# Supplementary material for: Genetic dissection of main and epistatic effects of QTL based on augmented triple test cross design
Source: PLoS One. 2017 Dec 14;12(12):e0189054. doi: 10.1371/journal.pone.0189054 (PMC5730204; doi:10.1371/journal.pone.0189054)
Supplement: S10 Supporting Information — (ZIP) [file pone.0189054.s010.zip › z6_1750_0.8_5.csv]

98.301	98.546	97.175	99.856	99.45	98.226	97.175	96.238	98.809	98.917	96.775	99.358	96.447	98.483	98.712	97.547	99.288	99.118	95.965	96.28	99.401	98.772	100.15	95.301	98.498	98.902	99.112	98.022	97.325	98.208	98.866	97.464	99.313	99.583	97.724	96.043	94.887	98.08	98.377	98.104	98.901	98.3	98.804	97.143	98.686	95.724	98.413	99.255	98.224	95.772
107.19	106.29	106.26	105.81	108.03	104.43	104.53	107.01	107.15	108	107.04	106.43	104.87	108.1	107.72	108.11	106.28	107.43	105.65	107.03	105.71	107.15	105.69	106.71	108.2	105.38	106.68	107.98	104.99	104.46	107.57	106.19	105.31	105.88	106.25	106.28	107.24	107.8	107.3	105.05	106.38	105.44	104.02	104.39	104.79	106.2	105.46	108.37	107.69	108.16
98.97	98.059	97.36	100.57	99.068	98.222	97.501	99.555	97.912	98.93	99.168	100.02	99.036	99.44	96.854	99.836	96.919	98.883	99.07	99.492	97.818	100.74	99.247	96.774	100.66	98.721	98.179	97.773	99.916	100.34	99.698	98.527	99.311	97.994	100.28	97.111	100.04	99.245	98.73	97.783	97.657	98.878	100.55	99.526	97.792	97.32	98.991	96.313	97.544	98.358
107.7	109.39	105.26	106.76	107.93	108.17	110.52	109.2	107.19	108.1	106.96	107.56	110.4	110.14	108.49	108.61	108.36	108.79	109.3	110.91	109.77	110.18	108.81	108.01	107.29	108.4	108.43	108.98	109.22	109.53	106.84	108.01	112.07	109.21	109.5	109.61	108.1	108.15	107.09	107.6	109.15	107.28	109.04	108.91	110.64	108.65	106.18	107.59	107.71	109.06
107.37	108.36	108.22	107.16	106.07	105.83	108.34	105.84	105.6	106.26	104.7	105.03	106.24	108.76	103.63	105.31	106.75	107.68	103.89	107.42	106.47	103.78	106.42	106.23	105.78	104.67	107.09	104.46	105.76	106.27	105.57	105.44	106.82	106.83	105.92	104.79	108.18	104.78	103.66	108.09	106.23	107.17	107.82	105.12	108.04	107.21	105.64	105.9	105.71	106.39
110.25	105.34	108.3	109.3	105.12	108.16	107.31	108.94	107.25	107.68	108.07	109.64	108.38	105.34	107.75	109.15	107.32	107.03	109.88	109.15	109.54	108.12	106.19	106.38	104.52	108.59	107.9	107.25	107.27	106.75	108.24	108.9	108.84	108.54	109.31	107.3	107.81	108.15	110.91	108.19	107.95	108.31	109.7	107.48	108.56	107.94	108.24	109.02	107.95	109.9
107.07	105.96	106.64	105.99	105.79	106.81	106.05	105.55	106.25	106.4	105.57	106.76	106.33	106.35	105.8	108.93	105.11	106.03	106.56	106.1	107.19	105.26	107.9	107.39	107.76	107.88	107.79	104.27	106.93	106.93	108.49	106.29	105.7	105.76	105.37	106.29	106.96	103.77	106.11	105.97	107.31	107.28	107.25	107.08	105.64	107.79	107.37	107.94	106.03	104.52
103.26	106.78	104.26	105.91	104.25	104.58	105.72	105.91	105.19	105.45	107.19	105.82	106.33	106.88	107.49	107.88	104.86	105.78	103.42	104.13	106	108.34	105.23	107.65	105.36	105.12	105.85	105.8	106.35	106.68	108.07	105.49	104.73	103.28	105.23	104.12	106.49	106.2	106.63	106.18	107.92	105.1	105.99	104.18	104.93	104.48	105.67	104.68	104.54	106.52
106.45	106.12	105.33	105.49	106.56	105.93	105.6	104.38	105.39	107.78	106.71	105.7	106.92	104.9	104.5	103.22	104.63	103.77	105.23	103.75	104.84	102.25	105.71	104.75	107.2	103.7	105.24	104.97	104.49	106.06	106.4	104.3	103.78	106.94	105.48	104.25	105.81	105.63	104.33	106.91	103.81	105	106.51	107.57	103.6	106.62	107.41	105.28	105.67	105.6
108.45	112.78	107.8	111.77	110.19	109.14	109.87	109.28	108.44	109.67	110.68	110.64	110.79	111.52	110.27	111.79	110.22	111.77	109.68	111.83	108.81	112.02	111.75	110.98	111.55	111.63	110.39	111.34	112.13	108.67	111.9	109.42	111.77	110.24	110.11	109.41	112.02	109.75	108.77	109.09	111.27	108.79	108.39	109	108.22	112.67	111.5	110.32	111.42	111.82
106.82	107.27	104.74	105.88	104.73	104.12	107.81	106.32	103.01	104.97	105.21	105.5	104.21	106.65	103.6	107.2	105.57	108.87	105.77	105.52	102.15	106.17	105.5	105.51	104.04	107.4	105.13	107.17	106.54	106.26	106.47	105.2	107.72	105.22	104.67	105.97	104.71	105.98	104.24	106.85	105.54	104.47	107.37	103.55	108.09	107.54	106.62	105.4	105.48	106.63
101.38	102.11	102.09	104.58	102.56	103.45	103.14	104.77	101.34	104.67	104.22	103.53	105.37	102.64	101.18	100.58	104.37	103.76	101.98	102.59	102.27	102.18	103.64	103.61	103.7	102.54	102.66	103.19	102.63	103.23	104.34	101.9	101.52	102.17	101.42	102.25	104.11	102.04	99.979	102.78	103.47	102.83	102.21	102.46	101.17	103.3	100.72	101.77	102.79	102.95
99.266	97.829	100.47	100.88	97.115	95.441	98.806	96.905	99.168	97.866	97.059	98.299	97.65	98.756	97.124	97.038	98.456	95.792	97.483	98.623	96.943	98.033	95.618	98.817	99.159	99.127	98.703	98.842	95.955	98.723	98.745	98.994	98.29	97.238	99.715	97.22	98.548	97.518	97.797	98.477	96.803	98.111	97.949	99.528	97.646	96.207	98.821	99.058	99.302	99.413
104.24	106.42	106.61	102.48	105.35	106.86	107.83	108.59	107.08	107.79	106.49	106.32	106.35	104.37	104.88	102.18	105.11	104.26	104.59	105.78	109.29	104.23	106.77	105.58	106.42	107.41	106.24	105.87	106.72	106.58	103.86	104.54	106.26	104.9	104.19	102.49	105.47	106.66	105.02	106.14	104.78	105.3	103.72	104.55	105	104.31	104.3	105.8	106.26	106.25
108.53	107.13	108.45	108.24	111.16	109.11	106.33	108.53	110.36	109.69	108.5	107	106.63	108.88	109.12	107.22	108.15	108.52	108.3	108.21	106.18	109.95	108.64	106.46	109.03	109.98	107.67	110.43	108.39	107.41	109.64	109.93	107.38	107.45	106.98	106.96	108.92	110.97	107.36	108.16	107.44	107.59	107.49	106.25	106.75	108.44	108.61	110.2	106.43	107.02
106.09	108.47	108.72	107.73	108.19	106.83	109.66	106.4	108.34	109.27	108.41	107.91	107.88	107.48	108.28	106.58	108.88	108.43	109.94	111.33	110.46	109.01	109.68	108.03	108.35	108.68	107.43	107.97	109.34	108.68	109.3	109.89	109.39	108.42	109.82	108.86	107.01	107.12	109.46	108.53	109.85	109.29	108.01	106.66	106.36	108.02	110.76	109.82	109.49	109.69
107.3	109.57	107.33	107.54	108.25	108.15	108.39	111.04	108.85	109.03	110.45	107.77	109	106.32	107.24	107.13	108.82	108.72	110.56	109.02	107.9	109.9	105.64	109.89	109.04	108.25	108.35	109.46	108.46	110.45	109.01	107.19	107.49	108.05	109.48	109.19	107.97	108.78	107.84	107.41	108.37	107.31	109.24	108.12	109.53	109.73	106.76	107.89	109.44	107.51
109.94	107.74	108.31	106.44	108.46	108.66	108.08	106.28	106.29	107.29	108.52	108.54	108.7	108	109.79	108.58	107.29	107.67	110.42	108.29	107.69	107.15	107.19	107.45	108.46	107.08	106.87	109.71	108.18	106.87	108.53	110.57	110.1	108.32	107.52	106.6	109.94	107.61	106.89	107.01	107.53	108.27	110.19	107.08	108.22	108.11	107.21	106.89	108.92	107.17
104.15	106.04	106.63	107.04	106.16	104.54	104.53	103.18	106.73	104.02	104.66	103.38	104.58	106.59	106.24	106.46	104.53	105.2	105.38	105.57	106.52	105.63	104.36	105.26	103.61	106.82	104.51	105.78	104.89	106.11	104.6	106.03	105.8	103.46	106.19	107.96	105.73	105.99	107.33	105.94	106.59	107.17	103.87	104.99	106.42	106.48	105.27	106.73	106.01	105.21
107.74	107.94	107.13	108.76	108.57	107.45	108.72	108.07	108.29	107.64	108.56	110.21	107.88	106.34	107.07	109.79	109.45	108.01	109.8	108.14	108.9	109.4	106.01	108.62	108.4	108.85	108.21	109.23	110.28	106.54	106.27	107.15	107.2	107.87	108.6	109.29	108.99	108.27	109.33	110.11	110.94	108.69	106.54	107.54	109.37	109.23	108.39	108.79	109.51	108.9
107.35	107.03	106.1	106.48	108.39	109.02	106.9	108.9	107.34	108.44	110.51	107.56	107.3	107.83	108.42	107.94	108.37	108.24	108.08	106.79	107.72	106.64	106.75	108.98	107.42	107.05	105.6	108.76	108.42	107.06	107.47	108.53	109	108.01	108.34	107.04	107.58	108.51	107.92	106.57	105.93	111.19	108.2	109.87	107.36	108.02	107.65	108.03	106.46	109.45
106.1	105.7	103.95	105.44	106.47	104.38	104.52	107.05	104.17	104.83	104.98	104.62	106.07	103.93	104.05	105.64	107.91	104.55	108.09	105.17	105.12	104.85	106.03	104.2	107.33	105.89	104.69	104.34	104.93	105.17	106.34	104.2	104.06	106.32	105.75	103.86	106.17	105.29	106.22	106.96	104.64	107.2	105.27	106.93	106.31	106.26	107.98	103.01	107.98	108.3
105.61	109.12	107.29	108.49	104.85	107	106.79	109.02	106.34	109.24	106.86	107.84	107.88	109.05	105.28	106.73	107.58	106.69	108.35	108.26	109.86	110.8	108.51	107.55	106.2	107.31	107.9	107.47	107.03	106	106.43	108.5	107.66	109.17	108.02	108.75	108	106.94	109.52	108.06	107.11	107.23	106.05	106.45	108.73	109.36	107.05	108.23	107.92	110.22
106.84	108.72	105.71	109.15	106.6	108.93	107.34	110.32	109.22	108	108.61	105.81	107.5	106.75	109.08	109.8	108.56	106.21	107.32	108.58	107.84	108.47	109.66	109.22	110.16	105.69	108.63	106.98	107.47	108.6	106.26	108.03	108.53	107.44	108	106.66	107.16	108.48	110.48	108.5	107.24	107.01	107.99	109.45	108.42	106.14	106.8	106.63	110.04	113.17
100.53	103.74	101.54	101.94	102.12	102.13	100.88	100.39	104.24	104.21	102.64	104.14	103.28	99.738	102.99	102.69	103.56	104.55	102.67	102.39	103.1	102.61	103.36	100.02	105.86	103.09	105.45	103.48	104.4	101.5	104	102.09	101.43	103.4	101.52	100.82	101.76	102.72	102.29	102.51	103.7	100.49	105.47	102.3	103.62	101.32	101.68	104.72	103.65	104.72
104.7	103.99	104.96	103.9	106.89	105.87	104.93	104.34	109.58	105.75	106.97	106.01	104.77	106.6	105.1	104.25	105.35	107.61	106.98	104.53	106.12	106.45	105.29	106.38	107.06	106.37	108.97	106.37	105.07	105.74	107.13	105.4	105.2	104.28	103.57	105.65	106.42	106.75	104.32	106.47	105.31	105.64	107.89	105.34	106.79	105.38	107.84	103.6	106.32	104.78
108.07	108.77	110.16	106.71	109.23	107.65	108.59	109.64	106.82	107.04	106.98	106.56	108.4	108.1	106.66	107.65	106.48	107.47	108.57	109.54	108.46	108.01	109.49	107.2	107.43	109.69	107.66	108.37	109.03	108.58	108.56	107.91	106.78	107.87	108.78	109.31	108.64	110.03	105.24	110.49	107.78	110.78	109.27	109.38	108.55	107.11	109.22	107.67	107.19	109.26
97.886	98.366	99.787	98.715	100.35	99.852	98.432	98.747	99.975	99.036	100.72	101.1	99.989	98.117	99.456	98.21	95.808	99.329	98.492	95.505	96.927	97.791	98.647	101.1	98.215	101.88	100.29	98.112	100.03	96.705	98.618	98.159	100.61	97.927	97.956	100.05	100.28	100.68	99.934	98.123	98.651	96.341	97.866	100.06	100.44	99.168	99.098	99.006	99.771	97.96
104.2	108.05	106.14	107.5	106.91	106.68	106.1	108.58	107.33	106.08	107.55	107.35	105.46	107.12	107.04	105.51	105.6	107.79	104.9	106.89	106.1	106.68	106.64	108.29	105.45	105.05	106.98	104.74	105.76	105.83	106.96	107.56	106.24	105.96	105.15	108.54	106.59	107.35	107.5	106.53	103.99	108.6	105.34	106.18	104.22	106.76	106.45	104.33	107.53	105.1
98.206	99.142	98.08	96.814	94.367	96.434	98.627	97.247	96.47	100.97	97.91	99.639	98.577	96.559	100.35	98.107	98.245	99.623	98.155	99.956	100.39	97.035	97.93	99.2	95.785	98.814	97.494	97.915	98.369	98.674	95.831	97.953	98.125	96.801	96.894	99.977	97.951	98.146	97.251	98.463	96.391	96.976	96.374	98.076	98.734	99.492	98.597	98.047	98.944	98.747
108.49	109.05	109.56	108.01	110.59	105.66	106.36	106.03	108.42	107.51	109.13	108.07	105.98	108.71	108.1	110	108.26	109.79	109.11	108.11	109.33	111.45	108.92	109.59	106.57	108.29	107.91	110.82	107.95	108.25	106.89	108.07	110.91	107.46	108.23	106.87	110.1	108.82	108.15	110.3	108.45	111.36	107.69	107.33	106.96	106.44	110.05	107.36	109.44	109.16
108.08	109.11	109.31	108.17	107.13	108.49	109.14	107.08	110.69	106.28	107.78	110.25	109.83	106.65	108.56	106.11	109.92	108.33	110.15	107.31	107.13	108.05	107.43	107.4	107.52	107.25	107.59	111.46	108.02	108.46	107.75	107.85	106.2	109.58	108.93	107.74	107.21	107.03	106.6	108.56	106.6	110.7	109.52	108.69	108.88	109.73	109.3	110.4	108.76	108.76
108.05	108.69	108.19	108.12	108.69	105.31	109.27	109.6	109.51	108.08	106.87	106.24	107.59	105.33	106.23	108.17	106.81	109.21	106.81	106.65	107.82	107.85	107.14	109.52	107.89	105.81	107.66	108.77	106.42	105.46	106.85	107.27	107.39	106.16	108.34	109.41	109.11	106.9	107.12	108.64	106.52	107.42	109.41	107.46	108.91	108.61	110.23	108.77	107.01	106.28
107.64	107.59	106.39	105.55	104.86	106.21	104.91	104.6	106.8	106.13	107.55	109.25	106.35	105.27	106.12	107.33	106.73	103.76	105.29	107.6	106.71	106.21	106.14	104.27	107.56	102.38	104.21	104.67	104.91	105.04	102.65	105.34	106.71	104.21	106.62	105.63	106.44	105.35	105.31	104.9	108.26	104.95	106.25	105.65	107.65	105.89	108.84	103.54	105.73	104.03
110.85	109.49	110.26	111.94	109.88	110.11	111.34	109.21	108.42	110.01	112.37	112.55	107.58	108.86	108.94	109.42	107.62	111.56	111.5	110.54	110.23	113.65	112.96	108.17	110.86	109.98	110.34	111.55	110.34	110.28	112.03	110.97	111.69	109.93	111.8	111.18	108.7	109.46	108.73	109.88	110.78	109.86	107.53	110.86	108.86	111.17	109.28	109.52	110.48	110.37
106.08	105.6	104.73	106.12	104.3	105.06	104.29	104.06	107.2	106.76	105.15	105.78	104.99	105.32	105.4	105.72	106.88	108.13	106.76	106.46	106.62	107.45	107.19	105.42	106.89	106.39	106.98	106.15	104.3	105.14	105.59	104.76	103.55	107.22	106.3	105.07	107.2	106.67	106.41	106.06	105.69	106.69	106.45	105.32	105.78	104.7	106.01	106.31	107.28	105.91
103.35	106.15	106.34	105.54	106.41	105.76	106.25	104.64	107.82	108.2	103.97	105.6	106.16	104.98	104.43	105.21	106.2	105.95	103.68	107.09	102.63	105.13	104.57	105.76	105.74	105.75	105.94	104.05	106.73	107.81	106.3	105.55	107.81	105.81	104.46	105.63	105.31	105.05	107.92	108	104.47	106.7	103.95	105.52	106.22	109.13	104.37	105.78	106.12	105.2
107.91	106.93	106.08	108.56	107.42	107.48	107.14	106.1	108.27	107.86	109.34	107.66	106.55	107.63	105.9	109.06	106.92	108.35	107.79	107	107.53	106.54	108.64	109.18	109.27	109.17	110.87	107.25	109.06	107.08	107.66	108.53	108.8	108.49	104.8	105.14	107.17	109.95	104.79	111.84	107.01	107.68	107.83	108.3	107.98	108.3	107.65	106.15	106.29	109.04
108.62	108.92	109.85	107.6	108.28	108.5	108.13	110.23	109.16	107.67	109.75	106.32	106.21	106.52	108.69	107.97	108.11	107.77	108.68	109.15	109.37	108.64	108.47	109.12	107.87	111.02	106.3	105.79	108.96	109.58	107.56	109.9	109.59	107.56	107.18	109.71	108.81	109.21	109.38	108.04	110.2	108.11	108.78	111.61	108.34	107.52	110.16	108.8	110.1	108.32
106.19	108.04	106.84	109.44	110.5	109.03	106.32	107.1	106.35	107.51	109.15	108.03	107.62	109.35	111.1	107.99	106.29	106.85	107.58	109.38	109.98	109.78	107.95	107.65	108.2	110.01	107.23	108.72	107.41	108.88	110.35	108.69	106.97	108.94	107.1	108.17	109.05	109.16	110.05	108.58	107.09	108.71	108.83	107.71	108.23	106.52	110.64	108.86	107.54	109.02
106.79	105.86	105.38	105.78	105.36	104.48	105.88	104.77	106.81	105.49	106.28	109.21	106.78	104.65	107.44	103.12	106.37	107.34	104.94	104.36	104.4	105.52	106.35	106.36	104.7	104.84	105.72	105.84	108.43	103.66	104.5	106.2	105.51	105.91	104.73	104.75	107.51	105.33	105.2	106.13	106.36	105.75	104.89	105.52	105.87	106.49	106.15	106.27	104.31	105.75
105.77	106.07	106.12	104.07	105.91	103.62	104.5	106.29	105.12	105.53	105.64	104.74	106.43	103.42	106.3	105.78	105.27	105.72	105.32	105.24	105.65	103.25	105.6	107.14	105.66	106.82	103.98	108.38	104.98	105.72	103.48	105.51	107.38	104.78	107.69	103.34	103.97	104.45	104.19	105.82	107.01	106.28	105.11	105.11	103.56	105.66	105.1	105.59	106.1	103.82
99.346	99.669	100.35	99.704	99.05	96.058	96.961	98.062	101.41	96.784	99.214	100.37	95.326	99.597	100.54	99.708	95.926	97.668	99.831	97.593	97.551	97.609	99.175	98.061	99.314	99.493	99.369	98.922	96.039	99.595	99.039	98.851	96.631	97.301	99.502	100.24	99.038	98.85	100.07	99.854	98.21	98.467	99.257	97.744	98.096	99.166	99.099	99.265	99.183	100.16
99.106	102.27	97.897	97.061	100.32	100.24	98.847	98.292	98.107	99.911	98.504	100.47	97.903	98.531	98.83	98.839	95.497	98.279	99.109	100.97	100.5	97.469	96.593	99.611	100.46	98.604	98.41	98.243	98.588	99.912	97.81	101.89	99.35	98.83	96.942	99.04	100.29	98.912	96.635	97.904	97.762	97.538	98.721	99.308	97.971	99.527	99.676	99.626	97.562	99.15
102.44	100.23	102.98	101.6	99.558	100.46	100.53	101.84	102.55	101.15	101.95	100.69	100.19	102.05	103.33	101.72	100.46	100.35	99.918	100.1	99.443	98.626	100.88	100.14	102.7	102.51	99.782	102.88	102.77	101.86	101.79	101.87	100.18	102.18	102.28	101.17	101.88	102.08	99.499	100.38	99.74	99.825	102.07	102.02	101.7	101.8	100.99	100.31	102.74	99.595
106.88	109.92	106.36	108.82	107.16	109.12	106.75	111.16	109.95	107.36	108.18	108.17	108.35	107.58	109.48	105.42	108.36	108.74	107.65	107.54	108.27	107.91	108.54	109.79	108.39	109.28	109.05	109.33	108.71	105.47	109.24	106.13	108.64	110.09	107.19	109.13	109.05	110.53	109.41	107.18	109.35	109.17	107.17	108.14	108.72	105.91	108.8	109.56	108.51	106.78
109.07	105.44	108.16	108.17	105.87	106.08	109.56	108.96	109.96	106.92	107.9	107.12	110.12	105.8	108.58	110.19	107.26	109.05	108.43	106.6	106.45	106.63	108.13	107.2	107.66	106.77	106.84	107.18	107.91	105.78	110.43	106.8	108.64	107.98	105.82	108.43	106.74	107.64	110.2	110.91	108.27	108.9	106.23	108.43	107.14	108.26	108.33	109.1	107.54	108.07
99.841	99.819	102.9	101.28	103.03	99.013	101.99	100.91	100.05	99.333	97.743	100.92	100.43	99.044	102.05	103.5	100.63	100.66	99.269	99.622	100.09	100.93	100.75	99.244	101.08	97.971	99.768	100.53	101.43	100.32	100.3	101.14	99.459	101.94	100.73	105.36	98.978	102.53	98.765	101.61	102.45	101.72	98.228	97.775	100.65	100.54	98.559	101.04	100.84	100.32
107.24	107.6	110.23	107.84	107.75	107.29	110.05	108.2	106.73	107.77	107.96	109	106.04	106.5	107.84	109.67	107.19	108.81	106.32	108.27	106.47	108.93	109.37	107.43	107.97	107.14	108.67	107.29	107.09	109.15	108.77	107.69	105.84	106.9	105.96	106.41	107.28	108.77	107.17	107.64	107.23	107.57	106.99	108.68	108.18	107.5	107.3	107.31	107	106.86
97.218	97.289	97.745	98.06	98.098	97.723	98.586	98.897	98.783	99.3	99.24	100.77	100.02	101.77	96.828	98.805	99.404	101.59	99.342	98.838	98.817	99.104	99.736	101.42	101.42	97.634	99.18	96.296	99.254	97.255	99.241	97.695	97.945	100.02	98.974	99.661	96.992	100.64	96.576	99.41	98.069	99.565	97.84	98.603	97.416	99.804	98.749	100.44	99.213	98.706
109.95	109.35	110.78	109.35	110.6	108.63	110.87	111.72	108.62	111.18	111.24	110.02	110.69	112.29	111.77	109.19	110.21	110.85	109.6	111.15	111.28	111.99	111.05	108.79	111.61	110.53	110.53	109.83	110.24	111.15	110.96	111.7	110.05	109.44	109.84	110.91	108.79	110.24	112.03	109.74	108.85	110.3	108.89	108.99	111.63	109.19	111.49	108.98	111.44	109.97
104.85	105.15	104.17	106.99	106.76	103.89	106.85	105.08	106.53	103.46	104.87	107.33	105.69	104.83	106.94	107.96	105.55	103.87	106.7	106.44	108.65	107.3	105.54	108.31	105.88	104.58	106.31	106.3	104.66	104.75	105.49	104.67	104.37	102.7	105.39	103.91	107.01	106.66	106.13	106.31	105.27	106.03	104.82	107.04	108.51	106.7	105.66	105.22	107.41	105.63
106.7	106.3	106.1	105.62	103.52	107.77	104.06	107.26	106.13	105.11	105.16	104.65	107.83	105.39	106.81	105.75	101.79	107.32	103.33	105.26	105.19	106.66	104.53	106.04	104.36	104.78	104.32	105.63	106.01	104.83	108.18	106.65	106.51	105.66	105.72	105.29	104.64	103.86	105.32	104.01	104.28	106.28	105.5	104.76	105.66	108.32	105.35	105.7	105.95	105.32
106.06	105.63	105.44	106.32	105.18	105.4	106.78	106.09	104.02	105.9	105.11	106.43	107.87	105.09	105.28	107.02	105.8	107.82	104.87	106.43	106.03	104.95	107.18	105.29	107.02	107.75	106.67	109.06	107.7	106.84	104.94	106.93	104.8	106	106.13	106.24	106.89	104.19	107.6	105.63	103.96	106.71	106.82	106.45	104.43	105.53	106.83	104.32	105	103.02
108.21	106.14	109.95	107.13	107.13	107.08	107.67	107.88	107.69	106.86	108.99	109.46	110.03	107.98	107.79	105.04	109.27	107.41	108.97	109.54	107.27	109.06	106.84	106.89	107.85	109.84	107.8	108.4	107.48	107.24	109.18	108.11	110.17	106.72	108.92	106.81	107.17	107.65	108.64	107.26	108.4	107.35	108.56	107.26	109.63	110.43	106.96	108.91	106.2	107.14
105.92	104.61	106.66	104.42	104.48	107.58	104.87	106.57	105.75	106.25	106.93	105.18	103.72	106.44	105.39	106.74	104.32	104.99	103.21	104.96	105.26	107.13	105.55	105.45	105.44	104.77	106.04	104.98	104.72	103.68	104.81	107	104.77	103.39	104.94	106.31	106.12	105.56	106.58	106.46	106.3	106.6	106.79	105.84	106.04	107.26	107.04	104.93	104.8	105.06
105.24	105.55	105.54	105.72	104.15	105.64	106.28	106.56	107.14	105.94	105.46	107.15	108.12	106.8	108.83	107.07	104.88	103.29	105.12	105.32	105.64	106.19	106.92	104.62	105.06	103.36	106.39	105.21	104.15	104.61	103.35	105.63	105.58	106.65	104.13	104.49	104.07	106.99	108.6	103.57	106.4	106.98	106.1	106.59	105.75	104.73	102.72	104.87	104.7	106.91
107.76	105.81	109.12	104.66	104.54	103.73	106.29	106.73	104.3	106.72	105.35	105.88	106.15	106.82	106.61	105.39	104.87	105.18	103.88	106.52	105.89	104.01	106.19	107.19	106.92	105.4	105.27	105.15	106.08	104.91	105.45	105.94	104.84	107.68	106.97	107.28	106.61	103.64	104.9	107.48	104.78	104.91	105.77	107.45	105.82	105.13	105.52	105.21	106.15	107.1
109.11	109.61	107.51	107.86	108.33	111.25	107.42	106.12	107.92	107.22	107.63	109.64	107.52	109.23	104.97	106.69	107.64	109.25	107.78	106.75	109.73	110.17	108.06	109.38	109.62	109.48	108.58	106.73	108.74	109.46	107.29	108.29	107.8	109.04	107.13	108.38	108.96	107.67	106.81	107.48	107.67	105.51	111.13	107.48	109.6	109.02	108.57	107.05	110.39	108.78
107.08	104.59	108.01	106.4	106.81	106.76	108.11	107.62	107.38	104.98	109.76	105.79	106.98	102.71	106.92	105.58	104.99	106.69	104.78	104.61	105.91	107.09	107.98	109.07	104.58	106.63	106.91	104.65	107.25	105.7	104.95	104.05	105.92	108.49	105.05	107.2	105.83	105.99	107.77	106.66	107.97	106.19	106.52	108.09	106.74	106.62	106.6	104.65	106.3	106.82
105.01	104.84	106.41	103.69	105.88	102.92	104.65	104.57	106.91	106.02	105.92	105.5	105.89	106.74	105.69	105.97	107.57	106.19	103.65	107.58	108.02	107.53	106.16	105.16	106.05	106.55	106.35	107.58	104.9	106.44	104.69	104.75	107.02	104.32	105.53	105.39	106.9	108.85	104.77	105.78	105.79	105.13	107.25	105.92	104.95	106.45	102	104.68	107.11	107
105.86	106.89	108.51	106.14	105.83	106.45	106.5	106.57	105.08	107.25	109.5	107.09	105.77	106.6	108.61	105.24	107.15	107.71	105.68	105.33	106.64	107.28	108.74	109.05	107.64	107.78	105.31	108.8	107.04	105	108.74	104.39	109.01	105.71	104.59	104.37	106.36	107.39	108.75	104.34	107.36	107.83	107.81	105.4	105.36	105.45	105.62	104.28	107.28	110.78
100.71	102.08	101.78	99.783	101.97	101.85	102.11	100.6	101.47	102.29	102.95	102.25	100.96	101.26	100.46	101.5	101.02	100.71	101.02	100.84	101.03	100.56	101.25	101.17	100.79	102.02	102.03	98.903	102.47	101.36	99.486	101.44	101.76	97.125	102.01	103.14	101.65	100.53	100.76	101.18	101.14	101.74	101.96	101.34	99.869	101.07	103.1	99.694	100.87	102.78
106.55	108.12	104.42	105.72	106.35	104.36	106.61	105.75	104.58	105.23	107.34	104.59	107.58	104.96	107.96	107.96	108.76	106.61	105.28	105.19	106.31	105.08	105.35	105.34	103.51	104.41	108.12	104.94	106.56	105.17	104.11	104.65	105.88	104.38	107.83	106.87	107.6	105.88	104.42	105.11	106.8	107.08	104.71	106.2	108.1	106.89	106.32	104.53	105.72	106.49
105.61	105.53	104.58	107.64	108.22	105.47	106.22	103.64	105.84	107.79	106.29	106.4	106.56	106.98	105.53	105.36	106.98	106.06	105.87	105.65	107.04	107.01	103.72	105.26	103.74	104.94	105.03	105.45	104.72	105.03	106.08	105.74	105.93	102.91	106.36	105.22	107.08	107.5	106.86	104.62	102.76	106.9	105.66	105.38	105.56	105.88	107.33	104.52	108.08	108.94
109.25	107.62	108.36	108.04	107.39	108.01	106.93	108.24	108.73	107.85	105.23	112.04	111.11	108.69	107.54	109.4	107.74	108.01	107.22	108.5	108.19	108.91	109.6	110.42	106	110.8	106.28	107.06	108.97	110.06	106.82	109.57	107.83	106.17	108.04	109.15	107.58	107.47	106.81	110.67	110.06	108.22	109.84	109	109.37	105.32	106.85	107.9	108.16	107.03
107.02	104.21	105.47	105.73	103.87	105.66	107.83	105.33	104.84	103.5	106.37	105.54	107.18	108.3	103.46	106.76	106.09	104.38	106.04	104.91	106.83	106.03	103.2	105.87	106.85	106.38	104.77	106.08	104.93	106.17	105.2	106.21	104.23	107.93	103.9	107.97	104.09	105.56	106.59	105.13	106.44	104.43	106.03	106.24	106.93	103.22	107.13	105.16	105.37	105.7
106.17	104.63	104.74	107.33	107.3	105.88	105.88	104.57	106.77	104.65	105.06	104.35	103.55	104.1	106.32	107.65	105.32	104.25	105.86	105.41	104.63	104.2	107.28	105.86	105.7	105.16	107.22	104.53	105.33	107.29	105.61	105.08	106.83	105.79	103	105.96	105.36	105.28	105.34	105.02	105.92	105.9	107.29	108.9	105.47	104.97	106.08	104.83	105.39	104.63
100.75	101.22	101.65	102.21	100.63	100.87	102.14	100.69	100.09	101.54	101.05	101.28	100.8	98.757	100.48	100.37	100.72	103	102.26	100.18	101.71	101.72	102.39	100.09	102.07	100.59	103.59	100.93	100.14	100.01	102.71	100.37	101.93	102.01	99.917	102.01	101.14	100.55	99.219	101.07	98.97	98.365	99.617	101.47	100.2	100.75	102.29	100.18	100.44	98.867
109.87	109.19	111.66	110.76	110.17	110.84	111.08	109.17	111.5	110.7	110.21	112.92	110.57	110.33	110.63	109.57	110.11	109.68	110.96	109.5	109.19	110.14	110.18	110.15	109.99	111.4	109.78	111.7	109.19	108.74	111.08	111.23	107.53	111.72	111.36	111.24	112.12	110.74	110.91	111	110.16	110.55	111.3	111.04	110.35	111.1	110.02	108.24	110.43	109.51
107.31	106.25	107.51	103.9	107.59	106.61	104.35	107.04	106.16	108.07	106.9	107.56	106.41	106.9	106.09	107.38	107.95	108.64	106.57	106.88	105.12	106.14	105.65	105.78	107.17	107.19	104.8	106.82	108	106.37	105.42	104.95	108.4	105.61	103.01	107.73	105.8	106.47	106.41	106.89	106.73	106.06	103.68	107.44	106.24	105.5	106.53	106.11	107.81	106.22
103.94	100.82	100.15	103.52	99.974	104.41	100.59	100.67	102.31	99.887	99.531	100.13	100.28	101.33	102.8	100.96	100.99	98.844	100.68	99.694	101.14	101.18	102.53	99.2	99.853	100.72	100.85	100.95	101.43	99.795	101.34	101.18	101.43	99.681	101.16	102.4	101.04	101.29	100.02	104.22	100.97	101.89	100.26	101.61	101.91	100.46	100.67	101.09	100.02	98.781
107.97	108.13	107.16	106.66	107.97	107.02	106.91	108.1	106.18	109.03	106.7	109.14	107.24	109.19	108.28	108.71	108.76	109.44	107.47	109.94	107.19	110.92	106.62	107.9	109.76	106.46	108.99	109.69	108.62	109.6	109.3	109.31	111.24	109.7	107.78	108.01	108.28	109.19	107.8	108.15	110.44	110.31	106.32	106.89	108.45	106.83	107.03	109.71	108.72	110.72
104.99	105.49	106.31	107.38	105.79	105.24	105.72	104.83	106.26	106.39	105.85	107.05	107.28	105.23	102.82	106.72	105.82	104.28	106.36	105.64	104	105.66	107.74	106.28	105.1	104.11	104.07	105.27	104.91	107.47	105.81	106.1	105.5	106.62	106.3	106.16	104.77	105.93	106.03	103.39	109.16	104.53	106.42	104.97	104.28	106.27	105.4	105.36	105.88	104.84
105.08	106.6	106.14	106.24	107.17	106.74	105.55	107.49	107.43	106.01	104.77	104.91	106.46	106.05	103.84	106.79	107.75	104.69	106.97	105.5	107.31	104.73	106.55	107.2	105.28	104.77	105.72	106.28	106.41	107.55	107.77	104.73	106.74	104.74	105.8	105.57	106.09	107.48	108.3	105.51	107.15	105.69	104.87	105.73	107.89	105.79	109.07	106.58	105.11	106.55
103.87	105.09	104.16	105.73	106.09	106.27	103.86	105.34	106.97	107.85	104.29	105.4	106.39	105.25	106.39	105.22	107.45	106.21	106.46	104.39	104.61	105.29	105.07	106.01	106.8	103.84	105.52	103.98	107.62	106.14	104.09	105.48	104.2	105.95	105.49	106.66	108.37	106.38	106.74	107.39	105.67	107.36	106.77	106.93	104.75	105.64	103.08	103.88	103.71	103.93
107.26	108.73	107.88	108.8	109.95	107.12	109.09	106.37	110.11	107.79	107.28	109.08	108.36	108.33	108.48	105.18	110.73	107.14	106.57	107.82	107.53	110.38	108.38	108.29	105.67	107.63	105.62	106.58	111.38	108.19	111.15	110.55	106.59	109.63	110.43	107.33	108.46	108.71	108.17	105.5	107.84	107.36	107.71	109.34	106.98	107.62	109.48	106.67	108.29	109.53
106.11	107.35	104.42	104.19	103.62	107.23	105.06	105.17	105.76	101.34	104.29	105.49	105.4	104.63	104.87	104.58	104.71	105.72	106.19	104.73	102.75	105.84	104.51	108.03	104.52	106.03	103.66	104.86	106.29	108	105.7	105.58	103.6	106.72	104.92	105.6	106.14	104.29	106.65	105.06	105.16	105.76	105.68	104.11	106.67	105.95	106.9	105.62	105.8	106.4
107.42	106.28	108.91	106.23	109.93	108.58	106.87	107.61	107.13	108.45	107.09	107.87	108.07	108.88	107.95	108.47	107.77	107.99	106.66	108.12	108.27	108.21	108.57	107.75	109.64	108.01	107.81	108.38	108.45	107.71	110.14	107.05	108.92	108.84	107.98	109.05	106.08	109.59	106.99	106.44	108.76	107.9	105.56	110.11	108.83	105.34	107.89	110.02	109.31	110.27
98.423	100.39	100.92	96.451	100.27	100.29	99.516	98.546	100.72	100.12	98.898	97.68	99.758	100.14	99.433	97.136	99.775	100.85	99.62	98.533	100.73	98.66	99.687	99.911	98.718	95.605	98.208	100.62	100.85	100.88	98.942	98.32	98.594	100.91	99.87	99.959	97.065	98.517	97.74	100.08	97.608	100.18	101.83	98.177	100.6	97.082	99.958	99.136	100.04	99.616
98.805	99.43	98.682	98.166	97.686	101.16	97.414	100.84	100.88	99.423	98.313	98.498	99	98.524	96.503	96.351	98.942	97.75	98.938	100.52	99.069	99.195	96.461	98.165	97.84	98.662	97.211	100.86	98.895	97.289	99.477	96.618	99.215	99.318	98.983	97.542	98.319	99.655	98.191	98.341	97.76	98.359	100.63	96.001	99.177	99.462	101.13	98.463	99.442	99.825
99.301	98.758	99.33	98.665	98.707	99.085	98.124	98.26	98.721	99.885	98.091	97.781	98.341	99.67	98.325	98.02	101.33	101.63	98.027	98.924	98.797	97.378	96.786	98.255	98.387	96.97	98.276	99.107	96.36	98.662	98.798	97.168	100.27	99.526	98.58	97.76	98.599	100.42	98.798	98.703	99.735	96.984	97.277	98.749	99.966	98.064	98.054	97.686	98.2	98.911
107.56	106.98	107.01	106.27	109.46	105.22	105.53	106.08	106.77	106.29	109.47	105.83	105.56	106.21	105.24	105.64	106.45	107.03	106.35	105.61	106.6	105.96	106.72	106.58	107.06	109.44	104.74	106.43	107.53	106.5	105.77	106.88	107.43	107.39	105.58	106.33	106.94	105.8	107.54	107.46	107.62	105.81	103.98	107.63	105.75	104.61	105.88	108.5	106.55	105.76
97.509	98.275	99.489	99.016	98.417	99.156	98.302	96.767	98.825	95.564	97.147	98.978	97.568	96.823	97.361	97.414	95.601	99.46	95.66	97.9	97.459	97.525	96.592	98.539	97.242	97.74	97.266	99.152	98.774	96.969	98.019	97.643	100.45	97.119	96.917	95.536	99.131	97.062	98.7	96.945	96.324	98.578	98.104	96.714	97.731	98.264	97.34	98.253	97.564	97.889
100.73	98.478	97.943	99.284	98.984	98.242	98.525	99.789	97.336	97.594	99.36	98.598	99.209	99.683	99.461	97.912	99.467	99.858	97.672	97.121	100.69	97.775	97.523	101.16	99.262	98.796	100.22	98.585	98.198	97.452	99.327	100.65	99.633	96.502	99.709	98.783	98.244	100.47	101.78	98.015	98.896	99.677	100.57	99.36	99.604	100.18	97.675	101.65	97.107	99.139
107.74	107.67	111.27	108.93	107.84	108.37	107.29	108.3	109.1	108.41	107.82	109.12	109.67	107.04	108.81	107.8	107.01	108.92	108.02	108.15	108.65	108.38	106.14	107.04	106.93	108.84	106.7	108.12	109.74	109.73	107.96	108.38	108.08	108.47	108.59	107.85	106.39	108.27	107.23	108.74	106.61	107.55	107.07	109.5	108.23	106.05	107.32	107.67	108.39	108.52
104.47	105.4	105.82	104.28	106.18	106.1	104.79	105.94	107.29	106.74	106.09	107.36	105.77	105.14	105.97	104.17	107.07	105.32	105.41	107.32	105.44	103.54	105.38	103.96	106.98	105.46	107	106.54	105.6	106.36	104.56	106.89	106.59	104.47	104.34	105.64	105.68	106.51	105.94	103.17	104.23	105.61	108.41	104.99	105.75	103.72	105.72	108.03	105.19	107.93
98.474	97.598	98.944	99.567	101.67	98.763	98.351	99.747	98.306	98.443	98.337	100.79	98.253	99.522	98.006	100.39	101.55	99.094	99.389	99.726	101.59	98.954	99.891	100.37	98.082	97.451	98.328	99.263	99.935	96.772	97.248	100.13	99.166	99.424	96.656	99.602	99.898	98.242	99.529	99.813	99.569	101.46	98.859	99.8	97.337	98.241	99.451	97.561	98.725	97.824
106.96	106.3	104.26	106.73	105.08	106.6	107.01	106.62	105.31	107.8	105.25	106.35	105.12	107.14	106.59	106.02	107.46	104.71	104.44	106.86	105.24	104.17	107.31	106.27	106.75	104.38	107.63	104.04	105.88	105.05	105.55	104.57	105.9	103.88	105.11	107.48	108.06	105.46	105.39	105.99	106.22	103.1	106.36	106.31	105.45	104.25	107.13	106.32	106.46	105.39
97.766	99.187	103.03	100.78	98.04	97.893	98.179	97.559	98.231	96.871	97.28	97.774	100.61	97.967	97.798	99.001	98.43	98.291	97.563	98.628	98.778	98.866	98.889	96.488	98.361	97.021	97.383	98.688	96.623	99.518	97.274	98.117	96.759	98.269	96.574	100.07	97.746	99.664	98.368	98.575	98.871	98.057	96.675	98.962	96.403	100.41	100.75	99.646	98.373	96.947
106.74	107	107.86	106.31	108.92	109.67	108.15	108.6	108.82	106.9	108.84	107.05	109.36	109.85	108.24	108.46	108.71	108.77	108.46	108.87	108.35	110.14	108.56	107.36	107.06	107.72	107.31	107.63	107.51	109.4	108.97	109.05	108.44	106.68	106.16	108.01	108.31	106.43	108.73	109.48	109.8	109.69	108.1	108.9	108.96	106.96	108.18	106.62	107.23	108.83
105.01	107.67	108.62	106.32	105.65	105.76	104.31	106.73	103.79	107.23	106.72	106.21	104.56	107.83	107.65	106.48	107.73	107.5	106.2	105.2	106.29	106.36	109.47	106.21	104.71	106.56	104.91	106.04	107.33	107.43	104.96	107.8	107.36	105.29	107.16	106.68	105.74	104.03	106.95	104.72	104.66	107.78	107	105.43	106.48	107.12	104.15	106.57	107.22	106.73
100.84	101.52	104.31	103.13	100.99	104.44	104.55	103.85	102.97	103.34	102.87	102.27	102.99	104.77	104.51	101.71	104.87	104.84	102.89	102.94	101.79	105.76	102.15	99.202	101.35	101.22	102.92	102.06	102.01	103.4	102.96	103.15	101.86	102.51	102.73	102.43	104.86	103.85	104.7	102.24	101.7	101.15	103.56	106.33	106.88	102.98	104.75	103.22	103.9	101.71
107.37	108.1	106.38	108.11	105.65	106.48	104.64	108.22	104.88	105.16	105.74	107.42	105.49	108.18	104.64	105.5	107.24	104.8	107.13	105.24	105.82	105.61	105.06	107.88	108.16	106.18	105.6	108.13	107.54	106.43	106.78	108.18	107.28	106.91	106.74	105.63	103.74	107.14	106.92	105.53	107.74	105.91	106.27	104.87	106.21	105.53	105.07	107.21	104.38	106.01
106.28	106.27	108.2	108.65	109.47	106.87	107.32	106.34	106.27	108.09	108.24	108.47	109.01	108.91	106.43	106.99	107.46	107.22	107.7	105.91	108.88	106.3	107.6	109.93	108.06	109.2	108.17	109.64	107.24	106.16	107.49	106.43	107.29	106.01	111.08	109.81	108.37	110	106.9	106.93	109.65	108.57	106.93	107.22	107.93	109.84	109.61	107.42	106.32	107.03
109.82	108.58	108.83	107.74	107.93	108.24	107.57	106.58	109.29	108.11	109.32	109.62	109.37	108.29	105.94	106.71	107.82	108.19	107.48	108.67	107.71	107.46	108.27	108.33	106.75	109.09	107.13	108.32	109.14	109.45	109.47	107.73	107.06	109.28	108.61	107.94	109.44	110.13	108.67	109.86	107.78	110.86	106.88	108.66	107.65	109.28	105.68	107.04	108.38	106.52
104.92	104.35	105.99	105.6	105.17	104.46	104.97	105.06	105.7	102.64	105.93	105.42	109.01	104.85	105.04	103.58	103.75	105.78	104.17	104.24	106.1	108.55	108.02	106.47	107.09	106.25	106.58	105.27	106.94	104.65	105.99	104.91	105.98	105.79	106.75	104.61	107.32	107.32	102.87	103.18	106.35	105.38	103.27	105.75	106.53	105.85	105.99	104.06	104.97	104.66
108.91	107.21	107.61	110.11	108.49	109.21	108.85	106.96	109.14	110.04	110.32	104.78	106.05	108.4	110.92	109.29	106.44	109.36	107.78	108.04	106.08	109.51	109.62	108.53	107.01	108.23	110.05	108.13	107.83	109.45	108.28	106.63	107.42	108.06	108.54	106.84	107.31	110.59	106.79	104.8	109.38	107.07	106.9	107.63	107.21	109.05	107.08	108.89	109.83	106.89
107.9	108.36	106.29	109.38	107.43	109.08	107.8	107.44	106.9	109.79	108.53	107.41	109.87	106.17	108.04	108.51	109.5	109.17	106.9	107.84	108.25	107.95	108.07	108.49	110.74	109.76	107.34	110.93	110.1	109.47	108.26	108.81	109.37	110.24	106.73	107.48	107.36	109.09	109.44	110.04	107.64	108.67	110.33	106.4	108.67	107.06	108.05	107.81	109.28	109.36
96.757	100.19	97.518	98.712	98.526	99.764	97.678	99.138	99.344	98.383	100.44	100.88	99.562	100.36	98.712	99.585	99.353	98.972	101.05	100.12	98.263	99.196	96.621	99.48	100.66	98.663	99.104	98.305	100.86	101.02	100.83	100.98	99.752	99.412	96.976	100.15	99.58	98.952	100.52	98.356	99.056	100.15	98.302	97.52	99.098	96.619	99.275	100.33	97.253	99.702
100.51	100.16	101.65	99.822	99.968	99.905	101.5	100.05	102.42	100.32	99.756	103.06	102.01	101.64	99.877	102.27	101.84	100.91	101.1	100.24	102.92	100.39	100.51	102.39	101.36	102.12	101.18	100.01	101.02	100.72	104.15	100.7	102.4	100.59	99.794	97.323	100.01	101.95	99.731	102.67	100.78	101.07	102.49	101.43	99.737	100.36	101.18	101.16	101.42	99.274
99.995	97.952	96.637	96.499	97.351	97.564	96.658	99.26	99.886	97.743	98.491	97.341	98.263	96.461	98.072	98.475	97.951	97.61	98.656	98.807	100.85	97.613	97.738	97.642	98.249	96.918	98.124	99.933	97.917	97.824	96.603	97.302	97.39	99.168	99.135	98.305	99.303	97.284	99.778	97.556	98.746	98.33	98.711	97.977	97.434	99.624	98.614	96.837	99.223	97.791
108.04	105.62	105.16	104.88	104.88	108.12	105.54	107.03	104.59	106.79	104.64	106.38	104.98	105.54	104.93	104.84	107.27	106.56	105.21	104.58	105.85	105.61	102.98	104.06	105.39	106.11	104.84	107.19	105.38	106.45	103.78	104.9	105.58	106.75	105.37	106.68	106.4	105.69	105.94	105.52	106.39	104.67	106.03	102.72	106.47	105.44	103.54	108.88	107.11	107.23
98.475	97.701	98.828	99.076	97.825	96.166	96.261	97.652	100.19	98.607	99.457	97.363	98.82	99.156	98.357	98.262	99.171	96.508	99.095	99.821	97.492	100.01	98.138	99.559	98.159	97.74	99.287	98.618	96.336	100.36	99.109	98.388	97.39	98.686	98.161	97.609	96.608	96.13	98.337	100.05	97.354	96.803	97.339	97.778	98.771	96.947	98.362	98.126	98.896	98.429
108.32	108.15	109.99	107.02	107.17	106.76	107.37	108.69	106.75	108.07	107.91	108.47	106.2	108.09	106.93	106.9	107.3	108.26	107.07	106.67	106.53	108.29	106.15	107.91	106.86	107.28	107.8	108.82	106.97	107.83	105.46	108.87	109.32	107.45	107.86	108.05	107.85	110.6	107.19	105.49	109.77	107.22	108.59	108.28	104.22	108.78	107.82	108.87	109.34	106.25
109.03	112.45	111.19	108.39	107.5	110.19	109.25	108.73	111.35	110.49	109.32	112.16	111.49	111.22	109.98	109.5	111.21	111	110.53	114.83	109.98	111.39	111.4	109.73	109.07	110.5	113.07	110.92	108.76	112.22	110.92	110.05	111.34	110.26	110.37	111.77	108.36	111.15	109.45	111.99	111.92	110.61	110.23	113.06	109.84	111.3	110.61	110.58	109.56	111.32
105.45	106.79	105.8	106	106.22	103.86	104.55	104.8	105.23	108.68	104.61	103.09	107.09	107.24	105.87	105.7	105.87	105.08	105.57	108.39	107.45	107.11	105.93	106.3	105.56	107.02	104.17	105.21	105.29	107.12	105.22	105.08	103.47	105.84	106.86	104.38	105.45	105.85	105.96	103.4	107.12	105.69	104.5	103.19	103.79	107.53	105.01	105.68	106.38	104.79
98.25	94.486	99.387	98.706	98.303	98.856	97.946	99.823	97.936	98.048	99.907	99.041	97.699	98.073	101.01	99.008	98.846	97.252	97.885	99.088	97.343	100.74	98.71	99.553	97.916	96.628	95.886	97	98.001	98.388	98.076	98.918	95.907	95.647	98.449	94.932	95.668	98.415	96.587	98.677	98.14	96.748	98.352	97.515	102.52	98.289	97.5	100.07	98.781	98.934
99.437	99.845	99.411	98.511	98.375	99.31	98.96	99.321	100.34	100.7	99.704	97.904	100.66	97.281	101.09	97.502	97.628	97.835	96.419	98.88	99.923	98.32	97.742	98.78	98.742	101.97	99.534	98.238	101.74	99.359	98.818	100.36	99.887	99.744	99.24	97.438	100.15	96.802	98.283	97.994	97.054	96.356	96.486	98.157	99.623	100.76	95.53	97.621	98.813	98.046
106.03	103.35	106.35	106.09	106.61	106.4	104.25	105.45	106.82	103.79	107.32	107.02	106.97	104.79	108.17	106.02	106.42	104.41	106.97	106.12	103.96	104.27	105.16	106.45	105.33	106.43	108.54	105.76	104.42	101.67	107.05	104.06	106.28	105.54	104.4	103.84	103.66	103.2	106.57	105.21	104.85	106.31	104.71	106.85	105.52	106.66	103.75	108.73	103.9	106.03
103.55	106.09	103.85	108.09	105.71	105.09	106.59	103.93	106.26	105.7	107.4	104.18	104.29	104.78	106.06	104.64	106.14	105.33	106.23	105.11	105.32	102.43	103.7	104.93	106.71	105.92	103.73	105.95	104.15	104.81	103.52	104.84	105.21	105.33	105.87	103.32	106.62	107.69	106.28	105.58	105.15	104.68	106.14	107.1	105.55	107.49	106.85	107.59	104.23	106.07
98.868	99.771	97.408	100.26	98.579	99.492	97.657	97.096	98.929	97.988	98.103	96.832	97.68	96.443	99.615	98.808	96.698	96.132	97.268	97.401	100.14	97.369	100.05	96.703	99.058	98.142	98.579	96.798	100.4	98.53	98.415	98.509	100.21	100.14	100.09	97.356	97.617	98.914	98.737	97.714	99.421	96.041	98.837	97.422	101.26	98.504	98.197	98.935	98.365	96.413
108.95	108.45	107.95	109.68	108.05	108.44	108.99	109.28	108.08	107.73	109.08	106.89	110.35	106.97	107.04	108.88	107.01	109.01	108.22	109.73	107.32	108.3	106.22	108.35	109.7	108.27	106.15	108.97	108.02	108.94	108.13	107.99	109.33	109.78	108.61	108.41	107.85	107.46	109.18	108.73	109.83	109.45	109.8	109.64	108.06	109.29	105.58	106.8	109.52	109.85
105.52	107.69	102.56	105.23	106.75	105.51	105.24	105.62	104.46	106.77	108.72	103.61	105.41	105.77	108	105.51	103.57	104.93	105.64	106.73	107.92	105.4	106.08	104.19	106.12	106.9	104.78	104.13	105.03	107.86	105.09	106.57	107.68	105.12	104.2	104.26	105.72	107.23	104.87	107.13	103.91	107.49	105.23	107	104.39	104.24	106.91	104.03	105.43	107.15
107.59	108.2	108	110.61	106.51	107.82	108.3	107.46	107.65	110.2	106.91	106.96	107.61	109.58	108.07	109.23	108.82	106.63	108.65	107.62	107.49	108.54	108.04	105.93	108.46	107.28	108.22	107.87	107.31	106.5	108.3	104.13	104.92	107.99	105.83	108.63	110.49	107.79	106.35	108.54	106.85	106.82	108.51	106.65	107.82	108.06	108.2	106.7	109.33	108.63
107	103.8	107.31	108.45	106.87	108.24	105.39	106.29	108.56	108.37	108.79	108.56	107.76	108.17	108.05	107.45	106.29	106.13	106.97	107.34	107.13	107.54	106.34	106.18	106.74	107.73	107.66	108.04	108.82	106.15	107.71	105.5	107.4	109.66	106.29	108.74	106.45	106.34	105.62	105.89	107.71	107.85	108.81	107.23	107.25	107.92	109.01	109.26	107.95	107.49
99.549	99.571	97.47	98.061	100.24	99.253	98.646	97.976	98.608	100.16	100.28	98.718	98.832	97.926	98.634	98.387	97.542	97.13	100.65	99.151	98.368	98.065	100.47	97.964	99.614	100.66	97.661	99.046	97.55	99.132	98.375	99.048	97.542	100.95	100.54	100.35	98.405	99.176	99.928	98.299	96.618	100.6	99.761	98.825	98.109	97.531	98.781	99.251	97.588	97.708
102.8	101.18	101.26	101.91	102.57	102.48	104.19	103.25	103.52	105.22	105.36	103.01	103.63	102.89	101.32	106.02	101.22	102.39	102.26	101.76	101.28	103.76	102.96	102.23	101.06	105.61	102.14	102.45	103.31	103.87	103.44	101.97	100.92	102.83	106.48	103.66	103.11	101.38	101.66	101.67	105.43	100.32	102.37	99.816	102.91	102.87	102.53	103.73	102.52	102.37
105.38	107.75	106.42	106	104.33	105.64	107.58	107.48	107.55	106.53	105.05	103.73	105.33	105.16	105.85	105.88	104.8	106.75	105.47	106.3	105.7	106.24	105.49	107.79	106.15	105.98	107.33	109.1	106.91	106.86	107.55	105.6	105.34	106.96	106.65	106.06	105.84	105.95	105.96	105.68	107.16	106.45	109.01	107.27	106.42	109.52	107.81	105.68	105.59	107.25
105.06	108.15	106.21	103.92	104.19	107.79	105.5	105.92	105.08	105.49	103.46	106.87	106.26	103.73	104.22	107.15	104.68	104.75	105.11	105.23	105.63	106.65	103.77	104.62	107.08	104.43	104.98	107.9	105.53	106.37	105.71	105.94	105.68	104.65	106.18	106.13	105.99	106.73	106.13	105.78	106.59	105.25	105.59	104.54	104.19	105.6	105.61	106.39	107.39	106.02
102.51	102.92	105.49	101.46	101.72	102.53	103.18	104.08	101.75	101.87	102.61	100.55	99.734	101.92	103.6	100.88	102.59	102.59	104.17	103.04	103.18	103.61	103.66	102.55	103.24	103.04	104.13	102.93	103.44	102.41	103.65	103.74	102.07	102.93	103.93	102.45	102.84	102.73	101.34	101.69	102.17	102.79	103.81	103.59	101.86	100.34	102.46	102.5	101.94	102.7
97.108	98.66	99.071	99.28	96.773	99.499	98.974	98.535	97.052	96.523	98.526	96.885	98.166	97.153	99.276	96.817	96.109	96.691	100.77	97.232	98.149	96.781	101.13	99.525	98.668	98.407	98.522	95.913	98.935	98.417	98.615	99.341	98.964	98.341	95.83	98.099	97.598	94.015	98.83	97.035	98.822	100.49	99.138	93.752	97.741	98.943	97.817	95.141	98.612	98.712
97.458	97.214	100.79	100.05	97.417	99.949	97.388	99.248	98.364	100.59	100.35	98.073	99.001	96.217	97.829	97.944	98.349	98.097	99.313	98.152	96.951	98.436	98.033	96.714	97.4	99.059	98.302	96.92	97.994	97.903	98.23	97.443	99.775	95.823	97.611	96.797	98.761	97.324	100.37	96.852	95.841	100.27	97.43	97.276	98.009	98.562	97.734	98.898	98.92	98.11
107.8	108.27	107.98	107.49	107.73	109.28	108.48	108.62	106.48	108.66	108.27	107.24	108.97	104.65	106.73	106.83	107.97	107.2	109.24	109.01	109.03	109.37	109.79	109.35	107.49	107.07	106.94	106.27	108.06	109.32	109.4	105.49	106.69	106.03	108.93	108.27	109.9	108.84	108.47	106.85	109.56	108.67	106.46	107.43	107.3	107.79	107.45	109.02	107.26	107.43
105.83	108.34	104.49	105.97	104.38	104.42	104.39	105.2	106.36	105.45	107.9	106.12	105.29	106.21	105.42	103.91	106.49	104.6	105.18	106.46	106.7	104.13	104.36	104.89	105.36	108.49	103.82	105.6	105.6	106.9	105.35	102.33	104.93	104.26	104.11	105.93	104.58	103.35	104.13	106.58	105.16	105.88	105.71	105.03	106.71	103.14	104.15	104.52	104.69	106.99
108.43	110.18	105.76	108.78	107.56	108.1	110.2	107.84	105.79	106.45	107.07	108.5	107.46	108.04	107.46	104.77	108.13	109.31	108.31	107.79	107.18	107.03	107.38	107.65	110.14	106.34	108.36	105.55	107.11	110.28	106.98	108.74	108.29	112.41	105.69	107.85	107.81	106.89	107.87	108.69	105.89	106.18	109.49	111.49	108.6	107.37	108.98	109	108.79	110.06
97.603	99.411	98.248	100.01	98.672	100.68	98.651	98.715	98.538	98.417	98.399	95.878	99.235	98.116	98.294	96.259	97.793	98.279	98.358	97.067	98.902	99.836	97.975	97.382	98.142	100.58	96.588	97.799	96.726	94.656	97.95	97.315	96.455	99.675	96.879	97.95	97.687	98.4	97.415	97.399	99.828	98.544	98.736	98.483	100.43	97.592	96.966	96.614	97.989	96.229
108.05	106.48	107.86	108.75	106.52	108.62	105.27	107.09	108.95	107.93	107.51	110.54	107.68	108.65	106.76	109.1	106.46	108.57	107.68	107.64	107.38	107.42	108.55	107.87	108.07	108.67	108.64	109.93	108.75	108.44	108.74	107.27	108.16	108.69	107.21	107	108.66	108.13	107.17	105.61	106.69	107.81	109.5	108.53	109.89	110	106.53	108.19	107.41	108.5
107.11	106.82	107.34	106.23	103	103.54	106.86	104.66	107.76	106.63	105.61	104.35	105.37	107.06	106.51	104.85	105.37	106.45	106.51	106.5	106.11	104.72	105.54	104.99	105.6	104.57	107.39	106.78	105.02	104.79	104.66	104.55	107.52	107.05	108.17	107.08	106.75	103.46	108.94	104.63	108.19	107.74	106.42	107.3	107.15	104.96	105.19	105.05	104.22	107.66
105.54	105.93	106.97	105.89	107.18	105.96	108.08	108	106.25	107.79	107.26	107.09	107.95	108.01	106.94	105.78	106.12	106.85	107.27	107.25	107.34	106.62	106.95	104.47	105.73	107.05	107.66	107.68	107.83	105.78	105.54	105.53	103.7	106.29	107.67	107.48	107.06	108.35	105.33	105.21	105.25	107.6	107.89	105.76	106.44	106.9	109.13	105.29	108.85	103.54
105.99	106.06	104.38	103.63	103.14	104.9	107.16	106.21	105.55	104.58	104.91	107.52	104.03	104.25	105.2	103.5	104.52	108.66	104.64	104.74	105.75	105.86	105.87	104.84	105.95	104.26	105.61	107.05	104.79	105.69	104.97	103.51	104.75	104.68	106.08	106.26	105.34	105.19	106.88	105.09	103.75	105.74	103.65	106.88	105.66	104.44	106.18	104.93	107.13	106.98
100.04	100.65	99.506	99.947	99.619	101.47	101.38	100.47	102.03	100.93	97.136	100.87	99.966	101.03	98.797	101.82	101.14	96.69	100.26	98.858	98.486	99.796	97.454	101.67	98.892	100.88	98.386	101.31	100.27	101.5	98.056	98.427	99.536	101.69	98.96	100.54	101.09	100.02	97.761	100.37	99.453	100.68	100.74	102.48	100.04	98.148	97.388	100.14	103.02	101.64
104.59	106.34	107.23	105.46	104.34	108.17	107.06	105.7	105.54	105.27	108.4	107.72	107.52	106.07	105.21	107.01	105.67	106.1	107.6	104.9	106.88	105.8	107.27	104.12	106.89	105.48	107.52	106.76	103.93	106.91	106.94	106.31	105.02	107.6	105.95	104.35	107.64	106.44	105.06	107.31	106.33	106.4	107.55	107.43	107.24	105.17	105.2	105.82	106.04	107.33
108.09	105.81	106.5	106.78	104.15	106.8	105.67	105.26	105.49	107.09	108.05	107.64	104.11	104.28	105.49	105.73	105.92	106.13	104.97	104.02	105.19	105.66	105.95	109.38	107.9	105.86	103.99	105.32	104.98	105.78	106.55	106.2	104.01	105.45	107.16	106.34	106.04	103.77	108.02	106.92	104.8	106.55	103.6	103.76	105.83	107.48	104.97	106.68	107.4	103.18
108.18	105.62	107.57	105.54	105.01	107.09	106.91	105.2	107.74	108.79	107.33	106.04	106.11	106.69	109.64	105.63	106.75	107.54	107.85	104.84	108.64	106.44	107.75	107.09	107.28	107.3	105.41	108.3	106.69	107.93	105.8	105.95	107.08	108.79	104.37	108.03	107.72	103.48	105.4	107.67	106.53	105.3	107.31	105.09	107.53	105.35	105.57	106.38	105.98	107.58
106.66	105.98	105.39	106.21	103.63	105.23	103.27	105.33	107.09	108.77	106.81	105.82	106.32	103.28	104.86	104.97	104.55	105.77	107.91	103.8	105.85	106.54	106.58	106.18	104.52	105.43	106.78	105.52	105.05	105.33	108.07	106.68	106.34	105.56	106.85	106.33	104.63	105	105.11	104.03	104.83	105.64	104.24	104.63	104.01	104.64	104.59	102.57	103.6	104.51
110.92	108.66	109.07	109.2	108.68	109.85	109.85	106.78	108.05	108.68	107.45	108.21	109.73	109.35	108.47	107.25	108.4	107.87	109.98	108.81	106.89	109.87	108.64	108.86	108.74	108.73	112.76	108.82	107.26	106.87	108.87	107.71	107.43	109.11	111.07	106.81	110.26	110.59	109.49	109.71	107.37	108.62	106.61	108.53	110.06	109.38	107.59	108.23	107.36	107.5
98.507	95.796	97.896	98.189	98.133	98.588	97.79	97.409	98.365	95.958	99.02	97.959	99.771	98.192	98.947	96.231	98.532	96.943	97.496	96.281	96.178	99.585	97.707	98.775	100.67	98.772	97.273	98.238	97.162	97.965	98.356	99.433	97.638	99.437	99.937	97.971	97.6	97.399	98.253	99.622	97.409	98.812	96.988	97.144	99.242	99.025	98.232	96.78	96.547	98.658
98.156	97.792	97.738	96.534	97.289	98.402	99.051	97.535	99.077	97.822	97.533	99.192	97.625	96.766	98.204	97.801	96.455	98.645	97.586	97.946	97.841	97.574	101.38	98.426	96.857	96.926	96.944	99.642	96.512	98.996	98.681	97.76	98.922	97.318	99.81	97.72	97.524	97.614	98.645	96.828	97.728	98.801	99.037	98.844	97.459	100.07	97.366	98.087	99.255	96.691
106.11	104.93	105.84	103.91	105.56	105.76	105.06	106.66	104.67	105.46	105.22	103.52	105.41	106.81	106.54	103.65	104.22	106.34	107.28	105.09	103.06	108.18	105.74	107.78	105.63	107.88	107.16	108.09	104.21	105.11	103.89	104.27	106.19	105.88	105.3	106.44	105.91	105.96	104.5	105.78	105.3	104.42	106.69	103.21	104.46	107.31	105.74	105	104.38	106.34
108.12	107.01	105.89	105.7	104.35	106.29	107.98	105.37	105.66	106.6	104.44	107.05	106.16	105.22	106.87	106.62	105.65	106.19	104.83	105.53	106.97	106.17	102.99	105.85	104.25	105.69	105.39	104.94	104.01	103.3	106.98	106.4	104.99	104.96	105.25	105.02	106.34	106.53	105.52	107.04	107.48	105.72	107.57	105.97	104.98	104.74	105.07	107.21	107.82	107.18
102.83	101.35	102.89	101.54	102.3	100.44	98.866	100.41	100.22	101.13	101.08	101.88	100.09	99.733	101.02	102.58	98.526	102.73	98.375	102.75	100.45	101.32	101.2	102.64	100.69	101.02	101.94	98.851	100.74	101.54	100.27	101.76	100.09	101.88	101.42	98.93	98.482	102.13	102.43	97.602	100.74	98.298	103.09	99.574	100.32	103.01	100.95	99.604	102.01	98.733
104.88	104.71	105.88	105.18	106.12	106.32	105.45	106.28	107.91	105.93	105.32	107.12	106.3	106.06	106.08	105.81	102.63	105.02	104.12	105.53	105.32	107	104.12	105.79	104.75	105.1	106.26	105.49	106.68	104.85	105.71	106.3	106.23	105.84	105.03	108.04	105.49	107.08	107.8	104.81	104.39	105.69	106.87	105.29	105.96	105.71	105.81	104.81	105.97	104.45
109.14	108.31	107.17	109.12	108.29	109.27	109.36	109.75	107.5	107.52	109.7	108.4	109.27	107.82	108.09	110.02	107.77	107.89	107.26	109.45	107.69	107.39	109.23	107.01	108.18	110.26	106.87	108.03	107.76	107.72	108.26	107.96	107.37	107.18	107	108.63	109.3	106.01	107.83	109.71	107.61	108.67	106.3	110.22	109.25	109.75	108.27	108.55	107.35	108.66
105.84	108.29	105	108.35	107.99	106.63	107.63	106.62	106.87	109.54	107.38	107.49	107.56	108.03	107.79	107.35	107.07	107.73	108.55	107.72	108.25	105.57	106.81	110.19	108.73	111.33	106.89	109.22	108.46	106.51	105.95	108.83	106.87	106.31	107.32	108.09	110.06	108.62	108.96	107.37	106.48	107.54	107.35	106.12	108.37	108.74	106.06	107.37	110.42	106.72
109.66	108.09	109.67	107.68	106.69	108.51	108.46	108.9	110.85	107.76	106.96	109.91	109.77	110.02	109.21	107.27	107.99	108.91	106.06	109.61	110.73	108.87	108.8	107.93	105.99	110.5	109.96	107.21	106.36	108.75	108.58	106.8	110.25	110.62	109.35	109.39	110.32	108.09	108	109.12	108.64	109.93	108.57	108.41	107.54	105.37	106.38	110.33	106.87	108.97
105.16	108.02	107.73	107.9	105.93	107.57	108.05	107.91	109.18	106.84	106.68	107.59	106.91	107.16	106.11	107.55	107.72	107.93	108.06	106.74	110.19	108.32	108.28	105.47	106.08	107.76	107.55	106.6	106.64	105.04	107.66	107.89	107.16	109.17	105.38	107.48	109.8	108.43	109.49	109.23	108.89	107.34	106.65	106.47	108.2	108.12	107.39	107.73	108.29	108.31
106.06	106.49	109.43	106.73	108.93	108.35	106.31	109.94	107.64	109.05	107.56	107.3	107.62	107.1	108.36	105.42	105.89	107.34	106.56	108.41	106.85	108.5	109.01	107.51	108.24	108.72	106.49	107.29	107.77	106.74	106.89	106.22	107.96	107.87	108.83	107.83	108.7	106.59	108.08	108.74	108.99	106.52	106.21	107.51	107.47	108.22	108.03	108.13	108.11	108.49
105.08	106.17	106.65	107.19	105.82	105.96	105.16	104.84	104.15	105.14	106.24	106.48	105.96	108.11	106.47	104.53	107.1	107.62	107.41	104.93	105.64	103.44	107.05	105.56	106.05	106.87	105.82	104.13	106.19	106.9	102.69	105.58	105.96	105.74	106.35	106.32	106.83	104.48	105.08	106.92	106.03	107.3	105.16	105.83	106.77	105.94	105.3	104.95	103.92	105.8
104.5	103.6	106.92	106.97	104.8	106.3	103.66	107	104.63	106.69	108.55	105.9	103.48	105.62	105.79	105.98	105.81	105.19	106.85	106.51	104.46	106.01	105.44	107.06	104.79	105.93	105.64	105.44	105.31	107.42	104.29	104.59	104.46	103.76	105.64	105.27	105.4	106.23	107.17	106.19	104.15	108.01	104.62	104.79	106.08	105.84	106.93	107.72	105.63	104.82
102.83	106.45	106.1	107.34	104.19	104.73	105.14	105.95	105.04	105.51	103.71	103.44	105.07	105.61	106.19	108.04	105.14	106.92	106.65	106.71	107.38	105.49	107.48	105.08	105.4	105.08	105.54	107.33	105.98	107.25	105.11	107.49	105.55	105.72	103.35	107.49	106.79	105.36	105.87	106.77	107.06	105.63	106.48	105.3	104.32	105.73	105.67	105.19	106.62	107.43
98.85	97.884	97.984	95.609	97.825	97.587	99.034	99.479	97.372	97.523	96.893	96.961	96.705	97.485	98.063	97.164	100.5	98.327	97.202	99.273	98.233	98.557	98.542	98.771	95.496	99.344	98.047	98.627	98.33	98.763	98.366	101.42	98.529	100.29	99.359	100.45	99.991	99.273	100.56	98.476	100.47	96.854	97.995	99.791	101.8	99.313	97.641	97.722	98.094	98.329
106.29	104.48	106.26	104.21	107.48	105.4	106.34	102.37	104.68	105.94	104.95	105.81	105.55	105.51	106.37	104.95	107.06	104.34	106.76	105.65	106.31	105.22	104.28	103.54	105.62	106.14	104.39	105.55	105.97	106.19	107.21	103.88	105.67	105.54	104.71	105.82	103.94	105.68	107.01	104.89	106.59	105.02	106	106.58	105.65	105.25	106	106.01	105.81	105.46
107.46	109.83	107.05	107.99	108.56	106.82	109.27	109.35	107.29	105.2	108.09	108.41	110.32	109.52	106.1	108.11	106.6	109.27	108.24	108.66	108.87	108.4	105.98	108.13	108.44	108.52	109.13	111.1	106.35	109.32	108.95	105.93	109.3	107.36	107.85	107.18	110.14	107.98	108.86	108.23	109.5	108.39	109.68	107.55	107.26	104.74	106.77	107.63	107.33	108.57
103.01	105.15	103.84	104.34	103.92	104.2	103.11	102.78	105.25	101.75	102.17	100.59	103.26	102.87	101.07	102.89	102.75	103.42	103.6	103.02	103.05	102.92	102.18	102.72	101.58	102.22	103.45	102.3	103.45	102.54	102.03	102.43	102.42	103.39	100.44	102.82	104.92	103.58	104.29	100.88	102.22	102.43	103.26	102.13	100.92	101.78	104.04	103.37	102.25	104.54
105.01	106.42	106.32	107.71	107.31	105	106.89	105.49	107.49	106.22	104.54	104.92	105.89	106.55	106.85	107.07	107.02	107.08	106.51	106.38	105.61	108	106.13	107.6	106.32	106.1	105.79	105.71	106.38	106.47	107.55	105.42	107.46	104.88	107.28	105.15	107.6	107.38	106.43	105.61	105.44	104.9	103.15	108.28	103.25	104.19	105.93	105.77	106.59	106.3
96.672	101.34	99.032	100.89	99.03	100.15	99.427	98.582	97.607	96.769	99.563	98.604	98.519	97.885	97.018	97.502	100.27	101.98	96.013	99.518	96.147	98.323	99.781	98.749	97.904	96.823	97.059	97.301	99.814	97.926	97.542	98.265	99.128	98.02	99.982	99.204	98.916	96.338	97.437	96.464	98.301	98.441	98.979	97.497	98.103	97.262	96.526	97.933	98.872	97.706
108.84	107.98	105.23	107.27	107.67	108.87	107.79	108.55	108.14	106.81	106.96	106.95	109.11	107.18	107.94	108.42	109.29	107.3	107.73	106.42	108.82	105.18	108.46	107.28	108.5	109.79	107.94	107.23	106.73	107.08	106.82	107.69	107.76	109.92	109.12	109.37	109.25	105.74	107.99	107.47	107.33	106.63	105.58	106.55	107.75	108.22	106.64	106.65	108.48	108.26
106.95	107.55	106.44	104.41	106.54	105.2	104.24	105.91	103.89	103.57	105.92	104.65	104	106.34	105.07	105.99	106.68	108.66	106.46	106.61	103.97	105.92	104.32	106.31	104.86	107.01	103.94	106.95	103.83	106.35	103.45	107.41	105.67	104.93	108.34	104.82	105.77	104.83	104.8	106.08	106.16	104.86	106.37	106.41	105.91	106.92	105.64	105.68	104.5	105.53
111.67	110.73	109.98	112.13	110.54	111.57	110.52	113.06	110.81	112.27	109.84	109.73	111.46	109.19	110.61	113.92	109.09	109.58	110.3	110.18	112.39	110.23	109.56	110.67	110.81	111.1	110.04	110	109.29	110.33	109.43	111.56	110.61	111.52	112.67	111.57	112.67	110.52	111.67	108.97	110.27	111.15	109.16	110.64	108.79	110.62	111.75	109.14	110.44	107.07
100.04	101.16	99.822	103.88	101.51	100.58	100.33	102.1	99.7	98.672	102.17	100.57	99.201	101.61	101.2	100.18	102.74	102.33	99.769	99.801	99.902	101.55	100.28	103.09	99.415	102.75	99.527	102.04	97.669	101.41	100.29	102.72	100.1	103.43	100.4	102.1	99.539	102.21	99.535	99.439	100.9	100.78	99.042	100.6	102.43	99.177	102.57	100.5	101.06	99.553
99.372	98.014	100.29	97.515	98.207	99.847	97.35	98.14	100.71	98.109	97.705	99.729	97.202	100.16	99.715	99.863	99.516	99.902	100.25	98.64	97.025	99.276	100.45	97.957	98.227	99.765	98.296	100.81	98.662	96.837	101.09	96.925	98.861	98.502	98.882	97.769	97.937	100.95	99.066	99.878	100.48	99.241	99.508	98.207	97.182	101.02	97.307	101.05	96.791	102.25
104.42	105.13	104.82	105.83	106.32	103.66	105.8	106.62	107.05	103.24	105.43	105.06	105.88	104.85	105.12	105.63	106.54	107.07	106.46	105.66	105.86	103.74	106.76	106.38	106.35	107.43	104.21	105.46	105.91	106.3	106.57	106.46	105.83	103.16	105.56	105.28	106.14	105.04	105.38	103.67	104.79	102.41	106.45	106.44	104.89	104.76	108.18	104.84	105.81	106.2
110.44	109.62	109.55	108.96	107.24	105.77	106.2	107.29	106.89	109.3	109.62	107.02	105.98	109.4	105.94	108.45	106.37	107.34	107.61	107.01	106.88	106.58	106.75	108.56	108.23	108.88	109.48	107.07	106.65	107.81	107.85	106.8	110.59	108.68	107.57	108.78	105.62	108.61	106.35	107	107.8	106.92	105.35	108.02	108.01	107	108.4	107.28	107.16	106.87
107.57	106.76	107.4	108.43	108.72	108.19	106.08	107.37	105.42	107.52	107.23	107.86	108.65	109.02	107.09	107.1	109.83	108.96	107.65	108.55	107.64	107.99	107.65	104.99	107.94	107.83	108.26	107.13	109.34	108.85	109.9	108.52	108.24	108.37	109.09	107.81	108.85	107.01	106.1	107.83	106.66	107.47	108.83	107.58	110.31	108.69	108.9	107.7	107.43	106.18
102.27	99.279	101.02	101.12	100.24	101.89	99.933	99.466	101.48	99.622	100.34	100.16	102.84	100.69	101.5	100.89	100.96	101.16	100.53	100.62	102.6	100.13	98.199	101.69	101.26	101	100.68	101.9	100.08	98.528	100.47	101.55	102.29	101.03	99.286	101.44	101.43	99.469	102.89	101.84	100.74	100.28	101.09	101.2	101.51	97.848	101.67	99.546	101.35	101.06
100.56	101.2	100.32	98.046	98.226	98.838	101.52	99.972	98.999	102.11	99.694	101.29	102.91	100.38	101.46	100.87	100.58	101.54	100.81	98.918	101.15	100.31	101.27	99.76	102.17	99.076	102.35	99.107	100.87	99.385	98.691	101.14	100.87	100.57	102.35	100.72	102.16	100.24	100.97	100	100.47	103.7	100.97	99.797	102.44	101.1	102.93	100.92	101.44	102.44
108.22	108.36	105.97	109.42	106.52	106.8	109	110.91	108.82	109.99	107.01	106.22	109.4	109.75	112.03	108.14	108.26	107.58	109.16	109.09	108.57	107.6	110.41	110.4	108.08	108.37	109.28	109.66	108.32	109.33	110.35	108.6	110.6	107.44	109.35	108.08	109.2	110.1	108.16	108.1	109.32	108.13	106.96	109.01	108.56	107.92	109.18	109.53	106.77	107.09
104.37	104.94	106.17	106.78	105.79	104.09	103.26	106.05	107.18	105.78	105.65	106.34	105.52	104.72	106.72	106.36	106.45	106.1	107.51	106.64	106.81	105.39	106.34	106.39	106.36	105.18	105.56	105.01	104.18	105.38	103.46	104.14	106.86	104.61	106.35	105.85	106.62	103.33	106.57	104.77	105.51	103.78	106.14	105.32	105.6	105.5	106.61	105.65	104.31	105.14
109.02	109.07	108.95	107.27	108.84	109.04	109.46	107.61	108.17	109.13	109.06	107.09	107.63	109.32	108.37	108.18	108.7	109.73	108.19	107.51	107.93	107.24	108.85	107.12	108.1	108.79	108.36	107.54	108.55	110.27	108.71	109.64	108.55	108.28	108.32	110.87	106.42	108.33	107.49	109.54	108.97	109.66	108.27	109	108.59	108.63	109.16	107.35	108.66	107.92
104.88	102.57	107	103.75	106.89	105.42	107.16	108.95	104.8	104.64	105.95	104.49	106.47	104.94	104.55	107.03	105.56	106.48	107.6	107.05	107.05	107.9	104.8	107.12	107.56	106.73	107.24	107.73	105.5	106.49	105.67	106.03	106.08	109.28	105.42	103.18	104.85	105.21	107.06	104.83	103.98	106.14	107.23	104.53	105.92	104.2	105.68	106.62	105.05	106.41
108.85	107.35	107.22	106.77	109.13	108.64	108.14	107.25	107.76	107.52	109.8	108.58	106.12	110.1	108.96	111.08	107.84	107.56	107.46	106.65	105.33	107.99	106.18	108.6	107.84	108.12	105.89	106.63	106.28	108.57	110.45	107.18	106.61	109.69	109.21	106.45	108.64	107.77	106.96	107.19	107.36	107.78	108.38	105.91	106.95	105.88	107.67	107.01	108.12	106.74
108.67	109.72	106.61	108.31	108.44	107.45	107.04	109.35	107.47	109.55	108.29	108.81	107.53	107.48	106.26	109.79	110.57	108.54	106.28	107.33	106.92	108.75	110.14	109.1	106.75	108.24	109.57	107.17	108.27	107.31	108.05	107.74	108.7	107.62	110.47	107.72	108.65	107.51	106.4	106.86	108.18	106.5	109.87	109.84	107.73	107.4	107.51	108.56	108.11	108.97
106.39	106.94	105.85	108.07	105.57	108.02	105.58	105.9	106.21	107.54	105.54	105.64	103.25	105.8	106.95	107.11	105.14	105.36	105.66	104.8	107.2	104.31	106	107.04	105.3	105.52	106.98	107.17	108.41	105.33	106.51	106.89	107.74	107.2	104.92	105.27	106.59	107.48	107.93	107.08	104.63	105.83	104.73	106.11	106.15	105.48	104.91	107.41	105.83	107.55
109.78	113.12	110.2	108.91	111.17	111.43	111.62	109.26	109.64	111.51	111.03	109.66	110.94	110.03	113.93	109.23	110.95	109.96	109.21	108.95	111.26	113.57	110.5	109.12	109.33	110.15	110.76	111.3	111.38	109.12	110.22	111.42	111.36	109.09	110.7	112.05	108.56	111.07	108.88	108.82	112.19	109.51	108.14	111.61	111.32	108.99	110.32	111.47	109.21	109.97
108.86	109.6	108.56	109.53	109.29	107.98	108.92	108.29	109.94	106.92	108.19	109.39	108.98	109.94	108.16	108.97	109.22	107.47	108.54	110.03	107.52	110.13	108.87	109.98	110.04	107.43	108.74	107.32	108.17	108.98	109.87	108.25	109.34	107.4	108.91	108.58	109.64	107.92	108.08	108.64	109.54	108.18	109.66	109.29	109.38	108.11	108.24	107.46	108.56	109.15
99.598	101.1	102.27	99.531	98.274	99.048	101.78	103.37	98.596	99.803	100.2	102.46	99.301	103.51	100.24	100.58	100.89	99.561	100.16	99.31	101.18	101.11	100.4	100.78	101.43	100.41	103.53	102.52	99.961	100.05	100.72	101.69	100.86	101.64	101.67	100.2	99.801	97.818	99.743	97.778	99	98.995	100.67	99.551	100.98	100.21	99.384	102.05	100.21	100.67
106.2	105.19	104.55	105.77	106.77	106.8	105.22	105.08	104.56	108.07	105.98	105.98	103.74	107.11	106	106.49	104.58	103.02	103.91	106.39	105.19	104.71	107.51	106.76	104.42	104.98	105.71	105.01	107.89	104.93	106.41	104.65	104.98	106.05	104.39	106.09	104.14	107.12	105.47	104.19	105.77	107.33	105.25	104.67	104.45	104.14	108.28	105.78	107.07	107.55
109.22	109.62	107.01	109.28	107.01	107.48	107.5	108.5	107.04	109.5	108.91	106.59	106.33	107.07	108.17	105.7	109.38	106.66	107.99	106.3	109.45	106.94	107.21	107.85	106.72	107.59	105.07	106.75	106.51	109.6	105.32	106.67	108.66	107.06	108.43	107.62	106.69	105.97	107.05	108.37	108.76	107.02	109.7	108.3	107.55	108.05	108.17	106.64	105.06	109.55
107.05	104.3	104.24	106.75	106.83	108.65	105.45	105.95	106.22	107.84	108.18	106.44	105.57	105.26	104.82	105.63	107.83	104.59	105.37	107.31	105.95	103.93	104.82	107.36	108.43	104.58	108.82	105.46	107.49	107.35	105.57	103.45	104.89	105.69	104.31	107.7	104.18	106.06	105.71	106.87	106.53	106.24	105.79	104.75	104.95	105.14	106.55	107.1	107.82	106.58
108.78	107.54	105.19	105.89	107.82	106.42	106.04	105.71	104.2	105.94	105.27	107.45	104.68	105.44	106.98	105.23	106.56	108.95	105.01	107.44	106.51	105.52	106.79	106.3	106.48	108.11	104.49	108.31	106.36	105.84	104.88	105.12	105.4	106.12	105.16	107.01	106.36	107.34	107.81	106.43	106.55	105.04	107.04	105.86	106.26	108.33	106.47	107.24	106.97	106.38
98.831	102.55	100.49	98.523	101.24	99.619	100.67	98.888	100.7	101.32	98.352	99.638	102.27	98.796	100.88	100.8	99.841	100.81	101.49	100.07	101.19	101.2	100.78	99.838	101.81	99.454	98.867	101.23	101.18	96.873	100.04	98.88	99.337	99.935	99.001	101.14	100.27	100.14	99.767	99.286	101.17	99.784	102.73	99.833	102.12	101.34	102.1	98.532	101.34	98.961
105.11	105.01	105.78	105.92	103.15	105.85	107.6	105.18	106.64	105.84	106.67	105.19	103.85	105.73	105.14	106.87	104.41	104.13	107.37	105.71	106.24	106.18	105.37	106.07	105.4	104.55	103.84	105.09	107.34	106.02	106.22	104.44	104.5	104	106.68	107.05	106	108.39	104.72	106.65	105.67	104.65	104.63	105.89	104.28	105.95	107.66	104.09	107.89	106.21
104.57	106.25	106.46	106.71	106.15	105.11	106.99	103.09	104.66	105.13	104.28	105.95	106.4	104.63	105.2	106.1	102.61	108.22	103.11	105.63	106.5	106.12	106.98	105.55	105.5	105.13	105.9	107.93	106.52	105.17	105.48	106.48	105.38	106.3	106.13	104.74	105.42	105.3	106.18	106.18	106.95	102.56	105.23	104.18	104.4	104.91	107.02	104.63	105.58	106.57
109.01	110.83	112.29	108.92	109.87	111.05	111.39	109.95	107.76	110.26	111.38	108.53	109.18	110.81	109.39	111.82	112.11	112.27	110.75	110.78	108.67	109.85	110.35	111.16	110.24	111.35	111.03	110.6	110.19	109	109.89	111.9	110.66	107.54	109.45	110.33	109.14	110.4	110.39	109.96	112.5	110.52	110.97	110.72	111.11	110.73	109.82	113.32	109.64	111.29
107.33	110.5	109.71	106.53	106.5	108.49	106.4	106.95	107.06	109.04	107.24	107.77	108.27	107.31	105.84	109.26	107.27	108.14	110.59	109.49	110.24	106.2	109.27	109.01	108.92	108.18	105.72	108.3	109.1	107.72	109.05	107.72	108.06	108.16	108.26	109.32	108.49	107.25	107.38	109.49	108.48	107.63	108.03	110.24	108.16	108.2	106.45	110	108.49	107.45
109.4	105.99	108.42	108.2	108.05	107.09	107.71	108.26	105.8	107.16	108.03	109.09	106.86	107.26	109.43	108.69	107.81	108.09	108.99	106.69	106.73	105.91	107.76	106	109.69	108.8	109.1	107.19	109.31	108.45	107.45	109.14	108.77	109.01	107.72	108.73	107.97	106.84	108.16	107.03	109.13	107.23	106.2	108.41	107.68	105.43	106.77	106.6	108.4	109.27
105.89	105.84	106.74	106.26	106.21	107.2	105.42	105.6	105.62	108.95	104.99	106.89	106.87	107.05	105.69	108.04	104.78	108.17	107.21	107.99	106.59	106.89	109.44	106.84	106.35	103.83	108.87	104.17	104.11	106.36	107.65	107	105.46	106.68	107.09	107.21	107.98	108.95	105.15	105.24	108.44	106.81	106.71	104.91	106.85	107.37	104.94	105.59	107.87	107.2
100.43	102.81	100.69	100.83	101.79	99.474	101.29	100.73	100.57	100.41	99.874	98.97	100.17	100.16	98.204	99.954	98.423	100.46	99.958	100.14	99.028	100.51	101.24	98.949	98.466	100.66	102.88	99.249	100.71	101.25	100.94	101.06	100.67	100.9	101.27	98.354	99.386	98.613	98.643	100.17	100.48	98.805	101.27	101.11	99.8	100.89	100.16	98.751	102.14	98.888
102.35	100.51	98.817	98.553	99.272	100.94	98.843	102.26	101.27	99.915	101.27	99.325	99.374	99.202	100.19	99.589	99.978	100.85	100.28	98.467	100.24	100.51	102.49	100.05	99.821	100.1	98.095	102.27	100.26	99.716	100.21	98.389	98.768	99.906	99.243	102.18	100.01	99.877	101.82	99.501	102.57	99.269	99.914	100.5	98.517	98.338	98.495	99.929	99.462	102.11
105.78	104.6	105.43	104.46	105.69	106.01	107.37	105.42	106.71	107.87	107.29	102.93	107.15	106.21	104.77	108.25	105.28	106.15	106.69	105.76	104.19	105.29	105.74	106.57	105.66	106.82	106.41	107.36	108.33	106.83	105.86	104.48	108.57	107.13	107.07	108.53	106.23	107.98	106.91	107.99	105.93	104.64	104.26	108.29	106.95	106.08	106.83	106.03	106.02	107.72
103.87	106.07	104.97	106.68	103.89	106.64	105.65	106.1	104.76	105.9	105.07	105.87	105.51	106.59	107.47	103.62	106.38	102.5	103.93	105.35	104.62	104.37	105.53	106.89	105.4	105.18	105.75	105.53	105.4	104.63	105.08	106.87	105.66	103.33	105.01	106.82	106.16	106.12	104.7	105.2	106.17	105.24	108.14	106.26	109.13	106.63	104.49	105.4	103.35	104.01
110.77	106.33	106.6	108.62	109.35	107.89	108.59	107.09	107.75	108.38	109.97	107.86	106.29	108.15	109.74	107.35	107.35	106.99	107.66	107.41	107.34	106.2	107.88	106	107.45	106.1	107.8	108.99	108.15	108.41	107.53	109.13	108.97	108.82	108.21	107.65	107.71	109.49	109.27	107.74	106.73	109.12	107.59	107.38	107.47	108.89	109.49	111.09	108.11	109.38
101.99	102.91	99.739	101.67	100.99	102.52	100.34	100.49	100.37	102.43	102.53	101.58	101.76	101.93	99.786	100.92	100.97	102.23	101.47	101.53	99.576	102.75	100.57	101.29	101.18	101.01	101.76	102.1	97.583	102.18	102.07	100.9	101.56	101.23	100.54	98.547	102.65	102.62	100.51	98.951	102.55	100.43	102	99.744	101.69	100.8	101.97	100.66	99.546	100.79
103.48	106.02	104.94	105.43	105.42	106.84	106.06	105.42	105.59	106.62	107.01	104.19	105.83	105.99	105.46	106.8	104.35	105.76	103.57	108.17	106.04	107.19	104.98	106.32	105.42	106.97	106.62	105.25	106.82	105.87	104.9	106.18	104.7	105.75	108.22	104.41	105.7	105.49	105.47	107.08	105.84	105.79	104.95	104.09	104.21	105.33	106.6	104.01	105.96	105.27
106.41	106.63	108.07	106.59	108.26	109.46	108.61	109.23	108.4	108.42	108.66	107.72	109.17	107.1	110.03	108.96	107.29	107.43	108.25	108.3	107.51	111.28	108.72	106.21	107.2	109.13	108.77	106.01	108.02	108.19	109.01	111.67	106.26	107.66	109.85	107.12	110.48	108.83	108.03	110.13	110.05	107.31	107.14	108.84	105.87	108.97	108.5	106.76	109.05	110.32
105.68	106.67	105.83	104.92	107.05	108.69	104.43	103.19	103.91	105.71	105.58	104.77	108.76	106.74	107.98	103.46	105.32	106.27	105.15	106.61	103.65	108.13	105.8	103.42	105.46	106.49	104.53	105.8	105.17	104.59	105.07	105.6	107.56	104.56	105.81	106.13	105.37	105.89	107.42	107.21	105.08	104.52	107.2	104.15	106.17	106.95	104.72	107.7	104.91	104.13
96.75	96.716	97.087	98.832	101.1	97.271	98.698	99.408	98.076	97.756	97.773	100.21	97.948	99.597	97.55	99.473	98.236	97.457	98.887	98.201	98.75	97.558	98.248	99.311	98.546	98.984	97.64	99.622	100.56	99.127	99.989	99.024	97.379	99.224	98.419	101.04	99.285	99.775	99.317	101.11	98.04	98.461	99.837	98.23	98.104	97.696	97.22	98.345	97.435	99.315
109.33	109.59	110.5	109.71	109.26	108.25	111.94	110.41	110.08	108.25	110.14	109	108.47	110.61	112.23	111.24	112.38	109.94	109.87	109.81	112.31	109.57	111.35	110.07	109.92	110.07	109.78	110.92	110.38	110.6	111.64	109.26	110.74	109.69	109.8	111.06	109.29	110.12	110.25	111.42	109.79	110.58	110.2	110.17	110.25	108.83	109.37	110.79	111.47	108.43
104.27	105.64	107.69	106.34	105.28	104.37	106.14	104.59	104.04	107.27	106.83	104.55	107.71	103.27	107.16	106.79	107.37	105.41	107.08	105.91	102.63	105	107.68	105.71	107.32	105.09	104.85	105.71	106.4	103.9	105.51	105.05	107.09	107.76	106.12	105.24	106.32	107.17	106.1	106.81	105.69	104	102.74	104.94	108.95	105.81	104.71	103.54	106.8	107.23
104.5	105.23	106.68	105.43	103.72	106.91	104.42	105.29	105.92	105.37	105.32	107.19	107.11	106.93	106.39	106.32	106.52	105.9	107.52	105.29	104.96	106.63	105.58	106.5	107.23	103.67	105.67	104.94	104.93	106.97	104.5	104.88	104.88	104.6	105.98	106.16	106.74	105.49	106.54	108.83	107.34	106.32	102.91	106.76	106.09	106.17	107.64	102.27	104.22	103.88
96.991	98.464	98.259	96.143	98.669	97.314	99.173	99.114	97.807	99.447	99.572	98.872	98.043	98.66	96.913	96.186	98.853	98.248	99.247	98.831	98.01	98.05	99.626	97.836	95.99	98.716	98.309	97.451	98.925	97.518	98.73	97.298	98.26	96.86	98.945	98.372	96.948	98.868	96.878	98.03	95.152	99.135	98.055	98.693	96.188	99.121	97.651	96.323	97.564	97.04
106.86	105.02	105.22	105.65	106.6	105.62	106.54	107.45	105.58	107.86	106.65	104.95	104.39	107.08	106.11	105.47	105.75	107.74	107.11	105.28	105.19	107.78	106.33	106.01	107.69	107.11	108.34	108.8	107.35	107.52	105.72	105.64	104.58	108.01	107.01	104.35	108.11	105.92	107.02	108.05	107.11	106.86	105.67	105.94	107.63	107.15	108.42	106.06	107.54	107.07
101.81	100.4	100.39	100.13	102.4	102.42	101.08	99.9	99.226	102.51	100.72	100.37	100.89	98.46	100.21	101.01	101.6	101.71	102.61	98.976	99.2	100.42	101.85	100.94	100.66	100.67	98.365	102.76	101.68	100.99	102.4	101.06	102.49	99.821	100.91	100.14	99.271	98.297	97.486	97.729	100.36	99.893	100.76	102	100.17	102.15	100.88	100.56	101.25	100.15
101.92	101.83	99.022	97.881	102.07	100.95	101.47	101.18	102.52	98.79	99.332	98.93	99.601	100.88	100.7	100.63	101.41	97.611	101.23	102.22	98.276	101.96	100.54	102.05	100.91	101.84	101.16	101.57	100.99	101.87	98.997	98.58	102.14	98.005	101.87	101.72	100.52	101.34	101.46	98.755	101.58	101.01	101.45	101.47	100.07	101.14	102.76	101.49	99.128	98.475
97.967	98.227	97.163	97.392	98.67	99.057	100.05	98.539	98.646	97.974	97.62	98.306	99.122	98.16	96.288	98.028	96.719	98.292	96.964	96.167	98.332	97.845	99.82	100.53	96.324	93.765	98.723	98.84	97.716	100.24	97.561	97.24	98.705	97.508	98.689	98.003	99.304	98.832	96.944	98.537	97.779	98.52	98.615	98.126	98.935	97.314	97.063	97.029	98.427	99.503
106.29	105.44	105.7	108.03	105.72	104.66	107.42	104.14	105.2	108.37	105.99	105.66	105.81	107.2	107.09	107.31	107.8	103.91	108.28	105.68	105.23	109.1	107.8	106.43	105.15	107.83	106.56	107.75	107.07	107.2	106.04	104.66	105.62	107.59	107	106.49	106.05	106.37	104.46	105.02	105.67	105.46	107.15	106.51	106.97	105.72	107.2	105.36	104.89	106.13
108.49	111.6	111.19	109.15	108.26	109.08	109.74	111.79	111.14	109.66	107.62	111.2	110.61	110.12	109.85	108.57	110.24	109.29	110.52	109.84	112.82	109.5	110.23	109.94	111.9	107.66	110.83	109.33	109.49	109.12	111.17	108.66	111.21	110.69	110.74	110.97	109.73	112.69	111.17	111.5	111.24	108.53	111.02	111.27	110.22	109.11	107.8	108.82	110.78	111.33
99.837	100.95	102.27	100.75	100.62	100.65	102.33	101.68	98.727	100.93	101.12	101.67	100.92	99.476	100.28	100.02	100.84	101.09	100.83	100.19	102.72	100.93	100.5	98.645	100.74	102.05	100.24	102.21	100.59	100.09	102.68	101.51	100.57	99.938	99.53	98.766	99.269	101.57	99.441	100.2	99.191	101.87	99.973	100.6	102.69	100.81	99.099	100.61	101.33	98.049
98.893	98.502	98.06	97.71	99.559	97.009	96.816	99.509	98.469	98.347	98.747	99.619	95.908	100.29	98.745	97.213	97.91	97.841	99.287	99.113	96.414	97.298	98.246	97.541	98.385	94.889	98.268	98.955	94.884	97.605	95.382	98.1	97.487	97.721	98.61	97.991	97.38	99.484	97.717	98.006	97.248	98.104	97.308	95.89	96.594	98.665	98.601	99.885	99.406	96.031
96.821	98.818	97.36	97.573	98.301	98.398	98.799	97.728	99.644	96.927	97.266	98.156	99.29	98.574	98.102	98.094	97.287	98.345	96.335	98.849	99.815	97.857	99.32	98.228	99.1	98.952	97.853	99.309	98.91	98.031	96.025	99.141	97.407	98.389	97.488	101.35	98.631	98.486	98.434	100.55	98.076	97.972	97.733	94.73	99.483	95.893	97.586	97.506	96.044	97.758
107.76	107.77	103.88	106.2	106.14	106.84	107.29	106.47	105.53	106.34	107.72	108.66	108.18	104.57	105.78	104.33	105.66	106.55	106.06	106.21	105.84	106.52	107.76	106.36	106.2	106.4	106.35	108.91	106.81	104.94	107.47	105.7	106.72	106.14	105.99	106.71	105.97	107.43	106.36	103.3	107.13	106.44	107.11	106.42	106.06	107.61	106.22	107.5	105.54	105.2
105.59	108.71	107.28	109.79	108.14	109.54	106.82	109.12	109.43	108.85	110.15	108.67	107.97	108.66	108.16	108.54	110.08	107.87	106.98	107.17	111.5	109.68	108.21	108.89	110.25	108	109.33	109.55	107.45	109.03	106.06	109.59	107.42	109.31	109.82	109.53	108.7	108.87	111.71	106.82	108.11	107.85	106.56	108.24	107.06	107.51	111.17	107.78	108.35	107.67
106.95	106.14	106.22	104.65	103.84	105.21	104.51	107.41	106.46	104.97	102.66	104.71	106.49	103.61	103.89	105.53	106.24	104.74	105.06	104.39	104.91	107.52	105.36	105.24	106.28	104.71	104.36	105.17	105.78	103.9	105.89	105.5	105.56	106.24	103.5	105	105.24	104.73	107.28	106.28	106.39	105.45	104.3	107.17	106.66	104.47	103.92	104.72	104.22	103.99
103.19	105.14	101.21	102.54	103.52	102.34	103.21	102.05	103.83	102.27	99.735	102.68	100.99	103.36	103.43	105.04	104.58	104.06	103.48	103.48	103.84	102.29	101.5	103.36	100.58	101.76	103.08	103.45	102.89	103.01	101.14	104.77	101.72	102.11	103.1	103.68	102.36	101.85	102.74	100.72	102.95	102.1	101.64	103.49	103.49	102.83	100.75	101.6	101.88	103.88
108.41	107.08	108.72	107.64	107.15	106.6	106.66	107.44	111.49	108.94	107.32	108.51	109.96	107.3	107.17	107.49	105.44	108.95	107.73	107.94	106.67	104.76	107.32	108.71	111.41	107.86	109.61	109.49	109.74	108.77	108.25	106.01	107.03	109.16	108.88	109.89	109.52	108.66	108.24	106.54	108.88	108.82	107.12	107.14	108.47	107.42	108.32	107.89	105.27	108.14
108.99	105.13	106.19	107.28	108.47	109.52	106.65	107.73	109.89	106.19	108.3	106.69	106.61	106.19	107.92	110.33	108.53	108.14	109.53	107.5	108.51	109.22	106.96	109.1	109.16	109.77	109.17	107.91	108.46	106.12	108.68	108.38	109.68	109.41	109.52	109.39	109.2	106.83	110.85	108.16	107.31	107.1	107.81	108.13	107.31	109.25	109.7	107.99	107.45	109.6
106.66	105.07	106.32	105.14	107.4	104.88	105.2	107.09	106.16	106.57	107.08	105.5	105.87	107.02	107.46	105.17	105.15	104.09	104.69	107.17	106.47	105.76	104.71	104.43	107.43	105.69	105.29	105.28	105.81	104.52	106.23	104.62	103.13	102.76	106.12	106.85	107.57	105.2	107.12	104.26	106.39	106.1	104.14	105.89	106.39	106.05	108.33	107.22	106.84	103.57
105.53	103.65	104.07	106.95	104.66	106.24	106.35	104.6	105.23	102.56	105.77	105.6	107.86	105.06	104.38	104.82	102.81	106.2	105.57	102.97	104.5	106.62	104.24	101.68	106.05	103.04	103.61	105.62	105.49	103.13	103.52	107.35	107.24	105.71	105.7	105.38	105.34	104.67	105.92	105.22	107.48	104.72	104.19	105.34	106.84	105.47	106.52	107.33	105.12	106.33
106.52	106.64	106.33	104.8	107.12	106.57	107.02	106.92	106.45	107.68	107.15	108.44	105.99	108.01	105.99	105.7	108.27	107.6	108.27	104.95	109.15	104.68	106.32	106.6	106.26	106.15	107.09	107.12	106.52	106.37	108.12	104.02	106.26	107.63	105.93	106.2	105.91	105.91	104.86	105.45	105.27	107.08	106.21	106.67	105.78	106.73	107.74	107.39	105.96	105.65
107.15	105.94	108.29	107.13	108.89	109.38	108.65	108.38	109.52	109.2	106.23	107.9	107.92	106.61	107.16	107.2	109.58	107.78	108.97	108.43	108.82	107.3	108.39	106.93	110.29	110.26	106.25	106.06	106.89	107.94	108.86	110.91	108.51	107.27	106.76	107.58	108.24	108.81	106.6	110.08	109.01	106.27	109.18	108.01	111.02	108.73	109.71	106.18	107.89	109.25
99.516	100.6	97.801	100.52	100.41	101.45	99.261	99.487	99.883	99.797	99.574	98.456	96.418	100.62	97.978	98.806	98.666	99.486	100.24	99.833	99.45	98.088	100.09	101.42	98.913	98.862	98.046	96.14	99.641	99.083	98.845	99.57	98.392	99.555	100.78	99.545	95.155	100.04	98.179	98.856	100.45	99.48	99.474	96.949	99.83	101.32	100.73	100.89	99.684	97.645
111.84	110.45	108.49	109.52	109.15	110.79	109	110.25	108.96	109.48	112.04	110.13	110.75	109.94	111.02	112.8	110.18	110.45	112.39	109.9	108.88	112.52	109.63	113.1	111.22	109.41	110.14	110.85	109.79	110.28	109.54	109	112.24	110.36	111.25	110.08	111.92	110.02	110.01	108.58	112.19	110.83	111.63	110.32	111.35	107.56	108.82	109.13	111.31	111.84
111.9	110.99	111.54	111.41	109.85	109.44	109.5	111.18	110.79	110.76	109.82	109.49	109.93	109.58	114.17	111.68	111.13	113.14	112.31	109.92	110.34	109.14	108.99	110.13	112.51	111.61	111.3	109.18	110.33	111.02	109.98	108.6	111.88	111.4	109.45	110.36	113.05	110.45	110.34	111.93	110.68	110.8	111.9	108.26	110.09	112.03	112.22	110.32	110.15	109.65
109.4	107.55	107.34	109.3	110.07	108.68	107.19	108.19	106.96	107.62	108.52	107.28	108.84	107.93	107.58	109.07	106.83	107.17	108.84	106.7	107.53	106.5	109.27	108.5	110.95	108.49	105.61	107.81	107.85	110.56	108.69	106.33	109.5	107.26	106.2	105.78	109.27	108.7	106.01	108.57	108.34	107.03	108.81	108.64	107.34	108.09	108.74	109.73	109.43	107.34
107.71	105.92	106.64	106.04	107.43	105.14	105.42	105.75	104.49	106.26	103.57	105.19	105.36	104.08	107.4	103.78	106.81	104.75	105.5	107.43	105.32	107.77	107.8	105.82	107.43	104.08	109.59	105.19	106.96	106.99	108.42	104.59	104.89	104.19	106.45	106.37	104.11	108.35	108.57	106.91	104.09	106.34	106.06	106.26	104.77	105.39	107.05	105.46	105.35	107.17
105.22	107.67	107.17	105.34	105.74	106.02	106.42	107.64	105.09	106.76	105.65	105.56	104.34	105.8	105.74	105.1	105.98	103.83	104.27	106.08	107.28	105.29	105.26	105.34	106.33	104.03	106.44	104.7	104.28	106.15	106.7	105.05	106.82	105.02	106.51	105.32	103.63	104.96	104.86	104.19	105.3	106.54	104.51	105.23	105.28	103.33	104.55	107.37	107.79	104.37
108.07	108.21	110.79	108.8	108.23	107.31	108.83	107.65	108.59	109.03	109.03	109.72	108.3	108.12	109.44	110.49	110.36	109.44	108.45	108.16	108.43	107.34	108.07	106.69	108.92	109.87	108.16	109.53	105.83	108.63	110.86	107.73	108.54	108	106.24	106.52	107.42	108.06	108.33	106.36	107.6	110.17	108.27	107.75	106.65	109.06	107.87	108.46	107.56	108.18
108.44	109.09	106.74	108.18	108.8	107	110.17	108.94	107.4	109.02	110.03	108.75	108.91	108.44	109.65	107.39	109.41	108.95	109.72	105.67	108.11	110.99	106.91	109.26	106.07	108.74	107.9	108.44	109.88	108.9	107.22	106.98	109.23	109.73	106.33	109.91	107.5	108.07	110.71	108.59	109.18	109.5	110.44	106.74	109.63	107.15	108.9	107.2	107.29	108.15
108.11	106.02	107.08	107.02	107.2	109.37	110.57	108.33	108.18	108.84	109	109.14	109.34	106.27	107.77	106.67	107.65	109.34	110.53	106.9	109.11	107.33	107.77	109.17	109.54	108.68	105.35	107.47	109.2	109.8	108.61	109	107.58	105.33	109.76	107.24	108.29	108.98	108.82	109.66	105.32	107.26	105.99	108.37	108.26	107.68	108.55	107.1	108.53	107.68
100.44	96.6	98.685	97.485	98.965	99.104	96.204	99.103	96.73	99.392	97.646	99.152	97.97	100.1	97.347	98.125	97.831	98.142	98.976	98.815	96.688	98.32	97.033	97.429	98.216	97.076	100.36	98.571	100.56	97.802	97.016	97.693	96.638	97.417	95.917	99.64	96.621	98.317	96.078	97.756	98.61	97.035	98.9	97.861	97.538	99.506	97.375	101.47	97.829	98.152
109.29	108.58	108.16	110.06	109.23	110.51	110.38	111.53	109.37	110.47	110.37	107.68	109.65	110.94	112.56	110.78	108.94	109.22	110.66	111.37	110.31	110.32	111.26	110.53	110.71	109.58	111.48	108.71	108.31	109.65	111.46	110.62	110.76	108.55	110.37	109.06	109.98	110.21	110.65	110.24	110.27	109.9	110.93	108.82	110.72	110.82	109.52	109.03	111.67	110.42
109.58	108.53	107.93	108.15	108.51	105.61	106.43	108.74	109.76	107.49	108.18	107.81	107.34	107.01	107.66	108.27	108.41	106.43	108.54	105.93	107.66	108.35	106.8	108.68	106.73	108.45	104.25	104.34	108.24	110.22	109.55	110.55	108.27	105.71	108.98	107.88	107.24	109.2	108.39	109.95	107.26	109.3	107.18	106.18	109.61	107.41	104.73	109	108	107.5
108.43	110.39	109.08	109.23	107.44	107.1	108.62	108.36	109.1	109.36	109.46	108.33	109.65	110	108.65	108.61	108.26	109.75	106.25	107.92	108.91	106.71	107.16	107.82	109.02	109.35	107.87	107.84	107.82	107.08	108.31	105.82	109.22	109.71	110.66	108.73	108.3	110.22	108.9	108.85	108.88	107.36	110.06	108.31	109.75	110.4	108.42	108.73	108.76	108
108.35	107.1	107.25	108.22	108.07	108.74	106.21	107.66	109.57	108.16	107.36	108.9	107.84	108.29	109.69	111.03	109.81	108.11	107.54	108.93	107.39	108.63	104.7	107.96	107.48	106.85	108.31	109.15	111.81	108.64	107.72	108.4	107.58	108.95	106.81	110.12	106.16	107.89	106.53	107.95	107.58	107.13	108.8	110.1	104.38	106.73	108.08	108.5	108.54	108.4
108.81	107.21	107.37	109.13	108.55	106.27	108.74	111.19	108.51	109.61	107.13	107.21	106.71	109.7	110.12	108.35	108.78	108.33	108.42	109.35	109.44	106.89	107.21	107.06	110.37	106.54	111.68	106.63	109.7	107.75	108.12	108.33	107.96	109.54	108.49	107.51	109.86	107.62	107.23	109.47	108.3	105.49	108.74	108.62	108.3	108.65	106.29	109.03	109.31	108.03
109.79	107.98	109.44	108.22	111.32	108.97	106.23	107.37	108.04	108.68	109.4	105.36	108.05	108.44	108.46	109.15	108.11	107.94	108.7	108.14	108.42	107.95	106.32	109.63	109.8	109.96	108.47	107.49	110.56	107.28	108.49	108.93	109.58	107.1	107.05	107.6	108.38	107.53	107.86	106.84	107.64	109.57	108.17	107.79	108.47	108.41	108.11	109.18	107.29	109.22
106.81	106.2	105.35	105.54	106.58	106.55	103.93	106.35	104.57	104.99	104.92	105.49	105.55	105.28	106.73	104.96	106.39	104.98	106.27	106.41	104.28	107.25	105.69	106.94	103.31	107.06	103.4	104.37	105.58	104.09	106.36	105.81	106.28	106.74	105.23	103.9	105.23	106.05	108.35	105.74	106.59	106.84	105.07	106.14	105.36	103.66	106.77	106.08	105.42	105.79
107.29	107.96	107.24	108.88	107.66	105.39	107.13	109.79	108.53	107.7	109.41	105.84	107.08	107.35	109.44	108.08	108.67	107.84	107.02	108.04	106.85	109.11	106.66	108.49	105.69	107.44	108.04	109.07	105.96	107.86	108.21	107.5	105.95	106.41	109.14	107.94	106.85	110.52	107.11	106.59	107.29	108.9	106.83	107.63	108.34	108.78	107.53	109.69	109.25	106
108	107.71	108.04	109.94	109.49	108.81	108.47	106.02	108.61	109.39	108.83	107.56	106.72	108.44	108.38	108.66	109.02	107.35	106.37	109.04	108.05	109.93	108.31	107.69	108.82	109.43	109.52	109.38	107.4	111.19	108.21	109.74	108.91	107.49	107.97	108.23	110.21	108.64	107.14	106.15	106.55	108.77	109.4	107.61	106.96	109.84	109.68	109.09	108.17	109.52
105.55	105.69	102.17	104.85	105.7	106.83	104.39	107.41	105.73	106.37	105.33	107	104.91	107	103.31	104.55	106.55	106.98	103.39	107.51	105.58	102.6	104.96	106.24	103.64	102.93	102.86	105.98	105.46	107.27	105.26	104.27	105.07	105.4	104.07	105.33	105.28	106.2	106.08	106.42	103.84	102.24	106.34	105.42	106.25	106.38	104.84	105.57	107.55	106.88
109.77	110.74	110.23	111.35	111.58	109.41	109.27	108.16	111.4	109.7	110.42	110.81	112.77	110.76	107.37	109.61	110.97	112.18	109.26	110	108.7	112.69	109.6	109.35	111.48	109.02	111.15	110.08	108	113.42	108.62	110.36	109.09	110.21	109.95	110.53	110.3	110.01	109.39	109.38	110.01	112.49	109.41	109.96	110.38	110.69	109.19	107.33	110	111.56
98.205	97.287	98.524	98.729	98.013	99.266	97.829	99.844	96.78	99.062	98.371	97.65	97.266	98.995	98.799	99.824	99.596	97.765	97.371	98.754	100.18	100.5	97.831	98.611	96.707	100.4	97.998	98.147	97.164	98.275	96.288	99.857	97.825	96.87	96.74	100.82	102.46	96.855	97.015	100.15	99.238	97.466	97.479	97.661	93.626	97.448	99.519	99.446	97.963	100.73
99.537	100.23	101.81	101.57	100.68	101.75	101.09	98.631	97.662	99.702	100.29	101.56	100.48	99.946	102.77	101.99	102.1	99.12	98.144	102.62	99.106	100.34	100.41	100.18	101	101.06	99.037	101.78	101.89	98.767	97.071	101.36	99.969	100.77	99.403	98.576	98.805	101.75	99.399	97.735	99.175	98.447	100.99	100.69	99.04	102.74	102.33	98.258	99.282	104.75
106.59	108.8	107.35	107.7	107.58	107.05	109.3	107.97	108.58	107.98	107.48	110.07	109.54	108.53	107.48	108.36	109.45	109.8	108.92	107.27	106.1	106.46	106.21	107.95	107.45	108.07	105.36	108.07	106.18	106.75	107.84	106.95	107.8	106	110.55	107.52	105.02	104.96	109.22	108.34	107.34	107.78	106.97	106.56	110.18	109.83	105.3	110.57	110.19	108.07
108.11	108.24	108.18	108.57	109.03	107.65	108.71	108.13	108.06	107.68	107.79	106.87	107.18	108.28	108.17	109.95	108.16	109	107.21	109.21	106.17	105.51	109.76	108.92	109.74	111.84	106.79	108.63	108.51	107.37	109.55	108.49	105.9	106.98	107.82	107.77	108.6	107.27	106.51	108.6	108.91	109.94	107.03	106.13	110.93	107.08	108.09	109.35	110.7	108.39
104.62	106.78	108.42	108.03	105.35	107.39	103.57	106.45	108.46	104.41	106.52	106.24	105.34	108.81	107	105.2	104.91	107.34	106.79	106.47	106.64	106.36	105.25	106.07	104.86	107.81	105.81	106.59	106.19	106.18	105.09	106.44	105.63	107.8	106.13	106.95	105.79	108.31	106.28	108.44	106.51	107.62	104.71	106.56	109	104.81	106.72	104.38	106.52	105.66
98.909	98.954	98.373	99.537	99.284	100	97.171	101.79	99.258	97.941	97.761	98.972	99.855	98.972	100.1	97.995	98.585	97.291	99.131	102.32	97.986	100.43	100.22	99.959	98.867	98.923	99.369	99.518	98.378	98.628	99.38	98.716	98.894	97.077	98.271	100.54	97.93	98.294	100.06	98.241	97.742	97.491	97.426	99.064	99.079	99.095	97.906	99.431	98.458	100.35
108.84	107.11	109.05	109.92	110.32	110.58	109.78	109.55	111.16	110.61	111.02	112.28	112.44	110.66	112.73	109.17	111.63	110.4	111.23	111.05	110.89	111.64	110.17	111.29	110.75	109.07	109.56	111.38	107.57	110.43	111.27	109.63	109.84	110.85	110.21	109.75	110.5	110.14	110.89	111.94	111.4	112.25	111.47	110.29	107.62	110.86	110.5	111.46	109.89	112.85
106.72	105.74	107.91	104.58	107.24	107.1	105.96	103.93	108.42	107.4	106.9	103.69	103.98	105.16	105.59	106.35	105.72	104.55	104.66	104.63	105.91	104.79	104.48	104.81	105.51	104.15	106.43	106	104.17	105.4	106.96	106.17	105.57	104.42	104.82	105.8	106.01	106.19	105.66	106.54	105.88	103.3	105.12	105.08	106.29	107.7	105.77	107.02	106.6	106.62
106.27	105.29	102.96	105.92	105.52	106.22	104.53	106.65	106.98	105.43	104.75	105.11	105.84	102.9	107.63	103.61	105.82	106.14	104.85	104.08	103.72	105.48	106.12	106.98	106.92	107.94	107.11	106.12	105.44	104.57	104.86	106.58	106.8	102.84	104.17	107.06	106.97	107.05	106.75	104.74	105.52	105.74	105.36	104.23	105.95	106.01	105.05	104.37	107.63	105.08
105.83	108.14	108.86	106.8	105.73	107.52	108.13	109.04	108.66	106.37	107.04	105.03	109.45	108.03	108.07	109.81	105.48	108.38	106.51	107.38	108.61	107.71	110.12	109.17	108.48	106.15	109.92	106.98	107.08	107.65	106.42	107.81	106.48	106.14	107.41	106.02	105.53	106.02	108.89	107.61	104.75	109.23	107.8	110.5	107.91	108.8	107.65	108.55	106.38	107.75
100.29	100.61	103.22	101.03	102.29	101.34	101.3	100.26	100.17	102.88	97.891	99.91	101.6	99.552	100.46	98.97	99.722	101.4	98.322	100.67	99.367	98.467	99.166	101	97.021	99.35	100.13	99.151	100.03	101.44	98.46	101.48	100.6	100.47	101.09	100.4	101.33	101.01	100.69	99.616	100.96	100.32	102.28	97.782	101.98	102.18	99.693	99.115	100.36	98.718
104.58	103.86	104.32	106.74	106.43	106.97	105.92	107.27	105.79	106.16	108	104.46	105.65	106.55	104.28	106.16	105.93	107.48	104.7	106.7	106.62	102.72	106.81	105.31	103.48	103.91	105.03	104.53	103.74	106.9	105.08	106.68	105.86	106.82	105.47	104.94	104.22	105.47	106.73	105.76	104.87	107.31	104.58	105.12	107.19	106.57	106.12	107.16	102.67	105.27
104.68	105.43	107.58	107.91	102.27	106.06	103.21	103.5	106.6	106.07	107.39	106.29	105.5	104.35	105.69	105.31	105.33	107.1	105.1	103.47	103.54	103.88	107.55	106.44	104.17	104.67	105.58	106.82	107.83	105.7	105.24	107.58	104.52	107	105.34	103.5	105.91	105.9	106.69	106.66	107.09	106.56	106.11	107.53	104.83	106.14	108.38	105.48	107.28	103.94
105.86	103.93	104.17	104.8	105.16	103.73	105.67	106	106.66	106.44	105.51	104.53	106.89	107.11	105.71	106.33	107.3	105.27	105.08	105.78	105.66	104.12	105.46	105.28	104.82	105.16	105.57	106.07	104.99	105.11	105.87	104.42	103.94	103.87	103.77	106.16	105.62	106.18	105.03	106.22	109.21	106.61	104.57	105.1	105.06	107.73	104.44	105.64	106.68	105.72
107.2	107.73	106.68	106.83	105.47	106.37	108.36	108.29	106.47	107.15	106.22	107.68	104.09	105.62	107.36	106.53	109.3	106.37	104.84	107.47	108.45	104.95	107.64	104.63	105.65	107.82	107.22	103.36	106.86	105.69	104.85	104.8	105.01	107.71	104.49	105.98	106.24	107.03	103.67	107.08	107.99	104.62	108.1	104.95	106.9	107.97	105.94	106.43	107.6	105.09
106.32	104.75	105.11	106.96	106.09	106.94	104.96	105.3	105.53	107.15	106.16	105.51	105.98	106.88	106.11	105.77	104.29	107.04	104.72	106.17	103.27	104.24	106.22	107.41	105.24	106.26	105.4	107	106.04	105.64	107.78	105.16	103.67	106.89	105.05	105.2	104.26	105	106.11	105.87	104.13	105.71	106.24	105.13	106.92	106.33	106.34	105.96	105.45	104.79
105.91	108.3	107.65	107.06	105.94	104.73	106.95	106.14	105.48	107.42	109.1	107.25	106.03	106.33	106.03	104.56	105.96	103.77	106.94	107.67	107.45	104.76	107.74	105.28	104.25	107.12	107.01	103.69	107.09	105.54	105.4	105.99	106.56	105.75	109.65	107.17	108.03	106.33	105.89	105.67	107	107.35	106.26	104	104.58	105.24	108.63	106.72	107.34	106.81
104.55	104.65	105.49	103.42	105.67	105.02	108.78	105.79	104.61	108.41	104.41	105.1	105.04	106.07	105.11	108.37	105.12	104.42	106.13	108.14	105.03	108.29	105.35	106.42	105.14	105.61	106.38	107.55	105.84	107.56	106.4	105.34	104.39	105.2	106.3	106.16	106.29	104.55	103.55	105.61	106.94	105.43	104.36	107.96	103.84	106.9	107.21	106.46	105.8	104.48
105.81	101.52	101.05	101.53	102.43	101.99	103.7	103.05	102.91	100.52	102.36	101.82	101.27	102.79	105.32	101.48	103.84	102.26	102.86	101.27	104.69	104.69	104.73	104.59	104.9	101.89	104.07	102.24	103.11	104.12	103.2	102.38	102.39	100.27	101.85	104.58	103.29	102.05	103.58	104.87	101.67	102.56	103.35	102.93	101.44	102.07	101.21	100.12	104.07	103.77
104.5	104.5	107.75	105.64	104.4	106.71	107.31	105.75	105.75	102.69	106.1	104.69	105.23	107.58	107.28	105.64	104.86	104.82	106.17	105.4	106.4	106.91	102.81	105.21	105.64	105.27	107.1	106.57	105.99	103.45	104.4	105.55	106.02	104.11	104.04	104.96	106.29	105.39	106.04	106.51	103.99	106.65	105.45	107.58	105.72	103.86	103.7	106.57	105.19	108.01
105.21	102.93	105.25	105.9	105.71	105.68	105.17	107.63	107.2	106.1	107.09	107.41	106.7	104.95	104.45	105.67	104.18	105.1	105.02	104.61	102.35	106.44	103.89	105.53	105.1	103.92	105.95	105.05	105.02	106.19	107.2	104.79	106.97	105.55	106.24	106.24	104.34	106.14	107.02	107.78	105.09	106.19	106.4	106.4	105.46	106.76	108.04	104.69	107.55	104.71
107.1	109.08	109.09	107.03	109.03	109.41	108.63	107.01	108.02	110.19	108.12	108.51	109.38	106	109.78	108.42	109.75	108.71	108.74	108.73	107.77	107.05	109.09	109.43	109.2	109.59	106.94	108.75	108.25	108.05	110.14	110.8	107.47	108.46	109.5	107.77	108.66	106.45	108.39	111.43	107.9	107.13	109.61	110.07	109.19	108.86	110.57	109.8	107.91	106.49
108.14	107.82	106.48	108.22	106.22	107.97	108.04	106.5	106.85	106.45	109.09	107.92	105.56	106.57	108.6	109.36	109.65	106.83	110.24	111.54	107.47	107.83	107.41	108.46	105.08	108.59	107.72	108.29	108.2	108.81	108.04	107.92	109.39	107.31	107.92	106.81	109.1	107.99	107.98	110.66	106.68	107.26	110.32	108.3	107.76	108.89	108.15	108.33	108.42	108.2
98.023	100.93	99.896	100.13	99.705	101.47	101.99	100.07	99.717	102.13	99.871	102.31	103.78	99.968	99.226	98.398	100.44	100.68	100.33	100.66	99.805	98.541	100.4	102.11	99.658	101.58	101.61	99.855	99.058	100.51	100.42	101.95	99.073	99.981	98.895	102.57	102.47	101.35	98.575	100.45	103.18	99.708	101.3	102	102.4	100.88	101.62	99.792	100.56	101.43
108.38	109.42	110.53	109.34	110.15	106.8	107.71	109.66	107.26	106.83	108.48	108.8	108.58	107.68	107.8	108.67	107.23	109.12	108.54	108.17	107.6	109.07	108.42	107.42	107.39	110.86	107.62	109.38	108.99	108.4	108.13	107.2	106.04	109.05	108.8	107.62	109.58	109.71	107.1	108.4	109.15	107.98	108.6	108.62	108.04	108.79	109.09	110.29	106.57	106.84
109.91	106.24	107.71	108.37	108	108.43	107.64	106.46	108.58	107.65	109.37	107.7	108.8	108.26	107	107.58	109.25	105.75	109.48	109.98	108.76	108.46	108.23	107.67	109.44	108.22	109.39	105.1	106.38	106.94	107.67	109.07	109.58	109	109.56	108.65	107.23	109.64	106.95	108.6	107.28	109.83	107.71	106.83	106.62	108.82	107.4	107.95	106.33	108.21
109.87	111.15	110.54	111.76	109.4	106.33	109.47	107.19	106.48	108.21	107.53	108.75	106.98	106.7	107.88	110.44	109.42	108.83	107.07	107.84	108.72	107.59	109.08	108.73	108.33	107.51	108.34	109.98	107.51	109.64	109.03	109.04	108.59	108.24	107.15	107.65	107.45	108.32	107.42	109.17	107.3	111.33	107.33	107.02	108.6	107.63	107.49	109.27	107.31	110.31
101.89	99.102	101.15	101.94	101.37	101.65	98.847	101.5	99.922	102.1	101.03	102.2	102.02	99.567	100.31	99.269	99.746	100.15	101.35	100.58	101.15	100.09	100.16	99.179	101.05	100.51	102.51	99.845	97.13	99.162	101.47	101.57	98.532	99.537	100.26	101.41	100.59	102.89	101.43	101.43	100.2	99.6	102.68	99.942	99.406	100.63	102.74	99.892	99.26	100.33
105.47	105.73	105.23	104.96	105.62	105.38	106.46	105.4	105.77	104.99	105.01	105.91	107.48	106.8	109.03	107.46	104.61	103.74	105.1	106.66	105.58	105.44	105.86	105.55	105.03	105.66	106.52	106.16	106.22	106.22	105.05	103.93	106.81	105.23	105.05	105.1	105.65	106.57	106	107.05	107.31	106.28	108.6	104.43	107.36	107.45	106.11	105.6	106.71	104.24
106.96	106.91	104.53	107.3	107.98	104.97	104.78	106.81	106.8	104.74	106.45	105.64	106.63	106.23	104.41	106.43	107.81	106.82	107.16	105.84	106.11	106.61	106.14	109.56	105.97	107.56	105.99	107.84	105.09	106	105.59	105.56	107.04	105.3	105.6	105.87	106.82	106.21	108.08	106.65	106.31	106.99	104.12	106.73	105.69	107.49	105.32	106.79	106.8	107.64
99.988	98.829	98.438	99.245	97.947	99.331	99.328	99.024	98.935	96.467	99.86	99.962	98.5	101.02	95.356	98.902	98.327	100.84	98.989	96.488	99.337	98.159	98.34	99.911	100.01	98.898	99.898	98.807	101.36	97.39	97.29	100.77	99.52	100.94	99.013	97.862	99.761	100.78	99.292	98.846	100.23	99.112	97.969	98.576	98.265	97.002	98.82	100.74	98.788	98.84
103.47	101.66	101.7	104.15	104.1	103.18	106.43	103.18	103.31	102.71	102.11	100.62	100.96	102.31	100.72	102.92	102.94	101.58	103.84	103.73	101.59	99.013	102.48	102.32	101.31	102.69	100.97	102.14	103.87	100.15	103	103.46	103.42	100.7	104.08	101.31	101.86	101.88	105.03	101.07	102.85	103.67	101.56	102.51	101.49	103.46	102.39	102.5	103.04	103.14
108.75	109.54	108.84	109.71	109.93	109.1	110.97	107.35	107.97	107.53	110.22	107.44	108.23	108.73	106.98	111.36	108.54	107.19	109.07	107.99	108.53	109.68	105.96	107.46	108.57	110.73	106.08	106.18	109.26	109.82	110.8	108.66	108.43	107.99	107.42	109.93	105.77	109.58	107.78	107.63	107.14	108.71	105.9	108.06	105.84	108.31	107.13	110.42	107.61	107.69
105.68	106.33	104.14	104.09	107.12	105.47	105.43	105.34	106.86	107.31	104.93	104.06	107.24	108.63	103.31	103.89	105.65	105.98	105.33	106.98	106.2	106.97	105.51	105.01	106.91	106.08	106.57	105.78	105.39	108.53	103.78	106.81	105.36	106.17	106.45	105.27	107.53	104.88	107.37	107.46	105.98	105.93	103.58	106.74	105.13	105.38	106.24	107.88	103.97	105.44
105.06	106.71	108.76	106.42	104.96	104.89	107.62	105.26	105.29	105.52	103.84	106.81	107.55	106.19	106.41	105.1	105.71	104.9	104.39	105.52	105.7	104.71	105.27	104.54	105.64	108.08	108.25	104.35	104.09	105.26	107.64	104.4	104.68	107.65	107.27	105.39	106.86	104.89	105.57	106.84	106.82	104.15	105.38	104.12	105.33	106.18	104.8	107.32	106.78	106.62
108.04	106.72	109.42	108.86	109.63	109.33	108.26	108.06	108.26	108.04	107.9	112.88	108.33	108.64	108.05	108.27	109.94	108.44	108.03	110.66	108.67	106.79	109.67	107.65	109.67	108.52	108.12	108.02	110.28	107.04	110.37	105.92	109.79	106.12	111.01	107.83	107.64	106.73	110.35	107.6	108.28	108.77	107.69	108.83	109.63	108.74	108.95	107.35	107.76	108.96
105.43	105.99	106.36	104.73	104.43	104.69	105.46	105.31	103.95	104.29	105.15	105.3	105.41	107.03	104.99	106.25	104.98	105.44	106.8	105.32	105.31	104.77	107.07	104.81	108.05	105.07	104.89	103.67	105.72	107.5	103.64	106.97	103.86	105.05	103.56	106.77	104.13	106.42	103.82	105.38	103.99	105.9	106.6	107.7	107.73	104.42	104.62	103.54	105.62	106.09
108.64	106.1	105.06	106.37	103.9	107.1	106.7	104.71	105.83	105.61	103.79	107.41	104.23	105.8	106.11	105.9	102.58	105.81	105.39	106.29	106.39	106.46	107.1	106.97	103.63	107.08	106	105.53	104.7	107.11	105.89	106.07	104.04	105.68	105.39	106.71	104.59	104.72	105.76	106.02	103.59	107.63	104.91	106.36	104.52	104.45	106.24	103.68	105.7	106.89
97.352	96.086	96.079	98.714	97.179	99.637	98.478	100.03	96.895	100.01	95.877	99.404	98.643	98.715	97.96	98.464	99.348	95.468	97.752	97.704	96.966	99.818	96.599	98.573	98.296	97.184	98.098	98.456	97.263	97.824	97.982	97.844	98.353	97.418	100.11	100.16	98.442	98.155	97.216	97.002	99.384	99.004	100.8	96.23	99.261	97.364	99.332	97.314	98.559	98.474
105.69	108.15	107.44	106.72	105.93	104.74	105.34	106.98	106.89	105.99	103.44	107.88	106.58	105.47	108.87	105.42	105.47	108.61	106.05	105.75	107.57	108.18	106.03	106.53	106.88	106.09	106.86	106.88	107.75	104.39	105.05	105.27	106.59	106.92	107.11	107.91	107.62	105.46	103.96	105.11	105.62	106.13	105.81	107.4	106.9	105.62	105.64	108.48	107.6	105.95
106.11	104.99	107.83	105.65	106.23	104.94	107.91	105	109.6	107.41	107.02	107.22	108.59	106.95	107.85	107.78	109.19	106.17	107.72	105.84	104.48	105.31	107.19	107.45	104.61	109.21	106.55	105.93	106.39	107.77	105.64	105.75	107.68	107.51	106.24	108.43	108.27	105.6	105.01	106.08	107.28	105.98	108.53	106.15	104.33	105.01	106.38	107.37	106.41	104.72
105.78	106.37	103.58	106.97	105.57	105.69	105.59	107.57	104.12	105.62	107.16	105.54	105.29	104.08	105.87	103.97	103.97	104.89	105.71	106.15	106.5	105.08	104.85	104.71	104.14	104.25	106	104.26	104.15	105.57	104.24	103.58	103.95	104.18	105.52	105.96	106.7	104.83	106.63	106.47	103.68	105.91	104.55	103.09	105.73	103.92	107.58	106.56	106.77	104.42
105.08	104.96	105.01	105.42	105.53	104.54	104.94	107.16	107.28	105.71	105.44	105.76	105.58	108.5	105.75	106.55	106.6	103.82	106.44	106.05	104.25	105.46	105.07	104.04	105.47	107.84	104.96	105.81	103.52	104.3	104.76	105.53	105.56	104.77	106.37	108.61	106.16	106.21	106.7	104.67	105.56	105.69	105.73	105.81	105.73	105.74	107.56	106.87	105.85	107.82
106.49	105.2	104.62	105.98	104.64	105.66	105.35	106.47	105.81	105.87	105.63	105.55	108.68	106.22	106.18	102.86	106.65	104.61	106.47	105.81	107	104.98	104.56	106.05	104.82	107.18	104.68	107.11	105.91	106.91	105.71	103.89	106.62	104.72	106.46	105.52	109.55	106.78	104.4	104.24	105.75	106.04	104.65	104.26	105.28	104.92	105.86	104.53	105.55	105.06
100.27	98.731	98.148	99.178	99.223	97.274	98.174	97.827	100.68	99.676	98.405	98.755	96.815	97.878	98.526	97.071	97.696	97.372	97.636	98.358	97.704	97.43	98.21	100.01	96.602	98.612	97.378	100.3	97.032	97.8	98.363	99.548	98.943	98.327	96.988	96.401	96.472	97.991	97.821	98.497	96.93	100.08	99.13	99.94	99.259	99.283	98.519	96.979	97.676	98.18
107.31	104.86	107.82	104.98	105.27	105.99	106.04	104.52	105.82	107.07	106.25	104.14	106.11	106.06	108.56	104.24	107.1	106.48	105.97	106.53	106.62	107.11	105.57	104.39	105.35	105.73	106.71	104.68	105.95	105.01	106.7	106.09	106.13	106.37	106.2	107.22	108.47	106.51	105.74	103.04	103.76	105.17	104.26	103.99	107.22	106.54	107.18	106.01	104.88	106.75
106.36	105.59	108.12	107.44	106.26	107.37	106.89	106.42	106.1	105.81	105.7	105.09	107.47	106.8	106.52	108.98	102.44	106.71	107.76	105.29	108.19	105.24	104.73	104.91	106.45	105.16	107.43	104.43	106.18	106.78	107.35	106.11	105.6	106.82	107.26	108.92	106.92	107.02	106.2	106.03	106.64	107.27	106.3	108.01	106.57	106.58	106.49	104.9	108.39	107.05
107.6	107.06	109.51	107.81	108.42	108.99	110.58	108.89	106.78	109.65	108.05	107.88	109.61	107.2	107.81	106.48	108.25	109.66	109.83	108.29	108.68	110.02	110.12	107.15	112.15	108.61	105.78	107.76	107.7	107.48	109.49	108.66	109.25	107.9	109.91	106.89	108.39	109.65	109.42	107.59	108.85	109.72	109.36	108.36	107.77	108.2	106.62	109.28	108.97	107.8
106.26	108.18	107.14	102.37	105.59	104.72	104.5	106.92	107.46	105.37	106.23	104.9	104.71	107.78	104.38	104.79	106.85	104.77	105.64	105.16	104.48	104.09	106.33	107.21	108.21	105.49	106.98	107.58	106.7	102.38	105.23	108.08	106.37	105.42	106.19	105.33	106.57	106.63	104.5	107.38	107.41	105.03	106.71	107.45	106.1	106.6	106.72	106.78	105.9	106.29
107.31	107.63	105.31	107.36	106.43	105.46	105.11	105.4	102.23	103.81	105.42	107.07	105.62	104.24	105.86	107.77	108.23	105.46	105.34	106.61	103.75	105.79	107.7	104.45	107.58	104.9	105.27	106.86	105.58	106.09	103.01	106.08	105.49	105.69	107.03	107.16	106.67	106.41	107.83	106.9	106.92	106.57	105.67	107.18	104.57	107.11	104.39	106.81	105.47	104.4
109.11	108.75	108.48	107.03	106.87	107.78	108.63	109.06	105.38	108.53	106.7	106.61	109.05	106.54	106.49	106.98	109.56	106.88	109.29	107.43	108.42	107.31	107.87	110.39	106.96	107.64	106.55	107.82	106.78	106.77	109.97	109.11	107.11	107.05	109.58	109	110.13	107.7	106.96	108.23	106.3	107.59	108.73	106.67	107.66	105.93	108.15	111.98	107.85	108.84
112.86	111.83	110.5	110.09	109.75	110.39	112.45	108.56	110.5	110.94	110.15	110.29	108.88	110.49	110.25	110.04	110.1	111.82	110.7	110.45	111.65	111.71	111.28	109.43	109.48	110.44	109.3	110.3	109.59	110.92	113.26	110.19	114.62	110.21	112.79	109.77	110.12	111.17	108.03	109.37	110	111.16	110.62	110.3	109.8	109.83	111.96	110.82	112.03	111.82
98.319	96.8	100.79	98.706	96.66	97.349	98.78	99.196	98.295	95.08	99.732	99.978	98.624	98.26	97.647	99.438	94.594	97.184	97.719	97.967	97.324	97.198	99.098	98.308	97.525	96.225	99.479	100.06	98.232	94.658	99.415	97.956	98.196	97.085	98.349	98.529	98.499	97.682	99.149	99.831	100.32	101.51	96.557	95.815	98.216	98.836	98.775	100.94	97.52	97.206
108.69	107	108.24	107.84	107.4	109.13	108.03	107.77	110.43	105.52	107.21	107.41	110.52	108.47	107.8	107.19	108.52	109.49	107.13	110.1	109.67	107.21	110.05	108.75	109.54	108.26	107.62	110.55	107.83	107.14	109.53	109.06	107.06	108.03	110.41	108.65	109.5	108.42	106.99	110.24	109.49	106.57	107.99	109.22	108.87	109.86	106.63	106.83	107.24	109.61
104.72	107.41	108.34	104.32	105.96	105.51	105.87	105.62	104.97	108.25	107.56	107.01	106.53	105.35	106.72	108.36	107.91	105.78	105.93	104.2	105.62	105.28	107.23	105.55	105.53	106.55	103.39	106.1	105.47	107.28	104.63	105.97	104.67	104.94	103.84	104.98	105.48	106.2	104.86	107.43	103.64	105.76	104.98	105.7	105.55	105.92	105.72	106.45	106.11	107.02
108.24	108.17	109.96	107.68	111.15	108.78	107.81	106.46	107.58	108.1	108.87	108.06	109.32	108	107.98	109.52	107.88	112.38	108.73	109.38	109.55	109.8	109.68	108.58	109.02	106.01	107.56	108.17	108.19	107.9	109.38	107.14	108	110.2	111.56	108.71	108.6	107.21	109.67	109.15	109.16	107.72	108.2	109.83	107.46	109.46	107	110.87	109.67	108.79
103.03	103.77	105.92	105.33	109.23	106.19	104.54	108.13	105.43	104.69	104.99	104.06	106.15	103.91	105.18	106.09	105.76	106.59	105.7	108.15	106.39	106.55	106.8	104.52	106.65	105.36	105.55	104.52	105.94	105.62	103.38	106.76	105	106.07	104.47	104.25	108.41	104.69	108.51	104.54	107.18	103.95	104.2	107.41	102.39	104.69	106.78	105.49	105.88	104.43
103.41	105.36	104.01	106.21	106.8	107.03	105.12	105.49	105.52	109.2	107.15	103.25	107.36	105.15	106.6	105.96	106.75	106.71	107.13	107.03	106.5	107.23	106.07	106.27	104.28	105.59	106.7	105.2	105.56	105.32	104.56	106.29	107.91	104.35	104.54	105.79	105.36	104.69	106.32	105.87	106.42	106.35	107.94	105	107.02	104.62	103.32	107.82	107.39	107.08
107.42	105.99	107.97	106.81	107.63	108.59	110.06	109.55	106.78	110.07	108	107.01	108.07	108.04	106.18	107.71	108.07	106.95	107.77	109.37	107.42	106.12	107.82	109.2	108.11	107.14	109.71	108.93	107.35	106.29	106.42	108.19	108.69	109.1	107.17	110.01	106.85	107.31	109.9	105.38	109.34	107.59	108.18	107.27	107.26	107.45	108.68	108.79	107.03	110.31
105.27	110.17	108.11	107.99	108.07	107.09	109	107.05	108.59	108.19	109.58	108.18	105.72	109.13	107.42	107.05	109.56	106.76	108.65	109.84	108.7	108.27	108.88	104.42	107.15	109.2	110.09	108.11	108.12	107.43	109.76	106.05	108.28	108.18	105.25	108.08	107.03	110.17	107.51	109.15	106.17	108.67	109.18	110.78	110.25	107.17	105.95	107.29	107.31	109.01
106.88	103.73	105.36	106.44	105.48	103.87	107.39	105.8	106.44	105.38	105.03	106.89	104.98	103.47	105.74	103.95	104.18	107.92	105.5	106.09	105.01	103.55	103.33	104.79	103.1	105.38	105.19	106.28	107.42	106.84	104.68	106.44	103.86	105.32	107.16	104.6	107.59	103.59	105.16	106.34	106.18	107.7	104.69	105.74	103.45	105.5	102.89	105.87	105.53	107.4
107.21	104.72	103.45	104.56	103.85	106.32	104.35	104.85	106.98	106.02	104.67	108.09	105.27	105.76	106.5	107.45	104.47	107.2	105.08	104.67	104.31	106.24	106.35	107.04	107.43	105.05	105.85	106.67	106.08	105.57	106.66	103.43	105.57	107.26	105.53	105.53	107.02	106.76	104.23	103.52	105.69	103.47	104.58	105.64	106.86	103.51	107.02	106.2	105.48	107.18
106.29	107.68	104.61	105.04	104.37	104.61	104.81	106.07	106.6	104.31	102.98	108.02	106.85	105.63	106.24	105.52	102.72	105.55	105.59	106.01	105.81	105.62	105.34	106.58	105.41	104.53	104.16	105.71	106.1	104.1	103.56	103.01	105.09	105.68	106.67	106.23	105.59	106.25	107.28	105.54	106.25	103.88	106.05	106.28	105.19	104.76	105.42	106.06	105.78	106.11
98.488	97.638	96.223	97.763	100.9	97.503	98.429	98.248	96.212	96.689	99.83	97.291	100.06	100.2	98.014	98.203	98.546	98.122	98.213	97.653	98.121	99.963	100.89	98.44	97.825	96.102	97.142	98.445	97.138	96.116	99.439	97.405	99.019	98.001	98.96	97.218	98.706	97.121	98.301	99.959	96.488	99.403	98.048	97.663	97.215	99.631	96.142	98.259	97.87	99.828
106.8	104.13	103.16	108.69	105.05	103.84	104.46	105.16	105.16	105.6	105.25	104.92	106.48	107.45	107.29	106.32	104.9	105	105.38	108.78	104.46	104.75	106.54	105.81	106	106.27	103.99	105.75	106.02	106.21	107.74	104.83	105.85	104.31	106.99	104.97	103.76	105.66	106.23	105.7	107.78	104.84	104.52	105.98	104.23	103.85	107.2	106.08	106.06	104.77
98.349	95.994	97.537	98.376	99.128	99.509	100.88	99.293	98.785	98.059	97.588	98.263	95.303	96.906	97.845	98.179	97.229	97.27	98.352	94.714	97.267	97.637	97.331	98.64	97.84	99	98.463	98.936	101.03	99.785	99.54	96.735	96.683	95.437	98.47	98.252	98.655	97.458	98.372	97.614	97.732	98.9	97.906	96.299	100.49	96.608	96.764	96.088	96.415	100.12
107.21	108.98	108.16	107.99	106.75	107.8	110.88	107.9	107.35	107.77	108.37	105.96	107.21	105.78	108.54	108.02	107.16	108.28	109.37	108.38	108.65	109.69	106.56	107.09	108.35	107.13	108.9	107.84	108.19	106.2	106.97	107.86	104.79	108.65	107.78	107.82	109.77	109.73	107.12	109.23	108.57	106.84	105.42	107.83	107.2	107.55	108.93	108.92	109.73	108.66
105.73	106.73	105.33	103.98	104.96	106	104.9	104.87	105.72	103.86	104.62	104.97	105.34	107.13	104.36	104.67	103.03	105.89	106.65	105.43	106.59	106.61	104.61	105.99	106.25	106.42	107.49	107.16	103.73	105.34	107.25	105.94	105.01	106.99	104.16	105.41	106.79	105.1	103.6	103.71	104.3	106.78	105.17	107.16	106.84	105.19	105.46	104.74	105.71	105.66
100.76	100.56	102.42	100.82	100.77	102.22	102.05	100.05	99.505	102.35	101.55	100.97	101.94	101.04	102.18	99.386	99.299	100.06	100.78	100.93	100.74	99.867	100.26	100.35	100.43	99.897	100.81	100.59	102.1	101.2	100.89	100.14	102.52	99.788	100.84	102.48	100.69	101.73	100.32	100.77	99.992	103.08	102.17	99.505	101.68	100.93	100.85	100.73	100.66	100.41
105.87	108.03	108.65	106.35	105.76	106.47	106.77	105.9	106.23	105.44	106.53	106.11	104.52	107.64	104.36	104.18	107.2	103.82	106.22	106.06	105.97	106.07	106	104.29	106.72	104.27	105.25	106.83	107.25	104.62	106.73	104.82	107.39	103.76	106.35	105.68	106.06	104.53	106.23	106.04	105.89	104.47	105.6	104.35	107.44	102.95	106.17	106.94	107.3	107.86
108.08	104.79	108.04	106.89	108.48	106.41	106.72	106.11	105.73	105.74	106.98	104.53	104.96	106.39	104.97	107.34	106.66	106.26	106.81	108.62	107.61	107.06	105.06	106.9	108.51	107.82	104.62	106.31	108.37	106.23	107.54	106.71	106.64	106.08	106.57	105.39	106	107.19	106.71	103.52	107.4	107.88	107.78	108.63	106.02	107.62	109.41	105.32	105.69	105.69
101.56	101.63	100.44	100.3	101.13	101.31	101.2	98.737	98.783	100.97	101.44	98.149	101.25	98.634	100.19	100.35	100.16	100.83	101.14	100.39	101.23	98.466	97.957	97.689	98.546	99.731	100.13	100.5	99.981	99.697	99.645	100.8	100.34	99.72	102.05	98.146	100.58	100.58	99.225	98.992	100.29	100.28	100.78	97.425	102.39	97.336	103.22	100.98	100.59	101.92
96.47	99.192	98.262	99.74	99.118	99.928	98.823	97.145	97.524	98.527	98.324	98.763	99.578	99.034	99.331	99.421	99.61	100.33	97.96	97.702	96.882	97.404	96.076	101.54	98.306	99.124	98.339	97.665	97.606	97.288	99.616	100.18	99.313	99.061	99.362	100.28	99.194	98.999	98.599	100.15	99.194	99.078	98.556	99.76	101.16	100.08	100.15	98.524	98.827	97.893
107.99	107.49	106.53	110.1	108.67	106.37	106.47	107.85	108.75	107	108.32	109.43	110.62	107.73	108.68	108.08	107.7	109.21	107.88	105.77	106.82	107.12	107.99	110.84	108.05	105.42	108.15	109.47	108.77	108.48	107.47	108.33	111.48	108.34	108.96	106.03	108.42	107.81	107.93	108.42	109.2	107.79	106.9	109.9	108.06	110.02	107.24	108.86	108.64	108.25
100.63	98.008	98.635	98.626	98.312	98.778	100.2	98.178	97.88	99.696	98.89	99.302	96.846	99.585	99.343	97.956	99.307	99.413	99.49	96.705	99.395	99.715	99.893	98.361	97.851	98.838	101.29	99.691	101.26	98.156	97.655	97.773	101.05	99.43	100.11	98.022	99.827	97.839	99.224	97.99	98.144	99.755	99.542	100.06	97.437	99.51	98.772	99.756	100.53	97.997
108.13	109.09	106.76	107.73	108.87	106.22	109.48	107.4	108.87	110.39	107.49	108.57	110.63	108.5	108.58	107.78	106	108.97	107.36	107.68	109.19	108.32	107.62	107.36	110.48	108.33	106.2	106.22	106.05	108.15	106.1	109.02	108.83	109.38	106.49	107.45	107.25	108.67	109.22	109.16	107.04	108.99	106.34	107.53	107.05	106.92	107.46	107.62	107.65	108.09
97.636	99.91	97.832	99.718	97.828	99.169	98.381	98.48	98.647	98.67	99.959	98.832	99.217	98.371	99.787	97.948	97.882	96.426	98.791	99.046	97.438	96.967	99.146	99.456	96.989	96.669	97.158	96.398	98.603	99.032	96.951	97.903	97.656	98.46	98.067	98.19	95.641	100.29	97.802	97.214	99.21	97.274	95.819	99.65	98.039	99.447	97.021	99.621	98.484	96.267
107.1	106	106.63	105.65	106.72	106.11	103.07	103.36	106.05	107.64	105.9	106.3	107.53	105.14	105.44	104.04	104.98	104.38	105.95	105.02	107.79	107.63	106.19	105.27	107.49	105.35	105.06	106	105.32	103.99	107.25	104.57	103.84	105.31	105.56	105.35	104.22	105.72	105.18	105.32	106.89	106.41	106.48	107.93	105.25	107.02	104.93	104.67	105.93	106.51
109.16	109.75	108.41	108.63	108.71	106.47	108.12	107.13	108.56	106.72	107.2	108.04	108.61	110.41	105.99	110.53	109.43	106.73	106.19	110.56	108.63	109.04	106.77	108.16	107.02	105.95	108.6	109.14	105.67	107.01	106.51	107.22	108.75	107.77	106.7	107.75	105.95	105.52	108.09	109.07	107.94	107.54	108.87	109.88	107.39	110.23	107.96	107.01	108.97	107.33
109.55	109.08	108.93	108.73	109.38	107.13	109.28	107.83	110.02	108.6	107.6	110.52	106.72	107.51	109.92	107.35	108.83	108.24	107.74	106.55	109.06	108.42	107.26	106.19	109	109.28	107.27	107.1	107.22	109.68	108.24	107.86	108.86	109.11	107.15	109.91	108	111.04	107.08	108.02	109.81	107.87	109.88	109.34	108.59	109.36	108.13	108.38	107.93	109
97.802	99.697	98.797	97.863	96.427	98.995	102.07	99.983	98.7	98.984	101.3	97.508	95.896	100.35	98.507	99.904	98.021	98.454	99.88	100.45	98.479	98.937	97.751	97.112	97.818	98.138	99.555	99.821	98.425	98.361	99.099	97.144	98.196	100.83	99.821	98.697	99.587	96.863	100.08	101.1	96.533	102.27	99.954	99.741	98.539	97.156	99.645	99.756	100.17	100.42
105.68	106.56	105.13	105.68	106.15	105.92	106.6	107.77	107.22	107.66	105.09	105.52	106.21	105.25	106.08	105.61	103.25	106.51	103.93	104.63	104.39	104.48	106.61	105.69	103.99	108.07	105.09	106.49	107.68	104.94	106.68	105.07	106.28	105.78	103.67	103.71	104.99	106.48	108.59	105.57	103.5	108.29	106.26	104.96	104.5	106.55	105.52	107.22	105.11	107.19
107.04	105.94	109.18	110.16	107.37	106.56	107.08	108.84	109.34	105.55	107.49	108.53	107.32	107.44	108.88	107.36	106.7	106.46	106.49	108.84	107.76	108.73	107.99	109.42	108.24	109.84	107.18	108.95	106.45	108.35	108.01	107.81	109.31	108.88	106.71	107.79	108.04	107.35	107.98	107.07	107.21	109.65	109.21	108.27	107.02	106.93	107.86	109.24	106.27	109.85
98.245	101.73	100.03	101.12	100.39	97.894	99.23	102.21	100.91	99.978	99.085	101.66	99.605	100.33	99.332	101.9	102.69	101.33	100.87	99.453	101.67	99.584	100.41	102.23	100.56	100.54	100.63	100.18	102.81	100.58	102.5	103.54	99.477	100.73	103.37	101.7	100.5	100.4	100.6	101.65	101.64	98.065	100.28	101.36	102.09	101.14	98.101	101.18	101.39	101.81
108.25	108.26	107.4	106.41	110.61	105.18	107.06	108.98	105.17	108.85	107.61	108.61	108.78	106.17	106.97	106.42	106.01	108.53	106.75	109.09	107.35	106.62	106.78	108.51	107.07	107.45	106.41	108.62	106.13	107.58	107.72	109.23	107.05	108.52	108.21	110.38	108.17	109.06	106.81	106.02	107.52	108.82	108.22	107.6	105.91	108.91	107.12	107.93	107.41	108.09
105.82	106.63	106.49	104.52	104.79	108.2	107.99	105.65	105.52	106.88	107.82	105.59	108.76	107.56	106.43	106.56	106.87	103.45	106.56	106.58	108.31	108.32	105.44	106.28	106.37	107.69	105.73	105.07	107.36	104.91	106.79	106.94	104.32	108.01	105.55	105.64	106.49	104.06	108.35	107.64	105.44	107.96	104.96	107.17	105.82	104.12	104.96	105.54	108.41	104.27
104.32	107.23	107.26	106.8	105.46	106.62	106.59	105.28	106.22	106.85	104.12	104.58	107.31	105.81	107.67	104.15	106.11	106.21	107.09	105.71	105.74	104.42	105.95	105.79	105.95	104.29	104.98	104.14	107.27	107.62	105.13	106.37	105.43	105.5	104.98	107.07	105.9	103.53	104.32	105.18	105.38	106.35	105.33	107.17	105.84	105.23	106.48	107.48	106.47	106.43
97.832	98.727	99.076	99.33	98.884	98.323	98.287	96.074	97.819	95.783	98.527	98.816	98.331	98.609	98.115	95.997	97.355	98.448	99.396	94.607	97.439	98.843	97.631	97.352	97.024	98.462	99.989	97.259	98.621	100.38	96.971	97.609	98.41	98.901	99.063	99.187	95.134	98.369	98.459	96.988	97.858	97.185	96.162	98.918	97.949	97.217	98.25	97.112	97.676	97.04
102.21	102.03	102.71	103.49	104.82	102.08	102.25	101.22	105.33	102.35	104.08	102.98	101.25	101.56	102.17	103.89	103.08	103.85	101.47	103.03	103.04	101.77	102.74	102.75	103.21	101.84	103.22	103.29	101.51	101.44	102.32	103.32	103.11	103.17	105.01	102.83	103.41	103.74	102.91	105.18	104.15	103.64	101.96	102.2	102.42	103.15	103.55	103.47	102.65	99.378
107.28	105.02	107.98	105.84	106.32	106.12	106.68	106.93	106.25	104.86	106.93	106.88	104.83	104.23	104.12	107.5	105.64	104.62	103.63	105.59	107.35	107.07	104.44	105.85	105.85	105.22	105.71	106.76	106.54	103.86	103.46	106.24	105.6	107.22	106.63	106.37	105.46	105.98	106.21	105.17	104.62	106.05	105.61	105.96	104.08	105.27	108.94	105.53	105.33	103.34
105.57	107.75	107.27	104.97	105.44	106.79	105.47	106.42	102.8	107.4	106.94	104.88	105.88	107.82	107.36	106.01	105.78	106.36	105.5	106.04	107.27	107.63	106.91	106.42	107.47	107.74	106.45	106.17	107.81	105.95	105.91	104.95	105.58	104.09	103.32	108.53	104.83	107.77	105.94	106.32	105.31	108	107.91	106.79	107.61	105.83	105.2	107.52	107.8	106.69
107.7	106.42	106.77	104.74	106.98	107.2	107.28	108.2	106.63	107.2	106.04	106.08	106.31	109.17	108.23	107.38	108.85	106	107.73	109.87	106.93	106.5	106.09	106.98	108.28	108.91	109.04	108.01	105.75	108.38	108.16	107.95	107.55	108.24	108.7	106.59	108.44	109.92	107.37	111.85	107.19	108.28	107.73	107.23	110.14	104.79	108.14	107.98	108.73	108.28
107.27	105.73	105.82	106.17	107.94	106.98	109.04	105.91	109.46	107.72	106.01	108.35	108.15	106.45	104.31	105.04	106.98	105.12	106.7	106.01	106.35	105.93	108.14	107.5	105.56	105.87	106.2	106.53	104.98	105.2	108.56	106.35	107.55	106.18	104.56	105.69	107.26	109.01	106.14	105.39	104.35	106.08	106.58	106.61	105.62	106.34	107.67	105.69	106.16	106.42
101.76	101.66	103.46	101.43	99.616	103.07	100.63	101.32	102.3	100.45	101.2	102.43	99.9	99.759	101.66	99.047	99.328	102.71	99.964	102.01	100.66	100.03	97.609	100.61	102.66	100.37	102.32	101.43	100.37	100.33	98.964	100.35	101.36	102.45	102.46	101.29	102.89	102.27	101.1	100.23	99.928	102.41	100.51	100.23	101.31	100.26	104.07	100.7	100.64	99.356
108.06	108.61	108.95	106.73	107.7	105.84	109.07	107.43	106.35	105.68	105.79	107.33	107.12	108.57	108.92	106.7	106.74	106.71	107.55	108.2	107.92	106.92	107.64	106	108.21	108.12	108.66	106.83	109.17	108.76	108.93	107.62	107.77	106.69	107.5	105.3	109.37	108.44	107.6	106.9	108.71	106.59	108.19	108.25	104.82	107.09	107.56	108.81	109.88	109.75
107.16	106.26	107.4	109.55	106.35	106.77	106.35	105.75	105.85	105.78	106.98	106.92	104.82	106.36	103.39	108.25	108.1	108.11	106.51	106.29	107.47	106.09	106.71	105.32	107.24	106.27	107.11	104.98	107.62	107.17	106.63	106.28	105.85	106.51	108.9	105.75	105.22	106.78	105.17	108.88	104.78	105.63	103.6	106.27	108.01	107.65	106.75	105.55	105.86	106.82
106.65	106.82	106.52	105.97	103.86	104.3	107.81	105.88	104.06	106.57	106.18	105.31	104.6	105.49	105.82	104.2	105.18	104.13	104.41	105.29	105.56	105.51	106.2	104.85	106	107.18	104.77	106.22	105.07	105.39	105.32	104.71	105.09	102.93	105.02	104.57	105.78	107.27	104.9	104.67	106.51	105.26	104.98	103.06	106	105.42	104.76	103.99	106.36	104.08
99.319	99.27	100.43	97.547	100.51	100.75	101	99.61	101.57	100.71	98.788	99.59	100.59	99.849	102.09	101.96	100.84	100.84	99.961	101.2	99.439	99.611	98.523	98.727	99.198	101.28	99.99	100.56	101.02	101.8	99.806	101.32	99.171	100.19	101.29	100.04	100.26	101.08	102.53	99.671	98.284	98.684	99.794	100.23	98.312	98.847	99.945	99.493	97.841	98.619
105.83	104.33	105.77	104.25	106.23	107.68	107.26	108.84	106.22	104.62	108.31	107.39	105.9	104.38	107.38	106.79	106.23	109.48	106.18	105.49	105.38	107.71	106.84	107.89	104.12	107.11	106.2	108.1	104.78	104.45	107.27	104.14	104.55	106.4	104.22	107.28	106.13	106.18	106.28	107.32	105.64	107.41	104.8	104.76	105.71	106.08	103.58	106.1	105.98	105.82
106.41	108.01	103.77	105.99	106.33	106.6	105.7	104.78	104.85	107.97	106.55	104.62	106.36	105.29	106.87	104.49	104.15	105.57	106.86	106.12	105.8	104.96	105.22	110.17	106.19	103.93	108.04	104.72	103.92	105.05	105.46	106.69	106.08	105.36	103.95	106.75	103.61	105.76	107.04	106	103.46	108.15	106.46	104.27	106.19	105.62	107.17	106.52	106.49	106.76
103.54	105.64	105.72	103.8	108.93	106.92	106.87	107.07	105.96	104.61	105.15	106.35	104.98	106.42	105	103.14	103.62	104.45	105.63	103.58	107.05	106.46	107.81	104.85	103.22	105.84	104.41	104.74	107.92	105.14	106.36	106.55	106.2	107	104.72	106.46	106.43	104.3	106.1	105.44	107.46	104.64	105.75	105.87	105.19	106.87	108.54	104.74	105.53	107.09
108.49	107.46	107.18	108.34	107.34	109.41	108.25	106.58	106.53	107.93	109.63	106.9	108.31	105.88	108.33	107.53	105.88	107.23	109.19	108.9	105.64	108.82	108.1	108.94	107.13	106.98	107.66	108.28	106.89	108.43	110.06	108.02	106.95	106.16	108.97	108.53	106.65	107.88	106.22	106.55	108.75	109.04	107.08	110.23	109.38	105.26	107.21	108.69	106.79	109.2
109.83	106.25	107.64	109.88	108.37	107.83	107.66	110.36	108.01	107.86	105.95	107.6	106.86	106.69	108.26	108.93	106.35	107.09	108.57	109.45	107.34	108.23	108.09	108.82	107.4	103.84	107.56	109.72	110.74	107.26	107.5	109.19	108.69	108.29	110.36	108.04	109.78	108.05	107.87	104.36	107.88	107.35	107.73	108.24	108.55	110.24	109.64	109.8	107.51	109.97
107.32	107.43	107.11	108.68	107.89	107.13	108.93	107.76	105.72	108.43	107.26	108.96	106.48	106.3	108.59	108.49	106.7	108.49	108.83	108.1	106.52	105.51	107.3	106.05	108.46	110.17	108.9	107.68	107.76	108.39	107.89	107.44	110.42	107.17	105.46	110.78	108.61	105.6	107.03	106.86	108.43	109.24	106.59	109.11	106.3	107.5	107.65	107.92	106.08	110.32
109.86	110.18	108.06	106.88	107.48	108.31	107.17	108.99	106.85	107.25	107.35	107.87	107.18	109.7	108.23	107.78	106.83	109.07	107.47	108.57	107.89	108.38	107.42	106.73	107.09	109.9	106.87	109.25	106.46	108.9	109.06	107.15	108.02	108.24	107.53	105.83	106.56	107.05	106.8	106.32	107.97	108.66	107.29	107.48	107.46	106.77	108.83	108.9	107.46	109.73
107.82	109.79	107.01	105.63	105.12	105.56	105.09	104.75	105.5	107.03	104.94	105.16	104.18	105.55	104.65	105.62	108.25	108.77	103.53	105.87	105.8	107.35	104.44	105.58	106.43	105.06	106.68	105.1	108.12	103.65	104.1	107	105.35	106.64	106.59	105.37	105.45	107.9	108.41	106.42	104.73	107.1	105.17	106.25	104.55	105.69	105.53	106.53	108.31	104.95
98.708	100.18	96.792	99.658	100.19	100.28	98.489	97.758	98.435	97.306	98.106	101.07	100.04	97.581	100.15	98.108	100.8	97.91	99.862	99.03	97.769	99.311	98.899	99.222	100.26	99.13	98.472	98.691	97.193	97.782	96.753	100.23	99.653	98.121	97.742	97.503	98.999	98.526	96.871	98.747	98.24	100.48	98.789	98.708	98.752	99.334	99.497	98.182	96.776	99.264
100.52	100.5	100.55	101.23	99.884	101.31	99.231	102.47	100.43	100.07	100.47	99.686	100.8	98.055	101.33	98.366	100.32	98.411	99.043	99.281	100.06	98.419	100.29	100.74	99.186	98.554	100.08	102.03	100.6	99.979	101.35	100.25	97.494	99.086	99.202	99.581	99.903	100.04	101.45	98.88	98.18	100.91	103.29	97.955	100.62	100.87	100.74	100.47	101.71	99.414
99.54	99.132	99.744	97.651	99.923	97.661	98.505	100.7	99.874	99.275	99.355	99.294	98.321	99.047	97.867	99.731	96.992	98.703	97.875	98.803	99.067	97.973	101.06	97.933	101.49	98.913	101.13	99.155	99.558	96.686	97.961	99.915	98.059	99.055	98.54	98.363	99.324	99.474	97.579	99.968	98.088	99.765	98.404	99.51	98.377	99.264	100.34	100.02	98.712	99.447
104.94	107.04	106.06	105.04	107.52	107.12	105.23	106.67	104.56	106.75	104.61	105.04	105.11	105.93	106.07	106.18	105.68	107.68	105.77	105.18	105.88	104.9	104.49	106.48	106.13	106.36	107.63	104.66	104.44	107.11	106.97	104.67	105.68	103.38	105.08	107.27	103.33	105.2	106.25	105.4	106.17	105.94	104.28	105.46	105.3	104.09	104.65	107.26	106.59	108.43
108.44	109.72	108.75	107.27	108.6	107.91	106.7	109.65	107.31	108.69	109.6	107.01	106.5	107.15	109.31	108.48	108.25	111.67	105.97	109.1	108.56	107.36	108.4	109.96	107.76	106.98	107.13	108.57	108.83	108.47	108.83	109.98	111.01	108.5	108.06	108.91	109.96	110.49	107.45	108.65	111.25	109.06	107.98	109.36	108.63	110.38	108.88	109.52	107.06	108.64
104.46	106.2	106.47	105.31	105.18	102.24	105.48	103.79	105.41	106.1	105.73	105.19	104.46	104.45	106.71	107.42	103.44	105.52	106.62	105.63	106.15	106.85	107.64	106.3	105.27	105.67	106.67	105.46	103	105.76	104.71	106.63	103.04	106.93	105.29	106.22	105.2	105.9	107.93	101.12	106.76	105.72	105.08	105.18	106.89	106.05	108.24	105.61	104.72	104
109.31	107.48	109.25	106.37	109.82	107.81	109.55	106.89	109.96	108.09	107.26	107.99	110.61	108.7	108.21	108.96	107.34	109.37	107.61	109.72	107.29	108	107.84	108.69	108.08	109.75	108.04	108.59	109.55	111.03	108.77	108.07	108.5	109.37	107.02	109.71	108.62	109.08	109.47	107.37	107.28	109.1	108.07	107.74	107.01	109.73	111.18	108.45	106.63	108.95
106.33	105.29	106.66	105.5	108.89	109.52	107.97	106.94	107.09	107.43	108.63	106.67	107.77	108.72	106.56	108.17	108.19	108.66	109.22	107.49	109.6	110.45	105.12	106.94	105.83	107.22	107.35	107.26	107.79	105.19	108.81	108.1	106.23	106.67	105.26	108.07	109.61	107.51	107.33	108.81	108.87	106.5	107.13	108.77	108.88	108.55	107.64	106.8	106.74	106.58
99.981	100.2	100.1	100.88	101.16	99.48	100.23	99.956	101.55	100.58	101.77	100.44	99.551	100.63	101.35	99.367	100.23	101.21	100.21	100.37	102.12	101.94	102.75	100.59	98.83	101.49	98.642	99.885	102.2	101.7	98.215	100.5	99.467	100.61	102.3	100.05	102.65	100.77	100.1	101.53	101.69	97.669	99.932	103.06	102.25	99.81	99.454	101.25	100.65	99.657
105.72	106.48	104.98	104.64	105.32	105.16	103.74	106.87	104.51	105.1	106.06	104.75	104.42	105.25	107.15	104.92	108.82	104.33	104.8	105.31	103.3	104.83	104.84	107.19	104.49	105.7	106.11	106.1	106.9	102.52	104.97	105.14	107.88	107.68	105.94	106.37	105.07	106.11	106.86	106.01	106.35	107.28	104.75	105.75	108.36	105.47	108.91	106.17	105.18	104.41
107.26	107.78	109.21	107.53	107.6	107.99	109.55	111.49	107.99	109.49	107.98	107.04	107.28	107.55	110.59	108.16	108.52	108.81	107.79	107.62	108.78	108.49	109.09	108.27	107.86	107.58	107.77	108.37	108.21	106.18	108.45	109.12	108.87	107.98	106.72	108.29	108.72	108.85	107.74	108.56	109.86	107.11	108.03	106.09	109.01	108.87	108.42	109.71	106.04	107.53
104.58	107.41	107.28	106.49	108.19	108.35	110.23	108.31	108.52	106.68	107.75	107.9	109.22	107.56	105.58	107.5	108.01	107.07	108.97	110.46	105.57	107.57	107.62	108.25	107.58	111.38	107.44	109.02	108.24	108.22	106.59	108.29	108.64	106.74	106.07	108.82	106.97	109.26	105.4	109.37	107.47	108.05	105.99	106.74	110.14	108.23	106.66	108.37	107.09	105.98
106.24	105.18	106.97	107.99	104.93	106.87	108.32	109.09	110.26	108.1	107.52	107.69	109.92	109.14	109.03	107.6	108.96	106.23	108.65	106.79	106.82	106.56	106.91	108.29	107.74	108.51	107.4	106.77	107.46	107.18	107.35	109.15	109.49	109.09	108.54	107.78	110	107.32	105.31	107.33	107.46	107.53	108.69	108.55	108.17	106.73	107.92	108.55	105.01	107.68
107.56	106.47	107.79	108.27	109.45	108.51	109.48	106.83	107.67	109.9	108.63	109.53	108.56	106.99	108.73	106.82	108.01	108.09	108.23	107.2	108.36	108	107.95	108.18	109.17	108.26	108.88	107.94	106.51	107.46	108.8	108.22	106.79	108.64	107.41	107.43	108.72	107.41	110.77	110.53	108.16	107.35	108.33	108.06	109.5	110.9	107.3	108.27	107.57	108.87
106.4	105.81	104.47	105.97	104.95	107.06	104.34	104.08	106.07	105.41	106.18	104.82	108	106.44	106.22	107.52	106.71	106.01	106.35	106.49	106.65	104.42	104.74	105.43	106.12	108.33	107.99	107.12	106.64	106.19	107.28	105.98	104.75	104.61	106.64	104.79	105.65	107.56	103.91	107.03	104.31	106.31	104.87	103.64	106.01	105.51	103.7	105.48	106.79	106.7
107.08	104.2	105.47	105.97	107.4	108.14	106.32	108.28	105.46	105.59	106.98	107.93	106.92	106.43	107.56	107.69	105.85	106.31	106.47	105.46	106.57	106.62	109.4	106.02	106.82	107.18	106.02	105.33	106.34	106.58	107.05	105.54	105.07	106.62	105.71	104.57	105.34	106.91	107.21	107.05	105.49	107.15	106.23	104.22	108.01	106.92	106.14	108.1	105.79	105.6
98.721	103.67	100.44	100.69	100.42	100.97	101.34	99.845	100.21	99.936	101.89	99.648	99.315	100.05	101.83	101.55	103.39	100.13	99.023	102.6	99.737	100.83	99.599	101.48	100	101.88	100.35	102.56	101.54	101.78	97.876	100.17	102.14	99.523	100.84	102.28	98.805	102.25	100.68	99.854	102.49	101.35	102.38	101.58	101.56	101.74	100.55	98.784	101.39	98.22
107.11	107.28	107.03	109.18	107.8	107.58	107.46	109.68	108.29	107.22	107.06	106.99	106.82	107.87	108.09	105.94	105.29	108.84	108.71	107.73	109.05	107.98	108.61	107.31	108.74	105.18	108.18	107.65	107.91	107.11	110.3	108.21	107.38	107.07	106.31	106.72	109.11	106.97	108.42	108.32	108.61	107.73	109.28	109.34	108.27	108.02	106.84	108.72	105.08	109.75
97.977	98.414	94.296	97.943	98.02	96.77	96.641	99.444	97.437	98.626	96.015	99.512	98.812	99.958	99.834	100.02	96.228	98.275	100.5	98.18	100.95	98.906	97.345	98.262	94.646	99.32	97.628	97.339	96.774	99.868	100.38	96.59	96.082	99.969	98.321	99.099	97.321	97.88	98.739	98.123	95.498	96.506	98.355	99.287	97.111	97.621	97.63	98.694	97.502	98.502
99.329	98.923	99.541	96.766	97.859	96.817	99.952	98.092	99.709	97.696	100.06	99.841	98.019	98.78	97.463	99.276	98.598	96.742	100.39	96.418	97.979	99.11	97.528	95.56	99.834	98.675	98.091	99.436	99.694	97.918	99.235	97.02	98.936	99.096	99.662	98.294	96.207	97.422	97.057	99.322	99.072	97.888	97.744	98.592	100.56	97.417	97.275	98.348	100.22	97.701
107.7	107.66	107.25	107.34	106.78	107.12	106.9	109.31	107.61	108.21	109.64	107.36	107.88	108.46	109.53	108.06	107.5	107.95	107.25	107.07	107.41	108.31	106.95	106.39	110	109.23	108.8	108.78	108.18	108.52	107.61	106.55	108.2	107.3	107.19	108.03	107.36	108.36	107.02	109.44	106.93	107.6	105.85	108.69	108.07	108.57	109.92	108.62	107.68	109.5
105.89	105.57	102.88	103.19	104.23	105.9	106.41	106.26	105.44	105.15	104.62	106.16	104.48	107.53	105.72	103.6	107.8	106.94	106.77	104.05	104.71	104.8	105.6	104.28	104.76	104.91	107.04	105.83	105.39	107.47	105.75	106.38	104.75	105.91	105.01	106.39	105.32	104.86	107.42	106.01	104.83	107.76	106.71	104.26	105.58	103.5	106.26	104.7	104.07	103.78
106.05	107.48	104.2	106.65	106	104.9	105.2	108.26	106.35	106.66	107.42	106.13	107.38	104.25	106.5	105.57	106.08	104.88	106.77	105.67	107.34	105.53	105.12	104.99	106.14	105.38	107.03	107.8	105.83	106.97	105.91	107.24	106.08	104.57	108.01	106.14	106.62	104.96	106.71	107.47	104.67	108.05	105.9	105.2	108.5	107.71	108.66	107.22	106.4	105.73
109.04	107.58	109.89	106.97	107.81	107.96	108.96	108.13	108.11	107.8	107.11	110.7	106.61	107.84	108.62	110.62	108.62	108.69	108.14	108.88	109.53	110.55	109.21	109.58	106.59	110.39	109.95	109.99	108.02	107.28	109.53	109.34	109.81	107.6	109.86	109.96	106.93	107.61	109.52	107.27	107.71	109.95	109.66	110.5	110.41	107.77	110.43	107.15	108.23	107.79
104.05	100.13	100.94	103.14	101.28	100.32	99.335	100.18	101.52	100.09	101.52	100.42	99.252	99.766	99.217	102.32	101.15	98.48	99.229	101.71	99.029	98.992	101.25	99.665	98.192	102.07	101.31	100.03	98.13	100.67	100.2	98.202	101.88	99.841	99.507	100.43	100.27	99.282	102.57	97.284	102.72	99.681	100.49	101.11	100.2	99.95	99.172	101.86	98.555	98.348
110.47	107.34	109.26	112.14	111.59	112.68	110.65	111.72	110.12	111.78	110.65	110.67	110.3	111.08	109.26	109.76	111	109.43	109.31	109.16	110.83	110.99	110.52	109.77	110.01	110.93	111.28	108.78	110.3	111.05	110.75	109.75	110.06	110.34	111.07	109.69	109.24	109.73	109.61	108.69	110.29	111.05	111.86	111.03	110.25	113.21	110.66	109.45	109.54	111.76
99.238	101.62	101.11	99.14	100.32	101.43	100.75	101.59	102.58	101.93	100.21	100.43	100.49	99.237	99.083	99.474	102.64	98.611	101.26	100.15	103.47	101.34	101.94	101.4	101.3	100.97	101.53	100.08	101.48	100.81	101.78	99.731	102.92	101.4	103.98	100.27	101.86	103.11	100.55	101.15	101.13	100.36	102.27	101.25	99.831	101.17	101.32	100.98	100.79	100.79
110	110.11	110.39	110.18	111.98	110.3	109.78	110.99	109.92	110.5	110.29	113.17	108.03	110.89	109.22	109.76	112.12	108.71	110.6	111.08	111.48	108.12	110.69	109.95	111.27	110.67	110.5	112.05	110.4	110.33	109.86	110	109.58	111.07	110.38	109.44	109.35	111.23	111.09	110.45	111.86	111.68	111.52	110.63	111.6	109.65	111.39	111.46	111.27	109.59
109.08	106.02	109.52	108.27	109.64	107.11	107.97	108.75	105.96	107.67	108.27	110.59	109.7	108.74	109.3	108.37	106.44	108.24	109.57	108.71	107.23	107.99	108.05	108.58	109.44	109.98	107.39	109.43	105.8	106.56	109.65	106.71	107.62	109.72	109.1	111.4	105.79	107.3	109.42	108.75	109.1	109.59	108.69	107.89	107.4	108.13	107.85	106.91	107.56	108.71
109.79	107.94	108.7	109.25	107.76	107.02	108.94	109.3	109.66	109.07	109.04	108.9	107.91	109.45	109.93	108.99	111.31	106.29	107.68	108.15	108.42	108.42	108.33	106.95	109.97	108.02	107.46	110.7	108.24	107.5	108.86	109.73	109.83	108.91	110.59	110.26	109.45	108.97	108.86	108.53	109.43	108.13	109.62	109.61	106.2	107.75	108.65	108.59	107.58	109.92
106.18	110.43	108.65	105.86	108.27	105.41	103.51	109.47	107.74	105.66	109.8	108.73	108.57	107.87	107.03	108.74	106.48	108.28	106.81	108.26	108.7	107.01	106.75	108.82	109	110.69	107.83	105.6	109.13	108.54	107.14	106.47	107.56	107.29	107.96	107.61	108.48	107.24	108.59	109.16	107.62	108.25	104.82	108.89	106.97	107.95	105.84	109.92	105.91	107.9
107.74	106.37	106.75	107.77	106.86	107.2	106.5	107.1	105.19	106.14	103.6	108.17	108.16	107.08	105.87	106.67	108.23	107.11	104.72	107.57	106.41	108.03	105.35	105.38	107.39	105.82	108.73	106.01	104.33	104.86	103.61	106.34	106.94	106.18	107.46	105.03	107.3	106.42	105.9	106.31	105.57	106.38	107.63	105.66	106.64	106.57	105.56	105.49	107.7	105.76
100.66	101.33	100.37	100.67	98.994	100.32	99.563	99.153	99.385	100.1	99.88	100.82	99.034	98.664	99.816	97.595	101.85	99.02	101.18	100.15	99.307	100.42	101.76	99.557	99.233	100.92	97.097	103.4	102.4	98.714	99.514	100.1	101.91	101.65	100.36	99.789	100.89	100.63	99.502	98.282	98.51	100.94	102.96	99.807	99.988	100.89	99.674	100.34	98.953	102.5
110.06	110.55	107.64	107.61	107.67	107.91	106.99	108.72	110.32	109.07	108.33	106.58	107.52	108.37	108.69	107.26	108.18	108.52	108.71	107.03	106.48	105.97	108.34	107.09	107.82	108.62	109.82	106.24	110.55	107.78	105.89	106.67	109.55	106.19	106.97	107.99	107.97	109.09	109.19	107.27	108.24	108.52	106.01	106.19	108.55	107.18	109.58	108.82	108.9	107.34
100.64	100.68	100.01	101.66	99.907	97.934	100.55	101.37	99.627	99.758	98.272	100.85	99.401	99.726	99.758	101.94	99.269	102.14	100.65	101.92	100.24	100.68	97.974	102.1	98.542	101.41	100.81	99.363	101.63	105.04	99.884	98.897	100.87	98.658	98.884	102.34	101.33	102.58	101.87	101.47	101.8	102.67	101.37	100.93	102.04	100.9	100.87	102.09	99.393	100.44
107.97	105.82	108.96	107.8	108.41	107.57	109.23	105.35	109.09	107.88	107.53	107.61	107.94	108.6	107.52	107.57	107.33	107.79	109.03	107.3	107.11	106.73	107.47	106.52	107.84	107.28	106.86	108.11	108.05	110.09	105.32	106.6	105.82	108.55	108.69	107.16	108.85	108.58	108.1	108.12	106.41	108.67	107.27	108.37	108.66	107.88	106.49	108.7	108.27	107.46
108.33	109.27	106.97	107.78	107.82	110.7	107.68	109.6	109.42	106.22	111.18	108.11	106.12	108.3	109.61	107.2	108.55	107.82	108.89	108.06	110.05	108.99	107.83	107.58	107.15	110.64	108.05	107.19	110	108.33	107.68	108.97	108	107.8	107.32	107.6	108.56	108.15	106.31	108.84	107.43	109.08	109.97	109.66	106.75	107.86	108.58	108.95	108.41	108.36
107.37	107.33	107.75	109.07	107.49	106.38	107.51	109.49	106.03	108.22	111.27	108.25	107.91	106.9	107.12	109.27	108.73	106.9	109.34	108.85	107.69	108.87	107.24	108.37	108.41	107.53	106.82	107.84	107.99	109.18	108.98	106.63	107	110.62	109.94	106.51	108.37	108.43	108	108.81	109.85	110.29	106.33	108.75	106.85	109.6	109.7	108.58	108.93	107.54
103.09	107.36	107.11	105.64	104.33	103.57	108.24	106.5	105	104.93	105.09	106.08	107	105.83	103.12	106.27	107.21	108.28	105.74	103.42	106.71	106.31	106.17	105.59	105.8	104.41	107.22	104.16	104.36	104.84	105.25	106.12	104.77	105.33	105.9	102.89	103.92	106.85	105.12	106.94	104.92	103.85	107.3	104.49	105.27	105.14	104.58	104.66	103.97	105.76
100.32	101.78	103.12	101.36	100.25	100.51	101.28	100.83	99.513	100.86	100.44	101.71	102.9	99.899	101.82	102.55	99.658	100.43	99.658	100.44	100.18	100.7	101.2	99.113	99.986	100.53	99.956	100.67	99.264	100.9	101.42	100.44	101.84	99.285	101.31	99.067	100.34	101.12	99.064	101.98	101.6	100.7	101.26	98.081	101.97	100.56	99.607	100.83	100.97	100.45
106.33	105.49	103.47	105.02	105.36	103.86	105.44	105.47	105.94	105.66	105.92	107.57	104.69	103.51	106.96	105.41	105.4	107.25	106.09	106.6	104.81	105.27	105.84	103.41	104.04	105.24	105.98	107.36	106.37	105.73	106	103.37	106.14	103.03	105.41	105.13	103.75	104.23	106	105.9	106.89	107.09	108.87	106.71	106.81	104.92	105.88	103.36	106.55	105.17
97.518	100.11	99.322	98.902	98.575	97.674	98.039	98.184	97.158	97.342	97.961	97.918	96.537	100.42	98.875	97.819	99.079	95.142	99.411	99.408	98.529	97.42	98.262	100.23	98.924	97.744	99.147	98.637	97.673	98.673	97.881	98.553	97.182	96.299	96.807	98.349	97.68	97.809	97.292	97.294	98.233	100.73	99.197	96.943	97.965	97.855	96.903	97.747	98.777	98.425
106.69	104.44	105.94	107.21	106.06	103.81	108.07	106.32	105.41	106.1	106.79	105.61	106.01	103.75	102.77	103.98	107.42	104.74	107.26	104.66	104.12	106.43	104.29	106.42	105	107.38	106.22	105.2	108.46	107.46	106.41	104.77	105.35	105.64	103.94	104.16	105.91	105.92	105.76	105.19	107.07	105.03	105.26	107.1	106.03	106.17	106.79	106.22	104.74	105.7
108	108.26	107.56	107.21	107.58	109.03	109.97	108.78	108.97	108.49	105.94	109.8	106.63	108.21	109.57	108.52	107.86	108.68	109.85	107.25	110.82	109.65	107.94	108.96	108.56	106.71	110.93	109.01	108.47	108.54	108.77	109.91	107.79	108.55	107.95	108.84	106.91	106.71	106.98	106.71	108.42	109.11	108.37	109.33	107.69	107.9	108.51	110.04	106.83	108.49
100.31	99.253	102.75	101.25	101.29	100.88	100.14	101.31	100.83	100.97	102.47	102.55	100.14	102.15	101.63	101.42	100.45	100.56	96.949	100.24	102.19	99.161	99.654	100.46	100.07	98.749	99.16	99.152	100.52	100.57	101.55	100.57	101.25	100.68	100.48	99.149	98.111	99.899	98.816	103.47	99.811	103.64	99.852	100.3	100.13	101.07	99.178	100.63	101.66	100.23
106.3	105.34	105.24	105.53	103.65	107.5	107.11	104.52	104.28	105.46	106.29	107.04	105.96	104.69	106.71	106.11	105.53	104.48	105.36	106.7	104.89	104.53	104.85	107.18	104.03	103.64	104.97	105.85	104.74	104.98	108.31	104.77	105.89	104.23	105.19	106.29	105.29	106.4	105.06	102.72	103.08	105.44	106.95	107.01	105.45	105.77	105.47	103.17	103.87	106.29
97.263	97.074	98.272	99.114	99.007	99.496	95.846	98.372	97.898	99.506	99.483	98.261	98.881	97.646	99.175	100.03	97.812	98.147	94.503	95.008	101.43	100.22	98.035	99.491	97.447	97.603	98.748	98.718	98.018	97.754	97.725	100.67	97.125	96.397	97.073	97.586	99.385	99.223	98.084	97.871	97.158	96.94	98.633	98.444	97.686	99.602	96.716	98.569	98.376	97.532
106.21	104.24	104.65	106.5	103.98	105.5	107.54	107.89	107.44	105.45	106.55	103.44	105.98	107.02	106.76	107	103.07	101.93	106.47	105.42	107.7	105.2	104.48	105.96	102.99	105.29	103.46	105	103.32	106.36	106.82	102.66	104.02	104.34	107.74	106.04	107.37	105.71	103.6	105.26	106.66	106.52	104.85	104	105.11	104.83	107.96	103.3	104.98	105.03
98.062	98.39	97.99	98.662	98.191	95.82	98.673	98.148	95.786	98.9	98.749	96.331	97.898	96.692	99.617	95.284	100.16	98.355	99.139	98.221	97.464	97.617	97.576	98.187	99.526	96.563	96.25	98.016	98.638	98.771	98.983	99.22	97.594	97.051	99.672	96.521	99.21	98.771	99.701	99.921	97.091	99.313	99.884	99.473	96.853	98.625	97.219	98.824	97.885	99.389
99.54	98.803	96.98	98.472	99.552	99.242	99.14	99.506	100.05	97.573	98.401	99.173	98.656	99.38	98.241	98.667	98.076	97.648	99.395	98.639	98.164	99.478	97.16	97.403	99.466	97.646	97.123	98.237	100.27	98.642	100.94	97.925	100.86	98.915	99.862	100.23	98.495	99.556	99.37	100.72	97.983	96.921	98.653	99.412	98.075	99.754	98.921	98.422	98.805	100.03
108.07	109.36	106.17	107.55	108.7	109.28	105.71	105.9	106.22	107.92	106.98	108.64	108.75	110.41	107.96	108.94	108.59	107.37	108.45	109.5	109.42	108.81	110.05	107.26	108.65	106.56	109.1	107.69	107.28	108.05	108.45	105.03	108.43	109.58	108.48	105.92	106.53	108.82	106.84	107.55	106.69	107.34	109.53	104.84	108.37	108.06	107.37	108.35	106.82	108.17
99.52	99.885	98.475	98.188	98.203	97.858	98.922	98.748	98.615	99.782	97.222	98.275	97.442	99.128	98.767	98.558	97.061	98.566	96.321	94.904	100.05	97.18	96.307	97.796	97.622	97.938	99.719	95.957	100.68	95.161	97.659	101.77	97.552	99.378	97.88	98.855	97.129	100.19	100.04	99.907	97.625	99.213	98.267	98.028	99.778	98.877	97.876	98.034	97.373	99.287
104.69	106.96	106.61	102.33	105.3	104.17	105.14	105.06	106.19	106.17	105.43	104.4	104.94	105.25	107.09	104.23	106.94	106.47	106.11	103.82	105.1	105.49	108.72	106.9	106.23	107.4	105.64	106.61	104.52	107.01	105.21	103.04	106.78	103.92	104.96	105.96	106.24	105.53	106.7	101.84	105.73	106.67	105.45	107.05	106.09	105.26	106.94	102.73	106.98	106.36
99.111	99.418	97.929	98.573	99.883	98.067	96.229	96.655	98.673	98.05	99.736	97.668	97.632	98.76	96.791	96.359	96.448	97.379	98.297	100.23	97.66	98.888	98.219	99.414	99	97.393	96.546	99.1	97.943	96.663	100.18	98.803	97.751	96.953	96.269	99.723	95.26	95.415	98.644	97.409	98.498	97.543	98.614	99.107	96.747	95.302	98.798	98.647	100.41	97.786
106.18	105.89	104.09	108.31	104.4	105.96	105.16	105.89	106.44	108.39	105.19	106.64	106.07	105.1	107.43	105.24	107.28	108.08	106.17	107.53	107.43	105.61	105.8	106.46	104.53	107.96	105.94	106.12	107.54	107.95	108.08	105.02	106.73	106.82	104.67	108.08	104.41	107.57	106.33	106.08	105.37	107.61	105.86	108.53	107.11	106.55	106.04	105.42	106.15	106.09
108.12	106.71	105.94	106.42	106.01	105.06	106.52	106.66	106.79	109.04	106.73	107.25	105.74	106.24	108.09	106.41	106.82	106.9	107.39	106.5	108.44	107.65	107.98	107.55	104.68	105.68	107.37	107.97	107.04	107.17	105.48	106.55	106.92	106.8	106.63	107.84	107.96	106.59	105.5	106.43	106.05	107.15	106.17	108.62	106.62	105.18	105.96	107.11	107.13	106.91
104.88	102.7	105.39	105.36	105.3	107.39	105.98	104.37	107.63	107.87	102.14	104.82	104.72	104.69	105.37	106.52	104.81	106.41	106.55	105.46	104.75	103.94	104.96	106.83	105.56	105.64	107.55	105.69	106.53	106.33	105.48	104.13	105.35	105.41	103.95	105.5	106.02	106.66	104.6	105.6	105.08	107.7	105.07	106.37	106.71	106.38	106.17	107.12	102.58	105.36
109.62	113.21	109.02	110.03	110.34	110.57	110.22	111.31	110.99	111.59	109.92	111.59	108.92	112.17	110.67	107.78	111.51	111.51	111.78	110.59	108.92	112.84	112.72	109.2	111.29	109.49	111.38	111.9	108.89	111.09	110.48	110.24	109.76	111.81	108.33	109.54	112.37	108.65	110.55	111.44	109.72	109.49	110.65	110.42	110.53	111.66	110.4	110.37	110.07	112.74
97.513	95.701	98.86	96.859	97.654	98.938	100.35	96.29	96.694	97.751	99.705	98.509	98.962	96.695	98.582	97.406	99.751	95.889	97.937	99.402	96.62	97.1	97.12	97.259	95.841	98.028	98.55	96.042	98.043	97.662	94.27	97.788	96.227	99.017	97.513	100.94	99.499	96.527	98.806	98.24	96.715	98.655	97.624	98.184	98.455	99.477	97.952	97.738	98.575	98.474
108.02	105.9	107.97	106.61	106.7	107.48	108.16	107.11	107.62	106.04	106.78	106.41	103.94	108.63	109.63	107.21	107.58	107.3	103.88	106.35	107.45	106.29	106.18	105.58	105.72	106.32	108.77	107.29	106.82	106.6	107.1	104.24	104.13	103.88	106.44	104.77	106.79	107.73	106.58	107.65	107.1	105.14	104.19	107.4	107.92	104.95	107.83	106.74	105.61	106.96
99.416	100.9	98.863	100.83	102.09	98.635	100.89	100.61	99.496	101.9	97.672	101.62	99.091	101.55	101.48	100.28	100.56	100.23	100.35	99.146	100.08	100.59	101.41	100.39	99.358	100.54	99.83	99.929	99.818	100.64	100.92	100.33	98.786	99.748	100.58	100.23	100.26	101.96	102.17	100.7	99.146	104.78	98.234	101.29	101.21	101.16	101	103.05	100.63	101.88
105.3	105.73	105.33	106.36	106.82	104.07	105.14	106.8	104.65	103.05	104.55	107.25	106.45	106.64	104.3	107.88	104.09	103.91	103.93	104.07	104.79	106.78	105.33	104.5	106.93	103.06	104.89	104.89	105.2	105.73	105.22	105.66	107.16	106.4	106.44	105.56	106.53	103.52	105.68	105.14	106.08	105.73	104.81	105.02	105.82	105.03	103.84	105.27	103.77	106.92
102.21	103.5	102.83	101.8	102.49	103.89	102.01	104.6	102.96	102.51	103.6	103.19	101.54	105.41	102.97	100.98	101.33	105.29	102.14	102.11	103.34	101.85	103.52	102.4	103.41	101.62	101.67	105.24	102.07	101.66	103.8	101.25	100.97	103.66	102.82	103.57	102.19	102.34	102.68	102.88	104.92	102.46	102.91	103.7	106.17	100.97	104.13	103.07	101.85	103.06
101.01	99.805	103.15	102.53	99.34	101.75	101.04	99.684	100.83	98.991	100.72	99.955	100.87	101.25	98.904	102.4	101.93	101.22	99.038	99.715	103.58	101.25	97.566	101.34	100.99	100.19	100.09	99.388	98.882	100.69	101.62	100.17	98.062	99.07	98.784	100.01	100.4	99.158	102.95	100.18	100.93	100.29	100.84	97.897	99.428	100.04	101.36	100.43	100.71	100.65
101.54	100.32	100.35	102	101.35	100.84	98.798	100.26	98.264	101.79	101.67	99.002	101.79	102.51	100.82	100.78	101.67	101.5	103.32	100.75	98.879	100.81	101.92	99.783	100.71	98.117	99.567	102.28	100.86	99.543	99.025	99.491	102.27	100.83	100.06	99.198	101	101.71	101.32	100.48	103.14	99.942	101.68	100.64	101.96	99.731	100.83	100.06	98.764	99.836
104.2	106.51	105.73	106.76	107.38	104.94	106.59	103.9	106.84	104.3	104.84	108.34	102.38	104.07	104.8	105.37	104.98	106.15	105.35	103.84	102.75	105.62	107.76	107.47	106.36	106.14	103.63	107.65	105.3	107.71	104.09	107.31	106.07	104.54	107.1	104.32	105.75	107.53	107.53	103.07	106.94	107.95	103.68	104.07	106.56	104.35	106.18	103.82	104.94	104.9
107.77	108.39	109.71	108.44	108.82	105.88	108.23	107.41	108.39	108.13	110.93	108.93	106.65	107.72	108.57	108.52	108.17	109.16	108.16	108.75	106.89	106.43	106.7	108.99	109.01	108.32	106.39	108.42	108.78	106.72	106.8	108.32	107.9	107.45	109.79	106.59	109.97	105.68	109.09	108.51	106.29	108.98	108.78	108.06	108.34	105.91	108	107.02	108.55	108.42
107.83	106.86	106.62	106.48	105.9	107.67	105.06	105.7	105.94	104.99	106.33	104.65	103.87	106.21	105.56	105.52	104.51	105.97	107.98	105.04	104.63	106.29	105.06	104.82	104.79	107.64	106.5	105.52	106.97	105.71	107.27	106.24	105.78	104.72	104.9	105.44	105.9	106.31	108.07	110.19	105.01	105.66	107.75	105.09	104.73	105.9	106.71	105.93	107.41	108.2
108.54	106.67	108.07	107.64	107.95	108.26	106.65	108.53	110.22	108.73	106.63	106.37	106.91	109.38	107.94	109.56	107.03	106	108.53	107.38	106.98	108.44	109.77	110.62	106.82	106.88	109.11	109.73	109.52	110.02	107.17	106.72	105.81	107.25	110.93	106.38	107.63	107.19	108.11	107.23	105.16	107.48	108.05	109.57	109.01	109.75	110.04	107.78	107.34	109.52
106.95	105.25	104.46	105.46	105.69	106.71	106.23	106.09	107.3	105.04	105.41	106.67	106.89	108.38	104.26	106.65	106.91	106.93	102.99	104.61	105.73	105.98	104.36	105.7	106.04	103.54	107.96	103.73	105.51	108.04	105.44	108.58	105.69	105.68	106.61	104.97	105.12	107.76	104.94	105.37	105.37	106.83	107.01	106.59	106.01	106.77	106.24	106.68	106.54	106.7
105.67	105.76	106.76	108.01	107.15	106.55	109.04	110.63	109.96	106.92	108.12	107.58	107.49	106.85	106.51	106.39	108.61	109.89	106.04	108.48	105.61	107.92	109.31	105.98	109.71	107.27	106.88	105.8	108.01	108.12	108.09	107.7	108.69	110.33	106.85	106.37	107.19	105.85	106.49	107.46	107.26	107.57	106.4	108.51	108.35	107.82	107.73	108.08	109.81	107.5
98.296	96.073	95.602	97.219	96.718	97.226	96.32	98.595	99.432	97.03	94.829	99.2	98.168	98.779	97.773	97.623	97.922	98.842	95.863	96.519	97.494	96.398	95.345	98.274	96.807	96.042	100.17	99.302	97.391	100.12	96.422	99.986	95.799	96.47	98.058	97.602	96.507	97.3	100	98.394	96.829	100.05	97.979	98.529	95.411	99.41	98.001	99.484	99.637	96.838
98.236	101.42	100.3	97.483	97.779	100.66	99.281	98.154	99.239	97.944	99.108	97.508	98.59	97.573	99.213	98.396	101.93	95.776	98.536	98.514	97.688	98.445	96.41	98.183	95.564	97.487	99.171	97.445	97.401	97.53	99.158	97.908	98.18	99.259	100.06	97.938	96.328	98.396	97.123	98.182	98.88	99.019	97.608	100.65	99.388	97.717	99.134	99.733	99.76	97.724
107.53	107.62	104.78	107.66	108.08	107.82	109.72	107.82	106.81	106.37	107.4	107.55	108.33	108.57	105.81	107.81	108.97	108.63	108.74	108.84	109.33	108.95	110.07	107.63	106.72	108.6	108.96	107.3	108.79	107.41	107	107.45	108.79	109.06	108.09	105.19	108.31	106.52	109.73	107.28	109.31	110.81	110.58	108.55	109.51	107.59	107.67	107.86	108.83	108.74
109.17	108.08	106.69	109.36	107.87	109.74	107.78	107.54	107.13	110.09	110.89	107.84	109.59	107.18	107.95	108.36	107.55	107.67	108.05	107.33	109.14	107.95	106.71	110.98	108.59	108.31	108.33	107.81	108.76	107.2	107.15	108.32	107.05	108.87	109.92	108.56	107.65	107.42	109.62	109.13	107.67	108.18	110.6	108.69	109.26	107.7	107.73	109.42	108.4	107.86
98.913	100.64	100.63	100.63	97.86	99.497	100.76	100.59	99.628	100.07	100.25	99.408	100.9	99.23	99.542	101.69	100	100.52	99.566	102.71	101.18	99.549	101.2	101.64	99.67	100.41	101.88	98.219	100.14	99.7	101.09	99.468	100.51	100.2	99.866	101.61	100.83	99.72	97.571	100.76	100.84	99.528	101.98	100.53	98.928	101.68	100.71	99.23	102.09	101.71
106.14	106.24	106.03	109.51	107.4	106.9	106.81	107.05	103.46	106.73	109.23	104.7	106.48	106.89	105.26	106.3	107.76	105.46	106.03	106.74	107.85	105.89	105.12	105.65	107.12	104.91	105.66	107.29	104.88	106.36	107.44	105.59	103.59	106.71	105.09	105.05	107.27	105.28	106.38	106.47	106.25	105.94	106.87	104.88	107.76	105.5	103.39	106.2	106.63	105.87
107.6	106.48	109.92	108.78	109.37	110.18	108	107.33	108.47	107.98	108.23	108.19	105.67	111.28	108.73	108.49	106.46	107.92	109.21	109.95	109.45	105.45	108.59	106.35	107.15	106.84	108.75	106.84	110.31	107.87	108.77	109	106.5	107.56	106.84	108.77	109.53	106.84	107.41	107.86	106.83	107.18	105.58	110.55	106.67	106.91	107.4	111.4	106.4	106.85
97.256	98.328	97.745	96.611	98.252	99.019	98.639	98.488	97.702	98.544	96.559	101.44	97.979	98.394	99.071	97.789	98.776	98.474	97.406	98.323	99.197	98.302	99.87	98.811	95.842	99.798	98.648	94.731	95.748	97.937	98.779	97.885	97.797	97.709	97.508	99.336	100.01	98.413	98.388	97.864	98.103	99.042	96.227	98.398	96.971	99.07	96.785	97.223	98.851	97.014
108.18	108.01	105.85	108.15	108.46	107.64	107.61	111.08	107.22	108.23	108.96	106.2	106.82	107.59	106.64	106.48	108.51	106.14	106.99	107.38	107.8	107.6	110.12	106.6	107.66	109.06	108.86	108.38	108.82	107.12	109.66	108.14	106.24	106.99	106.63	108.78	107.53	108.73	107.84	107.92	107.1	107.42	107.9	108.21	105.41	105.25	107.09	108.9	106.4	107.77
104.41	105.45	105.87	105.63	106.47	103.53	107.57	104.01	106.72	104.78	104.37	105.35	108.54	105.51	104.73	108.12	105.34	106.76	105.13	105.29	103.87	103.87	104.62	104.5	106.32	109.38	106.03	105.28	106.02	104.94	106.25	106.46	105.65	107.37	104.69	105.13	103.59	106.63	107.04	105.34	104.24	106.13	104.13	104.26	108.1	106.44	105.56	104.5	106.01	103.89
106.95	106.56	106.85	108.69	106.04	107.11	106.46	105.21	103.29	105.52	107.22	108.84	108.87	103.51	105.21	106.14	107.09	104.34	104.77	108.26	104.71	107.41	106.42	107.77	108.07	108.24	106.31	105.39	105.89	107.26	106.48	105.43	107.33	107.34	108.32	108.57	105.71	106.74	105.87	106.45	107.89	106.97	103.74	105.87	108.51	105.17	104.98	107.55	107.76	108.01
106.59	107.89	106.8	107.8	107.53	107.42	109	107.93	111.73	109.03	105.77	107.65	107.85	109.76	106.25	107.59	107.04	107.05	107.61	108.85	109.2	110.48	108.77	108.34	106.56	108.66	107.66	107.57	108.68	108.26	106.7	106.36	107.64	108.66	106.84	107.06	105.13	108.5	107.52	107.95	109.16	106.86	106.41	109.86	107.81	110.45	108.83	106.28	107.14	107.55
106.21	105.62	105	104.83	105.58	103.32	105.56	105.18	106.79	105.15	106.13	105.07	103.89	104.56	105.19	107.59	107.38	105.03	107.57	106.55	104.88	105.26	106.6	106.36	106.25	106.9	103.77	105.78	106.44	105.5	106.43	104.08	103.69	104.59	105.45	105.63	105.6	105.81	106.75	106.87	104.14	105.79	105.69	107.62	106.94	107.51	104.82	105.4	105.34	107.68
106.57	109.7	106.79	106.21	108.78	107.51	108.22	108.88	108.19	107.77	109.45	110.11	107.97	106.73	106.77	106.03	111.27	108.44	109.36	108.97	109.3	107.36	108.07	108.56	110.6	110.24	108.27	106.52	106.42	109.98	109.98	107.66	105.78	109.87	109.22	108.31	109.2	108.99	110.74	107.43	110.64	106.65	108.53	107.44	111.73	107.7	107.48	107.18	107.45	107.62
107.84	105.86	105.18	106.69	106.96	105.6	105.12	104.91	106.02	104.46	107.78	107.07	104.76	107.69	107.91	105.1	104.82	105.48	105.86	106.67	108.8	105.53	105.38	104.62	105.74	105.05	106.8	106.75	106.94	106.82	104.44	107.19	104.79	106.48	105.45	108.01	107.28	106.42	102.74	106.69	107.45	105.88	105.25	105.19	108.32	102.88	105.35	105.17	106.82	104.27
104.31	105.47	107.66	104.69	105.49	106.62	107.27	103.56	108.2	104.82	106.37	106.96	108.34	105.66	105.09	106.73	106.44	104.08	105.9	107.61	103.87	103.22	104.79	105.77	106.63	105.63	107.92	107.41	105.71	106.76	105.97	104.3	107.24	106.01	104.62	105.05	107.47	106.17	104.88	106.34	106.22	104.1	104.24	106.54	108.9	108.41	108.8	104.54	105.84	107.58
108.65	108.1	106.65	108.27	107.61	105.57	110.19	107.35	109.99	109.61	107.82	109.19	106.92	107.08	108.08	109.46	108.54	108.03	107.12	107.75	106.64	108.53	107.98	107.08	110.37	108.22	109.9	107.66	107.6	109.17	106.44	106.93	107.65	108.14	104.85	108.53	106.58	110.03	109.4	108.76	109.99	107.28	106.76	107.95	107.42	107.19	107.34	106.25	107.82	106.65
103.23	101.93	101.96	102.42	102.34	102.01	101.81	103.39	103.43	101.55	102.2	102.64	103.12	102.03	103.8	100.86	102.75	103.5	102.82	102.88	103.27	102.55	102.5	103.9	104.35	101.99	105.19	102.8	103.84	104.62	103.68	103.65	105.06	103.26	105.21	103.8	104.35	103.7	102.52	103.16	103.52	103.78	102.86	101.78	101.56	103.11	103.21	102.4	101.39	102.34
104.99	106.48	104.99	105.28	106.4	104.58	104.23	103.36	106.7	104.92	104.87	107.36	106.08	106.04	108.62	104.41	107.23	104.76	104.96	103.53	104.55	107.04	106.18	105.92	105.09	103.53	106.68	104.66	106.02	105.11	107	107.15	105.4	105.46	103.09	104.72	105.74	103.49	103.37	106.18	103.25	106.79	104.43	108.34	103.28	105.96	105.97	108.66	104.66	104.19
106.4	107.6	106.92	110.28	108.03	107.66	108.06	106.9	105.45	108.13	105.81	106.59	104	108.26	106.42	108.61	109.21	108.45	108.47	107.47	107.36	109.3	108.79	105.43	110.3	109.29	106.38	107.16	107.62	108	107.77	108.05	108.47	107.59	108.63	109.22	107.4	107.33	108.95	107.79	107.94	108.45	108.11	105.69	107.77	108.87	108.74	107.46	108.77	108.5
110.41	106.7	107.79	107.53	107.3	105.19	108.04	108.39	108.1	107.7	108.56	106.62	106.23	109.37	109.19	109.34	107.92	108.99	108.21	107.48	108.58	107.94	109.05	110.15	108.56	109.69	108.87	108.28	110.45	108.63	107.45	106.91	108.83	108.64	108.96	109.38	106.68	110.54	107.99	107.95	107.9	108.58	109.79	109.72	109.44	108.28	108.02	105.77	109.11	109.25
98.134	97.287	99.095	98.183	97.553	97.221	96.646	97.559	96.973	98.299	99.391	97.35	97.926	96.136	94.445	96.456	96.166	98.048	97.905	97.578	96.402	97.304	99.812	98.192	99.509	99.204	98.779	98.52	96.538	97.843	97.779	98.921	96.402	100.2	100.21	98.659	96.756	96.766	96.675	98.84	98.23	95.52	98.589	99.206	98.802	97.44	101.42	97.795	96.848	96.53
105.53	104.8	108.82	105.66	107.04	104.26	105.48	105.04	108.84	105.6	106.9	106.17	108.04	106.02	104.25	105.45	107.28	104.55	107.45	105.48	103.64	103.82	103.53	104.62	108.49	106.93	105.3	105.96	103.07	102.48	104.75	104.98	105.19	104.9	108.37	103.57	107.19	106.85	107.44	106.4	107.44	105.73	102.56	104.97	106.12	106.69	103.7	106.55	105.69	104.79
100.05	97.094	98.243	97.275	99.709	99.07	98.799	99.144	98.27	98.751	101.56	100.48	99.398	96.243	96.095	97.58	96.879	96.914	98.982	99.288	97.023	97.374	96.334	97.931	98.143	97.072	98.395	99.726	99.221	99.141	97.891	97.782	99.838	99.069	97.79	97.134	98.113	96.324	97.266	97.597	96.014	98.786	99.85	98.888	98.758	100.06	98.366	98.328	98.324	98.729
97.847	99.358	99.121	96.956	98.312	100.27	98.212	99.011	100.4	98.583	98.953	97.624	98.731	97.155	98.952	101.34	96.839	98.696	98.171	98.961	97.494	97.842	98.638	100.21	100.14	98.129	99.481	98.717	100.28	100.57	100.79	100.06	100.02	98.649	98.626	99.541	99.22	99.392	97.521	98.688	98.179	98.965	100.99	98.391	99.78	97.174	100.4	98.609	100.5	98.769
107.23	108.37	108.5	107.02	109.13	109.93	109.16	109.44	110	108.6	109.61	107.3	109.83	107.56	111.55	108.34	108.95	108.98	108.05	110.44	110.32	110.08	107.89	106.69	110.24	109.08	109.43	107.42	107.63	111.68	107.83	109.32	107.94	107.76	109.31	108.09	108.88	109.44	109.13	107.37	107.57	107.39	107.19	108.04	108.23	107.15	107.45	109.05	106.09	108.83
95.96	96.352	95.592	99.775	97.861	100.64	98.556	97.51	98.386	98.928	98.306	97.71	97.279	100.69	97.935	98.605	100.68	97.613	97.346	99.72	100.49	97.477	97.133	99.457	98.263	98.835	99.325	97.269	95.622	99.528	98.364	101.33	97.165	99.172	98.945	97.583	96.845	96.955	98.927	97.631	96.25	95.885	100.94	97.269	98.299	96.198	96.645	97.394	97.437	96.669
105.35	106.59	106.5	106.96	107.11	106.53	109.06	107.43	105.69	108.38	107	106.34	108.38	110.02	106.7	104.72	107.62	105.92	107.51	105	107.63	108.5	106.39	107.15	106.51	104.09	107.8	107.72	106.55	105.77	107.35	104.92	108.48	104.64	107	104.97	108.73	105.66	106.31	105.86	105.12	107.61	105.34	106.55	105.65	104.04	106.7	105.89	106.69	104.93
101.58	103.03	99.111	98.927	99.023	98.06	102.17	100.84	98.225	99.72	98.285	101.87	99.958	102.15	100.89	101.26	101.81	100.37	101.85	102.89	102.14	101.15	100.27	100.31	101.28	101.34	100.41	100.58	102.56	101.48	99.444	99.809	103	100.92	100.99	100.26	101.21	101.63	102.44	100.6	100.88	99.625	99.388	98.913	103.69	98.192	100.33	102.72	98.533	100.75
102.39	103.6	102	102.18	101.96	102.21	103.12	102.32	105.08	103.75	103.84	103.9	101	103.56	102.55	104.91	103.04	103.7	102.82	101.53	104.35	103.37	101.83	104.64	102.55	101.8	101.56	101.2	103.99	101.85	104.77	104.28	99.658	100.92	102.8	103.2	104.44	101.79	101.87	101.5	102.78	104.6	102.06	103.42	103.09	103.29	100.67	100.49	100.48	102.99
107.44	109.06	105.08	102.74	107.85	109.16	105.9	108.63	106.42	107.95	108.65	106.04	107.17	103.98	104.99	105.18	103.9	104.91	104.74	106.6	106	107.3	105.35	107.3	106.92	108.9	103.28	106.39	106.22	105.85	107.14	106.85	106.94	106.51	105.7	105.97	107.49	105.11	106.88	106.55	107.45	106.64	108.94	107.6	105.75	108.06	107.53	105.3	104.97	104.44
100.55	102.21	102.75	101.89	102.34	102.19	104.36	102.43	101.67	102.39	104.17	103.69	104.98	103.6	99.631	102.08	101.23	103.63	103.77	101.2	103.05	103.18	101.79	103.82	102.22	100.02	102.82	102.51	103.24	104.74	104.89	104.32	101.02	101.64	101.89	104.43	102.23	105.17	103.1	105.12	102.29	103.48	104.26	101.7	102.16	102	101.1	104.8	101.92	103.59
106.3	108.53	109.25	106.18	106.95	108.53	107.26	109.74	107.85	109.06	108.05	107.45	109.06	106.64	109.14	108.31	106.73	108.33	106.13	108.2	107.2	107.27	107.94	108.65	108.2	105.9	108.5	107.71	108.43	106.68	108.31	106.92	105.31	107.49	107.4	108.25	108.76	107.71	105.97	107.99	108.63	107.58	107.56	107.45	105.97	107.57	106	108.03	107.33	107.82
106.89	107.81	106.43	104.93	103.9	105.91	104.18	105.38	106.92	108.81	105.22	105.31	105.6	106.46	107.62	107.65	105.56	106.47	105.26	106.62	105.76	105.8	105.92	108.24	105.73	107.75	107.05	105.04	104.84	108.74	105.64	107.18	105.05	105.92	108.11	107.72	106.77	108.1	105.14	105.16	105.48	108.36	106.57	107.3	106.54	108.24	104.56	107.6	106.14	106.88
105.16	106.08	106.93	106.73	104.54	105.45	106.4	105.63	106	105.6	106.89	106.68	105.63	105	105.12	105.77	107.34	104.32	103.63	105.58	104.76	106.29	103.6	105.09	103.48	103.96	105.12	106.55	108.24	109.96	104.8	104.42	106.55	106.53	103.43	104.1	104.62	104.33	103.92	106.31	105.39	103.72	104.69	105.46	103.99	108.74	104.95	105.4	103.98	106.13
96.33	97.5	99.456	98.578	98.462	97.415	99.755	98.376	98.852	98.889	98.801	100.1	98.915	100.48	97.532	99.759	97.524	97.092	97.687	98.463	101.15	99.521	98.089	97.008	98.48	98.565	98.962	99.664	100.83	99.7	97.376	100.06	98.103	99.065	99.167	97.339	99.707	99.376	98.987	97.546	99.297	96.498	99.641	96.966	98.316	98.455	99.313	100.04	99.965	98.255
97.902	100.82	99.304	99.797	98.336	99.975	97.685	99.354	97.11	99.679	98.236	98.578	99.474	100.27	96.644	97.939	100.44	100.11	99.331	99.539	98.133	100.84	97.243	99.952	98.486	98.474	98.377	98.992	101.32	101.21	99.125	99.711	101.15	97.918	99.398	98.348	98.761	98.038	99.313	96.594	97.82	97.766	100.85	99.775	99.106	97.939	99.777	98.237	97.928	99.079
107.5	109.76	105.37	106.29	109.17	108.15	107.62	107.02	107.63	110.27	106.81	107.14	107.29	109.17	108.56	107.18	108.23	106.47	108.5	107.03	105.93	108.06	106.98	106.67	106.86	108.55	108.36	109.01	106.13	106.69	105.68	109.65	105.66	108.26	107.69	106.58	104.54	109.13	107.33	106.96	106.99	107.06	107.26	106.92	106.74	109.15	107.01	108.51	108.05	107.38
106.61	108.39	109.52	108.19	109.77	106.96	106.96	105.48	107.86	109.08	108.97	107.1	109.49	110.37	106.34	109.44	107.9	107	108.59	108.91	109.22	109	106.82	109.09	107.8	106.29	106.77	109.53	109.61	107.5	108.51	108.93	106.09	107.08	107.16	109.21	108.67	107.33	108.64	108.43	107.05	108.3	109.14	109.85	109.1	107.23	108.85	109.3	108.11	108.38
96.257	98.121	95.568	99.5	99.053	98.64	96.373	95.397	98.935	96.392	99.018	99.272	97.163	98.176	96.029	97.023	98.801	97.093	97.714	97.364	97.726	98.605	98.26	97.416	97.232	97.095	99.22	97.219	97.437	99.542	97.683	95.959	96.457	100.79	97.112	98.829	98.65	96.09	98.497	98.564	96.928	98.585	97.524	99.344	99.513	98.831	95.951	97.952	98.709	96.466
100.29	101.25	100.77	101.21	97.926	100.11	98.383	99.798	102.5	104.39	98.189	99.425	98.641	101.28	99.75	97.989	99.717	98.402	99.042	98.756	98.247	99.797	101.01	101.46	100.42	100.27	100.16	100.65	99.864	101.1	101.08	100.99	101.84	101.75	99.693	102.94	101.2	98.545	101.07	101.49	98.025	100.39	100.57	100.84	101.7	100.74	99.38	98.824	100.69	99.828
105.95	104.36	104.78	104.44	103.67	106.32	106.89	105.43	103.28	105.36	103.17	105.24	105.32	106.06	103.62	104.61	106.02	107.26	109.39	105.68	105.35	105.39	105.91	105.34	104.14	107.26	105.89	105.11	105.22	107.15	104.04	105.37	106.87	104.48	106.42	106.68	107.25	105.91	106.72	104.44	106.09	105.9	104.76	105.32	104.8	104.22	105.51	104.63	105.55	107.07
107.74	111.04	110.08	107.37	108.14	109.46	109.94	106.68	107.82	108.53	109.02	109.07	108.96	109.15	109.3	109.89	108.97	110.6	105.01	108.38	106.76	109.64	108.36	108.42	107.64	109.2	109.02	107.94	108.32	108.28	109.2	105.93	108.21	108.94	107.54	108.49	109.57	107.73	108.87	108.35	109.82	107.84	108.95	108.93	107.15	108.82	107.96	108.72	108.29	109.85
108.95	106.05	105.59	104.44	105	106.09	105.83	105.25	105.94	107.79	106.49	106.41	105.12	104.46	105.6	105.68	103.44	105.63	109.31	106.28	104.39	106.5	105.65	104.28	105.79	106.25	104.99	104.69	105.8	104.9	105.49	105.03	104.6	106.74	106.01	105.19	102.84	104.66	106.44	104.5	106.31	105.52	105.07	106.25	106.54	107.1	105.35	102.94	106.52	104.82
103.21	101.49	102.42	102.69	104.1	101.95	103.15	104.33	102.12	103.58	101.08	104.2	103.25	100.93	102.92	102.55	104.17	102.68	104.32	105.06	100.84	104.79	103.62	102.59	100.22	101.59	103.24	102.4	101.02	103.83	102.41	100.85	102.33	101.38	102.81	105.3	102.09	103.1	105.27	101.93	103.77	103.86	103.06	102.2	103.53	104.57	104.1	102.64	100.74	100.49
108.47	107.74	107.46	106.28	110.92	108.31	105.54	110.08	108.03	108.15	110.35	110.73	105.73	108.67	107.33	107.45	108.66	108.34	107.11	109.23	108.52	108.9	109.55	107.51	108.98	106.1	108.97	106.9	109.44	107.88	105.66	107.86	109.47	108.89	107	106.91	107.6	109.51	107.84	108.47	107.79	107.99	106.55	109.32	107.93	110.02	106.34	107.82	110.28	107.47
110.34	107.89	108.08	110.37	106.84	107.46	106.61	109.12	106.5	109.64	108.71	110.08	106.13	108.81	110.62	110.19	107.64	110.17	107.41	109.11	107.94	110.3	110.59	108.28	108.24	108.79	109.62	106	109.88	109	108.06	109.06	110.63	108.77	108.94	107.85	106.39	109.3	108.09	108.41	109.51	107.64	110.26	108.27	109.16	109.37	108.94	107.76	107.3	110.69
98.778	98.539	99.296	95.363	97.378	99.198	96.362	100.36	98.678	97.033	96.833	98.225	97.03	96.474	97.745	98.249	96.047	97.712	97.36	97.913	97.733	98.568	99.061	96.849	96.59	97.843	98.694	97.544	97.071	97.404	98.931	97.535	96.37	98.462	96.292	98.059	98.409	100.45	98.621	96.899	98.984	98.868	98.738	98.665	97.668	96.45	97.475	100.01	98.178	99.653
107.37	107.15	106.88	107.54	109.1	106.42	107.92	108.55	106.19	108.71	108.29	107.9	107.65	107.34	107.36	107.3	109.54	110.7	107.68	108.35	107.14	109.3	109.43	109.26	109.63	107.75	109.48	108.61	108.39	109.18	107.07	106.22	109.21	107.95	108.35	109.66	107.47	107.86	108.8	105.98	107.64	107.21	107.82	109.92	107.46	108.56	109.52	106.39	108.97	110.03
108.77	107.94	107.37	108.84	109.68	108.02	107.37	109.73	106.46	109.06	109.7	110	111.3	109.31	109.1	110.52	109.28	108.71	106.46	108.16	108.39	108.62	108.04	107.02	110.8	108.05	108.36	108.1	109.66	107.42	111.08	106.3	110.4	107.64	106.93	108.59	107.81	107.33	108.15	106.65	107.35	108.98	109.1	106.74	109.83	109.83	109.41	107.56	107.7	109.49
105.36	104.54	107.41	107.35	107.17	107.28	106.06	105.51	103.83	107.31	106.38	107.31	105.7	106.58	105.64	107.33	103.64	106.37	107.99	109.2	106.37	105.35	106.49	105.72	107.48	107.55	105.68	104.63	105.82	107.79	107.66	106.46	105.55	106.65	104.77	106.81	107.93	106.53	105.89	107.73	106.6	106.6	104.65	103.83	105.66	108.58	104.46	105.93	106.52	105.94
107.91	107.23	108.2	107.63	109.85	108.69	108.26	106.09	105.79	109.83	107.36	106.8	106.53	108.44	107.42	108.35	108.48	107.86	105.26	109.51	108.41	108.04	108.39	107.46	106.47	108.55	107.16	107.08	106.72	107.91	108.59	108.16	106.24	107.95	109.12	107.45	107.56	108.72	107.06	106.39	108.24	109.89	105.76	108.22	106.16	107.06	105.46	106.14	108.78	107.36
96.813	97.961	98.178	97.704	98.543	97.631	97.035	96.088	96.938	97.686	98.554	96.702	98.306	99.193	96.532	96.384	97.686	98.117	98.723	97.14	98.915	98.626	96.291	97.519	100.28	98.347	98.933	99.498	100.19	98.11	97.911	96.495	98.554	97.471	97.864	98.079	99.306	97.907	97.101	100.79	97.636	97.309	97.214	95.307	97.458	100.38	98.538	99.207	98.605	96.661
106.45	105.69	105.86	105.78	105.38	105.24	106.38	105.4	105.19	104.31	106.83	103.64	105.9	106.35	104.25	107.48	107.06	105.3	105.9	106.5	107.43	108.68	104.27	106.93	104.54	105.21	107.14	107.28	104.65	106.28	104.93	105.4	106.15	106.87	103.41	103.41	106.03	107.51	104.57	107.49	105.47	106	105.25	107.03	105.19	104.89	106.74	106.2	106.03	104.27
105.22	106.39	107.47	105.93	107.01	109.03	106.38	104.48	107.18	105.11	104.92	107.23	105.4	108.03	103.05	105.75	107.76	105.82	104.33	105.28	106.34	102.95	105.66	105.59	105.22	105.22	106.54	107.26	105.69	106.24	104.81	105.43	105.88	105.72	103.41	109.41	106.47	103.04	106.68	105.35	105.07	103.78	106.72	107.08	103.53	104.25	106.53	105.86	105.41	104.49
109.36	108.83	105.75	106.98	107.2	107.11	110.65	106.53	110.33	106.61	106.3	106.91	106.42	108.53	109.23	108.35	107.67	109.91	107.95	107.34	108.1	108.37	105.42	106.47	111.12	107.22	108.08	107.79	108.25	108.13	107.36	107.73	105.3	107.52	107.82	108.34	106.51	108.05	108.81	108.18	109.35	108.37	107.14	106.19	109.3	107.55	107.26	107.93	106.27	106.46
108.95	108.89	109.16	108.06	109.25	103.74	108.14	109.54	108.68	107.03	107.21	111.08	108.16	110.64	107.8	106.99	108.3	108.08	106.34	109.86	109.49	107.18	107.23	108.44	107.44	108.23	108.05	108.66	109.27	108.94	107.99	108.21	108.77	107.32	108.74	109.07	109.32	109.01	109.15	109.81	107.54	108.6	108.47	109.06	110.03	109.03	108.05	108.11	107.24	106.45
96.932	96.735	98.148	99.254	97.416	98.326	97.717	97.589	100.34	97.9	98.301	98.288	97.06	96.912	99.716	97.99	97.434	97.634	97.279	97.898	97.981	99.277	96.441	98.225	99.79	96.71	98.357	95.838	98.014	99.981	99.574	99.559	97.199	99.126	99.505	99.033	97.958	96.453	96.954	98.282	99.931	96.138	99.745	98.191	98.471	98.646	98.913	97.667	96.925	99.52
97.92	100.6	99.066	98.22	97.853	97.189	97.134	97.906	98.936	98.216	99.446	98.734	98.823	97.032	99.575	98.731	99.633	100.69	97.526	99.234	100.12	96.841	99.133	99.529	102.18	97.302	97.872	99.984	100.86	99.857	101.18	98.461	98.766	97.526	97.81	99.581	98.097	99.952	99.419	100.26	98.527	98.374	100.89	100.27	99.361	98.415	100.19	96.085	101.71	98.745
97.358	97.33	97.439	99.35	97.869	96.879	98.702	99.113	97.364	97.416	98.39	98.947	98.044	98.935	96.057	99.091	95.921	97.751	97.843	96.363	98.992	96.651	98.141	97.977	98.288	99.64	98.446	97.81	99.741	98.186	96.784	97.607	97.601	97.823	97.224	96.876	95.456	97.259	96.143	97.962	97.183	99.526	95.892	97.948	97.52	98.73	100.94	99.484	99.814	97.663
106.04	105.79	105.89	104.11	105.07	104.52	106.4	105.49	104.21	106.7	106.28	106.09	106.53	103.78	105.22	105.04	104.99	105.58	107.38	106.62	105.63	105.17	105.82	108.13	103.55	106.12	104.31	104.56	107.44	103.86	104.67	106.31	106.03	106.28	104.05	106.33	106.46	104.07	104.61	105.82	106.64	107.07	105.74	103.01	105.29	105.38	106.6	105.52	105.02	106.37
97.55	98.453	99.362	101.18	95.804	98.448	96.395	98.789	97.73	101.88	99.821	93.102	98.508	98.083	99.13	98.174	98.698	95.624	98.839	97.41	98.259	97.15	100.74	100.47	98.685	98.339	99.271	99.192	97.341	97.444	96.622	98.834	97.258	98.22	95.654	96.378	96.676	98.21	97.011	100.08	98.561	97.454	97.542	96.747	97.239	96.935	96.377	98.203	97.602	98.781
97.236	98.387	98.638	97.34	99.059	99.519	97.682	96.565	96.774	100.06	98.276	97.964	98.39	97.531	98.61	99.014	99.588	98.709	97.676	98.208	98.364	95.65	98.292	97.98	97.168	98.855	97.358	97.858	95.929	98.956	98.371	97.573	97.367	96.085	99.177	97.805	96.111	97.662	96.199	96.998	96.511	97.739	96.462	99.274	98.737	95.881	99.426	99.394	97.461	98.792
105.63	106.57	105.13	106.05	106.42	104.76	108.26	104.91	105.28	108.02	106.01	107.71	105.98	105.48	105.3	104.87	105.05	105.56	107.15	105.5	104.96	106.09	106.29	107.35	105.63	105.9	105.82	104.26	107.43	104.99	106.51	105.63	107.66	105.06	105.44	105.19	105.69	104.1	105.9	105.8	105.64	107.67	104.98	105.57	105.51	105.77	105.83	104.95	105.28	104
105.07	104.61	105.1	104.9	104.2	103.81	106.13	102.49	104.86	108.21	107.59	107.08	105.95	108.59	106.35	105.94	105.23	107.44	107.39	107.3	105.83	106.11	107.84	105	106.01	107.53	104.64	109.61	104.94	107.46	104.14	107.15	105.85	106.08	105.89	104.13	106.78	102.58	106.92	105.74	107.8	105.06	107.31	108.65	103.95	103.87	106.71	105.39	105.77	106.02
108.18	106.15	106.46	106.57	106.61	106.3	104.51	104.52	106.37	104.94	105.59	106.85	103.72	107.6	105.68	105.56	102.83	106.18	104.74	107.05	106.87	104.75	106.47	105.03	104.97	107.54	106.04	107.99	106.23	107.09	105.99	106.61	105.36	104.84	105.25	106.59	107.72	105.47	106.48	107.44	108.35	104.74	104.22	103.28	106.97	102.48	104.46	105.85	105.08	104.9
96.945	101.42	97.76	98.343	99.75	97.085	99.261	98.881	97.603	99.823	96.243	98.99	98.163	99.252	98.546	99.076	93.961	97.305	96.959	98.288	95.683	97.999	97.53	99.036	98.828	96.735	100.93	96.018	97.526	99.355	97.179	98.188	97.936	96.576	98.8	98.822	98.258	99.296	97.638	97.769	98.985	98.282	97.098	98.68	97.443	100.75	97.415	96.376	97.536	98.552
106.6	107.34	108.51	106.08	106.25	106.95	106.98	107.12	106.96	107.36	103.47	109.22	105.98	108.82	106.79	105.2	109.38	107.81	108.28	108.95	107.41	106.72	108.2	106.02	108.84	108.03	109.92	108.35	106.77	107.88	105.36	107.7	107.3	106.04	105.53	105.87	108.51	107.15	107.12	106.49	105.91	105.43	110.82	108.43	107.73	105.82	108.09	107.15	106.99	109.34
103.84	103.39	102.47	104.21	103.01	102.07	103.93	103.87	102.17	102.41	99.705	102.35	104.31	103.6	103.15	103.95	102.04	102.94	104.69	103.85	101.24	103.88	103.53	101.43	102.07	103.51	100.99	103.6	102.47	100.85	103.62	103	102.7	100.11	103.33	102.85	102.12	101.75	104.02	103.88	103.29	101.79	101.6	103.07	101.15	103.05	99.701	103	103.67	103.36
100.52	102.66	101.03	99.837	101.33	99.869	100.46	101.57	101.56	102.69	101.04	101.75	101.71	101.43	99.257	101.44	101.43	101.83	102.32	100.17	100.59	101.86	101.97	99.122	101.9	102.01	103.44	99.292	100.99	102.2	99.03	100.02	99.016	102.78	98.892	99.556	98.884	102.18	100.93	101.26	99.303	103.03	103.34	101.58	102.49	101.34	101.28	102.87	100.08	103.34
105.92	106.42	105.25	104.07	105.09	106.32	106.2	104.62	105.85	107.93	105.19	105.3	103.5	104.65	104.51	106.44	105.61	105.03	104.77	108.25	107.38	106.13	105.79	107.53	108.56	106.37	105.57	106.18	106.57	104.53	104.52	105.01	105.97	104.66	105.48	104	105.92	106.89	105.49	107.24	105.93	106.09	103.92	104.91	105.15	108.68	107.69	105.6	105.72	104.28
105.26	107.83	108.88	106.5	109.22	109.44	107.13	109.36	108.12	108.14	106.21	110.2	108.23	109.41	106.25	105.87	107.22	110.36	108.82	108.66	108.26	107.63	107.1	105.9	109.35	109.88	108.85	110.1	108.86	107.21	106.82	106.82	105.74	107.15	106.18	108.1	108.58	105.76	107.25	106.07	108.04	110.44	109.28	106.06	107.26	107.28	109.03	107.34	111.12	108.45
98.803	99.147	97.255	98.474	98.616	95.451	100.94	95.066	97.684	97.986	96.739	98.43	99.591	98.423	98.811	97.94	97.43	98.104	99.371	96.578	99.387	98.376	100.34	97.069	99.712	98.693	99.24	98.011	97.854	97.181	98.587	98.258	97.971	97.695	99.085	99.595	97.809	100.85	100.03	95.674	98.785	96.61	98.244	97.887	99.495	101.04	97.912	98.161	99.644	98.001
108.85	106.18	109.66	109.33	109.09	109.9	107.05	106.32	106.24	109.75	108.9	108.07	107.24	109.69	107.82	108.88	110	109.47	108.89	108.83	108.95	109.35	107.25	109.87	110.34	110.36	107.62	108.28	106.93	107.43	110.32	107.54	110.47	107.69	110.28	108.96	108.47	109.03	110.28	105.99	106.95	107.67	108.34	109.38	106.78	105.56	109.53	108.01	109.26	108.19
106.56	108.89	107.68	106.78	106.45	105.53	106.59	106.48	109.72	105.9	109.26	106.92	107.2	106.99	109.2	107.05	107.8	110.29	107.54	109.98	107.42	106.55	105.34	108.17	109.11	107.6	107.94	106.9	108.36	104.03	108.8	107.35	110.08	107.09	106.25	109.06	109.89	106.33	108.02	107.52	107.72	106.77	107.66	106.45	108.65	108.05	107.47	108.71	105.6	106.41
106.11	107.35	107.43	105.92	109.12	105.91	105.72	106.55	105.41	105.87	105.25	105.38	106.57	105.82	104.9	105	106.51	103.13	104.08	105.59	108.93	104.32	105.55	105.34	105.08	104.42	107.79	107.18	103.2	106.85	105.74	104.61	105.46	106.51	104.17	106.47	106.93	105.69	105.41	106.73	105.43	107.73	106	103.63	107.79	106.25	106.72	108.3	105.13	104.93
97.745	98.043	98.197	98.384	98.16	97.421	97.484	96.483	99.834	98.647	98.75	98.798	96.883	97.583	97.858	96.219	100.31	98.591	99.455	98.22	97.591	99.871	99.416	97.66	98.193	98.104	99.565	98.755	100.18	100.26	97.481	97.445	99.446	97.209	97.363	98.112	97.835	97.66	99.162	97.607	99.295	97.542	98.154	98.449	100.2	96.332	97.07	98.485	97.537	98.981
108.24	105.81	106.35	107.68	104.4	107.18	106.46	105.68	106.91	104.63	105.03	104.01	106.82	103.39	104.7	106.07	106.27	107.02	106.18	104.99	105.36	105.99	104.61	105	105.95	106.77	105.46	103.39	107.84	105.39	105.24	104.57	106.16	105.2	108.51	106.1	108.49	105.52	104.51	107.02	104.3	104.92	105.67	107.28	106.01	108.51	104.5	105.96	107.28	105.78
106.33	105.4	106.76	105.17	105.57	105.41	105.96	108.76	106.29	105.23	104.28	106.69	105.06	104.31	104.92	105.74	105.49	104.94	106.79	103.86	104.14	105.93	106.86	104.95	105.49	106.49	106.75	105.97	104.78	106.29	106.25	104.28	103.76	105.7	103.71	106.16	105.14	102.55	102.93	104.65	106.03	104.75	107.02	106.39	105.55	106.75	106.34	102.58	105.57	106.94
107.52	107.62	107.63	107.43	106.29	106.44	108.6	108.66	105.75	107.67	107.1	109.03	107.14	108.18	107.72	107.47	106.58	107.98	107.88	107.75	108.59	107.83	106.89	107.61	107.47	108.13	108.93	108.5	106.21	109.5	108.15	107.4	110.62	109.07	106.99	107.7	106.64	108.51	107.67	106.22	109.54	107.02	108.05	107.43	108.44	110.53	106.92	105.3	105.93	107.86
106.42	105.09	108.11	107.1	107.95	108.91	107.51	105.99	105.58	105.42	105.95	107.72	106.43	107.41	106.36	108.81	105.58	107.3	104.65	106.67	107.6	105.81	104.41	108.87	105.92	106.48	106.27	106.37	105.93	105.57	107.24	106.44	106.84	105.06	104.19	106.82	104.31	105.47	107.25	106.04	104.86	106.13	106.67	106.12	106.17	106.24	104.39	107.25	106.84	105.51
108.78	108.68	108.24	107.24	106.74	108.5	106.6	106.84	108.84	106.71	108.18	107.67	108.66	107.43	107.97	106.63	109.44	105.2	109.25	105.16	106.05	109.03	107.37	108.27	108.66	108.86	107.31	110.16	108.76	108.03	110.07	108.06	108.73	106.62	107.65	107.45	108.15	109.6	105.97	107.21	107.98	108.54	106.27	110.95	108.63	108.18	107.24	107.02	107.29	108.01
109.89	110.94	110.01	109.27	107.46	108.06	107.64	110.6	108.04	107.95	108.12	107.05	110.21	108.6	110.06	107.46	106.41	108.61	110.43	109.59	109.87	109.78	110.42	109.61	108.04	109.79	109.79	109.39	108.63	106.96	108.77	107.81	107.62	110.58	108.58	108.34	107.94	110.01	109.66	112.03	109.01	109.75	106.75	107.24	107.77	107.58	110.03	106	109.88	109.04
107.18	105.48	108.7	106.94	105.62	105.61	105.73	105.34	106.26	107.3	109.08	107.63	106.53	106.42	107.31	105.52	106.94	106.42	105.38	106.54	108.38	105.82	106.41	109.73	104.95	106.64	105.89	106.91	105.33	106.18	106.61	107.27	108.14	106.93	107.38	106.39	107.5	106.58	106.3	107.5	106.21	106.49	105.15	105.81	106.38	105.77	106.89	103.51	106.99	105.58
105.4	104.5	106.14	108.48	107.63	106.6	104.74	105.44	105.69	107.04	106.75	107.81	108.27	102.93	105.31	104.24	106.16	106.39	104.99	104.37	106.1	104.85	106.73	106.34	107.05	104.83	105.88	105.97	106.25	107.97	105.11	106.76	104.94	107.08	104.87	105.16	104.88	105.25	106.44	107.31	107.03	105.97	104.32	104.41	103.79	105.31	105.74	107.99	105.89	106.63
109.31	109.14	109.11	108.6	109.42	108.16	107.09	106.99	108.06	108.72	107	108.57	107.61	108.25	109.62	110.02	106.86	108.07	107.56	107.88	106.61	107.87	107.63	105.75	107.76	108.69	108.81	106.16	109.24	108.22	107.05	108.16	107.79	109.83	107.57	107.9	104.85	109.08	107.83	109.26	107.24	108.25	107.06	107.55	106.89	108.56	109.75	108.32	107.8	105.89
109.15	107.15	109.18	107.44	108.24	107.73	109.65	105.73	106.88	108.43	110.22	106.25	107.41	106.65	107.69	108.74	108.46	108.37	106.44	108	109.86	107.23	109.06	108.71	106.91	106.67	110.39	107.54	107.9	108.26	107.74	107.4	107.74	109.01	109.45	109.36	106.72	110.17	107.07	109.56	109	107.91	108.51	106.76	109.14	106.44	109.13	106.53	104.93	107.71
103.6	104.25	105.43	106.42	103.91	104.69	107.19	105.43	106.27	104.63	104.74	106.05	106.47	107.66	103.87	105.63	107	106.07	104.1	105.54	105	107.1	106.5	106.04	106.04	107.52	105.97	105.5	106.01	107.83	103.26	104.26	104.34	107.61	104.58	106.43	105.76	105.85	106.43	105.37	104.88	106.1	106.55	105.83	104.78	105.32	106.83	106.51	105.67	105.58
109.8	105.34	109.44	107.69	107.6	106.88	106.47	109.17	106.65	108.89	109.25	109.19	107.75	108.52	107.37	108.23	107.17	107.55	108.57	109.72	109.29	109.68	107.84	108.24	106.5	106.83	107.41	108.79	107.72	105.05	110.54	107.07	108.33	109.02	108.82	109.48	106.06	110.03	108.53	106.79	108.48	108.83	107.6	106.74	107.77	106.66	107.17	107.53	108.65	108.11
108.79	109.32	105.97	105.93	108.54	106.19	105.04	104.72	105.61	105.47	105.54	103.12	106.76	107.58	106.74	106.64	107.75	108.63	107.44	105.66	105.71	107.37	108.69	106.3	105.86	106.3	105.98	105.23	104.25	105.55	108.63	105.13	107.74	107.07	108.72	106.14	107.93	109.65	107.73	107.89	107.12	107.99	107.11	105.57	106.93	104.92	106.67	104.74	106.69	107.83
107.71	108.35	106.94	108.43	106.89	110.1	108.78	108.56	108.68	106.01	110.42	106.32	109.76	107.22	106.84	109.02	108.49	108.6	108.46	108.87	111.12	108.17	109.76	109.49	107.89	108.54	106.68	106.88	106.74	107.86	108.34	106.98	107.53	108.1	107.37	107.22	107.67	108.07	108.43	109.2	109.03	107.38	108.87	108.24	108.02	109.14	109.63	108.29	108.36	107.4
97.726	98.254	99.587	97.3	98.863	98.357	100.46	99.545	98.132	98.653	97.168	95.838	97.674	96.409	96.502	99.305	99.857	98.39	97.747	97.903	99.939	100.56	97.189	96.957	96.82	96.367	100.19	96.5	98.776	97.876	97.564	99.799	98.106	97.792	97.413	98.441	97.801	98.114	98.15	98.137	97.766	98.64	98.9	98.366	96.961	100.57	97.893	98.128	97.011	98.224
106.62	105.91	106.46	107.43	105.8	108.65	106.76	107.22	106.15	106.19	106.52	104.57	107.39	105.15	105.1	107.64	105.67	107.12	108.24	107.18	108.76	106.76	106.14	104.38	107.83	109.23	107.07	105.76	105.07	107.18	104.97	106.79	106.17	105.43	106.34	105.13	107.73	104.58	105.67	107.59	106.63	107.25	106.78	106.07	106.05	103.48	106.04	108.02	106.28	104
100.29	100.75	100.83	100.99	102.56	101.51	100.79	100.18	100.78	100.05	99.561	100.77	99.224	98.58	99.36	100.12	98.677	99.077	101.98	97.206	100.02	98.939	102.45	100.39	102.82	99.892	101.26	98.668	99.476	97.269	100.38	100.24	100.6	98.146	102.27	101.08	98.564	101.73	100	98.946	99.409	99.078	100.48	101.21	99.631	100.95	97.529	100.65	99.057	101.87
107.4	107.57	109.39	107.1	106.25	109.69	107.43	108.61	106.4	109.62	107.64	108.95	106.88	106.52	107.65	109.96	109.73	107.26	110.36	107.99	107.99	109.85	108.65	107.96	108.09	108.35	106.11	108.87	106.33	107.36	108.72	108.37	106.97	107.41	107.94	106.02	107.11	108.15	109.5	108.93	110.64	108.26	106.37	106.8	109.27	107.88	110.43	108.46	110.3	106.96
110.63	111.25	111.81	112.04	109.85	109.23	110.37	111.26	111.34	109.75	112.67	109.92	110.12	111.01	109.35	110.27	107.8	111.03	108.75	112.78	109.5	110.07	108.33	110.91	110.58	112.22	109.89	110.36	111.18	109.45	110.74	110.83	111.29	112.53	109.16	109.74	110.23	111.97	110.8	111.03	111.52	112.66	110.03	110.19	108.85	110.78	109.09	112.03	112.82	111.68
107.78	107.13	106.1	108.04	107.87	106.25	109.07	107.5	107.77	106.77	107.34	105.78	109.02	109.2	107.15	108.43	106.59	107.95	107.56	109.16	108.32	107.82	109.27	106.45	106.03	107.9	106.51	109.56	107.47	107.21	107.51	105.72	105.57	106.78	108.02	107.3	110.2	107.4	107.76	108.52	108.27	107.1	111.1	108.46	107.61	106.89	106.55	108.5	109.3	110.97
99.033	98.879	98.795	98.516	98.232	97.808	98.299	97.531	98.386	98.987	98.661	99.632	98.83	98.001	98.939	99.162	99.832	97.312	97.864	97.436	99.249	98.674	98.337	98.926	96.988	99.435	96.869	96.009	97.756	98.66	96.745	98.956	98.127	99.345	96.487	98.008	96.732	97.349	98.256	97.856	99.305	97.041	97.123	96.733	99.605	96.925	96.656	97.567	97.341	97.96
106.55	107.11	103.3	107.3	103.91	104.73	105.43	104.88	104.85	103.22	104.9	107.19	106.66	104.95	104.71	104.33	106.23	106.15	105.1	106.32	103.68	105.66	105.9	103.93	106.66	105.39	106.65	107.17	104.81	106.12	106.91	104.19	105.51	106.71	104.74	105.32	106.75	107.17	107.99	106.84	105.96	106.93	107.87	106.34	103.2	105.2	105.9	105.6	105.07	105.02
102.58	101.37	100.89	100.87	101.84	103.31	102.49	100.36	101.06	98.918	102.01	102.33	101.17	99.826	98.347	101.22	100.04	101	102.07	99.474	102.11	100	100.45	102.27	100.82	100.85	99.348	99.768	99.842	100.24	98.298	100.41	98.259	98.927	102.94	99.727	101.44	101.43	100.78	101.31	99.816	103.05	99.439	100.27	102.54	101.67	101.44	99.197	100.35	99.717
106.94	104.63	105.05	104.57	107.63	104.08	105.69	107.77	106.06	106.26	105.14	103.15	107.68	104.54	104.9	106.89	104.85	103.2	105.12	105.61	105.1	108.7	104.63	106.52	104.5	104.17	106.73	105.13	105.06	104.55	106.43	103.93	103.92	106.57	106.47	106.55	104.94	105.15	104.69	105.04	106.03	105.59	105.97	106.84	107.12	104.1	105.23	107.68	107.3	106.05
105.78	105.69	106.6	107.94	103.02	106.26	106.35	105.85	107.64	105.4	106.69	108.49	105.77	105.15	106.01	106.27	108.03	108.56	105.73	106.47	106.97	107.18	106.15	104.01	106.05	106.11	105.54	104.57	107.83	106.34	106.15	107.22	106.07	107.77	105.89	106.03	107.4	106.9	106.25	108.48	105.18	106.18	103.53	106.21	107.65	105.73	105.97	104.97	105.78	106.87
110.5	111.23	110.09	111.26	111.23	109.51	109.82	109.89	109	111.27	110.32	110.93	108.34	108.43	111.68	111.39	110.66	111.19	110.64	108.05	111.08	110.71	107.96	111.78	110.58	111.1	109.94	109.8	109.86	108.03	111.6	110.72	109.92	108.9	112.27	111.05	107.67	112.35	111.09	112.22	114.17	111.55	109.6	109.96	110.51	109.78	109.57	113.32	112.15	112.56
108.21	105.76	108.41	108.54	106.32	108.73	110.38	107.8	106.27	108.47	108.01	107.77	106.62	107.3	106.87	107.31	107.85	108.52	107.91	107.91	109.84	107.55	107.81	107.32	105.34	107.03	108.53	107.27	104.84	106.6	108.31	105.38	109.32	107.84	106.89	106.64	107.78	105.98	107.74	107.99	106.9	107.38	107.63	107.4	108.32	107.87	110.73	108.23	106.78	108.21
106.54	105.58	105.09	107.02	104.99	107.75	105.18	107.07	107.04	106.88	107.37	106.02	105.85	105.98	104.39	108.51	105.47	107.45	105.44	108.33	105.49	105.68	106.82	109.01	107.26	107.34	106.7	104.61	105.65	106.08	106.24	104.96	105.87	106.87	107.9	104.61	106.9	105.9	104.97	106.66	103.31	107.7	105.18	103.77	106.67	109.02	105.17	106.02	107.09	105.45
105.31	102.83	107.7	105.72	103.82	103.95	108.07	105.24	103.87	104.06	105.1	107.92	105.87	105.49	108.48	105.43	105.14	104.07	103.88	105.48	106.23	106.14	105.77	104.42	106.84	106.68	103.61	104.44	105.27	104.81	106.78	106.04	104.01	107.14	105.24	105.38	104.7	105.64	106.42	106.51	105.02	106.1	107.44	104.42	106.27	105.16	105.39	103.99	107.72	104.57
105.15	105.04	108.8	105.78	105.44	103.87	105.91	105.41	106.42	105.33	106.51	103.83	106.59	105.74	105.99	106.02	104.64	107.99	106.86	106.49	108.91	106.67	107.83	106.41	107.11	104.53	108.37	107.16	107.62	106.04	103.55	107.1	105.37	107.73	108.19	106.51	107.92	107.08	106.67	106.96	105.23	105.17	105.7	107.26	108.85	106.84	107.14	108.09	106.68	105.15
103.83	106.59	104.67	105.86	104.98	106.45	106.83	105.94	105.76	105.08	106.18	103.78	105.32	104.11	108.11	104.38	107.28	105.47	104.36	103.81	107.73	106.97	107.01	106.38	105.74	104.86	106.12	106.92	106.95	106.19	105.62	106.65	108.46	103.89	106.65	107.52	103.5	104.11	107.6	106.62	105.44	106.67	105.67	104.76	103.92	107.62	106.27	106.54	102.76	105.23
106.51	108.25	105.49	106.34	107.03	107.85	108.89	105.25	103.78	105.18	106.62	105.38	105.8	108.83	106.18	107.92	108.99	107.1	108.3	106.72	104.21	106.72	104.63	106.05	106.3	107.53	108.49	104.93	107.64	107.93	107.31	106.16	104.54	105.74	106.17	106.48	107.61	107.41	107.49	106.06	108.07	106.23	106.24	106.54	106.31	107.35	106.22	108.06	105.01	105.99
106.61	110.11	108.28	109.29	107.62	107.82	107.5	106.05	110.1	109.07	107.51	108.03	107.33	108.28	111.2	109.08	110.17	109.49	108.94	108.78	110.09	109.13	106.72	105.81	108.51	109.8	109.58	108.84	108.27	109.65	107.83	109.3	108.14	110.17	108.22	108.55	107.73	110.24	109.12	108.56	107.84	107.33	107.17	110.19	109.93	110.54	106.61	106.19	107.9	108.94
106.12	103.23	105.53	105.3	107.06	106.63	106.37	106.88	105.56	104.63	107.01	106.34	105.22	105.53	104.04	105.05	106.33	105.58	104.33	106.67	105.74	105.78	107	107.29	103.56	106.16	106.08	106.15	105.55	107.34	107.85	101.4	106.45	107.95	107.26	103.65	105.94	105.12	105.39	107.15	105.8	105.77	106.98	105.07	104.67	105.93	107.05	105.84	105.27	106.65
96.465	98.535	96.893	99.294	97.743	98.881	97.751	97.058	99.805	99.917	99.382	97.806	95.95	98.284	98.148	99.945	95.294	97.55	98.428	98.034	99.27	99.711	97.174	98.373	98.088	97.132	98.123	97.179	98.068	97.088	97.382	96.715	100.37	98.436	97.829	96.735	97.606	97.685	98.007	99.273	98.143	99.314	97.457	96.817	97.321	97.498	98.539	96.88	97.513	96.847
108.7	109.21	108.16	108.35	106.6	109.47	107.53	108.1	108.29	107.66	108.53	109.65	107.95	107.47	106.98	107.44	109.12	109.42	107.91	106.95	106.4	109.71	107.74	107.02	107.24	107.3	108.65	110.54	107.2	105.69	110.43	110.49	106.22	107.21	107.71	108.13	106.82	106.46	109.93	108.64	106.81	108.75	106.22	110.11	109.43	106.76	107.58	106.07	105.7	108.3
109.22	110.36	107.64	108.77	106.04	109.14	109.76	108.22	109.49	109.4	108.86	108.5	107.92	110.06	107.88	108.07	109.77	107.53	108.89	109.27	110.16	107.77	108.26	107.1	107.49	107.31	107.52	107.71	108.14	107.77	108.36	108.51	106.74	107.86	105.71	109.84	107.08	107.99	107.39	108.4	109.14	108.42	108.94	109.11	106.03	108.72	109.51	107.93	107.93	107.6
100.49	101.57	101.68	101.66	100.37	102.26	100.33	99.633	101.27	100.73	100.82	100.32	101.84	99.418	99.278	99.696	101.74	100.99	100.01	99.182	100.11	100.58	103.42	100.7	101.63	100.18	101.51	100.07	99.929	99.908	101.78	103.38	99.868	99.347	99.08	98.164	101.57	100.6	101.44	101.52	101.88	100.04	99.877	100.34	100.27	100.66	101.67	101.4	101.11	101.34
106.08	109.57	107.14	107.45	108.74	108.19	107.08	106.81	108.15	108.13	108.6	107.71	109	106.5	107.51	109.22	108.82	106.84	107.29	107.37	107.12	108.72	108.4	108.49	109.42	106.12	105.03	107.32	105.68	108.81	107.64	108.47	107.77	108.83	106.02	108.69	106.42	107.65	107.4	106.06	108.58	107.19	106.76	109.4	108.9	107.39	106.92	108.92	107.09	108.84
105.58	107.42	107.04	106.84	107.65	104.35	105.33	104.16	106.87	105.98	104.22	105.3	108.03	105.29	105.79	105.94	107.2	106.71	105.07	105.73	103.4	104.33	105.66	105.66	106.45	104.8	103.98	106.19	105.88	106.11	104.62	104.18	105.56	107.06	103.06	106.3	105.08	106.99	102.34	106.67	106.64	104.62	104.98	104.26	104.09	104.91	106.34	107.75	108.55	105.37
104.04	105.07	104.43	104.77	105.04	107.4	106.04	106.65	104.07	104.88	104.15	107.2	105.81	103.4	109.24	106.88	106.97	105.53	106.05	105.24	104.47	107.32	106.72	105.96	105.24	106.69	105.85	106.34	104.55	108	103.17	105.17	106.03	103.87	103.88	104.75	105.05	105.4	104.73	105.84	104.44	105.93	104.42	103.36	104.27	105.11	108.05	102.7	106.63	105.96
104.53	107.35	105.25	105.57	106.8	104.89	106.11	108.34	106.1	105.01	107.15	106.89	104.74	106.22	106.59	105.41	107.5	105.96	105.87	105.14	104.34	107.37	108.56	107.07	107.32	108.21	105.9	107.66	105.3	107.43	104.97	103.8	107.32	106.3	107.34	106.47	106.57	105.88	107.34	107.02	105.04	106.05	105.02	107.2	104.98	104.58	106.75	104.41	105.17	105.07
105.99	105.77	105.56	104.43	104.87	105.07	108.59	106.54	106.81	103.74	104.62	104.05	106.23	105.66	107.28	103.28	104.17	106.26	104.25	105	104.97	105.44	106.25	105.43	105.49	105.76	105.55	104.65	104.84	105.31	106.49	106.07	107.8	103.39	107.08	105.3	105.63	103.63	104.21	107.28	105.47	105.12	104.92	103.33	103.96	105.47	106.96	105.63	104.04	105.47
107.04	110.12	106.22	108.1	106.11	108	106.8	105.14	110.57	108.31	108.24	107.8	106.71	109.01	108.35	106.78	107.59	106.27	108.94	105.81	108.26	107.32	107.32	108.99	109.36	108.74	107.39	108.42	108.3	107.81	106.88	109.77	109.19	105.56	106.04	106.27	108.5	107.98	106.71	108.08	106.73	104.27	106.32	109.87	108.08	106.74	108.1	110.06	107.59	109.21
110.71	109.74	114.2	109.85	110.23	111.77	113.16	110.63	109.51	113.19	108.86	109.39	109.54	111.59	109.54	108.6	110.6	111.48	111.06	112.04	109.99	110.44	111.33	109.03	109.65	110.3	107.84	110.4	110	110.61	111.36	110.56	113.6	108.26	110.47	110.74	110.94	109.26	109.03	111.42	109.68	109.6	110.34	109.99	110.73	113.29	111.93	108.96	110.45	111.94
98.786	96.404	100.64	97.974	97.248	96.089	97.755	97.157	100	98.092	99.551	98.853	97.324	96.915	98.53	97.731	97.833	97.274	97.492	97.967	96.563	98.487	96.551	96.896	97.946	97.639	97.716	99.373	100.15	97.976	97.148	97.614	97.199	97.362	96.271	97.959	96.855	99.53	98.724	99.876	99.616	98.709	98.287	98.674	98.431	98.409	96.746	98.816	97.476	99.626
105.21	105.3	103.73	106.39	105.83	106.23	106.71	106.47	106.59	104.88	107.43	107	105.07	107.22	107.22	106.34	107.59	106.42	103.89	104.41	107.78	106.47	105.4	104.01	104.25	105.44	107.3	105.06	104.76	105.93	104.89	104.13	104.43	102.43	104.87	106.63	106.37	104.14	105.03	105.84	104.95	103.8	107.39	107.19	106.2	106.73	104.52	105.62	105.89	105.65
108.61	106.16	109.41	108.83	107.11	107.49	107.72	108.92	107.89	107.87	111.95	105.86	107.01	109.37	109.83	109.14	108.5	109.05	108.31	106.44	110.34	109.45	106.91	108.08	108.5	109.97	109.61	108.47	110.01	110.9	107.43	110.43	107.44	109.99	106.14	106.3	108.82	107.88	106.57	109.85	108.15	107.31	107.15	108.88	108.61	108.48	107.64	106.72	109.48	109.48
98.866	98.818	99.081	96.905	98.5	98.474	98.796	97.088	96.097	96.93	97.168	97.366	97.154	97.151	97.023	99.737	98.56	95.269	97.832	98.021	102.1	97.933	98.455	97.84	97.097	95.937	97.38	98.928	98.035	97.948	98.59	99.604	100.47	96.97	98.374	96.478	98.287	98.836	98.502	99.32	98.804	97.789	98.207	98.023	98.72	100.17	99.038	98.524	97.993	98.761
111.33	110.7	109.43	110.99	110.41	111.78	111.25	108.19	107.32	110.12	109.89	108.09	108.83	111.49	109.15	110.75	109.91	108.08	109.01	110.29	111.12	108.59	108.18	108.19	108.79	108.83	110.32	109.98	112.39	111.76	110.65	109.42	111.24	110.82	110.06	111.33	110	112.06	109.83	110.61	112.71	113.03	110.81	111.67	110.19	107.89	111.59	111.37	108.58	111.64
108.2	110.44	108.02	110.66	108.1	108.47	108.32	107.61	107.67	109.64	109.38	109.66	109.59	109.11	107.67	110.91	111.69	109.27	106.66	109.47	108.37	108.76	108.71	109.87	108.96	107.16	110.09	109.29	110.03	109.21	108.57	108.59	107.49	106.75	109.59	109	107.7	108.46	110.44	106.3	107.56	108.21	109.83	108.77	109.37	107.9	106.51	109.46	109.79	107.9
104.69	105.2	105.58	105.99	104.11	106.26	105.75	105.83	107.65	103.75	103.71	106.53	105.08	105.53	103.81	102.94	106.37	104.92	106.92	108.62	105.96	105.54	107.93	103.66	108.58	106.73	103.35	105.35	106.2	105.84	103.3	104.97	105.29	106.48	106.95	105.12	104.41	102.21	104.75	104.56	106.22	107.15	105.35	106.06	104.72	106.12	106.2	107.52	104.1	104.33
105.69	106.02	107.4	106.09	105.04	106.44	105.62	106.75	106.72	107.11	105.2	104.85	105.26	104.76	105.89	107.78	104.18	104.64	105.14	107.12	107.91	106.79	103.16	106.24	103.03	106.64	107.67	104.23	106.48	105.7	107.38	106.05	105.34	107.27	105.82	104.29	105.39	106.29	106.88	103.64	108.04	106.7	105.65	103.14	106.03	104.95	105.35	105.88	106.42	104.29
105.1	107.55	104.74	105.74	106.35	103.95	106.41	105.55	106.64	104.67	103.64	105.08	106.7	105.98	104.7	105.17	106.49	104.65	105.89	106.21	106.26	105.35	105.51	105.21	106.15	105.06	105.92	107.28	104.48	106.29	106.53	103.95	105.26	105.43	106	104.55	105.28	105.05	104.91	106.58	106.09	106.95	105.68	106.03	105.53	105.79	108.14	104.02	105.54	104.03
107.91	107.54	109.51	109.51	106.22	108.36	105.79	108.88	108.6	109.86	107.7	107.23	107.45	109.44	109.4	106.67	109.28	109.87	108.57	108.02	108.45	109.21	107.13	108.78	109.47	108.2	108.99	110.61	109.4	107.19	109.28	110.95	109.17	109.48	108.49	109.53	108.08	108.21	107.86	107.91	107.55	108.36	108.49	106.85	109.88	108.78	109.73	111.05	111.61	109.67
105.66	109.63	106.05	106.13	109.11	109.39	108.54	107.11	106.6	107.42	105.74	106.91	108.17	106.69	107.1	107.61	105.68	107.13	105.35	108.45	106.41	111.18	108.23	106.09	106.24	108.9	104.58	107.23	108.5	107.31	106.92	106.1	110.08	108.49	105.35	108.1	108.22	105.79	107.57	108.7	109.33	109.55	107.09	106.5	108.54	107.64	108.35	110.28	106.28	108.78
108.1	107.98	108.27	108.35	106.33	107.81	108.88	109.59	110.27	106.91	111.32	106.8	106.96	108.42	107.92	109.62	110.31	104.61	108.56	107.92	109.42	106.22	107.25	109	107.73	108.37	108.21	108	109.13	109.29	107.19	109.52	110.24	108.88	107.94	108.8	108.03	107.76	106.92	108.39	108.06	106.07	108.24	107.71	107.27	107.77	109.14	107.31	108.92	109.59
99.611	98.46	100.49	96.322	98.565	97.04	98.193	98.493	99.658	98.009	97.047	98.831	98.298	98.982	96.675	97.363	98.818	98.707	97.68	99.432	99.392	99.202	99.618	98.995	98.813	98.25	101.73	99.102	97.381	99.988	97.935	97.47	100.44	96.427	99.917	99.55	99.21	97.159	97.471	99.24	98.067	97.794	96.511	99.702	96.549	98.294	98.331	97.664	100.14	97.297
106.49	103.93	105.57	104.29	105.72	106.78	105.73	104.6	107.47	105.17	107.15	106.48	107.62	106.37	104.47	104.3	107.6	106.86	105.07	106.03	108.61	105.75	105.43	105.73	105.86	105.52	105.77	104.45	106.02	104.92	104.84	106.56	107.19	106.32	104.33	107.05	103.21	106.64	104.72	108.14	104.83	104.75	106.62	105.64	105.83	104.67	107.32	106.03	105.9	107.63
105.39	108.32	107.52	104.81	106.58	103.38	105.33	106.84	103.05	106.47	106.19	106.85	105.37	106.04	105.32	108.88	106.48	103.33	105	103.18	106.59	105.7	105.58	106.83	104.6	105.15	106.51	104.08	106.05	107.17	105.76	105.33	107.83	106.15	104.52	104.43	103.42	104.92	105.32	107.42	106.21	107	105.37	106.22	106.19	104.6	106.64	102.61	106.02	104.93
99.598	99.11	98.333	97.856	96.343	97.331	96.504	97.72	97.065	99.383	99.885	99.743	97.812	98.297	99.855	99.449	100.58	99.885	99.641	98.847	97.527	98.235	98.532	97.106	99.577	100.41	96.953	100.13	100.4	99.364	96.572	99.338	97.05	99.398	99.833	99.927	99.678	98.877	98.835	101.85	99.739	96.064	97.824	100.23	97.428	96.99	97.586	97.793	99.802	97.332
109.37	107.3	108.88	107.04	107.83	107.73	109.53	107.09	108.08	107.84	109.03	107.59	107.73	107.49	106.36	108.95	108.16	111.22	108.85	108.07	107.49	111.13	108.53	109.27	107.46	109.98	106.77	107.71	108.82	110.17	108.68	107.06	107.03	107.98	106.44	108.07	106.42	109.04	107.66	107.76	107.16	107.2	107.25	106.77	107.81	107.24	106.19	108.13	109.67	111.83
109.08	108.42	108.89	110.1	110.14	110.11	109.7	108.81	109.67	108.95	105.78	107.36	109.72	106.79	108.85	109.59	110.98	108.96	107.55	107.63	110.06	108.69	108.48	111.2	108.47	108.37	105.7	106.97	108.89	108.8	110.08	108.16	107.39	109.16	109.15	109.05	109.73	107.65	109.12	109.3	108.33	107.52	108.42	110.33	106.38	107.23	109.72	107.1	107.04	108.24
103.84	106.01	107.27	104.47	105.78	104.87	105.91	105.71	105.37	104.84	106.4	104.89	105.74	102.23	106.71	104.55	107.3	102.41	105.56	104.07	107.23	107.21	109.4	103.03	107.59	107.37	106.99	106.14	105.76	103.61	103.64	107.14	104.98	104.55	103.87	105.54	105.41	107.59	104.76	104.29	102.58	105.76	106.3	104.75	104.77	106.16	105.16	106.38	106.89	104.48
106.32	103.87	108.64	104.89	109.41	106.32	106.57	105.84	106.77	107.06	105.51	106.75	107.94	106.16	106.06	105.65	107.51	108.61	109.43	106.74	104.17	108.22	109.24	104.3	107.04	107.87	104.33	107.81	107.73	108.07	106.07	107.92	106.68	106.52	106.74	107.47	105.23	107.42	106.14	105.73	106.6	106.62	107.2	106.18	106.4	109.05	107.07	106.38	105.06	106.96
108.87	105.9	106.15	106.67	108.71	109.28	109.67	107.91	109.12	107.83	107.08	108.06	108.46	106.5	107.05	110.1	108.13	105.85	108.97	108.39	108.08	106.89	108.97	109.22	105.99	106.55	108.09	106.87	108.99	109.13	108.91	106.71	107.14	108.01	107.69	106.07	107.13	109.55	107.04	106.8	107.85	107.42	108.79	108.07	109.29	108.62	106.26	106.61	106.65	107.21
109.48	107.85	111.57	108.32	109.26	107.85	108.34	106.38	106.84	107.55	108.84	106.4	108.09	107.5	110.06	107.56	106.76	107.41	109.39	107.64	110.73	108.51	105.67	106.7	108.22	107.56	108.67	106.88	109.04	108.14	109.52	108.98	107.68	108.65	107.43	107.92	109.74	108.08	107.83	108.21	108.95	106.07	107.91	109.28	107.09	109.4	106.24	107.79	105.65	108.41
106.7	104.62	106.75	105.87	107.6	105.57	107.33	105.18	106.21	107.44	106.05	105.5	106.03	106.72	105.41	106.23	107.25	106.66	104.47	106.03	105.8	106.34	109.57	106.27	107.85	105.22	107.82	106.73	106.13	106.31	106.59	108.2	104.58	107.25	106.28	106.84	107.76	106.21	107.08	104.32	105.24	104.12	105.02	106.32	105.87	104.6	106.88	105.59	106.04	108.54
108.06	107.52	107.54	104.97	105.69	105.41	107.25	104.33	102.62	106.89	107.47	107.96	107.87	106.63	106.2	107.57	106.78	105.23	106.36	104.65	105.98	105.9	105.73	106.61	106.99	107.48	105.47	104.78	104.77	107.69	104.89	106.63	105.65	104.96	105.06	105.19	106.33	105.73	105.52	103.93	107.77	107.48	105.72	106.8	104.03	106.38	105.61	105.26	103.24	107.14
97.09	101.25	99.782	98.679	98.081	99.014	98.324	100.42	98.427	98.931	97.566	99.035	100.58	99.967	98.541	100.37	98.763	97.275	97.841	97.805	97.006	98.644	98.737	97.465	97.471	101.43	98.476	97.67	96.745	99.934	97.966	98.625	99.172	98.491	97.346	97.623	98.941	99.545	99.874	99.852	100.16	99.199	97.222	99.537	96.986	98.167	98.997	99.104	97.157	98.623
97.994	97.962	97.555	96.86	98.909	97.096	101.44	96.668	97.518	95.975	98.553	95.147	97.488	95.418	96.74	96.286	97.972	100.32	98.551	97.528	98.275	98.951	96.841	96.213	98.464	99.399	97.541	99.417	98.345	98.379	98.318	97.122	96.737	100.07	97.753	100.13	97.296	100.84	97.35	98.691	98.755	97.89	98.779	98.191	96.541	99.321	99.188	97.996	98.517	97.498
104.3	105.02	109.68	107.38	107.75	108.4	107.56	107.84	108.41	106.62	107.1	106.6	108.64	108.38	108.07	106.34	109.61	107.88	106.25	111.14	108.41	107.54	106.98	106.67	108.95	108.59	107.47	107.13	107.28	106.26	108.57	107.82	109.67	105.43	106.8	105.86	107.19	105.75	109.02	107.11	107.49	107.89	108.46	106.58	107.69	107.14	109.61	107.59	108.73	107.98
107.36	106.38	106.8	107.04	104.73	106.6	106.65	106.84	103.85	107.99	105.01	108.19	107.71	107.41	107.39	108.38	106.68	106.36	108.57	107.81	106.64	105.16	104.77	104.99	106.42	104.26	110.2	105.43	108	106.64	106.15	107.25	107.46	104.59	107	104.1	107.43	106.7	105.99	104.82	108.72	105.33	106.68	107.29	106.36	108.58	108.04	107.19	106.26	105.11
108.36	109.45	109.46	110.22	106.5	105.18	109.04	110.54	107.21	109.4	108.77	106.32	109.81	110.24	108.2	108.15	108.8	110.92	107.97	108.21	105.74	109.88	108.57	108.52	109.36	106.79	108.51	110.27	108.26	106.78	106.54	108.91	108.28	108.92	107.88	108.65	108.36	106.08	106.17	108.12	111.27	109.64	108.55	105.87	108.55	106.86	108.95	108.63	106.88	107.19
108.36	106.76	107.74	109.83	109.87	105.72	105.99	106.79	109.12	108.52	105.9	107.71	106.26	107.4	108.02	108.66	109.07	106.84	106.18	108.35	106.5	106.09	106.36	107.87	108.25	108.44	109.08	106.94	108.48	107.92	108.56	105.29	108.77	106.69	106.39	105.37	108.64	106.07	107.61	108.03	105.48	107.72	108.8	108.98	107.86	106.22	108.17	109.96	110.34	108.6
105.99	105.24	107.07	105.62	106.41	107.01	105.78	105.22	104.95	107.1	106.55	107.72	104.79	105.17	106.22	105.54	106.42	107.24	104	102.97	104.53	105.2	105.47	104.95	106.43	104.63	107.29	105.58	107.14	103.98	105.51	106.55	106.32	106.84	105.16	102.27	107.03	105.16	106.3	106.08	105.06	106.82	105.69	105.07	105.32	105.5	105.31	104.58	105.63	105.89
109.53	109.63	111.1	111.52	112.53	111.35	109.56	110.03	110.29	113.02	107.93	108.2	111.9	110.01	111.13	110.79	109.45	111.73	109.24	110.48	111.2	111.26	109.2	110.99	109.47	113.44	111.09	110.58	108.17	111.67	112.98	108.77	111.05	109.29	109.98	111.04	109.78	111.29	110.76	111.07	110.37	109.81	111.18	110.59	109.57	108.59	110.14	112.15	113.52	109.33
106.64	104.86	107.2	106.9	109.67	105.62	108.05	106.05	106.94	106.01	106.24	107.67	108.4	105.74	106.98	105.61	105.82	108.38	104.96	106.37	106.72	103.98	107.34	105.86	105.69	103.99	108.82	106.6	104.74	106.9	106.72	107.9	105.95	105.93	106.76	105.29	108.91	106.73	104.42	107.1	106.25	105.61	106.92	105.23	106.74	106.44	107.18	107.07	106.9	104.94
106.68	107.04	106.9	106.98	105.88	104.37	104.96	107.56	107.27	107.86	104.68	107.37	106.55	105.74	103.75	105.33	103.78	107.79	104.72	105.7	108.62	106.52	107.71	105.81	107.15	105.84	104.74	108.02	103.55	105.6	108.26	104.76	104.79	105.53	104.88	107.46	104.93	105.47	105.98	106.62	107.34	105.84	105.38	106.28	107.75	106.29	107.02	106.31	109.84	105.76
108.33	107.05	104.85	106.09	108.14	107.38	105.87	107.64	105.92	104.78	107.87	105.89	107.31	106.3	108.58	107.17	106.61	108.8	106.25	105.49	106.19	106.67	106.61	107.28	106.95	105.46	107.26	108.06	106.24	104.77	105.94	106.78	106.68	105.98	106.25	106.26	106.5	106.42	106.3	106.05	105.64	108.89	106.1	107.24	105.39	105.53	106.64	106.35	107.85	107.89
105.84	104.9	106.79	108.52	105.86	107.61	106.39	105.51	105.01	102.65	106.32	103.34	105.27	107.16	105.09	104.28	106.97	107.01	105.65	107.01	105.51	105.48	104.25	105.81	106.01	103.67	104.82	105.02	104.23	104.79	105.39	104.6	105.56	105.94	108.17	106.51	104.03	106.17	105.63	104.64	105.75	106	104.47	104.53	104.59	106.14	105.38	106.65	105.08	105.47
108.38	107.11	108.74	108.8	109.94	107.33	108.11	109.1	109.19	109.46	107.4	110.54	106.25	109.71	108.57	110.63	106.79	108.01	108.78	108.76	108.96	108.9	107.51	109.2	109.8	110.64	109.03	107.07	106.8	107.9	109.18	110.51	109.58	108.91	107.73	106.97	109.35	108.79	109.58	107.03	106.47	108.5	107.73	108.88	108.78	109.81	109.83	106.41	108.38	107.96
111.21	110.68	110.14	112.05	111.5	110.07	110.38	110.43	108.24	109.49	110.58	113.92	110.54	111.42	110.39	109.63	108.99	109.77	111.88	109.8	109.8	112.25	110.11	109.59	108.82	112.53	111.6	109.88	111.98	110.72	110.63	110.45	111.69	109.05	109.1	110.63	108.76	113.03	109.21	108.44	108.82	110.02	111.12	112.83	109.75	110.87	107.96	109.91	109.92	113.35
99.744	96.116	97.975	98.392	98.338	101.28	97.534	99.415	96.897	97.195	99.251	98.129	98.392	99.918	100.52	99.063	96.716	99.356	97.868	98.85	97.548	99.426	98.776	98.562	98.701	98.849	98.904	99.224	97.577	97.309	101.62	97.264	98.084	98.564	98.389	99.163	99.506	98.426	98.76	98.983	100.42	97.545	98.163	97.164	100.85	98.444	99.765	98.731	99.178	99.527
109.95	108.12	109.39	111.41	107.29	108.03	107.34	106.55	109.48	108.28	108.49	108.52	107.66	108.35	106.45	110.45	111.36	109.32	108.11	108.91	108.2	108.64	108.84	108.8	107.56	109.53	106.66	107.69	107.09	108.22	110.24	107.65	108.03	108.07	106.53	108.19	110.11	110.3	107.49	107.68	106.82	109.23	108.34	107.79	108.14	108.58	110.13	109.65	110.02	108.26
106.65	109.72	109.44	107.4	106.84	107.3	106.24	107.26	106.42	107.31	106.73	104.48	107.81	106.14	106.91	109.27	107.11	108.78	107.73	107.79	107.21	109.08	106.74	103.59	108.64	106.53	109.46	109	107.44	106.84	108.81	107.59	110.81	108.68	108.56	106.38	107.91	109.03	107.54	108.05	109.44	109.46	108.08	107.39	108.09	107.72	107.71	106.62	108.84	108.44
105.37	103.52	109.29	106.07	103.69	105.52	105.47	105.03	104.55	104.63	106.07	105.8	104.57	107.96	105.51	105.96	106.08	103.22	104.08	108.74	103.45	105.31	104.33	105.54	104.02	105.27	103.56	104.6	106.93	107.46	103.92	106.52	104.95	106.62	104.8	107.59	104.5	104.87	102.7	104.47	104.86	104.93	105.97	107.06	107.66	107.17	106.3	106.54	104.45	107.86
107.5	106.52	107.71	108.1	106.95	109.97	109.03	106.62	107.43	105.92	108.63	109.29	108.31	108.86	106.02	106.43	110.15	108.99	109.22	109.09	107.98	109.56	110.47	108.62	110.46	105.88	111.04	108.04	107.76	107.07	110.01	109.31	108.02	110.37	105.37	109.91	107.28	109.26	107.43	107.88	107.09	107.31	105.63	107.06	107.85	108.56	110.29	106.95	107.89	109.13
109.46	108.78	110.29	109.5	109.82	107.2	107.34	108.28	107.58	108.21	108.75	108.25	106.75	107.92	108.34	107.83	110.86	109.12	106.82	106.54	109	109.57	108.88	108.01	107.68	108.52	106.87	107.11	108.75	108.43	109.87	106.36	107.71	105.82	107.49	106.62	107.88	105.22	108.84	107.92	108.46	108.37	107.58	108.68	110.37	108.73	108.16	107.51	106.48	109.37
106.65	105.74	107.53	107.37	107.71	107.05	107.42	107.01	104.79	107.97	106.97	108.26	109.35	104.39	107.74	105.45	107.41	107.08	104.87	107.96	106.8	108.23	108.17	106.87	107.46	106.92	106.14	107.61	109.08	104.7	105.71	104.99	106.24	106.41	106.8	103.95	106.45	107.4	106.73	108.03	106.93	106.75	104.92	107.8	107.59	107.37	105.37	107.72	106.48	107.15
99.557	98.132	100.51	98.143	99.673	100.4	99.541	99.288	99.499	98.314	98.538	96.281	97.379	99.495	98.425	99.337	99.011	101.95	98.389	99.949	100.98	98.964	98.125	98.348	98.397	98.904	98.333	98.991	98.715	100.23	98.361	99.889	98.461	101.96	100.83	99.508	97.947	97.964	99.002	100.84	99.908	99.499	98.46	98.518	101.15	98.243	99.162	98.107	98.936	98.903
101.65	108.29	106.49	104.62	103.3	106.43	104.62	104.97	106.25	104.84	105.29	105.75	105.44	106.77	106.13	104.3	104.91	105.52	105.6	104.8	105.73	105.56	106.16	105.09	104.29	102.23	107.28	108.09	106.21	104.76	105.03	106.32	107.46	104.42	102.59	104.19	104.78	107.58	107	108.01	104.67	105.88	107.87	104.32	106.09	104.94	104.49	105.04	104.87	103.66
95.308	99.117	98.084	94.702	97.288	97.097	98.413	97.946	99.34	99.01	94.461	98.086	96.681	96.386	95.619	96.748	97.823	93.777	97.662	96.782	97.123	98.139	97.922	97.178	94.777	97.801	98.036	98.849	96.927	98.084	101.27	97.122	98.8	97.791	96.585	98.578	99.168	98.213	97.823	98.52	96.239	98.381	97.617	95.378	100.24	97.885	99.52	98.251	100.73	99.445
102.69	107.14	103.79	105.66	104.9	105.12	106.21	105.69	104.55	106.96	106.42	105.11	104.77	107.24	106.48	108.37	103.6	104.26	107.59	105.74	107.96	107.91	105.73	106.31	105.6	106.71	105.44	106	104.74	102.95	107.23	105.15	106.01	104.23	106.5	104.24	106.73	106.27	106.35	106.59	104.74	106.68	105.81	105.35	103.19	105.27	103.01	103.92	107.59	103.57
107.37	103.39	106.69	106.21	105.29	105.75	103.5	107.64	105.85	104.93	106.76	105.2	104.19	107.6	105.59	104.12	106.37	106.19	105.07	105.08	105.8	108.29	107.12	106.32	106.7	106.92	105.4	106.23	106.65	103.67	108.78	105.83	106.7	105.98	105.52	104.04	105.8	108.63	107	104.94	106.06	104.87	104.98	107.39	107.38	106.94	107.49	103.67	105.95	106.8
106.67	104.46	106.97	105.19	107.36	108.32	105.8	106.97	107.6	105.5	109.56	107	107.12	108.11	107.75	105.7	105.45	108.16	104.12	108.9	107.24	105.36	106.16	106.84	108.82	106.84	105.18	104.79	106.13	107.31	103.2	106.52	106.09	105.22	106.33	104.98	106.83	108.42	108.85	106.64	104.58	109	107.06	104.58	106.09	105.31	105.38	104.86	105.78	108.81
104.56	107.6	103.67	106.34	103.01	107.39	106.14	106.36	106.3	104.83	106.58	107.87	106.38	105.39	107.25	107.96	107.45	105.16	108	107.03	105.84	106.64	105.08	105.46	108.91	106.57	107.31	107.98	105.16	106.58	105.12	104.93	105.6	105.86	107.53	105.19	105.35	109.62	104.37	104.97	105.3	107.67	106.67	107.14	106.88	107.19	105.62	106.27	104.23	104.28
99.944	98.456	96.937	99.22	98.127	99.457	97.243	98.852	99.89	97.514	100.15	98.122	99.318	99.398	98.832	98.962	98.012	94.513	96.917	100.05	95.868	100.16	98.949	98.913	99.892	99.149	98.893	97.598	96.287	98.037	99.524	99.063	97.863	98.174	100.04	98.855	98.982	99.372	97.777	97.752	101.62	97.484	97.899	99.661	99.976	98.506	99.736	98.04	98.856	97.5
110.66	112.85	109.52	113.03	111.41	111.12	110.98	109.27	110.61	108.9	109.81	111.05	110	109.87	110.32	109.84	110.09	112.56	111.57	112.11	111.27	109.77	110.73	110.73	109.28	111.91	108.73	111.4	109.3	111.14	110.92	110.6	110.42	112.28	109.43	109.09	110.1	111	110.36	109.92	109.87	110.52	109.09	112.64	111.72	110.56	111	111.7	110.21	111.2
103.83	105.57	106.39	105.86	105.06	105.46	107.76	106.5	105.15	105.76	104.41	104.96	106.06	104.49	107.12	105.5	105.79	105.28	105.46	103.96	106.7	107.52	106.41	107.08	106.79	105.87	105.44	108.02	106.14	108.47	108.63	106.61	106.89	109.16	106.3	106.35	104.78	106.71	107.42	104.74	104.36	104.24	104.77	106.55	106.76	106.34	104.85	108.48	106.51	106.59
98.316	99.886	98.044	99.647	97.191	95.921	99.587	95.785	98.774	98.457	97.084	96.63	97.637	100.2	100.59	98.315	98.818	98.519	98.848	100.91	96.544	97.809	96.322	98.894	97.321	97.615	96.494	98.075	99.8	99.933	97.851	97.973	96.662	98.24	98.962	98.959	97.686	99.245	96.02	97.058	97.797	98.497	98.737	97.929	98.874	97.305	97.476	96.843	97.307	98.394
106.37	107.57	106.55	106.46	108.78	107.52	106.94	108.25	106.79	106.07	105.93	106.26	105.66	106.28	105.38	107.99	107.05	106.32	105.3	109.41	106.69	107.14	107.45	107.15	106.81	106.72	106.67	107.67	105.77	106.4	106.48	107.62	105.98	104.18	106.85	106.35	105.32	104.45	106.61	103.58	104.04	107.68	108.67	105.41	107.28	107.6	104.39	104.98	107.53	103.45
95.829	99.305	97.681	100.29	98.981	99.534	98.073	98.178	97.544	98.762	99.566	97.458	96.867	98.26	97.778	97.91	96.896	98.753	96.728	97.335	99.119	98.645	97.305	95.378	98.865	98.114	95.878	96.641	97.962	97.847	96.779	97.687	97.945	99.172	96.363	97.14	98.706	98.511	96.862	97.739	97.64	98.004	97.785	101.43	97.785	100.3	98.619	97.666	99.216	95.697
107.61	106.77	109.94	110.15	106.83	108.48	107.96	108.55	105.97	107.79	107.5	107.74	105.23	110.52	107.62	109.8	106.88	106.73	109.75	109.38	108.21	110.04	107.54	110.41	108.77	107.5	107.74	108.74	109.15	107.38	109.64	107.59	106.39	107.15	105.15	106.47	109.39	106.8	108.57	106.34	110.01	108.96	106.65	108.33	105.39	107.23	108.46	108.12	110.42	107.05
97.589	99.955	99.315	99.482	98.062	99.881	97.038	97.739	98.935	99.02	98.381	97.27	98.013	98.207	100.32	98.305	98.903	98.162	99.885	98.587	96.017	99.927	100.47	99.971	97.384	98.812	97.795	98.769	99.898	99.298	98.374	96.739	97.25	99.836	99.374	100.11	99.921	99.09	98.863	98.757	98.472	98.653	97.645	99.092	97.663	97.32	96.533	101.21	99.025	98.057
106.54	106.4	106.9	105.87	106.35	105.6	103.53	105.32	106.05	107.13	105.46	106.99	106.98	103.38	106.85	106.44	105.41	106.03	106.1	102.63	108.01	105.33	105.42	103.42	105.42	105.74	105.57	104.21	104.14	107.07	107.93	105.41	105.76	106.11	105.04	105.68	104.25	105.76	105.92	105.68	104.13	105.23	106.93	107.18	106.85	106.87	105.68	103.52	103.91	105.27
107.14	106.48	105.15	108.2	103.76	109.06	105.84	107.63	107.62	107.91	106.6	106.62	105.16	106.82	106.36	104.22	108.46	106.62	105.53	105.5	107.2	106.83	104.13	106.33	105.05	104.16	105.96	104.55	106.45	104.85	106.14	108.18	107.35	105.73	108	105.75	105.98	106.41	108.61	107.8	104.65	108.92	108.17	103.99	106.26	105.55	107.3	106.54	108.17	107.1
104.26	104.96	108.09	105.37	106.19	106.41	104.24	107.21	107.34	105.16	108.85	108.81	104.54	105.7	107.28	105.79	105.96	106.96	105.51	106.05	107.64	105.92	106.02	107.91	105.81	107.93	106.18	106.88	105.13	105.77	105.64	106.08	108.95	105.92	105.18	104.76	104.38	104.91	108.01	106.16	107.71	106.72	106.55	106.32	106.74	106.7	107.17	108.07	105.32	109.25
98.247	97.362	96.247	98.272	95.94	97.313	97.625	97.167	97.501	96.836	99.423	96.792	98.563	97.328	97.14	99.874	96.327	97.285	99.188	95.677	97.698	99.476	97.277	100.2	97.53	96.748	98.406	97.75	97.5	97.47	97.041	98.39	97.452	96.278	95.382	99.081	96.551	95.791	96.058	96.974	98.864	97.634	98.973	101.21	98.608	97.706	97.258	99.27	97.231	99.761
107.45	109.12	107.97	106.73	109.83	108.16	106.77	107.69	108.39	107.21	108.11	107.28	107	105.3	108.58	107.27	108.85	111.08	107.74	107.93	108.29	106.77	107.29	107.98	107.58	107.81	107.83	107.78	106.7	109.39	109.84	109.39	107.52	105.7	104.78	105.15	108.32	106.45	109.11	107.98	107.41	107.81	107.22	107.01	111.28	105.97	107.54	107.06	109.68	108.26
98.007	96.556	97.918	98.351	97.708	98.245	98.425	97.554	99.64	98.42	99.747	97.718	97.582	97.913	97.444	96.717	97.516	97.845	96.465	100.23	97.45	98.024	98.226	96.43	98.888	99.146	98.835	99.586	98.54	98.817	99.256	98.398	97.788	97.955	99.433	96.459	96.669	98.04	96.968	96.402	100.3	98.824	99.273	98.975	97.814	97.186	99.034	98.41	97.006	96.419
110.8	110.63	109.02	110.21	112.26	110.25	109.41	110.14	111	112.2	110.37	108.9	111.56	111.8	110.52	108.88	110.66	110.5	110.5	110.69	110.47	110.09	109.71	110.36	109.22	112.89	111.09	111.45	112.06	112.03	111.01	109.28	110.77	109.45	110.99	108.59	111.69	111.61	111.26	109.05	111.36	108.94	111.27	109.82	112.05	109.29	109.18	110.64	108	112.68
109.85	110.72	107.06	109.69	108.34	109.13	108.43	107.78	107.06	107.3	109.02	109.22	106.74	107.3	109.72	107.62	108.05	107.72	107.15	108.79	108.61	109.61	108.87	109.28	108.22	107.82	106.14	107.95	110.04	107.82	108.05	110.53	108.37	106.11	107.3	107.92	111.41	108.98	109.15	109.25	106.77	107.83	109.76	110.16	107.39	108.16	107.7	111.03	108.29	110.59
105.77	104.65	107.84	105.31	106.32	104.76	104	106.26	105.13	107.42	105.5	105.38	103.27	105.65	104.3	104.41	105.63	105.34	106.15	106.29	104.55	104.94	104.46	105.97	104.33	106.32	105.44	104.58	104.49	106.71	104.23	104.32	103.58	106.64	105.94	105.52	105.3	107.36	104.92	107.18	105.98	106.59	102.97	107.4	104.43	106.28	104.71	104.66	105.03	106.97
109.93	111.59	111.07	112.34	110.89	109.35	110.39	110.41	108.69	112.46	109.39	109.6	111.6	111.08	109.49	112.03	109.85	110.44	111.08	110.21	108.4	109.58	110.45	110.78	109.09	110.25	109.73	109.31	111.77	110.8	107.53	110.44	110.2	109.84	110.59	109	108.3	110.48	108.52	108.68	109.64	110.49	110.25	110.98	110.99	110.39	109.01	112.14	112.97	108.77
97.874	98.11	96.291	100.64	99.536	97.032	98.572	97.157	97.444	96.993	99.855	100.04	99.169	95.233	98.015	97.609	98.222	96.737	99.638	98.494	97.235	100.39	96.896	99.234	97.848	95.869	97.248	101.18	98.343	99.127	99.007	101.12	98.338	98.567	97.109	97.227	98.775	98.431	98.898	99.659	98.789	95.237	97.834	99.271	98.232	97.341	98.989	95.859	97.282	97.1
105.67	105.52	105.76	103.83	104.75	106.71	104.01	106.22	107.68	104.75	106.22	103.31	104.8	106.12	103.24	104.94	105.39	106.36	104.86	104.87	104.19	107.56	104.28	103.61	105.93	104.72	106.18	104.92	103.93	108.39	106.52	104.88	103.32	106.08	104.27	106.89	106.47	105.18	107.03	105.29	103.04	104.87	104.66	105.7	105.37	105.96	108.76	104.38	103.59	105.78
99.385	98.838	96.345	98.903	98.397	99.937	99.056	101.46	95.063	99.73	99.334	99.24	98.521	97.997	97.99	96.866	97.289	98.89	98.014	99.154	100.06	100.09	98.958	99.403	98.927	98.539	98.428	97.659	97.319	97.438	98.332	99.526	98.133	100.4	99.401	98.747	98.298	99.46	98.494	101.62	98.75	98.484	99.384	98.767	98.119	100.27	98.252	98.484	99.323	98.455
100.52	96.766	100	99.022	103.35	101.15	100.96	99.159	100.84	103.69	101.39	99.031	101.97	102.17	101.02	98.824	97.892	104.06	99.852	101.74	99.691	101.07	99.432	100.25	101.08	100.48	100.12	100.54	100.89	100.7	100.67	99.168	99.881	99.337	101.66	101.67	97.797	99.864	101.33	101.09	99.229	99.786	100.26	100.2	101.17	100.91	99.42	101.21	100.54	98.886
106.1	109.05	110.26	106.54	107.2	108.99	109.66	107.74	106.77	109.27	108.38	109.04	110.31	106.78	109.74	108.93	110.82	109.21	110.87	108.63	109.25	105.77	109.79	108.97	107.98	109.05	107.81	108.35	107.79	107.48	109.94	109.6	107.58	111.17	107.62	108.87	109.04	106.54	107.77	108.4	107.86	109.79	106.76	107.75	108.84	109.88	107.37	108.81	109.81	107.23
100.47	102.36	101.27	102.08	100.04	102.22	99.619	101.12	99.678	100.9	100.69	101.22	101.59	101.89	100.49	100.67	98.959	102.6	100.54	100.17	101.7	99.651	103.57	102	98.481	99.428	97.862	100.92	102.08	100.99	98.462	101.03	101.71	102.7	100.35	101.73	99.798	100.35	100.91	98.536	101.07	100.05	100.45	99.848	101.33	101.28	98.837	100.11	100.38	100.72
107.55	107.87	105.22	106	106.73	106.35	107.45	104.99	106.14	104.8	103.66	107.45	105.76	107.36	107.45	104.43	107.2	109.21	105.64	107.65	107.23	106.58	105.32	104.91	107.53	107.88	105.92	104.71	104.99	106.44	106.24	107.12	105.18	107.89	107.06	106.38	104.41	107.72	107.24	107.93	109.48	106.02	106.89	105.52	105.41	106.38	104.2	106.34	108.81	104.46
103.98	106.16	103.32	106.03	107.95	104.8	107.29	107.34	106.31	107.42	105.03	107.75	106.81	105.34	105.58	106.65	106.75	107.83	108.54	106.05	105.22	103.55	106.98	104.24	104.13	108.87	106.43	104.99	104.35	106.36	106.06	103.12	106.61	106.95	103.69	108.29	106.03	105.39	107.03	106.69	106.65	107.27	104.78	108.63	103.86	106.19	107.71	104.76	105.68	105.93
106.05	104.92	105.54	105.2	106.02	106.01	105.24	106.67	107.51	106.23	104.74	105.23	105.82	103.82	104.57	106.12	108.05	107.39	106.76	106.44	104.46	105.08	107.56	105.71	105.67	105.86	105.41	105.99	106.65	104.85	107.42	107.38	106.05	106.84	105.51	103.96	105.6	105.98	106.35	107.16	104.33	103.62	106.16	105.58	103.65	105.37	107.08	105.11	105.31	106.21
98.591	99.147	97.706	96.367	96.575	98.237	99.171	100.34	97.331	99.256	95.827	98.812	96.863	99.913	98.929	98.609	96.492	97.249	97.284	95.991	97.587	97.106	99.978	97.284	99.808	98.083	97.092	98.997	97.055	96.953	99.484	97.277	97.632	96.402	98.586	97.43	97.033	96.882	97.271	99.863	97.6	100.77	97.237	97.201	97.159	97.854	98.257	99.98	99.314	96.353
98.924	99.384	99.355	96.761	99.196	96.753	96.834	96.369	97.533	97.302	99.822	97.633	99	99.027	97.269	97.528	98.389	98.066	97.821	99.658	98.735	98.674	97.535	97.746	100.09	98.628	100.5	96.753	97.717	97.572	97.738	99.061	99.421	99.37	96.884	97.922	98.235	100.42	96.862	100	97.649	98.755	98.579	100.04	98.798	99.221	99.492	99.799	98.111	99.097
102.85	100.35	103.72	100.41	100.58	100.32	103.35	104.13	100.78	100.41	102.16	102.77	101.82	100.42	100.22	101.34	101.56	102.38	102.96	99.938	101.59	102.95	99.823	101.15	101.24	101.75	100.87	101.04	100.62	102.5	100.98	102.73	102.77	98.785	101.17	99.437	100.11	98.807	102.58	98.266	102.65	101.86	102.47	101.14	100.91	101.47	100.92	103.17	101.59	100.84
109.29	108.35	109.39	107.29	108.53	108.13	109.29	108.75	106.1	110.29	109.99	108.89	108.99	107.68	107.18	109.13	108.94	108.98	108.99	110.21	110.11	112.21	109.94	107.11	110.94	108.3	107.3	107.85	108.02	107.83	106.17	107.57	106.49	108.25	107.85	107.38	107.99	105.65	107.98	107.98	106.96	108.61	108.02	109.91	108.96	109.01	110.23	111.34	107.36	109.23
106.03	105.43	106.56	105.49	105.17	103.9	102.73	106.49	106.23	106.53	105.59	108.32	104.8	103.68	106.22	104.59	105.15	103.88	105.24	105.24	106.49	105.82	105.7	104.99	107.14	104.64	106.91	106.81	105.99	108.6	105.66	105.4	104.97	106.82	105.66	106.35	105.57	105.15	106.09	106.19	107.32	105.96	106.68	108.32	105.65	104.05	105.15	104.74	106.6	105.18
104.98	104.15	106.55	108.23	108.24	104.26	107.04	108.18	108.56	105.77	108.2	106.04	106.56	105.41	105.27	104.19	106.92	107.45	109.25	106.31	104.31	107.27	105.86	107.67	108.39	107.02	106.52	107.54	106.7	104.97	107.13	106.44	106.76	105.91	104.43	107.15	107.1	105.48	107.09	105.83	106.09	104.72	106.62	104.39	106.88	105.14	106.19	106.58	106.8	106.42
108.05	104.93	105.92	106.8	106.17	108.38	104.59	105.91	107.17	105.82	105.83	106.68	107.86	106.08	106.95	106.94	106.17	108.02	106.57	106.16	106.82	108.75	105.72	104.51	104.24	106.94	105.78	105.52	107.27	106.07	107.59	105.41	106.06	107.8	105.09	108.07	103.39	106.35	110.2	107.41	104.42	106.1	107	106.07	107.76	110.03	105.12	106.51	106.44	104.68
107.43	107.3	109.06	107.43	109.64	107.52	107.76	108.6	107.4	108.02	106.24	107.44	109.07	107.84	107.2	107.87	107.16	107.26	106.62	109.36	109.1	107.88	108.98	106.7	109.39	109.94	105.38	107.58	107.63	108.79	108.96	108.9	108.81	108.94	108.78	109.11	108.06	108.71	109.08	107.37	107.33	108.95	108.49	108.48	106.49	107.83	107.21	109.42	106.65	108.03
108.99	110.11	109.28	109.06	112.37	112.38	111.44	111.28	112.37	110.47	108.49	110.03	108.63	108.82	112.77	109.93	110.86	109.65	110.8	108.12	109.19	109.21	109.82	110.6	108.93	107.4	108.4	110.51	108.65	113.93	110.93	110.94	109.39	110.93	107.94	112.8	111.53	107.45	110.94	110.96	110.71	108.23	111.09	109.63	110.83	111.04	108.6	111.06	108.41	110.55
108.84	109.12	107.89	105.39	108.58	110.18	107.85	106.91	108.54	107.44	109.74	108.05	108.56	109.25	106.38	107.98	104.06	106.51	105.61	108.89	108.11	106.54	108.31	107.35	109.36	107.14	106.59	108.62	108.85	106.94	109.41	108.75	107.18	108.11	109.04	108.94	107.46	106.42	110	107.74	108.69	107.69	109.23	106.91	106.71	108.63	108.42	109.4	107.55	107.92
105.35	106.39	104.69	105.68	105.45	109.14	104.8	107.87	105.51	105.89	104.92	106.83	105.76	105.66	106.67	104.48	105.4	106.67	104.92	106.19	106.37	105.2	106.27	106.42	104.87	107.8	105.12	102.79	105.31	104.59	106.7	105.71	104.64	105.13	104.61	105.57	105.36	106.16	106.95	105.02	104.32	105.11	105.12	104.28	106.02	107.54	107.18	106.46	106.49	105.91
108.33	107.16	110.22	107.08	107.07	108.36	107.59	108.37	107.9	108.67	108.37	109.28	109.62	108.7	108.53	108.53	107.16	107.93	107.27	109.55	108.9	107.31	109.18	106.92	108.7	108.89	110.78	110.04	107.85	109.04	107.45	109.65	110.58	106.25	107.95	108.62	108.06	107.49	108.93	106.59	108.58	110.31	106.86	106.97	109.05	107.49	108.43	109.73	108.69	109.14
108.23	106	105.63	106.85	106.43	106.58	106.47	105.44	106.07	108.33	106.11	108.52	106	107.53	107.83	106.13	107.37	105.48	105.44	108.55	107.54	107.52	106.96	107.07	106.96	107.77	107.81	107.37	105.56	107.98	107.35	105.92	105.79	108.95	108.08	107.11	105.99	108.37	105.04	106.54	106.06	105.36	107.53	107.78	106.23	107.46	105.8	106.62	107.06	103.39
106.64	110.59	106.68	108.89	107.53	109.23	107.16	107.53	107.27	106.83	106.21	107.93	107.65	108.2	108.26	108.05	107.78	107.01	109.24	108.1	109.01	105.66	107.69	108.02	105.31	107.9	108.03	106.21	107.87	109.11	108.62	108.5	110.26	107.95	108.65	109.71	107.78	109.32	106.44	106.8	107.61	108.71	110.98	109.52	107.07	110.44	108.07	109.7	107.72	107.84
109.76	106.89	110.18	109.46	110.38	108.77	108.13	109.64	108.31	106.79	106.19	108.28	109.35	109.5	108.56	108.06	110.02	106.61	109.69	107.48	109.49	109.39	107.06	108.17	109.3	107.46	108.38	107.84	108.16	109	106.75	109.2	106.4	106.61	107.66	107.84	108.7	111.8	108.96	106.54	108.76	105.51	108.1	108.54	108.01	107.94	108.47	110.53	109.09	109.27
105.68	106.21	107.26	107.29	106.59	104.88	106.97	104.51	106.45	106.11	105.8	105.89	107.24	106.08	105.76	104.86	105.92	106.46	102.87	106.34	106.44	106.76	107.04	104.78	107.7	105.94	104.12	105.04	106.25	108.09	105.5	104.03	105.17	104.27	104.45	105.73	105.3	104.85	105.6	104.45	106.53	107.26	104.46	104.54	104.41	106.37	106.55	107.37	107.8	103.89
106.8	104.65	105.97	105.98	105.46	106.26	105.87	105.42	103.98	105.11	104.91	105.8	104.47	104.31	106.04	104.96	107.18	107.41	105.21	103.38	105.08	108.7	105.46	106.29	106.34	105.18	104.51	104.89	106.88	105.77	103.64	106.43	105.37	102.68	107.35	105.02	104.69	106.45	106.88	106.52	104.53	104.01	106.62	105.54	104.92	107	104.35	106.9	106.48	107.29
106.27	105	108.37	105	105.58	104.86	106.7	106.75	105.63	103.66	103.84	106.07	105.6	106.37	104.78	105.83	105.93	108.26	102.8	108.3	105.4	104.81	105.76	105.51	105.9	104.68	105.33	104.99	105.37	107.43	103.68	103.92	107.43	104.08	106.84	105.02	106.81	105.17	103.98	104.01	105.82	104.97	105.45	105.16	105.65	106.43	104.01	108.16	104.71	106.96
97.929	97.246	97.926	99.017	98.543	98.286	97.995	98.638	98.371	97.581	98.522	97.312	98.936	97.779	98.672	96.115	99.326	97.795	97.848	96.958	97.349	98.937	95.718	97.349	96.917	96.734	97.266	98.401	98.731	98.337	97.801	99.152	98.638	99.828	98.128	97.996	98.711	99.481	98.472	99.259	96.334	98.714	98.864	101.35	99.303	98.174	96.558	99.241	98.844	99.79
103.36	106.72	105.7	105.16	107.62	105.04	106.08	106.28	106.71	104.48	106.69	103.82	105.41	104.45	106.84	106.6	106.76	106.13	106.14	104.52	106.32	106.85	107.91	107.97	105.77	105.39	106.71	105.31	108.56	103.71	107.42	105.95	107.24	107.33	107	105.06	105.96	106.54	105.36	105.72	104.13	105.59	106.38	106.94	107.45	106.9	105.56	104.76	107.05	107.66
107.31	105.74	104.52	105.48	106.27	106.17	106.83	106.1	105.56	105.86	106.26	107.92	106.61	104.82	105.8	103.27	108.9	105.84	106.07	101.02	106.91	105.92	105.55	106.68	104.25	103.05	106.96	106.92	105.15	105.69	104.88	107.49	106.5	107.95	104.57	104.93	106.58	106	103.59	106.51	103.6	106.34	104.55	105.93	104.7	104.25	105.39	106.47	102.91	104.09
100.71	101.87	102.68	101.6	100.24	97.702	101.47	100.66	100.27	99.75	100.59	104.2	100.67	96.564	103	99.527	101.38	100.13	100.29	100.49	99.033	101.42	99.622	101.01	100.7	102	100.62	100.07	99.181	100.73	100.87	101.77	98.418	97.564	100.47	100.86	97.377	101.12	100.28	98.047	101.04	101.09	101.31	99.478	100.33	101.18	100.82	101.12	101.2	99.846
105.74	103.97	106.13	105.67	105.65	105.79	106.2	104.99	106.09	105.01	108.46	104.9	104.87	106.9	106.36	104.27	105.55	105.72	105.14	105.47	104.92	105.76	104.92	108.03	106.46	106.56	106.21	103.21	105.89	103.18	104.9	104.26	106.02	104.04	104.78	108.72	104.9	106.24	104.79	106.1	106.53	105.57	105.7	105.57	103.75	104.5	107.98	106.72	105.67	105.18
106.39	108.13	107.63	107.24	108.48	109.88	108.84	108.33	107.73	111.03	106.89	107.14	108.42	110.24	109.17	109.4	108.44	107.28	107.4	109.7	107.77	108.14	106.67	107.93	107.2	108.88	105.88	108.32	108.31	107.42	106.62	108.21	107.72	110.44	107.03	109.56	108.17	109.12	108.77	110.07	108.15	108.9	106.27	108.9	107.12	107.79	107.61	106.6	105.98	106.93
109.28	106.87	108.44	108.63	108.2	106.62	105.51	105.51	109.31	106.22	107	107.75	108.83	107.48	108.83	108.39	108.93	108.87	107.38	108.16	106.93	110.04	107.8	110.02	108.28	108.37	107.85	107.44	106.96	106.19	108.95	107.41	108.69	107.45	106.44	110.4	108.6	107.95	108.26	106.13	110.6	107.3	108.75	106.88	107.81	107.2	107.03	109.43	108.46	108.04
100.6	100.17	97.865	97.587	100.67	99.838	101.34	97.595	100.03	98.409	98.983	97.874	99.882	97.211	98.771	97.59	99.402	98.91	98.056	97.78	97.045	99.641	100.51	100.68	97.798	95.245	98.385	98.431	97.604	100.23	98.366	100.08	98.867	99.801	99.084	97.313	97.375	99.122	97.042	97.893	99.941	98.58	99.129	97.599	100.03	97.533	100.29	100.16	99.82	97.357
108.56	105.83	107.88	109.64	108.58	110.12	107.19	109.26	108.14	106.89	109.54	109.72	110.54	108.49	108.91	108.5	107.78	109.43	107.41	106.92	108.05	109.02	108.01	110.58	109.07	107.3	110.02	107.58	106.62	107.47	107.59	108.78	109.75	107.56	109.9	107.52	110.41	109.2	109.21	108.3	108.11	109.13	109.29	110.03	108.13	109.5	106.83	110.41	109.51	108.14
106.87	108.64	105.22	107.46	105.8	107.85	106.67	102.98	105.87	105.93	109.41	102.28	106.94	106.45	105.31	105.85	105.61	105.95	107.64	104.99	106.74	106.87	105.91	105.66	106.19	104.95	109.12	104.72	105.38	105.06	107.45	105.35	105.75	103.81	104.06	104.7	105.61	106.57	105.54	106.63	104.09	106.94	104.34	106.58	103.78	105.92	107.67	102.26	106.69	104.92
99.987	99.734	94.559	99.776	99.053	99.257	102.02	97.86	101.24	99.989	98.918	98.573	97.958	99.806	100.5	99.836	98.947	99.255	99.12	100.42	96.101	100.23	99.27	98.55	98.924	100.35	97.783	98.513	100.86	97.956	99.54	100.79	101.2	101.76	98.93	99.982	98.465	98.145	98.794	102.43	99.101	99.26	97.956	99.54	95.814	98.727	95.454	100.69	99.262	99.962
100.1	96.78	96.285	98.211	98.071	97.768	98.395	99.146	98.261	96.622	97.452	99.059	98.126	98.444	100.96	98.421	97.402	95.903	97.545	96.125	98.13	98.361	97.765	100.12	98.54	96.383	99.229	102.01	100.37	98.544	97.645	99.015	97.72	98.575	100.06	100.46	97.342	96.988	98.163	97.892	98.74	99.112	97.096	96.424	98.257	97.895	97.245	101.13	97.959	97.441
106.27	106.29	105.58	102.44	103.44	108.82	107.42	108.04	105.33	107.82	104.9	105.6	106.94	106.35	106.01	105.4	104.11	105.23	104.44	106.08	104.43	105.62	106.99	104.26	104.51	105.39	106.04	106.41	105.01	105.65	106.22	106.63	105.09	106.9	103.57	103.17	107.5	105.66	107.5	104.59	106.63	106.53	105.15	106.69	107.07	104.25	105.06	104.5	104.89	104.19
97.532	96.114	97.472	97.783	96.258	99.93	99.173	98.711	98.765	98.136	100.09	98.783	98.12	97.983	98.512	97.633	97.507	95.999	95.225	96.408	96.611	97.831	98.942	101.67	99.471	98.508	95.847	98.484	99.265	98.621	98.096	97.63	97.155	96.557	97.981	98.96	99.505	98.543	100.14	97.394	100.82	100.09	96.72	96.913	100.73	98.19	97.85	97.21	98.199	99.508
110.62	109.46	110.3	110.83	111.16	111	109.68	111.57	110.05	112.52	109.35	111.22	109.66	109.53	110.91	112.64	110.98	111.38	112.58	109.03	112.56	108.36	112.02	108.94	110.33	110.15	109.18	110.07	108.85	111.39	110.9	111.1	110.84	109.67	110.72	110.83	110.99	112.18	110.97	111.67	109.98	110.91	109.76	110.57	108.45	110.2	109.84	110	110.76	109.71
105.85	104.79	105.44	103.34	106.65	104.56	106.58	103.72	105.59	107.18	107.06	104.82	104.97	103.36	106.54	105.75	106	105.38	107.39	104.8	106.28	105.1	106.61	106.7	104.43	107.7	105.79	106.38	106.09	106.67	105.81	104.56	107.47	106.26	107.82	104.99	104.86	105.55	103.28	105.53	106.87	104.75	104.99	104.73	107.53	104.16	105.57	103.76	105.75	104
108.19	109.01	107.23	109.7	108.69	108.88	107.57	108.38	108.64	109.35	107.8	105.89	108.7	109.87	107.43	110.26	106.6	108.29	108.57	105.73	106.85	107.4	108.39	107.38	108.28	106.74	106.08	108.21	107.31	109.74	106.43	108.99	106.89	107.75	108.23	105.81	105.99	110.77	109.72	109.4	106.89	107.39	107.04	109.69	108.33	109.67	107.4	107.05	107.18	107.11
105.48	104.32	106.22	107.1	105	104.48	105.27	105.98	105.34	106.45	105.95	105.72	106.08	106.48	106.63	107.03	105.5	102.71	106.01	106.01	103.41	106.48	104.49	105.97	106.92	105.1	105.07	105.08	105.45	103.12	104.51	105.05	106.19	106.65	105.53	107.31	108.29	106.54	106.9	105.61	105.57	105.26	103.99	106.13	104.77	105.35	105.44	105.76	105.88	105.47
108.05	106.78	107.07	106.11	106.71	104.95	104.56	104.93	107.25	104.59	107.45	107.35	105.78	104.85	103.48	102.97	106.9	103.86	105.57	107.8	103.78	105.38	104.38	106.56	106.38	103.97	105.08	105.7	105.65	104.3	106.3	105.07	105.31	107.14	105.88	104.93	107.84	106.33	106.9	105.92	107.44	108.1	104.84	105.42	105.18	105.4	107.07	103.49	104.93	104.35
106.57	103.74	106.26	105.33	105.02	106.1	105.8	103.2	105.81	105.83	103.98	105.86	107.61	106.32	104.19	105.71	103.89	107.22	103.38	106.31	105.56	105.63	105.33	105.63	104.55	104.61	103.55	105.48	107.14	105.29	105.22	105.89	103.75	105.7	105.57	105.52	107.77	104.17	107.36	107.27	106.02	104	106.58	105.35	102.69	107.46	103.8	105.92	106.43	106.96
111.18	109.83	109.68	109.96	111.87	111	108.84	109.65	111.61	110.28	113.68	111.93	111.18	110.41	111.74	110.49	111.32	110.63	108.12	111.26	110.43	111.65	111.29	110.61	109.24	109.07	110.62	110.49	113.11	110.03	112.06	111.97	111.97	111.29	110.92	109.22	110.02	109.57	110.38	112.33	111.22	112	112.7	110.8	109.22	112.11	109.08	111.56	111.36	109.69
98.287	99.998	95.746	100.06	99.69	100.27	95.676	99.509	99.224	97.077	95.563	97.109	95.895	96.451	97.021	99.356	97.625	96.522	98.625	100.8	99.921	98.802	98.62	99.985	97.765	96.896	101.82	98.227	96.402	98.307	97.19	98.629	99.509	97.467	97.608	98.413	97.387	99.492	98.18	96.8	99.237	98.437	97.501	97.095	98.236	97.686	96.84	97.762	98.668	99.788
104.1	106.69	107.81	106.07	107.8	106.4	105.19	105.85	103.32	107.99	105.92	105.34	108.44	106.75	105.39	105.49	106.23	106.76	106.48	102.74	107.27	106.92	104.93	106.69	105.68	105.18	106.55	105.38	105.99	106.1	105.11	108.08	105.04	105.27	105.09	105.48	105.99	108.11	105.93	105.2	104.08	106.61	109.09	107.04	103.7	106.33	107.26	106.64	105.56	106.15
103.76	104.9	103.84	105.41	106.35	104.23	106.34	107.16	105.06	106.04	105.49	106.5	107.41	106.03	108.05	106.56	107.62	105.29	104.37	106.07	107.6	106.06	105.25	105.13	103.97	104.94	105.18	105.84	104.99	106.83	105.87	104.32	106.23	105.01	106.52	107.49	106.09	105.46	105.49	105.73	105.28	107.4	106.13	104.92	105.4	105.63	105.71	103.41	106.42	104.87
109.26	107.67	109.07	107.15	108.89	111.51	105.92	107.89	108.37	106.33	109.27	107.36	106.46	106.34	107.93	107.67	106.66	107.07	109.57	110.15	109.54	107.3	108.17	106.44	107.21	107.66	110	109.9	106.72	107.39	108.52	108.44	106.24	105.29	109.06	107.73	111.78	107.82	110.19	107.8	107.46	107.74	107.6	107.46	105.95	107.35	107.74	108.47	108.66	109.31
109.94	110.82	110.53	107.99	111.52	111.78	109.9	109.9	108.87	109.2	113.17	112.97	107.58	112.33	112.18	110.3	111.66	111.02	108.03	113.88	110.96	110.78	112.42	110.05	111.15	109.59	110.43	110.63	111.65	109.82	108.64	109.47	110.09	112.25	108.03	109.62	112.2	109.49	111.86	109.88	108.06	110.05	111.02	111.53	109.57	110.26	111.13	111.04	111.63	112.08
106.54	105.7	106.57	105.22	105.5	105.95	105.42	109.87	107.33	108.22	107.17	108.36	105.59	108.49	108.34	108.33	107.57	107.89	103.66	105.48	108.33	107.93	107.87	107.26	106.42	107.41	104.19	109.85	108.1	106.22	104.71	105.94	104.28	107.74	106.18	105.17	107.11	107.63	104.77	105.26	107.31	107.23	106.92	105.16	106.1	105.89	107.92	108.27	108.43	106.12
98.743	100.44	101.04	103.65	101.01	101.28	100.79	100.33	101.67	101	102.39	102.49	99.453	101.99	100.3	98.616	101.75	99.191	99.575	98.293	102.5	100.82	101.29	99.372	103.54	100.29	100.96	101.29	104.8	99.631	102.29	101.24	102.08	100.48	100.66	102.02	100.7	99.765	100.04	100.16	102.19	100.15	100.46	99.511	100.05	99.393	102.88	101.08	101.62	101.07
106.06	107.82	105.79	104.63	106.51	106.4	104.72	108.29	105.21	104.19	106.07	105.68	108.05	106.18	105.98	105.95	107.62	108.06	105.57	108.05	107.63	106.86	106.44	104.2	107.11	107.4	107.06	105.76	104.11	105.62	105.48	107.87	108.89	106.59	106.55	107.39	106.54	105.24	106.13	105.67	105.34	107.17	106.34	105.63	106.59	107.17	106.18	105.06	105.41	107.79
107.35	103.9	105.95	107.38	105.92	105.56	106.13	106.21	107.03	105.65	104.39	105.21	105.86	107.15	105.96	104.99	104.06	107.91	104.02	106.64	105.74	106.25	107.69	105.83	104.91	105.62	106.82	106.85	102.69	105.34	103.54	105.09	105.54	104.53	105.56	103.88	105.58	106.66	104.34	105.97	106.55	104.16	106.52	105.73	106.35	105.66	104.99	106.5	105.69	104.85
103.86	108.68	107.02	108.61	107.22	106.99	107.95	107.41	108.28	108.52	106.17	107.93	110.11	107.27	106.04	107.07	108.5	107.05	106.47	108.01	106.76	107.24	107.89	108.34	107	106.37	106.21	107.09	108.64	108.97	106.92	107.82	108.75	108.31	106.7	107.44	108.68	106.94	110.43	105.1	107.84	106.7	108.5	107.85	107.7	108.14	110.34	108.65	106.39	107.9
105.15	105.63	107.92	108.55	106.46	106.6	106.37	105.25	105.24	106.3	106.38	104.95	104.81	105.54	107.17	106.04	105.53	104.49	107.09	105.77	105.25	106.46	105.87	105.86	107.82	105.27	106.99	104.32	106.24	104.03	107.26	105.53	104.32	103.39	105.54	106.58	104.83	105.87	105.51	104.95	105.12	107.29	104.69	105	106.42	107.39	106.71	107.56	106.13	103.91
106.57	105.53	104.01	104.5	104.98	107.26	105.39	104.32	106.34	106.04	105.5	104.5	105.26	105.55	107.33	106.22	102.88	107.12	105.15	105.53	104.97	106.14	105.54	106.72	106.74	105.95	107.31	106.19	102.5	106.6	104.35	107.99	106.89	106.05	104.55	105.93	106.21	106.17	104.36	104.94	104.56	105.43	106.47	104.29	104.68	105.39	104.81	107.14	105.16	106.44
104.1	105.69	105.86	107.03	106.92	105.67	106.69	106.46	106.61	104.77	104.57	105.34	106.75	106	105.75	107.47	106.26	105.95	107.11	104.32	105.51	106.62	106.47	106.64	106.26	104.53	105.03	104.94	109.1	107.21	106.24	107.17	107.33	104.38	107.59	106.85	105.41	107.55	106.92	108.16	108.61	108.05	106.48	105.5	107.66	104.65	106.88	105.47	109.15	106.65
99.334	97.479	96.953	95.984	96.683	97.001	97.031	95.396	97.597	94.013	100.11	97.04	95.915	96.4	97.818	100.42	97.383	97.42	96.957	99.648	96.579	99.929	98.564	96.352	96.892	98.93	97.234	95.578	98.812	96.907	97.191	100.69	98.718	100.09	97.334	98.683	98.258	99.199	98.348	97.415	97.26	98.288	98.362	98.662	98.681	98.882	98.058	98.564	96.977	96.61
105.31	105.96	108.75	106.71	107.4	105.27	104.29	105.32	104.78	108.55	106.04	107.44	106.35	107.89	107.49	106.53	104.9	106.75	107.63	106.93	108.42	106.24	107.22	107.46	106.44	105.98	106.29	107.52	105.57	106.74	106.46	107.16	107.81	108.04	107.63	106.17	106.85	106.35	106.42	105.91	106.34	107.46	105.64	107.42	104.58	105.81	108.24	104.14	102.44	105.48
104.67	106.41	107.82	106.9	105.91	102.91	104.74	106.65	104.21	107.66	104.53	104.5	103.69	107.75	105.31	106.1	106.14	107.53	105.43	108.54	106.78	105.27	107.42	106.78	103.68	104.47	107.77	105.39	106.43	103.19	107.34	106.77	106.04	106.53	106.7	105.93	106.35	104.33	107.11	104.66	105.47	104.21	105.51	105.04	104.81	107.85	105.24	106.35	103.13	105.69
105.95	106.04	104.93	106.34	108.33	107.83	106.85	105.36	106.34	107.01	105.56	107.63	106.59	107.43	107.88	105.9	103.74	106.98	106.2	106.99	104.79	106.05	105.83	106.08	105.76	109.04	105.28	106.56	107.38	102.89	105.65	105.47	107.32	106.83	106.19	106.86	106.51	107.48	105.46	105.9	107.21	105.64	105.16	107.37	107.04	106.38	106.01	106.69	105.76	105.66
107.32	105.11	105.86	108.48	104.64	103.78	106.65	107.24	106.63	103.09	106.48	105.76	106.96	107.83	105.34	105.45	104.31	106.01	104.39	107.69	105.71	106.05	104.8	104.34	103.89	105.5	105	103.97	105.18	108.25	107.43	104.14	102.79	104.22	105.02	104.38	105.53	105.55	105.28	104.36	106.39	107	104.68	104.44	106.95	107.83	105.45	106.47	105.65	106.09
104.82	105.66	104.97	107.32	105.15	106.07	106.75	104.45	106.74	108.1	105.34	105.84	105.62	105.49	106.3	105.19	104.23	107.16	105.17	107.03	105.1	108.04	106.89	109.19	107.89	105.91	107.6	104.66	107.72	105.92	105.21	106.79	105.04	104.97	107.72	105.22	106.79	106.52	105.93	106.86	104.44	107.05	106.12	106.45	106.94	108.27	108.24	106.43	104.63	108.64
107.91	108.85	110.68	109.43	109.19	108.32	108.32	108.27	109.3	108.77	108.29	106.11	109.6	110.81	109.06	108.03	108.16	108.7	107.31	107.68	107.47	107.51	105.16	112.14	109.62	108.26	108.15	106.81	107.68	106.48	107.9	108.8	109.56	108.98	109.18	110.3	107.13	109.77	110.17	107.84	108.29	107.91	107.33	110.94	107.82	109.42	107.68	107.27	109.24	105.84
102.31	100.13	99.877	99.977	100.75	102.16	99.398	99.765	99.55	100.33	100.47	100.86	101.91	99.064	102.22	100.76	99.01	102.26	99.123	99.645	102.96	98.296	99.951	98.544	97.485	98.853	100.29	100.57	98.328	101.9	99.756	99.994	99.16	98.718	99.202	99.938	101.21	98.971	101.12	100.59	99.912	101.58	98.404	99.616	102.32	100.68	100.53	100.68	102.08	97.154
109.76	109.96	108.75	110.93	112.16	109.96	112.2	107.55	110.14	110.01	108.31	111.03	112.26	108.27	110.82	109.1	109.7	110.45	110.96	110.33	109.87	110.24	111.49	107.67	109.52	110.09	112.2	110.15	112.98	109.69	112.21	108.82	111.36	110.58	111.6	107.35	110.54	110.24	111.6	110.7	110.62	110.57	110.66	109.21	111.55	107.91	107.46	111.49	109.76	110.32
100.74	100.96	99.845	98.764	98.788	99.202	99.912	98.174	98.801	98.255	100.63	99.509	99.131	99.242	101.12	99.378	98.736	98.998	99.528	99.049	98.74	97.293	99.244	98.294	100.05	98.681	97.449	100.69	100.43	97.052	98.376	99.038	100.37	97.585	98.377	98.914	100.17	101.33	97.135	98.705	98.301	98.109	100.18	99.639	100.1	100.34	100.28	99.738	99.733	99.572
105.22	106.67	107.1	105.85	107.43	104.09	106.28	105.58	106.32	106.95	105.18	105.06	105.75	105.61	102.87	104.52	106.97	107.29	104.57	105.32	103.88	103.18	105.61	109.22	106.86	105.95	103.37	105.32	105.1	105.97	106.54	107.08	104.65	103.43	106.52	107.43	106.99	105.12	105.67	105.8	104	106.47	104.38	107.47	104.58	105.14	106.5	105.08	105.95	105.44
101.83	98.682	100.24	99.799	100.94	102.36	101.14	101.85	97.651	102.25	99.647	102.37	100.95	100.69	100.68	101.02	99.635	101.06	100.09	100.32	101.22	99.523	101.39	99.68	101.47	101.49	100.62	100.06	100.33	99.705	101.17	101.73	102.29	102.61	98.416	102.22	99.274	98.947	100.35	102.65	99.45	100.3	101.16	99.554	98.99	99.976	101.65	100.75	103.14	101.91
98.897	98.598	101.19	98.067	97.217	101.29	97.651	98.517	98.181	100.75	100.05	100.3	99.893	98.331	99.332	99.231	99.434	97.603	99.075	98.79	99.641	101.35	97.166	100.08	100.37	97.886	96.436	98.317	101.33	100.64	97.929	98.605	98.857	100.48	101.27	99.902	98.651	97.984	101.19	98.707	100.49	99.447	99.181	100.86	100.97	98.326	98.488	97.581	98.993	97.531
105.57	109.46	107.89	106.55	105.87	108.63	107.96	106.68	107.19	108.81	107.21	107.34	108.67	109.36	107.29	107.08	107.83	108.21	109.3	107.48	108.71	107.81	109.45	105.01	108.4	106.42	108.14	108.88	108.98	108.09	109.33	106.95	108.26	109.23	107.62	108.87	109.48	108.67	108.94	108.61	107.31	107.44	108.13	107.49	108.85	108.6	108.4	110.27	108.19	109.01
99.641	102.16	100.31	99.154	98.978	101.96	100.18	100.65	100.74	98.846	101.55	99.344	99.951	99.621	97.484	101.1	100.97	101.89	100.81	98.873	101.65	98.977	98.882	100.29	100.47	96.427	98.741	101.75	100.4	99.507	100.62	100.1	101.17	100.54	98.426	100.54	101.74	101.27	99.989	100.86	99.9	99.745	100.47	99.262	99.842	100.95	100.72	100	100.02	100.36
107.09	104.92	107.51	103.21	105.28	105.67	102.68	105.09	102.8	106.24	106.14	107.45	105.22	107.04	106.5	105.53	104.97	106.12	106.56	105.92	103.91	104.93	107.05	105.19	106.94	105.2	104.95	102.99	105.35	106.28	103.55	105.93	106.71	105.53	106.02	107.06	105.43	104.91	105.48	105.29	106.87	103.92	104.85	106.39	106.02	106.56	107.2	104.75	106.05	105.47
110.45	105.33	109.19	109.09	108.47	107.41	107.76	109.08	106.89	108.19	106.15	105.82	108.83	108.26	107.7	108.74	108.94	106.78	108.23	109.54	107.66	108.92	106.78	107.78	107.74	105.56	107.73	108.97	109.02	108	107.38	107.96	108.2	108.03	107.37	106.87	107.62	108.48	105.67	107.56	108.03	108.86	106.06	110.43	105.94	111.17	108.41	108.64	107.29	107.5
97.095	99.276	97.258	100.78	98.828	96.752	97.67	98.659	99.771	96.496	98.243	99.312	99.963	99.566	97.325	99.574	101.6	96.738	99.281	98.98	98.277	99.643	98.334	97.544	99.703	96.9	96.766	97.167	95.757	100.62	98.098	98.165	98.839	100.46	102.26	100.72	99.867	97.817	99.108	99.817	99.578	98.829	98.129	99.69	99.207	99.018	96.18	98.838	98.182	98.244
98.312	99.465	97.065	100.19	99.768	97.821	99.05	99.748	98.824	101.09	99.314	98.867	98.386	99.24	97.101	97.315	100.56	97.983	101.59	99.701	98.615	98.53	97.392	99.573	99.786	100.06	97.73	99.532	97.759	97.75	101.34	99.825	96.077	98.902	98.748	98.034	98.638	100.14	98.034	99.085	100.33	96.861	99.438	98.497	98.209	98.961	98.252	99.35	99.338	97.83
106.63	107.96	107.52	106.98	107.56	108.94	108.42	107.44	107.05	109.29	107.53	108.12	108.14	107.95	107.75	106.97	107.93	107.48	110.42	105.8	109.02	108.06	108.32	107.88	109.01	109.93	107.53	108.78	108.17	108.32	109.11	107.06	108.43	106.75	109.56	107.65	108.87	106.49	108.44	110.41	107.85	108.45	108.87	108.76	107.73	106.67	108.19	106.61	108.49	109.4
111.4	109.15	110.39	111.07	111.84	111	110.01	109.35	109.18	109.3	111.1	107.97	110.1	107.29	112.57	107.15	109.33	111.86	112.52	110.89	110.35	111.04	110.48	109.53	112.08	111.45	110.97	111.44	111.75	109.64	108.41	110.62	109.68	109.83	111.65	110.69	110.66	108.77	110.79	110.05	110.27	109.84	112.73	110.46	110.81	107.83	109.61	110.64	109.69	111.63
107.41	108.33	109.37	106.86	108.53	107.14	108.35	107.2	108.14	107.68	108.12	107.68	109.68	107.48	105.75	108.37	105.32	107.65	107.68	110.46	106.92	109.1	109.8	107.49	106.65	109.63	105.86	107.34	107.71	107.87	108.83	108.22	106.89	108.44	111.07	107.54	104.61	107.53	107.47	107.97	108.39	109.01	106.85	109.21	107.87	106.97	107.36	106.09	107.78	108.91
104.76	106.4	106.02	105.69	105.86	103.79	104.97	105.14	104.64	107.54	106.26	105.28	106.07	105.66	105.58	106.85	104.69	103.85	106.82	104.31	105.24	103.28	105.63	104.6	107.01	108.7	106.29	106.1	106.09	105.23	104.35	105.43	105.85	106.05	104.81	104.26	105.63	103.55	105.49	106.77	105.2	105.55	106.06	103.54	106.26	105.22	106.89	105.69	104.97	101.66
97.022	97.7	99.085	97.587	97.868	98.85	96.827	98.024	99.557	102.85	99.814	98.117	99.736	99.517	97.819	95.417	97.2	98.444	97.228	97.994	97.16	97.129	100.51	95.676	96.389	99.468	99.144	96.03	99.976	97.623	97.042	95.717	96.673	98.9	98.835	96.157	99.026	97.657	98.945	97.937	96.951	96.024	96.525	97.667	96.42	99.614	98.618	98.193	97.236	95.484
106.11	104.95	105.9	106.41	102.97	106.95	105.2	104.31	106.03	104.98	104.42	105.36	105.04	105.35	106.37	104.22	106.55	107.61	107.3	105.38	106.63	104.29	104.11	108.22	104.59	104.5	104.86	104.46	105.04	105.49	105.02	103.86	106.08	106.06	105.84	105.17	104.61	106.63	104.3	104.26	106.07	107.37	106.43	105.06	106.53	105.23	106.27	106.71	106.05	105.83
104.81	106.34	105.33	106.82	105.06	105.06	105.11	105.55	107.38	107.45	105.45	103.28	106.08	104.79	105.08	106.23	104.48	104.47	105.67	104.53	105.81	108.62	104.77	105.56	105.22	105.42	105.15	107.89	104.82	106.71	105.14	105.06	107.38	105.22	105.36	105.07	108.06	104.75	101.62	106.78	105.38	105.11	108.22	105.07	105.08	107.85	105.51	106.45	106.99	105.84
107.46	105.86	106.51	107.04	103.32	107.37	107.74	106.13	106.18	106.26	108.13	107.11	104.78	106.4	107.61	106.53	106.95	104.27	104.28	106.42	106.11	106.22	105.71	108.17	104.85	106.89	106.96	105.12	104.44	105.99	107.28	105.65	106.74	108.7	107.56	104.52	105.86	105.21	106.65	106.38	104.15	107.41	103.38	105.08	107.39	104.94	107.76	105.17	106.08	105.55
106.93	104.69	107.52	104.07	105.95	105.98	106.9	106.15	105.06	106.63	107.41	105.96	105.99	106.55	106.1	104.99	104.8	105.8	105.58	104.81	106.25	106.56	104.81	105.55	104.54	103.97	104.44	104.84	106.06	105.96	105.7	107.23	106.1	105.14	105.64	104.59	107.98	105.46	106.42	104.25	105.82	108.84	106.18	104.15	105.85	104.34	105.55	106.04	106.83	104.76
107.95	107.4	106.26	107.33	106.35	109.85	109.11	108.05	106.35	108.53	108.98	107.54	106	105.88	109.2	108.54	106.5	109.34	108.09	106.86	110.26	105.74	108.18	106.96	109.81	106.57	108.96	108.54	107.53	108.04	109	108.33	105.67	107.46	106.49	107.01	107.78	107.94	107.74	108.09	108.66	107.83	108.35	108.58	106.85	105.53	109.14	106.57	107.5	106.7
106.49	108.73	110.01	108.53	111.14	107.72	107.5	109.81	108.44	108.29	106.64	109.32	106.65	106.64	107.96	109.09	108.59	107.27	108.19	107.95	107.83	107.33	107.8	108.04	109.98	106.61	109.06	108.39	105.78	108.44	110	109.57	107.61	107.95	108.07	105.93	106.71	110.51	106.62	108.09	108.18	108.61	108.61	108.33	108.13	108.3	105.56	108.51	107.74	109.08
100.11	100.16	103.18	98.07	100.78	100.7	99.547	99.186	100.78	101.7	99.854	100.36	102.05	99.998	102.41	101.94	102.08	101	100.98	100.68	102.89	101.97	98.955	98.571	99.747	101.67	101.43	100.35	100.27	98.657	101.01	99.508	102.23	99.361	99.565	100.69	99.727	100.11	100.24	102.04	101.85	100.06	101.35	99.406	99.112	100.49	99.271	98.697	100.67	101.92
107.6	109.13	107.86	106.96	106.3	108.94	107.81	109.74	111.2	108.75	109.06	108.82	109.25	109.14	108.48	109.83	109.34	108.14	108.55	107.49	106.03	111.02	108.08	109.14	107.77	107.5	109.59	107.41	108.53	108.93	108.82	108.75	108.6	108.75	109.26	109.62	108.31	108.3	107.23	109.17	108.64	106.8	106.5	109.53	110.78	108.59	107.25	106.75	109.61	107.82
103.91	105.85	104.69	104.76	107.63	106.29	104.44	105.22	102.97	108.13	105.69	106.96	103.21	106.86	104.94	105.73	105.93	107.15	105.04	104.92	104.57	106.56	105.88	104.9	105.82	107.18	106.8	105.84	106.08	105.43	107.06	105.22	102.93	107.16	107.78	105.63	108.1	107.03	105.92	105.34	105.6	102.86	105.36	106.43	105.27	107.02	104.77	103.8	106.96	106.38
108	108.79	105.37	105.37	106.84	105.2	105.79	106.31	107.32	106.3	107.3	106.09	105.57	106.65	106.48	105.1	107.59	106.23	104.32	108.49	105.33	105.67	107.65	104.37	105.73	107.67	107.28	104.94	106.86	107.59	106.62	106.24	108.4	106.56	103.93	108.19	105.49	103.33	106.73	105.34	107.76	107.79	105.86	107.09	106	106.21	106.95	107.73	106.57	105.83
105.81	107.14	105.4	105.32	105.94	106.07	103.26	105.89	106.38	105.36	107.27	106.57	106.51	106.71	108.32	106.22	103.54	103.58	106.3	106.09	105.68	104.15	105.11	106.68	107.21	105.69	105.44	104.65	104.95	105.93	107.73	105.72	107.05	103.14	108.31	107.2	104.37	108.97	105.77	101.35	107.02	103.09	105.39	105.27	105.85	103.73	105.33	107.92	106.47	105.88
106.19	106.86	107.54	105.38	106.79	106.58	107.84	108.36	104.9	105.92	109.31	106.5	108.04	106.05	105.84	104.63	105.59	108.79	105.62	106.61	104.92	105.73	107.21	105.76	106.65	107.38	107	107.64	106.53	104.85	108.4	107.2	104.81	107.82	107.14	108.06	107.31	105.17	106.74	106.49	106.43	108.25	105.37	104.52	105.91	105.89	104.82	105.07	104.71	107.47
111.51	110.65	108.94	110.34	110.54	111.1	111.96	109.68	108.59	112.57	111.39	111.09	112.74	109.24	109.5	112.86	110.82	109.48	112.31	111.88	110.03	108.88	110.3	110.48	111.24	110.35	109.91	111.19	108.62	110.61	110.86	112.15	111.21	112.18	107.89	107.27	110.66	112.39	109.84	110.15	109.84	108.86	109.62	110.14	107.88	110.22	109.54	111.33	110.24	110.87
104.23	105.56	105.51	104.25	104.56	105.78	105.62	106.33	103.69	107.09	105.18	107.76	105.21	105.98	106.89	103.61	105.36	105.17	107.01	107.19	103.46	105.51	106	107.69	106.74	106.7	106.12	106.54	105.51	104.45	104.94	105.46	105.83	104.04	105.85	106.91	106.52	108	108.61	105.58	105.12	106.67	105.21	105.29	106.41	103.99	104.3	107.28	106.24	105.4
106.05	107.93	107.46	106.11	105.68	105.78	108.19	107.66	105.25	104.78	106.5	106.99	105.95	108.25	106.4	108.38	104.91	105.32	105.93	104.91	105.92	108.72	107.69	103.78	105.37	106.71	107.28	107.08	107.45	106.78	105.63	103.02	108.47	108.27	105.18	106.66	105.67	106.23	106.27	106.99	105.12	105.46	106.95	105.98	106.51	106.77	105.41	107.67	104.39	107.99
109.48	108.4	108.49	108	107.63	108.4	105.74	108.66	109.7	105.77	109.35	109.73	105.4	105.61	108.96	108.82	107.68	107.67	104.86	107.89	108.56	107.75	109.54	106.31	105.91	105.98	109.12	108.07	110.26	109.11	107.31	107.35	107.83	107.53	107.03	109.03	108.45	109.47	107.79	108.6	109.19	104.73	106.5	106.96	109.42	109.54	107.35	108.05	108.95	106.77
105.4	105.8	104.31	104.66	106.8	105.26	108.28	105.74	103.84	104.49	106.32	106.08	104.32	105.05	106.2	103.72	104.62	104.2	105.65	103.45	104.62	105.69	105.73	106.19	105.32	106.2	105.14	104.89	106.33	104.68	102.1	105.31	105.13	105.52	105.31	106.12	107.84	107.32	105.07	105.55	107.73	105.23	106.45	105.65	104.73	106.11	103.99	103.47	104.92	104.11
109.16	108.87	108.77	107.41	109.11	109.66	110.87	105.88	108.4	108.65	106.51	107.47	109.32	109.92	107.7	109.31	109.53	108.54	107.57	109.33	107.89	109	107.31	108.66	109.32	108.83	108.66	111.01	108.59	106.76	106.17	107.16	107.51	109.21	109.72	108.82	109.01	108.58	106.4	108.48	108.98	108.8	105.85	108.16	108.64	109.99	106.05	108.39	108.58	109.05
105.95	103.97	105.14	105.21	106.54	106.92	105.7	105.22	105.12	108.21	105.99	105.76	104.98	104.99	104.37	105.91	105.48	106.72	104.54	105.13	103.82	104.57	102.68	104.83	106.6	106.37	105.87	105.16	102.11	102.94	105.06	105.08	105.67	104.1	105.65	106.12	107.13	104.89	108.05	106.62	105.48	104.91	105.34	106.14	106.8	107.2	106.02	104.88	105.43	106.05
106.72	107.74	106.4	105.79	107.13	103.74	105.72	105.19	105.24	106.91	106.02	107.61	107.21	106.11	104.75	105.83	105	107.71	107.65	106.54	105.88	104.66	105.44	106.62	107.48	106.95	105.27	105.01	104.8	106.77	105.56	108.59	107.69	106.98	107.79	105.49	106.99	107.42	105.83	105.16	106.06	105.13	104.75	107.03	104.5	106.52	106.75	107.21	105.91	108.1
99.489	99.785	98.323	100.79	102.23	101.11	101.4	99.388	102.01	100.11	98.291	101.33	100.55	101.89	101.49	99.977	99.303	102.64	99.338	99.608	99.524	101.35	100.54	100.57	102.56	100.17	98.622	100.54	101.25	101.97	101.61	99.846	99.609	100.97	101.41	102.1	99.919	100.46	99.832	102.13	100.6	100.35	100.14	101.58	100.34	97.138	100.98	101.05	100.99	101.59
108.35	104.32	106.31	105.56	103.51	107.35	106.21	107.03	107.64	107.62	106.56	105.43	108.23	105.06	106.73	107.33	107.68	106.44	106.52	105.36	107.62	106.31	106.94	106.7	104.04	104.15	108.25	106.35	106.06	106.85	107.46	107.45	107.15	106.41	105.14	105.01	107.21	106.65	107.95	106.94	106.38	106.44	109.48	107.98	108.44	108.61	105.59	107.75	104.25	106.44
102.95	96.893	100.21	99.902	101.14	97.388	99.124	100.44	101.09	100.98	100.9	99.634	100.49	100.72	100.47	101.26	101.28	101.67	100.42	101.2	100.51	100.87	101.57	100.83	101.73	101.03	100.68	98.925	99.958	102.47	99.451	102.44	101.99	102.28	100.99	100.64	101.56	99.897	101.72	103.2	98.738	100.48	101.68	101.27	102.21	100.34	101.12	102.53	99.54	101.94
106.19	103.63	105.02	105.1	105.65	106.24	105.36	104.19	106.72	106.35	104.45	105.23	105	106.54	106.94	106.86	106.4	106.45	106.17	106.64	107.86	105.13	106.69	104	108.48	108.78	105.71	106.61	105.72	107.26	107.17	106.86	105.6	106.2	106.06	104.1	106.34	107.03	104.84	105.58	104.1	108.1	107.27	107.95	105.55	107.03	104.58	105.22	104.13	105.38
104.15	102.79	102.62	100.8	104.24	101.89	103.61	102.49	104.7	101.38	101.8	103.95	103	103.18	100.48	102.16	101.98	103.56	103.88	102.39	102.67	102.38	102.98	101.8	103.01	100.28	101.58	102.89	101.59	103.05	102.25	105.12	101.63	102.88	103.92	101.84	102.14	103.75	103.18	101.89	102.09	103.25	100.69	103.62	103.66	103.11	103.26	101.75	102.87	102.78
106.99	105.23	105.93	105.05	106.08	105.68	106.82	104.49	104.74	107.27	106.29	105.92	108.78	107.36	106.95	105.59	104.42	105.6	107.64	106	106.01	107.24	107.43	105.5	104.03	106.08	106.77	108.22	108.85	104.92	107.39	106.09	109.15	105.15	104.91	105.84	105.4	110.2	106.48	106.28	105.09	104.49	107.4	105.28	107.23	108.24	106.19	105.07	106.84	108.22
106.18	105.79	105.96	107.24	107.94	108.66	106.96	106.21	108.17	107.29	106.48	106.84	104.78	107.13	105.32	107.54	105.72	106.36	105.75	105.4	106.94	106.49	107.5	104.97	106.44	105.95	106.96	105.8	107.15	107.63	107.08	105.64	108.41	108.23	108.04	105.89	107.42	106.81	106.3	104.76	106.32	108.04	107.02	104.02	107.35	107.15	107.37	109.02	105.75	105.02
99.399	100.71	98.218	99.402	99.672	100.01	99.671	102.54	100.69	101.15	99.833	102	98.787	99.794	100.12	99.422	101.16	98.51	98.468	102.82	99.233	100.25	102.31	99.421	99.106	100.38	98.427	101.39	98.553	99.978	100.45	99.225	100.17	100.66	101.17	99.112	99.793	100.84	101.8	99.119	100.42	100.2	99.745	99.237	100.84	102.05	98.684	102.44	99.394	99.297
105.73	107.59	105.8	104.31	107.32	107.12	107.76	106.36	106.16	106.62	106.05	105.75	105.99	104.26	107.15	109.34	106.61	107.3	107.06	105.86	104.65	106.21	106.62	108.23	107.18	107.99	107.85	105.41	107.21	106.05	105.03	105.83	106.39	107.87	106.23	107.15	106.87	104.53	106.59	107.03	105.99	104.62	106.76	107.03	108.31	105.22	108.15	105.88	105.62	106.51
111.24	110.8	110.62	108.36	109.12	110.09	108.8	110.39	109.37	109.35	109.34	109.02	111.86	110.26	110.8	110.61	110.91	110.88	109.9	109.93	110.68	111.53	109.71	110.03	111.49	109.48	111.32	108.66	111.75	110.34	109.74	109.23	109.45	112.2	111.4	111.63	111.54	110.31	107.69	109.88	109.97	109.87	109.47	109.52	109.81	108.84	110.24	109.06	109.23	110.32
96.326	96.768	97.519	99.419	95.114	98.073	98.285	97.326	94.807	97.767	98.945	97.454	98.75	98.789	97.354	97.665	97.82	99.848	98.692	96.94	96.538	97.16	96.776	98.018	97.404	98.635	97.962	98.919	97.75	98.187	97.734	97.817	97.593	98.601	98.354	100.31	99.084	98.766	98.636	98.006	98.128	97.113	97.918	97.693	97.74	96.967	100.02	97.413	97.579	97.76
109.75	111.43	110.18	113.23	111.5	107.86	110.73	112.11	109.12	108.96	112.15	110.9	112.65	109.25	110.73	110.29	108.69	110.25	109.25	107.3	109.41	110.99	112.27	110.38	110.8	109.83	110.25	109.64	109.58	110.46	111.77	111.99	113.28	108.84	111.47	108.9	110.57	108.35	109.55	110.45	111.38	109.41	111.37	110.75	110.1	111.19	109.44	109.93	110.28	111.88
102.14	101.2	101.94	98.908	99.178	99.475	99.618	99.138	100.25	103.17	100.43	100.77	99.561	99.005	99.161	99.816	98.072	100.62	100.82	97.968	100.78	98.835	98.611	100.83	100.81	99.881	98.895	102.43	102.81	99.297	101.52	100.22	101.65	100.17	99.867	100.5	100.85	99.569	100.38	100.96	104.34	98.812	100.62	100.41	100.92	99.75	101.87	99.708	98.954	101.11
109.12	110.57	111.78	109.8	110.79	108.74	111.19	111.16	110.2	111.58	110.52	111.02	112.64	110.21	110.58	109.99	112.39	109.82	110.02	111.16	113.79	111.64	109.69	111.41	110.13	110.25	111.42	109.77	109.33	109.95	112.84	111.73	110.03	111.84	111.67	111.79	107.97	111.53	112	112.28	111.93	108.94	109.66	112.04	108.89	111.28	108.23	111.16	111.83	110.73
99.031	97.495	97.695	95.937	99.173	98.521	97.358	97.67	98.563	98.833	99.269	98.455	99.82	97.475	98.544	96.989	95.683	97.833	97.716	96.175	97.688	95.018	99.35	97.349	96.424	98.481	98.799	97.253	99.269	99.356	99.076	96.513	98.33	98.935	97.742	98.818	97.633	98.37	98.469	98.586	98.102	96.817	95.17	98.771	98.648	98.273	97.653	98.054	98.539	98.089
109.57	108.3	108.27	110.34	109.43	106.09	107.89	108.01	108.14	108.74	108.45	107.42	109.57	109.32	107.99	109.4	110.23	110.35	107.25	107.72	106.11	106.1	107.06	109.69	110.08	108.96	107.82	110.51	108.91	110.1	107.2	108.87	108.68	108.97	108.91	107.78	107.51	108.45	107.59	106.43	107.6	108.39	105.34	109.73	110.01	109.6	109.24	108.09	109.47	108.01
105.67	105.29	103.38	106.49	105.41	106.66	104.62	105.52	105.58	107.73	104.99	104.87	103.29	103.51	105.58	103.79	106.65	105.89	104.44	102.8	106.59	105.57	105.08	105.99	107.32	104.32	104.08	107.31	105.01	104.87	103.48	105.5	104.19	106.08	105.22	106.48	107.43	103.2	105.76	104.59	106.53	106.74	106.15	106.2	105.78	106.18	104.7	105.76	103.74	104.08
108.25	108.93	109.24	105.4	109.39	107.76	107.68	109.29	106.52	108.81	109.22	107.9	110.55	106.66	105.12	106.41	107.52	109.11	109.32	108.54	107.86	107.19	106.11	109.94	107.6	108.6	106.74	107.55	109.92	108.97	107.68	108.61	108.19	108.46	105.83	109.1	107.1	108.36	108.22	106.19	105.18	107.31	110.22	106.62	106.12	105.23	105.73	105.1	107.43	107.55
106.97	107.91	107.54	107.63	107.35	108.88	108.63	109.09	106.62	106.36	107.22	108.99	106.61	107.05	107.06	107.71	108.29	109.83	105.17	109.01	107.44	107.59	107.62	107.29	108.07	107.74	107.94	107.01	110.21	108.23	108.33	106.58	106.9	107.59	108.18	106.5	105.79	110.08	107.94	108.55	107.94	106.44	105.49	107.53	110.66	107.03	106.98	107.06	108.2	107.12
98.072	98.836	100.62	99.439	96.726	98.045	98.874	99.697	99.991	100.04	100.19	98.377	100.05	99.692	97.549	100.62	97.964	98.72	98.232	100.65	99.618	98.998	98.953	97.245	97.567	98.868	99.443	97.927	101.7	100.41	97.203	97.258	97.355	98.976	97.398	98.363	99.257	99.787	99.359	100.25	97.46	98.15	98.817	97.467	98.928	100.94	100.3	100.2	99.443	100.27
108.54	105.78	107.46	108.06	107.8	107.38	107.11	105.48	107.71	106.5	107.18	107.01	105.61	108.34	107.74	105.41	107.8	104.67	105.61	106.43	107.64	105.35	104.73	105.53	105.84	104.99	106.46	107.24	107.68	107.2	106.21	107.06	106.1	106.72	107.07	106.4	106.03	106.39	105.73	107.62	106.49	106.81	105.39	106.97	106.25	106.55	107.27	107.47	105.26	106.51
110.76	108.36	107.26	106.41	107.14	108.05	108.86	107.58	105.6	107.95	109.66	106.11	107.65	108.15	107.3	106.86	107.05	108.99	109.75	107.8	108.95	110.14	108.37	109.78	108.05	106.15	107.88	108.82	109.08	106.68	107.73	106.99	108.02	106.39	107.55	107.12	107.39	109.09	108.11	108.09	108.74	107.3	107.95	108.16	108.75	109.73	107.26	107.22	107.44	107.68
105.76	106.82	105.29	105.97	105.17	103.72	105.31	104.73	106.57	104.64	106.4	104.99	106.83	106.03	103.68	106.25	106.01	106.82	105.52	104.96	106.17	106.52	106.91	106.07	106.98	105.61	104.7	104.34	104.57	105.95	106.69	105.72	106.4	105.43	103.62	104.95	106.21	105.05	106.06	105.17	103.85	107.13	104.99	105.67	104.87	103.89	105.54	104.2	107.2	105.4
101.3	99.908	99.32	100.25	101.87	99.964	99.572	100.97	100.87	100	98.697	99.395	98.693	102.8	99.489	99.383	100.38	100.5	100.99	101.71	100.43	99.674	101.13	100.73	97.854	101.45	99.799	97.797	100.63	100.05	99.695	100.95	100.42	99.47	101.82	99.088	99.923	100.8	102.89	99.63	98.904	100.71	99.316	98.915	98.457	99.083	97.878	99.546	100.4	103.23
105.84	106.5	107.64	108.69	106.77	107.12	106.62	107.04	105.68	109.27	108.42	106.97	106.94	105.6	109.24	107.3	105.93	108.68	107.11	108.34	104.6	104.44	107.57	108.07	107.36	105.71	104.4	108.4	106.88	107.52	106.72	106.2	104.76	105.08	105.65	108	107.63	106.97	107.25	106.74	105.57	105.45	105.32	108.19	104.94	104.53	107.71	106.55	106.48	103.89
95.946	98.576	98.468	98.46	98.31	98.279	97.487	97.506	98.653	97.685	97.749	97.456	96.777	99.144	98.811	96.433	96.086	97.139	97.691	97.761	97.508	98.509	98.772	96.681	99.701	98.668	98.735	99.385	97.813	96.951	96.634	100.18	98.686	99.688	97.537	97.859	99.198	95.961	96.571	100.14	97.943	97.596	99.384	97.933	98.531	97.638	97.362	98.134	96.3	97.598
110.52	112.49	110.2	111.56	109.49	107.65	110.2	112.9	110.43	110.09	110.63	111.37	110.87	111	110.02	110.75	110.85	113.58	109.09	112.01	112.7	109.71	109.97	110.22	110.06	110.48	110.61	109.69	110.3	110.27	110.95	110.52	108.51	110.45	109.94	109.56	108.84	111.48	110.3	109.09	111.3	109.43	110.4	112.99	110	111.38	113.15	107.93	110.38	107.74
99.394	97.251	96.334	99.113	98.949	99.338	96.959	97.463	97.523	98.837	99.952	98.785	98.179	100.81	98.013	96.618	98.295	100.21	98.139	97.298	98.525	98.346	95.846	98.679	100.11	99.459	95.995	97.839	97.425	96.961	99.569	99.069	99.19	97.401	97.771	98.894	97.576	100.23	97.037	97.108	97.42	97.985	99.104	97.558	99.12	95.866	97.919	98.595	98.981	98.555
108.71	110.82	109.9	111.76	108.34	110.89	108.92	111.24	108.48	110.38	108.33	110.12	109.77	109.83	109.62	110.22	111.78	110.19	110.52	112.08	111.59	112.68	109.96	111.67	111.32	109.51	111.29	110	111.15	109.03	110.25	111.12	110.19	110.53	109.25	108.35	110.25	111.24	108.93	111.59	109.27	112.27	111.12	110.54	109.64	108.07	109.79	110.15	109.89	109.51
105.55	106.85	106.84	106.12	106.48	106.89	106.13	106.82	104.89	105.18	107.66	105.87	107.2	107.01	105.79	104.52	107.19	107.11	106.01	105.05	107.52	107.11	108.59	104.13	106.35	107.66	108.88	107.16	105.97	105.53	105.46	106.08	106.1	108.31	106.58	106.77	106.65	103.14	106.75	106.68	106.36	107.12	107.02	108	105.12	106.25	104.96	105.69	108.87	107.52
107.59	108.27	109.86	108.16	107.79	108	109.21	108.11	108.71	109.59	108.02	108.66	108.99	106.15	109.69	111.21	107.56	109.29	108.66	108.57	107.69	107.77	109.16	107.84	111.1	110.08	108.82	109.35	106.62	108.86	107.48	109.3	108.68	105.59	110.95	109.94	109	107.32	109.26	106.39	109.51	106.64	106.55	108.81	108.19	109.56	110.18	107.96	111.65	109.09
105.73	105	105.2	105.33	105.3	105.71	105.15	105.15	104.72	104.12	105.85	105.97	107.17	103.57	102.37	103.42	105.78	105.69	105.23	106.71	106.74	104.46	104.57	106.8	108.93	106.36	106.77	104.89	107.34	104.69	104.64	104.2	106.79	105.24	106.18	104.04	105.73	105.07	103.81	107.36	105.24	106.36	102.56	104.83	104.45	106.38	107.48	105.72	105.59	103.97
98.691	96.623	101.32	97.569	97.481	99.128	99.284	100.44	98.986	97.127	95.998	100.21	99.393	99.616	97.677	99.815	97.335	100.06	99.035	99.638	97.636	98.758	99.377	97.792	98.596	100.2	100.26	98.917	98.679	100.85	98.844	99.755	97.536	97.66	101.11	103.52	99.795	97.898	99.379	99.283	97.329	97.223	99.206	96.776	98.41	96.446	97.712	100.14	99.22	100.04
108.6	109.51	106.7	106.23	106.12	106.31	108.69	107.99	107.83	107.84	106.83	108.52	107.92	107.33	108.88	108.74	105.63	106.11	108.91	109.03	107.27	108.03	108.4	107.06	106.58	110.4	108.29	108.33	109.51	109.72	107.77	107.9	110.11	107.93	107.66	110.91	110.59	107.46	108.38	109.71	108.55	107.95	110.33	108.43	107.82	110.41	107.61	109.44	109.01	107.11
96.986	97.295	96.668	97.338	98.803	97.075	96.508	98.21	96.975	95.483	97.792	98.834	97.114	98.75	97.711	98.722	99.646	96.737	98.215	96.399	99.272	98.652	99.67	95.62	100.44	101.34	98.135	101.89	99.463	100.28	96.702	97.067	99.003	99.218	97.806	97.449	99.187	98.854	99.25	98.86	98.555	97.042	100.2	97.432	96.962	98.288	99.675	97.43	98.802	97.511
108.52	109.4	107.2	107.96	111.51	110.35	108.99	108.41	108.04	104.29	107.59	109.26	109.39	107.01	108.11	109.09	109.2	107.09	111.39	106.87	109.2	109.9	107.87	108.21	107.33	107.29	109.47	110.68	109.23	106.97	109.62	108.19	107.02	110.06	108.61	108.57	110.67	108.56	109.35	107.01	109.22	107.38	108.19	107.78	109.58	107.42	109.24	107.6	110.09	109.02
97.258	98.777	98.594	101.7	98.704	102.03	98.068	99.183	98.195	98.622	99.796	100.98	98.705	98.024	97.899	98.797	100.73	100.16	100.74	96.96	99.702	97.076	98.691	100.12	101.29	96.346	99.916	98.954	97.126	98.525	98.249	102.11	98.107	99.571	100.91	100.43	100.7	98.588	97.003	98.762	99.393	97.854	97.91	96.898	100.91	98.164	99.983	97.683	100.18	97.447
105.54	107.03	103.23	106.34	104.79	104.13	105.06	104.16	106.2	104.91	107.84	105.18	105.65	103.27	107.17	107.81	105.09	105.8	105.43	106.75	106.51	108.42	106.12	106.47	104.31	103.6	107.99	105.68	105.24	107.46	106.68	105.05	107.78	104.58	106.28	105.74	104.76	106.54	107.89	106.58	103.42	105.07	105.95	104.91	102.58	107.21	107.33	105.03	106.51	106.04
101.73	103.66	103.37	103.86	106.86	103.72	103.36	105.18	102.82	103.7	101.7	102.86	99.551	104.67	102.24	100.67	104.22	103.48	100.64	101.67	100.19	102.91	103.87	105.36	101.98	103.64	101.87	103.37	101.88	103.15	102.69	100.67	103.87	104.28	101.56	103.18	100.77	103.35	100.65	101.97	102.79	102.95	103.9	104.46	102.48	101.89	102.1	105.87	103.58	102.47
108.62	108.84	105.9	109.05	108.64	107.37	105.15	107.58	108.1	108.81	107.95	107.1	107.79	107.23	107.47	107.89	108.66	107.87	107.29	109.19	108.57	108.84	107.17	109.75	105.61	108.16	107.87	108.8	108.31	107.28	106.74	106.84	107.73	109.18	105.82	106.78	107.22	109.84	109.19	110.01	107.96	107.42	106.65	108.49	108.43	108.53	108.04	107.41	106.05	111.65
106.78	106.27	104.87	105.2	104.39	103.4	104.21	105.82	106.02	107.46	106.8	105.54	106.23	104.15	103.82	105.57	103.74	106.61	106.94	106.65	105.77	105.63	105.38	104.72	106.11	105.84	105.34	105.1	107.52	105.47	106.08	106.28	106.1	106.77	105.42	105.17	105.2	107.14	102.25	107.21	103.84	106.1	105.8	106.59	106.29	104.84	104.65	106.2	106.6	107.49
105.12	106.85	103.46	106.97	105.33	104.4	104.78	106.24	105.28	103.5	103.75	107.26	105.22	106.72	105.34	104.5	105.76	104.42	106.65	104.58	106.28	104.32	105.08	102.03	104.53	104.61	107.44	106.05	105.56	107.56	103.69	104.43	106.18	104.89	103.89	107.03	107.84	106.24	103.94	104.52	103.73	104.64	106.87	103.76	106.42	107.72	108.31	105.22	105.46	106.58
98.492	99.157	96.909	96.534	97.931	98.919	97.67	97.915	99.967	97.508	98.686	96.818	98.428	98.195	98.646	97.563	99.819	98.282	98.785	99.831	97.744	96.601	96.679	97.904	98.711	97.101	96.51	98.629	99.488	99.109	96.323	97.897	97.768	97.701	95.786	96.456	97.194	100.15	98.466	98.856	99.268	98.221	97.01	98.071	100.34	99.422	98.698	98.471	97.898	99.213
106.35	105.47	107.93	105.55	106.18	105.08	104.13	107.77	103.57	105.4	106.92	107.49	104.93	106.65	106.86	107.87	105.42	106.26	106.99	104.74	104.63	106.68	105.87	108.15	106.82	106.19	107.4	105.67	106.81	107.11	106.95	105.83	104.5	107.64	107.65	105.74	106.41	106.21	107.19	107.31	108.02	107.89	105.8	108.4	107.82	106.38	106.21	109	107.17	107.29
105.04	108.84	108.36	104.74	106.5	105.73	107.11	106.64	105.26	103.47	102.71	105.73	108.03	106.78	106.35	107.24	105.95	107.31	103.99	106.11	106.62	105.27	107.21	105.67	107.19	105.54	106.45	106.28	103.93	104.88	106.53	107.05	106.16	105.81	105.95	106.21	104.82	106.45	105.96	105.55	106.34	107.43	106.05	107.83	107.44	104.99	105.57	105.67	108.32	105.82
98.44	100.45	99.298	99.49	99.738	100.54	101.91	101.3	98.564	101.26	98.049	98.835	101.74	101.89	101.04	99.87	101.31	100.36	101.78	98.962	101.79	100.15	100.47	100.68	98.953	100.39	99.679	99.585	99.979	100.44	99.612	99.163	97.927	100.01	98.656	98.52	101.53	100.07	101.5	100.56	99.382	97.002	100.63	101.42	99.983	100.79	100.67	100.91	98.726	101.76
97.552	96.911	99.837	99.095	95.917	99.082	100.2	98.899	101.22	97.561	99.084	98.02	99.394	99.079	95.048	98.578	97.152	98.182	101.64	98.552	99.305	95.679	95.979	99.696	97.28	99.405	99.699	98.379	98.221	99.507	97.523	99.828	97.168	99.089	99.003	99.368	98.966	100.11	97.131	96.929	98.141	98.648	96.26	97.217	99.807	96.185	97.79	98.852	97.23	98.541
96.305	99.286	98.251	97.685	96.944	98.857	100.28	99.088	98.512	99.072	96.66	97.859	98.304	97.677	96.792	97.924	97.798	100.04	99.336	97.073	100.14	96.162	97.847	100.76	97.64	96.637	97.826	99.616	98.268	100.33	97.659	97.096	96.449	99.054	96.798	99.123	98.74	101.59	98.627	99.202	96.817	98.357	97.714	97.627	98.11	98.582	97.526	99.541	99.079	98.082
96.269	100.3	97.257	101.22	99.14	101.08	98.011	100.16	97.364	97.916	98.96	99.298	101.4	98.257	100.02	101.88	99.54	96.762	100.13	97.685	97.35	96.153	97.471	100.38	99.209	99.168	100.57	101.57	99.81	97.431	99.933	99.02	101.8	99.093	98.78	98.25	98.114	95.599	98.899	102.99	97.289	97.967	96.623	100.89	98.623	99.043	99.725	98.856	99.29	99.129
100.43	100.54	98.549	99.752	100.87	100.38	100.59	100.42	102.31	100.49	101.31	99.942	102.12	98.424	101.35	100.11	100.71	100.33	102.41	99.743	99.438	100.7	102.78	101.97	98.917	101.8	100.85	100.99	101.1	98.642	101.32	99.924	99.158	102.07	100.26	100.64	100.62	100.82	101.3	98.69	99.86	102.19	102.12	99.914	100.03	99.94	100.53	98.908	100.67	100.11
98.25	97.737	97.287	97.109	97.648	96.785	97.938	99.17	97.881	97.054	98.297	94.28	97.91	98.513	96.746	100.19	97.822	99.007	99.746	99.63	97.626	96.806	97.506	98.056	97.309	97.226	96.768	96.459	97.14	98.427	96.158	99.157	97.435	99.628	97.334	97.913	98.549	97.702	98.872	97.5	99.184	96.018	98.718	98.165	99.511	96.082	98.099	99.832	99.233	99.338
105.54	104.79	106.17	105.8	103.49	107.44	106.15	106.02	106.78	105.89	105.9	106.88	108.47	104.32	107.14	106.45	105.14	105.24	104.88	103.1	105.01	106.48	105.36	105.32	103.96	107.65	106.06	108.34	107.38	106.11	107.27	104.29	105.41	106.39	106.31	106.29	104.01	106.66	105.88	104.73	105.07	105.17	106.58	106.24	105.42	105.22	104.68	104.98	105.51	105.33
111.35	107.42	106.84	109.01	108.97	110.16	105.68	107.04	107.14	108.3	107.79	108.2	107.33	107.55	109.86	109.31	108.29	105.16	107.7	106.29	107.89	108.09	108.04	107.09	108.52	107.91	106.47	109.49	108.14	106.07	107.5	109.51	109.53	108.68	108.69	107.98	107.27	108.88	107.6	108.12	107.34	109.74	107.82	106.85	109.29	107.69	109.8	108.12	108.38	106.4
107.89	106.79	109.26	109.28	106.57	109.31	109.36	109.34	111.75	107.7	108.7	107.26	109.41	109.23	107.74	107.32	108.67	108.63	108.51	107.27	107.44	109.22	108.45	107.54	109.92	109.23	106.27	109.85	110.12	107.47	108.15	106.61	110.49	109.26	107.04	106.75	108.47	110.23	107.88	107.37	107.73	108.92	108.07	110.16	110.04	109.27	107.82	108.5	108.97	107.43
109.2	106.31	109.27	106.71	107.54	109.73	108.82	107.6	108.18	106.52	107.71	105.27	108.28	103.98	107.85	108.5	108.12	106.55	108.34	108.87	107.93	108.56	106.52	105.32	106.96	107.48	107.99	106.74	105.8	107.46	108.99	108.48	107.2	107.99	107.14	106.65	108.96	107.17	107.62	107.62	107.57	106.25	108.41	106.37	108.1	107.16	107.36	107.41	109.13	109.04
107.97	104.46	107.92	106.2	109.87	105.43	108.04	107.07	105.99	106.37	107.83	104.89	104.93	107.93	103.7	104.7	104.18	106.26	105.67	106.43	107.86	107.77	106.11	107.05	104.63	107.95	105.73	108.92	106.16	106.25	104.84	106.04	107.62	107.08	103.52	103.01	106.71	106.28	105.56	105.17	107.19	107.35	106.04	107.16	104.55	105.5	104.07	108.38	106.56	105.29
104.48	105.47	105.83	103.51	104.09	105.55	105.55	106.28	105.21	103.64	104.94	104.5	104.72	107.7	107.23	106.53	105.05	103.92	105.5	105.94	104.65	104.23	106.32	106.94	103.41	103.9	105.5	102.76	105.61	105.88	103.49	105.31	105.99	107.89	104.85	105.86	105.16	105.5	104.78	106.18	106.12	106.67	104.34	102.81	105.86	106.48	105.97	107	103.37	106.77
96.148	99.204	94.154	97.625	98.144	97.125	99.236	96.364	98.508	98.103	99.017	97.882	98.24	97.694	98.52	97.785	97.964	98.798	97.38	99.007	99.112	97.145	98.132	99.653	100.01	98.24	96.827	99.748	99.664	99.384	95.949	96.924	100.5	97.788	98.791	98.262	97.855	98.947	98.011	100.22	97.93	96.029	98.525	98.756	96.352	99.122	98.015	99.287	97.162	98.097
104.66	105.25	107.31	105.63	106.35	108.42	105.18	105.24	106.16	109.39	108.01	104.46	106.82	105.46	105.39	104.72	105.29	106.48	108.04	106.62	106.19	106.58	106.79	106.83	107.54	105.79	108.51	107.04	105.4	105.23	106.11	108.3	107.65	107.52	105.02	104.52	105.51	108.8	107.02	104.34	105.55	106.01	106.73	104.97	104.69	106.09	106.72	107	108.12	107.3
110.95	110	108.37	106.61	105.2	107.74	109.31	107.53	108.57	108.58	107.54	106.03	107.5	105.63	109.28	107.6	108.64	109.16	107.05	108.26	107.59	108.89	108.35	106.12	108.55	108.38	108.88	106.37	106.37	109.58	108.71	109.07	108.1	107.23	108.48	108.48	106.64	106.6	108.14	108.02	109.29	108.18	110.24	110.14	106.65	107.61	109.13	106.53	107.48	108.08
101.2	100.27	100.26	100.37	99.634	98.4	98.852	99.799	102.18	101.74	101.33	101.36	100.18	101.59	99.603	99.728	97.518	98.624	101.37	102.31	100.11	102.63	100.59	103.33	100.12	98.06	101.2	100.47	100.97	103.46	100.22	100.82	100.54	102.26	100.34	99.91	101.4	100.01	99.81	99.431	100.35	99.439	98.987	99.701	98.659	102.34	101.9	101.19	100.35	99.799
108.34	109.63	108.5	107.46	110.4	106.94	107.87	110.17	111.88	110.15	109.88	108.37	107.86	109.51	109.38	108.55	106.86	109.69	107.48	106.96	109.1	107.05	109.74	110.89	109.27	108.1	107.12	107.63	109.71	108.87	107.02	108.41	107.14	108.53	108.32	109.55	107.89	108.67	107.62	108.33	107.47	107.6	109.29	107.74	106.72	107.04	108.41	108.5	108.71	106.98
104.32	104.93	105.87	108.93	105.93	107.3	105.31	103.98	105.72	105.26	102.96	106.62	105.11	106.46	106.25	104.78	106.06	107.46	109.17	106.27	106.95	106.85	105.53	106.92	107.29	106.41	107.54	107.11	104.59	106.88	105.48	105.06	105.28	107.21	102.77	104.68	105.57	105.51	103.71	105.27	105.25	107.3	107.22	104.89	105.98	106.69	106.14	106.84	104.91	103.81
108.33	102.95	106.62	108.45	106.17	104.8	105.66	103.72	104.91	104.88	105.7	105.2	106.94	104.36	106.39	106.35	106.7	106.02	105.53	104.06	107.15	109.74	104.06	106.05	103.83	104.85	106.53	106.41	103.9	103.47	106.34	105.94	103.9	104.91	107.28	104.78	104.31	105.92	105.04	106.83	106.58	105.44	103.55	104.32	106.52	105.03	104.75	103.58	105	107.23
106.15	106.94	108.48	108.07	105.11	105.86	105.03	104.68	106.47	104.24	105.43	106.28	105.65	105.33	105.75	105.39	105.32	103.87	105.75	104.67	103.71	104.37	108.55	106.39	109.07	104.85	105.29	106.45	105.9	106.96	106.85	104.79	104.34	104.95	104.17	105.85	106.93	105.78	105.27	105.44	106.12	105.4	108.15	104.58	105.67	104.91	106.12	104.29	106.37	103.96
96.361	99.872	97.124	97.909	96.802	96.789	98.182	98.172	97.253	96.297	97.301	98.94	97.993	97.819	99.713	97.057	97.382	95.343	96.41	96.91	95.6	99.754	96.51	97.885	98.356	99.711	99.334	99.458	96.12	96.194	96.428	99.271	97.255	97.969	96.549	98.88	99.921	97.508	96.98	97.078	98.004	97.716	100.33	95.32	97.154	97.019	98.102	99.099	99.417	99.375
107.44	108.67	108.61	107.4	109.21	105.65	108.79	107.07	106.98	109.1	106.74	106.88	108.44	106.88	107.74	106.2	110.13	105.4	106.4	109.52	106.95	107.82	107.53	107.52	107.98	108.99	108.88	107.47	106.17	107.55	109.7	109.18	107.92	107.98	108.28	107.12	108.49	110.36	108.61	106.8	106.95	109.87	108.12	108.98	110	109.22	107.72	107.65	106.94	108.73
105.47	105.27	105.28	106.17	105.74	106.28	108.46	105.71	104.67	104.9	107.03	106.29	107.16	106	105.49	103.49	104.9	106.18	105.15	104.24	104.98	105.57	106.42	105.24	105.33	106.26	105.15	106.62	107.11	105.15	103.99	105.61	105.51	105.74	102.78	105.65	104.64	104.95	106.07	104.74	105.92	105.35	106.58	104.77	107.22	104.74	105.76	105.72	104.4	105.47
107.21	107.99	108.49	108.33	109.32	109.2	108.65	109.23	109.62	109.24	110.13	106.96	107.49	108.5	108.86	108.36	108.1	108.52	109.22	106.33	109.5	108.86	108.23	107.54	108.04	108.48	106.87	108.37	109.58	109.17	108.44	107.87	108.41	108.48	108.81	107.91	107.06	106.64	107.08	108.32	109.08	109.15	106.78	108	106.17	107.7	107.36	108.39	108.85	105.81
110.93	111.04	108.29	110.67	108.72	110.18	112.85	109.02	110.42	112.64	109.88	110.95	109.04	111.92	107.48	109.53	110.32	110.81	109.99	112.17	106.81	109.77	109.95	109.61	109.19	111.61	112.51	112.11	111.45	110.11	107.88	110.88	108.6	110.73	109.04	109.13	110.96	109.22	112.07	109.43	106.84	107.32	108.99	110.31	110.74	108.41	112.72	111.19	111.69	111.32
105.82	107.04	105.16	105.73	106.9	107.05	106.3	105.13	107.4	105.57	104.92	104.85	107.77	105.56	105.49	106.56	105.51	106.72	107.01	104.34	105.51	104.31	106.48	104.62	106.94	105.26	104.83	107.07	104.91	108.34	106.67	104.13	105.9	106.37	104.42	106.07	106.55	107.26	107.12	106.97	105.63	104.05	106.04	105	107.6	105.11	105.76	105	106.35	104.23
108.54	106.39	105.59	108.61	107.53	107.86	106.56	106.94	105.27	107.14	105.75	108.41	105.22	106.61	105.47	105.13	106.23	105.28	107.32	105.79	106.27	108.91	106.74	106.61	106.56	106.37	106.06	104.38	105.99	107.22	107.53	106.28	106.71	106.86	107.65	105.06	105.63	108.83	106.13	105.36	105.35	106.26	107.74	103.74	104.16	105.27	105.24	104.72	107.21	105.09
105.86	108.2	106.21	106.82	107.05	108.96	106.83	106.29	107.65	105.14	106.41	107.01	105.99	107.17	105.16	106.47	107.89	109.22	109.05	106.97	108.29	106.64	105.44	106.67	107.31	104.79	104.77	107.06	106.05	107.55	107.4	106.81	106.42	104.89	106.94	105.57	106.21	108	106.19	106.31	107.79	105.75	107.68	108.12	107.23	107.1	107.45	106.2	105.1	107.38
107.24	107.58	109.4	107.76	109.01	109.86	109.42	108.94	110.39	107.03	109.23	109.17	108.17	107.83	110.29	111.33	109.29	106.29	108.92	107.93	108.2	109.61	107.64	108.42	108.68	109.81	109.39	108.87	108.46	107.83	108.79	107.12	108.07	107.91	107.99	109.24	108.65	108.11	107.14	108.96	109.03	109.26	109.25	110.02	107.65	109.05	108.09	108.83	109.04	107.25
105.9	108.36	107.59	107.93	108.92	106.5	109.7	109.56	109.44	109.1	109.44	109.43	107.27	110.08	109.19	109.01	108.15	109.31	110.02	107.25	108.24	107.35	108.84	106.31	108.32	108.48	109.65	110.11	107.74	109.01	107.95	109.23	109.04	107.3	107.66	111.04	109.54	108.97	108.07	109.55	108.41	108.31	107.51	109.33	107.73	107.3	107.72	108.18	107.17	107.12
96.509	98.028	95.742	97.559	98.712	97.186	98.734	96.681	97.101	97.967	99.342	97.751	98.091	96.786	97.883	98.312	100.19	100.65	99.09	96.5	98.794	97.632	98.289	98.544	98.35	97.358	100.03	96.277	96.306	97.458	98.978	99.23	99.914	96.847	97.524	99.367	97.362	98.306	99.721	100.59	95.999	99.291	99.595	99.143	96.377	97.486	98.654	99.842	98.388	96.646
106.62	106.86	107.46	106.64	106.74	108.39	107.01	106.41	105.68	107.04	105.86	106.15	105.38	107.03	105.88	106.7	106.57	108.34	105.88	107.35	107.36	107.26	105.83	108.87	108.49	106.61	108.31	106.76	107.52	105.15	106.25	104.28	104.93	108.52	106.92	105.27	106.88	105.97	106.46	107.62	107.48	106.75	107.64	106.31	106.58	106.65	104.49	107.29	107.39	106.66
108.74	109.33	112.69	109.82	108.34	112	110.01	111.75	111.03	111.13	110.32	110.2	109.7	111.4	109.36	106.37	109.25	110.32	108.75	110.71	109.77	111.75	113.03	112	110.68	110.76	113.49	107.77	110.32	108.71	108.6	109.73	110.76	109.34	107.49	111.03	110.63	109.61	109.83	111.61	108.73	109.13	111.35	109.5	111.03	110.51	110.7	109.6	110.66	110.93
108.25	107.72	110.12	109.62	110.14	109.94	111.43	107.73	105.67	111.49	110.92	110.96	110.8	108.24	108.03	111.05	109.05	109.66	111.4	109.72	110.32	110	110.7	108.59	112.05	109.09	111.84	108.38	109.93	109.99	109.9	111.43	109.64	110.72	110.34	110.71	112.47	113.23	113.96	110.3	112.22	112.43	110.59	111.98	109.79	111.81	111.65	110	109.82	110.68
106.94	104.73	105.47	105.77	102.89	103.75	104.73	106.3	105.17	106.6	106.99	106.79	108.44	103.74	106.14	106.53	103.72	105.4	106.83	105.86	103.99	104.99	107.21	105.44	107.27	106.21	105.8	108.46	106.61	103.81	104.34	105.15	108.06	104.82	105.89	106.3	107.2	105.81	106.24	105.99	106.77	106.28	105.45	106.29	107.84	105.58	106.29	107.08	105.03	104
95.55	96.676	99.693	97.598	98.643	96.716	98.168	97.723	97.255	95.927	97.308	96.387	99.063	96.824	97.111	98.968	98.403	98.001	100.42	96.285	97.305	95.686	97.655	98.709	96.583	96.317	97.861	97.763	97.959	99.838	98.207	100.61	98.047	97.959	97.688	97.52	98.527	98.243	96.73	96.937	98.729	95.985	97.284	99.137	98.162	96.25	95.666	97.518	98.923	100.38
107.28	104.62	105.83	106.53	105.95	105.08	107.98	105.56	106.85	105.68	103.53	104.53	107.28	106.61	105.41	105.33	105.13	106.53	105.55	104.99	107.17	107	105.2	106.12	105.75	104.79	105.31	107.14	106.24	105.29	107.2	108.4	107.06	103.33	106.89	106.17	107.81	105.24	107.58	106.59	107.33	108.3	106.6	104.01	104.61	105.78	105.39	106.41	104.09	105.25
106.04	104.21	104.51	105.19	105.45	103.84	103.3	106.39	106.83	105.13	104.94	105.18	106.33	105.51	105.22	105.5	105.55	106.81	107.34	107.5	104.82	107.06	103.9	103.32	108.94	107.67	107.25	106.25	106.65	104.46	104.5	105.47	106.07	102.84	106.97	105.19	107.36	105.98	106.16	102.66	105.51	105.14	106.18	104.46	106.86	105.9	104.51	106.04	103.9	105.46
99.356	99.229	96.529	97.737	99.535	97.485	98.007	96.634	98.525	96.84	97.323	97.4	99.546	98.947	98.451	97.824	97.758	98.984	97.85	96.13	97.38	99.594	97.193	99.176	97.251	98.027	98.488	97.939	95.745	96.934	98.609	99.917	99.068	96.825	98.675	97.006	96.573	98.056	98.452	99.294	96.554	98.861	98.226	98.281	97.405	98.58	96.893	98.625	97.499	96.604
106.75	106.04	105.51	105.15	107.4	108.45	106	106.34	105.2	107.58	107.56	105.31	107.04	105.25	108.06	108.32	106.65	106.55	109.35	106.71	107.93	107.27	107.11	107.01	106.68	107.53	107.25	105.48	105.22	103.51	105.84	105.48	108.95	107.9	107.37	105.36	106.9	106.18	107.2	106.2	107.31	107.54	107.42	106.46	107.44	107.13	105.32	108.06	106.96	105.53
101.43	95.394	98.199	99.027	98.843	99.286	97.565	98.032	99.289	98.088	98.569	99.673	96.394	98.227	100.63	98.359	96.059	100.66	98.461	99.391	97.231	97.53	96.69	99.626	98.595	95.289	97.188	99.411	98.162	100.39	98.158	97.938	96.869	99.741	97.754	98.299	98.617	96.489	96.726	99.06	99.203	98.431	99.931	99.025	98.271	98.189	98.807	98.471	98.369	98.164
100.6	100.53	101.17	101.31	97.505	100.14	100.77	101.42	99.643	100.19	98.61	100.52	100.59	99.357	99.93	102.4	101.81	101.21	99.657	100.87	98.763	98.187	101.78	100.68	98.703	99.394	101.1	99.685	102.22	101.39	102.13	100.27	100.51	98.826	100.31	100.79	100.92	101.36	98.618	100.09	101.97	99.345	101.69	101.69	99.23	100.13	101.62	101.52	101.31	100.03
108.08	108.28	107.73	108.42	107.79	109.44	108.61	108.64	108.18	109.89	107.24	108.41	108.43	108.65	109.25	107.37	108.69	109.2	107.26	106.89	106.94	109.64	106.22	111.07	108.67	107.68	107.8	109.29	106.74	107.5	107.77	108	107.66	110	108.21	108.12	106.75	109.38	107.66	109.32	110.1	108.76	106.54	105.05	107.34	110.52	108.33	108.35	109.43	107.99
106.38	105.81	103.93	107.71	104.06	108.21	108.61	105.37	105.7	105.02	106.32	108.12	106.61	103.03	105.84	104.45	106.31	106.28	106.48	104.28	105.87	106.6	105.24	105.52	105.62	105.97	104.65	105.58	107.62	106.96	104.53	104.5	104.81	105.45	106.09	106.07	107.18	106.88	105.66	107.21	106.13	105.86	106.31	105.01	107.14	105.16	105.66	106.71	106.16	104.74
108.07	106.79	105.5	103.71	105.18	105.88	105.31	107.03	105.29	105.01	107.12	104.73	104.59	104.45	104.87	105.68	104.96	106.97	104.26	106.5	105.2	104	105.12	106.96	105.88	106.84	105.31	106.82	104.89	105.72	108.71	104.05	105.32	105.57	106.99	106.08	105.73	105.49	105.22	105.84	105.96	104.34	106.57	106.52	105.85	105.51	105.95	106.94	105.33	106.16
108.27	105.65	104.89	106.83	106.61	106.46	106.71	107.72	107.05	107.32	106.91	104.73	106.41	105.67	106.26	107.42	105.16	108.45	106.56	104.79	106.4	107.1	107.04	105.94	108.49	107.14	106.37	107.34	105.93	108.25	105.05	107.96	106.26	107.96	106.09	107.26	105.96	105.33	106.55	104.88	105.81	108.94	106.15	107.72	107.87	104.4	107.44	105.5	106.22	107.96
106.6	105.42	105.58	105.63	105.34	103.69	104.6	105.86	107.25	106.8	105.05	107.55	110.02	107.9	104.99	105.05	106.94	106.52	108.45	104.02	107.69	106.18	105.07	106.25	105.71	106.82	107.5	106.86	106.76	110.49	106.24	105.39	105.35	104.97	107.17	105.6	106.46	107.71	103.69	108.49	107.8	108.07	107.53	107.06	107.26	105.54	105.72	109.62	106.41	107.59
100.12	97.056	98.082	99.669	96.756	98.279	100.08	98.001	96.6	98.345	98.274	100.03	100.28	100.76	99.153	99.543	99.981	96.852	97.45	100.67	97.105	99.405	101.33	99.43	99.027	97.969	98.943	101.24	98.718	99.51	100.12	98.773	100.57	101.02	97.865	98.513	99.352	99.312	99.821	98.472	100.31	99.758	97.3	100.16	97.718	99.567	99.273	100.13	97.705	98.365
96.649	97.434	99.628	97.46	97.334	97.834	98.693	98.138	100.45	97.855	97.022	97.118	97.314	97.583	97.683	98.982	99.536	99.009	97.18	99.758	99.263	98.45	99.368	96.562	97.128	98.9	97.456	96.903	98.448	98.765	96.336	96.484	97.982	97.719	96.874	99.851	99.062	96.681	97.205	100.42	98.486	97.99	96.467	98.153	96.384	96.728	98.564	97.655	98.366	97.184
109.03	110.2	109.96	108.54	109.76	108.82	110.83	110.07	107.71	109.68	109.65	108.55	106.55	107.91	108.76	108.17	107.1	110	109.55	108.01	109.98	106.02	108.48	107.61	109.64	107.85	109.84	110.17	107.9	109.01	108.5	108.06	106.25	107.64	108.14	107.21	108.41	108.64	107.02	109.84	107.97	108.81	108.82	108.53	110.63	107.02	108.71	108.19	108.38	109.33
108.05	111.4	109.57	109.79	111.07	110.75	111.48	109.43	110.27	110.77	108.7	111.3	109.49	111.15	108.54	108.1	111.77	109.22	110.16	109.63	112.23	111.56	110.84	109.77	110.99	108.59	112.48	110.66	109.69	110.95	109.65	109.19	112.6	109.86	109.53	108.92	109.98	110	109.64	108.89	108.75	113.8	111.39	113.59	112.23	111.04	108.98	111.09	110.17	112.57
98.012	99.854	100.41	100.89	101.26	101.77	101.14	101.21	101.44	97.737	101.72	101.01	102.17	100.96	100.58	100.7	98.728	99.621	98.959	97.855	99.978	99.372	100.77	99.113	98.589	102.24	101.28	98.683	101.58	100.43	98.99	97.896	99.634	99.659	100.63	96.787	97.341	100.91	99.547	97.668	99.653	101.24	100.48	98.542	100.43	101.01	99.173	98.919	100.93	101.69
106.2	105.7	106.69	107.42	105.35	109.02	106.84	105.61	107.39	104.27	103.85	105.31	105.42	107.91	105.61	106.93	106.12	104.26	104.72	106.03	105.21	106.91	106.82	107.12	105.48	103.25	105.11	104.63	105.05	105.67	104.91	106.19	106.04	107.39	106.31	105.93	105.46	106.28	106.46	105.51	105.24	105.61	105.28	106.12	105.17	106.72	105.22	106.7	106.16	105.21
108.11	110.56	108.18	108.04	105.02	107.31	108.76	107.95	109.41	110.29	107.56	107.82	105.73	107.64	108.34	106.94	110.36	107.6	107.4	109.44	107.53	107.19	108.54	107.84	109.43	107.67	109.22	109.31	108.41	106.89	108.95	106.79	107.76	107.73	109.71	108.46	109.38	106.81	107.53	108.81	109.58	109.78	108.32	109.06	106.87	107.77	109.67	108.53	109.19	109.78
106.52	105.64	106.48	107.33	104.75	103.32	105.36	102.83	104.84	104.85	105.55	105.84	106.9	106.84	103.74	103.85	104.16	107.25	107.11	106.01	107.89	105.86	104.37	107.38	106.99	105.53	108.04	107.76	105.87	105.52	106.11	105.13	104.4	105.4	105.74	105.67	106.11	105.3	104.8	107.36	107.84	105.7	105.15	105.17	106.05	103.35	106.78	105.03	105.37	105.69
108.21	109.32	109.2	108.22	106.02	109.57	107.51	108.16	110.49	108.66	106.44	104.96	108.05	108.55	106.74	108.31	108.59	106.67	105.6	109.11	105.08	107.58	110.35	108.86	108.4	107.82	108.6	109.42	105.81	107.73	109.9	108.38	108.7	110.82	108.8	108.28	107.37	105.54	109.59	107.38	110.29	106.71	108.28	106.86	107.19	108.18	106.47	107.56	109.56	109.46
96.551	97.389	99.645	97.019	97.32	99.948	99.154	96.578	99.389	97.562	97.43	97.2	99.935	100.53	97.14	96.748	95.855	98.984	98.46	94.932	99.785	94.537	97.912	97.681	97.997	96.71	100.52	95.349	99.289	98.573	97.745	97.117	97.282	98.446	97.612	96.73	98.903	96.357	98.056	97.89	97.377	95.488	99.5	99.15	97.107	94.591	98.172	96.496	99.76	97.484
100.88	99.583	101.93	101.55	100.62	102.78	98.565	101.4	100.77	101.61	101.53	101.37	100.43	99.414	100.31	101.37	101.47	99.071	101.14	100.78	100.8	102.65	99.546	100.02	100.13	100.73	101.33	103.8	101.32	99.599	101.45	99.045	100.37	101.05	100.2	101.15	99.39	99.143	101.58	99.036	98.556	100.59	99.415	101.51	101.23	102.96	99.885	99.95	102.03	101.17
105.53	106.5	107.93	104.65	106.08	107.19	105.6	104.53	107.56	105.43	104.86	105.84	105.24	105.56	106.51	106.3	105.13	105.77	107.29	107.06	104.06	106.72	104.4	106.34	107.79	107.7	108	108.37	106.5	107.98	105.42	107.48	108.52	106.62	105.85	104.72	106.12	106.8	107.68	106.46	103.61	107.29	107.35	104.27	106.38	106.12	104.65	105.86	105.64	106.85
99.704	100.24	99.832	100.97	100.2	99.098	97.43	98.658	98.374	99.725	98.126	98.141	99.724	98.225	99.088	99.806	99.637	98.295	99.279	98.712	101.15	100.73	100.85	99.173	96.668	98.97	100.03	98.146	98.015	98.19	98.416	99.09	99.222	98.98	100.77	101.61	99.73	98.072	98.734	100.19	97.681	96.443	99.293	100.42	99.079	97.878	100.27	98.518	98.616	100.35
110.62	112.04	109.74	111.17	110.16	110.21	113.38	111.58	110.84	111.15	110.92	109.23	110.31	108.06	110.72	111.5	108.95	113.02	108.89	109.83	111.7	110.3	110.63	110.55	112.64	109.48	111.78	109.92	110.33	110.62	109.07	109.7	110.44	109.49	110.1	111.79	112.42	108.82	111.03	110	112.69	111.23	109.49	109.17	111.43	109.25	112.11	111.56	110.12	111.31
105.91	108.15	107.52	105.46	107.72	106.09	105.84	107.98	108.15	104.29	104.31	104.64	107.34	105.25	105.94	104.54	104.9	104.79	107.16	106.88	107.2	105.97	107.13	109.03	103.72	105.26	103.18	105.43	107.77	107.41	107.03	106.08	107.43	106.91	107.09	106.51	103.37	106.68	105.34	105.35	105.9	105.92	104.83	106.65	103.87	106.16	106.24	104.54	105.62	105.19
107	106.37	106.71	106.36	107.68	104.76	105.03	104.42	107.27	105.88	106.26	104.3	105.49	103.89	103.65	104.48	106.48	104.93	104.01	107.66	105.21	107.88	107.15	104.88	106.5	108.08	104.72	105.33	104.55	106.24	106.32	107.29	106.36	109.12	105.83	106.81	106.57	107.84	106.35	108.39	107.19	105.94	106.21	106.65	104.58	106.36	106.82	106.5	103.06	106.99
98.09	100.58	97.514	99.827	98.551	97.641	99.36	97.982	99.208	99.633	98.087	101.07	101.15	100.04	97.98	97.824	99.86	99.881	95.407	99.419	99.281	100.19	100.33	99.657	99.904	100.84	99.374	99.084	97.242	98.724	99.49	99.048	97.219	99.433	100.15	101.46	98.106	98.395	98.607	98.209	98.953	99.736	101.15	100.09	97.014	99.518	99.485	99.293	100.69	98.579
106.24	106.15	105.96	105.85	107.27	103.91	107	108.13	105.38	103.73	105.89	107.07	105.59	106.53	106.85	106.77	105.46	106.22	108.35	107.09	107.7	104.25	106.75	106.34	105.82	104.92	109.05	106.27	106.69	107.75	105.93	108.89	107.19	108.39	105.66	105.42	103.16	107.11	107.52	104.34	106.52	107.02	106.23	107.5	107.08	105.67	107.78	106.51	106.06	107.16
104.65	104.24	106.48	103.6	107.23	105.33	104.72	107.88	104.93	105.92	104.78	105.67	106.91	106.42	106.37	107.47	106.51	105.22	104.1	105.74	105.03	107.48	108.92	107.98	103.78	105	106.31	104.58	108.43	106.06	106.63	105.37	104.68	105.14	106.19	106.24	105.15	104.78	103.21	103.76	106.26	106.53	106.59	105.67	106.13	105.2	106.22	107.21	104.81	106.55
108.22	109	105.63	104.48	106.05	106.15	107.06	104.88	105.77	105.34	107.34	104.04	104.89	105.35	105.49	107.58	107.17	106.47	110.07	108.78	105.96	105.8	107.8	104.78	107.7	107.57	109.57	105.77	106.7	106	110.35	107	105.09	106.97	106.69	108.95	109.25	105.61	104.58	106.14	107.44	106.54	107.72	106.5	103.49	105.5	106.93	105.3	108.26	106.53
108.88	106.82	109.02	108.22	109.59	107.09	108.88	107.96	108.76	109.56	109.73	107.31	106.12	108.82	108.41	109.87	107.05	108.47	108.47	108.72	108.23	105.67	107.67	108.69	109.7	108.21	109.11	108.62	107.34	109.84	107.54	108.03	109.56	107.95	106.56	108.67	109.6	107.31	109.59	108.18	108.95	107.41	106.85	109.73	106.79	110.7	110.32	108.43	107.88	107.76
109.59	104.92	107.91	109.63	107.73	108.58	107.97	107.08	108.03	108.11	107.79	108.91	106.2	107.24	107.98	108.33	108.49	109.99	108.39	107.47	107.47	107.45	107.41	107.18	110.09	107.8	107.45	107.53	109.47	108.64	108.54	109.86	107.63	106.84	107.34	107.67	108.39	109.32	108.38	106.97	108.37	108.21	110.56	106.45	107.99	106.27	108.63	108.6	107.32	108.57
106.4	103.35	106.78	107.32	105.58	106.41	104.24	106.57	105.57	106.46	105.91	105.72	106.53	107.23	104.6	105.72	106.58	107.01	103.39	105.9	105.9	106.74	105.16	105.56	104.03	107.54	104.6	105.2	105.15	104.15	104.72	107.06	105.43	105.81	104.13	105.5	105.99	104.46	106.59	103.1	106.73	105.62	104.75	103.67	107.38	107.98	104.14	106.42	104.47	104.32
105.2	105.7	107.27	106.64	108.21	107.87	106.2	105.41	103.57	106.94	106.12	107.95	105.33	106.53	105.86	105.4	105.86	107.3	108.43	105.9	105.51	108.38	106.58	108.92	106.77	106.64	108.69	105.39	106.86	107.4	105.36	106.05	106.47	104.96	105.32	107.15	105.03	106.55	103.74	104.47	105.51	105.13	107.65	105.45	106.86	106.56	106.51	107.21	107.09	104.71
99.594	99.546	101.33	100.24	100.02	103.23	99.065	99.817	102.03	101.7	98.716	101.74	101.34	99.301	99.662	102.4	97.355	101.72	98.427	101.7	100.62	101.38	99.618	102.89	99.743	101.7	101.62	100.87	102	100.6	100.83	100.51	98.925	101.89	102	102.22	99.305	104.27	100.86	101.5	98.53	101.45	101.75	100.98	97.689	100.24	100.95	101.83	101.06	99.863
106.54	107.32	107.2	105.78	105	105.53	106.43	106.22	106.29	106.93	105.99	106.56	105.55	106.5	107.26	106.96	105.26	106.12	104.79	108.2	106.57	107.4	105.96	105.68	105.56	105.68	108.68	104.94	104.52	105.62	105.69	107.44	105.74	107.47	105.39	103.17	107.71	106.92	106.19	105.05	105.21	106.96	106.64	105.45	104.7	107.01	105.61	102.63	105.95	107.5
103.03	104.87	106.83	107.24	105.04	103.63	108.34	107.23	105.59	106.82	107.12	104.23	106.08	104.76	105.6	105.42	106.45	106.26	104.62	107.9	105.15	106.7	105.32	107.69	102.85	105.87	106.16	107.19	106.52	105.88	107.1	106.66	105.43	105.41	104.65	103.78	104.03	104.53	105.52	104.94	105.6	105.27	104.97	106.08	104.98	106.71	103.33	105.51	105.53	105.45
105.17	106.24	106.44	104.2	105.92	105.85	103.66	105.67	105.13	106.45	109.01	107.56	106.21	105.41	105.23	104.13	104.73	104.63	105.03	106.17	105.35	104.59	105.91	105.92	107.22	106.2	107.39	103.38	104.93	104.88	105.38	107.38	103.64	105.16	104.33	105.12	106.4	106.43	107.48	105.8	104.32	105.91	107.97	106.21	106.33	104.43	106.1	104.37	104.43	105.1
100.28	101.07	103.07	99.99	97.478	100.46	100.35	99.135	99.741	101.65	99.207	101.49	101	102.45	100.98	100.23	99.969	101.5	99.296	101.29	102.33	100.99	102.24	99.97	102.17	100.26	99.974	99.467	99.676	100.48	100.34	101.91	99.069	98.941	100.25	100.18	100.93	99.718	99.903	100.17	98.094	100.96	99.416	99.272	102.22	100.68	102.08	101.54	100.53	99.634
105.52	107.21	109.34	108.74	106.73	108.37	108.08	107.29	108.48	108.36	106.27	109	109.05	108.6	108.55	109.2	109.25	110.14	108.41	108.49	108.13	107.58	107.94	108.88	110.38	109.18	108.42	106.47	107.36	105.71	107.53	107.73	107.74	107.25	108.91	107	107.48	107.96	109.41	108.62	110.32	108.28	108.73	109.57	105.12	108.57	107.49	106.95	107.9	108.32
105.89	106.03	102.86	107.14	105.19	107.55	105.02	105.97	104.8	104.44	105.35	106.2	105.65	107.81	104.71	107.07	107.35	105.53	107.25	105.86	108.94	105.9	105.97	105.92	105.65	107.71	107.15	107.09	104.77	107.37	105.93	106.03	106.91	105.68	108.87	104.73	107.46	105.72	105	106.39	106.14	106.58	108.35	104.68	106.23	106.52	106.1	105.03	107.26	105.97
106.54	105.62	107.13	105.44	106.31	105.19	105.86	103.85	104.75	106.65	105.34	106.59	107.28	105.8	103.34	102.27	105.85	107.16	102.62	106.64	106.58	106.33	105.58	104.12	104.82	105.21	105.62	105.98	105.4	104.47	102.44	106.07	103.44	105.84	106.46	104.19	104.63	106.42	103.29	104.47	106.13	104.85	105.12	105.48	103.71	104.82	107.4	105.31	104.7	104.64
106.39	106.63	106.57	107.17	107.4	107.86	108.58	107.42	106.92	108.01	106.56	105.69	107.52	107.04	106.29	107.74	105.59	105.37	107.75	108.06	105.79	108.28	106.4	107.94	105.06	106.24	108.07	108.26	105.09	105.89	104.39	107.11	107.44	106.01	107.77	108.88	105.7	106.9	106.21	106.81	105.6	108.2	104.8	106	104.76	105.9	104.83	107.85	105.96	106.01
108.98	110.45	108.7	111.85	111.58	110.96	109.85	109.23	110.51	113.22	111.35	107.45	111.83	112.97	109.25	111.07	109.82	109.43	109.99	111.07	111.62	110.84	110.41	110.28	109.34	111.24	110.37	111.9	112.09	110.73	110.05	110.93	110.64	111.06	109.66	109.49	109.26	109.54	112.3	111.48	108.94	110.59	110.93	109.58	109.18	108.19	110.07	110.59	111.48	109.36
108.99	108.53	110.06	110.48	109.4	108.73	106.24	108.71	109.6	108.74	105.56	109.41	109.49	107.8	108.86	110.55	109.56	108.07	108.86	106.13	106.83	107.44	107.21	108.87	108.81	108.63	109.42	107.9	107.46	108.9	108.27	107.04	107.93	107.14	108.11	107.18	107.49	107.09	107.35	109.07	108.83	106.43	106.69	108.99	106.17	109.54	109.98	108.73	106.96	109.8
103.64	101.32	100.96	99.388	100.18	98.233	100.49	100.55	100.16	101.1	99.621	100.46	101.47	101.12	101.81	100.75	100.06	101.49	99.466	99.314	99.108	100.09	100.75	99.922	98.829	103.75	99.457	101.76	100.2	99.394	103.23	102.33	100.31	99.249	100.97	102.44	102.06	100.13	101.19	99.712	100.15	100.06	102.32	102.54	102.73	99.88	99.729	101.83	102.84	101.15
101.63	100.91	100.48	100.88	100.33	100.32	98.908	100.95	102.08	100.47	100	101.82	99.194	101.14	101.29	100.41	100.79	100.53	101.55	99.406	101.21	101.37	100.22	100.23	100.37	98.657	99.925	99.953	102.85	100.76	100.83	99.947	98.158	101.54	101.83	98.788	102.26	100.57	102.06	100.23	101.39	100.85	102.22	99.666	98.469	100.83	100.54	99.009	102.06	101.19
110.38	109.75	110.87	109.19	110.18	107.2	109.2	110.45	107.61	108	108.2	109.2	109.4	107.26	108.31	107.45	108.78	109.4	108.45	107.14	109.02	108.27	110.42	109.23	106.62	108.73	108.45	105.09	107.67	105.6	106.32	107.93	108.67	108.27	107.92	110.23	107.37	107.14	107.01	108.66	107.03	109.52	108.41	110.65	109.4	108.28	111.01	107.15	106.4	109.49
106.43	108.91	109.09	107.25	106.8	107.55	108.37	109.63	108.06	107.96	109.81	108.37	107.45	109.25	109.38	109.06	109.59	107.85	113.16	107.6	108.96	109.09	107.47	105.46	107.11	107.32	110.49	106.94	108.53	107.43	108.54	107.18	108.63	108.16	106.4	109.02	108.08	109.24	107.67	107.7	108.3	108.34	109.53	108.12	108.72	108.51	109.51	106.32	107.66	108.05
102.18	107.21	105.08	106.72	105.08	104.61	102.84	105.38	104.82	106.6	103.09	105.31	105.84	105.59	105.08	104.29	106.04	105.32	105.08	107.19	104.04	104.75	105.35	106.27	105.06	105.21	105.22	105.02	104.78	104.88	104.83	104.3	107.23	102.61	104.04	105.61	103.9	106.52	105.67	103.93	105.81	103.82	105.33	106.04	105.09	104.65	106.58	104.97	106.16	106.68
110.36	110.74	110.29	109.99	110.57	113.02	109.83	110.3	110.18	110.56	112.48	109.07	109.14	109.67	111.12	109.17	112.14	111.33	111.05	112.45	109.45	109.17	110.37	112.76	110.74	111.35	110.79	107.68	108.39	110.83	108.66	111.1	110.24	109.86	109.89	110.58	110.79	110.18	109.92	112.75	111.75	110.45	111.49	110.98	112.41	111.24	111.16	110.87	111.16	108.45
105.08	105.42	104.72	104.68	103.85	107.31	104.2	106.1	105.45	106.25	105.3	105.6	105.46	106.28	108.01	106.03	105.75	105.11	101.63	105.09	104.76	104.51	106.66	103.9	104.26	104.51	107.64	106.59	105.08	105.43	106.47	105.09	105.91	103.24	104.43	107.29	107.55	104.58	105.64	106.26	106.31	103.89	105.18	105.99	104.12	106.16	104.72	105.79	107.52	105.91
105.46	105.34	108.28	108.46	104.54	106.27	102.25	105.46	106.73	105.51	105.99	106.65	105.71	105.15	105.39	106.87	106.8	106.02	104.17	104.91	105.32	107.1	104.65	106.2	106.13	104.26	104.17	106.94	106.45	107.87	108.28	104.78	106.23	105.39	104	107.32	103.02	104.84	104.5	107.55	106.84	106.89	103.76	105.02	105.11	104.89	104.28	105.95	104.71	106.48
109.23	105.75	106	107.58	105.22	106.41	107.38	107.28	105.81	107.05	105.51	108.76	107.14	108.09	106.4	107.33	105.95	107.46	107.59	107.49	105.23	106.63	105.23	104.58	104.92	107.47	106.8	107.35	106.16	106.8	104.44	106	105.02	105.05	106.77	106.39	104.78	105.68	105.29	106.38	104.76	108.35	106.12	108.87	104.75	107.61	107.62	106	105.6	107.3
107.55	106.42	105.41	107.45	105.94	105.7	106.95	105.79	106.24	105.25	106.81	107.57	105.75	106.64	106.11	108.33	106.8	106.12	105.66	107.37	107.35	105.38	106.48	105.15	106.29	109.03	107.29	105.91	106.06	106.45	107.63	106.78	105.38	104.47	108.09	106.22	104.4	106.72	106.85	106.06	105.77	107.52	107.47	108.51	104.79	107.77	107.06	106.4	106.66	106.35
106.48	108.07	105.49	105.12	105.13	107.41	107	103.93	105.54	107.52	107.12	106.73	105.93	104.91	105.38	106.65	105.61	105.65	104.58	106.47	105.77	105.62	106.38	104.73	104.22	107.34	106.45	108	107.61	106.69	106.16	106.82	104.09	105.72	108.57	106.55	107.09	105.28	104.31	105.09	103.94	106.95	107.3	105.94	107.26	107.05	105.94	106.69	105.66	105.08
107.21	109.55	109	109.89	109.34	109.37	109.85	109.86	110.06	107.85	108.15	110.85	107.83	105.42	110.76	110.43	108.45	108.05	109.1	109.27	107.33	109.61	108.61	106.21	109.54	107.34	109.65	109.1	109.15	109.2	108.1	107.43	110.49	108.77	109.08	107.72	107.26	107.96	108.61	108.79	107.71	107.14	109.9	108.08	109.21	108.09	108.08	109.16	109.63	109.79
104.12	107.07	104.77	105.17	103.79	106.87	105.22	106.06	104.61	106.24	107.71	105.9	106.71	104.61	104.16	104.66	105.73	103.39	106.57	105.78	106.76	103.67	106.25	105.78	106.99	105.27	104.47	106.53	103.94	105.29	106.17	103.19	104.97	105.87	105.15	103.5	107.33	107.62	105.31	104.48	105.14	106.58	106.65	105.6	103.7	106.81	106.13	106.86	104.46	106.07
102.59	107.29	105.96	106.73	105.28	106.08	104.11	104.36	106.61	105.09	106.2	106.85	107.21	106.21	104.63	103.7	107.12	106.81	105.01	106.49	104.6	106.06	108.29	106.03	105.24	105.87	105.73	104.69	106.16	107.61	106.84	107.06	107.92	107.27	104.47	107.58	105.32	106.58	104.57	103.44	106.99	107.06	105.21	107.09	103.38	106.4	106.07	106.15	106.41	107.82
106.38	109.3	107.48	107.74	107.84	107.38	105.28	107.37	107.11	106.02	108.81	107.75	109.12	106.18	108.22	106.46	108.51	108.52	106.79	107.27	107.32	106.83	107.32	106.93	107.17	108.7	105.96	108.43	108.64	108.02	106.43	105.82	108.09	109.17	108.84	108.45	108.18	107.06	109.62	109.07	110.09	105.83	107.48	106.73	104.53	110.74	108.26	107.8	107.5	107.78
100.55	102.03	98.335	101.11	100.4	102.62	101.9	101.85	102.53	100.91	102.71	101.72	102.68	99.72	102.15	99.318	101.61	103.24	104.4	99.78	100.43	99.8	100.23	100.39	101.2	99.475	100.98	101.05	100.33	101.6	100.35	101.7	98.349	101.72	100.32	100.31	100.49	100.94	104.26	100.59	100.75	100.73	99.986	103.31	100.31	101.15	101.68	101.8	103.41	101.5
106.39	104.73	106.25	106.95	104.82	106.13	106.78	104.08	105.53	105.97	105.35	106.82	105.8	105.05	104.62	105.87	104.62	104.55	104.77	105.98	102.42	105.04	103.41	107.24	105.49	106.23	105.54	106.01	105.19	104.29	105.27	107.1	106.1	104.77	105.95	107.49	105.85	104.41	106.61	104.73	105.8	107.06	103.26	104.13	105.89	106.53	104.66	105.75	105.27	107.23
104.79	104.45	106.51	106.28	102.65	103.1	104.85	106.35	106.85	106	105.33	107.17	104.29	107.12	105.36	106.22	105.01	107.04	104.27	106.83	108.52	104.7	105.96	105.16	106.87	106.28	106.28	102.9	105.75	107.53	105.64	104.37	105.42	106.22	107.75	105.88	104.32	105.23	105.16	105.73	104.49	105.85	105.21	105.99	104.83	107.24	103.88	105.74	105.82	105.37
110.44	109.94	110.35	110.13	109.72	110.82	110.28	109.9	111.42	109.44	108.54	109.04	110.03	110.95	111.6	111.67	110.31	110.51	109.36	110.05	108.54	110.95	111.71	111.59	110.3	113.77	110.99	108.93	109.94	110.34	109.77	112.49	109.42	112	109.18	109.51	111.21	110.94	109.61	109.97	109.83	111.68	110.25	108.49	110.91	109.57	111.35	112	109.28	108.39
99.055	96.156	96.16	96.363	98.253	99.238	97.093	98.827	97.502	97.299	99.742	98.316	97.544	97.385	98.292	98.504	98.545	98.998	99.196	98.329	97.639	96.173	97.652	97.797	96.864	98.831	98.544	97.809	96.82	99.89	99.216	98.625	98.158	99.034	98.572	99.611	97.245	98.555	98.536	98.487	98.234	96.942	98.655	96.07	98.648	98.319	99.347	98.501	100.04	97.138
106.8	104.42	107.19	107.2	106.1	107.35	104.17	106.39	105.91	105.94	103.72	106.11	104.45	106.8	106.59	106.19	107.55	105.81	105.23	107.57	106.91	104.78	106.93	106.44	105.98	106.44	108.91	108.29	105.73	106.71	106.02	106.86	106.56	103.66	106.26	107.6	105.88	105.55	105.19	105.38	105.02	104.33	106.11	105.23	106.17	104.59	108.1	106.87	105.76	108.65
106.03	106.59	107.77	105.96	106.32	106.94	107.8	106.8	104.59	105.99	106.23	104.92	106.32	104.38	106.21	104.68	104.04	105.61	104.79	106.62	104.04	107.22	106.67	107.51	106.9	105.87	106.95	106.56	107.36	107.97	107.31	105.34	104.52	105.92	106.96	102.56	105.07	107	109.03	107.19	107.06	104.84	108.67	106.13	107.02	107.89	107.75	105.55	106.15	105.37
106.51	109.44	110.61	107.12	106.36	107.45	109.8	108.64	108.98	109.11	107.31	108.43	107.85	109.48	107.38	111.07	108.35	110.37	108.92	107.35	107.21	108.2	107.95	106.97	105.91	108.94	109.03	106.89	110.03	107.2	108.62	109.32	107.58	104.75	107.31	109.81	105.93	108.53	106.63	107.56	107.86	109.8	110.8	108.5	107.01	107.39	106.21	108.28	107.11	107.44
105.14	104.95	103.09	106.38	105.4	108.1	106.2	106.15	104.27	104.66	104.88	106.43	105.11	105.21	105.29	106.45	104.32	105.19	103.91	105.27	104.82	106.17	105.11	106.55	104.81	104.65	107.04	105.41	106.06	105.06	105.67	107.92	107.29	105.09	108.89	105.03	107.41	104.98	104.79	107.72	106.57	105.82	106.42	105.27	105.05	104.88	106.19	105.14	107.47	105.95
106.8	107.29	108.4	107.86	107.01	108.22	108.24	105.16	108.52	107.93	107.96	107.47	108.99	107.64	109.79	109.68	109.04	110.38	108.44	109.92	107.2	108.58	108.38	107.31	108.66	110.68	107.96	107.54	109.79	109.45	107.1	107.4	108.08	109.54	110.32	110.28	108.91	108.79	109.34	109.2	108.55	108.9	110.01	108.65	108.17	107.83	109.57	107.48	106.09	106.99
105.88	105.85	104.52	104.42	104.72	105.54	106.36	105.75	105.95	106.55	108	104.96	104.37	107.02	106.88	106.69	105.46	106.83	104.83	105.13	106.69	106.79	106.22	102.11	105.9	103.49	105.5	105.68	106.2	104.15	105.86	105.95	107.11	104.05	106.7	106.49	106.96	106.08	108.6	105.93	105.81	108.56	106.4	109.6	107.2	104.47	108.83	104.76	107.52	104.04
107.44	108.04	108.03	109.43	108.93	106.26	106.77	106.83	108.82	107.55	108.99	109.76	106.74	107.27	111.39	108.43	108.03	107.87	109.62	108.78	107.74	109.94	108.29	109.04	107.05	107.06	107.63	109.45	106.81	108.26	107.02	106.38	108.96	104.43	106.56	107.81	108.05	107.09	108.52	107	107.79	108.46	109.35	108.21	108.7	108.39	106.96	107.52	108.85	107.66
105.8	105.17	107.67	103.1	106.14	106.73	106.11	107.44	105.56	108.85	106.76	104.49	105.24	102.63	104.35	107.55	105.4	107.7	107.21	106.3	103.61	106.31	106.92	107.09	104.64	104.66	104.71	105.43	105.45	104.81	105.12	104.59	105.55	105.65	106.36	104.9	104.2	105.37	103.79	105.84	106.93	107.82	106.04	106.84	106.78	107.38	106.14	106.33	107.1	106.08
107.28	105.79	105.29	104.93	107.39	106.75	103.34	108.27	107.02	105.75	105.04	107.56	108.83	108.74	105.33	108.47	107.55	105.26	107.33	108.01	105.36	107.27	104.89	107.62	107.02	104.98	106.65	105.8	107.38	105.8	105.33	106.23	107.45	106.65	105.96	104.53	106.89	106.88	105.2	106.4	107.28	104.92	105.28	106.43	108.38	107.52	107.88	105.93	106.82	106.61
107.34	106.65	107.76	109.25	108.47	106.99	109.22	108.14	107.21	108.16	107.42	108.07	106.82	107.24	106.82	108.88	108.06	107.61	107.4	107.57	108.73	104.97	107.01	109.33	105.66	108.55	107.86	108.18	107.67	107.32	107.41	106.14	106.82	105.64	107.54	106.68	107.24	106.74	108.15	109.11	107.52	109	108.12	109.12	108.81	106.27	107.24	108.06	110.32	107.64
108.19	110.13	106.81	108.2	108.08	108.52	109.17	111.42	108.04	109.37	107.74	107.22	109.27	105.55	108.68	107.92	109.56	107.51	106.54	109.79	106.97	108.45	108.09	107.91	106.04	111.18	106.3	108.93	109.39	107.86	109.58	108.25	108.14	108.46	107.85	110.26	109.89	107.79	109.44	107.11	108.92	110.83	107.71	108.69	108.06	106.26	109.27	110.37	109.35	111.21
106.34	108.21	108.29	107.97	109.83	109.53	109.82	106.46	106.47	109.97	107.68	109.32	107.07	107.94	110.69	107.76	107.74	105.97	107.43	107.71	110.27	107.9	104.73	107.52	107.85	109.99	110.88	109.76	108.62	109.1	107.98	107.78	106.49	111.68	109.24	110.83	106.95	106.23	105.73	110	108.83	109.08	109.69	108.63	108.51	110.8	107.78	107.33	106.57	108.44
103.29	104.93	106.66	106.33	104.81	106.41	105.79	105.9	103.52	104.9	105.99	107.09	105.91	102.37	105.34	105.08	107.56	105.9	103.15	106.26	107.11	105.58	107.88	105.93	105.77	108.66	105.59	105.61	105.72	105.98	104.93	104.23	103.71	106.51	104.65	105.15	107.01	106.37	104.4	107.28	107.91	105.66	105.06	107.72	105.48	105.93	104.45	105.75	104.92	106.04
105.16	107.1	105.21	106.04	107.19	105.51	107.69	105.25	107.13	105.15	107.09	105.37	105.58	105.99	106.24	105.36	107.4	105.96	106.79	107.05	108.43	106.4	106.25	106.47	106.79	107.69	106.36	105.65	105.15	107.4	104.49	105.78	107.45	106.9	106.76	105.8	106.71	104.17	105.55	104.66	105.49	108.52	102.54	105.96	103.56	106.31	107.14	106.85	105.53	107.08
107.32	109.41	105.43	106.83	107.58	105.76	108.57	109.18	109.09	109.45	106.71	107.17	108.71	108.95	108.98	109.41	109.1	108.24	108.91	106.68	108.01	106.88	109.16	107.86	108.53	108.25	108.95	108.96	109.89	107.67	110	107.61	106.41	106.95	108.06	111.45	107.26	109.48	109.28	108.25	109.58	107.42	108.22	109.26	106.43	106.58	110.09	108.32	109.29	106.68
108.82	105.56	106.2	106.1	107.18	108.33	107.35	109.2	107.19	107.51	108.35	107.5	109.6	105.66	107.37	108.57	108.01	108.44	107.53	107.65	109.66	107.28	107.64	106.16	108.04	107.05	106.63	109.11	111.28	109.76	107.84	106.97	109.02	109.89	106.96	107.66	106.73	109.8	108.67	107.43	109.75	108.33	107.94	110.84	107.44	109.78	107.91	108.96	107.3	107.69
104.31	104	106.79	104.99	104.63	103.91	104.48	105.7	107.7	104.71	106.01	104.52	107.11	106.93	106.61	105.14	106.91	104.41	107.3	104.9	106.09	107.66	106.24	105.81	104.98	104.89	107.8	104.98	106.49	106.8	105.24	105.98	106.28	104.18	104.19	105.78	104.2	105.76	105.47	103.66	104.32	105.62	102.31	105.13	104.52	105.35	105.64	107.69	105.51	106.62
108.19	110.23	107.95	107.96	108.06	107.01	107.56	106.42	109.19	107.09	109.39	110.61	106.25	110.57	107.64	107.76	107.85	108.59	105.62	107.37	105.01	110.96	109.91	106.23	109.61	108.79	107.58	109.22	108.52	108.26	105.47	109.1	106.36	109.68	107.46	107.8	109.45	107.89	108.99	107.41	111.37	107.87	107.22	109.52	108.39	107.58	105.05	109.96	110.67	109.7
95.955	98.581	98.744	97.538	98.594	98.257	99.569	98.733	98.1	97.945	98.28	98.484	98.055	101.66	96.852	96.699	99.593	97.839	95.208	99.672	98.765	98.156	98.814	95.419	99.818	98.782	98.426	98.466	96.857	99.022	97.335	97.533	95.569	98.622	99.068	98.241	97.291	98.222	98.054	98.92	98.485	97.172	97.522	96.208	98.294	100.7	97.196	96.021	94.348	99.968
109.29	108.54	111.55	108.47	108.28	106.26	108.26	107.87	108.16	108.1	108.97	111.44	108.08	110.64	109.25	109.13	109.51	109.79	108.68	108.96	110.12	109.57	108.07	109.34	108.17	107.98	107.59	107.7	107.03	107.57	106.92	107.94	108.3	110.18	109.29	108.81	107.58	108.89	108.17	107.61	107.62	107.94	108.04	107.4	107.62	109.23	107.68	108.76	105.6	110.04
99.453	99.865	97.72	98.509	97.721	98.093	97.48	99.772	99.943	97.953	100.13	97.13	96.841	99.37	98.241	99.061	98.711	98.405	98.349	99.728	99.365	97.393	94.411	100.12	98.409	98.958	99.553	100.37	98.378	95.324	97.438	97.034	98.529	99.172	98.553	98.079	99.94	100.73	98.121	97.999	99.247	97.984	97.548	98.47	97.979	98.955	97.746	98.102	98.515	98.286
102.38	99.546	103.32	101.78	99.572	100.15	100.54	101.9	100.57	100.82	101.51	99.925	100.91	101.28	96.973	102.38	98.682	100.25	98.046	99.505	99.697	99.694	101.17	100.06	100.56	100.08	100.61	100.08	101.44	100.52	100.72	101.65	100.88	98.393	99.731	100.57	100.26	98.654	102.47	99.747	103.26	100.9	100.24	100.32	101.43	100.84	98.954	100.97	99.921	100.9
107.79	110.28	110.4	112.75	110.09	107.65	111.47	114.17	110.13	110.99	112.63	111.46	109.22	110.78	108.65	111.84	111.12	112.37	109.68	111.45	110.32	111.42	108.55	109.65	110.3	109.51	109.75	111.59	111.36	109.63	110.4	110.76	110.32	109.8	110.3	109.61	109.93	108.77	110.13	109.57	110.3	111.81	111.75	110.86	109.6	110.96	111.06	110.38	109.26	111.5
106.1	104.67	106.05	107.11	107.02	106.02	104.74	105.4	104.16	107.79	104.63	106.05	106.95	105.66	107.36	105.03	105.63	106.32	104.73	108.19	105.72	105.1	105.21	106.33	105.62	107.01	105.35	103.08	107.99	104.41	104.92	103.63	103.8	105.79	105.54	105.38	105.9	106.66	106.85	104.89	104.95	102.08	106.15	106.33	104.9	106.66	105.46	103.5	108.23	105.93
104.94	104.3	103.32	105.35	104.69	107.51	103.76	106.2	108.59	106.68	108.2	105.14	106.13	106.13	107.5	106.34	105.38	105.31	105.8	106.45	105.66	106.86	107.96	107.48	105.61	107.01	105.13	106.44	105.8	107.57	104.59	104.52	103.84	104.35	105.22	106.64	106.17	104.95	104.6	107.38	106.09	105.44	103.16	107.51	106.23	104.65	106.14	106.21	106.37	104.7
105.63	106.54	105.28	104.78	104.94	106.09	103.17	105.9	104.7	107.61	103.86	104.13	106.54	104.9	104.75	104.62	108.44	105.69	105.1	104.45	103.9	105.88	106.22	105.15	106.16	107.76	106.01	103.95	106.05	104.81	107.22	106.91	103.81	104.77	103.89	106.17	107.18	107.43	105.15	106.13	105.65	106.9	103.77	104.8	104.56	107.1	107.04	104.86	104.93	104.93
108.89	110.77	109.39	109.03	109.1	109.06	107.96	108.55	108.41	108.91	109.84	109.53	108.86	108.5	108.88	111.14	109.49	111.59	107.13	108.22	109.02	108.56	106.47	108.03	106.87	107.51	107.35	107.75	107.26	109.01	109.39	110.73	109.27	110.8	109.71	108.22	108.33	108.68	108.87	107.72	109.81	108.05	107.61	110.7	107.24	106.19	106.53	108.06	107.56	108.71
97.748	98.647	98.94	97.556	98.703	96.329	98.908	98.103	96.961	94.909	99.307	97.381	98.421	96.431	95.585	100.52	96.285	97.145	97.141	98.64	99.685	98.969	98.062	96.941	96.957	99.656	98.515	100.3	97.539	100.11	98.629	98.052	100.08	99.595	98.298	98.004	98.641	97.798	99.025	97.988	98.098	98.29	97.321	97.265	96.789	98.492	100.7	97.892	100.3	99.155
101.42	100.65	98.497	101.98	101.11	101.51	100.72	100.03	99.891	101.81	100.28	102.74	99.62	100.72	101.54	100.73	100.13	100.35	101.75	100.93	100.41	101.4	101.59	103.76	100.36	102.13	99.315	98.104	101.77	101.57	102.57	100.57	101.72	103.04	102.75	100.13	100.25	101.42	100.31	100.95	101.67	100.3	103.09	99.91	101.78	102.55	101.34	98.849	98.714	102.43
105.19	108.52	106.43	107.91	105.75	106.99	107.09	108.09	107.2	108.63	105.5	104.8	108.38	107.73	106.83	104.83	107.47	106.38	107.41	105.35	107.12	107.98	106.68	106.34	106.11	105.66	104.87	105.1	108.17	107.44	106.53	105.45	108.77	107.73	107.02	107.95	106.27	105.57	107.05	106.11	106.35	106.7	106.77	107.13	106.18	104.81	106.69	106.34	105.73	106.27
106.02	104.04	106.05	104.91	106.31	104.73	106.04	105.8	107.05	106.03	106.98	105.19	104.16	106.16	106.5	105.16	105.63	104.86	106.03	106.41	101.73	106.59	102.71	104.17	108.08	104.78	105.15	107.12	105.57	105.9	106.34	106.46	105.08	107.67	103.35	105.5	107.42	105.41	104.01	106.6	105.71	104.3	105.42	104.68	106.19	106.21	105.27	106.61	105.09	106.91
105.54	106.13	104.57	104.99	106.89	105.84	105.83	104.45	105.69	107.43	107.8	106.07	105.87	104.64	105.36	105.21	105.37	108.46	106.18	107.53	105.68	103.74	106.7	106.06	104.89	108.32	107.37	105.27	106.63	104.53	106.28	106.93	106.51	107.97	106.84	104.48	105.43	105.6	105.59	105.11	106.86	107.23	107.25	105.83	107.06	106.37	107.73	108.01	105.01	103.87
108.48	106.35	106.98	106.64	106.48	108.6	105.68	107.83	106.16	106.24	107.9	106.68	106.92	107.98	105.88	107.84	107.93	106.03	109.06	107.37	105.85	106.56	106.48	108.43	107.09	108.36	108.3	105.77	107.85	105.11	107.48	109.38	108.3	107.39	106.91	107.05	105.6	106	105.74	107.05	107.11	107.06	106.41	104.76	108.57	108.09	104.06	107.13	108.14	106.03
106.88	105.36	106.31	104.86	106.42	104.8	106.61	105.75	104.11	107.94	104.7	103.49	106.05	107.15	105.94	104.36	105.4	102.86	104.59	106.85	107.53	104	104	105.44	105.08	108.11	106.39	105.26	108.34	107.03	104.81	105.65	107	104.99	104.46	104.39	105.46	105.48	104.46	105.05	104.75	105.62	108.11	107.68	104.62	105.1	106.89	105.97	103.48	104.47
104.31	106.32	105.72	103.79	105.5	106.2	104.39	105.24	104.96	104.86	103.94	104.66	104.39	105.93	106.5	105.3	107.24	105.5	107.05	106.69	105.07	106.08	108	106.06	105.39	104.36	106.82	105.71	104.35	105.85	106.47	106.77	107.9	105.66	106.73	104.97	107.88	105.76	104.97	105.42	106.15	103	107.64	105.57	105.43	106.55	102.37	106.11	105.1	105.3
110.11	108.01	108.74	109.25	106.83	108.6	108.88	109.03	108.39	108.45	106.71	109.94	106.31	109.24	108.56	106.73	109.97	109.99	109.16	106.93	108.79	107.49	109.73	107.65	107.91	106.24	105.51	108.81	107.98	110.22	108.26	107.77	109	111.45	110.6	108.47	108.53	107.89	110.05	106.11	107.53	107.15	111.58	106.59	109.04	108.1	107.59	107.7	107.92	109.06
104.37	105.46	105.22	105.46	104.09	105.87	107.75	107.98	105.45	107.93	104.76	105.1	106.58	105.92	104.08	103.36	108.06	106.59	105.85	106.58	104.06	106.28	107.2	107.07	106.83	106.51	105.96	105.37	103.93	107.69	104.89	105.12	106.7	106.15	104.49	104	102.74	104.43	106.74	105.07	106.34	103.52	107.17	107.38	106.9	105.69	106.29	105.97	106.02	106.54
107.95	105.24	105.8	105.09	104.65	107.96	105.8	104.99	106.88	104.31	104.5	105.55	103.67	108.32	105	106.3	104.65	104.06	105.38	106.51	106.54	105.12	105.99	105.83	105.63	106.23	104.48	104.39	104.23	105.43	105.28	107.9	104.17	106.48	106.1	106.35	105.29	104.6	103.11	106.19	106.03	107.39	105.82	106	107.38	104.21	106.09	105.49	107.17	105.42
108.55	104.98	107.2	105.57	106.21	108.51	107.05	107.21	108.98	105.01	105.56	107.76	106.72	105.38	105.75	104.78	106.14	106.18	105.11	107.27	106.85	107.34	104.16	104.77	105.99	105.74	107.23	106.94	105.3	106.43	107.74	108.5	105.73	107.79	106.78	108.36	104.15	108.18	109.04	105.91	104.91	106.38	104.5	107.27	105.64	105.35	107.36	108.52	106.6	107.4
107.4	106.82	108.24	109.23	106.89	107.37	107.78	106.88	110.27	110.94	109.03	108.62	107.82	108.96	108.26	107.96	106.76	107.48	108.7	110.23	108.85	107.85	110.48	109.52	108.86	108	108.93	109.42	110.41	106.62	110.35	107.17	108.86	109.46	108.96	107.81	107.5	108.54	109.45	109.05	106.92	109.23	107.03	107.45	109.27	109.3	107.71	108.04	108.94	109.1
109.21	108.86	109.79	109.86	110.42	109.01	108.37	107.76	110.32	108.99	107.6	108.16	109.98	109.1	108.86	108.53	108.59	108.28	108.36	106.93	110.21	110	108.83	106.52	106.62	107.12	109.34	107.3	109.4	110.18	109.01	109.64	111.04	108.61	108.03	107.79	107.79	108.92	109.1	107.36	109.04	107.39	109.36	109.04	109.15	109.77	110.52	109.54	109.94	110.51
98.383	101.95	101.14	100.8	101.88	100.81	103.43	99.669	100.37	100.14	99.456	99.316	101.65	98.765	100.19	99.432	100.13	102.47	99.243	100.92	100.41	98.968	100.64	99.283	101.72	99.703	99.235	100.63	100.61	99.597	99.506	98.559	100.32	99.304	101.68	97.856	97.637	99.066	98.174	101.15	99.955	100.47	99.963	99.078	99.045	98.953	102.23	99.44	100.14	100.77
108.37	109	107.66	107.92	108.54	109.31	110.85	107.4	107.39	110.17	108.04	109.54	109.94	108.28	108.39	107.17	108.76	108.52	108.51	107.82	108.44	108.64	105.62	110.21	108.16	108.68	107.85	109.47	108.06	106.89	110.46	108.91	108.75	111.55	107.46	110.42	108.27	107.03	108.46	110.01	109.13	106.13	108.18	108.43	107.65	106.88	109.19	111.18	109.9	110.01
105.39	105.44	106.31	105.21	107.34	105.73	103.46	105.09	104.9	104.98	105.31	103.57	104.76	103.73	104.19	104.91	104.7	106.6	104.78	107.16	105.47	106.29	104.88	103.93	103.89	104.98	105.86	106.1	107.08	106.71	107.03	105.7	105.09	105.38	104.41	105.16	104.22	104.76	106.52	105.79	108.33	105.77	106.5	106.84	105.02	105.86	104.22	102.74	106.31	106.28
98.101	98.38	98.13	99.547	96.633	99.7	98.341	98.223	96.697	98.231	96.822	97.173	98.18	99.269	97.657	97.913	96.92	97.464	96.536	97.802	97.85	97.028	98.515	97.205	96.946	97.87	95.669	98.359	97.438	98.698	97.715	97.433	97.049	97.547	98.326	98.269	99.825	99.053	96.516	97.6	99.135	98.225	97.943	98.813	99.204	98.951	98.468	96.794	98.551	96.852
105.31	104.12	104.78	105.65	108.19	104.47	103.72	105.57	107.18	105.26	105.48	106.51	107.09	104.56	107.28	104.71	105.52	105.92	107.6	105.5	105.69	105.46	104.41	105.15	109.06	104.63	106.91	107.91	106.22	105.47	104.17	106.19	104.06	106.36	105.47	107.84	104.69	107.94	102.49	105.42	105.54	103.52	105.34	105.79	105.3	105.49	106.4	105.64	103.99	105.76
105.54	106.62	105.5	106.23	108.46	104.14	107.21	106.76	105.12	106.87	107.01	106.17	106.19	106.53	105.41	104.63	107.03	105.27	105.91	106.65	106.47	105.19	105.83	106.21	108.29	105.83	106.5	105.32	104.19	105.64	106.06	106.47	104.11	105.64	105	104.75	106	105.78	106.14	105.93	106.16	106.06	106.37	107.42	104.49	107.12	106.04	105.9	104.95	105.77
99.39	97.911	102.5	99.035	102.4	101.1	100.17	100.35	100.99	99.275	100.28	99.574	100.71	98.975	102.71	99.385	98.959	99.174	100.52	99.555	99.64	100.58	99.623	100.98	99.194	99.331	101.31	100.7	99.125	102.92	102.21	101.78	101.27	100.58	100.85	100.45	97.554	100.6	101.71	100.91	101.04	101.82	101.05	100.34	99.298	101.43	100.99	101.13	102.82	100.13
97.721	99.131	98.807	97.41	98.777	98.38	97.817	96.905	97.131	99.208	96.61	98.811	98.044	96.381	99.86	98.732	95.486	95.981	98.277	97.788	96.05	98.773	99.044	96.689	99.518	97.957	98.169	96.574	97.744	97.458	96.624	99.415	95.983	97.341	97.18	99.205	96.179	99.239	97.653	99.326	98.981	98.298	100.46	96.02	97.178	97.549	98.387	96.481	97.828	97.815
106.3	106.81	108.78	107.88	107.17	106.65	105.7	105.4	107.61	107.39	107.07	105.61	106.9	108.56	107.56	107.85	106.62	107.93	108.45	108.67	107.78	106.75	108.82	107.91	107.83	109.19	109.23	110	104.94	107.89	108.4	106.83	107.69	106.91	109.26	106.95	107.77	106.43	110.04	107.51	108.57	108.44	106.65	107.77	106.4	107.3	106.69	107.16	107.5	107.96
108.68	105.83	110.79	107.16	106.01	107.7	108.06	108.48	107.37	107.58	109.15	107.96	110.05	108.36	108.99	109.91	108.46	109.32	110	105.03	110.1	110.26	107.49	108.52	106.93	107.16	107.18	109.04	108.15	108.54	107.55	107.03	105.33	108.74	108	107.43	108.76	108.6	108.31	108.6	109.51	107.75	106.28	106.59	108.04	106.46	108.23	108.09	107.16	109.36
97.843	99.563	97.251	98.145	101.21	97.89	96.924	98.432	96.67	98.219	98.068	100.88	99.904	97.676	95.869	97.313	98.092	97.995	96.87	98.351	99.557	99.493	96.658	97.96	97.776	98.293	98.14	97.923	96.542	96.598	96.376	98.467	98.767	97.453	96.714	98.241	96.604	96.578	97.391	96.79	98.708	97.429	96.962	98.481	99.053	97.139	99.678	98.966	97.516	98.413
108.34	104.82	106.36	105.51	106.02	104.28	105.05	105.3	104.55	108.39	106.28	106.79	106.69	106.12	105.22	103.37	104.46	105.94	105.79	106.27	105.18	108.5	105.98	103.38	106.22	104.78	106.7	106.31	106.42	106.7	105.39	104.63	105.95	105.37	104.58	106.59	106.83	106.62	108.63	105.44	107.77	106.5	105.39	105.07	105.94	102.61	105.74	106.71	105.12	105.69
108.67	108.4	107.39	108.53	109.03	108.31	108.06	108.11	109.12	107.64	109.59	107.96	109.35	106.74	106.79	107.46	107.01	106.03	109.58	107.94	105.46	108.24	109.48	109.35	109.01	106.33	108.17	108.77	105.13	107.62	107.06	107.72	107.24	109.73	108	107.92	107.57	108.49	106.17	109.66	106.17	107.51	109.25	109.69	107.18	106.86	106.1	109.44	108.5	108.96
108.7	106.49	108.98	107.53	108.47	108.08	108.44	108.5	108.25	111.71	107.89	108.51	108.36	106.62	109.9	111.12	108.54	110.81	109.63	110.34	110.58	108.44	108.88	109.06	106.07	107.23	110.89	109.16	108.26	109.3	109.05	107.81	106.53	108.31	106.66	109.2	109.3	107.8	111.66	109.97	109.26	109.6	110.05	110.55	109.86	106.88	109.22	109.93	107.36	110.01
106.53	105.58	107.88	105.17	105.32	108.17	107.14	104.58	107	103.87	103.71	109.21	105.37	106.23	107.08	105.48	104.54	107.32	104.22	107.83	105.31	104.29	105.51	104.04	105.33	106.12	105.77	106.8	106.03	103.64	107.05	106.2	105.35	105.3	106.09	106.35	107.11	106.49	105.17	106.16	107.68	105.85	106.31	104.29	106.89	106.13	105.49	104.16	103.71	107
109.49	110.04	109.75	109.23	108.58	110.4	110.64	110.5	107.84	111.42	110.23	112.21	109.91	110.58	109.38	110.69	112.1	111.7	109.46	109.52	109.39	108.67	110.04	110.29	108.3	110.5	111.31	111.62	110.66	107.92	108.79	111.71	109.05	110.99	110.31	110.65	110.46	109.6	111.15	109.72	110.15	109.93	110.86	110.18	108.98	111.54	109.81	109.57	109.24	109.36
108.8	108.28	108.68	108.68	108.23	109.09	109.22	108.71	110.85	107.54	109.52	106.77	106.62	105.97	108.24	105.43	108.38	107.19	109.52	109.08	107.49	108.37	107.77	109.8	108.02	108.72	110.35	107.55	106.66	107.81	107.51	109.93	108.02	110.14	107.76	108.37	108.62	108.66	110.25	108.16	108.76	106.06	109.79	107.74	108.01	109	108.87	108.32	106.71	110.39
106.76	105.24	106.48	105.54	105.83	104.11	107.08	107.46	106.09	106.35	104.47	106.54	107.45	105.02	106.02	104.03	104.58	104.78	105.03	106.61	106.42	107.15	106.13	107.04	102.98	104.71	105.38	107.06	105.61	104.43	105.45	108.14	106.25	106.1	105.89	106.87	106.59	106.38	106.61	107.18	105.19	105.29	104.47	106.19	106.16	106.29	105.86	106.53	105.89	106.88
110.38	110.43	108.74	111.9	110.28	110.85	112.23	109.85	110.81	111.92	110.74	112.19	112.66	109.05	112.03	109.59	110.18	110.61	111.1	111.77	111.01	110.8	111.08	111.71	109.28	112.81	111.43	108.92	109.87	110.08	111	110.06	110.27	109.87	110.27	108.87	113.51	111.58	109.32	109.67	110.98	110.05	111.95	110.08	111.34	111.88	111.95	109.83	109.75	111.43
111.02	106.89	106.83	107.05	107.09	106.91	109.21	108.04	108.17	108.33	109.14	106.05	108.19	107.8	109.43	106.95	106.67	107.72	107.47	108.92	105.57	107.91	107.12	107.2	106.75	108.66	110.16	107.55	106.58	108.58	108.48	108.14	109.43	108.77	108.08	107.79	107.09	109.06	109.06	107.47	108.1	107.31	109.38	110.61	110.25	110.04	105.69	110.77	107.84	109.75
105.35	106.6	106.51	110.71	108.07	105.83	106.44	105.41	107.83	106.54	107.7	105.1	107.2	104.89	104.15	106.95	105.75	104.09	106.03	107.78	107.57	108.77	107.96	106.06	104.53	105.41	106.62	104.58	106.31	107.05	103.85	106.7	106.85	108.08	105.82	107.45	105.78	105.02	108.79	105.74	106.92	106.91	105.72	106.72	106.42	106.56	105.02	107.02	106.88	108.32
102.37	105.9	108.73	106.54	105.31	106.52	106.11	106.7	105.37	105.43	105.9	107.19	106.63	103.74	106.57	108.87	106.79	106.41	106.79	107.14	106.12	104.14	106.78	106.63	108.4	106.52	105.24	107	105.99	104.26	106.3	106.97	105.1	105.82	104.9	107.61	105.48	106.02	104.8	108.34	105.62	108.34	108.18	104.76	108.39	105.21	105.53	106.27	105.82	107.85
100.14	104.86	102.42	98.126	99.891	100.72	100.11	100.21	102.29	100.23	101.84	100.71	101.2	101.82	100.34	101.52	100.93	99.636	99.95	99.445	99.677	102.98	102.26	101.07	99.422	97.946	101.83	100.67	101.93	98.971	100.02	99.64	100.23	100.84	98.508	99.535	100.81	100.93	99.292	100.03	102.45	100.53	98.25	99.723	99.519	97.305	101.83	101.48	100.1	102.36
104.81	106.08	106.26	104.75	105.8	107.51	105.91	109.66	105.11	107.67	105.81	106.07	107.03	106.38	106.45	107.49	105.98	108.01	109.02	106.49	106.16	105.34	108.44	103.98	106.09	106.75	105.64	108.06	107.63	107.06	105.71	106.74	106.37	107.49	105.39	106.06	105.84	104.7	105.12	106.19	104.4	105.67	107.07	107.71	107.17	108.13	107.13	105.06	106.47	109.17
103.62	101.82	105.68	104.19	99.568	103.2	101.86	100.95	100.43	102.43	102.54	102.61	103.93	104.95	101.62	100.99	100.04	104.17	103.27	101.57	103.56	103.47	103.85	104.52	101.44	104.55	104.82	103.55	104.26	103.9	102.72	102.59	103.94	102.28	103.02	104.25	103.16	104.02	101.99	103.66	104.34	103	101.95	100.72	102.87	101.78	102.6	103.83	103.52	102.69
98.42	95.276	98.542	98.049	97.206	102.43	97.02	97.065	98.817	95.386	98.569	97.199	98.507	100.14	97.956	98.249	96.397	97.217	97.852	99.114	96.623	99.199	98.714	97.944	96.178	97.344	98.582	98.132	99.376	97.346	97.845	100.51	99.592	96.931	97.094	98.109	97.903	97.087	97.318	98.579	97.142	97.747	98.993	98.025	96.884	97.857	99.231	98.166	97.049	97.482
106.44	104.58	105.29	105.78	108.33	105.44	103.53	105.88	106.81	107.04	106.34	102.63	104.58	104.78	105.63	104.45	106.13	104.98	106.97	103.74	104.59	104.99	105.86	104.97	105.95	107.92	105.8	103.94	105.62	104.79	104.82	104.89	105.96	106.05	106.69	106.38	106.09	104.92	105.6	105.58	103.29	108.81	104.77	105.7	108.98	104.69	105.28	104.29	103.46	105.83
106.22	103.7	105.76	105.32	104.13	105.15	106	106.09	107.23	106.38	106.07	105.23	106.73	104.47	106.81	103.46	107.34	104.25	105.59	104.24	104.91	103.32	106.45	105.53	106.03	106.27	107.83	106.87	107	107.25	105.23	106.45	105.71	106.18	105.62	105.74	103.83	103.97	106.76	105.12	106.27	106.39	105.06	104.13	105.53	105.7	105.25	108.14	104.31	105.22
104.95	104.8	105.44	107.77	105.6	105.8	105.22	106.84	104.95	106.21	106.8	104.76	106.79	105.27	106.78	106.23	105.4	106.24	105.94	104.18	105.04	103.04	106.99	106.91	107.09	105.93	105.2	104.31	105.32	108.13	105.65	108.41	105.71	106.11	104.97	102.95	108.67	107.41	104.83	105.09	105.3	104.5	105.84	105.63	105.69	106.6	106.25	102.99	102.5	105.09
109.44	109.3	108.43	107.13	110.85	105.44	109.18	106.55	107.88	109.35	106.48	109.42	108.03	107.45	107.98	105.66	107.28	108.63	107.85	107.86	107.78	108.33	111.19	108.44	109.44	108.4	109.79	106.33	109.53	108.04	107.47	108.79	109.26	108.38	108.75	109.19	109.85	108.97	108.71	106.51	109.21	108.36	109.74	111.02	106.67	106.01	110.7	109.1	106.78	107.61
106.25	105.32	106.19	104.09	106.44	107.83	107.44	105.52	106.16	105.42	103.47	107.58	105.53	105.93	105.5	105.52	104.86	107.01	106.08	104.69	104.97	105.38	105.25	106.62	105.03	106.93	104.35	107.36	107.37	105.2	105.76	104.04	102.57	108.15	108.69	107.69	107.26	106	104.55	103.43	106.77	105.54	105.54	106.87	105.5	104.9	103.62	106.25	103.95	105.09
104.69	106.47	105.18	103.36	107.28	107.37	104.57	106.36	106.12	107.43	106.36	107.46	105.14	103.51	106.97	105.2	101.83	106.69	105	107.09	108.41	106.63	103.4	104.94	106.4	106.17	106.01	103.66	104.55	103.6	105.49	106.26	105.3	107.24	106.62	105.71	106.41	104.22	102.23	106.51	103.41	106.16	103.87	106.77	106.54	107.44	107.11	104.25	104.76	106.23
106.36	107.57	107.24	107.4	109.87	108.18	108.61	108.71	108.27	110.92	106.02	108.54	107.06	105.68	105.93	105.75	109.33	109.88	107.59	109.32	108.58	107.8	108.33	107.39	107.61	106.8	107.26	107.2	108.04	107.29	106.06	106.51	105.6	107.15	107.65	107.71	106.47	107.86	109.08	110.73	107.58	107.15	107.22	106.37	107.55	109.8	108.56	103.67	106.53	106.57
109.21	107.27	105.69	109.63	108.91	107.77	107.27	107.8	107.99	109.43	107.15	108.48	107.79	107.78	107.33	105.71	107.4	105.94	110.21	108.76	107.06	107.47	111.09	108.49	106.1	110.21	109.2	106.39	107.64	106.02	108.49	108.64	107.94	108.22	108.95	107.07	108.6	107.6	108.67	108.34	108.51	108.02	106.69	108.78	108.14	109.16	108.69	107.23	108.6	107.26
97.298	97.247	99.533	98.722	97.625	96.134	98.774	98.63	99.07	96.501	99.43	97.834	99.991	99.675	98.521	97.074	97.508	97.178	98.535	97.932	99.151	100.51	98.043	97.592	99.8	97.714	97.737	98.745	97.094	99.195	98.549	97.284	98.295	98.744	96.752	97.469	97.718	96.932	99.045	99.106	95.627	95.913	99.631	98.196	99.952	97.949	98.586	96.381	97.652	96.988
99.278	102.21	100.73	98.362	99.156	101.58	100.69	100.19	99.677	99.282	99.056	98.387	99.336	101.35	98.67	99.01	98.723	99.354	101.1	100.68	101.6	99.516	100.9	100.86	101.09	99.594	100.17	101.44	101.42	98.268	100.8	100.38	102.04	100.08	100.62	99.147	102.73	100.64	100.98	99.221	100.74	101.68	100.97	100.84	102.42	100.55	99.447	100.12	98.403	97.022
110.34	108.52	110.64	108.53	110.27	107.82	106.8	106.91	107.94	109.63	106.77	109.01	108.1	107.47	109.78	110.24	109.86	108.06	107.21	109.15	108.12	107.18	108.3	107.19	109.16	108.56	108.9	107.87	106.12	106.1	107.72	106.37	108.18	109.97	109.69	110.44	109.53	107.66	110.5	107.29	107.09	107.87	107.76	111.3	108.25	110.48	109.15	107.55	107.77	107.22
104.85	106.66	103.39	106.1	106.77	104.95	106.63	106.83	103.18	107.15	106.62	106.12	104.04	106.3	105.39	105.43	107.06	106.8	105.46	105.62	106.35	106.21	105.37	103.91	106.77	105.28	103.93	104.75	104.62	103.99	106.95	103.14	105.04	104.51	107.5	108.14	107.9	105.19	102.77	104.55	106.72	106.04	105.39	104.49	105.31	106.54	108.12	104.06	105.81	104.87
103.33	101.31	101.58	99.4	99.421	99.836	101.75	101.41	102.81	101.67	101.91	102.05	101.7	100.55	100.49	104.53	101.09	99.679	99.999	99.107	98.961	100.93	99.514	97.512	101.65	100.26	99.745	99.208	102.18	99.339	100.41	101.57	100.45	100.34	100.95	101.09	100.07	101.52	98.922	100.44	99.392	101.58	102.72	98.008	101.96	103.29	100.76	101.81	102	101.79
96.264	97.614	99.368	97.807	99.156	99.088	97.435	98.417	98.984	99.32	99.355	98.066	96.758	97.86	98.785	97.83	99.8	99.096	98.651	96.534	98.12	98.274	98.677	95.929	99.574	99.557	97.397	97.805	99.539	97.766	97.873	97.205	96.924	97.841	95.625	98.341	99.805	97.137	97.942	97.15	98.486	96.589	98.5	97.87	98.491	94.551	98.715	97.328	99.738	98.894
100.06	99.852	98.766	99.008	98.65	100.46	96.117	98.658	97.566	97.853	99.312	99.847	99.446	100.37	99.911	98.715	99.09	97.123	100.03	97.401	98.937	98.33	100.29	98.214	98.103	97.729	99.797	98.735	98.098	99.355	98.935	98.328	98.596	98.084	99.781	98.878	97.955	98.047	98.746	97.794	98.28	98.267	97.696	98.201	97.985	97.432	96.694	100.25	99.66	100.39
106.33	108.66	108.04	106.85	107.36	110.91	108.26	106.39	109.39	105.05	106.25	106.39	107.45	108.74	105.81	104.89	105.16	107	105.82	104.4	106.55	107.28	106.4	108.47	107.8	105.91	106.24	107.8	105.81	105.41	108.64	103.89	106.32	108.72	107.35	105.97	106.83	107.15	106.84	108.89	106.88	105.24	108.13	105.12	106.89	107.81	107.88	107.42	106.77	105.36
107.68	107.55	107.63	108.36	107.32	110.14	108.14	109.77	106.85	110.43	109.33	109.3	109.17	107.39	106.31	107.95	109.01	108.54	108.7	108.57	110.2	104.98	107	109.28	106.77	108.06	109.29	107.84	109.05	108.66	104.65	108.46	105.48	107.69	107.92	106.37	108.54	110.22	108.52	105.81	108.41	108.91	109.17	107.6	108.52	107.54	109.43	106.98	107.5	107.41
106.23	106.09	103.84	105.99	106.1	105.28	106	108.68	106.48	105.46	106.42	104.41	106.52	104.13	105.89	107.22	106.68	106.75	106.57	108.17	103.85	102.62	102.79	105.92	108.41	105.65	106.01	105.07	106.01	107.23	106.94	104.17	105.3	108.38	107.21	106.21	104	106.26	107.1	104.25	106.55	104.25	106.75	105.1	105.02	106.88	104.43	104.21	108.08	106.94
109.41	107.04	106.04	111.61	108.6	110.34	107.32	107.28	110.08	107.72	106.78	107.22	110.81	108.4	110.93	106.73	109.35	108.62	109.07	108.29	108.95	110.11	112.83	111.65	107.56	110.63	107.51	110.09	108.7	108.76	108.08	107.09	110.21	107.64	107.61	109.48	108.81	108.18	109.43	109.5	107.21	107.74	107.41	108.12	107.25	109.01	110.64	107.16	106.32	108.01
107.66	109.36	109.16	109.29	109.36	105.89	109.74	107.85	107.51	108.33	109.48	109.44	105.42	107.64	108.96	107.35	108.23	108.97	107.58	108	106	109.78	106.64	108.08	106.12	107.09	108.74	108.08	110.48	108.59	109.65	108.65	110.52	108.4	109.45	109.27	110.49	106.93	108.97	107.55	105.89	107.09	107.7	108.72	108.15	108.78	109.98	108.54	109.48	108.01
110.74	110.79	107.88	110.25	110.88	110.99	107.78	109.81	108.6	112.18	111.44	110.09	111.64	113.23	110.06	110.77	108.36	109.53	109.69	107.82	111.8	109.86	111.36	110.7	109.36	109.23	108.64	113.54	111.51	110.1	110.56	110.06	109.33	111.32	111.3	110.77	110.26	111.71	109.56	109.68	109.95	110.37	111.8	110.03	110.62	110.77	109.29	111.7	111.86	108.26
106.1	105.96	106.34	106.5	107.78	104.82	106.42	104.8	104.4	107.12	107.58	105.22	108.61	107.27	105.67	106.61	107.59	109.12	105.36	105.06	106.55	105.72	106.3	106.97	107.79	107.16	107.54	106.54	106.26	105.3	106.05	107.02	107.53	105.71	105.59	106.01	106.65	104.65	105.96	106.54	105.5	105.17	104.85	105.55	107.63	105.37	107.7	106.09	105.87	106.29
107.73	107.71	107.57	108.04	107.81	109.53	110.1	109.06	108.71	107.7	107.52	107.44	108.37	110.96	110.72	109	107.58	107.71	108.11	108.84	109.31	107.89	108.87	107.04	106.49	107.43	111.28	107.81	107.64	108.88	107.91	109.25	106.9	108.85	108.43	111.08	108.21	108.94	110.27	110.12	108.8	108.98	108.35	107.37	108.06	110.37	109.93	109.52	109.97	109.31
96.28	98.984	98.077	97.627	99.711	95.049	98.224	96.827	98.835	97.249	97.555	96.936	97.394	97.541	101.11	99.693	100.32	97.736	96.135	99.273	100.39	97.073	96.99	100.22	97.661	97.393	96.855	100.62	97.189	97.325	98.137	98.113	97.331	97.205	96.458	96.964	96.289	99.846	98.106	99.02	97.817	97.957	101.95	96.368	98.239	97.96	97.703	98.403	97.176	98.472
109.79	107.79	107.79	109.26	108.44	108.47	108.51	106.65	106.57	108.09	109.55	109.29	109.39	107.01	108.6	106.84	106.09	106.81	106.47	109.28	108.63	107.8	107.95	106.85	109.61	108.82	110.14	109.68	107.93	105.96	107.26	106.96	108.2	106.98	106.58	108.5	105.49	108.94	107.4	109.86	108.04	107.88	106.57	107.87	107.27	107.44	107.14	108.21	107.33	108.74
104.77	105.15	105.65	107.61	104.74	105.29	107.11	105.95	105.65	107.91	105.92	104.9	104.72	104.33	106.36	106.4	106.33	106.38	109.22	106.37	105.1	106.61	106.56	103.75	105.99	105.2	106.67	103.34	105.2	104.03	106.91	103.61	105.17	105.15	103.36	105.35	106	107.44	104.69	106.94	107.24	106.51	106.04	106.66	103.63	104.07	104.39	106.93	106.86	103.48
107.36	106.27	106.05	105.41	107.23	107.78	105.42	103.75	104.48	105.13	105.59	106	105.17	105.81	108	106.6	105.66	106.9	104.47	106.86	105.15	104.21	106.42	106.47	106.84	106.17	105.6	104.17	107.23	105.57	104.57	105.97	105.88	104.62	106.23	105.51	103.49	105.98	106.65	104.73	105.5	105.79	106	105.6	104.43	104.32	106.05	103.7	104.07	106.55
97.276	99.1	100.32	95.682	98.477	96.827	97.693	98.164	97.449	97.873	99.507	99.773	100.14	100.24	100.31	99.715	98.072	99.175	99.243	98.314	97.61	99.234	98.441	98.591	95.374	98.179	100.34	100.36	99.605	98.77	98.248	100.88	97.941	97.369	97.919	99.439	100.1	98.682	97.815	97.926	99.988	100.42	98.636	99.319	98.464	100.04	101.03	99.868	96.665	97.47
95.883	96.791	99.699	97.98	95.141	96.61	101.01	96.016	96.961	97.805	98.201	98.059	98.511	98.23	97.085	98.538	96.192	100.81	96.908	98.17	97.007	98.68	96.12	96.946	97.682	97.305	97.704	98.735	96.09	97.988	99.254	99.39	97.483	97.5	100.19	97.262	98.042	99.476	99.665	99.048	99.433	95.814	98.549	96.588	96.572	96.406	99.277	99.18	96.092	99.017
110.18	111.1	111.64	111.35	108.06	110.33	111.68	110.35	108.32	111.09	110.21	108.58	111.42	110.17	110.49	111.6	111.06	109.98	111.42	111.52	110.72	110.8	112.06	109.39	112.98	110.74	109.05	108.3	111.47	110.03	113.51	109.65	109.15	111.02	109.47	110.52	113.37	111.03	112	110.15	108.86	108.97	111.52	111.69	109.59	110.52	109.06	111.77	111.67	109.45
103.8	105.51	106.49	105.39	106.22	107.58	105.23	106.14	106.59	105.4	106.21	104.14	104.17	105.39	102.92	107.16	108.3	105.8	106.39	105.89	103.79	105.79	108.47	106.12	104.54	106.68	107	106.1	105.43	106.69	105.78	105.63	104.52	105.32	104.44	103.92	105.64	106.9	102.97	106.36	103.83	107.16	105.39	105.69	104.75	105.92	104.74	102.7	102.82	103.18
107.22	107.28	109.07	107.36	110.24	108.36	110.31	108.39	109.03	109.16	108.11	109.29	108.09	109.5	107.22	107.03	108.93	107.93	107.45	106.15	108.58	105.27	110.27	107.28	106.25	107.91	106.9	107.77	107.33	107.36	109.2	108.4	105.82	107.4	109.01	109.91	106.06	109.2	108.41	108.2	108.5	107.77	108.64	107.82	105.4	108.55	108	108.11	108.74	109.79
105.2	105.92	106.61	106.33	106.55	106.83	106.68	104.72	105.94	106	105.61	104.88	105.88	105.05	106.97	104.68	104.87	104.21	106.21	106.59	106.58	107.18	105.07	106.91	106.77	106.1	104.12	105.49	105.29	106.07	105.23	104.5	104.01	104.78	106.75	103.1	105.81	106.65	105.49	105.1	106.21	105.96	105.52	105.84	105.97	106.29	104.83	104.08	106.02	106.19
105.97	106.09	109.71	105.18	108	106.55	108.29	107.06	104.75	107.56	106.35	106.45	104.47	106.24	109.34	108.57	108.37	108.9	108.08	108.97	107.14	106.93	105.92	108.94	110.07	110.41	105.61	108.26	105.98	108.36	106.48	106.89	106.3	109.87	106.7	108.81	106.66	105.71	105.62	108.37	111.28	108.8	109.71	107.05	109.48	108.35	107.66	110.06	107.88	106.44
106.44	105.71	107.85	107.04	106.29	106.05	105.89	108.68	106.59	106.72	105.84	104.69	105.51	105.64	107.61	109.29	107.34	105.96	108.12	108.05	109.4	105.15	108.45	106.7	106.24	106.86	105.55	104.9	105.83	107.93	108.78	107.31	106.15	106.31	106.64	107.1	105.71	107.07	106.4	107.58	109.63	107.95	103.84	105.74	107.12	106.75	107.61	105.66	106.51	106.82
99.333	99.583	100.33	98.295	100.27	99.179	98.968	99.654	100.68	99.762	100.64	99.391	102.52	100.35	100.15	96.861	101.44	98.887	99.049	102.94	100.23	100.62	99.005	100.41	99.787	100.25	99.919	101.07	99.259	100.3	100.35	100.41	100.09	100.55	103.17	100.84	101.24	101.82	100.36	100.23	101.21	99.044	102.13	99.49	99.33	99.301	101.58	100.63	100.19	102.52
108.58	108.29	106.14	106.99	107.44	106.03	108.34	108.35	108.97	108.19	108.42	109.88	110.13	106.22	106.54	106.4	107.95	108.73	107.35	109.53	110.04	106.11	108.51	108.81	105.39	107.28	108.48	108.08	108.35	108.31	106.01	108.27	108.79	107.38	107.49	107.53	108.38	109.76	108.2	109.76	109.22	107.54	107.83	107.89	107.44	107.45	109.29	109.74	106.47	108.49
105.03	105.93	105.81	106.43	106.33	105.82	103.97	105.42	106.84	106.14	105.01	106.69	107.58	105.05	107.68	106.59	104.64	104.25	106.09	106.57	104.49	106.26	105.72	105.82	106.15	107.34	106.2	105.42	106.49	104.39	105.44	105.24	104.73	105.42	105.65	105.11	105.1	107.09	107.8	105.99	106.75	105.14	107.25	107.33	105.2	103.73	106.89	106.4	106.2	108.01
106.18	107.41	106.54	109.14	109.21	107.79	106.92	109.29	105.92	108.57	107.54	108.48	108.49	107.64	106.45	108.17	108.12	106.52	108.13	104.3	106.89	108.37	107.88	109.11	107.38	107.54	106.72	107.3	107.71	106.87	109.29	107.28	106.74	107.19	104.6	108.06	107.19	109.01	106.82	107.11	107.75	108.56	105.79	107.78	107.99	106.59	107.07	106.82	106.1	107.97
103.56	105.78	106	107.61	107.3	105.65	106.74	105	106.35	105.04	106.65	104.38	106.64	106.72	107.37	107.78	106.76	106.84	105.67	105.83	106.95	107.27	107.25	106.08	108.17	105.22	107.33	104.66	106.23	107.4	104.87	105.07	106.63	103.98	104.71	101.61	104.67	106.09	103.88	105.46	106.36	105.71	107.5	105.76	104.9	106.61	105.32	105.05	104.74	104.28
108.62	106.62	108.61	107.22	108.06	109.19	107.87	106.07	106.97	108.81	109.45	108.04	108.73	108.1	107.65	109.78	107.63	107.8	108.39	108.42	105.76	106.8	107.68	108.49	107.99	110.03	106.56	107.98	108.18	106.37	107.74	110.96	106.48	106.43	107.54	107.48	108.57	108.64	107.59	110.03	107.33	106.75	110.55	110.76	106.73	106.23	104.6	108.45	106.28	109.77
106.35	102.08	104.88	107	104.21	106.41	104.57	104.32	105.06	105.92	106.25	105.45	106.61	106.08	106.51	106.24	105.67	106.3	107.97	104.47	105.79	105.17	106.21	106.22	105.58	102.98	106.39	106.49	106.25	105.13	107.71	106.65	104.07	107.72	104.93	105.17	103.63	105.08	106.28	105.16	103.04	107.49	104.91	104.82	107.07	106.27	104.56	104.8	106.43	107.76
100.55	100.96	102.01	100.63	99.5	99.484	100.22	101.29	99.821	100.7	100.93	100.54	98.893	100.38	100.61	99.76	101.9	101.78	102.46	98.607	100.64	98.048	102.38	102.3	100.62	100.87	102.46	99.271	99.296	98.119	100.69	100.32	102.49	98.313	99.329	101.26	101.05	100.08	104.19	100.27	102.15	99.026	102.42	101.67	100.82	101.48	101.99	102.29	101.69	100.68
100.53	99.765	97.026	99.15	98.646	99.554	98.06	99.604	99.706	99.047	101.07	99.264	98.543	101.16	97.585	98.037	98.107	98.272	99.822	99.332	97.825	97.088	98.608	99.626	95.752	97.73	98.95	98.216	97.881	99.049	96.625	99.633	97.766	99.124	99.609	97.843	97.761	97.582	97.823	97.229	99.514	98.717	98.212	98.384	99.76	100.3	99.362	99.25	100.89	100.2
110.24	109.4	107.68	111.66	109.84	111.06	110.01	109.63	111.29	110.11	109.53	112.2	110.28	110.33	110.1	108.39	111.78	109.85	111.35	109.3	112.6	110.84	108.21	110.56	110.71	108.71	111.39	109.27	108.26	110.14	110.17	109.54	112.87	109.54	113.92	113.65	109.6	110.24	107.88	111.63	109.95	109.05	109.41	111.64	109.8	109.9	111.07	110.45	110.44	112.32
106.37	106.78	106.13	107.07	105.6	106.22	106.56	107.49	106.98	105.76	105.48	106.86	107.73	105.99	107.15	106.33	106	108.39	107.35	104.09	106.09	105.86	105.3	105.79	107.7	105.07	105.66	104.98	105.81	107.82	104.87	106.38	107.35	106.5	104.34	107.81	107.43	108.14	104.69	103.66	104.85	107.09	107.99	105.98	107.83	105.82	103.26	105.55	104.77	104.16
107.07	106.19	106.97	106.95	107.49	106.73	106.6	106.73	107.61	105.93	108.28	107.38	103.84	105.83	107.7	107.48	106.32	106.23	106.36	105.33	105.15	105.83	106.84	106.05	107.12	105.89	107.24	110.05	108.78	106.08	108.22	105.29	107.1	105.38	105.14	107.16	106.17	106.36	103.92	107.32	105.76	105.13	106.61	104.85	104.29	105.95	107.41	106.2	105.53	106.87
110.03	108.41	112.93	110.11	107.4	110.64	108.55	110.81	108.67	109.24	109.8	109.97	113.14	112.03	109.92	112.18	110.17	108.23	110.72	109.14	109.22	109.76	109.84	112.32	109.99	111.05	109.59	111.1	109.19	111.22	109.8	110.58	109.93	110.73	111.78	110.97	110.35	112.47	109.12	110.36	111.43	111.13	107.52	111.33	110.33	109.01	110.2	110.5	109.79	109.23
103.96	106.35	106.7	105.52	104.31	104.86	105.6	104.72	104.77	108.04	104.64	106.05	104.53	106.57	105.1	104.23	106.77	105.44	101.89	105.71	107.04	106.39	105.66	106.96	105.52	106.94	106.1	108.27	107.48	107.06	107.32	106.3	105.41	103.67	105.09	108.11	106.72	104.77	105.75	103.36	106.47	104.23	107.77	105.48	105.22	105.29	104.96	105.4	103.6	105.25
104.63	105.48	108.1	106.95	106.15	104.91	108.21	105.48	105.79	107.08	106.32	103.77	106.3	105.74	105.02	105.41	107.21	109.79	106.98	107.48	107.32	108.52	106.31	107.37	107.44	103.92	105.98	106.65	106.88	106.71	106.62	106.17	105.33	104.67	105.04	108.82	106.02	106.24	106.36	107.1	106.04	104.3	105.35	107.81	107.15	107.34	105.63	107.33	104.23	107.67
107.72	110.43	108.39	107.94	107.51	111.06	107.12	110.04	109.16	106.64	108	106.61	109.48	107.78	108.71	108.89	109.5	109.33	108.95	107.79	110.37	107.81	106.71	109.64	107.97	108.75	107.52	109.14	108.78	107.53	110.23	109.06	109.94	108.32	110.14	106.73	106.97	107	104.87	109.34	109.9	107.83	107.64	108.78	107.36	109.35	108.69	106.23	108.39	108.56
109.54	106.8	107.53	109.28	106.31	108.43	107.96	110.18	105	105.7	107.73	106.94	108.68	109.25	107.39	109.32	108.34	106.97	106.82	108.63	105.05	108.76	108.14	107.23	109.37	107.8	108.23	107.59	108.09	108.34	109.07	107.95	105.19	108.4	106.92	106.91	106.42	107.86	106.76	109.26	105.76	110.22	108.98	105.29	107.29	105.85	107.82	108.62	108.26	109.61
105.74	105.43	106.5	105.4	106.74	102.99	104.81	105.56	105.22	105.53	104.89	104	102.85	104.03	105.45	105.54	106.55	107.69	106.43	104.17	105.18	104.47	105.11	105.76	106.37	104.98	106.28	106.82	107.16	106.51	105.66	105.51	104.28	106.43	105.35	103.25	107.19	104.36	106.64	104.72	104.07	106.65	104.41	106.49	106.43	104.22	103.98	104.52	104.67	106.13
97.465	98.454	99.395	96.111	95.752	98.176	96.429	97.177	99.343	98.71	99.761	96.932	98.861	100.26	96.627	98.269	98.962	98.387	99.221	97.12	99.305	97.154	96.586	98.859	97.317	99.171	100.03	99.169	98.37	98.804	97.219	97.235	98.118	99.078	98.322	100.33	100.41	97.007	98.951	97.538	98.758	97.058	97.99	98.811	98.295	98.743	99.515	99.04	95.978	99.037
106.93	107.38	106.77	105.57	106.42	105.44	105.28	104.54	107.84	108	105.15	107.46	108.97	105.87	103.08	105.56	104.83	105.12	106.56	105.36	107.37	105.8	106.7	106.03	106.45	105.5	106.38	105.6	104.45	105.58	105.82	102.13	103.43	105.23	106.37	106.72	103.54	105.94	106.37	106.54	108.03	105.67	106.64	105.42	103.88	105.84	107.21	105	103.45	107.14
108.86	107.43	109.44	105.83	106.55	108.91	110.45	108.53	107.78	106.77	109.3	107.7	107.81	109.19	107.05	107.99	107.27	109.04	109.64	106.19	108.47	109.56	107.15	109	106.82	109.32	107.61	108.04	109.97	110.83	106.8	107.71	107.41	107.37	109.3	108.29	109.42	108.94	108.74	110.69	106.58	111.26	108.93	107.08	108.39	107.19	109.6	106.36	107.71	108.8
103.92	106.63	105.18	105.13	105.47	105.22	105.71	105.72	106.22	105.71	104.17	107.31	104.79	104.55	103.2	106.32	108.66	107.15	103.49	102.5	104.36	106.32	107.14	106.45	104.74	104.79	107.2	104.26	105.05	106.25	105.88	105.43	107.56	104.78	106.46	106.58	104.88	104.99	105.07	105.44	106.76	106.28	107.21	104.83	107.34	104	102.89	104.59	104.34	105.6
105.72	106.63	105.5	105.32	105.89	104.95	106.61	105.97	106.74	106.14	107.87	106.34	106.51	107.46	106.95	107.14	105.34	105.66	106.79	105.72	104.25	110.38	104.57	108.56	105.66	105.96	107.42	106.13	105.9	105.43	106.65	105.57	107.16	108.31	104.53	107.02	105.01	106.55	106.19	106.7	106.41	106.33	105.67	106.95	105.29	105.75	107.04	107.12	105.41	109.75
106.09	105.97	106.41	104.6	106.52	104.87	104.06	105.35	105.66	104.35	103.88	104.83	107.02	107.02	103.72	104.69	104.17	103.31	105.76	103.51	103.85	105.45	107.35	106.55	105.86	105.54	103.41	106.12	104.3	107.53	105.99	102.11	106.09	104.67	106.87	106.52	107.78	105.21	106.07	106.86	103.2	105.08	105.42	107.36	107.43	102.64	106.89	106.3	107.24	104.99
96.367	95.982	97.478	98.273	97.815	97.642	96.668	99.947	99.047	95.337	96.46	96.987	95.637	98.47	95.489	98.304	99.069	96.857	98.313	102.07	101.01	99.67	95.646	99.325	99.635	98.374	97.802	98.149	98.128	96.342	98.013	99.354	98.208	96.54	100.15	97.41	98.626	99.795	98.982	99.895	99.847	97.879	97.129	98.668	98.801	96.497	99.513	96.767	98.315	99.484
104.61	104.23	106.88	105.28	103.64	102.83	108.19	105.92	104.97	104.49	104.38	104.93	105.01	103.27	106.7	106.32	105.79	107.44	105.38	105.64	105.76	105.61	106.96	105.84	106.71	106.01	105.65	103.95	105.39	107.09	104.29	106.17	107.68	105.21	105.01	105.95	105.62	104.83	105.16	104.42	104.63	105.19	105.57	104.41	102.61	105.17	105.87	106.52	108.1	105.18
106.97	108.95	107.11	110.1	108.78	107.56	109.37	110.16	106.01	107.54	108.89	108.52	109.65	105.77	105.75	106.42	105.45	108.85	106.81	109.65	107.68	108.9	107.15	109.12	107.13	107.98	108.81	106.98	107.51	109.09	108.32	111.77	107.65	109.6	110.59	106.27	108.7	108.16	107.1	109	106.31	109.82	107.05	109.38	105.34	110.08	106.67	107.48	106.83	110.55
100.37	101.22	100.83	102.53	99.754	101.2	102.18	98.385	100.8	100.24	101.47	99.862	100.48	99.546	100.15	100.38	99.706	102.11	102.57	102.72	102.15	98.824	101.12	101.42	98.533	99.175	100.64	99.621	100.62	101.95	99.341	102.36	99.905	99.593	102.95	100.54	99.912	100.41	100.93	97.797	99.512	98.388	100.29	102.2	100.14	99.804	99.873	99.695	101.53	98.305
99.158	101.58	99.113	103.8	99.404	100.06	99.137	102.76	99.632	100.48	102.03	100.83	98.95	100.63	100.1	98.31	100.68	100.1	99.273	99.019	97.98	101.59	100.11	103.29	101.95	100.4	101.16	100.49	100.63	102.29	98.178	99.901	99.927	101.29	99.825	102.8	98.681	100.66	100.73	99.291	99.361	99.356	98.446	100.02	101.86	100.94	102.4	100.5	100.89	101.46
106.96	107.85	107.61	108.86	108.51	107.66	107.69	107.06	110.5	104.45	108.46	110.48	107.02	108.54	108.17	106.81	107.66	107.46	108.16	108.34	108.22	107.48	107.2	108.58	107.91	109	106.91	108.8	106.05	109.75	109.54	107.41	108.35	107.64	108.26	108.13	106.91	108.6	108.98	108.94	108.06	104.78	109.4	107.16	107.3	107.07	108.68	109.25	108.07	109.21
101.49	100.89	101.88	98.91	100.96	99.361	100.69	101.73	102.43	102.76	99.907	102.97	101.47	102.16	101.31	100.5	99.731	100.71	102.62	98.522	101.15	99.715	101.04	101.88	100.75	100.19	100.57	100.63	99.853	100.45	101.45	99.27	98.777	99.567	101.58	100.97	100.61	102.51	99.036	101.41	100.07	99.611	100.59	98.744	98.701	99.707	100.4	102.52	99.981	101.64
109.48	107.83	106.85	106.71	106.86	106.53	109.16	106.2	108.49	107.86	106.77	106	107.02	107.37	108.84	109.47	106.99	107.93	108.47	108.69	108.28	107.68	107.22	107.67	110.46	107.47	106.58	107.13	107.77	108.38	105.85	109.39	108.19	107.96	108.04	106.37	109.65	105.15	106.63	106.07	107.96	105.75	108.26	108.54	109.78	107.55	108	107.49	110.72	109.86
103.84	105.13	106.4	105.36	104.69	105.87	105.8	105.46	105.84	106.05	106.59	103.35	105.8	103.77	104.97	107.12	106.19	107.04	104.84	105	105.33	108.15	107.61	106.85	106.23	105.59	107.47	107.1	105.66	103.99	104.8	105.76	106.14	107.03	104.24	106.22	105.19	104.79	107.21	107.54	106.08	106.66	104.62	106.87	106.67	106.34	103.61	104.75	106.66	104.38
96.835	97.702	98	98.484	98.814	98.481	101.46	100.26	98.88	97.695	98.598	98.594	98.054	99.339	98.181	98.181	96.167	98.826	98.315	99.283	96.771	98.977	97.364	98.73	96.689	99.294	99.992	98.566	99.487	97.537	100.52	100.62	99.375	98.653	99.321	99.311	98.438	100.99	97.162	99.156	97.53	100.46	97.355	100.08	97.156	96.965	99.908	98.691	97.799	98.357
107.22	104.37	105.98	105.46	104.89	103.9	103.8	106.79	105.97	105.79	104.91	107.28	105.38	106.49	104.97	105.25	107.41	104.64	106.85	105.38	106.44	105.05	105.78	106.33	105.62	104.96	104.49	107.24	108.06	105.11	105.25	103.79	105.35	104.49	104.52	106.27	104.25	107.55	104.27	105.87	104.2	105.1	104.23	107.11	107.22	107.33	105.4	105.46	105.62	106.02
107.88	109.78	107.91	109.25	107.38	107.1	106.76	107.34	109.85	107.7	106.81	107.64	108.72	108.34	109.03	108.53	107.96	109.71	109.93	109.08	106.34	108.2	108.11	110.41	111.55	107.59	108.07	106.81	108	105.76	108.26	109.18	108.33	107.2	108.04	108.48	108.11	107.49	107.61	109.14	108.99	108.17	109.27	109.12	108.83	111.07	109.17	108.38	108.6	107.84
107	106.07	107.41	105.33	106.19	107.02	104.36	107.32	107.54	105.28	104.9	106.49	105.3	107.26	106.27	107.35	107.71	107.59	106.35	105.59	106.2	104.21	108	106.79	105.87	108.68	106.12	107.49	104.2	105.1	106.89	104.76	105.07	106.45	104.67	107	108.27	107.01	106.82	104.34	106.89	107.18	108.79	107.34	107.15	103.61	104.69	106.11	106.5	104.83
106.95	105.42	106.62	106.36	105.01	104.45	106.51	107.82	107.44	106.73	107.22	106.26	105.21	108.06	107.69	106.76	105.63	106.6	105.16	105.88	104.39	106.77	104.74	105.99	108.01	105.33	105.55	104.06	106.45	108.79	105.84	105.22	106.42	106.18	104.59	104.26	107.7	107.49	104.94	108.3	106.68	106.12	104.66	107.21	106.15	105.2	107.73	105.78	104.93	109.88
99.795	99.325	98.062	99.818	101.27	101.75	99.567	102.64	100.29	101.5	101.56	99.544	98.228	100.04	102.59	101.29	99.173	100.29	102.64	100.28	99.973	101.52	100.87	100.05	100.84	99.742	100.68	100.28	100.4	103.68	100.91	100.26	99.785	104.32	100.85	102.62	100.45	101.79	98.866	101.16	100.3	103.53	99.502	101.52	100.75	102.02	100.46	100.47	100.6	98.838
110.1	110.01	110.7	110.19	111.56	109.68	110.97	110.89	111.49	110.63	111.51	111.75	110.91	109.95	111.62	108.73	111.59	109.45	110.5	111.15	111.32	107.15	109.41	109.04	110.83	110.48	110.78	109.73	112.17	112.83	109.64	111.11	112.02	113.32	110.49	108.26	109.41	110.52	110.54	110.68	109.31	109.51	109.65	110.86	110.1	110.62	108.26	111.38	112.73	110.5
109.86	108.03	108.63	106.04	108.6	109.26	107.8	106.46	108.5	110.88	110.11	109.98	108.69	109.26	107.83	110.15	108.48	107.6	107.94	110.13	109.47	108.77	110.05	107.17	107.45	108.69	109.16	107.27	108.12	107.68	109.22	107.56	109.04	108.27	109.62	110.19	106.95	108.05	105.21	108.62	108.23	107.37	107.65	108.33	109.18	109.54	107.49	108.36	108.25	105.75
111.86	110.85	108.94	110.04	111.25	109.76	109.87	111.07	108.59	108.45	110.43	109.67	110.24	109.05	110.49	110.95	110.2	108.41	109.84	110.46	109.19	107.63	111.57	109.31	110.7	110.85	111.07	110.89	107.38	108.51	107.63	112.15	108.81	109.18	109.68	110.82	111.58	111.34	110.05	108.9	111.4	108.84	110.71	107.84	110.39	109.85	110.87	110.65	111.49	110.51
103.27	99.387	102.11	100.35	100.27	100.7	99.781	102.67	101.12	101.96	101.65	101.48	100.43	100.52	101.99	99.277	101.72	100.31	101.76	102.05	101.26	99.922	99.457	102.61	102.15	100.62	102.73	100.66	100.56	100.9	99.124	99.695	101.15	98.7	100.43	100.73	102.25	100.98	100.05	100.38	98.885	99.857	101.28	100.84	100.32	99.69	100.81	98.892	98.936	99.826
108.67	110.55	106.59	107.96	106.94	106.99	108.34	108.31	108.64	108.28	108.18	107.81	107.45	107.5	107.49	107.4	108.45	108.93	107.24	110.56	107.75	109.26	107.01	107.47	108.83	108.46	106.67	107.47	107.31	106.79	108.39	107.48	107.25	105.06	108.19	107.51	108.48	104.18	106.81	108.05	108.92	108.88	107.94	108.44	108.06	109.13	106.15	106.85	107.9	107.93
105.55	107.07	106.14	104.22	106.47	107.51	104.06	106.86	105.49	105.31	106.49	105.75	104.88	105.85	105.05	103.93	105.44	104.94	104.37	104.62	106.32	104.66	105.17	106.86	105.9	107.19	107.21	106.68	105.24	105.68	104.82	105.94	106.12	106.18	105.9	103.6	102.86	106.33	106.2	105.96	104.76	105.89	105.1	105.11	105.39	105.74	102.85	105.2	105.82	104.88
102.46	102.36	102.39	105.66	104.44	103.75	103.5	104.42	102.67	102.33	101.57	104.79	102.85	101.6	104.58	103.71	101.75	101.73	101.05	102.69	100.94	99.838	101.75	100.55	100.68	102.34	102.95	102.86	101.65	99.757	103	103.06	103	101.35	99.797	102.84	102.26	102.4	104.01	104.99	102.36	102.22	104.32	104.54	102.38	103.49	101.43	103.25	103.83	99.631
99.472	97.885	98.201	101.05	98.668	100.85	99.511	97.424	98.808	98.177	97.248	98.661	97.117	99.061	97.136	101.04	97.43	98.025	96.433	99.281	99.369	96.305	96.433	96.926	97.673	98.055	98.865	99.074	98.741	96.169	100.69	96.439	96.548	99.297	98.944	98.466	97.624	98.23	96.728	100.52	100.18	98.741	96.96	99.204	96.966	95.854	96.812	98.273	96.73	96.229
107.77	108.12	107.68	106.5	107.64	107.24	107.92	107.98	108.16	108.3	107.82	106.69	107.52	109.22	106.41	107.23	106.08	107.56	106.14	108.13	105.15	107.13	108.04	107.21	109.15	107.24	107	106.32	110.03	108.8	106.96	105.62	110.79	108.43	108.09	107.61	106.53	107.49	109.52	109.56	107	107.46	108.74	108.32	108.83	107.83	106.2	108.49	108.23	108.93
97.94	97.759	96.357	98.513	98.573	99.546	98.463	97.417	99.229	97.97	99.517	96.808	98.384	97.3	97.261	97.852	98.138	97.716	97.637	98.268	98.93	97.105	95.58	99.184	99.764	99.313	98.553	96.349	97.001	100.03	98.458	97.049	96.504	98.441	97.725	101.24	97.315	97.784	94.852	98.534	99.033	98.422	98.857	98.64	99.408	98.764	100.31	99.449	97.831	96.742
107.32	107.66	108.39	107.92	107.08	106.74	107.17	107.89	107.95	106.99	108.48	107.62	108.65	108.42	107.44	107.44	108.38	107.83	106.91	106.55	107.45	107.54	105.76	108.51	107.94	108.32	105.57	106.64	106.83	107.63	109.57	106.27	109.89	106.01	108.14	106.57	109.61	106.92	105.2	108.47	108.86	106.91	106.88	107.84	108.85	109.27	108.94	108.34	109	108.76
96.014	99.628	98.301	98.83	99.358	100.31	99.524	97.711	98.836	95.69	99.935	98.448	97.365	96.865	97.028	96.836	98.905	98.624	98.821	96.622	98.592	97.511	96.06	98.763	98.503	96.347	96.542	98.841	96.799	98.433	98.962	96.659	98.519	97.538	97.556	95.37	97.909	99.92	99.33	98.03	97.076	98.389	99.187	99.943	97.51	99.261	99.413	96.711	96.608	96.482
104.38	105.92	108.52	108.47	103.06	106.63	107.43	106.55	107.06	106.18	108.5	107.33	105.21	109.47	104.6	105.88	104.34	106.65	104.52	105.76	106.39	104.8	104.61	105.31	107.42	106.55	106.24	105.75	104.2	108.48	109.48	106.47	105.59	105.91	106.65	104.53	105.63	106.28	108.69	105.69	106.32	106.84	107.2	105.52	107.44	104.81	104.52	104.62	104.73	105.03
106.65	107.34	104.64	106.68	107.28	106.45	107.67	107.9	106.57	107.36	107.19	106.47	106.43	105.9	109.81	108.32	106.79	106.29	106.65	103.86	105.03	109.44	107.27	107.7	106.12	104.49	108.05	104.66	105.76	108.95	106.69	106.74	109.23	107.22	108.25	106.2	106.42	107.41	106.51	104.48	108.15	105.18	105.28	106.34	104.96	105.98	106.44	107.5	106.36	107.03
97.258	97.503	99.753	99.28	98.91	98.877	96.566	98.886	101.46	96.963	98.739	97.103	97.102	99.138	97.024	98.367	97.426	99.817	97.224	96.065	98.134	99.3	99.037	100.74	97.953	97.701	96.637	96.85	97.78	98.474	101.2	97.605	96.995	97.568	99.623	98.461	99.299	97.943	99.14	100.11	98.289	99.289	97.895	96.541	97.706	100.79	97.817	96.879	98.289	99.056
96.882	98.81	97.896	98.784	97.815	97.441	98.116	98.064	96.762	97.567	96.471	97.672	99.566	97.315	97.087	95.651	98.836	97.517	95.021	99.069	98.072	99.357	96.935	98.688	98.306	97.881	97.231	98.222	99.91	98.71	98.995	96.489	96.766	100.1	98.593	95.442	98.011	96.66	98.286	98.984	99.702	99.877	98.925	98.546	98.059	98.43	97.996	99.999	95.649	96.928
100.02	101.19	100.59	99.999	100.8	99.54	100.56	101.22	102.11	100.82	98.199	100.38	100.18	100.17	100.67	99.586	100.14	100.39	100.99	100.99	101.31	101.99	99.929	102.48	101.59	102.19	101.25	101.46	98.582	101.64	101.34	101.7	101.18	101.98	100.37	100.1	102.95	102.42	100.96	101.58	102.24	101.84	99.202	100.44	102.02	100.59	100.78	100.24	99.222	100.41
105.83	104.96	106.22	105.83	105.98	103.87	102.88	104.21	106.5	105.86	105.93	105.7	106.28	105.9	106.46	106.76	104.18	104.87	106.13	105.77	106.5	104.49	106.1	107.66	107.9	105.6	105.51	107.27	105.57	103.94	103.56	109.46	103.72	105.96	106.93	105.85	106.1	106.09	105.72	105.07	106.63	107.02	104.95	104.82	108.13	107.12	105.42	106.94	103.21	105.87
107.75	107.52	109.8	108.52	108.4	106.71	107.88	107.76	106.42	107.02	108.11	106.59	107.01	107.58	106.51	108.86	108.12	108.41	107.28	105.91	107.11	109.23	108.52	107.69	107.01	105.79	107.98	107.49	106.89	107.53	108.08	108.78	106.18	106.9	107.15	107.78	108.88	106.59	107.47	110.3	108.43	106.25	106.8	108.34	108.04	109.23	107.23	106.68	108.97	107.06
105.71	105.2	103.57	106.16	103.73	106.14	107.4	106.45	105.85	105.74	106.28	105.33	106.54	105.73	105.57	105.21	102.53	104.97	102.88	104.91	105.93	104.25	106.39	108.66	105.73	105.05	103.97	104.43	105.56	105.94	105.83	106.42	105.06	107.01	104.58	106.58	103.69	106.19	106	105.12	105.3	106.02	107.88	107.33	104.66	104.22	105.9	104.86	106.34	107.33
104.94	105.16	104.67	106.83	105.93	106.47	104.97	104.95	104.81	106.33	103.62	107.54	103.67	106.62	105.52	104.24	106	106.85	105.19	105.8	105.64	105.12	103.95	109.06	105	106.86	105.89	106.84	106.25	106.24	104.11	105.73	106.24	103.49	105.27	107.27	107.31	105.34	105.2	104.49	107.83	104.8	106.05	107.64	106.75	104	108.24	105.31	105.96	103.65
98.62	100.31	98.41	98.375	98.077	97.943	96.026	98.88	98.453	99.878	95.997	95.538	99.209	97.868	97.964	98.069	97.619	99.869	99.476	97.517	99.654	98.366	98.124	95.616	98.297	96.545	97.074	97.156	97.785	97.675	100.05	98.716	98.929	97.572	97.57	98.834	98.505	96.821	95.729	99.518	96.409	100.07	98.073	97.428	98.064	97.505	95.802	98.685	98.954	97.921
107.52	107.32	105.65	106.24	106.94	105.44	106.69	107.62	104.55	105.98	105.89	106.88	106.35	104.65	104.12	104.45	106.07	105.87	107.02	103.29	104.74	108.71	106.98	105.36	105.63	107.98	104.36	104.24	105.87	105.22	104.96	104.77	107.3	105.92	108.48	106.55	107.05	104.49	105.26	105.47	106.77	106.32	105.82	105.68	107.45	102.64	106.83	103.95	106.21	106.09
105.31	107.72	105.16	105.11	105.66	104.91	105.68	106.32	103.97	108.56	104.53	108.37	105.19	104.69	104.47	106.39	106.3	105.89	105.97	106.92	105.16	107.42	106.42	105.97	105.86	107.37	105.37	101.66	105.37	104.61	106.7	105.29	107.41	105.56	104.16	104.04	104.67	105.13	106.19	105.01	103.18	104	105.47	107.22	106.77	105.37	105	103.76	106.91	104.81
107.95	106.49	106.52	106.9	107.25	106.31	106.28	105.35	108.18	106.58	105.84	105.46	106.95	106.88	105.08	106.9	103.71	108.64	106.1	108.3	108.28	105.07	105.53	106.5	106.58	106.05	106.49	105.64	107.9	106.55	105.09	106.31	104.04	106.02	106.06	108.29	106.51	108.31	104.36	106.61	107.38	108.13	105.88	107.37	108.64	106.16	106.98	106.18	106.19	105.14
105.51	105.13	102.97	107.89	104.74	105.27	103.63	106.75	103.03	103.79	106.85	103.34	105.75	108.4	106.99	104.64	104.57	105.55	106.42	106.98	106.29	104.82	108.28	104.97	105.23	106.59	107.63	106.1	106.28	103.77	102.81	105.41	107.66	107.07	106.74	104.7	104.17	107.48	106.26	107.16	107.14	104.47	106.17	106.49	105.02	103.79	106.79	104.93	104.59	106.43
105.03	107.78	107.55	105.77	107.12	103.52	104.65	107.24	105.75	104.53	106.04	104.1	106.82	105.93	105.28	103.08	103.37	105.02	104.65	104.86	107.38	107.8	106.5	102.58	105.19	104.33	106.25	104.62	105.57	103.05	105.89	105.73	103.58	106.1	106.72	107.56	108.83	103.42	106	108.07	104.32	106.35	103.43	104.06	107.65	103.57	107.95	103.43	105.95	106.08
99.934	102.63	102.41	100.32	100.07	101.06	101.83	101.95	102.11	102.84	99.63	100.91	100.59	100.9	99.347	103.06	101.74	99.632	100.04	101.71	101.15	101.32	100.4	100.4	101.22	100.17	98.335	102.85	102.06	101.51	101.16	100.66	100.99	101.58	100.91	101.86	99.488	100.13	100.66	101.12	100.95	101.37	101.12	101.74	102.16	103.86	99.171	100.71	99.074	101.58
105.98	106.3	106.04	105.24	105.3	104.62	105.57	104.21	106.01	106.31	103.12	104.36	105.5	107.7	104.95	104.67	103.4	105.25	103.86	106.34	104.11	105.39	105.41	104.32	102.68	107.04	106.45	105.52	104.6	106.46	105.83	105.7	103.9	104	104.36	106.76	107.72	104.35	107.44	105.36	105.17	104.68	104.63	105.42	107.18	105.7	103.47	104.68	106.9	106.02
99.678	102.31	101.75	101.3	100.51	101.47	101.68	100.09	100.86	99.43	99.717	100.54	101.07	102.19	100.95	99.415	101.31	101.64	102.02	101.58	100.73	101.81	99.999	101.54	99.088	101.84	99.563	102.93	102.6	101.36	100.81	100.82	98.343	101.62	100.32	104.74	102.04	100.75	98.78	99.726	101.12	100.77	100.51	102.01	100.02	101.8	101.9	98.74	100.68	100.39
106.75	108.37	107.68	107.37	106.13	108.1	108.54	108.3	106.7	109.6	108.46	107.8	107.47	108.09	106.68	109.5	110.96	109.69	107.16	105.9	107.02	107.04	108.71	108.37	109.57	108.71	107.85	110.27	110.23	109.07	107.92	105.28	108.34	107.6	109.04	106.78	108.57	109.88	104.99	108.73	106.33	107.33	106.93	106.93	108.24	109.23	107.31	108.88	108.02	106.97
101.71	95.252	99.633	100.45	101.6	100.63	101.49	100.68	99.097	96.992	99.835	100.71	97.89	98.527	98.448	100.14	99.567	97.223	100.29	99.192	100.25	99.616	98.497	101.79	99.345	101.15	99.677	98.657	101.26	101.47	98.38	102.54	100.4	101.94	101.02	99.243	100.32	99.235	100.86	100.96	101.88	101.32	100.99	99.535	101.84	100.13	99.936	100.42	99.737	99.615
95.505	97.192	99.883	98.852	97.037	98.465	98.667	97.122	95.88	99.438	97.079	99.208	98.468	99.388	96.86	99.316	96.445	98.951	98.162	100.06	99.797	101.93	97.739	98.077	97.511	99.842	98.392	98.111	96.979	98.935	97.034	97.739	98.236	97.816	97.169	96.647	99.343	96.596	96.715	99.769	99.313	97.786	99.077	98.794	96.485	96.259	98.797	98.161	99.146	97.48
102.28	100.54	103.63	104.46	102.46	104.23	102.32	103.87	101.93	103.36	102.79	105.28	103.76	103.14	102.56	102.34	101.06	100.27	102.91	101.37	102.72	101.27	102.49	102.73	101	104.62	103.01	103.73	104.42	103.76	104.09	101.57	104.44	103.25	102.59	102	102.61	101.59	103.66	102.82	103.85	105.48	103.83	105.45	100.8	102.72	101.43	101	101.02	104.52
101.15	101.05	102.36	100.67	100.96	101.7	101.96	103.4	101.66	100.47	100.97	99.557	101.16	101.1	102.63	101.57	99.248	101.23	100.48	101.12	102.48	103.07	100.81	101.55	99.053	103.6	100.9	101.13	103.2	101.75	99.321	102.05	103.34	99.076	101.75	102.01	101.55	100.93	100.4	101.51	99.895	99.408	101.41	98.248	101.43	101.73	102.29	99.478	101.83	99.865
105.48	106.54	106.48	107.06	106.86	107.89	106.68	105.33	108.6	107.8	106.5	106.44	105.96	104.9	107.38	105.73	108.17	104.52	106.75	107.48	105.46	108.55	108.28	108.39	104.48	105.55	107.24	106.87	107.05	106.78	107.1	104.62	107.39	108.29	106.95	107.39	106.76	106.83	104.91	107.23	106.46	105.81	107.06	105.34	106.11	106.27	107.99	106.4	107.94	104.77
105.87	103.72	105.61	104.26	105.42	107.42	105.57	105.26	106.5	105.65	106.81	104.12	107.73	108.53	106.5	106.02	107.34	105.42	105.05	106.01	105.31	108.26	105.93	107.02	107.11	105.71	104.86	104.88	103.9	105.19	104.48	105.8	105.8	105.94	105.31	106.17	104.63	108.85	103.97	104.13	104.47	107.08	106.46	104.42	105.84	107.13	105.96	105.74	105.45	105.28
99.618	100.88	98.086	99.113	97.325	99.875	99.174	97.988	98.455	97.552	97.146	98.726	98.244	98.43	98.04	99.094	100.57	96.862	100.89	99.037	98.482	98.279	97.872	98.762	99.828	99.271	99.509	98.549	98.377	98.758	99.314	98.833	97.408	99.674	98.817	97.171	97.686	99.806	98.331	99.615	100.9	98.621	99.254	101.42	98.702	99.491	98.037	101.08	98.446	99.64
106.15	105.77	103.33	106.18	105.75	103.09	104.59	106.85	108	105.53	105.95	104.85	106.42	107.04	106.75	106.08	106.42	104.58	105.57	106.36	105.92	108.69	106.61	105.62	107.53	107.06	103.61	103.28	107.42	106.89	105.38	105.89	106.41	107.22	105.08	106.48	105	104.87	105.79	106.76	104.64	105.4	106.3	106.91	106.01	108.92	106.07	105.68	104.55	105.81
108.57	109.73	109.46	106	108.14	109.73	108.87	103.35	105.75	108.83	108.35	110.91	107.98	105.86	105.45	109.7	107.36	108.17	107.05	109.17	108.23	107.54	106.66	107.27	108.27	108.44	108.82	106.41	107.24	105.6	108.1	108.63	105.26	106.39	107.28	108.45	107.5	108.85	108.52	108.55	108.4	107.8	107.35	108.15	106.31	107.66	109.95	108.24	108.64	109.32
104.47	106.24	107.94	104.45	109.7	107.4	105.03	106.98	106.36	106.88	107.88	105.28	105.31	105.13	104.5	106.46	106.54	105.84	107.23	108.06	106.04	106.56	105.64	103.29	104.56	105.89	108.13	106.59	105.94	106.66	106.72	105.6	105.79	105.13	103.95	106.16	107.34	108.04	107.59	107.36	105.81	104.97	105.8	105.42	105.36	104.53	105.86	106.01	105.36	106.61
105.09	105.21	106	105.2	105.44	105.71	107.73	105.73	105.63	103.86	104.9	106.01	106.84	107.66	106.3	106.35	106.24	105.3	106.76	106.59	103.46	107.22	106.85	103.77	105.42	105.35	106.13	105.75	106.73	105.85	106.58	108.28	106.04	105.49	105.34	106.95	106.69	107.86	107.83	105.38	108.46	105.74	103.36	104.92	103.9	103.93	107.45	104.17	108.17	105.75
109.4	109.73	108.52	108.55	109.61	107.6	109.02	107.9	110.37	107.16	110.38	107.89	108.4	107.59	108.41	106.96	109.27	106.02	108.75	107.09	107.43	107.25	110.96	110.73	109.39	106.16	107.45	109.01	106.76	108.42	107.45	107.94	109.13	109.37	108.43	107.45	106.46	108.34	109.22	108.34	108.43	108.87	110.86	107.7	109.15	108.12	110.5	108.8	106.65	107.78
99.74	99.788	99.588	100.63	99.484	102.4	100.46	100.7	99.667	101.73	102.11	100.17	104.34	101.83	101.01	101.12	102	101.53	101.87	101.82	99.41	98.633	100.37	99.029	99.612	101.67	99.383	100.98	102.53	100.22	101.35	100.53	99.593	100.5	101.63	102.46	100.03	99.859	99.973	102.31	99.545	101.31	101.41	102.87	102.09	100.33	101.16	100.9	100.22	102.61
97.672	99.078	99.38	102.19	97.981	96.841	99.416	98.576	99.206	99.633	97.66	100.78	96.147	99.398	100.1	99.142	98.395	98.898	98.787	99.138	99.222	99.485	99.084	99.713	99.537	98.662	99.018	100.52	99.539	99.715	98.435	97.745	97.382	97.783	99.822	96.193	99.072	98.982	99.267	100.12	98.419	99.397	96.522	99.618	98.535	98.903	98.584	98.729	96.423	98.423
112.96	112.34	112.08	110.22	110.12	109.87	110.32	111.44	110.68	109.95	111.85	109.47	110.8	109.98	111.35	109.42	111.53	110.61	110.48	109.69	111.23	108.82	109.93	111.32	111.92	112.62	110.33	109.72	110.18	111.61	110.75	109.18	110.78	110.66	110.23	109.94	110.31	107.28	110.72	109.69	108.99	112.93	112.45	108.77	111.89	112.27	109.41	108.83	110.22	111.92
110.09	109.66	108.77	108.62	108.73	110.15	109.36	108.01	110.02	108.83	106.39	109.78	109.44	108.44	109.19	107.29	108.45	108.08	110.18	108.9	106.9	109.45	107.07	108.84	107.85	108.46	106.44	107.63	110.34	110.71	108.16	108.26	107.12	108.22	107.19	108.59	108.19	108.57	108.01	109.52	109.66	107.68	109.21	106.4	108.71	109.85	107.01	106.13	106.66	107.53
104.3	104.64	106.44	105.09	105.18	104.57	104.01	104.17	105.4	105.64	102.96	105.87	104.41	105.33	105.86	105.35	103.61	106.42	104.96	101.82	105.54	104.76	104.71	106.16	104.26	105.44	107.94	106.87	105.5	106.6	105.93	105.74	104.11	104.6	105.75	105.34	104.88	106.42	107.02	106.6	106.39	105.86	103.28	107.42	104.58	106.2	103.9	104.64	105.47	105.39
106.19	109.75	108.02	108.98	107.06	107.66	109.22	106.4	106.7	108.66	107.71	109.32	107.67	109.25	108.12	106.08	109.21	109.5	107.2	105.89	106.15	110.89	109.3	109.09	107.1	108.5	107.47	107.7	105.81	107.05	107.31	109.52	107.54	108.55	108.04	108.99	109.07	106.68	110	108.87	106.5	107.59	109.31	108.18	108.13	109.32	107.7	107.82	106.87	107.29
107.28	107.76	106.48	104.49	106.6	103.79	105.19	105.36	106.79	105.36	107.24	107.37	104.93	104	104.57	103.63	104.39	105.85	106.32	106.53	106.21	105.83	104.47	106.83	102.86	106.82	105.64	103.18	106.09	106.62	105.97	105.19	104.78	102.66	104.14	105.21	106.5	105.74	105.94	104.69	104.39	104.39	106.8	106.79	105.05	105.64	107.46	104.96	104.13	106.09
106.63	107.32	107.34	106.82	105.8	106.48	105.37	104.59	106.6	106.61	107.15	107.98	102.85	106.89	106.51	104.93	105.39	106.24	102.52	105.62	107.37	104.55	106.75	103.33	106.99	105.32	106.94	107	108.39	106.45	104.43	107.8	106.46	106.86	106.81	107.7	104.62	108.34	106.91	106.64	107.02	106.12	107.22	107.39	106.08	107.31	105.22	106.35	107.6	106.02
100.04	99.252	97.005	99.473	98.709	99.317	99.353	98.08	98.937	98.961	99.424	102.15	101.16	97.513	98.946	99.801	97.194	97.568	97.676	98.234	98.517	100.26	98.117	99.885	98.141	99.22	98.994	99.74	96.035	96.464	97.331	99.29	98.225	99.698	99.116	96.603	96.784	98.999	97.853	97.584	99.186	97.687	98.468	98.629	99.645	100.48	97.001	97.252	100.86	97.413
103.51	105.45	106.82	104.7	105.52	107.13	105.36	105.76	105.92	105.58	105.23	103.94	106.25	104.25	106.35	106.16	107.35	104.11	105.93	104.98	102.64	104.06	105.75	105.29	104.8	106.36	103.98	105.89	106.51	105.85	105.98	103.76	104.92	105.74	104.17	104.43	105.73	106.76	105.59	106.24	104.71	107.32	106.18	107.18	106.39	104.95	105.52	104.83	106.78	103.68
107.73	103.92	104.16	104.84	105.49	107.17	106.79	104.87	105.08	104.54	105.61	106.49	104.76	104.51	106.3	105.96	105.29	105.57	105.75	107.04	104.79	105.65	105.66	102.87	104.58	105.98	105.46	107.21	105.31	105.99	108.72	105.86	107.39	106.66	104.83	103.98	104.66	106.85	106.87	105.04	105.65	105.94	105.25	106.24	108.48	105.34	104.78	104.45	103.39	106.9
105.84	107.54	103.41	106.2	105.26	106.38	104.5	106.42	106.12	104.48	105.51	105.24	107.32	105.93	105.73	105.89	106.27	107.6	107.57	106.65	106.83	104.2	106.53	107.83	108.44	104.41	107.13	105.45	107.05	105.98	105.48	103.77	107.17	105.47	107.02	105.76	106.2	109.31	107.3	108.21	106.62	105.32	106.52	106.29	105.38	104.96	106.57	106.74	106.76	104.93
110.62	108.99	106.95	108.87	109.22	106.93	108.23	109.04	108.39	108.91	108.52	108.01	106.78	107.49	107.45	108.31	106.93	109.98	109.41	109.53	106.64	109.22	108.2	106.6	109.74	107.91	107.68	107.44	108.05	108.39	108.06	108.09	108.7	109.08	109.14	108.3	107.26	107.5	106.53	108.5	106.71	109.99	109.03	108.32	107.16	109.92	108.14	109.2	107.85	109.08
107.95	108.58	110.19	108.48	107.69	105.58	109.51	109.68	108.59	110.85	108.26	106.61	110.14	108.15	111.16	107.58	109.72	108.12	108.86	108.81	107.33	109.2	110.26	108.76	108.75	108.26	108.77	109.06	109.7	108.44	108.5	109.38	108.64	107.57	108.05	109.51	107.53	108.48	110.64	107.05	108.51	108.91	109.13	108.39	108.96	109.98	107.17	108.86	109.56	107.06
97.152	98.692	96.5	100.15	96.908	97.565	99.396	99.095	100.37	95.702	101.03	99.915	99.129	98.993	97.375	98.048	100.21	99.406	96.579	98.231	97.323	97.206	98.16	98.66	96.77	98.635	96.898	94.858	98.142	99.335	96.087	99.12	99.353	98.079	97.833	97.335	97.568	98.224	97.714	96.488	97.665	96.923	97.817	97.112	96.373	98.638	96.979	100.62	99.086	97.652
107.66	110.16	109.76	108.18	109.01	108.59	108.41	110.08	106.94	110.01	107.68	108.61	107.81	108.89	109.34	108.21	109.69	109.2	107.65	106.44	107.09	110.1	107.99	109.88	108.44	107.97	110.51	109.93	110.39	109.24	108.64	109.12	108.13	108.53	109.77	110.44	109.73	108.58	107.12	108.95	106.63	107.63	109.6	108.24	107.71	108.1	107.86	108.14	110.16	109.29
106.08	104.01	105.13	105.25	106.24	105.92	105.27	106.04	108.2	107.49	106.17	104.11	104.37	104.13	105.03	103.62	103.88	107.95	105.52	107.08	105.69	105.28	103.06	103.37	107.23	103.83	104.72	106.74	105.8	104.19	105.4	105.88	104	104.38	104.28	104.84	106.67	106.03	105.99	103.49	106.12	104.69	105.54	104.15	106.71	106.09	104.92	103.46	104.73	105.56
100.39	100.82	100.5	97.9	99.408	102.59	100.55	100.2	100.18	100.67	99.387	102	101.08	100.19	98.989	100.83	99.738	98.68	101.95	99.982	99.479	100.1	100.89	98.16	100.73	100.03	102.17	98.47	99.09	100.31	102.32	99.482	101.71	100.33	98.547	101.85	101.13	101.01	103.35	99.773	100.53	97.449	100.02	100.16	101.98	99.429	99.63	99.322	100.03	101.93
106.08	107.73	104.71	104.38	105.39	105.61	106.06	106.5	105.1	107.01	104.19	105.36	107.28	107.16	104.69	106.81	106.32	104.88	108.62	106.39	105.21	107.28	106.1	105.31	106.66	103.3	107.24	106.9	105.14	104.18	106.77	105.66	101.69	103.52	104.48	106.26	105.49	107.8	105.45	108.36	105.55	105.63	105.25	105.97	108.83	107.34	103.74	104.49	105.64	106.36
99.452	101.52	97.503	98.732	98.894	97.849	100.43	99.72	96.896	98.223	98.528	98.865	97.633	99.046	95.869	98.318	98.89	97.872	100.24	100.07	100.31	98.748	97.922	98.737	98.203	98.09	97.917	101.41	99.332	99.37	98.468	97.28	95.988	97.663	98.38	98.997	98.984	99.996	100.08	98.665	98.259	99.794	96.339	99.006	97.006	100.15	102.39	97.215	98.422	98.12
108.3	106.33	105.15	108.27	105.3	106.08	105.01	105.94	105.79	105.08	103.03	104	105.8	105.03	104.85	103.86	105.9	104.26	106.72	107.52	106.1	104.57	104.93	104.42	104.43	106.02	109.25	105.21	103.1	104.97	107.04	107.56	108.3	107.33	105.48	107.9	105.42	106.5	104.88	105.5	104.88	106.18	103.72	103.86	103.9	106.04	104.42	107.03	105.33	107.06
107.39	105.18	108.83	109.19	109.43	106.79	108.98	108.46	110.13	109.67	108.92	106.72	108.28	107.68	109.46	107.64	109.67	109.98	107.59	108.16	110.59	107.54	109.25	108.62	108.7	108.5	110.72	107.69	109.66	109.24	108.83	111.13	109.19	110.32	106.71	109.55	107.76	108.26	107.53	106.46	107.06	108.93	106.71	110.05	110.86	109.56	106.62	106.71	108.32	109.88
105.98	106.57	106.86	106.06	104.44	105.06	105.25	104.75	107.1	104.88	104.41	105.27	106.35	106.96	106.44	106.23	105.32	104.02	106.61	106.13	104.29	104.54	107	103.54	105.21	104.4	107.04	105.41	105.9	103.93	104.62	107.59	106.01	105.42	105.8	106.34	106.61	105.24	107.83	105.54	104.6	105.84	106.04	103.66	104.39	105.42	103.24	105.36	106.11	105.66
104.33	107.76	105.8	107.27	105.07	106.27	107.28	108.64	106.25	106.66	108.52	105.53	102.62	103.72	104.31	104.7	105.62	103.7	105.6	105.28	105.31	106.38	104.83	104.3	105.25	104.98	107.85	102.96	104.52	106.86	106.91	106.36	104.01	107.03	103.5	105.82	104.59	104.92	104.02	106.66	106	107.25	105.03	106.57	105.71	107.2	107.22	106.03	105.8	103.4
98.958	100.28	100.67	100.96	99.541	103.1	97.973	100.33	101.92	100.55	100.13	99.857	101.24	100.1	101.56	98.44	98.549	98.153	99.434	102.52	100.46	102.46	102.18	100.21	100.72	100.48	97.389	100.06	99.87	97.946	101.57	100.28	100.74	98.608	100.66	100.43	99.159	98.874	98.725	101.36	100.18	99.923	100.92	99.031	100.48	100.31	100.99	101.92	102.44	101.92
106.48	106.54	106.63	107.85	109.48	106.83	106.84	108.05	108.28	108.55	108.88	107.81	108.16	104.7	107.85	110.79	107.89	107.54	109.54	110.77	107.66	108.94	106.58	107.46	106.24	107.61	105.5	108.15	107	106.48	108.61	107.76	108.55	108.78	108.57	107.84	106.56	109.01	107.62	106.86	107.59	107.83	104.92	105.5	106.41	106.95	106.66	106.69	109.93	108.63
104.95	105.99	104.69	105.71	106.7	106.36	106.68	105.14	104.15	108.01	106.72	104.75	105.22	106.74	106.07	106.76	107.32	109.02	106.03	105.75	105.83	108.6	106.58	104.86	107.32	106.28	107.55	105.85	107.2	103.15	106.72	108.14	105.74	107.26	107.88	107.11	107.19	106.71	105.92	106.1	105.55	106.11	107.46	106.37	105.7	107.3	105.23	106.58	107.43	105.9
105.29	107.5	105.36	107.29	107.55	107.28	108.79	108.99	107.45	109.41	108.6	108.96	108.19	107.91	108.31	110.68	108.06	108.1	106.94	107.36	107.37	106.84	106.82	108.98	108.07	110.07	107.21	108.38	109.49	109.61	108.41	107.6	107.67	107.24	106.41	107.06	107.39	109.72	107.28	107.29	107.18	107.39	107.68	109.52	108.11	107.16	107.02	108.01	105.92	106.96
106.86	106.49	106.87	106.05	104.9	105.44	108.66	103.1	105.7	105.67	105.73	104.49	106.85	103.65	103.41	104.78	106.48	106.66	106.86	106.35	107.26	105.45	103.92	107.06	106.37	104.82	107.33	106.33	105.12	106.18	106.41	105.02	105.26	104.88	105.19	105.2	108.61	102.35	108.15	105.88	104.57	106.05	104.52	105.86	106.16	103.35	103.95	106.25	106.12	105.74
101.73	101.46	100.73	102.47	100.13	99.867	99.242	102.88	100.86	100.72	101.64	100.16	102.68	102.33	97.393	102.09	101.41	102.16	101.29	98.605	103.3	100.73	100.76	100.9	101.87	99.229	101.49	99.035	98.66	101.56	99.667	100.14	100.85	101.07	101.19	101.9	100.67	100.38	100.33	101.41	99.855	100.78	100.54	100.05	100.22	100.65	101.47	102.22	101.49	99.331
105.27	104.76	108.54	107	108.01	105.69	105.59	105.94	103.34	106.42	105.25	104.54	103.95	104.56	105.38	105.23	105.9	108.01	107.4	106.84	103.97	106.15	105.26	108.05	104.54	105.09	105.48	103.48	106.04	106.16	102.84	105.1	104.74	106.95	110.44	105.71	105.87	105.64	109.1	103.69	105.27	104.54	104.15	103.93	105.07	105.78	105.13	105.36	108.15	106.69
104.75	105.83	106.15	104.06	105.18	105.43	106.5	105.66	105.65	105.11	105.39	104.26	104.22	104.77	107.46	107.15	106.92	106.21	107.52	104.38	106.51	106.13	105.87	105.72	103.61	107.18	106.42	107.21	106.97	105.5	106.81	104.06	104.99	104.29	105.99	108.35	106.96	104.08	107.32	108.05	105.66	104.37	104.75	108.52	106.72	106.24	105.38	105.73	104.05	106.31
109	107.96	110.63	111.97	109.4	109.7	109.26	108.03	107.7	109.85	109.88	108.8	107.03	109.49	108.33	110.27	108.59	108.03	108.69	107.92	107.35	107.14	109.51	109.97	110.43	107.75	108.38	107.24	108.02	108.33	108.63	108.14	107.22	107.06	108.16	109.43	108.75	109.8	111.48	109.26	109.6	107.92	109.3	108.42	107.86	108.6	109.05	109.55	107.64	106.93
107.72	104.81	106.55	102.61	107.63	105.68	109.09	106.52	107.94	107.55	105.95	107.87	106.41	108	106.32	107.58	106.57	105.96	108.71	104.95	105.88	109.88	108	105.69	107.14	105.27	106.64	105.77	105.22	107.01	106.13	105.82	107.02	103.95	108.99	105.68	109.34	107.54	105.71	107.09	107.1	106.62	107.16	105.42	108.05	108.34	105.73	106.12	109.09	105.64
106.95	105.61	105.52	106.48	107.55	106.47	104.89	107.71	105.34	107.01	106.88	104.95	105.9	105.99	105.04	108.91	106.27	106.28	106.45	107.66	106.42	104.74	110.93	106.21	106.2	106.37	108.08	106.6	108.95	103.53	107.83	105.74	108.31	106.91	108.85	107.87	108.07	105.62	105.64	108.05	104.77	106.07	106.33	105.66	106.7	107.05	106.63	106.14	107.68	105.17
107.77	106.86	106.62	106.38	107.43	104.72	106.82	106.58	107.18	108.81	106.67	106.04	105.35	107.82	105.56	107.58	106.51	106.8	106.67	106.62	105.86	106.01	105.18	106.95	107.37	106.43	106.05	108.48	105.32	107.84	106.65	106.75	106.32	105.95	107.1	105.34	106.84	107.07	108.22	106.82	105.28	107.15	105.86	104.66	106.01	107.8	106.25	107.31	106.08	107.86
111.62	112.51	111.34	111.96	109.49	109.98	111.04	110.47	112.13	110.72	109.84	110.97	108.78	110.53	111.46	110.95	112.22	110.31	109.64	108.75	108.12	110.34	109.16	110.23	110.36	109.21	114.04	109.43	111.62	112.91	109.59	109.82	112.6	112.85	111.31	110.73	111.38	111.64	111.84	112.2	110.65	110.41	113.05	109.98	111.76	110.88	111.17	109.22	111.2	110.1
106.63	106.18	107.4	107.1	104.45	105.21	105.36	106.04	107.11	104.74	105.82	104.61	104.83	106.78	106.22	106.81	105.29	104.72	103.85	105.54	105.92	106.29	105.34	106.95	104.44	103.34	105.13	106.59	108.1	107.18	104.64	107.83	106.43	107.99	105.58	102.85	107.11	106.59	104.94	105.95	106.2	107.14	105.66	104.18	106.75	104.81	103.71	106.43	104.67	106.06
106.49	105.21	106.18	107.94	102.82	105.87	104.02	106.03	104.8	103.76	105.48	105.36	105.42	106.85	106.94	103.19	105.32	103	103.84	106.06	105.6	105.61	107.95	105.9	105.01	105.67	102.95	106.55	105.2	105.73	106.93	106.35	104.54	106.25	106.18	105.87	105.54	104.77	107.91	106.27	106.15	105.64	106.01	104.81	105.44	105.51	105.15	105.43	107.25	106.41
98.739	100.67	99.536	99.063	99.53	99.96	101.51	97.929	98.579	99.054	97.82	98.058	99.456	98.376	96.996	100.07	98.689	98.933	99.383	98.711	98.228	99.195	98.112	97.896	95.533	98.274	99.097	97.84	97.611	96.75	99.69	97.863	97.162	96.038	97.227	99.067	96.941	97.682	96.445	97.713	97.607	96.86	98.294	99.328	99.759	100.35	99.602	96.462	97.467	98.835
106.3	107	105.51	107.62	108.24	106.74	106.86	106.11	105.32	104.51	103.32	107.15	105.49	104.44	107.29	108.73	106.62	105.45	107.21	105.71	102.6	105.08	104.99	108.2	107.12	106.25	104.03	105.98	105.96	104.49	106.39	106.73	106.04	108.15	105.7	106.21	103.99	105.09	105.86	106.12	104.68	107.11	105.51	103.94	105.97	105.76	105.77	105.75	106.46	104.48
104.3	106.62	105.07	105.95	107.31	106.63	105.88	105.64	104.02	106.58	105.39	103.29	106.38	106.59	106.1	105.15	104.25	105.39	106.72	104.35	105.25	106.62	105.19	107.4	104.84	106.53	104.47	104.23	109.41	106.15	107.24	106.55	104.53	104.42	106.26	105.06	106.75	103.94	106.63	106.34	105.53	103.37	106.06	104.33	104.53	103.98	106.66	104.92	106.38	102.79
106.93	108.72	107.94	107.77	109.18	108.14	109.36	109.33	107.75	107.28	108.06	107.49	109.96	109.64	106.9	107.52	108.98	105.51	108.31	107.77	107.33	111.08	110.5	106.3	106.31	108.65	108.35	109.76	110.78	107.87	109.48	107.39	107.24	109.64	108.96	108.87	107.72	106.54	108.15	109.65	108.19	108.48	109.29	107.77	107.36	108.7	106.26	107.31	107.29	109.55
105.14	104.97	106.59	106.01	106.51	104.91	106.12	105.92	104.58	108.23	106.08	107.59	106.31	106.47	102.87	105.48	105.85	106.34	105.61	105.35	105.53	105.28	107.84	105.1	106.32	104.47	105.05	105.6	102.68	104.42	106.11	105.29	106.17	105.55	105.76	105.94	107.23	106.6	106.57	103.83	105.45	106.2	104.67	105.89	104.21	104.41	107.36	104.52	104.12	106.63
100.58	100.23	101.66	102.59	100.61	100.3	100.17	101.65	101.48	100.94	100.25	101.81	101.22	99.37	100.96	102.43	100.19	103.13	101.18	99.791	100.79	100.75	101.25	100.68	101.67	98.898	102.28	98.912	100.34	101.7	100.41	100.27	100.32	100.73	100.78	100.21	100.11	103.86	99.502	101.94	101.24	101.21	101.16	99.422	100.92	100.99	102.14	100.18	102.23	100.94
106.85	105.96	110.34	108.28	108.56	107.81	106.69	108.19	109.86	108.51	108	106.44	105.76	109	109.64	108.55	107.48	106.89	110.28	110.06	107.7	108.32	108.73	107.27	108.41	109.2	107.8	108.72	107.69	108.05	106.72	107.49	108.09	109.93	106.87	107.62	107.06	109.22	107.64	107.19	107.19	108.86	110.28	107.1	109.85	108.94	105.93	109.05	110.27	107.29
109.57	108.38	108.86	111.96	111.22	111.24	110.21	109.01	108.7	111.13	110.78	110.79	112.15	111.78	110.86	110.89	109.86	109.47	110.37	110.6	110.93	111.88	110.78	111.44	110.59	109.07	109.27	110.71	111.81	108.34	109.56	109.16	110.89	110.82	110.64	110.58	107.68	108.66	109.54	112.02	109.52	107.98	110.63	111.82	110.93	110.38	110.84	110.44	108.89	111.62
99.688	98.432	96.556	96.426	97.15	96.603	96.588	99.138	97.115	98.845	96.516	97.846	97.738	96.179	99.925	97.36	98.972	98.302	98.106	97.414	96.707	97.517	96.746	98.629	96.75	97.942	97.907	97.701	98.28	97.876	99.339	97.163	97.726	98.229	98.807	98.547	97.981	96.82	96.586	97.308	96.958	96.32	98.097	97.447	95.339	99.14	96.537	99.049	96.558	99.66
97.145	100.74	97.581	98.397	97.115	96.031	98.522	97.665	98.706	98.613	99.965	99.263	95.686	99.241	99.501	96.766	96.931	97.805	96.722	98.731	98.106	101.18	96.675	99.528	99.08	98.707	97.582	99.622	96.462	97.154	101.52	96.919	98.828	99.392	95.719	99.047	100.26	98.565	97.706	97.11	97.954	98.178	96.528	97.741	98.736	95.848	99.56	98.904	98.22	98.547
96.18	97.668	97.757	98.193	97.872	99.055	98.446	97.065	99.054	95.664	98.94	97.38	97.89	96.361	99.368	95.77	97.884	98.616	95.734	99.859	96.348	96.825	95.394	96.376	99.69	99.093	98.566	97.319	98.157	98.821	98.473	99.314	97.231	98.593	97.435	99.234	96.831	97.12	100.24	97.366	98.062	97.435	98.979	96.54	98.21	98.665	96.037	98.357	98.396	98.04
107.68	104.67	104.72	105.04	105.81	106.81	106.17	107.85	105.27	106.95	105.46	107.06	104.55	107.49	106.77	105.13	106.96	107.42	107.73	105.54	106.43	108.09	105.04	104.58	105.51	103.4	103.61	105.2	106.98	104.28	106.97	103.85	105.39	104.11	106.26	105.43	105.3	103.87	105.15	105.24	105.21	103.74	104.12	107.06	104.68	106.17	105.14	106.32	105.84	106.02
98.337	99.573	99.227	99.89	97.787	97.948	97.562	98.043	100.41	100.36	100.69	99.201	99.088	98.219	100.12	99.631	100.04	99.069	99.072	95.385	100.69	102.57	98.401	98.895	99.299	98.8	99.576	97.758	101.69	99.327	100.95	99.373	98.644	101.38	99.633	97.696	102.19	99.212	97.947	96.936	98.444	99.164	99.179	98.262	99.756	100.74	100.52	98.194	99.594	102.32
105.81	107.69	106.37	106.55	106.23	107.37	105.28	107.87	105.79	106.45	106.83	106.26	105.95	108.3	107.76	106.34	104.98	106.95	105.82	107.36	106.8	106.12	106.36	106.75	106.72	105.86	107.22	105.34	106.85	105.87	107.47	106.26	106.22	107.47	108.15	106.98	104.45	107.85	107.9	107.67	106.74	105.23	107.34	107.84	109.19	105.82	105.27	106.25	106.29	107.05
103.79	102.37	102.7	101.28	100.35	102.1	100.23	102.55	101.67	101.5	101.79	101.52	104.75	101.23	102.56	105.31	103.99	102.72	101.43	104.2	104.01	102.74	104.04	104.37	102	102.03	104.1	103.47	102.11	104.27	102.82	101.2	101.83	103.02	103.77	102.53	99.896	100.96	102.49	104.15	100.51	100.13	102.54	102.89	102.32	104.11	102.22	102.86	102.73	104.15
109.12	106.81	109.38	106.57	108.42	108.71	109.96	109.8	107.34	110.14	111.09	107.26	106.5	108.31	108.81	107.26	107.26	108.8	110.47	107.84	110.38	109.14	109.4	107.47	107.9	108.5	109.56	111.25	108.21	108.37	108.81	107.79	109.34	108.54	109.81	107.58	108.57	107.87	108.61	108.87	109.05	109.58	107.33	109.76	108.14	109.93	109.2	109.89	106.98	107.55
97.586	98.957	98.017	98.736	98.102	97.222	96.622	97.294	100.44	96.477	96.98	99.808	98.309	98.211	97.615	97.662	95.764	98.064	96.459	96.004	96.803	97.721	99.093	100.68	96.403	97.914	98.589	100.06	98.246	98.94	96.2	98.432	97.945	96.757	97.926	97.241	98.168	98.167	98.654	99.127	97.087	97.673	97.862	98.518	97.309	96.939	96.45	98.236	98.333	98.256
108.61	106.29	107.14	107.75	109.14	107.06	107.89	109.16	108.68	107.28	109.3	107.46	106.03	109.14	111.14	108.06	106.49	106.97	108.28	108.36	109.24	102.96	108.21	107.66	108.84	108.13	106.69	108.14	109.36	110.98	107.29	110.83	105.87	107.47	107.33	108.82	105.26	109.65	108.08	107.78	108.11	107.63	108.24	109.93	106.62	107.22	107.67	110.01	108.02	107.28
106.47	107.97	107.9	107.96	106.36	105.93	106.91	105.39	107.05	106.76	110.2	108.85	106.76	108.46	107.48	106.51	105.67	106.09	107.48	107.18	105.61	104.89	106.5	107.4	101.87	108.12	104.93	105.55	107.45	106.19	105.77	106.42	105.57	105.57	106.42	105.41	105.53	106.16	103.53	105.07	108.31	104.25	107.49	105.48	108.25	105.81	107.67	106.77	107.91	105.72
108.02	103.97	106.98	104.57	105.04	107.07	103.48	104.18	109.37	104.29	102.84	106.98	107.33	103.9	105.17	105.45	103.8	107.07	105.23	107.25	105.55	105.25	104.69	105.88	105.71	104.9	106.61	104.89	105.54	105.64	105.38	106.06	107.52	105.57	103.94	107.3	107.69	105.61	106.31	106.2	105.05	104.4	104.01	106.08	105.52	107.29	104.35	106.38	105.94	103.92
108.89	108.68	112.21	109.68	107.1	110.58	107.23	109.24	106.08	108.6	109.35	110.08	108.65	107.99	109.47	106.83	106.69	108.33	107.37	106.63	106.06	108.41	108.86	106.17	106.28	106.56	108.88	107.87	110.4	105.76	107.71	105.73	107.54	108.32	108.09	107.61	107.95	108.17	108.91	107.39	107.37	108.54	108.83	108.03	107.74	107.06	105.33	105.37	107.39	107.96
106.89	108.18	109.77	107.66	108.17	108.09	108.75	108.71	107.47	107.98	107.63	108.32	108.42	107.77	107.7	106.3	107.92	106.87	108.6	108.29	110.05	106.54	107.63	108.77	108.13	110.45	109.28	109.66	108.35	107.43	106.24	110.72	109.25	110.15	110.02	110.33	106.9	107.4	106.47	108.05	107.96	109.23	108.12	107.23	106.66	109.44	109.33	109.49	107.98	108.68
101.13	100.1	99.91	100.1	99.773	100.64	100.07	100.01	101.12	100.89	103.13	101.68	98.792	103.46	101.25	99.963	100.97	103.53	100.79	99.369	101.03	99.765	99.262	100.08	102.04	101.36	98.825	99.02	99.854	98.472	102.24	100.05	99.751	98.965	103.15	100.28	101.88	99.418	100.28	102.11	101.4	103.54	101.53	101.89	102.05	102.89	101.26	100.21	100.86	98.451
100.32	101.29	99.633	100.64	98.897	101.14	99.578	101.46	99.928	100.15	101.56	99.443	101.68	99.416	102.48	101.52	98.578	100.35	99.666	98.527	101.12	100.8	100.96	98.992	98.17	98.261	97.954	101.49	99.468	100.95	100.38	100.23	99.454	101.4	97.859	102.13	101.46	98.356	97.974	100.83	99.566	100.33	98.872	101.31	100.49	100.08	99.802	98.52	100.44	100.99
109.52	111.69	107.79	107.5	108.05	105.59	107.11	108.44	105.36	106.98	110.51	106.01	106.89	109.33	108.29	108.45	109.66	106.06	108.72	108.49	110.91	110.59	106.38	106.69	108.81	105.46	108.63	109.74	106.87	108.96	110.09	106.96	107.43	107.94	107.74	107.07	108.88	109.06	110	107.43	106.28	109.47	108.66	109.39	107.39	108.49	109.86	107.02	107.66	109.46
107	106.84	107.26	105.93	107.47	105	106.18	105.65	108.27	108.32	105.97	105.66	104.97	107.78	106.36	104.48	106.78	107.04	105.77	104.97	107.64	107.32	108.38	107.87	108.23	106.23	108.69	106.32	104.79	108.03	107.48	106.62	107.32	105.71	105.72	107.74	105.67	107.13	106.64	105.8	105.37	105.55	105.66	106.45	106.35	105.84	105.46	107.05	107.63	104.18
101.99	100.61	101.43	100.14	100.39	99.879	101.12	98.999	102.1	102.72	101.14	101.93	100.71	101.51	100.71	99.938	99.819	100.82	102.27	101.78	100.72	101.68	99.006	100.99	99.897	100.6	102.17	99.35	102.52	100.42	100.69	100.57	102.29	99.229	101.83	100.56	101.74	100.05	103.19	102.04	99.894	102.2	101.35	100.87	98.875	99.433	103.11	104.81	102.25	102.87
99.861	99.996	99.356	100.64	100.86	101.11	101.85	100.36	101.92	100.03	99.733	101.52	100.83	98.778	100.85	101.59	103.92	99.805	100.16	99.662	101.92	100.37	98.803	98.932	101.35	98.476	101.01	100.75	98.498	101.29	98.918	100.94	100.17	103.71	101.81	97.909	99.568	100.2	101.08	100.03	102.17	102.6	102.28	101.82	101.22	102.8	101.02	101.1	99.435	100.95
107.01	105.55	106.17	107.15	106.88	107.48	106.65	110.68	106.09	104.47	105.04	106.05	106.56	106.14	104.86	106.59	106.79	105	107.16	106.06	104.98	104.38	105.09	106.36	105.13	104.71	103.53	106.38	107.13	106.82	105.66	106.26	104.69	105.55	106.37	103.83	105.86	106.49	105.22	107.48	106.42	104.38	107.98	106.89	105.74	105.82	107.84	105.82	106.55	104.17
107.46	107.29	107.06	109.18	107.63	107.2	109.57	109.21	106.63	108.19	108.49	109.25	107.46	108.86	109.91	109.23	109.8	106.99	108.32	108.26	109.9	109.99	108.76	108.17	107.92	109.17	108.1	106.02	110.48	108.64	108.07	107.93	106.94	109.16	110.48	107.84	108.37	107.91	106.83	107.95	107.49	107.47	108.76	107.79	110.07	110.2	107.99	109.36	108.61	107.26
98.978	99.266	98.839	99.254	99.824	100.27	97.628	99.03	97.008	97.322	99.711	96.977	98.576	98.096	99.371	96.819	100.2	97.834	98.748	97.71	97.719	97.708	98	98.451	98.302	96.089	95.822	99.076	97.755	98.333	97.071	98.948	98.508	98.918	95.934	96.646	96.603	100.15	98.682	99.245	98.398	100.05	97.768	97.964	97.181	96.876	98.933	97.628	97.679	100.16
104.32	105.42	105.22	106.08	105.12	105.81	104.75	108.1	106.17	107.97	105.97	106.56	105.49	106.74	107.56	108.66	108.08	107.05	104.37	107.89	107.82	106.21	106.1	107.15	107.93	107.31	105.3	106.75	106.73	107.19	104.87	106.39	105.01	107.05	106.38	104.89	104.51	106.42	105.48	107.17	106.7	106.04	107.05	106.62	107.38	106.07	106.41	108.57	106.59	107.52
100.56	102.12	99.638	99.763	100.46	102.41	102.47	102.63	103.14	102.05	98.629	99.341	100.72	99.687	99.255	102.21	101.52	101.72	102.85	98.995	100.15	102.46	100.18	102.28	101.87	101.96	100.28	101.36	100.6	101.8	99.891	99.961	101.47	103.95	102.38	100.82	100.03	101.74	101.61	101.6	101.02	100.34	103.01	102.29	100.43	102.12	100.33	100.56	99.518	99.445
105.82	105.19	105.65	106.02	103.78	102.08	108.49	108.55	104.33	106.43	105.17	106.03	105.11	106.2	104.52	107.28	106.05	104.34	105.33	107	106.38	106.17	105.63	105.15	106.74	105.38	105.38	106.15	104.89	106.5	104.5	106.37	106.9	108.14	104.11	107.06	105.79	104	106.47	103.86	106.03	105.87	103.26	107.28	105.16	103.83	106.53	104.01	103.43	106.55
106.21	106.41	107.65	108.48	104.88	105.13	106.26	103.94	104.3	106.76	105.56	107.13	106.8	105.77	107.18	105.88	106.86	106.25	106.32	106.67	105.29	106.68	107.57	106.36	107.98	107.27	109.14	105.55	109.11	106.28	104.5	105.75	109.64	104.21	108.26	107.48	107.97	107.14	106.05	106.19	104.37	103.88	106.32	107.91	105.6	105.75	105.02	105.37	106.03	106.62
106.62	104.59	104	107.69	105.72	105.2	106.45	103.52	105.19	104.96	107.21	107.2	105.78	104.46	105.51	104.8	106.99	105.84	106.39	105.58	105.01	104.7	105.66	103.58	107.61	107.06	104.84	103.69	105.71	108.04	104.56	106.89	104.27	106.51	102.71	104.97	104.96	105.51	105.89	106.68	104.06	106.61	105.63	105.96	104.35	104.58	103.32	104.56	104.15	105.01
98.141	95.579	97.7	97.675	96.883	98.91	97.556	98.34	97.648	96.937	97.067	99.952	98.991	97.644	95.605	99.214	97.685	101.52	97.786	98.531	98.199	98.776	96.027	97.374	98.335	97.919	98.194	99.92	95.055	99.576	97.549	97.273	99.062	97.467	96.921	100.72	96.09	98.717	98.913	99.805	97.621	97.943	99.961	99.287	98.263	99.128	96.889	96.643	99.105	96.04
99.993	100.31	103.18	101.43	102.08	99.335	101.13	99.686	100.15	100.45	102.1	100.73	100.62	99.651	99.37	100.79	102.04	101.81	103.05	101.45	99.917	100.78	101.6	101.94	100.57	100.48	99.16	103.17	100.99	100.61	99.522	100.73	100.42	100.12	102.15	102.35	100.95	100.5	101.64	100.87	100.75	99.744	102.3	101.64	101.61	99.619	97.947	99.622	101.9	101.63
108.99	109.59	106.43	107.92	108.25	106.56	106.92	107.92	108.24	110.08	106.17	108.51	107.48	109.57	111.48	106.37	108.56	108.02	107.9	109.78	108.05	107.67	109.62	107.79	106.7	108.03	107.9	107.64	106.28	106.23	107.8	107.28	108.92	107.92	108.67	108.37	107.28	106.08	108.94	106.81	109.93	108.46	108.91	107	107.08	108.52	108.92	108.73	108.06	109.22
108.35	108.94	108.25	107.52	107.99	107.11	107.86	108.58	109.51	109.24	107.23	107.41	109.03	108.33	107.03	108.31	106.38	107.52	106.85	106.64	108.51	110.68	109.8	106.38	107.62	107.86	109.47	108.67	106.82	107.54	106.71	108.6	108.62	108.19	107.39	108.87	109.65	107.42	107.95	106.24	110.36	110.1	108.46	108.06	108.21	108.45	107.43	106.29	107.89	107.33
99.741	101.26	99.88	102.54	98.748	101.83	101.99	102.29	98.677	101.03	99.659	100.25	100.48	100.62	97.053	99.733	98.748	99.001	96.572	100.48	98.614	99.353	99.708	100.08	99.719	99.825	97.929	100.38	100.1	99.522	101.04	100.17	100.29	99.035	98.69	99.188	99.844	101.02	100.48	100.9	100.73	99.781	101.33	99.918	100.7	101.62	101.88	101.51	98.716	99.663
107.04	108.17	107.56	109.56	109.98	106.51	106.24	107.9	109.7	107.79	106.21	108.21	107.16	108.04	107.77	108.19	107.21	108.22	107.28	107.87	108.83	106.28	109.71	106.76	108.87	108.32	108.26	108.85	108.11	105.41	106.9	109.22	109.32	108.22	106.21	108.61	109.5	108.04	106.89	110.04	108.69	110.53	107.5	107.6	107.19	107.66	110.45	107.78	107.31	106.88
105.05	105.86	107.44	106.99	105.64	105.97	107.78	104.65	105.54	104.85	106.7	107.37	107.86	105.91	105.55	106.05	105.78	106.33	104.91	106	103.62	104.73	105.85	105.99	105.46	106.27	103.67	106.42	106.69	105.13	104.55	106.28	105.29	106.63	105.17	105.73	106.34	102.7	103.58	105.64	106.76	103.68	103.42	107.15	105.63	103.48	102.88	108.06	103.6	103.91
107.81	106.63	108.35	109.04	108.37	107.43	108.64	106.44	107.62	106.81	107.62	108.24	110.92	109.05	107.66	108.25	108.48	107.94	107.99	105.95	106.94	105.95	108.35	106.76	109.04	110.43	108.8	107.28	108.7	109.57	107.8	105.01	107.61	107.5	107.46	107.91	109.14	108.43	107.29	108.26	110.41	106.91	107.19	106.58	109.26	107.31	107.6	107	106.92	108.62
108.13	107.28	107.13	110.41	109.01	106	109.13	109.4	109.94	109.91	107.82	107.05	109.54	110.66	110.19	108.61	108.58	108.08	108.68	108.33	109.2	107.69	108.61	107.63	107.4	108.79	107.4	109.31	110.27	110.46	108.15	106.45	110.57	107.15	107.98	109.67	111.49	108.58	108.11	107.76	110.76	110.42	108.27	109.28	108.66	109.37	109.88	109.48	108.11	107.2
100.66	99.133	100.32	100.86	101.85	100.19	100.4	102.88	102.6	99.792	99.846	99.811	100.64	100.45	100.76	100.36	100.93	100.42	100.53	99.37	100.31	100.51	100.57	98.556	100.56	103.1	100.37	100.44	102.18	99.782	102.44	103.31	100.35	101.27	101.84	101.38	99.123	102.87	100.75	100.66	98.954	100.75	100.28	101.6	99.367	102.8	99.358	100.18	100.4	99.896
100.81	99.409	101.87	100.59	101.62	99.748	100.4	99.539	99.977	99.829	100.55	98.45	99.876	99.175	102.07	98.116	101.16	100.72	98.317	101.18	99.291	100.23	99	101.54	99.84	100.93	99.505	98.793	99.212	99.853	100.06	99.997	98.407	100.4	100.42	99.452	102.32	97.956	100.47	100.42	96.767	99.317	99.88	99.972	100.07	99.36	101.77	101.03	98.982	97.584
108.33	108.44	109.18	109.25	109.39	109.57	106.57	108.34	109.21	108	107.86	108.5	109.92	108.74	109.37	109.47	109.1	107.95	108.68	107.02	108.1	107.1	108.77	106.42	109.34	108.75	107.96	111.2	107.62	108.69	110.51	106.9	110.12	106.83	109.27	108.84	106.85	108.57	106.97	110	107.09	106.74	107.86	109.67	105.06	108.19	108.53	106.58	110.31	108.09
110.63	109.63	110.78	111.02	110.52	110.13	110.27	113.06	112.34	111.66	109.3	112.34	111.6	111.42	111.74	111.93	111.86	109.55	113.3	110.69	110.09	108.57	109.33	111.49	109.13	110.08	111.63	110.28	110.49	109.58	110.29	109.59	112.1	112.31	108.71	109.91	112.06	110.48	111.53	110.23	108.15	111.97	109.85	110.07	110.45	110.41	108.51	113.4	109.57	109.41
100.22	98.235	96.958	95.767	99.645	98.472	97.956	98.139	97.406	100.67	97.576	97.717	99.627	99.376	98.28	97.624	99.678	97.69	98.352	97.658	98.399	98.523	97.466	96.936	98.787	98.486	99.248	98.66	98.901	99.501	99.681	97.894	98.876	98.94	96.163	98.022	99.077	97.648	99.434	101.56	97.87	101.1	98.601	100.62	98.785	98.309	101.31	98.786	98.065	98.179
107.07	105.61	106.99	105.49	104.06	108.07	107.34	104.3	104.34	107.02	107.9	108.03	106.28	107	108.54	107.19	106.37	106.53	107.94	103.78	106.43	108.1	105.77	106.41	106.31	104.69	107.25	108.72	106.22	107.3	106.01	104.28	107.56	107.36	107.36	105.71	105.9	108.34	107.6	107.51	107.19	107.23	106.2	106.29	108.46	106.65	107.61	108.22	106.31	110.04
106.39	107.51	105.26	106.17	107.22	104.23	108.24	105.88	106.74	105.43	107.52	103.97	107.04	107.02	105.99	106.5	106.02	106.65	105.76	105.95	105.34	107.8	104.32	107.85	107.35	107.24	105.48	105.28	108.4	105.44	105.12	105.82	105.51	104.9	106.17	106.57	104.85	105.48	106.93	107.33	107.53	106.23	105.11	106.64	106.74	107.15	106.03	105.58	107.82	105.91
108.64	108.18	107.45	106	108.64	106	107.39	106.18	105.13	106.71	105.47	106.78	105.15	106.34	106.03	107.5	105.15	107.53	109.45	107.3	105.52	105.96	106.74	106.92	106.78	107.28	105.11	107.2	106.77	106.21	106.06	106.56	105.65	106.46	108.49	103.92	103.92	107.76	108.31	105.63	106.02	105.74	107.17	106.61	108.51	106.01	106.48	106.23	108.38	104.96
103.48	104.75	104.75	106.43	106.72	105.53	105.96	103.6	105.85	106.3	106.63	104.87	107.64	105.34	104.95	105.71	106.45	106.29	104.88	105.22	106.58	106.67	105.39	105.93	106.25	104.77	106.79	106.61	103.23	106.82	106.48	104.62	105.62	105.85	107.88	104.56	104.52	105.69	104.08	106.49	105.24	105.45	105.76	106.49	108.04	105.64	105.42	104.71	106.62	105.38
106.89	109.79	106.85	106.47	107.6	107.09	107.25	106.6	106.91	108.35	108.58	108.32	109.74	107.93	108.83	108.78	107.86	107.78	107.37	107.1	107.24	109.22	109.63	108.15	108.01	106.76	111.42	107.81	108.48	109.82	108.32	107.55	105.95	108.34	107.25	106.86	104.57	107.51	108.34	106.9	108.57	108.81	109.41	107.68	107.41	107.36	107.93	107.58	107.73	107.32
102.14	99.795	102.33	101.11	101.11	101.66	100.65	100.99	100.54	99.142	100.61	100.42	98.306	99.076	101.78	100	99.999	99.491	101.34	101.04	102.87	101.5	101.8	99.839	100.69	101.23	101.04	100.38	98.139	102.76	102.35	98.798	99.403	99.255	98.919	100.69	98.378	99.274	102.36	101.15	100.91	100.61	100.32	100.47	100.07	102	101.48	102.53	101.68	101.96
107.47	107.38	108.05	107.53	108.57	108.55	105.57	108.17	107.21	106.81	106.93	106.61	107.66	108.3	107.55	107.46	105.77	106.68	109.77	108.05	108.95	108.6	108.98	109.28	107.24	106.47	107.59	106.79	106.3	105.67	106.68	107.87	107.88	107.86	107.66	110.2	108.29	109.87	106.61	108.96	110.35	107.84	108.05	109.59	107.21	107.91	106.39	107.24	107.82	106.23
97.666	99.235	96.82	96.881	97.548	96.916	96.749	97.941	100.79	97.685	97.656	99.259	97.594	98.488	98.879	95.347	100.98	97.195	96.26	97.607	97.587	97.941	96.859	99.44	98.91	98.41	97.869	98.281	98.611	96.207	95.706	99.341	97.225	99.68	99.347	96.815	97.253	97.343	98.807	96.463	99.414	98.474	96.976	97.248	98.453	98.752	98.787	99.862	100.43	97.516
105.6	107.59	108.84	103.79	107.17	105.52	106.68	105.56	107.21	107.27	106.82	106.86	106.74	108.01	106.35	105.77	106.76	106.23	104.25	111.58	106.21	105.94	106.46	108.88	106.48	104.76	105.63	110.27	104.7	105.51	107.32	104.87	105.73	107.68	107.12	107.43	107.74	104.59	106.18	105.76	108.27	106.3	106.84	106.78	105.53	109.49	107.33	105.82	105.8	106.77
105.19	106.15	106.23	106.1	106.49	106.31	107.88	104.8	104.39	108.75	105.13	106.9	105.93	107.03	104.62	104.37	106.51	104.64	106.34	106.17	106.24	107.05	105.47	106.92	108.16	106.27	107.31	107.14	106.48	105.44	106.77	107.55	106.58	105.05	106.61	106.04	106.31	104.54	107.39	105.36	106.07	106.59	107.05	108.57	106.13	107.9	105.64	107.01	105.12	105.86
99.753	100.21	98.478	99.112	98.077	98.507	99.566	96.944	98.916	99.693	100.56	99.191	97.041	100.11	98.262	98.633	99.843	99.898	99.424	99.739	96.554	99.279	97.866	97.59	98.056	99.642	100.93	100.35	99.927	98.578	96.991	100.91	97.303	98.025	99.916	98.461	98.576	100.58	97.064	97.679	98.857	101.25	96.109	97.767	96.881	100.23	99.352	98.886	98.651	98.071
109.47	109.98	109.01	107.31	107.63	107.88	110.48	107.98	108.87	108.17	107.48	107.2	110.26	109.7	110.11	109.27	108.38	108.37	108.81	108.3	107.09	109.85	108.37	106.65	107.05	110.47	110.07	108.7	107.56	110.16	108.55	108.43	110.95	109.5	109.01	111.07	108.01	109.08	110.18	108.67	109.57	108.72	107.39	109.05	110.57	109.45	110.43	109.89	107.29	107.11
107.79	109.26	108.92	106.79	107.52	108.73	109.63	109.79	108.68	109.52	107.65	109.6	109.76	109.66	108.54	108.15	106.43	109.49	109.16	111.24	108.32	109.28	107.54	107.15	106.64	108.92	108.12	107.98	109.6	107.84	108.23	107.83	106.81	107.62	109.46	108.8	107.22	109.02	108.49	109.32	108.13	107.1	109.03	108.76	107.73	108.99	108	105.83	109.38	109.53
106.09	105.57	103.62	107.92	107.51	106.09	107.24	108.4	107.79	108	106.29	104.45	105.18	106.26	106.76	106.38	108.25	105.97	105.61	104.62	107.21	105.83	107.44	106.43	106.11	105.22	107.13	108.44	105.25	106.11	106.23	106.92	105.73	106.71	106.89	105.32	106.12	105.94	104.74	107.54	105.64	106.12	107.84	103.65	107.46	106.68	107.83	108.02	107.05	106.67
106.79	108.44	106.51	109.81	107.95	108.24	109.62	111.4	109.15	107.96	110.1	109.05	108.78	110.6	106.48	106.88	106.62	109.38	109.06	109.16	108.72	108.32	107.9	109.73	107.84	108.81	107.67	106.58	106.52	110.62	108.05	109.52	108.19	108.55	109.29	109.27	108.61	109.41	109.41	106.53	107.29	109.3	108.68	108.05	110.22	107.91	107.41	107.31	108.93	110.06
[truncated: 599 more rows]
[truncated: 150 more columns]
