# Supplementary material for: Genetic dissection of main and epistatic effects of QTL based on augmented triple test cross design
Source: PLoS One. 2017 Dec 14;12(12):e0189054. doi: 10.1371/journal.pone.0189054 (PMC5730204; doi:10.1371/journal.pone.0189054)
Supplement: S10 Supporting Information — (ZIP) [file pone.0189054.s010.zip › z6_1800_0.2_10.csv]

106.36	106.47	102.72	104.63	112.06	105	107.96	115.23	111.13	105.75	102.57	111.9	110.49	106.31	102.24	107.75	106.87	115.7	106.97	108.38	100.15	114.76	107	106.28	107.49	110.34	109.25	110.9	103.77	104.97	111.52	109.66	109.7	99.014	106.05	111.94	108.43	110.5	112.6	112.64	106.98	108.45	107.53	104.2	111.75	102.97	117.28	112.77	111.91	108.02
108.22	105.53	110.4	106	104.27	102.02	105.03	105.84	106.96	106.8	101.48	102.94	105.37	106.58	100.64	103.83	111.25	106.71	110.19	105.14	109.67	110.92	105.87	105.78	106.72	106.15	99.621	110.03	112.04	103.91	108.19	107.47	103.54	107.89	107.58	115.24	112.28	109.44	106.45	103.22	104.52	106.93	107.98	105.02	103.63	109.32	100.9	103.38	108.72	104.64
106.9	106.59	109.11	105.74	109.7	107.62	114.51	104.55	110.4	101.7	103.9	103.5	108.67	101.9	106.87	106.36	108.6	113.03	105.42	101.99	106.5	106.93	109.69	112.82	99.319	109.08	106.33	106.61	109.44	105.52	110.36	110.36	105.37	105	99.933	110.58	106.36	103.29	106.72	103.29	98.375	102.32	101.89	115.59	104.39	107.25	101.2	100.06	109	103.27
103.52	101.08	99.168	104.08	99.784	101.46	103.37	108.54	100.46	102.5	103.45	100.6	107	98.469	111.41	98.313	100.92	97.437	102.16	101.02	105.21	105.68	99.854	100.3	102.27	100.38	106.26	98.438	97.109	104.01	94.424	102.19	99.676	102.28	98.218	98.534	98.323	99.764	95.297	97.485	98.257	100.27	97.819	97.817	98.468	101.34	103.91	105.27	101.27	98.862
104.02	111.36	105.99	99.702	99.405	107.73	103.96	107.48	104.06	105.52	105.52	105.12	103.84	112.69	107	108.48	110.22	108.69	94.545	104.17	99.749	104.2	99.796	98.557	106.98	106.89	105.37	100.38	107.09	104.9	105.77	108.94	108.54	105.87	110.22	100.35	104.56	103.7	109.7	105.52	99.261	107.07	105.49	105.66	110.48	103.06	104.2	104.72	105.74	103.58
105.28	102.41	106.62	108.59	109.82	105.45	102.51	100.3	114.07	105.86	103.26	104.44	104.11	103.61	109.75	107.03	106.51	98.801	105.2	108.63	108.93	102.92	105.85	104.57	101.43	106.21	106.97	105.54	103.07	103.66	104.1	105.55	106.89	107.89	108.06	112.11	105.77	99.563	105.93	107.2	100.74	105.95	103.9	102.8	108.01	108.55	101.31	104.65	108.34	109.14
106.3	105.84	103.73	105.16	105.69	107.69	105.03	102.95	106.54	104.42	112.88	98.543	105.98	102.61	102.85	106.66	108.98	99.054	107.19	102.89	109.76	104.7	111.77	103.38	103.58	106.79	106.44	106.74	102.15	104.28	103.1	104.59	105.28	102.27	106.7	106.85	111.6	108.77	114.7	104.13	105.58	107.26	101.72	105.15	101.03	104.79	100.45	102.92	107.86	104.46
102.4	101.44	108.43	106.65	104.24	103.43	115.41	114.71	110.1	107.91	107.61	106.32	106.29	107.72	108.96	109.95	105.83	110.65	109.99	113.55	111.75	113.63	106.74	108.4	98.775	106.41	106.58	105.28	110.38	114.06	110.19	107.58	113.74	103.66	108.81	113.51	105.48	102.8	106.06	107.82	106.2	106.46	107.04	115.93	106.36	106.56	99.665	116.74	106.87	107.1
104.42	108.19	110.77	105.93	102.75	105.52	103.29	108.94	107.22	104.29	107.05	105.76	108.7	107.46	106.09	114.26	102.51	104.57	109.45	104.41	105.39	106.9	109.39	103.96	106.46	107.41	106.42	107.44	99.451	103.48	107.08	100.88	103.83	103.56	105.82	106.84	110.52	106.2	102.67	102.59	110.25	110.15	104.75	108.58	103.6	106.73	102.94	105.66	104.32	108.26
98.983	98.533	96.579	100.91	100.25	97.857	95.977	100.64	100.36	97.529	101.29	99.712	95.977	102.91	98.785	96.869	96.114	100.85	95.935	99.162	100.35	99.982	93.747	100.38	98.017	96.159	97.123	104.68	96.167	101.16	92.256	98.485	95.275	102.48	101.72	100.86	95.882	98.191	102.27	101.29	96.775	102.68	99.075	98.671	95.722	103.95	108.3	104.02	105.33	101.41
98.805	98.897	99.802	101.11	103.5	111.89	98.406	106.92	102.91	100.84	105.06	99.071	102.93	102.09	100.04	93.405	106.61	103.53	100.33	103.69	99.674	103.09	107.18	102.83	101.8	103.25	100.32	101.15	101.13	104.35	95.157	104.12	103.75	105.34	106.19	105.78	106.36	104.65	103.73	105.13	103.29	107.29	104.95	104.66	97.45	100.36	104.24	98.947	103.99	102.38
114.06	105.11	110.18	109.07	105.64	107	105.79	109.93	112.51	111.41	105.65	109.21	108.53	106.77	107.21	115.34	106.26	103.9	109.31	111.41	108.98	109.99	115.49	106.96	113.01	106.06	105.12	108.69	109.3	102.9	111.37	111.58	109.02	105.51	111.11	106.9	118.68	105.02	109.26	104.7	104.64	112.31	115.1	104.95	106.88	107.96	115.39	105.18	108.1	109.43
100.29	111.51	114.67	111.02	102.1	110.79	106.92	107.12	106.88	112.58	106.31	110.36	108.29	107.36	105.79	106.13	104.47	104.2	105.21	109.69	104.81	111.5	112.64	108.4	104.56	108.21	113.82	107.99	106.86	112.47	109.74	106.8	101.85	104.83	112.35	105.29	105.01	105.32	104.37	108.42	104.47	105.47	107.71	109.73	107.41	103.44	102.42	103.58	105.01	105.08
109.69	103.77	105.38	104.97	102.69	106.25	107.96	105.51	104	98.742	107.04	103.01	103.56	107.26	104.95	105.84	112.13	106.79	105.09	108.2	107.08	102.75	108.49	104.38	104.21	106.83	100.88	101.98	105.68	103.29	101.84	106.28	105.03	98.542	104.5	111.41	106.25	101.62	106.31	102.94	105.98	99.271	102.95	104.36	107.41	104.78	104.27	107.99	103.25	105.42
93.572	99.291	98.765	97.861	95.862	95.793	94.641	99.037	97.753	99.764	99.106	93.502	101.96	104.47	104.02	97.55	95.548	101.87	94.355	98.159	94.556	90.766	97.201	98.921	103.89	97.509	98.172	93.822	97.57	102.82	99.647	103.04	95.416	98.675	105.54	94.375	105.55	102.04	100.53	101.55	92.755	92.345	95.656	105.92	103.7	100.32	93.243	93.75	99.941	92.567
100.05	105.36	104.38	102.71	113.77	107.63	107.77	104.72	111.45	99.892	102.67	105.02	106.26	106.96	106.04	111.53	104.8	98.953	104.69	102.3	108.98	104	106.43	103.75	106.52	105.67	108.5	108.35	104.57	106.19	107.95	106.24	106.16	103.51	111	107.92	102.68	107.93	111.88	102.87	105.27	106.98	101.82	104.4	105.36	109.63	105.86	101.62	104.69	111.12
109.7	108.67	105.11	107.71	106.54	111.35	98.188	112.32	112.62	106.33	100.54	107.55	106.02	106.93	105.66	108.28	107.22	104.53	104.59	108.75	106.77	103.82	102.55	107.22	100.98	105.39	104.9	105.69	109.9	100.05	102.09	106.5	106.62	107.14	101.17	103.93	105.89	115.34	105.64	108.82	100.27	107.93	109.94	103	108.04	105.05	104.78	109.59	103.4	105.73
106.02	102.02	105.74	103.45	109.95	98.534	105.68	106.57	102.07	107.39	109.79	104.42	104.08	103.08	103.6	105.98	103.71	108.07	102.48	107.71	108.35	107.87	100.76	98.338	104.85	103.98	103.12	108.7	99.611	108.88	104.6	106.55	101.1	109.24	105.98	105.39	102.19	100.98	105.01	105.06	95.409	109.71	101.31	104.44	104.09	100.74	100.63	104.54	100.11	108.66
108.33	104.21	101.94	111.55	110.45	105.69	109.68	107.85	109.47	107.45	105.8	100.03	107.12	110.34	100.17	107.21	105.94	105.87	105.48	106.41	106.57	105.15	107.94	106.7	104.55	109.33	104.83	108.89	104.83	107.64	105.83	98.748	101.56	105.28	105.47	105.81	99.982	103.51	103.84	105.06	108.92	109.29	103.76	106.3	111.78	105.97	101.35	107.22	105.87	105.51
112.11	107.56	109.57	105.86	104.81	101.35	104.16	106.2	110.32	110.99	102.5	114.09	103.1	108.27	104.21	108.64	109.18	105.8	107.89	103.99	109.19	105.95	109.72	109.01	104.5	106.17	107.24	112.02	107.19	104.71	100.84	106.97	110.12	111.69	113.12	111	109.82	104.37	108.05	103.85	104.9	109.65	107.31	101.56	115.54	108.06	108.32	108.1	106.83	105.29
99.849	100.43	99.366	108.59	98.317	95.724	97.692	96.206	102.69	101.06	104.46	94.387	99.702	99.439	97.016	102.09	99.435	101.67	104.41	96.313	102.82	107.77	101.65	97.158	102.91	99.395	104.66	91.039	95.712	102.48	99.734	98.013	101.79	97.172	97.754	96.189	99.708	100.27	94.897	105.88	98.004	100	101.05	103.56	95.699	99.339	100.31	104.06	100.04	106.61
104.52	103.92	108.2	99.954	106.93	106.88	105.11	101.37	104.64	104.12	107.11	108.49	102.89	105.13	106.14	101.62	106.68	103.48	109.52	107.8	103.86	100.56	109.92	106.63	107.49	101.26	99.76	108.97	106.73	103.87	105.57	107.61	100.32	107.89	107.79	112.37	106.95	104.88	102.54	102.67	112.1	108.37	106.31	109.67	100.24	103.57	101.64	107.48	108.83	103.17
109.78	110.04	108.76	103.03	108.38	104.36	108.05	107.56	108.39	110.76	100.04	101.91	109.38	103.69	109.17	99.201	104.55	104.94	107.02	102.84	107.1	103.8	108.75	107.21	103.41	105.81	104.46	108.34	104.85	108.54	101.41	105.32	102.99	106.2	100.88	102.01	114.5	104.5	104.43	101.76	103.42	104.66	108.47	112.04	101.99	106.08	109.41	107.58	108.92	102.19
95.829	103.85	99.643	99.994	102.33	98.501	100.14	97.606	99.819	98.935	103.4	100.24	99.865	101.55	96.617	99.64	100.01	96.393	95.029	99.265	99.356	96.199	99.745	97.45	95.686	90.782	95.992	96.665	93.626	101.91	94.446	102.41	94.526	101.53	93.532	99.864	97.235	96.549	98.122	92.838	99.889	98.773	95.414	101.47	98.527	99.922	97.492	104.21	95.029	100.87
108.6	114.01	109.3	108.19	101.57	110	109.75	112.76	102.29	114.67	115.48	111.23	113.18	109.73	105	106.78	107.95	109.01	110.23	108.4	105.62	100.18	103.75	115.08	103.8	106.64	106.28	109.91	108.46	108.99	105.1	101.31	104.1	109.23	108.3	106.99	105.8	107.81	108.99	103.99	106.92	107.1	105.17	111.61	108.04	114.78	107.69	114.91	102.48	109.52
109.9	98.206	105	103.24	107.69	103.82	101.46	106.99	107.46	107.11	103.95	104.46	105.43	102.54	111.03	106.19	105.76	106.01	103.88	108.16	99.249	104.81	108.35	103.66	110.58	105.68	103.78	106.46	105.38	100.72	101.57	107.29	108.12	106.13	105.97	101.84	108.65	107.75	94.919	106.14	105.1	105.67	106.36	105.03	106.01	102.79	104.78	101.87	107.57	110.13
111.07	104.3	105.52	104.73	111.59	110.65	113.19	113	105.12	109.02	112.17	113.1	107.25	109.78	109.08	110.65	108.52	108.56	107.51	110.27	106.96	108.35	105.13	106.39	111.5	106.11	109.39	112.17	112.14	107.81	109.04	103.31	105.14	115.4	106.34	107.97	111.16	115.04	110	112.59	111.49	108.17	107.42	109.5	108.71	108.93	110.21	110.83	108.11	108.34
100.23	98.412	104.57	107.8	106.84	101.58	106.06	107.75	98.84	100.17	107.1	102.12	106.75	107.44	107.56	105.82	107.25	102.64	102.45	104.31	107.9	103.88	107.68	108.3	111.53	102.89	108.04	100.27	106.11	108.14	107.85	99.55	106.73	107.35	107.15	106.22	106.92	106.3	102.25	112.83	101.5	95.684	105.06	102.71	108.54	106.12	106.03	109.21	109.34	102.99
100.85	103.58	101.7	103.32	102.47	94.334	88.24	99.781	96.319	99.056	97.571	97.33	98.115	103.29	103.28	97.563	101.39	97.4	98.865	101.66	95.222	103.96	102.61	97.431	99.853	102.78	98.303	95.459	97.616	94.143	96.112	103.31	97.835	102.44	97.168	101.94	100.28	97.883	100.6	99.952	96.335	98.413	102.91	96.904	99.622	96.079	92.656	94.351	100.27	100.33
100.49	101.2	106.34	99.924	95.108	101.66	102.09	98.946	103.24	105.55	99.788	97.874	104.33	102.14	103.76	98.993	97.484	98.084	99.504	104.22	106.29	99.438	97.385	103.57	105.43	98.369	101.08	107.08	97.449	103.06	100.65	99.963	101.75	97.213	105.27	103.56	101.98	100.86	101.38	97.257	103.92	89.521	100.11	103.06	99.857	96.515	101.73	100.99	98.708	102.61
107.33	106.82	112.72	114.65	106.18	106.43	105.33	105.42	101.44	104.45	104.37	105.09	101.6	110.83	113.31	111.65	102.64	100.49	108.23	108.19	103.96	104.59	111.35	103.07	107.62	106.49	103.55	106.76	107.71	107.53	107.63	111.04	105.61	106.06	108.25	107.92	104.78	108.99	110.76	107.82	108.03	109.17	105.73	109.28	106.8	102.12	109.05	102.85	99.983	106.19
108.12	108.43	107.25	107.51	111.71	105.39	107.14	108.26	105.72	100.54	107.11	108.09	105.74	109.54	103.69	113.16	106.04	108.23	113.18	104.82	107.74	112.61	101.99	112.92	111.99	110.01	109.96	108.19	102.32	109.77	107.97	104.81	110.73	105.65	114.18	105.16	112	101.58	109.04	108.14	103.74	107.31	114.84	106.81	109.63	110.63	109.68	104.6	113.58	108.62
109.27	110.84	104.98	104.82	103.52	112.16	102.12	104.97	101.19	106.85	104.29	104.37	101.22	108.28	110.92	106.33	103.18	107.84	106.23	109.24	102.8	104.6	108.12	105.41	105.18	101.66	105.74	105.05	108.18	107.85	107.05	113.6	108.17	107.87	102.37	107.57	108.72	104.42	100.97	107.34	106.08	99.303	103.96	100.44	106.16	102.46	112.5	104.15	103.93	108.08
106.3	102.45	109.81	108.09	101.62	104.06	107.87	105.15	103.43	105.26	97.701	101.37	102.86	110.09	107.19	111.92	107.28	101.88	102.28	108.51	101.03	111.56	103.42	101.89	107.56	104.4	107.71	102.84	102.1	102.91	107.82	104.67	107.85	101.11	102.03	110.63	107.87	112.21	104.47	105.28	102.72	106.74	104.36	106.73	102.48	106.64	106.03	99.065	103.59	105.89
111.73	107.3	108.71	107.42	108.33	108.48	108.77	101.97	104.98	104.17	112.13	102.92	105.51	106.05	109.66	103.36	101.59	111.13	103.84	105.05	109.42	101.27	104.34	100.07	101.74	104.18	100.69	107.84	103.38	110.52	101.63	104.52	108.53	114.42	106.38	106.82	109.04	102.84	109.12	104.96	105.75	101.52	110.87	109.62	113.72	112.08	106.71	107.76	106.65	107.33
107.44	107.82	107.97	111.75	107.6	105.26	111.05	103.58	109.46	113.88	106.22	102.94	109.52	106.86	102.77	109.75	101.91	113.33	105.57	110.41	106.22	109.43	106.93	111.74	110.44	103.86	104.86	103.88	109.99	112.81	113.05	113.08	111.08	110.81	110.12	106.85	108.5	109.11	112.65	105.84	108.03	106.21	110.89	108.42	115.57	107.96	105.07	105.7	106.42	113.71
105.59	105.41	113.75	112.1	110.13	116.49	107.27	112.55	105.8	107.56	109.91	105.15	108.37	104.54	110.52	108.37	117.49	106.06	109.89	114.99	107.26	109.31	109.65	112.75	110.28	104.13	101.59	106.46	110.12	108.61	110.06	109.18	108.99	111.93	111.94	109.79	112.35	110.95	105.11	108.16	109.54	106.07	105.74	107.1	104.35	110.21	111.63	110.8	107.54	107.99
113.45	107.73	111.3	101.72	109.23	106.58	104.6	110.8	106.3	114.28	111.2	106.2	108.54	104.82	112.47	102.5	106.99	109.07	106.1	108.23	107.3	105.45	108.08	102.84	108.33	108.41	110.61	113.62	109.82	105.89	105.13	106.26	105.1	112.81	108.7	110.05	104.39	109.13	103.99	108.65	114.27	104.07	109.78	115.5	109.21	101.19	104.84	110.29	107.25	110.4
104.93	100.15	109.59	105.01	108.07	103.06	104.29	106.21	102.62	112.66	103.85	112.46	100.72	103.19	106.05	106.9	107.08	110.05	101.19	104.01	106.33	114.22	110.22	110.97	109.74	104.62	113.78	101.21	101.05	109.42	102.46	104.96	99.31	107.5	109.53	111.4	100.54	110.62	106.49	106.72	111.05	104.83	105.68	106.21	102.69	105.42	111.71	103.28	105.67	107.04
106.32	111.72	110.16	107.72	107.84	109.41	103.34	107.5	97.477	109.91	98.982	113.28	108.57	101.03	105.81	108.93	104.52	110.16	109.97	107.33	102.61	99.783	105.4	109.73	109.95	103.37	108.79	106.76	100.99	108	105.15	102.57	106.49	107.38	113.73	105.15	102.34	104.15	101.8	108.01	100.37	102.15	110.7	99.5	106.02	113.2	104.28	105.12	105.44	105.91
98.868	102.45	92.877	100.6	99.339	101.35	97.816	101.52	97.325	90.491	98.226	100.21	97.575	106.64	96.578	102.79	95.463	98.289	101.31	94.931	95.37	95.013	90.663	99.964	100.34	96.757	97.499	99.881	97.52	97.227	95.342	102.45	96.444	99.065	101.66	95.851	101.26	97.442	102.32	94.938	102.09	102.52	97.076	102.42	96.913	98.742	99.449	100.03	96.469	97.472
110.78	102.65	107.03	107.83	105.62	114.94	105.93	113.5	113.27	107.44	109.64	101.44	103.6	105.41	105.65	104.59	108.7	102.09	110.82	111.29	110.07	112.72	102.7	114.2	107.4	110.06	103.7	103.36	111.95	111.32	113.52	107.17	111.34	109.65	104.72	115.26	109.27	112.33	106.43	107.92	108.59	109.39	102.82	112.33	103.66	105.52	113.94	109.58	109.86	106.51
104.7	106.6	105.56	111.66	107.73	107.32	109.46	112.97	109.2	105.39	105.81	105.55	104.81	114.57	102.11	101.46	103.49	110.6	108.97	102	112.24	107.97	107.18	106.48	107.66	112.33	104.25	103.76	106.07	107.02	104.82	109.41	105.69	108.17	110.56	111.57	112.42	105.84	108.92	108.32	105.54	109.8	105.47	110.44	114.05	107.71	106.71	105.33	108.22	109.22
103.08	97.023	99.648	98.968	91.357	101.91	99.858	98.946	102.16	92.878	101.84	99.599	94.618	100.03	111.02	99.455	94.364	105.92	103.65	99.463	100.17	102.24	100.3	98.8	97.995	99.977	95.27	101.98	101.14	103.74	92.022	101.72	95.578	96.75	96.694	101.14	98.99	101.57	101.14	96.201	93.608	98.45	101.47	98.558	97.27	104.08	99.282	96.862	103.78	100.6
110.21	106.22	104.78	109.37	102.5	102.33	108.44	109.3	105.38	106.32	109.14	104.33	103.36	107.51	109.96	109.34	110.06	112.79	107.78	109.06	109.85	108.63	111.17	104.6	107.05	108.31	106.4	102.82	102.59	108.76	100.12	104.52	106.89	105.42	105.04	107.33	110.1	104.65	109.25	106.89	103.18	107.59	105.07	108.71	107.54	104.04	107.35	115.24	106.97	108.77
110.14	103.92	112.25	112.81	109.93	111.73	110.9	109.47	104.88	106.82	106.83	108.66	104.72	108.61	111.59	111.39	111.98	108.4	107.86	109.88	106.09	107.97	111.67	117.77	110.57	107.2	108.59	114.44	105.26	107.49	113.25	104.26	109.27	104.11	109.48	101.86	104.64	103.9	106.46	110.73	107.31	107.84	107.31	108.68	111.68	105.72	106.03	110.41	110.27	104.59
110.36	102.52	108.83	107.35	108.08	107.59	106.35	109.41	115.89	108.95	105.27	112.79	108.47	113.24	113.75	103.21	115.8	102.86	109.42	99.957	109.58	113.04	110.17	107	106.69	105.28	108.51	109.67	101.76	105.17	114.69	109.49	106.8	106.31	112.66	111.38	110.65	111.88	110.41	109.78	107.77	113.03	103.66	111.3	107.31	104.49	102.61	105.96	112.61	105.7
106.51	106.01	103.86	101.15	106.5	109.68	110.55	107.3	101.91	103.45	108	103.38	102.36	109.47	102.71	99.676	109.5	98.706	100.18	102.98	96.827	103.36	100.6	102.29	107.23	110.73	106.46	108.69	105.8	107.06	101.66	99.507	103.03	109.03	104.82	111.75	104.98	103.54	110.27	109.04	109.99	107.7	103.89	104.33	107.4	101.6	111.12	104.53	101.18	104.98
107.35	104.03	104.2	106.84	112.94	110.15	104.49	107.75	108.95	106.67	110.8	106.47	103.1	106.44	100.22	101.23	108	107.27	104.64	102.09	102.92	106.11	106.13	101.63	100.82	103.91	104.34	106.54	110.14	107.88	104.38	109.36	110.93	105.06	104.28	104.33	108.77	106.12	105.42	107.31	106.45	110.17	106.61	109.27	108.14	102.65	105.2	111.85	103.17	110.36
106.64	103.57	106.92	107.64	108.46	107.43	103.37	101.57	102.27	99.651	103.58	103.86	104.98	103.35	104.9	106.43	99.656	105.83	109.36	104.43	102	113.3	105.14	104.3	106.04	105.98	111.33	106.03	106.19	103.75	101.07	105.54	105.59	105.54	112.59	107.17	107.83	107.11	96.51	103.94	105.71	107.41	98.447	105.69	107.64	105.88	108.85	105.02	104.4	103.26
95.642	106.06	104.72	102.57	102	101.6	100.88	103.47	101.84	100.17	100.25	106.17	105.57	108.14	103.51	103.71	107.18	103.09	93.708	105.06	96.259	104.58	105.57	105.54	104.8	103.43	105.82	106.7	99.196	99.382	100.36	99.812	106.19	103.47	96.9	106.9	103.11	95.983	106.19	102.9	102.26	103.29	99.938	97.303	101.03	105.37	98.966	96.388	100.77	104.63
97.963	100.06	99.047	99.913	91.611	101.79	96.433	99.688	98.877	99.587	100.94	99.896	97.318	98.438	94.462	101.56	95.652	90.935	100.59	100.08	99.971	97.591	98.605	98.79	96.092	98.979	102.47	103.94	100.4	100.99	95.716	97.707	101.92	93.993	98.044	98.621	98.708	96.859	99.978	96.456	94.629	98.894	95.943	100.9	104.01	97.558	102.16	92.825	91.851	99.133
96.044	94.178	92.772	100.69	105	92.061	97.581	94.986	103.79	95.703	95.517	102.08	98.063	100.2	96.728	100.45	98.768	97.392	96.52	96.35	96.706	97.353	104.58	96.96	99.977	98.51	88.655	94.824	103	93.602	100.45	100.77	90.171	91.822	103.86	101.07	103.4	100.28	98.526	96.691	98.747	97.253	95.921	99.544	95.799	91.092	98.698	93.715	100.54	93.711
102.15	98.624	96.477	101.96	96.686	95.837	94.859	98.155	98.399	97.681	97.374	106.76	97.508	103.57	93.687	100.08	98.272	100.33	96.277	96.345	98.869	99.709	97.052	102.75	102.84	100.45	99.877	97.51	96.7	101.02	98.795	95.333	93.98	95.881	93.236	104.75	102.61	105.49	101.23	93.929	94.221	95.901	98.643	95.365	97.868	94.753	95.395	100.31	103.69	101.95
103.33	103.3	110.02	108.59	103.61	101.31	107.2	109.52	106.17	109.85	108.76	100.45	99.874	106.22	105.57	101.99	104.66	103.58	101.87	107.74	99.463	95.976	107.59	99.373	104.31	112.72	106.17	115.12	98.157	104.8	104.67	103.74	102.95	104.24	107.69	108.03	104.94	105.22	107.12	100.37	101.69	108.07	103.13	113.19	101.27	103.39	106.87	112.46	103.55	109.49
113.14	107.95	110.53	107.82	111.51	109.85	113.77	107.24	110.31	107.17	104.41	104.54	107.24	107.1	107.4	108.09	109.61	113.46	104.7	109	113.07	108.1	109.58	109.65	103.47	110.74	107.82	111.32	105.37	112.69	107.31	101.19	114.34	109.76	107.21	104.7	110.22	112.36	107.41	108.9	109	113.73	106.94	109.5	111.64	110.51	105.3	109.99	117.73	110.42
118.62	109.58	109.85	110.26	112.56	110	114.2	106.83	102.99	105.45	111.22	110.23	110.07	113.83	106.35	104.28	109.8	110.44	111.29	114.46	113.05	104.44	112.99	113.71	117	109.85	110.78	109.46	116.67	109.3	110.07	110.28	108.32	105.82	109.45	112.23	104.54	112.28	107.77	109.23	109.82	111.3	112.98	118.24	107.07	111.09	114.47	111.03	112.21	110.31
100.5	95.733	96.331	101.38	95.044	96.298	101.04	95.952	100.45	102.58	98.504	91.974	95.803	98.908	99.144	97.232	97.962	98.493	96.576	101.8	98.638	99.284	95.218	96.135	94.898	97.488	99.163	98.328	100.03	87.171	97.529	98.767	99.157	97.564	98.655	104.14	97.519	98.786	93.63	94.587	97.812	95.36	97.625	103.24	92.936	97.518	108.15	100.17	99.201	97.776
103.99	108.95	109.08	108.16	109.72	107.41	102.74	106.21	109.78	107.4	109.41	105.76	109.36	111.04	105.54	107.02	113.41	112.17	112.37	110.49	115.12	105.47	108.51	108.69	106.05	110.5	109.61	105.99	104.45	106.55	115.17	115.28	106.01	109.54	109.91	108.81	103.79	110.11	111.11	110.62	108.38	104.53	111.2	110.44	108.28	111.18	110.84	111.16	112.57	107
109.35	107.4	103.36	105.96	107.5	105.82	109.22	103.14	110.19	103.3	108.04	111.89	111.62	107.42	104.8	106.04	102.87	105.4	108.26	113.56	105.8	110.18	106.54	108.32	107.23	112.36	105.34	109.49	108.22	113.2	107.44	107.51	109.43	104.05	106.12	113.53	111.4	108.75	109.04	111.25	108.68	112.58	108.35	108.18	107.18	113.18	108.18	108.6	108.12	110.27
102.85	109.27	104.83	102.17	106.64	106.44	101.04	110.85	109.55	105.85	106.26	110.57	107.12	102.73	104.86	100.35	105.95	105.82	105.84	109.15	108.21	106.65	108.31	110.58	108.25	105.78	98.216	108.94	102.46	101.08	110.29	104.06	104.66	101.26	110.4	107.34	106.82	107.86	107.04	101.37	98.328	103.88	105.99	102.26	100.13	102.13	105.99	107.89	109.3	108.26
110.72	109.06	108.77	115.72	105.64	115.46	108.47	116.55	112.49	111.17	103.6	110.04	112.53	104.68	106	105.52	107.45	115.33	111.63	102.92	107.64	107.4	105.07	108.23	113.99	113.62	107.96	112.01	113.67	108.74	108.38	103.19	109.73	104.18	106.65	107.34	109.2	107.99	113.21	109.73	107.01	108.99	104.53	105.53	107.43	101.86	108.56	101.99	111.19	102.4
106.32	109.53	111	106.24	109.74	104.72	103.98	109.71	108.85	109.03	105.25	107.9	100.44	107.54	108.12	105.23	100.85	104.54	112.59	105.42	113.22	104.99	111.01	107.96	115.98	108.63	108.45	114.15	103.1	102.98	109.72	108.85	102.88	111.06	109.78	108.91	107.63	107.37	109.77	112.32	110.84	111.44	109.11	108.98	108.23	107.35	106.25	105.33	110.15	112.14
107.76	104.53	102.81	107.24	106.25	105.86	109.7	106.49	101.27	107.19	108.6	110.94	111.54	107.47	107.42	106.42	111.76	110.67	101.3	111.21	107.33	104.76	104.62	112.78	106.91	115.67	104.64	115.02	109.89	108.5	100.99	102.4	108.54	112.72	108.32	107.15	100.65	98.447	111.81	105.59	105.52	110.38	109.7	110.78	108.17	106.99	110.25	105.33	104.68	112.8
103.62	108.65	101.14	104.76	108.55	105.87	108.47	104.24	100.9	96.119	107.87	107.6	107.12	109.63	108.28	111.53	111.29	109.45	106.23	105.17	112.9	104.04	102.74	103.08	105.81	103.02	107.18	107.27	104.77	115.85	105.53	104.69	111.7	111.4	109.73	110.29	104.41	108.24	101.28	103.85	108.67	102.98	104.24	105.11	105.5	105.59	104.04	109.1	107.47	106.24
116.82	112.69	106.42	111.79	109.15	109.98	108.03	110.07	107.3	111.73	115.2	109.28	113.41	104.73	109.99	108.21	103.88	107.12	110.92	108.33	114.03	111.25	112.57	108.44	110.69	107.91	109.83	114.1	108.58	111.13	112.07	116.95	108.81	114.01	107.82	109.41	113.23	108.29	110.14	106.68	112.39	106.12	113.3	113.23	108.67	102.9	109.17	110.6	111.18	113.59
97.119	101.06	99.05	95.432	99.964	99.054	98.861	98.391	96.512	105.27	104	106.66	100.33	96.053	100.46	102.15	100.91	94.048	107.76	100.11	91.687	94.726	99.216	95.932	99.015	98.369	97.434	91.833	103.8	105.33	97.962	100.25	99.381	94.097	98.688	98.792	94.93	97.702	101.81	100.12	101.59	97.962	106.66	104.78	100.43	91.882	101.07	104.26	96.003	98.322
105.42	101.49	99.947	101.52	102.34	97.823	103.23	102.22	92.828	100.65	94.63	99.28	97.43	100.44	99.228	94.288	96.854	100.65	99.323	100.25	96.339	97.591	105.26	99.903	98.448	101.98	93.212	98.182	98.98	95.554	103.63	93.625	98.692	103.35	92.733	99.969	96.793	97.923	107.29	103.17	96.456	100.3	106.76	99.175	102.54	104.85	104.45	99.187	93.208	98.386
101.32	109.48	104.81	104.58	107.68	100.99	110.23	108.78	102.38	102.88	109.16	107.12	100.18	109.97	103.28	105	100.95	101.81	101.34	109.48	101.91	102.53	105.79	106.15	98.523	106.7	105.71	105.94	111.47	103.87	103.64	107.4	98.978	101.11	107.61	111.76	103.54	109.58	100.32	106.68	106.17	101.52	104.07	105.78	107.55	106.14	99.358	106.79	106.88	104.6
105.23	110.61	104.68	109.36	102.94	106.63	105.2	104.25	110.12	106.4	113.43	102.18	99.572	109.66	109.68	108.91	109.81	105.21	108.08	111	107.24	109.13	110.94	109.9	110.35	102.1	97.34	113.12	108.33	107.6	107.74	103.22	108.97	105.07	103.82	107.98	109.16	110.11	112.66	104.12	113.83	101.5	103.09	104.17	108.28	106.91	105.52	110.92	113.68	104.36
105.11	109.08	105.66	102.1	112.57	108.27	104.21	111.83	110.28	103.22	105.24	109.08	105.2	106.23	104.06	106.14	103.83	100.8	105.89	109.47	104.02	103.86	96.878	106.84	103.02	105.45	107.39	102.97	104.76	111.47	104.11	108.05	103.78	109.41	105.69	107.21	103.03	107.13	105.99	104.38	106.63	113.91	112.07	109.85	107.19	112.59	106.11	109.37	102.73	106.06
100.06	94.831	100.73	98.27	97.111	100.2	99.62	102.57	100.54	98.83	100.21	98.324	97.689	93.808	104.93	103.49	94.392	97.123	105.15	92.025	104.4	98.251	97.558	101.4	99.154	101.62	90.998	100.25	96.742	102.61	102.47	94.598	97.976	94.394	93.657	93.067	100.29	100.99	93.444	97.091	102.08	96.773	99.022	97.553	98.645	103.21	96.073	98.1	96.591	100.17
100.6	107.42	110.75	105.55	106.13	105.28	104.62	112.5	105.39	104	105.82	98.893	106.27	112.04	99.859	104.62	100.66	100.36	102.63	99.927	104.97	98.874	109.62	103.66	104.43	108.83	109.18	103.1	106.53	104.65	105.68	104.33	106.79	106.5	99.864	103.91	102.34	102.45	104.71	106.31	102.41	105.74	106.11	113.18	105.14	103.62	102.33	110.52	104.38	108.68
111.11	111.16	104.05	108.78	106.45	110.1	103.24	109.33	103.8	107.49	111.25	107.22	106.26	111.96	111.31	104.97	115.31	103.61	107.92	108.49	106.06	105.59	103.39	109.12	107.55	106.93	112.75	109.47	112.33	109.36	103.94	110.74	104.81	110.77	110.2	107.61	110.19	110.96	112.22	109.03	113.06	112.61	108.58	106.88	103.28	99.834	104.73	110.01	106.96	105.77
110.71	109.76	110.87	111.09	111.29	106.12	110.4	103.94	107.86	102.69	103.55	103.58	100.31	100.92	106.7	104.78	98.787	101.34	103.78	108.2	104.84	102.97	107.02	106.22	106.79	109.44	103.63	103.62	104.8	107.62	105.83	109.63	108.42	102.81	105.14	108.25	104.68	98.555	102.3	101.14	96.457	107.32	101.85	103.08	111.94	106.69	103.41	102.19	102.35	107.2
102.9	104.67	108.38	107.28	105.18	106.05	107.41	106.64	107.85	105.17	111.64	101.82	106.06	106.22	100.04	104.96	106.39	108.27	107.71	104.28	104.29	105.68	99.52	108.62	107.09	104.35	117.26	109.31	113.15	110.22	106.75	106.29	111.76	111.18	105.97	108.33	104.84	113.42	105.85	100.38	107.04	105.49	104.5	103.11	108.31	101.18	102.59	108.61	110.17	103.69
113.1	107.84	101.66	104.69	100.74	104.14	102.66	109.05	107.03	99.744	101.52	102.4	110.03	108.39	101.97	106.77	101.7	103.11	111.76	106.46	115.78	106.76	99.456	108.24	109.69	106.9	106.87	109.44	107.86	106.44	108.33	109.4	106.01	108.02	101.89	108.65	104.15	110.37	100.18	99.933	102.62	103.42	107.19	110.11	101.16	101.89	108.16	103.79	111.82	100.58
97.009	105.37	99.518	100.34	98.669	101.47	100.55	94.709	93.951	93.646	101.69	103.54	96.433	101.18	94.862	99.134	102.07	102.85	91.207	100.64	94.169	96.007	105.86	100.82	100.53	100.64	99.499	105.68	101.99	98.294	97.758	98.244	103.38	98.601	93.787	101.07	97.13	102.52	96.004	97.83	101.58	102.34	94.358	102.02	96.117	105.68	97.699	94.324	97.379	101.17
105	109.42	107.53	105.6	106.82	105.49	105.49	115.3	107.46	102.42	106.55	104.05	108.33	102.54	100.02	105.82	108.08	106.26	107.96	108.45	105.44	104.03	107.82	105.59	107.87	107.6	106.72	105.22	106.3	103.99	107.68	100.97	104.87	104.1	109.79	103.41	99.781	108.76	109.41	104.68	104.79	105.09	101.92	113.59	99.485	102.62	100.98	110.36	103.19	99.039
107.17	109.34	106.46	105.4	106.05	99.054	109.66	102.67	107.01	101.65	108.4	101.49	98.672	109.16	101.7	113.48	106.88	112.47	110.35	103.17	102.83	113.13	109.3	103.4	104.99	108.68	106.91	116.16	108.88	116.69	115.01	108.35	107.93	108.27	107.7	111.52	109.32	109.29	113.75	106.83	106.59	109.23	109.22	106.39	107.78	107.94	114.8	107.72	107.82	104.81
105.51	106.82	107.81	102.23	104.09	102.23	107.22	100.91	107.75	107.26	105.83	100.36	106.76	110.27	102.12	109.09	110.15	102.47	109.78	110.23	104.33	101.82	101.82	104.39	105.39	104.71	106.41	111.24	108.37	105.2	99.67	106.25	104.96	106.25	106.98	99.95	105.28	107.39	106.46	104.8	102.76	106.59	111.58	105.5	103.24	105.76	105.33	107.06	109.88	106.37
102.15	103.36	110.78	107.93	108.53	105.18	113.1	113.5	111.28	102.98	109.86	106.42	107.88	109.86	110.06	114.68	114.77	103.99	108.84	116.15	109.45	106.75	109.28	104.05	109.56	104.6	106.73	111.57	108.73	112.34	109.43	107.52	106.03	110.45	110.44	109.93	108.82	108.54	112.62	111.93	107.48	115.7	112.11	104.76	110.06	111.11	104.74	101.34	108.25	106.84
100.72	101.06	107.06	108.14	106.12	109.27	106.32	104.92	116.02	110.8	112.4	105.79	102.14	101.35	106.96	108.02	107	106.53	111.41	102.63	104.97	112.44	103.22	108.75	108.37	109.7	103.26	105.14	107.85	103.68	104.03	105.66	114.73	106.22	102.21	104.2	104.66	105.24	111.52	106.05	100.49	107.31	112.62	109.94	108.51	104.21	108.94	106.62	106.94	109.71
105.1	93.502	96.937	91.179	99.146	99.161	101.58	96.629	100.12	97.842	91.071	103.16	102.74	98.59	99.822	99.517	104.87	105.92	99.956	99.825	98.642	95.393	97.595	101.22	93.667	96.513	97.625	98.728	99.172	91.273	99.749	94.079	108.88	99.023	100.59	100.51	106.51	97.674	102.15	101.28	97.25	100.22	99.986	97.722	100.24	104.98	97.709	96.486	97.315	95.578
99.455	94.598	99.182	102.62	101.41	101.37	97.047	104.46	101.59	93.592	100.16	97.852	104.01	97.529	100.52	94.809	95.312	97.865	96.894	102.94	104.75	100.43	97.87	103.25	95.026	101.11	97.938	99.487	105.28	104.56	99.334	97.807	98.418	98.243	101.68	99.187	97.788	99.821	95.367	105.31	104.94	102.69	99.93	100.14	100.29	101.22	97.123	97.192	96.067	96.94
109.54	101.19	101.54	106.82	110.15	103.06	102.19	110.31	110.1	114.03	113.73	110.48	98.895	105.27	106.98	102.59	107.07	107.72	109.88	105.92	104.87	104.59	110.02	104.8	101.39	100.19	104.61	106.65	101.81	107.54	106.21	105.46	105.47	99.873	107.48	107.83	108.97	109.79	102.68	103.36	106.96	111.75	103.86	108.43	112.5	102.65	104.29	107.58	100.57	102.41
109.3	100.99	106.85	107.1	105.01	102.64	101.26	110.34	106.67	109.24	107.85	103.3	106.74	107.3	106.1	106.67	104.73	108.42	108.99	104.02	101.53	108.72	104.88	103.59	107.85	109.77	109.51	100.52	105.86	105.32	105.36	106.85	105.85	104.12	103.97	108.54	114.22	112.06	102.82	107.22	103.98	111.79	101.89	103.91	104.36	104.55	105.96	105.25	105.63	111.2
104.46	103.57	106.66	104.01	109.2	109.35	101.79	105.01	104.68	105.3	108.25	104.59	106.13	107.98	105.01	111.34	107.26	111.28	102.67	100.78	104.09	98.755	103.64	110.79	103.38	104.04	104.57	98.703	109.52	110.79	107.64	104.36	101.86	102.87	107.23	106.19	104.96	103.91	105.09	104.99	103.23	104.24	108.72	107.64	114.32	104.36	108.88	108.44	106.78	108.84
107.65	113.84	112.55	100.57	110.05	108.83	111.47	110.65	105.03	106.66	103.98	106.5	112.65	113.32	113.02	114.84	110.41	109.06	111.32	109.38	109.71	113.11	110.71	115.54	108.59	103.3	109.8	107.06	110.02	102.93	113.38	117.82	116.63	107.5	109.73	112.09	105.44	107.55	104.03	106.42	108.03	105.27	104.63	103.76	114.96	107.03	105.38	110.3	110.53	110.36
111.01	107.22	105.2	105.39	107.42	107.96	107.25	107.34	107.55	105.75	113.49	105.19	106.09	117.39	100.87	108.95	112.18	104.6	107.42	108.17	107.27	110.12	110.72	109.59	107.93	108.25	107.66	113.96	109.24	110.33	101.59	109.4	112.93	109.94	112.38	105.45	105.16	114.4	107.67	111.83	114.67	108.27	109.88	106.82	108.27	111.56	106.68	112.64	106.87	101.91
109.2	101.58	105.4	109.02	102.2	114.38	110.07	104.95	106.14	110.82	107.06	111.92	107.58	108.44	104.46	110.19	104.49	105.61	104.53	109.01	107.47	106.06	107.48	106.16	100.18	107.03	104.23	105.13	102.88	104.16	109.03	103.7	97.032	107	106.7	102.84	110.22	106.31	102.87	99.755	111.93	104.14	107.95	104.27	103.1	103.77	104.07	109.19	107.84	107.44
102.15	107.44	97.002	102.37	107.56	96.722	99.719	94.897	96.341	97.245	100.89	102.02	100.68	99.749	102.11	96.321	98.238	99.226	108.94	98.573	98.059	106.02	103.94	101.78	96.821	103.32	101.6	94.782	100.98	99.8	104.45	97.82	101.32	103.13	103.88	100.47	104.89	106.79	101.11	99.251	94.007	103.6	108.14	98.153	95.6	103.76	95.9	101.53	100.99	101.02
93.639	94.554	96.703	93.288	105.9	91.876	92.207	98.094	99.692	89.563	92.568	102.19	98.361	99.321	93.289	98.374	100.4	99.489	92.554	100.36	97.395	97.464	102.16	96.7	94.531	91.846	90.539	101.33	97.266	95.804	105.17	95.608	96.497	100.03	93.213	100.32	100	104.33	98.375	93.146	101.56	101.54	99.355	96.657	99.727	100.17	101.28	97.929	96.761	105.8
100.97	93.28	102.04	101.56	99.953	102.43	99.857	97.329	93.961	95.607	96.845	97.139	99.773	91.086	96.707	94.457	103.37	105.23	99.292	96.864	98.971	99.132	94.627	97.439	100.02	103.28	98.191	94.141	100.3	101.16	99.998	97.498	103.39	94.697	98.58	105.57	100.6	94.245	93.385	96.677	98.298	100.17	100.58	100.74	100.53	103.99	98.47	88.945	92.83	95.601
100.43	99.268	100.7	98.807	97.765	105.51	99.54	107.41	101.74	105.54	105.75	105.19	99.254	103.98	105.16	102.96	102.57	105.11	100.43	105.3	106.24	97.197	106.25	104.25	102.11	104.91	102.11	97.511	101.58	94.97	100.12	99.37	110.62	100.69	96.632	106.08	111.17	107.25	100.85	96.253	104.24	102.63	103.33	101.55	101.54	97.526	101.15	101.63	99.747	105.49
100.2	95.433	94.588	99.713	99.013	100.97	105.86	113.14	103.14	97.233	94.874	99.764	99.793	102.46	101.54	103.06	97.446	101.8	107.79	103.83	101.7	98.75	100.58	96.304	103.49	93.732	106.63	105.23	101.79	94.784	105.05	94.107	96.163	103.61	105.59	97.738	101.68	102.97	102.25	105.54	95.097	100.3	93.2	104.87	99.486	98.918	103.58	103.41	100.88	105.31
108.52	105.61	110.81	105.69	107.77	109.49	111.61	106.51	107.36	108.83	108.97	107.6	106.49	111.43	111.6	110.48	103.56	104.01	101.65	112.1	109.23	112.69	108.78	106.68	113.7	111.71	112.71	106.88	107.49	104.97	110.38	106.21	110.39	107.64	107.25	104.54	105.5	106.54	110.56	109.85	111.54	101.3	108.99	107.85	108.93	105.42	106.51	104.5	104.31	106.38
96.288	102.36	103.75	107.85	109.08	106.29	110.22	110.88	105.06	109.6	107.5	106.44	110.84	110.1	111.47	100.87	106.85	107.47	105.27	109.03	112.26	101.56	108.84	107.83	106.05	109.12	109.33	107.09	106.92	108.93	112.59	110.78	105.4	105.22	110.97	106.83	102.43	107.66	104.01	107.33	102.68	108.78	104.21	105.9	106.98	113.72	114.73	112.63	110.96	106.96
104.36	100.69	98.925	100.85	92.225	99.435	104.75	102.36	97.076	95.953	104.03	97.943	95.104	97.446	102.06	95.487	110.97	103.53	95.095	97.362	99.464	94.108	104.98	102.92	102.2	100.3	99.285	102.19	101.7	98.721	97.444	105.69	97.954	102.61	99.994	102.95	94.151	101.36	105.12	97.771	102.93	98.913	97.547	99.643	98.262	103.65	100.09	99.935	98.33	102.62
95.445	103.5	96.09	95.594	94.638	93.671	92.54	94.945	95.709	95.304	96.189	101.29	99.506	96.835	99.151	97.945	98.546	97.098	101.78	93.739	97.884	102.63	98.788	94.817	94.409	101.43	99.715	94.658	107.76	92.182	100.9	99.843	98.376	97.23	97.839	99.072	101.34	94.598	96.629	96.792	101.97	96.049	96.409	96.672	100.89	93.457	98.784	99.204	96.681	100.94
96.605	102.69	94.287	96.034	97.227	99.355	96.381	97.146	98.916	94.242	95.331	97.326	100.43	98.429	97.8	101.99	103.55	101.59	94.449	101.79	93.528	94.835	103.48	101.46	95.622	91.355	98.673	98.363	99.056	94.684	97.185	99.381	100.07	95.114	97.866	97.922	96.289	96.974	98.247	101.49	101.84	96.043	99.509	98.327	95.559	100.88	97.147	92.551	100.67	96.275
108.89	110.61	102.43	112.26	105.42	111.65	108.57	106.23	109.81	108.43	106.54	105.2	110.14	105.95	112.59	111.65	114.03	105.67	108.63	116.53	113.18	105.84	109.9	111.12	105.7	105.23	112.96	112.73	105.95	110.62	105.7	107.42	106.76	111.94	107.86	109.15	110.6	105.34	109.59	111.58	110.63	110.52	112.96	109.91	112.23	103.87	104.85	107.17	109.48	103.94
111.56	102.35	101.42	107.61	107	110.18	109.63	111.98	107.14	108.12	101.49	112.18	105.49	109.63	110.65	105.72	103.89	102.26	108.13	103.05	112.04	115.76	103.92	106.51	105.71	110.71	102.35	110.63	103.92	103.25	104.66	108.92	104.01	102.99	104.83	102.9	108.51	107.27	108.5	107.05	102.11	104.51	105.58	113.68	108.2	108.91	107.88	108.85	105.05	96.094
105.18	105.85	105.44	107.54	107.72	109.14	107.4	106.53	105.2	103.4	105.94	109.84	112.3	108.91	110.93	102.67	106.1	105.29	110.9	113.83	109.68	109.87	108.55	111.5	107.93	109.29	107.53	99.141	111.36	106.94	111.13	104.98	110.52	108.61	101.5	103.6	109.19	107.52	102.63	104.54	106.15	105.75	104.31	106.68	113.19	109.31	104.37	106.66	102.92	101.94
110.62	109.32	109.29	106.6	111.87	105.01	111.26	108.8	106.99	106.28	115.1	108.77	112.78	109.15	111.19	109.61	105.02	107.31	104.44	105	109.53	117.37	107.61	102.77	109.48	108.8	106.89	102.59	104.11	106.01	109.93	108.47	110.43	107.91	111.57	107.93	108.7	111.96	110.05	109.25	109.02	111.97	112.67	106.6	114.01	105.57	108.83	105.78	108.93	107.23
101.49	107.54	101.62	102.92	100.9	111.22	100.36	100.07	104.37	102.09	102.52	104.85	102.4	106.19	98.602	109.2	101.11	98.093	107.7	101.94	108.22	102.77	110.48	104.19	102.88	103.79	107.46	107.04	96.933	109.11	103.34	102.96	102.67	107.15	101.08	100.75	95.956	103.16	100.31	111.84	107.9	101.71	102.55	108.32	108.75	105.87	100.17	103.79	104.61	105.41
99.63	104.96	114.06	99.951	104.42	107.72	99.565	105.04	109.13	100.96	100.87	106.65	105.31	106	105.3	111.5	108.49	105.39	107.01	102.43	108.16	109.77	106.07	105.25	106.75	111.04	108.86	111.54	108.09	106.4	108.05	104.92	102.47	103.79	101.31	105.54	101.78	108.34	111.86	105.13	104.03	108.38	101.56	106.25	105.39	106.28	101.13	107.23	107.17	103.35
115.5	109.7	111.36	111.12	108.19	113.13	107.06	113.92	106.74	104.07	111.67	110.43	103.19	106.9	109.14	106.9	117.17	109.8	113.56	116.04	113.98	111.5	107.46	110.82	104.92	109.77	114.79	109.67	117.78	108.72	108.71	114.27	113.81	107.19	110.79	110.05	109.56	108.02	110.23	108.31	106.88	115.13	107.9	110.27	114.84	107.2	115.02	110.18	110.82	111.82
111.21	109.08	104.79	114.37	110.82	107.79	109	108.28	106.15	112.97	104.12	111.8	107.15	111.7	107.31	101.78	115.02	105.21	102.78	113.39	110.92	108.32	103.92	103.35	109.1	107.58	113.26	111.44	103.47	114.91	109.67	107	110.62	112.91	108.36	108.7	106.39	104.22	107.1	106.29	108.18	109.13	105.18	105.13	107.23	116.55	106.29	105	115.09	115.19
117.2	114.39	114.59	113.86	102.55	113.16	103.78	106.95	109.23	103.46	113.34	110.13	112.22	117.23	111.89	108.53	110.48	109.64	110.23	116.63	114.14	110.67	106.28	109.99	109.67	111.03	112.27	109.56	106.5	107.48	111.47	116.32	107.13	109.43	107.64	107.34	110.28	105.79	108.95	118.92	114.61	110.72	110.45	105.04	110.99	106.82	111	119.23	115.86	109.32
100.31	98.084	96.29	100.27	101.69	98.718	99.438	100.22	98.716	96.708	94.632	103.72	101.09	103.05	100.09	101.74	93.04	100.73	96.079	96.945	97.305	98.309	97.841	97.215	99.599	97.021	100.92	98.044	103.89	100.94	100.63	101.19	94.538	99.482	102.72	100.65	96.153	94.748	102.22	95.914	97.22	102.31	102.52	102.06	97.085	102.01	108.34	102.03	99.313	102.45
106.03	110.87	111.37	107.78	109.28	109.39	111.21	105.24	116.5	108.23	108.45	111.43	107.76	110.95	109	110.82	106.73	106.33	108.31	100.81	107	103.44	113.41	105.94	110.58	109.61	113.68	110.92	112.7	111.31	113.69	106.62	101.35	102.51	108.35	109.31	108.34	110.03	109.99	109.24	105.65	106.39	107.35	108.89	114.03	108.85	108.7	104.72	110.64	102.34
97.094	93.86	100.52	95.25	97.349	93.617	100.34	103.76	92.186	95.294	94.409	102.57	95.13	89.681	95.603	97.681	99.373	95.643	100.7	103.14	102.04	98.031	97.683	95.23	93.937	101.66	104.31	89.45	100.91	103.11	98.038	97.946	95.076	97.979	97.588	93.935	93.542	91.912	91.659	100.67	94.684	94.323	100.8	94.867	100.19	97.078	99.09	102.23	99.453	102.62
100.66	95.895	92.749	100.49	99.519	95.35	100.78	98.172	94.682	100.73	96.447	95.375	99.882	98.489	98.562	99.51	94.689	98.33	98.483	103.74	98.721	98.27	96.013	99.208	98.336	103.48	99.247	95.583	105.32	94.758	96.121	101.36	94.118	92.853	91.287	96.954	94.499	97.017	98.265	108.24	105.56	97.29	97.475	100.2	98.687	99.514	97.113	95.637	98.623	101.6
115.01	106.94	106.08	103.34	110.34	111.15	105.11	111.3	106.63	112.53	107.6	107.73	115.41	109.12	110.93	103.24	111.38	107.89	110.3	103.74	107.15	104.15	112.68	109.75	107.43	108.8	102.4	107.12	109.11	101.58	99.376	109.73	109.95	113.42	115.63	99.873	105.98	106.66	114.35	107.68	103.18	114.18	104.53	110.15	108.19	103.92	103.88	106.07	116.29	106.88
105.59	104.41	107.83	109.58	106.62	105	105.7	105.39	108.36	97.983	115.15	103.67	108.21	108.94	100.81	104.42	110.39	105.22	110.59	110.27	104.99	103.89	110.69	107.06	107.38	108.17	104.92	111.81	105.84	104.26	116.06	111.14	108.77	95.252	100.31	111.51	104.33	100.23	114.17	101.09	108.41	104.41	109.8	108.25	104.53	107.63	106.6	107.32	110.41	100.59
104.7	104.37	104.5	104.45	104.72	100.62	106.17	101.74	107.68	104.95	105.55	104.36	107.09	108.45	102.9	102.87	104.63	103.89	102.83	99.948	103.94	110.99	106.2	109.61	101.22	102.53	102.12	104.3	103.57	108.23	100.21	102.25	111.04	111.1	112.36	106.09	110.54	99.63	100.75	102.12	106.08	105.95	101.32	109.51	101.07	107.14	108.01	102.98	108.15	107.44
108.24	111.01	109.92	105.41	110.09	105.34	109.74	100.22	108.35	108.96	108.34	110.14	107.62	115.9	102.86	110.49	110.9	111.55	106.46	105.79	106.45	106.94	105.93	102.8	102.53	108.25	105.55	111.25	110.64	107.77	105.85	107.22	109.44	103.96	107.61	110.09	112.95	111.14	109.91	108.69	111.94	111.23	112.03	104.96	102	99.048	99.659	107.78	104.14	109.52
103.75	101.89	103.14	93.916	94.393	94.922	99.252	101.59	97.006	95.233	96.501	92.889	100.76	92.836	101.43	96.275	94.843	106.47	98.523	98.477	98.201	97.679	102.41	93.593	95.196	103.64	96.852	98.744	96.568	99.046	94.632	98.024	98.356	102.16	94.773	97.044	96.762	99.804	95.876	101.9	99.9	92.415	100.35	95.509	100.29	97.568	92.694	102.48	92.129	94.866
106.9	109.88	103.43	106.29	107.06	108.81	107.47	108.79	104.82	113.98	107.55	112.02	103.24	104.91	106.82	105.59	104	110.25	106.13	104.85	105.97	106.86	105.79	101.8	110.36	103.99	102.79	103.52	107.19	102.72	105	107.02	109.01	107.5	102.89	108.74	109.89	109.43	103.25	110.28	105.55	105.98	109.57	111.93	109.05	107.64	108.37	105.34	107.8	109.03
100.57	102.77	98.895	102.25	96.441	96.53	98.865	97.454	98.29	101.82	93.725	96.982	99.849	103.57	99.763	96.354	101.18	94.242	94.42	100.5	97.331	104.51	96.918	101.3	95.784	96.356	103.02	98.971	98.118	102.25	98.892	102.73	102.06	95.128	93.395	98.905	97.089	100.82	104.03	97.729	103.51	99.952	98.405	96.774	100.78	96.153	100.34	101.07	97.429	104.92
107.7	104.3	108.62	107.36	104.55	104.77	109.47	109.02	107.03	102.42	107.98	110.03	102.92	104.43	104.99	103.17	107.51	105	112.27	112.53	99.495	108.32	103.52	106.42	109.65	113.22	107.56	108.5	110.83	108.5	109.62	99.519	113.04	110.08	105.83	102.02	108.34	102.23	109.07	106.41	100.36	108.3	104.11	108.19	110.26	107.67	103.29	104.15	109.54	109.51
102.94	107.04	104.34	107.78	98.301	105.46	108.58	106.34	99.22	104.48	104.19	103.82	107.3	108.27	102.24	100.1	106.29	102.41	102.92	111.46	103.01	102.13	105.85	107.7	102.54	103.18	107.64	111.06	107.61	101.89	106.64	102.64	104.22	107.42	105.46	105.35	105.65	112.48	106.03	108.69	104.14	104.35	105.86	103.75	106.12	105.39	105.92	101.71	100.57	111.75
107.21	102.79	100.9	101.1	103.2	109.24	101	105.76	107.27	102.44	110.24	102.8	105.7	106.27	109.97	107.04	102.76	106.4	111.06	107.56	108.33	103.85	108.66	109.93	106.71	99.246	107.48	103.26	101.41	108.36	104.15	107.74	106.36	103.22	107.2	109.65	111.27	108.22	104.22	104.43	107.18	106.03	100.29	108.61	106.14	111.35	107.65	110.24	108.2	110.59
99.905	96.72	108.5	104.65	101.73	104.22	99.4	98.461	100.58	98.17	100.8	99.436	98.27	96.916	96.689	103.27	101.52	97.055	98.93	95.138	99.201	108.49	102.67	98.348	99.265	100.88	104.02	94.34	97.987	102.9	96.254	102.61	100.44	100.16	102.16	99.105	96.044	97.928	101.76	99.747	97.908	102.04	102.47	100.69	95.083	105.37	104.73	106.91	100.3	101.38
100.23	102.23	105.6	110.69	101.64	103.56	105.9	109.5	103.87	100.33	105.39	109.88	106.38	108.19	104.79	108.83	109.07	108.95	104.16	110.22	106.08	110.51	104.63	105.57	104.24	106.44	108.44	108.15	108.38	103.73	100.62	106.45	111.75	107.67	101.5	102.8	104.92	101.69	111.68	110.43	98.761	109.01	102.95	103.69	102.69	110.28	103.64	101.76	103.01	105
112.47	109.31	111.62	109.16	104.94	115.77	110.1	105.13	108.81	112.89	112.49	107.87	104.67	112.85	101.47	109.36	110.88	110.62	102.16	117.01	115.33	112.02	110.41	110.89	107.28	111.4	110.21	105.07	110.52	110.66	105.89	108.54	106.03	108.89	113.24	106.5	112.46	102.91	108.73	105.52	111.27	114.34	104.45	112.16	109.6	108.76	105.63	105.18	107.14	107.52
103.65	106.22	106.65	107	99.38	103.42	105.03	104.61	107.93	112.92	104.98	103.7	106.33	103.88	104.71	104.42	109.27	107.97	106.06	102.67	108.74	105.7	107.66	112.03	100.79	105.3	103.63	100.82	94.917	106.79	104.61	105.47	108.25	108.08	101.6	101.99	101.87	106.49	108.79	108.64	102.22	102.42	110.06	102.69	103.06	100.9	105.33	102.84	109	100.84
106.96	101.1	103.82	94.951	115.65	107.32	108.59	101.27	106.64	106.9	106.33	106.96	107.43	109.03	105.89	104.76	104.8	106.24	107.43	106.49	102.27	103.63	105.8	116.21	104.54	109.21	104.38	104.47	107.22	108.51	103.71	111.53	106.4	107.37	102.98	105.6	104.81	113.2	108.61	103.24	107.81	107.37	105.22	107.21	105.59	104.51	109.11	110.39	106.27	110.75
109.31	109.39	109.59	102.94	108.58	104.41	116.2	110.49	109.34	107.59	104.57	114.94	106.89	104.46	101.07	107.84	110.69	104.88	111.22	103.65	108.35	109.15	100.49	102.57	106.08	109.66	108.74	107.35	112.73	105	102.55	109.49	103.59	109.76	105.35	104.88	113.43	106.29	107.33	110.23	104.73	110.82	106.76	98.572	114.56	105.37	111.06	112.05	109.89	108.7
106.26	105.29	107.58	104.81	106.69	108.06	97.718	109.3	107.43	100.7	105.89	110.43	105.5	109.47	104.79	108.14	103.67	108.37	117.38	100.86	109.16	106.48	113.53	107.02	105.03	106.21	104.56	103.85	101.84	112.01	106.87	107.82	105.77	110.02	107.64	109.03	106.25	109.05	105.1	108.32	98.372	99.774	104.9	103.18	101.11	105.53	103.31	102.03	102.78	103.35
99.936	91.896	98.947	98.958	100.53	97.765	102.47	103.04	100.85	98.179	99.737	101.83	97.633	93.197	104.66	92.623	100.9	96.604	98.113	97.881	96.566	97.287	95.414	104.37	102.84	102.8	97.493	100.43	99.327	96.31	95.773	97.297	103.79	108.07	98.077	97.702	96.518	98.573	95.641	99.776	97.554	98.912	101.3	96.349	100.52	96.599	103.52	101.17	96.821	97.104
96.482	99.948	96.218	99.432	98.771	96.855	97.365	96.803	95.389	95.118	99.361	92.261	99.587	95.886	106.07	102.43	99.541	97.057	97.505	94.55	98.535	93.334	96.944	96.933	98.149	96.454	98.977	98.054	94.878	102.25	101.38	97.106	95.715	95.177	95.232	90.263	93.748	99.772	103.06	96.597	96.831	101.84	98.99	94.813	96.452	98.364	95.124	89.701	97.967	94.605
108.31	104.24	104.4	107.8	101.96	105.58	104.46	106.1	111.01	106.52	109.6	99.614	104.79	104.61	105.64	111.53	102.8	104.11	107.74	112.46	99.079	108.48	112.27	106.49	111.24	99.521	105.25	106.16	105.47	102.46	107.11	102.85	100.35	108.98	106.13	110.69	107.96	110.91	104.18	109.32	103.04	107.94	107.45	107.18	102.31	106.78	106.53	105.7	107.6	103.41
106.79	102.46	111.98	106.33	107.75	105.69	109.14	109.14	114.73	111.81	105.9	105.89	109.8	107.56	108.76	104.4	108.87	101.54	112.74	112.47	106.85	105.6	104.48	102.7	111.14	114.15	108.46	114.53	111.93	106.82	108.96	115.47	109.36	103.42	105	111.22	109.19	108.65	107.83	102.21	106.05	105.74	106.08	104.36	109.27	109.09	108.53	108.13	104.59	114.32
106.46	104.66	106.08	106.94	109.35	109.02	98.843	110.65	111.59	104.91	108.86	109.11	106.37	104.42	103.84	113.79	105.39	103.59	103.77	101.29	110.23	109.49	108.12	105.42	103.81	102.43	104.8	111.88	107.53	106.07	99.662	112.86	106.89	100.55	103.82	108.92	108.26	106.08	102.93	105.85	108.34	102.43	97.719	103.68	103.54	105.71	109.48	104.32	108.23	106.46
106.84	105.53	101.67	106.52	104.97	103.29	100.92	100.77	109.67	106.66	105.14	105.4	102.34	107.46	109.19	105.19	114.18	107.43	102.81	106.83	106.1	103.43	105.11	104.71	102.15	108.05	105.12	97.028	100.44	100.24	109.15	109.6	104.92	106.01	99.479	108.73	106	111.85	103	102.28	97.31	105.84	107.97	106.95	107.88	102.92	103.93	111.05	107.23	104.57
104.6	99.494	100.45	103.3	101.14	104.7	102.65	99.06	99.718	96.942	102.4	105.91	101.42	105.17	95.412	105.88	95.198	99.746	103.49	107.13	103.46	104.46	92.911	102.07	101.59	96.497	102.04	98.35	103.07	102.71	95.841	99.505	93.538	100.17	104.06	97.679	103.96	94.3	97.141	99.388	102.72	98.094	99.537	91.689	103.11	99.159	105.15	96.842	103.24	100.7
103.77	115.68	108.85	111.2	105.04	101.88	104.08	109.38	109.98	113.59	115.29	110.44	104.16	102.55	103.78	108.31	108.3	112.05	104.21	99.85	113.13	107.63	108.45	109.03	113.12	106.73	106.83	108.96	106.75	106.95	113.63	104.97	107.45	110.89	105.97	102.96	107.86	110.6	107.53	108.48	109.9	105.31	109.8	101.2	106.91	103.11	105.73	116.77	113.68	108.72
102.12	101.93	100.8	100.63	97.978	103.99	96.738	93.481	93.75	98.747	96.31	94.617	98.7	94.665	94.851	101.53	102.05	105.59	98.283	95.135	104.65	91.017	102.48	97.374	99.516	100.71	98.83	96.921	104.44	104.93	98.965	98.754	101.79	102.73	95.085	101.25	101.13	99.674	98.725	96.662	95.784	93.821	96.311	94.375	94.941	99.379	101.21	96.547	100.05	102.5
98.712	96.828	96.098	100.14	103.14	101.16	100.94	100.97	101.69	102.25	104.35	100.43	93.093	99.423	102.6	102.12	96.37	103.05	110.5	99.185	98.371	97.498	94.767	105.18	98.872	96.242	98.791	103.06	102.4	102.91	99.841	102.47	97.956	97.202	106.5	99.828	100.46	103.7	93.68	96.512	97.434	104.5	97.216	104.16	104.02	97.248	98.09	103.92	101.03	92.798
104.09	106.53	114.22	108.12	106.38	107.14	110.67	109.94	107.19	114.44	110.28	110.03	118.31	104.15	105.02	107.06	106.03	113.02	108.15	113.93	109.42	107.21	106.75	107.13	107.54	108.51	106.4	109.39	109.65	110.41	104.96	108.98	104.07	112.75	114.25	110.99	109.42	109.61	105.01	105.46	111.53	110.94	111.48	110.94	104.36	111.46	106.33	116.88	109.53	119.08
107.2	105.82	110.44	101.2	101.6	99.369	106.44	108.98	110.16	107.17	103.16	104.35	98.824	102.32	110.81	106.12	108.63	104.33	101.23	105.84	101.52	104.61	111.06	102.39	110.27	112.46	103.55	103.09	105.69	103.89	103.56	105.2	108.72	104.34	102.77	105.03	111.21	103.76	100.79	101.64	112.06	106.55	101	102.48	95.104	107.69	110.7	101.74	103.65	100.56
116.2	110.21	113.98	106.05	109.53	108.83	110.38	109.93	107.11	109.63	116.33	101.24	108.85	119.05	108.21	104.14	111.44	112.09	108.75	111.9	110.57	113.91	104.29	114.32	113.15	104.65	108.77	110.69	106.31	105.63	104.56	108.79	109.69	105.6	107.16	114.21	113.15	113.3	112.1	111.18	111.78	108.55	109.85	113.11	107.19	108.88	109.38	111.98	109	103.69
102.93	110.62	98.652	108.58	106.65	109.04	107.75	108.23	107.8	104.27	111.32	109.17	109.44	109.39	109.87	107.21	109.61	105.09	102.85	110.42	110.13	108.62	110.17	114.15	104.35	106.15	111.73	109.94	110.84	108.94	108.89	106.18	107.6	110.28	109.31	108.65	106.2	109	103.7	109.03	103.54	104.81	101.62	108.53	106.75	106.91	110.36	110.36	113.75	108.02
109.12	102.23	102.36	106.58	101.54	111.34	109.65	102.67	104.69	103.49	104.16	106.61	105.18	103.78	105.53	112.23	111.3	101.33	108.81	109.27	108.34	108.05	111.95	108.07	104.2	109.23	101.92	105.03	110.08	111.14	104.45	108.35	105.31	106.37	106.32	104.49	105.24	105.54	105.94	105.21	106.5	104.35	104.88	108.7	103.71	104.72	104.95	102.82	103.06	108.23
108.49	103.72	109.15	100.15	112.04	113.88	109.96	110.6	114.28	103.59	108.78	108.69	111.13	104.71	106.49	106.73	108.07	109.7	108.57	107.09	107.32	112.6	110.65	113.44	109.95	103.1	105.46	105.33	110.64	110.68	107.74	108.92	113.61	110.61	109.65	118.26	103.6	102.92	113.48	99.971	110.09	108.56	104.89	105.69	105.99	108.5	109.32	107.71	110.63	106.71
103.67	111.59	112.61	101.53	101.87	111.95	107.01	110.53	109.05	105.49	101.83	99.418	100.76	105.7	107.23	99.647	107.33	107.14	112.07	111.25	108.75	110.6	105.93	109.44	106.16	97.454	105.26	103.07	110.02	102.58	106.6	103.14	107.28	105.84	104.66	101.64	106.58	105.49	107.99	105.09	108.36	103.85	102.6	107.89	106.53	105.74	100.79	104.82	110.9	111.87
98.889	103.17	104.84	102.74	103.76	100.13	102.16	108.74	102.96	107.97	102.23	103.77	102.11	103.23	100.71	100.55	103.1	108.78	106.59	106.25	93.234	101.69	101.7	102.49	106.77	106.5	95.741	98.047	97.696	98.262	109.97	101.83	102.85	100.65	104.74	106.54	103.17	97.339	106.79	99.95	99.384	103.08	99.933	102.63	101.39	96.074	109.52	106.23	102.65	104.12
113.44	108.84	109.83	104.88	108.24	102.59	102.97	112.09	104.99	108.88	109.64	107.31	107.89	106.68	98.749	108.12	106.06	102.97	101.41	102.27	107.54	104.72	104.89	105.5	99.797	104.52	104.93	100.44	108.19	108.79	103.76	106.86	96.265	107.38	109.07	103.6	108.19	109.28	104.93	99.638	107.73	102.79	104.74	104.06	103.13	111.8	111.19	110.29	104.96	110.18
105.42	111.1	108.64	100.98	109.48	108.52	106.81	105.45	108.24	104.26	103.84	109.84	107.24	106.15	104.45	113.27	104.04	109.11	105.87	110.13	106.7	104.58	101.39	107.59	110.69	111.33	107.79	104.11	110.5	105.59	115.18	102.13	106.91	104.91	105.67	109	110.33	103.64	101.37	102.65	104.18	103.09	107.97	108.54	110.63	101.8	105.82	105.24	111.55	104.33
104.88	104.7	104.53	105.97	112.84	104.08	104.03	106.59	102.85	111.97	108.4	107.55	102.99	105.75	106.34	103.85	102.79	107.76	104.03	103.94	103.48	106.84	107.61	103.63	106.36	98.066	111.71	104.53	105.6	108.87	105.42	108.7	106.19	106.36	109.06	103.37	108.22	107.22	106.19	103.15	109.22	105.1	109.57	104.25	103.07	106.23	111.93	109.4	109.18	98.273
103.54	105.32	95.017	100.24	104.47	103.55	103.31	104.19	104.14	102.6	103.13	105.24	103.3	102.02	110.62	101.28	99.232	106.13	93.52	101.72	99.111	106.8	103.03	103.71	102.19	102.13	106.41	107.27	106.34	101.08	108.6	102.98	109.76	103.64	107.53	97.667	97.585	104.4	104.88	99.635	108.61	107.17	96.83	107.24	105.02	100.67	100.37	98.154	106.87	102.31
97.871	96.453	104.59	101.59	104.28	104.97	97.156	94.434	100.23	100.38	93.627	94.571	96.469	93.29	92.675	104.92	93.77	101.01	99.945	98.158	96.598	99.439	97.384	99.821	98.806	94.183	96.599	91.671	98.989	100.32	98.444	90.89	94.164	100.37	99.291	97.09	101.2	100.04	98.361	95.564	95.686	96.941	98.592	99.503	94.391	101.13	100.24	96.194	101.46	98.015
111.22	113.85	112.26	109.33	112.64	105.47	113.32	113.2	110.2	107.23	110.21	109.2	107.64	111.32	109.61	113.47	110.65	112.13	109.49	114.89	114.23	104.54	117.41	111.04	113.4	109.63	106.67	108.95	107.42	112.03	111.99	109.77	116.99	110.02	114.63	111.06	108.98	112.7	109.43	108.36	110.75	112.39	114.23	109.29	114.62	110.99	110.33	112.28	107.86	110.61
105.19	103.6	109.27	104.43	106.05	109.95	106.93	109.97	110.75	108.22	108.22	113.12	110.44	110.29	108.49	108.22	108.95	104.17	116.23	108.53	105.73	97.412	105.53	108.73	106.01	111.72	105.58	104.08	108.02	107.8	104.04	109.8	108.16	107.3	106.92	106.93	107.53	108.29	111.59	102.27	110.18	109.53	107.96	101.12	112.12	106.37	103.61	108.14	115.83	113.04
94.276	99.338	102.37	97.221	102.95	102.22	97.042	99.135	98.213	100.01	98.944	92.174	95.438	101.03	95.93	91.945	95.329	101.62	104.41	95.615	94.312	94.102	98.249	94.905	97.926	97.172	100.28	100.68	96.163	93.961	92.51	98.361	96.549	97.629	98.323	96.2	91.883	99.115	101.5	96.329	99.609	99.789	92.693	102.1	98.388	98.91	98.55	97.717	90.193	95.513
109.1	97.005	92.63	107.7	99.578	99.172	97.763	97.714	93.99	95.26	102.84	99.117	97.345	96.54	103.1	103.18	97.218	98.138	101.16	99.136	97.174	97.927	96.239	97.313	97.831	95.507	91.078	101.98	99.854	95.416	100.57	97.938	92.616	98.971	102.69	94.962	102.78	100.75	91.461	99.546	96.314	92.787	101.63	97.235	99.085	97.716	101.92	90.97	96.353	103.13
98.926	96.657	97.276	96.831	107.39	103.72	96.61	97.244	97.641	99.539	101.49	99.027	98.859	100.21	104.99	101.39	105.19	100.85	98.281	99.164	102.67	103.44	107.13	97.042	95.766	108.68	106.93	101.77	98.838	95.316	95.903	103.1	99.361	106.81	103.48	104.79	103.44	104.19	95.557	99.725	95.7	99.496	102.59	102.33	103.56	100.05	106.92	104.51	98.66	102.61
94.23	101.12	100.91	93.588	100.05	97.404	98.064	100.67	96.812	97.664	100.5	95.642	100.01	92.76	94.532	101.56	93.88	98.443	95.8	100.05	97.084	95.645	99.455	97.639	101.82	93.868	104.21	98.04	99.337	97.324	97.64	97.251	95.54	104.91	96.942	105.44	94.028	100.56	100.91	95.718	102.12	99.926	97.839	102.47	99.466	101.36	100.28	99.246	103.95	99.851
106.63	110.78	107.26	107.14	110.59	105.75	107.06	111.64	107.51	104.11	110.12	103.24	103.9	107.98	111.22	104.85	105.57	112.94	109.48	105.61	106.66	107.31	106.03	100.3	108.78	112.8	103.79	113.75	106.83	113.27	114.93	110.5	105.8	109.79	110.37	109.8	110.48	103.7	109.59	105.24	105.33	108.76	107.44	113.96	109.14	110.72	106.77	109.04	111.01	110.44
108.07	108.31	105.16	104.27	105.16	103.07	102.07	107.01	106.37	105.2	108.36	112.25	108.67	102.98	110.43	110.63	105.68	104.87	103.14	110	107.84	104.62	104.1	110.48	110.54	103.9	102.94	100.68	106.13	106.94	104.54	103.46	105.23	106.27	99.141	109.37	102.96	105.61	106.02	106.01	101.35	109.68	104.86	101.59	106.58	99.497	101.01	108.92	104.62	102.53
107.41	99.394	99.957	101.43	105.96	107.36	105.19	99.975	101.45	106.72	99.503	105.59	102.47	100.27	98.808	101.11	100.53	95.996	100.87	100.54	103.27	106.15	99.773	106.59	93.745	98.137	99.562	101.17	97.326	103.18	104.09	103.88	106.5	97.188	103.69	103.15	101.3	97.97	100.33	100.8	97.419	102.94	97.38	106.07	94.51	100.02	105.33	93.149	99.572	101.08
107.27	109.76	106.5	109.75	109.96	104.44	101.52	112.36	108.3	103.81	105.07	105.07	113	108.14	107.53	100.88	107.88	101.68	106.68	108.99	99.444	101.18	112.24	110.35	107.63	96.096	101.67	102.98	107.39	110.27	106.9	107.44	108.95	104.41	102.66	102.33	108.91	106.68	110.01	105.81	102.58	109.78	108.98	107.88	107.38	99.849	115.44	109.95	109.48	106.47
99.557	96.537	93.885	96.197	100.72	101.25	97.4	95.631	95.214	101.36	102.64	101.23	95.695	93.463	96.848	98.649	102.56	101.67	95.881	98.832	100.01	97.563	93.935	90.721	101.68	96.481	102.21	92.419	93.437	95.21	99.945	101.71	94.515	104.47	90.432	94.977	93.093	98.134	102.49	101.97	100.29	94.696	99.088	98.453	100.48	92.619	93.971	100.51	102.55	93.4
103.93	109.24	102.61	111.26	106.14	106.9	105.41	105.4	100.83	105.92	103.93	102.6	106.25	102.06	105.71	103.14	105.83	102.63	111.41	111.46	106.62	108.56	105.24	104.17	103.88	105.02	98.195	109.56	103.45	107.97	99.887	103.2	109.68	102.69	107.33	110.15	98.806	107.33	106.71	104.95	106.61	101.4	106.37	108.89	108.59	104.47	103.54	103.99	108.91	100.78
101.11	108.78	100.54	104.49	106.44	102.82	112.11	105.96	103.69	102.72	107.75	116.28	109.36	99.725	105.71	96.691	102.92	98.471	103.14	107.45	105.74	104.29	108.62	105.29	99.833	108.06	99.592	105	108.1	105.8	109.12	112.77	103.87	105.04	107.83	106.5	103.07	110.66	96.524	106.75	110.43	106.55	104.7	109.32	110.82	109.1	111.08	101.8	101.02	107.25
102.91	102.06	97.573	104.87	106.71	103.68	108.36	108.93	106.36	108.12	116.75	112.85	103.85	103.04	100.58	104.27	106.89	99.833	105.85	98.838	107.99	105.71	104.34	115.04	97.636	102.96	108.21	109.14	102.93	106.96	105.65	102.49	113.39	108.31	100.36	101.99	110.81	106.2	113.89	110.86	99.177	103.13	105.65	110.93	106.41	108.42	104.48	106.28	106.81	106.23
104.72	105.85	101.7	104.32	101.71	101.87	104.3	106.69	104.42	106.99	107.85	109.98	104.14	105.7	110.24	111.26	104.93	100.23	107.38	104.4	100.45	105.71	108.32	108.05	102.84	109.71	107.06	105.41	107.72	103.06	108.62	108.21	110.28	107.18	104.11	104.28	107.8	105.65	101.29	106.95	103.09	103.54	111.59	101.65	114.03	109.98	104.59	105.41	102.1	107.46
109.91	110.42	110.42	109.29	111.52	108.42	100.9	105.85	113.06	110.04	107.91	113.8	105	113.25	106.08	107.8	109.35	105.77	112.89	106.56	108.75	108.51	105.21	110.56	106.48	112.77	115.39	111.24	116.19	109.21	107.15	109.49	108.71	109.54	114.28	110.37	107.2	109.34	104.76	111.35	105.67	106.3	101.54	109.26	109.71	112.61	106.76	109.52	109.63	103.65
97.385	106.22	100.47	99.766	98.472	98.754	97.2	104.05	94.983	108.01	97.27	102.87	99.674	100.4	101.24	103.03	97.845	99.436	101.24	100.14	99.134	99.1	98.211	105.79	102.46	97.677	98.216	96.787	101.38	97.214	105.19	97.674	104.23	100.7	103.95	100.09	93.244	95.54	103.29	105.96	96.01	104.59	106.42	102.95	103.15	96.784	99.835	101.92	100.22	97.859
106.09	102.46	99.886	106.98	106.5	109.72	100.67	106.8	103.87	111.63	104.4	100.48	104.82	107.14	106.29	102.32	110.34	108.98	105.29	107.16	106.14	105.5	103.37	111.12	104.21	104.93	103.75	101.89	109.53	108.51	107	105.72	104.86	108.4	101.2	108.48	106.51	103.42	104.84	109.65	107.65	109.36	104.29	101.17	106.67	111.36	102.79	111.06	107.63	101.61
102.48	100.62	105.71	104.85	106.52	95.813	102.16	93.062	106.24	96.455	97.16	103.71	104.52	96.888	98.269	98.608	99.287	98.86	100.36	103.08	96.616	98.155	101.82	103.45	100.88	105.06	98.958	96.631	101.3	99.861	98.474	97.884	102.69	102.8	95.14	101.24	100.61	98.419	92.829	97.23	99.616	98.023	103.26	105.07	103.72	105.08	96.185	99.384	99.405	102.04
113.34	105.77	104.68	107.22	109.5	107.41	109.05	105.74	110.62	108.08	106.72	109.18	110.63	107.01	104.91	111.53	112.68	110.59	107.84	108.17	110.54	110.67	115.84	110.78	106.94	106.44	105.83	111.49	105.36	106.22	103.09	112.34	109.76	104.07	108.67	107.1	115.14	105.74	114.01	109.33	108.98	107.82	108.33	105.35	107.12	107.09	109.4	106.99	113.21	109.59
101.95	102.61	100.13	93.03	96.957	103.91	91.816	96.342	103.32	99.548	96.616	98.293	98.616	101.04	102.51	102.69	101.2	97.31	99.886	103.97	98.83	101.66	96.727	93.264	96.429	96.385	103.74	102.99	102.2	96.948	98.986	99.17	99.667	96.008	97.866	93.907	99.639	102.29	100.21	98.151	99.689	100.59	97.891	102.04	101.34	92.973	92.476	100.75	102.53	98.018
111.49	107.53	107.38	110.23	107.86	113.42	113.87	113.43	113.78	113.3	114.65	109.61	111.83	111.65	110.15	110.49	106.46	108.72	106.77	114.41	111.33	111.52	107.1	105.2	113.55	110.02	109.03	115.99	117.53	103.91	108.1	111.99	104.91	113.73	112.43	109.98	116.01	114.3	110.73	105.66	109.43	104.73	118.21	115.76	112.24	108.51	104.97	102.58	120.81	114.23
112.85	109.38	106.26	105.69	106.37	109.59	113.38	104.53	113.65	108.48	107.86	111.11	107	105.42	106.7	102.51	107.41	108.45	109.74	110.28	110.01	110.46	109.07	104.17	105.26	103.12	109.08	107.28	108.22	105.27	108.96	102.65	108.57	109.44	106.23	109.74	113.43	105.09	109.1	100.66	109.35	108.98	109.42	106.67	107.3	107.19	106.19	110.38	104.67	104.82
109.13	105.99	106.14	105.91	108.2	108.54	109.21	112.82	107.75	109.96	108.41	105	110.44	112.37	115.24	108.07	108.02	112.4	109.28	104.99	107.01	109.63	114.52	107.79	107.8	114.7	108.92	105.36	103.52	109.65	104.4	112.32	109.56	113.06	108.34	110.12	110.36	108.73	105.84	107.57	108.6	113.35	103.05	108.41	108.18	105.38	102.41	110.33	106.52	113.18
95.863	100.77	100.72	100.43	94.552	101.1	90.875	96.242	108.63	99.365	99.172	93.199	95.679	92.841	96.934	94.126	100.95	99.19	98.629	97.037	100.02	93.342	100.98	93.549	102.01	93.969	101.55	99.337	99.886	93.928	98.657	95.614	99.211	96.253	95.345	100.2	91.438	92.195	99.912	93.444	98.328	102.29	99.769	98.52	96.483	97.458	96.184	92.31	99.068	96.915
108.39	108.34	105.56	99.825	101.5	109.31	104.65	106.69	113.01	102.61	110.64	103.48	107.9	104.26	110.49	105.39	104.11	100.62	105.04	109.08	110.27	107.39	105.38	107.96	103.91	110.16	102.82	104.53	103.88	100.05	107.49	106.88	103.87	106.28	109.94	99.293	100.65	106.42	105.55	106.8	106.63	106.88	112.96	107.3	107.26	104.43	101.89	100.9	103.88	105.15
110.39	107.56	108.21	104.44	105.51	109.89	104.73	109.33	106.65	116.09	107.51	111.64	107.89	109.33	106.81	107.78	108.12	109.85	114.22	108.23	115.91	109.16	108.61	109.61	109.87	111.72	106.05	111.05	105.9	109.11	104.18	112.55	110.72	106.87	101.96	111.6	110.29	111.7	113.11	106.52	103.61	107.09	108.16	111.14	104.34	101.16	105.4	104.82	110.26	110.91
94.743	97.923	95.095	103.6	104.07	97.82	102.62	103.62	105.03	103.52	96.196	104.79	104.51	97.856	98.928	98.831	98.25	100.85	97.761	97.598	101	100.3	108.34	103.52	100.78	101.7	99.493	104.7	98.332	99.161	94.25	104.93	96.193	100.77	100.05	102.71	101.54	102.22	93.818	105.82	102.6	96.413	96.606	101.59	96.925	101	99.759	90.093	104.69	96.748
101.44	107.43	103.28	111.09	108.1	104.54	107.57	103.18	98.69	105.7	105.25	107.04	104.95	108.28	97.739	104.56	102.39	104.94	108.76	103.17	102	111.75	108.56	105.49	106.36	103.3	106.05	101.99	110.84	104.43	111.22	102.77	116.85	103.84	96.568	100.07	107.68	103.96	106.83	104.36	109.49	104.54	101.22	107.87	102.46	102.39	103.91	111.24	104.37	107.82
104.87	101.7	105.85	102.52	100.58	101.39	99.863	108.27	103.5	98.532	95.303	102.29	103	103.13	101.55	93.615	95.522	96.532	98.172	102.67	101.31	97.84	101.6	106.54	101.39	101.33	105.1	104.98	102.53	101.36	105.99	102.87	102.08	98.867	104.24	106.43	97.118	101.43	103.21	101.53	109.26	100.41	95.577	99.796	105.33	96.647	104.93	105.54	104.47	101.45
106.64	113.59	111.35	108.37	109.47	113.74	111.34	117.75	109.85	109.12	109.55	111.67	106.85	107.53	104.61	117.61	112.9	114.77	107.01	115.68	110.5	103.03	111.31	103.86	110.26	111.99	112.78	112.99	113.11	108.81	114.13	108.86	110.96	112.33	108.9	110.2	108.94	112.34	111.61	115.65	115.77	111.96	111.9	108.67	108.92	111.15	107.82	105.53	112.55	107.13
114.18	111.41	107.72	108.91	105.42	110.54	110.13	109.49	107.7	103.72	110.37	106.82	109.93	116.4	103.79	103.59	106.9	107.93	108.92	104.87	103.81	103.21	104.55	105.25	102.9	104.12	106.76	111.18	112.24	104.79	110.86	101.89	111.4	106.36	115.74	110.55	109.45	106.3	105.07	113.35	106.64	111.76	103.73	108.51	108.48	110.65	112.42	112.86	110.39	107.18
105.84	106.9	108.43	105.62	106.07	104.8	106.58	105.21	106.83	105.75	105.62	105.83	103.03	107.86	107.02	109.06	106.47	109.08	103.88	111.82	107.63	103.03	104.78	110.17	102.98	103.21	110.45	109.67	101.57	104.39	105.67	111.44	102.59	99.433	99.398	104.96	108.65	108.54	104.73	110.29	104.08	102.6	110.01	100.74	107.75	104.35	102.11	99.278	108.04	107.7
95.845	99.612	99.918	103.44	97.345	98.707	95.757	98.523	97.146	96.549	100.74	97.095	101.16	103.11	97.483	103.8	101.39	98.425	93.334	100.83	95.95	99.577	96.385	97.82	95.64	99.022	95.958	102.24	102.69	103.22	92.636	100.5	100.37	98.011	101.22	102.03	88.23	95.976	95.542	102.37	103.37	102.56	97.93	101.73	96.844	93.502	96.86	98.526	102.15	100.91
95.938	95.016	94.964	98.395	95.537	97.074	95.943	98.457	104.15	101.02	96.368	97.086	104.61	105.45	92.005	97.954	108.11	97.658	94.984	100.27	96.095	96.176	98.558	97.234	90.432	95.899	94.894	97.979	98.734	102.67	96.506	90.737	101.42	102.62	100.84	94.845	96.258	91.504	98.983	94.874	99.853	103.38	92.803	102.65	100.33	100.08	95.611	103.41	95.449	87.521
107.62	104.73	106.38	107.45	106.2	108.3	101.4	104.05	110.4	106.35	104.87	97.733	97.329	102.31	108.63	109.59	107.43	107.52	107.8	105.56	100.31	105.97	107.86	107.1	104.79	99.233	101.28	109	103.78	106.09	104.45	107	107.36	105.22	100.6	104.1	106.26	108.94	107.96	108.49	106.45	108.23	105.4	102.49	106.6	103.98	109.43	108.73	99.659	105.51
104.22	100.34	95.974	99.976	100.04	100.1	102.75	98.814	102.98	97.246	101.43	104.77	99.343	95.666	97.083	105.85	98.741	106.28	100.34	100.81	96.792	103.17	99.71	95.65	104.94	103.88	91.221	100.37	100.37	100.04	103.01	104.14	99.004	97.065	98.061	97.186	96.692	102.16	100.36	99.672	100.17	105.92	100.24	92.333	100.43	97.499	101.68	97.584	100.12	99.104
105.75	109.69	108.2	111.48	101.06	108.56	105.85	106.68	102.25	104.09	105.22	110.56	107.38	111.53	105.49	110.04	98.357	110.37	102.94	107.27	101.58	104.81	103.01	104.65	101.01	106.72	110.16	105.49	104.96	100.94	110.47	106.9	101.61	107.15	106.55	103.83	106.47	105.32	110.67	107.19	103.48	100.45	105.8	113.72	107.52	107.57	110.31	102.01	111.23	106.57
106.05	105.19	106.7	111.42	103.41	103.56	110.94	109.49	107.65	105.38	105.18	104.6	107.2	100.56	110.49	107.7	107.21	111.81	105.63	104.86	106.94	110.2	103.98	103.69	104.37	106.5	106.92	105.24	101.68	101.75	107.19	110.98	107.26	108.27	101.23	107.53	110.09	107.71	108.55	110.1	103.99	112.65	105.59	106.71	107.56	106.05	104.96	107.05	111.33	105.22
102.5	104.15	107.94	109.69	107.93	108.84	105.08	103.41	108.92	102.22	110.68	106.23	109.15	102.46	104.73	108.06	109.03	111.35	103.27	104.16	108.77	106.63	108.02	109.92	102.78	104.59	109.58	102.88	111.44	107.48	104.77	105.67	105.14	104.42	104.79	107.34	105.7	102.44	113.35	108.2	102.01	108.15	102.16	105.62	106.44	108.48	105.13	108.55	107	110.94
104.34	109.32	102.97	112.46	109.28	110.08	116.27	107.3	106.55	108.79	111.38	100.94	102.36	111.9	110.83	109.87	108.95	107.08	112.29	107.07	104.25	100.06	102.5	113.99	106.66	108.7	105.34	109.37	113.85	111.25	113.76	111.46	107.26	115.6	112.61	109.36	104.4	111.63	110.14	107.19	109.88	116.61	108.07	117.53	106.12	106.59	114.21	102.47	110.41	109.96
108.76	106.52	106.75	111.34	102.54	110	109.03	111.25	103.76	107.62	110.83	105.44	108.28	105.33	111.29	107.44	107.24	109.32	104.32	108.42	111.27	109.46	109	104.48	108.86	105.39	103.19	112.93	108.76	107.42	104.07	106.79	106.69	106.66	108.6	110.56	103.68	103.55	110.33	114.38	112.82	108.57	110.64	109.15	114.62	109.89	107.69	111.67	110.78	110.38
107.07	100.85	102.26	114.04	112.07	105.6	101.36	107.4	111.71	99.684	104.71	111.16	111.42	110.24	109.11	106.16	104.09	109.15	102.59	107.96	110.38	107.55	105.89	109.2	105.76	108.12	102.25	103.91	101.64	107.45	109.58	113.03	110.12	100.09	101.51	108.64	109.33	112.02	107.52	108.93	105.59	110.65	108.01	102.67	105.14	105.57	109.5	106.58	113.43	108.55
112.19	113.62	108.23	105.3	112.48	108.25	118.1	104.46	105.46	109.92	116.26	110.17	112.83	112.39	106.71	108.33	111.22	108.15	111.53	114.82	114.2	108.01	107.25	111.03	113.54	110.16	106.8	112.09	107.44	114.01	111.9	109.97	109.49	109.51	104.45	115.77	113.12	111.79	111.77	113.38	109.89	110.6	110.65	111.77	112.26	108.95	107.91	110.08	111.4	107.83
112.17	112.78	110.68	116.63	109.27	110.82	110.01	106.58	103.4	104.07	107.79	110.4	111.89	103.23	107.54	105.44	110.68	115.52	105.87	111.67	112.47	112.33	103.5	110.37	107.87	105.58	108.49	105.36	108.02	108.48	108.06	111.84	107.14	107.72	104.57	105.37	112.96	106.16	110.54	106.78	101.91	105.98	106.71	105.86	100.25	110.79	98.832	105.11	105.13	112.41
110.56	114.19	110.74	107.45	107.88	104.46	111.58	110.42	109.86	103.02	101.96	113.78	105.79	105.01	112.31	112.49	106.35	104.91	112.52	115.06	104.15	111.46	102.06	104.7	111.22	103.6	113.99	105.6	111.26	110.68	112.45	108.04	110.24	102.14	109.18	110.64	106.41	108.94	106.27	101.99	114.57	95.921	114.57	104.92	108.16	114.16	108.94	108.46	103.55	114.9
100.72	104.93	108.63	105.75	100	110.58	103.85	105.63	108.05	105.72	102.03	106.08	107.23	108.42	108.99	110.43	107.41	99.27	111.9	104.58	109.32	110.62	102.97	104.35	111.18	104.11	109.44	103.9	106.69	107.65	102.05	107.74	106.84	102.43	105.17	108.29	107.63	105.38	110.8	107.55	107.13	106.14	110.44	103.18	100.4	100.11	105.46	107.97	108.94	103.92
102.88	103.74	96.121	107.89	99.197	104.39	99.878	106.55	105.19	107.68	103.68	108.38	101.98	103.72	105.87	106.72	105.23	100.59	102.06	102.69	110.15	104.98	101.67	106.85	105.42	102.99	104.4	112.33	100.77	113.43	102.52	106.87	98.897	102.16	107.84	104.54	108.28	104.38	107.73	109.19	107.48	106.03	103.37	108.49	107.58	106.53	106.98	105.37	108.61	103.27
105.39	108.02	107.1	104.55	106.94	103.1	105.66	106.04	106.88	102.21	105.01	107.53	110.52	102.2	108	107.28	104.22	105.54	108.65	107.49	108.04	103.17	107.77	100.04	101.13	104.9	107.25	102.94	104.45	107.47	109.43	109.62	101.67	105.88	108.18	102	104.89	107.98	105.69	112.75	106.25	106.17	107.35	107.03	104.76	103.49	108.26	102.99	110.7	105.38
100.73	107.87	101.01	111.56	108.02	113.35	96.501	107.8	104.75	102.77	113.14	102.67	112.36	103.48	105.75	105.25	104.58	102.93	107.94	102.32	101.89	105.07	104.39	106.24	106.06	102.5	102.58	105.15	107.65	111.99	104.32	103.36	111.84	107.07	109.71	103.19	106.12	104.74	105.56	102.63	112.97	105.58	108.54	109.65	108.73	100.61	101.93	105.8	107.54	104.62
103.23	108.35	111.22	109.55	108.96	105.45	110.16	104.47	114.69	113.42	111.08	106.55	108.59	108.18	108.74	101.55	111.5	106.26	116.61	106.68	115.22	110.07	112.8	104.87	106.91	110.04	107.85	105.86	106.81	106.56	103.86	108.88	112.08	108.99	109.7	108.53	106.28	107.83	112.49	104.4	104.11	113.86	109.07	109.37	107.63	109.77	109.77	109.95	115.98	115.14
108.1	106.28	103.72	107.51	111.37	102.12	104.92	116.4	104.49	109.34	108.13	109.67	105.74	107.62	106.53	110.29	114.8	112.19	103.5	110.55	108.51	107.81	110.18	108.2	113.51	110.28	106.12	116.39	115.59	113.88	108.46	114.88	107.24	108.6	109.54	111.42	108.58	107.97	107.81	108.13	106.89	107.58	107.42	110.01	109.43	107.91	108.39	113.02	108.08	109.29
109.56	103.01	108.8	108.03	113.77	105.73	104.48	107.4	104.36	106.79	107.95	107.04	108.39	113.01	107.56	109	110.58	106.97	108.62	105.31	107.21	110	104.95	111.97	105.48	109.51	114.3	106.55	106.4	109.07	109.35	113.64	108.12	108.8	105.64	107.56	105.93	105.45	96.8	110.78	107.49	106.31	109.52	110.34	105.5	111.74	110.22	111.93	103.34	103.3
102.78	112.27	107.92	107.42	106.67	109.34	109.94	112.37	108.86	112.52	113.29	108.52	105.63	106.52	106.02	110.77	107.22	104.58	109.17	105.03	106.27	108.24	108.7	102.63	106.53	111.03	118.31	105.07	105.01	103.04	104.83	101.09	107.74	100.85	105.7	101.28	112.11	100.42	108.02	107.1	108.09	112.7	110.93	115.73	106.4	113.92	108.02	106.55	107.53	107.91
107.08	100.35	106.2	105.97	105.29	107.14	102.97	108.74	107.78	100.25	102.85	103.28	112.71	104.39	101.35	99.65	104.56	105.11	103.94	111.22	109.7	107.27	108.25	105.96	108	103.65	100.61	102.91	104.52	111.55	99.625	104.94	101.57	106.31	101.99	99.389	106.6	101.71	108.6	108.96	106.56	102.11	104.13	109.61	108.24	98.097	108.27	102.59	102.01	107.61
103.93	101.21	106.17	109.51	109.07	113.19	98.097	109.5	109.37	102.28	110.03	102.79	102.86	103.55	104.39	102.07	105.52	104.57	107.21	103.36	102.69	103.79	102.97	103.16	108.19	105.84	106.59	102.78	105.75	109.62	106.78	105.21	102.45	107.23	106.54	107.58	107.77	107.14	101.26	106.35	103.43	106.72	110.35	108.39	105.82	102.24	109.75	109.32	101.12	105.92
110.99	104.18	110.66	114.4	107.47	108.17	114.84	107.51	113.88	113.7	107.3	111.81	110.67	113.42	112.26	110.71	115.92	107.9	106.58	106.57	104.15	110.03	108.27	108.37	107.19	106.4	113.09	111.33	110.72	111.85	108.05	110.37	106.75	108.24	110.54	117.64	111.15	112.12	112.9	114.2	112.21	106.37	110.82	109.1	110.17	108.36	107.29	110.56	110.75	110.69
109.29	107.83	103.9	106.39	111.2	110.1	108.71	103.41	106.19	112.06	102.34	107.28	101.61	106.21	104.38	103.84	106.89	110.89	108.96	100.13	108.23	106.99	102.89	102.97	100.49	104.31	105.01	101.84	105.7	106.8	106.25	103.65	104.7	103.31	104.94	102.01	106.78	107.42	101.55	111.43	107.31	103.46	105.01	100.97	110.78	109.03	103.55	104.78	106.53	101.42
115.68	114.5	108.34	110.04	110.87	108.33	107.25	101.54	107.82	112.14	109.9	108.81	110.96	104.73	104.08	112.61	109.36	114.45	111.94	105.59	110.12	108.76	106.92	110.77	114.47	110.14	105.89	109.4	110.4	109.15	108.84	110.15	112.27	105.33	110.89	102.43	106.95	106.07	104.14	106.47	109.24	109.42	103.25	102.82	112.84	101.89	109.09	106.24	107.75	105.21
108.99	109.96	111.26	107.02	106.71	110.55	103.88	108.53	100.55	109.05	102.92	113.86	105.11	106.48	109.81	106.21	103.33	107.23	105.06	110.22	104.84	105.23	104.4	106.4	104.49	106.97	106.3	100.56	109.62	105.51	108.94	102.4	107.63	105.3	109.45	106.49	107.2	108.89	108.52	100.54	111.48	109.48	105.62	102.45	104.06	110.03	107.92	104.79	105.71	102.61
102.22	101.09	107.18	105.28	97.691	95.073	99.651	100.47	99.047	98.118	100.32	100.73	99.515	102.88	101.5	101.21	99.493	101.85	98.317	96.28	98.423	100.88	105.49	98.422	108.26	98.688	99.67	96.421	105.23	97.986	100.4	99.802	100.46	100.91	95.625	98.425	99.209	99.772	96.63	102.08	105.2	104.01	98.046	99.757	100.36	97.378	97.319	97.698	99.921	100.36
108.43	111.14	110.5	109.12	108.52	104.49	107.63	108.15	101.08	109.26	110.14	110.63	103.21	104.61	105.87	108.07	111.15	107.04	107.63	102.82	112.07	109.51	104.36	108.64	104.46	106.83	109.02	109.66	103.85	108.61	108.39	111.6	111.88	108.73	103.78	111.44	106.56	111.69	111.26	101.96	107.59	102.41	112.11	110.1	104.08	110.68	105.77	105.5	118.14	107.52
102.02	105.75	117.65	101.26	105.48	101.7	103.44	109.41	113.14	108.84	106.66	100.99	100.29	106.9	99.34	102.07	106.01	104.74	101.52	99.954	99.984	109.62	109.48	96.861	106.7	104.45	99.588	110.23	102.66	105.09	106.5	105.9	108.07	104.65	102.56	102.8	109.69	109.4	105.75	108.78	111.35	104.98	109.16	99.951	105.67	107.95	107.18	104.01	110.36	98.694
104.78	108.92	112.59	104.72	106.71	111.69	104.98	105.6	102.64	102.24	102.1	107.01	102.19	109.32	112.17	106.02	103.67	106.67	105.73	109.45	109.16	107.4	107.17	103.35	108.5	109.13	103.84	101.38	107.05	108.44	107.14	110.52	107.94	103.89	107.21	102.81	108.92	108.83	106.48	99.067	109.95	102.94	110.59	108.08	103.67	108.79	102.6	103.86	108.97	108.12
108.76	109.07	104.09	107.21	106.14	104.85	107.95	106.92	105.75	99.424	104.02	109.53	106.01	109.62	107.8	110.58	100.42	107.49	108.1	107.29	107.32	110.21	106.7	100.92	107.01	105.24	105.9	106.83	103.41	106.71	105.59	108.53	104.27	109.92	102.71	105.14	103.2	107.45	101.92	101.89	104.12	99.449	108.62	108.19	105.06	104.01	103.99	99.301	101.69	109.91
112.63	100.01	107	109.8	112.67	111.63	107.18	108.47	110.89	112.6	109.26	107.34	111.47	98.944	104.54	110.23	108.3	109.59	109.15	104.68	106.12	101.93	112.53	108.69	110.03	108.63	114.25	104.41	103.73	106.29	104.67	113.93	99.774	103.1	106.33	103.73	109.73	108.54	103.53	106.74	103.96	106.84	110.98	108.28	112.15	115.33	106.56	111.46	103.58	112.31
108.59	108.87	111.33	103.62	108.44	106.06	112.21	104.93	110.12	106.62	107.71	109.23	110.25	109.25	103.09	103.74	112.76	112.25	109.95	108.36	106.54	107.57	107.89	112.05	103.56	117.18	110.69	104.78	102.61	110.53	107.94	106.74	109.32	105.54	112.21	105.77	113.6	105.1	105.57	107.46	107.68	101.65	102.23	108.63	108.17	102.67	104.07	108.17	112.29	105.61
93.615	97.955	97.971	96.492	96.778	92.23	102.07	93.174	97.355	96.376	94.3	97.377	101.59	93.039	100.3	98.243	102.45	101.4	96.748	95.669	93.574	100.06	96.037	99.983	95.74	99.444	108.11	99.025	94.675	96.983	98.981	97.174	95.247	95.828	98.688	95.413	99.193	96.222	94.117	93.963	100.44	94.143	97.865	101.84	94.25	92.54	102.37	94.113	98.67	95.464
102.9	101.61	99.989	98.937	92.949	92.53	95.36	92.291	93.89	96.385	100.8	99.751	99.683	98.154	97.029	101.61	100.23	102.74	95.855	101.13	90.942	98.895	98.78	91.615	99.359	100.86	97.265	103.38	96.037	99.404	99.28	97.886	96.685	100.05	95.482	99.417	98.663	93.875	99.117	98.273	99.394	99.114	97.91	102.21	99.299	98.14	99.044	93.298	96.474	95.567
106.43	112.56	105.08	108.74	108.49	100.85	112.27	109.63	105.68	100.25	108.67	107.38	101.21	106.56	99.344	108.3	110.56	105.03	106.1	101.2	105.01	108.91	109.69	105.23	104.31	108.65	100.65	99.5	104.01	108.37	111.08	104.87	101.76	108.28	110.91	107.57	106.4	107.79	106.9	107.23	105.59	103.47	107.03	103.07	109.68	106.44	98.576	105.86	104.63	106.72
93.223	102.66	100.88	91.924	99.831	102.51	94.955	101.45	100.56	102.77	90.527	99.454	103.87	100.03	106.17	98.676	98.885	101.57	101.14	100.15	98.487	92.364	90.997	93.763	99.057	99.336	99.188	102.1	101.6	97.987	98.583	99.994	95.414	94.315	103.79	99.575	91.126	99.429	98.823	100.47	103.34	94.394	101.48	94.921	95.698	97.266	99.442	101.25	99.329	95.591
106.67	115.2	111.94	106.59	106.85	115.34	109.21	108.99	108.92	106.98	102.69	105.86	110.47	106.96	107.03	108.64	108.29	113.33	106.07	111.92	112.67	105.22	105.32	104.63	108.72	103.91	104.71	103.57	112	110.1	107.54	107.62	107.51	112.51	105	110.19	108.08	110.69	111.1	106.1	112.32	105.42	104.76	106.6	105.36	110.64	107.41	107.52	108.35	107.92
107.35	99.76	109.67	110.96	111.52	108.67	110.05	108.44	103.11	109.97	109.27	109.8	109.58	113.66	113.01	107.16	102.33	112.19	105.25	108.91	111.47	107	109.81	108.65	109.44	111	105.38	105.07	105.42	107.61	109.86	107.4	108.48	105.07	105.75	109.42	111.41	107.01	108.31	99.129	106.76	108.63	109.86	111.73	105.74	113.94	103.83	107.19	110.98	112.8
101.58	108.04	96.378	104.55	105.19	99.379	96.393	100.3	98.052	102.02	97.83	101.59	103.35	103.04	102.04	102.45	102.3	99.316	103.65	100.25	109.65	98.129	101.63	92.585	107.21	102.62	103.3	100.02	98.68	95.178	102.8	102.83	99.169	99.868	100.5	104.29	103.53	97.187	98.476	104	93.954	100.83	101.64	104.1	99.181	100.33	94.963	100.68	98.703	101.68
105.46	111.34	104.48	109.53	106	110.6	105.39	104.68	101.08	105.22	110.16	102.6	106	105.63	109.22	107.66	102.61	110.95	104.05	112.52	106.93	103.42	109.74	109.34	105.17	109.24	100.58	112.4	110.01	103.75	109.81	104.81	105.8	113.33	112.95	108.19	109.16	104.78	106.49	105.3	110.89	107.42	107.59	111.24	112.06	106.03	105.66	108.51	105.47	111.79
104.59	103.7	104.28	110.67	106.52	107.12	100.14	108.5	106.96	105.99	104.11	109.37	107.91	105.36	103.54	112.11	104.05	108.11	104.61	103.5	102.37	95.991	108.48	108.9	102.81	106.42	109.5	101.99	104.26	103.31	110.11	107.24	96.799	105.07	108.88	105.91	103.46	104.17	108.89	105.46	100.98	108.46	102.9	100.33	109.31	107.05	108.54	103.08	107.5	104.29
102.15	98.727	95.373	94.901	101.93	97.954	98.695	94.982	98.343	93.086	99.192	99.416	101.95	98.73	95.041	98.079	98.296	92.337	97.992	100.8	94.709	96.01	97.085	99.854	89.857	100.97	99.25	100.81	99.532	100.33	102.31	99.64	103.6	102.04	99.57	98.371	95.349	97.825	104.63	98.158	103.43	99.886	100.49	101.88	100.47	102.34	100.16	101.84	100.27	99.706
110.65	101.18	104.76	110.97	105.27	107.13	109.18	111.73	113.48	109.43	110.46	111.96	113.01	108.9	106.21	103.87	100.86	99.041	108.67	110.26	107.91	108.13	111.42	104.1	105.61	107.97	108.89	108.87	109.95	104.51	107.52	110.81	102.15	111.77	102.55	111.33	105.42	113.17	104.77	104.68	103.28	100.39	107.59	112.15	104.16	104.42	109.07	101.29	108.45	110.43
104.08	114.06	113.77	103.58	105.55	105.73	111.27	108.28	107.94	106.92	103.24	110.8	104.53	107.22	113.25	105.5	111.4	101.91	113.57	107.02	104.96	106.94	106.4	106.1	107.85	107.02	103.8	112.24	107.73	107.16	106.65	110.05	96.275	109.87	105.59	108.51	110.38	106.44	109.05	109.37	116.88	106.38	108.72	99.364	112.76	106.65	108.39	105.1	110.8	110.1
96.668	106.37	101.14	100.53	102.22	99.144	99.087	104.47	102.62	96.628	103.61	102.35	96.169	99.67	100.14	93.242	102.63	98.572	104.17	102.83	102	103.09	96.846	101.13	106.29	99.082	106.76	94.89	100.88	103.26	104.28	102.33	106.71	106.45	104.17	102.97	97.172	100.51	103.58	104.46	101.7	102.18	100.25	96.885	101.59	100.78	98.813	101.23	104.6	105.27
107.1	110.21	101.61	113.86	112.7	105.32	106.43	108.27	103.61	107.98	106.93	103.63	103.15	104.88	103.4	102.32	103.48	102.56	107.78	104.35	108.99	108.38	107.19	109.07	98.102	97.036	104.54	97.75	104.86	102.24	105.84	103.22	106.59	105.23	112.03	112.45	106.7	110.9	104.46	111.46	103.74	106.32	103.31	103.45	106.76	109.26	109.67	111.9	107.33	106.16
99.522	94.097	104.16	97.254	101.64	102.65	95.728	95.975	102.21	93.92	99.474	100.04	93.8	98.805	98.61	98.519	102.53	93.256	98.452	104.09	102.55	100.12	97.407	101.1	99.301	99.84	96.497	94.733	91.933	96.143	103.07	95.872	99.436	94.357	95.56	94.256	98.69	92.847	99.785	99.26	98.699	97.766	102.83	98.203	95.838	94.121	97.197	102.28	101.3	97.006
107.12	105.82	96.458	106.46	99.27	99.031	98.797	106.38	98.977	100.1	102.19	104.46	104.49	99.573	98.808	98.024	97.427	98.568	97.66	103.22	99.226	107.34	102.08	103.17	97.689	100.27	104.34	102.83	98.462	102.95	94.668	98.932	104.09	104.77	100.58	98.642	100.3	104.91	103.94	103.84	101.22	97.666	103.53	93.501	97.777	97	102.49	97.21	104.19	98.774
105.94	102.21	103.6	112.01	99.2	105	99.935	109.67	103.4	101.65	108.85	104.16	106.01	109.78	102.08	107.95	104.66	107.81	103.65	103.68	104.28	111.39	108.1	108.44	108.59	104.84	103.08	105.79	101.15	106.97	107.09	101.52	112.31	102.23	100.36	101	100.34	98.481	115.34	101.68	102.94	107.81	100.23	103.64	106.84	105.06	103.45	103.23	111.83	108.21
111.71	103.51	109.47	109.57	108.1	110.32	108.58	107.78	114.95	107.33	108.06	104.6	108.81	114.77	107.67	109.52	107.46	106.44	107.6	106.11	105.24	103.8	107.97	108.37	110.38	107.81	106.5	115.38	106.91	104.71	109.84	108.55	109.19	112.88	109.11	103.89	112.15	110.81	107.88	106.64	109.33	107.64	110.49	103.09	110.31	106.97	110.58	113.9	114.01	109.33
101.14	105.22	109.46	108.13	103.25	102.87	102.38	104.93	107.53	110.96	101	110.05	109.58	107.49	104.98	109.85	106.53	102.84	106.96	103.47	113.97	112.16	106.74	110.4	99.27	102.5	102.37	108.56	110.75	100.18	103.91	105.3	111.03	113.7	108.82	106.69	101.72	104.04	110.01	106.71	107.36	109.21	103.81	108.54	107.85	106.89	107.47	105.62	106.85	107.78
111.68	111.09	109.58	103.72	106.75	104.07	105.83	108.28	110.24	97.038	112.93	109.13	114.83	110.09	108.63	106.49	106.53	103.8	109.68	110.16	112.23	109.81	108.02	112.34	112.01	112.13	113.43	111.82	108.87	107.54	109.55	101.22	108.64	106.39	110.78	101.37	109.17	106.2	111.05	110.12	105.4	97.424	106.91	104.3	106.57	108.29	103.66	110.48	107.02	109.05
111.28	110.08	104.35	110.78	100.39	112.37	103.44	106.1	105.78	104.85	107.14	108.44	105.52	104.75	113.26	109.51	109.59	110.7	105.52	108.55	106.58	108.87	107.53	102.86	105.52	109.85	106.81	102.55	106.95	106.35	107.64	102.98	108.45	112.08	104.83	108.02	104.43	110.36	116.88	106.28	106.82	107.63	113.12	108.21	105.1	109.95	104.84	106.89	108.73	107.31
108.93	105.6	105.26	107.59	112.06	106.98	118	103.71	105.96	104.88	109.57	102.83	113.69	106.76	102.71	107.15	113.44	104.2	101.53	108	106.93	112.6	112.95	118.06	110.71	108.09	101.59	103.76	107.75	107.08	102.7	105.83	109.86	107.81	109.48	111.23	116.13	104.04	114.81	106.15	105.05	108.76	109.13	110.69	108.89	110.21	111.78	102.56	104.36	104.78
107.09	106.89	107.11	103.63	105.91	101.55	103.29	115.3	109.41	104.79	103.02	100.98	102.87	105.72	105.37	104.02	101.7	109.07	105.27	105.15	108.11	106.79	104.37	109.54	109.57	111.36	106.2	104.96	105.47	108.33	105.42	99.507	103.21	107.08	106.33	104.53	104	108.97	107.85	101.57	107.11	101.75	107.07	105.6	105.08	110.86	103.05	108.26	104.09	106.59
94.859	104.82	96.41	106.96	99.219	102.48	99.428	103.05	99.194	97.314	92.99	97.18	99.562	97.951	102.92	100.6	97.007	97.474	100.38	101.19	96.882	96.619	106.58	101.23	103.96	99.327	103.05	93.73	103.97	100.38	105.24	95.855	99.98	98.359	99.997	97.119	99.234	98.422	98.732	101.14	99.479	102.28	100.95	104.22	104.82	96.233	92.88	101.28	98.556	103.05
109.15	106.14	109.28	106.3	116.02	106.99	108.4	106.24	112.74	109.67	104.92	103.67	107.99	108.47	105.71	105.95	105.52	105.91	112.01	105.63	109.34	106.99	109.03	103.47	106.98	110.36	110.74	111.83	106.88	104.33	105.73	107.36	103.49	102.94	101.73	113.84	103.3	110.27	104.67	111.79	109.63	110.27	110.66	104.37	108.76	109.29	108.57	108.52	110.42	112.96
107.25	99.693	104.04	107.23	107.13	109.85	103.3	107.66	104.96	110.14	106.04	105.5	101.86	108.88	108.56	108.84	109.23	101.62	103.39	106.13	102.68	106.73	105.66	110.32	108.85	107.78	112.85	105.54	111.61	110.9	106.25	105.62	106.07	107.15	102.99	110.31	106.99	108.43	101.24	102.73	105.93	104.69	103.54	104.43	100.19	108.74	106.43	103.29	99.93	110.03
113.76	107.12	115.33	103.3	105.46	110.09	107.52	106.27	111.15	109.69	108.03	112.48	107.19	112.85	110.77	112.48	107.21	108.25	108.07	112.33	109.5	103.56	115.9	111.54	108.76	106.76	113.19	107.34	113.6	112.02	111.01	112.19	115.22	106.67	106.29	109.72	105.24	113.34	113.54	104.98	115.66	111.76	113.98	104.9	112.09	112.03	104.27	112.45	113.26	108.03
115.11	101.01	111	99.848	105.53	104.8	104.12	113.75	106.78	107.74	107.87	105.04	110.23	103.4	103.74	102.29	109.7	107.92	100.88	110.2	112.53	107.91	110.96	107.08	110.01	102.33	110.67	103.28	102.93	104.35	98.993	112.48	101.12	104.74	106.48	101.36	104.17	106.39	108.25	101.25	110.91	112.12	107.07	102.82	111.49	101.75	103.75	110.86	110.89	108.43
105.32	101.07	107.11	108.66	107.38	110.28	108.94	108.83	103.22	106.78	100.69	106.23	108.14	104.33	108.4	113.37	113.09	112.83	107.57	108.95	109.17	111.92	115.35	109.05	104.89	108.68	106.73	106.19	108.3	109.97	110.31	103.06	105.66	105.74	107.82	103.24	111.21	112.12	110.06	105.84	104.58	104.47	104.84	108.24	107.29	100.22	106.91	109.87	109.42	110.4
108.82	103.3	105.51	108.58	101.62	105.59	102.62	104.76	106.55	107.57	108.98	106.95	109.19	103.57	105.87	105.41	106.96	103.31	107.59	107.63	99.902	110.29	104.85	105.53	106.63	113.14	101.65	106.66	107.37	105.49	101.38	107.58	107.03	103.27	94.76	113.64	109.27	105.37	104.08	101.92	101.97	104.3	102.7	108.42	106.1	109.8	107.79	103.73	100.77	103.44
105.95	106.9	108.87	108.13	103.66	108.89	108.68	104.99	114.69	109.14	108.67	107.69	106.29	103.97	109.41	110.65	100.8	102.79	114.77	113.6	110.62	105.11	105.34	110.34	108.36	100.76	99.375	103.59	108.48	110.16	102.07	108.61	112.45	100.95	109.68	102.66	100.59	105.1	102.81	110.64	99.75	105.15	105.29	104.05	105.13	106.87	105.26	111.22	106.02	110.16
107.93	104.01	104.7	113.92	105.51	100.04	105.48	102.82	109.88	113.8	104.28	106.49	108.53	106.39	108.77	102.69	106.07	109.52	106.17	106.3	105.71	107.28	105.66	106.52	105.15	104.11	105.93	111.67	101.39	104.37	104.3	103.54	106.87	107.34	109.95	106.16	98.859	106.76	107.91	105.83	103.67	109.51	108.96	104.52	100.18	102.2	110.14	106.61	109.91	108.85
108.97	105.75	98.823	107.78	107.2	106.18	111.13	114.74	110.05	102.97	108.81	103.18	108.24	105.32	112.41	109.86	104.38	106.64	102.6	107.57	106.13	107.4	104.69	104.84	109.64	104.63	105.62	102.87	109.85	108.65	111.66	109.9	108.06	106.96	102.48	109.89	104.87	105.02	109.19	105.62	109.86	101.93	107.05	107.37	113.19	106.89	109.2	105.69	108.68	106.35
100.79	102.98	97.314	98.118	95.94	102.23	98.211	99.505	98.308	103.88	101.39	98.559	96.455	98.999	100.03	100.7	97.991	103.17	98.129	102.57	100.79	102.41	101.93	102.82	101.15	106.53	104.29	103.51	102.91	97.718	97.473	104.32	102.98	99.189	102.41	99.376	97.637	105.84	98.319	99.06	101.43	102.69	101.75	102.51	98.206	102.24	96.364	103.21	104.2	102.61
95.709	104.2	98.688	102.15	103.28	98.483	99.784	98.671	99.137	100.85	99.519	97.822	98.643	103.17	104.78	97.227	96.39	100.8	99.785	100.74	99.277	100.27	100.38	92.918	98.762	100.99	102.79	105.55	97.828	101.05	100.55	104.27	97.689	102.32	101.1	101.91	96.192	94.823	99.893	106.19	105.48	99.902	106.42	98.191	101.34	101.54	102.19	102.57	101.29	100.7
107.88	108.81	109.15	111.78	110.62	104.49	107.45	108.99	107.05	106.42	102.35	113.85	112.32	107.06	109.88	110.79	115.26	102.75	105.57	112.24	107.65	110.49	116.41	112.14	106.24	111.8	113.89	107.63	108.06	107.79	110.18	107.61	106	108.88	106.46	108.41	116.45	111.08	109.75	106.37	114.06	101.79	117.88	110.02	106.41	111.89	112.45	107.97	106.14	109.14
109.33	106.01	99.583	107.06	108.85	104.85	108.33	107.12	103.58	106.46	110.14	108.39	111.02	111.71	112.7	106.39	105.05	99.864	112.14	103.12	110.52	105.23	104.63	108.32	107.21	106.72	106.65	110.72	110.52	112.47	107.9	107.24	108.45	101.07	100.35	104.92	105.92	104.23	111.17	106.36	108.03	100.84	99.489	102.15	106.03	108.81	106.42	108.42	111.44	105.55
113.84	108.11	113.13	109.06	109.39	109.14	108.35	110.43	107.9	108.07	109.01	104.69	108.71	103.34	112.79	102.82	103.17	109.98	112	105.58	102.43	109.94	110.25	105.92	111.13	108.25	109.36	109.97	107.68	106.87	107.22	108.01	102.38	112.34	107.02	112.81	111.14	106.51	110.89	106.16	111.79	110.02	104.23	108.09	108.3	109.51	109.85	104.75	107.59	112.58
111.5	109.17	104.53	100.82	109.65	105.23	105.59	103.1	103.74	102.73	108.87	107.23	100.78	104.68	107.35	104.69	108.72	104.53	107.88	110.11	105.57	102.55	104.33	102.41	99.656	106.2	104.88	107.82	105.97	109.84	105.2	109.77	109.26	112.02	105.23	97.734	104.6	104.2	106.84	109.71	105.06	112.41	107.18	106.84	105.57	107.55	106.95	111.36	102.47	110.02
106.18	116.07	103.73	110.17	107.15	108.9	111.92	113.19	109.76	111.86	101.67	107.39	108.78	109.48	116.84	109.14	105.12	108.82	110.41	104.23	105.27	106.76	109.05	105.15	107.66	109.33	110.16	107.14	107.79	110.64	108.71	112.31	109.12	105.17	114.86	98.947	106.42	112.08	105.11	104.54	106.49	107.83	104.17	112.62	111.45	105.5	102.49	109.14	105.64	103.78
109.83	104.26	107.2	115.34	109.38	105.64	106.8	108.29	108.71	117.02	112.2	113.3	113.06	104.56	107.4	110.11	100.52	111.58	112.31	113.03	112.88	103.97	107.61	111.1	104.08	108.88	114.35	107.37	105.68	113.1	107.16	109.05	106.29	106.85	106.59	113.1	109.41	110.29	109.42	108.51	115.07	106.42	112.05	109.19	108.33	112.87	115.96	105.49	109.07	107.59
105.39	102.71	108.84	103.58	109.63	108	103.09	103.98	112.58	99.551	108.4	108.57	106.95	113.15	111.96	111.45	105.54	106.49	107.17	107.98	110.86	110.31	107.14	109.57	105.33	108.27	105.97	106.58	107.51	106.69	109.27	108.85	109.55	110.05	110.34	111.45	105.64	103.53	106.93	105.27	108.11	101.16	100.19	109.83	107.75	107.59	108.18	106.37	104.83	104.25
104.45	100.09	102.24	99.52	103.71	105.19	110.85	101.14	108.7	103.09	111.23	110.89	109.84	108.72	109.79	103.31	107.7	104.59	110.8	101	105	107.71	103.54	103.68	105.28	100.6	111.9	103.44	108.16	101.98	107.08	101.97	107.03	104.56	102.13	109.79	104.21	105.09	110.32	109.2	105.13	107.67	103.13	100.82	104.17	108.92	110.15	101.13	103.11	108.32
107.76	104.29	102.51	106.9	104.22	107.97	104.76	102.8	107.56	109.97	100.21	103.55	102.58	103.22	106.33	99.803	106.22	102.86	107.18	98.407	100.32	103.46	103.49	108.66	109.66	107.27	108.34	110.52	109.91	109.4	104.86	100.95	104.47	106.78	105.37	108.01	107.5	108.19	103.02	107.37	109.76	101.93	104.44	107.33	107.33	102.9	106.68	109.14	100.01	102.16
94.702	102.31	98.821	99.163	100.37	93.061	97.544	100.31	97.943	101.11	103.74	100.8	106.44	96.097	101.62	96.465	96.608	98.376	94.319	96.772	99.611	105.71	105.36	99.086	98.62	101.04	100.25	102.23	92.502	99.93	91.798	106.69	101.29	98.431	97.7	98.98	97.182	96.55	98.392	96.564	96.165	96.162	103.09	94.158	93.577	97.531	100.1	97.431	100.73	97.749
108.8	105.71	102.11	111.85	114.47	105.97	98.579	106.72	106.92	112.45	111.2	113.72	109.59	106.18	107.5	110.49	102.37	108.54	109.23	106.22	102.92	115.29	101.86	106.47	102.32	111.5	108.31	109.12	104.07	109.12	104.99	106.27	101.45	102.69	100.99	102.4	108.43	108.28	103.45	107.47	106.56	102.69	107.69	108.19	101.9	110.76	103.25	101.93	107.91	104.95
105.25	106.25	109.21	108.27	110.93	115.19	114.31	106.7	107.52	102.66	107.62	100.98	109.73	114.66	111.57	112.92	105.99	107.75	108.9	110.74	102.25	105.52	106.85	103.73	109.71	107.08	103.05	108.99	106.53	110.83	111.45	110.51	104.48	107.18	105.19	114.96	112.48	103.17	103.27	110.16	114.19	108.94	115.03	106.64	102.97	104.3	108.1	109.25	113.85	108.83
108.67	101.5	107.12	104.95	106.6	107.32	100.32	102.86	113.03	105.29	106.33	111.83	109.1	101.85	112.62	111.5	112.25	107.04	111.55	107.74	109.77	101.73	111.16	109.22	105.32	104.25	104.05	115.87	102.94	103.47	107.77	100.89	110.07	111.59	106.36	109.59	104.27	105.89	106.1	103.14	104.74	103.56	98.971	102.91	107.39	105.84	110.97	106.87	110.6	100.59
97.459	97.434	98.676	93.669	100.8	99.567	98.779	101.74	94.144	101.66	106.01	98.288	97.603	94.894	97.533	97.645	101.68	97.829	96.811	102.31	100.9	104.47	98.379	99.775	98.287	99.247	93.731	102.73	98.558	100.85	100.44	102.82	100.71	99.833	97.731	98.945	99.874	96.635	100.83	98.896	96.93	100.04	94.352	102.07	97.168	98.637	101.34	100.35	92.789	95.477
114.34	107.51	106.69	108.41	112.41	104.06	110.49	111	107.2	109.16	113.38	105.15	106.48	103.45	108.81	104.14	100.07	107.79	104.22	110.6	104.1	110.8	109.64	104.87	109.05	110.83	108.73	110.25	104.4	109.83	112.2	109.18	106.73	111.48	107.44	112.14	108.12	106.95	105.99	105.04	106.4	107.99	108.44	105.28	108.14	105.92	110.97	107.95	108.11	110.59
109.91	113.79	117.6	109.41	114.04	115.1	107.49	106.65	108.63	111.52	108.59	104.67	112.71	109.78	107.29	108.27	108.21	114.83	109.72	110.74	112.32	109.09	106.83	110.17	112.85	109.72	115.68	110.48	108.32	105.4	103.08	107.52	101.61	108.34	103.91	103.29	109.41	113.96	106.43	107.24	111.51	112.28	107.98	106.59	105.06	106.73	113.74	106.77	104.54	109.32
108.44	108.62	105.46	106.86	103.8	108.1	113.27	110.32	112.42	105.46	105.27	112.13	116.21	109.88	109.84	106.26	106.94	106.3	107.4	107.57	111.71	103.11	113.07	105.12	106.92	104.89	108.36	112.52	102.43	114.19	111.19	107.78	111.95	104.82	109.02	111.81	102.91	108.63	108.02	112.98	103.73	100.6	100.56	108.67	109.57	111.71	106.73	107.76	114.07	102.35
104.09	105.37	108.9	103.34	98.63	103.02	101.69	104.05	111.85	108.57	107.81	107.42	108.09	108.27	105.47	103.95	106.56	100.54	103.99	103.51	104.68	101.8	107.3	107.26	101.24	104.6	110.12	107.3	100.12	105.15	105.9	108.31	110.52	104.15	100.75	111.1	109.49	101.34	104.45	102.54	104.82	99.581	110.07	109.66	106.11	106.89	105.18	106.73	113.43	109.06
104.88	111.54	104.72	108.23	111.85	111.44	105.12	113.47	106.86	110.96	115.43	102.73	107.1	107.69	104.08	106.87	107.16	111.79	105.8	113.2	110.94	108.64	110.47	106.02	108.98	108.13	104.76	102.96	109.74	107.41	106.43	110.54	110.37	106.89	107.3	110.35	105.38	109.62	106.2	108.91	110.64	111.52	111.26	102.63	111.15	116.49	109.14	110.38	95.111	118.41
105.55	106.7	101.15	110.07	103.9	109.9	103.17	107.3	106.44	105.17	105.11	107.66	104.33	103.86	107.6	107.58	107.8	108	100.06	108.98	104.38	108.49	104.28	111.51	110.06	104.91	102.81	103	108.74	103.48	102.95	110.69	106	109.35	101.56	108.6	103.79	112.11	103.47	104.07	105.61	106.06	111.39	107.1	109.12	104.9	104.91	112.04	105.22	102.76
103.9	110.42	110.51	105.01	108.14	103.93	106.34	107.07	108.88	105.74	106.24	101.08	105.69	103.6	110.36	98.555	105.11	103.18	108.04	105.29	100.42	102.66	109.93	105.45	102.9	104.65	100.72	99.578	106.89	104.03	106.09	113.09	104.66	100.54	100.66	104.86	102.16	101.9	109.01	100.75	99.376	105.14	108.22	109.22	102.12	104.43	104.36	111.01	105.61	103.41
107.82	109.22	106.25	111.81	109.49	112.28	112.34	103.66	109.41	105.64	115.83	111.22	109.04	107.23	105.63	111.09	109.1	106.9	113.39	103.09	112.45	109.06	108.96	103.58	108.96	107.39	108.77	108.92	102.39	111.54	106.33	113.54	114.64	107.51	102.92	105.56	106.07	106.12	106.91	102.94	112.24	112.82	114.59	102.7	113.28	114.52	109.37	101.86	106.29	109.81
115.37	102.86	108.88	106.69	108.14	104.96	111.33	106.47	102.29	105.86	114.08	110.24	104.71	106.45	112.97	111.34	107.74	109.62	107.28	105.45	105.64	98.114	108.98	107.69	116.9	109.05	105.26	111.49	109.62	109.4	110.2	107.97	108.4	106.79	106.29	106.26	101.76	105.08	107.37	103.33	113.62	107.9	114.11	106.56	108.74	111.53	109.7	108.31	107.71	110.27
102.94	94.365	92.729	95.776	99.795	94.562	96.561	98.104	98.77	98.352	94.574	100.94	96.277	99.865	96.363	102.15	103.53	93.771	99.332	99.296	98.971	98.202	100.51	95.49	101.24	94.633	107.04	98.422	96.772	93.769	102.3	100.28	103.66	98.259	103.56	97.698	102.4	99.589	101.6	91.417	101.62	97.452	95.475	98.622	93.431	103.09	98.646	98.89	100	98.527
103.06	111.25	104.81	102.99	107.35	100.19	104.33	102.38	109.09	109.59	107.69	106.2	107.82	107.86	100.09	109.11	102.16	106.64	103.92	103.91	110.19	105.32	102.97	108.93	104.69	106.28	103.51	103.78	108.57	98.798	101.71	108.59	101.11	105.85	103.05	102.71	104.11	106.33	102.38	97.875	106.51	102.83	101.79	109.5	101.19	105.28	105.22	107.08	107.37	103.83
104.4	108.42	106.93	105.36	108.06	108.41	104.09	112.71	102.18	103.15	108.82	104.72	102.63	109.82	114.17	106.16	106.22	110.83	107.64	102.24	106.94	106.24	102.74	105.25	106.94	112.61	105.06	109.9	108.24	111.78	108.72	102.71	105.18	96.791	104.81	104.39	103.14	110.74	108.27	103.66	99.637	112.48	104.18	106.37	104.8	102.54	105.47	102.73	107.7	102.65
105.99	105.38	99.213	99.183	109.86	101.88	102.33	106.61	105.02	104.86	98.536	105.88	99.55	110.08	106.82	109.17	108.02	103.86	104.27	101.99	106.65	107.49	106.51	106.33	104.42	105.11	103.45	103.3	101.85	106.28	104.08	104.94	108.17	107.91	105.74	104.98	97.498	107.1	107.64	108.84	105.23	101.34	107.33	109.71	99.197	108.84	107.53	104.35	101.32	109.63
109.48	109.4	113.64	105.44	105.96	111.04	110.46	114.85	109.52	110.49	110.09	108.84	108.26	114.67	109.52	113.7	111.88	106.54	100.39	107.37	111.61	112.32	107.07	107.06	107.98	115.03	100.05	104.54	104.68	111.68	104.26	108.78	108.75	106.56	107.97	110.26	113.86	106.39	112.11	105.65	106.42	111.41	105.62	112.53	103.06	107.43	110.84	106.05	110.06	107.65
105.29	112	98.52	107.76	107.55	102.8	100.96	102.73	97.739	106.64	104.32	106.32	108.12	106.11	104.84	106.39	102.38	104.7	107.34	105.07	111.45	109.34	106.75	105.65	108.65	106.34	105.07	102.1	103.41	101.82	105.9	102.87	112.15	102.65	112.07	106.09	103.61	104.12	105.71	106.45	105.45	107.72	106.42	104.17	106.2	100.48	106.66	107.08	103.7	102.25
114.08	106.48	109.55	101.49	107.12	104.48	109.24	106.93	106.8	106.98	106.27	108.93	108.83	111.95	105.82	103.88	100.16	103.48	107.07	103.09	105.6	102.34	106.4	103.18	106.61	105.03	104.94	104.51	101.43	103.49	110.52	99.186	102.74	103.96	107.78	103.26	105.18	109.15	110.18	105.28	109.19	104.3	110.9	104.14	98.471	105.09	98.553	108.99	112.41	104.5
108.82	103.26	109.28	107.22	100.65	99.853	103.75	106.54	103.43	102.82	105.96	106.15	106.91	100.26	104.89	105.34	108.2	109.66	112	111.67	104.78	110.66	108.9	98.227	103.75	105.68	104.68	98.066	106.14	108.93	101.33	101.68	104.21	102.73	100.45	102.68	106.45	105.11	106.86	109.17	101.93	101.75	103.24	106.81	107.85	106.16	106.35	104.61	105.39	109.73
107.52	106.78	107.01	105.1	101.82	111.61	114.63	105.5	99.766	111.75	113.39	103.24	108.8	111.62	100.98	105.52	108.91	111.25	104.52	102.39	102.17	113.78	111.24	102.86	107.63	104.31	109.56	105.02	111.17	104.35	100.78	106.13	104.78	102.66	109.25	98.032	113.09	104.63	100.68	101.87	108.54	103.55	109.37	103.78	98.358	107.04	112.41	107.88	105.24	106.05
103.15	103.76	107.64	104.94	101.12	107.31	99.694	108.91	106.14	106.35	110.32	105.22	101.15	108.55	104.7	99.382	108.99	106.86	108.57	109.77	104.79	109.69	105.9	106.55	108.96	112.31	99.995	103.73	103.5	106.32	107.64	104.64	112.6	103.44	105.83	106.03	104.61	106.99	107.85	101.2	107.94	108.41	112.12	106.67	107.31	104.04	103.31	104.25	109.81	107.55
111.47	103.17	105.07	107.85	113.28	110.47	101.6	104.92	111.04	107.48	107.76	101.72	108.79	104.46	99.51	105.11	111.8	102.54	103.5	110.88	106.17	107.07	111.69	112.17	113.74	107.04	104.35	110.16	108.18	110.6	104.89	105.3	107.16	114.43	108.85	109.68	111.19	111.27	104.16	106.35	105.7	108.16	115.51	106.51	114.11	107.22	106.24	108.44	111.21	111.41
110.29	108.46	115.32	110.82	107.73	100.58	111.05	107.25	111.76	113.97	112.35	116.06	108.01	111.59	117.97	105.77	103.63	110.63	108.71	106.88	108.5	102.56	111.24	110.23	115.94	108.5	110.72	106.18	106.26	110.03	105.96	106.02	114.15	109.44	107.97	107.67	107.95	108.45	107.78	107.64	114.07	108.92	105.66	103.77	110.46	108.84	109.04	102.76	107.79	112.93
106.84	102.94	101.57	104.8	109.28	107.39	110.28	105.27	105.99	110.2	113.36	105.98	104.02	109.75	112.51	112.21	100.37	117.28	112.02	110.76	107.12	107.54	107.23	111.48	102.99	110.77	108.62	106.3	113.11	100.19	110.2	108.88	104.59	109.94	104.73	108.33	108.89	110.43	114.61	113.69	106.68	114.19	106.87	114.7	115.3	105.2	114.29	107.27	112.56	107.07
99.967	104.07	108.55	106.87	108.25	106.35	103.71	100.24	108.46	104.71	108.79	105.35	104.85	107.24	106.15	100.98	107.39	109.88	109.65	103.46	103.89	104.3	105.39	105.57	108.22	99.843	105.54	103.99	105.99	105.2	100.51	104.64	106.26	100.1	114.09	104.85	104.63	110.11	107.62	105.93	111.63	105.21	102.66	103.2	105.11	104.95	103.86	101.72	102.11	105.66
104.24	113.12	103.27	109.7	109.96	109.43	105.65	106.03	113.34	111.22	106.55	108.77	110.65	108.39	105.89	108.53	103.48	110.27	103.26	105.39	105.83	102.28	107.91	105.15	106.35	108.89	104.11	106.32	111.04	110.29	112.27	106.14	110.1	110.41	109.25	107.15	106.62	111.75	103.81	106.78	108.77	104.63	113.4	108.53	106.87	103.67	105.67	109.12	108.24	108.5
101.32	104.86	101.61	97.892	103.81	104.48	96.985	102.26	108.03	105.66	108	102.99	107.67	105.64	111.53	112.49	107.16	105.41	103.58	99.84	104.48	104.98	102.49	101.38	106.89	102.97	105.83	105.53	106.39	110.28	104.87	104.2	100.46	107.21	110.49	106.16	108.37	114.34	106.57	105.55	103.95	106.28	104.63	98.635	108.2	105.86	105.45	111.12	101.67	106.08
96.251	98.653	98.611	100.53	97.89	96.371	103.07	97.169	99.586	93.907	100.7	98.35	102.85	90.949	101.79	94.903	99.052	97.548	98.574	97.323	99.233	100.56	93.895	99.913	101.09	99.423	99.853	95.348	98.579	103.28	100.26	96.69	99.622	96.136	95.614	96.358	97.423	93.938	95.351	94.982	100.51	98.447	101.41	98.87	105.81	97.92	94.229	93.557	97.314	92.102
105.78	105.37	108.24	101.51	108.79	108.47	108.39	110.26	112.76	104.66	106.24	111.47	108.84	108.8	105.61	109.08	104.84	104.8	103.08	110.2	110.11	110.11	105.12	101.97	107.88	108.55	108.09	100.91	103.71	108.32	107.39	102.02	99.493	112.18	110.99	102.03	109.53	108.27	105.26	112.25	107.7	106.36	109.55	103.64	106.41	108.06	106.05	108.01	102.62	100.25
100.72	112.42	102.74	105.25	110.95	114	104	106.34	110.76	102.89	105.11	106.57	101.01	103.23	108.49	99.954	112.42	107.3	111.3	106.77	111.4	107.75	103.98	110.63	107.82	108.74	105.29	104.05	101.97	104.29	104.88	109.25	100.8	109.58	103.62	104.92	109.08	107.14	107.52	107.43	111.33	98.576	107.63	99.258	112.03	105.24	104.74	112.43	107.34	111.42
117.06	114.11	113.24	105.47	107.03	110.33	107.08	110.08	106.71	107.21	111.06	111.02	106.28	112.87	109.05	108.94	109.85	109.13	106.78	117.89	111.4	111.16	112.13	103.77	110.88	112.33	110.92	114.32	108.19	113.29	114.57	109.87	110.28	110.2	107.61	108.4	105.41	107.37	106.67	115.37	113.8	111.94	109.56	109.13	108.57	112.37	109.48	106.58	109.06	113.1
94.461	103.77	99.511	100.55	95.448	95.774	93.411	96.239	102.4	93.338	95.45	93.535	97.576	99.107	94.704	105.22	100.95	99.311	97.346	95.503	102.25	102.23	100.86	100.97	95.432	99.621	97.288	107.19	97.241	94.797	95.508	99.601	101.22	92.715	100.89	95.498	95.08	99.639	94.441	99.796	97.007	93.519	98.469	101.63	101.84	101.53	98.029	95.565	100.04	95.209
111.52	106.81	108	106.18	103.51	111.13	110.02	106.9	108.37	108.24	111.13	110.86	106.89	107.5	106.99	110.93	108.22	106.29	115.19	106.76	109.56	105.45	111.44	111.05	103.92	101.56	108.02	105.98	114.64	109.07	107.42	111.06	115.82	106.41	110.29	113.27	106.15	110.42	106.73	104.7	106.53	114.92	106.63	113.12	115.05	107.18	102.15	111.28	105.01	105.16
113.46	108.46	101.23	106.55	102.5	104.05	109.39	105.41	110.58	102.74	106.33	109.3	105.58	102.84	100.8	115.73	106.02	104.31	106.11	108.05	110.53	107.17	103.31	108.46	108.71	107.79	112.83	106.14	103.1	110.76	108.2	106.19	109.28	108.76	105.43	110.11	111.38	111.18	109.04	106.26	110.18	107.73	111.57	108.34	108.39	103.33	112.41	111.92	109.64	107.93
107.61	106.89	110.1	110.64	102.72	102.3	111.03	112.04	100.81	106.04	102.36	99.563	113.38	109.12	96.512	103.89	101.66	102.12	109.48	103.73	107.74	104.11	108.63	105.05	103.38	107.08	103.65	106.53	106.37	104.31	107.36	97.122	108.62	109.11	105.49	110.18	106.24	108.93	107.11	106.02	110.75	105.94	107.86	109.08	104.55	108.17	104.6	99.574	102.53	94.949
107.16	105.48	116.17	107.69	110.78	114.81	110.78	108.77	110.9	114.42	110.37	107.97	106.32	107.99	110.34	114.38	109.64	117.25	112.83	105.95	109.08	107.41	108.04	110.33	110.14	108.95	110.75	116.04	107.52	109.59	106.01	113.13	112.35	117.42	108.7	103.71	105.34	110.42	112.39	108.62	105.45	114.71	107.33	105.78	114.34	111	112.41	112.78	108.18	107.87
101.77	103.87	105.86	104.67	107.36	113.76	102.33	107.38	109.41	106.02	107.06	102.92	108.4	107.57	105.44	105.8	102.42	105.5	99.432	106.33	104.52	104.96	104.52	103.96	107.9	103.35	107.25	108.79	104.13	106.81	109.17	108.03	110.19	106.24	105.44	106.35	107.54	108.6	102.54	105.37	100	105.91	103.02	105.68	104.19	112.75	111.53	107.79	103.36	112.01
103.08	96.189	96.491	95.797	96.148	102.37	109.65	102.7	97.208	103.55	98.106	94.936	100.05	105.2	105.12	96.868	102.59	106.41	101.07	106.64	99.533	103.21	99.499	94.463	103.66	101.5	104.24	100.75	100.65	99.625	99.282	99.944	102.02	97.175	100.88	103.41	100	95.732	96.874	103.04	100.53	95.303	100.14	96.082	101.62	102.34	101.58	97.434	102.25	99.821
105.23	103.02	103.04	108.5	108.61	116.33	101.17	108.82	106.6	102.96	105.97	107	102.57	101.34	107.64	107.18	101.86	106.39	100.27	108.28	105.58	109.6	108.63	118.87	107.9	107.7	105.62	110.27	108.98	103.3	109.73	104.8	107.67	105.58	108.83	103.88	108.62	107.44	115.14	101.99	107.5	101.07	105.52	104.04	106.12	105.46	105.18	106.1	107.25	102.58
99.412	98.729	95.18	95.248	99.781	97.036	93.832	101.77	98.409	94.126	101.7	93.167	96.72	100.76	97.938	97.019	95.761	95.294	99.364	96.226	97.002	98.896	101.29	94.86	97.656	97.933	101.79	100.8	104.8	94.425	93.045	95.013	98.597	99.143	101.85	94.68	95.427	96.39	98.432	95.187	94.118	98.797	98.23	97.166	99.47	97.451	105.8	98.946	102.5	102.77
103.73	108.53	104.92	107.99	105.45	106.01	104.14	107.72	99.899	108.98	111.14	105.21	102.84	104.69	100.55	102.5	110.44	100.71	107.34	108.43	100.18	106.46	107.69	114.72	110.28	109.02	105.24	105.54	99.653	107.03	105.15	105.4	105.92	101.88	103.58	97.537	100.79	103.77	107.84	104.17	105	99.824	105.93	104.78	104.95	109.12	105.49	103.04	99.768	104.94
110.54	107.39	113.62	107.3	110.45	110.69	106.18	111.98	110.29	113.15	109.24	110.01	113.93	110.6	109.14	112.36	113.65	106.97	107.61	108.65	104.31	113.11	102.9	109.16	105.14	107.13	112.42	111.62	109.8	103.19	107.7	108.08	106.92	106.68	111.53	102.75	108.82	109.27	106.72	111.79	106.48	108.29	111.39	105.76	104.88	106.24	106.37	104.45	103.76	105.07
99.109	101.14	108.07	97.301	104.5	105.58	100.51	99.242	99.652	99.629	97.719	103.63	100.62	99.055	97.061	100.91	99.553	102.89	94.676	99.648	106.25	94.223	102.32	96.46	97.412	96.882	107.58	98.678	100.59	107.31	105.27	93.132	94.221	94.366	103.54	95.528	93.853	94.946	99.621	98.704	95.726	103.57	100.08	96.01	99.033	97.265	102.03	100.13	98.726	101.35
108.49	108.76	103.26	118.34	105.29	109.1	103.11	105.27	98.989	107.71	102.4	107.33	113.83	111.27	109.8	104.19	109.2	107.45	105.74	104.57	104.38	104.93	110.68	115.7	108.44	105.59	110.08	104.03	103.77	102.5	109.78	112.21	108.53	103.74	110.1	109.05	114.46	107.2	109.26	109.43	110.89	106.82	111.35	101.1	105.09	115.59	116.04	113.63	109.41	109.89
104.56	111.99	104.21	113.81	108.06	108.84	107.4	109.27	112.82	110.01	102.74	106.07	109.51	111.47	110.73	106.01	108.89	113.37	109.77	109.35	108.79	103.42	105.28	110.69	110.75	106.44	108.45	108.83	109.32	111.13	107.67	110.68	107.64	106.04	107.87	111.37	109.88	105.76	108.53	113.39	107.28	110	108.79	109.01	105.79	109.75	117.54	106.65	108.38	113.86
102.27	101.19	97.125	91.747	93.83	95.654	101.59	104.02	99.381	96.348	101.63	91.226	101.84	101.35	95.935	101.01	93.831	94.426	95.994	102.81	97.811	94.747	97.561	98.746	97.403	101.53	96.552	101.46	94.533	99.522	101.78	98.969	92.097	100.95	95.752	102.4	102.05	96.441	96.279	100.48	93.885	93.021	96.101	100.64	103.45	101.96	97.967	98.597	98.57	98.887
92.244	93.553	98.572	91.304	98.769	98.771	99.946	101.36	96.827	93.932	99.59	96.056	100.2	98.877	97.86	97.27	96.554	98.672	94.415	99.365	98.719	97.166	100.69	101.97	97.1	95.29	97.448	101.33	98.648	95.912	97.24	96.222	106.42	103.61	96.236	106.7	94.46	103.97	96.822	101.06	96.552	100.78	102.31	104.02	99.378	95.398	100.55	103.86	97.216	92.952
106.76	112.86	105.76	101.33	104.04	101.87	108.8	99.966	99.839	104.98	107.43	111.55	106.99	102.64	105.94	104.52	105.95	105.75	106.45	109.5	104.21	108.95	101.95	109.1	104.67	105.34	106.78	107.96	104.94	96.695	104.37	103.37	110.81	107.3	110.05	107.01	99.253	104.78	105.19	110.49	107.74	110.17	108.92	94.141	101.44	104.61	104.58	104.81	110.14	103.31
101.79	107.99	99.888	101.03	103.81	108.24	110.12	107.04	109.53	107.43	110.86	104.77	106.8	105.43	104.64	101.27	106.48	99.455	101.6	98.553	108.63	106.01	107.62	97.667	110.68	107.58	112.61	104.96	110.06	107.1	117.06	109.44	105.96	105.13	107.24	103.94	101.17	105.5	100.79	102.61	100.91	106.3	102.48	106.38	102.66	103.47	102.85	104.09	104.39	104.55
99.525	95.467	101.03	105.17	96.311	99.658	100.26	99.417	93.196	104.83	104.73	101.45	100.1	98.243	102.51	102.78	99.384	103.02	97.825	104.48	103.36	98.147	101.59	108.31	101.01	101.83	102.38	97.339	94.183	103.09	101.81	102.8	101.91	98.488	97.191	103.73	99.422	100.83	110.05	98.986	101.39	103.77	93.25	102.56	97.808	100.19	98.267	106.28	102.02	106.83
99.778	94.206	97.945	98.714	98.827	104.36	93.089	97.144	100.88	96.508	97.981	96.117	95.117	98.03	95.993	97.527	95.686	99.925	100.94	93.977	103.07	99.183	103.51	102.53	102.66	99.503	91.008	101.63	98.753	98.887	104.47	99.845	95.151	100.82	101.89	94.951	89.461	96.684	102.67	99.359	96.596	99.145	98.408	98.537	101.11	95.102	99.072	91.233	95.188	99.687
97.668	100.7	97.285	95.487	104.22	98.469	104.23	95.466	98.606	101.04	96.094	98.435	96.339	90.301	102.33	103.19	98.72	100.67	95.112	98.935	109.02	94.108	102.01	96.755	98.166	96.499	98.331	95.771	100.05	99.712	99.441	95.214	96.557	99.123	96.507	96.394	98.198	102.36	99.633	102.22	103.74	98.515	97.917	98.021	96.439	99.815	106.6	100.1	97.559	102.36
113.68	109.43	108.74	106.83	107.39	109.95	110.02	109.33	103.75	110.5	114.06	112.06	105.97	103.97	108.15	103.35	108.02	106.67	114.42	110.04	104.45	109.31	106.92	110.78	101.55	108.62	104.96	106.35	105.22	113.01	106.62	107.6	109.59	103.95	107.08	105.66	114.97	104.6	112.68	106.87	108.43	107.48	104.13	107.81	113.96	102.01	104.46	107.84	109.51	108.68
105.01	107.02	102.3	109.87	108.02	106.16	104.98	102.28	106.04	103.83	105.89	107.27	104.21	106.07	109.31	107.14	106.31	105.8	112.79	110.45	104.99	105.97	111.1	112.45	110.82	108.15	104.83	103.74	108.07	113.11	109.09	106.09	103.6	107.1	106.43	107.64	101.26	105.3	108.43	108.21	107.76	106.14	104.57	101.11	103.16	105.93	100.19	111.84	108.84	102.59
107.76	105.61	117.29	110.69	113.35	108.84	107.24	111.04	104.31	105.43	111.35	107.45	108.73	111.76	105.57	112.17	115.08	104.17	110.87	106.67	109	105.46	109.69	108.29	112.06	106.53	107.65	112.28	112.29	112.14	108.85	108.56	107.25	107.34	109.46	105.32	110.5	105.16	105.09	111.6	105.84	106.14	107.68	113.72	111.18	111.3	111.47	113.9	109.84	106.85
106.27	108.21	105.95	106.12	104.62	105.57	105.13	108.25	100.89	109.08	105.51	105.15	103.66	104.68	102.24	105.15	106.8	99.11	104.63	106.79	109.9	104.3	109.43	104.99	106.7	104.7	110.21	107.88	107.46	103.63	101.16	108.87	107.08	106.6	106.87	103.14	108.52	105.55	104.64	108.03	105.78	101.17	102.51	104.72	107.19	104.85	101.55	106.43	104.12	102.97
110.65	111.46	113.11	111.45	107.63	109.41	110.21	108.78	110.1	106.34	104.69	112.91	111.8	110.76	107.98	103.83	108.21	103.99	108.11	108.92	107.32	110.28	105.22	109.25	109.89	113.43	103.48	113.49	108.42	109.98	116.04	110.07	109.5	109.35	105.02	109.13	112.18	111.3	106.28	104.96	108.94	112.86	105.84	107.49	111.46	112.18	108.19	100.61	106.85	109.65
103.26	105.37	102.99	104.75	105.62	100.9	102.41	108.81	108.87	106.85	106.29	105.78	109.62	107.24	103.74	101.63	101.25	105.75	106.1	106.7	100.43	109.46	103.41	105.36	112.92	106.93	106.7	111.76	107	103.88	105.36	107.23	104.5	108.38	104.66	106.17	108.62	107.4	110.71	104.32	106.41	103.43	105.89	108.8	105.17	104.94	107.2	103.33	107.49	107.3
107.77	107.48	110.48	106.78	108.91	111.14	110.61	115.41	110.97	103.05	113.16	110.44	105.32	107.56	107.21	104.92	101.61	104.65	113.06	109.68	109.41	112.85	103.56	106.84	109.5	103.23	108.37	103.83	106.05	109.25	107.66	106.46	111.37	104.74	110.77	112.03	107.46	108.72	106.1	110.84	115.52	102.47	105.5	108.15	114.52	107.31	111.82	100.44	106.32	109.62
96.752	97.488	100.71	99.843	96.556	96.707	99.103	97.098	96.63	96.541	97.661	97.715	97.006	100.6	99.995	103.09	98.061	105.55	100.71	97.211	95.686	100.5	99.072	99.453	96.302	97.137	96.79	98.381	95.834	91.463	92.82	97.847	98.804	92.992	96.764	96.075	95.658	94.656	96.878	99.293	103.53	101.57	96.846	96.268	97.789	92.495	99.177	90.41	92.713	95.778
105.8	109.37	107.96	109.93	104.18	101.19	102.02	107.19	104.79	107.24	102.51	109.33	106.55	106.73	103.83	111.14	102.52	101.9	112.19	106.39	105.18	107.02	104.99	104.68	108.16	109.34	103.09	110.67	111.17	110.66	103.9	102.7	106.28	103.21	107.87	98.217	100.8	109.54	105.26	104.5	102.31	103.84	107.39	110.8	101.98	103.76	107.43	102.23	109.19	101.03
105.49	104.72	97.991	101.35	105.68	101.64	101.4	106.77	103.76	101.28	99.309	103.88	93.692	100.17	106.62	99.826	101.68	99.171	104.41	101.93	99.286	104.63	98.586	105.24	107.25	100.46	104.41	96.127	102.35	97.545	106.06	104.77	100.15	108.2	103.13	103.83	110.16	100.9	105.1	101.99	98.472	104.9	94.602	107.55	106.59	105.81	109.44	101.07	103.32	98.859
107.17	107.99	111.86	103.79	105.08	108.39	109.78	98.984	101.57	107.47	107.05	102.28	103.97	105.66	103.98	103.88	107.65	110.25	109.36	113.84	105.93	104.73	107.67	102.59	105.37	107.51	105.43	104.52	106.31	113.05	103.84	106.35	102.72	105.86	107.72	110.86	100.28	104.71	105.03	110.32	110.47	103.33	111.4	112.29	107.08	112.4	103.39	103.78	101.76	99.475
107.18	108.46	118.3	106.14	109.95	110.76	108.09	108.54	109.55	103.91	103.17	108.07	114.36	108.98	106.16	109.73	107.32	112.05	106.91	111.29	111.13	114.53	100.86	103.14	108.3	110.15	105.18	108.27	105.57	108.48	102.62	109.39	110.62	107.91	112.38	102.09	103.93	109.05	105.21	108.19	113.62	109.94	102.44	106.38	110.36	110.85	113.13	105.32	104.54	106.12
109.2	104.75	110.81	102.59	102.13	106.44	104.93	111.7	104.74	105	108.13	105.29	105.99	106.5	105.08	107.15	100.8	104.81	110.56	107.76	105.64	109.17	103.55	105.44	109.84	103.1	112.25	99.227	106.49	106.47	103.21	108.14	105.57	107.16	110.35	108.44	111.57	106.22	112.91	101.38	103.7	103.23	95.799	105.29	100.65	111.18	110.15	106.11	107.51	106.31
108.81	104.7	110.41	102.64	107.7	103.34	106.87	107.24	106.41	106.34	108.57	103.26	106.36	106.75	105.69	101.75	115.24	110.96	106.95	109.96	107.01	109.33	102.75	100.4	107.72	104.39	101.27	110.89	107.12	107.64	106.34	105.26	107.02	103.11	109.09	106.9	104.66	106.16	104.46	98.881	108.1	107.93	110.36	110.2	104.92	103.8	105.42	101.85	110.14	106.01
104.88	101.76	104.06	104.93	108.4	106.77	109.06	102.05	110.91	103.18	107.28	102.09	103.63	104.81	105.19	113.29	101.53	104.89	102.69	105.9	101.66	101.92	99.877	105.49	103.91	107.49	111.1	110.83	108.83	103	107.42	106.07	101.62	104.97	110.84	102.23	102.29	105.64	98.57	106.71	102.88	96.927	101.52	111.57	112.47	103.53	106.5	107.48	105.86	106.87
108.42	104.22	102.82	106.99	106.23	117.16	103.25	112.71	112.53	112.1	108.28	105.36	105.77	114.48	108.06	100.73	112.89	112.55	104.24	109.38	108.61	100.74	108.99	111.51	107.15	110.04	113.11	111.73	107.93	110.11	113.38	106.34	107.41	108.2	107.57	111.74	102.95	101.53	102.66	107.02	107.82	108.57	109.99	105.71	111.39	110.84	111.12	104.01	107.81	107.33
100.56	107.19	115.03	104.14	108.09	109.23	99.878	104.6	113.06	110.83	106.14	115.59	106.64	110.39	110.64	112.13	107.6	114.33	108.54	107.84	104.68	107.37	111.46	110.39	100.27	110.01	111.17	113.93	110.1	107.91	111.97	109.54	113.54	102.33	112.53	105.42	109.62	112.45	111.11	102.4	103.71	106.71	108.85	112.9	107.74	109.84	105.88	105.28	116.58	112.72
96.366	96.608	104.46	98.703	97.687	94.189	102.77	94.949	90.743	98.006	95.051	95.479	96.626	97.893	95.842	96.337	93.861	100.47	106.25	95.895	97.835	94.883	97.41	100.01	95.19	94.101	95.485	97.187	98.118	98.762	102.56	96.54	99.097	99.65	100.16	101.15	100.33	97.986	102.98	96.475	97.947	100.64	101.2	97.846	93.557	100.34	98.354	99.122	98.064	100.08
114.18	109.36	109	111.55	109.54	111.62	116.57	104.73	116.26	112.09	106.36	111.45	110.68	106.38	111.86	107.65	107.07	110.84	115.7	106.33	111.11	107.96	109.81	113.14	108.47	112.15	108.19	109.44	109.85	111.22	109.15	110.51	110.99	110.89	110.71	110.53	109.38	112.03	111.6	112.75	109.92	112.07	110.25	108.82	107.22	114.71	111.24	108.16	106.99	113.85
92.967	93.77	92.677	96.82	104.82	98.312	97.38	99.636	97.58	100.4	100.86	98.262	97.586	98.669	93.926	94.919	96.755	92.156	91.771	97.191	101.3	97.958	105.19	96.255	99.826	98.202	96.703	100.49	99.349	96.832	101.01	97.525	95.966	97.87	97.553	100.98	101.07	97.36	93.823	100.13	99.219	99.259	101.37	97.807	100.15	95.585	101.18	101.91	93.454	98.259
111.15	106.9	109.71	110.07	111.7	114.62	109.15	105.78	110.64	110.77	110.07	103.61	100.23	104.06	105.17	105.33	107.91	105.34	108.66	105.46	110.78	110.27	106.09	110.78	112.79	107.87	108.76	106.85	108.34	99.11	110.36	107.1	115.97	116.69	111.79	103.28	104.67	108.63	112.78	102.69	106.43	113.16	107.88	102.99	107.71	106.44	100.5	106.46	106.79	105.3
111.55	110.1	108.87	105.78	105.24	107.38	108.28	111.39	100.07	107.28	109.64	105.28	109.27	100.48	115.12	105.28	108.03	106.77	107.19	106.28	106.85	105.04	109.87	100.01	107.18	98.165	108.68	106.66	107.07	109.61	112.42	106.29	108.48	104.79	105.39	109.1	112.41	110.35	108.71	106.86	109.43	102.9	111.71	111.43	104.66	112.42	109.15	107.55	107.68	108.86
108.2	114.1	110.58	108.27	107.12	115.04	105.97	112.16	103.79	101.33	109.98	108.69	102.75	100.81	110.4	108.59	104.47	109.31	104.25	110.98	109.7	107.31	107.3	110.81	106.91	111.04	108.98	107.98	105.33	107.02	107.53	108.47	107.21	108.92	107.9	107.18	102.48	110.41	104.12	109.8	105.27	110.43	112.37	106.45	107.3	106.89	106.05	104.88	104.78	109.53
101.8	100.9	103.75	105.94	106.51	106.93	109.9	106.89	103.95	105.06	106.22	110.84	110.12	102.87	103.64	105.42	102.92	106.11	106.11	106.07	105.99	106.5	103.25	107.78	104.72	105.41	101.8	110.01	101.16	106.6	102.51	104.75	102.57	104.26	112	106.79	98.761	101.09	108.37	106.89	105.06	109.73	103	105.42	105.33	106.09	108.42	103.96	105.65	102.29
99.779	105.07	97.224	108.25	96.761	100.75	103.72	99.143	103.65	101.36	107.81	97.604	102.95	103.47	99.488	103.21	104.59	97.163	106.56	101.79	108.68	99.215	98.073	104.2	95.806	99.114	97.169	103.71	100.98	99.916	106.03	99.391	101.75	103.25	104.45	102.39	100.71	106.59	100.78	98.38	105.5	102.32	100.45	104.11	96.133	102.73	102.98	101.77	102.43	104.84
106.9	102.31	107.78	103.04	107.16	103.65	107.62	107.49	101.84	104.87	101.15	106.48	107.2	98.832	113.63	104.8	105.09	105.07	101.17	100.41	102.31	111.19	103.85	107.33	103.26	108.54	107.32	108.16	103.65	106.17	111.15	104.89	105.48	106.92	104.07	103.93	107.99	103.9	102.59	104.41	111.99	100.34	112.39	111.44	103.65	108.16	104.2	105.96	102.24	102.42
105.64	108.34	110.73	111.69	109.71	110.57	111.24	105.42	112.1	110.66	107.81	104.73	111.92	104.25	106.34	107.89	111.45	114.41	109.76	111.63	108.97	115.37	112.27	106.55	111.13	109.24	112.12	106.4	110.12	111.47	102.54	107.55	114.9	111.19	106.35	105.76	107.93	109	107.4	110.94	104.36	110.89	106.64	110.23	111.71	103.7	109.26	106.18	100.69	112.3
105.55	105.67	103.92	104.16	105.55	105.16	103.07	97.004	108.79	110.09	111.48	109.07	97.851	98.258	102.98	100.33	105.61	101.83	107.99	110.07	108.35	108.28	112.78	104.8	107.75	103.66	103.21	108.23	107.27	102.05	105.66	104.46	107.28	110.03	109.14	101.13	107.18	107.56	103.58	101.71	103.69	103	105.61	103.12	106.89	102.66	102.85	99.285	102.39	103.54
96.823	93.842	99.569	95.765	95.413	101.23	102.98	97.074	96.763	99.843	94.537	105.06	99.218	102.71	91.639	98.553	103.45	101.28	91.097	98.783	101.32	99.046	102.3	98.223	90.411	101.96	104.32	98.191	94.6	102.21	105.31	98.122	99.281	103.32	94.154	99.887	94.543	99.25	96.84	98.057	103.29	105.96	96.214	95.453	96.362	97.19	105.07	91.815	104.2	93.157
109.7	105.6	107.23	108.51	111.21	114.27	109.69	107.14	107.25	102.77	108.56	102.51	106.95	106.76	110.88	113.05	109.76	105.26	111.24	108.49	108.76	104.22	110.56	111.27	108.57	107.39	104.33	104.87	106.27	107.87	104.29	111.33	111.18	106.75	110.59	104.42	109.49	107.89	109.95	106.51	110.09	104.62	109.84	106.11	104.58	106.02	102.2	103.98	103.93	108.41
115.04	109.56	108.12	111.83	103.94	107.94	113.36	105.54	114.14	105.29	109.17	110.59	109.56	109.19	103.1	104.53	108.66	113.49	104.28	107.05	104.72	111.4	105.1	105.35	103.74	106.03	103.48	111.32	107.44	104.88	112.6	106.36	111.21	105.23	109.29	103.83	103.58	115.93	104.34	109.42	102.42	106.71	110.1	106.21	103.13	107.26	106.94	110.7	105.25	107.28
96.379	106.61	100.15	101.32	102.44	105.47	104.35	102.55	107.49	106.4	102.06	100.82	101.48	97.314	99.827	102.67	103.07	102.02	94.814	102.29	101.03	102.16	107.68	100.27	107.84	104.94	101.06	97.413	108.8	95.465	102.94	104.54	105.33	103.86	97.836	111.18	105.31	99.023	105.86	99.903	104.41	103.09	102.06	103.73	99.063	105.8	103.64	101.38	103.34	103.27
90.613	99.254	102.73	102	100.52	105.56	95.14	95.91	100.36	97.279	95.094	95.897	101.52	99.587	106.38	95.742	99.738	95.188	97.983	100.83	100.54	95.171	94.387	98.389	99.288	94.704	98.1	101.72	99.136	103.68	93.362	99.947	98.783	98.585	98.952	100.88	99.949	97.647	96.929	98.969	97.892	102.09	100.4	99.597	102.57	103.06	99.636	96.175	94.258	100.63
111.39	106.64	108.65	103.94	102	104.62	105.12	104.64	111.42	111.45	104.71	110	106.37	110.27	103.72	106.65	108.74	106.56	105.4	110.96	106.68	107.93	107.69	112.23	107.11	103.56	114.57	104.95	110.67	105.09	107.82	109.6	107.03	109.33	107.67	107.36	103.87	103.3	107.54	109.14	106.41	114.69	104.79	105.32	104.03	115	105.51	108.08	103.5	104.68
100.23	102.26	108.61	109.46	101.65	103.44	108.53	98.434	104.64	107.36	108.59	111.68	105.13	104.36	111.6	106.21	105.52	109.94	106.6	104.68	104.08	107.85	111.94	109.28	108.21	102.08	106.1	105.42	108.56	108.88	105.46	103.15	102.09	105.41	107.79	111.15	107.32	108.41	104.31	102.67	103.59	104.95	111.21	107.97	106.46	106.36	108.07	106.9	105.27	106.46
104.81	107.65	109.38	104.81	105.5	111.74	108.74	110.27	103.59	113.71	104.83	113.26	103.47	108.64	105.89	104.66	105.37	111.65	112.37	109.96	108.32	114.92	106.01	107.87	106.61	111.39	106.19	108.8	104.49	108.97	110.94	107.95	107.56	108.5	102.85	106.53	109.86	110.76	107.55	106.39	114.5	113.76	107.88	107.05	106.5	104.03	100.18	106.28	107.25	107.03
101.54	108.51	106.67	103.69	105.04	96.068	104.39	105.08	104.87	104.34	105.46	103.57	100	99.277	99.575	109.79	101.55	101.5	107.22	110.06	109.27	109.62	107.75	109.54	109.91	97.168	105.63	107.41	104.99	102.82	105.71	107.74	99.574	108.7	105.02	109.46	112.26	104.57	107.47	104	107.69	105.2	108.42	104.02	103.41	110.94	108.22	108.49	104.55	108.45
111.95	109.76	112.7	107.17	105.51	105.53	107.79	111.14	109.95	107.16	111.98	114.43	111.71	112.27	108.48	109.43	110.66	107.78	106.79	107.99	108.92	109.05	115.55	107.7	102.17	113.51	105.51	107.85	107.32	112.19	111.51	105.54	110.57	112.06	112.86	109.61	107.69	107.59	111.05	108.12	108.57	105.7	108.25	111.64	108.28	110.22	109.97	102.26	104.46	107.76
108.29	104.35	110.26	105.95	102.25	107.41	106.33	106.7	108.48	108.25	110.75	106.7	109.62	109	109.14	108.14	110.44	108.04	104.34	106.48	105.77	106.64	103.94	106.98	108.99	106.87	106.37	107.52	106.68	109.39	101.21	115.74	111.13	114.63	107.07	107.65	112.57	107.35	113.16	108.39	107.72	108.45	112.36	106.66	105.67	107.35	109.02	111.02	109.63	109.75
102.99	107.9	106.3	102.49	102.01	100.49	106.63	105	107.44	108.06	102.96	104.34	105.69	107.23	104.33	112.08	105.86	106.26	110.9	102.87	106.25	100.1	105.75	107.27	100.58	104.25	105.5	106.38	109.23	102.18	110.07	104.09	106.4	108.25	107.62	104.78	110.91	109.19	101.08	103.7	104.75	102	110.31	105.31	103	103.78	105.27	106.46	101.57	109.6
104.83	100.58	113.89	106.02	107.44	108.91	103.71	97.969	104.7	106.38	102.39	108.18	110.59	116.11	112	112.52	106.09	108.31	106.73	107.95	103.55	107.19	103.77	107.6	105.76	101.76	110.67	105.94	106.77	107	101.88	112.06	110.31	104.7	103.8	113.62	107.51	104.21	111.29	110.2	108.96	111.72	107.13	106.25	106.63	107.72	110.25	107.37	108.53	109.56
102.92	107.12	104.82	108.97	102.93	113.15	105.73	113.45	114.48	107.78	111.29	109.93	109.93	107.66	110.24	106.97	110.49	103.02	104.09	107.03	105.66	108.95	107.94	111.7	106.12	110.31	105.22	105.4	105.16	102.81	110.22	110.17	105.69	103.99	108.99	110.51	103.21	107.11	103.15	111.4	108	113.11	113.69	108.37	106.36	107.72	116.44	111.49	106.9	104.59
102.81	107.58	106.64	106.72	106.17	107.65	103.41	102.6	104	102.75	106.13	105.49	105	105.19	108.29	103.66	102.55	112.26	106.11	105.01	104.83	102.89	111.93	100.72	106.36	98.89	107.61	100.15	109.48	106.54	108.98	111.78	104.83	103.46	102.69	102.64	106.96	107.03	105.52	100.56	103.33	108.62	103.69	105.78	106.2	107.13	99.983	103.33	107.51	104.01
107.15	104.2	104.68	110.63	111.82	105.54	103.41	104.16	110.1	107.66	105.87	104.64	110.5	99.004	101.05	112.25	99.044	106.26	110.62	101.55	107.47	99.671	109.75	109.49	107.94	103.05	104.42	105.51	103.15	103.09	104.99	108.41	103.59	111.78	106.99	104.45	108.97	109.96	100.62	107.27	105.63	102.57	103.58	104.45	110	106.31	101.57	106.5	112.47	112.87
105.17	101.92	99.287	104.25	106.93	103.87	99.932	107.6	109.73	106.53	102.02	97.676	114.13	101.11	99.632	101.43	105.83	93.635	104.05	101.93	105.14	96.52	107.13	107.29	108.28	103.32	105.65	103.91	101.45	102.63	99.914	101.75	105.79	109.58	106.75	101.44	101.53	107.27	102.27	100.86	105.6	102.69	102.95	103.13	107.52	107.24	106.96	106.7	96.287	110.3
100.17	97.706	95.075	97.07	102.37	98.749	100.66	97.214	97.755	97.006	98.023	98.139	96.468	97.973	103.57	100.28	99.802	102.75	91.652	98.791	103.33	89.907	96.032	106.03	102.43	101.13	92.445	103.13	93.16	97.679	94.716	96.704	100.68	95.088	95.887	98.394	98.187	100.43	98.641	91.573	99.308	100.99	93.085	96.24	98.619	97.882	90.545	97.182	102.12	95.534
107.47	110.63	109.09	111.15	111.6	107.99	110.16	109.15	105.69	105.53	111.5	103.37	100.59	104.6	105.33	100.41	106.65	102.05	97.694	106.47	105.37	103.38	110.9	110.1	107.79	103.41	103.18	102.69	108.45	105.38	104.6	107.3	106.66	100.8	109.16	103.24	106.64	106.36	105.75	104.53	99.978	106.6	106.04	104.01	104.61	104.2	102.97	109.92	106.98	105.2
100.03	104.33	101.21	104.79	102.75	104.28	100.37	100.96	97.808	98.495	101.32	101.99	102.9	98.573	102.33	101.9	101.79	100.06	99.77	102.24	105.32	100.98	105.67	99.493	107.36	103.61	96.527	96.754	100.09	102.57	97.732	98.03	99.849	92.927	101.49	94.865	103.28	100.65	101.52	106.99	100.08	98.128	101.69	101.15	98.274	102.87	101.92	102.62	106.1	99.747
106.94	109.1	104.94	104.28	106.58	102.35	101.89	99.547	102.75	104.22	109.14	105.81	108.18	103.21	109.2	106.41	106.39	104.74	109.34	106.16	108.95	104.57	105.95	108.81	109.99	108.38	104.95	105.85	109.08	108.37	108.69	110.58	105.76	106.48	106.95	109.89	106.38	106.81	108.76	107.86	105.1	105.37	106.09	104.9	100.96	109.88	103.33	112.77	101.77	110.21
105.69	101.88	102.29	113.46	104.74	108.51	103.38	108.38	110.58	109.48	103.5	103.57	102.06	106.1	106.81	108.37	102.8	107.51	110.17	110.48	103.4	110.14	107.7	106.41	104.92	108.7	102.25	105.54	99.303	107.88	103.65	108.21	99.937	111.75	109.63	107.26	100.95	112.49	105.12	101.94	109.56	108.51	108.28	108.03	112.49	107.65	104.87	101.17	106.28	107.28
109.17	105.78	106.9	106.96	105.16	103.81	101.25	103.68	108.79	104	102.11	112.7	104.69	102.32	102.4	104.58	105.13	106.8	99.369	104.83	101.77	109.74	105.58	111.18	105.52	100.5	108.35	102.03	109.03	107.52	107.23	110.48	101.68	108.51	108.19	102.66	103.79	102.71	105.4	105.28	107.65	106.38	98.45	105.61	103.95	99.928	101.14	104.37	106.72	105.08
108.52	105.24	112.05	107.22	101.97	111.61	109.1	103.73	107.69	108	103.29	110.79	106.69	111.03	114.27	107.25	108.51	112.89	108.38	104.46	107.35	109.61	104	109.4	108.39	104.72	114.46	109.1	111.84	101.95	108.14	116.14	107.38	107.8	111.47	106.78	110.45	107.4	104.63	103.62	108.18	111.16	109.45	102.39	116.39	104.18	109.47	104.7	106.66	111.04
97.622	97.252	97.998	102.1	90.977	99.515	95.193	102.22	102.52	95.096	100.53	92.647	100.11	104.62	97.223	97.363	91.683	98.26	99.145	90.921	99.544	100.37	96.574	102.64	94.402	96.847	90.385	96.528	101.96	101.35	99.292	101.55	95.475	93.933	96.818	98.376	104.67	96.258	101.19	96.958	98.979	103.46	94.682	91.961	102.23	97.792	95.985	97.292	98.776	100.89
106.79	105.52	106.29	105.04	105.4	105.69	106.76	105.05	99.943	105.05	104.93	106.86	111.52	111.78	107.42	103.57	104.31	110.4	106.48	105.9	99.951	116.38	103.93	103.51	107.54	103.32	112.83	104.53	109.46	103.94	115.65	106.88	112.28	104.8	105.04	112.05	106	108.81	97.887	110.55	106.05	110.5	108.24	101.44	102.42	105.93	101.06	101.18	109.48	102.02
115.51	111.09	108.76	109.84	112.56	107.17	112.47	106.05	111.91	108.68	110.55	114.35	107.2	107.05	118.04	111.93	111.15	112.67	109.68	118	108.39	106.73	108.93	103.93	107.7	108.02	111.83	107.23	110.27	113.4	103.9	112.13	105.75	106.58	107.43	107.7	111.03	110.96	106.93	107.95	112.65	109.05	111.46	105.72	110.93	109.22	110.58	108.19	105.38	111.92
113.06	102.98	104.96	104.68	108.25	104.82	106.49	100.22	111.84	104.4	102.59	103.26	105.36	106.89	100.68	104.16	102.82	112.9	99.815	109.35	111.78	101.65	106.84	107.07	107.68	110.25	109.3	108.66	108.29	108.59	109.52	108.59	104.65	98.197	103.41	105.45	107	106.46	105.34	98.899	104.62	101.59	108.63	106.98	105.82	110.04	99.947	104.75	111.02	110.39
110.34	111.17	109.35	109.51	101.88	106.03	107.26	105.98	111.09	108.42	104.1	108.92	106.24	109.58	104.82	108.6	111.11	106.84	111.96	109.49	104.83	108.65	104.92	105.92	111.25	109.48	116.47	105.27	111.91	107.94	105.63	110.24	109.27	110.93	106.97	109.12	108.28	113.32	113.04	107.42	99.141	104.87	108.65	111.68	99.481	112.14	105.3	103.16	107.72	102.2
102.33	102.47	108.41	105.71	105.38	102.57	108.35	104.46	106.27	105.11	106.27	109.89	108.67	103.99	107.88	106.13	106.6	103.97	109.55	111.05	105.92	107.26	107.96	109.64	102.76	109.04	109.52	109.39	108.53	107.42	109.82	112.96	107.34	107.9	104.23	105.29	110.18	101.01	102.54	110.49	110.81	108.29	110.36	101.68	103.72	103.11	106.4	110.34	107.21	107.65
106.92	114.46	102.73	106.08	103.24	110.72	107.8	108.94	109.53	107.8	108.43	110.14	102.75	111.01	100.53	109.5	105.35	110.79	109.67	111.62	103.87	110.62	109.85	111.85	111.79	108.17	104.27	105.69	111.09	104.19	105.19	109.45	110.43	108.04	112.84	106.87	110.7	108.28	115.97	105.81	111.17	109.11	104.99	108.03	111.02	108.11	106.27	107.42	110.13	109.59
106.46	107.56	108.22	104.55	105.65	100.86	107.94	102.12	109.11	107.43	102.75	109.49	108.32	105.13	106.07	102.35	103.11	109.58	104.09	104.38	109.48	104.87	100.79	105.89	106.7	106.75	104.07	105.03	106.82	102.48	104.86	104.97	106.1	106.18	103.6	106.23	108.95	104.14	105.55	105.01	109.04	109.16	111.1	112.16	104.68	103.33	102.45	111.15	112.51	105.89
101.28	99.409	103.43	95.806	105.99	104.1	107.56	108.67	105.6	110	104.8	102.72	97.523	107.2	106.42	110.04	102.92	109.77	104.46	108.72	102.87	102.69	104.93	103.29	101.65	104.85	101.69	103.81	108.33	108.81	103.03	105.98	106.34	100.55	101.36	103.49	110.83	101.6	103.52	100.74	113.84	110.8	107.77	106.18	105.58	98.929	104.69	104.53	108.26	111.24
101.14	103.28	101.68	93.892	101.84	102.77	100.15	101.16	96.807	103.46	98.763	97.381	101.34	93.269	99.168	104.51	94.825	95.63	100.27	99.185	88.565	100.44	94.374	96.256	99.208	94.785	95.832	100.34	94.007	97.25	97.231	99.189	94.844	100.87	96.018	92.711	102.32	92.237	99.433	102.02	96.242	92.502	98.879	93.548	96.973	100.91	101.13	104.98	98.391	93.51
98.579	95.157	100.51	101.01	99.939	97.38	96.076	99.424	99.825	100.29	95.181	102.84	107.47	97.552	91.674	97.079	93.583	98.029	98.805	98.541	93.802	96.015	96.606	95.829	93.581	105.38	94.72	92.99	103.11	91.608	87.446	96.903	103.86	100.79	95.205	101.04	95.083	93.343	97.012	98.284	96.138	98.923	93.446	99.055	95.938	101.85	99.141	93.483	99.22	98.712
96.216	99.854	99.673	91.599	97.586	97.879	98.912	93.93	94.414	98.623	96.241	95.51	100.53	98.833	97.806	96.964	102.35	96.443	97.349	96.174	106.5	98.959	97.499	103.55	98.225	101.41	101.94	103.08	98.946	95.511	95.519	92.995	90.424	100.43	96.359	104.22	96.557	98.312	98.815	97.52	95.514	93.313	97.196	98.259	99.692	95.193	102.71	91.921	97.724	98.103
105.16	106.11	106.19	110.48	107.72	106.96	108.98	105.89	114.23	114.68	107.31	105.7	107.4	115.86	110.28	108.3	112.99	108.57	110.75	109.59	110.61	115.32	107.68	107.59	111.02	110.8	115.73	111.36	112.13	113.55	106.4	112.68	108.39	114.51	110.4	117.43	106.27	108.49	116.33	109.03	110.72	109.84	117.82	114.35	111.3	107.77	107.89	111.02	104.22	105.23
105.22	109.02	109.93	112.6	115.43	107.28	109.72	110.97	114.88	108.24	111.17	111.41	112.76	110.62	110.12	114.52	109.2	107.55	110.53	108.71	112.76	103.83	110.63	116.27	111.92	106.06	111.62	107.27	111.12	115.95	110.02	113.25	113.96	112.87	108.96	111.12	111.38	113.29	111.95	113.71	106.61	111.73	113.47	108.98	110.93	109.51	105.39	111.47	109.72	111.18
100.97	105.93	106.16	102.8	110.29	104.86	108.22	104.97	105.53	106.35	110.6	108.72	106.39	112.89	104.76	105.03	103.26	110.52	105.93	105.05	105.36	105.71	109.55	105.45	100.91	107.13	108.34	105.5	100.84	108.92	110.49	106.4	105.28	103.79	106.38	110.78	108.85	108.83	103.13	106.75	105.57	109.05	106.8	111.77	102.6	104.41	109.96	111.08	98.223	107.07
97.72	100.68	98.577	97.854	101.05	98.821	104.24	99.201	98.836	104.57	102.15	96.862	96.771	99.277	102.16	92.822	97.803	92.793	102.59	102.14	99.488	102.26	100.27	93.591	99.14	93.789	101.1	93.903	98.442	96.489	102.76	95.909	99.983	103.52	94.309	97.22	92.451	104.4	95.583	97.251	93.367	102.97	96.948	99.698	97.528	101.27	95.55	99.543	97.158	101.52
109.65	106.54	109.83	106.88	108.13	110.92	106.76	105.45	112.15	109.83	108.04	110.22	110.5	108.23	107.81	108.12	113.96	111.62	109.82	111.58	111.91	105.16	112.99	100.04	102.94	112.17	111.32	109.48	112.65	107.08	106.65	108.54	113.45	106.21	116.89	109.73	114.18	111.03	111.69	108.7	107.82	109.93	100.6	105.05	111.82	108.89	107.72	105.88	111.99	114.12
104.44	99.782	97.166	105.91	99.28	102.27	98.014	99.124	97.575	97.845	94.211	98.379	94.27	101.21	97.822	98.546	99.376	98.814	99.953	101.32	99.257	98.53	107.45	94.849	98.21	95.804	96.891	98.952	101.51	99.198	101.77	100.97	102.68	99.819	99.79	101.76	102.13	97.693	99.765	93.881	98.51	103.04	99.247	94.064	100.29	99.858	91.624	94.463	104.79	100.81
104.34	104.37	103.22	99.049	107.86	108.77	103.34	105.33	105.44	105.74	105.31	109.39	107.84	101.29	104.44	107.23	105.14	107.42	107.95	104.83	105.63	112.63	108.75	106.72	104.37	105.79	105.04	107.04	104.18	109.59	102.52	105	116.06	103.71	96.328	113.27	106.46	106.32	106.45	109.03	108.22	111.72	107.61	103.38	104.37	102.06	109.51	116.47	107.61	107.37
109.58	103.73	107.6	106.24	103.66	104.67	110.39	101.36	108.49	102.09	111.2	104.67	92.955	102.9	101.97	104.89	100.07	97.497	105.08	109.73	108.07	113.06	112.81	100.84	105.17	107.44	108.6	104.98	102.75	105.21	110.37	112.26	100.7	105.68	106.71	108.26	106.3	103.46	105.65	105.19	103.64	108.96	108.83	104.97	109.22	103.37	104.24	107.82	105.3	102.08
105.04	105.43	108.29	104.27	101.6	104.79	101.24	109.33	107.77	105.22	104.26	100.17	107.07	100	106.57	100.38	105.27	109.19	101.05	108.59	105.21	97.853	103.45	99.067	105.77	102.05	101.85	105.54	104.63	103.69	106.13	101.52	104.22	106.24	104.61	109.87	103.59	109	104.46	107.77	106.06	111.03	104.77	104.85	110.28	112.39	105.6	104.71	106.49	108
102.37	102.5	112.97	100.51	107.56	108.54	103.83	105.88	110.89	105.75	107.82	107.9	107.67	104.77	106.06	104.2	108.11	104.74	106.1	108.18	107.83	105.35	109.73	105.4	109.15	107.25	103.61	113.23	107.15	105.59	102.17	103.23	103.95	111.44	107.67	103.99	114.49	108.6	102.82	110.47	103.29	107.94	109.15	102.52	101.56	106.83	106.29	106.33	102.44	98.047
106.98	99.143	106.62	102.64	105.91	104.44	113.93	109.31	100.81	105.15	104.21	103.25	104.37	101.59	106.34	103.23	100.48	110.24	105.32	103.03	103.83	104.81	104.6	107.74	103.14	109	106.75	105.58	104.54	106.44	105.47	106.31	106.48	102.72	107	104.51	103.77	98.035	105.46	112.93	108.65	106.13	115.51	109.59	105.68	97.689	109.09	101.15	107.95	104.41
108.3	99.396	101.12	106.31	110.42	99.822	109.12	105.5	105.15	107.49	111.56	105.7	106.37	103.15	110.65	106.39	111.15	100.49	105.81	103.61	104.89	98.69	105.36	105.64	108.8	106.16	110.24	106.12	104.66	108.51	106.22	106.99	109.86	108.35	100.96	101.57	103.95	102.79	101.1	102.07	108.24	106.62	104.08	105.98	114.53	112.08	103.04	111.88	112.71	105.44
103.45	107.49	104.83	110.22	110.4	104.79	107.8	103.25	101.37	112.34	109.46	111.44	102.61	111.84	114.31	106.56	108.46	100.85	104.99	105.47	107.97	109.03	108	106.16	110.14	103.57	108.42	104.59	107.95	108.33	107.71	103.13	111.61	108.68	112.76	106.36	102.35	109.96	103.45	103.98	113.75	104.6	108	112.49	102.63	108.62	106.06	109.19	104.4	109.7
112.17	109.73	109.81	103.11	103.65	106.18	107.41	112.72	114.59	108.41	109.53	106.88	106.37	106.92	112.66	114.96	102.43	107.72	106.37	103.22	112.5	110.54	101.17	112.04	106.03	105.44	105.11	109.4	105.94	112.15	107.92	111.69	117.35	102.08	103.54	110.96	112.15	108.02	112.7	109.08	106.08	104.97	106.45	110.42	106.29	103.63	109.45	106.37	111.3	116.53
110.85	111.43	110.48	114.23	116.99	108.74	107.81	115.04	109.89	107.86	116.3	109.84	111.25	109.04	107.87	108.24	115.94	118.09	111.55	105.92	108.69	113.91	114.01	109.12	112.74	109.34	112.76	109.35	111.73	110	112.03	114.58	110.23	108.25	106.57	105.89	113.66	107.06	107.82	116.98	109.83	107.16	105.04	112.56	108.28	107.19	110.65	108.86	113.9	111.35
105.64	111.18	107.17	110.95	112.5	111.42	106.93	105.13	110.91	110.84	110.41	108.48	109.45	110.59	107.49	106.03	105.06	115.76	112.07	106.52	111.24	112.19	108.25	103.91	111.18	111.44	101.57	106.94	109.15	107.06	107.25	108.48	112.47	109.13	109.25	109.86	107.74	103.98	111.11	111.97	109.11	108.78	107.74	111.05	109.83	110.05	109.82	110.18	110.75	108.02
101.43	102.59	106.01	103.29	107.63	106.37	106.73	110.34	106.19	104.59	103.13	106.46	114.04	106.79	107.56	101.15	105.07	110.19	105.14	100.57	109.45	106.49	107.2	104.55	115	107.28	101.73	107.31	104.47	112.09	102.59	107.2	107.67	101.44	104.06	105.48	104.78	103.86	107.02	103.52	105.55	105.25	104.58	107.47	111.2	106.81	102.57	110.89	102.57	110.82
107.9	109.12	105.81	108.81	114.18	110.66	106.75	107.43	101.82	108.17	100.38	100.46	106.66	110.26	105.62	115.23	112.34	108.13	109.25	114.82	113.89	106.71	102.4	104.49	111.75	101.37	107.97	115.78	103.31	112.95	103.62	112.17	105.79	106.08	107.13	105.77	106.78	112.24	105.93	110.84	105.5	105.22	112.65	104.9	112.61	106.29	105.18	108.52	103.33	112.6
106.43	110.24	103.58	103.71	105.47	103.11	105.09	110.4	109.48	111.8	109.25	104.37	103.54	105.19	104.66	107.17	102.29	104.62	102.97	106.66	99.816	105.98	100.25	106.6	107.7	108.16	105.31	107.53	107.35	103.23	104.42	102.42	106.54	108.16	103.73	106.97	107.91	101.63	116.38	107.31	103.8	104.63	101.37	109.7	101.04	112.08	108.53	106.52	103.08	112.01
105.12	109.5	110.16	109.72	101.33	110.76	108.78	102.19	106.7	108.58	106.51	106.4	104.36	107.28	109.05	102.52	100.36	103.49	103.8	102.7	109.69	103.64	103.79	101.55	101.65	110.77	104.41	100.35	98.781	97.746	108.01	110.9	102.61	102.78	106.68	108.88	113.17	102.37	112.43	107.79	102.58	106.62	102.33	103.14	111.31	108.07	108.2	102.12	111.51	107.05
103.38	110.78	108.77	110.11	114.38	102.72	109.3	101.1	110.2	110.25	106.88	104.66	112.71	105.18	106.82	107.44	108.53	105.59	108.17	104.9	111.57	108.09	112.4	113.65	104.43	113.1	108.68	108.38	102.4	108.45	109.49	109.81	104.03	109.96	104.15	109.95	105.29	110.32	106.03	111.93	111.39	104.72	108.42	109.69	110.81	104.36	110.74	108.64	105.03	107.76
113.97	110.94	111.41	110.41	113.18	110.8	107.47	106.73	113.06	106.75	111.3	105.93	111.45	118.65	112.81	106.32	110.32	107.56	114	117.26	111.31	109.11	116.31	107.21	106.41	113.48	113.33	101.73	108.65	112.51	110.57	110.91	116.27	111.85	111.58	104.44	111.25	114.59	116.41	106.4	115.5	114.27	114.67	105.96	104.78	106.58	110.49	113.35	114.16	110.24
107.66	113.94	105.3	108.06	107.19	103.04	102.93	106.76	106.86	103.87	106.71	109.55	104.95	108.19	108.9	105.64	106.18	106.81	103.89	111.13	108.89	110.17	107.52	111.32	109.32	105.86	112.91	111.64	112.04	107.08	104.91	109.03	103.79	103.91	105.8	106.6	106.11	109.7	99.51	105.42	109.41	104.92	109.2	109.96	104.28	114.19	109.95	108.91	109.39	106.94
105.13	103.5	111.49	105.29	103.52	107.48	114.58	103.37	104.71	105.37	109.25	106.73	105.8	106.72	103.81	109.93	107.58	105.5	107.01	110.56	107.04	112.2	101.65	103.42	108.8	104.07	102.41	105.49	105.25	108.46	107.99	104.57	108.21	109.16	100.56	106.38	102.8	110	109.19	99.91	105.11	102.53	101.83	105.68	109.08	106.88	110.09	109.19	102.6	104.65
113.56	109.19	114.44	114.51	111.49	110.2	113.15	110.75	112.24	101.38	105.7	109.05	108.08	111.8	110.11	115.02	107.87	104.82	104.39	113.26	106.62	108.35	106.86	111.77	111.17	111.51	112.42	106.84	118.63	108.69	109.9	107.23	105.55	110.15	107.91	107.74	113.44	109.69	110.31	111.2	115.01	107.71	113.1	107.7	109.41	104.33	118.32	109.07	106.97	109.26
98.449	99.424	94.166	94.86	99.145	96.105	92.78	96.211	91.214	99.463	101.12	96.578	96.161	101.31	91.341	102.74	98.953	98.591	100.68	97.953	94.559	97.286	97.754	97.645	100.23	104.89	99.651	92.756	98.94	101.47	98.207	100.64	87.806	95.888	97.793	98.671	102.23	101.75	101.16	94.909	102.56	89.093	97.718	94.186	98.355	101.97	98.757	97.483	100.01	108.19
95.906	95.069	98.928	99.397	96.504	94.997	99.31	101.81	105.35	99.826	96.222	100.43	98.502	98.117	107.41	98.303	103.11	98.181	89.666	97.958	99.913	99.715	97.684	98.38	101.08	99.006	99.482	101.7	109.55	100.2	107.31	94.039	98.853	94.666	94.52	102.1	100.28	107.97	101.75	99.239	96.228	98.349	96.969	103.56	101.9	104.24	95.24	101.04	101.24	93.074
109.98	103.34	106.65	107.97	100.92	102.23	103.27	109.46	104.64	110.88	106.95	101.55	105.35	110.03	105.32	108.8	103.2	105.48	104.91	110.61	102.59	106.98	101.32	107.08	105.6	106	109.39	102.24	101.98	112.95	100.45	109.52	104.66	103.7	106.23	102.38	106.33	105.9	110.4	99.839	104.83	101.45	108.31	106.15	102.31	107.51	108.47	96.26	96.567	107.36
105.66	108.75	103.57	103.67	106.47	104.89	110.84	99.691	105.22	113.21	110.57	107.25	110.65	106.76	107.77	112.53	105.66	96.354	107.45	107.49	110.3	103.27	109.08	109.43	109	99.842	107.08	110.58	102.48	106.54	103.44	104.76	111.05	100.75	104.94	108.19	105.16	107.08	103.18	99.771	104.34	107.34	107.31	100.2	105.54	105.67	105.97	105.29	109.01	104.82
102.87	94.858	99.122	100.01	101.46	102.3	106.06	102.8	97.042	94.91	106.76	95.76	99.221	102.97	92.077	96.044	102.99	97.751	95.929	93.883	99.169	99.527	102.58	97.242	94.755	94.46	101.44	101.74	93.367	101.83	97.24	93.718	95.834	99.905	92.536	101.56	103.92	106.86	97.576	100.48	100.75	97.92	102.89	102.53	102.91	101.41	103.35	99.418	96.949	101.88
108.63	109.68	107.22	108.89	100.6	108.55	110.85	110.77	107.27	112.5	111.08	111.66	108.71	103.62	105.11	109.27	108.76	111.98	105.68	108.25	103.74	105.63	108.66	111.9	109.61	110.98	109.89	104.32	107.22	110.36	105.71	112.65	110.69	105.39	112.26	105.48	105.06	109.55	110.69	105.61	114.88	107.67	117.75	107.93	107.28	105.04	105.38	107.92	108.83	105.49
109.24	104.97	101.51	102.91	104.18	105.15	106.64	107.11	110.08	106.07	106.26	113.97	98.369	104.26	104.13	105.25	105.42	107.75	106.74	104.78	109.48	103.71	101.13	104.21	102.29	107.64	100.36	109.44	105.9	107.63	105.93	106.85	103.38	106.72	101.86	99.415	96.424	105.8	108.72	102.69	114.9	101.24	105.97	103.37	111.12	102.36	106.62	112.55	100.2	102.29
114.36	110.18	109.69	97.429	98.766	110.74	106.51	108.84	109.18	111.97	103.26	107.73	106.09	112	112.13	114.31	115.8	107.05	103.77	107.58	107.56	106.6	106.76	111.33	101.62	106.93	107.55	107.55	111.39	105.55	110.5	102.61	102.63	104.72	112.4	110.23	108.21	103.39	113.27	104.99	107.39	108.52	109.39	106.15	107.53	104.21	103.54	108.46	105.85	107.62
108.36	106.96	108.51	101.57	105.25	104.42	107.2	102.81	103.06	105.42	107.44	113.06	109.31	110.96	103.15	109.57	98.017	112.86	103.63	114.91	100.94	107.26	108.45	105.98	102.52	107.27	103.24	107.72	108.68	107.74	98.559	98.807	106.76	104.01	104.71	102.46	106.52	109.47	110.24	106.43	103.87	105.29	110.12	105.76	105.37	110.91	108.4	111.28	104.12	105.86
94.862	100.73	96.801	89.029	104.22	98.675	97.234	95.293	103.44	96.433	97.546	97.454	100.18	95.158	101.07	96.241	96.005	103.17	100.96	100.62	102.71	104.67	102.51	100.92	97.365	94.974	95.921	98.179	95.652	98.385	101.91	101.39	103.16	97.112	100.22	98.706	96.197	104.92	98.714	96.413	96.637	98.376	100.31	98.222	98.204	98.661	99.262	99.357	95.237	92.909
101.87	104.79	107.97	110.78	106.11	105.2	108.34	103.68	110.46	104.67	104.39	105.12	110.49	108.45	108.89	98.25	103.89	101.2	104.73	105.05	105.31	107.28	102.75	105.5	102.36	114.65	104.81	108.11	101.66	112.77	107.04	105.91	105.83	107.48	107.85	101.21	105.32	109.19	109.88	105.37	99.471	106.24	106.06	110.06	106.79	108.13	109.1	108.03	104.6	102.15
109.24	105.17	112.42	103.96	109.41	110.94	106.28	112.44	106.59	105.53	105.78	108	111.01	106.87	103.36	108.96	109.38	104.03	100.13	110.12	103.33	118.75	108.41	104.09	106.2	108.96	112.78	108.64	106.22	105.41	109.52	107.59	110.09	107.28	108.36	107.62	110.48	111.25	110.47	106.84	107.22	109.9	109.91	106.08	105.24	106.18	105.97	102.74	107.42	107.76
102.1	101.93	107.84	100.37	103.27	100.34	108.37	105.68	102.13	103.62	103.75	96.576	95.629	98.362	98.864	100.52	100.14	99.019	99.163	97.121	101.26	105.84	101.25	104.78	100.33	102.16	101.45	102.37	102.7	99.137	106.07	108.05	105.52	100.02	101.3	95.961	104.14	103.27	105.04	99.824	95.09	97.936	98.256	102.44	95.381	100.19	101.32	96.154	105.33	97.26
98.247	96.281	97.646	98.076	101.66	96.987	95.622	97.458	100.91	98.597	98.183	103.2	102.5	96.536	95.433	96.073	102.47	97.19	103.55	103.53	104.36	99.889	95.399	93.258	98.168	102.11	98.209	96.674	97.974	107.17	96.817	100.62	102.88	102.68	97.166	101.91	96.96	98.187	101.58	98.798	101.19	99.667	98.147	99.615	97.688	100.44	92.672	96.418	97.199	95.601
110.78	104.21	104.48	114.58	102.76	108.62	108.83	101.01	111.79	106.77	110.2	112.61	104.87	107.33	108.83	104.33	106.44	103.11	105.87	107.37	105.88	107.48	101.66	104.17	101.15	104.62	99.908	102.25	111.43	105.93	102.95	111.47	102.32	110.24	109.17	106.97	107.34	105.48	108.31	103.71	107.36	105.65	117.17	104.37	107.37	109.27	104.19	109.03	110.09	106.26
109.53	109.71	111.94	104.82	110.4	112.47	100.79	109.87	105.31	108.11	108.14	103.78	108.5	109.33	105.47	110.66	107.5	104.91	106.39	108.39	106.74	113.28	111.65	108.77	106.04	112.86	110.05	112.48	112.43	106.14	108.92	109.09	104.38	110.97	108.09	111.56	106.06	105.81	112.54	105.5	108.56	106.01	108.67	101.92	106.91	110.71	106.15	100.98	106.31	107.66
116.59	104.23	105.52	106.28	109.27	102.94	109.5	107.69	103.29	113.53	111.42	109.9	102.44	109.32	108.3	103.45	107.77	107.19	104.81	111.93	109.6	106.72	111.91	109.32	109.6	111.72	105.69	104.78	104.9	110.29	112.16	110.6	107.85	103.4	107.19	103.73	108.04	106.31	107.26	107.15	110.09	104.49	110.36	109.82	106.93	114.91	110.03	109.6	109.31	107.96
109.91	108.91	111.4	109.66	106.63	107.98	108.71	107.9	107.39	109.67	111.05	114.21	111.14	107.23	105.24	108.22	113.01	112.92	103.3	110.78	108.24	117.36	109.97	112.88	108.11	104.45	109.22	108.8	111.38	104.25	102.68	112.29	107.76	110.77	108.61	113.23	107.53	108.18	104.86	100.29	108.89	118.18	104.6	110.17	106.89	106.6	116.41	109.87	110.27	101.99
102.54	104.59	104.13	106.48	103.82	103.5	99.084	96.272	108.28	102.42	101.12	100.87	109.96	105.67	108.45	101.84	106.45	103.52	102.73	106.84	105.12	107.16	107.77	108.62	113.13	111.24	106.14	105.4	101.71	105.79	101.65	103.35	112.5	105.61	108.97	105.09	105.87	104.03	108.18	109.74	102.79	109.16	110.16	105.21	103.55	104.66	109.45	98.619	102.43	111.61
101.87	102.11	108.04	102.69	105	108.29	105	105.81	109.07	103.11	102.21	115.04	106.01	107.9	100.5	108.44	104.79	111.81	111.7	106.85	104.72	104.91	97.653	103.57	104.59	108.34	111.04	101.59	101.43	106.21	108.13	105.61	112.91	106.78	107.44	109.07	102.63	113.33	105.09	102.28	106.89	110.88	99.001	107.86	111.03	103.55	106.21	103.6	102.23	106.25
102.74	91.664	98.186	103.17	101.21	100.47	98.69	97.501	91.358	97.237	90.743	97.652	93.92	105.63	92.596	100.46	103.23	96.2	97.924	100.27	98.308	98.05	87.655	98.425	107.06	96.539	94.377	101.48	96.484	99.74	98.649	94.012	92.106	95.457	98.842	99.73	100.18	97.065	97.05	104.75	103.12	94.991	97.444	93.758	96.55	96.853	95.544	99.002	101.66	101.15
101.17	95.169	101.58	96.513	95.542	99.441	98.911	99.034	94.875	106.97	100.99	95.51	93.402	99.995	92.889	100.24	98.532	94.306	98.069	93.01	100.5	99.769	92.74	96.446	100.32	96.426	96.5	99.631	92.419	97.257	100.26	98.84	96.443	97.242	102.9	98.326	101.37	96.813	104.16	96.839	102.55	95.08	92.413	103.19	105.19	101.04	101.76	96.402	99.082	97.736
105.31	108.57	111.43	110.46	106.18	112.31	106.25	109.32	102.27	101.54	105.16	104.98	108.58	107	110.98	100.68	109.11	110.43	114.87	117.2	109.38	104.18	104.46	107.75	107.04	109.58	110.38	106.89	110.12	100.04	101.36	108.72	111.07	101.24	102.51	102.98	104.2	110.82	109.86	104.35	103.8	110.03	108.69	109.29	108.26	107.81	108.45	105.56	108.62	110.18
96.646	97.224	98.408	95.684	99.071	99.627	100.76	101.3	96.646	98.782	95.519	96.975	97.783	98.581	93.445	101.54	95.432	97.926	98.209	94.563	97.558	92.975	96.204	100.3	104.61	96.491	91.89	95.306	94.416	92.664	91.432	96.844	96.991	92.941	99.053	95.989	90.315	96.515	98.746	98.706	98.819	93.296	95.299	101.2	101.1	98.557	96.033	97.517	97.772	101.83
102.3	103.46	97.238	103.48	100.76	102.64	100.65	100.08	96.847	106.21	97.903	99.812	101.37	100.79	101.34	99.091	101.96	101.97	99.817	91.45	94.335	102.95	99.787	103.03	102.39	98.177	99.579	100.17	104.29	100.1	99.454	93.634	102.94	96.314	100.67	103.88	103.72	105.39	104.24	94.248	101.96	97.982	107.91	101.89	104.17	104.86	99.44	101.72	90.333	103.16
105.6	108.61	104.38	103.36	109.39	113.45	105.13	102.92	108.36	106.42	100.91	108.63	102	111.51	104.47	109.16	102.91	107.4	107.79	105.7	109.07	111.68	107.94	109.62	107.41	104.87	109.75	105.65	108.7	107.98	113.41	113.12	103.01	108.96	105.68	102.22	108.42	103.03	103.12	104.8	110.87	111.71	109.53	107.01	107.71	105.38	110.73	106.63	111.34	108.17
111.27	111.62	113.66	108.16	112.9	103.01	104.54	107.58	113.4	109.56	111.84	109.47	101.56	106.83	100.37	105.61	112.38	103.51	108.84	104.87	108.06	107.44	107.72	105.45	110.45	105.98	114.16	109.6	106.66	103.26	106.25	113.76	103	110.04	101.78	104.98	108.96	113.01	110.1	106.93	112.78	111.74	112.29	110.79	114.14	109.72	113.17	107.66	108.66	105.01
107.82	102.19	106.81	107.92	108.01	103.52	107.38	106.65	106.46	102.48	107.38	107.98	108.74	106.22	109.77	108.5	104.49	105.88	105.12	106.44	110.45	104.11	100.46	104.28	104.05	106.93	114.74	103.81	105	107.58	102.89	97.507	105.34	106.99	105.8	106.9	104.19	107.5	106.4	109.71	101.05	106.92	107.71	107.34	108.1	103.74	104.44	105.65	107.39	104.9
103.05	100.71	107.33	107.56	109.93	110.74	100.57	104.95	102.58	103.1	102.47	101.1	104.32	108.72	101.25	112.68	103.42	103.17	103.75	99.028	104.44	104.39	105.51	108.43	107.02	103.32	110.05	99.284	104.38	101.81	103.67	99.736	100.63	98.437	108.68	105.8	105.31	106.53	109.66	108	99.37	105.55	108.56	100.72	100.63	100.95	106.01	98.327	113.98	103.55
103.38	96.494	100.58	100.64	100.86	98.209	100.15	96.8	96.128	94.067	103.24	99.048	99.256	99.149	103.51	102.75	101.84	96.978	95.739	94.292	103.52	96.743	94.46	102.1	106.86	102.08	100.19	103.34	99.611	98.06	99.774	104.22	95.24	96.097	98.382	99.779	102.42	108.99	103.78	103.25	96.759	99.614	100.66	101.44	98.829	100.97	102.68	97.787	99.533	101.01
97.901	101.93	105.02	102.74	94.629	98.879	95.292	103.19	93.983	99.181	97.741	107.15	97.695	104.51	101.1	96.816	97.145	103.22	99.033	95.683	93.465	98.408	99.691	93.911	93.098	100.4	99.215	104.8	103.4	97.18	100.64	100.21	99.53	96.854	94.835	100.57	98.291	103.08	102	98.471	96.284	101.52	93.321	93.743	101.38	101.77	100.94	95.051	102.87	102.36
109.88	108.44	104.07	103.87	99.616	102.54	107.82	104.84	108.52	104.48	108.51	103.1	105.66	108.93	108.61	105	99.389	108.21	108.46	108.01	100.21	108.33	106.92	105.28	99.447	111.02	109.14	100.45	104.86	102.58	104.45	107.04	100.78	112.09	105.11	106.39	104.58	104.03	101.29	97.582	103.95	101.98	100.67	109	103.49	105.52	101.03	109.02	97.44	106.02
96.598	98.152	98.222	104.06	100.67	107.46	104.01	100.53	96.756	96.744	104.29	97.231	101.1	94.302	103.94	97.566	102.25	98.509	101.73	100.21	93.122	97.511	102.79	94.49	101.42	95.941	103.03	99.466	104.53	98.364	101.99	102.62	96.272	104.44	99.256	104.09	99.878	98.908	101.02	102.91	100.78	99.042	101.31	93.023	101.65	98.474	99.723	101.36	107.45	98.562
109.31	108.1	115.96	105.72	111.5	114.81	110.95	110.74	111.09	113.26	112.14	114.21	107.11	112.88	108.5	107.12	106.56	119.29	110.35	109.78	111.4	111.62	113.01	110.81	109.14	111.54	111.06	112.24	117.64	111.5	105.79	114.95	113.06	111.29	108.95	110.49	116.6	107.81	106.3	105.79	112.67	106.27	112.71	114.87	111.58	106.76	105.51	108.71	110.07	109.35
109.52	110.09	109.6	111.7	114.28	109.36	108.66	108.32	104.7	105.47	107.68	105.87	109.1	107.42	110.53	107.97	103.94	112.04	106.75	106.84	104.53	111.15	110.88	109.31	103.95	105.13	105.15	108.53	105.03	108.47	108.04	110.73	107.44	108.98	113.93	107.68	108.94	105.81	113.01	111.28	109.12	111.17	105.87	112.57	108.81	110	105.67	103.08	105.29	110.74
107.52	109.81	112.81	112.44	110.54	105.28	113.66	111.63	108.6	108.61	112.98	111.65	106.28	106.39	107.83	107.43	119	110.22	107.46	108.57	104.72	111.36	111.58	106.24	109.1	103.9	110.19	114.23	105.35	111.28	113.96	104.95	108.06	112.06	108.63	109.77	102.88	108.38	113.37	110.52	112.72	114.98	109.51	112.97	106.09	112.82	114.04	104.49	106.68	108.74
99.898	98.797	92.82	104.6	95.798	95.635	94.255	97.645	95.543	96.21	99.917	101.35	98.522	96.319	101.38	100.25	91.864	96.898	100.93	105.45	94.201	98.312	95.165	103.05	100.54	98.407	93.535	100.4	101.62	100.51	106.67	95.271	94.431	97.599	100.34	102.12	94.925	102.89	105.06	96.552	104.14	97.697	97.66	100.37	93.708	96.189	95.109	102.04	94.28	95.998
99.494	107.36	105.12	106.15	101.86	103.62	100.35	100.83	102.09	101.63	107.24	106.97	102.07	101.92	108.57	102	108.33	110.24	100.42	108.09	104.37	103.16	107.73	105.3	106.71	101.07	108.3	103.34	101.61	110.27	105.05	105.95	106.42	102	106.41	104.46	108.1	106.26	104.9	100.97	99.753	107.84	104.2	103.67	99.608	108.47	108.26	102.08	104.11	110.19
110.18	111.69	100.43	110.43	103.3	103.59	109.39	104.27	98.819	102.91	102.12	105.92	104.48	110.01	101.58	106.76	102.68	103.93	108.99	100.24	101.22	107.33	101.59	105.47	103.61	107.7	106.53	107.11	105.31	107.08	108.38	107.72	107.44	105.85	105.87	111.95	104.1	106.59	111.04	99.961	104.37	112.22	99.189	108.43	104.37	106.93	106.37	104.04	107.2	105.38
107.74	108.04	109	107.65	107.08	107.11	106.55	110.34	108.52	110.62	111.25	106.89	115.44	111.77	111.38	112.59	108.78	103.26	107.22	105.97	111.75	106.85	108.63	108.15	103.68	102.62	107.98	102.72	111.03	107.64	109.94	107.49	110.93	107.84	108.37	111.98	107.7	104.82	108.09	109.48	109.09	108.27	113.28	104.56	109.25	102.94	110.92	111.35	104.57	103.46
102.08	89.764	97.615	105.83	99.175	93.018	97.805	102.84	98.698	103.72	96.387	98.588	103.22	101.44	98.049	99.413	94.631	96.131	102.62	97.432	98.194	98.161	97.875	99.432	99.823	97.013	93.38	96.001	98.433	102.82	94.711	99.283	99.698	95.845	101.9	103.86	93.626	100.96	101.15	102.18	97.14	96.253	93.781	90.441	97.541	96.183	98.479	98.704	102.44	95.118
98.233	97.746	96.295	98.939	98.16	96.405	97.366	91.915	99.743	101.48	96.276	100.06	100.6	96.343	93.555	97.253	99.873	94.677	94.448	96.527	95.646	97.587	94.162	94.346	98.301	92.413	96.557	98.159	95.878	99.722	91.247	100.89	96.158	101.16	100.92	101.14	93.222	96.303	98.032	98.786	101.03	93.416	100.51	96.114	99.228	96.963	96.976	105.42	101.28	94.458
106.36	104.56	102.99	113.17	108.08	109.83	109.58	106.72	100.29	105.73	104.62	105.56	108.64	109.89	99.739	104.01	103.03	107.81	104.61	104.71	109.9	103.42	111.6	104.32	102.35	105.43	105.87	103.22	101.6	103.79	106.1	101.52	105.23	109.33	106.45	104.39	105.35	105.32	106.61	106.07	103.06	109.07	101.32	106.79	99.089	109.63	106.51	104	105.02	109.88
107.65	101.48	102.9	100.1	102.47	108.33	107.24	109.92	106.64	102.39	104.6	102.92	110.85	104.31	108.44	101.18	104.56	107.09	99.343	102.23	107.44	104.36	105.13	102.98	106.84	104.43	101.99	106.43	105.63	109.17	106.02	107.81	107.53	107.57	107.3	102.36	99.781	103.55	105.57	106.36	108.91	110.81	109.19	107.07	101.96	100.64	105.13	103.38	100.76	108.98
100.75	99.742	98.303	98.047	100.64	97.588	100.54	97.424	92.165	99.015	93.511	102.59	94.582	99.284	99.237	91.433	93.421	98.216	96.79	93.62	93.38	91.453	100.58	95.036	100.33	99.804	100.69	95.488	98.324	97.177	95.722	98.641	96.938	94.257	96.68	95.638	96.872	103.36	98.881	103.19	105.07	103.48	97.575	99.793	101.02	95.5	99.163	99.094	95.715	103.32
100.6	104.16	101.73	94.468	102.15	98.427	100.74	100.45	102.89	98.776	109.52	95.508	94.555	100.94	106.07	105.45	99.381	101.9	99.992	95.321	102.16	103.61	99.712	107.63	108.6	99.405	99.242	101.75	94.555	103.04	100.28	96.291	99.061	102.72	99.58	103.49	97.894	100.32	93.84	106.94	99.117	96.833	98.399	99.147	101.39	101.53	98.906	100.59	100.68	101.43
105.21	107.4	107.09	113.46	105.89	113.83	106.92	107.7	101.34	107.37	112.12	111.35	109.51	102.4	105.01	109.61	108.26	103.31	110.42	108.58	110.74	106.86	106.06	108.56	104.16	110.32	109.86	102.22	104.13	107.22	100.59	109.51	107.49	105.03	102.84	109.97	106.57	102.2	105.98	110.43	108.37	114.72	103.87	107.86	107.41	102.05	100.5	108	103.32	105.14
106.14	111.75	104.02	108.71	108.32	105.61	111.92	108.49	110.7	108.31	114.04	109.14	107.63	103.72	104.95	106.63	113.94	108.27	104.32	109.61	108.72	111.83	108.23	111.79	112.73	105.42	99.02	108.32	107.72	106.33	104.38	111.03	106.24	105.13	103.43	104.67	109.61	105.85	104.81	106.39	114.44	115.96	106.68	109.92	100.49	107.62	107.5	108.8	105.97	109.16
100.91	109.9	103.55	103.11	104.7	107.77	104.22	106.04	112.37	104.12	106.97	103.99	97.465	101.83	103.83	106.1	108.14	106.29	105.26	99.254	108.16	106.32	100.68	109.3	108.58	106.48	107.69	107.65	104.31	109.44	105.14	107.82	99.553	110.65	103.41	102.41	112.84	108.56	106.02	103.07	109.76	106.56	99.604	100.02	108.31	105.01	110.36	108.22	107.96	105.76
97.997	102.57	101.8	100.49	92.377	97.104	103.59	101.37	111.97	94.816	100.75	97.862	103.26	95.085	101.95	108.18	110.09	100.14	94.023	104.13	102.59	100.44	96.598	102.66	96.724	94.077	101.38	97.556	97.385	100.74	96.899	97.668	98.372	102.23	102.86	98.081	98.082	99.961	101.96	97.601	95.951	102.85	103.16	102.06	102.63	99.418	102.15	95.126	102.53	100.33
107.94	104.17	105	107.38	99.344	104.11	107.31	106.8	103.74	101.41	107.35	103.65	106.88	104.58	106.18	107.93	105.7	108.08	108.38	98.642	109.28	109.3	109.88	99.969	108	106.46	101.3	104.16	100.56	111.51	106.07	102.86	102.91	105.68	102.77	105.67	108.31	103.83	105.71	102.78	105.5	113.49	101.7	100.17	107.7	102.07	96.047	104.6	107.22	105.47
97.938	99.823	99.195	96.671	101.47	96.987	101	101.3	99.138	93.81	100.12	95.555	91.919	96.502	96.181	101.25	93.94	99.243	96.141	101.98	99.884	92.023	100.57	95.061	90.791	99.415	94.817	101.31	94.266	97.246	93.133	100.46	100.44	102.74	92.649	93.317	98.065	103.99	96.852	101.44	97.416	93.024	92.907	97.508	98.53	96.215	94.722	96.029	96.405	97.668
110.31	112.59	107.38	107.62	112.07	104.08	107.54	111.91	106.74	115.11	100.44	108.95	105.58	111.42	106.04	112.87	113.72	111.81	103.35	110.23	102.92	109.2	109.5	107.64	117.48	109.27	110.59	105.31	109.06	105.56	109.64	105.09	109.67	107.74	107.92	109.85	113.66	111.38	111.39	113.44	111.23	113.53	112.57	117.15	115.85	111.02	110.68	109.51	112.07	104.86
101.44	100.2	100.96	99.275	101.43	100.16	100.84	100.56	97.341	102.13	101.81	100.58	104.97	102.19	97.358	99.94	97.79	104.53	100.28	95.038	105.64	100.06	95.871	99.47	97.655	100.42	98.189	99.965	101.87	101.75	100.65	100.62	100.08	98.95	101.94	97.05	106.42	102.64	102.79	101.83	99.707	102.86	108.67	103.36	97.309	99.891	92.463	99.125	100.46	102.92
95.542	101.75	101.54	106.19	107.64	100.31	96.482	100.73	98.251	105.53	94.87	102.22	105.6	105.37	104.8	101.62	94.548	103.38	97.59	97.962	99.592	99.595	100.7	100.96	92.164	96.846	106.61	96.505	96.683	97.637	99.299	97.162	94.205	97.618	102.56	98.787	97.692	106.41	93.697	100.27	102.66	101.58	108.4	96.839	100.44	100.76	95.025	104.3	102.73	96.547
103.19	100.62	104.37	94.847	98.447	95.527	98.681	97.18	96.394	91.077	103.7	104.76	103.15	100.4	99.528	100.27	100.7	97.651	94.283	97.404	102.34	92.245	97.267	98.302	106.23	97.244	101.58	97.473	94.449	96.111	92.695	100.56	98.429	104.06	96.52	98.894	98.918	98.257	104.26	98.963	101.22	99.617	99.898	93.957	96.049	99.089	95.999	99.365	102.29	95.312
106.42	115.83	101.27	111.18	107.28	103.4	101.06	106.62	108.14	106.59	101.75	111.36	99.186	103.51	110.58	107.69	100.23	107.29	106.75	110.88	103.8	103.33	109.02	110.18	111.02	105.19	103.06	104.97	108.3	101.64	107.99	102.46	108.93	108.63	104.33	109.87	104.88	107.42	102.01	105.89	105.77	103.61	107.55	114.99	105.57	104.93	107.8	112.09	102.38	115.38
99.804	100.53	94.727	103.29	99.162	105.2	103.83	99.009	101.59	99.44	101.11	101.5	102.27	102.27	97.762	96.832	99.237	101.7	97.377	102.68	106.08	99.594	97.99	100.71	98.819	106.37	100.97	97.5	98.477	96.057	105.13	102.77	102.42	106.43	96.116	96.667	98.967	101.03	100.31	103.75	104.03	98.314	102.66	96.15	100.94	100.15	104.11	99.043	107.7	97.368
108.69	102.83	107.62	103.11	108.16	105.29	106.45	97.423	104.21	114.14	108.94	94.523	109.61	102.92	107.66	104.95	100.7	110.99	107.69	107.85	104.4	108.58	107.41	107.64	112.31	109.68	107.66	108.88	107.26	105.05	105.06	107.4	106.49	100.18	99.503	109.57	107.21	109.56	106.68	107.76	109.87	105.03	101.42	107.86	109.93	110.95	104.33	101.02	112.61	107.2
104.84	104.09	105.65	101.85	102.57	105.83	104.61	101.85	109.98	107.52	103.49	105.87	103.84	110.84	108.78	104.74	102.12	104.46	103.48	103.13	99.548	110.35	103.24	107.69	98.083	98.138	100.7	111.35	108.36	105	104.33	105.46	107.39	106.67	103.86	109.67	105.29	101.8	108.56	103.26	103.15	105.77	102.28	105.99	105.46	100.04	103.98	106.61	99.405	104.36
106.58	114.07	101.2	114.06	104.81	108.22	103.71	110.88	107.13	113.03	109.63	101.49	104.39	106.06	103.46	102.02	100.93	105.5	106.15	106.01	109.28	107.79	105.28	105.75	105.24	109.23	112.95	106	104.72	102.35	107.18	108.89	102.45	104.85	103.34	111.15	102.68	100.61	105.52	107.54	97.703	108.01	105.31	109.18	106.51	107.18	107.47	104.28	101.8	100.91
101.48	95.336	101.35	96.563	101.33	99.898	93.172	103.83	99.106	94.734	99.004	99.962	95.664	98.948	93.82	99.299	97.32	94.612	101.24	97.25	100.07	103.19	97.957	102.02	93.586	94.167	96.143	102.27	95.63	104.88	101.06	87.092	99.123	102.31	100.75	101	101.21	95.878	92.261	98.898	99.609	89.236	96.217	99.204	96.186	95.549	99.493	95.366	98.176	103.87
103.05	102.44	101.36	102.17	105.63	104.25	106.01	108.7	104.57	102.03	102.82	105.66	103.32	104.47	109.36	109.42	106.04	106.22	111.45	103.98	110.66	106.85	106.59	106.87	102.61	112.07	109.68	101.14	108.34	109.76	107.84	108.34	112.86	105.8	103.57	102.5	110.21	103.1	106.87	105.72	108.56	103.9	107.18	106.87	103.51	108.6	105.22	105.27	106.5	110.27
113.86	106.38	103.61	108.42	107.3	110.36	111.06	103.54	108.59	107.7	113.46	108.79	106.79	113.22	108.62	108.67	103.74	108.57	103.67	107.92	103.54	108.26	110.77	112.84	105.83	108.16	113.32	104.33	106.02	113.58	110.67	113.71	105.11	105.48	117.3	107.51	106.51	105.64	107.3	114.71	102.8	103.3	111.23	107.08	101	109.98	112.87	107.68	110.73	110.12
110.57	105.46	109	106.19	108.73	111.26	109.65	109.84	108.21	107.75	107.31	112.95	113.14	111.03	108.33	106.41	108.73	109.79	103.02	106.63	101.62	105.95	104.46	105.75	108.92	112.23	110.23	108.58	107.92	110.93	109.15	106.82	107.54	106.97	109.17	115.86	106.17	107.05	110.65	105.92	108.88	107.92	106.88	111.1	112.91	112.51	106.45	103	118.74	111.96
101.71	100.33	96.461	99.86	97.927	100.26	101.81	100.1	98.779	96.697	97.924	101.59	99.226	104.2	100.89	103.87	96.77	99.442	101.44	103.04	102	96.11	102.32	99.004	99.404	100.46	98.038	94.179	105.71	93.595	95.177	99.87	97.9	94.797	102.3	93.733	93.639	95.647	100.6	99.926	100.89	93.696	98.361	92.583	100.24	101.24	93.315	95.929	103.38	96.941
106.96	98.61	96.186	97.752	96.173	100.71	96.984	102.2	96.238	103.68	98.426	97.215	105.11	105.05	102.77	102.91	95.898	99.92	98.307	105.4	104.38	96.023	105.52	101.07	99.596	97.802	100.6	96.997	96.847	101.65	97.837	96.247	102.06	102.3	96.638	102.25	103.08	105.51	98.201	95.529	97.836	106.44	95.949	99.44	99.687	96.269	103.21	99.883	104.6	103.22
102.52	99.463	100.62	97.559	96.063	95.298	92.546	101.14	100.57	98.948	96.99	98.264	99.55	101.35	96.939	92.183	102.13	95.657	101.32	106.09	99.426	98.273	97.404	104.68	101.47	102.23	97.705	94.013	96.287	104.83	101.21	95.049	102.6	101.35	96.478	106.42	98.515	104.76	95.538	102.23	100.57	104.46	99.613	106.21	92.478	99.865	100.98	98.331	100.91	96.561
106.87	108.94	111.33	104.13	107.49	107.89	109.61	107.19	107.22	110.56	108.24	107.71	112.05	112.12	109.12	109.94	104.39	112.07	104.82	113.21	104.98	104.75	104.07	106.65	108.55	102.53	112.87	111.93	105.17	110.71	107.65	118.14	107.56	108.39	107.53	106.56	109.54	110.22	106.68	113.89	109.82	105.4	110.38	111.56	112.21	103.82	109.48	108.9	108.82	111.82
98.982	99.054	104.29	98.225	102.83	100.85	99.142	100.09	92.244	104.8	103.48	96.667	96.085	98.184	94.79	101.56	101.99	99.637	96.796	99.421	102.46	97.209	102.11	97.313	100.48	100.77	101.24	100.98	97.674	99.527	94.859	98.143	100.24	97.197	99.167	101.85	106.7	102.07	101.67	98.385	96.612	92.959	98.382	99.938	95.392	96.758	105.47	96.089	98.771	102.67
105.61	103.64	104.63	110.27	106.55	110.69	105.68	102.94	105.67	104.14	113.41	102.81	105.75	103.71	110.13	107.31	111.44	103.44	106.39	105.59	109.4	103.63	104.04	101.93	102.59	108.95	101.8	109.31	106.39	104.98	102.63	109.02	106.14	109.1	104.82	106.95	103.35	107.09	100.84	98.724	108.08	107.27	97.06	108.52	100.72	104.43	103.75	104.76	104.56	109.46
103.26	107.68	103.58	104.98	109.98	111.21	103.5	100.33	103.09	104.77	104.44	101.18	101.32	105.33	108.4	106.24	112.08	109.29	110.15	105.27	106.76	105.09	109.18	109.58	107.27	104.11	104.82	103.56	107.42	104.92	110.17	101.98	102.71	105.04	102.72	105.34	106.58	112	102.68	110.16	104.58	101.95	102.62	101.7	106.06	104.42	103.04	105.26	108.87	106.07
102.8	111.9	97.191	105.04	107.18	105.14	107.97	103.05	108.31	108	106.96	104.21	110.2	114.03	103.3	107.55	105.86	98.916	103.6	105.13	99.687	103.11	102.29	103.89	107.96	111.65	102.95	103.59	101.28	107.51	103.14	104.81	103.42	105.5	106.56	107.09	106.68	100.38	102.5	105.8	104.06	103.89	102.09	104.39	106.52	105.19	111.99	104.46	103.56	106.7
110.65	107.76	106.47	108.14	103.12	104.2	107.06	102.76	105.85	109.95	108.63	110.71	106.49	111.57	106.55	101	110.46	108.76	103.29	108.81	108.12	106.7	105.62	101.03	101.96	105.41	111.85	103.04	106.23	103.11	113.27	112.41	107.14	102.5	111.9	106.34	105.89	107.88	104.35	103.3	107.96	106.7	105.41	109.13	108.25	112.39	101.47	103.68	104.21	105.16
103.02	115.1	106.36	105.73	107.65	107.51	112.17	111.32	111.62	107.59	108.08	110.65	106.34	113.03	109.53	109.49	100.19	111.06	106.54	110.46	110.68	111.39	106.85	108.57	105.26	109.03	108.97	113.21	105.99	98.367	111.2	108.92	106.61	107.11	105.98	105.28	110.07	106.76	111.11	108.95	110.02	108.7	104.24	108.17	107.68	104.38	106.14	111.5	107.49	105.86
102.35	97.589	102.17	96.727	101.87	100.83	102.82	98.723	100.74	94.486	96.583	100.21	100.91	89.955	102	93.438	101.3	103.13	96.755	97.479	97.523	102.08	97.469	100.05	99.059	95.01	99.065	95.457	100.14	95.879	99.2	99.234	103.29	102.84	93.964	93.924	96.301	100.23	91.036	95.912	97.456	102.55	94.313	96.013	99.237	96.244	101.05	98.622	101.06	96.377
113.14	109.18	110.87	109.98	106.95	106.98	101.38	98.279	108.26	107.67	116.39	104.53	103.34	107.62	108.01	110.1	106.69	112.32	108.1	107.4	111.52	108.31	117.39	103.27	105.62	105.9	109.92	111.2	109.12	113.32	105.37	110.55	106.76	111.8	109.57	106.44	108.77	108.73	110.51	104.61	105.72	108.04	108.95	108.75	104.28	111.58	110.76	106.18	112.07	105.54
111.94	110.35	104.6	109.16	106.85	105.62	109.62	109.18	108.04	105.29	108.21	108.94	108.9	113.54	106.76	110.3	105.18	116.36	110.22	111.15	110.69	111.87	106.98	108.72	111.23	111.75	107.26	106.64	107.13	114.77	107.02	115.52	107.58	111.98	106.56	106.93	115.04	113.08	103.39	108.94	109.91	105.32	114.66	105.4	109.15	112.6	110.15	106.81	111.26	104.08
104.54	108.12	108.16	108.99	108.18	109.73	105.91	106.97	104.18	108.29	104.38	103.14	108.36	106.44	106.05	109.7	111	105.54	106.88	101.66	106.26	102.27	112.19	103.28	107.78	104.52	100.23	106.09	109.14	105.44	99.493	107.27	106.83	105.88	99.43	111.05	103.3	105.1	103.64	103.68	101.74	99.889	100.47	115.54	98.186	104.5	108.64	101.97	101.35	98.768
101.87	103.27	108.8	106.79	108.8	112.89	103.5	111.76	111.89	103.77	99.269	103.19	102.15	113.12	106.11	107.67	105.47	107.34	103.46	105.33	107.93	103.38	101.42	104.91	105.66	100.54	102.65	107.29	109.65	104.59	105.35	107.63	105.88	104.26	105.1	103.74	106.14	105.11	110.88	108.04	110.01	110.61	109.27	106.02	101.15	106.84	105.27	108.45	100.25	108.96
106.63	107.3	103.88	109.29	105.43	101.14	101.45	108.48	107.94	100.21	105.96	100.81	106.59	103.66	107.38	106.78	105.96	106.18	110.8	103.38	109.43	112.65	104.81	106.53	102.33	103.28	100.79	106.09	113.01	101.87	110.95	106.48	105.03	109.04	106.67	108	107.74	107.35	110.65	103.22	109.95	107.04	103.81	107.14	105.35	102.07	103.63	110.37	109.11	104.77
106.29	97.817	97.801	101.5	101.71	99.189	107.62	103.84	100.54	103.8	106.65	101.52	108.4	105.6	104.13	102.88	109.27	109.34	105.97	105.43	108.38	110.56	108.63	100.28	103.67	107.67	102.68	109.1	102.53	106.65	97.624	106.57	106.92	110.36	106.84	108.45	103.83	100.13	107.61	109.85	104.82	105.41	107.69	105.46	106.9	105.84	111.52	106.71	103.18	101.82
95.62	98.134	99.109	92.649	98.749	102.31	101.13	97.474	102.63	99.061	101.8	101.08	102.78	102.51	96.84	98.883	98.79	100.37	94.963	100.4	99.187	99.118	98.857	93.996	96.562	91.331	102.03	93.018	104.27	102.09	99.688	97.129	98.492	96.702	102.07	97.91	95.387	101.62	97.083	91.54	102.04	96.489	97.166	95.142	97.296	95.447	95.464	92.998	95.178	94.358
104.14	103.42	103.19	94.13	103.34	102.07	98.703	97.317	94.398	99.787	99.286	95.908	99.863	100.77	95.159	91.081	91.958	93.726	101.39	102.55	100.36	94.259	97.119	98.617	91.269	99.047	101.51	92.32	95.019	99.584	99.213	92.737	98.968	95.916	94.934	94.406	102.73	107.88	97.472	93.742	99.952	98.393	100.87	96.107	100.95	101.28	98.886	99.299	101.99	97.366
99.495	99.758	100.26	101.43	101.09	98.627	90.933	96.524	106.59	104.71	107.34	103.27	102.41	101.33	101.66	100.83	103.22	100.5	100.35	105.85	98.787	97.236	98.953	101.21	102.02	95.735	99.569	94.024	98.717	98.34	104.55	106.08	99.461	104.29	107.93	96.803	103.27	96.85	101.96	105.54	95.972	105.88	106.33	102.49	99.827	98.929	100.37	98.62	98.028	103.07
104.65	101.95	110.16	107.42	106.63	105.02	107.01	105.81	107.94	109.24	103.02	114.99	102.56	108.85	105.82	102.55	106.91	107.96	104.13	108.96	113.45	110.48	106.25	112.49	99.563	106.5	110.5	108.02	109.16	105	99.297	109.91	106.05	108.95	107.41	110.34	107.97	110.28	105.37	109.64	105.02	111.43	111.01	110.83	110.12	108.49	106.26	111.31	105.42	101.22
108.08	101.95	103.57	97.536	102.05	106.28	104.73	107.76	102.12	106.04	108.09	109.09	105.4	104.24	107.25	107.67	106.31	104.26	102.55	104.62	105.57	107.43	107.18	102.55	101.77	106.62	102.95	106.08	103.37	106.74	103.79	106.02	107.89	111.54	103.45	107.16	111.4	102.91	105.47	109	108.21	102.38	106.7	101.91	100.04	112.2	108.34	110.81	114.47	105.46
104.08	106.62	110.95	108	110.92	108.39	104.4	105.04	102.22	106.8	106.53	104.22	110.48	107.79	114.35	110.97	111.58	106.55	114.91	106.31	103.02	108.79	102.91	106.18	113.02	106.63	105.59	108.48	111.66	108.85	102.61	111.18	108.69	103.31	113.71	107.39	109.89	113.05	111.89	112.98	111.7	114.02	109.69	103	110.28	108.87	109.36	110.29	104.09	109.49
103.7	110.23	110.85	107.77	103.38	110.75	101.89	99.49	97.54	102.31	105.16	108.16	105.57	105.32	109.44	105.79	103.9	106.65	108.24	104.87	104.43	106.77	105.85	106.51	103.95	101.83	108.39	106.71	103.84	101.61	100.72	107.51	105.22	105.68	111.18	112.73	104.49	106.34	109.13	105.9	105.13	106.01	107.23	102.7	106.52	99.359	109.11	102.82	110.04	109.57
106.6	109.05	111.1	107.31	102.35	107.03	110.47	105.16	108.75	105.19	105.45	108.69	106.3	104.18	104.67	102.33	108.11	113.83	104.17	108.53	106.36	109.55	102.08	104.96	105.85	105.1	113.47	102.2	107.93	107.8	110.64	109.02	106.28	105.78	101.75	104.62	107.11	108.02	103.9	105.94	106.62	97.805	108.86	110.81	108.16	111	111.28	103.48	104.79	105.41
97.45	98.311	101.6	92.162	95.505	99.319	99.987	97.201	94.219	102.62	101.13	106.52	97.214	92.652	97.126	98.238	99.067	101.53	103.84	99.587	93.488	107.45	100.93	101.06	100.61	99.066	99.747	92.955	91.46	98.348	101.49	94.586	99.071	101.19	98.969	94.038	97.747	99.699	98.488	94.204	96.09	98.295	95.182	96.682	97.083	99.782	103.86	103.45	99.398	102.37
109.47	106.84	111.57	107.24	105.65	108.17	104.23	105.26	110.75	100.91	105.71	104.87	105.41	109.46	106.36	108.16	107.39	109.86	113.29	105.64	106.76	102.44	107.62	106.14	113.36	105.37	107.15	100.36	105.05	106.08	110.36	106.84	109.74	106.16	102.8	111.27	102.26	104.95	107.65	108.22	109.55	104.49	108.92	106.2	112.28	101.53	106.96	102.2	106.81	103.25
100.43	93.698	93.072	99.344	102.8	100.09	92.012	100.41	102.23	101.35	94.288	96.296	97.187	98.673	101.46	98.799	94.504	99.251	105.19	98.549	100.58	91.102	89.221	94.101	100.08	91.785	101.2	97.488	104.13	98.606	95.295	98.646	102.54	97.648	97.106	95.725	101.93	99.323	103.77	99.711	100.46	94.356	99.892	96.184	102.59	100.31	96.012	105.07	98.876	97.446
100.86	101.51	94.204	98.598	100.64	105.13	100.6	89.737	104.09	103.71	99.242	97.05	102.86	101.74	103.04	94.372	97.289	101.69	95.321	98.218	99.346	99.635	102.97	101.67	95.944	97.467	90.911	102.93	94.616	102.26	104.73	101.43	97.693	95.927	98.394	95.966	100.57	97.684	99.903	101.63	97.716	94.698	101.77	104.76	103.75	99.64	100.91	105.98	98.695	101.56
106.93	105.51	113.17	106.86	105.77	103.21	103.8	106.11	107.27	108.73	108.45	101.37	103.15	109.56	104.12	106.38	106.13	104.52	100.02	107.79	102.61	109.16	108.93	110.84	106.76	101.21	103.44	112.84	109.89	105.97	105.58	105	106.6	108.77	109.33	104.86	108.54	104.66	108.73	105.69	107.96	108.85	101.86	101.94	109.08	101.7	107.35	102.9	110.36	104.95
100.77	101.25	104.66	103.16	104.68	106.29	101.09	104.42	106.47	98.77	103.34	103	101.77	104.88	104.97	106.82	105.92	96.667	102.44	103.04	108.98	102.37	102.83	103.19	102.75	99.821	102.18	105.16	106.74	105.36	99.294	97.264	102.43	105.39	101.97	104.33	101.9	94.7	106.66	103.1	103.69	107.89	106.41	105.33	100.65	103.97	106.78	103.51	104.61	103.81
105.25	106.68	105.41	110.47	98.389	100.7	97.914	108.06	102.21	100.59	103.88	109.67	110.44	103.14	98.689	94.694	105.39	99.169	105.53	101.33	107.09	104.51	101.84	105.87	96.404	102.77	101.92	107.29	107.62	102.15	97.621	103.74	103.39	103.82	101.94	103.18	106.1	106.33	106.63	107.72	104.48	105.72	104.48	99.909	106.54	110.39	99.631	103.76	107.51	98.409
111.09	111.18	112	107.56	106.43	111.28	108.96	112.56	115.41	106.37	111.56	112.74	116.71	108.36	109.08	110.63	104.26	110.28	111.39	107.07	107.19	113.23	114.36	107.63	117.66	113.68	109.64	108.45	109.02	108.58	109.53	113.17	111.9	111.93	107.16	106.91	105.89	115.61	113.59	108.13	109.07	110.21	102.48	105.41	108.59	110.93	114.76	116.76	106.1	105.99
104.47	105.01	105.56	107.33	106.45	101.68	105.54	105.34	108.99	104.34	107.23	101.46	105.84	105.74	108.58	99.272	108.58	101.97	107.64	101.58	104.25	106.35	102.13	104	102.83	107.21	103.17	105.31	102.12	104.39	104.32	108.33	107.91	106.1	99.732	106.31	106.15	109.19	110.36	110.74	102.58	106.27	110.1	112.51	103.26	103.17	102.73	104.21	102.85	108.33
102	97.962	100.86	107.14	100.3	97.696	101.69	98.27	103.52	104.31	102.38	102.78	103.47	103.95	97.712	102.71	104.68	100.14	94.507	95.279	102.53	107.99	100.83	102.06	96.899	101.17	96.866	95.704	103.81	103.75	96.58	106.29	104.06	101.61	98.824	95.614	99.591	98.134	92.194	95.659	97.026	101.7	98.032	99.059	99.308	101.69	95.665	99.107	93.575	101.91
108.12	108.21	110.95	115.15	110.26	115.55	110.02	112.92	109.84	108.7	107.64	110.75	112.12	107	105.03	107.57	106.95	109.5	104.16	103.13	107.07	107.41	108.37	106.69	109.24	107.15	111.86	107.11	108.57	99.972	107.38	104.85	108.19	109.38	110.8	109.5	111.75	112.73	104.63	107.68	109.51	107.97	112.92	105.3	100.2	103.61	107.3	112.63	109.26	108.18
103.94	97.778	104.22	103.97	104.54	105.62	105.48	105.06	109.16	108.61	104.44	112.44	105.26	105.49	106.61	104.71	102.42	97.826	107.89	106.76	108.19	109.72	104.54	104.15	98.704	105.65	109.02	104.04	103.51	106.52	104.72	103.29	107.14	107.22	102.48	109.03	103.25	99.966	107.07	108.74	107.38	107.57	102.56	103.55	104.09	110.21	98.562	99.986	107.89	108.65
98.917	95.333	101.62	101.97	98.559	98.044	96.66	99.293	97.834	95.956	104.32	103.15	93.255	97.721	104.28	108.98	94.903	100.14	99.504	100.4	103.4	93.372	104.57	98.068	96.209	98.408	96.304	105.58	95.819	97.414	102.11	95.817	100.86	99.085	100.58	101.51	95.128	99.498	99.304	99.691	93.427	94.255	93.984	97.794	98.611	104.42	91.399	98.783	102.53	99.325
99.87	98.93	109.24	105.85	111.42	102.96	105.9	106.76	104.82	103.79	106.68	105.02	102.38	105.4	111.98	102.42	109.39	104.61	100.86	104.71	110.65	109.88	108.47	107.22	103.58	110.87	103.71	104.73	105.2	105.91	110.09	107.55	109.15	102.07	103.69	104.17	106.23	108.54	112.13	109.11	106.99	103.04	100.26	104.91	104.8	106.22	107.22	106.36	107.55	98.418
97.61	99.075	93.207	94.297	99.463	95.988	95.759	93.213	99.114	96.094	103.33	102.12	95.305	98.114	97.723	104.18	95.046	98.033	98.835	92.161	95.1	100.33	98.018	101.83	101.94	99.654	103.74	99.428	92.95	96.585	97.187	88.727	102.54	98.251	98.022	100.06	94.256	104.52	96.635	105.96	102.08	96.881	100.27	94.974	96.601	98.41	95.61	97.717	99.932	100.51
105.58	109.14	106.25	106.27	108.09	111.08	108.87	109.82	109.95	105.94	106.9	111.26	109.41	111.77	109.21	107.67	106.06	100.81	109.85	106.76	107.33	118.43	111.06	108.94	102.08	108.44	106.77	107.23	104.95	106.95	106.43	107.35	102.64	107.2	109.18	115.27	109.12	109.4	105.91	110.58	107.39	104.9	107.58	111.3	110.59	109.3	108.44	109.92	111.69	111.98
95.935	99.66	93.342	97.993	102.47	98.782	96.285	99.441	95.858	95.06	101.34	94.85	96.189	101.37	101	90.693	99.893	99.981	103.08	96.679	98.209	99.186	96.876	99.09	100.99	97.131	98.813	104.05	92.768	101.49	94.915	105.11	104.91	99.985	100.17	92.903	99.254	100.19	94.608	93.987	99.81	100.41	98.629	91.502	92.876	100.59	98.755	98.887	97.5	99.11
103.73	111.88	110.82	107.96	104.93	103.69	107.26	105.9	110.89	103.6	102.91	110.09	102.28	109.18	106.29	103.7	108.58	104.8	104.82	101.05	105.79	105.45	105.56	100.63	107.98	103.54	113.77	113.75	106.09	105.16	109.13	109.42	108.41	106.92	106.52	107.59	108.27	103.61	106.62	102.96	105.97	109	104.48	107.8	103.06	106.46	102.65	108.78	103	107.92
103.34	100.69	104.93	106.3	113.28	108.02	104.2	104.29	105.38	107.56	108.95	100.8	103.03	101.89	104.87	103.19	108.82	104.28	107.32	105.17	105.08	115.85	106.12	111.48	103.83	108.99	108.14	104.2	104.65	110.51	106.03	109.68	112.76	103.28	106.62	105.66	100.45	104.52	101.7	103.49	105.55	107.2	96.185	108.61	99.816	107.08	109.67	108.66	110.25	107.21
97.188	96.347	104.81	94.044	97.191	103.77	91.735	95.075	98.902	102.28	96.235	96.411	103.92	98.695	93.536	100.86	97.124	100.36	98.773	95.514	98.488	96.757	94.027	93.825	101.44	100.14	94.614	98.616	97.296	101.36	96.338	104.82	98.25	102.31	98.942	101.03	97.849	92.638	100.23	105.55	100.58	98.788	103.66	93.664	100.61	100.15	104.34	97.811	97.456	98.412
107.58	105.65	108.38	104.17	104.41	106.6	102.05	105.39	102.22	103.27	109.16	105.68	104.33	103	102.9	101.13	106.88	100.89	102.71	109.94	111.9	112.6	105.3	105.13	105.02	109.14	107	105.49	100.09	109.1	108.79	109.57	109	101.43	102.82	106.06	108.94	107.7	108.75	103.88	105.85	102.08	106.22	106.62	100.56	110.4	109.23	105.87	105.71	109.16
99.4	108.51	105.5	107.57	110.47	106.85	107.35	105.46	105.53	106.84	106.48	107.39	106.83	112.73	111.84	110.89	109.76	108.46	105.04	104.67	106.1	103.06	104.1	107.2	106.76	108.21	105.74	111.13	103	110.36	109.16	112.36	110.21	106.97	105.37	105.41	109.34	110.01	105.41	103.21	111.1	108.1	109.5	107.53	108.02	110.71	113.99	101.78	101.19	111.33
108.65	107.61	101.51	102.53	105.19	110.22	102.82	101.7	105.13	103.98	105.46	110.28	105.58	103.26	108.6	111.13	100.67	100.31	106.1	106.59	99.09	106.67	113.31	103.95	104.4	99.659	105.73	106.76	105.52	106.6	104.19	104.33	106.24	103.1	101.11	106.63	109.27	106.02	106.2	104.69	107.07	99.331	102.43	102.81	107.39	104.44	105.23	105.25	101.43	107.78
104.14	107.76	101.74	110.64	109.32	109.11	110.79	108.08	107.73	113.7	109.76	104.34	109.58	105.5	113.46	102.31	109.77	107.62	102.72	108.15	105.66	107.97	106.74	107.83	112.74	104.39	108.89	109.39	110.85	106.42	106.97	111.21	112.93	101.29	102.76	106.91	107.33	109.38	106.88	108.33	109.16	108.83	104.14	106.57	102.22	109.9	112.54	103.65	108.23	114.01
103.49	106.34	101.73	104.08	113.91	104.3	103.71	104.5	105.11	100.98	102.24	104.14	107.02	106.8	105.71	103.57	103.87	105.66	103.48	104.81	101.95	108.53	106.03	103.04	104.6	107.6	106.64	110.86	110.01	104.47	107.03	103.08	104.63	111.82	104.5	98.591	105.45	109.91	101.85	107.16	102.02	102.57	102.19	105.82	103.86	104.85	102.35	99.92	98.935	97.753
108.75	104.12	104.28	106.51	106	109.32	111.22	106.02	106.19	106.66	106.85	106.15	107.67	111.96	110.41	113.75	108.16	112.72	102.25	105.29	111.55	114.79	109.19	108.55	106.36	112.32	107.16	113.8	104.52	107.25	112.12	108.23	108.97	107.05	113.03	112.31	109.61	104.31	105.78	101.58	103.35	105.8	111.55	108.2	105.5	108.81	108.12	100.43	105.85	106.93
103.27	106.01	110.59	104.84	103.13	107.55	107.3	109.75	103.3	98.845	103.73	109.85	96.337	114.17	107.46	102.09	107.36	102.38	104.26	109.69	102.8	112.26	106.41	108.65	103.08	107.99	104.5	107.01	112.4	106.94	106.87	110.58	103.54	101.98	104.35	103.11	106.9	108.21	106.48	111.22	104.05	106.92	102.91	106.11	106.42	106.6	107.5	108	110.09	104.42
106.64	104.96	107.96	110.11	109.68	110.18	107.12	110.7	109.39	113.32	105.61	113	108.58	106.17	106.31	105.6	113.12	108.87	106.97	113.76	109.01	111.38	108.63	104.82	114.25	113.26	106.91	108.02	108.95	111.91	104.4	101.22	108.54	104.22	106.13	112.98	103.43	107.23	107.24	101.55	101.3	112.02	105.74	114.14	108.61	100.66	106.03	107.63	113.32	104.03
108.1	110.54	102.46	105.81	106.5	111.4	106.33	111.12	105.33	106.39	100.36	100.81	105.78	108.02	108.03	103.11	103.66	108.85	107.8	108.22	107.9	109.71	102.89	103.98	102.62	107.38	109.25	106.73	108.19	109.71	109.98	109.1	107.76	110.57	100.45	103.2	110.65	106.42	97.238	105.09	105.59	106.77	107.6	101.56	105.58	105.33	106.39	109.24	107.29	106.7
101.78	98.78	112.23	103.31	101.94	105.35	105.51	106.14	100.21	110.46	106.49	96.837	113.15	103.78	108.11	113.02	105.93	106.8	105.29	111.27	106.92	106.25	104.65	101.2	108.99	114.11	106	102.69	109.21	108.65	109.33	114.67	104.36	102.96	102.76	107.09	113.17	111.99	108.75	104.32	104.64	106.63	105.11	107.61	104.9	105.21	113.85	108.29	102.68	110.14
103.42	109.38	111.2	103.53	97.759	106.69	105.72	109.23	111.08	100.7	102.31	105.87	106.26	110.89	102.58	106.06	110.67	106.29	111.71	110.08	108.58	113.07	109.04	104.69	109.09	110.04	112.43	107.72	111.42	113.92	104.44	114.46	103.61	108.32	107.24	107.55	108.79	110.07	110.69	113.54	107.82	110.09	109.65	113.97	110.76	106.53	106.06	106.84	111.35	105.36
90.939	101.59	94.527	99.043	97.467	100.21	104.96	100.2	102.13	96.635	98.103	98.687	93.343	101.41	93.142	95.493	98.519	95.622	101.62	91.87	97.151	95.589	99.645	98.624	97.112	99.233	99.36	95.1	93.859	94.716	102.43	99.609	96.556	103.95	100.16	97.513	93.631	101	96.644	96.984	98.964	95.723	102.26	98.996	102.49	94.186	88.424	97.772	93.187	99.207
109.02	111.9	109.98	110.84	105.11	108.89	110.23	111.61	104.52	107.9	112.8	111.65	110.72	107.66	107.83	108.23	111.83	108.6	110.89	105.88	106.71	110.05	108.78	107.15	114.53	112.16	107.85	106.13	115.05	110.88	103.19	102.92	114.67	112.57	112.54	113.86	105.83	107.35	109.72	109.06	106.21	111.82	112.15	109.42	107.49	108.11	104.31	109.19	110.19	111.99
102.12	108.7	102.48	112.86	109.61	108.83	104.05	106.69	110.38	109.72	106.63	108.48	105.97	110.71	105.36	106.29	111.15	105.93	107.96	109.83	107.2	108.38	106.37	116.81	105.05	113.64	106.66	110.61	106.58	112.06	107.91	110.61	100.36	105.26	104.8	104.8	109.08	110.06	107.6	107.11	113.32	105.63	112.31	110.09	106.84	110.41	110.98	107.71	110.33	108.85
96.991	102.41	97.722	97.153	99.83	101.21	97.612	99.645	104.55	99.586	102.62	100.29	98.42	104.37	98.086	98.65	99.586	101.82	100.02	97.134	96.042	104.47	97.943	93.611	101.27	98.686	97.839	100.74	96.291	104.34	98.696	102.92	100.97	95.947	96.859	96.884	97.184	92.49	97.473	97.274	98.891	94.922	105.03	97.49	93.97	101.23	103.67	97.132	103.63	102.22
106.19	100.3	102.53	99.566	103.32	99.457	102.44	99.16	99.311	93.616	106.29	96.682	100.42	101.36	99.867	99.466	103.39	96.584	102.65	103.68	97.758	100.59	105.05	105.58	99.491	99.394	101.19	96.743	100.61	105.37	99.151	103	98.107	103.53	98.545	103.48	99.644	103.31	103.12	97.714	101.16	100	102.48	103.49	97.031	106.32	102.07	101.77	94.05	100.07
104.95	99.081	106.34	104.03	108.34	106.35	107.32	100.25	110.47	108.36	105.91	105.3	109.97	104.13	105.26	96.26	102.42	102.51	102.26	102.39	103.63	111.27	105.11	106.15	108.86	107.49	106.18	108.91	106.84	100.75	107.51	106.33	108.12	105.07	112.31	106.56	104.64	106.91	106.71	102.85	109.79	107.47	106.3	105.03	106.73	110.59	112.96	106.79	106.19	106.27
108.73	107.07	110.51	104.62	113.59	105.6	106.16	105.18	107.88	105.95	105.08	115.7	105.57	106.92	112.25	108.03	110.18	109.54	101.4	108.24	111.11	102.72	111.22	113.87	111.49	102.83	102.83	109.45	107.51	107.21	100.65	116.28	106.72	104.45	108.07	105.34	107.53	107.28	105.69	109.38	109.41	106.25	110.45	111.75	108.34	107.71	107.76	112.79	110.54	111.42
100.06	102.97	95.838	97.414	96.328	92.242	101.19	99.933	99.15	95.819	99.404	95.398	97.086	96.174	99.244	100.59	95.921	100.03	98.513	92.744	100.05	97.661	97.62	94.676	91.483	96.07	101.22	98.051	95.333	99.4	94.438	98.86	98.122	97.706	97.864	100.31	95.603	98.968	102.23	97.575	101.15	103.74	97.587	100.72	97.904	99.663	101.58	94.889	100.03	95.521
109.24	110.09	97.294	107.75	107.99	106.07	102.42	104.12	102.29	102.44	102.07	100.1	105.05	114.19	107.45	107.05	107.84	104.35	109.27	106.4	107.39	104.57	105.34	109.77	103.42	101.28	110.86	107.47	111.31	103.68	102.75	105.11	104.64	108.38	109.73	107.29	113.97	99.27	108.8	102.37	107.32	112.04	105.65	106.35	108.45	109.2	103.45	108.18	109.67	103.4
102.96	109.68	103.42	101.59	109.15	107.63	104.71	103.85	106.17	106.89	105.28	104.92	104.36	104.51	101.89	108.75	101.79	107.99	106.27	102.75	106.99	114.84	105.68	104.02	111.03	100.21	106.06	104.19	107.4	110.51	99.194	103.23	103.22	105.1	100.4	108.68	108.96	105.46	108.05	103.15	106.06	98.31	103.79	105.41	99.755	108.1	110.35	103.41	108.04	105.82
97.666	103.37	108.94	97.843	105.35	101.51	98.228	109.38	99.645	103.45	98.025	95.116	99.465	101.1	101.94	93.736	104.5	104.08	99.258	98.555	97.961	100.62	102.2	100.48	93.307	96.752	106.86	104.26	99.329	104.59	100.27	101.26	104.44	105.78	104.79	102.15	101.77	96.85	107.97	102.17	92.561	97.78	97.589	100.1	94.01	105.44	98.736	99	100.1	103.06
96.801	96.204	100.04	102.11	98.646	98.166	101.86	95.824	99.985	102.6	97.24	94.436	102.22	96.58	96.592	97.457	100.63	98.731	96.791	98.381	101.16	97.421	101.67	104.94	91.712	100.24	90.131	102.25	92.237	101.39	94.185	100.81	97.65	94.402	95.872	101.04	100.53	95.227	99.229	98.271	99.071	105.42	99.045	97.403	100.51	98.31	104.24	99.329	96.09	99.207
107.05	112.1	103.94	103.11	101.2	107.74	106.37	110.22	107.94	106.44	106.22	109.33	105.03	106.77	103.41	113.46	105.97	106.27	104.76	107.45	101.61	107.6	108.28	103.17	112.01	103.2	102.23	107.56	102.67	112.71	109.51	109.47	108.22	101.47	109	107.01	104.11	109.05	108.05	105.11	105.8	104.16	101.22	110.44	107.09	112.64	105.22	110.68	105.43	105.28
106.47	109.78	109.96	109.07	108.72	108.21	105.75	107.1	105.17	106.48	109.39	108.29	115.92	110.83	110.81	115.58	101.8	111.61	108.09	104.73	110.32	108.19	99.355	104.03	111.81	110.17	109.59	103	111.22	113.05	102.08	109.69	105.01	115.66	113.36	109.25	109.21	106.39	109.79	105.36	104.97	108.02	107.26	100.6	108.82	108.16	112.59	105.39	114.58	109.51
95.01	92.53	96.121	98.064	96.571	104.03	99.866	94.287	102.01	94.567	102.23	100.05	92.544	100.79	98.745	100.63	97.501	102.07	98.414	103.33	102.9	93.211	90.993	97.47	104.59	99.125	93.36	99.265	105.71	96.63	97.946	94.652	94.336	92.085	96.459	97.005	100.25	96.318	98.937	98.701	93.967	95.743	102.38	102.45	94.467	100.25	92.878	94.499	95.052	97.439
109.62	105.35	107.36	103.99	107.69	111.04	105.57	115.46	105.99	105.38	103.89	111.84	105.69	99.326	101.18	104.17	102.87	107.39	108.04	112.87	108.4	104.9	100.96	99.194	100.14	99.474	100.47	106.11	105.56	100.17	101.93	114.21	105.31	107.67	103.69	104.2	104.88	103.82	108.65	101.71	106.88	113.24	104.32	113.82	109.76	103.48	101.71	104.36	107.85	101.89
102.34	112.81	99.441	104.01	109.53	104.74	111.58	104.55	100.62	111.28	110.38	109.46	105.8	105.43	107.35	109.4	105.56	105.51	106.29	111.55	98.154	101.13	106.19	105.67	106.08	108.75	107.59	103.36	107.28	104.9	106.31	102.74	107.33	104.57	104.75	106.05	104.65	100.95	109.85	105.41	103.85	107.12	106.37	108.28	105.97	107.77	111.35	102.87	102.99	109.62
111.48	107.91	106.03	102.09	104.39	108.54	102.77	105.47	101.21	113.77	105.31	108.13	108.13	105.57	105.64	101.83	102.81	106.05	105.21	110.8	105.88	107.83	107.39	106.16	108.87	103.48	110.77	103.62	107.8	102.98	108.48	105.19	105.31	106.42	107.81	104.49	101.87	110.99	101.16	105.39	108.78	106.05	112.39	109.2	105.38	109.33	108.23	114.96	101.15	100.96
101.98	107.46	104.63	106.46	108.16	108.59	99.534	107.64	104.23	108.3	106.04	105.22	101.79	110.17	105.23	105.67	104.25	109.22	107.5	113.75	107.08	104.13	103.64	109.58	107.87	108.12	104.4	105.53	110.13	102.82	108.56	110.36	105.04	109.71	105.72	108.67	107.88	104.03	108.7	112.94	104.57	100.93	110.83	103.18	104.14	110.63	107.97	114.91	107.23	105.56
105.02	106.28	106.28	97.874	107.88	103.77	100.07	103.16	103.4	102.14	110.28	107.85	103.23	107.63	101.29	104.16	100.86	104.25	100.88	103.87	110.3	109.48	103.22	98.69	102.4	103.22	111.69	106.02	106.67	100.47	103.5	106.64	106.42	106.37	105.41	111.03	106.86	106.98	108.27	104.12	108.21	111.41	107.06	107.05	100.02	105.19	109.79	106.42	106.5	104.9
106.53	108.65	107.33	108.09	113.39	105.67	106.3	106.71	107.8	100.01	108.73	110.82	106.25	112.94	106.11	110.39	104.34	113.76	109.67	107.84	107.01	110.17	108.09	100.23	111.46	104.68	116.8	108.99	106.13	109.46	112.61	106	110.07	112.72	104.87	111.51	108.09	106.56	109.38	109.37	113.06	108.51	111.26	114.55	110.57	109.59	112.15	113.7	111.52	115.2
105.9	112.63	110.39	110.18	108.77	108.31	105.95	107.6	111.09	108.64	103.99	96.654	107.3	108.55	100.91	103.63	111.41	110.92	108.98	108.85	111.54	105.06	102.59	105.58	109.13	105.93	104.51	99.911	99.701	107.45	104.82	105.19	100.49	104.97	106.69	109.8	104.06	101.31	104.79	101.46	106.97	105.62	104.67	104.18	107.78	113.67	104.6	107.64	107.58	112.56
110.34	106.81	109.89	115.03	109.55	109.53	102.94	111	109.63	108.63	104.5	111.01	106.94	106.73	111.66	111.49	109.96	112.15	104.68	113.62	110.95	106.2	110.81	108.15	110.48	104.9	107.65	99.741	111.36	104.7	112.88	102.06	111.13	103.65	109.64	110.72	107.72	108.14	109.49	113.93	108.18	106.58	112.38	111.42	107.52	104.72	108.29	109.45	105.16	107.51
105.16	97.035	102.35	104.65	101.78	107.38	96.751	102.35	98.965	100.68	97.322	102.16	96.691	101.69	99.447	99.582	101.07	101.76	100.1	98.861	97.814	107.1	103.23	105.13	99.97	98.928	101.78	97.862	106.3	104.59	102.53	102.43	100.98	102.53	102.15	102.41	98.626	102.9	105.17	101.37	104.51	100.02	96.725	98.861	106.57	100.27	98.28	101.92	103.39	106.96
110.07	108.76	108.38	103.76	105.82	109.39	105.39	103.5	110.58	109.76	106.51	100.55	105.49	107.63	106.07	114.22	116.84	98.342	107.56	113.06	107.34	112.73	112.07	106.53	104.83	102.26	106.93	104.17	107.92	103.18	107.31	106	112.94	107.75	109.26	101.65	105.12	106.9	108.07	103.35	103.29	106.74	109.48	112.44	101.28	105.47	105.44	100.18	108.24	106.95
103.31	106.21	105.69	103.26	104.45	112.5	115.5	109.19	103.86	111.84	106.62	105.42	101.49	103.51	110.16	113.82	107.79	108.11	108.42	103.18	103.49	102.96	107.83	109.14	106.27	106.73	106.29	101.01	106.08	103.35	111.78	105.46	107.76	106.25	103.57	102.86	109.75	102.12	99	111.49	102.5	106.93	106.97	104.19	107.05	110.01	102.53	104.07	107.9	107.6
105.23	103.39	102.68	100.53	105.3	101.1	110.9	102.16	105.47	110.92	104.68	104.11	111.56	99.927	114.25	106.67	109.42	103.1	106.34	101.68	105.48	111.06	105.2	109.51	109.57	104.49	105.99	105.66	101.07	106.45	104.73	108.28	106.51	106.45	101.59	106.17	111.46	103.61	98.518	104.26	107.05	105.98	111.23	105.62	101.25	106.79	107.34	108.12	108.93	100.47
108.88	106.63	109.92	100.65	110.52	110.32	102.64	107.42	107.89	103.57	107.58	107.1	111.64	105.95	100.13	105.37	107.22	100.81	105.4	100.41	104.22	103.03	103.3	98.42	108.91	109.73	104.75	107.91	104.49	109.7	106.39	106.54	101.44	106.7	105.85	106.83	107.43	101.22	106.65	111.04	103.64	96.471	104.96	102.93	104.36	105.76	105.82	108.63	105.03	103.42
94.981	103.04	99.036	106.37	95.098	96.551	97.995	100.51	97.723	97.02	96.186	101.55	100	103.39	95.742	97.514	98.167	101.48	94.424	97.748	104.01	96.131	96.654	96.226	99.227	102.27	103.96	92.385	103.11	102.35	99.256	97.188	100.82	102.43	103.64	93.015	95.429	100.1	101.9	95.776	98.368	97.641	102.2	95.971	100.25	95.7	100.89	99.87	97.665	99.974
101.88	98.685	98.52	95.162	99.497	100.05	91.616	98.78	95.697	100.54	102.99	93.243	98.421	100.66	108.81	101.54	99.625	95.855	108.23	107.29	101.64	102.86	100.33	102.46	98.001	101.97	98.606	101.47	95.113	98.033	99.071	99.752	99.76	100.41	102.83	101.2	99.66	95.559	96.336	102.82	101.7	102.16	95.896	102.19	98.066	102.84	104.74	97.044	97.889	98.926
101.2	109.07	104.32	105.09	106.64	106.8	111.61	102.11	103.29	99.75	105.31	105.89	106.29	105.68	102.78	103.7	101.17	107.73	105.4	105.52	103.99	103.24	102.32	107.48	107.24	104.84	102.06	109.06	99.807	101.59	105.4	102.73	110.42	107.43	104.6	99.787	105.3	109.24	102.31	106.32	106.44	103.56	102.13	108.23	104.02	104.48	110.34	106.01	108.5	109.41
95.8	97.873	100.53	107.09	102.17	101.88	96.252	106.74	99.246	101.78	104.08	100.54	105.3	93.876	95.766	101.59	97.249	101.88	99.764	95.767	96.756	99.051	101.1	100.89	93.424	97.858	101.04	99.496	100.16	98.083	98.717	99.087	108.83	96.773	97.589	99.512	102.02	101.43	95.823	101.51	104.81	97.461	98.925	99.22	95.535	109.87	102.56	93.801	96.672	102.59
113.06	106.87	99.125	104.35	102.15	104.8	106.03	105.42	105.44	106.42	104.25	97.797	105.99	108.5	95.663	109.69	107.21	107.38	108.49	111.95	115.68	112.72	105	110.71	108.63	105.72	111.97	101.61	107.14	107.98	105.61	114.72	107.02	106.39	108.23	105.94	107.92	107.51	107.35	103.66	108.69	101.27	102.67	109.66	108.63	108.82	114.21	108.96	99.452	110.82
115.55	102.99	107.66	110.72	106.02	106.71	110.65	105.19	104.43	108.7	103.72	104.22	109.11	108.8	106.29	103.38	104.56	103.03	104.77	105.56	105.89	106.33	108.06	104.98	103.72	112.64	100.72	105.26	101.45	104.93	105.85	101.74	103.45	108.25	99.762	103.09	104.81	106.57	108.69	105.16	104.62	103.49	101.09	105.31	108.27	105.9	98.882	107.73	105.7	108.43
111.09	110.51	116.01	103.5	115.34	110.52	109.67	103.49	107.67	103.1	108.59	106.35	104.91	106.89	107.47	107.01	111.6	113.75	104.32	105.77	105.81	109.72	110.8	111.84	115.36	108.82	112.67	103.81	113.47	111.64	101.04	107.88	105.36	107.38	105.06	108.41	100.85	107.28	107.02	103.46	107.25	114.55	110.99	108.19	110.55	111.25	111.04	106.3	102.69	116.1
102.76	104.76	98.62	100.82	103.76	98.433	100.89	100.32	104.13	99.541	101.29	108.01	98.888	92.819	101.69	97.16	102.1	103.24	103.02	100.84	107.83	104.03	98.886	100.62	100.69	95.904	99.91	97.377	98.364	98.965	109.09	97.196	101.85	101.45	98.78	102.57	97.174	97.421	100.31	104.04	103.42	97.443	103.75	102.38	99.816	100.25	102.78	104.22	104.71	98.73
106.35	101.66	107.17	109.6	102.09	105.53	107.21	103.57	105.34	115.73	110.54	107.7	108.79	113.95	110.34	104.2	109.92	113.66	105.91	119.17	105.44	113.31	106.63	102.95	107.59	101.74	108.4	109.18	107.14	110.34	115.38	105.13	104.95	108.57	101.86	106.23	108.51	111.59	110.27	108.52	110.42	112.59	100.25	110.64	104.56	106.12	109.15	110.74	105.05	106.78
111.84	101.06	108.33	113.85	106.57	114.85	108.51	108.64	107.85	110.91	107.57	109.57	108.07	105.46	105.68	108.17	104.91	107.79	116.62	104.09	107.47	107.8	109.69	105.62	109.19	107.77	114.48	111.99	112.86	109.66	113.74	108.3	110.74	107.07	105.84	106.09	103.25	110.6	105.25	108.85	109.39	101.94	108.49	107.88	112.45	109.69	112.58	107.06	104.5	109.34
106.79	110.47	104.58	108.31	106.22	106.94	109.65	103.08	102.81	103.97	107.48	103.86	101.37	104.11	102.66	107	110.96	111.11	104.58	96.74	107.21	109.29	103.73	107.35	103.68	99.082	104.56	100.37	109.06	105.62	99.074	111.82	102.08	109.09	107.96	100.59	101.99	104.87	107.21	102.03	109.26	102.72	110.12	105.53	108.45	99.825	104.37	108.36	101.29	105.42
95.685	99.313	102.27	104.58	99.274	96.884	96.713	108.81	94.742	101.51	108.35	97.936	101.02	100.36	102.43	98.799	101.13	101.48	93.499	101.47	102.82	104.3	105.49	100.52	105.18	100.88	102.1	100.09	102.65	99.519	95.999	95.629	96.299	103.5	102.5	98.709	104.8	102.84	96.51	96.569	106.74	102.92	104.72	100.7	96.661	101.5	97.976	104.21	102.34	102.41
104.83	111.19	101.25	113.47	112.45	108.91	105.33	110.49	112.77	110.93	106.43	106.88	109.17	105.9	111.87	113.79	114.08	104.33	114.33	111.75	108.25	108.94	108.58	104.6	103.94	109.65	107.85	110.87	102.96	112.14	110.98	105.79	104.73	110.98	107.34	110.97	106.22	115.51	106.02	111.75	110.57	114.47	111.41	105.31	111.3	106.24	107.69	106.04	100.92	108.37
104.41	106.74	111.08	103.17	111.95	108.64	102.95	112.96	108.59	113.63	108.22	109.45	105.23	115.45	106.65	109.61	108.11	113.1	99.56	107.75	104.2	113.29	107.7	105.54	111.82	104.95	108.64	109.47	107.08	111.23	111.3	109.56	103.14	104.75	108.21	104.01	107.78	109.99	107.75	109.52	101.96	107.1	108.74	111.01	112.79	112.1	112.15	106.35	109.81	110.17
108.11	107.49	108.11	109.57	107.39	102.7	101.47	104.98	107.37	106.31	101.37	103.53	103.94	101.53	100.12	103.58	111.84	98.358	103.68	104.83	105.37	100.69	103.34	99.905	104.71	100.33	107.36	104.38	110.4	105.67	106.41	106.04	110.7	107.8	112.54	108.89	109.65	103.54	105.92	105.19	108.28	110.22	101.92	100.92	111.53	105.42	104.25	102.52	103.29	104.88
108.06	106.98	101.3	105.09	103.33	104.34	109.66	107.17	111.19	106.96	102.37	108.54	108.21	107.41	107.42	104.45	104.42	104.42	113.16	112.98	107.82	108.33	106.21	105.89	106.99	105.44	108.44	104.29	107.25	109.96	110.2	107.51	111.26	106.65	110.41	103.92	105.17	101.78	100.21	111.21	104.61	97.446	104.41	105.54	106.07	111.5	108	99.457	108.06	107.67
109.09	99.632	107.25	103.24	107.22	108.32	99.726	106.3	102.68	109.37	108.63	106.97	106.99	104	105.39	107.23	104.34	106.96	104.17	97.807	108.16	106.35	106.39	105.23	104.97	111.76	107.52	113.25	109.05	105.03	99.468	105.13	102.42	102.94	97.742	103.42	103.75	105.86	104.73	103.19	109.21	101.55	103.33	107.89	104.86	106.2	106.03	103.01	116.1	109.56
108.71	106.91	108.9	110.81	98.399	108.83	104.06	98.977	110.62	108.8	108.45	104.65	103.75	105.15	107.84	104.79	110.69	103.85	105.1	108.48	104.54	103.46	105.23	103.56	113.09	108.29	110.75	101.28	111.34	107.48	99.796	113.61	110.04	111.7	110.39	107.65	110.18	105.4	102.45	105.67	110.03	107.71	108.64	108.29	112.15	105.6	104.63	99.525	101.99	109.5
103.68	102.63	104.01	108.47	110.37	105.38	106.76	105.98	104.07	103.43	102.63	111.42	101.47	103.86	106.65	103.24	107.37	104.45	104.55	103.44	117.23	105.56	105.36	103.94	112.46	101.88	107.14	108.32	111.44	108.08	108.95	104.82	103.12	109.93	105.47	105.51	107.97	105.2	108.29	106.13	106.51	107.1	106.96	105.08	95.032	104.62	110.23	109.62	110.84	109.59
106.89	111.42	104.69	102.98	104.29	102.22	104.91	102.68	107.32	102.01	103.14	102.62	105.36	113.23	104.07	99.944	101.31	100.25	106.14	99.913	111.14	104.45	100.86	101.83	101.05	107.47	103.07	107.81	101.06	106.82	106.99	103.16	99.005	102.85	99.197	101.62	106.88	102.21	106.62	102.03	107.42	106.06	105.09	104.01	102.98	99.025	99.478	101.83	103.58	104.37
110.19	111.62	110.32	109.15	108.3	97.83	106.4	109.86	105.78	108.42	101.24	105.99	110.72	107.9	111.64	107.34	110.77	107.25	105.67	107.97	111.88	109.55	111.41	111.77	106.08	106.26	105.7	109.78	112.17	109.29	112.07	108.51	112.31	111.39	105.49	110.96	104.73	105.92	107.08	107.51	108.63	105.47	116.34	106.51	102.25	105.83	111.71	108.81	113.71	107.19
104.94	106.14	103.75	108.13	102.54	101.44	102.8	109.11	105.91	101.58	107.03	103.52	101.75	108.04	109.64	104.09	110.66	103.07	101.16	105.87	109.71	107.21	108.46	101.92	112.7	109.86	104.78	111.76	107.56	103.6	108.45	108.84	102.99	106.34	103.19	101.43	105.18	106.22	102.72	107.25	101.16	101.93	108.17	107.34	106.97	113.14	102.9	105.64	110.02	111.17
96.563	98.453	98.427	96.847	97.76	98.641	98.848	94.036	102.53	97.033	101.47	96.973	96.442	99.603	99.637	102.88	96.743	96.694	99.777	93.48	96.405	101.5	96.715	96.891	91.805	96.529	92.256	96.565	103.46	92.523	98.634	93.321	93.775	97.163	98.948	96.849	96.806	99.65	92.482	98.577	104.05	98.984	95.365	99.888	97.35	104.51	93.474	101.48	92.183	98.64
109.91	106.61	103.28	105.91	109.14	102.19	106.26	104.88	106.78	106.06	111.62	107.39	106.87	105.23	109.86	108.32	109.04	111.52	106.69	106.92	103.24	102.88	108.54	107.35	103.48	103.53	94.918	107.2	101.52	108.69	100.54	107.05	105.85	105.15	106.79	108.7	104.79	110.25	98.982	111.19	98.742	102.6	98.616	106.29	106.18	103.86	108.98	111.73	100.82	105
102.62	110.07	103.26	97.455	104.4	103.7	104.63	103.03	107.44	103.38	104.34	107.1	105.41	107.02	111.73	108.97	108.16	103.09	106.35	106.38	108.86	100.63	108.88	110.36	107	106.82	104.87	103.09	103.78	103.49	103.7	109.7	105.13	107.68	107.32	105.52	108.39	109.86	103.14	109.9	107.04	99.345	108.62	105.39	103.83	107.49	105.15	106.84	104.12	107.37
94.026	97.899	92.622	103.83	98.381	97.763	97.95	95.894	101.1	99.674	97.121	104.15	99.476	99.36	93.562	98.868	98.297	94.383	98.228	98.677	106.04	102.6	100.49	99.936	97.168	102.28	101.91	98.303	101.94	97.621	96.149	97.644	99.148	97.563	101.29	105.14	94.17	100.99	107.02	94.764	101.34	100.89	101.74	108.86	101.08	96.199	105.09	104.69	101.87	98.402
103.66	104.14	101.56	109.91	104.6	111.77	97.968	109.77	101.72	107.68	109.22	102.02	109.7	106.55	102.88	99.742	101.78	106.04	105.88	105.68	103.69	103.76	105.68	109.87	103.94	105.91	108.47	96.045	104.98	104.25	101.7	107.19	113.98	107.51	104.18	101.63	105.64	109.9	114.71	106.74	106.15	101.82	112.23	111.17	104.23	104.1	102.34	108.71	111.22	103.55
113.41	105.17	112.25	112.66	116.23	108.37	109.78	107.01	111.22	108.48	104.46	113.12	106.07	102.44	110.17	108.08	110.41	106.8	104.27	108.83	109.68	106.16	108.87	107.35	104.13	104.12	111.6	103.4	105.41	104.63	110.41	111.57	109.07	103.75	111.54	108.83	110.1	105.13	109.41	112.33	109.74	111.19	106.61	102.61	101.06	113.05	115.54	110.87	110.32	105.08
107.72	110.36	114.01	103.93	114.35	108.77	109.6	110.13	112.93	109.29	106.81	109.4	112.97	115.88	108.87	110.01	107.84	109.98	111.71	109.62	111.38	111.55	111.04	109.79	107.88	108.69	109.95	113.23	111.71	110.29	107.26	113.22	109.5	116.52	110.29	107.49	108.78	111.59	114.73	108.81	113.96	113.05	110.53	102.69	109.77	107.62	113.46	109.67	109.95	110.81
102.55	101.79	102.8	104.55	99.513	105.04	100.23	97.33	102.19	92.879	96.685	105.05	100.24	98.065	100.14	105.3	97.224	100.79	102.53	100.1	97.358	100.91	100.46	104	92.406	103.31	102.73	104.42	102.28	98.174	100.46	103.36	101.26	100.74	100.5	102.04	104.14	105.47	99.096	102.08	104.7	101.52	101.6	97.504	101.31	99.479	104.91	101.04	99.997	103.71
99.16	97.647	100.98	101.36	103.38	104.84	104	115	105.31	109.37	97.414	103.95	101.06	101.54	99.324	110.25	107.81	108.96	100.91	104.26	102.73	109.5	107.12	108.19	108.99	103.12	111.24	105.09	101.84	105.38	102.48	108.51	107.28	107.24	111.98	103.11	101.25	107.6	101.74	101.42	103.33	103.76	105.76	102.64	107.97	106.71	102.79	103.69	105.77	102.29
102.85	111.55	108.52	103.87	107.88	98.921	105.07	106.81	109.49	106.23	108.28	97.001	106.49	108.22	107.57	109.23	104.17	104.01	105.4	100.2	111.32	108.23	102.92	104.93	104.77	102.49	105.07	100.28	109.36	107.88	104.28	110.34	106.87	104.69	106.67	107.41	98.465	105.02	106.64	110.43	105.24	102.05	106.92	103.47	102.82	103.92	105.03	111.69	100.83	100.18
97.596	93.883	101.2	99.175	95.908	101.83	98.417	96.737	97.616	97.642	98.097	98.366	97.234	96.374	96.927	94.407	97.884	98.669	95.715	96.793	99.25	101.04	106.07	96.284	99.175	95.878	100.59	97.789	94.06	95.123	98.273	103.38	96.217	96.919	101.47	99.796	97.884	105.09	101.42	94.085	102.99	101.05	95.789	95.34	104.52	102.25	91.706	102.94	93.481	96.455
110.41	111.88	111.17	105.27	107.37	101.9	113.03	107.98	109.76	101.65	111.04	110.47	109.08	103.96	106.56	114.53	113.24	111.67	109.51	106.3	111.59	105.59	103.93	108.81	114.37	107.37	108.26	105.69	106.16	109.33	104.88	110.28	107.31	109.59	109.88	107.62	101.84	111.22	107.56	108.6	112.87	105.69	109.25	107.08	108.02	110.23	109.5	112.09	102.74	107.6
99.305	105.66	107.1	104	101.39	103.61	109.85	106.47	103.75	103.34	109	114.52	106.83	106.19	105.63	111.79	105.22	105.56	102.89	103.19	100.99	105.73	102.12	108.72	101.21	103.07	106.58	103.82	102.04	102.56	103.41	105.87	110.84	100.95	102.07	105.79	100.37	100.31	101.18	101.45	101.92	103.12	103.82	102.19	99.955	105.56	110.48	110.79	106.35	109.48
109.17	109.86	112.52	106.83	108.38	116.66	108.18	110.89	110.87	109.33	110.78	104.44	109.21	110.63	103.93	113.72	108.13	107.45	113.72	111.41	111.99	109.77	105.7	116.28	111.89	99.392	113.25	110.29	113.09	108.85	114.85	108.49	107.51	113.75	112.11	107.8	109.14	108.31	108.1	107.4	115.48	105.22	111.04	104.1	111.28	108.08	105.24	111.57	106.69	103.21
102.67	94.106	95.492	105.32	102.99	94.801	98.605	98.442	95.683	92.979	95.267	99.8	89.297	95.924	93.771	99.67	99.288	93.46	97.019	102.48	100.78	100.1	96.941	97.893	104.02	101.31	93.376	100.8	94.766	98.179	101.21	99.306	93.362	98.425	103.11	96.294	98.62	96.195	101.47	101.41	96.132	94.552	99.452	102.96	96.624	94.576	99.651	98.911	101.17	91.234
100.73	105.39	98.568	107.48	103.36	101.68	109.34	112.12	103.44	108.27	107.36	106.86	104.48	101.54	101.39	105.4	103.62	104.19	102.91	110.47	109.62	102.52	105.28	108.16	108.1	105.81	104.16	99.374	104.46	105.66	105.54	105.15	104.75	109.44	105.53	102.35	105.03	104.32	108.66	109.49	108.21	100.95	106.32	108.17	108.88	102.47	106.5	103.54	104.22	107.5
105.91	105.74	105.2	108.66	103.61	101.37	106.09	105.17	110.74	99.933	102.46	104.29	107.26	108.71	110.04	108.57	108.38	104.55	106.09	109.51	103.4	111.58	110.22	104.51	102.97	109.53	108.13	108.02	105.34	101.67	107.6	101.7	108.88	100.66	109.65	104.39	105.23	105.19	105	111.55	106.72	100.54	111.11	110.25	101.65	103.14	103.85	108.42	101.48	105.96
105.8	108.5	108.77	107.19	105.38	98.687	101.92	105.2	105.47	104.92	107.29	108.45	103.63	107.04	106.14	102.44	106.17	105.35	105.49	104.37	111.7	105.13	109.35	109.74	101.79	102.12	107.75	107.56	110.07	104.21	108.97	106.47	103.69	109.85	105.18	100.53	107.24	105.44	108.12	106	105.97	102.61	103.41	105.6	106.22	108.15	108.32	105.15	107.71	108.36
92.881	97.085	97.902	102.07	96.291	96.485	106.15	95.551	93.066	102.69	95.087	103.62	98.123	103.8	97.918	96.889	105.96	95.708	98.77	101.91	93.552	101.6	98.138	98.399	94.316	100.25	94.476	102.51	102.41	103.56	99.927	97.627	89.072	96.9	94.286	95.321	98.608	98.401	94.434	98.296	94.892	95.366	97.538	94.872	97.928	103.11	92.884	105.94	101.58	99.15
108.56	116.77	107.5	113.1	108.69	107.33	109.64	112.6	106.59	108.25	104.02	104.41	104.85	105.12	103.84	106.52	107.76	100.86	108.43	105	107.48	98.785	105.1	107.75	105.8	104.2	104.8	110.94	106.77	107.11	102.77	108.19	105.85	114.89	99.642	104.6	101.52	109.73	108.08	109.33	108.76	109.86	98.63	102.25	113.37	105.25	106.01	104.14	109.05	110.81
96.811	95.233	99.724	93.324	103.55	98.373	100.12	96.458	98.043	95.327	98.027	101.5	97.582	100.64	98.31	100.9	104.47	99.266	96.734	101.85	95.839	100.78	98.21	95.903	100.13	105.2	97.055	101.27	95.368	102.21	99.39	101.56	95.821	97.716	98.916	101.29	95.456	105.25	92.664	97.956	96.287	99.445	100.9	89.741	99.154	93.76	99.004	98.951	103.84	95.381
103.16	107.6	99.139	105.05	99.714	105.25	103.71	109.3	100.54	103.55	102.99	101.31	104.61	107.92	109.23	107.11	110.68	108.86	100.28	106.08	99.309	102.46	104.51	109.1	110.11	103.1	110.02	100.91	109.31	104.48	112.73	105.53	105.92	103.74	101.85	105.02	105.21	103.85	106.95	107.97	106.76	107.36	107.27	105.45	101.4	107.98	107.17	105.8	109.28	104.15
104.41	105.5	109.5	109.03	99.917	103.12	108.88	106.55	109.9	106.34	102.62	107.17	103.06	107.89	105.44	108.44	104.42	106.65	105.65	107.39	107.3	112.14	109.49	108.12	107.59	102.57	102.11	104.54	106.17	107.34	111.52	109.71	105.04	106.16	112.53	109.62	110.11	103.28	102.9	105.72	108.35	108.42	111.59	99.438	109.28	109.39	103.71	108.32	103.64	107.44
105.49	107.73	103.06	104.82	108.92	103.6	111.73	103.86	108.19	104.61	108.42	105.28	108.85	103.89	107.85	105.77	105.03	101.63	106.43	105.19	106.21	104.52	107.25	96.699	102.28	106.45	108.71	104.86	109.75	106.59	107.47	107.31	102.42	106.29	108.15	103.99	108.67	104.55	103.87	105.41	100.51	110.08	104.77	103.92	103.42	106.32	107.88	107.72	107.57	108.83
104.89	103.11	110.64	101.87	106.06	100.35	102.62	107.6	106.21	111.41	107.09	106.19	111.15	107.66	100.91	107.6	108.77	106.78	113.9	107.43	115.24	110.23	107.2	110.63	110.37	106.52	114.38	106.8	106.91	109.13	116.84	115.12	105.63	108.98	108.2	105.93	110.83	102.33	112.75	110.04	109.46	106.03	110.21	100.91	100.99	100.12	107.08	109.71	109.68	107.47
106.68	99.239	92.177	96.092	100.63	99.395	99.045	94.699	93.234	93.17	95.134	91.312	102.29	93.179	103.77	99.161	101.16	93.952	94.801	99.683	105.04	102.14	92.895	98.391	94.369	97.347	101.9	99.971	103.75	101.4	96.484	100.15	96.674	100.03	96.867	96.258	95.549	99.141	96.043	97.251	103.47	101.86	99.355	96.924	93.141	101.1	92.642	99.32	98.58	96.86
102.99	99.406	97.81	95.272	100.26	99.397	95.248	100.55	98.308	103.52	98.414	99.46	103.97	100.93	98.398	95.199	99.637	97.052	99.463	107.88	100.22	92.331	99.375	94.544	92.044	101.68	92.105	108.71	96.245	103.17	95.684	101.69	99.68	98.513	95.725	92.936	102.45	101.46	98.324	100.65	100.9	102.45	100.41	100.94	98.969	94.385	103.86	101.76	106.37	93.987
109.52	104.03	105.01	105.25	105.89	108.01	108.5	105.07	99.326	111.17	103.77	109.53	100.63	112.76	104.75	107.81	105.8	108.55	103.42	102.37	105.72	99.345	107.35	108.16	106.87	115.05	108.25	105.43	110.07	106.92	104.18	107.85	103.76	104.94	114.4	107.92	105.58	99.492	101.82	105	106.6	108.93	107.03	105.6	100.57	113.75	101.7	106.86	103.82	100.63
108.69	105.45	102.11	96.941	107.03	108.23	111.19	105.33	105.35	102.64	110.31	107.63	103.93	106.81	109.25	104.53	109.4	106.61	112.5	106.7	112.69	107.17	112.92	114.62	108.61	111.55	103.69	105.7	110.86	103.85	108.39	104.3	105.34	111.95	101.79	104.9	101.7	106.21	112.33	102.68	108	108.76	111.4	109.74	104.75	102.7	106.92	106.57	108.14	105.82
107.41	111.4	109.73	101.33	108.85	109.16	104.08	105.19	108.86	113.52	107.4	111.93	106.96	111.72	101.27	112.37	109.28	107.26	110.08	110.54	111.17	107.92	106.13	102.21	106.81	103.64	104.84	110.07	108.94	110.84	109.32	106.08	106.03	108.72	107.21	110.71	109.82	107.5	102.92	104.73	107.74	106.63	104.72	112.95	110.78	115.91	106.01	109.37	109.08	106.21
111.81	112.14	110.48	107.05	99.444	106.58	103.41	106.94	108.01	100.18	109.1	111.11	104.72	108.65	108.17	101.76	106.95	110.9	107.93	100.79	110.42	107.48	104.71	106.04	106.54	103.08	110.82	108.83	110.25	105.28	106.23	109.52	112.28	109.73	104.15	104.7	105.42	107.12	109.03	113.06	106.48	104.48	105.38	107.49	103.82	106.16	107.04	104.75	104.48	97.638
99.553	100.81	99.477	98.206	98.982	92.84	91.783	99.045	100.14	101.3	96.785	99.048	96.513	102.27	94.53	99.796	100.63	96.916	99.305	100.1	104.64	97.084	99.307	96.993	102.85	93.171	95.873	99.43	98.415	95.367	100.17	98.411	96.021	96.257	97.567	96.853	95.567	101.9	97.027	96.459	103.36	89.607	91.034	92.604	94.852	94.745	97.943	90.082	103.72	97.058
92.067	101.24	101.83	96.825	94.783	102.73	95.077	98.131	98.316	94.368	93.908	103.63	101.82	97.064	93.185	95.256	100.92	100.96	106.72	99.397	95.346	103.02	97.657	99.447	95.758	95.238	100.1	100.25	90.319	97.723	98.839	98.064	97.082	99.089	93.43	94.419	101.41	93.867	100.12	97.927	98.375	98.142	97.059	97.311	100.68	93.998	96.127	103.22	101.64	103.07
98.348	96.102	104.78	94.028	96.237	93.496	98.944	97.682	93.516	97.488	101.98	97.629	96.486	100.31	99.626	96.367	96.886	102.99	94.426	100.34	101.47	101.32	98.008	98.595	100.94	100.27	96.39	104.13	95.141	94.859	101.68	98.373	98.928	97.964	92.659	101.33	95.075	99.804	97.933	90.816	100.36	97.858	97.999	104.99	98.874	93.308	97.104	98.169	96.117	96.911
108.6	104	100.96	100.4	109.1	103.69	107.9	101.47	106.5	104.95	106.43	101.51	105.47	107.33	104.65	104.51	103.93	104.69	109.19	104.45	107.69	101.78	105.4	105.55	105.37	107.57	104.42	102.48	102.58	110.19	104.01	113.54	106.66	107.51	107.27	109.08	105.01	106.14	104.15	106.35	101.66	100.8	110.97	108.78	104.84	107.43	106.45	103.89	103.87	104.44
107.97	105.49	109.21	110.55	104.43	111.52	109.18	105.91	106.44	100.92	110.93	107.77	103.28	103.78	111.73	107.54	108.25	110.22	111.27	103.58	108.92	105.69	104.62	106.23	110.78	108.12	105.9	105.49	110.62	105.34	104.15	105.12	104.78	107.06	103.89	106.92	106.67	107.74	106.52	106.82	109.08	109.27	108.8	105.16	107.09	107.68	105.82	107.43	104.53	106.8
106.23	110.27	105.52	103.8	112.12	109.93	112.82	108.3	107.17	101.48	109.34	106.36	110.14	103.54	107.91	106.29	112.59	105.33	108.34	113.37	111.9	114.19	104.87	102.96	104.2	100.7	104.87	109.6	104.83	115.69	108.1	108.85	107.18	110.89	101.38	110.52	105.8	111.39	108.19	105.7	109.6	105.68	108.11	108.85	110.78	110.77	107.09	102.6	107.39	106.79
101.45	105.36	109.14	104.57	106.86	107.16	103.58	100.08	102.84	109.51	103.67	106.26	106.69	100.42	117.65	112.38	109.46	113.82	108.38	112.72	106.95	99.864	102.15	106.88	99.318	109.88	100.74	100.81	106.82	109.3	106.2	107.72	108.56	107.42	107.48	112.17	100.79	105.22	105.65	109.17	105.25	107.97	100.22	104.19	105.21	107.93	105.39	105.36	113.16	110.89
97.574	96.171	102.9	103.32	102.13	100.23	93.379	98.267	101.3	98.836	101.12	103.13	100.3	102.98	97.891	98.868	100.22	94.579	101.77	98.387	93.736	100.81	101.75	99.563	98.203	92.991	99.75	95.055	102.39	96.092	92.165	100.27	95.217	100.32	98.886	93.177	95.284	98.459	100.64	102	96.125	91.383	97.52	100.7	98.563	102.38	94.954	99.93	97.502	102.55
99.166	101.16	107	96.265	106.48	103.57	100.69	103.17	98.199	98.064	98.366	103.84	103.46	101.53	96.715	107.48	101.76	101.7	102.49	103.62	102.19	105.18	105.3	98.421	100.27	102.49	90.578	99.826	95.459	98.504	96.028	97.397	101.95	100.96	93.872	99.23	99.982	99.118	97.338	100.73	103.17	100.46	97.841	100.31	100.39	99.927	102.66	99.546	101.43	105.58
103.28	107.57	105.62	114	108.95	105.22	108.91	101.98	103.47	110.68	109.85	106.87	106.09	105.44	97.725	104.59	107.7	109.69	107.39	107.3	105.64	100.46	100.87	102.6	102.98	110.05	105.24	107.35	106.81	101.89	101.08	107.77	107.31	104.88	102.98	102.38	105.83	106.15	106.7	111.5	104.41	105.16	100.24	105.35	108.45	101.04	99.716	104.71	105.82	103.69
100.71	99.484	94.672	100.3	92.104	95.949	99.761	104.93	98.734	104.04	101.29	92.834	101.74	103.71	99.198	102.23	96.628	100.31	103.5	98.075	100.5	98.17	95.928	98.223	101.69	101.07	100.63	100.78	102.93	104.77	103.21	100.91	94.135	104.52	101.93	102.79	93.015	107.32	99.825	97.433	104.56	101.17	103.97	104.48	100.06	104.34	104.78	101.5	106.74	100.3
104.63	110.51	99.786	106.37	104.4	106.35	104.87	109.67	105.39	110.35	103.28	104.75	105.27	106.67	108.38	109.89	103.34	110.13	104.28	111.73	106	103.18	101.26	104.22	107.74	102.66	101.8	113.56	102.17	102.18	107.77	111.61	97.086	111.38	107.16	110.72	111.1	101.6	113.58	104.19	102.93	107.1	110.48	104.56	104.28	104.96	103.31	105.53	108.65	105.55
103.92	107.01	105.87	109.32	105.26	109.02	107.48	104.72	105.49	110.11	103.26	106.66	106.87	96.408	104.22	116.02	106.68	110.34	106.89	108.7	103.59	101.47	106.89	108.49	108.13	96.666	107.51	109.19	109.66	104.47	110.79	104.79	104.95	101.84	100.25	98.585	106.13	108.03	112.49	106.6	106.78	112.22	109.11	115.72	107.34	109.45	109.16	107.36	107.31	103.67
102.87	102.54	100.36	97.322	94.951	99.814	104.94	105.27	98.94	101.08	92.298	95.429	96.125	91.199	91.458	93.642	102.33	99.976	101.31	98.627	102.22	96.874	94.379	98.415	97.072	92.756	97.134	94.2	99.427	94.903	96.85	99.523	91.43	101.13	102.69	96.063	97.675	93.98	101.52	89.986	97.486	100.71	96.375	97.7	98.419	101.47	96.64	92.152	91.207	94.684
108.35	110.09	105.69	105.36	105.33	113.8	109.78	102.17	112.54	106.64	112.48	113.63	117.4	106.49	106.8	102.41	111.55	109.87	109.36	106.46	118.39	110.33	114.93	111.24	112.33	106.38	110.52	109.91	115.39	109.2	112.91	110.52	111.38	109.67	110.51	113.82	104.83	108.9	106.87	112.04	109.02	112.28	115.04	109.05	108.99	111.89	112.87	110.7	106.32	109.12
103.9	102.62	97.112	97.389	103.49	100.39	99.037	103.85	100.34	101.75	102.18	101.02	106.39	100.9	96.49	102.78	103.61	97.37	107.54	99.514	98.824	109.06	97.187	100.85	102.1	104.41	101.42	95.862	97.878	96.341	97.312	100.21	99.246	104.35	105.74	100.3	103.08	100.61	96.091	101.83	100.66	98.423	95.82	97.42	105.11	98.869	98.487	101.8	99.534	97.817
105.05	106.97	108.34	108.13	110.05	106.85	109.3	109.79	105.8	110.05	112.78	103.96	105.34	114.06	101.13	107.01	108.49	112.83	102.82	98.988	111.97	105.49	108.68	109.46	101.22	110.86	107.67	105.02	101.26	102.8	110.98	111.72	109.23	106.04	110.21	104.29	109.76	111.86	107.1	106.97	108.01	106.14	108.63	111.25	111.8	109.85	111.5	106.89	109.8	103.26
108.19	104.24	108.92	108.93	112.49	110.73	110.99	111.57	108.43	108.43	112.55	112.63	105.86	102.32	106.02	110.29	108.77	109.81	108.84	109.71	108.4	109.83	112.68	109.1	106.1	109.38	108.41	111.29	109.04	105.95	103.27	112.06	109.81	105.13	106.09	110.28	108.39	111.63	104.39	111.46	107.46	109.8	110.35	112.83	116.1	110.66	108.21	105.4	108.36	104.59
106.46	108.46	111.29	100.1	105.32	111.3	108.23	108.43	108.51	108.82	111.33	111.76	111.76	108.05	107.26	113.75	106.75	103.97	103.95	105.06	107.56	108.48	106.23	107.74	109.53	101.43	109.19	105.5	108.4	109.69	105.85	104.87	108.96	100.5	105.75	107.06	108.81	104.11	111.82	107.65	103.68	102.55	120.2	103.48	112.46	107.18	108.55	106.71	105.98	111.27
106.43	105.32	114.14	107.23	109.65	106.91	106.63	105.72	108.26	100.83	107.55	108.47	108.47	107.23	104.48	104.82	104.13	107.07	107.16	109.77	112.41	103.48	109.08	108.67	103.55	108.86	105.99	104.1	107.65	105.13	107.82	118.2	107.5	110.78	104.66	111.45	106.91	106.37	105.61	104.06	112.13	105.28	111.07	109.76	112.32	108.49	101.56	105.74	108.42	110.01
105.71	104.09	105.27	103.85	113.58	103.27	102.37	107.06	109.45	106.49	102.87	105.01	110.42	106.78	100.99	94.001	102.27	103.89	106.45	107.06	101.38	105.22	102.68	110.18	100.85	108.61	100.12	111.54	100.99	109.25	104.15	101.39	102.76	107.23	105.59	104.34	107.93	111.92	104.54	101.73	110.74	106.15	112.25	108.61	104.52	103.81	103.86	104	102.58	110.15
106.01	107.05	106.82	109.7	103.07	106.39	115.57	106.62	104.61	109.7	107.23	103.23	102.22	104.56	106.32	108.78	106.38	107.1	102.9	101.06	104.69	108.71	107.34	105.92	114.4	103.5	109.36	105.27	113.8	108.21	107.09	108.45	109.64	106.07	105.42	99.806	107.97	104.1	95.186	104.55	106.34	101.66	105.82	104.57	107.57	101.88	108.43	104.08	109.82	110.34
105.26	106.09	106.91	107.79	106.67	110.15	114.1	108.47	104.56	105.18	106.3	112.56	113.48	103.41	111.76	104.25	104.39	106.62	105.81	110.8	102.48	110.22	100.86	105.02	109.95	112.47	109.54	102.8	104.3	107.72	104.39	113.15	106.27	110.93	113.28	108.78	103.88	103.6	109.02	103.7	112	106.43	109.14	112.05	109.37	106.88	110.47	105.41	112.61	105.4
102.61	96.085	99.054	100.98	99.455	101.68	96.694	97.848	98.633	99.517	107.16	100.42	97.583	96.256	99.612	95.447	95.337	96.222	100.49	105.79	103.19	95.483	92.831	96.603	98.913	93.248	99.168	98.972	95.002	95.216	96.677	97.17	95.272	99.272	97.267	93.969	95.395	97.162	91.294	103.95	102.34	98.076	100.48	103.41	98.954	91.632	92.409	101.18	93.19	96.648
96.263	98.585	99.878	101.26	100.06	98.918	98.504	96.926	97.986	99.197	98.89	97.451	102.14	99.164	98.648	99.16	92.413	96.983	94.776	101.21	91.68	95.862	101.31	96.149	94.748	100.29	95.922	95.762	99.116	99.42	100.59	98.429	94.625	96.036	103.09	106.2	100.32	96.261	101.86	98.528	97.449	94.798	101.63	94.685	98.887	92.082	101.03	98.933	99.189	96.492
104.85	107.89	106.13	107.9	108.53	103.99	108.78	105.75	103.73	110.8	103.45	112.35	108.41	108	105.87	105.37	111.16	103.69	107.59	103.08	109.42	108.68	107.12	102.74	105.73	109.41	110.91	97.784	101.83	105.46	109.54	109.9	110.91	104.21	103.31	108.37	100.86	107.7	101.81	102.7	105.13	105.57	108.69	110.1	104.08	110.13	105.32	107.02	105.97	106.4
106.48	104.01	107.93	108.25	105.56	108.51	101.02	111.43	104.61	100.4	107.67	110.53	107.3	108.89	100.67	103.42	104.99	103.44	105.71	107.16	104.66	104.11	112.84	109.72	100.86	101.39	100.34	105.07	107.51	105.23	105.03	109.38	103.84	105.04	108.2	108.69	106.97	110.61	106.75	105.05	110.87	107.32	106.29	104.47	103.44	107.16	106.81	96.553	97.146	103.45
100.11	102.32	94.061	102.69	103.27	99.665	100.07	95.247	101.24	103.26	97.379	98.776	102.4	108.34	98.038	103.28	105.47	100.24	98.668	101.54	96.745	107.02	103.37	104.04	102.08	97.569	102.68	94.255	103.33	106.07	95.922	105.19	101.3	100.64	103.47	95.37	102.54	101.62	101.37	103.7	97.967	102.02	99.364	100.98	95.384	97.876	99.903	101.19	103.16	99.315
112.71	108.87	115.9	113.29	112.66	104.62	108.34	110.28	110.57	113.1	107.09	107.02	108.82	106.8	107.73	110.69	114.9	107.79	112.51	109.02	113.12	109.71	102.04	110.25	108.85	107.64	117.15	111.83	109.01	105.16	105.98	107.95	113.29	108.9	110.56	109.21	106.02	107.22	110.07	109.64	108.18	104.01	108.74	103.45	112.12	110.61	106.4	109.73	107.78	109.9
102.26	107.77	105.01	110.67	107.66	106.53	109.24	102.69	108.69	98.184	108.33	104.43	109.57	102.88	100.68	106.05	107.93	106.87	102.16	104.61	108.38	103.76	100.79	106.77	110.66	106.92	113.49	103.84	102.63	105.85	105.36	109.23	104.17	106.41	111.34	105.03	104.07	112.14	103.85	109.76	107.44	107.08	111.27	110.89	104.32	104.83	108.78	110.83	109.86	102.83
100.69	94.744	97.449	97.737	95.722	97.431	97.55	95.581	95.532	98.17	98.779	102.85	97.964	97.745	102.03	97.93	103.01	97.317	95.777	101.79	98.833	99.241	95.276	98.051	92.197	95.199	94.245	99.414	101.89	98.858	99.775	98.62	96.784	95.016	94.962	101.12	101.05	101.68	96.307	106.29	96.15	102.64	94.26	99.503	87.354	96.496	93.33	99.508	97.37	99.814
110.95	99.67	106.25	109.58	106.89	100.62	99.833	113.9	110.22	106.19	108.42	115.05	106.16	110.86	102.44	108.79	106.93	107.28	112.45	105.11	107.85	105.89	103.71	107	105.46	102.69	103.57	114.36	106.29	106.01	104.84	106.18	108.11	103.43	108.07	106	106.93	110.76	102.06	112.26	106.32	104.27	112	98.797	101.6	107.12	101.56	108.71	107.85	103.62
109.66	103.02	105.42	105.99	102.07	104.93	104.78	109.94	107.12	107.84	108.01	108.31	106.53	108.39	104.42	96.761	105.58	101.6	103.49	106.5	106.15	106.27	106.91	104.7	103.84	98.144	102.69	101.66	101.06	105.31	102.39	109.52	107.77	108.95	107.02	105.85	105.06	102.2	99.482	100.19	110.08	106.44	101.6	108.63	104.76	114.9	108.05	100.15	107.25	108.36
104.03	105.08	101.41	107.52	107.21	109.41	106.23	108.55	105.45	102.75	104.94	107.39	104.43	101.51	99.569	105.79	102.59	102.19	100.57	107.38	107.64	105.39	105.27	107.06	103.15	102.86	106.68	106.02	102.37	101.44	109.14	106.82	106.24	103.33	105.51	106.05	107.02	104.01	101.79	100.78	111.71	106.89	99.843	106.8	99.93	104.41	107.71	105.03	101.8	108.27
108.01	104.64	110.15	110.79	106.36	97.878	104.49	104.65	108.41	104.58	105.11	100.17	106.93	105.79	109.24	102.41	105.19	101.74	105.82	103.7	101.75	110.97	100.42	109.71	101.9	112.03	103.88	106.43	106.59	102.33	106.46	103.73	103.08	102.23	102.19	106.55	105.66	103.93	105.99	104.81	112.2	105.4	102.78	105.76	108.11	102.84	107.46	104.7	103.3	108.71
108.92	109.6	112.2	104.54	108.71	113.04	112.45	103.51	103.28	110.85	103.36	102.5	114.16	107.05	105.39	103.32	109.69	105.68	108.59	110.64	107.61	109.03	108.33	110.39	110.81	111.87	103.28	103.09	107.91	118.39	109.59	104.39	113.68	104.88	105.18	108.8	109.89	106.2	107.96	107.57	102.45	104.9	106.83	108.43	106.93	104.76	100.76	110.75	106.24	107.55
111.26	108.03	110.6	103.29	109.48	109.45	109.29	110.11	100.81	110.26	114.6	104.59	108.38	100.96	109.07	110.32	106.71	110.8	111.38	104.63	108.99	114.66	107.22	107.1	113.1	110.14	107.42	103.31	109.91	110.21	107.94	104.54	108.34	110.7	108.56	109.22	100.76	106.9	115.41	115.99	112.07	108.14	106.27	106.69	113.46	98.364	112.53	111.31	106.79	110.55
101.34	104.38	106.65	106.57	108.04	109.73	105.11	102.26	101.57	113.47	102.81	107.01	103.94	102.66	103.11	104	109.88	109.33	109.53	107.83	110.75	99.027	107.7	102.55	114.6	106.1	109.12	109.01	109.99	108.61	109.89	107.86	106.64	112.71	109.1	105.62	103.97	108.02	107.15	107.77	103.48	109.51	100.63	100.75	105.72	103.62	105.72	105.67	101.33	105.58
99.448	95.261	95.383	95.974	97.382	103.47	96.96	93.673	96.045	99.801	97.569	104.24	99.624	103.09	97.745	101.04	97.963	97.072	96.539	102.08	101.05	95.43	94.952	92.959	100.45	99.143	100.23	99.4	97.994	101.17	97.43	97.662	98.787	93.891	97.746	93.304	103.95	96.691	97.587	90.214	100.23	100.72	101.38	102.95	102.48	102.48	97.883	100.86	98.482	106.69
108.02	110.26	109.33	109.16	101.99	100.98	103.23	105.59	104.43	113.52	107.72	111.63	110.66	105.01	109.64	109.2	106.01	112.32	113.7	112.15	108.38	106.85	108.78	107.99	107.16	112.09	110.09	102.98	104.15	108.98	108.7	109.82	105.29	107.5	105.22	112.11	103.37	105.32	103.24	109.64	106.56	112.15	106.31	104.14	112.54	99.221	103.27	108.24	103.85	107.13
96.77	96.69	93.954	99.932	96.03	97.333	95.591	99.862	94.974	99.452	102.14	97.239	92.964	99.235	99.617	95.884	102.13	95.536	100.04	100.68	98.136	97.627	102.07	99.039	101.76	91.787	100.4	103.32	98.863	98.7	96.394	98.921	95.995	99.688	104.22	94.782	97.869	97.205	100.28	88.887	97.184	94.798	102	102.7	91.934	93.298	104.39	98.765	91.797	98.845
97.856	97.048	102.21	95.281	93.115	98.967	96.54	99.043	103.23	98.267	97.916	100.38	90.587	99.046	96.975	99.404	93.338	98.309	98.298	99.039	95.572	92.827	95.831	93.952	101.33	101.58	99.061	100.98	103.18	97.893	95.813	93.785	95.819	96.404	101.65	102.88	105.65	99.593	98.857	97.623	101.68	96.655	97.551	93.596	103.12	97.619	93.597	96.576	97.081	95.944
101.57	103.21	113.61	109.08	108.95	100.63	108.97	105.34	105.38	104.04	103.68	109.67	106.7	104.73	104.89	106.46	107.7	108.9	105.58	105.64	103.07	106.98	103.99	100.03	107.34	106.21	104.52	106.82	106.55	110.07	107.31	110.02	105.59	109.37	107.03	104.17	102.21	104.77	103.25	104.15	101.44	101.54	108.78	107.7	110.14	100.06	110.17	106.45	103.56	102.38
109.66	99.207	100.07	103.75	108.07	104.4	109.56	110.63	100.27	107.02	106.95	109.36	97.649	110.43	103.74	99.132	104.71	103.1	102.01	107.23	105.86	104.59	102.9	111.27	110.39	105.56	100.88	99.903	98.784	105.57	107.21	105.22	105.22	103.4	104.61	108.97	106.23	113.73	107.04	107.37	111.61	107.52	105.88	107.73	105.35	105.98	103.96	105.01	102	106.94
109.3	112.11	110.67	109.19	110.88	109.57	107.43	103.2	105.28	109.58	108.35	102.64	107.37	116.12	108.9	105.34	114.96	108.31	110.51	106.5	109.37	106.61	110.3	109.75	109.57	103.96	110.81	108.87	107.86	107.02	110.01	105.64	111.32	112.03	109.57	113.38	106.98	110.28	103.44	108.9	109.67	105.98	112.89	104.21	100.06	108.45	106.34	112.68	108	112.42
102.97	107.3	108.2	110.77	115.31	109.92	104.69	111.07	109.51	108.81	107.56	108.91	109.15	105.03	112.59	113.58	111.35	104.34	105.22	111.41	102.09	100.77	112.71	106.98	106.24	112.03	109.1	110.94	109.32	104.74	107.68	108.45	111.16	112.77	113.65	107.53	109.42	102.41	107.87	109.46	109.1	108.54	112.31	116.21	112.05	105.61	102.81	106.13	105.9	111.31
115.08	114.41	111.4	106.85	105.59	104.99	113.96	111.84	104.81	118.37	110.39	107.44	106.4	112.3	109.48	103.03	103.79	112.66	103.77	109.37	106.53	111.9	106.98	98.994	104.79	107.52	105.13	117.08	104.77	110.75	103.28	107.54	106.4	109.27	111.85	103.8	107.96	100.9	104.48	106.58	105.77	106.41	111.18	103.05	109.1	104.04	112.39	111.65	108.96	112.72
102.09	93.776	98.809	100.42	102.36	107.25	98.127	96.776	100.11	103.19	98.435	99.003	106.36	105.58	98.632	95.811	94.333	96.109	99.927	107.37	94.578	101.17	101.72	100.61	101.13	103.05	100.34	96.491	102.57	97.225	100.97	100.17	103.47	99.861	105.63	99.345	102.67	105.39	98.03	99.313	95.501	100.88	97.083	100.02	97.387	95.076	102.4	96.611	99.307	98.219
108.96	106.36	109.13	106.9	110.91	106.18	102.16	105.17	113.28	111.95	113.17	103.94	108.47	102.88	104.36	104.58	107.47	110.69	113.16	111.66	107.18	105.55	109.27	107.71	109.5	103.59	106.15	104.89	111.23	102.34	107.43	103.88	108.84	102.84	108.6	109.57	107.52	103.55	104.87	108.42	107.5	104.17	109.92	112.5	108.95	111.94	110.63	100.91	106.88	113.6
99.813	97.664	101.58	94.285	102.43	103.58	95.456	100.33	103.65	99.78	105.05	103	102.4	105.91	101.71	97.008	100.61	102.82	93.831	101.47	98.951	100.99	100.8	102.03	106.57	110.13	101.12	103.78	103.44	101.62	109.18	101.32	101.66	96.266	100.05	101.76	96.459	105.65	95.788	98.863	94.074	101.77	93.873	96.898	100.97	104.83	102.13	105.87	100.54	96.785
102.43	106.25	107.57	110.25	102.13	107.37	111.87	103.81	104.52	104.82	101.88	101.32	102.41	109.39	105.38	101.07	99.561	112.35	104.85	114.66	106.95	101.8	104.69	107.5	106.09	96.388	106.48	105.56	108.39	106.7	113.4	104.42	105.23	112.03	106.74	106.31	112.84	102.12	103.32	99.166	104.95	104.16	102.86	106.13	104.82	110.63	110.03	105.55	99.299	108.23
111.95	118.46	106.91	110.93	105.71	107.18	116	102.93	107.59	105.85	112.38	113.07	116.7	114.87	118.06	114.02	111.11	106.95	111.96	111.61	111.26	111.45	107.92	109.3	113.31	108.53	108.85	109.03	110.47	116.82	114.37	111.89	110.5	110.77	105.88	114.1	109.99	106.36	107.33	106.89	107.45	112.16	102.63	104.69	105.81	115.77	110.05	110.89	107.58	113.06
106.66	114.51	105.14	110.44	111.49	107.8	105.44	105.58	111.62	106.29	103.33	111.44	109.4	102.72	108.83	109.83	110.19	113.79	111.82	107.04	105.37	100.49	105.03	106.57	103.08	107.67	104.08	109.38	107.48	109.89	109.91	109.5	107.26	110.03	108.16	108.81	100.8	105.99	105.24	105.75	111.9	106.03	104.01	109.12	113.52	109.1	107.25	109.54	106.97	113.52
112.33	107.38	111.92	107.31	109.77	111.31	107.26	112.55	113.14	110.38	109.85	108.75	102.96	111.29	111.83	106.43	107.81	99.201	107.27	106.49	104.77	107.75	113.4	111.45	107.25	102.91	112.15	110.01	102.33	108.06	107.68	112.3	115.02	108.3	106.86	109.23	108.41	109.62	104.69	114.11	105.47	114.4	111.01	111.05	104.76	112.11	110.62	108.07	110.17	108.03
101.84	105.65	110.35	112.13	102.23	103.63	110.09	109.07	104.37	103.78	101.88	110.5	101.58	109.97	100.27	106.18	103.14	104.71	101.85	107.4	106.37	111.08	109.65	113.38	105.86	105.15	105.02	106.73	110.25	101.84	103.22	103.25	106.63	109.79	104.59	103.81	103.61	106.54	108.93	112.22	105.86	102.48	115.07	106.35	102.04	106.38	108.48	112.12	100.98	107.65
106.37	102.42	100.24	103.96	100.91	110.95	104.05	113.72	102.3	108.97	106.58	104.42	112.35	101.23	105.4	99.638	103.91	103.89	108.7	99.266	106.96	108.8	106.38	103.88	107.11	115.26	107.29	105.93	100.04	105.12	111.74	108.83	111	104.71	109.96	111.78	108.04	105.81	103.73	100.9	108.38	110.48	103.72	112.42	103.32	101.3	110.48	111.68	106.73	106.17
103.71	108.45	109.8	110.57	108.74	107.38	109.87	110.57	112.99	109.28	109.64	105.74	98.675	109.09	105.37	104.97	106.04	111.06	105.12	107.29	105.82	107.16	108.96	110.19	110.26	106.77	106.28	112.55	107.53	106.37	109.83	104.26	102.73	106.36	110.72	109.3	101.57	108.26	106	109.68	107.4	106.45	105.78	103.69	108.95	107.79	108.51	110.98	103.16	113.27
104.17	109.48	108.34	106.24	108.96	101.64	109.82	103.47	109.5	98.304	111.12	107.27	106.22	108.71	103.42	98.878	110.01	107.92	108.02	103.35	110.97	107.11	100.06	111.33	102.11	108.18	105.33	113.79	110.51	106.23	112.25	104.63	106.52	109.13	103.77	100.86	104.78	102.4	103.39	104.54	100.46	105.04	107.38	105.1	101.52	108.19	102.49	101.71	105.19	107.1
108.87	110.33	114.54	110.94	113.33	106.79	111.78	116.98	109.78	100.59	111.77	107.55	112.04	110.02	118.7	111.25	114.51	111.73	104.75	111.02	109.93	107.2	111.1	115.02	113.42	103.62	111.35	113.6	112.9	109.7	111.5	108.6	111.84	114.84	108.38	111.37	115.29	110.83	104.94	113.61	110.45	110.76	107.14	112	107.41	111.25	102.04	111.47	109.33	118.78
108.49	108.26	114.11	106.02	105.13	112.15	114.28	113	106.6	104.85	108.83	106.07	106.61	108.81	111.48	105.24	109.71	108.2	108.14	110.57	103.26	107.14	107.44	111.59	112.87	104.63	108.1	99.946	100.81	100.79	105.07	105.71	100.66	112.95	102.98	104.62	103.87	99.044	106.84	104.92	102.38	98.951	98.43	106.01	109.22	109.67	111.47	109.31	105.18	109.36
110	109.06	111.88	108.81	107.41	105.86	110.32	111.81	112.63	108.61	108.63	110.63	107.71	105.98	109.71	101.93	106.99	106.87	110.96	103.19	107.92	106.89	110.38	111.11	112.4	106.37	105.58	106.28	109.85	103.06	111.76	108.15	107.45	110.04	109.2	111.78	108.11	104.11	103.47	108.42	115.67	103.15	108.56	111.07	112.87	103.33	113.75	104.06	103.7	105.9
103.16	108.24	99.938	104.14	108.92	107.5	102.85	107.11	106.22	106.57	103.99	105.76	102.94	108.22	101.8	102.94	110.33	103.41	107.88	103.03	101.48	104.06	106.88	105.52	98.726	101.94	106.58	105.57	107.57	107.46	105.15	106.62	107.05	102.29	109.02	110.07	99.651	104.78	105.61	107.47	108.78	104.35	103.04	103.34	103.04	103.08	98.801	101.19	109.57	103.01
108.04	111.57	108.77	107.78	112.65	100.92	106.71	108.71	109.53	107.15	104.82	107.77	111.04	110.08	110.54	102.36	112.76	106.37	106.64	101.34	103.84	108.15	109.79	102.65	105.42	99.744	106.04	116.37	110.27	109.71	106.7	106.93	105.34	114.02	108.59	110.49	104.44	111.93	105.21	103.3	109.33	109.47	105.58	109.69	112.34	105.35	107.39	102.64	102.98	107.49
109.72	110.71	106.2	106.27	108.38	110.2	111.45	104.01	106.8	112.56	105.78	100.6	105.26	108.57	104.89	108.32	113.67	103.85	111.26	107.57	106.16	108.83	104.17	106.75	109.52	102.66	106.8	111.93	104.62	105.52	109.25	105.1	105.62	106.05	107.02	108.44	110.49	105.23	105.02	109.88	107.93	107.89	109.86	107.35	110.45	112.8	105.39	109.48	107.51	107.91
102.24	102.41	104.8	111.57	108.7	103.81	107.99	104.24	111.5	105.72	99.626	109.14	108.58	101.42	108.42	101.15	108.33	101.64	102.19	109.74	101.78	107.99	103.67	103.16	103.37	104.59	111.22	100.88	103.14	100.87	105.6	103.23	106.71	102.94	109.52	106.42	105.85	108.22	103.95	102.47	106.38	98.685	109.25	108.29	104.19	105.06	108.53	105.63	111.46	101.3
115.87	113.95	101.43	108.16	106.37	101.65	99.919	104.2	108.15	110.53	104.23	106.3	97.663	106.26	105.31	107.63	106.96	103.71	102.16	112.1	106.56	110.23	109.16	104.89	106.1	105	108.33	106.25	102.61	110.79	103	106.23	106.04	100.51	108.75	105.98	96.079	103.37	104.28	103.99	100.47	100.56	104.56	113.98	105.1	104.69	107.39	102.58	108.37	102.85
105.02	108.77	94.437	102.88	104.35	104.02	104.77	101.63	101.72	104.82	103.93	104.35	105.02	108.84	97.033	101.37	104.05	100.02	98.4	102.43	101.19	104.6	100.85	100.76	99.757	100.68	100.03	98.64	102.64	96.996	104.71	100.03	103.41	104.15	104.09	102.08	103.07	104.38	106.17	102.04	105.07	105.89	108.93	105.93	105.98	102.51	110.1	106.12	97.896	102.31
104.27	104.29	109.56	107.25	99.253	104.46	108.9	108.18	108.64	107.99	106.29	112.01	105.06	111.11	102.17	102.66	104.66	102.61	111.32	109.94	105.76	105.28	108.99	106.92	103.28	102.52	109.5	104.57	105.43	107.87	105.63	103.56	108.45	108.76	106.7	105.55	108.03	105.58	116.2	113.7	101.02	109.76	106.85	114.71	107.33	110.26	103.71	109.12	107.99	113.83
94.061	95.182	100.82	104.23	96.383	100.41	97.233	105.19	97.224	96.084	99.155	95.711	95.105	100.37	95.069	96.466	96.593	90.452	97.295	102.89	94.568	99.988	97.774	108.78	96.661	100.14	100.46	97.793	96.42	95.655	98.546	99.44	99.349	95.794	99.962	101.29	98.37	94.494	100.61	96.68	99.971	96.577	95.105	103.99	94.786	96.496	96.741	95.837	105.41	100.09
111.25	104.88	101.35	106.03	106.72	107.8	109.37	110.01	102.31	105.14	107.68	105.13	103.95	110.67	107.07	103.14	107	104.84	106.61	106.35	103.36	106.82	108.38	109.11	113.76	110.12	107.39	108.8	109.86	111.13	118.05	100.62	107.52	110.24	105.7	100.82	106.94	105.73	105.92	104.66	101.76	111.89	107.47	110.09	103.58	99.569	118.32	104.72	104.11	101.79
91.884	93.486	105.47	101.92	98.345	100.35	93.177	106.1	102.55	102.11	102.76	94.534	95.993	97.904	96.386	97.219	100.75	95.161	92.909	91.204	103.84	93.294	97.921	97.508	95.396	99.84	102.47	90.635	99.071	96.414	104.15	93.522	94.132	97.571	100.5	100.49	99.163	95.052	100.67	98.227	96.256	101.91	103.21	97.18	98.088	99.918	94.93	98.285	96.056	99.164
105.23	100.7	106.84	107.19	104.39	106.01	102.37	106.41	104.75	108.5	100.63	111.76	106.97	106.78	111.79	103.96	104.13	105.93	103.95	98.409	100.55	103.12	108.37	110.45	98.475	98.385	104.15	105.68	108.66	105.66	101.25	102.39	101.38	104.7	101.95	108.04	109.97	105.68	110.48	105.11	105.6	102.62	103.86	110.1	106.32	98.298	99.322	99.736	104.98	109.15
111.53	106.79	108.68	108.42	107	106.8	109.9	115.43	109.39	113.26	107.23	106.41	116.11	107.57	109.8	112.04	107.06	110.02	105.61	113.23	114.7	110.18	112.31	111.9	106.34	105.58	115.45	103.95	117.62	111.02	109.97	108.91	110.94	105.89	107.81	106.42	108.22	108.91	111.5	116.17	109.77	112.45	106.96	108.52	106.67	112.1	103.48	114.12	108.44	111.56
96.86	101.45	97.352	95.246	98.3	100.99	93.102	103.43	97.852	97.86	101.71	97.969	95.642	100.81	99.135	95.347	92.651	99.28	94.477	98.909	106.19	89.655	94.129	97.486	95.414	98.156	98.546	96.716	92.813	104.24	98.659	93.526	101.24	100.59	98.187	93.031	95.36	97.04	100.08	94.421	106.88	102.13	94.771	96.152	104.81	98.347	98.18	101.08	102.19	103.64
103.99	102.27	99.672	107.28	100.27	107.46	110.09	105.33	102.47	109.41	98.337	105.65	106.21	106	102.48	105.5	102.85	98.577	104.77	102.03	114.16	108.21	104.51	106.82	105.97	98.816	109.29	110.3	105.83	102.32	107.26	104.98	99.615	111.15	104.1	103.61	105.53	103.23	107.39	107.13	112.52	105.57	107.58	88.833	109.58	104.42	101.13	101.61	106.44	105.38
101.57	112.05	101.3	106.7	104.39	108.68	107.08	106.24	106.46	106.26	102.68	105.35	106.03	106.05	100.3	114.13	106.8	105.49	101.84	102.95	104.74	107.86	105.21	106.23	102.74	110.15	102.87	103.54	107.79	109.03	104.84	106.92	107.37	111.68	103.86	103.71	106.73	110.4	112.94	109.15	101.94	103.01	101.08	98.564	107.04	106.36	108.58	109.6	105.01	100.23
110.22	105.03	112.12	100.69	112.62	108.94	112.97	108.92	109.72	104.38	104.12	107.86	111.71	109.87	109.9	107.03	110.8	108.95	107.76	101.11	108.03	102.04	106.34	107.17	109.53	112.14	108.8	109.83	108.06	108.76	103.81	113.68	113.82	114.78	105.81	105.39	110.74	109.86	106.46	110.52	108.43	109.75	113.96	111.56	110.6	100.3	112.98	112.74	103.68	102.82
108.17	110.77	106.03	107.19	105.91	110.4	107.72	107.97	107.26	108.39	111.44	109.63	106.2	105.2	104.78	110.52	106.54	104.83	99.188	113.24	110.89	103.93	101.94	104.62	104.69	107.41	109.12	108.67	106.45	110.36	106.86	110.38	108.42	107.08	109.09	109.92	103.74	108.02	112.28	111.38	115.84	104.14	106.27	106.72	108.75	104.09	108.79	112.91	107.6	110.51
95.558	102.8	94.149	101.86	99.756	96.323	100.15	98.665	97.105	97.39	98.358	99.303	101.01	97.824	97.481	96.482	98.923	102.79	98.467	96.691	98.228	101.93	96.003	95.266	98.348	95.304	103.68	97.031	100.05	100.76	95.002	98.243	92.742	103.11	96.466	107.3	99.94	102.06	97.697	95.476	94.433	94.588	104.18	99.886	97.025	96.906	97.319	89.384	97.573	100.55
99.74	91.221	98.683	102.74	97.429	101.01	103.35	104.81	99.598	100.59	103.46	106.83	105.33	102.62	99.976	105.13	99.877	95.673	98.371	105.31	103.2	96.804	101.1	101.97	104.79	99.615	98.302	99.538	104.3	95.311	99.837	99.396	93.743	101.08	103.28	99.419	100.9	103.48	100.58	102.82	94.751	100.8	99.865	101.36	99.725	102.92	107.04	104.11	100.23	101.82
109	103.06	103.04	103.4	102.01	108.25	102.14	109.19	109.06	114.76	107.02	103.52	106.24	101.46	105.83	108.5	108.24	105.98	108.68	107.06	111.31	107.09	103.51	103.16	107.7	104.28	104.16	108.46	110.69	105.38	102.37	111.31	107.49	106.55	104.69	106.51	100.7	105.48	110.91	101.92	111.17	104.35	103.98	99.41	108.91	108.84	109.1	104.32	102.98	109.48
99.347	99.712	103.48	105.06	103.15	98.391	97.659	107.48	101.54	99.713	92.574	97.454	100.14	103.94	103.92	103.06	98.455	101.69	102.06	99.606	101.44	101.72	103.67	104.13	100.7	98.466	100.92	104.3	97.535	99.351	104.42	93.498	101.02	98.918	98.901	95.519	97.689	98.753	100.08	99.622	96.981	97.543	101.3	106.66	101.49	91.603	98.115	104.53	107.36	103.54
106.65	104.65	103.21	104.94	98.621	102.94	110.65	97.105	102.99	107.81	101.31	99.619	98.139	97.079	104.04	111	101.16	102.41	100.55	102.98	98.169	101.97	100.67	102.82	98.602	104.56	106.72	95.024	104.95	105.2	97.332	101.54	104.65	106.22	97.575	104.76	106.12	103.5	101.47	107.55	105.79	105	102.5	99.96	97.841	93.28	105.42	97.373	98.891	105.69
102.44	105.66	110.34	103.41	111.14	106.28	104.17	106.99	105.06	105.13	103.86	109.35	101.21	109.17	110.13	105.87	105.4	109.59	109.18	106.86	108.7	109.47	104.31	108.36	108.69	104.41	103.37	109.97	102.97	108.41	103.37	107.01	109.08	103.12	104.63	107.24	106.63	106.12	102.5	109.66	101.87	107.86	101.82	104.8	100.48	105.4	100.9	107.35	105.62	112.01
91.891	93.155	91.076	99.456	98.839	95.384	101.51	104.22	100.33	105.11	95.097	99.687	95.846	93.08	93.682	98.175	98.573	95.964	96.493	95.047	99.734	100.84	94.917	94.955	98.446	97.925	99.252	101.96	94.379	102.82	97.654	101.2	102.54	98.911	93.21	102.27	95.941	106.71	101.01	101.05	96.143	96.184	102.6	100.75	93.686	96.192	95.558	100.14	99.491	99.094
98.995	98.333	104.94	100.89	106.14	103.25	105.36	104.84	101.43	100.42	95.167	98.146	103.48	104.17	103.84	102.62	99.636	101.1	100.42	101.09	99.275	103.41	99.314	107.13	100.79	104.12	107.13	97.846	98.482	95.594	100.42	99.954	98.896	96.568	98.175	99.901	93.194	102.99	100.64	96.23	100.22	102.88	104.13	95.549	101.61	100.01	104.72	101.82	96.065	101.17
106.99	106.31	101.35	103.71	105.05	105.83	107.15	112.77	109.07	104.55	112.28	109.66	106.07	106.29	104.72	104.49	111.22	106.46	107.46	107.47	107.72	110.29	109.28	104.92	108.98	108.82	107.81	101.96	115.44	103.48	100.42	111.3	106.61	107.11	110.26	99.56	103.31	106.36	106.5	109.31	104.58	111.62	105.85	110.9	105.53	104.21	108.71	105.42	108.09	108.56
110.69	107.23	105.42	105.83	109.23	108.03	112.62	110.94	107.04	105.88	106.01	102.25	108.08	103.61	109.66	106.87	107.07	110.38	113.65	106.15	108.51	101.87	103.17	102.24	110.65	103.31	101.2	110.71	103.48	105.28	105.21	102.3	108.71	108.68	101.19	111.12	107.21	102.25	104.74	104.54	102.1	106.99	103.6	99.601	106.77	105.82	105.84	105.73	105.47	110.03
111.94	109.33	103.31	112.16	109.12	114.28	103.5	108.72	111.28	109.9	108.88	107.83	106.5	104.92	111.48	114.42	108.33	104.96	106.26	101.53	110.09	106.71	103.5	111.13	111.44	108.01	107.95	105.81	112.33	106.65	107.88	109.87	109.12	108.46	107.2	112.08	106.15	105.05	107.94	107.38	104.76	104.86	111.19	108.9	104.08	100.02	103.21	106.95	107.63	108.38
100.98	104.54	104.21	110.01	108.3	101.68	112.36	106.12	100.58	107.47	110.62	103.78	107.89	110.72	106.13	108.67	110.46	105.68	104.43	112.39	105.74	108.12	108.61	103.29	107.23	106.92	103.23	103.63	108.76	104.22	110.34	99.589	110.33	112.29	110.39	102.14	105.03	104.63	100.7	104.9	108.64	109.61	105.36	101.75	99.18	105.72	104.87	106.59	103.81	109.37
111.08	116.56	106.69	115.89	101.89	112.23	102.38	107.51	102.34	103.42	108.4	108.69	110.52	113.68	106.2	108.61	106.5	105.92	114.21	106.31	107.78	105.73	112.58	105.8	104.46	102.91	105.57	109.19	104.13	108.85	107.83	110.82	105.32	110.95	106.86	111.95	101.95	112.37	106.64	109.66	101.55	109.77	113.53	111.01	113.16	108.42	111.65	108.65	107.57	107.72
109.55	109.63	103.86	105.75	105.7	106.12	109.33	103.48	97.375	102	102.84	103.35	106.09	107.42	102.88	106.92	105.62	101.58	108.85	106.07	108.73	111.52	105.98	107.93	106.44	106.84	102.8	106.45	102.89	104.93	102.12	110.48	104.94	99.427	104.76	104.84	104.87	102.92	111.74	114.28	106.69	105.93	104.9	103.51	107.67	100.86	108.63	107.94	95.989	101.68
108.97	112.66	105.62	105.7	108.59	105.61	113.02	109.89	112.36	102.88	106.9	112.2	111.05	107.56	112.85	106.2	108.32	106.66	99.761	106.66	106.55	108.27	110.79	109.58	109.74	104.07	104.51	105.22	110.42	105.94	103.95	104.36	108.77	104.82	100.35	110.56	109.37	110.6	102.68	108.35	108.15	102.29	109.77	107.54	102.46	112.39	109.44	102.33	109.6	108.1
108.2	102.84	103	105.19	104.96	103.59	107.16	104.1	106.48	109.08	105.69	104.63	108.24	104.77	103.75	103.45	102.69	103.72	110.69	101.48	106.25	108.31	105.79	106.16	105.12	105.2	111.8	111	111.16	104.15	107.73	100.48	105.66	105.17	100.92	105.86	107.23	106.58	106.62	107.04	102.23	111.07	99.158	103.28	103.37	103.84	109.63	106.46	103.78	103.23
96.391	96.165	99.554	100.7	94.971	93.262	99.656	93.764	95.445	98.484	100.01	96.65	100.17	103.91	98.537	93.934	100.69	95.419	100.34	104.38	96.479	93.734	102.75	99.105	103.36	94.735	92.698	95.331	97.424	99.321	97.934	99.277	103.4	94.803	102.23	93.582	103.92	97.65	103.57	97.351	98.784	93.196	98.202	100.62	99.605	104.03	101.04	92.643	96.148	95.088
99.204	98.418	98.265	106.96	105.88	99.736	101.53	98.579	96.619	100.55	96.77	102.34	102.47	99.437	104.49	99.469	104.13	101.22	99.577	101.1	96.291	102.82	97.41	100.82	105.48	98.614	97.612	94.732	99.979	101.39	104.79	94.237	104.71	102.25	107.31	103.31	105.15	105.63	99.612	96.647	100.62	102.99	104.63	99.279	104.09	107.44	97.198	107.71	92.073	102.68
105.83	100.33	108.31	105.23	108.76	108.12	109.14	104.5	110.78	105.52	101.27	106.89	101.91	109.73	105.06	104.45	110.79	107.85	104.45	107.67	112.51	108.88	102.71	105.97	104.44	102.81	104.51	107.99	109	104.28	103.53	111.89	102.08	107.69	111.95	107.4	101.84	105.96	110.17	108.13	101.49	103.39	109.83	102.01	112.61	106.06	104.43	105.32	109.55	112.41
107.1	101.28	104.63	104.24	105.67	107.47	104.53	100.36	107.49	102	108.32	104.38	107.53	104.18	104.2	105.76	103.88	101.72	111.92	104.44	104.08	103.44	101.09	109.63	105.06	102.84	106.57	103.27	103.53	102.33	104.66	110.1	109.38	111.08	108.88	105.49	109.09	102.8	107.72	104.23	106.86	103.29	104.67	101.52	107.9	107.4	107	102.6	111.21	102.04
98.885	97.894	99.607	101.38	104.62	95.197	99.766	99.726	99.335	99.237	102.44	107.58	101.86	101.65	95.271	102.69	102.54	100.55	100.94	97.67	100.89	101.84	107.11	97.88	99.819	96.592	97.556	95.799	101.22	99.502	101.43	98.913	94.019	101.21	101.43	99.9	104.03	104.91	102.17	99.181	97.823	96.275	103.29	99.366	95.932	98.623	103.28	98.842	108.96	102.33
98.426	105.51	95.003	98.904	96.122	95.041	96.785	92.094	97.706	98.104	99.324	100.04	100.19	104.74	103.16	96.596	95.829	101.34	102.01	99.377	98.8	99.256	98.684	98.671	97.042	98.495	100.54	101.7	95.649	93.013	92.448	100.52	97.274	103.63	92.025	97.838	102.12	101.12	95.909	97.102	94.261	96.906	102.84	92.354	99.504	100.96	98.65	95.866	96.756	94.227
100.54	107.58	102.01	99.29	102.04	105.48	107.03	102.22	104.71	104.75	110.67	106.83	96.158	98.587	111.63	104.2	103.02	104.76	103.81	100.62	102	108.43	103.74	102.88	103.96	101.4	102.81	103.69	105.3	105.36	105.64	99.192	110.03	106.49	97.685	106.4	106.47	99.8	106.95	97.854	107.15	98.54	103.77	100.83	104.33	100.85	103.71	103.56	105.41	101.18
107.6	102.81	101.87	104.69	108.56	105.38	111.88	105.26	111.86	106.41	107.07	103.13	112.56	110.08	111.98	106.7	107.72	105.55	105.59	99.732	105.77	106.9	102.58	108.32	106.56	104.13	105.52	105.78	112.7	110	113.51	101.42	104.69	105.77	110.22	107.81	101.86	112.67	110.53	110.34	109.05	108.61	105.51	105.42	111.64	108.26	105.07	112.91	109.3	105.06
109.31	105.33	109.72	111.8	113.49	110.96	115.88	109.08	109.04	110.28	108.12	106.08	110.14	110.77	113.43	106.32	115.65	112.25	111.22	109.38	103.97	112.97	113.54	107.28	111.87	112.53	110.54	107.62	112.93	113.45	111.58	112.47	112.35	113.39	112.77	111.54	107.5	114.67	105.03	109.92	117.24	112.25	112.2	108.31	110.68	108.64	108.19	106.71	107.14	106.32
108.66	102.77	104.93	105.92	107.61	111.74	105.23	106.7	108.19	99.291	110.05	102.76	102.73	102.83	102.79	106.29	102.19	107.72	110.18	109.91	109.44	108.91	104.47	108.02	102.98	109.07	110.84	104.43	99.5	108.85	99.38	109.03	102.49	103.66	109.33	111.65	102.94	106.6	106.59	104.67	115.68	106.94	101.15	107.39	110.14	110.7	104.16	107.13	113.75	107.79
110.19	105.53	109.45	104.59	104.94	116.3	107.79	115.2	108.49	108.59	111.94	112.19	113.33	110.15	108.28	112	107.31	114.14	105.4	114.26	111.23	107.57	109.53	106.9	113.56	110.28	113.86	116.58	109.98	112.41	109.13	108.61	106.35	111.77	104.25	105.06	109.47	115.32	111.53	109.64	109.59	107.97	113.45	116.82	107.72	105.48	108.82	110.38	108.94	103.93
109.16	109.15	107.25	105.49	113.21	107.69	107.06	105.06	102.93	100.35	101.94	103.86	105.15	109.8	104.11	110.01	106.23	108.71	104.67	106.85	109.08	103.88	106.92	102.93	106.85	109.45	103.51	103.69	107.19	106.13	109.59	109.66	107.08	109.5	108.48	105.72	107.25	107.71	109.94	109.26	109.45	109.4	113.58	103.66	108.15	108.14	109.55	109.9	105.81	106.5
104.04	100.28	96.538	101.89	98.202	94.281	103.28	100.54	98.567	93.77	97.777	103.49	94.946	95.415	98.45	102.55	99.57	93.866	99.517	104.13	101.77	97.02	106.24	98.617	99.896	102.57	98.781	97.679	102.8	98.809	102.87	98.385	98.182	97.775	97.015	96.683	99.683	91.605	95.865	98.702	101.12	98.295	97.288	98.792	103.82	99.907	99.904	97.155	95.337	92.114
106.58	108.85	110.18	108.72	105.38	105.43	105.48	110.1	108.87	112.02	103.69	107.13	107.37	103.74	108.9	105.55	104.14	110.54	105.81	103.62	104.79	106.55	109.52	98.926	102.6	107.87	108.67	108.47	110.74	111.03	107.49	105.68	111.81	107.85	111.85	110	108.22	101.84	102.83	107.96	106.66	102.13	106.78	104.98	113.11	108.06	103.63	112.24	112.48	110.8
96.94	97.924	98.932	103.44	100.65	91.718	99.547	94.578	97.921	96.499	99.529	100.8	100.55	104.02	101.16	96.989	100.73	101.65	100.48	99.952	96.071	98.354	94.848	95.652	93.398	105.99	95.665	100.3	98.62	100.03	97.132	94.182	98.575	96.115	96.417	101.7	95.697	89.413	102.95	97.802	95.255	99.262	102.65	99.19	95.291	105.84	96.243	92.241	101.49	101.91
99.994	108.93	110.62	94.452	107.22	93.652	98.468	109.79	103.61	104.58	100.43	104.09	96.842	97.681	99.869	99.613	102.03	98.669	102.47	98.097	100.06	96.679	103.4	101.02	101.7	100.36	97.153	95.548	93.777	99.519	99.672	100.15	103.1	98.916	104.93	98.476	99.214	97.865	97.981	103.99	99.941	106.45	102.18	105.61	96.826	104.91	100.99	98.689	98.112	98.06
106.45	108.51	107.85	111.19	113.21	119.2	103.82	107.95	100.17	110.13	114.32	106.59	110.32	114.62	105.79	106.9	107.96	109.55	107.07	109.49	108.58	110.46	110.06	98.443	111.75	102.48	109.8	106.8	111.71	100.96	107.5	109.55	107.89	106.27	104.91	106.68	101.98	113.08	108.53	108.39	112.51	106.82	112.01	108.23	113.93	105.53	111.55	103.68	106.19	110.66
107.18	99.965	105.9	98.575	102.96	102.73	101.95	100.48	106.34	102.93	99.232	105.29	107.69	103.1	108.07	99.917	105.13	103.05	110.81	103.33	107.98	112.83	107.78	100.75	106.2	110.74	103.12	106.71	106.76	105.87	110.85	106.8	103.7	105.32	105.03	101.44	104.43	99.22	106.89	103.62	106.33	105.8	100.38	103.75	101.62	102.18	107.02	101.36	102.95	106.99
96.319	101.7	92.153	100.44	95.851	100.6	99.1	101.85	95.771	98.381	94.57	102.77	96.465	100.15	98.842	99.205	96.837	99.5	99.755	97.32	101.75	100.84	103.74	94.449	97.164	96.606	97.515	99.814	95.733	102.27	100.09	95.367	96.692	99.301	104.11	97.09	92.651	92.033	95.911	96.072	98.659	93.243	103.77	102.09	101.53	100.62	90.84	96.757	98.921	95.4
110.77	109.12	103.26	107.51	101.41	107.66	109.61	103.37	105.04	112.08	102.44	103.7	106.02	104.84	103.79	105.2	103.1	108.4	101.09	105.38	105.86	102.77	108.09	106.75	103.8	105.92	109.39	104.94	99.311	99.322	100.9	103.29	101.66	112.46	105.99	105.89	106.61	110.82	110.06	107.08	104.12	104.72	103.42	108.55	108.43	101.74	108.19	104.87	103.16	102.71
96.986	99.506	88.48	94.343	93.552	96.032	100.75	102.32	100.05	99.736	92.048	96.793	98.965	96.553	98.868	101.64	101.03	103.4	105.64	99.496	98.06	94.066	100.85	95.501	100.74	108.28	101.87	100.01	93.656	92.569	105.17	99.091	99.561	95.327	107.93	97.746	96.375	100.98	92.964	101.27	101.33	100.63	99.753	95.869	95.891	95.065	101.58	96.206	102.64	96.728
106.75	104.16	106.54	106.8	107.34	108.01	104.92	108.42	108.14	99.977	99.19	106.09	107.45	107.31	108.65	102.22	112.44	107.47	107.85	110.12	102.89	106.3	106.22	103.69	108.19	108.66	106.73	109.37	107.32	100.15	99.647	107.81	113.86	103.27	106.69	109.3	106.82	102.99	108.53	113.04	103.61	108.16	104.53	106.18	102.02	104.39	104.03	110.39	107.44	104.19
107.99	105.06	107.38	113.56	113.13	114.18	102.08	112.86	111.95	111.57	103.43	105.59	107.25	111.12	105.94	110.53	120.84	106.66	108.92	108.43	112.48	100.15	105.01	112.82	104.8	106.14	103.74	112.46	106.48	103.32	108.97	107.18	107.6	107.98	107.28	108.72	110.75	101.67	109.44	108.21	99.13	112.38	104.48	115.14	108.16	110.96	107.21	108.55	104.95	108.67
106.56	103.44	108.93	108.65	102.03	105.86	108.05	101.33	109.73	110.18	106.2	106.2	107.34	105.52	103.13	99.427	106.48	111.1	106.04	103.72	116.36	104.3	106.33	103.94	106.63	98.115	109.33	109.57	107.43	110.21	106.78	102.78	99.517	106.09	108.97	107.91	107.66	107.13	106.18	109.75	105.73	114.53	106.9	104.18	105.91	101.88	105.85	114.28	114.22	106.47
108.65	110.45	107.67	107.68	115.51	113.87	107.31	111.73	108.94	112	108.67	107.72	108.17	108.45	112.78	106.61	106.79	108.43	111.83	105.3	109.07	106.2	114.1	103.7	111.32	103.25	110.24	111.88	101.14	107.81	107.74	103.29	106.63	102.74	104.14	112.69	107.95	101.81	110.98	111.52	105.34	107.95	105.88	113.6	105.36	113.04	101.99	112.57	107.17	103.53
110.3	108.71	108.45	110.13	108.95	107.13	108.07	113.07	105.97	111.56	111.76	110.12	102.35	112.84	107.74	105.19	104.49	110.46	107.38	103.31	105.96	103.86	110.94	104.78	109.78	100.59	108.85	110.06	102.09	112.59	105.46	108.23	109.67	115.22	107.35	108.9	102.76	106.98	111.13	104.99	105.39	109.77	109.95	109.52	105.81	112.93	110.76	100.24	105.11	107.43
109.05	113.94	106.82	105.53	109.17	112.19	104.87	109.99	111.87	108.96	112.59	105.97	101.88	113.93	113.65	112.11	111.88	107.37	111.55	116.8	107.41	105.59	106.71	108.4	114.04	106.95	103.77	112.74	98.165	107.41	110.95	101.95	110.36	105.68	110.76	110.14	100.51	107.29	109.58	109.72	108.98	107.18	105.54	108.58	113.09	106.12	106.11	108.14	103.99	110.01
108.38	108.42	108.34	99.618	110.66	107.77	112.43	108.04	101.01	103.51	104.91	112.03	107.09	108.94	103.37	113.6	104.25	105.65	109.95	112.11	112.81	107.76	107.54	108.58	115.45	101.32	112.8	114.36	116.5	112.7	112.36	104.4	107.01	103	111.8	106.47	112.4	108.98	109.78	103	109.01	107.22	108.77	112.3	100.78	113.05	109.55	104.56	108.23	107.64
101.18	102.18	111.68	106.38	107.37	100.32	104.11	104.53	105.13	105.63	107.43	103.27	112.17	101.42	106.43	108.78	109.25	103.49	99.125	109.57	108.17	107.1	112.22	109	106.44	110.86	109.68	108.6	102.19	98.273	105.52	107.53	105.83	102.3	112.39	111.69	109.93	110.57	112.41	106.13	103.76	104.57	106.26	108.51	103.46	104.12	113.63	107.06	102.86	109.33
109.96	110.35	108.51	104.45	104.53	108.71	110.42	103.94	110.19	109.75	106.29	104.69	106.3	108.64	106.27	100.05	112.98	112.76	112.87	107.99	111.52	104.88	101.74	109.43	103.37	106.61	107.24	110.53	109.55	117.21	113.04	112.95	104.44	107.62	104.81	112.23	113.45	110.89	106.93	105.96	113.11	104.9	103.82	110.62	114.44	107.29	108.74	106.05	113.01	109.75
102.61	107.9	99.764	103.2	107.93	104.99	106.44	99.529	114.35	101.63	106.07	100.87	104.32	104.4	104.61	102.64	106.81	108.95	106	106.31	98.898	109.64	100.1	108.73	104.96	103.54	103	105.82	111.05	103.88	103.56	111.62	101.13	109.15	106.19	105.45	101.88	107.45	112.95	103.77	108.35	96.973	102.78	99.075	101.08	109.12	108.3	104.64	103.72	105.83
96.721	94.5	100.55	104.08	103.56	100.8	102.45	101.23	104.15	96.716	96.805	102.96	103.2	99.694	102.26	99.284	97.289	99.858	98.042	102.22	95.729	103.73	103.8	101.72	97.405	99.295	102.91	100.57	96.38	103.62	98.338	104.04	103.21	108.04	98.689	104.82	99.713	98.252	101.15	98.833	105.4	102.61	101.81	91.038	100.99	101.33	97.756	101.04	105.88	106.18
97.54	103.02	99.301	101.26	96.828	93.495	94.472	100.61	96.699	97.838	96.637	99.103	95.169	105.33	99.198	97.169	102.93	99.44	99.455	94.815	102.99	92.41	96.626	95.629	96.339	98.321	94.507	95.051	94.439	99.566	101.73	99.822	102.1	97.341	98.078	92.019	97.638	98.239	96.981	93.777	100.92	99.165	97.216	98.355	95.458	102.32	92.891	95.061	92.018	100.42
111.32	106.19	112.61	106.27	107.59	103.26	104.33	110.18	114.65	108.61	111.98	105.91	105.48	103.17	109.21	111.69	110.04	109.71	110.17	104.44	113.5	106.86	107.8	110.73	104.79	100.47	102.14	101.81	112.45	104.37	109.26	106.35	106.92	111.84	107.03	104.01	110.18	107.8	107.28	107.88	108.22	113.35	106.45	104.5	111.89	106.98	107.74	110.49	109.05	101.42
108.86	113.49	106.41	107.88	108.73	108.78	107.64	110.26	107.71	114.1	107.78	110.99	106.94	109.12	110.69	111.87	105.17	109.93	109.41	108.93	112.18	119.31	108.74	112.24	109	110.64	103.77	112.09	107.26	112.89	108.88	111.21	109.21	108.73	103.81	107.32	115.87	106.03	110.25	113.46	104.66	111.68	113.99	112.65	115.3	108.55	114.89	108.15	107.95	108.77
97.722	102.61	102.63	96.54	99.513	101.61	102.35	102.94	103.71	100.59	99.674	96.124	102.03	98.968	96.641	101.32	104.48	102.74	99.717	97.824	99.017	100.33	100.51	98.132	104.03	102.45	106.73	99.486	92.826	99.916	101.45	100.03	102.09	103.88	103.01	98.176	100.43	97.504	102.3	102.76	99.656	96.65	100.32	98.573	98.205	96.672	99.389	95.597	92.28	96.739
110.93	109.33	108.02	109.46	108.86	109.19	109.62	107.31	108.88	101.89	101.52	106.03	101.23	104.7	114.49	103.63	112.37	104.39	102.09	103.7	108	104.45	102.57	110.02	108.95	103.72	111	102.61	107.33	101.74	105.15	103.85	104.05	105.01	108.42	108.43	103.65	107.77	104.75	104.78	105.4	106.79	105.09	104.15	108.74	106.34	105.13	103.82	108.25	105.67
110.04	106.74	105.44	105.15	108.21	103.77	113.44	99.14	102.41	101.21	110.39	109.09	108.23	101.74	108.4	110.59	105.91	101.08	106.57	109.09	105.98	107.27	110.28	107.09	107.72	111.88	110.12	107.75	109.2	100.35	103.16	102.03	105.25	104.33	104.58	102.5	103.37	107.99	105.99	106.86	104.17	105.99	110.26	108.14	98.882	107.31	101.26	113.93	109.66	101.2
108.9	104.65	113.04	111.28	116.09	108.91	115.36	114.77	110.59	113.29	111.95	108.93	107.74	115.78	110.68	108.25	115.13	112.53	111.64	112.69	111.46	114.38	113.15	108.28	106.24	116.29	108.41	108.09	106.67	107.73	113.11	111.77	111.8	109.74	114.96	104.67	113.26	117.75	110.7	109.7	112.82	110.99	106.5	116.43	111.22	113.22	112.46	111.23	106.92	106.9
101.85	102.47	107.8	102.75	105.43	105.26	105.12	109.81	103.03	102.57	99.635	106.79	104.82	102.83	108.23	113.53	103.26	100.24	108.47	105.83	101.81	104.39	102.12	106.35	102.9	101.88	103.83	113.01	104.26	104.14	106.68	103.91	110.82	104.94	108.47	106.22	112.54	108.06	106.08	101.58	105.98	108.35	105.93	103.19	106.67	110.69	106.48	105.32	105.03	109.46
101.25	102.95	102.6	98.154	104.53	108.57	104.99	103.16	99.969	101.64	102.29	102.1	102.46	98.514	102.93	110.64	105.85	103.14	105.45	102.1	103.61	104.43	103.92	103.43	100.65	100.34	100.16	100.94	99.319	107.04	100.95	100.14	101.24	103.69	104.12	101.81	106.96	97.43	99.39	107.1	104.72	100.24	103.68	104.91	107.25	109.63	99.089	101.91	104.59	100.98
104.91	105.09	109.08	107.78	101.16	105.18	103.9	107.11	108.63	102.01	101.86	103.35	112.15	110.17	109.36	105.94	106.44	106.71	102.88	103.64	104.85	103.76	102.67	103.22	104.2	106.78	109.02	104.4	99.479	104.74	105.37	106.27	108.71	103.66	109.45	100.88	112.45	103.24	101.81	107.24	112	108.14	105.53	106.98	108.98	100.36	105.02	104.09	103.32	100.89
109.34	111.05	102.04	110.06	106.45	108.83	113.56	111.26	108.18	108.82	104.42	103.34	108.75	106.13	107.02	107.35	107.28	108.51	108.27	104.46	107.7	104.7	102.31	109.94	103.39	103.55	107.93	104.47	104.5	109.38	103.75	111.34	107.81	116.02	106.29	110.74	108.32	104.62	105.65	106.09	101.2	107.41	113.11	105.3	112.21	105.25	97.867	103.34	107.7	111.45
100.22	102.81	98.764	107.39	109.91	104.56	103.5	106.86	106.85	115.38	99.547	104.69	102.95	108.66	107.74	110	109.33	107.41	104.43	109.87	103.98	101.35	108.74	107.44	106.04	105.44	105.72	110.74	97.736	110.96	104.34	109.72	109.01	102.92	104.58	108.61	104.84	106.42	106.83	108.47	105.52	105.44	109.29	110.08	105.47	105.78	101.46	106.24	107.5	106.34
108.29	106.86	102.52	105.47	109.15	102.56	109.58	104.82	101.61	108.18	102.9	114.97	110.74	107.27	100.2	102.62	108.69	103.48	98.065	105.88	110.66	109.62	107.68	107.52	107.2	107.44	105.65	104.93	101.52	108.16	99.217	105.65	103.93	101.45	104.15	104.78	105.75	103.51	99.322	111.69	104.97	110.72	103.75	106.66	105.43	108.29	101.84	101.69	102.47	106.66
102.64	102.41	103.27	109.06	102.75	108.72	104.22	110.09	106.6	105.7	106.79	101.53	108.8	107.99	104.57	106.31	107.19	99.475	105.03	104.93	103.94	109.3	100.4	107.28	105.45	101.73	109.83	103.91	107.05	104.33	105.82	110.01	101.49	107.58	107.27	102.8	100.85	107.86	103.24	99.674	104.78	108.66	102.44	100.97	107.08	107.76	101.87	99.73	106.31	105.46
103.92	111.87	103.23	101.04	106.71	107.11	103.87	109.41	103.44	96.174	107.06	111.52	104.24	101.95	104	110.54	106.25	104.46	105.93	107.56	104.9	111.08	106.41	110.08	107.09	106.45	107.02	106.69	103.27	104.51	107.26	108.68	105.02	104.67	104.57	104.13	103.83	105.09	108.82	102.89	106.53	110.66	108.14	107.35	104.24	106.5	107.17	112.64	100.51	104.34
104.26	112.59	107.2	109.15	102.68	105.5	108.54	98.287	102.54	104.72	104.8	108.13	103.16	102.42	103.65	99.131	106.15	98.631	105.87	108.94	107.06	106.09	108.14	105.44	101.56	105.05	102.55	108.47	107.78	104.38	106.21	103.29	110.29	104.74	104.03	105.99	110.05	110.69	108.38	100.56	101.39	102.28	103.47	102.26	107.16	108.22	109.87	100.48	110.35	109.18
107.08	110.08	115.16	111.41	105.64	106.43	104.55	105.51	108.81	107.22	107.8	113.55	94.942	111.81	108.94	109.69	107.77	112.5	109.17	103.07	112.58	110.16	107.84	110.4	107.07	103.59	109.28	104.8	110.13	106.24	102.86	113.85	112.28	107.32	109.18	108.48	106.23	106.98	104.19	102.33	102.14	110.68	107.89	113.44	106.01	104.02	110.03	107.19	106.31	110.8
106.87	105.27	109.13	102.94	106.96	100.69	110.73	109.19	111.58	112.34	109.21	114.61	106.01	111.8	104.89	108.77	108.28	106.73	107.22	107.06	105.28	104.98	106.4	107.62	105.61	95.694	101.16	109.39	103.84	106.23	107.88	103.33	107.9	105.9	101.42	105.6	102.19	105.36	102.93	106.08	104.6	104.42	104.11	104.15	108.36	106.47	106.75	98.072	106.1	103.95
100.7	109.12	104.8	95.761	104.04	97.251	95.568	97.811	104.93	100.09	101.67	102.42	89.268	104.7	101.69	103.05	102.83	103.36	103.65	100.83	104.58	94.999	99.263	98.087	101.69	95.978	100.61	100.34	95.495	103.46	98.59	102.04	97.254	99.978	104.19	101.06	98.487	107.11	101.46	100.9	97.874	104.92	105.28	97.402	99.167	99.731	99.898	103.18	98.753	98.868
107.07	112.93	106.02	108.31	103.75	105.51	109.81	110.77	108.66	102.6	105.2	106.97	106.51	109.93	105.16	106.25	108.66	106.25	101.44	103.9	102.63	109.26	106.1	109.94	105.26	103.09	105.01	106.44	107.92	104.51	106.42	112.49	102.85	106.28	100.38	110.1	111.73	104.52	103.31	109.28	99.873	107.35	104.65	102.15	109.48	110.02	109.08	99.453	108.14	103.78
106.56	105.44	109.72	102.81	108.31	105.08	105.38	108.96	104.93	110.96	111.72	107.57	105.82	107.4	97.765	110.2	101.78	105.96	109.15	104.84	103.45	100.97	100.97	101.44	108.66	103.57	109.51	102.45	112.35	107.56	106.79	103.35	106.33	105.44	110.81	102.26	112.67	102.01	102.61	101.18	110.47	110.85	101.75	104.75	113.4	108.6	103.55	106.85	105.6	111.56
94.575	94.413	97.287	93.026	100.57	99.722	94.847	100.66	98.037	99.566	95.791	104.27	104.36	104.65	96.354	102.83	104.84	97.184	96.564	98.319	96.217	97.128	102.2	100.04	106.25	98.176	96.524	99.905	90.732	100.29	101.06	91.295	104.32	97.587	94.705	94.799	91.561	101.61	96.546	92.898	99.852	96.095	95.31	91.643	98.583	104.81	103.56	97.444	99.277	97.679
109.09	97.522	105.6	108.54	109.97	109.44	109.48	102.17	116.15	109.76	101.95	107.17	106.82	106.36	111.51	98.671	109.72	111.21	108.49	108.29	110.76	112.83	107.58	108.87	117.63	103.21	106.28	112.61	108.58	114.26	113.17	104.39	106.68	109.02	102.1	104.84	99.971	114.69	112.51	105.24	109.23	111.7	112.7	113.82	109.36	102.06	115.54	107.85	111.14	104.44
108.23	107.8	107.91	113.55	111.67	105.24	106.03	108.82	112.67	112.43	105.59	108.06	105.51	111.3	111.63	109.37	113.8	108.73	112.09	109.54	109.62	106.03	110.94	112.32	105.67	108.76	108.19	114.09	108.66	115.84	107.88	106.87	102.52	109.74	108.59	109.39	103.94	108.08	109.75	111.36	107.53	114.81	108.4	105.55	106.05	105.64	107.32	103.92	108.56	113.99
113.39	114.03	108.49	109.65	108.06	101.25	106.46	107.8	113.09	104.83	103.5	109.21	106.09	110.17	107.61	103.31	109.77	105.93	118.63	110.07	108.6	110.1	112.16	107.8	110.68	112.15	108.25	105	109.57	114.62	103.27	113.27	101.64	112.18	108.35	108.8	108.06	108.94	105.88	111.32	112.18	104.56	107.28	101.53	98.213	103.6	107.85	105.36	103.13	109.09
98.337	102.19	107.66	102.68	94.556	98.233	101.08	98.181	97.884	101.22	98.213	105.53	99.102	104.78	101.62	100.68	95.56	97.807	104.83	98.323	99.918	100.73	95.228	96.757	103.3	103.2	109.47	100.21	97.564	102.69	106.98	100.94	105.14	97.941	100.12	98.618	99.399	103.1	109.91	97.239	97.304	101.27	108.95	98.239	103.63	98.609	108.62	97.578	93.314	99.064
105.39	105.44	105.26	111.08	109.02	103.4	108.29	103.37	105.23	107.73	103.7	104.91	108.85	107.93	104.62	100.18	106.15	111.59	106.27	105.65	105.26	115.01	104.41	106.53	98.62	105.74	95.682	104.99	108.89	103.22	104.75	104.59	102.82	101.61	109.54	103.55	108.66	104.09	109.41	109.29	112.14	100.5	103.69	104.6	100.22	106.07	114.7	106.65	106.54	109.64
99.286	112.21	111.9	110.25	111.86	98.257	106.66	105.99	110.2	108.54	110.61	109.79	101.26	109.85	113.99	108.86	107.25	111.02	109.97	106.13	109.15	108.62	104.69	112.22	111.68	110.9	108.79	106.54	102.11	105.26	99.931	108.61	108.45	104.65	105.17	111.56	107.52	107.43	110.84	108.8	112.1	105.42	105.45	106.71	113.05	106.05	104.14	106.55	106.97	106.87
111.39	111.17	113.68	109.06	112.39	113.88	112.74	105.44	109.33	108.63	105.57	111.56	108.27	109.32	103.11	111.67	110.68	103.41	108.19	110.28	101.44	111.97	110.81	108.38	119.71	111.05	104.02	108.12	100.38	108.05	111.47	109.18	110.32	104.17	114.3	108.17	114.21	107.54	109.12	108.6	116.5	114.12	104.45	110.04	107.59	108.61	108.66	111.12	111.19	104.87
100.45	98.887	98.543	101.89	103.63	97.004	97.575	101.68	98.715	96.921	105.18	96.49	102.23	101.81	102.15	101.41	95.453	100.7	101.74	100.41	98.812	96.395	103.72	101.42	103.16	98.352	97.076	99.584	102.11	99.674	105.31	92.959	100.24	99.065	106.83	98.648	101.77	100.93	97.923	102.71	94.609	109.86	105.28	102.48	97.307	96.983	98.972	102.83	95.53	100.3
109.72	108.49	108.36	106.78	107.3	110.77	109.99	110.16	103.75	108.4	105.82	106.32	110.3	105.91	108	108.44	101.83	102.46	105.64	112.11	108.38	104.89	110.88	110.12	108.69	102.66	106.37	101.15	106.71	108.16	108.9	103.42	106.21	102.87	104.39	105.11	107.7	104.48	105.36	103.47	103.27	104.88	100.62	103.06	104.95	107.21	97.681	107.59	105.71	106.46
107.58	108.58	101.55	110.82	112.33	109.91	108.34	104.16	111	108.86	107.33	109.4	108.42	108.84	112.63	106.56	111.65	114.09	109.51	107.76	102.72	107.11	110	111.2	110.52	106.2	115.05	110.31	110.64	104.51	111.46	105.7	110.11	114.93	107.36	112.29	108.23	111.85	113.18	113.76	104.81	107.08	112.36	112.39	109.01	110.32	109.4	105.2	112.23	106.73
108.04	105.92	101.59	112.4	105.38	105.59	108.43	112.77	103.82	105.83	113.66	106.46	109.74	113.53	100.96	106.83	111.33	112.51	106.68	110.72	113.2	105.9	110.33	110.74	111.15	106.34	114.62	102.89	107.87	110.15	112.47	107.95	105.66	107.5	105.54	107.77	107.54	104.72	106.37	110.62	109.29	108.12	105.88	103.69	105.99	99.665	109.78	112.48	107.18	108.06
107.55	93.433	100.03	96.227	109.72	106.09	99.825	101.73	101.52	100.48	100.39	102.45	98.01	99.31	103.56	104.18	99.123	95.053	99.706	101.44	96.589	100.32	94.702	103.65	101.9	109.49	103.69	101.77	97.041	97.485	92.649	105.36	100.54	101.7	101.63	104.01	108.17	100.94	100.62	98.195	98.364	101.39	100.24	99.434	99.347	97.05	102.92	102.71	96.03	100.44
108.71	117.12	109.8	107.19	106.7	107.07	101.57	111.35	106.56	102.89	111.66	107.97	106.66	107.1	111.44	108.92	102.39	106.75	105.59	109.89	110.15	100.83	110.95	114.38	111.38	110.67	109.74	105.17	106.77	110.75	106.12	110.71	111.16	112.76	102.89	108.92	105.7	106.81	108.87	98.771	105.32	106.15	110.11	115.07	111.62	107.74	111.99	108.04	113.63	110.62
111.44	104.67	111.85	107.89	102.87	111.19	109.04	110.29	108.98	100.58	113.05	110.05	113.93	106.85	111.64	112.26	106.79	106.67	109.04	106.46	103.39	108.83	106.14	110.64	104.64	109.66	108.38	114.18	107.85	112.85	110.59	108.78	106.75	108.47	101.58	106.77	104.39	104.85	102.98	106.87	103.72	107.79	119.55	112.75	107.66	108.63	107.88	109.65	108.35	116.74
104.88	108.48	109.45	105.71	106.34	108.58	110.5	107.55	105.93	103.49	103.48	108.42	108.71	105.17	104.35	106.3	106.85	102.39	103.34	107.03	107.58	106.71	108.79	112.89	101.41	109.64	106.7	112.55	105.09	104.3	103.43	102.26	106.45	108.13	105.87	103.67	111.38	109.57	109.12	107.3	107.21	104.7	101.99	110.84	104.67	108.45	106.31	103.5	102.78	104.14
106.48	107.33	107.58	111.47	115.46	107.4	111.85	107.95	110.2	112.71	112.29	108.73	105.41	113.7	109.14	108.58	108.92	111.8	103.53	107.53	102.4	111.27	108.91	109.62	106.86	117.97	113.44	108.49	105.79	112.99	113.07	110.86	107.72	109.21	105.18	112.86	108.45	106.03	109.44	114.29	107.33	110.11	111.89	113.45	105.06	108.04	107.5	113.02	109.22	104.23
111.38	109.65	106.14	111.05	109.21	106.58	106.65	108.59	102.36	107.97	106.18	104.4	115.14	107.69	105.91	110.56	114.77	109.58	108.62	108.51	101.84	105.63	106.87	106.33	107.77	110.31	109.92	114.07	105.86	106.59	108.54	112.88	102.81	106.33	105.49	110.58	105.39	111.94	114.21	101.7	105.42	110.4	104.88	107.64	106.15	105.17	110.27	104.07	108.52	110.26
105.34	105.33	102.33	106.43	106.52	106.38	101.67	106.69	100.93	108.4	102.04	108.28	107.83	106.26	108.66	108.12	104.5	96.562	104.23	110.57	105.22	106.51	105.25	105.23	106.55	103.9	105.75	108.8	100.74	102.13	108.6	110.07	102.84	105.8	109.95	102.97	103.92	105.13	103.73	108.18	104.25	103.14	105.47	106.82	106.77	100.89	107.4	103.02	106.73	108.09
106.17	105.19	103.56	104.17	110.18	106.72	100.28	104.76	111.95	109.67	111.95	104.03	106.45	108.37	108.27	110.21	112.01	109.25	104.43	106.11	107.86	103.73	101.95	104.63	110.29	107.34	103.36	101.68	102.44	107.95	110.92	98.873	106.52	107.85	114.94	112.5	108.83	103.28	100.62	105.31	109.18	111.45	104.67	105.34	109.58	107.16	110.23	106.36	109.24	107.82
101.35	102.98	97.641	101.96	107.67	94.597	97.769	100.84	103.18	102.89	104.97	96.141	103.16	96.707	104.31	96.737	99.141	94.891	98.748	101.05	96.572	102.15	106.26	100.58	102.34	99.506	102.1	99.378	108.75	99.995	99.403	94.36	97.827	102.25	99.124	106	98.887	100.6	96.368	99.775	98.471	103.04	101.33	101.81	95.546	104.22	97.359	101.62	90.329	103.97
109.85	105.18	112.56	106.6	112.74	104.91	102.87	102.9	106.97	109.5	104.02	106.28	103.9	103.71	105.18	105.48	106.69	113.26	106.68	109.36	102.24	108.04	105.07	106.21	107.07	106.92	99.456	111.11	107.22	110.81	101.51	110.78	107.58	106.11	106.66	105.27	99.643	104.09	104.23	111.43	106.97	104.6	107.33	109.09	103.12	105.89	104.21	109.91	105.71	113.5
96.582	95.317	96.282	96.751	96.013	101.86	98.37	96.111	95.956	98.294	97.475	99.044	94.703	100.46	103.03	94.028	98.843	100.72	100.82	96.783	101.57	92.126	101.05	100.65	102.01	97.014	99.833	99.389	92.646	102.83	103.74	101.1	95.54	95.905	106.14	98.627	98.337	95.714	102.86	100.62	90.409	97.427	99.146	102.32	103.32	97.888	101.66	95.482	97.755	100.19
104.09	102.02	106.15	100.78	101.29	100.67	103.8	104.34	111.86	107.85	101.86	104.82	98.866	107.51	102.16	106.34	101.15	105.31	108.42	107.27	99.275	109	107.24	107.6	105.22	100.37	103.67	110.79	102.19	109.13	105.41	109.27	102.33	110.93	108.08	110.88	111.86	101.8	106.26	109.01	106.7	101.8	105.6	113.85	106.75	111.19	105.94	101.52	102.64	104.29
105.87	103.94	108.98	102.92	110.25	110.05	103.56	97.558	102.72	104.99	108.88	105.23	107.4	101.53	107.21	106.66	106.44	109.01	108.48	109.52	100.52	107.59	110.24	101.94	108.01	104.19	103.55	103.58	102.77	105.53	104.1	106	108.87	111.2	105.28	102.07	97.829	108.93	104.27	108.61	103.79	102.43	110.2	109.91	113.38	108.56	108.06	108.23	103.08	106.59
104.99	109.2	109.33	105.38	102.87	112.89	103.95	108.83	111.41	101.37	107.94	107.25	103.5	104.4	111.4	104.39	103.64	105.16	104.89	104.33	107.84	105.83	105.13	99.273	108.66	105.84	102.36	102.11	106.88	106.46	103.91	105.48	107.03	105.33	105.39	105.49	103.34	110.82	98.462	101.06	106.24	102.04	106.56	100.52	106.1	108.44	107.76	107.59	114.43	110.5
100.25	104	98.623	96.948	95.635	98.465	96.527	99.441	103.69	100.93	97.875	100.78	97.08	103.18	104.44	103.57	96.736	102.03	96.242	99.392	93.664	92.748	104.41	98.346	101.16	95.541	90.413	93.152	94.227	97.906	99.44	103.44	87.109	92.041	96.313	97.244	103.79	96.556	93.893	100.63	100.96	98.355	95.945	95.07	93.46	102.69	101.33	97.492	93.614	97.753
108.38	105.74	110.06	110.58	101.56	110.99	104.62	111.58	112.74	109.02	101.54	106.37	103.91	103.48	107.49	112.4	107.18	105.09	105.19	105.57	103.85	106.7	109.57	105.45	107.4	110.95	113.3	104.66	108.41	113.06	112.95	106.56	111	107.92	104.94	109.44	106.59	105.33	109.64	109.94	108.79	112.87	106.49	113.3	105.59	108.68	102.79	103.48	107.33	112.29
101.51	103.49	106.03	107.04	109.06	104.92	104.7	114.61	108.66	109.49	101.91	103.54	101.5	107.68	105.59	102.17	99.228	103.04	109.71	106.98	112.75	108.04	107.82	103.69	109.94	106.07	100.09	99.47	110.66	104.65	102.38	110.9	113.88	106.05	107.78	105.12	106.09	113.19	101.06	103.66	104.22	109.4	105.33	112.26	118.86	103.44	110.47	111.46	109.59	110.59
107.97	105.25	107.44	107.14	105.36	103.22	107.81	103.42	105.44	105.6	106.67	109.22	100.9	108.23	103.65	107.91	104.28	105.76	100.68	106.69	103.24	102.52	105.51	101.56	110.14	112.71	101.43	102.77	104.73	106.44	104.36	107.44	107.06	107.22	99.439	107.29	98.275	106.73	107.35	107.67	103.1	107.03	109	109.58	108.72	105.49	107.4	106.69	107.41	108.5
103.04	100.03	100.24	96.86	103.1	98.877	99.986	97.032	105.21	102.39	103.21	99.526	98.488	100.01	98.672	100.03	98.362	102.5	101.44	95.917	97.859	99.703	102.61	95.901	100.91	99.601	98.277	99.702	99.405	99.353	101.95	105.51	97.389	95.46	100.25	102.61	105.26	104.7	101.02	99.63	98.76	101.54	100.58	99.849	100.59	101.88	101.95	102.91	100.21	101.02
111.55	106.5	107.01	102.67	106.9	115.84	105.31	104.6	110.28	108.69	104.91	111.36	106.42	109.36	104.46	107.76	106.23	109.27	108.09	102.51	106.66	107.23	108.17	108.96	101.44	110.38	105.45	109.2	107.36	108.49	109.89	108.2	110.51	113.49	100.38	114.51	107.43	110.19	107.05	107.8	106.19	111.36	111.95	109.27	101.07	108.93	112.19	109.18	103.68	105.06
103.66	104.41	105.05	100.51	109.1	110.27	107.24	108.42	105.33	109.7	112.57	103.46	106.27	102.44	107.38	107.85	103.38	104.04	111.59	108.88	103.11	112.6	100.72	110.03	103.53	105.16	106.19	101.67	101.43	108.67	105.36	114.14	100.05	99.423	105.06	107.02	104.52	111.36	105.9	104.52	110	102.85	106.62	106.77	103.68	107.32	104.89	98.449	102.69	108.24
97.844	97.78	98.724	99.204	99.389	101.47	96.992	96.954	98.082	101.66	96.708	95.283	99.42	91.926	90.404	98.369	95.422	88.683	99.906	99.492	97.804	96.373	98.323	97.368	102.58	96.176	100.67	93.5	92.94	95.674	95.971	93.542	95.383	97.629	98.243	98.519	97.103	99.482	96.371	97.995	99.249	97.089	98.248	98.588	96.461	96.947	95.698	94.522	102.56	102.01
107.3	107.79	115.68	109.42	108.75	110.97	109.43	115.48	103.16	102.77	107.34	108.16	107.54	111.87	108.29	106.6	102.85	104.72	110.55	112.97	118.23	111.75	102.62	104.76	112.2	109.39	108.51	112.75	109.07	107.63	109.46	111.29	112.41	114.59	108.93	108.27	109.15	106.31	109.74	106.43	110.91	104.23	111.22	110.87	105.09	107.38	113.47	105.34	109.68	109.34
113.73	109.43	108.84	106.91	107.93	109.68	111.8	102.19	106.14	108.31	103.92	102.15	117.89	107.55	104.09	107.6	101.58	101.64	103.39	104.9	107.12	105.96	105.02	112.56	109.29	107.97	107.67	111.12	102.58	103.39	108.09	102.38	113.17	107.3	111.55	104.09	102.63	113.32	112.56	104.1	108.38	104.92	105.06	102.71	109.55	107.52	112.4	104.27	105.69	109.85
110.49	103.12	106.23	105.24	101.59	105.65	109.23	106.82	103.79	110.22	103.92	103.25	96.11	100.99	106.83	107.53	105.13	108.09	107.72	105.78	104.44	106.84	101.75	107.11	103.16	105.89	111.96	100.21	104.35	103.53	107.11	109.97	104.24	112.08	102.18	110.85	104.92	106.44	103.65	103.74	103.14	106.76	103.85	112.2	109.34	103.8	107.71	106.23	105.61	112.29
103.6	103.83	107.28	106.77	102.66	111.07	105.79	103.21	101.47	103.07	101.87	103.08	103.16	106.76	105.49	111.49	113.25	101.74	102.46	107.93	103.25	109.74	105.35	102.88	103.19	109	112.81	103.45	111.18	112.14	105.86	94.771	101.35	107.7	104.68	103.78	108.06	106.65	108.37	103.42	105.33	109.76	106.71	107.1	100.51	107.59	106.6	109.98	101.68	108.78
102.82	104.91	108.32	106.42	111.17	112.45	105.41	114.08	108.21	106.35	100.31	111.1	110.67	105.74	107.48	104.51	103.07	108.93	106.21	109.64	105.56	110.19	111.85	106.2	107.91	110.29	104.81	107.79	103.61	102.33	108.06	105.96	107.9	100.25	105.11	108.44	103.46	106.46	105.24	105.63	106.04	110.19	106.47	109.83	103.3	109.77	101.88	110.31	104.78	105.42
107.04	105.69	108.7	105.13	113.01	109.24	107.02	111.88	112.5	115.24	103.79	106.41	111.51	110.03	108.91	108.52	113.87	112.78	106.88	108.94	105.47	107.9	106.35	117.71	109.02	104.77	107.98	108.92	112.44	110.06	102.55	111.75	108.31	104.08	104.85	108.33	110.51	108.54	109.41	110.22	99.012	110.07	107.7	109.06	113.47	104.96	107.43	112.15	114.13	114.15
101.04	106.53	108.08	100.41	107.49	102.58	102.47	106.28	108.98	98.464	104.05	112.21	108.31	108.21	105.35	105.01	103	108.39	102.07	109.14	102.83	106.86	100.51	110.56	103.41	108.4	102.67	102.75	110.59	100.69	110.87	110.38	105.26	103.87	102.45	104.44	100.41	106.52	102.63	108.36	104.73	108.56	107.53	107.16	106.84	104.21	107.58	106.69	106.88	103.62
90.731	92.138	93.992	103.96	95.14	99.653	101.94	100.27	98.761	93.4	98.081	94.284	97.497	98.012	94.077	98.455	93.875	99.763	97.715	91.304	99.012	102.24	101.19	102.81	93.848	92.27	96.696	97.237	98.325	91.956	103.73	101.76	91.563	101.98	96.909	103.91	100.35	106.93	97.5	96.737	100.76	101.08	97.773	94.356	105.67	99.923	98.437	100.47	95.073	96.366
107.26	106.04	105.89	97.577	108.21	106.66	100.55	100.46	107.13	102.88	109.03	106.23	101.36	102.27	110.2	108.82	100.07	109.38	111.7	104.63	105.2	103.41	104.53	106.6	106.22	106.81	104.09	103.82	110.18	103.7	111.47	104.84	111.49	103.52	108.96	106.11	100.02	108.62	98.922	103.5	109.96	107.79	109.57	102.97	111.15	105.99	102.81	107.2	100.89	106.47
106.85	106.5	112.22	103.93	104.84	112.56	111.27	102.57	116.91	113.64	105.25	108.55	114.63	109.75	107.56	100.58	107.16	103.81	107.78	105.26	106.64	111.07	101.16	110.6	106.07	109.02	114.63	107.99	109.03	109.44	104.52	106.81	105.24	108.66	106.54	106.33	113.32	107.92	107.66	113.21	102.67	108.46	107.28	107.81	108.57	109.3	100.93	114.71	105.88	111.5
97.107	101.82	96.515	90.139	95.413	102.89	99.081	100.96	98.808	97.891	95.312	93.721	102.24	99.173	101.21	96.541	101.72	99.654	97.353	99.124	101.29	95.168	109.2	90.804	98.403	98.919	97.877	98.453	100.01	97.507	94.377	94.82	96.181	95.674	97.761	103	101.44	99.708	97.843	100.96	90.746	99.447	99.116	107.82	99.928	95.934	96.166	104.49	92.897	92.239
104.15	112.5	108.14	107.53	109.56	109.91	104.7	114.86	101.64	108.72	106.9	108.74	109.79	100.91	108.48	109.58	107.02	109.32	105.89	111.3	109.23	106	106.47	110.26	110.09	104.82	107.51	104.91	105.05	113.15	112.06	107.89	106.46	105.78	112.07	105.91	107.36	106.97	110.36	110.08	111.62	105.31	102.08	106.53	105.98	107.19	108.59	115.62	104.54	105.54
96.478	98.426	104.29	94.156	96.412	101.81	103.09	97.858	99.642	104.56	99.643	97.766	104.42	102.07	95.552	101.6	102.65	101.06	97.087	99.406	102.29	101.91	99.972	102.85	101.23	99.653	102.3	98.559	104	98.89	98.842	99.079	105.7	101.43	93.674	100.16	102.33	108.96	97.506	101.5	94.557	102.68	98.395	106.97	100.26	102.36	102.75	103.15	93.339	100.25
99.671	101.06	103.63	105.76	105.62	112.63	105.88	107.16	104.1	106.57	106.56	105.34	110.57	101	105.05	106.48	107.96	105.44	104.66	101.74	106.63	107.28	105.85	109.23	108.53	105.75	105.77	115.51	107.43	104.95	107.39	106.44	102.86	106.29	107.54	107.48	110.86	110.25	111.26	107.01	106.94	106.71	109.82	112.45	106.08	115.85	104.2	109.69	104.24	105.72
110.24	110.09	111.36	102.28	107.88	114.13	114.25	105.88	106.68	111.29	106.71	103.2	109.66	107.2	109.01	107.48	110.67	111.77	109.95	105.45	111.82	111.26	108.01	111.08	103.77	106.19	112.6	101.9	107.24	109.41	111.04	106.66	114.5	109.45	112.48	109.98	113.3	102.99	105.88	113.21	110.63	109.64	112.73	108.9	107.18	110.58	113.67	108.21	110.47	107.9
104.23	107.8	107.82	101.48	105.52	108.71	111.54	104.87	109.18	109.1	99.419	105.13	102.95	103.19	104.72	109.73	106.79	104.67	107.15	105.03	106.73	105.39	105.2	104.81	104.03	108.57	107.72	109.38	105.62	108.61	106.55	106.59	102.01	107.29	108.71	102.6	110.31	114.07	109.28	111.97	108.48	103.6	104.17	109.3	103.62	101.32	102.16	102.43	107.82	110.41
107	110.23	107.16	105.2	104.14	110.31	109.94	108.4	115.61	108.25	116.76	114.27	108.43	106.71	110.95	111.44	112.24	109.97	111.31	115.27	111.92	112.66	114.51	107.46	118.07	113.48	111.1	112.51	114.46	110.69	112.83	113	112.69	106.96	104.13	107.97	111.56	107.08	104.05	110.71	113.02	110.3	106.85	113.69	100.22	106.79	113.89	110.34	114.05	103.83
101.05	99.532	102.58	92.591	101.91	101.1	99.885	100.3	97.566	98.267	95.948	100.83	102.04	103.05	102.9	98.64	96.468	97.355	96.942	104.5	101.93	101.45	97.696	101.44	97.923	101.41	102.28	97.766	100.13	97.444	97.842	102.22	99.948	100.71	92.166	103.21	100.5	97.001	99.912	97.768	98.688	97.775	97.898	101.29	110.3	99.295	103.52	101.14	96.86	92.053
107.35	112.64	106.2	111.74	108.41	106.64	105.48	104.88	106.1	112.23	109.13	103.49	110.71	103.82	101.05	104.53	104.84	109.34	104.6	105.81	101.29	103.06	101.41	100.89	102.56	102.96	107.75	106.11	105.4	104.74	106.87	104.25	112.92	104.68	100.73	106.26	107.32	106.11	103.33	106.07	100.2	106.13	103.32	108.12	100.54	106.29	111.18	104.15	103.13	107.73
103.38	115.23	111.39	107.58	109.6	109.8	109.17	104.11	108.08	110.74	106.97	105.5	111.97	107.96	107.74	108.1	104.63	108.04	110.19	106.33	103.13	109.3	109.62	107.33	103.33	106.11	112.85	108.28	109.77	103.38	116.08	107.43	108.8	110.19	110.03	113.09	109.32	111.27	110.29	111.2	107.04	107.88	104.29	111.3	110.61	111.08	107.06	109.14	111.86	106.57
109.29	115.27	106.72	105.29	101.19	107.1	105.4	109.84	108.66	106.54	104.42	111.96	108.66	106.75	107.1	100.98	107.35	109.12	107.14	115.06	113.85	107.57	107.88	106.02	103.39	111.71	111.54	106	105.13	109.39	103.28	110.18	104.92	104.24	105.17	104.45	109.17	112.84	104.79	99.733	107.66	103.6	108.83	110.77	101.86	111.04	108.28	109.82	105.87	111.73
99.207	98.901	95.873	97.515	101.78	95.178	89.043	98.293	97.61	100.95	102.04	98.097	98.044	100.25	102.93	98.527	98.742	99.745	101.16	98.561	94.33	95.419	99.771	102.71	95.228	93.904	96.427	96.154	94.238	100.57	98.908	102.04	105.27	96.384	92.769	95.545	101.13	92.221	101.33	93.071	104.39	97.239	97.83	102.05	98.925	98.837	102.36	98.986	98.284	94.798
105.96	107.41	106.78	101.27	107.53	109.39	103.23	106.67	110.46	102.71	97.869	99.576	101.13	104.67	112.64	100.17	108.1	110.94	104.26	100.86	105	104.56	100.89	107.45	110.44	103.91	104.15	113.73	99.61	102.44	107.85	109.38	107.89	100.26	103.1	102.59	111.71	105.06	104.74	100.63	100.69	101.89	108.88	110.63	105.79	110.66	100.1	103.07	106.08	108.54
102.59	100.56	96.755	99.115	93.559	93.859	101.65	100.3	97.947	105.41	97.958	105.87	93.164	103.26	103.01	97.154	98.558	101.02	94.383	99.298	96.662	105.89	100.27	104.74	90.802	97.364	98.954	94.881	100.83	94.215	101.73	99.247	97.154	100.86	96.519	102.69	99.133	100.96	99.626	97.212	101.51	95.13	96.048	94.504	93.552	99.359	99.041	104.02	94.351	96.225
102.88	103.57	108.84	105.11	102.64	110.38	107.76	94.705	109.05	111.88	107.54	102.82	109.81	104.81	99.798	108.44	100.41	105.94	102.71	106.86	104.02	108.02	103.9	104.43	103.41	112.86	105.6	107.37	108.54	106.4	97.72	106.13	111.84	106.61	111.19	103.69	108.46	101.46	103.01	108.02	109.53	101.5	109.9	107.86	104.96	106.71	103.1	107.82	104.24	100.64
107.78	109.69	103.38	102.6	107.88	105.49	109.14	97.831	111.05	109.41	107.21	106.97	107.55	103	107.82	110.92	101.78	102.28	107.53	105.68	106.64	111.5	102.3	103.61	109.55	100.49	108.48	110.34	113.82	111.52	103.75	96.022	104.85	110.55	104.49	101.8	109.58	110.98	105.77	101.98	111.18	108.06	104.63	109.18	103.11	102.85	104.87	112.29	107.4	104.39
108.1	105.34	105.82	104.28	105.48	102.66	108.73	115.54	110.1	109.57	105.63	106.39	106.83	106.11	108.8	116.12	106.62	111.01	108.22	112.54	110.05	103.77	110.38	103.97	108.87	111.81	103.02	100.21	105.01	106.56	107.22	108.13	107.72	109.29	112.81	102.37	102.13	115.36	107.19	101.02	101.8	103.55	104.91	112.2	107.13	104.13	107.81	106.31	102.94	107.29
106.25	105.5	106.14	105.68	103.08	110.84	110.86	104.5	109.14	105.93	99.239	110.13	103.82	105.49	110.6	107.2	104.23	107.39	100.9	104.16	102.85	103.11	102.57	109.52	107.68	102.5	109.54	102.12	105.24	100.41	106.24	100.15	105.76	103.75	112.31	103.22	107.4	107.63	102.39	106.45	105.2	107.03	106	108.92	105.89	106.54	101.58	103.35	111.75	101.72
110.17	106.15	104.06	102.95	104.39	117.17	104.6	105.87	105.47	103	105.51	98.487	108.65	107.39	106.4	101.16	107.12	101.03	103.09	107.69	100.52	105.01	105.58	98.573	102.28	100.12	105.04	102.32	104.88	106.95	105.54	99.619	100.5	106.76	104.77	106.68	104.74	104.36	102.91	100.5	109.13	98.068	97.826	111.59	107.24	99.951	111.47	104.79	104.59	105.39
104.82	102.45	95.875	99.389	99.978	100.08	98.356	105.72	99.685	98.153	98.189	99.982	96.981	103.21	99.455	103.64	99.786	98.529	101.75	100.02	92.326	101.46	100.42	103.86	98.868	101.9	92.94	102.76	103.98	98.65	95.685	100.1	94.837	97.491	101	99.39	95.616	101.2	98.513	96.052	102.16	101.77	107.63	102.27	97.628	105.38	100.91	97.74	99.377	95.723
116.75	107.63	110.79	108.48	108.33	113.43	109.08	105.42	104.69	115.24	114.96	98.509	115.23	111.43	102.86	102.04	111.5	102.96	110.71	108.04	106.85	105.24	107.94	111.42	106.22	110.08	106.27	106.28	111.52	102.44	107.73	105.32	107.37	107.74	106.64	109.35	110.36	103.98	115.47	106.11	110.02	104.45	101.71	106.32	114.04	105.45	105.43	104.65	104.77	106.44
103.85	106.4	107.67	96.121	109.8	103.05	108	108.55	102.12	105.19	110.74	104.77	101.8	102.53	102.4	100.64	104.34	108.66	99.369	107.77	104.56	109.02	109.52	109.63	110.61	110.68	106.45	101.57	99.303	111.59	102.75	102.54	103.14	110.33	106.38	106.4	111.43	106.7	106.63	108.88	107.66	101.97	106.72	102.56	108.58	102.95	108.84	103.74	103.94	108.14
107.65	105.69	104.46	112.52	109.61	111.25	108.34	106.52	113.3	105.11	109	104.31	112.54	104.47	101.2	106.62	107.23	107.46	107.16	108.36	112.57	98.825	103.32	106.04	104.69	112.5	111.15	105.32	108.85	112.18	110.4	113.29	111.37	102.6	103.69	101.61	106.88	103.82	104.04	110.81	107.47	101.21	110.43	110.92	109.25	107.99	108.54	113.24	106.3	109.87
102.88	102.86	100.25	102.48	94.933	99.911	101.74	102.32	100.26	100.79	101.76	97.7	99.076	100.41	101.66	110.61	102.5	106.51	101.16	100.62	97.154	102.25	95.011	93.506	104.48	100.72	95.406	106.77	103.8	98.151	96.121	101.67	98.717	99.696	102.16	103.38	94.418	102.52	97.962	100.29	101.02	97.811	101.68	100.07	101.66	99.122	103.22	102.46	106.02	98.791
114.5	110.17	117.67	109.53	101.55	109.65	115.88	99.045	107.1	112.01	110.79	112.58	108.37	104.15	114.53	102.87	107.74	107.11	101.93	108.44	100.96	111.64	109.59	101.68	105.79	107.47	103.43	109.91	105.6	107.49	111.73	109.41	112.26	113.17	101.6	109.82	108.04	108.88	107.27	109.32	108.41	103.13	111.67	108.82	108.9	109.96	110.66	109.35	111.04	109.97
110.6	101.22	107.25	110.55	109.96	109.57	105.69	110.15	111.45	105.35	103.67	107.7	108.13	106.58	110.51	110.13	108.11	114.02	107.58	110.92	103.59	106.16	105.16	111.86	109.02	113.21	104.4	109.86	110.7	113.08	100.61	111.51	103.65	102.38	106.76	108.89	108.39	102.07	112.72	101.97	111.44	106.62	114.93	112.06	107.57	109.14	106.6	113.36	104.48	105.49
103.59	97.835	106.28	105.27	105.45	103.55	107.43	105.48	106.99	105.26	105.69	108.09	106.12	104.46	109.68	105.31	106.06	107	108.47	103.19	100.57	104.83	108.49	102.09	102.3	102.6	109.65	102.7	103.92	110.46	104.61	108.2	107.77	110.66	108.33	103.24	107.86	102	104.11	112.73	108.33	104.57	106.83	110.87	106.52	109.7	103.49	105.05	104.56	109.38
107.71	105.2	97.901	103.21	101.77	110.98	103.03	106.3	107.63	97.236	103.89	106.86	104	110.53	108.61	99.266	103.62	107.34	102.04	103.42	106.1	105.87	105.66	107.99	106.3	105.03	106.61	102.77	99.822	113.93	105.25	111.63	105.15	107.3	107.13	110.54	105.1	108.2	105.54	101.59	109.41	112.03	106.37	100.64	101.6	106.4	108.2	104.88	108.89	105.75
99.298	100.62	103.88	103	100.16	99.806	97.073	100.02	95.142	101.15	99.083	102.8	92.287	98.132	102.56	99.254	97.691	100.28	97.871	96.631	103.32	101.24	97.835	100.46	98.479	97.321	95.41	94.199	96.365	95.581	97.68	100.49	94.392	97.225	101.07	100.44	96.574	98.085	92.211	103.58	103.12	102.84	100.45	95.14	100.28	100.16	103.62	99.043	105.79	97.502
107.44	111.73	107.98	105.92	108.01	106.57	107.25	108.54	103.42	108.61	106.48	108.87	97.703	101.45	105.26	107.77	105.22	106.8	109.83	105.79	102.03	108.02	104.32	103.38	102.34	102.73	105.39	107.09	103.81	99.934	105.13	109.02	111.3	101.76	108.59	108.57	109.45	101.94	109.25	103.89	107.9	107	105.22	112.68	109.27	106.99	107.59	104.15	105.98	108.33
108.28	110.95	110.59	108.54	105.66	102.92	107	100.07	101.08	112.17	102.11	107.95	106.18	104.46	104.78	99.769	108.16	100.39	98.173	109.7	108.14	112.79	96.776	105.9	97.926	101.98	107.67	98.998	103.25	105.3	107.11	105.5	104.31	105.83	100.02	109.3	113	107.47	107.35	102.52	102.89	111.11	105.46	104.98	103.22	106.67	104.91	109.79	103.59	103.06
112.14	108.53	109.99	110.29	108.8	104.74	104.42	113.04	108.53	108.1	107.23	108.15	107.6	104.25	106.33	107.2	105.6	108.41	104.74	109.68	113.17	112.23	108.95	112.45	110.3	103.91	110.74	111.2	111.02	101.86	107.05	110.45	109.78	106.98	111.32	109.28	107.33	113.91	109.02	112.83	108.1	109.83	105.54	107.8	105.39	115.07	108.1	103.37	107.4	112.65
104.02	103.01	111.2	110.24	110.21	103.34	100.52	104.45	110.07	99.976	105.73	108.97	102.03	108.56	106.72	98.098	107.68	103.43	105.35	102.61	112.56	106.33	106.53	103.28	102.4	109.95	109.72	106.72	105.39	105.06	108.93	105.68	108.97	103.35	100.8	102.18	104.03	105.84	104.27	104.88	107.63	105.89	109.22	106.69	103.73	109.65	103.88	108.32	110.13	106.53
105.44	101.81	106.67	112.34	111.37	100.15	104.9	102.31	107.83	104.21	100.38	105.66	105.96	105.91	104.69	104.42	106.93	98.961	107.46	111.68	103.84	102.66	107.71	105.4	109.11	105.5	106.47	104.47	102.88	105.32	106.7	104.94	101.22	100.71	109.94	97.663	110.53	111.58	99.528	102.56	106.6	108.01	102.84	106.86	104.02	102.88	98.682	100.52	113.38	111.34
102.85	103	109.72	110.77	109.67	108.81	111.82	106.42	112.74	106.95	109.5	107.63	106.88	109.44	106.28	103.7	114.36	108.5	113.65	112.77	110.13	112.41	104.64	112.09	112.42	109.28	110.58	104.52	109.77	106.07	105.13	101.86	110.5	105.95	106.09	107.25	118.31	108.13	104.96	112.21	105.68	107.87	110.28	113.31	107.57	103.95	111.12	109.92	106.74	107.95
98.001	102.43	99.094	100.13	100.57	104.33	94.381	99.575	101.06	103.4	96.372	99.054	98.725	102.88	98.327	96.847	101.98	101.6	95.087	103.51	100.33	101.23	104.34	96.724	100.6	101.42	101.43	101.65	104.95	102.91	99.716	104.98	102.18	101.34	103.1	97.852	100.06	97.633	95.984	97.701	98.152	107.13	104.48	100.35	101	96.955	103.75	98.397	99.328	95.556
106.62	108.22	102.74	108.22	108.02	109.57	102.27	103.14	105.2	103.98	105.82	102.2	102.51	103.23	104.8	100.42	104.27	106.24	100.09	108.97	105.22	110.84	104.89	109.78	102.66	103.88	103.82	103.42	105.4	110.15	99.743	111.78	105.46	109.26	105.82	106.36	107.34	102.27	107.64	105.88	101.23	104.51	105.49	113.82	103.6	104.78	101.47	103.04	105.41	103.04
99.534	101.83	103.28	101.31	105.49	96.657	92.134	99.504	101.33	90.611	99.849	99.927	96.792	100.44	103.82	100.72	94.242	95.233	98.262	103.13	100.17	90.488	95.23	99.228	97.643	102.77	99.491	99.952	94.328	95.687	91.844	96.942	97.312	99.624	104.54	88.247	99.428	96.912	94.058	104.45	97.039	100.97	97.516	98.117	101.9	99.965	100.28	100.45	95.907	98.694
110.96	109.06	111.55	112.37	106.45	105.73	107.19	104.07	110.35	106.04	112.92	104.52	108.66	107.02	105.54	114.61	111.92	104	110.28	105.68	110.55	113.17	111.08	107.54	106.92	105.36	106.97	110.34	109.16	110.58	107.26	109.05	109.73	106.79	108.43	108.01	103.21	113.76	111.53	102.19	107.48	110	109.47	114.31	106.39	114.09	112.33	107.43	105.96	107.38
107.82	105.5	115.12	108.88	105.8	108.24	102.69	107.22	108.65	110.52	108.14	115.62	109.24	113.74	102.41	103.11	111.29	103.5	113.42	107.64	110.29	110.64	110.47	103.29	111.59	110.7	104.31	109.38	104.95	111.53	114.08	104.49	101.25	103.27	107.42	104.54	105.59	105.02	108.3	109.98	111.83	108.33	114.99	106.14	109.95	110.22	106.9	108.94	103.05	107.51
106.27	95.341	95.909	96.435	98.254	99.416	104.88	100.32	99.757	102.33	104.59	101.66	101.05	103.96	100.71	103.41	98.632	99.797	102.52	107.09	104.11	96.484	106.11	101.17	106.76	96.062	100.95	105.89	109.62	102.33	97.762	104.78	105.18	98.184	97.633	97.128	100.48	98.329	99.674	103.18	96.355	94.568	106.4	98.394	106.75	95.562	104.95	107.11	96.518	99.543
110.27	110.33	105.74	106.58	104.7	102.34	110.06	106.96	108.43	105.67	113.86	114.7	105.95	102.03	106.9	109.55	109.93	107.9	107.45	106.28	106.38	101.16	108.66	107.37	100.42	108.28	104.4	113.22	108.57	109.51	109.31	102.73	106.11	107.41	109.46	105.97	110.85	107.58	106.23	102.35	108.78	105.81	104.29	109.88	109.73	105.71	104.75	108.96	105.53	104.23
90.957	95.985	106.25	101.8	98.48	98.684	102.78	96.783	97.41	101.88	104.32	105.38	100.02	101.99	102.97	105.1	104.16	103.66	107.68	104.04	102.45	102.32	109.07	100.48	98.716	102.28	98.516	106.93	99.84	96.559	103.77	98.956	102.18	100.42	98.727	98.876	102.93	96.116	102.59	102.85	102.29	90.383	102.38	104.48	102.64	99.806	98.996	95.979	101.19	98.534
105.71	109.55	108.9	107.61	115.41	106.82	115.63	101.07	107.19	103.68	107.75	108.35	101.79	107.2	112.07	96.703	107.99	109.86	106.16	105.2	107.72	112.86	105.96	106.07	102.75	109.82	99.347	106.95	103.03	106.98	103.31	102.18	105.3	106.16	107.58	107.23	99.751	102.18	105.18	111.07	100.68	99.567	101.78	106.35	105.5	107.03	103.18	100.92	103.53	100.94
103.1	105.92	105.37	100.7	103.36	109.91	103.34	107.03	107.69	108.27	104.32	105.45	99.81	108.66	108.86	103.54	115.07	107.94	103.3	112.99	99.338	104.69	106.23	105.24	105.99	103.56	106.22	108.52	107.81	107.83	111.07	108.78	107.69	105.84	107.44	108.83	103.19	104.25	113.96	104.36	110.8	101.36	103.1	106.82	101.46	107.32	106.38	106.89	105.4	103.97
99.992	100.94	89.774	102.44	102.98	106.44	99.695	100.32	98.784	97.077	93.253	101.6	99.333	97.091	92.663	91.958	94.934	95.947	101.04	104.18	97.36	94.995	93.01	102.67	93.797	98.357	95.498	99.665	95.524	91.406	95.61	96.109	93.945	93.249	102.76	102.01	102.65	97.789	99.552	100.08	95.756	88.519	99.981	101.11	94.808	98.228	93.518	101.08	98.822	96.096
108.15	106.11	103.27	103.39	113.24	103.84	107.93	114.14	110.23	109.26	106.77	103.86	100.44	111.59	111.34	107.61	105.18	108.25	105.86	100.4	105.24	107.15	113.28	110.66	106.19	104.49	105.55	107.72	110.8	110.21	106.16	106.59	114.72	105.98	110.92	108.47	109.93	103.72	102.39	105.51	107.37	109.23	114.78	108.6	105.44	115.74	104.68	110.55	108.77	110.51
109.94	107.58	104.88	104.93	102.93	106.82	104.53	110.72	112.82	100.72	110.82	107.89	106.13	114.34	106.55	107.01	106.67	105.15	106.55	104.91	110.32	104.53	103.41	101.8	109.35	104.11	109.52	107.66	107.6	105.12	107.95	107.04	103.32	111.47	108.41	101.12	106.21	101.64	110.15	105.99	107.35	100.32	101.46	104.71	108.27	103.22	103.57	101.26	108.12	107.02
110.48	106.94	109.13	106.02	110.25	110.71	104.03	101.18	111.18	119.04	106.04	107.38	102.34	104.16	110.75	107.77	103	102.78	107.6	112.11	106.68	109.75	104.64	110.21	106.79	107.45	106.67	106.24	109.73	106.28	107.87	99.989	105.05	111.27	111.24	109.14	111.88	106.93	109.3	107.87	105.15	109.56	111.73	110.47	110.41	108.45	107.57	112.49	109.13	109.33
100.98	101.17	108.99	110.67	101.04	105.44	107.15	104.88	101.92	106.64	101.54	108.98	112.55	107.84	105.63	104.2	106.99	101.02	108.59	104.56	105.63	107.13	109.45	111.26	106.25	105.69	105.25	100.25	109.01	108.92	102.57	104.84	104.76	108.76	104.45	102.87	107.24	102.99	101.72	107.04	106.76	106.5	98.326	108.02	102.83	100.43	106.07	104.92	112.81	100.94
106.96	109.82	103.88	115.54	105.52	110.63	104.66	116.13	108.22	107.85	108.81	106.38	112.7	107.47	105.84	106.96	101.39	105.98	111.68	105.96	109.78	109.95	107.89	107.9	104.36	109.51	105.92	102.74	106.63	108.56	113.39	101.22	102.88	106.26	107.95	112.55	107.69	108.04	113	116.1	113.48	109.29	106.34	111.36	106.51	112.51	110.22	108.41	105.17	106.89
111.24	113.21	108	109.54	110.68	104.52	104.17	104.37	106.32	114.41	105.92	102.94	108.02	103.66	110.29	101.12	106.92	106.5	108.1	105.69	112.79	108.52	105.38	104.36	105.92	110.48	108.53	106.63	107.14	106.85	109.12	101.51	102.81	105.6	105.69	102	110.62	103.74	109.05	106.87	109.85	105.4	104.74	117.24	106.8	105.48	106.35	105.98	108.32	108.4
104.91	104.61	105.37	102.31	110.47	110.6	105.58	107.03	102.9	103.02	105.01	106.59	100.43	103.11	105.79	102.19	101.49	116.11	104.92	108.38	107.48	111.64	101.09	107.55	105.33	110.06	103.42	106.83	104.34	107.07	106.92	102.12	108.39	105.82	103.21	108.07	102.85	107.76	106.22	106.2	106.73	112.8	102.56	109.16	105.97	103.89	107.3	110.49	105.04	104.64
108.72	107.68	104.11	107.26	110.63	105.89	109.26	110.08	101.67	101.86	104.64	108.22	103.63	105.67	107.59	113.93	106.34	106.95	105.94	109.09	106.78	108.75	105.81	99.457	106.05	107.19	106.23	103.34	105.53	105.5	104.35	109.29	105.13	102.75	110.67	103.24	103.23	106.39	111.68	107.2	109.82	107.45	101.39	101	107.05	111.67	101.47	105.21	104.63	106.29
89.968	100.7	97.34	97.523	96.565	93.956	91.808	97.886	91.849	101.62	95.317	95.764	98.672	100.75	97.077	93.338	92.043	92.899	99.211	100.94	101.43	95.289	100.87	97.041	94.741	96.241	94.632	92.325	96.326	97.922	98.046	99.195	100.18	97.404	102.29	105.29	95.628	97.085	95.484	98.804	96.368	97.728	99.368	100.46	100.44	99.397	96.467	99.804	93.836	91.993
107.33	103.96	110.66	112.43	106.31	111.37	113.86	107.2	108.67	105.95	110.56	106.97	109.48	109.2	111.08	106.8	113.22	107.93	109.03	107.27	105.18	107.47	107.8	107.16	109.41	102.02	104.5	113.13	110.69	112.73	105.32	105.04	105.32	109.14	106.54	102.47	106.12	106.21	99.173	104.71	100.91	109	107.7	105.03	106.17	109.98	109.84	113.7	109.71	101.77
105.48	103.4	108.61	109.56	110.13	109.68	99.665	108.51	108.75	109.04	107.79	108.08	109.65	111.22	107.78	112.47	115.95	107.45	112.7	108.67	108.78	108.67	111.46	111.32	110.69	107.76	108.55	110.54	108.77	114.1	109.66	108.02	105	115.48	107.95	109.51	103.59	109.06	106.33	111.76	109.49	105.18	105.32	111.45	107.97	106.6	110.43	108.98	111.52	117.86
99.929	102.93	103.62	107	108.81	105.08	109.5	104.03	106.44	102.44	104.75	101.4	100.65	103.03	107.81	102.79	102.81	104.89	101.77	104.47	103.95	106.53	107.26	102.69	103.72	97.173	102.04	103.56	104.43	105.6	98.093	103.7	110.39	107.41	112.81	102.82	103.97	102.48	104.97	109.42	105.21	103.26	104.63	101.22	106.81	108.84	104.85	107.83	109.47	104.61
108.5	107.5	110.02	107.42	102	103.71	105.82	110.5	108.07	110.22	110.07	112.24	113.85	110.5	116.69	118.25	108.65	108.57	107.29	108.39	108.54	109.9	111.01	109.64	108.48	107.24	105.51	110.28	108.23	106.81	108.61	104.1	106.05	106.91	113.12	107.5	109.5	113.93	106.74	110.46	110.16	107.35	108.89	111.57	107.45	104.77	106.28	109.01	105.75	109.64
108.66	104.41	103.74	106	107.04	111.01	102.86	107.27	104.44	106.56	111.72	105.55	106.08	103.49	106.07	111.35	107.67	114.12	110.31	105.25	109.1	106.75	98.694	100.1	99.531	104.26	108.58	109.74	114.14	105.24	105.75	108.62	106.65	103.98	108.57	106.56	104.02	107.69	100.56	108.26	114.05	107.72	106.32	101.68	105.1	106.57	103.87	110.36	103.14	109.6
100.09	101.45	98.185	103.49	95.274	96.67	100.3	96.346	98.306	97.114	97.442	97.732	97.193	103.75	103.95	105.17	104.92	96.541	96.28	99.48	99.139	103.67	101.18	102.97	96.686	103.55	102.25	96.85	100.16	96.505	101.46	102.13	111.22	98.694	96.391	96.395	94.393	101.61	102.48	99.833	100.15	100.83	97.341	95.825	97.117	99.835	101.02	104.29	96.767	102.89
104.28	106.71	108.1	103.02	109.93	111.01	109.33	105.83	107.46	105.29	102.03	101.87	105.36	111.53	107.09	102.98	105.95	107.92	102.83	101.46	105.25	106.7	103.91	107.43	108.62	106.16	101.07	109.05	110.95	103.79	109.03	110.81	104.32	109.15	100.37	106.97	110.55	104.1	105.25	103.62	106.32	111.91	103.17	104.73	109.41	103.76	107.82	104.92	100.96	102.57
108.93	102.82	108.79	110.18	93.987	110.47	105.19	105.09	108.24	106.04	100.11	105.72	110.57	109.5	107.35	106	102.95	114.26	100.19	102.82	103.87	112.88	110	109.6	106.77	105.13	103.56	111.41	103.42	107.04	112.51	106.29	106.75	104.4	103.49	111.22	113.59	106.36	111.24	105.15	103.47	108.03	112.61	113.56	110.7	107.83	107.52	106.13	109.33	109.9
97.189	103.64	97.041	96.104	96.89	99.925	99.729	99.498	100.9	96.383	105.44	101.89	102.22	97.186	95.616	95.769	94.41	103.03	104.54	97.602	99.891	94.22	95.706	100.66	95.333	93.502	98.641	97.73	95.661	104.18	97.345	100.44	96.073	95.28	99.871	98.24	103.87	96.67	96.429	98.283	103.02	98.779	95.27	100.09	94.164	100.38	100.83	91.593	101.31	105.94
103.39	106.12	95.993	105.4	98.074	90.225	102	101.9	100.12	108.55	98.15	104.08	95.554	104.87	103.6	104.74	99.994	98.318	96.3	103.74	103.21	98.367	99.628	103.43	98.378	101.32	100.41	102.67	104.99	106.1	100.28	97.912	103.5	106.31	100.12	102.05	101.96	99.843	98.645	98.044	100.47	102.73	106.15	92.511	101.57	98.151	105.03	101.92	98.586	104.75
102.69	106.38	106.51	95.406	108.64	105.77	105.11	107.58	104.98	108.29	107.57	105.5	110.83	98.386	104.43	101.71	107.15	109.41	106.4	108.43	104.09	106.24	102.82	108.85	109.03	109.41	105.37	103.01	105.57	105.64	104.9	107.86	110.08	101.72	104.24	113.98	109.26	103.93	112.57	102.88	100.91	108.45	112.55	109.61	101.85	103.78	112.37	103.06	102.45	101.32
94.793	102.52	95.654	98.191	98.732	97.524	95.81	98.323	109	104.35	103.93	100.44	98.59	102.95	100.59	97.233	96.94	97.522	100.42	104.23	98.535	99.225	99.278	96.582	98.312	101.3	99.601	104.48	102.22	97.908	99.858	97.849	101.75	103.22	100.71	94.843	103.15	101.62	100.64	100.67	104.13	103.09	100.15	101.12	104.55	100.04	101.07	101.83	97.61	103.91
110.89	105.84	108.05	107.42	102.39	107.16	110.86	101.2	103.72	109.56	105.54	108.46	105.83	108.2	106.57	106.17	107.33	110.25	110.9	109.34	98.941	110.32	109.51	98.664	105.64	104.55	105.83	106.74	102.14	104.85	103.51	104.65	101.21	105.46	105.49	107.72	109.16	111.49	105.98	109.11	104.03	102.9	109.67	112.46	112.16	104.9	102.56	106.51	104.01	104.88
105.12	106.69	106.65	107.91	104.56	106.14	109.5	106.78	108.77	107.36	109.89	104.53	112.58	107.87	102.9	108.31	111.96	104.97	102.77	106.57	102.75	105.67	113.81	106.87	108.45	110.43	112.48	109.21	110.6	106.74	113.12	113.68	107.41	110.62	109.83	108.49	111.73	107.48	108.53	104.67	104.53	104.69	112.71	105.2	107.27	103.7	99.832	103.19	108.55	115.75
112.27	107.2	106.73	107.12	100.44	109.19	109.66	100.91	104.4	108.94	108.21	106.62	96.5	102	101.77	109.49	99.546	108.09	109.24	108.82	102.51	105.71	106.54	100.45	113.14	104.05	106.06	105.45	105.44	106.51	100.68	106.35	99.787	101.88	111.09	110.41	107.17	108.4	108.27	109.71	101.57	101.98	104.64	104.03	105.3	101.12	103.8	101.57	100.72	107.65
112.47	111.85	108.83	116.45	114.78	113.76	109.34	110.62	110.24	111.98	112.97	110.02	107.91	106.77	111.9	104.23	113.44	109.32	109.95	111.69	115.41	113.8	111.72	112.16	114.77	115.86	111.9	112.49	116.31	112.25	112.88	107.5	110.85	105.94	111.26	115.87	112.8	110.76	115.27	117.74	114.13	110.87	110.81	111.78	112.31	106.42	106.67	109.1	101.77	104.43
105.56	100.77	102.7	111.36	104.03	105.91	104.6	97.58	108.5	104.99	107.64	108.78	107.82	98.356	99.574	106.25	107.16	106.12	111.13	104.06	106.96	101.37	107.39	106.05	109.18	105.59	106.99	98.741	102.96	104.49	107.95	106.99	108.33	104.77	103.54	101.7	104.33	105.45	99.23	110.78	106.42	103.47	105.72	100.08	103.86	104.17	112.47	107.17	107.88	105.58
102.57	109.44	111.44	106.53	109.83	104.34	104.99	109.55	108.19	103.9	106.19	105.45	104.03	112.21	106.1	106.33	112.92	107.65	105.71	108.33	108.18	107.67	106.5	114.01	112.37	99.173	111.62	111.87	110.97	104.2	108.84	113.21	108.49	98.087	104.05	109.62	105.38	105.13	105.98	109.61	100.46	104.91	104.74	105.9	101.51	111.88	108.94	102.38	106.81	109.46
103.79	109.77	104.82	103.51	106.97	106.31	111	108.65	109.52	100.53	106.48	104.36	105.29	107.8	106.42	105.66	107.62	107.43	107.84	105.76	111.01	106.19	106.57	107.11	108.9	103.74	106.85	102.4	108	107.5	108.69	102.11	107.74	109.23	113.91	110.51	107.87	104.35	99.997	106	103.15	104.96	104.29	103.67	107.12	105.4	108.62	105.06	109.78	108.87
106.14	105.24	102.26	107.36	103.6	100.42	107.56	107.24	100.97	105.92	102.48	103.95	102.84	113.36	103.23	106.98	100.66	107.22	101.65	108.98	101.87	100.31	113.16	103.33	105.3	104.21	103.39	106.72	110.08	107.9	108.51	107.61	106.24	108.61	109.5	104.94	102.18	104.65	108.3	103.28	102.96	108.26	105.92	103.46	102.6	101.33	103.45	108.02	100.59	107.47
102.94	99.463	103.74	106.61	105.21	106.16	99.117	105.27	99.816	105.39	107.63	97.473	100	103.58	101.03	105.69	106.56	110.51	108.1	104.94	96.517	104.62	103.5	107.61	102.42	103.97	98.931	108.43	104.34	98.07	98.483	108.05	104.27	105.74	102.31	101.69	101.36	102.01	109.14	105.95	106.39	103.97	105.69	105.73	111.07	104.75	106.17	97.177	107.7	104.01
106.97	112.69	108.15	108.5	105.66	107.4	105.59	107.25	104.71	110.29	109.09	103.14	102.86	111.18	103.3	102.38	107.65	110.3	108.76	101.9	107.1	107.51	102.32	104.52	106.15	107.19	99.406	107.17	107.18	104.63	106.11	103.41	114.02	106.88	107.34	110.8	108.47	108.83	102.92	100.59	105.28	106.73	103.29	102.17	105.79	109.66	105.75	105.36	108.1	107.91
104	110.01	103.92	109.65	101.78	100.98	101.26	106.16	108.67	104.88	108.69	104.83	102.24	105.91	101.63	102.62	101.12	102.35	102.49	102.38	104.2	109.77	97.969	102.48	104.11	103.91	104.18	109.11	105.99	108.26	106.51	103.34	96.872	101.3	109.34	108.43	103	102.61	97.401	105.17	105.24	100.44	108.66	106.76	102.65	106.8	103.92	104.84	111.14	106.54
105.53	103.32	104.91	107.7	104.31	108.25	104.12	107.77	112.22	112.99	109.73	117.84	112.17	109.61	104.36	112.35	114.7	110.25	107.15	111.01	109.48	108.98	100.84	104.25	106.47	103.78	108.82	109.01	106.56	108.7	111.61	107.76	117.22	111.24	110.4	108.58	108.67	108.79	102.77	110.05	108.81	102.62	107.66	106.13	108.39	105.04	109.91	106.74	106.08	105.14
108.48	111.45	99.906	108.34	101.71	107.03	107.32	100.37	107.66	110.74	106.25	107.08	101.64	108.14	110.35	104.34	106.83	105.72	107.97	110.02	103.58	105.64	110.07	104.98	104.04	107.42	102.68	111.8	105.31	108.75	111	105.88	108.06	111.47	105.1	106.39	109.21	109.65	110.03	103.43	107.08	108.41	112.53	108.2	108.81	104.28	107.63	110.06	101.68	104.75
107.64	106.58	102.1	102.23	104.54	103.23	105.22	105.41	102.01	106.69	109.06	111.67	102.63	101.17	114.2	108.05	113.22	107.76	107.79	104.19	106.04	111.49	105.52	105.2	110.47	107.55	108.56	100.18	104.11	107.17	108.6	109.51	109.77	106.43	101.09	103.67	107.78	105.18	110.95	103.65	106.01	106.07	103.33	105.66	106.87	99.983	108.99	107.41	107.6	102.48
98.151	98.685	95.082	98.838	97.968	93.816	102.98	98.997	97.881	98.792	91.276	98.412	98.43	101.7	100.68	94.367	99.497	102.17	95.244	102.35	96.926	91.943	95.425	90.329	92.51	96.956	98.858	102.91	96.473	95.155	104.09	92.24	97.376	98.995	105.45	98.281	97.596	96.294	98.312	98.652	98.638	96.508	103.69	97.407	106.42	96.091	97.519	102.54	99.321	96.685
110.44	102.57	104.56	103.3	105.65	101.82	102.66	107.58	107.37	107.63	108.59	105.91	100.93	101.85	108.26	110	110.9	106.77	102.59	109.48	99.962	106.95	107.43	104.18	106.09	111.03	104.76	102.5	108.78	102.41	107.99	103.03	100.02	105.48	105.29	104.76	106.9	105.63	107.37	107.37	110.04	110.08	103.42	107.31	110.16	107.54	112.02	104.49	106.31	100.87
108.39	105.98	111.11	107.71	104.78	95.931	109.65	106.54	109.19	105.41	106.99	106.73	106.66	105.06	105.09	109.99	103.87	104.6	105.03	109.2	110.73	106.12	107.85	106.63	109.95	103.83	103.64	108.96	113.3	107.39	106.25	102.15	110.49	109.93	104.83	106.53	113.51	105.17	105.52	108.2	102.84	106.9	102.52	110.64	106.37	106.41	106.32	105.62	102.86	114.25
102.04	97.157	103.39	100.08	103	96.349	103.73	99.877	97.846	102.31	100.81	98.724	104.07	100.86	93.054	101.19	103.52	104.47	99.814	106.68	103.67	100.81	95.623	101.74	97.643	102.32	104.06	107.13	100.77	97.037	104.4	103.86	97.571	99.389	99.373	106.23	99.431	101.09	101.74	107.96	101.75	105.76	102.64	103.58	98.7	99.869	100.56	98.395	102.72	104.99
94.808	100.07	97.836	99.516	98.242	97.149	93.012	103.64	94.594	108.82	98.72	100.82	103.89	102.15	91.214	99.149	101.93	93.346	94.897	100.13	100.58	96.069	101.78	100.75	99.767	99.309	98.006	101.65	95.518	94.299	97.359	98.569	101.27	101.22	96.516	91.792	95.413	98.835	105.28	99.115	94.106	99.966	95.538	91.357	102.58	96.434	93.03	101.2	104.33	99.815
106.23	105.72	103.88	100.01	105.3	113.82	98.85	104.84	108.12	106.15	99.124	110.41	102.86	107.67	113.58	99.267	104.46	107.05	107.77	108.35	107.16	108.59	113.73	109.06	108.88	103.87	103.37	103.77	110.44	111.22	113.47	103.89	104.08	101.07	103.6	97.708	109.38	101.78	105.45	109.57	110.73	106.41	103.6	108.28	105.17	105.29	104.01	104.46	107.46	105.62
111.03	100.76	100.6	111.32	111.45	109.35	108.32	103.35	106.61	108.57	110.74	114.36	109.94	107.97	107.9	108.85	109.76	99.383	104.52	108.16	107.62	103.77	106.67	108.09	106.43	113.91	106.15	110.44	105.46	108.12	106.53	109.28	111.83	105.57	108.27	106.44	106.27	108.09	109.41	105.38	114.28	103.94	109.9	111.6	112.7	106.01	106.62	106.79	103.34	106.88
101.61	101.47	104.97	101.25	102.65	96.815	104.71	105.09	101.42	105.28	105.34	105.04	102.6	103.4	99.971	100.64	103.48	106.57	105.88	97.912	99.082	104.77	96.515	101.5	94.385	104.81	99.914	100.35	105.87	96.921	99.229	101.5	96.948	99.68	101.39	103.08	106.53	92.798	98.977	103.91	105.72	99.383	100	105.33	99.182	100.17	104.11	95.872	106.03	102.74
105.53	109.07	107.1	107.69	111.18	110.63	102.65	106.16	108.96	106.38	105.08	104.84	103.28	104.42	106.43	107.36	107.24	102.8	106.89	107.51	105.37	109.01	101.56	112.72	108.51	106.64	105.21	102.28	100.86	103.75	103.56	103.67	106.59	106	103.26	106.8	101.87	104.88	107.54	103.92	105.38	102.1	108.22	101.06	104.63	104.17	106.79	108.27	108.88	107.89
108.53	108.63	104.18	106.13	107.82	106.78	103.84	110.4	106.61	104.06	109.96	106.07	106.61	99.809	106.15	104.89	103.87	107.88	107.53	112.62	108.81	108.02	101.57	104.24	97.187	107.12	102.88	104.2	98.012	107.8	101.5	106.18	108.93	102.75	95.303	101.73	110.43	106.92	103.63	106.29	104.66	104.17	107.5	104.09	104.62	100.74	98.327	106.13	110.42	102.72
96.272	102.6	98.75	103.61	98.282	100.67	97.989	100.92	97.048	105.9	95.289	100.26	101.32	94.399	98.609	99.203	107.27	102.8	106.44	95.712	102.39	103.37	99.003	99.797	99.004	100.6	99.559	99.778	100.16	101.52	97.995	101.42	99.045	100.87	100.46	95.86	102.5	102.06	99.595	103.25	95.757	103.11	106.3	102.37	100.2	97.976	96.819	100.82	100.46	98.503
105.59	104.51	103.9	107.2	108.33	105.4	105.48	104.88	104.53	100.01	108.63	107.29	104.48	102.98	105.47	106.8	106.79	104.19	106.55	109.19	106.5	113.52	102.88	109.91	111.54	105.76	105.88	107.45	102.37	105.9	106.01	103.03	105.18	106.29	101.46	108.04	106.36	100.14	104.92	101.47	106.84	98.569	107.92	101.6	107.95	108.63	101.21	102	108.54	107.76
95.879	101.57	97.375	96.158	104.11	100.59	101.27	100.67	99.955	100.89	102.53	112.2	106	104.38	105.59	101.07	98.472	96.751	104.3	102.52	103.84	101.31	98.656	108.08	103.45	106.93	100.5	104.63	101.69	104.06	102.37	98.267	103.97	106.25	103.51	103.97	101	97.93	107.12	98.413	99.338	99.079	97.525	106.03	97.833	103.12	103.94	99.134	99.769	97.893
97.961	102.85	101.76	103.99	102.58	109.01	112.69	105.41	110.45	102.6	108.15	110.45	104.57	105.21	109.25	106.63	110.21	110.65	107.04	103.19	103.6	105.85	109.9	101.12	103.96	105.38	106.01	105.36	107.65	105.61	108.67	107.48	106.6	104.12	108.41	104.26	109.36	107.11	108.86	100.57	107.87	104.27	106.42	105.86	103.39	100.01	102.01	107.68	106.3	102.57
109.98	105.65	107.51	99.862	105.46	111.07	108.59	103.79	110.13	105.6	106.44	109.85	105.84	112.96	107.98	104.6	109.03	111.52	112.7	102.43	107.05	108.89	109.41	105.78	103.42	107.23	108.48	107.95	105.89	112.74	114.6	106.67	114.12	110.69	111.4	103.43	108.63	112.65	105.19	111.29	104.5	108.22	108.97	105.45	103.56	104.99	108.35	112.66	109.55	110.8
109.04	105.22	102.72	106.46	103.01	102.44	108.47	110.56	106.39	101.68	111.14	107.45	109.69	107.31	108.65	105.8	108.17	105.98	109.78	109.14	103.52	100.13	105.37	100.3	104.58	98.907	104.77	106.16	105.34	104.77	109.84	106.19	108.59	101.51	110.9	105.31	112.28	109.07	110.7	112.65	109.13	107.45	107.88	108.54	108.84	101.73	107.48	107.81	103.18	105.64
105.6	108.29	104.31	101.94	105.45	105	105.12	106.8	99.803	107.96	105.49	105.43	108.93	102.22	101.27	105.86	104.65	105.74	103.38	99.588	101.3	103.55	106.43	104.29	99.923	106.63	109.74	98.734	106.44	106.97	103.42	105.94	106.94	102.09	102.86	108.24	108.19	108.66	105.19	103.01	110.64	99.361	104.83	106.09	104.89	110.81	107.67	109.6	100.9	108.12
103.52	103.27	105.97	101.37	106.24	101.29	105.76	104.29	110.44	111.22	106.94	103.38	102.17	96.523	103.66	110.62	104.29	105.38	109.59	105.96	106.25	107.71	106.92	101.55	100.98	106.76	105.71	101.9	108.4	109.46	105.16	104.64	100.1	110.21	109.49	106.29	104.3	104.03	104.32	108.69	107.53	98.193	108.12	108.47	105.79	104.04	108.85	109.26	99.224	105.17
99.884	97.061	97.4	92.38	105.49	103.86	96.624	94.462	104.37	101.59	98.393	103.21	98.771	98.834	95.261	98.837	98.986	99.101	103.65	99.838	101.51	105.98	95.817	99.883	98.962	102.86	95.665	103.68	97.528	102.12	99.475	98.821	98.748	93.738	101.47	93.625	99.083	100.7	92.046	95.797	96.239	102.13	98.54	98.937	97.837	103.06	95.052	97.377	96.43	94.028
111.08	105.65	109.43	107.59	106.73	103.13	110.38	103.45	105.81	112.2	102.61	107.53	105.55	104.29	108.52	108.92	102.72	102.52	104.35	106.17	99.664	106.46	104.85	106.65	98.742	105.6	106.63	107.45	116.15	109.12	105.62	109.71	104.2	108.03	100.93	100.68	106.54	101.84	105.29	100.39	103.86	104.39	106.19	104.45	107.85	102.65	103.66	98.104	103.37	107.9
95.595	104.26	98.818	98.083	99.539	97.112	103.11	95.585	99.436	105.86	96.604	103.61	89.763	99.883	98.275	102.92	90.139	102.2	99.452	95.989	99.622	100.39	95.728	97.942	101.41	97.365	102.71	99.008	92.618	93.316	104.15	96.877	103.59	94.127	91.703	102.73	97.155	104.97	91.907	106.02	100.72	93.6	100.42	98.615	98.473	100.37	98.771	100.92	97.978	94.041
102.44	107.44	107.74	108.14	104.28	110.33	108.68	109.7	112.07	105.78	102.02	111.72	110.3	107.95	102.95	105.28	110.77	106.55	106.16	105.81	103.15	105.25	110.24	102.07	110.75	105	104.94	106.62	99.989	108.91	103.89	110.22	102.84	105.39	105.97	101.28	113.34	104.82	105.77	105.9	110.25	107.55	104.09	105.27	105.4	107.65	110.77	105.97	101.5	110.33
106.12	97.329	104.93	104.33	98.954	106.92	103.88	109.12	103.56	101.99	103.51	99.945	101	106.44	101.68	100.64	106.36	111.9	103.02	106.76	103.52	108.85	104	100.34	97.177	106.75	95.32	106.3	111.96	108.36	103.56	107.09	109.62	98.231	108.87	97.704	99.777	107.01	102.32	107.69	105.95	106.21	107.23	103.25	101.28	100.52	102.08	112.82	104.37	109.8
102.83	97.555	101.44	99.67	104.66	97.85	104.41	102.1	107.72	94.968	101.58	97.962	102.29	93.379	103.93	96.397	98.95	101.11	104.27	99.227	102.65	100.38	99.479	97.49	102.11	100.8	97.632	100.65	107.68	96.033	105.09	105.61	98.671	102.69	104.54	101.56	98.851	101.71	97.537	106.53	100.79	96.248	103.66	99.278	99.338	105.04	100.76	96.23	97.31	99.938
95.846	95.235	93.934	97.831	94.952	96.484	93.653	94.109	100.83	95.179	101.64	100.01	103.57	93.601	103	94.821	97.25	94.563	93.093	92.481	97.058	94.327	98.344	102.89	99.38	96.841	89.113	98.26	95.612	96.866	94.88	102.6	100.65	92.203	102.97	94.512	97.778	99.247	99.051	95.003	96.196	96.523	96.859	96.337	101.62	94.519	97.571	97.587	99.98	98.207
105.05	108.39	106.61	108.43	107.94	102.5	105.39	107.17	105.38	104.47	110.71	111.14	114.58	103.75	109.07	103.12	104.88	104.69	105.89	101.19	106.76	109.03	108.73	110.45	103.52	107.71	105.43	114.97	102.91	109.65	108.14	106.41	104.99	111.04	107.24	111.3	105.5	113.13	108.78	109.88	105.44	103.35	109.86	110.09	108.67	104.8	106.22	106.5	111.63	109.12
108.2	102.17	101.78	108.24	105.25	110.69	106.83	112.77	109.74	109.64	111.26	110.41	103.14	108.09	105.92	106.17	105.93	107.87	105.75	112.49	109.47	114.48	104.73	107.69	106.19	111.58	109.89	114.45	107.56	108.98	103.33	108.38	110.2	106.95	104.25	109.54	111.12	107.33	110.67	108.29	107.56	113.6	109.63	107.59	106.89	115.94	108.81	108.41	107.65	105.74
97.742	112.29	110.98	102.52	105.23	103.28	106.06	103.94	106.76	104	105.29	104.27	109.64	98.304	113.61	106.68	110.83	110.44	106.76	112.43	106	106.28	105.23	112.64	108.53	107.57	107.06	103.97	103.36	109.5	106.92	105.72	106.86	101.5	101.19	106.47	106.24	102.73	107.23	107.35	112.52	110.1	108.14	105.44	101.58	107.02	110.37	107.7	108.2	103.68
103.45	101.22	99.171	109.56	101.97	108.87	103.49	106.84	102.8	103.6	106.92	106.96	110.68	111.73	102.56	105.71	104.84	114.61	104.23	107.95	111.26	107.44	103.65	102.99	102.51	108.07	105.98	106.61	108.77	107.79	107.46	107.02	106.81	107.53	105.43	107.77	105.39	107.89	102.1	103.6	104.12	106.35	100.92	105.59	106.06	104.86	106.12	109.28	103.81	107.04
105.53	108.86	106.52	107.6	105.22	106.41	103.17	107.09	103.37	108.21	111.79	106.67	100.22	104.24	105.42	106.66	107.49	106.25	102.46	109.42	110.1	108.64	110.17	107.49	107.07	109.46	103.24	104.12	105.83	102.97	102.37	104.01	108.84	105.29	113.04	105.01	111.11	112.34	107.99	105.64	107.04	103.68	102.81	101.94	114.12	104.63	103.74	105.18	102.75	99.271
111.08	103.78	104.63	112.2	104.38	107.16	111.34	108.2	103.52	108.41	106.58	106.29	106.57	108.62	110.94	111.65	110.65	108.45	108.55	102.97	109.6	110.82	108.46	107.22	112.33	111.41	107.71	103.52	108.54	108.93	106.61	107.72	109.07	109.5	109.08	110.46	101.49	107.22	106.84	108.17	111.5	110.4	105.12	105.43	105.61	110.8	106.78	109.77	110.47	112.08
103.84	109.23	103.83	107.33	104.88	106.43	98.87	101.75	109.99	100.27	101.99	109.35	107.39	107.12	109.4	105.62	105.33	109.25	108.57	106.75	104.49	107.26	104.32	106.68	110.17	108.88	104.86	102.91	102.06	108.3	101.96	105	101.5	105.23	105.49	107.49	110.62	109.21	109.72	103.76	105.21	110.13	108.3	112.98	104.96	107.97	108.66	109.86	107.43	105.72
106.84	113.76	107.08	111.08	114.71	109.49	101.73	109.82	100.33	113.42	113.44	109.02	112.29	110.01	111.32	109.21	111.12	107.88	110.31	113.19	111.1	105.84	112.9	109.64	103.5	107.75	108.34	111.64	103.19	106.74	113.63	114.27	111.75	107.64	114.53	104.41	105.45	103.41	100.78	105.05	105.95	104.28	115.09	109.03	109.12	106.18	101.44	100.62	113.73	109.65
99.302	97.252	97.632	103.28	101.97	95.508	102.87	96.655	98.962	94.771	98.18	96.197	96.995	97.543	94.391	98.901	104.64	97.486	96.375	101.12	96.058	95.301	101	99.684	95.129	97.83	100.66	99.831	101.08	100.67	95.644	98.314	102.08	95.265	98.187	95.361	99.93	94.482	101.13	95.956	104.45	99.429	95.151	101.72	101.99	100.37	99.68	101.56	102.52	96.447
105.5	97.087	107.84	114.06	103.61	106.4	103.5	111.06	106.17	102.25	106	104.84	108.28	105.37	103.71	105.99	109.29	108.57	103.07	106.28	104.97	106.56	106.71	105.08	106.37	96.249	109.95	108.57	107.48	104.28	105.34	110.16	107.49	107.8	109.92	100.9	104.21	104.55	105.44	104.59	111.57	106.91	102.75	103.57	103.73	105.59	107.38	103.74	103.6	103.4
105.94	111.16	103.62	106.48	105.81	108.42	108.16	108.22	107.05	106.73	104.69	100.81	108.29	108.61	102.15	109.94	104.88	102.12	102.5	96.888	101.26	95.263	108.87	111.44	109.59	106.05	106.93	103.81	99.666	108.11	102.85	106.44	104.65	100.48	101.78	103.38	108.05	105.52	106.35	116.28	104.41	104.43	108.06	99.231	106.85	103.82	106.42	106.49	112.02	107.75
109.58	104.19	105.68	109.92	109.8	103.82	113.95	113.06	110.38	102.83	104.56	104.37	102.32	108.29	107.86	105.06	105.12	103.43	103.71	102.36	104.41	105.8	109.1	104.53	105.14	107.71	105.21	109.45	104.26	105.77	104.52	106.49	102.6	108.29	106.23	103.41	105.72	103.27	97.209	98.704	101.97	95.722	103.66	108.64	109.26	117.73	102.77	106.49	104.74	107.6
100.19	95.75	96.105	104.35	99.522	96.983	100.53	102.39	98.486	98.315	103.49	100.16	98.094	100.92	99.731	99.495	102.61	93.795	105.06	101.81	99.109	100.5	96.576	95.87	97.408	102.9	103.72	100.98	97.415	102.05	102.71	108.67	100.24	105.16	94.729	101.57	102.89	100.67	102.23	99.668	100.74	97.847	100.09	97.498	99.552	94.863	98.083	97.062	100.41	102.03
99.58	95.698	97.026	95.709	97.215	102.35	95.861	95.3	98.09	96.137	99.499	92.693	98.248	95.585	97.205	100.81	96.373	97.838	105.99	100.37	90.406	98.008	103.84	98.618	97.066	97.113	99.229	97.026	101.2	102.88	99.863	98.828	95.964	101.24	97.033	95.589	95.132	102.9	95.706	97.11	96.37	95.614	96.119	100.06	88.086	93.112	92.334	90.344	95.512	95.807
110.71	102.01	101.94	101.32	106	107.74	105.64	113.14	107.6	105.03	105.1	107.63	103.77	104.38	108.21	107.58	104.61	105.98	109.05	108.52	102.46	109.58	114.38	103.34	104.12	105.03	97.697	103.44	107.36	108.21	105.32	107.15	108.53	106.76	106.03	106	104.25	108.22	102.09	108.72	108.83	106.16	103.35	106.68	108.52	105.37	105.58	103.94	107.64	110.41
110.61	104.83	111.88	106.96	110.52	104.59	108.99	108.8	109.54	108.66	105.76	109.01	107.38	109.9	104.99	106.19	109.34	114.45	111	106.22	111.05	109.28	102.49	102.65	109.57	105.18	107.61	102.85	111.33	106.23	104.21	110.04	107.04	109.86	107.35	109.17	107.04	110.43	105.04	103.42	110.92	107.04	109.44	104.39	105.62	101.3	100.11	104.83	109.85	105.99
101.86	97.98	102.58	96.324	101.9	99.889	97.211	101.95	103.71	103.9	98.493	99.869	97.186	103.03	105.09	102.48	100.71	102.25	96.22	100.03	96.75	102.42	96.038	98.614	106.01	95.713	107.34	101.24	103.54	100.12	101.7	94.061	104.94	98.966	104.54	99.349	101.76	102.04	98.624	95.672	99.696	100.08	101.96	94.811	100.58	98.202	102.31	102.23	102.87	100.44
104.74	96.844	107.25	94.083	94.896	106.34	99.906	102.34	94.051	98.083	102.35	99.232	104.32	98.619	105.95	95.191	102.87	97.404	99.909	97.775	101.72	104.08	99.316	98.517	100.58	98.009	101.31	98.776	96.906	98.172	103.05	96.019	99.53	103.73	99.442	101.99	102.08	102.85	98.945	98.395	99.5	103.42	99.65	105.56	92.098	99.27	101.79	104.65	98.227	94.927
103.72	114.16	109.47	107.76	110.36	108.23	111.66	109.53	103.82	112.39	104.39	106.93	108.33	107.45	113.65	109.67	106.65	111.59	107.4	108.89	107.37	101.97	104.97	104.17	115.11	109.38	103.94	109.25	113.36	109.76	108.17	105.64	112.83	110.39	107.33	112.18	105.88	104.75	117.71	105.43	113.11	109.58	111.23	108.42	103.99	113.31	102.58	117.26	109.53	110.82
108.16	102.54	109.2	101.88	102.56	106.65	106.39	107.12	103.35	101.13	104.41	109.77	103.71	108.16	103.47	101.03	103.49	107.01	105.87	107.96	101.11	107.59	100.12	108.33	107.26	104.49	104.36	103.58	105.26	108.36	105.04	102.74	103.65	101.42	106.38	101.94	104.44	105.65	112.9	111.11	101.27	107.21	100.89	108.07	101.25	103.83	102.71	108.27	110.71	104.24
112.63	100.34	107.01	102.33	106.38	105.78	102.02	108.17	103.65	110.55	107.73	104.18	113.42	104.91	109.45	105.51	107.42	107.62	106.25	107.41	108.96	108.74	103.39	108.93	106.75	108.94	107.66	108.58	103.97	104.08	110.08	101.49	106.03	103.39	107.25	106.24	108.12	109.13	105.96	102.61	100.62	107.16	107.68	99.11	99.479	99.471	106.22	110.29	105.79	110.29
106.28	106.59	113.5	106.12	108.22	105.86	104.77	113.08	108.95	110.23	109.04	110.79	111.91	110.69	108.23	107.15	108.33	108.66	110.09	103.35	105.95	112.13	109.62	104.02	108.66	104.74	106.19	111.28	109.89	107.87	105.84	107.3	113.39	109.57	106.32	104.42	107.91	105.52	108.56	104.39	110.64	99.997	108.7	108.14	109.27	107.66	110.73	103.68	118.97	103.56
105.53	110.08	112.46	107.79	105.7	107.28	114.08	109.17	102.03	102.82	108.74	116.59	104.62	111.1	107.75	110.64	111.58	117.73	108.38	111.92	104.38	105.5	111.24	114.14	113.3	102.34	108.19	100.73	111.11	111.48	98.851	110.12	108.66	110.81	112.66	104.91	110.16	104.74	106.92	109.55	98.761	100.27	105.43	107.15	106.49	109.12	109.82	108.85	103.7	107.51
111.12	104.95	111.68	108.5	109.36	103.26	105.01	106.43	109.26	109.93	101.49	109.49	110.99	105.53	103.35	110.43	106.32	111.36	111.02	107.42	97.531	107.04	109.81	108.67	108.58	110.16	108.54	109.21	107.88	108.97	108.6	105.39	108.32	108.11	111.09	107.57	104.46	111.53	101.79	101.42	104.32	107.91	101.54	106.46	103.03	117.11	105.6	114.1	104.07	108.26
101.63	104.38	103.75	100.93	109.31	111.13	109.07	100.82	99.97	105.41	101.4	111.1	103.53	111.97	103.64	106.44	109.49	102.43	105.66	104.87	109.79	102.81	107.33	103.53	100.44	105.53	104.31	103.8	104.91	104.42	103.79	106.37	107.34	101.22	103.25	105.6	107.21	102.08	105.69	98.909	106.16	105.4	100.57	107.43	103.86	109.21	104.61	102.1	102.86	108.82
105.54	96.158	100.57	104.83	97.584	98.965	106.75	102.81	99.662	105.34	101.06	105.65	95.289	99.501	100.38	103.27	102.64	101.3	103.37	103.04	103.97	102.74	104.02	99.804	100.74	93.055	106.27	101.59	96.177	104.46	102.68	98.841	104.68	102.8	99.856	99.28	99.777	99.99	103.24	99.763	100.27	100.01	104.66	103.02	102.84	101.89	100.37	97.969	100.09	102.97
108.79	101.23	104.17	104.93	101.18	108.89	103.24	107.59	104.62	108.4	111.76	97.623	105.54	100.86	104.05	103.22	114.01	103.15	103.37	102.83	107.94	112.51	102.52	103.64	99.925	105.49	105.66	107.28	104.13	107.06	105.43	106.21	109.69	106.96	102.83	99.695	102.87	113.63	107.39	108.91	105.87	111.51	111.28	109.9	106.2	103.98	104.59	104.91	102.47	102.34
105.24	98.507	93.232	103.01	96.303	101.63	97.081	101.52	105.85	98.796	104.04	103.37	99.922	101.36	107.32	106.77	100.01	96.802	100.03	98.684	105.72	99.918	98.242	103.45	99.478	101.6	104.46	93.12	99.973	101.57	103.82	99.161	101.95	101.37	102.9	101.51	101.62	101.76	96.846	102.32	102.1	104.59	95.234	94.896	101.61	100.55	105.26	100.59	104.72	93.008
111.76	106.34	114.49	110.61	104.16	106.16	111.38	109.18	107.24	114.99	111.43	110.39	112.08	108.45	111.93	110.03	108.17	107.48	111.12	113.87	107.97	109.8	114.25	111.33	108.14	108.26	113.84	110.4	114.27	111.61	112.65	112.45	104.99	110.64	115.24	114.9	109.13	108.09	108.25	109.23	111.52	110.41	112.04	114.96	106.65	113.24	107.49	117.31	109.79	112.21
104.42	109.67	101.26	110.04	104.06	104.92	99.713	105.01	104.52	109.54	102.14	99.693	106.26	105.93	112.02	104.77	106.17	109.93	106.02	111.3	107.59	102.53	105.4	112.46	102.12	105.79	104.46	110.96	110.48	106.47	103.49	105.61	108.68	110.49	107.93	106.14	100.2	106.81	102.5	111.26	106.81	109.35	109.7	101.74	107.21	110.16	107.93	107.03	109.66	103.8
105.29	104.51	104.25	106.98	106.92	101.73	108.35	102.75	108.33	102.83	101.03	105.25	103.38	101.53	106.57	108.84	107.4	108.51	106.09	101.59	100.69	104.52	106.09	108.53	100.71	103.03	108.6	102.08	98.537	103.47	106.53	111.81	106.12	107.24	105.21	102.96	104.43	109.06	106.91	104.46	103.31	101.12	103.35	106.55	99.157	107.42	103.64	104.07	105.32	108.62
108.69	107.7	104.51	107.87	112.53	108.37	110.37	104.69	107.93	106	105.92	110.05	118.2	118.66	107.07	109.57	107.13	105.95	110.56	103.69	111.1	105.03	103.64	106.66	109.86	107.37	106.79	108.74	106.39	108.64	108.65	112.67	109.88	109.82	116.9	104.41	110.9	107.77	110.22	105.07	111.41	109.14	106.28	107.48	111.95	107.17	107.44	104.07	112.16	107.69
99.741	100.61	96.778	98.504	100.78	97.681	98.139	98.072	92.738	102.14	89.669	96.204	99.579	94.575	98.538	96.475	96.055	97.776	96.658	93.968	94.699	97.454	96.493	99.385	95.526	99.313	95.841	93.745	102.19	94.51	96.565	94.594	95.629	96.921	100.76	96.114	98.635	94.519	97.981	96.367	101.08	92.247	100.55	101.43	98.255	92.327	90.467	95.938	105.78	102.25
100.96	99.119	99.158	99.139	101.78	95.666	93.487	102.99	96.111	100.8	100.99	95.981	101.7	103.35	98.59	101.9	97.12	99.49	102.42	101.4	103.36	95.762	101.21	100.91	96.05	98.956	94.546	98.457	98.434	106.36	96.954	98.555	108.99	100.65	106.15	103.38	101.26	104.77	99.118	103.11	102.41	99.107	94.759	103.68	100.31	99.889	98.843	100.26	98.736	97.084
95.98	93.813	95.792	99.383	104.65	95.08	99.066	95.355	99.627	99.761	99.16	100.95	103.07	96.917	99.709	96.22	104.9	103.33	101.52	98.297	94.314	95.988	105.9	99.571	93.459	95.53	99.02	100.49	99.262	97.406	102.32	101.36	97.229	96.222	99.018	99.386	104.06	100.13	105.69	95.343	106.69	95.145	102.64	95.657	102.49	94.842	100.89	101.12	99.794	99.81
112.73	108.74	105.27	114.07	105.86	105.3	109.32	108.62	108.5	113.63	108.36	107.32	112.98	108.86	115.36	112	113.48	106.98	104.55	116.51	107.99	108.43	106.95	110.67	105.08	114.51	107.55	111.67	112.26	120.28	111.95	110.83	112.82	112.26	111.44	106.59	106.24	109.76	110.39	109.85	120.07	115.13	107.1	111.7	108.13	112.79	112.01	105.47	109.71	112.19
98.822	102.88	110.99	107.82	108.38	107.53	106.52	105.74	108.63	105.86	113.83	99.573	109	107.25	104.98	109.12	104.4	104.21	108.1	103.95	104.41	104.9	103.02	102.09	106.17	101.01	108.4	107.07	107.49	103.52	104.57	98.84	106.65	108.33	103.35	107.01	108.34	106.65	104.84	108.83	106.53	106.12	102.28	110.09	107.25	106.66	102.73	102.86	104.53	109.47
99.908	108.93	106.7	104.42	103.28	105.26	109.05	107.4	103.26	101.46	105.91	108.63	99.094	107.01	106.51	108.86	106.94	106.76	102.68	110.2	108.08	102.7	108.62	107.86	104.64	110.05	100.8	103.56	102.79	109.51	107.8	102.14	106.59	101.27	107.03	108.27	104.82	100.75	104.69	111.43	110.08	103.01	105.2	111.56	106.62	103.11	105.31	107	109.95	100.97
105.89	104.91	106.49	103.73	105.89	103.67	102.76	110.83	104.27	104.41	106.32	99.013	99.073	95.988	100.92	106.68	104.28	107.12	99.701	108.58	107.58	106.38	103.07	99.927	101.24	104.16	110.42	106.83	101.77	106.6	103.63	104.87	108.49	108.66	107.29	102.47	107.37	111.67	109.01	102.19	103.08	106.84	102.24	104.52	104.68	106.81	103.74	110.15	102.18	110
112.03	114.8	110.08	107.06	108.45	107.77	103.82	108.93	115.25	108.48	108.07	113.31	105.65	108.6	109.61	104.95	114.62	106	106.06	107.91	104.41	106.81	107.81	104.32	100.66	104.06	107.6	111.49	107.06	105.05	108.23	108.99	106.03	107.72	106.16	107.12	105.48	108.08	107.6	106.64	113.24	106.16	113.56	108.39	105.73	107.45	107.08	108.02	102.54	113.46
97.47	101.02	97.31	98.125	100.74	96.836	98.892	97.14	97.452	100.49	97.371	97.31	97.238	96.518	100.11	98.211	102.77	99.346	100.62	102.08	93.496	94.283	97.749	98.165	98.037	98.788	99.403	101.68	101.98	101.93	106.42	98.141	96.14	96.737	102.02	101.38	95.777	103.45	98.623	103.29	99.057	102.14	97.663	96.119	95.934	99.361	101.51	97.711	100.2	98.824
104.59	103.28	103.03	108.55	105.2	104.86	109.04	102.01	107.26	104.37	111.59	108.06	111.9	100.25	105.77	108.26	106	103.18	101.68	105.87	105.08	108.95	100.74	107.46	106.29	110.69	105.18	107.48	107.8	106.47	102.23	107.85	113.33	95.898	100.92	107.02	106.84	103.94	108.09	104.39	101.17	106.12	102.62	103.68	104.3	103.89	100.19	107.1	109.52	107.07
95.681	92.157	106.18	101.14	103.57	95.371	101.02	104.31	97.256	103.44	97.477	96.098	99	95.465	95.363	99.484	100.22	100.56	106.38	99.739	97.148	95.457	92.353	95.536	94.826	98.979	98.212	97.923	101.73	100.39	97.209	99.35	97.826	95.591	97.742	98.947	100.26	98.042	103.74	98.295	90.458	90.808	97.679	97.21	97.455	98.842	95.838	96.994	94.683	98.585
105.64	101.79	101.08	106.74	106.58	105.07	105.11	109.44	109.59	109.22	100.68	104.98	109.75	112.91	103.98	110.86	101.08	105.89	103.24	100.38	105.08	105.09	108.71	106.97	99.489	100.98	109.6	109.54	107.11	103.98	110.19	107.19	104.01	111.08	103.35	104.83	109.7	99.176	101.65	106.33	108.32	105.5	109	99.48	105.93	109.51	107.28	102.29	107.26	106.85
103.34	107.31	106.11	106.88	97.699	107.64	109.62	109.24	106.89	111.62	103.33	102.41	94.186	116.91	105.45	110.76	104.61	105	107.29	102.7	101.77	109.32	104.63	110.14	103.69	104.48	102.29	105.25	108.41	99.581	103.47	103.23	104.71	110.21	101.68	105.28	101.42	100.56	104.65	103.61	105.2	107.99	107.53	110.06	101.82	105.18	103.76	102.19	106.29	102.56
97.869	96.273	95.465	100.85	95.61	101.12	100.52	98.019	96.917	104.95	102.71	96.419	95.843	96.928	99.915	93.428	98.282	100.09	99.494	101.42	91.886	103.59	95.369	97.005	102.69	98.589	100.61	95.694	93.21	97.669	103.24	101.67	101.42	101.01	96.641	99.253	102.15	96.63	97.533	96.498	98.58	94.629	96.742	102.26	103.05	94.189	101.26	95.943	89.435	96.666
104.36	106.95	98.143	108.2	101.63	106.91	103.95	101.34	107.55	103.57	104.52	96.539	105.91	114.58	108.04	110.8	107.43	111.22	108.78	107.31	109	101.37	107.47	98.554	105.26	114.83	108.98	105.99	110.93	111.11	105.6	110.47	109.7	100.72	103.73	108.13	111.77	108.63	101.02	105.53	103.29	116.71	109.19	118.04	109.56	107.15	107.45	107.73	99.521	102.87
103.47	102.21	102.93	99.136	104.96	101.15	98.696	100.76	104.1	100.45	101.78	100.07	100.92	100.21	98.077	100.91	100.33	95.909	101.4	90.757	109.79	102.41	102.13	94.385	101.86	94.27	108.13	95.79	98.808	97.462	104.45	97.439	103.6	98.224	104.1	100.43	100.38	98.298	91.849	100.93	102.42	100.54	98.685	101.04	102.11	97.313	101.82	100.64	102.87	103.59
112.42	102.5	91.903	99.16	104.8	109.94	106.27	114.35	105.4	110.39	105.12	101.65	104.93	104.9	102.17	105.12	103.17	106.16	107.19	112.74	107.03	104.63	105.78	107.76	107.96	104.08	111.35	105.8	107.84	109.06	110.52	115.43	107.4	110.66	108.37	104.27	103.67	110.1	103.98	110.67	108.38	108.2	103.24	108.83	101.37	111.44	105.94	108.6	110.11	109.23
108.09	113.88	107.07	108.91	108.84	114.93	108.9	108.49	108.52	105.36	113.76	111.06	106.21	114.59	107.56	110.57	104.67	115.31	113.19	111.33	106.21	107.96	115.54	108.13	107.43	116.28	111.11	108.55	107.27	111.21	110.19	109.4	114.28	112.13	111.86	112.95	107.88	110.06	115.15	114.19	117.04	107.72	110.9	110.56	109.73	103.05	107.64	111.37	108.77	109.32
105.73	109.18	109.8	101.52	107.21	108.97	106.55	106.36	109.44	110.88	110.84	101.09	102.28	109.84	107.82	103.13	112.36	110.31	105.31	109.38	107.57	107.95	107.52	103.92	108.28	107.11	102.33	111.96	102.02	104.42	109.08	112.52	107.69	102.8	114.32	104.28	102.98	106.37	106.89	106.64	106.68	105.08	108.14	104.43	102.56	101.81	106.81	102.78	109.24	101.9
108.44	109.13	108.35	109.59	109.22	104.08	108.62	110.25	102.66	108.36	108.71	104.93	103.84	107.41	107.09	109.98	109.67	100.95	103.24	105.32	107.29	106.6	107.41	110.04	105.88	105.69	112.02	106.74	111	109.29	107.76	108.28	109.1	110.83	108.95	113.26	107.42	112.52	104.69	104.35	107.78	107.49	113.73	105.42	102.96	110.65	101.1	105.47	106.13	106.72
98.298	96.107	104.59	96.653	100.72	98.775	96.333	100.36	101.53	102.86	98.248	98.724	101.21	100.89	104.69	102.7	104.15	98.794	102.06	99.12	100.75	97.16	98.33	96.971	100.48	96.368	100.5	98.07	94.426	99.386	100.72	99.408	102.03	103.22	101.91	102.34	98.705	106.22	103.7	100.11	98.539	95.672	101.11	98.156	95.351	100.76	99.375	97.034	101.45	102.27
107.88	108.82	103.13	108.59	110.58	109.93	110.88	113.67	111.99	106.44	104.86	113.26	106.81	107.5	101.13	106.22	112.51	109.4	108.51	108.59	104.46	115.68	110.7	108.6	110.62	108.06	113.54	109.7	111	115.71	102.26	108.97	109.13	116.74	112.97	108.25	110.35	105.74	106.53	105.5	112.38	107.4	103.12	106.76	110.49	114.53	104.58	100.42	115.19	109.78
111.95	105.89	109.24	103.87	107.26	112.36	107.59	104.64	109.85	105.97	111.02	109.01	108.9	111.14	106.12	107.09	106.12	104.34	108.51	109.23	106.7	109.14	108.5	109.25	108.33	107.95	114.7	108.4	104.66	108.35	108.55	112.6	109.9	110.7	111.42	107.91	108.11	114.62	105.79	109.79	111.86	106.59	104.79	111.2	108.93	111.16	109.4	111.87	110.89	105.99
110.21	110.38	106.28	105.35	110.45	106.26	108.12	109.05	115.56	103.6	102.35	108.56	107.9	112.46	98.727	107.32	111.63	107.32	106.08	108	113.7	111.89	110.68	105.13	106	109.11	110.43	106.75	107.38	106.23	111.41	108.28	110.42	102.79	106.41	107.45	108.12	108.72	110.13	104.47	107.89	111.63	107.79	105.81	103.11	107.15	106.78	108.72	113.17	105.08
104.27	105.47	99.002	106.16	105.27	104.57	102.06	100.73	107.22	101.75	106.51	103.36	102.53	99.302	107.58	103.96	100.64	99.032	103.48	108.26	107.31	99.707	101.59	105.75	91.524	99.372	99.089	98.944	109.37	104.47	99.569	110.21	101.26	101.02	99.953	100.18	105.27	103.87	98.409	101.08	109.97	106.78	104.44	99.922	98.692	99.553	101.14	102.36	106.04	107.46
109.47	104.38	106.03	103.79	104.3	101.93	103.23	111.48	102.2	105.39	106.55	103.54	104.69	104.4	100.36	104.93	105.28	113.39	109.49	108.83	103.73	104.37	102.38	102.06	105.66	103.56	105.38	108.95	106.79	112.06	105.5	101.65	102.81	106.72	104.01	107.13	104.44	107.26	103.94	111.94	100.45	104.07	99.431	105.68	100.82	108.44	101.47	103.07	103.59	112.48
100.45	97.366	104.35	110.29	109.17	108.39	108.08	102.55	108.91	109.24	102.43	101.36	107.07	104.48	98.473	110.98	117.21	103.55	105.32	102.56	110.55	104.49	103.05	102.05	111.9	109	107.7	103.88	104.7	102.03	109.55	99.194	113.31	104.64	106.59	109.81	98.612	110.32	102.32	99.676	114.51	101.64	98.63	104.81	105.85	105.3	102.78	101.66	108.65	105.32
106.61	104.23	106.48	102.53	103.22	106.25	107.77	106.98	108.97	105.23	105.88	107.53	106.55	105.78	104.23	107.15	101.89	107.55	105.5	104.66	107.54	103.41	106.79	102.16	107.97	103.18	103.76	99.604	104.44	103	107.55	103.88	107.47	105.87	104.09	104.39	105.5	103.49	104.58	101.33	103.14	108.66	104.96	104.04	106.24	100.47	103.17	105.36	96.601	103.86
102.52	101.43	101.86	95.442	101.67	105.98	97.422	105.56	103.05	97.006	102.88	101.71	106.83	101.55	100.82	97.992	98.403	100.33	100.51	101.01	102.89	102.26	101.32	93.08	98.946	100.32	99.625	104.83	104.17	100.46	98.733	106.95	102.6	100.14	100.34	99.191	100.69	98.232	101.92	104.37	104.24	95.596	103.29	101.95	101.85	99.819	99.581	106.01	100.58	94.964
111.55	103.72	106.7	105.42	98.872	98.95	109.85	100.47	109.08	110	103.41	100.79	107.19	108.08	102.32	104.4	110.68	106.38	103.12	101.05	102.13	105.38	104.46	107.28	103.74	109.83	105.33	104.15	101.43	99.352	102.18	97.744	106.73	113.49	102.44	107.93	108.46	107.88	105.4	105.4	107.4	104.85	107.76	105.41	104.47	103.43	110.85	103.33	103.51	105.29
105.8	105.11	113.7	109.39	106.41	106.08	100.75	103.06	107.42	101.88	106.87	108.71	102.96	105.74	107.69	102.64	112.27	105.19	100.82	105.73	111.26	108.15	107.61	109.13	109.8	108.07	110.96	100.95	105.23	101.74	109.82	108.17	101.78	102.61	112.66	101.71	107.69	111.03	108.18	98.906	104.94	98.973	104.57	106.41	109.67	106.74	104.68	106.4	108.19	107.83
109.5	113.02	111.5	108.77	102.17	111.84	102	106.47	113	106.85	112.49	106.52	105.63	109.25	102.22	113.95	106.53	105.33	111.39	101.05	113.31	115.08	106.41	101.71	113.02	104.29	103.83	104.67	109.87	112.25	101.82	106.02	105.74	109.21	106.29	114.87	109.46	109.71	105.57	112.43	108.63	106.14	111.76	103.98	111.07	111.39	104.08	114.94	107.08	107.92
110.2	102.86	102.04	99.144	109.34	104.54	103.53	106.06	105.91	99.32	108.29	107.3	100.89	105.03	103.58	106.33	105.88	109.76	101.37	101.85	109.53	103.25	107.57	106.75	102.66	102.23	100.79	104.84	101.05	102.55	108.66	100.77	101.25	102.44	106.61	108.02	106.62	105.89	110.62	103.04	108.84	108.63	107.08	105.53	102.85	105.48	107.78	105.17	100.17	105.67
103.68	100.34	101.31	103.42	105.9	105.31	100.99	99.921	109.47	105.4	103.78	107.8	108.13	103.99	106.59	111.31	104.6	109.4	105.45	99.823	103.13	109.44	102.63	110.41	102.59	104.68	104.75	114.54	115.19	105	97.699	112.87	107.28	103.53	103.43	108.22	100.06	104.71	112.96	109.48	101.59	100.63	101.41	104.7	111	108.29	103.5	112.36	106.28	108.16
105.71	106.55	105.78	110.47	104.7	108.68	108.55	108.76	109.37	108.33	113.43	103.05	106.48	103.5	108.66	97.055	106.79	101.5	100.4	106.12	101.45	109.09	98.711	108.86	101.56	100.74	105.48	106.77	100.66	110.96	112.6	103.04	107.48	105.27	106.83	106.7	107.47	108.76	105.09	103.47	106.55	112.78	100.37	106.83	107.81	98.766	106.05	112.27	107.83	100.26
108.14	105.17	112.3	110.26	110.55	103.81	104.13	107.76	109.46	103.57	109.61	108.12	107.96	108.57	113.54	102.71	107.63	108.67	102.5	101.12	108.4	106.2	112.03	110.05	107.96	109.36	102.47	106.26	103.93	109.72	107.12	110.04	112.96	112.08	105.35	103.61	104.58	106.88	109.47	106.78	103.18	108.94	106.38	104.68	105.46	112.22	113.56	108.83	108.72	108.2
108.06	111.24	104.73	106.21	99.698	111.95	105.26	111.31	102.77	104.88	109.61	110.85	104.95	111.82	110.34	103.82	107.48	110.16	107.73	107.43	105.19	109.44	109.76	105.02	106.28	95.734	104.29	103.24	107.6	111.91	105.78	102.73	111.98	104.71	106.04	109.53	109.75	108.97	102.64	108.47	110.11	105.37	105.44	110.55	114.14	103.86	107.96	105.17	109.16	105.58
106.76	99.971	105.92	103.7	108.92	111.84	108.78	106.2	104.01	114.1	114.08	107.42	109.63	104.11	109.71	113.16	108.86	107.38	101.52	114.02	109.73	103.93	106.58	110.48	100.12	107.57	105.8	103.48	106.48	116.92	114.07	103.7	107.36	115.05	107.69	111.73	109.53	107.76	107.28	108.32	114.63	106.72	108.69	108.84	109.56	112.53	109.22	108.8	104.49	107.21
110.18	105.69	105.2	108.74	104.39	108.07	102.15	105.65	103.07	102.05	103.86	107.9	104.99	103.03	99.879	107.26	102.87	107.84	102.98	109.22	108.11	109.02	105.97	108.21	104.34	104.28	109.5	102	110.05	104.37	104.54	103.83	108.85	109.98	108.23	103.75	109.73	102.16	104.63	106.62	101.69	105.39	107.58	102.07	104.89	107.95	108.58	104.75	105.54	105.5
101.74	105.55	105.31	101.46	104.41	111.85	105.52	106.51	103.01	103.84	107.48	105.14	109.1	107.13	108.83	107.48	108.95	105.96	105.81	114.76	103.27	110.63	105.6	111.38	103.55	110.06	99.426	107.35	108.2	104.11	99.493	108.23	101.35	110.65	104.44	106.86	109.92	106.8	108.28	103.84	102	106.94	103.18	102.68	105.64	101.08	110.12	106.76	112.28	108.31
107.49	105.54	103.35	110.05	111.43	109.97	105.32	105.45	109.5	112.67	106.37	109.63	101.74	110.09	106.69	108.16	105.69	111.93	110.17	110.54	105.72	108.95	106.93	105.97	105.05	108.84	100.57	110.5	109.61	101.78	108.84	102.08	106.74	111.84	108.04	102.54	108.38	108.18	113.52	104.58	104.23	110.19	101.48	105.01	112.22	108.26	107.82	108.46	101.75	104.2
107.89	102.33	117.7	109.02	104.96	109.17	104.94	101.32	103.92	107.49	105.21	109.17	105.71	103.1	110.22	105.64	106.49	97.288	105.93	104.64	104.84	103.38	106.16	103.65	103.54	106.97	102.09	107.73	112.09	103.85	104.74	106.55	104.99	102.15	115.49	102.22	102.59	104.31	105.12	100.83	110.09	105.51	105.4	105.23	102.73	104.2	104.38	110.83	105.82	99.469
105.66	108.85	112.75	106.74	105.36	109.85	106.87	108.06	106.47	103.98	112.92	107.52	103	98.993	103.96	108.15	108.43	99.321	107.43	111.57	105.99	103.72	105.19	105.39	108.45	104.8	107.64	105.93	111.67	102.91	104.6	112.66	108.59	106.06	104.54	106.29	106.95	105.06	106.24	103.52	102.25	107.93	104.08	104.59	103.29	108.25	109.78	109.7	113.06	106.21
105.42	110.52	102.78	110.85	109.44	105.58	111.12	102.9	106.03	106.63	104.21	111.7	104.99	110.02	100.39	106.8	105.12	112.64	104.5	101.71	108.27	103.05	106.82	98.853	104.21	107.24	106.69	102.95	108.92	106.12	104.69	109.81	103.69	103.73	99.654	102.59	101.85	99.981	102.98	108.1	99.807	110.07	105.23	104.21	109.91	107.76	113.82	114.57	111.11	107.02
103.75	106.79	108.99	101.59	109.92	108.68	110.18	107.48	110.14	110.7	105.48	113.16	104.62	110.97	103.3	112.92	107.24	112.62	109.75	104.14	107.96	108.71	103.22	107.9	111.37	115.88	106.84	110.61	108.92	110.03	112.93	107.39	104.15	110.96	107.06	109.72	101.53	108.72	111.98	106.03	113.54	102.99	107.34	104.29	108.91	107.49	103.46	106.96	105.7	108.06
107.64	111.26	107.05	108.02	103.74	109.28	112.93	106.32	109.79	106.55	106.15	110.32	102.45	108.38	106.69	102.76	98.434	108.92	106.95	99.292	102.84	109.23	100.32	106.16	103.93	110.69	105.26	105.79	107.67	105.02	104.93	107.29	105.52	108.59	101.38	108.73	108.15	103	106.24	104.7	116.95	96.197	104.86	102.22	106.35	105.12	101.07	101.02	104.02	104.55
104.86	105.5	103.8	104.97	93.706	107.26	105.11	105.55	103.66	108.8	108.59	102.24	108.38	112.15	105.25	107.18	105.37	102.73	103.55	104.72	101.43	103.8	108.21	100.89	94.316	108.9	106.39	107.31	111.25	105.01	108.77	108.44	110.84	106.68	111.89	107.56	107.48	99.844	107.47	102.65	101.64	107.95	102.79	108.51	105.22	99.602	103.28	107.01	108.05	107.34
105.34	108.62	103.3	108.96	102.15	108.86	111.1	109.3	104.64	107.41	105.42	108.19	113.7	109.58	112.69	108.79	111.5	110.13	105.05	109.98	108.79	112.32	105.31	112.53	107.8	113.76	112.33	111.9	115.52	109.16	102.55	102.9	109.51	104.86	109.12	106.96	108.01	109.57	105	105.21	105.5	108.16	109.55	108.41	105.53	106.2	104.4	115.72	104.49	109.8
110.15	112.54	109.98	105.5	108.54	105.47	115.21	108.17	112.01	106.13	111.98	112.63	103.54	112.4	106.28	106.28	102.6	109.69	110.42	111.3	107.33	111.66	104.6	110.93	109.21	110.19	105.81	103.62	106.5	110.95	106.57	108.4	109.51	112.66	109.21	110.93	109.6	105.14	111.26	105.58	104.39	109.2	103.39	104.47	105.67	103.5	110.04	109.36	111.18	113.03
112.39	112.49	113.47	111.25	107.42	111.71	114.54	110.14	108.08	114.47	113.97	108.97	112.85	114.55	109.26	109.73	114.21	106.23	111.9	113.59	112.4	110.59	105.47	106.22	105.94	104.38	104.72	109.72	114.26	114.27	112.89	112.13	113.65	113.39	114.22	106.65	112.87	108.95	108.99	106.77	117.37	107.72	107.03	110.16	111.22	118.7	117.16	108.22	108.38	112.63
93.109	92.629	94.189	99.296	98.84	97.225	97.273	93.762	95.241	96.552	94.282	101.34	99.286	103.67	94.591	93.724	99.434	110.03	101.15	101.07	105.95	90.552	99.17	98.684	98.559	100.34	98.262	102.74	101.18	102.61	99.542	102.07	106.92	97.041	99.465	94.874	95.006	95.912	104.85	101.27	97.806	97.274	102.52	103.67	100.28	96.984	99.406	99.713	95.697	96.55
107.57	108.32	107.2	111.36	105.68	106.41	107.03	109.65	103.81	106.07	109.36	109.75	107.31	108.72	108.14	115.74	105.85	105.01	100.56	111.1	111.24	110.43	105.4	105.41	105.28	107.33	105.73	113.42	106.58	109.01	109.46	104.78	112.69	110.94	102.37	111.13	108.32	111.25	112.69	109.37	104.53	110.4	111.49	106.26	106.65	112.5	109.86	110.76	108.4	100.75
104.13	106.55	103.03	104.27	107.17	104.49	105.89	103.2	103.96	101.74	103.95	102.23	102.8	102.12	105.36	102.75	109.15	108.51	103.33	106.55	98.95	103.96	110.26	101.71	103.64	102.98	107.39	106.71	103.63	105.83	103.14	108.87	111.86	108.2	103.2	109.3	103.67	104.56	100.11	98.146	107.26	104.42	101.69	101.82	105.07	105.99	98.05	103.45	105.37	102.52
103.74	104.98	112.75	106.81	109.35	113.14	110.25	110.15	106.29	110.02	111.75	118.22	104.06	110.6	107.97	103.53	99.809	112.81	112.67	111.33	109.79	104.29	109.55	108.93	108.83	107.21	108.67	106.22	108.61	106.04	108.71	109.1	112.13	112.16	107.58	111.08	113.9	111.79	110.56	110.75	111.1	97.679	111.43	103.71	105.77	115.12	112.49	107.59	111.4	112.38
102.76	107.49	106.38	103.89	107.71	101.62	105.74	106.92	107.84	106.35	112.58	104.18	107.46	103.76	105.1	104.33	106.94	102.6	103.48	112.35	99.838	101.04	99.707	107.59	106.4	110.41	103.45	111.45	110.45	107.27	105.14	105.97	99.791	107.03	104.54	105.76	111.89	104.54	109.17	106.37	102.8	107.32	105.82	106.31	108.17	103.26	105.61	107.64	104.8	110.75
100.34	108.63	98.342	100.69	100.85	100.95	99.941	100.12	98.089	96.741	99.091	101.35	99.854	100.43	102.44	104.56	95.859	100.25	100.57	97.356	95.456	102.67	99.067	97.614	98.738	97.691	107.2	102.3	100.28	103.91	100.26	97.771	101.28	98.422	104.45	100.79	101.19	94.836	98.719	95.449	100.17	104.34	96.849	100.22	98.252	103.07	100.31	100.12	97.561	94.101
107.52	111.52	108.33	109.76	105.47	115.22	107.88	110.05	106.34	108.18	103.38	106.36	106.77	113.96	101.58	108.12	109.5	104.17	108.13	108.7	108.4	102.91	113.37	102.78	115.83	110.37	112.15	107.95	103.72	107.76	105.4	109.5	109.74	111.28	108.45	108.01	112	104.23	105.15	107.85	111.22	104.79	110.81	109.16	107.77	103.04	107.59	111.13	111.33	109.78
112.64	117.13	105.48	106.43	105.47	110.96	107.46	109.48	107.76	110.45	112.82	103.09	112.33	109.75	106.37	118.33	112.49	115.24	112.64	108.03	110	110.11	112.34	114.12	107.35	110.46	111.04	107.64	107.36	106.13	107.01	111.97	111.6	113.01	110.31	110.25	114.28	114.16	113.86	110.76	109.3	103.59	108.59	108.29	116.04	106	109.49	116.6	114.12	105.54
101.4	109.48	107.95	107.88	105.64	108.73	108.88	109.15	115.09	106.03	110.44	106.08	100.7	105.95	106.12	106.53	110.27	104.26	103.8	106.3	106.11	96.713	110.26	108.81	110.91	101.1	104.77	102.05	106.07	112.33	106.58	112.07	101.55	98.589	102.03	102.94	112.54	102.34	106.14	105.49	107.6	105.8	109.97	104.02	100.26	113.11	106.33	104.17	108.7	110.38
109.86	105.37	106.39	103.71	107.59	107.49	108.32	112.19	110.97	112.79	102.93	106.99	106.88	115.96	104.44	104.62	107.13	104.45	108.31	110.86	107.59	102.06	101.25	108.33	105.23	108.34	103.85	107.88	103.29	100.77	104.4	110.93	110.11	110.45	110.36	108.5	107.31	114.25	108.55	107	104.7	105.54	106.71	102.12	104.81	104.69	108.04	109.36	114.06	111.55
113.83	106.53	106.82	109.81	113.78	110.89	111.75	113.09	109.68	112.2	110.28	109.76	113.25	104.85	106.66	109.6	110	112.12	109.23	103.88	107.72	113.35	107.89	116.13	102.16	109.62	112.28	110.94	107.32	107.19	108.48	105.87	108.45	108.12	102.03	107.03	107.28	106.58	108.13	107.26	106.82	110.18	109.12	104.58	104.67	107.63	114.87	112.12	108.77	104.16
96.512	99.378	102.69	99.419	103	100.35	107.45	105.04	93.906	96.318	97.888	101.61	103.53	103.5	105.29	107.64	100.39	108.73	97.352	100.59	104.96	107.35	100.44	98.328	98.055	102.31	99.348	99.74	104.71	102.46	95.543	95.936	106.77	100.2	96.1	92.479	94.873	94.544	102.22	98.523	97.419	98.525	103.38	99.616	102.43	95.25	101.03	104.79	98.19	100.08
104.74	109.35	106.71	102.88	111.3	105.44	102.48	116.17	105.5	108.01	111.39	107.22	106.7	107.5	107.82	107.16	106.81	115.87	105.52	107.31	107.61	110.61	107.28	105.19	108.93	105.12	108.76	105.3	107.31	104.12	106.29	108.1	106.18	109.82	104.61	100.18	106.7	102.51	103.74	105.6	106.55	102.47	110.15	108.46	114.08	106.8	104.79	103.09	117.79	105.32
111.68	106.18	111.33	114.2	110.63	113.72	112.87	106.44	113.31	107.02	111.48	116.05	108.55	103.09	110.18	108.6	112.97	114.22	112.62	105.77	112.99	109.88	109.6	110.22	105.39	106.22	114.85	103.14	106.97	108.34	107.65	116.98	108.67	110.79	113.66	108.45	112.43	106.22	110.64	110.09	112.28	109.08	114.97	105.98	114.36	112.02	111.62	109.71	108.41	108.31
103.05	107.82	107.49	102.38	108.44	106.39	102.39	107.48	99.722	109.04	103.78	108.68	105.51	101.47	107.33	106.28	101.99	107.83	104.12	107.77	108.12	102.22	104.97	105.33	103.58	106.11	107.53	110.85	108.2	106.46	103.99	109.09	107.29	108.65	103.07	106.66	105.09	109.63	106.91	106.03	106.65	105.89	107.67	105.73	106.8	106.23	111.25	106.7	95.424	109.64
105.09	105.39	109.65	103.56	110.18	109.06	99.943	109.66	101.66	108.66	103.46	105.28	108.48	106.51	101.13	113.42	106.17	100.26	110.46	105.18	107.16	106.97	107.42	105.76	101.53	101.4	108.51	106.61	106.54	102.96	111.46	105.32	104.14	108.37	105.09	106.53	106.17	108.64	99.307	103.37	107.24	104.75	102.68	102.52	103.99	104.97	106.93	107.37	108.1	111.71
95.597	101.81	98.459	105.82	100.36	104.3	95.609	93.071	93.002	103.38	100.32	104.17	97.756	97.869	96.814	98.113	101.82	99.045	95.167	93.651	98.094	101.55	105.42	94.371	97.382	92.974	104.72	93.372	101.27	94.409	94.826	104.11	101.64	102.89	98.875	94.777	96.845	101.79	97.78	97.492	98.635	92.096	97.623	101.31	98.137	98.895	101.37	99.001	98.602	97.903
106.78	98.675	105.7	108.77	108.98	103.34	106.4	104.43	104.33	113.31	105.22	99.92	105.29	105.52	108.14	108.45	102.63	111.51	109.8	103.73	106.88	105.97	103.59	106.24	109.83	100.97	112.98	105.4	105.15	105.24	105.6	105.78	104.26	110.76	104.58	109.88	108.05	109.9	108.59	106.48	103.73	112.23	112.53	100.8	111.62	107.71	113.62	108.76	113.6	109.66
107.69	98.085	101.55	102.28	104.94	109.98	108.27	103.2	112.13	104.14	104.86	103.94	103.33	104.15	103.11	111.89	110.69	105.49	103.32	103.35	99.388	106.37	106.36	106.42	107.35	103.83	108.02	103.01	98.973	105.39	105.13	106.6	101.49	104.07	101.09	103.59	110.04	112.45	102.38	110	106.12	100.68	116.49	106.94	104.61	108.77	100.32	101.56	103.48	104.48
101.93	100.91	105.02	98.856	103.28	104.79	104.79	99.619	103.38	103.62	103.41	100.89	105.67	104.77	100.59	101.26	103.95	103.54	98.362	101.43	101.11	102.73	100.19	105.64	94.835	104.23	99.267	106.88	109.24	103.23	100.09	100.94	102.56	106.79	103.25	100.05	101.2	109.03	109.32	104.99	100.91	103.89	104.28	99.365	101.64	102.09	103.29	105.72	99.383	98.836
106.07	101.73	104.15	98.741	101.89	101.85	110.25	109.99	111.81	104.15	115.42	105.79	99.772	108.71	105.64	107.41	100.63	103.02	104.74	106.72	110.98	102.86	103.82	114.59	111.48	106.53	95.67	105.8	106.63	102.83	104.45	104.26	109.03	108.54	103.25	108.17	109.01	102.91	109.14	105.26	111.88	100.97	103.42	102.55	102.85	111.11	105.65	101.34	110.68	110.14
102.79	107.13	113.04	107.03	105.25	107.1	101.41	101.45	104.31	103.7	108.08	102.25	104.26	102.67	102.47	107.87	103.49	104.4	111.37	113.64	107.98	109.19	108.26	111.2	98.328	110.35	99.721	101.95	107.95	105.31	107.8	103.16	110.72	111.85	110.03	111.58	106.62	100.12	109.15	102.68	101.75	109.31	103.08	96.084	109.33	110.86	100.43	109.32	107.68	110.35
106.98	109.69	99.595	107.4	103.87	106.1	109.01	107.05	108.01	111.87	111.9	108.09	108.36	109.85	103.74	103.25	112.29	103.19	108.5	108.85	107.36	107.04	106.13	106.87	108.83	111.48	103.23	106.73	114.82	106.08	106.59	102.63	106.88	110.82	101.77	117.04	111.12	103.34	113.62	108.44	110.66	104.51	109.88	112.95	102.4	105.12	106.35	111.56	106.06	112.21
105.18	98.239	108.81	103.49	103.97	97.617	108.42	105.77	104.54	106.23	104.54	106.64	100.97	103.89	99.609	107.41	104.96	99.246	110.58	100.43	96.329	100.59	101.96	98.219	104.46	100.89	103.14	102.01	102.28	103.65	102.29	105.36	101.01	107.82	107.33	106.94	104.29	105.61	104.37	106.88	107.77	98.468	103.93	107.28	103.64	100.23	105.41	107.37	106.61	105.19
104.94	104.16	102.42	109.93	107.56	107.19	111.2	102.06	107.47	111.31	114.58	105.21	104.16	99.3	113.51	108.39	106.48	112.1	107.78	112.38	106.68	111.03	105.05	111.22	105.39	112.13	110.34	106.46	108.55	111.84	105.88	108.56	105.01	105.5	105.3	104	105.84	106.41	103.67	105.3	107.92	106.67	109.63	105.99	105.07	96.962	103.62	109.11	109.48	109.16
111.21	111.25	111.16	103.55	103.81	107.08	105.78	104.82	106.92	109.52	106.33	106.46	104.54	110.26	107.57	102.11	106.05	104.57	105.45	106.1	108.22	102.83	105.41	103.45	104.37	101.9	101.52	107.28	100.58	103.28	108.48	109.83	112.84	102.92	106.36	105.42	99.605	100.5	107.95	108.97	104.83	111.2	106.22	106.2	108.03	103.88	99.002	109.83	105.55	108.49
105.08	111.74	107.84	112.17	106.85	106.69	108.56	97.923	106.28	102.41	101.37	108.68	110.13	100.69	103.44	105.9	104.17	105.46	108.26	105.17	101.09	108.83	104.82	105.71	107.01	103.76	106.91	105.29	97.421	112.02	107.38	107.96	104.26	104.18	108.42	100.5	105.53	107.49	108.49	105.12	104.12	104.86	106.28	106.68	113.86	108.99	108.22	110.18	108.45	105.68
108.38	103.58	108.17	109.2	108.73	104.95	107.12	108.43	108.3	110.92	108.5	108.27	111.82	103.61	110.68	110.16	111.22	107.67	113.41	104.96	116.57	111.78	108.24	107.71	109.91	106.67	106.79	106.78	112.33	109.74	110.81	109.2	105.28	108.29	110.86	113.33	110.85	105.28	111.73	106.54	113.37	107.75	113.1	107.12	106.34	107.3	108.65	109.87	103.89	107.92
113.2	107.53	112.37	108.64	112.15	106.85	111.09	114.41	107.72	110.67	108.45	108.37	110.75	110.82	109.32	113.03	116.56	108.21	111.15	107.48	112.19	117.47	112.28	110.06	111.38	105.64	113.65	113.36	111.23	108.56	109.08	108.11	112.44	116.54	112.54	102.73	105.89	114.41	111.44	110.16	110.84	106.48	111.11	112.1	109.41	102.51	114.31	114.95	108.98	106.52
102.34	114.21	111.09	109.64	101.54	102.15	108.18	103.95	110.66	107.04	106.14	108.49	108.66	112.03	109.15	109.61	103.62	115.28	108.44	108.99	108.19	107.07	104.36	111.85	106.92	109.7	109.94	109.26	107.44	106.69	102.88	102.22	103.83	109.08	110.41	110.28	107.91	105.78	110.72	107.84	103.9	111.34	110.45	114.19	103.89	105.75	113.14	106.32	108.43	114.39
103.13	99.231	103.6	105.99	104.8	98.982	100.64	107.76	94.672	104.03	104.07	99.983	101.55	101.37	101.55	100.27	99.46	94.883	103.91	95.909	95.961	99.252	101.22	103.97	94.732	103.07	98.313	94.997	100.5	105.62	103.1	99.454	101.66	102.55	102.16	99.715	104.24	97.623	103.29	95.881	99.341	105.19	97.668	91.457	106.51	102.57	105.77	103.05	102.71	100.52
97.338	101.64	104.16	105.79	102.49	107.34	110.66	113.77	103.8	107.13	111.18	105.04	106.02	106.06	107.31	112.84	108.41	104.03	110.73	98.831	104.58	111.47	108.48	106.7	106.64	110.06	104.59	112.18	104.36	108.28	110.52	108.46	104.24	106.33	104.96	110.08	100.13	105.91	109.76	110.53	106.65	106.02	100.88	103	111.95	106.37	114.64	105.83	105.49	109.4
100.47	103.06	96.595	101.68	98.592	96.87	102.57	107.67	103.79	101.17	97.807	106.65	101.15	99.978	98.103	97.751	98.294	98.657	101.61	102.3	101.45	94.929	95.207	101.48	101.72	101.78	98.296	99.631	103.27	98.057	103.16	104.69	104.53	102.28	104.13	105.52	105.98	102.83	104.05	102.62	99.425	105.12	101.68	105.95	100.6	95.788	103.32	103.18	101.58	98.91
108.88	99.917	104.17	114.58	107.55	109.56	112.67	110.5	109.71	108.63	107.11	106.67	108.93	108.18	101.01	112.83	113.87	103.2	102.97	110.27	105.61	108.34	109.68	102.17	109.51	106.81	111.51	105.18	108.81	106.95	105.93	107.67	106.71	104.96	105.36	110.02	112.57	104.83	116.55	107.12	102.72	102.35	108.4	109.32	106.33	104.61	105.53	108.67	109.76	108.77
110.05	111.22	107.41	105.49	103.24	103.3	97.972	106.43	108.97	104.66	112.75	106.18	108.76	100.17	99.965	101.9	106.73	96.709	100.42	106.58	99.862	107.24	108.9	102.47	106.79	104.24	115.92	101.37	105.05	104.2	104.95	108.31	100.12	101.19	106.88	97.824	110.86	101.69	105.78	105.79	110.54	110.38	109.39	102.57	101.02	109.01	104.26	97.333	110.22	99.659
108.92	105.79	107.27	106.94	105.02	111.59	105.39	106.99	102.76	115.38	107.29	109.7	105.12	107.18	108.3	108.16	108.68	107.02	107.88	116.41	110.53	110.96	105.04	109.84	113.08	109.47	103.39	110.71	107.85	105.36	109.07	108.04	107.24	108.03	112.73	110.65	105.64	109.16	106.73	105.89	107.6	110	103.7	107.4	109.56	105.52	113.91	109.38	108.97	110.62
108.81	102.97	105.43	104.76	108.44	108.79	109.24	112.84	109.5	100.51	106.94	100.36	106.42	110.17	103.08	102.66	111.72	104.57	99.975	109.97	105.43	104.04	105.83	104.88	107.57	102.02	106.18	102.66	113.68	108.71	104.48	105.02	103.46	109.8	110.89	103.56	102.52	105.64	104.63	108.45	105.66	106.63	105.69	112.36	100.38	101.11	101.01	102.1	107.71	113.22
100.45	103.2	102.39	107.13	102.93	98.327	104.25	100.06	90.563	91.998	102.18	100.97	105.52	103.08	108.01	97.907	103.43	99.455	97.749	101.4	99.757	105.92	102.24	103.19	96.024	96.955	100.25	99.729	106.08	100.88	100.02	100.79	101.97	96.32	100.98	93.912	103.56	100.43	102.3	108.63	103.12	103.49	91.838	99.318	106.25	97.826	103.57	102.19	97.217	98.315
113.15	109.35	103.92	108.3	111.23	108.7	112.26	104.81	112.43	109.25	112.42	108.22	112.94	107.32	103.1	104.68	107.22	108.9	108.51	105.72	113.83	105.76	108.37	104.82	112.15	105.11	104.5	109.67	108.82	109.53	106.52	109.62	109.8	111.01	107.46	105.01	105.75	101.14	107.36	97.143	110.24	108.17	105.81	106.93	109.46	110.63	109.79	108	107.27	112.09
107.56	106.26	107.49	104.58	102.65	106.66	108.42	108.2	102.13	102.21	108.89	102.27	105.68	107.24	106.4	105.17	111.01	109.39	102.07	110.25	105.07	112.3	100.19	105.19	108.74	104.4	103.11	105.95	106.69	104.19	99.188	115.75	106.11	100.78	107.11	107.29	104.91	107.48	106.58	107.73	103.23	104.98	102.52	109.1	98.765	111.92	108.1	109.58	109.75	104.14
110.79	105	110.52	113.5	104.63	104.69	112.86	116.7	107.85	113.99	109.47	112.96	108.44	112.78	108.27	106.42	109.57	111.39	107.49	110.65	105.5	112.2	109.61	109.36	109.4	110.74	104.81	107.68	116.04	106.13	101.39	113.25	104.64	118.18	115.64	108.47	104	113.4	111.46	110.57	106.06	109.19	109.08	108.5	105.88	108.75	108.11	102.62	105.77	109.72
103.99	105.4	99.791	106.39	104.39	107.29	107.38	108.52	104.14	106.93	104.7	101.41	104.43	111.59	106.5	108.8	103.92	106.48	105.86	107.89	111.75	105.66	110.89	101.23	107.01	103.55	102.68	98.585	103.58	111.16	104.74	110.27	106.13	101.21	104.85	110.76	102.96	102.77	102.42	102.36	102.94	106.76	105.23	106.17	106.93	102.62	107.34	103.57	104.76	111.04
109.03	105.72	107.05	110.09	113.25	110.29	104.05	109.42	107.17	112.5	105.77	110.89	105.11	103.54	102.32	115.76	110.52	107.54	105.05	106.39	102.5	105.6	105.53	106.93	103.99	104.8	103.74	100.01	112.27	107.02	100.95	109.71	109.72	112.81	102.75	101.2	109.06	107.75	103.68	103.68	107.22	102.01	111.18	99.536	109.3	106.61	109.8	109.22	107.76	107.58
98.231	109.62	105.08	109.95	105.96	105.5	105.73	112.28	107.98	102.26	102.56	108.72	106.45	99.79	109.98	104.74	106.58	107.45	107.89	110.31	104.43	97.581	104.74	107.25	105.65	108.9	111.39	109.72	110.98	104.87	104.86	108.02	110.35	105.22	106.76	107.91	112.77	102.66	99.447	103.56	108.32	105.44	105.65	109.56	111.85	108.26	110.12	105.28	109.1	114.29
104.85	106.63	113.34	107.98	106.87	111.89	109.44	105.01	110.18	110.31	101.83	110.62	103.78	105.73	104.59	111.55	106.89	101.59	106.78	107.29	106.84	108.12	103.57	106.31	107.08	109.34	113.67	104.05	116	109.76	107.47	104.06	108.3	107.01	102.98	106.52	103.25	112.32	110	107.11	105.83	104.45	108.76	104.93	110.36	115.77	111.16	104.53	109.38	110.59
112.86	107.75	110.06	104.36	112.18	115.32	104.61	108.78	106.33	106.44	110.74	110.02	107.83	108.25	110.48	100.17	109.54	105.14	105.47	111.75	104.94	107.24	103.3	107.51	110.05	108.82	110.01	110.98	108.4	108.18	102.61	110.83	110.07	108.62	109.59	109.38	108.07	102.79	110.86	107.06	104.94	109.39	109.05	107.98	114.37	103.06	106.92	102.71	102.39	102.35
111.09	107.92	107.08	112.47	107.93	108.99	107.22	108.88	110.35	104.18	109.37	106.51	102.39	113.01	102.73	102.23	102.29	107.97	112.47	105.2	108.07	104.8	113.11	100.22	105.23	109.92	112.73	104.22	102.99	106.66	108.03	105.83	106.06	109.82	108.27	107.49	103.93	105.87	102.76	111.08	107.88	103.09	102.38	105.78	107.35	106.17	105.42	108.41	104.1	111.32
101.59	103.45	107.81	109.38	102.29	104.97	103.32	106.02	107.68	101.74	106.63	104.77	106.6	101.28	106.13	109.18	99.159	103.4	106.5	104.18	107.67	103.37	101.52	102.2	104.97	113.11	109.47	101.19	104.93	99.647	110.01	105.32	104.84	100.68	108.5	100.95	107.89	106.44	107.35	104.53	101.93	100.95	109.6	104.1	103.47	108.65	105.37	101.47	108.64	103.63
111.3	110.47	112.23	109.49	109.37	112.65	113.63	111.8	109.58	117.04	105.28	117.36	105.01	109.89	109.64	106.67	101.77	108.02	110.41	113.28	106.69	114.42	108.98	111.95	109.01	110.57	109.08	110.07	111.54	109.11	114.29	118.02	112.17	106.16	109.11	110.63	106.18	111.57	114.25	109.8	111.93	109.24	106.4	109.96	106.53	111.06	110.56	109.67	98.031	112.63
113.19	101.58	110.59	106.34	107.81	107.29	106.76	108.92	102.71	109.63	103.86	106.31	107.27	109.12	101.68	104.92	107.66	108.33	107.4	106.39	111.63	105.08	106.53	109.03	113.01	105.14	105.6	103.99	110.3	108.74	109.44	108.32	114.21	110.27	102.43	103.27	112.1	107.72	115.06	104.11	104.44	107.49	111.34	102.23	109.53	109.37	116.23	114.59	112.62	111.97
99.576	102.39	101.79	98.991	98.301	99.556	98.264	106.3	103.85	104.67	102.67	103.88	98.735	101.25	98.24	100.14	99.788	97.936	98.816	101.21	97.378	101.25	94.49	101.67	101.16	97.93	100.79	96.578	101.95	100.27	103.29	96.622	98.914	103.91	101.06	96.743	103.01	98.395	100.37	102.85	101.21	101.15	104.73	103.43	101.91	97.536	96.508	103.71	101.38	100.55
105.04	104.29	109.67	106.74	112.97	107.13	108.22	104.32	108.44	105.45	108.49	105.6	102.94	102.42	103.35	102.8	107.61	114.02	104.66	103.7	104.12	104.76	106.78	101.81	99.84	103.59	107.19	110.29	107.43	113.1	105.36	106.52	112.28	107.85	104.01	108.2	108.43	105.4	105.26	108.69	105.32	103.73	102.46	105.76	106.65	110.39	104.74	108.48	106.96	104.53
108.83	103.28	104.99	103.36	108.73	105.03	98.248	104.26	101.94	104.61	105.76	107.4	106.83	105.72	109.83	99.647	106.86	106.01	106.59	106.38	108.99	106.8	109.59	108.03	103.77	102.53	105.75	102.02	107.05	99.924	108.14	112.99	106.23	107.5	105.7	111.81	110.97	102.94	102.5	104.66	105.89	104.79	103.22	107.73	105.31	106.81	106.65	110.26	111.91	105
101.76	107.2	104.28	110.12	104.49	102.08	105.8	101.05	111.06	99.583	100.12	104.12	102.91	110.57	99.153	108.34	108.89	108.15	106.38	105.82	111.55	111.17	104.33	105.08	106.57	104.14	103.05	106.77	107.94	104.73	103.74	106.42	104.94	104	108.79	107.29	108.27	107.51	101.79	109.95	109.37	106.92	105.39	107.58	111.46	103.17	106.33	109.42	101.98	108.59
103.98	103.15	100.91	108.99	103.62	110.48	102.73	106.05	108.32	98.049	107.71	102.67	110.31	110.48	101.58	111.87	101.12	100.04	109.65	110.53	108.8	107.02	104.79	107.06	103.72	99.932	101.49	105.21	102.62	105.44	101.46	106.61	110.5	108.69	104.41	101.41	107.59	102.02	106.38	103.79	103.41	102.23	105.32	110.68	104.96	106.77	103.51	103.98	106.72	100.49
109.31	105.73	111.72	110.38	107.46	108.48	99.372	112.42	116.78	111.29	111.85	106.68	106.11	105.57	115.03	111.05	106.16	110.74	112.34	105.23	112.03	111.84	103.1	108.44	105.92	113.71	109.06	104.75	106.05	109.75	108.92	109.25	108.47	106.89	107.45	108.65	116.05	106	110.17	101.41	104.63	106.89	107.79	108.38	109.05	104.94	106.54	111.12	105.59	111.87
107.69	99.811	106.45	107.49	103.55	102.47	96.861	107.34	109.11	102.38	104.05	99.823	109.15	105.14	105.59	101.88	99.111	103.76	104.31	103.41	103.74	108.29	100.28	110.21	105.55	106.11	102.2	104.15	105.65	108.37	102.68	108.61	108.88	105.33	108.19	110.05	112.99	112.77	108.8	101.82	102.22	105.28	107.12	104.38	102.14	99.911	106.63	107.43	108.72	104.32
97.994	102.9	94.929	100.32	97.146	92.344	103.33	105	100.62	97.915	105.34	98.084	98.041	104.48	97.592	94.165	103.81	105.59	100.39	95.744	100.86	96.47	106.01	105.42	98.183	93.499	99.582	94.059	101.72	98.112	102.06	97.792	94.638	105.8	96.176	101.09	99.679	102.58	95.153	97.38	108.43	101.41	105.13	96.39	101.2	101.29	100.23	95.928	100.56	98.082
103.94	109.28	105.35	106.19	108.41	105.73	103.65	107.24	107.41	105.33	112.82	112.81	102.94	104.4	110.44	108.18	110.45	107.54	104.45	110.05	109.68	112.82	107.49	108.57	106.86	105.94	105.63	105.98	103.46	108.91	106.58	110.09	108.95	109.01	100.16	109.9	110.51	109.71	107.38	105.16	111.2	104.9	113.2	105.17	110.61	101.41	100.03	107.12	102.63	107.71
96.77	100.88	98.234	96.769	105.71	101.7	106.15	104.52	98.338	99.506	99.109	103.89	97.461	99.877	99.481	95.312	96.667	97.522	99.985	94.177	99.486	96.794	96.447	96.558	98.825	99.573	91.494	105.85	107.33	95.736	96.885	101.14	100	96.044	95.309	101.27	98.015	100.93	98.532	95.504	98.077	94.126	97.598	98.257	99.48	102.68	98.041	94.598	98.536	105.59
94.704	97.391	98.902	93.899	96.811	100.94	98.548	99.461	98.387	98.604	98.228	96.942	98.248	101.12	96.553	96.757	93.528	91.901	98.056	101.03	100.41	102.17	98.722	95.31	99.829	100.53	98.742	93.583	98.11	99.434	97.502	96.035	97.593	97.534	101.16	98.752	101.07	99.628	100.98	92.959	101.24	97.174	94.04	95.502	96.585	94.14	100.27	95.415	100.97	97.508
99.262	96.454	101.71	96.185	102.03	93.564	97.121	96.404	97.132	101.99	104.92	97.49	94.247	91.091	99.354	98.591	92.942	99.936	100.91	99.178	101.06	92.187	91.321	95.95	96.843	100.41	100.89	93.402	92.504	95.931	93.921	99.1	93.036	99.327	95.933	97.983	93.397	96.068	102.11	98.72	92.545	95.809	100.87	94.769	96.598	98.858	98.583	101.81	99.096	102.83
107.84	105.42	110.41	107.12	109.64	106.59	107.01	106.55	105.19	102.16	103.91	106	100.65	110.75	102.78	108	106.4	106.64	106.67	112.02	104.82	108.59	107.46	106.87	98.609	100.18	113.81	106.23	106.34	104.56	103.95	106.27	106.49	108.25	105.26	111.64	108.52	107.58	105.29	105.67	97.151	111.11	96.517	107.37	98.683	107.15	102.3	109.91	104.75	98.326
114.45	107.06	107.53	108.13	105.62	111.24	109.45	108.45	100.02	110.62	110.33	109.02	109.86	109.85	109.28	105.74	109.53	106.31	110.38	109.71	110.33	114.51	109.33	105.05	101.83	100.53	102.73	114	102.83	110.59	107.47	108.42	108.1	115.32	108.59	107.51	104.01	105.91	107.55	104.12	103.62	105.69	113.04	107.16	104.35	115.43	106.65	107.87	105.95	111.87
105.03	100.61	108.55	111.9	107.73	112.84	108.57	102.42	104.92	112.78	107.94	105.4	107.53	108.36	110.47	108.83	105.27	107.16	100.84	104.51	109.31	107.94	109.92	107.66	115.13	103.62	102.72	102.48	102.04	107.02	103.82	105.25	105.81	103.09	101.85	106.19	101.76	107.08	103.59	103.58	106.9	106.08	107.02	110.05	102.42	106.2	104.66	108.71	109.25	108.12
106.37	102.48	96.782	102.42	105.08	102.88	105.59	105.53	107.2	108.01	106.22	100.32	103.8	104.09	105.91	101.76	102.13	108.61	105.64	106.09	102.46	109.1	102.55	108.35	102.66	104.88	109	109.52	101.08	97.472	103.97	102.27	110.39	110.77	109.74	104.58	108.68	111.69	110.19	102.94	103.79	106.62	105.86	103.72	111.31	104.87	107.4	108.66	105.9	102.09
108.97	108.82	109.02	111.14	109	106.14	110.27	104.69	113.17	115.01	105.08	108.36	108.04	105.93	109.79	114.74	111.04	108.01	110.11	108.12	110.37	107.16	107.51	102.74	111.88	104.48	111.89	108.55	106.56	110.42	109.57	108.61	109.82	109.17	108.33	108.86	105.65	113.22	104.34	106.61	106.63	101.84	112.48	110.81	104.31	107.72	104.84	106.95	111.48	104.65
96.533	101.03	101.75	96.443	98.043	91.044	91.87	99.874	90.515	95.682	100.87	98.512	97.141	97.285	94.24	93.472	104.45	98.952	100.87	97.323	95.978	102.85	95.465	91.334	101.13	90.245	98.124	95.183	100.59	102.67	94.002	103.86	98.797	94.358	99.66	92.968	102.5	97.266	94.621	103.7	99.681	100.72	97.525	99.908	99.96	96.775	97.76	95.04	96.502	96.028
112.7	109.36	108.99	106.59	117.17	103.32	110.09	116.44	106.89	110.21	106.28	103.58	108.48	107.59	114.27	106.68	108.01	109.74	110.77	106.01	106.12	110.34	108	110.55	111.48	107.62	108.14	106.94	105.02	112.35	111.16	108.85	111.17	110.51	106.53	112.28	108.92	110.35	108.67	109.13	109.19	105.93	113.19	107.56	113.25	108.47	110.83	110.06	106.05	106.04
106.71	113.3	110.79	106.76	110.39	110.15	110.75	109.99	109.16	104	109.7	106.28	110.51	105.25	106.1	110.63	108.11	106.36	111.82	112.77	118.75	112.76	111.9	108.38	109.73	110.64	109.67	108.7	111.91	112.28	113.82	112.41	106.35	111.02	110.6	106.43	114.88	101.99	110.42	112.89	113.98	106.27	110.54	114.1	111.48	112.91	110.15	112.36	108.45	105.63
93.07	97.768	95.857	102.04	92.959	96.38	94.981	97.287	98.468	101.27	95.364	99.688	98.096	95.425	96.681	95.337	91.658	102.19	94.886	103.6	90.058	99.475	92.919	96.62	98.213	97.377	99.44	96.797	101.6	94.595	96.098	101.1	102.34	98.845	93.491	97.187	98.172	96.132	98.557	94.24	101.9	87.56	103.95	96.706	98.679	95.211	101.08	98.551	99.764	95.8
106.16	107.62	101.27	110.34	105.03	103.83	103.55	107.75	105.65	108.14	104.9	100.65	106.8	102.63	100.87	107.89	97.297	104.1	103.91	102.99	108.37	101.69	109.99	106.16	106.02	106.81	103.1	107.76	105.38	102.79	112.87	101.78	105.97	109.24	104.97	106.42	112.57	102.52	109.97	106.46	105.13	101.79	102.92	110.63	103.73	100.9	104.27	98.305	105.89	108.95
108.42	99.946	110.95	109.51	103.23	102.27	105.22	103.12	107.67	106.87	100.8	107.79	100.2	111.35	109.73	114.42	104.5	108.73	104.14	108.29	106.16	106.14	105.35	100.44	103.81	111.16	109.29	106.18	97.865	107.15	109.55	107.31	105.58	105.14	110.83	107.27	102.52	110.91	103.86	110.96	104.22	117.55	101.85	104.1	106.53	108.34	104.65	103.32	112.27	100.69
102.23	101.97	110.52	105.17	107.4	105.52	100.66	99.438	100.2	108.02	106.8	109.54	114.28	103.03	104.74	104.25	106.49	109.69	107.48	99.922	106.85	103.71	104.79	106.1	103.15	105.66	99.991	107.28	106.39	108.45	109.8	105.39	103.27	109.01	104.01	111.32	108.08	107.85	107.68	103.88	104.01	103.59	105.34	103.82	108.44	106.48	109.21	107.66	103.28	108.07
104.16	106	100.37	102.95	106.08	106.99	106.96	104.85	105.99	108.88	101.54	104.87	106.07	101.23	108.07	101.04	115.46	103.02	104.51	106.29	109.38	107.77	102.93	107.19	101.77	107.13	109.22	106.1	101.32	103.27	105.29	111.46	98.802	111.01	104.21	107.64	102.09	102.91	106.28	104.84	104.03	102.68	100.96	102.27	107.13	105.25	104.89	107.21	107.56	109.98
112.35	104.77	114.13	108.53	107.57	96.153	108.93	107.56	103.13	102.01	104.92	105.23	100.95	108.58	99.016	109.11	106.35	104.45	97.878	111.59	102.59	107.05	110.46	103.05	110.1	105.83	100.94	107.2	105.5	104.15	98.697	105.21	108.44	112.24	109.06	101.14	99.441	113.81	107.87	102.92	103.04	102.52	107.44	108.56	110.02	106.44	108.15	105.19	101.08	100.18
103.86	101.5	97.977	102.93	96.167	97.834	96.388	98.38	104	96.903	99.693	104.53	101.9	100.3	94.077	95.108	100.44	99.054	97.109	98.761	100.17	95.94	96.738	92.629	97.328	95.693	93.693	96.168	102.06	98.985	99.767	96.082	101.98	97.428	101.4	98.229	98.775	105.88	100.58	100.68	94.26	101.54	97.325	101.75	99.73	95.924	101.14	98.384	100.21	103.51
100.94	98.508	96.121	92.869	100.27	98.719	102.87	102.6	91.466	100.61	96.375	96.502	95.906	103.51	101.41	100.25	92.746	99.263	98.008	96.297	98.598	99.063	97.552	100.57	101.83	102.06	105.93	99.615	102.03	96.007	95.452	101.11	102.15	95.169	98.051	98.875	93.673	96.316	95.5	96.496	98.154	100.3	94.661	92.856	95.273	97.468	98.207	99.1	102.87	102.6
107.12	106.9	105.2	107.24	102.48	103.25	111.88	111.51	106.59	97.909	104.36	105.11	105.71	109	115.19	102.28	104.29	105.91	111.62	103.54	102.8	114.11	107.29	104.78	104.11	104.39	107.36	104.49	107.64	101.58	109.61	103.42	104.69	101.65	102.09	106.64	106.8	105.87	113.91	105.79	105.76	110.78	105.71	107.28	105.81	103.54	101.36	108.84	102.8	102.55
111.9	109.51	108.41	108.34	110.69	109.2	107.15	112.34	113.77	105.19	107.19	109.37	104.32	104.09	105.21	106.77	112.78	106.64	106.91	109.88	104.91	104.95	114.2	106.5	107.68	109.37	107.04	106.57	113.69	107.31	112.25	110.55	114.21	112.34	102.93	107.78	112.3	106.59	113.43	108.9	105.65	108.41	108.55	108.51	110.94	112.48	108.94	106.2	99.869	102.23
99.815	97.342	102.59	97.055	107.73	90.424	94.197	98.105	100.06	98.49	93.167	95.073	101.43	100.04	97.477	96.308	95.281	98.664	96.892	96.526	96.574	93.211	93.144	97.732	100.72	101.31	98.782	98.583	97.489	99.458	100.15	107.65	95.513	100.65	97.423	100.67	90.442	90.726	98.383	105.78	97.248	95.094	96.738	95.87	93.63	95.549	101.74	103.45	95.694	92.054
104.16	99.191	94.984	99.476	100.01	97.915	110.6	105.03	103.01	95.112	104.99	98.644	96.315	94.417	105.95	100.64	102.77	105.44	101.69	99.35	104.83	99.245	102.28	97.176	108.65	95.329	95.838	100.19	96.649	106.13	92.394	103.11	109.33	100.78	99.568	103.69	98.722	97.269	103.21	99.042	102.23	101.66	101.24	94.182	105.79	99.793	94.988	101.83	103.86	100.17
97.305	100.32	99.459	98.981	99.73	97.3	95.896	98.987	101.03	99.771	99.232	102.88	99.394	98.658	100.41	103.1	93.007	106.38	98.883	101.38	103.93	100.25	100.51	98.416	100.1	96.451	94.63	104.82	106.2	97.908	101.59	96.821	104.93	103.72	103.5	100.63	99.79	106.78	102.12	104.89	95.045	99.788	102.44	101.81	97.741	97.175	96.53	95.466	106.02	98.916
112.24	112.38	109.05	107.56	114.82	109.69	115.96	106.13	108.16	109.84	110.48	109.8	109.73	117.32	109.87	111.42	112.05	110.8	101.6	113.29	111.02	110.28	108.66	111.19	107.37	110.51	115.05	105.51	111.15	108.8	111.09	105.16	105.62	111.61	109.14	106.62	111.4	108.86	112.93	104.91	110.34	113.29	109.92	106.43	112.79	108.15	108.65	115.67	115.2	111.48
107.94	110.26	109.51	108.52	115.65	107.24	108.71	105.1	107.95	114.42	107.06	109.24	112.14	107.89	109.67	109	106.73	110.11	106.35	112.89	105.84	110.77	104.25	112.25	108.43	105.9	114.88	108.78	100.24	106.46	111.1	107.74	105.94	106.82	107.74	104.14	106.56	116.38	111.41	104.04	109.78	110.42	107.58	103.26	111.85	111.86	107.26	104.1	110.6	112.51
103.87	108.64	106.89	106.89	104.85	105.17	107.2	102.89	108.58	104.4	106.81	103.07	101.19	104.9	105.79	104.16	111.51	105.57	104.83	104.84	108.1	106.88	108.18	107.05	104.4	107.61	110.77	101.7	107.49	103.36	107.1	104.51	104.45	109.03	104.36	105.01	110.68	107.63	99.919	110.28	104.04	96.974	108.48	108.16	105.02	105.51	110.1	102.73	108.88	102.33
111.08	111.93	105.65	110.38	102.71	108.31	101.5	105.77	103.55	106.49	107.25	102.69	107.17	104.36	105.65	108.14	109.73	106.48	104.54	105.01	103.01	111.71	107.53	107.39	109.14	106.35	110.57	109.16	103.08	108.35	112.79	106.48	107.37	101.49	107.35	105.84	99.458	106.3	103.42	102.56	102.68	101.67	110.76	107.05	104.97	113.64	102.24	108.85	110.15	114.85
112.7	105.67	106.5	99.865	103.76	103.52	104.84	99.126	101.37	111.38	105.46	110.97	106.16	103.63	105.88	105.59	100.18	103.97	107.12	100.52	103.49	111.84	108.23	108.09	110.41	104.51	106.04	108.05	102.74	95.904	105.49	110.13	111.3	106.08	101.6	106.6	104.7	105.47	105.09	106.91	106.23	101.42	107.52	103.24	107.14	102.21	108.64	103.58	100.16	106.96
104.54	105.98	105.87	111.18	105.4	107.74	100.84	113	105.66	106.63	109.28	105.44	106.09	106.03	100.92	102.99	108.46	103.28	108.33	107.6	104.08	112	104.21	106.46	103.53	104.15	106.29	102.27	104.26	106.1	106.16	109.03	106.75	105.69	110.25	102.82	105.83	103.48	106.09	107.52	100.6	109.53	104.59	107.25	110.5	104.54	108.06	110.3	105.74	104.21
109.26	109.32	108.55	106.78	110.44	107.34	108.49	106.37	105.26	114.79	113.52	108.36	108.72	110.64	108.93	110.62	103.9	104.01	110.45	113.67	106.82	111.64	107.27	108.13	112.62	108.84	109.58	107.8	107.76	109.98	112.08	103.86	109.69	102.61	110.13	111.8	112.68	109.44	109.27	107.26	112.97	106.43	107.94	109.56	112.49	105.3	111.51	104.2	108.07	112.53
103.22	107.76	108.74	107.19	109.44	114.57	101.74	104.77	100.37	106.25	108.09	108.38	103.2	108.36	109.18	102.98	111.4	110.89	110.62	115.13	113.94	110.07	107.68	105.82	104.57	101.41	106.73	107.54	106.26	106.69	106.61	106.58	108.43	104.51	101.2	103.29	104.09	102.62	103.9	111.81	108.18	109.84	105.9	110.89	107.49	105.43	104.64	105.23	106.8	105.94
98.754	101.44	103.87	101.79	100.44	95.849	104.16	95.835	104.05	97.686	103.54	102.14	92.488	101.23	100.7	104.26	99.836	102.97	106.67	98.705	100.33	102.05	95.465	96.688	102.85	102.38	98.989	100.12	98.738	102.9	102	107.16	97.428	101.21	101.5	102.85	105.32	104.68	100.61	103.44	94.91	98.264	105	96.187	107.73	101.94	101.54	101.15	96.717	101.73
109.39	106.32	106.36	113.08	107.67	108.82	113.04	111	107.4	105.57	113.38	111.64	101.2	105.9	107.11	104.91	109.19	107.52	101.51	110.74	112.11	103.36	111.34	107.64	107.2	100.84	108.12	111.73	107.88	103.74	104.53	107.92	110.24	114.32	104.28	114.19	103.43	102.61	103.55	108.09	109.32	108.21	117.35	106.55	106.87	101.15	105.02	107.45	108.14	104.75
105.59	97.617	103.59	95.528	99.803	100.75	105.68	100.85	98.823	94.838	97.93	94.118	106.01	100.81	96.888	98.583	93.592	95.923	98.963	95.189	102.06	94.149	98.805	101	101.5	103.05	101.32	94.445	104.12	99.361	103.46	98.761	98.328	97.085	95.554	97.142	98.25	101.49	96.582	96.821	97.972	99.566	99.175	98.506	99.971	95.968	98.358	102.25	98.239	102.8
107.4	105.29	103.19	107.33	105.72	96.548	107.8	104.44	105.03	107.18	105.12	108.49	104.86	109.25	107.1	106.03	108.42	103.32	114.28	106.19	117.59	105.84	103.93	107.42	109.53	101.98	107.86	102.18	103.22	104.95	109.66	104.55	99.574	108.1	107.29	109.18	103.94	105.26	103.34	103.9	105	101.17	105.96	103.18	100.77	106.47	112.64	112.54	109.53	105.19
102.9	106.32	108.53	111.87	101.81	102.61	108.93	102.36	111.15	107.14	106.49	102.26	103.72	104.92	108.52	102.22	102.74	106.23	102.1	108.07	107.27	108.84	109.45	108.07	109.82	103.55	105.02	108.45	107.9	108.69	105.74	103.61	103.72	107.8	106.54	107.25	108.79	104.81	103.36	107.38	104.7	102.02	102.91	106.77	103.95	108.83	103.63	106.24	105.21	106.45
107.54	106.74	109.62	109.48	106.33	107.63	113.54	105.04	105.15	108.43	102.77	106.93	106.87	105	106.2	105.29	107.16	107.31	102.16	107.65	105.33	104.33	105.2	107.14	105.1	105.86	103.48	101.44	105.49	101.97	104.69	106.04	110.45	102.04	101.44	105.24	103.38	110.23	105.69	102.35	102.22	112.56	103.67	103.76	102	103.01	107.15	104.02	106.22	105.03
113.15	106.05	103.43	111.36	113.48	103.38	107	107.15	112.65	105.45	108.81	110.86	103.79	106.42	100.07	110.29	101.65	110.15	109.72	108.07	107.97	103.84	111.88	107.8	111.01	106.81	105.87	111.7	105.43	108.77	107.47	105.15	108.07	108.79	107.93	107.77	110.28	105.69	108.03	106.08	108.65	110.15	105.04	103.25	106.71	116.03	108.33	106.4	106.13	107.94
101.03	108.83	109.94	105.91	102.78	98.133	108.96	104.37	110	108.37	99.162	102.97	110.83	108.33	109.18	102.7	108.38	109.93	103.9	104.17	99.378	100.75	105.2	102.85	102.75	105.89	100.47	101.71	105.12	100.85	104.96	109.55	112.33	102.48	106.03	103.16	107.43	105.02	103.07	107.35	107.27	108.25	104.18	110.63	98.569	99.684	104.04	104.92	106.16	105.43
94.836	96.586	96.136	94.849	98.527	99.679	98.287	97.933	103.37	96.773	98.906	96.452	95.791	99.553	98.849	95.439	93.256	95.672	93.28	102.62	99.967	101.37	99.419	99.629	99.97	99.247	100.16	101	99.897	98.331	98.899	95.162	103.95	96.6	94.965	97.849	98.809	93.82	96.592	102.69	104.18	97.541	96.188	99.342	97.565	92.812	94.619	97.84	97.864	96.887
105.73	104.47	114.06	103.64	109.78	114.44	104.5	112.58	106.41	108.18	108.23	105.49	100.04	102.23	108.83	106.45	106.93	104.85	112.76	106.26	105.56	104.75	108.95	103.78	104.24	101.58	105.16	102.26	110.61	105.28	109.67	105.47	102.72	105.63	108.56	103.15	104.28	104.43	115.89	105.81	107.64	105.26	106.64	106.7	110.86	111.29	111.26	98.351	103.74	103.49
101.29	106.16	104.03	98.619	108.68	106.97	106.56	100.56	106.89	110.84	110.27	105.69	102.75	108.62	101.03	105.51	106.38	112.66	101.71	99.841	107.33	101.57	106.3	104.77	109.08	109.86	106.18	106.91	105.34	105.35	101.36	102.55	104.33	109.29	106.45	100.57	106.58	108.04	108.75	108.19	106.35	102.22	108.04	106.47	99.223	108.66	106.61	105.1	102.92	105.77
110.12	102.83	110.41	102.1	103.92	102.39	100.15	104.34	107.85	104.72	93.429	100.31	109.62	98.353	105.28	105.41	101.48	102.81	102.43	107.84	104.76	107.99	100.7	104.12	103.14	104.01	108.62	109.17	107.68	110.46	107.98	104.11	105.08	104.97	112.11	102.63	109.07	104.49	107.88	99.159	107.14	105.81	106.35	104.74	108.41	107.22	108.3	109.2	103.8	109.88
98.588	104.11	100.05	103.32	99.218	93.487	98.179	98.495	102.23	94.966	96.937	96.675	97.442	101.35	100.08	93.469	97.745	92.745	96.547	100.73	92.846	100.42	93.718	96.647	101.08	100.2	98.117	102.33	99.957	93.191	94.043	94.755	98.874	97.475	96.482	99.776	103.32	93.301	97.924	100.67	94.145	97.088	96.573	100.94	96.236	93.731	99.429	103.43	98.255	103.53
98.328	103.22	103.92	103.93	98.206	103.44	103.13	104.45	106.13	105.34	105.74	101.26	106.84	100.34	99.566	101.53	100.63	104.39	100.76	98.913	97.435	95.046	99.839	97.852	96.833	98.442	100.38	103.48	96.837	105.67	97.023	97.909	101.27	107.26	97.495	101.49	100.77	99.375	98.344	100.77	103.99	101.17	103.34	100.56	99.199	103.36	100.77	100.61	101.91	98.634
105.48	100.99	108.1	105.06	104.3	101.41	106.88	102.68	106.88	108.75	105.49	112	104.54	111.62	101.44	109.19	109.79	104.77	106.53	108.49	108.87	107.37	106.56	106.09	104.2	106.93	102.79	108.61	104.68	101.16	108.12	103.1	104.82	110.99	102.78	106.3	113.97	108.77	101.97	110.34	106.14	108.71	105.66	104.38	106.04	112.72	111.35	102.39	104.46	106.66
104.03	106.04	106.85	115	110.92	111.01	114.08	109.12	106.16	107.32	104.2	108.67	107.56	108.09	106.41	107.86	106.02	117.92	115.76	106.58	109.97	109.85	114.11	111.87	105.65	105.96	109.53	103.48	110.36	111.05	106.6	108.69	105.98	111.63	113.98	104.54	114.77	105.4	109	107.22	112.81	110.39	107.03	109.7	114.89	113.42	104.31	113.11	103.83	104.6
98.464	101.6	96.3	97.989	97.944	100.37	93.078	95.501	99.962	93.123	98.905	97.912	103.42	94.056	101.88	105.51	98.996	96.343	91.619	95.449	98.721	97.092	101.61	98.105	96.897	97.369	100.16	96.255	103.15	103.54	98.161	97.511	95.461	98.935	102.04	96.213	104.06	98.922	97.94	99.644	94.317	92.94	94.661	90.63	104.6	100.05	95.501	96.923	101.88	100.02
110.11	98.763	106.9	105.45	106.49	110.15	103.39	105.55	107.74	107.9	102.12	106.74	108.04	103.31	102.6	102.39	104.9	107.13	103.47	111.82	103.43	111.46	107.42	105.24	107.93	104.91	110.41	99.709	106.43	107.04	106.07	107.85	98.916	105.85	106.02	107.9	100.26	106.44	110.47	107.51	101.32	103.45	102.83	110.15	103.36	108.48	104.24	110.86	106.85	97.929
100.88	107.1	108.33	103.66	103	103.83	116.98	100.44	113.73	109.04	106.98	103.98	105.17	109.6	106.44	101.02	101.91	105.31	105.1	105.11	104.66	101.64	108.62	108.97	99.688	103.87	101.84	109.58	102.75	109.24	108.57	109.82	110.59	110.32	112.55	110.39	105.28	104.71	102.72	103.25	109.2	107.86	110.48	104.72	106.45	106.48	107.13	102.86	105.67	103.92
109.06	110.99	108.52	108.15	114.26	105.92	108.63	109.78	105.06	110.06	112.45	107.98	109.49	107.11	110.01	106.67	109.9	107.36	110.67	114.35	104.63	106.53	107.7	107.98	108.59	110.44	106.34	105.74	102.99	108.08	108.16	109.44	109.75	106.57	110.77	106.93	104.56	108.65	98.217	102.5	108.25	108.91	111.94	110.61	105	99.009	107.99	106.95	110.96	103.23
111.14	106.39	109.11	107.6	109.4	111.8	108.25	113.44	105.97	107.96	109.2	106.58	107.57	108.61	106.08	104.4	105.65	106.19	109.16	109.19	108.33	106.7	104.35	103.57	103.4	110.59	107.64	111.22	103.16	102.57	103.81	106.37	105.69	104.32	106.52	112.8	103.84	110.34	111.85	103.16	108.07	111.35	109.21	112.27	105.22	113.61	105.55	113.14	108.55	106.98
99.131	94.686	98.407	104.09	91.999	97.788	99.944	100.67	98.914	100.12	99.542	102.4	96.18	105.68	96.161	97.389	98.205	101.97	95.362	96.49	93.3	101.06	109.04	105.28	99.416	99.304	102.39	98.766	102.94	101.06	102.72	101.23	101.16	97.659	98.085	96.755	105.22	99.261	99.624	102.76	101.55	102.47	102.92	101.73	110.02	103.02	105.58	100.72	99.197	98.826
97.449	95.875	100.81	99.742	95.501	99.958	98.736	97.703	96.734	97.91	103.72	95.31	101.16	105.01	103.77	101.47	99.885	98.372	96.317	102.76	94.655	100.56	93.575	92.263	94.389	99.052	99.865	97.303	100.02	101.49	100.61	103.32	97.076	105.69	98.02	95.973	98.954	98.525	101.36	94.761	99.425	104.62	104.77	96.329	99.476	96.639	99.775	97.874	103.37	101.24
106.43	104.1	104.34	100.53	107.2	110.3	105.62	107.51	101.16	101.83	101.29	112.96	105.68	102.9	100.57	108.65	103.97	111.46	108.37	103.06	109.34	111.09	108.77	102.77	105.66	106.08	101.53	107.97	102.54	108.42	109.9	101.53	110.49	105.26	114.21	104.54	100.12	112.69	113.22	103.14	96.165	109.06	105.81	105.73	102.22	107.95	105.42	110.85	96.58	111.02
99.282	102.94	97.123	93.334	101.64	100.63	96.697	94.368	98.715	99.44	99.305	102.27	93.774	99.727	101.34	97.615	100.47	92.107	95.783	95.946	101.64	105.57	102.86	102.83	100.31	95.039	100	98.301	97.055	90.092	96.805	102.13	96.558	98.18	101.99	99.345	99.305	97.554	102.2	97.827	94.936	96.675	100.95	95.369	95.82	95.009	102.57	98.924	90.835	100.96
107.94	105.75	104.33	107.93	106.03	104.99	107	108.85	101.2	111.44	108.36	109.14	108.71	109.47	106.3	102.1	110.64	108.67	106.94	106.97	110.11	107.19	105.42	104.15	98.204	105.06	103.34	104.47	101.42	100.12	105.79	100.75	106.1	107.87	97.189	97.489	100.42	108.26	111.37	101.91	106.58	109.96	110.49	107.58	107.86	106.97	105.78	110.26	104.17	105.29
105.79	108.33	102.72	105.24	115.4	111.1	112.52	109	102.79	110.5	104.84	107.9	112.36	106.51	109.25	103.31	114	111.92	106.05	104.42	110.48	108.6	109.43	111.41	109.87	110.44	108.77	108.31	108.26	105.65	112.48	107.43	105.09	108.99	113.8	103.83	105.68	108.48	109.44	107.92	113.2	104.94	104.67	109.95	112.19	105.64	109.7	102.96	108.48	102.68
105.18	110.54	105.91	111.19	104.97	109.43	109.87	104.47	107.78	112.72	115.98	102.08	108.69	111.09	103.66	111.8	106.56	104.08	106.48	105.5	108.66	111.54	107.97	102.89	108.76	113.42	107.48	110.19	114.24	109.55	105.75	105.52	113.89	106.57	107.39	102.46	106.29	106.43	111.92	104.33	100.57	110.25	105.5	113.6	107.11	108.79	103.42	109.7	111.35	106.16
107.28	108.07	106.51	111.49	107.18	104.38	108.38	104.19	101.91	105.62	105.81	108.04	110.23	100.13	105.25	105.68	109.72	106.28	114.2	101.67	102.6	102.14	109.47	111.42	109.05	107	100.8	108.65	110.15	103.3	102.2	112.19	105.9	103.48	106.49	110.87	105.38	106.63	106.39	98.376	104.16	107.49	105.18	104.69	105.52	110.22	102.62	105.79	100.18	103.19
111.89	114.03	113.17	111.54	106.61	102.1	110.91	108.94	109.5	108.41	104.14	101.25	108.86	110.21	115.23	109.02	110.23	107.17	109.06	106.01	105.5	114.13	105.98	107.2	109.95	102.38	109.75	110.58	106.56	107.71	110.86	109.4	110.81	111.07	106.97	109.41	107.96	105.1	107.61	108.27	113.06	114.33	110.4	106.67	113.37	115.16	111.19	109.27	109.3	103.63
102.14	104.48	110.53	112.04	109.68	108.82	108.45	111.21	107.52	103.67	105.03	106.27	104.94	106.31	107.6	103.5	111.09	102.83	105.74	109.74	111.71	107.19	115.7	102.91	107.58	107.31	113.07	112.03	110.54	107.04	109.51	105.6	108.98	114.54	115.04	108.41	107.79	104.13	111.1	112.3	110.44	110.42	106.63	109.75	106.93	111.24	105.81	105.86	108.8	118.49
101.98	107.33	103.9	109.59	103.91	106.47	104.54	104.98	102.95	101.37	102.87	108.45	113.23	107.29	105.85	105.42	108.03	106.82	111.24	106.37	103.85	105.63	112.68	106.32	106.57	109.29	108.84	106.22	100.79	106.57	106.93	107.28	103.68	102.32	104.35	107.94	103.81	108.17	101.14	100.25	106.96	101.18	105.41	97.233	106.24	105.4	102.93	100.42	104.16	101.42
105.03	107.76	103.21	109.93	106.77	105.44	101.63	108.44	111.67	108.38	110.48	103.96	103.23	110.4	107.83	100.49	109.6	105.75	100.37	104.23	114.76	112.06	109.16	111.61	104.91	107.5	114.58	110.42	106.16	102.99	106.49	101.67	107.09	103.04	106.69	105.94	105.19	109.18	103.51	107.35	107.94	107.11	105.05	112.97	105.63	101.34	109.27	105.91	104.31	104.21
106.96	101.97	107.5	99.231	102.82	103.74	106.87	107.9	103.19	104.37	105.24	98.359	104.8	103.25	104.91	114.44	109.57	107.33	107.01	105.64	103.04	102.12	101.68	106.25	108.6	103.41	108.43	107.46	110.9	104.58	111.46	105.17	102.98	107.33	102.66	102.37	106.91	103.16	103.2	109.01	102.78	103.59	105.12	106.95	106.96	100.31	104.02	107.26	106.6	108.02
103.41	105.55	108.86	107.71	104.06	105.26	105.65	103.02	104.57	106.81	104.52	104.38	106.97	106.99	105.4	107.42	105.14	104.42	110.74	105.48	103.5	107.35	106.2	104.87	102	104.17	112.58	100.85	101.75	104.18	104.06	107.15	103.47	105.16	104.81	105.26	106.27	112.33	101.77	101.33	102.37	104.13	105.01	108.67	106.08	102.11	113.28	103.93	107.65	105.21
105.48	111.68	106.52	109.53	105.33	104.85	105.41	102.54	110.21	99.226	105.81	109.21	107.21	103.87	103.01	106.5	108.55	103.58	105.93	109.17	104.82	107.05	109.82	111.92	106.25	105.41	108.48	102.76	103.53	106.7	100.05	110.73	101.01	104.7	104.9	103.92	104.1	107.25	101.84	104.2	112.59	105.36	103.14	103.12	102.25	100.41	106.96	105.73	104.51	109.83
110.7	104.11	106.33	102.65	100.51	103.27	102.91	102.16	109.23	104.63	112.76	108.43	103.4	106.86	104.47	101.1	103.16	101.25	107.98	101.64	104.7	105.12	104.3	108.67	101.08	112.67	104.52	103.08	104.67	104.24	105.41	105.63	102.33	107.5	107.93	108.44	108.98	104.47	110.12	105.89	99.531	102.05	107.52	105.09	107.85	105.48	105.39	101.34	106.58	109.54
103.64	103.22	102.19	104.83	112.36	105.94	105.26	110.93	109	101.82	105.48	109.08	95.107	101.81	104.96	107.29	109.46	104.3	106.49	98.702	105.6	107.08	100.08	106.37	99.53	103.4	109.35	104.71	100.9	106.94	103.27	112.9	107.35	100.5	105.12	100.84	108.72	109.31	105.86	111.03	106.46	102.41	111.79	112	100.81	99.639	108.28	108	105.52	108.2
108.34	109	106.56	104.84	110.58	105.54	109.59	108.79	114.34	113.1	110.67	108.86	111.79	111.56	109.59	116.3	110.53	108.65	118.53	111.65	110.72	117.84	110.4	113.59	114.03	115.24	112.33	110.22	118.18	102.1	110.78	106.83	105.61	115.54	109.82	110.08	105.99	107.04	109.07	112.35	108.7	110.35	109.76	112.72	109.24	110.65	106.65	109.2	109.71	108.05
108.81	106.1	107.84	109.78	110.82	105.93	107.69	103.59	104.94	106.68	108.91	108.29	103.29	112.74	102.25	104.7	107.2	104.59	110.38	110.98	110.45	109.34	113.64	103.89	109.74	105.59	111.72	104.95	112.56	106.06	105.52	115.34	103.34	106.08	108.71	104.09	104.88	106.47	108.45	110.1	106.24	108.08	114.19	106.87	108.35	106.06	109.58	104.89	101.83	108.1
111.37	99.836	105.68	106.45	107.04	108.67	102.62	110.67	103.38	109.91	109.99	111.7	101.05	106.52	110.22	105.06	100.23	111	104.81	105.74	102.6	102.87	103.15	108.89	100.82	100.74	106.86	111.3	104.8	106.5	107.23	104.55	109.47	105.04	107.39	101.04	101.38	103.71	106.16	104.09	105.02	105.95	112.78	103.72	109	104.37	107.81	104.45	107.04	106.51
107.91	107.67	106.64	112.15	105.41	112.83	113.41	110.21	111.15	109.29	111.85	105.17	106.98	107.12	102.84	109.65	105.98	112.24	109.85	105.17	105.23	111.63	119.34	112.16	105.11	108.13	109.36	111.41	111.99	118.21	108.4	103.86	105.46	109.57	108.3	106.18	102.95	103.62	110.74	109.75	109.14	107.27	109.9	109.27	111.38	102.31	109	106.41	105.1	101.27
106.35	111.57	105	110.65	110.25	106.4	109.67	109.37	109.18	111.43	111.75	112.41	106.83	115.29	105.28	117.27	110.64	112.36	99.69	112.59	103.14	104.17	101.61	110.99	107.29	102.33	108.45	110.91	110.78	113.31	104.85	107.38	107.92	105.97	109.21	109.42	107.97	113.21	110.32	112.63	108.64	110.71	106.38	108.9	112.72	112.05	106.01	112.31	106.86	109.97
103.83	96.5	102.18	102.12	94.818	98.443	105.92	101.31	105.31	98.523	97.482	99.023	95.842	99.654	99.506	104.47	103.13	96.064	97.803	94.492	101.24	92.577	96.353	105.06	95.528	103.06	98.718	98.772	99.056	94.594	104.81	100.1	96.889	98.433	92.674	98.026	106.55	98.473	102.74	99.043	103.07	104.44	105.18	96.541	99.327	95.027	102.29	108.23	103.08	101.99
112.2	114.55	107.31	105.16	106.98	109.28	109.04	112.02	105.85	109.93	111.57	114.07	108.35	115.98	112.76	106.42	109.67	108.53	112.05	110.11	104.44	107.58	111.68	106.05	115.83	104.82	107.12	111.14	99.972	110.09	108.63	106.34	106.27	104.97	105.44	105.88	107.61	105.33	107.78	109.96	108.69	100.2	109.46	106.11	109.51	104.58	109.72	113.41	109.66	107.12
111.25	107.76	104.37	110.19	107.74	101.94	100.58	105.29	110.46	109.65	100.31	112.89	109.94	112.28	106.81	102.94	104.5	109.18	104.67	101.45	108.09	108.67	106.29	109.08	109.13	106.29	106.84	104.11	102.51	106.98	109.55	106.28	105.43	105.53	108.39	110.73	101.41	106.31	109.27	98.746	100.77	99.738	105.67	108.96	104.58	105.16	103.51	105.34	111.32	105.41
104.02	107.12	111.26	113.67	103.26	104.03	108	99.973	109.07	100.8	111.49	108.96	104.07	111.18	106.74	113.91	112.71	106.41	108.97	108.46	107.6	105.27	111.22	111.23	112.19	109.76	108.15	99.906	116.97	104.68	106.97	111.8	109.74	107.38	111.93	113.04	105.69	103.23	113.02	105.79	102.22	110.1	104.17	107.42	107.1	105.29	102.93	107.43	106.33	113.19
102.49	111.39	107.74	99.459	106.46	97.893	105.09	112.27	100.57	110.72	104.76	103.95	107.32	105.95	110.08	103.4	109.52	110.55	104.39	105.72	105.46	105.84	105.94	107.96	102.21	105.46	108.84	107.65	107.06	105.75	107.95	106.8	105.52	106.56	104.7	103.03	106.79	100.58	102.04	105.09	106.55	113.67	98.63	104.19	110.88	107.38	103.02	102.69	106.1	107.41
108.52	106.63	106.6	106.72	108.22	107.27	110.28	108.83	113.78	102.98	100.42	104.65	105.27	105.4	106.74	107.87	106.45	104.8	106.56	103.86	109.83	108.31	107.32	111.96	101.32	108.39	105.24	104.41	99.264	106.94	107.63	108.62	107.11	108.35	107.05	109.11	106.79	110.78	101.72	110.21	102.43	109.71	107.15	105.48	113.61	112.91	107.41	102.69	109.88	107.73
104.14	105.99	105.39	103.34	103.72	105.5	103.42	99.059	105.62	105.3	106.81	105.05	108.47	106.88	108.15	105.37	108.69	102.94	103.21	99.469	102.74	101.86	102.74	106.88	103.98	105.41	104.69	107.85	105.55	105.41	104.09	110.36	104.36	104.42	99.428	110.94	107.09	107.74	101.12	104.36	102.73	104.66	100.64	104.47	100.88	105.51	99.446	105.45	109.13	102.94
107.23	106.44	102.65	111.91	108.79	109.61	106.65	108.12	104.51	104.43	113.5	111.92	109.45	118.63	105.9	107.88	106.78	110.01	115.42	107.87	107.89	104.71	111.5	111.14	106.01	109.91	104.91	103.02	108.59	111.47	118.7	103.83	108.69	112	111.21	105.06	104.13	105.13	100.61	114.12	109.34	108.18	105.51	112.38	111.08	105.1	107.85	112.72	107.46	109.58
108.7	108.68	115.16	110.45	109.43	112.47	106.19	110.94	110.87	112.53	108.71	115.18	110.77	107.85	108.33	116.68	106.64	112.74	108.67	108.9	105.68	114.06	112.96	113.05	109.1	109.88	108.31	115.46	107.24	109.49	100.09	108.22	106.04	110.82	104.42	111.85	107.28	110.9	105.88	106.29	113.64	111.45	108.38	111.76	110.53	106.16	117.55	111.88	110.06	109.9
111.5	106.48	108.82	108.97	106.2	109.29	108.91	109.12	111.76	106.79	108.06	109.81	109.12	108.39	111.83	112.76	108.85	108.53	110	110.85	104.26	100.11	111.09	108.71	108	102.64	107.33	106.93	108.54	102.9	107.24	108.27	108.47	112.57	105.28	104.16	111.72	106.04	102.58	109.49	109.69	109.22	105.12	109.72	103.47	113.42	107.68	110.34	111	103.89
113.33	111.04	106.14	105.56	108.57	112.48	107.17	102.04	109.52	113.62	104.09	107.53	107.09	103.35	107.08	104.88	109.9	104.24	108.93	109.86	108.03	105.51	109.69	107.21	112.28	103.34	107.55	105.85	109.55	110.41	112.16	106.49	105.32	108.81	108.4	105.66	111.53	108.54	101.56	100.66	100.84	103.75	103.38	105.53	108.95	100.52	103.75	105.8	102.77	103.4
108.53	107.93	113.98	103.99	108.2	104.95	102.26	113.44	110.53	107.86	102.89	106.4	111.66	107.44	107.6	110.22	114.89	110.3	104.94	104.93	113.27	108.65	109.55	111.15	109.32	109.94	114.12	117.78	106.94	105.9	110.54	107.62	111.29	103.85	105.96	107.91	103.39	105.86	106.87	111.89	113.22	104.93	105.87	105.88	108.7	106.58	110.5	114.5	105.31	104.3
99.946	96.655	93.93	99.045	103.35	99.024	100.54	98.795	95.499	98.867	103.7	101.46	97.967	99.538	97.146	101.98	109.5	102.22	94.207	101.66	98.125	95.095	102.19	95.944	100.78	97.079	96.158	95.355	95.03	101.94	97.681	99.64	97.732	95.753	97.04	99.47	102.38	98.489	90.428	95.839	100.47	102.34	97.147	103.47	101.68	93.076	102.86	95.477	101.61	106.08
105.48	101.54	105.68	102.28	104.12	103.63	100.78	109.19	110.11	104.18	104.12	116.48	107.11	109.34	105.71	109.38	112.47	111.32	108.09	106.15	107.79	112.6	107.4	112.22	107.76	107.53	107.56	107.58	108.44	108.95	105.92	111.57	110.8	107.32	106.97	108.79	103.53	109.48	105.87	103.73	103.4	107.11	108.73	110.73	106.38	105.08	111.37	112.58	112.1	103.23
99.537	95.139	90.306	102.44	92.685	89.529	102.7	96.323	91.739	93.548	96.373	97.751	92.687	102.87	97.416	90.082	99.832	98.464	90.337	98.129	98.229	103.62	103.1	99.963	97.218	101.74	97.359	94.636	93.619	102.41	100.45	99.254	97.429	93.559	100.06	99.824	99.13	97.842	100.55	94.001	96.424	96.893	99.506	94.353	93.134	93.755	96.952	96.592	97.528	92.666
95.88	102.2	97.946	101.33	95.346	97.565	102.83	97.249	99.276	105.46	94.056	104.51	97.244	97.234	101.3	94.432	101.75	99.341	99.646	105.82	101.77	98.04	101.24	100.39	103.85	91.497	100.05	98.607	104.17	101.31	101.66	102.92	107.51	98.032	96.944	102.31	99.296	103.14	102.68	97.391	99.73	100.44	99.361	96.439	94.939	99.834	97.405	107.08	100.9	97.189
101.37	107.31	108.31	104.61	103.79	104.92	108.39	105.95	104.31	109.32	107.36	110.7	110.82	108.57	106.18	112.62	116.74	107.08	104.82	109.04	109.42	109.35	113.59	111.78	114.14	112.44	105.38	108.25	102.15	113.15	103.87	108.35	102.78	105.11	111.69	109.5	112.21	102.08	105.2	103.68	109.42	106.19	100.54	107.18	107.74	108.56	107.75	109.05	109.5	109.94
97.669	100.86	98.261	106.39	97.836	101.63	102.15	95.928	104.04	100.91	101.35	99.512	93.486	96.661	94.019	99.489	98.067	95.747	98.468	93.674	96.445	95.523	99.381	97.427	97.697	95.518	95.371	93.487	99.626	92.699	96.214	99.01	94.072	95.891	92.821	103.85	104.19	97.391	95.076	95.152	94.603	104	97.514	99.777	100.34	95.024	100.95	96.907	102.03	96.849
108.22	106.08	110.51	106.97	107.56	110.39	106.49	113.12	108.94	107.29	110.43	108.74	105.28	109.08	111.83	105.87	106.24	105.61	110.29	113.67	112.4	112.28	105.22	107.67	108.09	114.37	112.75	106.37	109.4	108.82	107.77	117.06	105.8	107.82	107.18	106.6	112.51	106.46	110.91	117.17	107.73	107.24	106.33	102.12	107.4	104.05	102.75	106.8	111.75	103.33
106.73	105.35	112.79	106.14	107.22	110.13	100.94	103.11	108.82	103.18	103.42	105.11	109.71	109.34	108.73	106.39	107.54	113.93	99.294	105.07	109.75	106.78	104.04	106.41	105.4	102.04	110.49	106.51	108.08	104.86	106.52	109.16	101.25	99.049	110.23	98.418	104.17	106.78	102.29	113.71	108.13	103.72	115.45	97.117	105.45	105.66	108.29	110.33	107.7	109.63
112.15	107.49	106.01	106.84	107.44	108.42	109.88	112.08	108.82	105.3	103.83	110.61	105.71	106.39	109.86	108.86	101.39	109.18	107.24	107.4	109.09	113.47	106.62	104.77	107.79	110.16	103.95	110.32	109.64	114.5	112.65	104.01	106.98	105.84	105.33	106.25	108.53	100.92	109.05	105.78	105.99	102.74	110.39	104.78	101.88	111.15	102.91	112.12	108.74	113.99
102.16	109.64	109.63	107.17	104.26	104.87	116.09	100.76	104.27	106.68	109.98	103.39	112.28	104.49	108.83	104.52	98.991	109.83	109.66	110.69	103.61	107.35	106.8	102.44	103.83	107.2	104.25	109.83	106.65	107.62	104.4	108.59	103.78	103.46	99.042	105.06	107.37	104.95	109.58	107.07	110.58	104.13	103.03	104.6	103.44	107.03	106.54	105.58	102.59	106.04
103.78	98.427	106.97	106.66	110.05	112.2	107.62	106.56	104.72	106.03	103.95	104.76	105.91	109.8	109.84	109.63	110.36	102.81	104.05	109.49	112.82	105.81	106.05	105.27	107.03	103.41	102.32	107.06	110.06	104.92	101.9	96.882	106.58	102.06	107.36	108.92	107.8	103.27	106.01	105.36	106.06	100.91	102.52	108.32	104.9	104.29	108.83	102.69	102.96	102.22
106.48	109.11	108.8	106.3	104.43	108.16	109.25	107.41	103.14	110.76	105.88	111.39	107.06	104.4	105.3	104.26	105	106.64	107.41	106.17	103.03	109.18	114.42	106.17	106.47	100.73	105.64	107.37	104.87	105.09	106.66	111.44	107.78	101.47	100.39	111.33	102.17	101.72	104.79	101.09	110.92	113.09	108.88	105.92	112.65	102.13	101.72	107.29	106.09	104.57
110.08	107.83	96.884	103.52	104.04	108.03	103.53	108.93	110.13	104.26	103.46	110.03	105.14	108.94	111.08	108.56	105.12	101.61	102.14	111.92	110.46	110.75	104.97	102.79	107.45	101.11	105.48	102.46	104.63	106.59	103.2	101.92	106.24	106.22	111.49	105.87	100.59	103.64	106.57	100.21	104.2	102.25	106.17	111.62	109.89	102.61	101.57	102.31	98.729	105.76
98.018	106.58	108.34	111.48	111.25	108.78	102.45	106.34	104.95	100.36	105.69	104.9	108.17	107.92	103.56	108.57	107.19	106.7	103.04	105.68	106.42	104.27	104.81	100.17	107.03	105.67	107.56	103.69	104.58	100.11	107.91	100.47	106.75	99.343	105.19	107.2	101.25	105.96	107.7	105.31	109.33	106.4	107.81	104.09	109.03	103.86	109.73	101.44	99.092	103.68
[truncated: 650 more rows]
[truncated: 150 more columns]
