# Supplementary material for: Genetic dissection of main and epistatic effects of QTL based on augmented triple test cross design
Source: PLoS One. 2017 Dec 14;12(12):e0189054. doi: 10.1371/journal.pone.0189054 (PMC5730204; doi:10.1371/journal.pone.0189054)
Supplement: S10 Supporting Information — (ZIP) [file pone.0189054.s010.zip › z6_1800_0.2_5.csv]

110.21	110.97	106.69	100.06	121.28	113.87	114.9	110.74	111.05	102.16	112.5	96.422	106.57	103.16	108.93	115.55	110.43	99.425	105.98	110.88	109.86	101.97	101.26	116.55	106.58	113.41	104.68	108.53	108.75	106.04	112.49	111.63	107.11	108.73	112.88	106.08	105.01	100.9	109.26	117.15	109.67	110.99	111.6	101.18	112.04	115.71	98.86	107.53	110.34	103.76
101.94	123.13	107.48	114.47	111.81	110.93	99.022	111.92	106.11	108.12	105.86	108.55	109.63	112.75	92.769	114.54	111.27	105.04	108.61	99.951	113.93	94.177	110.14	112.02	102.33	103.5	113.18	104.03	111.99	97.888	100.79	105.6	110.38	110.47	110.09	117.68	113.61	109.23	109	101.59	106.36	103.47	118.61	105.59	107.12	103.09	109.35	111.24	104.12	109.34
104.56	111.85	112.66	117.37	103.39	109.47	114.56	105.51	111.71	99.785	115.58	102.76	113.32	113.65	96.66	109.97	109.07	101.25	109.18	107.07	110.48	107.11	100.29	102.5	107.14	106.97	101.6	109	117.49	108.16	114.53	105.68	103.26	109.63	105.51	105.34	101.83	114.67	99.065	108.2	109.63	105.41	110.12	113.09	105.6	102.43	109.63	107.1	104.52	102.75
110.38	109.08	111.77	99.442	99.531	105.66	98.574	112.64	108.36	107.67	104.35	103.34	107.24	104.72	118.33	106.87	105.67	98.652	107.81	101.7	104.78	111.86	109.68	102.39	100.97	105.67	106.19	101.17	101.71	103.36	107.76	103.29	108.09	103.07	109.7	116.54	101.89	101.54	102.08	107.25	115.49	103	100.32	103.65	106.19	102.2	107.62	92.327	102.98	102.57
105.4	94.396	116.23	107.8	115.35	102.02	109.57	108.5	105.51	106.18	109.1	112.79	109.03	106.08	97.132	98.006	104.19	113.37	94.696	110.34	114.29	103.25	109.76	109.93	104.3	98.771	106.02	105.84	114.24	115.29	108.39	102.73	111.26	117.07	102.66	108.92	106.89	108.79	105.22	100.81	105.37	111.84	110.73	120.59	108.67	111.17	102.23	99.67	111.53	104.51
100.75	96.435	91.404	92.01	99.063	93.221	102.67	93.795	99.775	97.84	92.376	93.499	105.86	99.724	96.29	90.593	95.934	95.702	98.131	106.08	98.597	99.907	101.46	92.624	95.235	87.568	95.044	96.118	86.865	91.243	94.811	97.058	99.297	97.227	101.29	93.309	95.047	104.12	94.217	95.3	96.785	105.27	93.689	97.118	101.08	95.818	101.28	101.67	92.877	86.23
102.28	107.49	110.39	109.81	111.48	110.54	108.08	113.61	105.72	122.31	114.03	109.72	112.24	110.14	101.07	103.1	119.81	107.22	114.39	110.1	106.13	110.98	115.05	119.59	101.34	115.34	108.66	114.86	118.52	109.01	112.15	112.38	112.32	112.58	112.8	105.44	110.94	116.52	111.17	115.53	117.31	109.06	109.46	105.82	110.17	101.35	109.3	102.5	113.72	113.16
106.73	95.569	97.612	106.49	101.32	85.686	97.454	88.63	98.921	100.37	105.08	98.181	107.04	98.71	108.39	92.443	94.913	105.5	102.08	101.57	94.51	109.92	94.756	96.795	98.179	96.303	102.91	92.135	102.54	99.25	97.491	94.867	101.15	98.581	94.471	93.741	93.217	92.245	89.612	95.342	98.335	101.88	108.17	101.42	89.794	97.186	94.648	95.403	95.975	98.555
108.7	108.43	109.94	113.22	100.84	103.79	104.57	104.22	107.6	92.768	99.422	99.628	112	108.6	102.63	103.28	105.61	106.52	109.58	102.05	105.43	111.19	108.3	112.41	101.68	100.73	101.74	110.03	99.839	108.98	105.14	105.47	105.52	101.29	103.08	107.45	109.78	109.62	105.62	113.57	105.22	110.3	104.52	113.73	106.27	110.16	110.25	117.33	110.93	105.12
110.76	105.63	97.589	107.72	102.06	106.62	109.4	112.63	114.03	115.8	122.75	99.316	103.38	105.79	106.85	110.33	99.104	107.14	112.76	111.08	105.94	108.94	103.07	112.81	109.62	108.33	109.08	111.93	105.98	107.18	111.12	111.33	107.45	108.34	103.14	105.89	116.08	112.7	115.96	113.54	108.76	109.09	109	106.25	102.1	101.59	111.28	102.37	106.04	105.98
102.17	100.53	104.78	95.396	104.09	98.795	108.73	102.33	98.86	100.43	102.17	102.29	102.12	96.474	101.76	95.963	98.201	102.12	96.483	98.486	101	98.17	104.7	108.62	99.954	101.14	112.54	97.281	92.839	102.5	99.062	108.49	99.534	95.789	99.785	108.03	95.535	100.96	106.96	100.21	102.01	90.436	102.71	94.448	107.4	98.03	93.747	100.9	97.575	107.33
103.54	109.96	112.87	109.17	105.82	106.4	108.85	101.43	107.37	108.18	113.68	102.96	101.53	107.77	98.208	118.65	108.1	118.46	106.81	119.61	103.9	111.51	115.26	104.37	95.859	113.25	104.03	114.95	100.01	106.37	117.56	109.34	103.28	108	107.89	103.12	110.66	110.54	110.38	111.12	108.02	117.47	98.466	106.8	104.31	102.08	101.72	106.41	105.89	115.73
102.31	99.62	111.43	101.36	97.972	97.518	107.25	99.153	101.7	107.05	92.927	97.339	111.67	98.474	95.935	93.367	104.69	105.1	109.36	98.234	102.48	107.4	98.647	100.29	104.13	105.12	94.881	98.615	104.49	102.53	100.15	102.05	94.12	103.08	107.79	99.237	101.04	98.675	99.785	101.73	111.48	104.76	100.1	96.615	95.443	104.66	98.993	106.52	91.124	98.833
105.53	102.66	108.09	110.29	105.57	114.92	110.49	97.423	104.91	104.8	111.98	105.09	103.47	104.37	111.03	106.11	110.52	114.25	103.42	104.45	99.537	106.68	111.86	117.32	106.21	101.13	105.84	103.72	97.864	110.08	103.21	111.44	104.8	99.263	103.82	109.74	99.838	103.8	90.343	118.02	103	101.39	111.01	107.44	106.83	100.17	102.88	109.75	103.71	114.6
101.97	108.62	95.982	107.69	99.525	107.61	98.57	111.28	101.49	96.077	103.94	102.1	105.03	100.99	103.1	98.237	108.43	102.15	102.33	105.99	98.998	102.61	106.27	102.09	104.61	105.23	105.61	96.095	101.97	100.43	105.68	105.55	107.79	94.332	108.68	99.622	103.73	108.05	107.02	101.18	101.29	96.933	99.802	113.3	108.44	103.59	98.326	107.53	107.52	109.92
105.89	109.87	103.87	110.59	108.05	107.92	102.5	113.46	110.13	111.6	107.05	106.31	102.9	110.36	107.83	95.138	106.13	113.5	112.86	109.97	111.34	105.82	107.08	109.79	101.03	107.11	115.21	117.47	108.01	106.9	104.67	104.64	115.25	107.71	99.396	107.2	107.29	110.1	102.52	112.54	100.22	113	109.31	114.93	109.69	97.744	104.38	106.34	106.82	112.84
92.205	98.312	100.32	95.2	104.87	98.053	102.04	99.081	98.559	93.131	98.444	88.657	98.729	106.68	92.866	97.527	98.435	101.38	100	97.875	94.958	105.98	96.757	95.541	92.118	95.029	90.074	105.07	90.664	91.21	100.95	104.15	99.561	105.13	93.889	105.08	94.477	103.57	101.56	98.277	97.677	96.945	96.501	97.504	107.78	92.013	91.593	97.955	102.7	100.42
108.38	101.68	108.24	103.6	105.32	102.78	103.76	102.44	98.687	101.23	103.88	106.01	109	97.695	114.72	108.61	114.47	107.67	111.61	105.72	102.2	109.66	99.69	118.26	109.6	110.32	113.8	107.1	104.82	109.84	108.49	107.58	110.66	112.77	104.37	105.79	109.51	104.93	109.36	102.44	116.77	115.3	104.15	107.62	110.21	104.62	105.13	111.01	104.51	114.57
105.24	93.267	103.12	90.333	97.064	94.805	93.378	90.987	99.782	95.07	94.433	98.5	94.772	106.32	101.08	102.89	102.97	96.971	96.176	105.75	105.25	94.708	110.92	108.18	101.94	99.143	92.873	97.14	103.06	89.719	95.466	92.869	102.53	101.27	103.02	100.25	99.654	95.349	99.814	102.48	93.945	99.644	96.753	91.773	97.281	107.79	106.8	90.633	95.547	108.29
107.8	103.39	102.53	102.36	108.8	99.406	96.076	109.27	111.57	112.05	107.35	102.22	110.95	106.02	114.34	113.38	109.98	109.51	102.37	111.17	107.36	109.2	106.38	104.46	117.98	103.35	103.87	104.92	112.69	110.45	99.267	114.03	108.47	109.05	103.15	114.42	113.04	106.53	114.08	108.86	106.44	96.474	109.72	109.94	96.72	105.67	102.81	102.02	107.61	109.48
98.277	99.793	106.19	107.28	113.3	116.47	112.24	102.93	97.117	112.74	107.3	101.24	109.28	110.49	108.01	107.61	102.93	107.23	111.23	101.25	107.81	107	118.03	115.71	101.98	116.26	109.86	103.82	114.38	104.4	100.65	107.48	108.4	89.815	106.68	103.63	101.17	110.96	107.61	100.48	116.45	101.99	106.72	100.9	106.27	106.57	107.5	104.18	103.21	111.89
107.87	103.33	106.3	110.95	106.03	106.32	102.27	106.1	98.455	110.83	100.49	108.16	101.73	104	110.6	90.655	106.71	108.35	105.13	106.33	95.977	101.26	108.44	101.49	108.18	99.236	112.49	102.58	101.75	104.02	105.82	104.54	109.94	107.3	104.06	97.443	95.932	104.27	111.49	101.17	109.23	104.71	106.52	105.17	110.73	108.21	103.88	102.66	102.37	108.73
95.525	99.34	97.493	103.91	97.975	101.43	100.7	101.03	100.44	107.19	101.87	88.513	93.321	96.143	99.857	101.46	105.71	95.722	96.327	99.497	94.853	94.945	95.533	102.71	98.38	99.531	90.355	88.371	99.712	87.058	97.741	93.492	91.049	97.157	99.507	94.497	100.54	101.27	89.845	108.31	100.01	90.844	91.643	96.72	103.57	101.42	92.067	97.35	98.67	91.555
107.03	109.14	114.1	110.28	107.93	115.17	111.48	100.98	111.66	100.07	110.66	102.44	111.7	106.13	102.39	105.57	106.54	105.68	99.675	120.3	105.16	104.95	113.45	108.21	107.17	106.75	105.99	101.17	111.77	111.93	103.73	104.46	108.33	112.41	113.56	108.42	105.8	104.37	100.84	98.747	101.1	102.1	108.49	107.31	117.37	103.55	106.82	106.19	100.43	102.8
108.61	103.44	113.65	107.88	102.54	113.39	112.12	115	113.87	106.04	106.82	107.82	110.12	106.74	107.01	109.96	122.43	110.68	114.84	124.36	107.46	110.64	103.99	115.06	113.52	110.68	110.57	109.92	109.73	112.49	109.71	109.51	109.36	104.9	108.49	111.27	110.45	114.61	100.72	106.04	111.79	113.11	112.73	102.43	108.26	114.82	107.51	106.95	102.87	113.28
103.55	99.476	110.9	104.63	103.77	107.88	108.34	98.221	114.75	103.74	105.98	109.07	104.71	100.04	112.45	110.1	104.85	105.46	110.17	111.58	107.86	106.11	109.39	94.307	108.3	106.97	106.1	109.33	104.48	107.21	96.185	103.51	102.23	114.54	107.4	110.06	112.58	112.29	107.89	104.38	107.48	102.56	104.1	101.5	102.78	103.28	104.87	100.33	100.02	106.95
103.16	111.12	109.15	110.78	103.92	104	117.99	105.84	104.97	109.76	112.67	104.09	113.21	106.43	111.87	109.89	107.39	112.2	101.45	110.77	108.21	96.829	117.04	102.31	116.65	103.1	111.5	97.176	114.9	111.52	105.74	109.17	102.12	107.08	104.73	114.78	105.72	102.45	111.53	114.62	115.78	106.32	110.52	101.82	107.61	108.74	110.95	108.89	100.85	108.63
113.51	110.49	103.13	108.15	109.01	107.16	117.4	104.01	113.77	101.83	110.31	95.968	98.339	112.55	106.66	100.88	113.11	109.34	104.67	109.59	106.28	105.41	108.61	112.04	111.1	105.91	109.48	110.07	107.64	111.59	97.131	110.94	111.88	101.8	106.58	111	108.22	116.68	109.32	102.03	102.89	111.92	108.47	107.9	108.94	111.02	97.597	108.17	112.87	101.46
103.52	105.53	106.94	107.43	113.26	107.35	123.71	111.84	118.66	103.5	108.65	122.88	113.35	116.7	106.63	110.95	108.79	115.4	98.662	110.74	108.69	112.48	118.28	101.58	111.9	106.45	105.37	114.41	107.5	105.55	112.07	109.37	103.61	106.13	103.64	107.96	109.96	107.02	108.05	106.02	95.632	98.373	101.84	105.9	114.23	104.53	106.56	111.55	110.98	115.36
114.6	106.32	112.58	117.59	107.32	96.88	106.28	111.09	107.57	109.63	112.11	107.5	109.8	109.47	111.19	110.39	99.284	99.164	114.39	120.24	104.68	111.3	110.92	105.64	106.86	109.16	109.43	109.27	107.07	109.13	109.58	111.08	113.02	109.17	111.3	110.66	110.69	117.06	104.01	102.96	106.06	112.33	104.27	99.84	100.63	112.91	106.51	112.45	107.34	113.65
100.46	103.38	109.44	110.44	107.87	108.59	114.67	112.02	109.91	115.72	115.01	105.56	114.71	108.08	107.73	106	109.09	110.08	106.26	110.36	110.98	100.02	110.13	108.41	105.42	110.39	113.24	108.79	98.973	111.04	111.75	110.75	107.54	106.04	115.39	114.45	107.89	110.92	103.65	106.86	118.77	114.09	123.02	108.37	113.38	100.09	103.87	105.04	115.71	106.17
110.54	105.33	117.88	114.12	114.42	105.3	105.34	113.07	116.86	102.71	117.59	107.22	103.41	115.6	109.14	106.76	113.73	106.31	115.22	112.56	107.92	104.54	113.06	103.38	115.24	106.85	106.36	113.86	108.77	118.4	113.72	105.97	109.97	103.95	105.19	117.92	109.19	107.18	119.19	120.05	114.56	117.99	113.26	109.66	112.02	115.71	106.8	114.55	111.94	109.2
106.81	99.187	97.756	105.91	94.509	112.69	107.58	100.01	110.56	103.42	101.98	109.7	105.6	113.54	99.736	105.72	100.28	115	115.43	103.5	105.58	106.86	104.54	102.27	109.89	104.03	101.73	104.6	97.777	115.2	111.87	102.01	96.916	106.48	98.997	104.31	104.31	100.71	98.404	112.15	113.51	106.54	103.76	105.54	106.72	96.921	106.38	108.82	107.97	100.76
105.9	98.677	102.99	89.717	93.398	105.1	103.99	103.25	98.196	92.884	94.497	99.335	100.76	98.556	99.629	103.19	101.39	101.47	93.352	99.66	100.28	89.812	102.12	107.92	101.63	103.2	106.99	106.44	100.92	100.99	90.027	97.589	95.176	100.16	102.58	104.19	96.283	102.39	95.753	99.732	96.645	97.372	106.39	105	97.945	103.73	89.553	96.62	106.67	109.77
106.8	110.88	114.54	106.35	103.96	105.62	112.87	106.97	113.89	109.77	105.86	112.61	107.11	106.82	105.92	108.26	107.03	105.61	108.68	106.26	109.61	102.43	109.54	104.41	105.54	114.37	105.38	99.253	107.12	104.39	110.08	109.95	113.21	105.94	109.01	111.14	116.52	102.34	105.49	106.92	110.44	116.18	113.86	116.38	112.61	112.84	110.38	109.51	114.35	107.77
110.71	102.7	114.08	105.81	107.24	113	113.83	108.91	115.71	108.1	98.595	110.67	103.91	101.43	107.98	102.13	108.25	104.64	105.41	109.07	112.67	102.7	107.99	111.26	106.96	114.32	104.08	103.38	112.67	104.18	105.88	101.7	104.31	100.69	117.26	111.94	106.67	108.51	104.5	104.37	108.93	107.42	106.75	109.71	109.37	109.96	109.22	102.99	109.34	117.62
101.6	105.45	110.15	97.209	105.37	117.92	109.72	104.53	104.49	104.73	106.09	104.23	100.99	105.72	100.49	109.42	97.775	93.594	101.57	97.412	104.65	110.92	99.083	96.346	107.37	99.714	99.777	105.5	107.16	101.97	103.39	102.68	110.22	106.77	103.05	98.856	102.65	104.37	108.26	105.18	96.072	108.56	105.78	112.47	110.11	105.04	108.03	105.55	99.48	111.75
106.19	109.4	117.85	101.91	107.68	109.15	110.75	112.56	104.15	101.67	107.79	101.91	113.25	113.46	109.01	103.1	118.21	108.56	106.72	104.77	113.72	106.74	105.77	113.14	102.98	101.68	105.07	85.863	100.55	98.043	100.76	104.77	112.68	102.29	104.06	107.57	107.17	101.78	111.29	105.62	115.42	102.46	101.21	100.96	107.38	101.6	118.07	106.65	106.04	103.96
102.3	110.91	105.29	108.71	105.39	105.3	110.5	97.89	105.36	116.21	107.66	115.95	110.49	107.56	106.87	113.09	96.003	110.12	117.78	111.95	102.72	106.35	114.56	115.65	112.52	113.46	114.61	109.79	111.4	106.47	110.86	102.91	111.55	105.95	108.29	113.84	107.6	115.09	113.07	102.31	103.13	110.02	105.02	109.78	105.61	117.32	105.19	109.35	98.487	115.2
102.18	106.41	112.75	123.37	111.19	105.44	102.87	105.09	105.37	111.64	98.761	96.811	103.93	108.96	103.72	110.22	116.51	105.52	107.97	95.351	111.66	100.75	107.78	108.22	113.69	111.8	110.27	99.333	110.24	113.34	103.22	104.6	114.39	100.99	107.73	104.33	108.31	110.47	104.74	107.67	100.48	104.97	103.5	111.86	109.79	110.4	108.97	104.88	111.58	104.08
101.86	114.09	111.65	94.884	106.55	109.66	106.16	114.66	109.95	109.21	107.67	105.22	99.27	115.41	111.03	114.59	105.4	109.23	98.732	105.78	109.97	103.54	99.54	114.26	101.11	101.13	108.5	102.55	102.23	108.53	99.846	107.44	100.64	105.43	100.08	107.84	99.166	102.6	104.92	110.79	101.01	113.37	113.93	97.169	109.86	103.26	106.44	111.94	105.4	106.56
106.48	109.76	102.72	97.042	104.29	101.89	101.87	108.43	111.95	109.8	103.59	102.24	105.89	106.76	101.13	105.23	110.08	106.17	106.68	98.959	112.61	111.5	104.61	91.186	104.48	111.82	100.56	102.24	103.24	103.13	103.69	110.55	106.13	105.14	99.972	100.77	112.47	102.59	109.33	103.85	104.19	101.83	107.73	105.54	102.17	105.83	106.74	99.965	109.02	102.4
108.17	109.12	110.54	107.24	106.1	110.88	114.25	114.63	107.54	117.52	115.01	111.88	105.65	114.02	102.04	111.4	101.85	111.95	110.17	102.43	102.08	114.09	110.8	106.18	105.86	114.48	109.09	119.31	107.1	113.84	111.03	97.465	109.6	111.89	109.02	111.2	112.17	117.09	115.13	112.9	106.47	115.35	118.51	108.78	107.22	107.47	107.43	108.23	114.67	111.44
99.926	99.38	108.67	84.804	94.126	103.82	96.786	106.55	106.79	102.6	106.84	94.352	113.3	95.343	98.853	95.312	105.7	96.572	91.007	97.777	101.88	109.38	106.21	102.61	103.5	100.35	98.87	102.31	100.14	102.95	103.11	96.773	96.554	99.011	107.96	101.11	93.746	98.515	97.41	104.28	103.25	103.06	96.521	91.442	96.373	98.525	99.833	107.28	98.875	103.14
98.692	106.16	105.87	96.792	119.58	108.57	101.38	110.1	107.32	105.57	102.93	113.16	108.36	106.72	105.72	103.37	107.64	111.02	108.45	110.64	99.597	106.16	112.63	108.73	113.62	103.21	102.8	116.71	105.83	103.61	111.06	109.28	110.06	109.65	107.66	98.758	105.82	107.14	115.25	111.3	95.725	104.05	111.95	108.51	108.94	106.51	113.9	108.63	102.27	111.65
108.71	106.97	102.42	115.34	103.41	112.16	100.86	115.57	106	106.81	112.43	102.53	111.13	114.19	114.02	108.76	110.22	115.08	109.72	109.02	111.48	111.31	101.36	102.97	92.259	115.3	101.54	110.01	114.41	113.15	122.76	107.24	108.71	112.13	111.15	106.7	101.73	108.36	107.36	113.06	107.56	102.53	108.35	103.94	109.07	112.49	105.68	109.8	114.76	115.14
112.57	115.01	103.15	101.15	114.85	110.5	116.6	105	104.12	103.28	102.59	106.36	109.57	101.55	112.67	106.67	115.57	112.99	109.58	109.44	116.08	100.98	108.02	107.96	109.82	111	112.22	104.81	100.87	107.01	109.01	106.3	110.39	108.45	114.66	107.76	110.56	97.863	107.6	109.95	102.81	106.28	113.09	110.6	106.38	98.159	119.63	111.62	103.7	107.41
98.922	109.79	100.82	111.94	102.79	107.25	111.31	112.47	103.22	103.52	104.39	106.21	114.29	103.58	108.76	104.84	114.99	103.66	108.81	113.07	113.19	91.78	107.11	106.47	101.43	105.65	102.04	109.18	99.798	102.88	109.5	105.43	108.62	109.5	98.287	107.86	112.52	102.81	113.15	107.06	104.5	99.847	104.42	105.51	106.82	105.82	102.2	104.52	116.17	111.34
113.04	99.356	106.23	101.19	103.66	100.47	92.598	109.35	104.26	94.962	101.93	106.27	106.52	97.09	105.36	96.225	100.02	91.483	101.38	97.399	97.496	92.895	105.09	95.429	95.133	103.15	96.412	86.87	95.655	105.91	102.95	92.749	100.08	101.81	100.91	103.84	98.123	90.572	106.86	96.559	98.217	98.526	98.873	96.316	98.287	100.24	98.687	104.32	100.36	98.276
95.451	109.45	109.77	117.44	108.61	110.99	109.73	106.74	109.07	112	102.81	100.99	108.84	111.9	97.685	97.682	117.03	107.36	104.77	115.61	110.62	102.79	103.39	103.58	109.96	120.93	112.31	102.47	114.43	101.63	112.76	108.66	110.7	111.95	102.52	102.77	112.84	111.05	105.9	113.71	106.9	107.34	109.06	100.03	104.78	112.52	108.37	96.515	112.63	104.86
106.87	110.42	108.29	105.03	99.703	111.45	110.71	110.38	101.25	109.62	101.35	104.99	105.32	110.37	108.1	110.04	102.18	107.77	103.23	102.77	98.911	111.3	110.86	106.81	108.84	103.2	108.31	112.33	104.44	107.04	107.8	108.35	105.25	110.35	98.787	111.28	104.63	112.18	106.39	104.5	109.53	106.88	110.18	102.55	113.91	106.86	106.84	107.44	105.16	107.2
107.47	100.72	114.87	108.24	105.23	105.63	100.47	108.27	106.99	106.04	115.73	104.01	107.8	100.69	112.99	109.76	104.87	109.87	101.22	105.78	112.53	109.03	106.98	98.201	102.53	106.56	97.16	103.31	107.48	106.88	110.76	108.25	111.16	103.4	113.78	106.13	105.51	111	107.41	94.492	104.61	107.5	105.31	113.71	110.97	107.48	106.25	112.45	106.5	106.47
96.624	93.454	85.954	97.754	106.17	109.91	94.913	107.22	104.78	91.598	101.55	108	96.561	96.721	99.903	109.75	101.12	88.384	90.799	102.81	98.169	105.15	102.57	99.488	100.29	101.67	96.57	104.53	91.139	98.347	85.467	94.757	91.317	96.093	95.039	106.79	101.82	99.036	88.611	88.911	90.066	93.317	96.405	113.54	99.719	96.731	107.96	99.3	99.035	91.97
111.07	105.84	104.11	93.427	104.35	101.66	111.08	102.74	99.31	105.59	114.35	103.02	99.315	106.32	109.82	104.9	106.75	102.62	110.82	105.35	114.47	98.506	114.26	112.4	110.25	113.72	106.78	105.2	115.22	109.97	110.02	115.39	100.47	101.62	106.09	117.47	120.94	108.85	102.99	104.1	104.37	111.5	114.62	114.26	111.29	109.23	110.5	105.37	106.25	101.58
109.42	107.7	102	108.83	102.3	103.11	109.21	102.78	108.86	107.81	103.69	101.77	100.42	105.9	106.79	113.27	99.668	100.52	105.22	100.21	106.14	104.54	110.89	111.94	111.26	106.47	112.6	105.14	103.79	97.922	107.73	103.23	93.213	105.86	112.36	92.205	112.63	108.47	98.682	101.35	107.9	110.89	109.84	105.5	107.84	114.21	102.91	102.48	106.01	102.92
93.702	94.359	106.46	91.783	98.152	94.386	104.91	104.39	93.413	108.34	92.546	105.61	108.46	103.77	99.974	96.067	98.639	102.35	101.02	102.07	103.84	94.604	100.71	96.169	98.069	96.262	93.795	93.69	96.028	97.877	101.2	97.698	104.22	90.82	100.48	98.815	100.95	98.548	98.915	104.77	109.42	103.55	99.13	94.534	98.523	100.39	101.95	102.09	95.872	96.105
107.97	110.31	103.9	108.62	102.99	99.296	101.49	106.83	106.65	104.36	97.445	101.73	104.58	102.44	100.83	109.84	95.257	122.63	99.173	100.52	105.7	99.353	110.18	107.53	92.554	108.02	106.61	103.44	108.67	103.44	112.96	98.143	102.24	114.67	108.24	97.727	111.82	108.8	111.02	107.09	105.44	112.36	109.86	106.83	113.98	120.02	103.22	107.13	103.46	102.96
116.19	110.37	103.47	105.73	104.96	108.31	107.26	114.74	101.92	107.38	115.55	112.41	109.94	110.82	114.54	114.34	113.18	107.52	107.82	118.11	104.24	112.68	102.35	104.11	103	107.5	110.01	101.96	102.37	111.47	107.04	111.47	99.819	121.36	105.97	99.117	102.76	111.09	97.425	104.98	113.49	106.53	115.14	117.06	103.42	105.83	105.51	108.29	110.82	106.87
97.31	102.65	104.62	105.87	101.42	98.051	110.04	105.06	103.56	103.45	112.24	105.22	103.88	101.97	104.04	108.92	109.58	104.24	96.477	106.23	103.71	106.04	97.437	99.114	110.9	105.58	121.09	101.71	98.172	96.548	111.65	109.91	102.23	119.87	106.04	115.17	111.79	114.16	104.93	105.38	106.43	105.34	97.837	106.27	99.071	109.84	108.7	105.23	97.982	106.83
111.54	103.31	106.17	101.92	104.87	105.32	103.94	102.31	106.99	115.54	111.04	102.64	106.62	108.05	105.36	107.63	106.56	100.21	108.6	114.9	93.729	97.863	104.95	112.15	102.84	104.98	108.23	106.49	104.15	95.62	99.354	101.48	108.1	111.53	112.86	109.09	100.52	100.72	105.68	102.5	116.17	108.29	111.47	114.23	101.73	103.79	108.52	107.8	100.16	114.66
99.624	108.1	112.32	98.851	107.18	105.04	105.66	104.32	110.74	107.02	107.72	109.98	97.866	102.09	114.23	114.09	101.93	111.97	102.95	96.342	101.78	118.24	105.52	114.31	109.75	102.11	110.89	105.79	106.87	98.809	105.36	113.59	95.087	110.29	108.8	98.043	113.75	109.54	101.52	105.1	110.22	114.82	108.72	117.94	105.33	111.28	96.586	110.64	106.48	109.56
98.564	94.872	95.803	108.69	107.72	94.32	97.235	96.6	98.435	107.98	96.255	103.3	105.92	92.204	91.99	94.52	95.462	96.554	94.283	93.015	87.347	101.69	88.451	82.695	105.17	102.77	83.295	98.603	98.413	103.4	101.77	97.754	104.26	92.396	95.228	97.266	95.703	91.014	93.292	89.628	98.955	99.067	97.6	98.464	103.17	96.397	99.848	99.436	98.337	100.73
104.49	110.58	108.3	104.95	104.49	109.81	99.552	103.65	108.95	100.67	113.47	108.99	101.76	100.11	106.34	108.1	110.46	98.651	104.71	102.03	100.33	107.42	108.58	101	100.58	105.72	104.51	97.735	105.59	105.78	102.85	98.587	108.01	101.73	104.07	106.02	110.57	110.32	97.542	107.9	107.79	99.18	104.38	116.53	105.67	109.56	101.6	106.72	106.95	104.41
101.39	99.816	109.92	100.66	101.73	98.624	102.35	92.898	108.82	99.622	103.49	96.941	103.29	99.625	111.47	104.99	95.858	96.628	101.96	101.95	95.936	93.788	101.33	99.432	97.222	97.61	105.13	100.77	99.281	106.82	94.265	109.7	95.735	104.46	100.22	95.961	100.82	100.84	104.32	99.924	105.37	100.78	99.868	102.75	99.27	96.198	105.22	109.09	110.59	108.54
102.39	97.494	95.413	101.14	100.85	92.424	103.42	96.578	88.806	91.219	93.998	93.619	98.763	97.637	86.671	104.66	97.799	88.048	96.128	100.28	98.218	96.292	95.7	100.79	100.64	91.333	92.427	99.347	97.699	99.853	106.51	103.67	108.07	92.989	99.085	91.778	102.92	99.865	101.8	95.093	101.97	97.706	99.59	102.27	92.675	100.58	103.82	102.37	101.14	100.34
115.14	106.44	107.23	110.93	113.44	105.05	105.2	104.61	109.18	111.99	116.56	109.3	113.76	110.57	110.93	108.88	103.2	101.65	100.19	111.63	102.98	108.51	98.792	101.73	103.19	101.67	107.14	109.72	112.43	108.55	104.64	103.26	110.9	102.23	101.29	104.55	109.58	98.897	108.99	103.79	104.61	107.05	119.22	106.27	109.06	103.59	95.441	105.1	92.262	107.74
108.74	113.94	100.02	101.99	102.91	116.33	104.25	112.92	112.93	105.4	113.77	108.88	104.21	104.28	112.32	104.28	111.64	96.227	105.53	112.15	106.54	118.48	111.23	115.57	110.83	106.87	112.66	101.61	109.32	105.5	105.32	104.72	108.26	110.4	104.11	103.26	116.99	107.65	104.2	107.43	101.67	103.8	105.27	106.2	117.15	100.68	106.78	111.61	111.78	108.22
93.901	100.7	103.24	92.712	99.465	96.754	96.941	104.42	95.78	102.59	100.67	94.236	98.031	102.55	98.104	99.942	92.22	98.207	99.164	108.35	108.28	100.6	97.653	104.3	98.034	102.88	102.31	95.586	100.19	89.58	90.282	97.186	103.22	96.773	95.198	102.97	93.523	92.323	101.85	95.514	104.31	103.9	87.089	103.5	96.493	104.3	86.414	108.08	95.344	95.044
115.93	109.63	104.76	96.7	107.57	104.37	106.42	115.62	113.24	108.87	101.49	107.53	110.29	112.98	106.42	110.34	114	102.94	104.58	105.05	111.61	101.28	108.61	106.34	94.697	108.79	101.33	110.18	99.652	106.46	104.3	95.882	109.45	110.86	109.16	104.52	106.62	110.31	107.45	101.7	102.76	111.53	103.18	114.25	101.16	103.48	107.65	109.33	109.63	104.88
108.18	104.61	115.6	101.6	103.39	110.7	99.676	108.06	119.5	101.91	108.53	109.87	114.12	106.82	103.87	105.36	103.1	104.11	112.45	111.64	99.316	119.22	112.73	101.1	113.32	111.7	107.89	106.4	109.09	107.43	111.59	109.5	110.26	108.11	108.43	105.62	106.89	106.9	108.73	103.81	98.29	115.19	109.28	108.05	107.08	109.11	107.51	112	105.27	106.89
101.56	100.74	90.898	100.59	105.45	91.454	103.49	93.716	99.821	99.367	96.523	103.57	104.47	101.2	99.892	100.43	105.38	96.511	99.753	99.905	105.06	106.22	104.02	103.43	100.55	103.99	109.56	100.68	104.63	100.51	93.97	99.492	95.317	109.16	102.8	100.6	104.46	100.21	93.04	102.26	101.96	104.88	98.772	99.357	103.66	100.1	101.34	103.01	100.99	99.57
107.57	110.76	118.08	108.05	106.98	105.85	99.224	109.63	110.98	110.61	106.57	110.46	112.98	115.48	102.83	106.67	109.91	112.26	104.23	100.71	111.19	111.24	108.54	111.6	108.76	120.43	115.37	106.65	104.7	108.91	111.59	100.02	114.61	105.45	109.85	117.19	99.964	102.72	98.41	119.15	111.42	111.31	109.16	110.51	103.8	108.08	102.04	107.38	102.82	110.29
105.54	108.94	104.64	115.08	100.34	106.93	94.052	114.61	103.85	103.85	107.83	109.34	103.18	102.95	104.11	99.868	107.08	109.03	113.53	109.5	110.34	103.17	109.72	109.62	108.17	107.6	116.75	107.06	106.04	99.693	105.83	105.92	105.52	109.15	104.07	104.46	108.3	105.53	105.86	107.86	102.4	112.81	109.58	107.09	98.481	100.63	107.12	100.1	114.67	109.17
109.87	113.02	107.04	110.53	116.58	114.2	108.21	103.06	105.58	104.13	109.91	105.19	113.42	106.88	114.45	102.52	109.53	97.818	110.17	101.87	112.69	109.15	107.89	111.31	111.2	103.26	107.08	105.74	110.53	112.54	112.36	108.63	100.75	103.62	105.74	112.66	103.23	105.03	111.08	109.43	106.89	107.54	103.37	110.11	106.96	106.14	119.46	109.84	116.38	107.4
98.743	109.26	105.25	107.33	110.8	101.14	107.29	114.34	98.224	100.97	103.63	109.48	118.18	117.18	117.19	102.52	100.13	110.42	111.38	105.64	106.28	108.97	104.13	103.66	115.24	102.74	103.06	108.56	108.48	110.97	106.32	104.87	112.77	101.12	104.16	108.62	106.48	103.46	104.58	102.29	103.64	115.87	107.95	101.93	114.46	101.57	102.73	109.95	113.95	109.38
109.01	109.96	101.62	115.86	112.4	113.02	114.1	106.33	107.99	109.61	111.68	113.82	98.591	112.3	110.36	103.19	101.53	105.37	107.94	110.49	104.85	115.56	105.65	110.25	111.04	103.49	105.55	98.455	110.95	101.38	115.24	105.15	106.77	104.15	104.31	102.7	106.2	114.15	98.057	114.56	107.65	106.93	102.34	107.71	113.6	110.82	106.57	110.77	108.58	109.34
105.99	116.45	112.57	109.23	109.63	107.19	111.5	111.49	100.82	100.29	109.27	101.27	118.71	116.8	103.74	115.19	108.72	115.5	108.25	105.7	108.69	113.88	104.07	114.38	116.36	106.96	106.73	114.08	108.97	105.43	106.66	109.8	116.64	111.21	104.2	115.22	115.16	112.9	110.33	112.42	111.64	106.06	104.58	105.61	105.7	102.17	121.08	104.62	105.9	117.75
102.9	109.34	97.301	104.55	100.21	101.57	104.34	108.09	101.24	107.33	102.83	106.86	110.15	102.84	105.11	110.31	103.14	109.17	103.76	93.945	110.98	97.227	106.43	110.73	98.504	113.07	101.03	102.08	111.49	103.08	116.13	107.79	105.69	108.67	101.19	105.53	101.65	108.58	103.22	102.18	109.7	106.68	102.36	101.17	107.18	100.7	103.52	98.453	101.9	116.2
106.97	98.527	92.356	95.187	105.96	105.77	103.92	107.5	116.76	105.48	109.71	102.6	109.12	121.6	111.76	106.8	106.75	105.2	109.79	109.75	115.34	105.48	102.2	110.54	118.26	111.35	106.28	105.66	107.32	115.53	107.39	108.19	103.41	109.37	115.21	107.01	98.675	116.45	102.03	106.34	109.48	102.89	111.71	108.45	106.63	101.39	113.23	106.01	112.25	104.64
112.78	114.03	109.99	118.31	107.67	117.92	106.49	114.66	110.88	109.51	104.09	106.58	112.7	103.99	108.86	108.75	99.785	109.41	111.27	105.5	112.03	115.14	101.29	106.09	107.05	110.07	110.85	102.54	108.16	111.23	102.01	114.96	108.93	105.61	102.91	112.56	100.57	98.549	109.65	109.61	116.03	116.3	102.85	118.42	104.15	101.2	113.41	111.19	118.39	112.17
116.39	105.07	111.53	111.52	110.15	107.7	105.63	108.31	105.41	104.72	116	107.94	105.72	120.85	107.53	110.55	94.678	105.28	105.49	110.39	114.62	100.8	107.83	112.62	101.78	112.6	100.05	106.46	101.34	104.65	111.86	110.12	100.25	100.93	108.62	114.28	112.37	110.16	111.9	120.62	109.72	109.32	109.62	110.68	112.46	107.13	98.505	109.18	112.05	105.83
99.651	99.69	97.547	106.31	104.22	104.75	94.524	94.551	100.59	95.145	102.46	105.13	95.979	100.86	108.59	105.13	109.07	101.34	96.473	102.85	104.09	104.72	104.63	101.8	101.1	105.47	110.79	97.931	94.607	101.15	94.948	104.02	90.529	101.83	112.63	101.79	104.3	94.66	105.03	97.427	96.215	92.223	96.261	105.48	99.238	102.38	104.8	97.039	106.96	110.66
109.32	102.23	101.88	82.271	97.177	100.83	95.879	101.45	101.04	99.38	98.263	95.279	106.16	103.57	97.618	95.29	92.595	104.28	99.575	99.093	100.33	92.774	101.28	97.568	103.41	94.923	96.021	106.67	95.973	96.957	95.024	96.226	96.129	108.56	102.75	97.621	93.605	100.32	99.95	99.728	97.435	108.56	87.49	102.15	97.624	94.463	99.027	102.79	89.244	100.33
98.501	96.202	96.632	97.11	102.49	107.25	101.2	99.789	96.537	96.809	89.134	97.609	95.051	93.679	104.25	88.887	90.959	91.339	92.814	96.684	100.31	101.38	103.01	94.261	87.722	99.069	103.69	104.35	96.068	95.619	103.05	99.313	101.43	99.782	102.53	89.302	105.34	106.47	99.597	102.89	94.509	107.41	90.346	100.42	96.063	101.93	97.914	89.06	100.66	91.756
94.614	113.27	101.42	102.88	108.34	110.35	110.03	114.78	109.27	107.97	102.54	112.39	106.75	102.27	103.87	100.03	104.23	98.27	110.2	104.5	110.71	106.69	104.2	112.07	101.45	105.83	107.25	101.08	103.41	105.67	102.59	102.69	111.44	112.03	110.6	101.44	110.05	104.49	107.02	107.46	112.44	110.49	108.42	105.28	102.86	104.99	108.17	94.151	108.42	101.47
99.649	93.84	94.603	100.84	109.45	101.29	108.54	99.108	103.17	119.99	102.28	106.93	111.55	97.277	103.32	104.78	93.85	102.97	92.718	102.93	99.127	103.88	96.626	109.23	102.1	95.338	106.16	91.303	101.75	102.12	101.72	103.32	105.6	92.511	102.39	102.42	112.56	101.23	99.812	107.2	92.332	101.21	101.46	101.99	101.94	96.217	107.39	101.8	90.809	99.917
102.85	104.68	105.56	110.21	106.22	106.42	100.05	100.31	101.36	110.34	103.42	101.28	115.62	104.95	103.21	116.27	107.45	104.41	105.73	113.1	110.04	109.5	107.45	109.76	106.33	109.16	107.62	104.54	101.73	111.45	116.63	108.11	111.95	111.84	107.92	102.24	108.04	104.66	97.591	111.72	105.49	112.25	103.15	105.04	106.74	112.09	108.79	106.15	114.68	107.77
111.28	107.71	110.13	121.81	109.76	106.92	106.31	114.28	108.15	104.12	105.76	113.18	99.508	105.28	113.19	115.25	115.03	103.21	111.71	108.14	99.995	123.96	115.32	113.16	104.37	112.97	115.62	106.92	114.52	110.27	107.37	115.32	110.3	114.36	109.84	110.18	104.96	104.86	107	107.81	109.7	110.1	116.07	101.84	108.1	110.34	109.64	98.45	107.5	107.2
113.89	107.08	114.33	107.18	114	103.73	108.77	108.3	118.48	106.36	115.01	111.35	111.95	114.9	113.46	110.7	119.4	105.92	114.61	108.17	108.32	105.5	119.24	104.32	113.07	118.69	108.79	110.15	115.06	108.29	110.11	103.09	103.9	115.3	115.26	106.01	113.25	116.94	112.15	112.73	113.72	112.65	108.79	109.03	110.73	119.93	104.78	111.42	111.69	121.69
113.9	97.701	108.15	121.77	104.59	108.25	106.61	115.4	102.74	111.41	111.56	109.63	112.5	103.5	103.83	114.73	110.49	115.36	111.54	109.45	109.24	105.7	110.12	107.36	111.27	115.87	112.84	104.49	98.74	105.48	109.87	98.369	106.16	112.17	111.39	107.93	104.91	112.31	108.19	107.76	112.74	104.94	123.32	102.81	102.26	104.81	109.09	108.19	108.93	118.27
98.926	101.84	105.55	104.9	110.52	108.56	101.7	111.49	113.43	110.26	106.34	111.36	109.88	115.94	103.26	99.936	110.48	106.86	101.79	105.58	101.46	107.32	112.54	102.3	105.71	114.93	112.82	101.01	104.04	111.48	100.84	105.03	110.72	100.5	111.97	102.44	109.08	114.84	108.62	108.35	108.55	101.65	109.08	110.78	99.199	102.22	115.53	109.24	99.383	103.92
116.83	107.61	109.04	108.95	102.39	100.83	106.2	103.93	112.34	111.44	109.83	96.517	115.99	104.87	108.08	96.799	104.97	102.86	107.05	105.97	105.42	99.711	97.772	107.54	107.92	113.49	115.47	102.13	109.45	114.24	109.02	101.42	95.24	108.14	112.05	109.81	110.97	111.93	115.75	101.34	112.26	102	109	100.84	119.17	101.25	109.66	108.26	103.57	104.96
99.686	108.64	110.12	100.21	101.19	98.203	98.565	100.77	93.401	95.652	108.74	97.538	108.33	99.344	97.202	100.86	100.24	92.8	92.887	105.85	105.17	109.87	109.21	89.69	95.141	107.64	95.194	98.632	94.942	97.333	99.079	97.478	99.491	98.742	94.435	98.14	104.83	103.5	108.57	95.448	99.783	99.304	104.66	105.28	105.03	94.646	100.73	96.694	102.17	90.945
112.73	103.23	109.38	108.08	115.27	104.34	110.07	104.63	103.95	103.36	102.61	98.586	101.32	111.8	101.49	104.88	112.83	104.86	109.88	92.215	98.045	101.92	103.19	105.4	107.7	102.1	103.58	97.362	109.75	107.26	111.59	106.43	109.7	102.2	107.55	112.43	101.49	99.137	99.534	102.25	102.71	106.33	98.288	106.63	115.62	115.68	106.37	108.95	105.23	102.15
101.15	107.55	94.233	104.51	98.445	105.47	108.16	105.06	105.79	110.94	107.16	99.393	105.29	99.86	100.62	106	100.91	99.097	103.93	111.62	105.94	105.36	103.77	105.24	106.79	102.4	106.54	100.62	111.54	102.61	106.99	108.36	110.51	105.71	107.25	106.87	91.716	99.133	98.406	94.209	116.14	108.39	109.62	105.58	95.507	102.36	102.73	102.52	99.347	110.22
108.2	110.37	104.43	95.284	111.07	97.596	103.37	102.64	108.74	106.71	108.58	101.88	111.3	103.29	107.58	111.19	107.73	106.49	106.84	101.36	105.21	99.597	99.318	102.55	109.24	102.64	104.5	106.4	97.547	110.1	106.96	108.3	103.34	111.64	103.91	106.94	101.48	108.37	94.716	109.52	106.7	105.04	109.56	102.88	103.31	107.02	103.15	105.74	101.69	107.22
100.39	108.72	106.98	107.42	105.5	113.5	107.45	101.98	110.68	112.95	104.98	96.691	112.5	118.04	106.55	106.98	108.73	105.39	108.52	117.12	111.81	109.74	115.11	110.2	110.34	108.42	113.43	99.858	105.52	107.27	117.27	109.77	112.91	112.08	111.51	99.995	108.4	105.29	101.99	102.46	101.57	105.14	114.67	110.57	115.79	113.15	113.39	113.92	115.32	107.84
103.88	102.9	99.459	112.79	106.26	102.97	105.36	109.05	98.88	91.952	100.28	102.26	103.78	99.477	99.502	108.8	105.3	107.59	109.1	103.38	106.44	100.59	98.79	104.93	118.81	104.94	100.61	99.293	102.23	106.7	104.41	97.474	109.08	100	103.69	98.578	111.94	105.9	107.17	102.01	107.82	103.64	109.16	119.93	106.07	108.62	112.36	102.2	108.04	101.08
108.88	116.12	101.63	107.84	106.71	108.61	105.28	106.61	112.64	102.12	104.02	109.42	109.43	107.19	115.55	107.84	107.36	110.89	113.5	101.27	109.29	113.46	109.29	103.01	113.07	115.59	104.3	97.728	102.9	107.09	101.64	114.32	108.24	107.95	105.57	104.85	104.57	118.47	107.45	116.11	106.77	111.1	106.76	104.78	101.6	102.4	114.09	115.35	105.21	107.7
113.23	98.472	107.35	112.36	113.06	105.33	108.7	106.97	100.67	115.47	108.34	110.52	103	106.28	104.49	104.72	110.04	107.53	112.33	110.26	108.41	109	96.942	113.28	107.19	114.78	111.96	105.47	105.43	100.63	112.85	106.04	98.809	110.79	109.13	112.36	96.44	105.64	105.24	106.07	114.83	119.13	105.83	114.16	113.07	105.73	110.49	108.54	102.38	111.12
103.53	114.95	101.08	103.96	117.11	100.9	102.4	103.94	107.15	107.84	107.35	117.54	107.87	108.17	115.37	117.05	105.05	107.68	112.43	104.06	118.11	101.44	111.32	103.98	105.55	109.67	113.53	110.65	116.18	109.44	116.91	104.31	109.52	111.83	111.89	110.42	105.92	112.12	104.02	104.44	112.53	108.77	108.56	110.25	113.45	109.06	110.97	110.76	110.24	112.7
104.11	111.47	106.15	111.12	117.18	106.27	108.95	101.18	102.42	106.7	103.04	101.97	100.73	100.73	104.47	102.46	109.91	101.67	113.7	107.99	100.73	110.23	111.7	105.55	104.25	100.95	107.08	109.94	100.82	109.35	107.25	110.46	108.79	96.523	105.33	106.82	101.34	105.62	103.5	98.988	102.62	103.58	102.04	115.38	112.24	92.194	111.6	110.99	110.03	107.42
114.22	111.92	108.47	106.69	114.77	110.32	109.31	106.41	96.489	108.23	113.98	114.33	107.28	100.85	100.69	100.08	107.99	105.45	111.8	101.33	111.51	109.73	102.78	114.72	107	106.39	112.02	110.88	108.59	115.94	102.75	104.97	106.36	110.85	98.574	108.61	111.56	119.78	113.09	110.68	101.28	115.25	103.99	106.82	99.443	103.88	104.31	106.73	104.47	109.64
100.52	96.008	93.336	98.396	93.637	96.118	90.758	95.586	96.333	96.181	103.16	100.41	100.1	100.54	93.328	93.901	97.575	98.534	103.8	93.672	107.56	100.64	100.72	95.418	96.777	100.61	105.33	104.2	101.59	97.526	103.13	94.33	101.47	101.79	111.09	98.524	100.31	100.6	97.424	90.939	99.402	107.35	89.259	107.2	95.484	101.45	100.79	104.01	98.672	99.082
111.99	116.68	108.99	113.95	110.81	115.72	111.97	117	108.14	110.14	106.74	113.22	117.5	115.45	113.87	111.53	108.69	100.35	111.11	121.11	106.1	109.8	106.7	108.25	104.71	107.13	115.36	107.75	104.56	114.76	114.17	111.59	121.57	104.27	112.64	101.3	113.54	103.83	112.63	116.58	105.68	111.55	108.91	111.33	109.41	107.83	111.57	111.81	107.66	113.88
107.27	107.37	115.24	96.721	112.47	112.24	103.16	114.11	97.1	96.022	106.33	109.22	109.09	117.28	103.39	111.53	115.24	113.21	106.86	109.26	109.52	108.59	106.64	114.29	110.77	106.18	102.65	101.46	107.91	102.75	98.984	113.11	106.45	103.29	106.21	108.58	111.89	114.59	106.89	99.812	101.01	106.19	110.97	117.48	113.84	105.87	98.428	110.43	113.34	103.67
99.018	100.68	98.258	99.995	103.29	109.01	97.376	101.91	108.01	106.21	108.26	105.18	99.633	98.752	97.664	104.38	102.23	104.53	88.784	104.3	93.992	101.65	97.516	108.56	98.274	99.656	99.408	105.7	98.677	100.49	106.26	103.93	100.46	106.11	105.59	105.66	104.35	108.85	108.85	98.243	97.69	93.884	101.14	104.95	98.185	99.119	99.765	93.627	97.746	99.635
114.64	87.982	105.18	95.791	96.007	99.446	102.95	111.11	99.807	90.156	99.253	93.803	90.802	97.585	103.62	94.17	96.692	88.292	93.998	94.215	97.982	98.033	97.652	93.174	99.594	105.71	104.34	102.33	94.606	103.12	96.958	90.109	100.02	103.27	108.79	92.736	99.208	95.638	103.54	102.03	102.52	97.877	92.433	94.966	92.552	95.945	99.985	98.644	96.044	94.311
108.22	107.02	109.54	100.48	108.51	99.69	115.21	112.29	110.84	105.69	111.95	114.46	105.48	104.93	117.15	108.1	118.33	112.23	102.07	107.04	93.058	100.35	107.26	112.75	105.91	109.21	106.52	102.92	110.82	106.27	111.08	101.11	113.55	106.63	110.82	113.19	113.29	109.66	104.95	110.26	105.11	108.76	97.741	104.39	104.82	108.46	114.9	102.81	100.32	115.99
109.29	111.65	114.39	106.55	110.1	113.95	114.72	106.67	109.6	102.39	110.52	103.14	110.71	107.11	101.98	115.38	109.53	100.68	109.5	108.37	104.8	109.44	114.25	107.05	111.78	116.52	109.62	110.89	106.42	107.65	99.826	107.13	104.42	98.268	111.51	111.78	108.76	110.38	106.94	112.81	110.12	103.84	108.76	107.54	105.14	102.04	102.44	107.08	101.2	104.79
120.37	107.74	108.72	111.45	101.6	109.52	112.78	110.97	105.03	103.96	110.65	108.92	107.95	110.28	107.64	109.82	111.93	102.18	102.97	112.23	102.65	108.08	97.687	111.34	113.68	115	106.18	105.38	111.21	107.15	109.16	104.33	105.83	118.26	119.3	111.82	107.47	112.05	106.73	111.82	100.93	97.663	109.95	110.72	102.58	113.48	105	112.82	105.42	116.86
108.68	97.452	103.01	113.2	102.17	108.78	99.327	106.83	111.02	106.8	112.71	101.65	105.06	121.47	102.84	107.73	101.82	109.3	108.15	112.82	103.7	100.83	110.91	100	97.459	103.39	105.38	100.05	98.251	102.19	110.4	105.33	108.48	98.87	99.909	110.58	101.16	97.025	110.6	113.36	103.91	104.23	106.64	102.5	110.27	108.52	109.92	107.37	104.29	103.56
100.79	109.83	111.47	100.47	110.38	112.18	108.77	100.74	112.03	115.16	112.61	108.33	111.15	110.61	102.92	103.31	101.88	109.14	100.01	106.07	108.71	111.65	110.28	109.48	105.46	106.34	105.17	118.87	102.02	104.72	110.42	114.2	111.66	109.17	107.18	100.23	103.72	110.04	111.13	112.7	111	112.97	105.68	115.38	103.21	106.87	108.92	101.72	110.22	99.929
103.82	97.872	110.17	111.86	108.04	114.09	101.14	106.33	105.81	114.21	107.2	100.23	111.54	105.74	119.33	111.93	117.91	107.47	103.12	108.74	107.41	108	113.05	106.6	109.49	115.93	107.83	91.475	113.98	117.74	108.85	114.64	114.12	109.4	102.54	105.14	108.66	107.83	107.4	117.85	104.99	107.23	111.26	104.72	104.3	110.57	110.39	109.99	112.78	101.05
119.47	108.95	111.84	106.02	110.53	102.23	112.29	103.27	111.37	112.98	105.83	110.1	104.04	109.21	109	116.66	113.35	103.31	119.46	101.8	110.35	112.99	107.7	109.27	104.18	108.07	116.75	99.764	107.03	112.65	111.68	102.7	100.52	105.4	107.93	105.23	105.15	109.93	124.38	109.58	112.44	100.17	102.57	111.52	101.7	109.57	107.75	112.56	100.66	114.56
106.82	105.6	103.63	109.13	108.03	108.36	102.15	113.66	111	92.465	106.44	104.52	112.36	107.96	106.42	112.42	107.72	110.9	107.8	107.21	115.65	110.18	102.2	107.45	107.66	101.6	117.4	109.17	105.71	101.88	114.72	105.63	109.44	109.67	111.41	102.57	110.92	95.823	107.11	112.25	101.79	110.54	107.25	108.25	107.69	114.21	118.19	111.56	113.97	106.22
110.92	116.39	107.56	107.46	108.29	104.99	110.01	103.55	106.47	106.2	111.07	121.66	107.9	109.7	109.23	106.6	112.12	108.81	108.83	115.75	107.03	109.14	103.44	107.56	114.91	115.42	112.03	114.46	104.58	113.4	115.75	105.78	108.04	113.62	116.76	109.52	106.31	107.28	116.26	106.82	110.61	107.38	104.4	108.71	115.06	108.05	108.37	107.09	105.59	112.52
117.87	111.12	99.563	104.09	104.32	104.72	104.66	102.51	99.865	99.003	105.11	105.96	112.54	107.12	118.17	112.51	108.06	97.929	108.78	114.45	108.88	110.53	102.85	109.97	109.74	110.83	110.11	107.52	106.94	107.01	103.79	116.01	102.16	105.87	108.39	109.1	104.04	101.36	108.9	110.55	110.42	106.98	108.46	114.5	103.7	106.07	104.65	102.41	107.85	110.9
103	108.8	102.26	107	97.692	111.39	112.66	102.55	108.59	100.44	100.54	98.061	104.52	103.19	92.534	103.64	103.08	110.06	103.88	104.65	102.74	99.629	102.14	98.507	102.91	106.1	105.92	104.42	110.05	104.25	105.3	93.819	102.39	109.89	102.16	103.02	104.81	102.62	103.6	102.21	100.16	107.13	104.54	107.65	109.17	114.3	108.05	103.05	97.333	105.44
121.38	99.392	111.28	108	115.4	105.4	110.62	105.75	105.31	111.37	108.44	106.65	111.46	102.94	112.03	113.68	109.6	112.73	100.13	112.34	103.23	101.38	108.43	106.42	104.34	100.43	107.95	106.02	105.82	103.55	110.47	120.76	98.155	113.01	106.19	106.26	104.89	103.79	110.2	104.77	108.84	105.81	115.25	110.81	108.26	110.15	115.94	103.97	108.4	109.79
105.77	108.63	106.05	107.83	116.85	111.62	102.73	102.31	109.5	110.42	103.09	102.49	101.12	113.19	111.06	103.22	100.92	108.82	109.62	105.34	103.75	100.91	112.19	108.03	109.67	112.53	107.21	103.19	105.9	103.47	99.493	96.791	102.56	98.341	101.35	103.81	109.16	112.2	106.54	102.04	102.48	105.49	105.32	107.03	99.912	101.11	104.66	107.04	106.55	109.87
109.98	109.13	111.64	106.72	101.6	115.16	107.64	112.01	113.72	109.28	106.52	108.4	115.14	111.77	111.46	96.184	108.05	113.03	113.65	107.61	100.76	109.37	105.14	105.59	106.85	108.21	110.17	111.39	106.32	104.18	104.57	104.69	102.54	113.29	117.06	123.44	98.276	111.49	108.35	102.1	102.48	106.05	112.03	113.16	105.34	104.15	114.18	106.02	109.72	114.48
107.84	106.84	103.05	110.46	113.08	103.98	101.77	114.3	107.32	111.47	110.59	105.06	109.23	110.2	107.54	106.41	109.5	112.48	99.444	111.04	111.23	110.82	114.59	108.72	102.83	105.36	105.64	108.54	111.78	107.91	95.926	110.73	107.32	109.78	103.41	101.36	105.64	105.22	104.94	109.56	109.38	104	111.33	105.57	103.53	117.28	108.97	109.29	101.72	109.15
98.455	103.3	104.42	107.5	107.2	106.22	105.75	108.85	107.57	104.62	108.58	108.35	106.33	112.77	103.44	107.96	108.98	102.99	97.417	103.6	104.35	104.82	106.35	111.48	104.74	88.581	108.92	109.67	104.81	108.83	107.47	105.91	106.19	104.46	103.91	100.76	110.25	105.14	100.37	99.673	106.94	101.94	107.63	104.11	103.63	105.16	101.38	101.34	112.12	99.411
103.54	102.27	113.82	109.99	107.76	106.42	107.69	105.24	102.33	112.78	104.59	109.81	109.01	113.5	109.84	101.5	106.76	98.838	103.68	110.02	105.84	111.27	101.68	115.19	105.45	103.39	109.23	99.312	101.99	101.33	112.84	107.78	103.39	92.508	113.07	107.87	101.94	104.39	104.7	112.08	119.1	103.75	106.18	100.79	111.29	99.91	103.89	103.96	106.22	107.05
103.59	113.81	108.46	104.02	106.05	107.95	110.72	116.8	102.59	103.26	106.17	114.31	104.5	112.77	108.6	109.99	104.49	115.95	108.88	99.914	115.74	104.64	108.35	95.445	108.09	107.55	106.63	109.11	105.42	112.08	106.26	105.08	105.9	109.87	97.075	101.98	104.35	101.33	109.69	103.2	114.67	104.41	107.93	108.95	107.67	102.95	102.83	104.21	114.27	106.01
108.33	102.9	106.25	108.38	121.3	100.1	113.87	104.71	103.34	108.93	112.8	100.75	108.16	109.4	112.1	106.19	106.23	98.295	104.49	112.45	104.03	113.21	109.56	114.15	113.93	100.21	104.03	104.11	110.45	102.98	112.35	106.96	104.27	114.41	108.3	110.76	94.118	103.37	103.62	111.48	103.75	108.24	105.27	103.21	113.57	110.15	110.93	110.89	107.3	112.52
97.383	93.142	98.409	97.012	99.46	97.042	106.75	92.107	95.851	99.951	90.101	100.29	106.41	108.28	98.488	102.08	91.158	104.47	97.811	113.89	110.23	97.799	96.563	99.913	93.091	96.076	108.74	96.757	91.15	96.094	105.47	99.623	105.23	102.93	97.277	107.25	111.54	104.78	102.21	96.863	100.85	119.06	99.942	104.78	108.32	104.84	103.21	97.297	90.497	105.09
106.9	94.633	104.34	110.57	106.83	106.57	109.77	112.73	99.855	105.46	108.47	108.65	107.4	104.19	107.74	97.789	106.52	98.648	103.27	101.33	99.348	103.97	102.36	102.46	108.93	98.11	103.35	105.96	103.11	109.82	109.15	111.72	107.92	108.5	107.67	109.45	104.44	111.55	114.08	109.45	107.3	106.83	108	102.41	108.06	106.57	102.94	111.87	110.42	96.971
111.97	103.43	105.77	106.67	113.12	122.09	106.31	107.9	101.68	101.55	118.85	106.91	99.045	107.59	100.95	107.01	102.6	109.71	117.28	113.65	111.6	102.61	117.95	106.27	116.84	112.28	106.57	109.72	104.52	113.61	110.05	108.44	109.75	109.82	113.06	111.3	103.14	105.66	105.77	112.53	122.2	100.86	109.28	110.17	109.86	104.4	112.18	106.6	102.79	99.681
108.99	101.87	102.62	105.33	112.13	109.27	102.06	111.8	104.4	105.84	102.08	99.694	104	110.1	109.96	103.79	109.54	109.96	113.8	111.73	96.637	101.19	101.38	105.23	100.48	110.71	105.25	105.71	100.32	95.92	105.18	101.2	108.85	104.03	100.56	108.83	102.86	107.7	100.95	110.29	103.02	113.71	110.88	107.6	106.6	97.751	111.11	108.95	106.16	113.7
116.44	105.83	113.46	112.5	112.62	111.54	108.25	118	116.75	112.33	121.12	100.9	114.59	106.11	110.6	105.66	111.57	100.27	107.67	114.35	116.88	102.42	112.99	103.43	110.52	112.05	112.39	110.27	107.74	108.03	116.47	97.969	115.08	121.39	107.13	109.95	109.08	110.7	112.79	104.96	109.31	108.4	113.49	105.94	105.98	101.26	114.95	107.25	115.78	107.75
97.857	100.48	97.32	104.74	94.304	110.65	98.088	100.96	102.96	101.92	99.873	98.452	99.77	98.198	98.374	103.6	100.24	94.023	100.24	104.66	104.76	105.43	99.226	108.71	109.3	109.94	107.89	102.43	107.03	105	96.72	96.379	107.36	105.37	95.469	99.956	86.431	99.849	97.844	99.646	103.22	94.23	94.705	103.38	100.71	101.68	93.315	92.595	106.83	100.33
112.04	107.5	107.02	100.38	106.94	112.48	115.42	97.331	113.5	109.21	100.11	100.85	115.34	106.02	94.115	109.4	93.371	97.996	109.1	100.91	112.49	100.03	113.21	107.39	109.96	104.04	113.76	102.24	107.86	99.163	102.73	98.013	100.23	100.04	100.27	111.66	103.72	110.6	118.58	96.647	100.83	106.72	110.49	103.31	103.42	105.92	106.84	110.46	107.4	96.974
104.35	105.62	108.28	113.41	103.1	103.9	104.02	96.796	105.25	95.616	104.28	108.45	105.85	115.22	111.48	113.64	102.85	100.04	97.845	105.25	106.15	112.71	102.28	105.6	101.82	99.639	106.59	104.69	109.84	100.58	100.14	97.094	106.86	113.98	110.29	109.79	106.09	100.13	101.64	110.07	103.91	110.37	108.95	102.55	106.32	110.12	104.34	97.31	104.04	105.9
109.6	98.941	111.1	97.841	105.95	108.33	105.99	99.748	107.35	103.69	106.77	107.66	116.6	102.78	113.61	103.27	104.86	109.24	106.88	101.97	111.38	112.69	111.98	103.52	110.37	111.95	98.563	110.62	105.96	107.51	108.84	96.05	112.28	104.43	110.84	115.88	111.02	107.93	95.404	103.99	101.33	106.38	105.52	106.57	107.03	105.13	105.96	105.89	105.51	104.49
105.28	102.9	108.15	118.43	106.88	105.64	100.28	109.93	106.45	110.45	123.25	106.77	106.68	101.21	120.65	103.74	106.78	102.99	104.15	104.46	108.84	104.64	103.27	107.14	102.5	108.35	115.6	99.183	111.56	97.045	106.35	101.73	113.07	103.92	118.68	111.88	109.36	112.92	102.09	104.04	112.24	107.46	115.17	107.65	117.23	101.26	111.81	105.41	114.69	105.69
110.06	109.25	109.55	97.572	112.72	105.82	114.32	112.23	107.59	111.34	116.81	118.34	121.59	113.43	109.26	117.49	108.59	108.99	109.86	113.33	106.89	112.15	106.19	107.06	117.3	105.01	99.663	111.18	118.32	107.91	106.92	111.09	115.52	105.44	104.56	110.36	111.72	111.03	102.44	104.45	97.503	107.21	115.15	117.31	106.89	115.41	111.97	106.87	105.55	112.41
96.735	113.73	101.45	113.22	105.82	111.58	104.78	107.96	105.15	117.53	106.67	101.97	105.86	110.7	113.5	98.718	104.85	111.1	106.08	106.31	106.18	105.71	114.07	98.122	114.24	116.18	110.07	113.81	105.23	104.86	103.7	111.79	117.13	112.86	114.9	108.39	107.4	104.03	105.04	107.31	107.01	109.05	113.15	107.2	102.58	108.35	103.92	104.92	101.47	112.26
115.02	106.7	99.892	100.97	109.92	111.24	110.41	103.49	109.09	108.93	112.11	114.74	110.99	107.26	107.88	115.07	117.5	115.66	104.45	109.84	111.57	107.03	110.05	106.23	104.52	108.75	107.77	101.47	108.11	113	108.33	98.996	106.79	108.48	111.08	100.01	99.852	111.81	116.85	112.99	103.72	115.2	103.29	112.84	97.409	107.03	113.94	110.13	100.18	102.91
103.55	116.39	110.32	105.2	118.34	102.83	102.35	107.81	109.42	109.9	102.17	117.24	107.16	106.5	113.13	109.8	109.22	108.47	114.33	103.86	109.27	111.16	108.2	99.263	105.87	110.03	110.76	103.23	105.2	111.56	107.19	106.95	107.99	108.74	111.55	108.59	110.14	110.02	107.23	106.75	109.08	99.824	107.3	105.91	104.92	111.6	108.2	109.98	105.21	106.43
103.75	105.24	107.51	105.82	112.16	101.93	117.69	106.62	104.78	104.88	99.881	105.55	100.98	113.79	111.96	113.91	100.06	111.51	113.29	104.49	104.91	115.33	110.63	102.99	102.37	103.08	98.442	100.88	104.29	108.95	104.77	115.82	105.85	94.937	115.05	99.957	109.79	110.15	115.86	108.17	115.1	102.05	105.35	103.16	109.86	111.73	97.04	115.87	108.84	109.8
92.072	94.666	100.72	94.95	94.562	98.799	89.049	102.64	105.81	103.12	104.21	98.75	103.51	93.751	93.739	99.951	96.462	94.966	100.43	105.68	108.74	101.6	95.084	90.935	90.238	99.074	89.028	105.27	101.84	101.03	94.786	90.133	99.845	104.92	101.02	109.83	90.58	98.22	104.35	99.175	103.19	97.41	98.48	94.707	93.608	93.443	102.14	100.4	95.699	100.4
85.494	95.042	100.95	97.543	96.351	94.462	92.027	93.266	90.684	103.86	97.475	99.069	95.64	103.06	92.799	96.216	95.419	99.286	102.21	101.75	99.513	103.65	88.991	100.69	102.13	95.21	91.014	99.056	97.019	97.114	104.82	101.85	102.7	111.94	102.94	110.8	96.127	92.517	100.21	101.01	95.685	101.54	90.647	92.836	85.733	102.19	97.353	93.596	103.87	94.171
105.3	110.81	115.54	110.17	119.45	112.53	112.46	113.42	113.43	112.28	111.85	108.2	116.08	108.43	120.8	113.92	118.98	100.39	106.45	112.42	107.1	107.14	110.06	108.29	111.09	97.527	114	106.78	111.17	107.46	112.06	108.39	112.3	112.51	102.33	107.39	108.16	102.75	108.23	109.35	108.5	103.61	102.15	110.68	105.16	103.64	115.85	110.3	118.27	116.54
112.9	104.91	104.47	103.19	117.92	101.94	103.36	108.41	107.69	105.86	107.22	107.99	111.72	103.78	102.47	103.94	104.12	105.55	102.4	108.67	105.59	109.67	98.807	102.71	105.96	102.64	104.01	98.063	106.24	105.64	114.36	118.12	107.28	103.1	109.27	103.35	111.22	110.48	106.9	107.34	100.72	108.22	99.268	107.04	107.33	110.39	107.06	109.1	103.74	104.18
110.88	99.957	104.4	104.04	96.224	99.318	120.29	109.18	104.05	102.73	104.16	111.41	111.65	109.29	111.57	98.986	105.3	111.38	111.09	102.32	99.153	111.68	112.49	114.51	102.94	107.59	105.62	108.55	98.107	106.95	107.07	111.46	106.14	110.5	104.91	110.99	104	107.32	113.95	104.96	108.83	101.52	108.2	98.226	104.55	104.19	105.05	109.62	109.76	108.98
112.7	100.69	113.96	105.86	108.7	109.12	104.75	97.511	98.361	110.51	101.57	100.21	113.08	101.99	100.78	107.06	104.26	109.96	107.26	103.93	94.69	103.64	107.44	109.9	102.75	103.11	104.23	111.06	106.19	119.11	104.86	87.028	106.6	107.12	104.72	109.21	108.51	103.18	100.4	113.24	90.366	106.15	95.706	105.05	108.22	99.611	109.97	111.36	101.31	107.22
115.08	100.92	107.29	103.39	112.8	109.25	110.76	105.42	107.29	101.13	105.88	110.33	109.45	100.1	107.15	99.109	95.341	109.55	108.91	101.54	108.77	115.45	102.7	107.62	111.17	111.47	115.65	102.15	102.69	114.63	109.57	115.72	108.83	109.04	102.88	105.51	110.16	103.73	108.62	109.7	107.36	104.49	96.396	93.354	110.91	106.93	109.05	106.68	110.17	102.51
108.84	100.31	106.76	104.06	107.63	111.45	108.31	99.332	105.7	106.01	109.62	106.26	119.9	111.48	104.94	101.94	100.94	100.26	113.17	104.17	107.77	107.51	102.07	108.15	107.95	108.28	101.88	118.78	105.88	108.37	109.19	111.32	109.97	100.29	109.64	113.69	104.99	105.7	109.29	108.62	102.31	101.15	103.97	108.83	109.04	111.81	114.62	101.68	97.227	109.76
109.84	108.98	106.38	103.62	100.91	107.05	107.99	96.924	103.25	102.8	102.54	104.55	102.7	105.81	106.52	103.28	108.55	105.61	108.33	102.65	102.6	101.42	100.04	106.1	112.25	105.77	111.02	108.29	106.85	106.15	99.171	103.77	105.49	100.3	105.47	110.46	103.65	105.77	98.598	108.7	106.15	107.83	110.91	109.33	104.87	104.49	115.5	108.28	102.06	102.57
96.887	98.682	105.27	107.01	104.03	106.68	88.294	100.26	93.244	101.89	93.445	99.326	88.958	91.029	106.24	96.171	97.307	94.266	106.05	91.347	94.862	101.06	108.77	97.037	96.241	99.43	101.43	95.299	95.367	99.99	100.13	92.93	98.883	97.551	93.31	99.182	91.063	100.21	88.75	104.6	101.4	96.676	98.226	96.994	100.31	101.56	95.491	98.414	101.02	100.02
116.89	106.19	97.547	109.73	117.21	110.93	109.56	106.12	104.64	103.6	108.59	113.08	110.01	109.67	107.03	109.75	105.51	108.4	127.15	104.03	107.74	104.55	115.44	107.48	108.44	108.05	108.48	110.55	108.06	109.67	101.48	105.2	107.62	112.16	108.13	109.75	106.44	104.85	106.08	113.64	108.89	102.45	109.2	112.85	106.61	110.36	114.11	115.41	112.79	105.3
95.556	107.58	113.52	102.88	109.71	99.326	99.327	110.46	106.68	109.72	105.79	105.49	103.28	104.6	104.07	101.49	104.72	107.37	104.62	107.53	101.78	112.5	112.41	107.02	113.65	103.22	106.03	98.66	106.49	109.31	103.69	107.04	107	113.86	103.21	110.42	105.08	115.6	105.75	103.98	117.5	100.71	115.28	114.66	106.65	109.51	107.76	115.83	106.69	103.3
110.17	104.45	108.13	106	107.15	108.01	106.71	105.58	109.36	107.52	112.33	109	106.31	102.44	102.68	102.04	101.83	103.95	102.24	118.09	101.45	105.44	106.39	106.78	108.08	105.22	105.74	102.51	109.51	105.75	109.56	107.36	106.59	108.61	110.31	101.51	102.8	110.67	103.8	99.87	103.82	102.68	111.15	104.72	114.4	111.05	108.81	111.03	109.78	104.87
108.72	109.65	104.28	113.33	110.56	117.52	104.25	114.32	107.31	112.43	120.7	103.26	105.19	108.37	109.52	113.72	113.35	113.43	100.56	110.58	110.04	101.9	107.61	113.88	118.19	115.93	115.48	120.52	107.37	105.46	112.92	111.88	111.42	108.69	109.95	107.37	103.68	103.69	112.46	106.79	109.45	113.52	104.23	118.19	115.17	111.03	105.42	105.29	113.07	102.01
104.07	106.51	106.23	106.21	111.42	103.87	113.88	110.2	115.1	102.01	110.27	108.14	103.18	93.802	100.03	114.05	113.55	101.68	103.51	105.91	110.28	113.56	109.53	106.17	116.47	106.43	105.4	105.42	100.33	104.24	113.25	109.9	112.32	110.22	106.05	105.14	120.49	110.38	107.46	113.31	109.56	104.82	115.17	106.31	106.95	109.17	109.83	104.61	101.38	105.54
102.15	105.36	99.312	101.59	114.69	108.37	106.79	111.49	108.31	108.9	98.774	103.04	116.64	111.91	100.97	104.95	107.85	105.28	103.98	107.98	108.47	103.62	111.55	105.39	117.23	101.81	95.586	109.81	106.58	98.762	101.9	106.88	106.72	103.03	105.13	107.36	100.31	102.06	102.79	98.017	104.98	107.81	102.25	112.22	102.44	107.63	115.65	104.23	108.65	105.03
114.81	112.15	98.117	106.64	110.09	109.33	109.84	105.96	106.96	119.67	113.75	108.79	110.83	123.03	103.97	106.55	112.8	114.19	101.72	111.95	110.87	103.35	116.01	106.66	109.51	108.42	110.06	105.6	107.42	106.09	110.26	114.47	110.1	104.63	102.42	111.76	101.43	112.69	104.29	106.29	108.87	111.66	104.4	113.27	104.01	107.57	106.91	106.98	113.73	119.43
106.07	106.35	110.59	97.176	109.61	109.04	103.29	108.77	105.64	106.85	108.68	106.24	105.83	102.43	106	113.37	103.65	101.14	105.57	110.58	109.72	103.92	119.86	106.96	109.71	102.64	106.38	97.957	111.18	113.62	109.08	117.59	108.9	101.4	111.22	106.84	108.26	104.75	102.04	110.45	107.38	102.9	103.22	102.68	109.68	108.48	103.28	99.183	101.76	104.75
101.47	104.02	109.96	102.58	107.33	99.987	108	102.62	109.32	105.57	98.32	103.6	101.37	103.11	106.45	102.85	104.58	103.62	104.31	101.79	100.66	101	115.27	111.15	98.455	103	105.16	105.52	108.42	110.62	107.48	116.09	101.61	112.39	103.06	102.67	109.1	113.43	111.55	116.67	106.84	101.13	98.552	100.61	106.2	113.5	109.65	115.94	104.1	96.407
115.17	108.4	106.67	114.08	104.04	104.6	124.84	100.51	105.15	114.31	100.15	116.3	103.4	116.24	107.49	112.06	104.11	118.76	109.99	99.598	102.77	112.08	106.51	98.94	112.32	107.5	98.248	105.02	110.93	96.261	99.779	105.96	100.57	104.4	99.256	111.76	106.7	100.59	111.44	105.68	102.61	105.82	102.79	98.911	98.988	100.07	106.65	103.79	115.43	103.64
103.13	102.62	99.744	98.212	95.914	96.204	101.93	103.74	112.11	106.16	93.659	101.68	94.04	100.03	96.52	103.84	107.19	91.454	98.555	105	98.41	94.296	105.84	100.9	101.66	100.75	93.253	98.685	104.12	100.53	104.66	95.742	94.683	87.996	98.004	102.61	103.45	101.06	112.55	104.44	100.86	100.86	106.89	97.242	97.183	105.8	101.12	108.88	109.07	97.897
105.15	85.735	100.32	102.27	96.71	100.86	92.732	98.955	104.33	103.72	99.887	108.82	104.8	96.775	102.58	94.756	105.89	87.816	102.19	103.8	105.64	101.05	100.31	99.834	105.89	104.2	106.88	104.11	98.283	102.37	97.277	99.804	94.002	102.72	92.752	105.95	100.72	104.04	99.475	108.31	103.6	100.23	100.23	94.651	104.06	103.39	107.06	97.515	94.227	103.17
102.32	92.139	92.668	102.32	99.388	109.52	96.626	95.294	96.348	99.435	88.94	97.467	99.024	105.36	90.526	101.64	98.798	100.19	95.883	101.45	103.56	99.485	95.677	91.801	103.69	103.07	90.222	104.93	107.34	105.84	97.912	90.063	103.6	102.47	90.508	101.59	106.39	90.313	99.712	98.844	92.927	95.597	90.305	98.758	111.3	101.83	97.468	97.945	104.97	103.35
106.86	110.08	111.11	119.71	104.83	108.34	102.53	103.79	114.17	110.3	100.99	112.98	108.75	99.863	115.31	111.21	107.7	101.88	106.97	106.1	109.95	109.88	114.49	105.42	114.36	108.98	111.63	110.71	97.277	111.06	100.81	111.49	107.79	109.72	107.59	107.56	114.12	108.03	104.45	111.04	111.84	110.25	105.35	113.58	112.54	107.87	105.1	107.09	109.43	109.06
96.757	99.215	98.551	106.08	101.1	107.12	99.423	115.36	104.02	106.3	100.48	103.9	108.04	102.38	105.41	106.97	107.72	107.22	96.085	106.19	109.92	101.72	114.81	105.26	99.295	103.48	104.39	114.44	105.52	107.62	100.85	111.88	114.02	114.59	120.98	106.34	106.47	111.2	100.86	116.87	104.56	101.22	102.72	99.882	104.92	104.22	110.01	105.69	109.18	107.12
101.49	106.4	108.57	107	108.71	106.15	103.59	105.86	105.07	98.766	106.34	105.19	107.29	106.39	111.33	103.53	109.47	109.42	100.92	105.49	106.74	117.77	108.39	115.57	106.82	98.125	112.31	113.87	101.79	106.44	106.45	106.49	103.25	109.27	104.46	102.49	106.89	98.296	110.75	100.21	106.42	102.62	103.79	108.91	102.35	102.55	102.61	110.75	104.08	102
106.2	104.95	116.31	100.89	114.61	115.57	111.87	106.9	98.775	105.03	101.48	116.55	111.8	106.95	105.34	112.73	108.34	114.34	102.19	109.11	101.53	109.66	118.06	100.06	106.6	105.76	109.37	106.52	98.777	106.22	102.79	116.96	99.729	111.17	110.09	108.38	112.54	101.26	103.14	104.12	110.8	105.23	102.46	103.65	109.37	105.18	106.74	112.58	104.23	108.2
109.24	98.784	98.894	98.46	98.906	105.57	97.793	112.73	109.02	109.48	96.082	108.61	102.52	107.25	110.7	99.277	99.557	110.35	114.14	116.8	109.25	113.22	106.09	109.41	102.03	99.434	106.25	113.34	109.18	103.04	104.5	102.1	105.67	107.55	106.9	111.31	105.16	102.62	109.01	114.5	109.33	120.15	106.63	103.71	114.49	108.76	103.32	112.64	109.47	102.56
98.391	105.28	109.89	103.67	106.93	106.79	108.6	123.33	108.8	115.84	110.19	114.46	107.19	108.45	107.33	103.37	106.76	108.92	109	108.29	103.86	109.31	107.91	108.81	113.96	106.22	101.55	106.15	107.51	100.63	111.55	114.77	110.38	105.68	106.77	104.48	109.15	114.75	112.06	106.64	111.64	102.56	110.96	112.22	111.09	107.5	115.65	107.43	109.3	114.6
117.87	104.6	106.46	100.82	107.5	114.34	103.61	107.24	105.1	120.78	104.85	111.41	105.9	113.03	117.51	113.45	107.5	123.72	108	117.16	108.34	106.72	116.91	116.6	109.09	106.14	116.55	119.01	116.84	112.02	117.4	115.51	115.18	112.34	106.72	106.13	109.89	109.81	108.53	112.21	109.46	110.59	103.58	120.03	110.2	110.82	119.05	113.05	100.85	110.82
100.73	107.69	108.5	108.63	107.51	113.87	103.69	97.376	105.32	106.91	100.55	104.63	108.83	107.36	107.61	102.92	113.3	109.33	105.18	109.08	106.1	104.64	106.66	108.94	106.53	109.77	107.01	107.65	105.67	91.504	100.4	106.21	106.38	104.33	112.06	107.39	105.8	99.4	105.01	111.29	100.45	110.01	107.28	104.96	111.74	106.82	102.62	103.04	104.9	102.85
108.56	106.33	104.81	101.53	110.98	106.37	112.46	102.79	103.43	106.98	110.46	107.47	109.36	110.68	106.46	114.38	108.7	103.01	108.49	112.66	101.63	105	100.19	107.64	108.05	104.6	99.852	114.07	106.75	110.77	115.78	123.74	105.56	107.53	98.132	105.71	96.728	100.59	106.79	104.43	109.65	107.03	116.71	112.81	105.9	110.34	101.93	111.67	104.68	104.98
100.7	102.1	111.63	110.57	112.68	104.52	109.25	111.07	108.96	104.03	107.19	94.239	104.98	103.57	107.08	103.27	114.5	99.525	109.07	101.78	109.55	105.23	109.31	104.75	101.19	101.81	98.145	106.69	113.08	100.59	108.22	93.893	105.05	101.18	108.93	111.16	116.43	105.39	96.155	102.66	101.02	103.93	103.37	107.33	104.74	103.86	100.82	108.61	106.49	109.51
98.791	103.54	104	102.01	112.05	104.22	108.22	115.91	106.96	97.617	106.31	104.13	108.45	107.25	105.19	103.59	104.42	98.514	112.28	104.6	112.13	107.58	112.56	113.79	106.74	101.54	113.57	107.03	101.03	102.86	116.26	101.9	107.73	103.1	94.49	111.63	105.6	101.16	108.67	100.38	100.73	108.62	105.94	110.62	108.32	115.54	104.63	101.37	105.48	106.3
100.64	91.186	107.12	98.309	97.616	93.18	99.081	103.59	95.885	94.823	110.19	97.701	101.69	99.612	91.892	96.133	98.76	96.461	98.276	92.18	90.68	91.09	94.437	97.189	109.05	100.42	105.88	91.482	90.253	102.94	105.7	91.146	96.121	102.29	109.03	106.05	100.24	98.7	98.296	94.088	101.06	100.78	103.87	100.7	102.24	99.998	93.087	95.768	101.87	90.072
98.207	97.852	104.6	96.08	102.63	102.7	101.39	105.75	106.81	103.35	90.131	97.354	105.42	97.839	100.47	96.497	107.72	95.48	93.351	109.45	99.054	94.329	104.74	92.98	105.47	100.88	95.67	101.7	109.53	103.02	106.88	110.87	105.19	96.497	105.11	98.856	103.52	104.67	101.15	96.788	105.27	95.969	103.65	103.55	104.3	94.383	103.68	100.17	94.15	102.12
115.74	103.27	98.028	101.98	103.12	107.29	101.53	106.9	106.59	108.58	100.26	104.46	109.21	97.963	101.55	95.768	104.87	100.8	108.03	100.99	93.368	98.206	98.516	105.65	99.502	101.58	108.82	96.879	106.26	107.59	101.55	106.19	108.93	104.54	103.22	102.25	90.904	108.18	109.77	102.73	101.69	103.06	104.9	89.561	104.36	102.83	98.481	99.977	96.08	106.29
112.88	117.69	104.33	115.28	105.54	109.72	103.96	107.62	118.13	100.69	114.35	104.86	100.55	107.15	105.63	105.04	102.73	110	117.53	108.96	109.26	108.31	110.35	110.01	107.88	112.88	114.85	102.16	113.31	109.11	106.21	105.15	101.51	110.1	111.01	104.23	111.55	111.33	121.86	108.19	118.97	109.07	113.33	111.57	99.468	113.86	114.68	110.43	104.9	111.63
103.13	107.88	101.67	106.78	114.57	110.24	106.8	115.01	113.23	104.62	111.96	103.64	94.643	110.5	110.8	109.64	113.61	113.02	103.05	107.14	104.68	106.58	98.34	101	108.55	109.38	111.05	109.37	106.84	109.02	107.73	103.47	120.43	105.87	106.57	108.46	98.473	104.94	109.07	112.34	99.845	111.1	107.54	102.57	105.83	107.38	107.01	109.54	103.45	117.49
101.87	99.986	92.275	102.92	107.42	98.765	102.41	102.41	98.371	102.82	95.948	100.8	103.16	98.499	102.01	94.442	101.26	107.33	95.97	105.58	90.486	101.81	101.7	97.67	102.31	98.21	97.208	111.75	108.35	92.075	102.72	109.01	109.76	106.47	109.13	94.083	103.19	98.838	95.886	103.13	98.568	102.96	93.632	97.24	100.16	101.4	102.07	102.19	100.71	100.35
108.45	112.44	103.45	105.9	112.96	114.98	106.23	109.54	108.16	103.23	103.13	105.35	109.58	105.68	106.23	107.41	103.5	112.82	109.81	113.85	106.9	108.9	109.41	109.74	108.62	116.16	110.95	118.72	113.42	106.91	107.86	100.66	105.09	107.9	109.92	112.73	104.14	104.29	113.78	107.18	112.29	112.47	102.59	116.92	106.37	105.96	103.85	103.58	98.873	115.47
103.14	96.116	88.054	101.84	95.695	101.65	86.222	100.32	103.88	102.67	95.581	94.389	99.11	96.847	105.18	98.072	98.454	107.08	94.145	108.65	103.66	102.37	101.34	95.603	106.95	95.888	94.041	97.501	106.6	96.075	98.886	106.69	97.332	98.328	104.36	104.91	97.41	98.678	92.246	100.43	89.378	94.615	103.32	95.049	100.87	88.62	99.333	99.651	108.27	92.431
103.33	110.55	111.09	113.49	113.48	106.63	102.02	109.25	102.32	105.99	108.36	112.04	104.95	114.46	105.14	107.52	116.6	107.53	100.32	108.5	102.26	96.102	102.79	109.52	107.38	107.4	107.87	104.59	102.42	97.744	114.57	101.17	103.32	115.4	110.69	102.57	102.96	112.76	103.99	105.96	111.26	105.26	107.84	107.22	112.9	115.21	101.41	106.41	101.91	100.59
102.24	93.943	102.33	92.296	96.4	98.481	105.42	99.739	104.5	102.89	100.02	106.89	97.028	97.681	97.6	102.86	99.247	105.91	104.77	94.216	94.888	94.257	100.92	93.099	89.403	100.53	91.657	103.06	93.282	96.751	91.489	104.08	91.531	96.036	97.047	89.497	95.457	97.81	96.088	94.1	101.55	101.34	103.15	96.643	92.376	98.253	102.59	100.09	98.252	94.594
95.973	94.403	94.926	90.727	103.24	94.46	98.559	96.309	96.352	106.63	92.184	92.421	96.865	99.44	109.08	97.148	93.409	105.96	91.967	98.985	96.854	95.866	101.88	99.141	104.28	90.593	102.88	103.63	106.84	104.9	98.868	105.39	100.44	101.18	95.242	90.99	104.19	98.991	101.79	103.92	97.762	103.62	99.358	109.73	103.43	96.841	94.104	93.084	92.084	98.778
108.1	108.41	100.4	100.24	103.83	105.53	102.75	109.89	104.13	108.66	106.41	101.26	101.97	108.26	105.36	102.15	106.34	112.7	98.862	109.87	109.15	106.75	100.96	109.29	97.414	108.23	105.52	106.93	106.64	100.24	107.38	106.68	103.76	107.39	108.89	95.48	107.71	108.13	110.3	107.2	112.18	115.73	112.95	108.36	98.523	115.29	108.68	98.217	95.314	101.1
101.04	92.058	105.55	99.288	98.541	97.721	105.86	107.7	89.331	96.21	97.428	100.17	93.262	85.608	101.44	102.1	94.251	99.974	99.828	95.079	95.649	90.117	99.513	97.049	100.43	96.099	100.66	102.36	90.594	96.268	97.426	98.613	98.248	99.678	96.885	99.024	99.35	87.897	95.02	96.657	100.33	103.42	94.447	93.821	94.599	100.43	98.04	92.391	105.21	98.161
110.34	104.91	106.35	108.8	109.1	105.31	105.66	116.37	112.74	107.43	113.13	119.58	113.01	110.29	108.92	99.838	105.67	116.46	110.61	108.12	103.12	110.13	110.95	105.02	108.03	118.24	111.65	115.8	105.56	109.78	111.78	122.71	103.11	99.58	115.09	111.2	110.38	106.81	103.24	118.31	106.76	113.9	109.9	110.25	112.81	110.29	98.479	110.97	104.34	112.28
101.82	102.54	105.97	100.65	101.67	100.7	100.23	118.57	106.69	104.68	102.57	104.61	109.07	102.01	98.587	107.73	102.83	101.39	107.34	108.92	114.17	110.96	102.08	103.8	111.04	103.1	113.06	102.49	108.61	101.61	103	95.989	107.11	106.35	113.65	98.441	95.087	104.16	114.2	104.14	107.37	100.11	111.02	102.35	107.67	102.71	110.01	115.26	111.88	100.6
104.62	111.2	112.11	109.26	115.15	106.73	108.42	109.35	106.52	115.21	107.75	107.05	103.74	99.679	109.8	113.88	102.87	106.65	110.95	101.78	108.61	103.51	106.23	97.317	96.258	109.59	111.33	102.35	105.51	101.66	105.81	107.92	115.19	109.58	100.49	107.37	109.59	97.729	104.73	111.38	101.12	103.99	111.85	110.68	104.69	109.06	112.21	105.39	107.42	101.49
102.48	98.525	101.02	103.47	101.4	99.797	112.04	96.337	110.16	91.333	102.49	108.05	101.22	102.02	107.59	103.86	96.08	101.86	104.68	101.48	111.45	93.778	91.179	92.363	106.14	102.68	101.29	103.7	102.59	104.86	91.806	99.683	106.46	99.109	96.622	100.46	103.59	105.16	98.648	98.188	99.975	106.09	105.43	103.04	98.283	101.43	99.553	104.73	99.671	99.469
102.22	104.1	105.73	96.454	100.04	100.08	96.182	100.23	98.257	98.368	102.33	97.16	105.02	92.879	102.62	93.107	100.8	100.54	99.065	102.37	99.406	97.967	106.84	101.73	97.967	95.127	91.759	96.403	101.16	89.983	102.23	104.26	102.29	105.78	103.27	96.354	102.72	101.84	97.487	97.733	98.155	96.332	101.61	103.69	102.55	102.43	91.991	106.83	95.662	102.71
106.59	109.02	114.69	111.87	110.19	107.17	107.28	109.9	105.06	105.93	102.68	113.34	109.86	107.22	107.53	109.94	103.24	100.03	106.56	100.55	105.66	100.67	107.93	108	105.24	111.42	107.12	112.03	101.27	99.577	104.81	111.76	95.952	106.69	106.55	97.297	103.43	102.96	101.87	101.87	107.64	118.06	105.79	112	105.26	105.09	110.94	111.95	102.74	100.56
103.12	103.6	106.64	104.79	111.22	111.67	111.04	115.91	108.87	109.54	111.46	112.49	104.21	113.39	111.16	104.07	111.51	113.75	108.41	107.99	104.62	108.28	103.61	110.18	111.86	107.29	109.59	95.794	105.22	101.77	96.062	99.872	107.07	111.49	111.14	110.42	101.41	111.3	103.25	104.85	103.74	110.56	110.79	104.81	103.27	109.71	106.24	104.94	108.86	106.44
102.92	108.13	100.57	101.41	113.4	101.81	104.84	107.41	108.4	101.48	110.2	104.8	107.3	96.302	100.96	111.71	105.18	103.09	96.897	108.47	102.8	108.3	99.875	102.16	111.34	103.54	111.2	108.6	104.56	102.25	105.25	111.88	105.22	108.49	111.87	102.56	103.08	103.82	107.58	105.78	106.08	109.4	102.76	111.96	101.76	99.273	101.14	110.83	108.63	102.15
115.62	97.561	110.92	112.72	106.96	104.95	103.79	111.52	109.68	110.56	96.938	106.52	101.33	102.5	109.15	107.69	107.65	107.45	104.6	104.02	107.45	96.032	114	114.63	102.22	101.08	100.2	103.06	114.43	106.79	107.27	110.56	97.418	97.233	104.49	111.21	95.994	107.78	105.86	105.9	102.12	104.43	114.37	110.54	105.48	108.97	110.72	100.94	108.41	92.538
100.42	106.19	104.92	109.58	103.06	109.93	101.97	105.03	107.46	108.71	107.97	112.25	101.74	112.01	111.49	101.37	107.05	102.5	98.063	105.35	106.03	108.54	108.44	107.38	99.877	110.87	112.72	100.45	104.96	110.32	105.51	109.02	111.68	112.72	114.05	103.14	108.14	111.33	102.45	109.47	104.7	105.69	111.61	111.31	109.11	110.78	105.98	110.37	110.52	112.96
114.6	106.31	106.16	103.48	112.93	107.6	109.9	107.24	108.09	107.72	109.08	109.95	113.62	113.71	110.04	108.5	113.44	110.98	112.42	107.42	118.58	117.36	109.86	111.33	117.36	114.36	113.14	113.82	96.243	115.77	108.54	117.63	112.2	112.35	116.15	109.72	108.23	114.33	115.67	106.84	111.91	109.23	102.28	112.89	112.03	110.81	106.57	110.56	103.79	110.35
98.591	101.42	101.98	96.1	99.698	97.571	89.646	88.548	88.056	90.195	101.49	98.219	100.87	99.905	104.39	103.11	96.314	99.955	98.241	97.566	98.001	93.651	94.465	94.722	97.76	102.18	97.255	102.32	98.773	101.14	98.693	93.152	99.819	95.159	90.719	101.07	98.072	105.41	95.724	101.17	94.944	106.23	99.602	94.209	105.43	99.865	105.2	100.23	96.84	101.13
111	102.1	107.42	95.608	105.84	100.21	98.568	99.294	108.16	98.858	101.84	111.93	108.26	105.4	108.6	104.73	101.37	103.55	102.78	108.33	112.6	103.89	100.54	111.16	112.55	112.69	91.845	110.34	105.24	104.7	100.37	110.6	103.47	102.82	106.88	97.997	99.241	105.4	105.62	105.59	109.7	101.88	108.26	103.98	103.53	103.78	109.63	97.624	109.25	104.42
95.966	94.762	102.44	89.625	106.61	92.093	98.162	96.611	98.632	105.73	97.544	94.735	102.54	93.918	94.481	101.3	103.42	94.365	104.75	94.441	91.785	104.54	99.82	95.702	104.75	98.918	92.929	97.092	95.329	88.764	104.06	89.99	92.462	88.825	93.607	84.679	100.74	97.462	89.621	99.559	101.29	84.74	104.08	100.74	108.04	100.57	104.88	98.662	98.172	95.331
104.31	97.229	107.61	104.51	98.969	113.44	105.11	98.872	104.85	99.789	107.03	106.02	105.02	99.243	101.47	107.83	103.14	105.39	104.47	102.05	102.89	102.3	101.56	97.634	95.154	103.8	101.54	97.412	101.65	114.26	100.67	96.573	102.6	100.12	105.33	103.18	99.174	101.28	100.76	112.09	102.99	109.87	99.904	97.112	109.5	109.08	100.35	118	103.01	109.18
100.82	93.083	100.55	106.74	103.46	104.06	99.565	106.48	92.81	108.19	103.4	91.209	89.359	96.234	97.544	104.56	98.906	87.706	92.034	100.05	106.64	104.25	98.252	101.83	104.58	103.84	97.122	96.703	100.24	100.37	98.905	108.1	108.2	99.51	101.31	107.87	101.12	105.33	99.006	107.71	98.178	100.39	98.784	96.76	107.08	98.734	100.13	99.729	93.085	93.983
109.64	108.47	113.96	108.33	111.45	107.46	109.94	110.1	108.11	111.94	109.8	98.507	104.84	105.88	108.59	115.22	101.92	104.28	109.54	109.6	108.35	99.144	103.84	110.34	107.92	102.94	107.98	107.06	110.17	107.84	107.44	106.2	99.132	110.24	102.93	108.59	104.32	105.62	104.29	105.56	109.77	105.05	103.72	108.78	113.23	106.69	100.69	102.98	109.17	109.98
104.09	99.05	112.07	111.48	106.13	107.97	110.32	107.43	103.81	102.05	102.33	103.94	116.98	107.16	110.08	103.53	99.951	112.87	102.94	102.99	107.93	113.53	103.3	107.46	103.05	98.969	110.65	111.73	107.6	104.38	108.63	104.34	110.22	105.61	101.3	101.96	102.4	106.03	110.63	104.85	111.05	110.09	112.73	106.11	118.94	107.22	105.08	103.09	106.86	106.52
99.627	111.41	96.456	101.42	106.61	105.75	107.32	99.971	108.62	104.34	109.99	104.24	112.92	95.961	107.8	101.9	111.49	96.649	104.99	104.29	105.51	113.8	105.35	112.3	107.87	115.47	111.48	94.48	99.226	105	102.27	108.53	112.89	111.01	102.97	101.13	96.648	105.98	105.1	108.83	106.98	96.283	106.96	106.65	105.58	108.96	101.13	106.55	106.11	101.41
105.04	103.15	94.542	107.9	108.28	115.05	98.86	112.25	106.23	111.96	103.75	100.33	100.67	107.63	108.6	110.09	116.18	104.32	103.22	108.44	104.26	112.15	112.05	103.72	98.557	103.37	110.76	109.42	99.527	109.23	104.18	106.21	101.25	105.3	102.87	103.03	103.82	102.4	97.8	101.68	110.19	114.78	110.25	105.93	108.33	109.76	108.92	101.61	116.94	102.97
99.096	110.17	101.9	105.04	109.49	112.36	102.37	111.71	109.1	103.62	107.27	108.9	116.06	111.81	105.46	104.22	105.05	111.81	99.653	104.51	103.82	111.12	110.5	104.94	105.93	99.993	101.47	104.7	103.72	96.654	107.41	106.65	105.55	113.09	102.96	107.74	116.89	109.85	102.37	101.01	113.07	99.935	116.96	107.36	103.1	104.98	114.75	106.97	104.81	102.51
97.613	93.499	104.5	109.6	96.626	91.003	106.84	100.87	99.816	100.03	96.028	99.842	95.223	100.87	100.18	103.33	105.43	95.715	99.72	100.87	95.677	101.38	91.932	102.46	100.06	93.867	98.689	98.365	100.22	103.77	99.212	100.37	95.949	95.546	100.82	105.35	103.16	98.362	104.8	99.393	102.68	96.063	106.24	99.214	95.587	103.77	85.738	98.887	98.221	100.87
100.24	106.97	96.157	107.99	99.278	103.26	93.637	108.99	98.913	97.519	109.66	95.507	99.312	105.55	104.24	96.868	104.21	96.344	105.01	99.92	97.79	103.74	95.98	106.3	90.219	96.334	104.06	102.11	105.19	113.2	100.16	101.23	100.75	105.36	102.2	102.73	111.6	106.16	103.58	95.379	100.08	96.98	103.57	98.316	97.118	102.87	98.994	101.28	105.92	103.38
97.577	104.7	104.49	124.88	106.95	110.35	110.58	111.45	108.44	108.18	109.05	111.25	106.06	111.81	114.28	106.08	99.572	106.34	107.79	110.59	113.42	110.44	109.71	110.21	106.67	109.11	113.62	119.22	95.242	114.32	118.97	104.52	106.61	109.22	109.6	103.03	114.07	103.08	102.91	105.3	106.13	112.15	109.22	105.67	110.19	106.7	120.13	108.32	120.92	102.15
103.62	114.96	103.23	111.71	116.73	106.16	116.77	108.5	106.37	109.65	113.31	102.36	109.61	112.67	115.08	105.83	111.06	119.43	108.51	109.38	111.78	104.83	109.32	112.24	109.11	106.83	113.03	109.08	111.75	104.74	106.2	104.18	107.95	113.89	106.64	108.07	109.02	106.94	110.81	94.689	106.38	101.58	102.82	111.03	117.91	109.91	112.31	104.73	105.57	110.54
105.55	110.01	101.83	104.85	111.97	94.306	91.914	100.57	108.97	105.9	103.09	96.87	108.92	101.52	107.05	101.31	103.86	101.75	100.45	106.1	103.72	107.68	108.43	113.3	104.58	102.5	103.22	114.63	106.53	106.95	105.37	98.306	104.88	111.45	106.27	101.4	101.06	116.69	101.75	103.66	109.78	102.87	103.88	99.339	112.73	107.26	106.92	101.69	103.55	110.26
102.46	111.62	103.59	102.56	112.81	109.18	99.274	105.23	105.4	110.87	103.84	108.93	98.959	107.38	108.74	102.87	105.61	102.6	108.46	113.19	106.3	104.06	111.95	100.31	113.02	106.68	109.58	107.5	110.28	108.23	103.79	108.26	110.91	113.75	108.96	101.05	103.24	103.8	106.57	97.644	108.36	104.72	103.06	101.73	109.19	106.92	113.64	106.48	114.74	98.593
100.85	96.206	100.54	100.66	101.17	96.697	101.75	106.2	94.796	93.062	101.92	96.289	87.745	100.93	96.525	109.62	91.873	103.79	88.369	95.454	90.838	96.512	97.508	101.91	100.8	102.42	107.82	95.714	107.05	100.58	92.578	100.59	99.13	93.965	98.153	96.222	90.138	92.966	103.63	89.339	96.19	94.299	103.28	101.25	96.92	97.833	96.809	109.69	95.795	94.688
101.86	94.211	109.45	96.641	97.817	100.98	101.34	104.37	100.07	105.39	104.6	92.881	99.497	100.27	97.056	101.46	104.81	105.5	103.21	106.22	102.14	100.31	104.31	100.83	96.639	92.582	105.29	96.778	106.63	102.12	100.22	108.85	101.44	106.5	105.57	106.12	96.13	106.07	104.25	94.865	102.49	107.05	99.554	99.806	99.932	98.92	94.07	101.01	91.936	107.41
106.51	108.77	104.26	98.964	106.36	105.76	113.38	103.3	102.79	100.23	108.03	108.93	108.27	107.69	109.3	106.21	106.01	122.85	109.76	109.59	103.52	110.92	117.85	106.04	101.71	113.48	112.09	114.15	107.57	111.6	111.56	101.54	107.05	111.12	105.41	104.76	114.12	105.99	108.61	100.18	121.16	110.35	104.64	102.79	107.54	110.6	102.33	102.47	112.43	109.05
108.87	108.89	116.66	119.44	102.58	113.4	107.33	116.01	120.26	112.12	102.64	115.64	91.126	103.92	115.23	106.48	112.19	115.5	105.7	102.79	116.77	107.85	116.54	104.1	109.72	107	117.33	103.2	98.96	108.28	101.22	108.81	112.13	107.86	116.64	101.75	108.06	104.43	111.18	103.27	115.11	104.9	111.35	103.75	107.69	102.18	106.49	110.59	114.55	106.17
108.36	101.14	106.9	109.68	102.83	110.8	106.91	102.07	110.56	102.78	100.08	106.08	109.6	100.06	107.52	109.56	108.69	111	102.31	112.22	108.12	108.85	110.1	113.61	104.23	108.42	115.11	106.63	103.13	114.14	111.56	104.04	106.67	103.15	110.31	112.26	113.57	109.28	113.97	115.86	112.81	108.44	105.64	110.06	121.64	114.06	111.44	108.88	114.14	113.92
116.87	100.07	99.594	109.51	110.04	112.77	114.72	114.43	106.07	108.13	107.89	104.24	104.86	107.63	112.74	108.53	120.94	110.01	116.39	108.4	101.75	113.39	108.94	105.71	105.29	103.89	113.65	111.76	112.38	104.8	109.15	115.48	112.23	109.82	105.79	101.62	107.35	102.16	111.52	108.2	109.96	112.71	93.012	113.6	106.62	112.27	97.022	105.63	104.86	107.47
109.42	110.16	111.43	102.06	107.19	113.68	105.68	106.99	110.06	104.76	101.41	110.89	115.7	112.96	104.95	112.29	100.88	105.78	109.18	119.32	111.47	116.1	112.13	108	101.18	118.34	103.47	108.94	107.73	110.74	115.14	102.27	110.7	104.01	105.86	118.66	106.18	108.49	104.21	117.2	115.37	107.52	112.62	106.58	107.32	104.31	117.17	105.17	102.91	105.87
109.22	110.91	111.73	109.19	118.82	114.68	113.29	118.87	105.7	113.61	105.97	107.16	111.39	115.51	109.59	114.61	107.81	105.76	106.54	104.28	113.84	114.14	107.99	113.79	114.82	113.2	110.1	106.05	112.84	105.1	113.3	108.12	113.65	105.82	107.49	111.56	105.93	94.468	108.32	110.79	103.08	101.15	107.88	107.8	111.55	106.53	109.91	111.71	107.26	108.21
108.47	109.73	112.19	103.85	108.92	105.43	106.04	111.22	100.72	105.97	108.54	108.55	113.31	99.799	109.97	113.48	103.81	106.78	108.29	106.37	110.06	109.69	101.01	106.65	102	105.79	109.14	104.29	106.65	105.28	106.98	103.96	111.71	110.15	103.06	107.86	112.06	109.82	102.67	122.26	108.69	110.56	106.24	115.07	112.34	110.29	109.6	99.508	106.6	110.35
100.71	104.93	106.23	116.12	110.3	105.57	115.71	109.71	98.987	114.11	109.64	106.69	111.92	111.15	102.59	105.17	105.93	114.03	104.77	106.87	110.4	105.99	112.27	99.545	101.43	108.59	108.92	102.69	104.25	118.46	114.04	116.72	115.7	107.31	111.13	112.1	102.2	109.34	103.56	106.48	108.91	102.52	110.53	118.33	112.93	106.35	107.7	101.73	106.95	105.27
114.79	107.04	100.92	107.47	100.48	104.69	104.33	99.136	103.52	114.79	113.61	102.21	95.063	100.66	115.33	112.47	108.61	118.47	101.03	103.21	105.96	100.58	109.01	107.37	107.15	105.26	93.479	103.08	101.35	109.04	103.64	112.4	107.36	104.36	103.35	107.21	101.51	107.78	107.05	111.95	113.82	111.57	106.56	105.66	110.43	109.12	113.87	107.2	115.56	101.63
104.48	90.626	95.524	101.22	102.76	97.59	103.11	95.57	95.471	97.352	104.42	92.536	96.967	93.686	100.6	96.667	103.69	97.244	99.756	98.111	95.607	98.768	101.79	101.95	98.722	90.392	89.317	90.941	93.676	102.08	89.554	99.949	92.756	99.574	98.066	92.868	96.813	97.095	94.649	98.466	88.58	100.31	96.18	101.79	94.793	99.662	90.053	90.034	96.128	96.739
101.9	115.13	106.12	116.52	103.05	99.589	105.81	117.9	107.32	104.63	108.67	109.95	97.792	102.5	94.282	104.05	99.234	97.864	93.067	102.04	110.12	109.75	108.52	113.51	106.12	106.25	98.581	96.12	104.94	109.03	111.29	99.698	106.23	108.12	104.41	96.779	106.99	106.01	106.52	102.44	108.36	100.41	102.3	106.11	105.18	109.14	105.95	97.803	105.64	111.55
101.75	105.1	98.819	102.76	112.94	98.171	99.972	98.993	102.78	110.98	106.19	113.56	115.84	105.23	95.345	104.5	113.79	112.2	111.07	112.58	108.72	110.56	102.91	99.002	111.2	113.88	103.86	107.94	120.35	93.865	108.36	113.06	103.88	108.45	104.17	102.72	102.94	103.52	106.48	101.54	107.31	100.76	99.482	110.6	118.95	105.45	107.31	110.8	109.06	104.87
109.77	111.77	103.28	110.29	103.7	101.88	102.01	106.81	106.78	108.17	107.28	116.37	108.54	105.54	93.941	108.71	106.74	114.23	108.36	110.09	102	107.86	103.11	100.28	94.668	110.92	97.655	108.4	110.51	101.39	103.69	103.74	112.49	105.67	112.75	109.62	95.932	115.03	111.5	105.99	111.95	103.17	110.42	109.73	112.24	106.08	111.54	105.48	109.64	108.23
105.64	101.42	109.44	105.29	111.31	110.99	106.77	108.49	96.115	105.75	107.29	106.3	95.529	110.09	103.83	107.96	105.39	115.14	102.76	99.433	112.74	107.3	108.94	103.71	113.3	109.02	101.2	118.57	106.18	104.07	97.819	107.56	110.17	101.83	110.58	112.43	105.89	99.712	111.63	103.09	101.71	111.09	108.58	109.83	108.93	111.77	103.79	112.14	110.94	106.21
101.58	96.339	95.528	100.34	101.31	93.252	101.7	94.145	93.895	94.181	100.78	93.712	92.978	107.07	95.893	99.867	95.207	89.518	103.34	92.511	97.835	95.618	95.75	98.809	100.58	100.79	89.52	106.18	90.943	104.41	98.105	105.81	103.7	102.14	95.461	100.63	98.111	97.869	103.14	96.518	104.38	107.37	104.21	103.89	102.62	107.3	97.976	89.95	102.6	96.327
102.82	110.96	109.96	98.593	102.91	104.81	103.47	102.07	103.99	113.94	101.61	105.87	101.79	107.45	101.36	102.54	104.44	106.98	111.6	104.98	103.96	98.249	105.24	106.69	113.69	108	111.74	109.09	114.03	105.31	116.07	106.09	113.35	104.5	98.172	104.9	115.14	108.65	113.98	100.21	104.26	102.35	108.15	106.94	98.521	101.99	105.11	96.471	111.61	106.9
103.09	104.5	110.52	107.49	104.14	95.604	105.79	107.4	103.28	104.59	113.18	102.47	112.26	109.23	108.11	106.84	104.91	114.04	106.3	105.8	101.11	107.98	101.24	116.08	110.58	111.49	112.01	99.81	114.28	102.97	105.9	119.16	102.29	103.61	107.96	105.89	122.14	111.13	103.38	116.61	110.47	109.41	101.32	112.48	112.15	103.92	97.783	105.35	105.25	110.95
108.81	105.2	104.01	111.91	103.32	102.37	101.2	103.1	111.01	115.99	104.22	104.19	103.57	102.39	109.49	106.57	95.288	109.07	101.53	105.58	99.852	107.23	107.87	98.321	103.07	104.88	100.98	103.78	105.05	108.43	111.96	106.44	110.73	110.31	92.249	111.44	113.31	109.63	105.82	105.9	99.538	100.8	100.52	107.79	103.35	101.77	106.65	105.81	107.07	110.34
111.65	109.6	106.78	97.704	107.59	107.36	109.55	107.39	106.24	109.99	103.64	103.68	104.38	103.98	121.83	108.75	106.85	108.92	105.16	107.4	104.88	111.16	110.88	108.15	103.98	112.62	110.45	103.78	105.57	114.31	109.83	109.66	105.19	106.05	107.23	100.99	109.88	109.49	109.8	101.53	112.56	116.08	121.88	103.8	110.07	113.27	117.83	108.13	106.29	106.82
98.583	107.86	103.2	113.52	115.43	100.22	103.51	101.99	107.08	104.57	118.28	101.69	105.83	103.08	107.05	102.81	98.012	107.2	97.587	107.03	112.07	109.77	107.09	107.37	104.76	108.49	105.91	102.38	105.02	102.87	112.97	114.76	106.75	107.47	97.306	102.71	111.54	109.56	111.51	106.1	101.39	101.42	107.3	107.1	99.553	107.93	104.86	109.47	106.78	113.56
101.43	99.815	103.6	108.09	109.83	103.56	115.59	103.16	112.08	112.7	107.36	109.69	108.02	104.77	101.35	109.8	105.18	107.03	103.93	109.6	109.18	109.41	110.5	108.59	105.44	100.08	106.22	104.76	111.61	104.97	108	98.452	111.08	99.754	102.51	105.11	108.25	106.3	109.49	109.01	96.457	99.422	108.55	104.8	115	99.828	102.08	102.35	109.64	113.8
95.497	93.748	102.93	99.613	100.16	94.24	94.281	98.337	83.088	88.423	95.915	102.04	106.41	96.909	103.95	84.106	99.888	100.98	93.484	103.52	97.635	92.635	96.563	99.372	99.879	105.19	91.187	98.916	100.4	108.81	99.286	97.593	87.167	98.535	101.39	88.91	95.172	95.883	112.22	113.6	84.63	83.831	98.398	86.998	89.388	97.346	94.973	97.589	95.694	106.18
109.44	114.24	115.65	107.19	109.96	111	109.94	109.45	111.31	104.38	109.75	110.2	110.48	107.97	108.42	108.28	100.43	107.81	99.225	109.88	109.55	109.45	106.4	109.14	110.25	106.2	110.12	108.91	113.99	106.46	118.4	110.5	100.85	110.66	117.51	104.99	109.52	105.93	111.37	117.46	116.41	112.7	96.82	101.45	113.31	102.48	102.27	110.33	97.185	113.81
106.19	106.95	108.14	108.32	112.17	116.66	99.664	102.9	104.84	101.95	103.48	107.37	107.61	104.63	107.7	112.19	101.7	105.72	108.05	104.52	105.17	99.036	105.51	103.12	103.98	107.19	111.08	110.97	109.59	105.86	114.88	106.89	108.31	104.14	97.644	109.57	117.11	109.27	101.02	116.24	104.99	112.14	111.03	109.81	110.75	112.77	112.63	110.27	112.5	109.99
103.69	112.22	110.56	111.61	99.046	108.52	106.23	104.55	97.273	103.97	111.51	107.23	102.43	110.9	111.04	112.22	108.96	104.37	107.37	110.39	105.27	102.12	114.59	112.91	102.65	108.67	109.77	99.661	112.83	111.94	105.85	103.48	106.72	101.98	109.84	109.75	114.17	106.74	107.01	108.34	109.6	113.37	107.4	113.02	103.25	110.37	101.96	105.83	102.21	114.98
103.17	104.03	94.29	106.12	104.43	97.414	99.743	96.641	101.97	103.15	97.89	97.268	107.3	103.91	101.7	96.624	101.35	102.61	102.21	101.16	105.79	108.19	112.51	102.42	100.32	90.472	105.82	90.151	102.1	96.497	100.8	115.11	93.89	101.35	101.8	92.201	101.44	100.63	97.555	101.88	97.965	106.64	94.638	92.177	97.858	97.205	103.68	93.941	103.09	100.89
93.954	101.42	103.29	108.88	99.088	95.333	101.03	104	101.03	99.951	100.73	88.754	108.38	95.248	97.152	101.68	104.55	93.494	100.07	102.75	98.299	106.54	100.92	101.54	99.571	102.42	109.1	99.565	100.92	95.678	97.671	97.02	105.72	100.44	105.34	98.816	100.5	99.901	99.839	106.78	101.25	104.13	101.97	100.89	104.72	109.41	100.11	102.94	102.48	93.811
100.76	103.19	88.933	103.41	107.37	87.178	104.33	106.37	92.667	105.74	97.234	97.618	105.61	103.17	101.15	95.126	97.175	95.999	107.32	100.08	84.892	97.677	89.623	100.25	102.79	103.23	100.82	98.803	104.32	100.71	93.301	99.102	94.362	93.726	105.63	101.63	100.85	96.853	103.23	108.25	96.888	91.214	102.31	90.211	102.79	102.33	89.344	106.14	99.006	105.83
104.72	108.34	114.76	103.77	105.19	105.29	109.57	104.14	106.23	110.28	110.83	98.995	109.68	99.165	114.19	100.04	111.99	104.33	106.23	102.76	108.41	100.18	100.19	101.05	107.17	112.94	112.41	108.36	109.06	103.24	106.89	106.51	108.95	103.8	101.13	106.47	108.98	109.67	104.78	108.68	103.38	111.55	109.67	110.65	106.06	110.35	98.078	104.05	110.55	117.08
98.843	100.07	104.19	112.88	108.55	107.11	108.95	109.39	101.34	106.55	106.48	100.49	111	106.67	102.11	112.8	114.33	112.03	113.95	109.12	109.18	107.06	103.43	107.58	98.855	103.19	102.61	113.04	113.13	110.49	111.71	94.885	111.86	101.57	112.63	103.99	108.1	116.58	107.52	103.55	115.49	107.52	103.77	102.14	106.56	110.13	104.01	108.77	110.57	109.71
103.91	94.733	112.04	100.65	105.09	92.129	102.97	99.905	98.047	94.337	96.501	97.977	99.138	98.063	105.85	103.42	101.54	95.397	98.209	104.02	101.02	97.35	100.65	102.21	92.26	104.5	116.07	101.42	105.92	96.187	99.064	104.08	96.444	101.08	93.62	93.319	103.53	104.76	101.84	87.936	93.933	99.128	98.949	94.992	98.569	101.58	107.74	109.51	105	101.98
106.51	114.15	100.32	103.06	107.17	112.94	102.63	96.633	110.12	103.89	101.26	106.29	111.81	101.5	103.52	91.422	105.17	105.63	103.97	102.02	98.992	102.77	106.75	104.53	110.57	111.18	105.25	106.72	108.49	96.09	102.37	99.019	102.55	102.66	113.15	102.25	105.89	108.27	115.12	101.36	93.516	111.66	99.892	109.37	110.51	111.29	106.01	104.63	106.72	105.68
104	99.808	91.527	105.55	98.827	104.79	91.69	100.86	101.26	101.93	103.89	106.5	100.01	105.6	95.415	97.11	103.27	98.953	102.46	97.256	100.7	100.9	108.05	107.65	115.11	99.729	97.821	95.375	103.58	97.074	97.769	101.93	108.66	94.917	102.01	94.919	97.33	91.331	97.805	100.21	96.967	102.7	95.663	101.21	111.29	101.98	99.322	89.543	105.68	88.235
100.33	102.45	111.88	112.12	109.52	104.25	111.69	101.38	105.47	108.88	106.26	108.72	108.75	108.03	115.78	102.68	99.057	117.96	107.21	114.18	106.48	111.9	102.01	104.61	101.3	106.22	110.63	99.055	113.43	103.91	104.82	116.58	109.14	106.35	102.29	104.91	103.81	104.37	109.89	104.47	108.65	104.74	102.66	114.88	102.96	109.1	109.61	96.627	110.01	109.79
101.97	111.05	105.52	109.94	119.11	110.5	106.61	111.44	106.4	110.06	113.63	107.58	110.77	110.23	109.64	113.8	104.58	103.35	116.36	111.73	105.04	110.93	116.26	103.94	110.55	103.67	117.69	109.86	106.59	108.12	108.94	117.4	115.76	110.08	110.47	114.64	110.36	113.8	105.61	105.99	109.24	110.17	117.71	108.1	97.394	109.77	111.92	112.86	119.54	104.23
101.12	89.242	96.226	97.73	100.91	108.54	102.69	101.46	97.643	103.72	99.203	103.81	105.22	99.599	103.77	99.027	95.185	109.03	98.791	94.163	96.223	102.06	100.08	101.51	96.989	96.1	98.101	106.89	98.825	102.31	103.93	102.62	93.438	93.864	107.37	95.943	99.037	103.32	97.95	105.74	103.75	99.384	98.707	105.06	99.705	101.03	99.258	107.86	98.773	100.76
101.36	96.987	97.492	103.27	103.64	101.36	94.536	100.52	111.37	109.29	99.321	101.82	109.48	102.83	96.9	97.044	96.849	95.661	102.73	105.12	94.224	100.34	101.51	96.273	95.42	110.9	100.7	100.66	103.58	92.417	106.43	104.57	97.344	106.65	100.93	103.47	99	101.7	98.65	99.168	102.8	102.74	110.05	100.68	96.597	98.252	96.693	102.71	101.94	103.71
111.84	94.902	114.17	112.74	104.59	100.51	109.18	100.78	110.32	104.85	98.759	101.51	103.24	97.826	106.07	106.94	103.59	108.83	100.03	102.98	103.12	99.398	105.55	107.01	102.3	105.4	99.445	106.58	108.74	110.55	107.58	109.87	115.55	109.34	109.73	102.27	101.49	102.32	110.87	99.243	106.55	98.755	98.887	113.4	93.339	103.21	105.35	115.8	105.8	110.18
102.89	108.96	105.22	100.36	105.53	104.57	98.756	99.639	105.13	106.23	99.868	106.94	104.79	103.86	102.07	100.37	108.36	106.62	99.719	103.74	96.457	98.552	98.206	108.41	100.77	107.82	106.84	103.41	99.714	103.61	101.76	94.964	102.31	102.82	97.177	105.92	104.07	100.01	99.07	93.266	100.56	103.89	102.92	100.97	98.499	101.45	95.677	102.26	98.277	97.157
107.27	107.79	103.42	104.73	100.16	107.62	102.42	104.36	104.55	103.78	109.08	107.71	105.82	105.79	92.252	107.99	100.15	102.78	99.132	109.61	110.25	98.143	99.699	99.663	101.25	97.76	109.07	112.16	109.53	111.71	100.59	96.67	98.287	97.282	106.78	106.18	108.47	104.13	113.27	112.29	109.31	108.18	115.22	107.85	104.19	104.22	105.43	107.71	100.62	100.74
105.58	104.47	116.71	102.41	108.98	100.48	106.6	95.539	103.35	108.73	100.99	110.82	103.01	98.648	96.895	108.16	111.09	100.36	111.86	96.517	106.64	109.42	115.21	103.5	107.7	113.4	108.55	99.736	111.36	104.79	111.66	107.98	113.87	107.31	101.45	93.511	96.126	104.18	105.22	107.47	105.62	107.39	105.3	104.28	107.33	111.98	99.739	108.29	101.32	109.81
112.92	105.6	119.92	106.23	97.72	104.15	106.04	102.07	106.11	106.32	100.98	108.97	109.5	99.746	106.98	104.77	107.79	100.51	107.79	103.31	98.219	105.94	107.48	99.452	96.762	108.64	106.58	110.13	107.95	118.27	105.47	105.65	99.151	109.2	101.81	112.13	110.93	110.11	111.3	108.88	101.25	104.61	105.44	108.77	107.1	111.09	107.83	108.29	103.13	101.03
106.35	114.25	104.33	112.42	101.16	102.53	105.84	102.88	99.17	121.92	114.96	105.78	109.4	107.88	103	108.88	110.8	107.5	108.59	105.07	108.88	102.9	102.89	98.894	103.16	106.75	107.92	101.03	99.884	106.02	120.94	103.04	107.26	100.07	115.2	107.46	108.14	112.21	113.85	108.18	112	105.5	99.289	111.95	113.47	91.819	107.69	109.1	109.91	109.23
112.5	105.92	100.32	102.73	104.98	109.59	102.71	96.377	94.483	97.165	97.849	106.04	97.448	102.05	95.694	101.54	98.829	103.83	105.55	106.78	89.752	97.838	91.099	103.88	105.78	101.2	100.86	99.451	99.52	102.32	93.569	105.66	112.43	97.338	105.77	107.14	96.055	100.55	93.195	97.433	107.25	93.41	99.914	100.8	95.391	101.98	95.48	100.69	90.124	99.212
102.89	103.38	107.46	99.52	105.58	109.63	100.68	102.77	107.57	105.86	114.32	101.33	111.69	116.53	103.16	97.332	98.931	109.8	106.79	106.69	98.818	102.5	104.23	99.566	102.02	99.504	113.64	112.25	97.831	108.57	108.01	107.28	99.403	107.32	106.75	106.02	107.82	102.3	106.14	106.2	101.4	106.31	99.924	102.96	104.2	114.75	101.45	114.07	111.73	107.91
105.81	112.51	110.04	101.12	101.58	112.36	116.35	108.57	105.45	104.96	110.57	100.31	114.28	106.84	104.75	107.74	116.08	110.91	109.32	109.48	103.3	93.712	105.97	119.13	109.07	112.43	110.18	98.482	105.1	107.77	101.44	100.84	118.33	109.38	106.26	101.37	112.3	106.37	120.52	111.25	112.97	112.46	106.32	108.73	102.7	108.11	110.37	110.52	105.28	111.25
111.67	117.23	106.5	103.2	98.971	115.77	97.313	109.42	116.04	109.88	109.31	108.86	110.22	104.38	108.74	107.38	113.54	105.55	101.09	103.4	101.4	108.75	117.53	106.48	112.78	103.57	101.42	103.89	104.3	103.61	102.66	112.62	110.2	112.05	109.31	109.67	104.55	104.78	101.65	108.54	118.59	104.95	100.67	113.13	105.83	112.86	111.57	105.79	104.23	105.14
109.63	106.04	99.846	109.28	109.33	104.53	94.666	108.22	107.79	98.803	108.71	110.98	110.79	103.47	103.08	99.619	110.32	111.92	104.29	111.21	103.48	112.86	108.8	111.91	111.33	97.608	105.49	109.34	109.27	105.28	115.78	102.33	107.07	103.86	109.93	105.2	105.2	113.78	106.24	95.135	97.781	112.2	112.81	106.01	111.17	107.83	98.941	104.16	111.75	103.68
98.941	100.01	98.091	100.24	99.552	106.2	109	104.77	104.11	99.252	93.775	103.44	111.76	105.38	98.657	96.985	107.26	92.223	102.21	107.15	104.02	97.201	104.98	100.82	104.9	106.86	97.855	99.096	87.371	92.739	100	99.591	103.41	99.797	105.54	98.143	102.32	108.27	109.93	100.56	100.66	102.96	97.653	109.6	108.49	95.32	115.31	104.69	98.764	104.81
100.47	103.12	102.19	105.99	102.32	93.423	89.511	104	92.773	97.578	101.4	98.438	94.796	96.05	100.68	100.75	100.31	103.67	92.356	101.59	94.904	96.404	95.478	100.17	100.78	95.454	96.568	99.72	99.606	95.837	96.362	98.279	98.737	104.41	98.386	100.14	99.232	93.975	95.276	97.448	91.951	112.31	100.71	102.9	98.557	104.23	95.807	95.191	94.955	96.566
100.65	100.67	106.96	97.388	109.57	106.66	105.04	100.73	96.279	103.26	110.78	103.14	97.696	100.6	98.747	105.45	113.7	110.34	99.811	111.78	110.96	93.396	112.84	99.471	106.27	99.93	108.52	107.42	113.04	98.766	103.01	105.16	103.55	106.45	104.67	107.72	103.34	112.87	103.69	115.88	98.649	103.64	111.02	105.87	92.902	110.15	103.12	110.61	109.24	109.64
106.89	104.47	103.21	105.31	110.76	108.74	99.166	113.69	110.25	102.32	102.14	104.57	107.11	111.78	107.97	110.91	99.721	104.51	105.04	115.29	108.63	108.5	108.55	109.46	108.5	100.71	106.32	106.38	105.78	105.71	107.4	113.06	106.61	104	114	94.556	109.8	106.34	99.525	107.12	105.92	108.07	107.52	96.769	96.91	105.71	107.93	102.5	118.22	96.114
106.06	107.09	103.71	102.54	108.14	114.95	103.56	103.82	114.12	104.94	106.35	112.71	112.71	106.41	100.09	113.68	100.86	104.38	109.42	107.68	107.27	100.32	108.56	105.41	107.12	102.66	110.84	107.34	104.51	114.4	109.11	104.83	101.98	110.69	106.64	109.02	107.05	110.83	112.43	105.12	107.34	103.91	97.581	108.57	104.82	107.74	103.86	107.18	107.1	110.05
112.1	110.36	111.09	106.94	106.14	107.94	109.16	112.97	107.14	111.75	114.68	114.99	111	108.8	100.7	107.21	113.7	103.82	101.16	98.711	103.49	102.81	109.53	111.97	111.57	105.29	109.5	99.095	99.33	104.83	107.66	112.5	107.04	105.33	107.33	107.71	107.59	108.31	102.14	107.2	104.82	106.26	107.43	108.91	109.48	103.1	111.82	101.87	102.22	109.67
104.79	108.44	102.75	108.48	110.95	108.39	100.71	104.79	101	110.06	102.61	94.79	104	115.51	103.41	106	98.836	103.99	99.604	111.17	100.23	111.52	114.71	104.2	111.69	105.33	98.494	102.2	110.18	96.142	109.6	108	105.24	109.78	109.09	110.55	109.51	106.7	110.41	107.73	99.579	107.86	104.66	104.73	105.01	99.326	101.26	105.03	102.07	115.09
107.57	115.36	104.89	112.92	102.01	104.41	104.02	105.5	102.37	111.87	109	111.64	112.97	110.21	97.451	101.65	102.88	100.72	114.04	105.34	102.45	106.54	99.161	95.366	106.2	105.47	108.07	104.35	103	115.1	107.52	107.83	108.1	115.36	103.88	104.97	101.47	105.1	103.38	102.43	107.73	95.702	107.06	110.14	100.95	108.66	114.53	105.15	106.73	104.95
101.54	102.36	108.68	101.63	107.36	99.664	106.25	106.7	102.81	108.3	102.64	119.9	101.84	99.469	103.88	103.62	107.04	99.832	113.18	105.51	116.4	112.51	108.69	110.43	107.29	105.09	101.66	90.201	106	108.89	105.62	108.64	102.53	110.44	105.93	106.34	108.76	96.803	106.52	111.87	107.33	108.01	109.49	110.02	108.93	110.59	99.186	98.325	102.46	103.94
98.124	100.51	94.996	102.12	100.25	101.12	98.888	98.285	105.44	97.247	104.72	96.33	108.79	103.89	101.53	99.468	105.72	100.32	102.98	97.469	103.33	104.55	96.905	114.59	103.02	90.746	107.89	98.144	99.948	100.6	96.869	99.892	96.724	89.669	102.74	96.306	97.069	104.41	99.078	110.36	108.64	99.021	106.4	96.691	105.1	102.75	91.145	93.428	96.459	100.05
105.33	111.84	105.04	107.07	111.18	108.41	101.43	105.47	105.12	115.73	113.58	105.88	110.06	104.31	104.6	109.92	102.97	117.57	109.25	101.88	109.14	104.96	99.419	110.51	116.58	108.4	118.07	108.43	113.37	100.75	111.21	101.68	109.86	93.504	117.21	107.52	100.43	108.05	107.64	109.69	112.64	105.68	107.05	109.02	104.75	104.95	110.47	107.45	105.15	106.57
104.43	109.82	107.5	109.18	110.82	103.65	114.49	114.26	108.3	117.94	110.9	106.3	114.46	105.1	109.4	106.22	105.86	118.12	112.25	107.89	104.1	114.92	113.35	100.47	112.76	107.64	110.1	111.93	110.31	114.88	118.33	100.67	114.1	110.22	103.18	113.14	111.88	101.43	116.15	108.01	114.59	110.71	114.27	109	112.58	113.63	119.33	112.65	109.16	112.33
103.29	103.34	112.16	103.72	111.52	95.766	108.15	103.76	107.24	110.14	98.099	105.55	107.37	116.46	108.79	102.61	107.88	105.45	108.92	107.33	98.248	100.34	112.71	104.53	105.9	109.12	104.37	105.44	104.43	102.42	112.12	101.52	105.99	100.73	103.26	108.01	100.75	109.01	104.34	108.45	107.97	105.84	103.84	108.14	100.34	105.85	97.576	107.52	105.99	95.579
103.01	111.84	108.34	118.44	109.63	103.89	110.03	113.48	103.18	110.51	110.28	114.11	109.51	109.99	104.91	101	111.28	115.53	102.07	107.17	109.99	107.11	106.73	105.91	107.03	112.58	109.25	114.91	125.6	109.74	106.6	105.91	106.34	111.99	102.39	116.65	105.44	106.64	108.91	113.95	113.7	110.94	112.74	108.23	109.61	113.34	113.09	113.99	100.81	113.59
103	103.21	101.41	111.63	97.132	97.226	102.61	108.57	90.24	102.39	106.59	106.67	97.848	108.03	110.34	106.74	107.03	100.11	102.51	105.94	100.32	105.01	105.69	107.88	98.344	105.63	105.81	109.21	103.55	110.88	102.94	103.8	107.41	96.328	115.55	107.35	98.915	95.825	106.94	104.77	102.84	104.28	103.59	96.284	105.29	101.8	113.83	95.941	98.583	93.605
105.46	98.996	90.704	102.76	95.633	100.8	104.19	95.342	99.329	100.36	94.104	94.816	106.59	104.88	95.959	95.331	103.23	99.81	101.7	101.23	99.457	99.822	95.405	100.79	93.611	105.2	102.33	99.985	100.78	104.87	103.23	102.79	106.66	99.951	102.73	100.78	111.57	98.598	104.23	97.437	91.631	98.736	105.57	100.78	93.814	98.492	91.623	99.625	97.293	102.54
103.63	104.71	108.04	107.95	105.3	102.31	111.79	110.03	98.424	96.611	102.59	106.33	108.09	107.68	107.41	100.62	105.29	114.23	111.88	103.35	108.14	98.95	104.7	105.44	109.62	103.33	94.798	106.69	113.74	103.14	101.27	109.91	96.246	106.73	111.56	110.22	106.28	108.63	109.73	104.68	102.85	104.96	108.74	109.86	98.781	98.664	104.38	98.244	106.07	108.76
108.91	104.77	110.99	107.21	100.19	105.03	112.29	107.59	102.83	103.47	118.02	106.98	112.4	103.89	113.05	103.46	108.32	106.56	109.23	101.39	103.27	108.06	113.97	105.25	117.1	105.28	104.36	109.56	110.69	113.25	104.02	104.85	117.35	120.48	105.81	110.32	108.39	108.77	103.92	110.16	108.77	103.36	110.96	106.73	104.64	109.41	104.58	110.55	114.79	103.29
104.67	109.35	108.62	106.04	108.23	102.45	97.345	113.57	113.17	101.55	115.84	94.707	104.74	103.23	106.87	110.05	110.34	113.82	106.67	107.38	108.03	102.37	108.32	108.64	105.08	105.66	104.09	104.68	111.19	100.52	117.14	107.14	106.21	101.79	108.77	100.79	112.62	116	102.77	100.97	115.96	106.22	101.69	110.11	111.65	106.58	113.78	117.33	112.36	104
88.886	95.912	107.85	97.162	97.638	99.306	95.265	102.49	106.32	98.802	103.08	96.847	102.14	93.718	92.968	104.08	101.83	105.22	99.665	94.287	98.093	100.15	94.804	91.9	94.876	100.23	95.263	102.81	100.25	94.835	97.63	96.49	103.93	103.84	92.069	99.284	97.767	93.13	103.87	100.22	94.82	91.521	93.659	97.383	100.06	99.384	97.26	97.222	94.538	93.575
103.7	109.92	102.6	106.7	105.07	99.876	98.745	109.16	101.21	110.9	100.25	111.62	104.64	109.49	110.73	107.21	112.98	103.94	104.44	111.26	97.753	111.44	102.71	112.99	115.85	107.19	101.8	103.07	102.14	100.46	101.85	105.3	99.257	102.46	108.2	109.43	101.4	109.35	93.417	102.85	110.95	111.74	104.79	115.82	92.191	116.68	108.93	109.7	106.37	109.65
119.17	108.26	104.07	99.354	115.71	114.67	111.85	112.22	108.24	110.45	114.94	107.48	108.39	102.39	109.37	111.48	113.45	107.03	97.384	108.69	105.25	99.818	111.64	103.02	107.4	102.84	110.81	101.6	107.37	108.43	105.11	104.06	100.71	114.74	120.58	102.78	105.85	116.55	103.73	115.76	106.71	103.53	104.43	111.77	101.84	99.605	94.712	104.59	107.06	109.21
93.545	96.088	92.974	91.445	97.593	102.54	98.135	99.656	96.208	104.51	106.2	98.366	96.958	93.053	106.23	97.136	105.65	99.543	96.603	100.53	94.929	100.24	100.09	89.569	98.307	95.162	99.623	111.62	94.324	95.728	101.38	99.304	98.853	94.953	95.408	99.799	92.73	99.104	102.32	101.47	98.388	101.91	106.95	100.43	98.076	102.53	99.508	103.86	98.562	95.651
103.82	98.866	101.99	115.76	111.23	101.91	116.97	104.63	100.49	109.97	100.01	102.48	103.94	107.97	104.37	109.9	108.78	112.19	105.42	102.83	100.18	109.19	112.28	106.44	109.43	107.53	108.6	106.38	115.33	114.58	96.249	105.93	108.05	107.24	100.11	107.01	104.93	108.16	109.14	105.51	104.91	113.58	108.03	106.52	105.22	104.36	108.79	101.72	112.46	110.71
111.38	107.98	108.42	100.85	110.8	106.6	106.06	101.72	107.86	105.28	104.87	104.02	103.47	106.84	105.64	102.84	109.17	118.21	113.14	98.411	111.99	95.217	107.04	109.1	114.16	114.76	106.36	111.98	107.55	98.27	112.91	115.8	115.68	95.84	108.07	104.51	104.73	114.32	113.84	100.85	112.38	112.15	114.38	102.12	107.41	102.55	113.03	100.47	108.44	105.44
109.63	105.75	103.06	110.15	105.66	102.73	106.23	101.8	104.72	110.59	98.893	108.08	106.67	114.68	96.822	98.963	99.976	110.56	105.63	110.11	107.63	103.92	105.72	105.48	106.86	107.1	101.31	107.74	106.89	98.815	102.69	109.9	115.27	94.12	104.2	115.89	103.4	111.17	107.86	99.958	94.561	109.22	101.94	94.478	93.661	106.13	108.88	106.31	107.53	114.2
106.2	104.57	112.61	105.2	112.97	104.91	107.01	106.57	106.29	113	107.47	102.07	110.24	111.72	105.55	111.57	111.13	104.15	107.32	102.01	100.46	112.48	105.82	110.31	108.92	106.49	113.52	114.32	105.2	106.73	105.19	104.05	117.44	109.48	107.18	108.34	105.59	113.31	108.85	107.82	107.81	105.58	112.02	108.61	107.33	106.17	106.18	105.67	111.58	110.11
114.29	116.39	105.17	100.03	111.72	106.25	107.46	105.04	107.35	106.58	104.67	107.44	109.44	101.53	97.678	99.973	104.35	108.43	109.59	104.39	104.83	99.506	111.98	115.33	103.63	104.06	100.18	104.23	103.62	115.28	101.42	102.12	112.79	106.06	107.23	101.82	99.125	104.54	108.72	107.47	110.01	103.2	105.88	111.27	110.48	107.29	102.46	104.54	100.97	102.5
104.79	101.73	105.99	101.07	100.23	106.48	98	109.49	102.65	99.261	110.61	106.62	100.9	106.94	108.05	98.635	97.151	104.25	96.765	115.88	99.54	105.85	98.734	101.37	107.77	110.21	108.5	101.15	109.34	107.37	103.69	105.32	104.25	104.41	98.815	101.36	108.87	108.09	105.76	94.268	106.46	108.35	108.8	104.39	110.94	105.95	106.01	113.52	109.34	105.02
102.16	99.448	104.96	91.444	105.37	96.733	102.79	105.41	104.2	112.19	105.37	114.64	107.34	102.55	111.08	104.22	100.7	103.62	109.32	99.894	111	108.92	108.44	109.21	108.46	98.61	103.92	99.705	96.275	108.99	109.8	106.71	107.06	107.15	104.72	102.74	108.12	101.27	99.633	104.26	101.57	101.17	105.35	110.82	101.06	109.22	106.13	108.39	101.44	108.33
101.73	105.7	106.82	100.66	108.66	109.07	103.52	111.92	103.73	114.57	111.93	113.74	106.02	111.69	101.74	105.33	109.27	108.25	103.81	103.53	107.87	108.23	110.14	103.2	100.94	118.51	104.36	103.28	113.33	113.44	103.29	105.7	100.66	109.03	107.89	109.8	107.88	115.97	101	107.41	112.16	99.9	111.52	99.475	109.03	109.36	108.6	107.86	109.83	110.02
103.19	113.81	107.11	103.23	107.44	110.51	106.13	104.93	112.01	108.63	108.1	109.4	111.61	112.14	108.99	100.72	103.99	110.07	102.22	110.6	108.79	109.85	107.51	122.79	103.84	109.49	115.5	113.38	104.31	107.65	102.65	108.23	113.19	116.24	109.16	113.09	106.12	117.63	104.95	108.33	107.78	111.85	107.4	106.4	110.86	110.84	104.96	106.83	109.46	111.11
104.91	102.63	104	103.27	100.37	109.3	110.57	111.65	104.27	108.38	111.95	108.6	110.34	100.47	108.04	108.26	110.15	97.287	114.69	115.98	112.34	106.2	103.39	114.2	107.98	104.09	109.27	103.47	110.44	112.33	102.89	105.84	107.78	106.51	102.79	115.77	110.33	106.71	112.74	107.97	107.22	107.87	109.75	119.27	107.47	103.25	105.21	107.53	108.67	99.62
101.72	101.11	100.19	90.173	100.25	99.488	103.96	94.929	108.96	99.313	97.747	95.783	98.175	93.347	92.439	100.63	95.227	106.88	94.027	93.836	94.398	93.575	87.999	94.678	106.36	96.884	103.93	94.023	107.36	102.61	98.012	92.676	94.475	95.709	89.433	97.215	100.33	96.884	96.46	97.848	91.158	102.49	101.57	95.255	98.541	99.633	91.17	110.74	105.1	93.499
99.279	100.22	97.765	105.13	97.454	97.568	104.53	104.58	102.35	99.635	92.892	100.81	94.841	92.966	94.473	99.511	97.503	95.463	101.82	97.067	105.55	95.913	98.373	96.289	96.884	106.55	101.16	100.48	104.36	92.342	101.73	93.188	91.269	99.902	93.702	86.016	106.45	91.025	93.573	103.97	102.37	103.29	98.404	94.562	100.59	102.49	95.216	94.088	95.925	96.979
107.26	103	108.12	114.23	102.04	109.28	112.41	112.68	107.95	112.72	113.03	110.23	104.36	108.59	110.45	109.26	109.93	109.85	107.57	105.13	109.44	107.07	111.92	101.55	107.4	109.98	109.45	108.25	101.17	113.13	110.98	105.75	106.73	110.01	117.34	104.16	114.75	104.86	107.8	117.59	105.28	103.91	111.49	106.12	108.18	106	110.94	105.24	113.84	120.63
100.75	98.702	116.05	99.694	103.52	95.371	109.27	103.06	104.03	94.194	105.75	97.601	111.83	110.15	105.34	104.63	112.43	107.01	103.97	102.26	99.847	115.48	111.31	100.15	109.85	123.25	104.09	105.65	114.5	99.465	110.44	111.98	101.07	98.461	102.26	118.32	113.66	104.48	109.24	103.73	107.79	111.09	110.36	107.83	107.69	108.3	103.63	102.41	109.26	109.83
101.66	100.77	105.54	94.214	102.38	97.159	105.75	100.08	96.831	101.56	96.576	108.81	112.78	97.574	99.679	100.64	96.999	103.79	100.56	106.14	102.08	105.91	99.149	98.976	99.37	105.54	97.829	101.25	102.41	106.24	104.87	101.68	91.501	102.83	98.303	104.44	102.92	95.828	101.94	98.952	110.03	105.08	106	93.366	95.708	96.349	101.83	96.891	98.987	88.008
100.71	109.36	110.21	110.57	103.89	101.52	111.02	101.81	107.09	108.9	107.14	118.92	101.97	108.04	99.449	104.36	113.33	98.308	95.712	108.85	112.23	98.6	98.315	111.55	103.51	109.54	98.016	104.68	108.65	108.24	104.52	106.42	105.44	112.53	101.65	106.04	108.7	105.04	111.27	100.93	107.12	108.73	100.82	108.5	110.04	107.56	105.91	107.29	107.17	100.73
105.13	100.94	106.79	101.6	97.182	105.19	102.37	107.42	105.81	109.04	104.02	109.09	106.33	110.2	111.06	111.86	109.21	107.04	101.04	105.76	99.436	97.042	112.82	107.45	108.14	103.54	115.44	100.92	106.25	95.971	112.65	94.782	104.16	108.5	104.41	100.91	107.51	100.92	100.82	105.44	104.77	107.78	106.49	93.284	99.009	108.43	95.146	102.02	107.92	103.42
109.43	108.8	102.45	120.45	109.92	111.95	107.43	108.36	112.29	109.4	117.14	116.16	110.81	121.61	106.36	111.25	116.25	105.03	108.13	123.94	111.47	110.17	113.73	112.86	108.46	118.63	108.19	109.47	106.81	107.37	116.28	103.67	114.22	106.17	111.14	107.66	110.43	109.12	105.34	110.59	106.58	110.23	119.82	105.59	117.38	116.21	107.28	116.6	112.47	113.66
111.84	108.44	103.47	106.17	108.64	105.04	102.5	107.62	104.8	108.04	102.62	115.9	115.89	109.37	107.18	97.572	103.37	108.06	99.494	110.64	111.05	101.78	109.85	109.73	108.53	104.89	111.81	102.05	110.71	115.46	119.04	108.61	110.61	120.31	104.48	104.74	112.48	108.11	109.1	118.27	105.8	103.14	110.3	102.94	113.05	112.68	105.08	106.74	113.02	110.15
99.801	104.82	107	113.92	100.73	104.38	113.87	110.89	106.84	107.44	108.39	98.754	102.22	107.37	100.61	109.4	108.32	103.1	118.73	105.65	109.07	105.04	107.51	107.24	103.05	107.06	108.61	105.97	101.97	102.15	104.83	100.29	95.954	101.03	99.509	99.999	106.44	103.81	103.99	111.05	108.16	105.26	111.77	108.53	101.54	114.33	99.86	108.49	108.03	114.14
104.75	118.18	112.25	112.68	110.26	109.07	112.18	100.16	104.56	102.05	113.39	98.542	111.84	106.81	104.52	110.15	110.58	98.981	106.32	109.05	109.45	104.76	114.26	106.02	103.06	107.59	98.502	104.77	101.24	113.97	106.89	110.8	99.481	116.63	103.2	105.05	117.57	105.85	104.34	107.64	104.27	110.02	108.71	106.99	111.18	114.64	107.63	111.2	109.46	108.14
108.81	101.97	105.05	97.996	98.962	95.817	101.06	105.89	98.518	114.38	102.21	104.13	110.07	111.44	101.82	98.917	108.37	101.22	115.03	100.89	103.61	106.31	109.9	103.41	109.96	99.763	100.11	112.23	107.74	109.51	110.5	100.72	105.21	100.74	106.43	105	99.25	100.97	108.75	105.99	106.44	107.67	97.1	107.28	105.32	96.371	111.53	106.2	105.24	98.094
95.604	97.707	96.313	95.697	97.473	92.588	91.261	103.72	97.114	103.39	97.374	94.497	101.72	99.661	98.208	94.413	94.242	89.554	89.343	100.94	93.106	97.132	106.92	102.75	100.85	99.951	92.146	96.332	106.6	98.971	100.68	90.839	95.038	106.12	96.76	91.541	105.17	97.739	97.346	98.106	102.78	104.23	97.266	98.455	92.698	98.223	93.046	105.65	94.568	101.06
111.54	111.18	94.406	109.42	111.09	112.78	107.94	105.1	107.4	97.461	104.47	102.91	106	107.19	113.56	102.01	111.88	107.93	103.41	113.61	101.14	101.03	105.29	108.04	107.45	103.13	100.36	106	103.38	98.414	122.45	100.87	108.15	104.99	108.47	100.11	107.9	107.01	107.21	105.26	107.27	93.115	109.97	104.18	104.29	100.91	97.28	101.22	112.17	104.87
113.09	100.59	104.45	112.07	107.09	107.82	109.65	105.73	100.46	108.62	105.83	106.53	111.39	97.989	109.55	98.77	103.13	111.7	110.21	105.3	105.65	98.194	107.57	102.96	109.65	98.357	108.4	103.07	104.53	114.03	100.83	110.96	103.64	102.45	102	93.155	117.37	102.02	104.16	104.59	113.54	109.42	106.77	106.64	105.49	96.054	112.96	111.38	104.93	105.58
102.31	92.475	96.001	95.021	91.069	90.904	100.86	110.84	101.9	101.06	96.586	93.223	104.79	93.188	102.69	102.53	106.83	103.81	94.148	101.43	97.283	107.78	102.16	97.234	88.208	95.634	92.482	102.38	92.065	92.248	97.927	88.685	92.272	101.4	99.415	94.548	99.435	100.38	100.69	99.211	94.167	92.796	103.61	93.834	95.23	91.217	90.562	94.261	104.74	112.03
110.91	103.46	109.91	105.13	109.43	107.55	108.85	106.58	107.7	103.25	109.29	108.35	105.48	100.04	102.48	108.3	103.48	107.74	111.67	107.98	105.93	113.28	103.97	103.68	99.054	108.38	109.49	104.48	108.39	100.09	100.64	105.57	101.82	111.3	113.62	109.48	104.22	111.38	104.12	110.42	101.13	110.21	111.2	105.62	108.1	106.27	113.14	106.04	108.35	105.48
107.33	100.76	108.28	107.92	106.91	113.14	103.66	109.7	100.99	105.88	107.03	108.54	108.38	113.21	101.09	107.89	113.35	105.56	98.408	98.71	108.51	100.84	111.66	116.02	113.62	98.224	103.41	100.39	101.17	109.69	106.24	112.31	97.582	101.68	107.33	116.68	106.52	110.98	105.74	103.79	104.39	104.33	114.92	108.54	109.05	101.49	105.53	105.62	103.63	105.94
118.59	112.63	105	105.45	108.78	108.4	113.89	116.21	109.06	107.48	106.43	100.94	114.65	104.65	102.66	106.57	110.79	109.68	108.25	106.37	98.087	105.02	98.305	98.542	116.69	105.58	101.47	109.7	110.08	110.64	110.31	114.28	109.07	110.54	114.36	102.44	108.02	116.73	114.27	101.49	107.39	102.91	117.38	117.25	110.8	111.15	107.69	108.9	103.7	102.34
110.07	105.21	109.43	108.64	102.62	114.71	106.84	110.28	114.08	108.37	115.51	99.177	104.76	114.37	102.72	114.33	101.08	100.71	104.77	104.68	100.11	107.39	106.84	99.613	107.48	113.04	109.17	113.7	116.53	108.85	115.54	102.11	106.6	99.425	113.59	106.2	109.08	110.62	114.31	103.06	107.02	113.96	114.87	113.66	111.99	116.14	111.05	109.45	104.3	114.1
111.33	111.82	108.79	105.04	113.67	108.15	109.49	117.11	107.35	110.98	105.91	117.08	110.72	112.35	109.8	108.75	104.46	116.85	110.34	113.18	113.3	101.93	106.54	114.37	113.59	117.89	106.44	109.95	103.66	106.94	114.36	108.18	113.97	111.76	113.78	118.32	110.39	115.47	114.88	107.69	115.71	106.96	110.19	119.11	108.92	118.4	106.24	108.31	110.48	112.17
93.984	98.059	100.7	96.294	99.21	96.011	100.54	96.986	96.189	96.959	97.944	97.156	100.82	91.985	88.079	98.513	98.116	107.73	101.63	105.51	105.25	90.51	106.42	96.377	98.506	97.524	108.16	101.09	93.409	92.309	97.735	97.11	95.064	95.385	103.27	91.561	99.373	104.82	98.006	108.13	103.87	97.784	106.43	107.12	100.45	100.37	96.366	93.978	100.8	103.5
102.02	106.91	101.91	96.509	101.82	95.064	93.474	101.32	100.78	98.251	101.65	103.42	99.384	94.308	99.617	95.109	108.6	93.818	103.18	97.322	109.72	100.4	97.81	103.4	94.625	94.439	99.459	99.718	92.877	98.92	91.937	97.384	96.871	95.918	100.15	105.41	105.96	95.725	97.435	100.34	94.724	101.91	102.73	95.303	99.774	94.976	99.743	105.17	103.14	103.36
103.06	99.978	92.97	105.14	112.94	110.45	104.24	104.09	103.9	106.95	101.31	105.31	112.85	106.19	113.89	105.25	109.54	101.84	106.31	111.61	106.17	110.7	103.48	107.09	98.078	115.26	97.851	100.08	107.05	102.45	110.76	103.74	104.94	99.595	109.01	102.61	102.73	103.65	107.31	107.31	101.9	104.09	99.987	99.792	106.74	94.311	106.3	107.52	112.66	107.04
95.924	89.019	106.93	104.03	103.98	93.049	102.25	99.071	115.21	97.97	101.84	103.08	103.48	97.118	105.22	104.52	99.797	101.79	103.74	96.456	102.52	101.84	92.344	98.71	102.19	105.05	97.682	103.1	103.16	105.91	102.76	99.368	99.114	105.95	100.98	109.82	96.925	97.75	105.28	97.962	105.13	101.66	93.864	109.65	106.9	96.284	102.52	91.543	99.867	100.25
110.3	108.72	112.07	105.28	106.58	106.01	113.11	107.89	114.36	106.65	107.23	117.99	111.1	110.77	110.88	109.79	109.78	111.89	102.84	114.83	112.83	107.44	110.58	108.54	106.38	119.8	108.85	104.31	107.5	118.19	105.32	121.21	109.15	107.02	108.73	111.52	117.53	102.96	102.43	109.26	104.69	117.77	115.43	111.75	104.96	119.27	112.72	107.34	106.55	109.96
113.69	99.628	108.13	107.54	109.87	107.63	100.24	105.5	107.01	105.18	105.38	116.64	111.78	110.59	109.58	117.51	115.2	105.95	104.53	110.47	115.06	107.4	113.07	103.24	104.96	111.28	104.78	102.02	106.53	112.12	113.29	100.2	92.661	113.57	114.62	106.24	100.35	116.18	110.24	110.83	120.28	116.72	105.55	102.51	122.47	103.68	110.34	103.72	115.72	113.32
96.737	93.175	89.968	99.29	108.23	92.625	96.822	95.84	99.659	98.37	96.717	95.722	94.848	101.47	97.783	93.362	100.79	94.789	97.766	102.74	102.95	93.816	100.3	101.18	96.887	103.99	102.09	99.668	99.866	95.405	99.433	93.394	96.661	96.395	100.33	88.591	93.972	103.94	102.27	86.795	101.48	102.05	102.68	99.069	97.084	105.71	97.839	98.502	93.585	102.93
118.47	110.27	107.59	114.81	114.91	115.04	111.04	111.56	114.92	103.02	110.32	107.38	110.3	114.81	104.8	112.92	111.22	114.19	109.3	101.31	110.64	112.75	111.66	112.36	107.75	111.24	101.41	107.31	108.95	113.95	106.62	107.87	116.99	123.42	111.44	115.05	115.98	105.32	113.58	117.84	114.92	109.31	108.11	105.4	115.03	114.17	107.47	111.51	103.67	112.89
112.6	102.22	100.56	107.8	112.4	100.34	99.814	105.26	100.68	109.22	103.69	96.455	103.51	104.05	100.79	106.07	104.24	110.34	112.11	112.94	104.37	105.36	100.31	103.61	102.49	116.41	100.13	99.188	106.35	102.54	110.13	103.25	111.97	108.63	106.95	105.48	108.01	109.42	107.39	104.65	110.54	104.58	108.08	100.19	106.25	99.556	105.34	106.26	108.26	107.26
113.76	115.44	104.74	100.46	94.583	108.06	104.32	106.93	104.38	104	108.09	111.47	109.17	117.34	104.77	103.19	104.18	105.69	109.85	97.242	111.07	104.82	102.5	102.1	104.68	101.3	102.19	98.777	101.51	105.91	111.18	101.64	108.23	102.44	102.65	105.89	100.21	118.58	114.95	108.02	109.27	103.85	100.49	109.74	104.23	106.18	107.39	104.99	105.48	109.94
104.63	110.04	102.9	100.73	98.63	105.3	103.57	96.758	111.1	101.37	105.62	107.3	100.89	109.21	106.85	112.28	101.18	110.37	99.217	97.206	110.24	114.54	106.09	97.942	101.11	98.678	105.63	99.37	99.937	100.19	107.87	106.2	105.9	114.44	107.59	103.02	107.47	107.11	113.15	98.404	102.38	107.59	108.36	105.28	106.84	115.12	111.72	104.33	111.99	110.18
96.266	100.17	99.245	101.79	100.17	99.397	103.17	94.177	88.55	101.27	94.878	105.14	94.428	97.945	101.72	94.352	89.669	107.06	98.839	104.44	90.544	94.25	100.42	95.114	99.711	97.255	102.1	98.345	82.553	98.251	99.898	102.41	99.229	103.5	100.11	95.463	97.184	98.959	99.467	96.531	100.32	108.4	98.193	98.509	101.31	85.74	101.3	97.884	102.04	98.648
98.255	101.45	102.25	100.78	101.43	102.01	103.2	94.611	103.34	92.726	100.97	96.121	97.28	106.75	90.318	101.37	97.984	100.08	96.921	101.18	104.63	96.764	90.844	109.42	103.85	94.087	99.886	96.365	99.119	93.896	98.325	93.632	98.287	93.825	101.51	101.26	109.6	109.14	91.678	101.67	97.833	98.629	99.008	95.608	104.33	106.81	96.636	92.044	97.029	103.13
107.43	108.43	113.18	112.34	113.4	108.61	109.24	106.51	107.67	106.44	104.85	99.674	114.78	108.19	103.13	111.28	106.01	104.66	109.01	104.61	99.64	110.11	106.2	113.47	103.39	115.02	104.05	114.61	107.38	105.38	106.48	109.06	102.17	109.45	107.25	108.87	114.29	101.08	113.84	113.08	103.15	120.45	113.59	101.55	106.52	111.73	107.2	109.81	102.78	109.97
99.964	96.975	95.917	98.485	94.372	104.58	96.833	97.742	92.769	94.882	100.59	94.522	89.931	88.527	104.37	93.379	92.914	94.109	92.056	92.995	102.95	96.624	92.518	100.3	100.37	94.282	92.836	93.097	102.64	87.674	103.71	93.948	87.276	100.17	99.247	101.02	100.18	96.199	95.905	103.6	105.79	100.4	103.11	98.624	93.646	97.449	97.492	100.12	91.819	98.981
112.06	98.696	105.31	111.87	108.75	110.66	102.68	103.19	106.67	109.88	110.35	121.1	110.83	116.8	114.86	112.87	120.02	110.48	109.58	110.31	123.24	108.68	107.25	121.79	113.22	104.27	99.655	107.13	112.27	110.61	110.09	108.16	114.04	113.18	113.04	106.09	112.37	103.04	114.8	109.58	110.7	111.53	111.24	110.74	105.73	108.82	107.15	115.65	112.43	114.79
109.63	104.98	109.23	99.688	110.64	113.34	101.16	108.72	108.02	104.7	110.17	107.89	106.53	112.7	111.16	111.34	107.37	111.79	110.78	89.542	106.35	109.92	113.32	103.49	105.31	106.34	105.57	108.09	106.77	103.18	105.33	109.56	112.7	108.24	101.18	107.76	109.72	104.23	106.55	118.27	105.96	109.77	106.85	116	105.49	114.76	106.45	103.51	111.12	112
102.87	109.74	99.3	109.94	115.17	107.73	98.626	101.82	107.66	118.9	115.86	114.27	107.65	110.28	104.76	114.15	103.03	106.83	106.63	104.71	106.45	111.08	99.215	108.49	114.1	115.74	110.48	116.69	108	100.32	109.72	114.14	104.32	110.61	107.85	110.26	109.63	99.71	108.35	103.55	118.1	113.01	114.53	116.89	114.8	113.13	111.78	109.7	104.62	107.46
114.64	106.44	100.83	111.4	108.37	101.86	110.51	107.03	110.23	105.44	105.85	113.96	105.1	105.1	108.63	106.26	102.92	107.6	115.83	109.42	106.28	103.7	105.09	109.96	100.98	113.16	114.2	103.12	97.211	96.696	100.09	109.5	103.63	111.04	100.82	106.67	106.64	108.41	103.48	107.39	110.41	104.22	110.32	107.68	98.729	103.35	106.92	104.1	101.05	98.488
102.18	109.46	108.61	106.75	113.51	103.94	114.6	108.17	103.27	116.32	104.97	107.3	109.83	108.77	106.52	103.91	105.52	109.35	113.87	110.6	105.46	116.3	116.96	109.68	110.07	104.49	101.27	108.82	107.07	118.14	109.73	113.83	111.08	107.81	108.99	110.34	110.93	113.47	110.62	104.24	111.15	111.25	110.31	108.89	109.02	106.71	111.45	112.59	112.36	111.76
103.56	100.85	114.09	103.96	101.15	104.6	108.97	107.22	102.58	102.67	106.7	106.32	111.06	107.58	104.76	104.35	101.27	104.13	108.93	106.96	109.99	103.62	103.45	119.46	112.79	103.81	107.48	102.25	109.91	105.7	102.48	104.6	105.91	112.49	102.43	104.57	114.19	107.37	113.16	96.551	109.19	103.22	106.62	103.41	103.48	118.83	102.65	102.53	110.51	104.97
113.23	106.26	104.63	109.11	98.364	106.66	101.03	107.61	103.83	105.29	104.33	111.33	115.39	104.9	103.77	106.98	105.39	106.68	104.65	112.5	106.43	100.08	108.07	111.46	102.42	102.95	101.03	108.53	103.32	107.48	107.48	106.04	106.79	113.05	106.8	111.28	109.92	103.74	109.47	110.7	108.96	97.501	102.19	114.16	110.21	100.02	114.33	110.36	105.27	105.9
98.634	109.14	103.96	100.65	105.41	112.53	101.46	112.18	106.85	106.54	105.61	103.04	110.1	110.78	104.83	106.17	106.59	105.65	100.03	102.09	106.94	113.96	104.46	106.37	96.905	110.01	97.135	102.39	97.227	105.06	107.6	104.87	114.34	108.03	99.716	100.76	106.11	105.02	106.64	108.58	102.15	103.76	99.747	101.24	103.47	105.03	103.57	100.83	110.25	105.24
106.02	108.62	99.853	104.33	107.44	107.75	111.38	111.82	112.79	105.03	103.93	98.094	117.18	106.19	105.9	105.52	106.02	107.18	111.81	108.91	105.74	112.89	104.1	108.28	120.4	103.63	111.8	106.65	99.102	105.77	102.78	109.76	108.51	106.55	105.74	103.1	114.01	100.71	111.3	107.25	105.37	95.631	99.615	99.917	111.38	112.85	104.14	107.29	104.4	105.43
107.49	99.36	110.9	106.64	108.25	109.68	111.83	105.05	119.46	101.43	96.844	113.63	116.96	108.09	108.66	111.67	108.98	108.16	101.28	111.34	107.14	110.5	117.8	110.84	106.98	103.27	112.59	115.8	107.97	109.46	100.85	101.71	109.03	108.44	106.29	107.03	111.85	104.82	99.988	109.65	112.85	104.94	103.98	104.5	106.07	105.91	113.75	117.44	102.72	102.04
98.568	100.01	106.12	103.08	96.831	105.06	104.22	97.208	94.382	97.404	98.792	96.044	98.746	96.053	92.881	104.02	106.32	95.86	103.52	99.908	105.19	104.47	99.891	90.892	97.654	95.566	97.415	107.79	100.96	97.629	95.947	101.18	93.782	106.7	100.05	91.499	95.263	99.269	103.89	102.16	102.21	99.788	107.66	102.31	97.914	103.46	101.02	102.73	95.807	92.534
104.43	100.73	107	104.08	107.96	101.1	108.76	101.2	109.23	106.17	108	108.11	104.45	106.59	103.4	105.28	111.45	104.57	109.2	102.87	107.99	100.2	107.27	107.33	101.92	104.7	112.45	106.8	106.72	101.95	112.24	98.71	109.37	102.86	98.035	111.84	105.36	104.61	101.35	106.73	102.65	110.14	106.13	116.28	100.81	105.06	95.327	105.37	110.78	107.02
111.68	118.15	103.15	115.86	110.86	118.48	107.97	111.55	104.82	104.13	104.12	111.85	109.8	100.82	105.75	108.88	105.35	111.59	102.89	97.938	117.47	115.29	106.89	106.05	101.46	111.57	106.61	111.75	102.05	108.28	98.246	109.87	106.01	108.44	120.99	101.41	106.38	102.75	108.57	110.25	107.85	102.52	107.2	103.72	114.63	102.75	107.63	105.25	110.54	111.29
114.29	104.66	107.66	106.7	115.41	109.07	110.26	113.17	100.31	107.59	105.72	110.39	102.35	111.13	111.87	109.47	112.09	109.83	111.76	117.4	105.75	113.68	111.29	110.05	108.15	100.93	108.08	105.4	120.2	109.18	115.59	112.93	113.34	103.71	109.57	107.93	108.51	102.9	115.3	104.59	119.24	105.12	109.95	112.76	118.46	103.6	101.2	116.08	106.39	108.77
98.412	102.21	102.94	97.421	104.87	107.54	105.05	96.613	109.88	109.68	102.24	111.08	107.29	99.921	106.69	105.11	111.87	105.15	106.36	99.924	102.91	105.09	112.25	103.82	106.48	103.29	100.89	100.55	111.47	107.88	104.97	105.09	109.61	101.56	109.26	106.45	107.47	106.3	105.71	113.2	106.82	105.09	107.1	110.66	99.09	99.978	108.16	107.46	101.51	104.17
103.74	102.67	108.01	98.805	103.34	113.82	110.77	99.695	104.02	97.262	95.844	99.698	100.54	105.93	99.914	98.124	98.946	102.37	102.13	94.568	96.466	98.327	103.09	99.185	96.801	99.142	104.47	104.03	106.96	102.94	95.256	110.6	112.74	108.54	97.464	98.709	91.683	92.892	100.35	99.688	91.652	99.306	98.002	99.266	112.95	92.969	109.96	104.81	95.919	99.22
95.144	96.786	99.985	98.079	101.26	104.02	100.46	100.51	95.933	101.31	100.69	98.08	103.52	108.11	103.76	96.776	100.36	103.92	102.11	103.67	95.503	95.129	97.583	92.037	93.958	97.958	93.824	90.067	104.82	98.495	100.78	95.182	101.67	94.587	94.123	93.045	92.331	89.691	98.197	106.86	88.633	91.323	96.906	100.7	100.81	95.771	97.933	98.217	99.836	89.375
109.22	103.71	88.107	95.146	99.031	97.742	99.094	103.39	102.24	99.269	95.751	96.417	101.61	91.282	104.59	97.298	98.081	96.584	105.27	102.97	102.51	95.83	92.805	99.944	101.65	99.494	106.87	94.231	95.741	101.28	101.5	103.32	102.53	93.862	105.47	101.07	98.937	93.116	94.051	94.881	100.8	91.08	102.2	98.619	91.985	97.141	92.469	96.263	95.266	106.7
102.81	107.19	89.53	99.906	95.703	98.941	106	107.34	100.71	108.96	101.24	99.878	104.18	99.72	102.12	106.71	98.58	105.74	100.19	97.237	94.203	103.42	98.992	104.54	105.4	98.64	100.68	103.85	92.123	108.43	101.85	108.83	95.292	108.15	100.75	99.912	98.632	106.13	98.588	96.272	96.168	103.65	106.21	103.82	95.725	108.71	113.91	87.205	100.88	114.23
106.58	108.07	99.325	94.825	102.12	95.421	88.514	95.913	101.62	96.24	104.22	92.622	93.935	95.21	92.211	94.376	94.23	93.878	99.11	94.458	93.087	99.024	100.35	98.625	93.872	101.56	91.311	103.59	95.536	103.37	106.59	84.212	113.86	96.173	99.319	107.1	92.647	100.84	101.02	94.229	101.28	88.408	94.082	91.788	93.647	97.364	101.54	100.29	99.172	94.449
88.969	92.983	101.04	96.84	98.031	100.8	94.684	93.608	105.07	105.71	92.151	92.927	100.99	102.37	100.1	98.407	98.451	95.476	94.134	90.337	96.283	94.086	93.926	99.954	104.19	98.299	90.515	93.346	87.816	97.396	105.29	99.169	104.65	97.628	103.25	89.144	100.79	93.523	100.24	100.32	97.923	91.451	95.142	93.076	95.168	101.11	101.18	94.325	99.006	107.21
107.55	109.12	100.41	108.58	104.35	113.28	104.32	101.6	109.48	105.74	110.24	102.53	104.65	117.11	110.74	102.65	98.142	115.42	103.58	109.76	99.341	108.11	100.49	112.83	109.67	105.8	109.31	102.33	106.71	106.01	102.34	102.73	109.5	103.93	109.41	108.15	110.92	108.79	97.821	105.71	102.88	109.62	113.09	106.57	110.54	104.23	111.28	100.5	108.21	106.18
106.07	106.61	113.54	105.17	109.6	112.85	113.73	100.38	105.42	106.84	110.1	107.63	114.98	103.15	108.91	103.54	104.45	111.23	110.33	110.35	100.87	108.7	105.8	110.67	114.07	103.67	101.9	102.08	108.33	112.21	108.69	111.2	111.54	99.481	111.3	104.62	102.67	111.79	113.69	117.82	107.38	112.67	113.44	108.54	110.48	105.46	105.65	106.06	104.83	105.27
92.078	95.496	98.138	95.587	81.963	102.81	85.89	98.35	95.401	96.393	94.921	102.59	97.309	102.36	90.409	101.43	99.301	100.14	98.676	104.54	102.9	92.535	99.833	89.32	98.361	98.142	99.853	94.822	99.553	100.49	113.69	95.523	103.08	95.881	98.996	99.205	97.612	94.486	102.89	98.108	105.41	97.181	101.34	94.221	106.17	89.089	104.44	95.86	97.687	92.895
111.1	112.05	117.24	113.04	107.39	108.84	111.04	122.84	110.21	116.43	119.36	105.36	121.01	102.5	117.63	114.97	110.54	111.39	104.94	112.33	99.138	116.35	111.86	108.69	110.68	115.08	114.41	118.54	116.53	98.427	98.862	119.84	116.48	101.45	112.26	108.74	101.09	103.72	108.12	103.22	114.71	104.12	108.06	110.68	108.71	111.41	104.47	112.18	100.99	97.908
109.77	106.98	104.1	108.13	109.96	109.6	116.26	110.19	114.64	106.18	107.81	109.32	105.29	111.65	104.47	111.28	106.61	110.03	103.16	105.08	110.43	118.85	101.76	119.85	106.63	107.61	108.63	112.38	104.71	107.84	115.79	104.38	109.86	109.36	107.11	110.74	113.87	102.61	105.44	110.16	109.38	106.97	113.1	103.32	108.93	117.66	102.81	110.22	118.28	109.74
121.79	108.47	104.33	109.94	111.75	111.14	105.25	108.43	112.63	94.639	107.17	112.39	104.91	103.1	110.63	114.59	111.37	108.03	102.45	112.92	109.45	106.88	110.06	107.8	109.96	104.81	112.87	114.55	108.04	106.93	111.07	112.17	111.01	106.14	112.8	109.59	107.63	112.77	102.79	114.44	106.84	102.29	112.63	106.93	106.95	106.75	104.66	107.2	112.62	109.75
111.65	103.61	113.26	105.89	109.56	112.71	118.61	110.19	103.7	116.49	110.64	116.19	103.4	101.51	109.16	112.81	109.3	104.07	115.45	105.45	99.894	100.49	110.73	109.36	105.81	112.15	112.65	120.59	110.13	105.52	111.96	115.15	108.07	104.21	105.67	113.84	110.28	106.7	110.71	110.99	105.95	119.25	109.15	115.36	103.19	105.95	111.52	111.35	113.99	106.47
111.27	112.01	111.3	105.3	114.89	110.84	110.49	104.21	106.02	107.97	113.21	117.69	112.49	109.85	107.07	107.8	112.16	108.33	111.12	108.73	110.02	110.25	110.14	112.85	108.95	114.14	102.65	108.26	104.37	110.87	115.53	110.36	111.46	103.62	116.38	108.49	107.51	110.54	108.15	99.616	118.7	114.11	101.95	108.05	106.53	112.53	115.04	115.56	109.72	113.77
101.4	109.53	104.8	104.88	105.93	101.45	106.6	110.36	113.28	111.84	98.243	114.67	108.26	114.03	106.75	102.94	96.443	110.63	95.705	104.72	106.69	110.93	104.66	110.9	112.15	107.5	107.95	101.42	106.69	115.79	106.53	97.393	113.44	101.92	99.402	104.48	106.21	103.98	102.84	108.7	114.52	109.88	103.8	103.2	104.24	114.73	110.79	101.09	108.79	106.15
102	106.63	109.25	110.26	108.54	110.82	109.35	114.56	99.489	106.32	108.75	103.36	101.37	107.22	110.83	97.538	112.78	115.53	117.13	104.53	107.47	109.62	107.11	104.92	111.47	116.48	113.04	109.56	103.45	111.98	109.74	103.78	119.98	104.71	111.44	107.48	109.05	105.72	108.32	120.14	112.18	111.78	100.34	108.29	112.95	107.37	106.3	115.13	109.67	106.71
115.41	95.796	105.27	105.61	107.26	108.86	106.92	111.58	107.61	113.35	112.13	112.89	107.32	121.58	118.48	104.37	112.3	109.57	109.19	107.89	113.46	108.45	108.33	107.37	111.02	103.69	110.24	118.16	109.44	114.64	108.24	108.74	112.1	113.92	109.12	107.45	109.83	104.06	104.75	99.357	110.82	105.78	102.02	99.46	111.34	99.48	111.95	111.15	110.35	100.07
101.21	111.56	109.15	109.53	112.27	104.95	104.86	94.362	104.65	108.98	107.44	109.73	110.37	107.48	104.91	103.37	102.42	106.96	106.58	106.17	100.97	104.56	108.93	102.01	109.67	98.978	111.63	101.97	98.549	107.58	109.1	107.78	113.42	109.49	101.69	105.82	100.27	121.75	105.78	96.298	106.79	95.581	100.33	103.1	105.99	120.67	95.817	115.98	108.36	94.671
104.1	98.364	91.374	96.617	91.8	91.511	101.78	97.58	91.529	100.53	102.02	106.84	102.73	96.477	95.009	100.5	98.128	106.69	98.311	98.138	89.848	98.971	97.326	93.544	95.37	88.431	105.17	97.177	107.29	95.749	94.635	91.914	98.713	94.896	100.6	98.033	98.361	96.844	100.17	104.56	97.288	101.69	96.105	94.814	95.596	101.86	102.21	103.41	110.91	101.62
112.71	110.14	99.118	109.57	101.37	105.79	96.603	93.018	110.82	116.06	97.368	112.78	104.95	103.96	108.06	96.88	113.27	105.31	105.16	106.2	96.003	111.73	106.71	104.65	102.75	102.9	107.53	107.74	111.06	120.08	116.57	98.289	103.57	109.97	111.59	109.6	110.69	113.25	111.82	112.28	104.46	112.64	103.49	100.38	109.8	106.7	100.3	109.23	110.66	105.18
107.02	114.13	107.99	110.8	109.63	112.14	113.59	101.38	113.91	101.07	105.28	112.73	107.16	102.58	113.33	110.08	101.6	105.42	105.97	109	106.1	111.71	111.12	106.02	108.05	102.37	119.39	106.7	115.41	107.05	98.034	109.74	102.61	106.71	109.54	108.79	111.3	96.775	104.9	113.33	115.37	101.31	112.46	100.78	102.64	109.26	108.67	111.72	110.88	102.64
107.3	103.21	109.09	109.67	115.22	101.72	105.02	106.37	109.81	110.69	103.06	112.42	112.28	111.32	108.41	107.98	112.91	109.57	103.12	107.62	96.066	112.08	101.21	101.82	109.02	113.12	109.45	113.15	107.75	99.952	111.61	114.15	111.7	107.45	112.88	109	105.11	106.52	109.75	101.65	108.74	102.82	104.28	107.48	105.02	109.31	107.77	100.39	107.58	109.76
104.17	100.77	98.074	109.95	104.5	103.53	101.02	103.05	119.71	103.04	106.57	106.43	109.35	109.24	112.15	98.607	107.92	106.17	104.35	103.67	110.19	105.79	107.08	102.41	106.51	111.53	111.93	105.89	108.62	116.65	102.12	100.44	108.46	100.85	111.26	110.37	97.45	110.03	107.81	108.9	100.42	106.84	105.5	108.39	103.89	103.48	102.27	101.52	106.47	110.68
104.22	105.77	103.5	107.27	104.42	105.4	100.67	104.46	108.07	113.43	109.79	110.7	109.24	102.68	106.54	101.53	109.45	101.47	113.34	107.1	105.16	100.49	102.3	104.78	101.85	99.392	102.53	103.5	104.98	116.25	112.8	103.59	107.79	102.73	112.38	106.24	111.23	102.57	95.07	109.14	106.34	100.13	99.56	103.5	97.943	108.58	108.52	100.74	112.39	98.541
114.14	111.61	104.78	107.81	104.73	96.545	105.57	106.32	107.23	99.933	106.84	105.84	108.33	102.48	110.79	110.5	103.24	102.62	106.43	106.89	111.63	111.87	102.82	107.2	109.45	102.81	100.47	109.89	107.15	107.71	104.9	112.29	118.82	99.662	108.82	105.77	108.12	101.41	101.35	103.75	111.03	107.48	105.39	112.21	98.712	101.08	103.38	108.55	105.46	101.41
105.91	103.01	110.86	102.07	100.29	104.16	111.73	108.78	120.98	106.07	119.05	106.65	111.49	107.63	116.12	112.22	110.03	105.7	114.02	110.27	110.2	109.12	109.9	108.89	109.8	113.65	98.179	107.62	105.84	99.151	106.81	108.07	109.04	105.77	110.77	113.49	115.28	108.9	109.45	112.87	100.08	102.54	112.91	109.24	111.09	111.59	101.46	107.94	107.35	103.74
104.48	101.68	109.04	93.357	107.65	106.3	107.46	109.68	107.68	100.48	95.598	106.84	112.81	93.305	109.53	101.93	102.96	100.19	98.604	98.757	115.13	101.53	100.08	112.35	98.81	107.72	109.59	105.71	104.17	106.65	109.4	104.98	104.35	109.28	103.53	112.73	109.43	105.36	114.42	107.34	100.45	102.36	105.19	96.802	104.27	97.281	106.98	102.57	102.74	106.17
98.736	108.78	109.92	108.77	108.21	111.16	107.28	105.12	114.96	115.2	105.63	114.21	110.32	103.39	116.77	106.28	100.36	106.04	109.61	108	97.979	111.17	107.76	104.25	113.22	107.71	115.46	106.73	104.1	103.89	104.86	110.39	108.69	105.12	105.01	107.92	100.74	115.28	102.69	102.39	105.19	105.31	113.14	96.528	106.44	111.84	108.28	102.05	111.42	98.645
101.55	100.65	94.562	107.02	95.175	97.237	105.74	109.4	95.034	91.176	95.717	101.03	97.133	104.17	98.683	101.28	92.434	102.83	95.493	105.62	109.81	87.144	101.81	102.14	98.772	95.395	102.39	97.018	104.56	98.438	95.246	104.7	106.46	101.76	101.15	106.54	96.497	97.985	108.09	101.93	99.663	104.44	104.49	102.76	108.51	91.838	100.57	107.96	101.49	102.52
97.56	97.58	93.322	91.173	110.01	98.187	96.722	102.07	96.329	101.77	90.684	93.931	95.557	102.66	93.686	106.27	94.851	95.829	97.292	95.591	97.479	97.33	99.917	105.48	100.88	93.221	100.94	98.159	100.96	111.12	113.57	98.24	97.221	98.445	101.19	97.907	97.282	97.182	102.93	101.75	93.535	104.99	99.926	96.979	100.99	97.895	101.51	103.3	108.33	98.438
111.7	104.99	108.16	106.15	110.05	109.24	109.8	106.02	108.33	104.72	109.02	98.453	109.03	98.315	94.546	114.05	97.209	104.02	114.18	109.79	105.71	104.26	112.78	107.47	102.16	115.03	108.61	109.77	106.04	108.9	98.757	112.07	111.89	99.584	106.73	109.68	103.04	106.34	106.45	103.95	109.79	107.77	106.08	109.24	98.063	104.92	116.52	102.27	105.57	110.18
107.73	113.62	116.73	104.51	103.54	103.12	115.02	100.57	114.6	101.48	110.09	107.62	102.6	105.25	109.32	100.35	107.21	104.28	110.82	111.35	114.62	105.3	105.45	105.34	110.35	111.94	110.48	110.09	122.86	108.71	102.07	105.34	109.98	103.55	113.89	102.16	104.05	95.847	96.854	110.58	107.41	104	110.18	104.3	107.63	113.69	108.33	113.3	101.18	105.22
100.4	93.66	93.86	102.8	98.68	102.17	103.34	96.011	106.54	106.17	103.66	103.38	103.09	100.36	98.221	97.363	105.58	96.794	94.376	96.604	95.257	95.538	104.33	100.93	96.916	100.71	102.32	101.29	94.232	97.994	92.89	106.26	101.54	98.152	102.42	104.93	99.972	107.33	96.485	97.354	100.77	86.819	96.217	100.3	98.546	107.72	102.4	104.69	104.41	100.39
102.98	89.945	106.6	97.716	98.455	104.14	106.87	106.33	104.32	109.54	105.23	98.536	106.64	99.432	100.04	110.81	102.5	106.99	108.71	106.25	106.56	103.11	109.43	103.98	109.97	101.72	106.99	107.13	112.72	106.06	109.28	118.62	105.62	113.53	111.93	102.86	103.19	105.68	106.82	110.44	96.328	99.927	105.8	105.98	110.47	109.8	105.29	116.34	108.96	106.85
110.08	102.73	107.63	102.77	107.74	110.23	106.32	106.04	114.8	95.859	107.12	97.751	104.33	105.75	97.41	107.43	114.2	113.24	109.87	111.51	102.3	109.39	99.785	103.61	109.25	98.517	112.59	109.51	107.92	112.96	107.36	104.62	111.34	104.93	106.62	101.55	112.33	95.629	105.64	105.04	117.02	105.97	100.93	100.15	105.94	107.21	103.05	111.03	113.63	109.22
112.72	97.561	105.13	107.04	108.21	108.45	104.04	107.93	110.52	111.88	110.47	105.76	114.31	111.25	107.45	94.119	112.75	98.884	105.48	115.18	96.775	108.88	111.83	105.19	103.64	103.32	104.08	105.34	106.18	107.94	109.07	99.928	99.74	108.01	97.295	112.18	102.34	114.46	102.14	106.63	105.55	102.1	104.17	110.38	113.94	103.99	100.34	106.23	113.56	106.42
109.81	105.31	98.949	113.58	103.59	104.29	99.712	101.47	111.78	105.7	106.73	105.9	107.07	107.06	109.12	108.55	106.24	107.06	104.81	109.79	106.28	107.59	113.18	103.9	107.8	108.63	106.67	106.62	101.89	109.02	106.68	107.36	103.21	105.96	99.001	111.24	107.42	113.48	105.38	101.3	105.84	118.4	109.08	107.75	104.33	103.22	105.69	105.13	105.3	109.24
107.34	104.59	104.25	98.641	106.5	105.64	107.4	108.88	95.869	111.68	101.33	100.69	99.791	94.054	100.41	112.56	97.833	112.45	104.46	100.18	98.57	101.45	107.42	103.8	98.067	102.17	92.018	95.832	101.26	105.74	92.312	99.137	105.86	101.93	93.832	97.106	94.848	92.842	95.852	100.36	105.84	101.19	106.81	98.359	92.348	102.16	101.03	92.333	102.26	101.58
106.76	110.96	104.33	105.89	110.1	107.9	111.85	102.31	115.18	108.82	111.63	101.55	103.28	108.56	107.76	102.01	114.03	106.15	109.18	103.19	107.41	109.64	100.62	109.85	111.52	107.04	108.01	109.13	107.26	110.16	106.02	106.53	102.52	111.41	110.96	104.28	115.71	101.1	107.44	103.38	105.62	108.64	113.62	107.16	113.09	108.03	109.39	108.92	113.16	105.32
105.67	110.96	101.79	118.51	106.15	111.05	100.13	107.82	106.23	109.89	105.89	104.32	111.66	100.01	110.73	108.17	106.35	111.6	108.13	102.91	100.02	109.31	101.58	102.79	105	108.39	121.83	111.68	110.84	113.99	104.68	109.85	103.61	110.38	113.88	103.99	99.676	106.67	100.53	110.02	103.81	105.47	103.24	107.21	103.04	107.42	109.84	109.43	101.02	119.06
99.234	104.51	107.08	99.374	104.09	100.77	96.78	93.867	96.104	105.27	110.73	101.22	96.72	97.777	93.66	95.419	101.68	94.948	108.15	96.483	103.82	96.059	104.88	94.817	98.405	94.326	98.08	93.74	97.64	97.266	99.564	104.44	98.099	100.2	101.56	98.691	92.86	100.66	95.806	106.56	99.374	97.103	102.15	91.525	100.65	97.249	100.86	95.017	99.329	95.457
107.81	102.73	108.76	107.68	110.98	100.96	111.24	112.78	108.37	96.815	103.28	108.18	112.83	107.27	99.709	116.32	120.76	110.78	108.86	113.49	112.39	101.84	103.54	108.7	107.08	109.64	106.57	100.68	108.29	117.81	117.4	107.5	108.77	105.8	109.16	114.84	115.54	104.72	113.2	107.86	120.9	112.43	107.94	109.61	98.802	113.08	113.28	110.82	108.84	97.288
107.25	105.84	111.14	114.02	107.87	109.92	105.95	89.963	119.9	107.4	105.93	108.12	111.41	113.7	101.52	109.66	101.34	109.99	108.13	109.31	111.04	102.82	116.23	110.92	105.72	106.47	113.52	110.74	105.8	112.81	102.83	104.39	105.3	113.41	111.68	120.91	111.31	106.49	112.63	108.37	114.06	109.59	106.25	106.44	110.28	104.17	108.7	115.36	120.35	117.4
105.33	105.76	98.246	108.21	93.722	96.798	97.643	112.74	99.198	101.5	109.46	105.27	95.068	105.62	97.934	104.28	116.38	98.935	101.49	106.61	105.87	105.12	103.16	107.67	102.65	101.9	98.201	101.81	102.24	96.598	107.46	95.93	95.536	97.227	102.36	104.13	95.878	88.956	101.56	103.45	108.3	98.638	94.075	96.152	101.67	101.41	99.829	102.84	105.7	101.35
101.79	100.85	103.02	100.19	113.07	110.81	106.34	111.76	106.17	102.7	102.46	104.17	110.24	101.19	111.13	122.37	111.22	115.72	101.71	109.96	104.83	113.34	109.91	93.576	103.7	109.68	101.88	105.17	98.491	102.55	103.47	107.82	104.59	102.46	111.64	109.65	104.58	115.98	110.45	97.505	109.98	110.71	105.46	115.05	106.21	109.54	110.63	105.83	104.88	113.56
101.13	95.545	102.32	94.963	107.99	104.49	112.32	111.06	110.98	94.415	103.76	111.34	99.11	106.44	100.31	102.85	105.11	114.37	101.43	102.61	104.99	97.353	110.11	104.49	104.6	109.94	112.09	111.29	97.547	104	99.371	102.61	105.35	108.94	102.11	103.32	107.78	108.95	109.25	99.272	109.87	105.48	100.97	104.42	103.24	98.791	113.85	107.05	99.239	103.68
97.835	102.09	97.706	97.028	97.523	95.506	92.196	97.236	90.275	97.917	103.47	95.507	93.015	98.545	96.379	98	107.5	94.288	101.47	101.12	101.77	92.903	101.73	96.408	102.12	100.36	96.746	96.569	92.812	98.132	96.9	97.208	100.45	94.825	91.95	92.929	92.408	98.651	95.719	102.86	95.219	101.1	100.8	97.48	95.575	97.956	96.74	91.049	100.72	100.84
95.349	108.01	104.96	106.23	108.22	107.28	107.74	113.35	99.545	106.42	110.89	109.93	101.58	107.69	111	107.94	104.48	94.808	106.47	109.05	104.25	106.35	106.61	102.26	105.01	114.54	112.71	106.62	104.61	107.43	103.87	106.36	98.581	108.2	103.42	110.79	98.566	109.62	109.87	110.35	106.27	98.291	105.01	111.04	110.05	104.68	100.42	109.4	105.45	111.27
113.42	106.29	106.06	109.15	100.25	105.39	108.71	115.72	100.74	104.7	107.03	122.05	105.81	112.66	102.42	111.04	103.41	104.86	102.34	115.2	107.98	108.99	102.41	105.54	108.06	107.27	116.54	112.97	110.98	100.85	103.64	108.7	101.51	107.95	112.59	112.62	104.08	100.95	111.07	103.46	110.62	108.98	108.45	105.48	102.55	109.33	114.68	110.56	113.48	105.03
104.55	104.85	104.7	121.93	105.72	109.33	110.57	107.02	101.11	101.91	109.05	108.84	106.49	110.39	112.84	105.2	100.87	112.71	103.54	106.57	111.12	106.35	103.53	116.56	107.67	117.62	112.86	111.24	111.04	111.93	107.6	103.14	103.46	111.61	112.38	115.96	117.53	116.41	105.88	115.43	104.28	109.82	101.51	101.03	117.17	118.93	109.06	112.76	114.79	98.413
105.04	104.61	105.24	110.52	99.379	110.61	99.963	99.624	100.45	101.98	99.771	106.17	103.9	108.31	98.947	104.46	113.06	106.28	100.07	106.85	104.58	96.06	105.86	98.071	110.78	105.76	105.6	110.16	109.82	103.71	100.06	115.7	102.53	101.87	106.79	89.575	100.01	102.31	98.63	105.99	109.45	100.77	102.88	99.931	95.763	108.8	103.98	104.09	102.85	113.99
99.938	107	113.15	98.985	107.01	112.41	102.57	100.91	114.17	109.43	109.22	106.21	105.51	106.13	105.09	95.691	105.83	108.72	109.81	109.15	106.63	105.64	102.27	105.98	102.77	108.59	109.05	107.14	101.51	111.74	107.16	115.37	107.68	106.32	111.48	100.63	104.06	112.41	113.98	116.39	105.16	111.69	112.44	111.73	110.82	105.74	110.7	105.32	117.98	110.07
102.92	111.54	104.61	96.561	110.72	103.13	101.2	109.64	103.08	103.34	105.07	108.2	114.91	109.47	111.19	94.628	102.84	103.67	106.74	98.576	101.13	111.51	104.9	116.33	113.58	106.96	103.95	116.72	100.72	108.08	106.11	107.77	105.41	108.06	113.58	106.11	97.598	102.35	104.62	102.64	96.703	109.51	100.59	107.45	98.061	113.08	100.01	104.75	104.13	105.36
108.19	110.17	111.68	105.29	108.25	111.83	103.11	114.5	116.71	109.43	102.34	109.75	111.13	112.77	112.63	112.66	116.62	117.14	108.48	104.62	106.31	106.63	113.8	109.71	101.04	109.34	113.59	110.45	110.11	111.9	112.05	118.82	106.66	111.26	116.18	109.42	99.446	117.61	106.35	106.2	118.15	109.7	112.95	119.55	105.85	105.76	113.3	105.58	106.5	102.11
104.22	113.21	116.06	106.09	111.2	108.98	106.36	109.95	112.03	109.23	109.34	104.69	100.7	103.3	100.59	106.11	110.44	107.28	106.11	107.55	112.56	99.943	106.04	98.542	109.56	105.07	100.26	104.72	103.61	108.46	112.24	111.8	108.6	104.26	105.75	103.16	106.13	108.73	114.36	106.73	115.61	105.18	105.5	100.79	108.47	108.51	105.91	104.77	105.42	98.214
105.27	107.61	115.14	110.08	106.08	109.41	109.27	116.07	107.94	115.46	120.57	107.85	108.59	110.52	110.03	104.28	108.57	109.54	115.63	105.4	105.7	117.54	110.15	109.27	113.53	112.79	113.61	112.04	104.32	112.67	112.6	107.41	114.8	110.63	117.03	108.73	106.48	107.78	113.29	116.67	106.07	109.5	107	114.69	107.15	105.66	104.24	112.54	111.39	103.95
102.16	106.52	102.32	100.5	98.547	109.19	99.027	102.32	101.96	103.26	101.36	99.159	102	102.48	108.8	102.53	105.21	107.12	99.312	102.65	106.17	99.433	101.86	101.28	109.9	98.411	106.87	112.94	100.38	100.97	104.35	101.47	110.05	103.32	104.31	106.31	104.35	92.416	101.92	89.223	96.994	100.51	103.65	107.58	113.58	103.19	97.032	92.778	104.18	104.94
105.29	114.68	98.552	113.42	115.01	111.39	109.39	101.44	103.96	100.91	107.05	111.07	102.72	113.29	110.91	106.64	98.825	111.29	102.65	105.94	97.43	104.1	101.95	97.292	104.35	114.81	100.88	107.33	108.62	103.59	101.71	118.26	105.04	103.15	101.77	110.42	110.42	100.37	105.07	109.7	104.93	115.23	111.96	109.02	105.61	108.49	104.62	111.91	104.96	113.74
96.316	99.73	98.56	108.34	94.445	99.197	91.926	101	98.626	98.594	106.76	92.853	99.161	103.46	107.45	101.1	95.579	98.523	102.86	95.022	85.715	91.91	100.92	99.019	100.27	92.895	101.22	103.78	107.52	100.2	102.56	92.229	96.405	96.896	83.795	102.87	103.91	102.47	97.502	100.68	103.1	93.029	103.7	92.097	91.409	102.08	96.292	103.36	98.428	97.904
101.3	96.137	95.513	110.35	104.83	103.96	99.799	103.17	102.6	103.4	96.475	101.39	111.5	103.68	100.72	101.39	100.29	105.9	109.09	90.987	103.66	94.647	108.56	97.107	106.92	101.04	107.04	103.4	100.52	97.552	95.376	106.52	96.83	95.515	106.41	99.842	100.62	98.32	103.05	105.13	97.566	104.1	104.02	102.61	106.04	102.99	94.772	99.896	108.12	101
108.92	105.49	96.481	103.14	98.724	109.74	104.36	99.715	113.68	106.75	102.69	112.07	103.86	105.18	101.95	106.02	112.31	110.19	105.33	112.17	100.62	102.86	106.01	115.25	100.44	104.44	106.46	102.21	114.21	105.62	108.03	96.724	113.18	111.11	106.15	108	117.38	117.81	95.028	103.59	103.81	104.73	102.16	106	111.8	109	112.64	115.24	107.91	107.3
108.48	96.422	112.26	103.86	107.8	107.92	107.19	103.05	109.21	113.17	107.72	109.39	103.81	105.58	106.42	100.53	114.32	99.348	104.77	108.96	114.3	112.86	111.15	110.76	110.88	106.89	112.56	97.476	105.59	106.25	107.52	99.488	112.09	103.09	107.69	113.31	108.7	95.87	103.95	99.918	104.68	106.49	124.52	103.75	107.42	103.62	104.6	107.33	109.46	112.8
103.77	109.05	110.27	107.95	100.94	106.41	112.34	103.24	111	102.99	107.87	110.69	104.29	110.59	104.62	97.674	109.96	108.84	101.47	107.22	103.32	110.41	100.57	106.28	109.91	104.05	106.71	109.2	107.13	106.73	106.33	107.27	104.54	101.82	110.49	112.01	101.73	104.88	102.69	108.2	118.31	107.39	111.71	98.259	115.08	103.06	102.73	101.68	108.87	105.19
107.4	105.85	99.824	105.26	102.39	98.735	104.54	91.548	99.872	105	98.121	92.72	96.907	105.67	106.17	102.42	102.41	104.59	99.725	104.91	107.77	103.87	101.62	93.797	102	93.751	98.806	103.03	99.923	101.06	97.049	106.17	105.63	99.605	101.01	103.17	96.826	106.96	108.93	89.116	104.54	101.03	100.14	100.18	94.174	106.16	98.055	100.06	98.122	98.901
104.84	111.75	106.21	110.78	103.45	107.26	112.19	109.94	109.09	114	113.87	105.2	112.14	113.47	106.57	111.24	114.69	107.04	112.57	110.92	106.11	113.13	103.95	106.62	111.14	100.88	118.84	108.37	107.23	108.17	108.45	108.75	106.89	102.59	113.37	113.68	110.64	110.43	109.12	114.77	105.99	113.2	114.13	96.36	108.45	104.15	101.58	116.13	107.61	109.56
113.06	98.19	104.31	100.2	98.798	105.17	105.53	110.49	107.31	101.6	103.73	100.86	103.45	106.72	106.07	114.07	98.801	101.55	110.74	113.68	111.12	107.78	106.54	103.11	110.74	97.933	104.61	105.3	116.63	107.31	97.134	110.81	108.89	107.36	104.01	113.37	108.97	105.12	110.02	101.9	119.65	112.73	95.518	113.12	97.091	110.19	109.94	107.51	93.026	106.18
104.51	106.36	103.56	107.86	103.18	97.388	115.2	101.69	100.85	110.23	115.36	102.26	99.069	107.73	104.13	116.35	100.94	109.9	99.496	97.992	111.05	110.75	114.94	107.33	107.32	108.34	100.49	107.34	112.74	113.53	108.99	107.71	112.79	112.38	110.55	110.84	109.46	103.61	106.84	111.44	118.61	112.84	96.746	103.51	100.07	106.83	118.28	101.37	106.64	108.01
114.38	112.74	109.45	112.95	109.21	104.54	104.3	112.98	109.91	112.29	118.2	111.34	111.26	108.11	108.86	108.32	112.81	104.4	113.64	115.36	106.46	113.01	106.2	111.86	101.54	104.07	103.29	106.95	102.11	103.39	106.55	101.31	110.02	108.47	101.19	105.01	112.34	111.89	108.6	107.29	121.98	119.54	102.01	110.63	101.84	108.29	106.12	101.84	105.23	93.444
103.07	102.66	94.968	92.669	99.08	97.872	95.524	94.165	102.88	94.71	105.4	88.569	104.73	95.102	103.23	98.51	99.858	96.894	95.222	94.2	98.942	91.974	93.899	89.11	95.121	89.475	100.49	103.04	98.246	98.853	89.779	99.067	98.368	99.92	100.93	102.87	95.501	96.569	90.292	98.288	93.195	96.471	98.599	103.35	100.55	100.71	108.2	95.503	99.17	98.997
103.3	101.23	102.94	106.45	110.59	108.45	113.81	101.93	104.14	102.09	110.47	107.91	106.01	109.68	96.795	109.36	108.11	103.31	104.35	106.08	106.05	110.07	99.509	106.1	113.91	105.35	112.25	103.57	111.54	95.209	108.57	107.39	100.08	106.81	108.11	103.81	106.79	101.34	110.41	104.96	100.13	109.35	111.98	109.4	116.7	96.536	106.7	115.91	111.94	104.32
108.68	113.61	99.92	113.19	112.36	101.63	105.3	105.57	105.33	114.78	112.96	114.25	108.11	104.3	119.46	100.29	106.27	105.71	116.77	111.09	103.45	108.69	110.67	109.72	111.14	107.66	104.46	111.83	104.29	111.2	115.86	100.33	112.05	106.14	108.82	107	111.08	114.53	108.02	107.84	103	107.92	109.7	109.94	112.04	110.11	109.22	107.65	110.92	104.95
105.58	105.67	104.75	104.5	111.57	105.52	102.95	107.37	110.95	108.65	106.84	97.445	105.68	111.07	103.45	115.47	108.53	102.39	101.15	105.48	101.18	104.96	102.6	100.81	106.97	101.6	104.96	109.42	105.29	109.29	106.01	107	100.24	97.543	107.44	108.59	100.39	104.78	107.7	102.54	104.97	106.53	114.48	109.6	99.718	102.05	106.42	111.04	95.663	105.89
103.71	110.06	112.76	104.97	106.99	101.46	114.46	114.46	106.74	106.82	107.34	100.88	104.86	113.86	106.77	103.49	101.26	106.89	105.8	107.35	104.26	114.22	106.05	106.13	103.97	107.58	104.09	105.44	106.86	111.94	106.54	103.95	105.21	105.28	104.76	96.888	108.02	108.1	93.455	111.48	106.91	107.05	101.58	112.32	110.95	112.37	99.335	112.53	113.04	104.58
103.52	104	107.39	109.47	110.1	105.67	107.73	106.87	110.01	115.35	104.42	106.06	106.15	99.485	109.18	98.401	105.05	114.21	107.12	104.02	103.24	114.99	105.39	108.65	101.77	104.06	100.89	99.939	105.24	101.93	100.28	105.12	116.24	107.55	113.19	107.91	99.126	103.3	104.96	114.01	113.03	105.99	108.57	104.88	100.24	107.33	106.95	107.59	107.57	94.456
114.86	106.47	100.35	106.32	104.73	109.44	101.76	112.81	114.4	104.48	111.67	107.62	99.912	104.31	103.55	107.21	97.972	103.16	108.42	113.57	107.64	105.3	111.24	101.66	120.61	104.06	97.597	113.39	101.16	106.02	104.29	105.72	103.7	104.13	106.81	97.679	111.55	106.4	110.75	107.82	106.9	116.18	105.8	115.14	108.19	104.1	104.22	109.09	118.81	108.78
101.07	101.35	112.1	109.95	109.59	104.17	101.63	109.86	102.88	106.04	99.304	111.19	106.23	105.14	109.47	100.04	104.01	114.1	108.56	104.69	103.41	98.76	104.13	104.85	102.9	111.42	104.95	111.41	108.2	101.91	115.54	94.88	108.86	106.1	109.81	116.21	109.43	107.21	102.4	100.29	102.91	102.75	102.23	103.92	112.19	107.21	115.27	112.45	97.921	107.63
110.05	111.44	102.09	116.38	112.93	100.38	100.86	106.32	105.21	108.04	107.06	110.81	100.14	102.55	111.71	106.09	113.57	113.23	104.59	103.14	113.77	103.47	97.732	104.35	102.36	106.44	110.47	106.6	111.25	99.95	110.34	113.37	113.85	104.99	111.6	109.62	98.268	110.17	112.14	107.85	106.2	111.04	108.74	110.85	104.22	114.48	117.49	113.99	96.647	114.19
101.83	104.66	102.54	98.669	100.92	107.15	104.12	99.959	110.17	103.51	101.52	104.02	102.3	106.52	104.25	111.77	105	105.44	102.04	107.68	93.992	99.711	106.04	102.81	107.77	102.08	105.07	107.33	97.396	102.91	104.36	110.81	101.41	112.62	102.05	106.96	112.19	96.584	99.395	106.72	102.23	109.39	107.59	111.6	109.61	100	96.697	114.43	106.34	107.47
104.6	108.84	102.92	104.95	105.4	102.92	103.43	107.71	101.64	106.16	109.45	97.398	107.23	109.54	108.57	113.91	104.86	98.834	103.82	105.46	114.06	111.05	100.79	116.31	99.788	113.35	108.58	104.02	106.95	110.69	103.92	107.32	108.72	103.27	105.78	109.58	111.03	103.37	105.52	100.93	111.93	95.151	100.54	113.26	105.12	101.98	111.52	98.903	105.91	107.95
99.987	107.27	120.55	110.88	104.86	100.19	103.55	115.5	107.22	118.03	111.69	104.61	120.98	107.13	105.13	108.16	105.77	105.06	102.18	113.82	105.96	108.93	109	109.81	110.81	117.81	115.44	106.29	112.04	107.12	114.49	102.78	116.56	111.99	104.34	105.8	105.46	105.93	108.3	99.959	113.37	113.86	107.26	111.64	117.24	107.98	111.18	113.65	114	115.04
107.04	107.17	108.9	106.32	100.34	103.3	106.89	108.44	101.99	104.47	105.13	107.9	111.68	100.57	102.11	107.02	104.38	109.59	110.34	108.5	94.066	107.33	113.16	104.12	110.23	111.9	110.56	107.26	118.77	105.01	117.29	105.13	102.42	98.152	97.423	107.52	102.95	106.31	111.6	105.92	113.52	110.34	104.49	103.18	111.77	107.35	102.05	107.06	108.27	100.88
98.752	104.04	108.02	108.7	106.62	104.97	107.53	101.29	104.28	102.62	98.277	107.02	114.78	105.07	111.81	98.438	99.493	110.91	115.55	108.91	105.62	96.279	103.64	121.78	110.51	100.37	110.65	111.75	102.28	111.63	100.92	102.13	99.187	108.48	112.03	107.62	111.43	107.07	112.79	108.09	104.3	121.97	102.82	101.92	108.82	105.46	112.23	93.855	100.92	111.45
114.23	111.78	109.67	98.634	111.6	112.52	102.71	114	100.46	104.54	107.08	108.66	113.32	103.51	111.05	103.58	108.93	106.81	102.89	101.49	117.18	106.76	106.16	102.72	111.47	101.64	107.26	103.98	102.38	106.98	108.51	104.47	98.548	95.106	110.98	106.88	105.27	100.31	107.42	109.18	101.07	106.06	109.46	104.89	101.15	103.33	101.99	110.97	101.34	110.6
111.06	109.34	108.54	110.23	108.12	103.72	105.01	106.98	105.88	110.32	106.77	106.37	103.49	105.31	100.1	106.83	109.53	109.37	113.24	111.29	104.88	105.02	112.47	107.94	105.59	107.84	107.68	98.586	107.75	117.44	112.94	105.23	112.02	111.63	104.12	104.52	112.84	107.69	101.15	106.87	117.66	102.17	109.75	107.2	112.84	106.09	111.03	112.24	110.08	111.59
104.46	109.52	110.3	108.65	103.45	100.38	102.79	101.45	105.93	105.12	106.41	109.17	109.47	108.92	106.81	95.284	106.97	105.12	96.819	101.79	99.716	107.24	106	105.44	98.019	99.115	111.55	100.46	106.06	106.28	102.19	102.02	106.05	118.14	101.17	100.9	108.15	99.108	96.398	107.89	101.97	98.398	100.74	104.07	113.35	111.39	97.436	106.53	110.35	108.22
104.02	106.48	107.65	106.42	104.46	104.25	107.71	102.8	119.75	100.15	107.54	110.25	108.04	105.42	113.9	107.69	106.95	110.47	115.01	99.328	108.47	115.23	124.56	109.21	117.25	114.67	108.26	108.12	98.595	109.34	106.74	104.82	109.4	110.48	100.3	109.25	121.02	111.3	106.32	109.61	107.28	105.33	114.68	104.36	112.42	109.61	115.15	103.4	105.15	111.32
112.84	102.69	111.7	105.79	110.53	111.03	108.95	109.24	99.723	106.45	108.43	106.97	96.737	113.27	107.29	105.95	102.94	104.55	95.447	101.86	110.75	101.8	114.51	119.12	103.41	110.78	103.34	101.45	106.1	107.75	108.64	112.01	98.372	100.09	99.058	98.249	109.67	102.55	113.6	106.55	111.84	108.38	107.39	106.07	106.33	113.89	95.774	104.53	106.51	106.9
97.698	94.984	101.99	104.64	103.46	101.35	104.52	96.382	89.179	88.099	91.089	103.75	97.85	100.61	94.758	91.33	107.2	93.619	84.872	86.863	106.41	102.36	93.099	96.855	92.465	95.358	100.84	94.45	101.36	95.273	96.261	99.219	98.204	100.12	88.813	101.78	93.283	95.9	106.79	99.65	93.959	92.072	94.959	103.68	95.26	95.605	95.994	97.72	102.73	104.03
102.81	100	102.97	107.13	91.667	102.25	106.37	108.99	102.24	96.246	103.93	98.642	103.06	105.82	112.86	104.49	105.51	103.46	105.93	100.02	97.158	98.032	95.654	104.19	103.72	103.15	99.361	92.328	106.54	99.401	110.88	94.081	105.24	100.96	103.64	94.705	95.269	103.8	101.28	101.31	93.545	96.615	96.495	104.53	109.37	99.355	100.55	103.28	106	103.98
104.03	101.6	105.61	100.33	103.74	106.09	103.37	105.9	99.7	104.35	99.258	109.22	108.5	101.85	114.34	104.93	104.38	114.54	103.16	111.26	104.65	100.29	107.3	105.63	101.28	108.86	109.21	104.67	107.03	104.3	107.78	107.81	108.84	101.5	98.981	102.59	117.74	110.51	103.37	105.9	105.2	109.56	98.57	113.99	107.09	113.46	95.28	110.74	106.44	88.025
106.71	109.37	103.08	113.38	107.55	104.46	101.96	102	102.15	101.73	106.61	103.36	102.83	104.29	105.09	108.6	113.8	115.74	102.04	115.22	103.1	104.57	107.18	107.16	112.44	104.99	108.02	110.3	104.79	118.37	123.67	108.65	105.68	110.26	106.38	113.1	95.66	107.57	107.42	104.22	108.84	100.58	108.27	107.6	102.48	112.37	104.25	108.78	108.05	98.797
100.47	107.95	107.63	113.98	112.74	105.2	107.09	102.43	109.25	108.54	109.11	108.24	105.14	103.29	99.481	111.15	106.23	109.62	109.31	107.26	113.18	107	114.37	114.02	107.41	104.88	102.59	103.77	106.6	115.02	107.3	98.224	107.84	104.57	113.87	112.29	108.08	103.09	107.94	99.733	101.2	109.89	110.07	103.98	103.95	102.67	113.99	110.23	107.15	105.31
110.26	114.06	105.14	104.4	107.23	110.47	108.5	103.22	98.439	110.1	110.53	102.88	109.1	119.29	105.51	103.05	110.26	101.43	113.18	108.27	103.94	107.67	110.28	109.29	110.98	113.23	108.9	108.56	104.3	105.3	94.315	110.61	103.85	102.77	107.09	113.86	112.07	109.47	109.73	105.16	105.11	103.86	114.52	104.13	104.88	108.21	109.27	100.55	106.16	104.83
118.5	110.39	113.9	103.13	109.29	108.14	113.3	102.58	103.16	108.97	114.6	109.64	105.11	102.98	107.57	110.36	106.32	106.38	100.63	107.58	105.67	102.69	106.24	99.212	95.86	108.42	97.7	107.02	120.76	104.01	108.79	104.06	105.34	104.76	107.45	107.28	113.44	110.77	109.2	109.94	100.6	108.48	108.05	108.57	106.4	112.77	111.31	106.3	113.51	112.74
103.75	108.28	114.79	114.55	110.25	108.45	112.93	109.22	106.56	117.39	107.02	104.1	117.17	101.41	111.44	103.65	110.73	99.628	107.56	115.03	111.01	117.53	112.99	111.74	114.41	109.37	106.1	104.56	107.6	107.85	112.8	107.31	110.84	100.4	96.236	111.9	115.52	100.86	113.27	99.257	108.47	111.21	100.32	106.3	104.43	108.13	102.6	120.11	105.18	108.13
103.02	112.13	107.44	109.67	105.17	99.516	99.683	96.673	120.8	108.45	104.59	95.537	104.94	103.29	115.16	102.68	109.01	112.24	99.684	110.7	102.26	105.43	97.016	110.75	110.72	106.09	119.07	106.77	109.35	108.47	99.752	113.88	96.588	99.46	105.47	101.9	101.22	109.82	102.82	100.12	112.9	106.01	107.01	97.142	97.913	113.01	109.77	106.8	111.61	110.88
96.435	110.01	107.96	113.74	96.89	104.89	101	102.59	103.02	104.65	110.56	109.7	109.89	105.02	111.79	106.42	105.37	111.74	112.67	99.954	109.8	108.22	104.34	113.33	103.25	101.46	107.89	110.81	108.59	104.42	110.43	104.09	107.11	102.46	103.73	108.97	106.08	112.28	100.7	105.47	112.05	106.34	115.39	105.76	98.152	103.71	103.23	103.5	107.44	103.84
110.25	103.95	106.35	115.2	108.86	105.67	108.97	104.69	105.22	110.76	99.006	101.75	105.9	103.72	116.69	111.73	108.4	100.42	115.98	101.9	102.43	104.65	99.069	106.99	113.87	104.37	113.23	104.31	103.21	113.95	103.04	101.7	104.77	103.8	110.47	105.46	106.38	106.28	95.139	107.35	97.814	105.03	106.23	103.94	101.09	110.55	106.44	101.26	108.4	103.92
110.01	114.52	105.56	109.31	114.16	102.54	107.28	104.46	105.47	115.17	109.81	113.13	105.28	117.48	113.46	111.75	105.52	115.26	108.64	113.96	103.41	119.2	114.38	112.53	111.24	112.68	110.38	121.41	118.35	105.68	110.41	108.48	119.77	115.41	104.09	113.42	107.32	117.03	105.55	112.21	114.83	113.22	114.76	106.62	117.35	115.88	109.08	113.66	108.46	109.25
110.01	100.57	103.15	104.22	113.25	104.07	112.68	104.03	101.68	106.46	107.14	116.27	106.53	105.87	118.34	107.59	106.28	116.34	119.24	109.32	112.49	110.36	102.01	110.89	104.29	110.87	102.87	103.93	107.55	110.37	107.27	109.72	109.91	102.52	103.94	98.5	107.67	108	112.2	105.27	110.2	109.97	110.8	100.53	107.16	108.02	107.73	104.86	102.89	102.7
105.35	100.81	101.91	103.95	108.89	104.12	102.61	102.28	100.11	104.78	109.53	109.56	107.55	98.354	110.61	99.779	105.69	110.47	110.32	104.26	104.48	107.34	100.33	114.65	97.554	106.9	111.07	106.02	105.37	100.14	105.93	101.43	106.35	107.85	105.24	106.82	107.55	101.71	108.6	103.15	106.71	104.17	103.72	97.472	100.47	105.1	102.07	101.49	103.43	100.43
104.17	101.14	96.508	100.86	108.38	103.89	112.05	98.701	92.374	94.781	98.671	94.349	101.29	92.268	103.12	102.84	94.721	103.64	102.24	97.133	99.033	106.29	99.602	107.23	101.31	92.878	105.41	97.485	107.37	97.183	107.15	90.102	106.04	96.086	112.69	100.63	99.034	93.314	106.9	105.41	89.563	98.262	101.9	102.72	99.807	104.64	102.11	94.77	103.2	105.13
104.59	116.32	101.07	107.09	118.22	113.78	108.68	111.05	111.22	112.63	106.32	108.42	112.44	106.74	107.94	106.76	105.8	108.28	103.68	113.76	109.89	102.54	102.03	108.92	108.03	109.21	108.38	112.67	104.15	106.07	116.3	110.42	109.95	109.44	109.3	111.01	104.18	108.24	111.63	118.77	105.48	115.11	107.65	102.74	108.4	109.77	109.04	104.56	111.08	110
106.91	102.35	109.07	101.18	112.02	92.095	107.16	100.5	105.78	117.54	93.024	111.56	102.43	120.41	100.51	103.94	108.07	109.53	111.36	106.67	104.49	101.26	105.43	96.884	95.892	108.58	98.688	109.48	102.21	109.58	105.44	104.7	110.69	109.11	111.67	113.47	99.328	113.56	110.66	99.112	107.86	100.44	103.72	105.09	102.82	117.07	113.68	104.29	103.49	104.2
112.61	110.02	103.86	116.15	109.02	111.93	102.24	115.65	111.11	107.03	109.83	106.93	100.28	112.16	114.89	110.43	105.09	106.73	113.61	107.13	114.32	98.957	104.59	115.59	112.53	106.69	107.89	114.61	104.03	109.15	107.41	105.63	111.64	99.241	98.176	105.81	106.63	101	103.54	105.32	109.76	99.981	115.67	103.26	102.85	110.28	116.11	100.91	108.36	106.32
100.72	103.29	103.27	102.6	110.4	103.3	113.99	105.67	104.79	109.8	110.15	105.27	103.85	113.16	103.11	108.66	107.78	105.86	109.04	110.56	111.35	112.01	105.89	102.66	110.98	105.09	100.38	112.42	107.77	110.24	104.73	113.63	101.99	109.46	97.63	104.38	108.87	103.2	115.3	107.88	109.35	105.31	103.16	100.1	106.97	101.71	111.31	104.46	104.63	114.58
123.46	109	110.51	116.04	107.83	103.47	97.256	115.87	117.39	104.73	108.65	116.17	110.4	109.4	96.842	104.33	104.29	106.52	96.066	105.15	104.7	110.99	104.99	99.087	95.737	116.76	96.668	96.1	113.17	103.09	103.87	112.12	106.94	108.75	106.84	106.49	109.2	101.3	113.56	104.81	118.39	116.01	105.13	118.47	115.35	110.89	109.78	111.91	110.34	115.57
96.721	102.01	99.297	100.9	104.3	98.083	95.956	101.56	104.93	100.92	104.13	96.625	99.593	102.71	103.19	98.662	107.57	97.14	101.43	102.04	97.661	96.672	109.16	103.18	99.643	97.72	96.055	106.73	95.539	99.517	106.73	94.167	95.111	98.386	99.676	97.729	101.16	99.832	100.97	102.23	109.27	104.8	99.543	97.195	94.349	104.74	101.66	97.119	102.95	88.799
101.26	92.965	101.41	105.59	99.65	105.05	101.4	99.392	101.76	100.52	97.535	109.17	110.42	104.97	104.66	98.534	97.954	88.812	96.212	101.77	105.85	95.252	102.18	103.18	102.94	111.79	100.76	106.37	107.22	106.02	111.95	106.21	98.404	105.52	106.15	99.195	98.675	88.263	105.5	88.723	95.247	106.62	94.916	99.495	96.436	101.91	100.46	100.96	111.67	101.08
99.066	100.23	98.221	100.62	101.3	103.13	102.44	97.821	97.287	91.996	95.665	91.324	91.559	101.03	101.99	102.06	98.224	97.788	93.661	91.308	97.157	97.812	91.228	87.904	100.31	99.769	91.6	99.106	109.49	101.09	94.495	92.726	89.893	98.935	97.504	94.296	104.6	98.502	104.37	90.29	102.5	108.34	97.195	89.407	93.015	93.742	97.404	96.425	95.621	95.3
91.044	98.957	101.39	96.67	94.991	99.532	101.78	98.067	99.366	96.247	91.285	103.67	99.649	87.918	101.19	101.96	104.28	100.34	96.249	100.39	101.95	96.49	90.477	102.75	100.71	94.198	97.926	106.21	101.03	91.17	93.465	98.855	98.693	97.749	93.544	91.062	96.702	95.941	105.39	100	105.26	107.12	93.36	95.93	100.33	99.16	95.288	94.762	99.464	94.422
102.18	102.69	106.65	106.44	107.85	103.42	112.55	113.21	106.75	95.549	106.58	111.39	106.79	109.71	103.26	106.36	112.18	98.465	106.27	105.71	106.64	108.38	110.99	105.86	119.43	113.75	102.99	109.27	105.96	110.47	109.13	114.08	103.39	117.53	100.28	117.85	103.37	105.99	103.97	100.86	107.38	105.86	100.83	101.88	112.37	105.39	103.42	110.71	95.369	112.82
108.32	106.35	104.3	107.7	104.32	102.95	100.63	109.82	99.237	110.87	105.6	99.802	112.24	99.015	108.26	107.27	99.673	104.3	104.42	109.1	97.242	107.92	106.98	110.81	107.74	107.9	104.58	104.41	109.36	101.53	105.43	110.72	106.1	114.92	108.45	106.73	96.202	97.625	104.03	106.21	99.257	106.55	102.72	105.17	110.91	106.84	104.34	94.311	104.15	98.535
97.914	94.007	96.388	101.3	95.748	97.572	99.271	99.425	93.188	92.958	93.134	105.91	107.61	103.3	95.098	97.041	100.86	95.101	102.09	95.162	97.661	92.878	97.029	96.232	93.475	102.87	103.65	98.995	89.21	99.28	103.87	93.488	99.269	95.519	99.221	91.909	95.307	94.61	97.619	90.515	108.14	97.903	96.552	96.766	99.349	104.31	99.423	102.15	95.903	96.686
104.59	110.24	102.52	105.5	99.392	107.75	107.36	103.14	109.85	109.9	114.59	94.273	110.92	107.97	109.6	105.88	106.43	98.163	100.76	103.94	106.5	100.98	103.35	111.56	102.19	106.59	108.13	103.96	119.17	105.12	103.58	104.07	103.39	103.61	107.76	102.91	107.46	107.32	108.52	103.49	117.15	105.03	108.25	115.19	108.74	103.29	106.23	95.508	99.589	113.52
110.04	108.4	111.75	103.33	110.38	114.42	99.189	107.96	94.672	111.92	107.48	101.4	106.77	109.58	101.32	100.24	102.29	104.1	102.03	99.29	100.36	103.74	113.87	108.43	108.89	112.37	103.91	110.27	115.45	110.05	109.49	107.31	112.99	102.51	109.52	109.2	102.66	114.05	102.4	112.04	111.48	100.42	107.02	116.76	102.51	103.39	105.32	105.82	112.18	104.02
112.39	105.9	110.03	104.95	112.2	113.95	106.88	110.22	107.74	110	99.801	106.9	110.02	110.08	111.91	112.9	112.06	114.74	108.55	106.3	111.79	110.1	106.91	106.7	107.19	105.17	95.807	110.11	100.48	110.94	108.65	99.658	116.14	106.13	113.96	112.01	112.55	105.84	114.95	104.3	106.67	118.57	111.89	107.55	108.9	98.109	113.29	106.27	109.24	113.97
110.84	110.76	112.5	110.23	109.33	108.04	106.9	112.46	102.77	103.93	113.44	105.81	111.78	100.15	107.83	101.89	106.22	97.412	102.21	104.57	111	105.87	111.92	105.31	107.91	106.82	114.67	109.04	105.38	105.1	99.587	98.293	108.56	103.51	110.71	98.918	110.1	102.87	115.27	108.2	100.24	106.27	106.88	107.74	101.76	106.59	107.53	111.71	105.45	112.52
98.862	105.26	106.65	98.946	92.86	107.4	100.65	100.11	98.091	103.22	97.597	107.71	111.33	99.362	99.974	93.068	98.351	98.194	105.32	109.55	96.984	102.36	108.49	102.7	104.28	106.75	100.03	97.82	97.853	105.03	102.03	97.928	103.98	100.39	107.73	101.02	102.9	101.27	95.711	102.31	109.92	106.37	106.67	102.76	100.72	96.872	106.86	101.59	104.23	98.772
89.475	91.438	95.477	95.215	95.915	96.769	97.008	90.618	90.845	89.593	101.11	104.12	98.627	110.76	94.688	91.518	98.496	106.78	97.237	95.997	95.519	104.17	92.572	93.83	111.46	98.136	92.18	100.95	103.17	105.19	103.26	93.391	103.86	100.16	104.09	97.043	106.46	98.379	97.968	103.7	104.55	103.44	94.079	97.297	99.036	88.699	103.74	92.642	93.164	95.533
110	115.52	107.48	108.36	105.76	102.84	108.72	112.75	111.02	103.22	112.33	107.37	110	104.79	112.94	101.49	110.74	110.13	111.67	103.75	108.82	113.18	113.4	116.35	102.52	108.92	107.76	105.44	116.23	106.9	112.51	107.84	108.05	109.81	106.57	110.74	105.29	105.62	107.38	105.43	114.57	104.76	109.77	104.61	113.87	108.94	107.12	107.04	110.28	111.16
110.7	107.38	112.51	101.59	109.71	106.46	103.47	103.96	110.39	108.36	121.59	112.08	112.73	109.98	110.53	105.85	109.73	108.82	109.11	107.13	114.8	109.74	103.6	109.95	107.18	108.04	108.35	109.87	106.31	108	114.81	115.2	102.75	107.91	106.79	103.77	105.39	110.28	108.11	108.36	107.31	111.34	118.22	111.62	108.54	115.89	108.51	118.36	121.8	106.32
109.99	106.37	110.07	115.61	108.17	107.75	104.5	106.93	109.95	102.54	111.54	105.88	110.23	113.21	121.29	106.34	108.67	112.47	106.65	106.1	111.2	113.48	102.77	113.15	106.59	114.61	110.53	102.9	105.93	110.6	116.12	115.46	115.88	109.02	113.65	115.18	111.95	110.87	107.59	107.98	99.303	102.02	112.32	105.13	112.18	106.78	109.92	110.94	102.49	112.16
99.108	114.09	102.89	106.48	103.44	107.24	104.01	105.15	103	114.69	105.27	104.93	108.47	111.71	107.67	100.96	107.4	107.76	112.43	108.89	103.12	106.96	107.38	102.63	109.5	102.61	106.12	98.907	108.18	110.4	100.93	103.03	98.031	106.83	102.84	102.23	106.8	107.73	112.93	104.31	103.1	108.89	99.784	110.03	108.97	113.44	119.4	114.31	110.67	107.43
98.973	99.108	98.605	94.755	110.42	103.99	95.571	86.628	100.89	96.625	96.98	89.471	94.428	92.246	87.428	100.24	89.419	102.1	109.33	102.79	90.713	96.246	102.36	100.6	95.187	95.893	100.13	94.769	102.06	103.45	98.458	99.561	96.139	109.53	106.95	104.42	106.63	95.261	93.524	100.16	95.307	100.86	98.885	90.085	93.9	94.765	102.31	99.094	94.807	101.34
100.44	106.94	103.19	100.09	112.39	99.634	104.05	102.33	104.38	96.212	104.95	114.73	122.67	113.36	106.39	97.334	107.61	109.31	101.62	103.11	101.78	115.47	104.48	107.67	104.14	96.167	107.52	105.6	105.31	107.97	105.06	102.98	107.41	108.04	104.07	104.8	94.148	109.52	112.8	97.429	109.86	101.02	116.07	105.67	104.52	104.35	111.87	107.34	107.25	101.23
95.698	101.55	95.837	97.698	100.78	99.877	99.234	93.279	102.83	94.717	103.66	106.47	95.442	93.617	94.113	99.527	103.78	100.91	99.791	97.179	106.52	96.457	98.388	94.797	91.102	103.01	102.32	92.343	106.95	103.11	94.516	97.672	94.524	98.392	94.197	101.92	84.264	97.672	95.62	93.319	100.42	96.744	102.73	103.81	95.476	98.995	92.519	89.881	101.78	96.06
113.9	106.84	103.27	115.36	106.64	98.615	110.75	109.03	111.58	118.19	109.58	97.948	112.47	110.27	116.44	116.77	104.7	116.98	102.16	106.98	114.63	105.44	113.2	101.81	113.1	111.72	120.24	106.99	113.07	111.9	111.58	109.15	103.56	107.68	108.83	111.62	103.34	106.77	111.28	107.58	105.4	111.19	105.81	116.65	107.67	107.64	108.78	108.03	113.4	103.66
104.05	95.281	98.833	98.34	107.62	107.86	95.401	103.42	101.96	110.61	103.04	106.94	100.19	102.55	112.85	111.7	105.99	97.093	108.2	103.66	109.11	113.57	107.32	102.62	102.84	96.362	108.12	108.64	106.71	106.59	106.96	101.17	105.14	104.33	112.57	107.35	95.656	110.63	95.402	104.21	108.8	103.3	105.08	104.84	111.48	107.1	110.56	106.92	102.72	108.51
109.42	96.912	98.482	94.018	110.35	97.622	85.771	99.086	97.379	97.879	108.26	96.362	95.92	96.216	97.241	101.05	95.878	95.281	92.496	100.39	101.38	100.34	91.648	91.695	94.221	93.02	99.599	101.75	95.848	98.239	102.79	103.36	91.903	93.352	92.833	94.925	93.461	99.597	102.26	95.39	93.882	99.637	101	105.69	97.026	101.6	102.17	96.405	94.609	90.465
110.56	100.22	105.1	117.68	107.66	103.19	109.26	100.43	107.56	107.27	104.18	106.2	103.25	105.58	95.128	107.57	105.34	108.57	100.04	103.62	96.155	108.86	107.93	98.587	104.45	102.82	96.832	109.05	108.06	101.89	107.09	105.32	106.73	106.92	102.2	103.69	112.25	106.13	101.32	108.06	95.58	101.8	107.86	98.423	103.51	98.357	104.72	109.69	103.54	99.469
103.8	105.07	99.826	113.22	112.88	101.58	109.82	95.007	98.916	106.74	104.38	101.49	98.708	101.59	102.71	102.09	111.46	107.66	108.39	108.03	103.25	108.9	106.11	111.08	115.51	111.61	109.92	106.4	103.68	107.05	111.83	99.767	111.93	108.59	112.86	109.24	114.58	111.55	98.314	99.628	101.84	101.95	109.52	99.079	99.073	98.923	107.16	108.42	106.12	109.7
101.19	107.91	107.22	98.105	97.213	97.884	91.286	97.637	93.649	100.37	103.51	104.23	100.8	106.14	100.16	95.352	99.915	103.79	108.49	106.7	98.625	97.729	110.04	96.933	105.69	95.89	99.505	98.192	102.27	97.401	94.323	105.58	101.06	93.34	95.928	99.672	100.82	97.651	93.092	102.27	106.27	103.98	95.98	99.604	100.92	109.22	98.808	105.95	97.93	103.44
108.7	105.99	103.02	106.47	106.04	112.19	100.56	96.563	110.11	111.49	109.57	102.74	107.79	108.15	105.34	107.12	108.74	106.13	110.53	108.73	104.15	105.78	100.34	108.52	109.83	104.27	105.64	103.36	112.65	108.2	101.7	101.62	100.1	104.13	105.64	103.94	105.72	102.7	108.7	98.88	101.94	112.56	107.18	108.25	98.673	106.4	105.3	95.566	102.27	104.62
112.2	113.04	100.82	112.22	108.85	110.23	112.23	104.17	102.92	113.3	103.42	106.47	113.04	108.82	106.35	104.16	106.34	109.68	105.8	111.62	104.9	101.41	109.98	98.635	114.66	109.21	118.34	110.55	100.82	105.06	113.12	111.97	106.36	105.84	105.12	103.45	109.38	109.87	107.83	100.99	118.04	107.41	104.66	105.08	110.39	108.49	106.15	110.03	109.04	110.89
102.29	105.12	107	94.79	108.01	91.756	104.28	107.16	103.24	106.23	109.22	106.15	111.05	93.671	100.61	103.73	108.58	108.71	114.45	110	106.41	100.97	108.85	104.85	100.92	105.37	98.083	110.02	100.91	101.54	104.2	103.99	112.36	101.15	110.17	103.4	112.01	106.97	101.74	96.371	104.59	95.734	109.85	109.56	108.97	107.33	107.33	106.54	111.73	101.19
96.264	103.7	113.76	108.15	103.43	110.82	110.76	101.32	104.22	105.15	105.37	112.85	107.48	95.442	110.92	105.51	103.34	101.04	111	102.54	103.27	101.91	108.05	111.06	98.886	106.77	109.7	108.67	113.76	108.14	101.65	99.383	103.9	101.66	112.69	104.87	102.4	106.56	102.7	106.76	108.66	99.027	105.17	106.93	109.04	102.81	109.59	103.23	105.43	106.85
102.97	99.339	101.16	105.96	102.4	112.25	105.64	107.46	109.44	105.14	107.41	101.22	106.19	100.73	109.12	109.59	101.03	108.86	107.94	98.242	95.926	107.4	104.48	106.25	105.12	111.85	102.62	105.11	109.37	106.41	98.769	106.63	114.74	102.31	100.68	106.86	99.337	101.29	98.205	109.13	101.85	110.64	112.23	99.605	108.6	106.78	111.32	106.3	102.67	110.42
104.4	107.8	107.08	104.87	110.47	105.96	105.03	101.25	105.96	107.04	100.94	115.7	108.48	112.02	111.46	111.17	113.95	106.09	111.09	111.66	116.74	104.81	115.16	111.75	106.74	100.6	99.335	107.55	116.89	118.64	111.71	109.68	107.85	110.34	113.19	100.84	115	114.25	111.17	104.73	101.63	97.176	121.92	101.66	108.92	111.63	115.45	117.04	105.02	109.84
102.68	108.31	110.8	106.59	105.72	101.88	102.91	103.71	109.17	97.061	106.66	100.9	104.07	103.07	113.88	101.64	99.208	106.14	112.62	108.12	101.08	97.475	111.92	104.98	94.75	105.87	107.41	112.83	101.99	96.769	104.71	106.8	109.43	116.9	102.86	100.68	100.98	101.93	105.17	104.57	108.1	105.44	104.59	109.79	104.78	113.83	100.23	100.13	98.457	110.84
99.245	101.99	95.854	104.95	102.9	90.702	100.91	95.828	103.51	103.79	94.447	99.282	97.549	98.522	110.05	102	95.955	109.81	94.456	100.87	103.4	101.67	99.019	99.758	104.43	98.022	109.36	99.06	107.96	99.928	102.87	105.77	103.53	113.86	107.65	100.19	84.424	98.776	110.76	100.56	110.17	95.392	97.371	104.15	94.628	101.13	102.45	104.38	103.42	102.92
89.947	106.7	95.127	97.726	94.032	101.79	103.17	102.56	99.115	102	97.476	106.92	102.46	92.275	102.28	104.51	94.959	99.326	106.83	102.42	92.042	104.22	102.3	105.15	95.053	97.451	100.81	93.922	92.812	87.016	102.82	93.382	102.91	107.83	98.464	92.884	98.44	100.34	94.187	104.69	101.74	104.11	83.572	102.92	103	97.771	102.7	103.12	107.06	101.14
105.98	108.06	112.6	107.1	108.89	113.45	103.53	107.38	104.93	109.59	107.98	106.98	112.88	107.92	102.15	115.71	108.28	107.14	105.73	109.98	107.38	103.31	108.73	105.02	111.43	114.5	110.88	101.3	109.96	107.71	106.86	103.54	107.15	108.04	105.12	104.51	98.913	107.36	113.32	108.38	105.24	106.58	98.297	103.93	105.08	113.73	102.49	112.38	108.54	97.407
111.78	101.18	112.52	100.16	105.18	109.65	99.738	97.336	112.33	109.77	108.77	101.11	108.06	107.76	107.58	100.84	110.14	107.88	107.29	104.34	108.55	106.06	110.58	112.35	107.06	104.89	107	109.1	108.86	106.7	102.81	98.609	105.83	115.8	108.34	99.392	106.13	96.799	108.51	109.58	107.5	97.59	108.13	109.93	105.71	104.08	96.211	107.85	110.35	109.56
106.66	101.41	104.7	111.7	108.23	103.33	106.76	95.784	105.79	108	96.909	107.53	112.76	102.7	107.75	110.73	99.195	99.174	103	97.191	102.24	105.5	107.22	115.43	108.52	103.29	113.94	106.79	114.35	105.92	103.21	111.24	114.6	105.36	107.86	104.49	101.78	104.89	106.78	104.63	101.28	109.17	100.38	103.44	109.4	109.04	105.75	105.37	105.85	103.07
98.951	101.74	98.956	108.97	97.019	96.106	90.526	97.487	94.321	94.469	91.715	102.25	96.18	100.44	101.96	95.159	99.593	95.928	97.719	96.416	105.12	98.949	96.218	100.89	95.548	97.823	94.566	99.373	99.768	96.655	91.582	93.425	95.913	99.095	96.436	97.453	83.61	99.895	96.258	91.068	103.64	101.56	96.382	93.669	95.443	92.171	100.32	96.119	98.047	91.626
113.65	105.35	110.83	117.34	110.49	104.86	109.07	105.82	115.48	105.19	103.36	95.259	106.33	95.9	113.74	106.18	115.87	106.48	109	98.856	100.36	107.64	108.1	107.94	96.015	105.65	101.87	101.8	103.55	104.76	103.87	106.09	101.15	113.57	107.9	107.42	103.04	109.87	106.29	102.56	105.41	102.57	101.73	105.57	110.87	106.74	108.6	100.02	109.68	100.52
111.67	109.32	111.17	114.4	112.28	110.21	105.62	110.12	106.77	103.49	112.94	104.57	110.47	114.56	104.4	112.38	113.29	105.55	110.77	116.16	110.16	108.34	111.55	103.01	112.71	104.94	103.26	109.39	114.77	108.19	109.03	103.03	107.37	114.99	114.1	112.28	104.89	106.5	110.04	109.24	105.37	105.13	112.02	110.32	109.8	111.66	115.33	119.54	97.536	111.33
102.34	111.43	101.01	108.8	97.722	111.55	98.639	102.39	108.62	105.21	112.44	105.92	111.52	103.64	100.46	108.55	103.69	106.34	104.85	114.63	104.8	110.91	107.86	103.77	103.69	107.69	93.784	99.094	104.87	99.556	105.6	113.94	109.78	106.15	110.55	114.08	106.24	101.03	113.73	103.38	107.02	106.51	113.28	109.57	107.34	103.3	112.51	111.27	105.71	106.21
111.58	110.58	110.64	106.56	108.57	103.82	113.54	110.65	110.01	113.93	108.61	105.2	115.37	101.54	105.05	102.46	102.64	107.4	106.5	107.45	114.7	103.74	111.9	110.2	114.9	111.57	114.78	107.36	113.12	99.142	99.699	105.75	103.95	114.13	111.89	103.52	106.81	112.37	101.46	105.3	99.455	109.85	106.53	100.05	100.48	114.57	111.04	110.29	99.113	109.67
109.34	114.41	112.02	105.97	111.3	113.51	106.68	113.38	104.65	105.99	106.36	118.64	115.52	111.17	105.79	100.21	112.06	105.11	103.24	101.68	111.46	101.65	108.22	107.47	102.15	101.94	102.98	104.33	111.9	108.83	115.87	104.92	115.66	110.24	106.02	101.71	107.48	100.93	106.95	105.35	106.03	112.16	109.58	113.21	102.97	109.39	111.64	102.31	111.03	100.72
102.03	102.99	113.18	104.85	102.43	104.71	119.48	105.91	102.93	117.76	109.67	103.44	107.78	104.59	104.4	106.31	111.41	100.33	109.79	106.35	103.79	110.68	110.65	105.96	113.34	105.69	104.39	106.25	103.98	116.21	110.64	104.35	113.93	106.55	108.33	107.84	106.98	105.08	106.71	103.72	107.94	107.66	107.13	112.2	109.12	106.7	107.41	108.37	108.32	95.46
93.736	92.33	105.37	104.15	103.7	100.31	95.017	97.189	101.8	110.74	112.95	98.49	95.623	107.62	109.21	105	99.894	101.13	104.64	98.261	89.831	99.877	95.908	103.3	106.47	98.935	97.323	108.56	99.792	102.85	102.6	97.683	97.903	105.25	103.14	94.112	102.59	101.17	95.62	104.51	93.783	100.44	100.49	99.911	103.29	98.191	93.554	98.384	99.954	97.564
101.92	109.64	107.97	100.14	110.52	104.57	93.891	106.57	104.93	107.18	111	108.38	100.02	105.71	104.37	107.85	103.68	97.693	104.73	109.54	99.298	108.18	107.35	101.37	112.98	106.41	106.73	98.832	107.49	94.539	108.21	114.32	100.73	108.94	108.97	103.15	107.43	110.99	97.27	101.08	104.73	111.5	105.94	116.04	112.77	101.05	103.48	104.57	103.87	106.69
95.265	96.564	89.894	93.516	97.724	100.06	99.934	103.2	99.291	98.106	97.882	95.467	104.49	102.1	95.745	102.32	103.9	100.36	94.159	93.139	91.209	101.81	100.53	106.1	100.77	99.396	94.055	98.94	90.477	96.868	95.726	104.59	93.168	97.993	95.329	100.57	94.048	92.222	106.31	91.747	95.41	90.772	103.58	94.419	100.26	97.763	104.81	100.89	94.195	110.85
94.919	94.315	95.774	91.594	100.17	96.852	101.21	102.99	100.92	101.32	102.86	104.67	94.282	100.43	96.457	101.95	96.618	100.94	93.735	101.52	103.13	98.467	105.84	100.45	105.57	105.55	104.65	102.69	99.431	96.197	98.311	96.424	104.15	104.55	92.183	108.5	94.782	97.203	90.793	92.774	97.32	91.399	98.293	101.51	102.2	91.214	99.887	87.333	95.32	107.27
101.84	106.53	111.99	110.33	106.41	102.7	107.12	109.47	98.592	112.53	100.66	114.31	104.35	104.96	103.48	108.23	110.19	107.49	101.76	98.244	103.56	100.15	104.7	107.04	94.899	104.45	104.49	102.05	103.74	102.92	99.166	107.04	113.56	103.39	101.48	100.81	109.04	105.08	99.168	96.635	109.59	106.17	122.62	91.356	107.24	107.92	113.48	104.5	112.81	105.02
124.22	107.11	110.89	103.92	98.229	112.64	107.52	108.44	111.18	109.95	105.11	104.25	108.01	113.18	111.75	107.12	105.92	105.88	114.09	108.85	101.7	102.12	108.19	108.81	99.948	117.39	109.59	115.57	103.67	120.04	111.71	117.15	107.91	111.03	103.74	107.68	111.81	113.87	112.81	105.67	109.23	108.61	110.71	98.678	105.02	110.57	107.43	105.21	107.94	107.72
107.44	99.698	104.94	106.61	113.2	98.165	107	100.94	106.05	100.9	103	111.76	96.674	96.655	101.1	102.91	102.31	105.04	104.58	98.636	106.29	100.79	100.83	107.68	99.852	96.94	104.99	92.637	99.476	96.62	91.08	101.69	103.47	99.943	96.506	106.82	103.84	98.488	100.88	108.04	104.7	91.607	105.63	97.029	101.49	103.01	101.37	107.52	109.19	98.965
98.832	94.488	95.334	99.759	103.96	100.3	99.982	89.561	95.216	97.132	97.504	100.67	101.36	94.474	102.18	100.48	97.801	95.212	100.9	95.635	91.458	106.35	100.73	99.656	96.11	100.81	102.32	98.129	103.98	94.564	96.987	98.551	90.085	100.94	98.25	100.43	104.33	101.71	96.909	97.58	94.564	105.49	101.95	105.34	100.99	98.054	104.7	102.91	107.14	95.052
108.78	100.13	110.19	115.52	111.97	100.75	103.83	108.33	106.6	109.96	111.6	107.51	109.79	104.84	110.79	110.54	108.25	97.301	110.71	118.4	111.6	106.75	101.86	100.76	109.45	113.26	110.61	111.07	108.4	103.51	107.39	106.57	114.13	109.1	99.197	93.921	108.32	111.96	114.05	108.35	113.26	98.344	108.47	105.06	103.05	105.06	106.54	112.09	100.57	105.4
111.46	102.9	100.22	101.78	111.19	100.63	110.42	108.31	102.22	106.57	103.94	101.15	106.64	107.21	108.48	108.31	111.85	100.77	109.92	106.41	107.19	112.89	102.44	109.69	105.24	118.56	110.58	103.28	105.36	107.42	106.56	112.51	120.53	107.95	103.5	101.08	106.91	107.83	99.963	110.27	110.53	108.95	112.41	107.13	99.48	93.649	110.23	114.55	106.75	99.362
103.63	107.21	89.31	98	100.96	89.423	93.818	96.123	99.268	98.017	103.37	100.81	107.17	94.226	100.97	95.524	98.666	104.02	93.851	99.753	95.921	98.4	102.5	105.27	97.671	102.81	107.41	104.22	100.94	100.79	101.16	105.94	93.041	98.465	94.386	93.303	107.07	99.724	99.723	102.95	93.456	86.977	96.586	96.326	90.911	104.39	96.994	93.22	102.3	97.688
93.269	99.328	94.179	94.511	101.02	103.32	96.25	94.389	102.09	102.65	103.5	102.57	109.92	106.75	95.595	93.927	89.872	98.678	91.196	93.481	100.92	99.242	98.621	103.78	94.804	89.358	103.67	97.145	92.435	86.429	100.45	98.239	95.882	95.244	91.915	93.912	92.47	100.18	103.71	93.448	100.58	95.27	99.436	105.9	112.49	98.749	93.721	104.26	92.971	102.05
107.7	106.04	104.74	104.58	110.43	109.04	105.41	105.61	103.88	106.99	102.22	105.61	108.35	101.19	100.17	109.88	110.18	107.25	103.37	109.36	112.72	114.92	113.87	103.37	122.45	111.88	104.34	99.337	108.43	107.85	111.95	109.21	112.55	117.4	104.83	104.56	114.47	113.11	116.51	113.12	111.44	102.68	113.47	104.85	109.87	111.03	108.17	111.65	109.16	109.2
107.22	104.74	100.18	108.18	102.66	105.89	103.85	104.06	97.848	102.68	107.4	100.61	106.79	96.15	104.54	105.55	100.67	105.17	104.77	111.89	109.63	117.55	102.2	110.26	110.88	107.89	112.13	102.18	110.01	101.3	106.07	108.7	112.86	102.37	96.869	106.43	104.55	101.6	105.05	104.8	108.11	107.74	105.26	100.56	109.6	106.06	106.15	101.95	102.35	97.795
114.2	114	103.14	107.17	105.45	110.14	108.45	107.23	105.99	110.78	101.18	106.54	110.52	111.6	111.84	107.99	111	106.74	101.65	100.11	104.46	115.94	105.2	103.33	108.95	103.32	107.99	102.54	107.86	104.53	102.91	101.35	101.88	119.24	109.91	99.766	96.578	107.76	108.08	107.95	108.71	110.96	108.07	107.11	94.897	100.35	112.08	100.38	109.56	94.789
103.88	110.65	106.89	109.28	102.66	107.42	101.29	106.98	105.84	112.94	111.95	105.6	106.54	108.03	106.54	111.79	103.47	106.33	113.62	110.21	110.86	102.17	110.47	113.11	100.95	107.58	101.26	104.2	116.32	107.65	115.4	101.23	101.25	103.56	111.55	98.029	109.71	102.53	107.94	106.45	106.98	111.45	111.08	108.37	105.16	113.29	108.19	113.59	118.67	110.41
97.282	99.132	109.46	107.59	112.13	111.54	108.44	107.48	106.87	106.12	104.25	109.59	101.7	107.03	112.95	101.02	112.03	108.25	106.77	109.27	103.18	110.39	106.43	102.15	98.582	110.23	102.42	109.66	108.88	104.64	110.51	102.34	113.52	94.183	107.87	105.56	103.31	106.02	108.57	103.75	105.45	107.09	101.86	97.875	98.558	110.08	108.79	97.906	103.14	111.29
103.29	105.13	108.12	105.79	99.232	108.44	107.29	109.81	96.815	102.79	101.75	102	105.26	112.52	117.3	108.86	110.88	116.66	111.19	110.78	108.73	108.3	105.75	110.19	105.74	107.72	124.01	109.54	103.5	110.01	110.26	108.25	103.75	106.8	103.63	112.55	109.82	99.705	118.51	113.44	101.35	112.09	111.29	112.26	108.64	97.938	109.92	101.86	109.38	112.06
103.17	108.19	107.5	106.83	109.35	106.42	105.07	101.18	92.819	103.03	104.8	109.95	121.76	101.05	110.56	110.14	99.214	105.66	107.14	112.41	102.78	109.11	99.137	111.59	97.72	111.14	107.61	103.82	112.76	116.54	106.16	106.89	100.11	107.04	101.82	106.06	114.72	105.72	99.106	105.09	101.7	107.14	109.32	108.21	97.495	105.2	108.48	115.88	104.28	103.42
111.66	103.4	106.74	98.054	100.9	110.33	101.71	109.7	103.89	102.06	105.67	102.79	107.2	103.59	92.834	102.27	103.55	103.82	100.58	105.02	108.06	103.05	107.83	105.67	103.2	106.87	99.265	110.46	102.44	102.69	100.19	106.74	99.059	110.75	99.669	103.45	100.17	108.81	105.33	108.05	98.76	106.1	103.08	103.71	116.75	107.3	93.294	102.93	98.486	103.58
107.91	109	108.79	101.08	106.65	102.69	91.633	100.82	109.16	109.08	104.28	104.05	112.3	105.14	109.88	103.99	111.46	103.79	104.4	115.23	101.55	111.06	110.09	101.53	103.47	101.71	98.328	102.61	103.41	102.97	112.34	102.84	101.85	111.56	109.45	109.99	100.13	109.91	104.03	103.63	102.6	107.38	108.06	108.36	98.13	110.61	112.39	104.31	104.5	111.29
109.06	101.71	106.83	93.898	99.965	112.62	105.04	110.97	105.69	110.4	105.47	103.82	100.05	96.753	106.74	106.41	102.19	115.49	109.44	108.54	103.05	111.44	104.36	104.53	103.39	103.25	110.99	105.09	102.91	110.75	104.46	98.086	105.59	105.85	106.92	100.51	102.41	120.07	110.44	106.36	100.19	107.25	102.72	103.76	106.9	116.01	105.18	100.63	103.82	101.46
99.71	99.172	105.28	106.23	106.1	96.413	99.853	104.57	90.954	106.72	101.87	96.863	97.283	96.451	105.86	99.614	103.4	95.037	98.82	107.55	102.1	103.2	99.566	95.313	98.974	101.68	102.52	93.318	101.69	96.117	106.99	103.22	103.14	97.838	109.36	104.62	94.082	95.722	109.27	99.288	101.1	98.37	109.13	101.44	99.758	97.282	94.473	107.7	101.55	105.09
111.78	113.05	100.08	112.82	105.42	103	100.83	102.63	107.05	99.571	106.7	98.648	98.856	105.93	106.74	103.79	106.11	104.93	103.06	98.44	104.08	109.22	97.76	105.12	118.43	104.73	111.73	96.012	110.36	110.69	99.674	94.83	112.14	88.909	114.79	102.01	104.91	94.307	110.17	105.67	104.85	99.656	97.574	102.46	106.86	112.14	109.97	106.31	106.58	111.3
100.08	112.08	105.24	112.36	106.52	113.03	113.63	108.3	112.66	101.05	114.36	104.56	110.35	102.98	121.04	102.53	101.22	108.13	110.33	110.13	112.14	101.84	107.4	111.67	113.08	111.61	117.15	105.35	95.642	106.27	103.35	113.44	109.49	96.623	102.8	110.11	110.3	107.86	102.25	99.683	107.08	108.61	108.06	107.34	116.64	102.57	102.74	116.01	111.04	114.41
113.72	114.33	105.92	100.21	111.47	109.52	104.78	111.09	108.4	107.77	117.44	104.63	106.01	111.34	117.88	112.32	107.07	113.2	112.45	107.98	111.21	107.38	102.53	113.2	105.13	113.29	108.86	104.31	107.34	102.2	111.19	104.65	114.37	109.41	101.28	106.88	113.66	109.55	106.29	106.65	100.19	106.51	111.44	107.04	106.22	115.79	110.76	107.71	105.22	107.55
100.79	97.656	105.04	106.89	99.429	110.36	110.85	105.06	107.45	112.65	105.42	105.86	107.34	100.79	103.13	107.19	105.22	107.56	108.38	108.22	106.13	99.433	105.99	105.76	105.82	106.89	103.81	107.35	104.21	99.007	113.88	107.43	97.679	102.89	104.81	109.8	109.72	108.21	100.86	105.44	101.94	102.93	95.454	100.78	108.79	112.7	106.48	105.54	106.07	102.87
101.68	101.68	95.991	101.24	93.818	100.11	86.922	97.607	95.869	107.36	94.594	98.436	99.576	96.138	101.27	100.59	96.197	97.968	96.515	98.923	96.338	103.34	104.81	103.81	91.819	97.231	98.1	97.678	99.158	92.375	100.64	108.49	86.817	97.553	104.96	102.46	100.6	103.31	101.09	103.95	97.314	98.139	94.381	93.61	104.62	93.417	98.372	98.563	101.11	105.75
102.39	105.59	106.4	109.45	110.2	105.8	105.29	105.72	101.95	118.25	100.74	109.71	111.25	102.54	105.92	99.241	110.05	106.63	102.39	105.01	105.06	99.893	112.67	104.33	101.37	96.936	100.36	106.22	107.69	107.14	101.19	100.92	108.63	99.494	106.99	102.8	108.67	103.85	107.12	103.94	116.07	115.72	107.16	106.98	107.58	107.51	104.19	106.81	110.55	102.52
113.42	106.45	105.4	94.841	109.99	110.8	104.97	106.04	101.22	101.87	106.77	109.27	99.182	106.14	110.55	106.06	103.7	102.5	107.72	102.28	108.8	93.008	101.81	110.13	106.68	104.98	109.61	104.05	106.3	107.89	108.32	102.68	103.77	99.961	108.54	113.41	112.03	109.49	98.807	107.64	102.71	99.825	103.97	104.76	99.644	115.71	96.799	107.71	104.2	101.74
105.63	111.58	109.8	103.12	98.114	104.23	100.75	107.41	103.61	112.02	110.34	97.674	97.343	103.49	100.05	108.29	102.69	101.59	106.86	106.27	108.27	99.314	108.47	101.92	109.23	107.4	104.59	106.93	107.68	105.12	106.81	92.577	99.478	105.83	105.97	108.17	102.87	110.48	104.57	108.13	105.89	104.87	104.93	108.05	110.71	110.12	100.2	101.93	102.53	111.14
100.94	109.65	110.58	106.09	111.37	107.49	108.08	96.416	105.73	101.32	116.25	107.48	109.2	103.54	107.52	112.32	110.06	103.7	101.57	113.02	106.28	114.51	104.83	107.09	109.88	104.73	108.96	109.11	106.63	107.69	100.19	100.96	109.23	114.11	110.42	106.83	109.31	113.9	102.14	103.16	102.79	114.89	109.88	106.38	111.59	108.59	108.15	111.28	101.97	105.76
100.59	100.1	96.794	96.777	92.536	104.01	102.52	100.86	113.4	97.231	96.792	91.438	99.018	94.536	105.6	99.119	98.814	103.77	98.708	94.396	97.082	103.67	104.34	101.42	96.395	104.93	90.125	105.49	95.451	96.795	90.267	109.41	103.82	101.91	98.192	97.313	93.787	103.35	90.809	91.655	97.569	97.02	103.57	92.005	98.26	96.193	95.296	95.847	90.896	100.09
101.88	94.276	106.4	106.12	106.99	96.703	105.59	99.295	109.02	108.25	100.59	94.302	110.71	102.3	108.17	112.81	104.15	103.19	107.26	103.23	101.45	109.04	115.01	95.09	105.13	109.19	102.21	103.54	101.51	116.14	107.49	97.758	103.56	101.15	96.785	115.25	115.2	112.23	108.99	109.8	102.02	110.31	107.84	108.22	109.91	111.99	103.69	114.82	107.46	112.14
106.39	110.69	111	96.017	105.35	108.59	102.41	104.86	100.26	107.77	103.02	101.99	104.6	105.36	96.302	107.76	111.02	109.55	105.81	105.93	109.68	101.29	114.17	112.53	113.39	107.54	103.11	105.93	107.85	97.572	104.6	108.06	102.29	105.82	112.86	108.66	102.65	110.8	106.31	105.86	104.88	103.57	101.22	101.19	102.73	103.64	108.36	101.12	104.29	104.45
104.72	103.07	101.67	103.48	101.06	105.88	97.324	99.541	104.55	106.15	103.01	103.75	100.5	107.9	104.64	109.49	101.79	107.58	107.62	107.38	100.07	107.42	110.44	107.81	107.94	100.72	115.78	109.72	110.01	105.57	104.25	117.03	108.28	105.61	104.66	104.23	99.904	103.27	108.41	111.71	107.09	108.15	105.58	104.09	107.91	98.191	111.1	110.49	105.1	103.7
105.99	102.84	107.37	111.55	115.36	116.97	109.4	102.13	103.65	108.41	103.86	114.8	121.31	109.67	107.35	109.43	104.95	121.4	103.05	114.1	103.04	114.9	109.17	104.79	110.39	100.57	108.29	110.23	103.75	112.84	107.55	110.62	111.28	108.19	114.77	111.96	113.67	114.53	114.41	111.59	108.12	110.05	106.73	105.52	105.35	113.92	102.83	108.07	100.22	109.8
104.89	108.86	105.22	108.66	117.45	121.16	114.32	101.87	108.33	117.77	108.29	108.25	109.39	114.75	119.54	100.23	120.33	111.87	110.26	108.49	111.93	118.88	115.56	105.79	117.34	106.05	108.21	115.31	113.29	110.2	110.84	106.85	102.7	108.64	109.41	114.92	106.05	105.49	108.64	106.2	109.66	115.33	111.08	123.51	110.52	105.52	108.4	106.77	104.49	107.85
112.62	112.29	106.45	112.19	108.96	110.63	118.51	104.74	107.5	112.26	103.29	112.13	114.79	98.831	108.45	112.08	109.67	118.28	114.91	107.82	108.95	108.47	105.23	113.57	113.4	99.838	111.17	112	115.89	108.7	110.26	100.37	110.7	112.28	103.06	100.62	111.64	105.37	111.88	102.78	112.53	106.89	111.92	110.3	104.87	111.61	118.05	106.6	106.88	108.43
101.46	95.765	97.115	97.882	97.986	100.86	94.472	93.892	94.668	107.38	86.823	91.619	108.19	101.28	94.604	96.326	102.92	88.637	101.37	94.572	100.95	97.962	99.401	100.06	100.36	99.392	94.651	100.5	99.747	103.43	95.287	110.1	103.32	103.51	102.08	96.037	97.361	105.08	107.79	103.66	94.938	106.74	102.09	94.285	95.459	98.43	105.69	93.007	98.348	106.24
90.304	95.52	94.738	101.36	102.3	102.48	102.92	96.286	102.45	92.945	96.132	95.484	97.809	100.84	94.514	105.63	98.943	98.154	101.53	98.917	90.279	99.595	92.427	98.317	104.85	95.64	100.8	101.69	93.503	99.351	95.315	105.66	92.631	109.54	96.113	99.373	102.81	92.109	87.975	96.793	100.75	95.075	96.55	93.93	100.32	100.59	96.347	92.293	98.533	99.149
110.94	116.03	113.75	108.73	101.1	109.37	102.02	107.71	95.431	108.62	101.94	96.195	101.43	103.55	103.49	111.35	108.5	107.98	106.98	108.53	105.38	109.4	103.44	102.78	111.02	98.29	101.31	110.62	108.06	99.671	113.4	99.75	116.66	103.7	107.13	100.14	106.94	108.86	110.04	106.28	107.24	104.09	102.89	100.96	97.27	99.49	98.424	107.89	102.85	108.26
113.52	116.89	112.05	101.38	104.82	109.42	111.35	110.62	100.44	113.36	118.84	109.64	114.85	105.63	112.82	103.74	104.07	104.54	113.43	116.61	113.83	109.13	111.7	115.01	107.85	108.3	110.76	115.03	113.02	106.92	107.73	114.39	107.43	104.93	107.69	111.16	108.38	119.49	106.93	108.69	102.05	111.75	115.22	112.62	109.31	105.88	107.75	108.27	106.14	104.42
109.63	108.4	103.17	101.33	106.07	103.19	94.24	105.3	104.97	107.2	111.02	103.95	106.94	114.69	103.53	111.52	103.16	108.07	99.915	106.44	103.45	109.75	112.53	108.41	109.34	103.46	106.07	109.24	105.35	106.12	111.73	103.14	105.52	108.76	103.06	120.11	113.48	107.87	106.55	103.35	110.44	108.3	119.36	105.46	106.62	101.67	109.89	106.09	112.84	106.36
111.3	104.28	104.41	112.94	95.571	117.92	109.08	109.55	105.25	96.711	112.3	105.13	110.36	113.93	109.49	108.1	106	112.56	100.28	109.57	110.62	104.63	103.4	103.89	109.31	105.88	103.67	96.591	111.04	108.18	101.18	112.16	103.18	115.54	108.26	107.4	102.95	101.21	118.26	99.63	107.89	111.21	91.291	117.12	106.75	103.89	110.54	99.419	108	108.11
111.63	107.81	108.6	110.11	109.62	111.18	103.27	105.74	106.05	114.3	114.22	113.18	113.1	116.28	103.91	110.95	100.87	107.06	108.82	108.1	104.16	110.85	107.04	104.87	109.44	111.28	108.19	104.23	109.31	111.79	113.08	114.1	104.44	110.51	112.64	109.2	107.51	110.2	111.32	106.36	106.27	112.47	112.38	110.67	108.17	104.74	101.94	109.12	105.98	116.72
103.98	98.14	98.643	94.039	97.715	98.552	94.567	99.254	101.12	102.81	107.24	107.45	105.75	91.12	93.734	102.02	94.357	99.824	96.074	104.57	102.66	95.204	102.66	103.06	100.68	99.875	102.57	98.715	101.05	95.878	97.965	104.95	100.15	101.69	102.1	102.21	98.415	95.638	100.78	95.989	102.56	108.05	96.811	93.845	92.916	99.578	97.624	107.57	98.943	97.571
114.38	104	112.77	111.37	106.83	109.21	107.6	108.77	113.75	107.93	114.52	119.1	113.92	107.17	100.75	114.18	108.24	106.3	102.82	114.03	109.6	112.98	110.48	110.96	118.37	114.36	111.63	106.28	119.37	119.11	113.66	107.97	114.98	109.51	111.3	109.69	107.24	108.53	110.17	112.35	108.46	118.14	107.9	105.81	117.75	120.26	105.57	107.24	110.47	109.07
103.6	95.777	103.71	97.607	100.36	104.93	102.08	98.183	100.93	104.91	101.98	109.57	101.19	106.24	115.37	98.551	98.547	103.63	101.06	104.37	96.926	108.28	105.92	98.218	104.34	103.57	98.771	102.41	106.83	101.73	95.672	95.038	102.22	105.11	99.279	100.23	99.25	106.59	101.08	98.276	98.643	98.607	103.99	103.92	100.35	98.042	92.378	97.824	110.36	103.21
110.24	106.71	117	101.2	111.62	104.54	101.05	105.97	110.72	106.22	115.9	108.13	113.85	99.518	101.66	98.567	100.62	103.84	108.74	111.48	113.35	99.129	111.94	109.81	105.77	115.77	105.51	109.4	109.43	98.522	112.41	94.367	108.43	108.26	101.53	110.16	110.62	102.82	103.65	101.45	113.9	104.64	107.6	113.64	105.27	110.31	108.42	107.16	104.84	116.18
98.595	104.34	109.44	100.01	106.23	112.19	109.22	106.28	104.49	108.27	103.39	96.325	109.64	110.37	101.33	98.656	106.23	114.12	102.75	100.68	105.54	99.393	103.97	102.26	107.57	99.187	101.8	106.24	107.37	98.217	103.48	99.676	101.29	105.06	99.614	88.624	94.098	115.21	115.78	107.2	97.578	104.46	105.78	98.403	102.79	104.15	100.9	109.28	103.51	109.14
106.68	107.39	96.984	107.7	105.15	96.503	99.396	99.72	97.496	101.79	100.81	108.08	93.03	100.08	94.191	106.27	95.176	103.04	98.628	104.36	102.67	93.53	87.896	103.48	89.118	99.655	95.426	101.96	86.74	103.08	93.694	102.45	94.544	104.86	108.78	96.496	101.58	98.737	93.293	92.421	97.874	96.65	101.65	105.89	96.097	92.574	97.106	100.65	93.143	101.62
107.89	111.52	105.56	109.62	108.98	103.88	99.807	106.24	106	109.93	112.18	104.82	109.11	100.39	105.38	104.38	107.33	104.88	108.1	98.021	99.722	99.242	111.6	116.53	106.04	105.42	118.32	110.44	106.02	109.17	97.942	100.97	110.26	110.82	113.19	115.24	105.89	120.24	107.26	108.12	115.65	114.62	101.85	109.29	100.66	109.74	100.64	103.14	103.28	103.88
102.95	102.38	98.396	95.023	89.193	98.436	102.64	102.02	96.824	95.819	100.16	107.79	95.993	100.41	92.209	98.651	99.657	97.726	99.594	106.64	93.416	98.415	105.13	97.207	98.849	92.99	106.9	99.997	104.72	99.331	99.403	103.29	104.06	97.054	90.742	109.25	98.136	96.605	100.13	90.402	107.29	108.78	103.37	104.55	98.45	100.14	107.02	91.165	108.16	99.215
110.26	97.623	105.1	111.27	102.4	97.347	108.33	109.23	108.9	116.05	105.56	111.77	109.65	103.26	100.12	107.47	104.39	103.94	109.06	103.83	102.84	109.63	118.64	112.34	98.867	101.24	111.48	111.6	107.58	113.59	104.85	107.36	112.28	108.06	109.64	107.76	104.7	111.35	109.98	107.41	101.58	101.22	105.87	100.43	105.91	104.38	98.973	99.45	101.31	99.119
115.53	111.83	113.78	107.12	114.6	120.27	107.44	106.22	105.26	97.124	112.66	114.29	111.08	111.05	118.13	107.39	111.09	107.3	105.23	111.59	114.15	118.26	107.24	107.28	114.52	101.28	110.95	128.87	109.89	103.91	106.99	103.23	104.94	114.13	110.52	118.71	121.06	109.37	101.72	109.53	106.79	113.82	106.84	105.95	114.58	101.23	112.6	112.71	105.97	113.32
106.16	105.92	105.13	93.539	112.68	109.26	99.052	103.62	104.49	110.83	111.72	115.64	104.42	101.73	109.28	106.36	102.03	103.91	104.12	101.73	96.81	107.08	106.28	102.36	103.92	101.62	109.84	105.37	110.8	112.74	111.53	115.22	105.69	102.88	110.62	115.75	104.33	108.94	104.85	111.1	96.438	104.61	114.66	103.54	104.88	105.1	100.61	108.83	103.12	104.07
96.752	99.364	94.985	99.694	95.192	97.243	96.045	100.98	104.23	99.681	97.243	93.663	106.16	97.272	110.65	95.771	105.45	99.116	102.74	103.29	101.27	102.93	90.192	101.24	105.84	95.935	95.897	91.383	99.201	89.516	93.129	91.397	100.49	98.119	98.92	99.231	104.3	102.99	105.39	91.954	104.31	103.9	100.73	105.11	100.74	94.554	94.052	96.264	99.398	100.53
108.85	107.47	109.1	105.19	110.2	118.77	101.93	105.33	102.93	111.55	105.19	106.15	106.08	106.88	103.16	103.46	109.54	99.539	111.74	103.25	103.24	103.75	107.47	107.34	97.275	108.06	105.95	104.1	107.73	109.57	106.76	91.061	107.22	103.25	99.39	105.19	103.11	99.176	105.83	96.85	108.79	106.86	110.66	107.44	104.12	107.61	96.895	109.26	102.31	98.999
108.73	105.29	104.44	110.81	107.03	114.82	116.25	107.54	111.71	103.09	112.99	108.72	112.5	114.93	109.6	104.28	106.37	119.97	102.42	112.63	112.19	109.37	110.85	115.81	104	116	108.48	108.45	105.73	115.73	111.38	109.72	106.71	106.41	103.64	106.42	115.27	106.8	89.215	108.72	114.8	114.19	108.58	111.65	109.14	105.56	117.37	105.48	107.47	106.73
101.52	107.61	97.91	111.29	96.954	104.41	108.93	110.64	103.11	101.93	101.35	110.38	98.759	102.51	105.7	109.96	99.922	109.15	102.93	102.93	106.15	102.89	105.26	101.86	108.56	108.29	109.08	104.54	104.46	101.31	108.16	113.63	101.71	103.24	105.02	107.37	94.876	108.42	104.78	103.4	103.44	102.53	105.79	113.57	99.138	102.16	107.28	107.99	106.37	108.83
117.25	111.67	109.86	109.81	110.43	102.72	106.33	102.46	104.41	103.86	99.96	106.23	107.55	105.04	104.67	103.27	110.62	98.645	109.19	115.12	104.65	104.06	100.31	108.74	93.885	106.83	103.63	112.54	113.54	104.83	105.42	109.16	105.17	108.5	98.293	106.85	112.58	108.72	105.61	101.96	109.64	104.77	109.46	111.1	97.199	110.49	108.89	99.555	106.35	114.24
113.2	107.5	102.23	105.93	112.48	112.07	109.16	110.01	114.19	111.39	115.6	103.79	110.45	105.72	109.51	106.41	104.46	114.88	109.33	108.22	104.54	103.85	108.03	97.825	105.13	102.36	106.3	113.18	105.13	106.2	106.91	112.5	105.48	102.67	116.23	102	106.13	109.96	110.18	116.4	114.73	103.44	99.564	114.03	104.68	111.33	108.56	114.85	107.43	96.357
98.27	97.657	95.388	105.67	99.254	92.988	101.23	96.654	98.322	101.38	101.17	96.886	92.533	102.19	90.576	100.03	101.54	104.06	106.17	99.216	99.596	104.16	102.09	96.787	101.39	96.818	98.665	95.375	89.725	98.25	104.94	87.317	90.209	90.476	97.27	93.962	84.655	112.17	110.13	94.759	105.33	90.891	92.371	94.502	95.154	90.195	104.48	99.821	98.797	106.56
102.88	112.74	111.24	105.55	106.24	102.33	102.6	105.97	101.25	98.945	106.57	113.06	99.473	99.102	108.28	104.92	99.987	113.19	103.44	110.98	111.42	106.14	106.12	106.84	106.08	107.39	102.84	104.57	105.46	112.79	109.02	109.32	110.25	105.21	113.62	109.85	105.93	110.17	110.87	105.94	105.72	100.52	114.67	112.39	105.32	99.93	96.279	101.93	111.54	102.24
112.8	99.635	112.63	103.84	96.779	107.25	113.74	108.23	104.83	103.14	102.57	96.261	95.179	112.78	108.49	104.33	108.64	102.35	102.03	105.37	107.35	102.01	105.42	102.27	101.27	97.108	112.24	100.72	105.82	109.4	103.32	104.49	106.19	106.01	97.37	103.72	101.86	101.51	103.84	102.02	112.07	100.68	107.1	106.36	102.45	105.95	110.88	104.53	105.86	109.04
105.47	103.24	94.991	95.127	97.64	104.52	98.526	100.38	95.658	97.721	105.91	92.855	98.293	104.56	96.151	95.996	105.61	101.07	92.201	95.517	112.89	103.92	93.566	96.603	99.518	93.185	109.26	96.586	101.1	94.327	96.346	97.556	104.73	103.98	102.67	93.561	95.521	101.75	103.92	86.495	92.502	99.524	103.61	106.9	93.82	96.165	97.838	102.46	100.38	103.4
102.81	109.36	105.17	106.8	105.53	106.91	112.84	106.48	109.63	113.99	101.96	104.31	109.58	109.71	109.45	109.94	110.92	110.62	102.02	92.867	104.57	112.97	94.039	113.23	109.75	105.34	95.525	107.37	118.07	106.49	117.26	113.23	107.57	104.64	104.64	107.41	105.78	104.52	112.26	108.34	108.28	99.607	108.29	108.08	107.21	103.96	109.97	109.25	113.68	104.82
109.92	114.39	103.74	111.43	110.94	107.84	109.95	106.99	108.63	97.079	105.45	111.77	108.41	103.01	116.38	99.186	98.784	112.55	109.22	115.96	120.15	100.81	108.08	101.8	112.74	101.82	105.8	102.14	106.19	109.87	110.91	106.94	110.72	109.9	111.45	111.84	110.78	101.23	106.69	111.61	108.84	106.38	104.45	99.522	107.79	107.86	108.35	109.15	116.03	105.56
96.514	93.613	106.07	106.22	106.75	103.47	105.15	92.958	98.721	99.588	95.914	98.353	108.48	103	100.04	99.437	100.1	99.492	98.63	96.221	100.53	98.137	101.72	102.99	103.94	99.274	87.712	93.708	96.656	99.483	103.01	99.152	97.31	102.28	101.88	101.35	94.348	88.98	94.923	98.669	98.932	102.87	116.71	98.542	91.903	104.55	94.391	107.58	102.2	100.49
98.567	108.23	107.93	117.88	116.27	103.97	104.96	114.8	107.25	106.62	103.04	99.139	109.2	103.54	109.24	102.97	113.6	107.64	102.21	102.22	114.75	109.17	106.11	108.61	107.05	106.84	109.62	111.95	104	103.91	101.58	116.62	106.22	103.93	104.47	106.47	113.1	118.19	112.15	108.02	108.02	110.09	111.33	113.8	103.13	107.3	105.6	108.49	107.35	105.4
106.73	108.15	105.25	102.78	99.198	109.1	106.16	103.9	112.19	104.43	108.28	110.01	103.33	105.96	111.78	106.86	103.81	116.17	102.35	95.609	111.24	105.42	109.63	104.13	104.85	106.71	109.13	98.542	111.31	104.81	103.45	109.41	104.11	105.9	111.51	106.68	99.09	113.77	103.41	103.39	104.84	108.38	110.87	94.668	104.53	100.34	112.78	107.18	111.95	106.81
112.08	109.96	95.433	102.4	98.041	87.129	96.495	93.946	91.728	102.13	95.171	99.31	90.719	103.83	103.55	98.173	90.465	95.189	99.843	94.067	102.04	101.23	97.237	86.74	99.396	103.57	101.03	92.079	102.55	99.654	102.69	107.09	98.32	100.43	94.502	91.648	103.75	107.31	95.669	99.298	91.241	98.554	102.41	100.08	105.67	96.243	105.24	100.04	103.71	104.97
93.866	98.211	100.51	93.739	100.65	91.616	94.847	97.627	96.68	97.791	94.787	104.06	95.825	99.498	101.86	97.101	94.438	111.86	90.359	99.067	93.647	97.521	98.821	99.791	88.61	97.789	100.84	95.448	104.23	106.95	97.969	93.828	100.21	100.95	101.91	94.134	91.143	93.27	89.875	101.82	92.815	102.32	92.635	103.15	107.67	106.04	98.395	100.16	101.23	105.98
108.35	106.18	91.494	92.205	90.86	92.396	88.025	101.28	109.64	85.021	90.898	109.05	97.782	100.97	96.271	98.051	99.713	97.867	103.4	103.8	93.687	99.691	95.391	99.465	94.939	100.23	99.263	92.811	92.061	96.594	107.03	100.47	100.06	94.574	88.361	98.604	105.17	103.42	98.126	103.28	108.89	92.944	109.69	104.14	91.733	91.065	95.59	91.336	95.162	94.856
110.13	102.25	103.6	109.88	104.81	115.2	106.68	104.73	105.58	106.1	105.62	111.39	109.69	103.77	115.39	113.31	111.15	112.6	105.67	107.61	104.36	104.11	110.45	100.96	107.31	109.5	109	111.54	108.21	105.84	112.09	103.05	106.32	111.7	106.21	105.14	107.93	113.27	108.69	102.11	105.03	98.472	106.36	101.89	99.974	106.11	97.933	109.92	107.53	106.52
109.76	105.52	101.79	109.88	112.81	92.103	101.22	108.19	107.3	106.61	102.94	106.92	101.71	95.957	100.87	114.1	106.78	103.05	114.24	103.42	100.75	95.775	104.77	101.73	102.69	117.81	99.469	106.06	107.56	109.07	101.48	107.87	109.2	112.82	107.95	105.29	96.443	108.29	103.8	109.58	105.7	103.31	106.79	104.97	101.62	103.24	108.98	104.82	89.718	102.82
95.055	86.136	91.867	96.537	92.745	92.859	96.459	100.69	102.09	95.396	98.572	92.935	102.44	94.613	93.107	99.572	105.39	92.683	97.665	92.924	104.05	96.967	105.39	95.705	97.102	101.13	103.14	104.78	95.86	98.974	97.33	98.302	97.168	102.69	89.242	102.51	101.08	100.42	99.71	96.713	89.805	100.32	94.735	100.71	95.427	95.346	99.667	90.858	86.908	101.61
98.741	105.69	110.18	106.47	105.43	103.95	110.94	111.89	104.85	119.06	107.33	112.02	108.95	112.81	101.66	108.22	107.96	104.74	115.07	106.75	109.97	103.37	102.68	110.43	101.83	103.94	105.41	112.9	105.45	103.7	110.36	119.14	117.69	100.05	108.09	111.71	103.72	94.772	113.04	115.85	109.94	112.23	113.78	104.49	110.15	109.63	111.92	107.39	105.36	103.94
101.88	102.26	108.41	110.54	110.23	115.66	109.89	104.34	107.31	118.76	108.8	106.41	114.78	110.38	104.69	113.11	112.53	101.58	108.19	111.05	105.83	102.2	101.69	114.18	107.71	113.94	107.71	108.7	105.76	110.26	110.29	110.69	107.44	112.38	108.63	106.07	111.52	107.58	110.02	105.84	105.58	112.88	102.18	102.88	106.47	111.48	97.796	101.68	109.88	104.9
112.71	110.8	113.8	97.265	108.77	109.07	105.94	111.01	101.58	112.14	101.1	112.35	111.77	120.03	104.8	107.36	108.1	110.59	93.948	101.18	113.49	107.81	106.74	111.31	102.04	95.665	106.82	109.82	97.787	106.87	95.949	109.22	105.97	101.54	112.82	107.97	110.71	120	109.03	112.59	100.42	106.03	104.26	110.61	100.17	102.61	105.72	109.19	101.76	103.56
101.59	98.777	96.043	96.677	104.05	99.346	95.647	97.753	97.04	93.653	106.59	95.775	92.09	97.515	107.82	104.78	105.66	106.56	92.453	105.05	100.82	96.431	97.882	97.479	98.796	98.431	104.04	98.141	92.153	111.18	103.87	95.885	98.214	100.22	102.68	105.36	107.35	96.666	100.2	98.452	92.021	99.436	99.856	108.85	91.19	107.25	97.047	103.9	104.81	97.289
113.79	114.86	109.88	122.51	105.18	103.06	105.5	107.68	106.4	104.29	110.78	113.62	117.57	111.74	110.86	117.86	117.91	107.11	99.7	103.14	108.1	112.07	104.31	111.89	108.39	106.37	110.18	104.81	115.12	114.96	100.28	102.36	111.46	110	113.03	105.54	105.73	113.7	119.15	107.4	112.62	108.51	107.27	108.45	111.25	111.93	106.8	112.62	113.22	111.21
99.62	98.777	99.195	105.4	90.017	96.59	100.26	98.633	96.204	91.458	102.01	102.29	91.281	98.899	96.214	105.96	107.49	96.917	101.53	105.83	98.62	102.09	101.15	96.45	92.448	105.93	100.07	97.894	96.925	107.52	103.9	92.996	93.771	98.63	107.41	98.248	99.449	105.64	95.613	93.594	97.365	99.577	101.96	93.59	94.497	94.624	105.56	99.483	89.194	93.804
102.07	112.11	91.526	94.727	95.765	100.05	96.145	99.046	100.71	98.174	100.84	90.413	104.91	85.145	98.936	98.72	92.8	93.995	88.814	100.96	100.56	101.75	97.17	99.425	100.77	92.697	98.2	101.38	95.305	86.606	101.77	99.097	97.766	87.148	97.054	100.41	110	92.727	100.26	87.162	110.49	94.672	98.405	95.949	101.03	96.475	101.82	95.293	97.558	102.76
110.35	115.99	107.79	110.21	105.43	114.13	105.38	107.87	118.41	113.78	113.79	106.44	100.22	110.26	110.72	108.86	104.98	112.47	108.51	106.96	98.978	107	101.87	112.5	105.6	107.44	110.69	104.23	101.57	100.09	109.63	112.81	111.35	106.82	105.56	105.64	112.18	111.91	109.06	108.72	108.3	101.3	110.3	102.95	109.62	102.33	110.47	101	99.7	106.61
108.59	97.291	104.39	91.028	103.18	94.948	105.67	94.715	107.18	106.5	102.56	100.05	114.17	100.6	92.638	105.34	93.561	104.12	92.583	95.765	94.707	100.07	105.77	106.19	102.57	97.83	100.86	97.539	100.53	102.99	95.146	102.28	102.52	103.48	107.08	95.877	94.38	108.44	106.69	92.541	99.79	95.302	96.048	95.8	100.37	104.02	97.485	103.23	93.828	105.78
105.24	101.36	100.99	103.1	101.79	96.246	101.76	98.873	90.222	100.97	95.177	104.42	90.023	98.756	103.04	107.59	101.54	98.702	103.42	104.67	90.408	90.269	103.93	105.56	91.384	96.693	104.54	104.4	92.294	94.521	96.846	103.89	105.06	100.5	108.56	87.403	95.095	105.49	98.991	98.946	103.67	99.392	108.85	95.952	104.66	93.823	91.476	104.35	101.29	101.05
99.977	98.386	92.63	101.66	93.232	104.26	90.975	101.96	105.1	98.82	103.25	94.795	97.778	103.39	99.429	93.25	97.559	100.48	95.967	103.96	97.969	95.441	105.77	91.666	87.21	107.73	100.51	96.015	104.85	101.78	102.44	101.07	96.46	92.463	98.035	102.97	90.796	103.86	95.922	98.391	106.13	95.639	95.127	100.77	93.621	100.66	94.005	105.05	98.057	104.16
103.01	99.382	102.49	107.47	110.41	109.31	101.44	101.79	100.44	108.35	102.39	109.29	105.3	102.18	112.81	115.19	111.61	106.33	111.5	106.03	110.08	106.47	105.94	103.2	113.99	111.69	116.35	106.21	114.41	105.75	107.21	101.34	109.84	110.89	109.94	112.33	95.74	105.19	108.13	105.41	104	112.08	105.26	102.65	99.307	102.68	108.76	108.44	102.54	108.75
97.229	96.961	108.68	103.78	116.88	106.96	106.51	106.29	105.11	105.07	102.81	99.241	104.52	104	101.7	105.64	102.9	97.573	94.654	107.18	110.38	110.37	100.19	105.11	107.32	98.321	104.8	99.047	102.27	103.62	112.67	110.41	104.46	108.53	100.83	110.93	101.88	107.89	107.79	96.171	105.12	108.69	103.14	106.18	105.02	104.46	101.62	107.49	110.19	107.6
100.68	106.48	99.949	102.3	105.38	99.686	96.488	100.44	95.129	90.463	96.179	96.831	105.92	102.86	95.801	100.27	102.5	93.998	104.49	99.031	103.25	94.439	99.386	99.707	112.33	103.81	102.57	101.21	95.25	91.998	109.71	98.863	100.78	103.85	101.44	94.647	96.427	103.41	104.77	95.749	102.56	90.197	110.04	101.83	95.894	104.53	101.79	95.343	97.843	97.269
92.91	96.293	93.895	97.781	96.556	95.762	100	95.243	96.013	93.495	99.467	101.75	92.592	100.92	104.71	109.81	100.09	104.41	105.94	95.495	108.27	98.265	98.518	93.239	103.95	101.72	102.05	96.893	99.443	93.56	106.84	110.95	98.405	95.505	90.922	99.121	107.26	98.911	106.37	104.51	102.32	105.18	97.228	93.12	90.098	95.816	104.66	103.72	96.488	98.682
89.474	91.419	101.06	95.666	106.55	101.73	97.399	92.535	92.328	92.985	93.514	102.16	90.829	102.76	102.48	102.23	105.98	92.349	94.487	98.552	93.172	101.2	100.61	96.52	93.764	99.55	95.535	100.54	88.436	105.18	96.859	97.79	110.6	100.85	100.64	99.198	101.78	103.61	85.52	93.554	102.04	89.217	101.24	98.747	108.38	101.28	96.235	86.194	102.55	90.364
98.753	99.677	95.897	102.57	89.653	95.45	98.836	106.14	102.97	104.55	100.32	100.24	101.71	93.956	97.161	98.643	90.72	99.159	102.89	101.17	104.46	96.873	88.775	102.01	98.771	86.821	93.716	101.27	91.725	105.3	94.975	99.544	102.03	100.29	89.423	97.225	104.51	99.589	97.897	97.12	95.069	97.727	98.3	111.95	101.58	97.532	92.046	100.13	93.113	96.834
108.61	107.22	105.75	97.145	97.873	99.195	101.72	103.71	103.48	104.37	99.956	113.31	104.28	110.19	111.38	125.29	115.69	107.92	107.14	119.35	105.16	102.44	107.31	115.27	109.84	105.77	106.14	106.45	108.57	106.84	99.304	93.255	117.63	105.18	102.45	103.73	104.05	110.07	99.755	105.27	105.25	97.668	113.02	99.604	108.4	105.97	106.35	102.22	107.06	101.63
94.553	95.053	91.493	100.3	93.618	92.385	102.87	91.601	97.04	95.598	96.237	103.38	101.96	97.315	103.75	96.522	103.78	96.062	92.377	98.397	99.939	93.689	100.85	99.385	90.944	95.124	102.14	89.268	93.696	93.964	100.38	99.039	94.904	102.2	106.53	97.292	98.441	106.95	107.22	100.39	93.497	98.855	98.594	94.376	104.27	97.847	98.804	96.688	98.491	92.685
101.14	107.51	97.076	107.89	104.09	109.45	105.91	106.45	114.95	114.16	113.88	111.09	109.58	102.63	104.84	107.62	114.64	112.3	116.6	117.66	116.65	111.82	109.05	111.27	108.46	102.49	112.61	122.95	110.21	103.24	109.03	103.73	106.24	98.904	106.16	107.01	104.5	103.03	116.68	112.67	109.54	104.46	105.71	110.56	114.3	111.02	110.11	110.27	105.77	109.94
105.61	108.7	99.765	110.49	106.48	107.25	104.9	97.598	107.76	107.39	104.31	108.22	106.2	107.58	102.87	106.16	107	98.6	110.28	98.032	118.04	111.64	100.04	112.29	106.06	105.29	99.523	110.1	109.05	111.22	110.74	121.21	106.32	107.01	101.18	101.57	109.64	100.35	101.76	114.13	97.002	105.17	109.73	100.51	109.4	102.22	113.76	107.59	112.34	97
112.02	107.89	104.22	112.38	114.39	107.19	104.4	105.59	102.52	109.47	103.46	109.99	112.57	95.377	105.18	109.82	120.06	113.24	104.07	101.26	98.757	105.33	113.75	101.28	112.35	105.99	101.72	107.4	109.8	106.66	105.66	113.01	107.25	102.95	108.64	105.39	111.65	109.29	100.23	109.81	108.51	115.71	111.14	108	104.57	115.76	116.13	105.09	101.67	101.27
105.81	100.65	101.03	103.71	100.85	108.95	104	107.74	109.05	112.16	107.99	105.08	102.14	115.52	102.97	105.36	109.77	103.65	106.02	108.88	110.72	95.713	98.711	107.51	105.89	114.64	105.35	108.26	103.36	104.59	108.35	103.58	108.14	98.82	102.32	109.26	100.9	105.83	105.98	103.04	111.78	101.46	104.57	111.69	108.36	107.72	103.42	103.3	107.92	105.22
107.05	103.46	101.53	112.72	106.31	104.26	110.76	105.78	100.19	113.6	108.75	98.372	107.14	111.07	106.46	95.393	104.19	92.769	109.4	111.89	107.92	115.42	105.72	103.3	111.39	109.57	108.31	114.75	107.87	103.75	105.61	106.76	109.27	117.71	112.59	115.27	109.13	101.74	109.62	102.89	102.83	97.521	103.83	105.65	110.65	105.77	106.03	108.68	117.06	105.05
101.26	107.16	108.04	104.5	113.49	106.62	101.03	103.72	103.49	107.09	94.828	113.32	99.575	100.41	106.24	97.7	104.97	105.12	102.27	99.506	106.14	114.65	114.23	105.52	109.82	101.66	100.26	113.23	109.32	99.157	97.174	101.43	116.51	106.91	114.68	103.55	98.745	108.4	107.57	104.07	107.89	104.41	96.349	109	113.87	100.91	109.47	100.94	104.73	107.2
111.32	103.02	102.05	117.69	103.93	104.5	101.78	105.92	101.94	109.84	101.29	105.28	106.05	102.03	109.6	97.722	108.72	105.67	107.02	111.11	107.53	105.46	99.642	110.46	99.412	107.96	105.23	103.49	101.56	106.08	103.99	99.144	96.17	111.53	105.15	99.267	103.75	102.5	104.45	106.25	113.92	108.2	112.96	96.969	107.4	104.3	116.56	103.49	99.954	115.16
109.64	107.19	112.82	101.44	103.11	117.34	109.69	99.544	107.66	108.19	102.57	113.88	107.49	104.36	109.4	108.73	108.84	110.78	109.37	114.08	107.98	105.79	113.66	115.23	114.24	105.56	104.84	110.46	105.22	108.82	102.03	108.26	108.52	103.22	108.98	113.27	111.36	109.14	109.86	110.41	101.65	108.29	111.07	107.25	118.47	104.13	109.84	102.27	107.38	110.12
108.62	107.85	105.14	109.74	110.74	108.19	101.48	98.68	109.49	110.88	100.5	110.2	111.63	102.92	110.67	104.73	97.616	111.8	110.94	105.51	104.2	109.18	103.55	111.09	111.41	111.52	113.53	110.51	108.39	104.86	107.9	101.54	110.51	109.32	108.24	106.07	106.32	109.47	105.28	110.06	115.58	99.939	114.67	102.2	107.45	104.75	107.16	97.587	103.83	105.59
108.43	113.74	103.11	111.16	115.75	110.15	101.49	97.91	106.62	102.32	114.84	114.04	92.927	109.73	111.13	102.45	103.87	108.3	105.68	114.81	108.87	113.66	103.72	113.33	112.06	103.61	105.71	104.15	115.54	112.31	99.314	113.78	107.48	109.46	115.21	105.6	109.74	105.57	110.22	108.59	108.55	118.06	106.15	109.69	115.06	100.31	104.84	100.04	109.79	114.9
112.58	108.11	114.88	101	113.64	106.75	107.93	103.8	99.521	103.54	111.04	103.35	100.6	108.7	111.59	107.99	105.85	108.78	100.13	111.36	112.24	100.2	106.45	105.33	109.1	111.66	108.73	98.862	106.26	97.074	102.67	100.2	110.97	103.91	106.14	98.865	110	89.489	112.15	102.19	98.207	107.36	98.067	104.57	110.69	102.7	110.93	112.22	108.13	111.36
109.49	107.43	101.1	106.53	98.98	105.95	115.7	102.4	111.77	113.93	101.71	108.61	115.85	101.68	105.1	105.77	103.82	111.54	103.36	107.66	105.74	108.46	103.74	100.12	101.89	105.96	106.06	101.78	102.6	99.718	113.21	100.12	104.44	98.737	109.69	99.541	105.96	102.93	107.21	106.58	105.17	100.89	116.82	111.7	87.867	104.16	99.24	112.26	111.79	107.99
110.12	106.28	102.41	98.093	109.38	104.33	98.668	112.01	109.21	94.672	105.35	103.64	101.63	110.57	107.01	109.77	106.61	104.36	109.13	115.47	104.7	101.18	110.73	103.54	108.19	108.09	103.14	100.47	112.2	110.29	101.06	115.64	105.51	111.74	108.28	104.29	109.6	109.16	116.98	105.43	98.18	101.92	114.19	102.43	110.46	97.197	106.79	102.62	109.77	102.15
106.65	122.05	100.09	111.09	100.64	108.91	109.08	107.69	107.69	108.95	102.06	108.36	112.44	117.73	105.86	113.05	106.44	96.563	102.27	103.66	111.59	98.183	105.39	98.921	102.68	113.8	107.43	111.24	105.97	112.02	108.38	104.08	102.22	100.68	111.5	110.24	110.71	100.03	102.3	111.36	117.66	106.44	108.53	101.82	110.35	107.7	101.3	111.44	100.39	101.78
110.99	110.59	105.09	102.52	105.63	106.55	109.27	103.8	105.59	107.02	105.35	106.55	102.26	102.68	104.48	100.37	105.3	116.72	111.71	103.6	98.916	111.54	108.09	110.07	108.59	110.24	100.44	107.57	101.33	100.86	101.63	104.87	108.14	104.95	107.57	104.77	112.11	104.65	107.77	112.86	101.82	98.923	111.66	106.75	112.48	99.066	105.32	108.65	107.7	111.65
108.51	107.68	105.52	101.62	101.29	106.32	107.76	100.81	104.34	110.84	108.45	99.113	99.632	101.43	107.14	109.73	110.02	108.65	105.41	102.76	104.74	101.12	119.21	103.95	116.89	97.465	102.1	105.7	101.45	105.71	104.26	107.11	110.59	103.29	100.94	107.37	108.81	106.98	96.281	109.45	90.713	104.3	103.14	106.71	102.16	96.054	91.977	111.96	96.722	105.02
105.28	101.45	100.29	102.41	97.714	95.331	97.548	106.22	87.46	99.554	96.893	105.03	103.23	104.47	109.66	101.82	101.26	105.01	97.689	108.26	104.83	99.797	101.41	100.25	104.14	99.927	100.92	102.24	101.75	99.61	103.75	95	104.19	96.526	91.255	100.5	98.1	98.058	108.59	97.266	96.088	106	105.98	91.23	100.79	102.03	100.52	105.49	98.209	94.551
102.8	107.87	102.32	104.12	109.62	103.51	109.76	111.29	108.94	110.01	109.58	100.61	111.75	103.84	110.35	97.189	101.59	105.99	101.25	107.34	109.79	112.18	117.33	98.303	101.88	106.19	99.809	106.46	110.29	111.87	106.87	103.31	111.77	110.14	98.68	99.108	109.66	109.02	98.654	99.857	105.52	108	102.32	111.72	100.34	101.94	96.439	98.798	99.759	103.74
111.34	108.67	111.05	112.31	114.09	111.67	104.8	112.8	104.61	103.28	107.66	113.79	106.55	103.48	96.046	107.95	100.79	113.76	114.25	108.76	110.11	116.3	106.19	114.13	108.2	100.11	105.35	102.8	110.27	109.14	112.94	110.1	104.87	106.61	109.76	102.76	102.08	97.489	104.51	109.86	105.89	114.07	107	107.59	111.15	105.44	108.78	108.49	114.53	114.9
108.12	115.14	111.1	105.14	112.18	107.41	104.47	97.477	113.14	108.49	112.48	104.14	110.27	107.03	107.81	110.39	100.4	106.02	103.14	109.98	109.05	112.95	105.92	108.85	105.21	109.78	108.84	118.17	99.012	103.84	104.92	111.3	111.22	103.78	114.56	103.67	106.85	107.97	102	94.962	104.75	111	112.36	105.01	97.417	104.85	114.58	105.74	112.03	108.57
98.826	92.372	107.71	96.635	100.14	106.42	111.09	96.749	96.001	98.959	104.92	97.279	97.564	98.422	106.13	96.216	99.593	100.8	101.29	100.45	105.9	98.402	101.71	103.7	101.97	101.48	106.66	108.14	97.317	107.45	102.68	99.08	96.514	99.714	101.2	103	98.699	95.054	105.69	98.707	102.26	89.27	99.453	102.75	100.59	94.08	101.57	102.23	103.41	99.762
93.957	107.97	99.089	93.847	99.703	99.676	99.829	92.378	97.05	101.68	91.455	93.728	88.779	96.423	100.27	94.271	94.47	102.47	102.73	102.66	97.071	106.61	102.28	98.53	104.54	98.45	98.293	90.959	97.721	87.664	100.93	91.624	98.523	87.998	90.175	102.02	96.122	97.999	99.122	106.71	100.06	96.508	102.01	98.422	90.417	98.344	101.67	107.12	108.67	95.715
99.127	101.85	99.788	108.89	95.745	101.44	98.598	90.047	96.119	100.31	103.62	95.548	96.481	91.609	99.235	100.21	100.7	109.98	108.17	96.161	95.458	95.146	101.33	99.715	102.68	101.27	104.33	84.179	98.004	99.542	93.354	88.778	99.691	98.743	105.35	95.654	104.22	97.207	90.777	101.73	104.27	102.58	94.241	106.6	106.65	97.862	101.45	104.67	97.688	101.67
104.65	104.17	109.72	114.02	106.39	104.48	111.41	106.6	105.05	111.55	104.48	106.63	102.37	97.765	113.19	112.35	104.09	109.42	98.671	111.2	112.49	105.05	101.79	108.14	106.66	108.9	104.23	112.28	104.28	105.62	109.34	104.29	113.32	101.61	110.76	101.97	103.13	102.67	106.87	97.651	114.64	102.89	102.27	114.4	98.779	107.42	97.863	104.54	105.4	106.6
106.38	96.996	98.021	91.461	101.13	98.63	98.468	95.725	96.541	89.241	96.54	99.263	97.416	94.286	102.38	93.008	105.94	101.47	97.655	106.41	93	92.466	105.44	108.05	101.3	89.364	97.775	101.09	92.767	99.138	94.662	94.661	96.926	102.21	98.931	98.222	104.21	99.214	104.42	99.886	105.83	101.66	103.39	99.072	101.44	93.061	96.35	97.807	96.655	94.034
102.03	97.26	101.48	106.35	92.163	97.628	90.547	94.169	96.678	96.273	94.709	104.54	100.62	87.578	110.16	105.95	99.47	98.08	96.129	99.875	95.162	106.34	96.626	93.724	101.4	91.536	99.774	104.34	87.509	101.45	96.724	101.77	94.473	98.312	101.54	95.204	97.34	94.575	93.468	96.641	93.135	100.7	96.066	97.433	98.048	94.253	99.15	100.13	102.09	86.748
97.252	103.05	102.45	110.82	99.826	99.087	88.899	95.308	99.554	96.333	111.84	99.827	114.73	111.26	95.465	101.85	110.45	93.812	94.786	104.02	105.12	101.36	97.905	92.937	101.65	95.066	102.47	98.132	99.595	99.012	98.66	98.853	107.08	98.13	95.999	102.38	99.261	89.701	101.47	102.32	107.03	96.939	102.2	94.41	102.15	105.44	98.001	100.29	100.18	102.73
119.85	104	108.86	87.063	107.93	107.95	110.49	106.03	106.47	109.31	110.19	101.76	108.42	111.82	115.73	108.91	109.35	108.64	109.15	105.19	109.37	110.35	102.23	107.89	102.86	102.48	101.92	104.35	116.96	116.74	103.24	113.41	111.14	102.99	110.65	103.4	103	113.12	103.51	107.2	99.876	111.56	105.41	96.898	114.59	100.28	105.76	108.31	110.65	108.36
105.93	110.04	110.82	100.16	105.26	102.61	111.31	101.11	95.96	111.43	104.34	105.41	98.777	106.27	100.95	108.3	106.62	112.47	98.835	107.99	107.22	109.04	106.52	115.09	109.6	113.63	108.5	109.67	98.426	113.2	102.05	103.73	104.38	107.03	104.76	109.68	108.67	113.87	98.698	108.25	103.45	101.66	100.3	105.63	109.67	101.57	105.5	110.05	106.44	104.64
101.65	109.45	109.37	104.41	113.04	105.21	110.31	107.66	109.49	102.76	109.88	103.24	102.76	106.65	113.02	109.89	115.96	112.48	106.53	115.54	107.29	115.72	106.1	109.47	105.16	114.72	107	110.57	101.41	114.06	112.82	111.71	97.086	114.75	113.66	102.63	107.12	102.36	109.32	111.96	109.29	108.71	108.44	114.51	108.88	111.36	112.79	101.49	101.26	103.73
105.14	92.458	115.1	103.98	106.42	103.82	107.46	112.54	110.83	105.65	101.32	108.39	101.58	99.948	102.82	109.84	104.43	100.79	104.69	111.53	97.563	114.65	101.92	105.24	107.88	106.91	101.86	110.52	107.36	104.7	105.66	108.45	109.41	103.23	108.77	110.03	101.64	108.11	101.22	104.69	109.42	105.81	101.12	103.19	109.31	114.76	100.97	99.71	105.2	105.04
105.29	110.03	109.13	105.32	97.547	110.26	109.07	91.914	113.42	106.38	109.61	115.95	99.493	107.08	106.74	105.07	105.29	106.47	119.48	107.56	104.02	105.53	107.91	107.14	101.51	103.88	115.24	104.94	109.78	100.38	103.51	99.171	107.72	100.49	115.75	101.57	111.36	108.36	113.41	101.48	100.39	109.59	116.05	105.53	108.81	107.04	108.3	110.82	98.217	107.57
101.17	104.66	99.825	103.62	101.82	105.04	107.7	104.33	105.77	101.32	93.576	105.83	115.15	106.72	105.32	111.76	106.97	110.57	111.55	106.13	112.01	102.15	101.11	106.13	98.238	107.7	97.755	100.3	106.32	107.73	107.53	104.82	113.06	107.28	107.28	113.22	104.67	103.73	96.931	98.305	108.84	107.39	101.86	104.27	112.5	103.93	112.17	108.41	114.22	98.216
113.18	107.82	104.04	107.28	115.71	117.13	106.4	108.98	103.33	116.2	116.83	111.58	104.6	109.95	109.29	111.66	119.75	110.1	100.4	109.07	116.85	106.27	115.76	99.069	103.05	107.12	105.38	114.16	100.96	116.63	104.23	112	117.19	115.51	113.62	111.12	99.6	103.06	113.63	105.17	107.3	104.71	112.6	110.77	108.37	100.86	105.21	113.7	101.73	112.8
99.852	106.82	109.86	104.67	108.83	110.62	108.6	101.71	108.24	106.51	107.81	105.67	110.82	112.08	113.73	107.94	107.99	99.914	110.77	114.76	110.75	104.68	106.98	111.55	110.42	110.75	106.76	108.86	108.1	103.02	110.27	109.87	109.23	109.92	103.44	106.44	101.97	112.02	108.21	101.37	113.29	102.18	116.75	113.36	111.28	111.97	106.35	110.64	111.71	107.01
112.92	110.73	114.7	95.689	108.93	106.63	96.826	107.79	112.34	104.49	103.36	102.84	103.68	106.32	99.763	114.75	114.82	103.29	107.16	107.76	110.62	113.81	98.945	99.352	104.64	105.73	101.32	104.94	107.8	121.16	110.01	99.502	105.43	97.098	106.22	103.54	105.7	106.35	101.63	109.57	106.82	105.1	107.09	109.92	103.13	108.67	91.9	111.45	106.05	111.68
103.77	102.83	107.74	103.13	106.28	102.7	106.3	101.73	98.7	101.91	108.79	103.71	105.61	115.01	94.428	103.46	98.672	107.77	105.65	103.88	95.453	104.21	93.559	110.49	107.76	114.51	105.72	97.886	101.58	110.04	107.69	105.95	100.93	108.91	107.89	99.5	102.11	108.23	106.56	108.65	108.67	101.87	105.08	103.13	110.59	105.44	107.76	107.91	109.93	117.11
101.45	96.969	105.95	93.617	97.702	87.351	97.727	92.656	101.2	103.88	102.86	99.821	101.38	97.281	100.89	93.816	92.895	103.22	90.444	95.982	94.35	102.3	102.63	97.744	98.067	90.57	102.79	98.412	102.29	104.29	103.82	98.421	90.957	96.776	105.71	103.48	101.73	110.14	108.57	96.041	99.153	98.943	94.495	109.15	98.511	91.02	100.23	97.74	92.61	101.13
99.178	112.74	107.96	111.01	113.54	110.83	109.29	113.04	105.16	106.87	113.04	103.3	113	106.49	114.2	120.43	104.33	108.34	110.85	109.54	114.02	105.79	110.88	118.63	101.87	104.78	117.68	116.08	118.58	113.3	110.32	114.5	114.12	109.27	109.72	124.82	116.49	107.75	106.27	108.15	111.08	114.29	102.37	109.07	104.88	114.3	107.92	104.74	110.08	108.76
106.63	98.328	103.96	109.4	98.194	107.06	113	109.47	116.32	97.683	108.51	112.4	107.22	106.72	100.02	105.62	103.17	106.63	108.01	111.25	101.92	108.54	105.72	114.12	106.27	115.45	106.97	108.63	108.36	106.39	115.1	112.74	112	109.06	115.66	108.31	102.32	101.22	104.21	112.25	107.38	112.67	115.41	106.06	110.51	105.31	106.96	109.09	107.88	109.85
104.11	109.52	111.66	105.69	113.03	104.28	111.32	101.23	104.51	99.515	96.068	104.38	106.61	116.32	101.45	109.33	96.651	102.72	102.59	109.41	105.95	103.69	101.83	108.95	109.63	107.67	114.71	100.67	106.46	100.94	104.61	106.84	107.26	112.98	109.75	107.74	112.12	114.26	107.75	110.17	103.43	105.17	103.2	111.37	99.029	101.89	101.29	109.69	109.42	102.34
102.33	114.55	106.6	105.29	115.18	104.76	106.52	107.5	107.21	106.92	111.98	96.576	107.58	103.15	94.368	103.98	100.69	104.9	118.26	113.79	107.01	109.48	111.5	105.95	112.06	113.01	108.78	111.08	110.84	107.57	111.64	112.85	104.18	101.96	105.92	110.07	114.31	119.3	120.4	108.47	102.84	109.13	116.12	106.4	102.32	111.64	106.7	107.57	108.71	104.75
109.06	108.91	111.88	103	112.58	115.78	105.16	106.16	111.49	121.07	110.06	117.18	115.94	104.26	103.44	99.85	111.06	102.55	103.13	107.29	114.17	116.2	109.22	107.99	108.49	116.44	105.66	109.98	114.35	108.32	113.93	107.44	110.8	116.21	112.65	92.285	111.66	115.86	106.23	119.54	102.19	103.27	117.06	108.68	100.53	107.83	105.25	110.88	97.804	105.94
106.78	101.5	101.18	97.819	108.78	106.25	94.431	101.81	104.57	94.97	100.84	105	93.834	101.36	103.17	104.49	97.882	98.442	88.807	93.406	93.854	96.515	99.749	103.29	102.66	100.98	101.31	97.226	95.473	103.91	95.435	102.83	94.851	93.886	94.908	93.299	102.79	102.84	104.47	102.11	95.212	93.474	107.96	94.873	95.272	102.9	95.517	104.54	105.17	100.75
102.64	96.582	106.34	111.41	110.34	114.3	110.58	105.44	109.3	114.22	99.742	107.88	102.62	99.886	109.07	109.11	103.52	111.68	104.6	113.31	101.91	106.12	102.3	113.55	98.799	110.64	119.67	103.91	110.71	110.36	105.35	116.59	103.3	109.19	110	107.71	103.39	116.18	102.68	107.61	110.68	111.44	102.5	103.2	108.82	107.88	105.03	110.25	103.17	106.31
108.94	111.26	109.91	106.03	109.53	107.18	113.7	103.61	120.38	108.99	112.75	106.73	112.69	95.781	103.23	105.57	109.02	110.31	112.47	108.45	103.35	108.6	110.99	110.97	101.63	101.94	114.98	112.32	111.68	107.36	107.08	106.99	114.79	103.83	105.94	114.06	107.25	109.14	101.28	119.84	105.98	94.789	105.39	111.5	103.84	112.73	117.56	107.29	106.49	106.95
97.243	103.41	89.486	106.83	100.03	108.5	111.14	108.35	107.89	104.05	101.65	108.66	103.56	115.54	104.69	99.367	105.71	90.853	98.704	99.377	106.54	104.68	105.03	116.4	106.92	103.51	112.62	99.748	103.3	95.486	107.07	99.934	111.92	108.38	104.44	103.38	106.8	110.95	109.68	96.659	102.36	111.21	112.64	111.16	99.889	102.49	111.47	115.28	106.67	104.41
107.04	109.99	111.62	106.3	113.52	111.43	115.47	109.23	106.86	106.91	116.21	107.32	103.59	116.63	109.09	103.87	111.79	107.29	102.51	107.03	110.68	107.87	109.73	110.83	105.99	110.25	115.66	113.84	119.65	105.69	115.13	110.85	107.52	111.49	105.66	113.85	106.34	100.36	113.67	106.68	101.76	101.91	113.48	113.22	99.24	109.02	100.03	114.84	110.94	105.44
98.411	104.23	116.21	113.13	105.15	109.27	104.63	112.24	97.526	111.73	104	104.49	101.72	110.51	107.75	105.46	105.44	109.74	107.31	110.09	106.06	112.7	112.92	106.51	103.45	107.16	97.387	116.87	108.11	109.02	107.04	103.72	105.95	109.55	95.309	108.59	111.11	106.93	104.29	107.66	109.78	106.6	97.496	101.67	104.62	107.99	103.05	110.34	109.38	110.38
100.8	98.733	99.699	100.47	91.819	103	98.504	101.56	106.4	93.535	97.486	106.44	96.67	103.89	99.252	104.03	99.407	100.13	101.49	110.96	101.51	111.22	99.846	104.09	100.69	96.997	93.7	104.2	107.9	99.584	100.15	102.96	92.277	99.189	99.759	102.36	97.513	100.75	95.672	97.161	94.26	108.54	94.726	99.028	100.88	107.52	107.5	91.959	94.626	100.2
101.67	101.17	102.76	98.528	103.37	98.866	95.755	107.5	98.706	91.069	105.99	97.329	101.73	102.32	95.396	108.43	90.762	102.06	93.635	94.775	104.03	100.31	98.963	97.436	99.072	100.96	95.476	97.615	99.001	106.08	96.415	99.006	92.063	100.85	99.39	102.08	101.76	92.374	106.13	101.21	93.27	94.533	93.34	109.81	106.58	103.17	105.87	88.312	96.725	108.74
105.21	99.057	95.596	101.7	103.8	95.903	98.606	94.484	97.059	89.704	102.03	105.91	95.403	93.258	98.751	94.916	90.12	104.29	96.996	95.286	95.915	86.801	94.79	98.675	92.931	91.639	98.323	104.82	98.695	106.51	93.503	92.092	99.755	91.013	102.67	97.314	98.055	93.078	103.91	100.66	91.87	89.09	97.025	94.101	102.17	95.751	100.11	101.06	102.56	96.224
116.58	110.7	107.19	110.78	109.25	111.31	107.65	105.2	100.19	111.47	104.59	106.27	110.53	115.62	99.17	105.49	109.34	106.14	112.09	111.36	105.55	105.22	100.35	106.57	108.39	102.76	104.46	109.1	110.82	107.68	114.82	108.97	114.68	112.71	114.93	110.52	109.08	108.09	113.81	108.94	108.75	109.36	103.68	105.86	107.33	115.4	114.54	101.87	103.95	112.49
118.39	107.53	103.7	112.7	104.67	112.01	113.52	100.79	104.82	112.06	110.37	114.07	114.03	108.51	109.12	107.69	107.79	108.88	99.883	111.97	115.14	114	112.8	105.13	104.4	108.64	109.21	115.59	104.33	114.8	102.69	100.11	99.31	106.27	108.89	108.71	106.45	99.717	111.31	103.4	103.84	109.1	108.43	109.08	104.21	106.21	99.509	118.67	107.95	102.93
101.75	112.41	107.73	106.26	106.38	100.93	109.22	110.41	99.946	112.6	106.48	106.32	102.29	98.84	97.631	114.76	109.86	94.964	113.65	104.76	104.69	104.47	105.03	107.17	103.08	104.49	112.69	110.51	106.87	99.891	103.57	100.92	110.58	112.94	109.26	97.002	106.56	101.98	111.09	97.209	108.14	106.55	100.54	113.98	106.74	106.35	113.47	111.28	113.01	113.64
98.472	112.14	105.49	104.17	114.32	102.46	106.05	113.69	110.85	111.2	97.964	112.74	112.27	106.79	105.09	104.23	105.32	107.51	116.3	120.89	107.76	110.33	110.93	109.82	108.52	110.85	105.82	110.63	106.21	111.74	108.04	109.7	108.87	109.12	116.9	104.47	100.82	119.08	107.62	105.18	107.8	110	109.7	108.73	103.58	111.51	114.42	105.18	104.89	109.81
101.98	100.76	100.74	106.81	106.62	97.668	112.15	113.93	115.25	110.97	103.39	106.56	103.17	100.35	106.88	110.68	97.904	108.26	108.8	109.28	105.87	102.41	107.99	107.78	108.4	113.12	99.86	114.03	103	109.6	112.27	105.6	102.96	102.18	107.99	107.6	107.6	103.92	108.06	105.65	101.38	110.12	107.55	102.57	112.12	109.78	94.716	109.77	107.4	96.123
107.31	105.37	111.65	113.06	113.2	107.77	111.55	113.61	107.07	107.75	111.27	104.28	104.52	108.72	115.96	113.52	110.56	107.06	105.76	112.05	106.54	101.19	106.8	114.02	106.45	111.99	115.17	110.87	112.07	107.69	104.53	108.12	112.11	108.01	116.28	112.49	107.57	104.31	110.56	112.16	106.81	110.27	111.97	112.96	101.43	104.3	108.14	111.59	106.58	104.77
114	114.07	114.05	107.12	111.02	105.42	113.99	105.86	112.56	114.8	118.35	107.01	104.56	115.6	111.3	102.84	106.36	111.02	103.22	106.89	110.83	112.54	102.42	104.41	115.66	106.05	114.39	106.02	104.58	108.78	104.64	106.72	116.6	112.83	107.98	116.39	112.34	108.35	106.76	102.74	104.99	104.93	109.22	110.24	105.94	95.704	118.56	111.87	108.68	107.39
106.79	102.14	100.68	105.78	105.46	98.568	101.87	103.33	112.72	98.904	113.73	105.61	94.471	105.67	113.85	95.996	109.78	102.12	105.86	100.11	105.75	111.06	99.452	105.83	111.21	102.16	99.197	102.79	104.44	103.72	95.267	104.34	101.51	100.27	101.57	103.61	105.68	101.9	104.74	106.11	102.23	107.33	113.18	110.54	105.89	100.58	105.69	108.67	113.05	105.68
117.67	118.38	108.01	96.972	108.99	112.3	114.04	108.39	119.57	111.18	108.33	101.29	111.71	111.85	106.12	117.33	99.726	108.99	105.01	113.98	109.88	106.93	113.92	107.05	109.2	115.98	102.31	109.8	103.51	116.65	112.26	106.56	106.47	105.32	106.22	112.36	115.07	105.39	109.96	110.48	111.43	115.66	109.68	104.37	115.65	106.75	106.63	114.02	111.79	103.48
93.286	97.918	104.03	94.817	103.73	95.578	98.467	101.97	100.85	100.85	100.92	100.76	98.266	96.936	102.68	93.63	102.65	91.491	95.986	93.761	108.25	94.189	104.08	103.11	100.87	96.81	100.18	97.851	106.45	97.908	105.73	104.92	95.171	96.58	96.452	96.52	98.061	106.15	100.55	103.08	90.54	100.3	99.016	95.05	95.817	98.355	103.47	90.62	100.51	96.875
110.27	103.82	103.85	100.98	101.44	113.82	106.96	101.77	106.03	114.4	118.36	105.42	100.73	103.25	103.09	106.52	112.88	104.39	106.64	100.23	106.48	118.11	103.29	116.53	103.22	117.24	107.17	112.14	104.61	107.84	106.28	102.65	108.54	104.61	101.87	109.79	106.04	115.8	100.5	105.85	104.52	108.61	114.7	107.8	113.93	107.05	114.18	109.87	112.98	109.72
107.92	95.628	109.21	105.23	102.88	96.752	105.11	107.07	112.04	107.02	99.29	107.11	99.431	101.79	91.823	103.01	109.44	98.55	100.84	104.99	105.73	106.5	102	93.406	107.53	105.73	106.98	104.86	106.06	103.99	104.89	103.8	104.63	98.833	97.18	103.14	99.777	96.883	100.17	105.73	104.85	107.09	109.11	104.61	99.141	108.16	106.13	102.33	97.581	105.97
102.71	100.9	114.61	111.39	108.09	102.03	106.33	101.21	106.47	100.26	107.12	107.59	97.948	97.989	102.59	101.21	106.23	107.33	106.13	116.42	100.48	105.12	108.75	110.87	109.44	110.12	96.916	102.91	103.84	102.81	107.6	115.73	108.12	102.35	105.67	99.662	111.76	107.42	99.951	106.03	105.49	109.19	102.47	105.77	106.62	102.37	110.72	109.18	105.16	97.542
106.94	105.46	107.38	97.183	110.95	108.49	106.2	104.89	106.56	110.43	105.19	104.43	102.51	103.79	100.89	108.3	111.08	104.55	110.42	101.08	105.74	101.43	110.95	99.389	104.8	116	100.88	99.194	106.73	107.66	107.87	110.52	100.86	106.77	113.81	99.722	102.54	107.79	108.12	105.1	112.22	106.24	117.07	109.31	105.11	107.15	98.382	103.07	110.29	108.27
103.44	117.91	110.56	111.26	106.83	109.96	116.04	116.43	109.99	107.72	115.72	112.1	107.34	116.36	113.25	112.34	108.12	111.53	116.14	113.71	115.09	103.47	109.25	107.13	115.12	101.33	112.72	111.25	108.55	104.99	116.27	109.15	111.34	122.02	116.78	109.15	110.14	113.75	114.39	106.57	110.38	102.02	104.59	105.87	114.72	107.04	121.82	102.58	116.24	108.23
107.14	114.24	99.513	106.05	102	105.89	107.64	112.47	103.39	104.15	110.1	104.16	105.63	107.58	109.42	107.23	102.3	114.79	101.32	108.6	109.86	112.79	105.15	112.44	111.63	105.86	108.45	105.61	112.16	117.92	108.1	102.09	101.21	103.71	104.43	102.37	102.42	104.9	107.44	101.93	111.45	117.47	110.64	102.84	111.57	114.41	104.39	106.85	107.06	105.83
99.904	96.89	100.87	100.71	103.42	103.62	99.221	98.348	98.88	96.973	91.331	99.226	99.795	101.42	100.81	96.437	102.34	89.416	98.569	98.702	98.231	103.13	95.323	91.911	102.38	99.44	99.621	92.794	108.3	99.239	105.64	99.812	101.99	104.32	101.56	96.41	91.132	93.267	89.497	106.68	100.98	104.28	99.437	94.155	104.07	103.48	103.56	89.9	97.288	96.582
92.259	97.851	108.98	97.553	109.99	102.15	101.52	99.153	97.465	106.89	99.315	110.5	99.588	97.149	99.575	104.26	101.21	93.081	102.21	102.76	105.54	116.28	106.77	105.48	102.62	106.43	105.48	98.942	105.09	105.12	105.13	101.1	96.746	101.5	106.49	100.16	93.331	98.897	98.581	100.56	94.73	97.646	104.63	105.54	98.956	102.21	98.468	97.502	100.05	110.7
101.7	103.82	97.472	109.33	114.27	108.14	108.4	108.37	117.81	105.32	111.26	114.47	109.63	106.45	105.68	107.75	110.47	102.69	100.14	112.16	100.5	109.71	107.18	110.64	110.96	119.05	109.77	100.43	98.978	114.12	105.71	109.66	106.15	112.44	118.41	108.12	103.63	104.03	108.98	105.17	120.12	107.44	119.22	107.43	110.79	102.3	105.59	106.82	112.53	107.01
97.986	97.77	93.951	99.866	98.296	105.14	106.52	98.329	107.29	106.21	113.41	101.58	96.617	103.58	99.542	96.844	98.699	93.672	101.75	110.66	93.644	98.379	98.846	91.893	97.379	101.95	96.978	96.91	94.295	104.08	106.11	110.97	93.211	97.112	96.999	98.938	104.59	99.811	102.49	99.072	106.09	94.602	100.06	103.35	102.26	103.52	103.98	111.27	105.04	100.22
103.98	109.21	101.72	116.08	104.82	96.984	114.17	109.75	100.73	98.857	105.25	110.37	99.496	107.33	100.69	105.19	104.42	94.963	98.931	105.44	102.51	113.06	103.33	112.3	98.362	113.37	106.67	108.23	104.25	110.21	110.63	100.22	111.55	100.85	112.06	110.15	108.98	110.88	107.11	108.62	103.96	108.72	99.796	95.678	111.94	107.63	109.56	107.18	104.48	109.73
105.93	115.17	115.12	113.83	105.89	106.3	103.52	111.25	111.16	110.76	109.29	116.81	111.32	102.26	104.26	112.51	101.09	104.31	103.31	101.37	110.83	103.37	119.04	108.21	110.78	112.41	106.94	103.57	107.57	105.03	120.89	108.98	109.21	107.53	105.91	118.17	106.43	103.21	103.95	106.54	113.11	118.11	107.04	93.029	110.31	108.01	107.02	111.11	103.69	118.63
102.09	99.754	113.01	107.67	102.89	116.29	106.46	108.3	107.96	113.62	108.23	109.28	110.45	108.13	108.88	117.98	115.01	97.991	107.38	104.76	103.55	113.44	116.24	99.786	114.98	104.22	112.31	111.71	103.49	103.65	110.03	106.56	104.18	111.89	107.36	100.96	109.19	109.65	112.21	110.64	97.902	106.95	113.47	102.14	111.98	106.79	111.82	111.37	109.52	98.804
107.87	113.27	111.3	108.09	105.86	116.71	102.74	105	110.13	108.89	108.49	96.311	107.05	105.91	98.988	113.25	106.76	105.51	102.8	102.56	106.59	104.12	112.03	104.73	111.18	110.69	103.53	106.44	108.14	108.66	110.5	104.37	98.222	103.56	108.07	102.16	104.69	104.79	103.82	114.16	107.96	107.72	103.11	93.575	97.766	101.25	103.55	115.73	89.576	105.81
99.508	105.67	104.63	113.77	101.56	108.86	107.24	107.99	101.94	106.33	107.62	101.58	100.85	108.11	107.44	104.67	110.83	109.26	102.2	111.86	104.48	113.4	112.66	107.66	104.86	104.22	104.04	109.23	111.52	111	104.95	108.54	102.96	115.75	108.1	110.71	106.97	103.89	110.59	99.77	94.846	108.55	103.7	105.96	105.43	106.42	107.56	112.53	101.62	101.46
106.02	109.79	110.45	115.49	102.92	102.83	111.34	111.64	106.3	114.54	112.56	97.24	103.39	105.77	118.59	100.07	105.35	119.34	109.53	102.1	108.54	108.44	104.41	103.93	108.95	109.62	113.27	105.39	104.14	111.54	117.24	115.66	115.7	110.51	98.314	113.57	111.76	104.22	98.968	115.74	115.82	100.83	108.63	100.99	120.61	116.82	106.29	109.8	97.164	116.76
101.99	107.38	99.613	105.75	104.25	100.45	104.33	103.46	106.54	106.17	96.384	109.52	111.18	106.03	102.15	98.225	110.33	101.07	110.46	95.737	105.75	103.72	112.64	113.77	106.48	111.75	105.16	108.4	106.83	105.29	103.04	104.56	108.45	107.32	111.33	96.897	98.723	104.71	102.27	105.47	106.66	108.25	109.25	96.711	105.89	109.63	110.65	96.228	97.776	100.25
106.6	105.61	104.71	104.42	103.53	109.01	100.54	109.15	106.2	110.57	109.7	106.62	107.24	103.56	107.91	112.55	108.67	108.38	117.82	101.5	111.31	112.27	106.68	113.94	106.29	116.56	111.34	112.35	111.48	110.97	109.78	102.98	110.22	104.55	111.39	111.66	108.25	110.31	109.52	113.54	117.85	112.05	111.45	101.72	99.885	115.06	109.3	110.22	113.79	107.37
99.984	108.72	115.12	105.45	106.63	100.98	98.554	108.66	104.33	100.91	99.444	110.52	100.97	117.7	111.68	106.08	104.97	117.78	102.42	108.27	104.19	104.85	107.48	108.79	108.96	98.307	109.72	104.4	102.08	103.06	104.3	102.5	100.77	104.23	110.56	116.34	108.57	114.9	105.76	110.9	101.07	102.86	99.066	101.81	104.47	101.02	108.3	105.99	94.322	101.07
107.92	103.64	106.27	104.07	105.84	112.4	104.92	105.76	103.09	108.07	102.93	98.469	101.14	109.86	108.28	108	104.22	102.3	109.47	116.33	108.17	105.58	112.01	100.76	104.62	103.18	106.38	104.69	104.96	99.167	110.51	102.82	103.36	109.68	98.853	107.38	109.75	96.81	112.24	101.89	107.07	98.762	108.12	105.43	109.37	101.9	103.88	104.32	102.28	100.57
105.16	100.94	106.19	97.095	99.457	102.46	103.74	99.3	118.1	105.79	103.35	97.568	111.66	112.75	99.561	113.43	98.59	101.19	102.62	111.86	105.58	103.52	103.86	114.57	100.19	100.83	104.19	101.34	100.96	106.03	116.07	103.94	107.41	112.37	104.18	104.81	107.13	107.61	104.66	104.98	103.87	94.16	113.02	106.72	104.21	109.79	106.01	99.566	99.894	105.24
97.063	101.66	100.05	93.203	104.67	102.53	95.24	99.314	98.204	97.751	89.399	94.682	99.065	94.598	94.142	97.491	101.55	100.91	96.515	102.68	94.068	104.32	97.082	97.333	104.06	101.5	92.013	99.405	101.22	104.2	96.24	94.893	106.25	100.14	100.57	101.36	98.026	101.3	88.166	91.171	105.9	105.89	97.056	104.94	97.218	98.48	94.918	99.169	91.775	89.355
112.99	109.78	111.25	108.01	103.86	111.98	106.94	109.8	111.53	104.89	110.82	112.82	112.03	107.52	118.75	102.5	113.38	101.85	113.48	106.44	111.38	113.55	114.58	108.76	100.68	102.93	109.88	103.48	106.82	96.167	105.21	116.93	104.47	102.64	110.11	106.4	107.81	113.21	113.28	108.84	98.812	109.08	108.7	104.88	105.11	113.51	107.89	110.05	105.02	113.61
105.78	110.73	98.804	107.37	109.35	109.53	100.92	108.01	108.83	98.704	105.44	103.59	102.65	102.64	105.69	97.228	103.33	106.31	112.33	104.15	109.88	111.58	105.56	115.46	101.78	109.35	108.51	108.14	97.834	109.05	100.71	115.4	105.26	103.54	103.75	107.99	102.06	103.76	103.44	108.15	103.98	109.14	107.14	106.14	104.93	106.81	101.1	109.23	106.46	108.61
102.11	106.42	105.23	114.9	110.26	104.96	104.4	108.58	108.55	108.63	103.75	114	111.59	115.38	101.62	105.16	107.85	98.242	109.95	106.56	108.34	103.4	111.8	113.99	102.99	116.22	108.62	107.25	111.32	102.31	111.66	107.8	102.23	112.46	105.67	102.67	103.84	115.29	115.35	109.71	109.42	105.67	112.5	106.89	113.28	101.1	105.08	111.81	105.31	113.21
104.88	105.75	106.69	104.75	113.35	103.63	110.5	105.05	102.99	98.954	102.56	112.06	111.67	109.62	108.15	107.51	103.27	108.71	115.54	104.95	117.82	113.45	109.18	100.39	110.07	100.63	103.85	108.56	107.04	116.62	107.54	100.6	103.64	113.92	100.75	98.721	106.74	104.08	105.58	106.01	110.27	110.46	111.63	101.23	96.105	102.24	96.476	113.53	99.744	113.76
100.92	101.3	112.77	105.13	109.55	108.95	99.47	102.4	107.27	106.59	105.56	116.61	98.624	106.25	107.45	103.79	117.33	109.83	104	110.03	111.25	118.55	98.986	110.81	114.29	114.61	109.38	104.58	110.7	106.91	109.45	109.81	108.08	106.59	103.78	108.32	97.868	107.76	113.7	108.16	109.64	98.536	109.35	102.62	100.41	113.63	103.99	106.36	113.75	105.03
104.58	107.43	107.51	106.59	109.76	119.22	109.19	108.88	111.61	110.16	104.08	109.28	105.25	114.57	98.759	109.3	112.11	114.21	100.8	104.19	98.095	105.34	99.719	104.59	106.24	111.03	103.8	112.11	104.04	113.03	113.86	117.56	113.61	110.56	106.88	104.43	117.14	113.54	105.33	114.43	112.4	108.99	112.46	105.68	107.28	101.81	109.25	112.88	112.53	102.7
99.22	97.029	95.246	100.24	98.566	96.575	95.477	99.068	101.31	99.433	96.187	103.54	98.492	98.768	90.893	93.967	101.76	101.73	96.816	98.388	103.63	100.58	95.283	100.55	98.782	98.686	100.9	104.03	96.799	96.197	96.724	102.76	104.24	104.92	102.3	99.694	99.061	95.806	94.781	98.308	108.74	106.35	98.78	104.39	91.522	93.363	95.802	94.239	105.3	95.527
111.13	114.19	107.98	104.24	107.17	107.75	103.8	107.65	100.3	99.525	102.03	106.69	100.45	93.441	108.15	105.38	96.905	115.29	110.59	108.56	104.01	107.57	100.85	114.96	109.86	103.55	108.4	107.55	109.66	98.341	101.13	108.98	98.681	102.36	108.28	103.76	105.16	104.4	111.26	103.19	99.815	116.18	104.57	116.5	106.82	109.57	99.08	105.18	105.65	103.9
100.82	105.35	113.97	103.54	111.72	98.118	101.46	100.04	110.43	109.44	106.72	104.9	121.08	106.11	108.88	113.31	106.86	115.15	114.96	95.905	105.61	109.45	105.91	110.66	114.06	110.35	108.95	107.35	113.64	99.034	106.46	112.29	117.35	115.54	117.84	106.86	113.19	102.86	114.86	115.28	108.86	102	115.77	110.65	108.36	111	100.55	110.88	102.45	117.73
104.8	111.45	110.58	99.42	107.92	103.75	107.73	110.74	104.76	101.53	101.05	102.06	101.41	99.574	106.67	106.31	107	111.38	103.09	102.5	105.06	105.03	104.07	109.65	102.47	110.15	109.35	111.24	108.34	110.34	102.59	113.41	108.9	99.93	109.81	112.32	101.25	102.54	98.865	109	114.35	108.19	97.553	103.26	112.14	109.23	103.49	108.6	98.354	111.27
107.27	105.16	98.519	105.87	109.05	112.01	104.58	112.35	108.17	103.7	115.52	104.3	101.93	104.44	103.32	105.48	105.3	105.33	110.75	102.61	97.371	104.99	109.93	112.39	107.82	103.96	105.93	112.45	110.56	100.51	109.84	107.03	110.22	106.04	109.34	108.4	101.51	103.18	110.24	105.11	100.48	103.59	98.953	108.24	106.46	110.52	106.27	95.677	107.61	109.81
105.53	104.08	108.99	103.39	104.23	98.181	108.98	111.61	104.38	115.48	102.25	99.501	107.18	106.36	108.27	97.856	97.885	99.339	107.67	103.63	99.917	104.44	106.11	103.55	103.69	108.6	101.53	111.11	111.25	104.93	109.3	102.73	103.66	103.56	107.46	105.75	100.28	105.23	106.04	117.08	96.61	94.809	103.18	104.54	103.76	107.36	105.66	95.593	117.58	100.82
95.947	95.074	102.07	100.86	109.55	99.362	100.8	101.27	113.22	99.173	92.799	95.016	97.658	101.73	109.44	102.7	98.033	103.3	105.84	95.139	105.1	108.36	97.217	101.23	104.34	105.9	101.19	91.766	101.61	108.82	97.18	103.46	99.004	102.16	92.021	100.23	101.86	103.29	97.051	103.48	103.05	92.667	107.11	95.133	108.25	90.029	103.46	102.57	100.57	99.191
100.35	103.2	108.87	105.19	105.8	110.26	97.944	100.93	109.74	104.34	102.78	99.261	103.02	104.71	107.34	109.1	103.68	93.438	108.25	95.007	104.43	104.19	101.66	116.74	111.81	107.28	109.62	98.739	101.36	105.22	107.56	104.64	106.11	98.86	115.43	100.41	101.61	111.06	109.13	109.05	102.3	103.79	110.07	99.649	111.83	99.929	95.594	109.22	102.31	103.84
108.06	116.01	106.4	108.19	108.47	112.36	113.48	109.14	106.01	103.94	105.83	102.48	110.64	101.91	106.93	110.3	106.2	108.29	103.11	108.71	110.2	108.18	105.67	104.2	102.16	106.71	115.2	107.15	112.36	108.3	115.89	108.1	109.03	109.28	113.06	91.41	105.89	112.42	110.66	103.03	103.04	105.09	117.54	105.74	107.51	116.27	115.87	99.869	104.64	113.15
105.55	102.35	102.85	100.22	107.64	102.04	101.46	105.18	110.76	102.12	103.67	101.72	102.92	107.7	106.24	108.81	99.114	101.45	102.88	102.25	109.67	99.362	102.51	105.46	111.56	109.68	109.96	102.01	100.42	101.23	104.05	107.82	103.77	105.81	105.88	106.25	100.28	87.015	103.13	106	109.36	109.94	115.43	105.54	100.15	101.88	104.51	106.32	101.64	101.18
111	99.981	105.91	104.3	112.28	105.19	106.05	117.35	111.32	108.87	115.02	113.97	110.7	111.61	103.32	110.8	109.18	100.55	104.54	106.06	104.85	101.7	108.93	111.57	110.67	117.25	100.88	102.95	113.56	115.01	111.27	97.107	115.9	115.21	115.6	110.6	106.48	101.07	109.31	113.01	105.98	107.95	104.56	103.33	94.943	109.03	108.76	117.21	116.41	107.05
111.15	102.05	99.007	111.28	102.31	112.49	109.38	104.45	101.43	92.596	108.78	104.51	99.559	108.51	117.11	107.05	104.4	102.52	104.75	107.92	113.35	99.726	110.29	106.12	103.8	111.88	110.33	104.3	110.92	107.53	106.62	107.27	95.603	110.66	107.51	103.62	112.75	110.83	104.58	110.89	115.85	102.9	106.81	111.04	107.3	93.39	111.08	98.417	110.54	109.08
108.24	96.694	104.01	99.66	107.02	100.24	107.34	114.1	101.03	111.09	106.79	103.3	102.85	98.026	117.42	109.02	112.48	109.66	107.35	107.64	112.59	102.9	107.79	108.49	103.35	100.67	109.1	108.25	114.76	102.49	99.624	104.64	107.48	114	101.48	107.15	99.477	109.29	114.04	104.56	102.59	102.68	110.26	106.99	103.13	109.08	103.34	109.15	103.98	92.079
95.66	105.88	100.36	100.33	90.177	97.514	98.018	100.98	95.002	99.979	93.171	95.293	101.8	95.949	104.36	92.341	92.789	93.141	95.357	107	90.402	102.47	91.151	98.36	93.379	99.578	98.696	100.9	97.229	100.15	108.69	93.721	92.315	95.713	94.06	98.355	100.71	101.43	102.46	100.83	98.655	106.81	106.6	105.75	97.108	91.931	93.617	101.82	99.012	92.976
111.37	101.51	105.94	116.04	96.741	101.98	109.67	100.94	101.08	107.78	110.54	106.63	114.29	110.71	110.62	105.38	114.2	105.87	107.57	113.39	115.4	112.66	107.6	104.85	98.179	117.11	103.55	104.01	113.08	115.44	107.1	112.12	107.34	103.99	112.99	107.69	111.86	110.62	103.3	113.57	110.3	101.51	94.766	112.77	107.29	116.41	107.07	104.33	114.45	105.37
112.62	107	112.63	113.39	108.1	102.1	106.43	116.87	109.2	108.92	103.87	114.41	111.91	114.56	114.36	102.65	108.76	112.85	114.84	117.43	114.79	107.89	110.82	108.09	113.89	109.25	116.18	106.54	106.18	109.01	116.37	110.93	117.52	113.42	104.91	119.02	116.73	109.2	111.71	107.93	104.54	109.71	115.84	111.23	112.22	109.63	109.28	105.93	116.18	108.33
102.2	110	121.06	105.61	104.87	105.85	105.64	105.5	109.62	98.86	107.54	97.055	99.881	113.24	107.23	104.91	109.61	106.13	104.76	101.39	101.36	100.77	111.54	102.02	99.963	104.85	106.71	105.99	104.97	106.77	101.84	105.97	102.08	99.074	96.488	114.41	101.13	103.45	97.917	105.31	108.13	112.3	99.468	107.07	109.53	107.75	110.51	104.14	106.43	105.87
109.43	101.04	110.37	98.405	107.67	107.17	105.59	114.08	104.18	105.46	109.81	102.45	97.392	99.118	116.39	110.82	102.93	107.55	111.13	95.465	106.26	116.23	110.25	104.7	103.73	101.48	104.69	105.87	104.12	103.45	104.96	107.91	105.81	100.55	100.16	111.1	104.34	109.08	102.14	108.89	92.438	99.606	108.81	113.46	104.65	102.41	107.71	98.401	102.5	104.52
106.8	111.5	115.74	110.28	107.73	109.59	98.774	105.11	109.4	109.8	105.24	110.18	111.49	104.62	110.11	105.34	102.94	107.55	99.056	106.12	99.405	101.4	101.93	105.28	107.91	106.69	105.71	118.45	108.66	107.67	106.54	111.65	106.43	116.88	106.17	111.93	116.23	105.45	107.16	111.23	106.36	107.5	101.75	111.12	111.27	106.34	107.58	106	110.02	103.75
106.29	114.45	105.37	102.48	100.57	111.71	109.23	106.73	108.93	110.21	94.308	98.335	107.07	102.73	104.5	106.49	104.94	105.04	106.73	108.73	106.59	99.572	98.136	104.73	100.32	109.94	104.79	102.44	102.44	122.04	104.27	106.86	103.89	99.594	105.82	101.97	112.72	106.07	107.45	106.16	102.73	106.81	104.37	106.92	105.12	103.61	103.94	99.486	103.86	113.45
106.47	99.282	98.807	100.74	102.45	96.51	112.6	102.81	97.746	110.09	102.75	99.839	101.17	100.08	114.76	104.44	104.95	105.04	104.48	104.72	110.48	108.56	108.58	104.86	101.73	104.44	95.727	109.72	107.71	102.86	114.45	108.43	104.73	97.054	111.45	102.06	114.86	102.9	107.01	110.92	104.36	97.459	106.24	98.072	106.47	96.862	105.98	106.84	100.65	97.826
100.8	99.065	97.516	95.414	95.247	98.972	100.9	95.308	95.785	99.404	98.113	99.994	95.231	101.39	98.74	97.078	95.731	95.51	96.886	98.268	106.82	92.449	99.123	98.552	97.041	96.406	102.24	98.443	107.63	98.195	101.14	102.35	97.238	97.889	88.079	96.037	109.1	101.87	97.024	100.97	102.92	102.02	95.476	101.23	97.232	105.07	98.497	103.19	94.978	93.084
111.19	105.31	97.973	103.6	111.36	105.82	113.64	110.45	111.35	99.437	112.06	105.97	101.89	106.14	114.08	104.19	103.14	112.56	101.21	103.08	107.7	106.87	112.04	101.16	108.3	109.35	100.8	109.05	122.74	111.59	98.171	107.8	108.46	110.08	113.65	111.89	102.37	107.44	107.55	104.94	113.04	112.54	107.56	118.09	107.6	105.2	113.75	108.3	110.15	108.06
105.03	100.87	103.51	105.86	107.09	104.02	108.32	100.18	100.78	98.838	106.72	102.28	109.61	102.39	104.54	102.26	106.74	111.1	104.94	98.171	99.784	103.7	103.25	102.89	105.27	107.57	107.23	104.7	112.61	110.38	112.21	101.83	112.38	102.73	105.6	103.43	104.2	109.59	99.625	102.09	107.32	113.43	103.24	104.38	106.07	101.8	114.86	101.99	105.8	103.7
106.16	100.56	107.74	105.24	103.22	104.6	98.994	110.42	107.98	108.73	112.07	98.812	113.49	93.877	108.81	102.99	103.08	103.21	109.81	107.83	102.48	101.48	98.187	105.85	113.65	103.11	111.07	108.23	101.04	117.69	105.19	110.12	100.96	105.77	105.49	113.49	106	102.81	111.35	112.07	103.73	104.35	106.39	112.67	103.91	108.97	107.36	98.547	93.406	107.68
105	87.994	102.48	89.41	100.36	105.15	95.229	99.068	96.435	101.51	98.088	94.495	100.32	85.12	87.726	95.874	95.734	100.81	96.434	97.57	95.269	95.093	93.351	91.693	96.834	99.485	87.631	102.49	101.11	90.297	89.941	95.065	107.83	100.19	102.68	97.544	100.45	96.298	97.154	100.42	95.049	99.84	99.636	97.151	95.019	99.896	104.01	104.85	99.358	98.99
96.965	103.45	110.25	103.03	105.24	105.31	108.7	108.54	97.933	100.22	109.86	113.03	102.11	104.24	100.33	107.1	107.95	109.71	105.83	101.58	107.74	105.34	106.31	105.66	108.73	98.595	105.03	108.57	104.64	107.93	103.97	106.14	108.26	111.58	110.52	115.29	102.73	107.14	106.53	102.42	108.74	118.53	103.75	106.47	101.63	107.94	107.54	99.544	114.32	106.16
110.58	112.91	109.76	105.07	117.04	109.47	114.55	113.75	110.82	110.72	105.13	112.17	108.51	112.19	103.49	106.99	109.67	108.62	112.2	100.09	115.96	106.1	106	102.85	110.4	112.45	108.58	107.94	106.53	104.43	112.36	108.43	116.58	110.42	97.923	106.11	114.2	107.64	104.28	108.22	111.05	106.9	113.26	111.51	109.25	110.46	107.46	102.41	104.82	106.52
114	102.41	109.65	118.62	104.85	107.14	106.32	110.01	110.55	111.67	103.53	103.49	109.71	115.36	109.35	98.324	107.81	107.69	106.81	104.5	120.34	119.73	104.43	102.93	115.69	110.1	112.68	118.84	104.29	111.74	103.5	105.98	111.38	112.3	108.11	108.98	106.24	101.3	118.39	104.54	99.11	113.85	114.37	102.52	113.17	108.65	111.61	116.91	103.58	96.029
102.39	103.36	100.77	97.482	96.197	109.86	99.286	90.615	105.08	89.209	102.7	104.71	101.18	104.03	101.03	104.96	104.86	104.76	100.71	101.92	99.41	97.563	98.304	96.937	101.69	98.661	105.08	98.356	104.07	101.86	106.39	94.078	109.01	103.3	95.395	108.77	95.194	95.308	100.9	104.63	105.78	101.27	101.64	100.14	101.5	104.2	99.064	101.92	94.629	101.03
103.63	107.37	100.66	101.21	103.24	92.16	94.332	108.34	100.04	100.72	107.26	104.07	101.76	87.957	99.39	103.4	102.86	104.46	94.517	103.63	93.364	99.83	101.15	102.74	101.78	104.91	97.175	103.24	103.85	100.73	104.26	93.835	108.31	98.575	99.724	88.912	98.517	101.76	97.44	98.648	102.9	104.42	104.65	103.96	103.76	99.019	94.838	99.279	98.53	90.972
109.53	110.68	112.8	112.33	105.44	101.81	106.99	110.4	108.47	104.88	112.5	104.17	100.69	113.95	108.98	111.46	111.11	112.07	109.44	112.18	104.72	112	110.32	104.01	112.6	97.236	103.1	114.28	107.26	105.51	118.97	115.19	102.08	113.47	103.81	112.6	101.79	103.47	110.3	115.03	110.29	111.65	112.69	109.69	104.2	102.09	111.19	109.63	106.19	113.63
104.78	87.357	100.81	95.077	100.7	102.19	95.199	97.772	107.24	99.241	98.527	96.824	99.561	109.02	103.6	107.47	105.47	98.735	97.512	97.195	93.592	93.892	105.51	97.047	95.573	87.922	99.806	98.843	106.99	95.006	104.66	99.09	95.837	90.96	98.467	93.47	99.429	97.043	101.04	101.37	98.104	102.78	102.56	101.57	98.74	95.556	88.476	100.48	106.51	97.338
115.68	111.67	103.86	108.97	110.75	110.64	109.88	112.11	112.15	111.45	110.84	117.29	109	104.12	113.75	109.7	112	110.86	111.66	109.58	113.1	112.48	112.88	114.31	114.1	112.35	119.6	111.61	101.07	116.07	103.07	101.24	114.69	104.55	114.38	108.44	112.66	109.94	104.68	113.84	111.2	113.19	108.82	104.76	119.2	112.8	114.03	112.14	109.25	109.03
100.72	103.62	104.67	104.51	95.416	109.66	105.76	98.826	97.343	104.25	99.356	94.716	102.32	99.904	106.5	104.82	106.01	96.287	100.88	108.56	100.92	107.15	116.58	104.9	102.23	106.75	94.744	105.01	106.94	94.072	103.02	102.99	103.34	101.7	104.82	102.12	101.59	99.281	104.24	101.45	103.05	109.5	104.71	105.11	95.086	104.97	105.07	110.43	102.8	94.165
102.86	100.63	107.1	100.47	107.38	105.08	100.73	102.34	102.44	112.8	114.26	99.233	97.381	103.74	100.91	103.53	105.86	96.461	106.2	104.28	103.79	101.64	110.09	109.52	99.288	104.82	103.3	115.7	108.58	112.78	100.9	116.27	104.16	106.42	109.18	100.24	115.98	104.9	104.67	101.4	108.48	99.943	109.24	109.65	103.97	105.57	106.45	105.23	101.57	105.55
105.3	114.62	108.6	109.56	104.27	107.48	111.46	99.115	101.92	103.79	108.29	109.95	113.4	105.39	104.07	109.72	100.52	98.075	104.11	113.51	100.79	109.95	107.32	120.47	112.63	111.23	104.87	101.29	109.54	114.75	109.83	105.34	108.77	109.87	109.06	108.19	103.16	105.06	110.93	114.35	107.01	105.68	115.42	96.188	105.01	105.83	105.16	106.97	102.6	107.07
110.57	105.28	106.17	101.69	114.02	105.96	112.76	108	106.64	98.963	111.4	107.33	109.35	105.44	106.41	104.01	109.49	113.67	108.37	106.62	111.85	103.4	109.92	102.48	111.09	100.73	107.35	106.68	113.06	105.42	119.44	107.06	109.54	108.59	114.52	101.38	105.28	110.55	108.38	96.169	109.72	106.26	105.49	100.52	105.66	107.59	106.57	105.23	106.36	105.37
113.16	106.63	110.5	102.87	110.57	107.77	106.15	111.43	108.3	107.26	111.61	112.95	105.38	109.08	108.36	105.61	106.94	105.72	109.62	106.56	98.522	111.06	115.85	105.32	113.24	109.5	106.5	109.83	108.7	108.17	105.03	107.73	101.96	101.76	112.45	103.32	107.55	101	106.3	120.23	112.16	114.14	102.8	114.17	110.51	113.11	103.66	112.92	100.6	98.525
96.833	97.089	106.54	101.57	105.64	95.785	93.313	96.003	97.939	92.56	99.43	97.764	98.584	102	92.089	101.01	104.66	99.967	101.81	104.66	101.95	92.624	92.402	93.702	96.062	100.67	105.44	98.407	99.567	102.98	100.95	99.182	99.055	107.11	99.332	101.13	109.29	109.94	104.15	102.04	97.103	100.81	94.41	96.613	88.832	92.638	95.456	99.608	98.13	97.267
96.887	95.587	105.81	98.542	100.14	106.3	100.9	107.77	98.424	104.25	108.78	104.27	103.2	106.39	106.33	93.594	110.58	101.25	100.43	106.78	105.89	105.79	104.39	97.845	95.029	96.542	101.32	93.326	97.637	97.814	109.97	108.28	107.46	95.601	109.03	105.74	104.09	99.089	103.9	100.09	95.863	105.58	105.63	99.753	99.977	92.461	102.26	101.54	109	100.84
109.87	108.71	109.46	107.43	103.66	110.96	104.58	110.5	106.61	115.68	104.36	103.42	107.21	111.36	101.02	105.54	102.16	110.28	107.12	107.72	109.29	99.537	105.29	109.27	106.6	102.4	98.414	102.52	109.92	105.92	102.24	109.48	103.37	102.83	109.22	109.81	101.22	106.5	104.03	107.06	109.46	104.18	117.32	104.32	108.14	109.73	111.52	106.81	109.82	112.21
100.8	99.523	104.85	93.683	102.49	91.298	90.516	103.37	108.67	95.177	92.357	100.16	103.67	102.23	104.72	99.303	101.09	96.509	94.256	99.854	101.62	109.81	97.897	99.369	92.305	97.855	106.15	99.379	97.078	103.82	97.858	101.74	88.766	97.478	103.33	96.777	105.5	102.24	109.23	98.801	99.765	101.04	102.02	91.837	98.056	92.383	100.79	100.47	96.708	100.7
105.78	110.33	106.71	108.33	106.99	119.6	112.37	106.07	111.52	106.22	112.61	109.36	105.45	103.65	107.68	111.8	111.22	103.5	108.56	106.61	108.72	107.87	102.09	105.21	108.71	111.53	110.95	110.38	110.09	104.02	106.04	109.24	112.16	101.35	106.73	112.76	109.2	106.84	111.2	108.59	120.38	111.74	110.42	106.89	102.7	103.51	103.96	106.6	110.87	109.97
87.169	107.01	94.956	97.411	104.76	98.704	98.28	103.22	92.944	100.76	100.05	99.808	89.104	92.839	95.568	95.942	100.82	97.442	104.47	98.307	102.45	98.646	109.61	89.544	99.822	101.89	91.818	99.013	96.475	94.04	100.53	97.842	100.99	97.135	98.241	102.55	92.586	96.27	104.24	99.775	98.099	97.508	97.482	99.213	100.17	101.43	101.52	93.956	98.147	110.91
119.78	116.7	106.66	109.3	109.86	102.21	99.993	111.24	109.34	109.44	108.4	107.42	109.47	107.68	105.3	112.15	109.98	116.88	105.79	108.67	116.05	102.61	108.7	109.25	112.57	116.49	106.79	108.99	105.7	104.33	107.84	110.33	99.395	106.62	105.12	110.76	107.01	107.77	108.97	98.48	108	102.8	111.32	106.14	100.17	108.33	100.12	111.35	102.04	101.64
108.35	107.78	96.281	103.76	99.212	105.05	98.818	102.9	104.04	98.433	103.37	104.4	99.703	103.49	102.01	101.1	98.566	93.524	92.13	90.498	106.36	98.955	102.74	97.478	106.69	96.643	101.23	101.11	101.81	106.93	94.992	99.252	96.796	106.74	101.76	106.48	108.31	96.155	101.91	98.211	95.156	109.95	109.83	103.42	99.437	94.278	98.188	92.505	104.55	101.2
93.786	102.16	106.1	103.37	109.77	96.799	108.75	109.84	109.35	103.93	111.73	104.85	106.2	106.05	101.22	100.08	103.91	99.119	104.11	102.11	106.43	98.955	103.55	112.98	110.49	107.57	109.33	104.86	106.19	108.55	96.503	98.61	108.29	104.68	98.402	111.53	106.99	111.41	104.92	113.2	106.55	110.83	103.7	108.15	102.05	107.65	111.5	104.98	99.436	102.31
112.5	110.71	102.83	114.83	108.36	104.2	106.95	104.82	116.31	105.58	110.43	110.27	102.24	104.16	109.86	107.02	112.32	109.91	107.82	109.63	101.67	109.48	106.33	107.47	108.62	111.66	96.774	108.77	112.49	109.83	101.68	112.33	111.81	108.22	109.86	101.52	112.13	102.86	101.1	117.62	114.37	108.75	110.32	115.51	112.76	104.93	106.97	109.36	106	106.23
103.23	100.21	105.9	101.58	94.189	101.06	102.39	109.36	111.69	107.23	102.98	103.86	105.41	115.22	105.09	101.42	102.15	106.28	106.04	112.82	112.62	106.28	108.52	101.16	105.16	100.88	107.79	110.89	109.15	106.48	101.33	98.028	103.26	102.64	105.17	105.59	106.08	103.03	108.76	101.28	104	110.63	102.53	104.85	106.97	105.51	100.56	109.64	104.7	101.79
110.95	101.82	110.77	114.58	107.76	112.81	108.64	110.53	104.84	96.31	101.73	114.48	104.92	111.16	102.05	115.52	114.76	101.49	115.98	112.66	115.39	110.54	114.85	117.4	106.05	102.03	100.86	110.15	106.23	112.54	112.14	103.03	109.21	111.75	109.02	103.15	108.88	106.16	110.45	114.45	106.32	103.62	104.75	113.99	109.02	112.2	108.99	107.01	100	101.61
108	116.35	104.74	110.77	104.54	111.42	106.14	104.03	101.24	112.76	100.05	101.48	114.94	111.01	107.04	112.58	103.25	105.51	118.94	106.83	112.69	108.6	118.36	100.33	110.65	105.88	104.41	106.05	103.55	106.66	107.62	104.68	105.93	117.45	115.73	112.43	107.38	109.34	112.86	101.76	103.35	106.62	110.31	105.36	104.18	105.99	102.82	107	103.81	104.98
93.278	103.07	100.14	96.636	96.99	106.24	96.232	100.22	106.4	94.053	98.461	104.8	101.59	98.278	101.82	103.43	101.01	95.584	100.27	107.28	96.089	102.09	100.77	113.31	100.05	100.23	101.36	111.65	92.229	107.41	99.801	102.51	88.186	101.4	96.439	104.02	107.05	98.007	108.84	109.19	108.29	92.03	90.933	97.285	95.954	102.56	97.639	97.394	90.868	102.8
113.66	103.05	103.28	113.46	112.16	104.13	105.52	109.59	107.06	113.29	103.38	109.52	105.24	114.35	104.28	107.77	106.19	110.52	115.86	108.09	108.13	108.65	102.62	105.98	111.61	122.1	107.6	111.07	112.06	109.89	104.63	97.037	109.57	101.04	103.45	110.37	102.36	106.82	98.24	108.36	111.2	107.44	109.88	111.82	107.1	109.22	108.12	103.61	106.37	106.67
103.58	106.15	112.42	102.31	118.48	111.94	105.73	107.54	100.8	111.31	110.34	98.09	108.48	110.96	96.119	97.649	104.1	95.487	110.05	102.07	107.43	105.96	108.75	111.15	107.63	109.09	107.22	112.15	107.6	108.39	110.57	106.11	105.65	103.93	99.767	94.051	103.59	103.63	95.826	109.18	102.25	101.21	102.48	98.489	100.34	98.962	107.09	99.654	104.16	104.55
102.23	103.84	110.11	98.991	104.48	99.135	102.31	92.894	107.63	105.74	108.79	102.38	111.15	105.48	94.065	102.56	102.77	108.33	107.11	102.46	99.039	105.01	101.83	106.68	105.17	111.34	101.85	102.84	113.72	94.227	101.38	113.43	97.352	105.02	101.36	107.36	103.87	96.876	96.716	104.81	110.42	99.622	109.61	99.997	102.69	102.69	108.67	108.74	109.99	98.865
106.6	103.8	100.69	104.45	103.92	99.501	97.487	110.75	110.45	111.29	112.18	109.91	94.866	104.21	108.93	104.79	103.45	111.33	108.01	97.34	111.24	109.11	110.31	105.18	106.16	110.95	102.85	116.75	104.83	107.86	112.83	115.38	109.46	106.92	102.94	115.68	108.03	102.71	102.48	107.5	102.53	107.43	109.75	100.48	112.45	105.75	108.91	105.76	99.487	104.17
103.36	103.08	108.37	105.44	121.79	107.63	110.66	115.27	109.34	115.39	104.74	108.68	111.59	118.32	106.46	116.15	105.41	105.16	107.38	109.87	100.78	112.22	99.375	96.576	107.03	101.09	110.6	97.159	98.724	110.29	113.16	111.48	112.16	102.7	111.65	97.54	108.48	97.808	106.41	118.61	111.56	109.54	102.21	110.54	103.46	108.33	105.56	111.36	103.68	103.54
116.14	110.01	117.02	106.71	95.031	104.27	109.56	104.94	105.53	106	117.18	120.49	108.46	112.87	106.83	112.42	110.01	108.52	102.07	96.881	98.052	102.74	112.86	111.1	111.68	106.89	111.17	111.02	111.36	102.08	112.78	110.8	99.57	104.76	104.87	112.58	116.06	113.04	108.06	100.83	103.7	116.14	108.35	102.04	107.38	113.95	104.48	108.79	115.65	116.01
109.45	102.02	103.5	102.88	106.31	114.28	110.73	110.82	115.54	109.86	111.95	118.41	108.18	97.932	113.18	110.8	108.68	118.13	110.57	112.77	100.07	118.06	107.58	101.69	110.87	109.23	110.82	116.03	104.81	107.1	99.553	108.95	104.4	110.22	109.45	104.53	112.34	104.03	113.66	110.18	103.53	106.76	112.28	106.11	110.05	103.28	111.61	105.08	111.02	114.22
104.86	104.02	102.66	109.96	109.37	114.07	106.27	107.29	95.021	105.13	106.68	109.48	102.96	99.907	108.65	107.99	101.11	99.587	112.54	111.21	105.4	110.65	96.195	100.98	111.32	106.85	99.337	98.581	101.05	101.78	105.86	99.458	108.94	105.58	110.51	101.05	102.33	104.07	105.73	107.1	99.633	109.22	101.3	113.38	102.83	103.05	106.92	106.93	101.72	107.78
102.33	105.09	105.59	105.8	108.44	106.29	106.44	97.325	110.02	113.04	107.19	101.64	104.48	105.2	104.16	105.11	109.76	104.95	115.67	107.84	101.38	100.21	109.96	106.8	101.99	101.58	104.66	107.81	93.782	109.08	104.82	111.84	110.2	111.98	108.34	107.14	98.77	103.35	100.41	104.83	116.42	109.27	105.72	101.74	120.07	102.88	107.82	106.38	108.99	104.2
109.76	116.3	106.18	116.01	117.75	104.15	111.87	105.3	99.333	106.94	113.28	104	118.22	109.68	110.19	115.77	116.77	114.83	113.62	113.76	104.68	108.2	114.83	106.99	117.24	110.4	98.621	104.15	105.65	106.67	114.08	105.53	106.91	113.62	113.64	116.87	110.48	106.88	114.5	112.6	118.57	107.24	104.51	104.59	107.29	122.36	108.43	105.82	123.63	112.01
106.19	90.544	93.023	105.12	98.352	95.483	102.86	96.817	101.26	101.22	100.65	108.63	97.95	98.494	98.223	96.951	104.92	102.75	100.62	100.75	96.045	103.69	104.18	100.95	100.13	97.776	97.852	108.51	105.67	103.65	90.994	93.834	106.53	99.74	92.663	106.54	101.68	96.573	108.48	97.204	98.004	103.88	98.808	102.78	101.88	90.249	101.09	104.68	100.48	93.552
109.74	118	114.41	118.33	110.86	102.93	110.94	104.69	111.59	109.17	113.79	111.81	110.93	110.31	104.07	105.91	115.65	103.77	112.41	111.61	104.24	119.27	103.87	100.7	105.25	107.18	106.53	114.16	102.52	110.98	111.26	107.63	107.53	112.38	112.38	114.56	111.24	110.51	110.52	110.46	118.46	108.54	111.31	107.84	112.47	113.95	114.9	111.94	117.87	108.08
109.55	117.75	110.64	111.35	120.27	112.25	113.49	117.06	111.25	111.15	107.67	111.35	106.54	116.6	115.16	119.56	112.85	112.38	114	112.96	113.07	112.39	109.62	110.51	109.65	111.81	110.91	113.65	108.35	111.59	117.21	116.01	100.45	112.27	115.7	122.14	113.28	107.65	112.38	108.48	106.11	105.13	109.47	115.7	106.67	107.36	109.13	114.35	105.07	117.11
101.27	96.871	96.505	96.08	97.124	97.434	92.137	105.45	98.679	99.312	98.436	109.54	104.41	105.02	99.034	94.11	95.103	101.74	105.18	95.558	100.14	97.091	98.975	94.165	105.44	94.395	98.697	91.973	100.04	91.818	105.51	103.53	105.02	101.87	98.705	102.35	92.515	101.08	102.67	106.61	102.12	103.35	88.904	96.788	95.575	97.608	104.2	104.94	100.2	106.48
97.71	93.674	91.836	100.34	94.287	98.458	93.945	102.71	94.241	92.614	97.279	95.136	91.006	105.01	100.22	104.77	104.2	101.97	94.047	101.02	101.65	95.21	96.864	113.42	95.176	90.036	95.04	99.075	96.058	98.387	88.344	93.354	89.557	99.676	97.087	94.233	95.138	98.837	99.041	95.21	108.24	99.022	100.64	98.143	98.571	85.32	102.07	106.46	99.853	98.737
102.02	104.11	104.18	112.36	106.16	111.02	105.04	105.09	96.876	105.13	101.61	110.87	100.69	103.41	99.487	114.82	108.49	108.64	106.75	108.13	110.04	110.9	106.23	106.89	115.98	105.94	102.71	111.97	102.49	103.74	106.39	103.45	94.732	105.29	102.17	108.77	106.14	102.62	103.79	102.95	107.84	101.11	107.12	103.8	106.43	112.71	107.88	110.1	111.02	100.82
102.81	98.813	96.51	97.995	95.91	92.419	98.753	100.97	102.52	94.563	101.56	108.77	97.467	99.82	96.569	100.31	92.008	98.132	98.096	98.245	92.857	104.65	92.007	99.096	94.497	106.02	96.09	101.59	101.5	99.27	102.34	101.5	109.72	100.02	90.462	109.51	109.5	99.934	99.283	91.885	104.15	88.701	88.299	96.267	101.19	91.428	96.483	99.896	103.4	91.543
116.35	108.79	106.73	116.32	112.13	111.64	113.17	109.69	110.51	110.35	119.5	103.79	118.04	118.02	115.25	105.09	106.48	116.2	114.84	113.85	112.29	105.56	119.08	113.38	112.87	107.46	116.2	113.9	114.25	109.12	103.58	112.86	108.3	108.69	107.29	110.93	109.1	95.628	111.96	106.11	109.98	109.78	112.43	111.92	109.22	103.53	107.54	119.4	103.9	108.67
112.38	105.07	111.88	102.61	104.78	112.97	107.46	103.85	112.79	114.28	107.56	102.59	107.41	110.21	108.97	107.35	117.26	108.52	104.05	108.15	112.25	105.62	112.81	104.94	122.69	102.46	116.31	103.84	117.52	117.4	105.69	109.64	103.43	110.6	108.33	96.008	108.07	108.97	111.47	106.19	111.46	102.3	112.28	109.05	103.79	110.3	110.17	106.96	100.79	103.97
98.936	107.43	98.859	111.36	105.7	100.61	111.69	99.425	110.63	106.05	107.08	100.44	103.56	92.057	108.52	110.18	103.85	103.1	107.35	102.58	100.18	110.14	109.23	101.36	118.86	106.62	99.859	110.29	103.69	113.1	113.79	104.37	104.13	97.013	103.45	100.99	107.43	99.781	109.54	108.33	101.29	106.14	104.12	114.89	104.07	103.24	102.9	106.32	109.82	97.271
112.09	110.3	107.7	106.53	108.88	104.58	112.35	99.684	97.421	109.29	107.46	111.58	102.71	108.32	110.31	112.25	117.24	103.55	98.358	110.39	108.4	105.56	111.58	108.43	115.38	103.24	112.3	102.46	106.06	102.97	113.78	110.83	115.71	106.84	109.84	111.92	103.27	105.75	107.08	110.58	98.622	109.87	95.434	102.75	105.39	111.59	111.32	114.24	111.54	115.22
106.4	99.784	114.7	109.14	108.05	114.33	109.04	96.881	118.71	106.51	109.47	101.33	104.91	104.37	114.68	112.17	112.13	100.11	110.19	106.28	106.68	99.14	99.66	99.25	105.92	111.65	114.23	106.13	100.42	106.76	105.98	106.25	107.97	103.57	111.78	106.08	100.11	107.62	112.01	109.15	112.4	112.2	114.72	102.77	108.91	106.17	117.11	106.3	112.66	103.61
104.32	101.48	96.828	97.07	97.931	104.47	97.57	110.88	107.43	98.845	98.217	102.66	106.32	103.91	105.11	111.84	104.92	102.55	111.55	107.81	108.93	104.35	87.288	115.99	106.57	106.55	93.278	107.33	101	102.1	106.39	96.145	111	103.93	105.63	101.95	104.28	103.98	104.65	105.92	104.23	91.448	107.17	100.95	101.91	110.18	99.108	102.96	110.7	99.337
105.71	99.656	107.05	108.62	101.42	110.44	103.31	111.82	105.79	112.37	103.04	118.74	108.12	107.3	105.2	106.12	104.86	107.83	111.43	113.34	101.87	108.04	101.07	111.53	109.27	108.45	105.63	95.909	116.41	107.44	107.73	109.08	97.563	102.52	102.58	106.12	104.58	98.686	107.06	95.999	117.89	109.97	116.91	100.78	111.63	101.71	112.09	115.51	106.82	112.94
101.05	112.75	104.68	102.83	109.81	117.34	108.52	107.95	101.39	106.73	112.4	113.8	104.44	107.09	110.32	105.57	107.36	104.7	101.08	106.35	102.74	106.69	102.59	108.51	108.22	107.46	114.92	99.823	100.05	105.6	107.4	109.37	100	109.22	110.14	111.89	111.04	105.24	102.14	92.751	109.68	113.37	111.79	110.53	111.5	107.07	117.85	112.94	107.28	104.93
102.42	106.6	105.36	103.32	106.27	105.78	105.6	104.1	107.78	99.589	111.31	105.5	110.49	98.971	112.18	107.3	108.58	101.7	98.622	108.77	107.5	104.35	108.63	104.3	116.29	103.97	111.48	100.17	115.89	105.99	113.98	108.37	102.88	95.529	107.62	103	106.9	109.27	109.05	101.03	108.99	100.9	108.3	99.688	102.19	103.97	116.7	114.84	113.9	103.47
92.892	105.97	105.49	98.483	102.94	98.387	105.63	100.08	104.03	100.36	103.43	102.13	100.86	104.34	97.342	107	103.65	97.398	103.59	98.02	102.52	95.548	106.78	101.98	106.44	100.69	104.94	99.683	97.863	99.024	90.031	108.57	98.426	91.157	99.285	101.89	99.549	96.128	96.104	97.815	99.978	96.749	101.32	105.52	103.8	106.43	99.969	107.54	101.88	90.174
111.66	106.92	112.92	105.86	102.93	112.46	108	111.64	105.34	112.33	100.24	112.45	111.35	106.62	107.58	95.23	110.95	109.49	96.788	108.94	111.04	107.12	104.67	106.44	100.78	117.74	107.92	97.408	108.18	110.53	103.5	105.76	112.11	107.53	108.25	116.35	109.97	112.84	102.06	107.5	106.22	110.42	108.24	123.69	110.47	102.22	112.38	104.45	101.48	96.006
101.62	100.94	105.97	95.437	103.96	95.497	96.056	96.491	114.79	100.99	101.2	91.073	104.44	98.647	93.88	106.27	96.7	106.87	99.836	100.84	96.686	89.654	91.431	101.65	94.903	96.256	96.536	110.67	86.957	102.36	104.93	99.188	94.211	97.137	94.866	93.812	101.77	94.119	93.087	105.59	92.772	102.39	99.525	101.36	104.51	104.11	92.214	88.45	108.19	94.697
100.39	113.78	104.57	110.6	106.89	109.43	105.94	113.44	101.11	107.68	106.8	101.17	104.61	107.61	119.66	113.35	108.26	109.47	103.67	105.96	122.59	105.8	115.93	104.56	98.971	112.78	111	108.22	109.41	102.6	114.83	108.9	114.13	111.14	103.37	108.05	108.53	97.527	106.23	106.59	109.24	111	102.73	111.39	112.01	107.05	110.23	112.98	111.22	107.52
109	109.78	106.96	109.73	112.61	114.81	108.21	111.27	106.14	113.14	104.08	104.35	104.85	107.1	112.79	112.44	102.13	104.01	101.37	106.02	104.61	105.98	107.76	107.01	109.21	108.81	106.97	107.27	111.08	104.54	110.63	112.95	127.3	111.16	103.34	109	103.91	104.7	109.45	111.92	113.4	108.14	110.22	114.13	119.95	99.957	108.96	110.3	104.77	112.31
102.18	98.082	100.64	96.391	110.72	104.5	94.966	107.56	106.74	99.464	104.58	104.72	103.55	107.95	112.9	87.721	86.542	105.46	98.442	102.01	99.256	100.21	97.037	104.01	94.849	116.86	103.96	99.157	98.56	101.52	100.31	103.63	102.04	100.42	102.16	94.006	103.52	104.68	96.117	104.93	106.47	103.05	101.44	102.44	100.05	111.05	95.426	102.67	95.344	96.29
104.34	105.67	113.53	105.62	103.01	106.78	107.24	110.35	108.38	105.21	110.69	109.39	98.795	109.2	112.35	104.91	106.22	108.79	108.33	104.24	107.89	102.93	100.98	109.37	103.69	105.46	101.55	107.23	108.8	106.33	108.58	106.16	107.42	109.67	118.06	113.61	109.35	103.52	103.97	117.56	105.44	104.43	121.62	103.75	105.39	111.12	110.1	110.33	103.09	105.1
106.08	106.69	108.7	103.67	112.21	106.38	104.46	111.78	113.04	110.34	106.63	105	110.28	110.02	112.67	102.49	100.76	106.63	97.981	110.86	93.293	103.6	115.9	106.26	110.64	113.61	107.56	107.46	101.95	105.57	106.55	107.96	108.09	116.03	114.65	116.68	113.49	107.98	105.08	104.47	114.73	102.83	104.72	107.11	114.05	105.83	110.65	105.68	111.64	104.44
101.57	104.41	101.7	100.93	103.42	101.88	110.68	98.7	107.36	95.976	100.22	106.45	104.37	110.44	114.45	108.82	107.97	109.2	107.24	109.58	103.17	113.47	99.976	95.974	98.525	99.659	97.989	110.91	104.96	106.71	99.349	107.57	104.42	110.22	103.84	105.9	102.63	104.73	108.71	106.94	108.64	105.92	108.6	104.63	106.43	103.37	100.78	104.13	113.76	97.687
111.68	103.5	108.01	108.23	107.41	99.338	111.71	110.56	104.98	114.9	98.776	106.3	120.25	109.12	119.55	116.78	97.553	96.518	107.01	110.11	114.04	109.61	105.46	112.35	113.8	104.29	112.45	111.7	108.95	111.76	104.97	104.53	106.95	112.69	107.48	101.06	102.28	111.36	105.46	115.19	105.2	101.56	106.86	116.48	110.38	101.41	113.95	104.51	105.68	106.61
107.53	105.79	110.68	108.48	103.39	109.36	98.909	102.79	111.23	111.11	105.01	113.79	107.38	99.941	108.46	101.37	107.16	99.965	105.11	103.7	105.06	106.75	103.19	99.753	101.85	109.36	105.45	103.88	106.97	110.46	115.2	108.91	107.04	109.99	105.17	103.02	111.9	105.51	111.94	103.48	105.5	112.44	98.338	106.23	117.15	100.84	105.62	113.7	106.96	104.9
114.18	119.66	116.86	103.86	116.86	110	105.7	99.962	112.49	119.68	99.487	114.36	111.34	112.32	107.57	111.23	113.13	112.74	108.37	120.73	118.21	108.52	104.1	112.46	112.65	117.48	104.82	113.05	114.78	113.52	110.51	112.04	116.15	113.13	120.74	105.14	118.65	106.58	115.15	109.66	104.73	109.08	109.01	107.8	110.88	113.23	107.37	119.19	114.24	105.24
105.19	107.02	109.03	104.96	115.61	108.65	103.24	116.92	101.87	109.14	109.5	106.76	112.85	103.56	106.62	108.56	114.52	114.44	108.37	109.72	101.86	108.13	107.05	106.6	112.09	112.64	111.71	97.101	117.77	113.9	108.04	115.08	114.46	105.41	105.92	117.97	104.52	104.99	109.05	112.52	106.69	106.15	107.48	108.59	114.3	112.11	117.96	107.05	113.14	107.38
110	108.31	113.08	108.46	107.36	107.98	114.87	107.24	108.3	115.99	99.338	116.63	99.983	110.08	104.45	104.96	112.95	114.5	105.34	103.82	106.87	106.21	108.44	110.96	96.483	113.67	119.48	118.54	107.41	110.8	115.05	105.23	113.88	111.59	117.77	106.36	103.84	109.69	98.635	104.43	107.76	110.75	107.27	97.671	101.17	115.73	109.02	106.39	115.82	109.59
102.29	99.371	94.096	109.2	88.521	102.69	103.94	103.46	88.136	97.634	99.242	106.87	101.21	101.42	98.043	101.56	95.234	108.6	102.66	90.587	97.722	98.608	99.652	100.04	98.581	98.483	91.731	100.24	100.23	99.039	102.77	101.23	103.97	109.16	95.521	105.82	98.967	98.157	104.01	98.352	97.033	104.51	96.343	91.747	99.417	107.08	103.44	95.66	93.759	106.45
102.96	99.276	112.85	105.11	105.87	111.21	100.79	110.82	106.22	107.11	109.02	111.6	106.47	115.54	107.74	103.39	112.92	103.02	103.08	109.3	116.07	107.67	107.65	108.36	104.98	105.66	102.99	107.91	109.39	105.04	107.81	113.23	115.58	110.65	107.28	104.25	108.33	106.07	101.51	109.56	104.82	108.09	109.06	97.546	117.13	104.93	104.62	102.64	113.72	104.83
105.3	96.63	105.39	113.35	103	102.87	111.39	110.18	117.36	106.72	107.99	113.98	107.27	110.94	104.27	112.59	109.91	104.96	100.46	115.02	111.81	106.42	109.87	101.6	117.18	104.16	102.43	102.6	109.38	114.28	113.23	109.7	105.03	105.47	105.09	101.56	107.5	108.97	100.63	107.93	108.66	116.65	104.21	106.75	111.16	112.91	103.91	101.13	109.38	105.68
105.13	104.78	103.69	118	118.06	108.33	114.18	112.98	109.62	109.35	107.32	104.07	110.64	111.88	108.68	115.52	108.82	115.63	106	105.74	108.23	110.4	106.85	112.61	106.38	107.25	100.85	104.69	108.19	103.99	112.25	100.36	114.59	110.7	106.17	111.91	115.42	103.88	101.77	111.66	112.52	107.7	110.98	111.53	105.29	108.79	109.86	108.21	108.43	108.84
109.74	101.74	103.79	108.19	110.06	105.09	107.58	102.61	107.9	108.11	101.95	106.13	108.22	100.2	108.11	105.22	110.99	106.98	115.03	114.47	105	100.89	100.38	99.868	110.95	115	107.54	116.72	102.93	100.57	106.32	104.87	105.19	108.07	107.05	106.83	112.33	111.61	101.45	98.947	91.976	106.8	112.07	106.66	108.41	106.48	107.75	107.07	102.43	112.48
106.09	109.78	102.96	107.5	99.477	106.86	102.98	115.73	105.82	110.72	106.93	101.05	110.95	107.18	106.48	105.51	111.99	98.664	102.03	100.89	97.569	110.62	106.68	105.44	107.1	111.18	109.4	104.77	106.18	112.53	101.99	106.12	104.12	107.25	102.44	112.36	100.1	99.749	100.29	106.41	113.04	106.73	106.51	103.59	111.75	106.73	101.26	115.33	99.256	94.694
105.68	112.24	109.74	114.07	109.89	106.45	97.587	110.21	105.72	108.17	104.91	111.67	104.33	114.97	112.18	102.81	111.4	105.61	114.87	108.48	109.32	104.85	102.37	112.34	94.956	100.99	107.42	107.85	109.76	111.36	110.28	108.04	103.7	116.15	111.4	103.88	109.38	105.43	103	110.3	109.18	105.7	107.36	104.69	100.06	104.52	107.78	105.11	101.52	105
91.424	93.699	103.35	104.19	100.62	97.947	100.13	102.12	101.44	92.207	105.67	96.715	103.13	96.403	95.364	92.072	95.137	103.08	97.132	88.218	104.71	98.129	104	95.579	97.068	103.99	100.53	97.489	105.45	98.956	104.93	105.65	109.46	97.282	95.271	96.273	101.91	102.82	95.156	99.391	99.187	93.861	99.658	93.671	87.94	101.38	101.37	101.72	97.135	103.33
100.73	105.98	114.54	115.52	103.72	109.96	103.62	108.57	104.69	110.86	109.62	106.96	114.71	109.31	109.19	107.62	111.35	113.02	111.08	108.36	101.56	102.64	110.41	99.921	107.86	103.45	105.23	104.92	106.69	104.06	104.04	113.74	109.51	105.58	104.99	109.82	114.19	111.2	106.21	110.33	103.5	99.47	117.82	98.05	108.98	103.57	105.75	106.75	104.05	106.41
99.623	99.426	110.85	106.88	107.85	106.27	105.37	99.035	100.73	107.3	103.06	113	118.53	113.82	105.9	100.63	109.79	108.9	107.61	99.913	107.21	103.94	110.44	99.911	106.88	109.44	106.91	119.96	103.31	112.66	111.59	100.92	112.09	105.73	99.883	113.03	105.52	105.82	104.59	107.82	109.41	112.57	100.21	106.95	103.95	106.95	105.71	102.46	101.72	104.56
95.414	91.976	106.79	95.852	103.57	97.816	100.85	103.53	99.308	104.1	99.817	104.56	108.81	97.112	104.73	101.66	101.94	98.911	106.02	101.56	100.52	100.03	103.25	105.96	109.48	90.161	103.67	99.859	111.6	101.92	103.84	98.507	103.6	93.382	94.724	105.7	101.59	105.16	102.59	98.702	100.42	102.38	104.22	95.176	101.1	95.217	103.75	104.77	95.708	89.633
111.41	119.17	111.71	113.15	108.26	106.45	112.39	108.92	100.68	111.67	96.685	106.54	108.77	109.66	106.06	106.16	114.57	115.98	114.66	112.6	110.56	111.08	114.41	109.15	109.06	120.97	113.67	106.84	105.3	112.34	112.69	104.18	113.29	108.59	106.42	116.58	105.11	106.41	115.06	117.1	111.74	112.36	103.78	111.37	116.26	112.48	116.5	114.53	106.26	113.78
105.18	112.6	101.81	97.479	100.79	105.7	101.59	98.29	109.24	100.53	108.67	103.05	99.797	107.5	107.21	107.03	104.79	108.37	111.77	103.26	102.94	103.71	100.93	106.37	99.699	103.74	103.06	108.23	105.54	108.59	113.42	93.556	114.67	108.68	109.14	98.947	102.57	109.6	95.848	112.66	104.9	105.83	108.87	97.4	105.91	116.19	110.96	102.08	110.3	107.18
106.71	103.31	100.35	105.57	103.32	104.2	103.16	98.877	98.229	94.022	109.59	103.69	104.6	109.24	115.58	105.24	110.61	109.9	107.13	105.12	113.05	94.825	105.17	108.44	113.19	105.81	108.05	99.086	114.77	102.65	109.24	104.32	107.65	102.37	97.312	103.14	107.29	109.42	98.011	102.78	100.93	109.27	106.88	100.89	106.36	114.68	100.48	110.01	104.2	103.33
99.012	113.17	108.49	108.81	113.78	110.78	102.59	109.96	111.83	122.21	105.61	111.36	107.14	109.7	113.9	106.51	108.54	112.81	107.69	105.87	99.041	120.21	111.77	110.15	112.88	116.56	112.55	105.95	116.78	108.37	105.03	111.93	104.13	105	115.44	107.85	116.49	112.6	108.08	107.96	106.18	107.55	115.4	112.4	107.58	106.32	114.38	106.02	104.93	109.8
108.13	112.64	102.81	111.3	111.23	109.17	116.08	113.49	114.68	99.759	106.8	109.6	107.21	100.11	105.91	107.67	112.08	106.71	111.95	102.84	117.54	110.38	102.52	108.9	112.76	105.85	107.96	109.9	102.85	109.42	106.45	100.97	102.56	115.25	106.69	108.06	100.86	106.36	108.3	102.69	110.76	106.52	104.42	121.6	105.7	106.89	108.02	102.83	112.77	112.9
106.5	101.7	97.764	98.458	111.09	113.72	109.01	103.78	121.92	94.846	104.6	105.74	107.12	105.54	95.426	109.11	111.81	106.16	111.18	99.835	109.54	104.79	107.01	115.99	109.05	111.74	97.393	102.84	102.26	98.244	104.08	106.73	100.94	105.78	107.49	107.9	106.96	103.8	101.53	105.1	110.71	106.19	105.91	99.433	112.16	106.52	102.49	92.368	109.21	115.17
111.79	110.08	102.62	104.18	99.985	103.79	111.69	105.22	109.31	100.45	102.13	102.18	101.52	105.15	96.99	105.04	96.568	107.53	105.11	106.93	103.25	109.99	103.47	101.62	101.3	96.38	99.7	106.63	109.91	111.85	99.894	115.59	109.39	109.81	108.46	101.47	104.51	103.79	108.11	102.11	106.48	110.02	102.77	110.26	114.47	110.05	108.14	108.84	113.98	109.19
104.72	106.11	101.75	98.005	106.6	97.789	111.43	109.43	103.66	107.42	106.86	103.44	104.84	106.55	106.55	99.629	101.42	110.73	98.377	107.45	106.74	102.3	100.82	108.73	115	107.04	108.03	107.12	108.87	113.49	100.53	97.518	96.702	115.3	108.85	106.9	106.8	111.48	109.48	111.64	98.72	102.67	98.728	102.49	107.55	109.64	115.87	101.5	108.43	114.88
103.06	107.21	103.79	106.33	97.125	105.54	107.39	106.24	109.31	108.48	108.64	101.05	104.49	109.17	99.158	105.32	113.58	107.59	104.32	106.51	105.5	106.21	105.6	111.02	110.2	120.53	101.67	107.67	112.05	101.7	108.37	106.54	100.88	100.89	105.23	92.909	99.382	110.23	104.26	104.16	107.36	104.97	105.96	104.97	101.56	105.9	100.12	96.403	97.016	114.23
114.68	110.48	115.15	111.66	99.864	109.22	108.8	119.7	105.04	103.1	107.71	113.19	110.28	98.457	106.77	106.04	109.87	110.31	119.53	101.44	114.66	109.53	111.28	105.04	105.7	110.74	104.35	110.55	109.18	114.2	108.32	105.4	108.92	101.74	109.93	105.57	105.65	107.7	114.67	109.99	104.69	108.33	103.06	102.57	112.29	107.91	103.35	106.93	116.05	109.52
101.35	109.33	106.77	109.43	108.16	111.55	101.46	114.98	109.29	107.16	116.44	101.39	110.95	106.08	110.85	105.24	118.49	104.21	107.12	103.42	110.25	106.78	106.78	106.92	109.11	111.4	103.92	105.2	106.35	103.72	109.39	107.27	99.343	110.27	105.88	105.96	111.86	104.42	103.79	96.011	108.04	112.01	114	112.62	101.23	117.17	114.94	104.35	106.72	109.85
109.27	111.5	101.79	108.66	104.85	100.04	101.36	111.4	105.21	108.84	108.8	108.24	107.43	102.11	100.15	107.83	101.67	107.32	95.234	110.79	108.13	112.38	100.88	101.07	110.74	103.45	106.07	105.88	105.58	103.63	105.03	106.98	119.56	116.12	115.44	109.92	101.67	109.28	111.66	109.23	102.06	101.43	102.97	109	104.78	106.42	105.2	96.947	108.44	101.93
102.4	95.624	100.15	100.2	89.935	101.01	101.07	94.212	87.743	96.983	101.59	101.42	97.485	98.263	91.169	105.48	98.923	95.284	112.91	91.959	102.14	98.736	91.269	92.943	97.37	92.241	94.639	100.26	95.439	102.34	97.644	88.523	99.081	102.29	105.13	93.72	110.06	100.5	98.885	94.286	97.521	100.38	100.08	92.301	95.746	97.881	99.062	102.4	101.41	97.784
104.44	104.76	104.27	110.51	105.61	108.48	100.39	108.57	102.96	99.254	108.32	106.69	100.83	108.9	104.46	104.97	93.417	101.12	93.598	97.979	104.17	101.57	101.96	104.85	109.1	101.81	107.4	103.54	108.62	100.02	96.732	114.79	98.395	100.3	97.038	102.64	110.13	108.86	98.878	106.42	95.346	102.92	101.34	100.44	98.751	92.161	101.91	103.09	97.125	108.88
104.29	96.573	103.13	106.46	104.77	103.04	104.15	94.709	93.54	96.958	99.8	103.54	97.508	91.383	97.496	107.12	93.07	97.835	102.75	91	104.4	97.945	108.16	97.692	101.57	100.76	98.409	107.29	102.77	99.32	91.63	94.861	108.95	100.87	95.367	86.203	99.524	96.826	95.827	104.62	99.015	91.178	97.462	96.464	108.01	96.537	106.54	108.81	101.28	102.45
102.2	102.34	100.8	99.066	99.63	103.88	96.362	100.24	100.42	103.47	100.56	99.58	113.46	104.8	102	105.22	105.71	111.78	107.93	106.52	108.08	105.91	109.8	111.36	107.19	111.33	103.77	107.42	107.49	103.66	102.2	97.883	105.6	103.78	103.81	104.04	112.79	101.66	117.62	100.39	100.92	110.2	101.39	106.02	102.65	102.28	99.549	112.11	108.91	105.81
109.59	110.04	109.25	101.56	110.84	111	117.09	109.3	112.76	106.89	110.87	107.85	113.07	102.56	103.19	99.819	113.94	101.05	107.63	108.24	108.69	105.72	108.68	113.33	113.03	102.44	106.68	119.58	103.7	102.56	104.7	102.81	109.3	109.61	115.56	109.98	103.64	119.04	112.75	111.7	110.48	102.82	100.18	108.25	112.72	108.73	111.89	110.34	107.94	108.59
105.98	111.88	110.63	111.76	113.53	107.73	103.26	110.52	109.61	107.42	106.62	106.94	119.46	111.78	100.52	98.387	104.33	111.17	112.89	104.96	107.42	102.81	111.24	98.854	106.5	100.46	107.62	105.29	111.52	106.12	101.72	112.26	106.82	110.8	107.47	104.85	113.54	104.48	105.37	100.58	119.07	108.53	103.56	105.17	110.92	106.01	96.777	107.6	110.86	114.85
118.61	103.46	101.04	104.99	111.93	109.65	111.58	106.31	109.41	108.13	105.33	108.31	106.47	99.978	108.22	110.11	107.7	110.89	109.66	107.08	100.58	99.322	106.61	112.98	98.533	101.82	108.96	100.46	111.36	102.47	90.516	105.01	104.92	103.74	107.34	108.82	108.87	103.97	109.12	104.1	101.55	93.369	109.52	109.49	110.17	101.91	107.4	103.91	115.98	112.77
93.225	104.01	101.39	100.54	98.934	98.573	101.79	96.635	106.82	99.826	101.82	100.27	102.11	104.73	109.36	109.25	105.12	107.28	101.23	102.11	96.281	107.72	102.21	109.11	100.44	103.92	101.11	93.217	105.72	98.872	100.93	100.39	97.743	104.21	115.13	101.22	97.027	102.97	101.99	94.625	100.72	100.02	103.96	94.108	108.29	103.28	98.39	99.862	102.86	100.01
93.142	93.192	94.288	91.665	97.309	100.89	97.051	97.104	90.514	95.726	97.018	93.057	106.58	96.992	96.746	96.312	86.842	91.046	99.893	96.146	97.269	96.531	101.77	91.822	105.59	92.143	105.95	109	92.302	94.799	99.554	94.971	104.27	109.87	107.57	105.24	96.223	105.78	96.854	104.35	91.459	100.91	101.86	91.182	104.14	92.488	96.994	89.492	95.868	105.8
114.74	104.8	110.7	110.71	104.71	108.87	113.1	110.99	114.44	106.6	105.21	114.68	111.21	107.5	108.03	115.19	106.21	105.36	112.84	109.84	107.75	108.03	109.61	105.48	109.25	104.21	99.848	109.72	115.75	103.91	106.09	104.43	108.03	106.35	100.79	104.57	113.72	104.38	112.05	109.62	111.48	107.78	102.19	104.78	105.93	104.86	112.54	107.05	104.69	112.09
101.9	104.37	104.83	109.68	102.74	100.93	103.4	103.23	112.54	106.16	101.15	109.66	108.15	101.13	102.71	107.23	101.93	110.74	120.89	114.03	105.28	107.47	104.3	101.35	108.18	108.77	108.01	102.06	105.52	103.79	107.15	94.623	104.67	106.51	102.52	101.29	114.76	107.35	103.95	104.77	107.17	97.456	107.24	106.66	112.82	107.61	110.11	113.49	104.4	109.86
108.59	99.584	102.15	103.66	108.44	101.55	101.25	108.51	106.38	100.3	109.02	108.23	105.4	108.51	100.76	103.18	104.1	97.991	105.99	103.97	112.86	112.6	105.93	100.14	112.18	100.72	98.939	101.41	112.51	105.52	99.348	105.5	105.38	109.27	104.48	108.83	105.96	104.17	114	108.11	113.16	104.58	105.98	105.62	106.71	94.64	93.614	99.543	106.16	107.66
106.91	108.66	105.83	109.8	112.84	110.53	105.77	112.28	106.82	112.24	107.38	112.76	110.91	107.27	97.615	109.74	102.14	109.11	109.82	115.21	110.47	100.14	112.69	112.82	114.39	120.07	114.48	104.02	102.4	110.11	112.04	106.75	112.49	110.45	107.09	108.32	114.11	115.01	103.72	105.45	103.13	107.01	116.11	112.06	116.3	108.47	117.23	111.71	105.85	109.21
112.24	112.1	103.18	116.35	101.15	106.96	118.25	106.58	112.57	106.59	106.14	109.78	104.23	99.903	108.46	110.96	111.83	108.41	111.76	97.692	102.26	100.87	107.55	106.11	103.15	107.72	110.99	111.62	109.47	101.54	111.55	110.03	114.26	107.9	108.95	108.94	109.35	108.64	110.38	114.01	109.96	102.59	112.62	112.89	113.26	122.25	107.3	105.34	104.95	106.14
107.5	108.65	110.9	110.62	105.15	108.22	103.34	100.25	105.66	98.713	113.57	102.38	104.98	106.8	103.49	111.89	105.27	117.7	107.18	107.1	97.794	97.506	101.88	108.56	100.42	102.38	102.92	112.92	104.64	103.57	100.8	113.85	110.79	105.67	112	104.33	105.66	99.353	102.31	106.68	112.77	110.2	102.63	100.14	91.982	107.18	110.14	102.8	95.243	103.2
104.48	103.47	109.66	108.3	106.08	112.78	105.86	100.7	104	102.85	110.7	107.38	103.12	111.28	109.89	110.38	115	117.57	103.31	108.75	100.87	105.06	105.77	111.38	109.17	102.24	111.63	108.74	102.84	97.927	99.603	108.07	100.2	101.46	106.06	104.86	111.2	108.1	103.45	96.174	101.57	104.39	110.88	110.33	115.61	108.72	111.02	102.59	113.47	104.16
108.16	106.71	96.618	99.983	112.99	100.78	109.71	100.68	98.759	103.61	98.566	115.49	114.61	107.78	105.82	104.82	114.46	104.25	101.77	102.21	110.88	103.23	104.1	103.1	106.22	101.16	103.22	105.62	100.27	104.65	103.1	104.45	101.68	104.91	105.45	104.62	99.475	103.95	100.33	109.96	106.49	96.809	115.6	103.12	111.85	99.269	108.14	107.6	102.97	104.21
101.83	108.61	100.74	93.917	99.385	88.253	94.131	102.82	88.895	95.262	100.32	99.231	103.98	95.732	104.14	97.728	102.18	101.35	107.66	100.29	101.29	101.28	101.95	97.594	99.325	105.32	104.88	89.823	92.39	100.11	96.826	94.795	100.76	93.251	100.92	94.814	106.69	105.14	97.462	94.516	89.996	101.54	107.8	101.09	106.44	92.292	89.602	107.5	100.28	101
104.43	98.714	89.465	97.832	96.962	95.462	102.94	92.703	95.357	97.504	88.712	98.326	100.91	99.939	93.722	91.812	96.751	98.939	96.634	103.66	96.916	92.057	93.413	90.137	105.16	102.43	96.239	105.21	94.138	100.92	93.775	103.92	97.885	99.136	93.64	97.353	99.71	97.743	90.241	104.45	101.18	97.768	103.99	96.557	95.319	102.9	96.58	92.509	96.798	101.68
104.34	102.04	106.13	96.225	116.42	106.41	99.937	108.2	111.21	105.47	109.96	108.18	111.17	102.47	105.03	106.55	105.73	111.44	104.48	104.45	102.42	98.845	108.77	115.92	106.82	104.77	106.35	108.57	96.955	107.92	95.861	96.788	106.96	105.72	110.39	101.68	102	112.09	103.21	107.24	105.35	112.45	114.15	92.592	101.29	101.68	108	100.35	105.59	104.96
109.07	112.83	106.16	110.73	104.34	111.72	98.927	107.2	94.734	99.542	102.23	107.39	103.63	103.88	108.39	104.85	104.75	107.53	99.381	103.84	112.81	111.45	101.88	107.96	109.84	103.97	99.033	112.43	112.68	100.4	112.89	103.99	115.06	108.35	108.16	104.26	103.64	108.53	100.63	98.224	103.83	106.97	105.91	104.08	108.77	109.64	102.98	104.26	98.868	103.64
103.34	106.13	110.02	110.87	109.98	104.96	113.45	107.22	107.2	110.14	105.06	116.19	112.3	105.69	107.5	109.4	111.12	113.15	106.58	108.02	99.759	99.055	101.28	106.95	106.63	110.82	103.34	106.35	107.63	106.28	99.506	109.12	105.56	106.62	115.46	102.92	109.82	105.4	106.05	103.7	109.67	110.3	104.28	107.11	116.65	107.31	108.37	106.09	110.99	108.23
103.35	111.89	109.07	106.56	105.48	103.12	104.37	105.06	96.451	106.11	109.76	110.14	113.04	106.28	110.76	104.55	107.18	110	109.61	110.78	108.4	103.62	107.69	108.75	116.76	107.12	114.59	104.94	111.52	111.86	111.27	104.11	100.56	113.06	110.27	107.3	101.59	105.9	105	109.29	115.25	110.92	102.25	106.6	103.11	103.97	97.708	97.02	108.06	104.89
100.28	104.81	102.05	96.849	103.86	102.07	95.887	95.256	100.82	97.64	103.92	91.812	106.41	99.245	99.9	106.88	95.317	97.373	105.3	102.25	98.248	104.19	96.413	95.392	95.039	96.843	103.04	106.8	104.09	95.491	100.44	94.908	91.115	104.34	93.527	94.743	101.59	103.67	103.6	93.206	98.262	91.69	105.78	110.87	106.01	97.847	102.39	98.373	100.04	94.085
104.23	111.44	109.65	93.488	109.21	112.31	109.56	107.41	101.78	103.44	114.64	100.9	106.55	104.44	109.28	109.74	105.62	100.21	111.22	114.31	109.24	103.1	106.94	102.94	111.57	106.41	113.08	107.88	109.39	112.86	102.91	100.93	110.72	111.49	106.08	107.53	104.73	112.44	109.74	107.59	110.2	103.45	108.71	109.18	110.66	108.98	108.54	100.42	98.925	112.34
106.56	106.75	106.35	109.28	106.97	104.64	105.23	102.74	106.47	101.08	102.01	103.47	105.96	100.12	105.24	105.4	108.16	108.24	107.63	109.52	111.04	107.56	104.98	103.97	114.63	105.56	105.2	107.2	110.57	107.29	106.28	109.35	113.29	99.235	116.26	95.106	109.68	108.13	107.7	115.81	101.72	109.35	96.488	115.85	112.02	108.13	116.95	107.16	107.86	100.7
102.28	93.504	92.696	91.916	93.652	94.562	97.385	107.82	97.664	98.905	111.58	94.703	111.53	95.303	101.67	99.795	99.188	86.525	87.824	98.635	99.455	86.397	92.108	104.57	97.723	101.73	92.684	103.84	102.95	102.66	95.814	100.69	100	107.82	99.014	99.567	92.182	97.329	106.25	98.89	92.09	95.28	107.73	95.746	103.63	98.583	101.19	99.702	93.837	90.281
102.75	108.16	100.56	98.299	101.79	97.367	95.318	106.59	102.18	100.93	96.363	101.19	93.154	102.66	95.34	99.864	95.658	101.07	106.61	96.994	90.838	92.654	99.582	103.08	98.388	87.351	98.703	94.469	98.352	98.232	88.317	101.04	98.968	91.692	95.259	101.99	100.54	103.96	94.048	104.18	102.87	104.08	93.163	100.31	94.841	100.49	95.672	94.144	98.436	98.328
103.87	115.09	116.04	107.85	104.7	107.57	105.84	113.96	110.27	108.33	111.38	109.61	107.02	108.49	103.6	117.83	107.08	116.4	116.94	107.41	109.68	106.65	103.91	105.13	110.53	110.64	107.55	108.12	110.72	100.48	109.41	114.65	112.53	106.51	108.48	113.3	111.2	108.21	105.81	99.927	104.06	107.84	107.47	115.88	110.92	104.05	108.27	104.54	100.86	110.84
109.93	111.62	100.26	104.9	103.02	101.78	102.13	102.55	104.94	113.36	104.36	104.65	105.94	115.5	102.26	110.8	100	94.632	105.63	102.36	114.53	107.85	105.09	105.95	106.77	101.8	100.21	111.79	113.83	106.38	102.81	111.13	110.53	106.24	108.52	101.21	96.026	114.84	104.47	106.47	101.81	103.26	106.74	113.04	106.55	101.85	114.12	106.88	100.47	113.88
106.17	97.734	95.638	105.6	99.289	96.234	101.62	103.81	97.485	107.21	99.008	105.66	108.56	99.874	109.6	97.278	100.39	96.072	104.85	106.49	100.06	111.76	97.16	93.147	106.56	108.33	92.081	106.64	109.31	97.464	95.604	101.26	99.788	105.09	95.793	94.595	99.101	106.69	104.79	104.08	105.01	111.09	93.407	95.213	98.183	96.276	102.99	105.08	107.04	99.895
97.111	97.143	93.242	93.107	100.22	96.963	99.554	101.75	108.77	100.67	92.849	100.75	101.26	99.638	106.55	101.52	96.833	92.974	99.488	96.598	99.633	102.75	100.12	93.43	99.827	104.37	104.1	97.976	98.788	97.256	94.609	105.54	93.584	88.042	94.33	95.18	97.331	102.03	101.5	110.45	96.256	104.1	100.5	89.093	97.935	100.69	88.441	97.381	99.116	108.6
110.7	109.11	103.28	111.23	113.25	108.93	104.99	97.439	98.208	106.21	116.14	109.82	109.98	105.01	109.15	105.78	104.78	114.3	111.38	106.13	105.21	109.69	107.1	117.25	99.537	105.94	107.48	110.1	108.83	110.81	109	106.75	107.29	114.94	99.335	106.73	112.05	104.95	101.95	115.44	108.87	113.13	105.64	111.24	103.25	103.53	108.32	102.39	106.95	113.3
116.77	105.97	109.73	100.45	109.01	100.74	95.624	106.91	105.69	99.633	112.17	109.9	105.33	105.43	94.588	103.82	109.29	108.18	101.8	112.82	99.416	103.32	108.58	98.154	112.79	105.51	110.85	104.99	110.14	103.87	102.07	118.38	104.42	111.01	108.62	97.434	105.16	104.57	106.99	108.7	112.78	102.21	101.14	99.015	103.59	105.41	99.353	99.411	102.41	101.43
107.85	112.35	106.34	97.912	105.8	112.3	106.05	109.12	104.98	110.49	108.29	114.37	105.64	112.24	109.77	111.47	109.36	107.04	108.33	99.511	104.29	112	112.64	104.23	103.79	100.02	114.57	104.88	112.35	108.01	114.19	106.59	104.76	109.17	111.02	108.94	104.7	106.7	103.98	102.65	105.84	107.31	116.7	107.69	107.3	110.53	107.2	88.02	106.39	110.19
109.01	104.3	113.28	116.27	105.26	104.69	116.22	110.09	111.81	109.16	109.51	111.77	117.38	111.44	106.78	105.8	120.12	116.11	107.94	120.89	112.45	115.32	103.78	103.84	103.55	101.72	111.61	100.77	113.15	110.84	107.97	104.31	104.7	105.61	112.2	99.466	110.76	108.64	107.45	107.31	101.73	111.34	111.95	107.39	109.28	104.83	110.88	110.5	106.38	110.44
106.06	110.43	108.42	110.06	100.3	108.06	104.6	113.63	112.13	104.53	113.46	111.03	104.31	105.61	102.27	103.1	103.25	107.95	100.4	97.819	108.15	103.21	97.959	106.59	113.61	105.38	113.16	104.06	96.656	103.68	109.42	110.29	107.73	110.28	105.2	107.75	103.08	104.77	102.82	105.74	102.16	105.13	103.77	110.75	111.04	100.83	106.61	110.68	104.83	107.08
95.373	94.637	97.144	103.22	106.3	108.35	104.16	97.242	102.17	102.4	90.651	101.32	89.626	97.055	102	103.31	96.982	101.93	98.386	100.01	105.49	94.203	100.29	95.185	92.309	98.648	94.587	110.27	99.204	100.69	100.45	95.363	94.327	100.47	100.93	88.714	93.532	99.371	98.109	97.352	95.095	98.001	101.63	97.373	96.238	103.76	96.02	97.293	100.22	95.623
98.9	94.666	94.333	99.077	92.543	97.207	104.62	104.54	100	102.59	100.16	103.1	95.484	101.43	102.41	97.771	102.32	104.75	104.96	97.728	106.94	93.412	107.45	98.571	94.029	100.85	97.851	94.149	109.28	106.96	106.63	104.06	99.78	96.594	100.92	102.92	100.71	94.169	101.47	100.68	100.27	104.84	94.074	102.79	100.76	105.01	101.8	98.923	102.64	94.671
98.52	96.901	102.9	102.9	103.53	94.588	106.72	97.329	98.802	115.08	90.481	92.279	102.49	106.95	90.706	104.63	92.395	98.034	109.29	106	100.12	98.003	94.187	98.438	97.665	104.7	108.35	111.15	97.879	102.39	98.6	105.38	97.987	99.597	97.591	99.121	112.46	99.333	108.71	100.41	99.494	99.436	100.75	105.41	99.383	104.29	98.017	96.132	97.514	103.35
107.66	111.22	113.89	110.34	103.61	109.36	106.88	113.44	100.33	105.8	111.13	106.47	108.54	107.3	112.17	92.187	106.41	110.84	106.66	111.71	111.63	99.58	120.35	115.24	111	103.76	105.84	109.37	106.93	119.91	110.76	108.47	117.13	106.3	100.07	105.84	101.03	112.49	109.86	101.97	108.73	102.89	102.41	107.35	103.12	106.59	109.21	108.44	108.21	104.82
87.846	101.31	97.722	85.374	99.029	98.96	105.34	103.76	92.703	95.988	100.59	101.49	97.298	99.179	101.28	98.166	105.63	97.375	104.41	101.6	97.559	105.02	103.2	99.172	99.867	96.954	103.89	96.333	95.79	99.091	89.604	102.93	95.782	92.082	98.933	94.746	97.107	97.637	94.515	88.567	95.222	101.01	105.39	88.758	101.28	101.39	96.141	105.93	96.013	104.96
107.63	109.8	111.56	103.84	119.01	111.76	115.64	100.41	107.31	107.84	107.33	102.34	112.04	114.67	105.46	104.52	109.06	105.25	108.71	105.15	110.75	97.582	114.62	109.45	108.36	108.14	115.73	102.31	108.55	101.08	110.4	106.28	101.33	102.73	114.3	105.07	99.017	107.43	104.18	101.67	106.84	100.67	111.76	97.642	112.47	97.934	109.24	99.687	101.93	110.22
105.85	113	108.37	103.46	114.1	113.32	98.49	101.47	116.26	108.36	111.5	108.11	110.12	107.88	113.56	108.76	111.37	111.83	112.63	118.04	109.17	110.23	112.49	104.29	109.41	103.99	114	108.1	114.7	118.68	103.62	107.35	91.75	113.04	100.74	105.04	107.39	102.93	104.61	118.43	105.8	114.24	109.33	110.46	103.06	105.74	107.89	111.04	102.45	99.512
103.6	106.97	104.81	105.8	103.22	101.61	108.89	113.19	103.8	99.678	106.37	107.12	106.35	107.88	95.652	97.164	107.03	105.88	106.7	105.06	100.96	111.25	104.49	103.04	108.82	106.71	112.57	98.719	102.02	106.29	108.13	101.08	109.47	104.32	107.69	107.98	106.71	107.57	97.457	107.59	100.31	106.07	112.96	110.21	112.17	107.41	103.09	111.82	109.3	103.3
102.25	106.72	114.88	98.504	113.73	111.14	108.61	107.55	106.07	107.35	102.84	102.5	109.26	112.24	105.12	106.8	104.68	115.19	101.19	101.81	119.42	107.63	101.46	99.526	111.2	109.05	100.36	102.75	104.47	104.22	103.82	103.58	103.96	108.14	100.61	110.35	108.55	109.04	105	106.12	101.37	117.06	112.78	121.1	114.33	111.3	112.59	110.62	111.17	114.87
111.06	107.43	98.329	109.13	105.5	109.37	112.37	106.89	102.64	105.04	101.45	103.79	107.54	103.44	111.28	111.17	110.02	105.39	106.91	103.6	104.03	111.38	111.71	100.51	102.22	105.02	105.36	103.23	107.46	101.01	109.75	108.65	113.28	110.21	105.31	104.73	94.6	101.97	109.09	107.19	101.64	116.47	107.07	104.19	109.25	107.43	103.73	109.89	108.35	106.71
106.18	103.05	101.61	107.43	104.1	106.89	98.268	100.86	102.77	110.12	105.82	105.8	104.44	99.972	114.11	111.01	108.93	101.14	102.06	105.03	106.78	113.34	114.21	102.51	109.08	110.32	98.677	108.47	107.38	107.07	106.11	107.76	104.82	111.29	105.47	109.3	108.27	108.75	108.8	107.94	105.74	109.26	107.87	102.29	105.12	104.33	109.63	106.51	107.6	101.87
95.279	103.35	106.56	95.016	103.91	105.24	108.05	96.242	107.55	107.77	100.24	102.66	97.237	110.15	92.381	93.925	103.02	95.404	102.91	94.858	98.709	104.62	99.288	96.329	111.51	99.138	91.843	100.84	89.373	97.428	90.237	96.552	96.879	94.878	95.754	108.22	107.36	106.83	96.409	99.511	108.1	102.66	95.365	100.8	95.467	98.664	113.92	92.956	105.1	98.268
106.68	113.34	109.97	114.77	105.45	109.58	107.49	110.54	114.11	114.17	101.3	99.144	108.56	109.59	108.56	108.86	112.43	101.92	107.31	116.29	101.92	109.6	100.73	107.61	107.37	115.28	109.99	103.17	112.92	108.75	111.65	103.33	119.28	102.94	104.02	113.83	111.28	109	103.4	107.55	114.4	106.16	104.76	102.87	107.58	107.75	103.5	102.77	107.69	107.25
109.95	104.75	111.06	118.27	99.312	98.798	116.03	100.45	102.95	102.86	109.48	96.288	100.57	107.52	99.645	126.52	100.7	105.51	101.23	97.789	100.14	105.57	110.55	102.2	109.84	110.27	99.922	105.65	106.28	102.77	100.94	105.16	108.45	113.15	109.83	106.54	111.85	107.36	102.72	103.51	97.433	106.08	110.04	97.799	103.43	104.9	107.33	106.49	105.48	109.61
102.86	110.05	106.55	103.86	112.12	101.39	107.29	103.26	97.022	104.29	102.51	96.866	108.58	107.06	104.45	107.29	100.74	111.12	109.43	104.83	98.826	109.93	104.4	109.69	106.78	97.835	93.839	114.69	102.07	106.52	106.98	100.1	100.61	103.21	100.68	105.69	112.46	108.94	102.54	101.69	109.05	106.25	109.22	97.916	94.603	116.33	105.28	105.56	95.792	105.65
108.35	107.31	107.7	95.411	102.27	100.73	113.58	107.77	112.53	113.1	102.92	112.72	108.04	97.528	102.76	103.24	104.02	102.68	97.998	106.04	102.42	110.87	107.73	110.67	111.21	100.84	108.1	103.77	109.32	110.84	111.68	105.07	102.3	107.99	114.74	111.51	94.97	100.54	98.96	104.44	118.37	109.56	102.78	111.26	104.26	107.32	104.86	109.46	107	106.2
109.16	105.14	108.04	114.13	102.94	106.6	104.64	115.6	104.55	103.45	106.59	107.12	109.82	110.13	112.42	106.78	111.01	110.75	104.69	113.02	116.23	114.16	107.95	98.571	100.92	100.3	102.9	105.41	110.54	111.56	115.09	108.41	113.81	104.59	107.98	109.96	108.84	105.68	109	111.19	113.06	107.82	104.4	109.26	110.21	108.36	108.17	108	118.47	104.27
99.177	111.8	117.32	110.45	115.29	114.77	105.91	106.34	102.69	116.55	112.22	108.63	110.65	102.27	113.82	112.63	110.7	104.69	102.72	107.73	112.68	105.02	105.62	103.85	101.32	98.721	112.9	104.86	105.04	105.28	109.85	111.74	105.66	105.01	105.59	110.75	108.48	99.452	108.65	116.29	101.05	111.48	106.87	110.76	106.72	115.98	106.13	106.52	116.55	110.5
107.71	104.16	109.73	103.64	111.03	101.9	105.55	110.98	111.09	113.59	108.47	103.09	105.9	103.24	105.6	112.48	106.57	107.8	109.12	103.78	109.97	119.51	108.25	114.85	104.87	104.36	104.87	111.05	109.22	111.13	105.85	106.82	115.71	111.59	102.85	105.22	111.59	113.47	111.43	101.05	113.84	113.87	111.96	110.7	103.03	111.31	113.87	106.22	102.72	116.51
102.45	106.12	105.59	99.964	110.46	106.68	104.99	102.09	110.9	102.28	99.145	101.51	108.49	101.57	110.26	106.23	106.42	112.64	106.52	106.54	100.61	108.92	108.61	115.76	101.17	108.84	104.72	106.16	104.01	113.87	104.7	112.66	105.53	111.71	111.4	107.6	112.68	107.23	102.45	101.27	107.09	107.11	107.46	111.98	97.152	108.84	102.86	104.11	107.78	104.08
103.73	111.44	104.26	108.58	101.87	98.566	110.51	109.87	100.7	110.67	107.69	98.392	99.714	105.9	100.92	102.4	110.67	99.335	112.73	99.251	106.86	117.3	105.74	108.74	107.54	107.84	110.67	106.69	108.17	100.82	113.1	103.56	103.23	113.03	111.01	112.28	104.82	99.595	106.84	100.36	112.45	103.12	111.45	103.08	106.79	102.71	100.55	108.01	106.05	105.21
106.24	106.58	108.76	111.42	108.78	105.97	101.18	104.93	102.8	111.16	105.2	110.35	104.36	99.54	108.67	112.74	92.677	109.55	104.86	109.1	104.86	108.23	105.76	116.94	105.55	100.01	107.91	109.84	106.35	102.03	105.41	110.09	115	111.77	96.594	107.99	102.77	110.97	109.14	105.98	110.68	105.24	97.999	110.43	107.61	101.99	107.98	101.34	101.41	100.82
113.56	115.71	110.75	114.74	109.1	110.1	112.86	108.13	105.09	114.08	104.69	102.85	108.28	111.8	104.97	110.73	108.39	104.75	107.71	114.35	105.87	108.22	111.11	109.22	108.58	115.47	99.278	115.39	113.07	104.28	109.44	113.66	116.78	111.32	118.56	108.17	110.46	108.77	109.88	113.43	104.68	103.42	103.31	108.93	115.46	108.58	103.49	102.82	111.69	106.14
101.29	99.132	110.52	106.39	100.07	111.17	105.74	104.77	104.91	106.1	103.65	102.71	115.26	102.74	112.07	112.14	107.41	110.18	104.05	108.01	101.43	102.3	104.57	110.66	117.79	101.65	110.2	106.68	101.36	103.35	104.42	101.27	96.427	115.07	106.77	101.33	98.846	104.7	101.6	112.33	110.42	101.73	112.06	97.913	106.31	100.91	105.49	102.53	108.86	95
97.026	98.612	98.231	98.649	100.56	108.02	103.64	102.09	95.737	98.696	102.46	97.706	94.33	92.832	98.759	94.35	98.089	96.657	98.591	99.113	101.45	103.61	106.94	89.311	98.102	101.28	101.29	100.32	105.94	102	101.71	104.27	92.832	99.349	103.8	98.645	111.24	99.065	92.523	97.498	101.54	95.306	94.264	101.39	103.25	95.557	98.675	91.718	91.75	93.546
104.26	98.39	101.88	100.11	101.21	102.21	97.095	95.92	101.88	97.363	92.304	93.152	93.772	108.32	95.87	109.24	98.089	93.8	91.285	99.698	105.67	93.733	94.23	100	95.721	100.9	100.63	90.945	98.032	94.905	99.075	100.63	94.657	95.104	101.74	93.134	101.47	101.57	99.229	92.861	88.006	93.702	90.013	92.272	92.716	96.617	109.93	101.47	99.055	92.688
104.33	110.23	115.26	105.86	106.17	108.35	107.34	106.01	96.748	98.661	107.75	104.81	115.83	110.76	94.774	111.8	100.09	107.57	113.34	111.08	113.74	102.72	99.136	102.91	102.85	102.21	98.838	110.82	104.76	105.85	119.44	110.57	107.67	106.46	111.05	102.54	100.96	101.44	107.96	110.27	111.13	116.9	109.22	109.91	102.52	111.46	101.02	109.02	106.99	102.91
106.52	103.45	105.52	103.31	103.46	106.19	110.87	99.831	107.52	103.44	106.55	111.15	110.66	103.65	105.58	97.012	109.29	102.78	104.63	113.66	104.05	110.12	107.58	100.8	106.84	101.1	106.52	95.756	106.35	106.97	105.88	99.074	107.49	98.371	112.93	116.85	103.7	103.17	103.09	105.81	107.68	106.9	103.89	105.96	106.47	106.15	109.13	106.16	111.5	107.24
108.61	108.15	105.52	107.33	105.64	102.99	109.49	104.68	96.591	97.922	108.6	105.53	109.87	107.28	104.58	113.69	104.62	111.59	109.41	108.5	103.95	104	99.542	115.7	104.51	102.22	101.78	108.32	106.37	101.23	101.97	106.51	103.15	102.46	101.23	106.4	101.39	114.95	106.01	107.06	99.936	96.101	96.93	103.35	108.8	115.86	101.84	107.9	106.3	100.61
106.31	106.68	110.42	113.99	114.27	116.38	106.21	105.12	106.36	116.85	111.7	110.62	112.59	109.95	106.26	109.03	113.07	106.23	110.08	116.85	109.14	114.07	110.72	106.35	111.04	112.44	108.03	106.33	111.86	111.53	103.52	107.83	116.64	117.18	116.77	112.03	115.15	111.57	107.16	105.7	115.84	107.52	105.97	115.47	112.09	102.71	108.99	110.69	115.87	113.89
104.15	107.27	106.16	107.08	103.26	112.17	98.748	105.63	104.65	101.1	107.71	111	111.19	107.6	100.38	102.81	100.3	98.602	107.09	102.94	109.73	102.42	102.37	109.17	104.15	99.426	99.743	104.49	108.25	103.62	104.6	112.77	105.79	110.51	102.57	108.41	110.9	106.09	113.31	98.799	112.38	99.828	105.15	101.92	95.98	100.47	96.563	110.59	107.62	107.27
107.84	106.19	102.65	105.89	99.047	103.77	102.23	104.07	114.19	117.26	103.31	95.251	103.06	102.89	107.17	107.76	106.67	106.28	104.55	104.58	116.01	103.28	102.34	93.752	103.7	108.61	100.62	111.37	97.46	104.14	101.91	97.487	116.51	107.95	108.97	109.61	107.85	107.74	101.68	108.49	106.75	111.61	111.47	106.88	111.06	98.012	101.3	93.911	105.9	108.57
114.74	118.74	100.95	94.402	118.7	105.29	109.88	94.83	106.8	111.65	110.78	105.8	99.334	113.57	100.95	103.63	111.37	107.62	103.11	106.09	106.05	97.311	102.75	106.04	103.17	97.823	101.51	104	94.547	107.03	113.34	98.561	104.53	116.74	105.08	107.43	103.9	111.02	105.57	100.93	113.52	103.61	111.5	109.73	116.09	117.64	107.52	106.36	112.26	105.64
93.298	108.16	101.49	102.42	106.99	109.16	100.46	101.56	106.28	99.539	109.78	95.842	106.6	97.895	101.11	100.07	103.44	103.7	99.165	105.51	103.76	110.83	97.599	106.81	105.88	99.917	108.85	105.13	115.88	105.32	108.65	104.88	98.919	109.05	102.06	106.98	106.31	112.33	102.38	102.38	105.23	111.69	99.024	108.21	104.3	114.65	106.28	100.56	101.72	105.31
115.85	105.93	107.86	107.42	106.84	105.43	107.79	105.77	106.94	116.62	104.44	109.02	108.3	106.54	114.08	107.07	106.8	98.867	106.53	102.03	106.29	100.64	111.59	99.343	114.14	117.33	106.83	112.66	110.87	106.93	102.58	109.35	106.59	104.6	106.9	106.61	105.92	105.89	106.89	111.76	105.98	105.15	110.83	106.64	106.63	102.93	101.95	104.89	111	102.98
113.83	113.18	105.98	106.2	101.65	109.22	109.01	104.3	114.12	111.06	102.42	116.15	105.94	105.63	113.31	100.5	108.48	109.51	104.04	105.54	111.76	112.49	111.5	113.09	99.232	104.12	113.28	109.52	103.61	108.45	118.64	105.3	110.19	113.83	105.83	109.13	119.19	109.32	110.25	107.9	104.46	117.14	99.223	111.93	107.6	100.68	111.77	107.41	108.94	107.37
103.32	107.39	110.24	115.63	109.65	107.15	111.44	106.27	102.15	100.31	97.09	110.38	98.714	100.73	107.84	105.17	111.55	109.16	99.786	96.138	109.49	108.47	103.1	99.425	116.83	110.27	104.09	107.14	109.71	112.67	95.969	113.06	101.49	93.596	103.61	101.46	103.71	108.62	110.23	100.23	96.477	99.944	106.8	107.56	108.88	104.85	102.4	105.14	99.364	97.692
106.17	111.9	113.86	108.5	108.95	118.95	107.24	106.24	112.16	104.14	101.92	107.95	105.08	105.51	105.36	108.58	111.74	106.49	102.63	109.48	100.96	102.97	105.53	115.24	109.63	117.95	110.46	106.51	106.37	102.57	111.71	104.79	108.99	106.94	112.86	114.2	111.47	101.84	108.2	111.8	111.95	109.85	113.44	107.25	107.95	111.8	115.18	109.86	111.91	115.39
104.26	112.66	109.36	105.91	102.44	110.35	104.85	101.51	103.73	105.46	113.98	105.12	114.89	103.86	105.51	105.61	104.7	109.57	102.05	111.11	114.6	109.67	108.72	107.82	105.83	108.48	100.77	102.97	112.22	113.64	110.33	101.8	115.01	110.36	111.39	107.31	112.23	109.24	104.76	103.32	115.03	119.56	110.2	105.44	110.07	106.71	106.81	112.28	109.52	113.33
97.475	103.66	105.07	102.22	103.42	101.93	101.43	99.346	95.44	104.11	112.87	100.26	108.21	90.319	94.45	98.884	92.367	98.021	110.24	98.912	99.582	103.67	100.47	92.93	102.06	99.862	96.914	99.093	108.48	106.83	109.21	100.56	106.88	103.92	103.94	97.784	99.529	99.659	96.681	103.13	103.02	99.385	98.845	95.448	98.433	102.74	105.4	99.108	101.41	106.29
100.23	105.21	105.72	103.96	109.65	109.73	103.6	109.93	113.09	110.89	108.72	106.3	112.33	103.53	104.78	105.64	105.9	111.47	105.43	105.2	107.59	103.14	106.26	112.39	105.39	103.1	107.34	107.49	119.37	97.594	101.9	101.38	110.34	106.28	100.1	109.07	102.62	109.58	101.57	110.23	100.48	99.973	108.61	114.55	103.47	113.37	112.54	101.31	108.04	92.944
108.31	104.58	104.64	118.62	105.33	100.77	110.37	106.75	108.23	108.74	106.42	112.08	103.89	101.28	101.81	109.98	105.75	110.15	101.01	104.76	103.53	107.56	105.95	110.45	104.51	109.01	99.619	103.39	109.02	108.41	107.39	111.3	104.91	106.96	105.02	112.79	106.87	98.462	104.03	107	98.036	111.43	111.14	102.66	100.52	110.35	100.98	96.579	101.86	101.08
98.96	100.99	97.086	103.4	95.782	93.503	106.87	97.642	99.05	101.03	93.785	101.98	104.35	95.566	96.461	94.386	108.77	101.26	103.02	97.557	95.014	98.47	97.082	101.14	104.42	101.27	91.466	98.633	92.223	95.363	99.916	98.223	114.99	95.572	100.29	89.179	90.171	83.538	92.657	86.061	107.51	99.007	99.709	101.69	99.938	94.821	104.49	105.41	102.87	100.33
103.64	103.53	97.933	104.58	100.67	102.89	102.55	111.09	107.48	108.13	99.77	108.32	110.09	106.86	101.53	110.92	101.16	105	107.17	108.17	99.087	106	101.88	101.51	109.99	104.14	106.77	103.18	109.48	111.38	105.53	101.84	105.94	106.96	107.68	109.79	103.12	99.761	107.55	107.2	116.71	104.76	100.4	119.01	107.44	104.62	106.06	103.41	104.19	107.06
103.47	110.19	106.78	104.68	98.724	103.44	95.023	97.142	111.91	106.26	98.926	113.5	113.68	98.197	111.81	100.88	110.71	109.01	102.47	107.7	100.42	105.44	105.88	113.32	104.8	109.12	116.87	108.57	98.424	105.82	102.79	111.41	110.46	113.53	101.71	106.06	98.114	103.96	107.23	105.65	98.511	99.161	101.43	111.86	108.22	110.58	103.13	105.12	107.22	105.47
102.85	99.859	102.63	101.96	96.304	96.053	109.43	104.05	103.21	103.97	95.557	107.4	98.998	99.496	99.214	104.42	95.721	102.98	108.88	102.63	105.98	100.7	100.28	93.647	104.74	101.79	109.38	106.54	96.221	96.194	114.65	101.19	108.13	100.97	102.4	101.77	96.533	98.868	102.59	98.769	98.194	99.95	90.267	97.097	104.02	105.63	97.358	102.33	102.31	100.76
114.04	108.85	101.02	99.525	103.33	104.39	107.46	111.49	103.31	104.55	101.72	109.93	109.96	114.13	111.54	113.07	111.55	109.04	109.79	113.48	103.76	104.29	107.33	103.89	105.13	105.5	114.98	110.68	117.95	119.08	100.44	114.04	109.63	112.11	102.44	104.83	107.78	105.18	116.2	111.58	106.77	97.003	105.75	111.25	103.72	98.355	105.11	106.51	114.38	102.91
111.32	112.93	107.72	97.165	107.1	111.13	110.8	112.82	115.9	99.903	101.44	109.49	110.12	104.32	114.35	104.12	106.33	108.63	105.63	111.17	111.42	97.985	110.06	109.9	105.83	113.57	111.11	101.47	102.08	105.66	116.31	113.17	112.05	119.28	102.42	114.79	116.48	102.58	111.09	113.75	116.06	119.86	110.11	109.58	107.65	109.2	106.4	103.59	98.682	107.76
103.65	104.79	102.5	93.729	104.59	101.74	101.6	110.11	101.44	109.03	106.26	109.05	101.24	106.3	113.59	109.83	112.08	111.05	100.03	110.05	98.848	114.45	103.13	105.61	104.71	100.27	97.509	105.25	98.176	100.34	103.35	103.35	106.39	106.36	109.07	102.94	107.33	106.28	100.92	114.73	109.55	107.52	101.01	106.43	104.33	104.5	109.83	114.51	106.51	111.96
106.73	108.37	103.98	103.99	115.13	109.41	109.2	113	101.1	102.94	103.3	111.76	104.15	109.35	100.1	111.72	97.272	106.02	115.58	100.99	112.67	101.13	102.36	111.03	107.25	109.01	108.04	106.96	101.6	102.84	114.65	104.45	106.7	110.5	107.74	117.15	101.41	105.62	106.32	112.43	106.66	108.63	111.08	101.81	118.26	106.69	97.39	109.6	105.9	115.05
110.48	106.47	102.7	108.69	111.76	105.18	106.85	113.1	97.887	105.09	108.13	102.22	109.67	112.58	107.01	104.45	115.57	104.78	103.48	107.67	107.26	107.22	106.93	108.48	111.81	108.78	108.62	105.95	118.04	110.17	108.35	111.89	112.06	107.94	103.86	116.98	105.31	103.87	116.44	111.69	114.61	104.49	103.29	100.35	110.34	105.62	106.41	110.61	114.74	104.23
112.58	112.12	102.89	108.18	103.71	111.69	110.28	104.47	99.917	109.5	112.05	100.16	111.56	101.8	117.52	121.83	109.58	100.56	110.19	113.67	101.26	109.8	110.41	110.82	105.84	114.48	106.43	109.61	105.7	104.83	105.84	105.58	113.97	107.49	105.38	106.88	114.21	98.144	113.3	113.58	108.11	107.04	101.39	109.5	110.32	110.24	98.653	111.52	99.477	104.44
118.75	110.38	124.2	105.38	110.97	105.17	112.05	116.57	112.91	109.49	104.16	109.31	108.17	102.61	112.59	99.878	100.69	103.45	110.62	103.39	114.4	110.33	103.95	98.968	98.162	108.32	108.9	99.229	102.72	113.38	113.04	116.96	111.74	96.465	112.46	111.97	109.86	104.52	109.78	101.4	116.7	104.37	109.04	105.82	109.51	110.94	106.37	106.81	112.97	105.41
112.38	98.996	99.708	102.06	109.26	99.565	102.82	101.97	105.26	108.01	114.29	99.76	107.37	108.38	111.57	99.56	91.765	109.57	107.83	105.12	99.876	99.934	105.74	110.19	113.97	109.51	106.28	108.15	114.78	112.91	109.82	107.83	102.95	108.9	103.8	97.004	104.63	104.08	108.1	103.89	100.97	112.4	91.946	108.75	106.47	110.95	103.15	108.6	120.78	100.34
103.06	112.31	101.73	116.98	109.47	112.33	103.5	114.74	112.41	110.65	107.68	116.97	109.24	112.52	112.99	115.61	109	109.59	107.97	106.62	110.86	110.81	110.33	109.09	111.96	105.9	117.51	106.36	107.74	112.35	116.97	113.68	96.902	115.85	107.1	115.85	98.006	115.79	102.77	112.45	98.516	103.83	117.61	111.89	111.87	111.94	108.33	108.57	115.67	119.12
112.06	100.79	102.71	106.38	113.28	109.82	107.79	109.5	105.34	119.09	110.25	109.47	112.24	111.71	104.85	110.63	117.85	112.74	101.93	111.38	112.08	119.08	104.53	107.61	105.2	108.12	110.91	102.4	117.31	115.73	108.58	105.64	106.65	115.22	110.98	118.01	99.311	109.01	113.19	108.88	107.32	113.51	111.39	109.88	113.29	106.65	112.58	100.49	107.5	109.08
109.28	105.12	108.88	98.757	105.31	109.84	114.79	121.77	105.31	118.59	112.69	105.62	108.9	114.39	104.81	117.55	120.89	106.05	103.67	108.81	112.06	104.3	110.12	109.22	109.66	109.01	111.93	112.76	114.24	116	112.27	114.13	109.26	111.63	108.3	115.47	123.89	109.24	103.03	117.08	105.76	102.72	111.66	114.55	108.2	115.58	104.26	105.33	102.04	112.86
112.11	106.83	115.83	102.92	109.56	111.87	110.56	117.09	109	109.77	111.73	114.15	112.39	106.64	105.16	106.85	113.59	107.8	113.79	107.23	106.73	109.86	110.81	109.36	106.54	105.1	106.67	118.07	108.29	114.63	109.09	109.99	111.39	109.04	111.56	104.83	118.14	111.62	106.52	112.66	105.4	110.61	106.84	111.46	112.93	103.41	112.61	102.18	106.98	116.27
95.702	99.45	101.24	108.27	107.93	94.096	98.783	100.72	104.15	92.978	99.587	98.614	100.89	100.56	95.866	112.43	106.9	95.431	104.96	101.77	102.51	104.52	102.68	102.14	107.3	99.753	104.22	93.487	98.787	89.234	104.02	91.709	103.15	102.47	106.55	101.47	95.821	102.84	100.62	97.28	99.33	85.402	104.48	98.353	107.13	96.694	105.2	102.1	93.554	96.289
103.74	103.52	108.4	110.56	104.42	106.6	99.565	107.7	104.45	105.68	102.44	108.28	109.17	116.43	110.64	109.09	107.95	100.3	104.71	100.34	107.56	105.27	97.745	104.92	110.87	114.89	107.29	113.31	106.55	112.43	102.58	111.04	110.58	102.08	106.71	108.12	105.21	104.2	99.809	104.44	109.28	111.46	110.09	99.171	105.99	105.19	103.8	94.604	101.77	102.29
111.43	103.83	106.06	110.46	101.7	95.183	107.4	115.94	108.79	109	102.69	110.57	108.69	112.01	108.59	102.55	106.55	104.8	102.76	102.51	97.437	105.43	104.19	103.8	101.97	107.65	104.01	104.11	109.83	112.27	104.16	106.5	98.79	103.56	98.088	102.91	99.134	113.87	110.21	104.4	109.88	109.36	109.08	112.82	109.56	100.12	103.1	101.83	108.46	105.73
114.04	97.803	100.79	114.54	99.354	101.45	109.51	111.87	111.51	107.55	98.713	104.92	106.41	99.768	115.78	100.88	103.76	100.4	100.24	114.94	105.98	105.99	98.653	104.28	105.59	114.25	106.81	109.44	115.78	105.61	107.52	102.31	107.19	103.17	95.296	109.4	100.34	99.648	104.43	107.32	111.08	115.83	110.69	117.34	100.95	105.86	113.46	102.78	99.715	101.44
102.19	92.069	100.15	100.17	102.55	103.44	106.91	101.61	110.94	112.92	109.12	98.295	106.82	98.515	101.49	95.238	105.68	98.721	95.905	106.93	97.883	101.79	100.85	101.76	109.78	98.242	100.72	101.91	110.72	103.57	97.532	89.466	107.14	101.75	105.56	108.15	101.55	94.893	102.33	100.57	105.28	103.65	95.422	94.344	105.96	104.2	93.534	104.78	110.57	103.45
115.62	115.14	103.88	108.54	103.79	107.85	112.89	101.26	111.67	106.22	119.52	103.26	102.04	111.5	113.36	102.94	113.07	106.79	107	112.72	108.22	108.73	106.32	105.39	114.61	105.86	114.93	100.9	111.28	111.99	112	109.06	108.14	114.33	121.57	100.79	114.54	105.63	114.45	98.651	104.08	112.58	106.86	106.26	104.73	111.02	115.33	110.47	114.29	106.54
100.31	99.389	105.6	93.419	103.41	102.52	96.321	106.7	94.391	107.05	98.342	99.857	105	96.012	105.18	94.9	101.8	104.06	98.585	99.061	95.882	95.947	102.61	104.58	106.75	99.325	104.43	103.96	95.767	107.9	95.622	97.901	100.12	106.05	105.01	95.053	102.71	94.332	104.01	97.448	96.377	95.492	92.053	105.35	106	100.34	107.66	97.837	103.24	102.47
112.89	103.54	112.25	108.86	116.4	117.27	105.64	108.37	105.77	107.79	107.56	104.27	113.58	111.25	104.2	109.37	104.95	115.15	113.25	104.93	110.23	101.69	108.35	110	103.06	108.55	107.61	112.69	104.3	109.77	110.08	110.02	115.54	107.54	107.1	109.74	117.94	103.23	107.91	103.42	107.73	116.09	105.21	97.399	96.065	113.55	105.35	105.92	110.27	103.97
105.85	101.54	95.672	101.51	95.736	94.22	96.025	97.582	97.53	97.29	100.6	96.014	89.86	96.705	97.184	100.65	92.552	102.5	108.72	95.052	88.633	97.782	88.8	99.298	102.24	93.76	97.414	103.57	91.698	98.982	88.483	96.881	99.629	96.39	104	93.924	97.931	95.75	103.55	109.02	97.12	93.244	104.69	102.74	91.775	98.481	99.787	94.986	100.4	98.025
108.26	98.931	103.78	103.94	118.81	108.92	101.97	114.99	106.01	110.72	101.3	105.64	111.55	97.161	105.03	103.61	108.48	104.75	105.69	110.12	110.34	105.78	114.23	107.11	104.09	109.26	103.89	112.49	107.76	112.32	99.218	101.46	108.04	111.86	105.35	108.75	104.26	111.15	109.97	107.98	103.42	104.75	110.18	106.72	107.33	105.18	104.14	109.69	109.57	104.29
104.22	103.81	105.12	105.49	110.22	101.06	111.42	108.18	104.08	110.04	89.436	104.35	105.15	102.62	101.71	106.38	110.05	108.15	109.58	102.33	100.59	107.75	106.74	108.71	109.28	112.08	104.48	103.65	106.6	108.35	100.57	111.76	108.36	109.29	110.97	101.38	107.75	100.6	97.791	111.27	101.24	104.41	109.32	109.65	106.44	112.18	113.06	103.62	106.55	107.86
100.58	106.24	98.981	101.23	104.81	95.71	100.42	106.68	98.987	97.893	94.728	97.588	105.22	94.648	110.79	98.302	96.394	110.69	97.942	106.73	95.701	92.366	101.52	95.46	102.41	105.12	100.07	105.01	97.407	101.15	101.16	99.329	98.268	101.8	102.94	92.759	103.98	97.241	107.68	94.403	111.02	99.307	102.63	108.51	91.227	104.55	91.468	101.92	98.929	101.02
103	102.13	93.216	103.79	108.23	109.65	106.28	113.58	100.72	96.914	107.72	115	99.666	104.35	108.56	104.11	103.03	107.65	102.39	103.48	95.38	100.39	108.07	107.99	102.91	102.77	100.65	103.64	110.4	104.71	115.27	104.04	100.96	104.81	109.82	106.38	107.83	106.13	111.42	109.05	103.22	101.02	110.69	101.83	104.2	107.82	106.31	104.49	96.572	113.11
109.58	114.74	113.72	109.95	111.79	104.1	112.24	113.84	106.4	114.07	106.18	111.07	108.59	113.73	109.78	115.4	112.36	115.16	114.82	115.74	115.15	115.14	116.3	99.064	111.34	106.13	104.45	118.01	98.576	106.76	99.925	113.31	112.65	111.37	103.38	104.39	101.77	103.36	104.85	106.27	111.03	106.39	108.83	101.28	110.32	103.93	106.16	109.09	113.32	113.49
106.11	113.49	108.34	107.26	106.3	115.32	99.937	97.842	107.66	115.32	99.131	110.81	111.43	122.65	108.74	108.27	114.83	111.88	102.86	109.14	100.01	102.45	105.97	103.77	103.38	106.21	109.5	108.54	109.08	110.48	115.92	101.87	100.65	122.83	108.86	102.96	106.62	107.22	100.05	105.49	104.82	113.05	111.61	110.54	113.9	106.42	107.83	102.56	109.65	112.93
91.028	104.97	98.1	89.771	90.302	102.05	95.315	102.2	92.486	88.231	97.607	105.21	99.599	91.049	97.298	100.45	103.05	101.97	101.89	104.52	100.51	97.663	96.914	101.08	96.832	98.372	99.915	101.74	101.19	93.655	95.253	97.671	97.316	105	100.75	94.315	101.34	96.153	99.669	108.51	102.81	93.885	108.35	92.685	92.701	106.47	96.625	103.17	98.104	95.709
96.686	106.6	104.55	97.012	104.02	98.999	101.66	98.792	103.29	105.68	101.77	98.703	99.616	97.384	97.868	101.26	100.81	104.32	101.3	96.571	106.02	104.47	104.34	92.407	107.77	101.32	101.98	98.951	103.1	104.49	105.66	95.349	107.92	101.55	100.25	93.755	95.174	110.09	104.85	97.29	104.57	104.31	102.81	100.83	105.35	97.443	103.65	96.658	92.489	101.7
108.87	117.61	107.59	103.94	112.69	114	112.23	109.48	105.86	112.03	107.73	115.66	124.16	110.78	111.06	107.54	101.2	105.25	107.62	105.87	114.77	103.96	118.98	113.54	115	115.57	119.25	115.15	113.06	106.89	115.39	111.05	112.67	109.8	106.48	118.24	116.13	108.13	112.5	107.88	110.16	108.38	108.97	109.19	107.87	109.31	113.08	119.03	105.92	113.36
101.69	104.33	106.08	106.65	105.73	113.36	98.356	104.35	100.77	94.538	102.82	105.94	103.11	102.91	109.22	105.77	101.72	101.43	110.35	95.781	105.95	116.55	108.48	107.82	111.59	102.24	109.23	104.93	108.56	109.11	99.591	108.89	103.42	97.595	106.75	102.71	112.64	111.24	105.87	106.26	102.51	110.67	108.16	106.78	101.07	105.92	94.616	109.43	111.53	99.121
112.26	110.65	111.64	111.95	112.94	104.44	112.6	103.39	111.14	112.17	110.9	111.53	107.61	112.05	105.91	116.82	108.39	110.36	109.83	101.65	113.95	110.51	109.4	106.6	96.268	104.08	121.73	116.19	119.07	105.53	113.04	108.96	110.57	119.75	108.31	114.45	112.21	111.89	108.53	110.4	105.13	114.3	110.38	108.71	114.02	105.06	106.25	116.55	111.53	115.3
107.66	100.44	114.8	103.42	115.14	109.57	113.84	110.34	99.392	102.42	104.11	101.78	113.57	107.94	108.41	109.91	106.27	111.24	114.15	108.29	107.88	105.09	102.9	101.89	101.91	110.97	115.64	103.35	104.2	113.15	98.151	106.37	115.45	104.64	114.81	111.51	109.01	112.27	110.39	113.66	112.17	109.1	99.743	106.4	103.69	108.53	109.22	109.22	99.485	98.877
97.282	103.24	98.023	93.615	95.091	96.935	102.53	106	95.685	92.105	91.081	90.564	93.833	104.81	102.35	99.727	100.22	93.423	96.014	101.14	98.072	98.566	99.666	94.983	99.394	95.515	93.107	91.256	94.005	99.659	92.811	99.575	96.46	93.705	94.14	95.367	102.79	106.91	105.83	99.222	95.546	98.588	101.82	96.57	102.05	102.2	96.212	100.49	92.433	98.889
109.66	101.73	101.13	107.51	102.79	97.114	105.28	98.743	103.63	111.78	106.61	111.24	110.37	107.67	101.73	109.03	107.26	105.4	107.74	106.58	109.29	100.76	104.54	103.24	107.23	105.02	102.65	107.5	102.14	112.29	104.26	100.85	105.03	109.03	113.82	110.43	101.69	108.98	107.26	102.51	113.4	100.03	108.19	96.745	106.3	102.52	103.51	98.418	115.96	103
103.35	101.86	97.456	106.31	106.52	108.83	111.57	114.62	100.48	102.58	104.17	103.45	103	102.96	116.01	111.53	109.71	101.67	111.42	108.47	114.29	102.35	107.86	113.97	109.29	104.95	101.68	110.73	99.919	109.47	107.69	108.46	96.542	110.66	105.13	115.89	111.27	99.082	105.24	96.607	103.54	106.57	107.54	115.64	105.44	108.62	97.508	113.51	110.85	97.223
109.72	106.96	106.31	109.56	104.78	105.43	110.97	100.75	109.32	105.46	110.63	106.51	114.52	109.44	112.95	104.73	105.19	109.26	100.76	103.43	113.62	106.03	108.52	104.04	101.04	107.51	105.97	105.75	112.46	111.28	110.96	105.72	104.57	99.591	103.58	107.94	106.97	105.19	101.97	101.89	112.56	101.24	110.71	102.77	105.37	109.48	112.07	109.57	106.94	107.92
107.04	116.19	118.25	111.8	105.74	113.6	108.66	107.79	104.52	121.53	118.6	117.61	109.76	124.25	102.73	107.44	113.07	109.71	103.95	110.95	113.08	116.42	113.16	108.07	108.27	105.4	104.2	121.39	111.74	104.8	106.52	109.17	105.59	114.75	113.82	110.05	111.21	105.02	111.13	96.946	109.31	108.84	105.87	107.46	108.36	114.87	112.24	113.86	110	110.66
102.27	106.79	106.8	112.68	107.75	108.89	110.44	106.15	109.85	112.51	102.43	99.114	115.91	106.33	97.798	109.28	108.84	113.89	104.87	109.54	98.724	104.26	101.46	106	109.35	113.23	100.29	107.77	104.01	113.14	109.53	104.57	96.931	106.97	109	110.75	108.29	106.95	104.34	105.48	104.56	101.82	118.52	103.9	101.11	103.18	103.44	109.53	98.45	110.44
111.75	109.24	101.59	111.75	102.13	114.31	107.77	104.31	110.06	108.25	97.587	106.93	110.88	101.56	103.27	101.42	104.89	105.21	108.45	111.22	100.98	113.5	108.29	97.167	93.833	109.06	111.59	103.36	103.6	107.66	107.61	102.01	107.74	102.25	104.58	105.46	109.04	104.93	107.79	105.62	101.55	99.453	101.21	96.356	101.63	109.56	102.74	106.95	104.95	101.25
104.99	106.98	104.58	101.64	110.44	114.27	107.95	109.64	106.9	110.83	104.59	106.19	99.22	106.19	117.67	112.79	113.77	105.37	102.08	102.81	114.15	107.36	104.54	117.25	112.3	111.51	111.07	117.71	98.043	98.059	112.59	112.86	96.399	110.34	104.35	111.81	108.87	102.8	111.11	115.44	116.1	111.96	104.48	109.87	109.72	101.2	107.85	109.42	103.39	105.75
107.02	98.645	111.77	102.99	108.24	109.72	101.08	121	106.35	108.77	110.18	99.899	110.57	98.635	104.09	101.24	109.63	102.87	109.72	98.521	107.09	109.57	100.41	114.71	112.75	99.144	101.73	90.484	110.39	107.87	111.33	100	116.16	102.61	104.49	108.24	110.05	97.817	104.23	107.15	103.36	102.48	101.5	109.07	103.83	116.96	104.01	109.9	105.47	104.2
107.5	110.28	111.1	114.22	107.49	115.2	112.85	104.88	103.16	108.22	104.63	105.28	114.84	105.89	118.91	115.5	109.47	107.17	120.73	110.84	107.19	109.6	106.2	112.8	116.98	108.44	107.28	108.06	109.62	97.951	111.92	106.23	110.46	113.62	115.13	102.66	110.97	106.49	117.15	102.36	123.02	107.96	107.74	111.39	110.01	114.38	109.67	108.79	108.53	115.28
96.118	99.527	99.257	86.973	101.62	96.869	97.632	95.941	101.54	97.596	101.33	96.758	100.91	91.909	101.86	102.01	107.14	98.462	102.32	102.3	95.944	100.1	106.4	107.84	80.51	100.89	101.98	110.05	100.1	95.505	96.161	97.798	103.21	94.565	97.596	96.937	104.85	102.82	109.48	100.13	101.8	102.93	97.522	99.189	100.8	108.43	84.317	101.96	105.55	99.616
102.96	108.61	115.28	114.55	118.62	104.59	105.08	107.95	106.21	98.79	104.75	106.2	100.32	106.27	110.38	106.34	108.66	106.58	105.56	106.99	110.19	100.9	106.99	104.55	112.49	102.99	105.79	106.12	104.77	105.55	108.58	102.29	104.32	97.998	95.832	106.93	104.52	101.33	101.15	106.35	97.21	100.95	100.5	113.23	101.88	100.69	107.12	100.27	103.56	100.98
106.54	93.622	101.99	109.49	97.657	97.104	98.355	99.977	91.328	93.838	98.042	94.099	103.03	97.008	92.89	101.58	103.88	94.616	94.22	100.15	94.801	97.208	103.73	93.846	105.26	103.71	93.499	93.674	100.51	98.613	101.9	101.97	109.44	101.6	91.229	100.07	99.572	101.81	96.399	92.673	99.22	101.2	106.38	101.01	87.762	96.423	99.216	98.409	100.97	87.497
103.96	107.05	97.312	104.23	104.37	99.337	102.1	113.87	113.25	107.36	103.09	109.37	114.53	101.2	117.5	108.48	112.85	102.38	105.17	102.86	109.61	108.32	105.39	93.665	106.08	100.95	114.04	110.47	104.98	107.91	106.53	102.2	110.71	110.27	101.09	99.884	111.1	105.94	108.51	100.55	106.28	109.09	107.43	106.91	106.96	108.68	103.33	103.18	102.9	106.17
113.52	110.5	101.19	109.71	111.12	110.85	119.17	105.77	111.85	104.69	101.64	104.85	109.06	117.83	108.66	111.29	101.96	107.04	103.24	99.83	105.23	104.55	104.44	109.71	107.42	110.76	106.78	104.73	109.66	102.91	106.09	106.56	108.26	109.11	106.07	108.37	104.13	104.99	110.82	104.83	101.93	106.53	105.22	108.7	94.933	97.837	104.5	98.879	108.7	103.88
121.09	117.29	112.26	108.89	109.86	117.89	108.7	108.29	105.52	107.89	116.11	116.83	103.87	98.912	117.28	110.01	105.46	105.91	111.19	108.9	116.68	109.54	102.84	116.93	117.98	119.09	116	109.98	116.82	100.74	106.16	114.53	116.95	108.58	119.29	106.13	114.97	99.588	116.92	108.84	110.4	110.16	109.88	111.46	109.83	107.5	111.98	114.08	110.69	104.03
106.14	102.72	95.553	108.88	103.95	103.98	101.9	107.62	104.99	111.11	102.76	106.07	104.86	101.47	99.543	105.04	109.78	104.24	106	102	106.6	114.52	116.44	119.09	95.96	103.77	110.8	111.03	111.09	106.98	108.06	106.77	120.77	110.56	106.67	105.89	106.44	110.74	105.51	103.15	104.81	98.811	110.66	102.8	99.028	108.35	105.56	104.18	111.1	116.17
101.31	100.15	115.78	103.95	102.35	103.21	114.12	92.789	109.54	111.43	109.58	110.89	111.75	97.919	100.68	107.53	107.13	113.31	106.22	107.76	99.401	107.21	111.63	104.37	103.35	105.66	112.77	102.14	107.72	108.06	103.2	108.91	106.68	111.44	113.06	105.79	100.49	97.648	114.59	108.3	96.392	105.42	101.61	106.64	115.65	111.34	106.05	105.63	105.93	104.96
101.5	98.398	108.88	107.37	109.13	105.24	105.08	112.18	103.29	105.4	96.745	109.59	87.482	103.26	107.49	100.64	100.12	101.24	101.41	114.68	103.29	105.78	105.97	97.339	101.52	112.3	109.27	100.47	98.011	100.66	102.5	114.62	107.69	109.44	99.007	95.675	113.94	106.08	101.52	106.81	105.16	103.43	104.56	99.361	109.31	103.15	96.466	105.71	105.64	100.56
100.82	101.89	112.2	106.55	106.89	106.51	103.76	106.35	110.55	105.85	110.71	107.25	106.98	109.7	112.63	97.73	106.31	113.03	108.38	102.85	105.32	109.34	103.02	105.68	96.146	102.55	111.01	106.45	103.47	102.59	109	111.97	111.5	104.9	104.75	106.52	106.25	102.31	98.479	106.85	100.05	114.55	97.692	103.05	111.18	104.32	110.25	101.23	105.61	102.39
101.94	104.22	112.15	109.79	112.75	110.96	105.78	117.01	107.99	113.04	109.31	113.08	113.75	114.07	106.07	107.23	110.6	107.05	112.22	108.53	108.09	99.338	103.81	106.5	103.42	110.7	108.7	107.05	107.44	111.52	101.22	105.35	119.12	106.43	107.05	112.94	113.67	107.84	111.58	103.18	99.996	108.08	107.47	109.55	109.11	95.08	98.453	104.22	106.83	102.8
108.21	107.52	99.809	105.67	106.8	107.47	109.65	107.27	115.27	108.71	103.43	115.26	104.91	105.08	113.98	114.08	121.88	106.56	117.39	111.76	102.89	99.786	110.36	111.68	110.8	110.37	112.4	114.35	106.86	105.56	98.771	109.51	103.59	108.1	103.41	103.72	113.51	120.38	96.832	115.24	110.4	108.98	103.95	103.08	101.3	105.58	106.97	108.82	105.13	98.111
105.4	110.16	102.81	103.17	100.55	107.85	102.81	100.66	101.94	112.18	106.56	103.42	102.86	107.56	113	116.42	103.56	98.255	109.78	118.21	119.74	114.66	103.5	117.22	102.14	111.44	106.01	108.49	106.5	107.42	104.98	108.27	102.46	109.36	103.9	103.23	101.71	102.86	96.506	107.97	104.35	108.57	103.85	103.75	103.82	101.95	105.47	106.25	106.78	111.34
105.62	103.13	98.263	109.77	95.65	101.1	97.377	97.175	101.17	98.29	99.653	100.7	93.839	101.75	97.346	93.437	88.559	100.47	108.39	102.28	96.906	99.684	98.893	99.531	95.568	100.27	106.35	93.591	103.35	102.61	100.36	93.301	107.33	97.404	103.91	95.656	105.88	101.15	98.362	105.43	93.599	102.21	101.22	94.993	100.5	96.693	101.14	97.545	97.433	98.131
118.23	102.62	107.46	107.57	111.99	122.6	106.65	104.46	109.98	114.34	105.68	106.95	110.1	104	101.42	97.273	103.48	100.26	115.87	106.05	108.43	97.64	103.28	113.82	110.59	101.43	111.17	109.72	116.51	107.26	101.34	112.32	106.79	104.6	97.838	95.739	110.8	121.79	116.23	102.97	102.18	111.33	112.03	93.952	107.6	111.55	107.98	116.37	111.75	105.4
107.56	96.593	100.4	104.3	116.46	106.13	106.05	107.98	103.64	106.41	106.99	97.665	99.725	108.9	104.99	104.88	105.59	99.069	110.62	102.13	104.28	112.53	106.59	101.98	108.62	105.82	109.38	107.14	110.89	114.06	101.46	102.26	96.32	111.23	114.6	106.8	110.21	117.31	95.771	104.66	108.46	98.834	107.42	99.269	113.5	103.22	104.46	109.8	105.04	112.65
101.91	93.605	105.62	100.58	94.845	88.845	92.468	101.95	92.658	97.489	92.58	97.648	105.77	102.89	92.921	103.59	102.35	88.712	95.042	106.22	89.52	101.02	104.57	101.59	99.783	95.177	104.71	98.372	94.465	102.02	103.66	85.972	97.305	102.99	98.37	99.48	105.37	104.94	92.994	101.28	92.332	92.259	96.348	89.777	103.61	95.388	99.201	102.51	103.26	103.67
110.1	104.44	113.95	115.14	104.17	110.09	114.41	98.054	102.39	97.086	111.58	103.51	104.68	109.01	103.82	107.71	113.69	102.75	108.46	104.93	99.297	118.78	107.51	112.13	107.23	110.15	109.79	111.93	105.34	112.3	104.66	104.31	107.82	109.68	105.33	110.32	117.29	109	112.27	110.72	109.43	117.05	109.25	112.56	112.05	104.36	105.41	109.84	106.4	109.28
99.748	97.23	90.33	105.89	104.18	99.532	99.194	94.883	99.917	96.139	108.04	94.616	96.64	93.004	98.279	99.748	97.884	96.638	93.484	94.72	97.343	94.643	105.81	101.82	91.402	93.176	98.554	101.15	98.842	99.394	104.58	103.41	108.44	99.208	103.97	101.85	103.37	96.469	93.728	100.12	105.01	98.331	93.091	94.027	99.135	97.696	92.366	96.254	94.395	105.23
112.83	110.73	101.5	108.99	105.32	107.55	104.76	105.57	112.59	103.99	111.42	102.95	119.73	110.73	109.77	112.78	116.24	99.144	111.77	106.41	109.56	113.87	105.37	110.85	111.65	111.31	109.74	107.76	108.89	113.02	119.14	116.98	99.224	108.04	110.37	111.94	106.96	104.76	106.27	108.24	100.18	107.63	107.28	116.51	101.77	107.97	102.26	105.99	110.38	103.04
104.21	100.36	100.91	104.84	106.14	109.73	109.26	102.42	110.94	116.2	111.68	106.67	113.09	100.3	114.54	107.3	109.05	103.99	111.26	106.27	107.3	113.14	105.06	112.63	99.949	111.3	96.589	110.35	115.76	113.1	99.105	113.18	104.32	113.71	102.15	106.77	103.47	106.83	101.76	106.56	102.4	103.45	114.75	99.15	94.404	114.52	101.96	105.68	103.47	100.03
114.07	114.44	109.56	104.55	113.66	110.81	108.65	108.25	118.42	103.6	106.44	102.31	105.79	104.49	97.519	100.02	104.96	116.33	100.68	93.332	111.5	114.63	111.63	105.1	112.27	105.47	93.311	106.96	102.72	105.22	106.48	98.849	115.73	111.16	117.57	104.86	108.1	108.25	108.97	104.68	110.04	110.1	101.67	106.26	113.62	108.27	100.98	100.46	102.8	110.56
108.92	98.893	106.72	100.62	92.853	104.44	103.71	102.1	112.12	100.62	95.719	93.948	100.87	96.66	106.55	99.926	91.053	104.67	95.702	93.945	105.06	88.644	98.73	98.098	96.592	99.82	102.49	108.32	100.75	105.2	88.264	86.512	98.05	98.606	107.69	103.96	109.5	101.32	105.49	111.39	104.7	95.356	109.43	102.33	94.835	89.942	109.82	98.268	96.041	108.12
113.85	104.63	105.13	107.43	109.6	112.85	107.93	99.523	105.02	103.15	103.36	107.64	106.72	97.768	109.51	103.85	108.59	102.24	109.28	103.64	98.753	114.37	95.116	109.91	109.5	103.36	104.1	109.55	105.64	109.17	103.35	105.01	105.35	113.97	108.34	106.83	103.64	112.75	93.086	99.882	113.18	112.99	102.69	104.45	103.31	112.96	105.89	103.25	105.44	105.38
109.37	110.83	103.75	109.18	109.63	102.83	109.33	109.44	104.38	107.72	102.5	100.6	107.07	96.221	105.16	100.7	103.5	101.05	105.93	105.24	102.64	105.89	98.299	110.49	103.45	104.73	105.08	112.54	106.04	109.62	109.14	105.9	105.21	111.16	100.74	102.94	112.48	105.81	104.22	106.98	106.44	119.44	106.48	106.8	107.67	111.41	109.17	114.44	107.06	104.16
107.6	103.62	119.93	122.98	108.58	108.21	120.13	108.44	106.26	105.24	99.368	108.43	104.81	112.17	111.21	115.52	110.67	114.85	112.73	112.64	112.97	110.39	102.55	100.93	111.37	108	117.36	108.71	105.77	112.77	100.78	107.11	103.17	101.4	109.2	107.96	106.1	105.24	98.388	108.56	108.15	107.33	111.49	104.37	115.81	113.09	112.5	109.52	113.38	107.49
118.58	108.85	112.33	93.97	110.19	112.03	107.32	112.08	110.46	107.23	115.59	106.01	112.29	104.15	117.2	97.348	109.58	110.2	104.16	95.49	107.63	106.9	107.83	114.93	110.26	106.53	111.19	110.27	106.01	110.13	104.95	101.01	105.1	118.12	113.18	106.37	112.75	99.281	104.27	112.14	107.18	97.525	108.06	107.85	111.61	102.58	107.99	106.47	109.27	102.46
109.96	110.98	114.17	104.14	107.83	101.54	95.678	108.34	110.02	116.33	104.17	108.8	110.11	106.89	102.08	114.2	103.82	111.75	106.72	106.66	112.04	105.71	98.78	105.33	107.63	94.393	111.54	103.08	107.83	113.77	111.67	102.35	115.64	106.87	111.65	103.38	105.03	108.33	110.63	105.72	110.72	112.96	110.82	105.44	105.12	111.85	107.51	105.86	113.81	105.83
104.92	105.62	116.18	115.14	114.34	110.64	108.78	112.5	109.78	110.61	112.74	98.712	104.59	104.26	100.74	109.09	107.43	99.894	103.26	101.45	106.04	102.86	117.92	104	103.41	115.72	114.71	113.22	103.88	101.61	105.18	115.91	113.83	108.49	110.2	105.99	106.9	110.68	116.27	105.64	109.32	109.61	105.2	103.63	105.81	115.33	109.97	103.01	114.5	105.88
99.544	106.17	98.182	111	106.7	105.34	100.63	110.53	113.32	108.56	103.44	101.78	114.54	104.48	104.4	99.75	105.1	108.95	106.17	109.59	100.32	98.714	120.53	111.14	103.27	99.678	107.98	105.77	97.43	111.75	99.17	110.9	104.24	99.837	102.68	107.63	110.57	99.244	110.19	113.11	111.86	101.26	102.97	110.79	98.788	113.75	116.55	101.17	103.78	105.25
106.46	103.51	104.03	107.32	105.11	115.86	107.58	103.32	109.98	109.59	106.16	112.79	108.73	107.96	107.37	105.81	99.278	97.175	99.125	104.93	103.67	117.94	98.888	109.59	107.09	107.17	106.91	103.15	109.89	97.084	105.83	107.05	99.338	110.07	101.11	102.4	103.91	111.19	107.99	109.56	99.963	108.31	111.13	104.52	108.39	104.22	103.26	115.41	117.52	100.78
117.56	108.61	111.75	108.8	108.86	110.34	119.55	109.44	105.98	114.61	108.11	117.01	111.02	117.83	103.61	114.36	111.97	118.02	106.25	111.55	113.86	113.03	109.57	110.93	106.06	93.291	105.98	103.53	109.8	112.25	105.36	118.46	109.23	106.01	111.55	108.2	112.92	110.41	107.66	107.65	106.75	114.13	108.81	111.1	118.66	110.58	106.1	111.36	111.97	107.12
100.76	107.46	105.67	109.6	98.67	111.43	103.64	95.653	100.23	97.56	99.448	101.99	99.292	103.51	110.59	100.22	111.55	111.68	97.874	107.93	104.98	110.77	114.01	102.82	108.02	105.33	107.57	102.55	105.11	105.11	99.607	102.75	102.62	113.17	103.02	100.03	94.537	113.5	104.7	113.45	102.77	108.15	104.82	115.4	102.31	103.48	104.7	103.68	108.43	104.59
117.71	101.66	108.32	107.06	101.85	108.33	96.7	103.65	108.22	100.82	100.09	103.45	100.98	100.81	97.551	116.24	106.12	104.87	101.68	102.99	111.55	107.18	105.33	110.98	108.5	110.89	102.54	102.1	110.11	104.79	103.33	106.44	108.66	100.07	109.66	102.18	99.911	106.9	107.05	107.12	101.62	106.2	108.74	103.59	96.072	103.54	111.27	112.54	101.73	103.93
107.04	115.72	101.55	108.52	99.321	111.27	102.85	118.73	102.67	104.28	101.92	115.85	106.9	104	107.76	112.65	106.6	111.66	110.06	104.06	114.61	104.97	110.68	108.1	112.77	110.15	116.86	104.02	113.29	115.26	108.48	110.13	110.84	116.95	118.28	110.61	101.2	112.83	101.64	102.25	108.73	102.22	112.19	103.07	108.19	110.49	107.88	99.15	102.24	113.49
110.43	100.99	106.34	103.48	107.13	96.444	101.05	114.13	105.06	103.8	111.92	101.8	103.42	114.43	90.671	108.51	101.24	100.66	112.2	101.12	105.63	101.82	107.79	109.49	113.3	99.125	104.13	106.69	98.652	97.307	109.13	97.184	110.11	103.27	105.9	99.924	114.08	108.37	105.01	119.53	102.77	101.32	106.06	107.71	105.96	109.36	106.3	104.59	117.7	102.94
95.754	89.942	92.309	103.03	102.54	100.26	89.818	96.1	89.351	109.22	95.949	102.03	96.099	94.069	97.808	89.622	92.906	96.506	101.8	93.955	95.48	98.057	99.367	101.81	108.03	102.45	97.433	101.54	99.072	98.823	94.927	107.5	101.84	103.26	99.584	98.068	102.67	102.16	101	96.732	104.27	96.399	100.56	97.663	99.492	94.205	93.398	103.5	87.953	98.188
107.53	110.96	116.95	111.22	107.87	106.53	105.86	117.33	109.06	114.68	114.08	111.34	112.31	100.43	111.27	103.1	116.74	103	104.12	111.48	108.61	111.47	109.72	112.4	110.27	98.408	103.52	113.44	103.4	113.88	103.26	114.11	112.14	111.31	111.55	109.78	108.16	105.53	114.65	108.58	115.16	101.97	110.41	109.92	98.188	113.89	112.2	106.49	99.967	101.75
88.684	99.491	94.97	96.082	104.34	111.86	103.34	101.2	101.51	102.29	99.703	102.02	109.73	95.146	109.37	98.324	95.398	97.268	101.64	102.86	103.31	94.415	100.51	104.81	103.32	104	101.58	101.52	92.447	94.982	98.659	96.118	97.964	100.19	99.68	104.18	96.434	106.65	100.47	100.49	100.31	104.97	102.51	102.13	98.846	105.64	103.8	93.385	98.766	113.71
108.67	104.65	106.87	106.25	103.48	104.88	112.99	104.38	114.11	102.67	108.56	91.034	102.59	101.18	102.05	102.48	95.741	97.262	109.35	100.56	103.94	107.36	112.24	108.43	104.2	102.85	106.93	106.16	105.22	110.94	102.65	106.06	102.31	105.06	99.271	111.19	106.48	101.27	109.04	107.99	102.97	109	101.18	112.82	108.99	107.16	107.58	110.72	102.97	102.52
105.05	105.93	105.69	100.26	100.73	104.36	109.07	105.94	114.95	102.82	102.79	106.56	106.63	109.21	111.27	110.85	110.69	104.94	104.31	110.07	102.44	100.5	111.28	101.71	101.81	110.43	113.57	113.56	114.26	115.88	105.45	118.24	107.8	114.4	107.83	116.51	108.63	106.72	110.02	118.75	105.68	114.02	105.49	103.88	107.96	102.58	112.71	109.49	107.21	102.55
99.659	110.07	104.82	110.68	100.64	98.03	99.555	109.22	108.88	111.91	103.7	110.35	101.92	103.96	103.38	108.39	103.94	103.32	112.21	104.42	114.79	103.1	107.76	99.62	102.83	107.2	113.68	110.46	96.502	106.04	105.85	97.957	107.92	110.7	99.23	105.14	103.23	119.39	112.51	115.88	108.37	106.17	118.84	103.97	112.48	111.89	106.51	104.47	112.35	112.27
114.45	106.13	111.04	112.22	104.06	106.5	109.03	102.92	108.71	117.87	108.18	112.33	108.53	107.59	104.36	109.47	106.54	110.65	106.32	102.94	114.37	103	109.53	100.66	111.86	103.34	100.82	104.67	110.27	114.14	120.84	110.38	109.52	101.34	109.33	105.61	100	117.28	109.82	106.49	104.61	109.26	107.14	101.74	101.24	106.08	98.59	111.33	105.39	105.02
111.86	110.45	103.56	94.909	105.39	109.15	105.55	107.73	103.68	113.47	104.13	103.71	105.42	99.057	107.02	105.27	106.73	95.941	111.38	112.27	109.82	103.48	104.27	111.63	110.62	107.03	104.2	106.53	104	104.78	102.43	111.39	106.26	110.51	102.3	114.83	109.8	100.13	99.659	105.84	102.91	111.81	116.25	110.61	100.92	97.173	106.69	119.28	109.76	111.33
104.06	99.869	102	97.373	97.771	100.32	106.19	100.51	88.002	107.91	105.47	97.643	108.64	100.44	103.47	92.997	93.258	97.951	101.78	102.01	93.257	97.981	111.15	94.365	104.76	100.81	111.61	106.83	103.35	102.92	92.884	93.415	99.893	94.807	108.23	106.06	95.738	95.697	100.33	105.26	93.223	96.246	108.23	96.73	105.56	102.86	105.15	98.914	96.431	112.44
100.3	102.37	95.545	90.83	102.29	96.319	100.81	101.39	100.04	103.03	98.78	99.17	94.974	95.326	95.706	106.51	89.94	97.091	101.5	95.913	98.213	108.13	95.839	95.079	103.19	95.79	98.487	91.417	105.25	97.342	93.615	95.521	94.041	89.969	95.479	105.48	98.998	89.008	97.257	92.16	97.685	91.396	87.606	104.23	96.77	93.102	99.77	99.806	97.164	101.37
104.51	98.334	103.12	102.2	106.37	105.62	112.81	107.72	103.22	105.98	100.63	104.1	102.4	103.69	106.7	105.66	111.96	108.52	100.25	105.08	102.53	102.66	106.94	105.27	109.54	106.28	98.292	102.88	114.14	119.09	112.93	110.13	104.39	105.46	96.867	104.11	98.297	99.674	101.48	107.59	106.29	117.85	106.78	104.64	104.89	92.679	105.09	107.66	106.82	107.62
106.96	106.69	111.21	100.38	113.95	106.66	107.49	117.32	105.62	112.43	114.88	107.95	101.04	110.58	106.95	103.45	101.51	109.32	105.78	108.82	109.15	105.26	106.8	99.277	105.36	113.03	112.56	105.8	115.24	105.24	108.9	108.59	97.164	105	108.99	105.74	106.18	102.38	100.57	103.07	106.7	107.1	106.66	116.44	104.71	104.52	101.39	108.73	103.52	113.02
89.968	105.26	99.792	102.86	102.99	110.99	105.53	100.57	100.19	101.41	107.16	102.93	102.55	98.108	105.35	103.92	111.15	106.72	100.43	102.64	99.512	112.09	105.58	97.859	102.27	101.99	103.13	101.27	102.79	106.67	102.87	95.89	99.376	107.79	98.004	101.71	93.682	102.52	102.5	112.85	102.57	104.08	106.12	101.74	95.71	108.16	107.76	102.19	110.67	89.144
99.249	118.07	103.24	95.033	103.39	107.14	105.76	100.88	99.016	103.04	103.37	109.25	110.74	108.34	115	108.41	108.35	94.479	107.77	96.276	98.576	111.2	110.65	109.27	99.459	99.156	101.34	107.03	105.27	104.96	108.71	112.02	99.94	108.32	109.11	115.36	99.16	105.33	118.24	104.65	110.64	109.26	111.87	95.597	106.49	101.68	105.37	115.51	102.89	103.46
107.82	106.77	112.58	107.42	117.3	103.62	108.57	98.086	106.34	116.4	107.1	101.31	107.77	102.12	110.7	110.6	114.95	107.08	116.65	108.19	107.6	115.65	111.8	106.94	120.48	109.98	106.7	114.35	117.5	99.843	107.95	109.12	99.732	106.85	109.22	111.94	113.47	112.43	110	119.19	101.86	123	120.27	102.46	110.99	107.72	116.37	120.66	113.76	100.27
100.56	106.06	99.693	104.79	106.12	111.59	104.37	112.8	101.54	108.41	109.58	93.314	100.85	98.688	103.09	100.51	105.07	102.98	106.7	111.08	102.5	104.58	112.21	102.24	96.227	110.99	103.28	106.55	108.08	113.46	104.69	98.126	104.09	101.71	94.991	108.11	107.81	107.72	102.22	112.32	98.836	116.74	106.49	99.829	105.59	99.882	96.161	114.47	109	113.65
108.63	105.37	108.34	106.27	103.41	105	98.492	94.514	105.1	109.32	98.966	99.203	102.47	113.49	106.72	111.83	106.4	106.58	110.66	103.39	112.63	102.77	112.07	106.1	114	105.49	104.51	106.3	98.861	105.65	109.47	115.44	109.82	101.19	99.572	104.76	107.26	105.63	109.3	110.51	106.58	101.1	112.5	106.58	111.98	99.211	113.43	108.47	107.09	108.06
105.14	103.75	105.99	109.45	97.736	106.2	112.41	101.29	97.472	102.63	106.39	102.13	112.98	114.35	102.86	113.61	105.63	111.98	113.22	106.71	112.47	100.94	112.26	104.94	110.15	105.21	105.14	115.07	99.475	104.63	108.08	100.62	106.14	111.02	107.18	110.15	96.937	106.84	106.45	107.68	107.18	111.43	102.07	111.59	104.41	106.87	102.49	104.86	102.23	98.729
106.72	108.8	105.93	109.51	107.21	102.29	101.69	114.48	103.77	106.72	97.825	113.91	108.44	101.29	107.91	105.14	100.67	105.79	100.94	106	115.55	110.7	111.83	98.117	108.77	100.37	103.66	103.86	98.497	106.65	109.22	109.3	105.95	102.46	108.57	107.97	108	108.13	102.5	103.89	116.81	114.63	111.73	103.44	102.18	105.41	106.37	96.696	109.04	105.98
106.79	114.18	107.54	100.6	100.4	108.99	104.07	95.764	106.19	116.25	101.37	101.94	106.56	104.55	99.211	101.61	104.17	102.08	106.03	101.73	97.469	110.03	99.689	102.83	105.73	102.77	109.42	102.8	97.947	113.8	111.43	108.65	98.592	110.16	96.883	102.62	111.56	102.39	96.821	105.17	103.39	109.85	107	106.31	103.86	111.97	105.93	101.78	96.699	99.825
108.48	105.93	102.06	106.58	105.23	104.15	105.24	107.19	107.07	105.83	112.03	104.94	110.34	102.29	104	105.17	110.64	109.91	106.62	108.66	107.52	113.32	113.59	110.71	104.13	101.17	105.86	102	105.61	108.79	98.377	113.28	106.41	109.28	98.708	106.64	109.38	115.9	110.49	110.86	102.24	106.14	110.62	105.15	110.37	104.67	111.53	110.09	112.01	100.23
97.371	90.799	100.34	105.65	95.271	103.03	100.64	101.08	106.45	102.17	103.79	104.97	101.51	98.746	92.344	99.642	98.923	99.49	103.63	96.894	111.39	102.86	99.433	107.42	99.91	96.593	100.67	93.982	94.198	99.968	103.88	100.56	110.3	102.5	100.89	95.603	92.654	98.097	91.601	102.49	101.31	103.85	108.97	95.368	98.266	108.82	104.15	94.403	100.28	100.9
109.93	109.34	112.11	110	108.13	108.95	113.4	111.33	104.22	102.69	110.61	108.19	108.64	113.59	114.35	112.8	113.95	113.14	107.48	109.8	105.33	119.11	102.99	96.198	107.77	110.39	112.17	112.58	105.29	110.21	105.48	117.54	117.69	110.14	106.63	107.65	116.07	108.22	106.08	108.16	102.91	106.12	106.38	117.17	106.29	102.71	112.29	111.07	104.11	108.55
114.1	101.36	107.89	97.282	110.08	98.276	115.12	108.27	104.69	110.37	109.22	96.191	103.03	100.86	107.93	109.76	102.01	106.7	107.88	113.74	101.36	96.926	111.06	108.8	98.802	104.9	95.414	92.092	107.05	97.881	105.06	101.03	100.2	103.61	110.93	117.82	110.03	99.012	101.87	98.716	101.38	107.74	115.29	102.96	106.87	101.1	112.83	106.53	98.918	109.04
103.71	106.66	101.31	106.06	114.07	100.33	108.37	108.1	104.58	94.455	103.67	105.95	96.815	105.56	99.866	104.48	98.783	118.8	99.542	102.17	99.903	97.076	108.62	110.16	111.92	107.6	100.46	111.76	110.06	106.98	105.68	101.59	109.39	105.58	105.68	105.53	103.83	109.23	104.26	112.19	109.6	110.52	108.65	110.19	101.71	107.57	108.85	102.32	106.5	101.32
99.014	104.95	107.32	97.997	94.73	98.873	103.56	92.12	95.017	97.264	95.739	96.391	97.844	94.988	99.632	98.845	95.64	99.847	97.993	100.99	106	97.358	94.612	97.982	102.3	97.821	98.418	100.47	96.558	98.041	86.419	99.046	95.711	96.919	98.962	100.7	98.335	100.08	95.68	101.57	97.133	98.274	102.94	101.22	98.387	88.226	96.412	93.766	102.33	92.112
105.78	102.57	101.41	104.19	94.016	107.68	107.62	98.581	104.24	108.57	99.5	104.64	107.22	102	108.16	99.506	100.38	106.78	112.76	102.73	107.25	102.05	112.07	112.61	111.6	110.33	107.64	97.262	99.494	99.196	106.1	95.196	101.11	108.99	111.47	106.27	113.63	109.81	102.46	113.65	110.12	102.06	106.45	105.31	103.91	97.662	108.79	112.1	105.84	108.5
108.9	100.9	99.695	98.016	97.927	99.77	107.13	91.827	99.153	97.702	90.537	90.767	101.92	105.2	104.98	101.74	97.841	93.174	94.008	105.57	104.34	96.823	99.848	98.773	93.275	93.639	106.27	104.3	100.74	105.31	104.29	104.61	100.64	89.481	92.054	104.68	99.879	98.94	97.797	102.66	91.364	100.38	100.58	99.681	103.92	94.049	92.514	105.82	101.61	100.47
109.54	97.581	101.99	93.164	103.44	103.76	95.852	97.159	98.923	97.568	98.803	104.48	96.316	99.461	101.52	96.163	90.957	99.061	92.709	104.03	95.163	91.892	100.03	97.497	102.87	102.63	105.11	104.74	108.78	97.112	105.01	106.6	99.433	100.58	100.83	105.97	101.97	108.88	100.18	103.03	106.46	101.91	101.17	103.2	106.42	101.91	90.66	104.49	105.42	101.76
116.28	106.53	114.54	104.6	110.03	105.97	104.68	109.26	102.62	101.57	104.56	104.29	109.27	108.84	110.13	113.45	104.98	105.7	107.98	119.16	105.18	107.84	105.7	110.88	107.07	96.306	99.467	111.89	101.01	107.27	96.229	105.8	111.39	105.54	106.34	103.09	118.63	109.72	106.45	119.59	109.05	106.34	112.72	107.81	111.98	101.03	104.16	101.09	111.25	113.3
94.423	99.686	94.78	103.21	102.21	96.153	94.631	95.715	97.797	94.264	98.061	101.23	97.36	96.554	96.609	112.73	93.05	102.56	99.433	111.71	100.64	103.68	98.137	107.29	98.953	97.01	95.379	90.194	93.97	100.12	84.449	103.92	96.983	91.189	96.989	102.81	100.55	97.644	100.21	102.51	105.87	97.827	98.364	101.23	86.912	103.87	102.83	98.46	98.877	94.28
102.04	100.83	109.54	101.99	95.748	103.54	102.93	101.68	96.647	106.79	105.37	107.34	95.388	102.98	108	107.03	107.35	110.68	106.26	101.38	98.259	104.93	108.6	108.89	104.38	115.14	102.28	107.73	100.64	109.95	106.09	108.53	95.986	110.79	106.84	110.22	102.73	108.55	103.43	104.63	100.84	113.22	115.01	104.44	96.791	96.06	101.75	109.95	102.27	108.39
105.36	111.09	108.2	114.09	111.67	107.24	107.28	109.16	107.39	111.52	113.62	111.06	110.17	98.532	111.37	108.17	111.6	111.22	108.7	106.29	109.4	108.75	105.63	115.87	106.94	118.97	119.44	118.88	102.38	113.62	113.82	108.45	107.49	111.73	104.24	109.12	99.301	112.93	109.67	110.21	113.75	112.38	105.72	110.7	105.04	107.43	102.61	101.11	111.55	107.26
104.82	111.44	107.07	101.6	105.73	105.7	108.32	103.48	108.04	98.599	106.35	102.06	109.69	109.22	109.25	100.62	102.08	108.33	105.42	103.44	100	105.2	110.22	119.6	106.41	106.14	116.92	108.81	101.38	95.358	113.58	104.58	107.66	106.59	107.63	97.893	101.48	104.96	106.72	100.17	106.7	100.77	99.107	107.76	101.08	107.35	110.46	105	105.92	102.36
111.31	113.77	110.18	107.24	116.23	110.46	112.65	110.34	101.71	115.46	102.79	113.94	106.17	109.75	107.53	112.53	111.76	104.99	113.17	109.3	107.81	103.33	108.42	114.61	115.99	111.31	115.39	114.91	107.41	112.57	113.86	105.59	101.82	107.72	113.28	103.84	102.07	104.04	107.51	106.5	98.489	101.09	110.13	117.06	106.68	107.68	111.39	110.9	107.92	106.67
100.86	90.663	97.761	98.366	94.445	94.931	97.554	96.112	102.08	98.61	98.209	91.104	104.98	106.94	97.662	102.28	101.74	101.9	99.926	107.1	101.5	99.238	103.13	102.97	90.286	96.821	103.57	100.68	88.924	92.523	100.28	99.984	101.5	98.766	101.15	102.28	86.628	97.486	102.65	93.598	99.668	101.4	93.822	99.848	92.505	101.65	92.537	99.303	99.792	104.03
104.19	111.86	116.59	119.51	116.75	105.66	111.27	107.51	112.14	109.33	111.67	112.41	107.26	121.21	112.64	111.27	106.78	102.42	107.75	106.25	105.86	110.83	108.53	102.03	102.63	113.88	110.89	108.46	114.32	105.25	113.43	119.74	99.596	115.65	109.88	117.24	109.91	107.73	100.73	110.71	113.71	112.31	100.74	120.31	106.1	115.6	112.78	116.05	104.26	106.67
103.17	100.05	101.99	91.924	96.168	97.914	95.689	100.81	90.401	91.97	91.136	103.76	95.738	93.598	95.127	94.955	101.78	106.54	95.327	98.991	103.05	98.498	102.07	99.442	92.815	92.16	101.86	104.74	93.596	100.85	108.73	95.516	104.81	101.99	91.022	87.853	98.526	105.73	102.27	108.25	93.047	94.991	104.86	97.909	101.56	96.829	102.74	96.422	100.36	99.426
108.65	107.93	107.21	103.03	115.78	102.66	113.79	118.35	101.87	99.385	108.73	107.18	97.904	115.49	102.06	111.57	103.72	113.72	111.11	108.02	102.3	99.352	110.3	101.52	112.61	100.39	99.112	109.66	102.51	113.29	101.69	108	105.81	108.25	108.55	103.26	105.26	100.26	102.67	108.8	106.39	107.36	105.35	93.553	108.71	103.86	107.67	108.13	106.87	102.87
106.84	114.16	115.45	103.63	113	114.97	100.55	109	110.33	104.99	105.73	110.41	107.96	104.31	113.75	105.12	115.74	115.18	100.34	110.92	114.28	109.35	111.8	111.56	106.14	104.1	108.35	104.26	105.76	101.05	111.65	102.06	108.28	117.94	108.2	98.708	108.8	103.87	107.53	111.29	104.19	112.85	106.74	110.64	98.442	100.19	109.4	106.53	102.04	110.27
94.509	99.752	95.156	105.83	98.83	99.073	101.11	100.44	95.72	96.93	92.266	87.058	97.978	102.26	104.81	96.004	92.104	110.7	96.412	96.018	102.02	91.433	107.73	101.92	108.85	94.516	104.54	103.36	101.8	92.813	95.506	89.702	102.3	89.05	99.249	93.231	97.543	105.21	103.76	93.746	98.984	101.51	105.91	100.04	97.157	95.454	99.441	98.296	100.28	100.89
103.07	106.56	101.58	105.8	106	110.88	98.368	99.966	103.05	107.8	106.68	110.74	109.51	109.64	111.65	99.718	108.94	106.96	103.91	108.13	107.1	111.17	108.61	113.88	100.43	98.009	102.95	100.69	112.92	110	114.15	104.21	107.22	108.36	110.05	106.78	106.23	94.821	112.07	107.46	106.03	102.07	100.19	108.74	105.36	103.38	108.52	103.52	98.919	105.64
109.04	100.5	101.93	109.81	107.07	103.74	114.2	108.49	107.91	102.48	103.41	103.82	101.15	104.63	103.89	105.22	108.19	104	101.93	105.84	98.739	98.598	111.81	95.675	103.11	103.48	109.3	102.2	100.27	101.96	99.612	103.27	106.68	105.37	110.83	110.76	112.91	96.317	100.07	102.74	113.92	98.785	108.6	96.552	111.67	106.99	101.35	102.19	102.76	111.36
110.09	109.71	109.71	110.24	104.9	109.43	117.47	111.93	113.66	112.69	108.4	122.42	107.22	102.5	114.11	109.18	106.72	119.22	110.58	117.21	109.37	106.14	118.38	104.96	111.43	109.39	112.7	112.49	112.21	113.52	110.03	107.96	110.08	112.58	119.42	118.17	109.9	108.75	116.09	103.77	105.53	112.23	110	108.93	112.32	108.18	106.84	107.95	108.27	105.7
107.52	105.94	110.51	111.31	102.77	105.32	101.86	104.38	104.85	103.47	112.79	111.3	105.08	103.37	108.98	104.59	106.12	105.19	104.49	101.51	104.26	104.24	100.55	120.22	101.09	96.888	114.23	104.56	94.323	112.54	106.2	110.16	99.413	103.23	113.31	101.43	109.19	108.95	105.17	108.45	98.63	102.39	101.52	113.06	102.71	107.77	106.74	112.36	111.65	111.05
94.792	102.04	95.079	99.968	92.824	95.908	102.75	92.226	95.612	100.09	105.13	100.23	106.32	92.215	92.255	98.879	103.12	93.241	91.524	100.65	98.688	102.98	94.931	91.724	90.494	101.61	91.668	99.701	99.215	93.418	99.711	102.51	96.084	92.885	94.256	101.13	102.34	99.071	98.427	96.836	96.798	88.544	92.608	91.631	97.38	86.454	102.71	90.871	89.102	102.5
107.95	114.54	112.2	123.47	97.4	102.95	117.56	106.29	113.86	106.84	116.16	111.18	114.44	109.66	100.54	109.74	107.21	108.21	112.92	106.78	109.67	112.19	107.89	109.87	107.31	103.84	111.62	107.64	112.38	108.06	113.99	109.66	103.02	106.49	105.35	109.34	111.1	108.74	112.6	109.28	108.37	108.08	115.02	113.61	106.33	120.39	113.46	121.27	103.16	109.6
112.67	99.226	111.98	112.11	115.26	108.47	104.2	108.75	102.88	107.19	114.1	107.46	105.48	117.04	104.49	106.78	115.59	105.41	100.14	110.37	111.94	103.46	99.828	108.94	109.04	114.27	113.93	112.74	107.23	102.02	113.11	110.88	102.93	117.27	107.6	103.99	124.41	98.625	109.55	98.593	106.65	115.02	109.18	115.98	106.84	99.424	110.07	109.18	110.55	102.1
102.75	106.02	108.55	105.08	98.019	104.87	109.12	118.27	101.64	100.81	103.56	105.87	103.62	107.29	94.462	104.31	115.17	104.29	113.68	108.99	110.36	103.71	99.127	109.51	109.34	103.78	108.65	109.13	113.44	112.34	103.77	106.85	109.45	112.81	112.46	101.78	106.31	107.04	109.13	107.57	100.54	102.97	110.06	101.12	108.48	109.97	101.11	106.44	117.55	109.22
110.37	102.54	104.9	121	112.08	107.92	114.5	103.72	112.69	106.2	120.88	111.19	108.37	114.8	113.71	114.17	108.86	114.06	107.22	111.39	110.47	116.04	107	107.5	101.69	101.24	106.75	104.77	107.13	111.11	104.85	106.58	105.8	115.79	102.75	102.7	108.55	110.31	113.03	103.74	107.89	105.4	106.75	116.59	106.6	117.08	115.44	112.09	114.43	110.08
100.62	99.568	109.37	98.415	106.26	108.87	97.969	96.761	98.004	104.76	89.739	103.92	97.771	97.499	94.197	95.162	98.752	96.902	99.727	96.341	100.1	101.63	104	102.43	97.09	92.317	89.873	103.63	100.9	106.72	100.37	104.51	96.542	96.078	97.029	101.91	98.458	101.54	97.837	101.21	99.471	95.789	93.112	97.803	91.581	101.03	95.112	90.927	98.128	96.743
104.96	100.21	105.16	108.77	111.87	105.07	100.26	112.78	117.72	109.66	112.14	106.24	115.17	110.51	103.28	108.68	108.89	111.48	109.58	106.48	110.73	103.02	106.63	110.91	109.27	114.46	110.9	110.49	110.96	106.61	102.07	102.61	107.18	103.95	111.68	106.55	110.9	106.58	107.37	108.48	111.13	96.528	102.86	106.17	102.17	117.49	102.76	101.96	124.6	116.12
104.56	103.17	109.9	111.55	112.79	110.28	98.234	107.36	109.39	96.971	108.97	106.01	105.22	109.82	102.47	104.9	104.76	103.08	107.78	117.58	115.59	106.32	103.25	112.22	97.219	103.67	99.994	112.23	99.555	107.75	111.71	112.46	104.39	105.9	105.15	105.63	105.18	111.16	107.23	106.64	108.4	109.53	100.66	112.3	103.02	108.27	103.43	101.02	102.1	111.09
105.79	109.85	102.41	94.483	101.76	101.36	109.66	104.08	107.13	109.55	114.5	99.744	104.67	102.88	100.52	101.63	99.761	96.311	107.39	103.98	106.59	102.18	113.58	102.82	102.61	107.2	114.41	109.78	99.335	107.05	101.71	111.7	105.4	107.51	109.64	102.05	103	103.59	102.23	100.93	113.05	102.34	108.73	108.35	93.315	108.25	97.692	99.929	106.23	111.33
104.33	106.96	109.74	101	101.6	104.91	108.53	106.79	107.14	111.43	108.27	100.49	112.2	104.86	106.09	104.25	101.58	103.1	100.29	104.89	93.985	110.01	111.13	110.03	101.68	98.196	104.34	111.01	110.42	104.11	113.69	102.56	103.13	100.66	111.45	103.9	114.84	102.24	113.47	102.04	108.78	109.7	103.66	103.07	112.77	109.48	100.15	94.485	98.972	95.597
102.96	100.86	94.723	101.9	104.25	101.26	104.25	102.04	106.83	102.85	93.606	96.768	96.264	98.985	102.3	101.51	105.55	99.983	102.33	92.439	102.97	104.86	104.09	105.97	102.32	99.83	97.015	99.182	103.82	102.22	111.47	109.18	92.55	96.334	112.83	96.68	103.12	96.267	102.32	99.847	94.279	96.58	97.862	97.009	95.327	107.23	103.8	107.34	104.27	97.402
110.84	118.92	108.2	112.39	118.36	109.91	117.33	114.1	108.77	104.83	106.35	101.95	117.3	113.36	106.18	112.09	112.74	106.45	103.96	110.08	108.07	96.566	102.98	114.36	99.365	102.91	98.894	101.44	109.13	104.52	114.41	108.26	114	109.75	106.56	99.982	105.78	104.13	111.13	106.89	112.41	105.96	114.39	106.25	105.87	108.57	100.03	108.16	101.52	106.18
98.386	107.51	105.32	108.82	107.71	108.69	111.8	108.7	99.928	112.79	103.51	108.96	102.17	107.49	106.61	104.66	107.81	105.46	114.3	101.1	103.06	105.99	111.82	111.73	102.76	105.04	101.64	108.22	113.69	107.69	111.79	98.279	109.87	107.51	113.59	109.9	100.68	103.16	102.92	103.28	106.13	107.87	101.93	105.13	111.91	112.7	107.93	99.58	100.51	111.31
94.322	95.984	96.828	93.824	97.22	106.76	99.025	98.38	110.83	105.48	95.857	101.11	98.259	95.507	94.282	102.18	97.672	93.215	102.33	96.996	96.606	94.227	96.067	96.583	90.858	99.054	99.849	107.07	96.45	98.964	101.34	97.569	98.97	105.56	102.98	109.9	93.439	95.427	96.859	98.527	94.576	101.25	102.8	91.914	91.519	100.3	108.36	97.065	96.658	110.58
103.61	111.36	97.711	99.91	98.233	100.43	97.74	97.457	102.34	92.35	105.66	97.009	94.421	103.84	101.07	96.11	98.894	102.84	102.14	98.478	107.18	92.325	100.77	101.37	98.856	97.35	89.17	111.16	100.68	105.69	89.861	91.236	101.77	94.412	103.68	97.493	106.85	111.35	94.905	101.17	93.028	94.008	100.28	96.019	101.72	104.26	109.91	110.57	98.081	97.531
109.31	103.74	104.65	105.55	108.03	118.07	110.03	103.35	109.76	104.87	110.07	110.29	109.6	112.32	106.35	109.52	109.87	115.46	113.23	95.313	102.33	111.2	112.88	111.7	107.14	98.187	108.37	103.11	108.79	106.57	112.16	104.72	106.87	112.58	106.63	103.27	108.32	111.47	112.24	110.85	112.12	117.13	109.23	108.25	111.19	104.96	105.04	99.861	102.73	106.57
106.86	106.02	107.39	108.34	111.5	110.8	110.66	104.76	111.87	106.25	102.73	110.26	112	107.32	108.36	109.46	113.97	107.65	109.97	101.49	108.04	108.81	107.35	113.7	100.87	111.76	110.95	94.26	111.52	107.39	111.24	109.85	110.71	104.97	110.56	102.05	105.21	107.9	103.17	110.6	102.85	111.19	109.09	103.52	110.91	102.16	104.98	108.19	116.39	108.45
99.37	95.599	104.15	97.398	96.494	95.221	96.572	88.696	99.644	105.05	102.56	105.91	104.08	93.327	95.714	107.4	102.52	107.84	93.87	102.64	97.196	98.227	88.324	92.504	93.975	98.444	104.7	97.152	97.802	94.971	101.26	95.4	96.281	104.43	95.047	94.914	98.712	95.57	94.311	103.62	103.02	108.79	93.983	100.83	98.935	87.157	90.767	108.98	93.718	98.268
109.81	105.04	110.44	105.58	111.81	103.63	102.41	111.04	108.1	100.24	103.43	105.17	102.82	104.92	108.24	102.53	106.71	98.843	100.02	111.43	98.3	111.37	103.38	103.29	104.02	105.91	103.38	114.59	106.33	96.335	102.57	107.12	104.11	103.49	105.57	93.355	95.812	113.23	113.51	94.811	104.32	103.07	97.068	93.6	116.79	106.16	112.32	117.44	102.01	108.45
101.5	113.68	101.64	105.55	97.313	109.66	100.59	97.274	103.57	106	108.49	103.29	98.141	87.044	105.3	100.96	95.509	100.21	102.24	108.3	100.17	99.552	99.795	105.24	104.09	98.749	95.266	103.64	96.468	104.45	98.181	91.686	108.72	105.36	102.26	102.64	100.05	110.04	97.517	102.99	99.615	101.98	108.78	97.488	97.173	101.04	102.43	102.88	99.841	107.09
98.548	102.95	111.04	101.03	98.978	109.87	111.85	111.66	105.52	116.12	99.736	103.32	98.03	101.57	110.39	105.45	117.31	106.5	97.659	101.61	104.48	105.25	112.42	105.03	104.91	98.505	108.47	93.921	110.16	104.72	110.67	111.14	106.51	105.42	104.3	114.29	110.36	98.586	104.76	104.4	100.29	108.13	105.63	103.65	102.97	106.01	103.53	106.33	107.56	106.74
110.2	111.56	117.19	99.296	109.41	118.17	107.9	111.03	101.35	99.866	116.95	104.68	112.01	108.42	107.51	109.78	111.03	110.94	109.16	104.49	107.85	102.7	108.91	97.205	103.23	109.11	111.68	113.82	109.65	105.07	102.65	98.578	100.67	108.86	102.92	109.82	106.62	92.864	106.82	106.07	105.82	105.81	106.55	109.4	101.51	112.09	117.01	107.58	99.757	119.09
98.737	94.337	97.127	101.12	93.202	98.94	102.28	97.388	97.216	104.9	102.04	99.501	103.98	96.539	96.928	106.33	99.366	105.15	95.081	106.31	98.37	97.281	99.264	92.019	92.921	96.747	97.177	101.25	98.271	96.089	98.492	95.677	97.613	100.81	101.5	103.17	94.747	88.456	98.806	102.94	96.344	100.18	103.23	100.5	99.505	99.395	102.52	102.42	92.661	107.18
100.96	103.14	104.17	98.673	100.7	105.23	96.013	103.65	109.67	100.95	113.56	108.8	107.75	109.79	114.04	104.23	102.3	100.88	115.14	103.95	103.85	111.85	102.22	102.73	101.59	105.31	108.32	104.5	108.74	105.7	113.08	104.62	109.08	106.01	108.53	110.45	106.87	109.23	108.47	96.795	100.86	98.065	103.45	102.26	110.75	108	115.69	105.02	109.47	107.84
106.8	106.32	103.76	108.84	103.76	100.94	99.199	106.05	104.81	102.83	109.32	108.57	101.37	106.67	98.767	103.79	100.44	107.11	113.52	94.06	101.09	99.828	114.79	123.65	101.87	106.61	102.6	104.73	109.19	101.41	112.01	102.3	104.79	100.9	107.97	109.74	108.3	104.28	98.614	102.07	110.45	104.62	99.338	99.208	105.48	104.85	102.16	111.32	104.74	105.09
89.158	97.769	101.17	98.986	101.48	100.4	96.514	102.76	105.72	96.19	98.97	101.58	101.97	96.397	100.93	101.49	116.51	103.8	85.707	99.032	99.799	100.21	100.14	93.777	95.885	101.28	107.59	104.38	101.38	98.958	99.652	99.931	100.42	97.398	102.15	101.67	105.35	105.19	104.36	107.36	101.2	105.49	105.75	94.912	95.096	98.201	104.45	101.1	102.83	104.32
109.96	107.69	99.877	106.95	105.31	104.11	104.44	98.58	114.21	105.93	101.58	104.37	110.9	91.343	107.27	104.79	112.3	109.26	100.92	105.65	104.34	103.51	108.79	114.73	106.2	107.5	103.99	108.94	112.33	90.3	101.64	108.37	104.03	110.67	109.35	106.79	102.15	104.34	106.98	122.51	102.43	111.2	113.07	101.7	103.82	104.43	105.6	108.31	102.33	107.57
111.78	111.72	107.92	112.37	100.22	105.34	110.36	106.81	114.27	105.65	113.43	102.34	103.46	116.02	111.69	98.403	102.24	103.89	109.17	109.15	112.58	108.75	110.99	112.56	101.67	106.13	97.11	101.7	109.84	106.02	108.5	120.35	109.7	105.16	108.62	108.68	103.91	111.57	101.28	108.3	103.48	116.93	115.23	106.99	107.09	103.68	106.69	103.85	110.32	116.35
108.76	106.24	103.31	114.38	109.87	103.18	103.8	111.99	107.1	105.24	105.39	113.67	111.93	113.49	97.266	111.47	107.79	106.64	106.38	103.49	110.35	101.23	104.01	113.2	107.03	110.35	104.39	105.2	108.61	104.32	106.41	107.14	113.42	106.86	105.41	109.03	108.4	106.59	105.65	104.16	112.94	110.03	106.66	105.9	106.57	107.6	115.75	108.66	104.64	100.97
111.66	115.21	108.74	109.04	117.95	108.43	117.24	107.13	102.39	104.7	120.18	114.57	105.1	113.75	105.72	110.87	104.73	119.26	115.2	114.4	103.18	124.53	112.52	112.99	117.3	110.27	108.02	111.48	113.69	114.58	112.71	116.9	112.79	116.96	107.39	105.84	106.07	116.92	110.56	109.52	114.04	108.58	103.36	100.41	113.53	112.47	101.04	110.89	107.2	111.84
118.71	111.89	105.29	110.52	110.67	103.57	106.79	112.13	104.13	102.81	109.2	105.84	106.96	109.64	107.7	118.75	109.82	102.83	107.11	110.54	97.657	92.578	99.501	110	104.08	112.86	107.56	107.59	109.73	110.91	105.33	115.58	109.88	107.67	106.03	99.84	107.2	102.75	95.028	110.6	102.86	112.05	118.16	107.51	107.63	112.08	109.89	108.46	114.14	98.541
105.34	104.77	97.828	102.07	104.59	101.97	101.33	113.99	105.24	110.64	101.51	106.57	102.42	105.7	108.03	100.02	99.184	108.2	100.12	104.33	104.24	111.39	104.62	107.16	102.68	100.82	104.85	110.19	97.191	110.23	103.91	108.51	104.99	106.05	102.49	97.773	105.81	101.88	94.941	103.95	111.67	109.53	103.82	101.05	105.7	106.46	104.81	97.185	106.81	111.29
101.7	98.669	103.75	100.68	105.6	103.19	106.57	104.91	106.57	105.66	107.13	91.169	102.42	94.454	100.55	109.66	104	97.655	100.24	108.88	108.21	100.16	97.458	104.01	102.09	106.52	108.11	96.356	105.31	104.59	103.32	104.6	102.8	105.42	102.83	94.204	99.842	105.55	100.86	96.312	107.02	100.7	100.1	104.43	101.44	95.49	102.28	99.811	108.23	104.6
113.44	110.42	116.41	111.12	105.45	109.7	101.35	104.85	107.28	101.37	100.96	103.22	111.85	107.02	105.83	103.38	117.5	105.82	110.14	119.37	112.2	104.79	109.05	106.19	111.65	107.24	113.93	109.08	109.72	102.56	109.16	107.25	110.98	104.06	97.09	116.92	93.216	108.49	111.48	107.86	115.86	113.64	113.99	107.44	111.22	105.61	117.12	108.08	106.15	94.73
102.22	109.34	95.927	104.79	102.8	108.12	107.35	105.08	111.74	106.81	100.72	104.84	98.83	106.3	104.42	104.37	104.76	111.24	105.6	103.78	107.33	110.11	111.25	105.16	111.46	103.76	113.72	113.59	110.46	110.11	98.658	106.39	100.84	109.21	103.25	105.3	102.8	105.98	109.47	102.82	103.9	112.62	97.347	109.63	106.71	104.73	103.28	112.15	98.403	109.06
106.37	112.28	101.56	107.28	101.64	104.7	112.59	111.79	104.2	109.39	109.62	100.68	100.43	109.69	106.38	113.03	105.43	100.01	107.33	105.28	106.78	100.75	99.768	106.72	110.49	116.4	110.79	101.27	111.83	111.29	107.27	97.138	104.67	114.88	103.74	106.64	98.276	108.86	100.45	99.885	102.47	112.29	101.49	109.62	118.57	108.15	102.72	111.32	110.73	109.88
107.72	108.03	104.11	103.13	111.12	107.61	108.76	107	105.54	109.92	114.15	116.05	108.37	109.78	103.94	110.4	106.11	105.25	108.94	108.7	106.49	102.54	109.1	108.35	107.67	101.08	103.32	103.91	110.45	116.56	113.69	120.77	99.417	101.52	111.87	101.04	113.32	105.42	100.63	98.172	113.07	101.84	110.23	108.53	112.69	116.3	107.38	112.21	94.111	115.18
110.72	104.99	108.76	104.04	110.37	103.18	114.74	105.26	111.72	108.67	107.02	101.43	107.21	111.74	105.64	108.25	107.33	110.57	100.36	113.89	112.4	105.38	118.93	115.84	111.86	105.95	102.96	105.29	107.25	104.3	110.64	103.15	103.78	119.49	114.58	102.32	111.23	104.57	106.35	112.75	112.18	108.64	114.37	116.94	103.97	107.29	109.03	112	108.11	112.67
107.78	105.94	97.67	95.521	109.24	101.06	105.49	104.01	111.01	105.96	102.02	110.69	102.97	107.56	109.91	111.23	101.02	116.22	110.74	103.55	105.13	106.09	105.58	103.92	117.77	109.29	112.92	109.85	103.78	107.6	107.17	103.07	100.32	102.89	106.97	105.39	109.15	100.58	102.17	108.31	103.3	100.12	98.788	98.746	96.403	105.42	111.25	102.23	105.34	101.47
106.02	96.835	101.72	105.01	110.12	97.292	99.158	107.22	105.73	99.421	113.84	93.143	107.22	107.6	102.07	104.08	104.69	106.49	104.71	106.77	112.94	111.41	113.19	108.25	95.12	103.32	109.75	104.35	105.57	100.51	106.15	107.27	100.86	104.33	112.82	107.94	101.77	109.89	106.69	98.833	106.72	111.61	115.19	110.42	107.21	98.906	103.58	100.52	105.23	105.48
92.571	85.123	101.95	99.14	94.97	103.4	90.595	109.24	100.22	97.526	102.14	94.624	91.745	95.154	88.784	97.855	97.003	95.706	103.06	99.839	95.762	110.53	90.906	103.51	105.59	110.58	95.201	89.192	98.121	100.11	96.048	98.659	102.13	97.467	99.882	101.42	92.209	99.329	91.968	92.962	104.31	94.516	96.708	91.11	84.506	89.985	82.452	97.62	89.63	93.017
105.33	106.16	107.1	107.57	108.56	120.28	109.71	103.61	112.24	112.32	105.37	103.66	111.36	113.62	105.63	105.45	106.68	111.55	111.2	104.8	105.85	100.78	104.39	110.12	101.82	104.25	110.34	118.46	124.08	111.45	98.794	103.71	108.72	100.98	118.24	117.22	108.51	118.83	107.64	106.66	103.93	95.196	108.3	108.06	102.94	110.33	106.82	104.53	112.53	103.78
107.67	97.071	101.71	110.36	115.89	102.38	119.31	109.39	115.35	106.05	118.18	104.66	110.11	105.82	103.94	112.36	111.02	109.8	111.78	102.54	106.84	102.08	106.89	111.37	100.71	106.1	101.93	102.02	111.07	100.71	102.32	107.6	113.83	105.89	112.15	103.37	106.33	108.38	109.19	108.94	100.87	111.57	108.3	103.15	109.01	98.05	104.76	103.06	112.28	99.306
102.86	107.87	116.43	107.23	108.69	108.2	100.05	101.38	104.59	109.27	103.97	105.76	108.03	107.28	110.52	106.46	107.76	100.06	110.15	113.87	108.65	101.09	110.11	105.38	107.06	99.261	97.667	111.99	110.85	94.972	102.18	106.17	106.93	111.97	107.22	110.71	107.27	109.02	97.703	100.7	104.72	102.36	108.5	111.71	105.56	95.553	108.16	104.27	108.2	107.88
106.22	106.84	97.657	110.53	109.75	109.78	95.2	113.06	111.08	112.75	96.923	98.692	113.46	107.29	102.95	103.43	102.62	107.19	104.39	115.49	105.09	107.26	104.96	117.95	108.29	118.46	107.1	93.998	95.673	105.79	105.87	113.42	100.77	111.61	98.155	108.07	110.38	109.26	101.91	113.19	99.513	104.82	107.78	101.96	100.67	110.29	108.08	106.43	110.89	109.49
101.5	107.71	99.853	97.56	104.39	101.51	104.47	99.178	103.44	95.118	102.67	95.639	102.2	112.96	96.23	98.897	98.301	96.059	100.33	103.53	97.352	98.164	99.516	93.29	90.186	98.263	106.69	94.847	104.16	102.48	102.54	92.454	98.14	92.048	91.452	96.981	104.11	102.78	110.56	97.837	92.761	100.24	93.536	97.151	107.35	94.707	98.471	101.02	99.68	94.519
112.76	107.64	103.09	102.78	100.91	107.73	105.28	106.47	105.58	107.16	110.62	106.09	96.71	102.66	98.891	105.66	110.7	100.9	105.54	115.04	105.94	107.04	98.509	97.136	109.02	103.95	113.07	106.35	114.71	107.05	102.88	102.59	110.32	118.53	109.31	111.01	100.03	106.43	103.12	100.82	103.55	102.85	101.64	97.92	100.93	110.47	102.92	103.23	107.04	109.97
112.47	104.1	105.44	108.74	102.48	105.23	107.99	111.12	105.19	110.92	114.36	110.15	106.85	106.53	112.52	105.41	113.39	107.32	110.13	108.23	108.35	115.63	103.16	112.9	118.71	99.434	112.51	119.15	115.55	101.02	104.2	108.42	106.89	117.59	102.18	106.82	105.21	108.87	105.64	105.58	105.35	110.71	107.13	104.46	101.06	117.11	104.44	100.77	102.22	112.26
101.24	99.173	94.566	101.73	92.014	94.945	102.38	96.382	96.264	102.3	103.7	88.153	98.924	104.33	103.84	91.317	97.88	95.636	100.06	103.29	93.514	94.466	94.558	98.681	102.82	91.238	92.305	104.42	93.8	99.195	97.886	98.961	89.066	100.04	92.06	92.27	97.517	95.291	93.983	94.948	92.177	97.644	100.02	100.76	106.29	105.07	84.962	88.223	99.978	94.667
110.62	117.31	105.13	112.98	104.43	106.85	106.5	102.57	112.61	114.3	104.13	110.25	110.32	101.41	107.52	97.584	107.16	114.44	104.13	119.42	94.916	102.33	97.71	109.71	115.93	102.21	105.1	108.27	110.5	115.58	110.82	108.61	110.1	107.41	100.81	109.28	111.92	117.44	102.2	112.97	112.98	108.27	111.35	109.65	113.05	117.07	112.14	109.76	114.94	110.77
101.44	98.571	94.729	100.82	98.335	107.29	100.22	105.74	98.281	99.443	100.6	95.92	100.79	96.992	90.316	99.682	90.979	97.48	96.082	99.159	98.742	91.763	93.298	97.338	99.318	102.46	99.891	100.68	89.542	92.727	99.298	97.949	98.984	97.354	93.159	100.38	97.022	98.955	101.22	94.213	100	102.68	95.173	105.8	91.073	98.347	96.558	97.727	87.421	96.071
100.41	109.12	100.47	95.93	91.944	98.842	94.327	92.547	96.511	91.423	97.698	92.788	92.746	100.69	107.61	98.352	93.157	97.216	98.126	113.15	95.21	89.837	94.042	110.31	98.968	103.97	101.11	93.522	105.67	103.79	101.58	103.42	98.381	94.993	93.015	104.46	101.93	98.615	94.093	107.75	89.242	88.167	97.823	92.799	99.793	95.019	97.54	109.63	98.315	93.198
110.14	111.34	100.45	104.45	105.69	111.76	103	102.17	96.503	110.07	98.376	116.36	101.82	114.53	108.84	102.27	107.25	106.97	101.03	110.83	113.63	98.712	113.5	108.49	102.19	101.18	102.32	108.48	109.74	104.94	106.08	109.97	96.848	98.631	96.762	109.05	93.667	99.558	108.09	98.815	112.49	113.98	104.89	102.05	109.81	105.14	105.68	108.34	105.97	106.18
108.33	110.84	110.53	116.78	110.9	116.57	103.13	109	102.34	105.33	112.67	104.14	111.05	110.71	120.92	113.13	100.91	115.07	107.01	115.26	106.62	107.55	105.32	113.07	108.41	109.75	111.11	116.11	111.18	118.02	101.49	107.06	102.81	113.88	112.93	111.16	115.35	99.267	113.08	108.74	112.84	109.81	113.21	115.53	104.6	113.42	110.84	105.31	103.73	117.42
104.83	99.965	110.61	106.72	104.19	107.71	99.437	97.489	113.88	107.01	114.75	110.09	100.74	106.38	104.44	113.93	108.64	104.57	100.66	107.24	98.733	100.91	104.17	109.27	102.56	104.02	117.97	107.41	111.25	105.91	102.67	110.09	106.72	109.96	101.05	111.7	100.64	111.39	100.89	114.55	113.61	105.44	106.18	112.32	107.27	107.92	113.8	112.54	104.35	103.15
112.94	103.33	115.59	107.76	99.855	107.7	111.41	111.25	104.3	104.42	113.38	109.93	110.47	107.38	107.2	109.72	108.54	110.09	113.14	112.21	111.67	105.83	99.684	109.67	113.32	108.66	108.63	105.2	112.01	100.98	104.44	110.97	103.35	109.97	112.08	105.42	107.66	112.54	106.18	104.29	116.96	100.04	103.04	115.63	103.55	107.68	104.56	117.03	115	105.34
108.99	109.83	113.14	104.72	107.15	106.21	111.3	101.49	111.55	109.65	106.79	119.65	109.29	97.719	110.08	110.2	107.13	108	104.91	112.31	117.33	103.91	108.71	118.32	106.15	112.07	111.64	105.18	110.4	113.14	101.61	109.07	110.21	110.79	109.01	101.96	106.55	110.76	111.95	104.96	100.85	113.28	107.04	112.09	103.12	113.32	106.67	105.33	104.77	115.21
113.96	108.42	106.69	115.31	103.13	99.04	108.25	105.46	115.49	103.96	110.4	92.474	99.116	111.08	105.88	102.09	110.95	95.278	104.21	98.294	101.41	104.24	101.99	101.63	105.07	101.18	106.77	107.38	105.71	108.15	113.64	100.76	97.104	101.44	98.471	111.91	106.7	110.46	103.48	109.27	107.86	97.963	108.94	109.24	107.66	106.79	104.36	100.99	102.44	107.82
101.54	107.91	108.3	114.64	117.46	109.03	111.56	114.99	108.54	112.44	111.73	106.53	110.56	110.84	103.61	114.92	112.23	109.83	114.36	121.53	111.4	106.03	106.96	112.45	111.8	109.63	107.01	112.5	118.72	115.35	124.46	113.08	105.69	111.07	112.05	113.22	113.94	107.22	108.66	114.42	102.55	111.6	115.05	109.95	108.84	103.24	111.14	108.39	113.07	107.97
110.36	115.43	106.2	107.66	106.25	113.39	107.81	104.69	107.77	107.42	109.9	107.16	102.43	113.32	102.13	110.08	112.13	109.8	115.76	117.22	113.1	105.1	108.16	107.02	114.06	108.67	105.38	108.53	107.72	107.9	111.17	110.44	115.18	107.96	100.71	109.66	111.67	107.62	108.77	111.86	115.71	104.39	106.14	101.35	109.51	100.14	113.65	112.61	107.8	109.09
103.34	105.14	104.94	115.39	101.07	112.21	111.02	107.15	97.709	113.66	105.88	110.82	116.12	103.35	105.59	114.42	102.73	102.5	102.85	102.19	104.6	108.75	112.94	111.43	113	99.922	111.45	108.11	110.08	103.32	109.57	112.01	92.8	113.75	103.68	110.59	107.43	111.04	109.12	103.49	106.46	110.21	100.91	106.51	103.56	112.37	107.35	106.08	111.36	107.64
113.03	100.32	105.88	108.69	115.02	108.8	92.865	106.57	105.26	106.38	105.77	100.61	116.18	115.06	105.09	102.34	105.61	113.5	108.71	109.78	100.58	96.324	109.05	97.409	123.44	106.8	108.91	105.77	102.13	93.038	104.5	100.14	115.88	96.675	96.346	98.98	107.05	102.74	102.26	103.67	104.07	104.63	102.04	113.36	112.91	102.38	113.89	100.93	98.827	96.153
111.1	109.44	103.87	109.02	116.85	109.48	113.02	107.02	112.92	98.703	110.42	110.73	113.89	98.375	105.99	115.27	111.81	111.35	105.88	104.7	110.09	104.42	106.03	109.52	110.47	103.19	101.5	107.25	106.68	99.741	105.99	116.08	113.13	112.64	104.64	111.01	105.9	107.25	105.23	112.93	111.42	111.11	107.4	105.76	104.37	110.58	107.33	99.866	103.51	105.97
98.348	94.14	89.207	96.838	96.315	103.18	100.9	104.31	104.77	104.47	94.093	106.22	99.554	101.35	99.772	101.92	103.12	91.164	103.04	95.188	103.19	103.84	103.79	103.41	104.23	96.442	87.912	88.999	98.64	111.04	102.37	101.16	90.943	102.35	106.29	103.6	101.08	110.96	96.113	104.28	101.38	100.52	95.639	105.14	97.56	100.87	99.555	93.225	93.883	104.91
89.452	98.325	105.5	96.825	101.04	102.64	101.79	97.348	102.41	93.654	98.226	105.55	101.27	91.156	98.054	95.008	97.649	96.69	109.32	94.373	103.28	102.21	103.2	91.788	95.354	96.432	97.043	97.787	102.27	92.96	101.54	97.149	95.917	99.765	101.24	86.684	95.219	93.458	102.7	101.36	92.644	103.37	96.971	94.211	90.256	99.358	101.24	104.99	88.857	96.582
112.49	103.3	115.43	107.43	110.79	104.94	99.36	103.89	105.88	106.97	103.86	104.63	105.42	94.338	106.57	94.929	106.48	109.7	106.17	102.58	107.66	104.02	107.01	101.64	106.42	109.17	106.71	96.87	107.68	104.2	106.46	104.24	109.92	106.98	100.08	114.2	104.17	112.88	108.23	106.39	106.08	108.82	112.81	113.8	110.06	107.86	116.26	108.88	106.5	106.69
95.694	95.585	99.756	104.53	99.94	88.709	95.63	94.924	98.76	90.443	100.77	100.34	95.16	92.325	98.853	102.88	107.54	89.229	107.56	103.92	99.857	98.307	93.081	98.959	105.94	93.474	99.589	95.712	95.114	98.077	96.091	100.67	98.738	87.403	105.27	110.15	98.492	93.335	93.053	103.93	101.65	102.28	90.211	91.273	90.994	98.614	99.337	91.274	100.93	102.27
116.36	106.25	101.06	103.98	110.42	101.4	110.21	109.49	111.65	109.81	123.05	108.38	109.73	115.68	109.44	103.73	101.9	110.59	108.27	104.16	104.99	107.61	114.31	110.3	104.49	112.59	112.26	113.64	105.89	111.3	104.08	103.14	110.78	110.54	113.62	103.63	114	110.41	104.87	113.36	110.21	103.25	99.573	112.29	109.91	116.17	117.22	99.619	110.09	113.39
101.09	105.84	98.725	107.81	100.25	98.187	93.901	95.411	104.68	96.933	87.503	96.68	95.61	95.084	104.6	88.729	93.027	97.451	103.47	95.582	88.186	97.709	99.164	102.89	102.6	98.756	100.02	88.908	104.48	96.257	95.423	88.387	111.1	88.829	96.734	103.85	99.096	96.288	98.171	92.369	100.55	84.958	98.5	102.37	97.307	101.29	94.825	100.21	93.693	102.54
115.74	99.129	104.79	109.27	110.67	104.53	104.7	114.33	107.47	108.48	103.74	114.93	104.53	108.02	103.98	110.76	106.63	107.49	107	103.76	104.98	100.55	107.98	106.83	106.29	104.6	109.25	113.48	100.98	109.41	103.52	105.88	101.69	104.28	120.58	106.56	108.66	106.27	103.77	105.61	109.39	104.53	101.7	109.18	105.41	99.777	102.48	108.65	109.04	105.85
111.14	103.77	99.852	105.7	112.58	111.67	116.92	111.66	114.12	110.07	107.67	108.9	112.3	105.37	96.262	109.24	103.25	111.95	97.204	107.09	94.154	108.43	108.36	107.58	109.84	106.38	110.05	107.35	108.73	106.63	113.89	109.02	118.98	113.96	107.39	110.33	107.26	112.98	110.6	107.97	118.46	109.11	113.36	104.37	110.35	99.793	109.63	102.92	109.49	100.67
104.19	102.35	112.05	98.938	105.54	107.29	102.86	104.17	103.86	106.15	107.39	106.35	104.02	100.93	105.23	112.2	111.76	105.38	106.07	113.1	103.39	110.92	100.16	109.25	104.45	108.84	111.76	99.536	108.46	104.12	110.04	110.88	102.01	103.37	94.874	106.91	109.29	99.868	104.97	104.23	101.43	100.91	102.08	102.55	104.12	107.24	107.34	106.11	110.59	100.89
105.69	101.44	105.39	107.4	102.62	111.72	108.54	106.81	94.713	108.29	106.36	101.66	111.77	106.86	105.7	94.209	107.47	106.49	101.77	108.67	104.44	105.72	111.52	105.63	97.526	101.87	110.06	113.29	101.37	101.39	106.95	106.02	100.18	103.25	107.68	115.03	112.55	108.85	102.4	106.86	105.58	110.7	106.39	109.1	104.15	100.19	104.39	109.66	101.55	110.99
110.01	113.6	109.68	103.91	118.44	111.71	108.82	108.9	107.75	98.677	115.08	114.45	113.32	105.77	106.15	107.63	115.26	114.67	111.88	117.96	106.76	106.25	100.97	108.26	108.3	109.05	115.43	106.82	105.25	110.9	107.27	109.95	109.63	102.42	107.05	108.34	104.94	115.41	105.25	111.72	118.14	109.67	104.13	106.32	102.63	105.09	115.97	118.96	109.35	107.2
99.158	117.34	102.02	103.53	100.65	109.08	114.32	104.83	99.685	103.7	107.07	100.46	111.92	105.03	104.77	104.64	108.82	101.78	109.76	100.58	107.73	107.79	103.83	103.14	102.77	103.6	99.946	99.606	104.8	104.88	105.51	108.03	102.52	108.46	101.53	105.9	98.273	109.85	103.24	105.89	102.74	102.2	112.15	107.93	106.37	101.41	107.49	110.13	109.9	101.98
106.08	104	101.33	103.27	99.341	115.32	107.78	109.03	96.325	99.966	109.26	95.251	104.92	108.47	100.9	97.466	101.9	118.03	102.6	113.7	108.08	100.14	92.516	109.57	105.05	99.981	110.55	105.83	105.43	109.96	96.667	105.29	99.27	106.32	97.56	115.25	95.504	103.09	97.929	113.56	108.26	104.22	104.64	104.8	108.75	111.76	112.66	110.96	94.503	107.65
112.42	105.25	101.88	105.08	116.1	99.377	113.31	115.47	108.48	105.28	105.62	107.33	105.94	105.72	101.77	109.34	105	116.46	113.45	96.317	105.86	109.76	106.13	101.82	105.41	104.61	111.93	104.38	109.92	115.43	108.71	103.06	115.96	103.26	111.8	103.87	111.55	111.81	110.16	108.94	111.17	110.53	104.89	107.76	110.59	108.43	111.88	105.55	108.95	96.764
102.54	113	105.32	110.06	111.28	112.32	107.43	107.37	110.22	104.54	113.66	101.75	100.4	110.64	102.42	100.49	101.18	93.787	116.1	106.37	116.18	106.17	102.54	101.76	106.56	113.96	108.52	112.58	100.78	104.61	108.92	100.38	114.45	109.78	110.11	102.88	105.07	111.18	111.83	105.46	104	109.11	109.57	102.47	114.42	95.522	110.16	112.92	100.37	98.769
108.34	113.83	113.92	110.72	101.22	108.37	96.404	103.26	111.22	104.14	101.01	101.89	96.97	106.6	102.83	103.11	106.53	96.319	109.86	114.09	103.34	104.04	115.54	105.1	107.06	108.81	99.731	104.22	105.71	112.02	102.82	116.63	101.41	106.05	103.5	102.43	104.7	95.881	106.11	107.89	98.678	107.93	99.332	103.87	106.19	101.68	97.143	104.51	108.77	107.22
107.88	108.01	111.27	108.08	101.38	107.64	106	102.91	110.28	114.39	106.83	109.65	106.27	109.09	107.94	123.94	106.72	111.95	109.04	103.85	108.23	97.078	104.09	108.31	111	107.35	111.43	107.11	110	109.74	114.08	110.13	108.05	115.99	108.07	101.54	108.2	108.76	117.04	104.92	109.55	106.25	110.17	107.38	103.78	110.78	98.784	102.27	117.79	108.14
99.413	108.12	104.68	93.418	95.647	99.625	96.362	96.79	100.1	104.94	102.25	97.848	96.426	99.289	104.62	92.135	100.24	95.087	96.616	95.095	100.94	97.128	101.66	98.459	95.662	92.449	94.798	104.43	105.25	94.645	103.62	102.66	98.071	100.35	90.78	100.36	100.78	100.96	99.435	100.46	102.91	103.95	97.022	101.22	92.503	93.909	110.87	91.758	94.402	103.81
107.71	111.47	107.35	114.86	109.34	100.06	105.02	112.57	106.53	114.36	113.86	102.75	100.85	113.8	103	105.9	106.27	107.82	109.03	103.82	105.45	91.655	102.44	109.83	112.27	114.01	104.82	109.73	103.8	102.99	101.76	107.58	108.94	95.076	117.34	108.11	103.43	100.31	111.09	96.626	103.82	103.45	107.52	107.3	107.23	99.387	102.88	108.34	115.57	109.77
110.27	113	112.5	108.73	113.98	102.51	105.34	102.41	108.65	100.33	108.04	115.87	101.95	107.03	111.52	117.33	108.82	103.78	106.74	109.65	104.67	108.2	111.71	105.44	115.02	102.21	99.805	109.32	106.4	119.92	109.89	107.33	104.2	113.12	108.02	101.53	105.12	104.73	111.56	109.39	99.937	104.99	113.02	113.57	109.72	108.68	108.57	99.219	109.18	109.4
102.77	101.19	102.17	108.72	104.72	105.82	98.069	100.1	98.495	111.4	106.7	106.59	112.28	109.03	108.34	107.73	111.72	103.88	105.7	105.4	109.55	95.292	102.83	100.98	105.29	108.64	101.41	103.07	110.73	100.57	110.59	107.13	105.91	110.14	102.41	105.49	110.54	100.33	111.35	98.003	110.17	100.29	100.63	105.27	109.79	109.29	116.83	104.56	112.48	106.09
103.68	100.16	108.67	116.29	101.47	100.92	110.93	108.82	102.91	109.99	110	102.94	103.78	101.28	106.45	104.84	104.01	101.36	111.04	99.947	107.05	109.03	94.832	110.61	113.28	99.242	98.776	114.38	108.42	103.5	110.5	106.18	104.8	103.69	101.72	111.38	104.34	100.27	103.92	104.98	111.56	107.66	109.43	108.05	104.29	108.26	110.27	108.33	99.826	99.644
108.95	106.03	107.52	102.81	111.34	105.44	112.89	98.625	105.25	112.35	115.4	106.8	106.9	105.78	96.796	105.72	112.59	101.42	111.29	100.99	106.95	102.2	116.01	116.6	102.15	108.24	107.52	101.39	105.02	115.54	113.29	106.38	111.38	112.84	111.54	111.26	109.49	110.34	115.88	98.964	105.72	103.33	104.53	109.25	99.485	113.03	95.562	106.79	116.75	106.74
111.98	102.4	107.39	112.09	105.09	106.19	109.1	99.854	106.25	103.19	101.5	103.08	111.14	111.19	99.062	113.76	100.27	105.24	106.04	102.14	112.66	109.38	104.65	100.17	113.59	114.17	107.86	106.31	107.04	104.73	106.28	104.73	110.77	110.38	109.58	104.8	110.43	115.06	105.03	112.28	117.31	113.83	104.01	107.71	97.188	114.06	109.24	102.83	114.28	98.826
107.3	112.25	105.51	111.59	106.34	113.14	107.34	109.39	107.07	104.4	109.73	106.22	112.91	105.54	106.21	103.73	107.27	116.61	106.28	114.81	118.18	109.92	109.72	107.68	108.74	104.43	106.05	112.09	109.37	98.007	110.97	104.51	105.11	112.11	94.562	100.8	115	104.12	111.01	104.07	112.08	116.59	110.8	109.23	102.57	97.838	112.15	108.57	106.52	111.48
101.56	94.767	99.972	97.069	88.184	103.19	102.53	100.59	101.74	95.916	98.718	103.83	103.56	92.802	91.414	92.827	96.481	101.98	95.046	92.374	100.62	104.53	92.532	103.62	97.2	98.481	102.59	104.63	95.073	102.77	97.402	96.578	110.45	102.2	97.909	104.18	99.829	104.69	100.66	106	96.597	99.488	113.32	96.702	98.959	93.679	108.12	107.81	97.254	95.002
108.16	105.86	99.803	104.7	106.71	109.46	103.59	104.34	97.623	101.98	108.57	109.13	109.46	100.46	108.8	117.07	111.08	100.62	106.55	113.84	108.67	95.756	112.23	96.615	101.01	112.66	108.09	112.02	98.782	109.83	103.67	104.81	108.48	113.63	107	96.512	106.04	102.47	104.02	103.41	108.99	103.96	107.13	93.905	104.25	113.84	102.94	99.76	104.89	112.62
107.82	116.59	105.63	110.14	111.94	117.44	117.22	113.3	107.45	110.7	113.19	110.08	112.51	111.94	111.67	107.64	111.69	102.97	101.66	111.92	119.9	112.45	114.76	110.11	99.502	113.04	113.5	107.99	112.02	108.12	110.14	105.23	116.36	107.05	113	103.45	106.43	118.07	106.02	116.87	112.02	108.44	113	112.04	99.146	103.83	110.64	107.56	104.67	118.3
104.48	104.85	103.28	105.44	103.97	110.04	110.94	106.95	105.59	94.922	105.95	106.52	106.57	98.131	102.65	105.98	104.89	109.27	110.81	102.8	103.46	108.5	105.66	106.33	113.28	106.05	113.11	104.67	103.8	103.37	113.85	97.897	104.84	109.73	105.44	116.55	103.57	112.61	111.55	105.11	106.88	109.46	103.27	105.9	104.52	99.819	112.06	113.61	105.84	109.23
102.37	106.19	107.1	93.487	103.06	109.6	104.96	103.13	103.97	106.52	102.47	106.58	106.33	93.865	99.763	105.33	101.76	107.04	107.82	103.64	91.143	99.619	95.992	95.925	101.72	107.43	107.68	105.4	94.908	97.057	105.11	103.48	105.09	99.79	106.12	98.76	102.57	95.077	100.12	104.7	108.52	106.55	107.28	101.79	97.589	96.66	109.44	95.995	105.4	92.363
97.493	99.467	112.83	108.93	98.084	97.02	92.221	101.12	98.256	102.95	94.534	103.42	103.17	88.357	98.004	103.66	106.85	95.528	95.979	96.792	96.46	97.845	95.713	101.15	101.28	95.778	100.01	101.64	95.925	107.3	107.12	107.81	102.4	98.654	99.976	95.614	95.904	103.19	101.82	101.86	104.72	103.15	95.102	99.621	107.59	104.86	96.015	110.75	92.181	104.62
105.39	119.18	107.31	108.89	101.16	106.97	107.96	101.1	108.94	113.12	112.29	97.236	109.88	107.73	109.19	112.94	110.33	101.76	103.71	113.38	98.754	102.66	107.37	103.94	110.37	107.4	106.31	112.35	110.67	106.98	99.461	106.01	108.17	108.01	116.06	106.97	113.69	104.44	107.6	101.08	104.21	98.742	108.87	107.78	108.74	115.43	120.98	108.76	113.57	116.95
104.89	113.41	100.69	100.52	110.08	108.97	103.81	103.82	110.14	98.627	111.24	100.49	111.87	106.01	98.322	105.28	103.76	110.59	103.46	109.65	101.75	105.4	103.49	106.69	97.037	111.45	98.234	107.35	101.33	105.13	102.38	109.45	109.44	102.86	113.59	106.47	103.74	102.06	97.51	99.336	95.708	109.06	97.74	115.29	107.64	104.53	105.35	108.19	114.01	110.51
113.62	118.39	98.899	108.02	105.44	100.74	114.4	97.341	123.88	109.93	104.04	100.35	108.62	108.69	117.7	109.47	110.26	111.83	105.58	100.41	108.8	106.56	110.89	97.137	113.84	103.86	114.29	110.23	100.56	114.61	105.74	114.02	107.88	119.49	101.58	105.07	114.16	107.86	102.47	111.04	98.67	112.53	111.97	113.39	108.73	106.1	109.14	115.95	118.27	108.86
97.384	105.43	106.56	104.94	103.47	100.94	100.52	101.63	107.26	109.25	101.3	106.5	104	107.43	104.99	107.23	110.11	109.12	102.17	101.54	98.05	101.71	105.97	111.14	106.59	103.67	98.956	108.13	109.08	101.59	106.8	105.1	115.6	100.89	107.47	104.7	100.15	103.52	106.92	106.41	109.84	104.56	107.1	100.9	101.87	106.97	109.85	114.57	110.32	103
98.482	104.73	113.79	103.03	101.32	102.48	104.26	98.756	105.77	103.78	106.87	94.452	104.54	101.44	103.66	104.12	92.381	99.605	101.51	104.46	110.18	100.83	111.2	96.182	108.05	104.54	108.13	106.23	107.94	104.18	103.73	102.58	97.967	110.12	102.58	104.01	106.31	102.35	103.97	100.71	104.84	100.6	113.27	109.13	107.41	108.63	112.96	108.04	106.06	106.25
106.76	112.59	107.15	112.67	107.05	106.84	103.3	109.16	114.78	102.23	102.92	109.18	106.7	101.69	102.28	100.22	102.89	107.4	90.899	106.26	111.84	108.81	106.82	100.69	110.28	107.88	109.74	106.72	108.08	106.13	102	102.25	108.05	102.24	108.39	105.83	106.65	112.68	101.7	110.55	104.74	107.19	103.22	98.547	111.34	117.9	107.32	111.85	108.9	103.36
104.15	103.95	108.41	111.44	103.1	105.6	107.66	102.49	100.43	105.57	111.8	108.49	110.63	110.51	100.53	104.52	105.13	108.12	107.06	113.22	115.38	113.73	110.79	109.15	108.7	106.89	111.02	112.37	107.68	108.56	111.38	116.94	109.33	97.611	110.93	106.2	101.19	106.21	114.83	111.03	107.89	103.28	108.85	111.43	111.73	105.87	108.63	107.4	120.49	112.98
103.33	111.58	101.33	105.14	100.85	113.74	99.339	105.34	109.81	103.71	111.78	108.7	107.97	104.96	101.09	104.84	104.48	103.46	99.388	104.76	106.88	110.2	98.687	116.18	100.33	111.74	102.77	106.23	105.1	101.08	108.81	102.18	109.47	102.04	110.77	103.78	107.18	104.14	102.44	108.75	102.65	110.45	102.19	105.79	109.01	107.11	114.91	107.42	102.76	109.27
105.65	98.703	103.75	115.14	98.409	110.3	109.53	114.06	115.04	117.25	113.71	95.124	109.1	109.04	97.128	96.18	103.74	111.84	103.46	105.71	107.71	111.75	101.77	108.53	108.91	100.92	100.52	106.39	108.09	106.14	111.52	109.8	102.55	109.7	109.59	105.19	111.15	99.829	106.81	112.24	111.42	112.09	105.15	108.59	108.25	107.41	105.57	108.23	109.99	109.64
104.93	108.76	103.12	113.64	109.63	107.93	112.33	105.85	105.59	103.36	112.17	105.92	102.09	100.48	108.65	104.91	98.267	103.61	115.83	107.88	109.75	105.08	103.88	110.77	101.25	100.83	112.64	101.87	119.26	107.14	102.78	113.41	117.02	98.552	99.654	95.379	107.57	107.03	93.508	102.9	108.82	105.78	101.02	109.99	109.7	112.5	102.64	105.49	100.44	107.63
103.62	104.18	98.563	99.499	110.88	99.539	101.43	106.51	101.51	107.85	107.99	107.5	108.21	103.85	108.84	113.46	104.84	104.64	110.06	109.57	92.454	111.57	114.86	107.67	105.64	107.99	108.07	108.06	108.08	113.2	99.957	99.034	114.15	107.78	106	101.23	100.63	110.69	107.84	107.59	107.7	95.208	103.34	100.17	106	105.11	109.05	109.97	108.62	98.267
110	106.61	107.77	109.51	106.72	114.3	101.18	108.5	105.53	109.93	108.88	96.664	105.73	111.5	111.33	108.92	109.35	108.72	106.62	109.41	113.53	114.68	102.91	113.06	100.59	101.07	109.89	99.372	109.08	101.29	112.62	110.02	100.3	107.64	97.884	106.21	110.11	102.74	94.087	105.97	115.34	110.92	110.98	106.36	109.68	112.8	115.48	109.48	108.28	104.49
100.99	102.94	109.67	103.41	98.789	105.63	115.03	114.57	108.58	105.62	99.641	106.95	108.94	105.18	105.86	114.89	104.21	110.88	99.556	105.92	106.47	92.957	104.48	111.29	106.22	100.42	110.29	105.01	105.33	109.91	108.19	103.29	114.98	100.91	98.776	104.74	106.56	104.05	114.38	108.43	98.795	111.07	99.773	104.19	104.41	116.08	101.09	109.64	104.13	98.832
109.68	106.08	102.1	101.26	105.12	116.77	107.1	108.75	108.5	105.99	103.49	100.7	99.397	107.11	105.77	107.98	109.45	103.49	113.78	105.88	109.75	103.48	110.15	102.68	105.24	104.08	108.15	104.81	91.831	103.52	103.93	100.2	106.67	106.38	104.43	100.98	105.63	105.18	103.1	104.11	103.29	111.64	93.402	110.59	113.4	104.65	106.49	110.61	102.31	105.69
104.63	111.57	112.06	106.16	113.94	111.77	109.3	104.7	114.82	113.28	108.71	110.31	112.71	107.79	112.89	110.37	106.51	112.62	112.23	111.36	106.6	103.48	111.08	102.04	103.52	110.82	111.92	113.78	100.47	116.8	109.2	111.73	110.02	108.18	103.79	105.5	108.78	103.25	103.2	114.84	108.52	110.84	103.02	96.644	108.04	110.82	109.33	119.36	109.8	106.92
102.8	98.639	110.17	105.77	98.753	110.38	96.789	116.84	109.68	105.76	104.48	110.73	107.16	104.24	103.63	113.34	106.93	107.18	95.923	110.37	103.18	105.41	105.75	113.09	94.356	103.5	99.807	101.5	102.97	104.49	102.44	114.55	113.72	108.29	110.78	104.85	110.49	101.23	108.44	109.41	104.8	95.202	101.7	99.806	104.56	107.59	105.68	102.11	107.32	116.38
104.91	106.19	110.24	104.47	104.28	100.37	106.06	108.07	99.303	106.37	106.67	101.27	105.69	110.89	99.163	102.01	114.54	107.61	102.62	105.63	109.92	105.07	102.44	98.809	103.3	104.35	110.72	102.95	106.52	99.771	105.36	103.84	107.46	104.94	103.02	104.72	107.69	107.11	105.81	105.89	96.239	108.2	110.86	108.47	106.29	99.061	109.19	111.59	104.07	108.49
108.11	112.76	106.91	106.8	107.95	106.42	110.23	106.38	107.83	116.85	105.18	108.2	115.74	104.78	108.29	97.751	100.2	107.98	104.57	100.02	103.74	115.68	108.47	109.05	112.07	109.08	102.39	108.42	112.14	116.39	111.83	114.89	110.71	109.3	112.2	103.98	118.77	113.69	109.46	104.08	103.69	109.75	107.76	104.38	110.59	104.76	106.96	116.21	107.23	108.73
109.18	115.55	102.98	108.32	115.87	113.79	106.2	99.784	102.38	118.5	108.62	107.14	110.95	117.87	111.99	104.16	111.04	99.783	109.41	112.42	114.86	108.48	104.11	111.44	110.4	105.13	103.25	107.9	107.01	108.91	105.99	106.96	116.11	102.29	109.57	105.52	113.84	102.46	118.17	114.69	112.38	105.02	108.18	110.92	115.81	110.06	110.32	100.77	102.41	111.25
91.05	108.81	100.87	102.22	102.23	95.637	104.22	100.34	102.43	96.445	100.13	92.94	105.68	102.72	100.62	114.58	102.83	95.528	103.32	112.12	104.16	103.55	101.75	101.5	102.82	103.94	101.92	105.09	95.095	99.013	98.128	104.25	84.154	92.739	94.855	96.422	100.35	99.915	104.74	91.942	103.97	102.82	95.78	103.98	100.75	105.59	103.07	96.41	93.668	94.298
97.739	113.74	97.934	103.02	110.07	103.09	109.75	102.37	113.61	107.62	108.36	96.968	102.35	100.67	108.14	114.99	100.87	108.92	103.03	102.03	94.757	97.257	111.88	106.24	108.8	100.34	112.71	106.23	105.67	102.67	101.24	101.62	99.372	112.01	99.972	107.58	107.43	105.03	102.01	98.309	108.25	104.98	107	102.75	101.51	114.19	103.4	109.38	113.54	101.75
108.92	109.05	98.699	118.56	104.18	100.61	107.69	109.21	114.85	99.755	113.18	104.09	117.74	99.839	106.98	108.37	104.95	99.687	106.44	107.27	96.814	106.93	105.12	103.01	109.04	100.81	109.87	91.396	115.82	99.367	103.35	106.14	112.5	107.07	110.58	105.58	96.145	102.24	108.75	112.35	109.46	93.553	105.8	99.969	99.968	105.23	104.45	103.04	108.2	100.12
111.52	111.95	107.09	111.31	114.02	106.31	103.22	112.56	109.67	106.32	101.83	105.99	100.04	113.12	106.43	115.64	117.17	114.28	110.77	104.78	102.27	108.23	109.65	102.86	113.43	114.35	101.17	109.81	104.9	113.94	108.18	108.66	108.91	108.4	105.32	106.74	99.634	106.41	100.95	99.376	105.1	101.39	116.45	107.06	114.56	108.55	105.14	100.86	114.43	109.44
110.65	111.1	108.57	109.12	107.78	111.52	111.04	105.73	107.35	109.52	113.6	106.21	111.9	102.66	106.03	112.89	99.117	105.53	113.55	116.89	116.25	119.01	110.07	103.21	114.43	109.47	98.215	110.42	114.44	109.31	101.94	110.54	105.8	112.9	109.88	103.26	106.35	111.19	109.31	108.23	113.29	109.35	103.71	109.89	105.87	108.32	107.54	116.61	102.23	103.82
106.23	109.31	100.32	103.64	94.076	103.35	107.83	93.01	101.56	104.66	101.85	112.15	110.41	102.39	101.67	98.554	110.69	108.7	107.47	105.65	108.83	101.8	98.735	105.28	106.41	95.821	103.62	111.71	105.28	98.159	110.8	107.45	94.851	103.41	109.06	101.04	113.16	104.72	107.74	112.91	106.08	112.01	110.15	103.78	103.74	106.84	108.2	102.24	109.69	106.8
108.89	114.68	99.896	97.246	113.16	104.33	107.72	102.05	110.11	105.11	113.98	110.04	108.03	111.92	103.7	111.32	100.74	105.23	108.16	107.29	101.65	98.702	115.31	97.248	106.53	106.75	102.79	101.13	101.19	102.22	110.79	110	103.36	103.23	116.2	114.73	110.01	102.76	107.03	113.54	102.94	102.06	102.12	98.97	105.06	111.93	107.84	109	106.02	102.76
101.06	109.35	112.26	107.45	103.96	107.68	109.09	113.11	106.53	105.17	103.79	108.63	108.57	104.64	94.629	104.71	101.54	107.09	106.56	105.71	105.31	101.56	108.85	99.697	108.15	108.94	106.57	110.17	113.03	106.65	106.16	107.43	110.92	102.82	112.38	102.89	103.22	110.66	108.23	107.23	101.04	101.82	114.82	111.19	105	104.25	107.57	105.59	102.49	105.33
99.099	97.25	88.593	101.77	93.145	106.66	99.681	101.03	95.207	94.594	94.679	96.624	98.65	103.12	98.132	96.382	91.574	103.57	103.51	94.679	104.25	91.465	97.641	97.035	95.978	95.941	94.312	92.792	97.179	101.65	104.77	103.77	96.564	85.67	103.9	91.229	99.922	99.757	98.48	97.941	100.24	97.88	95.069	99.619	113.81	106.44	110.72	103.14	106.15	102.01
106.01	112.98	109.87	110.72	102.09	109.65	110.04	106	109.58	110.32	107.58	106.79	101.94	100.96	94.688	121	101.38	109.28	106.09	107.13	103.71	108.94	104.62	108.07	103.14	103.27	103.67	109.37	103.24	109.4	111.05	113.04	102.28	107.89	106.31	112.42	108.29	105.63	108.28	115.18	108.6	116.87	102.15	121	104.41	101	107.97	105.7	107.73	103.18
104.12	104.04	99.458	107.22	108.77	105.54	95.826	95.861	108.64	105.64	111.58	100.82	105.62	101.82	116.17	106.55	115.82	103.99	106.02	102.27	99.389	104.6	107.48	106.15	104.23	104.85	109.69	91.684	105.12	106.6	106.92	110.39	109.24	100.68	108.28	107.53	101.77	104.29	104.75	95.511	102.22	119.84	99.669	102.8	103.44	102.04	104.68	105.68	106.01	98.647
104.87	103.48	105.39	103.49	99.259	112.21	103.97	106.7	102.25	101.65	113.4	110.05	113.78	110.69	96.916	103.45	100.49	107.14	101.75	100.94	115.72	104.58	99.091	101.97	98.771	104.66	119.79	112.13	105.86	107.24	106.51	109.29	107.57	106.95	104.2	102.76	105.92	104.33	106.87	109.81	105.96	101.21	108.03	112.11	108.34	108.36	112.77	106.3	103.77	103.43
111.29	104.19	112.39	102.27	115.84	111.3	105.45	106.33	113.46	113.29	107.39	107.75	114.89	114.04	114.57	115.8	110.26	111.52	107.48	107.75	111.84	111.59	105.93	112.03	109.72	101.43	100.37	108.7	113.38	110.06	110.94	106.34	110.62	107.8	113.01	109.01	115.69	106.38	109.44	109.71	110.37	113.93	109.15	116.67	104.78	117.1	108.46	109.27	99.527	117.39
99.411	105.82	106.31	98.457	106.08	106.54	107.19	114.04	113.54	104.79	106.36	105.88	106.86	98.652	104.33	98.916	106.53	104.37	106.55	109.04	108.85	103.92	105.8	107.56	113.4	106.14	109.38	108.06	108.77	92.356	85.438	105.77	114.38	111.71	111.9	101.01	96.244	112.77	104.67	100.88	97.836	109.79	107.3	107.98	101.87	105.93	104.49	105.86	108.27	106.52
114.6	105.39	107.14	106.71	104.88	99.787	115.38	102.77	101.83	99.717	103.97	113.32	110.34	106.98	102.33	114.67	104.83	101.55	100.03	108.81	99.896	97.971	98.307	112.15	109.98	100.08	105.52	102.34	112.08	111.54	104.15	103.89	110.19	100.63	99.888	117.54	101.88	108.14	100.88	104.26	98.247	100.77	98.83	105.54	100.71	99.731	104.72	106.36	107.85	97.694
118.18	104.78	106.57	107.01	98.621	111.55	103.79	112.66	104.58	114.3	104.75	105.68	113.82	116.44	111.04	111.17	104.91	114.46	108.06	105.09	108.34	107.83	106.83	111.03	103.16	99.674	106.54	104.49	110.58	114.87	118.52	106.32	106.7	108.11	111.16	102.42	104.72	108.62	110.07	111.07	115.93	105.38	103	108.53	116.38	114.55	105.34	112.53	98.715	105.22
98.739	108.72	106.05	111.28	98.786	114.67	114.79	104.9	109.21	114.51	107.67	104.77	114.03	104.46	111.47	106.41	103.94	104.22	102.56	110.71	110.58	117.9	111.89	110.62	110.53	108.86	110.98	105.17	109.46	110.26	106.54	101.46	109.97	102.19	103.51	123.01	109.51	112.33	108.69	101.83	110.61	115.48	105.88	120.81	108.38	109.28	111.44	107.2	112.87	113.07
110.88	111.81	96.746	109.38	111.26	98.363	110.49	99.458	98.57	108.34	102.56	112.44	97.951	100.16	111.49	108.36	103.85	104.75	109.63	108.85	104.71	105.71	101.53	106.49	96.327	103.22	108.9	103.59	99.868	104.34	103.46	100.99	108.65	108.94	100.39	103.3	115.65	112.27	99.76	109.61	98.386	110.48	96.458	111.86	115.99	110.54	105.12	104.51	98.695	104.17
108.89	103.65	97.506	108.27	109.45	111.29	112.26	105.64	106.3	105.58	102.95	105.01	110.23	105.77	109.83	98.192	106.67	104.5	111.63	108.04	102.18	107.5	102.41	111.28	93.743	106.23	104.62	101.33	105.43	104.98	106.59	101.91	115.15	104.13	106.58	107.1	106.33	111.24	113.75	112.05	101.54	112.56	97.087	113.45	103.88	112.74	116.85	104.83	105.86	102.52
98.749	101.22	99.614	99.317	106.73	101.09	96.709	104.69	100.63	106.27	100.3	95.367	104.89	98.358	101.67	95.872	105.03	99.113	86.865	106.58	90.338	87.641	104.46	92.366	98.63	102.11	99.434	113.45	100.25	96.991	96.796	98.075	94.931	98.76	91.595	105.6	102.08	98.406	102.43	96.805	101.23	92.662	97.005	99.161	99.409	101.83	97.447	101.55	95.902	98.3
101.03	101.51	111.21	112.78	106.77	112.31	99.666	93.089	102.81	96.094	100.22	100.6	101.45	116.76	104.9	113.81	114.85	108.57	118.63	106.75	110.8	104.34	108.72	98.499	101.27	115.95	104.48	106.31	106.68	101.35	114.05	110.4	106.71	101.52	105.71	97.14	99.526	107.55	97.558	107.04	98.163	108.94	106.68	100.56	106.25	109.95	103.35	102.18	109.24	97.04
110.06	117.24	109.91	107.29	112.37	102.05	109.94	101.48	105.36	117.21	98.998	109.38	108.73	114.51	104.99	115.4	111.14	108.66	112.01	107.2	107.62	107.32	104.1	114.61	108.62	107.99	114.53	110.89	108.42	105.47	103.42	113.52	104.59	105.94	119.1	116.96	108.42	114.73	107.31	108.28	102.51	104.53	102.06	115.98	103.36	104.33	115.41	113.28	112.63	103.69
105.98	111.74	100.11	109.55	117.54	107.53	111.64	106.7	105.98	105.48	99.313	117.91	112.01	113.74	105.58	109.06	124.21	103.24	109.27	109.82	99.172	115.51	111.49	117.62	105.43	111.98	116.33	101.92	105.28	109.21	101.6	112	113.72	105.02	110.16	107.85	105.69	105.74	111.14	107.45	110.65	105.93	112.21	112.61	109.92	101.45	103.86	111.35	110.71	113.34
95.777	98.619	101.19	95.869	106.84	99.619	94.99	104.96	99.556	96.572	93.137	109.82	103.2	97.233	106.17	107.14	97.1	104.05	111.56	99.766	95.291	98.24	102.54	102.81	106.06	100.35	102.22	102.1	99.287	98.197	102.51	100.92	98.985	101.86	108.17	99.548	104.03	93.455	99.116	101.89	97.825	96.319	96.536	100.81	94.785	107.39	94.629	98.071	107.06	105.09
101.66	103.88	105.34	102.7	103.79	109.42	100.4	104.52	102.63	99.66	108.93	108.85	113.95	103.97	112.87	107.19	104.36	101.22	102.75	108.26	106.58	109.75	107.89	107.83	112.2	108.53	101.73	106.09	115.02	100.32	108.58	111.45	108.35	106.2	94.89	110.16	112.91	118.68	110.23	113.83	104.03	106.15	103.84	106.29	108.83	109.32	101.38	108.53	105.38	104.58
[truncated: 650 more rows]
[truncated: 150 more columns]
