# Supplementary material for: Genetic dissection of main and epistatic effects of QTL based on augmented triple test cross design
Source: PLoS One. 2017 Dec 14;12(12):e0189054. doi: 10.1371/journal.pone.0189054 (PMC5730204; doi:10.1371/journal.pone.0189054)
Supplement: S10 Supporting Information — (ZIP) [file pone.0189054.s010.zip › z6_1800_0.5_10.csv]

107.5	108.49	107.08	106.83	108.39	106.25	107.82	105.79	109.97	107.39	109.11	108.84	107.58	109.25	107.66	110.65	109.62	107.33	109.34	104.95	109.24	109.73	108.53	109.43	107.73	106.5	108.03	108.68	105.06	108.48	105.18	108.95	108.12	108.06	107.08	107.6	106.93	105.58	104.95	107.96	106.08	107.71	110.64	108.34	104.19	107.91	103.6	109.91	108.02	109.83
110.87	103.4	101.83	105.69	108.83	107.34	104.04	105.18	107.67	108.23	107.28	105.15	104.96	105.53	105.12	107.22	109.34	106.18	105.85	105.82	104.92	105.57	108.06	106.08	104.81	105.81	104.38	108.37	107.58	108.45	106.05	106.1	106.2	105.91	103.55	108.56	103.62	107.81	106.7	109.58	106.75	107.94	106.71	104.33	106.01	108.04	106.04	106.8	105.29	105.49
99.842	99.141	103.65	98.785	102.4	99.707	102.14	102.71	100.97	98.725	100.06	100.83	100.44	100.75	98.86	98.65	100.63	100.42	102.95	98.567	100.47	100.42	101.33	100.08	99.879	100.47	101.61	99.643	99.266	99.822	97.333	101.7	100.81	100.84	99.675	101.88	100.79	100.35	98.591	99.83	95.873	100	99.431	100.4	98.69	98.223	99.631	103.93	100.2	100.54
100.01	97.187	94.526	97.202	100.41	98.5	99.015	98.984	95.83	98.101	97.9	97.371	99.332	99.947	97.031	97.604	98.023	96.448	99.42	98.465	99.524	96.533	96.273	96.722	99.33	100.84	98.346	99.763	99.206	98.209	97.809	99.949	100.15	98.571	98.29	100.99	98.538	97.011	97.244	96.533	97.424	101.76	95.737	96.784	96.296	97.152	95.308	97.279	98.356	99.234
108.03	110.47	103.8	107.11	107.05	112.15	110.46	106.99	109.64	110.32	111.54	110.25	105.46	105.96	109.49	111.03	109.02	106.26	106.6	106.37	107.03	110.36	109.25	107.75	109.05	108.84	105	109.33	106.33	106.55	108.95	110.74	105.93	109.44	109.16	110.21	109.17	106.34	105.85	109.74	109.35	110.25	107.58	110.47	108.76	106.94	109.96	108.57	106.46	110.5
105.83	106.66	107.31	105.63	105.66	106.68	105.08	104.53	105.38	105.23	108.13	107.21	106.71	105.04	105.4	107.03	107.37	106.97	106.54	103.81	104.2	106.62	104.8	104.91	105.88	107.12	106.47	107.6	106.65	106.12	106.44	107.36	109.72	105.35	106.62	106.43	105.4	106.86	105.18	104.84	106.96	106.43	104.12	108.92	107.01	107.39	107.74	108.2	105.01	106.56
106.34	106.74	104.55	107.64	105.94	108.02	107.59	104.03	108.16	106.76	103.63	104.94	107.11	107.06	110.03	103.22	106.07	105.12	105.69	105.5	105.54	106.31	102.97	105.59	105.67	107.73	105.05	106.47	105.71	102.86	104.82	106.35	107.61	107.23	102.09	104.69	106.14	104.29	110.19	106.63	103.81	107.18	108.15	106.68	108.5	106.63	104.82	106.07	106.19	104.23
105.1	103.4	107.66	106	105.33	104.09	105.42	106.32	104.39	108.52	107.12	106.59	107.1	103.09	101.35	107.34	104.08	104.7	104.57	104.95	101.53	105.97	106.68	107.23	103.16	104.09	104.45	107.94	109.24	105.66	106.02	105.11	104.54	102.72	108.17	103.5	105.98	103.98	104.96	105.38	106.49	103.87	106.88	106.66	107.13	106.02	105.65	105.28	108.07	107.12
111.14	106.9	108.15	107.57	107.94	109.99	107.45	106.39	108.44	105.33	106.19	106.5	106.45	107.95	113.96	105.46	109.69	110.36	109.64	111.29	109.77	109.1	107.98	108.25	106.09	108.44	108.53	109.12	107.02	107.38	108.26	108.63	110.89	107.69	112.63	108.26	107.78	109.9	108.11	106.71	111.23	108.98	109.05	107.61	106.61	108.05	106.85	105.13	105.61	107.69
107.32	106.98	108.07	109.32	109.21	105.66	105	106.27	108.65	110.14	109.15	105.42	106.32	104.58	106.88	106.61	108.19	108.69	106.97	102.28	106.98	105.88	104.04	110.14	108.96	106.72	106.48	108.23	107.36	106.57	101.49	106.57	105.63	106.17	105.68	108.66	110.26	106.66	109.09	106.29	104.61	107.67	109.86	103.38	103.28	110.97	104.71	109.54	105.24	106.29
99.605	100.94	97.392	97.332	100.18	102.54	97.359	98.59	101.08	99.416	97.893	102.14	97.446	100.74	96.209	99.49	100.19	100.76	99.933	100.57	96.995	97.462	97.677	97.76	100.58	96.584	99.496	98.889	98.552	101.03	100.77	96.54	96.982	99.74	98.35	98.628	95.822	98.293	97.299	96.361	99.1	100.23	100.32	99.027	101.88	100.37	97.122	101.27	97.086	98.596
106.71	105.53	102.91	105.27	108.05	108.32	106.68	107.59	106.91	108.35	106.27	105.59	108.15	107.59	107.52	105.2	104.06	104.39	108.89	105.79	105.65	105.78	105.32	108.94	106.79	108.26	104.41	106.24	107.02	107.44	105.37	106.13	108.1	106.79	108.68	105.85	104.64	107.51	105.2	103.85	107.37	105.73	105.92	107.43	107.23	108.75	106.76	107.13	106.78	107.5
112.81	110.46	109.89	110.14	107.35	111	107.77	112.53	108.8	111.42	110.61	112.53	110.58	107.24	109.02	108.94	114.33	108.97	109.85	104.87	107.23	111.26	108.35	110.47	109.65	112.89	110.27	112.82	113.91	113.86	111.56	109.93	108.43	112.71	110.12	108.02	111.42	106.82	110.81	111.97	111.67	112.06	111.26	110.35	112.83	110.82	108.28	112.39	111.75	109.5
103.85	106.97	107	104.45	107.25	103.88	108.5	100.92	107.8	104.72	107.75	104.95	107.01	104.34	104.84	104.95	107.41	105.94	105.9	105.16	104	105.24	102.94	103.63	106.7	106.26	104.15	106.52	105.27	105.24	105.91	103.11	106.57	105.12	106.95	102.62	106.07	107.05	102.95	107.06	103.9	104.54	105.74	105.73	105.78	105.67	103.7	105.39	104.21	105.09
108.66	108.6	109.74	107	105.08	107.5	109.14	108.92	107.04	108.79	110.43	109.18	106.7	107.97	107.77	111.08	107.46	106.59	106.38	107.72	107.49	107.56	108.26	108.53	105.06	109.93	108.56	108.79	111.42	108.7	106.1	109.21	108.3	108.46	106.83	105.6	108.56	107.46	107.09	103.45	107.95	113.89	109.71	108.35	106.56	109.93	104.61	104.33	108.77	109.43
99.164	101.33	102.45	99.167	102.03	105.56	100.21	102.73	101.41	104.69	103.98	108.21	102.53	100.33	105.56	101.52	101.58	104.09	101.82	101.8	102.51	104.38	102.9	100.89	100.35	103.1	102.61	101.75	101.19	101.95	102.99	102.29	103.56	103.95	103.85	104.42	105.05	101.07	101.26	103.41	101.47	101.1	102.86	104.11	101.2	98.67	100.75	101.52	102.81	99.719
105.38	105.9	106.13	103.55	105.52	109.88	105.15	105.38	104.48	107.29	105.46	104.69	107.17	107.4	106.01	103.13	106.37	107.35	104.39	107.5	104.2	104.7	104.17	106.18	104.5	106.94	103.68	104.73	102.53	106.07	105.74	104.6	104.58	104.08	106.2	108.52	105.36	107.99	106.16	106.5	103.94	106.16	105.44	103.71	102.78	105.59	105.93	105.91	104.88	107.44
109.16	109.72	107.33	111.68	109.1	110.25	107.62	108.27	108.59	109.22	107.04	106.47	108.9	106.52	110.9	106.9	107.24	109.21	108.69	107	109.4	105.74	107.89	108.99	108.24	110.64	108.74	107.85	109.42	108.43	108.31	106.44	107.55	106.82	110.44	107.23	108.23	107.25	105.49	108.75	107.1	109.22	104.42	107.95	107.25	107.73	106.95	109.51	105.8	107.77
108.16	107.38	104.39	106.4	107	107.77	107.27	108.55	106.24	104.95	105.21	101.47	105.63	109.81	108.28	105.87	107.25	104.94	107.26	104.54	106.72	103.84	104.9	106.42	108.7	105.18	103.64	105.63	106.6	108.06	104.27	105.56	107.86	104.91	108	101.75	106.6	105.86	105.21	103.37	104.3	106.46	107.61	105.92	107.07	106.99	105.28	107.2	105.49	107.15
107.85	107.57	106.74	108.56	108.95	108.35	106.33	105.94	106.59	105.17	104.46	105.79	106.62	107.94	106.03	103.39	105.12	106.87	106.56	105.6	106.89	106.63	107.2	108.47	107.87	111.03	105.59	106.75	106.59	107.1	106.52	107.08	105.63	107.99	106.25	108.38	107.05	109.15	106.88	104.88	104.43	105.39	106.19	104.82	105.9	107.21	104.37	108.81	104.85	106.17
105.77	106.58	108.19	105.9	106.15	107.86	108.44	105.63	106.14	107.63	107.09	103.92	105.14	105.53	108.88	103.18	106.61	104.94	108.77	103.53	106.77	105.96	109.24	109.83	106.59	108.03	101.42	107.2	107.1	106.53	106.9	105.86	110.91	104.3	106.75	104.56	109.13	105.88	106.73	107.06	106.26	107.01	105.22	104.81	107.5	109.43	109	107.17	103.95	107.7
106.77	107.22	104.07	103.94	106.44	107.16	102.85	106.89	107.36	105.44	107.26	103.9	104.65	104.47	99.87	104.75	106.03	106.36	107.66	103.42	104.63	105.84	103.37	107.9	106.87	104	103	102.28	103.92	105.48	106.35	108.22	104.93	104.97	101.54	107.09	104.18	105.95	105.94	107.19	104.19	102.91	106.65	109.63	107.78	108.41	101.3	101	106.17	107.24
107.67	109.48	110.53	105.57	109.28	112.45	106.71	106.28	106.67	107.71	106.97	109.81	108.09	107.27	105.71	107.94	107.6	106.74	107.28	109.42	105.7	109.32	108.16	111.73	108.15	108.26	107.63	108.01	107.72	109.02	108.3	110.92	110.78	109.45	106.37	108.52	107.51	107.72	104.74	105.61	109.35	106.69	107.67	110	110.23	109.05	107.33	104.92	109.35	107.68
101.29	98.723	103.65	104.62	101.48	102.63	102.62	99.212	101.7	99.504	101.55	102.88	101.58	99.766	99.538	101.61	96.926	99.584	100.47	100.22	97.434	101.06	100.14	103.58	102.11	97.349	103.1	99.995	106	100.2	102.29	99.842	102.23	97.813	102.2	103.96	98.66	101.56	103.2	98.501	98.664	101.24	96.77	100.03	99.783	98.704	101.57	98.406	100.12	102.31
103.5	105.55	106.19	108.32	105.94	109.71	108.88	106.21	109.71	109.68	107.25	109.32	109.9	108.33	107.64	109.23	111.06	111.42	106.05	106.66	107.78	107.41	106.92	105.02	104.39	110.94	107.86	107.83	107.24	108.22	110.58	108.57	107.57	109.88	103.34	110.85	107.65	109.17	110.07	108.82	107.15	110.1	107.73	109.64	106.25	107.29	106.24	106.49	105.3	109.9
110.7	108.28	109.99	108.45	108.14	105.11	110.23	105.56	107.74	107.36	108.35	108.16	106.7	106.27	108.41	104.41	110.2	107.6	107.92	109.18	108.28	109.37	108.59	110.25	108.88	109.55	108.95	110.48	109.56	109.89	107.81	108.28	106.36	109.34	108.8	110.09	108.31	107.67	110.06	108.91	107.12	108.32	108.26	107.41	105.86	107.79	105.42	104.97	105.25	107.78
110.72	106.91	107.54	105.47	107.85	109.68	111.37	109.93	107.16	105.54	109.17	107.71	107.15	107.27	108.2	110.71	110.24	108.19	108.94	107.4	106.63	110.94	108.18	107.31	107.31	105.83	107	109.87	106.65	108.25	109.47	108.93	109.1	109.39	109.52	107.77	107.2	111.3	105.59	112.22	106.71	111.94	106.17	106.34	110.11	113.72	108.85	106.26	108.77	107.26
106.98	105.35	104.43	110.7	106.03	105.44	103.84	103.71	103.43	105.85	104.89	105.73	105.55	106.51	108.76	106.9	105.72	106.89	106.84	104.41	105.1	107.81	105.92	107.93	105.97	104.48	107.44	107.9	105.79	105.37	106.06	105.06	109.72	105.32	106.84	106.14	108.25	105.42	107.87	105.46	103.47	104.46	107.3	104.05	107.68	104.84	106.51	104.66	104.05	106.13
110.53	107.79	106.16	107.79	106.62	110.12	107	107.96	109.65	109.95	106.28	104.31	110.63	110.03	106.69	107.2	110.69	108.62	108.27	110.43	109.14	107.08	109.6	107.91	105.99	106.1	108.69	108.01	107.77	110.4	106.56	109.68	108.28	107.95	107.16	110.07	108.15	106.28	106.85	104.29	106.02	108.66	105.84	107.2	105.55	108.37	107.82	108.01	108.61	107.86
98.635	102.1	98.486	102.35	102.37	101.54	102.55	101.41	99.079	100.32	101.89	100.26	99.071	101.93	101.69	100.94	97.81	103.96	100.05	103.09	98.777	102.95	99.557	99.673	103.74	100.81	102.66	98.328	99.597	100.34	99.518	99.762	99.801	97.936	103.09	96.094	98.614	102.37	98.449	100.75	100.9	97.566	98.75	98.439	100.97	98.806	98.548	102.68	101.62	99.999
105.76	104.11	108.35	102.98	105.82	107.17	105.68	102.97	105.81	108.64	104.23	105	104.08	105.92	106.58	109.25	104.47	103.15	106.07	107.93	108.85	105.38	104.45	104.57	105.85	103.36	105.62	108.48	102.82	104.79	106.89	103.6	105.49	105.05	106.96	105.6	108.48	104.69	105.1	104.18	107.12	106.07	106.21	106.21	106.8	106.91	105.23	103.93	107.36	105.18
107.47	105.91	107.86	107.75	107.15	108.44	105.98	105.91	105.98	107.48	102.16	105.82	107.34	105.18	105.91	108.11	105.32	102.26	104.17	104.2	107.74	106.22	103.46	106.46	108.39	104.36	104.36	104.16	104.48	106.62	102.65	106.78	102.05	107.43	107.64	109.2	101.97	106.03	104.38	104.8	105.41	107.21	107.73	102.53	102.84	108.57	103.44	108.7	106.35	104.57
106.67	108.97	103.62	108.06	107.12	109.59	106.55	108.71	110.03	107.38	106.53	106.24	108.11	107.48	107.26	110.33	108.49	106.57	106.31	106.5	107.09	107.11	106.83	106.57	107.74	109.73	107.86	103.38	107.33	112.17	106.75	105.82	109.15	109.43	106.7	110.29	110.95	106.29	110.54	108.76	108.46	106.83	106.79	108.98	110.38	109.37	107.09	108.53	107.26	105.19
102.34	102.62	102.29	103.65	100.12	104.48	104.89	103.09	100.49	102.95	106.66	102.51	103.39	103.49	103.15	99.843	99.957	103.23	101.64	102.71	100.91	101.16	102.22	103.68	103.75	103.05	101.65	100.8	101.26	104.91	104.09	102.55	101.75	101.54	103.37	104.11	102.44	104.06	101.53	100.91	103.54	99.163	105.54	104.27	101.77	103.12	101.24	101.63	103.77	103.2
106.95	105.44	105.95	104.61	104.15	104.42	105.26	106.29	105.99	106.61	106.26	105.38	104.71	109.8	104.82	108.43	104.04	109.23	104	105	104.06	108.1	105.36	106.27	105.5	106.78	105.49	106.76	103.8	102.62	110.45	101.94	107.21	103.78	108.23	104.52	106.13	104.16	104.09	105.41	108.61	108.18	106.03	103.59	106.21	103.65	109.86	104.1	106.14	103.36
109.87	106.13	108.2	104.51	108.66	106.21	110.01	108.36	104.52	106.89	109.66	108.88	105.04	108.88	109.91	107.43	106.9	106.31	105.07	107.07	108.37	109.68	107.91	107.43	108.12	106.13	108.8	110.3	108.8	108.13	108.71	105.31	107.46	109.68	109.68	108.51	107.94	107.52	106.87	104.26	108.2	107.9	108.42	106.5	110.2	107.57	108.41	107.83	106.95	106.29
112.07	107.47	105.89	106.95	105.74	106	109.14	108.24	106.08	107.83	108.74	109.95	110.37	104.99	107.52	109.16	108.04	110.35	110.37	107.49	106.45	106.71	107.58	108.95	107.74	106.06	107.15	105.23	110.27	105.98	108.23	107.69	111.37	107.48	106.77	109.27	108.52	112.46	107.98	109.09	108.14	109.7	108.95	107.76	108.28	105.71	108.83	109.39	106.62	103.07
96.077	97.828	98.564	99.001	95.745	99.174	97.45	98.322	96.951	97.99	98.599	97.862	95.259	98.229	96.466	98.909	96.881	101	95.808	98.232	101.23	98.281	98.664	96.817	101.8	101.67	96.196	97.841	95.312	97.931	96.844	98.698	95.786	100.65	97.391	96.103	100.29	96.539	96.259	96.933	96.699	97.514	100.67	98.729	97.534	99.14	98.937	96.285	94.545	96.165
112.67	115.05	111.07	111.09	113.78	108.77	108.32	113.1	108.14	109.51	106.63	109.49	113.36	109.06	109.84	108.71	109.81	109.71	110.15	108.87	111.61	108.54	113.93	110	111.54	110.32	111.23	112.88	112.7	110.16	109.13	109.46	110.44	108.25	111.29	109.98	106.26	112.92	111	109.61	109.29	110.29	110.45	111.25	109.01	112.7	109.06	108.48	111.2	106.86
99.659	98.347	100.93	96.723	98.889	100.02	99.079	96.711	99.622	97.06	100.06	100.06	99.203	98.265	96.66	102.25	99.458	101.97	101.22	102.79	99.873	99.825	100.19	96.348	98.149	98.872	101.48	99.71	100.51	99.198	97.534	96.575	97.16	99.065	96.794	100.04	99.245	98.898	95.691	96.09	100.57	99.316	97.595	98.505	97.073	99.074	101.9	97.927	99.258	100.48
112.22	109.98	109.6	108.28	107.75	108.84	111.76	106.06	109	106.67	109.04	106.63	106.9	108.8	108.42	109.41	106.48	108.56	109.92	107.61	107.76	106.38	108.16	109.14	110.65	108.33	110.38	107.78	108.28	104.8	109.1	106.99	107.5	110.83	107.52	108.53	110.25	108.86	108.52	110.8	107.64	106.2	109.97	107.9	108.83	108.37	108.65	106.71	109.29	109.52
110.82	110.85	109.3	107.35	108.58	109.48	106.6	107.34	109.07	109.07	110.99	108.33	108.41	109.71	106.79	112.18	107.18	107.23	109.71	107.77	105.23	109.25	106.45	106.76	108.15	110.78	104.53	106.72	110.56	107.51	103.68	110.76	107.57	109.46	108.64	108.36	110.66	105.77	110.72	107.35	106.86	112.45	107.02	110.16	110.06	107.22	109.73	110.63	108.18	106.89
105.88	104.87	103.43	105.84	108.81	108.94	106.51	107.99	103.34	105.83	107.27	107.89	107.62	103.66	104.07	104.12	102.75	104.51	104.34	106.7	104.71	107.1	106.12	106.78	106.37	103.27	103.7	101.94	106.62	105.82	106.42	107.35	103.54	105.79	108.01	105.03	106.13	104.8	104.69	106.98	106.1	107.86	105.56	107.72	105.45	108.63	106	104.55	106.99	105.9
104.9	105.85	108.55	105.8	107.61	109.3	107.41	108.17	109.77	104.65	110.07	107.97	108.62	106.88	107.98	108.75	107.5	108.31	108.47	108.09	108.86	108.32	111.26	108.41	110.28	109.82	111.59	109.67	107.77	112.53	110.65	108.72	106.2	109.14	107.92	110.92	107.14	109.25	105.1	105.43	105.55	108.43	112.03	106.99	110.86	107.9	109.36	109.07	109.8	110.46
103.98	104.65	107.92	105.51	107.41	104.21	106.03	108.33	103.33	105.64	105.74	105.03	105.77	105.25	106.26	107.34	104.68	106.61	106.74	104.7	102.07	105.03	103.88	109.19	110.14	106.9	106.6	105.53	106.68	106.19	104.96	104.02	106.08	107.89	110.89	109.16	105.36	105.43	106.3	105.08	105.96	106.43	102.29	107.27	107.88	105.42	108.88	105.46	104.15	108.28
107.69	109.26	107.3	109.24	106.78	106.19	107.76	106.71	105.64	108.58	111.55	103.79	110.33	106.89	109.5	109.27	108.06	106.94	106.02	109.48	108.55	107	109.15	109.79	108.51	106.78	108.45	109.16	108.63	107.07	105.05	109.81	111.5	113.19	106.7	106.92	109.33	105.69	106.02	106.64	108.87	106.22	107.68	107.63	110.35	107.26	105.29	111.59	105.3	112.25
105.57	105.52	105.03	103.7	107.52	104.24	106.88	105.82	106.59	105.43	104.42	109.31	106.64	106.54	106.74	106.25	106.34	103.26	101.34	106.74	105.3	106.74	104.71	104.66	107.28	105.78	108.53	103.04	107.63	107.04	103.43	107.28	102.55	106.93	105.56	104.77	107.14	107.37	103.85	108.37	104.72	105.2	106.98	106.86	108.08	105.04	107.85	107.39	106.24	105.76
100.16	99.569	100.57	104.55	104.64	100.7	100.01	101.17	100.89	99.949	98.751	100.53	102.34	100.96	102.18	99.182	102.68	101.73	103.48	101.53	103.76	99.117	102.31	101.64	103.76	98.185	98.896	103.71	99.914	97.466	101.38	98.247	100.32	101.12	103.74	96.044	102.46	98.654	96.936	103.65	101.62	98.441	102.82	104.6	97.688	100.87	98.849	100.62	100.73	100.84
109.73	104.36	105.47	108.29	107.17	107.99	104.97	109	106.01	106.33	108.23	108.63	112.23	109.37	110.13	108.64	106.55	108.32	109.52	113.17	104.21	108.83	110.15	109.28	108.17	107.3	107.41	106.59	111.19	109.39	106.98	106.63	109.92	111.46	106.07	107.86	108.75	111.91	107.51	107.61	107.98	108.34	109.32	105.47	108.55	110.5	107.43	105.83	110.01	109.01
105.22	105.71	106.01	103.4	107.73	108.83	107.04	107	106.03	105.74	105.93	104.99	106.52	107.56	108.85	107.79	106.21	106.42	108.07	107.47	104.64	108.56	104.66	104.13	108.35	104.36	105.99	105.34	109.46	110.23	108.8	105.02	108.65	106.34	106.99	103.46	107.05	104.94	108.91	106.94	105.78	105.05	106.8	107.24	105.59	103.2	104.12	105.74	108.63	106.68
110.25	108.43	107.37	110.01	107.26	110.83	109.01	107.75	108.11	109.68	108.07	109.14	110.67	108.84	107.84	109.8	107.53	108.68	105.61	108.19	106.5	107.89	109.5	109.99	108.97	112.84	110.53	105.39	108.23	108.78	108.89	109	107.7	110.81	109.46	110.92	108.26	109.68	109.2	110.3	106.38	104.23	106.98	105.72	107.49	106.64	110.09	105.58	111.15	109.57
110.09	107.78	110.03	108.08	108.61	111.48	109.4	105.56	107.48	108	107.1	107.03	108.08	110.35	104.13	109.79	106.22	108.54	110.55	109.77	111.17	107.74	106.95	106.6	107.13	107.57	111.84	106.25	112.03	106.74	110.05	106.29	109.6	108.32	105.62	107.58	110.4	110.44	108.43	110.4	107.57	110.5	107.5	108.82	106.06	110.38	110.48	109.19	111.59	109.36
98.013	95.888	96.244	98.244	100.53	96.464	99.587	99.122	99.408	99.39	94.562	97.147	97.42	98.72	99.474	101.41	94.691	96.526	98.253	98.972	97.29	102.75	96.941	98.517	100.46	100.52	100.66	95.562	98.028	97.279	99.098	99.259	98.354	99.365	99.067	100.91	99.898	97.898	98.872	102.28	98	98.615	96.445	97.383	99.344	97.826	98.266	100.53	95.166	98.762
105.33	104.26	104.71	100.72	106.6	105.11	106.19	105.84	108.33	105.96	113.38	108.74	103.11	104.58	103.03	109.86	106.19	105.48	105.3	105.77	105.35	107.67	105.78	106.02	105.16	107.17	107.12	107.87	99.653	105.86	104.64	104.99	104.32	104.32	108.42	104.92	106.78	106.73	107.54	108.39	107.48	105.42	107.27	105.82	104.75	107.7	107.86	104.87	106.31	105.41
107.58	108.83	106.52	106.69	104.21	107.21	106.11	109.61	110.49	106.25	108.78	107.68	110.07	110.71	109.13	110.09	108.69	108.58	110.85	107.09	108.69	109.58	108.04	108.4	107.24	109.31	110.07	108.48	106.79	106.6	106.95	106.16	110.98	107.04	107.05	108.22	109.46	107.8	109.58	109.54	107.52	109.82	107.4	106.21	111.51	108.5	108.34	105.82	107.56	107.71
110.42	110.74	107.16	107.21	107.27	109.58	107.58	108.01	109.2	106.44	106.49	107.52	110.23	111.53	110.65	107.24	106.86	108.69	109.3	107.04	103.53	107.37	106.81	106.67	108.09	107.13	104.04	108.35	107.11	108.86	108.63	110.21	109.8	109.62	105.26	107.48	106.67	108.04	108.58	107.07	109.04	108.86	112.2	107.82	106.47	106.99	107.04	111.04	108.53	108.72
99.507	95.341	96.809	95.771	95.586	97.554	96.161	98.049	95.731	96.59	97.478	96.454	98.799	98.652	97.59	97.971	96.558	94.457	98.536	96.763	98.568	99.255	96.435	97.628	98.824	100.24	98.104	97.063	101.94	94.004	98.666	95.837	96.587	96.571	93.427	100.49	97.394	94.545	98.453	100.64	95.519	97.949	96.698	99.161	96.99	98.664	95.747	101.03	98.896	99.926
106.7	109.33	107.46	103.73	106.68	105.87	105.24	105.36	106.8	105.26	106.28	105.87	105.33	106.07	105.92	107.53	105.68	105.33	107.82	105.23	107.93	105.2	105.43	104.91	107.32	109.67	106.09	105.96	106.34	102.63	103.99	104.7	105.65	104.77	107.94	103.29	105.5	105.01	105.84	106.07	105.48	104	107.54	107.25	105.3	106.44	105.68	104.1	104.87	105.85
105.06	105.85	105	106.53	105.53	105.62	103.21	107.61	106.72	102.24	104.51	105.81	106.35	105.1	104.81	107.67	106.41	108.62	105.65	104.89	104.43	106.06	108.28	103.3	106.49	105.09	107.99	104.86	105.97	106.34	104.73	106.98	105.25	101.83	108.59	104.81	105.59	105.53	104.13	106.11	106.89	104.62	102.56	104.29	106.35	107.2	106.55	108	109.97	104.06
101.78	101.21	100.75	96.895	100.8	99.44	100.31	103.12	102.16	97.278	101.3	98.971	101.65	102.18	102.75	102.33	100.4	102.04	100.58	101.02	103.34	99.438	104.77	99.332	102.77	102.82	98.571	99.387	100.76	99.043	99.834	98.961	102.26	99.853	103.43	100.55	103.24	101.48	103.26	97.796	100.91	100.95	101.8	101.4	99.973	102.03	102.36	103.99	100.29	99.6
106.31	110.27	108.9	108.14	106.77	109.96	105.12	109.02	105.78	104.57	106.79	107.34	107.24	106.01	108.48	108.11	108.96	109.32	104.84	108.02	105.88	106.94	107.44	108.92	106.18	111.83	107.54	106.62	108.76	108.45	107.33	109.08	107.36	106.34	109.6	109.82	109.31	109.14	109.68	110.22	110.24	108.64	108.36	107.62	109.62	104.24	108.26	108.52	108.71	110.74
109.4	108.14	107.26	107.68	106.97	107.22	111.99	108.93	108.67	108.48	108.2	107.97	107.21	106.6	104.13	104.96	110.72	109.65	111.01	109.92	107.07	106.41	108.66	108.7	107.28	108.19	108.99	107.22	106.85	106.42	108.38	105.66	107.84	108.99	108.74	108.42	109.57	107.23	107.18	106.63	105.55	108.84	111.8	108.87	107.01	106.59	108.34	108.23	110.67	108.28
96.309	98.081	98.437	99.627	94.99	100.26	97.355	98.075	97.877	100.54	96.64	95.508	98.381	97.19	98.284	97.793	98.138	101.41	97.004	99.157	100.78	98.032	97.339	97.269	98.3	99.778	98.716	97.995	99.213	97.321	97.698	96.483	97.437	96.778	98.748	97.934	97.328	98.138	98.842	96.025	99.609	98.533	94.836	100.04	97.892	100.06	95.79	98.838	96.039	97.242
109.1	104.82	103.69	101.46	107.18	105.62	105.43	104.51	105.26	103.88	103.72	104.09	105.16	105.99	104.81	106.06	106.42	107.87	104.45	107.54	104.85	106.29	106.85	104.51	107.68	105.52	103.67	104.43	102.94	105.65	106.14	107.67	104.11	105.54	103.59	103.31	105.3	109.82	104.04	106.27	104.25	107.18	103.21	106.97	106.24	104.94	107.54	102.93	105.01	104
107.76	105.36	109.75	108.07	108.24	106.52	105.38	107.08	111.72	108.1	108.11	109.16	108.05	111.15	106.43	108.08	107.81	109.2	107.66	109.87	108.09	106.68	109.84	107.02	109.34	108.37	110.62	104.4	109.48	106.94	110.59	108.71	108.45	108.76	108.83	106.57	112.1	105.43	108.99	108.5	104.3	109.2	108.78	107.68	109.13	107.62	109.25	105.08	107.44	107.56
107.1	110.66	106.59	108.22	107.75	111.73	111.05	110.82	112.02	110.31	109.5	108.86	112.08	112.15	108.26	110.15	109.67	109.93	111.35	111.86	110.59	110.76	111.21	107.65	108.71	107.67	113.94	110.31	113.14	112	110.8	110.23	113.22	107.05	110.91	111.23	113.05	110.6	111.51	110.61	110.62	109.66	108.92	109.46	110.47	112.33	111.43	111.29	110.03	110.52
106.83	107.77	108.75	107.02	109.81	106.54	107.43	104.19	109.33	109.97	110.68	110.72	111.79	105.06	108.73	110.19	111.22	109.12	108.9	111.58	107.26	108.63	112.45	107.55	108.17	107.43	109.82	107.51	109.43	108.61	109.13	108.8	109.25	109.4	108.09	109.52	111.09	108.88	106.6	109.7	110.04	107.54	109.91	108.54	107.82	111.27	106.54	110.29	110.94	105.95
109.11	105.62	107.45	107.25	108.48	106.31	107.37	109.58	109.88	108.76	108.45	107.76	110.16	109.13	107.68	112.13	107.84	110.72	109.13	108.34	108.9	109.33	110.54	110.59	106.63	108.71	110.49	107.37	107.11	108.08	109.64	107.26	109.71	110.3	106.97	109.99	109.63	112.02	105.31	106.93	106.2	108.86	108.26	110.38	110.53	110.05	109.19	107.83	109.31	107.31
99.716	100.19	97.468	101.1	97.268	96.885	98.218	96.765	95.605	101.48	97.906	99.958	100.15	94.467	100.66	99.698	97.143	100.23	100.03	98.399	97.181	100.67	97.516	98.485	97.666	100.12	98.664	100.61	98.574	100.28	99.394	101.28	98.173	97.147	98.452	95.554	98.164	100.85	98.796	100.91	99.697	101.07	96.914	97.751	100.48	97.363	100.04	99.847	97.347	97.136
107.95	112.5	112.16	109.6	110.64	111.96	110.71	109.66	111.34	112.52	109.13	112.83	111.48	109.91	110.34	109.93	108.4	110.06	109.44	110.88	110.11	108.6	113.62	108.46	109.27	107.7	109.37	110.81	110.16	109.96	112.16	110.37	113.85	114.12	112.14	112.29	109.43	112.01	108.47	110.11	112.16	108.02	109.08	110.38	109.08	112.53	112.01	106.4	111.52	109.39
102.45	104.99	106.11	104.93	106.73	109.27	103.3	106.93	104.4	103.93	105.61	108.23	106.65	104.68	106.71	105.3	106.26	106.13	106.98	103.84	104.81	106.56	103.95	104.22	106.04	104.74	107.8	106.33	101.37	105.21	105.04	105.99	104.68	104.05	107.35	105.68	103.84	108.01	109.48	107.76	103.96	104.96	106.44	104.31	107.12	106.71	106.92	107.1	105.74	107.24
106.48	104.12	105.4	107.95	104.89	111.4	103.72	107.93	106.71	104.41	105.68	104.34	106.88	102.79	105.22	103.77	104.52	104.64	104.96	110.07	104.9	107.5	105.03	107.84	107.74	108.41	105.18	109.86	108.78	106.55	106.19	107.3	107.09	108.16	110.54	106.75	106.11	106.99	102.16	104.12	105.76	105.67	105.4	102.2	106.07	107.14	103.76	107.07	106.52	110.39
107.91	106.32	109	107.71	104.89	107.65	106.23	110.41	107.66	103.62	111.2	107.31	107.1	106.54	106.27	110.35	105.33	112.19	109	108.14	109.95	105.93	107.91	110.71	110.66	110.12	107.77	108.08	108.61	107.32	108.73	107.77	109.17	108.24	105.56	106.36	110.28	106.79	109.22	106.4	104.86	110.04	108.99	109.98	106.96	106.66	106.42	109.6	108.55	113
103.71	106.29	103.28	109.32	105.32	106.48	103.43	103.81	105.07	105.81	104.42	104.05	105.52	107.79	103.74	106.63	106.09	108.38	103.99	104.09	104	105.78	106.11	103.97	106.84	107.65	107.49	103.48	105.62	107.55	102.36	106.07	105.42	105.91	105.98	107.67	106.4	105.12	102.39	102.9	105.45	104.37	106.74	105.93	108.63	105.47	107.29	105.41	105.54	104.16
99.673	97.06	99.24	97.023	97.584	96.695	97.247	94.748	97.752	100.76	96.222	98.041	99.535	98.312	97.808	98.845	98.599	96.926	97.154	99.045	94.891	99.842	98.264	98.37	96.104	97.776	96.831	98.459	96.819	97.009	96.63	98.479	97.718	96.715	101.38	98.325	98.627	99.672	98.214	95.979	97.437	99.36	96.473	99.732	96.758	99.105	98.174	99.148	96.479	96.979
107.34	107.61	108.98	111.69	108.23	109.95	110.88	108.48	107.64	107.8	110.03	107.43	105.14	110.36	105.46	107.48	105.21	108.11	107.65	106.66	106.96	108.55	109.5	107.08	106.01	102.63	107.39	108	110.09	110.64	108.53	111.22	107.22	106.54	113	109.84	108.55	108.4	110.29	108.63	108.72	110.42	109.74	105.76	107.91	107.39	109.96	106.8	109.15	112.82
97.952	95.953	95.979	98.203	97.767	97.585	97.821	93.975	99.709	97.443	99.041	98.689	97.67	98.321	99.549	100.63	98.298	96.242	98.431	100.29	96.008	94.846	97.069	101.51	98.497	95.675	100.16	97.607	98.462	95.48	97.133	97.223	96.975	100.27	93.992	97.746	96.949	99.475	99.713	97.05	99.914	96.621	97.059	97.168	97.791	98.381	98.181	96.534	96.63	92.873
106.98	108.17	107.26	102.63	106.66	105.23	106.82	106.04	102.73	105.57	104.28	104.86	105.4	108.22	102.69	103.9	105.06	105.99	104.73	103.58	105.98	102.19	107.59	106.01	105.42	104.34	108.68	108.26	104.69	108.14	107.96	103.63	108.6	105.23	108.22	103.91	106.87	108.07	103.86	106.83	107.87	107.61	105.78	107.43	107.75	106.04	108.4	103.37	105.72	105.83
102.83	105.82	103.95	104.04	109.84	107.08	106.88	104.45	104.71	107.86	104.32	106.27	104.15	105.82	102.89	103.17	106.07	103.4	104.57	103.89	102.9	102.53	105.22	107.26	107.07	105.2	106.17	106.07	106.77	103.98	108.99	106.52	105.17	102.38	102.47	104.2	106.85	104.43	102.5	106.84	104.63	103.78	105.53	105.3	103.46	109.19	104.87	105.05	105.54	106.17
106.61	101.66	106.27	108.12	103.59	105.47	108.62	101.19	103.11	101.62	105.08	105.08	105.22	104.75	102.83	107.62	105.72	107.11	102.69	105.95	106.64	106.89	105.87	103.29	106.05	103.53	107.35	108	101.99	106.75	105.92	107.22	105.87	104.36	106.07	106.4	104.1	105	104.27	104.61	106.11	107.23	104.84	106.85	106.12	107.14	105.81	105.83	104.79	106.73
106.99	102.8	104.34	108.21	103.15	102.58	106.87	105.19	107.1	101.53	102.94	109.05	107.79	110.04	103.16	105.22	105.27	103.05	106.89	108.42	108.33	103.83	106.21	106.5	104.2	104.85	109.39	102.94	106.02	104.91	107.29	102.65	104.91	106.81	106.08	107.03	102.59	103.15	102.56	105.27	103.38	105.21	106.69	105.39	107.96	105.45	105.03	105.65	101.81	101.63
110.68	110.58	109.65	111.66	109.49	113.17	107.94	109.99	113.25	105.02	109.33	111.51	110.91	109.78	112.52	111.04	113.12	111.36	111.51	110.88	111.68	110.98	108.29	109.6	108.7	109.58	110.49	109.47	110.9	113.62	110.12	112.27	112.9	112.02	108.64	110.18	113.08	113.06	111.97	111.68	106.3	114.36	111.1	106.93	109.78	109.1	109.88	109.92	112.44	110.58
104.7	107.3	104.84	108.59	104.96	104.45	103.66	106.99	107.44	106.05	107.91	104.96	104.72	104.79	108.48	104.89	103.48	105.76	106.95	106.22	105.81	105.46	107.04	103.19	107.66	104.58	106.69	104.79	105.75	104.69	105.78	107.28	104.61	103.95	105.05	104.51	103.11	107.63	105.82	104.49	106.12	102.95	103.99	104.1	109.41	107.34	106.6	102.43	108.71	104.15
106.21	103.35	105.9	108.53	105.5	103.91	103.8	107.12	104.57	109.33	105.01	109.1	107.6	107.48	105.1	103.79	104.58	106.83	107.74	106.5	107.38	104.64	106.75	105.64	107.04	104.8	107.24	103.33	104.75	109.11	105.37	105.78	102.45	104.72	104	102.08	106.2	107.63	108.81	102.67	106.21	104.39	103.81	105.67	106.42	103.94	106.25	105.18	104.22	107.73
107.02	106.83	105.45	105.15	105.69	104.55	107.01	108.56	104.31	106.68	108.57	107.43	107.73	106.07	103.36	102.66	104.51	103.46	106.09	107.42	103.28	103.73	103.26	106.94	107.4	105.37	104.91	105.78	104.14	104.59	106.6	106.11	104.03	103.01	104.49	104.37	107.47	106.63	105.13	106.86	105.16	109.1	105.11	106.4	105.04	103.35	107.85	106.84	105.25	104.79
108.74	108.51	106.33	107.89	106.02	105.42	106.32	108.99	106.65	108.2	106.78	109.24	107.82	111.09	106.9	107.78	107.4	108.44	110.4	110.72	111.1	109.31	109.93	107.9	106.37	107.23	107.49	109.35	108.37	110.7	108.06	111.17	108.7	107.78	109.35	108.16	111.91	109.19	107.8	108.7	110.02	107.42	105.97	109.6	107.5	110.14	109.16	110.69	108.25	107.19
106.94	106.49	107.55	107.45	107.37	104.1	104.45	104.62	107.33	104.11	103.7	107.14	104.46	101.26	104.18	107.04	105.7	106.5	108.74	108.47	103.36	107.92	107.25	106.23	108.65	104.38	105.43	104.83	107.02	107.54	107.18	104.56	105.26	103.67	104.92	106.7	102.39	108.18	103.63	104.67	107.46	100.6	105.34	105.33	106.68	104.61	100.72	104.34	107.07	104.35
99.063	103.19	103.03	104.07	100.07	103.36	101.33	98.72	99.856	101.17	103.96	104.08	100.17	101.32	104.54	102.51	102.79	101.04	103.6	100.97	101.04	101.51	99.764	104.93	104.36	102.7	105.09	102.81	105.17	101.7	102.43	102.98	104.07	105.61	102.18	100.61	102.83	104.94	102.62	103.44	99.861	105.01	100.72	106.21	104.74	103.01	103.63	102.96	101.69	102.49
106.4	107.98	108.26	105.49	105.94	105.86	105.47	107.61	107.38	102.76	108.99	107.63	105.42	103.51	106.56	107.88	106.01	104.95	105.95	105.54	107.31	106.52	106.69	103.04	106.26	106.16	104.52	108.65	104.03	104.27	105.13	101.17	106.62	105.04	107.12	103.21	105.78	106.61	107.07	106.28	105.62	102.59	103	105.13	107.52	108.31	108.48	108	102.91	107.39
103.27	102.25	101.78	99.074	100.8	100.79	100.05	101.08	99.158	100.83	101.3	101.21	99.695	100.18	101.07	104.55	100.81	103.42	98.876	99.085	99.367	101.67	99.852	102.7	100.24	103.54	99.009	97.981	98.656	103.28	98.075	97.805	100.27	102.24	101.43	101.2	99.618	99.733	101.46	102.08	99.73	103.4	97.633	103.45	99.504	102.93	100.44	101.17	97.996	101.42
106.26	108.1	103.11	104.45	105.62	105.38	105.7	106.33	104.45	103.95	108.52	104.44	103.63	101.59	107.31	106.85	106.41	106.97	105.01	105.24	103.77	105.9	104.39	105.07	106.66	107.88	108.83	104.53	106.79	103.3	106.58	106.48	104.38	104.94	104.97	100.27	101.95	105.67	107.31	105.05	103.81	105.13	105.83	104.13	107.53	106.63	105.97	106.43	104.03	108.51
106.6	105.05	106.27	107.05	106.73	106.08	106.49	106.43	106.43	102.28	105.85	106.54	104.67	105.67	105.3	106.13	105.02	106.06	106.06	107	106.82	103.44	107.21	105.6	104.94	103.2	106.19	107.36	102.06	102.92	101.13	105.56	106.44	107.19	106.61	101.9	106.42	106.66	103.93	106.42	104	106.77	105.51	105.59	104.49	103.17	104.09	104.04	103.6	100.87
107	103.24	103.59	102.71	109.08	107.8	107.71	104.75	105.73	106.76	104.2	107.82	106.55	104.73	104.65	108.01	103.53	103.62	105.89	109.96	107.45	107.7	108.18	106.84	109.47	108.08	105.97	105.49	104.23	104.22	104.45	108.07	107.15	105.54	109.77	107.26	107.88	107.49	105.18	106.35	103.94	107.36	108.07	108.21	106.24	107.98	104.91	104.36	108.29	107.23
106.83	110.57	107.36	108.21	106.18	106.43	106.59	110.92	110.71	107.94	109.5	106.61	108.03	108.77	110.71	110.39	106.55	109.58	109.19	105.92	105.24	107.63	108.08	103.96	109.79	109.21	109.23	106.05	109.06	104.24	105.81	106.43	110.28	108.67	106.89	108.1	109.05	108.29	107.78	107.83	107.88	107.91	105.26	109.24	108.14	106.13	108.46	104.69	108.29	107.84
105.62	104.34	105.34	105.75	107.72	107.25	105.8	105.85	106.93	107.41	105.35	106.23	106.19	104.2	105.28	105.98	106.5	107.28	104.63	101.17	105.96	101.33	104.5	106.51	104.95	106.33	106.11	107.87	106.47	108.37	105.71	102.42	104.61	103.32	106.86	104.54	107.03	107.53	106.75	106.37	106.03	103.27	103.45	106.27	105.89	107.16	103.84	105.96	108.14	102.86
99.575	99.652	97.258	99.807	97.613	95.78	97.793	97.422	97.35	101.93	99.123	96.461	99.237	96.57	99.108	97.902	97.417	96.811	98.063	93.126	95.432	99.276	97.075	100.57	97.594	97.48	99.075	94.862	97.932	100.04	100	100.3	98.105	97.246	97.442	98.371	98.218	99.969	96.774	96.73	95.867	97.088	98.21	96.484	98.639	99.312	96.856	95.505	97.427	98.441
106.48	106.78	108.2	108.16	107.25	108.26	104.75	107.55	105.3	106.44	108.07	107.4	108.39	106.16	109.57	108.05	109.07	109.7	108.27	108.76	106.57	104.56	106.73	109.58	107.01	105.93	107.18	111.08	105.18	111.96	106.52	109.14	107.68	108.75	104.4	106.66	108.23	106.82	108.88	109.56	106.76	108.73	110.94	106.24	108.22	107.74	106.71	106.59	108.99	111.25
107.53	106.77	106.56	107.03	105.9	108.7	105.36	109.71	108.06	110.84	106.54	108.14	110.29	109.19	107.84	107.36	107.54	106.71	105.72	109.27	107.74	106.64	107.15	108.52	108.99	110.4	108.98	107.4	108.97	113.03	110.55	109.03	107.93	108.15	109.19	108.57	108.65	108.64	109.96	107.02	108.48	108.69	107.64	110.25	109.38	106.79	108.53	109.68	111.08	109.18
112.36	108.57	110.64	112.09	110.07	112.24	112.82	110.82	111.88	107.02	106.62	110.79	108.43	111.21	111.85	110.34	108.73	109.93	109.04	108.29	108.41	110.92	108.85	109.28	106.6	110.62	110.97	110.99	111.23	107.84	110.42	111.54	111.53	106.69	108.4	109.68	107.47	110.55	111.19	113.56	107.3	107.44	109.92	110.66	110.45	111.35	107.92	110.97	109.84	113.43
97.762	94.926	99.795	97.715	94.522	99.017	99.006	94.583	99.463	96.739	98.718	96.811	100.3	101.44	102.02	97.536	101.57	97.943	96.596	97.441	97.681	96.55	97.601	97.441	96.027	95.835	98.613	97.883	97.386	97.238	97.41	94.728	99.972	94.289	98.924	98.669	96.966	96.57	99.179	96.849	100.39	99.892	96.871	97.657	98.952	96.74	97.971	97.317	98.086	98.201
106	103.85	108.78	104.29	104.31	102.64	106.06	106.45	107.2	105.6	104.46	103.58	108.02	101.43	104.11	103.85	104.45	105.83	110.27	102.09	104.65	104.48	105.45	103.56	106.16	106.61	104.53	104.75	103.86	105.4	110.15	106.71	104.98	109.45	105.93	105.49	104.81	106.55	105.9	106.27	105.8	107.77	108.71	107.47	106.63	104.6	102.09	106.88	105.83	106.1
99.469	97.414	103.12	96.429	97.257	94.83	94.356	100.03	98.817	98.388	99.397	96.362	99.057	100.71	100.93	100.61	97.34	98.016	97.738	98.012	99.628	99.378	97.413	99.816	99.702	97.105	94.541	94.962	99.168	97.196	102.9	97.719	95.747	97.549	97.984	99.699	97.883	96.65	99.334	99.425	97.801	99.188	96.849	99.355	96.306	97.066	96.191	96.806	101.13	98.216
104.5	109.76	109.11	110.57	106.99	104.71	109.12	107.64	107.84	108.03	105.26	107.27	106.97	109.14	107.67	107.61	108.54	106.03	110.46	109.63	111.89	108.25	111.24	109.39	106.96	109.47	108.79	107.24	110.33	109.25	109.42	109.31	108.42	106.67	110.93	108.19	108.15	104.72	112.13	108.48	107.13	109.16	105.9	107.51	107.45	107.96	105.22	104.95	108.99	110.02
103.05	106.47	104.57	105.62	105.53	104.9	107.05	104.9	106.74	105.25	103.38	106.54	109.97	107.67	107.18	107.62	108.39	108.24	106.32	103.61	109.21	109.52	105.39	102.83	104.39	107.66	108.34	103.43	107.84	107.76	106.07	106.01	105.82	103.46	106.62	106.98	103.74	104.65	106.06	109.04	106.46	102.64	104.05	102.55	103.65	105.51	104.85	104.9	106.85	100.72
103.1	102.06	97.171	102.23	99.947	99.863	100.85	97.312	102.69	99.587	98.464	102.89	100.49	97.538	103.96	100.81	101.28	98.725	97.153	100.77	100.14	98.544	98.949	100.37	100.4	100.45	100.91	102.02	101.91	101.89	97.67	97.663	98.584	100.66	102.83	98.623	100.23	102.48	101.91	93.864	100.79	100.43	100.09	104.01	100.26	102.09	100.45	100.88	98.387	99.25
109.72	106.61	102.63	103.45	103.17	105.11	107.37	104.77	106.56	104.83	109.51	108.14	102.31	109.23	103.25	104.71	106.16	105.76	105.32	107.32	106.07	105.4	107.6	103.43	105.24	107.89	103.39	105.08	105.12	105.81	103.27	106.02	101.82	104.95	105.77	104.1	107.83	103.72	103.95	105.73	105.03	105.95	107	108.33	106.66	106.36	105.34	105.87	101.11	106.34
107.62	106.45	108.13	109.43	107.06	108.03	106.2	105.95	105.9	105.96	106.83	108.57	102.86	106.54	108.88	108.7	107.71	107.79	107.91	108.97	110.53	108.51	109.3	108.15	106.78	110.42	104.99	109.47	106.78	104.35	108.19	108.35	106.89	111.3	107.08	105.91	108.08	107.81	107.41	107.4	107.01	108.74	110.25	106.52	109.51	108.17	107.88	107.13	110.81	106.17
106.45	104.4	106.82	104.83	103.12	106.1	106.5	106.7	107.29	105.02	108.24	105.17	103.59	103.69	105.37	101.18	106.81	102.37	103.35	102.84	105.98	106.99	105.7	104.79	103.73	109.66	109.24	105.16	105.63	105.25	105.02	105.82	105.51	104.23	105.56	103.85	105.23	106	106.8	103.48	104.38	105.8	101.46	103.68	107.63	107.87	104.59	104.18	102.61	103.99
96.435	99.868	96.541	96.861	98.732	96.064	97.662	96.144	97.083	103.23	98.022	99.947	97.434	95.582	99.83	100	97.001	96.761	99.131	97.445	96.09	96.251	100.67	96.042	96.944	100.45	100.18	94.954	97.75	97.399	96.848	94.661	98.746	97.784	95.304	97.921	98.502	96.79	96.691	98.327	99.496	95.237	97.58	99.726	97.585	98.044	98.828	98.473	98.592	95.605
108.84	105.96	106.26	106.26	109.44	103.58	106.37	105.58	110.81	107.67	108.95	106.09	107.2	107.58	107.92	107.36	104.32	107.92	106.57	106.4	107.92	104.98	108.1	106.26	104.6	106.49	107.07	105.56	105.57	107.61	108.39	107.58	106.03	103.76	103.88	105.08	106.71	107.12	107.01	107.43	104.89	109.49	108.06	104.44	105.9	105.85	104.26	105.09	107.43	102.56
102.72	104.68	104.53	105.81	109.22	104.82	107.36	106.97	109.54	104.53	105.54	105.86	104.1	104.61	107.07	104.28	107.63	106.9	105.2	102.72	106.42	103.43	103.74	106.33	101	105.72	104.78	108.12	106.14	105.34	108.93	102.4	106.85	106.09	107.1	107.97	105.58	106.91	105.38	102.11	107.73	106.03	102.5	105.58	105.23	106.03	107.65	107.97	105.66	104.15
104.24	103.85	102.63	107.74	103.5	104.29	108.21	106.48	107.65	105.2	103.48	105.08	107.61	107.01	108.67	103.3	102.44	107	107.39	103.7	104.84	106.93	102.69	103.13	104.06	105.32	105.85	105.59	104.39	106.74	104.06	106.41	102.08	107.14	106.17	106.43	106.52	105.99	109.67	108.03	104.79	105.47	105.72	102.94	105.77	104.5	108.64	105.65	105.1	106.99
107.71	108.97	104.54	107.54	108.05	107.56	110.8	106.72	105.24	107.22	109.01	108.97	109.54	108.79	105.48	111.43	108.55	105.35	110.61	109.91	111.75	106.55	106.15	103.81	109.84	107.79	108.07	111.89	108.16	108.75	108.83	106.83	111.79	109.8	106.76	109.14	109.41	107.38	104.79	108.63	109.45	110.45	107.24	106.36	108.8	108.87	107.52	107.4	108.28	107.52
104.94	104.88	104.58	105.7	102.02	103.83	106.02	104.77	103.66	108.74	104.48	106.58	105.46	107.36	104.74	105.61	109.46	106.24	105.12	106.45	106.7	106.65	106.07	104.57	105.85	100.89	106.92	104.84	105.33	106.44	108.57	106.25	106.24	104.54	105.13	104.2	107.45	106.13	105.27	105.87	104.92	102.4	104.56	105.78	106.09	102.31	104.85	104.32	106.6	103.47
106.48	108.06	109.05	110.13	107.75	107.23	107.22	107.97	106.34	110.65	108.55	106.81	108.45	109.7	109.54	110.13	104.92	107.74	109.84	108.02	109.68	106.39	106.48	109.45	107.46	108.18	107.55	106.05	108.48	109.79	108.43	109.51	108.01	108.03	108.23	106.29	112.34	111.39	103.74	106.57	108.39	110.01	108.4	108.67	106.94	107.12	109.77	108.17	109.76	110.11
106.64	107.55	105.85	108.75	106.7	107.91	107.61	106.07	107.74	104.96	109.37	110	109.84	104.46	110.93	109.42	107.84	108.04	108.66	110.65	108.93	108.95	110.96	111.01	107.15	109.62	106.29	106.94	109.21	106.68	106.24	104.85	112.31	108.62	108.55	110.78	109.47	106.92	107.92	108.44	109	107.06	107.94	109.24	109.02	107.59	107.6	109.43	109.45	105.13
110.6	107.54	110.91	109.39	108.58	107.47	109.14	106.18	113.38	107.1	107.61	110.74	107.6	108.66	108.85	106.94	109.21	110.21	107.39	108.55	109.99	109.38	109.43	108.79	108.01	108.72	109.27	109.57	110.99	109.3	107.85	107.25	108.69	109.45	106.04	106.9	107.58	108.34	108.22	106.44	108.62	107.18	109.25	112.19	108.83	108.87	110.04	107.78	110.45	109.15
105.27	109.42	105.17	105.13	105.99	108.57	102.87	108.94	106.61	106.77	106.02	107.42	106.61	110.37	106.5	106.01	107.17	103.75	106.94	108.56	109.59	105.82	106.58	105.31	103.68	107.05	105.35	104.42	104.61	107.7	108.11	106.08	104.68	108.42	109.8	106.41	106.04	106.91	107.38	106.02	102.79	106.24	106.8	104.16	106.75	105.65	110.97	105.17	107.94	104.28
105.14	107.51	108.27	104.95	103.75	103.58	106.75	106.31	106.66	105.2	107.88	106.66	105.37	106.72	105.45	104.83	107.29	104.27	104.65	105.55	103.8	104.28	107.15	105.63	109.43	106.95	108.88	105.21	103.46	106.91	105.21	106.47	103.43	105.46	107.25	104.95	103.74	103.79	104.47	104.23	108.46	106.15	103.83	104.77	105.02	108.3	108.41	106.97	105.92	106.08
104.85	107.82	108.29	108.9	107.1	111.15	109.82	108.79	110.92	109.09	108.92	111.14	109.31	108.03	107.63	107.63	108.08	107.74	105.67	108.91	107.54	110.23	109.37	106.5	107.03	108.15	108.79	105.5	107.28	109.19	106.34	106.05	107.23	110.89	109.61	107.28	108.09	107.91	108.28	108.79	108.1	108.27	105.29	107.6	108.36	112.13	106.37	108.57	106.7	107.11
111.67	106.95	104.8	108.2	104.89	110.87	109.4	107.08	110.37	108.09	111.89	106.55	106.72	106.24	110.99	106.09	109.7	107.6	106.67	109.36	106.45	107.49	108.27	107.6	110.23	109.03	108.89	108.27	107.94	110.1	108.25	108.89	109.83	111.93	107.41	111.56	107.13	109.36	107.58	110.21	111.25	110.2	110.82	110.8	107.12	110.66	106.36	110.23	108.2	112.52
97.441	98.097	99.285	99.499	95.512	98.125	100.32	95.406	96.631	100.92	98.639	100.81	99.468	97.021	97.464	97.964	98.96	100.5	96.431	97.712	97.737	98.986	98.53	99.223	97.583	98.911	98.851	99.469	100.48	97.716	98.844	97.004	97.704	98.426	97.021	99.106	101.5	97.368	99.392	100.59	97.756	97.391	99.891	98.887	100.1	95.981	96.034	96.921	98.33	98.384
105.18	98.662	101.91	100.19	100.83	98.243	99.955	101.35	100.66	98.966	100.73	100.21	101.13	101.52	99	104.49	102.25	101.57	100.32	102.21	100.8	100.7	99.488	99.384	99.993	98.188	99.394	100.84	97.253	97.534	103.94	100.13	100.98	100.56	103.89	99.361	98.422	103.91	98.694	100.65	98.619	101.59	98.702	101.57	99.14	95.894	100.24	103.24	100.63	101.94
108.04	107.1	106.63	105.34	111.81	106.08	107.67	108.5	108.16	110.79	108.44	107.68	109.45	109.01	111.38	109.53	110.02	110.12	107.79	107.23	109.04	106.73	108.23	109.47	112.29	107.64	108.95	110.65	107.83	108.08	108	109.19	107.99	105.88	107.26	108.9	109.17	107.3	108.15	108.56	105.76	109.38	109.14	111.03	108.53	110.31	110.11	108.42	107.01	105.56
108.25	108.11	109.73	106.4	110.24	109.49	108.67	107.46	106.42	111.18	111.01	108.69	109.06	108.86	109.71	106.92	105.96	112.57	108.98	109.03	108.67	108.07	110.37	108.76	108.53	108.08	106.01	104.73	107.68	108.91	108.31	109.08	110.17	108.94	109.76	109.57	110.74	109.52	109	107.83	110.25	107.82	110.28	109.22	109.67	106.67	107.39	109.94	108.73	108.83
108.39	105.06	106.81	110.42	108.78	107.6	108.13	110.45	106.61	110.97	110.62	107.97	104.59	107.79	109.33	109.52	107.3	109.25	107.88	105.47	106.58	107.39	107.34	108.13	107.61	106.09	110.57	108.76	110.27	106.06	107.04	106.05	107.19	110.22	107.25	109.1	108.63	108.42	106.59	106.11	105.32	110.11	106.26	107.06	107.9	110.35	109	112.42	111.96	109.86
108.8	107.67	109.39	108.57	112.93	109.58	109.38	108.12	108.53	110.35	106.11	110.35	110.94	109.42	110.27	106.85	106.6	106.77	105.43	109.4	108.86	107.02	109.51	109.63	103.47	106.55	106.04	108.5	109.65	111.19	109.26	108.18	105.94	109.41	107.53	107.42	109.33	105.78	108.72	105.98	111.22	105.47	106.96	106.56	109.43	109.17	107.88	107.47	109.04	108.02
108.58	109.15	110.8	111.11	106.27	109.89	108.22	108.56	108.2	110.82	108.07	110.7	108.25	109.07	107.95	106.55	111.06	107.12	113.76	111.53	110.33	106.06	108.44	107.54	111.24	109.47	107.99	109.9	106.3	111.1	110.31	108.33	108.12	111.84	108.74	104.99	106.88	110.97	108.62	108.77	109.96	108.25	107.57	107.63	109.31	108.36	110.43	111.14	108.47	110.53
101.07	99.879	100.66	103.8	101.3	96.676	102.92	99.477	101.89	99.481	102.95	98.562	97.761	102.96	99.76	99.663	100.41	100.61	101.82	98.772	102.25	101.89	100.71	100.12	98.958	101.44	99.968	98.862	103.18	100.47	97.346	103	102.09	100.98	100.28	103.53	101.86	100.18	100.56	96.381	100.59	100.28	102.76	100.17	101.56	103.78	100.76	102.04	101.18	101.04
106.76	105.65	107.76	109.13	105.87	107.81	106.13	107.28	106.75	107.89	108.23	109.86	107.37	109.81	108.47	103.83	111.6	107.9	107.08	109.8	111.03	110.88	109.75	107.57	107.6	108.3	106.29	108.99	106.16	109.58	109.59	111.39	108.5	110.32	102.31	109.71	107.62	108.48	107.36	107.82	108.67	106.12	110.21	108.61	109.51	110.53	110.83	106.1	108.23	109.35
104.8	107.03	104.77	104.97	105.63	106.13	107.01	106.84	104.94	104.62	106.84	102.97	105.56	111.66	106.52	105.8	103.32	105.85	104.87	105.99	106.37	104.53	105.57	105.55	103.24	104.89	105	101.75	109.01	103.32	104.42	106.95	107.1	105.79	105.09	102.38	104.48	105	107.02	106.92	105.99	103.51	104.87	105.39	106.8	104.6	103.64	106.26	105.33	106.6
107.44	103.76	106.89	106.92	107.27	107.4	109.04	106.5	106.12	106.81	108.32	104.34	105.86	106.17	106.17	108.06	107.07	105.83	102.15	107.57	104.5	104.27	107.48	106.22	109.2	106.86	106.38	107.54	103.24	105.37	106.19	104.44	105.41	104.94	108.07	105.71	107.31	105.02	106.09	104.63	107.62	107.19	106.48	105.4	105.06	107.31	108.29	105.9	106.78	106.42
97.833	99.196	98.88	96.112	97.177	98.499	96.693	98.296	100.67	98.854	97.45	97.817	98.711	100.62	100.58	97.518	95.861	99.816	98.392	98.441	98.116	99.99	97.945	100.6	97.177	98.892	97.196	98.212	98.249	95.605	98.071	97.147	98.141	97.387	98.921	97.833	101.88	98.487	97.404	98.315	96.042	99.464	98.631	97.415	99.395	99.458	98.402	96.115	97.661	97.069
105.91	104.12	106.51	104.51	104.87	103.98	104.62	106.13	104.78	102.83	107.94	104.74	105.62	105.89	105.55	104.92	104.5	102.83	102.31	106.97	105.91	102.6	107.68	105.51	108.92	103.14	103.95	109.79	108.58	104.01	108.16	104.74	107.77	102.68	108.34	106.9	107.65	105.56	106.49	104.29	101.42	107.81	101.6	104.31	107.18	105.43	103.81	106.26	106.2	107.29
107.91	107	112	108.86	111.28	108.5	107.63	108.85	107.59	106.96	107.1	108.77	110.73	109.43	110.35	108.34	112.17	104.96	109.59	109.06	108.52	110.6	106.5	111.12	107.8	109.65	106.42	109.97	107.18	107.12	109.99	110.73	110.99	112.11	110.07	107.78	109.25	109.37	108.64	110.22	106.05	107.73	109.91	107.67	111.87	107.09	110.11	109.1	107.55	110.13
107.06	108.83	108.62	107.83	107.07	108.72	110.51	107.12	110.1	107.76	107.58	107.79	113.41	107.72	107.26	107.24	108.9	110.64	106.99	109.3	109.22	106.93	107.95	107.44	107.9	111.3	106.12	109.33	109.81	112.81	107.25	106.87	107.66	108.76	110.03	110.89	107.1	108.85	104.27	107.98	109.42	106.51	111.2	106.15	109.97	109.9	107.63	109.05	112.15	113.07
104.07	104.7	103.68	105.79	108.76	104.52	105.75	103	103.12	106.6	105.8	105.06	106.02	110.36	106.75	104.36	104.28	106.49	106.42	102.66	107.36	108.55	105.58	104.39	106.87	107.87	107.81	107.79	104.85	107.56	105.1	106.85	106.87	104.09	106.59	106.75	103.23	106.2	105.7	108.32	104.37	106.14	105.1	101.28	105.27	105.5	106.46	105.9	104.82	105.29
99.753	98.347	99.064	97.337	94.275	98.262	99.275	95.949	99.586	99.628	100.11	98.754	96.992	102.1	99.097	98.977	99.444	97.199	100.03	97.792	99.06	96.548	96.968	97.1	98.244	96.372	97.454	95.379	96.822	97.083	98.084	99.011	98.291	95.168	101.5	98.813	95.133	101.29	98.72	99.174	94.646	98.146	99.098	95.52	100.69	101.77	99.096	95.527	97.08	95.956
108.13	111.32	108.56	109.89	108.22	110.43	107.55	107.44	107.96	109.73	110.08	108.99	108.5	108.17	107.31	110.28	108.83	107.94	106.58	105.81	108.57	109.24	105.16	108.17	107.47	110.91	109.67	108.39	111.01	107.51	104.67	107.28	109.43	108.97	110.9	106.44	106.93	110.11	110.33	107.54	109.94	107.78	108.35	105.51	109.23	108.04	109.09	106.23	111.45	105.83
99.284	97.876	97.848	97.659	98.034	98.919	97.415	98.324	98.23	100.89	97.023	99.86	97.774	98.17	98.816	99.715	99.104	97.34	99.602	97.604	100.91	97.464	97.66	96.721	99.733	98.789	95.991	96.264	98.36	99.147	99.773	98.276	98.288	98.206	98.428	95.293	100.56	97.423	98.505	99.406	97.895	95.685	98.606	99.328	96.509	96.804	97.561	98.56	97.578	100.7
108.06	107.18	109.45	110.01	107.28	106.84	107.52	108.45	109.5	107.72	110.42	110.32	109.29	105	108.78	109.51	106.1	104.14	109	109.31	109.23	106.39	108.92	107.45	108.37	109.34	108.23	107.1	107.9	109.16	104.16	107.96	106.65	108.4	106.93	108.07	109.54	108.96	108.55	106.55	109.2	111.52	107.2	109.03	107.66	109.98	110.21	110.79	109.79	106.62
109.18	107.68	107.16	107.85	109.87	108.84	109.79	104.94	109.39	105.88	107.67	107.42	107.74	110.16	108.59	112.03	105.08	107.16	107.09	108.43	106.61	108.28	108.47	107.47	108.14	108.34	109.97	107.5	108.08	106.04	107.79	106.93	109.65	109.96	105.78	107.31	107.93	111.03	106.97	103.5	105.77	107.96	106.25	110.88	112.11	105.09	107.56	105.88	108.59	107.89
107.3	107.73	104.25	105.92	103.97	105.89	106.04	104.25	106.81	105.64	109.17	105.88	105.95	102.67	107.43	105.61	108.05	105.99	107.73	103.16	106.3	104.9	105.84	106.93	103.82	106.31	105.22	103.72	108.34	106.47	105.32	106.04	108.43	106.93	108.17	109.31	107.42	104.65	105.44	105.02	106.94	104.85	107.06	104.77	106.95	105.66	106.29	102.4	106.96	104.41
110.18	109.25	108.27	108.71	104.83	106.49	105.48	109.07	109.38	111.7	107.23	107.37	104.15	104.81	111.52	107.62	107.41	106.06	108.73	106.14	104.99	105.61	107.87	108.24	106.61	109.82	107.06	107.45	108.31	109.75	106.53	108.62	106.19	107.8	106.84	107.98	105.31	106.64	106.59	107.37	103.9	106.25	107.7	107.19	107.25	111.96	105.27	110.04	110.07	109.39
106.32	105.79	108.91	107.92	108.12	107.38	106.93	106.33	107.64	103.6	105.68	106.61	107.36	107.51	106	110.59	111.72	105.13	108.85	105.04	109.93	106.05	109.39	106.96	107.31	107.41	107.81	107.26	107.54	109.31	105.89	108.16	106.87	107.83	109.44	106.07	106.81	107.32	106.94	108.29	108.29	108.74	109.55	107.15	108.93	108.77	110.23	114.41	108.15	107.13
106.06	105.81	106.28	108.22	103.15	106.1	107.12	105.09	106.42	106.42	104.52	105.75	102.07	104.96	104.69	104.76	102.75	106.97	107.1	102.81	108.44	103.94	102.97	106.72	107.23	107.55	106.45	105.68	104.94	106.27	102.68	105.85	106.6	103.71	108.64	104.21	104.33	107.08	104.52	103.78	107.86	104.67	108.85	104.21	106.19	104.27	104.36	106.11	102.95	108.08
106.19	106.67	107.04	104.69	107.08	103.82	105.79	105.72	107.36	108.34	106.88	106.03	104.37	108.22	105.4	107.96	105	103.52	108.09	107.19	104.25	107.59	105.97	106.47	106.78	105.99	101.92	108.39	106.99	106.78	105.92	109.08	108.18	108.16	105.06	107.41	105.26	107.37	107.36	107.11	105.06	107	105.56	105.4	105.23	104.83	106.36	104.54	106.26	105.43
99.469	102.14	102.44	102.05	101.56	101.21	98.156	101.01	99.921	99.537	105.8	99.43	101.48	102.74	97.843	99.027	103.26	101.62	97.16	103.21	101.7	102.34	103.65	99.39	100.29	99.093	98.832	102.03	101.36	101.51	100.98	102.69	100.33	100.42	102.83	99.89	100.52	99.881	99.763	101.76	97.758	101.97	102.19	100.26	100.92	100.5	98.068	100.82	100.83	98.383
99.483	95.585	97.813	99.47	96.291	98.376	97.965	99.135	96.579	95.801	99.846	99.269	100.49	98.722	97.206	97.505	99.092	98.11	96.364	98.561	99.811	99.371	92.42	98.065	100.11	99.183	96.607	100.12	95.861	99.857	97.027	100.73	98.133	99.946	98.738	98.056	97.905	95.76	97.903	97.775	99.017	97.625	100.23	97.072	99.33	99.213	97.029	97.986	97.492	99.239
102.56	102.49	102.61	100.64	99.711	101.93	105.7	103.99	104.01	103.23	102.19	103.57	105.36	101.96	102.28	104	102.74	103.92	100.16	101.35	104.73	100.27	102.3	103.56	102.73	103.39	104.35	103.2	103.34	105.4	101.18	103.44	102.77	105.35	105.42	100.51	100.48	104.91	99.916	103.24	107.32	103.82	105.87	103.1	101.42	104.48	107.83	105.91	102.05	102.05
106.57	107.02	108.42	105.62	104.77	106.75	107.58	104.89	105.34	106.4	106.37	104.89	108.14	106.54	103.18	106.63	106.43	107.35	106.07	105.21	108.69	104.52	101.72	104.38	104.33	106.7	108.03	104.64	107.15	104.88	104.03	101.21	105.46	104.8	104.16	105.58	106.43	107.42	104.55	105.33	105.98	104.04	104.59	102.55	105.28	104.61	104.67	105.32	103.53	104.29
107.28	103.05	104.62	106.28	110.25	106.27	107.14	105.71	110.47	105.68	107.55	107.31	107.82	103.74	105.07	107.28	105.98	106.77	108.18	108.58	106.85	106.19	106.96	108.46	108.01	108.49	107.18	105.82	105.94	109.12	106.06	107.4	107.99	106.09	106.34	106.49	108.08	110.43	104.58	105.71	105.07	106.51	107.11	108.92	104.44	106.01	105.91	105.23	104.43	107.69
109.94	109.08	111.93	111.51	110.31	110.55	109.19	112.41	110.8	111.14	112.38	107.56	109.96	109.4	111.7	107.89	109.98	110.92	109.84	112.45	111.92	108.1	106.51	109.31	110.95	112.76	108.42	111.37	110.99	110.81	110.34	106.15	113.28	110.18	115.08	108.93	108.48	110.17	108.92	108.94	106.44	109.97	112.89	109.08	111.7	111.63	110.82	110	109.81	108.64
100.81	100.36	97.271	101.81	101.19	102.05	98.687	99.687	99.447	98.133	98.871	97.821	104.85	99.751	101.56	102.86	97.153	100.15	98.477	100.14	100.99	99.311	99.693	98.992	103.73	101.05	101.14	100.99	100.53	100.09	99.799	100.28	100.45	102.99	99.748	100.52	103.57	103.03	98.896	96.625	103.5	99.194	101.17	97.622	99.108	99.713	100.17	101.08	102.22	102.36
104.79	105.91	106.77	105.2	103.42	103.09	110.57	107.51	105.63	102.15	105.41	106.44	104.76	106.53	106.06	103.36	106.51	109.07	104.23	103.24	104.89	105.29	107.11	103.83	106.66	104.48	104.51	105.58	107.33	101.27	105.04	104.07	104.77	103.19	107.21	105.37	104.03	105.47	106.58	107.73	104.91	106.23	105	105.45	105.93	108.31	105.8	104.11	105.33	105.99
105.86	107.13	108.99	105.94	109.66	108.44	109.96	106.85	108.51	109.37	112.21	110.03	105.44	107.75	107.87	109.07	109.25	107.57	107.61	108.4	109.91	108.73	105.41	105.74	109.43	109.02	105.89	106.74	109.19	104.55	107.73	109.46	109.87	108.02	107.41	105.73	112.78	110.51	111.69	107.51	108.99	110.15	107.93	105.71	109.97	107.3	107.3	108.67	107.31	106.14
107.54	106.61	99.917	104.1	105.21	104.55	106.61	104.83	106.02	103.47	106.9	105.43	105.18	105.33	107.6	106.27	107.47	106.11	105.38	104.12	103.27	104.31	107.73	107.3	106.38	106.51	104.69	105.89	104.28	108.59	105.16	106.16	105.69	102.56	103.95	107.09	106.36	103.98	107.29	105.66	103.65	106.11	105.06	105.11	104.8	107.72	106.61	105.18	106.64	102.14
106.82	109.47	110.44	108.96	108.43	110.06	106.35	108.24	109.26	109.04	105.29	104.16	107.89	106.7	106.82	108.37	110.25	110.07	108.15	106.95	106.37	109.47	109.72	106.11	106.8	107.84	104.46	107.88	103.45	110.1	108.36	107.15	108	106.44	107.07	109.15	108.5	107.67	109.33	109.75	107.49	105.35	108.53	108.07	109.86	108.52	108.49	107.13	108.95	105.59
107.17	105.2	109.88	106.7	104.99	105.15	107.16	105.36	104.28	102.08	108.9	104.5	106.39	107.36	106.54	106.44	105.32	105.86	104.06	104.26	104.11	103.81	106.38	108.85	106.3	105.93	105.68	104.8	105.86	105.36	106.66	106.52	106.78	105.98	104.35	108.45	104.63	105.57	106.76	105.53	104.33	105.69	104.45	104.19	103.72	106.93	105.2	104.33	106.18	104.44
103.69	103.86	100.71	102.19	99.391	100.12	101.03	100.45	101.88	101.74	101.36	99.434	102.47	100.43	102.54	101.74	101.89	97.721	101.65	97.874	99.62	101.69	98.337	104.15	100.93	99.213	100.6	101.79	101.53	100.27	100.28	101.48	101.64	103.65	100.46	102.44	101.08	102.1	103.8	101.61	103.93	97.668	98.796	102.51	97.168	98.916	99.734	98.539	102.24	101.81
109.48	107.33	107.08	108.29	107.31	106.96	108.39	111.88	111.06	110.78	106.09	106.57	109.71	108.43	109.65	109.69	107.02	108.65	109.56	108.81	109.18	107.83	111.23	107.84	104.56	107.96	108.4	105.26	108.3	108.1	107.56	105.81	110.31	107.48	107.67	109.62	110.28	110.61	105.58	107.43	109.17	109.32	105.38	108.69	107.5	112.21	107.37	109.94	110.82	108.44
108.78	105.7	110.61	109.28	105.81	111.29	110.54	103.11	107.7	111.2	110.15	109.42	107.85	110.24	107.46	108.2	106.81	106.34	109.58	105.41	107.56	108.8	111.16	106.8	110.07	105.12	109.91	108.24	106.36	109.18	106.32	107.65	109.38	109.33	105.84	107.29	106.14	106.51	108.76	109.49	109.16	107.7	110.96	103.79	108.33	108.96	107.03	107.15	110.39	108.89
108.88	109.84	105.94	107.43	108.67	110.91	109.44	106.32	108.1	105.9	105.15	107.5	110.18	107.07	108.4	108.5	108.24	108.37	107.87	107.49	108.58	108.04	111.78	112.21	109.5	109.29	109.14	108.29	107.7	108.73	106.95	110.33	109.34	105.45	107.75	109.44	108.4	107.09	106.59	107.98	107.04	108.66	106.59	105.89	107.2	108.98	107.59	108	110.24	107.58
104.03	107.98	105.42	106.37	105.51	105.53	106.78	105.62	103.76	106.71	103.73	107.64	107.28	105.69	107.54	103.68	103.17	105.23	101.39	104.68	103.77	105.18	104.41	103.17	104.91	105.89	104.22	106.2	107.63	106.04	105.92	104.47	106.31	106.06	104.59	103.37	105.66	106.36	105.63	104.08	106.33	106.76	102.81	106.59	105.13	108.66	103.98	101.99	103.47	106.99
105.07	105.57	108.77	106.56	106.02	104.03	104.47	106.66	107.27	104.4	106.5	102.5	105.23	104.15	107.19	106.09	103.33	106.16	104.93	107.71	108.86	104.11	104.37	106.29	107.27	103.17	102.96	106.2	105.27	107.63	105.29	102.29	101.68	107.39	106.43	107.23	107.52	105.73	105.14	105.37	105.82	104.77	104.81	105.01	105.84	106.4	109	105.45	105.81	108.23
103.69	108.29	106.9	106.07	104.05	107.81	106.15	105.75	106.19	107.55	106.57	106.05	107.14	103.41	104.74	102.25	104.73	106.65	104.73	105.73	107.29	102.93	109.52	106.72	108.87	108.56	105.14	103.81	104.76	105.85	102.86	104.87	107.19	104.64	103.84	105.19	101.07	105.18	103.66	106.59	102.98	106.8	104.93	104.9	105.64	105.09	106.57	104.07	105.81	106.93
112.46	108.03	109.56	109.44	106.91	109.86	107.47	108.43	110.22	106.22	109.62	110.26	109.72	107.99	108.04	109.03	109.08	107	109.3	106.77	109.95	107.51	108.13	107.87	107.24	107.64	107.12	108.61	104.6	107.76	111.03	105.36	111.16	108.91	107.51	108.38	114.02	109.51	107.94	107.18	108.64	109.99	107.77	108.76	111.84	109.51	109.46	109.12	106.58	109.89
104.25	107.38	106.5	104.47	103.88	104.09	108.74	104.32	102.94	102.93	105.92	103.63	104.58	106.55	105.28	108.72	106.48	104.79	104.53	104.92	104.22	105.44	107.5	106.58	107.22	104.57	110.55	103.95	110.27	109.48	106.79	102.99	105.5	107.25	105.07	108.22	100.01	108.5	103.63	104.52	107.81	106.46	105.4	106.2	107.16	104.36	105.92	106.32	102.31	102.92
100.94	101.59	100.46	101.21	101.93	102.86	103.92	96.422	100.21	98.99	101.03	100.52	100.99	101.41	100.88	99.227	100.48	101.6	101.76	102.12	97.28	99.064	102.33	103.85	99.021	97.974	102.28	100.53	100.74	100.33	99.69	101.74	100.45	100.01	100.25	101.97	99.457	101.47	99.942	102.34	99.638	100.66	102.09	101.18	99.287	102.33	100.58	98.105	98.951	100.65
101.59	99.582	104.3	100.81	102.2	103.4	100.97	101.78	102.5	98.575	102.73	101.8	99.839	99.55	99.008	101.94	97.612	103.05	100.28	101.52	101.19	99.941	105.14	102.07	101.9	98.878	103.31	98.931	103.96	101.81	99.28	101.42	101.28	101.55	101.99	100.84	102.25	98.885	99.02	97.983	101.88	101.66	100.98	102.13	99.885	99.417	101.19	100.29	98.189	100.11
99.371	98.825	100.19	98.941	100.26	100.47	100.95	99.837	97.094	101.53	100.79	97.711	100.71	99.35	103.38	96.808	99.587	97.568	99.397	97.855	100.98	97.404	98.633	99.072	100.91	99.253	95.721	99.95	96.922	98.276	98.668	101.51	98.019	95.876	99.73	97.037	99.833	97.444	98.338	102.18	102.69	98.748	99.351	97.773	101.68	98.674	98.503	101.12	97.532	100.58
103.26	104.45	107.82	103.4	104.81	105.25	102.52	106.53	104.69	104.31	105	107.92	105.09	108.2	106.47	103.62	106.87	108.93	106.43	106.67	104.66	108.96	104.75	105.52	103.74	105.08	103.46	107.4	107.92	107.56	101.19	108.31	107.95	106.35	109.1	106.66	106.06	103.11	106.63	110.12	105.39	105.28	102.66	102.86	103.25	102.48	105.4	105.78	105.96	102.38
100.13	102.83	97.91	104.75	100.56	95.658	99.361	103.17	101.36	100.61	101.53	98.899	102.87	100.79	98.414	101.57	101.12	100.27	99.478	103.1	94.829	98.461	102.51	98.486	101.23	100.34	99.586	99.421	98.335	97.533	101.27	101.81	99.854	104.52	100.77	105.56	99.863	101.22	99.754	97.941	97.874	105.37	100.52	100.33	102.66	100.3	99.031	100.67	97.565	100.51
105.26	106.95	108.27	106.95	105.18	108.35	107.5	105.75	110.36	106.58	109.38	107.62	108.26	108.17	111.15	105.15	108.1	110.47	107.97	108.1	107.1	106.21	108.77	105.88	110.02	107.53	107.57	109.33	109.03	109.26	109.23	108.17	104.53	105.29	108.52	108.47	106.82	109.71	107.99	110.53	107.25	107.02	106.67	106.92	108.49	108.24	108.85	109.66	104.88	109.86
108.08	107.22	108.41	107.94	102.89	104.23	102.77	109.01	104.95	107.69	103.89	108.55	103.85	107.11	106.22	105.68	108.62	105.46	107.56	105.15	109.4	108.11	105.31	105.21	107.3	105.82	106.2	107.22	105.43	109.79	103.92	103.02	104.49	106.99	106.44	107.32	108.71	107.29	106.92	106.75	107.71	106.38	107.96	106.62	109.41	108.53	103.73	105.39	109.41	107
106.9	104.31	106.1	105.92	105.66	106.55	104.46	106.86	106.41	105.14	106.05	104.47	105.08	106.95	104.34	106.3	101.57	107.35	106.5	103.36	104.11	106.36	104.6	105.27	108.82	105.11	104.75	106.02	105.58	105.45	106.32	104.88	102.64	105.58	107.29	105.74	104.55	104.25	110.34	107.08	106.14	103.81	107.27	108.28	101.81	103.98	105.25	106.11	104.04	107.87
109.88	109.69	112.14	108.65	108.81	108.76	110.24	106.31	109.52	106.84	105.94	106.83	106.77	107.36	111.04	109.73	105.43	108.34	107.82	107.51	106.16	108.42	108.23	108.99	107.17	107.38	107.1	107.22	107.17	108.49	107.19	106.08	107.93	110.06	106.63	108.57	109.24	107.41	108.4	108.1	106.89	109.12	106.43	108.71	107.48	110.2	108.1	105	108.56	107.37
105.25	105.5	108.64	106.38	105.84	107.23	105.55	105.73	108.21	103.89	106.03	108.4	104.55	107.91	106.07	105.96	106.46	104.47	106.31	106.72	109.36	106.31	107.11	108.05	105.42	107.11	106.98	105.5	106.59	104.3	107.02	103.82	107.84	105.94	106.7	109.06	102.83	107.15	111.27	107.71	107.93	108.91	107.57	107	105.84	108.63	107.24	104.13	109.48	108.22
106.39	106.82	105.3	103.32	108.44	105.14	108.31	105.61	103.54	108.55	102.46	106.56	104.76	106.16	106.34	108.13	105.13	103.75	104.25	105.9	102.36	103.86	105.85	107.3	105.66	104.06	106.03	104.88	105.4	105.01	102.35	107.49	105.75	105.21	106.59	103.94	108.53	104.99	106.59	105.88	104.85	106.39	105.36	105.73	103.74	107.7	105.98	105.13	102.53	105.03
110.39	108.18	110.27	105.92	108.57	105.33	105.58	106.82	106.82	104.37	107.5	108.26	108.94	109.32	106.94	109.13	107.45	105.21	109.45	107.65	110.37	107.71	106.96	106.74	109.49	107.29	108.24	109.52	107.5	106.57	107.58	106.83	106.72	104.88	108.86	107.71	109.99	107.78	106.66	108.68	107.75	107.19	105.07	110.29	105.54	108.9	108.31	106.93	107.21	106.59
105.76	104.65	108.02	105.64	105.89	106.65	104.7	105.29	105.43	103.48	106.68	107.19	103.74	106.61	106.22	109.42	108.2	100.73	105.88	108.67	106.19	104.25	106.41	107.78	107	105.71	102.48	108.37	107.89	107.81	107.58	107.29	106.19	105.57	105.58	106.48	108.02	107.71	104.17	107.26	107.57	104.83	104.64	106.99	107.22	105.67	107.06	103.59	107.24	107.25
110.82	108.92	106.95	106.48	110.93	110.44	106.93	106.53	106.4	109.43	108.69	107.2	106.5	108.88	113.76	109.05	111	110.03	108.54	106.9	109.27	110.07	109.72	107.59	106.74	106.72	108.21	105.29	106.67	108	107.26	112.19	110.33	108.55	109.45	107.2	108.73	107.6	107.94	110.59	110.49	109.74	110.88	109.38	106.68	109.3	108.35	107.97	106.89	105.35
107.4	106.94	105.25	105.71	104.45	104.2	104.42	104.05	102.53	105.65	104.84	106.09	105.6	107.4	104.53	105.4	108.68	106.98	108.12	107.07	109.25	104.35	104.62	102.66	102.56	104.61	107.37	106.84	106.71	104.23	104.76	106.61	104.71	104.58	106.61	106.08	110.08	105.09	105.69	105.81	104.93	106.78	104.23	107.66	109.02	106.06	105.57	105.32	105.52	107.31
104.6	105.62	107.45	102.89	105.19	107.17	101.83	105.85	107.08	105.1	106.2	108.65	104.57	105.42	102.06	104.11	104.85	106.73	106.63	104.98	103.48	104.74	105.82	105.2	105.22	107.7	105.57	105.93	106.27	107.02	107.69	107.45	109.1	106.64	105.67	106.14	104.12	103.8	102.98	106.16	107.4	105.82	105.44	104.74	106.76	105.08	105.44	105.11	105.28	107
101.92	103.43	99.691	101.48	102.42	102.35	101.92	99.634	103.58	99.311	104.62	99.825	100.51	100.86	102.05	98.2	98.567	101.78	98.625	97.507	101.54	103.11	102.13	100.88	101.7	100.23	101.85	100.9	98.785	101.76	100.82	102.83	98.363	101.87	101.43	100.64	100.78	98.807	101.11	98.453	99.105	98.629	98.047	102.9	99.665	100.76	102.28	100.77	99.386	98.219
105.94	104.99	105.96	107.98	107.28	105.98	105.5	105.17	106.23	107.3	105.05	105.18	104.59	104.83	107.22	108.13	105.02	107.37	104.86	104.06	107.61	107.83	109.13	105.77	106.08	103.2	105.74	105.22	108.2	106.78	105.4	105.89	104.58	105.69	107.79	106.24	107.55	105.63	107.14	108.55	108.36	105.7	105.92	103.21	106.78	108.12	105.4	107.91	108.3	107.49
107.67	108.24	107.42	107.31	110.47	104.59	106.83	107.64	107.36	113.13	109.31	108.19	109.15	106.32	107.04	111.85	108.1	110.48	109.17	109.43	107.42	109.41	110.12	108.53	110.35	111.42	108.41	110.23	108.39	108.84	110.46	105.24	110.57	109.41	109.39	107.55	112.64	109.54	107.09	111.39	107.53	109.73	107.28	107.03	111.2	105.9	109.4	107.69	106.31	106.15
104.9	105.78	105.9	105.25	105.8	107.8	105.9	103.67	107.08	108.73	104.69	106.19	104.73	104.25	107	105.22	108.22	108.13	105.42	106.19	106.01	108.54	108.27	107.48	109.17	109.73	104.06	105.33	108.19	104.43	105.27	107.04	105.88	105.95	105.05	105.39	105.95	107.8	106.73	106.36	106.62	109.61	107.71	109.82	107.91	110.16	105.3	106.15	108.07	107.89
105.85	104.64	107.04	105.51	105.34	105.8	108.52	105.73	104.21	104.9	104.22	106.21	105.21	106.05	108.15	103.77	102.22	104.27	105.94	108.48	106.53	106.68	107.29	106	108.32	107.27	107.18	101.39	106.79	103.44	105.4	106.75	104.74	106.4	103.6	102.97	107.93	106.94	105.47	104.61	103.63	106.27	107.64	105.12	108.91	107.03	105.15	104.15	109.62	106.47
106	110.81	105.27	110.02	106.98	104.21	104.34	104.29	109.3	105.94	106.01	104.77	107.03	107.78	106.22	107.63	109.48	110.57	106.12	104.88	107.18	108.23	110.43	106.92	107.91	106.53	107.63	107.19	105.26	106.81	107.13	105.15	108.67	107.76	106.97	106.48	107.76	105.81	107.03	110.47	105.75	104.12	104.08	106.48	106.1	106.52	108.64	106.17	106.72	104.84
105.73	110.7	107.27	106.56	106.9	109.86	109.01	110.81	106.77	107.28	109.1	111.31	106.36	107.99	107.07	106.01	108.84	105.69	110.42	108.87	106.3	107.4	109.24	107.56	108.74	111.3	107.97	108.83	107.31	108.9	110.13	110.14	108.13	108.36	107.52	108.17	106.26	106.93	106.21	106.63	109.2	107.84	106.39	107.13	106.22	105.9	108.02	107.95	105.87	108.4
103.67	109.14	107.48	107.81	106.74	106.85	107.98	107.61	107.04	108.95	105.09	105.36	107.77	109.91	105.58	109.33	105.05	107.22	108.43	109.2	107.4	105.87	106.75	108.22	103	108.39	109.02	108.44	112.11	109.59	106.28	106.79	108.1	104.97	107.81	112.7	111.03	107.72	107.84	107.77	106.61	109.86	109.92	105.69	108.75	108.67	106.94	103.62	107.76	110.37
102.49	104.26	105.33	104.85	103.81	106.99	108.91	104.91	108.67	105.46	105.18	109.48	103.82	106.51	104.67	107.29	105.6	107.24	104.33	106.82	106.96	104.62	104.08	107.67	104.42	104.48	104.3	104.18	105.11	104.36	104.61	103.55	108.44	106.03	108.67	103.82	103.11	107.83	107.25	105.31	106.49	102.53	109.27	106.92	105.71	106.68	107.12	106.39	105.11	102.32
112.08	110.29	109.91	110.28	109.5	110.18	106.19	106.38	107.08	109.96	109.54	108.68	106.82	106.71	106.83	106.32	109.24	107	110.58	108.48	110.44	110.65	109.28	107.36	110.34	107.88	107.47	113.09	109.46	109.43	107.12	109.9	108.82	112.49	107.24	111.28	106.6	109.11	105.02	110.61	106.56	107.37	110.61	108.59	107.6	107.69	107.57	108.69	107.69	111.32
104.09	102.21	103.2	102.16	102.04	100.98	103.06	102.42	100.46	106.23	101.03	102.74	102.14	101.84	103.06	99.747	102.04	103.52	101.75	102.39	103.31	104.43	103.6	101.32	101.22	102.06	102.55	102.65	102.76	102.3	99.318	105.47	103.75	101.4	100.81	102.13	101.89	102.81	101.11	103.13	103.53	106.54	100.34	101.86	104.51	103.35	104.87	104.97	101.13	102.08
105.07	107.97	106.81	103.43	105.79	103.75	104.83	105.16	107.53	106.84	108.89	104.11	106.54	106.53	106.5	105.06	105.21	103.77	104.35	105.95	103.89	105.9	106.43	106.07	104.69	105.41	104.47	105.35	106.81	104.57	106.02	103	103.43	104.07	105.94	107.69	104.19	102.13	105.54	105.03	103.88	106.85	105.36	104.62	106.63	107.78	106.79	107.99	106.93	107.39
107.58	106.56	105.47	105	106.35	108.8	106.58	110.68	106.22	105.26	108.84	105.85	108.99	107.99	104.67	110.72	105.17	106.83	106.29	107.98	109.57	109.33	110.78	107.35	104.67	109.7	105.69	107.86	108.38	110.15	109.72	106.87	108.43	111	106.68	109.49	106.72	107.91	110.89	110.6	109.13	110.58	106.24	108.97	105.24	108.4	107.37	107.73	110.03	105.49
110.84	109.96	110.43	107.31	109.57	109.56	109.41	107.92	108.97	106.37	110.9	109.95	108.7	111.63	109.97	106.42	110.11	112.13	112.97	109.29	111.64	110.5	113.06	110.89	114.02	108.2	112.02	105.59	108.22	110.13	107.19	111.54	107.94	114.64	111.6	112	108.14	112.36	109.75	114.19	110.88	112.15	110.52	109.78	108.53	111.7	111.16	110.66	111.35	112.59
109.94	110.62	112.28	112.3	109.16	108.1	108.26	110.32	112.87	109.83	111.53	109.81	114.05	109.64	110.39	113.85	111.07	108.8	108.1	110.09	108.3	112.23	108.07	109.46	109.76	113.69	109.21	110.88	113.22	113.9	112.29	105.92	110.27	109.87	112.45	112.26	112.35	113.23	108.56	108.58	111.1	106.86	111.39	112.23	110.95	111.11	110.37	111.21	111.48	113.54
106.36	108.19	105.39	104.12	107.82	104.06	104.06	104.94	106.17	103.55	103.21	106.11	103.91	105.14	104.43	106.27	105.84	104.29	103.18	103.54	104.61	107.25	104.03	105.23	106.79	107.1	106.93	105.1	105.2	107.42	104.61	103.47	108.64	105.09	101.99	103.01	106.7	104.78	105.9	103.23	105.82	103.89	104.21	104.31	103.98	107.23	103.94	105.68	107.08	108.24
106.9	110.1	109.57	111.22	109.15	108.48	111.37	111.21	106.23	108.14	110.78	108.3	108.93	108.36	107.94	110.2	106.41	109.68	111.98	109.51	109.36	108.3	106.76	108.41	112.39	107.28	112.09	104.65	107.4	111.29	107.25	108.22	109.3	107.74	109.57	107.74	106.34	107.81	107.88	110.54	107.21	108.61	105.15	111.07	109.07	106.92	105.9	110.17	108.9	109.25
106.95	105.66	105.41	104.66	107.98	105.63	105.88	109.85	102.11	102.19	106.06	105.05	104.89	107.55	102.85	106.58	102.56	110.12	106.45	105.23	105.14	106.76	105.93	106.32	106.48	106.96	107.01	106.13	105.78	107.11	107.87	101.53	103.26	103.61	105.09	106.74	106.43	104	107.85	104.51	107.34	105.41	102.44	103.56	108.9	106.96	105.36	105.5	106.67	104.35
99.059	97.262	99.904	94.143	98.327	99.881	95.923	99.917	98.954	99.505	97.383	94.286	93.497	95.916	99.453	95.716	94.683	100.97	98.307	98.01	98.282	98.634	100.33	95.697	97.933	97.417	100.4	101.39	100.57	100.44	97.4	96.742	98.974	99.885	99.711	97.612	97.335	96.939	98.835	96.733	100.36	98.804	99.248	98.485	97.72	99.631	97.498	98.882	96.706	102.14
103.25	103.26	104.49	106.92	107.15	104.63	106.7	106.4	107.23	106.73	105.25	107.99	104.94	104.64	108.06	108.2	107.49	106.84	105.58	107.81	104.48	106.18	103.71	103.2	105.74	105.89	104.8	109.32	105.1	105.32	104.76	106.97	111.27	105.49	107.14	106.03	107.36	106.49	104.07	104.49	103	105.1	104.33	104.54	102.7	104.3	102.42	105.61	104.55	106
105.23	106.57	107.6	105.08	106.71	103.9	105.34	103.84	105.42	107.89	107.32	105.85	106.47	103.46	106.34	104.8	107.64	106.01	102.91	104.85	105.2	107.76	103.69	103.8	105.51	104.82	101.94	105.32	108.13	102.42	104.77	104.6	102.23	105.18	105.21	105.79	104.96	106.93	106.52	106.55	106.34	106.17	106.6	107.79	104.61	104.68	104.77	105.02	104.04	106.37
104.63	102.7	106.84	103.55	102.25	103.18	107.66	107.42	105.01	107.58	104.75	106.04	104.61	108.59	103.53	106.71	103.36	105.33	108.75	109.83	105.16	108.45	105.52	107.32	101.97	106.05	106.15	110.42	105.71	108.64	104.68	106.5	107.08	105.82	105.74	108.15	108.32	102.36	105.81	105.28	105.03	106.59	106.86	104.88	106.34	107.52	105.32	104.83	107.21	110.4
105.41	105.03	102.42	107.22	104.02	105.46	103.47	106.57	105.92	104.52	108.23	107.43	106.28	104.27	105.65	104.76	104.84	105.33	106.89	102.29	108.53	105.54	105.28	105.27	105.28	104.82	106.87	105.63	102.93	105.76	105.68	105.64	106.06	103.96	104.98	104.49	103.79	104.61	106.81	104.44	106.74	109.12	104.7	109.53	103.16	107.85	105.66	101.61	101.88	107.5
107.3	108.77	107.59	111.36	104.53	106.17	106.69	107.45	105.52	107.05	111.08	111.2	105.86	106.28	108.23	110.13	108.1	106.46	105.14	109.15	107.4	108.17	104.69	109.98	107.26	109.22	108.59	106.89	109.7	105.5	109.18	108.81	108.94	107.02	106.54	107.65	110.95	110.74	103.58	109.35	108.76	107.29	107.75	106.25	109.42	107.91	108.66	110.83	106.84	108.71
102.78	106.17	106.35	107.74	102.54	105.01	107.88	101.75	104.07	104.27	106.86	107.05	100.96	103.16	108.07	106.59	103.13	107.21	104.49	103.13	107.28	108.81	106.6	106.94	104.89	105.53	106.16	105.72	104.27	107.31	102	104.18	106.84	107.01	106.16	108.65	106.03	106.42	106.24	106.22	107.23	102.66	108.95	108.32	107.64	103.26	107.59	105.06	107.59	105.64
104.37	106.85	106.25	107.28	105.99	105.24	104.3	107.03	107.24	106.39	104.73	106.55	110.19	105.62	106.47	107.34	105.94	107.46	106.16	107.93	104.9	104.29	107.9	102.75	105.88	106.14	103.49	101.4	104.64	104.3	105.5	102.47	104.49	106.73	104.27	105.12	103.89	107.09	104.11	108.09	106.47	101.67	110.05	105.93	108.07	107.41	101.67	104.21	106.48	104.98
109.95	108.95	108.94	107.62	108.17	109.73	107.55	108.09	107.92	106.7	107.97	104.63	105.96	106.27	109.9	106.9	110.86	108.71	108.74	108.78	108.24	107.97	108.99	110.23	106.81	108.59	108.5	108.34	110.17	106.71	108.36	106.94	106.18	107.03	108.77	111.26	109.71	109.54	110.29	107.75	107.17	106.92	109.89	106.7	106.04	108.63	111.81	108.62	110.38	107.7
104.85	105.08	109.33	108.18	107.03	110.37	107.71	108.07	111.48	108.84	107.3	104.83	109.08	110.32	106.79	109.17	106.15	108.76	108.57	107.93	106.56	108.69	108.59	108.89	107.57	108.62	109.69	108.54	107.52	106.89	107.47	110.11	106.06	107.18	108.17	108.14	106.87	110.25	110.97	105.31	107.17	109.26	108.83	104.69	107.45	109.98	106.89	109.89	110.14	109.46
106.38	104.44	107.47	105.51	105.96	104.54	108.99	106.93	105.19	105.43	104.99	106.37	106.27	104.88	107.36	103.82	106.43	104.54	105.85	102.86	106.39	102.27	104.79	105.82	104.85	106.34	107.25	105.2	106.23	104.68	104.78	106.08	105.81	104.89	108.11	104.11	103.75	104.15	104.33	106.68	109.1	105.42	101.71	105.6	105.91	103.42	105.24	106.38	107.23	107.5
104.8	104.03	105.45	106.36	109.09	106.68	105.99	108.22	107.68	108.39	106.33	108.66	103.79	106.94	104.11	108.51	107.39	106.81	107.97	106.92	106.89	104.4	104.97	108.87	105.68	106.85	105.72	103.57	108.48	107.44	107.95	107.8	106.89	106.43	105.07	105.61	105.49	106.29	107.52	110.96	108.58	108.27	105.98	108.38	109.06	106.29	108.46	102.81	102.35	106.71
107.05	110.85	103.36	110.26	105.69	108.96	108.16	110.33	105.81	114.61	108.57	107.85	108.69	106.01	108.2	109.17	108.59	108.34	109.51	108.09	105.27	107.55	109.03	109.8	109.28	108	109.22	112.53	106.89	110.33	109.57	108.26	110.64	108.69	107.52	105.7	109.08	107.07	108.37	109.77	105.09	110.3	109.89	109.78	110.78	109.31	106.68	108.45	108.3	109.81
109.84	111.49	112.28	105.17	106.37	110.02	108.66	107.92	109.25	109.13	110.18	111.1	110.31	107.4	108.83	108.05	106.55	107.53	105.87	106.13	107.93	108.47	110.59	109.75	106.24	109.22	108.25	107.58	105.8	106.74	106.99	109.32	106.36	110.08	107.4	108.71	110.33	109.23	106.91	110.76	114.17	108.51	110.39	106.19	106.42	106.46	110.75	106.05	107.63	110.07
106.86	102.97	104.78	107.24	107.2	103.83	108.06	103.29	104.55	106.93	103	102.81	105.73	103.59	107.08	103.17	104.9	107.86	104.94	102.29	106.63	103.37	107.53	105.02	104.99	105.37	104.56	109.47	107.16	106.95	108.49	106.01	105.99	102.83	104.71	109.89	101.58	106.42	102.02	105.46	106.02	105.11	105.62	103.67	106.73	103.18	106.3	103.09	106.13	105.95
104.32	106.6	104.65	106.43	104.73	104.81	105.85	102.98	109.77	105.55	109.21	107.14	107.08	106.87	107	105.33	106.74	106.65	102.26	104.36	106.72	105.8	105.24	107.52	105.08	106.42	107.14	104.93	107.85	106.62	108.05	104.62	105.29	105.96	107.64	104.53	106.88	103.48	106.79	104.03	105.54	104.76	105.95	107.05	103.35	102.82	105.39	104	104.23	106.07
100.4	102.43	98.373	98.297	101.69	97.374	100.5	101.64	97.699	98.864	102.95	100.37	97.529	99.463	101.83	98.97	99.92	98.694	98.733	103.96	98.453	101.24	100.52	102.5	99.951	101.31	100.84	100.58	102.14	99.303	101.74	101.54	101	97.384	102.33	98.142	98.366	100.7	102.93	102.82	101.24	102.36	102.44	96.983	98.046	101.31	101.34	98.904	102.84	103.47
101.16	105.2	101.55	104.53	100.69	106.05	102.07	104.95	103.93	101.37	101.46	103	100.22	101.9	102.36	102.98	102.24	100.6	102.97	101.81	101.74	104.32	105.88	100.36	100.1	105.33	104.02	102.78	102.77	102.43	101.38	101.89	104.29	102.94	101.13	105.12	103.72	102.21	104.62	104.64	98.545	101.72	100.33	101.99	101.88	99.913	103.08	102.08	105.14	102.5
95.659	98.2	100.57	95.99	100.06	99.636	98.989	101.14	97.5	96.79	99.065	94.305	95.41	99.458	99.235	98.464	100.1	96.667	100.82	99.677	98.071	98.268	95.952	97.199	96.192	96.793	97.776	94.799	98.535	100.44	98.887	98.845	95.764	95.592	96.937	99.079	97.897	100.41	95.429	95.988	98.057	96.809	100.41	99.26	97.726	100.79	101.56	99.311	97.356	100.27
109	109.16	109.33	110.4	107.97	107.95	109.05	107.7	106.58	106.16	107.14	109.31	109.46	107.3	108.32	109.89	111.33	109.88	112.6	108.76	107.54	105.39	111.92	110.29	109.39	106.95	107.95	107.4	108.3	109.71	107.41	110.82	108.32	108.74	106.84	108.4	109.06	111.78	108.51	111.34	107.69	109.05	107.28	109.54	107.81	108.49	106.84	110.85	106.76	108.58
104.43	106.66	106.61	107.05	108.64	102.97	108.38	105.49	106.02	103.22	107.38	106.78	108.75	104.74	108.39	106.23	108.44	106.76	105.22	106.88	107.22	106.46	109.94	106.21	105.34	107.88	106.49	105.7	105.45	108.14	106.73	106.83	104.93	105	106.3	109.37	102.5	107.69	103.9	106.54	105.68	103.68	107.29	107.05	107.3	105.71	107.6	107.87	102.99	105.34
104.91	106.37	105.98	105.8	108.12	103.97	105.56	107.59	108.59	102.49	104.25	105.1	104.37	105.79	104.05	105.64	106.76	108.26	107.13	109.44	107.09	102.78	104.91	101.28	107.67	105.23	102.72	106.62	101.36	107.16	104.57	104.03	106.19	106.12	104.95	107.51	106.36	103.48	104.81	107.16	106.2	107.91	105.52	105.87	105.22	105.74	103.63	105.07	105.79	106.05
100.47	98.786	105.71	99.315	99.384	98.973	102.72	100.29	97.927	103.75	99.25	104.28	101.79	100.14	98.746	100.24	99.552	102.38	101.26	102.86	101.62	96.474	100.25	98.468	100.26	100.16	100.25	100.94	100.56	100.43	99.364	98.77	101.91	99.993	103.79	101.25	105.08	100.87	100.23	101.41	100.31	105.51	99.131	105.39	97.897	102.95	102.43	101.04	100.38	99.516
108.31	105.27	108.47	107.41	108.01	108.02	107.32	108.84	108.81	108.87	105.95	108.36	110.9	108.27	109.35	105.22	106.05	107.8	107.32	110.01	112.73	106.66	105.36	107.94	108.57	111.17	108.29	108.82	105.47	109.27	106.51	109.63	109.24	106.33	105.37	103.22	109.52	108.4	106.09	104.87	107.82	112.38	110.22	108.19	105.1	108.8	108.28	110.66	112.23	108.7
109.16	108.66	110.72	109.99	111.27	108.25	108.41	106.89	107.97	106.3	106.97	110.68	108.1	107.26	108.76	109.8	110.69	109.38	106.84	106.46	107.16	107.49	107.28	108.89	108.53	107.43	105.26	107.61	111.74	105.27	110.97	111.04	108.03	106.21	108.44	109.12	106.29	110.41	106.97	110.23	109.97	111.84	108.09	108.15	111.2	107.07	108.35	110.99	106.2	109.37
106.73	110.83	109.96	110.62	109.77	103.7	108.68	106.92	106.52	107.19	107.25	110.13	108.62	109.42	108.35	108.09	110.6	105.89	108.84	106.93	107.19	106.92	106.86	109.8	107.82	107.89	109.37	106.46	109.86	106.39	110.34	106.32	106.84	110.43	107.7	107.76	105.91	107.54	110.15	110.58	106.69	107.03	109.25	108.47	110.51	106.82	106.77	111.49	111.6	108.15
107.87	104.21	104.96	106.82	105.28	104.92	106.67	106.84	105.21	107.07	102.27	105.54	107.16	105	104.9	107.54	106.81	110.31	105.29	102.98	109.02	107.49	104.4	104.69	104.98	107.48	106.5	104.16	102.08	104.01	111	104.58	106.76	105.27	107.59	103.78	106.37	106.13	107.57	105.29	103.98	104.48	105.45	102.77	106.96	106.61	105.24	108.75	103.85	105.25
95.916	96.102	97.213	96.091	97.809	99.545	100.68	97.133	98.894	97.571	98.17	95.809	99.031	98.648	97.506	98.781	97.248	98.987	99.654	99.141	98.307	97.906	96.078	104.43	96.624	97.002	95.985	98.871	97.737	99.608	99.703	95.751	99.482	94.338	97.513	97.688	95.871	99.441	98.837	96.61	98.396	100.56	97.955	98.643	99.038	98.111	100.63	96.498	95.758	98.861
106.2	109.45	106.21	106.53	109.12	108.18	109.55	106.51	106.74	107.45	105.82	106.83	107.05	110.92	105.51	110.52	109.94	108.27	110.71	108.31	106.48	109.92	109.66	109.65	107.41	106.69	108.37	105.43	107.3	107.1	109.66	111.05	107.74	109.77	108.83	106.63	107.28	107.95	108.95	109.79	108.59	106.98	109.36	103.97	105.24	109.23	106.38	108.36	106.4	106.39
99.351	99.9	99.946	100.89	99.727	99.46	102.6	100.27	100.85	100.49	99.559	102.66	98.969	101.09	101.37	98.225	103.32	100.73	99.621	100.52	100.85	99.572	103.17	101.49	102.49	99.112	99.574	99.97	99.152	101.19	100.61	100.06	99.054	101.96	102.11	99.321	100.52	99.504	102.21	100.85	99.693	101.55	100.76	99.143	99.936	101.48	100.99	99.454	100.38	99.936
102.49	99.384	102.68	101.02	100.41	100.7	97.599	98.833	99.29	100.75	100.54	100.08	102.26	98.622	97.825	102.83	99.475	100.91	99.943	102.16	103.78	101.57	99.083	101.24	97.872	98.914	103.04	100.46	101.25	100.12	99.539	99.146	100.13	98.498	99.294	100.99	101.34	100.91	98.102	98.755	96.367	101.11	102.99	101.14	101.56	100.28	101.69	102.53	101.85	99.74
108.67	111.53	110.21	110.65	112.85	111.23	109.3	109.31	112.24	109.4	110.34	112.48	110.94	114.27	110.7	109.46	113.4	110.19	111.02	109.12	111.27	111.87	112.56	110.8	110.42	111.82	113.13	109.3	108.47	109.14	110.2	111.4	108.44	111.27	112.13	111.81	112.1	111.32	111.72	110.76	108.77	107.19	108.48	112.37	112.6	111.41	112.83	113.02	111.13	108.36
108.5	105.15	103.93	103.99	105.63	104.11	109.77	106.1	107.49	103.87	108.1	104.85	107.85	104.98	108.53	107.36	106.76	106.84	106.16	106.76	105.74	104.66	104.19	105.42	105.91	109.15	107.79	108.11	110.06	108.04	108.51	106.38	104.96	108.69	105.18	105.75	103.28	105.99	104.62	104.19	107.97	105.23	104.86	106.6	107.8	103.95	107.22	107.34	106.16	107.39
103.14	102.01	101.8	100.11	100.94	98.715	104.19	98.72	99.904	97.719	101.48	101.41	101.75	103.47	98.973	100.42	100.75	100.98	100.41	98.609	98.237	101.75	98.148	99.811	99.185	99.446	103.88	99.244	97.931	102.55	104.29	99.277	103.41	101.93	99.871	100.49	101.69	100.23	104.01	104.19	98.381	101.78	97.411	103.17	104.01	96.763	99.342	101.29	99.652	97.861
109.11	113.03	109.05	106.89	104.12	105.24	111.72	106.27	109.31	108.67	109.94	111.04	109.15	108.34	106.18	104.12	108.44	111.35	108.82	107.16	109.08	106.05	108.84	109.56	109.33	107.62	108.13	109.93	108.08	109.6	109.08	109.11	106.68	107.36	108.28	107.63	106.47	108.46	107.8	107.8	107.57	110.86	104.15	109.83	111.08	104.17	107.9	107.06	107.18	111.14
106.63	108.71	102.85	108.42	109.07	106.76	103.96	104.62	107.04	108.2	103.77	106.57	105.43	108.37	105.26	105.22	103.82	102.02	105.37	107.53	107.55	105.54	106.4	107.71	106.39	105.6	106.05	109.03	107.9	107.84	106.26	107.3	107	106.76	105.46	105.52	106.02	110.24	106.39	104.18	107.17	105.99	103.56	102.79	105.77	108.15	106.52	106.06	107.96	104.9
94.836	95.908	98.675	98.245	98.021	100.65	101.48	100.49	97.862	99.378	101.87	96.503	98.669	98.208	97.335	99.915	102.67	101.33	100.24	95.382	96.672	102.8	99.967	99.947	100.16	96.414	98.688	101.06	100.41	99.423	98.154	99.644	100.71	95.741	99.863	98.512	99.89	97.684	98.574	98.58	99.695	98.898	97.868	97.436	100.32	101.33	101.21	98.519	95.98	99.01
106.98	107.8	107.28	108.7	108.92	107.15	107.67	109.73	105.6	107.62	108.77	106.33	109.32	110.19	106.62	108.74	105.88	106.28	109.69	105.75	107.09	106.02	110	110.8	108.98	107.54	110.01	110.24	109.77	109.5	109.06	110.71	108.35	106.8	108.69	106.55	107.56	109.4	105.27	109.6	104.4	106.88	110.14	108.07	110.47	107.64	105.93	106.67	108.02	106.7
108.98	111.44	112.73	109.87	111.1	109.75	111.9	111.18	108.36	110.2	107.35	109.9	107.26	112.36	110.71	110.1	110.05	111.83	109.5	109.02	109.39	112.11	111.33	109.06	107.9	108.92	110.46	107.14	109.82	110.3	109.95	109.85	109.91	109.31	112.09	107.06	107.96	110.57	113.77	108.4	109.57	109.72	111.15	110.09	109.92	111.72	108.81	111.45	110.46	111.72
109.9	108.84	107.79	107.92	109.2	110.18	109.33	110.64	108.25	109.56	110.35	108.13	104.01	109.19	111.07	108.3	110.74	108.76	106.42	106.19	109.68	111.11	107.33	108.71	108.3	111.46	107.68	106.56	110.01	111.56	111.24	110.49	108.05	106.22	107.73	103.45	105.49	106.16	107.17	106.78	107.59	112.87	108.26	108.77	111.03	107.98	106.21	108.11	107.89	108.31
108.79	109.81	107.71	106.87	108.07	110.72	105.58	107.94	106.57	109.97	109.64	104.6	106.41	108.58	108.33	109.03	108.93	108.04	106.46	109.68	110.33	110.95	108.79	112.24	109.81	109.28	106.39	105.4	107.67	110.47	108.03	106.46	108.72	106.18	109.88	104.35	106.08	108.53	108.4	110.96	106.47	111.52	105.97	111.92	108.96	108.38	111.33	104.89	108.26	105.87
107.79	105.51	105.77	102.3	107	105.61	107.77	104.21	107.58	106.78	106.96	103.32	104.46	104.56	106.94	107.2	107.63	107.3	105.99	104.42	106.52	105.9	102.34	104.09	105.41	106.72	105.86	103.77	105.1	107.99	104.68	107.59	106.54	103.01	104.63	105.46	107.69	104.94	105.29	107.82	101.97	103.75	106.44	105.66	107.12	105.94	105.59	104.03	103.7	107.35
98.088	97.757	97.75	100.28	95.887	95.103	97.024	95.675	99.804	97.526	96.999	97.318	96.599	95.734	98.659	97.47	95.526	96.962	98.742	97.828	99.046	99.675	100.23	95.858	97.434	96.279	100.54	99.13	98.751	100.58	93.052	100.19	98.583	101.85	101.43	97.442	94.433	99.66	97.759	97.755	101.28	99.831	96.204	97.564	100.64	98.494	98.756	99.196	98.484	99.62
98.913	96.15	100.82	95.624	100.09	99.867	101.79	99.25	95.267	96.421	97.128	99.434	97.826	95.329	98.954	98.405	98.644	99.042	95.983	98.224	97.441	98.752	97.095	97.726	97.601	100.28	99.533	101.45	98.751	96.273	97.304	99.006	97.132	95.841	97.059	99.22	97.146	95.323	98.532	97.549	97.435	100.94	99.807	97.941	96.763	97.059	98.071	97.261	96.75	99.241
99.516	96.715	95.932	98.766	100.76	97.372	95.079	99.115	99.586	95.06	98.813	97.909	97.662	97.318	96.736	98.139	95.468	99.233	98.75	100.76	95.757	99.353	98.937	97.622	98.924	96.387	101.36	99.443	102.24	96.692	97.66	96.275	97.208	94.754	97.491	98.625	98.278	98.58	97.467	97.06	95.049	96.702	97.207	98.398	95.625	95.543	97.349	98.021	97.011	98.297
99.999	98.864	101.97	99.887	97.147	99.97	100.33	99.685	103.98	100.45	97.383	98.846	100.69	96.794	103.55	97.359	102.43	101.66	96.749	100.8	97.182	100.21	95.918	100.94	98.509	100.52	101.36	100.03	98.82	104.57	99.497	99.729	99.543	101.17	100.78	99.095	100.63	100.17	100.17	98.858	99.705	100.73	99.268	99.375	100.59	103.57	99.574	100.92	101.87	99.591
97.428	100	98.786	96.464	98.474	97.733	96.058	98.852	98.107	95.907	95.951	96.617	97.631	92.902	98.48	97.16	99.992	96.574	100.98	98.101	99.249	97.763	95.122	98.066	93.96	98.693	94.143	96.987	96.659	100.15	97.248	98.484	95.826	100.48	96.726	99.276	95.751	99.519	99.115	97.145	95.675	98.084	96.39	98.799	98.966	98.019	101.18	95.512	98.292	96.63
107.48	105.52	103.59	104.14	105.08	105.11	107.55	107.18	105.93	105.8	105.92	101.63	103.66	107.56	103.69	106.26	103.87	107.36	105.29	109.29	104.87	106.17	107.55	107.39	110.02	105.89	104.44	104.67	106.79	107.17	106.85	106.81	107.31	106.35	107.76	107.03	108.87	108.07	107.92	106.32	108.29	108.25	105.76	103.84	104.13	107.45	105.89	106.51	105.81	106.74
108.55	107.62	108.14	110.03	108.5	110.61	105.74	109.97	107.65	109	106.53	109.03	108.9	106.83	109.85	110.92	111.03	106.46	107.11	109.96	110.49	109.2	110.31	107.82	106.9	108.93	108.08	109.82	107.16	107.63	110.13	107.03	107.56	112.39	109.5	110.32	109.45	110.95	112.2	110.26	105.96	106.81	111.37	109.47	111.04	108.64	107.8	108.35	107.77	107.54
108.38	109.16	109.22	109.16	107.41	110.25	109.64	106.78	106.73	109.59	108.39	110.93	109.81	106.77	105.87	107.49	109.39	109.29	111.44	108.96	106.59	109.08	106.61	110.51	109.04	107.39	104.88	108.25	105.04	113.83	110.07	105.94	111.15	109.66	109.4	109.4	106.84	112.6	105.1	108.81	108.62	107.61	106.72	108.9	108.38	107	106.08	107.7	103.8	107.08
98.116	99.718	100.2	99.946	98.534	95.557	98.221	93.523	100.61	98.098	99.349	95.51	98.478	98.509	95.612	96.882	98.294	98.789	97.918	99.059	99.199	97.954	100.1	95.447	96.279	98.895	100.25	99.429	100.82	99.337	98.932	95.955	101.83	98.259	97.306	98.561	96.262	100.6	100.22	101.47	101.48	98.516	99.068	98.621	98.99	100.72	99.437	99.529	97.391	96.995
103.55	100.66	98.552	98.673	99.008	98.95	100.99	99.852	100.89	97.402	100.59	98.624	100.95	95.525	100.08	96.239	98.789	98.044	99.674	97.796	96.798	103.84	99.011	98.725	100.02	97.329	98.076	97.88	98.673	99.834	99.014	98.138	100.84	100.88	97.574	97.77	94.679	100.12	97.471	101.36	99.174	96.9	97.808	99.138	100.45	97.408	96.473	98.722	98.026	99.647
100.97	93.986	95.017	98.34	99.846	98.955	98.677	97.219	100.21	99.562	100.1	95.745	97.686	99.576	97.835	99.065	98.814	98.526	100.65	99.896	99.686	95.561	97.419	96.988	96.457	97.865	97.208	95.103	97.573	100.88	100.2	99.15	98.365	97.826	100.36	97.797	98.416	98.131	99.392	101.62	100.52	101.76	98.1	98.198	98.132	102.17	101.09	97.624	96.14	99.071
104.55	103.02	102.41	107.63	103.69	110.02	102.18	104.21	105.14	105.97	104.29	105.09	107.78	108.1	106.27	107.28	105.93	105.64	106.18	105.05	105.02	103.51	104.98	103.88	107.24	103.36	106.64	105.41	105.19	106.44	104.52	105.66	103.45	106.23	104.74	103.29	108.66	101.72	106.79	106.4	106.11	103.75	105.79	109.16	105.89	104.75	107.24	106.96	104.32	108.22
106.22	109.42	110.1	110.02	108.95	109.16	106.94	104.56	107.06	106.82	106.57	108.91	108.08	109.72	107.5	110.48	105.81	107.68	111.68	110.33	107.63	105.5	109.25	109.98	109.96	108.14	109.81	107.9	110.07	107.12	106.74	104.82	109.13	108.85	108.25	109.21	107.34	105.8	109.46	105.99	106.61	108.25	109.3	109.31	108.31	108.75	105.58	107.93	103.33	108.66
106.77	106.79	107.31	106.73	106.01	106.82	108.9	106.98	107.47	104.2	106.26	104.77	108.26	107.71	108.75	105.88	109.25	109.51	108.57	108.69	102.38	105.37	102.82	106.67	107.65	103.27	103.93	104.23	106.07	105.91	106.51	103.98	108.9	106.8	108.36	108.94	105.34	104.15	105.65	106.79	108.88	109.21	107.59	105.93	107.63	105.71	107.41	108.54	107.98	107.08
108.35	109.15	107	111.21	107.92	108.61	107.93	109.21	110.72	106.77	103.55	107.78	107.27	109.02	108.11	109.36	106.17	104.46	105.65	108.67	108.4	109.55	107.15	107.67	106.08	105.67	109.23	109.44	109.42	107.3	107.06	108.12	109.8	107.77	107.89	108.73	105.92	108.55	104.65	107.59	108.83	108.28	108.52	109.65	110.05	106.95	109.93	104.33	105.53	109.23
108.01	109.65	108.52	104.97	106.73	104.52	105.58	109.96	108.91	108.81	107.47	108.52	107.64	108.09	107.73	107.61	106.92	107.98	109.03	107.39	109.39	106.29	109.95	105.42	109.62	106.76	106.05	106.98	104.6	103.68	104.79	107.66	109.52	107.38	107.57	107.93	105.71	106.17	110.53	108.36	108.51	105.9	105.88	104.9	107.48	107.97	105.77	107.69	107.97	111.31
99.076	100.56	97.294	99.849	98.111	99.283	100.47	101.26	99.357	95.662	99.41	99.471	99.895	97.053	102.54	104.4	100.55	99.874	97.662	100.28	99.526	100.7	97.645	104.29	97.679	98.746	100.37	99.735	97.806	99.792	101.9	102.17	98.925	99.231	101.58	98.198	100.47	99.543	100.53	100.68	100.02	98.418	99.932	99.793	97.683	101.53	101.12	96.548	99.301	100.62
107.64	108.59	111.56	109.18	106.51	110.88	111.23	104.09	107.98	108.17	110.67	106.32	106.86	107.44	108.93	106.51	105.88	106.17	106.97	109.05	107.88	107.65	111.93	105.54	109.9	109.4	108.42	108.03	104.7	110.5	107.58	105.73	104.86	107.41	102.45	107.38	109.61	107.91	108.58	106.34	106.54	107.03	106.65	105.15	105	108.79	108.27	110.16	107.53	105.56
110.23	108.91	106.65	109.22	108.13	107.53	111.75	108.33	112.98	110.41	109.14	108.77	107.62	109.69	106.14	108.45	105.31	109.47	107.28	108.33	108.62	107.66	105.05	110.72	107.62	109.58	108.52	107.08	108.25	112.41	107.31	109.02	104.4	112.04	108.07	107.1	107.22	107.8	105.54	110.9	111.06	111.95	103.52	107.53	105.72	105.65	104.19	105.49	109.14	110.97
104.87	104.04	106.62	104.84	106.37	108.96	106.18	107.46	106.44	105.73	105.24	106.82	104.23	104.48	108.34	104.88	107.63	107.35	105.05	104.62	105.79	105.38	108.36	106.15	107.1	108.14	105.07	106.06	105.06	109.04	106.45	106.19	104.73	107.98	106.39	107.77	104.91	107.2	108.31	106.12	104.87	109.2	106.53	107.42	107.17	104.3	108.46	105.65	106.57	106.35
105.05	107.67	108.46	107.14	108.02	105.95	108.74	105.72	105.55	107.29	106.07	110.25	104.23	104.56	104.15	104.7	105.52	106.09	104.55	105.43	109.52	105.98	106.27	107.35	104.27	104.95	104.9	108.2	107.48	105.08	108.2	105.59	107.67	103.36	107.35	106.95	106.06	106.21	105.75	108.26	104.61	108.87	105.4	109.74	104.46	106.71	108.79	106.28	109.04	102.5
107.06	105	102.65	108.3	108.47	106.73	105.66	106.92	107.08	104.5	107.63	106.21	103.35	103.76	107.16	103.77	103.45	106.67	103.73	109.17	103.56	105.35	105.98	107.69	105.53	106.81	104.03	104.96	105.48	106.89	106.87	107.17	107.93	106.08	106.92	104.65	106	105.88	108.23	102.95	104.85	106.4	104.59	104.73	107.28	108.17	104.73	104.33	109.23	103.37
104.01	108.7	107.23	107.28	108.41	102.42	107.19	103.16	107.58	109.06	107.16	104.54	107.28	107.62	107.67	107.11	103.83	105.02	104.23	107.87	105.08	109.57	107.96	105.22	104.86	107.01	106.79	104.73	103.5	107.91	105.84	108.99	108.34	108.24	105.41	106.98	104.72	106.79	104.68	105.64	105.79	107.84	106.19	107.32	105.06	105.66	107.35	106.14	102.9	107.02
110.19	110.29	108.33	106.34	110.91	105.87	109.48	107.79	106.22	105.59	106.77	108.5	109.85	107.77	105.55	109.49	106.61	110.19	109.54	107.28	107.3	109.22	112.36	110.92	106.78	107.41	108.31	109.65	110.15	112.03	109.14	110.07	108.4	104.99	109.44	107.74	111.1	108.6	107.2	107.04	105.04	109.18	109.6	109.32	105.68	108.03	109.33	108.15	109.8	106.62
101.59	100.24	98.8	100.41	98.467	99.84	100.41	101.44	98.564	101.91	103.29	101.26	100.58	100.14	98.438	101.73	98.169	98.164	104.16	101.17	99.551	96.775	100.38	100.34	98.941	97.947	100.09	100.73	100.52	97.86	98.613	104.26	99.403	99.014	99.067	99.146	98.474	99.344	101.34	99.847	99.297	101.73	101.13	100.54	99.268	101.07	100.48	100.13	97.245	98.414
107.06	110.93	108.66	106.49	108.21	107.02	106.45	105.36	108.74	109.42	110.26	113.19	106.86	109.44	105.15	109.76	109.09	108.6	107.84	109.27	108.58	110	112.74	106.16	107.53	107.03	105.79	110.66	108.03	108.18	108.19	110.34	112.69	107	106.32	107.95	107.91	108.31	108.04	108.16	108.87	105.76	110.2	108.16	110.09	107.16	108.08	110.16	105.35	106.52
108.06	108.08	111.07	109.68	109.15	111.06	108.75	109.84	107.85	108.2	107	109.56	109.72	107.27	108.77	107.66	109.13	110.7	111.99	108.91	110.95	105.75	110.04	109.33	106.3	109.42	108.83	110.17	106.65	108.79	103.04	106.23	105.38	111.67	109.87	110.33	111.12	109.35	107.04	108.73	107.66	109.92	110.07	107.59	107.65	109.06	110.45	109.71	108.46	108.1
110.02	112.24	108.82	109.87	107.05	112.67	108.99	111.34	112.78	112.15	107.68	112.6	112.21	108.72	107.59	113.35	107.49	110.45	111.84	112.72	107.35	109.33	110.76	110.82	110.38	112.53	109.89	110.46	111.02	111.64	107.79	111.18	112.03	112.3	111.84	108.54	112.22	110.84	108.21	112.31	108.85	107.45	112.15	110.7	108.48	107.05	109.19	110.23	109.5	112.49
105.53	104.56	106.97	108.09	104.95	107.88	105.91	107.31	105.1	106.84	104.94	108.78	104.05	108.81	107.54	104.1	107.75	104.59	106.06	104.39	105.42	105.12	106.85	106.33	108.32	106.97	103.04	106.3	104.85	105.28	106.54	106.51	105.38	104.52	104.09	105.66	106.34	103.19	103.32	101.62	109.8	103.06	105.72	104.67	105.73	108.88	105.49	104.35	105.41	104.15
102.12	101.45	97.788	100.2	102.88	99.881	100.85	96.709	100.82	101.15	99.243	99.099	101.89	101.43	103.88	101.31	98.455	102.54	101.62	98.269	102.52	99.211	101.54	100.17	100.22	102.25	105.32	101.88	99.665	99.133	103.79	99.755	102.08	98.927	102.3	99.759	103.9	100.24	101.33	102.21	101.35	104.15	102.7	102.27	101.49	99.828	100.12	103.59	102.23	103.13
106.57	109.18	108.27	110.06	108.66	105.99	109.49	111.52	109.94	105.77	110.09	110.66	107.11	106.82	109.99	109.93	108.16	105.93	109.06	106.65	113.61	111.66	108.72	104.59	109.77	107.04	108.5	109.07	104.74	107.33	109.22	106.83	106	106.42	107.12	103.3	105.93	105.17	106.01	104.53	108.03	109.67	108.67	104.72	108.27	107.59	110.3	112.3	106.12	107.78
98.445	98.555	96.26	96.372	101.29	99.642	100.66	101.46	99.827	95.745	92.55	96.366	98.9	97.597	98.656	97.495	97.984	97.109	101.06	96.874	97.546	100.8	99.969	102.3	100.01	100.91	95.415	96.69	101.25	100.79	99.068	97.248	101.12	98.332	97.116	99.328	98.552	100.07	97.486	97.772	100.41	99.614	101.22	97.023	100.3	99.248	99.805	95.633	98.026	95.678
105.64	108.38	107.21	105.4	107.59	107.13	107.87	106.18	106.02	106.92	107.77	108.04	103.93	108.09	103.7	108.57	109.23	106	101.69	102.76	108.51	104.2	105.44	105.32	104.78	107.27	102.39	109.75	105.9	108.33	106.91	104.23	102.37	106.98	106.69	108.54	106.8	105.51	108.45	107.86	108.55	106.77	106.31	106.69	106.28	104.6	105.74	109	106.87	107.51
107.98	104.07	103.68	105.97	109.13	104.24	109.77	104.99	105.21	107.16	107.21	106.49	109.63	107.34	109.02	106.26	105.03	105.15	107.56	105.74	102.65	106.52	108.29	105.63	106.81	107.43	106.43	105.98	105.04	106.23	104.24	106.17	107.59	105.21	103.99	106.54	107.44	104.69	106.95	105.51	105.64	106.87	108.38	106.02	106.4	106.06	105.96	106.96	102.31	104.59
108.82	105.4	110.19	109.77	110.41	109.52	109.82	105.15	109.24	112.27	107.07	105.96	107.93	109.64	109.49	107.9	108.56	106.18	109.34	110.51	109.7	105.16	108.86	111.53	109.8	110.35	108.73	109.76	110.38	110.59	112.08	105.41	108.49	106.94	106.84	105.78	106.24	108.05	110.21	107.32	111.36	106.06	107.85	106.9	107.82	109.43	109.62	107.3	108.27	108.86
111.95	112.44	111.44	109.05	112.51	109.97	111.2	109.51	108.69	108.38	108.84	108.74	112.88	115.46	111.58	110.66	109.94	109.22	109.08	108.5	109.7	110.31	110.99	112.37	109.19	110.81	106.88	114.42	112.01	110.69	108.43	113.4	108.21	108.88	112.8	109.48	108.73	110.44	111.09	108.97	111.54	107.79	111.76	106.15	109.74	108.37	112.8	110.09	111.04	112.47
104.63	107.16	108.51	104.62	106.3	106.04	105.64	107.13	106.9	105.74	104.34	105.13	104.52	104.6	106.31	104.59	107.07	104.64	104.97	105.39	107.13	107.35	108.1	107.25	104.34	106.57	105.74	105.79	104.08	105.52	109.02	100.59	101.54	105.21	107.16	105.39	105.67	108.02	103.54	104.67	103.35	102.94	104.8	104.93	110.33	102.47	104.78	103.86	105.51	104.81
110.02	107.22	107.87	110.44	106.94	106.16	106.94	108.65	109.06	109.45	104.3	109.84	113.16	110.87	110.4	107.24	110.09	110.09	109.99	110.31	109.9	111.19	109.5	109.31	107.01	112.25	108.46	108.6	106.92	110.21	106.5	107.83	108.52	105.31	110.53	107.33	107.43	107.65	106.85	106.78	107.22	107.91	107.3	110.9	109.34	106.08	104.63	109.85	105.33	106.45
101.35	99.581	99.947	102.21	100.61	98.864	100.26	102.57	98.41	102.15	99.492	98.905	100.93	98.2	102.59	99.654	98.911	101.73	99.546	100.65	101.95	100.73	102.03	96.569	98.479	98.142	99.734	99.96	99.473	102.96	100.09	101.2	99.857	100.17	98.911	99.782	100.77	96.972	100.56	96.75	100.28	100.46	98.978	98.58	101.43	100.07	103.43	96.02	98.35	101.05
107.34	107.49	107.14	107.13	101.88	103.54	104.89	107.32	105.85	105.36	103.96	106.29	108.09	103.58	104.27	104.22	103.05	105.38	105.23	108.02	105.45	106.62	103.87	106.18	105.04	107.59	107.77	108.59	107.21	108.76	106.39	103.39	102.4	106.25	104.44	104.3	104.85	105.69	103.85	104.01	107.51	105.71	106.91	106.94	105.23	108.48	104.01	103.28	105.31	107.06
98.14	101	98.04	100.82	99.934	97.044	97.121	99.652	96.793	97.039	96.739	94.61	98.573	96.884	95.374	97.385	97.726	96.632	99.535	99.119	97.749	97.48	96.726	99.588	96.073	97.855	98.014	98.72	98.517	98.683	99.059	100.21	97.296	96.621	98.69	94.899	96.924	98.515	95.572	99.199	98.675	98.804	98.757	98.637	98.245	97.954	97.135	98.913	96.589	97.551
107.77	107.88	109.61	104.66	107.55	107.98	105.95	106.67	107.46	109.1	110.38	107.93	106.56	106.37	104.65	109.99	103.63	107.92	109.42	109.21	106.82	108.46	111.7	109.26	109.03	110.01	106.74	108.09	111.96	106.11	107.94	110.91	108.4	104.76	108.66	108.38	110.44	108.06	106.71	109.38	108.13	105.44	107.78	109.57	108.95	110.67	109.38	106.36	109.13	109.14
101.64	104.63	106.3	106.35	107.32	105.59	104.91	104.9	105.17	106.56	106.19	107.38	107.1	105.74	104.32	106.99	109.9	106.54	105.65	107.71	107.26	105.94	102.38	106.63	106.95	107.27	106.06	106.69	108.16	106.35	105.51	103.79	107.6	107.19	104.11	108.04	101.7	101.38	103.72	106.01	107.51	107.96	104.41	104.72	106.03	104.84	101.14	105.39	106.5	104.64
106.55	107.41	110.43	109.56	106.47	106.14	108.89	110.34	108.62	109.48	105.37	107.12	108.14	112	110.02	109.61	109.9	106.74	109.41	106.93	107.54	104.35	110.92	105.89	105.86	108.72	106.47	108.14	107.47	106.98	106.8	104.09	107.72	110.43	107.32	108.52	109.4	107.35	106.33	105.99	109.08	105.23	109.06	108.85	109.63	106.65	109.5	107.18	108.14	109.54
105.04	97.858	98.984	101.67	101.42	101.25	96.362	102.12	100.21	102.96	99.67	100.18	101.96	99.707	100.61	99.077	99.164	100.88	98.949	98.64	101.92	99.239	99.708	97.035	99.621	101.83	99.258	99.352	97.881	100.05	101.78	99.783	100.57	100.56	99.814	101.85	100.36	101.67	103.2	101.28	100.72	98.743	102.47	103.28	100.33	101.22	101.17	98.654	99.367	98.252
97.581	100.24	96.92	101.28	98.939	97.35	102.59	100.37	99.68	103.03	98.266	100.43	98.912	103.09	99.78	101.5	101.29	97.743	103.2	101.63	102.31	99.287	100.67	100.88	98.841	102.71	100.59	100.2	98.619	99.356	101.93	98.857	103	99.335	104.04	101.55	101.38	100.82	99.67	99.703	98.541	103.22	99.143	103.25	100.8	105.75	101.76	100.53	101.86	99.555
109.11	108.73	107.08	107.37	108.05	107.5	106.14	107.5	110.35	104.73	107.43	108.98	107.12	108.75	107.13	108.11	105.64	106.77	104.12	105.42	109.86	106.81	105.26	106.51	110.08	108.67	107.43	104.69	107.87	112.65	110.6	107.82	106.16	112.55	109.25	106.12	111.11	107.56	106.66	108.06	106.15	107.47	107.17	108.66	106.64	109.36	107.51	105.65	107.51	107.45
108.25	109.11	109.92	109.14	110.36	113.27	109.42	110.93	111.37	109.28	109.26	109.4	108.13	110.59	111.18	110.83	108.71	109.67	111.4	111.09	108.88	109.97	111.25	110.47	104.84	111	108.56	108.69	111.92	109.12	110.56	111.47	108.66	113.59	110.87	110.11	109.72	108.99	109.67	113.41	111.81	111.31	110.55	110.61	111.59	109	111.07	111.41	111.05	112.3
106.5	108.11	109.66	107.79	108.71	105.12	108.38	110.16	108.34	108.34	109.25	103.42	110.44	107.01	107.87	103.06	109.62	103.91	111.08	108.06	109.22	111.31	106.76	108.71	107.54	106.81	107.71	108.6	110.25	107.67	108.71	108.68	111.39	107.39	108.16	109.51	112.41	109.6	104.31	109.73	110.23	109.76	110.52	105.13	106.84	110.74	108.94	111.08	108.29	110.63
107.08	108.76	111.6	105.16	106.17	107.66	109.16	108.94	107.36	104.82	107.54	108.37	107.65	105.72	105.92	107.83	110.19	108.05	105.85	108.46	104.57	107.95	108.39	109.56	106.76	110.1	108.87	108.14	105.43	107.76	107.15	108.33	108.57	106.08	108.28	106.83	107.46	109.38	107.51	105.03	107.1	105.5	104.83	107.07	107.65	107.82	108.81	108.86	110.28	108.72
104.68	104.43	104.26	108.17	104.17	103.31	105.25	105.89	106.07	103	103.98	105.41	105.72	104.12	104.52	106.47	108.02	107.5	101.94	104.09	107.03	105.21	106.4	106.83	104.8	105.51	104.94	104.16	105.74	104.79	107.44	107.23	108.24	104.48	105.05	105.96	105.75	104.23	106.9	104.87	105.2	105.2	108.24	108.14	109.03	104.3	104.53	103.43	105.34	104.1
100.07	101.28	102.92	104	98.657	102.5	105.61	102.53	101.85	105.13	101.3	102.84	101.08	101.62	101.21	102.04	102.22	102.65	102.51	101.69	104.64	103.96	99.785	105.11	101.61	104.07	102.64	101.48	102.93	103.98	104.26	103.43	100.9	106.09	100.3	103.62	99.81	104.17	103.21	105.13	104.19	100.49	99.03	103.49	102.2	103.02	101.2	102.59	102.32	102.38
110.41	111.54	111.36	109.73	114.42	111.8	107.47	110.06	113.28	113.88	110.71	109.56	110.81	110.23	107.95	110.74	108.57	111.85	108.67	108.16	109.96	109.53	111.23	110.85	111.11	108.5	110.29	109.56	110.43	114.47	108.08	110.06	106.69	107.39	110.24	109.65	112.14	107.51	113.66	108.94	108.11	112.79	108.36	108.34	109.36	111.13	110.66	111.97	110.06	111.73
105.46	107.44	106.17	108.16	109.08	106.06	108.18	109.79	106.43	109.3	107.38	108.64	106.01	108.69	104.18	107.53	106.35	106.11	101.44	103.85	105.12	107.85	103.1	106.97	105.98	107.12	104.92	108.46	104.15	106.12	104.88	105.02	105.62	110.81	105.21	104.76	105.2	108.19	105.04	106.55	105.75	107.38	108.55	106.79	110.21	105.05	107.14	108.37	107.11	110.07
106.56	107.34	106.28	108.51	109.54	111.47	109.31	111.17	107.68	108.89	108.2	108.65	105.09	106.13	108.3	108.36	107.87	110.74	107.88	107.62	108.91	106.86	104.56	107.19	106.74	109.44	107.37	107.39	108.26	107.31	108.89	108.5	106.44	106.6	106.04	105.43	111.56	109.04	109.64	109.41	105.09	109.68	108.19	107.58	109.34	108.77	111.38	107.19	107.39	104.73
106.53	110.27	106.79	104.9	108.4	107.89	105.66	106.79	105.51	106.18	106.63	105.6	105.08	105.65	106.3	107.14	105.65	109.11	104.67	109.78	106.08	107.96	103.41	107.86	107.35	101.89	104.81	107.92	110.42	106.71	107.63	106.27	107.89	105.23	104.06	104.36	105.56	103.6	104.92	104.58	106.68	109.19	106.49	106.61	105.64	104.09	107.82	108.71	105.93	106.94
107.42	103.18	106.98	111.98	105.52	108.57	107.18	103.47	106.44	108.73	103.81	106.96	107.85	106.28	105.83	106.3	108.29	105.03	108.66	106.96	101.92	107.78	107	107.65	102.34	107.78	104.64	107.31	110.43	107.14	104.72	106.78	105.55	105.69	105.89	106.35	106.51	107.39	108.15	105.38	104.82	105.94	105.47	106.31	104.78	105.29	105.93	107.4	104.18	107.76
97.084	98.041	102.24	98.938	101.57	98.702	98.901	99.623	97.115	96.898	97.246	95.447	98.999	96.402	96.286	98.125	95.444	99.957	97.762	96.439	99.38	95.471	97.905	98.337	100.71	101.45	100.82	96.38	98.971	98.081	97.795	96.339	96.972	100.44	96.805	96.076	96.449	97.101	99.858	98.528	101.78	100.27	99.2	98.354	97.864	97.202	95.008	96.138	97.026	99.457
99.698	101.29	101.29	95.521	100.97	99.42	99.088	99.472	98.33	100.91	98.386	99.445	96.203	97.125	100.21	98.268	96.736	103.98	101.05	97.839	97.651	96.255	98.398	98.165	98.452	96.896	97.341	99.054	101.78	98.245	98.86	97.704	101.15	98.116	97.569	99.909	99.37	97.637	99.56	98.328	98	99.717	96.837	98.567	101.95	101.46	101.47	100.8	98.134	101.57
110.52	113.46	112.07	111.22	110.94	112.99	111.98	112.05	108.07	108.91	111.01	108.73	109.87	112.19	111.54	109.37	112.32	111.35	109.77	109.84	111.21	111.69	109.31	108.9	107.85	110.1	105.69	110.7	110.35	112.68	110.3	112.9	109.97	107.19	109.74	110.61	110.92	111.02	114.25	108.77	111.61	111.22	108.89	111.11	110.57	109.47	109.48	110.68	113.1	109.38
101.56	100.1	103.08	104.36	98.201	98.249	100.28	98.987	100.45	96.577	99.072	98.493	102.1	100.73	101.08	97.356	102.75	99.217	101.25	99.614	99.205	96.208	99.899	100.96	99.475	98.245	100.59	96.186	100.87	101.17	100.8	99.196	98.907	103.27	101.25	98.905	98.649	99.941	100.51	99.685	102.28	101.26	98.444	100.19	98.484	99.404	100.68	99.807	102.98	100.24
94.928	97.167	100.52	98.604	99.524	97.644	96.973	97.398	98.272	100.05	100.54	97.435	96.88	97.449	97.697	97.687	98.279	95.469	98.962	99	97.268	97.617	98.555	100.74	95.996	98.016	96.239	94.957	96.463	98.965	100.27	95.566	96.228	97.643	97.445	95.112	95.003	98.242	94.567	96.654	97.28	96.568	98.078	97.821	98.929	95.449	97.294	98.643	98.664	99.566
111.1	108.04	108.44	110	108.34	105.91	104.27	109.52	107.29	107.72	107.53	106.42	106.84	106.81	107.54	108.32	106.5	108.27	107.79	106.05	107.65	105.32	107.63	104.76	107.76	111.87	107.53	107.85	106.05	108.86	107.67	106.84	107.71	105.42	111.56	110.05	105.43	107.74	106.8	108.25	109.14	109.98	107.62	108.21	106.55	106.92	107.24	108.48	104.66	108.43
110.7	107.42	107.22	106.25	109.89	106.78	104.41	107.99	108.43	106.44	105.49	106.88	105.46	106.73	109.31	108.95	108.16	107.64	110.11	111.17	105.86	105.69	107.28	107.41	107.78	108.18	106.55	109.17	109.79	109.28	108.72	110.48	108.83	110.85	109.11	106.93	109.89	108.03	109.52	110.29	107.46	109.85	106.94	109.35	109.6	105.79	106.71	106.66	108.76	108.12
105.09	104.48	108.2	110.25	109.77	107.41	108.58	108.53	108.73	111	108.44	110.2	105.98	109.44	110.25	109.28	114.15	108	108.47	112.82	105.99	109.53	109.36	109.42	106.39	109.62	106.77	109.13	107.64	108.41	105.22	106.86	109.06	107.17	107.96	106.33	106.79	107.66	111	111.14	109.53	107.5	107.14	103.3	108.66	109.05	107.67	110.2	107.41	104.37
101.29	99.649	100.51	102.03	101.15	98.39	101.11	100.54	102.35	101.79	103.15	97.779	101.18	99.052	102.6	98.958	101.27	100.31	102.05	102.5	101.26	100.14	99.884	100.66	100.41	100.13	101.06	97.002	99.674	102.79	102.93	99.733	99.612	99.587	103.64	99.105	101.61	98.575	97.591	101.88	97.545	101.11	101.71	98.424	100.58	104.27	100.88	102.22	98.625	102.71
110.91	106.33	105.85	108.29	110.37	107.07	106.61	107.96	107.23	105.69	108.1	108.9	109.37	107.64	107.41	107.99	108.15	109.51	106.44	107.34	107.76	111.16	109.8	106.29	109.5	108.61	106.9	107.58	108.04	108.7	109.17	111.16	110.49	109.6	110.69	105.82	106.13	108.52	109.46	106.7	107.8	108.03	108.83	108.56	107.64	108.48	113.47	108.88	109.03	111.77
106.33	110.09	107.74	108.4	106.07	111.12	108.28	106.3	107.02	105.62	107.56	112.06	107.85	110.93	107.08	105.96	110.26	106.96	108.53	107.42	107.6	108.74	106.06	106.4	106.94	106.75	104.95	106.15	108.28	108.93	107.5	109.02	109.59	110.53	109.58	107.09	106.18	110.26	108	108.17	107.39	106.66	108.93	105.62	107.07	107.38	108.28	108.62	106.61	107.15
105.31	105.54	103.96	105.17	107.29	105.73	105.27	108.78	108.8	102.86	104.62	106.28	105.87	103.3	105.9	103.14	105.4	107.12	105.34	104.08	107.15	107.07	107.85	104.4	105.44	109.37	105.5	104.7	103.72	105.14	105.53	106.05	106.72	103.57	104.97	107.7	105.89	105.76	105.81	105.65	105.44	106.25	103.98	103.67	105.8	103.83	106.62	107.13	104.71	100.5
95.968	102.63	103.23	97.919	102.16	100.14	98.334	97.734	99.292	99.685	97.888	99.422	100.49	99.416	99.971	99.728	100.56	102	98.706	100.66	98.815	98.163	102.26	98.045	99.114	99.802	98.983	99.619	95.524	100.31	100.03	98.034	97.861	99.048	99.701	98.303	101.67	98.589	99.431	98.327	96.468	98.301	101.38	99.161	98.934	95.511	99.216	100.54	99.806	99.822
106.09	104.53	105.56	104.42	103.88	105.1	103.82	107.88	106.22	107.93	105.01	107.48	103.48	106.34	101.62	105.1	108.54	106.44	104.98	105.68	105.31	103.35	105.61	104.52	107.54	102.01	110.03	105.5	106.13	107.32	104.18	107.87	105.16	106.72	105.05	102.93	104.1	103.18	105.19	106.92	101.79	107.49	106.44	104.5	105.47	106.57	105.92	105.51	106.37	106.08
107.53	107.32	109.24	108.49	107.94	108.93	108.25	108.49	109.75	110.76	106.51	107.52	110.7	109.51	111.22	108.41	110	109.44	108.75	108.84	107.78	105.65	104.55	105.12	109.14	110.16	112.26	109.63	106.23	109.38	108.87	107.02	106.82	107.85	106.86	113.45	105.31	109.8	108.43	107.53	105.5	108	106.89	109.37	109.41	110.74	108.87	105.23	109.37	108.82
113.11	110.18	109.14	111.51	109.47	111.09	110.39	109.08	108.76	106.28	110.28	106.87	110.31	111.04	111.5	110.27	109.51	108.83	109.68	113.58	112.61	110.59	111.68	110.51	111.17	111.04	110.01	109.11	110.1	108.45	111.16	111.07	110	111.72	110.29	110.59	107.39	111.22	112.43	108.58	110.08	111.81	108.53	113.73	108.13	108.59	112.57	113.08	113.15	106.8
106.56	102.3	108.18	106.27	107.43	105.95	108.35	106.12	106.25	107.96	105.86	107.89	111.19	103.03	108.48	105.33	104.07	104.47	104.96	106.9	106.35	105.58	106.36	102.52	103.42	105.63	105.96	105.87	106.92	103.57	105	104.86	106.78	104.7	105.25	106.82	103.79	102.49	104.76	107.01	110.49	109.65	107.16	106.44	107.6	105.15	109.77	101.02	108.91	106.59
101.94	99.547	98.7	104.19	99.745	102.29	101.97	99.447	100.37	102.25	100.57	100.46	99.677	99.862	99.997	100.68	99.432	100.45	98.023	101.06	103.38	103.43	100.3	96.972	101.12	102.29	103.4	101.65	99.293	102.14	102.67	99.369	99.486	99.033	100.89	101.5	101.66	100.37	102.35	99.094	99.24	101.9	101.9	101.33	100.54	99.064	99.807	100.12	101.74	99.756
107.02	106.64	103.66	107.49	109.39	108.99	104.88	108.41	105.2	109.57	107.56	108.4	109.47	105.96	106.07	105.94	108.44	106.79	108.73	110	106.61	107.46	107.47	109.56	107.18	107.31	105.92	106.82	107.44	106.2	106.88	106.83	109.12	110.59	107.75	104.67	109.44	104.84	107.52	105.99	107.14	107.23	109.04	105.26	109.58	110.11	106.58	109.36	109.83	110.28
110.47	106.91	109.23	104.02	109.43	110.61	107.22	110.57	107.24	107.7	107.66	108.29	109.65	109.12	108.64	107.66	106.93	108.28	113.42	108.5	108.53	108.47	106.92	110.12	112.14	111	110.07	109.96	110.07	110.2	111.71	110.68	107.47	110.18	107.99	108.14	106.65	110.35	110.64	107.54	107.6	107.04	106.52	106.83	107.18	107.06	109.29	110.42	107.18	108
103.96	106.59	104.87	105.91	107.59	104.97	108.04	107.08	104.67	107.24	104.81	106.54	104.54	106.2	104.51	105.24	106.47	104.88	103.94	105.13	107.45	107.41	104.95	103.78	107.69	103.43	104.12	107.17	104.29	104.05	104.19	104.57	108.45	103.66	103.7	103.84	105.2	104.4	105.46	105.7	108.79	105.78	103.29	102.62	105.84	105.15	101.12	107.36	104.54	106.09
109.29	107.8	105.83	110.4	105.42	108.1	109.15	108.29	106.55	104.93	106.49	108.21	107.12	105.51	107.34	108.7	107.14	108.19	107.16	109.73	106.46	108.1	108.88	108.52	104.27	107.21	110.03	106.03	107.1	109.16	106.19	109.5	108.2	109.8	104.71	107.34	107.51	106.39	106.94	105.17	103.33	107.95	105.96	109.15	108.94	106	107.26	107.77	110	106.22
108.61	107.77	107.14	108.41	107.62	109.69	106.67	106.07	108.04	105.14	105.45	106.01	108.63	110.49	104.04	109.4	106.78	109.06	107.22	107.23	109.61	106.53	109.85	106.01	108.38	107.05	106.62	104.68	105.51	107.52	107.03	104.67	108.09	105.12	108.5	104.53	105.6	106.19	106.93	105.15	105.92	106.22	107.43	108.77	106.46	107.01	110.32	107.17	108.49	108.06
105.3	104.46	106.76	104.11	109.48	110.37	108.03	108.3	105.37	106.24	108.74	105.86	107.34	105.53	104.41	101.94	106.07	104.29	103.91	107.29	101.67	105.65	104.08	107.63	104.52	106.52	103.37	106.4	103.38	103.49	104.36	103.2	108.42	104.72	104.64	107.86	108.07	105.02	107.28	103.5	107.31	107.5	106.97	106.07	103.11	109.12	107.21	102.71	103.21	105.2
104.73	107.05	110.21	108.82	108.61	109.92	110.51	109.17	107.61	110.58	109.6	107.91	106.69	106.88	105.92	109.18	110.4	107.38	108.58	108.07	108.08	108.94	108	109.04	108.25	110.29	107.69	104.34	108.43	105.94	107.52	105.35	107.79	108.98	109.92	105.84	109.54	109.13	108.28	107.89	107.29	108.14	103.75	109.14	105.77	107.82	108.89	108	104.26	108.2
108.5	106.08	109.09	109.53	106.67	107.38	109.13	107.92	111.2	106.92	111.19	110.83	107.99	108.77	105.7	109.24	107.8	109.34	108.36	109.19	111.19	106.41	108.58	108.03	108.94	109.36	106.32	110.35	108.59	107.75	109.33	109.62	108.9	106.22	108.16	108.54	108.89	109.25	107.96	111.11	108.09	106.76	110.81	109.25	109.03	109.57	108.66	110.15	107.93	110.21
97.778	101.71	98.19	102.12	103.47	101.39	97.916	105.42	103.58	97.937	99.102	97.928	99.445	101.97	100.92	101.19	99.443	102.13	99.538	103.43	100.3	99.605	102.49	100.73	102.14	98.728	103.03	104.63	99.665	102.56	100.54	101.03	104.2	101.14	102.62	99.813	106.2	100.42	104.01	100.15	103.38	99.499	101.3	100.79	101.28	101.41	98.723	101.2	101.95	98.218
99.902	100.25	100.78	100.96	101.61	101.08	99.078	100.57	99.368	102.12	99.806	99.692	101.43	100.32	100.21	99.341	100.71	100.2	99.676	103.76	101.25	99.189	102.31	101.27	101.3	100.48	101.6	100.83	97.844	101.73	102.49	100.21	100.01	103.17	101.34	101.35	99.481	100.71	98.5	99.083	99.927	97.426	99.022	100.74	101.7	102.58	97.736	100.61	101.19	101.63
108.3	106.28	107.49	104.45	106.55	107.95	105.04	105.8	105.73	107.83	108.56	105.94	110.1	109.5	104.26	105.05	107.77	106.16	109.57	105.85	108.13	104.56	107.26	107.27	110.34	110.22	109.8	103.76	108.21	104.59	106.61	107.95	106.67	105.41	104.58	108.22	106.94	103.15	103.67	105.41	108.24	107.83	108.17	106.35	105.84	110.45	106.82	105.24	105.03	107.6
102.35	97.469	98.597	102.85	101.41	101.14	101.82	100.35	102.79	99.544	102.41	103.07	98.891	101.64	102.24	100.15	101.04	100.74	104.88	101.83	102.72	100.68	101.41	98.721	101.25	98.33	103.39	99.548	99.106	101.92	98.918	100.7	100.48	99.522	99.743	101.24	101.27	101.67	103.37	102.83	102.38	101.93	98.509	101.22	99.284	101.56	102.48	102.07	102.38	102.22
103.89	107.08	103.79	107.21	104.53	103.37	105.72	105.07	107.92	104.69	106.49	106.15	107.22	105.24	108.76	104.71	102.85	103.66	105.07	105.65	106.1	106.2	107.8	107.32	103.65	108.6	109.2	105.68	107.59	103.12	104.05	107.92	107.54	106.85	107.8	106.26	106.53	107.12	104.23	106.31	103.83	111.25	104.88	103.59	106.3	105.96	107.39	105.46	105.61	104.38
105.26	106.83	105.16	105.05	105.87	103.2	107.39	105.71	104.82	102.83	104.4	105.91	105.7	105.18	105.39	103	107.06	106.68	107.81	106.13	106.76	103.29	105.27	103.16	106.6	105.46	107.69	104.87	108.07	110.24	106.09	104.96	107.9	103.13	103.37	108.79	106.23	104.66	105.15	104.16	104.68	107.21	108.53	105.5	106.14	105.46	106.3	105.3	107.72	105.07
99.185	98.03	98.495	99.663	98.454	99.889	94.948	100.27	97.739	96.767	95.689	94.803	98.627	96.073	101.74	100.08	99.213	97.35	95.06	96.84	96.029	100.59	98.976	99.204	97.842	98.313	95.198	96.244	96.482	98.375	100.03	96.766	94.754	102.86	98.271	99.168	98.574	95.391	98.375	97.952	93.721	96.194	98.685	97.485	98.325	102.75	96.459	95.634	98.298	99.166
105.35	104.29	105.85	107.03	105.7	102.75	104.73	107.9	107.3	105.88	105.21	105.23	105.63	102.21	104.8	108.99	106.43	106.81	106.29	107.36	104.64	108.22	107.03	105.67	103.59	105.65	103.58	106.57	106.79	108.11	105.42	102.66	105.5	104.52	107.15	108.25	104.08	107.16	108.1	105.67	106.84	107.58	104.43	103.7	104.1	107.08	106.8	102.65	104.37	107.15
99.22	101.17	100.49	98.488	98.664	97.301	98.708	101.51	96.757	98.709	98.178	98.31	97.469	97.186	102.4	98.246	96.527	99.583	97.73	97.73	100.35	94.359	99.311	96.585	99.044	98.711	101.06	96.132	97.37	96.339	100.84	99.954	96.946	101.11	98.367	97.805	98.307	101.44	98.803	98.964	98.12	101.1	100.92	99.412	98.928	99.184	98.808	95.742	98.617	99.544
105.41	106.78	105.01	104.72	103.9	104.07	105.17	106.03	104.56	106.14	105.53	105.65	105.2	106.75	107.06	109.53	105.8	103.39	107.91	104.18	105.11	107.07	105.25	106.04	106.78	107.3	106.6	107.34	104.54	109.4	106.76	105.19	103.41	107.1	104.12	101.58	105.8	105.64	105.17	103.66	105.55	109.06	107.75	108.85	108.85	105.83	103.69	104.47	104.8	107.68
109.16	106.21	106.93	105.8	109.14	108.42	106.72	106.86	103.37	106.54	106.4	109.61	107.51	104.99	103.39	107.31	103.32	106.2	106.06	106.57	108.06	106.06	104.02	107.57	107.41	106.69	108.71	105.6	106.98	108.53	106.16	105.6	107.09	105.59	108.11	108.1	108.9	108.57	104.73	106.5	107.75	107.28	105.28	106.14	107.36	108.32	106.67	104.46	105.35	102.62
105.08	106.48	105.4	107.52	106.87	104.3	107.03	104.32	105.84	104.27	106.62	110.03	112.03	108.51	106.07	103.84	106.7	106.41	108.54	107.21	109.02	105.7	105.35	106.98	106.22	104.12	104.19	105.22	107.99	104.5	102.81	107.1	107.95	107.5	103.38	106.73	104.63	106.24	105.76	107.34	105.97	103.44	103.67	105.42	104.28	110.88	105.54	104.69	105.26	105.37
107.43	108.43	109.09	107.57	106.96	106.3	104.37	108.34	107.61	101.23	106.25	103.84	105.98	109.08	107.46	107.66	106.98	107.28	108.74	105.71	106.48	110.47	104.99	104.37	102.3	104.84	106.41	107.39	105.81	103.31	107.35	108.73	108.63	106.96	104.43	108.59	104.29	109.46	108.16	107.7	105.25	107.43	107.47	105.86	108.24	107.49	103.68	107.58	107.22	107.23
110.54	105.78	107.32	106.74	105.17	107.15	108.35	108.53	110.58	105.67	108.6	107.7	108.12	108.17	105.44	110.62	107.69	107.35	111.11	108.21	108.77	107.67	112.44	107.81	110.95	109.26	107.05	107.5	111.56	108.13	106.48	108.67	108.65	104.33	107.19	106.19	106.66	111.11	109	109.42	110.06	109.52	109.55	106.59	108.68	105.03	109.77	108.94	109.24	108.62
105.16	109.6	108.65	109.78	104.79	109.58	109.32	107.4	107.37	109.29	107.58	109.76	109.93	108.64	106.59	110.25	111.19	108.4	109.8	108.88	106.92	107.19	109.36	109	109.23	106.49	110.72	109.32	106.02	103.7	105.54	107.58	112.86	110.08	106.9	109.86	107.28	110.27	109.19	106.99	106.13	111.17	106.83	109.22	106.01	104.26	106.01	110.72	108.15	107.08
109.59	106.02	109.28	109.2	109.14	107.3	110.12	109.18	108.46	108.75	106.71	108.59	108.36	109	108.47	110.98	109.2	109.4	109.13	107.69	108.44	108.08	105.97	109.17	112.32	110.37	106.23	108.88	110.36	110.33	113.04	108.15	108.12	109.01	108.17	108.49	105.52	109.9	108.8	108.41	107.23	111.97	108.1	111.13	107	108.36	108.69	108.77	109.85	109.02
107.95	108.25	105.24	107.23	109.52	107.64	107.79	109.39	106.86	108.78	111.39	109.77	109.34	110.58	109.99	110.05	108.65	108.58	106.02	107.31	105.38	106.12	109.03	107.88	106.63	106.71	111.16	110.07	107.29	106.69	108.45	108.91	104.35	108.23	108.25	106.03	107.43	104.54	107.68	107.98	113.58	110.29	111.04	108.65	109.48	109.03	108.34	106.3	108.61	105.29
107.06	107.95	106.77	108.93	112.24	110.2	106.93	106.78	105.89	105.13	106.55	109	107.92	106.64	107.78	109.13	105.8	107.56	109.09	109.62	109.64	105.77	110.23	108.71	109.08	106.7	108.78	109.65	109.26	107.51	109.4	106.42	108.88	106.98	107.29	109.26	108.49	109.09	110.41	112.59	111	107.57	108.82	105.25	106.59	110.45	108.23	107.89	111.16	108.47
105.66	110.95	109.95	107.71	110.15	108.85	108.59	109.46	108.57	106.7	107.32	106.79	106.95	110.97	109.4	105.76	108.41	107.66	106.42	107.87	107.34	105.73	104.63	109.12	108.4	106.5	111.28	108.03	106.34	104.56	106.98	109.32	107.07	105.28	108.4	106.06	104.83	107.73	105.53	111.83	108.21	109.1	107.74	106.79	108.28	107.29	108.16	107.61	107.22	105.48
111.06	107.95	109.36	106.28	106.48	108.23	109.81	108.17	111.29	107.94	111.52	106.42	105.03	106.62	106.8	107.45	109.97	110.7	108.07	106.44	109.96	106.63	107.08	109.85	107.24	107.87	108.7	107.6	108.24	113.14	109.87	106.63	109.18	109.18	105.72	110.69	108.67	108.23	109.94	108.47	105.85	108.36	105.89	109.77	111.58	108.86	110.8	108.27	106.24	107.68
98.058	102.5	96.242	98.454	96.577	99.263	98.903	98.632	97.713	99.233	97.35	95.994	97.836	101.62	97.907	95.67	97.409	95.133	95.74	100.41	96.936	96.817	99.942	101.47	99.409	100.21	99.07	96.958	97.655	100.75	98.352	97.938	98.392	101.79	98.152	99.544	99.637	101.3	98.914	93.652	98.455	95.329	97.241	100.22	96.782	93.188	96.764	99.278	98.168	100.08
108.86	105.61	106.47	111.84	108.79	108.36	108.32	111.01	109.09	112.38	103.69	106.58	107.83	107.41	106.76	107.31	104.93	105.9	109.03	109.59	106.25	109.33	106.35	109.58	109.21	107.03	107.97	107.05	108.32	107.45	109.06	108.15	107.63	109.02	108.04	108.57	108.4	111.38	108.19	108.06	109.49	109.11	105.32	107.77	113.91	106.81	107.68	106.32	109.05	106.94
104.42	105.68	108.52	107.01	105.29	104.28	104.22	102.19	103.83	109.35	105.96	107.57	108.68	107.95	104.25	104.89	109.08	107.26	107.25	107.98	106.13	106.42	107.5	102.82	104.52	108.07	109.41	107.57	105.36	104.89	107.69	106.97	105.86	106.9	103.95	107.51	103.71	105.05	106.71	107.47	105.62	107.07	104.29	107.27	106.56	106.45	106.91	103.91	107.07	110
107.45	104.78	105.95	108.4	108	105.78	104.88	107.17	105.87	106.51	106.27	106.3	108.43	103.17	107.09	102.82	106.98	103.31	105.27	106.43	101.79	104.84	104.79	106.9	108.47	103.61	104.08	106.76	106.24	103.07	106.25	109.01	109.02	107.98	106.67	106.89	102.53	106.18	109.17	107.04	105.97	106.63	104.67	103.73	104.85	106.95	104.59	103.09	102.19	105.41
99.838	99.795	97.618	97.053	98.171	99.536	97.581	97.469	96.276	96.475	100.18	98.08	97.028	97.029	97.212	99.98	97.712	98.935	96.159	97.412	96.082	98.766	97.76	93.407	98.009	95.944	97.332	102.2	100.65	100.23	95.416	101.18	98.636	98.213	100.02	95.465	98.093	95.408	99.229	100.38	96.929	97.269	99.069	96.775	97.175	100.23	97.759	97.143	96.276	98.68
106.25	106.13	109.43	108.79	103.55	105.98	104.75	109.92	108.92	105.35	107.56	105.79	106.32	109.45	105.83	108.33	107.1	108.33	106.7	106.98	104.12	107.17	109.42	106.55	106.15	107.94	109.34	105.21	106.67	104.65	104.22	106.31	107.24	107.97	105.88	103.9	107.23	108.16	105.93	106.21	109.04	103.38	107.93	106.49	108.95	106.21	107.52	106.55	107.54	109.79
99.281	98.747	98.293	100.1	98.666	99.122	99.22	100.8	101.54	104.36	103.73	99.933	99.825	100.65	97.462	100.43	100.55	100.49	101.93	99.286	99.806	101.66	99.676	102.87	99.198	101.45	100.69	101.39	99.305	98.637	102.63	101.08	95.921	99.97	99.16	102.04	100.09	98.744	100.71	101.76	100.45	98.864	99.517	102.25	99.25	101.24	102.28	99.452	104.05	98.447
99.991	97.711	97.717	99.198	98.302	98.099	96.962	94.995	98.224	96.89	97.124	98.197	96.056	95.535	99.703	96.226	98.604	97.2	98.919	97.476	97.433	96.967	97.717	97.59	96.454	96.772	96.31	98.295	98.717	98.048	95.97	98.338	97.999	99.365	94.841	100.02	97.655	96.986	98.252	97.363	93.619	95.261	98.216	96.609	96.228	95.126	99.901	98.379	92.618	97.451
106.42	103.53	107.25	105.37	108.66	108.86	104.84	105.91	106.81	101.94	104.47	106.24	105.41	105.13	108.38	106.55	106.44	104.67	103.6	106.78	105.73	104.68	103.26	103.58	106.15	109.59	102.87	105.87	106.15	106.37	106.59	104.61	100.39	103.13	105.77	106.45	106.33	104.39	107.17	103.4	102.49	104.85	106.05	104.38	108.92	109.71	103.51	106.4	105.53	105.34
106.73	108.18	108.96	109.77	111.72	108.63	108.53	108.92	108.48	108.8	106.17	108.35	108.77	108.67	108.82	110.57	107.24	110.22	111.18	107.19	107.11	107.94	109.87	106.99	107.36	104.7	108.65	106.74	106.45	109.45	105.17	110.07	108.43	108.41	108.61	107.31	107.4	107.94	108.12	105.78	110.74	108.11	105.57	106.67	106.98	105.86	108.69	109.06	109.28	109.53
109.8	106.77	109.79	110.69	110.39	108.2	109.45	108.77	104.69	107.13	111.94	108.06	108.72	109.96	109.35	109.18	109.89	109.94	109.52	106.37	109.67	109.05	106.08	106.35	108.42	105.28	105.84	109.45	108.71	106.41	108.64	105.07	108.27	107.49	108.14	107.13	111.61	108.32	108.97	109.64	107.71	110.31	107.62	108.99	108.61	109.89	108.14	107.68	109.18	108.44
103.84	102.91	105.65	105.88	104.54	106.02	106.25	105.08	105.3	108.2	105.36	105.29	110.98	105.67	105.75	104.02	107.32	107	105.11	105.98	104.65	105.59	103.41	104.32	105.96	102.73	105.19	107.62	103.72	105.19	105.7	103.63	104.67	107.29	104.43	104.49	105.47	103.76	105.82	103.73	105.06	106.57	106.66	107.32	104.75	105.68	101.95	103.04	103.85	107.5
108.48	108.47	111.74	107	107.72	108	105.06	104.56	107.42	108.81	106.11	104.74	106.87	109.71	107.18	109.13	108.81	106.73	109.66	107.06	111.45	110.62	107.23	108.06	109.06	109.08	109.05	105.64	108.27	107.62	105.57	109.11	107.61	107.62	106.99	108.3	109.07	107.48	107.88	105.78	111.58	107.46	107.93	112.19	105.52	105.46	110.74	111.16	107.81	106.68
108.17	106.75	109.44	108.97	106.46	108.52	106.59	109.29	107.97	106.53	110.3	111.11	107.24	109.11	108.68	105.63	106.11	107.33	106.66	111.06	110.17	105.67	110.11	106.17	107.96	106.68	109.17	109.45	108.66	109.36	108.16	107.6	107.88	108.75	108.23	109.13	109.54	110.02	105.21	104.75	108.77	108.56	109.76	108.87	107.86	110.13	103.77	110.6	105.48	106.95
96.923	98.137	98.077	101.61	96.807	95.42	102.83	100.39	95.399	100.23	99.598	100.02	100.04	97.996	99.519	98.857	98.657	98.829	96.938	101.11	101.27	98.451	96.025	99.49	101.14	98.811	99.682	98.426	100.78	100.38	99.893	94.984	97.581	100.19	98.549	99.239	99.94	95.171	98.997	99.846	98.382	101.06	96.823	97.438	98.333	98.792	100.29	94.183	98.459	96.104
107.6	109.74	106.37	104.18	109.03	108.94	104.45	106.97	108.67	105.93	106.5	109.21	108.79	107.26	105.64	108.28	107.53	106.74	105.46	106.35	106.75	110.32	105.63	107.4	107.77	108.19	106.16	111.61	108.91	107.04	105.67	110.53	105.19	109.52	105.75	107.03	109.39	106.13	110.82	105.62	106.7	108.97	108.44	106.88	109.64	106.83	103.15	108.61	106.85	107.3
104.89	102.54	106.59	103.65	105.8	108.76	106.4	104.02	106.17	106.04	106.54	108.83	105.48	104.19	104.48	104.64	106.34	104.74	103.14	105.74	106.2	104.13	107.06	108.18	104.85	109.4	107.57	107.22	104.43	105.82	108.2	105.51	106.83	106.17	107.88	107.72	106	102.59	106.42	107.4	105.88	107.49	105.42	107.69	104.92	104.06	102.71	103.92	107	105.33
111.06	106.92	112.24	106.01	110.36	105.9	106.74	109.14	107.46	108.41	110.83	106.94	113.77	106.97	103.64	107.64	108.76	110.51	104.8	109.29	106.24	110.23	108.27	107.02	110.75	109.05	107.19	106.74	106.47	105.79	105.21	108.26	108.04	111.69	110.34	108.98	108.2	107.51	107.44	106.06	109.56	112.6	109.2	110.55	107.63	110.99	108.42	108.69	111.35	112.09
104.5	106.05	102.85	107.16	105.5	105.48	104.35	108.57	105.34	104.7	105.27	103.93	106.33	105.58	105.49	106.67	106.98	106.83	102.26	104.88	103.62	104.3	104.25	103.68	104.3	103.95	104.99	107.02	103.06	105.89	106.15	104.2	104.7	104.27	105.41	108.72	107.99	103.65	105.48	107.66	108.16	105.44	108.36	107.97	105.23	107.41	105.79	106.77	104.59	104.03
105.08	107.25	106.9	107.47	107.15	107.23	106.57	104.96	103.69	108.25	104.96	102.92	105.36	106.12	104.25	105.54	107.59	105.64	104.89	107.36	105.06	107.2	105.46	109.43	106.97	105.01	106.78	103.15	104.1	108.5	106.85	108.76	102.4	103.73	102.93	103.68	107.76	107.76	104.79	103.29	105.02	106.35	104.66	105.46	102.52	103.33	106.33	104.9	106.19	107.11
110.17	107.9	106.28	107.32	110.21	106.53	108.01	110.1	109.85	106.94	105.97	106.58	107.5	106.77	108.19	106.28	108.23	107	107.69	106.09	109.18	107.62	105.76	106.02	104.92	102.72	105.29	105.84	109.11	109.27	107.72	106.17	104.38	105.18	108.36	106.7	106.83	107.11	105.12	112.24	107.73	106.84	105.82	106.88	108.93	108.89	109.5	109.52	109.47	105.69
98.366	98.836	98.883	98.279	99.044	97.956	97.446	98.388	100.33	98.706	97.78	98.58	97.397	93.947	98.212	98.974	98.297	93.96	95.969	99.866	95.492	99.735	94.188	99.582	97.686	97.081	97.467	98.995	100.02	94.869	98.002	100.08	97.47	97.793	97.194	102.92	97.056	99.625	99.229	97.565	102.15	99.194	96.836	97.74	101.12	99.021	97.392	98.064	96.346	96.659
109.29	106.96	108.27	107.3	108.2	110.31	104.56	106.47	109.02	109.21	109.22	106.32	106.61	107.82	105.01	108.25	108.63	108.59	107.33	110.34	108.86	107.46	106.75	107.93	109.18	108.21	113.1	107	105.2	109.99	107.27	107.92	107.57	109.84	110.15	109	108.67	109.56	106.85	103.8	105.21	111.08	107.91	108.02	108.65	111.19	107.19	109.14	107.56	104.07
111.37	107.06	107.3	107.31	105.93	108.15	105.9	107.37	110.01	108.9	106.26	107.48	104.8	107.32	105.94	108.63	108.23	109.24	103.51	107.28	110.19	105.55	107.77	108.56	104.68	105.53	111.48	109.51	106.33	107.88	105.73	110.19	107.44	109.19	105.92	109.99	104.4	108.38	108.41	107.02	106.84	106.84	107.83	104.67	104.17	107.84	107.39	108.47	107.06	104.98
108.01	108.29	108.19	111.08	106.24	111.89	104.5	109.23	105.99	107.66	104.43	108.13	109.14	105.44	110.45	109.78	107.75	111.73	104.53	107.48	107.71	110.09	106.77	109.39	106.96	107.32	107.51	107.19	107.56	111.05	107.9	109.89	109.95	108.53	109.73	107.68	104.53	108.25	111.54	110.49	107.33	107.27	108.03	107.22	107	108	107.21	106.73	108.33	109.73
107.79	109.06	107.82	106.79	106.48	110.3	108.79	108.49	107.98	110.73	107.93	108.49	107.69	105.96	110.41	108.47	108.58	108.46	108.79	108.33	109.74	104.94	109.89	105.69	105.17	105.89	107.86	107.58	106.95	109.7	109.01	102.57	107.84	111.09	106.07	110.28	108.69	107.36	108.09	109.65	107.31	109.88	110.82	110.74	108.51	108.45	107.64	105.19	108.35	107.02
108.1	110.67	110.06	108.84	111.53	108.17	110.91	110.62	111.81	110.3	113.35	110.18	112.24	108.46	111.37	108.94	110.21	109.17	109.56	109.29	107.99	109.01	110.89	110.09	111.13	110	110.15	110.21	110.73	110.9	111.98	109.2	111.81	111.78	109.82	110.39	112.2	112.57	110.6	108.02	109.23	112.24	112.78	111.93	112.24	113.16	111.68	109.86	112.21	109.51
104.33	104.3	107.12	107.86	107.12	104.89	103.54	106.37	102.43	106.66	106.21	104.14	105.52	107.95	106.03	107.2	104.43	104.85	105.44	104.1	105.3	104.58	108.1	102.03	105.63	107.92	105.64	108.32	105.92	105.9	105.86	103.31	106.69	105.91	103.27	106.77	104.47	106.05	103.89	108.05	107.76	107.81	103.74	107.23	106.8	105.17	105.49	106.09	104.84	103.58
107.11	106.54	104.48	105.11	105.67	107.54	109.01	109.94	105.26	106.28	106.42	107.64	105.84	107.16	107.26	109.83	107.72	109.64	106.34	106.18	103.09	104.43	108.66	105.93	103.46	107.36	105.71	105.7	107.05	105.63	102.18	108	106.16	107.9	108.34	105.93	102.88	104.86	105.57	102.46	104.48	104.23	103.02	105.29	102.87	105.87	100.84	101.66	105.25	107.5
102.48	100.33	100.82	98.105	98.695	101.44	100.53	102.35	101.22	104.85	101.78	102.29	103.75	100.67	100.42	101.79	100.46	100.61	106.06	102.14	101.54	102.67	99.083	99.194	99.685	100.31	98.001	102.34	103.67	99.957	100.9	99.311	102.2	99.759	97.018	99.293	98.384	99.542	99.969	101.94	100.96	96.938	102.21	102.12	100.8	101.03	100.13	102.33	100.99	103.52
100.47	95.185	96.063	94.881	95.668	96.868	98.584	98.49	99.277	98.138	97.144	97.084	98.797	96.664	96.865	100.58	94.806	96.711	93.687	96.726	99.477	98.574	98.73	98.286	98.499	97.485	97.918	97.575	101.15	99.443	96.765	98.814	100.43	99.968	98.665	98.011	96.977	99.247	96.452	99.218	95.979	95.875	98.7	98.147	97.851	97.291	98.555	98.902	97.621	96.549
109.52	108.94	109.83	106.54	107.33	105.79	106.52	109.24	107.96	107.27	106.62	107.59	109.98	105.72	103.39	103.74	109.4	105.71	108.56	107.06	111.54	108.09	106.93	109.56	105.16	110.95	107.35	106.88	108.69	106.02	110.94	103.97	110.26	108.01	108.14	109.35	106.43	104.31	104.52	107.46	108.88	108.03	110.55	109.46	109.95	106.74	107.84	109.69	106.49	105.94
106.95	108.83	110.12	107.46	109.88	108.68	106.46	106.57	109.98	105.02	106.17	108.65	106.42	104.83	108.78	107.47	104.87	106.24	107.93	109.66	110.13	103.87	110.76	107.89	106.9	105.03	109.27	107.76	106.67	109.12	107.64	108.68	107.2	109.07	107.1	107.03	107.84	105.13	106.59	108.03	108.53	107.22	106.36	106.1	106.79	110.68	108.61	109.95	109.49	108.27
106.25	105.17	106.22	109.7	106.93	102.49	103.23	104.46	106.92	106.51	104.45	103.44	109.5	104.33	101.44	105.13	106.95	103.27	107.15	105.26	106.69	106.21	110.85	108.3	105.77	106.63	105.7	103.02	108.17	106.89	107.66	105.41	108.16	106.54	104.75	107.14	106.2	105.19	105.44	107.07	105.56	105.85	108.18	105.16	107.04	104.99	103.84	109.95	108.4	105.88
106.47	104.96	108.14	103.72	110.38	106.43	106.68	105.87	104.95	107.31	105.62	109.78	105.62	106.59	106.66	105.9	105.97	105.68	107.35	107.29	105.88	108.27	106.78	107.38	106.89	107.92	106.97	106.15	107.61	105.82	107.79	109.35	107.37	108.17	106.63	103.46	104.44	108.78	106.14	108.33	106.57	105.68	103.54	106.06	106.23	105.08	105.59	103.94	110.04	109.41
101.81	107.43	109.47	107.27	106.3	103.27	108.18	105.71	103.15	105.02	106.8	108.01	104.47	104.92	107.82	107.08	105.81	107.66	104.85	107.5	103.3	107.19	104.97	105.49	103.86	103.49	102.9	106.74	105.01	105.9	106.05	110.76	103.72	103.46	108.15	106.91	102.6	106.66	107.05	105.8	104.25	103.62	105.67	104.94	106.74	105.89	107.13	104.44	103.62	103.97
103.91	106.64	103.7	107	104.33	107.82	108.2	106.2	106.41	105.62	105.35	106.14	106.8	108.64	106.04	106.98	107.28	104.8	106.56	109.14	104.78	104.97	106.41	105.31	108.14	108.5	106.83	107.75	109.71	108.46	105.5	104.99	103.81	102.79	105.44	106.97	107.53	104.78	107.94	105.93	104.72	102.79	101.55	108.01	103.5	106.47	108.96	104.58	108.21	105.26
107.75	106.71	106.31	102.83	101.59	103.85	106.97	104.11	105.07	107.99	103.28	104.86	110.72	106.4	108.85	107.04	107.8	104.91	108.23	104.93	103.68	106.81	104.78	107.35	105.09	104.13	107.38	105.85	104.5	103.91	103.28	105.62	108.99	105.98	106.69	106.42	107.13	107.41	106.57	106.19	105.7	106.5	105.89	105.83	104.13	102.37	104.45	107.29	108.14	105.87
107.83	109.09	105.91	109.34	107.54	108.18	109.28	107.32	111.67	107.49	105.67	107.29	107.09	108.74	108.48	107.36	107.37	109.85	109.92	108.23	111.49	107.9	110.91	108.08	110.33	107.11	108.25	107.98	107.16	109.87	106.86	107.27	109.19	109.3	109.29	107.63	109.1	106.82	108.06	110.29	106.2	104.79	108.23	104.52	109.04	109.33	110.9	108.02	106.87	108.81
109.05	107.27	110.17	109.19	106.99	106.75	105.93	107.3	105.66	106.76	107.8	104.95	107.09	107.83	106.3	107.5	105.57	105.86	107.66	105.49	106.57	104.35	103.49	103.8	104.11	109.4	109.15	108.21	106.1	108.44	105.53	108.75	103.95	104.84	107.53	104.39	108.92	107.42	107.83	108.95	105.72	107.06	106.14	107.95	108.48	105.72	105.24	104.1	107.22	106.73
106.92	106.58	107.42	109.96	106.43	107.4	110.35	108.87	111.8	110.05	109.32	107.57	110.02	107.84	108.8	108.63	110.94	106.72	106.37	109.83	108.17	107.43	107.93	108.12	109.02	104.9	108.98	104.83	109.87	110.64	109.34	104.96	107.76	105.75	106.33	110.15	108.02	107.45	109.68	107.92	107.54	104.97	105.73	108.52	109.52	108.58	112.45	108.93	107.84	108.5
103.79	103.73	108.95	104.92	106.82	105.32	106.7	104.93	107.79	105.76	105.4	104.21	103.44	108.57	108.45	105.29	105.69	107.2	106.53	110.28	104.78	106.91	104.62	105.91	106.18	107.04	108.23	104.92	107.02	104	103.74	104.75	104.7	106.48	105.62	103.86	105.79	107.59	103.72	103.75	105.61	106.16	102.79	106.28	105.96	102.44	102.35	103.19	106.8	102.63
104.06	104.5	102.3	106.78	103.58	105.74	105.82	105.54	104.59	102.17	102.96	104.71	103.85	103.07	105.75	103.1	107.12	106.88	106.84	105.87	105.11	105.27	107.09	106.97	105.84	105.39	105.13	109.24	108.44	102.99	106.69	102.95	104.29	107.65	103.29	105.14	106.86	106.48	103.61	105.8	103.51	107.37	103.37	105.46	104.81	104.84	109.6	103.74	105.9	105.44
105.35	106.02	105.68	106.09	106.65	110.47	106.61	105.15	104.17	105.92	107.64	106.94	104.16	104.3	106.1	106.35	105.73	108.63	105.93	106.11	106.82	102.91	105.88	107.42	105.18	104.02	106.67	103.84	104.55	106.65	109.02	107.26	105.24	106.68	108.95	105.84	102.71	103.75	104.59	107.92	104.43	102.87	102.16	103.57	102.94	106.51	104.21	107.34	101.75	107.56
107.67	106.75	105.3	105.09	104.46	107.58	105.73	106.24	106.98	106.02	103.71	104.06	106.21	108.38	106.73	105.67	104.64	105.68	103.64	105.92	102.9	106.85	105.74	105.9	107.54	106.11	104.42	106.45	105.29	108.8	105.54	103.94	104.21	104.97	107.16	106.11	107.16	102.37	104.92	105.66	105.49	105.58	109.51	106.6	104.08	104.99	104.87	106.3	105.54	105.33
113.16	112.13	108.23	108.89	112.32	113.34	111.95	106.82	104.42	113.66	108.72	114.25	113.23	109.15	110.16	107.99	115.1	113.65	108.09	109.86	108.74	110.16	110.73	106.4	110.53	112.97	110.88	113.34	107.98	109.65	111.63	106.33	111.05	108.53	111.61	109.45	110.45	111.34	110.74	111.03	111.35	111.21	108.45	108.98	113.82	112.49	110.53	109.33	109.91	109.56
108.89	109.31	108.79	108.71	107.12	106.97	112.33	109.05	107.79	108.79	108.95	108.71	110.17	111.24	108.26	107.22	107.94	106.72	105.96	108.42	107.05	105.47	110.1	109.91	108.87	107.4	108.1	108.47	108	109.33	109.41	108.95	106.95	112.41	106.88	105.74	108.26	108.09	110.62	107.57	105.18	107.16	109.03	107.38	110.86	103.72	106.48	107.19	106.85	111.33
108.35	108.15	108.31	108.3	108.39	110.02	106.47	109.58	111.48	109.14	109.14	106.91	107.4	109.74	109.07	110.38	104.68	107.92	106.51	106.18	109.64	109.76	106.4	108.04	107.9	108.51	108.59	107.26	105.84	109.46	110.91	107.95	112.16	109.92	108.01	107.91	107.58	104.73	109.68	104.54	111.32	110.24	108.72	109.12	107.27	107.54	109.35	109	108.52	106.27
105.72	102.79	104.17	106.11	106.46	108	106.47	105.11	106.92	103.94	104.94	106.84	100.14	105.81	104.07	104.62	103.88	104.89	103.69	105.76	106.24	104.49	104.87	104.15	105.81	105.64	109.52	105.33	105.39	103.36	104.13	108.2	104.4	105.06	103.69	106.58	105.78	104.29	103.51	102.66	107.04	103.57	103.96	104.51	103.15	102.43	107.24	105.21	106.94	105.11
101.8	99.763	100.35	101.82	95.857	97.504	99.329	100.84	101.1	102.66	99.912	102.5	100.12	99.324	99.012	103.04	101.76	100.16	98.446	101.9	100.92	100.07	99.338	101.29	100.18	101.15	99.224	98.153	99.186	104.07	100.22	102.17	100.93	99.654	97.281	102.84	101.13	101.68	99.338	98.354	103.06	97.922	98.731	100.01	100.53	99.11	101.25	101.48	100.57	98.945
107.74	106.36	107.95	106.31	111.48	107.66	110.47	106.41	108.41	109.25	109.57	110.91	110.28	109.47	110.4	107.07	106.11	109.19	109.39	110.87	110.83	112.07	108.27	108.29	108.5	108.75	106.15	106.54	107.7	108.69	107.37	109.39	111.8	107.49	107.8	107.92	110.55	109.38	106.53	108.62	105.1	111.2	110.57	108.16	108.12	111.38	107.85	109.68	109.75	108.69
103.12	103.47	103.99	103.18	99.898	103.31	99.667	103.45	99.966	103.94	102.1	103.6	103.13	102.77	98.799	102.18	101.77	103.35	100.05	98.93	100.78	101.43	100.73	101.11	98.614	101.49	99.471	98.806	103.9	103.37	98.163	100.1	103.5	98.026	100.48	99.211	101.79	102.38	102.47	101.56	99.624	102.08	100.47	100.97	100.6	99.656	100.04	100.7	98.523	100.8
105.74	106.1	105.3	104.72	106.05	108.69	108.93	105.67	107.31	108.92	106.09	105.21	108.79	107.31	109.43	106.33	106.55	106.14	107.59	105.34	107.78	107.69	106.13	105.93	105.65	103.29	105.45	109.25	106.34	107.68	105.78	105.83	107.87	106.34	105.95	105.43	106.77	108.06	105.76	106.38	106.37	108.14	105.08	105.21	104.41	109.66	107.2	104.33	107.92	105.38
105.69	107.78	105.72	106.08	104.93	109.44	106.48	106.6	105.96	107.31	105.6	105.1	104.22	107.14	106.57	104.44	104.7	106.56	105.41	106.64	103.93	108.46	101.84	104.18	106.63	105.66	104.22	106.32	106.26	105.44	104.34	108.29	106.59	102.89	108.4	106.18	104.14	105.59	104.01	105.61	102.12	103.24	104.58	106.5	106.32	106.95	109.75	106.47	103.22	104.77
106.33	104.84	107.35	105.49	106.84	104.79	100.82	101.21	104.91	106.9	110.24	104.61	104.55	103.07	105.8	101.41	104.56	104.34	105.01	104.99	104.59	105.6	110.71	106.68	107.66	103.56	103.96	107.83	106.38	109.52	107.65	105.3	106.14	104.99	103.7	107.29	107.03	107.12	107.92	104.32	107.38	106.62	105.64	105.84	105.69	108.47	107.49	106.37	104.86	109.58
110.61	106.11	104.35	106.64	105.11	107.98	104.41	106.35	105.42	106.01	106.46	106.87	107.06	103.89	106.13	106.91	107.68	107.92	101.74	105.83	106.14	106.55	105.79	107.15	108.86	106.15	105.07	107.93	108.19	105.53	106.82	105.55	107.01	105.08	106.75	106.95	105.69	106.9	106.78	104.92	106.1	105.27	109.36	106.91	106.12	102.23	107.63	108.23	106.86	108.02
100.64	99.563	101.19	101.19	97.479	101.49	101.32	99.274	101.18	99.041	99.98	99.285	103.09	99.452	101.45	97.551	100.37	100.39	99.453	99.136	97.813	103.93	101.52	99.642	100.04	99.605	98.603	100.97	97.816	101.91	102.08	99.357	98.744	103.7	102.44	101.19	98.568	101.71	97.759	99.65	98.573	102.01	100.88	100.3	102.09	99.609	99.494	102.27	98.915	102.1
99.264	102.96	97.665	96.361	98.107	98.502	100.96	99.318	99.028	102.24	97.003	97.216	100.34	98.377	100.14	100.44	100.09	97.002	101.81	100.68	98.745	93.816	99.517	101.08	99.054	100.08	98.735	98.345	98.883	96.511	100.35	96.158	98.944	102.85	98.011	96.001	98.052	96.621	101.4	97.097	96.646	98.66	98.895	100.68	98.678	100.68	98.811	97.368	98.437	97.523
108.47	107.27	109.13	110.68	107.45	109.16	107.58	112.63	107.5	107.73	107.69	106.61	108.39	108.08	108.81	105.76	106.28	111.66	107.64	108.39	106.06	109.73	107.22	107.39	109.34	108.14	109.88	105.92	108.97	105.59	107.82	108.68	111.6	106.06	109.37	109.91	107.11	106.86	109	108.89	106.74	106.42	105.8	104.45	106.86	109.03	108.86	107.04	106.49	109.15
110.57	108.88	110.19	107.27	107.26	111.4	107.89	109.97	111.75	108.54	112.63	109.45	108.66	111.23	110.88	109.28	108.27	111.93	111.86	111.51	109.33	112.84	112.23	110.66	111.1	109.75	111.01	112.03	108.21	109.03	110.67	108.78	110.27	114.3	114.11	110.84	111.63	109.94	108.9	113.43	111.44	110.06	110.75	111.2	110.03	109.08	111.5	109.12	111.2	110.62
109.77	109.14	109.53	105.58	109.33	107.44	108.49	104.19	108.24	104.7	104.89	108.66	109.3	107.13	107.57	105.57	108.5	106.14	111.17	104.61	108.82	109.3	108.17	109.11	107.02	105.36	109.05	109.67	105.38	108.13	104.95	104.53	107.97	110.16	108.47	107.55	110.35	107.92	106.5	106.31	106.79	109.37	109.13	109.9	108.06	108	104.29	108.57	109.01	106.43
96.991	98.877	97.866	100.29	99.149	100.28	101.95	100.31	100.79	99.256	94.513	95.057	95.532	99.129	97.521	100	97.214	99.179	96.772	100.16	100.12	101.09	99.168	97.519	100.12	98.572	101.58	98.634	97.585	95.724	98.84	94.317	100.89	98.397	99.034	95.93	96.969	95.056	99.71	98.603	94.918	98.92	96.676	97.51	98.901	98.563	97.446	96.476	99.499	101.75
99.396	96.13	99.011	97.26	98.135	98.268	98.621	97.18	96.842	99.355	96.47	97.323	100.81	97.157	98.633	99.903	97.209	95.161	98.192	96.754	97.781	95.881	99.943	98.072	98.518	98.563	103.12	97.463	100.26	95.871	97.342	97.124	97.55	99.609	97.09	100.65	98.165	96.708	101.21	97.91	96.491	96.738	98.919	95.732	98.385	99.058	98.177	99.116	96.93	97.877
99.17	98.995	95.769	97.221	99.556	98.985	96.655	99.737	96.287	98.582	97.395	99.137	97.173	100.34	100.56	98.62	97.433	93.977	100.08	99.181	97.204	97.17	99.835	94.419	93.956	96.868	98.992	99.15	98.687	101.2	97.705	97.75	100.26	99.543	99.856	101.8	95.809	101.84	100.83	97.223	95.065	95.99	99.202	97.387	99.843	97.946	96.757	99.104	99.431	101.68
109.1	104.47	107.45	107.49	106.25	108.94	105.67	108.45	105.92	105.7	105.46	105.8	106	104.79	104.59	104.67	108.71	109.78	107.14	107.49	104.26	106.95	110.84	109.47	106.75	107.49	104.4	106.08	104.33	106.37	104.56	104.68	107.15	107.75	104.44	106.06	106.19	107.12	106.78	105.59	108.38	108.43	105.95	108.8	105.24	105.57	105.17	107.42	108.31	109.02
106.93	109.8	108.1	107.13	105.99	109.63	108.3	108.88	106.56	108.53	108.53	108.19	111.33	106.35	109.41	108.33	108.25	104.15	108.52	108.95	108.81	109.46	109.65	107.73	112.9	111.06	107.39	107.2	106.24	111.53	108.96	106.92	106.54	108.4	109.43	109.03	108.46	104.8	106.45	110.67	108.09	109.5	107.94	108.06	110.81	109.2	108.79	111.54	108.08	110.15
110.4	107.42	105.39	107.52	107	108.29	108.8	109	108.68	108.07	110.04	108.04	107.59	107.66	109.14	107.73	107.51	106.79	109.71	107.65	104.74	108.79	109.31	106.94	107.36	111.67	107.55	110.11	107.38	108.57	108.43	104.62	106.93	107.64	109.4	107.15	108.5	104.85	109.36	109.22	110.65	108.86	107.75	107.67	107.25	108.8	109.41	105.51	108.26	110.8
107.89	101.36	102.5	108.28	106.82	104.62	104.53	106.99	104.75	106.52	104.04	103.93	107.07	105.62	104.75	106.74	107.39	107.47	107.4	105.32	108.65	104.76	107.13	108.12	106.58	103.7	105.79	101.7	106.18	106.7	105.41	106.15	103.32	102.31	104.51	107.04	107.83	102.86	103.65	102.36	107.68	105.83	106.18	107.94	106.99	106.7	105.78	105.35	106.48	106.23
100.62	103.13	100.15	99.671	102.67	101.43	100.49	99.356	103.45	99.394	103.5	98.4	100.81	99.474	101.49	100.03	100.16	101.13	100.19	101.28	97.835	101.5	101.83	98.269	101.8	101.65	103.1	99.117	102.12	101.87	100.36	100.15	99.066	96.588	103	99.571	96.45	98.496	98.838	97.814	101.36	100.32	100.32	98.281	103.74	100.38	101.93	98.105	102.35	98.282
107.93	105.88	105.41	104.64	104.61	107.94	106.34	104.05	107.7	106.66	104.65	105.16	108.51	104.43	107.18	107.6	107.95	106.45	102.96	106.79	106.46	104.41	105.21	101.61	108.94	106.06	109.28	105.27	103.84	105.48	107.65	105.91	104.27	105.99	107.34	105.46	105.05	105.36	101.61	105.87	105.09	105.32	106.04	107.44	103.72	104.03	104.24	105.54	104.52	106.09
104.23	106.06	106.66	107.69	104.41	106.39	103.51	105.54	107.01	106.36	103.1	105.74	106.16	107.85	105.87	107.08	102.44	106.8	105.21	104.26	106.8	104.79	106.73	103.32	104.59	102.2	107.97	107.38	106.01	103.9	106.11	104.01	103.93	107.43	106.16	102.61	103.62	106.75	101.11	107.29	101.71	102.35	102.73	104.43	105.02	106.46	106.85	105.44	107.61	101.15
103.69	104.4	108.55	108.29	108.65	109.35	109.52	105.77	109.96	108.7	109.69	108.24	110.74	107.17	112.01	105.93	107.59	106.9	110.03	108.37	106.03	106.92	109.82	109.44	103.81	109.03	108	108.25	109.04	110.42	103.2	107.87	109.69	109.77	107.69	108.6	107.36	106.1	107.15	107.42	109.04	105.24	108.68	111.74	109.34	110.6	110.59	109.7	110.08	109.47
107.89	109.74	106.12	108.83	104.99	107.36	106.85	109.97	110.16	109.63	110.54	107.01	108.76	108.01	104.4	106.26	105.91	110.52	107.82	107.05	108.2	110.14	107.39	106.55	109.24	107	108.09	107.07	108.45	109.42	109.58	110.47	108.6	108.54	108.31	107.96	106.07	106.2	108.33	108.67	106.48	110.08	106.46	108.1	110.07	109.69	107.46	107.43	108.19	109.28
96.72	95.443	95.864	97.752	97.25	97.92	98.172	96.83	98.484	96.685	97.077	96.933	100.08	99.643	96.329	97.752	100.61	96.523	98.04	97.246	98.844	97.537	98.321	98.431	98.416	97.536	95.176	95.749	96.465	96.021	94.504	99.359	98.606	98.366	98.404	98.315	98.97	99.103	98.398	99.595	98.895	98.503	98.249	96.879	100.56	95.461	99.041	98.014	96.722	102.63
108.2	105.6	103.29	105.7	105.13	104.69	106.84	103.61	104.69	107.52	105.49	103.64	107.09	107.25	104.8	106.03	106.34	104.63	104.04	106.68	107.07	106.06	102.78	105.73	103.32	107.16	106.43	104.65	106.92	105.21	109.51	105.52	107.27	107.73	108.47	107.88	108.94	107.27	108.56	106.06	105.11	108.29	104.49	102.94	108.14	104.5	105.38	103.77	102.1	104.57
101.8	98.004	93.856	97.578	97.262	101.18	92.698	95.243	96.337	98.986	95.219	96.452	95.824	96.5	96.738	97.389	96.085	97.133	96.341	98.067	94.531	96.844	100.37	97.099	97.105	97.495	98.793	97.956	97.79	96.972	100.8	98.909	97.716	96.389	95.155	98.735	97.585	98.148	99.583	96.95	96.955	99.285	100.26	96.218	95.433	99.035	97.643	98.293	97.716	99.773
96.923	101	97.886	99.795	98.272	98.933	101.29	96.576	100.69	98.17	98.812	101.32	98.237	97.84	102.02	96.896	97.448	98.089	101.79	98.996	97.297	101.62	101.02	97.129	99.233	96.472	99.093	99.472	97.094	98.36	96.716	100.61	98.959	101.77	96.392	97.761	100.3	98.806	99.582	97.215	99.916	97.098	100.27	97.036	96.778	98.868	94.416	98.589	101.37	98.53
105.92	104.74	109.45	104.49	105.82	106.53	102.05	104.05	104.17	109.79	107.21	105.63	102.29	105.76	106.73	107.09	105.81	102.76	107.78	105.76	102.71	105.54	103.78	105.07	104.81	109.74	104.07	105.78	105.66	107.42	100.81	106.06	105.42	103.68	104.07	105.79	104.26	106.73	105.32	103.63	107.12	105.3	106.77	107.42	103.62	106.93	107.02	106.32	103.03	102.73
104.9	104.83	106.21	103.52	109.02	105.28	106.1	104.84	105.53	103.32	103.98	106.65	109.29	105.22	102.41	106.93	104.96	107.94	104.23	103.79	106.29	104.48	104.28	104.74	102.5	108.72	103.84	107.96	107.08	106.83	103.96	105.98	107.19	104.25	104.05	105.13	104.15	107.85	106.84	104.71	106.37	108.37	102.83	106.66	108.39	106.26	104.33	105.84	104.59	105.43
110.54	107.85	106.21	110.08	109.72	110.09	104.97	106.95	107.3	109.06	107.83	106.06	109.5	108.45	109.64	107.78	109.97	105.74	106.11	109.47	105.94	104.71	108.18	105.76	107.61	107.9	107.08	108.06	107.47	108.84	110.85	111.01	107.28	109.5	109.95	109.62	108.38	107.41	109.61	107.91	106.24	111.3	106.81	111.54	106.1	107.66	107.84	107.24	108.04	106.06
102.19	98.898	100.61	100.91	102.05	99.884	97.267	100.82	97.23	101.53	102.64	101.72	103.31	102.35	98.154	102.8	102.09	103.01	102.06	96.917	102.22	100.99	102.23	101.58	98.394	98.665	97.366	97.328	99.93	99.019	101.57	102.78	101.83	97.059	101.74	101.57	99.398	102.61	102.68	103	100.1	100.65	97.486	102.62	103.71	100.33	101.94	100.16	98.706	102.41
111.04	109.36	109.82	110.72	107.28	108.93	109.54	110.21	105.86	108.96	105.75	109.16	107.29	107.17	110.08	110.58	107.09	107.91	107.89	107.59	105.2	105.69	107.13	104.29	109.61	105.79	109.62	109	111.85	108.61	106.77	107.08	112.08	110.1	106.51	105.86	106.88	106.6	108.2	108.3	108.65	107.24	107.91	110.07	109.42	109.3	108.32	108.13	108.15	108.9
109.54	108.76	107.77	108.74	105.9	110.16	108.43	106.64	104.59	109.52	110.27	109.77	106.34	105.5	107.37	111.36	104.39	108.95	105.98	109.46	110.01	110.1	110.89	108.85	110.97	107.66	108.48	107.28	109.56	110.22	108.48	108.84	109.63	108.54	110.76	110.94	109.34	107.92	110.42	103.86	108.63	107.21	108.95	110.49	107.34	107.22	108.48	110.29	108.83	111.25
94.846	97.813	98.428	98.754	97.324	98.864	96.645	97.663	95.281	97.609	99.147	98.631	98.247	98.08	98.07	97.533	96.124	96.498	97.744	96.085	95.488	99.218	94.895	100.91	100.53	99.639	97.403	98.201	97.889	98.095	96.063	96.191	95.654	96.854	97.639	102.17	96.025	98.749	97.002	97.094	94.276	94.322	100.31	98.138	102.77	98.935	100.01	98.326	96.135	97.503
97.024	98.527	97.525	100.25	100.04	97.669	99.387	95.267	95.254	98.954	96.489	98.468	99.783	96.599	97.359	98.18	97.567	99.276	97.513	97.696	98.121	98.841	98.145	99.921	97.781	98.024	96.579	100.43	98.469	99.008	98.481	98.124	99.929	99.616	99.901	98.516	98.908	98.587	99.042	98.869	95.579	100.88	99.647	96.256	96.405	97.261	99.134	95.513	98.373	96.138
106.4	104.68	110.41	109.73	104.82	104.7	106.31	108.3	109.49	106.83	107.17	106.1	104.45	107	106.27	104.57	107.27	103.43	106.92	107.6	106.81	105.9	106.59	105.97	105.44	106.43	104.73	105.27	105.79	107.39	106.3	104.69	105.32	107.92	107.59	105.85	107.45	103.98	103.84	108.08	108.84	105.44	107.61	104.38	108.83	110.47	106.56	101.51	106.66	107.85
101.35	98.766	100.53	98.468	96.928	99.624	98.466	98.964	96.078	96.94	99.515	99.492	97.35	100.1	98.768	101.68	97.725	97.986	98.593	98.997	102.05	98.752	96.113	100.26	97.607	96.87	100.39	98.169	99.132	100.44	99.066	96.893	99.209	97.357	98.851	97.937	98.894	100.09	99.208	94.19	99.234	100.34	98.804	96.53	100.74	100.21	99.934	99.863	102.29	97.338
104.69	105.71	108.79	106.72	105.32	103.82	107.75	105.51	104.63	108.2	104.88	103.78	104.61	105.48	105.61	105.64	103.86	106.78	105.85	102.49	106.08	105.78	106.34	107.85	105.98	106.1	107.61	107.15	105.12	106.28	105.57	107	103	105.89	106.99	104.58	104.32	106.56	103.17	105.76	104.68	107.93	102.79	105.63	108.14	105.11	105.92	107.28	105.21	104.38
107.43	107.82	109.61	107.99	110.71	108.75	105.79	109.16	105.85	109.63	108.36	110.1	110.55	109.33	109.03	112.26	106.45	112.37	112.11	105.45	107.27	109.59	110.87	109.3	107.18	110.54	111.03	108.61	107.95	110.76	108.57	103.31	107.57	111.53	108.42	108.27	104.92	108.09	112.72	109.68	108.21	106.58	109.06	109.48	110.04	106.47	104.92	108.66	109.11	106.74
108.55	107.18	105.7	108.49	108.61	111.6	107.86	106.04	110.79	108.95	108.67	106.88	106.93	106.26	105.91	103.65	109.29	108.4	108.64	106.14	105.62	112.14	107.71	109.66	107.64	110.78	106.72	108.41	111.98	106.66	109.61	105.47	108.53	107.16	106.72	108.65	108.81	106.51	106.56	107.31	106.12	107.6	106.35	110.95	108.43	110.04	109.17	105.44	108.17	106.81
113.37	108.76	111.54	110.15	112.55	109.49	110.18	114.25	107.9	112.2	109.82	110.79	110.5	111.56	110.34	111.99	109.3	111.38	112.32	112.14	111.3	110.34	110.3	110.38	110.77	114.24	111.31	107.64	113.19	111.31	109.49	107.71	112.96	111.28	112.5	109.41	110.63	109.2	108.61	108.78	110.3	109.68	111.62	109.2	109.91	112.01	106.56	109.64	109.96	110.7
99.387	102.43	100.35	100.7	98.02	97.303	96.664	99.366	100.98	98.721	98.653	99.588	100.8	98.559	99.601	100.08	97.846	98.737	100.03	97.55	100.61	97.5	97.508	100.65	97.104	100.33	100.38	99.409	97.02	99.925	100.2	97.658	101.91	99.169	98.64	100.7	99.861	99.321	96.824	99.611	97.492	96.713	96.908	98.729	99.117	97.204	99.436	97.111	97.939	99.17
105.29	107.74	103.84	104.2	102.01	104.07	105.35	105.71	104.41	104.78	106.62	106.54	104.84	103.46	107.04	104.42	108.87	104.72	105.49	105.13	105.7	104.11	105.9	105.81	105.98	107.76	104.53	103.3	108.67	103.28	103.78	106.61	106.97	106.11	105.04	105	105.92	110.05	104.96	103.45	106.17	102.49	105.09	107.18	104.91	104.36	103.69	108.55	102.35	106.09
107.66	100.5	105.46	103.68	103.4	103.85	107.69	105.84	105.41	103.37	104.76	105.02	106.59	103.5	103.81	104.73	102.9	108.4	106.26	107.17	105.04	105.75	106.97	106.8	104.86	106.39	106.22	109.27	103.94	103.98	104.17	103.99	105.1	106.29	108.8	107.1	105.54	104.36	105.48	106.45	105.05	107.27	106.68	102.54	104.88	106.98	105.53	105.84	107.97	106.09
103.74	104.81	106.37	106.41	103.24	106.96	107.47	107.67	106.74	107.52	102.57	101.33	107.17	104.77	104.61	106.11	107.2	106.13	103.34	106.23	104.56	105.49	103.83	106.71	108.81	107.24	106.02	108.21	105.63	108.11	107.11	106.49	107.73	103.99	103.6	106.57	107.93	107.73	103.55	105.99	108.27	105.28	102.8	104.02	104.42	108.98	104.34	103.42	105.32	107.24
107.65	106.29	106.28	105.02	107.32	106.58	105.08	106.87	110.32	103.73	105.65	104.39	110.45	104.11	105.15	107.04	105.55	104.39	105.78	102.48	107.1	107.68	104.41	105.55	108.9	107.55	108.06	107.4	105.47	106.22	104.67	108.79	105.64	110.15	108.16	102.78	108.42	104.72	103.31	104.38	104.43	107.9	107.84	107.92	106.41	105.72	102.88	106.95	105.02	104.52
108.28	106.81	105.37	104.44	105.27	104.47	104.53	106.75	105.5	106.48	105.31	104.72	103.78	106.68	104.18	106.79	106.14	104.59	105.79	105.4	107.63	104.3	105.91	107.28	102.8	104.21	104.47	106.51	102.41	106.96	106.16	107.76	103.53	106.25	104.14	104.9	106.33	108.04	104.64	105.55	108.19	106.78	104.5	105.36	103.99	104.14	107.04	106.21	108.41	102.61
102.84	107.81	107.29	106.14	107.3	106.68	104.95	107.12	106.61	106.22	105.67	111.32	106.51	104.6	105.43	107.29	107.15	106.09	105.04	105.8	105.12	105.41	104.55	104.51	105.41	106.73	106.83	104.87	107.47	106.9	107.34	106.61	108.14	107.98	107.41	105.63	104.61	106.61	107.27	107.67	107.2	108.27	107.84	105.97	107.18	106.5	105.65	106.18	103.12	109.54
105.71	107.54	104.91	106.82	106.49	101.09	105.49	107.49	104.51	106.32	105.32	104.58	105.85	106.27	110.12	104.4	108.76	101.79	106.37	106.69	106.56	110.11	106.96	107.52	107.88	105.66	106.4	105.36	108.68	103.56	106.52	103.67	101.95	106.17	107.51	104.62	105.54	103.34	108.47	104.06	107.43	104.5	105.67	104.46	102.86	104.1	104	101.25	102.93	103
98.035	96.763	102.15	98.144	98.515	99.886	98.562	94.174	98.506	98.218	98.757	98.935	98.276	99.364	98.729	95.385	98.659	96.768	96.921	97.748	98.036	96.917	96.95	97.091	98.703	100.3	95.761	99.208	98.01	96.752	98.989	100.12	99.122	96.608	98.74	98.159	100.05	98.898	103.45	100.38	96.459	94.747	97.906	99.119	98.13	101.13	101.74	101.58	100.78	100.13
108.3	103.51	108.07	105.9	105.76	105.68	108.69	109.95	108.54	107.05	107.46	109.05	108.8	105.43	107.53	105.47	111.74	109.78	105.48	105.75	105.15	112.84	106.82	108.45	107.35	108.81	107.59	106.54	110.58	108.89	107.21	108.16	105.99	108.29	107.57	105.93	109.63	108.04	106.69	108.94	107.73	106.58	108.89	108.18	105.9	107.04	110.56	109.38	109.01	108.22
107.34	107.16	109.49	112.09	107.62	108.12	111.53	109.96	111.35	108.16	109.07	107.37	110.03	110.88	108.79	106.59	106.84	109.99	110.84	110.42	109.77	106.98	113.1	107.76	109.75	107.34	110.64	108.52	109.94	108.11	108.93	109.19	109.73	110.38	108.35	108.74	111.33	111.52	107.8	108.92	105.8	108.85	110.75	107.41	108.63	107.86	108.5	111.12	109.29	108.26
110.65	109.48	109.71	108.63	106.08	109.46	106.76	107.47	109.02	108.72	108.75	108.64	108.15	107.61	108.67	107.91	106.17	108.49	105.21	110.11	112.62	110.4	109.27	110.58	106.88	108.71	105.69	108.72	105.44	108.09	106.69	111.39	109.75	111.65	107.78	111.01	108.48	109.67	104.3	109.33	108.2	110.33	109.79	112.65	107.12	105.07	105.21	106.2	105.98	107.22
108.04	109.12	108.57	107.3	108.27	105.32	104.44	103.88	106.91	107.39	107.54	109.2	107.35	107.18	104.12	105.05	106.35	107.88	106.51	105.79	107.63	103.66	104.76	105.24	105.29	105.96	105.06	107.21	106.9	106.34	108.92	107.45	107.9	104.35	103.92	109.43	107.58	107.2	107.93	108.97	108.37	104.84	110.5	106.27	107.7	108.45	103.23	105.45	106.84	102.99
104.95	107.82	103.39	106.82	106.3	105.86	109.73	106.79	107.89	106.41	105.33	105.37	103.9	106.47	104	110.34	105.21	109.78	106.07	109.27	108.63	103.95	109.07	106.55	107.51	104.86	107.99	108.52	104.36	108.97	106.08	109.02	109	106.2	103.28	108.86	105.6	108.42	107.04	106.48	105.17	106.04	108.45	103.79	107.62	104.57	102.19	106.51	104.84	106.77
111.39	111.02	110.28	110.36	110.03	104.72	111.54	112.5	111.91	109.62	109.45	112.58	109.35	111.04	109.11	106.77	109.02	114.18	109.76	111.41	110.07	108.21	109.54	111.91	111.01	113.1	110.25	111.54	112.47	109.78	110.21	110.45	111.57	110.89	111.63	110.55	111.3	110.77	109.27	107.96	110.77	109.01	109.87	110.08	112.58	109.84	112.16	108.44	109.64	108.51
107.85	109.5	106.03	105.89	107.35	107.15	105.22	107.74	110.69	107	109.71	106.39	106.71	107.84	106.13	103.86	108.01	110.17	112.08	108.78	109.44	108.8	110.04	107.57	110.49	111.03	110.14	107.76	107.99	109.23	105.39	106.12	106.57	108.59	105.94	106.39	105.54	106.41	110.57	108.24	108.52	111.52	108.95	108.81	109.06	108.37	109.06	109.94	108.08	107.56
105.71	108.86	108.95	108.26	107.47	108.67	108.12	108.07	109.39	108.47	107.35	105.92	109.08	108.83	107.87	107.21	110.91	111.72	108.98	106.82	109.45	107.34	106.72	108.26	109.2	104.7	106.18	108.17	107.93	106.92	108.41	107.41	108.24	107.52	106.67	107.12	107.86	109.2	108.61	113.01	107.08	110.16	109.08	107.12	107.88	108.75	109.21	105.94	106	110.02
109.82	111.19	110.55	110.54	110.53	112.12	111.02	110.2	111.23	111.57	109.42	111.14	109.83	108.06	109.37	108.57	112.16	110.91	108.87	109.84	112.81	107.58	109.75	111.69	109.92	110.08	110.83	108	112.38	110.37	108.91	108.5	107.97	113.11	113.3	109.64	110.89	109.66	108.38	113.2	107.66	109	109.6	109.18	111.29	110.92	108.81	109.03	110.86	112.52
107.63	108.04	107.55	105.78	107.15	105.69	105.44	104.28	107.97	104.56	107.81	108.31	112.59	103.65	105.77	106.61	107.11	104.79	108.61	107.39	104.7	104.47	109.02	106.8	104.91	102.32	109.57	107.02	105.01	103.29	102.82	105.48	105.09	107.3	103.74	105.65	109.19	107.75	107.01	108.09	106.49	108.61	105.71	105.55	105.44	105.75	105.47	107.82	105.51	105.73
108.38	107.07	107.97	106.19	106.8	104.68	107.95	107.58	109.66	110.54	110.06	103.96	104.33	112.08	109	105.95	106.53	108.14	109.17	110.29	107.13	105.57	108.6	107.12	110.46	108.02	107.52	109.8	105.85	107.55	106	107.85	109.33	110.02	105.88	105.89	107.88	108.79	107.49	109.62	106.87	109.5	107.52	109.37	104.96	107.19	109.47	110.31	109.74	110.08
108.34	108.94	110.14	105.07	112.58	105.45	108.12	110.42	108.92	109.35	106.92	109.05	110.47	110.67	109.02	105.41	109.64	106.9	108.75	112.74	109.65	106.69	107.8	109.96	106.36	106.51	110.79	105.29	112.7	107.18	107.97	107.2	107.22	108.97	107.31	108	106.66	108.11	108.17	109.29	107.67	111.42	109.39	106.11	107.5	106.75	108.23	109.34	109.66	111.17
110.42	108.09	108.66	110.91	106.12	108.05	110.95	110.84	107.66	112.88	112.67	112.97	113.62	109.65	111.59	111.34	109.4	109.42	109.64	113.75	110.62	112.49	107.14	112.16	109.5	110.78	111.73	110.87	111.29	111.37	109.26	113.52	110.26	108.45	107.74	111.24	111.08	112	109.86	110.15	108.94	107.79	108.89	111.15	109.29	109.35	115.27	108.88	110.47	111.26
108.62	106.67	104.55	106.17	104.49	105.86	106.83	105.99	107.43	104.36	106.66	104.07	107.86	103.6	104.23	105.99	105.96	106.73	109.05	107.19	106.03	106.14	105.87	105.04	106.15	103.97	104.96	108.48	105.64	108.89	105.35	106.66	108.47	105.06	105.2	108.49	104.39	106.05	105.55	104.42	106.13	105.55	105.52	107.94	103.66	108.47	103	109.31	107.46	104.1
105.89	107.14	105.08	103.81	104.4	106.62	104.41	106.43	107.14	107.76	105.12	107.68	103.86	107.05	105.15	103.51	105.14	106.15	106.1	105.41	104.27	105.39	103.97	105.93	109.67	108.54	107.11	107.71	104.1	102.42	103.48	110.32	105.11	107.25	105.53	107.34	107.55	101.72	104.86	106.05	104.15	107.9	105.76	107.51	105.82	108.77	110.77	105.91	107.12	108.22
104.58	104.99	105.06	102.63	102.52	107.2	106.84	108.79	106.13	105.15	109.27	107.37	103.26	103.11	105.32	109.54	104.87	103.17	106.89	101.96	105.31	104.66	104.92	105.27	104.69	108.58	104.86	107.56	105.52	104.17	105.51	107.14	103.99	106.55	106.44	106.03	108.2	106.13	106.11	106.51	105.1	103.36	102.7	105.28	108.24	103.15	104.46	104.32	105.14	106.64
100.93	94.923	95.544	98.236	96.625	99.352	97.917	97.939	98.641	96.815	98.724	94.951	101.38	98.298	97.771	98.292	101.92	100.47	97.255	98.008	96.374	97.46	98.194	99.783	98.885	97.696	99.125	97.982	97.002	97.065	99.357	97.489	98.93	95.125	94.491	98.872	97.755	99.768	98.914	95.108	93.965	97.726	98.025	99.57	98.333	97.218	96.851	94.83	99.534	98.766
107.09	103.99	107.36	108	109.21	105.39	104.54	106.99	108.29	106.38	105.05	105.59	104.35	103.35	108.15	109.01	107.19	102.45	102.54	103.63	105.98	105.01	105.96	105.3	106.74	103.32	103.87	106.9	102.36	106.68	107	107.68	109.69	105.59	105.48	107.2	105.26	107.55	104.41	104.22	107.59	106.4	106.59	106.67	104.23	105.61	101.74	109.2	105.72	108.23
106.33	110.18	108.83	106.36	111.24	108.87	107.88	105.73	107.46	109.68	109.72	105.19	106.86	107.34	109.01	106.03	105.89	109.78	109.24	108.47	111.22	106.41	108.07	108.59	107.15	107.12	108.08	107.31	109.61	106.63	105.02	107.31	110.98	105.59	109.52	106.93	110.08	107.81	111.89	111.22	109.85	111.98	110.78	108.69	109.34	107.44	107.17	111.03	109.49	108.19
98.373	100.33	99.74	102.55	102.04	98.713	100.89	98.803	99.431	100.31	98.659	102.02	100.83	99.706	100.06	103.21	99.874	99.145	101.79	100.88	100.43	99.449	100.75	100.05	100.69	102.33	101.68	102.57	101.57	103.39	101.52	98.377	104.83	102.28	103.05	104.58	100.04	100.4	100.3	102.22	100.15	101.02	102.55	101.9	100.48	102.23	101.61	98.999	96.061	99.876
99.254	98.445	99.83	99.272	99.156	98.004	100.76	98.52	103.08	98.108	99.575	100.77	103.44	100.33	99.782	99.148	103.09	103.02	103.35	100.04	98.673	100.51	99.659	100.75	99.156	102.66	100.18	100.38	97.981	98.874	101.4	98.105	96.379	99.765	101.38	99.322	102.24	100.29	98.256	98.833	101.2	99.488	99.588	98.958	97.694	100.51	99.638	99.498	99.434	100.62
106.77	106.8	107.16	108.39	110.27	107.83	108.15	109.82	110.43	112.3	110.83	107.7	108.22	105.95	108.72	107.83	109.41	111.1	108.56	109.27	107.02	109.57	105.7	110.78	107.09	106.42	108.03	105.17	108.65	110.21	107.75	110.04	105.9	111.57	104.66	108.28	107.63	109.45	111.36	108.18	106.56	108.61	107.95	107.01	108.18	110.97	109.68	107.1	108.04	108.37
95.718	98.412	96.113	99.031	97.358	96.723	97.502	99.778	98.43	99.174	94.369	97.762	98.005	96.315	97.395	98.057	100.85	97.554	98.752	98.982	98.35	97.166	98.046	100.46	100.61	98.871	96.704	99.132	99.661	94.959	93.39	99.357	96.373	97.25	98.043	96.557	101.88	94.963	95.496	99.684	96.321	96.268	98.443	99.007	100.69	98.678	93.45	99.169	96.387	100.12
96.768	95.604	97.981	99.791	99.294	101.81	96.19	97.063	94.551	97.34	99.029	98.547	101.25	97.917	96.509	99.482	96.77	100.85	98.824	96.251	96.438	96.321	97.855	98.799	95.768	95.323	96.782	99.199	97.792	94.039	94.978	98.285	97.303	99.352	98.688	97.918	96.393	98.212	97.842	100.65	96.459	96.444	103.54	94.727	97.295	99.681	97.595	98.326	97.016	98.308
104.15	108.53	108.01	108.1	106.12	105.98	103.72	106	107.06	104.5	105.7	106.6	107.43	108.93	106.39	107.8	106.52	108.82	107.23	106.16	105.43	105.59	108.75	105.47	106.63	106.45	106.86	108.7	107.14	102.65	107.5	105.28	105.17	105.14	104.77	109.65	108.37	106.78	106.04	107.98	108.73	108.36	105.13	105.93	109.14	107.61	108.82	106.5	105.24	106.23
107.4	106.65	105.85	108.06	107.76	111.01	105.14	106.8	108.92	108.17	109.99	108.94	106.02	109.11	110.31	109.44	105.68	103.02	108.28	104.5	111.27	110.27	104.88	109.39	109.9	105.68	108.57	107.54	108.95	109.3	110.28	103.52	113.45	106.48	107.97	110.22	109.4	106.07	108.31	108.53	108.11	107.73	109.41	109.76	108.71	109.91	108.96	107.75	106.55	111.55
109.56	109.32	108.16	106.37	107.41	106.77	110.77	110.5	111.14	110.73	106.61	108.78	110.78	109.79	105.65	105.92	107.48	106.66	107.54	105.7	108.7	109.51	108.86	110.14	112.87	108.02	107.12	107.12	108.8	110.66	107.4	109.77	108.2	107.24	108.82	111.11	107.76	108.65	107.52	106.53	108.7	107.08	109.63	107.99	106.33	110.35	109.09	109.03	107.86	105.33
105.79	104.21	108.23	104.58	102.54	102.74	103.73	106.93	105.3	106.17	106.63	104.67	106.52	105.03	107.53	105.43	106.45	104.18	106.6	106.06	105.25	105.89	105.29	104.44	104.71	105.4	101.73	104.07	104.99	106.1	106	106.44	105.33	106	107.24	105.99	109.41	105.22	104.61	107.98	106.2	106.46	103.93	101.58	108.23	107.58	102.33	105.83	105	108.18
107.92	109.46	108.67	106.47	107.06	105.38	109.1	108.94	106.31	106.9	108.48	110.72	111.49	108.9	109.07	106.83	109.21	106.07	105.01	105.72	107.55	109.11	108.44	107.56	108.76	110.51	106.38	104.4	107.39	104.96	107.3	108.88	111.17	106.87	106.32	110.18	106.95	108.58	105.34	108.33	110.85	106.73	106.47	108	106.22	107.57	107.8	111.18	108.11	106.49
109.89	107.53	103.55	103.34	105.67	107.17	105.27	107.1	106.29	104.71	102.42	104.18	102.97	104.21	104.94	103.78	105.39	107.76	103.94	110.67	108.12	106.63	105.44	108.55	106.87	105.14	106.04	107.75	104.62	105.5	106.71	101.88	107.57	105.81	103.03	105.2	107.56	105.06	106.3	107.26	104.39	103.7	105.23	105.47	104.45	105.6	105	105.45	104.76	102.02
105.85	108.44	106.76	102.86	107.18	107.98	110.11	107.59	107.51	107.69	107.34	111.79	107.37	110.04	108.81	106.46	111	108.35	109.72	109.8	108.34	110.64	110.77	109.68	105.79	109.09	109.49	107.85	105.75	107.58	107.43	109.62	108.47	106.82	107.27	107.86	106.39	110.11	105.44	105.67	104.94	106.68	108.13	106.55	109.98	106.21	108.47	108.38	107.68	105.28
103.45	104.02	105.78	107.08	106.95	103.81	104.51	105.89	107.07	105.45	102.73	108.89	104.04	104.43	107.22	107.38	104.39	105.51	103.59	105.01	106.93	104.36	107.73	104.36	103.19	105.83	105.22	108.87	106	104.51	106.26	107.44	105.39	106.36	104.48	106.86	106.1	108.32	108.66	104.5	107.2	106.48	106.29	106.77	105.81	104.75	107.11	104.16	107.01	105.66
110.94	107.58	107.43	107.24	107.42	107.65	105.42	108.8	107.28	108.4	107.45	108.74	107.72	106.15	110.19	111.38	108.02	108.8	107.21	106.02	109.86	107.93	108.95	108.08	106.3	108.67	107.64	110.78	106.35	111.22	108.53	107.82	109.31	108.75	108.07	105.55	108.46	108.84	110.8	106.86	105.84	108.14	107.36	107.05	108.7	104.94	110.13	106.47	105.06	108.26
110.75	105.74	106.79	105.81	103.59	109.27	103.94	106.65	108.53	107.09	108.83	106.68	107.75	106.99	103.58	104.55	103.51	103.73	103.91	103.36	108	102.89	104.4	105.33	105.14	104.97	103.03	108.15	105.67	108.07	103.55	106.27	109.17	105.55	104.69	105.89	106.12	104.71	106	103.27	106.42	105.46	106.91	106	104.57	109.28	104.79	113.64	107.54	105.43
105.96	106.8	108.82	107.24	105.72	105.42	102.39	106.05	109.98	106.19	107.99	104.94	106.49	110.26	108.18	109.16	107.48	106.35	106.11	104.26	108.36	104.36	101.83	105.18	109.02	107.23	105.48	106.34	109.53	103.57	105.79	106.34	104.21	105.23	104.77	104.76	105.51	106.73	104	106.99	105.03	107.86	104.97	102.29	105.97	108.59	104.54	105.63	108.51	101.11
99.497	98.019	97.611	97.795	97.524	95.502	96.381	95.819	97.508	98.81	96.606	96.456	99.114	97.493	99.513	96.293	96.504	98.185	98.507	96.841	98.925	97.173	98.463	99.399	97.138	100.71	96.616	98.062	99.687	98.366	98.746	97.55	96.88	94.837	96.695	98.701	97.166	94.747	97.221	98.367	96.251	97.205	99.875	97.101	98.067	96.132	97.034	99.171	98.525	101.53
97.396	100.38	99.13	99.089	101.35	99.135	100.35	102.78	100.22	97.231	99.715	101.65	101.53	100.73	99.966	100.15	101.35	103.53	99.99	104.07	100.28	98.686	101	101.55	101.71	98.428	101.01	100.88	101.61	101.98	99.641	99.525	102.33	99.344	101.81	101.13	101.6	103.64	97.58	101.42	102.59	101.49	101.63	100.15	101.25	101.77	99.574	99.167	97.414	101.59
107.07	104.4	107.6	109.12	104.77	106.16	109.48	105.23	110.1	110.5	106.66	107.63	108.59	110.72	107.94	103.99	107.98	109.29	107.53	109.08	104.15	105.81	109.47	107.89	105.49	107.83	107.15	110.11	108.17	108.19	108.94	107.15	109.82	108.75	105.73	108.84	110.77	103.99	110.35	109.27	111.07	107.64	104.98	108.67	109.81	108.48	109.68	108.46	107.99	107.49
100.07	102.72	105.1	103.65	102.38	105.34	104.72	102.9	102.81	107.2	99.62	103.37	104.47	104.05	101.34	103.04	103.64	104.07	103.73	105.29	97.284	102.41	101.32	103.03	102.26	103.89	103.87	102.8	103.44	101.75	101.65	105.13	102.5	102.03	103.26	104.38	102.68	101.13	102.91	103.64	103.41	102.12	103.27	103.07	103.9	102.67	104.38	104.09	100.03	101.45
98.817	100.98	101.77	98.706	101.46	101.04	100.01	106.66	100.68	100.32	103.85	99.32	101.67	100.16	102.88	101.66	100.97	100.02	100.28	101.23	101.03	101.68	100.1	101.3	101.53	100.58	101.86	101.15	100.19	101.21	100.75	99.44	101.18	100.27	101.44	102.79	102.1	97.377	102.01	98.427	101.19	98.046	102.71	102.3	98.906	99.262	100.78	99.692	100.34	99.483
108.72	110.85	108.1	109.34	106.66	107.88	109.55	109.69	108.86	108.94	107.4	108.7	105.18	107.95	109.03	110.49	109.78	111.02	105.89	106.88	107.23	108.64	108.76	106.05	108.62	108.51	110.25	107.47	111.24	108.18	109.01	108.2	107.95	108.7	106.13	109.82	110.21	106.73	106.49	108.8	110.4	110.85	105.96	105.28	106.63	108.82	110.11	107.33	108.19	110.05
107.92	106.42	104.98	103.63	107.18	104.5	105.38	107.83	103.53	106.36	104.1	103.88	104.08	106.11	109.42	105.79	107.8	107.53	104.44	105.79	102.62	106.93	105.25	105.16	107.39	108.36	104.52	107.08	104.78	108.86	107.49	101.17	107.09	109.03	106.73	107.56	105.63	104.53	106	106.74	104.18	105.95	104.74	102.72	103.08	104.09	109.28	108.61	104.72	106.75
108.71	108.09	107.79	111.18	107.59	107.95	108.9	110.56	108.58	107.84	107.26	108.5	105.07	106.05	106.07	107.09	107.65	111.98	108.26	109.45	109.68	107.19	106.27	108.78	109.4	104.52	105.85	108.83	106.49	111.24	106.12	105.99	111.46	107.67	112.83	108.9	106.58	109.57	107.09	108.05	110.51	108.46	109.95	107.71	111.41	107.87	106.44	109.98	109.94	106.46
99.79	104.9	104.2	99.727	98.451	102.12	100.37	103.72	98.849	101.66	102.19	102.22	101.5	101.95	101.24	102.5	103.08	102.98	101.36	100.33	99.651	99.343	100.15	98.941	102.6	101.05	102.28	97.745	99.669	103.54	98.264	100.68	103.68	97.563	100.93	100.73	96.758	100.83	100.28	103.58	100.23	101.92	99.882	101.7	102.49	100.2	104.97	100.13	97.806	102.39
104.75	104.79	105.85	104	105.79	104.15	102.92	107.8	106.85	105.95	105.77	106.12	106.36	104.62	107.96	106.49	107.89	105	108.08	105.6	102.61	104.61	106.14	106.53	106.02	104.62	104.99	107.35	108.48	104.36	106.57	104.25	104.67	106.11	107.54	106.83	105.99	106.58	107.55	103.72	106.16	106.34	104.53	105.57	105.21	105.88	104.95	106.34	106.61	103.83
106.81	105.63	104.7	108.7	110.02	108.7	108.73	108.71	107.31	109.44	109.68	106.37	109.68	110.71	110.22	110.92	106.57	107.48	109.32	109.99	107.82	109.46	106.2	107.52	109.21	111.07	110.24	108.39	108.47	108.36	109.05	107.09	110.28	107.89	106.76	109.56	109.37	107.13	106.74	106.68	107.9	107.09	110.5	106.9	107.57	106.52	107.07	109.14	107.39	107.9
109.23	108.76	107.02	110.56	107.93	109.51	107.68	113.7	107.26	102.43	109.86	107.64	107.41	108.35	105.63	108.12	110.47	107.48	110.27	108.17	106.31	111.53	107	107.34	107.62	110.76	106.91	107.93	107.44	109.3	107.05	110.86	107.2	105.11	110.31	104.38	108.35	106.23	110.8	109.7	109.86	107.1	108.9	106.63	105.48	106.04	107.07	108.88	105.44	110.31
97.861	98.911	98.654	98.182	98.506	98.051	98.001	97.884	99.49	96.401	92.301	97.126	98.843	96.432	98.662	97.744	98.36	96.769	96.614	96.635	96.561	94.535	100.38	97.818	99.869	100.81	98.854	97.677	99.05	96.286	97.721	99.144	99.046	97.167	97.52	97.763	101.2	96.018	99.244	99.213	98.441	97.721	97.943	98.386	95.578	96.905	97.69	98.017	98.24	97.306
105.47	108.61	104.12	102.23	105.66	106.21	104.31	106.92	107.05	108.79	103.19	106.49	105.51	106.33	102.09	106.02	108.33	106.51	105.7	107.26	106.39	106.88	104.56	104.31	106.04	107.11	107.6	106.47	104.76	104.72	104.77	101.31	108.16	107.93	108.1	104.69	106	106.33	100.47	105.73	105.2	107.47	104.91	106.74	107.16	107.48	105.08	105.8	108.02	106.19
106.24	108.37	109.97	108.65	109.48	108.5	109.15	107.11	110.91	110.12	109.75	108.81	108.14	108.41	105.21	107.22	107.98	107.1	107.14	109.24	107.91	106.29	106.79	108.24	106.29	107.25	109.7	104.54	105.06	104.56	110.08	105.82	108.99	108.78	104.95	104.8	105.27	106.44	107.17	108.71	108.22	105.14	109.91	105.84	107.64	109.36	107.84	107.57	108.33	109.32
106.5	104.88	106.18	108.54	108.76	109.09	105.39	106.33	104.22	105.49	102.78	107.91	105.43	108.56	108.39	106.95	106.4	105.49	106.35	105.77	106.15	108.5	106.89	109.2	104.83	105.66	105.98	107.03	102.48	106.33	107.9	105.33	106.65	107.4	106.65	102.44	107.5	105.27	106.22	107.64	103.9	105.24	105.23	105.13	104.96	111	104.6	103.99	104.17	108.25
106.91	106.4	106.29	109.38	107.6	109.54	108.73	109.49	109.26	106.93	108.05	111.18	110.11	107.45	103.17	109.5	108.77	106.48	109.78	109.34	108.94	110.65	105.78	106.26	111.19	106.3	108.48	108.62	108.18	108.15	108.81	107.73	107.21	107.66	110.99	109.13	105.06	102.77	107.68	105.75	110.72	103.68	108.06	110.53	109.47	108.74	105.1	107.79	111.82	106.11
110.39	110.33	110.25	111.24	110.58	113.63	110.01	109.18	111.66	110.11	107.26	115	110.71	110.41	110.09	109.66	108.96	111.64	109.55	111.15	113.03	108.62	112.52	111.48	111.91	106.75	112.45	112.13	109.51	113.72	110.93	112.22	109.58	110.52	111.98	108.8	111.45	111.38	112.72	111.94	108.12	107.5	110.96	110.76	109.42	109.66	114.89	107.61	108.9	109.54
100.35	99.247	102.46	102.17	101.08	100.21	99.018	101.16	98.635	98.654	101.41	100.92	97.707	99.015	100.17	101.8	105.29	99.753	100.36	99.154	100.46	101.63	102.03	98.417	98.264	99.041	99.339	102.01	101.46	100.44	102.27	99.783	103.22	102.78	102.02	100.83	100.73	101.4	98.665	100.16	100.25	100.88	96.152	101.05	101.89	101.13	103.43	102.58	102.42	97.891
107.94	108.53	106.78	103.55	107.84	110.67	105.82	107.38	105.45	104.16	106.85	105.65	104.54	108.11	107.15	107.53	107.2	107.68	106.51	107.17	106.77	108.69	108.77	106.28	105.6	107.63	106.78	105.56	106.73	106.86	103.53	107.12	105.97	106.53	104.14	108.31	105.87	107.09	107.02	106.88	105.56	107.64	107.97	106.7	107.41	106.28	103.64	104.56	103.32	108.68
102.03	101.13	103.42	103.23	102.22	103.69	104.12	102.81	102.76	102.39	107.14	101.41	104.97	102.22	102.69	102.72	103	105.6	103.88	102.76	103.95	104.96	104.49	100.7	103.59	106.03	105.34	102.61	105.63	103.61	101.37	102.45	103.43	101.87	100.87	102.28	102.98	102.54	103.35	105.65	104.41	102.62	102.08	102.8	104.52	102.44	101.46	105.71	104.98	101.89
105.05	106.45	104.04	105.51	106.46	104.93	106.33	104.1	103.14	106.82	106.77	103	105.83	105.52	104.2	105.13	104.97	106.77	104.1	107.21	105.27	106.09	102.92	106.14	107.38	107.47	104.47	106.09	106.18	102.81	106.04	101.74	107.86	107.36	104.42	102.74	107.64	106.09	108.95	108.04	105.11	107.28	104.85	104.13	108.26	103.47	104.5	106.46	109.06	103.51
102.5	106.44	107.89	107.35	105.8	105.82	104.56	105.42	104.73	105.21	105.79	108.06	108.29	105.92	107.17	106.6	104.94	107.57	109.11	104.83	104.4	105.19	101.77	108.13	104.06	104.47	104.73	107.25	104.44	104.23	106.13	107.05	104.78	103.01	104.03	104.85	104.63	109.28	103.71	106.47	103.69	107.01	105.16	107.44	104.31	104.71	106.66	104.86	104.51	103.38
108.17	105.56	104.77	108.06	103.01	105.44	106.98	105.59	104.61	105.05	105.29	107.99	109.75	105.17	109.82	108.69	108.87	104.51	105.26	106.99	104.44	104.84	104.77	107.01	103.55	105.98	106.79	106.45	102.26	103.63	110.53	105.61	110.54	105.03	106.51	106.09	105.65	103.16	109.6	107.59	106.15	104.47	103.72	104.36	104.65	107.87	106.77	110.29	103.43	105.9
106.89	108.34	107.16	104.73	108.21	109.18	108.58	108.02	106.44	108.73	106.19	106.78	107.82	105.96	104.81	106.95	107.57	109.27	108.09	107.83	107.68	108.31	106.62	109.06	111.1	108.6	108.71	107.76	106.85	108.82	111.11	107.68	110.59	108.86	106.16	104.64	110.82	109.6	110.92	110.69	108.09	108.24	107.78	108.06	105.52	109.35	109.53	107.64	105.12	107.64
107.61	110.52	109.2	108.23	109.37	106.08	110.12	106.77	108.24	108.37	110.69	107.96	108.09	108.35	106.97	106.11	109.66	111.42	109.82	112.2	107.75	107.84	110.91	105.96	105.35	108.41	108.7	106.61	110.27	107.83	107.03	108.77	105.68	110.32	107.51	107.28	107.62	108.62	110.14	107.65	108.74	109.11	107.37	106.18	109.29	107.31	107.74	108.37	105.86	111.72
99.845	98.509	95.648	97.666	99.003	101.3	98.127	96.181	95.139	99.854	97.421	98.483	95.848	96.619	99.846	97.527	98.83	98.677	97.287	98.049	95.313	98.031	100.12	98.814	98.596	98.026	97.992	97.407	101.58	96.834	100.86	96.553	97.433	98.225	96.255	95.696	98.548	97.79	101.37	94.01	97.815	98.183	97.505	100.78	99.734	99.881	99.485	99.22	98.376	101.16
105.48	106.81	102.84	107.84	104.25	105.28	106.27	108.04	102.87	108.13	105.43	105.05	104.37	106.04	103.17	108.95	104.15	106.91	106.18	104.64	107.19	101.69	106.81	108.66	107.19	102.26	108.62	106.84	105.79	107.81	104.24	105.29	108.37	106.13	103.86	104.43	104.02	102.15	107.85	104.22	106.95	106.24	106.86	103.67	107.26	105.3	104.05	107.61	101.82	107.45
111.07	109.23	110.34	108.71	105.14	107.4	104.86	111.01	107.99	108.89	108.41	107.86	107.65	107.51	108.53	108.14	110.53	103.1	110.11	108.36	111.08	107.96	110.17	107.63	108	107.7	107.58	107.2	105.12	108.92	106.84	108.98	108.33	107.73	108.97	108.58	108.95	109.98	109.7	107.65	105.82	111.16	110.56	106.53	112.14	110.97	111.6	106.51	108.22	104.96
98.298	99.399	105.17	101.32	103.4	102.68	99.077	96.823	101.28	100.74	102.08	99.671	100.03	100.31	100.39	103.87	101.52	102.35	100.06	103.59	102.57	100.29	98.586	99.33	100.14	101.08	100.04	100.41	103.99	99.004	101.61	101.52	99.998	101.27	100.53	100.72	101.96	99.378	98.108	102.52	101.63	100.69	98.963	98.945	102.94	101.96	100.66	101.67	99.235	99.577
102.18	103.6	103.81	102.33	107.69	106.14	105.66	106.06	107.03	106.57	107.05	104.27	104.6	105.5	107.56	107.37	103.65	105.31	103.85	104.25	103.47	102.86	105.81	105.24	106.36	108.82	107.39	108.16	105.25	106.31	108.45	107.17	105.05	106.43	107.87	105.55	106.4	104.15	105.4	107.21	109.38	105.36	105.01	104.94	106.74	105.46	105.98	106.77	102.71	106.3
106.35	106.1	106.04	107.06	103.53	106.47	106.8	105.75	103.97	102.85	108.72	106.84	106.16	106.07	103.16	107.04	103.48	105.4	104.85	104.01	104.7	103.82	105.48	106.84	102.18	106.81	103.09	105.44	108.6	102.25	108.32	106.07	103.66	102.95	106.5	107.17	107.01	105.27	104.62	104.77	104.41	105.54	105.87	105.51	104.35	106.34	106.67	105.49	106.42	106.61
106.93	109.86	108.49	106.62	111.22	106.95	110.45	108.59	108.85	108.89	107.08	107.2	106.46	112.21	110.03	106.07	108.74	109.04	107.5	107.16	106.19	108.57	108.27	108.34	108.06	109.76	109.87	108.04	110.13	110.81	106.5	108	108.11	108.23	109.34	110.24	106.53	109.87	110.53	104.78	110.23	107.38	107.55	107.11	109.45	107.58	110.89	110.5	107.9	107.88
109.15	107.84	105.63	105.53	105.86	104.73	108.94	108.53	107.18	103.71	105.26	105.37	104.23	105.94	106.2	105.23	110.65	106.46	105.4	104.49	107.5	102.11	108.03	108.6	109.84	105.19	107.98	105.81	106.58	105.16	105.82	106.84	105.46	105.29	105.7	112.03	106	104.77	101.76	105.52	107.74	107.11	102.08	106.58	105.82	106.64	105.1	108.01	108.07	104.27
107.41	105.96	106.57	106.79	107.57	105.4	106.16	108.13	104.46	107.3	106.96	106.68	107.98	107.75	110.02	106.13	106.41	107.75	108.91	108.16	107.47	106.77	103.42	108.58	108.81	107.8	109.83	109.42	103.31	104.82	102.32	105.66	103.93	104.66	106.75	110.52	105.54	107.62	106.76	101.67	108.16	105.01	106.89	103.31	108.32	109.02	106.09	107.13	106.33	105.56
106.86	103.53	105.78	107.28	105.08	104.98	104.06	104.52	106.69	102.86	105.95	107.2	104.95	105.83	105.69	104.68	103.96	105.35	106.02	107.59	105.38	104.66	106.09	104.68	106.11	107.64	105.79	103.52	104.84	103.17	106.08	108.82	106.69	106.14	104.56	108.12	105.42	104.89	106.91	104.19	102.64	107.27	103.24	106.96	104.41	105.63	108.15	107.13	104.83	107.67
101.01	101.12	100.78	101.92	101.7	101.9	101.4	100.35	102.28	105.46	100.74	100.31	101.21	98.848	100.57	102.33	101.22	100.09	102.94	98.877	101.17	103.45	101.1	100.56	101.23	101.09	102.46	100.12	100.57	101.87	100.18	100.6	100.21	99.773	103.74	100.44	104.59	100.37	101.36	99.512	102.77	97.876	102.21	96.476	102.34	102.59	100.77	101.82	99.5	95.54
109.47	107.76	108.27	110.13	111.75	109.43	108.98	109.61	110.23	111.26	107.83	110.77	106.32	108.2	108.11	110.69	109.2	109.04	107.76	110.07	108.27	109.42	107.94	107.43	107.28	106.46	107.35	111.14	110.81	109.45	107.17	111.1	107.56	106.19	108.05	107.03	110.24	109.1	106.94	111.63	105.42	106.48	108.34	106.76	105.68	108.41	106.08	110.43	104.2	113.02
107.09	106.09	107.04	106	106.09	106.31	108.83	102.13	106.34	106.03	107.22	104.22	105.34	101.8	106.46	107.34	108.25	108.45	104.25	102.43	105.54	106.96	105.12	108.14	105.46	103.69	104.21	105.47	107.99	106.83	105.91	106.3	103.84	106.68	105.79	107.35	105.36	102.85	105.66	108.76	108.3	107.6	107.08	106.58	104.51	109.74	104.43	106.82	107.13	105.99
104.69	108.84	104.05	105	106.65	107.86	109	107.1	105.25	108.29	104.64	103.43	107.59	103.73	106.13	102.16	105.84	104.25	104.57	103.76	106.44	103.1	106.9	107.35	103.93	105.52	104.83	105.94	106.23	104.95	106.98	101.23	104.49	105.46	107.28	104.76	104.32	107.2	107.29	107.66	106.84	107.68	104.32	105.01	105.46	102.04	109.99	105.65	106.38	105.34
105.29	107.58	110.35	108.96	107.36	106.36	106.48	109.96	106.16	108.88	109.73	109.05	106.73	109.01	106.59	107.63	107.43	110	104.47	109.47	109.01	104.12	105.9	107.31	109.5	106.01	103.82	106.32	102.79	107.78	108.12	106.21	108.58	109.57	109.67	111.02	106.77	108.3	104.77	109.59	109.35	110.04	108.43	106.84	108.32	106.67	106.51	106.8	108.7	107.87
106.76	109	110.77	110.27	110.35	108.16	108.81	105.87	109.63	108.34	108.97	106.39	105.82	110.18	108.05	109.04	107.35	109.18	107	108.52	109.73	105.93	106.08	109.2	108.05	107.92	110.44	110.92	107.71	107.8	108.28	109.09	111.62	107.67	108.31	110.01	108.32	107.06	109.4	106.01	110.33	109.61	109.59	108.73	109.84	106.92	106.68	109.89	108.16	110.24
110.08	111.79	112.16	113.32	110.56	108.32	109.92	109.99	109.58	111.02	109.35	113.76	108.6	109.73	108.25	109.11	109.92	112.25	107.85	109.17	110.61	108.05	111.13	107.7	108.72	110.21	112.14	112.96	112.1	112.69	110.6	109.33	113.22	111.08	113.78	112.24	107.91	109.25	107.54	111.24	107.73	111.47	111.49	112.14	111.22	113.07	113.43	110.79	109.15	109.33
106.32	107.19	106.97	108.17	109.25	103.81	104.76	107.45	103.44	106.18	107.51	103.64	104.49	106.67	106.14	105.7	105.14	108.14	106.11	103.66	106.13	105.4	105.99	103.71	104.86	106.14	109.48	105.19	107.84	107.46	104.41	104.3	103.34	104.09	105.8	105.41	105.9	103.85	104.65	106.62	103.36	100.78	109.08	106.51	108.12	105.09	107	106.04	108.38	107.36
101.71	100.59	101.92	101.05	100.19	99.319	99.979	100.65	99.207	104.09	97.904	101.36	101.61	100.46	103.06	100.93	103.62	102.18	98.151	100.94	100.42	102.23	101.16	103.31	99.377	102.23	102.43	101.1	101.14	100.1	101.67	100.4	102.33	102.38	98.125	104.19	99.704	101.64	102.2	99.004	97.234	97.562	101.07	100.76	101.5	103.22	100.95	97.414	102.64	101.8
111.01	107.42	106.77	108.09	111.53	107.66	107.89	106.27	107.69	106.32	111.43	108.13	108.59	107.76	109.89	110.08	107.13	106.72	110.59	105.5	108.95	107.97	108.63	107.02	104.98	106.39	110.32	106.55	109.9	109.69	107.12	109.57	107.41	109.54	108.59	109.38	108.32	109.58	106.23	105.68	110.64	106.97	110.59	106.56	109.55	109.09	106.44	106.42	107.92	105.5
109.29	108.12	108.29	106.77	110.11	107.66	107.51	109.95	107.68	109.01	109.74	106.66	109.44	109.65	105.35	108.43	109.28	109.99	107.68	107.23	108.61	106.17	106.65	108.97	109.57	109.46	109.57	107.51	108.39	106.56	108.68	106.69	113.5	109.56	108.28	107.92	108.31	110.57	108.5	106.64	107.91	107.54	106.5	105.46	104.4	106.61	107.92	108.89	111	106.24
98.046	99.511	100.12	96.858	96.368	97.548	97.052	102.78	97.867	96.903	98.071	100.54	99.104	97.446	98.492	101.67	102.9	100.28	101.84	100.94	97.23	98.797	101.55	102.41	100.03	100.36	97.839	98.376	97.809	99.454	99.503	102.92	99.561	100.81	96.847	95.621	101.08	97.745	99.22	99.353	96.796	100.71	99.141	100.91	99.04	97.438	99.372	100.29	97.171	96.82
108.21	109.59	104.46	106.35	109.52	105.49	107.91	106.48	103.91	108.79	107.05	109.19	105.65	106.02	107.02	108.17	110.93	107.61	111.6	108.61	107.32	106.47	110.65	109.86	107.5	109.15	113.05	107.17	105.83	108.73	109.67	107.03	109.3	106.29	104.93	107.35	111.01	107.96	111.79	109.34	108.23	108.19	102.76	107.08	110.69	110.11	105.81	108.22	110.09	108.29
99.772	97.359	95.867	99.446	96.277	97.583	99.472	99.686	99.583	98.692	95.139	97.634	97.886	97.085	99.318	97.327	101.03	101.98	98.751	96.916	98.248	100.65	96.328	97.642	99.087	95.633	97.42	96.042	98.413	95.615	97.083	98.046	98.021	96.564	97.466	95.571	96.994	98.425	99.717	96.659	94.702	97.916	97.681	95.963	99.14	100.49	96.772	96.919	98.318	97.971
110.89	110.99	112.15	111.82	111.71	107.92	105.53	111.5	112.16	112.17	110.45	111.79	107.91	106.54	112.18	110.61	109.72	110.47	111.13	110.83	112.27	108.8	109.34	111.61	110	110.41	111.95	112.14	109.21	105.62	111.41	112.53	110.64	109.65	108.79	110.29	109.69	110.21	110.1	107.25	110.15	108.96	111.29	108.61	110.53	110.41	112.91	111.87	110.44	110.53
105.99	109.88	107.17	109.87	109.11	109.92	107.6	111.05	107.47	106.41	107.95	110.46	105.21	109.12	107.29	109.9	109.74	107.45	111.24	106.98	106.24	108.2	106.28	108.89	105.97	109.06	108.31	106.97	106.28	108.85	106.82	105.45	108.17	106.54	110.88	108.33	108.05	107.13	105.67	112.04	110.12	109.72	108.59	106.71	107.1	110.07	105.14	107.63	110.21	106.23
113.23	105.4	105.38	107.59	109.88	110.52	110.49	108.98	109.97	109.88	109.53	110.6	106.93	104.79	108.17	107.13	109.27	108.47	108.19	109.9	110.2	104.82	110.94	107.77	107.74	109	110.11	106.03	106.7	105.54	109.44	108.61	107.04	108.19	107.16	108.17	107.76	105.89	106	105.89	110.43	108.58	109.9	106.13	110.5	108.23	110.22	106.03	109.03	110.17
96.234	102.71	98.83	97.742	99.172	97.824	98.854	98.735	98.559	97.346	100.46	97.403	97.087	98.668	96.654	98.63	100.96	98.782	96.584	96.668	102.16	97.292	97.648	98.991	99.304	99.114	97.145	96.291	96.153	95.395	96.798	97.546	98.299	99.431	96.31	97.827	98.59	98.327	100.64	100.95	100.87	98.928	99.694	96.225	95.901	97.262	97.892	99.63	98.71	100.66
105.79	106.83	108.35	105.3	105.52	105.63	107.37	107.54	106.98	109.35	106.73	103.93	106.65	104.91	107.2	104.5	104.71	107.86	101.93	106.13	109.41	107.62	103.17	105.66	103.49	106.59	104.85	106.22	105.32	108.33	109.11	106.3	107.58	106.21	104	105.34	106.6	106.58	108.06	104.59	107.96	105.63	105.94	105.16	107.55	108.46	107.27	103.64	106.6	103.42
107.87	107.87	106.51	108.92	104.85	107.3	106.06	110.91	109.22	111.11	108.47	109.04	107.77	107.43	107.12	109.59	108.59	108.98	105.15	106.68	107.02	106.6	107.46	104.91	107.15	109.34	106.42	107.79	108.78	103.97	106.25	108.26	105.42	108.7	108.08	106.85	110.28	106.1	109.2	108.66	106.93	106.58	107.17	110.38	106.45	109.7	106.44	104.92	106.29	108.55
107.61	106.72	109.75	109.26	109.63	108.36	108.32	110.2	108.78	106.88	110.02	109.96	108.52	106.3	109.38	103.63	105.46	109.34	110.38	109.01	108.99	106.88	109.02	105.62	106.57	109.73	107.14	111.27	108.87	108.62	109.77	106.84	105.86	110.91	106.86	105.74	109.46	108.14	108.99	105.67	113.69	108.15	110.2	106.45	107.36	106.99	104.24	109.04	104.21	105.96
108.84	107.21	102.63	106.79	106.14	104.92	107.77	104.52	106.59	104.15	108.38	108.52	110.02	104.83	105.85	110	106.79	107.75	105.88	106.1	106.17	105.9	108.22	107.97	104.32	107.48	109.7	106.11	104.7	110.87	106.96	104.32	105	106.05	109.75	105.84	106.15	102.96	109.1	108.81	105.97	106.65	108.83	107.94	106	108.81	102.18	109.07	106.05	103.95
103.56	106.98	104.91	104.75	106.1	106.5	109.01	104.1	108.95	108.89	106.42	105.92	105.01	107.06	107.51	107.59	107.23	106.83	105.48	105.91	108.08	109.13	103.85	105.11	103.48	105.28	106.04	106.11	106.68	109.05	104.49	103.23	105.85	105.37	104.07	107.97	103.25	107.39	106.22	106.53	107.09	106.77	109.73	108.09	103.91	100.58	103.94	104.89	105.07	106.52
98.242	96.993	98.142	97.704	95.829	100.75	99.807	96.619	99.281	97.164	97.18	97.822	95.905	97.687	96.427	97.049	97.023	97.969	97.466	100.46	101.09	99.198	94.215	100.56	96.378	95.958	100.75	97.838	97.151	97.192	98.344	99.681	95.851	96.341	97.101	94.354	97.938	97.83	99.979	99.759	95.592	96.413	98.583	96.613	98.359	97.961	99.38	97.115	97.089	95.885
108.75	106.85	110.17	109.65	106.23	110.08	109.16	109.05	106.79	109.12	106.64	109.09	107.77	109.05	108.21	108.91	110.29	106.19	107.24	107.53	108.64	110.69	107.19	108.74	109.66	112.36	109.42	108.71	107.38	107.81	108.02	108.8	109.53	109.88	108.81	106.03	107.11	108.05	107.53	105.88	111.77	109.08	110.47	109.23	109.59	108.35	109.28	110.46	109.48	108.03
102.04	101.49	105.26	104.25	107.13	105.33	105.53	110.3	106.75	105.22	104.19	105.32	108.25	105.48	104.37	108.21	106.14	108.87	109.23	106.4	106.32	104	107.1	104.92	105.7	105.28	106.32	105.65	108.92	105.38	108.1	105.08	104.45	104.6	106.05	104.78	104.85	103.45	103.12	105.68	105.6	108.87	105.36	105.45	103.4	105.82	105.13	105.23	106.4	108.19
100.94	94.588	98.016	100.93	101.35	98.661	101.95	99.263	99.297	97.908	98.351	99.989	97.61	98.222	97.104	99.157	94.445	103.61	100.7	99.916	98.845	99.868	98.134	98.716	99.136	99.234	98.933	98.305	98.685	97.345	99.153	98.623	97.141	99.075	99.22	97.987	100.04	99.331	98.326	99.338	100.95	96.329	95.639	98.094	99.399	98.021	99.656	100.49	100.21	99.622
105.53	104.9	109.6	106.61	108.91	107.53	105.97	108.01	107.38	106.96	107.68	111.62	106.52	107.4	112.54	107.96	108.55	108.83	108.56	110.11	111.63	108.68	109.53	108.6	109.05	109.64	105.31	108.27	109.78	107.41	108.42	109.12	109.18	107.69	107.32	108.29	111.6	107.9	111.87	105.09	109.83	105.57	107.15	106.73	109.13	108.54	108.8	108.99	109.2	110.52
109.3	108.34	104.84	109.51	104.87	107.86	106.66	103.77	107.96	109.98	108.9	109.62	109.98	109.5	106.23	107.37	107.83	106.36	109.47	106.9	108.29	107.6	108.44	107.22	108.65	111.29	105.89	104.82	108.82	107.32	111.54	108.14	106.39	112.08	108.55	108.02	108.9	109.9	110.42	105.46	107.54	107.95	109.85	107.41	108.81	108.68	106.55	107.72	109.42	112.65
105.76	108.32	106.49	107.22	104.24	106.72	105.6	108.12	109.21	101	105.22	106.05	105.41	104.88	107.63	103.43	107.16	106.91	102.12	100.74	107.99	105.27	106.09	103.78	106.33	105.37	111.89	108.12	106.55	106.14	104.54	108.89	106.11	106.79	105.74	106.25	103.8	105.85	105.51	107.96	104.27	106.2	103.55	108.4	107.85	105.08	108.81	106.61	107.85	106.6
108.84	108.45	108.01	110.21	107.59	111.94	111.18	103.53	110.29	109.7	106.38	106.27	108.32	109.06	107.11	111.48	107.18	111.64	108.84	104.8	111.32	111.2	111.24	110.95	104.42	110.28	106.52	106.47	107.23	112.01	108.55	107.71	107.69	107.75	109.58	106.32	109.19	108.67	108.28	109.9	103.59	106.36	109.6	108.34	109.13	110.39	109.88	111.15	107.62	106.27
108.98	104.07	109.13	105.94	107.28	107.61	108.87	108.63	103.78	105.56	108.91	102.63	106.75	108.18	105.14	103.96	107.81	107.71	107.4	105.05	106.58	105.03	107.51	105.28	107.39	105.07	108.33	106.9	106.47	106.04	109.11	104.02	104.55	109.13	105.84	104.28	108.53	110.82	107.27	106.21	106.46	108.76	103.43	105.02	106.42	107.53	106.16	105.82	108.32	107.4
110.4	107.96	107.64	107.88	107.98	106.42	106.67	109.47	109.45	103.59	106.24	111.21	109.59	107.44	108.03	106.72	106.95	109.39	110.04	111.02	107.53	106.1	108.84	108.08	107.3	108.44	109.29	109.3	108.93	109.66	110.45	108.54	107.25	108.09	110.09	108.4	111.03	107.39	108.62	107.52	108.15	107.74	107.31	108.89	108.62	107.97	110.35	106.05	106.99	105.4
105.81	109.35	108.18	104.71	103.05	106.64	102.76	105.9	110.11	105.29	105.63	109.42	108.69	105.54	105.96	107.18	104.76	108.5	104.81	104.27	105.61	106.92	108.89	105.74	106.2	106.03	109.01	106.12	105.72	103.27	104.86	103.47	106.52	103.39	103.17	107.88	107.62	101.53	108.88	108.48	106.09	107.5	106.93	106.03	106.43	103.6	103.13	105.92	106.83	106.3
106.96	109.03	109.37	109.97	109.96	108.85	109.93	110.05	109.41	106.74	109.41	110.52	107.4	109.33	105.38	108.21	109.22	110.94	109.06	108.12	110.01	106.7	108.26	107.83	105.84	109.78	106.38	107.25	106.92	108.75	109.03	106.5	109.66	108.57	109.48	107.58	111.96	107.45	107.87	109.56	106.65	110.27	108.02	109.93	111.14	110.78	107.5	108.78	108.16	110.78
105.59	107.27	108.92	107.43	111.23	109.8	109.19	106.74	107.24	108.86	108.9	106.65	107.92	108.4	111.61	109.1	111.42	110.41	106.78	109.32	107.99	110.05	104	108.99	112.92	108.23	109.21	109.96	107	109.45	109.11	109.52	105.33	109.16	109.4	107.67	111.31	105.09	107.81	109.18	108.7	108.43	109.47	108.18	108.61	110.28	106.01	109.62	106.78	109.95
105.93	105.86	106.36	105.99	108.45	105.18	106.88	102.17	105.71	105.71	106.47	108.16	105.31	106.74	104.94	106.16	105.07	101.92	105.3	104.85	103.47	107.03	105.92	108.42	106.65	103.73	108.67	106.59	105.36	104.81	105.87	106.75	104.94	106.64	105.12	103.89	106.01	104	104.62	102.14	107.24	109.74	105.03	103.42	107.21	107.55	106.66	105.08	105.46	107.72
106.65	104.07	107.06	106.29	105.8	106.82	108.68	109.24	104.73	105.48	104.84	104.66	105.17	104.95	107.46	107.47	103.14	106.43	104.1	105.91	110.41	110.2	106.57	104.97	105.5	105.25	105.81	108.3	108.16	107.9	105.8	104.68	105.76	105.43	105.04	102.94	107.68	104.7	103.26	107.11	107.66	106.5	107.7	106.22	105.83	102.73	105.13	104.3	107.97	107.86
107.85	105.7	108.61	107.26	107.35	107.43	109.25	105.65	107.78	108.87	105.33	107.84	103.92	106.12	102.96	108	107.28	107.85	107.98	109.88	106.42	103.87	103.86	102.72	106.21	109.37	105.43	106.29	106.23	103.67	107.03	109.72	108.43	108.81	105.52	106.87	106.8	105.2	107.39	109.25	105.22	106.85	105.34	106.53	106.01	106.71	107.77	108.04	106.78	105.62
104.36	107.32	107.85	109.93	107.16	109.13	109.62	106.69	107.64	108.1	107.69	108.34	112.05	107.44	106.83	107.1	107.5	107.43	108.03	104.57	108.43	109.74	106.96	108.78	108.48	106.73	109.27	108.45	105.81	106.4	106.8	106.49	111.41	104.98	109.23	111.29	105.37	107.04	110.28	105.86	110.85	108.19	108.47	108.68	110.65	110.44	105.59	108.97	110.47	108.8
101.79	101.82	100.64	106.14	97.546	103.4	101.04	100.85	101.63	99.819	101.53	102.53	101.04	100.51	104.21	101.94	99.952	103.89	102.54	102.16	101.08	99.138	98.32	105.7	99.819	105.65	100.97	102.9	100.29	101.46	102.48	97.373	100.15	100.14	102.28	104.46	98.402	100.14	99.189	100.81	99.737	101.72	99.355	98.496	98.122	100.38	98.806	98.14	99.616	99.105
107.18	107.23	106.54	106.23	107.01	108.68	106.6	108.07	107.29	108.47	103.86	107.62	107.11	103.66	106.52	105.78	104.16	106.06	109.41	109.23	112.11	105.67	107.5	103.75	104.18	108.56	106.67	105.15	103.74	106.89	105.77	103.48	109.02	105.8	105.89	106.15	103.52	107.81	104.27	106.42	109.86	102.69	104.56	107.74	106.32	107.19	108.11	108.63	103.43	107.15
109.54	108.12	107.7	108.25	108.7	108.91	108.95	102.4	108.81	107.21	109.92	106.83	107.37	103.62	111.89	106.02	107.93	107.15	107.97	105.78	107.15	108.61	108.95	108.97	109.95	107.23	108.2	106.04	108.42	106.77	107.64	108.28	106.56	111.16	110.81	109.4	108.44	108.07	105.38	111.85	109.39	107.58	109.07	110.14	105.07	108.2	111.31	109.21	107.81	108.99
100.1	95.634	97.668	97.035	97.452	100.01	97.753	99.687	97.172	101.59	96.731	101.41	97.564	99.213	96.778	95.773	97.711	97.952	100.38	99.044	100.73	97.879	99.241	97.716	98.359	98.187	99.877	98.43	99.829	98.541	98.594	95.779	95.3	96.838	95.688	95.207	98.926	98.689	97.05	97.704	98.617	96.79	96.786	98.989	94.651	97.852	95.83	99.794	96.011	98.618
106.85	102.2	109.82	103.26	106.72	105.54	105.88	106.53	105.79	105.66	107.9	107.37	106.62	107.44	107.87	103.18	107.01	106.54	105.93	106.83	102.36	106.04	107.76	104.92	106.23	104.92	108.57	102.01	103.89	103.86	106.22	105.71	106.6	107.22	108.24	104.27	105.87	104.33	105.34	106.21	107.77	104.89	104.55	102.73	105.17	105.95	104.82	106.38	107.06	105.82
104.94	107.01	107.37	104.78	105.64	102.51	105.88	106.5	106.1	107.32	101.38	105.37	102.88	105.29	103.58	107.08	108.68	107.1	106.05	105.07	108.87	105.78	108.94	106.54	110.1	105.25	106.13	107.86	105.02	105.09	105.15	107.78	107.18	107.85	107.74	107.71	106.53	105.28	108.19	107.16	107.11	108.84	106.89	107.02	107.41	106.13	108.79	105.87	107.15	105.04
103.93	105.37	105.59	104.33	106.27	105.92	109.71	106.46	103.52	107.99	106.18	101.27	105.19	105.13	102.86	102.32	106.85	106.49	103.63	102.52	105.53	106.63	105.93	106.31	102.27	104.35	105.54	108.16	106.74	104.83	106.59	105.26	101.28	103.49	104.55	103.99	105.96	104	106.51	105.07	106.48	104.39	104.87	104.44	105.99	108.58	105.79	105.08	105.96	104.57
95.281	98.474	98.684	96.422	100.05	98.074	98.679	96.875	98.906	100.49	97.719	99.337	100.2	96.768	102.02	98.37	98.558	97.471	99.875	95.974	98.435	98.08	97.663	99.896	96.786	98.372	97.069	93.779	99.681	94.601	97.194	96.282	100.34	95.707	95.937	96.491	99.893	96.689	94.685	98.571	98.053	96.271	97.101	98.228	97.022	97.448	99.242	96.192	96.179	100.59
106.58	105.57	103.54	105.84	106.66	106.12	106.2	105.37	105.79	105.18	109.79	107.47	108.22	107.41	106.04	105.35	103.48	107.31	109.76	106.76	107.11	103.95	106.2	105.59	103.91	106.33	107.05	106.7	106.43	106.22	106.03	105.61	108.6	108.55	104.56	106.34	107.69	110.64	104.82	106.93	106.43	104.63	102.77	105.29	103.92	107.11	106.15	105.21	106.57	106.99
106.45	105.67	108.87	107.14	103.04	105.53	105.25	104.08	106.9	104.22	105.42	107.73	106.02	105.89	104.35	107.12	105.41	105.17	109.26	106.76	104.13	103.8	103.43	102.73	103.91	104.11	108.09	106.02	107.57	105.72	105.1	105.87	105.14	104.22	107.08	108.1	104.7	104.35	106.51	103.2	106.83	107.91	106.42	104.52	107.57	104.35	105.94	107.63	105.99	104.94
104.5	103.36	105.97	102.59	102.65	107.48	106.15	107.47	107.86	105.92	108.41	105.3	108.88	106.2	105.91	107.71	105.69	108.06	104.9	104.23	108.94	104.34	105.67	107.76	102.8	106.86	105.88	103.3	107.9	110.42	109.48	106.05	104.58	107.13	104.99	108.97	106.43	107.13	105.33	104.91	107.33	105.64	101.65	105.98	105.47	106.06	102.53	110.02	106.77	105.71
104.69	108.73	108.06	106.28	104.49	103.39	104.63	110.47	107.36	107.1	105.94	105.47	109.67	105.87	107.41	106.46	105.66	107.98	105.01	109.78	105.41	110.59	105.93	104.62	104.07	104.74	106.75	108.55	104.59	105.4	107.12	105.41	104.68	105.11	106.79	104.48	106.18	109.62	106.92	108.26	106.92	105.67	104.83	106.77	107.34	105.72	103.61	105.71	105.16	106.69
105.27	107.36	105.78	106.05	107.23	106.19	104.74	107.91	104.02	103.48	104.56	104.69	104.79	107.97	105.15	106.24	107.71	105.03	108.05	106.28	104.82	103.18	110.1	106.34	104.52	106.15	106.88	105.08	103.43	107.31	106.11	107.37	103.02	103.71	106.71	107.74	105.86	101.28	107.14	105.77	105.44	103.56	105.81	109.02	106.26	104.28	104.9	104.85	107.06	104.95
108.95	106.76	107.53	107.9	111.66	107.66	107.31	108.59	111.85	108.93	108.7	109.17	108.38	107.27	110.12	102.9	106.9	106.89	108.74	106.75	106.1	105.78	111.25	109.07	106.48	106.82	108.21	107.82	109.7	108.36	104.68	107.24	109.27	110.54	107.41	110.13	106.41	108.16	106.58	110.37	106.18	108.2	110.66	107.07	109.1	105.57	110.91	105.96	109.35	107.64
105.11	104.29	103.91	106.38	104.59	108.05	102.66	106.61	106.88	107.39	107.36	105.74	104.28	106.31	105.61	106.07	106.41	105.8	106.75	107.3	105.44	108.83	104.95	103.56	108.26	104.06	107.84	104.31	103.88	102.5	100.15	104.85	104.64	105.76	108.23	103.27	108.55	107.52	105.36	104.84	106.34	105.04	105.69	107.92	110.69	105.02	105.9	104.29	101.69	104.94
110.1	110.06	108.76	111.17	109.46	109.62	107.46	107.86	109.38	106.94	114.18	105.42	110.13	105.71	105.96	105.52	108.8	110.91	109.27	106.73	109.05	107.69	109.61	107.99	110.1	110.31	113	111.5	110.7	107.9	112.86	106.85	107.07	106.18	112.3	106.74	106.56	107.99	106.26	110.54	107.04	108.73	108.79	106.68	110.11	106.71	110.03	111.78	106.08	109.22
105.12	106	108.03	106.08	106.94	105.44	106.57	108.3	104.28	105.57	106.09	107.64	104.68	103.04	103.93	104.93	105.61	104.41	106.6	104.54	102.34	106.36	106.82	107.17	104.54	103.63	105.06	102.76	105.08	106.11	103.22	107.63	105.32	104.74	103.86	105.6	106.09	106.52	103.52	104.17	106.24	106.04	106.16	107.09	104.61	107.61	106.02	105	101.13	108.23
104.65	104.33	104.44	106.34	102.63	105.36	104.3	109.58	104.95	104.9	105.97	105.5	107.51	105.97	104.71	107.8	100.97	105.03	101.28	107.33	108.69	104.82	105.89	103.85	105.76	107.3	107.39	106.29	104.73	105.57	106.19	104.9	107.92	108.14	107.82	105.05	106.09	107.52	109.45	103.81	106	104.93	109.07	108.63	103.96	105.79	107.02	102.59	107.34	105.75
108.31	111.01	107.87	108.81	109.92	106.55	108.36	109.85	108.86	108.34	108.09	111.8	110.39	106.45	108.86	105.75	107.87	107.33	105.42	107.27	110.3	110.49	105.64	110.31	107.2	107.79	105.69	108.48	111.88	108.57	107.72	107.51	105.14	104.49	107.55	109.12	109.22	109.04	107.7	111.15	109.61	107.88	108.84	109.72	112.33	106.46	109.13	107.3	109.94	109.07
107.84	105.02	106.33	107.39	104.84	105.96	105.57	103.79	107.63	101.95	108.43	107.93	104.31	105.86	106.28	108.43	102.3	105.9	105.98	103.77	105.22	103.33	106.82	104.91	109.6	101.24	107.03	102.77	107.58	100.7	106.92	104.47	104.3	107.85	107.14	104.32	106.43	106.63	105.97	103.95	105.69	107.61	106.07	105.31	104.94	105.24	105.18	107.65	108.6	103.58
109.64	102.88	107.64	109.8	109.15	105.99	107.53	106.55	107.7	110.66	109.74	106.69	109.1	107.22	108.08	109.56	109.44	108.6	106.65	107.37	108.09	109.23	106.85	105.03	110.74	108.93	107.76	108.45	106.27	106.88	106.37	108.41	108.6	105.95	108.53	108.51	104.74	109.48	108.13	105.23	111.95	108.14	107.82	107.61	106.82	107.38	104.78	109.68	110.49	106.8
107.5	107.55	107.39	105.32	109.88	107.32	105.1	109.05	107.4	109.72	106.77	107.6	108.88	108.06	111.17	105.8	109.68	106.88	108.59	108.99	105.47	106.85	108.15	109.3	108.92	108.3	108.07	108.86	111.48	110.96	105.22	106.1	107.59	107.14	107.14	107.57	107.68	110.42	110.65	106.67	107.59	105.92	105.95	107.6	109.54	109.48	108.53	106.97	110.12	108.35
98.676	97.961	97.838	99.172	96.796	96.068	98.001	98.259	97.852	100.43	96.98	96.678	98.675	100.42	100.21	99.596	96.821	94.78	95.973	99.335	96.738	95.316	100.31	97.737	100.53	95.632	97.266	97.331	98.033	96.966	95.838	99.174	98.127	98.151	97.186	95.754	96.814	97.794	96.804	96.138	98.558	98.193	100.86	95.947	97.296	100.15	93.524	99.348	99.063	97.377
95.419	98.787	97.244	99.472	99.71	97.221	100.22	97.916	95.989	96.553	94.736	97.409	96.118	98.505	97.267	95.519	100.56	99.588	100.41	100.5	98.156	99.866	94.668	97.942	97.608	95.681	99.601	99.075	97.014	99.752	95.217	98.674	101.98	96.425	98.044	100.55	96.616	101.1	97.054	97.025	96.816	95.467	96.93	96.718	97.743	98.89	97.051	95.983	98.55	96.07
112.27	111.3	106.03	107.78	111.86	104.95	106.49	108.7	111.31	110.66	110.08	106.31	107.35	107.23	108.68	109.27	106.25	107.09	109.26	106.85	105.28	107	106.83	106.66	105.59	108.36	106.66	108.87	111.19	107.46	108.33	106.02	107	109.85	106.87	107.47	107.54	104.45	109.78	106.64	108.29	107.2	103.88	105.77	105.46	106.97	106.63	106.64	109.25	107.13
98.995	99.028	98.291	100.35	99.024	103.78	103.12	97.36	101.05	102.47	101.64	102.52	100.49	102.6	96.326	99.994	97.521	99.588	100.1	102.22	102.34	97.462	99.871	100.45	101.17	102.89	101.68	97.491	101.13	103.96	101.92	99.387	98.786	102.57	103.1	100.8	101.79	99.863	101.68	103.25	98.597	101.54	98.815	103.01	102.39	101.45	99.921	100.81	98.862	97.47
108.55	107.74	105.84	106.68	103.57	108.1	104.79	106.48	107.08	102.86	105.69	106.4	106.91	105.26	104.86	110.19	108.23	104.73	107.85	106.92	104.79	107.51	106.16	107.01	107.72	104.36	104.73	108.93	107.44	108.3	107.01	106.59	104.86	103.38	105.26	108.65	105.88	106.16	106.01	105.88	106.74	105.71	104.38	108.69	107.52	107.99	103.35	102.24	105.78	101.06
96.252	99.043	101.11	97.63	97.868	99.146	101.21	100.54	97.581	95.847	99.71	100.86	99.282	100.04	96.818	100.31	101.09	101.62	100.13	100.91	101.01	97.465	102	98.196	96.56	101.51	99.092	98.052	98.965	100.92	98.753	99.335	100.19	97.636	102.89	102.24	100.53	94.48	101.24	98.365	99.039	99.507	101.33	99.024	98.286	95.819	99.634	98.4	100.37	98.987
106.86	106.48	108.42	108.09	108.33	110.85	107.05	112.28	108.38	109.06	110.46	108.92	107.29	108.31	109.04	109.34	106.52	107.18	106	106.98	109.29	106.94	109.92	106.92	107.13	104.49	107.72	108.75	109.95	106.49	108.02	108.74	107.43	108.88	106.63	108.88	110.07	106.92	106.14	108.17	107.22	107.17	110.08	107.59	106.42	105.53	107.81	110.02	108.98	106.58
105.86	106.82	107.52	106.18	104.35	105.96	107.51	105.63	107.35	104.16	104.05	104.44	105.18	106.61	108.06	105.52	104.34	106.64	106.95	108.29	104.49	110.17	107.66	106.75	107.88	105.59	104.6	108.41	104.49	102.8	103.13	107.04	108.47	106.48	110.2	109.76	103.9	107.42	106.51	104.76	109.87	102.39	109.19	105.14	111.89	105.93	106.34	107.78	105.54	106.96
105.16	107.53	102.43	103.85	104.32	107.1	105.2	103.62	105.67	108.89	103.96	106.08	106.74	106.83	107.89	104.61	108.3	105.37	107.69	105.99	103.95	105.63	102.99	107.97	104.41	105.8	104.31	107.12	109.21	106.96	104.4	104.28	109.32	103.54	105.88	103.08	105.39	105.59	103.65	107.4	102.96	107.18	107.78	108.01	103.39	104.91	103.04	105.39	106.92	106.93
109.6	107.67	110.21	109.43	107.98	106.34	111.46	107.4	109.36	109.82	108.77	108.25	112.76	108.1	107.53	110.78	111.17	109	110.32	108.21	105.49	109.9	107.9	107.2	109.41	108.25	107.12	107.5	107.84	107.52	108.52	107.18	107.99	107.89	109.62	104.84	109.82	110.22	108.59	109.89	104.83	110.54	107.76	106.48	109.01	106.81	109.81	107.26	107.92	107.71
95.001	95.807	99.587	98.724	96.117	98.163	98.057	98.514	97.418	95.943	97.217	98.422	98.314	98.72	97.491	98.263	97.904	98.975	98.537	96.3	98.861	99.699	99.823	95.994	97.486	100.17	98.786	98.589	98.489	97.768	98.919	97.746	95.619	100.26	97.143	99.871	99.843	95.23	96.941	98.861	97.742	98.454	96.958	100.45	99.733	101.51	99.392	97.624	99.069	99.509
106.5	105.93	105.26	108.87	103.39	104.99	107.75	106.59	107.65	105.22	109.8	107	106.44	105.84	108.4	105.86	106.89	105.25	106.43	109.22	105.45	103.42	104.14	106.11	105.96	107.92	104.95	103.98	107.13	105.98	107.37	109.4	106.9	104.31	103.41	105.29	107.58	105.38	101.84	108.75	104.63	108.34	102.81	106.45	101.9	103.58	105.13	106.78	107.01	107.6
108.14	108.76	105.64	104.91	106.9	105.34	111.33	104.22	108.74	105.71	105.42	105.76	107.44	105.82	107.81	104.38	105.19	105.51	107.97	105.71	105.26	106.56	107.53	109.05	106.93	106.1	105.91	109.45	105.21	108.45	105.65	106.7	106.37	104.27	108.95	108.36	105.41	104.39	109.87	105.48	106.59	107.05	107.34	106.46	107.95	107.99	108.84	108.28	105.76	108.6
99.386	97.992	99.353	98.601	101.45	96.409	94.999	97.192	97.183	98.231	94.55	96.024	98.547	98.237	99.753	101.52	97.279	95.599	97.622	94.743	95.499	97.835	97.924	97.845	100.24	99.182	96.874	98.188	98.391	99.934	98.135	97.805	98.369	99.85	100.02	96.163	96.586	96.8	97.857	100.19	95.812	100.02	97.004	98.766	98.386	97.46	101.27	101.66	96.996	98.962
106.36	110.11	105.37	106.49	106.24	106.61	105.2	106.04	106.78	109.39	103.17	104.42	105.17	106.63	105.21	106.12	104.25	107.04	107.96	108.74	107.6	107.62	103.67	106.88	107.77	106.57	105.8	106.89	106.56	104.13	107.45	105.88	106.61	108.04	106.23	106.73	106.06	106.84	104.52	106.3	103.11	106.87	107.55	107.72	106.26	105.32	104.97	109.32	105.73	104.5
106.95	108.94	107.23	107.33	105.18	107.91	107.17	107.43	106.23	107.75	106.62	109.63	107.27	110.44	109.72	108.24	108.7	108.67	107.93	107.9	106.23	107.9	107.65	108.76	105.04	107.32	108.61	107.26	106.31	106.53	105.55	109.16	108.34	104.5	106.65	111.01	106.07	107.2	110.17	106.67	106.56	107.96	106.42	107.37	107.22	105.16	107.64	109.2	108.46	104.45
96.406	97.346	100.24	99.569	96.999	95.01	97.866	99.972	100.33	98.965	98.549	99.016	98.126	97.131	99.133	99.556	100.69	96.099	98.959	100.03	101.77	99.425	96.656	95.278	101.27	100.03	99.63	99.204	97.466	98.557	101.46	99.573	97.941	96.547	100.01	98.054	98.15	97.403	94.302	97.085	97.685	97.233	96.709	98.299	97.212	97.669	96.85	95.282	98.5	97.791
100.53	101.73	104.74	101.95	103.63	100.21	100.03	99.718	100.96	102.43	98.364	99.76	98.998	100.27	100.04	100.65	102.98	100.91	101.45	102.34	104.42	101.08	101.3	101.52	100.55	103.31	101.86	103.77	101.34	104.74	102.49	101.94	103.32	100.53	99.214	102.79	99.937	103.63	99.676	102.52	105.77	100.62	101.4	98.238	100.75	102.15	99.668	100.17	99.123	99.605
112.58	111.78	108.98	106.78	107.25	107.01	107.52	110.42	110.62	111.45	108.82	107.26	108.42	106.37	105.97	110.51	112.44	108.78	108.05	108.13	110.04	109.45	109.36	111.58	106.08	105.4	107.93	108.02	106.1	109.33	109.96	111.64	111.64	109	110.14	108.11	112.44	108.27	107.87	110.06	108.88	107.32	105.27	108.18	113.03	111.38	107.57	108.28	108.9	110.52
104.87	106.7	107.93	104.62	105.93	108.06	106.46	106.61	105.46	103.53	105.15	106.86	109.13	105.5	107.1	105.64	108.88	104.99	104.89	104.54	107.08	108.9	108.28	106.11	104.87	107.12	107.54	103.48	105.84	108.31	104.18	105.55	108.88	107.74	104.87	103.73	106.7	106.76	106.09	106.5	106.74	105.83	107.08	103.25	109.22	104.79	106.39	108.7	106.79	102.24
100.46	101.36	101.1	100.36	101.28	98.912	100.65	102.21	95.981	98.724	98.337	102.25	98.913	102.23	100.19	98.559	96.696	99.573	97.061	99.542	99.677	96.967	103.82	98.837	98.54	97.339	101.15	94.719	99.247	102	97.233	98.487	101.22	99.352	97.403	101.41	104.62	96.796	100.14	103.72	99.952	98.62	99.433	100.47	102.22	102.28	100.51	101.65	98.286	99.986
111.23	110.26	108.63	109.52	107.96	109.92	111.22	107.74	110.5	112.07	109.87	111.73	111.03	112.58	106.93	110.19	112.41	108.09	112.3	111.09	107.28	111.38	108.97	109	110.26	109.39	113.32	111.23	110.2	110.84	112.19	109.28	111.71	108.31	108.49	111.01	109.1	107.89	107.52	109.09	110.78	110.53	112.43	109.67	110.51	110.26	109.47	109.97	110.46	110.09
94.384	99.117	96.793	97.399	99.739	99.084	97.07	98.635	98.173	100.28	100.33	98.96	100.31	95.291	98.062	98.824	99.985	99.601	99.128	97.919	100.48	97.582	97.437	98.499	98.952	95.757	99.538	98.038	99.194	95.864	97.283	99.908	100.3	96.289	102.62	99.197	96.92	94.778	99.984	99.848	101.43	98.259	97.234	98.124	98.609	100.55	99.747	97.007	96.382	98.48
106.33	104.39	103.66	105.52	108.21	105.89	107.82	101.72	105.65	107.24	106.66	105.85	106.35	106.97	104.39	105.35	102.76	107.25	105.47	105.26	106.39	104.65	106.35	107.01	105.07	105.63	106.62	105.41	106.96	108.59	107.24	106.13	109.17	105.14	105.12	105.45	106.82	104.58	103.86	103.24	105.37	107.78	107.08	104.87	104.18	104.55	103.76	104.27	103.22	103.29
107.32	106.7	107.32	107.52	108.11	104.67	104.1	105.47	105.98	108.32	110.03	105.68	106.31	107.27	107.06	105.48	105.01	104.59	105.59	108.88	105.26	105.58	105.93	103.57	107.83	105	105.36	102.42	103.45	105.14	103.21	108.88	107.75	109.62	106.36	102.71	104.15	105.47	107.29	103.43	104.88	107.38	105.88	105.56	105.39	106.43	107.27	108.39	104.03	108.19
98.017	98.508	95.876	99.52	95.917	97.852	100.19	98.785	98.32	96.759	100.33	99.471	97.351	99.589	97.373	100.05	97.474	99.395	98.838	101.34	95.832	94.436	100.02	95.442	98.163	101.56	98.202	100.16	99.393	99.689	96.664	95.638	98.718	95.02	100.46	97.865	100.27	96.307	96.356	98.175	101.86	99.91	98.746	93.911	96.378	99.812	98.715	97.976	97.587	96.127
103.41	104.34	105.95	105.17	104.99	107.13	108.24	104.32	106.33	104.77	105.68	105.46	106.39	108.84	105.41	102.1	106.27	103.94	102.73	105.29	104.39	105.5	103.5	103.96	103.46	107.67	108.18	106.92	103.97	104.09	107.43	100.79	107.01	106.96	103.7	106.06	101.79	104.69	105.13	106.12	102.99	107.92	106.3	104.51	107.94	105.78	105.91	106.13	106.29	104.8
105.99	109.65	108.08	109.68	108.6	108.92	105.58	109.1	110.62	109	107.37	106.73	108.19	109.2	108.86	108.78	106.58	108.86	108.46	111.48	112.12	109.24	109.69	108.56	109.31	107.68	106.21	110.19	108.58	108.36	109.24	107.09	111.17	105.81	109.87	108.55	107.21	106.83	105.28	108.76	109.51	108.06	109.01	107.77	105.46	107.32	108.28	107.38	107.08	108.7
103.37	106.56	105.49	106.9	104.73	107.34	104.2	105.79	105.29	104.46	106.27	107.26	104.72	106.66	104.02	103.62	106.61	107.41	105.89	105.53	102.53	105.45	106.26	106.41	105.46	105.32	108.45	105.45	106.22	103.44	103.53	104.53	107.22	106.37	106.5	106.93	104.83	104.7	109.34	102.96	106.25	105.84	104.03	107.47	106.87	107.22	106.18	104.45	105	107.99
112.92	111.22	110.92	112.36	108.64	110.88	111.37	112.03	112.12	110.66	107.72	112.93	110.94	113.51	111.5	112.74	109.58	112.18	108.06	110.86	111.11	108.75	108.54	107.6	111.42	110.26	109.33	109.99	111.41	110.78	112.09	109.88	108.83	111.91	110.75	111.53	108.91	113.3	111.48	110.97	111.89	110.39	111.82	110.57	111.62	109.71	109.05	110.85	108.62	111.02
106.84	105.21	107.24	107.96	106.99	108.36	107.73	110.57	107.64	106.49	107.61	107.21	102.11	107.21	105.16	107.8	103.84	106.13	108.08	106.72	108.28	104.16	106.8	108.36	108.11	107.15	105.67	110.51	105.18	108.94	108.93	107.05	104.26	106.33	107.22	105.05	103.72	105.99	110.82	100.83	105.39	110.16	105.58	104.87	109.04	105.65	107.67	105.5	107.94	104.69
107.48	106.61	104.59	105.86	105.23	105.02	103.52	107.69	106.88	107.6	104.47	105.42	106.28	107.21	102.98	108.4	105.43	100.51	105.71	105.85	107.8	106.5	105.74	103.53	104.83	103.96	106.34	107.76	106.37	107.24	105.23	107.73	105.2	104.29	103.77	103.26	102.55	105.76	104.71	104.68	103.77	106.36	105.66	106.58	104.78	106.72	104.95	107.7	107.38	104.35
106.59	106.49	104.56	105.84	104.03	107.66	105.21	104.34	107.85	106.66	107.97	109.6	102.86	106.77	111.69	108.37	106.47	108.05	108.69	106.23	108.49	112.42	106.9	105.28	104.97	104.09	108.1	105.3	107.33	106.12	106.16	107.64	105.71	105.46	106.59	108.44	106.27	109.55	105.67	106.6	107.38	104.86	105.71	103.09	108.73	105.41	106.14	107.33	106.62	107.74
106.61	105.1	106.1	105.73	107.8	108.6	103.78	107.21	105.5	106.26	105.21	105.62	108.42	108.23	108.43	107.63	106	108.98	105.94	107.67	104.24	108.09	103.65	107.29	104.29	106.75	105.54	105.66	106.27	106.15	103.98	107.27	106.8	103.7	107.76	107.52	103.83	104.37	105.4	108.37	106.92	107.27	102.8	107.35	106.07	107.8	103.68	107.23	110.18	104.98
107.78	110.33	107.33	107.17	107.55	106.79	109.64	109.13	108.5	108.79	110.34	110.44	106.44	108.99	108.26	106.58	108.22	110.02	109.82	108.15	109.76	108.31	110.92	110.68	108.88	107.81	111.25	106.49	109.73	109.01	113.52	107.34	109.7	107.13	106.68	107.03	110.23	110.29	111.72	111.95	109.18	108.73	108.12	108.33	106.99	107.57	109.49	111.05	110.27	106.57
106.51	108.48	106.48	106.19	106.02	107.21	106.46	106.81	105.46	105.21	109.18	106.56	106.17	109.43	107.81	108.2	111	105.24	109.84	103.54	108.19	103.63	108.83	105.9	105.33	105.51	105.92	105.41	107.63	105.61	106.16	106.34	105.35	108.41	109.01	106.68	106.93	104.98	105.4	102.89	109.25	106.1	105.55	106.47	105.24	105.21	109.3	107.95	108.23	107.1
95.882	99.426	94.88	96.031	99.032	99.593	97.089	98.858	97.79	97.489	96.314	99.768	95.743	97.645	102.23	94.302	99.151	101.41	97.207	96.633	99.089	98.37	96.701	99.134	99.637	98.119	99.05	97.671	95.811	98.542	102.69	96.782	96.378	99.801	95.589	99.043	99.691	100.55	98.348	97.891	99.096	100.05	94.294	98.816	95.776	94.299	98.52	99.992	98.691	97.939
107.3	104.97	105.89	107.56	103.93	104.33	107.08	105.76	104.34	102.04	107.21	106.23	103.99	105.45	104.9	105.5	106.88	103.96	105.12	103.5	108.03	104.79	104.41	107.43	105.97	106.93	104.04	107.49	105.38	108.82	105.2	104.49	105.3	104.3	105.94	106.17	106.2	106.36	103.31	106.41	106.66	102.64	104.45	106.82	107.1	105.96	106.29	104.65	107.42	103.41
97.752	97.961	99.786	97.317	98.714	99.537	99.538	97.035	95.785	98.552	94.936	97.501	96.327	99.508	96.883	100.53	98.688	97.902	96.784	98.305	97.906	95.682	99.594	98.196	97.448	97.604	97.873	98.81	96.589	95.745	96.791	98.652	95.505	97.321	98.369	98.053	98.354	100.56	99.221	98.522	96.234	98.635	97.4	97.345	96.726	98.791	100.9	99.641	93.839	98.009
105.4	105.25	103.45	99.465	108.27	104.11	104.78	106.47	108.21	103.86	104.45	105.11	107.53	108.07	108.59	105.88	105.48	103.63	106.64	105.63	103.8	105.47	104.38	108.47	105.19	106.07	103.93	110.05	103.04	107.99	108.69	104.02	106.91	106.16	105.3	106.91	103.01	105.54	107.09	106.26	104.44	106.31	104.28	105.92	106.73	108.99	108.21	106.19	106.34	106.82
105.93	105.07	103.58	107.2	109.46	107.63	105.77	104.46	109.37	108.52	103.53	109.16	103.89	108.76	105.08	106.85	106.61	109.67	106.75	105.01	104.73	105.2	105.91	106.55	106.06	106.25	106.83	106.79	109.01	105.31	109.08	104	103.7	106.13	106.06	103.96	106.8	104.17	109.06	107.24	107.92	106.95	108.13	106.47	109.26	106.04	105.2	103.27	103.74	105.39
106.89	106.35	106.63	106.08	104.43	106.45	106.86	105.21	106.09	106.14	109.42	103.23	107.63	105.35	106.26	105.36	107.94	106.64	108.79	105.25	108.74	105.98	106.56	109.48	107.35	106.54	106.18	106.1	105.97	108.19	106.41	106.13	104.56	105.56	110.21	106.51	110.15	107.84	105.66	109.64	108.07	105.25	103.15	107.74	108.41	103.12	106.82	107.97	104.45	109.71
107.37	103.92	108.51	106.91	105.72	103.8	103.57	109.14	105.39	106.12	105.45	106.46	105.4	106.45	105.16	106.92	104.9	108.17	106.32	106.92	106.73	106.91	103.65	106.58	103.77	106.07	106.47	104.5	103.45	106.91	104.52	106.28	102.67	105.22	104.11	105.38	103.98	103.69	105.2	106.62	104.83	106.39	106.89	106.38	106.41	106.12	105.21	106.53	107.19	104.29
104.33	108.95	104.62	103.88	104.11	103.84	105.74	103.93	105.13	107.86	103.37	104	104.2	108.77	105.27	103.08	104.94	106.75	104.57	106.15	104.2	104.36	105.15	103.5	105.91	105.01	103.29	105.18	102.38	106.63	105.1	105.91	106.59	106.51	103.79	105.75	106.52	103.96	107.54	102.91	106.79	108.1	104.46	104.07	105.92	101.32	105.55	105	103.43	105.03
108.34	106.91	104.05	104.21	103.81	107.52	105.54	108.86	105.92	107.53	106.27	102.7	104.69	107.12	106.04	106.58	104.8	105.62	105.33	109.56	107.92	106.07	106.64	106.12	108.36	101.85	105.18	105.27	108.7	105.58	102.59	107.82	103.17	105.06	105.39	107.27	104.61	106.35	103.96	103.95	107.87	105.42	106.82	104.5	107.33	106.01	108.72	104.1	104.92	104.27
105.6	107.98	107.59	105.91	108.1	110.35	108.96	110.98	108.29	106.62	109.36	107.49	104.09	105.66	107.5	107.22	106.92	107.36	107.39	108.27	107.55	106.98	109.24	110.34	106.99	107.46	106.44	108.66	109.65	109.99	107.19	105.59	108.5	107.98	108.69	106.94	109.98	108.03	107.99	106.35	106.34	106.5	106.95	108.29	108.07	108.62	104.46	109.03	106.8	106.87
98.662	99.394	99.772	97.882	101.04	99.024	95.864	98.479	97.493	97.612	99.554	95.569	97.434	97.513	102.13	99.149	99.498	98.969	99.759	102.64	98.364	98.604	101.27	101.47	100.01	96.171	98.918	97.416	99.064	98.715	98.474	100.54	96.89	99.291	99.751	97.647	101.39	96.278	98.299	99.453	99.784	97.636	102.4	99.514	99.396	99.087	99.732	97.975	99.756	100.82
109.17	108.38	105.99	109.71	109.34	112.5	110.06	109.06	106.81	108.47	105.64	105.7	104.37	109.11	106.84	110.73	108	107.42	105.29	107.23	108.17	107.71	104.53	111.6	108.79	109.34	109.29	107.85	108.56	106.73	109.72	109.6	108.29	107.4	109.03	108.98	109.31	107.47	108.18	107.5	109.83	107.1	107.28	108.62	107.98	106.15	110.7	105.68	108.27	109.71
107.7	108.99	107.56	106.02	105.79	104.93	104.45	104.01	104.79	106.27	104.28	104.57	105.21	108.54	106.71	106.33	106.59	103.23	104.03	105.76	106.11	106.71	106.33	106.82	105.65	103.48	103.21	104.96	104.87	101.8	107.22	105.07	107.6	104.8	104.68	104.57	108.64	104.6	106.18	105.55	105.84	105.37	109.22	106.68	105	108.04	105.9	104.57	105.78	107.06
100.77	103.15	102.79	100.68	99.256	104.13	103.73	103.82	99.431	103.6	101.56	101.56	102.18	103.58	102.95	103.78	100.7	103.09	102.74	100.88	104.27	104.59	104.95	105.52	103.19	105.17	102.27	104.96	104.82	100.37	103.66	102.02	103.09	106.11	104.32	101.11	102.61	101.96	103.64	104.81	101.2	104.45	103.61	101.66	104.3	102.7	103.8	104.29	101.34	104.81
110.21	108.38	108.93	106.48	106.77	109.5	105.2	109.48	108.89	106.99	110.3	107.36	107.41	110.62	110.99	108.89	109.84	110.15	108.94	108.27	109.25	106.25	107.79	106.39	106.72	105.62	105.83	106.42	106.88	109.27	109.64	109.52	109.98	108.08	105.57	107.82	104.86	107.48	110.38	109.01	108.61	107.43	107.36	105.62	106.63	105.76	106.69	106.68	106.47	106.94
101.08	103.79	108.53	108.1	107.01	103.72	104.6	105.17	104.41	105.54	106.86	105.26	108.55	106.72	103.17	105.59	105.5	106.93	103.19	103.71	108.89	105.55	108.36	106.95	106.81	104.96	108.48	108.85	102.03	107.26	103.98	102.96	108.79	104.15	107.91	104.84	103.86	104.76	102.37	105.77	105.67	106.94	105.78	102.91	105.51	103.88	105.57	105.62	107.35	102.66
107.34	105.02	110.73	109.64	108.97	106.64	108.76	111.63	108.72	104.88	105.66	110.36	108.11	107.68	108.15	107.67	109.02	105.21	108.67	107.96	110.17	109.12	108.46	109.8	107.4	104.22	105.38	108.58	105.33	109.94	107.2	106.11	107.68	109.73	107.82	108.31	107.42	104.19	106.21	109.31	108.78	105.34	107.6	107.02	108.45	107.41	107.61	108.72	106.15	105.34
105.71	107.15	107.63	106.28	104.75	108.33	108.14	109.28	103.2	107.65	108.88	107.12	109.14	108.59	108.36	106.65	109.18	106.21	107.84	108.88	108.13	109.37	105.29	109.06	106.27	108.83	108.55	106.46	107.04	109.22	109.24	106.79	107.99	106.46	107.89	106.08	110.67	109.81	106.3	106.97	107.81	109.29	108.06	107.7	108.33	106.78	105.96	110.43	110.69	108.29
103.73	104.52	109.25	105.59	103.21	108.41	108.07	103.63	103.18	102.96	105.37	104.61	105.14	105.62	106.21	103.1	104.85	105.9	104.11	106.86	105.88	106.18	105.44	103.61	107.93	105.38	105.81	106.51	106.17	108.07	107.96	106.05	106.11	104.56	106.17	106.79	104.74	104.45	102.16	106.24	107.96	104.51	104.86	105.31	104.7	103.89	106.46	104.49	103.24	104.28
110.04	108.11	107.01	110.96	108.74	109.65	107.53	106.33	108.92	110.85	109.22	106.33	108.69	105.07	105.99	111.47	108.25	109.54	109.02	107.94	108.64	110.45	108.34	109.36	108.8	109.33	106.44	107.38	109.88	110.44	110.66	109.99	107.38	108.4	108.9	105.27	107.52	107.35	108.62	106.77	107.52	107.87	108.74	110.32	108.25	108.4	109.04	109.69	107.14	109.83
108.66	105.66	104.74	104.76	104.57	107.57	105.23	107.59	103.13	104.7	107.63	104.17	104.27	106.32	105.99	106.31	108.15	105.45	103.77	103.33	103.55	107.48	107.22	106.81	105.59	102.78	102.44	104.11	105.93	100.57	105.09	110.72	106.18	104.68	105.62	107.97	105.34	108.92	106.38	104.37	105.16	104.01	105.79	108.21	106.97	107.03	106.32	105.21	104.05	105.54
109.42	107.12	105.58	110.19	109.2	106.96	106.63	108.61	107.79	106.54	110.99	105.72	106.09	107.25	109.17	106.27	108.22	108.82	109.15	107.14	105.29	107.22	107.71	108.24	109.4	107.06	107.08	108.92	107.11	111.96	109.49	106.19	105.59	107.35	111.19	107.48	108.5	108.64	104.65	105.7	106.77	108.53	107.99	108.7	106.88	105.83	108.38	108.09	107.07	107.75
107.66	104.82	106.8	105.16	104.75	106	106.86	105.62	103.72	102.19	106.88	106.55	106.14	106.86	109.7	105.93	103.4	105.94	105.36	105.69	108.14	107.71	104.27	105.86	107.85	107.09	105.42	107.7	104.59	106.52	106.19	108.57	106.36	108.34	107.31	106.74	108.64	108.91	103.9	105.85	103.12	106.01	106.15	106.13	105.06	102.57	107.36	107.01	108.23	106.91
106.46	109.56	110.8	106.73	107.32	109.35	108.58	108.95	106.22	111.13	106.95	109.28	108.19	104.97	110.13	105.96	105.53	107.11	111.32	108.31	104.86	107.48	108.02	107.3	106.94	107.76	104.94	108.54	105.93	109.66	109.84	107.99	109.3	106.95	107.6	109.62	107.25	110.5	106.56	107.6	107.84	109.74	107.4	106.22	108.55	105.17	108	106.28	106.12	107.33
102.69	100.48	100.64	101.95	104.89	107.25	103.17	100.3	100.84	103.5	102.19	101.64	102.43	99.852	104.11	105.1	101.51	102.08	102.84	103.94	100.8	104.35	103.87	100.79	100.59	101.83	101.77	103.8	103.75	103.19	102.09	104.53	101.06	102.98	99.881	103.69	104.31	102.82	100.88	103.19	101.34	101.55	104.44	102.93	104.84	102.81	103.61	101.48	104.24	100.05
104.85	104.71	106.63	106.02	105.26	102.98	105.12	108.11	104.3	106.33	106.6	105.92	104.24	108.52	107.74	105.42	107.63	103.97	109.69	108.67	105.46	104.82	106.22	111.23	102.71	104.97	105.57	104.81	108.01	107.69	104.11	105.61	106.81	106.36	104.78	102.35	106.46	106.39	105.6	105.47	107.01	108.05	106.3	104.7	103.54	108.38	105.47	107.42	107.15	103.56
108	106.28	110.91	104.26	106.16	107.22	108.68	108.52	109.53	107.46	109.07	106.53	105.9	106.53	107.9	109.32	110.59	105.83	108.97	111.95	108.95	111.21	106.33	108.92	108.92	110.18	111.33	105.22	105.9	105.71	109.12	109.41	111.61	109.37	107.27	108.7	110.76	108.81	109.24	105.76	110.73	107.9	107.36	108.43	105.99	107.7	107.83	107.57	106.09	107.1
113.1	109.26	108.41	108.88	110.89	114.07	109.59	108.34	111.83	112.4	105.63	110.2	109.29	110.66	111.38	107.99	108.76	107.87	111.35	109.41	111.5	110.91	110.03	108.3	109.94	112.36	109.77	111.78	112.19	109.88	111.75	109.84	107.68	109.89	107.93	109.72	111.18	110.48	109.04	110.82	111.05	110.5	111.27	110.37	111.42	111.1	109.11	108.65	108.86	113.62
104.7	104.98	105.83	105.99	104.88	104.77	107.81	105.64	103.16	107.63	104.47	103.79	107.21	106.23	105.87	105.85	108.01	108.85	104.25	105.62	111.08	106.35	106.64	105.47	105.92	104.68	105.76	105.58	108.12	104.75	103.71	106.88	106.19	104.26	108.77	107.24	105.46	108.8	104.63	103.73	106.47	103.03	107.13	107.4	106.49	107.28	106.1	105.63	107.95	105.24
106.27	105.16	104.48	107.76	104.84	105.78	107.01	107.37	105.43	108.16	104.83	104.47	104.82	102.74	107.79	104.83	108.89	106.29	104.28	104.9	104	107.16	106.68	105.29	107.32	104.85	106.62	107.45	107.34	106.48	104.49	105.73	105.21	106.58	103.7	105.15	107.29	103.14	107.61	104.45	104.84	104.6	103.24	106.92	101.77	101.96	105.6	107.02	105.89	104.4
98.292	99.268	97.355	101.13	95.548	99.056	100.29	97.873	99.118	95.679	99.791	97.558	95.568	96.897	98.071	101.54	99.567	96.703	97.269	96.176	96.869	96.209	99.928	97.867	98.372	97.515	98.407	97.707	97.142	96.019	97.581	99.137	97.806	100.72	98.812	97.211	100.07	95.668	98.426	96.629	100.03	97.041	96.472	97.462	101.3	98.963	96.283	98.419	99.734	94.897
108.54	105.52	104.96	108.9	107.04	105.09	107.91	110.4	108.9	104.82	106.81	107.22	108.42	109.2	106.04	105.48	105.15	108.86	104.34	107.9	106.54	110.88	107.9	106.09	109.92	105.26	106.89	107.04	105.29	106.1	105.59	107.55	106.27	107.44	104.19	106.42	108.77	104.07	102.42	106.64	105.83	105.49	105.98	110.59	105.31	109.15	108.12	107.67	104.57	103.53
97.806	101.18	98.142	97.819	97.426	97.658	98.64	95.729	94.856	96.536	100.03	97.112	97.593	97.671	99.634	99.727	97.374	99.31	101.01	97.901	96.433	96.331	97.789	98.757	97.964	97.679	99.502	97.752	97.743	96.693	98.207	94.083	99.484	97.457	97.866	95.819	98.042	97.562	97.876	96.96	97.905	96.566	96.447	95.965	96.859	100.62	96.311	98.95	97.621	99.334
108.2	108.71	107.28	109.73	108.89	110.37	110.04	104.73	108.76	105.23	107.8	109.75	107.04	107.65	106.8	109.45	108.46	110.18	107.89	107.15	106.85	109.07	108.78	108.49	108.41	108.75	108.4	108.95	107.72	110.46	109.04	109.7	106.87	111.58	108.73	110.63	106.97	109.62	107.6	107.86	105.93	108.65	107.07	107.12	107	112.61	108.25	108.68	110.44	109.29
110.87	107.03	105.87	106.28	107.82	107.83	107.79	107.36	105.98	104.68	107.35	108.78	105.33	112.04	106.92	108.91	108.7	108.11	107.54	105.09	108.63	109.01	106.8	104.47	107.25	109.35	107.78	108.28	102.67	109.7	108.12	108.75	106.25	108.43	106.64	106.17	106.84	104.02	108.25	110.08	104.75	105.98	109.5	104.47	106.39	108.67	107.35	110.21	106.54	105.26
105.39	108.27	104.67	107.23	105.42	106.31	108.29	105.79	109.3	105.3	108.34	105.63	102.83	103.69	106.25	106.2	105.77	108.3	105.7	108.94	105.05	106.79	107.46	107.58	104.29	107.23	107.71	108.39	106.79	108.81	107.17	103.89	107.39	106.67	105.01	106.52	101.84	105.64	105.21	105.68	107.98	106.5	108.33	105.62	108.16	105.86	105.56	107.97	102.1	104.27
97.319	100.59	98.001	99.19	99.409	98.892	100.33	99.073	98.903	103.19	100.58	100.37	100.68	102.38	102.16	102.02	103.27	99.466	101.97	100.63	101.64	98.088	100.75	102.73	98.498	101.09	100.87	100.74	101.94	102.15	100.81	101.99	98.87	100.92	101.55	102.94	98.898	100.41	102.81	101.37	99.653	100.4	100.8	104.53	102.34	101.06	100.78	99.375	97.981	101.34
107.67	107.73	106.54	109.92	103.57	108.72	106.35	102.58	106.51	107.49	106.7	106.13	102.59	105.62	108.25	105.87	107.57	110.57	105.33	108.03	104.03	104.53	104.96	104.42	105.13	106.51	105.74	106.91	106.53	106.63	107.8	105.4	103.8	104.93	102.63	105.1	103.55	107.4	108.17	105.93	107.22	106.15	105.1	104.05	106.27	106.48	104.35	106.54	106.67	105.51
103.23	104.44	102.16	101.77	103.58	100.02	105.66	101.01	102.29	103.45	102.63	101.24	104.54	101.79	101.68	104.4	102.49	102.22	100.76	99.79	104.37	103.91	101.51	102.07	101.22	106.02	103.41	105.51	102.48	101.23	103.16	101.36	100.64	105.82	102.9	103.41	103.81	100.72	101.26	102.71	101.25	103.28	103.64	102.08	100.56	101.81	103.76	100.96	104.07	101.86
106.07	103.58	104.63	103.42	108.96	109.15	107.54	102.97	103.7	102.56	104.35	105.37	106.19	107.77	104.43	106.57	105.82	106.19	106.75	104.57	105.04	104.95	105.88	104.18	107.54	101.44	105.8	103.37	105.05	106.76	106.13	103.94	105.97	105.53	108.39	104.43	106.52	105.46	106.34	108.16	102.73	104.22	104.14	106.43	105.96	105.83	104.27	104.93	106.18	106.36
110.83	108.36	106.01	106.74	108.18	110.4	107.5	108.86	106.95	108.19	107.12	107.78	111.63	107.14	109.67	107.91	109.68	107.43	107.67	107.79	110.82	107	107.34	109.95	110.3	111.01	109.2	110.37	109.46	110.24	110.13	110.12	107.29	110.46	109.46	107.38	110.18	109.24	109.59	108.73	110.07	110.83	108.13	111.17	107.85	109.09	110.79	107.37	106.97	109.6
106.67	111.43	113.28	110.47	111.97	106.05	104.51	109.65	108.6	107.81	107.56	109.7	110.22	104.95	108.75	111.77	106.2	109.92	104.61	108.94	107.52	105.68	108.7	108.84	110.57	110.23	108.4	108.46	105.99	106.84	110.97	108.75	104.36	107.6	105.85	108.61	109.82	109.47	112.62	109.01	106.34	106.79	107.49	108.62	107.87	106.3	107.69	107.35	105.56	108.95
106.17	104.73	106.33	106.58	104.68	106.02	108.24	109.32	107.89	110.92	110.54	107.66	106.09	109.83	108.5	109.48	107.75	106.83	107.28	106.87	105.77	108.66	109.03	110.13	108.38	105.45	108.57	106.12	107.36	108.97	109.02	107.64	107.41	108.51	108.73	105.74	108.82	108.11	103.8	105.33	106.82	105.68	107.13	107.47	109.29	109.87	106.74	105.42	108.37	110.06
108.63	106.33	109.61	105.92	108.46	108.23	110.45	107.72	108.42	110.2	108.41	112.57	108.65	106.33	107.29	107.66	109.28	108.34	106.6	107.88	106.62	108.27	106.32	107.56	107.87	105.94	109.1	104.98	107.48	107.94	109.67	106.18	109.08	107.2	106.86	107.87	108.42	104.94	109.62	106.56	108.69	107.01	107.51	104.89	106.22	108.46	107.72	110.21	106.88	111.41
109.23	108.58	106.04	108.61	110.05	108.9	108.71	106.56	108.23	106.97	107.94	112.36	110.32	107.39	110.44	106.19	105.56	106.03	108.08	109.1	108.45	109.02	107.73	108.15	106.26	111.9	106.84	108.12	106.82	106.54	108.94	110.64	107.78	110.1	106.05	107.1	108.92	105.7	104.26	106.65	111.23	110.07	109.2	111.43	106.95	103.91	107.9	111.29	108.87	108.52
98.292	101.48	98.429	101.26	99.002	101.89	100.59	96.627	100.44	98.576	98.247	96.677	99.592	100.59	101.7	99.333	98.302	94.724	99.865	98.776	100.06	98.64	97.947	99.746	96.511	99.914	100.75	97.635	100.02	101.76	98.848	99.103	98.374	101.12	101.35	99.296	98.104	98.074	95.779	98.408	98.081	98.894	99.073	98.89	97.562	97.634	95.865	101.4	96.208	99.75
97.451	100.67	98.33	101.14	99.182	94.906	101.11	97.424	100.94	96.939	99.496	96.818	98.068	102.44	98.326	97.718	98.324	99.474	98.94	94.126	97.955	100.11	99.388	96.742	93.995	97.842	100.83	96.378	97.222	95.085	98.056	96.615	94.187	98.198	99.746	95.873	96.69	98.239	99.237	96.963	101.31	97.43	99.988	100.36	100.91	99.782	102.34	97.724	98.077	99.636
108.46	107.5	112.49	107.7	107.8	106.52	109.41	110.43	106.23	108.35	105.51	110.02	107.38	106.23	106.81	108.56	107.15	107.36	109.42	104.47	107.29	106.93	110.39	108.19	107.93	109.46	110.66	110.79	108.69	108.65	108.06	105.52	110.5	110.98	107.6	105.24	109.32	107.81	106.34	109.91	106.06	104.15	105.24	109.96	108.24	108.79	108.2	110.19	106.78	106
107.06	107.92	108.59	110.57	109.44	105.1	107.07	108.21	108.19	108.15	109.98	108.52	109.92	106.3	106.73	103.93	107.96	107.53	107.23	105.6	109.29	107.23	108.77	108.17	109.27	105.77	106.73	108.42	108.56	108.75	107.3	111.23	109.58	108.68	107.24	107.72	104.8	111.05	110.3	108.15	108.52	109.26	107.97	110.42	109.38	106.6	106.44	106.53	108.48	108.91
104.19	103.56	108.64	105.25	104.93	106.88	105.86	103.66	109.06	105.56	107.12	103.46	106.59	106.52	105.72	105	103.07	104.56	108.67	103.27	107.61	106.52	105.62	107.78	106.09	104.38	104.86	106.47	107.11	103.34	106.04	107.79	104.06	101.19	105.12	109.31	107.38	106.14	108.37	106.64	102	104.76	111.01	107.61	106.63	107.69	105.29	102.33	105.23	107.45
99.299	98.4	98.992	99.374	99.355	98.734	98.984	98.585	99.006	103.92	98.661	96.846	97.797	98.857	98.625	98.865	95.977	98.385	100.1	99.104	100.14	97.505	101.35	98.311	98.604	101.19	97.581	96.312	99.155	102.23	99.798	101.74	98.855	96.28	98.468	96.291	98.364	96.145	98.311	97.173	98.481	98.674	98.858	100.22	96.898	100.66	99.201	99.175	97.061	100.36
108.99	109.76	107.97	108.67	112.61	108.21	108.42	113.67	110.86	106.44	109.49	112.04	108.71	106.09	110.25	111.05	111.39	110.74	109.64	112.72	109.65	111.4	110.75	108.86	108.53	112.13	110.38	110.22	111.1	106.63	112.64	108.67	110.94	109.25	111.54	110.87	109.54	112.26	110.37	111.48	109.19	113.43	108.75	112.45	112.67	108.62	108.54	110.63	111.63	111.06
110.8	108.63	106.15	107.19	108.63	108.23	110.44	108.7	107.08	107.69	109.2	107.13	108.34	107.52	109.4	106.24	108.9	105.91	110.26	108.59	106.77	106.13	108.83	105.28	106.19	105.57	106.14	107.62	104.78	112.24	107.11	106.39	108.35	108.38	107.93	106.7	107.74	109.61	105.7	104.4	106.2	107.21	103.04	110.26	108.6	106.18	108.1	105.25	107.63	109.41
107.72	108.22	107.05	106.16	104.07	105.82	107.52	104.43	106.04	107.53	104.11	109.19	103.41	103.7	106.02	103.46	106.66	103.74	105.13	105.59	106.75	106.1	104.65	106.15	103.77	103.51	105.98	108.12	106.53	106.69	106.34	104	104.31	105.18	105.28	104.29	103.68	102.59	107.28	107.03	106.59	105.37	103.63	108.52	104.39	107.82	108.32	105.96	102.85	104.26
98.26	99.322	102.31	100.09	102.06	102.68	98.505	97.378	100.26	101.22	98.772	104.23	99.452	98.705	101.91	101.17	101.08	100.56	98.788	101.96	99.749	102.06	99.275	101.85	96.242	103.82	98.555	99.88	98.227	100.35	101.02	101.85	101.25	100.69	101.06	100.09	99.999	100.19	101.43	101.75	100.92	102.8	99.364	98.26	101.15	102.16	98.553	100.87	101.52	101.45
108.2	107.97	106.1	104.59	106.07	106.93	106.02	104.41	103.2	107.73	105.76	106.77	105.73	101.65	106.74	104.55	106.28	107.9	106.23	108.02	104.13	104.85	106.84	104.05	105.09	105.12	104.21	106.42	104.44	104.75	106.29	104.46	106.55	105.72	103.19	105.41	103.96	105.16	101.65	105.29	105.85	104.54	108.11	104.03	105.79	104.88	106.42	108.51	105.42	105.22
99.221	99.224	94.522	98.653	99.368	96.602	96.658	95.582	96.271	97.816	97.003	98.149	96.738	98.463	97.644	97.649	97.555	98.675	98.023	96.107	95.082	99.896	96.157	97.419	98.917	98.195	99.859	96.262	104.09	97.446	99.635	98.813	97.69	96.823	94.332	99.029	96.519	96.963	95.199	92.794	93.519	99.331	97.797	95.009	94.979	96.342	98.37	98.053	97.248	97.703
104.94	105.92	106.54	104.59	107.2	104.55	107.82	104.92	107.04	108.04	103.54	105.93	105.91	104.34	103.53	106.31	107.49	105.92	107.26	105.23	106.19	104.23	105.97	106.07	106.64	105.74	105.2	106.14	105.7	105.05	105.36	105.6	106.72	108.42	105.65	103.82	103.54	109.17	106.43	103.95	107.38	103.58	105.66	106.79	104.79	106.79	103.97	105.82	106.04	106.87
106.62	107.98	105.85	107.56	108.32	109	108.5	107.77	107.56	108.1	106.43	106.07	108.5	109.4	107.83	106.63	108.88	109.05	107.12	107.24	104.99	106.68	108.1	104.83	107.31	108.84	107.14	106.77	105.17	106.2	111.34	109.43	108.39	106.97	107.72	105.49	106.83	106.83	107.79	108.65	106.98	109.42	106.16	108.29	108.43	108.45	107.01	105.91	107.68	109.01
108.24	109.79	106.52	108.85	107.41	106.79	110.1	108.4	107.22	108.85	111.35	106.31	107.03	109.74	108.62	111.26	109.76	106.45	105.22	108.86	106.13	105.75	105.02	111.01	112.91	109.54	108.8	106.56	106.92	110.29	106.96	108.91	109.72	111.08	108.76	105.4	110.46	107.08	104.65	109.29	107.22	112.04	107.4	107	110.41	108.82	107.73	111.11	107.31	107.01
111.16	109.86	106.93	109.58	108.06	108.76	107.14	106.65	107.69	109.35	107.74	110.21	104.62	106.43	104.11	108.93	107.59	111.07	110.97	109.21	107.98	110	113.55	110.41	107.53	108.19	108.86	107.97	108.9	107.66	109.39	105.73	108.73	106.82	110.87	108.98	107.14	104.02	106.49	108.9	106.09	110.34	107.9	107.43	109.42	106.68	106.48	105.7	106.22	105.34
105.66	104.46	105.21	105.9	106.83	105.64	107.65	108.53	106.03	105.76	107.7	105.68	106.25	103.99	108.49	107.32	105.91	105.82	102.31	108.43	107.89	109.96	106.73	106.21	106.09	107.58	105.56	107.13	108.45	107.37	105.09	109.22	104.46	109.01	104.68	104.77	106.05	106.13	108.5	106.24	107.19	107.99	110.45	108.52	108.15	105.84	107.42	104.07	110.82	106.48
107.33	108.51	107.58	109.22	109.24	108.15	110.38	106.93	109.71	109.55	107.6	112.58	110.76	112.44	108.91	111.99	105.87	109.5	109.62	107.9	108	107.41	109.37	106.02	109.99	111.72	108.66	111.2	107.7	108.37	110.49	107.3	107.87	108.95	108.55	108.83	110.75	106.93	105.21	108.74	106.99	110.2	113.01	112.72	109.11	108.8	110.71	105.4	107.73	106.89
110.48	107.23	109.79	109.64	107.97	110.1	106.32	110.8	109.37	110.19	107.53	107.57	107.37	109.67	108.27	107.98	105.94	107.66	108.85	107.75	110.58	107.37	106.52	109.17	108.35	108.52	110.45	108.17	107.97	108.4	106.52	111.16	110.59	106.46	110	106.93	110.77	107.82	106.41	111.05	109.08	110.66	107.97	104.96	110.15	109.49	110.47	109.69	108.23	108.34
112.07	111.19	111.43	109.4	109.38	110.34	103.99	110.64	109.51	107	110.85	110.97	110.82	111.58	107.28	105.8	108.93	106.58	107.29	106.69	107.47	104.45	110.37	111.15	109.41	108.93	108.3	109.83	106.26	107.12	110.23	110.42	107.14	105.59	113.69	106.98	105.56	105.15	108.6	107.53	111.75	110.67	106.07	109.52	108.96	107.48	108.56	108.15	106.78	105.73
103.18	97.543	98.842	98.757	100.29	96.047	97.178	99.799	100.78	100.1	97.733	93.464	97.094	96.664	99.704	97.011	95.238	98.777	98.293	99.665	99.778	98.537	97.312	98.747	94.886	98.146	100	97.023	96.689	98.758	100.62	97.928	97.994	99.607	97.547	96.68	98.168	101.01	99.213	98.121	98.51	96.201	99.252	96.646	101.47	96.953	99.926	96.186	100.15	96.867
106.85	105.89	104.93	106.9	108.38	106.59	108.6	110.65	108.29	110.81	105.23	108.17	109.68	106.48	106.96	106.99	106.13	108.08	108.93	109.95	105.57	107.43	109.39	112.2	110.03	108.03	110.48	107.5	107.12	104.54	107.1	106.22	104.31	108.85	106.21	105.6	107.91	107.05	106.12	107.76	108.31	106.7	106.78	109.69	108.91	107.31	109.2	109.47	106.37	108.39
105.32	102.02	106.62	106.03	105.13	106.38	104.54	104.28	107.48	105.19	108.23	104.81	107.12	107.91	106.4	104.97	104.03	105.2	109.33	103.96	106.51	105.33	107.26	106.83	106.86	105.84	105.17	106.78	105.89	102	106.51	105.07	105.74	106.28	106.86	103.11	105.53	103.62	107.39	109.54	106.97	107.51	107.44	105.85	106.97	105.88	104.32	106.65	106.54	105.98
109.98	109.07	110.77	108.31	108.32	109.33	110.51	113.06	108.35	111.72	108.08	107.39	108.87	110.63	110.59	109.69	108.73	110.41	111.55	114.19	110.43	110.4	108.08	109.96	107.19	111.23	111.41	111.48	108.21	110.51	108.68	111.74	105.49	108.25	106.33	110.79	108.94	108.29	110.95	110.56	107.91	113.34	113.33	112.29	112.83	108.57	109.54	112.39	108.97	111.78
102.02	104.06	101.01	99.609	98.751	103.86	99.841	98.781	98.9	100.96	101.76	97.95	99.914	102.45	100.81	98.595	100.02	101.45	100.15	102.77	102.83	101.2	101.27	100.09	100.24	97.652	96.542	100.29	104.03	102.18	102.82	100.92	99.75	101.21	98.392	99.085	99.374	102.54	102.82	103.33	99.483	99.504	101.13	101.17	100.04	101.78	102.22	101.23	103.17	96.389
106.56	105.05	106.01	105.29	107.75	104.42	109.74	105.68	106.83	102.86	105.34	103.7	106.2	105.71	104.55	104.32	106.39	107.7	104.64	106.67	107.85	105.57	105.45	106.93	107.71	107.9	105.01	104.52	105.25	104.97	106.06	104.61	105.62	106.33	107.48	103.59	103.42	105.4	103.66	106.9	107.34	103.01	103.64	107.92	103.5	107.17	104.6	106.18	108.38	105.26
108.66	108.76	108.73	109.1	108.31	108.95	106.14	106.34	105.39	110.14	107.87	105.58	108.27	107.28	110.18	109.98	104.84	108.41	106.62	105.76	106.66	107.1	105.74	107.69	110.17	109.87	111.08	106.67	111.84	107.3	106.32	106.79	107.6	111.02	106.48	108.74	110.69	107.86	104.42	110.01	108.44	105.75	108.83	108.7	107.63	106.27	106.28	106.16	109.45	108.97
110.55	112.06	112.74	110.66	111.93	109.93	110.86	111.13	113.45	107.46	111.21	109.8	111.85	108.12	110.6	112.39	110.94	107.4	109.23	107.82	108.49	109.79	110.14	113.6	109.47	108.36	109.5	109.3	111.68	108.65	108.44	109.44	109.08	110.1	114.06	111.01	109.47	115.04	110.96	110.23	112.25	107.14	112.16	106.58	109.01	109.46	111.86	111.1	111.36	112.43
99.151	98.839	98.866	102.74	103.72	100.55	100.49	99.508	99.63	98.519	99.787	100.37	97.811	97.47	97.506	97.273	97.713	96.675	99.833	101.62	100.76	98.65	102.49	102.31	98.841	96.984	99.851	102.73	100.58	101.97	101.71	102.84	99.346	100.94	103.53	101.29	103.46	99.883	98.223	100.37	102.18	102.48	98.651	101.07	99.487	99.763	97.607	99.164	101.37	100.84
103.57	103.64	104.66	106.93	104.57	106.12	108.45	105.67	106.9	104.53	104.61	106.34	108.08	105.74	104.01	104.6	104.54	107.42	105.17	106.67	105.12	103.96	105.96	107.75	107.26	105.73	109.99	107.23	105.76	104.83	102.83	107.12	105.57	106.12	104.22	102.8	102.75	103.67	106.58	104.49	101.17	104.09	104.09	106.12	106.7	106.87	102.75	106.76	105.54	104.21
112.04	108.9	108.95	108.08	107.73	110.53	107.45	107.84	106.84	109.27	106.64	104.42	109.43	108.13	109.13	105.37	106.91	107.56	107.18	104.43	105.77	108.99	108.22	108.21	107.39	105.92	108.29	111.38	109.71	106.53	108.9	108.53	109.92	108.96	107.28	111.69	108.17	111.68	106.61	106.93	108.16	108.68	108.62	107.06	105.61	111.05	107.59	104.81	109.13	107.79
112.36	107.83	103.48	105.89	105.1	105.49	110.07	111.2	108.51	110.32	107.07	101.91	109.48	104.92	106.98	110.62	107.46	109.34	106.32	107.36	109.93	109.46	109.67	107.01	107.88	110.38	106.21	101.53	103.98	108.57	105.53	106.6	106.48	108.17	111.35	107.57	108.85	108.71	110.11	109.07	106.39	107.56	106.5	107.31	109.64	107.32	110.98	108.73	107.05	109.9
100.45	96.667	97.783	97.164	97.382	95.075	95.89	97.29	97.161	96.963	98.312	99.522	96.421	98.382	96.846	98.33	98.904	99.03	98.973	98.674	100.34	97.3	98.555	98.802	101.39	96.126	98.072	98.934	97.022	96.779	98.816	96.283	98.165	97.66	97.629	98.22	96.37	98.23	99.33	98.002	96.698	97.988	96.177	99.9	95.883	95.806	96.984	96.815	100.57	98.6
100.04	100.54	97.158	98.754	100.61	98.414	99.066	99.411	104.32	101.62	101.42	100.61	99.098	104.31	98.428	101.91	99.877	99.948	100.81	98.531	101.32	99.747	101.96	100.8	102.86	103.09	101.16	102.99	101.9	100.56	100.57	102.4	103.2	96.099	99.719	97.117	99.594	97.46	102.04	99.036	99.637	102.5	98.696	99.183	98.814	101.85	100.14	100.67	101.06	99.668
107.21	104.66	109.46	108.16	107.75	105.64	103.81	104.87	107.84	104.57	108.13	108.02	103.56	104.01	105.21	105.39	103.23	107.5	106.46	106.37	105.83	108.73	108.69	106.67	105.72	105.18	108.68	106.41	109.22	107.42	107.02	104.01	107.13	107.32	108.86	105.63	107.04	104.04	104.98	109.33	104.48	110.58	107.35	108.76	104.08	107.03	107.42	107.25	105.49	107.13
101.11	101.46	101.18	105.74	104.33	104.84	104.28	99.981	102.8	104.48	105.13	100.56	102.88	100.42	100.78	102.43	104.93	104.89	102.57	101.79	103.57	101.55	104.05	99.505	104.45	104.63	102.28	103.72	103.75	103.62	105.67	104.83	103.51	105.04	101.82	102.84	102.05	100.28	102.36	100.9	99.268	103.72	102.88	104.54	102.57	101.88	103.6	104.98	103.05	102.34
108.55	109.14	108.32	107.65	104.61	112.91	111.63	108.11	107.56	105.89	110.88	107.29	107.49	107.66	109.04	111.33	106.35	107.79	107.14	108.55	109.03	105.57	107.09	108.51	107.49	108.39	109.76	109.97	105.92	108.77	105.57	107.07	105.62	108.55	110.38	107.12	110.2	106.63	109.25	108.6	110.36	108.97	107.8	108.1	108.6	110.59	108.2	105.71	106.22	106.22
105.17	104.65	107.4	103.25	106.76	108.83	105.67	111.24	109.27	106.16	110.21	108.12	106.7	109.22	107.23	111.67	105.21	107.24	109.5	107.52	111	109.89	107.66	104.55	110.49	107.71	112.31	109.75	108.27	107.43	106.88	113.62	108.85	104.81	107.51	107.04	106.82	109.08	106.89	105.51	110.71	106.84	108.98	109	111.25	107.18	106.16	111.19	106.49	108.73
105.05	104.44	107.34	106.8	102.85	107.4	104.68	105.61	104.7	102.53	103.61	103.98	107.88	106.38	107.03	106.74	106.58	105.52	106.46	106.25	102.77	106.51	106.26	105.31	103.35	107.53	104.87	104.87	103.78	108.13	106.62	103.34	101.8	105.65	107.88	103.66	103.67	103.31	105.14	103.25	103.81	105.67	103.71	104.74	105.2	103.84	106.18	104.59	105.25	104.95
102.96	104.95	108.65	106.31	106.21	102.66	107.07	105.7	105.61	104.61	104.17	103.99	104.2	104.42	106.82	104.51	109.19	104.78	105.58	104.2	104.16	104.52	103.78	103.34	103.26	103.52	105.34	106.07	106.16	107.95	109.32	104.52	105.64	104.81	109.39	105.37	105.84	104.52	106.72	102.55	104.75	105.64	105.78	105.29	108.34	105.21	102.9	104.9	102.63	105.29
106.33	106.87	107.59	104.82	107.27	106.71	104.89	107.66	108.57	103.93	105.94	106.17	106.57	107.34	105.64	103.1	107	101.23	102.29	109.57	106.95	105.04	105.97	102.75	102.72	105.53	105.2	106.67	104.75	105.09	104.44	103.15	105.76	104.23	103.38	106.57	106.17	107.93	105.73	107.18	105.11	106.96	104.12	104.17	106.15	103.78	105.3	105.44	104.36	104.92
97.132	95.545	97.128	99.303	100.06	100.48	98.41	95.302	98.204	99.092	96.585	100.13	99.566	96.961	97.191	98.218	102.28	96.084	95.747	94.649	100.16	98.164	98.747	98.563	97.224	96.787	98.913	97.277	100.79	100.74	98.411	97.718	97.929	96.053	101.69	100.48	99.386	92.235	98.669	95.385	98.498	97.416	98.372	97.279	96.753	98.32	98.146	96.455	98.631	96.475
94.911	100.46	101.04	97.832	96.859	98.036	95.885	97.391	95.126	98.782	96.531	96.827	98.149	97.957	96.004	98.044	97.846	95.923	98.489	99.479	100.77	99.585	98.429	96.292	96.78	98.727	97.436	100.46	98.232	95.517	99.779	98.957	98.814	99.044	95.611	97.822	101.09	99.996	97.961	98.475	95.533	97.702	97.989	100.49	97.684	96.612	98.174	97.642	100.82	101.63
106.81	107.36	108.67	107.38	110.71	106.55	109.17	107.6	104.9	108.17	107.84	109.25	109.28	107.91	110.45	105.68	108.66	107.81	107.9	106.37	109.59	106.54	107.89	106.31	106.29	110.87	108.24	109.92	109.67	108.33	111.28	112.54	106.24	106.51	107.72	109.91	106.55	110.11	106.73	108.13	110.26	109.34	107.77	107.3	109.16	107.54	105.99	104.53	108.59	109.2
103.91	104.61	105.24	105.52	103.68	105.03	104.59	108.9	101.69	105.14	105.03	106.19	105.61	106.61	106.73	106.48	104.83	107.87	105.46	105.63	108.33	103.03	105.58	102.41	106.32	106.34	107.33	103.13	105.87	104.66	105.8	107.88	102.69	107.43	104.8	105.2	102.41	104.21	107.12	106.23	105.48	102.98	108.46	105.39	107.29	102.29	104.4	105.92	105.71	105.74
106.2	108.6	106.38	106.72	107.65	105.73	107.47	107.33	105.94	104.7	106.21	106.01	109.79	109.55	104.06	107.42	104.21	105.42	105.97	107.22	105.22	108.41	107.82	106.74	107.65	105.91	102.19	105.72	105.22	105.22	104.86	106.23	107.64	104.83	105.82	103.77	106.97	105.68	106.17	105.39	107.64	105.59	104.77	106.52	105.86	105.59	106.43	104.64	103.63	108.23
95.443	96.133	99.096	99.614	97.027	98.396	99.673	96.445	97.705	96.333	96.448	94.98	99.068	99.104	98.899	95.494	97.423	99.275	98.432	94.952	96.354	98.902	95.123	98.245	99.078	97.213	99.638	97.597	97.967	97.01	99.739	98.868	96.621	95.217	99.14	99.6	99.945	96.128	98.398	98.291	96.733	98.893	99.639	97.407	96.846	96.149	99.687	96.689	95.877	100.93
107.94	105.65	112.42	109.24	109.61	107.64	107.38	106.51	109.08	111.09	111.6	110.05	110.7	107.05	108.36	109.11	112.25	107.26	105.93	106.86	105.72	108.84	109.29	106.34	107.2	108.86	108.1	109.46	107.27	108.11	110.85	106.13	107.1	107.31	109.36	109.13	111.05	108.92	109.93	110.88	109.8	107.85	105.11	110.43	106.67	106.36	109.15	109.83	109.35	107.29
107.14	108.64	111.09	106.39	105.22	108.03	106.71	106.38	108.39	109.59	109.23	107.69	105.73	110.26	103.73	111.54	111.29	110.64	105.52	108.96	108.81	108.21	106.43	109.5	106.15	109.19	107.17	109.79	106.7	107.35	107.38	109.2	107.5	108.67	110.91	106.62	105.61	109.6	109.1	106.12	105.63	109.17	107.64	107.44	109.35	107	106.64	104.79	108.11	109.24
107.35	106.14	103.52	106.18	108.99	106.43	107.95	106.82	105.82	106.91	104.65	105.95	104.35	105.3	106.7	106.06	106.17	105.88	103.42	108.65	106	104.73	101.84	104.57	107.42	104.11	103.79	104.69	108.33	103.65	108.63	107.25	106.97	103.35	106.43	106.37	102.13	104.96	105.48	107.38	102.7	106.13	107.94	106.46	105.26	105.18	104.53	104.79	108.14	103.53
110.5	105.67	106	108.12	107.21	103.01	103.75	109.2	104.85	109.51	104.66	105.25	108.53	107.04	108.5	102.5	106.23	108.18	106.22	107.45	106.73	106.25	111.53	105.7	104.4	104.96	106.74	108.16	106.44	105.89	108.05	108.91	106.83	105.47	106.42	108.67	106.35	106.49	106.26	103.87	103.86	107.56	103.83	107.35	107.04	105.78	106.68	105.34	107.56	107.76
109.75	107.84	107.98	107.35	105.69	108.56	107.03	109.47	107.5	104.88	109.3	110.15	107.55	109.91	110.36	111.31	109.11	108.57	109.29	107.05	106.75	109.72	110.74	108.85	104.68	110.08	106.39	108.82	110.27	109.44	104.81	111.19	108.63	107.46	107.51	107.67	108.18	105.36	106.71	109.83	107.43	112.12	107.59	106.98	106.97	110.36	108.15	107.7	107.55	107.78
98.945	101.93	103.33	103.98	100.67	99.462	99.378	98.371	99.774	100.11	100.32	102.5	99.643	103.12	101.25	100.33	99.555	99.283	98.007	102.18	97.532	100.63	99.474	99.932	102.26	100.02	98.315	99.512	102.25	101.71	103.3	101.31	99.544	101.53	98.412	100.42	101.24	104.12	99.402	94.466	100.46	98.725	100.61	102.84	102.26	101.31	101.34	99.883	102.39	104.56
96.749	95.676	99.546	98.526	98.313	95.348	99.372	97.691	98.614	99.382	96.983	99.347	99.669	97.651	96.919	98.884	99.16	99.298	98.751	94.736	102.1	97.408	96.391	99.007	98.389	101.02	98.479	98.167	97.208	95.214	98.389	98.799	94.949	99.855	99.235	95.952	96.335	100.29	98.726	100.89	93.924	99.826	96.989	97.103	96.807	97.466	96.773	99.118	97.614	103.79
100.5	101.8	97.685	99.995	99.003	100.89	99.055	99.357	97.683	99.885	100.56	103.72	99.022	100.29	100.89	101.73	97.315	101.75	99.187	99.747	98.897	100.39	99.368	104.73	103.73	98.305	99.202	101.36	100.47	101.13	102.6	98.435	98.741	100.55	102.39	98.202	102.55	98.535	101.37	101.66	102.05	102.26	100.48	102.16	96.524	98.968	98.808	100.29	98.756	100.52
107.1	103.87	105.91	107.67	104.09	104.58	105.33	106.62	108.68	105.65	105.26	106.2	105.45	108.31	106.01	109.42	102.76	103.16	103.68	106.27	107.51	105.29	109.03	104.86	105.5	104.6	107.1	105.31	103.02	104.79	105.65	104.71	105.94	103.88	103.56	108.68	108.23	104.29	105.09	106.55	105.98	103.87	106.59	101.63	106.91	105.42	104.03	110.46	104.23	107
107.18	108.09	110.73	108.86	106.24	107.93	106.11	105.38	107.15	107.63	108.97	109.84	109.36	108.79	106.81	105.83	105.95	111.76	107.18	110.41	108.81	106.43	106.29	109.17	108.36	108.07	108.99	108.5	109.23	109.12	107.03	110.26	110.45	109.85	105.71	108.31	106.63	106.96	109.19	105.19	107.55	106.07	106.6	108.88	110.79	106.49	107.5	105.02	106.29	107.07
105.28	107.87	105.59	107.1	105.13	106.65	109.1	102.97	102.23	104.32	105.99	106.59	105.35	104.62	105.14	105.45	106.79	105.44	105.75	102.68	105.39	103.95	110.49	105.02	105.2	105.61	106.57	107.6	108.45	106.04	105.49	105.06	106.02	106.82	107.28	107.54	107.26	108.82	106.75	108.63	107.78	106.8	105.27	102.79	106.17	106.57	106.04	105.08	105.84	106.71
97.453	101.64	97.031	94.878	98.89	98.323	98.944	102.01	99.286	94.339	95.661	98.203	97.132	96.976	96.429	94.671	99.162	96.92	100.38	96.805	97.612	99.311	93.983	97.83	100.66	97.049	100.3	96.272	96.794	97.941	99.225	99.679	98.649	95.75	98.103	97.428	93.88	95.917	94.654	97.53	98.106	100.67	97.263	97.683	100.32	95.266	97.782	98.751	99.826	97.238
103.15	103.22	101.32	100.67	103.93	102.59	102.61	102.97	100.81	100.85	104.49	100.98	103.78	103.43	103.86	105.58	102.61	104.32	98.638	103.7	102.74	102.99	102.18	106.61	103.83	102.61	103.36	101.3	102.81	108.15	101.76	103.98	103.42	103.36	102.41	105.48	103.41	101.24	102.36	103.3	102	98.767	101.67	107.64	103.47	104.36	101.31	104.37	101.56	104.06
96.655	94.096	96.073	98.554	95.592	100.5	102.9	96.316	95.78	96.79	97.82	99.411	96.655	95.78	96.466	100.32	97.688	95.714	101.58	101.57	95.771	95.705	100.29	99.272	96.409	98.503	96.439	99.501	95.016	96.47	99.16	95.564	96.975	97.705	97.867	97.368	96.555	96.261	94.378	96.871	99.186	96.223	96.741	98.859	97.942	96.784	100.27	101.58	101.2	97.846
109.87	113.28	109.46	108.13	109.55	105.66	111.41	105.84	107.84	107.05	109.1	107.72	109.89	108.54	106.93	109.1	105.61	108.17	110.78	108.88	110.79	110.12	106.36	108.21	109.3	106.05	109.35	109.61	108.37	105.08	107.02	109.6	108.39	107.43	108.09	109.76	109.22	108.07	109.53	105.5	109.35	108.39	110.52	109.51	106.27	109.89	109.56	107.76	107.29	106.73
108.66	106.12	107.14	104.82	105.41	105.99	107.76	106.29	111.43	103.26	108.18	108.07	105.76	107.09	105.43	107.77	104.07	108.12	106.11	107.48	108.81	107.43	108.74	106.84	105.87	106.58	108.02	106.85	109.61	106.21	107.5	106.14	109.97	110.37	105.07	108.05	104.2	107.01	105.18	108.32	106.33	107.76	107.27	103.92	107.37	109.54	106.41	106.45	107.51	106.71
106.89	104.54	107.24	104.7	107.71	107.31	106.1	108.91	106.59	106.63	104.64	101.81	104.69	106.73	107.31	106.15	105.56	105.34	105.6	106.43	106.77	107.02	104.93	107.91	107.53	107.14	104.26	107.77	104.17	106.64	107.88	107.26	108.39	105.1	103.79	106.57	105.86	104.5	107.19	105.04	105.09	107.55	104.16	108.31	103.22	107.01	110.09	105.59	105.6	104.18
109.24	107.01	106.53	107.72	106.16	104.44	105.25	110.03	106.19	109.39	111.47	106.91	106.49	109.79	106.46	109.92	108.46	106.9	108.2	102.41	105.48	108.31	103.35	107.22	105.66	106.53	101.27	103.99	105	106.06	106.63	106.64	106.27	108.37	106.7	106.77	104.15	102.49	110.34	107.57	108.37	106.84	106.52	110.99	107.97	107.32	106.99	110.39	109.23	104.9
104.18	105.02	103.64	107.65	108.49	103.52	104.7	104.63	106.08	104.08	108.17	104.32	107.33	104.47	103.76	107.05	108.91	106.2	104.48	105.81	104.79	102.38	105.04	105.22	106.77	109.32	103.25	106.46	103.24	105.8	105.28	104.98	105.72	104.93	106.59	105.44	105.96	105.58	106.45	106.26	105.01	106.44	104.96	105.51	105.78	107.45	104.57	101.33	106.02	107.64
102.88	104.62	106	104.65	104.91	102.6	102.89	105.17	104.6	109.02	105.62	106.21	103.71	103.87	104.7	103.99	105.44	104.83	103.95	106.35	107.24	106	107.91	105.95	106.56	104.77	106.46	106.74	102.9	106.97	106.53	106.02	104.48	103.87	102.28	108.08	104.63	108.01	108.55	105.28	105.03	102.77	107.87	107.68	104.4	103.39	105.07	106.04	105.45	105.28
106.8	109.37	108.21	107.53	110.99	105.59	105.1	109.07	108.55	106.62	109.96	107.62	105.58	105.95	107.13	111.15	107.59	105.57	106.95	110.87	109.24	106.64	109.24	109.13	106.77	109.85	106.91	106.79	109.07	109.14	111.18	107.03	110.66	107.06	107.14	109.25	109.39	109.02	107.05	106.66	109.44	105.42	106.36	108.4	111.39	108.69	107.68	108.3	109.12	109.91
106.5	107.92	105.02	106.18	106.7	106.75	106.9	107.34	105.7	108.76	107.39	108.14	103.36	102.33	106.85	107.52	107.54	106.27	104.78	104.03	106.9	105.26	105.77	104.96	108.08	105.8	107.27	107.98	103.8	105.79	107.41	105.61	109.51	107.95	108.7	104.69	105.11	104.65	105.1	103.5	105.45	112.49	105.41	106.08	107.79	108.41	105.03	105.37	104.9	104.89
107.15	105.43	108.35	108.79	104	106.02	105.03	107.58	105.43	106.5	107.41	107.17	104.49	107.71	106.53	106.01	106.1	108.08	105.44	110.94	105.34	106.39	106.22	107.4	104.49	105.14	103.68	104.51	105.37	105.77	108.85	107.94	102.39	107.54	105.9	101.66	107.52	106.58	106.2	106.11	107.66	104.6	104.28	107.42	105.03	107.3	105.98	105.47	104.62	107.09
109.06	108.54	110.57	109.34	111.72	107.36	108.73	109.61	110.7	110.49	109.74	107.87	108.43	109.11	108.76	110.62	109.65	106.85	108.37	110.15	106.96	109.84	106.17	108.52	109.76	108.67	110.01	107.96	105.13	108.68	105.04	110.57	106.51	106.17	106.93	106.74	110.55	107.82	109.23	106.35	112.94	107.72	106.36	108.62	108.99	111.54	108.76	106.07	110.6	107.73
105.68	100.81	102.86	104.11	104.2	103.89	105.99	101.75	107.48	102.53	100.25	102.71	101.22	104.52	103.72	101.88	103.07	102.1	105.04	103.14	99.95	101.64	104.39	101.6	101.31	102.84	102.45	102.02	99.369	101.88	102.63	104.14	104	101.45	101.89	104.16	102.39	103.93	100.02	103.73	104.93	100.18	101.76	102.76	101.25	103.1	103	102.38	104.99	102.39
107.57	102.11	104.05	109.71	106.41	105.67	110.2	108.8	103.57	105.35	105.72	106.55	109.98	107.11	105.53	108.99	104.54	106.49	104.69	104.42	104.84	105.37	105.15	104.77	107.32	105.42	106.8	103.76	103.47	103.81	105.63	110.32	105.16	106.91	106.08	105.07	106.21	108.89	107.54	106.57	103.83	107.87	108.04	107.57	106.75	107.31	104.29	104.43	104.1	103.24
107.63	107.52	107.14	106.88	109.71	107.74	111.33	108.59	107.88	109.61	110.18	109.97	107.67	105.92	111.48	107.69	108.26	109.81	110.15	110.45	108.03	110.42	107.04	112.23	110.12	106.24	110.24	107.82	106.99	109.88	107.75	105.3	108.08	107.97	106.74	107.41	109.3	111.11	107.98	109	107.17	106.89	109.92	108.92	110.36	107.61	110.33	113.12	108.77	107.82
108.12	103.58	103.44	104.39	105.48	102.53	105.52	103.49	104.62	104.06	104.65	107.38	105.1	106.44	106.45	108.32	107.33	104.67	106.81	108.08	105.24	106	107.86	106.47	107.1	104.31	105.58	106.58	104.69	108.17	102.87	108.62	105.98	106.28	107.41	103.32	102.45	105.2	104.25	106.13	104.47	105.79	103.42	106.17	104.56	104.61	103.44	106.53	102.65	105.31
108.83	106.18	107.39	105.08	107.13	105.65	107.36	107.13	105.98	107.3	109.12	105.31	106.37	105.23	106.08	109.98	105.6	106.18	105.12	106.17	106.33	106.95	105.33	106.99	105.57	105.98	107.97	104.55	106.36	107.87	105.47	107.02	104.75	105.36	107.88	106.63	104.93	106.71	107.56	106.94	107.88	106.91	107.28	104.94	106.38	107.1	107.1	105.67	107.64	105.27
109.29	109.27	109.73	108.23	106.08	105.57	110.55	105.28	107.79	108.85	108.53	107.24	110.43	106.33	105.26	108.28	106.73	108.26	110.66	109.71	107.86	104.82	106.03	107.12	104.68	111.68	105.14	107.94	108.83	107.08	110.25	108.81	108.95	107.8	110.59	110.58	109.67	107.63	110.11	109.3	107.29	110.94	108.48	106.87	110.09	109.94	111.14	108.39	107.13	107.46
108.5	109.38	107.45	110.59	109.22	106.48	109.2	110	107.8	109.71	108.48	112.47	105	107.56	108.39	107.12	109.22	105.75	107.35	109.84	111.2	110.05	106.4	105.15	109.44	108.61	108.95	107	109.94	110.57	108.45	109.05	103.42	109.14	108.05	110	110.58	111.91	106	108.69	108.3	107.64	108.91	107.49	108.37	110.86	106.04	108	107.55	113.67
98.373	101.8	100.57	103	99.665	104.72	101.87	100.38	98.168	98.276	98.974	101.27	103.84	99.034	100.14	102.3	99.54	99.091	100.95	101.92	101.52	98.846	102.04	100.21	100.13	100.03	100.37	99.729	103.02	99.962	100.25	99.8	98.732	101.96	100.49	99.273	99.271	102.37	100.06	102.4	101.92	102.02	102.13	96.058	102.84	101.74	104.22	98.819	98.552	101.33
107.95	108.32	108.36	112.19	109.38	109.85	110.85	108.71	109.31	108.03	107.55	106.2	108.99	107.3	112.5	110.85	107.01	109.99	108.26	108.69	109.42	108.32	111.74	105.93	109.38	110.09	110.97	107.13	108.27	108.57	106.86	110.91	107.35	109.19	109.29	111.3	110.02	108.84	105.49	108.8	107.13	109.23	107.75	106.91	108.85	107.97	109.8	108.68	107.91	109.65
109.98	116	107.96	110.47	112.6	110.49	110.2	111.01	108	111.01	109.35	110.25	109.27	111.08	109.95	111.15	110.09	110.55	108.14	109.57	112.54	114.56	108.99	109.14	108.58	108.28	111.96	107.1	108.59	110.32	110.04	111.66	111.65	107.71	109.32	109.69	109.19	109.3	110.74	112.24	112.19	107.94	109.3	110.64	111.42	110.92	111.24	113.4	109.33	109.19
97.614	101.5	96.224	97.509	95.66	96.98	97.004	98.923	97.801	99.467	95.849	97.857	98.942	94.948	96.207	96.981	99.414	98.36	98.364	97.567	97.093	98.085	97.177	94.884	97.46	95.715	100.82	99.209	96.414	97.798	96.238	96.276	100.06	95.885	97.605	96.278	98.362	99.739	95.371	96.112	97.087	97.042	96.832	98.734	97.812	98.134	98.447	99.1	98.266	96.964
95.833	96.377	103.97	99.411	99.202	96.849	96.336	96.999	100.66	101.4	100.22	100.41	97.166	100.09	98.266	99.801	100.04	99.399	98.177	98.422	99.515	99.63	101.27	98.297	100.96	99.946	101.51	97.9	101.69	96.976	104.38	96.573	98.793	99.022	99.371	101.81	100.57	101	100.09	95.603	97.904	100.2	96.752	98.898	99.738	96.833	96.637	97.658	100.31	97.202
110.21	107.77	109.12	108.51	109.79	108.9	107.07	106.03	109.77	106.28	106.95	105.79	108.15	108.9	107.32	106.86	105.47	106.98	106.35	108.84	107.43	108.66	107.11	103.64	104.65	105.64	106.64	106.03	105.83	106.38	104.82	106.43	109.96	109.24	106.52	106.61	108.02	110.88	105.86	113.33	105.77	106.65	107	107.81	110.19	108.27	108.83	110.82	104.8	106.68
97.169	97.425	96.188	98.474	93.305	95.455	97.333	97.676	95.943	97.988	98.581	98.056	99.464	98.173	98.655	96.026	95.752	96.67	97.117	94.611	99.142	96.915	96.934	98.924	97.952	95.094	97.997	97.661	99.74	100.39	96.077	98.077	99.959	99.2	96.829	96.995	99.61	99.794	97.251	95.472	97.801	99.007	96.712	101.79	98.75	101.24	101	99.028	98.461	97.15
107.65	110.73	107.07	108.23	104.27	107.34	108.39	107.19	105.48	107.43	106.05	105.46	106.93	108.35	105.19	105.21	106.54	106.3	106.74	107.4	108.29	107.52	106.62	104.97	106.24	105.47	107.32	105.92	105.67	108.02	101.83	108.42	103.97	103.55	108.2	104.7	105.49	107.1	106.36	106.73	111.2	106.09	103.89	107.83	103.99	106.88	103.88	106.45	110.38	106.06
108.86	111.28	107.54	105.63	107.48	106.64	109.35	110.01	104.8	108.04	111.68	106.26	109.36	107.79	106.74	105.12	108.95	105.96	105.7	105.23	107.93	106.42	107.26	104.93	105.8	108.14	108.72	107.6	107.19	107.97	105.13	107.19	105.28	108.26	107.89	105.92	109.17	106.08	105.69	107.97	105.21	108.59	106.42	106.35	108.99	107	105.62	106.33	109.45	105.46
108	106.57	104.87	108.1	110.12	107	107.8	105.87	107.2	106.78	107.58	110.75	106.31	107.73	106.03	107.12	107.46	109.06	106.55	105.64	109.38	109.37	109.78	107.62	107.33	109.21	105.44	109.71	109.05	107.04	109.43	104.4	107.52	107.78	108.39	107.65	104.05	107.89	105.59	109.74	108.66	109.11	108.73	107.98	111.05	107.54	105.69	109.05	105.84	107.5
114.8	108.15	113.53	109.9	111.45	110.56	109.44	110.83	108.04	110.5	107.41	111.34	107.24	112.31	111.12	111.32	110.76	111.53	112	111.93	110.02	110.57	113.51	110.9	109.56	107.7	112.26	108.63	111.89	110.2	111.41	110.48	110.7	110.27	109.21	112.9	112.88	110.57	104.19	112.82	105.53	110.6	112.65	110.18	109.93	111.67	109.59	108.59	110.81	108.86
104.28	106.45	105.89	105.86	108.34	106.71	107.52	106.36	106.87	106.69	107.33	105.88	105.69	103.82	106.93	105.53	103.95	104.02	108.21	106.87	101.77	106.93	105.66	104.73	105.33	104.02	103.76	106.15	106.33	109.63	108.84	106.81	107.05	107.29	105.93	103.36	107.36	107.46	104.77	104.8	104.42	105.67	105.41	105.9	107.72	105.13	105.13	104.1	104.32	103.34
105.77	103.63	106.8	109.44	108.53	100.55	107.52	104.79	103.96	106.87	104.51	104.51	107.63	106.24	106.84	106.51	105.77	102.18	104.18	109.27	109.51	105.5	105.69	104.46	107.03	109.7	106.91	104.36	107.89	106.21	107.75	107.03	106.2	107.32	103.2	104.99	104.52	106.02	106.1	104.66	106.04	107.47	104.15	103.82	106.37	106.07	105.04	107.62	105.83	103.12
100.67	96.577	99.178	96.506	99.584	96.759	96.203	95.826	96.363	98.911	98.358	98.672	99.098	100.44	100.3	96.751	98.207	97.125	93.754	95.395	95.933	98.144	98.917	97.2	98.023	96.963	97.128	97.886	99.273	100.27	94.272	98.436	98.027	97.149	97.13	96.459	98.758	96.028	97.169	96.565	99.582	96.632	98.983	96.17	99.198	96.979	98.889	94.327	98.608	98.009
105.66	108.24	104.59	105.58	107.68	109.81	106.94	104.24	107.49	106.26	105.65	106.22	106.69	104.64	110.39	106.06	104.85	105.88	104.61	104.06	101.78	106.13	108.55	107.31	108.96	107.54	101.15	102.88	102.55	105.26	104.58	104.01	106.29	105.12	105.77	103.63	106.9	104.73	106.66	108.56	105.32	101.43	105	103.08	107.32	105.78	103.01	105.81	106.82	106.45
104.71	104.79	105.03	105.02	104.12	104.68	107.52	100.98	108.57	107.78	102.89	107.42	104.86	102.99	111.25	106	106.14	106.14	107.9	105.67	106.55	104.01	106.72	105.62	105.88	106.11	107.84	106.42	105.83	106.83	107.68	109.24	103.58	107.65	103.89	104.71	103.88	106.21	102.72	104.67	106.31	103.52	108.82	108.03	104.14	104.19	104.76	101.9	105.34	108.12
106.27	105.18	104.64	109.31	106.62	104.36	105.53	107.9	107.11	103.78	105.63	108.8	111.39	107.6	103.23	107.27	106.2	109.07	106.15	105.13	106.73	108.1	109.33	106.69	106.56	107.79	105.34	105.48	106.16	102.52	107.96	105.27	106.08	105.49	109.63	104.93	107.78	106.19	107.01	108.42	108.25	108.93	106.21	106.01	104.7	105.29	106.13	107.96	102.37	108.07
110.82	111.09	110.69	109.96	111.77	109.68	108.77	111.85	110.56	112.91	110.87	108.63	110.67	112.86	110.96	112.25	109.99	113.04	113.56	109.99	111.1	112.03	111.55	110.19	108.19	111.11	111.57	107.09	112.39	107.63	109.87	108.46	111.02	115.3	108.08	107.54	112.47	112.16	111.73	108.57	110.4	110.37	112.05	110.46	112.02	107.12	112.07	111.49	112.04	111.57
107.14	108.7	110.66	107.51	106.11	107.96	110.14	107.57	110.98	110.58	108.46	108.98	108.11	109.3	106.69	107.89	108	107.98	107.55	109.1	109.39	109.29	107.87	107.54	108.87	108.65	107.32	109.19	108.8	105.48	108.05	105.97	106.45	107.71	105.18	108.03	108.3	104.89	109.19	109.75	107.81	110.54	105.86	107.09	109.9	108.55	109	110.48	106.45	108.77
102.12	109.7	104.97	108.7	107.36	105.26	104.21	105.3	106.98	106.41	104.22	107.48	106.77	105.4	103.56	107.46	105.15	105	105.23	109.22	104.42	104.58	104.72	106.85	105.13	106.19	104.14	104.88	103.65	100.85	108.45	105.55	103.41	108.71	106.54	104.81	108.37	106.51	102.94	108.28	104.73	106.37	101.13	103.92	106.41	108.79	107.06	105.84	102.62	105.46
102.49	99.426	100.41	96.796	98.525	98.907	101.09	99.124	102.46	96.312	99.531	101.19	99.367	101.59	97.912	100.45	102.15	98.939	93.907	97.841	101.12	101.95	97.278	100.95	101.71	99.555	103.03	96.614	99.193	96.201	96.889	99.592	100.03	97.559	97.993	100.9	99.09	98.954	98.539	96.535	99.518	101.28	98.127	100.5	102.99	97.138	97.033	97.799	99.689	104.15
99.215	101.67	103.66	105.28	100.81	102.13	104.66	101.71	98.173	103.76	101.93	104.2	105.7	101.74	101.41	100.01	101.11	102.66	103.21	99.515	101.71	100.7	103.09	101.95	101.15	100.45	101.79	105.38	103.38	104.21	104.03	104.28	104.25	103.77	104.03	100.86	104.15	99.944	101.74	105.17	103.99	103.17	100.76	103.92	101.47	103.89	101.21	103.35	107.77	100.99
106.29	112.03	105.05	108.63	107.12	107.02	109.76	105.06	107.2	104.56	107.01	108.02	109.29	109.11	108.2	106.78	104.62	110	108.51	109.16	108.02	107.93	108	106.62	112.48	107.84	106.56	109.62	109.5	110.13	106.93	109.11	102.91	107.93	106.87	108.12	106.17	108.66	106.58	109.21	108.3	105.33	107.78	108.96	107.54	106.87	108.81	105.42	108.81	111.55
107.92	108.88	107.02	106.9	108.8	107.96	108.16	108.1	108.21	107.33	108.77	109.39	108.53	106.79	107.75	108.44	110.2	105.94	109.53	108.21	108.84	108.26	109.18	107.41	109.79	107.41	108.87	107.93	108.72	108.9	108.56	109.41	110	108.04	108.53	110.36	111.62	107.42	105.83	108.16	106.67	108.17	107.88	112.09	107.33	112.11	107.72	107.2	107.2	112.55
100.57	98.194	97.739	100.87	99.61	98.807	97.345	95.972	99.182	98.574	98.774	98.567	97.06	97.814	96.516	99.762	100.3	97.704	96.119	96.904	98.871	97.677	97.821	95.066	96.652	100.66	98.138	95.649	98.399	97.643	96.246	98.21	97.938	96.237	102.27	99.937	96.881	99.147	97.976	99.189	96.888	98.023	96.323	100.29	93.124	99.044	96.167	98.057	95.786	97.854
108.92	107.1	109.1	108.46	104.22	108.78	110.17	110.26	108.98	106.2	109.99	104.82	108.22	112.64	104.84	105.57	109.65	110.24	108.02	109.81	110.47	106.5	107.32	108.17	107.24	113.13	109.17	106.92	109.25	107.47	108.67	106.3	107.49	105.06	108.92	107.04	107.42	108.74	108.71	106.86	105.28	108.82	109.83	107.83	109.17	105.91	108.21	112.08	107.18	108.48
98.268	95.572	99.202	96.072	97.912	95.907	97.037	102.6	98.481	99.801	98.917	100.28	100.96	94.355	95.416	95.215	100.76	97.771	97.918	97.809	96.384	99.084	99.442	96.384	102.81	98.305	95.035	99.833	99.763	97.955	96.314	97.229	98.07	100.68	100.34	102.31	96.755	94.647	100.36	97.423	98.41	100.33	98.67	98.759	97.837	101.52	97.5	94.701	103.32	96.357
101.55	99.899	103.53	98.843	104.44	102.71	98.562	99.005	100.65	100.26	100.57	103.39	102.51	102.67	101.99	103.21	96.631	100.6	97.035	100.19	102.65	99	99.328	100.08	99.752	101.59	102.67	96.029	102.59	99.559	99.687	99.387	98.239	100.18	98.5	104.24	99.734	98.663	102.77	100.04	99.841	98.819	98.737	100.57	99.945	97.039	99.641	96.757	100.45	101.89
103.26	101.1	101.46	102.09	102.06	103.88	100.38	100.89	100.77	100.17	100.32	102.29	98.326	99.508	101.53	101.17	103.09	98.533	99.387	98.835	100.52	101.13	100.21	101.6	95.871	99.496	100.36	99.181	102.39	99.378	101.89	104.51	105.71	99.451	102.68	101.47	103.62	99.129	102.12	96.838	101.71	101.79	100.19	99.867	102.02	100.5	98.75	100.23	100.46	100.3
100.62	95.642	97.113	98.468	100.87	101.15	101.07	96.939	97.162	98.913	98.127	98.551	94.393	98.646	100.61	99.427	100.74	96.976	101.1	98.024	98.255	96.846	99.131	99.17	97.133	97.839	98.81	101.12	98.575	95.681	100.22	96.365	96.786	93.951	95.765	94.446	99.065	96.045	97.04	98.372	98.826	100.65	95.756	101.41	100.65	97.281	96.465	96.938	102.86	95.374
98.552	97.613	97.018	96.818	98.061	99.214	98.322	99.541	99.558	96.013	96.676	101.86	98.339	97.027	97.992	96.782	99.594	95.073	98.791	101.61	99.298	97.579	97.707	100.07	97.33	96.938	100.56	96.564	99.466	97.803	95.789	96.933	98.945	97.698	95.517	98.962	99.18	99.661	99.681	101.81	98.237	94.498	96.15	96.363	99.176	97.099	95.067	98.038	97.444	96.895
106.01	104.47	105.83	106.58	108.44	103.98	104.15	104.71	106.1	103.72	105.58	107.8	106.7	105.76	107.19	105.96	107.07	106.26	106.33	106.35	109.67	108.63	107.33	108.01	107.19	107.42	108.25	103.82	106.75	105.04	106.2	109	106.45	107.11	102.51	108.01	106.62	107.47	107.04	107.26	107.25	105.86	107.16	104.48	106.39	106.4	104.53	105.44	105.13	107.53
111.22	105.6	105.33	110.29	107.07	108.21	110.79	106.97	110.99	111.51	109.08	106.79	107.41	112.69	106.39	103	105.73	105.72	106.53	106.65	106.19	108.81	109.95	108.01	111.17	109.18	104.38	106.96	105.8	104.29	109.57	109.06	106.85	106.17	107.22	106.48	106.39	108.6	111.31	105.69	109.59	108.83	109.36	106.86	111.32	108.71	106.68	108.53	107.38	111.01
110.28	110.3	106.86	106.93	108.01	106.38	108.03	107.04	109.58	103.57	105.69	107.61	106.2	107.15	108.38	108.91	107.75	108.95	108.64	106.53	107.75	110.44	107.77	109.73	109.33	108.47	110	112.43	109.53	107.17	107.62	105.14	110.03	104.45	109.4	107.89	107.64	108.94	106.68	107.91	108.44	108.78	113.91	107.17	108.77	108.82	107.57	109.79	111.68	111.8
104.81	109.71	105.39	106.1	104.16	104.89	108.13	106.01	105.84	106.33	107.06	108.58	106.39	108.34	107.29	106.6	106.01	109.71	104.93	106.54	108.9	106.31	108.3	109.64	105.38	105.05	104.14	106.28	106.56	107.14	107.46	108.94	106.17	103.89	107.57	106.56	107.2	108.6	106.94	105.39	107.61	106.02	106.75	106.59	106.41	105.64	107.72	105.42	105.69	102.86
102.63	106.03	107.59	108.28	108.71	108.84	106.71	108.32	108.59	107.61	107.67	110	107.65	105.04	106.77	105.19	105.78	106.26	106.44	110.31	109.22	105.82	106.13	108.85	103.24	107.88	108.98	108.82	106.27	103.05	108.13	106.63	106.5	105.45	105.83	105.49	105.6	108.51	106.76	107.26	103.98	104.91	106.79	104.29	104.12	107.78	108.35	106.43	106.96	103.19
109.62	111.53	108.33	108.27	105.69	107.57	108.15	108.51	107.29	107.71	112.77	110.01	110.53	111.08	106.92	111.21	106.21	106.46	109.81	108.52	108.17	106.91	109.78	109.11	109.39	108.39	113.1	107.69	110.21	108	105.12	107.68	108.76	111.73	109.68	108.05	106.11	110.51	105.7	109.76	107.59	108.4	107.86	111.4	106.89	108.06	109.55	111.81	107.69	101.96
108.98	107.65	106.54	110.73	110.5	106.75	108.27	106.14	107.79	113.26	109.62	105.66	110.99	110.86	109.8	105.48	109.42	105.67	108.7	108.46	106.34	109.77	106.16	109.1	108.29	108.52	104.74	105.35	109.27	109.08	107.4	109.5	105.99	107.48	104.48	107.39	104.35	105.72	109.81	108.47	105.36	108.76	109.25	111.84	104.25	107.33	106.02	109.44	108.19	107.69
106.27	107.9	107.48	107.75	108.04	106.56	108.61	106	107.36	105.75	107.65	106.27	106.56	110.58	103.72	109.51	108.51	107.17	107.91	106.1	104.92	106.88	112.33	107.07	107.02	108.09	106.38	111.38	106.55	105.95	106.5	109.88	110.24	108.53	106.19	107.61	108.79	108.39	109.58	104.37	105.01	109.71	109.75	105.85	108.48	108.79	108.97	103.61	109.23	109.35
108.16	109.98	105.4	107.18	108.6	106.3	109.32	106.85	107.87	107.8	105.63	108.75	108.87	108.09	108.38	112.08	108.93	108.2	108.92	104.01	109.21	107.94	109.54	104.25	109.64	106.33	105.43	109.76	108.23	107.07	108.25	107.05	107.26	106.63	108.34	108.74	105.04	106.39	113.03	111.55	106.66	112.29	108.94	108.49	107.59	110.72	107.97	108.52	108.87	110.62
105.97	109	109.41	106.06	105.88	109.4	106.9	109.95	106.1	108.33	107.05	108.81	106.83	104.67	108.6	107.89	107.28	107.6	109.46	109.13	107.2	109.83	108.89	105.84	107.55	108.07	108.2	109.59	111.25	111.86	110.22	109.74	106.24	103.92	106.44	109.67	106.83	106.6	106.56	105.52	108.08	109.23	108.92	109.08	106.4	106.38	107.46	105.76	104.77	110.54
104.65	107.63	104.62	107.27	104.78	107.16	105.38	103.73	104.56	103.16	105.1	106.3	107.05	106.74	103.71	107.04	105.81	106.54	105.15	108.1	104.79	106.21	102.66	106.05	101.03	104.78	103.65	104.24	103.26	104.36	104.42	107.83	105.81	103.28	106.56	105.16	109.35	104.86	107.07	105.51	107.52	105.71	104.47	108.98	103.46	103.5	107.64	103.15	105.01	106.22
101.51	96.609	101.09	100.47	97.951	102.92	98.01	99.92	99.207	99.58	98.868	102.77	98.045	99.706	97.086	100.38	102.61	97.943	99.893	104.32	98.479	102.35	100.16	99.231	104.34	101.69	100.95	99.095	100.75	100.03	101.5	96.04	99.924	98.458	101.1	101	99.13	100.89	98.23	99.923	102.38	97.724	101.04	104.03	99.389	101.08	98.355	103	99.486	100.45
109.19	104.56	106.3	108.63	109.69	110.56	111.33	106.42	110.76	107.96	109.29	108.09	106.72	107.5	105.65	106.75	107.5	112.57	108.13	104.91	110.29	109.5	107.77	109.65	110.37	108.9	110.33	111.09	107.83	107.36	110.05	107.4	108.7	106.86	108.94	107.36	108.71	109.02	111.83	113.31	107.01	109.24	110.68	109.64	109.34	110.61	109.65	107.75	106.61	107.94
106.22	106.07	108.38	107.17	102.77	109.25	103.9	105.22	106.52	102.88	106.97	105.39	101.86	106.39	104.68	106.12	105.63	102.6	103.94	106.15	106.85	104.35	107.59	107.31	105.24	103.64	104	104.2	106.41	103.38	104.92	102.95	104.95	108	104.45	103.57	106.06	105.56	104.12	107.37	105.73	106.06	102.89	103.89	107.42	107.34	107.17	107.11	107.25	106.45
105.47	106.57	104.64	105.49	104.14	105.01	106.76	108.21	103.05	103.79	105.48	105.91	105.68	108.32	101.05	105.16	107	106	102.96	105.17	105.19	103.52	106.21	104.09	108.53	104.68	104.91	106.91	105.9	106.06	107.68	106.81	107.54	108.79	105.46	103.92	106.23	106.33	107.62	107.26	107.07	105.23	103.7	104.44	103.57	106.2	104.84	104.11	106.02	104.23
110.95	110.74	108.4	107.55	105.89	107.98	104.58	106.99	106.67	106.73	108.77	103.72	107.9	110.03	111.21	105.95	112.73	107.46	108.12	110.8	106.74	108.49	108.69	106.06	105.97	108.13	109.93	108.97	105.96	106.67	106	107.51	109.41	109.43	109.46	107.82	109.09	105.72	105.28	105.66	109.34	107.22	107.81	106.59	109.92	108.16	107.24	105.01	108.18	105.74
99.434	99.286	96.566	99.072	99.714	99.172	98.362	99.056	98.599	99.816	98.12	98.993	97.263	94.413	100.06	98.064	99.301	101.69	97.748	95.888	98.138	95.363	97.95	99.535	95.039	99.421	101.73	98.681	96.974	98.277	98.468	100.42	97.985	98.428	95.364	98.493	99.026	95.471	97.7	98.684	100.1	98.731	102.55	97.676	99.293	97.725	95.313	96.694	96.326	97.021
109.63	109.84	111.5	112.04	111.2	111.71	108.05	109.93	109.18	109.7	108.16	110.38	110.61	109.91	110.71	109.39	113.13	113.48	113.21	110.53	108.75	110.57	112.85	110.55	109.53	110.33	108.91	109.41	110.72	112.71	110.5	112.89	107.99	110.85	115.69	111.03	109.1	115.63	112.5	112.34	112.47	109.18	108.33	109.97	114.43	111.18	110.35	110	109.76	110.39
105.05	105.51	106.04	107.17	108.61	105.92	102.27	106.89	104.23	106.64	104.99	104.48	104.37	104.93	106.96	103.72	104.07	107.39	105.49	104.41	106.69	102.07	108.11	107.28	107.53	104.28	105.29	106.96	105.89	107.74	107.17	104.87	106.99	104.57	106.87	106.13	108.52	107.23	106.21	104.99	107.49	104.27	107.67	104.82	110.21	106.29	105.12	108.82	105.36	105.87
105.08	105.92	106.25	103.12	105.58	105.87	106.68	104.79	103.42	104.27	107.75	106.06	107.36	105.5	103.73	109.05	107.51	108.4	108.19	102.24	107	106.85	108.5	106.9	104.62	106.37	106.39	107.85	107.36	107.96	105.22	107.61	109.02	104.83	105.63	105.99	105.55	107.04	105.36	107.26	108.39	104.01	103.86	102.48	104.96	104.57	108.87	104.19	104.92	106.23
107.76	110.04	114.49	108.07	107.01	109.79	109.1	106.71	108.45	106.59	107.77	108.64	110.57	108.39	108.68	109.2	106.13	107.32	109.68	107.76	108.64	108.04	111.04	106.78	105.78	108.57	110.3	110.18	107.53	108.74	105.41	112.26	106.59	108.36	108.53	107.83	106.3	105.91	106.67	110.83	109.99	109.86	111.86	111.68	108.78	109.28	105.77	111	111.07	107.45
98.016	101	98.039	98.024	97.33	98.167	99.223	101.84	100.11	97.55	94.621	99.452	99.957	96.721	97.486	98.61	99.9	96.592	97.878	98.045	101.16	97.072	96.634	99.345	98.451	97.233	95.745	98.915	95.554	95.713	96.163	97.523	97.469	102.61	96.42	97.329	100.23	99.529	98.295	97.921	95.436	96.873	98.438	98.41	99	96.061	96.296	98.36	102.74	97.666
103.54	105.39	106.01	105.7	106.72	105.46	106.16	106.27	104.07	105.6	107.83	104.85	106.29	107.54	104.1	107.15	105.62	101.58	105.31	103.72	106.84	108.21	104.46	105.96	106.47	106.98	105.07	106.31	106.92	109.12	108.18	104.24	106.51	106.91	106.16	102.89	102.1	106.25	103.31	105.85	105.78	105.47	107.08	105.18	109.22	107.54	105.5	106.33	107.85	108.27
108.12	104.91	105.27	104.49	104.19	105.13	106.33	105.15	104.26	106.02	106.04	104.44	105.03	106.1	103.12	106.79	106.51	102.59	102.89	104.66	105.52	106.06	106.42	102.58	104.99	108.43	109.59	105.89	104.41	105.72	107.84	102.41	106.08	106.31	106.03	105.65	105.62	106.87	105.83	104.76	107.03	107.65	104.72	108.2	105.75	104.99	106.8	103.98	106.59	106.98
105.24	107.57	108.69	108.34	105.59	109.13	108.62	106.42	111.93	108.84	103.96	109.36	106.52	108.94	106.62	107.68	107.64	110.56	106.06	106.55	105.79	104.52	108.89	105.29	111.09	106.83	109.58	104.29	108.27	110.17	109.03	104.1	110.5	108.21	108.91	109.39	105.62	106.02	108.44	109.06	109.15	110.28	108.5	106.77	106.54	106.93	106.18	108.09	104.64	109.07
109.07	108.1	108.36	107.82	108.09	106.8	109.33	109.56	107.87	108.85	107.6	111.13	108.47	107.45	105.06	106.86	108.32	108.42	107.39	106.1	108.99	104.87	107.2	104.59	107.95	107.6	108.61	105.99	108	108.18	110.28	103.81	105.1	108.15	107.35	109.56	109.13	107.36	111.01	106.63	107.6	107.52	110.4	112.17	108.51	107.22	107.88	109.88	110.61	109.72
108.57	104.68	104.44	104.21	107.91	106.09	103.16	104.89	105.73	106.42	105.26	104.4	100.95	106.5	104.92	102.34	104.63	103.2	106.35	107.04	107.07	103.93	105.75	108.12	104.81	103.48	104.62	104.11	107.6	106.37	106.5	105.17	105.69	106.88	103.27	109.1	107.17	105.83	109.29	103.56	103.74	108.57	105.21	105.43	103.32	102.24	106.46	108.12	107.67	109.99
104.06	105.63	110.16	109.55	106.08	105.56	109.02	107.6	107.75	107.06	109.79	106.06	111.32	108.36	104.94	104.88	106.69	108.11	105.63	107.54	107.15	107.95	106.4	110.81	106.42	107.64	104.33	108.33	105.74	104.63	108.65	109.38	108.32	109.93	106.78	108.15	110.1	108.93	107.33	107.12	108.1	107.75	106.6	106.86	108.13	109.58	107.23	107.39	106.15	106.27
109.1	108.58	109.4	110.63	106.71	109.46	103.46	107.96	109.19	109.2	104.99	107.62	107.51	109.13	112	107.85	109.03	108.14	108.14	109.47	107.78	108.9	107.45	109.23	105.99	107.16	105.67	105.28	108.79	107.89	109.48	111.19	108.86	107.61	108.06	106.84	108.76	105.58	107.04	107.22	108.88	108.64	109.4	108.68	107.25	107.49	109.64	107.52	108.79	106.5
108.74	111.65	107.73	109	106.02	111.64	109.66	107.13	108.17	108.66	108.36	104.06	107.57	109.72	105.38	110.11	105.66	105.13	104.93	107.89	111.31	111.38	107.44	108.56	107.55	112.21	110.2	104.79	108.45	105.74	107.94	110.37	107.6	111.45	106.3	107.52	109.94	110.47	107.27	109.46	110.07	109.86	108.91	105.34	109.92	107.15	108.91	107.7	108.75	107.2
106.59	108.69	107.39	106.14	109.02	110.96	107.88	105.84	107.32	110.02	104.46	109.32	110.99	107.99	105.41	108.99	104.52	108.46	108.14	108.27	108.37	105.82	105.48	108.76	106.78	107.78	108.79	111.55	105.97	109.65	109.45	105.29	108.13	109.35	107.94	105.86	106.99	108.41	107.21	108.74	108.37	109.8	106.04	108.11	110.44	108.18	107.22	107.1	109.31	106.11
105.91	105.7	108.9	111.7	110.77	106.29	109.11	107.88	105.8	105.04	108.12	106.18	103.65	106.76	109.23	104.51	105.38	103.64	108.52	106.82	104.77	104.21	104.03	106.41	104.64	106.6	105.35	104.67	108.27	107.35	106.98	105.08	109.76	105.47	107.68	108.13	108.31	107.79	107.82	106.3	106.58	104.66	107.33	107.44	108.58	108.07	102.47	109.92	103.2	106.66
105.73	107.85	107.86	109.88	101.77	105.03	106.69	105.01	107.13	108.51	103.7	106.26	108.26	101.93	110.79	108.52	105.92	107.32	108.5	102.29	106.39	108.54	107.31	108.47	107.79	105.12	106.86	102.03	104.71	105.96	112.42	106.77	108.91	108.62	107.96	109.59	105.52	104.85	108.31	107.56	104.98	106.17	108.22	106.72	105.83	107.01	107.32	105.43	105.88	101.89
105.27	103.69	104.13	106.43	105.8	104.55	107.45	105.06	102.96	104.79	106.9	108.15	105.64	106.12	106.17	102.53	106.91	108.39	106.65	106.2	104.96	106.29	106.32	104.09	104.69	104.23	105.46	108.82	105.15	106.15	103.68	107.46	106.98	108.33	103.38	107.65	104.95	108.41	108.55	105.8	105.37	105.35	105.48	106.78	106.3	103.7	107.35	103.94	105.73	107.16
107.56	107.29	105.93	112	108.8	107.96	109.34	107.88	108.03	110.11	104.72	111.14	107.47	108.1	109.14	104.33	107.06	107.97	105.85	108.1	107.36	108.87	111.66	106.78	109.58	109.81	107.39	109.42	106.4	110.53	107.15	108.86	106.99	111.14	106.74	109.33	108.79	109.13	106.37	109.22	107.59	109.68	110.94	107.38	107.7	107.33	107.4	106.07	107.55	108.13
108.48	111.95	109.98	106.17	112.93	110.1	109.88	106.04	107.81	108.03	111.77	106.76	110.34	105.66	105.92	108.56	106.51	104.53	108.41	107.07	107.03	109.36	109.36	108.45	107.26	108.19	107.47	107.72	111.45	104.78	109.29	108.89	107.38	109.99	108.17	108.5	108.29	104.28	108.9	107.27	108.08	106.53	108.84	108.89	111.01	108.06	106.93	109.1	107.15	106.11
98.629	99.322	96.593	99.86	96.765	100.65	99.56	98.943	100.83	101.51	97.364	99.611	99.301	96.353	97.013	97.686	99.177	99.407	96.988	99.498	97.709	98.641	97.804	95.4	98.832	97.69	100.05	99.483	98.544	98.057	96.928	97.772	99.793	97.278	99.012	98.485	98.625	98.369	97.315	98.016	98.735	96.733	99.54	94.564	99.314	95.914	100.19	96.824	99.881	98.321
101.44	97.547	96.64	96.411	100.83	100.56	97.29	99.423	98.926	94.932	94.334	100.52	99.311	99.569	97.875	96.67	99.28	98.935	98.026	93.356	97.137	99.489	102.96	100.25	97.558	98.394	98.361	98.249	98.242	98.441	97.893	97.2	97.799	96.665	100.16	98.585	97.84	101.48	98.451	98.43	98.32	100.52	98.639	98.656	99.435	98.557	98.62	98.362	95.941	95.686
106.41	106.49	110.13	104.45	108.9	107.87	105.57	107.65	104.06	106.37	105.26	106.37	104.78	104.28	102.32	103.97	108.73	106.58	106.91	104.8	108.77	103.4	106.62	105.73	105.85	106.72	106.54	105.13	104.46	103.9	104.95	105.35	103.15	105.52	101.48	105.01	107.47	107.06	105.77	108.12	105.83	106.42	103.66	109.45	107.13	107.64	104.43	104.53	105.12	106.5
98.838	97.743	98.535	97.999	98.003	97.861	99.379	98.685	98.805	97.584	99.142	99.751	98.99	96.264	94.996	99.286	95.103	96.518	102	97.823	96.674	95.817	97.785	99.429	99.882	97.278	96.759	100.34	97.81	100.01	98.951	99.311	96.699	101.57	96.15	99.092	100.36	97.882	95.247	99.711	97.925	99.558	96.565	99.224	96.907	100.21	97.979	96.29	100.7	98.129
102.28	100.37	103.5	100.78	97.401	104.28	102.89	100.25	100.4	97.43	101.31	101.46	98.82	98.538	102.36	103.66	102.6	104.79	98.623	99.655	103.09	101.59	100.87	99.117	100.33	103.78	98.272	99.632	101.83	102.63	101.6	95.173	99.405	104.32	97.664	99.433	100.19	100.2	102.67	101.17	101.76	101.85	101.93	98.721	98.088	99.502	99.89	100.79	102.35	101.87
109.71	109.9	114.7	112.78	111.9	111.28	108.59	109.43	107.77	109.27	112.63	110.24	108.08	110.32	110.67	110.55	110.12	109.86	107.49	113.04	109.16	113.84	108.46	109.36	110.29	108.98	112.48	112.37	110.95	110.56	109.16	109.34	109.03	110.6	109.28	109.22	114.54	110.21	110.32	108.94	111.26	114.84	110.38	110.63	109.6	109.3	112.31	111.03	112.94	113.72
105.09	104.64	107.86	103.32	106.15	104.7	103.03	105.08	102.3	105.58	104.09	105.97	107.28	106.44	106.46	106.81	106.85	103.35	105.03	104.8	105.47	106.22	103.94	102.05	101.74	104.27	108.61	107.16	107.24	104.39	103.54	106.19	103.54	104.68	106.85	107.1	101.44	104.59	103	105.93	105.48	105.74	105.75	107.64	105.13	105.16	106.76	101.58	106.46	108.97
108.1	110.11	109.43	105.95	109.35	106.31	109.15	107.8	109.12	106.55	107.25	108.14	108	108.97	110.47	106.69	106.19	108.96	110	108.91	109.59	107.42	108.59	106.17	107.08	108.22	109.39	106.43	108.11	106.14	106.63	109.03	108.14	108.28	107.38	107.95	107.03	105.41	109.02	105.67	105.54	105.66	109.54	109.14	108.45	109.66	107.39	106.33	107.86	105.57
104.99	104.05	103.18	106	104.8	103.67	104.53	103.35	105.74	106.13	106.48	105.49	103.85	106.67	105.1	106.83	107.07	104.12	106.2	107.67	105.54	106.21	101.63	105.02	105.06	103.74	103.29	103.6	105.91	104.35	104.94	105.03	108.09	107.04	107.71	103.13	104.6	108.25	107.84	107.23	103.82	107.42	103.62	104.56	104.64	106.05	104.59	102.46	103.86	104.87
99.772	97.967	100.71	101.16	101.44	104.06	98.928	98.906	99.42	100.24	98.314	97.12	98.229	102.47	101.77	98.117	101.6	102.05	99.687	99.906	98.271	99.88	100.91	97.737	101.3	99.266	100.62	103.28	104.03	98.905	99.423	99.772	103.49	97.435	99.396	98.49	100.75	97.995	101.4	98.443	100.32	103.68	97.73	100.98	102.18	99.808	97.061	97.539	98.596	99.345
98.118	99.53	98.341	97.268	98.245	100.03	99.375	95.45	98.316	101.12	101.39	99.794	101.03	95.608	101.51	96.8	99.806	99.414	98.253	98.686	99.79	97.371	96.273	98.923	101.26	98.388	98.858	99.872	100.88	96.765	101.81	98.183	99.493	96.71	99.243	98.448	97.464	102.07	100.41	97.613	99.582	98.531	99.891	100.87	97.959	98.083	96.894	98.787	100.5	101.87
105.73	109.17	105.23	106.14	105.62	105.8	105.3	105.76	104.85	104.01	104.9	107.27	105.27	102.49	106.84	105.74	103.52	102.26	104.09	103.02	102.78	102.98	106.56	107.82	108.4	105.89	102.4	107.03	106.59	106.71	103.97	105.38	106.07	102.85	107.67	104.79	106.94	106.09	107.63	103.05	105.61	105.8	103.45	104.47	105.66	107.31	107.59	107.72	106.87	105.87
109.04	108.48	112.23	108.86	111.97	109.12	109.61	109.71	112.99	109.81	107.21	111.13	107.62	110.76	111.94	108.64	110.47	111.24	110.88	112.4	111.39	112.45	108.64	111.31	108.67	115.75	112.72	109.78	110.64	105.42	110.97	109.63	108.22	109.57	112.51	108.52	107.78	112.81	107.6	108.97	112.06	109.76	108.25	111.39	108.34	112.3	110.12	109.89	111.41	107.61
106.42	107.39	106.31	104.73	107.78	107.87	108.91	106.28	108.18	108.67	105.4	109.42	105.55	104	106.69	109.1	108.44	104.78	107.78	104.12	104.61	104.44	103.13	107.25	105.51	104.03	102.44	106.28	108.96	104.93	108.29	107.71	107.94	108.45	107.58	106.54	108.12	106.01	104.5	102.65	106.14	103.21	107.38	104.37	107.05	106.6	108.03	105.79	107.25	105.96
106.87	107.43	107.18	106.9	107.17	108.77	105.92	107.71	107.23	106.77	107.07	109.84	109.65	108.74	105.9	107.72	109.24	106.55	110.3	107.17	107.57	109.24	106.66	110.19	108.14	107.63	108.67	107.52	109.39	109.13	109.08	110.03	108.5	106.83	109.22	108.35	106.96	110.59	107.35	108.07	109.57	109.93	106.58	108.08	106.42	109.3	106.69	106.12	111.92	105.93
104.37	101.72	105.16	104.67	105.61	103.97	107.94	101.41	107.71	108.66	109.11	104.43	107.49	106.09	105.79	106.62	105.44	106.02	106.51	106.24	104.77	103.11	105.6	105.55	102.57	105.02	108.32	108.87	105.88	103.73	106.82	104.94	103.54	103.33	104.6	105.42	102	103.8	107.02	106.43	102.29	106.36	107.22	104.87	106.5	108.68	107.19	105.74	104.39	104.01
110.59	106.75	111.73	108.21	105.64	107.2	110.07	107.46	108.84	110.93	107.72	109.14	107.88	106.9	109.92	105.93	106.71	108.99	106.19	109.34	105.08	106.35	106.81	106.01	109.56	106.56	110.33	104.95	108.25	108.58	104.38	107.97	107.39	106.69	107.84	108.13	107.75	111.76	105.65	108.03	108.55	106.97	109.51	106.7	107.1	110.1	106.75	107.17	110.55	106.71
104.63	103.76	107.38	106.74	108.88	105.72	107.84	111.16	108.43	107.62	106.21	108.4	108.5	108.68	102.65	108.6	107.23	106.67	110.27	105.95	107.02	109.53	107.59	104.98	105.47	109.15	103.98	109.22	105.55	107.89	106.31	106.64	104.47	105.67	110.07	109.36	109.42	104.8	107.35	105.15	107.12	107.08	108.94	104.54	107.03	106.99	107.5	106.8	104.76	106.67
97.935	101.44	98.155	95.431	98.307	98.9	97.652	97.886	100.33	98.98	99.994	101.29	100.04	98.039	98.987	97.722	99.908	99.815	98.6	99.528	98.503	100.01	101.71	98.723	96.933	101.88	98.848	99.963	98.526	96.796	97.684	98.299	98.533	98.389	97.112	98.319	95.799	98.35	102.84	97.999	100.96	98.58	101.78	98.478	102.49	102.65	97.865	99.141	95.672	100.43
109.68	108.53	109.82	110.54	108.78	108.54	107.98	110.19	107.1	108.91	107.16	108.73	108.05	109.44	106.44	106.82	106.79	113.2	110.37	107.87	108.04	108.54	108	109.1	109.63	104.99	107.13	108.24	110.2	109.02	106.65	109.05	109.98	105.52	108.45	113.09	108.78	114.41	110.02	110.41	106.72	109.04	106.28	108.8	104.76	109.8	108.65	104.44	108.57	107.55
105.68	107.52	105.85	105.41	105.95	107.48	104.64	104.26	109.12	102.9	102.96	104.7	105.02	103.95	107.16	106.8	105.99	106.31	102.93	108.47	105.5	107.94	104	105.34	105.65	106.6	106.74	105.3	105.55	106.09	103.12	103.11	106.29	105.87	108.21	106.5	109.16	106.2	104.86	106.14	107.37	104.11	107.14	106.98	108.22	105.07	106.81	103.26	103.91	106.03
111.36	109.29	109.02	105.89	109.31	108.51	107.8	108.2	107.05	108.45	107.89	107.06	110.4	109.66	110.35	108.23	106.58	106.36	107.22	110	109.84	109.95	109.33	109.74	107.95	110.92	109.1	107.86	108.33	109.04	107.23	109.53	109.55	109.84	109.03	109.59	107.29	109.84	107.28	110.63	108.1	111.14	109.63	110.1	109.62	106	109.38	106.39	105.61	107.35
105.65	105.28	106.79	105.06	104.82	107.99	106.45	105.71	105.01	106.52	108.44	105.59	104.08	103.53	104.51	102.37	103.48	105.18	107.67	106.57	106.02	104.57	106.07	105.14	106.57	104.96	105.68	107.08	104.61	104.01	105.14	107.07	103.66	105.58	107.56	107.4	103.8	107.37	107.86	106.9	110.22	106.72	104.9	108.48	105.22	108.86	103.99	105.86	104.58	107.74
100.58	99.157	100.7	100.35	98.287	96.714	99.622	96.536	96.888	98.078	98.58	97.627	97.938	99.091	98.036	97.561	100.25	99.065	96.627	98.496	96.514	96.797	95.815	97.487	98.52	94.907	97.508	99.397	94.035	103.17	98.302	96.989	98.42	99.545	99.855	96.683	98.155	99.209	96.864	98.982	99.583	96.893	97.863	97.384	95.867	97.148	98.45	99.856	96.738	96.835
107.2	109.22	106.89	108.42	108.76	108.49	109.03	107.29	107.94	106.12	108.18	106.85	105.82	109.13	106.84	111.66	109.14	106.62	107.14	108.89	106.61	109.18	107.81	108.98	106.71	107.99	109.86	107.69	106.79	106.67	109.39	110.04	107.84	108.28	109.62	110.37	109.98	107.64	108.6	107.66	111.45	107.61	109.62	107.5	108.29	108.81	108.97	107.09	111.91	105.53
108.9	107	106.87	105.52	108.3	108.63	106.56	106.7	108.34	107.82	109.1	110.68	107.1	110.1	107.8	110.16	109.71	109.05	106.94	103.07	106.3	104.36	110.6	108.69	110.48	107	107.27	108.22	107.02	105.21	106.5	107.42	107.26	108.48	107.68	108.86	107.65	110.96	107.68	109.9	110.52	111.81	108.65	107.96	105.81	108.47	108.46	109.13	106.87	107.64
106.89	108.44	108.01	108.4	106.1	109.68	108.53	108.1	105.78	105.61	108.1	106.08	109.04	109.23	109.49	108.02	105.74	108.78	106.86	109.61	107.08	105.98	108.84	105.32	106.5	107.53	107.03	107.85	108.8	106.43	109.4	107.74	107.08	108.93	107.02	108.17	110.59	105.17	107.52	103.3	106.67	108.5	109.58	109.07	110.95	108.1	108.86	105.77	106.96	108.98
104.95	104.4	106.22	104.1	101.75	104.89	105.47	107.77	101.82	108.07	105.14	103.27	106.87	101.52	104.41	105.17	107.05	108.06	107.12	103.9	106.12	107.95	104.45	106.4	104.29	107.43	105.81	106.77	103.47	105.51	104.83	103.7	105.08	107.87	107.36	105.87	108.42	104.38	103.39	104.97	105.16	103.39	104.88	108.73	107.62	106.41	105.21	109.21	105.22	106.14
106.37	106.38	105.39	106.07	103.08	105.6	109	108.83	106.34	105.42	105.5	105.29	107.57	108.86	111.27	107.07	105.81	107.49	107.67	105.3	106.88	108.59	107.33	107.57	105.33	107.5	103.83	109.86	106.65	107.81	109.73	107.86	108.02	105	106.3	109.96	105.59	107.78	104.98	106.98	106.93	109.46	104.7	107.72	107.82	107.15	111.22	105.06	104.89	105.31
109.37	107.66	106.84	109.71	108.41	110.51	110.21	111.33	107.52	109.81	107.92	109.16	105.89	108.7	108.95	111.29	111	107.42	106.71	108.64	106.34	108.11	105.3	107.41	109.95	109.71	109.52	107.92	107.94	107.2	110.64	105.87	112.32	106.89	104.95	109.12	110.18	108.3	108.08	107.7	108.69	110	107.87	110.1	107.51	107.2	110.29	110.64	105.87	107.08
109.57	104.73	105.57	102.16	106.22	107.31	107.58	104.85	104.36	106.92	107.86	105.19	104.37	106.71	105.25	106.26	105.67	107.43	110.21	110.03	107.31	108.6	107.99	108.7	107.73	108.53	105.39	108.51	108.16	109.11	106.14	108.08	107.04	108.04	106.68	108.37	107.26	106.52	104.62	107.05	109.27	105.65	107.83	108.45	105.64	108.27	108.69	108.81	106.91	107.98
113.4	108.81	106.72	109.43	107.67	108.34	108.34	109.05	107.41	105.57	108.73	111.31	110.07	108.85	108.09	106.88	108.51	106.64	106.87	109.17	110.56	112.06	110.75	109.31	109.97	109.62	106.94	111.87	109.98	107.82	106.76	110.26	107.71	106.99	107.83	108.13	108.02	110.7	108.44	109.88	107.25	107.75	110.39	106.85	106.49	107.53	107.3	106.45	112.96	111.08
107.46	106.81	110.09	108.21	110.81	109.48	107.03	109.24	109.46	107.45	109.41	110.5	107.22	109.94	108.18	108.78	108.31	109.8	110.33	110.29	108.51	109.4	110.51	105.05	109.09	109.03	105.22	108.96	107.13	107.96	112.11	107.2	109.5	109	107.19	108.38	108.04	108.74	108.76	109.99	109.62	109.4	112.29	108.81	107.71	107.49	107.57	105.8	109.12	106.88
98.404	98.073	97.578	99.745	99.34	97.137	97.085	96.498	98.207	96.864	96.074	95.736	98.081	97.324	97.977	94.862	97.734	99.576	98.568	98.366	97.673	97.551	96.45	97.984	99.318	97.949	98.044	95.565	100.18	94.297	97.766	99.986	100.19	97.982	97.586	96.631	96.924	99.284	99.232	97.654	96.385	95.295	98.928	101.52	98.197	98.356	93.434	94.224	98.914	97.566
108.75	107.4	107.81	109.67	109.4	103.45	108.08	110.47	108.51	107.14	108.57	110.12	109.1	106.72	106.73	105.63	106.37	109.48	110.14	107.65	106.64	107.29	105.29	105.65	108.87	107.21	106.32	106.9	103.09	108.84	109.65	105.15	108.48	105.63	103.38	106.9	105	109.8	105.77	105.56	109.1	109	108.23	109.41	104.84	110.02	107.21	106.11	107.59	109.4
94.13	95.352	98.462	97.921	96.736	101.46	93.665	98.98	100.07	95.704	97.515	101.93	97.496	97.744	97.703	98.109	97.077	97.304	98.221	97.867	98.372	99.013	97.925	97.556	97.787	98.236	97.34	97.236	98.756	99.579	94.547	98.576	99.468	96.808	97.901	99.228	97.218	97.936	97.904	96.262	98.651	99.35	97.422	99.494	95.954	95.581	96.718	98.866	97.443	97.06
107.22	111.42	107.11	107.78	107.56	108.43	107.94	109.49	107.74	106.31	105.67	107.27	105.97	107.05	108.02	108.71	108.91	109.82	107.44	108.89	107.68	108.15	108.49	109.71	110.25	104.7	106.6	107.91	106.34	111.94	105.3	109.4	109.12	108.3	106.22	107.92	105.16	111.98	110.58	107.93	110.04	106.38	106.45	107.53	109.68	110.59	109.39	106.44	104.2	108.74
108.85	103.06	101.5	109.32	105.39	104.49	107.77	106.6	108.63	103.9	104.41	106.63	106.17	104.92	104.11	104.69	107.11	104.31	106.73	106.11	107.61	105.13	110.73	104.76	106.96	107.19	110.51	107.24	104.06	104.9	108.81	106.06	105.53	107.12	105.24	106.15	105.99	105.28	107.86	104.68	105.12	106.29	107.56	108.61	104.35	108.14	106.1	105.87	106.86	106.24
106.82	105.61	110.56	104.47	107.84	106.98	104.89	108.43	107.12	108.08	110.19	108.01	102.27	107.07	105.04	106.31	107.7	107.78	106.34	103.47	107.47	107.19	106.64	104.73	104.02	105.48	106.8	106.47	103.25	106.47	105.62	107.74	107.23	105.68	105.79	103.13	107.4	105.49	105.87	107.41	104.45	108.96	102.74	105.21	105.39	107.61	104.34	106.36	107.5	106.15
105.05	108.46	105.59	105.96	109.03	104.74	108.04	105.2	108.27	105.09	106.56	107.23	108.59	106.18	102.43	105.86	104.86	105.03	109.15	106.6	105.6	106.15	104.87	106.82	103.84	103.91	106.68	105.07	108.44	104.46	103.88	107.43	103.17	108.87	104.3	107.17	105.77	106.67	105.41	103.93	104.02	105.38	107.4	106.71	106.58	104.49	106.5	103.55	104.88	105.59
95.335	100.56	94.021	94.848	97.402	99.485	101	100.63	98.707	95.883	98.118	96.564	97.275	100.51	98.632	98.731	96.836	95.063	97.248	94.116	96.898	97.255	99.504	99.175	96.564	100.17	100.67	100.14	95.343	97.428	101.47	97.76	99.803	99.115	94.034	103.26	99.916	97.749	97.614	98.484	97.571	101.49	97.502	98.804	100.08	98.591	97.885	98.832	95.054	98.432
97.831	96.596	99.183	100.07	97.542	97.237	96.855	98.801	96.606	95.842	100.17	97.938	95.193	99.959	95.52	100.09	95.71	100.25	95.429	98.413	96.317	99.597	96.745	97.988	98.449	97.365	94.245	98.254	96.788	99.225	97.839	96.261	97.18	100.69	99.237	95.786	98.217	97.788	98.903	101.68	94.7	98.189	97.696	96.482	101.8	98.72	99.393	97.493	100.5	97.826
107.41	105.38	105.57	104.18	104.48	104.76	105.61	106.95	105.95	106.22	110.56	106.81	102.62	108.56	106.79	106.45	108.94	106.28	107.32	106.1	105.74	103.06	106.19	104.03	103.96	108.56	104.58	105.91	105.5	107.45	103.98	106.19	103.3	105.33	105.38	107.01	105.94	105.02	103.39	106.44	106.73	104.06	107.22	102.25	105.18	109.2	105.2	104.6	108.93	106.89
99.693	102.42	101.35	99.067	101.82	101.96	100.32	101.1	97.078	99.122	100.3	98.969	100.6	100.15	97.283	99.879	100.8	99.806	102.23	96.662	99.657	106.59	97.36	98.209	102.41	99.16	97.765	97.349	101.11	100.4	99.986	101.06	101.76	100.45	102.97	98.706	101.37	98.96	101.11	104.86	101.63	95.762	101.18	100.91	97.321	99.938	98.24	101.66	101.3	100.3
106.77	108.04	105.78	106.74	105.32	106.97	101.2	106.74	106.9	104.42	102.8	103.46	105.15	105.01	106.64	106.45	103.73	110.65	104.23	105.58	103.53	107.41	106.98	104.21	104.76	105.56	105.48	102.87	105.26	106.02	107.84	107.79	105.03	104.25	104.61	104.79	104.29	106.41	103.88	103.5	107.86	105.99	101.45	105.04	105.48	104.48	102.99	103.3	108.52	105.65
109.49	109.06	111.73	108.71	108.83	108.46	111.03	108.6	107.73	106.29	105.9	107.51	111.25	105.71	106.87	107.92	111.19	105.39	108.49	109.82	108.83	107.91	108.46	107.05	105.28	110.51	108.11	106.73	107.63	111.89	106.91	105.82	109.52	111.43	106.92	104.74	107.33	105.83	107.66	108.62	107.16	109.95	110.84	109.78	107.61	109.13	109.51	108.77	106.18	107.25
110.45	111.61	108.19	111.7	109.38	111.52	109.75	110.69	109.31	109.77	108.65	109.69	109.65	110.99	110.32	110.09	107.29	109.88	111.67	111.06	109.8	111.74	107.71	110.72	109.43	112.44	111.46	111.3	113.14	109.97	113.38	107.73	110.66	110.92	107.8	109.99	110.9	112.22	110.28	112.74	108.94	110.2	109.57	111.78	113.36	108.74	109.46	107.09	107.69	110.72
97.832	102.72	93.993	99.551	100.04	98.158	100.32	96.079	98.076	96.829	98.018	99.121	101.8	96.243	97.415	97.479	97.012	98.716	96.576	95.731	97.661	99.605	93.8	97.709	98.514	95.784	95.333	95.65	96.647	99.222	95.617	98.236	102	96.774	98.053	97.498	99.025	95.822	98.7	96.153	96.193	96.702	92.81	97.968	103.67	95.416	99.132	97.196	100.58	96.674
108.44	106.36	105.18	106.77	108.16	104.75	105.51	106.66	108.12	106.28	106.95	108.05	106.09	105.89	106.5	105.79	108.28	110.16	106.97	109.28	110.89	107.16	101.65	108.29	106.32	107.07	104.58	107.3	106.09	104.94	105.38	103.73	107.31	106.56	107.29	109.12	105.68	104.85	105.29	104.04	104.84	108.5	107.83	104.67	105.64	107.02	108.08	108.07	107.29	109.5
108.97	107.85	103.46	101.94	109.86	106.37	105.74	105.54	105.18	108.55	106.49	105.84	105.12	104.94	106.64	108.14	105.12	105.49	107.61	104.7	108	103.8	107.02	104.99	104.76	106.48	103.05	104.33	106.03	103.95	106.34	106.05	103.96	104.6	106.02	107.66	107.76	106.41	109.78	103.99	103.67	101.91	107.07	103.48	104.07	101.42	105.36	103.57	105.71	108.27
109.46	106.12	105.67	108.34	105.57	106.91	107.22	105.41	103.15	106.33	110.14	107.74	103.44	107.32	105.4	107.94	103.88	105.84	107.2	106.65	105.13	104.22	106.92	105.36	108.73	103.76	106.57	108.4	106.7	104.19	105.72	104.88	106.29	104.79	108.38	106.76	109.01	107.53	106.09	105.3	109.27	107.27	105.68	108.35	104.71	102.55	105.18	106.88	105.99	106.06
98.524	95.562	97.557	98.116	97.174	99.894	99.223	97.949	96.098	95.346	99.057	97.795	97.54	95.582	96.267	99.029	99.085	99.357	97.957	96.39	95.182	96.346	96.331	97.851	96.025	99.654	98.507	96.054	97.856	99.416	97.312	98.481	99.626	99.244	97.565	97.069	94.699	98.522	98.013	98.771	100.03	97.684	96.573	97.575	99.108	97.304	99.892	101.36	100.08	98.148
95.029	94.982	96.186	96.036	97.528	100.81	99.778	98.777	93.852	96.483	96.233	96.718	100.8	100.98	96.827	99.439	96.733	97.354	96.851	101.55	97.308	98.636	96.359	99.693	98.501	98.443	100.12	99.316	97.772	96.981	97.701	95.909	99.252	100.3	99.065	96.989	98.29	98.342	97.029	101.95	102.11	100.62	97.557	99.689	97.123	98.685	98.664	95.571	99.126	98.59
104.6	107.02	104.94	103.6	105.4	106.83	108.37	104.2	106.63	102.16	107.31	106.68	103.3	106.81	106.55	104.72	104.89	102.17	105.15	108.54	103.95	107.54	104.83	106.3	106.81	104.61	104.54	107.37	104.2	105.16	106.38	105.77	103.05	105.16	107.59	107.64	103.68	105.93	105.4	105.89	106.46	107.97	105.92	103.76	103.39	103.38	104.23	103.16	103.89	106.08
99.122	101.37	98.935	98.676	99.936	96.441	100.07	97.66	102.97	100.86	102.11	103.56	104.97	97.469	99.644	100.86	100.25	100.2	96.069	99.158	101.83	101.62	100.06	98.224	100.61	101.25	94.674	98.402	102.81	102.48	96.601	99.375	101.57	100.56	101.07	103.95	100.03	101.97	103.48	103.08	99.543	102.07	98.743	97.878	98.315	101.26	101.86	98.4	100.91	102.72
106.31	106.4	105.63	107.05	105.33	105.34	106.3	107.44	104.47	108.79	106.92	106.09	105.28	103.8	106.63	110.2	106.97	105.33	107.3	108.18	105.85	108.16	105.32	107.02	105.98	105.06	105.97	109.04	107.42	108.16	106.7	107.51	107	106.41	106.35	109.21	109.93	105.27	103.87	102.74	106.32	105.31	107.96	106.83	105.85	104.14	107.99	106.18	107.29	105.71
107.99	105.94	105.19	110.08	105.29	104.46	105.15	107.66	105.56	105.87	104.04	106.48	106.03	106.89	104.87	106.32	107.12	108.29	104.86	102.62	105.06	101.77	104.31	105.36	104.49	105.96	105.47	104.59	105.64	104.3	100.79	107.12	107.69	108.87	108.04	107.55	103.47	107.29	106.45	107.38	106.73	107.12	103.95	108.08	107.55	109.49	105.9	106.82	104.8	104.27
95.48	95.84	96.273	97.671	97.26	99.906	98.085	97.197	99.281	102.12	97.343	98.636	100.17	100.5	95.892	99.544	101.31	98.228	100.17	99.557	99.481	100.49	93.915	98.379	100.2	99.655	98.758	95.667	97.43	97.477	97.726	100.66	97.554	96.903	100.31	100.23	97.578	100.31	99.987	99.818	97.326	99.935	103.08	99.991	103.18	97.084	98.989	98.95	98.301	96.058
110.41	107.24	106.84	110.06	106.54	108.78	105.71	108.93	111.4	110.12	109.8	106.26	110.88	110.02	103.92	110.08	110.81	108.49	108.75	106.04	102.2	109.19	107.85	108.7	108.54	109.72	106.93	111.44	111.48	106.65	108.09	110.32	109.91	108.23	108.37	111.55	106.99	109.93	108.07	111.2	108.29	106.88	111.72	111.19	111.88	108.99	108.22	106.11	105.17	106.74
107.53	108.52	109.21	106.89	106.84	106.78	105.42	109.64	109.47	106.73	111	107.89	107.76	106.84	108.74	110.07	108.7	110.57	109.27	112.09	114.76	109.27	106.19	107.02	107.71	105.19	111.21	108.92	108.84	111.18	112.72	105.3	110.33	107.53	108.63	107.43	106.4	109.95	109.09	105.03	107.31	108.75	106.21	108.39	108.32	106.14	108.31	106.65	108.7	109.45
99.064	96.339	99.885	98.175	95.039	97.87	94.972	101.56	97.049	98.927	98.898	99.702	97.813	98.43	97.053	96.371	98.647	101.02	97.318	99.683	99.693	100.53	100.04	99.566	96.674	97.481	96.301	100.44	97.268	97.016	97.634	98.992	99.332	96.622	101.57	100.28	98.701	98.881	97.316	99.365	98.431	99.636	97.455	97.992	97.216	96.288	99.495	96.014	96.672	98.085
106.8	104.23	106.41	105.35	106.1	106.79	107.09	105.45	103.82	106.19	106.22	104.73	106.5	105.86	109.63	103.3	108.19	104.11	105.81	103.28	105.63	108.49	105.89	105.71	103.47	101.78	102.4	106.19	106.33	105.02	104.27	106.19	103.88	106.77	107.17	104.98	108.35	108.05	105.56	104.88	106.32	106.78	102.25	107.34	105.9	108.74	104.41	105.81	104.9	105.62
101.73	99.048	100.72	96.653	97.779	97.416	98.956	99.997	100.46	99.988	99.156	98.847	101.38	98.99	101.1	98.97	102.44	101.25	98.97	98.535	99.975	100.5	101.58	100.29	100.78	99.775	101.85	94.756	100.58	100.35	100.26	96.426	101.75	99.368	100.05	101.56	97.703	101.09	99.374	99.315	100.47	97.542	101.13	102.82	100.39	98.76	100.03	98.885	101.5	100.29
108.34	106.24	106.29	104.89	105.03	105.16	106.97	106.51	106.9	104.37	109	106.43	107.72	106.9	108.71	107.04	107.02	108.44	109.08	105.68	107.26	107.99	107.87	107.24	106.23	107.64	109.72	106.63	107.76	105.73	108.75	106.62	108.96	110.04	104.35	106.27	108.21	110.05	105.78	107.51	104.89	108.67	104.42	105.45	105.85	108.22	106.46	106.94	106.95	108.86
105.48	106.18	107.89	104.12	108.58	106.67	103.72	108.77	107.24	105.13	105.54	107.34	106.9	106.23	107.44	108.19	108.8	104.95	109.02	103.13	106.03	105.32	106.27	106.63	107.65	104.18	108.83	104.03	106.34	103.78	102.69	106.26	106.84	105.34	104.21	105.05	105.71	105.1	107.43	109.03	106.74	108.46	106	104.39	105.62	107.93	104.3	105.55	103.66	107.54
106.71	103.95	106.58	110.42	111.26	112.12	109.59	106.45	105.88	108.1	105.78	107.92	105.82	107.8	104.01	107.75	108.58	109.59	107.95	107.15	107.42	109.75	104.06	109.92	107.36	107.29	106.48	106.61	108.93	108.22	110.44	104.61	108.23	109.4	109.33	104.41	110.4	108.15	106.03	107.17	108.25	109.48	109.55	107.91	106.71	106.19	104.81	107.59	110.28	108.53
105.79	107.48	109.02	106.8	105.86	108.51	109.18	107.82	106.69	108.67	106.85	106.7	104.83	102.8	105.69	107.04	104.85	107.34	105.74	106.68	108.05	108.98	105.42	107.11	105.64	103.95	108.61	107.28	104.83	106.63	109.38	106.45	105.6	108.46	102.82	105.74	106.43	104.6	107.37	104.51	106.34	105.83	106.29	107.12	109.56	108.18	107.46	105.11	104.59	106.83
100.72	103.71	99.658	99.361	98.176	97.063	100.33	102.3	101.32	98.548	103.44	100.69	99.779	99.614	99.579	99.982	100.72	100.5	100.72	102.14	102.38	99.412	100.5	101.05	101.62	102.14	98.113	98.095	101.85	100.59	101.16	100.53	101.62	100.39	103.81	102.77	102.06	100.32	104.28	102.24	96.734	97.619	102.48	97.978	101.02	101.71	100.93	101.59	105.8	99.15
108.71	104.82	105.95	107.3	108.81	110.63	109.42	108.98	107.92	108.47	109.45	107.92	111.32	108.88	107.67	110.19	108.84	106.99	110.75	106.3	108.2	108.08	107.33	108.56	107.67	106.52	110.09	107.96	109.47	109.5	110.63	108.97	110.41	106.21	109.05	109.12	109.65	111.46	108.39	105.16	109	108.91	107.84	108.87	113.12	108.22	108.29	107.23	110.31	111.24
100.97	96.71	98.616	100.1	99.011	96.905	96.992	98.177	100.06	100.58	95.922	99.333	96.974	96.981	97.482	97.192	99.496	97.977	100.81	95.649	100.83	101.14	96.571	95.828	98.183	98.379	97.522	96.545	97.997	95.345	98.616	100.12	98.088	101.08	95.823	98.53	95.758	101.76	98.337	98.569	97.774	99.212	100.22	97.755	98.651	98.783	98.177	98.644	97.664	96.371
111.46	111.12	108.34	113.27	109.96	106.77	110.69	108.73	110.47	112.03	107.98	111.85	110.18	108.74	108.61	112.84	107.83	109.75	112.36	111.33	110.72	111.51	110.5	111.5	113.65	108.74	108.78	110.79	111.34	109.2	110.87	107.13	110.59	110.3	109.02	108.68	111.41	112.55	111.62	107.85	111.21	107.92	111.4	110.84	110.9	110.58	109.94	111.54	110.79	108.25
107.69	110.46	107.14	109.12	106.69	107.33	110.84	110.01	106.53	108.88	106.18	106.97	108.6	107.56	111.88	108.07	109.81	108.38	111.72	108.18	107.43	107.47	106.3	108.2	111.42	107.69	105.39	109.35	109.66	108.58	106.44	111.02	105.61	105.43	106.18	109.44	110.92	106.83	107.8	110.2	107.93	106.05	111.26	107.48	109.17	109.39	107.86	110.57	105.29	109.86
107.94	106.9	106.24	105.15	107.03	105.24	105.35	104.85	108.07	104.87	103.92	106.27	106.63	106.92	104.86	105.96	106.52	105.58	104.44	104.67	105.19	105.39	103.58	101.29	103.83	106.22	103.93	106.35	105.13	106	110.01	106.78	105.05	106.65	107.59	105.75	108.46	107	105.93	103.31	102.8	102.5	106.2	107.79	108.04	105.52	106	105.33	106.51	106.72
108.06	109.23	108.86	110.09	110	106.67	109.7	107.65	108.73	106.19	106.95	110.14	107.89	109.16	109.39	109.19	107.14	108.79	105.21	107.43	106.45	109.32	110.55	111.09	107.5	110.24	106.86	108.02	107.69	104.92	110.16	105.46	108.14	108.25	110.14	109.19	108.67	109.49	108.52	106.88	110.17	104.9	108.78	109.23	109.84	108.08	107.48	106.25	110.64	110.41
106.64	108.61	106.16	109.71	107.08	104.45	108.09	104.15	105.6	108.64	105.78	105.98	105.58	103.4	106.87	104.52	107.46	106.86	105.46	107.58	109.18	106.52	109.44	106.32	106.71	104.78	107.57	104.39	104.82	105.44	104.64	108.64	107.28	106.49	106.92	105.04	108.77	110.19	107.64	104.31	107.13	106.7	104.54	107.84	107.44	106.48	107.18	103.61	106.42	107.87
111.61	111.98	108.72	111.39	108.63	108.82	107.77	111.41	110.43	111.64	110.36	112.22	107.85	113.99	105.98	108.5	109.22	110.59	109.93	109.4	112.64	107.86	110.1	110.24	111.22	109.87	111.71	110.69	111.97	111.42	112.08	109.01	113.66	111.5	108.45	113.5	108.61	111.98	111.91	112.1	111.47	107.37	109.21	109.52	112.06	110.07	113.06	109.91	108.75	107.89
109.9	110.94	110.22	108.42	109.86	109.92	104.91	108.77	109.44	109.31	106.58	109.5	107.23	110.39	113.67	109.12	109.21	107.11	110.55	106.74	106.46	109.41	110.4	109.83	107.3	108.51	108.93	108.28	108.24	107.67	110.65	110.07	107.67	110.46	109.24	104.65	108.95	105.45	107.78	106.13	107.36	105.71	107.85	111.05	110.02	111.92	107.91	109.2	105.42	106.7
110.19	106.36	108.62	105.68	109.42	109.9	107.86	107.77	108	105.08	107.15	107.59	106.27	106.67	108.05	108.51	109.25	108.1	105.69	109.09	104.52	103.82	108.19	108.11	107.51	107.33	107.92	107.06	112.42	111.1	106.57	106.21	107.23	108.99	105.33	108.4	105.55	107.37	107.95	105.99	104.94	107.98	107.22	102.97	110.64	108.51	106.82	106.07	107.06	108.56
107.67	104.18	110.04	104.08	106.04	106.5	104.78	105.55	105.31	103.52	107.09	106.26	106.82	104.08	104.7	106.52	103.28	105.03	106.76	103.14	105.12	106.98	108.06	108.86	104.25	107.75	105.43	104.06	104.91	103.61	105.17	104.09	103.8	104.53	107.21	102.9	104.19	104.98	106.99	103.7	103.63	107.85	106.94	105.63	107.51	106.17	104.09	105.21	106.82	108.02
96.046	102.95	97.675	96.954	100.32	96.627	95.719	99.071	99.338	99.357	97.587	99.751	99.966	97.301	97.297	102.27	98.906	96.902	98.688	100.08	99.571	99.331	97.559	96.655	99.974	97.436	98.245	100.52	99.105	99.907	100.05	97.352	99.795	95.52	97.951	95.956	99.71	97.983	98.216	99.98	102.66	99.903	95.259	96.721	100.93	101.77	98.184	99.35	101.76	98.625
107.31	104.18	108.93	108.92	106.71	108.67	109.42	108.72	107.58	109.34	107.13	107.96	107.18	106.38	108.37	107.79	108.37	107.12	107.44	105.56	106.05	107.56	109.23	108.9	105.77	106.9	108.35	107.96	105.14	106.44	109.82	105.58	109.1	107.66	104.43	108.53	108.5	107.47	106.91	108.66	108.24	107.49	105.4	109.93	108.6	110.13	107.92	107.97	108.95	109.13
100.82	96.981	98.206	102.78	98.748	100.24	98.831	98.505	100.99	98.201	96.934	96.114	93.567	97.071	96.137	100.08	99.506	100.32	103.15	96.994	98.229	100.77	102.08	95.418	97.658	97.871	100.82	101.09	97.352	98.071	99.305	102.19	97.128	99.216	98.532	97.84	95.311	99.524	99.165	97.448	98.585	99.458	99.562	99.251	96.888	98.3	97.482	97.889	97.145	96.579
106.31	105.57	107.3	104.24	107.32	104.55	108.81	108.04	107.54	109.59	108.89	108.76	104.93	104.71	105.05	103.23	105.95	106.96	106.76	105.89	107.7	108.11	105.09	106.72	109.23	107.67	109.15	105.45	105.19	109.41	108.31	108.13	105.86	107.75	109.68	109.85	106.85	106.25	108.64	109.01	106.9	107.8	105.93	110.57	105.34	108.37	104.84	105.83	105.19	108.42
110.66	109.24	106.21	111.08	106.48	107.86	111	110.05	111.58	109.74	111.17	105.64	107.75	109.2	108.43	108.66	108.99	108.31	107.93	108.84	105.8	106.47	110.32	110.56	109.82	109.57	105.85	105.4	108.27	109.8	108.76	110.06	110.16	106.47	106.7	104.91	108.78	111.16	108.03	109.75	108.96	106.25	106.41	109.58	110.77	107.58	108.55	110.71	110.13	106.56
106.34	106.85	106.13	106.06	106.95	106.28	104.81	106.68	103.16	109.22	107.92	106.33	107.48	104.07	109.27	109.11	102.99	108.48	108.15	105.13	108.56	103.5	106.08	108.31	109.97	105.49	104.93	101.7	107.24	108.29	108.49	107.61	104.74	106.26	104.38	107.16	104.57	104.91	104.38	105.68	104.89	107.73	106.58	105.07	109.3	105.05	105.75	103.8	105.18	108.44
101.81	99.695	96.173	97.761	99.657	97.455	98.363	98.45	97.645	96.833	99.059	98.367	93.93	99.021	99.236	96.282	101.54	101.85	98.645	96.64	99.353	97.127	97.96	99.279	97.202	95.781	95.772	96.521	101.27	97.363	99.611	100.44	99.937	97.228	98.846	99.316	98.982	99.486	100.16	96.738	94.129	98.206	97.918	97.066	97.667	104.67	98.724	98.286	96.904	98.575
105.7	108.51	107.25	109	110.3	108.63	108.79	109.48	107.42	108.45	111.1	107.09	108	111.07	108.64	108.21	110.91	109.68	108.77	110.82	107.7	106.61	107.91	107.8	108.76	108.24	108.45	110.67	108.01	108.81	109.96	109.93	106.43	107.93	108.6	108.85	108.23	108.36	109.42	109.54	108.48	109.92	109.52	109.98	108.87	107.7	106.84	106.87	110.07	109.84
103.71	103.62	105.89	105.5	102.73	105.33	103.1	103.7	103.75	105.73	105.98	106.12	105.63	103.61	107.32	102.78	106.37	104.17	105.63	106.2	106.49	106.31	106.64	104.51	104.26	107.7	104.85	104.18	101.39	105.55	105.38	104.89	105.28	106.43	102.12	104.66	106.37	110.13	105.91	104.98	102.3	104.96	103.36	103.7	104.01	105.05	107.58	106.08	106.31	104.8
98.852	98.663	100.13	99.194	98.021	97.265	99.575	102.27	98.62	95.676	98.667	97.466	99.287	97.269	97.548	99.91	94.966	98.455	97.167	98.144	97.115	100.43	99.099	96.632	100.52	98.524	97.689	98.701	100.24	96.704	96.984	101.11	98.542	97.179	97.788	96.617	97.824	98.284	94.948	100.65	97.777	94.209	95.458	100.13	100.66	97.666	99.906	97.232	95.569	96.962
105.03	110.13	107.7	108.66	102.55	109.12	107.11	108.85	106	105.98	107.45	106.45	104.88	106.08	105.18	109.63	106.28	102.85	107.88	107.71	106.19	107.06	105.81	109.84	105.7	108.1	108.47	105.69	105.96	108.06	105.06	112.41	109.28	107.27	106.29	107.77	109.08	105.19	108.27	107.99	107.14	107.16	107.5	107.88	105.77	107.04	107.67	109.8	108.31	107.74
97.984	100.96	97.682	96.986	100.94	96.778	100.66	100.08	98.215	100.76	101.02	99.248	99.166	97.559	98.205	94.995	96.603	100.11	97.411	97.648	96.555	99.09	98.831	95.308	97.179	97.362	96.48	97.401	97.321	100.04	98.297	97.205	97.865	98.986	96.523	97.795	100.44	98.757	98.104	98.358	97.147	98.41	96.195	98.212	100.45	97.514	100.41	97.93	97.331	98.567
111.59	110.24	106.51	111.28	110.22	110.14	111.75	111.36	110.97	111.34	109.74	108.16	112.89	109.48	111.77	107.65	108.6	106.09	111.26	111.37	110.89	108.96	108.01	109.41	110.11	106.18	109.68	109.84	112.4	109.64	111.87	110.39	109.35	107.72	109.95	107.59	111.06	109.15	109.33	108.15	112.75	109.06	110.89	109.93	109.44	112.57	112.82	108.62	111.38	111.1
103.72	103.99	107.34	107.42	103.33	108.43	105.04	104.56	105.65	106.21	103.22	102.9	105.94	104.14	105.13	104.79	105.87	103.87	107.22	106.42	103.79	103.98	104.74	108	105.41	104.37	104.5	105.69	107.14	105.7	107.13	104.07	107.55	106.34	105.87	105.74	106.26	106.19	107.92	104.59	103.75	104.62	104.15	107.62	105.67	105.18	107.76	102.43	108.78	106.64
107.82	108.56	109.12	109.05	107.51	104.88	106.3	107.03	104.52	104.4	102.61	104.87	105.91	105.77	102.67	105.46	106.83	108.31	106.55	105.75	108.51	104.78	107.53	105.95	107.02	103.72	108.59	106.46	103.1	105.66	105.42	106.17	107.82	107.92	106.41	104.71	105.8	105.89	105.45	104.75	103.58	103.96	105.67	107.77	103.94	108.8	103.01	106.14	106.13	100.23
97.608	98.452	98.99	97.723	96.382	99.35	102.07	96.758	97.981	96.797	101.19	97.077	97.498	98.73	98.174	105.22	98.81	98.008	100.64	98.626	99.713	97.143	99.638	100.78	99.992	98.032	97.064	97.963	98.275	98.212	99.09	99.517	98.261	98.149	99.381	97.536	98.702	100.03	98.172	100.19	98.077	99.39	101.56	99.016	97.847	102.26	101.81	97.995	98.762	99.475
104.01	104.67	107.48	105.32	107.18	104.16	104.93	104.81	106.03	105.11	104.89	105.05	106.68	105.37	107.31	105.69	105.71	105.94	103.24	105.45	105.16	106.16	104.51	105.29	102.12	103.68	105.31	104.88	103.44	104.95	105.91	108.37	106.91	102.28	104.62	106.25	106.82	103.2	105.39	103.96	106.76	104.47	104.05	104.18	106.22	100.83	108.76	105.81	105.58	106.8
104.06	104.52	101.69	106.11	106.39	105.97	106.76	109.14	108.53	106.03	104	107.3	107.16	105.1	104.46	103.54	105.45	105.64	105.63	104.58	109.1	109.42	108.23	105.39	106.97	104.22	102.07	108.49	106.81	105.29	104.24	104.47	107.06	104.52	104.85	102.27	106.49	104.19	104.18	104.64	105.84	104.69	107.08	105.94	105.68	107.61	104.96	105.17	108.18	106.38
108.55	107.64	108.08	106.75	109.46	107.87	105.75	109.08	109.44	102.95	108.17	109.05	106.02	109.39	109.38	108.6	110.45	108.02	108.86	109.76	109.06	108.44	107.56	109.58	110.21	108.92	106.51	107.58	107.47	111.5	110.71	111.25	110.27	108.86	108.09	108.04	109.01	108.93	107.61	105.63	111.25	108.3	108.76	112.91	110	107.89	108.61	105.9	108.72	112.37
107.52	107.69	107.17	110.34	107.22	107.84	108.42	111.86	106.08	109.35	105.37	107.06	107.17	107.24	111.32	106.62	107.75	108.23	109.64	108.6	106.79	106.7	110.54	108.57	106.42	106.79	108.64	108.28	105.31	108.52	107.75	106.12	105.92	107.7	107.59	110.23	107.52	105.5	107.82	107.34	111.38	109.79	105.97	109.13	105.67	111.18	108.29	109.61	106.14	109.83
100.35	99.381	98.191	99.558	102.18	98.653	100.76	102.62	101.72	100.18	101.85	99.334	99.786	98.289	100.7	101.4	98.621	99.17	101.22	102.13	103.97	101.83	98.239	101.47	101.52	98.888	102.39	103.54	100.02	99.917	101.48	101.92	100.04	101.08	100.13	100.86	97.983	103.42	97.926	100.53	100.13	100.03	101.47	99.263	97.954	100.42	100.87	101.72	102.51	102.48
107.19	107.99	105.32	109.42	107.5	109.67	108.44	111.58	107.81	112.88	108.66	110.58	107.28	109.34	103.82	106.04	107.47	109.97	107.92	111.6	107.83	108.37	106.84	110.98	108.08	106.39	112.35	107.42	107.06	109.74	107.63	106.85	108.46	106.98	106.87	104.87	110.27	109.21	108.02	108.99	107.71	109.1	109.63	110.59	109.74	108.38	109.06	110.08	109.09	110.59
102.27	98.53	99.928	100.43	102.75	101.33	102.21	100.07	100.02	99.354	99.808	101.95	102.24	104.49	102.88	100.85	99.34	98.564	97.966	102.67	104.15	97.501	98.438	101.95	98.755	100.28	103.67	101.37	100.12	101	97.844	102.36	102.54	101.18	100.91	99.057	96.964	102.11	100.5	102.24	102.21	101.86	100.35	100.72	101.1	102.25	101.35	101.46	98.955	99.287
107.3	111.08	108.91	110.32	108.42	106.42	107.23	108.87	109.02	105.46	106.81	109.24	110.15	108.49	107.89	105.05	108.96	111.09	108.78	107.98	109.67	110.81	109.68	111.36	110.07	110.09	107.75	108.18	104.74	107.59	106.82	108.37	108.62	110.75	107.14	109.87	111.98	109.24	108.3	110.75	108.98	109.78	107.51	107.91	107.82	109.38	109.23	110.65	109.11	107.79
107.97	106.94	104.99	104.73	107.57	105.03	106.12	104.19	104.82	109.15	107.45	104.7	103.78	107.09	106.22	104.57	107.44	108.81	107.7	103.9	105.48	105.09	105.07	105.95	105.44	105.6	106.6	107.8	106.4	107.52	106.8	107.03	104	108.63	104.15	105.61	107.94	107.47	108.66	107.27	104.11	106.76	105.42	105.95	106.87	106.88	106.02	106.78	103.86	105.59
106.01	107.6	106.99	107.99	102.73	105.06	106.68	103.27	106.95	103.34	105.33	106.27	103.34	104.18	102.64	105.62	107.51	104.99	109.32	107.87	104.73	105.87	105.85	107.71	105	103.18	105.41	106.28	108.73	100.96	104.39	105.71	107.37	102.69	103.38	106.06	105.12	109.5	105.09	106.35	105.42	106.7	104.61	106.57	105.57	105.09	106.92	105.93	104.64	105.65
105.69	106.55	109.21	106.14	108.36	106.18	108.68	107.54	109.2	109.95	107.69	110.36	107.82	106.8	109.08	103	107.01	108.03	108.84	110	109.16	109.88	106.45	108.7	108.82	107.89	107.12	109.48	112.11	112.31	108.01	108.81	107.4	106.18	113.2	108.17	108.49	109.11	106.61	108.25	110.55	109.43	107.71	104.2	110.19	110.11	111.59	109.14	108.75	108.93
102.45	104.06	101.25	102.67	101.6	103.03	105.6	99.96	99.306	100.41	100.65	100.5	100.3	96.92	103.69	100.8	99.624	104.01	103.56	98.702	100.41	104.59	102.35	103.15	101.57	103.43	102.17	98.529	101.71	102.28	100.97	99.347	99.19	100.57	100.49	99.854	97.511	99.842	97.405	99.471	99.333	99.631	104.39	103.16	100.32	101.69	100.27	99.471	100.87	95.145
99.752	98.941	94.02	97.045	98.722	98.765	96.719	101.41	98.191	98.075	97.088	96.781	95.895	98.016	98.293	99.045	100.84	98.802	98.566	100.07	101.11	95.792	101.09	95.344	96.517	100.52	99.597	98.903	97.228	98.308	99.344	97.057	99.462	100.39	98.33	100.91	96.489	99.412	98.584	97.879	99.167	97.727	96.547	100.54	98.131	100.49	95.272	97.174	98.11	100.67
110.45	107.98	107.07	106.22	104.47	107.01	107.8	106.66	105.66	108.36	106.87	104.45	109.3	109.57	109.76	109.07	106.02	109.17	109.33	106.82	105.65	105.72	106.15	106.72	113.24	111.75	109.15	109.63	108.63	109.2	106.23	109.06	107.29	105.68	108.19	105.65	107.46	105.26	109.38	107.56	105.34	107.25	109.41	109.6	105.03	106.91	106.78	106.56	110.23	109.66
107.46	108.92	106.83	110.05	107.84	108.37	104.37	106.48	111.13	107.39	105.66	106.24	109.65	106.33	105.29	109.48	105.75	111.39	108.75	108.51	106.44	106.98	109.04	109.65	106.21	107.48	106.78	106.88	108.96	104.61	107	106.75	108.12	107.24	108.84	109.16	109.95	108.79	107.86	105.75	107.82	108.45	106.88	104.8	106.95	105.86	108.67	107.59	110.85	108.01
109.36	107.33	106.03	109.85	109.21	106.74	101.79	106.06	107.08	106.44	107.88	104.07	108.59	107.89	108.9	106.09	109.33	111.3	106.59	107.06	106.08	108.46	107.55	107.77	107.59	107.41	104.45	106	110	104.84	107.72	107.7	109.92	107.74	107.97	107.53	107.79	107.84	109.02	108.31	106.24	108.16	108.65	105.34	108.84	107.47	107.09	109.25	107.15	106.77
107.06	106.55	104.6	103.71	107.89	108.53	104.31	106.83	103.7	106.17	102.28	107.34	105.05	106.74	104.58	101.71	104.34	105.43	106.05	105.45	106.11	108.71	104.35	105.85	105.55	105.12	107.51	104.01	105.03	104.5	106.76	105.71	103.73	106.04	104.84	105.54	103.93	105.46	105.79	107.2	106.38	106.77	102.39	105.04	104.9	105.44	106.65	103.06	105.86	105.11
107.61	103.84	105.59	104.86	108.38	108.27	105.96	105.54	107.77	106.34	105.33	107.24	104.31	105.97	105.22	106.17	105.5	105.92	106.47	104.02	108.3	106.07	104.15	104.86	105.21	105.74	104.18	106.74	105.78	107.31	103.92	104.2	100.84	103.39	103.8	105.72	104.81	105.19	102.17	107.33	106.72	107.78	109.6	103	107.54	104.39	107.43	106.22	105.26	109.22
99.986	96.835	101.08	97.699	96.35	96.79	101.16	98.107	97.542	100.12	97.145	97.964	94.98	100.48	97.316	94.978	97.043	93.552	96.696	99.501	99.432	97.307	97.491	96.546	97.644	99.809	98.653	100.17	97.645	99.372	97.794	95.398	96.839	96.854	96.745	96.582	99.755	97.847	98.985	98.726	97.653	98.406	96.81	98.087	98.101	99.912	97.897	96.304	99.108	94.321
111.29	106.89	106.19	104.83	105.65	106.95	106.16	107.25	108.41	105.35	105.61	108.49	106.63	106.08	107.6	105.04	106.96	107.43	105.36	106.97	102.94	107.13	105.34	107.86	106.68	107.32	105.31	105.58	107.58	105.31	108.3	109.01	105.48	103.92	106.14	106.24	104.84	105.42	108.07	105.49	106.79	103.25	105.41	105.5	107.39	106.03	109.56	103.01	106.44	107.56
99.924	101.68	102.26	100.5	99.209	98.694	101.62	97.283	100.39	99.183	101.55	99.876	100.86	99.593	100.14	104.4	98.831	100.19	98.902	99.398	102.22	101.48	101.67	100.44	103.32	103.58	97.985	100.05	101.69	99.525	107.31	101.78	100.98	100.71	98.325	100.72	99.661	99.753	100.65	96.556	101.03	103.69	97.62	99.704	100.28	98.107	101.8	100.31	100.66	102.96
107.76	105.02	103.59	107.9	105.83	106.25	101.6	105.79	105.96	108.74	107.59	103.12	110.25	104.85	108.13	103.8	107.05	104.69	108.6	102.48	103.15	105.37	103.4	106.35	103.6	105.68	105.55	107.19	105.85	105.86	106.42	106.52	102.51	105.72	107.44	106.59	104.99	104.83	103.96	104.59	106.29	103.1	105.87	103.92	105.57	103.4	105.56	103	103.28	106.04
99.626	100.23	100.19	97.69	98.754	98.123	98.172	97.23	99.254	98.799	100.16	95.999	99.78	98.62	97.023	99.114	97.441	98.634	95.196	98.703	95.952	97.782	100.24	99.819	97.765	96.376	100.54	97.098	96.529	99.111	96.776	93.775	101	97.884	97.627	99.499	99.909	99.462	98.894	97.521	99.231	99.419	100.72	96.995	96.475	96.287	96.28	102.78	98.919	97.871
106.18	107.55	106.07	108.21	107.84	111.56	106.07	109.53	106.81	106.61	108.45	108.6	108.45	106.77	109.16	108.55	109.26	105.61	111.03	107.19	109.57	104.86	107.74	107.13	107.55	111.03	107.18	106.4	105.37	107.91	107.98	104.5	108.34	108.91	108.07	109.38	107.17	106.83	107.17	105.16	107.03	108.65	108.23	104.78	111.03	106.07	109.01	106.02	107.79	107
103.02	105.66	103	106.41	105.43	107.76	105.57	105.62	101.72	102.94	105.95	105.43	103.57	106.43	104.02	107.15	104.89	103.9	107.77	109.19	104.31	104.49	106.28	103.48	108.43	104.63	106.59	106.15	104.62	101.33	105.32	106.64	105.44	104.62	106.11	104.46	106.07	106.92	105.8	105.31	105.29	107.04	104.73	107.24	108.7	108.69	105.41	106.44	105.48	107.18
104.28	109.06	108.43	108.1	105.16	104.63	106.02	106.82	105.62	103.51	103.75	107.08	106.22	104.49	104.96	106.58	106.12	108.84	104.04	107.1	104.97	104.68	109.53	106.81	105.64	103.24	106.68	109.95	107.2	102.9	103.13	109.47	107.04	105.65	106.2	104.73	107.54	103.52	105.18	109.23	107.64	108.83	106.23	109.15	103.55	103.92	105.07	105.11	105.26	106.66
104.52	106.43	108.28	107.44	108.63	108.51	111.63	108.15	111.26	109.07	112.04	109.14	107.01	106.91	108.85	107.25	107.04	107.43	109.88	108.49	106.79	107.76	108.35	109.41	110.87	108.55	107.76	108.51	107.44	107.04	108.35	110.22	108.85	111.14	111.28	106.58	108.36	106.59	109.57	107.47	111.12	109.71	110.65	112.23	108.27	108.41	109.28	101.43	105.93	108.67
105.01	106.25	107.36	104.1	107.47	103.62	108.46	106.49	110.33	104.47	107.77	108.62	105.45	107.99	107.87	109.4	106.47	110.45	100.12	108.86	105.24	104.25	106.93	107.47	106.27	105.99	107.23	105.99	107.28	106.47	103.22	105.37	108.11	106.16	105.53	104.99	102.92	107.24	107.19	106.21	108.09	107.55	106.86	106.53	107.89	106.47	107.19	109.93	104.48	106.02
109.76	109.94	110.06	111.24	107.3	108.63	106.91	107.59	105.81	105.94	109.34	107.78	108.16	106.5	111.5	109.61	106.65	109.58	105.35	108.68	109.45	110.25	108.43	107.02	111.41	109	107.64	108.66	107.4	111.37	106.76	112.93	110.73	107.84	107.06	109.24	105.53	108.49	107.24	108.18	108.67	107.1	107.27	107.64	107.03	107.02	108.24	107.78	109.51	108.93
103.82	104.58	104.73	107.03	107.48	108.46	108.62	101.29	107.12	106.64	103.44	110.38	103.71	107.38	103.04	104.04	107.69	106.56	105.51	103.39	108.59	105.75	105.46	105.51	106.57	110.36	110.73	107.68	106.79	103.44	103.08	104.31	108.37	106.99	104.83	102.27	104.48	104.04	103.32	107.49	106.5	104.17	107.44	105.39	106.46	104.08	107.14	107.19	107.83	108.12
101.12	99.986	100.2	101.52	100.51	101.91	105.03	102	101.22	99.439	98.684	98.54	102.79	98.708	100.33	102.2	99.533	101.95	103.45	98.784	98.942	103.72	106	99.743	100.77	100.99	103.62	97.952	100.59	98.528	100.82	100.2	96.124	103.64	101.57	102.04	100.53	100.22	100.12	98.965	102.92	103.26	100.58	98.959	100.53	98.001	100.79	102.19	99.19	102.82
98.988	96.872	101.63	97.716	94.953	99.903	99.886	98.851	98.593	95.947	99.263	98.56	95.523	98.584	99.212	98.025	96.536	98.203	95.346	101.17	97.604	98.338	97.886	97.624	96.243	99.392	97.372	95.704	99.644	98.033	98.204	96.876	98.08	97.251	99.343	99.319	101.51	100.53	98.152	98.795	100.39	96.991	97.24	98.07	97.426	94.817	98.624	96.592	97.207	99.076
108.62	106.94	108.26	106.63	103.82	106.23	107.25	106.24	105.96	105.52	108.34	106.89	107.37	108.8	107.57	104.34	103.74	106.42	108.44	107.39	103.84	104.01	105.44	107.98	108.03	108.83	108.04	106.17	107.1	107.39	108.56	107.41	105.69	103.72	106.46	107.02	104.03	107.23	104.07	108.06	104.16	107.45	105.38	107.8	106.92	107.48	109.32	107.28	105.95	107.07
107.99	107.61	108.83	107.84	107.71	108.84	109.9	106.33	108.81	105.4	108.71	106.83	109.22	110.03	109.55	104.19	108.72	108.81	106.99	109.03	109.52	106.03	109.15	111.56	108.72	110.82	107.4	107.25	105.92	107.55	108.14	107.32	110.07	109.04	108.55	108.72	105.88	107.16	109.61	105.51	107.22	106.72	108.71	107.24	106.4	107.9	109.02	111.28	108.28	110.02
107.67	109.25	108.64	108.79	110.45	108.72	107.08	106.97	108.39	107.33	108.72	107.74	108.67	109.25	104.65	107.11	105.94	107.69	109.79	106.84	107.74	107.43	110.08	108.55	106.39	108.66	107.52	109.3	105.79	107.41	107.98	107.18	107.85	108.28	109.58	110.34	107.81	112.26	110.32	104.93	107.03	109.7	108.07	111.18	105.43	108.86	108.63	110.66	108.11	106.44
103.88	104.98	109.07	105.6	106.37	104.02	104.91	107.37	104.66	105.13	106.19	106.16	107.47	107.07	105.28	101.81	101.09	109.5	103.97	105.78	108.32	104.46	103.6	103.67	106.56	106.87	103.5	108.05	106.8	108.18	104.2	105.72	102.31	106.19	108.22	107.6	107.88	105.08	104.38	106.52	106.7	107.34	109.03	105.87	106.1	104.82	107.5	104.18	104.9	109.14
106.92	105.33	105.84	107.41	104.8	101.62	106.27	106.05	107.94	105.76	106.78	106.86	106.48	108	106.12	106.53	109.55	105.11	108.46	104.12	102.41	106.45	107.18	107.93	106.82	107.23	103.61	100.53	109.61	102.11	105.89	102.43	106.63	105.98	108.45	106.45	105.18	104.34	105.89	103.81	101.35	108.05	105.13	105.98	107.88	108.94	106.12	105.23	103.84	107
100.39	103.04	103.06	104.61	101.19	104.12	99.98	101.61	104.44	104.44	101.6	103.54	100.57	102.65	98.606	99.146	98.519	104.53	100.63	101.54	105.81	103.06	101.66	102.51	102.56	101.13	104.88	104.04	104.84	105.1	102.21	103.8	101.67	103.07	101.76	104.43	103.25	102.8	100.35	102.37	102.83	103.54	100.52	102.25	102.15	105.21	100.55	104.69	105.45	102.74
109.36	109.77	112.99	106.4	106.07	107.97	106.08	108.3	106	106.85	103.03	105.12	109.48	108.36	106.65	109.3	107.94	108.82	108.33	108.43	111.85	109.69	107.62	107.96	103.6	105.21	110.65	108.75	108.21	107.39	106.6	107.94	110.42	111.6	106.03	109.69	106.24	107.58	107.73	106.08	109.1	107.47	109.68	108.05	108.37	109.93	105.59	106.5	108.65	109.53
108.13	111.8	107.51	105.93	108.59	105.02	108.35	110.04	109.56	110.12	108.43	108.08	112.03	105.13	108.08	107.49	109.48	105.91	107.59	107.71	107.83	106.03	104.42	110.12	108.11	109.84	110.41	107.51	107.4	107.92	109.85	107.35	106.06	110.97	108.92	110.03	110.42	106.38	107.48	105.84	110.39	108.13	107.04	109.35	109.41	111.25	105.94	108.99	107.06	106.95
109.65	104.95	104.1	105.79	108.85	105.8	104.9	106.61	103.88	104.27	106.31	105.51	103.71	104.49	104.54	109.7	102.93	106.15	102.2	105.16	101.32	106.21	103.82	108.25	107.83	103.01	105.11	106.2	103.87	108.25	104.85	107.38	103.39	105.84	105.49	104.64	106.65	105.69	105.54	107.39	107.74	104.93	105.05	104.44	105.87	105.95	108.66	105.37	102.61	102.16
105.51	104.58	101.87	107.35	105.45	103.91	100.92	106.47	104.16	103.6	107.78	105.22	105.66	107.03	105.37	105.23	102.81	106.24	105.68	104.16	106.94	106.79	105.89	107.42	104.43	106.04	106.16	103.98	104.2	105.73	107.34	103.81	105.05	103.01	106	108.8	103.4	106.51	106.57	104.34	105.21	105.98	105.24	104.78	106.6	107.49	106.9	107.58	107.03	109.27
99.988	98.325	97.935	96.233	96.45	97.96	99.237	98.33	97.722	97.701	96.811	97.84	99.175	97.334	99.055	100.41	97.05	98.505	96.414	96.537	99.342	98.327	99.545	97.819	98.032	100.15	97.482	99.507	98.05	95.316	97.059	94.351	97.818	95.975	98.513	98.114	95.048	97.98	97.154	97.704	94.664	99.911	97.869	98.583	98.668	97.448	98.173	98.56	97.451	97.208
107.42	108.08	107.44	107.44	109.41	109.08	108.05	106.12	106.56	108.15	109.91	109.77	104.92	110.4	105.58	111.59	107.77	110.69	110.03	109.75	108.23	108.95	106.11	107.79	109.71	112.29	108.7	107.74	109.97	109.9	106.02	107.45	108.48	107.82	105.75	111.54	108.74	110.78	110.4	107.19	106.46	107.9	107.99	107.89	109.73	108.7	108.1	105.96	110.36	108.29
107.9	106.88	108.54	105.85	111.76	107.96	108.4	105.15	104.29	106.17	107.57	106.82	106.42	107.2	102.07	107.28	109.69	111.27	104.86	103.09	109.37	102.71	107.64	105.08	104.75	107.14	101.46	106.67	106.39	105.19	104.5	103.92	106.49	106.66	107.7	105.84	102.5	104.44	110.15	108.9	107.74	105.21	108.97	106.41	106.97	103.56	106.67	105.68	106.21	102.9
102.37	102.91	105	106.14	104.49	105.46	106.81	104.64	106.47	106.79	105.92	106.17	105.29	105.77	109.28	104.78	104.6	106.49	104.89	103.2	102.77	105.55	106.97	106.13	102.64	106.9	106.18	106.58	106.16	109.78	103.36	106.33	106.49	105.68	104.27	107.68	106.12	108.51	106.39	108.26	105.72	107.11	103.94	103.1	104.03	104.77	101.21	107.28	107.28	107.05
103.04	103.17	104.88	106	104.99	107.33	106.7	106.88	105.12	105.78	103.85	104.94	106.13	107.11	107.37	105.46	102.39	108.2	107.11	103.98	106.88	107.42	106.82	105.34	105.23	104.63	105.11	108.65	105.82	105.27	105.62	106.26	106	105.54	105.64	104.64	104.26	107.12	104.33	108.13	105.89	103.58	105.37	104.85	105.24	106.67	104.21	108.19	106.32	105.13
106.91	107.04	107.01	106.13	104.74	105.49	106.45	103.15	106.25	105.16	104.97	106.4	102.09	104.1	109.04	104.94	104.68	105.55	104.9	108.16	112.19	105.59	106.31	107.13	108.38	106.31	103.69	105.73	108.42	107.3	107.32	105.67	104.22	106.85	107.66	105.95	104.79	108.09	106.94	110.81	106.67	108.14	107.02	106.1	109.78	106.24	106.32	107.86	106.31	106.88
112.6	111.51	111.87	109.72	108.69	111.16	112.3	109.98	111.51	111.56	112.64	112.01	106.9	111.99	108.88	108.33	110.63	111.33	112	108.43	105.95	110.77	107.55	110.36	109.6	112.92	110.15	110.49	108.79	108.03	111.88	107.29	107.89	110.91	109.87	113.74	113.47	108.13	108.93	111.82	111.62	111.85	111.7	112.93	110.25	111.04	111.66	110.37	109.59	108.39
103.65	106.2	107.6	105.52	105.92	106.61	108.02	107.81	105.35	102.41	103.28	107.11	108.31	105.71	105.81	108.07	104.25	104.84	105.79	106.98	110.56	105.9	106.83	105.68	99.823	106.46	104.39	105.46	107.26	106.62	105.52	106.49	106.9	105.56	107.98	104.16	105.84	104.35	103.96	105.77	104.37	107.43	108.57	105.2	105.22	106.2	103.12	104.03	108.01	106.59
106.19	111.7	110.16	110.2	108.3	111.78	106.51	110.56	109.93	108.58	109.41	111	108.37	109.8	106.2	113.51	112.64	109.63	113.98	110.28	108.57	107.63	111.89	106.32	108.1	112.47	109.34	110.83	109.28	110.1	107.37	108.28	111.42	111.29	110	106.53	110.21	111.27	110.61	107.09	113.21	109.63	112	111.59	109.78	111.88	112.32	109.36	111.47	107.45
107.99	106.71	108.36	103.75	104.12	107.43	108.42	107.51	107.17	103.5	103.19	106.63	108.44	106.56	108.66	105.17	106.01	107.83	107.85	105.21	104.21	107.41	105.43	106.95	106.06	106.72	105.77	107.96	103.94	110.57	104.18	104.81	106.8	103.6	105.32	110.11	106.96	106.59	111.38	104.87	103.44	106.91	105.54	104.67	105.87	108.39	104.41	109.06	108.02	110.1
106.29	105.69	109.97	108.05	106.32	106.87	106.85	106.28	106.31	104.91	107.23	103.44	105.56	108.7	104.56	106.46	103.76	105.24	108.51	105.43	107.37	106.66	104.45	107.43	102.68	105.65	104.56	106.63	108.59	102.93	106.68	105.88	104.24	106.41	107.31	103.54	108.71	108.31	106.59	103.83	104.35	105.49	104.94	106.9	108.63	108.43	105.28	107.46	104.91	105.91
110.83	107.5	114.38	110.19	113.58	110.48	108.8	110.13	111.3	109.71	110.77	111.14	110.76	110.52	113.22	108.92	111.59	108.93	112.47	108.08	107.47	111.18	108.62	107.82	109.53	108.43	108.39	110.51	109.7	112.06	103.32	112.76	107.55	107.95	109.91	108.28	109.03	111.95	113.73	111.71	110.84	108.59	110.08	111.64	110.2	111.76	110.21	108.87	108.36	112.91
105.51	102.5	104.32	106.74	105.51	104.53	106.39	106.98	107.5	104.61	107.05	105.44	105.18	107.56	104.55	106.64	100.33	104.59	106	105.83	107.21	101.27	100.6	107.1	103.78	106.74	107.8	104.93	103.11	104.15	104.99	105.05	103.87	107.46	105.66	104	106.54	106.35	105.92	105.89	102.27	103.84	106.32	107.39	106.1	105.47	105.29	106.61	107.91	105.13
107.46	105.4	103.84	107.22	105.8	106.49	106.53	106.1	108.03	105.68	106.98	109.92	107.4	107.75	106.02	104.21	109.17	109.42	102.65	103.73	105.51	107.36	107.16	106.14	107.1	107.76	109.06	104.3	105.26	103.45	107.55	109.64	110.2	103.9	108.73	102.9	105.01	105.38	104.08	109.71	106.94	110.89	107.89	106.12	106.64	106.92	106.74	107.99	105.1	105.38
104.98	105.57	107.39	104.5	105.31	106.33	101.77	103.87	106.57	103.24	107.8	107.8	103.38	108.85	104.25	103.73	102.06	107.3	105.21	105.81	108.03	108.18	105.88	108.36	108.2	105.1	107.38	108.87	107.16	104.26	107.72	103	104.54	104.9	104.04	106.81	105.95	103.14	106.57	107.93	106.87	107.77	104.52	108	105.08	102.83	102.84	105.92	104.68	104.85
107.3	109.15	109.69	108.7	109.92	110.16	108.68	112.45	108.12	107.53	109.69	109.12	111.45	107.94	103.63	103.15	107.51	105.8	108.52	107.17	107.31	105.57	109.07	108.73	108.55	111.85	106.92	108.72	104.08	106.64	108.3	109.32	108.37	107.5	109.9	106.05	110	108.43	108.13	105.23	105.69	109.28	110.41	109.51	107.36	108.7	110.21	107.91	107.24	106.41
105.47	104.75	103.97	105.3	105.52	106.11	104.22	107.43	102.51	108.82	104.4	103.65	105.5	107.7	104.76	104.72	101.69	104.7	104.54	102.71	105.84	107.24	106.6	108.06	105.1	103.55	108.71	107.35	106.41	104.41	106.3	105.33	107.54	103.93	107.66	105.5	108.29	103.97	105.84	105.15	105.2	102.68	105.52	104.67	109.02	107	106.21	103.6	105.67	106.25
105.57	106.64	102.03	108.59	104.65	106.24	104.7	104.22	104.95	106.67	106.13	107.9	107.5	104.8	105.28	106.71	106.3	106.69	106.38	106.02	105.05	108.37	106.12	104.19	103.36	104.85	105.46	106.45	106.42	106.82	106.71	106.44	109.18	104.67	107.6	105.97	103.78	106.87	109.37	106.29	106.78	102.45	106.62	104.43	108.83	105.39	107.66	106.05	106.51	104.12
97.973	103.24	94.813	101.79	95.14	96.541	97.83	96.731	98.287	98.378	99.503	102.03	99.474	98.263	98.59	95.349	99.889	96.788	99.798	98.69	98.362	100.43	98.975	99.636	98.55	99.493	99.462	101.8	96.53	99.175	97.892	100.02	97.716	97.153	98.533	99.834	96.964	98.307	99.813	97.482	100.53	97.443	100.18	98.571	99.742	100.23	100.5	97.116	98.061	97.994
100.93	100.34	102.46	99.91	100.72	101.68	102.16	100.49	100.73	100.11	101.94	99.142	98.102	103.1	100.11	100.57	98.416	100.75	102.77	102.05	104.35	101.66	99.48	103.53	96.474	104.53	101.16	98.368	98.809	103.57	101.61	100.71	99.29	98.821	102.9	101.52	101.68	101.47	101.55	98.989	101.42	98.079	102.2	104.05	102.93	100.73	100.22	97.033	102.76	99.865
99.625	100.22	99.982	96.383	97.096	99.193	97.434	99.942	100.18	96.329	97.838	97.689	96.553	101.53	99.589	100.94	101.98	98.46	100.14	99.623	99.296	98.811	96.267	101.48	97.975	93.724	101.47	98.73	99.715	95.718	95.332	101.25	100.68	98.333	99.06	101.73	100.85	98.156	99.357	98.034	97.69	97.039	103.42	96.807	99.2	100.29	100.31	102.31	96.822	98.354
106.91	110.08	108.02	111.02	111.59	109.41	112.89	107.96	108.95	105.1	111.99	108.14	107.8	110.5	107.73	107.11	109.45	109.06	111.26	104.14	110.17	109.38	107.75	108.84	107.52	109.83	106.62	108.7	109.42	111.37	108.4	106.92	106.29	107.9	110.72	109.48	106.79	109.71	108.36	109.92	107.69	107.41	111.41	110.46	106.59	104.94	109.45	109.18	107.86	110.43
101.16	101.51	100.93	99.529	100.08	99.754	100.64	102.92	100.87	101.13	98.852	99.813	101.04	102.76	101.22	99.284	96.518	102.93	102.33	101.45	98.556	98.211	97.083	97.999	98.35	101.39	99.096	98.998	99.487	102.49	101.66	99.051	101.35	99.792	98.6	96.554	98.064	101.38	99.648	101.06	101.53	103.8	100.93	100.45	100.69	99.366	102.24	100.78	101.8	101.28
101.23	104.57	102.87	104.31	102.51	105.39	102.9	102.85	104.2	102.66	102.41	101.19	102.96	106.73	104.02	102.56	101.88	104.39	99.704	105.16	102.64	103.89	102.14	102.77	102.5	103.85	101.22	100.62	101	105.35	101.23	102.56	103.42	100.57	104.21	100.6	105.8	99.363	99.7	101.1	99.821	101.21	104.76	100.26	103	101.5	101.94	103.24	104.46	101.84
104.55	107.66	108.43	105.27	106.82	104.23	106.94	105.47	104.74	108.85	108.12	104.09	106.06	105.98	103.58	106.98	107.36	105.65	106.84	103.3	109.4	106.3	106.09	107.02	106.49	108.54	106.97	103.44	106.11	103.9	108.16	103.4	106.12	106.87	102.52	105.5	105.61	109.28	104.68	107.9	107.74	103.76	105.84	106.78	106.84	107.07	106.43	107.31	106.98	102.94
97.865	99.016	103.11	100.16	95.502	96.09	100.42	99.672	95.073	101.89	100.01	95.66	97.26	96.984	99.718	100.74	96.168	98.358	99.661	100.91	97.735	100.57	98.993	99.858	98.42	97.378	98.827	96.591	97.625	99.519	97.738	97.338	97.679	96.068	99.625	95.969	98.194	99.145	99.168	100.77	96.186	94.965	95.243	99.633	99.718	98.138	97.31	99.999	99.911	98.433
106.08	103.06	105.51	111.39	105.28	104.43	105.39	104.42	104.79	103.3	105.95	106.49	105.87	108.21	106.28	106.72	108.81	104.86	104.85	106.51	106.73	104.54	106.18	102.98	104.37	104.73	108	104.61	106.31	107.2	104.55	106.23	105.33	102.85	106.08	107.06	105.23	107.77	108.31	107.7	103.55	106.85	105.79	110.51	106.83	108.82	106.66	107.81	105.93	105.85
100.67	104.1	97.854	101.23	101.05	99.25	98.697	98.018	99.35	98.022	99.069	100.17	100.14	100.13	97.655	96.281	98.507	98.333	97.21	99.211	97.021	98.944	97.148	99.488	100.39	99.702	100.48	97.845	101.59	103.03	94.332	96.26	98.157	100.86	100.9	98.722	101.66	96.329	97.905	98.038	100.92	99.51	97.736	99.147	95.972	100.39	100.59	97.875	99.469	97.271
105.53	105.78	104.75	107.7	104.37	105.12	105.15	107.23	104.52	105.7	106.38	105.7	107.5	104.93	103.08	104.96	103.9	107.53	103.36	105.15	109.07	107.03	107.62	105.22	106.19	106.54	106.52	107	104.69	110.06	107.09	107	103.57	106.68	107.41	100.76	104.42	108	101.49	105.42	103.84	106.07	105.04	106.35	108.32	106.98	107.18	105.38	105.06	106.39
101.12	104.8	108.44	107.25	105.11	103.88	105.59	105.21	108.3	107.33	105.3	105.08	107.29	107.84	107.31	106.73	108.75	108.49	107.5	109.25	107.34	107.4	106.34	106.3	107.4	106.56	106.73	108.02	109.62	105.66	106.58	106.36	105.01	105.43	106.31	106.28	107.56	106.63	106.43	108.3	104.38	107.94	106.46	104.86	106.71	105.69	109.52	106.78	108.16	103.84
103.68	108.35	106.55	102.92	106.63	105.02	105.85	105.71	106.9	104.15	106.24	103.16	107.8	107.09	106.84	109.28	105.15	104.45	106.77	104.49	101.41	108.33	104.7	104.85	104.78	104.32	104.45	105.33	105.26	108.56	105.41	108.33	106.63	105.14	106.95	104.03	107.11	106.74	105.62	106.61	107.01	103.78	103.4	105.27	104.97	104.44	102.55	104.82	102.6	104.69
108.69	104.37	101.47	106.62	108.16	108.97	109.03	105.15	105.68	107	106.31	107.7	105	103.2	105.4	103.34	110.93	107.24	106.34	104.82	104.22	106.28	106.95	107.75	107.4	104.85	105.08	108.69	105.11	104.85	105.5	107.32	106.29	105.13	104.01	106.84	104.38	107.06	103.92	105.07	110.02	108.72	108.4	103.27	103.91	105.8	105.85	103.24	104.62	106.86
96.191	98.781	97.766	97.634	101.22	97.772	98.352	100.26	98.118	99.37	96.3	94.675	98.797	100.18	100.06	97.264	97.154	95.765	100.13	94.239	98.267	99.169	94.035	99.48	98.728	97.212	98.853	99.246	96.647	97.914	99.105	101.53	97.901	97.237	95.425	99.297	94.725	100.24	98.254	100.88	99.76	98.716	99.702	101.6	102.09	97.094	98.207	99.351	97.862	99.582
107.33	111.11	105.86	108.06	106.53	105.02	106.68	105.16	110	108.38	108.12	109.53	109.06	108.94	107.5	107.62	108.3	106.54	108.63	108.08	108.67	112.36	111.03	109.21	110.24	111.13	110.32	109.9	104.82	108.18	110.27	107.71	110.25	106.11	108.26	106.64	107.51	109.89	108.9	107.38	104.67	109.2	109.44	108.97	108.6	109.54	108	108.27	110.37	107.06
106.86	106.99	105.28	103.92	106.25	101.95	104.93	105.51	105.56	107.04	101.57	107.77	104.27	104.97	106.17	104.99	103.72	107.51	107.93	106.49	105.1	106.52	106.66	108.84	102.02	107.02	105.82	104.71	103.35	103.45	102.84	104.61	106.42	104.95	107.14	106.36	106.86	102.83	107.12	104.78	102.06	107.48	103.27	105.86	104.3	105.52	104.76	102.04	104.78	106.06
109.55	106.13	108.75	111.23	109.73	108.9	107.43	108.81	108.2	106.27	109.46	106.17	109.44	106.86	111.02	109.71	109.02	109.03	104.53	110.32	107.87	109.13	107.38	112.59	110.63	107.38	107.06	107.29	107.22	106.34	107.22	106.68	110.47	102.03	107.39	109.23	110.5	109.86	112.32	105.53	108.18	110.71	105.19	105.61	105.23	108.4	105.81	110.87	110.9	107.91
107.27	106.02	107.21	108.82	108.65	108.69	107.65	103.52	105.28	101.34	105.32	105.28	100.75	103.9	107.78	105.38	106.29	105.44	106.8	107.33	106.49	103.67	106.5	106.3	107.51	104.64	106.04	104.65	103.23	104.5	106.68	103.71	103.83	105.84	105.3	105.55	109.31	105.64	104.83	109.59	107.38	105.16	106.52	107.37	108.77	105.76	105.3	103.9	106.56	105.68
104.52	104.13	104.36	104.68	107.76	106.9	105.52	106.23	103.81	103.32	107.69	104.41	106.35	104.17	107.12	105.2	107.41	106.13	104.71	102.07	107.51	104.1	106.73	109.5	105.1	109	104.4	105.64	103.93	104.19	109.03	105.68	104.52	105.43	108.01	105.53	107.89	103.39	104.12	103.47	105.1	105.12	104.66	103.88	105.11	106.69	105.14	104.85	107.22	103.47
104.42	107.68	107.44	110.92	108.78	110.05	108.7	108.79	106.68	104.95	107.91	105.47	105.93	108.59	106.04	107.49	107.43	106.86	108.22	109.99	108.65	103.5	111.16	106.52	105.95	107.12	108.14	105.32	110.41	107.24	109.12	109.33	107.52	106.64	108.89	105.92	106.48	105.87	109.09	106.09	108.15	107.63	106.97	106.17	105.03	109.17	108.78	105.42	108.45	106.68
102.44	98.715	99.065	99.905	99.221	99.746	99.469	98.792	99.116	99.482	100.89	99.128	99.311	101.69	100.53	99.119	100.27	99.857	99.209	99.357	99.315	101.33	99.587	101.03	98.929	101.21	102.2	100.71	101.5	98.172	100.44	102.19	98.553	103.12	102.67	99.64	101.11	102.27	97.725	99.059	104.02	101.74	98.909	101.43	102.55	101.87	101.99	100.26	98.772	97.664
108.52	105.51	106.44	105.3	108.73	107.03	108.97	107.79	110.32	106.59	108.06	109.17	108.64	109.27	107.19	109.09	106.69	107.18	106.08	104.74	105.46	109.8	109.69	107.92	107.93	107.98	108.02	110.16	106.67	107.85	107.18	106.76	109.98	109.3	110.24	110.19	109.58	107.4	109.45	106.82	107.27	111.52	107.69	108.07	111.42	104.45	107.9	106.66	110.99	109.02
104.81	106.31	109.88	103.58	105.26	104.4	103.89	105.3	105.48	105.4	103.9	106.38	104.8	106.05	109.01	105.33	107.52	104.74	107.97	104.53	103.91	107.17	108.13	106.2	106.15	104.06	106.31	104.84	103.62	104.38	103.88	103.67	105.31	102.96	105.9	108.46	103.45	104.95	104.94	102.97	108.58	103.54	104.15	105.39	105.76	105.31	104.29	105.95	104.82	103.88
108.43	110.72	105	107.57	108.67	109.57	106.26	106.12	108.67	107.95	107.02	104.08	112.36	106.32	109.16	106.3	107.27	107.52	109.47	106.24	106.18	107.06	109.24	110.06	105.96	108.42	108.26	108.08	107.25	105.33	104.31	107.07	103.79	108.14	107.69	107.96	109.47	107.83	107.66	108.68	106.87	103.58	109.05	106.69	106.31	110.32	106.55	105.74	108.27	106.93
107.35	109.75	105.31	108.78	106.78	105.48	109.78	107.91	105.1	109.08	107.13	108.33	107.05	110.67	111.72	109.03	107.8	107.74	108.13	108.03	106.34	108.22	110.41	108.86	110.48	109.36	105.81	109.71	107.02	110.58	110.93	109.55	107.57	108.47	108.55	107.65	108.57	108.07	106.22	108.5	106.67	108.24	109.84	110.58	104.98	109.46	110.87	106.39	109.83	109.74
103.7	106.89	105.42	105.74	104.99	106.03	105.8	106.47	105.84	104.42	104.12	107.2	103.09	108.35	104.18	104.57	106.37	104.32	106.39	103.66	106.07	105.78	107.32	107.46	107.9	105.75	108.19	105.72	105.39	104.97	106.36	102.19	105.64	103.33	106.27	104.26	105.33	107.02	103.32	105.19	105.04	108.36	105.75	107.35	105.31	105.18	103.51	104.82	106.31	103.02
107.02	105.99	106.83	108.25	106.3	108.67	107.8	105.36	109.69	110.26	107.83	108.79	108.25	108.27	106.86	106.74	110.56	110.16	108.19	109.03	106.34	108.29	107.11	108.78	108.65	107.81	106.52	105.08	108.63	109.78	108.81	106.22	110.65	108.67	107.66	107.05	109.09	107.11	109.17	107.52	109.24	107.57	107.64	107.81	108.98	109.1	108.16	109.99	111	107.99
94.892	97.688	100.38	99.478	95.949	96.751	99.166	97.678	97.349	97.794	99.48	99.459	99.17	98.923	97.405	97.13	97.237	99.105	97.051	100.68	98.879	98.098	98.557	100.51	98.988	99.041	99.65	98.521	95.133	99.379	97.699	96.41	99.723	97.432	94.762	99.986	96.478	97.797	95.914	96.44	97.246	98.437	97.967	98.165	95.705	100.91	96.854	99.789	97.701	99.153
94.55	98.981	101.55	100.34	97.793	94.065	96.092	97.934	99.627	100.66	98.909	97.832	97.804	95.5	98.321	96.959	96.709	95.65	96.309	99.046	96.807	98.488	99.703	98.498	98.564	100.25	95.974	96.487	95.276	100.69	97.293	98.261	94.479	96.141	100.64	97.534	97.872	99.575	101.22	99.743	97.694	97.72	96.18	96.755	98.868	98.134	99.704	100.03	95.454	99.347
113.73	109.85	110.07	109.7	110.74	111.42	112.52	106.72	112.26	110.54	110.01	112.45	111.96	111.03	111.56	109.2	110.02	108.88	112.2	111.29	109.99	111.39	110.65	111.59	112.7	112.46	109.92	112.15	110.78	109.55	112.08	109.85	110.95	111.61	109.67	110.57	109.16	111.65	112.67	111.4	113.17	110.19	108.86	110.75	110.61	111.01	115.1	112.47	110.35	108.02
108.33	110.78	107.02	111.41	108.91	107.97	108.52	109.68	107.34	111.81	113.09	105.25	108	108.38	106.78	106.68	111.26	107.78	107.28	108.9	107.4	105.66	107.37	107.94	112.55	110.36	108.5	106.02	106.81	109.02	109.3	108.16	109.95	105.13	109.35	105.5	109.17	108.47	105.93	111.07	106.89	105.46	108.6	110.09	109.18	108.22	106.61	107.45	107.42	108
107.12	109.64	107.64	107.55	110.39	107.82	108.29	105.97	105.75	103.86	107.09	106.9	109.55	107.94	105.46	108.13	105.2	109.84	107.22	109.38	104.96	107.26	110.13	104.8	109.35	108.53	106.84	107.67	109.74	108.95	109.48	108	108.22	111.31	107.73	106.16	108.34	106.54	109.05	109.71	107.87	107.37	107.29	107.71	106.86	106.14	108.24	103.4	106.29	108.89
110.18	108.66	109.47	108.39	108.07	106.45	103.72	103.39	108.54	109.69	105.89	106.52	107.51	110.21	105.1	107.89	106.93	106.2	109.82	110.69	107.03	107.32	109.74	106.74	105.22	109.02	106.79	110.17	106.91	111.54	109.27	105.64	107.32	106.21	108.33	112.56	107.16	106.54	107.31	111.96	109.79	105.72	108.29	106.58	109.48	110.52	108.31	110.81	111.14	109.12
110.4	106.49	109.03	107.33	108.07	107.53	109.33	103.95	108.56	110.37	109.24	108.56	106.09	108.72	108.72	109.84	106.45	109.92	108.82	110.06	104.82	110.25	108.05	106.73	110.18	106.04	108.01	107.27	109.18	109.27	106.92	107.5	107.86	109.07	105.75	110.67	107.55	113.79	108.25	108.74	107.56	109.12	108.62	105.89	107.46	113.35	105.72	105.94	109.29	110.24
103.95	103.69	106.62	105.79	106.88	104.29	105.82	107.82	107.44	103.83	103.85	108.46	106.23	107.16	104.7	106.37	105.71	107.58	106.62	107.15	109.06	109.21	107.19	106.74	103.43	104.68	104.81	106.19	105.44	106.66	108.03	105.9	106.22	104.61	104.36	105.26	104.24	101.87	103.17	106.75	103.75	103.77	107.84	106.99	104.5	105.43	105.86	106.63	105.64	102.68
108.57	106.03	108.82	104.48	106	106.19	105.02	104.16	103.69	106.12	107.49	103.75	104.3	105.5	105.78	107.28	108.77	106.08	104.16	110.07	105.16	104.1	101.44	105.59	104.71	106.45	106.2	106.79	106.11	107.87	108.96	107.05	105.44	109	104.18	102.45	104.61	105.27	104.36	108.32	102.19	104.86	105.98	103.57	105.03	102.14	107.68	103.43	104.78	103.59
109.05	107.74	106.56	102.94	107.24	108.63	104.16	106.15	104.39	105.46	107.27	107.33	103.57	104.43	108.47	107.62	108.47	104.78	106.46	106.69	107.92	107.14	108.48	109.39	107.62	106.57	104.83	105.9	104.98	107.63	105.97	105.14	106.33	107.09	106.54	106.27	104.08	105.68	103.79	105.84	108.79	105.7	107	105.83	106.38	108.18	107.56	106.24	103.55	105.13
107.18	105.49	107.54	105.05	108.01	108.97	106.86	105.42	105.23	111.3	108.25	109.29	107.04	108.12	109.63	108.93	109.76	107.52	108.99	111.32	106.88	107.2	105.05	110.63	110.28	109.04	109.28	111.9	109.87	107.75	107.76	109.14	109.22	110.67	111.31	105.27	107.97	110.53	108.02	106.94	111.26	105.28	106.94	104.38	110.92	108.91	111.57	107.02	110.27	108.4
97.195	97.563	98.199	100.35	101.85	97.674	98.326	98.056	97.395	99.785	98.437	96.665	98.118	98.84	96.192	96.944	97.842	98.332	96.794	95.905	99.39	99.78	97.898	96.919	97.819	95.458	95.393	95.711	97.293	95.468	97.506	101.47	99.257	98.097	99.069	96.715	101.28	97.114	97.517	97.34	100.57	98.468	97.115	97.561	97.582	98.557	94.562	98.667	98.362	94.1
106.92	105.58	104.64	107.49	104.04	105.75	105.63	101.4	105.83	106.27	108.4	107.4	106	103.59	103.46	106.71	104.9	104.74	106.42	105.77	104.3	105.33	105.09	104.86	104.58	108.03	106.54	105.41	103.15	106.27	105.54	104.4	105.26	104.29	109.89	105.53	103.86	103.05	104.61	104.59	106	109.51	101.68	104.52	107.22	104.07	104.66	105.37	105.04	105.41
99.041	101.71	103.16	100.38	99.702	98.481	100.27	100.84	100.92	101.62	102.84	100.25	100.61	101.73	103.1	98.446	95.263	100.21	99.887	99.24	96.733	99.417	100.44	99.775	99.718	101.48	99.134	101.61	99.882	103.4	99.546	98.165	99.882	99.52	99.326	100.59	103.84	100.91	103.53	100.98	104.54	101.23	99.157	100.77	100.52	101.52	98.472	99.824	100.77	100.04
105.81	103.71	105	107.35	108.58	107.98	107.61	105.33	108.66	106.33	108.3	105.2	108.99	105.99	107.33	105.58	105.93	105.54	106.64	106.09	104.02	106.68	109.38	107.23	105.37	105.52	106.72	108.22	105.2	106.71	107.49	107.53	109.75	105.14	109.1	108.6	105.44	104.42	108.29	106.13	106.1	106.74	107.58	109.31	107.77	105.13	106.21	108.03	109.13	104.34
104.88	107.62	104.49	108.47	105.36	107.88	105.39	107.5	105.29	103.77	104.01	105.13	105.3	105.79	105.7	105.9	103.75	105.98	106.42	103.25	108.27	103.17	104.81	106.3	108.33	104.19	108.41	104.19	101.42	104.63	103.71	104.62	102.63	103.34	106.61	107.25	107.14	103.95	107.47	106.05	106.37	107.56	104.06	103.8	109.05	109.05	105.26	102.16	105.86	102.76
103.06	107.85	103.46	107.08	108.37	103.19	105.11	106.48	105.19	106.66	104.09	107.38	108.77	104.91	108.76	107.04	104.39	105.35	104	107.96	105.67	103.64	106.13	107.2	107.27	106.62	108.2	107.34	104.92	103.66	104.97	105.58	103.85	108.01	105.8	106.97	105.44	102.78	105.6	105.65	109.55	106.94	103.51	104.99	106.26	107.25	105.98	103.12	103.65	104.49
104.38	107.65	105.56	105.32	106.36	104.34	104.33	105.91	109.38	104.24	105.97	103.99	105.42	105.67	108.84	106.56	106.5	104.28	107.88	107.81	101.19	103.18	106.01	106.8	105.48	109.53	106.99	105.69	105.89	106.39	103.55	106.05	107.81	101.36	104.69	108.26	107.82	104.86	106.03	103.53	101.33	103.79	104.55	106.29	104.99	106.78	105.55	109	105.73	106.41
106.53	111.25	108.58	110.17	107.69	106.99	109.99	104.87	109.47	107.41	107.25	108	111	108.08	106.61	110.4	109.95	106.76	108.45	106.58	109.19	108.92	108.99	108.39	109.42	106.99	111.4	107.36	110.57	108.61	108.43	107.52	107.97	113.49	107.41	108.99	108.96	109.23	110.68	108.51	111.33	109.66	110.13	108.51	109.65	109.4	109.55	108.7	112.07	110.45
105.15	105.9	104.98	107.81	105.74	107.28	107.37	107.8	105.92	102.69	105.66	108.94	107.05	109.61	107.06	110.38	106.21	104.53	103.88	108.74	107.1	107.1	106.44	105.3	109.18	105.23	104.35	107.47	103.08	104.77	105.37	107.24	105.11	106.88	107.15	105.45	109.49	104.86	105.79	107.92	105.02	105.18	106.36	106.94	108.03	108.42	107.22	104.76	104.89	105.59
98.261	101.38	96.869	97.979	99.05	99.939	98.005	99.255	99.636	100.51	100.71	97.645	98.788	95.734	99.021	97.817	95.971	97.221	101.28	97.873	99.367	94.987	97.804	93.685	97.698	97.936	97.409	98.351	95.498	95.676	98.422	97.628	101.07	99.631	95.696	95.838	95.836	101.36	97.719	97.516	100.29	96.35	100.96	98.952	97.75	101.3	96.763	95.361	100.1	97.976
106.78	107.71	106.83	108.59	107.18	113.53	106.44	108.63	106.23	109.42	102.81	106.92	109.07	105.7	105.81	109.4	107.79	108.42	105.21	110.25	105.85	112.32	108.69	106.99	107.64	106.69	104.23	109.61	109.84	108.6	107.81	106.53	108.73	109.11	105.8	107.65	105.96	106.86	107.26	107.33	107.36	106.2	107.26	101.87	109.65	105.67	104.84	109.24	108.87	107.94
106.44	102.09	105.5	106.41	106.37	104.85	108.19	104.8	104.86	107.24	105.59	104.87	105.79	104.88	106.26	106.57	104.46	105.29	108.86	107.49	106.48	108.09	102.95	106.67	105.72	106.38	106.91	108.42	106.6	107.65	107.38	106.64	104.73	105.03	104.15	104.75	106.66	104.52	107.41	105.17	105.04	105.83	106.52	104.77	107.76	107.31	108.25	106.93	105.48	106.84
110.26	111.35	104.89	106.15	108.59	110.08	109.65	108.01	113.83	111.61	110.11	108.89	106.19	108.82	109.61	108.41	110.25	107.57	108.37	108.37	109.5	105.3	109.7	104.61	107.76	110.28	108.65	109.63	108.14	109.51	109.89	111.1	107.69	113.93	106.36	105.12	106.19	109.99	108.54	106.66	109.62	107.69	109.61	109.91	111.47	111.01	109.35	107.08	108.23	108.61
100.37	103.87	100.67	102.49	97.631	100.41	96.859	99.77	101.21	101.31	99.606	102.07	101.01	100.98	100.7	98.33	100.6	97.332	102.36	99.269	101.22	99.853	99.514	99.32	102.39	96.436	99.948	100.34	96.422	100.27	104.42	100.38	101.87	98.581	98.004	102.51	101.1	102.12	102.21	100.13	100.8	102.81	97.816	100.06	103.18	101.33	104.84	101.05	98.58	100.84
103.25	108.32	107.2	107.1	103.29	107.63	104.73	104.72	105.35	105.2	105.11	103.43	107.72	104.83	102.5	107.11	104.26	104.85	106.48	104.55	104.46	106.08	107.61	102.15	104.54	106.39	103.95	102.46	103.75	106.04	105.42	103.1	105.35	106.92	107.1	103.65	106.84	104.24	103.05	107.52	103.87	105.58	105.76	106.22	103.59	104.18	106.64	104.1	104.04	106.54
108.53	106.73	105.17	105.06	107.53	107.15	107.65	109.84	106.47	104.6	107.95	108.9	110.09	106.39	110.37	107.43	107.38	107.4	107.15	110.3	108.18	105.87	104.57	109.68	108.72	109.85	107.56	108.34	108.62	107.66	107.25	107.81	109.38	106.94	108.63	105.83	107.14	107.54	110.48	107.39	106.72	107.03	107.73	107.88	109.28	107.2	107.51	107.78	106.94	108.92
97.873	96.807	97.782	99.363	100.33	100.51	97.697	98.073	99.07	97.885	98.936	98.64	96.309	101.42	99.194	100.74	99.106	97.885	99.097	100.47	101.42	99.267	98.367	99.618	98.332	100.77	98.897	96.532	99.946	99.707	96.389	96.637	98.727	99.291	101	101.39	100.04	95.427	97.808	96.315	98.375	98.786	98.585	100.47	97.637	98.686	98.903	97.788	99.534	96.735
101.71	98.601	99.1	100.44	98.489	98.879	100.24	100.41	100.59	104.32	101.62	101.94	101.3	102.02	101.5	100.43	100.58	98.025	100.23	102.23	98.205	102.04	100.85	102.95	99.013	98.948	99.933	103.49	97.873	100.65	102.81	104.27	102.15	99.791	101.29	101.16	101.12	100.95	101.98	103.5	102.69	102.59	103.88	102.07	100.41	98.449	101.91	100.52	96.923	99.263
103.26	108.53	103.03	105.86	106.39	104.96	107.01	103.96	106.69	107.34	107.32	108.63	103.52	105.26	107.81	105.42	104.57	106.04	104.56	107.82	107.8	107.63	106.95	104.78	102.41	107.04	107.23	105.23	106.38	106.75	107.4	106.42	109.21	106.9	105.5	109.07	108.6	107.35	103.74	107.89	107.2	109.03	105.53	106.74	105.13	108.5	106.79	110.24	105.58	107.27
108.3	107.69	108.17	106.11	106.38	109.46	105.2	105.38	107.12	108.72	104.14	103.97	106.58	107.86	108.25	103.62	108.21	108.4	105.53	108.5	106.79	105.86	107.82	102.6	107.5	108.74	107.22	109.49	105.86	110.38	106.41	109.07	107.04	106.1	104.79	107.14	105.68	104.95	109.88	104.54	105.99	107.71	106.61	104.93	106.96	107.41	107.82	103.4	107.52	105.86
100.28	101.58	101.69	101.96	104.53	102.17	104.39	106.91	102.05	103.05	102.9	104.04	103.49	105.74	104.9	103.14	104.55	103.86	102.73	104.01	103.73	100.88	104.19	102.99	98.375	101.28	104.45	104.04	103.39	102.29	104.11	103.74	101.75	104.07	104.83	101.5	104.19	104.08	100.84	102.81	103.5	100.9	106.14	103.22	100.3	102.14	102.38	103.13	104.16	100.13
105.24	103.06	105.83	107.89	104.54	105.26	109.74	107.36	109.39	106.4	105.7	104.51	106.29	105.89	108.62	110.89	108.61	106.56	103.85	107.74	108.5	104.9	105.66	108.63	106.26	107.92	108.5	108.76	106.83	104.28	105.62	105.38	105.77	107.05	107.7	104.93	105.17	105.24	108.94	105.93	107.23	105.11	103.64	107.17	109.18	106.06	106.27	108.3	105.44	110.11
100.37	101.62	103.3	103.05	101.32	100.05	99.226	103.88	98.739	101.21	99.521	101.37	101.5	101.87	99.943	102.31	102.64	101.96	101.47	99.128	100.57	101.25	97.761	100.12	99.415	99.75	100.93	100.75	98.473	99.053	101.89	97.973	97.781	100.71	101.02	99.804	102.97	100.89	99.808	102.15	104.09	102.76	99.633	100.38	99.647	101.52	102.49	101.1	103.52	98.113
105.79	104.52	104.36	103.97	103.69	107.28	108.12	108.78	107.98	107.62	105.6	105.92	104.74	107.47	106.63	105.86	104.77	106.71	103.98	106.88	104.73	107.63	104.78	104.13	108.27	108.8	107.34	108.04	107.59	108.47	108.94	105.86	102.83	107.56	105.91	105.88	104.97	105.12	108.38	108.56	106.82	104.89	107.54	104.35	108.87	106.31	106.26	104.97	105.07	108.11
95.629	99.809	98.612	100.26	100.42	98.891	99.902	98.647	99.2	98.949	96.955	99.149	102.63	96.979	101.87	99.845	101.1	96.497	99.828	97.489	97.28	98.166	98.151	99.331	100.82	99.736	96.921	97.037	95.209	100.76	97.528	98.582	100.32	98.327	99.147	95.137	99.6	98.131	100.68	101.08	99.06	98.41	98.63	95.82	100.46	96.114	100.32	98.86	98.097	99.539
104.14	109.82	107.28	105.76	103.34	106.66	105.39	102.25	105.3	105.92	103.75	107.01	104.31	106.84	104.69	105.01	106.88	105.68	106.04	106.03	105.57	107.07	105.3	104.38	107.11	107.86	107.66	109.04	103.33	103.16	106.51	106.72	104.71	104.87	105.9	105.21	104.42	105.39	104.07	107.57	106.2	103.75	105.06	103.58	106.37	105.56	106.3	106.11	106.1	105.43
111.22	108.16	109.61	109.1	110.21	109.95	112.63	111.69	105.02	111.89	109.36	112.01	111.97	112.09	110.54	110.95	113.23	109.64	110.9	107.4	109.53	109.43	110.01	108.89	111.49	111.23	110	109.17	112.93	109.32	109.83	110.51	110.28	113.54	111.21	109.92	110.5	108.73	111.5	108.87	115.64	110.67	111.68	110.51	110.03	110.36	110.48	111.16	108.83	112.38
99.791	99.341	96.996	97.257	101.7	100.52	100.23	98.411	101.23	98.561	101.07	96.066	99.991	99.771	98.276	99.283	97.885	101.97	98.248	102.61	96.373	98.954	101.01	99.286	99.008	101.35	101.84	98.33	99.223	98.9	99.813	97.436	100.02	97.632	100.6	101.26	99.791	100.51	100.03	100.36	101.95	98.759	100.96	97.066	101.14	101.06	98.689	97.016	99.263	98.649
102.53	100.66	100.45	100.79	97.02	101.55	97.805	104.62	97.013	99.866	96.78	101.93	97.785	101.07	100.67	100.3	100.55	102.21	99.673	102.65	99.383	98.076	97.492	99.361	100.27	101.89	102.59	98.295	101.6	101.42	102.89	101.03	98.551	97.848	100.14	99.948	99.728	99.912	100.03	100.45	97.499	99.177	101.72	101.17	103.58	98.107	100.32	101.09	96.659	101.5
103.28	99.53	96.228	103.29	99.411	99.822	99.223	101.37	99.739	98.264	99.472	104.05	97.52	103.2	99.745	102.05	102.1	100.69	100.83	99.413	99.067	98.012	101.5	99.584	99.555	100.84	100.55	102.35	98.528	102.34	101.03	97.935	99.367	99.664	99.164	99.748	97.345	101.52	98.834	98.34	101.01	102.12	101.76	101.91	101.25	97.818	99.75	97.665	100.29	102.19
107.07	107.04	105.18	106.1	108.18	108.47	106.2	107.74	104.85	104.82	106.38	104.84	105.55	104.25	106.03	107.66	107.21	106.16	104.21	106.97	105.06	108.33	109.19	105.79	105.9	105.82	107.88	106.9	109.82	105.62	106.64	108.05	107.6	105.5	105.91	105.3	106.72	104.67	105.6	107.74	105.67	107.12	108.34	107.4	106.09	103.16	105.83	105.48	107.79	104.99
104.75	106.11	108.83	105.3	107.38	105.33	107.06	108.06	107.08	108.63	104.65	107.31	107.35	107.93	107.18	105.27	106.44	109.12	109.82	108.5	106.59	106.31	105.21	107.43	104.49	105.89	107.63	104.59	105.12	105.84	107.3	108.48	107.63	108.55	108.29	106.32	106.1	108.62	102.83	106.44	107.43	106.04	106.96	103.63	107.96	104.67	108.58	106.9	105.58	104.43
103.88	108	107.52	105	106.96	105.58	105.64	102.4	107.78	106.68	105.37	102.53	105.56	106.42	104.19	106.01	102.12	109.57	105.76	107.59	106.74	104.39	107.32	108.71	107.1	100.68	103.56	105.11	105.2	104.08	106.79	107.8	107.64	104.91	105.21	107.2	109.09	105.15	101.59	103.15	102.98	105.32	105.9	109.05	103.41	110.49	109.07	106.89	105.46	107.18
104.74	110.22	108.75	107.29	107.09	105.31	106.78	105.26	108.01	104.1	109.59	107.1	104.34	109.26	110.1	106.19	106.97	105.05	107.07	108.28	104.4	107.28	104.94	107.7	106.56	105.31	107.79	107.18	103.87	107.79	108.04	107.87	105.99	106.09	103.2	108.71	107.89	107.02	105.77	106.53	109.61	105.92	106.24	109.04	104.85	106.04	106.71	105.72	107.61	104.31
107.29	107.09	104.36	102.61	107.04	104.42	104.52	102.86	107.22	105.89	105.83	101.88	106.76	105.26	105.93	104.76	104.25	103.65	106.22	105.97	108.04	106.68	107.97	105.58	106.92	106.36	109.07	108.44	107.49	102.45	106.3	104.37	105.95	105.85	106.7	107.94	105.47	108.22	106.05	104.43	105.85	106.24	108.78	105.36	105.86	103.27	107.15	106.04	105.13	104.28
103.06	105.59	104.37	106.71	105.69	108.22	106.58	106.58	106.89	105.76	107	103.77	105.48	107.24	106.53	105.54	105.32	105.58	105.79	106.14	106.9	106.89	105.89	102.64	103.15	105.25	103.75	105.45	105.08	105.85	103.75	103.03	105.77	104.78	104.8	106.59	101.35	106.07	105.4	104.61	107	104.54	106.25	107.74	105.91	105.92	104.61	105.4	106.46	103.5
104.41	106.03	102.46	107.37	106.36	107.13	103.1	106.43	107.4	105.54	105.63	110.93	104.51	106.27	102.72	105.19	105.47	104.75	107.39	105.46	107.87	102.35	107.9	107.12	105.18	107.64	108.15	106.03	107.04	104.98	104.37	111.67	107.62	108.7	103.19	108.32	108.5	102.23	105.99	107.61	107.29	108.95	109.87	104.96	106.33	104.95	105.24	104.44	105.34	107.87
105.22	106.51	107.89	108.43	107.63	107.21	104.83	104.71	107.1	105.16	107.62	102.92	104.82	102.93	103.14	105.11	102.92	105.64	105.94	104.19	103.43	103.75	106.6	104.3	103.11	106.8	104.41	105.19	102.85	103.62	103.33	106.47	104.98	107.8	103.75	105.03	110	106.97	111.5	105.94	105.57	106.95	106.95	104.39	106.61	105.6	102.5	106.21	106.79	102.98
105.7	105.18	107.03	106.53	105.39	108.62	106.98	106.23	105.48	106.17	105.09	105.7	105.93	107.56	103.12	108.04	103.91	106.88	105.35	102.83	105.59	106.96	103.67	105.56	107.66	104.97	104.54	104.75	107.9	106.55	103.07	104.74	109.94	106.77	106.19	106.63	107.81	104.44	103.13	108.7	107.69	104.44	105.5	106.1	105.29	105.32	104.95	104.84	105.91	105.72
106.77	106.4	108.19	108.55	107.05	106.85	104.43	106.77	107.81	104.06	105	105.83	105.36	106.29	102.35	104.81	106.85	104.55	106.4	105.39	108.31	102.76	103.29	107.67	105.23	108.72	105.53	109.76	107.9	106.99	107.77	103.67	105.55	106.45	105.24	103.88	108.28	104.96	105.07	104.3	104.43	105.34	101.94	105.49	103.66	104.94	104.57	107.8	103.64	103.34
98.823	97.524	95.909	97.09	101.26	97.791	97.767	97.855	96.851	98.639	98.298	95.227	96.488	98.605	98.33	97.625	96.916	99.174	99.038	99.776	96.717	98.414	94.226	99.205	96.82	101.55	97.671	93.606	98.515	96.762	96.347	96.47	101.02	93.807	94.495	97.946	95.311	98.313	101.42	95.365	96.177	96.394	96.633	97.896	99.434	97.972	93.231	97.608	96.203	99.006
101.13	100.21	104.93	101.2	99.681	99.872	100.13	102.7	99.694	102.04	100.59	101.04	104	101.11	100.13	99.306	99.956	100.29	98.398	100.47	101.68	97.318	103.69	101.12	99.765	100.51	102.69	100.62	97.103	98.748	100.46	101.01	100.85	100.51	100.92	100.87	98.9	96.101	100.16	98.412	102.21	99.709	101.58	101.75	98.427	101.02	97.914	102.5	97.96	99.653
108.03	106.62	103.22	102.21	102.85	102.01	105.35	102.93	104.15	105.04	103.53	103.63	105.02	102.35	103.14	104.24	108.5	104.25	105.25	102.68	103.38	108.37	107.82	105.25	105.7	106.11	109.11	106.37	104.43	107.74	101.61	104.65	103.81	106.64	105.58	105.2	106.06	108.4	106.23	104.96	106.34	104.61	103.41	104.26	103.98	105.5	109.65	104.22	108.64	105.17
110.64	111.49	111.42	109.85	111.72	110.13	112.99	109.66	111.24	110.26	110.43	108.99	108.76	111.7	110.76	111.11	110.38	108.41	109.36	107.1	107.92	111.72	114.66	110.8	109.73	111.48	111.39	112.92	110.26	111.24	111.08	109.61	110.43	107.85	108.84	112.88	111.02	108.85	114.62	111.27	109.66	112.07	112.9	111.96	110.19	110.93	111.19	110.54	112.13	108.32
106.87	106.31	107.61	106.87	111.14	105.45	108.57	108.06	106.88	106.04	107.66	106.87	106.82	107.2	105.41	106.68	105	111.08	107.47	111.13	107.84	108.11	107.92	105.77	110.01	111.45	108.91	108.53	109.47	105.54	106.76	108.37	109.45	108.61	109.52	106.64	106.92	109.87	109.12	111.12	108.24	105.7	109.98	108.05	106.75	107.25	108	107.34	106.69	104.55
109.45	107.04	108.63	110.2	109.08	108.31	112.66	106.53	110.8	108.63	106.57	108.07	111.54	106.89	109.56	107.21	107.37	106.18	105.86	108.3	109.16	108.06	106.91	108.51	103.64	105.72	106.38	108.3	110.42	108.59	111.65	109.49	109.75	107.39	108.23	109.48	108.83	108.58	111.11	109.01	105.29	107.86	108.18	108.44	107.5	104.68	108.19	107.57	107.07	110.25
108.7	106.09	108.78	108.8	105.93	107.28	107.33	107.51	105.53	105.98	105.7	106.06	107.82	108.38	105.9	106.86	106.56	102.72	105.73	105.3	104.16	104.32	105.08	107.49	103.9	105.77	105.23	104.82	108.9	104.96	104.9	105.52	106.68	105.48	105.43	108.48	105.03	104.91	106.93	104.12	102.45	105.32	105.65	104.12	106.22	105.64	103.25	108.39	107.45	107.58
107.98	108.23	108.77	108.4	108.12	108.39	108.97	106.37	108.3	105.72	105.84	107	109.66	108	111.29	108.56	105.75	108.79	108.89	107.75	110.17	110.27	111.53	109.53	110.43	109.94	108.04	105.12	106.37	107.68	106.37	109.32	110.32	106.82	106.71	110.24	108.04	107.84	106.97	106.02	106.28	104.4	107	113.02	105.54	107.82	111.65	107.16	110.06	109.58
105.81	106.48	106.32	106.25	108.04	104.96	105.67	107.46	107.25	101.81	106.72	105.61	106.73	106.31	107.01	104.87	104.33	107.18	106.29	105.65	107.44	105.74	103.89	102.81	104.32	108.96	109.71	109.69	103.57	106.99	107.16	106.72	107.48	107.8	105.95	106.45	102.63	106.72	106.1	104.04	106.81	105.42	105.41	106.74	107.18	106.81	107.26	106.12	107.38	108.25
105.94	104.98	102.82	106.25	108.65	107.02	107.11	107.24	104.72	102.54	103.81	103.95	102.44	109.03	103.28	104.91	105.77	105.62	107.04	108.91	101.87	107.4	108.37	108.13	104.45	104.1	105.69	102.47	105.5	104.45	104.99	104.63	104.98	103.42	106.29	105.53	105.5	105.46	105.1	106.66	106.23	105.57	106.12	103.78	105.04	104.13	106.48	107.35	106.57	103.7
102.74	102.31	106.87	106.24	104.37	108.2	106.61	103.09	103.96	105.42	108.07	105.22	104.51	107.6	104.58	105.62	109.1	103.47	102.64	103.64	103.5	104	107.44	104.85	107.47	104.44	105.05	106.74	106.86	105.52	107.57	108.61	107.53	103.25	110.78	102.68	106.34	107.35	108.03	105.97	105.57	103.91	105.36	105.41	103.02	106.82	102.37	107.64	104.99	106.8
108.6	107.99	109.17	107.06	107.87	108.99	107.88	105.89	106.47	107.65	105.47	107.47	106.48	107.11	105.93	106.37	109.59	107.78	108.15	106.82	108.94	108.02	105.59	104	104.76	110.55	106.69	110.15	105.27	106.7	108.38	105.82	109.99	107.24	109.11	109.72	108.13	106.72	109.97	104.48	104.88	109.18	109.69	107.69	114.73	108.59	106.5	107.53	108.9	109.52
110.85	106.48	105.98	109.66	109.14	108.55	108.67	110.21	107.91	110.03	108.4	108.03	108.97	106.37	112.86	106.53	110.7	105.82	107.23	107.72	105.93	107.53	108.12	112.34	109.54	109.3	107.74	106.91	109.05	106.58	110.52	109.03	106.05	108.03	109.89	104.7	107.94	106.56	105.26	105.81	111.24	108.45	107.61	107.04	109	107.91	110.65	109.4	108.74	108.78
107.35	108.62	104.78	109.86	111.6	106.77	105.35	111.11	103.76	107.7	105.67	104.28	107.18	106.34	108.09	110.2	108.2	109.2	105.75	107.57	107.88	105.52	104.79	104.71	105.85	106.94	108.67	104.4	103.7	108.16	104.28	105.37	103.62	106.17	108.05	107.24	106.29	109.4	110.6	107.44	106.15	106.54	107.8	103.99	107.23	107.31	105.44	103.34	109.57	103.96
104.5	109.34	105.02	107.93	106.27	106.94	104.26	105.7	106.86	105.53	106.17	105.51	109.27	105.08	106.49	105.86	102.55	105.53	104.06	106.98	107.75	108.37	105.22	103.91	102.82	105.09	105.36	108.85	105.08	106.72	105.64	109.16	106.45	104.76	106.44	107.43	107.08	104.35	103.95	105.08	107.04	102.08	103.6	105.79	105.48	109.16	105.67	107.01	104.4	107.28
107.23	103.25	103.04	105.19	107.21	104.43	107.43	105.13	103.94	104.75	108.15	104.1	105.45	107.23	103.09	107.97	105.11	105.14	105.89	105.8	106.77	104.98	106.02	106.27	105.55	103.02	104.42	107.42	103.56	109.42	104.98	104.82	104.28	106.48	106.02	103.72	107.58	109.89	107.93	106.6	109.7	102.23	104.44	104.53	108.38	107.48	107.81	105.96	105.85	107.79
109.69	104.5	105.93	107.4	104.18	110.13	106.58	107.68	107.23	104.94	107.78	104.68	106.25	102.71	107.87	105.24	104.79	104.68	106.84	106	102.62	104.63	105.89	105.08	106.54	106.8	103.63	106.83	106.08	104.71	106.49	105.96	104.81	106.31	105.91	103.82	107.76	102.91	105.3	103.62	105.75	105.74	108.76	106.21	107.42	106.68	104.51	108.83	106.69	106.97
101.41	98.549	100.32	99.911	102.44	100.56	97.891	102.87	98.817	97.463	100.95	100.74	103.31	101.95	100.11	101.52	100.95	99.722	101.68	101.15	99.826	100.87	100.27	99.21	97.825	103.02	101.66	98.424	100.23	100.45	100.09	103.48	102.3	97.148	102.19	99.176	102.42	95.889	102.75	101.75	103.44	98.194	101.74	99.372	96.649	101.9	97.875	104.4	101.45	98.861
110.93	109.42	104.31	105.24	107.45	107.22	108.09	108.7	108.33	107.95	109.28	107.51	108.72	109.35	107.83	109.3	110.94	108.67	107.66	109.17	108.31	110.05	109.42	108.34	108.38	105.38	108.35	108.05	109.72	108.65	109.65	109.05	108.45	106.18	109.93	107.48	106.56	108.49	107.61	110.01	109.96	110.92	109.95	111.44	107.64	109.24	109.04	107.4	107.95	108.66
103.67	101.36	99.934	100.43	102.44	103.18	100.1	102.87	102.31	100.43	97.846	103.26	103.84	101.61	101.85	102.7	105.77	102.29	102.69	102.53	99.801	103.73	101.92	105.25	104.7	105.8	102.67	105.29	105.14	103.55	102.09	99.339	104.02	105.39	104.97	103.88	101.96	103.4	101.09	102.34	103.81	105.5	101.86	103.32	104.63	103.56	101.35	101.33	101.31	104.63
103.82	103.63	104.16	105.12	102.67	102.39	102.58	101.88	101.13	101.99	105.98	99.229	101.97	103.53	101.46	100.93	105.99	104.92	105.19	104.15	102.77	102.06	103.59	107.54	101.58	101.77	100.64	102.8	106.39	102.98	101.31	104.63	104.16	100.07	98.47	103.47	103.17	100.58	102.29	102.43	100.26	104.34	102.03	103.07	103.88	103.85	102.26	101.8	104.12	99.737
110.02	111.13	111.66	106.24	105.46	108.67	111.07	109.01	109.86	108.74	106.88	107.36	109.24	107.67	108.72	108.64	109.88	107.25	109.43	107.1	108.15	109.04	109.04	111.17	106.09	109.79	109.91	104.77	110.33	108.16	104.98	110.91	105.31	108.29	110.25	107.55	106.32	108.76	106.5	107.18	108.36	106.94	108.47	109.41	107.48	107.35	105.95	110.06	108.7	105.97
107.65	110.93	109.19	108.54	107.89	108.31	106.79	110.56	107.17	107.28	109.86	108.64	111.04	108.03	109.54	109	106.52	108.95	106.34	109	108.23	108.26	108.83	105.08	107.98	107.21	107.74	107.98	110.32	109.38	105.89	107.59	108.55	105.62	108.77	110.96	108.16	105.49	107.64	110.04	104.95	111.31	107.58	107.96	107.72	109.11	108.9	109.71	111.46	108.42
110.26	109.4	106.81	107.85	107.23	103.6	110.75	108.74	105.95	105.78	108.73	108.81	105.18	109.28	108.65	109.93	105.09	110.56	107.54	109.72	108.73	107.94	107.89	108.23	107.03	108.93	108.19	107.3	106.8	108.63	105.48	110.09	107.19	104.76	110.17	103.73	107.71	111.29	109.52	108.22	107.74	111.45	108.18	109.44	111.45	107.07	108.15	107.3	107.58	106.61
110.44	111.97	108.97	111.72	112.33	110.72	110.14	109.56	111.19	113.66	110.36	110.32	110.04	111.11	110.97	108.09	109.82	109.05	108.76	110.94	111.14	111.51	111.43	111.05	109.97	109.49	112.4	109.74	108.42	106.39	107.63	111.28	109.99	109.61	108.87	111.94	109.27	108.66	107.82	110.03	108.68	112.07	110.52	112.13	112.12	109.09	111.17	109.06	110.92	112.25
99.659	98.277	95.342	98.399	98.09	98.466	97.943	99.719	97.661	96.01	102.01	95.311	97.294	99.375	96.296	98.004	96.873	98.023	95.902	97.175	99.754	99.016	98.169	97.913	98.403	97.988	97.673	97.02	95.377	97.989	98.734	95.644	98.332	98.223	99.201	99.831	99.449	97.246	95.456	96.384	96.844	97.811	100.15	100.37	97.733	98.565	95.661	101.68	98.87	100.79
102.13	106.21	103.47	108.24	106.85	103.27	105.24	106.05	106.87	108.51	105.64	105.29	103.51	104.38	106.45	105.3	108.75	104.94	104.08	103.16	107.84	102.61	105.99	105.83	104.57	105.87	105.91	107.65	105.01	105.42	106.86	104.75	105.86	105.13	105.67	104.71	107.38	105.67	109.25	109.54	103.84	108.03	104.72	105.69	107.29	103.51	104.63	105.41	105.84	109.56
109.17	108.06	107.12	109.5	109.61	109.16	109.5	107.63	110.42	109.14	106.82	108.04	107.6	110.71	105.71	107.37	108.98	111.33	107.01	106.54	104.99	108.82	107.16	107.79	111.97	105.18	108.82	106.73	107.98	105.49	109.19	109.68	108.2	105.52	110.53	109.79	108.47	108.18	107.43	107.99	105.96	107.56	109.99	110.9	109	110.13	106.63	108.92	106.09	105.25
104.95	107.11	106.85	107.46	106.85	108.67	106.46	107.48	107.62	104.64	106.56	106.36	108.11	106.99	107.54	108.79	104.68	107.45	107.47	108.69	108.9	108.11	105.54	106.35	106.1	108.17	104.34	108.24	106.01	105.88	108.57	106.45	106.79	105.87	107.8	107.79	105.68	105.96	109.51	105.25	104.86	106.72	106.98	108.06	103.68	106.69	104.46	108.52	104.34	104.77
105.18	109.95	107.81	107.19	108.08	109.16	108.18	107.9	107.55	108.03	109.25	107.42	107.25	110.28	106.3	106.66	106.86	108.86	109.4	107.27	108.89	110.15	106.09	109.77	109.34	106.96	109.17	107.29	110.19	108.87	107.26	108.04	105.81	105.06	108.5	110.9	110.37	109.45	110.26	108.37	108.73	104.99	109.84	109.13	109.07	107.25	110.19	106.97	109.44	109.28
109.39	111.6	110.89	108.9	105.19	108	108.99	109.6	109.95	111.29	109.55	109.64	111.52	108.84	111.78	106.07	109.54	107.11	108.08	106.58	109.95	108.61	109.42	110.01	110.98	107.59	108.45	109.43	108.19	110.53	106.15	107.95	112.45	107.03	111.01	105.14	107.06	109.69	110.51	110.35	106.19	106.66	108.79	111.23	108.1	107.92	112.65	105.42	105.74	108.09
103.43	99.377	105.26	102.58	102.71	104.01	102.52	100.7	100.06	102.6	98.205	100.27	101.24	105.07	102.99	102.55	101.95	105.52	104.47	106.49	104.6	103.29	102.6	103.47	102.38	102.95	103.78	99.925	103.08	102.36	102.46	103.85	102.64	105.7	100.28	100.96	100.51	105.32	102.47	104.69	101.94	100.55	104.32	101.48	100.04	100.87	102.48	100.89	102.61	107.41
109.65	110.34	111.69	109.75	111.04	108	113.01	110.56	112.37	113.35	108.13	111.44	109.4	108.08	106.18	113.82	111.12	108.43	110.23	109.07	108.59	108.74	112.23	107.85	110.1	111.53	108.87	108	110.48	112.53	110.71	106.56	107.91	109.15	111.62	109.87	108.84	111.24	108.86	108.71	110	110.41	109.84	111.02	108.76	112.52	109.4	110.74	109.56	113.91
106.79	108.21	103.73	105.7	110.45	106.52	106.08	109.55	106.83	109.95	111.66	103.13	108.61	110.12	107.23	107.52	109.01	107.21	105.84	105.58	107.31	109.64	107.51	106.46	107.71	108.13	109.91	106.8	109.06	109.63	102.73	109.04	108.06	108.82	109.06	108.53	107.07	108.74	108.23	106.95	107.69	109.34	108.9	105.8	105.83	108.91	109.3	106.22	111.68	108.76
109.14	108.17	106.49	104.87	109	108.9	107.74	104.93	109.67	108.68	107.73	104.82	108.27	104.88	107.71	104.48	109.47	109.36	108.26	108.78	108.51	106.65	107.25	107.98	107.29	110.21	105.89	107.81	107.45	105.2	108.01	109.24	108.19	108.17	107.18	108.79	107.48	107.64	111.04	108.63	109.76	111.38	106.86	109.28	107.99	110.58	107.15	107.6	110.58	111.68
104.52	105.13	107.05	107.17	107.33	107.26	108.36	106.39	110.15	105.76	108.41	108.73	104.12	106.84	109.08	104.03	111.67	104.12	106.95	108.24	106.98	105.24	107.49	109.57	105.7	109.88	107.29	106.82	107.84	107.76	109.94	107.4	110.56	106.77	105.75	108.26	105.52	108.62	107.81	109.69	109.19	107.87	107.4	107.35	109.54	105.63	110.04	108.11	105.9	109.01
101.7	100.71	101.89	99.386	101.49	100.87	100.33	103.45	100.92	99.211	103.64	100.22	102.47	103.97	99.912	100.52	97.671	99.669	102.92	102.51	98.819	101	101.43	103.34	98.041	100.04	99.065	102.5	100.19	102.6	98.841	103.29	102.83	99.234	99.994	100.59	101.49	104.01	99.858	101.43	99.569	101.32	99.878	98.269	103.38	99.31	100.75	99.391	99.005	99.974
98.725	104.56	101.39	102.77	105.71	103.86	102.58	98.011	104.2	103.36	102.36	101.81	101.6	101.2	99.593	101.13	104.19	102.31	102.94	102.33	102.97	106.19	103.02	102.18	105.28	102.13	101.76	102.72	103.61	103.74	102.18	100.83	105.78	100.71	101.57	103.08	103.33	104.35	104.56	105.8	101.85	99.983	98.346	106.13	104.33	103.34	108.39	100.06	104.43	100.64
108.48	108.29	106.11	109.81	105.31	108.99	107.88	108.06	106.66	108.56	107.93	110.16	112.09	105.81	109.08	109.43	112.21	110.45	107.13	109.72	108.84	110.14	107.36	106.11	107.38	109.79	111.13	107.46	106.67	107.04	111.08	109.59	106.07	104.99	108.77	108.28	108.17	111.38	109.8	107.62	108.34	109.96	107.87	111.05	107.49	106.17	109.63	107.33	106.52	107.51
103.25	101.35	102.96	100.39	100.7	100.8	98.793	97.745	98.901	98.23	97.961	97.957	100.53	99.508	100.88	101.67	100.37	99.441	102.57	99.468	103.26	101.98	100.88	104.36	100.05	99.397	96.82	99.455	101.43	101.91	103.54	99.388	99.089	100.17	100.72	99.018	100.19	97.82	99.932	97.912	102.83	99.065	100.05	102.24	98.58	101.77	103.27	100	101.57	99.478
107.51	105.76	106.98	107.84	104.32	104.97	105.36	105.31	104.22	106.97	105.76	104.34	109.28	108.45	103.34	105.42	109.23	107.92	106.08	105.47	108.09	108.32	101.28	110.34	105.2	108.12	106.01	105.8	103.96	107.03	105.99	106.98	106.71	106.53	106.61	105.87	105.18	107.9	108.87	106.93	107.02	104.25	104.2	103.95	108.09	100.45	106.53	104.95	105.85	108.24
107.94	107.43	107.3	104.44	106.84	104.24	103.31	106.01	105.69	104.59	107.91	105.92	107.17	108.9	108.75	103.63	103.25	105.66	103.76	104.77	105.22	104.37	110.4	109.47	105.16	106.03	105.28	109.39	105.92	104.96	104.91	105.77	104.43	106.01	106.83	107.01	105.52	106.09	103.94	107.64	103.06	107.23	102.03	104.12	103.59	103.76	107.52	105.62	105.87	107.48
108.77	106.25	105.84	107.02	106.07	100.25	103.79	102.85	109.42	109.12	105.56	107.56	105.78	104.91	106.39	103.68	108.38	104.64	104.9	106.8	104.56	109.47	108.24	108.24	106.53	107.79	105.02	107.03	111.02	105.29	106.14	108.06	108.5	104.4	107.29	105.15	104.48	106.91	105.11	104.24	104.89	109.66	106.11	109.2	106.23	109.72	108.36	107.72	107.45	109.01
100.01	99.389	97.744	98.954	94.098	97.825	97.112	100.25	95.608	98.551	98.825	99.021	98.482	98.783	101.1	99.207	99.139	100.53	99.387	97.212	96.146	98.703	97.526	96.829	100.55	93.484	99.81	95.613	99.62	99.677	99.803	99.131	101.12	98.979	94.989	102.44	98.003	100.02	95.33	98.942	98.708	98.186	95.787	100.7	99.315	98.744	96.086	96.36	94.999	97.13
100.13	101.97	98.892	102.69	98.584	102.46	102.42	100.16	99.402	100.91	101.46	100.25	101.76	94.488	104.27	100.47	99.653	103.4	100.57	102.43	102.52	101.29	102.92	104.91	96.596	101.45	99.915	100.06	101.71	103.77	102.78	99.824	101.75	103.59	101.51	104.61	98.045	102.48	97.435	101.96	101.39	101.11	100.31	103.91	100.57	100.54	101.09	100.23	99.802	100.96
102.21	108.32	107.58	106.86	104.6	105.85	103.42	106.02	105.18	103.31	104.41	108.3	106.28	105.66	104.81	105.4	107.98	105.88	108.5	104.08	108.13	109.51	105.43	106.88	105.42	107.41	104.91	104.4	110.02	107.27	108.47	108.2	110.45	107.93	105.99	101	107.53	105.61	107.64	106.32	106.68	106.74	105.02	106.48	105.74	107.2	106.32	105	108.35	104.65
102.65	101.31	100.98	100.45	104.29	101.2	101.22	102.06	103.43	104.7	102.55	101.22	101.73	101.22	98.433	102.67	100.79	99.869	98.859	101.27	101.28	99.636	98.944	99.234	101.05	103.29	101.81	103.76	102.58	101.47	103.47	103.27	99.129	99.312	101.13	102.73	101.35	99.178	101.85	102.64	102.84	102.02	99.553	103.06	100.65	99.732	101.33	104.7	100.96	100.19
103.51	105.79	106	101.67	104.97	103.75	105.92	105.27	109.33	102.89	102.22	104.72	101.56	104.84	105.81	106.87	108.74	103.62	107.94	104.92	102.72	107.97	103.73	102.39	106.56	104.35	106.09	106	106.45	105.21	112.15	106.71	109.53	105.22	102.71	106.21	106.05	106.67	105.58	106.46	108.95	104.4	106.66	105.68	105.29	107.08	105.74	105.96	104.79	105.48
107.4	105.54	106.73	106.21	106.58	106.47	106.89	106.88	106.67	109.87	107.01	106.96	105.75	106.45	107.06	108.84	109.8	110.66	110.05	106.64	105.99	107.67	106.28	107.76	109.81	106.18	108.1	106.19	106.32	105.03	105.23	108.47	103.32	108.51	105.21	105.42	107.17	106.74	104.64	105.65	106.94	105.22	109.54	107.41	106.71	105.33	104.73	100.54	106.54	105.98
98.149	101.55	98.185	94.759	96.452	102.34	97.654	99.236	98.132	99.143	98.12	99.601	98.708	99.462	102.11	100.1	103.17	97.298	98.105	103.28	99.877	98.027	100.89	98.269	99.591	102.18	101.06	100.35	101.25	102.98	102.91	99.532	100.22	99.081	101.33	98.766	99.114	100.05	98.7	98.898	99.284	100.48	98.483	98.523	103.34	100.18	102.57	100.72	97.114	96.936
101.43	101.36	101.53	100.35	99.295	105.48	97.699	98.304	99.092	100.27	102.33	104.46	101.61	102.69	99.441	101.38	98.922	97.397	101.74	99.342	99.188	103.2	101.27	99.942	97.88	98.441	100.16	100.53	100.06	100.56	95.025	100.84	100.29	100.89	98.537	100.36	98.061	102.46	99.388	102.87	100.7	102.67	101.34	103.81	101.28	99.527	104.56	101.77	102.47	97.895
106.11	109.51	106.18	106.8	109.59	109.03	109.44	107.3	108.44	112.72	109.4	109.57	108	110.18	108.49	109.19	106.44	106.87	107.4	107.93	107.39	107.85	107.66	103.36	110.2	107.73	108.88	108.15	111.91	108.42	107.31	107.2	110.6	108.8	109.45	107.95	107.84	112.59	109.92	108.32	110.01	105.55	109.84	106.94	107.57	107.43	108.35	108.02	106.47	110.04
104.1	103.97	103.99	104.71	109.49	107.64	106.53	106.84	104.36	103.73	107.26	106.1	103.56	107.17	106.42	107.66	108.06	103.99	104.83	103.39	104.16	105.75	103.88	105.85	105.92	104.74	108.78	104.19	104.44	103.33	106.52	103.86	106.97	108.54	105.3	105.86	107.58	103.92	109.94	103.84	104.96	105.76	108.48	102.38	103.7	106.27	105.97	103.7	105.38	109.72
108.97	113.09	108.74	109.74	109.17	109.54	107.51	109.68	106.86	112.79	105.5	108.24	108.39	108.56	107.42	109.83	108.29	109.83	110.39	111.03	111.11	108.19	108.13	109.74	107.29	109.24	108.19	110.48	110.14	109.87	107.77	108.57	107.95	106.5	110.35	107.65	109.35	111.14	108.22	109.84	111.03	107.54	106.67	109.28	110.68	107.32	107.74	108.9	109.17	106.76
108.59	111.66	112.97	113.14	106.42	109.46	106.91	110.42	110.94	108.47	113.59	110.81	110.53	108.37	110.36	113.1	109.21	112.69	111.63	110.72	108.87	110.86	109.41	109.03	112.31	110.49	110.16	114.61	109.72	109.07	110.92	110.07	108.51	113.1	109.3	110.08	107.66	113.21	111.02	107.94	110.78	111.05	110.27	109.52	111.58	107.72	108.24	112.37	114.06	106.25
108.79	106.19	106.12	105.09	106.12	104.02	106.46	105.3	102.41	105.39	104.13	108	104.71	107.32	105.03	106.51	103.97	103.66	108.65	106.73	108.05	108.2	105.97	104.12	109.66	105.74	107.55	104.21	106.17	110.01	104.48	106.41	104.2	105.11	104.37	105.81	106.12	107.07	108.63	106.24	105.56	108.73	105.52	109.37	104.81	103.63	103.82	103.74	108.99	105.42
96.542	100.33	99.177	99.581	98.602	105.3	97.953	103.06	99.911	96.775	100.91	100.22	99.992	99.578	98.293	100.16	101.78	102.26	102.69	99.614	98.927	101.98	100.81	100.5	99.674	100.61	100.47	100.86	100.72	98.182	100.6	100.83	100.74	101.91	105.4	98.165	96.625	99.76	98.437	101.47	96.139	100.87	101.14	99.588	99.979	102.53	102.75	101.17	100.15	100.69
105.88	107.25	106.18	109.28	104.92	105.81	110.19	107.31	103.36	107.37	108.56	105.47	107.73	107.23	109.23	107.11	109.04	104.57	108.54	106.06	110.73	103.12	106.09	106.53	106.5	105.23	107.28	105.44	102.16	109.56	109.55	108.32	103.36	105.97	107	106.36	107.49	105.98	104.75	103.15	106.73	106.21	106.78	108.58	107.91	104.53	105.16	105.07	106.25	103.34
106.3	106.44	106.33	104.03	103.99	105.56	107.85	105.99	106.86	107.19	109.16	103.02	106.43	108.25	106.77	106.03	107.27	107.56	103.53	104.62	107.42	105.9	103.89	104.6	103.64	103.76	101.88	106.36	105.05	107.41	106.28	106.98	105.52	106.52	102.24	106.76	103.85	105.37	105.81	104.98	105.57	103.61	106.7	103.98	104.53	100.46	105.95	105.99	105.81	104.67
99.188	100.54	101.13	97.71	100.05	101.09	97.684	101.34	98.413	98.92	101.34	100.92	101.18	103	101.36	97.89	99.237	99.026	99.021	99.588	102.21	99.303	102.07	99.76	102.45	102.74	94.088	100.06	101.08	101.19	101.03	101.35	100.53	100.74	102.18	103.93	97.87	98.556	99.617	94.493	98.232	97.569	101.12	103.22	100.58	99.292	100.86	100.77	99.783	101.18
101.38	98.885	99.625	97.97	96.8	99.292	100.61	97.055	98.985	99.723	100.41	98.524	97.92	97.62	96.779	97.848	97.626	96.839	97.655	96.445	101.25	96.301	95.653	98.751	99.317	102.08	98.493	97.832	100.45	98.775	100.21	97.875	101.45	99.063	95.887	98.074	100.15	96.275	98.036	100.15	96.512	98.537	98.982	97.337	95.024	98.295	99.902	94.772	98.822	100.57
99.233	96.94	98.015	100.18	97.851	96.964	95.914	95.093	96.847	99.187	102.62	98.184	97.979	97.742	95.489	98.037	98.665	97.51	97.88	98.575	95.106	98.509	98.521	98.174	97.894	98.886	98.179	95.334	95.377	101.64	100.3	98.252	97.212	99.494	96.479	100.5	98.374	97.862	101.09	98.196	100.79	97.882	96.752	98.686	98.516	96.937	97.6	97.483	96.85	98.035
106.65	101.98	104.92	105.31	105.05	106.07	106.65	104.29	108	105.07	109.27	103.13	106.42	106.62	105.3	105.34	107.29	105.57	109.26	107.44	108.07	104.51	102.43	106.57	105.68	105.95	104.79	107.12	105.9	106.01	104.43	108.49	106.22	104.33	108.77	107.11	108.19	104.51	109.77	104.08	105.55	104.62	106.76	107.72	105.11	107.26	106.22	104.93	103.89	103.53
100.65	101.53	100.88	100.57	98.119	100.4	102.43	98.741	99.188	102.55	99.535	100.46	100.17	103.84	102.6	98.866	97.201	101.31	100.93	97.91	103.06	101.34	102.4	98.843	98.867	99.677	100.68	98.841	101.75	100.76	99.036	101.39	101.36	99.769	104.33	103.18	100.11	104.46	101.23	99.551	100.3	100.71	101.89	100.8	99.488	99.754	100.92	99.151	102.36	99.688
105.86	110.94	104.35	110.73	103.37	104.84	104.43	104.2	106.3	106.08	107.64	109.45	106.92	109.42	104.42	107.11	106.15	107.65	105.38	104.31	107.19	108.94	104.68	107.61	108.79	108.89	104.31	108.24	107.83	106.77	105.29	106.14	108.61	104.64	107.46	107.3	105.1	104.6	108.7	107.42	110.81	102.97	105.57	107.68	106.05	107.01	105.36	107.01	106.84	105.52
104.09	106.95	104.52	104.64	108.4	109.55	109	108.46	104.07	104.65	109.75	110.14	103.08	109.36	107.08	106.73	106.61	107.95	108.09	107.09	104.87	106.26	104.55	107.23	105.13	105.34	106.01	106.79	106.05	112.55	107.66	107.53	107.66	104.77	105.22	107.98	106.47	107.85	108.52	105.73	104.93	105.48	105.22	109.06	106.87	105.56	107.58	107.77	106.62	109.51
99.736	98.958	98.541	97.752	96.064	100.3	96.385	95.555	97.283	97.833	101.28	100.72	101.81	94.345	95.675	95.556	95.844	95.908	98.708	100.52	96.096	96.074	96.49	98.875	95.963	98.653	98.107	96.641	97.021	97.197	95.098	100.97	100.91	94.631	96.87	100.52	98.843	97.509	99.804	95.679	99.927	99.12	97.024	98.767	99.864	95.758	97.136	96.212	98.047	96.854
107.72	107.01	106.76	106.21	109.27	104.64	109.84	110.27	106.78	106.32	107.14	109.17	106.66	107.43	103.92	105.23	106.09	107.73	105	103.61	108.13	103.55	107.68	106	108.77	104.57	105.89	109.54	106.42	105.18	106.47	105.97	110.12	105.04	105.08	108.34	107.51	104.87	106	107.2	102.18	107.25	106.69	106.36	106.23	104.33	107.45	103.15	102.12	107.95
108.31	108.69	104.59	108.78	110.87	111.77	108.59	108.71	109.04	106.18	109.86	104.52	105.12	104.29	105.01	106.28	108.02	109.31	111.28	105.74	105.38	108.96	105.66	109.84	108.89	110.6	110.33	110.85	109.86	106.84	110.61	113.22	107.24	108.44	110.81	108.51	106.6	106.06	110.51	107.76	108.88	111.37	109.07	108.89	108.36	105.89	108.21	106.35	108.8	108.19
103.92	103.06	106.95	105.4	102.46	106.54	104.6	103.92	103.34	105.74	106.21	103.75	105.76	107.63	105.05	106.62	105.02	104.3	110.27	105.09	102.95	105.8	107.25	104.9	102.41	103.28	105.96	104.04	105.55	109.49	104.46	106.33	105.05	105.75	104.92	107.06	106.79	105.8	104.02	107.05	104.53	106.38	107.99	105.05	106.1	104.98	107.56	107.17	105.65	105.72
108.02	114.33	113.61	112.1	109.49	107.98	107.94	109.09	113.16	108.16	112.36	112.79	111.89	107.74	110.45	112.5	110.57	110.07	112.59	109.03	110.27	107.04	112.71	108.77	108.48	111.39	108.8	109.78	111.75	111.7	110.4	110.6	111.88	111.58	112.89	108.85	109.24	110.81	110.69	110.98	109.68	112.21	111.14	113.31	112.07	108.23	111.7	110.46	113.07	111.17
111.11	104.01	109.31	110.79	107.38	107.56	109.79	105.64	109.72	105.82	104.81	110.03	111.87	109.98	113.22	109.66	106.61	105.4	108.66	108.74	109.3	106.57	109.91	108.7	109.2	106.49	106.63	106.45	108.51	104.01	107.83	106.9	108.21	109.48	106.2	110.02	110.31	108.12	107.43	108.8	110.69	107.78	110.22	105.98	112.12	108.61	111.33	106.51	108.7	108.6
105.74	110.03	107.72	108.04	110.5	110.1	107.95	108.87	109.11	108.73	106.79	109.91	105.81	106.66	103.68	109.09	106.91	110.24	107.15	108.65	109.65	107.81	112.49	107.53	108.69	108.12	108.67	108.85	108.96	108	107.59	107.77	107.8	108.56	107.93	108.33	106.39	110.24	107.43	107.95	111.36	110.95	110.66	107.6	108.11	108.25	108.57	109.31	108.33	107.5
110.44	110.16	107.18	110.26	109.71	107.74	108.83	105.04	106.46	109.49	108.94	107.17	109.74	108.89	108.75	111.98	108.77	104.92	108.83	111.6	104.27	110.72	107.83	108.48	107.83	107.57	108.94	108.46	106.55	109.98	105.22	106.32	107.45	107.34	111.58	106.44	109.76	109.13	107.81	106.04	107.94	108.47	107.9	105.56	110.52	104.9	110.28	108.56	107.68	109.16
99.109	96.428	97.42	96.166	99.467	98.539	98.602	98.01	101.02	96.185	98.949	100.1	96.718	100.77	94.837	95.836	100.35	96.774	99.316	98.192	98.55	98.779	97.732	98.636	96.849	97.468	99.073	96.353	100.92	94.778	97.724	96.434	97.27	96.09	102.46	98.328	95.879	96.682	97.352	98.028	99.828	97.068	96.73	97.333	97.72	95.663	96.132	96.914	98.47	97.7
111.24	110.16	112.02	109.85	112.36	109.02	112.33	110.86	110.54	112	108.35	108.83	112.37	110.15	110.13	107.49	109.38	112.23	110.09	111.13	107.74	110.46	112.23	112.07	112.08	111.08	109.91	109.78	108.98	110.13	112	112.33	110.1	109.21	110.04	112.77	110.38	109.75	110.77	110.11	106.93	110.4	109.11	109.36	110.44	109.73	109.94	110.85	111.12	110.45
105.96	108.57	105.63	104.92	106.1	105.06	105.3	108.02	104.42	104.28	106.74	106.01	105.67	102.91	104.23	101.81	107.33	106.9	107.91	105.37	103.39	104.91	106.09	104.53	105.33	105.2	105.51	109.11	106.81	108.43	104.99	105.38	106.04	108.69	102.04	108.15	105.61	104.78	105.67	106.99	105.16	104.25	105.12	107.12	105.11	103.66	105.34	107.25	109.13	106.83
97.77	98.036	97.374	98.323	99.085	94.146	97.928	97.375	99.222	98.648	98.175	96.168	97.409	97.395	96.366	98.401	99.35	96.446	96.08	96.507	97.912	96.878	96.527	102.61	97.979	101.74	99.872	96.524	99.281	97.366	101.51	92.129	97.106	96.233	99.928	99.104	96.442	100.68	98.165	97.484	98.998	98.914	99.592	98.583	100.23	95.951	97.492	95.426	100.32	97.729
97.642	98.42	98.872	98.906	99.548	99.269	100.26	97.509	97.865	98.948	96.498	100.6	97.569	98.586	98.697	99.126	100.23	97.712	101.47	100.58	99.009	101.08	100.67	99.629	101.67	101.75	95.95	97.702	101.18	99.959	99.091	99.015	101.85	98.41	97.44	96.393	100.73	97.774	101.09	99.153	95.298	98.661	101.09	97.044	101.24	99.765	102.94	100.37	98.633	101.61
106.45	104.98	108.6	104.19	103.82	106.45	107.49	106.28	105.57	106.79	103.37	102.36	104.94	108.09	106.82	104.06	106.99	105.6	103.68	105.87	107.41	106.8	103.42	106.36	100.55	105.84	105.53	106.25	107.31	106.03	108.56	107.96	108.8	104.89	105.7	105.77	106.54	105.99	103.26	103.29	103.62	107.1	104.38	104.86	106.49	104.16	105.47	106.79	107.31	103.67
98.088	99.76	99.472	101.42	100.39	97.574	100.45	101.15	94.791	98.938	99.109	96.608	99.099	98.918	96.328	97.179	96.731	97.066	99.199	94.251	97.058	98.55	98.672	97.955	96.405	96.635	96.621	97.897	96.745	98.731	98.536	98.523	97.428	99.565	100.43	96.585	99.759	96.663	101.49	101.14	98.333	101.12	94.994	96.116	98.936	96.648	97.803	99.908	96.488	96.308
106.13	106.09	104.06	102.84	101.81	102.89	105.71	109.09	102.6	107.78	106.58	105.54	104.74	106.88	106.01	109.5	105.4	103.54	103	103.45	108.05	105.99	106.15	106.11	107.89	107.09	106.8	105.35	105.65	105.14	105.18	104.69	105.28	104.71	105.12	107.08	106	107.85	104.23	105.52	107.39	103.41	110.67	107.29	102.7	108.54	104.97	105.83	106.15	103.36
106.46	104.34	106.31	106.51	104.19	104.68	106.06	105.68	108.96	103.27	106.4	105.52	104.81	109.19	107.82	105.3	105.07	107.67	105.44	107.54	104.23	107.08	105.6	106.39	107.46	107.43	105.02	105.95	106.63	106.37	106.49	107.84	102	106.66	106.92	106.48	107.13	105.04	107.05	103.89	106.59	104.87	106.41	105.15	105.99	106.29	108.95	105.92	106.02	107.58
97.923	101.53	97.712	97.315	102.13	102.96	101.03	100.93	98.025	103.62	101.13	99.608	100.51	102.58	98.932	99.294	99.225	100.83	100.51	99.296	99.098	99.322	103.34	102.07	100.97	102.38	98.454	102.27	99.976	101.35	101.1	100.35	99.762	102.53	100.11	102.43	101.11	99.122	96.876	98.277	100.04	101.69	102.89	100.75	101.36	98.426	100.64	97.837	99.658	101.78
108.97	111.94	109.51	108.83	112.3	109.02	110.64	113.66	108.48	112.38	110.02	107.13	110.39	110.81	111.46	110.22	111.26	110.89	113.75	109.83	108.44	109.14	107.86	113.51	110.59	111.45	110.77	109.04	110	109.49	111.84	111.38	109.27	108.04	105.69	109.89	108.31	113.32	111.8	110.77	111.85	113.25	111.35	110.15	110.37	108.88	109.43	112.7	109.66	112.2
108.35	109.05	112.12	108.04	103.75	107.45	109.48	106.32	104.72	109.36	109.13	107.98	108.46	104.67	108.33	105.66	108.35	109.38	109.32	107.52	106.47	109.83	106.69	109.36	106.39	105.42	108.63	108.42	107.54	110.21	107.01	108.8	105.98	109.91	110.2	110.04	106.85	107.08	108.56	106.33	108.02	104.8	105.96	107.13	107.48	106.66	104.32	106.81	106.09	111.23
102.33	106.06	105.51	102.67	105.36	104.36	107.08	106.08	103.58	104.15	106.56	106.13	105.5	104.49	105.04	107.36	107.27	107.98	103.59	103.9	105.73	106.03	101.96	106	105.62	105.88	102.31	106.67	105.21	104.73	105.9	107.83	104.93	103.56	106.1	108.06	104.8	108.01	100.73	109.15	106.99	105.34	106.22	106.33	104.75	106.55	106.42	107.88	106.72	103.64
104.17	105.18	103.34	107.16	106.94	104.16	105.54	104.38	107.01	105.84	104.97	103.74	107.45	103.6	106.33	105.82	106.09	105.97	104.35	105.56	107.25	104.35	103.25	106.09	104.25	107.34	103.6	106.28	104.03	106.73	107.17	105.04	105.77	107.66	106.09	109.36	105.05	104.5	109.06	105.04	106.46	104.7	106.14	106.03	107.91	106.93	109.94	105.18	107.54	105.66
99.97	97.866	94.966	98.627	100.16	97.624	97.034	100.12	96.426	99.024	99.651	101.26	99.285	96.896	97.19	98.413	98.862	99.223	97.199	95.246	99.717	96.289	98.015	100.59	98.22	96.867	99.18	98.125	97.307	99.587	99.61	98.328	94.031	100.71	99.22	100.47	99.723	101.31	101.01	100.09	99.096	96.049	97.182	95.697	96.869	99.718	99.622	97.56	99.341	97.673
106.42	106.17	105.73	106.63	105.51	102.42	105.6	105.49	104.78	105.29	102.26	103.21	104.2	106.58	103.26	108.87	107.24	107.21	106.82	109.07	105.47	105.26	105.13	106.42	104.76	101.29	107.51	103.29	108.67	103.56	105.69	107.7	106.24	103.25	102.82	105.58	108.38	105.02	103.9	105.24	104.82	107.93	106.37	104.8	102.03	104.38	103.25	104.16	107.07	107.56
98.215	102.88	100.17	100.78	100.78	100.65	100.33	100.82	101.63	100.47	103.9	105	100.83	102.8	100.75	97.868	103.23	99.318	103.34	99.213	100.27	98.516	98.724	99.913	100.89	102.64	99.541	101.06	101.17	100.86	101.69	100.34	99.943	100.84	100.12	100.4	100.31	101.79	99.306	101.69	101.23	100.82	100.63	103.74	100.42	101.32	98.413	101.25	97.671	98.166
109.73	108.71	105.69	106.13	104.89	107.65	104.89	106.23	103.6	108.82	107.61	109.12	105.41	104.53	104.33	107.19	106.95	109.31	105.17	104.41	106.91	104.94	105.22	105.76	103.95	108.85	102.88	103.23	107.91	105.64	107.17	110.62	107.98	106.78	103.4	105.78	109.8	106.53	106.34	105.69	106.81	104.31	106.25	108.75	107.43	104.51	104.8	109.44	105.45	103.89
111.1	106.34	110.17	109.38	106.71	109.1	109.56	109.26	110.17	107.89	107.47	108.55	109.17	109.86	109.26	109.39	107.38	108.5	106.09	106.82	106.39	108.67	107.09	110.19	106.63	111.13	108.16	106.77	104.25	108.99	109.5	109.82	105.66	109.54	107.35	107.84	109.25	106.13	109.65	110.27	106.67	108	107.24	107.39	109.24	107.39	109.8	105.41	108.9	107.73
100.27	98.615	101.7	95.908	101.19	100.82	99.724	100.65	100.65	101.01	99.092	100.99	99.73	99.406	97.351	101.66	102.66	99.554	101.58	101.67	100.92	101.28	101.23	102.16	99.129	101.24	99.685	101.28	98.052	100.7	102.34	98.937	99.76	103.93	100.93	100.15	99.983	100.79	103.02	99.748	102.66	100.78	99.45	97.833	101.82	102.33	99.578	101.96	101.02	102.98
110.52	109.82	111.53	110.11	110.19	109.39	108.07	111.04	107.81	108.56	107.83	109.19	105.8	107.94	107.04	108.25	108.75	109.23	110.19	107.23	109.75	107.27	108.79	108.86	107.71	109.78	111.02	110.52	106.05	108.55	109.54	107.38	110.87	108.74	105.4	108.59	106.15	106.19	108.41	108.97	107.42	108.97	108.64	109.23	108.27	108.88	108.57	106.66	106.18	110.3
99.395	97.043	99.519	100.11	97.765	96.942	101.07	100.23	98.859	97.43	99.446	98.068	99.931	99.342	95.503	98.757	100.23	99.932	98.917	94.749	98.483	98.211	101.73	98.789	98.119	100.98	98.225	100.16	102.33	101.64	98.813	96.905	99.396	96.747	94.785	100.71	97.955	102.13	97.415	96.299	99.901	99.166	98.987	99.327	101	96.202	96.782	97.435	97.086	101.1
107.1	106.61	107.03	107.86	105.81	105.69	104.85	107.06	104.78	107.34	107.96	108.39	106.22	104.86	107.63	108.97	108.58	109.9	106.31	106.51	102.04	107.67	104.03	106.89	103.56	106.26	103.52	107.73	107.89	105.79	107.52	107.35	108.61	103.32	105.51	107.56	104.21	104.89	109.48	110.27	105.48	103.3	106.13	105.39	108.55	104.56	107.33	110.24	105.58	107
101.87	103.89	100.44	104.45	99.224	101.98	99.832	99.822	97.651	101.72	101.68	99.188	102.76	99.268	101.48	100.38	100.28	101.46	99.263	99.965	98.581	98.33	98.028	100.37	103.33	103.3	101	99.768	101.33	96.125	99.863	100.74	103.99	100.92	99.873	102.41	101.14	98.694	99.69	101.43	102.09	97.285	103.23	98.648	100.37	102.94	99.271	100.44	101.81	98.507
99.494	97.685	97.114	100.31	92.877	94.855	98.986	99.202	97.256	98.892	98.887	97.069	94.986	95.33	97.116	98.1	93.564	100.57	95.311	94.144	99.426	93.903	99.433	97.79	99.531	96.786	96.813	99.151	95.754	96.3	97.538	96.847	98.066	98.822	97.08	95.099	97.643	96.349	98.584	96.379	97.149	98.176	93.595	95.435	97.929	96.789	100.26	98.04	99.926	97.717
103.9	107.09	105.67	103.31	103.62	103.78	103.24	106.96	104.48	107.56	101.08	106.5	106.58	105.77	104.29	102.4	104.05	102.07	106.29	106.1	107.06	103.99	104.27	106.69	107.02	106.7	106.65	107.28	106.16	107.05	107.47	104.41	106.06	103.58	107.25	102.23	104.48	108.37	104.95	104.67	103.18	110.36	103.01	107.93	105.28	105.3	106.32	106.82	105.62	104.53
101.46	105.36	105.07	102.97	103.5	107.04	106.84	104.4	105.33	105.67	104.52	108.52	105.43	107.93	102.03	103.37	105.65	107.09	106.4	104.25	105.84	107.16	103.74	102.85	102.68	107	105.9	105.57	105.98	107.18	105.44	105.84	110.13	108.43	102.92	105.14	103.82	105.71	105.48	105.18	102.64	104.88	107.94	105.69	105.68	106.04	107.13	105.66	103.83	105.63
106.7	109.19	108.74	109.57	108.02	108.47	108.03	108.31	106.75	107.15	106.22	106.61	107.98	110.59	110.8	110.85	107.04	108.45	108.69	107.39	109.29	106.7	111.19	108.72	107.6	110.93	108.69	109.42	107.75	111.42	109.57	107	108.21	106.3	109.51	107.42	108.24	105.14	109.22	108.1	108.35	109.19	108.13	109.85	107.23	106.9	107.87	108.06	114.4	107.99
107.47	107.23	108.24	107.46	106.54	109.75	105.54	106.95	110.42	110.44	105.99	106.82	107.97	108.54	108.89	106.54	106.69	112.82	108.34	110.44	108.05	106.46	111.25	105.61	105.45	111.1	110.18	109.39	107.86	106.03	106.2	107.9	108.39	111.23	110.16	107.94	108.72	109.27	107	106.7	111.17	110.22	105.62	105.5	109.17	105.54	106.63	105.97	108.39	109.34
97.483	100.94	98.35	96.805	101.34	95.553	99.493	97.31	99.632	99.445	97.735	99.195	97.987	100.46	98.836	99.904	100.39	97.406	102.18	99.212	95.123	96.26	98.391	98.709	97.569	97.294	98.529	98.126	99.293	96.869	99.016	99.322	98.206	96.747	98.482	97.019	98.099	103.57	97.559	97.456	99.156	98.034	96.37	99.116	96.197	100.21	96.708	99.961	95.692	98.498
99.007	102.29	100.5	99.78	99.701	99.53	98.676	100.19	98.63	98.559	99.247	96.522	97.501	96.547	99.295	96.377	97.178	95.863	98.265	97.377	98.963	97.177	101.4	101	97.447	95.673	96.063	98.43	99.539	99.026	101.85	97.171	98.337	100.18	96.807	101.56	100.18	99.283	96.244	99.493	97.666	97.479	99.429	98.489	100.27	100.54	97.685	101.87	100.02	99.846
106.29	108.78	107.92	105.89	105.26	106.62	103.31	106.12	107.9	103.72	104.37	102.26	106.05	103.11	105.01	106.97	104.11	106.3	110.01	107.2	107.22	106.66	106.61	108.51	108.68	106.36	107.71	105.32	105.43	108.97	104.06	105.98	104.5	106.46	106.48	106.83	104.07	105.15	106.54	104.27	106.24	105.45	104.19	103.72	104.48	107.14	108.31	104.56	103.76	105.61
100.57	108.33	104.62	104.17	106.9	108.23	105.96	107.08	106.65	103	102.06	106.13	104.42	109.08	104.49	106.37	104.13	102.57	105.31	104.32	104.91	103.44	105.51	101.65	106.69	99.207	104.83	104.64	104.44	106.29	107.01	106.91	104.72	107.31	105.6	104.71	104.35	104.23	107.36	104.76	102.34	107.71	105.76	106.92	106.13	101.45	107.21	105.92	105.19	106.8
105.86	108.47	107.08	107.36	106.09	108.24	106.16	104.65	105.01	103.73	106.88	108.37	105.25	102.98	107.83	109.13	107.3	105.93	108.6	105.26	109.4	102.99	107	106.57	104.75	105.69	107.1	105.6	104.07	105.14	106.7	106.33	107.39	106.09	107.27	106.94	104.15	105.85	106.86	104.57	105.82	108.56	108.78	105.99	104.15	107.13	109.25	105.98	106.47	105.87
105.33	108.67	104.71	102.12	106.19	105.87	105.68	106.88	106.82	106.74	105.71	104.16	105.53	104.86	106.37	104.08	106.91	104.05	100.34	104.59	102.76	102.51	102.3	104.53	106.59	104.4	105.74	105.34	105.14	104.71	105.71	104.86	107.91	107.37	106.26	101.36	107.99	105.17	103.44	106.25	105.31	104.19	104.16	106.78	106.18	104.65	105.75	107.66	105.61	105.92
108.1	104.8	109.24	105.43	108.99	106.42	107.4	105.49	106.32	108.8	103.47	105.13	106.15	104.26	106.08	107.26	105.65	103.42	108.99	105.23	105.94	106.09	106.83	106.04	108.79	105.44	107.37	106.94	106.49	107.6	107.56	108.33	109.82	108.66	105.31	104.49	107.92	106.63	106.36	103.51	106.01	109.97	107.05	105.48	106.96	109.01	107.36	105.29	106.12	107.63
105.46	106.33	106.18	105.85	104.63	106.87	105.86	106.03	105.37	109.46	105.44	107.89	106.84	104.78	108.09	106.41	108.25	105.15	106.82	108.23	103.91	105.45	104.4	106.6	109.3	103.66	105.77	106.36	107.35	105.56	105.17	105.6	105.58	105.74	107.5	103.09	108.01	106.63	108.15	104.99	105.95	106.12	106.66	105.54	106.12	102.82	106.85	101.01	107.61	106.36
[truncated: 649 more rows]
[truncated: 150 more columns]
