# Supplementary material for: Genetic dissection of main and epistatic effects of QTL based on augmented triple test cross design
Source: PLoS One. 2017 Dec 14;12(12):e0189054. doi: 10.1371/journal.pone.0189054 (PMC5730204; doi:10.1371/journal.pone.0189054)
Supplement: S10 Supporting Information — (ZIP) [file pone.0189054.s010.zip › z6_1800_0.5_5.csv]

106.71	106.73	103.17	104.99	106.73	101.8	105.46	101.5	102.17	109.54	109.39	101.36	103.42	105.42	104.1	102.2	101.89	104.29	105.59	105.23	103.51	105.72	101.35	104.96	106.28	103.14	107.56	101.96	105.1	106.01	104.89	101.47	108.36	108.53	102.85	109.56	110.02	105.19	104.91	104.34	106.41	103.2	106.31	105.12	104.47	105.01	103	108.2	105.02	104.46
109.75	103.96	105.04	107.61	104.07	108.42	109.41	106.15	108.24	112.58	110.07	101.36	101.56	108.98	106	108.89	107.51	106.94	104.1	108.28	105.35	105.71	107.48	111.39	107.42	104.31	108.31	106.76	105.66	103.48	107.84	105.66	102.45	106.5	105.71	103.98	108.43	106.97	108.84	111.45	107.78	104.99	107.16	105.85	114.02	106.26	107.69	104.83	107.46	105.05
99.053	101.01	97.113	98.226	98.097	96.848	99.423	101.11	98.762	99.944	101.01	95.265	95.864	98.53	96.625	98.674	96.525	102.94	97.947	100.17	98.545	101.02	96.891	98.929	97.038	99.52	97.328	95.781	98.105	96.777	94.738	99.258	99.391	93.861	98.789	96.665	95.514	99.703	95.279	96.69	92.675	102.89	93.835	103.53	100.04	93.355	99.144	93.654	97.236	100.2
102.97	108.15	104.63	112.41	106.9	109.57	103.83	103.8	109.05	107.26	102.1	105.93	102.79	103.43	101.41	106.02	103.64	107.61	106.54	111.86	101.87	107.05	102.6	103.77	104.46	105.35	103.92	108.83	103.95	103.43	102.77	106.24	103.7	102.32	105.56	107.68	105.8	102.75	108.83	102.4	110.75	103.45	105.98	107.04	102.65	104.22	108.63	101.19	102.69	106.6
101.78	110.23	108.09	108.07	102.68	105.72	105	104.43	102.44	106.95	104.95	106.12	107.93	104.8	103.1	105.6	105.59	101.39	107.65	101.56	104.32	104.75	107.58	106.87	101.17	100.46	108.77	105.75	104.64	106.16	100.67	108.72	108.25	106.95	107.35	106.54	106.78	101.81	102.89	106.59	107.01	110.34	103.85	107.12	101.87	105.95	106.06	109.41	106.4	108.14
107.34	102.29	106.62	105.97	110.49	106.63	106.09	107.9	107.1	105.8	101.53	102.79	110.76	103.75	102.82	108.85	104.29	105.01	106.98	103.33	102.59	104.94	107.76	108.47	107.49	106.98	108.74	105.66	109.65	108.21	103.42	106.45	103.41	103.07	108.37	106.48	105.36	109.59	103.21	104.95	103.44	102.28	107.05	104.09	107.06	107.48	106.9	105.5	107.43	107.05
105.69	102.58	104.69	106.08	111.84	108.12	103.7	106.88	107.58	109.82	106.27	104.52	105.55	103.26	104.89	109.05	104.39	100.73	105.77	105.11	101.92	102	104.83	105.47	110.03	102.67	106.94	107	106.13	106.54	107.58	103.68	107.67	103.55	105.12	107.05	103.06	105.48	107.13	106.83	106.47	104.87	109.35	107.29	104.04	102.82	106.1	105.76	105.05	102.94
93.625	96.197	96.372	99.743	99.738	98.207	99.915	98.228	98.835	96.608	96.278	96.576	97.867	99.598	101.39	99.313	95.734	96.902	96.926	96.688	98.676	97.229	95.907	95.045	100.86	99.262	96.417	95.742	96.216	97.882	99.203	100.24	96.938	95.06	97.484	97.395	99.124	100.07	95.758	93.864	100.63	98.514	96.112	97.18	97.696	101.27	98.873	100.4	97.619	95.484
105.05	107.13	101.54	102.52	106.9	107.5	107.85	109.84	108.14	105.98	103.81	109.99	105	109.53	106.16	108.34	106.61	108.15	110.41	105.5	109.05	108.4	109.95	104.79	106.92	106.99	110.51	110.86	113.18	106.81	106.39	102.76	109.67	103.45	107.17	103.29	106.66	107.53	106.66	110.01	107.83	108.92	104.31	105.64	108.92	106.77	107.11	107.8	105.67	105.33
107.95	105.67	104.59	104.97	106.26	104.51	103.74	105.11	106.96	106.97	107.12	105.53	105.84	107.27	102.63	105.32	107.85	107.37	105.56	103.6	107.68	103.16	102.77	104.41	104.99	108.59	107.89	105.36	106.65	106.24	105.42	109.9	107.15	106.86	106.13	105.72	104.09	105.53	109.52	109.99	101.14	104.75	104.97	105.03	103.46	109.28	106.5	107.04	105.64	107.27
104.23	110.16	106.89	104.73	102.69	107.75	106.08	102.96	106.95	108.33	105.95	99.931	102.64	105.72	111.11	106.71	105.6	108.23	105.14	106.54	108.68	108.76	99.686	104.31	106.14	104.76	102.92	103.91	103.68	108.26	106.6	106.53	101	106.6	105.64	104.18	106.64	103.2	101.11	111.73	108.82	98.895	108.42	102.42	106.77	107.82	101.5	110.07	103.42	104.29
109.51	105.79	109.33	108.48	104.65	107.99	102.53	106.33	106.37	110.56	106.17	110.68	104.25	104.8	106.86	107.32	108.78	101.53	107.86	103.05	100.32	107.64	107.51	105.49	108.71	105.97	105.07	107.56	111.23	107.14	109.03	107.27	111.14	104.22	103.61	102.24	107.34	109.47	108.62	108.69	105.72	106.74	111.03	108.78	109.02	103.15	105.42	101.87	107.48	110.49
107.14	108.97	108.93	113.01	106.7	104.86	105.75	110.88	107.16	107.69	105.56	110.21	110.67	108.34	110.71	108.79	106.25	109.93	109.9	109.53	109.74	111.36	106.29	105.61	111.02	102.14	105.51	105.88	104.8	111.67	108.82	111.18	107.75	113.59	111.84	107.04	105.58	105.35	109.22	104.26	110.62	106.03	103.96	109.9	110.87	107.45	111.51	110.73	108.33	107.64
103.85	98.54	103.32	99.372	97.895	102.2	97.848	100.63	100.44	98.227	100.9	100.41	99.523	101.2	99.335	98.96	101.92	99.585	103.46	97.079	103.81	100.51	102.08	100.42	100.22	99.668	99.009	104.18	103.96	100.7	97.347	101.89	99.51	95.827	98.052	96.827	99.462	102.97	96.221	101.02	101.33	101.08	99.086	100.1	98.55	98.374	98.043	98.655	102.54	97.809
106.31	105.7	108.22	107.39	105.45	103.91	102.45	106.84	108.84	105.15	108.48	107.53	107.03	110.3	107.76	105.97	105.03	103.35	108	104.6	101.55	110.72	107.12	104.84	106.85	105.66	106.43	105.37	109.2	110.94	109.01	108	107.71	106.79	104.47	106.3	105.48	110.9	106.63	110.86	106.68	109.3	107.99	111.19	109.16	109.26	112.35	106.62	105.09	108.88
108.42	99.642	109.73	104.8	102.39	100.6	102.1	107.59	107.75	104.76	105.06	109.23	104.59	102.61	105.55	108	99.943	106.65	100.05	105.1	107.05	104.09	103.54	106.2	106.11	103.82	107.34	111.38	104.66	109.15	105.96	103.54	104.78	106.11	107.65	109.8	107.45	105.93	106.41	107.87	102.54	110.19	106.95	108.52	102.62	103.23	106.42	109.22	103.19	108.29
97.045	97.81	100.68	99.503	101.08	99.67	98.645	105.34	104.31	99.28	100.7	99.106	101.18	99.862	97.775	99.596	97.769	103.17	101.96	104.79	100.45	100.13	102.03	104.73	101.26	107.17	104.62	98.311	95.771	101.73	102.88	99.293	100.26	99.225	101.76	103.7	105.66	97.949	107.62	98.52	102.93	97.774	102.84	100.65	103.56	98.319	96.866	101.91	98.249	97.311
101.18	106.82	104.13	103.07	104.48	104.98	105.1	107.22	109.42	101.8	105.21	107.45	107.37	104.34	102.93	107.03	102.55	105.54	106.81	107.87	106.25	109.23	103.74	105.9	106.35	106.23	105.94	106.94	104.15	105.31	101.9	104.85	106.79	101.28	107.87	108.33	104.26	105.68	108.24	109	105.15	111.1	100.63	106.71	106.51	101.18	106.22	105.27	102.82	105.12
100.51	103.92	103.8	102.73	99.642	101.89	101.82	102.8	100.17	99.315	101.95	101.06	103.81	101.32	100.96	94.462	96.583	96.342	101.73	104.25	95.318	105.56	99.795	97.945	103.67	102.44	100.34	104	103.34	99.523	104.16	102.94	101.53	100.28	101.45	97.476	99.428	99.42	100.87	98.96	104.72	99.12	101.06	101.57	102.1	98.831	100.01	103.86	99.21	100.62
107.83	107.59	105.3	108.92	104.77	105.5	107.85	103.7	107.24	106.04	102.22	105.04	104.72	107.38	106.24	102.98	102.71	100.91	107.6	108.38	104.12	105.44	108.64	101.37	103.68	105.02	102.98	105.1	106.72	107.65	107.55	105.74	101.39	112.24	104.96	104.21	107.68	104.96	105.45	102.34	106.52	102.17	103.29	104.51	107.59	104.81	107.09	107.01	109.35	104.41
99.566	99.546	96.432	100.45	98.659	94.656	100.47	95.432	97.774	99.074	96.993	96.159	95.423	101.72	97.329	95.974	98.526	98.433	98.026	93.76	98.176	99.534	99.234	94.864	100.01	95.565	101.85	99.334	95.869	100.13	94.168	101.78	95.887	101.63	100.79	96.561	99.18	102.05	101.03	96.434	97.034	95.391	95.603	95.911	98.448	100.51	100.4	99.863	98.14	99.438
97.324	104.07	100.86	103.17	97.205	98.554	101.84	100.22	102.81	100.08	99.945	101.09	99.448	102.06	106.8	102.12	102.46	100.82	102.92	96.201	100.64	102.02	100.2	97.645	101.21	103	99.285	102.97	100.22	105.88	100.37	102.86	103.17	101.97	104.29	107.05	98.979	100.06	102.71	101.6	98.218	100.61	100.49	101.28	96.875	103.85	100.16	98.263	97.701	100.65
112.82	106.12	102.04	105.23	104.86	106.2	105.83	106.38	108.61	102.54	106.06	103.5	105.44	105.43	103.02	103.85	102.89	108.17	103.37	102.6	105.51	100.51	106.54	107.64	107.69	104.31	104.65	108.38	105.55	107.85	105.84	105.39	104.41	107.68	105.13	109.22	105.23	106.39	109.33	108.96	104.16	102.57	106.91	105.82	104.7	107.58	107.5	103.17	105.21	103.01
111.7	108.78	109.91	107.92	110.93	108.26	105.4	105.42	105.39	113.44	106.09	112.59	109.26	109.8	104.46	105.74	105.88	110.36	107.99	107.24	109.72	107.19	108.66	108.39	108.68	109.32	105.54	109.82	110.32	105.04	109.44	113.75	109.71	110.88	108.08	103.9	108.18	106.6	107.62	107.19	113.99	110.77	112.26	102.98	108.67	108.89	111.27	106.8	107.82	111.42
106.92	110.25	105.61	109.65	107.72	112.54	108.22	105.15	108.98	108.3	111.89	110.65	109.33	106.83	104.47	106.05	107.17	109.72	108.38	107.06	107.48	106.18	108.34	107.75	106.26	107.3	109.08	107.29	110.33	108.88	113.03	105.12	110.11	112.54	110.34	108.91	110.61	108.73	109.7	108.65	107.58	109.84	106.18	113.97	109.99	106.6	108.88	112.48	109.1	106.58
107.04	105	109.59	106.95	102.39	105.08	107.11	103.74	105	106.4	108.58	106.01	107.68	105.9	104.37	107.63	108.96	103.88	102.96	105.81	109.19	106.17	107.22	108.06	106.35	110.37	107.92	109.43	110.79	111.87	102.52	104.03	105.73	108	108.55	110.43	105.3	106.84	107.21	104.43	103.23	109.73	106	109.64	105.03	107.08	105.14	107.96	104.66	108.16
97.439	97.008	98.706	98.908	97.928	104.76	97.396	97.268	98.523	97.903	97.028	102.34	100.43	94.693	97.524	98.687	97.891	96.927	100.89	100.36	99.091	99.913	96.332	99.051	94.864	96.666	102.81	99.824	94.156	99.251	101.4	102.46	97.929	100.41	100.97	95.815	96.462	94.471	93.899	96.63	98.375	99.326	94.951	97.08	104.9	98.834	96.787	98.161	95.824	105.24
98.1	100.43	94.937	94.93	96.331	98.496	96.568	97.452	94.572	99.22	100.23	103.84	99.926	96.663	97.879	95.561	96.455	96.152	97.701	98.41	95.359	94.753	101.6	97.131	99.135	96.835	101.07	96.667	100.89	97.261	96.444	94.594	93.896	97.792	95.142	95.553	96.984	99.928	98.779	98.485	98.469	102.04	100.41	97.232	96.847	96.786	98.087	97.88	99.367	98.606
102.79	104.48	107.12	103.21	102.76	106.29	104.54	102.73	103.03	109.49	102.38	109.73	106.8	100.69	108.47	105.45	100.99	105.35	108.03	104.94	107.84	107.71	101.4	105.35	102.61	104.33	109.11	104.77	105.73	103.7	105.63	106.57	107.06	105.47	103.88	108.02	104.69	105.42	103.18	105.35	109.4	107.88	110.85	108.39	109.78	110.25	109.61	108.57	105.07	107.32
98.368	95.931	98.491	98.269	97.271	97.205	102.31	98.084	99.679	97.513	100.96	98.22	96.099	101.86	105.23	99.297	102.12	105.61	98.29	98.167	98.241	99.408	95.476	99.505	99.196	96.753	98.706	95.015	98.429	96.176	98.683	101.98	96.459	98.598	102.14	99.956	97.342	95.663	101.14	96.93	96.95	96.104	97.107	100.36	102.48	99.403	97.913	95.532	94.745	97.796
109.2	106.7	110.07	113.2	109.55	111.62	111.96	110.26	108.32	109.38	109.57	110.84	108.17	112.55	110.43	114.13	109.87	111.44	112.22	110.46	114.8	108.7	108.32	113.16	111.74	104.97	108.12	109.72	112.78	112.71	108.06	112.75	108.16	112.93	112.75	111.5	113.2	113.69	105.84	110.98	113.47	108.13	113.61	114.13	111.34	114.97	107.56	110.93	110.72	109.6
105.57	106.21	104.67	103.07	110.19	110.38	99.408	109.1	104.66	106.15	107.58	106.37	103.5	106.97	104.53	106.83	105.59	103.67	105.25	109.18	101.23	100.43	105.22	106.27	102.37	108.56	104.71	111.43	105.84	107.52	108.29	106.87	104.64	108.89	103.04	105.78	102.63	102.44	106.92	109.56	107.78	103.8	105.93	106.73	109.01	109.47	106.31	105.64	109.42	106.81
105.51	108.23	105.55	108.28	107.63	106.4	103.96	110.18	104.56	108.97	106.85	108.2	107.4	108.62	100.92	103.96	103.22	103	106	99.043	107.53	106.63	103.85	104.11	105.67	104.11	107.83	107.07	107.1	104.98	102.82	103.14	104.95	102.75	110.76	101.85	100.51	105.46	104.3	105.58	103.74	101.06	105.97	103.74	103.47	107.79	106.17	103.64	102.31	106.24
104.46	106.92	107.62	102.7	104.94	103.83	107.11	105.57	107.14	105.62	107.93	108.5	105.12	102.91	101.93	109.55	108.46	104.94	105.11	104.07	107.27	104.3	99.039	102.36	102.44	104.44	106.03	104.11	107.27	108.18	106.85	109.88	104.29	108.07	107.24	100.29	104.86	105.83	102.34	103.78	109.27	105.64	102.87	106.22	104.93	111.1	106.72	103.48	106.62	104.74
105.46	107.02	109.88	106.31	106.45	105.7	109.23	102.18	103.6	104.2	105.49	105.83	105.97	107.59	106.33	106.98	105.5	104.02	105.17	105.25	103.56	105.87	102.99	106.42	103.47	108.3	107.13	105.08	104.82	104.39	108.29	106.25	106.57	102	101.88	107.57	104.27	102.46	108.08	105.08	102.6	109.5	103.46	104.24	109.59	103.37	104.02	107.54	105.18	108.25
103.51	104.21	105.31	105.22	107.8	107.18	108.95	104.58	106.8	106.96	113.36	105.09	110.63	109.8	106.97	111.55	105.11	107.29	104.46	102.81	107.81	101.4	109.67	106.45	108.61	107.69	107.76	108.51	109.63	107.71	107.34	106.63	111.86	111.85	101.79	108.16	112.43	106.14	105.96	110.33	107.28	105.84	107.98	105.34	107.81	107.88	106.92	106.93	109.53	105.58
103.94	102.63	102.49	101.12	103.81	106.49	104.55	105.09	104.34	99.74	106.32	106.9	108.65	104.45	109.14	103.02	102.54	103.81	105.27	107.86	108.37	103.57	108.37	104.61	108.23	105.92	104.27	105.62	105.19	102.51	107	106.48	108.31	101.97	104.07	104.39	107.06	104.09	107.63	105.82	106.28	105.72	105.68	104.72	103.68	108.8	107.17	107.12	106.49	101.14
109.54	108.62	109.85	108.98	104.16	108.84	108.44	107.65	112.69	108.17	109.59	106.91	106.39	107.01	106.64	106.38	107.88	109.38	110.86	109.3	107.84	108.4	110.74	106.73	105.17	108.1	107.1	109.71	111.42	110.89	109.78	106.64	105.03	108.82	109.86	105.81	109.02	111.43	108.17	110.54	106.88	107	109.95	103.4	111.47	106.18	108.95	104.31	108.67	106.87
107.46	104.22	106.34	103.31	107.41	101.83	104.01	104.1	107.39	105.42	104.11	107.89	104.36	104.14	99.279	107.97	107.18	104.55	104.52	104.93	101.18	106.89	103.9	102.3	107.36	109.07	104.76	106.81	104.66	108.24	100.68	101.37	107.61	105.44	105.49	102.21	105.37	103.18	103.39	106.01	99.585	106.95	107.61	110.28	104.26	105.28	101.27	105.44	104.95	108.98
101.85	101.48	97.4	97.035	100.37	102.65	102.9	101.59	102.88	96.16	100.96	102.62	98.03	101.29	96.673	98.88	96.805	98.774	93.434	98.701	100.55	98.495	103.04	101.99	103.05	98.384	98.836	102.86	101.6	99.341	98.504	98.135	102.66	97.318	100.45	102.86	102.68	97.988	97.37	100.09	96.804	99.796	99.48	102.37	101.15	105.36	95.966	100.18	101.49	96.661
107.54	109.04	113.17	106.12	108.86	110.56	107.34	106.47	104.29	108	108.31	106.38	105.79	104.99	106.56	109.51	109.96	103.81	108.16	105.75	102.87	106.5	107.76	109.12	112.61	114.79	105.43	111.06	104.73	107.84	109.76	106.99	109.46	105.24	105.19	106.91	104.31	106.35	107.68	107.49	104.06	107.78	111.09	106.93	109.57	105.08	106.93	109.67	105.58	105.81
109.32	105.31	104.24	109.78	107.94	109.32	109.07	107.49	107.52	106.47	109.41	109.22	107.61	108.78	102.94	109.28	108.21	105.08	109.78	108.22	107.31	106.33	106.03	106.66	111.3	105.17	113.32	106.59	106.75	107.23	104.37	107.22	109.46	106.48	103.67	110.51	109.81	105.61	108.45	109.35	110.26	104.66	112.02	109.18	108.35	109.99	108.47	106.97	108.35	109.3
99.877	97.552	99.758	96.06	95.467	100.52	102.18	99.453	97.809	98.989	99.327	102.31	97.542	95.343	97.433	98.093	97.739	99.111	97.761	95.367	98.634	99.796	99.491	96.166	101.05	92.215	95.105	93.132	96.955	97	96.831	95.867	100.99	98.872	95.962	97.83	98.265	97.737	98.147	99.179	103.02	96.752	98.127	96.925	97.171	102.43	95.092	95.605	95.326	94.897
108.56	108.28	107.88	106.8	106.3	109.57	105.93	104.19	105.65	102.69	106.52	106.01	108.88	106.03	108.22	102.79	108.43	104.94	107.73	104.55	106.16	107.84	105.77	102.29	107.2	103.13	108.84	107.45	106.33	104.48	105.09	107.14	101.11	106.07	101.77	103.89	101.29	102.28	108.62	105.24	106.21	104.54	109.2	104.77	110.09	107.17	107.18	108.33	101.36	102.79
102.39	107.93	106.66	109.79	104.36	105.58	105.08	102	106.27	105.54	102.89	101.25	108.43	109.84	107.84	108.18	107.94	106.67	107.94	105.46	109.38	103.25	108.78	110.4	102.11	105.82	106.35	104.06	104.03	102.28	108.66	108.33	108.33	105.56	108.82	107.59	107.45	104.49	108.62	109.5	106.55	106.08	109.29	108.27	107.83	106.15	106.19	104.14	105.68	105.16
110.65	108.92	106.22	108.58	110.25	104.18	108.76	108	109.44	107.27	109.4	107.31	110.53	108.37	110.9	108.25	111.17	106.87	108.13	107.08	111.05	110.61	106.72	108.08	108	112.07	108.02	109.66	107.69	106.98	104.53	109.36	111.8	105.97	107.02	108.33	102.68	108.11	107.38	106.83	108.35	109.89	106.66	103.29	108.2	106	106.23	105.32	107.77	108.38
105.8	98.496	99.954	103.62	109.8	106.53	106.02	105.52	107.68	102.71	103.94	104.18	102.93	108.6	101.09	111.39	104.86	106.38	108.48	106.98	103.8	108.25	102.37	107.85	108.59	106.91	104.61	105.74	108.88	105.85	107.47	105.82	109.14	109.89	103.32	102.56	107.22	104.53	105.95	104.05	112.91	99.346	106.08	101.9	105.64	105.52	105.77	105.42	104.41	103.96
100.28	99.79	92.472	98.309	98.158	98.95	96.916	99.996	98.945	101.86	103.06	94.928	102.51	97.394	97.495	99.51	98.303	96.647	99.746	104.14	97.252	96.617	95.906	97.304	100.81	93.91	98.702	91.384	99.407	98.314	96.091	104.4	101.84	91.001	97.739	99.45	96.435	96.824	96.837	96.838	92.292	95.545	98.44	97.602	94.824	99.882	92.263	97.789	97.789	96.643
106.14	107.49	107.96	106.1	106.87	104.16	105.12	107.51	111.62	110.35	105.16	106.25	111.2	107.28	107.19	106.44	103.66	105.7	107.89	112.52	110.12	112.98	107.53	108.88	104.75	112.53	105.08	111.49	106.07	114.63	108.52	105.31	108.15	106.85	108.17	107.44	107.79	107.51	108.95	110.91	107.66	109.69	109.43	111.47	110.57	106.36	104.53	106.66	106.94	104.45
108.14	106.93	107.67	101.27	104.13	105.78	104.48	105.4	107.82	107.17	107.02	102.05	106.65	105.08	103.82	102.29	107.27	108.76	106.76	107.37	108.85	109.14	109.07	104.4	103.92	102.49	106.46	108.6	104.41	105.48	103.97	107.32	106.74	101.15	103.45	104.33	103.55	105.7	106.27	103.72	104.24	105.36	103.24	103.71	105.81	103.02	110.44	106.41	104.54	106.1
109.39	105.05	105.3	106.42	103.88	107.65	105.35	106.36	109.55	106.51	108.3	108.53	109.74	108.99	104.21	105.85	104.03	107.36	105.7	100.89	107.39	105.23	106.02	106.29	100.24	103	107.29	111.69	102.94	101.83	106.58	106.72	100.6	108.34	105.61	106.89	107.84	105.5	108.17	103.63	112.07	102.9	111.52	102.73	104.75	104.89	105.54	110.88	107.04	104.15
98.965	99.724	90.515	97.106	99.244	104.24	96.991	101.82	100.16	100.22	99.871	99.199	99.948	101.01	93.218	99.977	100.46	92.559	98.284	92.113	99.859	99.548	103.79	99.631	100.03	97.91	99.581	96.859	97.565	97.89	94.292	95.188	98.704	99.161	96.663	100.6	95.672	98.156	100.37	98.15	103.89	99.163	99.584	95.53	96.757	98.361	99.598	100.51	98.608	103.07
104.97	107.51	104.98	110.09	104.76	106.42	108.69	101.84	106.39	101.62	107.32	108.94	106.21	101.88	107.19	110.11	106.35	102.52	104.57	105.53	103.2	105.71	106.84	100.43	104.36	105.34	107.49	105.36	104.74	102.51	105.14	106.28	107.6	109.22	100.83	109.27	106.24	103.08	105.38	108.69	106.83	103.88	106.21	104.09	105.45	106.26	104.01	107.51	109.68	104.15
109.32	106.27	104.75	105.96	102.98	106.71	108.38	105.26	108.63	105.17	106.56	103.8	105.25	106.47	104.09	101.96	102.66	101.69	105.86	101.68	103.82	108.45	108.13	107.7	110.12	106.99	106.66	104.43	106.54	107.18	103.89	107.94	110.52	106.29	102.58	107.3	104.1	104.62	104.98	105.56	103.87	104.97	106.04	109.43	110.14	104.49	109.35	111.42	102.34	108.23
107.16	107.76	108.59	108.13	112.61	108.96	110.47	111.11	111.46	112.24	112.84	114.25	111.21	107.02	107.31	112.78	114.5	106.72	111.53	110.7	108.35	108.37	114.97	109.39	114.26	110.43	108.74	112.31	108.97	113.89	111.11	107.62	109.19	112.72	112.29	110.34	107.28	108.41	109.12	105.08	109.63	110.71	108.31	110.08	108.4	107.95	110.33	108.34	109.61	107.36
104.58	108.03	106.64	104.14	108.08	106.92	108.91	104.36	106.11	101.27	101.32	107.07	101.8	109.5	103.76	101.06	110.59	106.05	108.58	106.05	108.42	105.34	103.83	105.43	104.61	103.94	105.26	106.68	109.66	106.02	106.36	106.86	107.81	105.9	101.72	104.61	108.48	107.72	103.7	104.7	104.46	103.05	105.02	102.63	104.54	107.59	103.29	107.93	106.37	105.56
107.09	109.08	106.43	106.91	107.01	105.96	107.58	106.07	108.71	100.73	105.22	111.99	104.57	105.11	102.35	103.47	105.66	110.55	104.73	102.29	107.25	107.61	103.37	110.75	104.48	104.19	105.33	105.85	103.79	107.52	102.13	109.54	103.71	103.78	102.62	109.81	103.84	102.59	103.09	105.4	103.23	109.4	100.74	108.53	108.21	102.25	106.21	99.46	106.37	104.41
113.35	109.28	109.6	112.77	110.78	112.01	108.36	107.75	108.69	108.13	108.4	105.25	108.86	112.81	112.47	104.32	114.77	113.63	112.41	112.38	108.05	109.66	106.57	107.98	110.09	109.96	111.52	109	108.34	108.37	108.3	110.97	112.05	112.57	113.91	108.1	111.95	110.26	111.55	108.05	110.65	111.52	112.44	106.38	111.18	114.05	114.06	110.45	111.93	112.65
101.22	106.19	104.59	106.78	105.76	108.05	108.55	113.87	106.56	108.21	105.59	106.89	105.82	105.62	106.64	106.23	106.49	109.28	110.31	105.66	106.57	104.83	107.21	110.85	101.88	105.48	108.93	102.28	103.71	103.8	107.69	108.01	106.21	107.63	101.64	107.59	106.65	106.32	109.27	106.88	106.66	107.1	101.56	103.58	106.47	107.95	102.84	110.47	108.4	113.83
109.8	106.02	106.77	108.58	107.19	110.74	107.98	105.12	111.5	110.23	105.81	109.83	103.98	108.96	109.19	104.16	111.03	108.88	109.24	109.55	111.35	110.34	105.68	108.21	109.83	112.23	104.58	110.71	106.51	108.8	110.89	114.63	111.67	106.2	107.13	106.05	110.34	110.26	111.1	111.65	108.89	108.91	108.88	106.53	112.33	111.73	108.19	114.21	108.39	106.23
107.17	107.35	108.61	111.77	109.31	111.63	106.87	110.57	111.75	108.23	108.03	109.37	111.4	106.8	109.8	104.75	109.03	107.16	103.74	113.4	108.9	110.25	106.52	106.05	105.27	108.69	110.26	106.06	110.24	107.75	108.42	106.28	110.74	110.76	107.98	105.5	106.65	111.21	105.64	112.91	110.77	105.69	106.6	108.07	107.04	110.63	110.94	109.47	109.11	105.75
104.62	109.14	106.21	104.5	106.66	106.96	107.64	103.03	107.98	104.34	102.99	106.99	109.35	105.26	104.98	109.99	105.08	108.83	108.23	104.79	106.69	106.84	105.3	109.13	105.52	106.27	107	102.1	106.01	103.66	109.43	107.05	101.37	103.33	108.92	105.64	108.97	105.73	111.53	108.87	108.13	100.66	106.35	104.58	104.86	108.61	108.25	105.82	106.37	104.44
109.68	108.25	108.52	107.27	111.36	110.95	109.89	109.76	111.56	108.54	113.4	104.8	105.27	108.84	111.31	116.35	109.22	113.06	111.48	109.45	111.49	109.67	112.1	108.88	111.15	111.63	112.16	108.1	109.65	109.78	108.82	114.92	109.21	108.55	104.09	110.37	109.79	108.04	109.73	107.68	114.63	106.93	114.17	107.96	109.87	110.38	112.09	106.8	111.16	110.05
105.66	104.66	104.52	108	108.85	105.09	112.28	101.28	109.59	104.27	104.96	106.28	101.92	103.36	109.44	102.67	108.38	111.66	106.69	104.06	103.9	103.08	108.07	103.49	104.9	105.23	109	106.34	102.97	103.38	107.25	106.73	103.04	110.08	104.78	108.58	103.64	100.51	106.82	103.21	103.71	104.21	106.48	101.54	106.88	110.07	108.77	108.4	106.81	103.98
110.52	110.14	106.9	100.8	106.02	107.44	99.862	107.23	107.91	106.68	98.834	102.81	107.73	103.82	103.85	107.32	105.56	106.62	102.68	100.7	102	109.87	102.74	103.47	106.01	106.49	110.68	104.27	106.63	108.91	105.65	106.13	109.35	103.54	108.22	104.85	105.2	106.07	108.48	105.75	104.39	110.8	106.6	106.94	109.8	110.35	103.73	107.19	107.53	106.92
96.571	98.091	97.682	103.08	101.88	101.25	91.112	100.43	96.962	99.123	98.412	101.97	99.006	100.75	101.62	101.6	100.15	97.849	95.874	100.11	99.171	103.42	94.851	97.633	97.707	94.563	100.09	98.564	98.951	98.604	96.076	101.38	100.63	95.929	104.67	95.134	96.652	97.775	100.47	101.8	102.04	99.385	101.32	97.875	97.593	96.501	100.72	97.037	97.882	97.673
107.26	108.98	105.77	111.54	106.81	104.66	108.13	109.87	106.27	111.66	107.82	107.95	110.52	108.83	107.41	104.88	107	108.13	109.75	105.58	102.71	103.32	111.59	107.51	113.32	107.82	102.03	109.58	105.18	110.7	104.47	105.39	109.34	110.57	108.01	108.6	110.03	104.26	105.9	113.93	109.02	109.86	107.5	110.4	102.34	110.56	106.57	108.85	106.42	106.35
110.65	108.04	109.34	112.15	109.01	107.97	105.74	108.18	109.55	106.88	110.42	104.86	103.98	107.76	110.27	103.54	105.45	112.22	111.2	106.13	108.55	105.6	111.19	112.39	112.95	114.66	108.19	104.26	110.58	111.13	109.18	114.03	104.53	106.11	107.53	105.5	107.82	109.31	108.6	109.66	108.09	101.96	109.63	106.79	110.75	109.35	106.09	102.92	110.21	109.25
106.47	110.58	100.27	107.45	108.77	104.08	109.44	106.41	108.6	102.5	108.17	105.71	106.6	107.13	105.24	108.64	109.18	108.74	102.84	108.54	105.56	105.1	105.38	107.82	103.03	109.3	102.49	109.21	100.98	106.24	107.84	109.56	102.84	103.67	108.18	109.51	104.4	110.41	110.3	105.79	102.91	98.569	107.94	107.36	102.11	106.96	106.17	106.06	106.79	106.44
113.05	99.849	104.99	105.56	109.23	115.14	107.54	109.32	106.86	107.07	112.31	104.53	107.75	103.85	105.37	106.24	110.44	107.64	108.21	111.88	111.28	109.51	109.01	109.49	110.55	108.94	111.75	110.21	107.53	105.71	107.15	106.82	111.06	107.65	108.93	106.01	111.45	104.19	102.82	109.96	110.88	105.67	105	111.42	107.05	111.33	111.61	110.49	106.91	107.32
109.37	109.1	112.1	104.17	107.5	111.97	110.21	110.33	111.04	105.64	108.16	108.94	111.13	106.17	108.88	108.49	110.8	108.91	111.11	105.78	109.21	109.16	110.84	110.5	112.48	106.15	105.3	109.13	109.13	108.63	108.26	106.08	108.03	109.78	105.29	105.62	106.69	106.42	106.83	109.83	107.58	109.15	107.87	106.14	112.26	107.4	106.46	111.1	104.47	111.8
103.39	107.63	105.39	106.51	108.81	106.89	106.56	104.26	102.76	108.34	103.3	107.73	102.37	105.26	108.35	103.38	103.53	102.72	107.98	104.76	103.12	102.84	103.48	107.44	100.43	103.51	101.86	107.2	106.24	103.11	105.7	102.8	103.89	105.59	106.05	103.02	103.71	100.24	105.68	109.42	103.47	105.69	105.6	106.95	105.75	103.96	107.99	104.42	103.09	104.39
98.463	100.13	100.79	100.32	102.99	100.08	100.87	95.887	105.42	103.17	98.49	100.92	103.8	100.28	97.294	97.547	97.778	101.98	100.63	104.54	102.88	100.7	103.38	101.89	104.81	95.839	100.47	97.792	98.843	99.784	102.54	100.25	100.02	98.238	100.88	101.22	98.268	96.258	101.94	100.23	99.133	101.2	97.729	97.983	99.948	97.469	101.86	101.23	99.119	99.291
109.46	109.46	103.94	106.19	107.75	106.11	109.64	107.6	105.97	108.89	109.43	110.54	103.89	109.76	105.04	108.23	109.5	112	108.1	109.23	107.55	108.58	107.66	109.09	105.24	106.8	107.57	108.69	108.83	111.22	106.25	111.39	104.34	103.84	105.61	104.94	108.4	106.82	108.86	108.69	106.49	111.73	109.01	111.74	109.06	108.96	108.51	107.43	108.72	111.63
108.16	112.48	104.23	109.95	106.88	108.3	111.23	107.82	105.18	106.66	106	108.01	110.48	108.98	110.19	103.79	103.99	108.37	106.09	111.68	105.06	108.97	105.65	106.93	107.18	111.37	107.05	106.74	112.41	110.44	111.65	109.95	107.31	106.14	103.61	108.06	109.85	104.63	114.53	111.02	107.41	109.22	106.23	108.01	107.67	110.71	105.68	110.27	110.35	107.24
107.77	109.29	108.01	111.04	106.72	116.05	104.73	103.54	104.84	106.02	107.49	111.86	102.79	108.84	103.91	108.17	104.7	108.04	107.82	106.44	101.84	108.31	107.31	104.11	105.73	101.92	103.89	109.01	102.2	101.96	101.67	106.42	102.97	106.88	109.64	108.9	110.73	108.19	107.46	106.64	103.1	104.25	106.59	104.78	105.89	107.39	107.95	107.91	103.7	107.33
113.21	108.35	113.22	107.08	106.52	113.78	106.3	110.37	103.43	108.04	109.28	110.56	107.63	110.02	107.11	109.11	110.65	105.35	102.48	111.94	105.77	106.55	108.82	107.56	107.24	109.7	107.71	110.26	108.75	107.41	105.85	105.49	111.03	112.39	109.15	111.16	109.32	107.53	107.38	111.63	106.51	109.07	105.82	110.98	106.32	108.39	112.26	105.81	108.02	109.48
100.37	103.53	102.26	110.33	107.33	107.61	109.69	106.07	106.29	103.6	107.98	107.47	105.09	104.67	106.14	105.54	107.07	105.81	107.95	106.11	104.83	102.57	105.79	104.95	107.53	104.89	104.87	107.08	105.22	108.5	102.93	102.04	105.38	105.55	102.85	107.78	103.72	103.36	108.31	109	108.37	106.39	104.57	101.46	105.37	104.12	103.29	107.13	110.1	108.8
106.42	108.84	107.91	110.17	104.14	106.12	106.79	107.15	103.89	102.94	109.44	109.15	106.05	104.34	100.9	106.5	107.52	104.21	109.08	105.58	104.5	109.48	105.36	105.58	106.8	108.44	103.86	103.47	108.29	105.96	102.17	103.38	103.77	106.72	107.7	104.17	109.45	109.95	103.98	104.61	109.16	107.62	108.06	105.29	104.2	106.31	109.85	106.36	107.48	108.77
96.621	101.45	96.478	100.83	97.411	95.495	102.35	98.206	97.809	95.212	96.005	97.853	95.696	96.128	98.143	101.48	96.605	99.985	96.105	97.159	101.16	97.174	97.59	95.845	97.322	95.583	96.155	99.669	97.953	98.341	98.829	99.316	97.079	98.647	97.181	95.733	96.24	95.692	99.918	95.119	94.375	96.824	97.656	102.34	94.871	97.249	98.289	96.548	95.648	94.572
100.23	98.21	98.248	96.944	94.863	103.2	97.953	101	96.794	98.454	99.506	98.845	99.973	96.866	98.389	100.53	99.771	97.001	96.673	101.66	101.38	99.995	98.243	101.24	97.47	100.5	96.59	104.44	98.268	94.967	100.76	97.595	97.003	100.26	95.066	101.75	99.832	98.136	98.487	102.96	94.588	98.091	96.224	99.575	100.92	99.212	95.098	96.628	99.295	96.688
105.1	105.67	105.04	107.02	104.33	105.86	104.13	102.44	108.64	106.58	100.63	108.26	106.86	104.39	104.96	104.16	106.56	107.03	110.77	107.2	105.34	106.05	111.01	103.81	103.78	107.33	109.13	107.43	103.4	107.45	103.66	103.93	107.54	106.35	112.55	106.06	107.36	105.43	105.62	108.06	105.59	103.77	106.76	102.73	97.748	102.55	108.99	105.95	104.85	110.22
98.189	97.504	100.05	102.09	95.675	100.75	99.497	100.54	100.14	101.08	99.368	96.154	96.655	96.899	98.956	102.84	99.161	100.65	98.377	99.398	101.24	97.889	97.281	93.647	98.787	96.873	99.541	98.958	102.94	99.833	99.654	99.68	103.09	102.18	101.5	95.539	100.52	99.129	96.844	99.383	102.07	98.979	99.156	97.591	98.157	98.049	97.924	95.957	96.312	103.11
108.81	107.35	109.7	106.48	109.6	104.59	110.16	109.57	109.28	108.08	107.43	109.74	107.85	112.33	110.6	108.41	109.76	108.01	100.64	109.76	106.29	107.58	99.947	108.43	105.15	108.74	103.49	111.38	109.26	105.84	106.29	108.06	111.94	109.5	106.44	106.14	109.04	107.7	105.21	109.42	107.4	107.15	104.53	107.5	106.59	104.05	109.28	107.61	109.45	109.47
108.43	110.36	110.62	112.55	108.77	104.82	103.96	107.84	105.64	110.29	100.91	110.7	110.24	112.96	107.19	108.77	106.57	107.31	108.16	106.03	109.28	107.46	110.3	107.63	107.23	106.38	105.18	104.7	109.9	109.62	111.36	111.13	107.36	106.96	104.77	105.93	104.92	107.72	110.89	109.28	104.09	108.96	111.78	109.01	103.91	107.77	109.37	106.71	107.53	107.12
103.78	106.41	102.9	106.28	107.24	112	108.42	107.56	106.9	102.76	109.79	106.35	105.22	110.5	104.61	108.11	106.48	104.54	108.28	109.07	108.63	109.46	107.78	111	106.76	107.25	106.14	108.49	108.43	107.14	108.23	106.34	109.74	106.07	102.84	108.78	108.27	108.69	106.17	103.5	105.65	107.95	105.22	110.25	108.25	109.35	104.98	104.26	110.46	107.99
104.76	99.738	104.24	100.19	102.4	104.59	100.56	103.83	96.491	96.249	101.19	101.46	100.3	98.565	103.71	99.703	94.7	99.122	99.219	96.851	102.33	100.09	104.92	102.51	100.06	103.7	100.68	98.49	99.138	99.437	103.51	101.19	102.82	101.12	101.39	99.319	99.242	99.474	100.22	94.566	102.91	101.19	99.208	101.47	99.551	97.835	102.06	100.39	95.137	94.522
105.67	103.64	104.07	103.34	102.35	103.96	109.19	107.01	106.03	103.13	111.08	101.15	108.16	105.95	104.56	104.18	110.1	104.45	104.5	110.95	105.22	108.34	106.88	108.45	108.47	108.14	107.68	105.86	102.05	100.41	102.75	104.16	105.57	108.12	103.63	104.8	109.26	99.943	107.48	107.58	107.96	108.11	104.67	103.16	100.17	104.61	108.54	101.8	103.51	111.07
99.985	102.06	105.26	103.55	103.56	101.27	106.31	103.95	102.96	102.78	102.51	101.46	103.61	105.39	105.33	102.3	97.571	103.02	106.76	108.35	98.182	103.33	106.52	105.77	104.97	105.97	103.51	106.28	100.4	104.05	104.14	107.73	103.68	108.28	103.82	99.366	103.74	104.49	103.67	101.64	103.34	102.47	102.81	106.14	100.52	102.7	103.46	102.23	106.18	108.95
108.67	108.79	103.88	110.73	104.38	106.91	104.14	105.28	103.13	100.6	104.69	106.35	103.43	106.12	105.19	105.05	105.31	105.68	107.87	106.28	106.88	108.2	104.36	106.42	105.19	111.35	102.9	106.28	103.15	100.49	106.3	111.79	104.01	104.4	105.14	105	103.72	101.98	103.32	103.32	104.08	106.21	103.62	103.21	105.71	105.43	103.33	105.98	105.23	105.2
98.23	102.19	103.53	98.149	100.87	96.115	96.902	97.782	94.779	97.393	97.928	99.037	98.739	92.678	98.873	96.346	98.195	98.299	93.129	93.202	97.981	97.904	98.897	96.249	96.903	100.29	93.737	98.176	96.846	102.02	100.65	102.09	97.405	101.98	99.402	94.607	99.81	99.384	98.834	96.379	98.913	94.786	103.82	103.09	96.727	95.705	100.26	97.984	99.723	96.432
106.18	103.41	107.8	107.11	102.76	107.14	106.47	105.25	109.05	104.32	106.32	102.55	102.07	104.12	104.28	106.74	103.32	102.77	103.18	105.72	110.08	104.2	107.99	109.34	102.18	105.17	103.26	103.63	104.67	107.4	108.85	103.01	107.33	108.51	103.77	106.15	107.8	102.81	109.16	104.5	106.35	108.04	104.38	103.56	110.57	106.72	101.73	106.3	104.13	108.01
107.8	106.15	106.21	104.21	104.99	108.56	104.86	108.37	108.68	107.71	103.6	103.4	102.09	105.68	106.67	106.66	105.22	105.66	105.84	109.14	106.05	108.2	104.28	108.35	105.38	104.63	108.82	110.59	108.62	104.19	106.28	107.43	105.05	106.35	108.5	106.17	104.15	105.66	101.74	107.83	107.75	105.99	109.79	106.62	107.01	106.52	106.76	108.97	107.97	107.37
106.43	106.84	104.31	102.54	106.85	104.8	105.58	106.64	107.7	109.88	103.37	104.61	107.29	114.67	107.96	106.38	106.93	111.38	106.96	106.9	110.12	108.41	105.42	102.13	102.24	106.95	107.89	104.77	103.81	99.312	107.66	109.98	103.32	104.82	104.63	105.3	104.47	106.74	100.99	105.35	108.12	106.81	106.78	105.23	108.19	105.38	109.05	107.2	103.18	103.46
99.45	98.787	99.037	101.16	99.864	96.688	100.73	99.287	95.82	96.449	100.83	100.06	100.16	97.697	100.92	98.743	93.627	97.977	99.929	98.33	100.24	98.624	99.141	101.84	98.469	99.018	99.568	100.95	96.47	98.745	98.334	94.821	97.063	103.72	96.636	96.533	103.07	97	97.282	95.994	102.73	99.678	102.02	102.13	98.952	93.864	99.204	99.625	97.408	99.5
101.94	98.019	104.65	104.15	96.285	100.3	98.334	101.88	101.63	101.1	99.047	103.22	99.979	100.69	103.66	99.094	101.34	101.87	99.226	102.88	102.71	99.378	103.53	96.022	100.48	102.5	99.575	100.1	100.63	99.162	103.76	101.42	101.17	106.33	97.134	99.011	99.26	97.955	101.6	100.12	97.376	96.506	102.98	101.07	102.2	100.09	98.824	100.48	98.839	96.223
107.94	107.62	106.02	107.04	103.78	107.69	103.77	102.04	102.73	106.71	110.42	105.74	104.36	103.17	107.65	106.07	105.68	108.82	105.84	109.27	102.45	104.84	102.85	105.98	102.07	106.64	104.26	107.13	109.66	106.53	107.28	105.37	105.82	102.14	108.53	107.17	107.23	107	107.57	109.48	106.14	102.56	103.61	104.86	101.96	102.84	103.94	107.44	107.04	108.03
108.46	109.34	107.39	108.09	108.13	107.84	108.35	104.98	107.17	106.58	105.99	110.44	106.33	105.69	109.83	111.85	108.95	106.13	105.15	109.23	107.67	108.14	106.38	109.98	110.13	107.32	105.18	104.03	105.75	108.36	108.38	109.58	107.63	113.71	108.15	108.18	110.69	103.53	110.56	108.03	104.71	109.94	108.16	106.76	105.38	108.13	103.82	103.91	106.47	108.17
107.7	107.39	107.78	110.64	106.01	110.23	113.79	108.14	108.74	113.33	106.48	107.78	114.34	113.28	108.49	111.92	112.46	114.38	105.18	110.04	113.59	110.7	109.48	107.33	109.47	108.52	109.61	107.16	108.14	106.34	110.61	108.73	110.72	110.83	109.26	110.87	113.01	107.94	110.85	104.23	108.08	114.61	112.57	115.09	109.08	113.66	110.15	112.07	111.43	107.73
104.11	106.17	105.19	107.98	104.59	103.22	106.31	109.53	106.4	103.59	105.53	106.18	108.18	103.94	102.84	106.3	106.73	103.11	104.64	106.12	107.48	100.93	106.06	106.09	107.69	106.34	105.66	101.5	107.75	104.87	112.16	102.53	100.67	108.16	107.29	106.11	103.68	104.63	108.19	106.17	110.2	105.32	109.83	102.63	101.25	103.78	102.82	106.95	110.88	102.87
99.801	106.56	104.11	102.79	108.66	100.9	104.97	104.87	109.02	107.35	104.26	103.74	105.01	106.1	106.2	101.42	104.79	100.55	107.01	104.51	104.27	104.9	102.69	110.35	106.52	108.73	103.23	104.89	105.1	103.92	104.33	105.12	107.51	106.37	109.9	105.64	105.91	102.8	106.17	105.15	106.51	106.8	109.81	107.94	104.19	99.226	104.62	106.96	101.59	105.22
99.562	94.448	95.732	99.758	101.89	98.509	98.236	96.78	97.243	99.542	97.237	98.328	94.843	94.425	99.054	101.79	100.53	95.644	99.839	98.498	96.985	98.085	96.313	96.051	90.643	97.172	96.959	99.264	100.01	95.412	102.73	103.24	99.619	102.67	98.704	97.599	102	98.393	100.27	98.923	92.786	97.665	93.992	97.318	99.31	101.19	100.67	101.87	103.47	100.29
105.27	106.84	108.76	111.94	106.48	109.64	109.67	106.14	99.534	106.94	108.1	108.6	108.19	105.25	109.01	103.9	103	104.8	107.51	102.8	108.97	105.58	107.47	101.9	108.59	109.02	108.97	107.94	102.83	106.41	102.89	109.94	109.99	109.19	107.07	102.31	102.66	102.22	101.37	104.94	105.98	104.03	108.69	107.53	107.88	109.78	110.38	103.26	109.82	109.09
101.09	100.15	104.25	101.04	97.873	97.96	104.73	101.16	99.91	99.52	99.334	103.21	96.4	98.627	99.974	98.897	104.84	102.98	100.41	103.28	98.764	99.325	95.944	102.41	101.44	101.71	95.847	93.588	99.18	99.912	105.98	104.3	104.61	101.85	95.269	102.5	102.09	99.95	98.215	101.55	97.886	101.34	97.472	97.936	99.351	102.64	101.8	105.34	98.264	98.328
108.97	104.8	110.16	106.49	109.41	108.75	109.32	112.95	108.37	108.69	109.35	110.6	115.19	108.91	109.98	107.72	111.84	106.64	111.08	112.28	107.07	106.07	104.48	109.96	114.44	108.99	106.71	105.36	108.64	108.57	106.35	102.41	107.5	107.92	109.83	103.96	107.45	109.22	105.19	109.89	103.3	110.28	108.57	112.44	109.21	105.86	102.92	105.08	107.29	117.42
104.66	103.21	110.34	105.8	107.48	107.75	105.64	102.21	109.21	110.74	106.5	104.45	105.88	106.52	106.95	108.8	106.66	105.25	103.85	105.98	105.1	108.18	107.72	105.88	110.83	105.58	107.76	104.43	103.8	103.9	110.04	107.12	107.07	106.7	106.74	106.98	104.74	107.72	106.44	102.61	111.14	105.8	108.41	106.81	107.98	104.98	103.53	103.26	106.94	105.98
97.063	99.888	102.26	95.599	104.32	98.071	96.485	94.844	93.631	100.84	98.959	97.236	99.377	98.399	96.458	98.278	99.869	100.31	104.12	95.661	100.14	100.43	99.353	99.554	99.94	97.348	98.905	101.1	100.79	99.746	96.91	100.29	99.01	96.32	95.339	98.72	98.001	98.942	93.858	101.07	94.545	97.82	98.13	96.073	95.383	94.336	97.789	94.413	93.822	100.12
111.12	106.24	107.61	107.48	111.89	111.24	106.2	108.24	109.28	108.64	111.93	109.68	107.69	108.81	106.74	108.77	106.9	106.31	105.11	108.24	108.62	106.96	106.45	111.61	108.44	109.4	110.78	108.27	108.06	112.47	103.91	111.6	110.52	113.5	102.28	105.17	106.76	106.97	109.74	106.84	107.03	110.04	104.47	110.47	109.96	107.18	109.34	108.76	114.53	106.68
100.34	95.618	101.29	102.51	99.221	101.45	101.23	101.15	98.123	100.13	103.82	100.48	99.631	97.364	101.43	103.35	100.24	105.82	97.084	99	102.15	103.37	101.23	105.82	101.27	100.96	101.39	101.62	101.98	97.565	98.799	98.854	95.627	101.94	100.49	105.12	99.423	103.3	97.578	101.07	99.283	101.03	98.378	96.149	98.682	98.861	102.86	99.959	101.38	102.78
106.01	106.95	106.27	105.11	108.92	107.01	104.34	104.41	106.81	109.51	101.86	103.67	110.36	102.86	105.52	101.74	106.6	107.12	100.23	103.22	108.13	107.75	103.51	105.09	105.47	109.66	104.27	108.75	106.28	106.19	107.56	103.38	104.97	104.46	107.24	105.69	105.09	107.48	105.44	106.06	111.66	109.85	104.57	102.99	108.08	107.58	106.61	104.67	109.76	105.98
111.77	103.6	110.47	109.74	105.25	109.85	111.06	108.2	109.68	106.18	110.09	110.84	106.35	110.4	110.69	104.92	107.11	103.3	108.37	107.82	106.04	114.93	109.39	113.02	106.57	109.48	113.02	106.54	107.94	111.49	106.16	105.69	105.6	108.48	108.89	106.49	107.49	112.39	110.3	113.31	110.97	106.37	111.07	112.76	102.77	109.51	107.71	107.29	106.17	111.54
106.1	104.6	105.71	105.22	107.75	107.28	104.81	103.72	106.14	102.29	106.94	108.2	107.52	108.67	109.5	104.99	106.21	108.76	100.69	103.21	106.87	107	108.34	106.64	106.24	103.19	104.15	107.61	105.3	103.29	105.91	110.24	108.11	105.77	107.03	104.76	104.55	108.89	108.43	102.94	104.79	106.26	107.99	105.59	101.84	105.02	103.93	106.81	100.78	106.92
99.547	99.945	93.778	103.18	105.53	103.8	98.157	97.41	103.9	101.55	99.868	98.611	98.565	97.507	104.93	95.186	96.382	104.88	101.58	98.178	104.68	97.912	105.52	98.771	101.15	97.141	99.706	101.5	97.33	93.658	100.62	101.99	99.484	97.139	98.6	102.66	99.197	99.307	99.816	97.271	96.656	104.87	96.928	97.053	97.799	98.339	99.895	99.416	104.3	102.3
112.05	108.96	103.46	111.57	105.55	112.45	102.44	111.21	105.67	107.08	107.61	107.44	110.67	106.12	108.99	102.08	110.68	107.58	108.33	114.63	108.6	109.14	110.87	109.16	107.99	107.22	104.8	109.72	104.15	106.26	106.43	110.23	105.33	106.68	109.73	110.78	110.77	107.97	101.93	110.34	106.07	108.38	105.97	106.5	107.96	108.12	104.93	108.92	111.72	107.16
103.86	107.46	104.23	102.12	108.44	108.52	109.02	107.11	106	102.5	104.1	107.95	110.45	105.55	102.76	101.87	105.28	108.9	105.6	108.73	101.78	106.94	110.02	106.9	104.74	112.32	108.93	107.18	105.02	99.527	107	100.65	105.5	107.9	104.54	102.8	104.81	106.81	108.87	108.84	111.53	108.6	101.39	105.67	108.06	105.53	108.33	109.45	103.5	104.57
111.36	108.98	105.61	107.11	104.5	104.69	104.75	107.36	109.28	104.76	108.06	103.62	104.95	104.22	104.54	104.46	107.66	105.24	106.44	108.66	102.82	105.75	101.06	105.5	105.84	107.35	104.04	107.62	104.42	107.01	104.29	101.78	103.52	103.15	105.54	107.88	109.9	109.29	109.73	105.67	101.88	102.01	103.51	106.3	108.47	105.18	108.69	106.2	105.91	108.8
103.84	106.1	105.54	104.14	106.89	108.39	105.99	100.93	102.01	105.88	105.08	106.47	105.02	107.01	105.4	110.29	105.77	108.65	107.03	106.64	102.64	109.87	104.41	102.38	104.19	105.11	108.49	106.29	104.51	106.57	108.95	109.38	102.89	104.89	107.33	106.25	106.69	110.51	104.94	107.04	105.94	105.69	110.13	109.79	106.1	105.36	102.52	104.39	101.92	106.3
106.46	108.69	110.74	104.4	109.13	112.09	107.33	107.9	107.19	107.68	105.45	106.5	107.76	107.8	104.78	106.61	109.45	105.41	106.43	106.55	106.2	110.64	104.87	109.06	106.66	104.36	106.01	108.03	107.63	104.09	107.94	108.76	114.83	106.3	105.79	107.9	107.51	110.63	106.64	107.22	109.05	107.43	106.84	108.23	110.17	107.41	108.97	107.77	109.71	105.39
108.13	110.1	106.51	106.3	109.67	111.08	104.45	110.13	106.77	107.43	110.77	107.92	110.65	109.94	111.91	109.52	106.91	107.3	110.85	110.67	108.65	108.48	108.94	107.61	109.35	109.41	106.12	109.42	109.03	106.81	109.74	107.45	106.22	103.27	105.38	110.01	110.31	104.87	109.98	106.7	107.79	106.46	110.8	109.42	106.45	109.27	104.12	109.84	108.96	110.52
110.93	108.27	104.94	112.71	105.2	107.92	106.84	103.7	109.32	112.96	108.85	106.2	105.29	108.39	109.74	111.79	107.69	104.89	110.74	108.96	111.26	109.82	113.11	106.43	108.36	106.72	110.59	110.56	106.58	111.58	109.01	104.82	110.22	106.84	109.93	109.73	105.74	112.69	110.09	107.96	109.17	106.26	109.93	108.44	107.03	104.74	109.18	109.06	105.42	109.53
109.57	108.33	104.97	100.14	102.19	104.63	108.91	106.59	102.18	103.19	103.34	105.91	106.17	105.2	101.79	104.88	101.22	102.41	104.37	103.49	105.61	107.21	108.66	106.26	106.53	103.03	102.04	107.13	106.05	106.42	103.73	107.03	105.49	106.37	104.3	106.36	106.32	107.62	104.69	106.4	106.03	104.53	108.21	104.34	101.98	106.42	104.6	106.74	105.99	106.91
104.24	104.79	104.86	100.24	103.64	101.95	100.32	98.987	99.693	97.73	100.32	99.668	100.77	99.723	102.82	105.37	99.711	99.886	104.04	95.027	100.98	100.28	96.989	104.4	101.28	99.2	101.33	102.6	102.68	102.49	103.6	98.034	99.863	101.92	102.31	103.23	103.65	101.9	99.583	99.071	101.06	98.834	97.388	96.272	100.69	104.22	102	102.02	100.91	106.21
109.74	107.66	107.13	108.92	106	108.03	102.73	106.37	108.99	110.7	109.95	108.99	103.16	110.4	111.28	111.67	104.5	112.51	111.34	111.86	107.9	106.18	109.6	106.11	109.12	108.26	110.77	109.18	110.24	113.05	108.39	111.61	106.95	107.35	109.31	110.59	107.9	103.17	109.69	110	105.27	112.19	107.67	108.01	109.91	113.91	106.28	106.53	111.4	106.9
105.4	104.4	104.36	103.74	104.86	111.05	105.52	105.77	107.2	108.82	107.87	105.93	109.44	106.24	108.21	104.36	107.14	106.88	104.07	105.09	108.25	106.28	105.82	105.9	102.22	111.39	104.01	107.81	109.34	104.64	104.64	103.63	105.07	104.16	103.66	106.44	104.81	104.32	105.46	102.2	114.64	105.36	104.91	107.71	106.73	103.21	110.74	105.47	109.61	108.46
103.43	101.1	100	101.19	96.239	100.6	102.75	101.58	95.351	102.6	98.717	100.31	98.027	101.26	101.75	101.4	101.8	104.26	101.56	98.421	101.85	100.8	98.205	103.71	96.043	98.231	99.506	100.93	106.81	101.75	103.01	99.789	100.82	99.891	101.35	102.4	100.63	102.65	94.511	99.114	97.661	104.21	94.212	99.362	101.2	99.326	103.62	105.72	101.91	97.382
96.24	99.827	97.98	98.123	95.678	98.839	100.95	101.75	93.957	97.635	97.93	94.629	97.966	97.969	97.729	98.328	94.437	99.625	101.1	95.209	99.806	100.04	98.069	98.172	99.62	99.125	101.84	98.595	102.7	95.695	102.49	100.05	99.36	97.948	99.28	100.39	100.2	100.11	99.543	100.23	98.845	98.036	96.709	93.17	98.039	98.627	99.772	96.454	99.062	94.131
102.8	105.89	101.37	99.756	100.13	100.97	101.96	98.893	102.17	100.86	98.454	103.38	99.02	93.541	101.13	105.07	101.84	95.946	100.12	101.74	102.93	103.05	100.47	97.633	100.85	100.06	103.15	101.4	101.95	100.44	103.14	99.426	102.45	102.95	105.81	101.19	100.84	95.401	96.8	101.33	102.38	98.507	102.1	100.72	102.76	102.03	106.01	100.84	102.77	99.261
95.868	97.863	98.206	96.514	99.681	97.275	95.894	100.15	98.098	101.71	97.367	99.465	101.9	99.76	99.312	100.26	97.503	100.67	94.376	97.052	96.727	94.661	94.652	95.68	100.63	100.4	98.322	99.219	100.4	101.25	96.638	100.79	94.721	98.147	97.374	92.522	98.341	95.792	97.713	100.42	99.459	98.653	99.098	95.87	101.4	100.08	95.728	96.577	101.66	96.739
110.35	107.16	107.37	110.64	108.47	108.1	110.05	110.6	108.66	113.39	105.27	110.77	110.33	108.16	105.6	106.06	109.38	108.35	105.5	109.27	105.17	109.38	109.75	106.33	107.73	110.58	104.74	109.69	107.11	108.32	107.83	108.34	110.26	112.11	108.01	106.76	107	105.83	108.75	107.58	110.94	108.62	103.23	108.56	109.23	106.58	105.06	111.63	112.05	105.87
105.17	106.05	107.16	100.64	105.42	105.36	106.87	107.13	105.88	108.09	104.88	105.68	104.97	106.39	107.28	110.82	105.25	104.11	102.99	104.64	104.34	109.31	104.79	104.54	108.49	102.82	100.84	103.68	107.87	106.51	112.23	104.45	104.2	106.78	107.59	104.91	103.69	107.4	102.08	109.66	106.01	107.26	105.74	100.88	103.15	106.3	102.64	107.2	106.45	109.62
109.14	108.75	112.28	110.6	110.12	112.21	107.56	108.33	104.31	110.22	109.98	106.36	104.84	111.56	107.83	108	109.28	110.11	108.89	106.29	107.04	110.92	110.99	106.82	101.41	112.27	106.4	108.43	108.46	109.5	110.54	109.05	105.93	105.88	109.67	108.56	112.85	109.81	109.53	108.03	111.23	109.07	108.24	108.42	110.23	109.92	105.2	102.33	110.92	110.55
103.35	102.62	104.18	104.85	102.74	108.44	109.1	105.59	105.94	104.9	104.78	105.44	106.1	105.44	107.08	106.04	105.72	108.49	109.53	107.52	104.31	106.82	104.7	103.88	104.79	105.07	107.28	106.86	102.57	106.35	107.03	107.19	110.4	105.24	102.74	106.11	103.69	109.76	105.85	108.03	106.24	104.36	102.51	109.61	107.83	105.41	101.82	108.41	100.78	105.84
101.38	107.24	101.33	107.31	105.99	106.14	109.47	107.24	107.01	105.82	108.43	110.19	102.99	104.33	107.07	104.45	109.52	106.19	102.88	107.45	109.76	105.4	106.26	104.18	103.82	102.25	104.7	107.37	102.64	101.82	104.98	107.96	108.23	104.1	106.92	102.71	109.95	104.23	104.98	104.72	105.76	104.61	108.36	106.34	109.08	107.33	106.82	105.35	106.95	107.34
111.05	105.32	105.67	107.5	105.29	112.3	109.86	106.97	110.27	108.5	102.21	105.94	109.57	106.36	110.43	107.2	103.66	106.33	107.46	108.82	112.09	107.12	109.98	108.63	108.59	111.66	105.27	104.96	103.73	109.04	110.66	108	111.96	106.18	105.61	108.34	108.93	100.5	106.66	106.46	106.5	104.73	104.47	102.52	105.08	108.28	106.61	104.15	106.34	109.87
109.91	105.66	106.46	109.34	108.16	114.52	106.12	108.51	107.2	109.17	109.02	106.42	112.79	108.37	103.57	104.72	108.94	110.55	106.51	107.02	104.61	107.73	106.78	109.14	111.42	107.96	111.09	105.76	107.87	107.87	109.48	107.45	106.68	108.48	108.7	110.47	113.37	104.66	105.84	107.88	112.37	106.76	111.87	108.11	110.71	107.31	102.32	106.9	111.05	109.16
106.07	103.48	107.74	104.43	103.08	104.03	107.34	97.783	106.09	105.35	107.4	106.59	108.27	104.97	107.23	105.63	108.99	110.57	109.3	109.85	106.22	105.89	105.98	103.39	102.39	107.7	108.38	108.8	100.73	104.43	102.32	106.63	106.69	107.27	110.97	104.61	106.04	105.15	108.83	104.05	106.03	108.89	103.86	106.05	101.4	105.86	103.5	106.82	104.53	103.49
95.479	100.22	101.15	98.951	96.458	97.003	97.622	98.035	93.462	95.733	98.55	97.801	93.501	100.56	101.03	98.797	99.298	100.38	97.825	99.402	100.14	99.587	100.54	97.241	99.416	95.347	91.73	95.037	99.348	98.648	95.236	97.863	98.956	96.712	97.905	99.046	96.977	98.078	97.941	98.564	95.488	100.34	97.698	95.71	96.962	95.089	96.349	95.767	97.093	99.974
99.995	106.03	102.82	106.61	106.97	107.3	104.15	104.25	104.13	102.39	105.03	107.04	105.08	104.54	104.15	104.6	106.19	108.35	104.33	102.06	104.46	103.28	105.13	104.88	105.23	105.64	105.78	105.13	102.14	106.8	107.01	108.29	108.15	103.9	105.5	104.27	104.75	107.13	106.87	102.36	103.5	106.66	103.02	106.62	109.11	104.86	106.22	105.65	106.63	103.9
103.87	107.88	105.42	105	104.44	107.48	108.77	104.35	107	107.03	109.56	104.28	105.73	104.71	105.03	108.07	105.76	105.51	104.33	105.51	101.3	107.47	109.62	109.22	106.91	106.66	105.6	107.27	107.69	106.7	108.29	109.58	106.59	107.94	106.81	100.02	105.92	109.1	112.02	106.35	106.77	109.83	105.24	104.5	110.25	103.01	107.9	103.91	109.98	104.36
106.72	101.04	103.8	105.77	104.97	105.83	103.98	105.33	106.28	102.4	106.98	107.25	103.07	104.22	103.27	104.37	104.95	102.93	104.75	107.15	106.98	108.88	107.53	104.62	106.18	102.72	103.55	101.3	103.88	103.47	105.34	107.63	109.67	106.51	109.49	101.9	103.3	106.55	103.58	107.11	107.16	106.01	105.1	104.72	109.87	104.83	105.78	104.24	104.76	107.87
102.4	96.022	99.959	95.745	104.13	95.622	99.591	100.01	96.113	101.48	97.236	98.818	97.854	97.557	98.335	99.383	98.517	104	98.423	98.955	101.4	100.6	101.52	98.004	103.71	99.97	97.052	97.433	98.001	100.02	99.09	101.5	97.491	101.66	99.819	95.616	100.5	101.96	99.955	102.79	97.078	97.124	98.905	100.6	99.114	98.084	101.29	102.15	93.871	98.351
118.78	111.1	115.07	111.5	114.14	114.17	112.77	108.41	111.64	110.04	109.2	110.27	109.33	112.71	110.83	111.08	109.31	115.13	113.21	112.78	111.02	112.97	114.27	107.17	109.76	111.01	110.18	104.41	108.49	105.15	110.34	108.42	113.4	108.21	111.82	109.11	107.76	107.32	109.9	111.68	110.77	112.54	107.92	110.16	110.72	104.68	110.22	113.16	113.38	108.67
110.39	113.38	111.16	106.8	106.8	110.85	102.8	107.3	104.82	104.46	107.42	106.89	109.68	106.69	108.77	110.66	108.16	109.62	110.11	103.32	111.74	104.35	104.28	108.13	109.63	107.78	112.21	108.47	107.04	110.56	109.18	104.42	105.13	108.23	105.2	113.08	108.09	110.44	105.97	105.28	110.04	107.36	107.52	111.29	113.59	103.83	109	106.99	107.11	111.9
106.82	103.49	106.08	103.75	107.31	111.95	105.36	103.99	102.43	108.63	102.76	104.44	108.66	110.29	104.99	104.41	106.58	109.66	106.3	104.84	106.98	106.67	104.5	109.2	103.71	109.45	101.27	105.54	110.97	107.81	102.39	103.88	106.8	98.73	105.58	104.87	110.42	111.27	106.1	107.11	102.54	105.51	104.16	106.69	101.62	101.92	104.16	106.8	103.49	105.04
109.52	108.82	110.26	111.62	105.95	110.1	107.44	106.98	106.48	108.56	110.7	105.25	114.09	110.97	106.61	105.42	112.42	107.95	109.58	109.9	107.35	106.77	110.71	106.07	107.24	108.65	102.06	108.34	108.13	110.25	106.9	109.4	107.48	110.23	110.69	105.45	107.16	108.01	106.22	109.38	109.55	105.85	109.04	108.92	107.4	110.54	107.76	108.14	106.4	103.65
97.72	101.77	105.58	98.717	98.234	98.337	93.013	97.591	95.132	100.82	94.436	98.713	96.704	98.658	102.1	98.146	100.26	96.551	97.918	95.326	97.577	94.327	100.19	98.535	98.678	99.366	94.316	96.85	96.966	99.103	101.15	101.98	98.318	99.801	95.312	96.652	99.257	97.23	99.569	94.41	100.56	96.973	99.607	98.636	98.642	100.85	98.056	96.883	102.72	97.942
104.75	109.61	107.79	102.15	104.48	103.48	106.29	107.77	105.5	102.14	105.76	103.41	107.92	105.82	106.08	108.88	103.16	107.4	106.34	108.98	104.29	105.34	106.19	107.25	111.13	108.09	106.03	109.55	109.88	107.87	109.57	105.89	109.88	106.03	104.35	106.73	106.63	107.05	107.4	108.61	101.54	108.81	104.71	108.66	108.5	106.35	109.03	105.23	108.8	110.3
106.99	108.24	106.88	107.85	107.66	106.26	109.78	105.8	107.75	109.07	105.54	107.19	104.15	110.27	107.33	108.72	103.98	105.54	104.86	104.86	104.45	111.94	110.89	111.14	109.72	107.82	109.93	104.17	109.86	110.59	111.5	108.93	107.12	108.53	109.16	111.48	109.51	111.5	109.34	108.73	110.13	107.07	110.32	109.49	108.15	106.7	106.35	114.47	108.03	105.95
103.25	106.41	110.05	107.32	109.34	104.62	106.3	101.79	106.37	101.89	110.5	104.44	104.07	104.68	108.29	105.79	106.77	104.16	107.79	105.1	99.745	105.43	105.25	106.8	98.187	104.9	106.1	104.85	104.39	105.95	108.63	103.94	104.6	103.92	107.36	102.11	103.52	103.46	104.67	108.93	106.5	101.91	103.23	106.04	106.59	104.27	106.37	107.65	99.423	102.32
98.52	96.945	99.833	100.25	100.3	100.33	97.472	102.78	97.522	99.301	101.31	101.38	100.32	99.617	101.87	98.168	101.92	99.152	96.011	98.012	97.781	98.017	95.671	101.46	99.929	99.952	94.55	96.742	96.632	97.753	95.492	98.168	99.74	97.629	97.444	98.303	101.21	99.824	98.549	96.764	95.673	98.019	97.747	98.886	99.96	95.945	100.4	95.49	99.379	95.796
109.39	113.49	108.11	112.08	108.57	108.05	106.64	110.19	108.31	108.88	105.97	104.92	109.5	108.74	110.87	107.53	111.08	108.24	108.84	109.48	108.42	107.7	109.66	110.77	109.71	107.06	106.24	108.83	110.62	109.39	108.13	105.73	106.65	109.13	106.96	103.84	109.27	109.19	109.79	106.77	111.95	109.55	111.01	112.91	114.16	111.49	107.53	105.97	107.55	108.35
110.13	108.13	103.78	104.41	109.43	104.79	99.87	106.11	104.51	107.63	101.84	105.42	107.29	101.69	103.86	102.03	102.39	101.95	102.72	103.66	101.37	104.82	99.365	106.27	107.98	105.71	103.52	107.35	105.56	105.23	102	104.26	104.27	106.57	107.69	106.69	108.46	108.63	104.78	106.97	106.57	103.17	106.88	107.42	106.93	108.87	103.37	104	103.32	100.03
94.618	98.975	101.62	96.001	95.387	101.08	95.867	103.07	93.752	93.13	95.767	99.098	102.62	96.035	98.212	99.951	101.04	97.708	95.519	93.629	97.643	101.03	94.593	94.914	99.981	102.91	95.668	100.57	100.14	96.965	97.276	94.706	99.652	100.56	95.028	101.33	94.345	92.965	98.082	99.022	97.804	96.795	97.549	97.932	98.683	102.87	96.375	99.229	98.299	98.931
106.99	108.61	108.48	103.64	107.27	104.42	106.92	108.74	111.74	109.07	110.71	103.77	105.03	108.09	107.77	110.13	103.8	109.67	111.68	105.11	103.85	108.14	107.88	110.75	105.17	104.66	107.2	106.03	110.9	105.02	111.72	105.81	108.83	110.37	105.9	106.83	107.38	104.92	107.73	107.24	106.05	109.75	105.44	104.71	109.55	105.16	104.6	105.68	106.7	106.97
107.17	107.27	107.59	107.64	106.22	103.87	107.65	110.05	104.57	107.11	102.59	104.72	105.9	106.03	108.94	103.98	108.2	107.56	106.93	101.43	107.69	109.63	106.11	104.25	106.47	105.49	106.76	104.03	103.77	105.49	110.52	102.5	98.825	105.11	103.81	109.7	103.31	108.84	106.45	108.55	108.48	107.62	106.1	108.88	104.85	106.29	107.8	101.79	101.86	105.45
105.68	101.87	101	104.57	100.29	106	105.24	102.13	110.3	102.25	107.57	108.37	106.66	104.51	106.22	102.34	104.54	104.21	112.77	99.12	101.92	110.24	102.4	107.45	106.6	106.53	105.92	106.72	103.63	103.6	106.2	99.83	104.31	106.65	100.6	104.78	104.76	101.76	102.4	104.95	106.39	108.66	105.85	105.36	105.45	102.83	103.88	106.79	101.22	109.19
105.57	108.42	107	107.37	102.84	114.32	108.94	103.14	109.33	107.87	104.6	105.71	105.8	103.37	108.28	106.07	111.17	108.2	110.07	105.41	109.83	104.44	104.64	105.57	112.13	107.5	109.86	104.46	104.69	101.87	103.56	111.35	111.26	107.62	110.89	108.88	107.9	111.37	107.3	110.01	103.68	112.37	106.29	108.49	111	108.5	109.68	106.33	106.28	109.08
111.72	106.54	106.49	109.55	105.05	111.57	107.95	114.29	109.24	110.6	105.41	112.13	107.78	108.32	107.22	106.55	108.3	108.42	106.1	111.45	104.89	102.4	108.76	111.31	110.78	105.52	106.48	111.09	107.68	105.71	108.77	108.83	107.1	107.21	102.76	109.67	108.36	111.14	106.43	106.07	107.44	109.47	105.93	105.22	104.83	109.52	105.66	110.25	110.68	105.99
106.53	106.19	104.63	109.71	107.81	112.98	105.52	106.98	104.64	105.63	110.88	109.27	110.47	108.84	106.61	104.97	107.28	107.58	104.6	106.99	102.79	104.92	104.98	107.99	107.59	105.38	103.9	104.25	109.49	102.4	104.24	108.49	106.27	107.41	109.33	109.53	107	108.48	103.85	107.54	98.858	105.68	107.54	107.05	108.4	106.3	108.26	108	104.51	104.25
105.82	106.77	111.76	108.99	106.59	108.48	113.14	109.8	107.01	105.87	100.85	106.35	106.99	107.1	108.21	100.84	106.2	104.9	112.02	108.83	111.28	105.59	106.03	103.54	110.42	109.24	109.74	106.95	107.89	111.93	105.84	109.65	106	106.42	106.83	113.04	106.72	109.66	107.08	107.59	108.46	107.49	109.5	108.87	110.59	112.45	106.66	108.28	108.92	107.44
105.91	111.05	110.67	109.66	105.92	106.91	103.3	106.63	111.54	110.17	102.41	110.6	112.26	108.93	106.77	106.14	109.46	107.75	108	107.5	109.43	111.58	107.87	105.7	107.74	107.34	103.66	108.15	107.92	110.11	108.13	110.17	107.63	108.54	105.79	106.88	104.68	104.53	108.44	107.55	107.99	109.62	107.33	112.69	106.33	108.63	109.81	109.01	106.7	107.92
103.56	110.02	108.29	106.41	104.13	106.86	106.98	108.2	112.15	107.84	108.77	106.63	104.07	103.8	113.36	103.17	110.21	109.84	110.12	107.81	110.74	107.51	108	104.17	109.63	107.46	108.03	104.6	106.06	111.01	104.99	110.24	105.54	105.18	104.93	108.63	107.78	107.82	108.94	107.25	106.16	107.45	105.81	104.6	105.62	105.96	105.99	109.3	107.12	110.18
100.22	99.743	95.931	102.8	99.294	101.1	95.694	96.51	101.15	99.492	99.384	99.717	99.922	97.982	93.532	99.011	99.484	97.429	97.272	102.61	102.86	96.597	96.62	98.761	94.46	97.956	98.713	101.71	97.91	97.169	100.67	97.519	100.26	96.54	96.088	98.522	105.45	102.04	100.44	96.822	100.51	103.41	99.509	99.731	96.761	97.915	97.601	97.145	98.195	98.238
103.99	104.8	103.51	110.05	105.05	103.71	104.12	102.54	105.95	105.9	103.41	105.4	103.37	108.88	101.93	108.31	101.28	99.759	107.97	101.72	103.48	100.85	104.09	108.23	104.06	108.9	103.33	104.98	107.77	108.24	106.76	106.26	106.42	104.13	109.39	108.64	103.73	106.45	106.88	106.37	106.14	105.04	106.81	104.78	101.42	101.5	103.42	106.73	105.55	105.82
111.85	109.14	105.56	108.14	106.58	109.98	110.35	109.13	108.49	112.15	111.27	109.32	109.61	109.59	109.64	107.24	112.87	108.8	108.76	109.88	108.55	107.63	108.22	111.87	104.81	110.59	103.47	106.09	101.48	107.94	108.51	110.84	106.54	109.51	106.35	108.37	107.83	108.52	109.65	103.46	106.42	107.29	111.97	106.83	107.75	105.15	104.76	106.01	102.07	107.07
107.83	109.42	101.94	106.69	107.72	104.44	109.73	103.58	106.8	103.87	107.25	103.88	104.52	102.75	106.53	104.66	106.38	109.88	103.24	105.41	102.7	107.62	108.95	109.6	104.39	102.01	106.87	104.97	102.99	106.19	109.42	103.1	103.5	104.52	102.26	107.17	108.53	108.16	107.43	109.33	103.43	104.44	103.64	101.75	105.08	101.64	106.72	106.33	108.77	105.89
105.91	108.1	106.25	109.07	109.1	110.1	108.25	111.62	110.47	107.47	105.24	106.49	110.34	107.73	108.15	106.47	107.29	106.53	111.44	105.88	104.63	109.38	104.45	107.61	110.02	107.1	104.88	108.91	107.81	106.77	108.73	108.69	108.51	107.78	106.3	109.56	103.78	109.91	109.22	107.85	109.18	109.36	110.31	108.61	108.52	111.37	108.26	107.38	107.01	107.98
98.055	102.12	102.29	98.484	98.557	95.631	99.899	96.701	103.51	97.121	98.423	102.16	99.557	94.554	96.523	91.692	98.572	96.718	95.944	100.38	103.59	98.667	97.415	102.24	97.359	101.79	96.855	98.626	96.986	95.226	99.983	95.993	103.31	94.295	97.324	100.89	102.74	97.09	98.563	95.357	100.62	100.49	95.531	99.176	98.026	98.364	99.312	100.61	100.33	101.58
108.3	104.72	106.09	107.62	108.18	109.98	106.84	108.24	108.11	111.29	106.15	112.95	106.47	104.59	105.52	107.27	110.1	110.24	105.53	104.36	106.47	112.94	109.65	108.16	107.2	108.52	106.2	107.34	112.31	108.1	109.65	110.33	108.05	107	108.5	112.5	110.53	108.21	107.53	107.29	110.5	105.68	111.43	105.44	109.28	111.36	105.3	107.98	102.42	110.17
109.32	106.55	107.67	100.31	105.45	104.94	108.7	106.88	105.9	109.52	108.53	106.38	103.77	111.34	103.92	99.791	105.66	105.5	103.66	104.71	102.2	105.69	104.34	102.35	103.69	102.46	110.23	105.85	106.47	101.92	106.35	104.6	107.15	103.55	109.61	108.19	106.85	105.33	104.71	102.84	102.19	106.59	107.44	101.47	104.57	106.73	107.11	105.69	106.8	103.3
110.66	105.82	106.77	111.6	109.78	114.09	110.24	110.14	111.79	111.42	108.31	110.14	111.94	109.08	115.08	108.84	108.03	110.28	109.88	108.66	106.71	114.14	113.29	114.41	107.08	113.24	111.94	111.63	111.44	110.69	113.25	104.84	107.91	114	113.13	112.49	108.98	111.3	108.99	112.42	109.58	107.81	105.78	105.06	109.44	107.17	106.87	108.33	109.3	112.42
109.97	106.85	105.3	105.66	107.41	108.57	108.7	102.57	107.45	107.76	109.58	109	107.03	101.12	108.02	104.7	106.63	107.16	105.87	108.51	107.28	106.34	104.65	107.18	103.76	105.8	105.29	105.16	107.15	108.52	99.83	111.39	104.78	108.19	107.35	106.9	109.01	106.71	106.08	105.26	103.53	108.19	107.2	103.72	104.82	108.49	107.35	107.46	103.97	103.52
96.131	97.158	93.454	100.22	101.19	100.4	97.871	98.453	101.26	99.368	99.113	94.266	99.406	97.117	94.148	97.193	96.604	95.447	97.758	101.46	99.406	100.45	98.981	100.99	96.108	101.65	98.98	95.895	98.718	99.159	96.034	97.589	99.951	96.237	100.23	98.45	96.085	95.94	97.623	96.499	95.871	99.462	100.38	96.098	100.2	96.105	99.573	95.065	98.194	94.742
106.1	106.13	103.16	102.76	104.93	105.07	102.81	104.28	101.77	104.1	105	102.8	104.25	106.45	101.51	106.32	101.3	101.59	98.867	106.8	104.94	99.226	101.88	102.64	103.8	103.11	100.73	98.577	101.56	104.76	104.06	104	103.9	99.284	104.43	103.4	102.07	103.92	106.88	99.459	107.18	102.02	104.57	104.81	100.16	101.44	101.22	97.254	97.045	106.87
107.26	104.58	105.99	105.07	105.23	103.01	103.18	101.87	97.443	108.38	107.78	111.24	106.95	107.02	111.73	99.196	106.63	106.39	102.8	105.18	107.35	101.27	106.64	103.17	104.27	110.1	104.07	107.88	107.24	105.71	107.44	108.3	102.53	109.8	104.4	106.22	102.1	103.9	107.81	110.18	105.4	103.64	101.48	108.67	109.05	106.53	103.35	106.19	102.82	106.72
98.352	100.76	98.95	100.11	98.576	100.97	97.817	96.447	98.15	98.227	97.301	99.266	101.31	101.11	96.173	95.561	99.642	96.562	101.09	99.287	103.61	101.28	97.914	99.417	101.78	98.115	98.819	103.39	101.26	99.294	100.03	96.222	98.908	93.761	96.941	99.879	98.628	98.537	95.018	97.379	100.24	101.19	98.554	100.47	99.1	94.252	100.22	98.545	98.278	98.303
104.03	109.3	106.34	104.53	105.21	110.29	108.25	106.82	108.77	107.75	108.15	109.72	108.75	109.77	108.69	107.65	111.62	107.08	107.83	108.49	106.5	111	106.6	112.1	109.27	108.73	106.13	108.87	108.74	104.67	105.87	104.23	109.48	106.43	107.49	106.94	107.59	108.55	108.2	111.86	117.79	105.81	106.11	107.95	109.05	109.81	109.82	108.95	107.57	108.6
109.24	112.16	106.11	111.09	111.39	108.67	107.41	106.03	107.25	112.52	107.77	111.61	113.79	108.67	109.26	109.11	111.33	110.54	111.48	110.68	108.75	107.1	113.32	110.16	108.88	111.1	112.18	108.28	111.33	115.9	109.48	112.43	110.52	108.94	111.46	108.49	111.91	110.25	111.37	110.05	110.48	110.47	108.06	116.69	112.25	110.67	113.64	113.92	109.81	114.01
105.55	108.45	106.68	106.43	107.57	107.57	107.55	103.17	107.05	107.23	107.36	107.01	105.91	106.44	104.31	103.4	103.46	105.69	101.31	106.64	104.65	108.03	103.53	104.35	107.24	106.86	109.08	104.69	103.78	105.8	102.09	108.13	106.28	101.82	102.7	106.46	101	111.44	105.01	104.72	105.09	101.56	104.03	104.85	105.84	105.62	114.47	105.41	106.58	108.49
108.03	107.11	111.14	106.66	106.92	106.24	109.49	107.61	103.88	108.87	111.35	106.4	112.95	105.78	109.21	108.26	109.02	107.75	106.03	107.76	110.17	112.28	105.24	109.57	111.24	104.18	110.34	111.64	107.85	106.81	105.82	106.74	106.6	104.92	106.49	108.26	108.65	107.2	104.69	110.19	107.06	107.81	113.05	106.9	108.46	109.97	109.19	111.07	108.31	105.8
99.147	101.66	98.834	103.87	102.33	101.13	102.08	100.35	99.94	104.05	100.85	103.81	102.79	99.632	99.659	98.868	100.5	97.627	100.24	101.64	99.651	99.254	99.293	100.38	98.763	103.84	99.578	104.77	103.57	103.3	100.95	101.96	99.74	101.42	99.913	103.92	102.78	102.82	101	101.93	101.45	100.67	98.774	99.51	104.73	97.938	94.14	94.465	103.27	105.32
99.581	101.29	103.65	100.4	100.52	98.753	100.14	103.7	99.699	103.44	94.077	103.98	97.533	102.01	103.27	103.38	100.27	104.13	100.61	104.54	99.393	102.34	99.078	102.09	101.73	99.679	103.98	102.51	102.81	100.34	100.53	100.33	98.633	102.39	105.82	100.08	104.24	100.08	101.51	99.354	102.38	103.28	98.479	100.41	101.38	101.71	103.31	100.33	105.59	97.125
114	110.17	105.39	109.76	105.63	108.43	110.31	110.83	107.77	108.61	107.73	109.52	110.07	107.5	106.58	108.07	101.1	105.9	105.59	107.3	108.59	109.15	108.17	105.82	106.46	107.92	106.1	113.29	103.95	112.5	106.19	112.36	113.33	107.55	106.96	104.28	111.87	109.22	107.27	110.71	106.94	107.26	105.85	103.6	109.5	113.87	110.1	108.77	107.38	109.99
107.24	109.99	99.806	102.23	106.4	103.54	106.29	102.9	109.79	103.51	108.59	107.99	105.15	108.65	106.46	104.41	106.54	107.91	103.74	107.54	105.69	105.08	106.52	103.43	105.03	104.78	103.1	105.19	102.01	104.34	107.22	108.69	106.92	103.38	106.66	103.89	108.63	106.44	106.36	103.49	103.87	109.11	108.51	103.88	109.12	105.21	105.93	101.87	109.89	104.87
112.13	107.73	113.03	106.03	107.66	109.13	109.88	107.19	108.16	108.34	105.22	104.08	105.08	109.3	108.63	102.66	106.63	108.14	107.15	106.56	106.27	106.81	108.27	109.72	106.14	106.77	104.03	110.63	107.81	105.37	110.49	107.21	100.7	108.22	108.32	103.73	108.26	105.4	109.63	106.48	109.75	105.49	107.93	109.83	107.76	106.44	108.53	107.61	110.41	108.76
102.34	108.73	101.29	105.43	102.41	99.909	107.08	105.44	101.35	103.72	109.84	108.73	107.31	105.64	104.15	104.32	100.22	107.97	105.86	103.55	106.73	101.51	108	103.82	104.47	106.62	103.84	109.25	105.45	101.15	104.61	103.75	106.25	109.24	104.03	104.25	103.32	106.82	102.29	108.04	104.11	108.09	106.34	108.59	102.59	107.67	107.97	103.52	103	109.12
108.99	109.77	106.91	109.01	114.74	109.45	105.53	106.57	110.75	111.76	110.31	109.3	107.17	106.41	106.36	109.91	108.85	107.97	110.56	110.38	108.4	108.05	107.32	112.32	107.91	107.4	106.13	116.03	111.73	109.01	105.35	104.8	108.75	109.91	105.19	104.59	105.47	107.32	110.17	108.4	104.63	102.6	106.4	109.63	111.21	107.23	108.65	109.28	108.11	107.74
104.76	102.23	105.51	108.22	106.46	102.76	106.22	105.39	102.8	108.36	108.87	105.92	107.58	107.95	103.79	104.26	104.19	105.36	107.23	104.58	105.26	104	106.53	103.75	104.49	108.05	105.82	107.57	106.69	106.23	104.13	112.39	101.07	106.96	110.77	109.83	102.32	109.73	103.49	103.66	106.31	101.21	105.3	106.68	107.41	104.75	101.63	104.39	104.83	104.59
99.595	101.62	97.641	100.33	97.269	102.85	101.25	102.62	102.94	101.79	100.65	98.227	103.57	100.76	98.924	102.38	106.79	99.545	101.38	95.861	97.344	98.943	102.24	99.834	97.776	102	99.564	100.85	101.3	97.204	103.08	102.85	100.59	104.79	101.91	104.4	103.67	99.253	101.94	97.423	103.86	99.898	105.55	98.401	99.299	98.613	98.19	101.52	99.29	100.89
106.39	106.35	107.95	108.12	106.09	103.9	109.2	107.72	103.32	102.25	106.43	103.81	104.44	102.65	104.74	104.41	106.59	103	104.33	105.43	106.72	107.32	103.98	105.3	104.84	107.93	108.14	107.3	105.11	108.13	104.02	105.3	107.71	104.73	106.32	106.08	104.82	109.77	103.9	107.89	108.82	101.76	110.31	105.33	103.55	102.56	101.2	108.58	109.73	107.26
105.54	106.71	112.25	108.19	103.15	106.11	107.6	108.84	111.28	108.53	105.29	108.89	109.36	109.27	110.65	108.56	114.77	108.53	110.62	109.04	106.2	109.62	106.52	108.89	111.16	108.34	110.33	107.4	105.98	104.48	107.52	108.6	111.92	108.84	107.23	105.65	109.55	109.34	108.18	104.81	109.37	105.12	108.11	108.15	106.11	107.03	108.44	108.47	107.68	105.65
96.989	94.682	96.511	97.983	97.036	99.829	96.024	99.43	99.396	97.939	97.572	97.804	100.11	98.629	98.25	100.79	97.238	98.574	95.615	100.64	95.53	97.251	95.986	94.168	97.621	94.795	101.8	100.02	96.412	99.046	96.906	99.952	95.984	98.835	100.49	101.32	93.325	98.735	97.27	98.511	98.833	95.609	98.541	95.856	100.31	101.63	100.78	100.05	95.755	97.254
104.47	102.79	97.964	100.56	98.253	103.87	96.506	99.623	103.33	98.692	101.87	99.269	98.953	98.498	97.207	101.14	100.34	103	100.31	99.968	104.89	98.094	103.15	101.83	106.2	100.13	100.26	100.75	101.65	98.727	97.505	101.63	97.033	102.33	101.08	100.76	101.09	99.931	110.21	99.081	98.667	97.225	98.932	99.982	99.86	97.821	96.969	101.98	98.301	98.976
110.15	109.12	106.53	109.62	111.27	116.09	113.37	108.87	108.58	110.69	107.72	109.74	106.99	112.75	106.25	110.04	108.24	104.44	108.84	109.3	105.18	110.49	105.32	109.08	108.94	107.68	107.26	109.66	108.79	102.99	108.66	109.64	107.05	107.87	104.93	102.21	110.54	108.16	104.31	108.26	108.54	107.59	108.22	108.65	109.28	110.83	110.56	106.62	107.86	107.86
97.493	99.298	100.25	97.625	100.07	100.3	100.39	96.011	95.124	100.91	102.08	98.24	101.39	93.819	98.191	96.888	94.549	94.873	94.051	100.46	97.512	98.936	95.824	99.255	96.194	96.147	97.577	103.77	97.093	98.937	99.705	98.945	97.399	96.302	97.125	101.49	97.132	100.6	98.758	99.422	96.739	97.752	98.115	100.29	98.285	95.324	100.9	100.59	97.559	99.024
105.39	104.24	101.07	103.26	102.05	104.7	103.56	99.544	101.73	104.08	102.53	100.77	102.42	94.11	105.24	98.445	103.72	106.26	106.28	99.08	104.88	99.947	97.908	99.967	100.35	95.83	99.033	95.198	101.37	102.39	100.57	99.142	99.15	99.515	97.288	99.327	99.755	102.13	98.474	100.51	99.784	98.027	97.099	100.94	102.24	98.531	99.288	100.99	104.43	99.349
111.22	105.06	108.6	110.03	106.57	108.45	105.6	109.37	110.24	106.52	109.09	101.67	110.92	104.35	107.79	107.51	109.17	109.38	107.42	111.03	112.59	108.6	114.39	103.78	105.59	105.89	110.06	111.62	104.77	108.17	105.26	108.96	107.24	108.19	110.52	110.02	109.68	105.26	109.08	109.43	111.67	105.83	109.68	115.29	104.56	112.92	103.57	106.92	106.63	111.07
103.75	103.02	103.1	106.8	109.11	104.8	105.55	104.4	104.53	104.33	105.24	101.62	105.99	104.83	102.47	102.63	103.48	106.15	108.62	108.28	104.27	111.98	103.21	104.09	106.06	106.25	102.6	107.35	102.57	104.86	109.37	106.64	106.75	104.26	106.79	102.85	106.53	101.85	105.63	105.65	109.34	107	110.38	108.57	100.01	106.13	101.97	101.69	108.12	105.32
97.969	97.875	97.802	94.838	96.973	94.445	100.5	101.32	93.328	99.929	98.516	98.663	102.51	94.481	99.883	96.255	100.77	99.461	96.79	95.835	95.589	98.091	97.119	98.294	94.33	95.005	95.806	96.183	97.55	98.163	98.607	96.483	92.711	99.181	96.976	99.513	95.141	97.104	98.528	98.766	97.542	95.891	92.837	99.683	96.447	99.588	93.128	93.706	99.242	100.57
100.41	101.78	97.455	94.57	99.368	97.495	98.788	94.039	97.203	98.137	93.727	95.771	101.06	100.25	99.592	96.298	95.865	97.976	97.896	102.59	97.478	98.758	97.645	98.997	96.296	99.431	101.4	99.488	97.089	99.889	100.03	101.05	96.296	97.471	99.255	95.342	96.104	98.652	100.56	96.024	93.68	97.721	97.138	98.15	92.195	101.87	98.502	98.338	103.47	96.707
104.92	102.9	107.44	109.81	110.13	107.28	105.84	101.65	103.64	109.13	107.57	107.13	107.9	108.73	107.72	104.01	105.87	102.98	109.99	105.66	106.57	104.42	111.43	100.55	102.44	106.38	108.4	106.89	108.1	108.3	105.76	107.17	106.6	108.82	102.41	103.64	105.59	106.63	106.61	109.44	107.31	104.75	103.7	102.48	114.36	107.34	105.81	109.21	104.26	103.23
104.31	103.97	103.65	108.82	105.45	108.45	106.21	101.22	105.82	109.38	105.92	102.78	106.34	103.94	102.33	104.39	105.32	104.83	103.17	105.6	107.25	102.66	103.12	105.96	106.44	105.34	110.72	102.38	103.68	105.33	105.77	103.58	108.22	103.69	106.97	108.98	96.447	105.48	105	103.3	107.21	103.53	98.938	103.85	102.39	107.73	103.69	104.66	105.17	103.64
109.49	110.3	109.33	105.09	107.34	106.34	107.58	109.53	108.05	111.61	106.03	112.85	109.62	107.3	107.85	112.55	107.54	105.56	110.19	104.88	103.89	107.57	111.27	106.59	101.79	109.58	113.21	104.31	108.6	107.69	113.63	104.22	114.98	109.96	104.49	110.57	109.37	109.16	106.72	112.08	108.43	103.59	109.77	106.57	112.38	105.36	107.13	107.92	108.36	105.06
102.25	100.7	100.69	94.148	103.88	100.03	96.916	97.633	100.18	96.591	102.92	98.106	99.909	100.19	100.46	100.07	98.011	102.93	103.23	101.48	102.68	96.956	99.401	101.1	104.93	101.7	103.54	104.63	99.276	96.39	104.01	96.987	99.086	101.7	95.07	98.55	96.937	104.82	101.73	104.48	99.885	102.5	102.11	100.47	103.01	94.059	101.95	105.53	102.65	101.19
108.88	108.54	105.47	106.87	106.25	105.54	108.81	110.54	108.68	106.77	107.39	105.34	107.09	108.83	110.44	109.34	108.62	110.49	106.78	102.79	107.94	106.05	114.1	112.84	109.35	107.9	108.75	105.53	106.26	107.73	106.99	104.86	108.85	105.2	110.88	110.44	110.77	109.41	103.03	107.4	111.58	112.39	108.9	106.18	106.65	109.08	109.34	108.38	106.69	107.63
94.068	98.327	100.94	95.475	93.842	97.734	98.754	100.15	96.98	98.83	99.408	99.15	96.134	97.604	99.48	102.48	97.765	98.556	96.304	101.6	99.373	99.203	102.77	98.298	100.92	100.37	94.661	99.743	98.247	100.53	98.712	93.937	100.63	98.086	96.097	96.352	96.413	97.737	97.61	100.86	100.61	94.448	100.32	93.601	95.411	96.693	95.488	98.305	94.366	95.846
108.52	108.98	110.71	109.73	101.84	107.84	104.46	105.98	105.82	108.49	109.63	106.69	108.3	105.72	106.05	110.13	107.28	105.45	105.79	105.66	109.59	108.47	110.25	109.76	108.01	111.38	110.02	109.45	105.4	103.35	107.32	111.51	105.76	106.31	106.96	109.42	105.92	110.08	108.7	108.28	108.97	103.66	105.45	109.28	111.74	103.34	109.29	110.58	107.52	112.53
106.99	109.13	110.4	108.42	108.05	110.36	107.1	112.21	111.69	105.29	111	109.97	106.27	105.55	109.38	110.69	108.87	106.24	111.11	104.1	112.62	104.37	106.88	109.81	110.21	107.61	109.58	108.98	107.5	108.93	104.1	108.36	106.25	109.83	108.14	104.27	105.13	110.79	105.95	107.07	106.38	106.79	107.08	107.4	105.07	101.63	106.65	106.93	106.94	108.61
107.95	105.68	106.39	105.84	107.51	103.2	103.65	107.18	103.65	102.86	103.15	106.6	106.49	104.4	99.365	100.75	102.99	106.47	103.51	104.38	107.05	107.98	102.7	106.06	105.35	107.58	101.16	104.97	103.71	109.61	104.66	107.11	108.26	102.83	102.18	104.95	103.45	106.02	108.09	106.78	106.87	101.92	106.63	114.36	106.96	105.6	102.25	107.59	110	103.55
103.24	105.32	110.65	106.05	104.85	109.24	108.54	105.73	110.2	106.34	105.39	102.73	109.23	108.54	106.52	111.22	108.22	109.07	107.84	107.03	106.51	106.17	104.11	108.94	104.84	111.16	108.62	112.48	109.41	106.62	107.69	110.08	106.71	106.99	104.87	111.09	101.39	106.01	107.55	112.36	109.08	106	105.89	107.11	108	104.12	112.27	110.87	102.75	101.88
99.026	98.592	99.502	102.5	96.071	95.115	95.219	99.409	96.461	102.46	97.694	99.677	94.164	105.82	98.394	96.883	95.433	101.25	98.936	100.45	100.01	100.64	100.15	98.778	98.152	99.841	98.377	99.553	100.33	96.474	97.803	93.885	95.541	102	99.8	96.177	96.825	94.828	94.444	96.159	100.09	97.054	101.18	98.498	100	96.781	100.49	100.43	97.654	100.5
105.24	104.66	105.7	107.4	105.78	103.39	108.06	107.48	105.48	107.7	108.17	102.97	107.54	101.53	104.27	105.85	103.35	106.82	100.43	106.45	107.52	107.8	102.53	100.08	107.28	103.93	103.24	107.05	101.32	107.22	110.56	106.11	108.11	107.81	106.38	106.72	104.71	103.28	104.25	104.43	107.85	105.42	103.75	107.39	105.86	105.09	105.21	105.12	107.13	108.74
108.04	104.61	110.64	109.54	108.38	109.07	106	109.74	108.25	112.59	105.18	109.77	111.94	105.98	107.55	105.45	104.73	108.33	110.19	106.72	110.76	104.42	106.61	109.75	112.14	108.94	107.56	107.98	107.23	108.8	107.04	108.26	106.05	108.45	106.88	108.57	112.45	111.27	108.98	107.8	106.77	106.08	114.07	109.37	106.64	109.05	112.59	106.14	110.78	107.96
94.699	95.89	97.555	98.424	102.36	96.456	96.959	97.727	100.63	100.57	95.191	98.954	99.575	93.161	95.916	94.99	98.103	97.518	99.567	97.306	98.572	99.416	98.764	95.41	98.044	99.501	96.288	97.344	96.216	97.603	98.3	103.34	97.998	97.345	98.182	99.066	100.68	92.562	99.033	101.12	96.764	97.49	99.433	99.658	97.395	98.046	91.633	94.813	100.18	95.074
103.56	107.79	107.14	108.65	102.74	106.54	105.27	106.61	100.41	104.7	110.14	101.25	106.37	102.28	105.28	105.58	101.69	103.88	104.74	104.63	106.08	105.83	105.68	102.79	106.13	103.11	106.9	102.17	109.81	112.19	108.31	108.5	106.97	109.65	109.29	104.48	102.83	107.61	108.02	107.42	101.61	105.88	103.56	104.25	104.35	105.97	106.32	101.28	108.8	103.67
105.47	105.47	107.33	105.02	108.78	102.75	106.59	107.24	103.59	106.11	105.78	106.64	103.17	106.34	108.54	104.62	108.11	107.54	105.5	101.97	104.6	106.24	107.71	102.4	106.83	105.11	107.38	104.61	106.41	104.73	108.39	103.61	101.96	105.96	100.71	107.77	106.56	106.49	110.12	105.24	103.13	109.86	102.99	108.32	109.77	104.52	105.95	107.41	106.43	108.32
107.97	106.89	105.4	111.08	107.21	101.54	107.81	111.11	108.77	105.48	112.33	111.52	113.21	107.51	110.21	110.69	105.55	106.53	108.12	110.17	103.14	106.29	110.81	108.1	106.88	107.29	104.59	108.39	106.17	109.21	109.56	110.43	106.08	107.6	108.57	108.46	105.7	107.01	111.8	105.89	105.31	107.87	110.83	105.59	104.52	106.53	108.94	106.4	108.8	107.07
106.81	106.2	104.84	109.23	106.87	110.67	103.84	106.54	103.76	111.8	113.06	106.74	108.73	104.06	108.4	106.98	108.16	110.89	106.82	104.81	109.42	110.53	107.61	106.37	105.55	102.86	107.3	113.84	113.4	110.21	109.9	110.1	107.06	108.29	103.11	110.8	109.32	107.69	107.64	106.62	110.28	109.77	103.37	106.31	109.98	108.85	109.94	109.72	106.99	107.22
112.36	108.79	110.28	104.55	109.33	107.81	106.49	105.59	107.8	110.57	105.65	111.65	106.14	106.79	109.74	108.06	106.84	107.15	106.94	106.77	105.01	111.07	111.58	109.68	108.94	109.3	107.44	107.4	112.91	107.5	108.96	111.41	106.19	107.82	110.05	107.45	109.4	108.54	107.06	106.72	106.67	110.73	108.18	112.33	109.54	105.86	106.79	109.46	111.37	108.32
104.51	110.62	102.76	106.07	103.86	103.44	105.08	103.79	104.43	104.96	106.39	103.16	108.32	106.65	106.27	106.28	108.63	105.53	103.58	106.06	103.02	105.36	106.27	106.39	108.72	106.84	107.09	107.88	103.15	112.56	105.66	103.17	104.83	105.65	105.67	110.78	105.13	106.06	101.28	102.17	106.53	110.93	109.36	104.15	108.3	101.35	104.74	104.83	105.91	101.02
107.73	110.08	108.82	109.26	108.91	111.63	107.26	106.99	108.16	112.18	114.15	108.56	106.71	110.39	108.27	107.14	104.64	107.7	108.56	109.28	107.54	108.64	110.07	108.29	110.09	112.64	115.94	107.92	109.99	110.84	109.44	109.79	107.68	112.23	111.09	109.8	108.74	103.46	113.67	107.38	109.41	108.17	109.85	107.06	111.32	102.73	105.72	108.54	107.67	105.56
104.33	109.39	108.66	104.15	106.12	107.16	106.77	108.59	106.37	109.18	106.53	104.39	107.14	106.51	106.73	107.33	104.91	104.33	100.05	106.22	103.04	101.64	106.94	106.97	107.52	105.42	109.69	103.34	102.59	107.33	105.28	105.55	107.05	102.79	113.02	107.45	103.88	106.83	109.92	106	105.73	105.06	106	105.3	107.41	107.88	102.67	108.21	108.04	105.69
104.47	104.91	104.65	104.78	103.86	103.53	103.72	108.11	104.85	105.38	106.01	106.84	105.54	105.72	102.24	105.35	109.64	107.71	107.04	106.08	106.7	102.65	107.49	104.98	107.32	107.83	107.86	95.772	108	105.99	105.39	107.87	108.93	106.74	107.09	106.16	103.17	106.94	104.92	105.03	111.13	102.36	107.38	105.74	104.79	107.07	104.62	102.92	108.33	110.04
105.7	105.35	110.16	107.46	102.26	104.05	106.57	108.63	105.91	107.51	109.9	108.91	108.73	110.68	105.26	108.07	106.54	104.09	106.61	106.73	109	104.72	106.21	105.51	110.58	104.74	107.27	107.66	105.54	105.48	105.37	108.79	109.83	106.06	109.63	107.24	105.81	110.82	105.92	104.57	109.92	110.49	106.43	104.03	106.18	101.5	104.79	104.77	105.47	104.22
104.09	111.11	110.79	109.07	107.98	103.13	111.7	105.33	111.19	107.68	111.1	108.13	106.89	103.89	106.22	109.55	113.06	109.18	106.83	109.93	107.76	110.74	112.08	109.7	108.24	107.63	106.36	107.51	110.58	107.15	102.33	111.54	111.55	107.91	110.13	109.05	105	103.12	110.25	110.01	112.24	100.67	110.12	107.09	108.63	105.26	109.45	111.29	106.86	111.57
106.04	108.91	107.56	109.39	109.17	106.43	108.61	109.3	105.03	108.11	111.99	111.55	113.88	108.87	103.21	110.16	111.03	110.24	108.29	100.49	106.87	104.64	110.01	109.34	108.89	108.13	106.82	107.99	103.64	109.31	104.13	106.23	110.83	110.46	106.82	107.9	103.58	104.51	107.47	109.8	108.55	105.88	101.51	107.88	111.03	107.04	106.43	108.42	108.97	105.88
97.708	96.195	99.724	96.678	95.143	100.14	100.38	100.5	102.56	97.145	99.75	98.715	97.911	95.358	93.737	96.212	98.838	94.893	101.78	96.532	98.418	98.031	100.55	98.227	96.776	98.852	97.27	96.092	99.995	98.988	95.344	100.66	101	92.068	94.903	101.63	98.925	96.474	102.11	98.488	98.633	98.233	98.559	101.5	98.942	99.726	96.438	95.362	97.475	96.437
109.23	108.81	103.57	106.28	103.29	107.3	105.83	103.57	103.95	105.16	104.21	110.38	99.506	109.17	109.31	107.4	105.87	106	105.18	101.84	110.03	101.77	105.53	111.4	105.94	112.18	105.34	103.16	105.73	105.08	109.1	103.81	109.41	105.85	110.02	101.57	104.68	105.2	104.16	105.2	105.77	110.65	111.45	101.77	109.57	104.71	106.56	106.4	101.17	104.98
100.28	107.78	108.76	104.02	107.85	104.86	104.36	106.2	105.49	105.48	107.42	102.56	104.22	103.28	107.6	108.03	107.2	102.93	103.28	109.72	102.95	105.46	105.6	104.51	104.02	109.55	103.03	109.54	102.98	108.46	102.43	103.98	107.76	103.91	104.76	104.28	102.78	105.42	106.23	104.84	104.39	106.55	107.67	105.84	101.69	105.59	100.96	107.32	108.43	104.15
108.08	106.42	110.63	106.61	107.41	108.34	111.71	110.02	109.63	107.75	109.81	107.92	106.06	109.31	108.05	108.9	104.96	110.96	107.55	115.17	108.74	111.64	107.9	109.99	106.37	109.49	109.29	110.15	108.82	104.84	107.58	107.15	104.86	109.87	109	112.84	108.1	112.46	110.78	109.87	110.3	107.33	105.2	107.65	106.56	112.08	105.62	109.33	106.81	110.96
95.556	95.891	98.88	102.2	99.305	97.819	96.174	97.77	96.843	96.943	102.98	97.094	99.451	95.268	99.322	101.03	96.144	95.016	101.67	99.944	95.825	95.303	97.755	105.14	98.792	100.35	98.019	94.093	100.53	96.616	96.105	96.513	98.214	98.453	96.489	100.55	96.997	95.822	99.899	99.449	95.185	98.96	96.568	92.559	94.614	102.84	97.75	100.56	96.378	96.919
108.47	105.86	105.09	108.04	107.76	107.18	107.64	103.99	110.72	105.24	108.47	106.39	108.43	108.85	103.9	102.74	105.18	105.01	106.47	104.98	100.87	105.78	110.62	105.89	108.53	108.41	108.52	107.38	106.99	104.64	108.38	104.33	107.18	104.89	107.44	103.91	106.82	110.09	106.89	108.12	108.9	105.73	103.79	106.71	110.12	104.08	114.08	102.84	103.12	104.14
104.73	109.62	115.7	106.63	107.34	110.56	109.11	113.48	111.03	104.03	107.74	107.21	107.7	107.14	109.42	108.35	104.74	106.77	108.97	108.94	105.63	105.12	106.23	110.91	112.24	106.34	108.66	108.64	108.5	111.68	109.7	105.26	107.79	106.71	102.8	107.41	110.93	107.15	113.32	105.4	106.56	108.5	107.19	109.03	108.63	108.45	106.66	107.29	105.7	111.41
99.057	98.998	94.478	96.463	109.48	94.907	96.967	102.78	101.22	96.601	100.4	98.674	102.15	98.894	101.01	97.13	99.193	99.24	99.646	93.427	98.762	97.707	96.233	98.887	98.309	98.885	99.702	99.955	96.232	93.415	97.809	98.422	101.29	95.18	100.32	99.314	97.724	97.016	96.163	101.09	98.017	99.593	99.225	100.05	96.415	98.863	99.755	98.108	97.312	101.18
97.592	101.17	103.17	99.78	99.316	100.21	97.861	100.94	100.67	97.399	103.22	100.67	103.81	104.81	100.65	97.374	101.93	96.889	100.74	103.74	101.62	100.24	99.597	105.95	100.07	99.472	105.5	98.198	100.86	101.09	95.639	99.943	101.49	98.961	101.81	101.88	101.36	96.825	103.84	100.04	102.32	99.247	104.44	104.38	98.106	99.166	97.943	99.445	98.601	94.446
104.79	105.71	108.62	106.71	106.42	108.55	107.03	108.82	111.39	111.36	109.14	106.2	108.38	104.58	105.4	106.33	110.1	107.27	105.85	109.08	104.95	109.01	107.22	107.81	107.51	101.55	107.59	106.74	109.45	106.95	109.83	105.24	108.57	110.21	109.43	106.98	105.95	109.17	107.61	108.7	113.23	107.53	103.14	108.55	105.74	105.6	111.39	101.41	108.16	109
110.69	109.47	107.95	105.88	109.02	110.44	103.84	108.51	104.94	105.5	109.83	105.5	108.82	103.34	108.59	108.18	104.94	103.1	111.25	108.66	102.98	106.55	107.57	112.55	112.22	106.06	110	107.78	108.25	104.7	105.98	105.65	106.82	110.04	109.62	104.81	111.11	111.01	106.68	104.76	107.22	106.68	104.38	112.31	104.87	105.4	109.86	105.26	103.79	109.94
105.78	107.61	103.3	107.44	107.12	107.47	103.37	105.11	103.89	108.53	105.21	106.14	107.29	102.47	107.14	103.25	104.14	109.02	107.41	104.26	104.57	106.31	101.43	101.71	108.56	105.35	105.32	107.78	107.99	105.78	105.6	105.34	111.55	105.36	101.63	108.37	108.53	102.87	104.75	103.79	105.82	109.31	106.19	105.07	108.7	108.77	101.01	104.94	107.01	111.9
108.47	109.28	104.33	110.96	104.31	108.19	111.32	112.27	108.91	105.46	111.51	106.8	106.64	104.63	107.71	104.95	109	109.28	110.36	103.93	112.69	107.67	106.13	108	110.64	108.5	110.11	106.75	107.42	104.97	110.83	108.64	108.26	110.07	108.05	110.98	108.3	110.73	104.1	104.68	104	108.91	108	106.79	109.31	110.62	106.73	105.63	105.19	109.38
105.99	114.41	112.74	114.9	112.08	106.11	117.43	111.5	108.67	109.35	111.29	111.7	114.03	109.01	107.39	111.5	107.07	109.9	110.78	111.03	109.3	113.13	110.5	112.14	107.75	105.67	109.05	108.45	110.83	111.76	107.38	107.52	112.76	108	109.81	106.88	109.56	103.03	105.42	115.15	109.06	109.59	108.14	109.16	112.27	110.66	112.58	108.75	107.61	110.59
99.686	100.96	97.371	100.8	99.53	98.384	101.61	99.705	101.11	101.1	98.138	103.99	99.695	99.074	102.43	100.62	98.437	98.936	101.29	102.24	97.443	93.851	97.655	99.314	102.38	99.904	102.19	100.51	100.12	101.54	97.106	102.3	99.832	104.67	101.73	101.15	97.466	104.56	100.44	98.978	100.62	103.19	99.86	103.63	100.02	96.301	101.18	102.1	104.51	97.265
101.29	104.55	104.3	103.64	104.61	104.91	102.14	109.18	104.73	102.74	104.87	105.65	105.17	104.86	102.86	105.24	109.58	105.11	103.35	111.55	106.34	101.95	108.42	111.85	109.61	107.91	103.85	105.91	106.7	101.96	105.1	106.31	106.47	104.72	105.54	108.62	107.36	106.49	103.99	106.07	107	105.19	102.64	109.9	104.93	105.8	107.34	110.93	107.82	108.61
108.9	107.86	109.23	105.36	111.01	109.21	107.86	107.01	106.99	109.03	110.14	109.52	110.36	104.74	103.92	108.42	107.39	109.07	113.05	105.7	109.85	104.5	106.67	110.17	104.09	109.4	109.47	110.69	105.34	104.59	104.47	102.32	105.83	105.39	108.25	106.87	106.69	105.7	108.43	109.22	106.01	110.23	106.91	105.74	108.23	104.11	107.48	113.45	110.02	111.19
98.537	95.651	98.52	99.598	97.05	101.94	97.158	99.449	98.882	96.75	98.698	98.133	100.75	96.753	100.33	98.257	101.44	100.1	95.433	97.915	92.587	99.732	95.759	100.6	100.39	104.85	102.49	99.122	98.116	96.145	103.95	100.01	99.326	98.421	93.902	102.03	99.282	100.67	100.95	96.85	95.934	91.89	99.315	97.193	96.357	97.193	97.897	99.441	96.751	97.247
109.51	106.54	105.18	108.48	104.51	106.14	104.78	108.18	105.38	104.18	109.61	102.93	105.94	106.48	107.06	110.12	109.08	107.64	106.84	106.26	109.54	110.77	112.78	109.19	109.61	108.22	106.91	104.94	105.07	107.55	108.18	109.5	111.58	105.38	106	107.43	107.65	104.55	109.36	107.58	106.19	106.76	108.3	108.1	103.14	106.75	103.64	111.24	106.05	108.98
106.7	104.49	108.6	106.5	105.47	104.94	109.59	107.36	101.89	104.77	107.24	106.91	102.93	106.22	106.69	103.55	103.57	101.75	104.45	105.7	104.84	106.56	104.89	101.8	102.11	107.76	105.92	107.03	104.17	103.37	103.21	106.29	106.75	104.53	108.98	105.47	110.43	105.61	107.95	103.2	109.47	104.89	109.86	110.89	106.08	103.26	104.86	102.1	111.23	102.83
99.572	95.136	99.312	98.23	97.128	99.07	99.204	98.423	96.558	99.56	98.515	98.509	100.39	96.221	98.328	99.545	95.661	97.267	97.675	101.44	98.322	101.61	104.39	98.137	96.424	97.562	100.21	100.87	99.426	102.08	99.791	99.015	95.781	97.721	97.271	100.12	99.709	98.25	98.429	95.366	98.025	96.228	102.15	92.775	102.32	98.958	98.128	101.6	98.993	97.06
108.19	104.99	104.99	103.02	107.39	104.4	106.33	108.08	108.04	106.39	102.78	107.53	104.67	102.41	106.26	105.74	104.51	99.971	104.03	101.91	107.34	108.35	105.23	104.03	104.62	106.73	105.59	107.61	105.76	105.98	107.38	106.58	105.34	100.94	106.97	109.16	105.54	102.57	103.47	103.87	107.01	104.32	103.08	104.46	105.66	104.87	102.04	104.56	106.19	104.88
95.84	93.484	98.466	94.78	99.892	100.48	96.292	100.7	97.285	98.665	97.842	94.296	96.823	99.738	99.41	98.543	95.982	98.554	101.56	96.564	98.585	98.468	99.692	99.586	96.284	95.999	101.44	98.242	99.016	99.409	96.392	95.466	97.903	100.02	101.99	97.615	101.84	103.86	100.59	95.91	96.592	102.15	99.251	102.38	99.067	96.419	101.69	101.53	101.98	97.509
105.29	111.98	104.99	105.97	108.29	106.96	108.58	102.77	107.6	104.91	103.4	105.03	103.47	102.69	102.29	105.69	103.59	103.01	110.32	105.53	113.31	101.2	105.76	108.41	103.78	105.74	111.71	108.54	102.58	110.74	104.59	105.71	108.46	111.19	109.19	106.52	105.15	106.06	105.3	102.66	106.17	106.41	103.47	103.89	103.3	106.01	107.32	106.27	105.77	102.66
99.152	91.251	98.681	96.693	98.893	97.594	99.286	97.092	95.809	97.864	99.447	99.623	100.73	90.197	99.253	102.27	99.466	97.177	97.504	96.285	91.21	96.638	99.238	99.074	98.239	95.421	98.237	97.342	98.468	100.11	99.584	101.07	99.971	98.158	97.404	100.99	97.541	95.198	98.461	101.3	99.439	98.518	92.678	97.321	99.239	101.6	94.482	96.455	95.42	98.902
101.17	100.55	98.49	100.65	100.75	104.25	102.14	99.655	98.573	103.97	103.76	100.35	96.279	97.595	98.174	98.21	99.226	102.05	100.38	105.28	99.668	100.35	100.68	99.436	104.53	103.04	99.02	99.567	102.97	100.8	103.95	97.56	102.92	100.1	96.831	101.02	99.096	96.517	101.53	102.35	103.53	99.271	95.777	102.56	104.14	96.764	103.95	102.71	100.11	100.76
113.79	112.37	108.28	110.69	108.18	105.66	107.14	105.04	107.74	109.77	104.57	104.47	105.67	107.56	111.09	106.33	111.15	108.94	108.82	107.28	106	105.72	110.35	110.93	105.83	110.77	108.98	107.18	112.03	107.26	109.63	108.34	108.02	109.36	108.53	107.65	108.38	108.93	109.14	109.22	107.57	110.41	115.79	108.08	105.7	107.13	104.7	111.99	101.49	105.24
106.22	107.63	107.24	104.25	102.85	109.19	103.59	104.49	106.51	108.6	103.47	106.71	105.67	108.41	110.78	101.07	105.91	104.93	102.01	108.86	103.23	106.1	104.39	108.46	108.28	103.8	105.86	105.16	103.06	104.62	105.53	109.68	102.67	103.68	101.85	105.7	103.18	102.4	102.63	108.24	104.42	103.91	106.25	106.09	110.57	108.28	107.24	104.08	104.71	106.08
103.59	102.95	102.74	105.91	107.25	109.24	108.61	107.22	103.06	105.33	109	106.9	110.91	104.49	107.63	105.81	108.01	108.18	107.85	108.03	106.65	101.76	108.79	105.51	101.32	110.37	103.63	101.77	106.42	105.7	104.44	107.88	104.08	102.55	100.68	106.17	107.05	108.74	105.42	104.25	102.75	103.34	105.68	105.03	107.09	105.39	100.94	104.99	104.71	100.64
105.9	103.68	104.32	106.26	107.71	101.68	107.07	105.2	103.75	107.07	107.5	104.05	101.07	105.03	106.38	106.69	107.61	105.07	100.17	104.44	105.5	101.77	107.17	104.14	105.04	106.66	104.2	109.44	109.87	105.24	105.56	103.48	105.6	107.97	103.86	105.93	106.84	101.69	105.03	105.74	107.12	106.78	104.14	104.33	101.9	105.15	107.54	112.1	105.08	108.06
99.752	105.95	101.72	110.78	102.52	104.74	104.25	106.14	104.14	105.05	104.94	105.74	106.92	105.97	103.85	104.56	99.796	101.94	102.39	105.26	107.49	103.87	106.91	101.81	107.26	110.08	103.75	105.42	103.96	102.57	104.96	104	104.9	104.74	105.62	106.18	105.44	103.89	109.92	104.17	102.65	103.25	106.43	105.63	102.7	108.06	106.31	107.13	105.62	109.08
107.75	101.09	105.28	104.78	101.48	111.21	106.98	108.63	106.71	106.43	108.29	104.99	105.15	105	100.03	104.63	104.14	101.79	103.84	106.84	108.36	103.86	105.7	108.71	105.62	111.17	102.64	105.73	103.48	105.74	106.14	106.85	104.15	104.36	106.59	106.16	109.09	105.51	105.28	105.96	103.54	104.46	102.93	102.71	105.6	104.19	102.03	106.05	103.18	106.37
103.11	107.38	109.67	105.54	110.4	103.11	107.77	112.85	106.15	106.51	107.75	109.11	106.68	106.28	107.72	108.43	104.04	108.71	111	107.32	106.13	103.6	106.28	111.41	103.54	107.42	111.26	108.24	108.67	109.39	105.38	106.63	113.42	107.23	105.95	107.04	109.15	108.42	111.42	105.69	106.25	107.74	107.68	104.24	106.79	110.02	109.06	104.61	108.6	105.03
103.87	100.69	100.52	101.99	100.63	97.756	101.24	106.21	101.92	100.47	100.66	97.404	104.03	101.79	102.36	99.773	93.814	103.42	105.76	101.51	97.849	101.98	98.782	100.99	102.1	98.763	99.688	104.58	95.962	102.36	104.44	103.35	99.359	105.34	99.377	96.168	102.97	103.21	101.2	103.18	95.33	103.46	99.518	100.97	101.83	99.946	96.629	102.5	100.16	100.83
101.69	105.24	106.57	106.74	105.77	107	107.82	104.79	104.25	102.17	104.12	108.83	104.51	106.99	107.13	108.58	104.86	105.78	104.11	103.9	109.55	110.04	106.67	106.61	105.12	103.96	109.76	104.91	106.62	103.55	106.23	104.76	105.88	107.22	108.77	107.2	108.97	109.67	108.37	106.07	102.83	107.71	105.73	102.52	109.79	104.71	106.57	103.8	107.16	109.27
105.71	103.24	105.8	102.11	106.8	104.49	106.03	103.06	103.74	109.83	105.42	104.33	108.07	110.86	109.31	101.56	102.18	102.85	108.65	105.56	98.648	106.46	106.41	104.45	103.17	102.62	103.52	106.37	104.98	109.73	103.13	108.51	104.14	105.34	108.44	105.04	108.2	104.28	107.84	105.49	104.91	105.86	107.73	105.58	108.35	103.79	103.17	104.28	103.83	108.73
110.03	113.12	104.8	105.39	110.68	107.08	108.03	103.24	111.02	108.36	104.76	106.97	109.4	108.62	106.64	106.68	109.6	109.64	107.83	107.98	106.2	109.57	110.34	107.14	113.97	112	108.37	106.94	109.18	105.49	106.73	109.66	109.96	107.42	106.81	104.17	107.95	109.07	111.07	110.9	105.64	105.1	105.63	105.17	107.78	107.23	108.7	109.71	106.91	108.06
108.28	110.92	105.37	105.85	110.79	103.02	110.84	102.77	105.7	106.46	109.46	107.34	105.39	107.84	110.02	105.55	105.84	106.13	110.55	109.7	104.63	108.7	104.78	106.71	108.2	106.66	104.21	105.93	106.8	104.12	108.87	107.67	112.52	109.23	110.42	108.78	113.97	104.75	105.63	108.05	107.2	107.06	104.62	105.99	104.53	109.28	109.72	106.66	104.9	107.22
109.19	105.83	105.29	105.44	106.5	104.34	106.52	109.04	110.1	103.39	104.57	107.97	105.41	107.03	104.07	105.7	106.67	105.82	106.38	108.7	109.26	107.8	105.77	103.71	106.73	107.98	106.33	101.53	102.05	102.56	103.53	104.65	106	105.48	101.98	104.41	105.59	106.74	102.44	107.09	105.17	103.99	105.3	106.68	110.5	104.02	102.41	101.85	107.26	105.69
109.55	110.28	107.23	106.95	104.83	111.01	109.07	112.83	110.33	109.57	109.87	109.62	103.19	108.8	107.18	105.84	108.83	111.16	108.52	105.98	112.57	110.17	111.86	109.98	108.84	105.71	108.7	106.22	108.63	107.46	105.58	103.66	111.22	107.02	106.77	104.3	110.89	108.4	105.51	106.62	105.18	106.43	110.07	105.2	107.5	110.85	113.01	110.21	111.07	112.77
102.04	104.85	108.47	110.83	108.94	112.24	112.24	106.93	106.93	105.9	107.92	103.87	105.37	107.2	101.8	112.17	106.67	106.35	104.4	103.25	102.95	104.77	104.04	108.59	109.57	104.74	105.2	105.95	109.54	106.07	110.82	110.31	102.67	110.71	105.61	104.57	108.53	106.87	105.76	105.58	106.11	102.64	105.08	110.01	107.36	104.46	106.76	105.14	104.77	105.71
98.416	96.099	100.42	97.978	93.905	98.748	95.802	101.55	101.74	96.063	89.859	98.599	98.954	101.16	96.195	102.43	100.66	93.449	95.57	98.459	91.686	102.27	96.908	101.54	95.206	100.71	93.36	98.503	97.657	95.577	99.298	98.974	98.576	98.662	98.249	97.548	95.04	95.837	97.458	100.95	99.537	98.741	97.799	92.688	97.076	94.552	101.18	100.1	92.656	96.729
102.77	102.26	103.27	108.01	103.77	107.71	106.04	103.35	106.32	102.25	105.01	108.19	105.61	106.67	107.13	106.71	102.5	104.18	105.33	105.06	109.65	106.54	108.36	108.37	101.31	107.96	102.19	103.17	107.2	110.49	107.37	100.6	104.88	108.18	107.59	105.99	103.52	108.3	106.89	100.41	107.37	105.98	107.46	104.89	108.85	103.34	105.62	100.79	108.81	106.21
102.53	98.421	99.698	101.36	97.366	102.43	100.12	95.601	104.97	103.59	103.2	100.44	98.001	101.48	98.575	96.524	104.35	99.407	100.5	98.761	102.7	100.41	99.824	101	105.14	99.125	102.69	100.71	103.86	97.921	100.08	101.94	99	94.862	101.78	99.312	99.19	100.97	100.37	99.205	99.66	93.743	101.2	101.37	102.7	99.48	97.426	99.434	94.206	97.567
104.3	103.42	101.89	105.03	98.836	107.67	100.85	101.18	101.56	99.843	100.87	98.658	104.22	96.362	106.23	101.13	103.12	100.2	100.79	105.22	99.553	102.04	100.55	98.841	99.763	105.12	102.75	100.85	101.93	100.02	99.665	97.691	101.14	102.22	98.887	96.367	103.29	95.991	97.889	97.195	102.85	106.84	99.734	100.58	99.807	101.8	101.55	95.72	101.28	98.237
106.84	107.56	103.21	103.87	108.86	105.44	107.13	109.13	109.98	102.41	108.91	103.03	102.42	104.38	105.74	104.42	108.17	107.45	101.71	106.36	107.79	109.73	103.99	104.54	106.64	106.37	104.76	106.27	101.91	102.32	101.87	99.697	105.96	110.02	105.36	108.65	104.62	104.01	106.71	109.47	105.5	106.54	108.73	106.69	103.83	104.14	102.65	106.63	108.02	104.03
109.54	107.98	105.76	107.63	107.29	109.76	110.55	108.97	110.19	104.41	106.83	108.65	105.52	108.9	108.2	112.23	109.21	107.39	108.9	108.83	111.1	110	109.62	108.89	108.11	110.14	109.1	105.03	106.98	103.04	107.23	107.56	107.97	105.39	107.2	104.62	107.39	106.92	109.24	110.81	106.7	108.13	108.23	109.85	110.27	109.21	109.26	107.96	109.89	108.73
109.83	107.12	109.64	105.24	100.65	106.86	107.42	109.86	108.14	110.13	105	103.11	103.13	105.24	104.52	108.2	102.07	104.07	108.07	109.92	107.01	106.8	109.41	109.8	105.22	104.54	108.46	104.17	104.33	104.64	101.95	109.04	106.83	107.1	107.39	104.74	104.52	103.73	104.55	106.12	104.64	106.96	106.53	103.28	105.37	100.86	102.88	106.52	101.15	105.92
107.54	105.06	102.94	104.92	107.35	107.9	104.46	106.13	102.83	107.19	104	107.05	102.5	103.15	105.3	108.9	106.75	106.3	104.8	106.2	112.12	106.16	107.51	103.4	102.25	108.55	110.25	102.04	108.41	105.65	104.62	105.85	106.07	104.82	100.08	105.02	104.95	107.29	105.38	104.61	103.42	105.1	103.54	112.62	103.92	105.77	108.19	106	104.81	104.99
106.79	104.19	109.58	109.52	104.74	104.7	104.96	103.52	103.1	106.27	109.26	105.43	108.47	103.6	106.71	106.59	108.88	108.4	103.16	104.29	104	102.88	104.53	101.59	102.16	107.49	105.49	105.5	108.42	103.19	105.38	104.43	105.09	106.69	108.16	102.44	107.89	103.28	107.12	101.64	103.15	102.94	106.21	110.45	105.2	104.57	106.65	106.78	107.91	103.9
108.22	106.03	109.86	102.8	104.72	101.77	107.55	105.58	104.02	105.49	107.51	105.47	102.78	103.9	102.66	103.23	106.98	106.09	106	104.37	107.54	105.08	109.79	101.49	106.26	106.73	108.74	109.77	105.43	106.22	109.69	106.33	107.81	107.01	108.72	105.91	109.37	106.08	108.66	99.495	105.58	106.48	108.44	106.6	106.75	100.29	108.65	102.26	105.42	104.62
103.51	102.32	106.53	103.71	103.22	103.72	104.8	106.44	104.81	109.24	107.17	105.08	102.63	105.06	104.31	108.16	105	106.38	109.55	102.03	104.05	107.27	106.24	107.34	109.7	108.56	106.57	106.79	108.42	106.47	106.27	106.43	104.16	108.26	103.93	104.24	99.342	102.87	103.86	102.57	106.89	102.13	104.83	101.87	105.4	102.33	107.38	104.85	105.01	108.74
104.52	101.54	103.83	105.18	102.18	103.36	108.08	107.27	103.85	108.83	109.09	107.1	100.63	107.04	108.59	102.02	110.16	105.41	107.87	104.96	106.94	107.38	106.01	106.61	106.75	100.55	103.63	105.99	108.93	108.57	103.58	102.42	109.66	100.22	101.68	104.22	107.05	107.58	109.31	108.41	100.43	108.52	105.27	110.56	106.47	105.82	106.15	106.66	106.42	110.78
104.79	97.017	106.75	104.45	103.32	102.93	102.22	105.66	101.59	102.51	105.11	106.77	110.91	107.21	106.77	104.85	103.68	107.72	104.48	104.22	105.07	107.19	108.34	104.85	102.81	104.37	107.34	108.4	102.94	110.25	108.05	105.12	105.95	109.67	105.46	104.29	103.28	107.71	100.68	106.86	109.99	105.13	103.06	107.01	106.72	101.23	101.82	103.8	104.42	107.4
108.18	110.05	108.66	105.96	106.98	106.4	109	114.84	109.79	109.37	110.48	105.31	104.65	107.57	103.46	111.59	108.89	107.12	109.05	101.91	101.08	108.26	110.96	107.11	105.62	105.26	106.96	107.84	106.47	109.15	112.34	107.1	108.9	106.98	109.12	110.32	105.63	105.5	101.65	105.38	107.4	109.96	107.74	109.36	108.44	107.06	108.45	106.93	103.87	109.74
104.49	106.24	107.08	111.3	107.7	109.68	105.4	107.47	106.25	108.49	102.62	106.78	106.45	111.2	107.58	107.29	109.05	107.77	103.79	107.59	106.64	103.37	109.1	108.67	104.92	111.15	108.14	110.96	104.57	107.88	110.44	108.91	106.43	111.07	105.02	111	107.96	113.85	113.54	107.99	106.86	108.83	106.05	110.27	106.73	110.55	110.45	111.86	106.02	110.84
103.88	108.78	104.02	110.09	102.89	104.43	106.83	105.58	103.94	106.9	102.91	104.14	109.1	100.85	106.53	106.19	107.77	101.3	105.57	105.16	103.68	103.64	103.96	109.17	104.65	105.88	107.56	99.602	105.43	106.24	107.11	108.73	108.11	99.689	104.8	103.65	104.44	103.92	106.8	106.95	101.97	111.71	109.27	104.85	105.31	103.93	105.67	104.62	104.42	104.2
106.93	107.41	101.25	103.08	105.98	104.92	104.24	101.74	107.87	105.14	107.01	104.56	101.79	106.29	104.36	104.27	106.86	103.72	108.08	106.68	102.35	102.03	105.18	105.05	102.03	107.75	105.1	106.28	108.11	105.58	109.12	109	105.48	102.98	104.38	104.75	104.08	107.02	106.31	104.68	107.35	104.93	102.54	102.41	102.96	103.94	102.44	103.66	104.35	103.61
108.22	103.84	110.92	106.48	109.17	109.89	106.64	110.51	106.69	107.19	103.63	109.73	105.51	104.17	103.06	109.07	111.19	109.2	111.6	110.04	106.59	107.04	108.49	109.83	111.84	108.84	106.15	108.68	109.81	106.27	110.91	110.71	109.91	108.74	108.12	105.88	110.2	113.1	111.08	106.79	106.08	109.18	104.51	106.56	108.2	106.78	105.2	107.51	107.95	103.82
106.19	108.06	113.62	108.84	103.77	108.07	105.22	108	102.73	106.34	111.98	108.97	108.95	110.02	104.37	106.11	103.75	108.63	107.56	106.96	109.23	104.61	107.97	113.06	109.14	108.71	105.13	108.13	110.84	107.73	106.58	105.61	111.49	108.81	115.51	108.46	106.47	106.6	109.62	107.09	109.4	108.69	111.47	107.93	108.38	108.06	106.07	109.02	109.18	109.44
104	106.23	104.04	108.53	105.53	104.34	112.22	106.29	109.27	105.14	106.16	106.31	104.49	101.31	106.56	111.74	110.56	103.74	106.46	108.87	106.7	106.96	106.01	106.52	104.8	102.28	106.96	106.95	106.21	107.59	108.97	105.35	108.33	104.4	108.68	106.7	104.45	106.31	104.21	104.2	108.26	109.59	107.73	104.13	106.39	107.19	102	106.34	104.58	104.12
96.362	97.526	101.22	95.751	100.16	95.665	100.4	95.097	92.31	99.946	101.58	95.966	98.088	100.85	97.534	94.863	95.977	99.437	95.714	95.444	94.493	99.58	95.955	98.191	103.95	95.91	97.107	96.686	96.119	96.607	94.872	102.65	99.608	101.85	97.933	94.274	93.889	96.498	97.747	95.307	101.69	98.59	101.7	99.972	96.457	96.648	99.472	94.88	97.696	98.783
101.88	100.52	103.3	99.354	97.482	105.87	101.9	103.58	99.017	102.82	101.65	98.643	99.478	99.864	98.803	100.54	100.36	102.5	99.425	102.62	106.7	97.741	102.98	101.68	96.825	98.142	99.119	96.518	101.91	96.902	101.2	99.543	102.51	104.2	96.482	97.538	102.19	98.938	105.68	99.704	98.846	103.08	100.18	103.96	100.31	98.722	100.94	99.147	98.776	100.73
102.69	98.971	102.38	98.828	100.19	103.86	98.002	97.09	97.386	102.16	101.15	101.94	98.875	102.35	99.749	104.91	95.216	99.625	104.3	100.86	98.358	99.335	99.434	99.616	100.57	102.78	100.52	100.06	97.077	101.86	101.95	99.444	103.76	100.08	103.5	102.54	103.9	94.533	101.2	103.41	101.16	99.329	101.85	99.434	102.61	100.08	97.254	95.903	95.134	98.793
102.23	101.24	101.01	98.75	100.45	100.24	100.29	97.261	99.378	100.01	100.62	98.594	101.36	102.91	101.07	99.245	97.261	98.095	101.57	101.87	98.273	105.85	97.386	100.69	100.6	99.976	98.482	98.137	101.67	98.619	97.641	100.14	99.332	101.98	99.222	97.58	97.677	104.97	97.762	102.25	100.01	102.33	101.51	103.78	96.779	96.643	100.94	104.62	105.98	100.72
109.14	107.39	106.74	111.82	107.15	109.95	105.85	105.73	109.6	108.92	114.56	113.08	108.39	109.17	111.43	111.86	111.38	110.33	112.76	108.57	103.86	108.36	109.4	107.71	108.35	106.69	107.77	104.65	107.83	111.29	111.21	106.03	105.69	109.97	107.2	106.13	108.31	109.84	112.14	110.58	106.56	105.71	109.79	105.11	109.12	103.81	107.56	106.85	106.53	108.85
99.429	101.83	104.88	101.9	101.83	101.66	103.99	101.94	101.18	104.29	99.861	103.44	102.09	101.88	97.505	98.951	101.74	97.329	98.323	98.903	98.702	104.69	97.898	103.4	101.98	106.18	95.833	97.761	103.81	101.36	99.941	100.7	100.08	106.36	97.673	99.189	96.352	97.094	101.64	100	100.21	103.78	101.03	102.49	104.72	100.6	99.085	106.06	102.85	100.29
107.56	105.08	103.01	108.87	107.65	106.15	108.92	108.7	106.74	106.99	107.14	104.28	108.75	107.19	105.1	107.14	107.61	106.28	105.83	105.14	105.35	104.85	104.38	108.61	103.12	109.92	106.03	108.87	105.11	108.85	106.71	107.5	108.46	107.77	106.73	104.58	107.91	102.55	104.66	100.88	107.48	107.16	108.09	108.34	106.64	107.6	105.58	99.681	108.53	100.37
110.47	104.95	105.43	110.11	109.1	107.16	111.05	107.33	107.05	107.53	106.55	110.88	105.23	106.03	109.55	111.82	107.34	108.99	110.82	107.93	108.26	104.22	108.65	109.39	107.5	108.02	110.97	115.07	105.67	108.29	111.43	111.39	108.92	110.35	104.95	107.79	103.55	107.16	107.04	106.51	109.47	110	112.81	106.37	107.76	108.94	106.82	109.51	107.55	107.26
108.87	110.31	105.65	105.02	106.71	110.67	109.36	111.57	110.57	109.48	109.65	110.2	106.4	105.39	111.59	107.71	112.34	107.22	113.13	102.98	108.58	112.58	105.49	102.74	110.09	106.51	105.79	107.64	111.14	111.64	112.2	108.82	108.48	111.76	113.35	109.07	106.34	109.08	111.93	109.66	107.31	104.46	107.43	112.21	107.89	106.83	106.48	109.15	106.4	109.75
109.47	101.37	105.87	98.811	104.09	108.52	103.29	105.97	103.05	107.97	107.72	106.41	105.07	103.7	106.09	103.71	106.24	103.7	104.32	100.79	104.02	99.993	103.97	106.89	104.09	104.26	108.35	111.72	105.58	102.95	101.55	103.42	102.33	105.79	108.6	105.63	108.27	105.14	105.96	107.15	105.06	104.87	103.74	107.51	104.78	107.5	104.66	105.27	104.99	104.37
104.95	102.94	107.15	108.07	109.07	108.65	106.24	106.59	105.9	104.34	102.09	104.78	103.98	103.65	105.29	103.56	104.6	105.17	101.04	107.92	105.88	107.53	104.76	110.65	102.91	106.02	107.7	106.18	108.16	103.81	108.24	104.84	105.2	102.06	103.51	107.7	110.15	107.4	105.98	108.51	103.73	107.26	106.16	107.22	108.53	107.97	106.06	104.53	105.4	104.66
109.34	109.73	108.66	109.76	105.36	106.81	107.93	109.21	109.88	108.41	107.77	112.63	109.06	109.32	107.71	107.39	104.23	109.5	108.58	109.06	107.62	111.95	107.97	109.31	114.2	110.96	109.92	108.41	110.65	106.76	106.85	105.83	105.24	112.93	112.85	110.32	110.41	106	109.8	105.7	109.81	112.05	104.71	107.67	106.5	106.9	105.56	108.63	106.61	107.65
96.593	103.88	98.336	98.993	99.148	97.44	100.32	96.693	95.704	98.216	103.52	99.601	100.57	95.349	95.371	95.337	99.197	99.66	96.013	95.837	96.245	101.59	97.893	100.84	103.51	98.557	99.995	92.801	95.594	94.942	102.42	100.85	99.283	99.585	98.36	104.75	101.25	101.95	96.21	101.24	95.161	95.234	94.756	98.993	99.122	97.503	96.317	101.89	100.89	98.904
106.42	109.72	106.97	107.46	105.4	109.05	108.96	105.75	105.75	106.06	104.63	107.79	102.31	101.49	103.24	108.59	101.18	110.42	105.37	106.81	106.14	105.45	106.5	107.78	108.03	103.11	105.71	106.44	102.11	110.88	103.56	105.63	105.69	106.66	101.33	104.28	106.26	106.23	106.47	103.9	103.83	107.95	103.07	103.83	107.51	106.75	106.05	110	108.85	106.99
107.55	111.82	109.84	105.74	110.48	113.56	106.24	109.52	111.56	110.73	107.56	107.97	113.36	102.94	109.08	111.88	107.11	111.87	108.33	109.07	113.4	107.58	113.61	108.97	114.23	109.2	107.58	105.44	106.57	108.63	104.65	110.62	111.54	110.31	107.98	109.09	108.76	106.64	110.03	107.39	112.98	106.12	108.91	112.27	107.51	108.72	108.94	110.6	110.56	109.11
103.84	101.63	98.719	96.259	99.42	95.786	95.739	95.847	100.7	96.156	98.667	103.33	96.847	94.709	99.311	97.587	102.27	100.41	99.723	100.8	101.9	99.395	104.6	100.33	96.022	105	102.58	95.834	99.699	93.308	95.56	97.989	96.392	99.358	94.391	105.09	100.14	97.814	95.611	94.703	96.657	102.21	99.391	99.775	101.21	96.938	100.56	100	101.31	100.75
102.01	110.23	107.12	104.88	107.51	105.2	102.86	105.11	105.21	110.76	105.71	106.91	107.55	104.35	104.71	104.66	107.62	108.9	104.29	103.02	102.61	106.29	106.52	105.21	106.56	108.52	110.95	102.11	103.33	105.83	109.2	107.7	109.51	107.45	106.27	105.63	102.9	109.37	107.15	104.22	103.53	108.95	106.13	106.26	109.49	109.26	102.57	107.12	111.43	104.05
105.25	101.93	105.82	104.04	103.97	107.42	108.4	107.81	105.92	107.83	103.39	102.93	107.27	108.01	106.78	103.32	105.29	107.33	105.22	103.08	104.43	102.21	103.09	103.97	105.88	106.86	103.47	106.96	106.47	104.58	109.53	103.93	107.28	108.39	101.48	108.91	107.24	102.43	106.77	113.03	105.93	101.54	103.05	107.69	105.76	105.12	102.77	108.33	110.48	106.78
105.85	106.38	108.31	107.19	107.09	110.42	109.59	111.46	107.09	108.51	108.04	107.59	104.46	114.18	108.08	108.76	107.03	111.12	107.85	111.1	107.98	109.61	107.23	109.75	108.54	107.38	105.81	107.64	107.35	106.24	106.25	106.47	107.68	107.51	104.2	110.74	107.27	109.43	107.81	109.82	109.83	107.12	109.13	106.17	109.23	108.2	107.47	108.35	110.49	109.66
103.14	102.82	105.84	105.48	102.11	103.96	100.9	104.15	103.43	104.45	104.69	108.61	112.14	105.64	106.53	105.31	105.93	99.129	108.81	107.01	104.17	105.24	106.68	107.58	108.66	106.94	108.28	105.59	103.7	114.22	107.2	104.99	105.71	103.47	106.53	103.68	105.43	108.12	109.62	104.86	100.95	102.54	106.29	108.31	103.61	105.8	107.75	106.97	104.25	104.79
94.011	97.75	96.983	97.771	94.378	100.32	101.12	99.182	99.29	92.922	102.85	100.32	98.397	100.18	97.849	98.557	97.917	102.68	97.464	100.66	91.215	95.583	95.189	100.33	99.745	101.4	94.043	100.74	99.893	99.487	99.277	95.393	94.108	93.856	99.076	94.366	96.493	99.063	99.921	99.91	96.983	94.859	100.08	96.42	96.296	104.21	96.338	96.403	93.899	101.47
95.302	96.435	96.599	89.56	94.78	99.259	93.213	95.169	98.705	97.876	96.395	99.751	101.95	96.459	103.18	93.233	97.969	99.844	96.868	97.274	96.383	93.169	97.719	100.09	97.981	97.769	94.09	100.07	98.877	102.75	95.562	99.714	96.553	100.33	100.2	99.544	96.44	96.09	96.134	99.996	100.52	100.62	98.388	99.408	100.24	97.161	95.915	97.205	98.636	94.871
106.66	109.66	114.75	111.94	107.28	106.65	114.18	111.65	114.45	112.19	113.62	107.46	113.42	112.83	111.74	111.45	113.42	110.36	106.58	108.66	108.04	110.42	110.48	114.57	106.05	112.17	111.11	112.92	114.58	105.77	110.91	110.91	108.13	113.68	112.58	111.01	107.83	114.15	108.72	106.62	111.52	113.68	113.92	110.48	105.74	108.6	109.3	112.02	110.77	112.94
106.85	105.98	104.81	103.27	108.77	110.75	106.54	103.18	106.4	107.95	111.72	109.31	109.29	105.71	108.16	112.28	104.13	107.58	107.5	104.87	105.44	107.06	106.94	111.53	112.26	108.85	109.01	101.53	105.72	106.63	107.67	108.14	106.67	106.84	107.63	107.71	109.02	110.04	107.48	106.14	107.72	105.74	105.66	111.88	108.85	108.62	109.82	109.32	108.73	104.22
107.88	111.3	112.01	112.01	108.59	106.72	106.94	104.61	109.13	105.41	107.43	109.68	109.32	105.55	107.66	103.36	105.52	106.36	111.37	107.73	106.73	108.62	108.54	110.39	102.7	106.04	105.24	109.25	108.08	108.75	107.98	109.09	107.19	108.17	110.23	108.66	106.75	107.83	105.58	107.95	105.59	106.37	108.24	105.6	107.37	109.92	105.21	106.35	110.08	109.62
108.72	100.72	108.49	105.48	101.81	107.08	103.76	104.24	107.59	112.08	107.65	105.82	105.99	109.5	104.98	104.92	99.502	106.51	105.86	106.57	108.65	107.48	102.45	107.03	108.02	104.98	107.11	102.12	101.1	105.7	102.69	106.1	104.41	104.83	110.41	108.69	101.01	109.68	103.55	103.75	109.34	107.17	108.15	110.95	106.47	104.71	110.32	110.5	106.15	107.23
105.28	100.13	107.34	104.04	106.01	105.18	108.68	103.63	101.76	107.51	104.4	103.03	101.35	105.82	106.23	101.6	106	103.56	106.7	104.06	104.55	105.36	107.46	104.99	107.1	104.97	108.7	108.37	105.83	104.25	108.26	100.95	108.46	105.42	101.69	103.9	102.95	109.29	103.14	103.4	102.25	107.79	105.34	109.26	106.17	105.77	107.18	102.18	102.82	107.31
105.45	106.65	107.99	104.71	106.9	108.59	107.35	107.54	104.36	109.68	105.16	107.92	107.78	101.39	105.65	103.94	111.46	108.13	107.25	107.56	112.1	103.48	104.61	107.19	107.3	104.22	105.51	104.4	109.96	105.87	104.8	106.55	108.92	108.73	107.25	101.67	105.66	103.42	107.41	108	103.93	110.34	109.62	107.43	111.77	105.6	101.99	102.77	103.81	103.95
106.66	109.68	109.18	109.34	111.42	114.96	109	110.03	104.21	108.06	108.57	106.44	113.1	109.25	106.89	109.43	107.45	109.24	107.96	109.19	107.49	106.82	109.23	108.94	111.24	108.36	108.21	106.1	110.56	107.08	108.75	105.2	110.36	110.48	111.35	113.32	102.23	106.13	110.69	110.99	112.75	109.49	106.65	105.98	105.53	105.76	103.25	109.04	109.33	113.91
109.72	106.74	106.28	106.7	107.28	110.28	105.01	104.96	103.97	106.7	110.63	106.19	108.94	105.81	106.67	107.46	108.58	110.58	107.21	112.16	108.08	107.71	107.38	100.58	107.84	111.45	109.37	108.92	108.8	106.27	111.84	109.61	104.43	107.48	112.4	106.88	106.14	108.19	109.37	111.08	107.5	109.17	107.27	109.89	107.53	107.73	107.24	111.89	107.57	108.63
97.146	97.108	98.46	100.54	98.677	99.434	99.453	99.904	98.458	98.757	100.36	101.84	98.776	99.493	99.793	93.749	94.5	94.4	102.75	97.406	95.642	104.03	97.805	99.312	97.124	98.167	95.579	96.375	98.528	99.061	99.107	98.663	100.12	95.899	97.405	102.67	96.867	97.956	98.143	99.338	100.87	99.916	98.65	94.219	97.937	103.05	98.553	99.173	95.356	95.954
98.325	101.07	97.321	99.718	100.89	104.59	100.37	98.772	100.98	100.39	94.72	97.577	99.598	98.665	100.73	98.4	100.59	96.513	97.075	94.958	99.473	98.216	101.28	94.385	102.45	95.906	97.903	96.082	94.128	99.303	100.38	101.79	98.584	98.469	100.83	100.95	97.145	101.95	95.672	99.579	102.18	98.777	98.446	96.349	101.8	100.86	104.8	97.758	94.537	98.568
103.49	106.86	106.04	109.99	106.25	100.04	108.93	104.33	104.89	103.67	100.08	104.94	107.56	106.26	109.65	103.53	105.3	103.58	106.33	106.08	108.57	100.31	108.42	104.92	102.16	104.14	108.8	101.92	104.71	105.14	108.4	103.61	109.53	108.51	103.24	106.75	107.03	108.94	109.5	107.67	108.31	105.54	108.73	107.71	110.35	107.71	103.82	107.78	107.92	101.31
96.876	105.31	102.9	102.51	102.37	101.64	101.4	99.885	103.23	105.39	100.2	98.226	101.32	100	100.03	99.411	97.164	99.619	97.022	100.26	98.948	99.809	102.51	99.159	95.506	100.16	99.665	101.9	98.85	102.96	100.32	100.73	109.44	101.04	99.588	100.99	99.744	98.953	102.86	103.87	103.21	100.8	103.27	101.84	98.177	100.09	95.252	99.573	98.069	92.647
99.448	98.963	99.456	99.67	102.04	100.25	104.72	99.043	101.34	98.492	105.8	97.353	98.587	95.179	94.526	101.47	98.374	103.42	103.83	105.06	102.74	100.9	101.2	99.129	101.4	99.144	99.806	102.44	100.72	104.42	102.22	99.505	100.22	105.02	102.28	102.74	96.056	101.24	101.2	101.39	100.56	101.73	100.9	102.35	98.131	99.522	103.76	99.575	100.32	95.312
108.15	106.46	109.36	110.03	103.8	106.42	108.06	104.67	102.34	111.21	107.7	109.72	110.99	103.93	103.65	108.34	105.61	104	106.31	106.13	109.23	111.95	105.58	103	104.58	106.94	111.29	102.92	108.81	111.84	106.1	106.09	104.82	103	111.44	112.68	106.28	99.388	104.78	111.83	106.06	104.48	110.99	107.87	105.82	105.35	101.46	103.18	103.87	102.55
106.16	105.79	107.29	108.18	104	105.77	108.07	111.33	107.35	110.09	103.92	110.52	103.93	107.97	107.98	107.34	109.24	108.89	104.77	105.32	103.13	104.25	106.23	107.26	104.47	100.82	108.14	100.64	106.34	107.94	108.16	105.23	105.87	105.23	100.88	108.46	103.46	107.72	106.25	105.26	104.47	110.02	110.39	102.91	108.33	104.51	106.03	106.56	108.64	102.92
108.28	106.12	103.95	106.1	104.26	105.3	103.7	110.76	107.68	108.2	109.63	103.36	103.25	105.54	104.5	107.85	106.12	104.55	104.38	103.05	108.64	109.54	109.47	107.57	109.25	106.82	102.56	109.76	105.15	105.03	105.46	107.65	109.31	102.1	104.89	105.24	105.84	107.07	108.79	110.18	106.47	106.52	104.99	104.44	101.42	103.59	99.806	104.09	105.98	109.51
110.32	106.94	108.92	109.21	110.41	109.09	106.13	108.89	107.38	110.14	110.27	110.29	110.21	107.8	108.69	105.28	105.1	106.98	109.22	109.81	106.84	111.35	106.25	107.7	110.37	108.04	105.92	111.66	107.9	107.67	110.82	105.73	104.36	105.34	109.5	107.46	109.58	111	107.89	108.62	110.55	108.87	108.15	115.88	103.9	107.3	103.22	109.38	106.45	112.5
109.7	106.9	109.82	108.16	109.93	107.64	114.31	111.78	109.66	112.1	110.94	110.58	113.55	107.46	110.87	114.08	108.81	110.53	105.86	111.35	111.95	111.63	110.96	112.05	111.2	108.96	106.09	109.75	107.27	111.18	107.09	108.26	107.22	111.59	112.69	109.65	110.88	107.57	108.22	107.69	106.15	112.12	108.12	108.05	107.75	116.33	109.9	113.77	109.48	112.86
107.16	105.88	107.68	112.64	111.33	104.95	105.41	108.37	105.49	103.58	109.21	110.14	103.73	110.76	107.08	108.44	106.79	107.88	105.16	107.81	107.3	108.48	109.22	112.33	110.86	113.38	104.91	107.74	109.28	110.14	109.46	109.85	107.59	108.55	111.26	106.79	110.9	110.27	110.69	106.76	108.18	112.68	109.55	108.92	106.32	113.23	105.48	108.76	110.75	110.83
113.67	111.07	106.81	104.92	111.64	107.55	107.91	108.33	105.84	108.58	106.8	109.94	107.37	111.52	102.2	110.36	112.34	111.26	110.98	106.79	104.88	110.4	108.04	104.54	108.93	111.82	107.33	108.53	111.08	107.07	108.04	109.58	106.06	109.69	110.63	103.81	107.08	113.36	105.04	108.3	108.23	104.82	106.47	109.27	111.08	111.68	106.92	110.24	108.41	106.33
108.3	111.58	107.47	108.57	109.46	109.27	111.77	111.96	114.02	109.54	108.49	109.04	110.86	105.02	110.11	108.17	109.04	110.69	106.64	107.13	106.58	107.78	108.61	109.98	107.08	110.43	108.68	109.7	109.42	109.46	109.68	108.86	111.98	112.73	108.13	106.45	108.53	107.05	110.8	109.54	113.09	107.1	108.33	112.08	108.96	110.76	107.1	110.95	105.61	104.2
108.71	105.01	104.73	110.84	112.54	108.76	108.59	109.15	111.74	113.11	104.21	107.39	110.09	108.56	109.35	110.66	107.48	104.6	104.57	107.31	109.49	105.58	110.87	109.98	110.09	104.95	107.98	110.18	110.92	108.16	108.43	105.98	107.69	108.81	110.58	113.99	106.51	109.35	108.85	115.8	105.22	107.08	109.08	107.56	108.59	107.33	106.31	106.36	106.38	103.62
102.85	102.16	103.33	100.89	103.33	99.182	99.75	98.799	100.31	101.15	99.385	102.26	101.76	103.2	100.49	100.21	100.11	105.26	97.335	101.04	101.14	99.88	102.14	100.57	101.33	101.78	100.21	100.89	99.188	103.94	98.944	100.31	97.133	99.084	102.47	99.918	102.27	99.885	96.762	102.59	100.78	105.04	102.03	103.85	101.69	97.063	102.33	98.751	100.64	100.21
99.643	97.97	99.972	106.92	102.72	102.22	104.74	98.568	100.13	97.92	103.16	96.916	101.54	99.703	100.6	97.893	105.9	100.45	97.76	99.946	100.95	95.832	98.832	99.59	101.29	100.14	101.34	99.451	100.39	97.318	98.832	99.629	99.1	99.666	98.552	103.76	101.93	98.01	98.275	99.751	99.385	103.88	96.568	99.288	100.62	101.89	104.17	97.486	99.961	101.37
105.5	104.9	101.48	106.59	103.41	110.48	104.84	107.5	106.56	105.96	104.39	102.78	109.63	111.4	110.31	105.37	101.83	109.73	105.49	105.81	105.26	102.45	106.81	102.95	109.91	103.31	105.51	102.07	107.14	103.79	107.97	108.67	103.1	105.71	105.75	109.54	108.09	107.79	105.45	104.09	104.86	108.48	104.66	103.67	104.21	105.9	109.66	104.23	103.35	108.66
101.57	108.93	106.4	109.6	109.2	108.15	102.95	104.9	104.6	108.22	111.54	107.64	105.92	106.91	108.65	103.19	107.7	110.12	111.25	107.82	111.33	108.39	109.48	108.58	107.41	107.44	101.91	104.73	107.45	107.37	104.4	103.6	107.5	105.75	108.61	102.58	105.83	108.95	107.94	107.84	109.76	102.82	108.28	108.76	109.33	104.44	106	103.36	104.14	106.99
108.72	108.86	109.98	111.39	111.14	111.76	107.01	116.38	109.35	107.23	109.22	104.71	108	112.11	110.75	109.98	108.72	113.83	108.9	110.11	108.2	111.62	108.34	112.36	107.75	114.95	112.09	110.16	109.43	107.08	115.88	110.46	106.28	111.76	109.28	110.44	112.68	105.03	108.95	107.56	109.96	111.12	112.68	111.96	111.01	107.72	107.49	113.89	112.24	109.71
105.69	102.27	106.47	105.08	101.94	103.64	106.52	102.51	99.546	108.44	105.09	102.42	104.53	109.73	107.4	106.66	104.23	105.78	104.51	102.47	106.09	106.66	106.67	103.04	110.09	105.92	106.4	104.41	103.84	105.62	106.7	103.79	105.4	106.41	110.3	110.35	106.48	104.32	107.31	106.6	103.5	103.87	104.7	102.07	105.84	112.89	104.68	106.13	107.22	106.18
102.77	107.65	98.897	104.29	104.1	110.98	106.83	110.56	104.3	106.41	108.77	105.12	105.47	104.17	110.71	108.78	105.01	105.82	106.34	104.01	107.11	107.44	104.7	101.48	105.1	102.63	103.21	106.51	109.03	103.08	106.54	108.62	109.55	109.21	105.51	110.3	105.6	101.3	105.1	105.01	104.98	104.7	99.277	107.1	106.45	107.46	109.21	101.21	107.54	110.29
101.48	96.408	102.1	101.35	96.744	97.129	96.135	96.322	101.9	97.469	106.4	105.37	101.08	100.28	101.14	99.495	106	96.22	100.94	104.68	100.17	104.78	100.64	95.263	101.53	100.28	100.36	95.421	102.63	104.63	99.684	100.98	95.676	97.657	100.12	102.82	105.07	102.59	94.99	100.16	97.921	101.5	103.19	102.55	102.89	98.986	102.67	99.937	97.406	105.46
108.03	104.35	102.5	102.88	106.61	104.2	104.15	102.1	106.93	109.04	102.92	104.77	105.4	109.2	101.34	109.27	102.66	104.03	105.21	104.04	105.23	102.31	106.57	105.93	106.34	102.61	104.12	105.75	105.16	108.4	104.19	108.15	106.19	107.14	102.12	103.9	105.75	104.84	104.97	105.43	106.68	106.72	107.53	103.9	106.39	103.45	105.55	105.44	107.55	106.75
110.72	110.04	107.6	108.43	114.34	114.84	108.62	112.09	108.78	114.88	113.79	112.29	110.18	109.53	110.66	108.55	110.14	111.02	108.59	111.29	113.28	108.99	110.66	107.71	109.81	110.81	111.44	108	114.89	107.52	113.51	110.47	112.86	111.87	112.42	109.05	110.91	105.15	109.8	107.28	111.08	106.86	109.17	107.73	112.34	110.24	112.84	107.7	111.88	111.63
105.76	101.74	106.45	104.76	108.24	102.21	103.74	103.63	104.39	102.25	104.26	100.59	104.54	102.62	108.3	104.6	102.69	102.65	102.96	108.32	108.63	109.69	106.19	104.98	105.3	108.04	102.28	107.85	104.63	107.07	109.17	106.53	102.63	107.02	105.33	107.3	107.76	101.6	103.39	103.85	101.44	105.51	104.68	105.09	105.7	103.85	104.66	104.36	104.79	103.66
107.78	106.31	107.08	111.77	107.17	107.46	107.58	109.33	105.48	100.78	110.16	106.16	107.37	107.88	110.32	109.46	105.37	107.95	108.58	103.24	109.39	110.45	107.08	108.58	105.28	109.42	106.52	105.45	107.89	108.02	112.12	108.19	106.12	104.87	110.15	113.24	108.81	107.27	110.22	108.11	109.32	109.38	109.45	106.54	113.96	112.33	109.1	111.85	110.7	108.15
107.08	106.74	108.56	109.45	111.13	109.02	106.45	109.33	108.34	105.89	107.22	109.96	111.86	106.74	111.59	108.22	105.73	103.02	111.57	108.54	111.36	109.54	108.21	108.81	111.24	101.45	108.42	109.91	114.23	106.81	107.55	105.26	105.81	106.93	106.13	108.34	108.47	106.72	103.71	109.79	108.04	110.13	111.07	110.06	110.24	107.41	105.47	107.51	113.29	102.62
104.23	114.16	110.99	108.63	111.12	109.7	110.88	106.73	111.64	107.24	102.31	108.26	109.72	107.39	107.53	111.12	113.4	111.51	104.78	108.06	115.51	108.97	109.47	104.2	109.5	109.99	110.97	105.89	110.1	109.03	103.64	109.89	105.36	105.57	109.46	106.37	109.66	110.49	109.44	108.33	110.29	106.29	109.52	107.57	109.37	107.29	107.43	108.41	106.94	108.78
103.77	101.22	104.87	106.51	107.36	106.65	109.99	101.87	103.4	110.37	106.33	103.59	99.614	108.45	105.29	101.98	107.38	109.92	105.62	103.96	102.4	105.06	105.62	103.95	108.5	107.32	107.3	106.12	107.41	106.38	107.6	108.39	105.31	101.38	107.96	102.04	106.87	107.32	105.9	108.13	107.4	107.89	103.95	106.85	103.39	99.843	108.88	101.27	107.24	105.81
108.73	112.35	117.76	111.48	105.26	108.19	107.64	105.73	105.35	108.97	109.34	104.89	108.79	107.69	106.25	110.72	105.35	111.97	105.28	104.99	104.76	108.83	111.79	109.26	110.36	112.14	107.56	106.85	111.26	107.85	107.73	111.93	111.8	109.91	110	107.25	110.96	112.41	108.26	104.53	107.04	110.53	109.01	110.98	107.92	110.01	108.16	105.73	112.82	105.19
110.1	105.67	104.68	106.9	102.73	102.86	102.23	104.77	108.36	107.45	106.16	104.92	104.05	104.74	97.854	106.76	104.93	103.6	107.92	103.96	106.47	103.99	104.06	104.7	107.64	106.33	106.02	104.87	108.24	104.93	103.7	108.44	106.69	108.91	105.73	104.87	107.27	104.83	105.17	108.56	106.53	107.32	110.15	106.61	110.59	102.95	107.22	105.1	106.09	108.39
103.8	104.34	101.03	109	107.48	104.77	105.52	107.1	107.65	98.44	103.8	107.34	105.69	107.52	105.79	106.79	109.39	104.87	104.1	107.03	104.65	108.5	106.16	103.97	104.56	106.73	103.22	109.32	103.99	103.91	109.72	106.89	102.88	107.49	107.8	104.51	103.61	104.08	105.79	107.51	103.74	106.62	108.18	106.17	105.88	106.78	101.77	108.03	105.08	107
107.82	104.75	108.27	107.49	113.26	111.77	105.93	107.43	105.89	109.4	105.39	106.38	110.63	102.32	103.72	107.76	109.84	108.55	104.16	108.24	106.83	102.73	107.03	104.7	106.93	103.98	113.11	112.21	109.59	112.64	106.99	106.54	109.8	110.58	107.17	107.88	109.55	105.73	107.29	105.61	106.6	106.72	109.38	105.2	106.55	105.41	110.28	106.76	106.37	111.28
110.67	104.21	109.68	111.37	109.56	107.86	107.65	108.83	109.23	109.64	105.69	102.12	110.25	102.44	109.38	108.6	109.38	105.94	105.7	106.18	107.75	104.36	109.67	104.1	108.58	103.56	107.06	113.44	111.64	106.57	106.46	108.89	107.78	109.89	111.07	108.89	102.71	110.91	107.37	105.47	110.6	104.6	108.37	113.34	108.56	104.05	109.15	108.74	109.95	107.22
106.23	105.33	101.4	107.47	108.78	109.28	112.47	104.4	106.98	107.56	109.68	111.47	102.23	110.27	108.14	109.22	111.19	106.66	105.71	107.13	112.77	110.18	110.52	107.29	111.4	105.73	106.28	103.35	109.75	106.65	105.08	108.77	106.55	107.09	108.04	105.54	109.26	114.05	109.98	103.6	105.38	104.09	109.7	105.08	110.65	111.14	107.12	107.1	109.69	106.63
108.77	100.22	104.9	100.52	109.08	105.43	101.74	106.19	104.85	104.63	105.36	108.04	104.3	103.35	105.27	109.77	105.25	107.48	105.02	103.87	105.11	105.72	105.24	106.11	102.91	103.48	104.8	103.14	99.565	107.32	108.46	106.5	105.73	105.91	102.48	107.3	103.65	108.65	103.46	109.27	105.94	104.51	107.09	104.67	108.13	104.4	107.68	105.55	107.11	103.92
109.12	113.86	112.45	107.82	105.93	108.92	104.58	104.6	108.46	110.16	108.72	110.36	111.62	105.98	106.07	112.97	105.04	107.15	106.67	108.42	107.06	109.14	108.53	109.12	109.92	108.17	108.29	107.95	105.73	109	110.68	110.86	109.97	108.54	109.41	105.48	105.72	103.99	106.56	110.36	107.93	113.5	109.47	112.34	110.4	103.3	110.41	106.13	108.74	107.85
103.47	107.29	105.07	103	105.47	105.1	106.94	101.96	105.13	103.14	105.77	106.5	104.9	105.47	105.68	102.84	105.97	109.75	108.04	102.04	105.1	105.46	104.87	108.77	104.95	104.98	102.77	104.8	104.14	101.71	107.27	112.02	108.5	104.99	103.79	101.19	106.99	99.583	108.95	102.63	109.46	108.86	106.82	105.07	104.38	107.26	105.42	103.98	106.26	103.92
105.58	108.43	105.04	111.68	107.41	103.27	105.52	105.62	105.91	102.93	105.63	106.37	106.54	107.09	104.49	110.26	109.07	108.6	106.65	105.63	107.93	106.73	103.71	103.46	107.32	103.8	106.29	104.63	104.83	104.91	102.38	108.5	107.87	101.99	108.95	107.62	106.03	104.3	105.18	104.36	108.61	102.2	102.6	107.99	106.05	108.09	105.11	104.12	106.58	108.09
94.226	103.26	96.171	94.838	102.51	98.504	99.818	96.375	97.684	98.89	99.428	102	101.18	96.826	102.73	96.64	97.418	98.972	95.87	101.93	98.301	96.078	102.26	95.61	99.536	97.051	98.594	97.727	100.24	100.55	101.88	98.446	99.533	99.403	99.119	97.587	100.31	95.401	101.25	97.346	99.07	99.044	96.813	102.33	96.611	98.778	98.089	101.57	99.545	99.847
108.67	105	104.95	105.97	104.01	105.48	103.39	108.21	105.35	105.09	105.75	105.21	109.14	104.96	105.91	106.73	100.97	105.09	107.3	105.74	107.91	105.75	110.55	104.2	105.02	100.26	104.9	105.97	105.47	105.68	109.48	104.07	103.65	103.53	108.2	102.09	106.31	107.45	102.39	98.466	107.95	108.61	104.77	106.53	103.12	101.9	108.13	106.51	107.78	105.81
105.53	104.4	105.55	112.01	113.62	106.49	106.91	107.45	106.56	109.88	106.67	107.47	107.68	107.36	108.71	108.58	106.77	107.52	108.98	104.9	105.57	108.84	105.02	109.12	104.17	107.48	104.42	107.27	108.95	107.5	106.24	107.05	106.93	106.82	107.35	105.89	108.14	106.72	107.1	112.48	109.65	104.43	110.83	108.82	108.89	105.41	110.77	109.3	106.37	107.59
105.41	104.74	105.93	105	105.21	106.49	110.71	110.47	105.92	105.09	104.79	105.79	105.22	109.68	105.3	103.46	106.03	104.67	104.54	102.87	108.97	107.68	107.13	103.01	100.04	107.5	106.61	103.32	105.28	106.94	104.04	104.95	105.15	104.97	107.06	106.56	101.66	107.42	104.29	107.31	105.45	103.27	104.62	110.87	103.81	105.15	104.26	110.84	105.29	109.61
104.34	101.41	106.1	107.54	105.93	105.58	108.96	103.04	104	106.6	108.54	104.55	107.38	105.05	106.29	106.44	106.84	105.07	108.58	107.59	102.97	103.31	105.59	103.15	106.44	109.06	106.97	109.07	101.67	103.16	105	102.59	104.16	102.87	101.5	107.39	105.06	105.78	105.32	105.29	103.54	103.9	105.93	100.92	108.43	105.36	103.65	108.21	106.07	106.78
98.938	97.23	97.419	105.76	101.53	99.679	102.44	97.548	94.491	97.827	100.53	99.588	102.97	103.68	99.002	98.329	100.62	95.782	102.81	102.11	103.83	102.45	100.56	103.32	100.83	101.31	109.42	100.19	101.69	99.652	99.661	101.15	100.32	101.52	105.18	101.74	103.82	98.235	102.09	101.34	104.49	101.1	109.26	98.843	97.283	103.29	101.88	102.13	100.29	101.42
102.69	105.21	102.91	99.811	101.25	95.439	103.97	102.28	102.85	102.54	101.34	103.35	102.31	105.65	104.44	108.28	97.977	102.29	101.98	101.57	100.79	104.23	102.51	100.89	99.372	100.43	101.81	102.57	100.41	97.802	97.918	101.75	100.11	103.59	101.07	101.1	96.62	99.614	104.03	100.08	97.639	99.399	97.797	93.679	99.412	99.502	100.67	100.08	98.12	96.728
109.63	111.93	106.49	103.86	102.36	104.71	103.5	105.53	103.03	106.62	108.97	103.26	108.04	107.61	109.41	105.46	105.7	105.71	106.37	107.73	102.74	108.91	102.32	104.72	107.91	109.32	102.9	106.74	99.191	102.31	99.808	108.01	110.17	103.35	108.45	105.68	108.74	104.93	109.86	107.48	104.33	106.8	113.11	102.47	107.02	108.58	105.85	106.46	107.08	108.7
99.121	104.01	102.88	106.94	102.96	102.67	103.77	103.45	105.05	105.18	108.5	105.01	102.04	108.78	107	102.91	102.77	105.32	103.39	107.75	104.68	109.13	109.1	107.75	111.66	105.15	100.76	104.2	106.04	104.59	110.08	104.15	105.12	106.85	104.24	104.97	100.22	103.6	111	108.03	105.3	103.66	104.5	108.77	110.92	110.12	106.04	106.76	106.5	103.95
99.12	99.101	95.849	96.528	98.697	97.079	100.8	97.227	97.559	97.865	92.681	96.296	99.134	95.357	93.135	98.465	98.792	95.958	98.546	99.215	99.612	95.459	100.06	95.324	99.984	97.974	95.964	96.023	99.785	95.254	98.598	96.874	98.504	102.26	97.238	96.873	95.345	104.64	92.872	96.751	94.002	98.093	98.559	94.894	98.593	96.825	96.553	101.73	99.282	96.152
94.267	97.472	97.315	99.443	95.906	104.66	101.9	102.58	95.499	95.63	95.915	93.792	97.526	99.356	97.838	96.191	99.651	98.797	100.83	97.213	98.972	101.25	97.558	93.149	97.654	96.192	97.176	96.572	103.17	98.742	99.162	99.134	102.86	101.54	101.73	99.417	102.25	97.288	97.054	97.014	97.53	93.46	96.326	98.768	103.21	99.84	101.39	97.659	100.77	100.32
107.31	108.08	106.63	104.55	101.36	106.21	100.19	105.49	105.94	109.77	102.51	108.82	109.59	104.99	107.2	110.64	106.75	104.86	107.48	105.92	107.25	108.12	103.75	106.72	108.2	106.51	107.56	101.58	106.05	107.86	99.915	107.83	107.4	106.44	108.3	104.7	107.45	106.96	106.78	109.29	101.6	101.43	108.31	104.81	106	107.56	102.91	105.19	108.75	109.83
100.42	98.659	101.73	100.14	106.24	101.95	101.35	99.897	104.38	101.61	100.31	100.19	99.552	102.37	100.29	102.36	99.735	102.38	99.739	103.13	96.979	101.98	98.986	96.017	100.36	99.377	103.2	96.521	99.198	100.39	99.283	104.65	96.705	97.51	102.57	97.489	101.96	95.919	99.142	103.21	100.12	99.996	103.98	98.663	97.966	100.88	100.18	101.81	101.23	96.205
107.28	108.83	109.99	102.99	107.12	105.67	106.62	105.68	106	107.48	107.78	105.93	108.61	108.12	106.13	102.85	109.1	105.33	106.06	103.65	99.236	105.82	107.04	108.12	104.4	106.4	99.08	108.33	110.44	105.16	102.72	103.62	103.44	105.78	100.93	106.63	105.42	105.18	109.94	102.73	104.22	106.39	102.67	101.88	105.57	103.73	104.36	106.64	110.35	100.07
112.19	108.55	110.56	108.15	111.5	113.83	109.25	110.69	111.26	111.61	107.14	108.41	113.76	109.24	109.33	111.79	108.39	111.13	111.84	115.18	112.68	110.49	108.58	109.96	108.28	110.7	113.39	111.89	110.61	109.72	112.25	112.6	109.18	112.67	113.54	112.87	110.77	111.14	110.96	109.27	111.8	108.17	112.51	114.38	111.43	108.84	110.77	114.41	109.32	109.87
97.006	99.021	98.166	99.881	101.99	95.498	98.738	97.564	105.41	96.581	98.096	97.797	98.996	98.26	100.14	104.91	94.217	98.527	100.47	94.689	98.427	94.996	99.551	99.425	100.64	100.31	98.654	98.381	97.954	102.65	96.089	98.479	100.9	100.98	100.38	97.328	98.639	96.277	101.42	98.852	100.41	100.21	100.54	95.621	102.77	104.3	97.233	97.802	97.815	99.38
102.97	99.486	99.698	95.083	99.197	98.258	103.36	99.129	102.07	101.8	99.694	99.814	101.71	100.88	98.328	96.547	101.32	100.46	99.727	100.72	100.83	99.993	97.642	98.958	96.516	97.307	102.66	103.33	97.513	100.55	107.79	96.478	98.299	100.44	101.83	103.94	97.537	101.88	95.751	97.476	96.999	103.01	102.51	98.593	106.63	99.277	98.682	99.23	101.14	100.83
104.65	105.14	111.4	110.25	109.39	107.37	107.32	111.92	109.71	110.23	106.01	106.97	108.05	105.43	109.44	107.17	103.22	110.18	109.76	107.74	106.31	106.74	108.4	107.65	108	104.81	111.89	106.26	107.83	111.01	105.08	112.82	109.23	108.16	109.19	107.68	106.08	106.95	110.66	110.78	112.69	110.33	109.27	108.25	106.45	106.31	111.91	105.02	106.98	110.99
96.228	100.36	101.7	95.512	99.096	96.578	101.77	94.438	97.81	99.341	100.85	97.199	95.124	98.603	97.603	98.303	92.209	93.606	100.93	103.32	96.235	100.66	98.554	96.187	101.25	100.04	95.771	100.1	99.525	102.46	98.314	100.51	98.349	97.221	94.104	95.677	96.275	95.932	97.192	97.691	103.25	98.141	97.663	99.558	100.11	93.443	98.89	102.83	98.554	94.041
102.47	108.62	108.39	108.25	110.69	105.42	105.94	106.56	113.92	108.06	109.41	109.7	105.29	109.81	108.22	112.76	108.84	104.6	109.38	105.53	107.66	109.12	112.84	106.32	106.87	112.31	111.46	108.67	110.42	107.77	106.12	111.47	109.56	110.62	110.35	107.31	114.01	110.36	109.98	103.24	106.27	109.23	106.46	108.11	106.52	107.8	105.16	108.91	104.92	110.33
101.74	99.305	94.665	101.79	99.898	105.86	96.724	100.75	100.93	101.79	99.096	106.32	98.514	99.291	103.73	99.205	98.514	101.72	97.741	102.28	102.64	99.78	99.137	97.743	104.03	102.08	98.45	101.77	101.58	100.93	101.57	100.72	99.987	101.01	99.17	100.52	99.162	96.004	96.357	101.38	101.73	104.18	98.423	103.75	97.886	103.83	94.906	102.39	96.946	104.64
107.18	106.8	109.43	109.05	105.23	102.75	105.9	105.51	106.74	110.16	108.58	102.33	103.73	109.25	107.64	108.34	106.01	105.39	103.86	108.3	106.72	105.37	105.26	106.17	104.18	106.57	103.55	104.1	105.63	108.45	111.85	104.43	103.82	104.14	106.83	107.79	104.72	104.01	109.02	105.29	105.58	107.16	112.5	108.92	107.1	103.87	101.43	111.9	102.59	105.09
103.45	103.86	103.56	104.16	101.21	102.88	107.17	104.15	109.09	106.23	102.59	103.91	104.42	111.2	105.31	103.3	104.46	103.19	100.94	109.19	105.9	108.19	105.2	109.41	102.56	104.23	107.6	108.67	105.31	102.2	103.95	107.7	106.92	102.97	105.39	107.04	103.93	107.84	108.68	104.27	101.66	108.44	105.51	107.06	105.8	101.15	107.53	106.14	106.05	109.95
102.5	99.386	96.226	98.517	96.76	95.095	98.337	97.234	98.469	99.095	99.175	98.455	99.161	98.121	97.55	95.945	92.075	98.599	99.86	100.44	103.42	98.233	99.089	99.539	101.15	99.714	96.785	99.575	102.43	96.183	100.58	97.189	99.116	97.092	97.24	98.804	97.762	96.476	100.22	102.1	94.063	94.63	105.27	98.767	97.66	100.18	103.48	102.63	102.74	103.58
107.82	109.79	107.01	108.3	107.73	106.15	109.6	107.31	114.34	112.03	107.62	110.92	107.09	107.45	110.45	109.86	106.99	108.19	110.38	106.36	109	111.49	111.1	106.47	111.33	108.45	109.86	112.64	107.42	106.04	112.86	110.78	111.26	111.01	108.87	108.82	107.74	108.35	112.93	109.73	104.77	109.37	109.23	109.04	110.12	110.54	109.06	106.21	106.41	110.01
109.9	107.23	107.19	104.04	106.06	106.04	109.9	110.55	103.45	108.64	106.03	108.71	104.4	106.6	108.17	104.26	109.16	111.94	108.17	112.13	107.96	105.43	109.81	106.04	107.63	109.15	106.66	108.08	106.61	105.36	107.81	109.16	108.16	105.27	108.26	111.92	103.6	105.6	110.81	109.72	107.79	105.8	105.56	109.64	110.17	106.64	111.11	108.77	108.07	105.88
101.26	99.061	98.32	102.53	97.098	96.134	97.73	99.773	100.93	95.767	100.66	100.45	101.9	101.43	100.61	102.78	100.69	102.5	100.71	102	96.56	99.6	103.76	103.76	99.426	100.5	104.16	95.411	99.806	100.58	102.51	102.85	103.5	96.672	100.71	101.16	101.65	100.43	98.614	100.64	103.61	99.541	96.664	101.94	102.58	102.57	103.41	101.83	100.44	99.39
102.23	98.73	98.847	99.808	93.787	97.472	99.649	98.688	94.342	98.19	94.277	100.59	97.25	97.894	97.559	100.59	100.38	99.464	96.329	101.07	99.921	99.712	92.083	97.138	96.967	98.413	92.944	100.29	95.41	99.597	96.778	96.078	98.885	100.03	101.56	96.414	95.437	97.811	94.232	102.22	102.61	99.03	97.858	100.51	101.16	99.512	99.334	98.963	94.607	99.567
104.18	104.75	104.18	105.82	104.69	112.62	106.02	110.14	105.19	103.61	107.12	109.51	110.4	105.66	103.62	101.35	109.42	107.61	106.66	104.4	104.92	103.47	101.57	104.57	106.04	103.6	102.17	106.62	106.05	105.93	102.59	104.08	110.48	105.59	107.59	107.61	105.09	111.59	106.98	106.08	105.24	105.43	106.52	103.37	107.04	103.23	108.23	105.93	104.65	110.08
104.84	100.46	104.21	105.4	107.32	103.98	104.75	101.95	105.02	105.77	103.51	107.76	107.03	107.73	101.78	109.55	105.27	104.43	105.91	106.43	105.54	108.8	106.12	107.69	107.04	102.71	107.69	105.92	107.94	103.94	106.17	104.71	109.91	110.1	103.48	104.7	103.81	105.06	103.6	101.08	105.23	106.28	103.8	102.06	105.92	105.82	104.83	104.24	103.13	107.93
99.878	95.131	103.61	98.207	104.39	97.531	97.743	102.78	100.14	100.66	102	99.726	101.47	102.37	98.253	100.41	101.17	104.84	104.04	100.66	101.39	103.24	103.15	98.049	99.472	97.819	98.567	100.78	99.215	102.14	104.8	101.51	98.522	96.012	102.58	101.09	97.97	98.649	100.88	101.06	99.941	99.793	98.37	97.614	100.57	100.19	103.96	96.216	99.961	101.67
107.58	111.04	109.45	109.22	112.89	105.59	107.38	108.81	105.76	107.18	111.38	110.5	109.98	112.02	109.67	105.96	110.66	109.62	107.16	107.69	111.66	108.47	110.6	106.06	111.64	108.47	113.29	111.17	109.89	108.13	104.62	111.65	105.17	110.16	105.41	107.51	107.26	107.07	109.14	107.83	110.69	106.26	108.58	107.9	109.67	107.2	103.75	108.07	110.06	113.05
107.22	108.91	113	109.1	106.84	108.91	113.52	110.69	110.82	109.44	105.25	109.15	108.86	108.99	110.74	105.79	107.18	107.87	108.02	106.69	110.59	105.96	111.9	106.76	106.99	106.09	106.47	105.75	111.06	103.04	105.6	106.82	106.36	111.52	107.44	106.66	112.01	107.69	108.49	101.69	108.6	103.84	110.43	108.31	106.99	103.26	105.88	106.78	107.04	103.5
103.54	106.8	108.09	104.39	107.09	108.52	102.37	107.45	103.8	107.9	104.3	103.39	104.73	104.9	100.8	105.67	105.67	105.91	104.06	110.75	103.87	108.63	101.28	98.601	105.39	108.74	101.83	109.78	104.84	107.22	104.94	103.04	103.25	105.36	104.91	106.48	103.39	104.4	106.15	106.45	103.99	99.846	111.83	107.45	104.21	107.55	103.99	110.19	102.76	112.02
106.07	107.45	107.68	108.3	103.1	107.47	109.93	111.4	108.69	111.69	113.23	109.87	110.14	107.47	105.11	109.41	109.34	108.67	108.63	107.08	105.47	107.77	108.26	106.92	109.2	107.93	108.75	109.99	110.16	104.11	105.51	110.57	105.11	107.89	111.43	104.72	110.37	106.63	109.12	108.19	105.07	113.39	108.24	110.8	111.01	113.1	108.54	107.12	106.8	109.3
101.34	98.282	97.321	94.967	98.366	98.185	98.461	97.708	98.034	98.375	96.503	94.664	97.255	98.497	99.694	102.73	96.807	100.42	100.01	99.745	94.328	102.26	97.62	97.645	101.8	96.883	102.27	104.03	92.76	101.19	96.679	96.972	97.853	99.415	92.671	96.838	96.972	101.78	96.742	97.924	99.351	95.113	97.485	97.193	99.127	92.968	100.35	96.891	99.242	98.153
98.047	91.665	97.897	95.223	100.53	97.636	98.095	96.731	97.716	93.413	100.71	101.18	96.637	96.567	98.524	97.326	99.305	99.409	98.031	98.858	97.853	97.437	100.08	98.274	99.831	93.543	97.888	99.993	96.892	96.32	96.33	101.39	95.78	103.31	96.42	99.055	96.346	96.468	101	97.894	99.34	99.925	97.067	98.459	99.67	96.807	100.3	97.115	102.08	95.861
102.04	106.52	104.93	104.53	108.96	107.94	108.99	111.01	106.03	101.41	105.78	106.17	103.05	104.67	104.1	105.75	103.77	104.42	108.08	106.05	106.64	107.07	101.47	102.11	102.88	104.63	109.96	101.24	102.87	108.49	106.55	103.8	102.69	105.88	105.55	104.73	105.31	107.38	107.08	103.69	104.54	103.52	107.38	105.05	107.34	104.86	103.57	100.95	109.36	104.52
109.89	109.59	108.3	112.23	112.55	112.11	109.29	116.44	111.19	111.08	110.27	112.4	111.05	106.75	113.24	110.97	114.76	112.83	110.1	111.86	110.97	105.38	110.02	111.87	111.13	108.83	108.1	109.08	114.44	112.36	110.4	108.08	110.12	105.68	112.36	109.66	111.72	108.56	113.79	110.59	107.73	110.69	109.46	107.69	112.12	110.79	109.06	112.9	107.36	108.87
106.99	108.11	104.19	106.63	106.31	107.03	108.16	104.2	103.38	104.79	103.03	106.17	107.12	109.88	105.83	106.56	105.84	102.95	103.59	105.86	105.16	103.96	105.75	108.93	104.87	105.01	107.54	104.64	104.39	106.4	109.31	105.71	105.42	107.5	109.2	108.81	111.89	107.37	105.94	108.18	105.41	105.47	107.22	110.33	109.77	105.79	103.19	106.46	104.61	109.21
107.57	107.28	108.07	106.07	109.12	105.65	104.1	108.59	105.61	106.35	109.8	104.8	108.24	106.36	112.1	106.26	106.41	111.33	111.23	110.58	110.16	114.18	103.17	108.11	103.5	109.55	104.08	107.94	110.97	103.38	106.96	110.15	108.26	109.16	110.71	110.5	104.59	112.87	110.4	108.07	110.31	108.56	107.54	107.24	110.01	103.79	112.34	109.54	107.94	107.88
107.71	103.17	100.43	105.02	101.74	104.38	105.06	105.77	103.99	106.11	103.54	99.209	105.76	97.919	102.1	99.995	105.92	103.79	103.07	102.04	103.74	102.54	100.6	103.42	107	99.604	99.032	108.76	104.15	102.3	105.9	99.794	102.46	106.67	99.975	102.69	108.52	104.52	105.38	102.97	103.87	99.111	102.78	101.25	105.27	104.45	103.22	97.562	105.25	105.06
104.96	106.19	105.63	112.18	104	109.88	101.47	104.68	105.71	105.81	105.67	104.91	104.02	108.28	103.33	106.7	105.64	108.56	106.43	105.25	106.6	110.93	102.59	105.57	104.64	102.68	106.21	105.42	105.22	109.35	104.36	111.63	108.28	104.94	105.45	106.31	112.09	102.67	107.12	103.84	105.27	104.28	105.48	109.4	104.18	106.17	103.97	106.52	104.04	106.01
109.67	109.31	109.4	105.74	102.68	108.29	110.1	109.72	110.8	110.47	107.58	107.6	105.05	105.7	112.28	107.45	106.9	111.46	108.1	105.37	107.04	111.43	105.27	107.02	107.42	108.32	108.96	108.87	110.39	106.99	111.29	108.71	108.37	109.11	107.65	109.94	110.4	112.37	110.05	100.9	108.22	110.21	105.68	105.07	109.8	105.99	109.03	108.26	108.46	108.33
100.95	101.62	102.77	101.96	102.49	98.623	98.411	99.662	98.486	101.8	97.706	99.108	96.715	100.17	97.444	99.697	104.07	102.48	98.147	93.335	96.104	98.355	100.07	101.76	96.414	99.321	96.361	103.67	100.3	98.746	96.198	93.893	94.622	101.29	100.31	97.804	96.919	95.89	103.61	97.575	99.982	94.051	101.49	98.531	101.44	102.08	99.108	100.01	97.316	97.685
109.4	99.988	104.57	109.67	104.72	105.39	106.21	104.1	103.9	113.38	107.62	105.37	108.98	109.48	107.21	101.83	106.39	105.16	104.92	103.07	107.92	107.01	105.54	106.48	107.26	106.84	101.48	106.62	107.13	106.79	106.65	104.37	102.65	108.89	111.32	108.9	104.11	111.95	105.33	104.08	104.82	107.7	109.17	106.36	104.67	107.86	107.96	104.09	103.41	104.25
104.45	104.83	108.68	104.76	109.79	106.63	109.55	101.61	105.87	104.91	104.97	109.5	104.88	111.78	110.2	102.95	108.36	102.98	109.5	108.32	107.68	106.27	105.78	109.35	102.77	107.86	110.03	103.45	106.8	105.49	107.42	104.05	107.26	106.53	106	105.03	106.8	106.48	102.28	103.04	108.78	103.96	109.94	107.94	108.65	104.19	102.93	109.02	105.9	107.93
109.52	111.57	108.91	104.65	104.42	109.03	110.25	106.58	107.76	109.8	112.27	107.1	103.86	110.84	108.71	109.64	108.45	112.05	106.94	109.2	109.38	110.16	105.88	111.07	110.94	107.77	109.32	105.77	110.27	111.3	110.2	103.91	106.51	108.53	102.69	112.14	105.35	108.92	106.33	107.09	103.44	107.26	107.19	110.56	106.77	108.61	108.84	110.01	101.76	107.12
109.34	107.92	108.94	111.43	107.11	106.6	113.37	113.39	106.52	109.67	108.34	111.32	111.61	111.02	105.28	106.51	107.95	109.94	106.71	112.64	106.32	106.61	109.87	110.25	109.08	112.8	106.07	110.22	107.97	108.03	107.02	104.1	104.84	108.43	108.74	109.36	109.71	108.81	107.74	106.2	113.27	103.84	107.77	107.42	108.35	106.74	106.69	106.61	103.75	105.02
112.14	111.11	112.02	110.43	109.78	115.3	106.91	113.68	110.69	109.62	110.46	108.4	106.56	112.53	114.78	110.8	105.75	113.26	111.77	110.52	113.05	109.99	109.15	111.37	109.96	112.38	107.78	113.12	109.88	111.11	112.03	109.15	105.93	106.68	111.09	109.54	108.37	110.07	111.41	107.87	111.14	112.79	110.48	112.41	107.92	114.97	113.54	107.13	107.85	109.98
105.95	105.15	108.53	105.3	105.56	104.51	107.52	108.01	106.03	108.25	109.71	106.1	106.89	103.45	103.84	107.32	100.19	107.84	109.52	105.33	103.66	109.36	108.3	105.09	107.13	105.65	106.74	109.92	108.4	109.17	106.45	109.11	104.56	105.38	105.58	107.57	108.46	103.89	100.53	105.82	103.3	104.53	107.71	105.97	110.89	105.1	106.31	107.99	108.02	107.73
112.56	108.74	108.58	109.51	108.68	104.5	106.83	107.98	112.34	103.78	105.51	106.79	109.45	107.85	108.33	111.36	105.92	107.65	107.4	104.91	111.15	109.76	111.15	106.55	114.3	104.53	105.35	107.82	106.47	111.31	112.38	109.31	105.33	107.13	109.1	112.51	104.74	104.11	106.13	108.91	103.8	110.54	109.86	110.26	107.82	104.56	105.86	110.41	109.39	105.89
110.71	104.59	108.56	107.04	108.08	110.91	112.5	108.27	108.9	105.74	107.39	109.87	111.16	107.31	102.02	107.66	106.26	114.4	112.29	105.83	108.72	108.78	109.26	106.09	111.6	105.93	107.06	110.5	104.64	110.48	105.25	113.27	108.92	112.86	106.7	106.55	105.17	105.1	105.94	112.05	106.97	108.32	106.31	105.08	106.83	109.17	107.02	104.52	114.68	108.99
96.132	99.286	100.98	99.818	99.579	96.337	93.923	97.794	96.396	99.264	95.543	99.338	94.978	97.547	96.611	95.115	98.646	98.199	99.035	92.96	100.3	94.201	97.242	103.14	95.582	96.007	97.728	97.417	99.017	99.418	99.298	101.17	96.013	99.566	101.14	97.725	95.585	97.386	102.75	98.983	97.655	100.4	100.22	103.83	97.561	95.251	97.61	101.21	102.24	96.928
106.04	106.29	108.02	104.51	105.09	111.38	106.04	104.36	104.47	104.74	105.31	106.5	109.29	109.32	104.24	106.17	109.72	107.86	108.59	105.11	108.2	103.77	110.28	108.71	104.81	111.7	112.13	103.56	107.88	106.89	108.21	106.74	108.79	111.36	108.2	103.83	108.22	104.23	105.65	105.08	104.02	104.24	110.88	104.64	104.74	106.61	105.81	105.98	107.65	105.24
104.16	104.29	108.56	106.55	109.26	109.09	108.16	104.57	110.42	104.78	102.68	109.74	108.08	103.38	103.77	102.84	106.79	104.15	105.67	107.2	109.31	104.96	106.94	109.14	106.27	107.51	105.56	110.37	105.38	108.46	106.23	107.01	104.5	106.37	105.94	104.33	107.04	104.67	104.16	107.89	102.96	109.61	110.92	105.13	105.55	108.85	105.03	105.51	104.45	106.71
113.02	110.55	107.1	106.48	104.08	104.75	103.73	105.55	107.08	106.6	103.94	106.43	105.88	109.81	104.97	107.48	109.91	104.24	104.36	104.15	104.14	104.01	109.74	109	106.15	107.28	109.21	105.64	103.36	109.41	105.01	105.52	103.63	110.4	102.65	108.02	107.47	104.83	106.61	108.86	103.67	107.07	105	109.02	105.79	108.46	106.87	107.75	100.28	107.72
100.61	96.364	99.297	98.894	99.651	96.316	100.48	97.728	99.435	99.435	97.179	97.181	97.673	99.391	97.769	102.11	100.14	95.952	97.226	98.485	102.35	94.588	96.667	98.504	98.18	92.505	95.921	98.968	100.58	101.21	99.949	99.571	94.553	97.74	95.687	98.274	96.451	97.34	97.801	96.127	99.184	99.933	95.424	99.18	95.759	95.723	96.002	96.757	96.692	96.481
110.41	106.55	108.2	105.03	109.76	109	111.16	104.11	110.87	107.36	111.35	107.26	106.46	105.99	107.33	108.66	103.2	109.75	106.33	107.31	110.01	105.07	107.64	111.77	103.36	108.52	109.62	103.55	110.09	109.83	107.32	109.83	106.8	111.54	105.83	111.84	107.34	113.76	108.53	110.87	108.45	109.51	106.18	109.51	111.6	108.04	108.23	112.28	110.51	106.59
110.05	110.93	109.68	105.02	109.46	107.78	108.27	108.15	107.43	110.23	110.39	107.63	110.79	103.37	110.39	109.86	109.8	105.7	108.88	107.81	110.91	107.57	109.27	111.82	106.13	107.13	106.98	106.13	108.93	108.09	105.98	111.73	114.89	111.97	112.51	110.73	108.98	106.26	105.35	107.16	107.75	109.84	104.62	114.68	111.8	112.34	110.16	105.79	107.59	109.32
97.086	99.128	100.65	98.336	101.6	104.7	102.43	100.52	101.64	99.831	99.683	99.238	95.17	100.14	96.815	96.665	103.24	102.45	101.67	103.38	100.21	100.84	103.37	99.598	102.45	98.361	104.08	100.43	101.42	100.31	95.61	100.57	98.237	104.54	100.46	99.217	104.38	96.967	100.35	97.614	99.859	102.52	100.68	104.53	100.34	95.953	100.79	105.08	100.7	101.76
109.85	105.11	108.3	104.94	108.46	112.15	105.51	107.79	107.58	105.86	108.23	110.12	114.64	107.24	108.33	105.88	110.94	114.82	110.54	108.28	111.37	111.38	110.58	108.88	105.09	111.72	109.48	111.09	107.52	107.82	109.22	108.45	110.12	103.67	108.52	106.49	108.27	105.69	110.43	105.99	108.67	103.79	105.62	110.81	115.36	107.44	105.47	106.87	106.9	111.51
102.38	105.07	103.76	104.09	103.66	100.36	104.46	102.91	105.97	102.55	100.9	101.25	104.31	102.78	98.586	103.99	105.75	102.85	99.023	106.4	100.53	103.21	104.59	102.9	100.97	105.34	102.09	104.44	99.499	106.97	107.53	106.53	102.34	101.15	103.33	101.22	97.381	100.13	103.09	102.32	103.12	101.18	99.593	103.55	101.32	101.29	100.1	103.71	104.42	103.79
106.17	108.08	100.73	107.76	102.75	107.26	108.48	106.68	104.04	108.52	106.79	106.56	102.79	105.78	108.06	105.01	100.84	106.13	106.87	101.54	103.44	105.99	106.48	103.81	106.98	107.56	107.09	108.07	108.47	103.85	101.09	105.91	105.26	104.81	106.4	107.75	105.45	105.96	105.55	104.64	104.19	103.24	108.01	108.42	106.46	99.392	103.22	100.85	105.91	104.4
108.4	106.05	106.17	110.75	103.54	106.96	104.96	105	99.186	109.64	103.07	106.73	104.63	102.15	104.38	105.83	104.96	107.32	102.57	107.71	106.95	105.17	104.06	109.56	103.95	103.41	105.96	104.73	106.43	105.69	100.02	105.33	106.59	104.92	105.69	105.25	105.05	106.7	105.49	107.14	102.15	110.51	106.27	106.11	107.4	104.79	106.92	104.56	104.77	109.85
99.199	97.117	100.39	97.69	99.278	103.49	100.2	100.5	101.27	99.061	99.927	101.02	101.73	105.49	99.102	101.41	100.57	97.846	97.516	100.66	102.49	101.56	96.305	97.466	96.804	97.073	102.84	102.21	101.7	103.45	97.14	100.74	103.38	98.063	96.842	99.171	101.39	100.03	99.902	99.467	98.621	98.89	99.028	99.006	97.532	103.86	102.96	98.908	98.109	101.13
112.04	111.23	106.22	110.41	113.58	113.54	106.14	113.07	108.59	110.93	107.92	108.7	112.81	113.8	110.35	107.83	110.9	107.31	112.11	107.36	112.6	112.7	110.8	112.49	112.53	108.86	114.1	107.18	111.77	110.96	113.95	107.52	107.36	114.18	109.65	115.15	107.22	112.3	104.21	114.42	110.71	108.63	108.73	111.25	112.77	112.82	111.64	110.96	112.55	109.79
105.15	109.72	106.7	107.31	109.98	106.4	105.83	107.25	106.73	101.17	107.32	105.53	103.4	105.13	108.19	106.09	106.59	110.92	109.23	108.64	110.69	107.69	110.92	108.2	103.57	107.21	109.95	107.73	107.87	107.19	106.56	105.79	112.63	109.29	109.82	105.49	104.92	105.97	109.54	106.4	109.12	107.25	110.07	108.34	105.12	103.42	108.12	102.17	104.93	109.85
98.914	101.25	103.09	98.951	103.55	97.148	100.42	101.18	101.06	101.3	97.003	102.05	98.069	99.053	100.89	98.649	104.69	104.13	101.43	100.84	98.175	99	97.922	100.32	100.6	102.84	98.357	101.03	99.916	98.864	91.844	99.088	99.074	95.836	100.17	97.95	100.62	103.42	101.07	101.92	97.313	98.147	103.1	105.67	102.32	101.5	98.145	98.1	98.894	95.554
105.9	99.935	99.407	104.27	103.52	102.62	107.91	104.5	103.63	106.82	102.85	100.02	108.11	105.97	105.98	99.577	106.44	102.43	105.04	110.67	108.48	105.14	108.44	104.1	104.13	108.11	108.73	105.6	107.48	99.92	104.68	101.96	105.98	105.82	105.8	105.95	107.92	108.01	106.45	105.47	104.28	109.09	106.85	109.64	106.21	107.21	109.7	106.69	107.15	103.55
107.1	111.17	106.95	106.23	106.92	107.33	105.35	107.45	104.03	100.42	103.48	105.78	104.47	107.45	108.05	104.07	107.16	105.92	104.39	102.86	106.54	103.02	104.8	109.17	106.14	102.51	102.32	108.26	103.33	106.21	101.87	107.19	106.84	104.7	101.04	105.8	107.26	109.63	107.15	108.29	107.03	104.68	108.35	104.75	107.49	108.5	104.96	104.24	105.99	106.81
101.24	100.78	102.29	103.29	97.812	102.65	103.03	104.95	102.28	105.16	103.29	98.363	96.084	103.99	98.418	95.256	103.61	102.13	105.77	100.32	98.234	98.323	105.74	97.774	99.343	104.76	104.11	101.17	100.44	101.06	102.66	99.575	98.03	98.488	100.08	100.41	104.5	99.055	102.38	99.878	98.242	98.611	101.8	97.596	102.78	95.032	99.302	97.457	97.336	100.97
99.412	102.43	98.08	100.6	102	100.43	103.13	96.702	102.12	98.584	95.577	101.55	99.715	101.63	99.242	100.94	100.13	97.846	103.23	95.037	98.299	101.37	101.99	101.02	101.07	96.938	101.99	102.28	102.91	104.41	101.89	98.235	97.991	101.46	100.37	101	99.736	101.61	103.92	102.16	98.003	100.63	99.278	99.453	98.841	98.243	99.33	103.6	99.012	101.67
107.74	107.81	104.89	108.18	107.34	105.59	108.07	108.2	106.57	108.18	107.7	106.81	105.8	103.93	106.55	106.55	112.67	104.15	106.35	113.1	105.95	107.51	103.72	107.75	109.17	108.41	109.2	107.48	107.71	104.09	105.55	108.07	109.77	107.65	106.11	108.92	106.85	108.88	101.08	105.45	103.46	103.23	102.29	107.43	106.39	107.97	103.45	106.1	108.27	103.49
100.68	95.016	98.208	98.45	98.823	99.342	99.789	100.9	106.56	98.063	100.65	105.4	98.401	103.81	101.2	94.805	102.18	97.431	103.79	104.82	97.055	100.35	97.866	98.954	97.766	100.38	101.86	98.541	104.93	99.878	98.82	101.64	101.39	100.68	104.11	101.3	98.339	106.36	96.606	103.34	104.69	102.86	101.24	97.422	100.94	102.73	101.8	100.11	96.304	96.511
98.939	93.856	97.423	99.796	95.212	101.43	96.712	100.45	93.674	95.886	97.196	96.53	100.47	99.919	98.574	100.7	98.453	95.431	101.96	100.09	102.36	96.91	99.053	99.164	97.517	99.208	99.267	95.961	98.301	98.881	101.92	99.627	97.632	101.01	95.263	98.66	93.614	98.821	96.827	97.908	97.128	102.2	94.257	96.987	95.679	94.641	97.587	98.055	95.377	95.172
106.54	103.45	110.1	105.44	103.47	110.67	108.33	109.54	108.58	108.44	107	107.35	106.49	106.03	106	106.18	102.57	106.22	105.67	103.7	109.64	111.74	107.57	106.94	107.01	108.68	102.43	107.21	105.99	106.61	104.31	106.38	110.02	103.66	106.4	107.06	107.1	108.23	106.72	103.4	107.69	105.58	108.87	104.49	103.32	106	107.46	108.46	108.71	106.7
97.47	97.049	99.558	101.72	97.32	98.522	102.2	103.51	98.823	98.775	101.43	97.307	95.564	100.66	99.417	102.71	102.5	100.85	96.737	100.11	97.769	93.792	96.522	93.339	95.203	94.655	94.986	100.79	95.335	99.027	93.554	94.111	95.85	100.14	98.214	95.587	99.387	97.316	101.23	99.173	104.61	104.56	97.103	96.737	104.09	95.794	98.398	100.19	93.61	99.336
107.71	102.89	103.26	106.82	108.45	106.69	108.59	106.47	107.95	108.24	109.47	107	109.9	102.11	109.47	107.09	106.77	107.19	110.07	107.03	107.74	109.43	106.65	104.7	109.56	109.25	107.51	105.62	109.13	107.81	111.03	103.79	109.77	100.81	105.17	102.58	108.64	108.66	104.23	107.5	110.84	109.41	108.86	107.57	106.29	108.25	109.9	103.01	101.44	111.43
109.96	112.18	109.49	108.39	106.43	107.02	108.22	106.58	106.11	104.91	112.53	108.25	107.66	111.55	106.13	109.21	106.92	110.3	106.2	108.38	109.85	114.13	107.87	108.19	106.46	108.06	106.66	108.07	109.53	108.19	108.62	112	105.72	112.68	103.67	111.48	112.39	104.69	109.67	110.18	107.55	108.88	109.11	103.66	104.99	114.08	104.22	109.53	111.42	111.91
112.19	105.43	102.53	106.34	109.14	106.83	104.32	102.56	103.95	104.15	105.34	107.52	103.46	102.7	99.802	105.32	106.05	104.25	106.73	103.85	109.36	101.03	105.3	107.69	108.67	104.14	105.65	107.15	109.05	106.84	104.92	106.27	108.74	102.65	106.91	107.75	108.05	106.87	104.12	102.1	107.42	108.46	106.11	109.08	109.43	107.43	105.09	107.61	105.34	107.26
101.29	99.478	99.336	103.72	103.05	95.995	96.331	98.138	99.677	103.98	98.234	93.843	103.97	98.898	102.49	101.93	102.84	100.97	103.75	102.52	103.88	102.94	99.976	98.734	99.058	99.077	99.68	102.61	99.761	100.69	99.698	100.85	99.76	102.83	102.16	102.67	100.09	103.5	103.28	96.753	106.79	97.857	102.72	102.78	98.051	95.982	100.26	99.946	100.69	104.42
106.15	109.92	104.54	103.39	106.58	106.9	105.27	107.31	105.63	104.3	104.44	107.03	101.79	107.46	102.1	103.06	107.16	107.4	106.78	106.44	107.24	102.88	102.95	104.64	107.34	100.14	105.11	105.89	107.26	110	107.3	102.04	108.39	101.43	107.01	101.71	106.42	104.66	109.34	103.42	100.16	100.53	104.44	107.91	107.78	107.26	108.01	105.14	108.23	101.23
106.29	102.97	106.99	107.25	105.62	107.31	105.56	106.97	108.38	105.24	106.46	106.78	106.92	106.58	106.06	104.82	102.06	104.64	104.86	103.1	107.94	104.44	105.34	105.55	104.93	105.94	105.92	106.33	105.19	107.9	104.43	106.87	105.1	103.15	102.93	105.89	105.98	102.55	105.53	106.93	110.58	106.28	105.83	102.88	109.62	108.98	102.63	100.38	107.57	105.4
107.16	105.55	109.89	112.38	107.55	105.96	108.65	108.15	108.63	109	104.04	110.6	106.33	108.49	108	108.13	111.56	110.7	110.57	111.71	109.89	106.44	108.36	108.77	112.42	107.83	107.24	110.57	108.51	107.33	106.74	108.07	106.39	106.7	112.49	110.99	105.39	110.02	106.67	107.41	109.86	109.28	106.77	109.97	109.64	110.38	108.76	106.2	106.9	111.35
107.67	110.3	101.21	106.25	106.92	104.37	108.1	105.52	103.8	106.31	110.88	105.05	102.6	110.1	102.97	107.44	105.42	106.35	106.9	102.4	105.67	100.48	102.82	105.01	107.78	109.11	107.17	108.44	108.74	107.9	104.31	102.47	100.52	106.15	106.86	106.86	107.07	107.11	111.19	106.39	107.82	103.06	108.32	103.51	102.76	99.33	102.07	103.23	107.1	102.92
111.29	109.39	111.36	108.61	105.44	110.78	105.86	110.45	106.01	108.53	109.93	107.37	108.23	107.63	109.37	106.88	109.82	110.33	103.77	107.17	107.33	111.65	105.52	109.23	110.32	106.18	106.54	104.85	108.05	106.14	109.8	109.58	109.22	108.77	107.46	109.46	107.94	110.83	111.13	107.82	110.51	110.15	104.71	107.43	107.75	105.64	110.33	107.03	111.91	109.56
105.35	108.2	109.5	108.72	103.34	110.4	108.18	111.87	107.01	105.49	104.14	104.32	104.46	103.59	99.958	108.23	105.29	104.88	104.49	106.07	104.6	105.4	107.27	100.46	105.74	111.03	108.42	102.75	109.75	108.82	108.18	108.51	102.69	108.48	106.49	103.89	105.87	108.5	104.96	105.74	98.626	103.95	104.61	107.81	103.53	103.47	104.13	112.62	105.42	105.33
106.45	108.75	107.35	103.86	107.03	105.52	112.69	103.61	110.44	109.48	106.69	111.71	107.08	111.33	108.42	107.35	112.09	105.52	109.38	106.33	111.06	108.26	110.19	106.46	106.41	105.16	109.24	103.98	107.98	111.21	108.38	104.25	108.87	107.79	109.34	109.76	108.11	107.18	110.48	107.01	107.35	108.27	106.48	105.62	106.91	107.77	112.46	113.73	108.31	108.25
105.64	107.09	105.07	104.79	112.11	110.97	105.08	110.95	105.01	101.59	107.58	108.88	108.63	104.8	107.24	107.06	103.6	108	104.57	105.78	107.55	106.16	110.25	103.61	106.11	105.53	107.94	104.89	106.36	101.04	109.43	103.75	110.82	106.13	102.24	107.18	105.16	109.69	111.82	107.08	101.67	106.55	108.58	104.41	106.7	105.25	109.7	102.97	114.15	104.26
107.84	106.16	111.22	109.06	110.37	105.18	105.4	108.3	107.25	103.87	104.69	108.13	110.77	107.61	105.83	108.39	107.99	107.56	107.51	108.5	106.39	104.38	104.28	105.71	101.75	105.72	103.56	106.93	107.91	113.88	105.93	107.66	106.36	108.26	105.06	105.54	106.22	108.96	107.12	108.1	105.89	109.06	107.69	109.37	111.09	108.49	108.54	103.89	106.2	107.76
95.214	94.273	100.43	96.573	98.437	95.523	95.257	98.687	97.971	93.574	99.867	92.978	96.771	98.642	99.115	94.471	98.073	96.916	98.169	95.693	97.135	99.159	99.025	95.678	100.08	93.836	99.639	97.825	94.286	102.72	94.645	99.949	95.713	97.603	101.19	97.117	100.74	99.957	99.381	97.95	94.198	95.715	98.774	97.436	94.058	97.586	96.294	97.555	93.278	97.579
109.09	110.43	107.51	105.63	106.07	106.14	107.99	105.4	112.85	105.9	111.43	105.81	105.35	108.68	109.07	106.3	107.35	110.23	110.01	109.36	108.09	102.59	108.4	110.6	107.22	102.27	110.15	107.85	105.21	109.91	108.94	104.87	109.64	108.38	109.88	111.09	107.37	108.88	104.4	105.15	105.27	108.9	107.52	105.84	104.1	107.31	106.45	106.82	105.77	113.16
106.1	100.87	108.16	106.16	110.34	104.39	110.8	105.74	104.84	106.23	102.63	101.45	104.79	105.54	107.07	105.16	103.35	106.09	106.51	107.29	106.12	106.79	110.04	104.84	105.68	103.23	103.73	109.72	103.74	105.59	107.85	104.8	105.5	109.01	106.91	107.57	102.74	103.25	103.63	110.44	106.89	101.98	104.12	104.31	109.26	109.23	108.92	104.69	108.83	105.72
107.11	108.65	107.13	108.24	105.82	108.12	104.3	105.75	105.58	108.96	106.26	105.77	109.17	109.12	107.35	105.44	106.55	107.9	105.17	111.88	108.46	103.73	106.19	102.06	108.85	105.33	103.89	105.06	101.66	110.01	108.28	105.32	103.85	108.37	110.41	109.19	109.14	103.88	104.2	110.41	99.279	106.37	109.18	107.59	100.96	103.58	107.06	108.74	107.95	106.88
101.6	106.47	107.95	104.51	100.96	108.34	102.68	103.09	107.68	105.09	109.9	107.17	110.08	107.07	109.08	100.25	104.82	102.97	104.34	104.47	105.72	106.11	107.95	111.13	101.24	102.65	106.97	106.45	103.22	106.9	104.16	104.93	105.52	104.93	108.76	103.98	105.91	106.15	103.93	102.18	99.889	103.81	98.312	104.53	106.13	107.29	107.19	105.33	107.44	104.28
106.94	108.64	110.83	110.46	104.27	109.72	107.08	103.94	105.77	108.18	105.16	110.68	105.1	109.47	109.94	110.1	110.5	105.25	109.38	115.46	110.04	107.89	106.86	105.5	111.4	106.24	111.41	109.85	107.15	108.53	108.16	112.75	110.16	106.89	106.92	111.93	108.76	112.36	104.94	108.29	105.62	112.61	112.98	105.15	108.85	113.58	104.59	109.88	111	105.53
107.03	105.36	108.4	103.78	105.65	107.81	104.51	109.02	107.35	102.88	107.49	104.62	105.91	106.82	107.55	104.78	104.77	105	103.99	108.85	103.57	108.9	106.95	107.49	108.41	104.85	104.72	103.78	107.13	107.26	109.29	108.55	104.72	103.81	110.6	106.81	104.23	104.26	109.12	107	108.48	102.97	101.75	104.71	109.12	104.36	103.26	103.64	102.18	107.41
109.01	106.03	109.74	110.28	110.17	111.4	108.99	111.72	111.1	112.88	109.22	110.2	114.66	105.42	111.84	114.89	105.17	110.32	108.48	108.48	112.84	111.64	107.52	110.63	112.18	108.53	111.24	108.17	108.97	109.36	109.93	108.32	110.76	110.44	108.17	112.8	113.64	108.2	110.8	113.62	109.98	112.64	107.66	105.87	111.37	108.74	111.07	109.4	110.07	105.04
109.1	107.86	110.34	107.29	104.68	110.86	109.35	109.4	106.29	109.64	106.83	109.43	109.69	108.41	106.38	110.29	111.99	104.04	110.54	106.85	108.23	105.89	108.79	108.69	114.81	104.5	108.31	105.79	110.77	109.07	111.36	107.57	106.19	109.83	105.18	112.87	110.19	105.94	109.61	105.37	107.19	101.91	105.64	103.92	110.81	107.26	112.12	106.44	104.84	108.73
101.97	108.93	108.02	109.1	108.51	109.06	105.23	104.66	103.82	103.67	104.46	110.04	101.63	103.63	100.9	104.24	104.88	107.12	104.06	104.36	108.46	108.27	106.48	106.59	104.01	102.71	105.83	105.95	108.06	103.21	107.17	105.57	102.91	105.81	104.51	104.78	102.83	105.25	104.99	106.42	105.34	102.52	103.74	106.05	104.06	106.03	105.85	106.49	102.48	105.62
105.04	104.37	103.36	105.44	103.01	107.09	105.39	102.44	104.19	109.02	109.56	103.88	103.84	103.97	107.68	108.09	102.91	102.66	104.44	109.25	104.35	108.98	102.43	107.25	101.92	106.97	105.4	106.04	104.77	104.81	107.3	106.71	107.93	104.06	106.14	106.06	103.53	103.18	108.39	104.48	103.74	105.71	104.7	109.41	102.84	109.11	108.94	104.47	107.61	103.97
108.96	109.25	111.27	112.28	105.88	109.94	104.1	110.06	107.12	112.81	104.54	108.64	109.07	107.84	105.06	109.59	112.43	109.89	107.47	109.57	106.26	105.23	103.29	107.34	109.17	105.03	107.87	110.26	111.49	108.6	107.32	107.28	111.57	109.13	107.09	106.84	110.12	103.44	109.26	105.3	108.45	110.18	108.43	112.49	110.39	109.88	105.97	110.41	105.38	108.62
104.36	106.4	109.75	106.44	105.34	103.27	106.78	107.52	105.52	103.2	105.51	105.2	101.54	105.37	104.44	106.56	106.12	105.99	108.16	106.55	107.33	111.6	106.63	105.75	104.42	104.07	108.62	106.06	109.55	105.77	108.23	101.41	106.8	106.86	108.31	106.26	101.79	104.57	101.67	107.96	105.16	106.55	105.6	103.24	107.44	109.23	102.65	106.03	103.97	106.25
96.21	96.123	97.869	94.602	99.111	98.371	99.425	97.788	102.02	101.37	97.103	96.674	98.161	97.754	99.146	99.929	100	96.917	100.44	101.15	98.598	98.728	90.147	96.909	96.508	96.879	99.109	102.69	100.15	94.807	103	100.81	95.973	97.45	101	97.594	94.973	97.871	96.262	98.234	101.68	98.198	97.774	97.219	99.335	96.184	98.839	95.06	97.783	95.667
100.99	100.18	96.296	100.11	100.51	100.8	99.336	91.141	95.558	98.503	96.265	100.68	98.185	98.623	97.866	99.166	103.33	97.649	97.373	98.941	99.036	97.872	96.491	94.863	99.565	102.95	98.276	99.374	96.273	96.892	100.28	95.309	96.794	102	98.269	92.975	103.07	94.787	102.99	98.313	97.42	95.732	95.516	91.682	98.437	95.979	98.046	100.1	100.65	101.26
111.93	108.04	107.65	108.83	107.92	110.81	110.02	106.96	105.78	113.05	107.99	113.72	105.08	110.12	106.03	107.69	111.83	111.33	108.06	104.45	102.7	112.14	109.79	105.92	110.93	108.49	110.97	103.29	107.97	105.17	110.91	108.65	105.93	108.49	108.84	101.82	107.08	108.59	106.68	112.33	107.64	108.66	109.52	109.05	107.83	108.62	109.76	108.56	113.08	107.26
97.868	100.42	99.611	99.451	101.61	101.8	102.93	103.95	97.757	101.45	96.071	102.45	98.741	97.166	102.22	102.29	100.35	98.971	95.805	98.206	93.811	102.26	97.916	98.975	99.503	98.705	101.34	99.958	99.75	101.39	96.774	98.444	102.69	97.546	98.575	100.34	95.351	100.71	99.372	101.82	100.34	100.99	102.16	100.7	99.735	96.852	100.2	97.767	97.414	96.151
110.53	111.55	105.96	108.74	109.53	107.83	111.02	106.53	110.77	106.35	109.05	106.1	107.92	108.53	105.38	110.12	106.77	108.27	105.95	106.63	108.36	110.46	110.22	102.57	103.41	107.29	107.65	106.16	107.73	105.09	106.72	112.6	107.91	106.75	115.72	109.94	105.67	107.64	106.33	107.76	104.96	103.07	109.65	105.06	106.61	107.12	110.67	107.13	108.07	109.41
102.12	109.93	104.39	102.77	103.79	104.49	107.15	105.67	104.83	106.65	108.32	105.44	104.38	108.25	112.23	102.78	105.89	106.84	104.45	107.62	108.43	106.03	108.98	107.14	108.62	105.02	105.87	104.39	108.64	107.03	103.78	106.15	104.76	105.12	107.19	105.99	105.59	101.82	101.57	106.39	106.59	107.43	109.74	103.95	104.99	111.3	110.02	107.18	107.18	107.75
95.956	99.08	100.78	102.26	92.254	98.102	99.599	95.976	94.923	99.484	95.608	99.115	95.657	100.82	99.198	99.141	97.455	99.647	96.03	95.906	101.23	97.91	96.849	99.315	100.18	97.229	96.453	98.971	96.282	99.502	94.653	97.995	94.209	100.28	99.352	95.149	100.7	101.85	95.731	95.693	97.606	97.314	100.35	97.502	95.784	98.759	97.558	100.43	102.57	96.43
112.07	109.7	102.5	112.87	102.82	106.45	106.67	105.7	102.96	102.53	106.24	109.96	108.46	104.13	102.95	104.69	106.21	104.68	107.98	110.17	109.68	106.95	108.54	106.99	106.53	102.44	106.11	104.16	103.41	103.26	104.63	106.04	109.34	111.22	103.68	105.79	108.22	107.79	108.57	107.23	101.01	108.09	104.97	106.93	108.89	104.47	106.11	105.53	110.63	107.15
104.09	109.35	109.04	107.5	106.99	107.4	105.74	106.67	110.45	110.12	106.85	107.72	112.04	106.49	104.46	108.27	109.14	111.17	109.52	107.63	109.03	115.04	107.77	105.79	106.66	107.95	108.46	107.09	104.58	109.59	107.73	110.52	109.33	103.54	106.36	108.33	108.32	107.85	109.11	108.31	106.62	106.56	105.72	110.07	103.66	110.26	105.15	108.07	107.04	110.11
98.192	98.108	94.33	94.084	95.645	99.792	97.309	100.38	97.283	98.363	97.37	98.311	99.723	97.755	98.269	98.409	96.547	96.674	98.184	100.97	96.087	97.629	98.113	98.08	98.707	97.731	96.132	99.503	101.85	90.576	96.43	99.66	95.747	92.416	94.13	96.522	102.74	97.783	98.896	99.605	98.836	96.802	101.05	96.647	99.196	100.97	93.714	98.945	100.82	98.047
107.97	102.63	106.41	105.05	107.89	104.41	110.28	107.73	105.27	105.69	103.14	109.32	111.05	109.4	105.19	104.45	104.72	104.15	104.01	107.89	109.31	108.51	103.24	109.26	110.04	102.48	106.76	107.2	108.17	102.98	105.59	107.84	106.4	106.86	102.22	104.44	103.83	104.32	106.02	103.44	102.27	105.27	103.54	105.9	103.19	105.83	104.11	104.7	99.82	104.14
106.74	108.62	111.05	101.89	102.24	103.93	109.46	106.42	105.4	108.64	107.64	102.63	105.77	104.75	102.09	105.48	110.42	107.03	108.85	104.86	104.5	106.85	108.14	100.76	105.29	105.96	101.42	104.81	106.97	100.85	108.38	105.39	103.76	106.57	102.2	109.07	103.46	108.35	105.19	106.13	105.36	104.84	103.89	102.93	106.99	102.06	103.83	102.96	101.98	107.3
99.196	101.07	99.373	96.773	98.142	101.62	105.07	97.752	99.663	100.13	100.71	98.898	103.84	94.17	97.396	99.238	91.414	94.285	96.093	96.522	102.3	98.184	96.264	97.695	97.433	98.356	102.22	96.894	102.48	96.92	92.812	98.553	100.92	99.354	93.123	96.466	96.395	102.68	94.465	98.285	97.242	99.924	103.68	93.637	98.369	99.403	97.097	100.53	94.989	97.539
107.12	105.06	107.42	101.36	105.68	104.64	106	105.75	106.08	103.36	107.13	100.46	106.15	107.17	105.29	106.81	104.05	107.36	105.59	105.72	104.72	101.62	105.74	105.22	102.62	106.89	109	107.12	108.1	105.18	106.22	106	104.23	104.9	107.51	104.71	102.54	102.67	105.69	103.33	104.09	103.22	104.77	106.85	103.53	104.33	107.56	99.513	104.03	104.07
108.95	107.52	106.19	110.17	106.99	108.98	109.26	111.56	111.55	105.93	113.82	105.31	105.9	111.96	109.68	106.24	107.04	107.28	108.41	108.58	106.09	110.17	105.71	112	104.65	108.42	107.98	107.09	113.98	104.97	108.05	112.4	110.29	111.05	107.04	111.77	109.58	110.98	107.5	105.54	113.42	107.85	110.39	110.82	106.66	109.63	106.98	112.39	105.57	111.79
101.13	98.858	99.154	99.125	99.312	95.536	96.654	100.26	98.845	97.274	100.52	92.472	102.42	99.774	98.642	94.488	98.808	98.335	100.91	102.93	93.519	101.02	97.43	95.181	100.13	102.21	100.99	95.515	99.879	98.508	104.09	96.619	100.21	96.759	98.064	98.681	99.363	97.456	98.44	101.28	97.691	100.51	99.305	98.911	101.22	101.21	105	98.505	98.1	98.193
108.03	109.79	103.53	110.5	106.81	115.78	103.72	106.9	109.8	105.52	104.6	104.77	106.55	109.58	111.77	104.44	106.85	107.86	105	105.5	110.14	107.52	104.45	106.16	104.94	104.98	101.5	102.29	106.07	107.24	105.86	110.89	108.57	106.64	113.43	109.21	108.19	110.19	110	109.9	106.28	105.01	112.53	109.17	108.53	109.65	111.81	107.02	110.12	109.31
111.28	103.65	106.11	109.23	110.33	106	106.63	107.36	102.42	111.75	106.42	109.37	111.05	108.14	107.85	109.34	106.36	104.93	104.76	108.83	107.82	104.98	111.95	109.58	103.44	107.65	110.24	104.33	109.79	104.44	104.19	111.31	106.52	107.89	104.8	109	108.65	110.88	102.39	109.13	107.18	107.65	110.21	102.39	109.6	108.81	111.01	109.25	107.21	111.33
103.29	104.93	100.12	105.28	106.82	109.76	105.29	101.51	104.49	104.18	101.34	105.33	105.12	105.53	104.53	105.88	107.71	107.04	106.48	110.3	98.416	109.35	103.25	103.08	109.56	102.6	104.9	106.79	103.18	111.99	104.76	102.91	107.54	101.27	102.31	106.69	107.77	105.37	103.92	103.58	110.19	103.58	101.91	107.4	106.9	106.34	106.28	110.04	108.48	106.59
101.59	102.8	99.686	103.74	102.74	100.54	101.35	99.594	100.46	99.509	100.8	100.09	101.7	100.69	101.9	101.25	99.441	104.5	95.839	98.367	100.17	102.26	97.427	105.51	102.5	102.94	95.743	100.3	97.442	100.36	96.682	101.99	99.648	98.943	102.91	98.488	98.828	105.2	101.09	101.2	98.985	103.1	97.907	101.19	101.68	99.158	100.64	101.19	97.621	100.33
104.53	104.94	102.87	110.82	107.23	109.43	102.83	108.47	112.12	110.61	112.23	113.01	104.54	109.62	111.89	110.72	108.86	109.45	111.87	103.56	106.74	110.91	109.18	112.17	107.72	107.53	113.35	108.36	110.53	102.78	107.4	103.31	107.71	104.2	113.04	105.25	108.83	105.08	103.01	107.42	109.35	104.5	108.7	105.23	107.72	108.75	108.57	111.86	108.27	105.36
108.22	104.34	104.21	108.27	105.46	104.35	106	107.69	106.83	105.34	110.49	102.56	105.25	105.37	103.32	106.32	105.87	104.77	101.49	104.03	100.72	105.3	105.11	110.18	104.66	108.4	106.28	103.52	104.63	106.51	108.74	105.72	105.92	112.08	106.98	109.03	105.92	106.43	107.01	108.03	102.87	105.03	104	106.86	104.69	108.47	103.46	108.34	107.92	101.97
104.05	110.12	105.41	103.91	108.63	110.59	106.34	109.55	101.48	107.75	106.39	110.23	109.11	105.43	112.93	103.74	110.21	109.89	108.27	109.22	106.29	110.13	109.35	108.59	106.32	107.31	107.04	105.27	102.7	107.55	108.64	105.94	107.35	105.24	103.57	101.39	109.19	111.18	111.31	107.74	104.92	109.39	109.81	111.05	106.66	103.46	108.2	106.94	110.38	111.39
99.987	99.347	101.24	96.804	101.4	98.143	95.927	100.31	97.143	96.964	104.26	97.66	96.996	104.32	100.66	104.59	102.06	95.447	97.755	96.969	94.598	97.299	99.54	99.495	98.984	99.207	99.274	96.64	102.98	99.672	96.565	97.921	100.7	98.448	100.49	98.288	99.99	99.397	99.834	97.948	101.18	96.939	105.81	96.716	100.89	99.115	97.803	100.22	99.106	100.92
107.45	104.72	102.18	101.67	103.43	108.75	107.02	105.87	100.35	103.29	106.03	108.54	108.53	104.33	110.17	105.74	106.72	105.07	108.37	104.19	106.63	107.15	103.74	104.94	106.42	105.63	111.21	106.37	104.35	109.02	105.11	101.76	103.81	102.79	101.98	109.25	104.58	106.99	102.83	105.48	101.42	107.4	105.62	109.22	103	103.88	106.75	103.15	103.69	106.08
96.647	97.089	95.151	99.959	100.66	97.654	103.04	95.123	99.058	97.733	93.516	98.79	96.725	98.569	98.333	91.443	98.963	98.432	98.639	98.107	97.467	99.143	100.5	92.484	103.44	99.185	96.066	99.747	97.558	97.375	101.78	98.1	98.498	100.28	95.786	96.37	100.41	97.998	95.503	93.202	100.23	91.451	98.332	96.426	97.977	100.05	90.686	97.986	96.921	96.969
107.19	107.41	107.53	107.4	110.66	109.4	112.42	110.03	106.94	107.24	110.46	107.53	105.97	112.05	108.51	103.46	106.95	107.99	113.94	107.99	107.22	109.18	111.95	110.06	107.53	108.82	110.54	104	111.61	111.12	111.84	103.57	113.34	103.32	108.66	105	105.59	109.54	108.17	107.1	110.87	104.53	110.02	105.98	112.11	106	110.36	112.64	110.15	108.24
102.47	108.89	105.81	107.77	107.55	103.81	106.91	108.9	110.03	103.66	108.08	105.06	105.78	106.26	106.13	104.62	104.56	103.92	110.36	109.8	104.6	107.18	111.85	109.79	111.65	106.66	103.58	106.28	109.17	106.43	107.01	106.03	103.24	107.72	106.53	106.23	105.41	110.54	106.83	107.19	106.6	101.72	110.21	110.28	110.95	105.07	108.43	108.43	108.47	112.92
98.752	96.803	96.541	94.405	93.296	92.283	98.959	98.238	96.049	93.236	100.02	103.19	95.671	96.513	97.255	98.848	95.887	96.133	98.962	96.742	100.39	97.592	101.66	97.446	101.2	99.974	98.152	95.404	96.075	96.905	99.381	94.924	95.038	99.969	102	95.283	94.856	95.477	97.554	100.38	96.482	98.352	94.744	89.305	96.447	104.06	96.702	100.66	100.67	101.07
103.78	107.6	105.86	108.15	108.06	109.38	108.21	108.95	109.85	104.79	108.64	108.03	100.83	107.79	110.98	111.92	107.21	109.99	107.11	110.47	107.9	107.57	107.64	109.63	108.66	106.18	108.89	111.78	109.84	103.62	110.61	110.49	107.57	109.02	111.26	105.52	108.74	104.68	106.02	107.42	106.64	108.89	103.8	105.71	106.89	106.09	108.89	106.45	107.76	107.29
104.2	108.32	102.82	103.87	107.38	105.22	107.75	103.8	101.79	105.19	106.67	104.97	106.99	104.44	102.31	107.48	106.45	104.4	108.25	103.95	108.07	102.73	105.76	106.12	105.82	106.73	105.28	103.42	106.15	106.02	106.09	110.19	105.84	103.72	102.16	105.63	108.85	106.29	101.74	109.4	107.44	105.81	102.32	108.6	111.02	101.72	104.72	108.21	103.55	98.857
109.99	110.88	109.48	111.69	109.03	106.8	112.24	111.11	108.98	110.56	105.64	112.36	108.71	111.22	111.58	116.77	108.91	109.6	106.81	110.57	108.09	111.14	102.4	108.63	112.56	110.35	115.95	108.18	110.77	108.73	113.33	110.74	107.25	112.68	111.96	111.14	108.61	108.91	111.66	104.27	105.56	116.35	112.79	114.12	109.73	111.81	109.92	114.02	109.92	112.18
102.94	101.39	108.32	110.43	110.63	105.3	110.92	111.47	109.35	107.02	109.4	112.85	105.37	111.69	110.22	110.23	104.98	109.61	106.68	111.21	109.8	108.4	109.67	107.18	109.08	107.25	104.64	111.8	108.54	105.94	105.15	106.35	107.96	109.96	105.38	105.38	107.82	108.78	107.96	109.43	108.97	106.24	112.58	108.95	107.49	105.85	105.17	111.61	107.53	110.75
102.06	96.18	103.04	96.346	99.99	101.78	99.771	97.904	100.24	98.281	101.79	100.17	103.22	97.697	101.61	96.471	99.383	98.057	97.893	104.36	99.074	103.74	101.65	97.991	98.949	99.759	103.57	99.943	102.91	101.8	100.18	100.92	92.614	101.79	99.035	102.74	100.18	100.94	100.5	103.56	100.32	103.06	99.443	99.291	100.99	100.48	96.555	107.14	102.61	98.558
98.63	97.16	97.368	99.157	100.44	100.85	99.245	95.842	93.983	100.45	98.016	95.413	99.065	99.606	99.179	94.471	100	97.371	100.44	99.641	101.07	97.365	96.38	98.31	97.156	102.71	96.89	101.91	99.362	100.98	95.5	99.411	98.626	98.597	101.2	99.392	98.845	96.632	99.029	99.691	97.587	100.48	99.819	100.73	98.513	98.069	94.069	96.873	94.16	99.94
105.94	107.76	106.17	108.81	103.68	106.28	104.76	102.76	107.8	108	105.31	108.56	105.26	103.68	105.98	102.92	108.63	107.13	104.19	107.29	106.64	106.83	103.91	107.92	104.8	105.72	109.76	103.84	104.79	108.86	111.42	109.51	105.22	104.73	103.99	101.29	106.04	107.84	109.04	107.3	105.27	107.96	106.58	106.63	106.02	108.61	104.58	108.53	108.53	104.79
100.26	106.76	109.2	108.2	108.34	104.54	106.4	105.51	107.29	106.48	107.22	107.78	106.89	99.661	112.47	105.97	107.53	101.92	105.24	103.32	107.85	104.01	108.1	106.84	113.32	107.46	107.28	107.62	104.8	106.57	103.41	110.29	106.16	101.88	111.83	103.09	109.52	107.98	106.94	107.73	106.48	104.41	102.06	101.82	103.86	109.2	105.63	107.65	106.18	103.73
97.048	97.658	98.001	95.648	101.65	99.321	98.662	100.33	100.67	97.792	107.21	98.559	99.205	94.83	96.683	93.262	96.265	103.02	98.917	101.09	98.652	96.748	98.038	96.295	96.754	95.83	98.553	95.552	98.676	99.938	96.043	99.522	98.858	100.43	96.793	97.882	99.443	96.58	97.921	95.537	98.111	98.328	95.929	98.568	98.882	95.348	99.702	95.699	97.807	96.017
105.03	109.01	108.01	107.02	111.14	108.17	106.44	109.11	101.4	107.84	105.77	106.9	107.59	108.73	105.98	108.85	109.79	114.01	105.53	107.38	105.72	104.32	110.54	109.51	108.71	109.98	109.47	108.29	109.35	105.46	107.93	109.43	109.38	107.56	100.39	109.57	112.16	106.07	105.88	103.24	103.16	109.55	108.63	111.11	108.57	107.43	103.79	109.18	110.74	110.29
106.16	102.4	112.96	103.31	105.66	106.21	105.81	105.99	105.13	105.61	104.91	109.85	107.29	107.43	106.31	108.25	108.18	100.18	102.91	106.53	106.57	104.61	108.9	104.57	106.57	107.17	109.36	106.63	102.24	106.02	105.36	104.4	112.79	108.01	107.22	103.48	102.93	105.92	102.11	105.26	104.16	107.81	103.38	105.7	105.91	104.39	107.95	103.96	109.69	107.95
102.78	108.56	101.31	102.07	100.83	100.92	104.7	98.896	106.28	105.68	102.5	101.95	105.93	98.796	102.44	105.82	103.15	100.2	104.8	100.36	106.97	104.05	100.04	102.4	99.127	103.31	100.26	103.05	106.3	105.66	99.25	104.31	101.18	104.92	101.69	100.64	103.62	103.6	104.79	101.68	101.97	101.04	102.9	98.917	100.98	110.42	106.74	103.86	103.23	102.04
109.56	108.11	105.86	107.77	112.31	106.03	105.06	113.42	110.85	105.58	111.75	113.38	106.97	109.93	112.04	111.1	106.45	109.19	112.68	108.34	110.02	110.26	111.25	109.27	110.43	109.65	109.79	107.58	108.72	110.26	108.33	104.05	109.48	112.29	106.88	112.28	114.27	107.16	110.04	111.52	111.14	108.13	112.15	108.68	108.05	113.81	112.35	106.95	109.6	107.03
103.37	102.57	100.73	106.62	106.42	104.01	104.75	105.51	109.51	106.64	104.33	108.4	105.39	107.48	103.36	99.697	100.95	105.51	106.87	106.48	105.58	104.01	107.67	103.24	109.61	104.32	108.29	103.98	107.93	111.51	101.66	106.44	104.8	100.67	104.42	105.24	110.09	107.34	109.1	102.87	103.07	102.24	106.02	106.11	103.79	107.14	103.51	109.82	107.29	102.81
107.33	104.55	107.84	102.35	106.49	107.95	104.07	103.55	101.16	102.9	105.35	103.59	105.96	106.38	107.38	109.27	110.08	105.47	108.59	107.93	101.9	106.4	104.97	105	107.78	105.13	107.68	101.4	105.51	107	103.52	105.63	106.25	106.03	106.08	103.61	105.58	105.64	107.68	108.72	108.84	107.09	108.19	105.84	108.27	102.4	103.95	111.9	107.62	105.45
110.19	110.61	110.96	108.24	108.42	105.97	111.21	110.09	109.77	106.52	113.51	106.87	112.08	110.41	107.45	109.34	112.2	111.19	107.63	111.15	105.08	113.63	108.04	111.99	112.73	114.39	109.47	108.38	110.94	106.98	105.64	111.17	109.42	108.76	107.91	108.77	108.26	109.68	108.64	107.59	109.82	106.06	105.44	109.55	110.37	111.25	107.52	106.72	110.47	105.51
105.99	104.68	104.21	101.11	101.98	107.26	105.19	111.35	109.8	106.64	104.73	106.32	99.895	107.26	104.63	104.62	103.99	105.92	101.89	106.43	111.61	103.38	103.53	101.93	108.91	109.03	108.51	105.68	109.01	105.09	105.73	106.89	109.42	105.04	106.1	104.77	107.44	103.98	106.05	108.43	108.42	107.49	106.96	103.09	104.77	109.38	105.51	105	109.02	108.05
104.8	100.43	99.726	99.722	96.594	103.87	102.91	101.3	101.08	103.7	97.54	98.09	98.115	98.008	101.57	100.18	100.61	101.98	98.445	100.72	98.653	96.6	100.83	101.39	102.84	100.64	98.191	96.323	100.57	102.61	100.37	99.722	101.53	100.46	99.973	100.48	102.05	100.46	100.28	100.02	100.37	98.823	96.241	100.1	98.903	99.84	98.56	99.841	97.815	100.82
104.3	106.47	110.45	104.64	107.85	106.72	111.81	112.36	104.09	109.34	107.3	109.42	104.24	105.91	104.71	109.62	107.56	110.03	108.4	101.88	107.56	111.93	103.89	108.91	107.02	103.76	105.45	105.85	111.06	104.75	108.08	111.57	107.95	109.24	110.19	109.49	105.26	106.24	107.56	106.83	108.8	111.42	111.89	107.08	107.21	107.31	109.98	104.12	110.98	105.38
106.6	100.71	105	106.63	108.58	106.37	107.68	101.08	107.32	106.76	105.24	106.65	112.99	105.07	104.19	104.48	108.86	105.78	105.53	107.99	107.66	106.31	104.87	109.17	99.586	107.71	101.07	109.05	103.87	107.98	109.76	105.83	105.06	105.22	104.37	103.07	101.16	104.96	102.7	105.55	106.75	101.38	102.04	106.65	107.61	100.56	104.87	107.78	108.34	106.16
101.56	97.756	96.436	98.926	96.662	98.555	99.592	100.28	100.8	98.818	96.224	102.48	99.229	95.184	97.488	101.51	99.019	96.506	98.717	100.01	97.992	97.376	95.685	99.48	101.15	97.873	101.07	96.085	99.035	99.201	100.73	99.629	100.28	101.64	98.124	100.41	98.03	97.09	98.666	96.943	96.372	97.85	98.433	104.71	97.897	102.13	98.772	98.693	98.322	96.049
103.73	107.25	106.98	106.31	107.13	111.17	108.18	104.94	107.19	107.09	107.96	107.04	106	105.65	110.77	105.18	107.98	105.68	107.86	105.67	107.14	106.83	108.13	105.42	105.37	106.61	107.12	107.7	105.44	108.47	102.69	107.13	103.7	106.66	107.32	107.26	107.39	101.23	108.42	103.89	109.89	102.95	103.8	110.98	108.5	108.08	109.29	104.63	111.71	105.11
98.293	96.044	97.377	95.409	94.763	97.035	100.24	97.501	97.577	94.638	98.73	100.21	98.044	97.316	94.145	103.22	103.96	101.43	94.363	99.265	93.333	97.51	99.308	97.198	99.438	96.219	98.336	97.77	96.851	98.332	98.821	101.97	95.008	101.16	96.489	91.939	98.448	95.51	96.372	99.185	94.895	98.009	94.715	95.028	99.971	95.921	99.586	95.498	97.852	95.377
104.06	110.39	106.68	108.11	109.29	111.36	108.21	112.71	105.15	103.86	106.23	110.65	109.89	109.31	112.44	109.06	106.36	106.95	110.09	108.21	108.12	105.52	109.83	105.84	108.99	106.32	105.41	107.74	110.96	107.4	112.3	106.98	110.11	105.03	108.68	108	107.37	110.18	108.2	114.52	110.02	107.8	104.16	106.28	108.7	111.16	107.97	105.9	107.06	106.98
108.51	105.56	103.48	108.35	106.93	107.16	107.98	107.16	106.1	102.22	107.88	107.57	106.63	106.63	107.9	107.76	107.13	106.27	109.36	106.09	108.24	106.19	106.64	108.75	105.91	107.26	102.94	104.82	105.86	107.71	107.42	107.69	106.05	105.67	111.26	106.25	107	108.42	107.86	107.7	107.44	107.9	105.22	105.23	107.03	107.71	105.29	110.69	107.13	109.95
110.4	106.26	108.14	104.49	105.12	112.14	107.19	106.25	110.65	107.87	108.77	109.94	111.74	108.99	106.04	105	108.89	114.53	110.26	105.73	108.31	109.13	106.95	105.35	105.67	104.42	113.86	106.23	105.76	110.61	108.48	114.19	108.83	109.18	108.3	109.36	107.87	108.11	109.69	110.83	105.57	107.03	107.49	103.82	107.7	108.64	106.63	107.9	109.78	107.6
101.3	96.226	98.679	96.84	98.543	102.23	101.2	103.09	96.897	98.708	96.34	102.24	98.918	99.962	102.29	97.452	98.482	103.04	98.917	97.602	97.02	96.451	97.724	101.02	96.399	97.359	101.05	98.775	100.5	98.361	98.999	99.175	98.913	103.7	101.05	97.944	99.023	96.236	102.44	96.114	98.558	102.05	94.493	101.73	97.122	97.754	93.301	97.654	100.45	97.603
101.95	96.782	101.34	104.62	98.334	99.877	99.239	104.04	103.33	96.662	98.945	103.69	98.11	100.62	100.43	97.668	99.874	103.37	97.855	100.91	104.79	100.12	103.4	95.463	97.349	104.09	102.33	94.271	102.26	103.12	95.416	106.6	98.322	105.32	103.65	99.488	99.998	98.834	99.701	102.23	100.15	105.2	100.5	103.22	99.507	99.667	102.13	99.727	101.77	97.102
103.32	106.77	102.94	106.19	108.4	103.55	106.51	109.32	107.19	103.44	108.31	101.82	107.53	102.7	101.75	102.94	108.37	103.89	106.4	104.01	108.65	98.626	103.8	102.07	101.95	106.62	107.91	105.12	103.58	105.16	105.04	103.99	105.3	107.55	110.03	105.37	104.14	108.38	101.96	107.17	106.31	104.29	107.57	105.16	105.58	107.43	104.81	106.88	106.24	104.66
104.06	103.51	108.99	109.83	109.45	107.79	113.43	110.56	109.31	110.01	107.2	104.81	107.43	109.46	104.42	111.03	107.67	109.23	111.38	106.7	106.38	113.74	108.97	109.05	107.92	107.34	102.9	112.13	109.97	104.12	106.57	113.59	108.66	105.07	108.35	105.91	110.26	106.65	108.12	108.89	105.02	107.18	103.58	109.5	104.11	110.25	110.45	109.26	108.71	106.69
108.66	105.02	102.48	103.87	103.16	105.07	100.96	104.33	103.74	104.64	99.882	103.01	99.444	103.1	102.34	99.234	104.58	103.27	104.59	105.22	102.22	101.29	99.405	103.47	111.16	101.82	98.946	101.3	105.28	104.3	106.32	103.02	101.94	102	102.16	101.72	104.52	104.65	98.695	102.16	105.37	103.19	102.68	103.25	105.46	102.15	102.31	101.83	101.48	106.33
107.12	110.63	108.51	108.14	107.88	106.74	108.33	110.29	110.53	108.09	108.83	104.58	107.05	104.38	111.77	107.03	108.73	109.5	107.99	110.07	108.6	108.92	109.4	107.45	104.57	113.07	110.58	111.67	108.27	106.47	111.18	108.09	106.71	109.29	105.81	108.14	107.06	108.03	111.81	104.14	105.48	106.81	106.76	103.6	109.01	107.61	110.4	111.88	106.67	107.94
103.8	107.33	109.48	107.61	105.71	106.96	107.34	111.52	106.45	108.82	105.71	108.95	105.87	109.82	105.99	101.2	110.03	106.57	109.92	105.32	106.58	109.01	106.62	108.12	110.39	106.66	108.19	109.63	105.87	104.54	106.03	106.68	109.76	104.7	108.23	111.2	108.99	109.53	102.42	106.48	107.95	108.67	110.28	111.27	109.38	107.31	112.2	107.28	104.56	111.3
105.93	106.69	105.08	103.68	110.12	100.29	108.95	102.1	104.77	104.03	104.48	101.06	103.75	104.89	106.05	108.1	102.26	104.7	107.6	105.75	107.43	103.62	108.13	107.73	109.23	105.91	109.53	101.97	103.04	103.63	103.14	108.81	108.17	105.23	112.3	105.28	104.68	108.76	106.25	108.14	105.09	103.27	104.14	106.18	105.88	104.22	106.2	107.75	107.44	106.5
96.07	103.43	100.61	101.74	97.519	99.177	99.999	101.36	101.77	100.31	99.715	104.95	103.31	103.03	101.18	100.69	98.093	98.392	105.22	97.752	100.81	98.983	99.936	97.377	103.9	101.05	100.65	100.21	101.31	97.525	99.823	99.061	96.873	98.607	107.42	100.42	100.7	96.705	97.56	100.8	99.861	101.28	104.03	98.506	99.881	99.775	98.206	97.04	103.84	104.27
108.72	106.28	104.06	104.56	103.47	103.94	106.18	107.61	104.83	105.36	105.91	103.83	104.9	107.27	106.6	107.06	104.38	106.45	106.74	105.52	102.49	99.706	104.85	106.88	108.83	103.4	105.7	104.79	99.829	104.66	100.16	104.22	107.16	103.62	104.45	104.65	106.85	104.91	107.58	107.59	107.98	104.59	111.17	108.97	105.61	106.65	107.29	105.32	105.48	101.34
105.83	106.76	104.32	109.31	100.4	105.84	106.43	107.47	105.82	103.1	105	107.74	105.04	104.08	103.12	108.02	108.9	106.03	104.78	106.88	101.93	102.68	108.91	104.02	104.05	106.06	106.18	107.01	105.11	110.55	107.44	104.91	109.28	105.85	103.76	102.67	102.36	109.21	106.08	105.54	102.18	107.29	107.64	102.66	105.58	109.32	104.73	106.46	101.33	105.5
105.66	107.58	107.99	111.44	104.8	107.44	108.1	103.59	102.91	104.3	103.15	104.13	103.1	105.91	105	105.48	104.39	108.26	101.5	102.64	105.49	107.05	105.78	103.4	104.97	103.35	105.3	102.36	107.88	104.17	107.72	105.45	104.08	103.22	104.85	104.27	106.08	101.87	110.14	103.28	106.55	107.15	104.07	103.6	102.35	109.13	108.84	102.64	101.67	104.89
100.96	102.94	101.43	107.33	105.04	108.72	106.17	106.86	100.1	103.4	107.59	100.53	107.2	104	107.23	97.206	101.17	104.43	107.53	102.91	106.69	105.9	106.41	106.35	106.76	105.07	107.83	109.85	109.47	99.703	105.15	111.01	105.65	105.01	105.87	106.06	98.641	107.84	104.27	106.32	102.55	105.22	108	107.09	109.98	108.04	108.69	106.89	106.59	102.85
110.88	106.84	104.58	106.03	107	105.12	107.94	101.43	104.16	106.37	109.13	105.25	111.09	105.88	105.56	108.51	105.69	104.61	109.04	107.48	103.68	105.78	107.61	110.31	106.52	108.19	106.1	102.65	103.32	105.5	108.86	104.15	102.2	105.71	107.74	107.03	106.71	101.66	103.04	105	107	104.52	102.89	109.01	106.14	104.5	103.18	107.92	105.72	107.91
102.79	112.9	109.28	110	103.54	107.18	107.2	110.87	103.83	105.73	108.12	102.44	104.54	105.54	106.21	102.76	105.03	108.76	104.07	109.72	104.58	103.68	108.27	109.33	104.69	108.46	109.82	108.34	103.7	105.39	104.22	109.36	106.79	103.89	103.37	105.51	106.77	113.66	106.7	102.55	105.16	109.58	103.3	107.4	109.13	106.72	108.33	102.94	107.3	104.86
106.68	106.84	105.54	99.972	107.69	107.23	105.72	105.75	106.57	109.51	106.38	109.13	106.47	101.24	107.32	102.73	105.84	100.27	104.79	104.62	108.87	108.46	102.6	105.98	105.24	105.33	105.39	106.71	104.94	104.13	104.28	105.54	100.85	109.03	105.87	104.6	99.873	105.71	105.37	102.32	107.89	109.54	105.54	107.1	102.48	106.66	106.11	108.67	101.35	105.39
108.59	107.55	101.49	109.24	103.33	103.69	111.96	108.24	105	105.1	104.34	104.4	108.18	109.04	112.76	104.11	107.49	110.73	105.02	104.87	108.47	107.75	107.75	104.51	102.26	106.78	102.36	103.6	102.12	101.95	108.23	107.22	101.22	107.08	102.61	107.37	102.05	106.05	103.38	109.86	106.89	104.42	105.38	105.16	101.94	105.15	109.5	104.3	104.01	104.55
105.71	106.14	103.59	107.19	107.48	105.1	111.96	104.63	105.66	105.66	106.51	101.69	103.9	105.91	104.3	100.88	104.73	102.49	104.73	107.67	106.58	105.66	101.09	106.14	100.47	107.33	109.3	102.73	105.32	102.26	100.25	105.91	104.08	102.71	103.92	104.58	105.88	108.99	107.59	109.93	108.26	103.81	105.85	104.73	103.6	106.3	105.08	104.49	108.69	109.47
105.28	110.59	107.78	105.73	106.95	108.78	110.29	109.09	107.4	106.65	107.24	109.96	108.26	108.88	107.73	107.88	105.98	108.34	107.66	103.95	103.82	105.75	111.53	108.76	106.27	104.37	109.07	109.5	109.07	104.62	111.77	110	108.2	102.09	105.5	105.18	105.32	107.12	102.72	111.25	112.61	111.1	111.39	111.2	111.14	107.64	100.13	107.46	104.24	105.52
107.8	104.96	112.46	108.65	104.58	107.26	105.1	108.98	109.35	107.73	107.71	108.43	108.58	108	107.45	109.63	110.04	110.18	108.74	109.97	107.95	113.77	105.9	107.2	108.97	106.02	104.71	107.29	108.89	109.03	108.44	107.93	105.73	109.26	110.83	107.41	108.52	105.4	110.44	109.19	105.07	106.87	104.79	110.1	108.68	108.78	106.11	102.98	106.97	109.5
106.37	106.06	109.24	106.59	104.06	107.93	111.48	104.49	102.94	110.33	106.14	104.52	111.26	107.25	106.46	104.02	108.78	108.09	111.85	106.98	108.18	107.35	105.16	108.18	105.71	107.14	100.6	106.35	105.89	106.58	105.15	107.61	108.76	107.6	104.77	112.35	109.44	109.08	104.14	106.08	102.15	105.46	102.4	106.67	104.36	106.05	112.44	109.16	102.28	104.76
103.7	109.21	104.81	112.51	111.26	109.63	109.54	108.51	106.28	107.83	113.32	106.91	107.1	106.99	106.58	110.02	106.48	107.23	108.16	106.69	108.32	103.3	109.23	106.88	107.7	108.28	105.17	114.08	108.46	106.21	109.65	111.61	107.8	106.78	109.84	106.01	108.3	108.23	107.86	108.38	107.69	106.28	107.65	106.57	105.58	107.91	111.21	104.11	110.13	105.56
109.67	113.03	110.25	109.23	109.07	108.21	107.91	108.29	105.71	107.02	111.6	106.45	104.92	107.83	107.53	106.42	106.7	110.01	105.39	108.56	108.55	108.22	107.86	112.55	111.83	107.91	105.82	109.08	104.52	112.66	107.9	109.58	106.46	114.57	109.88	104.49	107.33	107.08	106.64	105.48	104.26	108.32	106.4	111.91	108.31	107.29	106.29	108.03	110.67	110.74
109.01	103.65	103.32	103.42	111.4	112.26	107.11	101.29	101.48	106.2	108.31	107.98	102.4	104.58	107.77	105.36	107.33	109.97	110.89	104.48	111.48	106.56	103.92	107.78	102.54	104.52	105.39	105.5	104.14	111.24	105.46	102.44	108.83	106.37	107.97	110.41	109.05	105.22	102.97	102.64	104.26	104.95	108.48	104.17	103.79	105.15	103.49	106.36	108.73	106.51
101.17	97.623	94.936	98.297	100.37	95.074	98.621	94.294	97.824	96.357	101.1	98.836	95.587	100.04	95.775	95.993	95.358	98.302	99.142	95.032	104.11	98.837	93.339	100.24	100.21	97.682	99.067	96.37	99.153	94.642	100.9	96.395	96.96	98.275	98.142	99.237	99.448	96.464	96.97	95.571	96.348	103.18	96.311	93.68	100.9	96.757	101.41	97.917	97.827	100.9
111.13	107.07	110.32	107.28	104.84	107.91	108.58	107.84	107.56	108.31	107.17	108.58	109.91	111.83	105.98	106.13	108.27	106.99	105.37	107.98	104.29	107.85	107.53	109.46	110.98	109.15	105.93	108.14	107.12	108.93	105.14	109.61	105.86	104.31	108.31	107.09	106.01	108.91	104.07	104.9	105.37	109.25	107.23	107.27	107.82	104.51	107.41	108.95	105.29	112.05
111.83	108.06	109.45	108.73	112.17	109.04	105.81	105.42	110.03	105.61	108.57	106.26	110.96	109.04	110.01	109.61	109.62	106.9	108.24	112.14	106.8	106.57	109.55	110.31	107.4	107.13	104.56	106.5	111.08	109.71	110.61	111.12	110.5	107.91	107.17	106.29	107.24	105.4	107.4	108.49	109.7	108.22	108.74	110.18	109.78	110.21	108.51	110.24	111.02	109.85
103.94	105.77	110.65	105.84	108.12	111.1	108.31	107.51	106.88	105.33	108.44	109.34	110.59	107.2	107.82	106.42	109.84	105.64	107.63	110.79	104.32	107.45	106.02	103.07	111.32	108.61	110.33	112.61	113.22	107.47	106.51	104.08	108.43	110.68	108.51	106.56	110.16	105.51	105.4	108.49	102.93	107.46	103.58	102.7	109.49	105.35	106.3	107.52	110.26	107.46
97.043	101.15	97.349	94.984	99.187	102.28	97.557	97.853	97.347	97.007	99.398	98.956	95.38	99.894	99.601	102.17	93.929	96.915	98.796	99.485	97.091	96.476	96.211	95.877	97.085	94.652	100.73	97.757	96.354	99.272	100.66	99.768	98.147	97.729	98.216	99.277	102.48	93.14	106.21	97.16	98.251	98.656	95.833	99.103	97.785	101.14	94.75	98.287	97.76	103.34
108.73	107.56	101.64	106.32	103.24	107.6	107.59	107.45	109.81	106.31	109.09	106.05	105.86	104.67	109.7	106.64	106.43	107.29	105.61	109.12	110.35	107.51	109.25	109.47	103.65	107.4	111.31	108.15	104.64	105.83	109.28	104.15	105.73	107.51	108.62	109.85	111.36	110.56	109.11	108.95	111.93	110.16	106.2	106.58	105.86	105.13	106.11	109.29	106.81	106.18
112.73	110.65	108.97	107.48	109.1	111.74	107.63	109.17	108.43	103.71	106.16	110.19	106.23	103.84	103.09	107.46	109.57	110.35	110.4	108.99	107.05	106.6	108.88	110.15	111.34	109.81	108.16	107.59	111.79	104.26	110.28	108.48	110.09	108.21	104.54	110.3	110.92	108.62	111.26	103.84	105.9	108.24	108.09	111.26	104.62	107.43	112.59	109.29	106.11	105.08
107.67	104.09	103.8	109.41	103.58	107.13	107.77	105.52	103.6	110.27	99.034	102.43	105.47	101.72	107.14	104.8	109.53	106.46	107.29	103.4	107	105.5	105.18	102.62	104.14	106.54	108.75	106.83	107.17	106.99	112.02	102.2	107.99	106.74	105.02	102.6	106.54	101.85	105.39	105.97	105.22	103.31	101.22	102.47	104.99	101.72	109.94	106.48	112.39	103.38
103.94	108.14	106.67	106.24	107.87	106.33	100.64	102.38	104.09	107.36	104.21	106.67	107.58	109.26	108.09	109.16	106.35	105.16	107.86	103.85	105.55	109.33	107.77	108.8	104.69	108.84	110.39	105.41	102.09	104.73	104.33	104.11	101.84	104.74	105.82	106.02	106.76	104.91	104.65	107.31	106.27	104.95	104.03	100.94	107.26	111.06	110.73	109.3	111.23	103.69
98.882	97.87	97.942	104.24	99.899	94.98	105.3	100.65	95.22	99.175	102.53	101.22	100.45	102.43	100.03	96.536	95.1	100.17	101.75	96.733	94.995	93.5	100.34	99.138	101.96	98.048	101.01	95.515	97.799	98.03	100.19	104.23	104.27	99.764	96.015	101.24	97.897	96.25	103.38	102.94	98.717	97.707	96.659	95.99	99.446	98.479	99.819	92.641	98.429	98.738
104.26	103.88	104.14	104.69	105.32	110.33	108.58	105.82	104.17	103.22	104.95	101.99	108.33	105.94	106.39	105.76	106.11	106.3	108.64	106.74	101.12	100.89	107.61	109.6	108.34	110.39	100.53	105.41	103.86	104	108.4	102.9	107.65	107.74	100.91	106.95	100.24	106.83	106.62	103.03	106.46	101.12	106.78	107.12	112.37	110.62	103.05	107.31	107.78	103.91
100.89	99.835	100.03	97.954	101.56	95.148	98.973	99.036	98.62	95.661	100.64	99.374	100.07	97.153	103.01	100.08	96.19	105.23	98.827	101.93	99.714	99.967	98.681	101.86	98.742	100.88	103.56	98.127	99.4	102.86	97.673	104.32	99.255	99.642	98.22	100.83	98.526	97.966	101.29	100.05	101.06	98.941	104.71	105.77	99.881	101.52	96.934	103.53	101.79	100.83
104.9	101.79	107.67	107.74	104.12	108.5	102.16	102.56	105.83	110.15	105.22	107.2	107.57	105.62	107.07	106.34	105.93	110.08	103.46	105.83	107.73	109.02	104.43	104.3	105.71	106.51	102.85	104.66	107.31	105.75	105.96	106.17	104.26	108.45	105.75	103.47	102.16	104.73	106.39	107.63	100.73	101.96	111.37	104.57	103.96	105.93	113.34	107.44	105.53	106.52
103.82	108.25	104.55	108.51	103.72	111.06	107.08	106.72	105.39	105.01	105.11	104.68	104.39	106.22	104.73	107	108.63	107.51	111.02	102.07	103.74	106.59	100.32	105.57	105.4	106.94	103.9	108.4	106.85	106.52	108.73	106.7	106.12	111.2	103.5	104.08	106	107.65	105.22	108.34	107.95	104.64	103.45	106.48	105.89	107.69	105.03	107.45	111.56	103.94
107.92	104.47	105.39	106.78	101.15	103.28	102.48	106.64	101.35	104.6	109.26	109.04	103.75	105.69	105.75	108.3	105.54	106.84	107.14	107.44	104.9	103.34	103.99	103.46	102.27	102.41	98.812	105.91	104.43	100.98	103.59	107.66	106	102.67	110.64	110.49	103.01	101.86	103.31	106.93	106.67	107.34	105.57	107.85	109.58	110.65	106.53	108.44	105.73	101.71
108.19	110.5	110.71	109.37	109.63	107.95	106.08	106.93	109.19	103.86	106.85	108.73	109.06	105.24	109.32	104.97	107.44	110.17	102.37	112.49	104.78	109.88	109.68	103.57	107.63	110.85	106.34	104.62	111.69	108.83	107.14	106.7	109.28	106.59	110.99	104.28	106.07	111.17	106.62	105.92	108.56	104.76	103.98	107.59	110.23	104.85	110.27	105.27	112.49	102.68
108.18	112.16	111.13	110.91	107.8	104.15	103.42	107.37	103.89	102.98	107.73	107.4	108.23	107.68	106.59	114.41	112.67	111.72	108.22	108.16	105.56	107.32	107.26	109.6	107.61	104.99	114.05	106.14	109.35	110	104.64	111.41	111.77	111.24	104.06	105	108.39	107.73	111.25	109.99	108.63	106.34	107.84	105.81	104.05	109.21	112.26	109.7	111.21	109.1
105.78	105.74	105.69	103.54	108.69	107.75	107.53	109.81	108.61	107.08	99.7	105.62	103.67	110.35	105.71	103.52	106.94	106.03	109.59	105.14	103.51	109.03	109.79	104.71	112.11	108.15	108.72	104.82	106.67	102.81	103.19	105.31	107.05	108.22	107.65	104.32	103.83	108.71	107.17	107.83	106.81	106.08	110.3	105.87	106.19	108.82	105.32	104.06	103.37	104.68
99.97	97.633	96.859	98.832	94.752	97.069	99.683	96.268	98.783	100.7	98.801	98.497	102.54	101.84	94.334	98.992	105.05	101.77	100.03	97.678	98.655	101.07	98.741	95.01	95.845	102	95.942	97.676	100.52	99.711	99.828	94.789	97.909	98.675	97.615	99.171	94.421	100.57	99.885	96.376	92.992	98.54	98.791	94.435	98.722	97.792	97.873	99.355	100.02	99.122
106.87	104.3	106.95	108.91	109.24	107.09	106.82	106.04	98.188	109.98	106.32	108.74	112.06	106.02	105.93	103.85	108.6	106.5	103.06	104.3	106.24	105.57	103.22	105.89	102.59	104.7	103.57	105.08	104.62	110.55	108.03	106.93	106.94	101.52	103.11	102.91	106.23	103.91	103.93	101.27	102.58	105.54	105.03	106.48	106.93	107.89	102.92	108.24	106.23	107
101.62	99.787	103.13	110.52	106.81	109.84	105.19	105.4	106.4	104.13	107.75	107.08	110.81	105.04	103.73	102.6	107.48	107.51	103.17	107.4	100.71	106.4	110.18	105.82	101.34	106.51	106.9	108.51	107.42	105.5	105.09	106.08	103.82	106.86	108.25	108.31	100.05	107.78	111.26	102.89	108.1	106.15	103.98	105.54	107.59	107.4	105.81	108.76	113.9	107.1
107.51	107.12	105.27	106.61	105.51	107.15	103.4	110.73	109.31	106.85	109.59	104.43	108.11	106.33	111.85	108.57	112.91	110.38	110.25	109.52	107.81	107.37	109.48	109.12	106.75	110.76	106.96	108.24	107.66	108.2	107.6	106.13	109.15	106.88	110.1	107.97	107.64	109.61	104.72	104.55	105.34	104.98	112.17	109.37	108.16	107.21	108.84	107.91	108.4	108.81
102.16	97.582	99.213	98.732	92.354	103.55	97.523	100.51	100.5	96.81	97.963	100.01	101.15	97.813	101.45	92.852	97.962	99.516	101.78	100.93	97.942	102.16	96.455	97.555	97.212	98.481	97.289	96.708	101.23	99.749	96.537	99.154	95.031	104.62	92.32	96.709	97.991	101.39	98.96	102.01	103.72	99.44	97.74	98.382	96.767	95.251	96.662	96.935	98.927	98.782
103.07	104.76	106.64	104.66	105.32	110.18	108.9	107.7	111.39	107.94	105.77	104.75	104.96	106.1	106.01	108.46	101.5	109.52	108.13	104.13	101.43	103.9	106	107.85	107.03	107.79	102.93	104.66	105.59	102.46	105.01	109.82	106.21	106.33	104.33	107.5	107.02	111.45	108.06	110.77	107.95	109.97	104.27	105.8	107.97	106.12	102.47	108.02	108.74	110.19
99.893	98.601	101.25	99.705	96.386	95.671	99.088	98.287	95.511	100.81	98.68	98.214	100.49	96.201	97.475	96.601	99.486	99.781	99.662	102.2	100.55	100.75	97.221	103.63	95.404	98.555	95.617	97.668	100.99	97.855	100.69	93.467	97.219	99.375	93.715	99.994	101.32	99.52	95.166	94.95	102.27	99.017	99.591	96.32	95.708	97.619	94.909	100.41	95.658	97.933
104.04	107.02	104.45	102.21	108.32	106.31	104.6	104.63	103.45	105.24	104.03	107.19	104.11	104.01	106.29	104.6	111.35	104.5	102.63	101.87	104.66	109.73	110.05	109.72	109.22	105.32	105.99	103.74	103.59	104.63	111.93	103.18	105.27	107.46	105.21	107.85	112.26	106.71	107.47	105.53	108.06	106.51	102.31	103.84	104.96	103.22	105.19	105.04	106.47	106.22
104.86	106.89	106.52	106.37	102.07	109.13	105.48	102.47	104.66	109.54	103.42	105.72	100.44	106.31	104.61	105.89	105.02	102.27	109.16	106.8	104.04	102.45	106.71	102.84	108.12	104.12	106.06	106.2	106.39	109.73	105.64	105.24	106.85	104.58	108.64	101.7	106.61	107.05	103.01	107.25	104.01	101.97	113.23	104.7	105.07	106.1	103.27	105.77	101.12	104.05
100.93	95.357	97.961	99.468	94.976	97.991	100.19	100.03	98.009	99.419	98.436	96.962	93.046	98.813	98.114	99.814	95.785	97.636	100.15	98.102	98.579	94.843	98.143	103.73	100.56	97.9	96.335	103.96	95.5	97.954	100.4	96.232	99.851	90.908	100.36	99.045	97.766	97.894	96.607	95.609	98.757	95.947	99.659	100.4	92.166	98.128	100.83	94.507	97.632	98.226
100.68	98.284	103.34	98.597	100.58	102.1	101.16	103.3	100.53	97.888	102.1	101.64	101.78	103.12	99.668	98.963	101.24	104.72	98.03	100.33	100.69	100.54	97.219	100.65	103.15	102.63	100.55	100.53	101	94.899	98.615	100.17	100.18	101.57	103.91	97.62	101.56	100.86	101.49	102.28	100.03	104.12	100.47	105.11	101	101.42	98.448	99.353	103.56	104.76
108.09	109.12	104.33	107.28	106.93	104.8	106.84	104.96	105.35	110.01	108.88	108.22	112.01	106.82	103.61	110.37	106.53	105.41	110.47	110.19	110.38	104.44	105.13	107.44	110.37	104.3	110.03	108.25	106.24	107.08	107.34	110.88	101.56	106.92	103.74	108.34	104.93	111.64	105.41	103.42	104.6	108.23	104.35	105.08	105.01	109.46	106.83	111.17	104.01	102.75
102.8	99.602	100.71	101.03	98.184	98.915	96.998	100.93	98.74	99.602	99.312	97.37	101.04	100.35	102.12	100.29	97.939	100.83	100.79	101.44	101.84	99.616	97.575	101.23	99.657	104.68	102.1	105.97	96.576	101.69	101.03	99.556	100.01	96.985	99.381	96.549	98.8	101.97	102.3	101.62	104.85	102.29	95.541	104.05	100.61	104.71	101.48	100.24	102	101.04
104.55	101.85	99.537	100.58	107.32	106.4	104.9	106.45	109.31	103.91	108.25	107.4	104.76	101.11	104.27	106.64	107.28	107.86	108.35	100.55	105.25	109.23	103.09	100.49	105.57	106.22	101.43	107.14	105.06	101.62	103.4	107.52	106.08	103.64	99.904	109.21	105.49	104.05	107.91	106.95	103.18	104.3	107.56	106.81	108.32	105.53	102.5	103.99	106.18	103.39
109.35	106.44	105.76	107.79	108.11	105.94	107.27	105.4	107.33	107.65	108.25	101.71	108.16	109.53	109.24	106.75	102.39	102.61	105.17	106.17	105.1	101.19	102.71	101.98	105.96	107.81	107.24	109.15	101.46	104.05	106.6	102.44	108.17	104.03	105.08	107	105.06	106.35	105.27	108.66	105.55	106.57	104.86	104.32	104.22	106.12	104.37	105.91	107.75	104.95
101.28	98.941	96.316	95.997	92.479	102.89	99.439	95.037	101.04	99.577	96.234	99.673	98.269	102.58	99.375	99.873	99.812	101.08	100.34	98.097	99.57	96.289	98.072	97.81	98.024	96.795	93.634	92.833	100.33	101.65	101	93.091	95.254	97.642	99.292	98.358	101.72	96.697	101.77	103.8	97.815	98.987	101.41	96.2	100.47	99.457	101.23	94.515	91.696	97.674
104.58	105.89	111.94	109.49	106.58	108.16	108.93	104.78	107.89	110.41	103.1	105.6	106.84	111.11	106.41	111.06	107.77	105.85	106.7	104.98	111.58	111.52	108.34	109.75	105.49	109.16	109.17	112.22	108.78	103.44	110	106.24	109.39	108.6	109.13	109.26	110.47	109.36	112.21	110.34	107.13	109.72	110.02	103.04	108.77	104.9	110.61	109.78	109.73	108.51
103.81	105.72	108.19	109.51	114.74	108.36	104.68	113.73	108.06	107.01	109.11	107.09	108.04	108.19	111.23	108.83	106.27	108.3	106.89	106.88	102.35	109.22	107.83	112.82	112.27	109.81	108.29	110.34	105.75	113.89	110.49	110.07	110.74	106.99	112.95	109	105.13	105.4	110.81	107.39	111.87	105.84	107.7	110.44	111.56	112.34	110.21	109.63	110.64	110.18
105.52	110.78	107.45	113.38	111.43	106.96	111.15	106.2	109.74	111.45	104.72	104.72	108.27	106.82	106.07	109.78	109.95	107.76	108.76	112.19	109.55	105.93	111.96	108.81	105.7	110.01	104.56	108.93	104.32	107	108.83	107.81	111.8	106.39	109.97	109.28	108.5	110.92	108.84	108.99	105.75	106.45	110.54	103.1	104.39	107.83	111.3	106.1	107.51	109.65
101.83	95.739	98.068	101.91	97.743	97.271	96.066	102.07	103.77	97.111	103.44	97.209	97.221	99.851	96.75	97.348	99.935	96.595	98.588	95.001	95.272	97.951	101.55	95.029	94.93	96.771	95.666	93.848	99.753	101.21	97.576	101.62	98.344	100.41	94.987	96.766	99.222	93.803	101.33	99.512	102.03	97.345	100.15	95.575	98.43	99.704	101.91	94.45	101.31	101.22
105.32	105.48	109.89	106.93	108.87	110.65	105.38	111.68	106.87	106.21	106.58	110.18	107.19	107.51	106.98	103.71	103.12	110.01	107.63	106.28	106.03	108.21	113.35	111.9	104.16	109.42	107.89	109.53	109.31	112.34	107.49	109.26	112.75	109.57	110.77	108.15	101.11	106.26	108.49	108.23	108.56	113.26	105.03	108.75	111.18	108.54	106.77	112.15	106.68	108.65
102.7	101.13	100.26	97.167	99.694	96.028	102.37	100.99	101.42	99.951	100.99	99.207	100.22	101.51	100.67	105.1	99.633	100.08	99.706	101.68	101.09	102.6	103.53	102.9	98.51	98.772	99.084	101.54	102.58	99.256	97.262	95.324	102.47	97.895	102.5	99.527	99.597	105.28	103.27	99.566	98.471	101.98	104.48	98.303	102.52	102.11	100.42	94.727	102.26	96.891
105.38	108.69	105.66	101.39	104.71	107.23	108.22	101.4	105.03	106.92	107.99	106.1	107.52	102.08	107.91	106.07	106.16	106.66	107.87	106.29	110.87	105.31	109.41	102.49	103.86	105.22	104.91	104.03	102.44	110.65	104.52	103.02	108.25	101.08	104.98	110.22	103.85	110.2	100.45	106.63	108.13	105.26	103.83	105.87	100.07	107.39	109.09	107.99	106.88	103.85
107.38	104.97	108.08	109.24	106.36	110.44	108.85	110.07	109.08	107.46	106.43	110.63	108.28	112.34	108.57	109.59	109.21	108.22	109.35	106.29	111.88	115.38	108.98	110.81	108.62	109.59	108.07	108.45	107.87	107.52	111.97	104.43	104.52	109.78	107.96	103.7	108.66	111.61	110.62	109.66	106.1	108	107.94	106.5	108.84	112.25	110.54	108.85	111.96	109
104.62	110.43	107.28	110.07	106.53	107.48	104.26	105.09	105.96	104.27	108.6	109.22	107.27	108.85	106.64	104.16	111.2	108.51	107.11	108.84	103.22	105.06	108.03	108.69	104.27	105.77	108.22	104.66	109.56	104.74	104.08	104.95	105.84	103.7	111.13	105.06	104.41	104.15	108.54	105.5	105.61	106.64	106.59	105.35	108.49	106.09	109.76	105.1	100.03	106.19
106.77	110.07	110.04	107.38	110.71	107.04	110.04	108.98	105.83	106.86	106.66	106.83	101.53	106.6	111.19	108.13	105.05	110.27	107.98	107.86	108.19	108.84	108.55	109.49	111.53	109.7	111.53	106.55	111.43	106.97	110.02	107.11	103.01	106.7	106.76	104.29	107.84	107.47	104.56	109.3	112.26	106.7	108.99	105.05	106.36	105.92	110.66	110.05	107.25	110.23
96.469	94.745	95.363	101.79	98.898	97.443	99.661	98.263	105.36	97.079	98.662	101.71	94.587	98.469	100.6	96.433	99.382	95.423	104	97.277	100.99	96.438	94.382	103.41	100.57	98.224	97.881	98.902	98.069	100.56	96.921	98.655	96.274	96.321	97.897	99.181	95.426	98.275	100.06	91.256	97.562	94.869	100.01	99.928	99.512	96.333	99.272	100.55	97.789	101.49
107.09	108.66	109.48	107.28	107	109.05	112.71	109.69	112.45	106.52	105.89	108.89	108.82	105.67	105.63	112.95	104.36	113.25	113.12	105.73	107.74	105.68	102.94	110.15	109.72	108.89	111.9	106.24	111.63	111.42	107.59	106.16	110.12	107.8	109.57	107.79	103.42	108.39	108.76	106.36	107.12	111.06	110.21	105.29	107.76	111.1	113.29	109.72	111.79	108.66
112.45	108.79	111.72	108.61	110.97	108.98	113.97	109.89	108.42	107.41	104.47	110.29	109.78	109.16	107.2	109.4	111.7	108.47	109.69	106.29	109.44	103.1	109.49	106.14	114.58	108.93	105.19	110.4	108.52	106.66	104.48	109.76	109.06	106.11	109.86	105.42	109.15	110.43	104.82	110.25	103.84	108.06	110.17	108.35	110.42	104.15	104.9	106.38	103.7	110.39
106.76	109.76	106.95	102.55	107.28	109.27	108.87	106.51	105.13	103.49	109.75	106.64	108.97	107.18	108.79	107.7	105.69	109.19	107.26	111.94	105.4	111.69	110.74	107.86	106.65	104.88	111.28	105.92	111.69	107.74	105.77	101.76	111.35	109.65	108.26	104.41	109.04	109.05	106.69	105.29	108.74	109.08	105.78	107.92	106.05	108.55	108.33	107.72	106.17	111.48
96.384	95.297	95.09	94.831	102.08	96	96.975	98.378	100.53	98.792	94.985	97.818	96.737	96.804	102.38	95.876	98.471	96.696	99.842	96.946	95.909	99.752	99.298	98.161	95.832	98.581	100.4	98.252	93.734	95.667	100.89	101.64	100.65	100.73	95.077	97.761	96.757	96.484	99.296	97.103	94.186	100.88	96.24	95.703	100.05	96.76	102.01	101.41	103.28	96.249
111.06	110.63	105.67	110.82	107.01	110.3	112.9	106.32	104.44	108.66	107.16	106.83	109.56	109.59	109.63	108.95	105.29	106.2	114.53	106.44	108.7	108.29	108.69	106.34	103.61	105.22	109.4	111.48	106.7	104.37	112.58	105.41	110.09	109.05	104.99	107.95	107.03	104.7	105.58	111.97	106.12	108.53	108.66	108.87	107.44	108.34	107.89	110.16	106.51	104.59
99.055	101.88	99.361	99.587	102.25	94.518	98.43	102.75	100.27	99.736	102.4	103.63	101.19	99.764	95.336	96.901	103.69	103.08	102.89	100.12	99.11	103.59	100.13	100.17	99.513	103.37	103.2	95.608	102.1	99.074	102.19	101.82	97.037	100.29	103.03	98.627	94.667	102	101.65	100.79	95.082	98.434	101.87	101.41	100.86	100.07	96.272	96.749	103.49	97.341
106.86	107.52	105.16	105.64	111.2	106.96	107.2	108.09	108.02	108.87	104.39	108.2	105.92	108.9	106.99	107.28	106.16	109.48	107.45	112.65	103.22	110.88	103.16	105.99	110.55	106.53	111.29	108.18	106.56	109.98	109.05	110.66	106.12	107.6	104.91	107.49	106.95	107.55	105.67	108.48	106.67	106.78	113.58	107.55	106.15	108.25	106.14	109.29	109.11	105.42
107.47	111.24	111.13	108.99	113.44	110.95	107.63	111.56	110.66	106.78	107.38	111.46	109.22	111.61	109.87	112.53	113.27	114.51	107.33	110.7	108.49	108.48	108.48	111.41	113.16	114.89	107.97	113.09	109.37	111.94	111.13	103.69	107.43	108.53	110.18	108.16	109.65	113.65	108.53	109.81	110.93	113.61	108.47	109.13	109.65	107.31	111.51	113.62	112.76	109.26
109.08	109.05	109.68	115.3	107.32	110.46	108.14	106.16	112.05	113.92	110.89	110.75	107.41	114.09	107.79	106.63	110.59	107.6	113.85	107.69	111.23	110.46	113.77	111.93	111.76	108.63	107.61	108.19	108.28	106.85	112.53	113.61	112.7	114.11	111.73	109.42	110.29	112.33	114.54	111.25	109.12	111.98	109.5	111.19	109.31	109.17	114.42	112.92	111.66	106.28
105.57	106.26	112.36	104.05	104.94	111.28	108.12	103	105.77	110.04	103.69	104.42	106.71	106.27	107.88	105.5	106.56	105.44	103.6	110.38	108.42	110.76	109.14	108.62	106.14	102.6	105.74	110.98	109.21	107.96	106.26	104.48	101.98	107	106.65	109.27	104.44	104.12	106.32	108.24	105.88	104.09	106.84	103.64	107.67	104.87	103.54	108.59	103.17	107.16
107.86	109.18	106.84	110.55	107.1	106.25	105.23	113.3	108.98	102.19	106.28	111.01	112.32	107.07	108.88	107.16	105.78	108.84	108.69	109.92	107.33	104.42	110.03	110.68	108.28	107.28	106.22	111.62	106.23	110.42	111.78	112.26	109.02	108.54	107.01	104.21	111.25	106.45	108.58	109.63	111.83	109.98	108.24	115.44	106.4	107.38	107.72	108.14	106.31	109.25
107.83	104.92	108.39	102.68	107.17	101.89	111.61	106.09	105.34	102.6	105.39	105.67	105.77	107.98	103.97	106.27	109.88	100.56	107.55	104.33	108.5	106.76	101.87	106.77	107.77	109.6	103.89	103.22	103.49	104.83	105.9	109.84	108.47	106.06	100.65	106.87	102.92	104.47	104.88	106.79	101.75	110.34	101.29	108.73	107.72	105.13	106.19	105.4	106	101.76
101.03	108.38	114.65	110.11	104.97	106.27	107.61	105.92	103.77	103.98	105.8	109.61	105.53	107.38	104.17	107.4	105.65	105.24	106.91	108.6	104.48	103.69	104.27	105.02	107.03	108.8	103.23	106.19	108.76	109.47	104.56	105.17	106.9	108.07	108.43	107.17	108.55	108.97	105.48	105.26	102.39	108.35	105.99	108.74	107.59	102.8	106.25	105.03	107.35	106.08
99.664	100.61	100.4	103.19	100.46	101.13	102.84	100.55	98.793	98.467	101.19	101.34	100.84	99.105	103.98	103.49	99.141	103.3	102.92	98.19	99.528	99.301	102.91	98.957	102.01	100.11	95.355	99.034	102.77	95.531	104.37	98.451	102.42	101.08	105.18	99.467	100.1	98.944	101.01	99.034	100.77	100.58	103.51	97.768	105.59	100.69	104.64	99.748	104.09	104.68
105.12	111.62	107.76	108.72	113.04	109.22	106.71	109.21	111.05	107.68	104.3	102.98	109.39	113.4	107.12	106.64	111.49	109.31	108.91	109.38	102.41	105.1	110.24	110.6	110.65	106.78	113.43	111.24	109.77	105.94	106.05	106.81	110.43	107.66	109.71	109.26	108.27	109.22	107.93	104.57	108.11	112.18	109.92	108.08	107.29	115.22	109.71	108.94	104.18	109.48
94.288	95.495	99.173	101.98	98.201	104.25	108.48	99.324	95.614	102.13	99.492	97.448	97.875	96.041	100.6	96.222	99.721	100.56	96.989	100.21	103.04	102.31	96.909	99.985	97.579	98.445	98.148	100.51	100.28	99.377	100.17	99.515	101.51	99.552	98.555	100.5	96.86	103.42	96.176	96.58	99.963	101.6	94.405	101.65	101.14	97.976	101.22	101.41	103.24	96.343
107.59	103.39	108.39	110.75	108.47	107.32	107.76	112.81	113.03	107.31	104.04	108.74	104.15	110.82	106.18	108.33	105.93	110.34	107.35	107.97	113.43	106.07	105.19	108.62	103.56	108.05	105.85	107.03	108.37	111.25	103.3	106.75	109.09	111.24	107.61	108.33	108.38	107.78	102.93	104.61	109.63	105.71	107.85	106.54	110.04	110.35	108.1	108.58	108.86	112.01
98.027	98.509	104.05	101.57	100.6	98.146	102.31	99.767	101.22	102.34	99.913	101.19	102	99.247	99.603	101.48	103.14	98.693	101.36	102.47	95.346	102.09	99.354	101.18	100.88	100.42	101.24	101.54	100.5	99.931	101.63	98.875	104.47	101.9	101.66	102.08	102.11	97.597	100.03	97.742	96.108	101.48	100.92	100.41	100.18	102.31	103.12	100.57	98.921	100.83
107.09	104.98	109.99	108.93	107.81	107.15	105.27	111.29	102.88	104.23	108.56	108.17	108.1	108.16	112.69	112.72	107.15	106.55	110.34	106.05	108.13	107.54	106.74	105.13	107.65	103.17	109.86	108.12	110.72	109.12	105.9	107.54	103.88	106.57	106.81	105.08	110.07	105.44	111.56	110.75	106.54	104.85	106.76	108.33	107.76	107.16	110.04	112.22	107.7	105.04
107.68	106.23	109.21	107.9	104.81	104.9	104.5	107.96	103.45	105.78	107.29	104.41	111.72	109.2	109.96	109.12	109.41	106.6	110.04	103.95	106.46	108.32	102.86	104.06	103.51	107.7	108.93	110.27	105.28	104.81	108.69	106.14	108.1	107.28	107.33	101.86	101.82	106.25	108.49	107.08	104.75	105.26	104.43	104.86	105.49	105.22	103.75	101.93	104.85	104.65
107.27	109.83	110.19	108.23	105.2	110.79	108.59	112.53	106.85	107.75	109.72	108.12	107.84	113.38	108.94	111.94	111.11	109.44	106.36	107.59	114.89	108.1	110.85	107.31	108.48	111.24	113.98	111.03	105.9	105.81	109.53	109.24	103.82	107.59	109.26	107.95	110.91	108.53	109.04	106.23	110.83	106.86	111.11	114.45	102.22	109.71	103.4	105.15	109.01	112.78
103.36	105.61	108.7	109.88	108.44	107.53	101.74	108.76	105.85	109.25	114.78	109.61	106.31	108.89	105.72	110.54	109.8	107.76	110.39	108.69	106.77	104.93	109.78	105.38	114.76	110.83	109.53	110.86	108.82	108.52	106.51	107.2	113.3	108.32	111.18	108.93	110.37	107.62	107.87	108.27	108.95	104.34	108.8	110.8	107.31	109.41	110.87	102.97	103.83	106.2
106.5	107.06	110.47	110.3	109.28	106	109.64	114.21	104.48	105.53	108.82	106.01	111.17	106.21	111.5	108.5	106.28	109.45	110.36	102.91	107.69	106.06	110.41	107.33	104.35	109.26	106.42	107.26	108.78	109.23	108.8	106.93	110.09	108.81	104.87	112.12	110.72	107.13	109.89	103.99	105.73	110.6	105.03	110.91	109.69	110.11	109.13	110.49	109.93	109.54
110.16	106.93	113.29	105.58	109.34	107.46	106.04	108.93	107.12	102.01	109.76	107.25	106.39	107.95	108.14	109.81	106.84	109.78	108.03	105.66	106.3	110.34	108.97	108.11	108.09	107.08	108.4	108.11	103.52	109.58	106.49	113.33	108.06	104.98	104.4	106.42	107.49	111.78	104.06	112.58	106.16	109.36	111.71	108.15	103.94	103.38	101.59	106.52	106.96	103.64
100.27	102.69	99.467	97.537	96.604	100.62	96.559	98.468	102.39	99.574	98.791	99.227	99.027	98.939	101.89	95.177	96.889	98.993	100.19	97.863	98.808	96.378	102.82	94.834	98.965	99.933	96.621	98.542	103.82	99.037	103.7	99.9	96.056	98.738	101.58	98.934	99.398	96.81	101.99	100.36	99.073	101.75	100.1	103.14	99.403	97.493	102.32	98.233	99.357	97.175
100.62	98.821	98.095	97.327	101.5	100	98.966	99.234	99.909	99.116	99.351	98.94	95.072	100.21	95.436	94.499	99.757	96.244	94.553	99.808	94.626	101.22	96.022	100.06	97.2	99.069	101.02	103.7	97.69	99.359	101.61	99.898	97.095	99.194	104.46	101.86	96.185	101.76	96.443	102.67	95.986	99.821	97.532	99.813	103.52	99.233	102.89	96.03	98.777	99.102
109.6	110.68	107.42	110.11	112.63	108.73	107.74	109.72	107.31	104.7	111.89	109.27	107.26	106.88	105.62	115.26	106.53	102.74	110.04	105.9	105.31	109.19	107.44	108.61	105.33	109.53	111.13	111.92	103.4	107.69	105.94	113.28	103.95	109.28	111.22	108.29	108.33	109.15	110.88	107.65	110.64	105.03	108.53	108.57	106.65	111.07	106.26	107.77	109.27	103.22
108.25	108.38	108.98	108.62	111.02	108.19	104.83	108.38	104	107.08	103.18	106.17	106.25	107.25	107.79	106.03	112.01	104.16	107.84	106.21	110.68	108.18	112.1	107.46	110.09	106.03	110.4	109.91	109.76	109.03	106.33	108.51	106.63	109.51	109.48	102.7	107.21	104.55	106.73	105.96	106.79	112.07	111.38	110.51	110.09	107.04	106.25	114.72	109.08	110.14
96.481	100.31	95.892	99.602	98.71	99.634	95.455	105.33	95.852	98.401	98.34	94.57	101.6	97.373	97.343	101.52	99.689	98.826	97.574	98.095	96.679	98.08	101.03	96.65	99.084	96.948	96.811	98.073	94.86	94.793	101.13	96.99	94.474	97.376	91.264	95.185	97.945	96.301	101.66	101.05	99.549	102.23	98.258	97.846	98.934	96.259	99.193	95.665	94.512	100.52
108.66	104.75	111.45	109.51	105.57	106.37	104.61	109.84	103.3	103.28	105.58	103.2	105.97	103.87	108.79	107.11	105.04	105.1	107.29	108.5	106.38	103.64	102.6	105.3	105.79	106.11	104.88	107.92	105.32	107.22	104.92	104.45	107.23	102.31	104.8	107.02	106.02	104.25	100.79	103.43	103.56	105.65	107.57	103.69	106.77	104.39	105.09	108.95	108.59	103.44
102.15	102.09	102.42	102.44	99.978	98.894	102.6	101.39	99.434	99.977	103.27	98.364	99.804	102.01	102.9	101.64	100.48	101.46	103.25	95.965	101.1	103.42	102.15	100.33	107.24	98.334	101.41	100.43	99.675	98.412	103.42	101.78	102.77	100.98	103.32	99.718	99.468	103.19	101.19	99.126	97.05	98.89	99.956	98.803	101.82	104.09	105.56	100.47	105.27	100.87
99.757	102.29	100.21	98.864	94.752	96.991	94.333	104.05	104.25	95.253	97.511	96.142	97.198	101.69	100.74	99.853	100.14	96.688	101.65	97.907	100.61	97.904	98.034	98.327	101.64	98.666	102.84	99.758	99.996	100.24	99.617	99.277	95.813	98.467	97.408	99.135	100.06	95.762	100.3	99.685	94.591	96.931	98.105	97.183	101.71	103.21	99.704	104.6	103.92	98.126
106.52	108.37	110.34	111.2	104.77	108.12	109.5	108.85	107.08	108.29	104.43	110.75	106.51	107.79	107.55	110.05	106.53	114.45	106.75	103.85	108.93	107.89	108.36	108.33	110.59	107.81	107.43	104.81	106.4	108.34	105.98	110.29	108.05	109.34	107.2	107.01	111.97	107.35	113.2	102.85	102.3	107.71	108.23	108.87	108.12	110.89	107.33	108.3	107.66	104.51
111.08	104.98	108.1	105.24	106.94	102.86	105.28	105.18	108.01	101.76	106.01	105.58	106.76	107.36	103.52	111.12	105.35	107.84	106.87	109.35	106.07	105.59	106.03	105.52	106.1	101.19	107.56	104.87	109.87	108.21	102.39	109.73	103.86	106.88	105.54	105.53	105.73	106.16	106.51	104.6	110.55	105.81	106.37	106.84	104.14	107	102.61	104.02	105.18	107.38
107.84	107.08	105.06	107.2	106.59	105.22	107.54	104.27	107.64	109.18	108.74	104.68	112.2	104.85	107.65	110.98	104.14	107.97	111.93	108.14	105.7	102.93	110.26	107.18	109.82	109.74	110.5	108.45	109.47	107.92	106.53	104.49	110.16	109.64	105.29	112.24	110.84	110.44	108.86	111.08	110.1	109.43	109.02	106.93	106.95	110.39	102.92	111.82	107.18	106.62
105.86	103.2	107.72	108.19	107.88	108.6	106.61	103.4	108.21	107.02	108.65	106.99	106.49	109.69	107.65	106.13	102.29	112.36	107.23	103.37	108.51	106.38	105.47	105.66	104.09	105.99	107.95	107.65	108.26	100.43	105.77	108.39	112.2	106.48	103.13	108.33	104.54	103.65	105.24	107.8	106.97	104.88	102.56	109.96	110.55	103.95	110.46	112.81	105.34	106.13
95.714	95.348	98.852	99.542	96.501	97.057	98.692	97.334	102.44	94.091	98.259	96.443	103.4	98.423	102	103.47	101.46	95.551	97.145	96.204	94.076	95.699	95.775	100.66	100.45	97.759	99.655	97.538	100.37	100.39	98.946	98.136	96.661	97.576	97.531	96.693	98.452	96.78	98.64	97.628	99.913	98.064	97.879	97.898	99.985	96.792	102.68	95.773	100.39	97.356
104.52	108.96	106.57	107.36	105.07	106.51	107.64	104.78	106.26	106.82	106.51	102.28	106.04	111.82	105.02	105.78	105.99	104.58	106.56	108.29	106.59	107.45	104.25	101.77	109.24	103.78	103.55	101.33	105.71	104.07	98.441	105.79	108.14	107.54	104.44	104.85	108.37	108.18	105.73	103.49	104.46	103.78	107.46	103.9	107.06	107.18	107.38	104.47	102.91	106.44
106.62	106.78	108.71	105.71	108.07	103.35	105.54	106.16	108.84	106.36	102.51	101.89	104.88	102.19	104.74	103.1	102.76	105.25	105.9	104.46	107.35	104.3	99.649	103.23	109.08	106.46	102.53	103.13	104.9	108.5	105.72	104.28	106.43	105.49	104.96	104.55	101.84	103.87	100.31	106.06	106.26	105.97	106.81	101.88	103.35	107.13	107.38	106.3	107.2	102.64
107.9	114.14	109.02	111.11	113.33	111.34	108.99	106.68	110.51	109.49	111.94	110.05	109.99	110.09	111.83	111.2	106.07	112.16	111.83	113.24	110.91	110.92	112.64	108.78	108.65	109.48	112.93	111.23	110.25	109.81	111.5	108.66	111.47	112.29	112.77	107.5	105.07	106.26	106.29	113.81	110.43	112.34	110.22	112.23	109.8	110.35	104.92	107.46	109.64	108.06
103.13	103	105.59	110.01	106.45	102.21	107.15	104.24	106.57	107.13	106.12	112.11	108.26	107.07	103.65	109.93	102.87	105.59	107.6	107.08	105.17	106.55	106.36	102.07	101.07	109.93	106.43	108.67	106.33	107.61	107.88	109.72	106.41	108.29	104.05	105.68	105.06	107.68	101.31	107.77	108.31	107.04	111.32	104.45	104.92	110.79	107.86	107.91	110.55	107.49
98.136	99.807	99.099	94.298	97.951	98.362	98.178	95.848	96.941	96.848	96.829	97.47	98.013	96.558	98.01	103.1	99.37	98.128	99.943	96.854	97.6	101.28	97.226	100.13	91.878	97.343	101.56	99.394	100.85	96	99.06	94.783	99.5	97.885	96.917	93.436	97.957	98.294	104.44	94.283	94.616	98.22	100.3	97.087	103.81	98.706	99.098	100.93	102.77	103.72
107.31	107.34	105.66	106.8	102.47	105.03	106.26	105.13	110	100.45	103.41	107.48	103.26	102.25	107.43	107.93	102.3	103.85	108.63	103.91	105.62	105.62	106.86	105.66	106.82	104.28	103.51	107.39	104.8	104.8	102.33	100.77	107.71	100.03	104.46	102.41	105.95	104.39	106.09	100.71	105.69	102.69	104.6	106.01	105.42	101.74	104.35	104.43	106.12	108.71
95.747	101.26	99.415	97.928	95.007	98.962	97.53	99.856	96.357	101.72	100.24	95.739	95.641	101.31	98.752	98.846	98.965	97.052	96.528	95.831	95.274	94.922	99.099	97.838	101.95	97.47	98.041	100.54	99.458	95.329	99.257	91.785	102.12	94.522	96.75	101.07	99.248	101.74	97.412	100.62	98.116	95.887	99.886	96.002	100.23	101.2	99.661	98.888	96.517	94.563
109.42	107.39	105.54	113.27	108	105.52	105.65	110.58	109.25	104.69	110.13	103.02	104.7	110.18	102.3	106.96	101.98	104.48	107.38	109.69	103.25	107.92	107.78	108.19	108.09	108.02	104.36	104.65	106	109.48	111.58	107.23	109.36	105.96	103.92	106.94	105.37	106.78	106.81	106.23	108.41	105.68	109.61	106.64	107.25	104.84	104.47	108.46	110.44	106.53
100.54	99.128	98.559	97.403	100.32	94.578	97.045	99.239	95.696	98.443	98.255	97.169	93.298	98.942	94.325	99.127	97.393	94.943	97.273	95.486	100.88	105.64	94.441	95.254	98.124	96.215	94.306	95.178	96.675	99.998	100.61	101.34	100.72	99.372	102.56	96.029	96.966	98.388	94.653	97.642	101.52	101.19	94.895	102.46	98.636	99.69	100.51	93.353	98.067	102.1
106.02	97.713	107.46	104.78	106.19	102.72	109.24	105.58	108.64	107.95	102.97	108.08	103.4	106.01	108.35	102.07	105.89	103.83	103.36	104.63	107.76	105.28	105.99	109.31	104.83	106.26	104.97	101.87	104.08	102.22	103.84	102.73	106.64	105.79	103.16	108.52	106.64	98.394	105.81	104.48	109.62	110.22	109.65	106.01	106.85	112.15	100.68	103.01	103.83	106.54
105.61	106.24	106.95	103.28	104.95	103.97	108.14	107.24	102.99	103.12	102.76	104.39	109.16	107	104.91	106.45	107.7	108.52	105.3	100.41	105.74	107.99	105.02	107.57	105.03	103.48	106.92	103.43	109.48	108.71	106.79	103.71	105.6	105.4	103.63	107.17	105.94	104.99	109.16	103.98	105.31	108.07	106.5	105.16	104.59	107.33	106.66	102.05	106.66	105.51
109.11	104.83	107.14	111.07	108	103.78	106.85	106.39	111.15	107.31	103.95	107.57	109.66	106.07	108.89	107.86	109.86	105.92	107.78	110.23	102.64	106.15	110.78	109.58	109.64	109.1	106.45	106.56	105.48	108.77	105.62	108.62	106.46	109.86	107.6	102	107.99	110.3	107.86	102.31	110.24	111.19	104.01	106.63	103.21	106.82	107.92	104.36	109.34	107.14
105.25	107.96	107.33	109.36	105.34	111.32	106.41	106.19	108.63	106.42	105.63	107.82	109.02	109.23	105.55	106.38	109.44	104.63	106.01	100.98	109.43	104.6	108.38	104.91	104.12	108.46	106.46	108.9	107.33	105.75	108.86	103.27	111.03	103.18	111.16	106.7	107.28	108.5	102.53	108.62	110.73	107.39	101.91	107.16	101.57	104.18	107.17	102.27	105.43	105.13
100.58	99.81	101.95	95.165	99.784	108.32	98.875	98.865	97.615	100.23	98.393	98.063	100.07	101.14	98.624	100.92	101.89	101.36	104.61	99.581	98.918	95.747	102.24	104.21	100.86	101.96	102.51	100.79	102.74	101.65	101.12	100.27	97.122	101.58	103.28	96.522	99.165	101.18	98.456	99.94	99.314	99.973	103.45	100.93	99.323	98.175	100.12	99.202	101.35	101.44
95.943	99.116	92.868	95.998	101.51	100.49	92.731	98.314	93.738	90.974	100.49	97.816	93.947	99.997	101.31	95.823	98.442	98.877	102.06	103.19	98.028	96.691	94.46	100.37	96.539	94.712	101.95	102.5	101.91	99.282	95.139	96.289	98.125	97.514	98.719	97.69	101.02	100.53	96.563	100.95	99.824	101.92	96.414	96.849	92.934	98.54	99.214	95.65	101.83	99.108
110.21	108.03	104.1	104.26	103.85	110.85	109.34	106.12	106.38	108.58	104.6	106.96	108.31	104.04	107.49	113.64	105.22	105.43	103.22	105.78	103.96	107.67	110.57	110.23	104.8	105.34	108.25	110.25	105.91	104.74	105.42	104.31	108.28	107.74	107.09	109.4	106.37	105.37	108.45	104.18	103.58	108.37	108.59	104.62	107.68	104.9	104.21	111.98	102.07	105.72
110.14	113.71	112.73	108.95	115.32	108.62	106.64	111.67	110.31	106.78	108.22	107.84	116.37	111.45	109.65	113.05	106.96	111.65	108.33	111.58	107.33	114.15	109.1	110.62	112.72	111.66	113.66	108.28	111.07	113.06	112.32	112.1	108.66	113.31	110.29	108.62	111.27	110.31	111.49	111.47	108.2	114.72	110.39	110.39	107.16	112.52	111.12	106.85	109.56	105.89
102.61	105.23	101.04	101.62	102.13	98.995	104.72	96.527	102.34	100.64	103.12	99.052	103.81	98.69	100.53	95.414	97.966	102.65	99.654	98.296	103.73	101.78	96.574	97.436	98.586	107.09	102.31	104.01	102.08	97.383	99.026	104.68	99.789	102.99	100.33	101.94	100.4	101.53	101.8	99.69	102.74	101.24	101.27	95.812	99.739	98.174	98.814	102.57	102.17	98.223
105.12	105.99	107.57	110.85	110.08	103.82	109.51	103.15	107.51	108.26	105.28	106.33	106.9	103.68	105.56	107.31	104.22	108	103.41	105.86	106.13	108.06	105.36	106.84	107.08	103.85	108.17	108.5	104.65	107.96	106.71	107.36	110.55	107.64	106.2	108.77	105.14	104.21	106.42	105.26	103.52	106.06	105.93	110.02	110.02	105.74	105.63	107.03	104.18	108.02
107.25	107.26	105.51	105.53	109.65	102.05	109.29	112.54	108.91	106.9	106.26	103.38	102.21	109.27	106.6	106.45	107.14	108.77	103.02	104.22	111.59	106.68	110.73	110.89	108.38	105.12	107.83	109.27	110.29	102.62	106.6	103.64	107.12	104.1	103.48	110.75	106.79	107.83	109.58	104.23	104.68	103.05	108.45	105.94	109.35	102.03	102.23	105.31	110.64	108.2
108.76	111.64	106.25	110.96	109.1	112.62	105.97	105.61	110.7	109.17	106.29	108.55	107.13	111.33	111.13	108.35	110.02	107.22	111.57	110.33	106.47	109.07	102.68	108.17	109.03	109.36	107.67	109.38	108.05	110.95	108.24	102.54	110.54	107.15	110.21	105.29	109.67	108.42	107.53	108.73	110.63	111.51	107.06	109.3	108.49	108.65	105.26	113.24	109.72	110.81
107.02	109.94	109.88	111	106.67	109.17	106.12	107.2	107.47	106.38	103.6	110.77	108.37	101.22	106.5	103.55	107.09	104.24	109.4	109.97	107.91	111.43	110.3	110.13	113.03	103.32	104.37	107.4	110.11	109.77	105.5	110.53	105.87	108.18	105.77	110.84	106.46	107.96	107.73	105.9	106.52	110.74	101.92	113.44	105.57	109.49	107.42	106.48	109.43	110.27
108.82	110.63	107.59	104.94	105.95	105.46	107.98	103.79	104.31	104.27	103.19	102.22	103.79	111.95	106.79	101.09	105.53	100.06	108.86	102.89	104.62	105.96	103.66	103.27	109.56	104.69	105	105.1	109.65	106.25	106.6	112.32	108.87	108.35	111.31	103.65	107.54	108.05	106.33	110.65	108.33	106.57	105.73	105.72	108.28	108.56	106.34	105.24	106.25	102.32
107.97	113.94	108.77	112.04	106.77	108.42	113.82	110.61	109.4	107.02	111.98	113.44	113.22	112.4	108.99	110.48	102.22	113.78	109.79	110.2	109.28	112.69	109.87	111.12	112.52	105.22	111.28	113.23	111.18	113.61	112.39	110.22	111.07	110.18	111.26	108.66	109.96	111.59	106.61	107.37	113.48	112.16	108.11	108.67	109.07	109.65	107.89	106.58	111.52	111.94
108.27	109.04	110.36	109.73	107.81	107.98	109.44	105.99	107.91	110.28	105.46	108.78	105.24	109.49	108.09	107.52	102.69	110.4	110.94	103.56	109.62	104.33	108.04	105.3	106.06	105.77	104.52	108.8	104.51	108.1	104.89	105.98	115.07	108.77	107.89	112.31	108.88	107.68	108.69	107.35	110.29	106.64	110.06	107.41	111.5	107.5	109.11	108.55	107.84	110.16
100.19	99.262	103.72	98.104	101.3	99.345	103.23	100.52	96.964	100.59	98.476	98.389	102.12	98.416	101.19	101.92	99.402	96.652	103.54	99.341	94.814	99.895	103.64	99.002	98.738	100.74	96.61	99.13	99.509	104.31	97.937	98.676	97.642	97.589	97.378	101.67	98.713	99.638	94.667	101.42	92.87	97.473	102.06	95.476	97.003	97.882	100.3	98.268	93.907	97.386
108.91	109.37	106.9	104.5	110.77	107.77	101.25	112.32	109.62	110.57	110.33	105.01	104.84	111.72	112.37	109.22	108.87	109.36	105.68	113.49	105.43	108.5	107.8	104.83	110.08	107.58	109.71	108.55	107.29	107.04	106.55	108.29	107.73	112.38	110.75	108.3	106.33	109.8	104.37	108.48	107.96	107	108.81	105.02	108.28	104.27	104.66	112.7	106.84	105.26
106.47	100.81	99.621	97.146	101.46	100.8	103.67	104.66	98.729	98.574	101.38	99.544	101.23	98.555	97.366	95.321	102.91	100.64	101.65	101.86	99.629	98.961	102.55	98.402	100.57	103.85	99.674	99.241	97.567	98.505	102.37	101.49	103.17	98.283	99.729	100	101.96	98.588	104.58	100.06	103.86	102.02	102.67	102.45	102.37	98.786	100.3	97.516	99.554	99.722
98.255	99.92	100.64	101.72	99.287	100.44	102.81	101.08	104.69	100.97	95.232	104.25	100.56	100.77	98.767	98.428	95.978	102.06	99.616	97.776	98.107	102.72	103.4	102.86	99.473	101	100.81	95.388	101.68	96.169	98.306	102.58	107.03	100.03	100.44	99.414	97.736	101.82	98.481	100.27	98.575	99.637	101.22	98.696	100.03	98.615	98.349	96.772	97.425	100.72
100.05	100.24	97.132	101.12	98.984	97.027	98.362	96.955	97.975	96.376	101.58	101.8	94.389	98.795	96.182	93.624	97.774	98.415	98.173	98.014	98.257	99.924	101.24	94.779	97.864	100.2	100.18	97.919	103.27	99.075	101.66	100.28	97.713	98.822	96.739	100.79	97.365	96.892	94.876	100.81	104.18	98.539	98.337	96.89	99.126	98.783	99.454	97.368	100.36	99.266
94.754	99.062	98.339	100.48	98.854	99.171	98.472	98.888	101.99	96.597	98.609	95.754	97.631	95.737	99.849	97.786	98.134	94.855	97.544	95.41	93.201	97.017	99.951	100.71	94.151	100.66	97.427	96.884	98.576	95.281	98.81	99.109	99.5	95.685	98.576	100.12	100.22	98.914	98.764	102.39	97.489	97.932	98.743	99.025	96.247	101.43	95.922	98.587	100.22	98.909
100.38	97.686	99.193	102.8	100.25	100.71	103.8	98.047	101.31	100.21	100.05	98.859	101.86	96.503	99.314	106.02	99.538	98.729	101.81	101.87	104.67	94.999	102.21	100.39	99.04	101.74	102.5	100	100.8	99.05	104.77	98.428	98.713	99.31	96.22	103.57	101.15	105.02	101.11	95.84	101.55	105.45	101.62	98.852	101.14	101.41	99.601	100.74	99.21	99.754
106.87	105.49	105.73	103.95	104.7	106.27	105.37	107.32	107.96	102.21	106.07	104.45	105.31	100.89	105.97	105.18	103.49	106.43	105.28	101.25	101.82	100.12	107.51	103.74	102.95	97.698	107	104.74	104.77	109.73	106.09	104.68	103.37	104.86	103.29	107.88	106.67	102.17	105.88	104.36	102.18	106.21	101.71	107.36	103.33	106.2	102.1	104.73	107.73	105.68
112.57	100.48	105.2	104.29	110	106.81	105.12	107.49	108.18	102.58	104.54	107.98	108.22	105.63	109.42	103.26	106.51	105.93	105.9	107.41	105.12	104.97	107.28	104.49	106.64	109.96	105.63	107.72	109.13	107.86	109.17	107.94	105.01	107.78	104.92	106.28	105.83	107.78	104.44	106.41	107.42	107.51	104.19	104.19	106.74	106.97	103.3	107.15	113.32	103.84
107.99	106.12	107.42	104.26	101.7	101.8	104.09	102.08	104.12	105.95	105.89	103.12	106.06	106.27	106.91	105.59	106.24	103.75	104.67	103.7	106.62	106.5	109.36	104.5	110.09	112.12	107.28	105	105.58	109.38	104.98	103.2	107.01	103.78	106.49	103.43	108.08	105.45	107	105.84	107.96	101.06	109.98	107.59	100.96	105.86	106.49	104.43	103.97	106.16
111.28	112.2	112.37	107.08	106.87	103.73	108.3	108.45	110.44	107.43	112.99	108.21	105.2	106.28	111.9	107.85	108.04	103.21	109.71	111.16	102.62	109.35	108.73	116.12	110.31	109.19	109.93	106.24	112.82	109.33	105.85	108.41	112.78	108.62	106.26	104.99	100.3	105.27	110.89	104.9	102.64	107.15	108.73	104.82	105.92	105.48	107.76	111.03	107.03	107.5
103.72	103.68	103.96	102.94	104.87	105.18	106.13	107.59	103.49	104.85	108.51	107.34	106.82	107.08	109.1	105.82	105.46	106.43	109.58	102.81	99.683	100.97	102.23	105.43	105.69	103.39	110.11	104.82	105.17	104.91	108	105.06	105.07	106.07	105.88	106.26	98.735	105.25	106.76	103.4	109.5	107.38	105.11	102.78	107.2	102.51	104.15	108.97	105.23	106.39
110.14	106.96	108.44	101.33	103.87	106.08	108.01	107.63	101.15	103.41	101.78	107.61	105.82	107.6	105.04	104.57	102.11	103.53	105.25	106.62	103.36	103.77	105.41	109	103.62	103.24	102.5	103.84	103.63	105.09	105.88	104.91	107.28	107.9	103.48	105.77	104.94	106.15	103.98	110.52	106.4	109.27	100.72	107.85	104.94	109.41	105.02	105.07	105.56	104.37
106.55	106.96	103.98	111.88	103.71	103.65	111.64	109.53	108.01	109.21	107.37	106.35	108.87	108.08	105.73	106.79	106.14	103.7	107.79	107.99	106.88	105.3	103.98	108.11	106.47	105.38	109.95	108.67	107.63	111.32	101.91	106.16	115.19	107	105.69	105.74	111.35	102.3	105.84	105.12	109.86	103.28	109.54	106.94	107.05	111.3	106.08	107.83	107.05	106.35
105.85	107.61	105.42	112.99	110.03	110.92	108.32	112.23	110.16	106.35	107.12	109.57	106.6	109.03	112.64	107.88	105.54	106.42	108.1	105.19	107.12	105.25	109.82	106.62	104.72	110.59	107.81	107.35	110.03	107.64	103.49	103.95	107.95	109.82	108.5	105.07	106.21	108.24	106.25	104.72	105.33	107.6	110.37	107.67	103.96	107.88	108.87	105.47	104.69	111.22
103.85	100.19	99.566	103.47	100.7	102.5	103.27	99.184	102.85	95.241	101.09	100.71	95.605	97.953	98.063	97.219	100.25	101.84	102.94	101.01	92.256	101.86	102.01	101.99	94.602	101.43	103.13	101.46	99.348	103.51	98.615	102.88	100.02	99.124	99.414	99.105	100.07	102.06	98.945	97.615	97.872	104.05	103.01	100.7	100.07	99.355	97.228	97.79	99.868	100.75
104.46	104.69	105.04	103.87	105.41	101.15	107.68	109.23	107.52	106.62	101.85	106.08	108.74	105.69	108.28	109.69	102.1	102.43	106.02	104.12	102.77	109.43	102.61	109.61	108.14	105.2	101.66	104.81	111.72	104.19	104.76	104.33	103.48	103.43	104.22	103.24	107.49	106.17	104.38	105.17	103.74	107.83	105.16	101.86	106.79	110.72	106.8	102.22	107.44	106.91
107.82	105.9	104.81	106.09	107.41	107.51	106.7	109.15	104.99	106.96	106.2	104.81	106.69	101.7	108.28	109.97	105.5	105.25	107.81	109.94	104.84	105.2	108.51	110.17	107.24	105.84	106.28	103.71	104.2	110.02	105.07	103.21	106.67	104.32	103.11	105.46	109.1	110.54	104.24	104.51	102.48	101.84	105.57	104.92	105.98	104.59	103.48	106.64	106.01	100.75
104.88	109.18	109.75	107.25	111.24	112.52	102.32	111.6	103.32	104.14	107.91	108.28	106.6	107.35	106.41	106.2	110.1	106.96	108.35	108.41	104.17	106.06	110.19	105.52	112.75	104.38	109.03	105.89	107.4	107.67	107.11	109.84	109.16	108.28	107.34	107.39	104.98	103.59	103.17	109.19	105.35	106.83	104.98	109.54	106.58	110.74	108.4	106.36	104.3	109.48
102.69	108.63	108.8	109.19	102.7	109.98	106.84	105.26	103.4	105.36	107.81	106.36	103.38	107.67	102.94	109.17	110.67	107.94	107.72	106.16	107.38	109.37	108.05	111.12	110.32	108.17	105.73	106.23	110.43	110.85	107.42	108.51	109.03	104.18	102.06	106.1	108.63	107.05	111.12	112.41	108.51	107.25	103.15	105.56	105.66	104.62	105.99	106.07	104.8	107.73
105.71	105.71	107.84	109.03	105.44	103.12	105.11	105.36	104.17	107.67	106.44	105.81	108.05	102.51	108.62	109.39	106.51	109.84	102.07	103.84	107.72	104.9	106.63	102.41	107.76	109.1	105	112.32	107.65	107.07	106	105.52	106.26	107.8	104.56	106.05	108.64	103.67	104.92	105.5	108.05	106.62	102.87	107.02	105.79	103.84	104.07	104.22	107.61	103.27
103.53	111.57	103.05	107.99	102.72	105.04	107.51	102.01	106.14	110.9	105.81	103.66	101.37	105.65	107.76	102.94	105.2	107.74	103.75	106.51	105.94	109.8	107.21	107.78	107.53	104.81	101.41	103.42	105.95	108.87	103.44	103.42	103.38	100.36	102.45	105.2	109.12	103.38	103.04	106.34	107.23	109.19	97.829	104.12	105.38	103.11	102.32	105.06	107.3	111.77
100.32	97.728	98.131	98.574	99.529	98.98	97.542	102.46	102.37	100.72	103.56	97.945	97.897	100.18	100.54	100.92	102.15	100.38	100.22	100.93	102.47	101.86	97.767	98.62	100.09	93.551	103.16	99.197	100.19	98.734	104.57	96.733	98.834	101.44	100.96	96.357	98.617	104.72	98.248	101.14	103.46	101.45	100.51	99.217	102.28	103.35	102.2	98.506	99.014	101.64
94.208	97.229	100.73	95.851	99.985	96.467	92.913	93.886	97.248	98.673	95.84	96.043	96.669	101.52	97.443	97.811	102.08	98.137	100.83	95.658	96.379	98.626	98.789	98.388	95.34	105.12	100.27	91.591	99.759	100.14	96.062	97.752	95.628	94.727	95.364	99.36	96.44	94.772	100.96	99.296	100.04	100.68	100.69	97.58	100.26	98.547	99.706	101.69	100.7	99.388
97.792	102.5	103.04	98.156	100.37	96.565	91.922	99.895	98.838	102.08	99.862	101.54	102.2	98.875	97.975	102.1	102.57	100.07	96.605	96.311	100.12	102.08	99.124	97.122	102.92	98.387	99.08	97.882	103.02	101.12	97.859	99.021	97.376	99.198	101.81	99.107	98.489	97.982	99.7	100.44	98.512	94.184	99.609	99.205	104.34	100.37	99.085	99.706	100.87	103.97
101.73	99.196	100.19	105.2	97.442	99.408	100.34	98.301	99.765	97.819	98.956	101.43	98.163	101.33	103.11	97.756	101.3	101.04	98.987	101.76	103.42	99.746	101.2	102.41	100.62	100.1	99.281	100.48	97.849	97.746	97.868	98.733	100.08	101.62	102.66	98.957	101.83	101.35	102	99.494	97.119	100.83	100.93	95.141	100.14	99.318	103.03	103.15	95.564	101.9
102.06	106.83	104.57	106.37	109.49	104.35	104.25	103.44	110.49	108.53	108.39	105.44	109.98	108.32	106.65	106.34	106.78	99.332	106.46	99.857	105.21	106.53	106.72	98.984	108.12	104.95	107.72	109.83	106.82	106.49	106.28	103.1	105.6	105.68	109.12	101.74	110.29	106.15	104.28	103.62	103.14	107.81	103.46	111.55	102.31	103.71	103.65	107.66	105.23	107.3
106.58	105.45	103.51	110.84	104.12	102.44	108.02	106.67	105.57	107.7	109.26	103.24	104.32	105.36	105.71	107.05	107.52	103.62	106.26	103.64	105.95	99.221	107.08	106.15	104.34	108.04	108.23	106.61	103.83	105.45	109.75	105.49	105.63	107.83	104.41	107.38	105.83	104.91	107.11	104.17	102.88	104.15	109.57	108.94	101.98	108.74	107.99	102.82	103.16	103.17
107.44	108.7	110.01	108.88	105.8	104.82	104.32	108.18	108.03	104.74	105.75	110.27	108.47	105.15	107.39	106.06	106.89	110.45	109.86	108.71	105.54	107.33	108.11	104.76	106.73	104.96	106.13	104.97	107.61	106.93	106.52	110.85	111.6	105.94	108.64	108.83	104.33	105.7	106.74	108.45	106.15	109.42	104.16	112.72	107.75	110.58	109.59	106.08	108.65	111.02
98.228	98.612	98.06	93.829	93.019	102.55	97.44	99.279	98.673	98.395	100.72	100.5	95.756	99.523	99.457	99.529	95.559	101.74	96.012	100.96	101.02	97.583	98.131	97.85	97.646	97.99	99.902	98.76	90.881	99.075	100.54	96.068	98.086	96.663	96.93	99.434	102.96	100.95	100.74	98.346	96.331	94.174	100.22	92.428	102.9	96.412	97.318	98.957	99.873	98.027
105.01	105.55	103.61	104.94	106.5	106.16	101.19	101.59	110.44	107.07	107.22	104.71	106.13	104.31	104.38	107.16	108	104.46	105.32	104.25	105.72	105.18	109.07	112.44	106.09	104.84	105.24	105.87	106.17	103.21	102.7	108.71	107.22	101.6	108.32	110.58	101.67	105.1	102.86	104.04	102.51	104.61	106.17	107.14	106.17	110.97	107.58	106.68	105.53	104.17
109.76	108.96	112.44	102.5	110.35	110.2	111.11	108.66	109.81	105.59	108.4	107.8	106.64	109.46	108.05	108.22	109.59	111.13	108.83	109.93	107.73	105.62	105.59	111.17	106.17	109.8	111.89	108.07	107.66	109.91	108.85	105.33	105.42	112.31	105.63	105.38	105.61	112.02	108.99	105.8	109.88	107.43	111.19	109.22	110.57	109.88	108	103.73	104.74	111.01
102.27	108.68	105.98	99.28	104.78	105.02	109.64	112.13	107.98	104.17	103.38	107.22	106.79	109.46	101.19	105.47	105.26	107.4	105.34	101.61	105.5	105.89	110.52	110.72	107.43	105.8	104.71	100.06	109.46	112.04	105.54	106	107.93	105.47	107.03	102.04	109.18	105.61	109.63	108.55	108.62	105.73	105.81	107.16	110.1	108.5	108.24	104.95	107.09	107.75
107.07	106.86	104.61	106.21	106.32	101.93	104.93	104.24	105.6	106.91	102.74	103.91	99.606	107.94	110.36	102.96	102.35	105.85	107.08	106.83	106.95	100.71	109.21	105.2	103.98	100.54	101.51	102.13	104.4	105.46	106.47	103.6	106.92	108.57	105.7	100.95	104.72	107.94	106.47	102.33	102.61	108.25	105.96	107.42	105.54	108.06	102.06	105.13	107.47	106.16
104.61	99.456	102.03	103.4	103.44	93.423	103.94	100.61	100.09	102.01	99.722	96.643	100.01	101.29	100.01	96.675	98.992	103.49	101.13	98.849	103.1	101.77	100.32	98.576	99.192	93.983	99.495	95.461	101	102.09	100.57	101.74	103.94	100.1	99.731	98.392	100.28	103.26	94.95	94.382	99.949	96.763	97.394	102.4	103.58	101.79	100.75	97.606	106.04	99.201
111.22	105.45	107.8	107.05	108.62	112.4	110.46	106.94	108.81	107.87	112.01	112.13	104.55	108.88	106.96	107.67	103.29	108.81	106.21	105.46	110.38	109.33	109.53	105.8	107.67	111.1	99.8	108.19	109.52	109.45	105.92	105.33	108.27	109.42	101.76	113.66	107.49	113.76	106.23	108.48	108.78	109.55	107.94	106.16	108.65	108.49	109	110.18	105.95	110.16
107.72	106.69	101.88	107.39	105.36	104.99	104.44	109.28	105.28	107.55	106.18	107.2	106.23	110.59	106.95	106.52	104.77	104.13	105.5	103.59	98.89	103.26	104.03	104.29	103.95	106.08	105.97	104.99	106.15	104.74	108.56	103.93	103.94	108.52	101.15	106.81	103.46	107.7	104.28	102.39	103.57	111.95	107.28	108.04	106.77	106.85	106.61	105.54	105.54	102
106.04	102.88	107.91	103.41	108.93	103.74	101.01	107.71	104.34	103.43	106.39	103.11	105.96	106.36	104.56	105.55	107.8	105.52	105.81	105.93	106.54	106.23	108.28	106.71	105.54	102.88	107.25	102.83	106.95	101.03	105	107.68	105.8	113.04	104.07	100.9	107.46	101.36	104.09	108.59	110.34	105.71	105.99	110.28	103.03	102.35	105.78	103.49	105.56	107.73
107.44	109.57	103.85	109.82	110.34	105.18	109.7	110.58	111.4	106.58	106.85	108.77	109.71	107.87	103.13	109.24	105.99	109.67	106.47	109.01	108.26	106.84	109.06	107.49	107.46	106	110.55	106.77	109.99	108.68	105.45	106.53	103.75	106.56	113.02	110.5	111.24	111.75	106.43	106.79	109.92	110.81	107.6	113.3	110.53	108.26	109.59	107.1	105.91	108.12
104.83	102.12	105.59	103.51	105.29	105.23	108.63	113.3	103.82	100.16	103.88	105.33	105.8	103.1	108.05	110.04	103.93	105.24	105.24	101.15	106.77	105.57	108.31	107.52	106.19	104.72	109.04	108.21	101.01	108.1	107.27	101.51	103.09	108.02	103.17	103.23	101.87	103.88	105.03	106.72	106.36	110.16	105.94	104.25	105.9	106.42	100.72	108.33	106.92	105.99
102.07	109.51	108.63	102.66	103.92	103.03	100.21	104.3	99.466	102.46	100.43	104.51	105.84	102.45	99.492	102.56	105.31	102.41	105.46	102.42	102.95	100.56	101.34	103.62	102.95	103.78	102.91	103.83	101.87	102.76	104.86	103.46	104.21	105.86	100.27	102.45	103.24	105.95	103	105.2	100.24	102.37	105.04	101.03	100.59	107.71	104.48	103.2	104.8	105.17
100.12	100.64	97.96	99.446	95.524	96.113	99.162	95.959	103.33	98.054	95.152	101.4	100.19	100.42	101.56	99.738	99.129	98.004	100.64	97.976	99.061	94.649	98.87	98.841	99.642	93.657	98.175	100.43	100.85	101.07	99.736	99.477	99.779	99.263	99.828	100.36	103.28	100.83	99.024	96.21	95.735	97.54	92.344	102.26	97.072	95.216	96.346	98.68	96.785	97.242
109.29	108.02	109.79	106.94	108.91	111.22	107.28	110.09	106.66	106.49	99.379	105.44	106.69	109.39	107.33	106.45	104.68	107.47	107.92	106.36	104.25	107.95	105.06	104.56	110.78	105.93	104.23	107.83	106.2	104.31	103.77	105.05	109.62	104.31	111.34	108.68	102.18	103.01	105.81	105.58	108.94	107.57	106.03	109.77	106.65	107.62	107.13	103.6	105.7	109.51
108.37	113.09	112.26	112.61	112.7	111.73	109.09	115	108.02	111.63	112.79	110.17	115.35	111.15	107.59	112.82	110.9	108.93	112.92	109.18	108.77	112.3	103.99	115.37	108.45	112.95	109.66	107.4	111.45	111.18	112.87	113.17	113.48	113.4	110.5	109.75	108.13	112.07	107.88	108.9	108.37	112.53	110.64	111.47	111.07	110.02	110.29	112.92	112.11	108.45
101.1	111	104.73	105.12	104.28	108.55	104.7	107.46	103.15	105.52	105.1	107.78	104.22	106.25	99.824	109.49	106.32	105.63	104.77	103.18	109.39	105.63	104.54	104.87	108.13	104.61	107.3	108.1	103.97	106.45	105.17	107.86	107.27	105.67	106.27	107.2	103.99	109.95	102.42	102.89	105.71	105.92	106.47	106.61	107.59	106.99	99.995	106.32	105.72	104.99
107.46	105.74	111.5	106.36	106.83	108.75	109.14	109.94	108.12	110.99	106.7	105.91	106.81	109.23	109.07	105.29	107.64	105.54	108.44	110.89	106.33	104.02	106.91	103.58	103.78	110.81	115.5	111.92	104.56	105.91	107.07	107.01	107.88	102.67	110.39	114.7	108.69	107.43	104.06	112.46	113.24	107.69	108.52	108.07	107.3	104.43	110.52	107.26	105.98	108.97
111.43	104.92	112.28	105.63	107.86	106	108.09	108.25	103.6	107.94	108.04	109.59	106.61	107.76	107.71	107.66	103.9	110.37	107.12	107.25	109.28	107.79	108.85	110.19	108.26	103.49	105.57	106.77	105.98	102.39	111.62	111.25	109.31	110.2	106.08	107.94	107.28	108.57	108.46	112.6	106.1	106.96	112.76	106.48	110.21	105.35	107.07	104.76	105.49	104.97
109.73	109.62	103.48	104.43	109.6	107.9	107.18	107.67	108.61	107.3	107.25	104.5	106.91	104.08	106.24	111.3	111.04	110.98	107.45	110.55	108.37	110.92	110.15	108.04	114.06	113.67	106.4	104.98	107.28	108.46	111.2	106.43	105.7	108.73	109.66	112.22	110.58	108.49	110.39	106.66	108.39	106.64	105.64	108.66	107.92	110.39	110.28	111.47	109.56	106.37
107.44	110.82	109.14	110.51	113.5	108.79	105.09	108.95	107.74	108.34	111.46	108.28	109.81	108.97	114.23	108.27	105.81	104.63	106.09	112.73	107.37	110.88	107.46	112.87	106.79	108.32	111.17	110.27	109.73	112.37	106.03	107.69	110.1	107.43	109.14	112.14	108.54	104.71	109.86	109.3	107.63	110.19	109.38	109.54	111.09	106.41	106.84	106.45	112.07	110.31
110.36	107.17	104.49	110.37	108.11	114.79	112	107.2	107.49	108.11	111.13	105.08	110.54	108.59	107.1	107.1	111.14	112.76	107.92	108.97	111.96	109.4	109.41	105.76	107.96	105.45	109.37	107.57	102.05	106.59	105.18	109.35	110.14	110.44	105.04	108.58	103.78	106.09	108.5	109.61	105.7	109.14	109.38	107.83	111.68	112.82	109.83	106.32	108.6	112.39
104.18	105.28	102.71	104.7	108.76	106.6	103.23	99.932	110.76	107.61	108.99	101.75	106.63	108.7	105.47	105	103.01	107.19	104	103.08	108.39	104.38	103.24	106.65	109.16	105.52	108.27	105.43	105.89	105.41	104.28	102.37	107.7	100.23	108.08	101.52	101.27	108.92	103.87	103.38	109.16	103.92	104.6	108.09	107.55	106.27	104.09	106.62	104.27	109.03
104.29	108.52	106.01	109.4	106.56	102.35	105.78	106.49	112.19	107	107.39	106.3	102.37	107.52	106.48	104.91	106.64	106.84	110.71	104.27	105.47	104.01	105.36	105.97	104.8	107.09	105.84	104.7	109.51	108.68	105.38	108.33	104.34	109.69	105.45	103.54	110.34	105.97	106.81	105.83	107.84	108.07	105.73	109.57	108.01	103.49	100.27	110.08	103.95	108.37
98.986	101.03	101.34	96.308	102.31	97.973	94.29	96.774	94.698	102.02	98.904	96.763	95.792	101.99	99.832	98.869	97.088	91.371	97.351	94.767	98.458	101.79	95.909	102.47	96.011	93.846	98.032	96.022	98.352	99.48	98.697	98.136	98.206	95.116	94.534	99.912	100.55	97.665	99.169	98.097	95.59	100.74	100.73	95.469	96.133	103.58	96.539	94.352	98.282	95.442
98.25	97.103	100.65	95.665	97.492	94.716	99.83	102.07	93.647	104.68	98.867	97.635	100.41	96.344	102.47	97.373	98.81	99.646	98.541	101.37	100.99	99.576	99.757	97.144	103.83	100.12	95.766	102.91	95.124	96.642	93.894	100.3	100.23	98.28	99.128	95.844	102.74	96.115	93.23	98.338	96.162	97.602	101.41	96.463	96.52	101.79	93.691	93.787	96.616	93.679
105.1	107.58	104.8	107.91	105.44	104.99	109.02	103.36	105.3	105.1	104.55	106.15	104.28	99.784	104.18	102.95	104.2	107.39	102.31	106.82	101.16	107.08	106.63	103.6	108.04	102.49	110.56	107.04	105.01	106.24	106.61	107.33	104.23	108.14	103.5	106.84	108.94	104.26	106.94	102.27	103.39	101.45	101.96	107.26	106.77	105.59	105.68	103.55	103.95	105.12
103.78	104.38	108.16	107.35	104.14	106.01	110.45	107.06	110.48	113.05	108.28	108.14	112.48	106.93	104.51	110.52	103.68	108.53	108.82	104.22	106.37	105.62	110.43	108.06	104.11	111.51	110.74	109.33	104.75	105.67	104.77	109.19	109.15	108.69	106.25	109.51	104.21	107.52	108.9	105.87	106.89	106.42	113.62	105.68	103.38	103.9	107.99	107.44	109.01	109.85
106.96	104.85	107.03	110.69	109.97	107.96	109.83	109.31	104.66	108.76	108.78	106.15	112.63	111.33	108.91	104.54	106.09	110.37	107.1	112.99	107.17	106.31	106.73	101.82	106.11	105.69	107.61	106.8	111.17	107.95	105.15	110.17	107.49	112.36	112.5	113.57	108.87	104.33	109.85	113.01	107.41	112.69	110.88	107.86	107.6	111.01	110.28	103.06	109.95	112.08
109.06	111	108.65	106.37	108.82	107.58	109.49	108.54	107.46	108.78	109.87	104.52	102.55	111.69	105.55	109.49	106.47	106.28	110.88	105.16	109.19	107.7	103.87	110.18	108	106.18	110.14	111	111.56	110.09	109.84	106.72	104.85	108.75	104.53	107.56	110.37	106.53	105.48	107.95	107.07	108.85	107.44	107.1	109.49	110.7	106.28	109.82	104.45	109.74
109.9	110.3	111.82	110.03	108.44	109.36	111.55	106.49	109.42	109.19	106.07	109.22	113.16	106.43	104.79	105.46	105.6	106.75	109.07	106.9	108.69	107.17	103.06	109.33	105.97	109.94	108.9	106.58	108.32	108	107.09	105.8	111.46	109.8	107.05	109.16	107.52	104.61	108.18	108.51	106.49	107.55	103.94	105.34	108.86	107.31	112.28	108.22	111.1	109
96.108	100.69	99.875	101.83	100.67	99.085	102.51	99.89	96.711	100.65	98.611	100.53	98.873	98.294	99.534	102.35	102.53	99.658	101.24	100.01	100.39	97.948	103.06	102.55	102.83	99.367	105.39	98.715	99.374	101.84	102.45	98.928	97.981	105.21	101.77	100.55	100.19	96.591	98.1	105.03	100.86	105.94	102.15	101.02	102.87	96.503	96.761	99.679	99.896	100.61
108.84	106.19	108.37	111.62	111.44	108.61	109.73	114.52	111.85	106.83	105.15	106.85	111.44	111.37	106.28	110.47	112.31	105.16	111.54	104.62	109.91	105.55	109.56	106.28	110.91	107.05	110.76	106.71	109.28	113.14	107.98	112.04	104.96	105.89	107.37	109.9	112.19	106.01	112.73	106.23	109.48	110.28	109.36	106.6	108.94	106.23	112.81	107.88	109.32	108.98
107.21	102.84	102.33	106.12	103.05	108.19	104.75	108.61	108.8	101.58	109.36	108.39	105.38	104.3	106.32	105.35	102.94	108.58	106.36	106.05	103.04	106.49	106.53	106.67	105.68	106.23	101.63	103.71	108.48	107.24	103.19	107.22	107.25	106.41	102.71	107.24	105.89	102.88	108.62	106.96	108.09	104.57	110.03	106.7	99.26	107.07	104.25	104.69	101.56	112.16
102.3	102.54	106.65	110.45	109.72	104.35	104.05	104.42	107.97	107.63	104.68	99.572	105.65	106.21	101.97	105.82	103.27	105.42	106.26	105.39	104.22	106.36	106.84	105.31	102.88	106.11	107.17	101.83	107.25	113.25	107.89	101.1	104.56	108.61	109.24	102.09	107.93	105.12	110.02	107.27	110.27	107.59	107.06	104.12	110.1	101.45	103.7	105.16	106.16	103.92
97.982	101.93	99.522	98.275	98.055	92.899	97.857	99.145	98.114	98.963	99.17	95.152	102.85	99.778	103.41	94.078	97.229	97.893	101.41	98.712	97.695	95.046	95.439	99.38	98.613	98.89	98.523	102.13	98.43	99.36	96.697	98.925	94.591	98.73	99.595	98.964	104.26	99.687	101.56	95.662	98.587	99.338	97.981	95.286	102.63	93.571	100.36	96.787	95.949	93.797
102.6	109.05	104.3	108.26	111.73	107.04	106.73	103.87	102.52	110.58	108.6	106.06	107.12	106.29	103.73	108.39	108.54	110.38	108.41	107.91	107.04	105.4	106.07	112.05	105.67	108.82	103.07	108.03	110.53	109.07	109.08	109.28	112.03	111.03	105.16	108.51	108.92	106.51	107.85	107.59	109.56	108.34	108.58	106.49	109.09	106.66	107.73	113	108.12	107.18
110.15	105.54	107.18	105.4	109.1	111.89	104.7	110.12	107.86	106.16	107.88	106.73	110.75	108.01	101.81	104.79	106.91	101.8	109.08	105.31	104.52	107.42	103.6	108.11	109.45	106.86	109.58	107.96	103.72	102.09	107.29	107.18	104.67	106.05	104.73	110.34	106.82	106	102.72	108.47	102.06	110.56	106.39	108.38	106.43	107.47	108.92	107.24	108.31	104.44
102.42	101.1	98.003	99.077	99.329	105.17	99.64	96.413	100.23	99.671	99.568	99.792	99.244	103.6	98.052	102.46	100.87	98.226	100.72	100.89	99.18	97.857	98.193	100.88	99.494	97.16	97.096	103.71	99.259	101.96	101.37	96.783	102.12	104.4	95.077	99.827	95.312	101.08	99.265	101.86	101.38	97.8	101.46	102.62	103.46	100.39	97.899	103.28	103.11	96.961
103.27	105.07	104.3	105.18	108.39	109.1	108.14	108.1	105.61	106.49	106	102.78	112.55	111.97	105.6	105.53	108.51	105.9	108	104.68	104.96	106.08	108.93	108.86	104.96	106.54	104.78	107.32	103.09	102.93	105.12	104.18	107.71	112.53	105.45	102.74	106.23	108.86	105.21	102.64	107.48	105.32	108.11	105.71	106.05	111.3	102.92	109.69	105.24	107.79
105.57	106.67	107.1	108	107.75	108.72	107.42	110.01	105.27	108.36	109.41	106.48	107.02	105.56	107.49	106.56	111.69	110.93	109.35	109.73	109.24	107.42	110.3	109.2	106.67	105.68	105.06	105.07	108.38	109.33	105.76	107.28	108.82	105.12	110.15	107.34	110.27	107.54	106.98	110.84	111.4	108.58	106.85	103.33	103.78	103.93	105.37	107.91	108.36	107.94
101.33	104.5	108.34	105.99	106.5	105.52	105.19	107.09	108.95	103.05	102.78	103.64	108.59	104.61	108.75	105.05	104.19	106.98	109.65	103.42	102.01	112.77	104.81	102.61	108.5	105.96	107.17	103.1	103.69	108.79	105.41	98.695	102.21	104.82	102.99	105.52	105.36	102.84	101.08	108.24	102.19	102.95	107.33	106.69	100.25	104.83	104.62	101.32	105.66	103.77
106.42	105.29	108.23	105.74	103.84	106.85	109.46	111.6	105.86	107.62	107.49	103.5	112	104.03	107.13	107.09	104.11	106.67	113.37	107.16	105.06	106.42	110.64	108.65	107.03	103.78	105.4	107.51	104.83	105.49	106.79	106.73	100.41	106.02	105.26	107.12	102.33	106.07	105.62	108.05	103.99	106.84	105.67	99.107	106.8	106.72	107.97	111.24	106.08	110.92
96.746	100.76	97.148	89.584	94.216	96.765	96.712	99.174	94.997	98.494	98.385	96.685	98.908	99.097	98.13	96.23	98.751	98.964	96.69	99.39	93.482	96.909	95.324	98.596	99.567	96.426	99.067	102.32	100.69	103.07	93.269	101.23	95.357	99.414	93.578	100.65	99.145	99.315	101.5	102.2	99.751	95.519	97.083	98.372	92.735	97.514	101.81	98.393	98.496	95.08
104.19	99.749	106.22	107.98	112.08	108.68	102.8	108.46	106.05	105.81	109.52	105.93	108.68	105.72	102.58	102.06	104.69	104.37	105.69	106.79	108.78	107.51	106.2	103.53	103.87	105.3	108.22	100.61	106.04	108.76	107.81	105.88	106.87	101.77	107.21	110.94	102.94	109.58	109.72	106.78	108.2	105.84	105.55	105.48	107.85	107.33	109.82	108.26	105.2	105.56
106.2	106.59	107.22	102.84	104.98	107.46	102.54	102.85	102.82	107.7	105.22	103.49	103.99	103.62	106.16	105.97	105.36	110.9	105.45	108.24	103.21	104.18	107.09	106	104.28	107.01	107.72	106.21	105.15	106.24	106.9	112.64	103.94	108.08	108.71	104.48	105.91	102.89	105.81	107.44	105	106.89	102.92	105.05	109.35	104.24	106.25	106.2	103.91	106.87
107.28	104.91	108.02	106.2	107.84	106.4	106.19	103.64	108.08	109.54	104.48	103.64	104.61	107.75	104.32	104.69	106.91	103.19	101.88	109.57	108.39	106.08	109.33	107.16	105.31	104.9	102.89	104.97	104.8	108.53	105.65	108.47	102.89	105.53	106.81	105.78	105.92	107.01	106.44	108.96	104.63	106.61	104.62	105.11	106.12	104.87	107.32	105.71	105.02	105.05
109.54	110.34	113.97	111.41	110.12	112.2	110.54	111.07	112.02	108.85	111.99	105.56	110.65	112.53	110.12	109.68	112.35	116.57	104.93	112.62	107.31	109.02	105.57	114.89	108.03	113.81	110.78	112.85	109.74	109.73	110.13	111	112.78	111.43	108.33	109.33	109.62	108.77	110.49	105.77	109.43	110.56	109.32	105.96	108.29	109.62	105.35	114.69	106.81	109.47
110.57	108.6	103.62	107.68	109.85	107.05	104.74	106.16	106.1	107.93	106.29	107.1	105.61	109.32	109.98	106.22	109.15	103.99	99.036	105.78	107.5	107.08	109.43	104.48	109.12	107.89	106.44	105.67	107.39	105.68	112.99	111.56	106.18	105.39	103.92	105.03	105.68	108.19	104.03	102.15	110.58	106.63	103.82	104.38	111.11	107.76	105.87	106.14	107.47	104.55
104.86	106.15	106.04	107.25	106.33	104.22	108.83	110.14	104.12	105.04	106.17	105.73	107.93	103.75	107.53	102.89	106.69	110.98	108.66	102.47	105.19	107.12	108.35	103.88	108.73	108.07	106.79	104.9	107.13	105.4	104.49	103.88	106.65	105.86	106.03	104.76	107.65	100.98	107.75	107.93	105.19	108.75	101.66	109.6	103.11	104.02	105.74	109.82	104.65	104.97
97.157	101.28	98.19	99.093	99.482	97.971	99.862	96.273	100.31	93.79	101.27	104.49	103.12	99.528	98.968	94.516	98.498	99.888	96.838	99.129	98.543	104.72	102.77	96.983	99.178	99.949	101.35	102.51	98.559	97.456	101.75	100.03	100.24	97.013	102.05	100.33	101.45	99.962	104.61	103.62	99.692	101.18	98.767	99.931	98.64	101.95	100.06	103.87	101.51	99.343
99.818	97.654	98.927	99.604	101.76	102.99	98.582	101.47	99.71	101.77	105.62	101.88	102.84	99.098	101.43	98.649	101.16	98.869	100.46	102.1	101.37	99.58	101.79	98.786	96.851	101.71	105.26	105.55	102.57	106.42	100.55	106.13	97.04	103.63	101.26	103.3	100.87	97.641	99.551	102.25	98.191	103.13	102.47	98.006	97.058	103.99	102.63	102.35	97.644	101.48
112.47	109.29	108.29	110.19	108.32	109.39	105.61	111.17	112.91	107.94	113.92	109.93	106.58	115.58	107.76	109.83	112.84	111.55	113.92	110.17	111.01	111.21	110.79	111.81	113.23	113.63	110.98	110.63	114.87	111.2	112.1	112.28	113.97	107.79	108.71	114.11	111.5	111.94	111.25	113.34	108.96	112.93	111.9	109.37	107.91	110.81	111.34	110.75	108.66	110.36
103.92	104.84	109.08	107.6	103.36	107.83	105.33	104.11	105.13	104.81	106.48	105.64	102.57	102.58	104.41	101.1	105.42	108.37	108.01	103.56	102.27	105.55	108.69	105.45	103.14	107.49	105.41	104.05	107.31	102.45	102	103.07	104.32	105.26	99.703	103.66	108.07	103.83	105.56	103.31	107.35	104.24	106.69	106.16	105.55	106.83	105.28	100.68	106.8	106.23
104.53	103.71	104.29	104.46	106.22	108.33	105.73	107	103.29	105.82	99.14	107.48	105.73	105.47	107.01	107.33	105.36	105.59	97.204	105.01	106.79	105.39	105.79	103.18	101.53	106.09	102.26	101.25	107	107.1	105.31	107.37	104.42	107.83	101.03	106.34	104.77	108.08	104.76	106.91	101.96	101.59	105.35	102.78	103.98	103.49	109.84	102.72	103.85	108.63
114.23	107.22	108	109.55	104.21	110.89	107.92	107.39	104.08	109.68	114.13	110.6	108.2	108.98	110.12	109.05	109.28	109.48	108.25	106.37	109.53	108.41	107.27	110.41	111.07	112.31	112.07	109.31	107.76	112.42	109.49	110.13	113.33	108.08	111.87	110.47	112.71	109.31	110.54	107.26	112.63	109.37	107.56	105.09	111.11	108.23	106.52	110.18	110.99	108.31
100.2	105.16	101.72	104.2	106.01	102.53	99.737	105.51	100.17	101.38	104.65	102.45	100.24	103.69	101.43	100.15	104.38	103.36	102.95	106.44	102.15	100.44	105.71	107.18	101.01	105.63	101.19	109.49	104.44	106.59	98.321	103.61	104.66	104.55	104.85	105.74	105.98	103.39	100.38	100.06	101.95	101.94	107.61	100.98	102.31	104.65	106.29	105.17	104.13	101.02
113.97	109.81	110.96	107.48	109.45	112.05	108.64	112.08	113.95	105.95	108.95	109	111.77	111.82	106.64	110.12	114.93	110.05	114.62	108.57	109.92	108.1	107.83	112.36	114.75	113.39	112.77	110.14	113.31	111.1	112.87	105.5	113.16	110.18	108.31	109.3	113.1	113.61	112.34	109.7	111.54	110.69	108.76	105.8	113.22	111.09	110.73	110.49	108.74	111.45
93.978	95.479	98.532	99.386	102.31	93.59	92.935	101.21	97.367	96.228	96.545	99.278	95.967	96.795	97.646	94.856	98.599	101.87	97.915	100.79	100.38	97.926	96.143	97.475	97.649	94.027	99.897	99.136	99.506	94.14	96.428	98.272	100.17	97.063	93.775	98.58	100.69	97.273	97.702	98.802	97.509	98.369	96.553	96.397	93.191	94.169	99.916	95.624	100.9	97.304
104.64	101.68	108.25	104.7	113.65	104.73	105.68	102.88	105.62	107.58	109.49	106.61	108.62	109.09	105.45	108.35	103.93	101.15	105.05	105.56	105.76	104.98	106.42	104.02	110.78	105.66	105.81	105.47	106.91	107.54	105.1	107.48	103.61	103.54	108.76	109.62	101.08	104.52	106.49	106.06	107.64	106.91	109.44	108.93	107.66	106.65	105.25	105.46	105.27	103.86
107.88	103.68	106.68	102.82	107.23	104.8	106.55	105.69	106.28	108.28	104.91	107.51	108.45	107.13	108.66	107.09	107.1	103.37	104.56	107.55	107.23	104.53	103.85	107.14	104.42	110.09	105.18	105.1	106.25	105.91	108.89	112.4	108	108.78	106.24	102.37	107.09	102.65	108.37	102.09	106.53	102.91	108.63	100.74	109.39	109.2	104.61	106.22	108.26	108.2
101.43	100.34	102.22	96.602	101.3	99.119	103.28	99.466	94.464	98.842	98.903	102.95	101.07	95.55	98.892	101.59	101.32	102.65	98.635	102.12	102.03	102.43	98.179	104.95	95.638	96.998	100.45	97.804	99.659	102.09	103.03	105.31	99.234	99.132	102.05	102.35	96.877	102.06	98.707	94.976	97.026	100.95	101.08	103.04	100.4	101.1	100.55	96.914	98.146	104.39
97.402	101.69	97.339	97.091	96.128	97.165	93.304	97.612	97.918	102.35	97.919	96.694	97.272	98.66	98.272	99.927	97.697	99.528	100.79	100.33	99.377	100.4	97.181	97.342	99.473	96.803	96.912	95.981	102.15	100.39	98.938	98.938	98.028	97.487	95.996	100.84	95.631	93.425	99.425	94.822	102.48	101.2	98.801	97.475	98.183	91.575	94.479	100.15	97.649	96.977
104.86	108.24	103.77	110.56	106.16	109.15	101.96	101.13	108.39	106.41	102.78	103.37	109.27	103.17	105.1	109.19	106.26	110	104.65	106.06	109.08	111.06	107.67	106.42	104.92	103.75	105.78	104.2	105.33	102.96	102.75	106.24	101.14	108.43	103.18	106.4	107.17	108.97	103.03	105.07	105.93	103.72	101.95	105.6	110.77	108.92	107.75	100.03	106.17	101.45
105.7	108.05	105.34	102.68	104.45	105.52	104.88	104.48	109.22	106.42	105.17	104.13	98.944	104.84	102.07	110.78	107.23	107.75	104.51	109.61	104.21	110.36	101.9	106.57	104.07	103.01	106.5	103.58	104.12	108.11	103.16	106.28	109.61	107.72	107.62	105.57	104.68	107.11	102.39	108.34	104.89	103.49	106.96	107.38	104.16	106.51	105.8	108.01	110.08	103.34
105.75	106.05	111.58	107.01	106.63	106.66	106	105.55	109.49	106.9	103.11	108.9	105.52	105.67	105.39	110.81	106.02	105.52	108.64	109.08	99.525	107.59	105.03	106.55	105.76	104.11	103.2	107.4	106.41	105.53	106.58	105.78	102.79	105.46	108.31	102.62	104.26	106.02	105.2	108.46	106.03	107.6	106.98	107.58	107.3	100.65	107.36	110.76	104.56	108.09
106.35	109.68	110.44	109.39	106.35	107.08	105.66	105.01	103.33	103.29	108.45	104.63	102.19	105.42	110.95	106.01	102.16	107.63	108.53	109.21	106.77	104.35	103.64	106.81	108.24	109.07	108.77	104.71	106.78	108.89	108.38	111.85	108.86	107.67	110.1	107.89	109.2	102.66	106.82	110.45	103.13	110.26	110.57	105.16	107.6	109.99	110.23	109.96	111.4	105.04
107.24	104.9	106.82	107.47	107.03	108.37	104.35	108.91	105.22	110.81	106.06	109.94	105.65	106.8	109.19	106.45	107.49	107.07	112.45	106.21	107.43	106.26	111.13	106.1	103	106.48	107.42	110	110.65	105.53	107.94	107.86	103.06	106.96	107.22	107.56	107.51	105.05	107.52	109.2	112.02	105.82	109.52	109.12	107.84	106.68	107.81	108.65	107.02	107.47
104.82	102.18	108.32	106.56	110.24	106.79	108.25	108.47	109.85	106.53	106.67	104.61	109.93	106.62	110.54	106.55	103.94	108.49	109.23	104.38	108.53	103.51	109.36	111.69	105.41	107.05	110.57	104.31	108.27	106.55	106.55	103.21	105.89	105.41	110.49	105.89	107.69	108.89	105.06	108.1	111.08	106.82	107.98	108.45	107.86	111.35	106.86	110.37	111.15	106.18
109.76	106.86	106.16	108.63	111.63	107.09	104.71	108.78	108.96	112.03	107.21	112.83	109.45	108.92	113.11	109.39	111.13	107.47	106.9	112.11	106.48	107.95	112.33	107.36	107.82	106.9	112.25	111.99	112.86	107.89	106.96	109.17	111.23	112.86	107.26	107	109.65	108.87	110.67	108.74	110.25	106.07	110.53	106.52	101.83	108.2	111.13	106.99	107.01	111.64
108.76	106.83	109.17	104.09	112.21	107.12	101.59	105.34	107.76	104.31	109.5	104.84	106.14	107.84	106.55	102.74	105.68	104.96	106.15	106	107.5	107.35	105.55	108.3	106.37	106.93	107.18	103.38	108.29	105.56	108.15	103.24	106.03	108.48	104.07	105.29	106.45	108.94	107.76	103.98	107.62	108.21	101.13	104.01	107.47	106	101.41	105.16	102.34	105.58
97.01	90.159	100.42	99.289	97.605	97.106	99.513	95.15	100.87	94.846	96.331	91.37	97.339	94.937	96.109	99.819	93.369	96.257	97.668	100.06	97.577	94.693	99.051	102.98	102.68	98.844	100.25	101.89	94.924	95.684	99.05	97.89	94.369	98.183	97.145	95.821	94.978	98.186	95.941	100.64	97.305	102.48	96.425	100.22	98.488	101.43	98.41	99.763	97.592	101.51
101.39	107.8	103.97	105.66	100.86	110.66	108.67	103.23	109.49	106.46	103.99	101.6	103.88	103.48	101.43	105.4	105.41	108.94	109.76	104.27	105.41	109.25	110.68	105.95	106.66	101.32	105.95	105.36	109.71	103.32	107.15	103.92	110.42	102.14	103.62	104.77	106.16	104.47	107.24	105.75	107.06	105.76	106.94	102.52	106.32	106.75	102.72	104.4	106.79	103.75
99.056	95.545	97.579	102.07	96.778	97.085	94.353	93.442	96.377	96.731	97.395	100.61	97.529	101.63	100.61	99.183	100.44	99.969	98.383	98.305	97.138	96.893	94.858	99.062	100.66	97.606	101.75	98.676	96.9	101.37	97.213	98.15	92.817	101.63	94.975	99.78	98.064	102.56	100.41	100.22	97.863	99.27	99.592	102.21	97.463	98.234	94.798	100.75	92.833	96.904
105.9	110.21	108.09	110.6	110.2	109.22	108.76	105.99	112.06	105.73	110.23	108.5	108.31	109.17	110.97	112.26	112.12	109.03	111.38	112.44	107.78	105.03	105.91	112.58	107.49	107.48	108.6	105.43	109.63	109.11	106.81	109.65	105.95	107.37	106.64	107.42	106.73	103.49	108.45	105.77	108.87	107.76	105.36	108.54	115.82	108.87	108	113.1	105.34	110.87
106.34	106.09	102.46	109.25	106.91	112.95	111.41	108.54	110.14	106.9	104.2	112.92	108.19	111.75	106.01	108.53	107.67	107.33	109.98	109.12	103.74	105.81	108.46	101.51	107.1	107.96	103.97	110.06	105.44	107.69	107.69	108.7	105.67	104.36	108.96	104.54	107.62	104.38	104.71	109.73	108.82	114.69	104.31	108.72	108.07	106.1	107.96	107.95	106.97	106.96
108.66	109.1	109.97	104.75	110.38	105.6	112.77	108	109.41	109.26	107.65	111	108.02	108.85	108.76	108.58	107.98	110.39	105.07	109.36	109.97	109.52	110.99	110.31	105.94	112.28	107.94	107.59	111.71	101.87	102.7	109.31	101.68	106.74	108.83	107.16	111.81	108.45	106.73	109.84	106.96	106.56	104.43	106.16	104.43	105.69	110.46	109.76	105.66	105.4
107.07	101.59	106.03	102.17	101.53	97.959	103.92	101.6	107.04	100.17	101.31	96.817	100.75	97.952	99.664	97.516	100.77	98.099	96.879	102.42	101.87	98.735	101.1	97.473	103.06	101.83	92.128	99.063	103.26	99.714	102.07	99.748	97.463	101.85	97.981	99.333	102.24	99.18	100.35	103.2	95.623	100.07	101.96	104.35	96.888	100.61	99.313	99.082	98.407	101.86
106.54	107.34	107.75	110.83	110.41	107.49	108.31	108.23	109.16	105.58	106.8	108.73	104.93	108.4	107.7	105.25	108.25	108.28	108.22	108.7	105.03	110.61	110.06	108.18	107.47	107.64	104.11	106.54	107.17	108.52	104.6	114.26	109.37	106.86	109.14	107.82	109.52	109.19	108.93	105.56	107.55	107.27	106.31	104.35	107.14	108.77	103.94	107.74	104.81	109.33
105.07	109.14	105.32	108.2	103.33	106.65	105.1	108.61	111.23	105.94	105.85	105.09	108.48	106.65	106.53	103.4	109.3	109.15	105.94	102.07	103.57	106.95	105.22	112.87	105.89	107.74	104.61	110.23	111.08	106.33	103.2	108.01	105.8	106.37	104.06	107.17	109.7	108.11	109.19	107.76	108.33	104.86	102.13	107	110.16	108.08	111.06	108.61	106.03	105.33
95.47	94.553	101.2	100.22	96.213	95.965	96.713	100.84	96.355	100.78	98.451	96.896	95.5	95.267	101.55	96.958	96.461	98.278	100.98	96.343	97.92	98.724	92.161	96.331	98.287	98.234	103.81	97.08	96.013	101.39	99.39	99.654	97.118	101.68	94.368	97.213	96.106	100.13	94.113	101.01	96.027	100.74	99.193	95.374	100.72	98.373	99.814	98.36	100	97.282
105.87	102.44	106.67	107.01	108.23	107.94	109.84	105.06	106.68	104.26	110.21	110.64	102	107.28	109.66	106.46	110.99	101.54	104.51	104.08	104.99	109.1	111.67	101.57	106.3	105.37	106.43	110.28	106.36	102.77	106.35	107.18	103.62	105.21	105.57	105.85	108.12	110.98	112.21	106.5	107.36	105.29	105.82	104.9	104.08	112.39	111.05	112.6	108.96	106.35
108.47	109.93	105.93	104.85	107.91	107.42	107.13	104	106.39	103.62	110.41	104.91	108.22	107.3	107.45	105.5	107.67	106.31	107.36	109.28	110.38	109.75	111.71	108.42	106.51	109.95	104.45	102.96	107.87	112.89	107.44	103.53	106.18	105.28	113.73	109.8	108.1	105.12	107.93	106.69	113.76	107.09	110.95	107.77	107.36	105.56	108.63	111.03	104.61	110.99
105.88	105.61	106.44	110.08	105.03	110.55	107.97	107.3	107.83	109.91	110.44	104.33	104.52	104.08	110.96	107.56	104.87	105.75	110.9	108.67	112.85	111.08	112.71	104.9	104.3	105.79	106.42	109.05	112.68	111.38	109.86	111.34	112.17	106.23	108.36	107.86	107.44	106.63	109.86	107.04	108.43	110.77	105.09	105.78	112.97	108.25	105.18	103.27	107.66	109.35
110.9	109.93	107.24	107.71	108.5	112.51	105.33	107.63	109.4	108.1	107.97	109.29	112.68	111.8	109.31	108.6	106.41	109.13	113.12	106.94	109.71	109.2	107.11	108.23	109.15	105.47	104.38	106.13	111.6	106.95	108.85	109.72	114.02	109.41	109.96	109.54	110.77	112.49	106.96	105.03	107.33	108.29	105.95	112.17	106.61	111.42	104.95	114.85	104.62	109.43
103.91	109.39	102.57	100.02	105.54	96.364	102.83	106.63	102.54	104.11	104.99	105.83	106.55	109.2	106.93	103.32	105.81	107.3	102.3	106.49	99.461	108.65	108.91	107.79	101.73	104.58	109.35	107.08	105.4	104.46	104.49	102.45	105.14	106.8	103.47	106	106.64	105.77	109.54	103.47	102.58	104.03	104.1	103.38	104.15	107.87	102.44	109.71	106.34	109.12
97.722	100.35	103.94	97.291	101.71	102.92	103.95	102.34	98.421	97.498	101.26	99.886	97.414	100.97	100.45	99.835	102.03	105.63	100.99	101.34	102.11	99.654	95.088	96.984	91.796	103.67	97.121	101.5	102.62	100.82	100.71	103.75	98.33	99.835	103.8	100.23	103.48	98.37	96.439	104.77	96.442	98.667	101.4	101.13	101.79	97.29	102.55	100.53	101.64	100.8
100.17	101.82	100.1	102.67	98.756	100.96	96.139	99.473	101.51	100.82	103.99	95.994	102.24	100.47	104.26	104.87	101.2	97.469	100.62	100.32	104.39	99.779	102.11	106.94	99.813	102.75	100.32	99.422	104.9	106.49	98.275	100.27	106.19	103.83	99.381	102.3	102.19	98.303	98.259	101.43	100.91	103.22	97.482	98.843	102.15	101.87	106.24	102.61	101.92	101.87
108.74	107.02	109.2	105.5	107.27	103.26	106.12	102.45	104.15	107.26	103.93	107.26	102.05	108.65	103.79	108.93	108.81	110.73	109.55	104.93	108.67	108.08	111.75	105.56	112.82	106.61	107.41	106.46	109.4	107.4	108.82	106.27	105.32	103.12	107.38	103.99	105.73	112.66	109.27	110.55	109.43	105.32	106.27	101.83	105.84	107.63	107.1	108.89	101.68	108.65
110.23	108.19	109.86	106.83	110.3	111.01	107.65	114.38	105.87	109.32	111.36	113.04	112.79	112.25	108.45	105.31	111.08	108.84	109.91	111.1	109.25	108.14	108.84	107.76	111.64	107.95	109.59	109.92	107.63	106.64	110.39	113.26	111.11	112.82	109.31	110.42	108.41	107.95	107.56	106.54	109.36	110.13	112.72	113.45	112.04	108.49	104.84	107.73	109.39	110.93
104.82	108.87	104.89	102.98	104.72	106.67	106.42	109.42	103.08	110.07	105.37	105.53	103.91	106.61	111.61	110.51	104.41	105.34	115.54	104.47	110.05	107.04	107.27	106.2	108.57	106.44	103.8	101.71	102.39	103.86	106.24	108.58	106.87	107.29	107.06	104.83	107.21	107.31	110.7	107.03	107.47	103.26	105.06	105.8	103.25	104.43	105.86	106.78	101.19	106.33
109.54	107.16	102.04	104.23	107.72	107.81	105.57	107.48	106.57	110.38	105.85	109.28	105.18	105.32	112.56	110.12	107.27	109.29	104.78	106.3	106.17	106.61	105.82	109.6	105.15	104.51	107.54	109.95	108.87	108.09	108.15	109	107.06	107.12	111.38	106.23	110.39	107.4	109.64	106.45	110.61	108.22	106.96	107.31	111.19	108.06	108.32	110.67	110.3	106.3
106.81	99.249	106.29	107.97	105.84	107.93	100.76	103.06	107.17	106.31	104.59	107.01	106.76	109.55	107.01	108.64	107.39	105.68	105.36	110.61	108.22	108.83	107.05	105.04	103.8	106.48	108.33	110.81	103.35	103.55	110.5	105.59	105.56	104.77	107.81	105.79	107.25	106.48	105	104.97	97.734	99.581	103.52	106.75	107.1	103.79	106.75	101.85	97.829	107.12
103.77	105.6	106.35	103.14	105.38	109.52	111.2	106.22	106.53	109.24	108.38	107.51	103.47	104.71	109.48	106.06	104.05	106.02	108.67	107.78	105.45	111.6	106.85	108.85	110.38	107.35	105.46	109.08	107.13	105.6	104.45	105.46	104.19	105.72	105.3	108.6	104.54	105.96	107.04	103.78	105.51	104.56	109.08	105.64	108.62	104.14	106.56	106.4	103.98	102.7
105.78	105.78	108.49	105.64	107.52	106.48	103.2	104.29	106.98	107.18	104.09	108.46	104.96	106.2	103.33	102.76	104.63	107.83	108.19	104.52	103.46	107.62	106.58	104.16	109.66	107.41	106.24	101.03	108.93	105.08	105.19	107.93	107.16	107.06	104.73	103.79	107.04	103.89	107.38	109.01	109.67	98.875	107.39	103.89	103.94	109.94	103.21	104.17	102.75	106.38
104.63	103.02	96.107	99.056	99.076	96.522	102.28	99.479	100.7	99.184	102.63	104.73	104.84	101.87	102.87	100.78	99.325	102.28	100.3	103.79	99.596	98.823	95.022	102.8	104.85	98.444	103.88	97.115	103.65	98.86	100.25	100.36	103.67	103.89	100.93	97.446	101.31	102.23	106.67	104.39	103.46	99.713	99.985	97.895	100.37	102.36	103.9	103.42	103.62	99.088
110.81	108.14	106.97	103.71	107.39	109.35	106.67	110.37	113.02	108.84	109.6	112.12	103.53	106.47	108.67	107.7	105.76	108.73	105.83	106.78	110.58	114.35	111.66	104.75	111	106.3	108.13	109.97	108.16	115.43	106.12	111.62	108.8	107.98	111.16	106.66	108.85	107.88	112.14	106.29	103.64	108.5	110.93	106.75	111.04	107.99	108.27	108.24	111.8	106.54
97.202	95.993	99.182	102.62	100.33	99.678	99.771	98.809	96.157	96.28	103.46	101.72	99.675	98.857	101.37	101.35	95.914	100.03	99.588	99.463	100.19	98.871	97.607	104.37	98.551	98.578	101.18	97.268	96.928	99.26	99.014	100.27	100.83	97.438	97.785	97.083	94.886	99.696	93.951	98.663	101.91	102.37	100.98	97.511	98.705	101.27	98.748	101.62	100.13	101.73
105.62	102.47	104.47	105.01	104.92	108.11	105.33	106.71	106.81	106.06	108.4	104.2	107.78	107.42	106.62	109.07	105.1	109.96	103.13	111.3	108.96	102.74	110.14	106.81	105.68	104.83	103.73	102.58	101.15	111.75	105.4	107.83	111.3	105.21	105.86	103.97	107.99	106.77	108.73	107.49	104.02	107.49	110.39	104.22	110.29	103.45	108.49	106.43	110.05	108.29
107.83	108.72	102.82	107.53	108.1	101.53	109.7	107.9	105.26	106.44	105.51	104.92	107.94	106.46	106	108.51	106.06	104.1	106.2	105.66	105.7	103.48	105.48	108.33	105.72	106.53	106.12	104.88	100.97	105.94	103.52	108.33	106.39	108.65	105.07	106.72	106.66	103.6	114.16	103.68	109.84	101.95	105.57	107.79	101.38	108.38	104.59	103.98	104.2	102.76
108.9	110.95	111.75	106.35	110.04	110.28	109.61	109.15	102.96	107.93	108.27	107.53	109.94	109.05	106.92	106.2	108.49	105.45	107.63	106.09	109.84	107.22	110.55	106.7	109.57	108.89	109.37	108.13	106.2	110.72	108.27	108.31	107.58	107.08	110.69	105.64	106.61	103.01	104.93	105.07	110.27	112.79	110.23	105.23	108.85	105.79	108.98	105.01	108.09	109.89
103.88	102.66	108.06	103.63	110.39	104.06	105.52	104.24	106.99	103.32	107.59	104.18	105.24	104.17	107.82	108.43	106.82	105.06	106.8	103.64	105.19	107.07	100.41	105.43	106.92	108.28	100.12	105.81	104.44	105.48	105.39	107.27	105.49	108.91	102.14	102.64	108.72	107.71	106.79	102.29	100.07	102.98	104.44	103.48	101.95	105.16	111.1	107.11	99.832	103.63
110.71	110.52	105.98	102.17	106.94	109.88	110.85	111.63	110.73	109.73	104.52	109.3	104.01	109.48	108.07	112.38	106.57	115.77	104.73	112.26	107.05	110.26	109.81	113.1	107.96	109.29	112.91	110.63	109.64	108.81	104.84	105.01	107.76	109.4	111.82	108.2	110.45	106.85	108.92	111.79	110.13	111.71	108.27	105.75	105.48	105.34	105.82	112.6	109.76	107.23
109.93	110.57	102.91	109.36	105.76	107.77	107.64	110.01	107.73	113.14	108.32	106.16	104.34	109.19	108.92	110.43	107.8	106.84	105.41	110.86	107.3	106.91	111.75	110.78	108.9	106.56	110.2	105.41	109.05	105.91	106.66	109.29	109.69	109.28	109.41	106.34	105.93	111.72	107.28	106.66	106.77	112.97	109.72	107.27	105.38	110.23	108.29	106.77	108.58	108.89
110.94	105.9	113.24	112.02	108.84	105.55	109.46	103.97	107.75	106	105.61	111.73	113.56	111.04	106.88	103.34	108.58	109.99	111.2	111.19	108.86	108.13	112.63	106.09	104.38	112.91	105.98	107.31	103.39	105.61	107.37	103.39	110.52	109.29	108.66	109.33	108.53	113.07	108.85	107.57	110.35	106.71	111.68	111.29	108.29	110.52	109.62	109.04	110.15	107.05
106.96	108.73	106.28	108.73	107.73	105.54	109.99	108.56	111.54	109.57	107.77	106.54	110.18	107.23	109.61	107.74	107.61	106.6	107.2	105.9	109.56	105.57	104.81	110.99	109.65	111.85	107.43	110.46	105.64	102.74	107.58	104.8	110.33	112.51	104.91	108.03	108.55	108.39	104.99	112.91	107.09	109.39	109.87	107.2	109.36	103.9	107.37	103.52	107.69	111.54
106.64	106.65	107.92	105.05	107.12	105.79	103.05	104.09	108.82	112.07	104.66	108.39	107.24	104.1	106.03	104.28	106.88	100.29	107.65	106.68	106.86	107.41	102.07	108.56	104.59	106.58	106.12	106.73	106.07	105.67	103.88	102.63	106.34	106.68	107.07	102.65	107.02	99.764	107.27	106.56	106.19	101.07	105.84	105.78	103.65	108.69	107.61	103.21	107.72	101.41
105.97	111.1	104.35	105.38	106.74	107.06	104.86	108.61	110.77	106.68	104.63	100.89	107.94	106.84	107.06	108.4	106.81	107.98	107.6	103.23	102.8	108.31	105.73	105.54	107.69	107.68	107.53	103.82	105.74	106.94	105.18	103.08	106.02	106.92	105.79	108.28	105.04	111.05	103.62	107.84	104.65	106.83	99.604	105.83	105.13	104.7	108.13	105.74	107.47	105.97
109.83	107.59	106.86	110.24	107.24	106.97	103.1	106.14	109.54	106.17	107.09	105.46	109.28	113.93	109.34	108.45	109.83	113.2	110.06	106.4	106.82	109.43	105.94	109.83	111.85	111.82	106.66	112.14	107.97	106.04	111.33	112.99	100.85	105.48	107.75	108.21	110.37	109.88	106.88	108.31	104.45	105.2	108.44	109.38	108.11	108.5	109.15	109.86	105.21	110.48
111.16	108.31	112.83	112.01	105.91	108.72	108.56	109.04	107.98	109.08	108.77	114.39	113.23	107.91	106.96	108.28	109.41	108.49	108.87	109.05	108.31	104.96	106.4	108.58	108.95	111.01	112.16	110.95	106.05	107.4	107.19	109.51	106.48	107.45	107.4	108.06	110.32	105.65	105.37	106.49	110.79	104.81	109.36	112.08	108.46	108.93	106.48	105.9	110.08	109.55
109.13	105.84	107.27	107.77	107.02	103.55	105.58	105.01	111.9	102.39	104.31	107.66	108.31	104.77	105.53	107.69	104.55	102.64	106.67	103.3	103.9	107.23	106.19	105.45	106.19	106.83	108.43	107.47	104.14	107	104.2	108.14	105.93	101.73	103.83	107.62	107.34	100.22	107.5	104.35	109.17	107.7	107	105.79	102.25	103.04	104.66	105.43	105.85	105.04
109.79	106.33	105.1	105.85	106.23	107.23	110.41	106.15	113.31	109.73	105.25	107.24	104.5	107.49	109.92	109.38	108.21	104.99	112.75	108.37	109.11	107.46	109.25	110.9	103.07	110.16	108.95	104.55	107.2	110.48	105.4	106.93	106.92	108.18	110.91	112.49	104.45	111.67	104.25	107.9	106.97	108.75	108.37	107.66	105.41	109.15	109.9	104.07	107.02	105.67
105.16	102.6	100.56	99.888	102.75	104.58	98.606	99.377	105.3	99.693	97.684	101.95	102.08	98.979	100.21	101.18	99.281	99.824	102.46	103.88	99.326	104.23	97.615	98.82	98.943	102.24	100.89	102.41	100.6	98.744	102.65	98.758	102.11	101.18	102.15	103.49	100.28	102.65	100.66	102.16	99.157	101.63	100.52	99.496	104.45	98.104	103.23	101.78	98.73	103.11
104.98	107.95	108.52	105.82	108.67	115.64	108.49	103.82	106.95	108.39	101.89	111.82	108.35	104.09	106.94	110.99	110.83	112.6	114.15	106.39	110.23	103.31	112.52	108.71	106.8	110.31	109.24	108.28	107.17	105.85	114.18	106	107.9	104.07	104.8	107.58	109.37	108.85	104.03	108.29	110.1	111.04	106.65	107.05	108.6	107.86	112.92	108.27	114.52	108.51
105.7	105.25	104.24	108.5	101.72	107.05	106.53	104.5	107.65	103.85	104.19	106.16	106.42	106.55	104.3	106.62	105.13	106.89	106.52	103.63	105.83	102.25	107.74	104.2	109.25	103.26	103.41	109.13	105.89	108.06	109.46	106.42	99.63	110.03	106.09	106.14	106.3	107.88	107.45	103.84	107.09	102.93	109.04	107.29	106.64	108.87	104.29	107.07	104.24	103.12
109.01	105.7	106	108.01	112.56	110.33	106.86	107.51	106.02	110.01	106.6	107.84	108.37	108.56	109.08	110.58	103.4	110.25	106.62	107.79	107.55	109.51	103.9	109.73	104.8	109.11	113.62	105.88	106.18	107.34	114.09	107.26	109.37	104.94	109.97	111.02	107.31	108.67	109.65	109.85	108.36	105.03	110.05	111.41	108.74	111.4	106.69	107.81	108.3	104.48
96.543	96.343	102.58	97.309	96.319	100.12	99.843	98.297	99.659	100.08	96.687	98.837	97.66	94.954	96.093	97.181	101.74	95.35	100.19	104.43	97.409	100.81	97.154	99.563	91.339	101.22	98.075	97.321	98.326	99.608	100.73	100.67	100.03	96.944	100.89	101.54	101.75	96.843	99.473	94.219	97.006	100.34	98.565	97.597	96.23	96.232	99.182	97.876	100.56	98.139
107.27	109.22	106.74	108.92	102.96	103.12	110.1	110.67	107.23	108.27	105.98	106.51	107.57	112.46	109.49	107.98	105.4	110.26	109.02	105.26	110.96	108.17	105.94	112.53	107.63	108.27	109.68	111.38	108.95	107.37	106.65	108.5	108.58	107.43	99.547	107.51	111.31	105.71	107.54	112.81	110.84	111.01	107.21	107.77	108.55	108.96	105.51	109.11	105.76	108.17
106.12	105.45	106.18	107.83	106.53	104.51	103.21	102.24	104.61	105.02	106.78	104.18	108.15	107.6	106.81	107.21	103.06	104.35	106.28	107.86	108.83	103.68	105.84	101.8	106.33	108.23	106.44	104.34	108.27	104.58	102.54	108.36	105.54	104.77	107.73	107.08	102.34	111.6	106.63	105.17	100.06	107.88	107.46	107.35	105.34	105.58	107.25	113.06	102.25	108.28
98.528	96.967	99.514	97.654	93.86	96.878	95.585	98.418	98.688	99.049	98.833	94.009	92.24	101.07	90.565	97.978	100.04	95.524	94.219	96.695	97.864	100.33	98.675	98.703	94.305	100	97.674	99.798	95.002	96.66	99.782	99.065	100.94	100.38	94.036	99.715	98.779	98.612	96.436	95.821	95.822	97.929	99.257	93.055	96.171	97.667	99.901	99.547	94.106	102.16
102.52	101.42	103.46	105.52	104.73	106.71	104.72	101.15	103.78	107.49	108.78	104.74	108.09	104.04	102.75	105.03	104.54	103.04	105.73	102.61	103.45	106.28	104.94	106.33	105.61	107.33	107.21	108.31	102.95	103.26	106.37	110.67	104.96	106.23	108.94	108.36	105.31	105.98	105.9	106.89	108.3	108.57	105.21	106.87	106.8	107.05	106.66	106.44	105.92	105.5
110.73	110.14	111.2	106.18	107.36	103.91	106.5	107.79	106.75	106.59	106.14	103.04	107.04	105.45	104.72	103.28	107.83	107.03	102.16	108.44	105.06	107	109.67	105.56	111.93	103.2	103.95	108.51	105.83	106.08	108.25	104.36	107.02	104	106.23	105.75	108.63	107.35	104.53	108.07	104.14	104.33	113.14	110.17	104.19	108.07	106.05	109.73	101.59	106.07
106.61	106.56	102.72	108.42	102.63	103.15	106.12	107.03	106.11	105.74	105.47	103.79	106.14	103.47	104.88	99.664	109.35	103.54	101.74	107.14	105.49	104.17	104.66	103	104.43	106.61	104.99	106.52	103.66	107.62	105.25	109.91	106.82	107.7	107.92	108.51	101.72	103.25	104.7	105.98	105.92	105.39	105.05	105.57	104.48	103.99	104.77	111.53	109.14	103.73
94.409	97.33	100.12	97.719	100.47	96.026	99.548	96.817	96.96	91.831	98.334	96.122	104.97	97.976	96.62	100	98.788	99.19	95.859	101.75	95.583	100.46	98.863	98.462	99.499	100.02	97.473	97.602	100.52	97.408	97.032	101.85	97.036	99.384	98.827	102.37	97.591	100.35	100.52	100.56	98.657	96.564	96.048	97.728	101.77	100.09	100.52	99.291	98.922	99.433
107.82	105.98	108.06	104.69	105.66	103.65	108.42	101.35	105.12	110.12	103.21	104.14	104.34	105.45	108.1	101.4	104.57	103.95	104.6	103.47	105.44	109.03	103.91	105.78	104.83	102.45	105.4	108.35	106.52	102.82	104.93	100.02	103.41	110.81	109.47	102.56	105.84	106.81	103.56	107.43	98.934	103.79	106.45	102.77	102.24	104.39	103.38	106	104	105.4
108.89	109.8	107.16	103.7	102.81	106.46	107.59	105.94	105.27	104.16	107.72	106.08	103.2	107.1	105.46	105.17	104.1	102.67	104.35	107.23	103.33	110.04	106.84	105.74	104.59	104.84	102.57	111.91	108.18	103.3	104.1	105.86	106.3	101.47	109.68	105.93	106.37	103.65	107.1	107.8	103.12	106.22	108.46	102.99	106.18	106.8	109.5	109.85	104.08	111.47
104.09	106.41	107.82	106.16	111.14	109.21	106.22	107.04	101.07	107.15	108.22	107.52	108.64	110.88	108.64	110.85	111.57	104.91	107.74	109.14	103.81	111.94	109.76	104.86	108.05	109.2	104.76	106.43	107.44	105.77	107.73	108.77	107	106.35	110.61	105.67	107.96	109.47	108.3	111.66	110.17	104.27	111.18	107.02	109.99	107.37	110.46	112.84	109.04	110.22
103.06	108.1	99.903	104.01	98.966	103.43	101.79	102.08	107.72	100.54	100.56	103.41	98.968	107.13	102.21	101	104.77	103.26	100.77	103.07	107.3	101.2	104.26	100.55	101.86	104.96	103.65	100.65	101.27	101.88	101.87	99.272	98.91	102.49	99.963	100.28	105.47	100.77	104.38	104.46	98.957	104.74	99.087	99.926	99.461	105.44	100.86	108.57	101.73	100.94
108.1	109.19	104.24	106.58	100.79	103.45	110.27	108.7	109.15	106.61	104.64	103.65	104.97	105.29	104.42	107.85	104.55	105.35	109.05	104.02	103.36	107.5	106.05	104.97	108.75	106.86	106.76	104.8	103.42	104.73	103.24	106.04	101.58	103.23	104.17	106.52	100.13	105.84	104.23	106.14	99.842	109.64	103.4	103.1	105.85	105.8	103.3	108.59	101.28	104.48
103.16	108.67	103.99	106.32	105.1	106.45	103.53	108.45	110.26	109.69	107.56	108.65	103.68	102.58	108.65	108.85	107.24	105.52	107.11	105.56	107.41	106.96	106.14	109.81	105.76	104.3	110.55	108.68	109.53	104.55	109.01	106.69	106.38	108.9	103.13	105.98	104.63	104.97	107.52	111.31	103.73	103.56	104.34	106	109.75	108.4	105.1	103.75	102.44	106.47
108.23	105.32	110.02	100.54	104.83	108.64	105.33	110.61	105.54	110.61	106.96	102.56	102.9	105.52	108.66	107.35	103.02	106.44	101.21	105.24	105.15	104.89	109.06	105.88	109.12	101.65	107.37	104.45	105.87	107.9	106.49	103.12	103.79	103.8	99.15	107.03	105.12	110.25	100.89	105.44	106.41	105.41	106.28	107	106.06	106.19	101.11	105.34	101.12	104.53
108.33	107.83	107.01	105.67	102.28	106.77	105.07	109.78	108.77	108.64	102.44	108.64	107.62	106.93	105.43	109.3	107.19	110.38	107.48	105.68	106.03	109.3	107	109.64	107.85	107.82	108.18	106.1	105.97	103.91	105.86	108.54	106.8	105.2	107.35	104.44	106.76	104.92	106.86	107.62	107.93	106.25	109.73	107.86	109.96	107.38	106.91	107.02	110.91	107.95
104.58	101.22	102.13	99.129	105.15	103.03	101.73	109.02	105.88	104.98	105.28	108.33	104.24	106.12	104.1	105.9	103.61	101.73	104.19	107.97	105.99	101.18	102.42	103.47	107.37	102.08	107.24	100.18	105.84	108.86	105.75	100.57	106.16	106.47	105.65	105.94	102.72	99.501	105.45	106.77	106.53	106.38	109.85	108.02	101.43	102.14	102.87	105.38	107.05	108.66
113.63	111.86	112.79	109.34	112.15	110.46	112.85	110.46	114.19	110.19	111.83	106.16	110.45	110.09	110.33	111.11	115.41	110.76	111.22	106.08	108.75	111.95	103.62	115.05	108.45	110.66	105.98	110	108.67	109.6	110.48	112.03	107.16	109.51	106.41	111.72	114.43	108.03	111.55	111.79	108.61	113.95	108.37	108.77	107.86	109.52	109.8	111.06	111.54	111.52
108.96	106.53	105.61	104.94	110.44	106.37	109.34	106.49	106.07	109.91	107.23	108.34	107.33	109.55	105.4	111.82	104.92	112.43	109.92	111.17	109.36	106.91	106.62	109.59	105.4	106.91	107.39	107.05	107.03	109.34	106.54	111.65	111.75	107.64	108.48	108.86	102.15	110.62	103.27	107.98	107.06	105.86	110.62	108.18	107.55	107.49	111.1	111.42	108.8	107.18
103.86	109.08	108.27	106.7	99.891	101.49	105.18	110.01	108.38	106.6	105.11	108.75	110.27	109.04	107.88	110.37	105.12	104.2	104.12	100.31	107.69	108	105.32	103.23	103.95	103.07	102.38	104.16	108.34	106.68	108.71	107.18	104.96	100.85	106.79	105.77	105.58	106.12	107.8	108.13	106.56	101.21	104.89	103.6	106.02	112.5	104.14	104.02	103.71	102.7
108.12	108.3	107.38	103.22	106.72	107.55	105.65	103.5	99.936	107.06	105.83	105.22	106.28	100.84	105.91	100.86	104.96	109.2	103.17	107.1	104.77	106.08	106.88	100.95	110.15	106.57	103.99	104.93	101.5	104.11	103.72	107.78	102.53	106.77	106.56	104.34	105.2	111.15	104.61	103.93	107.03	106.61	108.17	107.45	103.94	101.92	102.89	105.38	107.52	104.18
107.54	107.99	103.9	110.35	102.39	107.99	111.06	105.06	110.2	109.33	107.81	108.77	108.57	108.28	106.54	106.89	105.15	103.87	103.9	106.87	108.54	107.54	111.45	105.53	108.72	107.84	107.81	105.11	107.57	108.08	107.14	106.41	108.62	108.57	103.35	114.62	104.86	109.49	104.98	106.47	107.47	108.64	114.28	108.66	106.1	109.15	110.01	104.93	113.38	107.8
104.33	106.6	111.21	109.28	109.13	110.45	109.08	110.25	103.76	109.62	105.44	105.01	113.35	107.66	107.68	109.98	110.15	106.97	110.36	104.58	110.55	106.25	106.07	109.22	105.03	106.78	107.2	108.01	107.52	110.19	107.11	107.28	107.32	102.29	103.58	112.15	108.58	108.52	107.62	105.87	105.35	111.01	105.2	104.59	103.11	104.63	108.01	108.18	110.43	111.03
101.98	105.16	107.25	105.68	101.96	100.56	106.95	103.33	109.5	103.6	103.21	106.11	102.29	102.84	104.95	106.87	105.58	106.68	105.85	111.12	105.77	102.04	100.76	106.04	102.89	105.6	100.96	107.17	106.15	102.49	105.49	104.83	99.774	105	106.3	110.23	108.06	109.81	108.43	104.53	107.1	102.41	106.26	103.9	105	104.49	105.55	106.44	103.35	104.76
96.623	93.241	97.993	94.956	96.635	98.892	100.8	98.997	99.12	98.83	96.286	100.13	93.588	95.753	101.2	99.382	97.713	96.068	97.187	95.631	99.537	98.708	96.824	98.078	99.95	101.63	97.445	97.146	96.741	97.166	99.392	98.409	103.32	97.889	99.475	98.385	99.394	94.742	98.621	98.74	99.461	95.993	98.636	95.79	97.855	96.982	99.936	95.974	93.52	100.12
102.17	103.79	105.15	103.72	106.35	106.24	106.83	110.9	104.89	103.24	102.68	103.3	104.43	105.89	108.17	105.45	106.09	106.74	103.33	107.62	108.45	105.31	107.27	103.3	103.56	104.81	100.45	101.65	106.53	105.25	103.88	107.8	104.59	100.45	100.87	105.92	104.57	106.93	105.49	101.6	106.98	106.36	104.15	106.03	105.27	103.82	100.38	106.87	111.6	107.1
100.02	98.228	98.311	95.068	97.868	98.745	95.846	95.555	94.629	95.022	99.845	96.344	96.978	97.733	95.577	97.919	93.102	95.093	100.64	101.66	97.906	100.79	101.16	101.52	95.364	97.287	102.16	99.133	99.972	96.96	94.255	97.707	100.48	98.49	100.26	100.81	101.04	96.877	97.659	99.267	98.46	102.93	98.791	97.895	98.331	98.29	98.397	100.38	99.582	96.171
107.09	109.24	110.7	108.83	104.34	107.69	108.83	107.58	108.09	106.26	110.13	110.96	107.81	104.5	108.19	109.39	111.56	110.45	110.54	108.51	104.58	111.37	107.61	107.81	107.92	111.06	108.1	108.98	108.18	108.3	106.46	110.03	107.45	106.76	108.72	111.12	108.93	108.12	109.03	108.63	107.94	108.92	107.09	111.73	108.64	109.54	109.34	110.89	107.97	105.95
102.03	101.22	101.13	97.679	100.59	102.56	98.388	102.42	101.53	104.11	103.1	101.71	97.338	101.48	99.632	99.568	101.26	99.505	102.69	105.41	93.028	99.657	97.176	99.873	100.74	99.925	98.646	100.71	103.16	100.43	97.648	100.18	101.73	98.459	98.944	101.71	104.25	100.79	96.324	99.321	96.292	104.19	103.5	100.58	98.179	99.246	99.683	104.42	97.781	104.45
106.77	106.35	106.92	107.56	105.07	104.97	105.16	107.19	105.86	100.35	107.74	107.12	104.56	110.51	109.37	105.8	103.54	108.22	107.3	111.94	100.1	103.21	104.48	105.51	104.73	105.49	106.8	105.69	102.38	104.9	105.87	104.62	103.24	105.45	105.71	106.26	101.76	110.37	104.1	107.88	104.01	102.42	106.7	108.37	101.22	105.3	104.29	106.77	107.4	103.81
101.52	109.07	110.33	103.54	108.66	108.24	105.23	105.69	106.48	107.89	100.15	104.05	105.55	105.77	105.94	104.66	102.54	107.8	103.72	102.15	102.86	104.37	106.42	106.13	106.49	103.84	104.3	105.78	106.81	106.85	104.06	103.24	104.03	104.05	103.86	108.75	107.44	111.8	105.36	106.79	104.38	105.11	112.48	107.03	103.07	106.31	104.39	105.92	100.38	106.72
105.07	103.38	102.99	105.65	106.06	105.22	108.4	107.85	100.75	105.74	109.7	104.3	106.38	107.39	102.26	108.02	102.21	106.57	108.86	107.87	105.4	105.54	106.56	106.74	108.68	106.02	100.88	107.5	104.49	106.95	107.12	106.53	104.37	104.55	103.35	104.68	100.82	102.92	107.59	103.55	104.75	100.62	107.35	101.08	106.72	102.2	106.53	105.13	103.64	102.87
101.77	100.96	108.06	99.277	98.763	102.28	105.95	103.08	102.05	104.82	104.09	104.31	102.84	101.04	100.83	104.88	102.38	103.63	102.15	103.54	98.738	97.132	100.26	102.61	101.06	101.44	100.57	105.3	102.01	103.52	104.4	104.11	108.33	104.47	103.64	101.54	106.96	102.98	102.16	103.39	103.84	101.17	105.52	100.68	106.46	103.17	104.92	103.53	101.88	101.56
111.77	107.09	109.74	114.5	108.25	112.19	111.68	107.88	109.39	107.51	105.84	114.68	110.47	103.76	108.15	107.44	107.41	109.99	109.99	106.44	107.12	113.44	110.95	111.64	107.69	105.92	106.35	105.65	105.84	107.36	104.93	109.69	107.18	107.35	108.17	107.34	110.92	106.39	111.36	111.58	107.66	112.9	109.04	112.43	108.49	110.03	110.63	106.45	106.98	106.44
110.24	111.8	110.58	107.43	110.51	113.69	107.16	113.34	109.76	112.81	112.88	112.76	108.14	112.2	111.35	111.73	110.56	114.71	115.58	109.56	107.63	110.38	109.31	112.84	114.33	117.35	109.42	107.93	108.27	107.32	108.11	111.28	110.78	114.69	111.72	109.47	110.83	110.6	109.82	111.6	109.73	109.58	107.87	114.98	109.99	103.08	112.7	108.57	108.85	107.65
109.33	107.95	106.93	109.45	109.86	105.54	103.33	105.75	109.11	112.28	107.87	107.8	106.82	111.28	108.25	107.26	106.97	106.56	110.93	115.38	106.67	110.86	110.87	110.95	106.96	109.79	109.97	109.66	107.24	108.2	108.03	108.06	106.57	113.63	111.03	108.32	110.89	104.64	107.17	112.39	107.82	107.71	105.31	110.75	109.41	110.45	108.07	110.39	110.82	106.94
107.8	107.16	103.15	105.44	104.14	102.84	106.66	106.12	105.29	106.65	106.74	107.96	101.46	104.08	102.65	107.44	109.47	109.37	105.6	108.99	104.07	104.72	100.96	107.87	106.65	102.11	103.38	104.29	105.63	107.92	104.12	106.56	102.82	105.4	106.75	105.5	108.24	104.67	107.07	105.3	106.79	105.41	105.86	107.82	104.99	105.82	112.69	108.27	107.76	107.84
113.27	106.93	108.88	114.62	110.03	112.11	108.72	112.38	111.83	111.59	108.51	109.37	111.7	110.23	106.22	108.11	111.17	105.62	111.31	107.95	113.09	115.65	110.93	116.54	109.66	107.06	113.16	114.45	111.73	110.1	106.47	112.43	111.83	113.49	103.96	110.7	114.02	111.78	113.89	109.94	110.1	112.43	106.25	109.25	108.92	110.52	110	111.63	111.5	110.25
101.78	101.93	98.809	103.81	103.26	99.894	96.554	101.31	98.118	101.38	102.16	104.71	100.28	97.07	100.29	103.85	105.63	99.76	99.424	102.05	98.715	95.843	101.98	99.84	104.37	99.302	92.287	107.71	98.942	105.02	102.13	102.99	100.24	105.99	101.35	101.81	102.3	101.25	106.26	103.92	96.664	100.22	99.467	96.476	102.91	100.16	99.859	99.939	99.749	99.315
113.46	107.33	108.47	110.8	108.88	107.69	113.63	103.79	108.21	112.27	106.4	110.22	111.36	107.92	109.78	111.54	110.37	108.32	108.75	108.98	104.17	106.69	101.96	110.24	105.31	105.57	112.6	105.28	113.11	108.59	111.54	108.34	106.46	111.23	108.63	104.53	109.03	106.24	109.05	108.69	107.32	111.85	107.42	105.69	110.82	107.77	107.95	109.91	108.83	113.64
97.287	104.42	99.63	106.11	101.91	103.64	103.04	104.64	101.94	102.34	102.56	102.08	104.2	103.1	101.5	99.716	101.99	108.67	105.64	105.33	98.743	101.44	103.93	102.63	102.75	104.84	100.18	102.23	103.55	104.23	104.1	105.75	98.954	102.09	103.12	101.65	105.54	103.81	99.289	102.86	103.43	100.48	104.04	104.4	104.81	105.93	102.79	103.74	101.69	104.33
107.83	106.5	107.97	106.34	108.64	105.8	106.62	105.73	107.09	109.91	106.71	108.38	108.43	108.19	107.09	108.25	105.67	106.43	106.46	104.78	105.13	108.77	105.81	106.74	105.08	109.1	113.23	106.06	104.82	103.78	103.17	104.01	105.59	105.19	109.49	108.1	105.53	104.24	101.38	106.09	105.03	105.94	106.54	106.35	104.29	111.65	110.47	104.09	107.25	104.54
100.23	99.85	105.44	101.43	102.36	101.57	104.63	100.23	99.245	96.163	102.71	101.61	101.42	108.25	99.551	103	103.75	103.82	98.612	104.34	105.04	100.14	103.75	98.772	106.14	103.7	96.983	98.867	101.13	101.36	102.15	101.68	99.444	94.913	102.32	102.02	103.22	100.69	96.814	100.96	103.19	107.01	103.51	100.21	104.9	100.69	97.659	100.8	102.34	103.65
107.05	107.3	109.56	108.19	106.1	111.26	107.4	109.14	110.53	111.78	114.07	109.41	109.26	106.04	105	109.04	107.03	107.03	110.33	100.78	111.04	103.89	102.3	108.15	110.8	103.5	107.08	110.04	109.17	109.82	106.91	109.51	104.88	103.42	112.78	109.31	108.63	108.58	112.27	109.08	109.9	111.05	109.81	108.07	109.85	109.22	107.39	107.73	106.67	111.3
101.05	100.74	100.88	102.14	98.938	106.02	101.03	96.058	98.88	100.63	100.53	103.96	100.14	105.51	102.27	101.16	100.37	105.28	106.29	100.12	103.89	104.91	100.21	99.638	101.16	97.271	98.854	101.76	99.838	100.35	94.249	103.6	106	99.093	99.755	98.431	99.456	102.79	97.527	98.664	95.848	108.64	100.49	101.68	101.61	101.74	105.39	98.85	100.09	104.15
106.47	105.21	102.83	102.5	112.28	101.71	108.12	104.73	106.57	108.77	104.67	107.44	109.13	106.8	110.05	106.81	105.93	106.38	109.23	109.78	103.73	108.46	104.61	105.82	105.13	105.1	106.48	108.3	107.45	105.01	104.08	109.18	106.67	103.99	106.66	103.66	110.99	107.7	108.74	107.19	107.61	107.66	104.69	100.92	106.22	102.78	106.47	103.41	103.4	106.64
108.86	111.43	109.79	112.91	110.67	108.26	110.33	107.94	110.05	113.98	108.81	106.23	111.11	111.06	113.53	106.56	106.87	108.3	110.09	106.09	113.4	114.68	112.85	109.87	107.3	112.53	109.29	110.92	114.06	107.11	112.63	112.19	107.75	113.41	109.83	110.65	109.38	110.94	112.86	110.61	110.84	111.57	111.93	109.65	107.87	108.66	109.77	109.02	113.77	110.24
95.83	97.918	97.709	104.39	99.691	98.972	98.118	94.998	100.01	100.87	103.34	94.216	93.371	101.47	97.129	99.278	97.603	94.521	97.849	98.294	97.9	99.769	100.68	94.573	101.43	100.81	99.433	99.522	96.792	93.771	98.845	97.153	94.71	100.9	96.615	96.082	92.776	93.126	96.796	100.25	99.972	97.358	94.769	99.289	97.79	97.601	96.064	98.02	100.24	97.048
98.146	98.595	100.41	96.744	102.37	100.14	94.281	100.33	97.048	93.99	102.47	95.367	105.31	98.74	95.099	99.151	102.34	91.86	97.504	100.97	93	96.517	99.842	100.56	96.164	97.289	96.28	95.62	96.588	99.184	100.24	99.776	97.712	95.858	100.56	102.44	102.33	96.2	97.061	100.94	99.909	101.06	97.269	98.006	93.936	93.897	97.808	96.945	100.35	97.256
97.091	99.345	95.843	98.77	103.08	98.386	94.535	97.388	101.43	102.09	94.179	96.527	98.424	99.537	98.64	101.32	93.762	97.902	95.351	102.02	101.11	97.822	95.305	97.377	97.74	100.39	97.641	98.19	96.384	96.686	96.219	94.8	97.889	102	99.838	93.861	97.876	98.085	97.437	98.022	94.163	98.783	94.12	95.866	98.514	97.042	94.298	100.63	98.48	96.717
102.4	100.36	104.99	99.961	99.321	103.82	97.58	103.33	100.61	103.01	100.77	99.326	98.804	99.536	98.122	99.697	99.007	101.96	102.89	98.33	96.932	99.624	101.79	97.908	104.46	99.283	101.82	98.105	99.419	95.603	100.86	99.543	103.35	102.48	96.261	101.04	99.864	101.71	101.1	101.81	100.1	102.24	99.077	98.44	102.89	101.36	97.85	97.284	99.396	98.431
107.27	103.63	106.73	107.05	105.05	106.37	110.65	103.49	105.26	100.79	104.73	106.88	109.37	103.9	105.9	109.58	106.18	106.05	108.32	101.56	104.9	103.81	107.61	104.56	104.48	105.46	110.86	100.79	104.85	108.48	104.34	103.63	106.24	102.81	104.34	109.01	102.4	102.8	105.5	107.84	105.97	105.51	107.06	108.37	104.56	106.73	105.43	109.55	107.38	104.15
95.258	102.15	99.943	100.04	96.556	100.03	101.25	101.03	99.597	104.56	100.81	99.362	100.92	102.2	99.576	103.59	97.495	100.38	99.711	100.86	101.55	95.518	99.246	102.13	97.679	103.79	96.667	102.88	102.11	101.59	99.151	101.17	98.754	99.99	100.21	99.454	100.06	106.84	100.97	101.9	100.84	98.073	104.69	102.58	99.951	100.75	101.91	102.01	97.788	99.979
100.07	98.828	97.61	102.51	101.39	98.194	99.251	103.74	103.19	97.365	100.41	98.787	98.275	98.068	97.593	101.28	100.24	100.06	97.132	100.18	100.42	98.755	99.73	100.83	101.75	101.91	93.263	100.78	102.27	100.8	100.44	101.65	103.73	99.385	97.41	98.239	101.2	97.197	102.29	99.586	99.435	103.31	98.557	98.669	99.865	98.304	101.06	103.63	104.19	96.868
98.711	105.55	99.856	100.88	103.31	98.603	103.61	98.608	102.58	102.8	97.926	99.725	102.45	96.634	100.39	101.42	98.265	101.19	101.71	103.77	104.27	100.28	101.04	98.578	101.44	107.33	102.32	96.911	97.93	101.93	103.38	99.418	100.44	96.828	96.753	98.019	98.648	102.95	95.246	98.815	100.6	98.67	99.572	98.34	100.45	100.41	101.6	99.268	97.412	97.833
111.14	107.45	108.83	107.75	108.96	105.54	107.53	109.19	105.53	112.67	107.87	104.61	107.7	101.34	107.5	108.56	109.04	108.04	110.3	105.27	107.97	111.28	106.41	109.22	107.8	108.39	107.37	110.35	109.15	106.52	108.09	105.1	109.14	110.81	106.97	107.57	109.27	105.91	107.14	105.8	110.05	114.15	105.24	109.52	106.42	109.4	104.49	102.34	106.76	112.99
106.48	101.89	110.6	113.81	109.31	107.37	104.88	109.47	108.12	109.07	109.98	105.39	104.82	105.78	113.51	113.26	108.49	111.92	108.71	109.93	104.72	109.37	108.68	108.62	105.18	110.22	107.12	105.91	108.14	107.02	105.24	110.84	104.9	108.67	108.9	107.72	107.55	106.09	108.87	106.51	104.65	107.69	111.89	105.36	105.57	108.78	108.5	103.38	105.88	108.01
107.54	110.27	106.38	110.33	107.55	106.21	108.14	104.96	104.43	105.54	105.43	107.1	105.01	106.57	106.49	102.24	112.04	103.85	103.21	106.17	107.22	102.08	109.43	107.63	102.02	112.21	108.04	105.96	108.89	107.73	112.6	110.96	103.6	107.27	108.89	105.46	104.78	105.48	108.14	114.6	102.85	107.58	104.76	106.57	99.904	105.12	106.22	106.91	106.34	102.69
104.19	103.45	104.67	108.35	108.21	106.93	108.72	107.24	105.94	105.59	111.85	100.12	103.86	106.45	101.6	104.93	102.63	111.83	105.52	105.53	106.61	105.49	109.54	105.39	105.76	104.71	109.73	106.36	105.65	101.65	104.3	105.81	102.84	108.43	102.46	104.57	104.05	103.29	104	100.52	109.74	110.82	103.93	108.8	110.48	102.13	108.02	104.86	107.48	103.95
109.86	110.07	108.55	107.64	112.58	107.09	103.18	110.93	108.37	105.15	107.17	109.17	106.02	103.05	102.88	106.23	108.01	105.94	103.29	104.81	106.96	108.81	108.39	107.43	102.77	108.89	103.57	110.54	103.89	108.08	108.2	105.58	108.93	99.807	107.97	110.69	101.49	106.9	108	108.45	105.86	104.16	106.85	104.63	107.8	104.48	105.65	109.26	103.52	104.91
113.24	107.83	111.47	107.55	106.9	107.41	107.53	110.1	110.83	106.48	107.62	101.83	108.81	112.76	110	107.17	106.25	108.98	107.09	107.15	109.34	106.07	108.7	111.03	107.47	110	109.14	107.94	107.37	110.7	108.52	111.33	105.01	108.74	112.02	111.14	104.85	104.7	103.57	111.83	107.44	106.93	107.19	104.79	111.24	108.19	105.58	109.19	107.55	109.43
108.39	107.82	102.03	109.24	102.01	108.42	105.87	105.04	107.92	107	102.56	102.87	107.95	106.14	104.17	104.84	108.42	103.14	108.14	104.7	110	104.44	109.03	104.94	104.8	100.08	108.85	106.38	105.52	104.3	107.29	103.65	107.82	106.35	106.85	103.81	105.16	107.22	110.92	110.32	106.49	104.11	103.86	102.95	109.42	109.48	106.02	107.11	109.63	107.25
95.253	97.883	100.72	93.978	99.174	98.045	97.026	100.35	101.32	98.669	98.869	97.173	98.717	97.309	96.702	96.011	100.75	96.408	99.986	95.561	98.102	98.352	97.594	96.142	101.13	102.34	102.85	98.342	101.06	95.721	95.601	96.371	96.7	95.67	96.927	99.936	96.555	97.137	95.515	95.818	98.618	97.72	96.626	98.918	95.199	100.13	95.123	100.51	100.56	95.667
107.92	105.24	106.56	110.04	108.72	108.98	103.59	108.38	110.35	110.91	107.54	108.27	109.95	105.82	103.57	107.62	108.91	104.43	108.53	105.02	108.47	109.13	108.35	105.38	105.2	103.39	107.75	111.86	110.87	109.24	107.09	107.13	104.21	106.99	104.89	106.38	112.17	108.55	106.76	108.99	106.09	110.95	110.66	107.98	108.22	110.7	108.81	109.86	108.14	107.6
103.72	106.13	98.667	105.64	108.76	101.05	102.19	106.21	105.64	103.43	102.38	107.67	105.65	100.92	107.02	103.84	105.2	106.13	109.03	106.82	106.06	103.8	107.85	109.33	106.91	105.71	110.03	108.32	100.49	107.36	106.86	111.23	101.3	101.68	103.8	108.4	101.2	110.23	104.38	109.19	110.71	107.82	108.59	101.97	103.86	109.87	106.2	107.49	103.46	107.18
109.96	103.79	107.71	108.78	105.99	106.93	105.55	106.15	105.33	106.02	101.97	102.9	105.66	101.9	104.37	107.13	108.47	102.94	101.8	100.73	103.03	106.13	103.05	103.43	107.74	108.32	109.19	106.73	107.41	110.56	105.37	110	105.56	102.84	107.36	105.56	105.95	104.56	104.17	108.78	107.63	104.72	109.1	103.79	104.14	104.16	106.17	109.32	105.52	107.18
105.52	109.55	109.88	107.22	106.75	111.43	107.63	104.09	106.06	109.08	108.11	105.87	110.48	109.39	112.65	107.71	108.89	109.37	110.01	108.6	106.64	110.71	108.88	108.16	106.45	106.04	105.79	107.61	106.09	112.85	106.85	109.17	108.92	107.97	110.88	102.95	106.98	109.83	114.18	105.13	108.36	110.23	108.14	109.86	106.51	106.43	103.61	110.24	109.76	107.89
104.46	108.69	109.64	104.9	110.11	107.45	110.65	110.17	107.32	109.8	108.87	109.56	107.89	109.48	106.44	101	108.38	105.64	107.07	108.44	106.98	111.75	105.92	107.58	106.88	99.394	110.15	109.76	112.37	103.72	106.11	107.21	107.93	108.24	110.17	107.41	106.95	105.24	108.21	108.73	106.02	109.36	103.4	107.92	104.17	109.34	107.91	106.18	105.25	112.05
105.64	105.91	106.98	107.65	108.41	108.56	106.74	106.41	105.65	106.19	110.29	102.95	111.26	105.92	104.2	101.21	103.38	106.39	108.17	105.56	104.92	106.98	101.79	103.53	105.23	103.49	104.32	107.84	103.68	105.39	104.52	103.28	108.76	104.88	109.19	101.52	105.33	110.53	106.06	103.25	106.17	107.1	105.96	103.18	105.21	108.15	104.88	103.87	107.07	105.4
111.79	108.15	113.48	109.88	108.86	110.26	111.22	110.28	119.7	107.47	112.3	109.78	110.05	113.75	112.42	111.28	104.81	110.16	105.23	111.37	104.38	112.16	111.56	108.71	111.73	110.06	110.24	107.35	108.76	107.69	109.69	107.56	107.61	110.01	108.25	108.14	113.55	113.46	110.01	114.41	111.13	110.52	112.73	116.12	110.13	111.57	107.51	111.83	111.34	113.32
104.67	108.56	107.43	106.06	105.3	108.63	102.84	106.1	108.73	110.52	108.7	108.05	107.93	101.79	108.72	101.7	105.58	105.68	106.04	106.01	106.28	110.56	105.69	108.78	107.25	107.6	108.02	102.61	101.4	105.04	105.81	106.18	105.39	106.52	107.3	106.16	106.69	105.32	106.5	106.43	102.37	104.27	106.95	104.71	108.22	106.67	103.64	104.39	103.06	108.41
99.093	103.17	103.36	97.952	98.045	98.105	97.798	100.04	105.28	99.791	101.18	104.22	100.52	103.16	104.3	95.469	96.375	104.21	101.35	102.51	96.423	101.44	107.22	101.44	98.542	100.91	100.25	101.81	103.74	109.33	101.2	97.483	99.53	99.375	102.42	99.218	101.08	98.87	104.58	100.67	100.74	99.861	101.38	98.993	102.7	105.93	98.406	99.705	99.557	103.08
100.15	100.99	104.02	102.65	103.69	104.8	102.86	105.83	105.4	105.22	103.21	100.15	102.01	104.17	104.77	102.75	104.1	107.48	102.3	101.94	101.52	108.5	103.84	102.26	103.08	105.39	105.09	103.18	101.8	104.77	104.96	100.17	102	108.17	103.23	101.55	98.838	104.88	102.15	103.81	103.09	100.84	105.75	96.91	104.06	95.77	100.88	105.95	101.36	102.16
106.76	104.35	103.92	107.51	106.82	111.55	105.28	102.06	105.11	107.63	107.14	109.66	111.07	107.28	106.73	105.83	111.21	107.99	108.02	104.14	105.56	111.22	106.77	104.8	103.11	107.98	106.61	105.57	106.13	104.03	108.19	108.59	106.05	105.62	106.08	107.31	105.68	110.7	102.39	107.41	106.11	107.89	105.36	107.51	103.56	108.37	107.98	105.66	104.99	106.07
108.1	105.12	103	105.6	108.3	108.53	103.04	105.52	103.03	104.64	104.04	105.24	106.55	106.38	106.58	102.3	104.06	99.869	106.48	104.98	107.45	103.69	102.38	108.26	106.04	107.86	103.75	108.92	105.04	109.49	107.01	109.57	101.86	104.78	113.29	107.88	108.84	108.65	106.96	107.19	104.43	103.29	104.66	108.14	104.36	109.24	105.32	103.62	102.75	105.96
103.45	103.8	106.92	105.32	106.64	104.04	104.3	105.71	102.5	107.02	105.99	104.35	105.42	97.38	105.72	103.26	102.4	108.77	104.08	104.88	106.06	106.52	97.354	104.37	108.2	105.79	108.66	106.49	107.18	105.82	107.5	104.51	106.8	107.36	106.72	102.98	107.45	108.79	99.728	105.39	107.9	107.77	102.77	104.41	105.67	109.12	112.33	105.58	102.73	102.23
92.827	98.419	96.437	101.05	102.09	100.59	100.14	95.235	99.484	103.74	99.149	94.816	99.339	96.515	100.79	99.198	96.121	99.083	100.39	95.138	97.905	99.058	100.92	97.509	97.932	97.915	105.94	98.317	98.941	101.57	94.87	97.977	98.072	99.643	99.108	94.98	100.37	94.959	94.893	97.054	95.617	101.55	96.871	99.351	95.062	96.45	97.924	100.27	99.433	95.466
109.52	100.76	108.99	105.63	106.21	108.09	107.44	109.5	109.11	108.69	102.9	107.63	108.29	104.3	107.51	105.94	109.05	110.89	108.71	108.64	110.03	106.76	107.82	110.23	106.35	107.32	107.92	107.12	111.94	110.09	103.35	107.87	110.71	108.54	113.23	104.73	109.59	108.68	106.78	109.76	114.2	102.72	109.45	112.2	108	109.09	110.47	107.76	110.14	111.62
107.24	104.8	107.89	105.49	107.93	103.57	104.15	100.64	102.52	102.76	107.12	105.53	109.06	106.61	107.5	105.26	106.95	98.343	107.08	107.01	102.37	105.36	107.72	104.61	104.17	105.27	112.73	109.2	109.6	109.62	106.1	109.5	102.43	106.93	105.92	109.64	105.85	105.88	108.82	106.79	106.15	108.02	108.49	108.44	104.3	106.99	105.21	106.88	108.61	103.48
106.39	111.44	107.74	106.27	111.56	106.39	112.04	105.64	105.84	106.14	109.09	110.46	106.57	108.58	109.77	105.4	113.96	109	109.49	106.13	110.19	112.67	113.21	109.49	111.67	106.06	110.04	110.67	110.95	107.67	110.34	108.56	108.58	111.17	106.43	103.89	106.13	106.84	106.31	105.56	104.44	112.16	110.76	108.09	108.35	109.86	106.06	107.76	110.84	110.21
103.84	108.34	104.8	106.68	103.4	106.73	108.38	97.841	102.83	105.27	104.7	106.48	109.56	107.82	104.47	102.79	106	103.17	105.12	101.79	100.61	110.16	108.26	109.6	110.78	104.56	107.71	102.48	107.05	104.09	103.35	106.55	108.09	100.82	103.1	106.51	103.37	111.13	104.18	104.28	107.42	105.56	105.63	103.24	105.83	107.64	105.01	109.22	106.55	104.86
109.4	110.93	107.2	109.86	106.66	112.98	115.59	110.03	112.14	104.05	109.3	110.84	104.63	107.82	108.38	108.69	106.55	110.43	108.42	110.87	110.71	106.48	109.72	106.64	107.54	104.1	105.7	110.44	103.33	105.9	104.24	105.18	109.2	108.37	108.56	110.65	111.47	109.75	110.29	107.27	102.86	106.57	113.2	107.69	106.84	113.66	110.12	105.22	107.38	105.69
110.28	107.33	105.75	108.14	108.61	111.96	105.23	104.04	107.03	111.55	114.23	107.64	109.54	109.16	113.19	114.04	107.36	105.82	105.22	109.12	111.59	108.08	106.26	108.92	109.74	109.35	109.23	108.74	107.64	107.1	109.55	109.08	108.57	110.85	110.89	111.63	107.31	110.32	109.75	103.64	110.83	111.57	107.95	108.04	110.21	107.72	101.2	111.49	111.14	110.5
108.05	105.95	114.07	108.5	107.18	108.93	103.83	103.93	104.66	110.09	108.89	107.75	105.93	106.02	109.49	104.24	104.77	107.9	110.02	105.89	104.1	110.52	107.68	110.84	105.51	102.5	109.44	106.83	109.04	105.43	100.81	107.84	104.76	104.08	103.43	109.62	106.39	107	107.96	109.67	103.07	104.67	103.43	106.29	106.51	104.18	105.57	108.01	107.18	103.43
95.369	96.665	97.008	95.036	98.501	96.272	99.073	98.231	95.119	99.298	99.542	100.06	99.159	94.834	99.383	99.182	99.794	96.845	98.854	98.381	97.663	101.16	101.01	98.449	98.269	96.65	98.462	97.598	97.065	91.302	99.166	97.73	94.003	95.597	98.089	99.002	95.702	99.18	98.566	103.18	100.4	98.955	99.886	96.84	98.812	101.64	101.68	96.638	97.073	97.383
99.857	99.376	100.57	100.04	96.268	100.66	96.358	101.93	96.337	102.76	98.72	102.32	97.063	98.192	102.43	104.04	99.105	105.02	102.6	100.27	104.83	102.41	104.67	97.182	105.33	103.17	98.827	100.8	95.244	106.16	101	100.14	101.94	100.3	101.59	100.28	96.993	100.28	95.552	101.53	103.09	99.354	98.351	95.945	100.68	102.46	99.578	101.59	101.05	99.996
105.08	105.58	105.78	107.05	106.39	107.92	108.04	103.96	104.04	103.74	102.98	101.52	105.83	106.8	104.67	106.64	108.72	101.7	102.35	103.1	103.82	108.08	106.23	105.31	107.95	108.4	106.68	107.69	108.24	105.6	107.16	107.15	105.78	104.01	103.45	106.72	102.29	111.84	108.62	104.89	103.58	106.35	109.95	104.23	109.2	105.71	108.3	110.28	105.93	112.77
110.62	102.97	103.39	108.01	109.34	110.3	107.57	103.11	104.92	102.38	105.65	107.18	107.59	102.93	111.46	107.27	107	103.54	104.92	109.35	105.92	106.1	108	105.28	110.18	108.01	105.41	109.31	105.63	107.45	107.28	105.15	102.05	107.12	105.5	103.7	110.93	106.5	108.54	108.73	110.2	105.39	106.97	105.51	108.46	106.5	102.93	108.07	107.9	105.84
113.2	107.84	103.2	109.69	110.12	107.93	110.33	109.84	104.09	111.62	110.01	110.09	105.05	107.94	109.03	109.79	108.8	106.31	105.04	104.2	108.41	106.23	107.26	108.8	104.67	109.21	114.53	110.47	109.02	105.02	105.56	108.27	107.33	102.83	107.68	109.01	110.01	107.43	107.43	107.63	110.18	109.3	107.7	106.24	108.31	102.37	109.76	109.04	110.1	109.69
105.86	109.59	109.11	107.55	109.05	110.08	107.61	109.38	105.29	110.03	107.09	108.32	113.08	107.71	106.04	105.9	106.09	108.22	104	108.64	108.89	109.91	109.89	110.67	110.01	106.62	108.2	104.96	107.06	113.36	109.92	106.46	107.73	107.51	114.07	109.5	107.39	105.34	112.34	105.79	106.54	111.18	104.44	105.25	105.39	108.73	114.8	106.03	107.97	108.66
99.07	96.352	101.55	99.412	99.365	98.689	97.79	98.015	100.55	98.197	98.342	102.79	104.67	98.53	98.599	102.7	97.972	95.874	100.18	98.129	99.555	93.484	98.578	102.64	101.25	104.65	101.85	97.266	101.1	98.286	98.441	98.965	98.138	94.883	97.842	103.65	99.987	100.58	98.236	98.482	98.432	95.445	99.882	99.185	101.5	98.674	97.539	100.86	99.589	97.763
95.906	98.457	97.694	100.15	99.067	97.696	101.71	96.097	98.449	95.311	101.67	100.9	100.43	103.1	98.561	90.884	98.075	96.813	98.801	97.995	99.228	94.955	96.801	98.27	96.587	98.944	98.294	96.507	100.76	100.6	98.526	93.882	99.929	92.116	98.147	97.965	95.018	99.659	95.769	96.773	98.492	101.17	98.607	99.809	98.188	97.799	98.628	99.31	96.597	98.316
97.935	96.626	94.874	97.409	95.251	99.18	97.789	98.631	97.486	95.07	97.273	99.919	98.681	101.14	98.189	101.49	98.978	95.064	94.856	95.9	98.669	95.088	98.035	99.191	94.24	97.709	99.865	99.091	100.52	97.23	97.437	96.128	102	96.808	100.19	99.506	98.916	100.57	99.909	98.322	97.986	100.52	96.569	95.623	98.399	99.162	98.146	95.655	97.691	97.981
101.42	98.632	97.691	101.75	96.699	103.5	96.858	99.912	100.04	103.57	106.77	98.192	102.81	104.37	99.096	101.94	100.83	101.93	94.901	99.326	103.04	97.8	97.511	97.596	100.72	102.2	103.21	101.26	100.01	96.258	100.43	99.922	101.25	102.65	102.37	100.34	102.16	104.34	104.58	101.15	104.06	100.72	100.23	98.899	100.23	95.948	99.788	100.98	105.27	101.33
110.42	110.48	107.04	107.79	110.16	114.42	108.24	111.68	105.83	105.17	108.46	108.21	107.74	108.15	110.51	106.21	105.34	109.77	110.31	109.22	107.51	112.14	103.37	108.65	107.6	108.87	109.63	107.6	114.75	108.36	106.23	106.57	107.82	107.01	112.1	104.01	111.1	107.55	107.54	107.86	110.88	106.16	109.24	108.25	107.98	106.86	103.76	108.32	110.03	105.73
107.5	110.99	110.64	108.6	106.99	110.74	110.58	109.31	110.3	109.54	110.21	107.52	111.36	105.23	108.74	104.92	109.6	107.53	111.71	109.26	110.48	112.35	105.96	109.2	104.47	105.44	111.26	109.33	109.02	102.83	111.4	107.88	106.43	110.23	110.85	106.1	107.54	109.93	114.39	105.93	112.04	108.85	109.87	111.38	104.05	110.64	107.13	109.36	107.02	107.33
96.794	102.43	95.121	100.01	95.426	99.596	97.324	95.665	93.253	102.1	95.221	98.413	95.721	98.477	98.044	95.768	96.328	96.047	97.828	99.185	99.7	102.8	100.84	97.225	103.27	100.57	94.117	101.43	95.462	99.835	99.139	99.974	98.775	98.793	100.11	98.838	98.298	99.212	96.472	96.693	102.13	96.887	96.725	100.1	100.84	94.106	92.923	95.867	98.49	94.996
101.36	98.606	99.222	100.61	98.809	100.83	102.14	97.798	101.78	98.978	96.929	96.413	99.447	96.63	96.694	98.075	101.25	99.629	100.84	98.233	97.956	102.71	99.793	100.44	101.02	102.72	97.3	101.03	97.224	96.299	98.991	97.083	102.59	97.193	96.968	99.601	96.145	99.868	98.18	91.231	99.602	101.21	97.949	100.48	97.995	97.396	97.947	97.657	98.119	101.65
108.07	103.36	104.1	108.2	105.52	106.64	104.48	106.67	106.18	108.98	105.11	108.68	105.98	106.36	101.52	102.8	104.23	106.36	108.15	108.14	105.39	105.78	105.63	107.56	105.41	105.94	109.22	105.92	108.46	106.08	105.49	103.34	106.22	104.41	108.46	107.63	104.77	113.67	109.71	105.78	100.79	102.63	110.9	107.5	107.54	102.01	105.71	108.3	105.64	108.89
100.03	103.13	98.918	101.26	101.19	95.885	96.433	94.314	98.738	100.44	100.94	101.15	100.57	100.93	106.21	99.722	99.589	102.96	99.58	96.639	96.83	99.802	99.181	101.49	100.28	97.962	101.21	104.2	99.424	98.117	101.65	102.21	101.65	103.1	102.38	97.839	99.941	100.75	100.89	103.33	102.4	101.08	96.548	102.71	99.777	99.146	102.49	101.82	98.6	101.82
105.85	109.54	105.01	108.74	106.08	109.8	104.73	105.83	104.35	107.84	106.8	104.96	108.19	104.61	106.74	107.24	103.88	109.6	102.7	107.62	109.4	109.1	107.85	105.73	103.5	107.25	107.17	104.58	108.19	105.07	105.76	105.76	99.304	104.38	101.68	109.14	105.14	105.81	107.58	100.86	100.63	102.95	108.81	102.23	106.85	111.1	105.24	109.29	113.5	103.58
101.41	101.27	103.6	101.26	102.95	99.948	103.1	102.93	100.87	100.69	103.42	97.97	97.859	96.077	100.18	100.81	99.986	104.74	101.11	96.744	100.78	96.198	102.06	95.984	99.202	100.7	99.956	100.02	103.13	102.37	100.71	98.378	110.14	98.43	103.98	101.14	102.65	99.598	104.06	99.522	99.276	98.162	101.56	98.768	98.285	106.78	102.01	99.805	104.57	101.4
102.43	110.51	104.45	104.85	105.18	108.76	104.88	101.47	107.31	101.74	105.17	108.74	108.52	106.47	104.9	107.4	102.39	102.2	98.966	105.42	107.9	103.69	106.97	107.51	107.05	106.04	106.2	107.01	98.836	104.24	108.25	107.91	108.29	106.34	101.43	111.11	103.99	106.62	107.13	106.67	105.78	105.46	103.17	108.8	102.27	107.75	105.93	106.68	103.76	107.84
105.3	109.89	106.77	108.48	108.67	105.46	104.23	98.798	109.82	110.5	109.37	105.49	104.85	107.03	103.85	108.78	110.02	105.85	105.97	103.86	106.99	103.3	101.9	103.82	100.71	103.3	111.3	108	105.36	107.51	102.75	105.78	103.9	107.14	106.53	105.73	109.35	104.01	108.15	101.09	100.65	100.42	107.73	102.55	106.14	104.92	106.32	103.59	106.71	102.68
108.77	109.2	110.78	109.78	107.44	107.71	111.87	103.81	110.5	104.44	111.62	106.58	110.03	114.45	112.75	108.8	106.75	111.13	106.65	109.3	104.32	108.81	108.77	106.59	111.99	106.25	111.71	105.58	108.76	109.98	107.93	104.73	105.73	109.53	110.99	110.39	104.05	108.05	104.66	112.73	109.76	110.39	105.62	108.42	109.2	108.14	108.54	107.92	107.67	108.22
110.09	106.01	108.33	107.08	109.6	107.32	106.66	104.94	108.29	105.12	108.85	104.72	109.66	109.12	104.87	106.32	106.64	107.87	103.09	108.76	105.45	104.32	108.84	113.28	108.35	103.21	107.68	107.64	110.67	105.4	104.93	107.73	103.21	100.81	106.69	104.17	105.9	107.03	103.11	105.56	103.96	106.71	104.18	103.17	103.72	107.31	107.42	105.38	110.44	103.45
101.88	103.45	103.76	103.67	107.44	103.51	100.89	103.65	102.09	105.87	106.68	103.16	104.63	108.79	107.25	107.82	105.65	103.51	108.84	105.46	103.61	106.64	105.62	106.07	104.16	103.04	104.69	104.5	105.17	103.14	104.24	107.19	102.58	106.51	106.52	109.66	106.72	105.73	103.76	102.3	104.45	106.13	105.26	107.13	106.62	103.77	108.96	102.47	109.24	105.57
101.37	106.19	100.93	105.77	101.62	104.68	100.63	101.87	98.867	103.71	102.91	99.283	101.92	97.041	103.93	100.24	100.88	105.94	100.52	100.18	106.97	104.98	102.02	104.75	99.078	100.79	103.29	104.83	103.51	102.57	100.59	101.78	103.52	97.974	102.65	106.83	105.05	101.06	104.17	102.07	101.4	103.94	99.547	103.49	99.457	103.17	95.791	101.81	100.5	106.73
97.421	98.412	98.377	99.601	98.865	99.416	102.01	101.73	101.89	99.37	102.6	99.345	101.5	96.82	103.64	101.86	97.321	100.88	100.38	99.84	106.61	98.354	101.56	100.06	104.57	102.78	104.15	95.99	96.409	99.472	97.228	105.02	97.083	101.02	101.37	102.99	101.29	97.44	98.759	104.73	96.577	102.32	100.76	101.01	101.13	99.637	101.8	99.147	104.91	102.1
106.04	104.39	107.34	107.2	112.45	105.68	105.68	107.92	105.25	100.83	107.13	103.14	108.5	108.26	101.91	108.02	107.5	106.71	104.97	107.78	103.8	108.48	107.86	107.73	105.35	102.97	106.12	104.33	107.54	103.34	105.77	103.69	104.64	104.95	102.43	105.07	102.23	105.83	103.97	103.74	105.73	105.39	105.02	105	111.58	103.51	106.56	108.95	105.16	107.59
106.87	105.9	108.12	107.88	106.37	106.13	109.35	109.54	107.99	105.8	106.71	104.96	102.32	108.91	109.98	107.21	106.5	105.92	107.82	110.08	102.94	105.42	106.51	102.93	107.19	109.42	106.22	107.94	109.44	111.12	104.9	107.28	106.52	109.07	107.83	106.49	111.5	108.62	112.33	101.65	108.57	107.59	107.37	107.45	110.7	103.42	106.35	108.86	104.8	110.12
108.85	107.03	105.15	105.01	107.02	105.45	109.31	106.16	111.64	108.42	109.08	105.67	110.58	107.57	107.2	106.43	108.06	106.57	107.12	104.66	111.72	110.2	104.91	111.44	111.7	108.77	113.42	108.39	108.29	105.6	102.79	109.43	105.67	106.82	111.54	111.38	109.82	106.77	112.39	110.13	109.07	107.49	109.09	105.64	108.42	111.05	105.18	109.61	113.03	103.52
99.285	101.21	95.079	95.439	99.628	100.03	94.271	98.367	97.821	99.83	100.29	96.397	96.835	98.618	95.925	95.444	94.932	96.159	97.489	97.951	100.79	97.751	103.23	97.603	100.4	99.241	98.569	100.23	97.597	98.439	97.699	94.799	96.804	94.057	97.575	101.25	99.27	99.843	100.51	95.161	94.426	95.15	98.928	100.44	94.976	97.084	97.907	94.818	104.07	92.918
104.62	106.84	106.57	105.15	107.1	106.9	111.39	107.33	106.55	103.17	104.78	108.35	105.87	105.07	107.79	106.61	109.48	109.98	109.14	109.21	105.87	104.63	103.68	107.97	108	107.09	105.75	103.78	104.69	109.25	108.06	109.19	109.24	106.14	105.61	111.82	108.63	101.61	110.74	110.43	107.32	104.97	108.81	112.48	102.14	109.59	110.13	101.87	108.44	108.65
100.84	94.77	95.431	99.843	99.464	95.269	101.88	100.28	98.01	99.135	100.25	103.37	98.897	93.86	97.61	99.346	96.797	99.546	101.74	96.692	98.137	97.229	101.17	100.07	100.01	97.917	99.345	100.47	93.155	95.582	96.718	96.878	93.591	99.245	95.07	98.176	96.059	97.655	98.304	99.342	99.879	101.05	101.07	99.571	91.1	97.302	98.756	96.373	96.825	102.78
106.4	98.634	105.32	105.15	105.94	108.19	104.36	106.25	103.97	101.87	104.23	103.87	106.13	106.46	107.79	101.91	104.89	105.15	107.35	105.96	103.17	105.21	104.25	106.18	102.97	104.23	104.79	104.71	106.89	106	103.95	105.1	109.59	110.72	106.17	108.24	104.05	106.78	103.11	103.89	104.8	111.2	102.47	110.58	107.93	104.49	105.5	101.9	109.08	103.55
105.15	108.61	111.01	109.47	103.58	105.47	106.17	106.48	104.07	104.13	104.43	100.53	105.04	105.29	106.34	107.14	108.31	108.4	104.81	107.3	105.41	103.39	104.26	99.411	106.66	108.2	107.08	104.42	106.73	109.81	105.01	104.91	105.97	104.19	108.91	108.39	109.38	103.1	107.5	103.74	107.12	106.63	101.72	106.01	105.53	110.17	102.87	111.4	104.6	106.02
107.2	113.45	117.07	107.99	113.36	106.72	113.34	113.45	106.65	115.37	108.34	106.29	110.18	109.96	112.11	110.81	110.37	111.75	113.22	106.8	112.24	110.13	108.27	112.69	109.83	107.38	114.04	108.8	112.17	109.55	108.64	108.71	108.53	110.09	108.98	112.99	111.18	114.32	110.95	104.62	108.61	110.2	111	108.26	112.68	117.11	111.24	110.55	108.49	109.03
100.99	107.1	110.34	103.91	108.05	103.48	100.64	106.64	104.66	108.69	105.56	101.66	106.64	107.86	107.72	104.76	107.71	108.51	108.51	113.71	104.13	99.809	103.87	104.61	105.21	109.39	109.73	108.64	105.54	111.98	106.11	103.98	110.26	105.77	103.69	109.7	104.74	101.95	107.19	105.96	107.9	109.33	110.88	108.42	104.14	106.8	107.36	105.95	107	106.38
109.59	107.84	108.14	108.3	110.89	107.23	105.95	112.72	103.57	108.79	105.94	112.42	106	107.15	106.1	110.83	107.42	112.97	111.96	104.76	110.16	103.94	112.69	109.99	109.6	107.96	109.36	104.94	107.17	106.35	103.17	104.57	107.13	110.55	110.34	108.59	113.36	105.07	111.06	108.43	105.44	109.44	108.94	110.9	104.11	109.21	107.21	110.18	112.27	106.2
109.45	104.88	107.19	108.72	104.74	108.85	106.28	102.4	101.17	104.25	108.9	111.35	102.62	102.47	104.4	108.03	104.61	106.56	109.67	110.49	103.82	107.22	107.8	103.57	107.1	109.7	108.36	106.97	104.99	98.867	108.43	104.03	104.97	108.23	105.92	105.68	106.37	101.46	105.89	109.94	101.85	106.84	106.93	104.5	102.84	100.6	104.76	102.81	110	103.03
104.56	107.12	106.94	108.19	109.16	111.95	106.28	107.86	106.92	101.92	110.58	105.93	112.43	110.47	109.9	106.93	110.64	108.94	107.29	109.96	110.42	108.49	110.61	107.16	108.47	108.92	110.71	105.88	111.18	109.44	106.48	112.03	103.23	107.57	109.22	109.29	109.7	112.74	108.23	106.05	107	112.89	107.48	105.81	106.88	108.15	109.22	108.98	107.81	109.26
107.06	110.38	109.18	104.97	102.79	109.67	107.39	103.59	101.98	103.89	107.26	107.1	103.25	99.49	103.82	105.65	101.89	104.05	109.14	108.86	102.58	100.11	104.56	105.97	109.94	106.01	105.18	102.82	104.35	108.66	104.81	107.44	102.89	108.17	103.86	104.16	107.52	108.12	102.59	106.17	102.04	98.571	108.8	102.39	103.7	109.28	107.16	101.9	109.38	104.25
108.24	102.98	109.37	107.05	105.38	104.29	107.67	103.32	105.06	107.91	100.7	107.71	103.11	110.18	103.58	103.27	108.95	106.5	107.56	103.18	109.18	106.76	103.7	107.04	105.8	105.85	106.13	103.54	107.14	107.4	104.98	108.92	104.42	108.55	107.12	102.14	103	108.01	109.07	104.59	107.11	109.72	105.49	108.04	107.9	103.74	106.94	103.21	108.27	108.52
107.89	111.17	107.49	113.49	107.3	106.04	105.92	110.29	114.28	109.13	111.84	109.85	108.48	112.48	106.03	107.36	104.34	110.06	107.82	106.87	108.18	109.94	108.69	106.48	106.56	109.41	110.48	107.93	106.25	110.35	109.69	110.07	109.41	110.51	105.63	104.82	106.29	108.43	110.22	110.47	103.07	109.23	108.93	104.59	108.71	105.59	109.67	108.48	105.49	108.96
105.43	105.64	108.92	106.61	103.46	107.03	108.42	111.4	101.8	101.89	105.6	106.67	109.73	109.07	105.22	106.02	106.21	110.42	104.07	103.26	105.88	107.27	103.47	104.72	105.69	101.36	104.91	100.35	108.99	106.18	105.63	104.47	103.58	104.73	105.12	102.19	103.31	99.987	105.71	108.69	102.07	105.72	108.75	105.03	104.26	100.17	103.68	111.04	103.82	111.61
110.9	106.75	106.66	107.88	108.14	103.56	103.92	101.69	104.33	106.32	104.73	100.54	105.75	105.64	104.96	106.09	108.43	104.25	102.89	103.69	103.77	104.14	103.09	103.74	106.93	107.21	103.09	110.53	107.49	104.3	109.5	104.32	106.69	107.35	105.18	103.57	103.18	112.48	104.14	113.87	104.87	107.21	104.63	107.76	108.44	106.65	108.95	109.57	105.12	107.53
107.23	109.19	107.5	108.36	108.55	107.14	106.58	114.29	106.2	105.86	109.61	104.12	110.27	109.85	110.79	110.03	110.19	104.18	105.93	109.31	108.58	104.13	110.24	108.26	106.13	102.27	107.94	109.12	108.5	110.93	111.99	106.64	104.94	108.18	105.44	106.99	109.1	107.42	108.31	107.9	109.86	110.44	107.32	111.08	104.22	110.38	105.67	110.95	107.34	107.65
105.37	105.22	106.14	105.47	101.21	107.65	110.74	99.813	102.16	108.44	106.69	105.73	105.39	109.3	102.71	104.35	106.83	104.37	106.83	104.42	107.32	106.66	97.744	106.13	106.88	104.79	104.29	102.84	108.27	110.2	107.57	105.07	107.92	106.06	102.48	105.77	103.93	105.26	104.8	102.24	110.38	108.15	107.92	102.17	108.17	106.79	104.1	104.52	105.07	109.14
109.74	103.94	103.65	107.38	105.89	103.32	110.43	109.44	109.03	106.73	104.65	100.71	102.62	105.16	101.66	107.58	107.22	105.62	103.12	101.35	107.21	102.35	109.48	106.72	103.21	102.15	108.86	106.4	111.85	108.05	106.99	105.24	104.58	103.58	106.08	104.49	104.98	106.92	108.59	107.02	101.8	104.31	108.15	106.06	106.03	107.7	103.74	103.8	108.04	106.97
107.9	111.42	105.77	108.74	107.77	104.13	107.83	113.83	105.51	106.83	112.54	105.37	107.17	109.25	111.67	108.79	102.42	109.37	104.71	103.47	109.99	108.24	107.73	111.73	104.39	107.9	104.95	108.96	106.89	111.78	107.16	109.16	110.63	110.85	107.69	110.65	108.83	109.85	108.35	110.69	109.56	106.4	109.79	106.76	108.91	110.1	109.24	107.48	110.89	104.94
105.5	106.95	105.25	109.47	107.49	106.97	108.04	107.79	103.46	104.13	110.11	108.19	109.89	109.2	109.66	105.96	106.7	110.27	107.27	112.92	105.48	109.05	107.01	109.94	107.2	106.73	107.18	109.62	106.62	101.97	106.05	106.68	106.19	108.92	106.39	113.55	109.35	110.31	110.92	107.2	109.73	107.79	110.81	103.42	106.02	106.65	108.36	104.18	110.87	109.64
110.05	106.63	109.21	109.68	106.12	110.15	104.76	107.6	110	104.76	111.73	107.63	110.13	110.43	108.37	112.22	108.76	110.64	106.27	103.62	107.31	107.9	106.59	107.51	113.38	110.84	105.71	110.52	109.48	107.95	105.69	104.69	110.34	109.11	108.45	108.97	103.76	111.84	107.72	101.87	108.04	103.95	110.95	109.23	109.02	106.02	104.35	107.42	108.5	108.63
111.25	109.07	106.71	109.38	104.89	109.16	105.06	106.24	105.54	104.1	105.98	105.4	103.26	106.34	106.35	104.15	107.7	105.08	105.74	108.12	106.24	105.74	103.18	105.94	109.46	104.82	105.84	106.06	104.05	106.39	108.7	103.73	104.64	100.42	99.01	104.26	102.06	103.87	105.7	102.12	107.14	103.85	109.52	103.4	108.06	105.36	107.02	107.72	106.64	102.6
104.58	103.63	107.5	109.46	102.08	109.1	110.42	104.44	103.27	104.44	103.16	111.22	105.11	105.71	108.96	104.39	104.75	108.61	105.71	103.79	104.9	106.14	105.94	108.15	106.12	104.81	107.05	105.93	104.63	109.24	103.15	111.63	106.02	103.12	108.27	102.21	107.11	106.86	106.42	104.25	105.38	100.44	105.41	105.8	108.7	107.92	105.42	108.2	104.53	106.28
101.43	102.04	101.37	102.17	98.17	99.456	101.3	98.58	102.16	101.94	100.39	99.709	102.61	104.03	98.903	101.09	103.04	106.24	104.28	104.65	100.16	99.826	101.68	94.702	101.2	104.4	102.16	99.716	95.865	104.18	99.266	97.527	100.68	99.643	98.993	99.507	99.982	101.21	103.9	102.5	100.85	96.1	100.63	99.08	99.831	105.29	101.08	101.4	102.55	101.04
105.38	106.77	108.21	105.59	105.82	106.84	110.93	107.99	104.97	105.35	103.39	106.5	104.39	110.09	105.02	109.11	107.46	104.59	106.83	109.07	109.01	104.02	108.4	102.38	102.54	104.26	106.22	107.88	105.4	105.32	103.76	101.86	104.15	105.75	105.35	105.48	106.87	105.28	106.25	108.36	102.88	111.15	105.06	105.88	105.23	106.65	107.01	109.92	106.19	110.79
106.03	108.2	105.08	105.37	102.56	107.04	105.23	102.54	101.56	104.01	105.64	106.28	106.14	103.18	110.72	110.02	106.75	105.46	99.968	106.17	108.33	105.02	104.42	102.77	100.65	102.57	111.76	101.37	104.91	103.61	108.28	102.46	100.79	108.75	108.07	103.9	102.9	108.76	107.69	103.31	109.51	104.6	106.89	101.08	107.62	105.55	110.21	104.86	102.94	108.96
103.41	105.66	106.76	106.66	107.37	105.79	106.24	109.2	107.3	106.26	105.29	107.4	105.66	111.58	108.43	110.75	106.08	105.34	103.53	108.13	102.72	102.08	102.86	101.5	104.85	108.6	108.62	106.55	109.11	110.22	107	105.31	108.77	108.89	104.39	102.18	104.57	104.21	107.19	102.07	103.37	111.34	112.23	107.67	103.41	105.97	104.31	110.25	104.65	102.55
109.94	102.94	107.86	104.08	102.51	108.41	100.76	106.68	103.87	104.06	103.75	100.08	108.5	104.12	112.15	110.32	103.83	107.95	100.84	108.52	107.34	105.94	104.32	107.37	107.28	108.77	106.36	108.63	105.45	107.07	106.86	106.85	102.39	109.45	107.76	106.25	104.85	107.93	101.59	106.35	100.93	106.92	106.27	102.58	101.99	103.76	102.76	105.04	105.83	103.5
101.82	103.1	103.84	110.58	104.76	110.29	102.25	106.49	105.29	105.83	107.98	107.53	103.53	104.23	105.78	104.04	102.95	107.34	106.7	107.01	103.33	104.71	107.14	104.41	103.23	104.39	105.58	105.97	106.74	105.92	105.89	108.8	104.96	100.59	107.61	106.62	102.6	109.64	104.49	101.68	105.74	105.02	104.73	109.56	99.57	108.58	104.58	105.07	107.44	110.63
104.51	111.18	105.27	105.86	111.02	105.26	112.7	104.99	103.32	108.39	106.13	101.5	109.24	106.88	109.27	107.84	108.86	107.82	110.64	111.4	105.73	107.5	107.72	106.6	106.95	106.25	107.02	108.08	108.19	103.68	103.83	107.2	112.2	107.38	109	109.76	105.79	104.3	103.01	107.12	108.08	105.28	109.4	105.93	105.64	113.75	106.11	104.54	107.97	108.37
113.18	112.16	113.62	110.24	113.83	113.46	111.73	110	110.92	113.26	111.03	108.79	109.48	109.8	109.7	108.68	106.83	112.96	109.17	110.38	109.24	106.02	108.19	110.92	109.34	109.77	110.99	112.04	109.19	114.78	111.17	111.02	106.55	108.29	110.99	107.41	108.22	114.56	111.29	108.03	112.14	109.98	109.64	108.34	109.76	106.97	110.29	106.51	106.29	113.98
105.17	103.72	107.8	106.2	109.3	105.22	103.52	103.83	107.12	107.55	106.31	105.35	106.31	107	107.78	108.78	106.3	106.45	106.59	103.96	105.8	110.95	104.81	107.71	105.78	107	104.52	105.72	108.71	107.73	105.74	106.8	109.07	108.07	105.62	109.35	108.84	103.2	108.36	112.26	103.3	105.47	109.37	107.17	107.06	105.2	105.95	103.53	104.33	104.58
106.99	102.48	107.43	107.07	109.41	110.36	107.72	108.73	108.67	109.92	105.62	112.28	104.96	110.4	108.61	104.22	103.62	107.48	106.42	108.06	106.53	109.53	109.49	109.13	108.08	109.05	108.71	112.03	103.71	108.04	101.76	109.53	103.5	108.12	112.18	106.91	109.85	110.16	107.52	103.4	106.11	102.15	99.88	108.48	107.99	107.34	108.51	109.46	107.06	103.47
110.03	106.25	111.69	113.84	110.78	106.79	109.69	113.73	110.12	103.5	111.72	112.36	108.03	106.51	106.73	111.19	109.23	113.99	105.57	112.43	107.68	110.36	106.54	108.48	109.05	110.4	109.45	111.02	110.67	110.18	110.61	109.49	107.46	107.05	110.19	105.91	106.87	112.5	110.08	109.59	106.58	109.31	108.16	106.37	104.13	105.18	107.84	109.94	108.03	106.56
101.89	96.327	100.34	99.798	100.61	93.859	96.961	101.54	96.773	101.23	95.14	101.76	97.298	97.625	100.83	97.466	100.43	97.75	101.27	101.38	95.499	96.105	102.3	97.984	98.993	97.828	96.799	97.904	99.513	97.402	95.817	101.38	99.442	98.643	101.6	97.693	98.93	99.575	100.6	99.265	99.617	98.212	103.01	93.111	96.732	97.339	100.25	101.76	96.662	98.273
109.21	109.72	106.38	111.8	109.83	108.18	107.77	113.99	108.3	110.45	106.34	105.43	110.4	109.4	113.32	107.77	105.19	108.25	107.66	110.77	109.64	108.62	108.8	110.07	111.95	105.16	105.45	107.28	106.51	107.22	108.43	107.84	109.37	107.03	105.84	111.53	108.57	109.12	113.14	109.58	111.12	108.8	105.36	110.91	112.95	107.72	110.1	109.38	104.11	106.08
104.38	105.2	102.26	104.63	109.18	103.64	101.34	105.86	105.49	105.93	107.45	108.9	104.91	104.83	106.12	103.63	106.28	100.25	103.39	107.7	104.47	100.28	107.72	111.01	109.87	106.2	105.88	105.04	104.95	105.58	108.19	102.69	101.58	102.52	102.24	104.11	104.88	103.16	105.39	108.28	103.06	107.24	105.97	102.21	106.02	106.34	107.58	108.38	103.03	102.62
109.5	106.43	103.5	105.12	102.29	106.03	107.3	100.68	111.32	100.11	105.11	103.86	101.97	106.81	101.66	105.8	109	103.32	106.65	107.91	101.25	102.22	109.06	105.59	106.75	105.95	104.62	104.26	103.2	103.1	106.16	101.26	104.51	104.59	107.76	103.13	105.31	108.69	102.23	104.59	104.79	105.6	106.12	105.23	105.68	107.16	107.2	109.66	103.06	107.44
110.09	107.72	108.13	105.52	109.03	105.41	109.49	107.02	104.44	110.01	112.27	108.13	108.42	109.53	102.52	112.15	107.42	107.33	105.61	106.35	108.67	104.84	107.52	111.59	107.16	108.82	108.25	104.7	111.25	104.36	107.26	110.27	109.39	105.36	107.16	110.83	109.53	107.37	108.07	108.11	106.18	105.7	108.87	104.82	108.84	109.49	108.67	111.77	105.53	109.37
100	97.818	96.494	92.114	96.853	100.1	99.876	97.312	93.63	100.31	98.554	99.522	96.465	99.336	94.832	98.668	97.828	100.07	94.829	101.64	100.45	99.282	96.551	96.226	98.154	101.84	92.443	96.148	94.111	99.596	98.593	98.817	97.897	99.455	98.69	103.24	99.119	96.941	97.227	100.63	101.23	101.16	99.824	101.18	99.376	97.936	95.922	98.451	101.91	97.07
112.98	107.7	105.94	103.19	108.82	104.52	106.88	108.42	110.62	109.93	104.75	104.02	107.15	104.93	109.03	107.3	108.43	105.79	104.38	108.71	107.79	106.6	107.1	111.12	107.41	105.17	108.22	107.9	103.59	110.72	109.2	112.22	109.24	110.45	104.85	107.48	108.87	106.29	108.95	106.98	106.07	106.95	105.85	107.53	108.7	108.86	108.6	103.67	105.81	103.76
98.399	100.42	102.62	100.13	98.242	102.66	99.859	99.477	99.182	97.705	102.52	97.083	101.26	103.94	99.484	101.6	100.08	101.66	101.12	96.265	102.39	102.82	100.23	98.228	103.73	101.76	101.65	98.881	103.46	104.04	102.95	101.75	101.22	94.799	100.73	101.38	94.904	100.66	102.92	103.38	100.55	102.45	103.07	100.3	103.52	95.33	100.25	97.414	99.293	102.61
107.02	107.82	103.76	103.99	102.36	104.58	108.2	105.21	104.81	103.84	103.47	103.91	103.78	104.89	107.12	106.39	106.77	100.79	105.67	103.53	100.32	107.77	110.61	103.04	110.01	104.42	104.46	100.41	103.1	102.45	106.03	102.46	105.37	102.51	107.1	107.29	108.55	108.57	103.68	108.92	102.14	106.96	106.29	104.28	103.92	106.08	108.05	108.13	106.67	106.19
106.77	103.65	105.02	105.94	104.97	106.49	105.37	99.835	106.16	109.72	103.78	105.63	103.71	103.31	106.8	107.66	105.26	107.13	103.75	104.59	102.71	105.63	108.13	105.62	106.29	104.03	103.73	107.61	100.25	108.02	104.97	106.6	107.95	106.72	107.02	104.83	109.73	102.59	105.1	102.92	107.08	103.82	108.76	100.14	104.38	107.6	101.5	107.76	103.13	104.65
105.92	104.78	106.06	108.93	103.18	107.82	103.83	105.16	109.97	107.43	107.98	103.86	106.35	101.15	107.69	107.01	106.55	105.78	103.17	104.99	104.22	107.08	104.9	104.42	102.42	105.45	108.32	105.76	104.19	105.24	102.81	108.88	109.3	103.69	106.44	105.63	107.61	106.34	105.19	104.8	100.39	104.59	105.13	103.98	108.81	102.41	108.55	105.04	104.05	104.79
109.5	104.59	105.22	106.07	109.15	103.75	106.75	104.01	102.56	105.52	107.76	102.62	106.69	106.54	107.68	105.78	104.66	108.09	101.87	106.16	103.35	104.74	106.43	108.34	106.44	105.61	105.32	103.43	103.84	105.13	102.58	106.37	102.21	105.17	105.95	109.08	107.89	108.68	102.47	109.61	100.24	106.93	105.53	105.7	97.786	110.55	105.35	106.38	101.3	105.96
109.53	107.43	106.25	110.47	109.94	106.81	110.86	108.15	109.89	108.26	109.91	103.65	105.92	110.08	106.56	108.31	108.09	109.89	106.43	109.92	108.75	109.53	107.41	109.06	111.99	104.47	113.28	108.48	109.66	108.99	104.34	104.6	107.24	106.72	111.07	105.99	109.34	109.56	101.38	108.19	106.72	109.96	107.32	105.06	113.27	106.88	111.87	109.54	106.82	109.12
110.85	105.27	109	106.08	108.08	107	105.75	107.09	108.76	109.27	105.28	105.35	107.56	107.83	108.57	108.55	108.76	103.63	106.76	105.86	108.15	106	110.03	103.98	102.17	110.75	109.1	105.84	106.75	103.17	111.14	106.98	105.78	103.71	105.63	101.23	104.95	108.73	108.59	105.1	107.64	106.02	106.72	107.85	101.82	107.54	110.85	108.75	106.4	105.69
106.55	105.45	104.86	108.37	104.21	103.16	106.89	99.706	102.65	109.24	110.61	100.36	110.95	103.96	104.52	102.07	105.42	108.26	102.07	104.95	107.08	101.43	109.27	105.13	98.64	102.99	105.17	101.91	106.74	106.14	109.07	100.94	103.2	108.39	106.08	103.01	105.61	105.68	103.81	107.6	102.92	101.61	106.25	106.87	106.92	107.25	105.94	106.53	104.37	105.6
114.72	109.39	116.34	108.75	104.96	108.19	109.52	115.57	113.05	112.65	112.65	112.24	110.36	113.92	110.27	109.1	111.9	111.64	110.59	110.49	110.83	110.99	108.04	109.63	109.59	111.72	100.47	107.76	109.97	107.42	108.76	109.74	109.52	110.27	112.25	106.67	111.41	109.43	106.87	112.33	116.28	109.3	107	111.9	112.06	109.21	110.87	107.81	108.01	110.84
106.1	108.67	105.76	102.63	103.23	104.71	104.79	101.72	104.49	105.53	103.71	110.28	100.8	104.36	104.42	105.67	102.06	103.83	105.25	105.24	102.47	109.3	104.46	113.5	103.32	103.74	106.33	107.29	109.86	104.73	101.54	107.25	106.63	106.55	108.72	104.54	108.6	102.31	108	108.63	106.21	105.9	103.52	106.01	104.29	105.02	108.1	102.05	107.29	104.28
104.5	107.16	112.06	106.97	105.55	102.9	102.36	102.43	105.69	105.73	101.82	104.17	105.72	105.9	109.27	104.38	100.33	109.35	108.59	102.99	105.5	111.31	108.2	103.07	109.6	106.59	111.21	106.29	104.28	103.41	107.65	105.27	105.32	109.05	107.98	102.45	104.34	99.738	108.14	106.25	108.53	105.86	106.96	103.86	101.69	107.29	110.82	106.4	101.95	103.64
101.23	104.32	110.28	106.54	103.75	104.7	101.32	103.86	104.3	109.85	106.54	105.43	104.22	106.46	109.09	101.64	107.86	106.41	107.19	103.75	106.19	103.69	109.91	106.5	107.61	104.47	108.61	106.18	104.66	103.84	105.75	108.38	103.63	104.75	104.33	109.46	106.69	104.35	108.15	101.92	107.82	105.99	102.15	107.76	102.86	103.97	103.04	103.96	108	106.71
98.529	96.978	100.41	100.43	97.772	98.397	101.43	94.711	104.44	96.84	101.17	100.54	98.975	99.024	99.337	95.554	97.747	103.1	97.998	104.45	101.3	101.49	102.17	99.737	101.42	102.6	100.63	102.19	99.81	100.93	95.587	103.33	100.35	97.134	103.47	98.399	99.535	97.987	99.818	102.04	102.23	103.63	101.02	103.23	105.76	101.89	101.91	101.18	100.71	106.39
113.24	110.02	109.78	113.89	109.01	109.06	107.28	110.47	108.93	111.24	108.43	112.62	108.64	108.86	108.14	112.89	108.62	111.83	111.42	112.6	111.22	111.02	111.46	112.85	107.54	107.85	109.07	115.59	109.16	109.94	111.87	109.93	107.68	110.49	108.27	111.82	113.09	110.07	110.13	112.34	112.14	107.55	113.08	114.9	109.47	107.34	111.04	116.21	111.28	104.54
108.63	103.38	109.08	108.8	108.39	107.75	108.06	107.1	101.31	106.13	105.63	103.68	107.74	110.21	106.68	105.85	103.89	105.72	106.78	107.63	103.46	107.23	103.59	107.66	106.22	103.1	105.74	110.32	102.38	109.58	101.96	109.79	106.33	102.64	102.83	106.57	103.28	104.35	104.83	102.69	103.01	108.97	104.92	104.81	103.94	105.51	104.62	104.35	107.25	104.58
103.55	109.32	109.16	104.12	107.81	109.08	105.4	106.17	106.38	99.692	106.75	108.8	105.2	104.93	103.78	107.06	102.3	104.62	103.87	104.26	106.81	106.47	106.16	102.15	106.06	107.63	104.94	105.35	104.39	106.07	105.08	109.9	107.73	104.91	108.32	104.79	111	106.79	106.07	100.88	108.97	103.9	106.21	104.05	107.35	107.51	103.86	106.07	105.85	105.43
107.6	109.02	111.05	108.74	107.19	106.31	110.87	108.92	108.3	108.99	109.87	109.68	106.37	107.14	108.43	108.43	112.23	105.78	106.35	107.95	106.91	107.68	106.79	109.9	110.49	112.54	110	109.57	107	111.81	107.11	109.27	109.01	105.15	111.69	110.63	108.81	109.29	109.5	109.91	103.1	107.47	107.46	107.99	107.69	108.92	105.82	106.52	109.55	108.05
99.953	100.22	102.95	103.66	93.815	93.588	95.393	99.365	99.069	96.858	94.272	101.29	98.68	95.522	98.534	98.519	97.399	98.178	97.6	99.18	93.963	97.927	95.494	97.879	92.878	95.531	94.41	97.688	98.415	97.163	98.976	99.186	99.958	96.896	98.462	100.99	96.414	97.066	92.024	98.042	98.213	98.806	95.658	100.98	97.452	102.15	94.421	96.424	93.249	97.067
107.32	109.8	103.75	106.02	108.01	106.6	102.89	106.83	104.7	103.9	108.69	106.35	105.86	103.31	111.93	112.33	105.66	103.01	101.37	109.08	104.41	106.65	104.15	106.43	104.32	105.41	105.03	104.23	104.13	101.67	109.69	108.78	101.25	103.66	106.11	107.01	103.97	108.41	109.06	106.65	102.59	100.99	108.31	104.97	108.5	102.24	107.49	105.31	102.8	102.97
101.41	105.17	104.86	104.92	106.06	107.21	108.04	105.15	103.86	100.96	106.49	107.69	102.43	108.46	103.42	107.3	104.81	106.01	103.85	104.47	104.11	105.44	108.98	107.77	107.21	103.07	104.2	106.69	109.03	107.05	106.46	104.74	106.64	101.94	106.69	106.8	104.11	108.43	107	105.86	104.54	105.52	104.93	107.11	107.04	109.16	102.95	102.48	107.13	108.45
99.706	96.583	100.67	100.63	101.47	104.73	98.682	98.479	101.59	100.74	101.55	101.91	101.48	103.65	100.45	96.819	102.92	101.07	101.84	99.118	98.474	104.56	99.828	104.79	99.163	99.322	98.717	99.493	101.01	104.21	99.036	102.59	99.814	100.45	104.4	96.533	99.405	100.39	98.276	98.771	97.11	99.362	102.8	97.388	103.13	101.28	101.76	104.17	102.24	98.605
109.29	104.41	106.54	105.19	108.22	105.51	107.36	102.3	102.58	105.19	109.89	106.11	102.59	103.15	110	105.56	104.23	104.12	107.33	104.35	105.22	105.37	105.13	105.03	96.892	104.56	103.51	103.42	104.38	105.3	108.59	102.85	107.29	101.2	105.96	105.22	105.69	108.26	107.88	105.68	107.67	109.36	108.3	105.55	109.26	102.96	105.6	102.83	105.36	104.87
108.66	109.4	105.68	107.61	108.8	106.57	110.24	105.91	102.57	105.34	105.46	107.48	105.93	105.35	103.54	105.46	106.18	105.97	106.44	105.32	106.75	109.03	109.74	99.159	109.32	103.57	106.82	107.72	107.93	105.46	109.56	107.89	107.06	100.44	103.94	101.17	103.14	107.72	108.94	108.8	101.28	106.12	104.85	103.74	110.75	110.13	102.96	104.13	103.75	105.08
104.46	103.97	106.75	103.28	106.12	104.81	104.51	107.35	103.41	105.53	109.98	106.61	105.85	106.35	107.31	104.25	109.82	106.67	104.37	105.84	106.64	101.52	105.84	101.15	102.47	106.96	108.56	101.73	106.65	102.58	101.33	106.34	100.06	106.55	104.29	102.84	103.44	110.15	105.64	108.99	102.59	103.42	106.03	106.93	104.39	103.84	108.53	103.4	105.82	104.04
111.31	105.38	108.06	106.4	103.84	105.69	109.13	104.6	108.78	107.82	109.98	106.53	104.27	107.72	105.26	106.22	101.91	109.58	110.1	108.51	106.31	104.97	106.55	104.2	99.259	106.41	105.41	109.44	103.23	108.83	106.61	108.57	104.73	104.34	112.23	104.61	106.84	105.17	106.82	108.04	107.46	108.83	107.99	110.5	104.36	108.7	105.87	109.32	109.28	105.9
108.57	99.484	101.56	110.46	110.24	106.62	109.87	108.62	107.55	108.56	107.94	107.54	107.07	108.6	104	106.1	105.66	105	109.48	110.07	111.41	108.03	105.16	108.23	109.06	108.53	108.72	114.75	110.26	105.26	112.86	111.94	109.29	110.92	108.56	109.11	106.14	106.5	111.63	104.18	112.46	110.03	109.63	108.92	104.78	105.29	105.35	111.55	107.26	111.36
109.67	108.16	106.88	109.9	107.96	107.02	100.14	108.06	108.5	106.7	104.34	107.43	109.37	106.02	104.52	105.46	102.82	110.88	102.41	108.58	106.32	109.49	110.43	106.9	109.82	104.13	105.21	107.33	110.82	111.08	104.4	106.73	107.92	108.55	110.16	107.04	109.18	112.4	109.09	105.78	106.57	106.36	104.67	107.37	103.15	110.88	111.86	107.21	105.88	105.2
99.848	101.5	93.712	99.231	97.926	98.653	103.68	94.79	100.76	96.863	102.34	97.33	96.916	102.01	96.409	94.473	97.011	100.2	97.728	101.42	102.02	96.496	99.663	103.04	100.34	101.93	94.85	99.693	95.636	96.825	102.13	99.231	97.912	97.29	98.457	95.119	95.915	95.92	96.454	95.086	100.32	97.711	99.227	100.83	97.154	99.091	101.5	100.87	101.11	97.563
106.68	107	109.15	108.54	107.27	109.95	105.96	108.86	108.59	108.49	107.3	108.35	109.48	102.91	103.66	110.53	108.18	105.74	106.85	106.39	106.59	102.89	103.99	108.12	106.19	106.81	109.13	103.37	106.48	109.82	104.67	104.87	105.68	106.24	109.75	104.61	106.85	106.16	112.09	107.12	107.63	108.62	105.61	107.07	109.2	108.49	106.82	107.88	105.64	107.09
105.09	112.48	109.48	109.61	108.55	102.99	106.88	104.63	103.78	104.87	106.89	109.32	101.79	107.93	107.61	106.36	107.21	104.65	104.04	107.06	103.96	106.7	105.82	105.39	112.8	109.4	109.07	104.21	109.69	105.38	105.47	105.04	108.65	110.52	106.22	107.81	107.33	108.16	110.85	109.1	106.39	106.71	105.54	105.02	108.82	107.17	107.14	107.34	104.14	105.2
108.49	107.85	107.31	107.25	104.31	103.28	109.59	109.24	108.9	106.27	107.39	107.54	110.33	108.21	107.12	110.87	105.69	103.7	110.5	106.29	111.74	105.77	104.11	107.26	110.33	106.47	109.33	109.82	104.68	105.68	107.85	106.7	105.53	110.8	107.09	106.54	110.1	112.73	106.43	105.88	112.29	104.96	106.62	111.78	109.5	106.52	105.49	108.23	105.19	104.49
110.72	109.08	110.52	107.99	108.34	110.61	109.07	109.98	113.72	107.25	114.12	111.71	110.08	113.02	111.99	108.68	110.15	113.4	112.11	108.08	111.63	113.31	106.94	107.63	114.54	109.11	108.62	113.19	109.21	110.66	110.09	111.43	111.88	110.42	110.34	110.39	113.16	109.1	106.88	114.11	110.95	110.56	111.72	113.78	112.68	107.25	108.36	113.62	109.67	111.87
106.44	105.71	102.86	108.9	106.51	104.73	105.19	103.81	108.13	105.6	106.33	110.29	107.36	107.62	105.04	108.97	106.06	105.63	111.14	107.34	106.93	101.31	105.22	105.73	108.72	106.72	107.75	105.7	105.46	108.29	107.97	106.61	103.76	109.76	102.93	104.88	102	105.35	106.67	107.32	107.99	105.9	103.84	111.39	107.45	109.13	107.32	103.72	106.37	107.58
109.22	108.29	106.59	105.7	109.3	105.25	108.69	106.57	105.84	106.62	112.83	106.39	108.42	104.53	110.96	108.87	111.82	107.7	107.49	105.24	109.06	106.82	108.34	108.86	111.48	108.21	106.46	106.11	108.27	109.85	105.85	109.39	106.1	107.69	111.18	113.8	111.61	110.48	105.3	108.44	106.19	106.57	106.21	106.87	102.99	109.95	109.16	106.51	113.7	110.36
111.22	109.43	110.33	103.64	105.96	104.24	111.5	106.59	110.44	106.44	105.65	108.61	106.78	107.99	110.22	108.32	107.94	103.32	109.41	106.7	103.11	105.53	109.52	108.59	106.94	109.42	107.89	113.67	105.9	107.15	107.72	108.56	109.03	109.3	103.14	106.8	105.16	111.77	107.79	115.21	106.6	109.9	103.77	106.94	107.51	107.65	109.42	105.12	112.4	107.03
104.04	104.89	100.99	105.51	104.96	106.15	106.66	105.94	100.93	105.09	107.49	102.26	108.71	100.55	108.31	98.517	105.77	106.38	103.72	103.52	106.7	105.98	102.79	105.55	107.3	105.93	110.23	97.983	103	106.07	103.72	100.74	112.96	106.37	104.88	107.93	104.71	110.52	106.5	107.56	104.62	105.84	103.35	105.94	102.65	104.93	103.53	104.53	105.08	105.35
98.256	97.601	99.986	101.35	102.39	103.49	99.954	100.85	98.746	100.82	99.041	104.33	100.45	100.39	104.65	100.21	102.54	101.76	101.02	101.62	105.17	102.79	99.148	97.832	96.644	100.39	102.49	97.306	101.17	101.3	100.08	99.34	99.065	98.59	99.864	101.08	103.48	103.05	102.26	106.53	101.09	101.39	95.703	103.23	99.128	98.175	101.06	97.308	105.41	99.009
98.128	96.145	96.018	94.818	101.44	98.291	96.241	94.759	93.928	94.014	100.49	98.964	98.65	94.861	100.39	99.426	97.053	101	97.942	98.933	94.084	98.811	99.842	102.57	100.69	98.425	96.292	96.59	95.735	98.337	101.89	96.276	97.529	99.698	95.889	96.23	98.416	96.029	99.537	95.371	96.965	96.252	98.262	99.128	100.71	88.971	98.896	94.277	97.62	94.545
108.06	106.71	106.54	107.96	107.58	108.95	109.59	106.16	105.46	108.12	110.62	106.31	104.67	108.75	104.83	109.17	106.74	108.55	107.1	104.68	108.19	107.95	107.12	105.7	106.3	107.58	105.46	106.17	105.93	104.09	110.15	103.18	107.62	110.1	105.6	101.82	104.39	108.5	106.89	109.52	104.43	106.81	104.45	107.41	104.61	107.06	106.29	105.64	100.45	106.62
100.78	100.96	96.278	100.64	97.683	104.35	99.949	97.658	100.7	98.001	102.98	102.26	100.3	101.45	101.09	100.26	96.391	98.908	99.987	100.84	99.724	102.33	99.335	102.78	96.963	97.776	99.663	95.724	101.02	99.98	98.159	99.285	102.17	98.335	103.41	98.619	98.61	100.15	98.183	103.01	100.78	102.04	101.16	99.333	101.18	97.91	100.71	104.56	103.25	102.74
110.55	107.8	105.08	102.1	105.06	105.03	105.4	109.6	106.66	107.61	103.54	107.51	104.79	104.45	102.08	104.36	104.69	109.22	106.4	105.07	107.64	104.33	106.12	107.39	108.1	101.72	101.53	106.3	103.9	112.37	106.73	108.29	105.72	106.54	111.12	105.94	101.52	104.94	106.81	108.88	104.96	107.04	109.09	106.85	113.03	105.8	104.64	103.66	105.45	108.03
104.39	108.68	104.87	107.79	107.93	110.51	108.76	105.75	105.3	104.37	107.67	104.37	108.54	105.14	106.73	103.76	105.48	111.11	106.68	106.33	108.12	101.19	107.14	104.21	107.06	102.82	110.28	105.5	103.38	108.68	102.72	103.66	105.42	110.02	102.25	112.06	105.29	105.41	105.77	108.33	108.88	101.88	109.87	99.944	107.83	103.37	108.56	108.16	104.32	108.52
103.96	102.75	107.59	106.11	106.63	104.13	104.44	104.01	103.23	102.21	108.49	110.02	106.82	105.01	102.72	108.72	102.67	107.88	103.71	106.42	106.15	103.14	106.43	102.08	104.53	100.92	105.75	105	106.42	106.88	105.25	109.75	108.09	109.37	108.21	100.35	108.43	107.92	106.72	102.62	107	105.45	102.78	109.01	106.2	105.98	105.29	106.48	108.61	103.76
110.06	108.62	110.1	110.61	107.11	102.01	111.6	106.81	104.58	106.08	103.1	105.65	105.43	107.07	104.68	110.36	104.72	110.03	102.45	106.43	103.43	105.06	106.44	107.59	104.68	108.05	108.26	100.66	104.68	106.99	105.51	106.04	101.56	103.87	107.66	105.4	109.51	104.23	102.48	107.87	107.14	111.39	107.09	106.94	107.35	105.1	110.7	108.01	108.04	105.77
101.42	97.093	98.163	102.31	106.13	96.106	97.45	96.389	104.5	100.29	96.998	101.35	101.16	102.23	98.903	99.607	101.5	100.16	100.84	98.244	102.31	100.21	103.07	96.967	105.41	100.73	95.455	101.43	103.94	103.53	103.02	98.252	103.76	100.72	97.899	93.26	104.64	102.09	105.2	103.81	100.2	100.09	97.181	99.193	99.494	103.37	103.32	102.57	104.77	98.002
99.461	102.08	100.84	100.2	100.38	101.08	97.694	103.49	104.46	102.11	100.42	99.329	98.25	102.71	100.7	106.68	104.29	99.636	100.93	100.13	104.46	103.77	98.869	99.497	96.496	103.59	102.59	101.73	103.65	102.68	102.75	102.19	97.486	101.08	106.08	102.28	106.49	95.91	98.932	103.19	98.217	99.546	101.29	103.18	103.54	102.48	100.27	103.87	103.15	102.13
102.05	105.94	104.07	105.14	108.3	104.94	105	107.54	103.98	109.75	106.68	103.77	107.41	106.83	108.02	110.05	106.87	106.1	101.83	107.89	108.46	108.15	106.26	104.48	104.77	105.94	104.68	103.91	103.97	105.17	107.34	105.87	110.26	108.05	107.37	102.26	102.19	105.24	106.14	109.66	103.41	101.83	106.95	108.03	102.62	104.2	109.83	102.82	109.96	110.34
111.59	109.02	107.9	108.38	109.63	108.01	106.62	106.99	106.46	110.69	108.85	107.97	100.45	108.51	106.03	103.04	107.17	105.96	109.48	103.95	110.9	105.04	114.96	108.61	106.6	108.66	105.46	111.96	111.5	112.19	108.75	110.2	111.78	109.84	106.95	107.8	105.43	104.91	107.55	107.22	107.68	108.45	111.85	108.44	103	108.6	107.87	107.9	111.15	106.14
97.165	97.315	103.19	97.537	95.356	94.854	94.998	97.287	101.04	99.348	95.196	99.208	96.908	100.39	99.271	98.668	97.598	98.089	95.921	93.223	96.547	96.121	92.199	97.156	98.049	92.721	97.58	99.553	99.474	96.321	98.892	99.331	98.584	97.732	99.011	102.33	98.617	98.208	99.234	91.89	94.302	98.039	96.518	100.04	95.782	103.4	95.476	100.1	94.157	96.794
106	103.47	103.16	105.91	109.46	102.1	105.79	102.39	105.74	104.03	98.211	100.78	105.77	107.57	108.05	107.38	103.21	103.45	105.9	102.83	101.72	110.45	108.13	106.87	106.43	107.2	103.03	105.4	102.44	102.33	105.28	105.78	104.46	104.45	106.55	102.23	107.79	104.25	104.28	103.94	105.2	102.41	104	104.81	103.95	102.99	103.68	104.34	104.85	109.55
105.48	106.03	108.21	106.62	105.27	101.34	103.6	106.08	105.1	104.06	105.98	105.49	108.74	106.22	106.12	105.55	107.66	105.82	108.7	103.81	105.53	104.49	110.28	105.29	107.7	103.86	104.51	106.73	108.4	108.37	108.11	106.26	103.49	105.35	107.61	107.14	104.86	110.8	105.01	108.92	102.37	110.34	103.14	107.63	103.89	103.89	106.76	109.31	107.72	104.74
106.93	107.25	106.47	104.04	110.39	106.43	103.57	107.05	108.73	103.53	109.49	106.83	106.42	107.3	104.11	109.41	101.76	99.659	105.89	104.49	106.71	105.21	101.52	106.72	102.87	101.37	108.35	101.28	104.71	105.53	108.45	104.17	104.38	108	108.04	105.28	106.23	106.11	106.21	110.6	106.71	105.05	107.44	102.94	104.93	106.95	102.92	108.17	107.14	106.76
107.88	106.59	112.73	101.67	110.03	110.69	108.71	106.06	102.88	111.17	107.65	102.57	104.47	107.18	111.43	108.6	106.75	104.17	110.02	104.11	103.77	106.37	108.06	107.04	106.41	107.73	104.38	106.73	108.15	107.75	106.14	105.52	108.03	108.76	110.13	108.13	108.25	105.83	107.02	108.48	111.03	110.09	107.22	107.23	106.42	109.95	105.72	107.59	110.01	103.71
108.8	104.93	112.4	107.69	108.4	107.9	102.63	102.2	104.76	106.02	103.83	105.26	105.91	106.31	104.11	106.01	107.99	105.6	104.67	103.79	104.66	104.2	108.71	109.11	102.84	105.64	103.16	105.76	105.46	104.64	102.84	106.09	107.4	103.21	105.55	106.47	105.82	102.92	106.73	110.25	107.02	106.09	104.73	102.77	106.86	105.43	104.03	104.3	100.35	104.04
103.64	106.71	110.07	107.53	106.44	104.88	104.97	107.97	106.88	103.37	105.79	105.71	101.74	100.41	108.45	108.77	109.56	108.82	108.76	104.48	103.69	103.47	103.64	112.97	108.69	103.94	110.23	98.839	105.48	103.65	104.3	102.13	110.97	106.83	106.62	112.51	107.77	106.68	104.45	108.81	107.56	111.07	102.98	102.91	110.09	101.32	103.66	106.77	106.88	103.79
103.04	97.305	102.78	101.73	98.308	101.09	98.047	96.863	101.77	102.17	96.588	101.92	101.93	97.426	100.22	95.862	94.627	98.764	103.14	96.723	101.07	101.91	95.503	96.175	99.043	100.96	99.955	95.987	98.455	94.437	95.579	97.468	99.005	103	101.37	103.3	100.93	94.542	99.762	99.3	95.22	99.001	98.069	99.424	97.919	102.87	100.96	97.549	100.26	101.56
104.87	108.4	105.65	105.61	103	104.79	101.96	107.15	105.3	103.29	109.12	104.89	101.34	106	105.05	105.95	106.85	102.89	107.49	105.93	108.01	100.84	100.98	105.34	103.51	107.79	104.34	106.64	105.41	106.08	106.84	106.01	105.3	107.35	102.42	106.95	103.83	100.99	104.66	107.49	104.67	111.35	106.72	103.5	104.49	110.93	104.21	106.89	107.4	105.43
108.12	109.63	109.36	110.21	103.86	105.61	104.38	105.51	107.22	106.04	109.71	108.22	107.47	103.82	106.43	110.13	107.17	103.53	111.14	109.13	110.04	110.12	104.71	109.55	110.48	106.82	108.45	109.49	109.39	103.35	105.66	110.37	109.26	109.9	110.43	105.91	111.84	110.65	107.32	103.86	109.31	108.21	108	106.29	105.84	106.12	109.07	109.43	111.88	105.21
106.16	103	102.07	100.16	101.88	103.71	104.18	105.33	104.13	104.72	104.15	103.18	104.38	98.779	102.61	100.03	97.518	102.73	102.49	101.08	102.14	103.18	101.35	105.29	105.74	101.44	103.23	105.83	103.15	105.54	105.2	103.65	102.16	104.03	101.66	104.32	104.87	100.57	101.23	102.57	103.33	98.606	102.76	100.03	103.7	107.56	103.15	99.536	100.91	104.2
107.44	106.51	108.4	105.78	107.05	106.16	101.72	102.67	107.25	111.08	111.46	106.18	103.41	106.05	106.01	109.29	108.18	104.59	107.58	105.13	104.66	110.25	104	104.12	108.77	103.7	106.65	105.58	106.29	108.54	109.71	107.87	104.01	99.873	104.52	104.28	107.64	110.87	102.59	102.97	107.67	106.4	107.9	107.12	105.2	106.83	105.46	105.69	107.37	112.66
98.015	98.556	98.774	97.353	97.986	98.912	96.115	95.109	97.604	97.341	98.492	100.85	103.39	96.931	100.98	97.098	93.858	97.341	97.6	97.954	97.704	98.542	98.172	100.07	95.215	102.28	97.982	102.94	98.041	99.958	93.986	100.99	96.977	98.957	97.579	99.599	99.341	97.998	97.385	96.582	102.25	100.53	98.967	95.6	98.337	99.681	99.287	101.29	98.615	92.45
97.771	98.959	96.935	98.67	95.343	97.021	99.753	99.185	103.39	97.179	96.815	99.847	103.96	100.8	95.065	99.859	99.26	98.707	94.008	96.922	100.36	99.661	98.269	100.43	99.829	97.977	93.994	99.313	102.75	101.01	97.36	96.748	96.709	98.594	101.42	101.11	98.919	102.74	101.31	96.938	102.41	99.885	102.57	99.313	103.02	95.607	98.525	95.02	95.017	96.954
98.088	104.09	102.89	100.41	99.614	102.63	99.289	99.997	104.25	100.04	96.325	101.96	94.015	102.1	104.3	103.86	100.29	102.4	100.2	104.68	104.24	99.08	104.77	101.64	100.02	103.17	101.05	98.323	99.42	103.58	101.89	100.94	103.43	96.511	102.23	100.92	101.97	98.73	101.4	99.155	105.41	100.72	102.99	100.43	104.02	101.07	101	100.43	99.553	101.48
103.3	110.85	104.11	106.9	105.78	101.49	104.48	107.54	105.45	110.19	100.83	104.14	108.23	104.56	108.01	108.04	111.28	107.37	110.26	105.29	110.12	104.34	102.74	106.85	105.35	109.84	104.31	106.05	103.79	107.42	105.02	105.79	103.54	103.74	106.41	107.38	111.84	105.06	108.85	105.85	107.17	112.72	109.76	104.51	107.17	107.56	105.11	105.25	105.73	107.14
103.43	110.53	106.25	106.27	101.91	110.5	105.93	112.45	108.05	108.29	106.99	109.64	110.9	106.87	104.93	109.57	103.37	107.44	110.69	107.58	109.64	109.15	105.87	108.42	110.18	106.04	104.15	107.73	108.73	108.45	106.34	115.87	108.04	108.57	108.46	109.96	108.11	104.77	109.98	110.19	108.47	106.39	103.74	105.38	106.05	104.48	108.26	105.1	107.56	102.56
96.288	101.8	98.422	100.76	99.596	100.31	98.739	96.102	96.732	99.609	99.126	98.093	97.968	102.65	97.883	99.148	96.201	96.515	96.522	98.853	101.32	97.09	95.822	98.058	99.379	101.9	98.258	100.14	98.171	99.399	97.869	100.17	99.2	99.553	93.636	98.973	94.602	98.881	99.959	99.89	93.63	97.449	98.392	96.184	99.896	101.81	96.36	94.35	100.34	103.27
107.43	102.28	102.93	106.11	109.31	106.64	102.62	110.1	101.32	105.57	105.45	106.14	106.47	106.4	108.33	105.45	100.33	101.42	104.46	100.46	104.92	103.93	106.03	105.55	100.79	105.97	107.28	108.04	104.52	109.8	104.08	103.68	105.66	100.78	105.51	106.79	108.62	107.11	109.42	102.56	104.08	103.5	103.58	103.09	104.15	109.66	107.01	99.432	107.03	102.86
108.34	106.81	110.57	106.18	111.77	104.26	101.77	111.03	109.82	108.73	111.47	105.75	103.48	106.34	107.02	107.14	106.61	105.78	108.25	107.4	110.24	110.26	106.94	107.08	109.69	109.85	104.89	105.12	107.86	111.37	103.75	112.56	108.74	108.73	109.06	108.1	114.12	105.25	103.28	106.56	108.17	104.52	111.62	104.69	108.66	107.13	106.2	107.91	109.06	111.42
110.2	110	111.42	107.4	110.66	112.64	110.53	108.66	110.8	103.74	107.9	103.58	108.66	105.47	109.86	106.7	110.57	108.27	105.58	104.62	108.59	107.16	104.46	110.05	107.9	111.72	108.73	109.72	105.29	111.09	109.27	104.94	110.86	108.19	108.81	110.86	112.38	105.99	107.01	110.81	108.23	107.38	104.89	105.83	104.85	110.58	112.52	108.82	107.28	107.47
112.25	105.78	109.09	110.37	106.78	110.03	107.92	104.81	109.5	106.82	107.6	112.15	105.67	103.66	108.15	105.29	109.05	108.78	111.22	109.82	110.78	107.77	111.4	108.91	103.2	112.24	105.56	112.35	109.2	109.64	109.38	107.74	104.71	106.84	107.12	110.9	106.38	108.02	107.55	106.19	106.63	107.63	105.44	103.31	109.78	105.78	111.98	104.46	109.24	108.18
108.67	102.76	104.8	104.98	109.5	108.78	104.54	106.17	105.39	104.87	104.21	105.11	107.49	105.5	106.33	106.95	103.36	108.09	105.76	104.17	104.57	103.94	110.03	104.89	103.17	105.83	107.88	102.68	107.69	102.47	104.04	102.95	107.37	107.43	104.12	102.9	106.53	103.78	107.36	105.21	112.17	102.21	104.83	104.28	106.99	105.04	106.18	108.11	104.15	111.33
103.58	110.77	109.09	106.55	105.45	110.26	109.36	109.22	111.86	108.45	114.27	112.5	114.46	113.61	105.96	109.25	108.06	106.74	107.5	110.08	108.93	107.53	108.92	114.02	105.91	110.68	108.34	110.96	108.46	114.02	112.38	110.1	109.47	109.87	105.65	113.66	109.01	105.08	109.02	110.42	106.14	108.85	109.02	109.1	107.27	109.09	106.96	110.39	111.67	112.79
106.71	105.81	105.02	106.79	106.24	102.34	106.92	105.9	106.67	99.092	103.04	105.87	105.61	104.93	104.96	105.63	105.45	103.98	110.22	101.4	107.69	106.6	104.86	107.81	104.78	103.69	106.74	103.05	105.21	108.5	103.09	108.12	104.27	104.16	106.48	110.25	102.59	106.01	105.42	106.51	107.88	104.65	107.03	103.99	107.1	105.1	102.81	102.61	104.52	103.4
98.142	100.48	98.499	99.299	95.831	100.98	97.425	100.25	100.46	94.106	98.287	99.075	97.518	100.54	95.613	101.97	101.83	99.874	95.305	98.216	100.96	97.086	98.939	101.43	95.312	101.24	100.71	98.072	97.665	97.285	95.861	100.85	103.09	94.871	99.32	95.729	99.379	96.829	98.014	102.29	97.421	97.038	99.256	93.751	99.327	103.86	97.779	102.13	98.932	95.682
102.54	104.9	108.65	109.82	107.88	105.89	103.42	105.2	108.25	109.32	109.18	113.98	107.08	108.13	105.92	104.76	107.24	107.02	107.37	110.7	110.23	111.6	110.37	107.38	112.01	105.84	109.79	108.51	108.89	107.89	106.79	105.93	108.97	108.37	108.11	106.71	108.47	106.5	113.47	109.69	102.44	110.28	110.63	106.43	99.209	107.07	105.07	107.09	112.89	110.62
97	102.11	96.329	98.078	101.42	94.888	95.802	97.143	101.83	96.643	98.32	100.73	99.481	99.933	97.266	100.43	96.759	97.226	99.719	97.561	97.413	98.501	101.92	100.56	99.268	103.19	98.546	98.016	98.898	99.971	105.16	91.865	101.06	97.635	101.88	90.275	95.659	92.989	101.53	97.727	97.748	97.088	101.27	102.1	96.229	98.936	98	98.475	96.528	99.074
95.184	102.79	101.26	100.83	98.609	96.512	97.836	102.11	98.117	98.964	95.155	101.54	97.845	101.67	98.271	101.12	97.722	98.251	100.12	99.04	96.408	99.267	97.471	99.446	99.744	96.807	98.803	98.065	98.628	98.153	98.55	97.207	94.251	102.04	95.438	97.76	95.934	98.73	98.504	94.613	97.15	94.65	97.651	95.006	98.364	96.629	99.446	99.069	100.62	97.203
98.218	100.49	101.22	97.111	96.933	96.677	95.012	97.031	94.985	102.16	97.661	92.472	97.737	97.35	99.101	94.974	93.902	98.205	98.32	97.459	101.81	94.843	91.629	102.15	97.397	97.774	95.225	97.896	94.969	101.71	98.321	95.199	97.225	95.19	100.37	97.306	95.77	100.18	96.362	96.907	98.505	97.122	98.948	97.249	96.29	100.45	96.674	97.753	99.138	97.541
96.442	97.227	96.349	95.633	97.033	98.603	93.47	97.048	99.439	99.453	102.03	96.893	92.449	101.58	97.632	95.204	97.264	96.516	97.273	101.58	96.284	101.87	96.497	95.313	93.253	94.406	100.8	96.106	102.14	92.253	96.575	100.06	98.51	99.429	94.366	94.772	101.48	100.6	94.294	99.08	94.733	101.94	100.59	99.074	96.956	98.108	101.24	102.05	97.09	97.163
105.28	105.27	105.14	103.55	104.14	104.72	106.52	101.98	104.39	104.29	104.19	106.81	105.08	100.55	108.68	103.38	105.29	104.7	108.43	107.94	108.55	102.7	109.82	109.3	109.55	110.93	103.35	102.38	109.29	105.66	101.14	106.22	109.73	110.61	108.93	102.21	104.79	105.87	106.19	103.11	107.42	99.387	100.84	102.74	107.18	108.12	106.75	102.89	104.37	102.48
99.12	93.867	99.437	104.25	99.531	101.26	97.779	98.448	93.628	98.512	96.954	100.12	98.261	97.686	100.28	97.861	97.785	98.257	95.645	98.467	97.059	97.029	94.112	102.59	99.213	97.245	101.48	97.945	96.057	97.629	96.891	97.23	100.07	102.36	99.888	93.941	97.762	100.78	97.816	98.73	100.35	97.409	98.982	100.56	98.498	95.327	96.981	106.97	97.521	96.649
110.71	108.29	105	107.57	106.19	107.13	107.33	111.97	108.73	109.12	106.82	104.18	106.88	110.75	110.29	107.44	108.61	106.01	103.38	106.34	103.91	104.34	107.97	111.73	108.07	107.46	108.82	110.99	112.65	111.33	105.45	107.54	103.65	104.93	107.13	106.2	108.37	106.66	107.71	101.33	107.41	111.04	108.77	107.11	108.23	106.55	106.06	105.11	105.54	107.93
105.4	106.13	101.7	106.82	105.25	105.51	106.06	104.9	106.39	107.54	101.26	105.47	103.29	108	107.38	105.67	107.88	107.23	106.89	106.6	108.75	105.39	104.78	103.51	106.83	107.65	107.36	103.35	106.02	110.52	105.28	106.46	103.71	106.69	103.87	106.93	105.77	103.99	104.62	106.44	100.28	102.3	104.31	102.16	104.25	104.21	101.22	106.9	105.32	104.66
113.62	104.92	107.08	113.8	111.17	119.46	112.26	109.86	111.99	106.32	109.61	108.11	113.56	105.38	108.68	111.72	107.09	110.51	107.64	114.16	112.9	112.27	111.46	110.1	108.92	112.85	111.52	109.14	110.76	112.46	111.13	113.46	111.72	109.11	109.53	111.02	117.24	112.41	111.84	110.62	111.81	110.67	105.68	113.06	109.15	113.19	107.96	109.39	109.72	111.44
108.07	107.23	104.64	108	105.72	107.86	102.76	105.53	106.72	103.58	105.19	104.44	109.44	104.82	108.16	111.55	103.21	109.52	109.28	108.9	102.47	111.51	106.41	104.63	104.03	112.9	107.43	104.3	109.47	105.61	107.2	108.26	105.76	103.61	104.3	108.38	104.71	105.42	103.09	106.2	103.61	104.41	107.16	105.1	105.64	108.49	103.28	108.83	106.82	106.72
111.22	109.19	101.5	109.63	107.44	107.67	106.6	109.91	105.09	106.81	106.57	110.86	108.61	108.18	109.72	108.62	107.7	107.4	105.12	113.06	107.91	104.93	105.26	109.3	107.46	110.3	109.03	106.98	111.05	111.24	110.26	108.98	105.53	107.72	106.39	110.38	107.67	105.5	110.24	104.42	100.28	113.75	106.22	107.9	110.88	106.92	107.61	106.1	108.36	107.66
115.78	108.07	107.86	112.54	109.79	108.1	107.66	109.19	111.69	109.09	109.2	108.93	109.53	108.81	108.64	109.47	107.38	109.25	107.43	109.53	108.87	105.56	110.58	106.48	107.95	110.2	109.35	111.46	107.37	106.88	105.6	107.44	107	107.64	108.94	108.31	106.41	107.75	110.79	108.87	108.6	107.98	108.37	107.74	107.59	108.2	109.03	108.68	109.28	109.23
98.078	98.861	97.699	102.84	100.09	102.69	97.239	100.27	99.442	99.182	101.48	102.83	97.593	93.443	98.841	96.15	101.74	94.184	99.843	99.373	99.764	96.605	102.62	95.551	97.492	98.141	99.524	93.474	96.466	100.67	99.314	100.76	104.72	102.74	98.012	97.074	97.981	101.51	98.602	99.533	99.493	95.165	98.632	97.618	100.51	100.47	96.644	103.07	100.03	97.599
101.83	106.25	106.94	106.51	105.92	106.84	110.26	107.97	106.1	107.01	103	106.03	108.99	105.35	110.05	108.01	112.05	107.58	108	104.56	107.39	107.44	107.65	103.43	105.13	107.77	106.21	105.03	100.26	104.33	109.41	109.01	102.87	108.57	104.01	106.24	103.22	107.35	107.19	101.73	108.19	104.84	105.04	106.96	110	106.71	107.07	102.4	104.1	108.22
103.68	109.33	107.65	108.98	104.54	108.14	108.64	107.52	110.33	107.82	104.23	108.04	110.37	108.74	107.58	107.93	104.42	109.61	111.11	106.41	106.43	110.97	110.17	101.26	108.14	108.88	107.1	108.97	110.39	111.5	108.73	106.47	105.14	106.61	107.69	104.19	106.8	109.83	107.23	107.02	107.79	107.31	108.72	106.43	110.96	107.1	105.3	110.77	108.11	108.72
108.12	107.43	104.43	105.57	105.19	105.54	108.26	107.92	110.38	111.27	108.21	103.57	106.68	111.93	104.48	107.15	106.61	107.61	104.49	105.04	103.81	106.9	104.62	106.23	110.69	106.01	111.24	109.96	104.84	112.44	108.92	108.71	105.23	105.79	107.55	106.64	107.2	114.03	111.36	110.74	108.79	109.19	112.86	110.57	110.15	107.72	109.28	114.98	104.95	109.35
110.71	109.48	109.13	106.92	106.51	108.31	108.94	112.16	105.65	103.24	107.54	112.38	107.67	108.34	110.08	110.51	108.25	110.75	108.99	109.79	108.59	107.46	107.12	108.51	106.83	103.97	111.71	110.36	104.17	109.48	108.9	109.56	108.47	104.33	106.41	101.32	107.31	106.47	108.12	113.96	108.7	105.61	105.7	110.52	110.74	104.54	109.48	108.44	108.69	105.39
109.26	108.22	107.61	113.03	110.38	109.59	105.71	109.54	109.1	109.36	110.26	106.88	108.51	108.38	107.54	105.92	108.88	104.75	105.08	110.52	111.36	107.1	105.57	107.85	110.09	103.88	109.05	109.67	107.66	109.75	108.84	111.87	107.06	109.53	114.16	107.2	114.35	113.45	110.16	113.52	108.79	103.5	108.21	110.64	112.77	110.85	108.63	108.1	110.73	108.76
102.75	101.38	97.446	96.058	97.85	97.839	99.975	96.562	99.919	99.558	99.671	95.457	96.645	98.344	97.511	97.327	103.38	100.5	97.401	99.503	97.694	95.952	96.84	96.89	97.668	99.042	98.399	100.92	96.759	103.41	96.219	103.55	100.09	97.804	100.26	97.936	98.999	98.301	99.192	95.732	100.47	96.358	100.36	98.864	98.147	94.445	95.666	97.495	96.808	98.216
109.49	107.31	106.38	105.2	107.63	100.5	102.76	107.75	106.8	112.86	103.62	103.29	109.05	109.68	105.12	105.26	101.05	108.48	105.54	97.777	101.57	103.88	107.75	110.55	107.46	105.93	103.22	102.74	108.25	105.61	109.58	109.32	104.24	105.89	103.46	105.28	107.15	107.59	102.17	106.57	106.89	107.03	108.96	105.31	107.92	105.38	105.23	108.06	106.88	105.89
100.05	102.29	98.321	97.893	101.65	98.117	96.567	104.71	100.96	99.553	98.912	103.2	98.729	98.854	99.32	101.9	99.969	101.64	96.514	98.414	102.5	101.32	95.919	103.4	99.088	97.819	104.97	102.87	100.04	101.31	100.68	101.86	100.71	95.033	101.35	101.34	104.99	95.747	102.75	101.8	100.21	100.88	100.52	96.169	100.68	101.42	98.767	98.806	105.95	104.7
109.78	107.09	105.58	110.65	104.84	102.75	110.91	102.74	107.57	102.69	109.41	110.92	108.09	106.95	108.11	105.1	111.06	105.18	107.58	103.41	109.07	108.37	107.59	108.25	105.5	108.27	107.56	105.17	111.53	105.94	107.33	112.71	109.62	107.67	113.43	104.01	108.11	106.23	108.49	106.2	106.01	110.78	103.38	108.28	113.3	113.02	108.53	112.18	112.04	105.75
103.06	101.77	109	100.55	101.11	101.07	108.24	105.97	106.04	105.23	104.98	105.37	105.1	106.04	107.15	102.41	105.4	105.04	105.81	109.19	103.98	108.21	107.26	102.23	103.37	106.56	104.28	107.19	106.82	101.91	102.99	105.21	106.94	105.96	106.92	102.85	103.19	103.26	106.59	103.43	103.91	104.61	107.46	103.18	106.78	103.2	104.19	107.34	106.95	110.5
107.33	107.68	107.13	107.77	107.68	109.84	106.83	105.58	109.08	105.46	106.58	108.3	105.35	105.52	109.72	107.89	111.22	105.65	116.34	110.06	110.18	107.95	110.12	105.25	109.38	106.53	108.1	105.8	109.53	103.79	103.97	109.36	106.19	108.83	109.73	108.61	110.33	108.17	109.07	108.45	109.19	107.9	106.46	110.97	107.99	105.91	106.44	104.08	109.66	108.87
104.71	109.91	111.02	108.6	108.41	109.18	106.81	107.91	110.14	109.26	110.04	106.12	111.27	111.12	110.29	107.82	109.22	108.95	108.88	104.21	103.73	107.97	107.45	106.53	106.72	107.88	104.36	109.01	108.5	109.23	103.79	110.32	106.37	110.42	106.16	111.15	109.36	107.86	107.77	107.97	107.08	102.97	108.31	108.63	104.37	108.15	107.99	107.37	107.22	111.9
106.13	103.6	103.07	104.65	110.75	104.97	105.28	103.02	105.22	107.85	108.16	103.73	104.11	102.72	103.71	102.97	101.74	106.08	101.55	104.22	105.23	103.8	103.59	106.16	106.3	107.73	105.3	103.26	105.98	104.78	104	102.79	106.93	102.69	107.75	110.16	103.02	100.91	107.93	105.95	98.909	107.23	104.86	105.93	105.63	108.11	107.71	105.24	102.8	102.73
96.293	98.616	98.253	95.84	95.853	97.351	103.13	102.59	97.183	95.86	95.872	100.95	95.006	98.127	99.716	99.39	92.883	102.94	100.24	100.99	96.307	99.737	92.746	96.58	95.61	99.058	99.903	98.089	93.707	100.56	101.63	98.683	96.53	102.48	97.495	99.949	95.807	100.06	94.515	99.119	102.92	97.895	96.678	97.656	98.097	99.138	98.536	95.669	100.55	98.606
94.822	97.679	98.097	102.04	101.75	95.612	93.93	99.428	102.58	103.37	97.954	97.134	104.2	100.76	98.427	100.78	102.05	96.47	100.57	97.296	98.661	100.78	99.905	93.581	97.896	95.363	98.315	100.76	104.7	93.028	97.779	101.7	96.953	95.903	99.61	103.88	96.18	99.892	101.78	100.28	99.35	101.3	99.885	97.898	99.837	99.949	97.45	97.203	98.86	99.909
103.45	104.48	107.51	105	106.4	109.37	102.67	105.55	105.66	105.26	106.88	104.88	105.2	103.86	102.34	108.3	103.38	105.96	104.97	110.87	113.55	109.61	103.32	104.13	102.5	105.81	105.42	104.51	105.65	108.02	106.44	104.18	104.89	111.09	108.55	105.52	103.44	104.41	106.79	104.07	104.37	103.27	106.8	107.65	105.66	106.84	108.69	103.94	104.23	105.39
97.717	93.912	100.96	100.31	94.23	98.792	97.717	99.641	96.626	96.705	101.19	99.439	97.157	97.91	98.165	100.73	97.617	95.997	98.732	99.342	101.35	95.976	98.69	96.491	96.215	99.281	97.139	96.757	101.67	98.138	96.771	98.724	98.946	99.925	100.93	95.466	98.76	101.57	97.791	96.704	100.37	98.407	98.418	96.042	104.91	94.676	95.464	100.07	95.507	96.911
101.58	100.09	95.311	98.472	99.79	98.69	93.806	98.523	98.544	101.77	103.98	99.042	98.501	104.11	103.78	96.431	100.25	100.74	101.3	95.429	100.61	107.84	103.5	94.371	95.477	92.976	101.28	98.816	105.6	95.925	96.894	97.083	101.03	99.564	99.444	99.959	98.872	98.185	99.139	100.71	96.415	103.56	101.01	99.918	100.35	100.99	102.16	101.56	95.857	103.32
108.72	107.86	106.63	109.81	109.29	110.1	108.31	109.78	107.54	108.97	108.26	107.09	106.14	111.55	111.46	108.56	106.18	108.4	111.13	105.68	110.44	110.54	108	109.51	105.6	109.12	102.65	108.34	99.963	109.77	106.57	104.39	107.27	107.57	110.29	105.73	108.15	109.62	108.92	110.03	103.71	112.79	108.34	107.91	108.09	110.15	104.71	103.27	106.32	104.91
108.23	105.02	98.097	107.55	102.46	108.65	102.66	108.35	107.21	103.77	108.16	103.17	104.61	104.05	105.25	109.26	104.2	107.03	102.93	104.55	108.43	104.06	109.46	108.58	105.21	106.36	109.3	105.4	109.3	103.2	109.27	106.76	103.21	106.52	110.81	109.63	105.4	104.76	100.8	103.89	108.6	106.17	102.81	107.03	108.24	105.09	107.45	104.29	105.85	105.86
106.57	108.66	109.09	105.48	112.84	110.94	106.49	106.75	105.57	103.67	112.35	112.44	109.06	105.03	108.33	104.13	106.06	104.54	108.48	107.63	108.82	110.8	112.94	112.17	107.24	106.48	109.23	107.15	110.41	102.02	108.74	105.25	110.94	110.35	105.75	108.86	108.25	105.14	107.26	109.8	105.13	102.5	108.13	102.48	111.12	108.55	105.92	108.28	104.66	109.13
106.13	106.39	108.64	109.64	107.25	106.3	106.28	110.77	110.57	105.18	104.15	107.05	102.2	110.7	109.41	110.88	103.11	105.76	104.82	108.02	110.44	107.64	107.56	108.75	109.66	104.75	104.21	102.98	105.31	108.54	108.88	103.82	105.56	103.53	103.98	107.02	108.65	106.73	105.16	105.27	104.13	108.01	107.66	111.65	108.91	109.83	105.54	109.54	106.41	108.81
108.66	105.24	103.66	103.77	110.15	104.91	107.59	104.73	112.22	103.92	105.6	105.16	109.2	109.13	113.23	111.59	110.8	101.87	109.79	105.48	110.59	104.46	101.75	111.52	106.06	109.69	109.88	102.83	106.44	105.13	106.13	106.96	103.55	107.8	104.16	105.93	106.27	112	101.27	106.56	105.75	107.42	101.87	106.31	106.75	105.45	106.31	106.73	105.46	102.05
97.244	100.49	98.66	95.402	97.872	101.9	97.078	95.17	99.939	98.755	96.494	94.374	101.46	97.786	94.944	101.86	99.052	99.532	97.909	96.339	101.82	96.813	96.627	99.201	96.965	102.2	98.566	97.563	96.476	95.504	100.34	97.48	96.25	94.09	98.86	100.4	97.789	100.99	94.675	99.61	96.547	100.18	98.572	99.585	97.526	97.103	95.131	96.347	98.073	95.236
109.79	110.53	106.44	108.38	110.35	110.69	105.05	108.06	111.03	104.61	111.76	109.5	111.41	103.68	109.77	105.13	106.98	110.13	106.62	105.44	109.68	113.19	106.34	109.65	110.91	109.42	112.34	105.28	104.99	112.41	106	108.08	110.9	104.39	106.49	110.23	112.09	107.99	109.67	106.03	105.01	108.74	104.66	105.62	108.77	109.34	111.46	107.85	107.73	105.05
110.96	104.74	107.36	107.2	108.09	105.19	110.74	108.59	106.71	105.51	108.76	108	107.3	104.2	111.39	107.05	106.36	105.7	105.49	101.71	106.6	109.99	109.25	105.97	107.92	105.07	110.61	110.26	110.32	109.32	108.25	108.82	110.33	105.34	109.54	105.86	109.83	109.2	105.22	108.97	109.36	105.22	107.13	107.92	107.42	109.19	107.25	105.49	113.08	106.55
106.51	110.22	104.11	111.54	108.97	105.53	104.03	106.15	108.84	101.61	108.98	110.21	108.64	105.31	105.69	107.15	107.62	108.19	107.65	105.39	110.56	108.02	105.95	106.15	108.98	107.09	105.32	104.23	107.16	109.14	106.58	109.42	109.66	108.74	112.39	110.36	109.56	109.94	108.07	110.81	104.93	106.46	106.82	107.68	106.44	109.68	106.1	105.03	110.64	106.76
105.98	110.1	110.01	108.1	113.03	114.35	110.6	112.47	106.09	111.56	106.61	103.47	110.66	108.65	113.56	105.52	105.09	110.47	111.15	110.73	106.8	106.45	108.4	110.73	108.46	109.8	109.54	108.88	106.88	111.79	111.42	106.14	108.58	106.3	108.54	108	107.94	108.9	111.43	111.79	104.79	108.1	104.88	107.82	105.94	107.74	107.5	109.79	105.85	104.57
103.14	101.17	107.43	100.9	102.87	104.6	103.72	102.14	100.56	99.214	101.45	105.12	103.74	102.84	102.48	101.42	98.89	106.84	101.71	104.53	101.81	110.61	102.11	101.55	100.87	98.451	104.78	100.94	104.8	103.27	100.67	103.37	101.04	102.28	106.55	103.12	102.99	102.12	103.67	100.16	102.19	99.367	103.29	99.739	103.06	100.66	99.357	101	104.49	106.74
104.98	109.74	107.89	107	106.03	107.14	105.27	107.15	102.85	103.29	104.67	102.29	103.54	108.74	104.7	107.54	101.63	107.09	109.44	105.96	103.3	106.63	105.78	106.78	106.07	104.79	104.49	105.21	107.21	106.39	107.47	104.36	103.96	107.69	101.55	105.44	110.51	108.07	106.12	104.5	104.22	108.76	105.21	107.72	104.8	104.47	104.59	108.66	102.27	102.6
107.62	106.49	104.38	105.11	104.51	106.14	103.24	101.41	106.52	103.51	109.88	109.28	103.28	101.5	106.5	104.92	105.38	104.26	108.71	106.68	104.98	106.2	103.6	104.65	107.22	106.57	105.35	107.62	108.05	107.74	105.47	105.99	102.2	104.05	106.49	105.5	105.26	102.39	105.38	107.85	102.67	104.29	104.87	109.28	104.11	105.52	111.71	105.42	104.75	105.81
105.73	107.25	103.63	110.63	108.97	105.01	105.64	104.22	109.12	106.73	102.56	108.54	102.51	99.595	108.81	107.18	111.47	104.06	106.33	107.48	109.71	103.32	104.99	105.01	107.6	102.96	103.21	107.62	104.57	104.97	105.53	106.42	105.82	105.57	103.65	102.5	104.96	105.19	106.24	106.75	102.2	104.05	105.84	107.27	106.15	107.5	105.31	110.05	107.09	105.36
104	99.055	99.19	102.09	99.223	98.523	99.637	92.949	98.691	98.485	101	100.74	103.78	100.92	102.33	103.17	101.02	100.58	102.92	99.458	99.024	104.34	98.121	95.618	105.64	96.941	101.12	100.42	104.16	96.121	101.06	99.051	98.933	102.68	97.804	98.096	98.581	102.17	104.08	95.47	102.5	101.1	96.803	99.127	97.167	93.797	102.9	101.27	100.96	99.626
109.78	106.89	105.28	102.95	105.67	110.89	108.59	105.21	109.47	107.07	107.53	98.827	102.4	102.91	108.56	106.31	103.71	101.91	104.98	104.74	101.02	101.4	105.57	110.36	109.04	102.19	104.72	107.35	105.06	105.85	105.73	104.8	103.28	109.72	102.21	104.37	110.46	108.26	107.14	105.75	105.87	108.48	108.06	108.42	104.89	103.94	110.89	106.59	103.66	104.68
94.963	97.016	96.851	96.032	93.763	96.65	97.269	101.06	95.612	94.04	98.625	92.784	103.08	96.691	95.918	96.97	95.997	96.101	100.24	101.49	97.257	99.132	96.775	102.38	98.758	98.634	95.735	94.722	96.016	100.17	102.09	100.95	102.54	100.13	99.746	99.939	100.96	92.857	100.83	99.699	93.356	102.45	99.279	94.423	99.078	98.566	96.036	97.129	96.417	93.95
106.97	109.61	104.06	111	106.58	102.18	104.23	108.48	105.18	104.57	105.3	104.21	105.77	104.86	105	108.27	106.69	102.34	106.89	110.29	103.44	109.77	105.57	109.86	104.58	105.88	111.6	111.99	104.83	106.83	101.18	105.28	107.6	106.21	101.07	106.03	107.82	107.82	105.7	102.75	108.8	111.29	108.36	104.25	105.07	105.76	105.23	105.87	106.08	107.59
106.03	106.06	106.66	103.92	106.52	106.06	108.21	103.98	103.85	104.24	102.54	106.71	103.52	106.23	104.69	100.39	105.01	108.29	106.78	102.34	107.86	105.44	105.96	103.67	106.43	108.13	106.34	104.83	105.61	101.73	104.45	103.89	107.43	104.38	104.7	105.14	103.42	108.72	102.75	105.71	110.13	100.63	107.91	103.6	108.16	102.43	106.87	109.02	110.99	101.35
103.95	104.51	106.28	103.58	99.395	104.07	106.49	108.29	103.92	108.13	104.14	108.61	106.17	102.86	104.92	105.57	104.9	106.39	105.51	105.12	109.02	103.77	108.09	107.65	104.12	100.64	106.72	107.24	102.11	105.06	107.98	103.1	103.34	105.85	106.21	106.07	107.07	106.22	102.94	103.75	108.4	102.39	103.36	105.99	100.38	106.82	108	104.67	106.19	104.37
106.1	107.34	111.51	108.05	112.16	110.02	111.18	109.62	108.84	110.77	108.77	110.19	107.1	112.23	107.52	109.47	107.41	105.35	111.06	106.09	106.58	105.95	109.92	105.07	111.69	111.58	111.27	103.62	110.44	105.69	109.17	111.11	108.34	106.37	107.86	106.11	109.65	109.4	108.81	110.01	107.43	107.61	103.46	111.03	107.29	107.2	110.99	108.39	109.3	105.57
100.36	98.614	98.962	98.364	95.263	97.355	100.55	95.03	97.072	100.84	99.011	97.53	97.837	96.648	98.526	99.858	95.631	99.717	96.7	92.493	97.889	95.622	103.96	100.32	96.527	96.625	96.908	101.42	94.283	99.876	96.52	93.355	97.128	93.437	100.42	94.24	97.287	99.404	102.42	95.602	96.759	99.457	93.752	100.26	94.809	96.559	103.09	99.402	95.118	99.312
106.56	108.86	105.1	105.05	107.69	105.03	112.56	107.82	106.3	107.08	104.97	109.12	103.28	106.15	107.31	107.97	105.14	108.93	107.38	108.51	108.79	110.07	105.15	109.84	105.48	112.57	109.59	104.29	110.64	107.81	105.23	108.06	108.6	107.84	106.56	106.98	111.03	104.82	108.14	110.52	102.91	112.18	104.31	109.28	104.19	104.73	103.71	109.56	107.91	105.93
105.45	106.84	108.01	104.53	101.41	104.03	108.42	106.24	105.65	106.62	108.68	104.56	104.71	107.82	103.71	106.54	107.71	107.41	106.44	107.16	108.39	105.83	105.28	104.76	103.21	106	108.46	107.13	103.16	105.65	105.64	104.78	106.45	104.8	103.05	104.83	111.56	102.74	105.43	106.48	101.84	104.71	101.85	104.98	111.53	103.29	108.54	104.79	104.66	101.7
109.26	108.81	111.26	110.92	107.23	108.05	107.07	107.22	110.38	110.79	105.94	105.55	109.98	104.11	105.63	104.19	108.42	110.18	110.47	104.97	109.55	111.71	108.14	110.7	103.08	108.98	105.1	104.82	109.39	108.12	106.35	104.39	107.11	106.5	109.9	114.1	110.42	103.84	106.86	107.05	107.95	105.95	109.08	111.26	108.44	107.79	109.11	109.43	111.13	110.38
110.95	109.83	108.63	108.12	108.85	101.09	111.05	107.69	109.95	107.64	107.67	109.22	109.45	106.91	106.08	108.49	103.04	110.12	105.1	108.07	106.52	105.63	108.19	107.5	108.94	110.38	111.17	109.72	109.65	109.42	107.54	110.6	112.52	109.29	107.2	108.71	111.34	108.5	108.43	110.86	109.91	110.42	105.79	113.81	105.93	106.52	105.99	108.68	106.05	114.04
109.9	109.92	104.36	105.35	106.96	107.46	107.69	107.58	108.94	105.72	109.13	108.64	105.14	107.69	105.15	107.94	108.33	105.65	106.55	110.21	107.23	104.83	107.66	106.2	113.49	106.55	109.72	107.62	105.11	106.89	107.91	106.59	109.67	104.12	109.6	108.55	110.02	108.43	107.32	105.31	107.01	113.23	113.8	102.04	109.22	110.4	108.3	105.5	105.29	110.16
105.67	108.58	113.5	102.9	107.08	109.27	106.09	106.68	105.53	107.28	109.4	109.89	109.43	106.6	111.71	103.79	110.18	103.99	105.87	107.59	108.63	106.7	105.97	111.67	109.21	108.77	106.03	107.58	107.62	107.3	110.9	105.14	101.43	105.6	107.8	106.3	105.97	108.28	109.07	105.7	106.79	110.71	109.84	106.72	108.83	105.54	103.65	107.33	105.92	105.11
110.48	110.2	113.92	111.83	112.12	110.46	109.74	109	110.84	109.55	110.39	111.18	108.61	109.37	108.54	110.51	111.53	113.36	110.37	109.39	114.27	110.23	112.4	111.91	110.08	109.26	112.64	111.22	106.96	111.05	112.62	108.55	115.03	111.54	110.68	108.46	113.62	107.3	107.9	110.47	106.16	109.82	112.06	104.75	110.78	109.45	109.71	107.64	107.66	109.45
102.45	102.93	102.67	105.3	107.17	107.1	106.58	100.09	105.24	106.65	101.74	106.02	109.09	104.64	106	105.12	104.28	106.65	107.17	105.17	102.15	100.13	100.11	107.52	106.69	107.84	105.49	107.05	105.86	105.87	101.98	107.91	102.94	105.19	104.39	105.18	104.17	104.99	108.22	103.81	103.81	106.39	108.9	103.13	105.21	103.43	105.38	107.92	108.5	106.85
109.63	109.23	105.12	111.02	107.58	112.98	109.54	108.42	107.89	108.68	113.81	110.14	111.53	108.83	105.15	107.08	109.45	110.64	106.41	107.5	110.28	106.18	108.29	107.18	110.51	107.08	104.72	109.02	106.8	110.39	106.58	107.23	111.74	104.29	110.82	108.21	108.36	104.84	107.59	104.98	107.02	106.06	109.7	105.85	110.34	107.89	107.08	109.15	105.92	100.68
108.88	107.76	105.44	100.68	110.55	106.95	103.71	103.59	108.66	108.79	102.56	105.97	104.31	108.27	107.21	107.86	108.98	105.91	103.39	103.92	106.28	107.22	105.75	106.97	105.13	105.94	102.61	107.51	103.89	99.539	107.96	106.66	108.79	108.33	104.52	105.46	103.28	107.5	108.25	105.27	103.71	104.63	103.84	108.86	112.08	102.98	107.27	100.98	105.02	108.97
105.96	105.45	105.4	105.73	110.85	105.96	108.58	107.55	107.91	107.34	106.55	109.52	107.37	106.26	107.09	109.9	106.03	99.365	105.96	102.37	108.33	102.48	106.87	104.6	108.44	108.45	102.9	109.78	104.73	105.79	107.44	105.99	101.87	103.47	102.54	105.35	109.04	106.43	109.09	105.1	103.67	105.69	105.92	100.36	108.98	109.89	108.37	103.86	104.23	109.96
101.62	98.184	98.209	98.531	101.71	100.78	102.66	100.41	102.27	100.21	100.21	99.658	107.48	101.73	99.869	96.933	101.64	96.382	103.45	103.33	102.06	101.79	98.435	101.2	99.578	102.61	98.945	98.348	103.39	102.11	100.51	99.637	97.433	97.507	100	104.67	101.76	101.87	98.793	101.41	100.22	102.42	100.35	98.215	98.132	96.59	100.54	101.96	103.84	101.98
106.44	106.97	105.6	104.96	104.46	102.53	106.99	106.05	105.92	104.44	111	104.9	102.15	104.56	106.74	103.98	108.13	109.26	104.58	106.94	109.21	112.42	106.1	108.17	104.46	105.24	109.6	107.72	104.61	108.89	102.33	107.35	104.72	104.96	107.36	110.89	106.73	107.46	106.08	104.51	106.85	102.69	106.65	109.97	110.4	104.38	104.7	106.57	102.16	108.29
110.63	107.99	111.51	109.99	106.3	105.1	108.89	111.8	106.32	109.35	109.92	107.93	108.71	112.16	107.11	108.76	107.45	110.05	109.68	110.14	109.44	110.7	110.14	108.89	112.84	108.58	107.45	108.79	106.81	107.31	106.08	109.67	108.81	106.51	113.96	107.91	111.61	110.4	108.51	108.3	101.88	106.7	101.9	111.65	107.69	104.98	108.09	111.51	108.55	107.8
105.74	105.15	107.36	108.01	102.67	106.52	103.36	104.74	106.5	103.19	103.64	105.89	106.51	100.23	105.81	104.24	104.46	106.05	107.64	103.72	106.52	105.98	106.92	102.09	107.05	106.96	105.47	100.32	103.48	102.21	103.27	104.1	106.52	107.17	102.05	101.67	109.4	107.86	103.07	104.73	104.22	106.33	108.52	107.26	106.03	104.89	107.25	106.19	101.06	107.29
102.23	95.307	97.713	97.976	96.86	96.321	96.425	95.269	100.24	97.756	95.404	101.67	95.481	95.32	98.889	98.963	96.701	98.104	96.879	100.59	97.69	98.367	98.254	97.461	98.52	97.708	98.765	96.418	96.218	97.17	95.809	95.756	98.468	99.269	101.45	96.454	96.284	96.094	95.107	99.312	97.139	96.626	96.368	95.969	95.447	94.086	95.055	99.776	97.915	98.183
102.42	102.37	103.05	101.67	102.2	98.749	101.74	102.75	101.58	100.61	95.939	98.462	101.17	104.01	99.623	103.56	101.48	103.38	95.364	100.16	103.8	100.24	100.9	103.53	102.13	98.566	101.61	101.16	102.08	100.76	96.243	99.057	99.805	98.134	96.423	98.933	103.53	97.672	97.353	102.81	100.98	101.3	106.15	99.356	103.36	98.352	99.988	100.84	101.17	99.444
101.58	102.51	98.698	108.32	99.619	97.908	104.14	104.92	102.14	103.39	100.5	107.36	102.92	96.508	100.3	102.74	104.24	100.05	98.29	103.94	103.05	102.61	104.52	103.09	101.01	101.79	101.42	100.7	103.68	103.65	108.16	103.97	101.46	97.664	102.83	104.27	100.5	104.69	100.35	102.62	105.65	105.18	101.98	104.12	102.67	102.58	101.73	100.81	104.1	101.86
97.554	94.989	95.242	95.315	98.708	100.96	97.795	99.131	97.914	99.589	99.612	101.83	99.409	95.921	99.14	97.42	91.14	96.242	96.732	98.934	96.244	100	97.233	98.594	95.794	99.082	94.862	95.869	98.593	98.306	99.883	99.044	97.992	91.645	98.382	97.745	100.99	101.02	102.66	97.063	96.141	94.287	94.829	99.987	96.972	100.1	101.81	100.8	97.938	96.707
106.52	106.5	112.61	106.99	103.35	111.81	106.92	108.59	106.73	105.36	105.49	110.3	106.71	108.56	108.26	101.57	108.74	106.22	111.66	109.31	110.61	108.32	104.55	111.41	108.69	106.53	108.44	108.72	107.95	111.38	107.55	105.5	107.79	106.58	111.72	104.53	108.23	107.94	107.18	109.6	111.74	106.73	109.72	107.81	107.43	108.1	106.6	110.61	107.35	109.15
104.49	109.18	107.2	102.3	108.12	109.02	106.37	103.88	110.55	108.44	109.76	109.23	105.49	105.12	106.28	107.92	103.72	108.26	107.1	108.85	110.14	103.98	104.68	106.74	109.09	107.05	105.58	106.22	109.92	108.27	104.32	107.36	106.8	101.83	106.32	104.99	101.42	107.07	108.83	107.75	105.37	105.66	107.45	103.86	105.97	106.82	103.83	101.61	104.6	107.42
106.88	105.37	107.07	105.82	104.51	105.11	103.91	108.02	109.56	107.25	107.21	104.34	105.14	106.05	109.57	100	107.09	106.71	110.77	105.03	109.05	107.71	106.39	106.69	107.8	103.17	108.17	105.52	104.89	111.06	107.65	101.26	108.11	104.35	111.39	107	109.92	106.25	105.58	108.11	110.68	106.78	109.49	106.94	103.12	108.39	107.27	108.28	103.99	109.34
105.75	104.64	104.48	105.75	104.7	103.11	105.31	102.67	104.2	104.26	111.49	104.72	105.06	107.85	101.17	106.22	105.34	105.25	102.2	107.46	106.5	104.26	111	107.77	107	107.83	101.91	102.9	105.72	109.39	104.69	105.15	106.48	106.54	102.82	103.07	105.61	105.79	105.24	106.29	107.39	102.82	101.37	104.33	102.25	106.83	107.85	106.41	105.36	103.54
105.41	104.91	108.04	103.48	102.43	107.98	109.06	104.15	101.15	103.42	108.34	112.12	108.16	107.22	112.14	108.7	107.82	105.52	108.34	103.64	103.62	106.35	105.37	106.56	108.51	105.86	106.73	105.1	102.46	107.6	108.76	106.75	109.09	105.05	105.27	102.47	108.11	104.7	104.71	101.8	103.67	107.63	107.34	108.52	104.78	105.69	102.84	108.69	110.76	107.37
101.97	98.61	99.567	101.76	101.49	104.73	97.139	102.54	98.119	101.82	101.25	96.005	96.263	99.79	102.75	103.09	102.2	97.806	99.886	98.744	100.43	99.38	95.829	100.72	100.76	99.26	100	103.03	98.643	98.44	99.81	104.98	99.139	95.278	99.994	103.6	101.49	100.18	98.03	99.023	99.486	97.588	100.6	99.786	97.56	101.75	98.752	102.1	102.51	102.13
98.756	99.483	102.64	103.61	96.939	99.251	104.27	100.03	103.56	105.12	99.9	102.62	101.24	97.407	100.61	103.02	98.923	96.888	103.06	106.37	95.851	100.12	100.32	98.612	101.27	99.07	100.41	101.79	100.58	99.525	100.8	105.46	104.36	102.97	98.251	99.427	101.38	100.59	99.264	98.54	100.34	95.574	99.375	100.95	101.57	98.108	99.902	98.893	103	100.89
101.34	102.96	101.94	96.241	102.05	102.1	97.2	102.46	103.42	106.28	103.97	100.4	96.356	95.803	101.46	101.15	103.41	98.376	100.15	100.96	105.14	97.974	104.94	102.5	98.573	98.504	103.93	106.36	99.827	101.68	101.32	98.203	94.138	102.42	102.57	101.03	95.742	101.28	103.26	100.78	104.31	97.026	98.556	97.538	99.266	100.09	100.79	102.02	97.995	98.674
108.88	115.92	107.07	108.22	110.67	105.99	103.95	112.95	105.96	110.2	108.97	107.29	106.1	107.49	108.84	115.98	107.9	111.87	108.54	105.81	106.75	107.19	109.35	110.37	106.03	111.36	109.94	113.67	112.64	111.47	109.39	109.56	108.88	109.05	105.86	108.83	112.35	110.51	113.2	108.92	106.37	108.14	107.24	105.87	113.79	107	114.77	116.02	107.65	109.99
100.4	104.28	99.291	96.572	94.557	102.53	103.74	104.16	102.9	99.902	100.85	99.796	98.698	100.98	100.2	100.89	102.66	101.73	97.934	97.995	96.301	101.42	100.25	97.768	102.56	101.44	98.924	100.46	105.13	102.24	98.259	98.255	95.473	101.98	103.35	96.908	103.56	95.907	102.38	97.774	101.39	100.34	100.59	102.83	98.995	100.69	95.507	99.432	106.05	100.71
102.09	98.72	95.512	100.5	98.934	100.38	94.448	98.382	96.571	99.058	99.597	97.904	97.031	94.728	100.96	98.312	97.037	96.331	101.73	101.12	101.76	95.062	95.431	100.86	96.806	96.797	97.422	99.999	97.716	101.17	97.762	98.569	96.206	98.009	100.17	97.101	102.73	95.392	100.44	96.964	94.638	98.662	98.437	99.938	94.317	98.171	99.393	95.659	97.624	97.988
109.61	106.32	105.34	105.91	108.71	106.65	105.39	103.96	106.22	105.42	107.55	106.24	109	105.38	102.23	105.99	106.55	107.55	106.22	107.55	108.36	106.9	104.61	108.52	103.93	102.93	108.17	108.56	107.4	105.85	105.99	102.47	104.98	106.98	105.54	107.39	106.66	104.86	104.91	104.17	105.76	101.52	107.9	105.16	103.53	111.79	105.12	107.25	106.99	107.06
104.49	96.84	98.059	103.95	103.69	100.4	99.274	102.66	98.684	106.39	99.15	100.05	102.7	98.319	101.1	105.33	101.42	104.8	99.625	100.29	97.706	104.23	94.061	100.73	100.44	104.5	103.56	106.72	99.245	96.016	101.85	103.26	103.74	101.05	93.484	103.06	98.476	101.81	104.08	98.463	104.28	102.64	102.71	102.18	104.97	103.3	97.306	100.24	100.2	105.22
104.14	103.66	104.41	105.43	106.82	111.84	107.26	108.41	101.79	104.14	109.06	104.67	105.51	105.81	107.91	104.09	106.33	105.51	103.91	107.27	101.74	107.03	107.23	107.71	105.56	104.97	104.22	103.09	102.47	108.11	103.81	105.22	110.29	109.05	103.42	108.28	111.2	107.32	104.1	104.71	104.38	103.08	109.6	107.31	104.58	108.71	106.9	105.86	106	102.91
109.76	107.67	106.87	107.42	111.25	107.19	107.71	102.47	104.51	107.13	109.5	109.37	105.32	111.57	108.49	106.5	107.88	105.81	106.72	109.08	112.14	109.08	101.66	106.47	106.93	107.15	107.18	107.07	108.13	104.47	108.07	109.19	108.15	109.04	109.9	110.11	109.46	111.6	111.12	111.61	106.73	105.45	103.33	106.28	104.97	110.89	107.73	105.14	107.17	114.2
103.85	104.63	102.97	101.2	108.79	102.26	106.65	105.25	107.44	103	107.6	100.96	106.42	107.4	109.99	105.28	113.91	109.89	108.15	104.18	107.49	104.37	105.82	102.52	105.43	106.83	108.47	108.37	107.67	105.58	106.07	100.91	107.57	103.83	99.421	108.51	105.35	106.73	108.42	100.62	105.99	106.42	105.08	106.48	105.7	109.19	106.69	102.63	104.26	108.22
104.77	107.02	106.11	109.18	107.18	107.25	110.51	106.96	104.68	108.47	106.24	107.26	108.59	101.51	105.52	106.82	107.15	106	102.83	104.66	101.31	107.61	108.14	106.59	104.88	107.3	104.18	107.51	102.51	109.31	108.82	106.52	103.15	105.6	106.45	103.82	106.01	104.79	103.44	109	108.85	103.42	109.52	110.82	104.18	109.96	106.61	109.47	105.4	106.86
106.13	105.97	109.83	107.01	102.89	108.87	109.84	110.59	104.77	108.88	105.62	108.63	102.17	107.82	108.9	109.52	110.85	109.42	108.32	103.74	109.88	104.49	107.96	106.73	110.59	104.59	106.08	108.38	107.55	112.78	106.92	109.06	110.01	107.32	106.27	106.07	106.35	108.51	107.13	106.72	106.11	112.33	112.01	105.8	111.28	108.16	108.41	110.55	108.7	105.88
108.16	103.96	106.76	104.51	113.72	105.79	107.32	103	108.65	109.4	112.23	103.17	106.32	103.67	110.21	107.79	108.34	107.14	108.6	107.61	102.81	110.48	109.28	109.77	107.45	106.04	112.24	107.49	105.84	109.72	108.55	105.21	104.78	109.64	108.79	106.31	104.67	108.01	112.01	112.18	110.93	109.22	110.78	106.74	108.34	109.52	106.86	109.55	109.18	108.98
103.55	104.85	105.65	100.54	106.62	107.87	104.6	106.15	107.18	105.5	108.52	108.02	108.27	102.81	104.43	108.74	104.58	105.86	111.14	107.31	104.91	102.51	103.38	108.22	106.32	105.44	109.23	102.1	103.62	108.49	102.91	104.87	104.95	103.89	101.08	105.33	102.66	107.14	107.22	102.54	106.54	101.14	109.56	102.36	102.83	106.54	105.19	104.18	103.63	108.28
99.9	100.06	96.32	96.729	101.68	101.68	93.374	99.181	98.276	99.402	98.362	99.256	102.07	98.353	97.98	97.297	98.419	97.584	98.949	94.302	99.587	99.103	98.693	103.74	95.785	100.35	96.633	99.584	100.65	96.928	98.048	96.709	96.694	97.916	101.48	95.394	100.9	101.04	99.329	100.29	101.7	96.26	101.76	99.54	96.773	96.699	93.059	95.841	98.362	99.147
104.19	108.85	108.83	112.46	110.19	104.66	109.14	108.25	108.88	110.85	109.31	110.53	107.36	112.43	102.27	108.36	110.32	110.68	107.12	101.68	110.57	110.89	109.01	111.43	109.5	111.31	107.09	108.71	107.54	111	107.2	108.8	107.5	104.13	108.51	108.93	111.15	109.23	108.97	111.12	105.9	103.6	108.99	108.6	108.15	107.47	107.67	106.69	105.37	107.95
105.97	110.29	109.21	102.41	110.02	106.92	106.26	105.78	108.53	105.07	104.34	109.34	112.22	101.61	105.59	108.82	104.78	104.28	107.52	106.23	107.37	109.29	109.01	108.99	107.48	104.16	106.2	107.11	105.38	105.21	109.24	109.81	109.75	107.35	102.38	105.72	104.86	107.26	109.31	108.77	104	110.24	107	103.56	104.05	104.66	103.93	111.52	106.36	110.23
99.728	94.245	99.572	95.613	96.106	98.948	94.657	96.226	103.66	93.185	99.486	92.88	94.821	93.23	96.451	93.191	98.713	100.65	99.897	100.33	94.329	99.818	98.691	100.34	95.025	101.29	97.398	97.206	96.895	94.525	97.364	99.558	94.75	95.163	99.102	95.612	97.982	94.976	97.654	101.13	99.151	97.807	98.427	100.8	99.315	103.57	102.75	97.73	98.616	95.832
101.12	107.77	105.76	107.37	110.59	107.2	101.77	111.5	101.01	103.97	104.97	105.24	105.38	107.39	108.01	105.15	107.21	107.21	104.73	106.65	109.54	111.55	105.61	109.32	108.19	104.95	103.99	109.13	112.29	104.97	104.02	105.72	108.24	106.11	105.17	109.57	107.36	102.36	109.2	106.45	106.49	105.67	105.33	104.98	107.01	108.44	109.21	105.03	104.74	108.44
102.14	95.233	100.14	100.61	94.733	99.177	97.376	100.18	104.14	96.244	101.23	99.822	102.45	97.287	97.476	97.132	96.22	94.947	100.77	92.86	97.981	96.572	97.293	98.111	93.767	100.58	100.26	98.001	95.913	99.633	98.258	100.02	99.847	97.277	98.131	98.88	98.446	99.004	96.163	95.553	97.873	101.72	98.43	102.19	98.474	99.013	95.85	97.336	99.352	95.039
111.24	110.37	107.46	107.32	109.23	114.5	110.72	108.32	112.35	105.99	106.46	114	105.67	110.38	104.87	101.95	107.73	107.45	109.51	111.68	110.81	108.29	110.02	109.12	106.79	110.25	108.21	108.87	104.54	111.32	103.73	111.54	107.73	109.98	110.69	104.82	109.13	106.03	103.25	109.54	103.88	113.29	104.78	106.52	108.43	106.49	106	106.29	110.47	106.67
103.91	106.89	103.91	108.8	106.86	107.88	103.25	99.975	107.06	103.41	104.56	104.91	111.28	103.49	103.68	108.87	104.51	105.59	106.46	110.68	106.82	108.19	108.89	106.51	103.21	104.72	98.694	106.74	106.41	106.26	105.66	103.27	103.51	105.38	105.69	104.82	105.76	103.88	107.88	108.57	102.45	105.33	109.81	106.15	101.47	105.14	108.6	104.08	104.66	103.16
103.87	107.19	103.84	110.07	107.47	101.2	107.09	104.26	104.21	106.15	104.29	101.96	106.73	106.72	106.86	106	107.13	107.08	106.66	103.71	105.26	105.45	104.97	101.68	105.46	103.45	106.31	104.75	105.86	104.24	107.4	110.44	102.72	104.94	105.14	105.85	101.43	101.08	104.59	104.5	107.05	105.25	108.58	108.53	109.81	106.35	105.46	110.87	108.33	104.37
112.12	113.07	117.07	108.76	113.44	107.75	107.01	108.76	108.19	107.8	111.58	111.77	112.22	111.78	111.04	109.35	109.21	110.1	112.36	111.92	110.74	108.58	109.55	112.75	106.29	111.68	108.58	105.19	107.57	112.36	109.75	111.69	112.24	113.75	109.78	107.1	106.96	110.54	113.38	109.87	112.44	113.5	111.87	112.19	110.51	109.21	112.53	114.63	108.54	110.82
95.901	102.22	104.21	101.64	94.759	98.679	100.8	97.418	103.51	100.31	96.5	99.111	102.35	98.282	99.274	98.179	100.02	93.168	99.402	96.269	102.95	94.663	102.07	96.703	97.167	95.049	98.903	102.02	95.154	96.888	96.579	98.658	102.27	95.693	100.05	99.352	98.286	97.99	100.9	101.5	96.196	98.242	96.279	98.675	96.133	100.92	95.414	99.754	93.882	97.739
92.832	94.666	101.04	96.538	99.821	97.98	100.9	98.41	100.03	100.6	96.64	99.817	97.629	94.879	95.933	100.14	97.055	97.844	92.297	99.636	98.626	96.146	99.675	98.134	99.611	97.697	98.676	99.631	103.32	101.39	96.196	98.012	99.311	95.448	96.148	101.61	95.511	101.63	99.259	101.26	98.545	99.489	94.524	100.62	99.786	97.085	98.089	98.284	97.92	100.98
108.25	106.75	109.8	109.44	112.53	106.91	109.54	108.16	103.45	112.96	106.71	107.17	108.8	111.39	109.18	112.14	109.74	108.61	109.6	107.13	109.63	108.06	106.45	110.38	107.64	111.44	109.03	106.24	108.48	109.1	105.18	108.04	111.13	110.21	112.52	107.04	110.53	106.82	106.15	106.1	112.01	107.56	110.71	105.78	106.16	109	103.38	104.75	107.58	104.35
100.19	102.51	97.757	102.03	98.563	97.102	101.72	102.46	102.13	102.18	98.717	100.21	101.5	98.679	103.23	102.26	102.47	104.18	101.91	99.626	106.9	101.93	98.735	102.34	100.01	99.865	102.37	99.49	100.87	99.772	104.12	98.507	100.02	98.305	102.51	103.32	98.745	96.238	94.893	104.47	97.168	99.594	97.659	99.644	97.435	100.97	105.03	100.97	99.264	96.251
107.24	105.73	109.71	109	106.32	108.55	107.82	106.34	108.44	109.23	106.22	108.72	112.27	108.06	110.01	111.14	110.23	114.9	107.74	102.79	108.42	108.53	106.01	106.44	108.19	112.46	109.05	107.12	108.31	105.59	105.62	107.38	103.69	110.17	112.82	106.04	104.88	109.27	108.74	102.78	109.53	108.91	103.84	108.46	109.36	111.35	103.51	112.3	110.97	109.85
103.23	111.45	103.57	109.43	106.71	102.5	105.3	103.92	107.11	107.54	110.69	107.16	105.43	103.1	104.82	106.03	105.66	106.46	106.14	103.85	108.7	106.6	107.27	106.47	104.86	106.81	102.58	108.36	107.14	109.94	103.75	100.36	107.04	101.83	106.02	107.94	106.3	106.34	102.57	105.38	108.04	106.31	107.73	107.61	103.39	107.85	108.5	103.45	108.85	106.59
103.16	107.32	101.94	106.25	105.3	104.79	104.86	102.43	106.36	106.93	104.84	104.8	106.24	104.73	107.95	104.16	106.75	105.82	106.87	106.96	102.62	107.54	106.22	108.82	104.81	108.83	103.66	104.82	104.91	102.37	104.81	108.31	103.21	104.71	101.92	107.62	107.51	106.42	105.25	107.5	105.53	107.6	107.88	107.34	108.3	110.62	107.08	105.71	109.37	109.53
107.66	105.76	102.2	108.05	105.11	104.46	104.72	106.31	104.25	105.07	106.01	105.63	109.39	105.15	106.55	105.53	107	106.41	104.23	104.68	104.04	106.44	105.02	99.482	106.07	105.64	107.28	102.75	107.15	106.38	103.87	108.5	107.32	106.45	104.42	103.5	103.57	103.82	104.1	106.26	101.49	103.65	103.27	107.4	108.61	105.23	106.15	105.76	109.19	102.73
98.546	100.29	94.962	97.138	99.513	96.413	98.902	99.342	97.937	99.527	96.075	100.39	97.205	100.76	99.727	97.8	98.419	98.135	95.567	96.623	100.23	97.22	99.852	101	95.625	93.653	97.694	96.259	104.18	97.376	95.495	98.957	103.25	94.889	96.112	100.37	97.571	98.31	95.375	95.777	96.958	97.575	95.894	100.2	101.49	94.757	100.82	94.628	96.349	100.22
111.52	106.62	102.63	106.72	107.87	101.15	105.77	108.36	106.97	109.06	108.45	104	105.03	105.34	109.58	106.63	103.69	105.64	103.7	105.01	109.13	103.75	104.26	108.76	106.63	110.3	104.4	106.99	106.12	105.23	105.24	108.35	107.55	109.95	108.9	109.32	102.42	103.31	107.38	106.75	106.42	104.07	109.33	107.04	102.08	104.37	108.63	110.41	103.75	108.91
104.39	110.07	108.5	108.73	107.64	108.96	105.07	108.35	106.92	101.2	106.84	105.91	105.95	108.02	105.83	109.08	107.28	110.13	109.75	108.97	107.64	104.56	107.12	107.93	105.1	106.01	105.21	108.44	107.9	107.69	107.2	111.43	107.77	106.92	111.67	106.23	109.44	109.71	107.6	107.14	108.94	109.25	107.62	104.69	112.51	107.56	107.94	107.83	105.2	106.85
109.4	104.88	105.49	102.81	106.3	108.55	111.01	105.78	110.11	108.12	105.66	108.65	106.37	104.06	112.37	110.54	106.76	112.4	109.75	107.66	106.85	110.79	109.35	107.96	111.66	105.46	109.28	105.86	106.7	111.55	111.33	109.33	106.96	108.83	105.7	111.18	107.47	109.77	107.97	103.55	107.78	108.74	106.59	107.73	105.08	109.71	107.75	108.99	108.07	106.78
110.69	107.42	109.14	109.16	111.44	111.88	109.87	112.19	108.66	108.86	106.15	108.36	104.03	107.49	105.5	108.13	108.74	106.85	108.11	107.42	106.62	103.4	100.36	106.38	104.1	106.71	105.12	109.91	101.02	103.45	105.92	110.95	104.7	110.11	105.9	106.6	107.71	108.37	104.95	103.07	107.78	105.64	105.71	105.76	104.4	107.52	112.43	102.98	104.4	106.11
95.932	100.15	96.617	95.206	99.951	94.991	96.649	99.368	101.41	100.17	100.77	97.983	96.948	97.364	101.03	98.519	97.414	97.555	98.766	100.16	97.48	96.314	98.98	98.59	103.59	102.61	95.253	98.908	99.014	96.322	101.14	101.39	97.119	99.053	94.718	100.02	96.768	105.48	99.869	99.691	99.331	92.63	102.32	99.206	99.879	100.37	97.315	93.412	95.637	99.155
97.509	101.42	99.525	101.06	97.122	99.975	99.053	99.248	97.097	97.197	100.15	97.122	100.96	100.72	95.515	100.72	97.003	101.31	97.051	99.076	93.838	98.958	98.393	95.182	94.927	93.686	99.224	98.354	101.96	99.385	99.22	98.65	95.585	98.493	99.402	97.134	93.806	98.062	97.235	100.23	100.7	92.521	99.705	99.506	98.053	92.672	94.542	100.7	95.582	97.55
109.29	107.67	105.07	109.33	105.79	102.41	107.67	102.94	104.09	108.32	102.33	102.99	102.16	107.69	103.4	103.42	107.75	102.67	104.84	107.29	104.83	107.96	104.15	106.55	106.15	105.48	102.32	103.94	103.32	102.29	107.41	109.43	105.7	104.43	103.73	104.85	105.56	107.11	104.15	106.81	103.75	108	102.1	103.56	102.76	103.1	102.89	105.97	108.24	105.98
108.29	107.4	104.96	108.23	110.79	110.18	107.24	109.51	113.76	105.9	112.61	109.74	111.44	111.14	109.12	108.63	106.61	107.29	108.32	102.66	109.22	108.71	110.28	113.37	106.44	112.5	111.07	109.56	110.14	109.7	105.43	108.15	107.36	109.27	106.04	106.17	108.64	106.68	104.7	107.14	112.74	107.67	109.01	104.64	103.94	110.72	104.31	112.41	109.01	108.45
103.93	107.01	109.21	108.74	110.54	105.17	105.31	112.2	108.69	107.59	106.71	102.62	105.76	108.36	104.27	108.38	106.1	103.87	105.94	105.23	108.11	108.39	109.98	107.78	110.03	108.62	108.78	109.59	107.32	106.6	105.71	112.02	106.46	108.96	107.2	107.65	106.35	109.82	105.91	108.34	111.22	107.13	106.47	104.44	107.01	105.93	112.02	108.28	109.52	111.72
107.28	111.13	108.38	105.69	107.95	107.01	105.53	105.63	113.7	111.92	104.4	109.02	107.76	108.29	109.58	105.43	108.28	106.68	105.74	108.51	112.03	111.88	104.99	106.83	107.22	106.38	109.35	110.65	102.77	105.98	106.59	105.25	105.52	104.9	106.77	107.96	107.83	108.25	107.84	108.44	105.5	107.27	109.93	105.7	108.89	111.03	108.27	105.99	106.19	111.36
108.84	109.43	105.95	108.31	106.91	110.8	109.15	108.46	107.28	109.06	110.59	108.15	108.44	108.38	111.07	109.95	102.19	109.77	110.4	112.27	107.16	105.71	107.48	109.15	110.9	107.63	107.63	103.97	110.72	111.39	107.47	110.46	103.61	109.8	107.57	111.99	106.38	106.49	110.25	106.45	108.97	106.11	109.17	107.34	110.7	107.45	107.73	108.96	109.61	110.57
99.323	100.3	94.666	102.07	100.47	98.099	97.82	92.372	95.861	96.481	102.54	101.11	94.648	97.139	95.899	98.516	96.573	97.683	98.167	101.11	102.49	96.39	97.052	97.636	98.498	98.029	97.315	97.715	96.183	101.54	95.357	98.185	101.02	101.99	98.423	99.008	98.254	96.537	97.962	96.648	98.666	94.475	97.112	103.18	99.357	99.083	98.243	101.75	96.78	94.043
105.53	105.8	108.52	103.71	107.27	106.54	104.71	105.63	107.27	101.94	104.85	105.77	109.57	107.3	107.95	105.02	107.01	105.26	104.62	100.95	108.95	103.47	106.45	104.24	105.82	101.27	105.67	108.56	106.55	100.75	106.28	105.82	107.99	105.34	106.25	104.74	103.52	100.19	104.43	108.9	106.7	106.18	103.74	103.86	109.7	105.22	107.37	106.51	107.88	110.4
99.162	104.25	104.72	104.1	100.81	104.54	101.25	98.743	97.194	99.649	98.262	102.2	101.72	100.19	103.66	96.598	98.422	103.91	104.66	101.02	103.15	103.28	101.23	99.356	97.561	99.441	97.906	96.899	100.66	103.68	99.188	96.628	102.98	104.54	106.03	104.3	100.2	100.97	96.569	101.35	106.39	97.459	98.483	103.68	103.23	101.58	96.972	101.56	103.38	102.69
106.56	106.89	109.95	113.27	103.94	109.43	108.24	109.67	108.65	106.12	106.88	107.19	105.79	104.44	111.07	109.37	108.03	111.84	109.2	105.29	113.34	109.54	112.05	107.58	108.21	110.19	107.97	110.05	107.21	105.49	108.77	111.11	110.31	106.45	108.45	103.6	107.55	105.92	104.86	110.51	108.87	108.79	105.82	107.89	107.82	108.22	109.56	109.82	110.45	105.49
94.448	96.526	98.112	101.36	96.234	97.112	96.142	94.052	100.34	101.78	99.487	100.99	97.678	97.89	99.62	92.584	97.028	99.278	96.806	101.45	99.856	96.24	99.705	99.871	98.589	100.11	99.533	98.737	96.948	97.696	96.717	95.614	101.71	101.67	99.85	102.31	99.844	97.939	100.63	98.597	97.943	98.96	96.076	103.26	99.931	100.07	101.22	99.323	102.57	97.975
108.05	106.39	110.77	109.72	109.63	110.17	108.62	109.21	107.46	109.34	107.66	110.95	109.94	103	105.39	104.3	108.82	109.01	105.62	106.61	102.66	108.53	109.01	107.74	108.43	109.98	105.58	111.16	105.38	104.98	105.36	107.95	108.96	108.84	105.11	105.53	111.57	109.53	110.3	108.39	109.31	106.24	108.14	112.44	104.66	105.94	106.35	106.04	113.15	105.84
100.1	98.144	100.23	96.242	97.733	98.39	95.723	97.131	98.358	97.411	101.07	101.02	95.737	95.919	96.545	97.095	96.101	96.649	97.945	99.622	92.735	100.23	100.48	103.73	94.116	104.43	102.08	100.31	95.922	93.401	98.244	99.992	98.693	99.408	99.407	101.74	96.124	99.305	95.577	95.876	96.394	96.498	99.487	97.327	91.822	94.383	96.444	97.011	96.317	101.04
103.9	107.97	108.84	107.9	105.34	109.81	107.23	107.68	112.46	105.81	105.4	106.9	107.2	106.14	107.02	106.72	107.92	112.09	107.79	110.64	109.21	112.59	110.05	107.26	111.42	105.68	106.78	106.57	109.35	112.54	106.06	109.73	110.32	108.58	113.25	109.79	106.56	110.74	105.95	107.11	107.01	108.64	113.08	106.49	109.57	112.88	106.32	106.11	115.06	105.35
105.11	108.59	105.29	105.74	104.7	104.58	107.75	107.72	107.48	108.38	103.97	108.95	110.13	107.23	105.32	99.112	107.02	110.7	106.48	106.95	104.99	108.04	106.29	111.43	105.24	106.84	106.3	107.68	108.31	109.88	104.87	106.54	106.77	109.15	105.42	106.16	105.15	109.11	105.85	100.77	106.29	102.37	104.62	106.38	105.72	108.68	105.5	108.28	105.6	106.18
102.4	104.93	102.53	107.62	101.81	104.69	110.18	103.62	104.83	105.2	106.06	107.17	105.47	106.65	104.17	102.81	102.04	107.73	109.63	103.29	104.92	101.26	103.15	105.44	103.15	109.05	104.9	108.33	107.74	103.45	103.24	103.27	107.27	103.03	106.92	107.19	107.74	102.49	108.09	101.28	102.13	102.45	105.65	107.99	103.96	104.97	104.45	101.99	109.82	105.04
[truncated: 650 more rows]
[truncated: 150 more columns]
