# Supplementary material for: Genetic dissection of main and epistatic effects of QTL based on augmented triple test cross design
Source: PLoS One. 2017 Dec 14;12(12):e0189054. doi: 10.1371/journal.pone.0189054 (PMC5730204; doi:10.1371/journal.pone.0189054)
Supplement: S10 Supporting Information — (ZIP) [file pone.0189054.s010.zip › z6_1800_0.8_10.csv]

107.12	107.39	107.77	109.35	108.76	108.31	108.18	108.92	108.68	107.93	109.08	107.25	106.87	107.82	107.76	107.58	107.56	108.49	109.53	108.18	106.9	107.91	108.79	109.8	107.42	109.39	107.96	107.99	106.31	107.9	107.42	107.39	108.28	108.28	108.38	106.77	108.31	106.48	108.54	108.87	107.72	106.98	106.76	107.49	107.47	106.51	109.52	108.09	107.26	106.63
97.888	98.899	97.055	97.913	98.701	96.481	99.08	97.924	97.19	98.048	97.478	97.269	98.014	97.655	97.875	98.035	97.485	98.98	98.289	96.794	96.371	98.69	98.634	96.44	97.718	96.965	96.956	98.664	96.409	97.695	97.127	98.394	97.817	97.93	99.81	97.773	98.013	97.996	97.738	97.719	98.197	97.905	98.058	98.176	98.066	98.424	97.939	95.663	99.06	97.57
106.19	106.94	106.46	107.73	104.76	105.64	107.3	106.73	106.71	106.74	108.2	106.65	106.13	105.36	106.35	107.07	106.6	107.08	104.11	105.43	107.29	107.24	105.94	106.34	105.74	104.88	107.87	107.4	104.99	108.09	105.65	105.49	107.73	106.91	105.64	105.82	105.35	106.68	106.85	106.1	106.89	106.81	106.58	106.31	106.92	107.2	107.15	106.48	106.78	108.37
104.87	106.03	104.56	106.5	103.86	106.45	105.92	104.7	106.34	106.18	105.62	104.71	105.46	105.84	105.28	104.74	105.75	106.35	106.24	105.41	106.51	104.87	107.06	105.97	105.65	106.45	105.01	105.78	107.52	106.14	104.55	103.87	103.45	105.33	105.3	106.74	103.56	104.64	104.5	105.36	104.38	105.23	105.96	105.51	105.83	105.38	105.08	104.64	105.94	105.97
108.22	108.98	109.2	108.61	107.08	108.09	105.55	108.66	109.48	108.31	107.86	108.75	108.38	107.66	109.05	108.16	108.56	108.61	108.11	107.52	107.94	108.19	109.77	108.12	108.22	107.65	108.52	109.38	107.82	107.55	109.26	109.43	108.4	108.18	108.41	109.69	107.13	107.27	109.65	107.55	108.07	111.93	108.59	109.6	107.48	107.56	108.74	108.93	107.75	108.03
108.15	110.18	109.11	108.56	109.73	110.01	106.41	109.84	107.97	108.08	109.35	107.7	107.71	109.42	107.71	108.41	108.84	108.59	108.59	110.75	108.9	107.14	108.45	107.25	108.92	110.11	108.17	107.87	108.93	109.86	108.83	108.45	108.29	108.77	108.07	107.84	108.11	108.1	108.66	107.92	110.34	109.08	109.61	109.14	109.17	107.92	108.36	108.76	109.25	107
100.4	98.479	98.611	99.107	98.678	99.693	98.936	98.647	99.765	100.34	99.118	99.167	100.32	99.644	98.423	98.672	97.824	99.399	100.3	100.44	97.73	100.39	98.992	99.872	99.179	98.116	98.869	97.695	98.765	99.132	100.48	99.159	98.308	98.759	98.899	97.062	98.793	98.407	99.115	99.126	98.582	98.511	99.341	99.574	100.64	98.201	97.366	97.688	98.698	99.049
106.76	106.54	106.29	106.5	105.34	106.93	107.46	106.72	106.55	107.18	106.81	108.35	106.99	107.34	107.49	107.14	106.13	106.2	105.44	106.28	106.43	108.03	106.4	105.56	106.5	105.61	107.86	105.57	106.33	105.64	107.4	105.47	105.71	106.65	106.73	105.59	105.49	105.95	106.33	107.53	106.1	107.03	105.58	105.6	106	106.26	105.94	106.1	105.42	108.42
108.28	109.65	108.36	108.08	107.34	107.24	108.64	107.32	107.43	108.18	107.88	106.38	107.94	108.92	108.75	107.54	108.79	108.73	109	109.55	109.56	107	110.54	107.46	107.8	108.24	108.97	108.03	107.48	109.77	108.8	106.53	109.2	109.06	107.81	108.45	107.41	110.12	108.23	108.19	109.44	107.24	107.4	106.15	108.21	108.97	107.94	108.2	108.54	108.61
106.63	106.17	104.65	105.07	105.62	107.01	106.98	106.65	104.68	106.95	106.24	106.18	105.28	105.84	104.02	105.11	104.84	104.18	104.86	105.07	106.2	104.79	106.01	105.7	104.7	105.55	104.93	106.51	105.58	105.88	104.75	105.42	105.23	105.83	105.06	105.87	105.81	105.55	106.2	106.43	104.91	106.17	105.72	105.22	106.11	104.9	104.94	106.33	105.51	104.57
102.26	104.08	102.14	103.95	102.94	100.75	101.34	102.98	103.1	105.23	101.06	103.38	103.9	101.78	100.01	103.19	102.94	102.16	102.01	102.05	102.58	103.92	103.52	102.11	103.31	103.25	102.24	103.47	102.89	102.37	103.55	101.87	103.43	102.39	102.41	102.35	102.96	101.57	103.87	101.82	103.26	102.03	103.2	103.47	102.2	102.65	101.68	101.49	103.58	103.01
105.46	106.03	107.07	105.68	105.68	106.5	106.23	106.06	105.92	108.7	106.38	105.96	107.54	106.68	106.49	105.59	107.22	107.59	107.42	106.55	106.03	107.71	106.62	106.84	106.68	106.46	107.03	105.36	105.96	108	105.96	106.77	106.55	105.86	108.07	106.69	106.11	105.99	105.34	106.45	106.45	107.1	106.85	106.24	106.53	106.07	105.23	105.94	107.93	107.82
102.19	102.22	99.625	101.64	100.51	100.48	100.82	99.905	99.146	100.43	100.45	101.69	100.08	100.75	99.616	101.52	102.09	100.6	101.38	101.39	99.985	102.14	101.78	101.42	101.38	99.606	99.604	100.89	100.84	100.85	99.413	100.34	99.037	100.75	99.823	100.5	99.682	100.46	100.58	100.48	101.89	101.74	101.65	99.259	101.5	99.221	101.31	100.64	99.532	98.857
108.64	106.82	109.36	108.67	107.83	106.93	109.19	108.21	106.93	108.39	107.96	108.63	108.5	107.1	108.83	107.67	107.5	106.79	106.26	108.45	106.76	108.97	106.24	109.29	106.14	106.82	106.87	107.15	106.66	107.94	107.25	110.32	108.98	107.98	108.95	108.28	108.99	107.55	107.69	108.64	108.22	108.54	107.54	108.21	107.8	107.03	107.85	109.02	106.89	106.83
108.45	108.13	107.86	109	107.88	108.52	108.51	108.25	106.74	108.11	109.78	108.02	106.89	108.03	108.42	107.52	108.79	108.07	107.9	109.99	107.4	108.25	108.53	107.92	106.82	109.2	107.44	107.57	107.93	107.74	106.27	108.13	109.33	108.09	106.64	108.62	106.98	107.21	106.89	108.01	108.2	107.56	108.84	107.35	106.73	106.71	108.74	106.99	107.51	108.02
99.543	97.232	99.109	97.594	98.327	99.087	97.637	97.209	97.931	97.778	96.884	96.733	97.959	96.151	98.353	97.725	98.022	97.262	98.154	98.234	97.777	99.222	97.401	97.979	97.351	98.545	99.087	99.023	98.674	98.285	97.436	99.216	97.98	97.985	98.521	99.311	98.032	98.655	97.279	98.191	97.25	98.439	97.89	97.194	97.284	99.115	96.609	97.643	97.848	98.626
104.64	104.6	106.16	107.56	105.66	105.77	105.04	105.24	105.21	106.37	105.41	107.3	106.22	104.45	106.28	106	104.34	105.15	104.97	104.94	105.21	104.79	105.95	104.71	106.4	106.21	104.89	106.79	105.21	104.53	105.13	107.24	107.78	106.14	105.39	105.1	105.19	105.72	105.49	105.69	106.28	104.91	105.38	105.61	104.66	104.52	104.26	107.32	106.85	105.38
104.81	105.2	106.64	106.31	106.69	105.71	107.06	108.05	108.52	106.97	106.07	106.59	106.08	107.54	105.69	107	106.88	106.37	105.82	106.05	107.56	107.62	107.15	106.1	106.87	107.59	106.93	109.17	105.94	106.81	106.98	106.63	106.32	106.53	105.86	105.1	107.9	106.49	106.49	105.49	106.53	106.79	106.02	106.1	105.07	106.51	105.48	107.02	104.69	105.92
100.17	100.72	98.859	100.71	101.32	100.92	100.86	102.07	100.2	98.068	100.99	101.63	100.4	98.826	101.31	98.931	102.06	99.796	99.746	101.1	100.15	100.98	99.864	99.746	100.47	100.35	100.47	101.1	99.763	103.24	101.86	101.69	100.35	99.569	99.488	100.23	102.25	99.86	100.68	99.888	101.81	101.41	101.76	100.78	100.39	101.14	102.76	99.753	100.29	100.18
99.699	99.276	101.48	100.98	99.827	100.42	102.14	101.18	100.57	101.19	100.39	100.79	101.35	99.095	100.06	99.105	100.6	100.79	100.9	102.29	99.886	101.65	100.58	101.61	101.8	100.65	99.719	102.57	101.07	100.57	102.54	101.24	101.2	100.48	100.9	101.4	100.35	100.81	100.81	100.43	100.8	100.24	101.19	100.86	99.965	102.54	100.95	101.49	101.09	100.93
105.25	106.63	107.04	106.24	107.29	106.04	105.78	105.65	104.57	105.34	105.73	105.83	105.28	104.79	107.3	106.47	106.15	105.5	105.74	105.66	104.88	106.82	106.82	105.35	105.26	105.92	105	105.37	107.27	105	105.55	106.8	106.43	105.16	106.03	105.43	106.2	104.78	107.71	106.51	106.22	104.61	105.46	105.67	104.89	105.96	105.26	104.65	105.26	104.75
109.66	106.74	107.34	107.47	107.61	107.28	108.03	108.17	107.69	107.41	107.66	107.05	105.77	107.54	108.26	109.63	107.62	107.71	107.2	109.18	106.94	107.84	109.4	108.57	108.48	107.47	106.42	109.13	106.96	108.67	107.99	107.77	107.97	108.12	108.23	108.91	106.68	107.91	107.3	108.59	107.8	108.38	108.8	108.38	107.82	109.66	107.94	107.5	108.11	108.63
99.641	100.91	99.178	99.389	99.211	100.27	101.65	100.73	101.27	100.09	99.873	100.1	101.14	99.879	99.037	99.053	100.31	99.551	99.998	100.09	100.46	100.96	99.595	99.944	99.447	100.81	100.09	98.222	100.89	100.08	100.27	100.64	99.04	100.09	100.02	99.783	99.678	100.74	101.29	101.63	100.07	99.256	101.1	100.31	99.387	100.97	98.807	98.537	100.4	99.068
106.16	106.98	106.12	106.75	106.41	106.21	105.11	105.2	104.99	104.73	106.33	104.89	105.12	105.54	105.89	104.61	106.7	105.7	104.71	107.47	105.77	105.39	105.92	106.72	106.65	107.96	106.12	106.42	104.85	105.4	105.22	105.69	106.16	105.37	105.8	105.48	106.78	105.45	104.72	106.14	105.65	104.39	104.84	105.16	107.38	106.44	105.5	105.84	106.28	103.55
108.79	109.12	109.78	109.11	108.05	109.66	108.44	110.06	109.57	109.14	109.19	108.23	106.88	109.25	110.07	108.13	109.2	108.74	107.81	109.29	108.63	109.19	108.58	108.83	107.7	108.8	110.23	107.54	108.29	109.46	109.22	109.06	108.63	107.68	108.67	108.78	108.46	108.98	108.04	108.97	108.28	107.69	109.53	108.46	108.41	107.85	107.67	106.4	110.56	109.16
107.14	107.16	107.08	106.37	107.72	105.95	106.84	105.57	105.34	107.81	106.9	106.7	107.78	107.13	106.53	105.95	106.47	107.82	105.29	107.27	106.13	106.68	107.12	107.35	106.46	106.89	106.79	107.13	104.54	106.72	106.29	105.41	107.45	106.56	108.1	105.16	108.17	107.58	107.23	105.88	106.86	104.15	106.18	107.89	108.12	106.84	108.41	104.59	107.22	105.61
107.62	109.4	108.13	107.72	108.45	108.36	109.77	106.4	109.61	108.13	107.97	107.37	108.06	106.66	107.99	109.27	108.29	109.14	107.72	108.01	106.29	108.65	108.53	109.3	106.86	108.16	106.76	108.88	107.15	107.45	108.32	108.81	107.21	107.16	107.54	109.14	109.14	108.98	107.82	107.54	107.85	107.8	108.27	107.59	107.74	107.1	109.51	108.94	107.71	108.6
105.81	106.67	104.65	105.84	106.05	106.37	105.88	105.96	105.95	105.86	105.86	105.99	106.35	106.69	105.79	106.56	105.39	104.77	105.72	105.86	104.03	107.18	106.69	106.95	107.24	105.47	106.26	103.99	105.61	106.15	105.51	106.19	106.94	105.5	105.61	107.36	105.83	104.59	104.54	105.5	103.95	104.79	106.98	106.21	106.14	105.48	105.69	107.79	106.18	104.55
98.525	97.557	99.243	99.912	97.938	99.543	97.668	96.855	98.296	98.641	97.296	98.484	99.364	99.119	97.886	98.691	99.043	99.213	98.825	97.3	98.723	99.022	98.505	99.013	97.491	97.387	99.361	99.577	99.288	97.021	99.543	100.63	99.969	99.86	98.759	97.972	100.09	99.508	99.477	100.09	99.167	101.32	97.971	97.541	99.035	97.763	100.04	99.83	98.638	99.948
105.56	107.33	108.03	108.28	107.7	107.75	107.71	107.5	107.76	108.94	107.89	109.85	105.52	106.8	107.52	109.43	107.96	107.18	109.11	106.58	109.09	107.22	107.87	107.76	107.65	108.54	107.75	107.39	107.34	107.54	109.1	106.82	108.29	107.7	107.71	109.47	107.1	108.56	108.04	108.1	106.98	106.12	106.02	107.24	107.89	106.95	107.44	106.82	107.42	108.09
106.26	104.5	104.04	106.08	104.73	105.17	104.61	105.05	107.08	106.99	106.18	104.42	105.54	105.68	107.73	105.86	105.13	106.22	104.39	105.21	104.02	105.45	107.31	105.73	105.59	106.46	105.38	105.37	105.4	105.33	106.26	106.38	105.29	106.55	106.01	105.68	106.47	106.76	105.97	104.47	105.56	105.99	106.16	103.99	105.84	106.61	104.58	104.96	104.34	106.77
106.11	106.43	105.85	105.35	105.82	108.07	106	107.17	106.18	106.3	107.47	107.06	104.5	106.43	106.26	105.67	105.89	106.77	105.91	106.61	106.58	106.03	107.12	106.18	105.06	106.64	104.98	106.62	105.92	106.37	108.14	106.25	106.77	107.25	106.15	106.26	105.84	106.58	106.82	105.94	105.91	106.83	105.89	106.43	106.6	106.01	106.24	105.36	106.22	107.54
108.73	109.05	108	108.11	107.96	108.1	108.16	108.27	108.18	108.13	107.74	108.1	109.09	108.21	107.93	107.97	107.39	109.23	109.29	108.37	107.27	109.43	109.22	107.53	108.42	106.69	108.9	107.52	108.91	110.14	107.61	108.27	107.94	107.71	108.9	107.32	109.41	108.55	108.73	108.09	108.03	107.92	107.55	109.08	108.93	109.45	107.62	108.15	107.24	107.86
98.379	96.921	97.259	98.466	99.469	98.36	98.725	99.008	98.69	98.799	98.894	97.469	97.809	98.447	99.752	98.724	97.267	98.512	98.059	98.661	98.794	98.415	97.915	98.329	98.463	98.274	98.561	97.118	99.678	97.784	98.517	98.372	98.166	97.971	97.802	99.45	99.31	98.809	98.735	97.61	97.15	98.995	98.333	98.694	98.304	98.913	97.155	97.887	96.124	98.709
109.45	108.68	106.93	106.62	109.35	109.05	109.3	108.67	108.92	108.93	107.6	108.56	110.08	109.2	109.66	108.29	109.21	109.66	108.92	107.76	107.99	108.09	108.76	108.62	107.94	110.43	108.94	106.94	109.53	109.02	108.35	107.64	108.38	107.8	107.61	108.35	107.18	109.71	109.02	107.43	107.62	109.14	108.19	107.9	107.91	106.94	108.6	108.86	106.76	109.18
105.85	105.84	104.92	104.21	104.49	105.63	105.81	103.63	105.48	106.53	104.8	105.87	104.1	106.33	107.08	104.6	105.53	104.6	105.13	106.82	107.4	106.58	107.1	106.1	105.49	105.09	105.35	105.57	104.01	106.63	105.19	105.88	105.15	105.14	105.38	107.84	106.17	104.91	105.51	106.51	105.73	103.5	104.74	104.46	105.99	105.23	106.23	104.43	105.87	106.13
105.13	105.71	105.45	106.4	105.29	105.41	106.06	104.76	106.8	103.91	105.15	104.9	106.3	107.77	106.14	105.24	104.73	104.89	105.4	105.47	104.98	107.78	107.05	104.31	106.28	106.9	105.22	106.11	105.61	107.3	105.81	105.85	105.52	107.46	105.52	105.56	105.72	104.85	106.42	104.37	105.42	105.67	105.82	106.84	105.33	105.64	107.41	104.34	105.76	107
105.01	106.23	105.27	105.82	104.5	105.04	106.88	106.72	106.33	107.54	106.5	107.27	104.68	105.85	106.23	106.62	106.27	107.09	105.92	106.89	105.05	105.63	105.68	106.31	107.07	105.17	107.16	106.28	106.4	105.24	106.67	105.53	107.53	108.09	107.98	107.51	106.67	107.41	105.88	106.38	106.42	106.17	106.94	107.18	105.55	107.52	106.69	105.56	106.12	106.68
108.15	108.1	108.84	108.93	108.02	107.5	107.95	108.91	107.28	107.46	106.97	106.71	106.15	107.38	107.28	106.05	106.31	108.18	108.07	108.66	107.28	107.59	107.14	107.38	108.39	105.95	109.24	106.23	107.23	107.27	107.02	106.49	107.4	106.55	107.32	108.08	107.67	106.23	108.58	107.47	107.79	108.92	108.52	107.75	106.62	107.99	106.95	107.24	107.25	108.9
107.67	110.38	107.78	107.73	107.83	108.3	106.75	108.67	107.19	105.91	109.19	108.32	108.84	108.2	108.5	108.71	109.81	108.01	108.3	107.84	108.3	109.91	106.2	107.73	106.56	107.55	110.18	107.9	108.89	107.16	106.99	107.56	108.94	107.87	108.86	108.71	109.18	107.66	109.95	108.7	108.65	110.77	109.46	108.65	107.37	108.73	108.97	109.93	108.25	108.85
99.531	100.13	101.13	100.75	101.03	101.27	98.991	100.68	102.17	101.7	99.651	101.45	100.03	100.56	100.03	100.5	101.53	101.59	100.36	101.17	100.08	99.76	101.55	100.12	100.03	102.22	100.72	100.56	100.81	100.42	99.274	99.726	100.5	100.38	99.343	102.45	100.91	99.107	99.632	100.76	101.74	100.08	100.24	100.81	100.25	100.01	100.77	98.981	101.01	101.42
100.85	99.997	100.1	100.9	100.38	99.941	99.394	101.42	101.33	100.03	100.81	101.29	100.39	101.62	101.1	99.191	99.291	100.5	101.44	101.16	99.254	100.91	99.708	100.47	101.54	99.098	101.2	99.795	100.01	101.6	101.32	101.72	102.3	99.963	99.983	100.93	99.248	100.27	100.28	101.09	101.03	100.83	100.06	101.45	101.78	101.18	99.176	101.15	100.94	101.22
106.88	106.85	107.94	107.98	105.98	105.35	106.53	107.27	107.54	107.64	106.33	107.5	106.39	107.49	106.29	107.44	106.21	106.4	105.99	105.79	107.95	105.5	105.77	106.42	106.86	106.38	107.91	107.89	106.97	106.05	106.67	106.43	106.42	108.15	106.81	106.61	107.08	106.91	107.5	105.42	106.3	105.6	106	107.49	106.98	107.39	108.74	106.5	106.07	104.92
105.48	106.54	104.17	107.37	106.66	105.4	106.07	107.9	106.83	106.4	106	104.97	105.04	106.3	105.67	103.45	104.66	103.5	104.68	105.18	106.89	104.68	103.95	106.81	105.57	103.54	104.21	105.56	105.92	105.8	104.02	104.86	105.12	105.23	105.85	104.37	105.01	105.5	104.93	103.99	105.39	106.77	104.07	105.34	105.94	104.4	105.25	106.45	106.35	105.77
98.588	99.286	99.583	98.908	99.649	99.153	100.16	101	99.36	98.5	99.318	98.66	97.912	101.6	99.917	97.506	99.493	98.536	99.994	99.607	99.188	99.803	96.978	99.29	99.074	99.923	99.245	98.855	99.156	98.508	99.386	97.458	97.945	98.475	99.022	98.149	97.417	98.184	100.13	98.586	101.06	98.046	97.838	98.185	99.544	98.023	98.317	99.727	98.525	99.125
106.97	108.06	107.03	107.51	107.05	107.73	108.29	108.21	108.08	107.62	108.8	108.12	109.06	108.86	107.05	109.26	108.22	108.26	108.87	109.56	109.69	107.09	106.45	108.47	109.15	107.62	108.96	106.66	109.57	106.8	108.07	108.34	109.09	108.16	107.59	108.56	109.12	108.14	107.6	107.77	108.64	108.51	108.31	107.4	107.04	107.52	108.46	108.97	107.22	108.38
106.15	106.85	105.34	105.76	106.19	104.67	106.34	105.13	107.27	106.7	105.14	105	106.1	105.88	105.71	105.77	106.57	106.79	104.24	105.61	107.95	106.81	104.53	105.51	106.3	105.46	105.39	106.17	105.79	106.24	104.25	105.16	105.58	106.11	104.75	104.45	106.44	105.83	105.36	106.08	104.48	107.31	108.07	105.37	104.49	107.49	104.87	107.09	105.47	106.23
108.09	105.69	107.76	107.62	107.64	107.83	106.27	108.78	107.12	107.55	106.84	108.16	106.79	108.1	107.27	108.68	106.93	107.97	106.73	107.86	106.77	107.15	108	107.92	108.94	106.44	107.63	107.56	107.56	107.69	107.74	107.4	106.66	107.89	107.46	107.47	107.98	106.75	106.81	108.3	107.83	107.07	107.32	107.81	107.21	108.53	108	107.69	109.06	107.76
105.5	105.15	104.81	105.51	105.1	106.17	106.18	106.1	107.62	105.43	105.29	106.15	106.32	107.56	105.81	104.25	104.84	107.07	105.86	105.7	107.25	105.02	105.35	106.74	106.62	105.16	105.49	105.33	106.76	106.25	106.32	105.58	106.48	105.93	105.24	105.01	105.89	106.46	106.64	106.65	105.05	105.35	106.99	106.08	105.3	105.06	106.02	105.55	104.98	105.66
105.19	107.44	109.11	108.52	108.49	108.51	107.72	106.86	108.03	108.28	108.03	108.63	108.22	108.25	106.67	107.66	107.99	106.75	108.03	106.55	106.74	107.21	108.32	109.03	106.82	107.06	107.51	108.05	107.22	108.47	106.08	107.28	107.13	106.45	108.47	107.1	106.66	107.15	107.4	109.31	107.31	108.38	106.64	108.13	109.38	109.14	107.29	107.4	109.26	108.52
107.89	108.08	107.52	106.86	106.43	106.53	107.82	108.24	107.27	108.71	109.11	108.45	108.56	109.31	106.88	106.94	107.21	107.98	108.14	108.23	107.04	107.78	108.48	108.6	108.07	108.41	107.68	108.07	106.85	109.27	108.02	108.69	107.99	106.82	107.71	108.62	108.16	107.89	107.91	107.32	108.06	105.81	108.03	107.19	108.1	106.97	107.49	109.46	107.48	105.73
109.36	108.42	107.62	108.04	107.56	110.71	108.96	108.43	108.47	106.83	108.54	108.26	110.79	108.44	108.27	108.48	108.84	108.78	109.56	108.2	107.28	110.02	107.48	108.23	108.13	107.31	109.14	108.56	108.8	109.29	108.57	109.47	109.68	108.63	108.59	108.35	107.68	108.67	108	108.87	108.28	108.6	108.18	109.19	108	109.5	107.06	109.01	108.64	109.5
100.07	102.82	102.37	99.415	99.952	100.4	98.892	100.57	100.44	100.82	100.61	100.93	100.47	101.94	100.37	99.318	100.7	101.53	99.588	100.38	99.583	100.66	101.42	101.79	101.65	99.783	100.15	100.57	101.49	101.27	101.56	100.39	100.98	100.76	99.803	99.78	101.39	99.321	100.1	100.66	98.687	101.38	100.8	101.25	100.58	100.49	101.2	100.63	100.36	101.41
96.899	99.511	98.669	98.803	97.231	97.926	97.183	98.46	97.205	97.535	99.104	97.769	98.352	97.549	97.503	98.582	98.211	98.316	97.671	97.378	98.76	97.529	96.582	98.848	97.923	98.504	97.813	98.131	96.951	99.296	97.719	97.261	97.231	97.971	97.491	98.703	99.459	96.925	99.171	95.722	98.723	100.12	97.685	97.061	97.907	96.907	98.233	98.003	98.809	97.989
105.03	105.64	106.01	105.6	105.74	106.86	106.27	104.78	104.27	105.17	105.51	104.91	107.58	104.6	105.71	105.8	105.35	105.51	104.49	105.96	105.44	104.48	104.51	104.92	106.49	105.25	105.95	105.95	106.61	105.86	105.44	105.19	105.24	105.13	104.65	105.2	104.12	106.53	104.15	106.6	105.85	106.27	105.87	105.43	106.63	106.48	106.09	104.83	105.52	105.52
108.43	110.23	111.8	109.94	110.1	108.68	111.18	109.51	111.7	111.75	110.79	109.86	110.09	110.56	110.13	111.09	110.74	111.57	108.87	110.74	110.51	110.45	110.02	110.2	111.08	110.08	111.89	110.64	110.74	109.46	110.8	111.69	110.54	111.09	111.22	109.06	108.97	110.87	110.5	109.36	112.07	110.73	111.9	108.23	109.67	110.36	111.02	110.95	110.4	111.31
98.276	97.63	96.894	97.679	96.857	96.318	96.607	97.961	98.518	97.801	99.44	95.85	97.058	97.455	98.551	97.391	98.111	99.107	96.682	98.263	96.948	98.206	99.705	97.809	97.513	98.267	98.364	98.379	98.144	96.962	97.412	98.914	99.065	97.7	98.246	99.549	98.305	98.817	99.185	96.678	98.394	98.702	100.5	96.206	99.322	99.254	99.012	99.056	96.335	97.942
106.92	107.63	106.76	105.16	106.61	107.29	105.76	106.47	106.74	106.85	105.72	107.19	106.82	107.17	106.15	105.74	106.83	107.94	106.01	106.39	107.24	107.95	106.41	106.14	106.47	107.96	106.54	105.87	107.24	105.39	105.51	109.14	107.76	107.86	106.05	105.85	107.46	105.89	106.12	104.79	104.54	106.15	107	105.73	107.8	107.39	105.16	105.97	108.66	106.63
106.22	105.81	106.77	106.97	106.61	107.55	107.16	106.33	105.95	107.81	105.93	105.49	105.31	105.63	105.94	105.64	105.69	106.67	107.31	106.91	106.94	106.5	106.94	105.67	106.24	106.51	106.89	106.43	107.54	105.91	108.52	107.73	105.77	106.28	105.32	106.58	106.77	105.27	107.67	107.11	106.86	106.98	107.24	107.11	107.29	106.96	105.93	105.28	106.42	105.88
98.548	97.215	98.065	99.793	97.987	96.849	96.662	97.859	97.691	97.892	98.623	98.225	97.881	96.451	98.571	99.092	97.519	98.369	98	97.697	97.844	99.104	97.733	97.987	96.496	98.44	98.712	96.909	95.846	96.847	98.524	96.903	98.02	99.142	97.969	98.371	98.387	98.139	98.367	99.077	98.705	99.09	97.763	97.673	98.777	95.811	97.219	100.15	98.058	98.748
100.17	101.2	100.64	100.58	99.808	100.56	100.48	100.64	101.29	100.52	100.69	100.2	100.78	100.97	99.302	101.29	98.265	99.707	99.635	100.07	100.75	100.17	98.827	99.342	99.102	100.98	101.08	100.85	102.07	100.87	98.674	101.9	98.865	99.912	99.149	100.5	100.84	100.58	100.95	100.67	99.216	99.576	98.769	101.77	100.53	100.42	99.023	100.4	102.41	98.015
106.45	106.56	106.23	106.97	107.43	105.94	107.64	106.95	107.74	106.46	106.15	106.62	104.57	106.22	105.55	107.29	107.48	105.7	105.78	106.65	106.44	106.21	107.68	105.79	107.19	106.5	106.64	107.29	108.15	106.72	107.18	105.44	106.82	108	107.56	107.3	104.91	106.05	106.48	106.43	106.76	106.01	106.65	106.07	108.03	105.26	105.63	107.93	107.74	104.84
109.02	106.78	107.98	108.29	107.42	107.07	109.35	108.63	108.14	107.19	108.15	107.4	107.58	108.1	107.12	107.88	107.65	107.79	108.41	106.91	108.11	107.56	107.97	107.33	107.62	108.44	108.91	108.47	107.93	107.67	107.43	107.98	106.87	107.97	106.26	106.33	107.22	108.9	106.41	107.56	106.48	106.72	108.35	106.4	107.05	109.09	106.33	106.62	108.76	108.21
98.732	97.3	98.467	98.782	99.209	99.413	99.485	97.726	100.03	97.67	99.706	97.493	98.566	99.719	98.358	98.957	96.751	96.212	98.228	97.758	98.661	98.572	96.394	99.746	97.598	97.922	97.662	98.586	100.09	98.552	98.485	97.745	98.614	98.503	97.139	97.284	95.936	97.353	96.202	97.426	98.929	98.338	97.677	97.863	97.422	98.912	98.983	95.952	96.955	98.064
104.85	106.24	105.96	106.1	106.73	107.21	105.38	105.4	105.5	106.16	106.52	104.91	105.36	104.65	106.22	105.68	105.92	105.82	106.52	105.25	105.43	106.01	106.09	105.16	104.21	106.45	104.97	106.27	107.8	104.82	105.37	105.05	105.55	107.25	104.75	106.25	105.88	105.77	105.79	105.61	105.54	107.27	104.55	105.94	107.72	105.59	105.17	105.88	104.96	106.09
105.1	105.82	105.74	105.8	105.99	105.1	105.27	106.08	105.66	106.62	105.67	104.77	104.61	107.14	107.36	107.13	106.72	105.45	105.05	104.92	105.49	106.19	105.73	103.8	105.99	104.77	105.66	105.67	105.34	105.43	105.46	105.29	105.73	105.52	104.71	104.1	106.58	105.15	104.78	105.55	105.13	105.34	105.1	104.05	106.98	105.8	106.36	105.51	105.49	106.9
98.632	97.9	98.701	99.737	97.789	99.921	99.002	97.794	97.853	96.395	97.875	98.142	98.564	96.388	97.838	97.636	96.529	98.405	98.57	98.712	97.543	97.627	98.119	97.863	98.578	96.742	97.381	97.863	97.588	97.543	97.066	97.829	97.622	99.077	98.64	97.906	98.44	97.124	99.562	98.358	99.253	99.538	98.114	99.137	96.482	97.513	97.963	96.757	98.511	98.179
107.59	108.21	107.85	108.16	106.62	108.57	107.29	108.76	108.02	109.8	106.77	107.83	106.84	106.73	107.54	107.15	107.81	107.29	106.93	106.66	107.8	107.2	108.51	107.57	107.82	108.04	107.69	108.72	109.57	106.99	108.07	107.9	107.9	106.95	107.16	108.04	108.37	107.57	107.7	106.94	106.72	107.7	107.91	107.58	107.1	106.92	108.46	106.35	107.34	106.42
105.17	106.35	107.53	106.12	107.2	107.74	104.82	107.14	107.13	106.62	106.24	105.59	108.1	107.11	106.76	106.92	107.26	106.61	106.58	106.2	104.52	106.03	106.51	106.71	105.7	106.77	108.14	106.53	104.75	106.15	104.6	104.98	105.54	105.81	105.51	105.89	106.2	105.98	107.06	106.65	106.71	105.94	106.57	107.39	105.79	105.74	106.09	106.46	106.52	105.37
107.22	105.8	106.35	106.41	107.88	106.91	107.6	106.57	106.68	108.05	107.78	107.38	106.72	106	107.5	104.87	107.89	104.9	107.53	104.83	108.06	106.25	104.58	105.45	105.04	108.37	106.94	107.31	105.36	108.64	105.79	107.12	107.36	108.01	106.74	105.96	108.08	106.33	105.81	107.77	106.4	105.19	108.08	106.15	107.19	108.56	106.76	107.94	106.11	105.83
107.5	108.01	107.51	107.37	108.97	108.55	108.98	107.53	109.78	105.45	107.22	107.49	107.02	107.44	108.95	108.27	105.17	107.75	108.87	107.61	108.73	107.71	105.35	108.71	109.14	107.1	106.67	106.69	108.11	107.05	108.4	107.18	108.34	106.6	109.75	109.28	108	106.87	109.29	107.14	107.75	107.34	106.37	108.38	108	106.69	106.65	109.05	107.62	108.11
101.31	100.53	101.6	100.4	100.81	101.52	101.05	100.83	100.09	101.4	100.58	101.97	101.65	101.85	100.12	100.03	99.752	102.72	101.44	102.32	100.91	101.58	99.522	100.01	101.03	101.89	101.17	101.18	101.37	99.81	101.07	101.34	99.26	100.61	100.44	99.91	99.737	99.809	101.9	100.13	100.76	100.68	99.713	99.858	100.08	100.71	102.09	101.08	99.605	101.29
98.722	99.737	98.576	97.748	98.565	99.193	97.279	97.71	97.437	98.509	98.816	97.954	97.049	98.372	97.362	98.377	99.733	99.169	98.705	99.166	98.603	97.832	97.032	98.041	98.386	98.099	98.403	99.102	98.271	98.395	98.757	98.57	97.997	98.291	97.668	97.986	97.053	97.887	98.161	96.564	98.281	99.201	97.571	97.323	97.537	97.615	98.253	97.962	98.048	99.287
107.61	105.34	106.59	107.87	106.06	106.64	106.17	106.92	105.45	107.14	106.28	107.07	105.62	108.26	105.81	106.56	106.06	106.49	106.49	106.06	106.24	105.58	106.93	106.09	105.65	106.83	108.06	105.8	106.64	106.85	105.28	105.22	106.12	106.57	104.32	105.91	106.24	105.58	107.21	106.65	106.88	106.19	104.5	106.04	106.33	106.72	105.43	103.81	104.79	107.3
98.928	97.554	98.993	99.691	98.198	98.833	100.11	98.551	100.13	99.873	98.839	100.56	98.7	98.072	99.94	97.791	98.602	98.282	99.657	99.033	98.845	97.518	100.07	98.8	98.388	98.624	99.287	98.548	99.515	98.716	97.383	99.555	98.419	99.793	98.069	97.073	99.276	98.64	99.527	99.201	99.095	99.209	98.751	98.791	100.75	99.082	98.704	98.622	97.505	99.137
109.69	110.47	110.77	111.65	110.56	110.92	108.57	111.08	110.53	111.45	109.12	110.39	111.49	111.31	109.74	110.28	110.73	111.62	110.1	110.84	110.51	111.23	110.07	109.94	109.66	109.16	109.95	111.05	110.4	109.58	109.23	109.85	111.25	110.42	110.22	111.96	109.25	109.59	110.54	109.52	110.23	109.11	108.68	109.18	110	109.7	111.18	110.16	109.96	110.8
108.91	107.71	109.06	109.88	108.55	109.46	107.18	107.35	107.72	110.31	107.04	109	109.12	108.53	107.6	109.56	107.17	108.06	107.87	108.7	107.88	108.09	108.93	107.15	108.81	108.2	108.12	106.35	107.77	108.66	108.25	109.6	111.03	108.23	108.63	107.67	108.23	110.24	109.5	109.61	109.63	109.51	111.36	108.34	108.22	109.11	107.4	109.06	107.64	109.74
109.2	109.28	108.33	108.51	106.96	110.08	106.76	109.78	108.27	107.54	108.22	108.87	107.97	109.54	108.86	108.92	107.67	107.07	108.54	109.1	109.53	106.78	108.26	109.77	110.51	109.99	109.27	108.48	108.77	106.44	107.28	108.11	110.16	109.93	107.25	108.28	107.51	108.63	108.77	108.34	108.03	108.11	108.33	107.79	108.74	107.64	107.29	107.34	108.43	107.1
107.24	109.6	109.34	108.59	109.71	109.04	109.23	108.15	108.95	106.13	109.69	108.64	107.4	108.4	110.79	109.35	108.69	108.59	109.11	108.64	109.08	109.31	108.68	109.07	109.33	108.34	108.83	108.8	109.34	109.45	109.84	108.41	107.7	109.46	110.1	108.93	108.03	108.33	108.35	108.58	108.06	109.24	108.78	108.57	109.57	109.11	108.7	108.89	108.02	108.26
108.1	108.39	108.45	109.92	108.64	108.8	107.09	108.49	110	108.9	108.79	109.12	108.6	107.8	108.39	106.04	108.73	107.95	108.8	108.77	107.99	107.25	108.72	107.14	109.33	108.12	107.95	109.09	109.05	109.16	108.98	108.61	109.3	108.4	107.44	108.73	107.11	107.4	108.12	106.96	109.38	107.02	108.33	109.28	108.76	108.84	109.31	108.81	108.46	108.53
106.96	106.18	107.17	105.18	106.62	106.69	106.55	106.45	105.7	107.55	107.65	106.8	105.22	106.33	107.58	107.08	105.89	107.25	107.16	104.39	107.65	105.17	106.25	105.26	107.17	104.86	105.73	106.98	105.77	105.93	106.69	105.49	106.53	105.88	107.37	105.06	106.94	106.41	106.12	107.53	106.87	105.84	105.53	106.64	106.52	105.69	105.56	107.09	105.79	106.64
100.86	98.994	100.88	100	100.28	101.1	99.835	102.2	101.86	100.81	99.239	101.77	100.36	100.91	100.48	101.08	101.46	98.581	99.716	102.64	100.76	99.436	100.34	99.775	100.05	99.724	102.48	101.54	101.01	101.5	100.27	99.471	101.11	99.593	99.952	100.73	100.54	99.459	98.947	101.85	101.82	101.12	101.05	99.848	100.13	101.17	102.03	101.49	101.29	101.54
107.19	107.06	107.17	107.56	107.2	107.69	108.61	108.63	107.74	106.73	108.24	106.96	107.67	109.32	108.02	108.44	108.39	107.88	108.83	107.4	108.79	108.33	108.46	107.12	108.77	108	108.36	108.45	107.44	108.62	106.96	108.71	108.07	108.25	108.03	108.52	108.07	107.5	108.1	107.3	107.9	106.58	109.26	108.79	107.89	109.18	108.97	109.06	107.09	107.75
106.8	106.5	105.63	106.18	104.84	106.35	104.53	106.27	105.74	104.21	105.13	103.93	105.78	105.82	106.24	105.17	104.33	106.46	106.69	105.39	106.02	104.96	105.63	106.13	106.3	104.49	106.51	105.97	104.94	106.08	105.2	105.9	104.76	105.61	105.74	106.02	104.28	105.96	106.17	104.71	105.67	107.08	104.29	106.27	105.99	105.14	106.43	104.88	105.34	103.84
108.62	108.14	108.26	108.33	108.05	106.75	109.15	106.8	107.73	108.75	107.63	109.58	108.62	108.34	109.78	107.82	107.45	107.28	109.46	106.35	109.22	106.97	108.79	107.9	107.45	107.23	108.19	109.37	108.61	108.17	106.18	107.7	107.27	107.24	108.79	106.81	107.32	109.29	107.7	108.09	108.48	107.81	107.31	109.07	106.85	108.39	107.42	108.1	108.09	108.21
107.88	109.15	107.17	108.42	108.13	109.46	107.59	108.16	108.44	108.27	106.99	105.85	106.39	107.45	107.74	107.2	107.48	108.03	108.05	108.79	107.46	107.74	107.01	109.97	107.7	109.33	107.56	107.14	107.54	106.72	107.24	107.74	109.06	108.13	109.64	107.12	107.79	109.49	107.63	108.56	108.1	108.86	106.73	106.63	108.52	108.89	106.35	108.24	107.61	107.35
105.75	106.94	105.38	106.16	106.9	106.38	106.98	106.3	106.27	105.38	106.3	106.82	106.62	106.73	106.93	105.19	105.03	105.95	105.22	106.71	106.71	105.69	107.22	107.72	106.31	105.65	107.13	107.73	106.12	104.88	106.63	105.32	106.06	107.11	107.33	105.34	106.73	106.32	106.35	104.88	106.11	105.11	106.84	107.83	106.58	105.34	104.83	105.84	107.44	107.97
108.12	106.6	108.76	107.92	108.09	107.44	107.37	107.13	107.72	107.21	108.16	107.56	108.86	106.86	107.09	108.55	109.15	108.34	107.39	107.62	108.97	107.61	108.19	108.71	108.57	108.08	108.67	109	106.17	108.05	107.24	107.91	107.08	108.01	106.84	106.66	109.28	108.74	107.05	107.26	108.18	107.18	108.39	108.73	108.39	107.83	106.49	106.97	108.11	107.62
110.29	109.86	110.43	111.18	110.27	110.92	112.48	110.24	111.44	109.92	111.02	110.72	110.69	111.13	110.8	109.88	110.67	110.74	109.63	110.98	110.34	111.38	112.68	110.62	110.53	110.75	108.75	112.03	110.4	110.51	110.61	110.65	111.42	110.48	109.94	111.1	109	109.71	110.43	110.58	110.19	112.36	109.94	110.54	110.11	111.42	110.65	109.24	109.29	110.4
100.32	102.73	101.12	101.71	101.16	100.68	100.86	101.24	99.281	100.69	100.36	101.99	101.27	101.44	101	101.95	101.66	101.61	102.12	98.743	102.55	102.97	99.578	102.08	102.51	102.5	100.85	101.27	101.88	100.91	99.466	102.02	101.06	101.82	100.69	100.88	101.74	100.97	100.84	101.12	101.78	101.49	103.43	102.13	99.985	100.43	102.24	101.65	102.26	101.38
99.469	100.36	102.08	99.771	99.144	101.81	100.21	99.837	99.54	100.03	100.08	99.769	102.11	101.43	99.566	99.585	99.563	100.68	99.41	101.53	101.49	101.74	99.776	99.634	100.44	101.19	99.862	100.79	100.97	101.03	99.437	100.27	101.5	100.34	99.182	100.97	100.96	101.61	99.142	99.76	99.43	99.777	100.27	100.54	101.58	99.401	99.578	101.48	101.37	101.14
98.697	98.579	99.039	99.406	99.632	98.495	99.508	99.969	101.06	100.18	98.935	97.833	98.345	97.009	99.399	98.758	99.812	98.321	98.725	99.541	100.26	98.602	99.354	99.012	99.457	99.809	98.905	98.067	99.11	97.942	98.799	98.65	100.28	99.226	99.083	98.902	99.346	98.744	99.254	99.053	98.762	98.355	99.407	100.34	99.077	100.84	97.873	97.872	98.806	100.43
104.94	106.38	106.4	105.55	105.44	105.54	104.73	107.28	105.66	105	106.13	104.4	105.9	106.8	105.86	104.62	105.88	105.96	105.46	106.75	106.13	106.16	105.75	105.3	106.31	107.6	105.59	106.99	104.94	104.59	105.2	106.66	105.85	107.39	105.38	106.04	105.45	105.13	106.8	104.01	106.62	107.67	105.24	106.3	105.11	106.22	106.03	105.09	105.49	104.29
106.8	107.39	106	105.4	105.71	105.79	106.22	107.48	104.66	106.48	105.02	105.1	106.81	106.3	106.55	107.83	106.19	106.82	105.82	106.41	106.18	105.86	107.8	106.64	106.08	106.11	105.73	105.82	106.59	106.64	104.57	107.89	106.67	107.06	105.52	107.82	107.5	107.93	106.98	104.71	105.77	106.88	107.54	107.6	106.74	106.5	105.16	106.51	106.53	107.54
106.5	106.65	106.2	105.76	106.9	106.08	106.9	107.3	106.39	105.75	105.67	107.03	106.67	108.25	107.46	106.68	104.7	106.38	106.95	104.55	106.34	106.52	107.99	105.44	106.43	107.27	107.97	106.67	106.98	106.5	106.64	107.23	106.98	106.51	107.49	105.47	106.78	106.25	106.35	106.77	107.68	107.16	107.12	105.12	106.01	105.79	106.57	106.55	106.98	105.73
107.36	107.99	108.26	109.57	107.63	109.87	107.56	107.58	109.75	107.71	109.77	107.9	107.9	110.12	106.66	108.21	107.16	108.1	107.14	107.6	107.12	107.28	107.69	107.23	109.1	108.46	106.95	107.91	109.23	108.62	108.38	107.81	106.9	107.86	107.24	108.46	107.34	109.45	107.3	110.07	108.25	108.38	109.54	107.7	109.26	108.09	106.45	107.69	108.12	108.45
108.62	107.6	107.72	106.6	106.97	108.18	106.85	107.3	106.27	106.73	106.77	108.9	108.42	107.48	107.35	106.99	106.42	106.66	107.48	106.94	108.39	107.24	107.93	107.89	107.52	106.17	108.19	106.13	108.12	108.74	108.85	108.84	107.59	107.27	109.66	107.43	108.47	107.01	108.6	107.65	105.79	107.03	106.74	105.93	106.83	107.58	108.22	108.49	107.64	107.04
108.78	108.56	108.28	108	107.88	107.39	107.63	108.96	109.25	109.48	109.45	108.37	106.75	108.3	109.19	106.65	107.23	107.93	109.47	107.83	109.58	107.89	107.15	109.94	109.52	107.93	109.4	108.96	108.19	106.23	108.06	105.57	108.89	107.9	107.82	108.64	109.74	108.44	108.42	109.27	108.64	108.03	108.65	108.42	107.79	108.95	106.48	107.21	109.21	107.64
108	108.68	106.99	108.69	109.81	107.73	107.67	107.44	108.27	108.52	108.31	108.79	107.36	109.1	107.96	108.6	107.33	107.13	108.42	108.35	109.84	109.86	107.14	108.33	107.87	107.65	109.37	107.66	107.73	107.57	108.59	107.08	107.83	108.36	107.68	108.24	108.54	108.66	109.13	104.88	108.96	107.5	108.49	108.77	108.48	108.54	108.47	106.78	109.57	109.68
105.98	105.88	106.1	106.3	106.03	105.57	107.69	105.81	104.91	106.69	107.68	105.75	106.38	104.51	105.82	106.03	104.9	106.2	106.75	104.43	106.53	106.16	106.25	105	106.14	105.88	105.62	106.72	103.99	105.9	107.14	104.54	105.11	106.04	106.05	106.65	107.26	105.56	105.49	106.02	105.17	105.52	104.63	106.25	105.14	105.05	105.66	105.13	106.21	105.78
97.168	97.005	97.519	96.834	98.164	97.471	98.026	99.9	97.924	97.004	98.839	98.77	97.978	99.142	98.408	98.9	98.261	98.07	97.835	97.227	97.117	97.806	98.826	97.491	97.772	98.363	98.13	98.791	98.702	98.831	97.561	97.199	98.074	98.261	97.865	97.67	96.03	97.968	96.888	97.54	96.335	98.536	97.541	97.561	97.176	98.31	97.965	98.062	96.664	97.005
98.887	97.985	97.091	97.662	98.55	98.789	98.549	97.57	95.86	98.484	97.819	96.896	99.762	98.674	98.293	97.774	99.274	99.05	98.589	97.701	98.767	98.368	98.06	97.908	98.241	98.587	97.56	97.967	98.405	99.109	98.259	98.282	98.185	98.86	96.916	100.47	99.433	99.596	99.396	98.558	96.68	97.318	97.547	97.525	97.495	99.327	96.492	99.684	97.955	97.396
109.12	109.07	108.71	107.93	109.4	108.36	106.25	108.77	107.44	108.08	109.42	107.36	108.4	107.86	109.01	108.7	106.97	107.99	107.25	108.37	107.5	108.89	107.49	107.12	107.65	109.12	107.88	107.14	107.32	109.25	107.64	108.23	110.16	110.33	107.59	108.24	110.04	108.97	108.09	109.76	108.94	107.31	108.1	107.41	108.41	108.56	107.03	107.61	108.79	107.31
108.59	108.84	106.39	107.86	108.23	110.73	109.75	109.19	108.59	108.7	107.34	107.21	107.76	108.4	109.17	108.43	108.97	109.58	107.5	109.46	108.76	109.5	108.57	110.52	108.25	109.95	107.82	108.72	108.15	109.67	110.55	108.98	110.59	108.99	110.16	108.01	109.18	109.45	108.48	107.18	109.02	107.66	110.79	111.3	108.47	108.14	108.8	110.13	109.33	107.32
105.32	106.17	105.82	106.36	104.51	105.42	105.33	104.86	104.56	105.71	107.13	108.29	105.39	104.73	106.8	105.94	104.33	105.91	106.73	104.03	106.41	103.86	106.17	107.25	105.01	105.21	105.38	105.23	105.77	105.47	104.83	105.46	106.08	105.52	104.24	107.5	107.22	104.58	105.37	104.79	105.63	105.65	105.64	106.53	104.83	107.44	106.19	106.04	104.95	105.07
106.36	106.41	106.73	106.51	106.97	105.25	106.2	107.11	105.89	105.64	106.74	106.1	105.81	107.54	106.34	106.37	105.24	108.25	106.73	106.44	104.6	106.32	106.84	106.33	106.84	105.94	107.01	106.43	106.81	106.12	104.6	105.93	105.45	106.56	105.76	106.24	107.82	104.75	106.72	105.67	107.35	105.69	104.74	106.69	106.47	106.1	106.79	106.6	106.91	105.1
103.66	105.73	106.07	106.98	104.94	104.96	107.67	107.59	105.58	105.72	105.53	105.37	104.71	105.03	106.23	105.59	106.12	104.71	106.18	106.44	106.31	106.04	104.22	105.38	106.74	105.22	105.75	104.94	106.09	104.92	103.65	105.85	105.67	106.76	105.78	105.3	105.3	105.85	104.75	106.49	105.68	105.91	106.28	106.5	104.99	105.1	106.21	104.5	103.36	106.13
105.5	106.35	105.11	104.32	106.28	106.2	105.07	106.96	106.26	104.9	105.63	106.15	107.56	105.17	105.06	106.58	106.06	105.5	105.27	106.96	106.16	104.38	106.51	106.9	105.54	106.05	106.84	105.47	105.34	104.88	106.58	105.12	106.11	107.47	107.33	105.68	106.11	105.16	104.53	105.95	104.24	105.08	105.84	104.88	104	104.4	105.03	105.24	107.37	105.06
98.971	97.534	96.404	97.461	98.776	96.948	98.43	98.335	97.777	99.321	98.771	97.636	98.265	96.859	98.255	96.336	98.99	98.67	97.047	97.242	97.27	97.478	97.261	96.844	96.682	97.799	98.022	98.209	97.367	97.809	98.3	97.748	97.604	96.732	99.078	98.123	98.843	100.69	97.046	97.728	98.84	100.57	97.644	97.982	98.694	97.98	98.076	97.75	98.625	97.366
109.03	107.36	107.61	107.05	107.05	106.97	107.65	109.03	108.52	107.61	107.91	108.81	108.55	107.44	108.47	108.03	107.58	108.1	108.3	107.49	108.75	107.23	107.78	107.06	108.96	108.02	108.36	106.45	108.73	108.52	106.97	107.24	108.75	107.47	108.02	107.26	108.68	106.76	108.7	108.51	108.46	108.2	106.83	108.53	108.87	107.9	108.67	107.63	107.37	107.76
105.79	106.9	106.17	105.76	104.47	104.05	105.36	105.6	106.84	105.3	106.43	103.13	105.24	105.23	106.51	105.61	106.5	104.7	104.61	107.35	104.78	103.48	105.21	106.96	102.71	104.94	104.41	103.8	105.78	106.09	105.99	106.46	106.48	106.76	104.05	104.29	104.79	106.92	104.68	105.05	104.37	105.71	105.63	105.97	104.71	105.98	105.59	105.88	104.5	104.61
108.86	108.19	108	107.85	108.96	109.33	109.97	108.36	110.09	109.54	108.24	108.4	106.56	109.63	109.2	108.82	108.86	108.04	109	108.33	109.72	110.05	108.2	108.35	109.08	108.43	109.42	108.71	109.29	108.93	109.33	109.43	108.47	108.61	108.11	110.35	108.76	108.35	108.6	107.21	109.63	107.91	109.51	108.34	108.12	110.63	109.58	108.91	106.86	110.08
98.965	99.059	99.6	100.33	100.31	100.78	100.3	99.474	98.413	99.094	100.72	102.02	101.69	98.912	101.07	100.65	99.843	99.409	98.953	99.458	99.867	101.08	100.89	99.089	99.414	99.541	100.62	99.784	100.29	100.44	100.2	98.683	101.43	100.76	99.468	101.18	99.06	99.802	100.45	99.114	99.678	101.25	101.19	100.76	98.552	98.978	99.35	98.997	101.76	100.5
105.32	104.75	105.59	105.37	104.79	104.44	106.31	107.8	104.97	106.44	105.86	106.36	103.68	106.6	107.04	105.04	105.08	106.42	105.87	104.56	105.15	105.77	105.45	105.09	104.21	106.25	105.69	106.81	104.41	105.06	106.46	105.05	104.5	105.62	104.22	105.76	104.4	108.25	104.41	105.1	105.99	105.49	106.17	105.59	105.63	106.22	105.13	104.85	103.8	105.18
106.57	106.02	105.84	106.03	104.29	105.43	105.91	105.48	105.29	103.94	107.44	106	105.29	103.62	106.9	103.4	105.72	105.2	105.47	106.85	104.4	105.92	106.21	104.67	103.49	106.08	103.97	104.97	106.97	105.33	107.13	106.36	103.98	104.49	107.37	105.39	105.8	106.01	106.7	105.4	106.2	106.35	105.23	104.84	104.86	106.2	107.01	106.17	105.12	105.51
98.035	97.984	95.867	98.853	98.663	98.292	97.42	98.378	98.234	98.735	98.255	98.574	99.283	96.447	98.419	96.257	97.215	97.392	97.983	98.471	96.284	97.324	97.934	97.134	98.225	96.648	97.438	98.897	100.24	98.358	97.339	98.297	98.33	97.963	97.193	97.1	97.951	97.71	97.529	99.081	98.739	98.545	95.941	100.04	100.95	97.939	98.868	98.993	99.67	98.025
104.72	106.71	105.69	106.91	105.02	107.67	105.84	106.61	104.33	106.79	104.55	105.08	106.68	104.72	105.35	106.95	104.6	105.43	105.85	105.18	106.34	106.11	105.01	105.79	104.05	105.57	104.14	106.42	106.47	105.92	105.99	106.37	105.22	104.75	106.9	104.05	106.86	106.37	104.39	106.34	106.38	106.67	103.99	104.31	106.6	105.57	105.12	107	105.59	105.35
107.03	105.73	106.3	107.82	107.79	105.53	105.62	105.7	106.54	106.22	106.59	106.35	106.27	107.1	107.13	106.13	105.71	106.97	106.25	106.2	106.59	107.24	105.38	107.3	105.87	106.15	107.53	106.84	107.09	106.22	106.78	105.87	105.22	107.07	106.96	106.09	105.73	106.83	107.52	106.6	106.66	106.74	105.81	106.73	106.3	106.82	105.6	106.9	106.01	105.88
105.22	105.83	104.27	105.73	105.93	106.97	105.52	105.14	106.15	106.93	104.38	104.74	105.29	105.78	106.09	105.8	105.34	106.36	107.55	105.35	105.95	107.21	106.79	106.18	105.66	107.59	106.43	105.5	105.44	104.86	103.67	103.69	104.27	105.15	107.25	106.65	105.52	105.91	107.12	105.31	105.06	107.31	104.67	106.25	104.58	105.64	106.79	105.84	105.54	104.52
97.881	98.951	100.19	98.1	97.653	97.916	98.687	97.698	99.686	98.732	99.314	100.05	99.555	98.284	97.849	97.247	98.575	99.571	96.033	99.014	98.705	98.128	98.49	96.715	97.359	99.312	97.428	98.964	97.638	97.33	99.354	98.263	101.06	98.383	98.288	99.502	97.281	97.973	98.256	98.061	98.266	97.714	98.44	97.439	98.199	97.747	96.928	98.359	97.937	98.281
106.5	105.88	106.34	104.61	106.15	105.02	106.72	106.74	105.6	104.78	105.56	105.17	106.44	103.29	105.74	105.91	105.41	104.68	105.41	104.3	107.1	105.56	105.41	106	104.46	107.32	104.25	105.38	104.81	105.98	106.71	105.36	105.96	105.01	105.33	105.89	105.63	106.7	106.69	105.71	104.88	106.43	104.37	105.11	104.35	105.37	106.41	106.47	103.92	105.19
99.916	100	100.36	101.07	98.439	100.69	100.14	100.25	101.81	100.79	100.8	100.36	101.49	102.15	100.77	99.973	101.09	102.01	101.3	100.78	101.28	99.489	101.27	101.03	99.923	101.22	101.48	101.08	101.31	101.19	101.83	99.508	101.41	102.28	100.1	99.377	99.053	101.74	100.11	99.509	99.866	101.3	99.122	101.82	101.19	99.292	101.45	99.787	100.29	101.2
104.97	104.31	103.85	106.7	105.65	106.21	105.48	105.5	106.34	105.13	106.04	106.07	106.19	105.82	106.27	105.09	106.94	105.77	106.61	106.22	105.15	104.49	104.67	105.57	105.57	107.31	106.92	105.8	105.63	105.83	105.44	104.72	104.67	105.17	106.51	105.76	105.88	105.24	105.31	105.52	105.09	106.06	103.68	107.48	104.71	105.31	105.85	104.9	103.91	106.23
108.37	108.43	105.54	107.04	109.87	109.49	109.23	107.2	107.42	109.05	107.44	108.78	110.54	108.89	107.87	109.13	107.5	108.3	108.8	109.95	108.34	108.43	108.22	108.2	109.37	108.86	108.4	109.16	109.17	107.94	109.49	108.49	109.5	107.05	108.62	109.54	108.77	110.13	108.48	108.07	108.74	108.36	110.49	108.8	108.83	109.55	108.61	107.97	108.1	109.83
109.42	105.98	107.21	109.3	107.51	107.07	108.7	108	107.03	109.24	109.06	108.69	107.45	107.23	107.19	107.88	107.83	108.45	106.68	107.13	107.66	109.5	107.69	106.4	106.91	106.29	108.72	108.55	109.17	106.87	107.12	108.07	107.2	107	107.27	106.63	106.25	107.55	107.44	108.23	107.97	108.68	109.17	107.9	108.38	106.63	109.27	108.57	107.98	108.75
106.33	106.24	105.98	106.04	106.26	104.03	105.48	106.37	105.99	107.1	106.01	105.44	107.02	105.22	106.37	105.3	105.03	103.63	106.07	107.01	105.64	106.15	106.18	105.63	107.09	105.73	106.63	107.06	106.1	105.21	107.02	108.21	105.14	105.19	106.98	105.85	105.92	104.9	106.06	104.58	105.76	106.73	105.34	106.81	105.64	105.13	105.41	105.64	106.5	106.36
98.016	99.185	99.147	96.841	97.65	98.152	98.417	96.893	97.114	98.149	98.699	98.699	98.186	98.202	97.916	98.391	100.49	98.058	98.944	100.18	99.428	97.389	99.015	99.004	97.319	97.015	98.423	98.225	97.533	96.568	98.331	98.854	97.472	96.927	98.025	99.369	99.93	97.841	97.137	98.084	99.837	97.655	99.546	97.397	97.795	98.655	96.993	98.586	98.429	98.704
107.76	107.5	107.96	107.46	107.07	109.67	106.34	106.97	109.07	108.43	107.49	106	107.98	110.27	109.85	107.38	108.49	107.77	109.76	108.11	106.35	106.85	108.28	107.27	108.72	107.88	109.17	106.61	107.64	109.83	109.39	108.81	107.34	108.23	106.74	106.28	107.85	106.71	107.67	109.06	108.38	107.2	107.34	108.87	108.87	106.39	108.08	107.37	108.84	108.59
104.44	105.37	106.39	105.88	104.29	105.23	106.44	105.83	105.58	105.53	105.66	106.92	106.19	105	106.52	106.33	105.2	105.42	106.18	106.45	105.2	105.42	105.46	105.83	104.31	106.51	104.31	104.98	104.46	105.48	105.33	106.42	106.61	106.23	104.99	105.08	103.63	105.77	106.67	106.2	104.72	106.67	105.33	105.14	105.99	105.63	105.39	104.9	104.45	104.08
104.73	106.7	106.8	106.41	107.07	106.71	105.74	107.24	106.56	105.98	107.43	106.49	107.2	106.01	105.53	104.37	106.25	106.38	106.11	107.19	106.04	105.58	105.29	104.93	107.55	106.41	106.54	106.58	105.78	108.27	106.48	106.57	106.8	106.8	106.34	105.29	107.97	105.96	104.86	106.4	107.22	106.83	104.99	106.35	105.9	105.39	107.63	105.49	107.27	105.56
108.11	109.23	109.07	108.25	109.19	109.46	108.58	107.18	107.77	106.61	108.13	107.68	108.13	107.37	108.29	107.44	108.24	108.69	108.62	106.91	107.93	108.62	108.85	108.55	107.99	109.1	109.04	110.36	108.54	107.55	107.74	109.55	109.35	107.44	107.98	108.84	107.22	108.01	109.15	107.73	107.28	109.33	108.78	107.38	107.92	107.54	108.07	108.23	109.01	107.71
99.412	101.23	98.977	98.965	100.4	99.738	100.48	99.95	98.718	101.66	100.81	100.38	99.959	99.337	98.01	100.9	100.06	100.57	99.265	100.82	100.16	100.24	99.157	100.67	98.676	98.904	101.12	101	100.43	99.777	98.345	99.627	100.07	98.563	100.59	99.253	99.959	100.17	101.23	100.09	100.7	99.957	100.87	99.337	98.999	101.1	99.97	101.45	100.29	101.37
103.98	104.73	106.18	105.2	105.78	104.28	107.17	104.99	104.21	104.45	105.07	104.27	106.64	106.41	105.02	105.81	104.9	106.25	106.97	104.44	104.88	105.57	105.82	106.1	105.55	105.95	106.02	104	104.89	106.57	105.82	105.04	107.19	105.7	106.12	105.2	105.74	105.27	105.04	105.87	104.75	105.61	106.06	105.29	107.08	105.78	105.39	105.05	106.06	105.26
100.53	100.24	99.516	99.852	101.42	100.39	100.92	100.34	101.35	99.543	100.97	100.76	101.1	100.95	101.3	100.29	101.9	101.28	101.3	100.81	99.129	100.51	101.16	101.06	100.42	101.81	102.13	99.404	101.39	101.56	100.19	100.17	100.79	99.223	98.596	102.28	99.86	101.09	101.15	100.27	100.69	98.82	103.29	101.07	100.58	99.637	101.88	99.876	102.07	101.79
110.4	107.71	107.55	108.35	108.4	108.32	109.63	108.76	110.46	107.49	109.54	106.8	107.11	108.03	109.42	107.27	108.63	107.59	108.88	108.5	108.24	106.44	107.72	107.29	108.24	107.27	108.56	108.17	106.45	108.23	108.4	108.1	108.15	109.12	106.39	108.36	107.74	107.94	108.77	109.76	108.26	108.03	108.8	107.89	107.99	108.07	108.71	109.94	107.97	107.23
106.12	104.16	106.79	105.05	105.91	105.01	105.62	104.96	106.79	105.73	106.36	105.95	105.12	105	104.32	103.6	105.71	108.07	105.94	105.89	106.75	104.15	105.06	105.15	105.7	105.54	105.69	105.54	104.19	106.02	106.25	104.53	105.85	106.45	104.52	104.91	106.19	104.81	104.89	103.95	105.8	106.75	104.61	105.79	106.15	106.03	104.12	106.93	105.64	105.98
109.34	109.86	107.52	107.68	108.1	108.84	107.79	108.49	106.63	108.5	109.2	107.37	108.07	107.89	106.9	107.09	108.32	107.23	106	108.12	107.45	106.22	107.61	109.61	107.09	107.82	108.07	108.81	108.37	107.88	108.59	108.57	107.93	107.4	108.82	108.99	107.58	109.34	107.75	106.19	106.62	107.41	108.69	107.93	107.99	107.54	108.59	107.24	108.41	107.63
106.51	104.47	105.33	106.52	104.95	106.46	105.93	106.63	105.05	104.89	104.46	106.04	105.25	105.18	104.61	106.09	105.67	105.57	106.01	105.08	107.95	105.59	106.87	105.07	105.54	106.99	106.88	105.73	104.94	106.2	106.04	105.25	104.66	106.06	104.82	107.44	105.9	104.52	106.04	106.22	105.65	105.43	105.76	104.69	105.71	105.86	104.7	106.68	104.48	105.21
107.99	109.26	107.91	108.08	108.45	107.37	107.84	107.14	107.42	108.2	107.52	108.48	108.3	109.11	107.79	107.28	109.08	107.83	107.93	107.16	108.06	107.77	107.76	108.67	108.2	107.48	110.02	107.54	109.05	108.32	107.78	108.17	109.44	108.41	108.23	107.36	109.95	107.83	109.4	108.28	108.44	106.68	108.45	105.88	107.71	109.04	107.27	108.17	110.01	107.17
104.55	102.42	104.01	102.83	103.51	102.07	102.53	103.98	102.31	102.9	102.43	102.51	102.86	102.9	103.54	100.78	104.72	102.35	103.31	103.05	102.19	101.75	102.67	103	104.16	103.32	101.52	104.22	102.67	102.83	102.23	102.75	101.98	102.43	102.31	101.27	101.94	102.19	103.71	103.69	104.12	103.38	101.85	103.23	102.81	103.77	102.83	101.16	101.6	101.68
105.7	105.55	104.77	106.98	105.25	107.04	106.82	105.62	107.25	106.42	104.79	105.63	105.39	108.19	107.25	106.91	105.4	105.73	106.1	105.17	104.41	106.97	105.9	104.31	105.55	105.85	108.22	107.21	105.84	107.1	103.66	105.83	104.97	105.83	104.88	106.65	105.27	105.52	104.56	104.92	104.9	104.74	105.44	105.5	105.19	106.28	105.6	106.87	106.36	106.56
106.4	105.91	106.36	106.89	106.21	107.1	107	106.47	104.09	107.51	105.57	106.8	106.77	106.39	106.44	106.6	106.82	106.38	105.72	105.99	106.35	104.89	106.89	106.76	107.97	107.21	106.75	106.81	106.66	107.71	106.93	105.56	106.56	105.59	106.64	106.99	105.49	108.02	105.18	106.85	105.95	106.67	105.8	107.03	107.85	107.22	107.48	105.66	106.8	106.97
97.6	97.61	97.68	98.32	98.144	98.753	98.44	98.877	99.454	98.96	97.783	99.355	97.029	97.663	96.842	99.209	97.877	97.988	98.083	97.905	98.096	99.116	97.567	96.67	98.144	98.572	97.906	96.74	97.558	98.058	98.022	97.457	96.881	98.563	100.01	96.9	97.519	98.651	97.998	98.095	99.442	99.481	95.762	99.379	96.853	97.998	97.301	98.737	97.308	97.479
105.78	106.61	105.84	105.13	106.85	106.39	106.63	106.02	106.97	105.92	105.8	107.36	106.21	106.18	106.7	107.07	106.38	105.15	106.12	104.79	105.87	104.89	105.95	107.77	107.14	106.68	105.8	107.56	105.24	105.59	105.34	104.61	105.87	105.05	106.35	107.51	106.11	105.73	106.01	106.98	107.35	107.06	107.22	107.51	106.61	105.19	105.21	106.66	106.17	106.64
96.676	99.922	98.946	98.64	98.354	98.204	98.069	98.581	97.334	99.13	97.846	98.618	98.542	98.243	99.837	99.914	97.136	98.921	97.404	98.964	99.868	98.626	98.289	97.912	98.693	98.842	98.992	99.722	101.11	99.556	99.618	98.951	97.478	98.112	99.41	97.41	97.687	99.226	99.352	100.09	99.243	99.454	100.52	98.897	97.877	98.617	100.09	99.539	97.796	97.817
97.969	97.443	98.783	98.459	99.696	97.769	99.326	98.646	97.585	98.258	97.744	98.183	97.859	98.999	97.647	98.17	98.125	98.351	99.238	97.74	96.952	97.566	98.826	98.169	97.263	98.077	98.817	97.801	97.503	99.879	98.547	98.827	98.82	98.157	97.345	98.212	96.647	97.722	97.721	96.668	97.006	97.459	99.437	96.761	97.494	97.686	98.346	98.214	98.314	97.194
106.96	108.8	107.97	109.52	110.33	108.46	107.91	107.3	108.13	108.55	108.83	109.05	108.39	108	108.27	107.96	107.82	107.47	108.58	108.19	110.22	110.14	108.93	107.88	108.02	108.11	107.28	108.25	107.84	109.83	107.76	107.35	107.43	107.55	108.06	106.88	109.25	106.61	107.61	108.61	108.88	110.18	107.03	108.17	107.55	109.58	107.76	108.26	108.51	107.91
97.96	97.624	97.473	96.738	97.397	98.637	97.76	97.729	97.685	95.772	97.554	97.514	97.565	97.585	97.365	97.65	97.935	99.152	100.2	99.181	99.007	97.709	97.842	97.135	98.505	99.317	96.768	96.853	97.598	97.114	98.019	97.964	98.214	96.184	98.463	98.666	98.709	98.187	98.583	99.13	100.57	98.403	99.14	96.606	97.524	98.346	99.003	100.21	96.957	97.047
109.44	108.53	107.89	109.17	108.91	109.14	109.63	109.2	108.38	109.46	107.76	109.1	107.84	108.19	107.02	107.11	109.24	109.79	108.38	107.8	107.71	108.98	109.2	108.14	106.88	108.17	109.6	107.94	108.26	106.54	107.5	108.48	107.6	107.65	108.27	107.74	107.54	108.7	108.59	109.74	108.49	105.74	108.07	109.6	108.43	107.22	108.37	107.91	108.92	108.15
109.25	109.72	108.42	109.04	108.43	108.99	107.31	108.86	108.02	109.51	110.94	108.34	109.08	110.28	111	107.11	108.61	109.59	107.05	108.63	109.95	108.36	108.23	107.69	107.68	109.82	110.12	108.13	108.12	109.33	108.74	108.1	108.94	107.67	107.14	107.76	108.36	108.53	108.02	109.71	108.93	109.3	109.93	107.57	107.68	109.29	110.74	108.98	106.82	108.56
105.57	105.46	106.03	106.22	106.07	104.57	105.97	105.22	105.98	105.52	104.49	107.67	105.9	106.23	104.68	105.39	104.61	106.6	106.13	105.26	104.8	106.11	105.54	105.74	104.42	104.57	104.77	106.36	106.42	105.85	104.87	105.36	105.33	105.8	106.56	105.27	106.17	105.1	107.3	105.5	105.97	105.33	104.82	106.35	105.66	106.97	107.11	105.5	104.77	106.34
109.98	109.13	109.55	109.43	110.18	112.18	110.27	111.77	108.6	111.24	111.58	110.53	110.67	110.74	110.19	112.05	110.94	110.34	109.23	110.45	110.95	111	110.63	109.83	111.72	109.24	110.85	108.78	110.51	110.43	109.94	110.51	111.5	108.98	111.22	111.32	110.2	111.05	110.78	109.58	110	109.86	110.29	110.45	110.9	109.06	110.62	110.27	110.25	110.8
109.39	105.62	106.46	109	107.73	108.38	107.7	108.03	108.31	108.27	107.86	109.44	108.98	107.72	109.24	108.18	107.48	107.75	107.39	106.56	108.25	106.66	106.61	106.76	106.42	108.93	107.38	108.3	108.6	107.02	108.64	108.22	108.24	107.29	108.17	108.35	107.51	109.23	108.45	105.91	107.7	106.52	107.75	107.99	106.45	107.44	108.1	107.54	107.47	108.43
110.48	111.75	110.51	108.73	109.72	109.64	110.89	110.15	110.11	111.12	110.33	109.63	110.69	110.95	109.56	110.75	111.48	110.35	108.42	110.08	112.12	111.64	111.07	110.47	110.51	109.43	110.97	109.81	111.66	110.26	109.82	111.63	111.27	111.17	111.3	110.71	109.54	110.38	110.36	110.47	111.01	110.91	109.12	110.84	113.03	110.74	109.98	109.82	109.76	110.76
106.85	107.92	108.52	108.32	107.65	108.22	107.81	107.3	109.35	107.31	108.27	108.66	108.86	107.38	108.4	108.49	107.13	108.5	108.3	108.46	107.99	108.29	108.65	108.28	108.48	109.71	108.96	110.14	109.6	107.67	109.41	108.19	109.69	107.52	109.87	107.65	107.64	109.3	108.36	107.96	109.29	108.66	108.88	108.82	107.75	109.62	109.25	110.36	109.1	109.64
105.79	105.58	106.04	106.16	107.36	106	105.24	105.11	104.46	105.05	106.08	105.87	106.14	106.48	105.46	106.03	105.48	105.31	108.35	107.3	106.43	105	105.47	106.07	106.16	105.64	105.24	104.97	105.51	105.53	107.54	105.83	106.87	105.65	106.24	106.36	105.6	104.49	105.66	106.74	105.53	105.17	106.93	105.55	105.17	105.53	104.4	105.28	106.1	104.93
106.67	105.59	105.56	106.27	107.12	105.85	107.11	104.49	105.55	106.67	107.05	105.97	105.63	105.1	105.83	106.81	106.34	104.97	106.17	105.76	106.48	106.67	105.64	103.94	105.46	105.12	106.26	105.17	104.73	105.4	104.67	105.82	104.01	106.39	105.08	105.4	106.35	104.35	105.68	105.81	106.63	105.03	106.83	105.16	105.15	105.36	105.21	104	105.23	105.75
99.176	101.4	99.98	99.81	99.575	100.58	100.22	99.279	99.119	101.86	100.07	98.967	101.61	100.69	99.675	101.25	101.02	100.7	100.27	98.843	100.45	100.82	100.57	101.1	100.8	99.915	99.884	100.39	99.575	100.34	100.63	100.51	101.34	101.8	101.67	100.13	101.63	100.83	100.52	98.826	99.38	99.407	99.413	99.958	99.437	100.77	100.16	100.02	101.03	101.48
98.952	97.557	97.554	95.946	98.273	98.353	97.927	97.892	97.488	98.399	98.855	97.574	97.286	99.218	98.395	97.915	97.588	98.523	98.502	98.04	98.923	99.261	99.396	99.927	98.813	97.468	97.641	97.769	98.185	97.889	97.959	97.555	97.803	98.742	98.474	98.645	98.459	97.634	98.002	97.536	98.431	98.252	97.373	98.273	97.81	98.962	97.051	97.888	98.334	97.392
108.21	107.93	107.87	108.21	107.64	109.57	108.15	108.19	108.2	108.81	107.24	107.8	107.04	106.9	107.4	107.37	108.13	107.3	107.33	107.81	108.75	108.04	108	108.13	105.78	110.19	107.9	109.05	107.68	108.34	108.93	107.91	107.5	106.08	108.39	107.71	106.52	108.49	106.99	108.12	107.64	106.9	107.62	107.28	108.73	107.78	106.8	106.83	109.02	107.47
105.6	106.42	106.85	107.04	105.64	106.96	105.84	106.68	106.45	104.98	107.12	107.39	107.18	106.85	106.33	107.38	105.61	107	105.86	107.11	106.73	104.57	106.46	105.99	106.59	106.82	105.89	105.23	105.25	106.89	108.07	106.68	106.39	105.49	107.83	106.95	105.58	106.58	106.06	105.77	105.4	105.74	107.98	105.31	105.24	106.67	104.98	104.66	106.24	106.48
107.66	108.74	106.62	106.93	108.65	108.88	109.43	108.28	108.25	107.55	108.85	109.55	106.11	107.74	109.89	108.47	109.18	109.57	107.62	108.78	109.28	109.06	108.73	108.23	109.54	108.36	109.29	108.15	107.64	108.22	108.41	108.26	108.32	107.56	107.45	109.46	109.09	108.19	108.3	109.35	110.08	108.06	108.18	108.83	107.72	108.75	107.72	108.36	110.4	110.43
100.33	100.25	101.55	100.04	99.355	100.74	100.15	100.61	100.05	98.854	99.787	99.47	98.658	100.91	100.34	101.45	100.1	99.887	100.78	98.701	100.96	99.432	99.072	100.44	100.72	98.79	99.735	101.1	100.94	99.19	101.17	98.464	100.2	101.43	99.44	100.21	101.11	99.517	99.275	100.87	99.809	98.42	100.14	99.565	100.37	100.46	101.91	99.275	100.19	99.76
105.76	105.16	107.27	104.99	105.46	104.7	107.41	105.41	104.88	106.2	104.32	106.72	106.44	105.05	105.67	105.93	106	104.22	106.34	105.6	105.43	104.25	105.48	104.56	103.71	107.32	105.67	106.38	105.74	106.1	106.6	104.51	105.57	105.39	107.04	105.27	105.2	103.36	106.3	106.48	107.21	105.39	105.81	103.73	105.52	105.53	105.66	104.15	104.16	105.45
108.08	108.84	107.52	108.2	108.2	107.71	108.2	107.03	106.91	108.46	107.68	107.29	107.68	107.07	109.04	106.59	108.74	109.37	109.8	108.04	108.01	105.92	106.86	108.34	108.54	109.59	107.06	108.29	108.46	107.57	107.88	106.84	108.13	107.42	109.37	108	108.2	108.45	109.34	109.33	108.95	107.38	107.94	107.51	108.05	109.14	108.23	108.24	108.76	108.12
108.6	106.57	107.26	108.44	110.08	109.27	109.35	109.64	107.15	108.92	108.68	109.78	110.33	108.81	109.16	108.43	108.23	108.01	109.56	107.6	108.15	109.47	108.27	108.69	106.44	109.06	108.98	108.56	107.08	107.93	108.85	110.42	109.04	108.32	107	108.35	110.25	108.56	108.85	108.69	108.87	106.8	108.18	108.34	109.9	108.9	108.58	108.86	108.65	109.05
100.29	100.41	100.81	100.3	102.1	99.726	101.54	101.3	98.888	99.774	101.96	100.09	100.18	102.19	102.64	101.05	102.09	99.159	100.52	100.76	99.984	100.87	99.894	101.03	100.1	100.91	100.31	99.926	100.62	100.55	100.19	101.94	100.24	100.04	100.63	100.76	99.76	99.385	100.17	101.65	98.962	101.82	99.77	99.449	102.05	98.733	101.69	98.948	101.73	99.749
105.01	106.07	106.24	106.26	105	105.6	106.9	103.55	104.98	105.52	105.56	105.63	105.62	106.46	104.51	104.86	105.78	106.21	106.66	106	105.76	104.69	105.6	106.31	107.24	104.97	105.09	104.95	105.98	106.16	106.19	105.59	105.57	104.62	104.77	105.57	106.04	105.52	106.76	106.76	105.34	105.44	105.21	104.35	106.32	104.45	106.75	105.68	106.57	106.45
109.77	108.33	108.26	109.18	108.86	109.07	109.6	108.26	108.2	108.38	107.58	107.59	108.79	107.3	109.35	107.92	109.56	107.6	109.85	109.02	107.54	109.15	108.1	107.87	108.03	108.64	109.25	108.28	106.95	109.01	110.34	106.95	107.42	106.79	110.2	107.47	108.3	108.54	107.66	109.49	109.38	109.58	108.08	108.14	107.02	108.87	108.87	108.26	107.07	107.35
105.87	105.03	105.43	105.69	105.56	105.25	104.67	107.92	105.99	104.32	105.47	105.71	105.22	107.21	106.87	105.32	105.63	106.57	106.43	106.75	104.63	105.47	105.43	105.45	105.47	105.61	104.78	105.59	104.73	105.75	103.3	105.56	105.21	104.19	105.37	105.85	105.86	105.4	106.02	105.05	106.19	104.74	105.17	106	105.64	106.17	107.65	105.09	106.68	105.41
107.43	108.44	106.69	104.41	106.39	106.64	108.44	106.42	107.34	106.95	106.13	106.56	106.79	105.07	105.61	106.5	105.92	107.95	108.21	107.65	106.87	107.44	105.7	108.87	107.41	107.45	107.59	107.74	106.05	107.2	109.52	107.56	107.46	106.52	105.79	107.2	106.44	107.11	107.13	106.15	105.62	106.07	105.2	106.04	107.82	106.89	108.31	106.65	107.7	106.81
100.18	99.475	97.472	98.743	97.897	97.374	99.776	97.72	96.58	98.059	98.79	98.185	98.077	97.556	99.051	98.634	97.661	97.937	97.317	99.534	99.037	99.256	98.437	98.985	100.04	98.668	98.971	97.93	98.796	98.013	98.333	97.201	96.61	98.802	98.18	97.907	99.494	98.517	98.219	99.058	97.484	95.931	99.144	98.634	98.568	98.066	98.035	100.53	98.853	98.223
100.1	100.85	101.05	100.33	99.721	100.43	102.97	102.38	102.22	100.93	99.882	101.78	100.15	102.33	101.8	99.763	100.95	100.5	100.87	101.51	100.4	100.14	99.158	100.94	100.09	102.43	99.593	100.92	102.52	100.9	101.24	99.796	100.54	101.48	101.22	100.89	99.452	101.96	102.08	101.7	102.48	100.74	101.92	101.52	99.331	100.41	100.79	101.19	102.58	102.94
110.05	110.98	110.13	110.52	109.88	110.61	109.82	110.61	109.98	110.04	110.69	108.25	109.89	110.05	111.41	112.01	111.34	110.6	110.22	110.25	109.13	109.93	109.59	110.36	111.15	109.78	110.49	109.77	110	109.68	110.41	110.12	109.37	110.44	112.43	110.53	110.77	110.75	110.42	111.54	110.53	111.4	110.85	111.72	110.07	111.47	112.12	110.76	111.2	110.93
108.12	108.89	109.32	109.63	108.41	110.53	107.08	109.57	109.67	109.15	107.82	109.02	108.84	108.79	108.92	108.32	109.18	108.92	109.88	109.41	108.13	108.68	108.28	109.6	107.03	108.54	107.81	107.75	108.04	108.71	108.65	107.79	109.14	108.5	109.26	109.88	108.78	108.61	109.18	108.83	109.86	109.65	107.55	108.19	107.37	108.71	109.38	107.76	107.53	108.27
107.57	104.97	105.13	106.04	105.07	106.57	103.89	104.96	105.06	104.74	106.54	106.21	105.65	104.61	107.1	104.66	106.79	105.25	105.22	105.76	105.47	106.53	106.51	106.26	105.32	105.05	104.76	105.56	106.16	105.43	105.56	105.09	106.26	105.38	105.38	105.04	106.17	106.16	103.63	104.65	105.19	105.39	104.43	103.64	105.81	106.19	104.5	106.69	104.28	105.48
100.87	100.84	100.69	99.117	100.46	100.89	101.6	98.856	100.55	100.43	101.53	100.97	100.08	100.38	101.11	99.142	100.57	100.31	100.47	102.01	98.916	101.45	99.625	100.19	101.24	99.594	100.04	101.03	101.41	100.79	100.64	100.86	100.52	99.884	100.5	102.68	102.13	101.62	99.567	100.83	99.841	100.99	100.33	101.68	101.01	100.24	101.36	100.26	100.97	101.57
99.248	97.356	98.385	101.13	99.939	98.662	98.206	98.53	99.071	97.763	100.27	98.329	98.507	99.021	98.371	98.383	98.5	97.47	100.04	99.217	99.984	99.166	100.38	99.318	96.181	98.549	99.052	100.51	98.123	98.59	97.704	99.376	98.981	97.886	100.2	99.061	100.39	98.027	99.355	97.722	98.66	99.326	98.416	99.054	99.401	98.481	99.358	97.795	98.487	98.842
97.505	99.564	99.255	97.684	96.923	98.084	96.578	97.749	98.74	97.664	98.339	97.097	98.582	96.739	98.13	94.805	97.82	99.255	97.931	98.942	97.568	97.995	99.278	97.42	99.229	98.249	97.176	99.036	97.851	97.447	98.304	97.88	97.582	97.214	96.914	97.471	97.956	97.368	96.59	98.454	98.909	97.71	98.968	97.382	97.291	98.3	99.156	98.801	96.522	97.783
105.75	105.91	106.03	106.07	107.1	105.76	107.31	105.46	104.93	105.12	106.17	106.81	105.74	105.29	104.69	104.1	103.71	106.7	105.12	106.99	106.05	105.99	105.6	105.95	107.19	106.03	107.42	106.2	106.3	105.94	105.56	106.26	106.71	103.72	104.75	106.29	105.29	105.1	104.23	106.13	106.01	104.53	107.3	105.03	105.68	105.02	105.88	105.23	105.37	104.98
106.01	105.98	104.89	104.61	106.8	107.85	105.03	107.13	104.78	105.37	105.11	105.49	105.85	104.79	105.89	105.32	106.25	105.39	104.84	106.24	106.32	107.6	105.36	105.4	106.77	106.23	104.83	105.9	107.11	105.49	104.57	105.51	105.34	105.54	106.04	106.74	106.48	106.66	106.33	105.49	107.22	105.36	106.14	106.79	103.92	106.32	107.35	106.11	106.52	105.14
108.28	108.05	106.97	107.39	107.85	108.86	109.23	108.29	109.07	107.67	107.29	108.19	107.51	107.68	108.36	108.23	107.93	108.38	107.4	108.69	109.21	109	108.7	107.51	108.66	106.58	108	107.61	108.25	108.9	107.19	108.27	107.57	108.43	108.03	107.96	108.34	108.25	108.38	108.33	107.85	108.93	108.94	108.57	107.92	108.49	108.08	109.76	107.16	107.8
106.4	105.65	105.76	105.16	104.43	104.96	104.54	106.56	105.42	106	105.11	105.34	104.83	106.38	105.62	105.84	106.49	102.92	104.23	105.06	106.52	105.47	105.48	105.14	105.07	105.74	105.63	105.57	104.79	108.08	105.13	105.79	105.15	104.78	105.08	105.31	106.05	104.7	104.46	106.58	106.89	105.14	107.47	105.62	106.03	105.65	104.1	106.06	105.15	105.36
104.47	104.4	106.57	106.56	107.25	105.97	105.62	104.85	105.71	106.75	106.12	106.36	104.89	104.64	104.66	106.89	107.29	105.62	106.61	104.84	106.03	103.43	105.21	104.9	106.27	105.36	104.95	105.64	104.29	105.66	106.08	106.56	106.25	104.73	105.13	106.31	107.24	105.44	105.95	106.06	104.77	106.05	105.75	105.64	105.52	104.18	105.68	106.25	105.18	105.19
105.19	106.22	105.09	105.11	105	105.92	104.78	105.33	105.26	105.5	105.42	106.38	106.67	106.02	105.35	105.67	104.76	105.81	105.8	105.4	104.65	107.32	105.3	105.62	106.1	105.25	106.37	105.28	105.3	105.96	105.07	104.37	104.46	104.91	106.77	105.55	106.71	105.32	104.67	105.19	105.66	107.43	104.17	104.48	106.13	106.03	107.21	105.58	106.53	106.53
109.37	109.94	108.05	108.82	108.41	107.53	109.41	108.49	107.22	107.56	107.47	106.54	108.01	108.72	107.01	106.93	107.36	108.4	108.43	108.29	108.64	108.64	108.49	107.86	107.55	108.51	108.55	108.41	109.44	108.34	106.81	107.37	108.14	107.08	109.08	108.24	107.91	108.37	106.85	110.24	106.22	109.23	109.3	107.2	107.51	108.08	107.49	108.09	109.34	108.15
108.43	109.55	108.24	108.12	108.64	106.95	108.42	107.29	108.5	109.51	108.15	108.16	107.75	106.86	109.5	107.39	109.63	106.09	108.87	108.76	108.28	108.97	108.02	107.45	108.03	109.64	108.96	107.75	108.24	108.82	108.5	108.5	108.83	109.08	107.83	110.05	108.51	108.51	109.4	108.07	107.95	109.13	108.84	109.05	107.96	109.18	108.68	108.31	106.68	110.1
104.53	105.23	106.25	105.61	104.5	104.81	103.44	105.5	106.13	106.46	105.13	105.36	106.81	104	106.86	105.33	104.92	105.92	105.5	107.32	105.86	105.6	105.48	106.24	107.88	104.99	105.79	104.99	106	104.84	105.82	105.13	105.3	105.82	106.08	104.9	104.72	105.36	107.17	105.4	105.85	104.21	103.73	105.76	105	106.28	104.13	105.65	105.59	107.11
97.182	96.348	97.189	96.843	97.6	99.368	97.431	97.057	99.69	98.124	97.522	97.719	97.046	99.019	97.227	97.832	97.108	97.905	95.706	97.653	98.53	98.473	98.844	98.746	97.074	98.1	98.342	98.968	96.953	97.797	99.092	95.868	98.117	96.733	98.858	97.64	97.13	99.321	95.996	97.639	98.313	97.859	96.136	98.062	97.975	97.437	98.427	98.316	97.739	97.117
105.49	105.96	105.63	105.57	105.54	106.08	106.89	103.99	104.3	104.08	104.68	104.25	106.04	107.13	106.15	106.06	105.34	107.23	106.13	106.03	105.76	105.1	104.56	105.89	105.41	105.71	104.86	106.05	105.3	104.72	105.11	106.54	105.67	104.91	105.96	105.4	106.1	104.6	106.16	107.01	106.47	105.89	105.16	106.81	104.19	105.88	105	106.16	105.67	106.36
108.32	109.55	109.01	107.44	108.48	109.34	107.44	108.36	109.15	108.31	107.59	108.52	108.92	108.24	109.05	108.57	109.57	108.48	109.38	107.69	107.22	106.91	108.63	109.83	109.25	109.08	110.61	109.78	108.54	109.2	107.57	108.45	109.3	108.03	107.77	107.56	107.26	108.62	109.4	107.92	108.45	109.45	108.19	107.57	108.6	108.23	109.09	109.03	106.81	108.64
108.19	109.66	108.39	109.16	109.83	108.09	108.81	107.9	108.98	110.08	108.71	108.87	109.65	108.31	107.8	107.81	109.66	108.07	108.16	108.93	108.98	107.9	107.55	110.16	107.41	108.86	107.41	106.8	108.09	105.18	109.62	110	108.54	109.06	107.94	108.33	106.91	109.9	108.29	108.07	108.78	109.44	108.42	108.58	108.19	108.89	107.47	108.71	109.71	108.53
104.71	107.6	107.95	105.9	107.03	106.15	107.57	105.04	108.08	105.21	107.47	106.95	106.45	107.21	107.09	106.01	105.69	105.95	105.57	106.78	106.87	106.01	106.11	106.11	106.43	106.08	106.2	105.48	106.87	106.86	107.5	105.8	106.16	105.97	105.96	106.77	104.92	107.47	106.56	107.56	105.14	106.21	106.02	107.4	108.01	106.2	107.16	106.88	106.81	105.69
98.777	98.022	100.09	98.04	99.305	97.684	98.832	100.03	97.664	98.83	98.371	99.088	98.397	98.486	100.58	100.01	99.869	101.1	98.412	98.583	99.46	98.885	99.93	97.942	99.16	100.99	99.881	97.392	99.466	100.82	99.533	98.637	98.692	99.281	97.731	99.917	97.96	98.138	98.817	98.098	98.173	98.19	98.16	97.32	97.962	98.942	99.021	100.19	100.7	98.807
97.349	98.118	98.039	98.077	97.573	97.312	99.109	97.461	96.571	98.733	99.909	98.281	99.87	98.968	98.888	96.764	98.212	97.127	99.328	96.187	99.077	97.874	97.532	98.314	98.407	96.934	98.178	98.906	99.019	98.882	98.918	96.611	97.643	98.368	98.105	99.519	98.082	96.777	98.203	98.798	99.354	96.882	97.172	98.559	98.176	96.608	96.231	99.57	98.733	97.149
107.38	108.8	107.88	108.11	108.95	107.09	108.95	107.5	109.34	109.14	108.67	108.68	108.31	108.54	107.9	109.09	107.94	108.06	109.73	107.36	108	108.68	109.14	107.03	109.22	108.17	108.13	108.96	108.49	108.21	108.22	107.44	108.48	108.05	109.09	108.92	110.49	109.32	108.79	108.01	107.91	106.8	108.05	108.01	109.45	107.91	107.4	106.89	106.89	108.32
99.939	100.21	98.102	97.672	99.16	98.685	99.28	98.989	100.74	97.804	99.102	97.84	99.366	99.427	99.162	97.196	100.73	99.309	97.838	98.753	98.845	99.084	99.442	99.181	101.51	99.552	99.965	97.493	99.214	99.266	97.937	99.77	97.853	98.72	98.967	97.922	98.223	100.94	98.291	97.404	98.151	100.07	98.742	97.502	97.734	97.958	99.732	97.243	99.308	98.375
98.986	99.659	98.27	100.38	99.843	99.6	97.053	99.35	98.597	99.582	99.151	97.744	99.328	97.336	99.206	99.133	98.824	98.648	100.03	100.93	96.612	99.126	98.724	98.87	98.742	98.2	98.86	100.73	99.053	98.956	100.75	99.828	100.13	100.28	99.468	99.384	97.863	98.803	99.359	99.402	97.793	99.877	97.47	98.373	97.703	98.404	98.881	99.181	99.147	98.518
109.01	109.55	109.33	109.1	109.39	108.64	107.81	108.95	107.54	110.17	109.31	108.08	108.04	109	108.83	109.29	110.03	108.36	108.67	110.65	107.93	109.38	109.38	108.69	108.96	108.08	108.07	108.29	107.84	108.73	109.64	109.05	108.43	109.02	108.14	107.31	107.12	109.18	107.74	107.35	108.72	109.46	109.59	108.58	108.83	108.12	108.32	109.33	107.92	109.71
108.03	108.02	109.09	106.77	107.17	108.22	107.26	109.41	108.77	106.24	109.2	108.21	108.56	108.13	108.17	109.96	107.51	108.11	109.75	108.54	108.34	107.02	107.33	107.07	109.33	108.5	108.61	109.36	106.55	109.21	109.11	109.32	107.32	107.58	108.8	109.23	109.92	107.11	108.66	107.56	109.01	109.55	108.86	108.3	105.78	108.98	109.05	106.86	108.38	107.43
107.98	107.94	109.12	107.84	107.45	109.18	106.24	107.37	108	108.5	108.11	107.14	108.45	106.65	108.11	106.61	108.14	109.24	108.19	107.45	107.8	108.69	109.42	107.45	108.15	106.78	110.16	106.88	107.87	106.76	107.54	106.68	107.64	107.05	107.62	107.34	109.37	106.74	106.72	107.17	108.63	107.01	107.28	106.46	106.78	109.39	108.89	107.24	108.28	109.19
104.67	106.11	107.16	104.87	107.09	105.24	106.14	105.78	105.15	105.55	106.13	106.03	102.96	105.8	105.95	105.17	104.87	106.23	105.59	106.46	104.21	106.22	105.55	105.85	105.77	105.81	105.62	104.66	105.29	105.57	106.58	105.87	105.68	106.26	106.97	104.42	104.4	104.09	107.37	106.69	105.07	104.67	105.21	106.2	105.74	104.58	107.78	105.26	104.61	104.95
106.05	105.67	106.93	106.48	107.49	108.25	106.68	105.96	104.82	105.92	105.44	107.14	106.2	105.41	105.88	107.21	105.2	105.91	106.29	104.81	107.14	106.71	105.87	106.5	106.86	104.94	106.54	105.31	108.13	106.33	105.39	107.27	105.44	107.48	104.41	104.53	106.79	107.29	104.85	107.39	107.58	106.05	105.19	106.36	105.61	107.51	106.64	107.02	103.18	106.7
103.91	106.53	104.83	104.31	107.86	105.31	104.28	106.19	105.59	106.98	104.58	105.12	104.89	105.8	106.33	106.29	104.52	106.25	102.64	107.46	104.42	107.42	105.74	105.38	106.34	106.07	104.6	105.58	105.76	105.51	106.95	105.92	105.63	105.14	104.55	107.6	103.99	106.85	104.73	105.35	104.71	105.24	105.3	105.49	105.94	107.46	105.46	105.29	106.57	106.49
108.63	106.41	105.64	105.85	106.89	107.47	106.05	105.88	105.51	105.78	104.26	106.21	104.89	108	105.5	105.53	106.98	107.4	105.99	106.67	106.44	106.83	107.01	107.6	105.05	106.82	105.95	104.93	106.46	106.38	105.14	106.47	106.6	106.65	105.3	105.76	104.27	104.79	107.27	105.2	106.24	107.63	105.46	104.82	107.71	107.03	107.04	106.46	106.37	106.1
109.23	107.3	108.39	108.36	106.51	108.53	107.9	109.45	109.19	108.02	106.96	109.18	108.42	107.84	106.9	107.53	109.24	108.62	107.46	107.84	107.99	108.87	108.31	108.58	107.72	106.64	108.31	107.9	108.28	108.73	108.15	108.03	108.35	108.82	106.74	108	108.54	108	108.07	107.6	107.85	108.63	107.14	107.19	106.95	106.65	108.4	106.97	106.93	106.59
100.4	99.821	100.42	99.238	101.16	100.67	100.38	100.71	100.33	102.18	101.1	100.84	100.79	98.197	100.41	100.4	101.44	101.04	99.398	99.139	99.956	99.336	100.55	100.72	101.85	99.4	99.689	100.2	100.54	99.573	100.37	99.675	100.39	99.917	101.6	100.84	100.87	101.37	100.73	101.47	100.67	100.78	101.45	98.749	101.41	100.55	101.79	99.29	101.09	99.69
106.99	105.19	105.44	105.88	106.39	105.43	106.13	106.02	104.73	105.49	105.45	106.02	106.87	105.32	104.67	104.26	105.94	106.47	105.64	105.66	105.32	106.84	106.17	106.06	106.33	105.34	106.5	105.39	104.56	105.29	105.29	104.69	105.52	105.95	106.3	106.06	105.81	105.15	104.25	107.34	106.41	106.56	105.05	104.54	104.2	104.57	105.11	106.03	107	104.77
109.97	110.04	108.33	108.6	106.61	107.69	107.92	109.29	106.99	108.58	108.84	108.35	107.88	109.18	109.15	109.31	107.98	108.87	109.12	109.51	108.94	108.8	107.8	108.76	107.99	108.62	108.69	108.36	108.69	107.1	108.45	108.14	108.84	107.31	107.93	107.96	108.8	110	108.65	108.32	108.89	109.78	107.63	107.74	108.85	107.86	107	109.27	108.35	107.28
107.97	107.52	108.16	108.77	108.55	109.58	107.24	108.49	106.64	109.85	107.31	107.96	107.06	107.6	107.55	106.72	108.15	107.36	108.32	107.94	109.03	108.15	107.84	107.8	107.35	108.8	109.67	108.71	107.77	107.61	107.82	107.52	107.99	107.13	108.09	107.07	106.82	107.56	107.9	109.45	107.85	107.55	109.4	108.08	108.17	108.85	108.54	107.53	107.55	106.67
106.43	106.15	106.09	106.41	104.45	104.08	105.84	105.89	105.62	105.36	105.29	104.69	106.62	105.74	105.86	106.4	105.44	105.41	106.28	105.51	105.65	107.79	105.44	106.05	106.95	105.24	106.19	104.75	104.28	104.23	105.78	105.51	105.91	106.45	105.06	106.09	105.92	105.77	105.14	106.27	105.41	105.49	106.42	106.02	107.37	105.28	104.86	106.36	106.75	107.69
106.4	106.11	106.37	107.18	106.38	106.21	107.59	105.31	107.96	105.33	105.53	106.3	105.77	107.4	106.98	105.48	106.6	107.45	106.74	106	105.24	106.67	108	107.75	104.09	105.45	107.3	105.07	106.06	105.74	107.69	104.97	105.74	106.39	107.2	106.47	107.6	105.88	105.81	106.33	107.05	104.56	107.62	106.61	105.58	105.15	107.05	106.19	106.36	105.65
97.715	99.258	99.719	98.253	98.883	99.174	98.822	97.074	98.264	98.379	99.733	100.62	100.75	98.364	98.521	98.32	100.65	99.52	100.47	97.91	97.849	97.842	99.404	97.968	96.197	98.894	98.77	99.072	96.508	98.061	99.981	99.25	98.634	99.098	97.965	100.4	99.917	100.28	99.245	99.8	97.768	100.68	97.403	98.551	98.864	100.03	98.98	98.587	98.006	97.866
110.06	107.85	107.8	107.48	107.68	108.72	109.59	109.79	108.47	108.29	108.33	106.62	107.73	109	107.57	109.64	107.59	108.63	110.06	111.32	107.69	109.23	108.52	108.95	109.89	108.01	108.84	108.36	109.09	110.06	107.31	108.75	109.39	107.91	107.74	108.25	108.34	109.2	109.32	107.57	108.7	108.6	108.97	109.11	107.63	108.47	107.97	109.64	109.6	109.17
107.42	106.94	105.96	105.56	105.53	104.72	107.37	106.04	105.44	106.97	106.49	105.59	105.37	107.5	107.12	106.9	106.4	105.48	105.88	104.28	105.88	106.76	106.43	104.92	107.53	107.62	106.99	106.58	104.42	107	106.64	106.48	105.96	106.03	105.41	107.06	106.07	105.93	106.82	107.34	107.71	106.75	105.67	106.21	106.13	106.73	105.79	106.47	105.17	107.02
97.809	100.12	97.713	96.781	97.456	98.852	96.99	98.252	98.241	98.457	97.184	97.356	95.816	98.146	97.658	97.731	98.436	96.667	98.219	96.239	98.123	99.336	98.022	96.381	98.076	98.918	96.97	97.283	98.808	98.78	97.851	98.722	96.925	96.295	97.829	97.846	98.577	97.789	98.12	98.12	97.178	98.155	97.631	98.363	97.28	97.835	98.863	98.461	97.015	99.118
109.29	107.67	108.95	107.97	108.95	108.87	109.07	108.07	108.85	109.26	107.39	109.32	108.29	110.53	108.47	108.06	108.33	107.91	108.63	108.54	108.44	107.96	109.44	107.55	108.86	109.15	108.77	108.93	109.14	109.63	107.84	110.11	108.84	108.9	108.6	109.1	108.28	108.92	108.21	108.69	109.01	107.82	108.44	107.66	108.16	108.07	107.4	108.43	107.95	108.22
105.68	107.12	105.98	105.97	105.74	104.94	107.08	104.89	105.12	105.63	106.32	105.33	107.19	105.81	104.66	105.81	105.79	105.04	104.84	105.93	105.57	106.77	106.07	105.57	104.68	104.23	106.08	105.94	105.67	104.35	106.44	104.36	106.22	106.41	105.99	106.22	105.83	105.79	105.18	104.66	105.64	104.99	105.36	106.18	104.9	105.68	106.51	105.83	106.21	106.93
106.06	105.65	104.99	105.15	105.53	105.46	105.21	105.11	105.77	104.89	104.74	104.87	106.86	105.41	105.81	105.2	106.72	105.55	106.19	105.99	106.41	105.87	105.11	108.59	105.26	106.7	105.1	106.3	105.78	105.12	106.7	105.43	104.72	105.59	105.51	105.03	107.06	104.54	104.98	104.91	105.61	107.39	104.38	104.78	104.65	105.7	105.6	106.18	106.46	104.6
107.32	108.48	107.51	109.28	107.53	108.4	107.92	108.34	108.61	109.63	108.33	108.9	108.5	107.86	109.7	108.11	109.17	108.97	109.08	107.7	108.76	108.64	109.33	107.46	109.22	108.19	109.02	108.64	107.48	106.28	109.95	107.1	108.29	108.05	107.79	108.07	108.76	108.37	108.08	108.99	107.12	108.55	109.18	107	107.09	108.18	109.14	107.64	109.4	108.56
105.74	105.43	106.37	105.45	105.7	107.97	104.69	106.33	105.66	105.43	107.95	107.86	106.65	104.23	104.12	106.57	107.09	106.35	105.38	106.69	106.67	106.96	105.09	104.84	105.86	106.14	106.42	106.18	106.05	107.53	105.53	105.11	105.46	107.31	104.79	105.7	104.67	106.58	106.21	106.54	103.5	105.88	104.52	105.61	104.5	107.1	105.59	107.03	105.59	105.21
104.82	104.99	105.84	104.78	106.13	105.91	105.78	105.5	106.82	105.66	104.71	104.95	105.07	105.56	104.6	107.14	105.62	104.59	105.9	104.93	105.68	105.31	105.78	105.2	105.33	105.87	106.54	104.52	105.01	105.78	107.78	105.18	105.46	105.46	104.96	105.95	105.76	105.66	106.69	104.9	105.35	105.9	107	104.45	104.69	106.09	105.87	106.42	105.61	106.51
104.07	105.18	105.91	107.03	105.91	106.28	105.43	107.42	106.4	105.76	105.33	105.27	105.78	105.54	104.1	106.95	105.17	106.28	105.55	104.92	105.59	104.02	106.78	105.25	105.41	105.6	105.12	105.2	105.35	104.93	105.39	105.12	106.09	106.72	105.66	105.98	107.36	105.9	105.77	107.46	106.38	105.83	104.47	106.76	105.75	105.95	104.53	106.43	107.22	107.45
107.54	106.86	107.42	107.09	108.71	106.68	108.72	107.64	107.46	108.56	107.82	106.44	108.71	108.3	107.26	108.75	107.53	107.44	107.76	106.71	106.77	108.77	107.21	107.71	108.75	106.01	108.59	109.66	108.42	108.17	107.92	107.66	105.97	108.4	109.04	108.74	108.15	106.31	106.82	108.09	107.67	107.32	108.16	109.48	108.17	107.1	107.1	107.81	107.41	107.64
109.04	108.49	107.29	109.44	109.07	107.98	106.76	109.1	106.83	107.24	108.2	107.27	108.6	106.94	108.84	108.17	108.53	107.42	108.06	108.63	107.89	108.51	108.18	109.15	109.8	109.34	109.39	107.72	107.8	109	110.66	108.06	109.14	108.52	106.45	108.51	107	107.96	107.9	108.62	107.06	108.24	108.72	107.67	108.75	109.46	108.16	108.89	110.01	109.03
97.648	97.704	97.041	98.035	98.974	96.343	98.099	96.848	97.082	96.391	98.984	97.841	99.976	97.833	98.086	97.252	97.653	99.095	97.395	98.765	98.357	99.08	97.063	98.974	99.177	98.031	98.53	99.415	96.138	99.107	98.766	97.68	98.73	95.933	98.329	97.828	97.342	97.319	99.3	96.36	98.629	97.288	97.639	96.816	97.589	98.152	97.121	99.758	98.488	96.373
108.51	109.32	108.32	107.71	108.56	108.24	108.67	107.51	110.05	107.42	108.9	108.63	108.86	107.3	107.81	107.11	107.99	108.49	108.64	108.76	107.89	107.94	108.7	109.09	107.81	108.44	108.14	107.76	109.52	108.91	107.65	108.78	106.83	107.89	107.05	108.78	108.11	107.71	107.99	107.15	108.02	109.13	108.22	108.75	109.75	109.22	108.45	108.71	108.95	107.98
106.86	106.37	107	106.42	106.66	104.17	106.02	107.26	106.38	105.83	106.66	104.45	105.98	108.31	105.96	106.32	106.83	107.31	106.52	106.81	105.77	107.45	107.32	106.1	105.41	107.64	105.52	105.6	105.74	106.82	107.17	106.24	105.67	107.08	105.64	106.85	105.95	105.75	106.95	107.95	107.83	106.8	107.47	106.74	107.59	106.56	106.26	106.2	106.69	107.34
108.2	107.6	107.34	108.55	108.45	109.62	107.54	108.33	107.92	106.77	108.88	108.12	107.74	106.49	108.77	108.51	109.11	109.22	108.99	108.91	109.05	109.02	108.74	107.4	109.36	107.61	107.65	107.95	107.48	107.91	106.4	107.97	108.38	108.61	107.53	109.65	106.63	105.74	108.38	109.31	110.59	106.89	108.74	107.51	109.04	108.18	107.79	109.22	108.83	109.13
108.64	108.97	106.98	107.86	108.51	107.45	108.14	107.2	109.01	107.2	107.46	108.74	108.69	110.48	108.4	106.87	107.6	109.61	108.9	107.73	109.2	108.26	108.98	109.46	107.69	107.81	110.56	107.81	109.08	107.92	110.59	108.76	109.2	109.55	109.59	108.71	108.53	109.09	110.12	108.49	109.36	108.39	110.25	109.21	106.99	107.54	109.3	109.39	107.2	108.51
105.59	102.91	106.7	105.71	105.46	105.99	104.41	105.89	105.81	105.49	105.67	107.16	105.08	102.85	106.33	105.39	107.09	107.76	105.3	106.32	105.93	104.88	104.54	106.41	106.13	106.91	106.35	105.04	104.12	105.72	106.26	105.18	106.07	104.92	106.97	104.36	105.65	106.36	106.41	106.57	106.65	105.19	106.64	105.57	105.62	106.16	105.71	105.52	106.83	106.19
105.14	105.31	105.23	106.16	106.87	107.57	105.81	106.69	105.18	104.76	106.97	104.3	106.39	104.2	106.1	104.56	106.5	105.91	105.43	104.72	105.23	104.91	104.91	106.76	106.36	106.49	106.78	105.41	105.38	105.06	105.29	105.9	104.33	105.94	105.04	106.76	105.98	106.32	106.28	105.23	105.15	106.18	106.3	105.55	104.69	104.88	106.17	105.49	104.89	104.92
104.3	105.48	107.11	106.96	105.56	105.57	107.19	105.69	107.54	105.82	106.52	105.08	106.09	104.52	104.99	106.28	106.08	106.78	105.57	103.96	105.47	106.45	105.02	106.06	104.16	106.03	105.32	105.33	105.6	105.27	105.86	105.36	105.39	104.78	106.65	104.94	105.47	104.07	105.65	107.51	105.29	104.5	104.73	106.56	105.55	104.79	105.85	107.71	106.51	104.97
102.23	100.43	100.14	99.259	99.705	100.74	101.5	100.12	101.08	100.06	100.78	101.42	102.07	100.94	101.07	101.29	100.36	100.04	100.29	101.48	101.99	101.04	100.84	100	100.29	100.86	100.1	98.962	100.68	101.38	100.99	99.672	99.628	101.58	101.41	99.624	102.4	100.06	101.06	100.24	100.43	99.405	100.43	99.823	99.307	99.758	98.243	99.713	100.66	99.638
106.32	106.49	106.95	106.5	105.58	105.53	106.69	105.93	106.66	106.04	106.89	104.83	107.79	107.38	104.59	106.3	104.69	105.49	105.37	106.83	105.66	106.14	107.41	105.07	106.61	104.36	106.82	105.49	107.12	103.79	105.47	106.61	106.07	106.11	105.77	106.58	104.62	106	105.88	105.8	105.05	105.47	105.12	105.99	103.26	107.35	105.37	104.79	106.52	104.98
107.28	105.91	106.67	105.53	107.97	103.44	104.98	104.19	104.8	104.82	106.73	105.92	104.21	108.92	105.25	107.7	106.85	107.44	104.94	104.94	104.62	105.84	104.41	104.57	105.21	106.88	106.41	105.6	104.79	104.78	103.89	105.47	104.12	106.05	103.84	106.47	105.63	106.25	104.49	105.85	104.92	105.33	106.64	105.09	105.67	105.97	105.48	105.83	105.28	105.7
105.49	106.4	103.2	108.27	106.88	106.14	107.98	105.07	108.23	105.79	106.94	104.34	105.66	106.77	105.96	106.22	105.32	104.1	105.41	105.84	104	105.92	106.25	105.73	105.65	105.33	105.99	104.78	106.45	105.66	106.32	105.08	106.42	106.12	104.4	105.52	107.05	103.53	105.68	106.68	104.87	104.09	105.24	105.41	106.65	105.53	105.17	106.23	107.55	105.14
105.94	104.99	106.26	105.51	104.83	105.67	106.24	106.25	105.91	106.02	106.19	106.42	105.88	106.14	104.83	104.87	105.91	107.16	105.76	105.91	105.7	105.59	106.09	106.03	105.04	107.46	105.37	106.06	104.47	104.83	105.88	104.96	105.31	106.46	105.89	106.08	105.64	105.94	105.01	103.68	105.55	106.52	104.38	106.33	105.91	105.63	106.14	105.07	106.81	105.57
104.9	105.11	104.04	106.95	106.54	104.96	105.08	105.16	105.77	106.55	104.65	106.93	105.54	105.55	105.49	107.49	105.59	105.1	106.2	106.43	104.25	106.7	106.03	106.85	105.42	105.8	105.73	104.88	104.05	104.29	106.04	105.45	105.65	104.75	105.94	105.01	105.28	105.6	107.16	105.66	105.72	105.41	107.33	104.16	105.96	103.88	105.76	106.6	105.96	107.1
109.71	109.28	107.96	109.44	108.94	108.47	107.86	107.69	107.34	109.52	106.8	107.55	107.96	108.12	107.52	107.98	108.26	107.38	107.41	107.12	107.88	109.09	107.96	109.09	106.38	109.27	108.04	109.33	108.47	108.23	107.12	106.45	109.37	108.34	109.94	107.33	106.89	108.33	108.53	107.56	107.48	109.28	109.34	106.02	107.83	108.59	108.85	108.81	106.75	109.17
107.84	106.37	107.68	106.26	107.21	107.96	107.46	107.86	107.22	108.5	108.77	107.09	109.77	107.58	108.21	109.6	109.51	109.08	109.08	109.58	108.33	107.07	109.36	107.24	108.44	108.49	108.01	109.02	108.31	107.64	106.5	107.17	108.21	109.93	108.1	108.37	107.79	108.88	107.3	108.66	107.91	108.9	107.21	107.92	108.09	109.6	108.7	108.75	109.47	108.94
100.05	98.285	98.643	99.872	97.944	99.212	100.61	99.636	100.71	100.86	100.3	100.67	100.05	99.253	99.453	99.202	99.66	100.3	102.38	98.321	100.95	101.33	101.48	100.37	100.08	100.97	100.35	99.081	99.991	100.89	100.41	100.9	101.6	99.661	101.13	99.76	99.482	98.288	99.845	100.31	99.564	100.76	99.628	100.49	100.65	100.06	101.25	101.32	99.137	98.287
95.892	99.069	97.035	96.974	97.777	97.543	96.82	96.589	99.171	99.811	97.029	95.883	96.881	98.41	98.616	98.621	97.214	100.64	97.777	98.918	96.884	96.614	97.948	97.361	98.495	98.082	98.87	96.71	100.36	99.091	99.869	97.923	97.26	98.82	97.483	97.195	97.244	96.465	99.697	97.649	96.178	98.873	97.475	96.894	98.253	96.797	98.704	98.715	98.935	98.497
104.28	105.7	106.25	105.54	106.27	106.54	102.9	106.72	105.43	107.11	105.42	105.34	105.65	106.25	105.87	104.16	106.37	106.26	104.67	104.2	105.35	105.17	106.54	105.57	106.48	106.77	105.51	105.99	103.7	105.2	104.78	104.59	105.83	105.17	105.34	105.46	105.22	106.39	105.32	106.06	108.1	106	106.66	104.9	104.54	106.39	105.53	104.79	104.81	103.89
99.252	99.509	99.125	99.864	99.43	101.78	100.5	99.896	101.05	100.27	101.41	100.29	102.04	102.32	99.776	98.279	100.39	98.16	100.77	100.81	101.31	98.608	100.44	99.6	99.921	98.697	100.24	100.8	98.851	100.77	101.07	101.65	100.14	101.63	101.19	100.53	100.89	101.54	99.505	99.105	100.92	100.51	101.3	100.47	99.503	100.2	99.949	99.736	100.44	100.41
108.99	110.36	107.94	108.85	108.1	109.56	108.55	107.18	108.36	107.99	108.93	110.04	109.95	110.03	110.03	110.13	108.78	108.02	108.19	110.26	108.06	106.72	107.64	109.33	108.3	108.31	109.65	108.54	110.36	109.09	108.27	108.48	108.46	108.66	109.08	110.3	109.1	110.3	107.69	108.59	108.91	106.74	106.97	108.77	107.99	107.66	108.37	110.08	107.96	107.45
107.16	107.43	107.74	108.06	107.92	107.28	108.4	108.1	109.6	108.49	108.65	106.7	107.58	108.32	105.94	109.11	106.86	108.69	108.95	107.7	106.94	107.68	108.34	109.26	107.51	107.76	109.12	108.11	108.24	107.01	107.35	108.05	107.65	105.98	108.1	107.8	107.55	107.24	106.97	105.87	108.38	108.77	107.24	108.75	107.97	107.76	107.93	107.74	107.6	107.97
98.908	97.968	96.879	97.316	99.819	97.959	96.685	96.728	99.567	98.709	98.398	98.785	100.36	98.523	96.926	98.604	97.558	97.811	97.013	97.86	97.791	98.716	99.956	97.051	97.978	96.676	99.344	98.06	98.461	98.033	98.495	98.684	98.293	99.48	98.793	98.673	98.435	97.867	98.335	98.905	98.443	99.059	98.605	97.423	98.719	96.607	97.494	97.013	98.149	97.253
108.16	109.97	109.75	107.45	108.39	107.8	107.81	107.94	108.59	107.05	108.66	108.94	107.81	106.98	109.81	108.39	107.69	107.7	108.23	108.37	108.68	106.91	107.78	107.52	107.78	109.2	109.26	108.09	108.14	107.82	108.36	108.13	108.52	108.4	109.33	109.19	108.61	108.82	108.33	107.99	107.85	107.45	109.39	107.81	110.86	108.46	109.64	110.3	108.51	107.07
110.23	111.33	111.08	110.05	110.3	109.04	110.47	108.63	111.1	109.51	111.65	111.26	109.83	111.44	110.56	110.71	111.3	110.12	110.31	110.71	109.21	111.59	111.11	110.62	110.34	110.34	110.01	111.1	110.94	108.87	111.28	111.67	108.88	110.65	111.25	109.8	111.3	108.68	111.51	113.02	110.86	109.13	109.71	111.74	111.53	111.61	111.41	110.29	110.81	111.69
106.83	105.04	106.52	107.12	106.83	104.41	103.93	106.12	104.98	106.13	104.91	106.75	106.95	106.53	105.33	104.08	106.85	104.93	105.96	106.13	103.86	104.51	106.16	105.8	106.41	105.58	105.73	105.3	104.93	105.27	105.51	106.4	106.83	104.52	107.63	106.37	107.15	105.03	106.22	106.06	104.85	105.79	105.67	106	106.37	106.99	107.81	105.56	105.66	104.71
105.81	105.27	104.68	105.44	105.52	105.76	105.43	105.17	105.5	105.33	106.16	105.86	105.35	105.79	105.55	103.68	105.61	104.32	106.35	105.16	105.76	106	104.65	107.15	106.73	105.99	106.28	106.08	105.93	106.18	106.25	105.88	105.54	107.2	105.67	105.16	106.15	106.28	104.16	104.25	104.25	105.59	105.58	106.39	104.13	105.03	105.04	104.4	106.07	104.88
106.16	105.54	105.11	105.69	105.27	105.26	105.61	105.38	105.37	107.99	107.89	105.97	105.84	105.19	106.5	105.02	105.15	106.6	105.95	105.55	106.79	104.9	106.78	106.29	105.96	105.66	106.81	107.26	108.94	105.71	107.14	106.99	107.05	105.19	104.9	105.47	105.12	107.33	105.35	106.38	104.68	106.66	105.72	106.34	107.02	106.53	106.51	106	107.19	105.54
97.398	98.521	97.298	98.185	99.026	98.305	96.727	97.587	99.325	98.266	98.57	97.463	99.026	97.629	97.799	97.682	97.097	99.195	96.567	97.013	98.298	96.123	98.568	98.623	96.917	98.998	97.269	99.762	99.067	98.074	97.636	97.374	98.368	97.632	99.67	98.098	99.015	98.32	97.865	97.735	97.847	98.657	97.986	98.776	97.764	97.325	97.345	99.195	98.608	97.818
104.06	104.76	105.68	104.7	105.6	106.07	105.24	104.88	105.13	106.69	105.94	104.91	105.08	105.91	105.08	105.83	105.67	106.41	105.61	106.9	106.16	103.98	105.5	107.42	105.93	104.24	105.57	104.76	106.44	106.48	104.53	106.5	106.57	104.05	106.14	106.37	107.3	106.37	105.72	104.5	104.42	105.77	105.52	106.49	106.25	105.65	105.68	105.94	104.87	106.78
107.64	107.91	109.13	109.16	107.6	108.07	108.54	107.65	108.82	109.16	107.68	108.28	108.01	107.79	109.74	107.75	107.92	108.34	107.03	107.82	108.15	107.9	109.16	109.16	107.86	108.43	107.53	108.38	108.27	108.34	109.68	107.9	108.9	108.1	107.81	109.69	107.13	108.11	108.4	109.36	108.89	106.86	106.8	107.79	107.45	108.46	106.93	107.49	107.6	108.26
101.06	101.1	99.237	100.72	101.26	100.07	102.25	99.351	100.86	99.277	100.69	100.43	101.01	102.02	101.42	100.46	100.98	101.06	100.12	101.3	99.091	101.43	100.66	99.675	99.431	100.03	99.958	101.12	99.405	101.41	101.47	101.51	99.832	99.842	99.128	99.518	100.44	100.08	99.105	100.52	101.12	98.822	101.38	100.73	100.75	101.41	99.788	100.18	101.18	101.75
107.04	109.06	107.53	108.37	109.65	107.37	107.99	108.68	108.47	109.66	107.98	109.72	109.17	107.34	107.99	108.33	107.58	110.01	109.97	108.26	108.62	109.87	110.17	107.13	108.76	108.2	107.7	109.4	108.63	107.39	108.26	109.46	109.82	107.66	108.25	107.62	107.69	107.59	108.37	109.27	109.92	108.4	108.36	107.93	108.53	108.14	109.04	107.51	107.14	108.25
108.62	107.81	107.55	107.33	108.38	106.83	109.28	107.52	108.51	107.33	107.35	106	107.61	107.94	107.52	106.42	107.98	107.12	107.42	109.05	108.28	107.55	107.43	107.63	107.47	106.69	108.65	108.87	109.29	107.53	107.69	108.03	107.81	106.5	107.49	108.42	108.09	108.55	108.08	107.73	107.81	108.27	108.32	107.32	108.04	108.11	109.39	107.25	107.32	107.13
99.059	96.562	98.4	96.18	99.009	97.589	100.46	97.641	100.13	98.299	99.523	98.13	98.143	98.897	98.744	98.082	98.181	98.292	99.089	97.919	98.389	97.515	96.705	99.866	97.128	98.04	98.282	99.735	97.661	97.729	95.372	97.931	99.077	100.08	98.891	98.816	97.822	97.63	98.591	99.373	98.483	98.81	97.544	98.183	97.269	100.04	97.648	97.549	97.77	98.053
106.39	107.17	107.95	108	107.97	105.71	106.97	107.59	107.57	105.91	105.43	105.45	107	106.4	106.16	107.06	105.23	108.61	106.4	106.24	106.15	105.81	106.4	106.03	106.09	107.61	104.59	107.14	105.97	106.42	106.59	106.71	106.48	106.97	107.14	108.53	107.68	106.88	107.3	105.94	107.27	105.51	107.52	105.96	106.33	106	106	106.34	107.33	108.55
107.9	106.64	108.17	108.46	108.04	108.43	105.84	108.46	108.36	106.97	108.91	107.23	108.44	108.41	108.68	107.48	108.37	108.6	107	109.31	106.65	108.47	107.3	108.62	107.97	107.51	108.27	108.38	107.33	107.01	107.23	109.03	109.54	107.94	106.92	107.26	106.18	107.34	107.43	109.27	106.26	108.48	107.95	109.9	107.89	108.27	107.04	108.9	107.74	107.73
98.149	98.024	100.01	98.126	97.704	98.889	99.483	98.016	97.831	97.578	98.709	97.285	98.286	97.475	96.594	99.079	99.292	98.693	98.712	99.091	97.905	96.916	95.502	97.114	96.981	96.085	97.717	97.592	98.677	98.509	97.368	98.553	98.025	97.258	98.596	97.963	97.132	98.068	98.147	98.065	97.685	99.312	98.77	98.116	97.512	96.315	98.573	97.927	97.902	99.16
108.42	109.24	107.84	108.2	108.92	107.01	107.63	108.38	107.47	108.24	108.46	107.41	109.7	108.1	108.46	107.85	108.71	108.25	106.86	107.62	108.65	108.15	107.89	109.6	110.15	108.79	108.15	108.44	108.6	110.56	108.82	108.4	110.1	107.94	108.33	108.89	107.28	108.89	107.25	109.71	108.42	106.62	108.02	109.13	108	109.31	109.85	107.85	108.96	109.58
105.25	106.64	107.03	105.69	105.62	105.77	107.11	106.13	106.79	105.09	105.34	106.66	106.54	106.61	105.12	107.63	105.03	107.78	106.35	105.33	106.66	107.05	106.28	105.15	106.65	105.86	105.32	109.27	106.84	105.76	106.42	105.66	108.07	106.49	105.91	106.2	105.7	106.88	106	106.26	106.07	105.12	106.75	105.23	106.19	106.45	106.21	107.16	106.45	107.09
97.409	99.577	97.702	98.947	101.67	98.327	99.96	98.573	99.287	100.07	99.805	97.777	100.48	97.817	99.513	98.478	98.494	98.657	98.063	99.553	99.474	96.73	99.964	99.434	99.753	99.145	100.05	97.384	96.974	97.978	98.351	100.16	98.145	98.84	99.633	99.098	97.722	97.138	100.7	96.147	97.736	97.106	98.905	97.985	99.321	98.085	97.58	97.231	98.661	97.234
105.71	107.47	106.41	106.06	105.64	106.16	106.22	105.66	106.19	106.9	106.64	107.44	107.98	105.09	107.09	105.63	107.63	106.69	106.07	107.92	106.6	106.81	107.79	105.65	106.04	106.69	107.05	106.84	105.25	106.39	106.92	105.41	105.42	104.2	106.95	107.77	107.28	106.67	106.03	105.96	106.16	106.94	106.14	107.18	106.27	106.97	106.72	105.92	106.96	106.67
100.5	99.972	100.91	101.15	101.48	99.846	102.7	101.64	101.09	101.29	100.81	99.377	101.49	100.22	100.28	100.87	100.54	101.19	100.52	100.95	101.67	100.77	100.15	100.89	101.4	101.74	102.16	101.3	101.26	98.852	101.43	100.48	100.05	100.48	99.475	101.24	100.86	100.62	100.28	102.03	100.81	101	101.92	101.2	99.906	101.13	102.1	100.97	100.71	100.23
106.14	105.7	105.92	106.58	105.2	105.06	105.96	105.15	106.42	105.87	106	104.72	105.75	105.67	106.29	106.24	104.98	106.11	106.78	105.46	106.47	104.93	106	105.04	104.91	103.57	104.29	105.92	106.8	105.35	105.91	106.96	106.01	103.73	106.23	105.79	105.12	105.21	105.35	106.26	105.29	106.1	106.12	106.47	104.04	104.98	106.25	106.2	105.92	104.38
108.31	106.98	107.99	107.66	107.66	109.35	107.43	108.31	105.88	107.97	106.53	108.26	107.13	108.19	107.99	107.31	108.51	106.53	107.32	107.43	108.42	107.51	107.74	107.79	107.09	108.84	108.22	107.99	108.7	107.81	109.12	107.81	107.47	109.14	108.08	108.54	107.76	108.09	107.59	107.97	106.39	108.7	107.97	108.15	107.64	109.17	107.62	107.08	109.09	108.87
106.49	103.98	105.31	105.23	107.23	106.32	106.69	104.56	105.74	104.57	106.82	105.86	103.71	106.4	104.79	106	104.91	106.82	106.61	103.98	106.61	104.9	105.07	105.24	104.92	104.72	105.33	105.82	104.92	104.5	105.66	105.45	105.11	105.81	106.3	105.85	104.65	105.53	105.07	105.84	105.37	107.1	106.07	106.25	106	105.77	106.19	105.86	104.72	106.74
108.48	107.42	109.51	108.12	108.24	107.7	108.04	107.72	109.26	109.82	108.22	108.06	109.53	107.83	109.84	107.63	107.97	108.88	107.66	106.34	110.28	109.86	109.74	108.61	108.45	108.63	108.57	107.42	109.42	108.27	108.89	107.57	109.02	109.15	109.6	107.72	109.56	107.84	109.9	108.03	108.24	108.32	109.64	108.6	108.98	108.86	107.79	107.81	108.59	108.3
106.76	106.27	106.11	107.08	106.49	107.35	106.61	105.79	106.35	107.89	106.88	106.77	106.97	106.49	106.13	105.17	106.82	106.3	107.79	107.11	106.73	107.82	107.74	106.65	107.03	105.79	106.81	105.19	106.3	106.41	106.91	106.3	106.5	106.81	106.87	106.82	106.65	105.75	107.18	105.81	106.61	107.07	106.43	106.84	106.87	107.94	106.36	105.91	105.14	106.65
108.89	107.5	109.83	109.74	108.22	108.68	108.55	108.77	109.43	108.87	109.45	110.56	108.69	109.05	108.76	108.63	108.93	109.95	107.4	107.37	107.87	107.79	107.71	107.09	109.35	107.67	107.53	110.49	108.37	108.76	107.97	108.39	107.25	108.53	108.33	108.93	108.19	108.71	108.44	107.76	109.16	107.91	108.32	109.39	106.64	108.77	107.68	109	108.64	108.55
100.51	100.21	102.13	99.773	99.24	101.7	100.41	101.81	99.51	100.32	101.09	100.77	100.68	100.31	100.96	100.53	102.03	99.667	100.12	100.62	100.41	99.753	100.31	100.9	100.88	99.536	100.51	99.802	101.56	100.66	100.09	100.64	101.08	100.36	100.1	101.23	100.11	102.24	99.647	100.24	100.42	101.55	100.35	100.73	101.39	101.7	99.692	100.63	100.34	100.12
108.44	107.09	109.44	107.06	108.2	108.22	107.86	106.52	107	108.46	107.79	107.07	108.51	106.63	107.62	109.04	107.96	107.46	107.97	109.35	106.4	107.99	109.4	107.03	107.92	106.69	109.13	107.97	107.78	107.28	108.49	107.57	109.58	106.44	108.45	107.8	108.45	106.97	108.08	108.59	107.57	107.65	108.52	108.12	109.93	106.62	108.22	107.07	110.21	107.73
104.52	106.11	105.45	105.2	105.11	106	104.96	105.88	104.43	105.38	104.89	103.74	105.41	106.26	105.56	106.12	104.99	105.26	106.11	106.52	104.38	106.47	105.76	106.35	104.86	104.45	105.8	105.75	106.63	104.73	105.93	105.19	105.82	105.01	106.08	106.16	105.54	106.19	107.61	106.49	103.47	104.89	105.01	106.24	104.95	106.43	104.59	104.91	107.37	105.67
104.67	104.42	105.51	105.4	105.95	107.23	106.67	103.98	105.21	107.3	105.23	105.11	106.24	105.19	104.3	104.99	105.02	104.96	105.34	106.35	104.83	106.99	105.91	104.97	106.83	105.33	104.19	105.67	106.29	106.67	106.45	106.48	105.29	106.13	106.38	107.01	105.1	106.44	105.9	106.57	103.59	107.83	106.63	106.97	105.87	106.22	105.67	106.63	106.64	105.58
106.09	106.71	105.41	104.91	105.07	105.51	105.83	106.77	106.65	106.09	105.55	106.18	105.49	105.82	106.24	105.27	105.82	104.27	106.28	106.85	106.63	106.04	106.25	105.55	105.54	104.72	105.53	105.93	106.13	105.17	104.93	105.86	105.79	105.59	107.36	105.08	106.02	105.69	105.01	105.39	106.16	105.28	105.42	105.53	106.1	105.34	103.45	106.68	106.33	106.83
106.56	104.42	105.39	106.27	104.23	105.06	106.32	106.01	105.29	107.05	104.91	106.53	104.75	105.81	106.74	104.37	106.29	105.24	104.88	105.81	108.09	105.28	105.82	106.78	104.43	106.88	105.35	105.22	105.07	104.18	105.6	106.43	102.93	104.78	106.32	105.93	105.99	106.3	106.36	105.24	106.21	108.19	104.93	104.91	106.12	105.02	106.44	105.69	106.2	106.34
106.36	106.5	106.27	106.44	106.32	105.27	107.4	104.23	105.6	105.48	103.85	106.19	106.55	104.42	105.02	106.9	105.04	105.87	104.96	105.38	105.11	106.93	104.67	106.02	105.04	105.91	106.31	105.58	106.44	106.79	105.36	107.16	106.56	105.21	104.75	105.02	106.6	104.99	104.48	106.27	106.17	104.71	106.9	106.79	106.14	104.67	104.25	106.28	106.14	106.34
100.39	99.789	101.52	100.25	101.49	101.91	101.06	100.59	100.06	100.95	101.98	100.6	101.58	100.16	99.687	100.89	99.088	100.69	101.18	101.62	100.27	99.332	100.92	102	101.22	100.56	99.542	101.71	101.08	100.6	101.11	103.02	101.39	100.38	100.73	99.506	101.24	98.063	100.72	99.969	100.02	102.52	101.09	100.17	102.14	101.08	101.36	101.09	100.14	100.92
101.09	98.074	98.408	98.006	98.476	99.801	99.238	99.804	97.988	99.4	98.151	99.079	98.233	97.497	98.83	99.418	99.504	98.233	99.705	99.37	96.775	99.242	100.44	98.965	98.406	98.996	99.316	99.613	100.11	99.457	98.429	99.22	99.621	99.882	99.687	98.297	97.47	99.264	98.686	98.576	101.01	98.328	99.573	98.972	98.168	99.164	99.62	99.866	98.18	98.489
108.84	107.68	108.12	108.9	107.78	106.19	108.47	106.91	108.29	107.49	107.51	108.4	107.27	108.4	108.06	107.05	108.88	106.89	108.77	109.64	108.27	109.79	108.31	107.7	108.98	108.14	109.3	110.61	107.46	108.54	107.9	108.63	108.27	106.49	107.42	108.78	109.19	107.79	107.06	108.99	108.41	106.06	107.87	107.3	106.7	108.84	109.31	109.14	107.9	108.26
104.94	105.55	104.78	105.61	106.6	105.51	105.21	106.93	106.38	106.68	104.23	105.21	105.55	105.7	104.9	105.92	104.76	104.38	104.5	106.11	106.6	107.25	105.72	105.87	106.02	104.77	106	105.07	105.04	105.31	106.53	105.25	105.44	106.02	104.07	105.1	104.46	105.93	105.23	105.54	105.22	105.94	105.16	106.25	105.59	104.99	105.02	105.56	103.6	105.23
97.658	97.313	98.051	97.669	97.068	98.287	98.356	97.602	97.328	97.311	98.206	97.683	99.939	97.006	98.439	96.956	98.195	96.803	98.089	98.381	98.863	98.737	96.798	98.862	96.326	97.676	98.587	98.832	97.637	97.65	97.187	98.231	99.203	97.398	98.427	96.629	98.943	96.774	98.708	97.89	99.497	98.901	97.275	97.243	96.615	96.119	96.814	97.912	97.282	98.547
108.65	107.68	107.75	107.17	107.49	108.84	107.68	108.16	109.97	108.67	109.38	110.12	109.01	107.89	108.27	109.45	108.23	108.32	107.76	110.93	108.49	109.07	108.68	109.08	108.7	107.59	108.54	107.48	108.18	108.6	107.26	110.73	109.58	109.13	108.7	109.21	108.29	109.07	108.66	107.55	109.53	108.33	107.82	109.22	106.79	107.89	107.3	108.2	106.67	108.49
111.49	109.64	110.6	110.81	109.75	111.49	109.2	110.16	109.88	110.59	109.99	110.96	108.94	108.24	111.05	110.76	110.6	110.66	108.67	110.72	111	111.57	111.28	113.04	110.73	109.59	109.98	110.28	110.29	111.02	110.29	110.41	110.88	111.75	109.77	110.9	110.21	111.01	107.7	109.74	111.75	109.09	110.73	111.13	112.1	110.21	110.33	110.72	110.95	109.01
107.54	106.87	107.19	106.42	105.68	106.87	106.86	106.36	106.46	106.6	108.03	106.13	107.06	105.57	107.59	107.03	105.33	105.42	105.04	105.92	105.14	106.7	106.59	105.98	107.38	105.83	108.68	107.97	107.1	107.4	107.01	106.26	105.9	107.45	107.03	106.16	105.23	107	106.89	105.35	106.6	107.19	108.13	106.06	105.17	106.34	107.62	107.53	105.69	107.06
108.58	108.31	108.79	109.12	108.36	108.3	108.06	110.1	106.57	108.8	107.79	108.36	108.57	108.44	107.92	107.64	107.39	110.07	109.37	107.93	108.84	109.3	109.08	108.7	108.71	108.63	107.83	110.04	107.74	106.79	108.14	108.14	107.41	107.65	108.43	107.41	107.61	109.13	110.11	109.62	107.6	109.92	108.97	109.96	107.4	107.11	107.82	110.12	108.64	108.18
106.87	105.35	104.8	104.59	106.46	103.87	102.64	105.91	106.5	106.5	105.91	105.5	104.05	106.01	104.04	104.53	105.75	107.69	104.47	105.96	105.58	104.93	107.32	104.8	106.39	103.32	104.96	105.43	105.42	106.7	103.47	106.12	106.43	106.12	105.83	106.94	106.14	105.43	105.37	105.18	104.42	106.4	104.48	106.83	106.84	106.08	105.84	106.48	105.79	106.05
106.47	105.93	105.94	104.89	104.34	105.85	104.29	106.92	107.5	105.79	106.42	105.64	105.34	103.77	105.75	105.15	105.75	105.68	105.48	106.2	105.41	106.56	103.93	105.12	106.16	106.07	103.89	104.97	106	106.12	104.58	106.91	106.38	106.83	105.73	103.52	107.03	104.68	105.94	104.14	105.55	106.47	106.66	105.22	104.83	104.99	104.63	105.75	106.34	105.62
106.24	107.21	107.43	106.65	107.96	109.14	106.85	107.14	108	107.26	107.95	107.01	107.56	107.83	107.57	105.86	107.62	108.1	107.58	107.81	107.78	107.37	108.79	106.85	107.14	107.64	107.6	107.27	109.87	107.92	107	107.48	107.71	109.45	110.53	109.48	107.68	108.3	108.08	108.71	108.41	107.43	110.61	107.54	107.71	107.87	108.84	106.78	109	106.4
108.52	107.59	107.16	107.65	107.4	107.64	108.13	107.74	107.7	106.76	107.41	107.92	106.99	107.83	106.91	108.74	110.62	107.63	107.24	106.59	106.5	107.89	108.05	108.13	108.17	107.92	107.96	109.42	107.56	107	107.91	106.68	107.95	107.92	107.17	107.74	107.16	109.1	108.33	107.17	107.91	106.84	108.86	105.98	106.9	108.07	108.36	106.6	107.13	106.33
105.5	105.04	103.65	105.42	105.48	105.33	107.01	104.03	105.92	105.08	106.63	105.88	105.25	106.45	105.82	106.58	105.65	106.6	105.06	106.46	105.78	104.63	104.89	104.97	106.7	104.65	103.94	105.42	104.25	107.79	105.67	106.87	106.5	108.45	104.53	106.46	104.34	105.55	107.32	106.33	106.7	106.03	106.17	104.17	104.63	106.7	104.8	105.59	104.44	104.63
107.89	107.77	107.91	108.98	108.36	108.79	109.5	108.67	108.16	107.73	109.19	105.67	108.14	108.31	109.26	108.51	107.94	107.54	109.32	108.02	106.6	108.39	108.68	109.08	109.46	109.15	109.04	108.25	108.31	107.76	108.88	109.32	109.4	109.02	109.43	107.24	109.53	108.47	106.47	109.23	106.63	108.88	106.93	107.52	109.35	109.5	108.9	108.1	107.9	109.31
105.54	107.12	106.62	104.58	107.32	106.07	107.59	104.2	106.08	106.42	104.37	105.51	106.1	104.06	104.37	108.29	106.35	104.6	107.19	105.58	105.45	105.6	105.72	103.57	105.35	105.31	104.61	104.55	108.05	103.75	105.76	106.06	106.54	106.19	104.5	106.87	104.94	107.14	106.5	105.07	103.91	104.28	106.02	105.94	106.28	104.56	106.31	106.14	105.54	105.31
108.83	107.42	108.16	106.73	107.89	108.64	107.59	108.66	108.19	108.26	107.47	108.58	109.23	108.01	108.05	108.17	108.33	108.42	107.71	108.92	109.54	108.34	109.54	107.31	108.23	108.61	107	108.69	107.61	108.84	108.34	107.82	108.16	109.65	109.12	108.64	108.68	109.72	107.41	108.08	107.49	109.07	108.52	106.23	107.8	107.34	107.83	108.61	107.4	108.67
108.5	109.56	108.47	108.29	109.05	109.24	107.93	109.74	110.51	107.74	110.26	107.68	109.55	108.18	108.81	107.21	109.02	108.11	107.51	110.47	109.21	108.69	109.4	108.18	107.75	107.92	106.94	109.06	108.38	108.64	109.65	109.93	109.92	109.28	107.53	109.89	106.8	106.98	107.58	109.27	107.27	108.05	109.48	108.84	108.87	108.75	110.19	108.11	108.51	108.05
99.333	100.44	100.84	99.321	100.09	100	100.54	100.58	100.2	100.43	101.17	101.13	100.45	99.3	100.49	99.112	101.2	100.74	100.08	99.933	100.77	99.687	100.61	101.51	99.704	99.829	101.11	99.681	99.699	100.09	100.37	100.67	100.52	101.53	101.87	100.01	98.896	98.07	99.532	99.231	100.84	100.5	100.14	100.66	100.02	100.8	99.359	100.38	99.379	99.093
110.17	111.21	109.78	111.03	110.81	111.99	110.63	109.79	110.25	110.36	109.92	109.89	111.16	110.26	111.11	111.19	110.41	109.44	110.17	109.97	110.5	111.36	110.74	111.62	110.47	110.68	109.46	108.73	111.74	111.17	109.07	110.19	110.96	111.64	110.51	110.82	109.81	110.1	110.23	111.1	111.25	110.45	110.66	110.64	111.08	112.19	110.79	110.47	110.61	111.29
108.37	108.62	107.77	106.72	107.83	106.06	107.43	107.71	108.45	108.55	107.25	108.75	108.97	108.49	106.5	107.99	106.95	106.87	107.45	107.79	107.74	108	108.33	108.59	107.71	108.28	107.45	107.55	108.71	107.14	108.71	108.52	108.17	107.1	109.57	108.31	107.95	107.29	108.13	106.75	106.61	108.99	107.23	106.59	108.64	107.13	108.54	108.69	108.56	107.79
98.495	97.823	97.492	97.054	97.65	100.04	97.314	97.861	97.191	99.195	99.515	96.916	98.646	100.08	98.328	97.289	97.489	99.932	98.04	98.163	98.082	98.956	97.007	97.708	97.103	97.406	98.983	98.125	96.838	96.706	96.904	99.278	97.176	98.846	98.332	99.415	97.901	98.33	98.353	98.774	97.837	97.998	97.583	98.107	98.61	97.964	97.244	97.857	96.415	97.257
107.36	109.22	109.33	109.19	109.45	107.83	107.58	107.86	107.81	107.96	107.01	107.72	109.28	108.24	108.36	107.52	108.54	108.41	107.49	107.98	107.52	110.45	108.41	107.58	108.38	107.04	108.01	108.29	109.05	107.99	109.12	108.21	109.43	108.41	109.08	108.48	108.71	106.72	107.04	107.56	107.44	108.32	109.44	107.44	108.58	109.15	107.65	107.49	106.62	109.7
111.02	107.31	108.05	108.81	108.5	107.21	108.81	109.63	107.62	106.2	109.73	108.36	109.65	108.62	107.42	108.09	108.95	107.41	108.27	109.35	108.19	108.63	108.56	108.76	107.43	107.34	109.3	107.75	107.61	107.3	107.25	109.99	108.73	110.45	108.69	108.36	108.58	107.23	108.29	110.29	107.19	109.88	108.83	106.66	107.98	108.27	109.33	106.91	107.4	107.96
105.28	107.35	105.43	106.47	106.46	105.38	106.35	105.75	107.46	108.81	105.33	106.81	106.02	106.69	107.16	106.83	105.55	105.79	106.59	106.67	107.66	107.02	106.32	105.93	105.95	107.63	107.36	107.05	107.27	106.76	106.14	105.71	107.05	106.99	105.36	107.09	106.23	106.03	105.89	106.66	106.02	107.23	107.1	106.48	109.21	106.72	107.43	105.43	106.57	106.58
108.21	107.84	108.24	108.75	109.17	109.8	108.51	107.87	107.68	107.42	107.42	108.17	107.05	107.8	108.31	108.43	108.52	107	107.39	108.35	108.89	107.77	105.72	108.63	108.51	107.7	107.75	107.09	107.09	109.11	108.6	108.03	106.78	108.42	106.13	108.38	107.75	107.75	109.04	108.2	107.04	109.78	108.43	106.52	108.31	108.53	108.54	107.61	107.46	106.72
110.72	111.78	109.51	110.43	110.62	110	109	110.58	109.13	109.17	111.62	110.53	112.98	111.03	109.22	109.97	111.5	109.42	111.43	109.63	109.86	109.06	110.64	109.72	110.63	111.55	110.78	110.22	110.22	110.06	110.17	110.45	110.45	111.14	109.77	109.25	112.29	110.02	111.48	110.74	110.6	110.31	111.71	110.87	111.85	109.19	110.27	110.34	110.28	110.71
107.57	108.92	108.54	107.14	107.78	108.11	108.93	108.13	106.73	107.34	108.85	107.36	107.88	107.6	109.27	107.62	107.62	108.66	108.73	108.61	107.53	106.67	109.16	107.02	108.55	108.73	108.45	107.3	108.35	107.96	107.76	107.24	108.09	108.04	106.91	109	107.03	106.61	107.4	107.85	106.84	107.59	108.12	106.24	107.15	108.36	107.38	108.4	108.48	106.74
105.9	105.52	107.33	105.93	104.77	105.05	104.42	106.1	105.66	105.13	104.51	106.27	105.4	105.82	105.76	104.86	105.37	103.18	107.06	104.67	106.63	105.01	105.74	106.3	106.15	106.81	103.98	104.84	106.53	104.75	105.45	105.78	104.75	105.83	105.67	104.66	104.65	107.41	106.12	105.66	104.79	105.66	105.19	105.34	105.08	106.24	104.89	105.09	104.67	105.04
108.66	109.17	107.15	107.66	108.03	106.86	107.13	108.15	108.91	109	107.27	108.27	108.78	106.5	108.36	106.43	107.55	107.67	108.83	108.46	108.13	108.14	107.48	107.66	108.31	107.81	107.88	108.42	107.72	107.71	107.4	106.94	107.69	107.86	108.39	108.1	107.12	106.87	108.45	107.9	107.02	107.37	109.16	107.16	107.88	107.76	106.96	107.91	109.29	108.58
108.5	107.43	106.76	108.1	107.66	108.59	108.42	106.75	108.69	109.23	108.31	107.94	108.83	107.5	106.88	109	108.1	107.92	107	108.13	108.84	107.03	107.02	107.11	108.43	108.23	108.23	107.42	106.67	108.88	106.75	106.86	109.09	106.96	108.03	107.63	107.77	107.53	108.92	107.95	108.91	107.09	108.89	106.84	107.11	107.88	108.45	108.73	107.43	108.37
101.26	100.77	99.86	100.61	99.259	100.43	99.79	98.878	100.46	100.8	100.3	99.656	99.657	101.06	100.19	101.52	99.586	99.844	101.4	100.74	100.47	98.846	100.68	101.34	100.22	100.61	99.839	99.984	100.06	98.968	99.121	100.52	100.95	100.13	99.53	100.36	100.74	100.58	99.376	100.76	100.65	100.48	102.42	101.86	99.92	100.34	100.12	99.069	99.416	99.939
106.73	105.69	107.17	106.72	106.99	106.96	106.45	106.37	105.83	106.43	107.2	106.47	105.93	106.81	106.92	105.5	106.92	106.92	108.34	106.3	105.22	106.33	105.21	105.2	104.98	108.5	106.95	107.79	106.48	106.32	106.38	106.12	107.15	108.12	106.35	106.96	106.25	106	106.78	107.54	105.98	107.2	106.93	106.61	106.17	106.97	105.15	106.58	106.43	106.81
108.82	107.53	108.99	108.23	107.81	107.92	108.43	108.09	106.74	108.21	107.25	107.78	108.68	108.15	110.59	109.22	110.45	109.07	106.84	108.73	108.57	108.58	107.74	107.97	107.93	108.23	107.54	108.02	107.69	108.49	108.25	107.12	108.87	108.39	108.71	107.36	108.72	107.71	108.92	108.61	106.69	110.15	108.74	107.39	108.51	107.81	109.58	108.86	110.01	107.59
108.79	108.54	107.32	108.06	107.46	108.98	108.18	108.39	109.32	110.36	108.68	108.98	107.89	109.48	108.88	108.2	108.01	107.87	107.41	108.84	108.76	108.14	109.04	109.52	108.47	109.16	109.34	109.76	109.83	108.28	106.07	109.47	108.8	108.58	108.93	107.56	107.67	108.12	109.78	108.61	108.95	108	106.98	108.44	107.68	108.06	107.46	106.97	107.41	108.73
107.76	108.02	108.29	107.41	107.18	109.74	110.05	108.81	107.53	108.4	107.32	106.91	108.51	109.91	110.11	108.18	109.33	108.69	108.33	108.86	108.23	109.06	108.4	110.3	107.74	107.7	107.58	107.36	108.65	106.93	108.37	108.62	108.09	107.24	110.04	109.04	109.8	108.42	108.27	108.97	110.19	108.28	108.62	109.09	107.49	109.93	109.66	108.99	108.69	109.34
108.56	109.39	108.8	107.39	109.31	108.07	108.39	108.84	109.54	108.42	107.72	107.42	107.5	108.34	107.5	108.09	107.98	107.12	108.41	107.43	107.72	106.91	107.4	107.99	107.96	108.38	108.53	108.99	107.76	108.57	107.6	110.18	106.79	107.51	107.23	107.48	107.91	107.29	107.87	109.79	108.44	108.48	109.27	108.15	108.6	107.08	108.68	107.1	107.78	106.91
99.447	98.956	97.245	97.751	98.872	98.587	99.797	100.2	97.171	99.481	98.827	98.519	98.4	99.516	98.506	98.657	98.471	99.548	98.263	98.559	98.261	97.561	99.447	97.493	98.593	97.826	98.884	98.888	98.031	99.117	97.751	97.796	97.806	100.01	99.284	98.047	98.647	98.554	97.906	98.843	99.612	97.973	98.814	98.417	100.03	99.466	98.082	97.833	98.088	97.933
97.083	96.303	98.124	97.172	96.376	97.647	98.28	97.884	98.497	98.339	97.568	95.947	97.756	97.839	96.849	96.888	96.797	97.292	96.881	98.414	97.296	97.057	97.748	100.78	97.117	98.534	96.613	99.219	96.518	96.948	98.017	98.354	96.612	98.642	99.56	98.711	98.946	96.999	97.834	97.268	97.539	99.694	97.5	99.92	96.921	97.885	96.839	98.123	97.178	99.426
107.46	107.33	107.16	107.71	108.46	108.31	107.1	107.53	105.55	109.04	105.64	107.86	107.85	107.88	109.05	107.28	107.17	107.48	109.35	108.3	108.53	107.42	108.9	109.11	107.68	107.57	107.72	108.19	106.2	109.44	107.62	109.18	107.88	107.45	109.22	108.23	107.95	106.6	108.11	105.6	107.7	107.89	109.05	108.31	107.19	107.9	108.72	106.94	107.55	106.94
105.78	105.44	105.78	104.66	105.88	105.65	104.93	105.43	105.25	106.12	105.13	105.06	105.7	105.76	104.31	106.58	104.21	106.38	105.29	105.79	106.43	107.48	106.11	105.77	105.75	105.3	106.51	105.16	105.66	105.99	106.74	105.18	103.81	106.2	106.05	105.56	106.32	105.49	105.83	105.79	105.25	104.89	105.99	105.54	107.56	104.69	106.69	105.44	106.12	105.41
106.1	107.59	104.87	107.34	108.13	106.77	106.93	106.79	105.9	107.94	106.14	105.41	105.98	105.48	106.19	106.77	105.71	106.82	106.09	105.72	106.21	106.58	105.41	105.05	105.79	106.48	106.79	106.34	106.05	106.63	106.07	106.62	106.15	105.91	106.38	105.63	107.54	105.84	106.78	106.37	106.04	106.15	106.63	105.84	107.08	105.91	105.49	105.06	106.64	106.84
105.87	104.68	106.58	106.58	106.04	106.65	106.98	104.67	106.73	104.97	107.87	105.77	106.93	106.47	105.47	105.36	106.73	104.52	106.24	105.65	105.93	105.75	106.12	105.54	106.92	106.14	105.44	105.66	106.67	104.74	106.75	105.37	105.76	104.95	106.41	105.97	105.02	106.87	106.55	103.73	105.74	104.65	107.06	106.07	106.89	106.31	106.87	106.29	106.22	106.92
99.231	97.396	97.805	97.486	98.619	97.466	99.113	99.373	98.846	98.589	99.962	99.475	98.415	98.305	98.709	99.264	99.076	99.018	99.039	98.895	99.39	99.101	97.015	98.96	97.863	98.886	99.89	98.85	99.591	99.318	98.201	100.34	99.145	97.039	98.48	99.273	100.08	99.767	98.324	99.158	100.82	99.954	99.504	97.796	98.321	98.323	98.893	98.626	98.955	99.153
107.85	106.85	108.56	108.01	106.56	108.09	106.65	107.62	109.34	107.61	109.34	107.75	108.99	108.28	109.1	107.58	108.48	106.3	108.22	106.37	107.79	109.09	107.59	108.36	107.84	106.32	107.08	108.06	107.78	108.87	106.68	108.35	107.69	107.23	107.82	106.9	107.91	108.01	106.02	105.5	108.28	107.74	109.21	107.53	108.93	107.01	107.27	106.21	107.25	106.91
107.62	107.05	107.59	104.95	107.08	105.94	106.88	106.77	105.58	108.07	105.51	107.6	105.82	107.93	106.28	105.7	106.23	107.22	106.91	106.59	106.55	106.81	104.94	105.88	106.12	107.35	106.68	105.71	107.84	107	106	106.71	105.87	105.58	108.75	107.77	106.11	106.95	107.04	106.11	106.69	108.78	105.67	107.32	105.32	105.93	107.14	108.19	106.1	106.67
106.15	106.55	106.93	107.25	106.94	105.76	106.42	107.05	108.09	106.59	106.35	107.84	106.99	106.91	105.52	106.14	106.14	105.87	107.68	107.71	107.11	105.02	106.66	105.12	106.99	105.49	106.1	107.38	106.13	107.21	105.97	106.25	107.33	106.25	106.06	107.09	106.04	105.43	106.65	105.97	105.98	106.98	107.45	106.69	106.61	106.12	106.55	106.35	106.1	106.01
105.64	107.14	106.12	105.48	103.52	106.85	105.59	105.16	105.71	102.54	106.09	106.21	104.93	105.08	104.04	104.19	103.91	105.54	106.79	106.45	107.53	106.5	105.42	106.16	106.94	104.05	105.88	106.7	106.29	106.52	105.27	105.04	104.37	104.26	105.69	104.8	106.7	105.42	105.39	107.12	104.32	105.26	106.02	106.25	105.98	104.62	105.46	106.27	105.41	106.07
101.57	99.674	101.07	101.82	100.77	100.86	100.22	99.397	101.38	100.62	101.23	102.37	101.57	100.81	100.2	102.12	98.614	100.4	101.29	100.79	100.79	100.74	102.6	100.53	100.43	99.656	101.2	101.72	102.82	100.53	100.33	101.38	100.28	100.78	100.44	98.505	100.11	101.83	101.53	101.11	99.837	100.41	100.65	100.83	99.063	101.5	101.38	98.549	99.114	99.327
107.12	106.95	107.78	108.54	106.2	106.94	108.19	108.72	108	109.14	107.97	106.73	108.2	107.52	109.03	109.4	107.04	107.95	105.92	106.95	107.55	107.59	107.76	107.71	109.24	108.44	107.43	107.92	108.41	106.77	106.75	108.48	107.47	108.73	106.04	107.06	108.69	108.41	106.97	105.7	107.01	109.11	106.68	107.59	108.25	107.79	107.81	107.01	107.52	108.89
109.25	107.1	108.94	108.11	108.45	108.46	107.51	106.37	108.42	108.85	107.83	108.1	106.87	107.16	107.16	106.73	107.6	109.14	108.87	107.83	109.26	107.84	107.04	107.71	106.99	107.96	106.12	108.36	107.4	107.76	108	107.24	107.69	108.53	108.51	109.01	107.78	107.97	108.92	108.18	107.7	107.82	107.93	108.22	108.59	108.04	105.73	107.62	107.51	108.19
108.65	107.44	108.28	107.71	108.37	108.12	106.59	109.75	108.49	107.99	108.84	108.54	107.82	108.4	106.89	108.77	107.87	108.39	107.45	108.7	108.48	109.09	107.6	107.22	108.14	108.21	107.21	107.65	108.47	108.93	107.41	108.87	109.33	107.91	107.95	109.55	109	109.03	109.12	109.4	109.08	106.22	108.46	107.77	108.14	107.01	109.95	108.94	107.83	108.03
98.97	100.45	100.76	99.318	100.21	101.57	100.47	100.1	99.477	100.86	99.487	99.8	100.64	100.8	100.32	99.648	99.794	97.96	99.988	101.6	101.56	100.46	99.017	101.06	99.974	99.937	100.37	100.5	100.29	100.33	99.883	101.98	99.58	100.26	99.867	98.884	100.28	100.14	100.31	101.64	100.73	100.37	99.216	99.559	101.73	99.773	101.24	101.14	101.5	100.58
105.18	105	106.21	106.52	105.41	106.49	106.87	105.38	105.33	105.12	105.71	105.44	106.28	106.66	105.84	104.9	106.81	107.21	104.92	105.7	106.67	104.92	105	105.38	105.6	106.01	106.2	105.9	106.46	106.67	106.44	105.66	105.42	104.79	105.15	106.13	104.6	106.4	106.41	106.24	105.6	104.66	105.55	105.07	104.99	104.98	106.74	105.69	105.18	106.94
104.83	106.44	106.11	106.31	106.52	105.36	106.87	105.74	106.9	106.55	106.18	106.27	107.33	106.94	107.33	107.97	107.35	106.65	107.16	107.02	107	106.69	106.58	105.82	105.48	106.86	105.66	106.71	109.15	106.21	104.17	107.14	107.48	105.51	106.57	106.67	106.68	106.14	105.95	106.24	107	105.09	106.88	105.74	108.17	105.7	107.26	106.75	106.89	107.5
110.92	109.69	110.1	108.9	108.61	109.7	112.35	110.16	111.6	111.2	110.62	109.86	110.13	110.88	111.47	109.21	111.5	110.15	110	111.57	109.87	111.51	110.86	109.46	109.82	112.61	111.18	110.57	110.24	111.06	110.08	109.42	109.85	109.74	111.24	111.42	110.93	109.32	111.36	111.43	110.82	110.96	108.85	110.73	112.29	109.5	112.32	110.69	110.79	109.62
107.43	109.19	110.03	108.25	107.87	109.03	110.4	109.44	109.13	109.05	108.07	108.39	108.31	108.99	108.43	106.96	108.42	108.73	109.52	107.66	110.7	109.05	108.8	108.61	106.67	108.24	107.85	108.69	110.33	108.43	106.24	107.7	108.33	108.69	107.72	107.58	107.21	108.82	108.37	107.97	109.98	107.42	108	107.42	108.71	108.51	108.11	107.8	108.88	108.3
108.36	107.45	106.72	107.49	109.4	107.55	106.48	107.08	109.56	110.45	107.42	108.1	107.57	108.56	108.01	108.27	108.32	106.21	107.78	108.16	109.32	108.42	108.32	108.23	109.74	109.42	107.98	108.77	109.76	107.7	107.73	106.22	106.69	109.19	107.97	108.88	109.19	108.66	108.47	107.78	108.99	108.86	108.91	108.88	108.47	108.19	109.89	108.19	108.28	109.04
109.69	109.81	112.29	110.48	110.77	110.97	110.27	110.87	109.6	109.98	110.07	111.14	110.47	109.48	111.03	109.85	111.78	110.61	109.31	111.27	111.45	110.02	109.61	110.89	110.16	110.24	108.85	111.78	111.22	109.44	110.53	110.1	111	108.99	109.6	109.86	109.26	111.57	110.87	109.22	111.3	111.15	111.05	110.25	111.6	111.78	110.53	112.14	110.01	109.62
106.58	108.13	108.7	107.3	107.62	108.28	107.47	108.27	108.61	107.51	110.09	108.58	108	106.98	106.4	107.29	106.96	107.47	109.58	107.46	108.36	108.44	108.18	105.61	107.4	108.82	107.42	109.11	107.43	107.39	107.61	108.18	108.49	107.88	108	109.24	106.79	108.61	107.24	108.52	108.57	107.36	108.01	106.91	108.55	108.68	108.38	107.08	109.52	108.88
111.12	111.12	110.19	109.35	109.87	109.65	109.66	108.92	110.18	109.91	111.16	110.11	108.57	110.21	109.97	108.25	108.57	110.92	109	111.91	110.32	111.14	110.03	111.98	110.97	109.68	110.31	110.92	109.67	110.1	110.76	109.03	110.85	111.01	111.82	110.29	110.81	109.97	111.07	111.12	111.32	110.68	111.1	110.71	110.26	109.18	108.64	111.11	110.56	111.33
99.263	98.028	100.23	97.634	97.87	99.531	98.725	99.021	99.222	98.712	99.222	100.29	99.043	99.268	97.894	98.734	98.676	98.402	98.668	101.46	98.959	97.353	96.967	97.416	97.258	97.872	99.287	98.331	97.183	99.746	97.956	99.166	98.912	99.499	97.888	97.774	98.542	97.861	98.536	99.032	100.1	98.338	98.129	98.487	98.051	99.804	98.116	98.857	98.881	98.752
106.09	106.07	106.48	106.45	104.65	107.13	105.76	105.77	107.69	105.56	105.97	106.44	106.81	105.51	105.71	108.4	106.08	107.74	105.48	105.6	106.12	106.35	105.23	106.63	108.16	106.43	106.17	105.94	106.51	106.21	105.85	106.57	105.49	106.01	106.26	106.57	106.12	107.05	106.11	106.87	107.25	106.28	107.12	106.28	105.38	107.5	106.62	105.68	106.24	107.68
104.21	105.11	107.57	104.48	105.98	106.63	104.39	106.8	103.61	105.16	106.12	106.49	105.6	105.61	106.73	106.16	106.43	106.94	105.24	105.28	106.26	106.69	107.15	104.96	106.63	106.15	106.39	105.91	107.16	106.22	105.26	105.71	106.43	106.34	107.6	104.4	106.4	105.65	106.44	106.25	106.04	105.25	105.08	104.43	105.85	104.73	107.16	106.4	104.9	104.95
104.6	105.96	104.2	105.91	106.12	104.98	105.23	105.39	104.58	103.38	105.78	106.57	105.93	104.79	105.12	105.88	105.38	106.44	105.97	103.38	105.51	103.95	104.96	105.27	105.22	106.55	105.15	105.52	105.64	105.21	106.1	104.88	107.16	104.97	105.95	105.54	106.34	105.68	105.52	108.5	105.1	105.78	106.39	104.64	106.52	104.12	106.58	104.78	106.63	104.66
109.18	107.78	108.38	109.76	109.52	109.82	109.5	107.25	108.91	109.78	108.62	107.97	108.16	107.86	109.56	107.44	109.81	108.67	106.38	109.39	109.47	107.56	108.85	109.16	107.19	107.16	108.28	107.43	108.13	107.74	109.67	108.81	109.24	109.11	107.76	108.86	109.2	108.13	107.69	109.37	110.49	107.16	109.09	108.77	108.41	109.4	108.74	107.91	108.84	109.14
104.81	106.97	106.7	108.73	107.2	107.15	106.57	106.43	107.14	107.83	107	107.63	107.88	106.56	107.52	107.39	106.98	106.28	108.59	106.95	105.97	107.29	106.07	105.82	106.8	107.28	107.38	107.43	105.18	108.31	108.34	107.15	108.23	107.33	105.62	106.3	107.23	106.99	106.34	107.89	106.53	106.91	105.93	105.82	106.41	105.84	105.69	108.71	107.55	106.65
107.57	106.55	106.39	105.71	107.32	104.59	104.88	104.75	106.57	104.71	104.56	105.81	105.61	106.63	104.48	106.02	105.05	105.72	106.62	104.54	105.75	105.63	104.9	106.03	106.89	106.27	105.55	105.64	108.04	104.65	105.07	106.58	105.86	107.39	105.04	106.34	106.83	106.96	104.31	105.36	106.99	105.84	107.76	105.36	105.24	106.81	107.24	103.82	106.93	106.5
99.575	97.221	98.804	100.6	96.917	100.17	99.382	99.01	99.373	98.841	98.434	98.165	97.807	98.601	98.096	98.904	98.15	97.988	98.663	99.446	99.158	99.435	97.761	99.861	99.47	99.988	99.303	97.898	98.436	98.817	98.791	98.726	98.788	98.595	99.534	98.045	98.871	98.8	97.993	98.802	99.321	98.504	97.941	99.428	99.59	99.874	98.407	99.572	99.558	98.832
97.695	97.154	97.284	98.169	99.117	97.658	98.982	98.629	98.549	97.618	96.446	98.19	99.177	97.459	98.05	97.931	97.475	97.564	96.985	99.215	97.853	98.681	98.447	98.34	98.014	97.504	99.584	96.735	98.971	97.378	97.397	98.79	98.615	98.612	98.588	98.936	96.053	97.6	97.706	97.857	99.484	98.002	99.081	98.063	97.883	97.088	96.595	98.272	96.446	97.428
106.5	109.69	109.64	106.23	109.6	109.02	108.28	108.21	109.14	109.16	108.72	108.99	107.78	108.26	108.41	108.1	107.69	107.77	108.18	109.17	108.52	108.83	108.97	107.93	108.15	108.94	109.78	110.63	108.57	108.03	108.32	109.65	107.85	107.9	106.22	105.9	108.39	107.26	110.05	109.52	109.77	108.7	109.7	108.87	108.63	107.53	109.22	109.17	107.12	107.63
109.37	108.02	109.72	108	107.98	108.85	109.84	106.67	108.87	109.73	107.85	108.41	108.69	108.08	108.11	107.72	108.68	107.71	108.02	108.12	109.17	109.87	109.8	109.93	107.29	109.06	108.76	108.76	108.46	106.65	108.94	109.32	107.98	109.1	108.84	108.51	109.1	109.25	109	109.48	109.56	109.12	108.76	108.25	108.27	109.32	109.66	109.26	108.58	108.72
105.56	105.72	104.36	105.27	107.2	106.56	107.4	106.17	106.28	105.95	105.49	106.01	107.73	106.59	107.18	107.24	107.08	106.07	107.11	106.05	105.47	106.01	104.75	103.92	106.52	106.64	107.03	106.83	108.62	105.46	107.93	108.39	106.74	107.04	107.46	107.05	106.74	105.37	105.28	107.84	105.52	106.49	107.35	106.44	105.31	108.25	106.49	106.22	107.39	107.69
104.94	103.95	104.5	106.17	105.38	105.34	105.28	105.69	106.36	105.18	104.59	104.82	105.95	105.89	105.05	104.54	106.82	105.3	104.08	106.47	103.13	105.49	104.57	105.2	106.26	105.37	105.49	105.51	105.34	105.42	105.98	104.96	105.66	105.18	105.63	104.27	105.41	105.19	105.79	104.19	107.09	105.25	105.3	106.17	104.47	106.19	105.84	105.45	104.66	106.06
106.51	106.79	104.88	104.34	104.82	105.29	105.53	104.95	107.65	106.67	105.95	104.67	106.25	106.29	107.34	107.07	106.13	106.99	106.7	103.36	104.27	105.22	105.39	105.64	106.18	105.35	106.53	105.95	105.01	105.6	106.56	106.84	104.71	106.32	104.84	106.59	106.79	105.34	105.14	105.11	106.39	105.98	105.31	104.87	105	106.53	105.79	105.1	107.24	106.12
105.78	105.37	104.19	106.23	104.73	106.95	105.29	103.85	105.29	103.84	105.63	104.47	103.79	105.31	105.58	106.29	105.41	105.67	106.27	105.51	106.83	105.11	106.85	106.92	105.94	106.27	105.42	105.94	105.58	105.76	105.39	105.56	105.03	106.66	105.8	104.91	106.6	108	106.44	105.25	106.88	106.27	105.83	105.64	106.18	106.9	104.18	106.03	104.97	107.13
101.36	100.56	100.02	102.23	102.21	100.53	101.74	100.29	99.054	101.45	100.85	100.95	101.19	101.62	100.39	102.39	100.61	100.1	100.98	100.69	101.08	100.29	101.82	99.29	101.27	101.14	101.2	100.81	100.41	101.25	100.55	100.94	99.485	99.675	101.59	99.761	100.63	101.63	99.277	98.897	100.89	102.05	101.75	100.39	100.87	102.18	100.06	102.04	99.552	100.38
104.74	104.73	105.63	105.96	106.16	105.79	105.28	106.39	105.69	106.38	104.28	105.93	104.97	106.32	105.75	108.21	107.23	104.07	105.15	106.17	105.44	106.91	106.43	105.71	106.27	105.89	105.23	105.12	103.11	104.86	104.91	104.79	105.45	103.79	105.83	105.59	104.75	105.77	105.16	106.79	106.64	105.97	106.15	105.75	106.01	105.64	106.41	106.21	106.27	106.65
106.18	104.84	106.25	106.47	105.22	104.86	105.18	104.58	109.14	105.38	107.26	106.51	105.26	104.49	105.45	105.11	105.71	105.18	106.99	107.66	105.78	104.2	105.52	106.66	104.65	105.7	106.89	106.07	104.72	105.76	104.21	106.26	105.46	105.65	105.61	105.08	105.25	105.29	106.09	104.08	105.17	104.96	105.76	106.01	104.04	106.08	106.42	103.96	105.14	104.97
107.15	107.01	108.38	106.89	108.33	107.42	106.77	109.5	108	107.59	107.82	107.92	109.01	107.86	107.66	105.98	108.63	108.65	108.89	108.19	108.66	107.73	107.9	105.71	107.93	108.56	108.11	107.22	108.38	107.53	110.45	108.38	108.37	108.51	108.41	107.64	107.69	108.63	106.82	107.96	107.58	108.36	107.81	106.67	108.69	107.96	108.69	107.92	108.86	109.57
108.82	107.11	107.1	107.89	106.76	109.55	106.81	109.11	108.44	107.54	109.31	108.99	107.63	107.86	110.23	107.74	107.13	108.07	108.23	107.79	108.88	109.43	107.92	109.23	108.76	109.6	107.34	108.73	107.24	110.4	107.61	107.33	108.07	108.43	107.25	110.37	108.38	108.89	108.02	108.55	108.84	109.15	108.38	108.45	108.17	107.44	106.95	108.87	106.88	109.81
107.43	107.3	104.94	110.26	108.42	108.07	108.5	107.86	109.06	107.3	108.25	107.35	108.2	107.85	106.12	108.81	105.96	107.62	108.52	108.81	107.14	106.88	107.79	107.56	107.12	106.72	107.09	107.71	107.42	108.1	108.03	108.14	108.41	107.52	108.25	107.03	108.26	108.23	107.3	109.15	107.65	109.06	107.71	109.18	108.11	108.45	107.55	107.92	107.1	107.74
109.25	110.8	109.13	111.67	110.09	110.39	110	110.29	108.32	110.01	109.54	109.54	109.37	109.68	110.7	108.61	109	109.69	110.89	109.91	112.17	111.39	109.42	111.32	109.38	109.28	109.85	111.64	109.69	109.99	110.95	109.69	109.76	110.91	110.28	110.22	111.47	110.89	109.33	113.25	109.67	111.3	110.45	109.94	109.88	110.22	110.5	111.71	110.27	110.22
105.08	105.9	104.56	105.12	105.42	106.59	105.98	104.52	106.17	106.72	104.89	105.3	105.37	105.56	105.48	104.7	105.94	105.32	105.99	106.67	104.47	105.94	105.31	104.2	107.26	105.64	104.64	106.93	104.84	104.96	105.08	106	105.29	106.2	106.84	106.98	105.85	104.82	106.05	107.27	105.49	105.86	105.62	105.33	106.35	105.67	106.01	106.19	106.04	106.78
109.79	108.02	109.53	107.2	107.68	108.14	109.25	109.13	109.1	109.55	108.14	108.92	105.74	106.5	107.52	107.77	109.2	108.21	107.53	107.68	108.8	108.73	106.28	108.4	110.01	108.37	109.55	107.7	110.73	108.45	107.62	108.42	109.08	108.35	107.99	109.37	107.79	108.83	108.83	109.29	108.14	109.52	106.21	109.69	109.41	107.9	108.16	109.26	106.83	108.93
107.77	108.18	107.63	108.94	107.96	107.29	108.05	109.19	108.04	107.81	107.11	107.7	106.61	109.03	108.52	108.52	107.86	107.12	109.54	107.81	109.22	107.85	106.44	108.45	108.54	109.95	107.42	108.24	109.35	107.98	109.72	108.78	107.45	107.6	108.42	108.68	107.4	106.2	107.29	107.8	107.35	107.31	108.39	108.27	106.46	107.51	107.43	108.57	108.94	107.9
109.22	106.76	106.02	106.04	107.07	107.88	105.47	105.46	106.56	105.04	105.74	106.91	104.85	109.06	107.08	106.45	106.71	106.8	106.77	105.96	105.78	106.71	106.94	107.99	106.72	107.34	106.46	107.58	107.05	107.24	107.87	106.88	108.14	106.93	106.85	106.46	106.51	106.38	106.06	108.45	105.96	106.91	106.07	106.63	106.11	107.27	107.59	107.5	105.45	107.38
105.59	105.29	104.68	106.81	103.71	106.14	103.9	104.38	105.15	105.49	104.76	105.04	105.49	104.8	105.84	107.32	106.63	104.89	105.66	105.57	105.03	106.45	106.42	107.1	105.25	104.67	106.34	105.24	106.11	106.37	106.45	105.59	106.34	105.72	103.58	106.53	106.74	105.59	104.64	104.62	105.79	105.7	105.92	105.68	105.27	103.5	105.74	106.48	106.22	106.43
105.29	104.49	105.74	105.83	106.9	106.35	105.31	104.73	104.18	106.58	105.87	107.26	106.15	105.71	105.47	106.73	104.88	105.15	106.85	105.07	106.71	106.94	105.9	104.95	103.42	106.46	107.58	103.45	107.26	106.42	105.77	106.43	106.9	107.04	105.95	105.7	104.94	105.62	105.81	105.16	105.22	105.02	106.16	105.66	105.77	107.31	106.95	105.4	104.82	106.18
99.031	98.167	98.121	97.132	99.239	99.977	97.994	99.196	98.936	97.686	98.285	98.348	100.65	98.816	97.15	98.14	97.926	98.64	97.364	98.059	99.963	99.666	98.981	97.866	97.634	97.885	99.426	97.67	97.926	99.589	99.718	97.707	97.231	98.311	97.415	98.588	97.995	98.302	97.47	96.654	97.95	98.257	100.44	99.019	99.712	98.662	98.968	97.833	97.819	98.777
106.42	107.21	104.17	107.01	106.27	105.56	104.63	105.84	105.48	105.42	105.39	106.93	106.35	105.77	106.53	104.89	106.65	106.65	104.44	106.82	103.6	105.13	106.67	105.48	106.44	104.15	105.37	104.56	105.45	107.06	104.18	106.52	108.31	104.26	104.4	103.66	105.62	103.56	106.09	103.53	106.09	103.25	105.32	105.85	106.44	104.84	105.18	106.22	105.4	107.38
107.37	107.47	107.31	107.29	107.75	108.31	109.18	107.48	109.21	106.43	106.7	108.44	107.4	107	107.05	107.43	108.14	107.84	107.19	106.84	108.55	108.89	107.21	108.53	107.81	107.36	108.88	108.77	107.34	107.31	107.83	108.39	108.49	107.74	108.16	106.55	108.54	107.26	108.23	108.18	107.53	107.36	108.98	107.79	108.4	108.5	107.48	107.75	108.52	108.57
106.55	104.69	106.83	106.83	105.94	106.13	105.66	103.73	105.26	105.64	104.51	105.87	105.23	104.68	105.72	107.29	105.79	105.9	105.05	105.08	106.38	105.7	105.03	105.59	105.03	104.31	106.17	104.72	106.1	104.23	106.01	106.36	106.16	106.11	105.59	105.2	105.3	105.61	105.57	106.07	106.25	106.45	105.91	104.9	104.72	103.78	105.27	105.62	107.56	105.97
107.7	108.09	107.02	106.82	106.84	107.67	106.18	106.72	107.06	105.67	107.99	106.35	107.57	106.74	106.95	106.37	106.55	106.15	106.4	108.02	106.65	107.21	105.88	107.28	106.67	105.43	105.72	107.58	105.86	107.19	107.07	107.14	105.94	106.2	107.13	105.26	106.36	106.48	106.9	104.87	107.04	106.1	106.6	105.1	106.52	107.15	106.73	107.17	106.86	106.17
105.98	104.78	107.12	105.25	105.55	104.63	104.47	106.36	105.62	105.17	107.09	106	104.72	104.4	106.25	105.17	106.29	105.73	105.87	104.81	106.54	106.31	104.82	105.4	105.73	104.97	105.31	106.92	104.82	106.27	106.07	104.91	106.4	107.22	105.2	105.66	105.06	105.99	103.7	106.01	106.32	104.86	105.3	105.59	106.07	105.09	104.57	105.03	105.94	106.18
107.4	108.36	107.75	107.54	107.05	108.28	108.55	108.44	108.95	107.21	108.97	108.05	109.37	106.09	108	107.51	106.13	107.49	108.31	108.66	107.41	106.98	107.89	107.79	107.39	108.06	106.69	107.64	108.7	108.26	109	106.76	108.72	108.86	106.94	106.13	107.51	108.1	108.37	108.63	109.94	107.25	108.21	106.31	106.1	108.62	107.61	105.36	106.42	108.53
106.02	105.34	106.59	105.21	104.78	105.75	107.16	106	106.57	107.25	106.22	106.26	103.77	105.33	104.3	105.94	106	105.77	106.9	105.9	105.38	106.64	106.53	106.11	104.72	106.74	104.79	106.83	105.74	105.24	105.76	105.18	104.8	108.37	105.15	106.11	105.6	106.65	107.43	106.69	106.19	105.44	105.35	104.54	105.4	105.9	105.99	105.49	106.84	106.11
103.75	105.31	106.76	105.25	104.84	107.56	105.92	105.02	105.37	104.74	104.27	105.29	105.01	106.03	106.08	105.66	104.82	105.84	107.11	105.47	105.97	106.01	106.59	106.07	104.64	105.51	107.05	106.61	106.35	106.89	105.35	104.07	106.7	106.61	105.09	106.18	107	105.05	105.25	106.43	104.83	105.53	105.82	105.88	106.38	105.06	104.85	104.51	107.23	105.89
105.33	105.28	105.15	105.56	105.52	105.85	104.64	106.06	105.17	105.51	105.67	106.41	105	104.48	106.65	106.19	105.98	106.51	105.29	105.15	105.31	106.04	104.79	105.3	106.75	106.48	104.28	105.09	105.13	105.27	106.03	105.24	106.35	105.56	104.82	105.56	106.02	106.33	104.84	106.87	105.33	105.83	105.72	105.38	105	106.49	106.76	105.2	105.97	107.99
105.52	105.3	104.42	106.66	103.8	106.02	105	106.17	104.92	105.83	105.03	106.64	106.36	105.23	103.36	105.97	105.11	106.77	105.63	105.05	106.76	106.2	106.06	104.87	105.49	105.26	104.7	106.85	104.88	106.17	105.14	105.95	105.92	106.22	105.62	104.97	105.99	104.65	105.66	105.34	105.53	104.18	104.96	104.47	106.28	105.28	104.87	105.56	105.92	105.88
106.59	107.19	107.08	108.33	107.64	108.11	106.14	106.16	106.8	107.44	108.14	108.61	106.26	104.49	109.13	108.08	106.93	106.21	104.87	106.49	106.08	106.32	105.53	107.32	105.46	108.02	108.48	107.62	107.8	104.64	105.22	106.47	107.35	105.82	105.74	105.36	104.92	106.11	107.42	107.52	106	105.53	106.65	107.77	105	106.57	106.86	106.25	105.96	105.24
104.9	106.67	105.87	105.07	106.69	105.77	105.33	107.58	107.69	107.3	104.98	105.75	104.51	105.12	105.04	106.9	106.51	104.64	105.82	106.51	106.48	105.06	104.29	106.24	104.77	104.51	107.67	105.21	104.53	104.14	106.42	105.89	104.95	105	106.52	105.58	105.94	105.95	105.63	106.46	106.68	106.42	104.75	105.56	104.78	106.18	105.39	105.07	106.71	106.05
99.855	97.969	98.105	99.281	99.638	98.593	100.89	98.959	99.155	98.95	98.595	99.761	97.899	99.361	96.717	98.99	99.247	99.209	98.531	98.605	97.901	99.103	97.9	98.529	97.847	98.122	98.923	98.729	100.22	99.784	98.138	98.907	98.823	97.54	99.22	100.23	98.506	99.011	99.34	98.678	97.864	98.631	97.854	97.05	98.473	98.743	100.23	98.388	98.253	97.194
100.8	99.932	100.82	99.606	101.31	100.81	100.39	100.39	100.17	100.13	100.51	99.895	99.656	100.32	101.04	99.706	101.04	101.19	100.12	100.84	101.24	98.378	99.054	99.689	100.22	100.53	100.72	100.29	100.86	99.464	100.32	99.691	100.81	99.462	100.72	99.287	101.03	101.48	100.41	100.15	101.52	100.84	99.515	99.217	100.25	100.87	101.81	100.52	101.28	101.81
107.54	105.75	105.75	105.69	104.96	106.61	106.26	106.82	107.04	106.66	106.93	107.1	107.28	105.64	106.11	106.94	105.12	106.23	107.79	106.7	107.42	106.01	107.48	105.91	106.03	106.86	105.07	105.89	105.77	104.31	107.63	105.68	105.87	106.51	107.22	105.75	106.26	106.43	106.75	106.35	106.5	107.66	105.98	106.35	106.32	105.97	106.6	105.98	105.19	106.54
109.51	108.21	108.02	108.57	108.94	107.89	107.65	107.59	108.22	108.45	108.19	109.02	107.71	107.67	108.41	106.97	109.72	108.16	108.49	109.14	106.61	107.9	108.22	108.19	109.03	109	108	108.74	109.41	107.96	107.97	108.89	108.57	108.84	108.32	107.74	110	107.51	108.61	107.99	108.32	109.09	108.79	107.96	109.06	109.98	108.1	107.59	108.65	110.82
99.895	100.53	98.999	100.4	100.53	101.32	101.81	101.42	100.73	101.5	102.47	102.23	101.28	99.589	100.49	102.31	100.76	100.12	101.29	100.5	100.79	101.25	100.32	102.36	100.2	101.45	101.04	100.33	99.92	99.982	100.11	100.09	100.97	100.38	101.11	101.34	102.06	99.271	99.816	100.08	100.13	99.719	102.17	100.01	101.02	99.583	99.252	100.73	101.77	102.17
100.72	101.19	102.72	102.38	102.29	101.41	100.58	100.62	100.73	100.85	102.22	100.51	100.87	102.68	100.49	101.7	100.3	100.74	102.57	103.72	101.88	100.43	101.27	100.92	99.523	101.32	101.53	99.948	100.74	101.74	100.43	102.85	101.92	101.18	101.51	100.75	101.49	101.11	101.14	101.37	99.909	100.62	99.863	101.67	100.4	100.94	101.11	101.17	100.63	99.549
108.05	110.18	107.81	107.18	108.64	106.06	108.65	108.88	108.13	106.74	109.94	107.82	109.04	106.48	107.24	109.49	109.38	107.53	108.55	108.08	107.63	108.43	108.41	108.01	107.67	110.03	108.81	108.99	107.32	110.24	109.89	106.25	108.26	110.45	108.37	107.69	108.73	108.54	109.07	108.6	108.01	108.21	108.22	109	109.34	110.23	109.19	108.04	108.64	108.29
104.51	105.54	104.7	103.99	105.06	105.38	106.17	107.08	103.04	106.53	106.6	106.51	106.32	104.89	105.85	105.72	104.89	106.07	105.46	105.56	104.73	104.98	105.96	105.67	104.64	106.63	104.45	106.48	105.6	105.84	105.95	105.24	106.53	106.48	105.53	106.6	103.99	104.89	107.51	106.46	106.44	104.12	104.64	105.84	106.63	104.97	105.24	105.59	104.8	105.97
101.77	101.4	100.9	102.13	101.08	100.81	100.23	102.04	99.656	101.78	101.31	101.72	101.71	101.84	100.42	101.65	99.631	100.91	101.36	101.48	100.57	101.36	99.389	101.32	102.71	101.45	101.27	100.18	99.536	102.18	102.31	100.68	101.06	102.48	102.48	100.29	99.664	101.77	101.06	101	99.558	101.73	100.86	101.56	100.51	99.807	102.6	100.37	100.46	101
99.291	102.1	100.09	99.931	100.58	100.3	101.03	100.03	99.199	99.673	99.701	100.15	99.395	100.6	100.91	100.53	101.03	101.66	101.49	99.586	101.66	100.43	99.785	100.73	101.59	99.419	99.696	101.74	98.954	100.67	99.107	101.17	101.87	98.92	101.14	100.79	101.44	98.269	101.39	100.34	100.81	102.37	98.575	100.67	101.52	101.02	101.03	100.58	99.948	100.57
102.08	102.75	103.22	103.9	103.39	103.46	102.6	102.27	102.07	102.06	102.7	102.74	101.56	104.21	102.94	101.56	103.58	103.61	104.84	102.21	103.68	103.51	104.88	102.13	100.93	102.21	102.16	103.57	102.73	100.14	104.19	103.68	103.17	103.16	103	103.92	103.03	102.38	101.02	102.85	102.61	102.75	103.21	103.17	103.66	104.09	102.19	102.1	101.3	102.39
100.94	103.15	103.14	102.44	103.79	103.63	102.79	103.1	103.83	102.98	102.52	104.4	103.45	103.76	102.23	101.42	102.67	103.88	102.87	102.49	104.01	103.35	104.37	102.35	103.69	103.8	102.66	102.13	102.53	102.17	104.01	102.74	101.12	102.34	101.41	102.82	102.62	104.4	102.42	102.69	102.78	102.81	103.14	105.2	101.11	103.77	102.81	104.51	104.84	102.86
107.99	108.02	106.1	109.01	108.62	108.68	108.22	105.98	108.59	108.08	108.39	108.09	108.21	109.17	108.91	107.29	108.24	107.44	107.93	107.03	106.96	107.51	107.94	107.22	107.26	108.24	108.35	108.08	107.02	106.76	109.18	107	106.86	109.85	106.75	108.51	107.81	107.44	108.72	107.01	107.19	106.72	107.93	108.45	107.59	108.55	108.12	107.79	108.52	108.36
106.82	106.51	105.46	107.33	105.46	105.26	107.16	106.43	106.55	107.08	106.41	107.4	107.29	107.42	107.55	108.33	104.19	106.86	107.5	107.58	107.32	108.29	108.22	107.6	106.18	107.47	105.72	106.29	108.08	106.39	107.55	106.38	106.33	107.04	108.2	107.32	104.66	107.47	106.41	106.77	105.34	106.48	105.85	106.86	106.77	105.71	106.37	106.93	106.01	106.22
103.34	102.2	103.32	103.08	102.34	102.46	102.93	103.17	103.32	101.97	103.53	102.65	101.19	102.64	103.3	101.21	103.08	102.12	104.24	103.75	103.5	103.26	102.02	102.64	102.08	103.69	102.7	104.38	103.21	102.04	103.75	103.29	101.11	104.35	103.14	103.36	101.71	103.15	102.05	103.39	103.73	102.83	101.98	104.32	103.34	103.28	101.19	101.69	103.99	101.79
98.215	98.295	97.413	97.109	98.811	97.321	97.935	97.967	98.629	99.083	98.675	100.03	97.562	98.336	98.394	98.554	96.942	98.034	99.94	97.595	99.367	97.703	97.739	97.342	98.047	98.718	97.664	95.343	98.553	98.522	98.123	97.352	97.236	98.575	97.649	98.334	97.909	99.033	97.687	97.965	99.117	98.941	97.631	98.898	97.528	98.637	98.767	97.85	96.716	97.996
106.23	106.19	106.53	105.47	107.95	105.64	106.86	105.33	106.32	105.32	105.45	106.74	106.2	107.46	106.63	107.84	105.98	107.11	106.29	106	105.58	106.33	105.06	106.6	106.65	106.05	107.1	106.65	106.75	104.84	105.79	107.13	106.55	105.82	107.06	104.69	107.1	106.25	105.77	106.4	106.2	107.36	105.29	107.4	105.61	106.95	106.65	107.31	105.3	105.98
107.65	108.38	105.89	108.07	107.78	107.34	109.57	106.8	106.65	107.14	107.81	108.84	107.86	107.95	106.8	108.28	107.41	106.64	106.12	105.42	107.88	106.95	108.08	109.58	107.03	107.92	107.39	107.56	108.15	108.98	108.03	108.75	106.61	107.08	107.64	107.97	108.78	109.52	106.12	108.79	109.21	107.5	105.73	107.58	106.39	106.92	109.09	106.61	108.57	109.49
99.844	100.67	100.3	100.55	101.61	100.56	99.993	102	98.003	100.77	99.91	100.46	100.19	102.57	100.03	99.707	99.615	99.985	99.986	100.38	100.16	101.35	100.33	99.191	99.386	101.07	100.72	100.46	101.3	100.8	99.402	100.48	100.85	101.37	100.61	99.504	101	100.29	98.578	99.196	100.31	99.725	99.638	99.901	99.223	99.618	99.357	100.99	99.911	100.92
108.04	107.98	109.23	107.59	109.18	108.32	107.55	109	108.77	107.66	109.05	108.02	109.26	108.66	106.99	108.11	109.45	108.12	110.23	107.87	108.33	107.71	106.72	108.87	109.09	108.91	107.94	108.88	107.74	108.35	107.05	107.73	107.67	108.26	107.67	108.41	108.78	107.98	110.26	110.01	108.2	108.22	106.15	109.12	107.81	109.38	109.12	109.79	108.15	107.9
106.69	104.22	103.98	105.13	105.03	105.77	103.2	106.62	106.63	106.43	105.95	104.16	106.51	106.56	106.81	106.79	105.55	105.77	105.54	105.49	105.21	105.47	106.36	105.55	104.03	105.74	105.06	106.14	107.02	107.4	104.32	104.75	104.68	104.93	104.47	105.12	105.3	105.71	106.91	104.54	106.99	105.85	105.3	105.69	104.12	105.51	105.95	105.13	106.54	107.4
99.801	100.93	99.716	100.54	99.79	100.24	100.55	102.24	100.78	99.937	100.58	101.49	100.32	101.27	99.067	100.64	100.42	100.69	101.44	100.67	101.32	98.151	100.29	102.61	101.01	101.06	99.817	100.2	100.81	101.07	100.27	101.65	101	99.644	101	100.24	100.39	100.32	101.02	101.43	102.19	100.89	101.55	99.891	101.41	102.48	101	100.95	100.52	100.89
108.98	108.65	109.16	109.09	107.86	108.66	109.25	109.09	108.6	108.2	109.21	109.21	108.39	109.36	108.64	108.22	109.49	107.93	108.31	107.18	108.45	108.43	108.27	107.42	108.65	107.72	108.05	107.68	108.05	109.04	108.92	109.93	108.22	107.73	108.42	107.79	109.18	108.05	108.07	108.22	109.35	107.65	109.62	108.62	108.04	110.63	108.83	110.41	108.94	108.66
105.29	105.27	105.2	104.34	105.94	104.62	105.77	105.03	107.1	105.82	104.21	106.61	106.39	106.74	104.05	106.87	104.71	105.88	106.02	106.09	105.13	106.62	105.86	104.94	107.12	106.78	105.29	103.95	106.71	105	104.38	107.11	106.23	105.21	105.31	105.62	104.93	105.29	104.62	105.8	105.43	105.9	105.56	105.77	107.57	105.68	104.96	107.24	105.94	105.78
102.37	99.585	101.32	99.657	101.9	101.11	100.95	101.34	100.07	102.77	100.94	99.215	99.875	101.81	99.892	100.93	100.38	100.52	99.684	99.511	100.61	100.61	99.668	100.82	101.72	100.15	100.53	101.07	99.688	100.53	101.08	100.51	102.81	100.08	99.204	99.374	101.28	101.13	99.901	100.81	101.75	100.03	100.2	102.03	100.83	101.34	99.692	99.45	101.75	102.46
106.45	108.3	107.84	107.42	108.42	107.54	108.01	106.42	107.94	107.49	108.91	107.84	110.64	108	108.81	107.87	107.19	108.34	107.61	106.5	106.73	107.66	108.78	108.46	106.75	108.02	108.66	108.02	109.47	106.9	108.33	107.09	108.91	107.4	106.59	108.47	107.89	107.49	109.38	108.02	107.86	108.11	107.65	109.18	106.93	108.34	107.21	109.27	108.68	107.65
108.51	109.02	107.81	107.84	106.83	110.01	108.83	108.58	109.93	108.39	107.16	108.6	109.66	110.24	108.47	108.37	108.87	109.37	108.92	108.65	107.18	109.5	107.84	109.02	109.72	109	107.66	107.47	107.13	108.17	106.57	108.37	108	108.95	109.3	108.21	107.67	107.75	108.8	107.44	107.55	108.53	109.33	109.14	107.86	109.44	108.3	107.48	108.87	108.26
107.1	108.14	107.66	108.87	107.48	107.34	108.23	105.13	109.24	109.26	108.44	107.44	107.79	109.82	108.16	108.26	107.29	108.25	108.84	106.71	108.08	107.73	109.11	107.16	108	107.36	107.49	109.01	106.26	108.32	107.97	106.63	107.66	107.73	107.21	106.83	104.3	107.33	107.24	107.44	108.34	106.6	108	108.9	108.86	107.27	108.06	108.57	109.04	108.59
105.83	105.1	104.53	105.3	105.8	105.2	105.41	105.25	104.35	105.74	107.06	105.83	105.56	106.34	105.42	106.48	106.28	105.93	105.21	106.96	105.37	104.8	103.88	106.27	104.95	104.77	106.1	104.61	105.79	105.45	105.74	105.6	105.76	105.88	105.58	104.83	104.52	106.01	105.3	104.3	105.28	103.39	104.98	105.87	105.72	106.1	105.68	105.85	107.18	105.08
105.66	104.27	105.37	107.29	105.38	107.15	105.06	106.11	104.22	105.66	105.98	105.82	105.94	105.88	106.52	105.46	106.44	105.18	106.17	106.08	104.46	105.76	106.63	105.71	104.61	104.23	106.14	106.41	106.74	105.97	106.16	104.54	105.25	106.36	105.75	106.29	105.67	105.29	105.46	104.79	105.01	105.39	105.34	104.2	105.71	105.63	104.96	107.52	105.16	105.74
100.99	99.826	101.17	100.11	99.442	99.363	100.61	100.22	101.58	100.45	100.1	99.529	102.4	97.844	99.788	99.996	99.999	101.78	100.49	99.706	102.2	100.59	100.58	97.906	100.46	99.538	100.18	98.903	100.39	100.84	101.72	100.45	99.468	99.477	98.734	99.694	99.991	100.79	100.95	99.892	99.456	101.24	100.69	99.534	99.373	100.11	99.316	100.33	99.61	100.42
110.64	109.33	110.34	111.13	110.05	109.38	110.91	108.3	110.93	111.65	110.63	109.71	108.85	109.5	110.37	110.1	109.9	110.95	111.16	112.14	110.31	110.22	110.96	111.03	111.5	109.8	110.39	109.42	110.02	111.24	109.56	108.46	111.53	110.25	110.14	110.27	110.33	111.58	112.78	110.46	111.86	108.86	108.92	110.94	111.13	111.66	111.76	110.83	111.4	110.57
96.695	97.732	98.131	98.221	97.339	97.248	98.272	98.262	98.78	98.15	97.497	97.863	97.333	98.712	98.322	97.451	98.376	97.959	96.057	99.119	97.031	97.162	99.536	98.029	97.79	97.655	98.768	97.809	97.507	97.009	99.175	97.012	96.644	97.744	97.195	95.249	97.148	97.506	97.224	97.199	96.724	98.167	98.66	97.79	98.63	98.72	99.274	96.533	98.951	97.388
106.1	107.58	108.24	107.18	106.49	108.69	107.33	108.48	107.74	109.23	108.4	108.45	108.28	108.98	108.95	109.25	109.08	107.81	108.24	107.11	107.55	109.55	107.86	108.85	108.34	109.3	108.92	107.45	108.9	108.18	108.72	108.78	108.83	107.58	107.18	108.57	108.09	107.31	107.9	108.83	109.27	107.96	107.64	107.68	109.17	108.56	106.7	107.78	107.69	108.16
109.84	110.69	110.41	108.98	110.89	110.45	109.56	109.67	110.39	109.25	109.81	110.41	109.29	110.95	110.15	109.65	111	110.35	110.68	112.09	109.5	110.2	110.66	110.06	109.55	109.21	112.21	111.35	111.6	110.49	109.16	109.11	109.98	109.79	110.87	109.93	109.86	111.06	109.95	110.81	110.69	111.5	112.19	110.18	111.39	110.05	111.78	109.94	110.5	109.69
107.03	107.26	104.98	106.9	105.4	105.64	107.05	104.75	106.88	106.37	107.54	106.23	106.31	105.73	106.09	105.66	106.88	106.22	105.35	106.29	105.72	107.22	105.94	107.56	106.83	108.37	104.84	105.19	104.62	107.93	105.19	106.93	105.54	106.22	105.25	107.51	107.24	106.73	106.07	105.2	107.18	108.9	108.3	106.02	104.91	105.64	106.83	104.99	107.46	106.36
110.04	108.6	107.52	110.21	107.96	107.82	108.32	109.35	109.16	108.5	108.3	108.66	108.32	108.9	107.66	108.54	109.31	108.55	108.83	106.21	109	108.21	109.2	108.55	108.28	109.52	108.49	107.04	109.13	108.64	108.04	108.54	108.17	106.81	109.18	108.15	109.13	108.72	107.03	108.3	108.46	107.78	107.77	108.02	108.18	108.42	108.92	108.99	108.83	109.32
105.44	107.37	106.06	105.19	105.49	105.49	106.14	105.85	105.19	106.67	104.67	105.02	105.98	105.04	105.06	105.34	105.67	104.62	106.53	106.76	105.34	105.03	105.37	104.71	104.7	106.35	105.12	107.04	106.71	105.94	105.97	105.77	105.3	104.93	103.5	107.25	106.37	105.03	105.32	106.54	107.58	102.45	106.98	104.37	106.92	105.04	102.65	105.26	105.74	106.5
107.76	108.66	107.91	109.14	108.22	107.93	108.09	108.34	107.16	109.32	107.31	106.84	109.22	108.31	108.84	108.27	108.04	109.84	108.4	108.1	107.69	108.92	110.34	108.41	106.94	108.8	109.41	107.33	109.39	108.75	108.96	107.43	109.54	108.29	108.32	107.88	108.46	109.73	109.01	107.76	108.29	108.27	109.29	109.03	107.42	108.58	108.02	108.19	109.68	110.1
105.4	106.2	106.57	105.46	107.09	105.75	106.24	106.07	105.25	106.9	107.53	105.25	105.62	106.98	105.27	104.27	105.49	106.51	107.27	105.45	105.44	104.76	106.57	105.76	106.86	106.2	105.1	105.17	105.11	106.09	103.41	106.92	105.54	104.81	104.45	106.13	106.47	105.26	106.35	104.98	105.89	106	106.22	105.71	104.97	107.01	105.42	106.64	106.54	105.49
98.529	96.616	97.725	97.929	98.58	99.281	97.545	99.365	98.457	100.61	98.538	98.194	98.524	97.507	97.039	98.841	98.402	99.083	97.352	98.324	98.572	98.002	99.035	97.532	97.75	98.525	99.069	97.521	97.943	97.332	98.578	97.894	99.412	96.597	97.764	96.457	96.503	98.666	97.6	100.74	97.369	98.59	98.286	97.48	99.363	97.76	97.246	97.794	97.539	98.216
107.91	109.09	107.32	106.71	107.23	107.79	108.09	106.1	107.29	107.74	107.84	107.6	107.15	106.73	106.16	107.7	107.98	107.38	107.83	106.94	106.89	109.2	107.45	106.86	106.35	109.1	108.36	108.06	108.66	107.94	109.33	108.61	109.11	107.24	107.58	107.78	107.51	108.42	108.61	108.61	106.22	108.19	107.37	109.02	107.72	109.52	107.88	107.93	107.24	107.58
106.63	105.14	105.77	108.37	106.24	107.02	106.08	102.97	106.85	106.5	106.67	106.74	106.7	108.1	106.3	106.85	106.78	106.86	107.15	105.58	106.44	107.33	106.29	106.39	106.59	106.85	107.74	106.34	106.38	106.21	106.65	108	106.57	107.81	105.55	105.62	106.67	105.45	105.63	105.72	104.99	105.75	107.2	106.39	107.43	106.5	107.47	108.21	105.1	106.92
109.52	108.43	107.58	108.14	108.74	109.1	108.9	108.32	106.56	108.34	106.61	108.36	107.71	107.76	109.51	108.2	108.66	106.97	108.86	107.8	107.31	108.74	108.46	108.15	106.73	108.09	107.25	108.51	106.61	109.7	108.2	108.13	108.21	108.82	109.1	107.46	108.69	108.03	107.97	107.89	109.22	107.79	107	108.28	109.34	107.79	108.74	108.2	107.95	107.6
108.23	107.04	107.19	107.72	107.99	109.04	108.78	107.53	108.07	107.75	108.48	108.88	108.25	108.24	108.42	109.53	108.59	108.46	107.81	107.58	106.47	109.1	109.15	108.64	108.02	107.94	107.97	107.17	108.06	108.46	108.76	107.25	109.06	108.27	107.23	108.07	108.24	108.49	107.89	107.33	108.19	109.13	107.8	110.31	106.47	108.51	108.47	108.1	108.78	106.06
103.28	102.35	103.53	103.36	102.51	103.37	103.3	101.42	103.8	103.05	103.51	103.04	102.91	102.2	102.9	103.24	102.89	100.57	102.52	103.26	102.91	102.69	103.72	101.86	104.94	102.53	102.67	101.67	102.16	102.02	102.05	102.43	103.99	104.02	103.37	101.61	100.5	102.86	103.08	100.99	103.32	103.18	103.27	104.08	102.32	102.05	103.17	102.54	102.62	103.47
105.98	106.44	107	103.89	106.39	107.66	106.24	106.54	106.54	106.53	106.1	104.7	104.43	106.44	105.31	105.46	104.87	105.34	105.21	105.33	104.55	106.87	106.55	104.62	104.49	106.03	105.74	106.67	104.52	104.9	106.01	105.01	106.18	104.92	105.6	104.47	105.86	104.11	105.82	104.26	104.22	105.97	105.66	105.76	105.54	106.63	104.12	106.39	104.82	105.19
108.69	106.54	108.85	110.04	108.64	107.97	109.14	108.54	108.63	107.41	108.9	107.62	107.61	107.95	107.09	108.52	107.86	108.69	108.63	108.05	108.75	107.91	107.68	108.42	107.82	107.69	107.66	107.73	109.22	110.11	107.85	108.77	108.34	107.11	107.5	107.56	107.98	107.87	107.8	108.6	108.51	108.44	109.07	107.67	108.07	108.13	108.96	108.28	108.44	109.08
100.17	100.17	99.419	101.94	100.18	99.285	100.48	100.21	100.72	100.6	100.51	102.42	100.42	100.04	101.27	102	101.16	99.523	100.41	100.95	100.84	98.619	101.27	101.19	100.28	100.42	100.7	100.68	100.12	100.13	100.81	100.58	99.206	99.834	99.228	99.487	100.99	99.154	101	101.46	100.35	100.9	101.42	100.94	101.15	100.14	99.69	100.81	98.156	102.12
103.97	105.79	104.32	106.33	105.38	103.83	104.63	105.14	103.96	105.83	106.3	105.38	105.27	105.89	105.83	105.8	103.9	104.98	106.94	106.41	105.6	105.5	105.14	105.43	104.89	104.7	107.3	105.39	106.73	106.25	104.62	105.5	107.23	107.06	107.1	106.24	104.9	105.3	107.64	105.19	105.93	106.17	105.78	107.12	104.18	105.41	105.29	105.21	105.11	106.2
107.24	106.39	107.95	106.29	108.81	105.66	106.02	107.22	106.78	106.91	106.24	107.12	105.48	106.08	106.58	107.79	108.73	105.81	106.47	106.8	105.89	106.88	106.79	105.66	107.29	107.41	105.43	106.65	106.11	106.25	105.51	107.16	106.35	107.39	105.02	106.95	106.65	107.83	105.87	106.37	108.33	106.53	106.95	105.52	107.1	105.38	107.09	105.27	107.18	105.69
107.06	107.18	105.34	104.62	107.22	107.37	106.54	106.27	106.96	107.07	107.01	106.61	106.91	107.37	106.95	107.77	105.34	107.82	107.69	106.87	105.66	107.32	104.68	107.2	105.58	106.08	105.29	106.25	105.88	106.09	107.76	105.55	106.04	106.2	105.77	106.63	106.78	107.5	107.49	108.41	106.7	105.79	106.6	106.23	106.48	106.45	107.57	107.18	105.26	106.64
107.85	109	109.02	108.53	108.82	109.64	110.4	109.52	109.81	108.03	109.51	110.87	107.22	107.88	109.68	108.21	110.35	108.4	108.32	110.21	107.16	108.6	107.44	108.61	108.89	107.61	107.24	107.38	107.92	108.1	109.07	108.32	109.69	108.15	107.99	109.68	108.51	110.46	109.02	107.09	109.05	108.85	108.1	107.51	108.39	109.16	109.44	107.31	108.88	108.11
106.48	109.43	108.88	108.89	106.81	106.78	108.16	107.92	110.11	108.16	109.7	108.96	108.24	107.66	107.58	108.75	109.39	107	108.26	109.14	109.67	107.59	107.24	107.69	108.29	107.71	108.22	108.12	108.25	108.84	108.74	108.22	108.62	107.82	107.81	107.04	108.52	108.6	107.61	108.72	107.36	107.8	107.55	107.83	108.85	107.09	107.08	109.81	109.09	107.71
108.06	108.9	108.73	107.94	108.37	106.84	107.37	108.18	107.32	107.89	108.87	108.74	107.69	107.79	106.98	107.67	109.46	109.11	106.39	108.78	106.02	106.84	108.2	108.55	108.41	109.08	108.34	108.2	108.26	107.69	109.5	107.05	108.63	110.12	108.86	109.22	109.8	107.75	107.2	107.76	108.82	108.22	108.26	106.58	107.83	107.56	106.89	107.9	106.75	109.25
106.03	105.34	107.33	105.43	103.92	105.2	103.63	104.72	104.57	105.4	105.2	104.69	103.57	104.91	104.6	105.39	104.06	103.71	106.73	104	106.42	105.9	107.92	105.88	105.88	105.94	106.64	106.26	106.6	104.5	106.54	104.28	107.47	105.23	106.52	107.2	105.17	105.17	104.58	104.2	103.8	104.11	107.99	105.38	105.48	105.29	104.31	105.05	106.95	107.3
101.37	100.09	100.79	101.03	100.97	99.598	100.09	101.38	100.18	102.14	100.5	99.929	101.22	101.39	100.21	101.41	101.66	100.87	100.97	100.7	100.79	101.07	100.71	101.46	100.68	99.987	101.03	100.64	100.83	100.38	101.62	100.35	100.39	99.787	100.67	101.03	100.33	100.64	100.36	100.86	102.91	100.3	101.02	99.539	100.78	101.46	102.46	102.09	100.73	100.64
105.17	104.35	104.73	104.69	106.67	105.12	105.92	104.82	105.94	106.89	105.26	105.1	107.03	105.04	106.05	105.38	106.17	106.22	104.75	106	105.23	104.47	107.07	105.07	104.65	107.01	104.79	105.76	107.15	106.24	105.81	106.44	105.18	107.33	105.31	103.81	103.34	104.69	105.21	105.6	104.01	105.89	106.13	104.99	104.91	105.37	106.26	105.47	105.69	105.56
108.25	108.35	109.14	108.6	107.54	108.06	108.09	106.73	108.23	106.7	107.42	107.87	108.19	107.5	108.42	108.8	109.91	109.84	108.19	108.43	107.92	109.57	107.82	107.88	106.05	107.52	108.13	107.77	108.26	107.54	109.97	107.3	109.48	108.24	107.42	108.49	107.21	107.78	107.78	107.53	108.89	108.02	109.39	107.66	109.55	108.47	109.76	109.25	107.11	107.16
99.935	98.056	99.651	98.956	98.408	98.438	99.036	98.8	99.028	98.553	98.087	100.41	98.912	99.074	98.511	98.397	99.432	97.116	98.803	97.829	98.037	99.723	98.563	97.144	97.336	97.776	99.561	96.991	98.875	98.253	99.626	98.939	98.925	97.251	98.921	98.932	98.597	98.116	97.824	99.034	99.951	98.553	99.199	98.457	97.17	99.373	98.521	97.719	100.09	97.691
99.713	98.044	96.445	98.59	98.203	97.479	98.166	99.182	98.042	98.073	98.669	99.464	99.422	99.834	100.85	97.763	99.551	99.492	97.851	97.695	97.786	99.613	98.758	99.616	97.582	98.292	98.003	101.12	99.92	99.356	98.904	99.872	99.298	99.266	99.402	98.584	97.423	97.92	98.288	99.363	98.478	98.259	99.262	98.139	98.899	98.644	98.346	98.332	100.05	98.546
110.04	108.77	108.8	108.46	108.8	109.25	108.91	107.17	108.09	108.71	107.64	109.14	106.93	108.4	108.05	108.11	107.01	109.54	107.82	108.12	108.05	107.41	109.32	109.78	107.18	109.19	108.99	108.57	109.22	109.03	107.66	109.79	108.09	109.02	109.81	109.37	107.35	107.32	107.14	108.02	109.46	108.19	109.34	108.53	107.34	109.22	108.08	108.63	109.72	108.12
109.08	106.7	106.59	108.7	108.08	107.94	108.62	108.34	107.94	107.98	108.14	107.36	106.65	107.9	107.97	106.97	108.63	107.3	108.29	107.59	107.23	106.99	107.75	107.5	108.49	107.48	107.77	107.34	106.17	107.06	108.06	106.67	107.98	107.02	106.32	108.35	107.73	108.8	108.03	108.36	108.2	107.66	107.84	107.03	107.98	108.1	106.83	107.43	107.69	106.15
105.81	106.94	106.39	104.93	106.38	106.7	106.65	106.32	106.49	106.87	106.81	105.72	106.05	107	106.71	107.03	106.93	107.06	106.99	106.25	107.64	107.23	107.47	107.26	106.62	106.29	106.09	106.01	106.55	106.86	107.18	107.83	106.85	106.74	105.52	106.85	105.68	105.49	106.81	105.18	106.55	105.38	105.87	108.29	107.36	107.2	106.37	105.6	105.47	106.06
108	107.44	105.77	107.3	107.71	106.66	104.92	106.54	106.34	106.6	107.97	106.58	105.51	106.89	105.81	106.97	105.21	105.83	106.78	105.87	107.28	106.24	106.86	107.45	104.91	105.74	107.09	104.22	105.93	106.26	109.21	105.6	107.65	107.4	106.54	107.07	105.84	106.18	107.31	106.55	106.72	106.85	106.57	106.94	107.15	104.85	104.98	106.91	106.05	106.36
98.017	98.834	97.768	99.399	99.273	99.618	96.802	96.634	98.73	97.612	97.3	98.722	99.212	96.602	97.378	100.11	98.658	97.66	98.585	99.131	98.533	99.895	96.963	98.086	97.723	97.873	97.895	98.482	99.809	98.603	98.046	100.27	99.902	96.966	98.729	97.849	98.013	96.773	97.531	98.554	97.318	97.327	98.585	97.434	99.2	98.834	98.238	97.716	98.811	98.081
108.96	107.71	108.34	110.69	109.79	107.97	109.11	107.98	106.34	107.62	105.66	108.91	109.06	105.99	109.09	108.19	108.05	107.72	108.54	109.41	107.06	108.54	105.99	107.73	108.03	107.91	108.21	106.78	107.85	108.29	108.54	106.98	107.79	107.77	105.79	108.19	106.95	107.74	106.72	107.56	106.63	107.55	108.83	107.54	107.99	107.09	108.8	109.73	107.57	106.78
108.41	106.91	106.68	107.45	107.9	108.51	109.11	106.3	108.38	107.69	108.3	106.55	108.42	109.34	107.19	109.33	107.31	107.93	107.17	107.09	108.46	108.43	107.01	107.07	109.31	106.99	107.3	107.13	107.39	107.46	110.48	108.31	106.27	108.74	108.91	109.82	108.93	107.42	108.62	107.36	107.99	108.42	108.6	108.35	108.03	108.24	107.39	106.15	108.62	106.33
96.485	98.165	97.838	99.367	96.923	99.353	97.147	99.23	98.888	97.739	97.884	99.518	97.237	98.57	98.157	98.269	97.674	98.889	97.997	98.482	98.922	98.247	98.211	98.478	99.428	98.011	99.405	97.115	99.576	96.648	98.491	98.14	97.782	98.471	98.336	97.479	98.861	98.928	96.769	99.001	98.527	98.049	99.098	98.152	97.462	99.472	96.891	97.522	96.146	98.1
106.28	107.98	106.05	108.6	107.04	106.71	107.04	106.43	105.62	106.53	106.57	106.73	105.36	107.04	106.89	106.81	106.76	107.66	107.15	105.68	107.01	105.92	105.93	106.28	105.04	107.19	106.92	106.26	105.07	105.53	108.14	106.69	106.71	106.89	106.59	106.42	107.45	105.69	104.18	106.64	107.18	106.03	106.98	107.04	108.37	107.74	106.13	104.92	105.76	106.82
109.15	106.62	106.36	106.17	107.88	108.76	106.79	108.4	108.76	107.21	106.55	107.6	108.15	108.21	109.09	108.21	107.01	109.17	108.62	107.2	109.59	108.29	108.94	108.21	108.55	107.74	107.34	106.93	108.78	108.83	108.49	108.28	107.92	108.87	108.85	108.09	107.39	107.43	107.06	108.2	108.28	107.12	108.51	108.12	108.42	107.74	107.75	108.74	107.68	108.03
99.274	98.919	99.795	101.36	98.978	100.23	100.54	99.575	99.584	100.73	100.69	100.64	99.549	101.09	99.438	101.11	99.852	100.2	99.335	101.41	98.713	100.61	99.625	98.528	101.64	101.65	99.964	98.782	101.63	98.762	100.94	100.12	101.05	99.565	99.989	101.4	100.6	98.969	99.812	100.22	100.14	98.842	100.01	99.953	101.15	99.379	99.462	100.74	99.953	101.96
108.71	107.72	108.14	107.78	108.41	109.53	108	108.3	106.75	108.29	107.11	108.47	108.51	109.38	109.59	108.98	107.6	108.62	109.91	109.68	109.21	110.03	108.58	107.4	109.33	108.61	108.9	108.93	110.3	109.85	109.4	108.22	109.31	108.21	108.87	109.11	108.59	108.3	108.32	108.39	108.32	108.75	107.97	107.5	108.89	108.11	107.99	109.73	109.39	109.91
110.6	107.64	109.11	107.95	107.95	108.77	107.28	108.37	109.18	108.78	108.53	107.66	107.56	110.12	108.86	109.51	109.54	107.18	107.39	108.25	109.22	109.39	109.18	108.93	108.89	108.8	107.47	106.74	107.35	106.81	110.04	109.03	109.92	110.15	107.71	109.37	108.8	110.02	109.34	109.83	108.29	107.6	108.05	109.43	108.73	107.19	108.99	108.9	107.85	109.27
107.93	107.2	106.96	106.92	108.81	107.46	108.26	108.69	108.53	109.65	108.95	107.36	109.51	107.95	108.25	107.4	108.96	109.5	108.76	108.94	109.05	107.64	108.69	108.93	107.37	108.81	108.37	109.19	109.03	108.51	109.23	106.64	108.68	108.22	108.11	108.15	108.48	106.82	108.29	110.28	108.02	108.51	107.37	108.36	108.7	107.6	108.2	108.09	107.81	107.91
97.644	97.453	97.941	98.502	97.411	97.85	97.602	97.869	98.106	100.09	98.627	99.304	99.197	98.108	98.491	98.011	97.634	98.081	97.609	98.875	97.895	96.544	98.626	98.53	97.516	97.659	99.112	99.644	98.331	97.607	97.473	97.489	97.988	98.452	100.18	98.258	98.436	97.533	97.574	97.332	98.751	98.412	97.14	95.993	97.92	97.226	97.705	99.076	98.86	96.505
106.08	107.81	107.08	104.48	106.91	104.5	107.01	107.38	107.39	106.9	108.84	105.12	106.1	105.21	105.81	108.42	106.52	107.82	106.84	106.39	106.57	106.13	108	107.15	105.4	107.27	105.85	106.98	106.04	105.15	106.45	106.59	107.14	105.6	106.92	106.64	106.84	106.44	108.12	105.93	107.73	105.23	106.55	106.91	106.11	107.6	107.38	107.66	107.53	108.18
109.22	108.66	110.69	108.6	109.72	109.67	109.23	107.74	109.31	107.94	108.38	109	108.71	109.62	110.27	109.9	108.75	108.42	110.32	109.84	108.62	109.02	106.82	107.72	108.62	107.82	107.67	108.3	108.37	109.56	108.11	108.14	107.59	108.29	107.97	108.87	108.36	108.7	108.5	108.98	109.05	107.53	109.77	109.9	109.16	107.11	106.9	109.29	107.82	105.94
106.91	107.57	107.89	108.43	107.9	108.39	108.53	107.67	108.76	108.56	107.35	108.48	107.98	107.68	109.93	108.09	108.55	106.86	108.75	109.84	106.95	109.67	107.31	106.94	108.42	109.5	109.87	108.86	107.58	109.08	107.45	108.67	109.51	106.35	107.79	108.2	107.59	108.68	107.54	109.08	107.36	107.06	108.61	108.73	107.09	107.95	108.8	107.6	108.14	107.26
107.47	106.87	107.58	106.76	107.52	106.59	106.2	107.06	107.42	107.17	106.32	108.38	108.15	107.47	106.86	109	107.94	109.08	107.58	107.48	107.26	106.42	108.11	107.73	107.38	106.32	106.15	107.29	107.26	107.55	107.61	109	106.57	106.98	108.46	107.53	106.07	108.65	108.5	107.11	107.98	108.14	107.35	106.68	107.72	106.92	108.59	108.79	108.46	107.85
101.5	98.19	100.21	99.313	99.412	100.13	100.47	101.56	99.733	101.06	101.54	100.84	100.26	99.945	100.17	98.215	99.915	100.73	100.94	100.89	99.146	99.741	101.33	101.49	99.401	99.664	100.02	99.724	99.546	99.764	99.605	100.16	99.91	100.5	99.798	100.11	100.46	101.58	100.25	99.142	100.32	100.52	99.656	100.7	102.03	100.42	99.571	101.58	101.04	99.732
110.87	109.5	109.8	109.88	110.86	111.03	109.74	109.15	109.53	109.71	110.43	111.52	110.2	110.75	110.61	109.69	109.17	108.81	108.88	109.27	109.76	109.99	111.84	110.17	111.2	110.26	111.19	110.45	110.64	110.49	111.93	110.07	109.04	110.17	111.82	111.16	111.11	109.39	110.76	111.27	108.97	111.24	109.69	109.45	111.16	109.43	110.15	110.87	109.4	110.59
108.23	107.5	107.89	110.15	109.05	107.26	106.49	108.1	107.52	108.2	107.77	108.86	107.67	107.97	108.47	107.7	108.25	109.81	107.96	107.4	107.33	107.45	106.82	108.61	107.81	108.7	108.67	109.23	107.74	108.38	107.59	108.23	108.42	106.65	108.2	107.62	108.52	108.8	109.21	106.91	108.39	108.28	106.69	107.19	108.06	108.05	107.41	107.21	109.47	110.12
110.58	108.29	109.01	107.53	107.27	108.7	109.51	108.73	107.26	109.23	108.1	108.49	110.43	109.31	108.1	108.21	108.44	109.93	108.67	109.58	106.96	109.77	109.61	108.5	109.03	109.3	109.72	109.95	109.64	108.08	108.62	108.29	108.66	109.31	107.65	107.33	108.22	109.03	107.26	109.49	109.18	107.21	108.56	108.68	108.5	107.47	109.29	108.73	109.21	109.53
104.56	105.27	105.3	104.39	106.93	105.82	104.63	106.15	103.43	106.14	104.44	105.01	105.69	106.48	104.57	106.19	105.93	104.93	105.85	107.11	105.49	104.64	106.72	105.77	106.93	106.62	105.42	105.57	105.66	104.7	106.2	104.7	105.82	106.69	106.08	105.02	105.26	105.77	105.56	105.82	104.73	103.93	106.13	106.08	104.2	105.04	105.71	105.21	104.49	106.51
107.51	107.9	107.49	108.35	107.12	107.94	109.02	107.72	108.48	106.14	105.2	107.93	109.1	107.72	107.84	107.58	106.93	109.16	106.25	109.22	109.61	107.48	108.36	107.17	109	107.72	109.86	107.96	107.7	107.59	109.16	106.8	108.66	108.07	106.76	107.8	107.56	108.62	108.22	108.87	108.08	108.14	107.45	107.17	108.15	108.3	108.33	107.63	109.23	108.42
105.48	105.43	105.16	106.53	106.34	106.73	104.42	105.42	104.71	104.85	105.38	106.65	105.6	106.65	105.64	104.62	106.4	105.73	106.35	105.17	106.78	105.12	105.46	105.21	106.14	105.02	105.3	105.69	104.67	103.29	105.96	105.2	106.47	106.27	107.64	105.43	105.61	104.59	103.13	103.73	105	105.95	105.92	105.73	104.88	104.12	106.27	106.35	106.61	106.18
110.68	110.76	110.92	110.94	108.61	110.54	109.15	111.02	111.35	110.3	110.94	112.99	109.53	111.51	109.11	110	108.67	110.19	110.02	111.29	110.36	112	110.99	110.18	111.65	111.01	111.34	111.39	109.74	110.28	109.26	108.56	110.74	111.12	109.6	108.94	110.75	110.82	108.86	110.37	110.94	109.97	109.97	109.83	109.54	110.01	110.73	110.6	110.8	110.53
109.21	108.54	107.83	108.46	109.71	108.34	108.02	108.46	109.84	108.7	109.92	108.37	107.68	108.57	107.51	108.49	108.69	108.72	108.83	108.78	108.3	109.13	108.07	109.87	108.87	108.6	109.46	107.31	106.51	107.34	108.2	108.86	109.11	108.75	108.29	107.81	109.29	110.62	107.9	109.23	107.54	109.24	109.49	107.68	107.91	108.82	107.4	108.63	109.05	108.1
107.19	108.52	106.71	108.16	108.1	108.16	108.77	108.57	107.4	109.9	109.2	107.9	108.39	109.35	107.73	109.24	108.12	109.06	107.68	105.72	109.61	106.12	107.02	107.75	107.42	107.2	107.68	109.21	108.52	106.97	107.78	108.13	108.65	108.61	108.1	109.46	109.43	109.44	108.38	107.83	108.34	109.65	107.95	109.77	107.33	107.08	107.97	109.41	107.72	109.35
106.6	109.37	108.89	108.32	107.44	108.38	109.03	109.04	108.85	108.22	108.26	108.76	109.82	107.91	108.64	107.62	110.41	109.4	108.02	106.79	109.7	110.21	108.67	108.18	107.42	108.92	107.77	109.19	111.09	109.18	109.54	107.8	108.18	107.95	108.53	107.1	108.37	109.97	108.95	108.43	106.26	107.55	108.43	109.13	108.84	107.77	108.17	107.85	108.51	110.03
108.54	107.08	108.81	109.68	108.59	107.8	108.01	109.41	109.64	110.68	109.57	107.74	110.7	109.53	109.55	108.83	108.61	108.43	107.72	108.42	108.11	109.56	108.11	107.15	107.96	107.97	109.82	108.55	108.41	108.47	107.54	109.43	108.59	107.36	107.21	110.07	108.5	108.25	109.86	108.92	107.97	106.76	109.31	109.21	109.95	109.09	108.2	109.53	108.46	108.1
98.328	99.048	98.729	98.997	97.612	97.845	98.514	98.515	96.855	99.187	98.941	97.053	98.362	97.952	99.24	97.862	97.858	97.707	97.587	96.621	98.318	98.392	98.549	98.529	99.227	97.365	97.988	98.339	97.557	97.765	96.892	98.222	97.946	96.582	97.458	97.034	98.756	97.442	97.258	97.579	97.54	97.043	98.682	98.521	97.664	97.449	98.646	98.015	97.676	98.24
98.153	97.617	98.271	99.106	98.02	98.331	99.35	97.173	99.204	98.147	98.262	99.387	97.625	99.067	99.754	99.499	100.1	97.6	99.832	97.613	97.761	97.924	99.396	97.266	98.753	99.193	98.932	98.726	98.249	97.253	99.006	98.037	99.531	99.72	99.896	98.303	98.011	100.77	99.304	99.064	99.828	97.943	98.747	98.442	98.88	98.985	97.69	97.721	98.681	96.547
107.5	106.92	106.69	106.77	108.65	108.49	106.88	108.55	106.85	109.27	107.32	109.95	107.71	107.72	108.28	106.96	109.08	107.98	107.93	108.98	107.7	107.72	108.11	107.37	108.76	108.18	106.71	109.06	108.98	107.83	108.57	109.13	105.83	108.14	107.23	109.14	107.82	107.83	109.93	108.47	107.04	109.18	107.78	107.98	107.45	107.76	107.09	108.56	108.02	108.46
108.47	107.81	107.77	108.28	108.47	109.2	106.86	109.52	106.8	107.67	108.58	108.52	108.41	108.74	107.73	108.02	107.94	109.56	109.36	107.48	108.39	107.94	108.9	107.43	108.21	107.13	109.22	108.26	109.14	109.59	108.32	108.06	107.93	108.39	108.85	108.6	107.53	108.01	107.94	108.39	108.16	109.65	108.8	107.07	107.96	107.63	109.35	108.41	108.33	106.35
108.1	108.4	108.25	108.78	107.88	107.27	109.02	108.14	108.18	106.68	108.79	109.81	106.62	108.12	108.14	109.95	108.51	107.41	109.12	108.92	109.38	108.34	108.13	108.03	108.15	110.06	107.71	108.24	108.49	109.67	108.96	108.33	106.71	108.2	108.49	108.83	109.12	106.71	108.16	107.09	108.78	107.6	108.83	109.94	108.78	110.32	108.05	108.5	109.28	107.73
107.75	105.56	106.97	106.25	104.56	107.84	106.78	106.36	106.61	106.36	106.53	105.06	106.57	106.46	105.81	107.17	107.74	106.12	106.01	105.59	105.68	106.19	105.97	104.68	106.38	104.86	107	105.41	105.44	106.99	105.3	107.35	104.89	106.21	106.31	104.7	106.02	105.77	106.85	106.86	106.04	104.94	106.09	105.13	106.98	106.61	106.9	106.98	104.66	105.6
105.73	106.49	107.27	107.55	107.89	107.33	106.63	108.42	107.7	104.21	106.13	105.22	107.3	105.72	107.68	108.03	106.14	105.56	105.63	106.56	107.04	105.64	107.62	107.16	104.77	106.23	106.76	105.97	105.99	108.26	106.33	106.85	105.91	107.85	105.4	107.3	106.55	106.61	107.82	105.94	106.11	107.15	106.61	108.82	105.81	104.53	106.66	107.26	106.12	106.18
99.617	100.22	98.954	99.325	97.713	99.685	99.147	98.278	98.209	97.427	97.964	98.29	98.996	98.997	101.46	98.687	99.197	98.356	98.583	99.551	99.267	98.892	99.253	99.582	97.843	99.696	98.383	97.479	98.971	98.094	98.007	98.835	97.976	98.478	100.37	100.39	99.005	99.175	98.856	98.286	99.941	97.802	100.37	98.866	98.661	98.314	99.018	98.04	98.954	98.316
97.834	98.443	99.095	98.479	101.23	97.908	97.807	100.03	98.245	98.262	99.586	98.569	97.717	99.232	99.493	98.369	98.398	98.302	99.161	98.669	97.43	98.482	97.769	99.096	98.377	96.925	97.835	97.302	96.966	100.42	99.338	98.623	98.438	97.686	97.542	96.974	98.921	96.206	99.37	98.514	98.926	97.994	99.434	98.99	98.201	98.635	96.812	98.829	99.298	98.53
110.42	111.27	110.58	110.94	109.78	110.5	111.23	111.04	109.66	110.26	111.27	109.11	111.12	109.97	108.17	111.31	108.92	110.35	110.82	109.41	110.51	109.83	108.81	111.28	110.15	108.99	110.15	109.89	111.27	109.1	110.61	108.59	110.3	109.35	109.95	109.46	109.6	111.72	108.74	109.21	112.49	109.95	110.11	111.27	109.83	111.09	110.94	109.72	110.93	110.95
108.36	107.02	108.09	107.25	107.08	108.64	107.49	106.3	107.45	106.01	107.58	109.36	108.48	108.92	108.73	107.32	107.91	108.07	107.65	107.9	109.28	107.25	106.73	107.46	107.4	108.57	107.12	106.78	107.57	108.49	105.96	108.3	106.92	106.72	110.06	107.97	107.72	107.51	107.77	109.06	107.86	106.75	107.52	107.15	109.04	105.97	108.11	108.28	108.14	105.48
105.94	106.23	105.12	105.34	105.12	103.85	105.35	105.93	106.62	105.68	105.24	106.27	106.18	106.07	105.16	105.01	105.84	106.37	106.23	107.42	104.28	105.53	104.04	105.76	104.52	104.68	105.37	105.32	105.24	104.99	105.7	105.94	106.32	105.75	105.65	105.56	106.13	104.62	105.76	107.19	104.59	106.33	104.1	106.05	104.75	105.27	104.29	105.96	106.47	106.02
100.75	100.54	101.26	100.31	100.13	100.71	101.75	100.76	101.37	101	100.53	100.72	101.18	99.124	100.69	100.44	100.47	100.27	100.46	101.61	99.404	101.32	101.05	99.997	100.11	100.34	99.746	99.129	100.43	98.221	100.69	100.81	99.287	100.59	101.36	101.21	101.7	99.396	99.637	98.753	98.402	99.533	99.655	100.84	100.75	100.37	100.73	100.29	99.905	100.28
107.7	107.56	108.41	108.47	108.42	107.42	108.18	105.66	108.35	108.56	107.04	109.14	107.82	109.19	107.08	108.64	107.88	107.51	108.23	108.33	108.08	107.42	107.16	107.71	108.44	108.28	107.57	107.51	107.23	107.51	107.33	109.04	108.14	106.66	107.07	107.63	107.26	107.36	107.91	107.33	107.72	107.71	108.31	107.77	109.02	108.91	108.97	109.14	108.02	108.52
107.29	108.73	109.64	107.77	110.09	107.82	108.71	107.76	107.9	106.94	108.07	108.87	107.73	108.08	107.18	107.66	107.75	107.92	108.51	108.69	109	107.72	106.96	108.59	109.03	107.89	106.42	108.52	108.25	107.15	107.04	107.33	109.08	107.45	107.53	107.71	109.25	108.49	106.02	107.56	108.69	108.72	107.94	107.51	107.24	107.75	108.82	108.96	108.24	107.58
106.21	107.64	107.71	108.91	108.54	108.63	108.88	106.7	108.24	108.47	108.25	109.07	107.07	107.96	108.15	108.66	109.03	108.47	108.29	108.28	107.29	109.19	107.35	108.65	107.76	107.83	107.35	107.66	107.13	107.32	109.17	108.89	107.47	107.96	108.25	106.96	107.4	109.22	109.36	108.81	106.77	108.18	107.57	108.34	107.92	107.94	108.28	107.33	108.47	107.03
99.941	99.337	100.34	100.44	99.87	101.47	100.96	100.23	100.49	99.998	99.814	100.23	98.771	99.427	99.793	100.47	100.5	99.956	100.53	101.41	99.747	100.5	100.16	100.33	100.5	100.06	99.655	98.058	98.882	102.33	101.42	99.676	100.31	99.764	100.86	100.07	101.52	102.44	100.11	98.224	99.215	100.82	101.48	101.5	99.233	99.134	99.064	101.29	100.03	100.75
107.44	108.88	106.96	104.34	105.08	105.21	105.63	107.52	107.19	106.16	106.79	106.82	106.81	104.45	106.09	105.76	104.77	105.25	107.54	106.59	105.03	105.59	107.09	104.23	105.82	106.18	105.49	107.88	105.27	106.08	106.33	104.8	105.98	106.61	105.71	106.53	105	104.67	105.76	106.5	108.45	106.11	107.93	105.26	105.11	108.48	107.14	106.28	105.49	106.02
97.86	97.009	97.087	96.51	98.282	97.496	97.702	96.575	96.679	96.221	96.519	98.785	98.818	98.189	98.857	97.907	97.272	98.094	97.47	99.554	97.677	97.912	99.425	97.403	98.65	99.62	95.988	100.2	97.18	97.531	98.708	99.561	98.043	98.273	96.343	97.672	98.579	99.46	97.916	98.053	96.73	97.585	97.456	97.065	96.593	97.506	98.287	98.254	97.096	98.616
100.93	101.35	99.268	100.61	100.66	99.748	100.37	101.21	100.68	101.74	100.88	101.33	101.17	98.56	99.923	100.83	99.061	102.12	101.59	100.98	99.304	99.759	99.553	99.938	100.49	99.317	99.256	100.76	102.45	100.13	100.62	100.94	99.912	101.17	101.66	100.7	99.777	101.68	100.65	101.02	100.42	100.41	100.36	100.54	99.98	101.48	101.18	101.2	100.2	99.598
107.65	107.54	105.21	107.38	105.96	107.13	107.12	104.69	107.55	106.12	106.92	107.32	108	107.31	106.45	106.49	106.96	106.73	107.6	104.58	106.41	106.05	106.06	107.37	106.96	105.74	105.75	106.28	108.2	106.28	106.01	105.9	107.47	106.62	106.75	107.12	106.59	105.65	107.05	106.55	105.86	106.04	105.84	104.49	104.29	106.44	106.28	106	104.63	105.94
110.52	110.42	109.12	111.15	109.24	110.93	110.36	111.6	110.05	111.48	110.87	113.42	112.52	110.37	110.25	110.09	109.84	111.04	109.96	110.66	109.8	110.87	111.68	109.69	110.56	110.25	110.5	110.4	109.17	109.76	109.29	110.13	109.65	109.79	109.46	110.37	110.57	109.79	110.64	111.17	110.47	110.48	111.63	109.97	110.65	109.59	109.72	109.3	109.17	111.57
106.15	107.45	106.73	106.05	106.63	107.08	107.34	106.64	106.69	106.64	106.61	105.25	106.35	107.42	107.4	106.92	106.09	107.33	106.46	107.72	107.61	107.74	106.98	106.93	105.87	105.84	105.95	106.23	106.66	107.13	107.8	107.54	106.93	107.72	108.15	107.16	105.98	105.99	108.31	107.93	106.68	106.51	106.55	107.52	107.79	106.18	107.11	108.73	105.96	106.12
106.07	105.69	105.82	106.98	106.26	105.45	106.94	106.94	107.43	105.6	107.05	106.74	107.15	107.83	106.26	106.87	107.13	105.54	106.24	106.36	107.66	106.37	107.04	106.97	107.02	106.58	105.57	107.17	106.2	107.44	107.44	107.89	106.29	107.46	106.3	108.14	107.23	105.91	105.51	105.77	105.73	104.9	105.3	107.38	107.73	107.03	107.21	108.05	107.11	105.65
108.09	108.23	107.8	108.47	107.78	108.66	106.65	108.13	107.89	109.4	108.36	107.96	109.6	107.45	107.12	106.97	107.63	108.41	108.54	108.35	108.17	108.74	108.19	109.01	108.2	106.99	108.05	106.9	109.37	108.18	108.55	108.28	109.01	109.36	108.91	108.09	106.96	107.98	108.37	109.29	106.79	107.82	108.85	107.74	109.82	107.61	108.63	107.09	108.52	108.01
108.17	107.57	110	107.66	108	107.74	108.5	107.96	110.3	107.44	108	107.08	108.08	107.58	108.27	107.27	109.18	108.6	108.47	107.56	107.1	107.25	108.08	109.82	110.19	107.52	107.96	108.03	107.99	107.89	108.23	108.65	106.02	108.4	108.74	107.97	109.18	109.48	108.56	108.13	108.87	108.32	108.68	108.05	108.71	109.19	108.4	106.99	107.42	108.14
98.075	99.536	99.02	99.521	99.399	97.93	98.298	98.613	100.15	99.609	98.636	98.205	100.08	98.26	97.118	100.01	98.16	97.205	99.236	98.857	98.043	97.909	100.04	99.201	97.985	99.459	98.581	97.754	99.197	99.578	97.134	99.331	98.817	98.496	98.72	98.484	98.36	100.96	97.827	99.685	99.113	98.584	97.72	99.089	98.817	97.678	97.776	98.998	99.166	97.464
105.02	105.86	106.01	105.12	104.67	107.35	105.37	105.23	106.3	104.67	105.59	105.01	105.59	106	104.56	104.53	105.03	104.87	106.44	105.31	104.84	104.24	106.85	106.21	105.51	105.21	104.23	105.04	105.04	105.52	106.17	105.04	106.88	105.98	104.13	104.94	106.14	104	106.27	105.97	104.88	106.37	104.67	105.76	106.15	107.07	105	104.56	105.07	106.07
96.897	96.82	97.668	96.769	99.488	97.373	96.904	98.31	98.872	97.362	99.884	97.733	99.808	96.58	97.094	96.764	97.802	97.537	96.279	98.546	97.629	96.88	97.602	96.983	97.86	97.379	99.032	98.401	95.858	98.434	97.985	98.307	97.571	96.89	98.773	98.899	97.141	98.242	98.162	98.641	98.727	96.629	97.349	97.161	98.252	97.029	97.869	97.469	97.786	98.468
105.91	106.02	106.85	106.6	105.66	104.56	105.39	104.79	105.75	105.56	104.54	103.98	106.37	105.21	104.68	105.43	106.64	105.84	106.46	105.1	106.21	105.57	106.66	106.29	105.11	106.17	105.97	105.62	105.58	105.49	105.25	104.2	105.66	105.03	105.54	107.09	105.96	104.32	106.04	105.9	106.65	106.59	107.35	106.47	105.05	106.25	106.2	105.26	105.58	105.78
106.47	105.84	105.6	105.33	106.7	106.52	107.14	107.79	105.68	105.42	105.33	105.58	106.94	104.29	105.03	105.51	105.86	106.6	107.06	105.09	107.74	104.91	104.5	105.76	105.75	104.4	104.3	105.35	105.9	104.87	104.95	106.89	107.25	105.93	106.69	106.18	105.3	105.25	104.41	104.8	105.71	105.1	106.94	105.73	105.99	105.63	106.02	104.52	105.67	104.8
108.38	108.05	108.01	108.9	108.03	108.52	107.41	109.26	109.57	108.87	107.23	108.2	108.19	109.18	108.1	108.2	109.39	108.9	109.11	108.73	108.43	106.65	107.51	106.89	107.97	108.42	110.2	107.11	108.23	108.22	106.64	107.21	108.23	107.89	108	107.77	107.9	107.96	110.02	107.04	107.73	107.79	107.36	108.27	106.57	107.89	107.24	106.6	106.7	110.78
108.59	108.42	107.95	108.13	107.08	107.8	109.05	108.79	108.26	107.74	107.86	107.92	108.17	107.71	109.37	109.99	109.16	108.15	109.69	106.98	107.26	108.07	108.92	109.12	107.49	108	108.58	107.77	107.84	107.52	108.98	107.29	108.24	110.74	108.52	107.35	109.62	107.76	108.2	108.16	108.94	109.01	109.38	107.96	108.85	107.7	107.79	109.55	107.04	107.45
103.65	103.52	102.6	103.16	103.57	102.89	103.58	103.57	102.37	103.95	103.55	102.79	102.93	102.98	103.92	102.25	102.27	102.12	101.47	102.9	102.44	103.7	102.56	102.58	101.46	103.19	102.39	103.22	102.52	102.74	104.02	102.08	100.71	101.21	102.79	102.27	103.44	103.69	103.41	103.75	102.29	102.98	103.23	103.17	103.66	105.03	102.47	102.11	102.97	103.88
107.66	108.85	108.5	107.19	108.58	108.61	108.34	106.79	109.09	107.66	107.21	106.33	108.62	108.55	108.22	109.51	109.57	107.73	108.36	108.15	109.03	108.12	107.37	107.77	109.25	108.88	108.41	108.44	109.18	108.15	107.15	107.47	107.25	106.79	107.84	106.21	107.8	107.28	108.9	107.6	107.49	106.91	107.86	107.49	109.21	108.39	107.59	108.51	108.25	107.31
108.24	109.14	108.05	107.23	109.18	107.17	107.61	107.97	108.11	107.71	107.75	107.25	108.58	109.75	108.69	107.91	107.64	108.71	108.62	107.56	107.31	107.4	107.6	106.79	109.6	109.02	108.6	108.42	109.27	105.97	108.55	107.81	108.65	107.65	107.34	106.14	107.47	109.21	108.94	107.31	108.67	107.92	108.15	108.62	108.6	107.88	108.02	108.03	110.72	110.19
107.15	107.78	108.03	106.66	109.13	107.62	107.98	107.66	107.48	108.65	108.6	107.5	108.07	106.98	107.57	108.2	106.46	107.89	108.28	107.67	106.95	107.22	107.13	106.04	107.4	108.64	108.31	110.66	107.84	108.9	108.64	107.19	106.4	109.01	108.72	107.14	108.04	106.36	107.4	108.82	107.07	107.87	108.38	107.81	107.68	107.04	107.5	107.37	106.67	105.64
109.4	107.5	107.49	108.2	108.31	108.75	108.84	108.33	108.08	107.25	110.18	108.39	110.8	106.71	109.55	108.24	108.26	107.84	106.98	109.57	109.17	108.65	107.84	107.24	108.33	108.26	110.17	108.14	108.17	109.07	107.78	107.21	108.21	108.99	108.53	108.36	107.75	109.72	108.11	107.47	108	108.14	109.99	106.55	107.88	109.13	108.78	109.03	108.58	107.58
106	106.53	105.74	105.71	105.64	106.39	106.91	105.15	106.12	104.52	106.44	105.98	105.88	105.43	105.23	105.01	105.42	105.63	105.22	107.3	106.15	103.51	104.04	105.1	105.36	104.98	105.79	104.39	106.18	105.72	105.83	106	104.72	105.74	104.55	105.18	103.49	105.5	106.55	106.16	105.29	103.04	106.64	104.94	105.53	105.39	104.58	105.05	105.92	105.54
106.55	105.58	105.12	106.38	106.75	106.85	106.5	106.44	105.27	106.21	107.46	107.2	107.22	106.25	106.25	105.44	105.66	106.71	105.33	105.89	105.71	106.22	107.04	106.5	106.16	106.27	106.28	106.39	106.28	105.62	105.85	105.77	106.67	107.23	106.91	105.62	107.72	106.87	106.64	108.24	107.11	104.65	106.51	106.17	106.57	106	106.91	105.73	105.72	104.95
104.36	104.47	107.02	106.07	106.05	104.86	105.99	105	105.69	106.14	105.69	106.65	105.68	105.27	106.3	105.29	105.63	105.71	103.72	105.74	104.73	104.94	107.13	105.23	105.59	105.06	106.33	106.21	105.87	105.79	104.36	105.44	106.34	107.57	105.87	106.12	105.53	106.15	104.68	106.26	106.22	105.14	105.7	104.95	104.77	105.56	105.57	108.14	106.09	105.49
103.99	105.81	105.32	106.24	106.72	105.41	104.01	106.56	105.95	105.49	106.4	105.73	104.91	105.09	106.45	105.48	105.35	105.29	106.61	105.86	104.71	104.79	105.31	106.28	105.79	105.84	105.24	106.08	103.69	105.87	105.43	103.49	106.41	104.16	106.66	105.43	105.82	105.58	105.77	106	105.77	105.3	103.55	105.96	105.73	107.07	104.21	105.35	106.88	105.92
99	98.235	98.165	97.597	99.246	99.256	98.873	99.563	98.608	99.054	98.651	99.339	100.09	97.046	98.74	97.861	98.155	98.944	99.148	97.491	98.088	98.638	98.943	99.708	97.396	98.029	98.69	100.05	97.217	97.743	98.24	97.902	98.094	98.567	98.303	98.603	96.66	98.172	98.317	98.805	98.394	97.045	99.325	98.531	97.849	97.374	98.646	98.641	97.932	96.69
101.58	100.82	101.13	100.35	100.6	100.1	102.05	100.85	99.272	101.76	100.26	100.37	99.772	100.44	100.5	99.4	99.97	101.59	100.1	101.25	101.61	102.13	100.33	101.04	101.28	100.59	99.963	100.8	100.42	99.919	99.916	101	100.72	100.5	101.04	99.561	99.979	99.219	101.96	100.87	100.53	100.09	101.45	102.25	99.849	101.65	99.8	100.12	100.74	100.98
98.793	100.69	101.08	100.78	98.806	99.629	99.682	98.91	100.65	99.911	100.3	101.19	99.655	100.13	99.484	98.771	99.653	100.08	100.27	100.41	99.7	100.05	101.05	100.97	99.385	101.51	100.6	101.96	99.301	100.68	99.416	100.27	99.664	100.17	100.44	100.09	100.15	99.706	100.46	100.84	98.992	98.875	99.547	102.11	99.047	100.89	100.42	98.809	99.791	99.893
109.14	108.51	108.7	107.45	107.69	107.33	108.16	108.59	107.08	108.69	110.28	106.73	107.85	108.06	107.1	111.59	111.73	108.97	108.66	107.53	108.05	107.48	107.26	108.37	109.01	109.07	107.83	108.56	107.82	107.63	108.34	108.03	108.7	108.62	107.81	107.04	108.71	109.42	106.71	109.72	107.13	109.2	108.07	107.44	109.11	108.39	108.25	108.25	107.37	108.63
108.08	107.84	106.97	107.31	108.39	108.25	108.25	110.17	108.72	109.7	108.95	108.7	107.5	108.47	108.85	107.3	107.95	109.57	109	108.56	109.13	107.19	108.25	109.95	108.71	109.78	108.21	109.21	106.26	108.53	108.14	109.21	107.9	109.6	108.12	107.57	108.22	108.08	108.63	107.44	109.31	108.08	108.42	109.27	108.7	109.29	107.23	107.85	108.44	109.62
101.45	100.61	101.45	100.73	100.22	103.32	98.631	100.95	100.41	100.84	100.11	100.32	100.99	100.63	100.34	100.83	100.52	100.85	99.218	101.03	100.25	101.6	100	100.59	101.38	98.953	100.3	100.88	102.07	100.74	101.07	100.53	99.656	99.724	101.03	101.24	99.912	100.34	99.864	99.214	102.1	100.93	101.08	100.2	100.16	100.95	101.46	101.19	101.19	100.14
108.86	107.3	108.43	106.94	108.06	107.78	107.64	107.49	107.38	108.91	107.36	107.52	108.16	107.8	106.78	108.63	108.15	108.28	107.45	108.32	108.9	108.66	106.11	108.8	109.18	106.54	108.09	107.93	107.98	109.65	108.24	107.75	108.54	109.63	106.76	107.61	106.44	108.26	108.16	108.45	108.09	106.96	106.09	108.2	109.31	109.22	107.75	108.86	107.74	108.55
107.26	109.52	109.33	107.97	109.39	107.36	109.26	108.29	108.81	109.34	109.14	109.27	108.73	109.33	108.93	107.79	109.19	107.8	107.85	108.98	108.6	108	109.25	108.72	108.24	107.58	109	108.9	108.65	109.37	108.96	108.8	108.31	109.69	110.16	108.53	107.62	109.36	108.43	109.61	109.05	108.55	108.51	108.7	109.23	108.51	108.24	110.11	107.64	107.89
104.63	106.1	104.74	105.77	107.42	106.74	105.57	105.59	104.93	105.72	105.58	105.51	108.08	106.47	107.74	105.97	106.52	106.94	106.83	106.23	107.1	105.99	107.22	106.9	105.21	106.01	106.09	105.65	107.02	107.12	106.35	106.53	106.92	106.37	105.79	106.77	106.93	105.96	106.27	106.11	108.31	109.09	105.79	107.55	107.48	107.2	106.97	107.06	106.41	106.9
105.51	104.84	106.2	103.25	106.45	105.45	106.03	104.95	106.18	105.48	106.73	105.06	105.23	105.21	104.28	105.62	104.91	106.02	105.72	105.12	104.17	105.32	105.27	105.26	106.36	105.15	104.53	105.19	104.33	105.85	106.09	105.17	106.89	105.03	105.31	105.67	105.8	106.09	105.05	106.09	105.05	105.29	106.33	105.3	106.41	104.64	105.35	106.29	105.91	106.68
105.74	105.77	105.23	106.59	105.38	104.45	105.21	104.42	105.56	104.53	105.37	105.7	105.79	105.07	104.91	104.25	106.92	105.94	105.96	106.25	105.61	105.82	104.99	104.84	104.97	104.88	104.88	105.05	105.89	104.28	104.48	106.94	105.5	106.14	105.59	105.25	104.31	104.64	105.46	105.74	105.28	106.31	105.47	106.03	103.88	105.97	106.05	105.17	105.32	105.73
108.26	107.4	109.94	108.08	109.18	107.94	108.22	108.18	107.48	107.82	107.11	108.47	108.1	108.33	107.43	108.02	109.06	108.77	108.26	106.5	107.84	108.82	108.49	109.45	108.05	109.22	109.24	109.26	108.35	108.99	108.03	109.27	107.47	108.94	107.81	109.62	108.43	106.71	108.44	107.84	107.34	107.98	108.01	107.68	107.59	109.14	108.78	107.35	109.83	108.41
107.76	106.19	106.23	106.34	106.74	107.25	107.64	106.38	107.19	106.18	106.2	106.99	105.89	106.79	106.51	106.6	106.66	106.47	105.84	106.15	107.43	106.16	106.7	107.44	106.75	106.33	106.94	106.64	106.33	107.37	106.69	107.26	105.86	106.18	106.38	104.35	108.15	106.77	105.05	105.15	105.28	106.52	106.34	106.49	107.48	107.13	106.92	105.8	106.01	106.42
105.36	104.37	105.33	104.62	106.11	105.39	105.33	106.12	107.12	106.16	106.39	104.99	105.3	107.13	106.1	104.8	105.4	104.62	105.63	105.27	106.35	105.11	105.6	104.98	104.97	106.6	105.54	106.3	106.22	104.56	107.07	106.23	106	106.26	104.84	106.79	104.41	106.94	106.18	105.14	105.45	105.41	105.51	105.67	108.04	104.74	106.83	105.98	105.65	104.03
107.35	106.88	108.72	109.28	106.17	108.57	108.24	105.74	107.93	107.44	108.07	108.84	108.23	108.13	107.04	107.3	109.31	109.12	106.39	108.93	109.32	107.33	106.15	107.83	107.39	107.51	107.61	107.74	108.1	106.88	106.86	108.51	109.71	108.33	107.16	107.77	108.08	108.25	109.65	108.85	106.95	106.83	109.26	108.13	106.96	106.74	108.21	107.53	108.76	108.32
105.87	105.26	108.58	108.27	107.48	107.12	105.87	106.78	106.66	106.59	105.55	106.42	107.48	106.67	105.99	105.64	104.83	105.9	107.88	106.16	106.74	106.78	107.35	105.49	106.82	105.22	108.16	106.94	105.84	107.91	107.11	105.88	106.66	106.66	106.68	106.89	107.1	107.11	107.82	106.77	104.23	106.75	104.44	106.29	106.32	106.86	104.99	105.58	105.09	107.69
101.28	99.886	99.81	99.958	100.89	99.438	101.43	101.69	99.318	100.17	100.46	101.31	100.54	100.03	100.91	99.141	101.06	101.28	99.062	100.82	99.094	99.911	99.988	99.108	99.34	100.05	100.51	99.473	99.524	99.437	100.8	102.54	100.76	99.651	99.329	101.01	100.81	98.82	100.19	100.63	100.13	99.706	101.31	99.077	100.19	99.361	101.66	98.956	100.2	100.42
104.23	104.23	107.6	102.95	105.47	107.11	105.4	104.34	105.58	105.93	105.65	105.35	105.1	105.64	107.04	106.15	103.95	106.29	106.11	105.92	106.99	106.8	105.38	105.98	105.94	105.94	106.36	106.45	105.18	105.55	106.34	105.76	106.34	108.36	106.76	106.01	104.94	104.61	106.57	105.85	105.87	104.26	104.07	105.33	106.4	106.32	105.21	103.48	105.97	106.98
108.73	108.17	109.42	108.4	108.91	107.38	108.84	108.4	107.81	108.23	108.52	109.64	107.88	108.02	108.31	108.96	108.1	109.03	108.04	108.84	107.92	109.17	108.33	109.34	108.26	108.72	107.43	109.32	108.52	109.49	107.87	107.74	109.54	107.14	108.5	107.05	109.23	108.7	107.62	109.92	109.54	108.81	109.37	108.21	108.37	108.09	107.97	107	108.47	109.02
105.43	104.76	104.59	104.59	106.04	105.85	105.62	105.7	106.56	105.55	105.44	105.32	106.19	106.11	105.94	105.6	105.05	105.15	104.61	104.47	107.04	104.78	107.05	105.31	107.18	105.85	105.55	105.99	105.78	105.56	106.45	106.29	106.44	104.74	104.69	106.01	105.4	105.28	104.3	105.22	105.09	106.06	105.49	106.53	105	107.35	106.08	104.25	104.87	105.5
106.76	108.78	107.9	107.75	106.1	107.71	109.4	107.75	107.65	105.87	107.02	107.59	107.44	107.94	107.44	108.23	107.71	106.11	109.46	106.11	108.3	108.07	106.06	107.11	108.43	107.8	108.07	107.77	107.77	107.45	106.41	106.41	108.09	107.57	107.65	108.27	107.95	108.32	106.83	107	107.94	109.03	107.48	108.09	106.9	107.44	108.1	108.13	107.94	107.52
109.76	107.97	107.94	109.09	107.8	107.23	108.24	107.07	108.15	109.72	109.05	109.06	108.42	108.24	109.77	108.57	109.12	110.51	108.34	108.32	109.69	107.91	108.93	105.44	108.75	108.13	110.19	108.29	108.96	108.19	108.18	108.39	109.28	108.59	108.23	109.9	107.67	108.66	109.57	108.25	109.6	108.43	108.93	107.86	108.6	108.91	108.71	108.14	108.28	108.98
110.46	110.07	112.34	110.4	109.17	110.98	109.66	111.35	111.79	111.99	111.01	109.88	111.02	109.66	111.02	111.37	110.89	111.31	111.72	109.5	110.24	109.9	110.61	109.87	109.99	111.09	111.86	110.72	111.21	110.75	109.96	108.93	110.46	111.74	110.94	111.17	110.2	109.93	109.91	110.71	110.33	111.27	110.76	110.37	111.5	110.8	110.58	110.35	109.74	109.52
110.62	110.99	110.59	110.64	110	110.88	110.18	108.4	109.76	109.14	110.95	109.97	109.42	110.9	111.12	111.34	109.6	112.27	110.46	109.68	109.83	110.35	109.58	112.45	110.12	110.17	110.79	110.18	110.01	110.88	112.03	110.56	111.05	110.61	110.07	108.95	111.72	111.8	110.87	109.91	110.33	109.94	109.39	109.21	109.81	109.55	111.49	111.29	109.51	110.92
107.37	108.5	108.95	109.2	108.61	107.23	107.59	107.92	107.69	107.29	105.82	107.64	108.32	106.53	108.04	107.25	108.02	107.87	107.04	107.65	108.99	107.47	106.89	107.55	107.36	106.34	108.65	109.11	108.33	106.66	107.06	107.32	109.28	109.85	107.6	107.68	107.53	106.92	108.17	107.79	106.4	108.59	108.57	108.07	107.99	108.26	108.35	106.17	107.05	107.64
98.48	99.214	99.107	98.184	99.036	98.095	98.677	98.671	97.53	98.98	98.823	96.993	99.096	98.331	98.894	98.09	95.431	97.608	96.809	96.803	98.769	97.788	98.027	97.872	99.042	99.001	97.008	99.33	97.716	98.493	97.905	96.98	98.183	96.734	98.397	98.383	98.221	97.704	99.055	98.67	97.771	99.219	97.723	98.349	97.847	98.305	98.893	98.299	97.925	98.756
106.47	107.01	107.82	108	106	105.08	105.25	107.21	107.07	105.17	104.69	107.63	106.3	106.56	108.32	105.35	106.66	106.43	106.15	106.72	108.76	108.49	107.15	107.75	106.65	106.48	108.16	106.54	106.7	106.82	106.61	108.03	105.05	106.75	106.68	106.49	107.54	106.43	107.6	105.93	106.1	106.35	106.22	106.92	107.43	106.67	105.09	106.74	107.11	107.05
105.29	106.87	107.48	105.94	106.77	105.56	107.62	107.15	106.85	105.5	106.26	105.88	106.71	105.32	105.83	106.53	106.68	106.47	106.96	105.22	107.46	106.08	105.74	106.8	106.87	107.02	106.93	105.94	106.46	107.07	106.91	107.48	106.56	105.86	106.36	105.01	105.85	105.26	106.13	107.73	104.8	106.33	108.55	106.74	106.32	106.73	107.14	106.88	105.39	107.13
108.06	107.7	107.58	107.84	107.41	108.42	108.58	108.84	109.41	109.14	108.25	108.2	108.37	108.99	107.47	109.33	107.64	107.53	108.94	108.48	107.69	107.14	107.92	108.18	109.15	107.12	108.31	109.24	107.83	107.43	108.54	107.88	107.63	109.09	108.99	108.89	108.9	108.31	109.61	108.29	108.28	109.22	108.43	109.81	107.48	108.6	107.33	108.73	107.9	107.47
104.47	105.85	105.86	105.07	104.77	104.14	106.54	105.24	106.1	106.64	106.43	104.09	104.9	106.3	105.62	105.07	104.5	104.7	106.37	105.37	105.9	107.68	105.64	106.29	106.01	104.09	103.43	106.38	105.79	105.67	105.61	105.72	103.92	105.81	105.67	105.89	104.2	105.03	105.41	105.03	106.17	106.11	106.81	105.96	106.7	105.14	106.46	105.02	105.49	105.49
106.38	105.95	104.42	105	106.73	106.21	105.3	106.64	105.75	105.46	107.3	105.07	104.07	105.69	105.95	106	106.75	106.34	103.22	106.84	106.99	105.6	104.53	105.92	105.82	104.96	105.33	107.34	105.76	105.41	106.34	106.41	106.13	105.56	105.56	106.73	105.5	106.45	106.29	106.17	106.99	105.84	106.18	107.74	105.99	105.49	105.53	105.2	106.09	105.79
107.2	109.36	106.38	110.15	109.01	108.4	108.05	110.32	108.72	107.18	109.5	107.49	109.46	109.61	108.21	107.92	108.17	109.05	108.95	108.56	109.54	109.38	108.02	107.71	109.27	109.86	107.2	106.72	108.88	107.14	108.44	109.29	107.75	107.58	108.92	106.33	108.1	107.75	108.15	108.34	109.37	109.12	107.62	107.43	107.7	108.99	109.28	108.92	107.99	109.12
104.03	103.68	105.59	106.6	106.71	104.55	104.18	107.37	105.43	106.55	106.07	105.23	105.08	106.39	104.69	105.57	104.16	106.83	105.64	106.31	105.23	104.46	104.78	106.64	107.37	104.24	104.15	106.9	107.08	105.19	104.79	107.31	107.36	105.63	106.56	106.48	106.29	105.37	105.65	106.62	104.73	105.93	106.08	107.12	104.93	106.06	106.69	105.56	107.19	107.42
104.72	106.24	106.98	106.96	105.74	104.65	106.37	105.64	106.46	106.45	106.83	106.15	106.92	105.89	106.79	106.6	106.76	105.19	105.71	107.73	106.89	106.69	105.4	106.2	105.33	106.22	107.2	105.3	106.34	107.05	106.19	106.52	105.83	107.01	107.3	107.12	107.82	106.63	108.41	106.32	106.59	105.43	106.2	107.49	106.34	106.72	107.54	106.27	107.18	107.03
107.17	105.88	106.02	105.5	106.36	106.45	107.02	106.2	105.47	107.99	106.96	105.97	107.23	105.9	104.63	106.75	105.51	107.74	106.91	107.32	106.19	107.3	107.69	106.2	107.59	108.2	105.57	107.09	106.65	105.26	106.07	105.26	106.5	106.64	107.17	106.35	104.65	107.8	107.14	106.33	106.08	106.76	106.84	106.11	107.2	106.28	105.87	107.19	106.46	107.75
107.41	108.92	109.22	107.81	109.24	106.76	110.45	107.6	108.46	108.97	109.11	109.48	109.42	108.54	109.81	108.46	108.32	109.39	108.58	108.34	109.63	108.25	108.59	110.44	108.45	109.1	110.1	108.24	108.42	110.14	110.36	106.77	109.07	109.54	108.44	108.05	108.11	109.68	109.72	108.55	108.7	109.81	108.03	108.39	108.67	107.8	109.42	107.94	110.63	109.12
106.82	107.68	109.87	107.63	106.56	108.18	107.06	108.76	107.72	108.56	108.78	108.03	108.01	106.96	108.66	109.15	109.04	107.95	109.66	108.09	108.22	108.06	108.28	106.75	109.08	109.89	108.67	108.72	106.77	108.11	108.74	107.15	108.87	108.01	106.74	109.07	109.22	107.34	108.86	106.95	107.32	109.29	107.4	107.35	107.81	107.82	110.44	108.51	107.3	108.8
105.22	106.67	105.57	107.16	105.36	105.53	105.97	105.8	104.37	106.54	105.92	105.53	106.4	105.11	105.41	105.79	105.05	106.09	105.83	105.19	107.26	104.69	105.73	106.35	105.53	106.73	106.3	105.84	105.71	105.93	106.65	105.62	104.76	105.07	105.12	105.06	106.35	106.44	105.73	106.1	106.06	105.67	104.61	106.45	104.77	105.75	106.44	106.51	106.23	105.21
101.29	99.931	101.33	101.36	101.14	101.12	101.26	101.59	100.79	100.66	100.37	101.38	102	100.58	100.55	98.63	99.763	102.11	102.04	101.94	98.909	100.89	100.08	101.18	101.18	99.967	100.82	98.424	99.832	100.9	99.056	101.58	101.77	100.95	101.72	102.01	101.15	101.77	101.38	99.661	101.08	101.52	100.41	100.96	100.77	100.37	101.39	99.775	101.7	101.7
106.11	104.27	107.14	104.62	106.13	106.05	106.83	104.9	107.63	106.85	105.76	106.13	105.95	104.35	105.91	105.68	107.72	105.55	106.47	106.56	105.88	105.41	104.48	105.32	107.01	103.77	104.71	105.85	104.82	105.66	104.14	105.4	105.51	105.46	105.52	106.09	106.35	107.04	105.62	106.17	105.84	105.38	105.04	106.18	104.35	106.62	106.1	107.42	106.71	105.53
110.57	111.92	110.92	111.65	111.05	111.61	112.17	111.28	109.95	110.14	111.06	110.1	110.37	109.49	109.92	109.85	110.1	110.68	109.81	111.4	110.6	109.31	110.41	109.97	109.18	110.24	111.06	110.68	109.85	110.87	111.89	109.32	111.74	110.94	109.46	109.1	109.66	110.38	110.93	109.81	109.69	109.77	111.66	112.74	111.15	110.62	110.87	110.67	111.24	110.45
107.18	108.22	108.25	108.81	107.58	108.06	107.51	106.12	106.94	109.07	108.93	108.04	108.63	109.1	107.59	109.84	108.42	106.69	108.54	109.09	107.98	107.57	107.58	107.8	108.47	107.62	108.84	107.64	107.38	106.95	108.44	107	107.23	107.18	107.56	106.2	108.47	106.95	107.28	108.21	107.55	108.66	108.66	108.02	107.61	108.95	107.41	109.05	107.07	105.84
100.45	100.55	99.801	101.11	100.49	101.14	100.47	101.18	100.94	101.57	100.63	100.63	101.01	100.45	99.839	100.08	99.172	101.35	100.43	101.2	101.06	98.872	100.69	100.26	100.46	99.159	101.39	101.36	102.48	99.435	100.74	102.65	100.83	99.147	102.6	99.358	100.24	102.24	100.67	100.97	100.98	100.43	99.849	101.69	101.54	100.5	101.88	100.74	98.87	101.12
105.02	104.32	106.07	108.43	106.4	106.21	105.73	106.52	106.08	106.52	106.35	105.51	103.69	105.37	106.29	104.28	105.22	104.71	104.69	104.38	106.81	106	104.94	105.03	105.94	106.09	104.87	105.55	105.45	106.04	106.23	104.35	105.7	103.83	104.73	103.5	107.64	106.18	106.38	105.02	105.34	106.56	105.19	105.59	106.19	107.17	105.64	106.16	105.67	106.4
100.27	102.77	100.36	99.214	100.59	100.51	99.679	100.33	102.12	100.62	100.73	100.83	100.01	101.2	99.715	99.475	100.89	101.71	100.37	99.97	101.06	101.27	100.42	102.05	101.15	100.59	101.45	100.73	101.94	101.43	102.24	101.02	100.43	101.66	100.48	102.39	99.467	101.38	100.61	100.27	99.979	99.191	101.39	99.228	100.95	100.18	101.53	100.08	100.49	102.48
104.74	103.76	106.54	104.92	104.44	103.63	105.78	106.87	105.77	106.34	105.18	105.47	106.25	105.97	106.48	106.32	104.71	105.5	106.55	104.19	104.86	105.21	105.65	104.21	108.1	105.35	104.74	105.36	105.62	105.46	105.68	106.37	104.31	105.61	104.58	107.51	104.57	107.76	105.72	104.82	107	105.31	104.84	106.68	105.55	104.92	103.46	104.83	106.16	105.92
98.73	98.087	97.251	96.832	100.5	96.778	99.13	98.626	99.302	98.27	98.501	98.083	98.466	98.515	98.442	97.471	98.172	97.763	96.558	96.702	98.941	97.969	99.94	98.604	99.401	98.703	96.81	99.884	98.143	97.183	98.919	96.157	99.108	96.999	98.334	97.73	96.159	97.454	96.794	97.253	96.836	98.459	97.187	97.433	98.332	99.571	99.528	97.85	96.835	97.928
98.717	98.459	97.375	99.397	98.068	96.859	98.121	97.151	98.589	98.572	98.156	99.091	97.43	96.54	95.67	97.313	97.97	98.738	98.582	97.875	98.377	97.599	96.936	97.344	99.357	96.823	98.726	97.345	97.067	97.829	97.871	97.067	97.991	97.651	98.244	99.246	97.763	97.503	99.196	98.195	97.152	99.194	98.246	96.523	97.831	99.421	97.145	97.476	99.317	98.56
110.99	110.18	111.25	109.32	109.66	111.03	110.34	110.38	110.82	109.75	111.86	111.05	110.89	111.46	109.48	111.63	109.85	111.14	110.52	109.97	112.42	110.14	110.72	111.39	111.36	112.57	110.1	110.52	112.54	111.02	110.89	111.81	112.1	111.14	110.47	111.81	108.88	111.66	110.54	111	109.62	108.92	111.27	110.51	109.33	109.24	110.07	109.54	111.15	111.67
109.3	108.52	109.21	108.95	108.89	107.48	107.61	106.17	108.97	107.66	107.89	106.82	107.5	109.23	107.03	107.14	108.92	107.46	107.59	107.54	108.86	107.25	110.05	108.12	108.36	106.11	107.78	107.68	109.29	107.98	108.33	109.41	108.49	108.9	108.05	109.24	108.8	107.73	108.88	108.94	108.6	105.92	108.96	108.41	108.85	108.44	107.44	108.9	107.5	107.81
106.7	105.21	107.15	106.58	104.83	105.1	104.94	106.38	108.49	105.09	106.92	105.23	105.52	105.71	105.88	106.01	106.31	106.64	105.88	105.16	105.58	105.92	105.4	106.41	106.46	105.4	104.74	106.77	107.39	105.18	107.14	104.85	104.32	106.36	105.84	105.81	104.92	106.21	106.52	105.95	106.59	105.38	105.97	106.12	104.41	106.49	105.55	107.18	105.48	106.15
104.99	106.72	105.04	103.97	105.43	104.88	106.15	106.34	106.97	106.44	105.29	105.31	106.03	106.17	106.37	105.64	105.47	106.95	104.11	106.27	104.62	104.56	105.87	104.39	104.83	106.7	105.17	106.86	105.54	106.69	106.57	105.46	105.26	105.45	104.96	106.56	107.11	105.66	105.95	106.89	105.36	105.37	104.66	105.97	105.53	105.04	104.32	105.96	105.14	105.59
96.816	98.379	98.077	98.252	99.125	97.825	98.557	99.027	96.4	97.399	97.468	97.667	98.708	97.218	97.124	98.391	97.635	97.261	98.813	97.946	98.022	97.731	96.745	97.8	98.53	100.49	98.386	99.114	99.16	96.476	97.495	98.255	98.639	98.227	95.394	96.492	99.116	97.425	98.032	98.644	97.366	100.63	97.847	96.726	97.868	97.652	98.578	97.446	97.486	100.13
106.98	105.96	105.95	105.96	105	104.63	104.65	103.44	106.58	104.97	104.89	105.21	105.8	105.98	105.8	105.16	106.17	105.75	106.62	105.77	105.14	107.03	105.41	105.76	104.4	106.17	104.12	105.25	104.71	105.9	104.65	104.77	106.26	106.88	105.95	105.22	105.91	106.04	104.81	105.49	105.98	105.25	105.21	105.08	105.38	103.75	104.73	105.69	105.26	105.88
105.75	108.08	106.36	106.76	107.92	106.49	106.07	107.18	106.46	108.16	108.78	106.95	105.39	107.08	106.51	107.96	107.64	104.56	106.74	106.54	106.74	107.89	107.21	107.41	105.9	105.6	107.86	104.76	106.66	106.85	104.44	106.09	105.92	106.14	106.86	106.1	106.65	105.83	108.45	107.8	107.81	106.81	106.02	105.37	107.57	105.94	106.55	106.08	106.92	107.06
97.79	97.493	96.827	98.088	98.539	97.321	96.81	97.325	99.663	99.092	97.573	96.686	99.351	98.592	98.386	98.985	97.37	97.377	98.096	98.208	98.771	98.214	98.717	98.03	99.326	98.434	96.755	97.776	98.558	97.93	97.222	96.663	97.829	95.754	97.263	98.069	97.695	98.614	97.702	97.553	97.928	97.017	96.051	96.957	97.524	97.139	96.16	97.636	97.228	97.933
108.56	109.22	108.25	110.15	108.37	109.27	107.24	108.34	109.81	109.31	109.06	108.25	108.65	107.72	110.12	107.79	108.95	109.03	108.91	107.64	109.13	107.07	107.54	109.62	109.04	108.58	109.78	106.82	108.67	108.53	108.92	108.25	108.89	109.48	108.55	110.77	109.25	107.89	109.5	109.09	109.05	109.67	106.89	107.78	108	106.76	108.07	110.13	107.81	107.9
108.61	109.61	109.44	108.28	108.58	108.56	109.71	108.06	107.77	107.91	107.69	109.89	110.17	107.23	108.96	106.99	110.16	108.36	108.8	107.86	109.68	108.14	108.14	106.81	108.36	108.93	108.99	108.84	109.53	109.59	108.88	108.93	108.91	109.4	108.52	109.09	107.12	107.42	108.01	108.28	109.95	108.36	107.79	110.03	109.12	109.3	107.23	107.46	108.23	108.8
107.59	108.58	109.51	108.8	106.35	107.74	106.57	107.16	108.46	108.07	108.05	107.3	107.32	107.55	106.72	108.3	106.82	108.01	107.9	107.21	107.69	107.75	107.62	107.33	108.36	106.98	108.07	108.92	106.8	107.89	106.58	109.13	107.59	106.73	107.13	108.4	107.92	107.57	108.43	107.86	108.82	108.49	108.87	107.99	107.36	107.12	107.02	106.45	109.08	106.42
99.084	100.33	100.75	99.708	98.486	100.28	100.31	99.453	98.78	101.52	100.81	100.33	101.83	100.28	100.16	102.29	99.061	101.64	101.44	101.39	100.5	99.624	101.73	99.954	100.08	99.761	100.47	100.69	98.81	98.72	99.642	100.52	98.823	99.292	99.914	99.77	99.968	99.152	100.67	100.95	99.835	99.874	99.775	98.688	99.971	99.932	100.4	101.28	100.14	100.47
105.61	106.68	105	106.4	106.2	105.1	106.27	107.48	107.38	105.98	106.98	107.82	106.42	106.95	106.57	107.56	106.25	106.37	106.74	106	106.66	106.73	105.67	106.88	105.1	108.1	106	106.23	106.78	106.52	105.29	107.18	105.41	106.33	106.3	105.51	106.76	106.25	107.61	106.65	105.97	105.57	106.52	106	106.01	106.01	108.11	106.58	107.73	107.21
106.52	106.38	105.55	106.74	106.07	107.15	104.74	104.68	105.96	106.36	106.71	105.23	106.16	106.11	105.91	104.18	105.97	105.35	105.46	106.43	105.96	106.35	104.97	106.32	105.73	104.86	104.31	105.22	106.59	105	105.88	106.33	104.77	105.6	103.93	105.89	107.43	105.88	106.73	106.64	105.74	105.58	105.23	105.28	104.25	106.56	105.4	106.1	104.87	106.07
105.24	104.06	106.62	105.29	105.2	103.83	106.68	106.6	104.42	105.37	108.31	104.05	105.89	105.09	106.49	106.33	104.89	106.15	106.69	105.87	104.8	106.25	105.85	105.44	104.94	105.63	104.08	105.91	105.01	105.88	105.68	104.29	105.66	104.5	106.27	104.71	104.59	106.78	102.38	104.33	106.28	104.97	105.89	105.02	106.26	105.92	104.88	106.01	105.77	105.37
97.911	98.943	96.699	99.331	97.941	97.573	97.326	97.991	97.991	98.703	97.828	98.643	96.844	97.989	97.791	98.113	97.894	98.309	99.113	99.151	97.869	96.675	97.873	97.225	98.099	98.981	98.105	96.928	98.845	97.733	98.48	99.224	98.545	98.317	96.728	97.182	98.633	97.658	99.102	98.157	96.899	95.644	98.36	99.282	99.671	99.194	98.447	98.78	98.299	98.211
109.16	107.83	108.46	108.28	107.36	108.62	106.71	108.61	108.26	108.34	108.8	108.61	109.24	107.49	108.49	107.35	108.6	109.18	107.68	107.74	107.99	108.8	107.65	106.91	108.39	108.03	107.68	106.84	108.14	106.67	106.47	107.68	107.28	108.76	107.22	107.86	108.53	109.06	108.25	108.84	108.37	107.91	107.92	108.37	107.38	108.18	107.38	109.42	105.92	107.76
106.95	106.58	106.43	106.96	106.11	105.52	107.62	106.83	105.2	105.27	108.66	106.33	107.36	107.76	107.49	108.51	105.54	107.06	106.4	107.53	106.57	105.79	107.83	105.44	106.76	107.38	107.09	107.21	106.41	106.19	106.82	106.61	106.85	106.36	106.76	107.32	106.06	107.08	106.79	106.16	105.7	108.16	108.06	107.87	107.13	105.67	106.07	105.64	106.59	107.19
106.55	107.63	104.62	106.88	107.24	105.91	105.32	105.02	106.15	107.56	106.31	105.9	106.89	105.68	106.55	105.56	105.76	106.8	106.53	104.07	105.64	105.48	107.01	106.01	105.91	108.23	106.45	107.28	106.39	105.69	106.1	106.77	107.07	107.29	107.05	105.75	106.95	108.04	106.07	106.47	106.8	106.65	107.03	107.81	106.03	107.15	105.92	106.06	105.32	105.1
106.04	104.51	105.96	105.79	106.12	106.05	105.33	107.22	103.54	107.51	106.54	106.71	105.07	106.17	104.48	105.72	105.12	105.02	104.49	106.97	105.86	106.5	105.91	105.39	106.85	104.58	104.54	107.1	105.02	105.91	106.07	107.06	103.52	105.55	106.31	106.34	104.68	104.24	107.11	106.38	107.22	105.49	106.8	105.82	105.2	105.49	106.44	104.04	105.93	105.98
98.966	98.365	96.653	98.429	99.42	97.657	97.758	97.514	99.388	97.181	98.697	97.392	98.1	97.946	99.48	98.804	97.588	97.472	98.559	99.831	98.445	99.034	98.969	98.711	97.923	97.257	99.972	97.775	99.845	97.666	98.879	98.068	97.881	98.757	97.301	99.712	98.727	98.128	98.673	97.459	97.811	99.353	98.58	99.294	98.071	99.146	97.789	97.859	97.828	97.928
99.071	99.391	98.746	98.133	97.861	98.787	97.85	98.11	98.133	99.291	98.076	97.671	98.949	97.578	99.126	98.771	98.234	98.907	98.551	98.84	98.409	97.867	99.179	98.981	97.164	100.14	97.189	97.515	96.675	97.859	97.516	96.921	98.968	98.02	97.2	97.841	97.956	99.175	98.443	98.656	98.297	97.891	99.339	97.813	97.632	99.079	98.513	99.608	97.575	97.888
110.89	111.23	110.8	108.44	110.05	110.13	109.47	108.63	110.63	110.63	109.51	110.46	110.4	111.39	111.9	110.95	110.71	110.96	110.73	108.43	110.85	110.85	110.54	111	110.87	109.75	109.72	110.99	111.2	111.79	110.76	109.63	110.79	109.2	110.31	110.58	109.71	110.14	110.61	109.9	110.24	110.2	111.02	109.13	108.13	110.3	110.44	109.48	110.46	109.87
99.422	100.63	99.638	100.33	100.11	99.187	101.59	100.1	101.69	100.11	99.68	101.42	99.378	100.28	101.12	99.18	100.64	100.08	100.65	100.81	100.81	98.974	100.8	100.64	99.061	101.24	100.12	101.41	99.4	100.55	100.54	100.74	99.837	101.9	99.444	101.78	99.737	99.551	98.344	101.44	99.31	99.795	101.96	99.889	100.22	99.59	99.648	101.31	100.27	101.72
99.315	97.435	99.589	99.264	100.04	99.988	99.825	98.771	98.738	99.142	99.608	99.548	98.287	99.245	99.579	99.363	98.411	99.611	100.13	97.375	98.962	97.552	97.619	98.219	97.907	99.372	98.356	98.676	99.496	99.827	99.786	98.871	99.984	97.885	99.279	99.631	98.861	98.619	98.976	98.775	98.551	100.84	98.929	99.216	98.715	99.024	98.491	98.144	99.47	97.269
109.68	108.71	109.34	109.61	110.12	108.71	108.01	109.7	109.06	108.2	108.78	109.2	108.88	108.14	108.22	108.35	108.78	107.5	107.55	109.06	107.8	109.06	107.78	108.8	107.26	107.2	108.92	108.41	106.66	108.59	109.29	108.06	108.81	108.57	108.56	107.86	108.39	108.25	109.42	109.28	108.49	109.76	108.54	109.5	107.21	109.41	109.65	108.57	110	108.53
107.1	105.68	105.6	104.94	104.84	105.22	106.78	106.37	105.22	106.33	105.66	104.74	104.46	104.9	104.85	106.22	107.08	106.51	106.28	105.85	105.13	105.1	105.04	105.18	105.3	105.24	104.96	106.61	104.5	105.26	106.39	105.44	106.78	105.54	105.5	105.03	105.7	106.61	105.2	106.65	106.37	105.74	106.53	105.43	105.52	105.89	105.53	105.05	105.85	105.08
105.97	105.79	107	106.65	105.91	105.74	104.66	106.33	105.3	105.3	106.3	105.09	107.26	107.45	105.44	106.23	107.24	106.74	106.39	105.74	105.99	105.85	105.82	104.86	106.67	106.82	105.71	105.03	105.81	104.09	105.65	106.8	105.83	106.2	105.05	105.36	106	105.65	105.06	105.14	106.48	106.54	105.78	106.98	104.31	104.66	105.94	106.97	106	104.72
101.02	100.86	100.83	99.381	99.196	99.713	99.879	100.36	99.707	99.523	99.674	100.17	101.08	99.425	99.222	100.21	100.32	99.788	99.806	101.01	100.19	98.287	100.95	100.92	99.782	101.39	101.06	98.717	101.14	100.73	101.01	99.611	100.72	100.71	100.21	99.62	101.88	99.867	100.12	99.865	100.09	100.7	100.2	100.03	100.28	102.37	100.95	101.64	100.07	100.85
102.15	100.76	101.84	101.07	100.09	100.8	100.39	101.52	101.15	100.56	101.7	100.96	100.73	101.79	100.24	101.15	101.16	100.81	101.07	99.527	100.9	100.96	101.19	101	101.41	100.91	101.34	100.79	102.53	101.4	99.416	102.01	100.44	101.16	100.37	101.4	101.52	100.71	102.08	99.576	101.65	101.88	101.75	100.1	100.98	98.591	101.87	100.15	100.54	99.769
97.741	98.039	98.087	98.669	100.01	99.503	97.26	99.281	99.234	98.591	98.192	98.873	99.009	98.236	98.845	98.775	99.693	100.24	99.466	98.574	98.826	100.14	99.407	99.558	96.847	99.868	99.868	99.406	99.164	98.316	99.146	98.942	99.098	100.26	99.07	99.069	97.441	98.658	99.236	97.542	99.821	99.12	98.658	99.087	98.973	99.66	99.316	99.887	98.401	98.381
112.62	109.09	111.23	111.35	110.42	109.54	111.14	111.25	109.51	111.71	110.53	109.9	111.73	110.93	110.04	109.6	109.18	110.46	109.94	111.42	109.88	110.69	110.65	110.35	110.83	110.04	110	110.06	110.74	110.24	110.16	111.28	110.85	110.95	110.69	109.41	108.6	110.31	110.97	110.87	110.95	112.99	109.18	110.97	108.99	109.42	111.45	110.48	109.35	108.45
105.48	106.36	104.62	105.02	105.66	105.59	105.04	105.26	104.62	105.2	106.48	104.71	104.89	105.94	105.88	105.18	105.89	105.77	106.39	104.86	103.46	105.78	105.3	106.06	106.83	105.75	104.73	105.38	104.56	106.31	106.32	105.31	105.88	105.71	105.9	105.78	104.87	106.87	105.47	105.86	104.68	104.95	106.34	104.18	105.11	105.96	105.93	106.09	105.06	106.07
106.52	107.3	108.31	107.85	107.57	107.69	108.43	109	106.88	107.82	107.59	107.9	108.07	107.3	107.5	107.77	107.57	107.17	106.96	107.39	107.83	108.25	109.43	109.23	107.46	108.76	108.15	107.07	108.42	109.01	108.97	107.55	109.34	109.8	108.8	108.02	106.73	106.52	108.63	108.02	107.98	108.9	108.66	108.14	107.66	109.49	108.47	108.93	107.94	108.86
109.22	108.14	107.91	109.51	107.98	108.46	108.6	107.83	108.74	108.12	108.36	108.08	108.98	107.69	107.8	108.27	108.77	106.38	108.29	107.94	108.38	107.69	109.01	110.47	109.56	108.9	108.16	107.7	109.54	108.45	108.52	108.73	108.31	109.74	108.55	109.84	109.54	107.87	109.05	108.72	108.36	109.03	109.31	109.1	108.87	109.8	108.89	109.76	109.52	109.51
109.66	109.44	107.53	108.67	108.22	108.24	109.5	107.7	110.05	109.29	107.65	107.77	108.52	107.59	108.74	110.3	109.49	108.68	106.49	108.3	108.24	109.05	110.19	107.24	108.96	109.48	108.09	108.24	108.8	109.3	108.43	107.81	108.91	107.82	107.65	107.65	107.63	110.3	108.68	109.14	107.02	107.41	109.08	108.49	109.96	108.4	108.23	106.9	109.31	107.75
105.82	104.3	105.84	106.55	106.76	105.53	105.24	107.28	105.79	104.33	104.8	105.71	106.3	106.82	105.53	105.35	106.24	105.51	106.47	104.59	106.96	104.57	105.87	105.73	105.39	105.69	106.48	105.71	105.82	106.95	105.56	103.9	105.97	105.33	106.35	106.58	106.98	105.93	104.39	105.59	105.66	105.71	106.36	104.75	105.83	105.25	105.49	105.25	104.85	106.82
106.33	105.95	105.94	107.14	107.04	105.36	107.52	106.47	107.31	107.92	106.38	107.02	106.67	106.95	106.72	107.73	105.43	107.31	107.2	106.22	106.36	106.5	106.5	106.02	107.74	107.71	105.55	106.31	106.43	105.12	105.46	105.79	107.93	106.44	107.96	105.67	106.91	105.58	105.62	106.17	107.46	106.79	107.15	106.9	106.81	105.76	107.72	104.82	106.82	105.29
105.67	106.9	105.52	105.74	105.26	105.4	106.01	106.21	106.3	106.08	107.02	103.24	108.35	104.96	107.4	105.83	106.41	106.06	106.22	105.65	105.36	106.7	106.56	105.94	105.58	106.23	105.46	105.23	105.06	106.28	106.54	107.25	104.23	105.72	105.45	106	107.72	104.69	106.99	107.73	106.56	107	107.46	106.32	106.33	106.1	105.77	106.2	106.75	105.57
107.12	105.81	107.14	107.5	105.55	105.9	105.58	108.9	105.16	106.56	107.42	108.43	105.91	107.16	108.52	106.46	106.5	106.44	107.08	107.34	106	105.47	105.4	107.89	107.76	106.17	105.97	107.56	107.64	106.02	107.36	107.96	105.29	105.54	107.98	105.65	105.39	105.52	108.26	105.58	105.98	107.03	104.93	107.2	105.02	107.19	107.13	106.5	105.95	107.99
106.27	105.56	106.29	105.8	104.38	106.1	106.26	105.64	106.2	106.73	106.43	105.67	105.05	105.34	103.86	105.54	103.53	105.43	105.47	105.06	105.22	105.75	106.55	106.46	104.67	105.22	107.95	105.67	106.98	106.27	107.21	106.1	103.77	106.23	105.31	105.08	106.66	104.8	105.28	106.93	104.93	104.78	105.7	105.75	106.11	105.83	105.45	104.78	106.09	105.55
108.19	108.47	109.04	108.26	109.33	108.89	108.86	107.32	109.18	107.64	108.86	108.41	109.48	108.56	106.91	107.55	107.74	107.73	109.15	108.22	109.77	108.58	108.25	107.46	108.57	108.13	108.88	107.59	106.41	107.5	107.95	106.54	108.22	107.79	109.26	108.47	107.39	107.32	109.14	109.69	109.02	107.74	107.72	108.92	109.11	108.6	108.82	109.01	108.05	107.33
106.74	105.21	105.81	105.5	104.61	105.79	105.73	105.52	104.41	104.49	105.43	105.03	106.42	105.72	106.51	106.22	106.44	106.36	105.58	105.93	106.27	106.43	104.5	106.42	105.02	107.3	106.4	104.74	105.82	106.16	105.02	107.94	106.09	106.7	105.83	105.22	106.34	107.04	105.51	105.65	106.02	106.94	105.69	106.16	105.58	106.8	106.69	105.65	106.57	106.77
104.38	105.74	106.53	106.33	104.95	107.04	105.52	105.99	105.33	105.57	104.91	105.42	106.27	105.08	107.11	107.38	107.18	105.82	106	105.5	107.48	105.37	105.02	107.49	106.96	106.46	105.35	105.02	102.92	104.68	104.78	106.14	106.2	105.35	104.67	104.78	107.06	106.13	105.91	105.63	105.66	105.61	106.44	104.7	107.09	107.31	106	105.89	105.51	106.35
107.61	108.03	109.02	108.09	108.35	109.49	109.21	108.95	107.96	108.26	108.88	109.92	107.38	109.11	108.15	106.21	107.03	108.4	108.36	109.17	108.61	107.13	108.41	109.34	108.82	107.96	108.07	109.57	107.61	108.08	108.55	108.18	107	108.19	107.2	109.86	106.7	108.18	106.57	107.88	109.38	107.08	108.74	107.35	109.55	109.09	109.42	107.22	109.04	108.69
101.93	99.963	100.7	100.68	102.6	101.49	100.56	101.21	100.81	102.01	101.65	101.99	101.12	99.818	102.08	101.09	100.52	101.19	101.92	100.96	101.52	101.12	101.17	100.5	101.31	101.41	101.66	101.49	101.64	101.02	99.758	100.82	101.34	101.1	98.997	99.145	99.218	101.96	101.43	101.55	99.825	100.59	101.62	99.96	101.51	100.72	100.97	100.39	101.3	100.61
106.81	106.26	106.39	105.66	107.19	107.96	106.78	107.34	106.3	106.51	105.52	107.72	106.92	106.24	106.66	106.3	106.1	107.74	106.88	105.74	106.1	107.05	105.55	105.38	107.32	107.56	108.49	107	104.81	106.13	106.57	106.08	106.74	104.66	107.84	107.61	105.53	105.23	107.84	106.05	107.04	106.91	108.24	107.69	106.48	107.26	106.15	106.74	106.07	105.68
107.37	110.07	107.85	108.98	107.1	107.33	108.02	108.32	108.73	106.72	106.46	108.77	106.9	107.86	108.17	105.39	107.85	107.61	107.95	109.16	107.17	106.93	107.89	108.19	107.27	109.21	107.46	106.23	108.18	107.03	108.94	108.61	106.62	108.24	108.41	109.5	107.69	106.48	107.37	107.48	108.98	107.45	108.91	107	108.11	107.54	108.12	106.59	107.08	108.13
104.88	105.15	107.39	104.89	106.65	103.92	105.58	106.1	105.83	105.81	104.79	106.19	104.9	104.72	105.43	105.14	104.78	105.93	106.06	105.19	105.01	104.75	104.31	105.33	104.63	106.39	105.73	105.92	105.19	105.93	107.02	104.72	104.16	104.69	105.82	104.26	105.21	106.09	104.28	106.77	106.33	105.29	107.25	107.47	105.2	105.9	106.34	105.22	105.47	105.11
106.26	106.14	107.13	106.57	106.33	106.18	104.38	104.97	106.23	104.93	107.42	106.19	106.33	106.73	108.41	106.47	105.62	107.87	107.2	106.02	107.58	107.15	106.56	106.41	105.7	106.21	106.44	107.56	105.22	105.66	107.25	106.9	107.17	106.65	105.93	106.23	107.74	106.72	105.25	106.08	107.52	107.09	107.83	106.09	106.35	107.36	107.48	105.87	107.06	106.83
98.148	98.826	98.504	99.274	97.2	98.717	98.113	97.567	96.95	98.935	98.396	98.987	97.233	97.992	97.904	98.486	97.622	96.947	97.11	98.855	98.843	98.617	98.114	97.119	96.892	99.637	98.095	98.625	98.044	99.105	97.056	97.524	98.155	98.089	97.58	97.977	96.71	97.491	97.493	97.99	98.728	98.566	98.338	97.156	97.372	96.746	97.299	97.399	97.876	96.422
105.93	105.55	104.95	105.98	106.14	106.25	106.3	106.08	106.04	106.33	104.46	106.77	106.39	106.59	105.54	105.1	106.25	105.44	104.56	105.19	105.75	106	104.66	107.23	105.85	105.01	106.54	106.79	106.83	105.97	106.69	105.16	106.31	105.62	104.73	106.71	106.57	106.98	106.15	106.54	105.95	104.99	104.92	106.38	105.91	105.02	106.52	106.45	103.9	105.5
108.02	107.68	106.18	106.72	108.44	106.76	107.41	108.04	106.4	107.76	107.11	108.39	108.13	106.58	109.37	108.36	107.34	108.03	107.72	108.29	108.15	107.1	108.47	107.88	107.62	105.14	108.93	108.19	107.48	107.3	109.17	107.02	106.73	108.11	108.26	108.7	108.99	108.24	108.03	108.35	108.01	107.55	106.99	107.59	107.51	107.77	107.11	107.65	107.97	106.57
108.75	109.05	108.11	107.37	107.47	107.5	108.23	107.53	107.42	108.69	110.43	109.38	107.23	107.1	107	109.09	107.3	106.37	106.99	107.91	108.99	108.37	106.09	108.97	105.81	107.99	108.08	107.67	106.56	106.91	108.33	107.1	108.51	106.57	107.46	107.64	107.13	108.04	107.87	107.37	108.41	105.35	107.4	107.17	108.12	107.3	107.31	107.77	108.02	108.11
108.88	108.71	108.77	107.63	107.75	108.5	108.1	108.17	108.11	108.03	107.97	108.52	107.32	108.3	108.55	109.37	108.18	105.11	106.51	109.31	108.28	108.79	107.75	108.06	108.53	108.69	108.66	107.18	109.04	108.99	108.95	107.85	108.09	108.61	108.98	107.83	108.51	108.53	107.17	108.17	107.52	108.31	107.85	107.99	107.89	107.99	108.75	106.42	107.11	107.04
99.307	100.86	100.05	101.37	101.11	100.87	101.13	100.86	100.51	99.724	99.693	99.837	98.908	100.48	99.188	99.742	99.856	100.76	100.27	99.785	101.29	101.14	99.967	101.15	100.62	99.824	102.11	100.17	99.988	100.03	100.71	99.066	100.94	99.732	100.35	100.77	100.06	102.12	100.17	100.15	100.65	100.79	101.39	101.5	100.95	100.08	101.43	100.48	100.66	101.02
98.515	100.58	100.07	100.04	100.69	100.01	99.865	99.581	99.95	101.43	100.16	100.68	100.13	99.593	100.81	99.221	99.889	98.431	100.35	98.097	100.19	100.85	99.103	100.11	101.32	99.425	99.614	100.4	99.409	100.16	100.49	100.31	99.555	100.3	101.58	99.062	99.624	99.131	101.57	99.689	99.975	98.504	99.529	100.19	100.01	99.286	100.47	99.998	100.15	100.52
104.95	104.74	105.81	107.56	106.46	106.48	105.59	105.31	106.67	106.11	105.73	105.9	106.25	105.46	106.91	106.68	105.73	107.17	104.53	105.5	106.13	105.94	106.07	104.45	106.32	103.92	106.7	106.16	105.06	106.51	106.05	104.9	105.97	105.18	106.47	106.03	105	106.02	106.22	105.44	104.65	105.11	106.42	104.26	106.63	106.99	106.63	106.58	105.18	105.3
105.51	106.63	105.94	106.3	105.97	107.33	106.11	107.4	106.55	107.14	106.32	107.08	106.77	104.78	105.68	106.58	105.61	107.18	105.81	107.09	107.24	107.64	107.33	105.6	106.81	107.3	107.26	105.27	106.59	107.32	107.59	106.38	106.37	107.04	106.9	107.34	106.5	107.65	107.78	106.55	105.89	105	107.45	107.16	106.9	106.93	105	106.27	107.99	105.56
100.75	100.35	100.99	100.4	102.3	101.09	99.387	98.938	100	99.233	100.72	100.36	101.12	99.056	100.29	100.78	99.163	99.46	99.784	100.23	98.084	99.378	99.363	100.19	100.24	99.561	99.934	100.13	98.288	98.533	100.22	100.9	101.56	100.56	100.2	100.46	100.26	99.944	101.29	101.06	99.504	98.784	101.04	100.71	100.92	100.44	100.21	101.22	100.72	99.665
107.64	105.25	104.32	106.76	105.36	107.31	105.67	105.9	105.57	104.8	105.95	106.26	106.38	105.14	105.42	105.6	104.15	104.5	107.28	105.05	104.52	105.39	106.17	105.96	106.19	105.78	106.91	105.54	106.16	104.65	106.55	106.6	105.48	106.2	105.3	106.55	105.54	104.87	105.85	106.49	104.7	106.47	107.1	106.78	105.92	104.39	105.61	105.33	105.31	106.01
106.17	105.19	105.16	105.29	106.96	104.37	107.41	104.52	104.58	106.99	104.16	106.59	107.04	105.51	104.89	106.71	106.56	105.68	105.52	104.73	106.14	106.37	103.65	105.41	105.75	106.54	106.77	106.03	104.38	106.67	105.13	107.85	105.89	105.38	106.12	106.86	106.17	105.56	104.53	105.19	105.37	106.88	104.18	105.39	106.46	107.47	105.02	106.22	108.37	105.51
110.16	110.36	110.96	110.77	110.03	111.26	110.29	111.7	112.1	110.44	111.15	110.89	108.74	110.27	109.83	110.37	111	109.65	109.43	109.62	109.36	110.39	111.14	110.68	109.3	110.38	111.62	110.55	110	110.85	112.14	109.87	110.85	108.06	111.12	110.88	108.61	110.07	110.35	110.35	109.68	111.38	109.55	109.95	110.27	109.27	109.96	110.58	108.84	111.02
106.51	105.1	105.36	105.55	106.79	106.23	107.03	104.33	106.1	104.4	105.65	105.26	108.05	104.73	105.76	106.77	105.64	105.47	105.79	105.98	105.85	104.5	105.43	106.54	106.01	105.24	105.24	106.46	105.76	106.69	105.09	104.79	105.04	106.4	105.52	106.52	105.3	107.14	105.31	105.43	105.87	105.42	107.14	106.57	108.4	106.51	105.95	105.21	105.24	104.8
107.78	108.34	109.61	108.49	109.71	107.97	109.15	108.72	107.85	109.13	107.63	108.61	107.52	109.7	107.79	108.69	108.89	107.2	108.52	107.29	108.41	110.49	107.5	109.93	107.53	108	107.98	110.1	108.17	109.89	108.28	108.87	108.94	108	107.29	108.64	108.84	109.32	109.17	107.63	106.97	108.64	108.33	108.87	109.23	108.02	108.8	107.74	109.67	109.1
108.51	106.68	107.69	107.32	108.46	107.37	106.7	106.76	107.68	107.73	107.91	107.62	108.85	108.83	106.43	106.38	108.27	107.73	108.35	108.81	107.54	107.54	107.68	106.52	108.26	107.37	107.93	107.22	108.41	108.25	107.29	108.15	109.09	108.53	107.55	108.71	108.44	108.97	107.94	107.48	107.98	107.59	107.38	107.17	107.48	108.09	107.91	107.42	109.5	108.57
105.27	107.01	105.48	105.22	105.58	105.89	106.95	106.97	106.04	106.27	105.82	105.86	106.41	105.15	105.96	108.08	106.59	106.15	106.37	106.78	108.19	106.61	105.54	105.86	105.74	106.39	105.38	109.73	106.55	105.94	106.86	104.87	107.12	106.17	105.08	107.81	105.8	106.21	107.23	106.72	106.43	105.26	106.99	107.2	107.54	105.76	105.95	108.1	106.67	105.86
106.98	104.06	105.82	104.33	103.41	107.12	103.61	104.56	104.65	106.94	104.73	106.9	106.34	105.07	106.45	104.66	105.39	105.91	105.49	104.67	105.03	107.24	105.58	105.25	105.95	106.07	105.11	105.36	106.22	105.61	104.95	104.7	105.53	104.7	105.05	105.75	104.85	105.63	106.3	105.56	105.89	104.61	106.88	105.23	104.24	106.68	104.77	104.67	106.52	105.55
109.63	108.28	107.79	108.32	109.07	109.31	108.36	106.82	107.83	109.17	109.29	108.58	106.63	108.28	109.81	108.54	109.05	106.42	107.55	107.17	106.39	107.09	107.81	106.74	107.97	107.33	107.93	107.67	110.17	108.84	108.06	108.95	107.92	108.72	107.45	107.63	107.92	107.59	108	107.85	107.26	106.24	110.14	107.21	107.52	106.71	106.41	107.1	108.08	108.62
108.51	106.82	107.62	108.61	108.34	107.9	108.68	107.95	109.46	109.21	108.17	108.53	107.63	107.92	109.9	108.08	108.17	108.13	107.63	108.62	108.39	108.78	109	107.45	109.22	107.83	107.41	108.24	108.46	107.2	108.78	106.93	108.26	106.98	108.3	107.04	108.25	107.95	107.43	107.63	107.87	108.95	107.96	108.09	107.36	107.74	108.14	108.92	107.54	107.47
106.99	106.64	105.4	106.12	105.1	107.49	106.73	106.13	106.95	105.37	105.42	106.8	105.8	105.46	107.01	105.75	105.18	106.27	105.21	106.36	104.86	106.15	106.13	106.71	105.26	105.94	105.93	105.89	106.18	106.04	105.3	104.88	105.31	105.65	106.05	105.83	106.7	105.74	105.15	105.07	105.25	106.45	105.57	107.06	105.51	105.01	104.88	103.9	105.63	104.32
108.08	108.51	107.92	107.5	107.68	106.95	108.67	108.22	107.48	106.51	108.15	108.5	106.34	109.12	108.41	107.72	108.21	107.67	106.5	107.6	107.45	108.39	107.2	107.92	107.48	108.73	107.78	106.94	109.27	107.61	108.67	106.81	107.3	108.62	107.43	108.58	107.8	109.29	108.61	108.18	108.07	108.4	106.43	108.61	105.98	107.86	107.91	106.57	107.84	107.15
99.745	100.99	101.44	100.15	101.02	101.09	101.24	100.09	100.22	101.61	100.54	101.3	100.5	101.22	99.789	101.12	99.279	100.69	102.02	101.44	101	100.38	102.07	101.29	102.37	101.61	100.21	102.79	101.4	101.59	99.984	101.7	100.22	99.643	100.97	101.23	102.3	100.25	100.42	102.2	101.94	99.782	99.884	101.19	99.962	100.52	100.22	99.499	102.04	101.72
99.841	99.567	99.893	100.36	99.64	99.926	100.94	98.952	100.94	100.69	100.95	100.46	100.18	100.56	98.561	99.125	101.57	100.62	100.08	100.27	102.28	100.59	99.967	99.668	100.48	99.69	100.95	98.568	102.33	99.866	98.675	99.176	100.79	100.89	100.92	99.69	99.843	99.67	99.878	100.54	99.288	100.88	99.181	101.09	100.24	100.97	101.15	99.121	100.07	100.33
97.79	98.379	97.975	96.457	98.573	97.451	97.893	96.973	95.691	97.657	99.323	98.292	98.583	99.661	98.009	97.787	97.462	98.437	97.67	97.399	99.472	96.053	97.34	97.246	98.574	97.645	99.46	98.635	96.893	99.111	98.255	96.5	97.611	97.071	98.254	97.572	98.048	96.577	97.138	98.627	97.759	97.511	98.122	98.33	99.419	96.724	96.306	99.451	97.516	97.575
106.13	104.56	105.4	106.71	106.07	105.18	105.36	104.84	105.98	105.25	103.92	105.43	106.91	105.7	106.7	104.73	105.18	106.44	104.74	105.82	105.58	104.42	105.98	105.53	106.48	105.1	106.31	105.93	105.43	105.29	105.83	107.03	106.25	104.62	105.33	106.02	106.5	104.77	106.29	107.23	105.84	106.07	106.18	104.51	107.17	105.42	106.64	105.12	105.98	104.81
107.62	108.27	107.09	107.62	107.82	109.7	108.7	108.34	107.8	108.37	107.65	107.76	109.06	107.44	109	108.9	108.36	109.31	108.91	107.63	108.13	107.91	107.71	107.97	107.2	108.1	107.89	107.65	108.4	108.17	109.07	108.44	106.78	108.48	108.18	107.92	109.23	109.78	108.29	108.87	107.75	108.97	109.08	107.5	108.41	107.82	108.55	108.2	108.07	108.24
105.81	105.31	105.9	108.29	107.16	106.77	106.75	106.39	107.94	108.57	105.87	108.18	105.32	106.83	107.37	106.38	106.61	107.15	106.25	106.06	105.87	105.02	106.28	107.52	108.45	106.43	107.1	107.83	105.61	105.67	105.74	105.99	105.36	106.39	106.67	105.22	106.92	104.31	106.74	106.15	105.57	106.98	106.14	106.72	106.27	105.82	107.15	105.71	107.79	105.57
106.39	105.23	105.15	105.93	105.11	106.3	105.51	106.76	104.4	106.24	104.9	106.75	106.5	105.4	106.31	105.25	104.95	104.5	105.89	106.11	106.57	105.42	106.34	105.89	106.46	105.92	104.71	106.57	106.01	107.33	105.15	105.62	105.16	105.14	105.89	106.89	105.66	104.4	105.08	105.08	105.98	106.51	104.48	106.37	105.85	105.4	105.25	105.32	105.55	105.94
98.669	98.964	98.88	98.727	101.88	99.561	99.881	98.36	99.267	97.956	96.186	98.642	99.224	101.18	100.32	100.55	98.661	98.582	98.426	98.264	98.883	100.93	99.941	98.31	99.535	98.049	98.515	98.168	99.168	97.588	99.02	99.77	98.134	100.02	99.983	97.179	99.065	98.72	98.642	99.844	99.104	97.783	98.618	97.22	97.942	98.815	98.055	99.348	99.155	99.827
107.97	105.16	106.25	106.23	106.58	105.63	106.37	106.57	106.23	104.95	107.09	105.6	107.22	107.6	106.23	107.04	105.37	106.14	104.51	106.64	104.98	106	105.69	106.21	105.4	106.06	106.21	106.3	105.17	107.36	106.37	106.29	104.76	105.61	107.23	104.24	107.52	107.04	107.88	107.46	107.88	105.36	108.15	107.17	107.65	105.21	106.85	105.86	105.57	105.37
110.15	109.19	109.55	108.9	108.81	107.98	107.39	108.97	108.59	109.18	107.64	107.84	106.41	108.48	107.98	109.89	110.14	109.69	108.1	109.04	109.3	109.17	108.58	108.12	107.07	109.25	107.49	108.84	110.03	108.27	109.95	109.16	108.55	106.98	107.73	108.91	108.9	108.3	108.77	108.78	108.49	109.61	107.3	109.52	108.63	108.34	107.64	107.4	107.93	107.89
106.53	107.39	105.96	106.88	106.76	106.96	106.65	106.99	107.29	104.53	105.97	105.19	105.5	106.12	105.93	107.9	105.59	105.58	107.93	106.13	106.52	104.21	106.91	106.26	106.23	106.84	105.93	107.03	106.2	107.53	107.24	105.76	105.58	105.31	106.62	105.6	106.92	107.08	106.64	105.17	105.89	106.93	107.64	105.93	106.57	106.42	107.36	105.89	104.78	107.59
106.42	105.76	107.42	106.77	106.63	106.7	106.28	107.02	104.8	105.54	107.31	107.58	107.08	104.93	105.41	108.52	108.42	108.37	105.94	106.67	105.59	103.23	105.81	104.82	106.69	105.65	106.18	106.45	106.27	106.52	105.89	107.6	107.15	106.13	106.71	106.12	105.54	106.55	106.06	105.44	107.03	106.74	107.96	106.93	107.16	107.17	106.63	105.57	106.57	105.96
106.63	106.71	106.73	105.4	105.76	106.36	106.53	107.19	107	106.81	106.74	107.34	105.57	106.05	105.17	105.35	106.24	107.36	106.44	106.35	107.11	106.58	105.34	106.8	106.66	107.42	106.15	105.85	107.12	105.7	105.43	105.67	107.04	107.27	105.99	106.63	104.96	105.62	105.39	105.39	105.76	107.5	106.06	105.56	105.79	106.08	107.07	104.79	106.71	106.62
99.091	99.195	98.543	99.826	100.25	100.02	97.441	98.159	99.429	98.13	99.08	100.52	98.435	98.818	97.388	99.516	99.316	98.911	98.817	98.1	98.487	99.969	98.509	99.948	98.854	99.477	97.404	97.807	99.832	100.03	97.536	98.47	98.518	99.523	99.181	100.44	99.687	98.361	100.81	99.274	99.781	99.208	99.462	97.432	98.667	98.513	98.221	97.911	100.91	98.517
97.37	97.711	98.003	97.324	97.711	97.143	98.006	98.556	96.51	97.354	98.573	98.74	98.798	99.44	97.287	98.463	97.356	98.096	98.175	98.332	98.884	97.81	97.686	98.837	98.114	96.324	97.77	98.477	98.343	98.269	99.306	98.934	98.51	98.378	95.213	99.848	99.117	97.616	97.409	97.102	97.666	98.283	97.156	96.929	97.412	98.656	98.389	97.203	97.939	96.885
101.21	100.8	101.56	99.998	99.552	100.92	100.25	101.71	101.78	100.37	99.459	101.31	100.67	100.91	101.63	101.26	100.28	99.589	100.96	101.97	99.35	102.34	100.24	101.28	101	100.21	102.71	101.17	100.36	100.81	102.14	101.77	101.46	101.68	100.84	101.1	101.72	101.43	101.73	101.1	100.34	101.31	100.66	101.24	101.25	102.51	101.69	101.07	99.289	100.62
104.66	105.19	105.39	105.46	105.29	105.17	104.46	104.93	104.12	104.75	106.1	106.36	103.95	106.24	105.22	105.13	105.13	107.4	104.03	106.59	104.83	106.75	105.18	104.67	105.82	105.94	105.96	105.74	105.95	104.94	105.61	104.83	107.17	104.51	105.75	105.94	106.56	104.89	106.74	106.17	104.75	105.77	106.03	104.74	104.89	105.16	104.65	105.9	105.63	105.71
106.7	106.81	106.69	108.15	107.48	108	108.29	107.73	108.65	107.49	106.44	108.63	106.57	109.15	108.36	107.77	107.5	108.2	108.2	107.62	106.32	107.34	108.85	106.82	107.1	108.02	109.29	107.93	108.33	107.8	109.21	107.35	108.22	108.21	108.69	107.65	108.93	106.74	108.06	106.98	107.01	107.53	108.99	108.19	108.58	108.66	109.6	108.49	105.62	107.51
105.04	106.64	108.6	105.84	105.95	105.33	106.83	105.85	105.67	103.96	103.69	104.91	104.57	106.39	104.65	105.39	104.96	105.6	105.12	106.01	104.89	106.14	105.51	104.69	106	107.11	105.97	105.15	103.78	104.65	105.61	104.53	103.99	105.07	106.11	105.99	105.56	104.08	105.13	105.69	105.65	104.75	105.33	106.39	106.98	106.35	104.64	104.78	104.33	104.66
106.45	107.62	108.64	106.94	108.27	108.43	109.23	107.55	107.45	107.38	108.13	107.15	105.9	109.15	107.37	109.11	107.83	106.66	108.19	109.35	109.83	107.09	107.2	107.79	108.36	109.24	108.1	108.75	108.21	108.06	106.51	108.95	109.12	107.26	107.75	107.46	108.11	109.32	108.78	107.4	108.32	108.67	110.96	108.55	107.19	108.04	108.5	107.78	107.86	107.53
101.15	101.24	99.934	101.03	100.66	101.73	100.34	100.51	101.18	98.819	101.5	100.7	101.09	98.841	99.755	100.74	99.371	101.73	101.36	102.23	100.63	100.38	100.31	101.62	99.278	100.38	100.46	100.93	99.973	101.06	101.36	100.77	100.14	99.445	99.758	101.83	100.25	100.14	101.6	101.05	101.95	100.57	99.084	99.947	101.01	100.16	101.68	101.3	101.05	100.03
105.49	106.71	104.09	104.14	105.75	106.51	106.18	105.85	105.41	104.56	105.77	106.09	104.65	105	104.71	106.34	105	106.43	105.88	105.55	104.01	104.36	105.19	103.81	105.5	106.55	106.63	105.33	105.91	106.44	106.31	106.83	104.23	105.54	103.94	105.58	105.59	106.06	105.51	105.54	105.49	105.28	105.36	103.92	105.45	105.33	104.46	104.86	105.22	105.27
99.016	100.53	100.92	102.41	98.509	100.85	100.12	100.8	100.41	100.54	99.933	101.91	100.05	100.32	98.905	100.78	100.07	100.39	100.77	100.84	99.72	100.33	101.7	101.49	99.8	102.52	101.47	102.03	101.61	100.92	101.29	100.12	100.49	100.97	101.38	100.3	99.407	100.94	102.38	100.82	100.22	101.25	100.48	101.33	99.353	100.62	100.24	102.29	99.754	100.31
98.429	97.58	97.98	98.824	98.562	99.7	98.289	99.111	98.719	99.089	99.88	98.762	98.118	97.729	99.336	99.479	98.254	99.005	99.882	98.564	98.367	99.193	98.545	98.368	98.7	98.81	100.02	97.453	99.139	98.642	98.074	100.06	98.339	98.836	98.684	98.736	100	98.477	100.14	99.071	99.394	99.749	98.041	99.556	98.977	97.856	98.737	98.606	99.058	100.06
110.36	111.45	108.8	110.09	111.15	109.48	109.22	110.58	110.96	110	109.72	111.02	108.62	109.35	110.92	110.04	112.1	111.46	110.41	109.79	109.3	111.47	109.7	111.04	110.24	110.66	108.8	110.05	110.69	111.98	109.14	111.21	112	110.21	111.32	111.52	110.8	109.67	111	109.89	110.56	109.22	111.57	109.82	111.38	110.62	109.16	111.35	110.14	109.64
97.929	97.581	98.399	98.481	99.215	97.44	99.34	97.852	100.11	98.143	97.424	98.62	97.718	97.408	99.071	97.91	99.169	99.335	97.352	97.33	98.296	99.181	98.659	99.819	99.785	97.253	97.43	99.183	97.391	97.721	99.089	97.83	97.699	97.329	98.718	98	99.432	98.467	96.334	98.549	98.857	98.696	98.025	98.195	97.699	98.157	98.164	98.086	97.892	98.984
105.68	105.93	105.18	106.96	104.15	106.19	104	107.4	106.49	106.45	105.55	107.21	106.04	105.06	106.06	104.14	105.58	105.59	105.23	105.77	105.55	105.41	104.76	105	106.74	103.99	106.85	103.76	104.85	105.51	105.31	105.55	106.41	104.18	106.71	105.17	104.61	105.32	105.87	105.17	105.91	104.35	105.66	104.76	104.92	107.01	106.06	105.82	105.99	106.9
108.79	109.06	106.65	108.62	107.77	108.06	108.3	107.16	108.9	110.16	109.1	109.07	108.25	107.51	108.87	109.03	107.84	109.48	109.08	106.56	107.66	108.98	109.39	108.83	108.03	107.98	107.07	108.09	108.11	107.29	109.23	107.95	106.62	106.75	109.65	107.16	108.25	109.2	108	108.12	108.38	108.26	107.62	107.96	109.12	107.7	107.67	109.38	108.08	109.15
97.533	100.1	100.84	100.82	100.78	100.77	99.583	99.768	100.42	101.44	100.28	99.568	98.777	100.61	101.29	101.46	101.11	99.221	98.983	98.812	100.19	99	100.83	100.29	100.99	99.165	100.79	100.09	99.693	100.29	99.731	100.45	100.65	99.894	99.398	100.47	99.772	100.8	99.066	99.414	99.651	100.51	100.29	100.42	100.66	98.691	98.415	101.03	100.39	100.04
106.32	105.71	105.69	105.25	105.87	105.73	105.93	106.39	105.74	107.25	104.7	104.08	107.04	106.53	104.52	106.67	105.22	104.45	106.29	107.08	104.01	105.72	106.59	106.95	105.32	107.1	104.97	105.93	105.64	104.19	106.84	106.36	106.05	105.84	104.87	104.48	105.32	105.47	104.23	105.01	105.24	104.96	104.67	106.92	104.9	105.62	104.34	105.26	105.39	104.99
100.82	103.09	99.981	100.21	101.37	100.04	102.21	101.4	102.26	100.41	101.35	101.3	100.51	100.99	102.05	101.54	99.927	100.69	101.19	99.86	100.9	100.39	100.54	101.22	101.66	101.55	102.08	101.62	100.35	100.13	99.716	100.13	102.2	101.11	98.918	102.55	100.4	101.65	100.81	100.41	101.86	101.04	99.561	100.57	98.826	102	100.32	101.31	101.51	102.39
105.91	105.36	105.52	106.7	106.22	106.9	104.07	105.08	104.77	105.15	105.18	105.74	107.03	106.86	105.46	105.02	105.64	104	105.86	106.09	106.29	106.17	105.31	105.05	105.18	104.84	106.54	105.67	105.58	106.21	105.99	104.44	105.13	105.22	106.92	106.48	105.98	106.11	105.38	106.16	106.32	105.98	105.79	104.48	105.61	105.91	106.25	106.76	105.91	103.6
108.73	107.08	107.7	108.93	108.1	108.25	108.44	109.65	108.22	106.87	107.61	107.76	107.89	107.35	107.41	107.71	106.33	108.42	106.96	108.46	107.96	108.41	107.11	108.44	109.44	108.31	107.17	107.73	108.9	106.03	107.35	108.82	106.79	107.86	108.05	108.16	109.4	108.69	109.8	107.51	107.51	107.47	106.92	108.29	107.07	107.58	108.18	109.72	108.18	108.08
110.78	109.88	111.33	109.45	111.17	110.96	110.51	111.09	109.6	110.54	111.15	111.34	110.53	110.78	110.09	111.24	110.85	110.05	110.95	110.67	112.31	109.96	110.67	110.04	109.04	111.33	110.12	110.78	110.96	110.1	109.71	110.57	110.69	108.95	111.68	110.43	111.26	111	110.59	111.08	110.41	110.98	110.02	110.83	111.36	110.3	109.86	110.56	110.48	111.34
108.43	109.37	107.27	109.19	107.79	106.95	107.38	108.16	107.43	108.29	109.77	109.17	108.73	106.42	109.71	110.62	108.6	107.66	106.67	108.7	107.95	109.42	108.73	108	107.99	107.93	108.96	107.33	109.17	108.24	107.91	108.31	107.13	107.4	107.56	108.83	109.53	107.67	106.47	107.5	109.35	108.26	107.61	107.05	109.61	109.21	109.07	107.39	109.71	110.2
107.66	108.28	106.59	106.54	106.95	106.85	106.9	107.02	109.8	107.42	108.07	107.91	108.33	107.57	109.1	109.64	108.03	109.99	105.85	108.35	106.51	107.33	107.73	107.25	109.45	107.38	107.78	107	108.54	108.55	107.21	107.87	108.3	106.51	108.54	107.83	107.96	107.58	110.09	107.26	107.69	107.63	108.28	107.41	107.5	107.8	107.88	106.7	107.06	106.9
98.354	98.266	97.88	97.15	97.931	97.64	97.96	97.099	98.754	99.709	97.984	98.464	98.044	98.246	97.468	97.628	99.475	99.935	97.757	97.444	97.041	98.512	96.402	99.704	98.51	99.622	98.067	100.14	98.061	99.543	97.758	98.462	99.401	98.323	99.37	97.989	97.418	99.103	98.8	98.168	98.86	99.802	98.084	97.492	99.107	98.256	97.016	99.436	99.075	99.23
109.76	109.43	110.34	110.79	110.91	110.51	111.22	110.01	111.21	111.5	109.82	108.19	111.35	111.1	108.98	110.91	111.3	110.94	110.02	110.65	109.85	109.62	109.44	110.23	110.78	109.6	110.81	109.61	111.45	111.93	108.91	110.87	111.05	109.47	109	109.77	110.53	110.35	109.41	109.35	110	110.44	108.69	110.9	110.67	108.36	109.66	111.77	109.23	110.16
108.69	108.64	108.72	109.86	108.74	107.68	107.47	108.21	108.84	108.24	108.64	107.76	108.42	107.63	109.58	108.25	107.33	106.9	108.29	108	109.13	107.33	107.74	107.8	110.56	108.47	107.78	107.74	108.05	109.43	106.58	110.78	108.56	107.21	107.7	107.18	109.04	109.77	108.58	107.57	108.31	109.01	109.01	107.32	109.07	108.69	108.6	107.21	107.38	108.97
105.38	107.62	106.06	106.41	106.32	104.91	105.1	105.42	104.79	104.95	106.19	104.88	105.56	104.4	106.18	105.83	106.47	105.98	106.65	104.65	105.55	105.6	106.11	105.86	106.28	105.9	106.02	105.59	107.19	104.56	106.05	104.6	105.99	106.18	105.82	104.51	107.78	104.82	106.28	105.41	105.84	105.86	106.14	104.96	105.79	106.19	104.85	105.43	105.01	105.09
108.1	106.51	107.76	106.32	109.65	108.34	106.48	107.61	107.33	106.86	109.34	107.76	105.98	108.24	108.61	108.65	109.02	106.74	106.65	108.51	108.45	107.82	107.62	106.98	108.19	107.29	108.46	107.2	107.41	107.64	108.09	107.36	108.17	107.68	107.69	109.4	108.33	106.42	106.34	107.66	108.09	108.83	107.39	105.81	107.83	106.46	107.77	106.85	107.79	108.68
108.83	109.12	107.91	107.74	108.85	108.1	107.66	108.69	110.73	107	108.13	109.66	107.75	108.96	109.78	108.44	108.11	108.77	109.75	109	107.58	109.33	108.45	108.61	107.92	108.6	108.68	109.78	107.85	107.08	109.53	108.41	108.94	109.06	107.74	108.55	107.48	108.93	108.52	109.17	108.99	109.61	107.1	107.69	108.18	109.51	107.69	108.69	108.1	107.65
100.6	99.681	99.365	98.181	99.735	99.093	99.161	100.08	97.638	100.2	98.616	98.674	97.99	98.514	100.11	98.545	100.39	97.491	98.847	98.507	100.36	98.475	98.969	99.581	99.122	100.29	98.97	98.306	98.435	99.121	97.342	99.585	99.018	100.33	98.763	98.715	97.164	98.42	98.642	99.774	98.917	98.276	100.09	99.344	99.674	99.415	98.667	98.754	99.15	98.91
109.96	107.72	108.71	109.17	108.03	107.06	108.28	109.08	108.12	107.82	107.89	107.94	107.87	109.84	107.96	107	109.63	107.35	108.62	109.65	107.15	106.27	108.66	107.02	107.82	107.51	107.48	108.51	108.09	106.94	108.84	108.23	109.37	108.97	108.27	107.73	108.95	108.1	107.02	108.62	108.22	108.11	107.57	108.3	108.03	107.93	107.81	108.34	109.07	108.36
105.9	105.02	106.11	103.37	104.78	105.41	106.72	104.9	105.63	107.36	105.18	104.83	103.56	106.16	106.13	105.65	105.89	106.83	103.94	106.55	105.69	104.99	106.7	105.6	105.02	106.14	105.46	105.34	105.02	106.09	105.57	105.41	105.4	105.38	105.66	105.6	104.33	105.34	106.09	105.04	105.58	106.82	106.31	105.76	107.18	106.34	105.94	106.61	106.91	105.36
98.23	98.066	97.39	99.725	97.692	97.9	97.793	97.093	97.138	97.946	98.328	98.052	98.977	96.356	97.554	98.988	98.652	98.093	97.234	97.428	98.147	98.62	97.602	97.835	98.126	97.53	99.295	98.19	96.641	96.875	98.632	98.454	98.031	98.029	96.889	97.673	98.106	99.58	97.435	97.561	98.54	97.686	97.634	97.765	98.235	97.45	98.104	97.492	96.859	98.149
106.95	106.41	106.24	105.67	106.02	105.23	107.5	107.67	107.32	107.7	105.31	107.95	106.06	107.05	107.06	105.7	106.19	106.44	106.17	105.56	105.78	105.91	106.48	106.79	107.25	106.47	108.03	105.52	107.68	107.69	106.14	106.49	105.59	107.56	106.37	107.61	106.44	107.34	106.1	105.37	105.13	106.24	106.09	105.35	106.55	107.34	105.74	106.98	106.48	106.92
105.12	104.59	105.76	105.47	106.66	105.38	106.77	106.62	105.42	106.14	105.23	103.88	105.87	104.95	105.15	104.02	106	107.64	105.92	106.63	104.6	105.15	107.36	103.53	104.98	104.91	106.12	106.06	105.65	104.88	104.71	104.46	106.35	105.14	103.63	105.49	106.21	104.98	105.68	105.37	106.1	106.09	105.93	105.44	106.82	106.47	105.63	104.92	105.25	106.1
107.03	107.85	106.32	105.14	106.41	105.69	106.16	106.47	106.81	104.32	107.74	107.28	106.55	106.63	105.09	106.99	107.63	105.24	106.15	107.73	105.91	107.09	107.09	105.51	105.34	106.38	106.19	106.96	108.64	107.64	106.58	108.22	106.84	105.68	105.99	107.73	105.74	105.85	106.62	106.02	108.27	108.48	107.21	106.46	106.7	107.04	106.98	106.01	104.84	105.89
98.426	98.001	98.383	99.064	99.102	98.947	99.194	98.321	98.711	99.16	98.451	99.301	99.8	98.648	98.585	99.466	99.997	98.884	98.965	100.32	97.447	99.569	99.708	100.45	99.591	98.602	98.882	98.931	99.037	100.28	97.996	100.93	100.43	98.091	98.772	98.156	98.687	98.49	97.428	98.876	98.786	98.546	99.004	98.218	97.952	97.974	97.833	98.98	99.162	99.092
99.94	101.37	101.89	100.64	100.12	101.42	101.51	99.85	100.65	100.38	100.82	100.14	100.37	101.09	100.39	100.66	101.17	101.26	101.74	100.45	101.06	100.48	100.36	99.132	99.611	100.28	100.21	100.19	101.97	101.81	100.71	101.79	99.758	101.98	100.55	101.01	100.95	100.3	100.51	101.18	100.04	101.87	100.03	100.36	100.83	100.03	101.36	102.54	101.32	100.86
107.84	109.42	107.67	106.1	107.53	109.48	108.3	108.88	107.82	107.72	106.47	107.75	107.61	107.21	109.5	107.7	108.48	108.63	107.06	109.71	108.69	108.87	109.3	106.61	108.75	110.02	109.32	107.75	108.37	107.56	109.25	108.17	108.6	108	108.18	107.34	108.18	108.37	108.86	108.26	108.05	107.01	108.34	107.64	108.54	107.44	108.49	108.13	109.41	107.88
105.41	104.66	106.16	105.65	105.39	105.33	105.87	105.78	105.45	106.9	107.06	106.33	105.33	107.36	107.01	105.36	105.4	104.4	105.09	104.94	105.77	106.84	106.5	104.84	105.82	104.41	105.85	106.52	105.92	106.43	105.4	104.85	106.46	105.25	105.25	105.84	105.88	106.72	106.2	107.22	104.67	106.72	106.78	106.37	105.49	105.68	106.32	107.58	105.95	105.26
107.69	107.2	108.46	107.52	107.69	109.31	109.2	109	108.59	107.1	108.07	108.07	108.33	108.62	107.84	108.93	109.41	107.99	107.71	107.97	108.4	108.15	109.25	108.77	107.64	108.22	108.06	107.02	109.25	107.24	106.41	107.38	107.93	107.89	109.38	108.53	108.95	108.49	108.53	107.85	109.05	107.45	108.28	109.14	108.99	109.43	108.51	108.58	108.61	108.32
98.066	97.699	97.244	98.227	97.568	97.612	99.86	98.297	97.799	98.376	99.174	99.523	100.16	99.249	96.832	99.048	98.637	99.526	97.305	98.686	97.314	97.537	98.576	100.1	96.687	98.284	98.484	98.435	98.125	97.815	98.263	98.881	97.325	97.438	97.69	98.093	98.401	97.162	98.665	96.794	98.428	99.956	99.602	98.556	99.448	99.816	97.588	98.031	97.684	97.385
109.94	107.61	108.53	107.83	108.53	107.47	108.19	108.77	109.77	108.96	110.36	107.41	108.41	107.22	109.24	109.42	108.8	110.87	106.74	108.37	107.84	108.2	107.37	109.19	108.86	109.75	109.1	110.64	108.87	109.3	107.56	108.76	109.06	108.34	109.17	107.48	106.28	109.64	109.14	108.74	109.81	106.97	107.16	108.44	108.28	107.35	108.63	107.56	107.72	107.48
101.09	101.74	99.026	102.15	101.22	102.33	101.71	100.69	99.874	102.01	100.15	99.68	100.45	100.85	100.98	101.66	100.95	101.75	100.65	101.66	99.747	100.59	99.562	103.39	101.81	101.06	100.26	101.49	101.32	101.24	99.846	100.8	100.75	101.23	102.01	101.32	101.08	100.9	100	101.17	101.55	102.4	99.976	101.96	100.73	100.83	101.64	99.673	101.9	100.72
108.14	108.64	108.27	109.28	109.44	109.08	106.69	109.06	108.48	108.43	109.62	108.61	108.64	109.04	109.71	109.73	109.92	107.89	106.84	108.49	107.81	108.39	108.76	108.6	109.25	107.91	109.48	108.39	108.44	108.37	108.09	109.22	110.01	109.12	108	108.08	108.8	109.57	107.3	109.6	109.63	110.32	106.7	108.54	109.05	109.49	107.75	108.46	108.53	108.88
102.33	103.49	103.34	101.98	102.73	102.81	102.09	102.99	102.71	101.8	103.16	103.08	102.11	104.1	102.42	103.84	104.17	102.71	102.63	103.65	102.96	101.01	104.21	103.63	103.57	103.23	103.12	103.78	102.93	103.97	102.33	102.53	102.17	103.68	103.69	103.53	103.95	103.49	102.46	103.19	102.18	101.27	103.36	103.6	103.26	103.58	102.15	102.78	100.05	102.77
108.64	108.73	107.58	107.51	108.33	107.31	107.49	108.38	107.6	108.25	108.84	107.82	108.53	106.95	106.72	106.78	109.49	107.33	107.37	106.33	109.04	107.52	107.76	107.76	107.8	108.11	106.9	107.95	106.66	110.45	107.43	107.73	108.53	107.01	107.27	107.99	108.41	109.28	107.7	107	107.61	106.55	106.52	108.68	107.6	107.82	107.8	108.75	108.62	107.26
108.59	106.5	108.57	108.59	109.28	109.89	109.62	108.98	106.56	108.76	109.23	107.99	107.97	109.67	109.88	109.53	109.43	109.18	109.79	108.49	108.57	110.08	109.06	108.92	108.22	110.07	109.36	108.78	108.05	108.3	107.45	109.07	107.54	108.66	107.87	108.29	107.94	108.66	109.04	109.14	107.51	109.06	109.28	108.5	108.69	109.79	109.7	107.54	109.47	108.63
108.58	108.1	107.29	108.05	107.23	108.2	109.04	108.28	107.7	107.79	107.71	107.35	107.77	106.62	109.68	108.52	109.15	106.78	108.22	108.24	107.67	107.84	108.6	109.64	109.11	108.39	107.13	107.71	108.03	107.04	108.54	107.85	107.46	108.58	108.1	107.79	108.97	106.48	107.99	107.84	108.1	108.69	109.77	106.96	107.34	107.79	108.19	108.58	107.47	106.63
105.57	103.79	105.29	105.58	105.92	105.98	105.55	104.66	108.16	106.05	104.15	104.59	104.84	106.43	103.94	107.24	106.26	105.79	104.56	106.91	106.34	105.84	104.76	105.89	105.53	106.34	106.36	107.53	105.54	105.44	106.28	106.05	105.45	104.59	104.82	104.78	105.32	105.44	105.09	106.92	104.38	106.23	105.24	104.25	105.47	105.7	107.36	106.61	106.6	104.4
106.72	106.86	109.19	106.94	108.24	107.95	108.85	108.62	107.85	107.76	106.99	108.76	108.34	107.64	108.11	108	108.15	105.94	108.49	108.81	108.67	108.03	109.66	106.22	109.91	107.5	108.58	108.69	107.98	107.12	107.52	109.08	106.83	110.29	108.9	107.94	108.05	108.31	109.1	108	108.03	105.78	107.72	106.24	107.56	107.87	107.18	107.3	105.96	108.07
105.5	105.89	105.29	105.09	104.95	104.43	104.42	106.4	105.49	104.82	104.19	105.1	106.13	105.93	104.12	105.37	104.91	108.27	105.94	105.39	105.51	105.62	105.24	104.72	104.97	105.34	105.89	105.45	105.67	105.91	103.64	103.93	106.72	106.4	106.32	104.23	105.59	106.29	102.51	105.53	104.78	105.55	106.82	105.46	104.62	107.4	104.86	105.37	105.22	104.41
106.8	105.29	107.18	107.96	107.9	107.77	108.78	107.37	108.4	107.52	106.23	108.68	109.23	106.36	108.67	109.11	107.45	109.17	106.99	107.51	108.2	108.49	107.82	107.18	107.16	104.6	110.11	107.56	108.29	104.78	108.1	109.08	107.37	107.77	107.25	106.98	107.28	108.99	108.87	107.85	107.41	107.44	106.93	108.8	107.08	107.52	107.53	107.59	108.71	106.77
103.7	105.22	106.94	105.48	105.91	105.36	104.47	104.72	103.11	107.11	104.8	104.12	106.23	105.37	105.73	106.04	106.97	105.84	104.95	105.34	104.92	105.12	104.94	105.16	106.58	106.02	106.54	105.18	106.96	105.27	104.85	106.53	104.93	105.87	105.67	106.44	106.78	105.24	105.35	107.04	105.4	106.57	107.16	105.96	105.41	104.32	105.21	106.43	105.29	104.99
107.08	104.86	105.26	105.52	105.01	105.78	105.5	107.01	105.04	105.29	104.29	106.6	105.45	106.74	104.57	106.67	105.83	105.99	104.95	106.45	105.1	104.59	106.17	106.87	104.98	105.36	105.86	105.1	107.4	104.22	104.05	106.24	105.34	106.64	106.53	106.63	105.07	104.17	106.26	106.57	106.11	105.73	106.57	105.66	105.52	106.1	105.93	105.19	104.62	105.51
108.01	109.05	109.78	108.67	109.63	109.59	109.14	110.35	108.8	108.79	108.52	107.77	107.37	109.19	107.47	109.05	108.75	108.08	106.31	110.39	107.44	109.71	110.52	107.76	108.16	109.22	107.57	106.91	109.11	106.84	107.67	110.66	107.4	108.25	107.57	108.12	109.26	109.34	109.35	109.46	108.2	109.15	109.01	106.9	109.18	107.76	108.51	106.94	108.83	108.12
100.6	101.56	101.94	100.2	100.93	100.59	99.828	100.67	99.819	99.954	100.14	101.19	100.17	101.07	101.87	101.45	100.25	98.811	99.171	101.12	102.15	101.99	100.97	100.71	102.33	101.06	101.69	100.99	98.971	100.65	100.5	100.78	99.49	99.669	101.39	99.874	100.59	100.69	99.314	101.1	99.731	98.802	101.23	99.101	100.51	99.495	100.41	100.93	100.9	100.34
108.2	109.95	109.3	108.47	109.7	109.52	107.85	108.32	107.12	107.09	107.22	109.06	109.15	108.23	108.57	108.77	108.49	107.44	107.84	107.46	107.78	108.78	106.61	108.3	108.57	107.97	109.09	107.48	109.77	107	107.75	107.4	108.15	107.79	108.83	108.27	107.82	108.04	108.1	108.18	108.58	108.75	106.86	107.41	108.14	108.05	106.72	107.88	108.42	108.32
98.196	100.42	98.241	98.512	98.494	97.907	98.944	98.5	100.37	97.816	100.46	99.493	98.358	97.097	98.88	97.905	99.856	99.544	98.33	99.212	99.164	99.457	99.257	99.506	98.261	99.03	99.998	98.381	98.377	98.393	100.28	97.752	100.27	97.962	98.975	100.08	97.297	98.561	97.835	98.215	100.57	98.535	99.231	99.247	98.286	97.351	97.935	100.25	99.215	97.579
98.51	100.12	98.132	99.391	98.707	99.4	99.459	98.383	96.687	98.443	99.363	99.003	99.393	98.462	98.653	98.178	98.906	98.901	98.517	99.749	98.587	97.94	98.31	98.762	97.96	98.379	99.208	97.613	99.101	99.611	99.119	99.08	99.47	99.338	98.506	98.949	98.176	99.075	99.276	99.21	99.014	97.871	100.71	98.768	98.978	98.839	99.563	99.739	98.237	98.94
103.39	101.8	102.57	102.97	101.73	103.09	103.22	103.56	102.35	102.48	102.53	103.35	103.31	102.07	101.83	101.91	102.89	102.17	103.68	102.93	102.17	102.55	103.16	102.15	104.39	103.03	103.88	102.03	103.05	102.79	101.39	103.2	101.17	101.65	102.42	103.15	103.21	103.68	102.69	103.31	100.26	103.54	104.34	102.67	102.07	102.72	103.3	103.8	103.5	102.88
104.67	105.62	105.95	106.23	104.72	104.56	105.7	105.16	104.63	106.88	106.73	107.49	105.73	105.96	105.41	105.64	105.18	106.34	105.85	106.04	103.35	103.97	105.21	105.58	104.01	103.85	105.6	105.34	105.61	105.99	106.3	106.37	105.8	106.25	106.57	106.09	105.56	106.1	107.12	105.97	106.24	107.4	104.91	104.68	106.69	103.67	106.82	105.63	107.98	105.98
98.489	97.78	97.229	100.49	98.446	98.877	97.512	97.468	97.79	97.444	97.84	98.304	96.921	98.09	97.718	96.57	96	97.127	97.818	98.36	98.314	96.241	97.913	98.773	96.518	97.35	98.388	97.123	98.346	98.696	97.524	97.255	97.524	97.092	97.128	97.653	98.422	98.04	98.054	98.074	98.727	97.538	99.676	98.898	97.778	98.644	97.882	97.066	97.202	98.428
104.19	103.9	106.22	105.25	104.72	105.86	106.27	105.72	105.26	104.48	104.63	105.06	105.78	107	106.21	105.67	106.1	107.42	105.33	105.44	104.55	104.23	106.71	105.62	106.37	105.54	105.05	106.86	104.68	105.12	106.22	105.76	105.51	105.84	106.35	106.61	105.59	106.72	105.96	105.73	106.51	105.53	106.55	105.59	104.88	104.83	105.5	104.42	105.98	107.59
107.76	107.25	107.07	107.99	106	107.82	107.63	108.02	105.41	106.63	106.07	107.27	104.74	107.21	105.94	106.28	105.16	107.17	106.54	108.56	108.01	105.3	105.96	107.17	107.09	106.47	108.23	105.37	107.25	106.33	105.35	106.16	106	108.73	105.8	107.96	106.88	105.37	108.48	106.3	106.14	108.43	107.7	106.94	107.19	105.9	106.7	105.61	106.63	107.3
105.9	105.92	105.75	106.96	104.85	104.86	107.13	104.42	105.8	105.41	106.87	105.93	106.72	105.86	103.32	106.66	107.42	105.34	105.44	105.11	106.72	106.19	106.78	104.31	106.78	106.4	104.96	106.8	104.75	105.93	105.47	105.96	106.13	105.5	103.88	107.05	105.74	104.46	106.66	106.79	106.04	104.16	105.75	106.97	105.95	105.18	104.78	104.88	104.95	104.73
98.367	99.587	99.191	98.706	99.183	98.807	98.861	99.439	99.202	98.44	99.696	97.771	98.851	99.115	97.979	99.428	97.416	98.922	98.741	97.826	99.094	98.551	98.836	99.208	99.272	99.712	98.961	98.387	99.432	100.37	99.153	97.113	98.356	97.352	99.623	99.899	100.17	98.478	97.905	99.1	97.103	100.11	98.662	99.468	98.454	100.26	98.567	98.985	99.732	98.911
107.53	107.1	108.31	108.69	108.7	108.88	109.12	108.52	107.95	107.38	109.86	107.37	107.99	107.5	109.24	108.58	106.31	107.52	109.84	109.43	107.51	108.17	107.95	109.4	108.89	107.53	108.86	109.46	106.32	107.2	108.72	108.82	107.94	107.43	107.76	108.54	108.01	107.71	109.04	109.67	107.88	108.48	108.54	107.93	108.44	107.5	107.23	106.86	108.67	108.98
107.13	108.67	108.05	108.03	109.57	106.25	106.9	107.19	107.12	107.17	108.11	107.95	108.9	106.26	107.78	106.66	108.17	107.64	106.8	106.26	108.28	107.72	106.64	109.28	108.61	107.6	106.86	107.75	106.34	108.85	108.48	107.65	108.66	108.04	109.16	108.34	107.8	109.17	108.12	108.57	108.54	107.89	108.51	108.81	107.85	108.19	108.35	108.72	107.15	108.54
105.61	107.08	108.15	107.5	107.53	106.79	107.04	107.33	107.39	105.82	105.69	107.1	106.7	106.08	107.03	108.92	107.13	108.43	106.65	107.82	106.85	106.25	105.97	107.17	105.27	107.64	107.5	106.83	106.09	105.93	106.35	105.67	106.21	106.08	106.13	106.56	107.05	107.63	106.42	106.74	106.6	108.39	105.08	105.64	105.91	108.49	105.97	107.62	105.31	106.31
100.39	98.991	96.792	96.991	97.781	97.551	98.663	99.154	96.621	99.957	98.955	98.631	96.786	98.509	99.118	99.238	98.299	98.672	97.846	96.692	98.086	98.073	98.976	96.429	96.007	97.837	97.633	97.352	98.581	97.035	98.797	97.035	96.831	100.82	97.24	97.026	97.402	97.833	98.039	98.127	96.988	97.251	98.71	96.215	96.057	97.274	97.672	98.951	98.839	98.167
100.87	101.71	99.59	100.41	100.7	99.054	101.17	101.84	101.62	101.33	100.75	99.747	100.93	102.65	100.07	102.32	101.62	101.86	102.76	100.46	100.26	100.67	100.27	101.78	100.73	100.2	101.54	101.17	100.71	102.35	100.76	101.3	100.61	101.4	101.09	101.37	101.76	100.18	102.3	100.87	101.64	102.59	100.59	101.23	101.62	100.8	101.54	100.14	101.59	101.8
109.06	109.15	107.38	109.31	109.74	107.74	108.54	109.03	108.27	109.13	107.82	108.13	109.26	107.74	109	109	109.62	108.81	108.86	107.35	108.15	107.25	106.55	109.2	109.32	106.8	108.95	108.5	109.39	109.54	108.55	108.94	108.95	108.17	107.37	108.52	107.36	108.51	109.09	108.39	109.53	108.69	108.23	107.6	107.85	108.02	108.05	108.02	107.82	109.83
105.31	104.32	106.46	104.2	105.45	105.35	105.62	103.15	105.74	106.58	106.89	105.89	105.49	106.19	105.81	105.2	105.72	105.12	104.68	104.48	104.83	106.83	105.74	105.24	106.75	105.11	106.08	105.72	104.46	105.66	107.4	105.88	105.04	105.38	107.3	106.26	105.61	106.1	105.03	105.79	104.59	105.34	105.53	105.73	105.34	105.33	106.05	107	105.39	104.52
101.01	100.76	100.28	100.44	100.63	100.93	99.097	101.01	101.77	101.92	100.8	101.76	102.22	100.13	101.13	100.42	101.47	99.399	99.631	101.11	101.94	101.18	101.43	100.52	101.89	102.1	100.18	100.56	100.51	100.5	100.81	100.77	99.503	101.27	99.87	99.984	101	101.33	100.88	101.18	100.13	101.08	99.031	98.749	100.16	99.735	98.889	100.51	100.57	100.93
99.368	98.027	98.11	95.841	97.937	98.5	98.021	96.951	97.228	98.295	97.867	99.246	98.497	97.713	99.344	98.276	97.575	98.691	97.974	98.727	98.304	98.85	98.154	97.078	98.706	97.795	97.713	98.908	98.105	98.263	97.091	98.808	97.346	97.822	97.896	98.399	98.924	96.729	97.67	99.33	97.89	96.803	98.126	97.656	97.971	98.287	98.249	96.854	96.962	98.311
105.07	106.79	105.37	104.91	105.32	107	106.52	108.09	105.89	106.09	106.9	107.27	107.45	106.53	106.57	107.28	107.75	105.93	106.53	107.01	105.8	106.11	104.82	106.41	105.48	106.77	108	106.57	105.24	106.32	106.99	107.26	107.18	106.93	105.76	105.3	106.84	105.98	104.92	105.74	105.97	106.08	105.58	105.15	106.33	105.06	104.87	105.45	106.1	106.84
107.36	107.87	106.8	105.67	107.04	106.34	106.65	105.22	106.51	106.91	106.8	106.97	105.08	104.86	106.87	105.27	106.69	106	107.12	105.84	105.74	106.2	106.88	105.05	107.56	107.34	107.36	105.48	105.86	104.56	108.02	106.97	106.09	106.38	106.88	106.86	106.03	106.23	105.54	106.45	105.86	104.98	106.46	106.1	108.22	107.4	106.59	107.64	107.46	105.65
105.94	105.87	106.06	104.16	107.36	106.99	106.44	106.03	106.79	105.91	105.62	104.7	106.54	105.63	105.04	104.96	106.5	104.12	106.19	105.74	104.71	105.8	105.7	106.12	105.45	106.23	104.94	105.84	106.24	107.26	104.53	106.89	105.98	106.67	106.3	106.72	104.9	104.9	105.94	104.45	105.83	105.42	103.67	105.43	105.01	106.56	104.69	106.51	105.5	104.58
107.48	106.68	106.85	108.11	105.83	107.85	106.47	107.87	104.64	106.96	107.84	106.21	106.53	106.97	106.51	106.2	106.22	107.6	106.58	106	105.38	105.56	108.68	106.2	106.32	106.59	106.24	106.61	106.99	105.68	106.14	106.25	107.24	106.88	106.76	105.3	106.83	104.96	107.81	108.83	107.5	106.39	107.51	107.79	106.41	106.73	108.19	108.06	105.11	105.66
101.49	102.03	101.85	101.11	101.56	99.54	100.59	102.08	101.33	101.12	101.13	101.22	101.95	102.14	102.12	102.88	101.4	102.57	99.241	99.447	101.39	99.513	100.13	100.98	100.53	101.48	101.05	100.66	100.4	100.93	101.08	102.49	100.55	102.66	101.59	101.19	101.33	99.445	100.38	99.786	102.05	101.42	100.96	100.47	101.3	100.87	101.24	100.31	101.38	100.31
100.66	100.86	100.6	99.821	100.31	99.594	99.697	98.788	99.956	100.92	100.43	100.49	99.811	98.525	99.205	100.26	101.12	101.59	101.61	100.47	100.29	99.872	100.3	98.659	100.35	100.15	100.3	100.39	99.432	100.14	100.89	101.8	100.15	101.44	99.543	99.027	99.881	100.18	99.259	100.9	101.47	100.8	99.926	100.26	100.2	101.07	99.999	100.58	100.49	100.91
110.45	111.38	110.32	108.52	108.84	110.89	109.16	111.14	110.12	109.96	111.23	110.2	110.69	110.61	111.19	110.79	111.01	109.83	108.93	109.3	110.62	110.98	110.45	110.91	109.85	110.93	111.87	110.83	110.14	109.7	109.51	110.71	111.44	109.89	110.79	110.16	110.18	109.81	109.06	108.9	110.51	110.39	108.88	111.02	110.2	110.82	108.62	111.34	111.36	109.58
105.25	105.81	105.66	105.93	104.13	105.53	106.45	105.31	105.21	105.27	105.58	105	105.76	105.44	106.3	106.04	105.74	105	106.67	106.4	106.6	105.31	105.83	104.78	104.58	105.27	105.25	105.66	106.39	106.83	105.99	106.25	106.04	106.68	105.15	105.67	105.65	104.53	103.9	106.14	105.9	106.68	106.7	105.88	104.97	106.09	104.58	105.61	105.75	106.99
105.92	104.01	106.66	105.38	106.41	107.01	105.21	104.43	104.96	104.54	104.35	104.62	104.37	105.82	105.46	106.29	105.17	104.75	103.81	106.69	103.42	104	105.87	105.15	105.84	105.91	106.16	104.4	105.12	105.25	105.17	105.99	105.46	105.11	104.51	105.27	107.02	106.66	106.64	104.1	105.79	105.13	106.51	107.51	104.82	105.75	105.35	105.44	106.4	105.33
106.14	106.14	104.51	104.3	106.3	105.66	105.77	106.12	105.07	105.07	104.41	105.66	105.22	105.91	104.68	106.36	104.73	106.09	105.22	105.5	106.37	106.59	105.16	105.95	106.3	105.34	106.64	105.79	104.98	103.69	107.32	107.61	106.18	105.37	105.04	105.82	106.61	105.48	105.64	106	106.39	106.77	104.81	105.82	106.02	106.29	105.53	104.19	106.17	105.95
105.26	106.5	104.76	105.99	106.89	107.61	106.14	106.92	105.13	105.6	107.49	106.64	106.4	106.18	106.14	106.18	104.82	105.98	107.83	105.45	106.58	104.73	105.22	105.76	105.16	105.71	105.75	103.68	106.78	105.76	106.76	103.97	105.34	105.58	105.88	105.49	106.16	106.44	105.03	105.33	104.15	104.44	105.36	104.38	105.89	105.21	106.06	106.39	105.52	105.76
109.85	110.34	110.95	109.94	109.14	108.81	110.24	111.13	110.97	110.98	110.09	110.44	110.84	110.51	110.12	110.98	111.79	109.28	109.08	111.15	112.23	112.13	110.52	109.76	111.26	109.34	109.71	110.54	110.41	110.32	110.78	112.17	110.86	111.73	110.87	109.44	109.53	108.33	110.14	108.8	109.1	110.15	111.43	110.21	110.11	110.85	110.62	110.01	111.34	110.04
99.229	100.96	98.979	100.87	99.831	100.61	101.75	100.06	100.57	99.607	99.606	100.05	100.3	100.64	100.17	101.08	101.89	99.633	101.45	101.06	100.17	100.74	100.98	99.636	101.58	101.03	101.89	100.48	100.62	100.39	99.608	100.49	99.13	102.34	100.1	99.885	100.34	99.654	101.44	101.33	101.27	100.96	101.43	101.22	100.59	101.09	100.17	100.6	100.8	99.783
102.07	101.73	103.45	102.77	104.58	102.68	101.53	103.37	104.09	103.28	104.37	102.77	102.46	102.69	102.88	104.85	102.55	102.07	101.76	102.14	103.89	101.49	102.68	101.95	103.9	102.11	102.46	102.63	100.66	101.74	102.55	102.26	102.08	101.8	103.6	102.78	101.92	102.94	103.54	104.16	102.27	102.5	104.88	103.18	103.22	102.48	102.68	103.26	102.63	102.52
106.72	105.09	105.75	105.66	107.45	105.63	104.86	107.03	105.88	105.6	104.34	104.72	106.21	106.78	106.33	105.47	104.42	105.17	104.08	105.18	104.82	105.14	105.76	105.35	105.16	105.28	105.17	106.43	105.48	105.96	105.85	106.72	105.25	103.87	105.3	106.43	107.14	106.38	106.06	106.35	104.95	105.55	106.01	104.39	106.21	105.72	105.64	106.47	106.62	105.17
106.38	105.65	106.31	105.88	104.36	105.23	106.05	105.74	106.52	107.36	104.87	104.63	106.03	105.26	105.41	104.65	105.25	106.95	105.48	106.12	104.22	103.81	105.56	105.84	105.9	105.51	105.47	105.26	107.02	106.25	103.97	104.69	106.21	104.51	105.63	105.77	105.52	105.12	105.47	105.04	105.27	104.57	107.46	105.44	105.69	104.78	105.97	106.63	105.18	104.13
102.46	98.789	99.054	98.768	101.48	99.188	98.394	98.605	99.205	99.163	97.968	98.576	99.671	98.207	99.452	98.534	99.088	99.48	98.877	100.34	100.06	99.503	98.973	99.824	99.236	98.091	97.691	99.322	99.075	99.019	98.926	99.34	97.933	98.374	98.018	98.633	98.398	99.216	99.281	99.566	99.17	100.52	99.806	98.188	98.989	98.615	99.809	98.658	100.3	99.152
107.52	107.64	107.19	107.55	108.46	108.11	107.55	107.51	108.03	107.39	108.3	108.49	108.36	107.45	108.1	108.64	106.32	109.02	107.06	106.5	107.14	107.18	107.43	107.11	107.37	106.04	107.18	108.74	108.09	106.44	108.84	107.65	106.87	108.26	106.22	107.75	107.61	106.87	106.96	107.32	108.42	106.87	107.59	107.47	107.29	107.73	109.05	107.74	107.79	108.73
104.2	105.25	106.04	105.58	105.62	104.93	106.91	106.49	105.22	106.67	105.7	105.99	105.36	106.12	104.83	105.33	105.58	104.92	105.24	105.91	104.29	106.15	103.7	105.59	106.09	105.4	105.32	105.62	104.92	106.46	104.95	105.69	103.84	107.17	105.06	105.23	106.65	105.25	105.3	105.31	106.3	107.24	107.31	105.32	104.82	105.06	105.18	104.73	104.8	106.65
104.13	105.49	105.42	105.71	105.94	106.06	105.26	105.79	107.72	105.08	106.57	105.59	105.37	104.15	105.29	104.31	105.02	104.31	105.91	107.11	105.99	106.17	106.22	104.72	105.51	104.61	105.43	104.98	104.9	105	106.74	105.61	106.41	105.84	105.94	105.82	104.63	104.97	106.5	105.57	105.08	105.08	104.37	105.83	105.44	106.15	105.72	105.92	107	106.29
106.86	106.12	107.89	106.18	106.97	106.62	107.04	105.78	106.09	106.62	106.5	105.57	106.37	106.88	105.51	107.73	105.24	107.55	107.03	107.24	107.03	106.03	106.38	107.53	107.01	105.55	105.23	105.62	106.4	105.65	107.24	105.77	106.81	106.77	107.47	106.23	107.3	108.14	106.68	105.43	107.21	106.26	105.15	106.91	106.75	106.03	105.64	107.38	107.48	106.23
105.65	107.01	106.19	105.89	106.46	105.12	105.08	105.74	106.98	105.84	106.23	106.34	105.17	106.62	105.29	106.48	105.62	105.46	104.25	105.11	103.97	105.36	103.92	105.13	106.78	105.62	108.27	106.14	105.77	105.08	103.68	106.63	105.24	105.54	105.85	106.07	106.92	105.09	106.87	105.86	106.24	106.27	105.35	106.29	107.69	105.41	104.92	106.08	106.38	106.7
105.74	107.02	107.92	105.91	105.44	106.98	105.57	105.38	107.2	106.37	105.63	105.01	104.46	105.9	105.87	106.4	105.04	106.02	106.82	104.79	105.85	105.91	107.03	107.71	105.67	105.42	105.43	106.5	105.38	105.32	105.01	105.34	106.41	105.39	106.91	105.08	105.17	105.21	106.51	107.23	105.77	104.75	107.19	106.37	104.92	106.45	105.45	106.56	105.94	106.28
104.72	106.09	105.52	106.64	105.89	105.7	106.07	104.71	106.36	106.39	106.41	105.13	105.48	105.63	107.07	107.32	105.75	105.61	106.58	106.78	105.19	105.55	106.29	105.85	106.21	105.99	104.94	106.12	104.29	106.24	106.61	104.12	106.05	105.38	107.23	107.01	105.01	106.01	105.48	106.65	105.5	106.78	106.09	105.6	105.72	107.38	106.64	105.55	108.1	104.74
107.89	108.24	108.38	106.62	106.43	107.91	107	106.77	108.89	107.27	107.2	107.41	107.99	106.27	108.8	107.69	106.7	107.4	108.61	107.95	109.05	106.64	107.53	108.4	107.33	105.55	107.37	107.71	108.04	107.59	109.39	107.81	107.02	108.08	106.67	106.67	107.64	110.02	107.85	109.49	108.44	108.19	107.59	107.46	107.46	107.89	107.48	106.5	106.96	108.03
106.9	105.78	105.33	104.69	104.71	106.48	105.07	106.89	105.75	105.93	106.48	106.28	105.65	105.75	104.91	105.63	106.87	106.69	105.63	105.85	104.88	106.11	104.55	104.24	103.59	104.82	105.41	104.16	104.92	104.72	104.2	105.14	105.95	105.95	105.94	107.34	104.29	106.04	106.76	107.12	105.26	105.64	105.7	104.7	107.69	106.68	105.89	106.36	105.57	105.48
99.271	100.72	100.77	99.115	101.56	99.054	101.65	100.07	99.308	100.19	99.818	99.148	101.59	99.908	100.1	99.223	100.26	100.07	100.18	100.04	99.36	99.689	99.17	100.09	99.626	99.181	101.2	99.941	100.32	101.21	100.87	100.65	100.34	99.936	100.12	101	100.47	100.54	100.71	101.11	101.66	101.53	99.839	99.8	103.45	101.4	100.26	99.024	101.24	101.64
102.22	102.98	103.59	102.33	102.52	103.03	103.23	103.05	102.29	102.37	101.68	101.51	101.74	103.97	103.47	102.19	101.94	103.89	103.76	102.77	103.46	101.8	102.73	103.82	103.23	102.74	103.84	103.02	101.86	103.79	103.51	104.18	102.86	102.8	103.17	103.63	103.82	103.18	103.8	101.21	101.7	102.55	102.67	101.13	104.23	102.57	104.15	102.92	105.05	103.26
107.41	107.06	108.57	110.15	106.71	108.08	106.77	108.14	108.54	107.48	107.07	106.62	108.09	108.77	108.62	107.5	107.86	106.56	108.48	107.27	107.7	107.14	107.83	107.35	108.06	108.09	108.21	107.78	107.61	108.25	108.63	106.69	109	107.31	107.65	107.47	108.07	110.01	108.57	106.67	109.42	108.59	108.33	107.13	108.59	108.15	107.72	108.48	109.03	109.21
107.16	107.81	108.16	107.41	108.28	109.86	107.26	108.5	108.47	109.8	109.92	108	107.88	109.3	109.53	108.57	108.92	108.28	107.83	107.73	108.49	107.85	108.67	107.91	107.06	108.69	109.02	108.89	108.15	109.26	108.81	107.82	107.67	108.6	108.18	110	109.48	109.1	107.87	107.66	109.64	108.61	106.94	108.23	109.82	108.34	107.37	108	108.88	108.23
99.634	100.77	99.632	99.779	100.02	100.13	99.342	100.21	99.946	100.65	99.06	100.19	97.857	99.685	99.466	100.36	100.14	101.07	100.2	99.679	100.09	100.46	101.64	99.299	98.901	99.458	101.18	99.892	100.37	99.652	100.45	98.667	100.96	100.59	100	100.5	99.649	99.916	99.464	100.51	101.08	99.243	99.656	99.594	101.1	100.82	99.576	99.49	100.03	98.302
104.76	104.98	100.72	103.31	103.17	102.57	102.92	103.07	101.53	102.69	102.98	102.62	101.84	102.91	103.31	103.28	102	102.31	103.57	101.9	102.67	104.18	102.39	103.71	102.88	101.35	103.64	101.86	101.23	102.12	103.17	101.29	103.39	102.44	102.11	103.63	102.3	102.57	101.81	100.82	102.95	102.21	103.53	101.9	101.89	102.98	102.59	102.34	102.42	102.86
108.71	108.74	108.75	106.82	109.4	109.84	109.57	108.66	108.04	109.11	108.12	108.69	108.7	109.59	107.48	109.89	106.82	109.73	107.73	107.77	108.42	108.43	108.11	108.27	108.5	107.27	109.15	108.25	107.07	106.85	107.85	107.21	106.68	108.01	109.19	109.1	107.15	108.77	108.7	108.33	109.06	108.82	109.18	110.02	107.28	106.81	109.4	107.15	107.11	108.44
98.923	99.026	98.196	97.716	97.107	97.503	96.312	98.307	97.981	98.098	97.762	97.848	96.522	97.149	98.403	97.67	97.114	99.659	96.994	98.569	98.445	97.572	98.704	96.767	96.892	97.539	98.61	98.431	98.572	98.471	96.374	98.998	98.345	98.016	98.39	97.101	97.318	97.459	97.249	98.479	97.204	98.558	96.843	98.224	96.457	99.373	98.777	97.245	96.763	96.72
105.57	105.06	105.5	104.65	104.85	105.23	105.27	105.86	104.95	105.18	106.16	103.57	104.88	104.77	105.81	105.83	106.15	105.13	107.1	105.01	106.34	106.09	104.33	105.04	104.68	106.3	106.59	106.5	105.6	105.4	105.01	105.84	105.55	107.43	105.06	106.01	103.92	105.13	105.59	105.5	106.28	104.33	105.62	106.65	105.64	105.98	104.69	105.51	105.31	105.63
109.7	106.9	107.49	107.86	107.69	108.36	108.43	108.13	108.91	109.06	107.25	108.94	108.95	107.59	106.96	109.26	108.38	108.11	107.84	110.16	107.37	109.55	108.61	107.61	108.92	107.72	108.74	108.52	108.48	109.93	108.84	109.38	109.25	107.9	108.64	107.17	108.74	109.37	108.43	108.28	107.07	107.93	109.12	107.14	108.81	107.07	107.43	107.77	107.19	110.42
107.91	107.99	107.34	108.11	108.1	109.2	107.07	107.45	106.16	108.22	107.81	108.12	107.83	109.48	109.2	106.86	107.25	107.37	107.59	107.48	108.17	106.28	107.11	107.97	108.53	105.89	107.95	106.97	109.53	105.88	107.42	108.28	107.56	107.41	108.97	107.43	106.69	107.65	107.51	108.4	107.71	109.43	108.25	107.78	107.68	107.51	107.28	108.25	108.98	106.88
106.49	102.88	105.41	105.77	106.75	105.13	107.68	105.42	106.41	104.99	105.13	107.37	106.3	107.73	105.69	105.59	106.11	105.68	107	105.12	107.53	105.52	105.81	105.42	103.67	106.38	105.09	104.81	104.47	105.73	103.93	106.32	104.21	104.41	106.1	107.79	104.49	103.92	105.93	104.99	106.31	105.38	104.61	107.04	106.66	105.63	107.35	105.82	104.93	105.82
105.65	105.17	108.64	106.98	105.94	107.3	107.33	104.76	105.9	106.72	106.37	105.69	105.84	107.51	105.67	106.36	105.11	105.15	107.19	105.18	108.12	105	108.4	107.71	107.21	105.53	105.58	105.87	108.46	106.64	104.23	106.67	106.83	107.21	104.48	105.48	105.9	107.9	105.73	107.78	106.36	106.38	106.18	107.66	105.55	105.53	106.3	106.64	106.64	107.21
105.48	106.5	105.39	105.61	105.94	108.22	106.43	104.24	106.22	105.91	105.54	105.33	105.4	104.76	106.54	104.93	105.97	106.37	105.19	104.43	106.52	105.66	105.66	106.75	106.49	105.09	103.58	103.9	107.29	106.89	105.24	104.25	106.14	104.34	105.72	105.75	104.58	106.03	106.79	105.58	107.14	105.8	105.9	106.26	106.24	106.77	105.77	103.66	106	104.7
105.11	106.92	105.53	105.51	105.07	104.89	105.89	103.16	105.78	103.91	104.94	105.03	104.9	105.19	105.96	104.67	105.6	105.88	105.91	106.11	105.92	105.32	105.35	105.25	104.83	107.39	105.72	106.01	105.74	104.25	104.19	105.65	105.1	104.21	107.23	106.71	106.17	104.4	105.15	105.65	103.75	103.99	106.78	106.05	106.52	106.17	106.09	105.99	106.01	105.69
101.06	99.686	100.94	100.48	99.578	101.65	101.16	100.35	99.159	102.24	101.83	102.25	100.87	101.84	102.07	101.13	100.31	101.45	100.92	101.47	100.45	100.07	101.9	101.87	99.412	101.4	100.91	100.75	101.14	100.17	100.56	101.24	101.31	100.97	101.57	102.63	100.72	99.713	103.21	101.02	101.39	100.9	99.997	101.59	101.08	101.86	102.44	100.73	102.14	102.52
97.976	99.725	98.101	99.594	97.481	97.434	97.478	97.992	97.46	99.605	98.694	99.104	99.201	98.223	96.86	97.491	98.443	99.076	97.332	98.074	97.796	97.966	97.266	96.659	97.096	97.196	98.6	99.928	96.913	97.461	98.546	97.371	97.626	98.147	98.234	98.158	97.218	97.881	98.221	97.457	99.111	97.918	99.668	98.096	97.815	96.792	97.996	97.879	97.76	98.655
106.02	107.21	104.72	104.66	106.52	106.57	105.74	106.65	105.59	104.3	106.22	103.88	106.61	106.58	105.26	104.28	105.65	106.43	106.09	105.46	106.33	104.94	106.04	105.21	106.75	105.19	106.21	105.69	106.43	103.53	103.82	107.38	105.17	105.87	104.77	106.64	105.6	106.14	105.16	105.22	104.86	106.85	106.91	104.03	105.85	105.83	105.05	104.62	104.97	106.61
99.099	98.868	96.282	98.883	96.707	98.648	97.243	98.366	97.748	97.846	98.318	98.016	98.718	98.187	99.63	97.747	97.436	96.94	97.897	99.354	98.081	98.957	97.439	97.879	97.515	98.255	97.798	97.639	98.692	97.036	98.849	98.143	97.445	98.187	97.155	98.636	98.543	99.231	98.672	96.09	98.572	98.152	98.379	99.13	99.296	98.802	98.997	97.724	97.115	97.214
107.84	110.46	108.65	106.99	106.78	108.93	106.98	109.37	108.62	108.71	108.67	107.55	110.36	109.56	109.49	108.24	108.76	109.39	107.02	107.32	109.55	107.51	107.34	109.14	109.16	109.57	109.61	109.61	107.87	106.89	108.99	108.92	107.61	108.45	107.66	109.04	107.04	107.85	107.26	109	109.38	109.63	109.17	108.65	108.89	108.03	108.9	108.11	108.96	108.48
97.668	96.884	96.894	97.189	97.139	99.158	97.628	97.873	98.677	98.541	98.58	96.484	96.578	96.576	97.904	97.416	98.322	96.307	98.561	97.977	98.31	97.517	96.735	97.335	96.057	97.797	96.366	97.556	99.979	97.09	96.662	97.501	97.669	98.779	99.158	100.21	97.267	97.64	97.142	97.492	98.045	97.036	95.364	96.6	97.573	96.98	97.553	98.245	97.67	98.241
99.244	97.615	97.685	98.962	98.437	100.36	96.433	96.721	97.326	97.407	100.06	97.583	96.877	99.805	96.977	99.952	98.642	98.261	99.789	99.995	98.948	98.56	96.442	98.398	97.558	97.875	97.456	97.495	96.572	97.434	97.576	97.739	98.987	97.594	97.996	97.848	97.041	97.621	97.46	97.412	97.554	98.261	98.158	97.931	97.33	96.79	96.428	97.777	97.574	97.635
106.47	106.92	108.15	107.53	107.7	107.6	107.52	107.46	107.63	107.75	107.6	107.4	109.07	107.3	108.53	107.45	107.71	108.3	107.47	108.74	108.1	106.41	108.54	110.23	107.52	107.54	106.71	106.9	107.4	107.77	107.02	106.62	106.86	106.88	107.6	109.09	106.96	106.92	106.86	108.59	108.7	107.43	108.68	107.72	107.48	107.71	108.49	109.63	108.83	107.94
105.78	107.06	106.53	107.91	108.26	106.71	106.04	106.23	105.87	106.35	105.81	106.82	106.37	106.59	105.78	106.39	107.21	106.51	105.18	107.18	106.57	105.83	106.29	106.04	105.35	103.8	105.31	106.82	105.56	107.38	107	106.94	107.1	106.51	105.66	106.29	106.21	105.78	105.44	107.06	106.04	106.04	106.09	106.34	106.51	106.57	104.38	107.58	108.12	104.77
106.41	105.17	105.85	104.33	105.66	105.01	105.92	104.63	105.45	105.1	105.72	105.99	105.83	105.55	104.23	106	104.8	104.98	105.67	106.44	106.94	104.54	104.5	105.13	107.62	106.17	104.44	104.64	105.86	104.77	105.39	106.02	104.7	107.17	105.47	103.3	105.98	106.29	105.4	105.37	105.99	106.32	106.2	105.59	105.8	105.83	105.88	105.61	107	105.4
106.5	107.65	107.88	106.85	107.52	108.13	106.35	108.48	106.41	107.34	108.95	108.4	109.32	107.89	106.48	107.45	107.27	108.21	107.21	108.18	107.61	108.37	106.89	108.5	110.43	110.03	107.44	108.75	106.17	108.2	107.82	107.22	108.66	107.28	108.38	106.69	108.42	108.17	108.75	108.21	108.01	106.1	107.05	106.68	106.61	107.64	107.52	107.72	107.23	106.69
107.56	107.44	105.16	106.15	106.33	106.88	106.62	107.23	107.59	107.1	105.86	108.23	105.86	104.3	107.46	107.12	106.4	107.61	104.64	106.99	106.47	105.81	106.55	108.01	104.76	106.71	106.16	106.63	105.13	106.74	105.68	106.81	107.69	106.69	106.79	106.92	108.9	106.89	105.97	106.56	106.16	106.31	104.15	106.33	108.87	106.13	106.84	106.57	106.92	106.88
104.84	106.2	105.54	106.36	105.67	106.81	106.68	104.01	106.49	105.93	106.24	106.59	106.84	105.03	105.65	105.49	105.58	105.28	104.87	103.48	105.34	104.84	105.66	105.61	106.08	105.65	105.87	105.44	105.46	106.27	105.95	105.26	107.09	105.87	106.88	105.64	105.11	106.73	106.35	106.11	106.12	109.01	107.46	103.35	104.27	104.49	105.68	104.67	105.44	106.62
104.16	106.15	105.93	105.27	104.78	104.91	105.1	105.31	106.02	106.1	105.58	105.84	107.79	105.6	105.6	105.11	104.4	104.4	104.43	105.79	105.38	105.28	106.21	105.99	106.53	104.9	104.39	105.87	106.63	106.83	105.4	105.69	105.36	104.61	105.36	106.43	107.91	104.65	107	104.22	106.26	106.05	105.82	103.67	105.24	105.44	106.25	104.51	104.82	104.04
105.96	106.47	105.2	104.4	105.65	105.84	106.66	105.46	105.45	106.02	104.37	104.64	106.05	105.04	105	106.26	105.39	104.62	106.83	105.9	108.13	105.9	104.47	105.25	106.21	104.54	104.28	105.44	107.79	105.33	103.47	107.05	106.72	105.28	104.25	105.54	105.79	106.54	106.96	104.01	103.85	105.58	106.57	103.92	105.97	105.12	105.88	104.74	104.34	105.74
105.55	105.73	106.16	105.19	105.29	106.51	105.6	105.75	104.99	105.56	105.57	104.72	105.78	104.58	104.81	104.4	105.31	104.29	105.29	104.48	105.45	104.62	106.03	106.55	104.5	105.83	105.04	103.41	106.37	104.48	106.03	106.01	106.92	103.45	105.65	105.03	105.5	105.58	105.41	104.86	105.54	105.45	105.69	104.56	103.3	104.01	105.48	104.92	106.17	104.03
97.393	97.065	97.71	97.875	98.075	98.691	96.132	99.761	96.508	97.999	99.284	97.596	99.137	97.188	99.085	99.3	98.316	98.315	98.067	98.459	98.663	97.502	95.914	100.3	97.225	99.444	98.856	98.287	97.86	99.116	97.529	97.887	98.184	96.4	97.989	96.682	97.966	98.473	98.604	98.961	98.373	98.402	97.016	100.3	97.747	96.399	99.135	99.902	98.596	99.322
108.53	107.94	108.08	108.92	109.57	106.64	109.31	109	108.61	109.68	110.31	109.78	108.09	108.84	108.43	109.47	109.24	109.67	109.2	107.78	107.8	109.07	108.79	110.27	108.34	108.67	110.26	109.47	107.08	108.42	109.2	108.51	108.25	110.5	109.21	108.38	107.73	109.5	110.46	109.53	109.59	106.28	110.24	107.73	107.86	109.2	108.85	108.67	108.7	108.09
109.51	108.89	109.47	107.99	108.04	108.29	108.34	106.91	108.25	109.32	108.87	109	109.31	108.61	108.7	107.34	108.1	107.05	108.27	108.08	108.66	108.83	108.18	108.75	107.48	109.46	107.33	109.75	109.08	107.64	108.84	107.86	107.33	108.9	108.43	107.61	106.33	109.22	106.84	110.53	107.51	108.16	109.23	108.83	106.06	108.89	108.69	109.27	107.73	109.84
99.543	99.322	98.351	100.23	99.071	98.442	98.679	98.823	97.901	100.62	100.24	98.489	100.3	99.052	98.138	98.17	99.358	97.608	98.74	99.835	99.315	99.79	99.077	98.412	98.912	98.372	97.458	100.12	98.021	99.749	98.702	97.621	98.481	99.113	98.77	97.644	99.08	98.988	98.526	97.539	100.74	97.397	99.341	97.697	99.949	98.496	99.234	99.923	98.081	99.213
107.85	109.06	109	108.94	107.62	107.95	108.68	107.69	107.94	108.1	107.29	106.48	108.31	109.38	110.36	108.2	108.25	107.42	107.76	108.18	107.76	108.77	109.58	109.18	108.34	108.82	107.23	107.44	107.51	108.85	107.12	108.36	107.94	108.79	107.85	107.5	107.84	107.76	107.4	107.54	108.31	106.69	108.41	107.07	107.64	108.96	109.59	107.48	108.62	107.06
106.7	105.5	105.31	108.36	107.52	106.79	106.43	106.11	105.6	106.23	107.36	105.72	105.39	106.63	107.28	106.44	106.76	108.03	105.37	105.6	106.82	107.25	106.63	106.29	108.15	106.24	106.58	106.66	105.62	107.76	107.13	105.57	104.45	104.93	106.73	106.58	107.16	107.37	107.28	107.08	106.68	106.14	107.03	108.76	106.04	107.46	106.45	105	105.46	107.46
107.26	108.04	108.05	107.92	109.78	108.84	107.53	108.54	107.71	107.37	107.9	108.97	108	108.17	107.13	107.77	106.41	108.94	108.78	107.87	107.32	107.88	108.17	109.11	108.25	107.64	110.12	107.16	106.83	107.54	106.87	108.04	108.86	108.06	108.83	109.7	108.92	108.6	107.53	109.68	106.61	109.18	106.41	106.27	107.86	107.38	108.64	107.92	107.29	108.09
108.2	107.97	109.41	107.56	109.09	108.62	108.83	109.26	108.27	108.85	108.83	108.04	108.1	109.06	108.41	109.01	107.29	109.46	108.04	106.91	108.53	107.4	106.93	108.8	109.24	108.97	109.41	107.44	109.72	108.92	108.54	108.96	109.22	108.35	107.94	108.49	107.89	107.85	109.42	107.37	109.33	110.27	107.35	108.21	108.44	109.04	107.04	109.61	108.37	107.81
106.45	107.1	107.86	106.21	106.96	105.25	107.06	107.58	107.04	106.85	107.2	105.92	106.44	105.55	106.39	106.48	107.24	105.46	106.33	106.81	105.78	106.98	106.2	106.88	106.42	106.42	107.53	106.69	108.01	106.17	106.8	104.39	105.77	106.22	105.52	107.1	106.7	107.15	106.25	105.49	105.99	107.09	107.38	106.58	106.43	107.48	107.24	107.46	106.15	105.96
104.36	105.48	106.27	106.38	105.8	106.97	105.63	105.6	104.83	105.18	105.97	105.71	104.63	105.69	105.68	105.7	103.78	104.78	104.85	106.71	103.57	106.44	105.86	104.72	105.62	104.53	107.7	105.67	105.3	106.65	106.32	105.34	106.33	106.6	104.32	107.44	106.47	104.98	106.39	105.62	106.74	106.68	105.78	103.66	106.43	106.25	105.55	105.95	106.14	106.85
105.48	104.89	105.85	106.63	106.97	106.27	105.23	106.33	105.02	105.66	105.04	105.49	105.3	104.78	104.08	105.5	106.19	105.71	104.58	106.01	106.71	105.18	105.1	105.4	105.8	105.03	105.81	106.56	106.21	104.37	106	107.08	105.75	104.48	105.66	104.46	105.21	106.06	105.67	105.64	105.1	106.25	105.95	104.47	106.19	106.36	106.54	105.02	105.43	105.55
100.94	100.78	99.845	99.669	100.67	100.03	100.38	99.699	100.63	100.88	100.22	100.21	99.611	99.305	101.16	99.958	100.35	100.66	100.24	98.99	99.695	100.21	100.41	98.967	100.42	99.01	99.821	100.35	100.26	99.335	99.406	101.21	99.783	100.55	100.21	100.41	101.27	100.87	100.35	100.42	100.56	99.76	100.39	99.566	100.68	99.786	100.04	100.2	100.31	100.87
100.68	100.94	102.78	100.79	98.456	99.829	100.21	101.76	100.69	99.85	100.28	98.402	100.57	99.857	100.68	100.6	99.021	100.36	101.38	100.66	100.15	100.07	100.4	100.49	100	100.98	100.82	100.35	99.001	100.66	99.404	100.61	101.02	100.21	100.25	98.721	99.735	98.407	99.602	99.915	100.07	100.01	99.367	100.85	100.1	98.96	98.934	99.042	99.382	99.154
102.25	101.63	99.962	100.41	100.74	99.335	99.928	100.45	100.29	99.186	100.93	102.29	99.99	100.27	101.04	100.69	101.33	101.99	100.31	101.3	100.94	100.75	100.58	100.1	100.62	101.27	102.19	100.28	100.97	100.27	100.79	101.9	101.48	98.834	101.48	100.15	100.68	100.34	99.376	100.86	100.57	100.28	100.46	102.87	100.56	101.27	101.55	100.32	101.04	100.1
109.42	108.4	108.52	106.96	107.93	109.53	108.54	107.48	109.16	108.07	108.24	106.52	109.46	108.07	108.68	109.56	108.52	108.11	108.45	108.09	108.92	107.89	108.76	108.16	107.58	106.57	106.99	110.06	109	108.88	109.6	107.58	108.32	107.97	108.68	108.58	107.23	107.78	107.9	107.07	107.19	107.78	106.13	107.62	107.43	107.27	108.64	107.87	109.22	109.32
101.03	99.49	100.93	101.19	101.83	99.658	101.51	101.6	98.965	100.52	101.13	101.4	101.81	101.18	99.116	100.5	99.043	100.68	100.84	100.54	101.25	101.39	100.38	101.29	101.72	101.21	100.41	100.31	99.468	100.95	99.398	100.17	100.52	101.6	100.86	101.63	101.77	100.75	101.06	98.973	99.812	101.57	101.14	100.03	99.098	100.96	99.932	101.65	100.2	100.78
109.15	107.2	107.62	108.13	108.5	108.58	109.39	108.54	107.3	110.02	108.08	108.75	109.15	106.99	107.26	108.35	109.05	106.84	108.16	107.2	108.79	108.29	108.1	107.79	108.81	109.58	108.11	108.93	108.28	109.4	107.81	107.12	108.89	107.73	107.94	108.38	106.43	108.78	108.92	109.17	110.6	109.68	108.82	108.48	107.94	107.67	107.95	108.73	109.4	107.41
105.83	105.62	107.15	105.22	106.34	105.42	106.27	106.34	105.4	106.07	106.85	104.6	103.59	105.97	104.99	106.83	106.45	106.33	106.6	105.78	106.09	105.39	105.2	105.43	107.23	105.25	105.62	107.07	105.28	105.97	105.05	105.24	104.93	106.53	105.37	106.91	106.03	106.2	105.88	103.35	103.93	106.02	103.37	104.55	106	106.26	106.98	106.71	105.32	106.63
98.55	97.621	96.716	97.52	97.514	97.865	98.045	97.613	98.248	99.059	98.593	97.406	97.431	96.672	97.492	98.885	97.317	97.557	97.748	97.554	97.465	99.177	98.868	97.899	97.172	98.434	96.655	96.925	97.716	99.27	96.157	97.535	98.119	97.025	97.776	98.517	99.759	98.343	98.415	97.753	98.531	98.856	97.138	97.663	97.029	98.649	98.139	98.343	99.049	97.807
107.7	108.39	107.11	110.38	108.47	106.96	109.69	108.15	109.33	108.21	109.21	109.69	109.44	108.44	109.46	109.39	109.4	109.92	109.59	107.77	108.38	108.06	107.52	109.54	108.67	107.17	109.33	109.21	109.22	108.79	107.83	108.81	107.08	108.18	108.75	108.56	109.24	109.92	108.75	108.54	106.64	107.81	107.13	108.57	108.42	107.45	107.29	107.53	107.47	108.41
108.88	108.62	107.87	108.89	106.92	106.98	107.89	107.87	108.5	107.65	108.28	109.76	107.22	109.13	109.1	107.62	107.29	109.07	106.46	108.27	108.11	108.04	108.15	108.28	109.86	107.56	109.18	109.2	107.93	107	107.85	108.53	108.52	107.61	109.53	108.47	108.31	107.9	107.7	107.81	107.52	107.86	107.65	108.33	107.78	107.62	107.39	107.69	108.19	108.69
106.94	107.38	107.57	108.38	107.87	107.15	111.36	107.49	108.77	109.78	108.47	107.38	107.92	108.71	107.99	108.31	108.44	107.04	108.67	107.14	108.64	109.29	109.26	108.36	111.05	108.56	109.16	107.66	108.12	108.77	107.82	107.93	108.48	108.71	108.5	107.46	108.42	108.37	109.27	108.02	108.73	108.38	108.61	107.37	108.66	109.44	108.83	108.2	107.97	110.79
108.55	105.97	106.14	106.1	108.15	105.64	106.92	107.1	104.96	107.22	105.94	106.29	107.41	108.8	105.42	105.15	107.96	106.76	107.18	106.52	105.31	107.01	106.32	107.01	108.18	106.54	107.74	106	106.78	106.78	106.84	106.22	107	106.6	105.88	106.95	107.51	105.7	108.06	106.78	106.63	105.65	107.39	107.44	105.73	106.24	106.03	106.46	107.38	106.73
100.58	101.41	100.8	101.96	99.19	102.26	101.1	99.685	101.21	101	99.306	101.63	102.33	102.07	101.66	101.82	100.09	102.65	100.2	101.87	100.16	101.67	101	102.23	100.27	102.23	99.995	100.46	100.69	101.33	100.48	101.05	99.351	99.966	100.57	100.14	101.18	101.2	100.41	102.23	101.54	101.79	100.72	101.79	101	100.27	100.71	100.64	100.05	101.98
100.17	98.188	99.984	99.034	100.14	99.781	97.443	99.158	98.686	99.894	98.779	99.037	98.199	99.162	97.221	97.661	97.266	97.561	100.59	99.454	97.913	99.412	97.233	101.01	98.68	98.554	98.765	97.943	98.753	97.949	98.703	100.86	97.7	98.555	99.503	98.881	99.847	97.296	99.403	98.765	99.61	99.351	99.459	99.645	98.492	100.25	99.076	99.754	97.863	97.904
107.86	107.4	106.1	106.89	105.73	107.7	106.39	107.11	106.77	106.79	106.43	106.87	105.49	107.45	104.94	107.47	106.88	106.98	105.67	106.21	107.25	107.04	105.18	106.04	106.67	106.71	108.51	105.61	106.31	107.14	106.14	106.45	105.77	106.97	104.83	105.82	104.73	107.17	105.8	106.3	106.86	106.15	106.92	105.86	106.48	106.38	106.77	106.6	106.71	106.29
104.11	106.45	106.56	105.6	106.37	106.84	107.24	105.09	106.19	106.17	106.8	106.05	105.13	105.48	105.2	106.98	107.54	106.83	107.43	106.81	107.52	107.23	107.07	105.2	107.22	108.18	106.25	106.41	106.23	105.47	108.23	105.79	105.65	106.17	106.32	106.55	106.43	106.38	107.04	105.67	105.58	105.37	106.29	105.6	107.58	105.73	107.87	106.48	106.21	107.54
106.36	104.02	106.17	105.9	104.81	104.8	103.95	105.06	104.81	105.95	104.6	106.42	106.52	106.22	106.03	104.75	107.78	104.96	106.6	105.71	106.94	106.07	103.81	106.77	104.53	104.81	105.06	105.11	105.29	105.56	105.86	105.47	104.42	106.86	105.72	105.95	105.02	103.87	106.17	105.24	106.29	106.04	104.78	105.06	104.69	104.94	105.17	104.86	106.14	104.49
108.19	106.78	107.46	107.53	108.26	107.67	108.63	110.14	109.74	107.63	108.71	109.02	107.08	107.7	108.18	106.84	108.46	108.23	109.32	109.22	111.77	109.34	108.39	108.61	108.93	107.75	107.58	106.61	108.33	108.26	110.16	108.34	107.73	107.27	108.5	108.97	107.12	106.46	108.43	108.14	108.21	109.2	107.9	109.07	108.76	107.35	108.4	106.61	108.82	107.82
108.26	109.53	108.62	108.81	106.53	107.34	108.81	109.6	109.31	108.33	106.45	108.32	107.44	107.46	108.99	108.6	108.67	106.98	108.99	108.47	107.49	108.3	108.57	108.55	108.21	108.01	107.71	107.83	107.8	108.89	109.69	108.87	107.7	108.21	109.52	108.74	109.05	109.92	110.84	108.75	108.08	108.64	108.85	109.16	108.08	108.23	110.07	108.39	108.88	108.67
110.93	110.33	111.88	108.3	110.91	110.86	111.8	110.72	110.35	111.43	109.91	110.03	111.02	112.18	110.79	110.9	109.98	109.6	109.38	110.68	109.71	111.04	109.88	110.49	110.91	112.83	110.93	110.6	109.22	111.42	110.22	111.38	110.22	109.23	110.34	109.75	109.63	109.31	111.57	109.73	110.38	107.61	109.2	109.43	109.06	110.15	111.01	110.45	110.21	110.21
105.02	105.44	106.02	105.1	105.63	106.17	106.35	105.8	105.79	105.6	106.51	105.66	105.33	105.97	105.14	105.69	104.21	105.79	106.87	105.22	105.04	106.08	105.98	106.05	106.66	105.84	106.53	106.53	105.45	106.93	107.27	105.39	106.9	106.12	107.72	105.24	106.96	105.27	105.16	106.82	104.24	105.25	106.95	105.44	105.15	105.28	105.6	105.64	104.16	105.33
107.39	108.24	107.97	109.12	106.55	107.97	106.72	108.21	105.43	107.64	107.26	106.72	106.32	108.37	107.36	108.45	108.28	108.61	108.34	107.6	110.29	108.66	107.62	108.24	108.53	108.42	107.47	108.26	108.62	109.45	108.2	107.33	108.21	108.86	109.56	108.69	108.28	107.96	108.66	107.73	106.95	109.14	107.4	108.52	109.49	108.05	108.2	108.82	107.61	108.26
109.06	108.78	109.52	108.49	108.86	108.49	110.91	109.13	109.36	108.23	108.86	106.95	109.5	108.74	108.71	108.48	109.08	109.47	109.2	108.92	107.65	108.8	109.47	108.59	107.86	108.54	109.14	110.62	108.78	109.92	107.96	108.91	109.38	109.01	108.16	108.51	109.08	110.62	107.85	109.88	107.7	109.65	108.53	108.52	109.62	109.15	108.66	106.86	107.51	109.08
99.143	99.391	98.66	100.41	101.59	100.89	98.659	101.43	100.17	101.26	101.91	100.82	100.5	101.1	101.67	100.99	100.2	101.23	100.88	101.11	100.79	100.31	100.72	100.8	100.49	99.078	100.47	99.992	100.45	101.13	100.84	99.75	101.97	101.73	100.84	99.294	100.56	100.92	100.63	101.12	100.68	100.81	101.73	100.41	100.26	101.95	99.05	100.68	98.673	100.21
107.79	105.67	106.07	106.93	107.02	107.05	105.32	106.74	105.96	105.76	107	105.53	106.3	107.72	105.61	105.77	106.15	106.58	106.81	106.28	107.05	107.88	105.76	106.27	104.83	106.77	106.24	107.28	104.4	106.02	106.12	105.3	106.3	107.4	107.77	105.55	105.9	106.6	106.27	106.52	107.07	107.46	106.39	106.3	104.13	105.61	108.67	107.69	106.35	107.03
106.58	106.53	106.07	106.24	105.63	104.74	104.28	104.58	105.21	106.14	106.28	103.83	105.38	105	105.13	105.33	106.23	106.91	104.36	103.98	106.45	105.91	106.31	107.26	104.41	105.57	105.72	105.47	107.17	105.22	105.33	105.05	104.5	104.35	105.17	104.1	106.26	106.27	104.05	106.5	106.98	105.47	105.66	105.34	103.94	106.54	106.12	104.6	106.87	106.06
98.61	98.765	98.516	98.3	97.64	97.336	99.549	98.67	98.435	98.631	98.948	98.664	99.651	98.326	98.057	99.373	99.627	99.991	98.702	100.83	99.038	98.9	98.945	99.982	99.464	97.989	98.243	99.731	97.304	99.719	98.876	98.608	99.428	99.113	99.356	97.714	98.791	98.981	98.423	100.6	97.241	97.075	100.1	99.248	98.634	100.34	96.472	99.089	98.11	98.653
105.4	105.64	106.25	105.76	105.23	104.88	106.52	105.21	105.6	105.07	106.02	104.18	106.54	105.67	106.53	106.01	105.89	105.45	105.92	106.15	107.2	106.56	105.11	104.68	105.83	106.71	107.18	107.12	105.23	105.78	104.76	104.45	106.32	105.3	105.74	105.54	105.71	105.41	105.25	106.79	106.77	106.98	105.52	107.31	106.2	107.2	106.02	104.78	107.11	105.66
106.91	107.59	109.1	107.07	106.81	108.62	107.17	107.74	108.34	107.47	107.52	109.38	106.91	108.57	109.68	108.66	107.99	109.64	107.27	107.6	109.35	107.39	106.9	107.83	108.18	107.7	107.66	109.91	108.74	108.42	107.36	106.97	107.62	108.89	109.07	107.92	108.29	107.23	109.03	107.34	107.44	107.95	109.64	109.37	107.9	110.41	109.18	107.03	107.5	108.05
105.93	107.51	108.24	106.47	106.86	105.86	106.23	106.33	107.23	105.78	106.3	106.54	105.64	107.33	106.29	106.88	106.28	106.67	106.98	105.95	107.98	106.3	106.88	107.5	106.22	107.03	106.11	106.79	106.48	107.39	105.89	106.37	106.12	107.29	106.34	106.68	105.39	105.73	108.15	107.15	105.17	106.55	106.95	107.33	105.76	105.93	106.85	106.53	106.44	105.82
107.98	106.93	105.95	106.73	104.83	106.59	105.37	105.19	107.45	104.35	106.86	106.36	105.5	104.35	104.97	105.58	104.47	106.84	105.43	105.53	104.9	104.7	105.98	107.21	105.33	105.04	106.8	105.32	106.03	107.21	105.73	104.27	105.37	107.01	105.11	104.61	105.62	106.04	106.74	105.65	106.1	105.25	107.62	106.65	105.17	104.76	105.98	105.36	105.33	104.54
98.026	97.876	99.409	98.115	98.945	100.07	99.073	99.049	98.011	97.435	98.653	98.867	99.04	98.71	99.213	97.75	99.7	97.877	98.365	99.413	99.624	98.687	99.551	98.896	99.284	98.691	99.916	99.291	98.304	99.119	98.572	99.062	99.67	100.33	97.84	98.258	99.273	98.441	99.356	98.614	98.752	98.156	99.503	99.111	100.88	98.785	99.616	99.111	98.322	98.772
101.51	100.08	98.962	100.75	99.796	100.55	100.81	99.298	101.06	101.76	101.55	99.34	100.01	100.87	99.974	100.16	101.57	101.12	100.67	101.62	99.682	100.53	102.37	99.031	99.383	100.46	101.08	100.68	100.83	100.88	100.41	101.07	99.08	99.89	100.66	99.941	100.45	100.62	101.07	99.616	100.31	100.5	99.632	102.05	99.05	100.74	100.38	101.66	100.39	100.5
110.88	110.66	110.41	109.53	109.9	110.49	111.4	111.37	109.53	109.9	110.84	108.74	111.15	109.66	109.05	110.81	109.65	110.53	110.34	110.81	110.32	109.94	110.29	111.89	110.02	110.69	110.33	111.45	110.25	113.36	108.85	110.69	110.13	110	108.59	109.99	109.34	109.85	111.57	112.55	111.01	111.1	111.72	110.74	110.77	108.87	111.05	109.69	110.86	111.32
108.32	106.6	108.61	109.12	108.43	106.74	108.53	109.23	106.63	108.54	107.01	110.22	109.26	107.52	108.82	108.53	109.7	108.8	110.27	108.22	109.05	108.24	106.89	108.09	108.13	109.93	109.06	106.13	108.7	108.34	109	109.85	107.85	108.53	110.25	109.17	107.39	107.3	108.27	107.36	107.07	110.28	106.91	108.58	108.83	108.92	108.16	107.6	107.72	107.01
100.13	101.59	100.96	101.25	101.54	101.71	99.674	101.58	99.037	99.088	102.27	101.38	101.06	102.41	99.473	100.44	100.71	99.306	97.802	100.98	98.805	101.67	100.47	101.53	99.425	101.08	101.07	99.958	100.4	102.12	100.18	100.59	99.878	102.16	100.94	100.04	99.64	100.11	100.18	98.933	100.16	99.654	100.06	98.848	100.62	100.85	100.7	99.938	100.11	101.08
100.07	101.65	101.82	102.48	100.81	99.346	100.76	99.552	100.85	101.22	100.15	101.78	98.949	99.874	101.68	100.44	99.932	101.92	100.87	100.21	100.77	101.25	102.01	99.961	101.73	101.42	100.18	101.36	100.16	101.95	102.4	99.896	102.73	101.76	100.69	102.02	100.3	101.31	101.2	102.26	99.406	100	101.7	101.06	100.43	100.67	102.43	101.14	100.64	100.7
109.19	107.85	108.42	109.07	107.65	107.5	107.73	108.28	108.2	109.38	108.55	109.15	107.66	108.81	107.5	108.11	108.82	107.7	108.47	107.46	106.93	109.51	109.17	108.8	107.78	109.68	107.12	107.61	108.58	109.4	108.66	108.62	107.73	109.04	108.5	108.07	107.38	107.39	108.57	109.18	108.63	106.85	108.78	108.34	108.88	108.55	107.38	107.91	109.21	107.66
109.04	108.96	107.95	108.94	110.23	109.15	109.39	109.24	109.23	108.78	108.54	108.59	108.46	108.73	110.32	108.39	107.83	108.39	108.36	107.65	108.96	108.43	111.21	108.92	108.32	108.79	110.25	108.47	108.82	107.73	109.24	107.99	109.4	109.64	108.81	108.18	106.2	108.17	110.17	108.41	107.34	107.06	108.79	107.23	108.08	108.65	109.56	109.81	107.34	109.72
106.28	107.55	106.95	106.85	106.43	106.03	106.41	104.52	105.11	105.83	105.71	105.3	105.9	105.28	105.31	106.24	107.04	107.18	107.65	105.46	108.47	106.5	105.16	105.55	105.81	106.14	106.11	104.78	106.36	107.17	106.02	104.83	106.17	105.67	106.73	106.51	106.25	107.21	105.65	107.33	105.41	106.48	105.88	106.5	106.13	107.81	106.45	106.33	106.77	105.18
107.38	107.4	105.57	104.95	106.11	105.31	106.26	106.09	108.28	105.98	106.02	104.54	106.86	105.25	104.24	105.86	105.26	104.89	105.63	105.51	105.47	106.48	104.83	104.53	106.1	105.42	105.58	105.53	106.2	105.24	103.97	106	105.43	105.49	105.74	106.88	105.48	104.56	105.63	105.82	105.33	106.16	105.92	104.75	107.02	104.75	105.48	106.81	106.67	106.87
99.776	101.42	101.36	101.64	101.72	101.97	102.02	102.34	102.12	101.96	102.93	101.51	101.53	101.7	100.08	101.48	100.69	102.88	102	99.364	101.85	100.39	101.48	100.44	102.27	100.48	101.73	100.89	99.755	101.65	100.32	100.99	101.86	99.981	102.14	100.96	100.59	102.16	101.25	100.47	103.26	101.3	101.55	101.49	102.02	101.85	100.02	102.44	98.441	101.93
106.38	105.5	106.28	106.49	103.48	104.65	107.78	106.36	107.3	106.92	105.51	106.06	106.72	107.07	104.48	106.16	106.99	105.91	108.02	107.21	106.18	105.35	108.3	105.52	106.46	107.95	106.46	106.37	105.52	104.78	104.94	107.08	105.41	105.97	105.7	106.48	106.54	107.13	106.67	105.3	105.57	106.02	105.73	106.28	105.57	105.73	105.61	105.37	106.28	106.15
106.32	107.21	106.19	105.17	104.97	105.06	105.25	103.85	106.04	105.25	106.23	105.41	105.8	105.37	106.87	106.98	105.7	105.64	105.44	104.98	104.59	106.58	105.42	106.44	104.45	104.43	104.97	106.02	105.58	104.43	104.75	105.19	104.02	106.11	107.2	106.11	106.21	104.57	105.75	105.21	106.3	105.78	106.08	105.26	105.89	105.24	105.69	106.34	106.31	106.4
101.71	100.52	101.83	100.21	102.15	99.088	101.3	100.35	99.567	100.44	101.51	101.73	99.902	101.78	99.87	101.4	100.73	99.992	100.53	100.39	100.34	101.59	101.4	99.942	99.11	101.19	100.39	98.73	101.77	101.34	99.89	100.38	102.47	100.12	100.67	101.78	100.4	101.93	101.2	101.09	100.93	102.19	100.21	101.64	102.17	101.42	102.26	100.75	103.38	97.841
108.03	108.31	107.4	107.85	108.78	107.83	108.47	107.14	109.05	107.66	106.5	107.35	107.26	108.99	107.76	107.85	107.72	107.12	108.4	109.2	107.05	107.62	107.46	108.57	107.87	107.21	106.18	106.4	108.99	108.31	108.6	108.43	107.9	107.4	107.1	107.12	107.89	108	107.8	107.97	107.69	109.01	108.46	108.16	107.62	107.38	108.84	107.91	106.85	107.71
103.35	105.58	104.67	105.33	105.77	104.66	106.14	106.46	106.44	106.02	104.77	106.83	105.63	105.28	105.05	106.02	105.56	104.44	104.72	105.15	106.04	105.11	106.79	106.25	106.43	107.41	105.87	106.16	105.08	104.98	106.18	105.26	106.27	105.81	106.33	106.31	105.39	105.5	106.07	107.57	105.99	106.83	105.23	106.93	105.09	107.98	104.65	106.97	105.35	105.03
109.21	108.47	110.37	107.93	107.38	107.7	107.87	107.49	109.01	107.96	109.46	108.83	107.85	108.06	108.56	107.29	108.1	108.29	107.92	108.8	108.22	108.49	106.84	109.56	108.51	107.32	108.31	108.76	108.6	107.97	108.22	108.54	107.87	108.86	108.21	108.54	108.88	107.87	110.01	106.94	108.26	109.26	108.66	108.9	109.66	107.84	108.8	109.15	108.34	109.09
108.2	105.72	105.91	106.44	105.65	105.59	106.31	105.15	105.47	106.94	105.84	105.18	105.72	105.33	104.75	105.92	105.23	104.99	105.94	105.02	106.36	104.24	105.94	105.35	105.34	106.8	105.92	105.09	104.28	104.76	105.22	104.96	104.45	106.11	106.1	104.87	104.7	105.93	106.22	107.43	106.74	104.57	103.67	106.01	106.36	106.47	105.37	105.62	105.73	105.36
108.89	108.01	108.52	108.27	108.58	108.3	107.81	109.61	108.81	107.71	108.22	108.32	108.47	108.54	109.1	108.52	110.39	108.02	107.5	109.36	107.83	111.02	108.47	109.5	109.55	107.06	107.47	109	109.65	108.94	109.23	109.01	107.35	109.46	108.36	107.64	108.88	108.12	108.25	106.43	109.62	108.48	109.29	108.78	108.95	109.48	109.08	107.62	109.77	109.08
108.48	110.04	107.03	106.82	107.85	108.12	109.82	106.52	107.67	108.8	108.35	108.87	108.21	108.59	108.8	107.65	107.74	106.94	109.02	108.64	108.55	108.95	108.32	109.29	108.95	108.4	107.76	109.96	108.13	107.04	109.71	107.32	108.77	107.21	109.04	108.97	108.82	109.77	108.41	107.63	108.35	109.2	107.3	108.28	108.64	108.06	108.1	109.11	107.97	107.77
107.02	107.6	109.6	108.74	108.08	107.38	109.52	110	107.72	108.56	108.31	106.83	107.55	108.7	109	109.08	108.04	108.87	108.42	107.89	109.58	107.65	107.76	108.05	109.64	108.15	108.78	107.88	107.59	107.54	108.38	107.01	108.19	108.89	109.26	107.77	108.74	108.15	110.89	107.58	108.07	108.5	107.08	107.55	107.97	109.05	108.36	108.68	108.6	109.96
107.76	106.56	107.79	107.31	108.16	107.49	108.73	107.21	106.63	106.05	107.28	108.85	106.87	107.99	108.44	109.88	107.11	108.86	107.23	107.57	107.61	109.99	107.93	108.37	108.75	107.95	106.7	108.47	108.02	105.82	108.45	106.2	109.99	106.48	107.17	109.98	107.74	106.92	107.82	108.39	108.69	107.15	109.35	108.37	107.14	108.06	106.72	109.24	109.26	108.13
110.61	109	107.79	110.12	109.8	109.92	111.04	109.71	109.19	109.75	109.98	111.02	109.71	110.44	112.3	111.08	109.68	109.78	110.83	110.18	110.74	108.44	109.87	109.03	111.31	110.13	108.49	111.1	108.7	111.08	111.33	111.27	109.2	109.75	109.54	112.12	111.67	109.71	111.99	111.6	110.07	109.61	110.35	109.23	110.26	110.86	109.92	111.24	111.71	109.19
106.22	105.67	107.84	103.48	105.05	105.35	102.87	104.64	104.21	105.9	106.05	106.78	104.91	106.04	105.48	107.41	105.63	103.97	105.88	104.91	104.89	104.68	106.02	104.27	105.01	104.4	104.99	106.6	103.57	105.81	104.43	105.77	105.68	104.92	104.63	106.85	106.43	105.39	105.58	106.84	104.77	105.8	106.62	104.29	106.69	104.45	105.74	105.44	104.98	105.15
105.97	105.89	105.71	105.99	104.14	105.33	104.21	105.72	105.41	105.05	106.4	105.37	106.37	105.62	105.59	104.98	105.93	106.75	106.25	106.66	104.47	107.32	107	105.86	106.31	106.24	107.35	104.2	106.53	104.08	105.2	107.57	107	105.92	103.79	105.63	106.11	107.01	104.73	104.47	104.56	105.14	105.22	106.91	105.99	106.43	105.86	104.82	106.42	105.46
111.72	108.88	108.63	109.39	109.58	108.77	111.22	111	110.78	110.33	108.93	109.9	110.95	110.14	110.61	111.05	109.81	110.06	108.66	111.41	110.21	110.84	110.29	110.16	109.45	110.72	111.01	109.13	109.77	111.51	111.08	110.74	109.13	110.61	109.75	110.71	110	110.8	107.58	110.86	110.33	110.73	110.22	110.99	110.9	109.7	111.28	111.52	110.38	109.34
107.99	108.38	110.75	108.06	108.97	109.34	108.39	109.09	109.15	108.46	107.65	107.9	107.57	109.34	108.01	107.96	108.76	107.3	108.92	109.48	107.4	108.39	108.78	107.93	109.31	106.4	107.58	107.64	108.76	109.36	109.06	107.63	109.28	109.01	108.28	109.54	107.41	108.67	109.14	108.61	108.1	107.95	108.92	108.46	107.98	107.66	108.5	107.91	107.29	107.7
106.49	106.66	103.2	106.22	106.34	105.76	105.99	104.97	105.49	107.24	106.23	104.98	106.64	105.46	106.45	105.13	105.68	104.84	105.24	106.95	105.53	106.98	104.84	106.65	105.67	106.06	106.56	105.53	104.85	107.89	104.5	106.26	106.81	106.34	106.62	105.67	105.59	107.26	106.87	105.1	106.71	105.69	106.47	106.39	105.18	104.31	104.9	106.15	106.53	105.54
99.102	97.815	99.212	100.27	99.08	98.528	97.316	99.543	99.279	97.528	97.969	98.782	99.31	99.225	96.436	97.633	99.707	98.316	99.118	99.205	99.312	98.728	98.299	98.277	98.824	98.641	99.133	97.675	98.963	98.928	98.374	99.239	98.854	98.894	98.003	100.13	97.368	97.49	99.861	100.82	99.687	98.264	99.316	97.729	98.037	98.044	98.368	97.904	98.3	98.664
106.63	104.91	104.89	103.88	106.64	105.13	106.19	105.79	105.2	107.18	106.98	104.68	105.16	106.14	105.48	107.25	103.94	106.81	106.42	104.92	104.97	104.9	106.37	106.5	104.41	107	104.89	105.5	105.26	104.51	106.18	105.87	104.56	105.41	104.17	105.42	106.65	105.75	106.63	105.56	105.58	106.72	105.07	103.79	106.4	105.52	105.93	107.3	104.05	105.07
105.77	106.16	104.33	106.62	105.75	105.26	105.38	105.02	104.85	106.18	104.95	106.97	105.69	107.86	106.52	106.11	104.55	105.36	105.1	106.39	105.9	106.3	105.87	106.13	105.98	105.7	104.84	105.95	105.86	105.5	106.11	105.66	106.25	104.97	105.2	106.4	106.99	106.94	106.36	104.65	105.9	105.62	105.91	105.39	105.79	104.1	106.67	106.26	105.95	104.62
108.92	108.21	108.45	107.38	110.21	108.96	108.12	107.78	109.19	108.92	110.03	107.85	108.66	108.18	109.2	108.02	108.07	109.1	108.32	107.58	107.32	108.61	107.88	108.79	109.56	108.96	107.49	108.41	109.15	107.19	108.82	106.64	109.25	108.87	108.02	109.79	107.8	109.34	107.77	107.32	108.45	107.94	107.92	109.05	107.4	108.13	107.93	108.49	108.52	109.28
105.36	107.03	107.07	106.3	107	105.66	106.05	106.75	105.46	105.6	108.01	106.79	106.48	106.78	106.83	107.22	105.65	106.27	106.38	106.52	105.63	105.67	105.42	106.45	105.26	105.21	106.24	106.66	106.82	106.33	107.81	105.56	106.76	106.29	107.85	108.59	108.87	106.37	106.97	106.11	105.69	105.48	105.95	105.49	104.05	107.73	107.18	106.93	105.37	108.72
107.55	105.37	106.89	106.72	107.33	106.74	106.94	107.31	105.39	106.92	106.93	104.12	107.59	107.16	105.34	106.26	107.05	105.88	107.43	105.43	105.49	107.35	106.95	105.82	105.52	106.79	105.9	107.63	104.67	106.76	109.31	105.8	107.35	106.71	107.22	104.96	106.23	106.19	107.71	107.6	106	105.92	106.9	105.66	106.39	106.66	105.34	106.61	106.32	106.34
98.011	98.03	99.453	98.432	98.775	98.802	99.143	99.844	99.591	98.447	98.137	98.722	98.734	99.682	97.877	100.06	99.364	98.856	100.17	98.012	99.554	99.62	99.401	99.484	98.478	98.455	99.583	98.733	98.639	99.107	99.816	97.729	98.924	97.714	98.945	98.567	99.66	99.766	98.576	97.9	100.52	98.267	100.96	98.004	98.877	100.92	99.909	98.819	99.427	98.489
100.81	100.55	100.91	100.71	99.902	101.16	100.71	99.496	99.934	100.06	102.9	99.703	100.07	99.669	100.33	99.231	101.32	100.61	100.5	100.18	100.19	100.62	100.34	102	99.82	99.929	101.66	99.294	101.28	100.96	101.79	99.675	100.98	100.48	100.73	101.02	101.28	99.674	100.61	100.34	100.75	99.278	102.54	100.6	100.44	101.28	100.86	100.51	99.877	101.31
101.89	100.31	101.31	99.926	100.45	101.16	101.87	101.86	101.2	101.75	100.2	100.04	101.9	100.41	101.3	100.04	102.07	101.11	99.774	100.73	100.63	100.59	101	100.56	102.92	101.24	100.18	99.607	102.15	102.96	101.44	101.1	101.21	99.187	100.06	100.43	99.422	101.08	100.66	102.02	102.07	100.34	100.98	101.2	100.72	99.915	101.39	101.58	101.45	100.07
108.8	109.29	106.83	107.29	108.82	108.03	108.68	108.19	109.05	108.62	106.92	108.85	107.34	107.76	106.94	108.24	109.12	108.34	107.78	108.93	107.5	108.8	107.88	107.68	106.59	107.6	107.02	106.86	109.56	110.59	107.44	108.53	107.33	109.2	108.01	109.38	107.33	106.9	108.25	109.35	109.58	108.25	107.25	107.03	107.76	107.92	108.87	108.09	108.71	107.78
105.77	104.98	105.39	107.71	105.77	106.36	106.26	106.38	106.16	106.83	105.22	105.4	103.75	105.87	106.36	106.52	105	105.38	104.69	106.64	105.07	106.08	105.15	104.59	107.6	106.87	105.24	105.65	105.09	105.02	104.57	105.12	105.63	105.95	105.09	105.92	105.56	105.34	105.02	104.4	105.71	104.98	105.67	106.01	106.06	105.1	105.26	105.3	105.46	106.25
111.21	109.5	111.28	110.81	110.18	110.38	110.54	110.02	109.77	110.28	109.41	109.94	108.88	109.4	111.66	111	110.25	111.65	110.65	110.45	109.46	111.99	110.12	110.54	110.07	110.74	111.33	109.58	109.44	109.86	111	111.53	110.42	111	110.34	110.14	111.46	110.44	111.68	110.64	109.24	109.32	111.48	110.56	110.14	110.42	109.5	108.86	110.69	110.17
107.42	106.54	105.43	104.91	105.59	104.5	103.73	105.69	103.71	106.17	105.21	105.59	105.94	106.36	104.56	106.28	106.58	105.53	105.59	106.22	106.77	104.56	104.97	106.65	106.54	104.12	106.46	104.59	105.52	106.01	104.44	107.23	104.97	106.34	104.88	105.02	106.7	105.95	105.66	106.27	105.11	104.44	104.89	107.4	106.33	105.16	106.08	105.34	104.83	105.35
110.14	111.28	110.2	109.46	111.52	111.26	109.48	111.86	111.25	110.68	110.48	111.43	109.66	109.77	109.22	110.18	111.91	110.55	110.38	108.95	111.14	109.79	109.8	108.54	111.12	110.95	111.96	109.16	108.66	109.96	110.25	109.96	112.05	110.41	109.89	110.23	111.84	110.75	111.02	110.96	109.22	110.73	110.72	110.12	110.67	109.91	110.95	111.65	110.01	109.38
97.917	97.683	98.075	96.62	98.38	98.64	99.171	98.695	97.721	98.126	98.713	99.263	98.843	97.677	97.792	98.228	97.392	98.14	97.636	98.997	99.633	97.632	97.07	98.922	96.804	97.242	98.253	98.836	98.265	96.39	97.201	100.47	97.427	97.339	97.563	97.349	98.022	97.53	97.456	99.896	99.64	97.935	98.839	97.896	97.329	98.459	98.389	99.538	98.664	97.37
105.63	107.22	105.58	104.93	105.14	106.81	107.35	104.85	105.34	105.93	106.85	106.23	105.42	105.06	106.84	105.65	104.96	106.58	106.19	105.38	106.91	105.14	104.42	105.7	104.8	108.25	104.5	106.36	105.51	106.06	104.86	106.5	106.27	106.79	106.84	106.07	105.97	104.48	106.25	106.19	103.74	106.36	105.8	107.65	105.35	106.63	107.74	105.39	106.12	103.88
108.61	107.84	107.76	107.04	108.55	107.76	108.18	105.86	108.26	106.05	107.7	107.77	106.98	107.12	109.78	106.89	108.22	108.84	107.07	108.94	106.14	107.59	106.21	108.3	107.14	107.04	106.7	109.77	108.52	107.77	106.94	107.81	107.84	107.46	107	107.37	106.42	106.55	107.4	106.66	107.15	107.8	109.26	107.39	107.92	108.66	108.37	105.67	106.58	108.04
97.46	98.778	97.991	98.31	98.501	97.612	96.647	98.675	97.648	98.026	96.39	97.701	98.3	97.067	98.831	98.659	96.567	97.927	97.654	99.106	98.764	98.196	97.101	98.089	97.125	97.301	97.899	97.77	97.146	97.641	97.08	98.216	100.64	97.736	95.852	98.574	98.653	97.999	97.771	97.292	99.042	98.849	98.661	98.25	96.803	97.743	99.006	98.525	98.359	97.686
98.747	97.753	98.528	99.052	97.044	97.916	98.88	98.24	99.455	99.677	98.626	98.902	98.532	100.62	99.27	99.434	98.831	98.271	97.818	98.816	98.237	99.909	99.102	100.97	100.28	98.94	97.815	98.416	97.625	98.649	97.15	99.042	98.413	98.719	99.976	98.166	100.93	98.355	99.53	99.093	99.552	97.874	97.757	100.68	99.551	98.905	98.129	97.645	98.359	98.616
107.11	108.81	107.21	106.62	107.07	106.47	107.77	104.95	108.04	105.92	107.01	107.14	105.08	108.76	105.95	107.32	104.54	106.11	107.11	106.73	107.5	106.04	105.8	106.74	108.62	106.21	106.13	107.39	105.92	105.23	105.86	107.89	107.02	106.41	106.93	105.54	105.56	105.43	108.19	107.97	106.83	106.35	106.46	107.27	106.62	106.1	104.97	107.74	104.75	106.8
100.04	100.47	101.17	101.05	101.71	102.15	99.781	99.777	102.09	99.937	100.87	100.41	100.72	100.51	100.22	101.13	99.771	102.57	102.25	102.02	99.509	100.85	102.04	100.37	101.59	102.42	100.72	99.52	101.32	99.591	99.947	101.7	100.98	101.57	99.823	101.2	99.954	102.52	99.826	101.89	100.63	101	102.01	100.97	101.67	100.69	100.41	100.48	102.55	101.06
107.46	108.36	109.64	107.63	108.37	108.34	107.67	108.17	109.2	108.12	107.91	108.62	107.48	107.83	107.68	108.41	108.15	106.65	108.63	107.81	108.11	109.45	107.12	108.2	107.27	107.2	108.68	107.73	107.97	107.1	108.12	109	107.67	108.12	107.68	108	108.86	108.27	109.22	107.8	108.61	108.52	108.3	108.46	107.55	108.85	106.58	108.44	110.08	107.18
104.72	106.16	105.42	104.88	105.25	105.45	105.22	108.04	104.59	107.82	106	107.26	105.62	106.28	105.96	104.58	106.55	105.99	106.9	104.91	106.69	106.44	106.92	106.81	106.08	105.41	104.57	106.66	106.21	106.29	105.16	104.97	107.13	106.39	104.42	105.93	105.99	105.97	106.62	105.14	106.64	107.02	105.28	104.51	105.31	106.5	105.55	105	106.04	105.67
106.32	106.33	106.92	106.73	107.61	106.62	107.63	107.4	107.59	105.08	106.07	106.13	105.9	105.78	106.46	105.13	107.28	106.42	106.98	106.09	105.92	107.94	107.33	105.81	108.11	106.82	106.48	107.88	107.14	107.09	106.93	106.67	106.01	107.18	106.5	107.36	105.82	105.41	106.65	106.41	107.47	106.69	107.19	106.87	107.3	106.51	106.76	107.55	106.82	107.1
105.74	107.33	107.57	105.35	105.77	104.69	105.9	103.97	105.59	103.36	105.06	105.73	105.15	105.75	105.99	105.75	106.29	105.29	107.74	105.06	105.62	105.51	104.05	105.07	105.47	105.27	106.64	105.84	104.43	105.81	103.18	106.24	106.29	105.68	104.37	106.11	106.16	105.63	105.24	105.82	103.88	106.76	104.52	105.94	105.02	105.6	105.79	105.61	105.44	104.18
107.4	110.13	109.26	108.25	107.19	108.38	108.44	108.31	108.15	106.82	109.65	107.65	108.84	107.77	108.47	109.15	108.64	108.19	108.39	109.96	108.03	107.18	110.13	108.71	107.41	108.24	107.18	109.18	107.45	107.37	108.98	106.51	109.22	107.55	108.47	108.6	109.44	107.03	107.96	108.53	106.68	106.45	108.27	109.03	107.72	109.42	108.12	107.18	105.9	107.63
108.56	106.36	106.74	109.04	107.94	107.25	109	107.21	108.88	106.47	108.2	108.07	105.95	108.33	108.06	108.26	107.41	107.75	107.48	107.15	107.81	107.2	107.57	107.64	107.2	109.38	106.4	108.26	106.91	108.15	108.3	108.92	106.89	107.48	105.22	107.85	109.37	109.13	107.23	108.77	106.5	108.88	106.46	108.48	106.46	108.12	107.22	107.95	109.15	107.02
108.53	110.06	109.02	108.36	107.97	109.18	106.84	107.46	108.69	106.62	108.65	108.51	107.6	108.26	109.44	107.91	107.04	106.85	108.54	110.42	106.61	106.63	107.16	108.51	107.99	108.91	107.42	110.05	108.64	108.29	106.82	108.39	109.02	108.87	108.57	107.17	108.26	108.14	108	109.02	108.17	108.66	108.83	107.75	108.13	106.87	107.94	108.48	109.37	109.13
106.35	106.07	104.54	107.1	107	105.91	108.28	105.68	106.14	106.46	106	105.81	104.81	105.46	106.35	106.27	106.83	105.2	105.49	107	105.78	105.13	105.25	104.65	105.07	106.37	106.2	106.54	106.2	106.69	105.54	105.28	104.6	105.34	107.5	104.64	106.67	104.88	105.63	106.92	107.15	105.46	106.2	105.82	105.65	106.38	107.13	107.32	106.2	105.61
107.5	107.37	106.07	109.22	108.09	109.63	110.03	107.52	107.98	107.61	109.4	106.23	107.73	108.13	107.83	106.76	107.19	108.1	108.95	107.39	107.02	108.28	107.93	107.57	108.5	106.9	108.11	108.38	108.4	106.24	107.62	108.64	106.24	107.75	109.43	108.21	109.17	107.27	107.32	110.29	107.25	109.2	108.19	108.99	108.19	107.53	107.63	108.6	107.92	108.19
109.84	108.18	107.14	106.89	107.48	107.51	107.84	106.73	109.82	109.44	109.79	106.66	107.48	107.52	107.39	110.12	110.22	108.57	108.48	107.76	108.13	107.34	108.59	107.95	109.81	107.62	109.87	107.27	107.55	109.63	110.01	107.63	107.93	107.21	109.78	107.6	108.89	107.76	107.62	108.16	107.28	107.76	108.34	109.66	107.37	107.13	107.73	107.81	107.11	108.93
109.39	107.52	106.37	106.32	108.32	106.67	106.66	106.69	107.26	108.17	105.92	107.96	107.45	108.68	108.08	107.42	107.85	109.31	107.48	108.12	106.9	107.18	107.46	107.81	108.78	107.23	107.41	108.68	108.43	106.2	108.33	108.13	108.76	107.57	107.03	107.69	107.97	106.16	109.09	107.05	106.64	106.51	106.31	107.12	107.64	106.89	109.11	107.75	107.64	108.23
107.86	107.39	108.36	108.14	108.6	108.19	109.01	107.88	107.52	109.7	109.42	105.81	108.82	108.6	107.32	106.85	107.13	108.37	109.03	109.51	107.89	107.64	108.12	106.42	107.81	108.06	107.19	108.59	108.36	109.52	107.35	107.23	107.79	107.91	107.14	107.38	108.66	108.2	107.11	106.7	107.09	107.28	107.3	108.66	108.53	108.15	106.66	107.68	106.88	109.01
97.584	100	100.09	98.712	98.765	98.562	99.518	98.492	98.374	98.258	99.211	97.752	96.416	98.946	99.791	98.817	99.252	101.22	98.607	99.054	97.991	99.506	99.383	99.299	98.687	98.875	97.945	100.4	99.67	99.571	96.83	98.187	96.926	98.517	99.008	100.22	99.637	98.097	99.565	97.671	98.244	98.704	100.59	98.952	98.374	99.696	98.494	98.734	99.429	98.248
104.92	104.09	105.96	105.81	105.98	105.98	106.79	105.32	104.9	106.45	106.05	105.03	106.62	106.93	105.99	104.6	104.74	105.22	105.9	106	104.91	105.44	106.5	105.71	105.5	105.35	106.12	104.45	104.42	105.18	105.36	105.8	105.45	104.94	104.36	105.61	106.5	106.35	104.89	104.31	107.71	106.56	106.16	105.79	106.11	106.32	105.43	104.45	104.24	105.55
108.42	107.75	108.09	108.52	107.93	107.88	108.55	108.59	108.9	107.83	109.02	107.13	108.78	107.61	108.28	107.56	108.62	107.99	107.82	107.85	109.08	109.42	108.87	107.67	107.49	109.71	106.45	107.14	108.14	107.49	108.64	107.34	107.78	108.55	108.54	106.66	108.75	108.88	107.73	107.14	110.12	108.73	107.59	106.9	107.61	108.38	107.69	107.31	108.59	108.72
100.01	99.278	99.474	99.277	99.388	97.023	98.665	98.622	98.294	99.376	99.363	97.926	97.579	99.132	100.03	100.04	99.292	100.9	98.069	99.594	97.294	96.713	98.939	98.979	97.913	97.148	97.808	100.08	98.192	97.846	97.49	98.214	98.127	99.217	100.09	98.868	99.087	99.638	98.136	99.212	97.957	97.632	99.845	97.438	98.414	98.023	98.361	98.998	99.146	99.82
97.707	97.454	98.296	97.706	98.641	97.356	97.447	98.038	97.16	97.025	97.494	97.452	97.771	99.328	97.404	98.639	98.513	98.056	97.516	98.532	97.819	100.01	97.438	98.466	96.215	97.894	98.068	97.068	96.802	98.643	99.763	96.307	98.838	97.782	97.677	99.198	97.502	98.859	97.707	96.633	98.553	96.855	98.714	96.839	99.107	97.782	98.615	96.561	98.797	97.977
100.26	97.466	97.694	98.296	97.437	98.603	99.386	99.384	98.119	97.954	99.131	98.249	98.283	97.8	98.195	99.24	97.888	98.419	97.455	98.753	98.97	96.898	98.571	98.723	97.499	99.911	99.436	99.682	98.962	98.587	97.793	98.353	100.04	98.534	98.956	99.598	101.09	98.724	98.873	100.22	99.112	98.05	98.442	98.943	98.63	99.154	97.91	98.447	98.295	100.33
106.66	107.17	108.71	105.97	108.93	107.23	107.87	108.66	107	108.2	108.34	109.57	108.21	109.45	109.88	109.66	107.41	107.95	107.9	109.69	107.71	108.25	108.63	107.19	108.17	107.03	108.03	107.8	109	109.08	110.19	109.42	108.5	106.94	109	108.22	109.07	107.52	107.72	107.88	107.74	108.36	107.24	107.63	110.34	107.99	108.05	109.22	108.34	108.9
105.65	104.26	106.4	105.41	104.95	107.59	106.4	105.02	105.5	104.52	104.52	104.76	105.52	106.35	104.41	104.78	104.71	106.91	106.76	106.48	103.93	106.29	104.92	104.07	106.45	107.8	105.78	105.01	105.6	104.65	105.75	104.23	105.52	105.18	105.51	104.76	105.35	107.79	107.15	105.76	103.96	105.83	103.99	105.61	104.87	105.95	104.52	105.04	106.64	106.36
108.11	107.54	108.73	108.21	107.82	107.33	107.52	109.79	107.36	108.71	107.26	108.52	108.3	106.79	108.14	106.68	106.92	109.36	108.63	108.4	108.78	108.13	107.93	108.12	108.06	109.83	108.36	107.97	107.03	109.56	107.49	109.61	108.26	107.06	107.94	107.37	108.94	107.06	107.21	107.54	108.25	108.33	108.51	109.25	107.03	107.63	107.95	108.65	108.17	110.72
99.805	98.457	99.581	99.22	99.034	98.435	97.516	98.739	99.079	97.239	98.478	99.369	99.257	100.05	98.101	99.256	100.51	98.786	98.969	97.475	98.519	97.174	98.764	97.994	98.584	98.317	99.384	96.312	98.133	98.39	99.637	99.062	99.657	97.086	97.387	99.385	99.51	98.812	98.505	97.48	99.877	99.807	98.55	99.083	97.712	99.913	97.624	98.674	98.232	99.546
108.85	109.49	107.81	107.79	109.65	107.86	108.65	107.55	108.68	108.05	108.31	109.62	108.49	109.08	108.18	109.14	108.42	108.42	108.5	107.12	108.21	108.58	107.83	108	108.46	106.89	108.35	107.16	109.34	108.13	109.69	108.8	108.39	108.13	107.68	109.04	109.36	107.66	108.9	110.15	109.17	106.78	109.04	106.84	107.52	109.57	108.79	107.88	109.11	107.48
107.22	108.88	110.01	106.88	109.74	109.99	108.5	107.09	108.94	108.18	109.07	108.42	108.79	107.2	107.06	107.69	107.71	108.83	109.25	107.68	108.26	107.3	107.55	108.02	109	107.86	108.01	109.04	109.07	108.5	108.33	108.32	108.6	108.97	108.59	108.02	108.5	107.13	108.93	108.08	105.47	106.82	108.27	107.86	106.97	108.68	108.34	109.11	106.95	108.6
105.73	106.29	105.19	105.02	105.71	105.52	106.03	105.34	106.94	106.46	106.37	106.65	105.04	105	106.11	105.48	105.33	105.59	105.37	105.4	106.22	104.83	106.74	105.48	105.51	104.3	106.37	105.88	106.56	106.27	103.81	106.47	106.2	104.19	105.78	105.16	107.31	104.47	104.51	106.46	106.9	105.7	107.31	106.01	106.09	105.58	105.34	105.85	107.66	104.61
105.02	105.41	105.74	105.82	106.5	104.63	104.29	106.61	105.24	104.94	106.9	106.26	105.39	105.91	106.24	106.57	104.04	106.35	104.71	106.08	106.23	105.14	106.12	105.27	106.08	107.11	105.94	106.29	104.84	105.76	105.65	107.03	106.23	106.11	104.1	106.31	106.03	106.41	107.39	106.44	106.14	105.66	105.76	106.38	106.58	106.93	106.16	105.6	105.88	105.74
109.71	108.02	107.81	107.94	108.47	109.56	109.07	106.46	107.08	107.39	108.45	107.55	107.27	108.36	107.56	109.23	108.8	107.16	109.17	107.44	107.44	108.54	108.6	109.2	108.1	108.94	108.34	108.52	108.44	108.62	106.17	108.5	108.38	109.65	108.63	107.24	108.26	108.96	106.08	108.59	108.13	107.1	108.05	107.52	107.77	107.81	107.83	108.13	109.61	108.15
107.04	106.55	106.89	106.19	105.3	105.09	106.63	105.81	106.28	105.05	104.91	106.21	106.8	106.05	106.33	106.23	107.65	104.85	106.58	105.79	106.25	105.57	106.28	108.97	105.66	105.35	107.17	107.39	106.82	105.58	105.38	107.73	107.09	105.84	105.12	104.77	104.89	107.08	105.42	106.88	106.07	107.44	105.78	107.13	107.3	106.04	106.08	106.25	107.18	105.15
100.68	101.82	101.11	100.94	100.77	100.04	99.773	100.57	99.124	101.74	101.05	100.36	99.408	99.684	100.81	100.47	100.16	99.962	100.53	101.24	100.43	100.67	100.95	99.428	98.577	100.29	100.85	100.45	100.49	101.05	100.48	100.29	101.08	101.01	100.68	101.57	101.72	100.5	101.81	100.25	100.68	100.16	101.55	101.28	100.61	101.93	101.12	100.97	100.9	102.66
106.09	105.42	104.97	104.89	105.21	103.28	105.91	105.8	106.31	105.41	104.98	107.54	104.72	105.8	105.8	105.95	105.17	103.77	105	106.37	106.18	106.66	106.93	105.95	106.64	106.17	104.33	106.43	103.88	105.74	104.51	105.12	106.82	106.06	105.75	105.43	105.52	106.74	105.2	106.11	106.17	104.91	105.31	105.99	102.94	106.01	106.21	103.71	107.84	107.06
97.731	97.902	98.073	97.048	97.669	98.557	97.879	98.185	98.06	99.127	98.08	96.966	98.132	97.811	97.698	97.432	97.956	97.984	97.549	97.925	98.953	99.857	98.416	97.335	98.279	97.725	97.517	98.447	98.178	97.256	98.591	98.939	99.895	98.143	97.887	98.051	100.06	97.195	96.587	98.981	98.289	96.275	97.111	96.939	98.248	97.716	97.712	98.514	99.865	98.627
106.95	107.13	107.67	107.49	105	106.88	106.89	107.92	107.02	106.82	105.93	106.63	106.57	108.19	107.38	108.49	107.05	106.64	105.3	107.4	106.01	106.82	105.93	106.94	106.61	106.57	106.16	107.76	106.92	105.94	107.1	105.57	106.5	106.37	107.67	106.51	105.47	105.29	107.28	105.08	108.39	106.14	107.37	106	107.82	106.17	106.06	105.61	105.15	107.9
105.6	105.74	106.96	107.05	106.77	105.1	105.92	106.34	104.58	105.05	105.57	106.06	104.66	106.22	105.12	105.34	105.78	105.01	105.53	107.1	105.77	106.11	105.85	107.13	107.11	105.49	105.19	105.43	106.52	107.11	106.61	107.12	104.85	103.71	106.37	107.19	105.6	105.53	104.99	106.03	105.37	105.66	106.06	106.2	105.8	105.89	105.02	106.94	106.74	104.69
106.13	105.69	105.33	106.29	105.86	104.89	103.86	105.6	108.17	105.67	106.39	106.4	104.97	106.33	106.38	106.23	105.71	105.82	104.27	104.5	105.7	104.64	104.86	104.55	106.63	105.66	106.26	106.78	105.51	104.87	106.16	105.77	105.99	105.34	104.5	105.46	107.1	105.24	105.43	105.29	106.09	105.16	105.73	106.34	105.58	104.17	106.77	105.9	104.62	104.96
98.015	96.66	97.485	98.044	98.46	99.909	98.427	98.894	97.16	97.454	98.467	97.811	97.593	99.358	98.299	98.094	97.597	97.036	98.43	98.452	97.261	97.162	98.411	98.648	96.822	98.382	98.384	97.298	98.405	99.052	97.459	98.49	98.654	99.806	99.277	97.559	97.197	97.792	98.473	95.703	97.475	97.335	98.617	96.883	97.07	97.597	97.135	98.368	99.486	97.92
98.327	98.177	98.334	96.623	98.637	98.432	97.511	97.608	97.748	97.534	97.799	98.723	96.665	97.008	98.176	98.567	97.851	98.278	99.258	98.356	97.856	98.968	96.373	99.138	98.305	97.806	97.234	98.225	97.096	100.01	98.603	97.927	97.468	97.336	98.915	97.998	98.024	97.332	98.001	98.476	98.692	97.887	99.954	100.04	98.16	98.054	96.601	98.267	97.369	97.049
100.86	102.42	100.86	100.23	99.194	100.49	99.327	100.78	99.608	98.706	101.32	102.36	101.73	100.71	100.66	99.341	99.94	100.41	99.94	99.693	99.731	100.62	100.97	102.02	100.31	101.11	99.403	100.74	99.533	100.87	99.547	99.966	101.69	101.34	100.16	99.835	100.66	100.95	100.84	99.691	100.21	100.61	101.99	100.49	102.43	101.4	100.1	100.63	99.637	99.897
107.95	107.42	107.39	108.52	109.14	107.39	107.06	107.54	109.22	109.02	106.51	107.88	106.47	107.67	106.92	107.46	107.86	107.98	107.82	108.53	108.51	107.23	106.87	107.84	107.12	107.88	107.38	108.03	106.73	106.73	106.79	107.66	107.48	108.48	109.02	108.46	108.4	107.83	107.88	106.47	106.1	107.74	107.86	108.11	108.23	106.19	108.9	107.16	108.83	108.76
97.986	98.33	98.375	98.033	100.8	98.747	100.3	98.294	97.61	99.703	98.547	98.158	97.796	97.45	99.22	98.875	97.506	99.91	97.517	96.784	98.593	100.01	98.22	98.482	98.587	98.885	98.412	97.249	98.491	97.701	99.648	97.951	97.478	97.587	99.725	97.979	98.486	97.685	99.1	98.966	96.276	98.97	99.009	99.748	99.677	97.874	97.486	98.57	98.959	97.798
107.56	106.64	105.24	105.07	104.73	106.22	105.74	105.44	107.27	105.27	105.37	106.95	106.08	105.99	105.43	105.78	104.28	103.92	105.27	104.85	105.19	106.06	104.45	104.77	105.65	106.35	104.64	106.64	105.85	106.39	104.97	105.3	105.06	106.47	105.47	105.54	107.28	107.18	107.54	106.06	105.16	105.93	104.53	106.23	105.02	105.86	105.88	106.84	106.18	106.7
99.17	99.189	99.534	98.67	99.086	99.832	99.874	100.15	97.933	98.394	99.31	99.523	97.941	99.954	99.271	97.643	100.52	99.645	99.249	100.12	99.676	98.777	98.289	97.82	98.861	99.789	97.951	98.07	98.078	98.754	99.58	97.052	99.847	99.665	99.069	98.227	99.662	97.834	97.788	100.4	99.092	99.75	98.893	98.613	99.075	99.346	97.868	96.656	100.39	99.3
105.81	106.21	104.51	104.16	104.38	105.33	105.32	104.61	106.59	106.2	106.25	105.07	107.29	105.88	105.76	105.93	106.12	104.49	106.05	105.32	105.99	106.59	105.53	106.68	105.25	105.64	105.92	104.62	105.78	107.19	103.36	104.99	105.6	105	104.73	104.32	104.28	105.69	104.52	106.34	105.22	106.57	105.38	106.53	104.86	105.53	106.92	106.31	105.84	105.51
99.559	98.936	98.537	98.337	98.127	99.082	98.098	99.456	98.953	97.239	99.612	98.343	99.088	97.639	100.12	98.377	99.069	99.135	99.815	99.792	99.165	99.551	97.682	99.859	97.103	98.166	99.177	98.595	99.481	98.393	98.985	99.295	98.741	100.24	98.192	98.485	97.934	97.377	99.353	97.857	99.123	97.84	99.613	99.883	99.563	99.175	98.186	97.972	98.196	98.834
105.44	105.3	106.22	105.72	105.01	105.23	105	106.16	106.51	106.29	106.71	104.95	107.35	105.54	105.66	105.85	104.38	105.21	106	105.83	106.29	104.82	105.97	104.29	104.51	104.81	106.76	103.59	107.24	105.97	106.74	104.38	106.19	104.17	106.35	107.3	106.22	104.67	104.95	104.77	106.58	105.08	104.92	105.39	106.17	105.94	106.07	104.83	106.99	105.5
106.91	107.48	107.48	106.72	105.81	107.1	107.73	108.11	107.11	105.92	106.7	106.58	106.33	106.49	107.1	104.97	108.01	107.21	105.09	106.75	106.75	104.81	105.63	106.64	107.14	106.75	106.31	106.75	107.51	107.38	106.56	106.13	107.69	106.09	106.06	106.61	107.58	107.23	107.27	105.58	106.42	105.96	108.38	105.62	105.89	106.71	107.34	107.71	106.63	107.22
106.21	107.45	105.75	106.05	105.42	106.59	107.08	104.54	105.79	106.58	105.79	105.51	106.58	105.91	105.6	106.64	106.53	105.99	105.7	105.69	105.12	106.2	106.39	104.99	105.73	106.05	105.36	106.48	106.39	105.15	104.39	106	106.67	106.19	106.83	106.12	106.01	106.8	104.47	105.68	105.83	105.49	104.66	105.74	103.82	105.27	106.93	104.5	105.18	106.58
98.46	99.277	97.498	97.885	98.341	97.628	97.516	98.336	97.056	98.833	97.692	97.56	97.313	98.751	97.229	97.455	97.932	97.011	99.319	98.749	97.922	97.116	97.005	98.845	97.584	98.333	96.989	97.824	97.605	97.914	98.396	98.241	98.561	97.365	98.171	98.599	98.797	97.276	99.526	96.38	97.792	97.011	98.471	97.796	98.359	98.893	99.543	99.08	98.922	97.56
97.789	98.296	98.334	99.727	98.319	98.362	97.325	98.22	97.887	97.368	98.696	97.505	99.112	99.155	99.403	98.053	97.068	98.808	100.2	97.994	99.107	100.17	98.667	99.189	98.067	99.08	98.851	97.842	98.737	97.663	99.491	99.016	98.977	99.249	97.556	97.549	100.52	99.56	98.45	100.43	99.192	98.474	98.26	98.013	98.092	99.303	99.333	97.677	98.08	97.599
105.86	105.93	105.8	106.42	105.8	106.79	104.79	105.03	107.07	106.4	105.35	106.2	105.06	106.03	105.58	105.38	107.67	105.99	104.93	105.48	106.1	106.28	105.67	104.95	106.72	105.31	105.74	105.97	105.95	105.91	107.14	104.84	106.19	106.59	105.99	106.11	104.68	106.28	105.67	105.43	104.89	104.7	104.98	106.03	106.18	106.69	106.15	105.56	107.19	106.94
111.59	109.61	110.87	110.18	110.48	110.01	111.04	111.38	109.57	109.57	110.3	111.61	110.96	110.16	109.35	110.57	110.41	109.64	110.5	110.55	111.07	110.12	109.82	110	110.37	110.27	110.49	109.72	110.47	110.46	109.21	111.13	109.09	110.48	109.98	110.71	109.44	111.62	110.5	110.56	110.74	110.4	109.89	110.88	109.9	110.19	108.89	109.96	109.85	109.65
97.388	96.983	97.358	98.413	96.217	98.343	97.829	97.577	99.078	97.808	96.792	96.524	99.136	98.818	98.623	98.277	97.589	101.4	98.035	97.516	97.871	97.839	98.424	98.206	97.364	97.41	98.307	96.607	97.927	97.665	97.522	99.172	97.291	98.235	97.199	98.435	98.917	98.735	96.206	98.725	97.071	99.661	98.001	98.619	98.197	98.27	97.652	97.622	98.034	97.564
105.7	104.17	107.32	106.34	106.68	104.93	104.33	105.31	104.26	105.49	105.69	107.32	105.52	105.89	105.1	104.86	106.18	104.72	107	105.75	104.34	106.43	105.68	106.08	107.68	105.25	105.98	105.02	104.8	105.3	106.62	106.16	104.75	105.02	105.9	106.18	103.78	105.95	104.64	106.45	103.58	104.31	105.46	107.2	105.5	105.57	104.56	105.54	105.88	105.69
105.58	105.92	106.88	105.92	105.39	105.99	106.67	107.83	107.88	106.8	105.89	106.18	106.74	106.78	106.94	106.92	107.52	107.27	106.66	105.29	108.18	105.4	107.74	105.51	106.72	106.18	105.78	107.94	104.98	105.6	106.33	105.64	106.5	106.31	107.94	106.89	106.37	107.33	105.95	106.71	107.32	107.67	106.01	107.91	105.26	106.31	106.53	104.87	107.1	107.09
107.19	107.5	108.95	107.46	109	108.15	108.35	107.41	108.14	108.57	107.45	107.27	106.93	108.52	106.53	107.04	107.89	107.2	108.06	108.25	108.18	108.73	108.82	106.08	108.56	106.3	105.8	107.05	106.34	110.12	107.11	108.78	107.75	107.38	107.74	107.79	108.08	108.15	106.56	108.43	109.13	107.87	109.43	107.65	108.42	107.85	106.77	107.36	109.13	108.8
109.52	106.47	109.3	108.51	109.11	107.72	108.27	108.95	107.66	108.35	108.43	107.11	107.93	108.98	107.45	107.84	108.88	108.45	108.89	107.32	107.51	107.17	109.57	108.46	108.3	107.65	108.04	108.17	107.88	106.81	109.41	107.8	108.18	109.06	109.55	108.23	108.16	108.78	106.85	109.24	107.99	109.59	107.73	107.46	107.97	107.15	107.26	108.67	108.1	109.54
105.32	105.97	106.38	104.63	104.54	107.36	105.09	105.15	104.1	103.86	105.57	106.32	107.13	105.17	106.41	107.03	105.01	106.37	105.67	106.28	107.28	105.65	107.04	105.98	105.72	105.95	105.64	106.57	104.46	105.43	105.32	105.31	107.34	105.33	106.16	104.92	106.7	106.29	105.47	106.99	104.27	104.01	106.36	104.89	105.74	106	105.49	103.56	105.3	105.9
109.49	111.14	111.73	109.99	110.87	110.16	109.76	110.28	109.63	108.98	110.71	110.73	110.03	109.87	109.79	110.66	111.12	109.55	110.69	110.95	110.25	109.91	110.64	110.3	110.69	111.86	109.94	109.56	110.11	109.93	109.21	109.97	109.92	110.72	110.6	111	109.66	110.49	112.39	110.74	110.23	110.36	110.58	109.41	110.11	109.86	110.31	110.41	109.03	111.97
106.64	104.38	105.33	106.03	106.59	105.15	106.32	106.23	105.23	105.45	105.25	105.04	105.29	105.46	105.98	105.19	105.95	105.27	106.53	104.63	106.21	104.68	105.31	105.85	105.78	106.24	105.67	105.72	105.48	105.67	106.13	106.17	105.47	105.82	104.65	105.26	105.04	105.95	106.51	104.99	104.36	105.45	105.42	106.46	105.65	105.29	104.47	105.54	105.44	105.84
105.7	106.98	107.2	107.23	106.9	106.68	108.18	107.1	107.3	106.89	106.99	107.98	105.86	107.05	104.92	107.5	106.88	107.89	106.8	107.5	105.47	105.5	107.19	106.42	107.02	106.01	106.2	107.9	105.43	106.87	108.61	106.88	106.3	107.89	106.36	106.18	107.85	107.65	106.01	106.05	107.34	106.54	107.16	106.36	107.57	106.2	107.69	105.88	106.68	107.2
110.91	110.02	110.97	108.88	109.84	111.01	108.97	110.65	110.81	109.22	110.97	111.76	111.29	111.32	110.12	110.89	111.69	109.63	109.37	111.47	110.02	110.35	111.64	110.36	110.09	110.28	110.67	110.6	109.42	110.46	111.07	111.57	111.66	112.05	109.17	109.44	112.04	109.88	111.02	110.82	108.81	110.34	111.02	109.16	110.48	109.19	109.95	111.47	111.08	110.86
99.467	97.865	97.543	97.56	98.2	98.363	99.672	97.442	97.643	98.328	98.974	98.38	97.009	97.557	99.233	97.931	96.651	98.21	98.549	97.913	97.642	99.169	97.924	97.624	97.634	97.632	98.569	98.184	97.439	98.481	97.404	98.083	98.926	97.703	99.719	97.102	98.455	97.56	98.975	98.936	96.93	96.488	97.574	97.122	97.887	99.242	98.918	98.345	97.973	98.761
105.71	107.11	107.79	110.17	107.61	106.01	107.22	108.54	106.13	107.08	106.14	107.36	108.06	106.01	107.13	107.5	106.03	105.56	103.88	108.07	106.9	105.48	106.17	107.06	106.83	107.03	105.76	106.7	107.08	106.03	106.99	106.43	106.64	105.1	106.56	106.12	106.81	107.19	106.59	106.97	105.71	105.36	108.13	107.06	106.5	106.99	107.35	107.55	108.41	106.41
100.3	100.81	99.487	100.36	102	99.456	101.04	100.51	99.263	99.733	100.09	100.29	98.901	99.302	99.314	100.92	101.47	99.178	99.359	100.65	99.563	101.39	100.5	100.86	100.05	100.85	100.62	101.65	99.576	101.17	101.33	100.28	100.61	99.825	99.466	102.32	101.5	99.976	101.18	100.67	101.13	99.261	100.88	100.92	102.54	100.69	99.681	99.911	99.806	98.498
105.82	106.89	106.96	105.46	105.39	105.33	107.59	104.68	105.46	104.87	106.8	105.78	105.47	103.26	106.47	105.3	104.99	105.54	106.83	104.63	104.11	106.15	105.51	106.26	106.33	105.62	106.14	106.43	103.83	106.97	104.77	106.29	104.94	106.36	106.98	104.33	106.42	105.28	107.24	106.64	105.55	103.49	106.96	105.1	104.59	105.31	106.05	107.01	105.39	105.52
107.06	108.2	109.34	107.9	109.89	108.73	108.69	109.06	108.28	107.83	109.91	107.44	107.4	107.25	108.13	109.2	106.43	107.9	108.04	109.47	105.89	107.47	107.89	108.68	108.38	107.2	108.66	108.27	108.92	107.11	108.3	109.53	108.05	107.26	108.45	109.01	108.28	107.18	109.59	109.14	106.85	107.2	108.62	108.14	108.1	108.47	108.85	108.9	108.17	109.42
107.33	108.19	108.3	107.21	108.33	107.26	107.9	108.22	106.96	109.36	109.15	107.55	108.64	107.78	107.17	108.89	107.19	109.2	107.38	107.74	109.53	110.36	108.26	109.31	106.87	107.89	108.68	107.46	108.24	106.82	108.5	106.58	107.03	107.81	106.95	107.85	108.24	109.27	109.26	108.06	108.39	108.78	107.86	108.09	107.83	108.45	109.69	109.87	109.69	107.62
102.43	100.46	100.36	100.54	100.69	101.29	102.15	100.45	100.33	101.25	102.76	100.83	101.03	101.53	101.74	100.58	102.31	100.18	101.4	102.76	100.41	99.86	100.79	101.69	100.68	101.61	100.66	100.34	100.89	100.64	101.45	100.28	98.985	100.48	102.91	102.07	100.27	100.36	101.49	101.36	101.19	100.7	101.58	100.2	100.28	102.45	101.41	100.61	101.15	101.87
100.97	100.22	100.47	102.12	102.06	100.58	101.2	100.76	102.28	101.2	100.64	99.807	101.3	99.174	98.67	101.03	101.12	99.714	101.35	101.73	99.208	99.346	101.09	100.1	100.18	99.93	99.791	101.37	100.81	100.22	99.45	100.1	100.65	101.45	101.57	100.31	99.416	101.55	99.463	101.52	99.326	100.31	101.48	101.13	101.49	100.34	100.64	99.015	100.1	100.34
106.8	107.15	107.65	107.56	107.08	108.66	108.71	107.61	107.74	108.3	108.82	106.97	108.95	108.62	107.79	109.22	108.09	108.38	108.09	108.54	108.07	106.96	106.87	107.33	108.54	107.1	108.79	108.71	109.83	108.28	108.32	107.59	108.79	107.24	107.14	108.16	107.54	107.95	107.45	108.72	108.35	107.03	107.6	108.76	107.36	106.21	107.9	107.65	106.66	108.06
109.19	107.37	109.01	106.6	109.58	108.31	109.6	108.16	107.24	108.91	108.94	108.76	108.25	108.78	109.85	107.35	108.64	109.96	108.35	107.94	108.59	108.98	107.24	108.37	109.22	107.97	108.73	108.43	108.9	107.75	108.41	107.31	107.98	109.48	109.64	106.31	107.76	107.7	106.84	105.88	110.93	109.12	108.32	107.96	108.04	106.36	108.39	107.53	106.68	108.85
106.58	105.27	105.34	105.1	105.39	106.7	106.16	105.41	106.18	105.34	107.08	104.42	106.21	105.89	105.7	104.78	105.23	105.51	106.03	104.72	105.02	106.02	105.91	104.77	106.54	106.13	105.9	106.64	105.95	106.27	104.82	105.78	106.62	106.27	105.56	106.13	107.44	105.77	106.91	106.21	105.33	105.17	104.57	105.65	105.95	105.78	106.71	105.81	105.38	104.3
108.04	106.66	106.14	106.07	106.73	106.58	107.27	106.07	106.56	107.74	106.12	105.84	106.3	107.5	107.76	107.44	108.01	106.92	104.82	105.06	105.71	107.45	105.81	104.91	109.5	105.76	106.59	107.17	106.71	106.35	106.08	106.97	106.03	107.32	107.7	105.16	106.86	105.48	106.73	107.1	105.6	106.06	107.71	105.41	105.35	106.49	106.28	106.14	107.09	107.62
107.55	105.7	104.54	105.05	104.14	104.82	104.48	105.36	105.66	104.54	107.5	105.81	106.15	106.62	105.61	106.99	104.78	105.67	105.64	104.86	105.43	105.79	104.95	104.34	106.13	105.55	105.4	104.61	106.66	105.57	104.37	105	104.77	107.17	104.53	107.16	105.67	104.88	105.75	105.45	105.27	104.63	105.68	105.62	105.67	105.18	105.85	105.88	105.55	106.64
104.75	105.09	105.71	105.19	105.1	105.52	105.78	106.74	106.41	106.12	106.09	105.88	105.88	104.58	104.63	104.69	106.39	104.09	106.05	106.55	105.5	103.69	105.32	105.59	105.72	106.29	104.93	105.82	105.48	105.21	105.24	103.9	105.23	105.03	105.18	106.73	105.28	105.89	106.55	106.31	104.79	106.01	105.85	106.29	105.26	105.44	104.79	104.61	106.02	107.13
99.57	100.89	98.095	97.75	99.017	98.346	98.368	99.232	99.877	99.908	99.573	100.69	100.45	97.299	98.269	98.398	99.908	100.02	99.292	99.116	98.517	97.809	100.1	97.392	97.906	98.743	98.665	97.898	99.725	99.587	98.291	98.032	98.045	100.54	99.319	98.829	97.937	100.13	99.212	99.002	99.542	99.631	99.129	98.383	100.44	97.661	100.08	97.658	98.082	99.648
101.59	100.5	100.05	100.95	100.96	100.68	100.62	100.49	100.58	100.74	101.02	100.1	100.3	100.99	101.18	100.65	102.18	99.826	101.95	99.88	99.202	102.56	99.944	102.88	100.49	100.92	101.05	102.08	99.204	100.54	101.44	99.771	101.46	99.716	100.42	99.162	100.94	101.08	100.71	99.655	100.97	101.47	100.25	99.971	100.14	100.81	101.38	100.37	101.55	101.31
104.98	106.52	105.5	106.57	105.01	105.69	104.18	105.18	107.33	104.4	104.74	106.15	104.8	105.65	104.58	104.88	105.09	105.43	105.44	104.67	107.18	104.12	105.12	105.32	105.95	104.59	106.61	105.18	105.7	105.47	106	105.23	104.5	106.99	105.7	105.66	107.1	104.58	106.24	104.53	104.24	107.11	104.41	106.23	106.1	104.71	105.8	105.66	105.87	105.95
107.37	108.44	108.7	109	108.93	109.29	108.49	107.8	107.46	106.84	108.56	108.17	108.59	107.39	106.81	106.77	108.53	110.05	109.66	107.02	107.91	108.5	107.88	107.46	107.97	109.07	108.09	109.2	110.22	106.82	108.54	108.39	109.44	109.5	108.72	109.39	109.61	107.79	106.77	108.64	109.15	107.46	108.4	107.29	108.44	107.58	108.3	108.37	108.64	108.31
105.74	105.7	104.68	108.07	106.7	105.13	105.63	105.84	107.34	105.65	105.98	103.19	104.52	106.58	105.9	106.3	105.1	107.01	106.85	107.07	106.33	105.89	105.91	106.35	106.06	107.54	105.8	106.05	104.51	105.99	105.81	105.58	106.1	107.26	104.57	107.03	105.82	105.35	106.67	105.43	105.11	104.96	105.37	106.97	104.73	106.1	105.09	104.77	107	103.54
98.332	96.792	96.884	97.568	98.617	97.719	98.251	99.058	95.701	96.805	98.786	97.048	99.152	98.011	97.622	99.604	97.696	97.674	98.291	97.968	98.953	98.367	97.238	98.306	99.14	97.961	97.945	98.093	98.153	98.307	97.474	97.797	98.162	98.251	97.888	96.45	97.81	97.792	96.546	97.283	99.093	96.409	98.172	96.513	96.939	95.558	98.302	96.001	99.319	98.54
107.44	108.4	111.05	106.69	107.95	110.25	108.83	105.67	109.27	108.88	108.56	109.03	109.35	108.91	108.58	109.31	108.47	108.7	110.17	107.64	110.5	107.44	107.68	108.06	106.55	106.71	107.17	107.12	108.1	108.38	109.09	108.62	107.93	110.03	110.12	110.22	108.93	108.03	108.55	106.81	107.14	108.77	106.48	109.1	106.97	109.13	109.84	108.25	108.08	108.34
98.026	97.021	98.203	97.905	97.445	96.677	98.669	97.374	98.58	97.054	99.238	98.429	97.369	99.068	99.722	97.689	97.354	97.023	97.234	98.683	99.064	97.146	99.444	98.777	98.706	98.359	97.897	97.773	98.402	98.561	97.684	98.075	98.294	97.766	97.128	98.072	98.328	98.311	98.152	98.272	98.061	98.044	98.175	97.385	98.43	97.863	96.442	98.763	97.914	97.562
109.47	107.64	108.89	108.39	108.49	108.45	108.64	107.59	108.78	108.13	108.21	108.5	106.96	107.87	108.75	107.86	107.06	108.69	108.83	106.78	109.48	109.56	107.27	107.33	107.11	108.59	107.76	107.48	109.65	108.18	107.67	108.55	108.76	108.72	106.85	107.76	106.68	107.72	108.6	108.89	107.27	108.02	108.67	107.85	106.29	107.37	107.81	108.37	109.64	108.43
106.3	106.85	107.15	106.8	104.18	106.06	103.99	105.5	105.96	104.77	105.25	107.4	106.15	106.01	106.82	104.47	105.9	106.82	105.2	105.92	104.6	106.62	106.72	106.16	106.26	105.77	104.78	105.95	106.38	106.32	106.91	106.5	104.63	104.86	105.73	105.75	104.63	106.09	106.15	106.26	105.92	107.54	107.71	105.9	106.55	106.38	105.26	106.7	106.9	106.53
98.516	98.102	98.246	98.42	98.578	97.504	97.622	98.484	97.812	98.537	98.288	97.665	96.346	99.94	97.911	97.178	98.066	96.687	98.603	97.374	97.005	98.588	97.998	98.414	98.761	99.591	98.597	97.097	99.403	98.289	96.693	98.201	97.11	100.44	97.165	97.944	98.724	97.961	97.835	96.951	98.861	97.896	98.098	98.643	97.909	95.118	95.265	98.878	99.169	97.52
110.74	110.56	110.61	109.8	111.02	110.36	110.13	108.83	110.96	110.6	111.28	109.86	110.48	110.98	110.51	110.05	108.34	111.14	110.48	110.38	110.26	110.9	110.8	111.72	112.01	110.68	109.45	108.82	110.73	110.09	109.7	109.32	109.82	111.58	109.91	110.46	111.75	109.23	111.39	108.53	110.04	109.46	108.73	109.49	109.34	111.71	111.75	110.58	109.92	109.15
100.65	98.777	99.588	97.365	98.304	98.363	99.466	95.64	98.44	98.232	97.392	97.507	98.042	98.479	98.892	97.591	98.993	99.799	97.943	99.786	98.072	98.348	98.006	97.989	96.795	97.488	97.879	98.207	96.446	97.871	97.715	98.582	97.188	98.066	97.676	99.636	97.853	98.337	98.471	96.481	97.57	98.669	98.245	97.366	96.556	98.365	97.567	97.595	98.749	98.017
106.27	106.24	106.41	105.94	107.02	104.96	104.48	105.4	106.46	104.86	106.71	106.4	106.4	105.47	106.09	104.56	105.94	105.51	106.65	106.05	106.05	104.37	106.4	104.94	105.38	106.14	106.94	106.26	106.57	106.41	105.11	105.38	106.73	105.81	106.14	105.67	105.78	106.54	105.42	106.14	106.84	104.9	106.58	106.22	104.09	104.2	104.58	105.99	105.96	104.96
96.571	98.12	98.187	96.817	97.352	99.326	96.526	97.707	98.12	98.154	98.902	98.193	97.453	98.192	98.13	96.501	97.774	96.309	98.266	98.755	96.949	98.911	97.159	97.206	97.019	97.238	97.774	100.67	98.983	97.286	96.84	96.763	97.041	97.489	98.391	97.095	97.796	97.763	97.424	96.914	97.848	97.395	100.12	97.591	97.536	98.662	98.611	98.667	96.68	97.871
107.97	109.17	107.14	108.66	107.37	108.03	108.38	109.69	109.9	108.15	106.99	108.07	108.93	107.58	107.77	107.22	110.02	107.9	109.29	107.06	108.89	108.08	107.69	108.02	108.09	108.87	108.14	106.07	107.8	108.05	109.59	107.83	107.84	106.82	108.02	108.31	109.63	108.6	108.77	109.94	109.46	108.75	108.31	108.46	108.3	108.02	106.79	108.26	109.48	106.84
110.1	109.06	111.47	109.73	109.78	111.21	109.7	110.52	110.37	111.26	111.05	110.49	110.29	109.26	109.18	109.66	111.18	109.87	110.48	111.44	110.72	110.36	109.94	108.45	110.44	110.87	111.31	110.57	111.67	110.16	109.18	110.12	110.19	110.28	110.53	109.19	111.01	111.95	110.77	109.72	109.2	110.07	109	111.45	109.23	110.69	110.92	109.85	110.42	109.57
105.45	107.41	106.37	105.35	106.3	106.77	106.04	105.51	104.92	104.26	106.7	104.53	105.07	105.84	105.13	105.72	106.03	104.53	104.97	105.75	105.05	106.28	105.22	106.77	105.44	105.4	104.19	105.62	107.17	105.69	105.79	104.77	106.44	106.67	105.72	105.74	105.39	106.32	106.3	102.88	106.99	105.52	105.91	105.91	104.61	104.94	106.97	104.41	105.07	105.41
106.65	106.52	106.51	106.1	106.9	105.71	105.3	106.09	106.4	105.92	106.47	105.07	105.26	106.05	105.79	106.62	104.61	104.93	105.27	105.04	106.54	105.12	105.75	107.15	105.5	106.33	104.22	105.94	106.47	108.64	105.75	104.97	105.84	103.33	105.97	106.8	105.08	103.8	106.7	106.67	105.69	104.93	105.19	105.91	107.1	105.4	105.25	105.26	104.91	105.6
105.25	105.41	104.72	106.56	106.15	105.7	105.35	106.39	105.05	105.54	104.15	106.32	106.8	106.15	105.45	107.28	105.28	104.98	106.69	106.34	105.68	106.15	106.22	105.75	106.36	105.54	105.41	105.51	105.73	105.21	104.93	105.96	106.02	105.21	106.39	107.92	104.48	104.97	106.17	103.19	105.06	105.93	107.03	104.77	104.39	106.25	105.45	105.55	105.38	104.09
108.07	110.15	108.62	107.73	108.26	108.74	107.24	110.02	108.6	107.05	110.56	108.48	108.81	109.02	108.21	105.99	107.55	108.31	108.24	109.36	108.41	108.04	106.67	108.4	107.44	106.91	109.2	109.19	107.82	107.63	109.68	107.26	109.29	107.68	108.27	106.99	107.86	108.56	106.89	109.98	108.53	108.86	108.01	107.4	107.74	107.44	109.78	106.87	107.88	109.35
104.69	105.66	106.44	107.23	105.1	105.56	107.02	106.92	104.99	105.45	107.92	104.16	107.26	106.08	105.3	105.54	105.72	104.65	106.8	106.28	104.15	105.54	105.15	104.71	105	104.95	106.26	105.97	106.37	106.21	105.33	106.49	105.71	104.8	107.02	105.46	105.57	105.82	105.77	104.79	105.8	105.91	105.37	106.56	107.37	105.36	106.77	104.56	105.35	105.39
106.3	105.29	104.87	104.89	106.89	107.26	106.73	106.52	105.75	108.03	106.42	105.6	107.42	105.32	106.73	107.91	106.51	106.24	106.15	105.27	105.15	105.98	106.85	106.46	106.86	106.25	106.59	107.61	106.18	105.78	106.12	105.55	106.39	106.51	106.35	106.43	104.73	106.02	105.01	107.32	106.22	107.55	104.75	106.08	105.84	106.41	106.69	107.3	106.53	106.1
108.99	109.49	109.41	108.27	106.74	106.85	110.19	108.02	109.33	107.66	107.45	107.86	107.8	108.9	107.39	107.19	108.52	107.69	107.87	107.96	109.98	108.66	108.44	107.88	107.91	107.63	108.51	107.35	109.08	107.97	107.98	106.89	108.9	109.63	108.89	109.81	108.71	107.48	108	108.41	109.54	107.68	108.1	109.19	108.98	108.81	107.99	107.52	109.69	108.31
108.6	108.6	105.86	108.16	109.21	108.88	108.11	106.28	107.32	107.91	108.25	107.2	109.1	109.17	107.95	108.06	107.49	108.27	109.53	107.73	107.37	109.32	108.78	106.72	108.95	108.1	108.31	106.9	106.07	108.2	107.76	108.41	109.26	106.66	107.94	107.68	107.46	108.02	107.12	107.74	108.7	107.31	107.7	109.11	107.5	109.08	106.21	108.17	107.28	106.97
105.21	107.1	106.72	106.18	104.91	107.02	107.56	106.31	106.09	105.27	106.06	106.13	107.47	105.51	105.37	106.04	105.4	105.17	105.26	105	105.17	104.74	105.44	105.52	105.34	105.55	106.61	107.86	105.91	105.67	104.91	107.16	106.2	106.19	104.22	107.92	105.56	105.52	105.58	104.38	103.58	106.66	105.7	105.2	105.17	104.17	104.36	104.91	105.41	105.65
99.569	101.7	100.82	101.01	100.19	101.49	102.82	101.52	99.591	99.967	101.95	99.652	100.75	98.84	100.61	100.93	101.66	99.952	101.26	102.44	100.61	101.87	100.75	101.05	100.2	100.98	99.688	99.256	101.08	100.71	100.72	100.67	101.31	100.59	100	100.93	99.704	98.572	101.83	100.76	100.92	101.38	101.37	100.8	101.66	102.54	101.35	101.08	101.08	100.57
108.44	109.08	108.42	107.02	107.59	107.37	108.47	107.19	107.33	108.5	107.38	108.12	109.23	108.19	108.16	107.91	107.1	108.86	108.07	106.37	107.38	108.45	106.97	107.35	108.08	107.76	107.97	108.45	107.64	107.59	108.42	107.87	106.53	107.19	107.48	108.62	108.14	108.43	107.29	108.11	108.44	108.95	105.91	108.12	108.35	107.63	108.66	107.89	108.51	107.41
98.414	98.749	98.112	98.746	99.18	97.947	98.128	98.896	98.234	100.13	98.374	99.881	99.655	97.684	99.397	98.962	98.415	100.1	100.27	99.678	97.528	98.11	97.5	98.513	99.924	100.54	99.372	98.985	100.51	98.244	99.554	99.407	99.855	99.754	99.139	99.423	97.778	99.758	99.528	100.04	99.815	97.771	98.911	97.995	98.16	98.748	98.734	98.874	99.795	97.44
107.08	108.87	107.9	108.21	106.18	108.42	108.14	107.64	108.06	107.7	106.97	107.84	108.03	106.04	107.66	107.54	107.95	108.12	106.43	109.66	106.53	106.5	107.11	108.72	108.68	107.47	109.03	108.73	106.74	107.39	107.67	107.57	107.97	106.91	106.03	107.25	108.47	109.06	108.61	108.15	106.48	106.33	107.98	109.03	108.17	108.66	107.23	108.33	108.42	108.03
99.576	99.52	99.144	100.8	97.925	97.566	99.316	96.97	99.4	98.969	98.956	98.304	98.561	99.878	99.848	98.463	99.964	98.109	99.127	97.551	98.763	99.332	101.1	98.6	98.792	98.345	100.25	99.044	96.721	99.588	98.065	98.645	99.559	98.722	99.112	99.172	98.916	99.106	100.01	98.979	99.362	98.564	98.244	98.319	98.985	97.984	99.845	96.918	100.58	98.166
106.4	105.39	106.31	106.31	106.97	107.03	107.63	107.13	106.23	106.33	106.81	106.97	105.94	106.28	107.26	107.78	106.9	107.89	107.66	106.73	107.09	106.24	107.32	106.21	106.72	106.01	104.71	105.7	107.16	106.13	106.79	105.19	106.87	107.46	105.16	107.76	105.75	106.64	106.19	107.16	106.31	104.92	107.23	106.59	106.46	107.42	106.86	107.58	106.55	106.03
105.01	105.61	106.78	106.94	104.46	106.48	104.64	105.49	107.34	106.95	104.54	105.85	105.64	105.71	104.79	105.55	106.27	105.86	105.84	105.82	105.43	106.29	107.01	105	104.03	106.09	105.56	106.67	106.77	106.12	104.57	104.47	105.42	104.56	106.82	106.8	105.12	106.17	105.23	106.58	104.64	105.04	105.7	105.98	106.55	106.64	106.06	103.99	106.09	105.19
107.44	108.05	108.15	107.51	108.98	109.88	108.4	109.05	107.83	108.15	108.37	108.87	107.7	108.85	109.6	107.69	108.62	109.54	108.54	108.67	108.71	105.58	109.81	107.76	108.03	109.72	109.45	108.89	107.14	108.68	107.48	107.54	106.09	108.86	108.48	109.28	109.08	106.96	109.18	108.81	106.95	107.34	108.79	106.83	107.6	108	107.67	109.82	108.17	106.96
105.83	105.73	105.29	105.11	103.88	105.63	104.34	106.39	105.6	107.02	105.31	106.26	106.82	106.2	105.6	106.82	105.55	105.66	105.68	105.96	104.4	104.66	104.88	105.14	104.96	106.32	104.88	105.9	104.71	105.7	106.56	105.94	104.55	105.2	106.46	105.91	106.08	107.11	106.66	105.84	105.98	103.9	105.38	105.57	105.76	106.04	106.28	105.65	104.97	106.58
98.389	98.384	98.24	98.773	97.243	97.974	98.298	98.782	100.29	99.854	97.167	98.664	98.289	97.06	98.006	99.322	98.274	99.314	97.569	97.005	97.458	97.579	99.327	98.587	98.171	98.301	100.41	98.07	98.59	97.876	98.137	98.118	99.003	97.758	98.597	99.265	96.475	97.014	98.398	99.002	98.502	96.959	98.767	96.267	96.74	98.341	98.213	96.082	99.991	97.89
98.091	97.328	99.531	97.942	99.353	98.245	97.513	100.71	98.627	97.71	97.635	98.491	97.313	100.68	99.428	97.207	98.161	97.206	98.988	96.72	98.917	98.233	98.188	97.59	98.343	99.095	97.444	98.375	97.962	99.252	98.527	97.338	98.729	98.442	98.278	98.018	97.427	98.53	98.241	97.789	97.709	98.484	100.41	99.008	97.701	97.806	97.383	97.481	99.238	97.279
109.88	110.12	109.94	110.06	109.94	111.21	109.49	110.55	109.58	109.94	109.18	110.99	108.92	113.17	109.6	109.33	110.91	109.11	110.56	112.35	111.28	112.15	110.2	111.9	110.81	109.78	110.32	109.47	108.99	111.96	111.37	110.36	109.86	110.42	109.07	110.19	109.33	110.37	109.35	111.8	112.37	111.62	112.04	110.35	111.8	109.52	109.26	111.06	110.82	110.17
111.58	109.47	108.79	110.05	110.37	110.98	111.09	110.22	111.08	109.81	109.01	110.21	109.62	109.94	110.23	110.94	111.09	109.81	110.15	110.82	108.98	110.5	111.08	108.95	111.02	109.91	108.76	110.68	109.96	109.91	110.7	111.84	112.17	110.76	110.49	109.36	112.04	110.18	110.85	110.01	111.08	110.77	111.07	110.39	110.2	110.75	108.92	112.39	110.37	109.05
105.89	105.15	106.2	105.9	106.61	105.29	105.57	104.54	106.22	106.51	105.95	105.61	105.01	104.24	104.61	105.78	105.8	107.42	104.54	105.33	105.91	105.92	104.96	105.46	105.46	103.57	105.36	105.09	104.8	105.25	106.29	106.6	105.79	104.87	108.47	104.75	105.06	105.85	104.96	106.02	106.78	104.81	105.61	105.53	105.65	104.78	105.49	105.4	105.88	105.95
108.68	110.46	111.68	109.71	109.69	109.21	109.48	110.75	110.53	110.12	111.31	111.04	110.51	108.82	111.7	110.9	111.06	109.93	109.33	109.6	111.44	110.57	110.58	112.51	109.2	110.07	111.62	110.57	110.43	109.11	110.63	111.43	111.27	111	110.67	111.21	110.88	109.62	110.06	109.97	112.07	111.6	110.79	109.8	111.91	109.45	111.61	109.21	109.68	110.08
106.31	105.69	102.86	107.08	106.99	105.96	105.64	106.17	106.47	105.93	106.87	105.49	107.32	106.93	106.18	106.24	107.73	106.69	106.28	105.86	104.6	104.5	103.8	106.24	106.13	104.43	103.32	106.33	105.07	104.81	106.08	105.71	106.77	104.84	106.36	106.8	105.24	105.1	105.66	105.69	105.6	104.85	106.31	108.14	104.98	106.85	105.84	107.08	104.3	106.63
106.01	109.58	109.92	109.97	108.72	107.7	108.36	107.36	107.36	108.46	108.65	109.17	106.94	108.02	108.67	107.28	109.52	108.66	108.6	108.35	108.05	110.22	107.63	107.79	107.28	108.37	107.2	108.23	109.3	110.01	107.48	107.75	110.31	106.3	108.18	110.04	107.26	106.64	107.73	107.44	106.47	108.85	108.39	107.97	108.92	108.34	106.62	107.01	109.09	108.53
104.2	106.17	106.09	104.73	105.14	104.15	104.08	105.81	107.04	107.15	103.98	106.13	106.95	105.62	106.98	105.53	106.15	105.93	104.91	105.19	104.97	106.75	107.71	105.82	105.56	106.89	107.1	106.82	106.37	107.31	104.58	105.35	105.2	104.51	105.96	105.67	106.18	107.45	104.45	106.41	105.91	107.25	106.34	105.63	106.1	105.4	105.92	106.54	106.04	105.87
102	99.133	99.303	101.23	99.757	100.89	99.94	101.38	100.46	100.03	101.18	100.54	101.03	99.206	101.92	100.99	101.52	100.3	102.03	99.846	101.05	99.514	99.874	100.38	99.101	101.1	100.06	100.65	102.12	100.86	99.208	100.3	100.8	101.1	99.298	101.2	102.1	101.76	100.66	100.75	101.84	100.73	100.03	101.21	100.96	101.12	100.7	99.093	101.98	102.16
106.26	106.34	105.13	105.2	105.01	104.97	106.67	105.81	104.83	107.78	106.43	105.55	104.53	104.91	106.34	104.67	106.22	105.19	106.07	104.79	105.97	105.26	106.14	103.94	105.14	103.5	105.82	105.9	105.92	106.46	105.85	106.17	105.65	105.55	104.68	105.24	104.82	106.44	104.43	105.25	103.54	105.06	105	107.3	105.67	107.16	104.92	106.19	106.03	105.25
106.38	105.57	104.96	105.49	106.29	105.03	104.25	106.54	104.83	106.37	106.86	105.17	105.63	107.12	104.77	104.21	106.81	105.42	104.31	103.44	106.06	107.08	105.09	103.21	104.04	105.08	105.97	106.63	105.91	104.21	105.69	104.07	105.53	105.63	105.51	105.62	105.71	105.88	107.17	106.18	104.93	104.1	105.42	105.65	106.19	105.04	105.6	105.46	104.32	106.79
108.29	107.56	107.38	109.63	109.28	106.64	109.58	109.03	109.37	108.38	108.38	109.14	108.44	108.32	107.99	108.55	106.81	108.42	109.62	108.42	107.16	108.44	108.07	108.88	107.34	109.43	108.08	107.2	107.98	108.67	108.41	108.28	106.93	107.96	108.71	109.1	109.29	110.12	107.84	107.73	107.82	107.23	108.35	108.98	107.47	107.49	107.44	108.64	108.54	108.76
106.69	106.06	106.33	107.17	103.89	105.72	107.11	105.71	106.89	105.7	107.19	104.22	106.32	105.46	107.02	105.09	104.87	107.49	106.75	106.91	106.21	106.43	104	106.13	106.35	107.12	107.58	105.44	106.38	107.8	105.79	105.88	106.64	106.4	105.69	106.31	106.91	105.32	106.72	106.73	107.1	106.57	105.33	106.13	105.65	105.56	105.62	105.1	106.83	106.35
99.325	98.822	99.842	100.67	98.403	98.224	98.873	97.444	98.302	98.599	98.002	98.808	98.615	97.843	99.218	97.932	100.24	99.957	98.609	99.628	97.825	98.062	99.476	98.892	99.366	99.182	98.453	98.343	96.605	98.73	97.681	99.08	99.079	98.426	99.316	98.176	99.263	98.612	97.802	99.712	99.172	99.22	99.974	98.655	99.464	99.803	98.945	98.738	99.383	98.332
111.17	111.89	109.19	112.13	110.61	111.74	111.41	109.09	111.27	108.28	110.11	110.51	111.67	110.6	109.71	110.31	109.91	111.71	110.23	111.39	109.35	110.65	109.65	110.02	108.64	112.29	111.4	109.68	110.99	110.57	109.63	111.6	111.57	108.7	109.44	110.62	111.29	111.11	110.77	113.13	110.58	109.63	110.22	111.35	109.7	110.39	110.01	110.05	109.06	112.19
103.64	106.39	104.89	106.27	105.97	105.76	105.3	105.91	106.04	106.82	105.44	103.74	106.33	106.74	106.84	104.44	105.46	105.7	105.22	104.6	106.94	106.18	106.26	105.37	106.83	104.75	105.18	104.88	105.57	107.13	103.7	107.08	106.65	106.33	106.69	106.11	104.38	104.2	105.18	106.15	105.88	105.28	105.34	105.92	106.52	107.4	105.04	105.19	106.17	107.55
104.58	106.14	105.39	104.73	104.98	106.29	104.82	106.14	104.9	106.88	104.64	105.06	105.86	105.69	105.43	103.85	106.68	103.25	106.48	104.56	104.67	104.49	105.02	104.73	106.11	105.99	106.3	104.78	104.66	106.14	105.58	104.31	105.8	106.42	105.65	104.81	105.64	105.49	105.41	105.11	105.76	105.43	105.88	105.3	106.87	106.18	104.98	105.07	106.23	106.13
98.9	99.842	98.604	99.785	97.54	99.752	98.564	98.789	97.976	99.039	97.138	98.61	97.808	98.85	97.86	98.493	98.574	97.7	98.303	99.014	98.472	98.375	98.334	97.59	98.956	99.939	98.429	97.828	98.525	97.683	97.496	98.003	99.455	99.668	98.412	98.657	99.91	98.66	97.182	98.475	97.861	97.119	98.523	99.612	98.605	97.999	99.402	99.797	99.354	98.277
108.05	106.1	106.03	106.15	104.68	106.62	104.44	106.73	105.57	106.83	106.38	107.56	106.26	106.15	107.04	106.4	106.95	106.94	107.42	107.44	104.99	104.77	104.97	105.98	107.9	105.41	106.26	105.46	106.14	107.65	105.57	105.18	106.81	106.51	106.32	105.35	107.2	105.87	106.05	107.38	104.87	105.7	105.97	106.29	106.26	106.09	107.24	105.5	106.86	105.34
106.31	107.12	106.22	107.29	106.88	105.76	108.35	106.37	106.77	107.43	106.86	105.49	106.31	106.45	106.73	104.77	105.3	107.06	105.96	105.62	107.7	106.03	106.28	107.3	105.17	106.29	107	105.8	105.52	106.01	106.84	106.72	105.78	106.78	108.29	105.97	107.34	106.55	103.87	106.01	107.18	104.81	107.23	106.96	106.65	105.26	105.66	106.21	105.55	105.27
110.74	109.5	109.7	110.28	111.44	110.94	110.4	111.78	109.51	111.71	109.69	109.84	110.19	110.9	108.95	111.04	110.2	110.44	111.23	110.17	109.87	111.4	110.15	111.16	110.77	111.31	110.06	108.67	109.25	111.05	110.26	110.4	110.77	109.85	111.5	109.32	110.88	109.31	109.93	110.47	109.69	111.91	110.13	109.54	110.39	108.74	112.47	112.07	111.88	108.54
107.91	105.68	104.79	105.09	107.42	104.84	105.99	105.31	104.63	105.59	106.47	106.52	104.98	106.79	105.31	105.45	104.42	105.42	105.41	105.9	105.68	105.26	104.42	104.86	106.61	105.71	106.62	104.95	106.08	106.88	106.17	106.87	104.57	105.28	106.45	104.56	106.12	108.12	103.89	104.52	105.82	104.87	105.46	103.77	104.51	105.76	104.17	105.69	105.84	105.48
109.56	108.74	109.25	110.16	110.74	110.99	108.23	109.65	110.13	109.53	109.61	109.65	111.61	111.1	111.39	109.78	110.18	111.31	110.07	111.43	108.84	109.97	111.47	109.37	110.56	109.54	111.25	111.46	110.04	109.81	111.02	109.67	109.36	109.73	111.67	109.54	108.81	110.58	108.83	112.95	109.27	109.69	110.93	110.74	109.37	110.13	111.27	111.23	110.59	110.34
99.195	98.198	99.505	99.541	98.458	100.98	98.014	98.455	99.416	99.184	99.044	99.384	99.335	98.143	99.452	99.247	99.102	99.624	100.4	99.507	98.671	98.854	96.709	100.55	98.689	98.436	97.937	98.825	99.651	99.578	99.454	98.856	98.58	100.8	98.183	99.221	99.624	99.862	100.07	98.89	100.05	99.665	101.04	98.998	98.353	98.852	97.464	99.767	98.314	98.379
106.46	107.78	105.5	107.69	106.57	106.05	105.39	106.02	106.46	106.97	106.01	107	105.75	106.81	105.88	106.17	106.63	106.25	105.04	105.68	106.45	104.39	106.21	105.41	104.81	106.98	106.72	108.2	105.43	105.08	107.09	106.86	107.28	106.76	105.49	106.52	107.9	107.5	106.84	106.51	107.02	105.88	105.84	106.45	106.29	105.32	107.43	107.07	106.37	106.37
101.34	100.66	100.93	99.537	100.09	102.51	100.75	102.09	100.96	101.3	100.75	99.481	99.547	102.15	100.14	100.66	102.08	101.14	101.54	100.55	99.959	100.17	101.3	102.07	101.09	100.33	99.088	101.12	100.44	99.8	101.67	100.51	101.78	101.69	100.4	100.34	101.26	101.78	100.67	101.96	102.48	102.56	101.16	102.35	100.66	101.72	100.36	100.61	101.11	100.09
108.01	106.86	109.07	107.65	108.66	106.67	107.45	106.9	107.44	107.76	106.96	108.4	108.63	111.42	109.47	107.92	109.3	108.48	108.6	108.06	108.28	109.27	108.86	107.83	108.53	107.4	109.69	107.82	107.77	109.19	107.28	107.45	107.55	108.68	107.99	107.92	106.98	108.73	107.7	108.18	107.15	109.09	108.19	109.08	107.22	108.3	107.77	106.89	108.04	108.99
109.3	107.25	107.23	107.62	109.36	108.82	107.15	109.28	107.96	108.28	108.48	108.33	110.39	108.15	109.4	108.66	108.58	107.78	108.9	107.55	107.69	107.11	107.49	108.31	107.43	108.26	109.12	108.42	108.45	107.41	108.5	108.4	107.75	106.56	108.11	108.76	107.99	108.27	107.73	107.42	107.62	108.16	109.12	108.44	106.54	108.81	109.3	109.27	107.64	108.05
98.082	98.581	97.625	98.618	98.265	99.484	98.793	99.421	99.641	98.462	98.921	98.847	98.194	98.452	98.09	98.183	98.821	99.172	98.559	97.871	99.121	99.147	99.038	99.089	98.638	98.932	97.612	99.223	99.447	99.055	98.72	97.894	98.251	99.811	98.776	99.063	99.765	97.598	96.959	98.901	99.163	98.635	99.38	97.765	99.574	98.63	98.731	98.283	99.632	102.07
106.72	106.18	106.83	107.92	105.68	108.82	105.84	106.25	105.4	105.85	106.98	106.78	108.06	107.26	105.93	107.77	104.36	106.99	105.81	106.44	108.32	107.62	106.33	105.89	105.88	107.36	106.17	107.44	106.97	107.02	106.29	107.17	106.58	106.85	104.69	104.71	106.69	105.74	107	106.23	107.33	106.58	106.08	107.36	106.08	108.29	107.59	105.95	106.24	106.49
105.65	106.63	105.91	104.37	106.69	105.61	105.26	105.76	106.39	105.57	105.9	104.58	105.87	107.19	104.58	104.93	103.81	105.92	105.87	105.9	105.07	107.56	106.95	105.26	106.07	106.79	105.47	105.39	105.82	104.69	106.72	105.48	104.89	105.64	105.86	107.54	107.6	105.6	107.02	107.52	106.46	105.53	106.97	105.37	106.47	105.09	106.08	103.77	107.11	107.11
104.6	104.8	105.51	104.85	107.05	106.08	105.37	104.71	105.24	105.06	102.73	106.06	105.07	105.79	105.27	105.31	106.49	105.93	108.04	106.8	106.49	107.11	103.84	107.24	104.47	106.38	105.83	106.5	105.83	105.77	107.05	106.17	106.16	106.29	104.25	106.67	106.38	106.98	104.05	107.84	104.35	106.04	106.8	105.81	105.85	105.57	104.67	105.65	106.09	107.5
99.433	99.309	98.321	100.38	99.421	98.691	98.831	98.477	97.739	101.08	99.761	98.596	98.921	100.23	98.184	100.22	99.831	98.672	97.842	97.848	98.52	97.432	98.528	99.229	98.21	97.121	99.822	99.353	99.956	99.284	98.091	99.084	100.07	98.489	98.613	99.342	98.256	99.579	98.182	98.038	99.761	99.993	99.669	98.919	100.75	99.055	98.657	98.8	98.249	99.129
99.125	99.29	99.499	100.11	99.299	99.002	97.045	101.65	99.463	99.503	98.848	99.077	99.034	98.907	99.704	98.353	97.518	99.374	98.577	100.01	99.761	100.52	98.009	99.034	97.836	98.885	98.176	98.712	98.886	99.612	98.077	99.089	98.444	97.246	96.934	97.703	98.429	96.868	98.462	98.466	98.663	99.441	97.826	98.292	98.138	97.986	98.941	98.261	100.83	98.2
107.98	109.89	107.61	108.15	109.3	108.16	108.5	108.47	108.42	107.88	108.44	109.54	109.51	107.39	108.64	109.09	109.77	108.57	108.93	108.41	109.75	108.87	108.22	108.53	108.43	108.64	107.29	108.71	108.45	108.39	107.55	108.29	108.28	107.98	108.94	109.49	109.55	107.7	109.42	108.31	108.43	108.62	109.15	109.44	109.11	107.18	108.78	109.2	110.12	108.47
106.29	105.6	106.89	105.98	105.69	104.46	105.41	105.6	106.33	106.54	105.02	106.14	104.84	106.09	106.52	106.45	106.12	104.37	106.6	105.31	106.04	105.21	105.39	105.77	105.69	106.57	107.22	104.94	105.31	104.64	104.51	104.86	106.5	105.05	104.91	105.56	105.08	105.68	105.07	105.66	105.56	106.48	105.98	106.58	105.52	106.52	105.61	105.27	105.08	105.35
98.269	98.116	97.24	99.544	97.014	98.516	99.566	97.408	97.261	99.772	96.389	95.861	99.637	98.675	99.116	98.385	97.964	98.446	99.421	98.519	96.755	98.315	97.095	98.239	98.722	98.901	96.491	98.261	97.023	98.374	95.486	100.28	96.737	99.082	97.303	97.577	96.19	97.715	97.326	97.715	98.959	98.337	97.385	97.589	98.831	98.269	97.39	97.301	97.538	97.575
109.42	110.9	110.65	109.85	110.68	110.12	110.58	109.26	110.03	110.31	109.67	109.2	111.66	110.28	111.05	110.57	109.91	110.36	110.38	111.23	110.43	109.45	110.37	111.09	110.43	110.26	109.22	111.05	108.55	110.89	110.71	110.1	111.83	110.88	111.04	109.12	108.69	110.96	110.44	109.44	110.85	110.14	109.67	110.43	110.26	111.51	110.21	109.61	109.93	110.02
108.56	108.1	108.82	109.59	107.1	108.91	108.98	108.69	108.59	108.72	108.18	108.72	108.53	109.01	108.14	108.09	111.14	110	109.29	108.11	109.27	108.05	107.66	109.78	109.01	109.88	110.36	108.74	108.77	109.5	107.76	107.73	110.18	109.85	108.54	108.6	109.62	108.23	109.47	107.49	108.6	108.69	107.98	108.73	108.11	107.52	108.31	109.4	108.58	109.99
106.86	107.75	108.09	110.78	106.38	107.59	107.79	108.79	108.33	108.7	109.4	107.74	107.8	108.9	107.66	109.6	108.18	109.51	109.86	107.29	109.42	108.04	107.24	108.47	107.9	107	108.94	106.59	108.77	106.77	109.78	107.5	110.72	107.53	108.25	107.13	108.91	107.57	108.23	108.36	107.59	108.39	107.79	108.09	109.31	109.11	108.55	106.22	109.02	110.26
97.098	97.869	97	99.179	97.658	97.923	97.912	97.403	98.429	99.436	99.119	98.412	99.48	98.77	98.713	97.972	96.877	96.75	97.839	98.8	97.087	99.587	98.365	96.957	98.55	98.331	97.973	98.364	98.148	97.562	96.463	97.825	98.746	98.845	97.556	97.123	97.58	97.358	98.773	98.425	97.633	98.882	97.866	98.046	97.512	96.676	96.574	97.874	97.248	98.012
110.28	109.48	108.36	111.51	110	109.93	109.4	109	108.81	110.88	109.79	110.83	111.96	109.42	111.12	110.72	111.03	110.36	110.59	109.73	111.64	110.81	109.32	110.08	110.62	111.63	110.45	110.24	109.84	110.75	109.17	109.82	110.8	110.54	110.61	110.98	108.43	110.84	111.41	110.33	109.68	111.02	110.29	111.92	112.5	109.73	110.62	109.02	110.68	112.16
106.86	104.8	105.23	105.49	106.3	104.79	105.51	106.64	106.55	105.03	105.4	103.79	107.02	106.14	104.04	105.86	105.46	105.75	105.56	105.6	105.15	104.9	104.95	105.74	106.39	105.26	105.87	104.31	106.46	105.97	106.23	105.75	105.62	105.86	106.01	106.62	105.68	104.47	106.59	105.99	105.67	105.98	106.95	104.84	104.52	105.49	105.63	106.38	105.55	104.21
101.49	99.415	102.31	99.045	100.39	101.76	101.46	100.26	100.96	101.45	99.815	101.38	99.426	100.5	101.96	102.11	101.27	99.43	100.44	101.82	101.52	102.13	99.768	101.63	100.16	101.85	101.71	102.72	100.67	102.07	100.88	101.05	99.916	101.26	101.21	101.31	100.03	101.76	101.05	101.72	99.325	100.83	100.75	102.39	100.65	102.38	101.12	100.81	101.6	100.59
106.66	106.87	105.17	106.9	106.11	104.21	105.2	106.43	105.9	105.95	105.5	105.73	105.69	106.43	105.19	105.18	104.28	105.47	107.57	106.48	105.63	105.93	103.31	106.32	105.94	106.77	105.11	106.64	106.62	106.39	104.61	105.39	105.65	105.03	105.45	105.54	105	105.56	104.53	106.17	107.21	105.33	103.34	105.89	105.91	105.39	104.6	105.85	107.09	106.89
108.52	108.11	108.4	109.02	109.59	108.96	108.66	107.44	109.1	107.54	108.26	108.86	107.95	108.95	108.45	107.5	107.81	108.36	107.89	107.49	106.93	108.24	107.24	108.2	108.4	107.24	108.12	107.02	107.91	109.1	108.51	107.64	108.07	107.38	108.8	107.37	107.37	108.06	108	107.84	107.15	108.12	108.13	108.29	108.24	108.11	106.83	108.09	108.49	109.13
106.5	107.17	107.87	106.84	108.57	107.83	108.11	106.93	108.86	107.1	107.97	108.72	108.49	107.97	107.3	108.24	107.47	108.74	106.93	107.9	107.5	107.87	106.46	106.01	108.07	108.08	108.21	107.64	107.27	106.34	107.99	107.35	106.96	107.46	106.66	106.68	108.88	108.77	109.41	108.51	109.36	108.44	107.94	108.54	107.94	107.28	107.11	107.17	107.19	107.37
99.93	98.684	99.03	97.579	100.15	99.526	99.29	98.127	96.922	98.701	98.563	97.61	99.153	97.425	99.698	98.404	98.889	99.263	98.788	100.84	98.142	99.151	99.212	99.628	98.25	97.541	100.22	98.333	99.503	100.57	97.691	97.695	99.834	97.469	99.581	99.649	98.756	99.388	97.347	99.052	98.797	100.04	98.8	98.101	99.12	99.199	98.124	98.676	99.107	97.958
104.01	105.03	104.78	105.17	106.71	105.52	103.95	105.53	104.9	105.87	104.94	106.01	105.55	106.36	105.21	105.74	105.36	105.06	105.05	105.01	103.27	104.03	107.14	105.97	103.77	106.89	104.87	105.1	105.33	103.95	105.3	105.76	106.64	106.5	104.24	105.41	106.52	104.4	107.32	105.17	105.92	105.87	105.19	105.82	106.66	105.45	106.82	106.04	104.58	105.17
108.18	107.83	107.03	107.03	108.78	108.29	106.33	107.39	107.84	108.15	108.33	108.92	107.84	109.45	108.5	108.41	109.47	107.16	107.94	108.39	109.02	107.26	107.46	107.25	108.63	109.42	107.26	106.78	107.32	108.76	107.19	107.25	106.9	108.09	106.85	108.59	107.96	107.37	109.07	108.95	107.24	106.71	107.66	108.02	105.92	108.34	108.65	108.64	107.78	109.29
105.84	103.13	106.37	105.41	104.53	104.45	106.52	106.78	105.79	104.32	104.41	106.86	104.33	106.15	106.06	105.92	106.23	105.92	104.57	106.17	105.97	106.53	105.95	104.25	106.36	105.53	105.71	104.45	104.75	105.09	107.21	106.69	106.73	106.24	107.43	104.92	105.23	105.8	104.17	105.5	106.63	107.31	105.25	107.4	106.42	105.02	105.96	105.44	105.24	105.76
96.778	98.251	97.039	96.35	98.925	98.101	97.425	98.342	97.628	99.121	99.159	97.74	97.123	98.361	98.965	98.686	96.496	98.217	97.396	97.175	97.359	98.548	99.932	98.785	97.681	98.58	98.252	99.022	98.78	99.031	99.822	97.498	98.365	97.721	98.326	97.736	99.547	98.799	98.993	97.814	98.672	97.797	99.096	96.816	98.424	98.291	98.617	96.903	99.018	97.392
98.332	97.33	95.886	99.121	98.068	96.669	96.562	97.05	96.714	99.129	98.346	97.096	99.155	98.291	98.76	97.963	97.736	98.717	98.267	97.275	97.895	98.526	97.613	97.164	98.091	98.295	98.361	98.23	97.904	99.074	97.462	98.28	96.367	97.73	96.926	97.663	98.233	97.822	98.624	97.879	98.914	98.881	97.006	97.94	97.814	98.712	97.488	97.728	97.805	98.531
106.33	106.37	105.37	108.21	105.51	107.65	105.8	107.45	105.91	107.73	106.69	106.23	106.44	107.19	105.95	106.84	107.18	105.32	106.56	106.9	105.89	108.03	106.89	106.88	107.99	106.27	107.6	107.57	106.53	105.91	107.68	106.04	106.83	107.29	106.05	106.48	106.14	106.49	107.69	106.09	106.2	106.17	107.46	106.97	105.8	106.5	108.57	108.22	105.58	107.18
100.63	101.09	100.67	102.38	99.918	100.75	100.43	101.99	102.27	102.19	100.9	101.31	100.88	100.29	100.32	101.07	99.837	100.83	100.79	102.05	99.856	101.63	100.9	100.29	98.9	100.36	100.6	100.02	101.13	102.22	102.83	100.88	100.44	101.41	102.51	101.7	102.55	100.3	102.5	101	103.2	102.91	100.65	101.72	100.57	100.38	101.06	100.4	100.33	100.31
106.44	106.98	107.25	107.2	105.66	106.35	106.41	106.56	106.6	106.65	107.61	106.85	109.46	106.52	107.71	106.09	107.19	106.08	106.19	106.31	106.06	105.96	106.52	106.74	108.38	107.22	107.43	106.84	106.93	106.27	106.49	108.25	109.07	105.79	107.37	105.86	107.6	106.61	106.32	108.78	108.1	106.23	107.02	107.23	106.79	107.65	105.56	107.89	106.31	107.37
106.78	105.11	106.51	106.93	106.66	105.26	106.77	106.3	106.68	107.22	107.3	106.97	105.66	107.1	105.87	107.02	106.2	107.17	107.11	107.5	104.57	107.43	106.7	106.47	106.62	107.11	106.65	106.83	107.04	106.13	105.21	107.34	105.43	106.99	105.08	105.89	107.63	105.9	108.3	106.56	107	107.21	107.99	106.29	106.45	106.64	105.85	105.25	105.79	105.86
105.03	106.13	107.22	105.25	106.03	105.2	106.61	106.11	105.7	103.81	105.72	105.6	105.83	105.93	105.67	105.03	106.07	106.07	106.4	105.13	106	105.54	105.44	103.73	105.81	105.97	106.29	105.85	107.71	106.55	105.64	105.82	105.22	106.77	105.48	105.69	105.33	105.83	105.79	105.52	103.54	104.45	105.42	105.86	106.16	104.9	104.44	104.69	104.91	104.97
109.34	107.52	107.07	108.33	109.14	108.7	108.61	108.15	107.18	107.85	108.41	106.32	108.15	107.51	106.19	109.02	108.58	108.4	108.54	108.34	108	107.24	107.46	108.55	107.15	106.74	108.08	107.98	107.49	106.24	107.71	106.92	108.95	107.73	108.95	106.2	109.8	107.88	108.02	107.86	105.99	108.65	107.72	107.27	109	107.81	107.04	108.52	109.07	108.39
106.24	105.22	107.29	104.61	105.86	105.11	105.07	105.15	105.93	106.47	106.69	105.06	104.56	106.6	106.33	105.31	104.86	103.11	104.73	105.09	105.71	105.09	105.46	104.75	104.66	105.71	106.72	106.17	104.45	106.06	104.9	105.44	105.92	105.45	105.43	106.29	106.8	105.22	105.97	105.17	105.87	104.89	104.36	107.24	106.53	105.13	105.83	104.31	104.38	108.11
108.23	106.54	109.32	109.37	106.87	106.79	107.64	107	107.88	106.99	106.82	107.99	108.26	109.04	106.59	107.12	107.14	108.39	108.12	107.86	108.99	106.75	108.08	105.78	107.97	107.65	107.28	106.84	108.1	107.96	108.44	107.34	108.24	109.97	108.97	108.21	106.98	106.1	107.84	108	108.1	109.59	109.23	109.34	107.38	107.8	108.25	109.12	106.46	108.88
99.458	100.87	99.578	100.28	99.06	100.92	100.77	100.1	100.42	100.58	100.26	99.822	100.23	100.46	98.968	100.98	98.092	100.26	100.83	101.74	101.04	100.86	97.921	101.31	99.307	99.265	98.756	99.118	100.74	99.988	99.286	100.45	99.827	98.894	100.67	101.81	100.35	100.04	101.25	99.742	100.31	99.842	100.94	99.04	100.06	99.992	100.45	100.38	99.17	100.99
109.11	107.55	107.64	109.58	108.61	109.29	107.3	108.18	107.23	107.8	107.09	108.9	109.31	106.54	108.37	108.78	109.25	106.6	107.08	108.37	107.22	108.66	107.36	106.53	109.05	108.56	105.14	108.36	108.17	109.37	108.23	108.11	109.28	109.02	108.76	107.74	107.13	107.8	107.63	107.4	107.79	107.13	107.34	109.19	108.52	106.5	107.7	110.05	108.23	106.64
108.44	108.98	108.75	108.85	108.66	109.07	108.85	108.07	109.38	107.53	108.58	108.22	107.88	108.68	109.1	107.11	108.41	107.82	108.83	107.47	111.15	108.23	108.06	107.22	108.18	108.72	106.77	108.84	109.26	109.73	108.07	108.05	108.97	108.55	108.37	106.36	108.76	109.64	108.08	108.26	108.35	107.46	110.17	108.52	109.07	108.65	107.43	108.36	107.85	107.33
107.8	107.5	106.93	106.84	107.63	108.15	109.71	107.47	108.35	109.51	106.88	107.83	108.35	107.15	107.06	107.02	108.1	108.06	107.36	108.11	106.99	108.23	109.51	106.65	106.22	106.53	105.38	107.35	106.7	108.04	107.94	107.59	107.51	107.1	109.01	107.46	108.06	107.41	106.2	106.25	106.74	107.38	108.09	108.72	107.68	109.81	106.78	107.67	106.61	107.01
105.64	105.78	106.65	105.37	105.54	104.63	106.06	105.84	106.38	106.38	105.43	104.69	106.73	107.17	105.96	104.69	105.59	105.86	105.73	104.95	106.99	106.77	104.84	104.25	106.23	107	105.68	105.62	107	104.65	105.71	107.15	105.77	105.52	105.93	106.87	105.56	104.71	106.97	106.12	105.31	106.63	106.04	106.25	105.2	106.06	105.85	106.44	104.82	105.75
105	105.73	106.27	107.09	104.86	105.04	107.24	105.22	104.25	104.91	104.78	106.49	104.91	104.7	106.58	106.45	106.07	108.66	105.36	106.91	105.37	104.53	104.6	104.35	103.91	104.9	106.01	105.55	106.88	104.88	107.16	107.09	105.03	105.44	103.91	105.54	104.12	104.75	106.58	104.01	106.33	106.45	106.5	104.64	108.54	105.62	105.54	104.99	104.3	105.79
98.726	97.879	97.422	98.882	98.456	97.193	97.174	97.446	99.254	98.096	97.492	98.531	98.897	97.991	98.033	99.406	100.04	97.612	97.6	98.761	97.665	97.848	96.221	98.801	98.882	98.056	96.89	97.819	98.287	98.578	98.137	98.72	98.674	99.427	98.072	97.707	97.689	97.68	98.157	99.308	98.177	97.969	96.947	99.025	97.706	97.907	98.79	97.361	96.634	98.108
105.58	105.21	106.2	106.9	105.8	104.91	105.34	106.02	105.31	105.55	106.63	106.11	105.28	105.94	106.2	105.5	105.34	106.34	105.76	104.43	105.08	106.62	105.15	105.13	106.31	106.39	104.12	105.41	105.13	105.89	105.32	104.78	106.16	105.46	105.26	105.31	105.35	103.21	104.72	105.98	105.44	105.06	106.16	105.11	105.42	106.18	106.74	105.54	106.57	104.74
105.91	104.59	107.14	104.66	105.95	104.7	105.14	104.84	105.4	106.12	106.05	105.51	105.29	106.22	105.8	104.62	105.46	106.85	104.35	105.94	104.54	105.11	105.01	106.09	106.45	106.24	105.13	107.05	105.54	106.1	106.86	107	103.89	106.42	106.41	106.38	104.21	105.36	105.74	104.78	106.18	104.46	105.97	104.47	104.95	104.49	106.67	106.49	106.23	105.73
105.42	106.14	106.4	105.17	103.5	105.06	106.56	105.46	105.96	105.95	106.93	106.55	105.52	105.33	106.09	105.34	104.88	105.78	106.23	105.74	105.31	105.79	105.26	105.27	105.84	105.62	106.75	108.39	105.4	106.63	105.12	106.58	105.11	105.84	106.58	104.89	106.28	106.83	106.87	105.14	106.23	105.57	106.67	104.73	104.9	104.2	106.41	106.27	104.54	105.06
108.31	107.45	107.88	107.03	108.26	108.18	109.59	107.83	106.46	107.24	106.22	107.47	108.49	108.51	109.37	107.49	107.36	106.99	108.09	108.03	107.8	108.69	108.22	108.12	107.35	109.39	108.31	107.2	108.63	107.57	107.64	108.19	107.56	107.81	108.1	106.9	106.37	109.22	109.67	106.65	108.37	107.26	107.99	107.62	107.4	108.17	108.51	108.63	106.48	107.03
106.09	106.85	104.68	106.31	105.98	105.31	107.59	106.36	105.27	105.34	106.73	104.89	108.06	104.88	105.51	106.55	106.25	106.88	106.96	105.91	105.35	106.9	104.77	106.65	106.75	106.69	104.99	107.04	104.96	106.31	106.46	106.43	105.74	106.37	105.92	105.53	106.28	105.5	107.44	107.42	106.79	105.85	106.71	106.84	104.62	106.07	105.91	104.26	106.62	105.85
108.04	108.15	108.24	107.24	109.06	108.58	107.32	107.47	107.19	109.09	107.77	107.13	108.39	108.27	109.1	107.22	108.4	107.16	110.03	109.08	108.02	108.26	108.19	108.46	109.24	108.44	109.36	107.99	107.89	109.75	108.85	107.43	108.7	108.15	108.97	108.06	108.88	107.46	108.39	109.31	108.25	108.93	107.39	106.38	107.73	108.13	106.81	108.68	108.53	108.38
109.68	109.71	109.26	110.41	109.68	110.8	111.4	110.13	110.63	110.5	110.27	110.54	109.88	111.26	110.65	109.53	112.13	111.52	110.32	110.24	109.93	110.03	110.37	110.57	110.62	109.84	109.55	110.24	110.05	108.52	110.63	110.89	111.03	112.36	110.79	110.92	111.48	110.61	110.64	110.4	110.98	110.9	111.5	110.55	110.24	107.93	110.58	110.48	109.51	109.5
110.12	108.93	110.47	110.24	112.28	110.7	110.01	109.72	110.51	111.3	110.75	110.37	110.41	110.04	110.94	111.64	111.25	109.79	110.91	111.63	109.75	109.29	110.97	110.19	110.9	111.25	110.39	108.97	110.68	112.12	110.5	111.39	109.42	110.04	110.91	111.85	110.61	112.54	109.91	111.49	110.05	110.18	107.66	109.16	110.44	110.73	108.68	111.2	109.96	110.1
107.69	108.06	107.56	110.15	109.09	107.35	109.22	107.52	107.88	108.53	108.79	107.74	108.23	107.55	108.77	107.87	107.46	108.12	108.1	108.7	107.27	108.93	107.43	106.48	108.34	108.97	108.32	108.21	107.62	106.87	109.19	108.14	109.29	108.25	106.58	108.98	107.42	107.04	108.29	108.21	108.12	109.19	107.48	107.82	108.3	109.17	109.11	109.32	107.98	107.08
98.832	97.583	98.34	98.34	99.475	97.28	98.13	98.686	98.41	97.175	96.944	98.148	97.684	98.456	99.362	98.86	98.919	98	98.548	96.71	99.091	97.984	98.279	98.287	97.169	98.028	97.929	98.274	98.315	97.059	97.228	97.205	97.419	98.675	100.01	96.819	97.316	97.968	98.246	99.267	99.108	96.953	98.231	97.831	97.466	97.907	98.853	98.086	96.858	99.452
111.6	108.86	111.62	109.74	109.75	110.39	109.63	109.65	109.45	110.99	110.12	110.74	109.4	110.4	109.32	110.91	111.65	109.94	110.13	108.89	110.63	110.57	111.59	111.33	111.44	109.83	109.63	110.28	111.15	110.36	110.11	108.78	110.63	111.6	111.75	111.49	111.01	109.64	109.74	110.69	111.29	110.25	109.48	109.93	110.11	111.58	112.98	108.57	110.7	109.53
98.372	99.015	98.612	99.991	97.569	99.064	98.129	97.291	98.316	99.444	97.856	100.51	98.222	99.22	98.929	100.29	99.647	98.605	98.953	99.077	98.377	98.18	99.196	97.279	99.438	97.833	98.148	99.419	99.085	99.376	98.422	99.276	98.295	99.722	100.38	99.9	98.196	97.784	98.469	100.09	97.756	99.136	99.605	99.618	99.691	97.735	100.08	99.488	99.092	99.167
106.72	110.02	108.89	108.3	109.06	108	107.08	108.7	105.71	108.54	108.26	108.26	107.75	108.56	108.55	108.59	109.07	107.38	109.2	108.41	109.18	109.22	106.72	107.26	106.93	108.37	107.55	107.56	107.53	106.96	107.39	106.88	109.73	109	107.36	108.76	107.64	108.85	107.79	106.89	107.54	109.14	107.59	107.83	107.6	109.32	106.91	107.28	109.42	109.58
108.9	107.61	107.68	107.2	107.45	107.24	108.43	106.22	108.24	106.74	107.07	108.19	107.7	106.88	107.12	107.84	107.83	108.19	105.53	107.36	107	108.48	108.29	108.39	105.96	107.96	108.82	108.12	108.81	108.21	107.34	108.6	108.37	108.77	108.44	107.52	106.39	107.59	107.73	109.17	108.12	107.9	107.35	108.58	107.08	108.4	107.6	106.63	106.89	107.03
106.44	105.11	105.21	105.98	106.73	104.8	105.54	105.32	106.03	105.97	105.5	105.63	105.08	107.53	105.62	106.32	105.33	106.09	105.4	107.14	106.11	105.43	105.77	104.77	106.26	105.86	105.82	105.16	104.94	106.8	105.15	105.06	105.86	105.18	106.05	106.31	105.08	105.9	106.13	105.69	107.35	105.5	104.2	107.57	105.35	105.23	106.03	104.77	105.75	105.89
105.86	105.71	106.02	105.83	105.83	105.3	104.4	105.96	104.95	107.16	103.41	107.27	104.76	106.25	105.55	104.66	105.28	106.03	104.15	106.2	107.2	104.49	105.51	106.93	107.62	104.66	105.03	106.1	105.16	106.36	104.29	105.97	103.38	105.42	105.69	105.7	107.03	104.39	106.26	105.93	105.02	105.65	106.15	103.93	106.2	105.58	104.65	104.45	105.66	107.13
110.86	109.56	111.55	110.44	110.65	108.8	111.83	110.6	110.75	111.46	110.5	112.34	110.26	112.29	111.81	111.21	110.41	111.15	111.27	110.59	109.44	111.82	110.34	110.66	110.75	110	108.55	109.52	111.57	108.53	111.65	110.86	110.19	110.22	108.35	109.55	108.43	111.92	111.11	111.6	111.3	110.65	111.72	109.27	111.54	109.79	109.64	110.78	109.17	109.32
105.99	102.98	104.87	105.79	105.97	105.42	105.51	104.97	105.84	105.71	105.74	106.62	104.8	104.81	107.37	106.26	106.55	107.95	105.85	104.9	105.59	105.25	105.41	105.35	106.22	106.52	106.3	104	105.32	105.28	106.29	106.18	106.52	104.9	104.89	105.89	105.65	105.63	104.99	107.2	106.56	106.7	105.48	106.15	106.59	105.29	106.08	105.38	104.21	106.31
108.65	108.58	108.37	107.74	107.32	107.43	110.1	107.23	108	106.55	108.25	106.41	108.31	108.26	107.48	106.9	107.65	108.26	107.56	106.7	108.01	106.41	107.35	107.78	108.85	108	107.02	108.96	107.67	109.02	107.7	108.17	107.86	108.11	107.21	109.13	109.34	108.27	107.88	108.11	108.46	109.01	109.64	107.72	107.23	107.83	105.97	108.06	108.01	108.09
105.98	106.38	107.07	109.1	105.28	105.38	104.89	106.63	106.56	105.23	106.63	105.56	106.79	107.49	105.86	106.79	107.49	103.64	107.31	105.82	107.61	106.1	107.14	106.44	105.73	107.07	105.41	106.7	105.41	106.53	106.27	106.38	106.26	106.43	105.66	105.57	106.69	107.11	107.14	105.31	105.7	108.52	107.26	106.99	106.5	105.27	105.69	106.26	105.28	106.15
107.36	106.84	106.1	105.38	106.33	106.47	106.1	107.67	106.31	104.9	106.4	105.29	104.58	103.87	107.29	105.33	106.26	104.87	106.18	104.77	104.49	106.89	105.55	106.12	106.24	106.48	107.52	106.02	105.74	105.96	104.53	106.22	105.91	105.65	106.73	105.92	105.12	105.66	106.01	106.62	105.45	104.62	104.94	106.49	106.15	107.25	106.68	106.29	105.41	106.86
107.36	108.99	109.98	108.2	110.44	107.42	108.84	107.19	107.17	108.8	109.31	108.31	106.54	106.66	107.58	109.22	109.02	108.17	108.1	108.5	109.29	108.36	108.64	108.38	107.8	107.28	106.77	109.94	107.94	108.03	108.52	108.23	108.61	109.01	109.32	109.05	109.16	109.14	108.52	107.44	108.83	109.69	110.1	109.23	110.69	109.1	107.83	107.33	108.25	109.91
111.85	111.15	110.67	109.88	110.47	110.1	112.04	110.48	110.15	110.14	109.8	109.72	109.75	110.96	111.47	110.94	111.41	110.33	110.75	111.05	110.31	108.85	109.49	110.99	110.08	110.77	110.93	110.52	110.23	109.74	112.42	112.42	110.23	109.84	110.24	111.25	109.67	108.81	110.01	110.51	110.03	109.51	111.59	109.73	109.67	110.35	110.18	111.18	109.55	109.6
99.44	99.054	99.026	97.748	98.53	98.262	98.74	100.11	98.363	98.839	98.24	97.768	97.854	97.059	98.424	98.221	97.478	98.204	99.393	98.273	97.941	97.73	96.79	98.647	97.968	96.976	98.231	97.303	97.675	98.067	98.251	96.96	100.13	98.616	97.782	99.197	96.689	99.134	98.07	97.579	97.271	97.457	98.315	99.231	99.81	98.629	99.635	98.673	97.598	98.405
99.02	99.992	98.737	98.28	97.579	99.213	98.274	97.579	97.663	97.284	98.054	97.552	98.301	98.22	97.61	96.851	97.122	98.483	97.093	98.146	98.936	97.918	98.276	98.517	98.523	97.414	98.135	97.878	99.095	96.538	99.76	97.416	98.349	99.386	98.117	97.663	97.532	98.784	97.648	96.981	99.527	98.167	97.179	98.809	97.624	98.317	99.77	98.283	98.057	98.252
111.26	111.91	109.15	110.84	110.97	111.66	109.78	110.35	110.49	110.57	110.57	111.14	112.29	109.96	111.41	110.31	109.25	110.64	110.83	109.47	110.63	110.01	110.91	111.41	111.86	109.89	110.74	111.25	110.11	109.57	109.46	110.23	109.77	110.99	109.7	110.54	110.14	109.72	109.75	108.95	111.73	110.76	109.84	111.32	111.95	108.81	109.74	109.85	110.91	110.15
101.25	99.756	101.7	100.92	99.581	100.22	100.25	100.17	99.221	101.37	99.362	100.13	99.712	100.61	99.505	101.07	99.631	101.49	100.57	100.18	100.79	101.33	100.75	100.28	99.715	100.5	101.26	100.1	100.16	99.043	100.88	100.23	99.848	101.06	99.059	100.51	100.69	100.51	100.53	100.91	98.757	101.16	99.466	100.79	101.28	101.24	100.87	100.11	100.96	100.35
98.36	100.04	99.449	99.491	100.42	100.44	101	100.18	100.3	99.601	99.576	101.35	101.59	100.15	101.51	100	100.29	101.53	100.11	100.91	100.1	102.31	101.58	100.92	101.31	100.84	101.54	101.8	100.6	100.55	100.37	100.66	101.04	101.61	101.31	99.765	100.05	101.09	101.86	100.19	102.04	101.82	100.56	100.32	100.05	100.46	99.035	100.65	100.83	100.1
112.36	110.69	110.38	111.84	111.16	111.36	110	111.31	109.52	111.28	111.31	110.13	110.12	108.85	108.75	110.13	109.47	110.24	109.89	111.18	109.11	110.92	110.58	112.13	109.74	111.09	112.27	110.21	111.49	110.9	109.61	110.75	109.48	110.14	111	108.99	111.65	110.75	112.05	110.93	110.78	109.48	112.01	111.26	110.41	110.2	110.86	109.13	110.78	110.34
101.23	101.84	99.599	102.46	100.55	100.39	100.31	100.9	101.67	100.62	100.14	102.1	100.45	100.25	100.97	101.59	98.905	101.17	100.02	100.2	100.65	101.3	101.49	100.47	100.41	100.58	100.71	99.793	101.54	102.6	101.81	101.41	101.99	100.77	100.84	100.5	102.85	102.12	103.07	101.3	100.22	100.36	101.92	101.83	100.82	99.777	101.23	100.72	102.53	100.52
106.08	106.28	104.84	104.21	105.49	107.05	104.57	105.94	106.33	105.51	105.82	104.78	106.89	106.6	104.95	106.52	105.09	105.53	105.26	104.17	104.94	106.73	105.66	104.54	104.98	105.75	104.82	105.7	105.36	105.84	107.42	105.48	106.48	103.27	106.05	106.15	105.06	106.13	106.6	105.61	105.27	104.45	105.3	105.87	104.53	106.23	104.41	105.76	107.31	105.25
100.44	98.837	98.889	99.24	99.51	96.704	100.22	97.677	99.567	99.991	100.31	99.982	101.06	98.891	98.815	99.167	98.08	97.762	98.323	99.286	99.026	99.066	98.475	98.743	98.641	99.306	98.898	97.979	99.539	99.622	99.547	99.986	97.981	98.479	100.16	98.567	98.502	97.829	97.696	100.08	99.146	98.017	98.819	98.969	101.09	97.91	98.578	99.019	98.478	97.178
106.68	105.94	106.95	106.58	106.8	106.32	105.45	106.52	106.94	107.24	106	107.44	105.66	106.89	106.61	106.39	105.89	109.18	105.31	107.9	105.32	107.78	106.29	105.79	106.36	106.43	106.29	106.22	107.22	105.07	105.72	105.99	104.93	106.96	107.31	107.85	106.57	106.24	106.25	107	106.76	106.06	107.42	107.04	107.07	105.63	107.72	106.06	105.19	105.16
105.65	107.14	106.25	105.3	104.8	104.53	105.76	106.2	103.65	106.16	106.03	107.52	106.06	106.1	105.48	104.66	105.38	105.48	104.71	105.27	105.8	104.12	105.08	105.36	105.68	104.74	105.91	105.54	106.46	106.45	105.96	106.11	106.8	105.72	107.56	104.99	105.91	104.84	105.61	107.93	105.55	105.82	105.4	105.49	106.09	106.06	103.48	105.17	106.57	106.02
99.24	99.218	97.574	97.509	99.303	98.539	97.629	98.324	97.245	97.874	97.351	98.277	98.263	97.463	98.609	99.706	97.62	98.514	97.853	96.85	97.328	99.25	98.079	97.792	96.842	97.818	97.205	96.947	96.367	99.028	97.481	99.758	97.223	96.989	97.526	96.643	98.468	98.586	97.31	99.22	99.349	98.719	97.686	98.692	98.177	96.391	98.336	97.13	95.774	98.284
107.96	108.54	107.66	107.52	106	107.96	109.67	106.83	107.82	107.6	106.88	107.35	107.41	107.63	107.03	108.32	106.59	109.43	108.78	107.94	108.2	108.5	106.87	107.65	108.74	109.16	107.36	107.72	108.35	108.96	109.46	107.01	110.07	107.67	109.16	108.73	108.43	106.38	108.33	106.41	108.01	108.06	107.37	107.14	109.3	108.63	108.22	107.62	107.17	107.94
107.2	107.65	107.23	107.51	107.64	108.61	106.64	110.16	108.38	107.63	109.88	108.85	107.21	106.47	108.11	108.14	109.67	108.39	107.95	108.65	106.95	108.37	107.32	107.68	108.8	108.18	106.71	108.15	107.79	108.14	107.15	109.35	108.01	107.98	110.03	107.46	108.67	107.81	108.83	109.43	107.65	109.85	108.17	108.67	108.76	106.97	110.43	107.55	108.19	109.18
109.85	111.59	110.86	109	111.73	110.73	112.04	109.39	110.55	110.39	111.33	110.84	109.32	109.74	110.79	110.24	110.81	111.18	108.88	112.07	109.45	111.25	112.65	110.73	111.04	111.02	109.78	110.51	110.09	111.07	112.85	110.24	111.1	109.48	109.64	108.57	110.87	110.49	110.54	109.53	111.26	111.9	111	110.43	110.08	110.78	110.54	111.23	111.85	110.81
97.887	100.06	98.242	97.654	97.511	97.331	98.1	98.946	98.345	97.675	97.402	97.858	97.188	97.532	98.366	99.921	98.914	98.096	97.559	97.643	98.671	99.901	98.21	98.313	99.31	99.194	97.066	99.032	98.692	98.888	99.236	98.245	97.058	98.137	98.433	99.522	99.604	97.962	98.625	98.964	97.768	98.767	98.995	98.824	97.677	98.765	99.086	99.493	98.137	97.498
105.42	105.59	105.27	106.02	106	107.67	107.04	107.03	106.88	106.63	108.8	105.43	107.29	104.8	107.14	106.42	105.91	105.16	107.35	108.97	106.51	107.38	106.85	105.19	105.98	105.88	106.81	106.06	106.52	106.65	107.5	104.56	105.59	105.69	106.66	106.32	106.21	105.78	106.67	106.69	105.93	105.47	108.27	106.58	106.3	105.55	106.68	107.23	106.22	105.35
102.4	102.8	104.31	101.56	103.74	103.48	103.2	102.61	103.77	102.1	103.9	101.85	103.36	102.94	101.7	102.97	102.83	102.99	103.58	103.11	104.35	104.7	102.86	101.71	101.37	103.88	102.71	103.03	103.26	102.92	101.76	102.14	102.56	103.01	104.03	101.91	103.94	102.03	102.57	102.6	103.91	103.23	100.65	102.28	102.83	102.59	103.54	103.47	101.85	103.07
108.9	107.17	107.49	106.93	110.13	107.55	108.84	108.7	107.89	108.68	108.08	108.67	107.94	107.84	107.49	109.33	109.07	108.63	109.13	107.21	108.36	108.2	107.87	108	107.93	109.26	109.21	109.73	107.67	108.85	108.66	107.13	108.84	108.01	109.29	110.43	108.12	107.5	107.68	106.88	108.26	108.77	108.21	108.76	107.76	108.13	108.56	108.07	107.89	109
107.34	106.19	106.84	106.29	107.39	106.81	107.44	105.49	106.72	106.83	107.49	106.51	107.3	106.25	107	106.2	105.62	105.49	106.05	106.09	105.8	107.17	105.73	105.1	108.2	106.49	105.42	105.25	104.43	106.38	107.38	106.96	105.4	106.73	105.36	106.37	106.71	106.78	106.43	106.73	108	106.79	106.23	107.02	105.99	104.94	105.76	106.99	107.1	106.56
105.6	105.69	104.76	103.88	106.06	103.86	105.83	105.18	105	106.65	106.94	104.24	106.6	105.78	104.13	106.88	106.66	105.91	107.15	106.57	104.54	106.5	103.47	105.55	105.69	105.71	105.57	106.86	104.06	105.38	104.88	103.78	106.15	104.91	106.19	105.29	104.84	106.47	105.61	105.98	106.85	105.29	105.91	105.01	104.18	106.49	105.39	105.88	106.1	106.31
107.68	107.26	108.38	109.04	108.8	107.56	108.1	107.79	107.52	108.11	108.64	108.18	107.85	107.92	108.58	108.98	107.72	107.15	107.66	108.25	107.2	109.4	109.78	110.08	106.95	107.95	108.27	109.82	108.07	107.15	107.25	107.86	108.8	108.2	108.93	107.58	107	107.5	106.96	107.8	108.03	108.12	109.11	108.04	108.22	109.2	108.49	106.51	106.42	107.64
108.62	107.91	108.51	106.85	108.41	109.21	107.65	108.41	108.3	106.36	108.85	108.33	108.57	108.84	108.14	109.07	108.27	107.56	108.79	109.51	107.95	108.53	107.89	108.37	106.79	108.37	108.03	106.32	109.39	109.44	107.69	107.57	110.11	108.51	107.16	108.7	108.47	108.08	107.6	107.45	106.33	109.76	108.87	107.97	107.09	107.51	107.06	109.07	109.18	107.27
101.24	101.45	100.24	101.43	101.33	99.597	101.16	103.48	100.35	100.55	101.41	100.84	101.14	100.91	102.38	100.06	102.26	101.18	102.24	101.63	103.04	99.551	99.842	100.38	101.12	101.45	100.36	100.04	100.49	100.59	101.27	100.47	101.18	101.63	101.17	100.72	101.04	100.71	101.44	99.511	99.849	100.71	100.67	100.43	100.35	98.986	101.63	101.07	99.803	101.03
109.54	107.5	109.93	109.16	108.41	108.29	108.67	107.77	110.64	109.22	107.78	108.41	107.95	108.41	109.37	109.37	109.3	107.56	108.1	109.76	109.77	108.32	107.79	108.39	108.57	109.48	107.33	110.18	109.2	109.11	108.51	107.26	108.9	108.36	108.14	108.55	109.12	109.17	107.89	107.77	109.58	109.94	108.25	108.49	107.38	108.94	108.85	107.97	107.54	106.96
108.4	108.83	107.95	107.61	106.54	108.27	108.57	107.85	108.29	109.36	107.88	107.69	107.11	108.3	108.73	109.28	109.23	108.83	108.72	109.02	108.37	107.85	107.98	110.83	108.18	108.45	108.05	106.76	107.4	109.69	108.96	108.4	106.64	108.02	108.79	109.32	107.79	108.43	109.35	108.01	108.45	109	108.88	109.48	108.54	108.2	108.23	107.58	110.86	107.87
99.906	96.985	99.231	99.011	99.421	97.651	97.231	98.226	96.869	98.14	98.451	96.131	99.046	98.468	97.904	99.947	99.202	98.78	97.243	97.656	97.439	98.501	96.261	98.788	98.352	97.085	97.926	98.687	97.268	99.051	98.377	99.484	96.756	99.411	98.284	97.854	98.129	97.482	99.201	98.699	98.863	97.354	97.506	99.021	98.251	97.184	98.818	97.467	96.718	98.432
106.02	106.89	106.42	105.17	106.26	105.42	106.3	108.29	105.84	107.07	103.85	108.05	106.88	107.31	108.09	105.72	107.64	106.74	107.03	106.59	106.56	106.66	107.12	105.87	106.55	106.81	106.72	105.7	106.07	106.28	105.61	107.67	106.12	105.9	107.2	106.02	104.58	106.35	106.92	105.17	106.52	106.26	106.43	106.18	107.45	107.29	105.78	106.12	105.69	105.82
106.31	106.64	105.51	106.8	107.09	106.52	106.09	105.78	106	105.47	106.09	106.9	105.95	107.9	106.08	106.99	106.67	104.2	108.08	104.43	106.26	105.87	106.86	105.23	106.97	106.95	104.98	106.72	106.25	106.53	105.81	106	105.94	106.64	107.01	105.29	105.66	105.36	107.09	105.78	106.83	104.4	104.93	107.83	105.65	104.33	106.06	106.14	106.04	106.06
98.681	98.438	99.412	98.094	99.111	97.976	99.818	98.36	98.943	99.828	98.858	99.978	98.405	99.502	98.168	99.218	99.191	100.16	99.467	98.609	98.983	98.739	97.548	99.441	98.104	99.056	99.349	98.036	98.609	99.016	98.534	97.302	96.946	99.099	98.056	98.53	98.473	98.697	98.58	98.73	99.378	99.83	96.812	99.259	98.577	98.375	98.714	98.856	98.542	99.512
98.192	97.8	97.281	96.94	99.865	97.965	98.776	97.732	97.047	99.213	98.948	97.597	97.548	97.149	97.454	96.953	97.755	97.18	98.448	100.37	97.137	97.863	100.45	99.269	98.455	97.51	98.837	97.302	97.288	98.259	97.585	98.158	97.436	99.261	97.072	97.179	98.037	98.247	97.942	96.938	98.365	97.966	97.871	98.684	98.019	98.217	96.636	96.829	98.622	97.098
104.94	104.87	105.5	105.07	105.33	103.79	104.7	103.95	105.56	104.9	106.41	105.5	105.44	104.18	106.32	104.51	105.25	105.21	104.03	106.42	105.27	103.77	104.97	105.45	105.54	105.75	105.01	104.94	106.23	106.31	105.89	105.49	106.54	105.34	102.7	105.15	105.2	106.86	105.94	105.18	105.95	106.94	106.4	106.83	106.5	104.7	105.39	105.26	106.42	105.81
105.57	104.43	105.38	104.81	106.02	104.63	104.96	104.56	106.17	105.99	104.88	104.74	104.04	106.5	106.21	106.66	105.12	104.88	104.31	104.9	106.53	106.76	104.27	104.62	103.57	104.67	104.92	106.09	106.5	105.9	106.14	104.56	107.1	104.8	105.94	105.01	103.65	105.89	105.41	106.12	107.49	104.68	103.75	105.41	104.01	107.12	104.47	105.3	104.72	106.32
108.25	107.22	106.91	107.73	108.2	108.29	109.8	108.51	108.29	108.26	107.62	107.75	109.49	107.07	106.57	109.06	108.53	107.29	109.54	106.56	108.29	106.45	108.62	107.68	107.85	107.62	108.32	108.55	108.54	107.76	105.53	107.63	109.34	107.62	108.88	108.54	107.29	108.54	107.18	106.4	106.63	107.95	108.13	107.07	108.01	108	106.79	108.19	109.97	107.72
103.31	102.18	101.76	103.22	103.89	100.34	103.24	104.14	103.52	101.69	103.93	101.42	102.24	102.34	103.49	102.17	103.36	105.18	102.24	102.63	103.6	102.19	101.21	102.61	102.16	102.54	103.32	103.21	101.83	101.76	102.44	102.79	103.11	102.29	101.78	102.25	102.45	103.07	100.56	102.75	104.22	101.98	103.09	102.93	103.2	102.76	102.97	101.46	103.41	101.97
107.12	105.86	106.06	104.82	105.91	106.15	106.92	104.99	106.1	106.12	105.62	105.33	105.87	105.51	104.93	106.41	104.45	105.82	106.43	106.99	107.08	106.08	105.89	105.19	105.21	104.72	106.58	105.29	106.06	104.47	106.1	107.19	106.24	106.51	105.41	104.22	105.63	105.45	104.72	104.8	104.57	105.38	106.44	104.91	103.94	105.29	106.74	106.87	104.32	105.69
105.18	105.53	105.77	106.57	105.2	105.1	105.48	106.65	104.97	105.1	105.56	104.81	104.6	105.35	105.67	105	105.71	105.56	106.86	105.82	106.41	104.71	105.45	106.19	106.1	106.54	105.66	104.9	104.86	105.92	106.31	106.51	105.64	106.73	104.41	105.18	105.43	105.94	105.01	105.7	106.46	105.71	105.34	106.69	106.4	105.81	105.47	105.63	104.59	106.79
98.755	97.818	98.634	100.36	98.566	98.513	99.017	98.132	98.1	100.48	100.06	98.962	98.503	99.759	100.89	99.183	99.601	98.867	98.79	98.864	99.212	99.663	98.448	96.982	99.772	100.5	98.125	99.784	99.625	98.371	99.772	99.085	98.907	99.945	99.292	99.834	97.392	98.159	98.485	99.013	99.907	98.653	99.053	100.04	98.613	97.555	97.982	99.568	98.246	98.264
107.29	105.91	107.23	107.15	107.04	105.82	106.4	105.77	106.04	105.28	106.02	106.89	106.59	104.72	107.12	106.97	105.39	108.14	106.9	107.14	107.06	106.36	107.33	105.58	105.7	105.57	104.33	105.76	105.66	107.16	105.08	106.64	105.85	106.78	108.12	106.21	108.22	107.67	105.33	106.75	106.49	105.71	106.85	104.28	106.75	106.3	106.09	106.73	106.78	107.15
101.39	99.445	101.59	100.86	101.85	100.2	99.148	101.01	99.07	98.954	100.05	100.51	100.04	102.01	99.698	100.11	101.73	100.13	100.14	101.87	102.2	102.16	99.661	100.72	100.29	100.95	99.713	99.21	103.01	100.04	99.586	99.808	101.06	99.423	99.396	100.72	101.6	100.58	100.61	100.08	99.537	101.11	101.05	99.728	100.72	100.31	101.51	100.75	99.584	100.65
99.943	102.09	100.39	100.79	99.345	100.87	102.83	101.82	99.287	101.08	100.74	100.51	101.02	99.893	99.326	100.87	101.32	102.46	100.08	101.25	100.64	101.28	100.68	101.37	100.07	101.96	99.432	99.553	101.86	99.786	101.69	100.72	100.41	100.99	101.13	99.232	99.608	100.52	99.823	100.4	101.54	99.895	99.154	100.51	101.11	101.52	101.08	99.557	98.912	101.36
105.83	106.82	105.49	104.98	104.64	106.33	104.87	105.85	104.43	105.15	107.11	103.1	106.08	105.49	104.75	105.93	105.77	105.12	105.47	104.93	104.22	105.5	104.15	105.63	106.85	106.24	105.39	106.12	104.88	104.54	105.95	105.43	104.41	104.86	106.18	106.19	105.55	105.18	105.89	105.9	106.16	103.88	105.4	105.9	104.86	104.25	105.78	104.16	105.96	104.13
109.43	110.81	109.66	110.22	111.15	110.16	108.74	110.76	110.48	111.09	110.56	109.31	110.68	110.88	110.67	111.9	108.88	109.66	111.24	110.66	111.01	111.57	111.03	111.7	112.47	108.71	109.76	110.9	109.63	111.59	111.34	111.13	111.16	112.45	110.45	109.7	110.22	109.82	111.04	109.43	109.49	108.18	110.76	110.22	111.1	111.59	110.29	111	111.06	109.93
105.99	106.38	105.49	105.2	104.19	103.94	106.08	108.27	104.68	105.21	106.13	105.09	105.3	105.08	107.33	105.14	106.8	105.3	106.81	105.76	106.82	104.95	105.15	106.36	105.94	105.53	103.93	106.51	104.29	106.6	105.86	105.78	106.49	105.52	106.38	106.18	105.58	106.23	105.83	105.39	105.79	104.77	106.59	105.64	106.08	105.82	107.57	105.41	105.49	104.02
105.25	105.33	105.26	106.71	104.61	105.62	106.71	104.94	107.72	105.32	105.99	106.17	105.4	107.28	105.29	106.1	106.48	106.83	104.74	107.2	104.5	105.34	105.36	106.55	106.73	104.91	106.16	103.27	105.86	105.13	106.34	105.28	106.72	105.93	105.67	106.33	104.91	104.79	104.05	105.01	107.95	105.65	106.67	105.27	106.51	105.55	105.68	105.26	106.27	105.03
106.26	105.38	104.81	105.99	106.29	105.68	106.97	106.31	105.18	105.15	104.68	106.61	104.11	106.92	105.54	104.78	104.79	104.76	105.16	106.35	105.45	104.31	105.48	106.7	108.02	104.17	104.44	104.73	105.49	105.15	105.44	105.49	105.59	105.34	106.46	105.2	106.22	104.59	105.89	106.28	105.28	106.56	106.9	106.6	105.38	105.63	106.27	104.21	105.81	104.99
105.67	107.22	105.25	105.66	106.23	104.84	104.45	105.38	104.36	106.47	106.62	105.06	105.89	104.83	106.73	106.46	105.2	106.45	103.8	105.6	104.94	105.3	104.84	105.12	105.55	106.16	104.91	105.37	104.54	107.18	106.73	105.47	106.45	106.26	106.25	107.82	105.17	106.61	103.89	106.15	105.62	106.23	104.04	107.13	106.43	106.26	104.12	106.06	106.31	106.42
107	110.2	107.59	108.44	107.21	108.02	108.35	108.62	108	108.23	108.29	108.87	108.03	107.37	110.19	108.28	108.32	108.31	109.35	109.73	108.88	110.23	108.49	107.62	108.82	109.94	108.93	107.83	108.27	109.03	108.02	108.52	106.95	107.64	108.58	108.65	107.27	108.68	108.28	107.46	108.74	110.93	109.21	109.82	109.33	107.04	109.03	108.5	108.18	106.87
104.38	105.7	104.51	106.54	104.5	104.66	105.39	105.03	105.46	105.58	105.49	105.56	105.43	106.51	104.85	106.63	104.37	105.78	106.24	103.65	106.76	105.44	106.56	104.84	106.4	105.53	105.8	105.64	106.89	107.63	105.73	107.31	107.21	105.4	105.45	105.26	105.94	106.16	106.63	107.77	104.66	106.66	105.22	106.05	104.99	105.48	106.09	104.6	105.65	105
107.82	109.03	106.81	108.52	108.67	109.7	107.58	108.78	108.63	107.9	108.23	108.81	108.13	109.09	106.62	107.52	107.39	107.94	108.15	107.61	107.69	107.77	108.18	107.51	108.88	108.22	108.82	107.16	109.55	107.84	107.97	108.9	109.19	108.71	107.27	107.95	107.54	108.85	108.35	108.4	108.8	107.75	107.65	108.52	107.09	106.19	107.03	107.89	107.79	108.13
107.54	108.87	108.77	107.78	107.37	108.03	108.07	108.95	106.42	106.59	107.8	108.35	107	107.01	107.63	109.11	107.1	106.72	108.86	110.02	108.73	109.72	108.03	106.11	108.74	107.68	105.61	108.35	108.65	107.28	108.63	106.97	108.74	107.66	107.4	108.64	108.26	106.76	108.34	106.32	107.65	109.15	107.97	108.64	106.77	107.43	108.99	105.86	107.42	106.94
105.45	106.83	104.69	105.54	103.88	105.37	105.59	104.46	105.37	106.6	104.89	105.25	105.8	105.8	105.56	105.5	106.01	106.68	105.42	105.65	106.16	105.46	106.81	105.51	106.04	107.08	106.84	106.48	105.57	104.97	105.21	105.54	106.46	105.7	106.76	107.32	106.58	106.04	103.57	105.48	103.99	105.28	106.81	104.56	106.44	105.51	104.51	105.77	103.49	103.67
108.32	108	107.59	108.52	109.14	108.37	108.8	107.75	109.22	108.54	107.78	108.84	108.57	107.55	107.33	107.99	107.55	107.8	109	110.15	108.03	108.23	108.46	107.34	107.51	109.26	108	108.8	108.81	108.35	108.42	108.11	109.11	107.58	107.4	106.77	107.48	107.36	107.21	107.25	108	108.53	107.08	108.14	108.95	109.53	110.46	108.94	106.94	107.47
106.16	106.97	105.71	105.23	105.92	105.55	106.07	106.64	105.36	105.05	107.45	105.29	105.93	105.28	103.08	104.54	104.53	105.11	106.3	105.88	106.67	105.9	105.99	106.55	105.73	106.24	106.63	107.13	105.95	107.08	107.35	105.66	105.54	105.37	105.54	104.87	105.48	106.23	105.73	106.43	105.88	107.46	106.23	103.86	104.69	106.29	104.97	106.04	103.76	105.95
108.19	107.21	107.28	107.5	107.17	106.86	106.89	108.53	108.44	106.34	109.71	108.81	106.98	109.24	108.15	107.86	108.64	107.71	107.08	106.75	106.88	106.27	107.88	107.34	109.66	108.65	108.36	105.69	108.51	108.17	105.94	108.74	108.37	108.14	107.47	106.77	108.98	108.07	109.1	108.96	107.55	109.17	107.29	108.7	107.77	108.17	109.15	108.34	109.43	106.77
105.78	107.25	106.64	105.8	105.24	106.7	105.13	105.49	105.49	106.65	107	106.4	106.67	105.53	105.17	107.67	106.73	106.12	105.68	106.31	106.65	106.82	106.8	105.99	105.39	104.56	106.14	105.06	106.29	103.94	105.8	104.17	106.79	106.74	105.94	105.28	103.72	106.9	107.97	106.35	104.42	106.07	107.32	105.95	107.29	105.61	106.06	107.29	106.61	106.71
98.492	97.599	97.943	98.963	97.788	96.729	96.165	97.768	97.929	98.097	98.329	97.586	97.04	97.557	96.02	97.396	98.002	98.199	97.026	98.058	98.619	98.166	98.459	97.732	97.967	97.269	97.123	96.629	97.478	97.825	97.578	99.591	99.24	98.737	98.14	98.033	99.293	97.747	97.39	98.341	99.291	98.377	98.037	97.147	99.438	97.792	98.919	97.765	97.601	98.629
106.27	105	104.36	105.15	104.86	107.02	106.13	105.45	105.6	105.56	104.71	106.14	105.74	106.59	104.69	104.89	107.04	106.78	106.42	105.54	105.67	105.49	105.71	107.91	104.57	106.5	104.74	105.22	105.2	104.61	107.01	106.08	106.76	106.36	105.16	105.2	106.95	104.96	105.16	107.45	107.51	106.08	107.78	104.87	104.93	106.14	106.15	105.05	106.91	105.19
107.6	106.6	106.86	107.22	107.18	106.45	105.7	105.21	106.18	106.7	107.55	105.34	107.12	106.2	106.14	106.32	105.53	107.61	108.69	106.16	105.9	105.77	105.76	106.86	106.46	106.94	104.87	106.55	105.01	106.52	104.94	106.15	105.98	105.32	105.69	106.23	106.83	106.48	105.51	106.18	106.3	105.48	106.68	105.33	106.94	106.07	107.4	105.89	104.84	108.77
107.36	108.83	108.19	107.75	106.71	106.59	107.37	106.91	106.62	109.07	109.85	107.35	109.12	108.14	106.88	107.83	109.14	107.18	107.87	107.77	107.14	109.88	107.98	108.77	108.68	107.14	107.91	107.24	107.65	108.69	107.99	106.87	107.2	108.63	108.25	107.4	107.61	107.47	107.04	107.71	107.59	107.24	110.13	109.4	108.79	109	108.47	108.01	107.66	108.63
104.51	106.58	107.21	106.52	106.97	106.26	106.96	106.85	106.88	106.26	107.1	105.81	106.46	105.78	106.72	107.82	106.72	105.41	106.41	105.2	106.27	104.38	106.42	105.67	108.65	107.59	104.92	106	106	106.74	106.71	108.09	105.05	105.17	106.61	106.67	106.27	106.08	105.84	106.05	105.26	105.68	106.46	105.4	106.03	107.29	106.41	106.63	107.65	106.61
105.41	106.25	104.54	105.83	105.45	104.28	104.8	105.07	104.96	105.14	105.97	104.95	104.24	105.91	105.55	104.06	106.42	104.79	106.1	105.03	106.16	104.92	105.07	107.42	105.07	104.87	107.17	104.23	105.66	107.1	104.9	105.19	106.3	105.62	104.9	105.46	106.3	107.56	107.05	105.84	107.83	106.2	104.41	104.46	104.41	105.67	105.2	107.07	103.69	107.09
106.14	105.36	103.87	106.35	107.88	105.29	105.6	106.16	104.82	105.95	105.31	106.61	105.98	104.44	106.19	106	105.11	105.36	106.08	105.52	107.28	104.96	105.33	107.2	106.34	104.82	105.45	105.32	105.87	103.78	106.93	104.71	106.03	105.89	105.35	105.26	105.17	106.03	106.32	105.53	104.79	105.04	103.73	106.2	105.45	104.85	104.1	104.55	105.89	105.12
109.37	108.8	108.79	108.81	108.37	109.01	108.23	107.6	108.2	108.19	108.81	109.41	108.79	108	108.47	109.22	108.71	109.81	106.42	109.66	108.37	108.57	109.1	109.35	107.73	109.52	111.02	107.56	110.72	108.09	108.79	108.45	109.56	109.13	108.54	109.2	107.14	108.81	109.47	110.07	109.05	110.46	108.5	108.93	108.71	109.21	109.43	106.5	108.82	107.19
99.951	99.208	98.888	99.862	98.833	100.19	99.159	100.36	98.33	98.49	97.564	98.838	98.723	97.847	99.36	96.704	99.076	98.259	98.595	97.952	99.39	99.356	99.706	98.243	99.588	97.383	98.955	99.576	98.765	100.22	98.692	98.247	99.798	99.074	99.46	99.794	97.119	98.754	99.284	97.151	99.017	98.396	98.551	98.363	98.252	99.189	100.42	100.2	98.386	98.744
106.95	108.13	106.65	105.31	106.15	105.66	107.24	107.72	107.15	106.59	106.06	105.44	105.15	106.46	106.02	106.94	107.46	106.91	106.68	106.94	105.35	107.28	105.91	106.28	106.35	107.41	105.17	106.69	107.44	107.02	108.28	105.71	106.3	106.75	105.85	104.55	105.96	105.27	105.82	106.66	105.84	107.01	107.43	105.73	108.6	106.12	106.91	104.91	106.29	107.52
101.33	100.77	100.47	99.282	100.86	100.86	101.2	101.89	100.77	102.02	100.72	102.17	99.708	101.28	101.58	100.96	100.43	101.61	102.96	100.25	100.34	100.13	100.53	101.35	99.662	102.51	100.15	99.592	99.954	99.561	100.8	101	99.352	101.26	102.27	101.54	100.91	100.95	102.09	100.45	101.13	99.611	100.2	100.52	100.23	100.56	99.999	102.19	100.74	99.295
108.1	106.14	105.61	105.45	105.35	105.26	105.28	105.46	105.87	106.38	107.36	105.75	107.41	105.95	106.88	105.12	105.79	105.37	106.4	106.56	106.31	105.55	107.75	106.66	107.1	105.4	106.24	106.01	105.64	105.11	106.5	105.34	105.07	105.6	105.21	106.32	105.44	104.99	107.16	106.41	104.37	106.12	105.12	104.8	105.16	105.59	105	106.27	104.69	104.56
106.49	107.05	107.28	105.42	106.9	107.63	105.76	106.7	105.68	107.69	105.75	107.04	107.97	106.26	105.49	106.25	107.28	105.81	106.85	106.57	108.02	107.86	106.38	106.52	105.79	106.94	106.38	107.17	105.52	108.29	106.01	104.3	105.06	106.51	104.85	105.96	105.53	106.08	106.11	106.34	105.46	106.17	107.36	105.73	106.72	105.97	107.36	107.19	105.05	105.21
106.83	106.97	108.23	107.24	108.74	107.78	110.86	109.97	107.89	107.34	108.23	109.08	108.35	107.73	108.46	109.01	107.71	108.32	107.06	108.04	107.48	108.63	108.07	108.66	108.31	106.42	108.69	108.41	107.72	107.14	108.26	108.62	108.49	106.43	108.21	107.89	108.77	107.02	108.64	107.56	109.3	108.48	108.45	109.13	107.2	109.92	108.31	107.66	106.79	108.95
99.754	99.481	99.187	99.419	99.483	99.45	100.78	102.02	100.29	100.63	100.36	99.605	101.38	99.911	100.47	100.43	99.848	100.05	100.42	101.08	101.01	101.39	100.98	100.01	101.57	101.62	100.42	100.94	100.2	101.79	99.717	99.294	99.421	100.88	100.16	98.258	100.65	101.06	99.987	99.77	99.273	99.973	100.34	99.799	99.591	98.859	98.466	99.51	99.882	101.13
105.76	104.08	106.42	104.57	104.86	105.31	106.47	105.63	106.27	105.74	107.48	105.45	104.99	104.97	104.7	106.22	105.57	105.3	107.66	106.86	105.46	105.65	105.13	103.97	106.5	105.45	105.3	107.47	104.96	106.96	104.11	103.92	105.34	106.71	105.01	106.74	106.33	106.94	104.74	105.42	105	105.4	106.16	105.48	105.03	106.39	105.68	104.28	105.76	105.67
99.095	99.209	98.657	98.571	98.45	99.353	99.076	97.871	99.016	97.406	97.279	97.19	96.383	97.978	95.828	98.076	97.961	97.471	100.2	98.022	98.335	99.62	96.345	99.119	98.403	98.238	100.67	97.032	97.338	98.298	99.159	97.031	98.84	96.601	96.66	98.651	97.391	97.815	97.089	98.425	97.102	97.781	97.471	97.07	98.601	96.248	96.735	98.584	95.93	96.369
106.31	106.84	105.87	105.55	104.32	106.58	106.09	108.02	106.89	107.46	108.4	105.08	106.21	105.41	106.43	106.44	107.7	106.47	107.41	106.19	106.62	105.83	106.61	106.09	105.64	106.51	107.62	105.5	106.67	106.43	107.17	106.24	106.36	105.6	106.78	106.68	106.1	106.8	106.98	106.22	106.68	105.2	106.08	107.8	105.25	105.47	106.27	106.27	106.28	105.05
98.156	97.199	97.477	98.942	97.205	95.531	99.852	96.667	98.706	98.028	98.176	98.143	98.822	97.294	97.793	99.088	98.271	97.378	98.213	98.016	98.628	97.637	99.29	96.935	98.198	97.254	98.129	98.07	100.44	98.263	97.432	98.002	97.597	97.004	98.638	97.616	97.311	98.709	97.307	98.786	97.246	97.38	96.256	98.155	97.068	98.425	97.125	97.263	97.721	96.662
105.71	105.62	104.79	105.4	105.59	105.48	106.26	105.22	106.22	105.71	106.43	104.56	106.29	105.5	105.42	105.26	106.17	106.17	105.94	105.4	105.19	106.42	106.23	107.8	106.19	105.15	107.82	104.74	105.43	102.7	106.51	106.07	107.94	107.24	105.13	104.9	106.35	107.06	106.48	104.14	104.68	105.42	104.99	106.1	106.55	106.32	105.74	103.82	106.98	104.7
[truncated: 649 more rows]
[truncated: 150 more columns]
