# Supplementary material for: Genetic dissection of main and epistatic effects of QTL based on augmented triple test cross design
Source: PLoS One. 2017 Dec 14;12(12):e0189054. doi: 10.1371/journal.pone.0189054 (PMC5730204; doi:10.1371/journal.pone.0189054)
Supplement: S10 Supporting Information — (ZIP) [file pone.0189054.s010.zip › z6_1800_0.8_5.csv]

98.46	97.077	97.108	96.024	99.423	98.215	99.343	97.753	98.538	99.013	97.61	99.506	98.144	98.464	98.335	99.131	96.563	100.16	98.9	98.126	100.19	98.948	99.69	98.724	97.215	98.997	97.303	97.544	100.52	98.802	95.992	98.819	98.033	96.321	95.939	98.886	97.098	97.571	97.8	96.838	100.77	97.95	96.833	96.107	97.54	97.362	98.161	96.764	98.23	98.055
104.92	107.96	105.82	104.39	104.69	107.41	103.45	104.49	102.38	105.58	106.42	107.58	106.58	106.73	106.58	106.28	103.5	104.43	105.88	107.38	108.25	104.51	103.83	105.17	105.61	106.36	106.35	103.59	107.12	103.49	107.27	105.77	109.49	107.64	107.06	104.03	104.87	105.77	105.41	107	105.82	107.91	107.75	106.35	106.52	105.89	106.95	107.17	106.07	104.21
107.66	106.96	107.4	107.79	105.62	107.45	106.85	106.4	106.04	105.07	105.31	107.12	105.78	105.76	106.64	105.41	104.97	104.25	107.35	107.1	108.04	105.59	105.75	107.41	107.24	108.51	107.44	107.8	106.04	106.62	105.09	107.06	106.37	105.11	106.84	105.05	105.99	106.5	107.14	106.41	107.9	108.34	105.66	105.76	106.35	105.59	103.98	106.02	102.87	106.92
98.647	97.767	96.203	98.154	97.439	94.858	96.931	97.341	98.26	98.116	98.323	99.314	95.771	96.687	100.11	97.339	96.517	97.797	98.683	96.367	100.1	99.931	97.626	99.517	98.488	99.835	95.403	96.537	99.122	99.504	97.405	97.937	97.053	97.785	98.299	96.055	101.48	100.18	95.921	98.398	98.933	98.811	99.364	100.04	97.905	97.732	97.312	98.281	97.477	97.423
104.3	105.17	105.85	105.45	106.93	106.55	107.03	107.75	103.81	107.55	104.48	105.38	106.2	105.11	106.67	106.05	105.04	104.31	105.68	105.88	105.43	106.25	105.73	106.31	104.39	106.15	104.2	107.15	106.99	104.58	106.79	106.53	108.07	107.58	107.79	103.34	106.62	105.13	106.47	106.52	105.66	105.89	107.93	103.78	106.5	106.58	106.5	106.06	105.08	103.9
104.73	105.62	106.61	105.74	104.66	104.16	105	105.91	106.81	102.82	105.85	104.64	102.04	106.61	103.98	104.76	105.41	104.33	107.47	107.55	105.3	106.61	106.44	107.83	104.33	104.86	106.02	104.82	104.95	105.7	106.22	105.81	105.23	105.28	107.79	106.39	102.42	106.43	104.11	108.23	104.66	106.52	105.64	105.42	107.54	105.27	108.7	105.54	107.01	104.74
98.291	98.832	97.926	97.534	96.668	98.6	97.301	97.446	96.457	98.06	96.324	96.537	99.875	99.405	98.855	98.262	97.988	96.911	98.489	96.78	97.13	98.515	96.475	99.679	96.482	100.28	97.191	97.927	97.068	96.715	97.546	100.41	98.251	96.959	96.501	98.81	96.991	97.086	97.983	96.705	97.646	98.008	96.529	100.67	98.816	97.038	99.624	97.133	101.77	96.938
105.36	105.22	105.51	107.09	103.9	106.29	106.13	106.45	106.46	104.4	105.1	106.32	105.44	105.53	104.52	105.16	106.67	106.5	105.29	105.52	106.63	105.88	104.46	104.61	106.85	106.12	106.81	105.61	108.52	107	105.7	105.53	107.48	106.17	104.33	107.3	105.07	103.86	105.12	104.18	107.29	102.42	105.29	104.04	105.29	102.99	105.69	106.59	107.3	104.16
107.47	106.22	107.35	107.7	107.53	107.1	109.96	107.04	108.65	107.07	106.69	110.11	105.7	106.6	106.87	108.58	108.4	108.63	109.37	106	106.8	107.02	106.75	107.52	107.11	107.26	107.14	107.46	108.29	109.37	107.29	108.08	106.77	107.34	106.06	108.01	106.16	109.05	109.06	108.33	106.44	107.59	108.38	108.44	107.18	109.52	108.54	106.96	107.29	106.47
110.29	109.84	109.17	109.6	111.27	108.28	108.81	106.8	108.12	110.29	109.17	110.65	108.98	108.21	107.98	108.36	109.7	108.94	108.79	107.53	107.64	107.69	108.31	105.92	107.22	108.15	107.75	111.67	106.46	108.09	108.03	109.64	109.93	107.58	109.35	108.08	107.91	108.54	109.35	108.38	107.87	109.59	110.13	110.86	111.44	105.35	108.51	108.62	109.32	106.9
102.61	104.47	104.87	103.89	106.74	107.35	104.82	107.97	104.88	106.18	105.98	105.06	104.43	106.65	104.15	106.01	104.3	105.38	105.64	109.51	106.33	103.46	106.51	105.84	104.16	106.67	104.81	106.22	105.82	107.04	107.02	107.39	105.04	107.03	103.99	104.64	105.72	106.2	106.7	104.87	105.48	105.76	108.9	106.2	105.08	104.24	106.11	106.39	104.81	105
107.91	109.81	107.51	108.68	109.29	106.83	107.85	109.3	108.58	107.65	106.47	107.59	107.72	110.08	107.96	107.96	106.51	109.53	110.5	107.35	109.46	107.91	110.9	108	108.44	107.1	109.22	109.01	109.36	107.03	107.61	108.4	107.75	106.9	108.2	108.21	108.02	110.61	107.76	106.54	109.17	107.89	108.15	108.05	109.05	106.84	109.67	107.28	107.35	109.22
108.35	109	108.95	106.08	108.79	108.86	110.9	109.61	109.85	110.33	107.88	107.06	111.8	108.14	107.26	109.6	105.9	107.71	110.51	110.06	108.4	110.37	109.12	108.58	108.75	108.99	108.96	106.35	109.68	106.46	107.96	105.89	108.68	110.59	107.74	108.7	111.03	107.47	109.77	109.64	107.8	109.82	109.2	107.69	108.07	108.9	110.05	110.52	107.74	106.42
104.7	106.37	107.4	105.84	107.99	106.13	107.91	104.6	106.32	103.98	106.01	106.06	105.99	106.65	108.42	106.24	106.27	107.71	104.98	105.72	105.42	107.09	108.94	108.75	105.26	107.44	107.1	105.1	107.64	105.39	107.03	106.59	106.13	106.64	106.38	105.35	106.15	105.83	105.75	107.19	105.19	105.65	105.69	107.52	105.82	107.12	104.06	105.32	108.08	106.94
107.49	107.92	108.16	108.23	105.85	108.77	108.55	108.83	107.3	109.24	106.79	107.72	109.02	107.25	106.86	107.99	109.68	109.49	108.94	108.84	107.84	108.17	110.48	108.2	108.92	105.69	108.36	110.4	108.86	105.77	106.68	109.5	108.57	106.77	107.78	107.42	108.84	107.72	108.42	108.4	107.14	108.87	106.98	108.46	109.48	107.66	109.36	107	108.88	108.02
110.45	109.15	109.47	110.27	108.07	108.51	109.24	107.18	108.33	108.89	108.75	109.74	108.93	109.27	107.72	106.63	107.09	107.28	107.97	107.87	107.96	111.01	108.84	110.8	110.72	107.61	107.8	109.37	108.85	109.64	110.17	110.67	110.26	110.35	111.29	108.04	107.45	110.71	108.65	110.34	106.96	107.65	106.6	109.61	106.83	108.83	107.9	108.03	107.71	109.47
96.882	99.012	96.836	97.767	100.3	98.83	96.747	97.925	100.34	96.032	96.53	100.29	97.864	97.754	97.781	98.857	98.717	99.13	95.87	97.97	96.379	96.437	97.032	99.933	98.971	96.546	99.864	97.711	98.22	99.343	98.794	96.557	97.266	98.834	98.091	99.971	98.946	97.298	97.321	96.929	96.078	96.935	96.251	99.378	97.166	97.564	99.619	97.129	98.569	98.433
107.04	110.63	107.96	110.28	109.45	110.15	108.84	109.37	109.03	110.97	107.64	109.58	107.61	111.02	107.23	107.8	110.03	108.65	110.06	107.26	108.35	108.02	109.33	105.97	107.93	107.84	108.51	109.16	108.64	109.15	110.08	107.76	110.19	108.57	108.09	105.54	108.5	109.3	107.36	108.56	110.22	108.39	110.12	109.94	106.95	109.68	106.17	110.54	106.98	109.77
105.4	108.96	104.55	106.7	105.28	105.77	104.44	103.78	104.48	106.06	104.14	103.78	105.01	106.74	104.29	104.75	107.55	105.22	106.01	104.49	105.21	104.34	105.87	106	104.58	106.65	105.96	106.14	105.01	104.18	105.28	103.86	104.57	106.39	105.81	105.68	105.41	104.66	104.33	107.58	104.7	104.89	105.26	107.14	106.32	106.91	103.69	105.47	106.13	105.4
98.856	98.703	99.487	98.336	97.706	96.776	96.552	97.839	99.354	98.696	100.18	99.43	98.501	99.187	99.651	99.637	97.858	96.34	98.171	97.37	96.457	99.064	98.646	97.668	98.483	97.672	97.322	99.402	96.426	98.213	98.964	100.18	98.729	96.717	98.136	100.83	97.263	99.084	96.673	95.696	96.348	100.09	99.103	97.146	99.513	97.805	96.771	97.278	96.924	98.606
103.7	103.72	103.86	100.76	101.6	103.73	103.4	103.09	102.64	104.65	104.38	101.69	104.42	104.4	102.03	104.22	103.4	102.04	103.42	102.23	104.11	102.36	101.34	103.18	102.96	104.03	101.92	103.13	100.64	104.89	102.17	102.54	103.67	104.45	102.25	103.88	103.36	103.87	104.77	102.32	103.28	101.69	100.92	103.81	105.24	103.32	104.24	103.94	102.33	104.99
99.304	101.17	99.339	100.96	102.71	100.11	99.18	101.49	99.894	100.48	100.99	101.38	100.88	101.63	99.664	100.96	99.11	100.63	99.427	100.53	99.127	100.89	100.86	100.8	102.68	100.39	102.88	100.66	99.209	101.32	99.711	100.66	100.23	101.61	102.61	100.22	98.947	99.825	100.27	97.351	101.35	101.02	100.69	99.021	100.42	100.87	98.66	100.85	99.617	99.983
106.92	104.58	107.05	109.53	109.05	106.84	107.44	107.09	106.26	106.5	106.63	110.01	107.81	106.75	108	108.09	107.68	107.66	106.99	108.27	109.39	109.26	109.23	107.43	106.99	109.73	110.56	107.24	110.27	108.89	106.63	108.74	107.4	109.92	105.9	107.62	109.57	106.03	106.89	107.34	107.62	111.03	107.85	106.97	106.75	108.84	106.64	105.45	108.67	107.44
105.55	104.22	105.92	106.43	104.26	105.7	105.64	103.25	105.2	106.33	106.5	106.15	104.65	105.85	106.6	105.1	103.1	106.33	105.86	106.06	105.6	107.22	104.94	106	104.08	106.62	108.57	106.47	106.59	105.45	105.53	106.21	105.29	105.16	102.98	104.91	107.25	104.25	106.3	106.43	105.08	105.05	105.06	107.93	104.27	105.73	105.44	105.83	106.14	102.07
100.17	101.22	101.39	100.64	101.14	99.667	99.452	100.35	99.904	99.859	101.51	97.933	98.981	101.83	101.16	98.967	98.453	100.16	99.849	100.07	103.63	98.253	101.75	102.49	101.16	100.9	100.31	101.93	100.17	100.16	101.38	99.403	100.1	101.1	100.87	100.13	103.28	99.884	100.45	99.355	100.61	98.782	100.22	99.94	100.66	99.526	101.19	99.998	99.558	100.89
105.62	106.41	104.23	107.39	104.76	104.81	105.94	105.3	106.05	106.26	105.5	105.04	107.15	105.9	104.42	105.85	106.02	105.53	106.84	106.49	106.34	105.57	106.05	108.24	103.93	107.46	103.13	105.04	106.24	104.62	108.14	106.15	105.68	105.4	106.35	105.59	106.72	105.81	106.05	105.05	105.41	105.64	106.3	104.93	105.49	103.7	104.37	106.21	105.72	104.74
108.83	103.92	105.96	106.81	107.69	106.86	105.14	106.23	106.1	106.7	104.58	106.24	108.14	107.25	107.65	107.89	107.68	109.34	106.15	105.24	106.67	106.09	107.22	106.35	109.52	106.46	106.21	105.69	106.87	104.99	108.01	104.86	105.6	105.29	105.34	106.06	104.6	106.75	106.09	108.79	107.06	108.71	106.88	107.44	106.83	106.54	105.94	108.87	104.79	106.18
111.08	109.81	111.83	110.14	111	108.72	111.25	110.26	110.4	109.19	110.35	109.42	110.45	109.87	111.16	111.31	110.37	110.61	111.23	108.09	111.82	108.71	107.18	111.2	109.4	110.58	110.57	110.13	108.59	112.05	109.87	111.15	108.06	111.16	108.81	111.97	111.98	109.02	109.85	110.93	109.2	109.09	112.09	109.98	109.59	109.81	112.75	110.52	111.31	110.75
99.39	98.912	99.956	98.189	98.207	100.05	101.37	99.967	102.24	100.63	102.2	100.47	99.495	101.43	99.901	99.876	100.77	98.444	99.289	100.27	99.994	98.517	99.517	99.362	98.589	100.47	99.485	100.89	98.131	101.34	100.01	101.44	98.706	101.29	99.646	98.888	100.42	99.935	99.023	98.732	99.289	100.96	99.336	100.43	101.2	100.73	101.73	97.733	98.711	97.334
107.05	106.52	107.28	106.59	106.48	106.92	107.25	109.15	106.39	108.25	107.89	105.18	109.47	107.69	105.76	107.51	103.88	104.81	109.47	107	106.37	106.04	102.99	106.54	105.97	105.55	106.47	106.12	108.17	105.27	105.89	107.36	106.15	106.85	106.08	108.08	105.14	108.62	107.22	108.08	105.56	107.24	107.51	105.93	105.67	104.5	105.27	107.17	106.15	105.19
102.15	103.34	101.39	99.819	102.59	98.694	101.17	99.781	99.95	102	100.49	99.141	101.36	101.13	102.16	99.67	100.79	99.362	101.03	100.61	99.998	99.237	100.77	98.149	98.162	99.718	103.57	99.591	99.952	102.19	99.458	99.263	102.13	100.18	102.19	100.82	100.84	100.25	99.398	99.725	101.49	99.908	99.292	101.16	100.82	101.4	103.64	101.69	99.859	99.277
106.95	107.43	107.13	105.48	105.75	105.42	107.28	106.67	107.58	105.15	106.31	106.69	107.1	104.87	104.48	106.35	106.71	107.21	105.92	106.58	104.86	106.58	108.07	109.13	105.26	105.43	106.79	103.71	106.95	103.85	105.58	108.99	107.02	105.27	106.88	107.58	104.73	106.17	104.42	108.18	108.22	104.68	105.46	104.96	106.43	103.79	106.91	107.38	106.97	104.34
108.01	108.23	108.22	108.51	105.48	110.86	107.92	107.27	107.69	107.23	108.39	106.76	105.54	109.61	109.03	107.59	108.69	109.47	109.95	107.15	107.51	107.72	106.53	106.98	108.29	105.01	104.86	106.29	108.48	106.56	109.3	108.25	106.48	108.49	107.53	105.26	108.01	108.56	110.09	107.6	107.73	109.45	108.47	108.42	109.34	109.34	107.33	108.94	111.46	107.6
105.89	107.44	104.61	103.51	105.41	106.89	104.43	104.64	104.72	104.44	106.29	106.35	103.25	103.34	106.56	103.55	106.12	105.79	107.52	105.53	107.2	105.11	103.93	105.04	105.82	105.11	106.32	106.31	105.48	102.55	104.61	106.27	106.17	104.95	105.12	106.49	103.95	106.36	105.41	103.17	104.52	104.64	105.74	105.24	105.59	106.33	105.58	106.85	105.9	103.65
102.18	103.6	97.374	100.36	99.346	100.81	101.13	101.06	99.939	100	99.549	99.065	102.84	99.709	101.47	100.93	96.658	98.639	101.38	101.59	100.63	101.55	97.701	103.6	97.812	98.431	100.95	98.385	98.436	101.3	99.686	101.71	101.9	100.09	99.396	99.32	100.55	100.47	100.63	99.836	100.76	99.738	100.16	99.839	99.503	99.085	99.809	101.22	101.23	98.285
110.15	109.7	109.14	106.29	108.66	106.78	106.17	109.07	108.29	108.22	108.3	108.8	107.64	108.76	109.53	108.78	105.55	107.69	108.35	108.24	108.52	110.3	107.24	107.16	106.63	108.63	106.95	109.13	107.65	106.23	105.96	107.64	104.88	108.98	107.56	108.96	106.3	106.94	109.06	108.16	108.39	105.82	107.86	108.55	107.15	107.49	106.25	108.29	108.05	108.77
107.4	110.63	107.84	109.18	107.97	108.85	107.28	109.23	106.18	107.23	108.58	106.83	109.6	108.72	107.84	106.31	108.52	107.97	106.93	108.68	109.92	106.74	106.02	108.14	105.9	108.61	108.07	109.65	109.41	107.06	109.39	105.55	108.96	106.62	107.81	107.11	107.08	108.95	107.71	107.77	108.37	107.77	108.71	106.59	108.79	107.26	109.24	109.94	108.23	108.97
100.17	98.943	99.373	99.21	95.768	99.606	98.839	97.342	98.396	97.473	100.13	97.984	97.915	99.874	98.995	98.74	99.53	99.854	98.258	99.858	99.023	96.745	98.665	96.756	100.27	98.989	97.3	98.489	95.903	96.939	99.004	98.987	98.781	101.45	100.91	98.255	97.733	100.1	99.565	99.011	97.036	99.089	98.202	98.925	98.76	98.573	99.543	99.91	100.52	100.51
99.248	99.627	99.363	96.585	98.955	96.352	98.875	97.342	101.02	99.597	100.3	97.821	101.3	97.635	99.512	98.101	101.67	97.952	99.712	97.18	97.123	99.79	97.481	99.169	98.555	98.477	99.518	99.949	98.692	98.886	98.961	99.199	102.42	99.008	97.452	98.81	98.665	99.788	97.884	99.922	97.723	97.921	100.35	98.897	99.075	98.985	97.662	98.54	96.644	97.559
105.86	107.12	108.46	107.2	106.49	107.38	108.13	105.9	106.75	104.03	106.11	107.88	105.75	105.96	107.23	107.51	107.21	105.41	108.51	106.97	107.77	106.51	106.92	105.58	108.52	105.93	106.99	106.52	106.05	104.91	105.71	105.48	105.22	107.95	106.85	106.65	106.79	106.8	107.62	108.35	107.81	105.43	105.56	106.73	107.99	104.46	107.2	106.4	106.66	106.63
105.31	104.41	104.92	104.49	107.87	105.74	106.24	105.43	104.05	107.07	107.51	106.06	107.32	105.4	107.56	104.96	107.02	103.91	103.22	103.89	104.98	105.89	104.25	105.2	104.04	105.13	103.66	108.48	103.92	104.83	105.61	104.61	105.22	105.02	105.77	105.16	105.48	104.44	105.71	103.36	106.93	105.44	104.93	106.23	106.06	106.02	106.69	104.9	106.6	105.05
107.12	105.64	104.97	109.06	106.81	106.58	106.44	105.32	104.09	106.12	106.71	107.34	105.17	105.96	105.83	107.33	104.79	106.45	107.68	107.85	105.83	107.52	109.24	106.63	106.34	106.57	105.03	107.78	104.21	106.42	106.42	105.89	106.9	105.13	106.56	104.47	108.55	107.76	105.38	107.72	105.29	105.83	107.42	105.92	105.28	105.76	105.49	107.62	104.64	107.42
103.72	105.07	104.95	103.28	105.4	105.96	107.43	105.44	104.68	105.57	105.95	105.9	105.79	104.47	106.61	108.05	103.66	102.33	105.65	106.26	107.29	106.89	104.58	107.26	106.24	107.43	106.55	103.38	106.51	105.93	106.3	104	106.37	103.13	105.18	104.69	105.8	103.09	106.77	104.2	106.43	106.97	104.67	105.05	102.76	105.36	106.37	105.2	104.98	105.96
105.64	105.78	106.33	104.7	106.38	105.8	107.24	106.1	103.78	105.27	105.29	105.32	105.57	105.33	105.16	106.37	105.42	106.94	104.9	105.25	106.11	105.88	102.61	105.24	105.56	107.06	105.8	107.29	105.99	105.14	105.4	106.61	105.32	106.36	105.37	106.87	106.81	106.44	106.09	104.85	103	107.09	105.94	106.27	103.9	104.54	105.24	105	106.17	105.68
108.14	107.42	109.54	105.51	108	109.26	107.11	106.67	108.06	109.25	107.97	108.27	107.12	109.05	108.16	108.09	109.24	107.21	106.2	107.6	106.36	109.38	109.07	108.63	109.46	110.41	107.36	108.18	109.02	108.06	106.15	110.41	107.11	109.97	107.93	107.49	108.8	106.65	108.63	106.64	109.64	107.33	108.79	108.66	106.37	105.83	109.03	105.65	109.13	106.76
106.28	108.13	109.83	110.7	109.94	109.95	109.15	106.06	109.2	105.97	107.5	109.46	107.57	108.4	105.75	107.56	107.19	107.99	107.49	108.45	107.41	107.53	107.14	108.14	110.89	106.81	108.06	106.96	109.04	108.94	109.35	106.34	109.27	109.04	108.69	108.29	108.9	108.15	106.03	108.88	111.43	108.69	106.61	107.24	107.43	110.12	108.22	106.97	107.65	108.91
97.822	97.618	97.482	97.676	99.042	98.777	98.048	96.281	100.07	98.274	97.498	99.04	96.978	97.293	97.195	95.954	97.723	98.197	97.333	99.237	98.021	97.565	98.669	99.388	99.605	98.98	98.431	98.936	98.896	96.653	97.378	98.542	99.449	100.31	99.76	97.729	97.682	98.521	99.625	98.27	98.247	97.003	97.814	97.652	99.334	98.395	98.795	99.736	99.262	98.455
107.32	107.52	108.36	107.42	105.94	109.32	110.06	106.45	107.78	108.22	106.64	110.76	110.23	107.71	109.05	106.82	109.7	108.09	109.31	110.35	108.27	106.91	108.67	108.93	108.22	109.07	108.43	109.03	108.29	109.39	110.56	107.87	107.04	108.36	108.6	109.51	107.18	109.96	109.73	108.4	108.42	109.69	110.75	108.39	108.42	108.42	108.33	110.91	107.42	108.19
100.38	98.037	98.124	97.058	95.976	98.272	97.726	99.45	96.968	99.798	99.996	98.186	95.208	97.797	97.059	97.576	99.105	99.527	97.178	101.29	99.006	98.95	99.169	99.914	99.807	97.724	98.107	98.718	98.856	97.935	96.809	97.764	96.068	98.612	97.806	98.338	99.01	95.685	96.478	98.27	95.865	99.043	97.981	97.937	97.655	96.553	98.613	97.754	97.74	96.962
109.23	106.17	107.67	108.76	106.55	108.03	108.03	110.23	108.85	108.48	109.15	107.35	107.27	109.13	109.36	107.44	108.04	108.94	107.31	106.97	109.58	108.21	109.71	108.43	110.73	108.39	107.84	109.89	107.45	106.13	110.6	110.6	108.44	108.02	106.45	109.26	108.98	109.02	110.59	107.76	108.78	108.74	106.62	109.81	107.85	106.37	109.24	108.54	110.78	108.17
106.09	105.2	105.68	104.94	105.35	104.41	107.66	105.53	105.04	106.14	103.89	106.41	106.71	104.92	103.93	107.42	104.39	106.45	106.09	103.86	106.51	106.34	106.72	106.84	106.94	106.12	107.09	104.12	105.14	105.3	106.08	104.12	106.33	108.08	107.81	104.78	105.52	107.11	105.25	107.06	105.02	106.01	105.67	106.68	104.32	105.22	105.38	106.22	104.33	103.44
98.859	98.947	97.802	99.958	99.142	98.773	98.058	99.695	98.824	98.826	95.493	98.95	99.16	98.106	100.98	98.736	98.676	98.021	96.517	100.86	99.645	98.051	100	96.357	100.74	98.642	100.48	97.511	98.885	98.473	99.279	99.452	98.266	100.85	98.838	96.199	98.22	98.222	98.787	98.175	101.69	97.375	97.872	100.36	98.78	96.79	97.078	99.804	100.13	98.697
105.13	106.1	106.84	104.9	106.85	106.89	105.41	106.18	105.26	102.92	106.36	107.41	107.49	106.4	105.99	106.62	104.63	104.11	106.39	102.61	104.24	107.25	105.79	106.54	105.66	105.2	105.19	105.17	105.91	105.48	105.75	105.55	107	103.62	104.44	104.92	104.68	106.55	107.09	103.58	103.87	106.37	103.24	105.26	106.12	107.04	103.83	106.11	104.68	104.12
99.443	97.114	98.545	99.811	99.097	100.93	101.52	100.07	100.38	101.26	100.2	99.027	97.573	100.56	99.841	100.02	100.13	99.748	99.662	100.39	98.516	99.498	99.388	100.24	98.697	100.07	97.634	100.23	98.63	102.12	100.87	100.25	100.79	102.16	98.229	101.27	101.33	101.49	101.86	99.116	99.378	100.73	100.83	98.606	102.49	101.78	103.08	98.043	99.176	100.1
101.85	100.46	101.96	101.16	98.982	101.88	100.99	99.82	99.599	99.513	101.38	98.465	100.41	99.973	101.35	101.47	99.794	101.35	99.982	101.04	101.91	100.31	100.46	101.23	102.04	98.89	100.6	100.67	102.27	99.544	98.226	101.77	102.35	99.179	99.382	99.5	102.37	98.947	98.24	100.86	99.4	100.23	102.35	98.285	98.852	100.7	98.917	99.82	99.64	100.23
97.496	99.815	98.734	97.516	98.797	101.2	99.624	99.878	99.481	97.321	97.392	97.401	99.703	97.964	99.993	99.488	97.538	99.373	99.234	98.177	99.567	98.554	100.45	97.93	98.51	100.73	100.15	98.987	98.195	99.363	99.443	101.52	97.362	99.196	98.388	100.15	101.92	97.166	98.935	100.75	97.468	99.132	98.026	98.396	97.222	99.721	100.44	99.446	100.68	97.814
105.1	106.74	103.51	105.8	104.38	106.72	106.65	105.23	105.34	108.28	105.15	105.07	106.57	105.11	107.87	104.28	104.46	105.13	106.59	104.94	103.68	106.46	103.27	105.12	106.31	102.94	105.92	107.21	104.98	105.7	106.58	106.38	103.83	105.58	107.13	104.35	105.37	106.55	105.51	106.01	103.02	104.99	106.09	107.01	105.25	103.71	104.09	105.92	106.44	105.32
104.2	107.13	107.15	106.36	107.32	106.92	105.01	104.1	107.13	105.2	105.93	105.95	105.59	106.37	104.46	105.06	103.62	106.06	103.95	103.61	106.59	105.67	104.49	103.29	106.51	104.38	105.01	104.54	105.47	103.63	107.35	103.93	105.8	107.29	104.84	104.52	105.99	105	105.08	104.16	105.1	107.42	105.31	105.78	106.78	104.27	106.8	104.88	106.94	103.91
99.578	99.219	100.07	102.24	101.54	101.17	99.373	99.295	98.567	100.84	98.622	100.2	98.563	99.202	100.63	99.891	101.94	101.45	100.52	99.787	100.3	98.566	101.12	99.693	101.13	100.23	99.136	97.444	98.572	97.978	101.34	98.667	100.32	101.8	101.37	99.242	101.26	101.22	100.75	99.731	98.938	97.634	100.38	100.7	98.615	99.298	98.723	100.45	101.64	98.284
107.51	105.22	107.31	106.99	104.78	105.66	105.57	107.92	106.1	105.68	106.95	105.32	105.12	107.08	104.96	105.89	108.15	106.43	105.65	106.24	106.91	106.11	104.94	105.51	107.23	108.1	108.81	106.43	105.85	106.77	108.55	104.98	106.97	109.29	106.29	107.62	106.28	105.55	106.29	106.33	105.75	106.31	104.91	107.12	107.6	105.11	107.63	106.78	106.36	108.5
104.51	106.21	107.13	105.67	107.05	105.64	105.75	104.89	105.51	105.76	106.28	106.72	105.77	105.05	105.83	104.81	104.3	106.45	105.51	105.7	107.7	105.13	106.45	104.74	106.9	104.72	105.11	104.33	105.83	103.43	105.82	105.02	107.03	106.03	105.23	105.44	106.26	105.17	102.41	107.56	104.1	104.96	104.08	105.32	104.76	106.96	104.6	106.67	107.09	106.38
109.12	109.56	109.41	107.68	110.27	109.5	107.78	109	107.2	108.51	107.85	108.7	106.67	107.98	107.36	106.56	108.91	107.33	107.57	107.63	108.3	106.76	107.88	108.47	107.89	106.62	107.36	108.43	108.76	108.33	109.6	107.78	106.71	110.28	107.61	107.1	107.97	107.49	108.31	105.93	109.47	108.8	106.07	108.99	107.21	107.92	108.47	109.48	107.32	106.93
109.62	110.87	105.94	109.08	109.8	108.33	108.62	107.46	106.11	107.25	107.45	109.42	109.55	106.14	107	109.01	109.78	110.36	110.33	109.68	109.52	106.64	106.99	105.59	107.7	108.43	109.9	108.89	110.14	108.76	107.88	108.96	110.12	107.23	109.23	109.44	109.95	107.63	109.8	109.05	107.15	110.86	108.93	108.91	108.72	107.23	108.49	107.92	107.99	111.2
107.54	109.21	107.44	108.55	106.78	111.42	109.82	108.96	108.01	108.88	108.44	109.05	108.66	108.74	108.83	110.13	107.31	108.93	108.29	109.91	109.41	108.52	106.5	108.64	107.29	108.2	107.37	108.07	108.74	107.24	109.72	110.42	109.75	108.55	108.03	109.35	109.94	109.08	108.88	109.93	107.48	108.52	108.55	109.51	108.61	108.19	109.41	107.01	109.38	106.01
107.75	107.26	108.26	109.29	107.8	106.78	109.14	109.18	107.86	106.54	109.04	109.37	105.05	107.43	109.41	108.23	108.64	107.34	108.65	109.65	105.24	107.12	109.91	108.33	110.5	109.02	109.03	109.77	108.12	108.68	108.32	106.72	105	107.9	107.71	108.53	111.27	107.75	106.77	108.38	106.9	107.63	106.97	107.98	109.17	108.07	108.68	109.05	107.65	108.04
107.82	106.08	104.28	106.26	103.3	108.91	107.45	108.26	107.34	107.62	105.95	105.01	106.01	104.14	106.95	106.33	103.81	106.15	106.71	106.3	106.46	106.89	107.35	106.43	104.91	107.32	108.41	107.26	107.76	106.76	107	104.9	107.19	106.35	108.77	106.06	106.78	105.47	105.67	105.19	104.91	108.26	107.31	106.76	102.75	105.32	105.59	110.82	104.96	104.7
101.72	98.358	101.65	101.38	97.938	103.13	101.89	100.74	97.883	100.76	100.65	101.24	99.935	104.03	102.1	99.671	100.92	98.734	100.18	102.25	99.128	100.01	100.56	99.649	100.94	103.18	100.58	101.82	100.48	101.39	102.26	100.64	100	99.966	99.609	100.27	100.25	104.03	101.49	100.79	101.64	102.06	99.088	99.978	99.365	100.3	99.407	101.69	99.263	99.894
108.1	106.76	106.99	107.24	104.74	107.86	107.01	106.17	106.08	104.91	105.66	108	106.51	108.09	105.77	104.96	107.82	107.65	107.54	107.66	107.43	105.19	106.65	106.62	106.01	107.25	105.95	106.61	106.41	105.81	105.97	108.7	105.13	107.83	107.29	106.3	105.85	103.79	107.2	106.01	108.09	105.29	105.56	106.52	106.68	105.96	106.28	106.15	104.81	105.81
108.99	107.19	109.2	109.85	107.96	107.66	108.73	108.92	107.12	107.52	105.08	107.15	109.86	107.91	107.53	106.01	107.56	109.59	108.18	109.16	107.22	111.43	106.53	108.73	109.16	107.34	106.88	109.81	108.55	107.54	108.65	111.66	104.74	107.83	110.63	109.29	106.68	106.88	107.34	109.23	108.04	107.51	107.25	108.2	106.92	108.47	108.26	109.08	106.81	107.79
109.61	106.83	107.11	105.57	107.15	106.9	108.86	107.73	108.43	107.84	110.69	108.4	107.34	108.08	109.78	107.67	109.02	108.15	108.3	110.84	108.38	105.62	108.15	109.26	106.24	109.43	108.42	107.64	106.13	107.46	108.75	111.04	109.19	110.11	107.12	108.51	107.35	108.79	108.46	107.14	107.25	108.4	107.11	109.18	108.36	107.26	110.8	107.99	109.89	107.96
107.73	109.07	107.53	107.76	106.94	108.93	108.33	109.83	107.41	107.71	108.17	107.91	106.39	109.01	108.36	106.81	110.14	109.74	108.71	106.97	109.04	111.38	106.44	110.03	108.41	107.63	110.3	107.7	107.25	107.81	108.42	108.5	106.82	106.45	105.45	107.99	108.11	106.7	107.93	107.33	108.35	110.3	105.66	108.2	107.19	107.6	108.34	107.28	107.5	108.2
100.11	99.291	97.67	100.83	97.525	99.07	99.996	99.426	98.79	100.46	101.58	98.838	99.579	98.622	100.39	98.537	100.19	99.763	98.4	98.096	98.842	99.274	100.85	97.434	99.65	99.506	98.873	98.891	101.17	100.18	99.599	99.67	99.033	100.99	96.988	100.51	99.894	100.33	98.865	99.359	97.92	97.885	100.52	98.73	100.48	100.49	99.075	99.241	99.243	99.786
108.01	109.66	109.2	107.57	109.03	109.97	110.75	109.94	107.55	108.54	108.39	108.25	107.62	107.94	110.48	107.68	110.72	108.68	107.3	105.73	110.59	107.49	108.39	107.66	109.68	110.23	106.97	109.87	109.46	108.02	108.94	107.64	107.92	107.55	107.34	108.74	106.82	108.54	108.17	108.07	109.88	107.42	106.48	107.99	108.82	108.54	108.89	108.07	109.94	107.68
108.38	106.77	105.94	106.16	107.09	107.65	108.34	107.47	110.43	107.16	108.47	106.26	107.94	107.96	107.54	108.61	108.31	106.69	105.96	107.18	108.76	109.12	107.74	106.79	107.61	109.7	106.84	105.88	107.43	107.66	106.4	106.21	108.29	108.26	108.39	108.68	110.71	106.78	106.13	107.24	107.41	108.34	105.45	108.12	108.63	106.56	104.53	106.36	107.86	109.46
106.74	106.78	106.8	106.78	105.08	107.98	107.84	107.45	106.78	107.07	104.99	105.94	106.53	106.72	105.91	105.08	104.92	106.01	106.39	106.86	107.43	106.91	107.04	105.46	105.94	107.97	106.39	106.49	104.74	106.97	105.78	103.26	106.31	106.44	107.94	107.6	107.42	107.69	104.84	107.58	108.14	106.78	107.14	106.69	107.09	106.25	105.41	107.14	108.45	105.84
99.86	101	101.86	99.729	98.808	99.498	98.382	98.877	102.55	100.09	100.44	98.657	100.24	97.822	100.43	101.53	102.69	99.142	99.307	101.58	99.384	100.54	98.125	98.845	102.15	99.016	101.17	98.006	100.68	101.84	100.78	102.49	99.449	100.34	98.483	101.99	100.56	99.12	99.269	100.71	102.04	101.57	99.865	99.479	100.75	99.626	100.96	99.134	100.2	99.684
108.5	107.19	107.96	109.69	107.52	106.79	104.94	109.74	107.61	104.66	105.78	108.13	107.49	106.06	107.58	107.87	105.73	109.21	107.31	109.15	107.82	108.41	109.17	108.32	106.46	108.51	106.87	108.37	108.28	106.97	106.67	105.03	108.6	108.3	108.99	109.38	110	108.55	109.04	107.73	108.78	107.82	107.6	109.89	107.83	108.03	107.67	108.01	107.69	106.97
107.62	105.62	105.28	107.02	110.33	107.81	105.04	104.53	107.5	108.93	106.25	105.79	107.67	105.76	105.15	108.56	105.78	105.91	106.97	104.27	105.68	108.3	107.16	108.48	105.09	107.53	104.29	106.77	107.97	103.78	105.79	107.97	105.49	105.12	105.91	106.13	103.79	106.32	108.15	105.33	106.67	107.46	104.37	104.16	105.81	105.68	105.4	106.73	106.67	107.34
109.33	105.85	106.1	105.5	106.59	104.59	107.16	107.01	105.9	106.6	106.54	106.07	106.17	108.25	106.94	106.67	105.46	105.81	107.8	107.03	105.93	107.84	107.11	106.97	104.3	107.41	105.41	104.53	105.04	107.04	106.2	105.05	105.79	108.9	106.75	107.52	108.39	106.2	108.37	104.38	106.58	106.72	104.54	106.76	105.33	106.06	106.33	107.04	107.95	106.69
106.01	103.37	102.03	106.23	104.77	104.85	105.79	106.69	105.22	106.88	105.36	106.08	107.64	106.87	105.77	105.41	106.67	103.95	106.54	105.46	106.62	107.59	103.36	107.85	105.79	103.92	103.55	106.79	105.18	107.24	108.64	107.15	105.79	105.48	106.05	105.54	104.77	103.63	105.68	105.49	105.77	107.79	103.12	106.65	106.65	104.99	104.46	105.69	105.37	106.13
107.57	108.57	108.52	107.75	110.61	106.63	108.08	106.69	106.59	109.02	108.09	107.28	109.35	107.37	108.56	110.14	108.41	106.07	107.23	108.31	105.78	108.07	109.95	110.79	108.69	107.6	108.68	108.75	107.3	107.58	107.57	107.2	108.02	109.71	108.72	104.91	107.53	107.98	108.51	109.37	108.04	108.76	108.57	108.51	108.81	108.28	108.47	107.2	107.26	107.29
98.406	96.685	98.684	97.659	97.403	99.818	98.565	101.09	98.88	98.972	100.69	99.902	99.35	99.572	99.384	99.224	99.602	100.3	99.398	98.162	98.243	96.538	100.02	99.19	98.348	99.102	98.17	98.963	100.57	97.607	98.022	98.788	97.27	97.556	97.826	100.96	99.851	101.32	97.162	98.522	96.966	101.23	98.426	98.853	101.73	99.468	99.57	101.59	98.508	98.398
98.085	98.05	98.79	98.091	99.491	97.55	99.302	98.621	97.808	99.568	100.68	100.25	98.844	97.919	97.186	98.86	98.176	98.303	97.803	99.61	95.642	98.254	99.892	100.29	99.642	98.859	100.68	103.37	97.918	98.529	99.673	96.366	97.93	98.428	99.494	95.789	100.38	99.46	97.136	98.491	97.483	98.204	97.199	98.958	99.324	97.378	98.166	100.53	96.116	98.526
107.7	108.15	108.13	109.21	108.87	108.56	108.67	106.13	108.91	106.82	106.48	109.3	109.31	106.81	108.19	109.33	107.66	109.8	107.42	107.87	108.17	106.41	108.85	109.33	108.07	108.87	107.75	108.8	106.2	109.11	109.09	108.49	106.8	107.57	107.54	109.58	108.72	108.87	106.98	108.74	107.89	107.44	108	106.43	108.27	107.18	108.97	108.68	103.87	107.03
106.96	105.71	106.3	106.01	106.98	107.16	103.01	105.74	106	105.73	106.64	103.53	104.1	106.48	105.43	105.4	105.21	105.55	107.11	106.88	105.8	105.9	104.81	104.09	105.68	104.96	106.91	108.47	104.39	104.87	107.28	104.73	106.36	106.08	105.52	107.37	105.76	104.51	106.3	106.64	105.59	107.84	106.03	106.13	104	105.64	105.06	105.47	103.82	104.23
99.299	100.56	97.573	101.08	99.369	100.6	100.55	101.25	99.806	100.29	102.51	101.97	98.17	102.36	100.89	98.814	101.68	99.469	101.72	101.22	98.914	100.03	101.12	100.31	98.21	97.635	100.72	102.29	99.113	100.85	97.862	101.45	100.45	100.91	100.56	97.914	99.328	101.06	101.19	100.01	100.69	101.89	97.543	101.1	100.83	99.803	100.45	100.11	101.5	99.657
111.32	109.4	110.5	111.53	111.26	109.72	109.69	113.58	109.83	108.36	108.35	108.36	109.94	109.57	111.29	109.66	112.5	111.58	109.12	109.71	110.12	109.95	110.88	111.28	109.53	111.3	108.42	111.98	109.65	109.93	107.72	110.59	112.4	110.37	111.12	109.02	112.65	110.14	110.88	107.98	111.94	111.59	110.03	111.1	109.14	111.72	110.97	111.71	108.47	109.35
108.52	106.98	106.19	109.02	107.9	108.6	106.92	108.96	107.54	106.87	108.56	106.46	105.98	108.69	107.74	108.98	108.24	107.89	108.47	107.05	106.25	108.67	107.66	107.48	107.93	105.72	106.48	108.79	109.54	106.26	106.83	108.67	107.73	107.07	110.86	106.94	105.22	111.82	107.61	108.95	105.95	108.96	109.27	104.1	107.44	107.71	107.88	107.78	108.12	108.93
108.82	108.82	109.23	107.38	110.35	106.09	109.57	107.87	109.02	107.66	107.8	109.01	111.85	108.42	108.8	107.68	106.47	107.78	109.05	109.76	108.28	109.61	108.62	109.08	106.76	109.1	111.85	109.69	108.22	108.72	108.09	108.32	106.09	107.07	108.42	109.73	110.3	107.15	111.48	108.17	110.53	108.96	108.47	107.16	107.6	110.12	110.92	109.1	108.43	109.35
107.6	109.44	108.55	107.37	107.18	109.05	109.26	109.38	109.81	110.36	107.93	108.68	108.02	107.49	108.59	107.56	107.23	108.79	107.69	107.39	109.38	106.48	105.73	107.83	108.14	106.84	107.68	109	107.46	107.99	107.78	108.59	107.32	106.13	106.65	108.53	108.28	108.27	109.12	107.42	105.92	108.22	108.12	107.76	108.65	108.6	107.07	108.93	107.29	106.43
107.77	106.39	108.14	106.14	106.65	106.85	107.24	107.52	108.4	107.2	105.96	108.74	106.33	104.19	107.76	108.16	108.07	106.6	105.68	106.32	107.26	106.95	109.24	107.55	105.23	106.99	106.24	104.32	108.05	107.2	106.88	106.47	108.28	106.58	107.13	108.64	105.31	106.81	106.68	106.66	106.51	108.51	105.28	106.9	106.21	107.01	108.11	106.98	105.43	108.35
108.07	107.73	108.13	109.11	105.63	104.68	108.73	107.39	108.97	108.26	108.58	105.36	108.79	109.1	107.75	107.07	108.61	108.64	107.16	108.51	107.68	104.71	108.25	105.15	107.86	108.68	104.24	109.3	109.72	108.67	107.42	105.8	106.3	108.61	109.58	106.03	108.54	106.63	107.62	111.14	105.36	108.07	110.16	108.74	105.92	108.95	108.16	107.49	107.51	107.99
103.55	101.17	102.95	103.37	103.55	103.74	105.65	102.89	102.99	103.95	102.66	102.42	102.54	104.1	102.75	103.84	102.93	103.56	100.84	101.59	101.56	103.47	105.88	103.93	101.65	102.84	104.62	103.32	101.51	102.99	103.49	103.31	100.78	102.06	100.31	101.91	103.98	101.23	101.06	103.54	103.95	104.16	102.65	102.7	103.4	104.47	103.35	102.21	103.39	102.97
102	97.844	98.029	98.291	100.08	96.98	99.119	98.255	98.636	99.488	101.58	101.83	99.949	101.02	99.504	99.917	101.24	99.055	99.281	99.571	99.639	99.631	98.369	98.46	99.291	98.331	99.192	99.054	98.476	100.06	100.17	98.815	98.147	100.84	96.964	99.731	99.515	98.97	100.26	99.674	101.03	96.936	99.376	100.23	99.636	98.623	98.423	98.47	101.06	98.7
105.6	106.3	106.02	107.63	106.47	106.98	105.2	104.71	104.28	105.57	103.27	105.37	105.21	105.7	106.38	107.33	104.54	105.41	107.12	105.2	106.07	104.13	105.58	105.64	103.99	105.25	104.32	107.08	104.8	105.05	106.26	104.81	104.23	106	106.58	105.99	105.41	104.51	106.25	106.98	104.09	104.83	107.2	105.28	105.11	104.11	105.87	105.31	105.09	106.47
100.98	97.554	96.834	101.88	101.96	102.2	102.29	99.767	100.81	100.34	101.31	100.16	101.92	99.271	99.765	100.05	101.52	100.07	101.66	99.526	101.86	102.84	100.72	102.03	101.13	101.04	100.39	100.33	102.11	99.555	99.599	100.2	99.545	101.53	100.46	96.178	101.79	101.4	100.13	101.41	101.4	101.04	101.62	102.45	100.61	101.07	99.244	101.76	100.62	102.04
105.78	105.32	107.25	107.56	106.74	104.54	105.12	105.5	106.4	108.08	106.3	103.6	106.19	106.08	105.38	105.46	102.95	106.01	104.45	104.96	105.2	106.11	105.54	104.99	105.53	103.16	105.37	104.95	107.6	107.42	103.16	105.14	104.27	107.16	105.48	105.64	105.96	103.97	105	106.48	106.31	107.41	104.74	104.29	107.04	108.2	105.38	105.62	105.22	105.55
109.21	111.84	109.48	107.78	108.64	108.17	109.47	106.65	109.67	108.83	106.93	110.04	107.35	106.22	106.39	108.82	108.68	108.64	108.13	109.43	109.35	108.21	108.14	108.89	108.4	107.74	108.31	108.45	107.83	109.4	106.84	108.35	110.99	109.52	107.18	107.48	108.94	108.68	106.17	109.04	108.41	109.45	110.31	108.7	107.07	109.19	110.08	110.33	107.23	110.11
101.42	105.37	101.57	101.18	100.7	101.99	103.49	104.59	102.99	102.15	103.97	102.92	104.39	102.88	100.39	104.52	104.15	103.03	104.44	102.94	103.82	100.93	101.58	105.15	104.77	102.48	103.94	101.6	104.4	102.66	104.35	103.68	104.84	102.8	103.85	105.1	105.7	104.22	101.33	101.46	104.83	101.38	102.22	103.43	102.86	104.73	101.98	103.48	104.84	102.79
100.55	98.21	98.589	99.102	97.924	101.39	98.687	99.441	98.375	100.38	98.828	99.57	97.991	96.484	100.15	99.233	100.31	100.59	98.41	100.68	99.922	97.582	99.264	98.443	98.619	98.487	97.142	101.48	95.596	99.32	97.49	100.4	98.804	96.852	99.149	98.144	99.13	99.009	98.716	98.03	101.68	98.011	98.83	100.06	99.741	99.434	99.673	99.529	99.082	101.44
108.33	105.37	107.49	110.24	108.37	110.15	106.18	108.07	107.52	109.69	108.57	107.31	106.68	109.73	107.52	108.73	107.97	106.67	108.79	106.7	108.41	106.82	107.71	111.27	108.91	107.57	108.03	105.24	109.62	108.26	107.12	108.07	109.38	109.71	108.08	108.76	109.95	107.78	107.48	107.3	109.24	108.1	106.79	107.4	109.19	104.71	107.79	109.95	107.68	109.75
105.68	107.6	105.85	105.67	104.8	105.42	104.71	106.81	107.66	107.93	106.24	107.3	105.83	107.63	105.71	105.21	106.57	106.48	107.22	105.16	104.9	104.71	107.46	108.04	105.27	105.58	106.03	104.88	106.04	108.16	104.42	107.3	106.76	104.39	105.61	106.35	105.24	104.7	107.34	107.75	106.7	105.36	107.75	105.63	106.13	106.48	105.25	106.46	109.67	105.95
100.63	97.183	98.123	98.269	98.473	98.185	100.05	97.162	98.549	98.868	98.493	99.579	97.97	99.331	99.758	98.592	96.313	97.968	98.365	98.421	98.288	98.099	97.696	97.448	95.345	98.227	97.936	96.58	97.634	98.301	97.708	99.73	98.189	99.155	97.807	96.66	98.635	97.315	101.29	95.817	98.93	98.614	98.047	98.539	99.029	97.155	95.634	98.424	99.336	98.103
109.97	111.79	108.71	111.72	112.28	111.89	110.23	110.63	111.97	108.87	111.27	108.4	109.46	109.58	113.06	109.96	111.68	109.39	109.42	110.52	108.44	111.02	109.09	110.79	109.57	109.29	109.65	107.99	110.11	111.59	109.53	110.48	110.11	111.37	110.67	108.22	108.31	110.3	110.93	112.25	110.36	111.44	110.06	109.6	110.75	112.26	108.79	109.71	109.12	110.72
101.76	103.51	102.25	101.21	101.05	101.61	103.08	100.19	103.73	103.21	103.64	101.56	104.75	103.69	104.06	102.63	101.95	104.19	102.44	104.02	104.86	102.88	101.91	103.8	102.88	102.38	102.55	101.96	101.11	101.8	103.23	101.95	102.88	102.92	105.39	101.02	104.84	101.37	102.73	103.39	102.09	101.29	102.3	102.26	103.04	101.4	102.05	102.85	103.24	102.19
109.22	108.9	107.49	109.49	107.3	107.07	110.26	110.59	111.07	109.53	109.38	108.69	108.94	107.78	109.31	105.91	110.04	109.79	109.31	109.27	107.21	108.06	106.82	109.15	108.88	108.55	107.92	110.06	108.38	108.65	107.57	108.44	110.36	109.65	108.4	109.03	107.55	107.05	106.84	106.56	109.48	108.95	107.37	109.43	107.67	106.82	107.17	106.36	106.77	108.04
104.41	103.27	106.59	105.02	105.39	103.85	105.44	105.55	104.33	104.07	106.12	104.15	106.11	105.71	104.31	106.33	105.74	108.05	104.75	106.64	106.1	107.67	105.92	106.05	105.65	106.24	106.1	103.99	106.71	105.6	107.25	107.06	105.82	104.87	104.18	105.16	104.36	105.13	105.93	105.84	105.06	106.95	106.3	106.79	105.28	104.82	105.64	107.61	104.93	105.25
107.6	109.34	108.47	110.19	107.97	107.88	109.88	107.69	108.98	108.13	109.02	107.82	109.26	109.46	108.02	108.2	106.5	108.73	107.39	107.46	109.93	107.26	110.32	107.06	108.9	107.46	108.66	107.6	108.4	106.52	108.91	109.9	109.45	105.68	108.46	107.48	108.42	108.25	105.19	108.86	109.15	107.43	109.16	107.81	105.97	106.6	107.59	108.18	106.18	109.91
106.64	104.5	107.21	106.45	106.57	104.56	107.69	107.19	106.78	104.24	108.25	104.5	106.44	105.38	107.54	103.6	105.91	103.71	106.4	104.74	103.29	103.88	103.95	105.88	106.21	105.31	107.73	106.13	106.04	105.81	104.68	105.66	105.68	107.41	104.17	105.68	102.12	105.55	105.79	106.42	103.3	106.13	104.21	105.17	106.54	105.82	103.95	104.03	106.5	108.65
101.41	101.81	103.56	102.37	103.76	102.14	103.5	100.95	102.94	103.6	104.99	101.97	104.84	102.32	103.73	102.44	103.05	103.57	103.15	103.21	102.29	102.83	102.99	103.71	101.7	103.2	100.98	103.41	102.65	102.62	103.58	101.96	104.68	103.03	102.66	103.99	104.37	102.86	104.95	102.44	103.02	100.58	101.94	104.02	100.79	104.02	104.36	102.53	102.31	104.91
96.692	97.76	96.819	99.753	98.779	97.192	97.697	96.82	97.865	97.481	97.063	95.692	99.343	98.632	95.539	96.028	99.484	97.479	99.475	99.022	98.172	99.04	97.275	98.651	97.322	97.438	98.831	97.436	98.258	97.351	97.914	98.739	97.16	97.373	99.363	97.677	98.302	96.014	97.564	98.753	98.133	100.88	95.717	98.593	97.632	98.856	98.488	98.076	98.322	98.019
108.36	109.12	107.65	107.5	110.04	110.28	106.17	111.41	107.94	109.86	107.6	106.47	108.86	108.8	108.51	106.2	109.3	110.61	107.87	107.42	109.52	109.37	109.25	109.97	107.47	110.99	107.5	109.21	106.98	109.49	107.67	109.03	107.87	109.92	108.91	109.12	108.56	108.25	105.42	106.33	108.94	108.24	107.4	106.7	107.8	110.87	108.17	108.85	107.24	110.5
107.16	107.94	107.37	106.41	107.34	106.9	106.63	107.96	106.22	108	106.17	106.26	108.29	107.01	106.62	107.97	103.68	107.35	106.61	105.52	105.38	104.85	105.78	107.49	106.33	109.38	107.28	105.64	106.67	109.61	106.19	106.3	106	107.94	107.5	107.22	106.52	106.82	105.75	106.71	104.26	105.26	106.9	106.8	108.86	107.01	106.76	110.31	109	106.59
106.5	105.69	105.91	105.52	106.97	104.56	105.42	106.73	107.03	105.18	105.13	106.41	104.84	105.11	105.89	106.42	106.17	108.54	107.51	105.97	103.65	105.73	104.76	105.02	107.53	106.16	105.68	107.5	105.64	105.51	106.04	106.36	104.36	104.35	106.43	104.47	105.74	102.26	105.49	106.31	106.25	105.72	105.14	104.12	107.09	103.63	108.45	105.54	108.14	105.7
99.276	98.73	98.272	98.761	97.512	97.507	97.837	99.749	98.783	98.426	97.208	98.756	99.955	97.358	96.967	96.508	97.013	99.127	96.893	100.1	97.18	96.401	94.312	95.704	95.318	99.237	96.97	98.489	99.082	98.324	98.764	96.859	98.862	96.293	98.963	96.103	100.7	100.78	98.998	98.846	99.138	98.386	97.039	98.235	98.207	97.937	98.691	97.16	101.21	97.657
106.1	108.54	105.99	104.79	106.25	106.47	104.42	105.65	107.47	105.05	108.24	105.95	106.83	107.24	107.99	106.19	105.15	107.78	104.47	105.56	108.63	106.3	106.3	105.91	107.57	107.74	105.99	107.44	107.93	107.88	104.04	105.28	105.08	105.94	107.35	106.67	107.61	104.18	106.94	107.15	107.69	105.49	108.82	105.92	106.42	105.38	107.03	107.33	104.85	106.17
109.01	108.97	107.84	110.56	108.56	109.26	107.79	109.11	108.5	108.66	108.3	107.69	109.73	105.26	108.47	106.79	107.16	109.49	106.66	108.17	109.71	107.7	106.5	108.94	109.13	107.38	107.44	106.99	106.18	108.82	108.15	106.72	108.35	108.35	109.99	106.95	108.22	108.88	106.93	108.65	107.51	105.89	109.12	108.36	108.33	110.75	107.94	109.58	109.38	110.16
108.55	107.2	109.77	107.63	108.7	110.19	106.45	107.97	106.19	107.04	107.56	108.07	106.53	106.67	105.03	108.49	106.31	108.06	108.73	106.68	106.74	107.96	107.94	106.92	108.65	105.85	108.36	105.19	106.96	109.34	106.74	107.81	108.57	107.84	107.97	106.83	107.81	106.18	107.05	108.99	108.31	108.65	108.77	107.38	107.7	107.69	108.72	106.66	108.04	110.09
106.94	107.45	106.63	104.75	106.08	106.61	107.49	106.09	107.65	106.36	104.91	104.11	106.66	106.63	108.29	105.6	106.45	107.3	106.74	107.64	106.65	108.39	104.01	106.04	105.26	107.28	107.41	104.08	103.94	108.38	105.6	105.85	104.58	104.57	104.92	107.98	109.05	108.34	106.42	104.99	106.22	106.21	106.72	107.04	106.84	106.8	104.58	108.1	106.78	105.89
107.65	108.17	109.5	107.06	104.73	107.85	106.57	109.46	105.16	106.84	106.27	109.1	106.46	106.87	107.76	106.76	105.26	107.04	109.61	107.73	106.65	110	107.82	106.83	108.92	106.03	108.78	107.41	109.14	107.57	108.43	108.33	108.28	107.03	107.68	107.58	108.74	107.58	107.66	108.53	106.99	108.95	106.61	108.5	109.57	108.13	107.58	106.54	108.08	108.67
107.32	106.25	104.34	105.74	105.18	105.77	105.37	105.43	106.39	106.66	106.71	104.05	105.79	106.5	106.52	105.02	104.67	105.63	103.76	106.75	105.52	105.59	106.83	105.07	106.66	104.06	107.1	107.08	103.08	107.59	104.61	104.44	107.55	104.86	107.13	106.72	109.2	108.21	106.15	105.82	106.46	107.14	105.96	105.29	104.72	104.34	107.85	105.26	103.63	105.72
101.95	100.94	102.28	100.83	103.74	100.29	100.18	99.761	99.776	100.88	101.59	100.33	99.412	102.29	99.218	97.341	100.31	99.506	100.4	99.869	100.49	101.91	100.35	102.95	102.58	101.2	99.878	101.86	99.784	101.03	100.61	101.7	101.55	99.446	100.2	102.62	101.65	101.03	101.25	101.31	97.748	101.29	100.6	100.42	100.82	101.21	101.15	100.31	102.7	100.88
104.96	107.77	105.66	106.43	104.21	104.61	106.47	106.85	103.69	106.25	106.78	106.95	104.24	104.23	104.8	107.06	105.85	104.99	105.51	104.67	103.98	106.01	104.89	105.1	106.41	104.86	105.84	105.36	106.95	106.9	107.62	105.02	105.54	106.2	105.24	109.21	107.94	106.58	106.69	105.44	105.75	103.91	105.62	103.89	104.77	104.87	106.67	104.32	107.2	106.1
97.546	97.884	97.61	95.746	97.002	99.43	99.518	100.23	100.85	96.224	98.854	96.235	98.331	97.892	98.514	97.015	99.633	98.177	97.572	98.506	97.61	98.932	100.61	100.14	97.087	97.684	99.925	100.51	98.92	98.172	101.88	99.252	100.38	96.282	99.6	96.929	100.15	100.55	99.951	99.958	100.41	97.961	99.417	100.35	99.067	99.685	98.972	99.339	97.769	98.105
103.1	106.32	107.69	105.88	105.2	106.21	107.02	105.82	106.43	102.32	104.7	104.38	105.67	106.1	103.89	105.33	107.1	106.63	104.48	108.14	104.19	105.6	108.55	105.22	103.93	104.03	106.16	105.01	105.23	107.02	105.4	105.76	107.27	106.05	106.2	106.24	105.66	105.41	106.31	104.02	104.41	105.85	107.35	106.34	105.5	107.54	106.32	105.08	106.13	106.57
105.49	106.02	106.83	105.96	108.7	106.81	106.23	106.61	105.84	107.24	105.02	107.66	107.09	105.72	106.57	105.31	106.94	106.02	106.22	105.4	107.33	106.03	110.6	106.5	108.35	106.73	107.26	106.15	108.27	106.09	106.7	106.6	107.78	107.07	104.2	103.57	107.08	108.65	105.07	106.14	106.5	106.51	107.15	106.11	108.15	105.56	105.14	107.98	106.86	108.43
106.8	107.6	105.52	106.74	103.15	107.33	106.29	106.29	106.28	106.14	105.88	108.01	106.52	106.85	107.8	105.01	105.16	105.13	106.69	102.95	106.04	107.39	105.15	104.85	105.79	108.49	107.1	107.49	105.4	107.3	106.46	106.07	107.12	106.04	105.49	106.42	105.34	107.98	105.68	107.74	107.48	107.54	107.14	106.93	106.05	106.07	106.37	106.23	105.91	103.42
109.09	107.55	105.39	107.01	106.98	108.05	109.83	108.51	105	107.02	104.49	107.35	103.99	108.07	106.03	106.09	108.1	104.51	107.03	106.01	105.1	105	107.46	107.31	105.77	107.18	106.53	107.7	107.52	106.06	108.26	106.17	107.35	106.41	107.4	106.95	105.67	107.29	105.9	106.69	107.67	107.03	108.02	107.81	106.71	106.11	106.74	105.77	107.89	107.85
107.75	107.69	106.86	108.9	108.47	108.39	106.83	108.49	108.49	105.28	107.71	107.83	107.84	107.62	106.44	108.97	109.66	109.38	108.43	107.61	106.07	109	105.39	107.61	108.05	106.61	108.59	108.17	106.86	107.14	107.82	109.09	106.46	108.9	107.99	108.71	107.01	108.92	108.67	108.34	110.37	106.05	107.7	108.32	106.58	109.13	107.69	108.18	107.77	106.73
108.65	107.52	107.78	107.85	107.94	108.54	104.97	109.27	108.41	110.35	110.33	106.68	107.13	108.27	109.68	107.89	108.18	108.28	108.1	108.91	107.85	110.29	106.16	107.6	107.34	108.16	107.6	106.25	109.37	108.27	108.87	109.31	107.91	107.97	111.08	105.83	106.04	108.91	108.73	108.86	108.79	108.46	108	108.42	108.27	106.29	110.08	109.35	109.28	108.07
108.14	105.77	103.6	107.17	106.88	105.12	107.14	105.29	107.03	106.73	105.07	107.88	107.71	106	106.47	103.97	104.26	104.84	106.72	104.78	104.95	106.1	107.95	108.08	110.41	107.15	106.51	108.06	106.02	107.55	108.28	107.44	109.48	106.62	104.04	107.38	105.28	108.68	104.69	104.71	107.73	106.92	110.33	104.93	110.17	104.84	106	106.24	105.61	105.83
106.45	104.73	106.57	107.91	106.08	105.35	105.07	106.87	106.52	107.4	106.81	106.51	106.51	105.57	104.51	107.06	106.47	106.05	102.06	105.35	108.03	106.91	104.88	107.43	104.85	104.57	105.62	104.05	106.62	107.02	106.32	107.1	106.39	105.19	104	106.7	106.87	104.75	106.4	107.62	107.12	107.01	108.35	106.9	108.02	108.93	106.36	106.57	105.76	107.13
105.7	106.55	109.62	105.1	105.17	103.79	104.68	106.95	108.24	106.51	105.43	106.69	108.23	110.26	105.46	106.95	105.5	108.09	105.93	106.2	106.83	107.16	105.73	107.27	107.18	106.55	105.87	106.82	109.08	107.74	105.99	106.86	106.59	107.46	107.26	107	106.83	107.88	105.9	104.91	106.91	106.86	105.05	106.57	107.89	106.46	106.81	106.36	107.57	106.65
96.993	98.153	97.367	98.634	99.035	98.475	96.523	96.357	99.218	97.397	99.546	99.457	96.515	97.352	97.9	96.075	97.156	99.93	98.169	98.279	97.396	99.113	97.673	97.166	99.393	97.332	97.051	98.158	99.031	100.82	96.872	97.624	99.641	101.04	98.214	99.298	98.629	99.792	98.47	96.558	96.106	97.948	98.813	98.221	96.772	96.927	97.912	99.133	97.639	99.338
104.8	104.76	103.02	104.89	105.91	106.12	105.98	105.23	106.61	104.78	104.14	104.19	106.19	107.71	103.51	108.06	104.3	106.2	102.98	104.55	104.91	104.6	106.87	104.49	104.9	108.24	104.39	106.19	105.28	106.94	105.1	106.95	104.91	105.35	104.98	102.75	104.18	103.84	103.71	106.95	106.76	106.71	105.22	106.58	106.6	104.74	107.39	104.96	104.88	107.37
105.15	107.75	108.48	107.23	107.02	109.05	109.76	107.27	108.37	106.42	109.09	107.94	108.91	107.56	106.94	108.11	107.24	107.41	106.88	107.54	107.57	105.39	106.03	106.87	108	108.65	106.75	108.82	107.9	107.57	108.58	107.55	108.14	108.41	109.57	107.38	108.04	106.89	107.59	108.75	106.35	109.44	108.65	108.83	108.67	110.41	107.64	111.1	108.63	107.86
99.155	97.917	94.293	98.424	97.168	100.02	97.637	98.3	97.205	97.594	99.302	98.415	97.793	97.962	97.349	98.634	98.674	99.111	96.776	99.075	97.729	96.053	98.451	97.424	101.44	97.163	98.068	100.3	98.484	96.725	97.636	96.043	98.383	99.421	97.752	98.878	96.312	100.45	100.45	98.45	98.294	98.12	98.141	97.738	97.623	97.122	98.121	98.189	97.968	98.287
99.649	96.638	98.341	96.61	99.446	96.867	98.707	95.924	97.969	96.355	97.816	97.195	96.997	96.498	97.435	98.563	96.583	98.399	97.341	98.719	99.87	98.257	98.397	100.31	99.638	99.948	97.702	98.26	99.3	96.121	98.517	97.612	98.426	97.798	97.197	97.919	97.203	98.973	97.35	98.76	96.437	99.535	98.072	96.405	96.162	98.913	96.276	98.472	97.572	97.098
110.08	107.4	107.72	107.86	108.33	109.2	108.46	107.94	110.05	108.81	109.58	107.33	108.64	106.07	106.34	108.57	106.23	108.39	108.06	105.64	107.71	108.76	107.37	110.1	107.13	106.96	109.21	105.77	109.85	107.75	107.67	107.42	107.03	107.65	106.95	108.34	109.2	107.97	108.27	107.74	109.99	109.31	108.32	107.01	108.31	110.12	107.3	108.01	106.98	103.94
98.998	98.66	98.036	98.525	99.546	97.572	99.683	96.845	99.519	96.379	96.693	99.783	96.823	99.365	98.657	98.228	96.811	99.121	96.405	97.217	99.986	97.242	98.645	97.844	97.048	97.468	97.515	98.363	98.323	97.698	97.622	96.327	99.42	100.48	98.84	97.686	98.415	97.734	95.594	98.199	97.258	99.52	100.88	98.056	96.651	98.036	100.44	97.659	99.335	99.082
107.03	109.88	108.15	109.32	108.36	107.93	108.37	106.99	110.44	105.14	110.08	108.76	108.23	109.39	109.04	108.48	108.8	109.38	108.34	107.35	107.66	106.49	108.18	109.06	108.66	107.21	106.03	106.58	110.67	108.55	108.39	111.49	107.15	106.16	111.29	107.99	109.3	106.07	107.58	106.59	105.41	110.25	108.7	109.56	105.91	109.66	107.39	109.81	108.24	109.35
109.39	106.6	107.05	103.97	106.89	105.55	102.8	106.77	106.94	106.73	108.06	104.92	107.41	107.44	107.17	104.78	107.77	106.53	104.29	106.34	106.04	106.74	105.69	106.08	106.41	104.92	108.36	106	106.38	105.51	105.72	108.85	105.87	106.92	105.34	104.66	107.02	105.63	107.64	105.17	107.09	107.08	106.24	107.58	107.94	105.18	105.01	105.96	106.16	106.33
110.43	105.55	106.28	106.33	109.27	107.78	109.16	108.33	107.38	107.28	107.19	107.67	108.65	107.35	107.83	107.3	108.81	108.63	107.7	106.92	108.46	108.18	108.25	106.18	107.45	108.28	107.57	106.85	105.95	107.2	106.75	104.69	108.31	106.11	107.86	107.36	108.26	107.51	109.72	106.98	108.32	107.71	108.78	108.26	111	106.54	106.98	108.4	107.51	110.95
110.81	108.52	108.55	108.93	111.7	109.69	110.87	110.03	109.08	110.75	109.74	111.53	111.58	110.67	109.76	109.44	109.82	112.24	110.75	110.8	109.73	110.96	109.79	111.17	110.08	111.06	111.14	112.34	110.73	108.75	110.38	110.86	110.62	109.59	111.29	111.23	109.93	108.77	109.88	109.8	108.85	110.29	108.41	110.12	111.42	112.93	111.05	110.67	110.53	110.48
108.38	108.17	109.46	109.52	109.55	109.09	110.33	109.07	110.39	107.49	109.28	109.95	107	109.19	108.85	109.62	108.17	109.31	108.5	107.47	109.5	106.43	109.08	108.75	106.7	107.79	106.99	109.37	109.46	106.14	108.66	107.29	108.31	109.53	107.18	107.56	107.93	108.66	109.77	107.41	109.63	108.03	106.8	108.24	106.01	107.15	108.66	109.43	109.62	106.54
97.248	98.872	99.154	97.826	99.099	97.883	97.291	99.811	96.457	97.926	99.157	97.016	97.896	97.458	98.704	99.071	97.284	98.728	99.077	97.773	98.424	98.324	98.48	95.439	95.808	98.943	98.093	98.728	95.669	97.762	97.931	97.969	97.776	98.068	100.02	99.048	97.52	98.806	96.549	96.625	99.009	99.639	97.564	97.379	97.305	97.661	99.429	97.376	99.497	99.756
98.726	99.283	99.212	98.972	100.34	98.448	99.992	96.619	98.504	100.48	99.351	100.44	99.302	99.491	100.42	98.622	98.58	99.146	98.553	98.022	98.491	99.737	99.28	97.415	98.914	98.87	99.513	98.625	99.305	100.11	101.75	100.37	99.399	97.821	99.511	99.485	98.003	100.26	99.163	99.696	98.471	99.403	99.496	99.626	101.31	98.201	98.486	99.324	97.988	99.304
107.14	107.34	109.44	108.89	106.45	106.33	108.01	108.65	108	109.28	108.7	109.77	108.11	106.65	108.73	109.26	106.98	107.63	107.44	109.45	108.55	107.16	109.36	106.27	108.05	108.14	107.34	106.41	105.75	109.14	107.54	107.14	103.76	110	109.63	107.71	104.04	105.9	106.72	107.84	108.47	108.7	106.14	107.42	107.46	109.96	105.02	110.66	109.15	108.35
104.68	107.23	106.92	107.81	108.77	104.41	106.42	107.16	106.28	108.01	104.59	105.37	107.77	107.93	107.2	105.87	106.84	108.23	106.58	106.39	105.77	107.26	107.09	108.08	107.72	107.09	106.82	107.78	105.15	107.36	105.1	104.64	107.3	102.78	106.47	106.35	107.03	106.46	106.8	107.38	106.19	105.37	107.68	108.08	108.12	106.95	107.07	107.34	105.94	105.41
107.79	108.73	107.89	108.2	106.68	108.64	108.49	105.28	106.57	106.82	108.07	106.99	108.53	108.2	106.28	107.67	110.27	107.85	106.38	107.92	107.64	107.61	107.07	104.78	108.33	104.91	107.89	107.62	108.31	106.75	106.79	104.71	108.62	108.9	106.61	108.81	106.6	107.55	106.48	106.84	109.01	107.81	104.65	109.01	107.93	106.37	107.66	108.65	105.4	107.78
105.74	106.82	107.05	107.8	109.27	108.09	111.28	107.97	106.76	108.64	108.11	109.02	111.36	109.54	108.44	105.77	108.88	109.09	105.48	105.65	109.01	107.98	108.89	109.11	108.13	106.74	108.4	106.9	108.43	107.67	108.77	108.89	107.61	109.23	109.57	106.18	105.79	108.56	108.86	105.95	106.41	108.14	110.38	107.04	108.32	107.28	108.29	105.63	108.87	108.57
107.97	107.8	105.48	107.69	106.11	107.88	108.33	106.45	107.44	106.78	105.73	108.37	107.87	106.82	107.73	108.6	107.59	109.32	109.23	108.64	107.72	106.65	108.66	106.79	107.29	108.08	108.64	106.57	107.94	107.81	106.63	109.92	107.04	106.29	109.49	106.51	105.54	108.36	108.83	108.4	105.96	109.56	106.86	107.24	106.21	108.47	105.01	108.11	107.26	108.77
103	105.37	106.68	102.87	104.91	104.9	103.63	104.12	105.59	107.33	104.98	104.76	104.81	105.13	104.11	108.2	104.26	106.55	108.23	104.05	104.21	106.27	105.34	104.68	103.49	105.85	107.07	105.66	104.84	106.36	104.68	101.49	106.59	104.84	104.53	105.82	104.98	106.09	104.93	107.01	104.95	103.59	110.1	104.39	107.27	106.34	104.2	105.87	105.34	107.87
108.17	109.85	109.4	107.26	108.13	107.91	109.01	107.51	109.21	107.75	106.79	109.34	109.49	107.42	106.32	107.92	106.16	108.36	108.78	108.48	106.57	106.72	108.93	110.35	107.23	107.8	108.77	109.84	108.74	107.68	107.11	107.75	106.99	108.84	106.42	107.95	107.62	107.42	107.33	108.03	108.38	108.52	109.06	106.68	106.59	106.06	109.56	107.06	108.71	106.45
106.52	107.71	105.43	105.17	106.13	103.23	107.91	104.24	106.23	107.56	103.6	107.35	106.65	107.04	103.94	106.39	105.71	106.5	107.51	106.27	105.2	104.56	105.53	106	107.76	107.56	106.5	104.86	105.66	103.13	105.13	103.21	105.46	106.02	107.23	105.73	107.78	106.11	105.41	106.19	107.21	103.84	106.11	104.92	104.47	105.86	103.66	106.01	105.63	104.81
109.92	108.55	108.15	108.33	107.82	107.84	108.19	109.55	108.39	107.95	109.83	110.19	107.88	108.31	107.92	107.11	110.55	108.78	109.72	108.58	107.3	111.6	108.88	109.01	109.13	109.89	106.76	108.62	106.96	106.27	107.52	108.35	107.72	109.49	110.15	109.6	106.28	107.28	109.02	109.02	111	109.97	107.18	109.44	109.52	109.36	111.17	110.01	108.09	108.51
99.399	99.795	97.648	99.709	97.122	98.849	100.12	97.902	98.216	98.083	99.485	100.64	100.02	98.243	99.432	97.966	97.09	97.439	101.35	100.3	98.163	99.545	100.36	98.126	98.478	98.933	99.048	98.96	98.818	98.678	100.75	98.693	100.26	99.749	100	99.379	99.101	99.104	100.03	99.911	97.78	98.22	97.953	101.02	100.1	98	99.556	97.405	99.61	101.48
106.12	107.43	107.13	111.7	108.79	108.25	108.02	107.33	107.29	107.48	109.01	109.02	108.33	109.05	109.71	108.85	104.83	108.51	107.08	107.49	108.33	110.46	109.57	105.82	106.67	107.21	108.89	108.75	107.78	106.71	109.81	108.2	110.43	106.72	105.9	107.97	108.29	107.76	106.52	109.46	107.13	108.01	108.83	108.9	109.28	107.92	108.86	107.93	107.42	107.44
104.49	106.26	108.28	106.71	107.28	106.05	105.98	105	106.96	103.86	105.46	107.81	106.58	106.78	105.44	105.59	106.76	106.3	107.96	105.12	105.45	105.75	105.65	106.5	105.82	104.78	105.46	103.98	107.61	105.18	106.44	107.54	104.73	109.28	108.01	104.24	103.9	105.33	106.97	107.34	107.54	104.49	106.54	104.27	107.08	105.59	105.76	107.98	104.7	106.15
98.656	95.923	98.987	97.899	99.671	100.59	97.276	98.117	99.719	98.876	97.745	96.572	97.531	96.591	95.648	96.919	96.282	98.074	97.663	95.648	99.148	97.774	98.89	95.609	99.114	97.596	98.833	97.164	98.444	96.272	99.199	97.404	98.988	97.532	98.66	96.273	99.38	96.4	97.265	97.539	96.243	96.792	98.98	99.487	97.918	97.991	99.026	96.223	98.64	100.09
109.05	108.92	107.73	106.98	109.35	107.46	106.16	107.64	108.67	107.38	107.93	110.63	108.57	107.91	109.55	107.56	107.95	108.83	107.94	107.71	108.77	109.37	109.66	109.13	107.08	109.11	106.03	107.19	104.7	108.08	108.02	105.97	107.83	108.92	109.74	107.61	110.09	110.03	109.52	109.49	105.83	108.69	106.32	108.54	109.55	108.29	109.23	110.09	109.57	106.15
107.8	106.06	106.58	106.13	106.64	105.9	104.8	105.14	105.48	104.82	107.46	107.52	105.06	106.77	106.59	105.59	106.02	103.3	105.63	104.81	107.54	105.62	108.35	105.94	102.64	105.29	105.72	106.96	104.4	106.89	104.93	104.11	106.44	107.55	105.49	103.52	107.12	106.42	105.03	106.29	105.2	107.27	107.1	105.65	105.89	104.99	106.55	105.9	108.11	104.66
109.33	107.26	107.17	107.36	107.32	109.28	106.73	107.1	107.86	108.03	109.51	108.28	107.83	104.51	107.89	109.22	107.33	107.78	107.62	108.79	105.91	105.95	106.72	105.88	107.75	108.42	108.44	106.63	108.09	106.96	108.58	107.74	108.3	106.71	108.58	107.91	106.1	108.07	106.11	106.01	109.43	110.24	108.23	108.42	109.03	107.23	109.44	107.84	110.09	108.94
101.19	100.53	102	99.021	99.866	101.14	100.89	101.26	101.32	99.352	101.9	99.455	102.14	99.929	100.49	100.47	101.2	101.02	97.842	99.931	100.48	102.13	100.78	100.2	101.35	99.702	100.65	99.246	99.643	100.88	100.24	101.93	99.244	99.339	100.95	98.664	98.16	102.62	99.015	99.661	100.87	101.82	99.859	102.7	100.66	102.36	99.122	100.34	99.52	99.902
111.51	112.34	111.13	112.94	108.8	111.18	109.95	110.88	109.66	111.01	108.35	108.93	110	112.03	109.14	113.24	109.85	109.06	109.42	111.58	111.24	110.77	110.34	111.84	112.22	111.21	108.69	109.88	111.18	110.38	111.79	108.09	112.91	108.55	112.13	110.58	111.99	110.08	113	111.7	109.55	112.41	112.8	108.12	109.19	110.01	109.68	111.28	110.86	111.75
97.318	97.585	96.868	98.609	100.6	98.964	96.875	98.569	97.94	99.752	97.465	98.118	96.502	98.213	97.434	98.817	98.648	96.315	97.726	98.352	98.955	98.732	96.93	96.893	98.031	99.506	98.141	99.121	98.546	97.478	98.346	97.697	98.713	98.944	96.556	100.14	98.4	98.797	98.105	96.992	97.901	96.445	98.259	97.494	97.607	97.901	97.379	95.094	99.021	99.368
106.87	110.35	106.51	106.06	108.08	111.32	108.68	107.26	108.94	109.91	109.04	108.92	107.67	108.73	109.49	107.31	110.01	109.67	108.49	109.89	105.78	107.65	107.22	107.88	108.41	108.42	106.21	107.95	110.01	109.11	108.74	106.16	108.49	107.48	108.59	108.81	108.1	108.62	108.9	106.57	110.31	110.16	107.79	107.94	109.6	108.95	106.95	107.56	108.04	109.17
108.7	108.17	106.33	108.26	107.96	108.53	106.89	108.66	107.17	108.51	109.72	107.89	109.82	109.56	107.89	106.85	107.71	107.88	108.07	107.85	109.48	108.71	107.29	106.32	107.03	107.78	104.89	107.9	106.73	107.66	107.49	109.01	109.83	108.31	108.56	108.18	107.36	107.57	107.38	107.5	108.22	110.27	107.67	107.52	105.98	107.38	106.87	108.51	106.74	105.49
104.68	106.15	103.9	106.35	105.6	106.5	105.52	105.58	107.9	105.76	107.76	106.21	103.77	106.53	106.03	106.73	105.55	104.15	104.58	105.31	106.61	105.3	104.66	104.09	106.98	105.45	104.98	106.31	106.64	106.19	104.59	103.58	103.9	106.02	104.06	103.87	106.07	105.32	106.37	105.65	105.58	107.2	106.64	104.12	103.49	107.65	104.68	105.67	105.52	106.43
107.52	107.37	108.01	108.09	109.2	107.05	107.84	109.65	106.62	106.25	108.31	106.41	110.95	105.78	109.41	110.29	105.62	109.09	107.46	111.48	108.19	109.5	108.74	109.75	110	107.78	106.07	108.79	109.03	107.39	108.7	109.04	108.48	108.76	109.23	106.58	109.64	108.25	108.93	107.56	108	108.55	109.38	107.76	107.73	106.51	107.19	110.2	108.59	107.23
107.31	106.02	106.19	106.05	106.61	105.68	106.63	105.79	106.77	105.69	105.85	104.72	108.36	106.2	107.56	105.2	103.8	105.18	106.64	104.86	107.31	103.7	103.11	106.28	105.37	106.65	107.53	105.84	107.55	105.79	103.11	105.6	105.94	104.97	106.91	105.73	104.48	106.14	107.19	106.83	106.07	107.76	104.77	106.63	106.06	107.98	103.31	106.52	105.28	106.88
107.08	106.25	104.92	103.95	106.88	103.67	106.54	105.04	106.45	105.85	106.37	105.85	106.1	105.07	104.98	103.91	106.1	105.34	107.09	104.96	104.18	105.1	106.14	105.06	105.49	106.39	105.6	105.95	107.37	104.61	105.91	106.89	103.47	106.7	106.53	105.18	103.69	104.69	104.97	107.9	105.86	107.09	104.98	106.7	106.98	105.41	108.4	103.08	104.84	105.35
107.58	104.62	106.69	105.45	106.92	103.36	106.92	107.01	106.04	106.45	106.12	105.96	104.62	105.99	106.76	104.91	108.22	103.94	105.27	104.74	105.13	107.05	105.35	103.75	104.92	106.73	106.71	105.15	106.15	105.9	104.43	106.26	104.35	105.69	104.64	105.48	106.54	108	106.06	105.73	105.99	102.82	105.74	104.03	107.95	104.76	106.15	106.46	104.41	104.64
109.54	109.81	110.38	111.48	112.91	110.55	109.23	111.07	110.66	110.55	112.1	111.73	108.82	111.08	109.24	111.89	109.82	111.47	110.52	110.72	111.51	109.49	109.92	108.12	110.6	107.17	112.04	111.09	113	109.52	108.83	111.56	108.68	109.78	108.25	109.37	110.45	111.48	112.48	111.25	111.17	110.74	112.8	111.29	109.3	111.45	107.48	108.78	112.48	111.69
106.01	107.7	109.45	108.82	110.61	107.6	108.84	107.99	108.05	108.02	109.39	109.38	109.26	110.26	109.37	108.69	109.4	109.61	109.13	108.78	105.68	108.95	107.78	107.9	106.86	108.05	109.24	110.12	108.06	108.77	107.36	108.35	108.04	107.5	105.84	111.04	107.39	108.59	109.15	111.2	110.21	108.5	108.68	108.86	108.17	109.91	108.58	109.99	106.92	108.76
107.04	107.63	107.01	106.13	106.49	105.59	105.7	105.36	107.95	107.67	109.54	107	107.38	107.37	106.52	103.89	107.59	106.68	108	108.87	106.01	105.73	107.68	105.08	105.68	107.41	105.78	106.03	106.06	107.7	105.46	106.64	105.46	106.67	105.84	106.87	105.78	107.13	106.86	105.38	106.64	107.45	106.61	106.38	104.72	106.86	107.34	106.96	104.56	107.28
98.367	98.461	98.154	98.317	96.972	98.35	98.787	99.018	99.305	97.841	97.301	95.877	97.292	98.291	98.802	99.222	99.216	98.047	99.063	97.351	99.635	98.01	98.397	97.571	99.599	97.308	96.243	96.487	100.27	98.008	100.22	98.441	96.161	95.791	96.571	96.03	100.42	97.337	97.574	96.706	98.055	98.572	98.796	98.112	97.321	98.037	97.509	97.142	98.159	99.205
96.942	96.002	98.431	97.681	98.788	98.159	99.143	98.195	96.816	98.072	97.643	96.91	96.317	98.963	98.709	97.362	98.319	96.115	96.427	98.619	100.39	98.061	98.111	98.846	95.985	99.525	97.43	99.835	97.06	97.774	95.603	96.875	99.699	97.102	96.526	99.192	98.163	99.359	96.649	97.891	95.617	97.581	97.262	98.653	97.928	96.355	98.238	97.922	98.167	98.592
107.08	106.52	109.44	106.46	108.67	109.89	107.41	107.79	107.47	108.22	106.65	108.03	106.93	108.09	108.1	109.39	106.7	104.83	107.32	106.86	108.7	106.51	106.9	108	107.45	105.6	106.96	109.08	107.23	107.93	106.94	109.73	109.04	107.27	107.13	109.97	107.09	108.56	104.79	107.02	107.73	106.06	107.29	107.51	108.61	106.17	106.6	108.94	108.53	110.4
104.85	103.57	106.24	106.19	103.87	104.32	105.18	105.68	102.57	105.31	105.24	105.03	106.35	107.2	105.56	104.2	106.37	105.34	104.94	106.36	106.08	107.03	106.4	106.49	107.93	106.54	105.86	106.6	104.84	107.89	106.86	107	107.13	105.2	107.6	105.43	102.62	105.28	104.65	107.41	104.88	106.38	104.91	106.89	107.65	107.42	104.41	105.42	107.49	105.77
107.66	107.12	108.74	106.41	107.17	106.1	108.05	106.33	106.54	105.58	104.9	105.45	106.06	105.37	106	106.27	104.92	106.97	109.75	106.88	109.64	107.68	105.99	107.62	105.6	107.15	107.19	107.33	105.18	107.32	105.85	106.04	106.29	107.98	105.01	105.81	108.36	106.3	104.79	106.57	106.61	107.08	107.43	105.01	106.72	104.98	105.21	106.34	108.86	106.88
108.43	106.08	107.31	107.45	106.49	106.12	107.05	105.72	104.15	109.59	106.32	108.91	106.59	106.36	106.17	106.11	106.49	105.43	107.59	107.15	106.13	106.67	105.78	105.21	104.97	106.3	106.69	107.18	104.24	106.11	107.22	105.79	107.22	106.24	107.13	105.46	104.74	107.62	107.42	106.89	104.88	107.32	104.72	105.92	106.79	104.2	107.79	106.47	106.45	106.07
106.64	106.22	108.07	106.25	105.74	107.19	105.34	106.32	107.86	109.62	106.06	107.9	105.21	106.45	105.65	105.28	107.59	105.77	107.37	103.6	105.97	107	106.17	106.63	107.61	106.68	106.91	106.96	107.68	105.28	105.43	107.96	104.27	105.75	106.18	107.38	107.41	106.36	106.19	107.96	105.42	105.15	107.33	105.72	106.42	105.52	105.8	106.82	107.18	108.16
107.4	108.86	106.43	109.64	106.07	108.18	105.53	108.6	108.91	109.68	108.94	106.44	107.56	108.02	108.38	107.43	107.45	109.6	107.32	107.67	109.96	106.96	106.45	107.61	109.09	108.27	107.35	109.2	107.31	108.87	108.07	109.29	105.53	108.07	108.67	111.24	106.3	109.09	108.43	108.31	106.92	108.19	111.76	105.89	108.4	108.68	106.69	107.47	107	106.52
100.51	98.906	96.933	99.211	97.95	97.688	97.254	99.041	98.546	98.29	99.444	98.769	99.069	98.943	98.334	95.634	98.685	99.21	97.921	99.115	97.663	97.761	96.69	97.626	95.274	95.77	98.807	96.832	96.699	98.349	98.637	97.896	98.117	100.42	94.769	98.682	96.948	98.186	99.117	98.141	97.067	99.375	100.19	98.824	100.3	99.665	98.119	98.876	95.999	98.362
106.13	106.52	105.08	106.1	106.13	104.68	109.58	106.94	108.75	107.27	106.8	106.6	105.92	106.09	105.55	105.07	105.28	107.69	106.09	106.54	105.01	106.96	107.1	106.5	105.8	108.29	107.88	106.43	107.17	105.86	105.64	106.74	107.14	106.46	107.22	104.83	106.62	105.74	105.23	108.31	104.7	105.09	106.38	108.67	105.09	105.8	106.04	104.96	107.32	107.48
105.14	104.62	104.68	104.18	104.37	107.83	106.09	105.82	106.15	106.26	105.77	104.54	108.47	105.69	105.01	107.32	105.29	107.13	106.26	105.52	105.83	105.21	104.88	105.24	106.06	104.45	106.88	106.53	104.51	107.21	106.28	107.14	105.88	104.85	106.4	107.91	105.52	105.82	106.27	106.94	107.85	105.09	104.02	104.7	106.04	103.85	106.11	105.72	107.08	106.64
104.93	106.28	105.52	107.2	104.16	106.2	105.56	105.65	104.95	106.29	105.18	105.03	107.61	105.15	107.43	104.41	106.87	105.39	104.08	103.22	103.77	104.93	103.4	105.8	107.98	105.42	104.87	105.37	107.2	106.64	107.09	106.19	104.01	108.15	106.75	104.58	108.64	103.77	105.17	104.14	105.48	105.71	106.42	104.73	106.03	105.34	106.84	106.29	106.83	105.68
99.279	101.22	101.38	101.3	99.521	99.345	99.01	99.802	100.39	100.41	100.72	99.472	99.699	100.13	101.42	102.22	100.05	97.425	100.1	100.67	101.74	101.08	100.88	99.386	100.01	99.771	97.411	98.805	100.8	100.57	100.24	100.9	100.48	101	99.396	100.36	101.74	99.215	100.19	100.83	102.53	99.076	98.55	97.987	97.72	99.604	100.1	101.02	98.987	101.12
107.42	109.54	106.11	106.67	106.2	105.37	109.95	105.88	106.53	105.29	105.95	106.34	105.45	106.34	106.69	106.33	106.16	105.95	105.42	106.23	105.45	105.5	108.62	104.23	105.96	104.34	106.84	106.11	103.78	105.9	108.82	105.17	106.29	104.55	105.52	107.39	106.13	108.24	106.14	107.62	107.38	108.11	103.83	108.11	107.27	106.77	108.7	105.31	106.04	109.5
108.02	108.46	106.68	108.22	106.88	108.57	109.55	109.65	108.06	107.79	110.34	108.26	109	108.56	107.33	106.39	108.94	109.55	109.64	108.51	109.08	107.12	108.3	107.8	109.54	108.35	107.95	109.78	110.23	108.02	108.76	109.7	109.5	107.43	107.95	107.09	111.1	108.22	110.07	108.24	109.24	107.77	107.88	108.19	106.9	106.29	110.21	107.22	111.01	108.11
107.86	108.57	110.98	111.1	107.83	110.28	110.17	112.86	108.17	110.04	110.36	109.61	111.55	111	109.05	108.55	111.95	109.99	108.6	109.56	108.84	111.31	113.21	107.06	111.08	112.59	110.63	110.98	108.53	111.71	109.95	109.6	110.28	111.38	111.08	111.3	112.62	111.38	108.7	110.76	108.99	111.42	112.29	109.32	109.88	111.08	113.2	107.58	109.49	112.12
104.7	105.1	104.48	105.56	105.4	106.37	105.92	103.19	105.19	105.32	104.42	108.53	105.87	107.01	106.03	107.26	105.75	105.28	103.08	106.19	106.01	105.11	105.88	105.64	105.92	106.35	106.38	104.21	106.58	104.24	106.7	105.5	106.71	106.6	105.64	105.05	105.08	107.97	105.79	106.04	104.59	104.43	104.59	106.2	104.91	106.64	105.16	105	108.21	104.66
97.671	98.293	95.574	99.8	96.96	97.59	96.248	98.475	99.99	97.968	97.182	99.337	98.012	97.004	98.341	96.837	98.116	99.64	98.372	96.342	99.11	96.746	97.909	99.893	96.475	99.904	100.74	97.684	98.163	96.361	99.12	98.977	97.578	99.931	97.403	98.355	99.036	96.147	96.62	98.033	97.66	98.381	96.835	99.271	98.182	98.94	99.497	98.547	96.651	99.307
101.74	99.986	100.31	101.87	99.971	100.4	101.04	102.61	101.15	100.51	101.45	98.416	99.346	99.151	102.23	101.53	101.04	99.639	100.74	101.07	102.51	98.826	101.06	101.39	102.33	100.14	100.54	98.364	102.53	98.592	98.999	99.56	100.17	100.8	100.52	99.527	100.12	101.36	99.66	101.68	99.629	101.17	98.844	100.42	100.41	97.731	101.7	99.315	101.58	98.241
98.198	98.36	96.4	99.333	97.899	96.777	98.013	97.862	97.383	97.154	96.863	97.246	99.217	98.942	96.926	100.12	97.381	97.416	98.407	98.576	95.982	98.892	97.82	97.884	97.516	97.779	95.298	98.575	100.84	99.768	97.583	100.01	98.796	96.591	98.563	97.566	100	97.814	99.351	97.666	98.808	97.106	100.16	98.391	99.008	96.644	98.132	98.295	98.513	98.788
106.33	106.27	104.06	106.74	106.92	105.81	104.73	103.82	106.4	107.5	106.21	106.15	106.08	107.27	106.76	106.4	109.78	106.1	106.35	106.76	105.75	106.25	106.07	106.98	108.85	107.17	105.78	107.18	106.35	107.31	104.35	106.97	107.45	106.16	106.75	106.13	106.91	105.8	108.2	105.14	106.24	105.28	107.02	107.06	107.76	103.93	107.02	106.26	105.53	106.39
98.103	98.279	95.903	98.231	98.398	98.559	100.65	98.315	98.909	97.371	97.732	99.485	97.953	100.72	97.888	97.446	97.326	97.41	99.874	97.663	96.84	96.507	97.577	97.038	97.499	98.068	98.026	98.905	96.359	98.615	98.24	98.3	97.487	98.316	97.718	98.948	99.749	98.466	97.29	97.616	99.168	97.693	97.812	97.34	95.525	98.273	97.862	99.748	98.766	98.663
108.58	105.53	107.7	106.21	105.36	105.41	105.59	106.86	106.33	104.1	104.06	104.73	104.61	106.61	104.81	103.68	106.53	106.81	105.58	105.65	106.04	107.34	108.72	105.66	107.67	105.51	104.88	105.01	105.72	105.82	106.32	106.22	105.01	104.61	104.84	105.62	105.41	107.55	105.23	104.35	105.33	104.42	104.73	106.92	105.39	105.88	105.28	105.18	103.48	107.54
104.76	104.7	105.49	106.13	107.24	106.64	106.18	106.29	107.13	106.03	104.6	103.71	106.27	104.62	105.44	106.49	102.61	104.82	105.72	106.84	104.88	104.91	104.97	105.25	107.74	104.32	106.12	106.82	106.11	105.37	107.07	107.86	108.12	104.69	104.84	106.95	107.62	108.15	107.73	104.95	103.96	105.77	105.78	106.78	106.88	104.62	106.48	106.02	105.67	104.47
108.37	109.73	108.92	109.63	108.93	107.34	109.45	107.07	108.36	109.83	106.7	107.2	107.01	108.86	108.03	107.27	107.06	110.12	109.18	107.03	107.41	108.08	106.36	109.67	108.38	109.34	107.32	109.03	110.33	110.57	108.94	106.38	107.96	109.1	109.12	107.93	108.04	107.37	108.18	110.36	106.31	109.62	108.04	108.83	110.57	108.07	105.78	109.37	108.08	107.9
107.57	106.43	106	106.46	105.35	103.36	105.4	104.37	104.06	107.36	107.36	105.98	105.81	104.97	106.41	105.38	106.41	107.2	105.81	105.51	105.04	106.2	107.48	106.22	105.13	103.61	104.31	104.51	105.42	105.8	105.82	105.04	107.53	105.63	105.01	105.59	103.06	105.76	105.58	105.89	106.01	104.9	105.47	104.7	103.59	105.35	105.84	105.4	105.2	108.36
105.44	106.38	105.8	105.43	105.8	105.68	108.42	105.5	105.13	108.01	106.04	103.84	108.1	102.09	105.7	106.53	105.03	105.52	105.39	106.6	104.48	106.44	106.77	105.05	106.87	106.09	104.2	105.34	103.11	104.82	104.21	106.8	105.36	107.08	105.48	105.47	103.26	106.28	106.64	107.06	104.61	105.52	104.23	103.67	104.21	104.78	104.92	106.02	107.16	105.83
103.08	97.673	102.79	101.23	100.52	100.41	99.917	98.804	99.993	100.44	100.84	102.4	101.82	103.44	100.36	102.74	102.56	100.66	101.54	102.04	101.55	98.338	101.85	100.74	99.946	102.45	102.14	99.492	100.62	101.84	101.43	102.96	102.62	101.78	102.58	101.61	101.23	99.615	98.51	102.5	101.78	99.14	101.35	102.22	99.939	101.56	101.09	101.97	102.33	102.25
105.82	107.16	108.72	110.56	106.52	108.54	107.7	109.6	108.35	106.75	108.5	109.03	107.05	109.69	108.11	108.32	108.54	108.41	107.88	106.35	107.82	108.65	108.24	107.89	108.84	108.38	107.14	106.92	108.14	106.28	107.67	105.79	107.6	106.53	108.08	108.28	109.1	107.52	108.15	110.26	108.95	109.58	108.03	106.9	109.28	106.07	108	107.26	106.54	107.08
106.87	103.66	104.37	106.79	105.37	107.53	106.59	107.18	109.19	107.3	107.42	104.5	106.41	109.34	106.64	105.88	108.54	108.48	106.87	110.8	104.15	106.72	105.52	107.15	104.94	108.93	107.68	105.15	106.97	107.62	105.24	105.96	107.65	108.89	108.15	106.93	108.13	107.74	106.63	105.94	107.32	108.09	108.66	108.45	106.89	105.42	106.63	107.52	106.67	106.4
108.53	107.31	108.92	108.87	107.61	106.97	108	107.67	109.29	108.65	108.02	107.59	108.78	108.77	107.55	108.42	109.25	106.6	107.29	106.3	108.32	108.44	107.43	109.44	108.41	108.32	108.85	108.38	108.37	108.18	110.3	105.2	108.77	108.53	107.43	109.06	107.63	107.68	107.37	108.29	107.07	108.35	106.69	111	107.51	107.28	105.65	108.69	106.48	106.09
103.59	99.194	99.414	98.883	100.91	98.515	98.998	101.88	99.004	99.797	98.548	101.2	101.4	99.99	100.91	100.12	98.331	99.505	100.66	101.83	101.51	100.51	100	99.796	99.165	100.71	100.59	99.652	102.21	101.78	100.72	101.32	98.673	101.34	100.69	99.829	100.01	100.77	100.3	100.12	98.812	99.27	99.914	102.05	100.33	100.46	100.31	101.9	99.853	99.66
102.82	106.32	105.44	107.77	106.5	106.87	105.8	103.33	105.42	103.6	105.39	105.91	104.99	106.49	106.71	105.82	105.74	103.62	104.36	107.5	106.99	105.87	104.65	108.88	103.49	104.83	105.15	105.22	105.2	106.35	106.7	106.86	106.94	103.54	105.87	106.51	108.01	107.6	105.44	104.8	105.51	106.8	105.96	105.79	105.23	105.49	105.06	105.74	105.12	105.74
103.41	105.39	106.87	106.55	105.59	106.27	106.9	102.65	103.43	109.26	105.14	105.4	104.98	106.73	103.61	106.86	104.71	105.75	107.34	106.81	105.05	104.25	106.41	105.97	106.26	107.37	105.43	105.18	106.45	106.08	107.55	105.73	106.82	106.47	105.95	105.66	105.56	107.77	106.06	105.42	107.03	104.87	105.77	106.9	105.21	105.76	105.54	104.06	105.51	104.74
99.879	99.807	100.35	98.657	99.842	99.357	101.63	102.12	101.24	100.51	103.03	99.898	98.768	100.79	101	99.428	100.21	99.059	100.15	99.17	101.88	97.635	97.582	98.8	100.23	98.335	98.579	100.03	99.591	101.35	101.32	96.257	100.64	100.16	101.23	99.319	99.661	101.36	104.77	98.617	100.09	101.96	99.882	99.942	101.64	99.207	100.27	101.24	100.33	100.69
111.43	111.5	111.48	110.94	110.59	109.4	110.05	110.22	110.9	108.61	110.93	109.2	108.96	107.94	110.53	109.31	112.26	111.35	111.56	112.16	110.04	109.9	109.32	109.75	109.7	109.97	109.09	110.58	114.22	112.64	110.74	110.22	111.37	110.13	111.76	108.57	111.69	111.14	109.51	109.9	111.44	111.36	110.91	112.2	109.85	110.71	108.52	111.04	110.86	110.2
109.94	108.43	104.87	108.45	109.71	107.57	107.44	108.63	109.66	109.45	108.93	108.93	108.63	108.38	111.57	109.41	110.09	107.23	107.12	109.76	107.01	108.01	109.09	108.79	108.5	108.55	108.66	108.54	108.41	106.89	108.77	108.01	105.59	106.59	110.48	108.22	106.94	110.77	109.11	107.94	108.58	109.43	107.59	107.62	109.36	108.88	109.72	107.9	108.09	109.38
107.61	109.62	108.73	108.76	106.36	107.03	104.21	106.81	108.57	106.95	109.84	107.23	110.32	107.53	111.25	107.89	107.15	109.34	108.68	107.21	110.75	107.84	108.9	106.15	105.69	107.73	107.83	108.36	107.78	109.23	108.24	107.19	110.34	106.4	107.37	106.78	106.07	108.47	108.43	107.91	109.18	104.76	107.79	104.14	106.69	108.19	107.35	109.43	109.89	107.05
99.644	98.449	101.15	96.926	100.39	98.426	97.628	99.183	96.982	98.398	99.715	96.139	98.38	99.881	98.205	97.841	99.08	99.29	99.662	98.223	96.74	97.81	101.14	97.308	96.427	99.385	98.631	98.368	98.607	99.824	99.984	99.3	100.07	99.197	98.483	97.96	97.808	96.616	97.84	98.736	99.866	98.568	97.902	98.672	98.065	97.937	100.22	98.259	98.642	97.636
108.19	107.11	106.28	107.52	108.53	107.38	107.16	110.26	108.34	105.56	107.25	107.92	107.96	106.19	106.97	106.52	106.73	107.97	109.11	107.83	107.69	106.32	107.76	110.66	108.89	109.34	107.29	106.31	107.83	105.46	109.71	107.31	108.86	107.28	105.76	109.41	107.94	107.48	106.7	108.58	107.89	108.98	109.15	106.06	107.09	107.37	109.67	108.28	106.41	107.16
108.42	107.45	109.61	107.02	105.27	108.37	108.54	106.19	106.96	109.57	108.86	109.25	110.54	108.8	110.32	109.15	107.07	109.39	105.03	108.83	107.65	108.52	108.12	109.96	108.79	108.79	109.14	106.68	108.21	107.83	106.94	108.47	110.34	106.24	108.53	107.54	107.98	108.41	108.1	108.96	108.12	109.22	108.44	107.69	107.99	109.36	109.56	108.7	108.2	106.79
105.02	106.84	106.28	107.32	105.03	107.52	106.55	107.63	106.84	106.49	108.74	106.13	107.19	104.61	106.26	108.82	104.22	105.36	106.88	106.8	106.64	106.35	106.26	106.9	106.82	107.12	105.37	105.75	106.05	106.24	104.2	104.63	108.66	107.71	107.8	105.81	108.04	105.7	106.54	105.29	106.71	107.91	106.01	106.14	104.56	106.92	104.94	105.96	105.53	107.17
104.17	106.48	106.5	105.9	106.3	104.68	108.35	106.27	106.04	108.61	109.52	108.62	104.62	108.56	107.96	103.21	105.32	106.8	106	107.64	107.07	105.99	103.8	107.48	106.75	105.81	106.2	106.79	106.71	107.4	105.41	107.27	106.37	107.47	108.04	106.41	106.15	105.18	107.21	107.48	107.83	106.52	106.44	107.49	106.61	106.64	106.34	105.88	102.5	106.32
97.913	97.407	97.616	99.028	98.279	99.33	97.675	96.259	99.601	98.485	96.529	99.282	97.548	97.097	100.06	97.151	98.59	97.84	98.521	99.007	99.269	99.596	100.46	97.56	98.223	97.25	96.888	97.589	100.53	98.19	98.121	97.625	96.258	99.683	100.76	99.158	99.526	97.901	98.293	98.13	97.311	96.382	96.438	97.996	98.48	98.679	97.969	99.281	98.531	100.9
105.59	104.6	107.41	105.43	106.75	106.43	108.98	104.33	105.6	104.35	105.69	105.73	107.97	104.11	104.61	105.41	105.71	106.41	107.11	103.12	107.15	107.28	104.85	103.31	104.51	105.66	107.18	107.59	104.12	105.98	106.7	105.8	104.18	106.64	104.15	104.24	105.32	106.33	106.39	108.01	105.8	104.61	104.06	106.24	105.15	103.51	105.07	107.23	104.33	105.36
108.15	107.95	108.6	107.27	107.39	105.52	106.8	107.68	108.69	107.32	107.79	107.8	108.16	108.29	107.93	108.89	108.82	107.14	108.39	108.38	109.5	106.89	106.94	107.68	107.77	108.88	107.68	106.76	106.45	107.53	110.3	107.31	107.77	107.59	108.74	105.78	108.81	104.83	107.94	105.63	108.83	105.6	105.48	107.71	109.15	109.7	109.98	109.98	106.22	107.67
107.18	105.94	107.42	105.21	104.71	106.24	104.69	104.85	106.65	105.21	106.33	104.12	104.48	107.9	106.09	105.87	107.65	106.56	102.94	106.52	105.92	106.37	106.03	105.48	104.59	103.78	107.5	104.64	105.62	106.4	106.67	106.77	103.48	108.06	108.26	108.54	103.88	105.37	104.72	105.22	106.56	103.86	105.7	105.33	106.49	105.2	103.38	106	106.51	103.21
98.912	98.183	97.44	97.371	98.682	99.85	98.015	96.826	99.224	98.499	98.65	97.091	100.05	99.53	97.029	98.642	96.559	97.675	96.925	98.256	99.533	98.59	99.14	98.756	99.008	97.603	95.937	97.96	98.463	100.03	98.178	98.498	98.66	98.604	98.741	98.887	98.226	97.955	99.021	98.246	95.802	96.056	97.994	99.372	99.321	98.452	96.575	96.065	95.627	99.317
104.44	104.96	106.92	104.28	104.03	105.13	105.59	106.99	106.33	107.13	104.47	103.27	105.26	107.07	107.03	106.82	106.83	108.87	105.22	107.51	106.48	105.5	105.3	105.67	104.9	107.54	105.45	105.47	103.92	106.02	104.52	106.33	107.09	106.53	106.1	106.49	105.86	105.54	104.93	104.41	106.01	105.87	106.87	105.65	105.15	106.18	106.59	105.91	104.48	109.24
106.75	104.36	105.05	104.56	105.01	106.25	105.87	104.23	106.34	106.32	105.73	105.97	106.09	104.47	105.83	107.64	106.01	106.2	107.55	106.38	106.53	102.64	105.72	105.06	104.28	104.82	104.7	104.07	105.1	106	107.87	105.64	105.64	105.63	107.26	104.95	106.46	107.72	107.33	105.35	107.25	104.16	105.13	106.87	106.89	105.81	105.18	106.2	105.36	103.72
107.04	105.01	106.81	106.34	105.02	106.69	107.31	104.78	105.68	108.49	104.87	107.57	107.59	107.16	107.91	109.25	104.55	105.71	106.22	105.69	105.63	107.2	109.04	107.25	106.73	107.4	106.23	105.01	105.33	106.4	106.7	105.51	105.2	106.71	107.18	106.33	107.36	104.86	107.3	105.21	108.29	104.59	105.37	107.68	103.65	106.71	106.66	105.68	106.96	106.46
108.08	107.81	107.81	107.97	109.09	109.95	109.26	108.24	108.83	107.98	110.41	109.64	107.56	108.51	107.25	110.63	108.26	109.35	108.95	107.1	107.9	106.36	109.22	108.42	109.04	108.95	109.16	109.6	109.03	109.23	109.45	109.15	108.36	106.36	110.6	110.31	108.73	108.19	106.74	108.32	109.67	109.09	107.95	109.57	106.79	107.71	107.68	109.7	104.97	108.43
105.83	102.96	107.63	104.47	106.36	106.61	106.92	109.58	105.35	107.26	105.28	106.21	105.5	105.7	108.08	107.14	105.41	105.4	105.07	106.02	107.89	105.14	104.18	106.2	108.66	106.91	106.06	107.09	108.19	106.97	103.87	105.85	106.46	105.82	106.69	105.34	107.54	107.05	106.74	104.65	106.83	106.6	105.03	105.82	106.96	105.49	105.34	106.1	107.68	106.07
106.98	106.89	107.26	104.8	107.03	106	106.84	106.03	105.86	104.69	109.06	104.84	105.67	105.44	105.15	105.61	108.61	104.26	105.33	106.02	105.94	107.06	104.89	104.32	107	106.51	106.34	105.92	106.99	104.83	107.07	106.61	107.27	105.89	106.09	105.73	105.04	105.9	103.2	106.22	106.29	106.44	107.19	105.94	104.37	104.3	106.72	106.97	104.48	105.96
110.78	108.15	108.11	109.82	106.43	109.82	109.88	108.17	107.28	108.48	108.2	108.7	107.99	110.41	108.51	107.42	108.38	105.98	107.94	107.42	107.63	108.11	108.82	107.66	106.83	107.1	109.17	106.67	110.24	106.55	107.43	108.45	107.38	108.11	109.46	105.67	107.96	106.17	109.25	106.85	107.3	109.56	107.07	109.2	108.18	108.33	109.45	108.3	108.76	108.3
106.19	106.96	104.74	106.57	106.05	105.9	104.53	104.58	105.58	105.41	107.29	104.76	104.59	105.46	105.12	108.01	102.89	104.68	106.98	102.74	103.08	105.41	106.28	108.64	107.47	105.42	105.9	105.54	105.27	102.65	104.85	104.37	105.4	107.26	105.19	105.21	106.6	105.51	105.26	104.84	104.53	106.27	106.44	105.14	105.28	104.25	103.35	105.97	105.63	106.77
109.89	111.32	109.59	109.73	109.74	110.58	109.15	109.39	109.82	109	110.75	111.02	110.29	112.16	110.56	111.27	110.95	109.74	108.53	108.34	110.37	112.63	109.16	108.06	110.01	110.42	110.07	108.52	111.83	112.78	110.42	109.19	110.49	109.68	111.51	109.6	111.03	109.42	109.48	110.04	110.03	111.3	112.39	113.51	109.7	110.65	111.23	109.61	107.98	110.84
106.74	107.03	106.61	105.81	105.01	107.35	106.53	106.56	105.56	106.18	106.55	106	103.35	106.18	104.22	108.89	107.27	105.68	105.35	105.34	106.69	106.1	106.35	105.54	108.91	107.61	106.03	106.06	104.98	107.99	106.42	104.32	106.05	108.78	103.86	105.79	108.38	105.91	105.34	107.25	105.48	108.81	104.86	104.61	104.53	106.84	104.63	105.54	106.57	105.24
105.77	106.79	106.39	104.8	105.25	108.82	106.25	106.06	105.83	103.56	107.38	105.9	106.25	103.9	105.51	107.09	105.3	106.09	106.81	105.81	105.8	105.43	109.04	107.14	107.91	105.26	107.95	106.37	107.05	108.65	106.61	106.25	106.12	106.55	105.17	106.28	104.42	107.59	105.78	105.33	107.07	107.09	104.21	106.73	107.96	106.31	109.1	105.4	107.13	107.01
104.19	108.77	105.85	106.68	106.28	104.66	105.35	104.9	106.52	104.89	106.08	105.68	103.21	103.74	106.38	103.94	105.63	105.89	106.62	105.94	106.68	105.94	104.21	106.76	105.7	104.9	102.78	104.72	108.11	104.91	107.55	107.63	107.53	106.87	105.31	106.9	105.13	106.35	107.15	107.82	102.83	106.74	104.11	104.35	108.3	105.8	105.56	105.39	105.15	105.33
107.53	106.07	104.47	106.99	103.33	104.57	106.97	104.73	105.68	106.04	107.15	106.94	106.06	103.08	105.19	106.26	106.91	108.21	105.4	106.35	106.93	106.93	105.36	105.13	105.26	106.2	105.39	104.49	105.6	105.93	106.31	104.87	104.64	106.43	105.78	105.29	106.22	105.9	105.45	107.56	106.02	105.94	105.41	107.21	103.39	105	105.71	106.02	108.72	105.09
107.59	109.43	108.42	109.64	106.95	108.66	106.6	107.04	107.3	108.93	108.35	109.27	107.43	107.92	106.78	109.06	107.88	107.36	109.61	109.63	106.36	108.95	108.4	109.09	109.07	106.88	107.65	107.31	109.77	107.54	108.54	107.82	109.55	107.2	107.27	109.04	108.78	106.48	108.72	108.57	106.57	110.65	109.85	107.82	108.58	109.72	107.27	107.07	107.12	108.73
110.81	111.31	110.57	111.8	109.71	112.05	111.01	109.55	109.41	109	110.92	110.8	111.88	109.18	108	112.29	111.27	111.07	109.7	111.08	109.93	109.57	111.86	110.56	108.56	109.76	110.37	109.55	110.03	112.05	109.6	109.72	111.67	111.81	112.23	108.07	109.81	112.26	109.12	111.43	112.23	111.06	112.76	110.63	111.6	110.46	111.23	110.56	111.01	110.47
107.5	109.38	107.32	108.94	107.03	106.41	108.2	108.49	106.59	110.39	107.61	108.54	107.4	108.89	108.39	109.71	106.47	109.34	107.26	107.45	108.4	109.39	106.9	108.13	107.77	107.34	106.37	107.62	107.28	107.3	106.57	108.85	109.99	107.35	108.1	110.31	107.79	107.46	110.79	107.95	109.69	106.16	108.83	109.84	109.42	109.67	110.5	107.68	109.9	106.44
107.64	108.72	107.19	108.92	106.92	105.85	108	108.17	107.51	108.31	106.72	107.82	107.9	109.94	107.83	109.12	108.42	106.82	109.85	109.03	107.14	108.9	107.71	107.38	108.06	107.75	107.68	108.16	106.92	106.68	107.77	108.78	107.35	108.42	107.26	104.74	109.45	108.97	109.84	107.35	105.35	106.66	109.55	106.65	106.97	109.52	108.67	108.61	108.6	106.93
110.97	107.44	109.31	108.81	109.16	106.77	109.25	109.09	107.59	107.58	107.83	108.41	106.21	107.03	109.74	107.49	107.2	108.49	109.08	106.32	109.11	109.84	105.46	107.49	111.12	108.07	108.89	108.34	108.16	109.7	108.08	108.33	108.42	107.79	107.9	105.74	107.96	108.52	108.52	108.85	109.6	107.33	109.2	108.46	107.67	106.79	107.41	111.31	107.7	107.91
99.376	99.776	98.894	99.681	99.649	100.61	100.09	98.75	98.556	97.842	99.833	98.93	100.1	99.74	97.73	100.83	101.91	100.97	98.056	100.52	101.26	100.77	101.35	101.54	101.47	99.785	101.14	101.96	101.28	100.11	101.02	99.391	102.01	100.51	102.12	100.99	98.825	99.792	100.39	101.68	101.2	102.59	100.17	99.44	99.616	99.454	101.75	101.13	101.46	100.75
105.89	105.83	105.68	104.69	104.26	106.55	107.34	103.66	106.43	107.17	103.94	105.33	104.64	105.37	106.34	105.53	104.95	105.28	102.56	105.78	104.28	104.89	104.8	105.22	107.52	106.68	105.29	106.45	107.23	105.26	107.47	104.19	105.98	102.66	103.39	105.65	107.47	103.04	105.48	105.99	104.3	106.94	107.2	106.09	105.66	106.57	105.9	107.21	107.04	108.88
103.97	107.24	105.43	107.02	105.69	108.86	105.28	105.52	107.25	105.53	105.61	103.99	107.53	106.31	104.26	104.93	104.45	106.95	107.95	105.11	104.8	108.13	107.63	105.92	104.17	106.86	104.81	105.12	105.85	105.63	105.74	106.56	106.7	104.21	105.16	107.77	105.01	107.22	107.78	106.21	105.41	105.35	107.88	106.72	108.62	108.26	107.37	106.4	104.66	106.96
109.57	108.45	109.72	106.13	108.96	109.39	109	107.8	108.76	106.9	108.07	109.55	107.68	110.34	107.78	107.83	108.21	108.1	109.3	109.28	107.95	107.8	107.78	109.66	110.58	106.71	107.6	108.62	109.14	106.98	108.05	109.57	106.83	107.18	107.48	105.63	107.75	108.97	109.14	109.3	108.06	107.31	108.43	107.15	109.15	106.7	110.48	107.4	107.67	108.18
102.58	99.561	99.378	99.035	102.1	103.87	102.28	100.51	98.716	101.79	99.308	99.33	102.48	101.69	99.932	99.657	101.57	101.06	102.32	100.62	100.22	101.44	101.06	99.215	98.866	103.36	102.15	102.78	100.88	99.885	99.696	99.989	99.639	100.72	99.89	101.5	99.942	100.18	101.32	98.251	100.92	103.19	102.23	99.492	99.451	100.83	100.09	99.583	102.41	102.05
100.38	101.98	99.973	99.804	100.63	100.74	100.16	101.95	103.73	102.9	102.1	99.374	102.73	101.76	100.75	101.86	100.58	98.809	100.82	100.32	97.825	100.42	101.08	99.866	102.23	100.89	100.58	99.974	100.45	100.63	100.72	99.405	100.54	99.662	102.4	101.12	98.848	101.18	98.075	101.74	101.4	99.117	98.975	100.3	98.803	99.555	100.97	101.49	99.885	102.34
106.25	103.86	108	105.23	108.1	106.48	104.9	105.4	104.29	103.35	104.28	106.86	108.22	107.58	105.65	106.6	104.89	104.94	104.58	106.11	104.82	107.9	103.5	106.63	103.58	104.81	109.09	105.33	106.2	107.3	105.93	105.32	105.96	106.86	105.19	106.89	106.95	106.45	104.94	106.33	105.75	106.19	106.52	106.91	106.22	106.96	105.65	105.54	103.98	104.19
107.97	110.46	107.41	107.98	106.49	110.12	108.36	108.09	106.3	107.18	107.45	105.69	108.19	106.91	108.14	107.22	109.65	108.99	106.94	105.32	108.02	106	107.33	106.7	106.31	105.91	107.71	106.5	105.56	106.61	105.18	107	109.15	105.49	106.86	107.05	108.5	106.25	106.9	109.26	109.27	108.82	109.02	108.88	104.89	108.09	107.62	107.75	108.27	106.82
107.73	108.32	109.48	109.19	108.42	108.68	107.67	107.92	109.62	107.04	109.39	108.37	110.04	109.42	110.35	106.85	107.43	108.06	108.32	109.14	108.83	107.48	108.94	109.63	107.57	108.94	109.44	107.17	109.94	106.98	109.32	107.24	108.5	109.88	108.97	106.39	108.57	110.18	108.46	107.99	108.84	107.97	108.22	106.88	107.23	107.69	108.69	107.62	107.81	109.14
109.94	106.29	107.93	107.82	109.08	107.66	107.72	106.77	108.96	109.21	108.05	109.46	108.03	107.72	107.5	107.03	107.39	106.57	108.21	109.31	109.14	107.27	110.61	108.29	106.61	109.9	107.09	106.35	109.81	108.35	109.26	108.38	108.45	106.76	109.27	108.59	107.41	108.03	107.88	108.71	106.88	108.99	109.27	108.36	107.31	107.96	107.66	109.45	111.03	109.22
107.52	106.68	105.99	106.54	106.09	106.74	106.46	106.37	107.31	107.57	106.59	106.22	105.63	107.53	105.86	107.28	105.12	107.85	108.82	104	105.58	106.48	107.46	105.72	106.76	107.61	105.83	106.61	107.72	106.67	105.77	107.12	105.95	105.18	104.76	105.9	106.11	104.65	108.5	106.82	106.82	105.98	107.39	105.13	106.29	104.78	106.16	107.4	106.27	105.79
105.23	107.57	107.13	104.98	106.83	107	105.97	105.65	105.43	104.94	106.93	106.03	105.13	107.9	106.57	106.34	105.26	107.07	108.31	105.18	107.55	105.82	106.08	105.96	106.65	107.33	103.99	105.22	105.81	104.89	107.38	107.03	108.01	106.19	107.74	105.7	103.59	106.64	105.2	105.15	108.96	102.78	105.77	107.07	104.47	107.04	106.08	106.32	105.19	106.49
105.9	106.96	106.46	105.96	106.67	105.52	105.42	108.16	105.15	106.48	107.57	106.76	109.43	105.49	105.24	105.81	105.26	104.78	106.7	105.2	105.97	104.86	105.07	104.13	103.44	105.6	104.99	106.26	107.23	105.49	106.45	104.12	104.92	105.57	104.03	104.1	104.93	102.67	104.17	105.19	104.5	104.24	105.84	105.57	106	106.61	105.72	104.71	105.85	107.05
98.024	97.576	98.32	97.902	98.12	97.103	98.481	99.105	99.498	97.3	100.26	99.309	98.387	99.079	97.901	98.488	97.374	97.989	97.664	99.434	98.212	98.369	100.05	98.099	99.558	98.149	97.123	97.589	99.471	96.452	98.902	96.972	96.32	98.258	98.346	99.032	98.732	101.5	98.72	94.836	96.938	98.838	97.35	99.112	100.17	98.091	101.38	97.642	96.694	98.89
96.408	99.948	98.257	99.302	96.984	99.083	99.639	97.537	99.097	98.275	99.605	97.146	99.413	99.194	98.681	99.726	97.746	99.288	98.703	98.847	100.12	94.921	96.751	98.579	99.253	98.255	99.289	99.603	98.018	99.51	97.229	96.46	96.607	98.97	99.004	97.099	99.222	97.644	98.296	99.767	97.816	97.196	98.868	97.789	98.013	100.08	96.744	100.3	99.513	98.268
110.77	110.05	110.38	109.44	110.09	109.26	111.07	108.97	109.88	111.11	111.19	110.01	109.63	110.31	108.4	110.92	110.4	109	110.16	110.92	112.23	112.1	109.31	110.81	110.93	110.08	109.57	107.66	110.48	113.25	109.27	111.14	111.07	108.42	111.96	111.27	109.89	109.51	109.63	109.83	110.03	108.82	110.08	111.26	108.82	111.51	111.32	110.15	110.05	109.57
106.08	106.11	105.41	106.21	106.24	103.68	104.59	105.12	105.08	104.94	104.98	103.68	106.55	104.57	106.2	105.51	107.16	104.82	104.93	105.19	106.84	105.03	106.24	105.98	106.58	106.17	105.98	106.04	105.78	106.89	104.39	104.41	107.36	104.78	107.39	105.2	104.33	105.82	104.2	105.71	104.81	104.73	103.64	106.81	105.52	105.91	105.15	104.09	106.19	108.58
107.71	104.42	105.51	106.77	106.16	104.59	106.49	103.08	107.01	105.47	105.16	105.85	105.89	105.48	103.5	104.16	106.2	108.6	106.75	105.86	107.04	108.15	105.28	105.34	105.59	104.65	106.34	106.08	105.75	105.45	103.28	106.37	103.34	107.17	104.17	105.25	104.84	105.9	103.9	106.77	106.82	107.81	105.58	103.9	104.83	106.78	107.91	106	107.68	105.31
101.53	100.58	100.49	98.319	101.1	99.696	99.479	101.94	101.45	101.66	101.11	100.86	100.69	99.053	99.706	98.219	99.015	99.555	100.89	97.353	100.75	99.552	101.23	102.4	101.11	102.07	99.4	100.99	102.63	101.76	100.82	101.19	101.61	100.71	101.69	101.48	97.773	101.78	102.11	101.58	100.03	100.53	102.33	98.752	100.92	99.25	99.382	99.493	102.82	100.84
103.31	105.31	105.58	105.98	106.14	105.69	106.91	104.72	105.08	106.68	104.31	108.02	106.76	106.02	106.16	105.64	104.6	104.79	104.82	106.04	108.08	105.87	105.9	107.89	104.71	105.73	104.36	105.26	103.72	104.45	107.19	106.13	105.86	107.69	104.91	108.36	103.78	106.41	103.69	104.22	105.86	104.63	105.63	105.37	103.91	107.02	103.65	106.78	105.93	103.9
99.107	99.36	99.717	100.3	96.197	99.734	97.85	99.756	100.69	100.88	97.576	96.026	98.343	97.911	101.21	99.421	98.568	100.31	100.74	98.358	99.057	98.606	96.902	97.332	96.738	97.54	98.166	97.782	100.12	100.29	99.756	98.313	99.287	98.633	98.47	98.477	98.529	99.345	96.748	101.23	98.992	97.29	100.44	97.296	99.338	98.063	98.317	98.365	97.395	97.089
99.913	101.39	99.421	101.02	100.51	101.2	99.832	100.63	99.887	98.686	99.114	101.74	100.69	103.56	100.96	101.16	100.02	100.51	100.95	100.21	102.01	101.87	101.48	102.18	100.38	99.827	98.007	99.913	101.44	98.071	100.17	100.36	100.74	100.67	101.34	101.89	100.28	99.272	99.767	101.93	103.33	99.523	101.87	101.69	99.539	99.288	100.58	99.64	102.3	103.16
106.89	107.23	106.95	106.23	106.64	103.75	105.14	107.34	108.19	107.8	104.49	106.87	105.75	105.05	104.48	107.38	108.81	106.19	105.73	105.98	110.73	107.2	107.67	107.1	107.49	105.21	106.1	105.58	107.42	106.68	106.5	104.55	106.24	107.02	106.95	107.72	108.27	106.97	107.82	106.81	108.5	107.84	107.9	108.62	105.29	107.18	106.17	108.12	108.04	107.43
107.2	105.9	104.72	106.72	104.79	103.95	104.84	102.2	105.1	105.72	106.25	104.29	104.48	105.47	106.13	105.25	103.98	107.32	105.41	105.43	102.83	105.38	103.92	106.09	106.05	105.71	106.37	105.4	105.97	105.04	105.53	105.81	103.21	106.79	105.75	105.05	106.16	106.22	108.95	106.43	107.9	106.51	105.2	107.12	104.27	106.84	105.8	106.47	104.13	105.43
105.55	105.93	103.86	104.08	104.88	104.97	104.81	107.45	105.09	105.55	108.54	107.7	105.07	105.86	103.7	103.82	107.05	105.79	105.52	106.74	106.33	105.95	104.23	105.01	104.53	104.78	104.58	104.68	103.66	106.74	105.68	106.04	108.34	105.17	102.01	103.56	107.44	104.22	104.69	105.78	105.99	104.96	105.38	106.08	103.82	104.23	106.76	104.2	107.36	104.18
106.54	106.87	105.77	105.07	104.73	105.39	105.61	105.5	106.02	106.61	102.36	104.27	105.55	106.48	106.52	105.83	104.74	103.57	106.88	105.9	107.55	104.57	104.87	104.48	105.74	105.85	107.51	106.43	105.62	106.06	103.8	108.2	104.19	105.97	108.08	105.77	104.09	105.15	105.3	105.54	104.13	104.77	107.12	105.88	104.76	105.65	106.29	103.28	105.12	102.65
106.03	108.34	109.54	110.41	109.22	109.39	111.12	110.04	106.57	106.94	110.3	108.6	108.04	108.66	108.7	109.91	107.97	108.64	109.67	109.37	108.07	110.84	108.26	107.64	107.79	111.29	108.44	105.96	110.13	108.69	107.9	107.84	107.34	108.12	108.34	109.76	108.25	109.18	106.95	105.47	109.95	106.93	108.07	109.76	111.54	108.62	109.63	105.63	109.73	107.47
105.64	105.55	105.79	102.5	106.77	107.2	107.71	106.99	106.37	107.96	108.49	104.5	106.54	106.67	105.01	105.45	104.62	108.3	105.54	107.65	106.35	106.9	107.34	107.68	104.08	107.03	105.26	106.67	108.41	106.23	105.39	105.89	107.25	105.43	106.6	104.59	105.61	106.88	107.92	106.22	106.59	105.15	105.87	105.17	106.36	105.62	103.97	107.1	105.73	105.66
108.95	108.41	107.49	108.32	107.63	109.52	110.74	109.19	110.05	108.84	110.92	109.57	104.19	112.17	110.89	106.91	109.7	107.82	108.5	108.72	109.29	108.93	109.33	107.91	107.68	107.84	108.36	108.39	107.11	110.08	108.39	106.91	107.29	110.44	108.28	107.6	106.96	109.12	107.87	109	109.33	108.41	108.26	110.75	111.43	108.37	108.52	108.01	108.17	108.32
105.32	106.53	105.78	106.75	105.46	106.06	104.37	106.19	103.24	105.05	107.28	104.23	107.43	107.61	103.98	106.23	107.06	107.03	104.59	103.37	105.62	104.43	105.42	107.01	105.89	105.61	105.04	104.73	106.33	106.47	105.71	104.49	105.47	105.45	105.58	102.17	104.97	103.91	106.02	107.06	106.31	104.68	105.76	104.25	105.4	107.01	106.8	105.9	104.81	105.87
108.65	108.63	107.15	109.12	107.07	108.26	107.57	110.77	108.48	109.06	107.47	105.93	108.85	106.19	107	108.2	109.46	108.16	110.41	109.69	110.74	107.45	108.67	107.08	107.57	109.91	109.04	106.67	107.64	109.04	108.28	106.93	107.47	107.67	106.87	107.38	108.63	108.76	107.79	107.49	106.32	108.55	106.81	105.79	110.63	109.17	109.37	109.06	107.17	107.46
106.8	108.25	107.12	108.83	109.17	107.81	108.06	107.34	104.92	108.74	106.11	108.31	108.28	109.36	110.11	108.54	105.72	105.52	107.5	108.4	108.7	107.36	105.5	107.69	109.14	108.9	107.54	107.85	107.65	108.54	107.24	106.83	107.42	108.39	108.39	106.86	108.65	108.54	108.73	109.8	107.95	107.65	108.04	107.77	108.93	109.74	105.17	106.11	107.44	108.39
107.81	108.03	105.77	108.94	109.55	107.16	107.42	107.22	112.16	109.35	107.78	110.93	106.56	109.73	108.31	108.32	108.8	109.88	107.6	108.29	109.71	108.65	109.24	107.83	106.15	108.25	105.48	107.35	109.51	108.15	108.95	109.59	109.05	107.08	108.42	108.43	109.05	106.97	106.85	106.81	108.84	107.48	107.32	108.89	108.8	109.61	106.82	104.74	107	107.11
102.96	100.7	104.7	101.91	101.84	99.964	99.7	102.2	100.25	100.67	100.48	101.36	100.33	99.454	101.51	99.634	99.284	102.21	102.38	99.696	100.23	100.22	100.12	100.65	100.12	100.41	99.858	100.69	100.33	102.26	101.61	104.04	100.49	100.54	100.96	100.59	101.11	99.205	101.46	99.487	100.75	100.75	100.28	102.88	99.941	99.824	100.36	102.46	100.93	99.532
106.47	108.64	111.59	108.59	107.11	105.85	108.31	108.94	109.24	107.82	106.59	107.99	109.13	108.26	108.86	107.58	108.66	108.96	110.23	108.85	108.51	108.15	108.59	108.33	108.29	109.56	107.75	107.57	107.88	109.03	109.03	106.91	108.95	108.66	109.27	107.14	108.31	109.96	108.89	110.15	108.41	107.47	108.61	108.17	106.4	109.09	106.59	106.95	108.93	110.15
98.629	98.457	99.887	99.17	99.591	98.732	98.733	99.152	100.2	98.044	97.931	98.816	99.434	98.114	99.652	99.658	99.138	99.272	98.346	100.04	97.087	99.598	97.989	100.03	98.273	98.022	100.2	100.56	98.583	98.08	97.728	100.47	98.961	96.98	97.494	98.169	99.441	97.058	97.961	99.311	96.509	98.74	99.677	99.903	100.61	98.101	98.224	100.24	98.925	100.17
106.8	106.58	108.57	107.42	111.62	108.83	107.76	106.11	109.25	109.3	106.92	109.28	105.82	109.02	107.17	107.38	107.1	109.32	108.83	108	109.16	109.92	109.22	105.97	106.58	106.81	107.57	107.33	108.66	105.08	106.6	107.31	107.53	112.25	108.55	107.91	106.68	106.33	107.95	107.43	110.24	107.11	108.18	107.33	109.61	106.98	107.17	106.91	107.5	109.86
108.28	110.18	109.2	108.24	110.05	109.25	108.47	107.83	107.77	106.54	108.83	109.76	107.69	108.62	109.22	109.23	106.2	109.26	106.67	105.77	107.77	107.62	107.93	110.26	105.64	106.88	106.47	108.29	107.48	106.47	109.39	108.64	109.82	108.42	105	107.79	108.65	108.05	107.45	107.39	107.56	106.91	107.61	108.57	108.38	107.69	109.45	107.53	109.01	107.06
105.94	107.48	107.56	108.44	108.71	109	106.94	107.44	104.08	106.53	108.25	106.15	106.62	107.46	105.89	103.66	106.26	107.32	104.99	104.74	106.71	106.68	106.63	105.48	107.34	107.8	104.94	108.05	106.98	104.85	106.97	108.19	105.46	106.65	105.38	105.21	107.72	106.9	107.18	105.5	106.6	105.79	105.48	105.73	108.61	105.39	105.58	106.93	108.12	106.09
98.73	97.793	100.02	95.332	97.555	97.457	98.012	98.988	96.152	97.402	97.186	99.208	95.26	97.818	99.534	97.35	96.334	98.578	98.236	98.242	97.337	98.025	96.897	100.05	98.232	96.77	99.942	97.457	97.509	99.189	99.643	96.761	98.843	99.649	99.845	95.553	96.057	96.993	98.079	98.606	98.191	97.248	99.855	98.55	96.488	98.028	95.746	99.381	97.595	96.143
107.13	103.98	106.33	105.28	106.04	106.03	105.26	106.29	104.44	108.53	106.49	109.4	107.28	108.39	103.77	104.73	107.5	108.01	106.96	105.97	105.69	106.14	106.89	104.32	104.74	107.03	106.92	107.16	106.37	106.78	106.1	105.49	107.78	105.01	108.37	104.6	107.82	106.7	106.51	107.59	104.18	108.14	106.48	106.95	109.16	107.16	107.56	107.65	105.56	105.73
99.28	97.955	97.441	97.756	99.283	97.791	99.87	97.75	97.817	98.017	99.487	98.866	98.971	99.704	97.383	99.335	98.611	97.712	100.07	100.82	98.685	98.439	100.39	100.63	100.65	98.797	97.889	97.876	99.264	101.72	99.231	97.617	97.971	99.539	98.8	97.674	98.313	96.243	100.08	101.01	100.82	98.432	98.793	97.23	99.197	96.982	100.75	98.763	99.076	98.141
105.48	105.39	104.49	107.91	104.67	104.2	109.89	105.88	104.93	106	102.93	107.8	106.75	104.14	106.57	106.55	105.41	106.77	104.84	104.65	104.51	106.57	106.7	106.08	106.39	105.85	105.69	105.82	107.09	105.37	108.59	105.86	104.63	108.62	106.58	106.54	107.29	106.71	106.13	104.3	107.44	106.99	104.63	106.03	106.93	106.39	103.46	106.29	106.8	105.15
105.12	105.54	107.45	105.52	105.94	108.47	108.19	106.27	103.89	107.25	108.04	106.59	105.76	106.7	108.68	105.99	105.8	106.61	106.33	105.24	106.21	104.73	109.84	104.82	108	104.07	104.12	107.37	107.61	107.06	105.24	106.55	105.43	106.96	105.47	107.69	108.11	104.93	105.65	105.29	106.21	104.36	107.45	106.19	107.95	108.35	107.52	107.96	105.92	105.57
106.02	104.95	103.97	104.52	106.04	105.94	107.47	104.82	104.25	105.38	106.5	106.3	107.36	104.68	106.42	105.36	106.33	105.87	106.17	106.21	106.55	105.42	105.11	106.12	104.92	108.21	105.25	107.09	104.52	103.66	105.35	105.06	106.57	107.19	104.05	106.62	105.16	106.06	104.3	104.35	105.9	104.4	105.48	106.34	107.23	105.97	105.82	103.81	105	106.76
105.24	106.26	104.1	105.1	106.15	108.42	106.54	104.34	105.2	107.26	104.81	103.55	105.08	105.31	106.58	104.53	103.54	108.47	106.99	104.72	104.67	105.1	105.57	104.55	106.07	105.63	106.75	105.39	104.71	105.37	103.2	105.94	104.71	106.13	104.97	105.84	105.8	104.02	104.68	103.55	106.08	107.1	107	105.13	105.57	106.46	106.86	106.74	103.85	105.57
109.48	112.39	109.64	112.16	109.68	111.06	111.86	110.29	111.29	111.63	107.88	110.23	109.7	111.41	109.45	110.99	110.23	112.04	110.22	110.57	113.19	113.5	110.74	109.88	110.13	112.91	109.48	110.77	109.8	111.67	111.53	107.73	109.59	112.01	109.14	111.65	108.71	110.61	110.04	110.2	110.78	108.21	110.9	111.31	109.02	111.1	111.36	108.55	111.3	110.12
105.39	103.54	106.5	106.44	105.43	106.59	107.73	105.96	105.23	106.74	106.17	105.08	106.71	105.47	106.45	106.24	104.53	102.98	107.52	105.75	106.69	106.67	106.11	105.28	103.08	106.15	107.97	103.94	106.26	105.1	104.32	105.55	104.19	106.06	105.85	106.93	107.9	107.26	106.57	108.14	105.01	106.9	106.38	105.48	105.04	106.4	104.44	105.78	104.41	106.88
106.9	104.66	106.41	108.45	104.41	104.1	105.49	106.02	103.11	108.06	106.38	104.48	104.64	106.23	105.1	105.92	106.65	107.55	106.04	105.9	106.27	104.86	104.75	106.94	104.05	106.67	106.64	105.68	107.09	106.37	103.81	104.16	107.44	103.66	105.84	104.02	103.91	104.71	105.01	107.38	106.59	105.96	105.69	104.66	105.81	105.74	105.9	103.62	104.75	107.31
105.33	104.7	109.17	103.37	104.25	106.55	106.29	105.2	106.8	105.58	104.93	104.96	106.34	107.6	105	105.71	106.96	106.63	106.36	104	103.98	105.48	105.19	106.77	104.53	106.18	105.79	103.75	106.42	104.75	107.14	106.19	104.36	104.56	105.42	104.49	106.6	108.34	105.46	104.87	104.76	106.84	105.21	106.07	102.86	105.16	107.54	106.85	106.49	106.4
108.78	108.73	106.96	108.38	111.01	109.93	108.4	108.59	110.58	106.62	108.13	107.08	109.12	108.72	109	108.33	108.57	107.42	107.03	108.1	108.61	109.23	110.59	109.14	109.39	108.89	109.88	109.03	105.88	108.25	107.85	109.62	106.81	111.09	106.93	106.13	106.98	107.25	107.02	108.22	108.12	107.89	109.18	105.4	109.46	107.66	106.87	109.45	107.94	108.81
106.66	105.12	106.35	105.29	106.54	106.72	105.33	106.66	105.88	104.38	105.89	103.81	105.81	104.33	105.57	107.05	105.14	106.94	106.32	107.3	105.04	103.26	104.72	104.82	106.1	107.16	104.73	105.47	102.97	105.16	105.72	104.69	105.27	105.54	105.56	106.75	106.41	103.74	107.92	107.21	105.59	104.48	106.13	104.15	104.5	105.49	106.47	107.58	105.78	104.24
100.24	98.773	99.69	99.434	99.695	99.03	102.28	101.69	99.319	99.54	99.916	99.461	100.09	99.283	102.1	101.42	98.172	100.51	99.783	100.12	98.15	99.593	101.74	101.17	103.25	99.841	100.33	100.42	101.76	100.4	99.187	101.35	100.73	99.105	99.721	100.37	100.35	99.506	99.808	101.18	100.09	99.088	100.77	99.517	99.939	99.789	97.874	97.829	99.898	100.32
110.44	107.71	107.63	109.02	107.33	108.4	108.55	110.65	105.34	107.46	109.15	110	108.19	108.79	108.24	106.85	107.77	107.47	109.08	108.62	108.32	108.85	108.55	106.82	109.25	108.02	106.32	108.98	109.54	110.28	109.67	108.86	107.69	107.8	108	107.99	108.3	109.11	108.66	110.72	109.74	108.31	108.91	108.8	109.16	108.27	106.31	107.75	108.67	107.29
105.52	105	104.64	106.23	106.32	106.09	104.67	106.44	105.44	107.03	106.2	105.21	105.69	105.43	105.77	105.59	107	104.56	104.32	108.43	107.94	106.14	107.04	103.89	106.49	104.51	107.31	106.25	103.63	104.98	106.89	103.79	106.66	106.29	104.51	106.21	106.02	105.01	103.85	107.3	104.36	106.88	105.26	105.12	104.86	107.16	106.52	107.53	105.64	105.59
104.91	106.23	107.7	104.87	107.25	105.65	106.47	106.56	105.79	105.53	105.83	107.65	107.25	107.5	103.11	106.81	107.02	106.29	104.77	105.61	106.42	106.94	103.83	105.92	105.68	106.02	105	106.32	104.36	105.21	104.4	104.73	106.92	105.49	106.47	106.37	105.7	108.4	103.97	106.64	106.55	105.91	106.45	105.89	107.45	105.91	105.23	105.51	106.41	106.22
110.6	113.24	112.46	109.41	109.09	111.38	108.81	108.48	112.64	110.4	109.53	109.05	108.35	110.17	110.8	107.9	110.42	110.03	111.47	109.08	111.17	111.1	111.35	113.31	109.9	111.29	108.34	110.14	110	110.74	111.68	111	110.13	109.89	111.49	109.76	110.16	109.5	111.52	110.45	109.92	106.87	109.57	112.42	110.07	111.83	111.75	111.39	109.41	111.53
107.35	108.77	109.16	106.59	108.46	105.54	108.28	108.32	106.51	106.34	106.88	107.61	106.67	110.29	109.6	107.1	107.75	107.09	108.13	108.06	109.21	109.76	110.29	107.77	109.24	107.68	106.17	108.35	107.97	108.1	108.59	108.17	108.7	109.44	106.38	107.73	108.3	109.34	108.11	108.36	108.45	109.51	108.87	109.22	106.47	110.02	107.56	107.02	108.12	107.67
108.48	109.65	107.09	108.93	109.06	109.93	109.28	107.32	108.16	107.79	108.8	110.8	107.75	108.7	109.85	107.04	107.94	107.08	107.05	107.86	106.55	104.46	107.33	105.72	106.45	107.63	109.7	109.13	110.49	108.6	108.45	106.26	107.92	108.46	109.29	107.82	105.97	108.08	107.35	107.33	107.9	106.46	107.14	107.41	107.65	107.73	108.79	109.37	108.46	108.9
105.29	107.53	106.34	109.23	106.6	107.14	106.05	106.16	107.12	107.19	106.21	105.66	107.08	104.76	107.28	103.98	104.5	107.5	105.03	105.79	106.98	106.46	105.26	104.98	107.07	104.54	106.43	105.5	106.64	104.84	105.61	107.33	106.35	105.76	106.7	105.01	105.5	107.65	108.1	108.97	106.26	105.84	105.02	107.02	106.99	105.49	107.82	107.81	106.89	105.73
98.883	98.85	97.705	99.815	98.119	97.527	99.818	97.49	97.051	98.214	95.368	100.76	99.73	101.11	97.14	99.268	97.858	96.249	98.855	100.66	97.772	101.01	99.293	97.716	99.922	99.194	98.72	99.183	99.111	98.103	97.977	99.069	97.15	101.11	97.613	98.876	99.392	98.58	98.971	98.895	99.953	100.03	98.061	99.317	99.239	97.917	99.094	99.476	98.384	100.54
108.16	107.01	104.19	103.51	105.32	106.38	104.03	105.92	106.28	104.43	106.58	105.32	106.09	106.48	105.26	104.86	105.55	104.82	104	105.09	104.62	103.62	105.72	105.57	108.74	105.95	105.39	106.7	107.17	104.56	103.43	107.47	105.74	104.81	105.6	106.84	106.8	106.36	106.92	106.07	105.57	106.05	104.51	106.08	104.47	107.8	104.67	106.22	106.66	104.46
106.07	107.47	106.65	105.64	105.88	105.81	105.64	106.75	105.78	105.4	105.92	106.45	107.46	105.17	106.17	103.87	107.09	105.14	106.36	105.14	106.16	107.71	107.03	107.13	106.53	107.38	106.64	106.95	106.03	103.54	106.25	105.6	107.31	106.16	106.87	107.04	103.78	108.64	104.93	107.03	106.33	107.34	106.14	108.71	105.27	106.43	104.42	105.93	105.9	105.87
106.77	107.47	108.4	108.84	104.83	110.46	108.07	105.94	109	108.37	109.2	108.08	106.87	108.63	108.45	109.33	106.68	110.66	110.65	108.75	109.02	109.44	110.15	106.05	108.04	108.85	108.42	108.78	108.23	109.18	107	109.51	109.23	107.13	107.96	109.86	109.78	108.41	107.59	106.86	107.79	107.15	110.5	108.24	107.36	108	109.19	108.09	108.41	109.08
107.74	106.81	108.08	105.91	106.37	105.28	106.44	108.24	105.67	105.34	105.78	107.44	105.08	105.81	106.32	108.56	106.84	106.6	105.65	105.75	105.53	105.18	107.35	106.78	106.05	106.82	107.15	105.73	106.74	108.39	107.38	106.75	106.91	105.39	106.26	107.2	104.95	109.7	105.51	105.85	106.14	106.79	107.71	106.77	108.81	106.11	106.55	106.67	106.41	106.69
107.35	106.08	105.34	106.36	105.3	105.69	105.32	104.44	106.23	107.48	104.33	107.51	104.49	104.11	106.95	105.4	106.12	103.12	106.08	105.95	104.34	104.68	105.9	104.95	103.97	105.44	104.95	106.48	106.8	104.42	104.76	104.52	103.62	105.97	105.48	105.57	107.51	103.59	107.77	104.35	105.32	105.33	103.08	107.04	104.89	103.82	104.3	105.83	105.01	106.6
107.21	109.14	110.42	107.69	108.13	107.19	107.75	106.28	108.5	108.87	106.3	109.11	109.62	109.23	109.2	105.97	109.11	107.27	107.14	107.08	108.9	108.47	108.5	109.43	108.3	108.9	109.55	107.29	108.55	109.21	109.18	108	108.32	106.97	108.05	108.66	107.65	108.06	109.07	107.06	108.51	107.97	108.83	109.89	107.63	108.93	108.01	109.73	106.32	110.39
105.01	103.51	106.28	108.69	105.11	106.31	107.16	105.64	104.33	106.63	106.17	106.27	105.58	105.14	104.08	106.24	106.56	106.9	109.39	106.03	106.78	103.49	107.87	107	105.55	105.66	105.97	102.8	105.89	108.22	105.9	106.42	105.52	108.28	107.77	104.05	106.69	107.15	106.87	108.15	105.19	106.16	107.86	105.49	106.75	106.62	104.05	107.22	106.45	107.11
104.42	105.62	105.52	105.39	105.25	108.39	104.68	105.97	106.57	104.34	106.05	104.78	105.16	104.15	107.52	106.54	106.21	106.3	103.98	105.11	106.67	104	105.3	106.47	103.55	105.37	106.06	105.76	104.27	106.39	106.57	106.59	105.63	105.13	106.27	105.72	105.04	103.1	104.95	104.29	105.4	105.9	103.77	105.84	106.03	105.07	102.99	109.05	104.67	106.74
106.91	104.16	105.97	104.81	105.34	104.96	105.56	106.03	106.19	104.43	105.98	107.19	105.59	108.25	105.7	105.01	106.78	106.03	102.76	108.13	105.79	107.25	104.83	106.48	108.3	105.47	105.7	103.39	106.52	104.71	104.95	103.66	104.1	105.62	105.42	105.08	106.16	105.86	106.75	107.21	105.03	105.58	106.41	106.53	105.42	105.7	105.1	106.27	105.38	104
104.26	109.93	107.4	109.8	108.01	109.52	106.9	106.54	107.74	107.06	108.35	109.58	107.06	108.82	107.69	108.91	107.73	105.75	108.08	107.1	106.79	110.12	106.97	108.98	107.17	108.03	108.28	107.29	108.19	109.18	108.94	105.84	108.41	107.44	108.01	107.75	109.93	107.1	108.71	109.71	109.52	107.54	108.48	107.34	107.46	109.06	108.84	107.82	109.2	109.16
106.78	107.37	107.45	107.43	108.43	108.12	107.14	106.66	107.09	108.04	105.11	108.07	107.12	106.47	107.88	109.71	107.82	107.75	107.91	107.18	106.73	108.31	108.79	109.56	106.35	108.11	106.66	110.63	107.94	108.99	110.61	110.01	108.04	106.34	107.23	108.49	107.74	107.63	107.48	106.91	105.26	108.06	110.56	107.6	108.77	105.64	109.15	106.61	108.04	108.17
105.76	106.27	107.21	106.52	105.59	109.2	106.96	108.59	108.55	110.07	107.46	105.45	107.55	106.96	108	108.73	108.45	107.46	106.76	107.88	108.01	107.03	108.92	109.78	107.18	106.98	107.64	109.12	107.76	105.53	108.49	109.69	106.41	108.49	105.41	106.6	104.64	108.27	107.33	107.73	108.88	106.89	107.75	107.93	107.01	108.12	106.29	107.18	109.3	107.55
107.51	109.61	108.33	108.62	110.48	106.39	109.45	110.08	108.57	108.21	108.93	110.42	108.86	107.45	107.8	109.61	109.8	108.41	108.59	109.69	110.92	109.39	105.98	108.8	108.53	109.05	109.14	107.77	109.04	107	107.61	108.59	110.2	109.81	109.52	110.2	108.13	109.04	108.2	109.9	109.35	107.11	110.77	108.44	108.12	106.96	109.79	108.73	109.21	107.56
108.29	109.89	109.57	108.03	108.18	106.31	108.24	106.38	106.35	106.97	107.77	109.58	109.62	106.63	108.46	110.26	106.66	108.91	105.49	108.91	108.87	109.23	108.26	106.65	108.19	108.58	107.47	106.35	106.19	108.03	107.26	108.73	107.83	107.18	106.09	107.02	107.02	106.5	107.29	107.06	108.98	107.48	107.24	107.95	108.04	107.28	107.35	106.97	106.88	106.93
108.5	107.53	105.73	106.15	108.51	106.75	108.54	106.49	107.16	107.1	107.97	110.2	106.56	106.2	108.04	109.02	107.99	107.69	106.39	106.18	107.68	106	108.02	109.2	106.23	106.56	108.48	107.94	107.1	109.09	107.71	109.26	109.39	109.28	107.77	108.07	108.71	107.77	106.91	108.6	108.43	108.42	106.78	106.77	108.89	107.95	110.3	107.45	106.87	106.25
105.58	107.23	106.3	105.97	106.06	104.85	104.37	104.7	105.66	106.91	106.97	104.92	106.1	105.82	104.38	105.44	106.32	108.17	106.29	103.71	104.34	104.52	105.05	106.76	106.18	107.47	104.32	105.38	106.15	105.75	104.65	105.73	108.26	107.19	106.87	104.82	104.14	106.17	103.9	106.03	104.87	105.69	107.42	104.59	105.68	104.24	103.39	105.3	105.65	104.63
105.98	106.84	106.26	107.87	104.58	106.64	104.24	106.45	106.66	108.15	107.53	107.49	109.2	105.08	106.85	106.59	107.52	105.97	106.89	107.01	105.82	106.62	108.16	105.54	107.89	104.75	107.56	105.32	103.53	104.93	104.47	104.69	105.32	105.58	105.87	108.31	105.7	106.64	106.17	107.44	108.89	106.56	106.67	105.52	107.44	106.07	105.53	105.57	106.96	108.15
96.492	98.012	98.684	97.693	97.708	99.08	98.026	98.529	100.32	98.693	98.425	100.59	99.172	95.923	99.105	97.739	98.499	98.782	98.904	97.783	96.975	96.971	100.39	97.918	96.941	95.89	97.144	97.417	100.38	99.924	97.766	100.28	97.202	97.582	95.631	98.703	99.24	98.876	96.928	98.439	99.241	99.889	97.14	98.32	99.478	95.995	100.9	97.674	97.974	99.283
105.42	107.52	108.7	107.44	107.41	106.83	107.4	106.91	107.94	107.29	107.56	107.24	107.17	108.04	108.26	107.58	106.69	109.91	107.81	107.49	107.96	107.59	108.96	108.15	108.47	106.23	109.23	108.18	109.09	108.1	105.96	110.79	108.49	109.12	108.04	110.55	108.6	108.37	107	107.92	106.14	107.76	108.03	107.55	110.39	108.75	109.08	108.8	108.15	106.33
99.992	98.844	96.808	101.48	102.85	101.04	99.608	100.54	102.09	99.807	100.04	98.61	99.996	99.584	100.47	101.76	100.74	100.98	103.07	99.605	101.21	101.22	97.967	100.27	98.878	101.24	98.003	100.7	99.599	100.27	100.43	98.587	99.055	99.742	100.36	98.305	99.083	100.83	98.538	100.4	100.33	100.22	99.678	99.396	98.539	100.14	99.835	101.52	101.13	98.57
107.02	105.3	104.76	104.96	105.79	105.54	104.72	106.38	106.14	103.78	106.14	107.2	107.27	105.44	106.51	102.44	105.8	106.04	104.98	107.94	104.44	106.01	105.55	106.27	106.16	105.24	106.53	105.86	106.24	105.21	104.55	105.13	106.36	105.56	105.41	105.68	106.43	104.88	104.05	107.64	107.12	105.78	103.03	103.48	104.61	104.26	107.34	105.43	106.81	107.28
106.93	106.34	107.24	105.12	105.69	109	106.92	106.42	107.4	104.11	107.17	107.66	104.79	103.74	107.89	106.03	106.64	107.23	109.43	106.29	105.81	106.2	106.23	106.38	108.92	106.96	104.31	106.36	105.09	105.83	105.52	101.88	105.4	106.78	104.61	106.02	106.93	107.25	107.37	106.52	107.42	106.07	107.79	108.14	104.51	107.31	106.5	107.64	104.81	108.65
105.15	106.43	106.76	106.16	104.39	107.86	106.49	105.54	105.66	102.61	106.97	108.33	105.49	107.47	107.12	106.02	106.94	105.76	107.89	106.59	104.45	106.16	105.4	104.96	106.7	106.74	106.17	108.25	107.83	108.2	105.29	106.65	104.57	106.7	106.15	105.6	107.23	105.98	104.5	108.11	105.89	109.54	107.07	105.06	108.42	107.42	106.22	106.18	107.8	107.77
108.39	107.1	107.36	107.6	110.08	107.23	106.82	108.11	106.18	110.73	109.08	107.18	107.97	109.93	107.05	109.74	107.83	108.66	106.21	107.5	106.01	109.1	108.37	107.71	109.34	109.15	108.86	108.72	107.16	109.28	107.79	108.77	108.36	108.85	109.34	109.54	108.59	109.53	107.51	109.8	106.71	110.8	107.93	109.7	108.64	107.8	107.52	108.39	107.45	109.78
99.678	100.13	101.28	101.6	100.47	99.742	100.87	102.17	101.71	98.659	102.01	98.549	101.46	99.808	99.419	100.27	100.56	99.641	102.17	100.49	100.83	101.11	100.64	101.35	100.79	103.32	100.68	102.32	102.07	102.11	99.64	100.38	102.66	99.743	98.699	100.3	101.09	100.83	100.54	101.67	101.65	100.59	101.63	100.12	101.39	100.07	101.49	100.73	101.7	102.86
100.31	98.994	100.65	101.05	99.362	98.669	99.087	100.4	100.39	100.56	100.78	100.96	99.324	99.384	99.535	101.01	101.35	99.288	98.947	103.37	101.5	99.818	100.76	102.15	100.36	98.227	101.89	98.587	99.931	98.024	99.793	101.94	101.37	101.28	99.48	98.363	99.35	99.399	101.94	99.758	100.26	100.06	101.55	100.94	99.804	100.58	100.84	100.32	102.1	98.322
99.238	98.744	104.49	100.2	101.32	99.894	102.83	100.21	103.07	99.799	98.16	99.972	99.191	101.54	100.78	100.58	100.66	101.95	100.78	101.71	101.37	101.05	98.778	102.34	99.891	101.01	99.013	100.6	104.2	99.484	100.85	100.01	100.77	98.771	101.09	101.05	100.83	101.23	100.28	101.26	99.967	99.849	100.97	100.55	100.81	101.49	100.34	99.579	100.6	100.1
104.48	105.37	105.87	105.9	104.95	106.12	107.1	106.39	105.36	102.85	105.43	104.23	105.35	105.67	104.85	103.23	104.09	104.96	107.22	105.98	106.7	107.17	107.68	104.76	105.88	105.95	107.08	106.1	106.59	105.36	105.13	104.61	105.24	108.14	103.96	104.45	105.35	105.52	105.09	105.74	103.76	105.03	107.64	107.17	105.13	104.52	104.45	103.6	104.56	104.04
108.01	107.15	103.97	108.38	105.78	103.83	106.63	104.08	103.36	106.03	105.84	105.77	105.48	105.01	106.51	106.98	105.85	103.31	104.56	105.36	107.68	104.96	106.23	105.25	106.78	107.47	104.29	106.93	106.61	105.59	106.5	105.8	103.88	106.94	106.46	107.2	106.1	108.03	107.75	107.7	106.04	108.53	106.43	106.98	106.68	104.77	106.56	105.29	106.65	106.17
106.11	106.85	107.35	106.95	106.18	106.59	107.33	106.74	107.25	105.79	107.46	107.42	106.9	107.42	104.44	108.56	104.72	108.38	105.69	104.95	109.02	106.14	107.58	104.45	104.81	105.95	107.86	106	105.11	106.6	104.59	105.76	106.78	106.76	104.87	105.65	104.49	107.43	107.62	108.75	106.91	104.94	105.94	105.32	105.3	105.17	104.2	106.27	107.32	107.39
106.51	107.21	106.96	106.37	104.66	108.22	105.81	106.01	106.31	106.31	105.42	103.55	104.47	105.74	106.18	106.72	107.05	105.89	105.88	104.98	106.74	107.08	105.3	106.82	104.3	105.44	106.65	105.41	104.33	107.12	106.44	106.26	104.38	108.87	106.3	107.53	107.28	107.63	106.82	104.63	107.65	105.25	106.4	106.73	105.17	106.21	104.01	102.65	105.65	104.88
107.45	106.6	107.16	107.76	107.26	106.02	106.49	108.74	109.29	106.76	107.57	107.85	108.76	106.47	106.96	108.95	107.05	108.33	109.34	107.44	110.14	107.44	108.6	106.36	107.75	107.1	106.3	107.39	108.81	109.12	107.55	109.2	110.26	108.37	107.62	109.06	105.99	106.5	108.28	106.7	107.35	108.12	108.6	104.94	106.42	109.07	106.39	105.58	107.35	107.85
107.18	105.34	105.96	105.97	106.04	106.35	108.32	107.87	107.29	106.54	106.62	103.76	104.53	105.35	104.27	108.12	105.7	106.37	106.94	105.91	107.41	106.51	105.59	105.3	106.12	107.13	108.3	105.54	106.99	106.7	106.24	104.77	108.79	106.48	106.11	107.3	107.94	109.05	105.85	106.54	106.8	108.49	106.81	107.22	106.36	106.13	106.63	106.34	106.84	109.6
106.1	106.32	107.24	107.29	106.68	106.32	105.55	104.32	106.19	106.07	106.73	106.47	105.36	106.51	108.52	105.78	104.05	107.24	105.85	108.55	105.56	106.4	105.17	105.65	105.04	105.1	103.96	107.77	104.9	107.49	105.56	104.74	104.69	108.12	106.7	104.85	107.36	105.3	106.07	102.69	106.07	105.35	104.58	108.63	107.41	102.33	107.31	105.88	107.25	102.61
99.102	98.034	98.066	98.145	98.861	99.352	97.451	97.493	97.478	96.688	98.253	96.577	99.774	97.726	98.645	98.779	98.076	97.511	96.396	96.746	98.235	99.541	97.718	96.1	99.112	97.511	97.231	97.474	98.564	97.026	98.53	99.484	96.71	98.452	99.834	98.223	96.305	99.003	99.384	97.447	97.682	95.86	98.287	97.782	97.486	96.609	98.039	97.886	97.118	98.274
96.581	97.823	98.322	97.494	99.296	99.344	99.646	99.159	98.453	96.33	98.279	98.25	98.047	96.13	97.914	95.903	99.526	98.865	98.584	98.312	97.22	100.64	97.409	99.092	99.72	98.157	97.28	98.198	98.036	96.069	98.382	98.774	97.699	96.418	99.053	97.602	95.909	97.654	100.64	98.175	95.965	98.576	98.974	96.927	98.436	98.56	99.818	99.284	99.245	96.423
108.19	108.18	106.89	108.32	109.58	110.96	108.45	108.81	108.91	108.14	107.44	106.63	108.1	109.32	108.77	107.58	111.67	108.54	109.21	108.9	109.78	109.52	107.68	109.06	108.28	108.41	108.81	108.49	107.65	107.68	105.51	108.18	106.2	108.54	108.47	106.56	106.82	108.48	108.8	107.25	109.23	110.08	107.41	109.46	108.47	109.56	108.89	107.64	110.64	108.25
97.384	99.68	99.801	94.055	99.205	97.333	99.167	97.102	99.029	99.159	97.011	98.126	96.372	96.709	94.691	97.356	99.025	97.522	99.85	95.802	98.609	98.593	99.591	97.382	98.754	96.783	95.957	98.141	95.866	98.521	97.604	95.43	99.259	99.416	97.129	100.5	98.035	96.609	98.433	99.058	98.049	97.058	99.545	98.25	100.17	97.314	95.085	97.987	97.657	96.84
101.05	101	102.54	101.8	101.29	102.5	100.73	100.76	102.35	101.55	102.12	99.531	100.95	102	101.28	101.05	101.54	102.89	102.26	102.28	103.03	100.94	99.623	99.092	100.31	100.86	99.437	100.27	100.11	101.58	101.6	103.09	101.82	101.06	100.58	100.97	101.37	101.8	101.82	103.02	100.1	102.41	99.756	101.85	99.408	99.738	100.47	101.65	100.19	101.94
108.5	105.21	109.62	106.95	108.39	108.42	109.9	106.77	108.56	108.19	108.91	107.81	108.53	108.05	107.85	109.1	110.17	108.78	109.32	107.61	108.11	109.53	108.19	109.19	108.81	107.4	107.84	110.04	106.66	108.64	107.85	108.44	109.02	108.6	106.89	110.88	108.65	107.93	108.9	108.07	107.36	108.14	109.2	107.71	107.05	111.23	108.3	108.41	108.16	107.86
98.782	99.126	97.273	100.69	101.83	97.409	97.341	98.543	100.67	97.479	98.863	100.85	100.56	98.222	98.734	101.17	97.888	100.71	98.316	97.932	99.574	99.417	97.375	95.798	98.207	99.708	97.709	100.38	100.45	98.852	97.449	97.512	97.34	99.189	99.877	99.52	98.116	97.923	99.188	95.821	97.471	100.67	99.074	100.83	98.562	98.483	99.698	100.41	98.743	100.2
105.03	107.92	107.04	104.98	106	106.36	105.93	105.87	106.63	103.5	104.73	106.95	107.58	106.26	107.59	104.55	105.08	104.67	104.37	106.41	106.53	104.67	107.63	106.15	106.17	107.17	107.15	103.75	107.93	106.08	104.7	106.06	106.24	108.65	107.13	104.76	108.04	105.66	105.52	105.31	105.07	105.4	105.67	105.45	105.23	106.9	106.21	106.65	105.92	106.4
109.29	108.61	109.1	106.55	106.76	109.13	107.23	108.48	109.05	109.29	106.66	106.37	108.17	108.86	104.72	109.77	107.9	109.4	109.42	109.76	106.84	108.77	109.37	108.04	108.11	107.88	108.91	108.88	108.47	108.95	106.87	108.37	106.36	109.58	105.26	107	108.15	108.29	108.69	106.5	104.04	108.48	106.79	109.73	109.36	110.24	108.99	106.37	109.1	108.57
105.08	106.73	106.48	104.89	105.76	107.79	107.14	105.63	105.75	105.9	106.69	106.24	107.02	108.2	105.69	105.8	107.77	107.16	103.74	105.33	105.88	107.21	105.81	105.46	106.47	105.05	107.72	108.48	106.6	107.03	107.64	106.9	104.89	106.52	108.69	106.46	107.58	105.49	105.38	103.63	107.59	106.31	108.57	106.58	105.2	103.65	103.64	107.48	105.14	107.36
108.01	108.59	107.66	107.18	108.09	107.72	109.19	108.67	109.44	111.03	109.15	106.76	107.35	108.41	110.29	108.24	107.17	109.32	108.3	105.93	105.4	105.89	108.06	108.59	107.6	109.3	108.17	106.96	108.58	106.12	107.82	108.69	109.72	108.44	110.29	108.03	107.69	106.49	108.17	109.34	107.87	108.76	109.28	108.03	107.37	106.88	108.77	104.71	109.54	108.77
99.784	99.74	99.944	101.75	98.893	97.527	101.07	100.67	100.5	98.492	99.547	98.539	98.299	101.04	99.121	100.23	101.05	101.11	98.676	102.03	98.335	99.929	100.09	99.2	100.28	101	99.003	100.29	99.773	99.789	99.612	100.54	98.982	101.09	102.05	101.57	100.29	101.79	101.03	98.965	101.44	102.54	99.304	100.9	101.42	99.935	98.361	99.264	99.743	99.102
108.96	109.29	108.47	109.4	107.96	108.74	109.58	106.36	107.21	111.09	107.42	109.06	108.93	108.24	111.01	109.55	107.64	106.13	110.23	110.21	108.47	108.98	110.08	106.79	107.17	106.4	109.09	110.74	108.15	108.35	108.23	108.39	109.64	107.45	109.96	107.31	106.88	108.22	106.78	108.35	109.37	106.99	106.01	106.78	109.33	110.58	107.05	107.38	107.6	108.63
107.23	104.61	105.81	105.92	105.95	104.64	103.74	106.23	105.09	105.34	104.43	105.63	105.48	105.34	105.3	107.31	104.96	106.07	105.6	107.76	104.44	106.33	106.44	106.08	107.58	104.78	104.95	107.21	105.75	104.54	106.54	106.26	106.2	106.34	108.06	104.26	107.9	104.97	106.27	105.38	105.37	104.63	106.19	105.68	105.45	105.27	103.95	104.87	106.83	107.4
103.24	100.39	101.3	100.6	101.66	98.038	100.1	99.77	100.39	102.49	98.603	101.46	101.05	100.34	98.717	99.847	100.59	103.04	102.01	102.67	102.43	100.31	103.15	99.397	100.17	101.28	100.24	99.402	100.47	101.27	102.4	102.12	100.93	100.43	101.69	100.42	100.9	99.949	99.699	100.35	99.611	100.06	99.381	100.99	98.341	101.81	102.08	102.03	99.502	99.356
109.06	109.82	109.4	107.48	108.54	108.32	108.07	108.7	109.6	107.18	105.32	106.25	108.62	107.89	108.23	108.26	109.72	110.23	107.97	109.84	108.08	108.52	108.73	107.67	106.32	111.26	106.9	109.26	106.24	108.44	107.05	109.03	107.11	108.57	109.26	110.28	108.75	105.66	108.42	108.39	108.99	108.27	110.36	107.84	106.59	109.48	109.12	108.96	107.64	108.61
107.73	107.71	107.55	107.1	111.77	108.03	107.5	108.23	107.3	108.07	110.9	110.09	107.76	108.17	109.7	108.64	107.54	107.05	107.47	110.3	108.35	106.8	109.7	109.16	107.36	108.23	109.15	106.87	107.97	106.94	109.49	107.7	110.59	109.01	106.28	110.12	107.88	110.1	105.57	106.66	106.43	108.25	108.84	106.43	107.46	107.29	109.36	106.47	106.52	109.54
105.92	103.86	107.89	107.43	106.62	105.28	103.97	105.16	106.78	107	103.64	105.42	105.08	107.12	105.83	106.11	103.78	104.67	105.95	107.52	104.73	105.52	106.62	106.68	105.1	107.02	104.06	106.91	104.33	106.53	106.08	103.62	107.41	102.7	105.08	107.66	107.05	106.25	104.91	107.08	103.88	106.56	107.97	105.36	105.72	105.71	106.83	107.06	107.35	105.78
105.91	108.23	106.19	108.28	107.73	108.39	105.93	104.61	106.34	105.7	107.52	106.64	106.84	106.72	106.52	106.17	107.32	106.72	106.82	105.84	107.14	105.45	108.17	108.39	107.89	104.94	106.29	105.75	106.31	107.37	109.06	107.26	106.58	103.96	108.19	106.04	106.24	106.89	106.48	107.94	108.31	108.32	106.28	107.84	107.14	106.95	105.87	108.05	104.25	106.82
100.77	101.53	101.06	102.54	101.64	100.79	101.44	101.16	101.04	100.36	102.72	101.69	101.01	101.4	100.33	102.88	100.86	101.78	99.645	100.89	100.76	101.79	101.08	102.37	99.627	102.37	99.488	103.06	100.29	99.416	100.75	102.79	100.57	101.78	101.1	100.83	100.84	101.28	100.02	101.56	101.07	101.67	102.21	98.642	100.34	100.1	101.58	99.011	100.41	101.07
108.01	106.25	105.03	105.55	107.96	108.04	106.44	106.7	105.05	107.81	106.36	107.81	106.79	107.99	106.18	104.8	106.87	103.08	105.62	106.63	106.12	106.04	104.56	108.05	106.33	110.69	107.02	107.4	106.08	105.76	108.72	106.03	106.77	106.01	108.31	105	106.03	104.42	107.62	107.61	105.47	107.26	107.11	104.69	105.35	105.38	107.04	108.91	105.85	104.91
106.1	109.23	105.5	108.5	104.77	105.17	107.16	106.34	105.94	106.15	106.9	106.97	106.3	108.07	105.47	107.58	108.16	105.35	105.37	107.26	106.03	107.59	107.42	106.68	108.39	108.32	105.3	106.18	104.98	106.28	105.28	107.95	106.19	106.18	106.22	106.31	105.55	105.85	108.5	106.79	106.5	108.02	106.75	107.06	107.33	106.3	104.1	107.21	104.23	106.8
106.74	107.57	106.03	106.15	107.28	109.09	106.95	108.59	106.14	107.28	106.45	109.33	109.75	109.42	105.9	105.69	107.54	107.43	108.64	105.63	107.42	107.28	107.85	106.67	105.63	109.04	107.54	109.34	107.29	107.9	107.9	108.49	104.17	105.81	109.5	107.57	108.07	106.56	110.13	108.32	108.72	107.61	108.22	108.96	106.49	110.18	108.02	108.2	107.45	106.92
105.9	105.76	104.77	103.79	104.91	107.23	104.75	104.38	106.27	105.65	108.15	106.21	105.98	105.18	106.24	105.25	106.59	106.61	107.35	105.15	106.16	105.88	105.02	106.14	105.04	104.7	108.02	105.54	105.74	103.67	105.37	106.55	106.11	103.49	106.79	104.56	106.27	106.77	105.14	105.9	105.41	105.32	103.56	106.87	105.16	106.63	104.5	104.46	105.02	105.83
107.32	109.01	110.07	112.3	110.4	110.09	111.73	109.67	110.4	111.52	110.72	109.73	108.61	110.44	109.7	110.75	109.18	108.95	111.05	109.28	110.16	113.14	109.57	109.45	108.58	110.59	109.64	109.88	111.47	111.18	110.64	109.18	109.59	109.23	110.41	109.95	109.42	110.34	109.87	111.16	110.95	108.58	111.86	111.44	110.16	111.44	107.69	110.27	109.94	109.59
100.39	99.58	100.44	99.897	99.783	99.787	99.393	99.785	98.028	101.6	99.737	99.791	100.36	99.482	101.15	102.04	101.4	99.55	98.763	99.767	99.834	101.95	101.37	100.31	99.311	100.5	101.03	101.62	99.947	99.115	102.44	99.264	98.449	103.01	101.13	102.7	99.946	98.551	100.34	100.36	99.019	100.52	100.88	104.49	99.163	100.12	101.78	99.774	100.61	100.16
107.07	107.82	107.76	109.77	105.81	109.27	107.8	108.77	108.5	107.66	109.18	107.38	107.87	106.71	108.01	107.31	107.45	106.91	109.23	106.08	109.48	110.22	107.19	107.83	108.83	108.69	108.32	109.16	108.13	107.07	106.57	106.75	107.2	107.98	107.11	106.63	107.22	106.62	107.8	105.79	106.21	109.67	107.12	107.74	106.32	108.4	107.16	106.88	106.97	108.93
105.84	106.06	107.31	105.36	105.04	105.19	107.02	105.34	106.17	105.75	104.85	104.22	105.41	103.71	104.75	104.64	105.6	105.71	106.57	105.81	104.58	106.56	105.67	103.64	105.51	106.8	105.1	108.8	105.18	104.11	105.42	107.11	104.64	106.94	106.88	106.11	104.5	105.68	106.21	103.8	104.97	104.38	106.68	104.18	104.99	105.64	105.36	108.1	102.88	104.28
104.57	103.31	103.41	105.43	104.52	104.36	105.97	107.17	105.15	107.97	107.51	105.53	106.01	103.82	105.08	104.03	106.59	105.66	104.01	104.35	108.16	104.31	104.9	104.76	106.16	107.36	107	107.1	106.78	103.52	106.26	105.9	105.17	104.57	104.43	105.24	103.5	104.78	106.24	106.15	107.13	106.02	106.19	104.25	105.13	107.42	105.36	106.67	104.34	105.66
106.19	102.8	106.28	104.6	103.69	106.43	104.72	108.2	107.67	106.11	105.67	106.59	104.32	105.65	105.13	106.7	105.91	106.38	104.84	107.63	106.24	105.71	105.64	107.89	104.41	105.32	105.19	108.38	105.9	105.73	104.6	107.56	104.16	103.24	106.58	106.59	104.29	106.87	103.74	103.69	104.31	106.46	106.29	105.76	106.68	106.06	104.06	105.27	104.76	106.53
109.33	107.71	108.58	108.2	108.64	108.51	109.81	107.93	107.23	106.25	109.46	111.1	108.91	107.43	109.07	106.81	108.04	109.32	108.02	109.17	109.81	107.79	108.79	107.3	108.51	108.11	108.44	108.72	107.99	108.19	107.88	109.7	106.34	107.56	107.12	107.8	107.31	107.45	107.88	108.98	107.57	106.55	109.19	109.43	107.57	107.36	109.86	107.05	107.15	107.32
110.41	106.39	105.64	105.8	107.37	106.79	107.83	107.35	108.35	108.52	107.17	106.98	108.32	109.87	107.3	107.56	109.62	107.14	107.2	107.11	107.28	106.8	109.77	109.02	108.55	108.69	106.86	110.67	108.52	107.27	108.6	106.95	106.84	108.01	109.79	107.5	108.96	108.3	105.65	108.96	108.84	108.82	107.82	107.59	107.97	108.3	105.52	107.53	108.79	108.39
105.89	105.95	106.86	107.32	107.69	105.34	103.66	107.26	107.68	107.75	104.19	106.28	106.6	107.44	107.28	106.62	105.98	105.82	107.32	106.37	105.21	105.78	105.7	107.04	105.64	104.49	105.57	106.64	106.27	107.63	106.16	105.25	105.18	105.16	107.46	105.56	106.99	105.4	105.77	106.4	107.46	107.41	106.09	105.21	105.39	104.27	107.92	105.53	106.26	109.97
97.214	100.06	96.416	98.939	98.003	99.184	98.679	99.08	99.712	99.928	98.356	98.979	99.659	99.956	99.681	98.655	99.676	96.127	95.852	100.03	98.239	97.886	97.841	97.26	97.135	97.456	98.173	99.381	98.868	99.946	99.071	98.653	101.46	98.767	97.238	98.348	99.69	97.588	97.776	98.131	99.225	99.197	99.38	99.188	98.025	98.162	99.063	100.69	97.047	99.184
98.686	99.193	99.101	98.922	97.013	99.783	97.656	97.619	100.46	96.237	96.669	99.789	99.393	99.949	97.697	97.915	98.927	97.463	99.448	98.975	101.32	100.07	97.348	99.253	97.701	99.365	100.87	98.94	99.254	98.247	99.907	101.01	98.81	98.458	99.777	101.21	99.914	98.492	98.048	98.599	99.32	100.44	98.411	98.871	99.748	99.794	97.508	97.5	99.493	97.563
107.79	106.62	104.91	105.98	105.79	106.56	108.57	106.94	106.3	106.16	106.78	107.52	105.7	106.25	106.39	105.54	105.6	107.98	105.82	105.57	107.53	106.65	108.33	105.91	106.2	108.35	105.04	106.67	108.01	108	106.39	107.5	107.78	104.64	106.04	106.49	106.19	105.35	106.32	108.04	106.72	105.99	106.49	106.19	105.96	107.08	106.01	106.51	106.07	104.66
109.37	109.53	109.9	108.25	111.24	107.55	109.87	109.55	108.15	109	106.81	109.26	109.72	106.63	107.99	106.83	108.34	109.41	108.99	107.58	112.31	109.87	109.19	107.92	109.34	110.02	109.97	107.4	109.57	108.3	109.29	108.1	110.12	108.76	108.84	106.72	106.8	107.05	108.22	108.64	109.24	107.75	107.36	106.83	109.7	107.15	109.51	107.63	110.65	110.45
108.37	108.44	109.42	108.22	109.4	106.84	107.24	109.57	106.5	107.3	109.04	109.13	108.77	109.6	107.77	107.63	105.7	109.13	110.23	108.27	106.98	108.29	107.18	108.31	108.45	106.36	107.32	106.22	108.48	107.19	107.92	108.88	108.54	108.79	108.64	105.5	108.63	111.21	107.3	108.2	109.96	106.84	107.85	110.44	109.15	108.6	107.62	107.83	108.76	108.39
106.63	110.14	105.24	108.23	109.55	109.24	105.55	109.35	107.48	107.64	108.05	108.57	109.42	109.21	107.43	107.21	106.43	108.84	107.95	108.84	108.39	109.69	106.92	108.66	110.43	108.16	107.71	109.85	108.39	108.58	109.78	107.48	108.83	107.28	108.96	106.68	110.15	106.09	107.66	107.96	108.01	107.69	107.21	109.04	109.29	109.81	104.98	107.83	109.73	108.98
99.547	101.7	99.496	100.48	100.78	99.598	99.668	100.16	100.99	101.61	100.96	99.798	99.128	100.42	99.822	99.471	102.74	98.397	99.83	101.68	99.798	100.32	99.097	100.45	100.31	98.734	100.77	102.26	101.51	99.666	99.616	99.501	102.6	100.6	101.57	101	100.37	100.04	102.43	99.567	101.56	101.23	100.07	101.28	100.17	97.843	101.28	100.52	99.888	102.26
100.42	100.01	99.641	98.671	100.89	99.731	99.3	98.988	100.89	100.39	98.543	100.47	99.736	99.7	99.336	99.47	100.37	99.78	97.599	100.56	99.153	99.281	102	100.91	101.68	101.75	99.328	100.85	99.779	98.236	100.26	99.621	100.89	97.452	99.69	100.97	99.681	101.56	97.39	100.06	100.91	101.18	100.82	100.36	100.22	100.7	100.21	101.65	99.211	99.967
111.41	108.56	111.92	111.09	111.91	108.36	108.34	111.33	108.97	112.6	110.23	112.38	110.69	110.72	110.59	110.27	109.13	110.84	111.15	110.33	111.46	109.57	113.67	111.49	111.44	111.76	108.67	109.46	109.61	107.64	110.07	109.54	109.56	108.44	110.85	110.44	111.53	110.71	111.52	109.95	110.47	110.43	108.98	110.69	109.48	109.11	110.62	110.3	109.6	110.56
110.93	110.02	108.86	109.06	109.15	107.99	106.84	109.88	107.13	109.66	109.61	108.33	108.16	108.25	108.53	110.69	107.94	109.66	107.11	108.17	106.31	107.32	107.36	106.37	108.49	107.22	108.95	106.48	109.12	109.39	110.27	106.91	108.82	107.55	111.15	107.77	106.34	111.11	109.47	111.74	109.44	107.67	107.81	108.49	109.4	109.11	109.15	109.55	105.8	111.29
107.59	110.17	108.88	108.79	108.06	107.84	108.75	108.08	108.58	108.34	106.92	109.64	107.21	109.3	109.82	107.92	109.57	108.43	107.32	107.9	107.97	108.52	107	107.68	109.86	110.38	109.55	110.29	107.7	108.77	106.03	108.78	108.17	107.98	106.79	107.74	108.02	106.05	109.78	109.07	106.65	109.45	110.38	107.73	108.71	108.52	108.85	107.58	109.89	106.16
99.4	102.13	100.37	102.53	100.47	99.515	98.377	100.34	100.26	100.66	101.28	101.8	99.15	101.65	101.12	100.38	100.68	100.23	103.71	100.82	101.2	102	99.844	101.79	101.1	100.65	101.08	100.24	99.706	99.242	100.59	98.869	99.904	100.29	100.36	102.3	99.746	99.444	101.4	100.47	101.46	100.42	98.894	95.176	100.11	101.38	102.06	98.667	99.633	99.959
103.6	103.54	103.65	105.09	105.73	106.86	105.25	105.93	104.32	106.83	107.66	106.29	104.94	107.69	103.86	104.21	106.24	105.28	107.08	108.05	107.74	105.94	105.58	105.2	104	105.45	105.09	105.38	104.38	103.41	104.59	105.81	104.27	104.52	104.94	105.65	104.82	105.1	106.86	106.29	105.61	106.48	106.39	106.89	105.46	105.26	103.12	106.73	107.04	104.47
107.97	105.28	108.22	107.98	105.57	107.54	105.4	108.47	109.58	107.7	106.6	106.29	108.16	106.33	107.96	105.48	106.8	108.3	109.47	110.73	106.88	107.6	110.14	107.96	106.49	109.17	107.01	106.15	107.97	107.89	108.61	107.43	107.43	106.8	107.61	109.1	109.12	108.11	110.06	104.93	107.56	107.63	110.16	107.67	107.07	108.51	106.64	109	106.91	107.27
108.33	107.86	107.73	109.6	107.01	108.35	106.86	109.37	107.08	107.08	109.08	107.58	106.5	108.75	106.87	106.83	107.97	108.54	107.32	111.32	109.98	107.24	106.91	106.95	106.24	111.05	109.48	107.76	107.96	110.96	108.62	108.74	108.86	108.84	107.82	109.43	109.19	107.25	107.78	105.5	107.52	106.61	109.7	108.45	109.4	108.9	108.9	108.15	106.03	108.84
96.988	97.837	98.538	100.67	97.394	96.777	97.864	99.105	96.739	96.857	99.429	97.684	98.189	101.03	98.843	99.722	97.656	97.937	97.451	96.886	98.458	99.449	98.391	99.202	99.789	99.501	99.619	98.973	97.157	99.408	99.63	95.749	97.036	97.712	96.206	98.434	99.736	99.211	100.1	98.748	97.69	99.544	97.987	96.625	98.606	99.033	100.39	99.812	99.435	98.707
110.63	109.71	107.36	108.89	108.27	108.53	107.6	107.32	108.15	107.79	107.11	109.58	110.27	108.45	107.35	108.49	108.25	107.31	108.89	108.2	110.2	108.83	106.15	107.55	109.02	107.04	109.68	108.47	107.59	109.29	110.18	107.15	108.01	107.85	107.74	108.44	108.86	108.45	107.18	108.98	107.91	108.42	110.14	108.38	107.34	107.36	107.22	109.15	109.82	107.77
101.25	101.78	100.32	100.08	100.11	100.39	99.776	100.34	99.378	100.28	97.766	99.956	100.93	101.78	98.544	98.874	100.16	99.861	100.48	100.62	101.1	100.39	100.53	99.382	98.907	99.754	98.911	101.36	100.4	100.23	100.84	98.752	97.713	100.06	100.75	97.255	100.48	98.704	100.1	99.756	99.412	101.57	98.104	101.02	102.86	100.94	101.44	100.32	100.01	99.536
108.47	108.05	107.29	110.98	109.19	107.14	109.38	108.65	109.12	107.34	109.39	107.75	107.43	108.4	109.72	109.67	108.16	107.13	110.88	109.9	109.92	106.77	109.16	108.6	108.01	109.02	106.55	108.24	107.88	108.23	109.73	108.62	108.22	109.1	109.23	110.42	108.44	109.69	109.04	109.18	109.49	108.94	109.07	106.54	108.21	107.11	109.92	108.5	108.33	109.81
109.44	110.83	109.22	108.83	111.45	112.05	110.18	109.22	109.99	112.99	110.92	111.19	111.61	111.11	110.04	111.92	111.05	112.18	111.62	110.36	112.89	111.08	111.45	110.51	109.81	110.51	112.43	110.29	111.59	109.71	109.31	110.88	110.6	109.24	109.08	109.34	108.6	111.26	110.64	111.36	111.33	109.31	110.44	107.33	110.05	111.93	110.55	110.08	109.65	111.04
105.42	106.38	105.92	106.61	105.17	108.44	104.06	108.23	104.39	105.52	106.22	102.31	107.43	107.08	106.17	105.81	104.6	105.53	107.06	105.14	105.88	104.39	105.97	106.78	104.18	104.93	103.76	107.03	104.87	105.89	105.61	105.3	106.08	104.06	105.73	103.66	105.04	104.59	105.48	106.11	104.98	107.23	106.43	104.73	106.81	105.04	105.87	104.52	106.11	105.7
100.86	99.848	100.33	99.056	102.27	100.29	98.657	101.83	100.26	97.947	101.07	99.755	101.06	100.94	98.674	103.57	101.18	101.49	102.01	100.82	101.47	100.62	100.37	101.64	101.13	100.94	100.65	101.02	99.51	100.92	103.74	103.1	100.71	100.36	97.946	101.93	101.99	97.928	100.09	100.37	99.478	100.88	101.47	101.25	100.11	98.735	99.752	101.03	101.24	99.243
107.66	107.11	106.23	109.28	106.84	107.83	109.15	106.62	105.1	107.18	105.3	106.56	105.32	106.72	108.53	104.38	108.38	105.9	107.25	104.67	107.41	108.02	106.58	104.99	105.41	107.91	108.51	106.86	104.14	108.55	106.18	105.18	105.57	104.86	107.04	106.83	107.81	105.52	106.07	106.57	108.56	107.56	106.91	107.66	108.93	106.67	105.57	106.57	105.8	104.72
105.5	103.85	105.57	104.06	104.9	103.67	104.08	107.3	104.09	104.61	106.18	104.14	102.76	104.57	106.84	106.9	105.94	106.57	104.56	106.52	105.88	105.34	105.98	105.07	106.64	105.73	105.69	105.53	106.5	104.69	106.99	106.01	104.85	104.83	105.55	105.37	104.49	105.12	107.35	102.62	105.93	106.34	106.37	102.67	104.42	104.16	105.55	104.97	106.39	106.04
105.49	105.35	106.05	104.67	105.82	104.58	105.78	104.48	104.48	105.88	103.93	105.03	105.84	107.73	105.82	105.9	106.42	104.14	106.9	107.39	106.67	105.79	103.23	105.76	105.97	104.77	104.49	102.79	107.39	107.24	106.58	105.72	106.58	105.23	106.01	104.36	105.46	102.83	105.49	103.36	107.27	105.72	106.37	105.89	104.91	104.56	106.31	107.09	105.91	105.35
99.914	101.27	97.776	98.87	97.807	100.36	97.901	98.336	98.055	98.529	100.08	97.972	99.329	99.495	96.096	101.35	98.434	98.677	98.539	98.032	99.277	98.131	99.26	98.273	101.1	98.832	99.246	99.34	100.16	96.482	99.12	97.609	99.026	100.27	99.54	99.662	99.173	97.575	98.393	95.889	97.835	97.893	98.868	95.914	98.124	98.411	94.714	97	99.708	98.66
104.91	106.97	105.33	108.28	104.81	105.62	106.61	105.62	107.23	104.67	108.51	105.08	105.76	106.1	106.76	105.16	105.07	105.92	106.01	105.48	106.44	106.8	105.96	105.7	105.02	105.78	105.7	106.17	106.04	106.42	105.64	105.15	107.67	105.26	105.95	105.17	106.86	103.98	103.68	105.9	107.61	105.41	107.02	106.96	105.95	106.53	105.31	105.84	106.61	105.18
105.31	106.66	105.5	105.48	107.2	105.43	105.51	107.04	105.65	105.09	103.7	105.7	103.94	105.94	107.11	107.17	104.22	105.77	105.65	104.54	105.8	108.82	107.34	104.66	104.49	106.73	105.79	105.26	105.26	107.17	106.42	106.61	108.62	106.12	105.76	104.71	105.12	107.43	105.54	105.34	105.53	107.09	103.85	104.43	105.01	105.4	107.49	105.41	105.14	105.91
106.35	106.93	108.2	109.21	110.13	108.25	105.18	107.14	110.21	108.36	107.1	108.84	108.23	107.14	105.5	108.66	107.69	106.27	108.61	107.87	108.72	107.51	107.47	109.81	108.87	108.65	106.25	109.39	107.9	109.1	107.08	107.29	106.42	108.06	108.16	106.25	108.29	108.37	106.42	104.55	107.44	106.96	106.33	108.84	107.38	109.76	109.03	108.03	106.35	108.74
107.66	110.18	108.44	108.35	107.22	110.03	107.17	106.71	109.3	108.28	106.14	107.74	109.44	108.51	109.46	107.26	110.09	106.42	107.23	106.83	108.37	107.9	108.9	109.04	106.89	108.75	105.68	107.36	108.86	107.98	109.34	108.74	109.64	106.91	108.82	107.12	108.05	108.55	107.87	108.54	109.43	110.35	108.6	108.69	109.11	110.24	108.01	107.5	111.45	107.79
105.06	106.2	104.02	103.13	107.72	105.43	104.82	105.77	106.16	104.83	106.33	106.77	107.57	105.35	103.3	106.26	106.57	104.6	104.75	106.69	105.7	106.19	106.03	107.09	105	104.56	104.92	104.59	107.03	105.33	106.93	106.83	102.44	105.5	105.22	106.21	105.99	103.81	104.59	105.9	104.94	105.64	104.6	104.7	104.72	104.11	107.83	105.95	105.24	104.34
104.51	105.51	105.45	106.92	106.9	106.27	106.01	105.07	106.95	105.8	104.7	105.39	106.56	105.48	107.74	106.38	105.47	105.4	104.63	104.94	105.75	104.7	105.12	105.25	104.78	105.27	105.74	106.03	105.32	107.7	102.69	104.7	106.11	105.72	107.75	105.55	105.82	107.04	105.6	105.1	105.5	103.74	105.6	104.08	106.71	108.41	106.09	104.03	105.24	106.67
107.2	108.82	108.48	108.62	107.92	108.63	107.32	107.73	108.27	108.19	106.31	109.04	109.01	106.94	105.26	107.83	106.32	105.51	109.2	108.3	108.41	106.5	107.64	107.46	107.02	107.63	107.98	107.25	106.9	107.52	106.52	107	106.47	108.93	107.34	110.43	107.39	108.83	107.41	109.11	108.15	108.1	109.65	106.77	107.51	107.77	109.4	107.58	107.76	105.91
102.54	99.793	98.781	103.01	99.137	99.273	101.56	103.13	100.54	100.66	100.03	98.399	99.875	98.556	100.74	100.65	98.658	97.424	101.57	99.122	100.52	98.1	100.55	100.73	99.554	101.84	100.74	99.187	100.41	101.05	99.359	101.48	99.08	99.809	97.81	98.871	102.69	98.168	99.996	102.97	98.982	101.37	100.03	100.53	101.83	100.99	99.585	102.83	99.065	101.24
105.73	107.81	110.1	105.77	105.68	107.97	107.72	106.97	106.21	103.82	108.77	107.26	108.55	103.87	106.72	107.81	109.42	105.13	106.35	110.09	106.32	107.72	105.65	106.23	106.6	104.59	105.4	106.16	104.6	107.94	106.25	106.53	106.92	108.44	107.73	105.66	106.54	109.11	104.66	106.56	108.99	108.43	106.36	106.49	105.01	105.49	104.12	106.81	106.97	107.76
100.79	98.849	99.722	101.09	100.48	100.9	100.52	97.146	101.48	98.471	99.933	100.73	102.99	102.39	99.272	100.54	100.55	102.14	101.54	99.091	101.91	98.909	100.49	100.38	100.34	99.15	99.028	100.1	99.707	100.09	99.491	101.59	97.934	99.547	102.56	97.805	100.33	97.232	102.87	101.02	101.03	100.81	100.33	98.814	99.816	98.715	99.804	101.1	99.198	100.6
110.26	108.68	106.79	108.91	108.36	109.28	109.26	109.06	109.14	110.03	109.38	108.07	107.36	106.93	110.22	109.87	108.69	107.07	107.61	107.67	108.73	109.89	108.11	108.29	108.07	107.54	109.67	109.77	109.95	107.59	110.76	107.37	109.92	111.13	109.15	110.42	110.82	107.37	107.6	110.5	109.56	108.47	108.93	109.07	108.17	107.94	108.66	111.04	109.52	106.81
98.025	99.897	98.504	98.546	99.846	99.291	97.633	99.362	98.032	99.051	97.927	98.319	98.115	96.695	99.955	97.592	99.332	97.806	99.028	99.408	97.931	100.63	99.602	97.401	97.555	100.08	96.195	98.619	99.28	98.442	96.872	97.434	98.724	97.109	98.361	97.539	96.579	97.826	99.659	97.815	99.023	95.66	99.19	96.116	99.784	97.261	98.975	97.179	97.26	97.49
98.622	100.34	100.13	98.827	100.25	99.968	98.703	98.149	97.432	96.954	97.518	99.613	99.442	97.53	96.37	97.721	97.871	98.781	97.676	97.44	97.903	98.579	99.696	98.967	99.103	97.428	98.768	98.596	97.307	98.636	98.493	97.427	99.885	98.575	96.199	97.98	99.323	97.348	97.798	98.605	99.461	97.054	97.334	95.411	100.46	99.803	94.402	101.55	96.948	97.411
98.646	99.183	99.884	95.995	98.362	97.789	98.612	96.083	97.639	96.17	96.69	97.136	96.976	99.243	98.587	99.033	98.965	97.933	100.8	98.144	98.822	99.783	97.858	97.672	97.05	98.532	98.402	99.775	97.273	95.756	97.59	97.199	100.85	100.48	97.971	97.538	96.356	98.473	97.942	99.171	97.358	98.16	99.665	98.105	99.985	97.277	95.727	95.717	98.817	96.902
106.7	106.11	104.99	106.18	106.39	104.48	103.47	106.33	105.73	104.83	101.68	106.69	107.33	107.08	105.18	106.56	107.35	106.65	105.52	105.74	107.31	105.88	105.17	106.93	105.31	106.39	105.23	104.92	104.46	106.67	105.73	104.42	104.93	105.65	107.01	105.53	104.35	105.89	105.69	105.57	104.86	105.87	103.88	105.2	105.89	107.6	107.22	107.25	106.85	105.6
107.35	105.31	105.76	104.09	105.77	106.07	106.07	105.57	103.59	106.74	108.45	105.89	105.66	106.68	104.36	104.1	106.04	106.55	105.54	105.71	105.29	103.76	108.32	105.98	106.09	105.87	106.49	107.09	105.38	107.62	106.89	104.6	105.37	103.36	104.72	106.2	104.34	106.72	103.92	104.68	107.18	104.78	105.65	106.74	104.42	103.28	107.41	106.5	107.25	104.63
105.61	106.65	106.79	105.95	106.39	105.28	102.8	104.97	106	102.88	105.82	105.15	104.71	104.3	104.45	104.23	105.56	109.44	104.26	106.69	108.4	107.94	105.43	108.09	105.65	104.57	107.02	106.05	106.73	107.2	106.21	105.34	106.61	107.59	105.83	106.28	105.11	105.48	106.81	102.91	107.69	107.27	106.08	103.84	106.14	106.99	105.1	107.34	107.39	105.8
108.55	108.94	110	109.29	110.88	107.51	109.07	109.21	107.39	109.32	108.53	107.96	109.12	107.3	108.22	108.75	109.29	108.74	109.25	109.84	106.13	109.54	107.12	110.09	107	107.16	108.59	108.31	107.41	108.47	108.5	107.54	108.7	108.61	109.7	107.99	107.91	108.55	108.63	108.46	109.96	106.7	106.98	109.38	109.78	109.77	109.11	108.71	107.46	109.51
106.46	107.56	107.95	110.02	107.52	109.44	106.69	107.93	108.61	109	107.21	107.33	106.37	108.03	106.24	109.05	107.1	109.1	107.63	105.3	107.92	109.31	110.32	108.49	108.65	109.91	106.93	110.02	110.05	108.26	106.96	108.17	110.72	106.39	106.15	110.08	106.32	106.16	107.88	108.29	107.02	108.47	109.22	108.59	107.1	108.87	107.91	108.94	107.09	109.21
104.23	104.76	105.95	106.34	104.18	108.04	104.87	104.02	105.34	105.97	106.56	104.22	108.08	106.7	106.85	105.36	103.4	105.57	105.39	107.75	105.53	106.1	106.67	104.59	106.11	105.64	104.45	105.66	106.23	105.41	104.65	103.94	105.61	105.63	105.42	107.68	103.68	104.37	106.93	105.12	104.38	106.5	106.45	106.91	106.46	107.59	105.78	104.33	106.8	105.9
105.07	108.16	108.63	106.85	104.43	106.2	106.27	106.06	106.9	106.81	106.77	104.81	107.4	105.01	107.58	104.03	105.23	105.92	106.22	106.15	105.5	105.74	107.84	107.3	106.04	106.91	105.83	105.77	105.49	106.83	106.09	106.64	103.62	105.02	106.87	108.67	109.34	104.89	107.18	106.9	106.56	105.49	105.09	105.45	108.6	108.37	106.63	105.25	107.65	106.21
105.58	107.5	107.43	102.94	108.59	106.59	107.73	103.65	106.59	106.64	107.6	108.27	106.04	105.91	106.41	108.34	104.46	105.36	105.08	104.22	104.41	105.1	107	103.65	106.74	108.65	108.59	104.51	109.29	104.49	108.29	104.37	107.18	107.3	107.85	108.3	106.76	107.37	107.51	108.28	104.91	105.97	106.15	106.63	107.59	108.73	104.8	105.6	107.21	106.67
106.1	105.45	108.37	107.42	104.87	107.83	107.51	106.55	106.22	106.13	107.58	105	107.72	106.35	106.2	106.69	105.7	107.99	104.61	107.35	104.8	105.44	108.05	104.84	105.29	108.12	103.42	108.94	106.12	107.42	110.94	105.55	107.41	105.97	106.11	109.2	105.88	106.54	104.48	105.65	104.64	106.25	107.01	105.56	109.38	106.76	104.72	106.12	108.16	107.36
106.53	105.55	104.92	104.01	106.25	105.71	106.84	106.37	103.67	106	107.06	107.06	104.51	105.18	103.54	104.98	107.49	105.23	106.27	105.78	106.53	103.29	107.27	105.97	107.28	106.78	103.65	105.4	105.4	108.31	105.36	105.4	105.97	107.01	104.31	105.02	106.43	107.37	105.23	104.56	106.65	104.32	106.41	105.51	105.66	106.52	107.76	106.13	105.33	106.78
105.63	105.5	105.75	105.47	109.77	104.9	108.53	104.35	107.14	106.64	105.59	106.2	106.37	105.73	107.24	108.83	105.64	106.39	103.73	106.92	104.69	107.96	105.63	106.7	106.74	108.21	105.47	105.14	105.44	105.87	106.01	107.19	108	106.55	104.68	105.84	106.5	105.04	105.24	105.15	107	106.59	106.94	107.53	107.45	105.98	106.03	107.13	106.76	108.28
96.235	100.94	99.697	97.597	97.63	99.415	97.789	100.22	98.659	96.831	99.783	95.786	98.684	98.918	95.371	99.317	99.395	97.248	99.993	97.197	97.412	96.815	100.55	99.377	98.424	99.933	98.913	98.998	98.967	98.951	98.561	95.192	97.142	96.946	96.571	100.16	96.902	98.317	97.618	98.253	95.707	97.27	100.35	96.692	99.889	99.262	98.291	97.43	97.978	97.001
105.74	105.81	107.88	105.58	104.84	104.48	102.73	105.4	105.43	106.81	107.53	106.48	105.57	104.79	104.47	105.93	103.33	107.92	106.24	107.31	107.43	106.78	102.6	104.18	106.14	105.88	107.4	101.97	107.08	104.23	105.89	107.81	106.23	104.85	105.51	106.33	106.76	107.22	103.66	103.06	107.02	105.23	107.97	105.04	104.87	103.62	106.13	106.38	105.78	105.39
101.14	98.943	97.715	97.276	98.123	98.344	97.093	97.076	98.427	96.898	99.199	100.41	100.43	98.278	98.981	97.66	96.005	98.422	97.592	98.65	94.718	101.47	96.192	97.565	98.5	97.393	98.514	99.699	97.629	96.671	97.477	95.807	97.237	96.978	97.518	98.391	98.273	99.012	98.825	99.367	97.613	99.587	98.963	96.897	97.92	98.374	98.23	98.885	98.764	98.557
107.74	109.35	107.72	109.06	108.35	108.22	107.11	107.21	108.98	108.86	106.61	108.58	109.69	109.03	109.18	109.39	107.82	108.84	107.09	109.51	108.69	111	106.68	109.35	108.1	109.31	107.71	107.75	107.35	109.19	108.91	106.52	107.8	108.21	111.34	108.24	108.51	110.04	106.73	108.64	108.06	107.65	108.64	110.56	107.23	107.04	108.67	106.58	108.78	108.9
107.57	108.54	107.38	108.57	107.41	107.33	109.06	108.03	109.73	109.41	109.27	109.44	106.68	108.31	107.85	107.69	107.74	109.64	107.34	106.6	108.87	108.02	107.24	108.87	108.58	109.47	110.27	110.4	109.63	107.47	109.15	107.4	109.76	110.51	106.39	109.05	108.22	109.82	107.29	108.89	107.51	107.4	108.1	106	109.52	108.7	107.36	108.56	107.9	107.64
97.915	97.973	97.505	99.433	96.677	98.638	98.99	97.31	98.413	98.684	97.97	97.812	99.015	98.138	96.429	97.927	95.543	98.571	98.723	99.852	98.513	97.12	97.777	97.002	99.832	97.942	98.941	97.766	98.058	98.185	95.87	97.761	99.187	95.878	96.323	99.793	96.647	96.95	99.01	97.975	97.28	99.354	98.408	99.167	96.561	97.648	98.159	99.19	96.363	98.309
101.66	101.48	97.885	102.76	100.32	101.54	102.71	100.35	98.471	100.46	99.058	100.72	101.4	101.26	99.173	99.278	101.93	98.71	102.1	102.41	101.73	101.49	99.47	102.11	99.544	101.79	103.26	101.47	102.83	100.51	99.855	100.44	97.867	100.08	101.74	99.707	100.58	100.86	98.493	100.4	101.76	99.607	101.6	100.69	101.46	100.11	101.29	96.323	98.585	100.94
107.03	104.63	104.59	104.61	104.76	106.28	106.29	103.63	106.52	104.8	105.9	106.55	106.17	104.64	103.29	103.54	104.32	106.32	107.52	107.39	106.57	107.41	106.05	104.83	107.26	104.57	107.12	105.57	105.2	105.93	104.7	106.93	105.84	105.24	104.93	103.89	106.14	104.37	107.97	105.66	105.12	106.9	106.85	104.55	105.09	108.18	105.77	106.34	107.67	104.23
98.315	98.59	97.937	98.378	99.587	99.015	98.391	98.531	97.306	99.708	99.684	97.454	98.485	96.16	97.578	99.845	98.101	100.1	99.471	97.528	99.874	97.419	97.069	98.567	98.887	97.514	99.859	97.747	101.31	97.433	96.01	99.418	99.062	98.97	99.075	100.95	98.357	99.102	100.58	99.263	99.448	99.832	98.824	100.15	97.861	98.964	99.39	97.728	99.41	99.048
106.18	104.03	106.28	106	106.52	104.5	106.15	107.47	104.41	106.38	106.98	106.62	104.45	105.33	106.95	105	106.96	105.26	105.91	107.21	107.19	105.79	105.72	108.66	106.58	104.82	106.35	102.17	104.52	108.85	106.13	107.03	103.13	104.41	107.2	106.78	105.69	104.99	106.16	105.39	104.66	104.51	105.09	106.12	106.39	104.53	107.05	107.04	105.2	105.3
97.702	98.675	101.07	99.417	97.527	99.044	98.555	100.55	98.23	97.805	98.694	99.923	98.972	98.536	99.551	99.295	98.962	99.549	99.052	100.27	100.99	95.775	98.112	98.861	97.725	99.145	97.544	97.673	97.315	99.765	98.401	99.064	96.167	98.854	97.555	97.868	96.679	98.78	98.282	99.123	98.974	100.23	99.016	98.03	97.524	98.984	96.925	98.128	97.989	95.433
108.72	107.1	106.34	106.68	110.88	105.3	107.98	107.38	108.74	109.75	108.58	106.42	107.35	107.56	107.94	108.92	110.02	109.4	105.89	108.2	107.56	108.8	109.66	107.49	108.01	105.55	107.58	106.91	107.9	108.08	107.87	107.11	106.97	108.67	110.33	108.59	107.77	107.58	109.79	107.45	108.16	105.58	107.11	108.82	107.39	108.94	107.85	109.45	109.52	108.17
109.41	111.6	109.59	108.94	111.53	109.3	110.38	110.1	109.05	111.28	111.71	110.43	111.49	110.47	109.45	107.96	110.85	113.81	108.12	110.07	107.39	110.36	109.58	110.52	111.12	111.72	109.74	111.56	111.57	109.06	110.85	112.66	110.49	110.46	111.42	109.9	110.11	111.62	109.99	110.59	111.01	111.48	109.53	110.4	108.48	110.06	109.65	110.77	111.01	111.79
97.458	99.479	97.062	97.722	99.224	98.213	98.698	98.754	95.58	97.669	96.969	98.705	100.02	100.3	98.502	97.95	97.156	96.71	97.842	95.265	97.631	98.57	97.15	96.043	96.322	98.443	100.32	99.361	97.317	100.37	99.781	97.004	97.268	99.128	97.709	96.477	99.383	99.231	100.15	97.132	97.327	98.234	100.55	98.773	99.017	98.201	97.489	97.369	97.938	97.611
107.7	109.18	109.3	108.54	107.68	110.04	107.19	106.78	106.71	108.2	107.25	107.16	108.02	107.36	109.93	107.93	106.22	109.29	105.17	110.22	109.72	108.18	108.29	108.57	107.42	105.52	108.2	109.18	108.95	107.29	107.63	107.8	106.44	107.56	107.99	108.36	104.58	108.38	107.03	107.85	109.02	107.22	107.52	109.93	108.67	105.58	111.15	107.88	108.17	108.42
104.8	107.12	106.95	107.43	104.5	105.75	104.95	106.9	105.32	107.75	105.68	107.18	107.71	105.8	106.08	107.62	108.01	105.56	106.04	107.08	108.72	105.8	105.56	105.12	106.54	108.94	103.86	104.62	105.04	104.41	107.36	109.44	107.63	106.02	105.84	106.76	104.68	107.19	104.31	106.34	106.76	105.53	105.92	108.53	107.03	104.54	105.96	104.12	107.47	106.13
104.78	104.88	105.75	105.52	107.43	102.8	104.85	104.29	105.24	103.42	104.4	106.64	105.54	105.87	106.13	106.58	105.62	105.37	106.51	105.08	106.78	107.41	104.94	105.94	104.43	105.05	104.22	105.37	107.44	105	106.96	104.61	104.15	106.06	104.88	103.59	104.34	106.93	103.66	105.74	104.58	106.3	107.6	105.31	105.97	104.12	104.99	106.29	105.73	104.56
108.2	104.5	105.65	106.04	104.82	105.12	104.83	105.84	105.32	107.91	106.96	105.8	108.74	104.63	104.97	107.92	105.41	106.85	106.2	106.79	107.41	107.31	106.04	106.19	105.4	104.59	106.69	106.12	105.96	108.37	106.06	105.6	106.64	104.7	105.36	104.29	105.46	107.13	105.61	108.72	108.82	106.37	105.56	107.03	103.04	107.16	106.86	107.26	104.77	105.26
98.493	97.938	98.633	98.986	99.682	101	98.138	97.179	98.671	97.416	98.663	97.405	99.158	98.418	98.869	98.448	98.255	98.314	98.099	99.112	99.285	98.267	97.474	97.912	97.298	101.39	98.904	99.653	96.682	98.817	98.857	100.53	97.759	98.321	98.689	99.655	97.793	100.02	100.02	98.942	98.097	98.482	99.667	100.25	96.609	95.407	99.197	99.388	100.18	99.946
110.29	107.2	108.06	107.19	110.95	107.11	109.07	107.61	107.3	107.35	107.62	108.62	110.34	105.15	107.75	107.9	106.72	108.94	108.76	107.31	106.71	108.37	107.29	109.83	106.58	107.12	106.6	109.75	108.83	108.01	106.85	106.97	107.76	104.59	107.72	109.56	109.24	108.22	108.64	110.01	109.17	107.91	107.77	109.46	109.75	106.84	109.38	108.56	110.39	107.91
109.8	111.02	111	109.16	112	111.53	110.79	109.76	107.13	112.84	111.13	112.89	110.25	111.5	109.91	109.62	110.13	110.16	110.28	109.25	109.34	109.08	110.88	106.95	109.92	110.19	111.06	109.44	109.94	108.79	111.82	111.6	110.28	109.18	112.41	110.16	112.12	111.91	111.1	110.9	108.98	109.41	112.15	110.34	109.51	109.65	111.8	110.83	110.92	110.21
100.39	104.36	101.88	101.65	101.22	102.23	99.222	100.68	102.08	101.12	100.83	99.881	102.18	103.19	100.62	101.59	103.5	101.77	100.51	99.373	98.702	101.35	101.11	100.66	100.91	99.675	102	98.194	100.62	102.16	102.04	100.75	101.69	100.36	100.84	101.44	99.612	99.59	102.21	100.19	99.662	100.59	101.11	100.19	101.55	99.646	99.578	101.03	101.86	101.21
109.24	108.66	108.04	110.23	105.89	107.59	109.07	107.77	108.94	109.94	107.71	110.19	108.07	109.65	110.48	108.52	107.49	109.9	108.15	108.41	109.08	107.34	108.4	110.4	108.65	107.66	107.58	108.02	109.02	109.65	106.09	109.48	108.58	108.71	109.56	108.34	110.03	107.28	108.01	108.42	107.94	107.41	109.79	107.04	107.83	111.63	109.12	108.2	106.64	107.29
103.99	106.7	107.17	106.62	105.12	106.32	106.8	106.85	106.13	104.97	103.85	104.99	107.68	104.56	105.75	103.54	107.38	105.23	106.39	104.22	107.64	105.61	107.02	104.88	106.45	108.57	104.4	105.23	106.43	106.18	106.26	103.53	105.95	106.6	106.09	106.18	106.41	106.41	107.1	107.04	107.78	104.65	105.54	105.06	106.08	106.93	106.84	107.63	104.91	107.11
107.66	104.67	106.5	105.56	105.18	106.87	105.66	105.29	106.9	106.83	106.11	106.23	105.29	108.91	105.28	109.2	105.32	104.87	105.89	106.13	106.33	107.96	108.64	107.72	107.57	103.3	108.18	106.51	108.7	107.09	105.8	107.68	105.45	108.15	106.29	105.36	108	105.25	107.1	105	105.57	106.14	104.78	104.83	106.25	105.16	106.21	105.81	107.05	102.59
106.02	107.23	105.09	105.95	106.55	106.23	105.7	105.27	106.06	106.87	104.74	106.41	104.13	105.27	107.16	105.76	104.89	106.37	103.81	106.48	104.81	106.51	106.64	106.87	104.36	105.02	104.62	105.03	108.38	105.46	106.32	106.11	105.92	107.31	103.13	107.52	105.4	106.74	106.61	104.39	106.67	104.99	106.94	105.73	106.63	106.1	105.15	104.45	108.07	105.96
100.07	102.21	102.6	99.315	98.859	102.06	100.48	100.06	100.47	100.01	102.57	100.57	100.44	101.49	104	102.22	102.04	99.354	102.01	102.54	99.223	101.34	100.98	101.55	99.97	101.21	100.94	100.44	99.276	100.11	102.19	101.98	102.6	100.24	100.11	102.36	101.15	101.91	101.2	101.38	99.638	101.42	99.031	103.27	102.16	100.2	102.45	102.11	100.95	98.796
98.93	98.647	97.533	96.336	99.513	99.869	97.076	97.478	97.8	99.659	98.214	98.919	99.74	98.612	98.833	97.772	97.309	96.337	95.666	98.828	98.431	97.776	97.712	98.292	97.939	97.145	97.948	96.595	97.284	98.342	95.122	97.038	96.322	96.655	96.892	98.334	99.367	98.557	99.801	99.342	96.962	96.513	98.701	96.109	100.28	97.353	98.911	95.989	97.425	95.864
107.24	104.05	105.08	106.09	104.65	106.03	106.37	104.4	104.82	104.79	106.9	106.95	107.17	104.94	106.18	109.86	103.34	106.23	105.77	105.85	105.18	104.17	105.04	106.37	106.24	105.71	105.21	105.8	105.53	105.37	105.43	107.61	104.01	105.04	104.64	106.81	105.5	104.34	104.86	105.86	104.16	104.6	108.08	106.85	107.41	105.64	106.26	104.58	109.14	104.76
106.34	107.36	105.52	107.89	103.9	105.58	107.86	105.41	104.46	105.69	104.88	105.81	105.11	107.27	105.49	103.24	105.61	103.83	105.1	104.91	106.16	106.32	105.43	105.3	106.02	105.61	106.04	106.09	107.08	108.54	105.65	103.86	104.81	106.04	105.32	104.81	104.22	105.6	109.05	105.51	107.15	103.21	106.98	105.12	106.6	105.42	104.55	106.83	105.57	105.11
105.63	105.49	106.4	106.55	106.33	107.46	107.02	105.64	107.92	107.53	107.66	106.73	104.54	105.43	107.94	106.48	106.06	104.89	107.85	104.53	107.75	104.8	104.88	106.18	105.67	109.4	105.57	108.07	108.14	107.06	105.14	106.51	106.14	107.74	106.09	105.39	103.03	105.01	106.18	105.73	105.86	107.14	105.67	105.26	107.17	109.15	107.31	107.25	104.87	107.25
109.1	109.22	109.96	107.46	109.47	108.42	107.6	110.59	107.58	107.82	110.03	109.33	107.4	108.59	109.19	108.5	108.07	110.04	109.55	107.75	110.83	107.55	107.98	109.52	107.77	111.66	106.34	108.77	111.22	108.9	107.76	107.79	107.99	107.4	105.67	110.93	107.15	109.4	108.43	106.43	107.54	109.89	108.16	106.46	109.21	109.3	109.01	107.23	110.67	108.39
108.29	108.3	107.46	107.17	107.32	107.2	109.22	109.49	109.55	110.29	108.73	109.77	107.94	107.69	109.37	106.91	106.75	109.01	108.64	108.39	109.27	107.42	109.18	107.57	107.93	109.44	108.54	107.98	108.56	108.73	109.16	107.02	109.04	108.39	107.54	109.34	108.04	107.64	108.76	110.83	107.98	107.41	108.27	109.34	106.47	106.81	106.84	107	107.17	109.12
107.08	107.02	105.91	106.47	104.71	105.97	105.43	107.73	103.96	104.36	106.92	103.12	106.94	107.69	107.69	107.11	106.84	104.67	105.04	105.15	105.93	107.81	107.62	105.2	106.06	103.4	105.02	105.52	105.44	105.55	106.77	106.31	108.24	105.18	104.48	107.36	108.37	108.32	106.47	107.39	103.4	105.72	106.35	106.39	104.25	105.14	104.99	107.03	106.44	106.12
101.05	98.593	98.605	100.67	99.553	98.98	99.632	100.9	98.427	98.007	97.734	99.092	99.296	98.531	100.93	98.257	100.68	96.367	99.65	97.881	97.299	98.02	101.02	100.23	97.667	99.6	98.212	98.132	98.566	101.38	97.85	101.36	96.909	99.813	98.51	99.01	98.91	98.166	99.715	101.14	97.502	99.564	99.134	100.26	98.522	96.083	98.707	99.963	97.85	98.451
105.85	105.69	105.27	104.54	106.81	105.26	104.72	105.22	104.36	105.2	106.31	104.78	107.86	104.69	106.94	104.58	105.6	105.53	106.44	102.83	106.63	105.58	104.27	104.88	103.97	104.34	106.78	107.02	106.71	105.61	104.28	105.13	105.81	104.39	105.08	107.14	103.93	108.69	105.66	105.62	105.46	107.43	104.18	105.94	104.53	104.25	104.04	106.99	106.05	107.06
106.88	107.09	106.06	107.51	110.43	106.39	106.75	107.18	107.44	106.55	108.97	107.69	106.49	108.02	106.78	107.22	109.31	105.94	108.66	108.29	108.23	108.26	107.2	106.54	107.88	108.72	106.47	106.56	108.72	107.67	108.53	107.35	109.16	106.51	107.59	105.85	108.61	105.37	108.39	107.38	107.44	106.41	107.92	106.98	107.6	109.09	107.6	107.08	109.03	108.38
101.55	100.51	103.08	100.03	99.434	103.29	101.57	101.02	101.09	99.351	101.02	98.139	101	100.32	100.82	101.03	99.703	100.29	98.261	103.09	99.673	101.3	99.087	100.24	100.05	101.28	100.78	98.842	101.44	100.64	100.89	101.11	101.29	99.469	100.94	100.97	100.98	99.67	100.4	99.327	101.35	101.63	103.03	101.89	99.791	99.531	100.51	98.678	100.69	101.93
106.71	104.82	105.69	106.78	105.56	106.42	105.09	105.74	106.31	103.42	104.98	104.54	105.78	105.2	105.93	106.42	106.47	106.19	106.23	105.06	106.34	103.36	106.92	105.33	104.05	104.98	107.29	104.9	106.46	105.02	106.29	106.57	108	105.48	104.8	105.64	107.7	106.44	105.94	105.59	105.25	105.98	105.33	105.98	108.23	105.97	107.94	104.7	105.56	106.33
105.65	104.94	107.99	105.9	105.87	103.73	106.1	105.25	104.11	106.94	107.34	106.61	106.67	107.54	106.03	109.22	105.74	109.5	105.43	109.55	106.34	105.58	106.81	104.03	106.7	108.94	106.26	105.4	105.18	107.3	107.58	105.61	108.65	104.08	105.11	104.14	105.42	107.04	105.4	109.26	108.52	106.23	106.72	105.52	108.54	106.88	104.31	105.54	106.81	105.22
112.12	108.6	113.46	109.3	109.71	108.8	108.71	109	111.53	112.82	111.35	111.7	110.41	109.93	109.44	109.36	111.45	111.25	112.31	109.71	108.07	110	110.81	108.89	109.66	111.63	112.18	109.84	110.74	111.4	109.8	108.76	111.87	110.27	112.52	108.93	111.95	111.91	110.29	109.17	111.59	109.81	109.78	110.25	112.13	108.76	108.8	113.28	109.11	112.4
107.63	108.84	106.99	107.45	107.27	109.72	108.91	107.4	108.68	107.71	108.8	105.42	108.22	109.42	108.24	105.96	108.24	108.67	107	106.6	107.23	108.15	108.83	107.45	108	108.48	109.04	107.37	109.52	108.49	107.27	106.44	107.25	109.98	107.38	107.56	105.44	108.84	105.56	106.75	107.32	106.45	108.04	108.25	108.49	107.6	108.28	107.57	105.92	106.75
108.01	108.11	107.25	108.94	109.46	106.73	111.02	108.64	110.93	107.68	107.23	110.1	108.64	108.62	106.72	110.23	107.85	108.14	106.21	108.37	106.42	107.68	109.98	108.18	105.92	108.39	106.72	109.57	105.77	105.93	106.8	108.69	108.91	106.52	104.57	109.74	108.79	107.28	109.43	107.19	108.32	106.65	108.7	109.87	105.71	108.48	107.67	106.45	106.95	108.15
102.3	100.38	101.26	99.118	102.01	100.33	101.83	101.02	100.83	98.458	100.98	99.214	99.975	100.08	98.576	99.94	100.33	98.933	100.7	101.06	100.97	99.444	100.25	98.73	99.254	100.29	100.8	100.09	101.25	100.06	101.04	100.71	99.349	99.478	101.21	100.71	101.12	102.14	100.35	99.178	101.69	100.82	99.583	99.36	98.614	99.226	100.36	99.644	100.15	101.48
110.62	111.65	111.14	107.82	108.86	109.54	109.42	110.39	109.43	108.92	109.11	111.22	108.26	109.25	110.72	108.1	110.33	110.95	110.44	112.14	113.26	109.77	110.92	111.84	107.79	112.35	110.8	110.87	108.5	111.89	112.2	111.69	109.93	109.9	110.64	111.96	110.42	110.98	108.62	109.81	111.46	112.87	108.91	109.69	111.09	110.89	111.17	110.83	111.33	110.26
102.02	100.22	100.05	99.284	101.11	100.98	100.49	100.54	99.342	101.81	101.43	100.2	98.57	98.372	103.62	99.599	100.7	97.424	100.01	100.96	100.47	100.44	101.84	100.77	100.76	100.53	100.33	99.489	101.46	100.28	101.18	100.1	101.58	99.158	102.15	99.182	102.93	99.82	99.119	101.34	100.49	101.87	100.59	100.86	101.91	101.28	100.77	99.986	101	101.16
107.16	107.3	105.76	107.24	107.04	106.52	106.25	104.78	106.18	107.71	104.4	103.3	104.49	104.41	107.44	104.54	106.15	104.93	104.26	104.84	107.24	105.15	106.98	104.17	105.13	106.76	107.01	104.16	105.84	105.76	106.23	105.83	107.68	106.1	107.55	106.69	106.17	103.36	106.04	104.98	104.53	105.91	105.76	106.8	107.69	104.89	105.74	106.04	104.97	106.69
98.882	98.09	98.086	100.1	98.551	100.33	99.17	99.385	97.448	99.541	98.155	100.35	100.28	98.694	97.487	100.11	97.765	99.779	98.149	98.366	94.644	97.233	100.07	97.606	99.006	99.71	95.786	97.774	99.353	99.885	99.955	97.891	98.184	99.999	97.086	98.371	100.51	97.181	99.891	99.189	98.796	101.38	101.33	100.19	99.702	98.433	99.228	101.4	100.13	95.182
105.75	107.22	105.55	105.95	108.1	107.48	106.74	107.57	105.13	106.28	106.62	105.16	106.05	105.78	105.5	106.32	105.73	108.06	109.3	105.77	105.49	107.23	104.72	105.45	105.47	106.98	107.2	110.23	107.09	106.33	108.05	106.97	106.57	105.88	103.7	105.85	105.08	105.96	103.87	103.49	106.08	106.56	107	107.23	104.97	106.18	108.42	106.47	105.05	108.25
106.92	109.21	109.75	107.85	107.93	107.54	106.04	107.2	109.05	106.72	108.64	111.41	107.47	107.15	108.29	106.9	108.57	108.09	107.77	107.45	109.64	109.04	110.92	108.13	107.63	107.93	108.9	109.13	107.85	108.29	109.24	108.82	108.59	106.84	109	109.92	108.23	106.09	108.25	109.72	109.95	106.97	107.36	108.49	106.72	108.6	109.85	109.14	107.95	107.76
110.23	111.16	108.68	111.01	109.22	108.87	109.32	109.5	110.89	108.44	110.94	110.58	110.02	109.47	109.76	110.41	109.65	110.51	110.7	110.69	108.69	111.46	110.41	110.43	109.96	109.38	109.38	108.8	107.97	110.42	108.95	110.34	109.34	111.15	110.02	110.09	109.86	109.7	110.6	109.66	110.01	110.2	110.62	110.75	111.23	110.43	110.2	111.23	109.85	113.03
107.57	108.16	107.42	108.82	107.24	106.75	109.2	106.97	107.28	107.87	108.61	107.2	110.56	107.24	106.2	109.41	105.97	105.35	107.82	108.38	107.49	108.1	105.89	109.23	107.99	106.3	108.31	107.15	106.44	105.29	107.92	108.03	108.52	108.13	106.69	105.18	106.64	108.85	107.56	107.21	107.06	107.93	106.98	108.27	107.47	107.62	110.67	107.97	107.91	106.65
105.98	105.9	106.49	105.96	106.81	106.88	106.2	108.08	106.11	106.59	104.88	106.98	104.97	106.29	106.6	105.48	106.34	107.34	107.21	108.86	105.38	105.56	106.8	107.06	106.67	106.91	105.49	105.91	107.51	104.29	104.72	107.06	107.83	106.91	106.27	107.13	107.23	105.67	105.55	107.22	107.3	107.12	107.19	108.15	105.01	108.51	107.6	108.42	105.97	107.14
107.47	105.88	105.93	107.39	104.34	107.28	107.68	107.61	107.28	104.62	104.95	106.63	106.43	106.23	107.26	107.91	106.29	106.66	107.13	106.48	105.14	106.7	106.27	107.29	107.39	105.21	106.87	107.04	107.94	106.57	105.68	107.43	107.05	105.81	105.98	105.39	108.01	107.94	107.29	106.82	107.62	105.84	106.38	106.19	108.08	107.78	106.91	106.9	108.24	106.38
104.79	107.94	107.31	105.35	105.88	105.32	105.86	106.04	107.56	105.92	106.08	107.34	106.29	108.66	107.6	105.85	104.16	105.15	108	108.33	107.03	106.6	104.75	105.96	107.37	106.12	105.6	107.15	104.83	106.78	104.87	106.53	106.24	108.28	106.43	106.28	109.4	105.28	106.74	107.93	106.41	105.62	106.3	105.45	105.94	105.6	107.03	105.57	107.73	105.06
105.58	104.87	104.95	106.16	103.77	104.68	104.73	104.82	106.59	106.04	106.6	105.25	105.65	106.97	104.22	105.12	106.58	105.37	104.61	106.93	108.08	106.67	105.65	104.3	105.68	105.8	105.41	106.34	104.11	105.94	107.29	106.61	107.05	104.73	103.25	104.48	104	107.48	102.18	106.21	103.36	107.49	106.45	105.63	106.41	105.48	104.18	106.21	105.98	106.3
106.59	106.11	105.79	105.68	104.69	106.88	106.97	105.86	105.26	106.35	107.09	104.78	104.38	106.37	105.15	102.94	106.24	107.4	106.28	108.72	104.73	105.79	105.6	103.92	104.59	105.89	106.64	107.03	103.91	104.5	105.44	105.21	105.01	104.83	106.83	105.41	104.27	104.81	107.22	104.77	107.27	105.89	104.41	104.43	105.74	105.18	106.02	106.82	105.76	105.25
105.74	106.04	107.94	107.09	105.89	106.1	106.76	106.59	106.05	105.21	107.55	108.62	107.17	103.74	107.76	106.23	108.5	106.33	106.92	106.61	105.12	106.95	107.17	106.27	106.91	106.86	107.27	105.78	106.53	107.02	107.5	106.87	105.68	105.42	107.14	105.02	107.95	108.44	106.9	105.52	108.05	107.95	107.82	108.05	104.41	107.06	107.86	105.24	103.19	107.09
104.78	106.77	104.42	106.48	106.85	104.98	104.79	105.5	103.93	107.16	105.26	106.99	106.52	104.06	105.36	105.64	106.58	107.08	105.71	104.68	105.73	104.27	106.87	106.63	105.44	103.93	104.41	105.02	107.31	107.07	105.23	104.13	105.63	105.1	107.51	106.17	106.45	106.04	105.97	106.05	102.69	106.89	104.38	107.69	106.38	105.82	107.84	106.04	106.25	105.74
105.03	104.61	104.41	104.01	106.44	104.69	106.41	104.77	101.58	105.31	104.76	106.11	105.05	102.4	105.29	105.89	105.36	102.8	104.42	106.89	105.02	106.97	104.71	106.2	106.61	105.18	105.89	106.67	104.93	105.35	104.12	105	105.22	103.99	106.54	103.93	107.33	105.51	105.87	105.07	104.57	107.36	107.56	105.62	103.1	104.68	107.14	104.4	106.58	106.08
97.881	98.469	98.354	95.743	96.422	99.687	99.115	97.312	98.818	100.11	96.266	99.74	98.96	98.577	98.784	97.265	95.134	99.432	95.232	94.991	98.18	97.042	99.93	100.46	95.191	99.581	97.699	97.152	97.478	97.859	97.321	99.165	99.869	97.426	96.915	95.566	98.823	97.324	98.338	97.936	99.726	97.769	95.254	98.347	97.613	98.693	96.245	98.224	98.917	98.707
106.06	107.84	106.97	106.38	106.39	106.15	104.68	105.56	106.81	105.88	106.74	106.69	104.64	105.97	106.2	106.01	106	106.53	103.78	108.49	105.85	105.64	106.61	104.51	107.65	105.46	108.7	106.08	106.23	108.62	107.61	106.11	106.73	106.84	106.53	106.09	106.14	106.97	106.74	106.85	108.04	106.8	106.6	107.34	108.08	106.81	105.96	106.08	105.44	105.33
105.5	105.89	106.07	105.84	105.86	107.81	105.32	107.53	105.14	105.73	105.02	105.73	105.3	106.24	106.13	105.77	103.96	105.16	103.81	106.99	107.38	102.87	103.83	105.73	105.78	104.31	105.75	106.43	106.52	104.88	105.37	106.61	105.15	105.71	106.16	105.07	105.53	105.78	105.36	107.89	106.76	107.78	105.64	104.82	106.42	106.32	107.07	103.51	107.1	105.89
105.84	105	105.71	105.99	105.58	105.77	105.86	103.12	105.15	104.67	105.8	104.09	107.42	106.46	104.24	105.2	105.19	104.96	106.43	105.99	106.18	107.46	106.14	106.84	105	106.81	105.46	104	105.64	104.31	105.81	107.05	104.79	105.22	105.85	103.58	104.97	106.25	105.75	107.1	106.78	103.29	105.05	105.68	107.86	105.96	106.11	105.41	105.73	105.94
106.9	104.77	107.33	107.38	103.18	105.64	106.62	104.99	105.89	105.48	107.37	106.43	105.38	107.77	105.12	104.68	106.71	107.89	104.89	104.37	104.02	105.83	102.25	106.63	106.54	104.97	106.76	104.99	107.01	106.04	105.48	105.66	105.77	105.68	105.94	104.78	105.22	105.99	106.15	106.49	103.6	105.43	106.48	105.67	105.57	102.82	105.48	105.7	103.24	104.37
105.16	106.66	107.99	105.67	108.71	107.3	105.38	104.32	105.76	105.87	106.39	104.59	105.19	106.02	104.37	104.73	104.04	106.74	105.98	106.62	104.67	105.41	105.19	104.58	104.2	107.89	105.42	105.56	104.43	106.54	104.87	105.7	103.8	105.93	105.44	106.27	104.81	105.08	105.06	106.96	107.42	108.82	103.77	106.67	105.84	105.87	105.41	104.9	104.92	102.38
106.45	104.52	105.29	106.28	105.04	104.91	107.98	105.36	106.34	106.55	107.45	104.41	107.13	106.62	105.25	106.72	105.66	105.55	104.87	106.42	104.63	106.6	104.84	106.33	106.41	103.59	106.7	105.76	105.16	107.14	104.27	105.63	107.01	105.59	104.47	107.57	105.88	105.67	106.39	104.39	104.59	105.7	106.13	106.3	108.02	105.59	105.14	106.13	106.01	106.81
108.64	109.67	109.48	110.46	108.41	109.52	108.61	108.38	107.51	106.32	109.41	109.89	108.07	109.58	105.46	110.18	107.45	107.37	108.67	108.61	108.33	107.73	111.31	108.04	107.61	107.1	109.9	109.12	108.07	108.95	109.38	109.15	108.27	108.14	107.02	108.24	107.32	108.29	108.61	108.82	109.05	108.57	111.26	108.25	108.97	108.83	107.74	111.01	109.89	109.08
106.71	107.98	106.74	108.13	108.47	108.78	109.45	105.97	109.11	108.7	109.09	108.11	109.14	107.25	109.26	110.41	107.3	107.14	108.06	107.33	109.96	107.97	109.58	109.76	107.85	107.86	108.44	107.97	106.84	109.53	109.17	110.73	107.66	107.8	103.78	108.7	107.97	107.66	107.33	109.53	108.61	108.88	109.64	108.35	106.78	107.68	108.51	105.88	110.04	109.17
110.9	109.92	106.72	109.27	107.67	109.73	108.72	108.56	108.58	109.44	108.32	106.29	108.6	109.92	108.48	107.98	106.64	108.98	110.38	109.3	107.62	107.79	109.26	108.64	106.47	108.75	107.26	108.82	107.17	109.22	111.09	108.55	107.84	108.29	111.24	107.48	108.46	108.96	108	108.2	107.81	109.11	110.93	107.65	108.25	109.11	110.82	108.21	108.7	109.79
105.18	104.44	105.03	105.7	105.51	104.11	103.22	106.06	107.14	104.99	105.41	106.87	106.5	104.95	106.49	104.08	103.86	106.6	106.65	102.62	106.55	105.86	104.83	106.38	105.7	104.99	103.94	106.15	106.34	104.64	106.95	105.65	105.75	107.3	103.87	108.71	105.14	106.03	104.45	108.76	104.88	105.34	103.76	104.44	105.58	104.95	105.09	106.31	104.04	104.3
97.509	96.993	97.583	100.28	99.855	96.833	97.847	96.739	98.21	97.384	99.068	98.494	97.945	98.548	96.835	98.422	98.366	98.881	98.972	97.244	97.963	99.802	97.667	97.4	99.541	99.924	99.113	99.19	97.142	96.973	98.968	98.44	97.446	98.749	98.396	97.748	97.062	98.145	98.498	97.897	99.411	98.832	98.826	98.56	97.979	98.752	100.13	96.744	96.901	97.743
103.89	106.9	105.77	104.73	105.84	106.74	104.61	106.5	105.99	106.31	105.45	106.7	105.83	106.96	107.39	104.9	107.65	104.74	104.78	104.27	104.77	106.08	106.68	105.84	104.69	108.5	104.49	107.25	104.1	104.94	107.28	105.96	104.24	103.94	107.4	104.9	107.76	105.29	105.93	104.43	103.83	105.14	106.02	106.96	105.91	106.42	107.94	106.25	106.99	105.33
106.06	106.77	105.9	106.17	104.86	105.66	105.5	107.26	104.19	107.77	105.83	105.12	105.9	104.1	106.36	104.99	107.15	104.83	105.01	104.32	106.92	105.01	105.62	103.61	105.6	104.65	102.89	103.06	106.92	104.45	104.18	105.22	106.02	103.91	106.23	104.87	104.4	103.25	107.03	107.8	104.48	106.62	106.77	104.4	105.72	107.6	104.24	105.35	106.64	104.6
100.44	100.76	97.93	97.601	101.45	100.09	99.42	100.21	97.448	98.847	99.164	98.87	98.419	98.195	98.046	99.892	97.549	97.619	98.941	97.23	97.83	98.395	98.388	98.874	99.068	98.43	100.65	99.266	98.974	99.486	100.92	97.727	97.541	97.398	99.644	98.52	97.178	98.66	97.808	101.19	98.643	98.364	97.619	99.086	100.29	96.117	99.407	100.56	99.535	100.26
100.4	101.07	99.177	102.22	103.41	99.368	99.906	101.6	100.47	101.88	101.34	101.3	102.38	103.04	100	102.09	103.59	101.14	101.03	102.48	101.06	100.31	103.39	101.27	103.46	100.46	99.531	100.18	99.794	102.17	97.736	101.01	99.695	102.33	102.08	102.03	101.5	103.32	98.848	101.69	100.89	101.87	99.545	102.49	99.828	101	97.174	101.63	101.92	102.16
108.02	108.3	108.54	105.34	107.62	108.33	109.22	109.13	106.21	109.34	105.79	108.07	104.99	107.44	107.29	108.91	106.48	106.61	107.66	110.28	106.31	108.44	108.73	108.44	107.97	107.64	108.92	106.73	111.65	108.07	106.3	108.08	107.52	107.32	108.03	108.04	109.9	105.95	107.69	108.28	107.92	107.22	110.12	106.02	108.54	106.87	107.65	108.65	107.94	109.07
108.42	109.78	106.84	108.69	111.63	108.21	107.74	108.53	106.76	107.81	107.65	108.24	110.63	109.88	110.19	106.38	105.97	105.22	107.15	110.59	109.32	108.02	108.32	107.48	109.75	107.02	106.02	104.95	107.47	105.98	107.98	109.6	106.55	109.08	110.25	105.93	106.42	110.87	109.07	107.41	108.7	107.78	108.14	108.5	105.54	108.47	111.18	107.93	108.65	105.32
107.5	106.92	108.7	106.36	108.08	107.42	106.12	107.12	108.05	107.76	105.82	107.99	106.27	107.3	106.03	107.99	106.38	106.74	105.77	105.92	104.98	104.69	106.44	105.72	108.72	107.36	105.59	107.03	105.81	107.48	107.22	107.82	105.05	104.86	105.32	107.27	104.02	108.72	106.3	105.31	106.04	105.71	107.25	108.11	106.65	105.94	103.91	106.94	103.85	106.23
109.16	107.86	108.09	106.43	109.37	105.19	107.78	106.43	109.02	108.03	107.25	106.38	107.91	108.95	108.89	108.9	109.23	107.16	107.16	108.78	107.7	108.61	106.22	108.02	105.3	106.76	107.55	108.83	108.32	105.84	108.13	107.35	107.96	108.6	107.21	107.59	105.92	106.99	108.57	107.46	109.43	105.38	110.84	107.4	107.14	107.89	109.46	108.89	108.94	106.78
108.99	110.73	108.57	109.15	110.01	109.33	108.06	110.09	108.22	109.75	108.3	107.54	109.21	109.07	107.38	107.7	108.03	107.46	107.88	109.22	109.31	108.37	109.32	109.28	109.67	108.25	108.15	108.43	109.02	109.87	109.79	107.32	107.59	110.19	107.96	109.82	106.5	108.55	106.87	110.06	109.64	108.95	105.95	107.24	107.3	110.25	108.77	108.76	107.97	107.89
105.49	104.4	107.32	104.5	106.34	109.03	106	106.68	106.39	104.96	107.24	105.81	106.05	105.41	105.83	105.73	106.91	106.5	106.09	106.6	106.46	106.96	106.35	106.15	106.51	105.49	107.93	106.56	104.57	104.03	105.17	106.46	108.56	105.28	104.42	107.29	105.64	106.88	108.2	106.96	106.11	104.62	106.94	106.83	105.15	107.72	106.4	105.7	105.21	107.88
110.11	110.29	112.34	110.62	109.47	111.19	109.23	109.71	109.36	111.46	111.09	109.72	111.33	112.71	111.24	110.04	111.27	110.04	108.12	110.49	109.5	111.52	110.07	109.93	111.01	108.98	109.54	110.31	109.77	112.65	110.65	112.5	108.56	110.37	111.83	109.77	110.67	111.3	110.37	110.73	108.86	112.35	110.71	109.66	111.38	111.22	111.72	109.78	110.76	109.57
106.24	105.83	104.89	106.94	106.6	106.94	106.75	105.76	108.58	106.38	105.26	105.61	104.8	105.95	106.54	107.48	107.3	106.64	107.53	107.49	106.63	104.86	105.89	106.26	107.66	106.72	109.03	106.41	107.97	106.05	104.92	107.25	106.94	107.25	107.4	105.23	104.42	106.34	108.27	106.28	108.48	105.81	107.79	108.23	106.44	105.25	106.7	104.67	103.61	105.2
98.467	99.482	100.37	100.17	100.42	98.617	99.108	99.841	100.12	98.796	100.02	99.117	100.33	99.603	99.958	98.255	98.333	97.089	100.79	99.126	99.059	99.964	98.996	98.063	101.7	100.28	100.07	99.675	98.391	101.4	100.89	100.06	100.8	98.554	101.68	99.741	100.18	101.07	98.168	99.645	101.14	98.006	101.15	101.3	99.592	99.583	99.906	100.34	97.619	100.29
104.8	102.54	103.42	101.38	103.09	101.96	102.86	104.43	101.01	102.12	103.81	100.82	103.51	101.93	102.02	102.4	102.36	104.57	101.37	102.8	101.72	99.959	102.18	105	101.41	104.5	103.65	100.89	104.95	103.34	100.59	101.6	103.09	101.48	103.09	101.28	102.97	103.7	104.04	102.17	100.91	103.94	101.63	101.72	103.67	102.35	103.22	100.99	104.17	101.6
101.74	104.47	104.76	104.7	104.56	104.81	105.88	106.6	106.21	104.86	105.92	105.89	104.54	106.86	106.73	104.55	107.27	107.22	106.67	105.04	104.54	105.53	107.53	107.73	106.99	105.03	103.69	103.49	105.16	107.7	107.64	105.69	103.94	106.48	105.53	104.67	104.64	106.53	105.65	103.37	104.09	106.43	103.11	105.44	104.3	106.38	106.04	103.54	105.06	106.6
105.37	107.19	104.59	106.31	104.07	105.53	107.42	105.36	106.9	105.71	105.48	108.13	104.81	105.3	106.97	105.39	105.07	105.47	104.18	107.28	105.71	104.36	108.05	107.2	104.39	105.6	104.25	106.7	106.12	106.1	107.42	105.83	105.04	105.27	104.16	104.54	106.77	105.58	105.68	107.01	107.56	104.38	103.63	104.18	105.76	105.03	105.62	107.75	106.5	105.46
111.15	109.7	110.85	110.79	110.68	108.18	110.78	112.35	111.37	110.07	111.41	111.07	109.88	110.35	109.9	111.44	111.83	111.58	108.7	109.71	111.21	110.67	108.63	111.48	106.99	109.62	109.49	110.74	111.13	110.86	111.99	109.29	112.31	109.75	109.22	111.55	109.25	111.52	111.8	108.89	110.12	109.59	111.18	111.26	111.07	108.59	109.11	111.37	110.25	109.39
103.62	106.15	105.58	107.27	107.77	107.49	106.57	107.04	105.06	103.2	107.21	105.37	103.89	106.07	105.58	108.15	105.17	106.08	106.62	104.1	106.63	106.48	105.12	104.86	103.6	105.05	106.32	106.02	104.54	105.11	105.31	106.16	105.97	104.51	105.72	104.87	105.98	107.89	106.16	107.39	107.15	108.59	106.17	107.68	104.12	106.6	106.23	106.63	105.1	105.59
109.69	109.21	106.81	108.32	108.87	108.52	108.16	106.83	107.97	108.07	106.85	106.89	107.62	105.61	107.7	105.71	105.83	107.23	107.66	107.7	109.66	107.76	109.69	108.88	106.59	107.51	106.66	110.58	109.17	109.84	107.48	108.62	109.69	108.22	107.03	106.5	109.26	108.87	108.99	108.56	106.8	108.57	107.63	106.54	108.79	108.6	107.58	107.54	108.57	106.85
107.08	106.51	106.92	105.74	104.97	105.98	106.07	106.13	105.97	107.58	106.05	106.3	106.66	103.43	105.88	102.5	105.5	104.79	105.18	107.97	104.65	104.96	106.79	106.56	107.78	104.69	107.08	105.55	105.02	107.89	107.83	106.27	103.49	107.13	105.6	105.34	104.92	107.57	108.2	107.07	106.43	104.57	102.3	106.33	103.94	106.56	105.59	104.6	106.26	105.44
105.62	107.68	104.75	103.63	106.31	105.81	106.58	106.81	105.5	107.65	104.65	104.38	107.77	108.31	107.14	104.87	102.61	106.31	107.13	105.64	106.58	106.23	107.77	107.23	107.12	103.22	104.95	105.01	107.41	105.3	103.92	103.87	107.94	105.81	106.03	106.08	105.35	106.51	106.09	106.46	104.2	105.61	106.3	107.77	106.88	104.6	108.9	104.7	106.19	104.91
99.999	96.673	98.429	99.204	98.217	100.22	98.858	95.698	97.681	97.681	95.795	96.789	100.62	97.707	100.45	97.128	100.24	98.671	98.475	98.905	98.271	100.86	99.057	96.694	98.323	99.713	99.796	98.674	98.28	98.296	98.671	96.16	96.525	97.567	97.936	99.463	99.129	99.007	98.84	99.488	99.515	96.678	97.897	96.988	96.766	97.122	98.093	98.537	99.27	99.345
98.175	99.414	98.947	98.237	98.759	98.092	99.684	99.551	98.333	97.597	96.167	100.26	97.639	100.22	99.204	100.09	98.205	98.11	100.44	98.62	97.918	100.42	97.913	97.441	97.969	98.615	97.375	97.114	98.47	100.21	98.059	100.19	98.267	99.848	99.948	97.448	97.081	97.552	96.905	100.38	99.757	99.901	99.02	96.848	97.775	99.996	99.921	101.22	98.02	96.968
108.63	105.66	106.83	107.02	108.72	105.46	106.42	105.71	105.41	107.09	105.41	106.35	107.14	106.06	107.27	110.26	106.93	105.51	105.9	105.85	105.79	106.04	105.87	106.72	107.43	106.95	105.79	105.34	106.86	105.18	105.05	107.77	106.23	105.27	109.59	105.6	104.97	105.98	109.27	106.24	106.18	106.62	106.94	106.52	106.86	108.14	105.08	106.23	106.11	107.1
101.1	99.121	100.77	99.991	101.38	101.07	100.15	99.841	99.298	100.13	99.233	101.02	101.56	101.16	100.58	98.595	100.76	100.7	101.08	99.095	99.502	99.289	99.882	99.801	98.761	100.23	98.507	99.733	99.99	102.09	98.734	99.012	100.71	100.16	98.1	97.836	100.44	99.108	98.176	100	100.01	100.22	99.579	99.337	102.13	100.41	101.12	101.03	100.39	101.07
100.51	99.321	97.234	95.488	96.817	99.308	98.09	97.653	98.701	95.286	96.81	97.482	98.219	99.471	97.762	97.438	101.29	98.361	98.83	95.699	98.075	97.275	99.422	99.867	97.798	98.022	99.001	98.279	98.461	100.46	100.85	98	97.848	95.778	98.93	98.629	96.561	98.795	97.124	98.029	95.255	99.914	98.774	97.047	98.977	97.773	98.937	97.831	99.811	97.401
107.84	104.75	106.79	103.29	105.02	102.29	108.21	103.91	104.51	106.4	106.76	106.33	106.37	105.84	104.64	106.44	105.76	107.56	108.93	104.93	104.69	105.19	106.21	105.08	106.6	106.04	107.49	105.76	107.97	105.1	105.81	105.61	103.74	107.79	105.46	104.69	103.55	103.95	108.34	105.35	107	103.37	105.66	106.08	104.01	103.37	105.43	107.19	107.17	104.81
112.11	108.26	110.73	111.77	108.46	109.88	113.33	112.57	111.5	109.97	111.15	110.6	108.5	111.42	112.82	109.67	110.08	111.09	110.05	109.9	109.96	111.21	111.44	110.65	110.47	108.53	110.02	110.93	110.8	110.07	110.03	111.74	111.74	109.5	110.22	110.41	109.17	109.88	111.52	107.88	111.68	110.16	111.03	110.48	109.84	109.38	109.95	111.68	109.04	111.51
103.81	104.93	105.81	107.5	106.78	105.29	106.13	105.46	109.36	104.91	106.81	106.29	104.46	105.15	104.21	105.59	108.61	105.82	106.41	105.43	107.35	106.37	106.22	108.52	105.29	106.02	108.2	105.04	105.28	107.16	107.72	103.41	105.45	105.54	104.38	104.26	107.11	106.41	105.72	105.62	104.1	107.11	105.37	106.63	105.61	106.92	104.44	106.2	108.19	103.94
109.71	107	109.04	106.92	106.33	106.9	109.2	110.24	105.89	108.62	107.96	107.74	106.98	108.04	107.74	108.93	107.47	108.68	109.1	107.65	107.3	109.24	106.05	106.07	107.97	108.04	107.41	108.59	106.86	108.97	106.41	108.71	109.53	108.3	106.95	105.58	108.8	107.21	107.25	109.21	108.63	107.45	109.04	107.81	108.41	106.57	109.2	107.3	108.85	107.85
108.78	107.85	105.63	107.45	105.97	109.46	105.14	106.36	105.52	107.9	106.15	103.94	107.3	105.98	106.48	108.47	106.07	105.78	105.28	104.65	106.86	105.82	103.98	105.1	106.07	107.22	106.41	105.89	105.18	105.52	106	106.48	105.58	105.6	106.7	109.21	105.37	107.79	105.25	108.63	106.8	105.48	105.35	105.78	104.68	107.51	106.11	108.48	105.81	104.21
108.94	109.26	106.42	107.63	109.2	106.69	110.13	108.28	109.09	107.21	108.14	107.92	107.06	106.83	108.95	110.58	108.67	107.63	106.76	108.99	108.18	107.81	107.12	107.73	107.2	107.73	108.65	108.21	108.01	107.92	106.65	107.28	106.62	109.01	109.65	109.81	108.04	108.96	108.57	107.67	110.08	105.59	109.43	106.72	107.77	107.5	106.74	107.76	109.3	106.8
104.15	106.01	108.07	106.61	106.11	107.81	106.11	106.71	107.8	106.32	106.74	105.38	108.42	107.21	107.68	107.45	107.51	105.93	107.99	107.92	106.79	108.1	106.12	104.85	105.1	105.93	105.55	107.27	107.58	105.24	105.9	107.42	107.11	106.51	104.75	108.54	106.6	106.74	106.52	107.3	106.77	106.24	108.58	105.38	107.32	104.81	106.46	105.67	107.37	103.44
104.81	105.01	104.77	106.1	102.85	108.08	107.68	107.48	107.6	103.08	105.84	104.68	104.47	105.55	106.33	104.59	107.19	105.69	106.03	105.57	106.73	106.94	105.97	108.16	106.33	107.18	106.36	106.2	105.54	109.34	106.18	105.59	105.6	106.4	107.59	105.02	105.94	105.68	107.28	105.3	105.64	105.61	107.43	104.77	107.85	106.26	106.08	104.82	106.79	105.55
106.94	107.72	106.15	108.79	108.03	107.04	108.43	108.91	108.58	107.12	108.71	108.47	107.34	106.63	107.43	108.47	106.73	109.88	107.62	108.5	110.16	108.74	107.57	107.02	107.88	107.74	107.78	106.64	107.69	107.51	106.9	108.01	103.35	106.9	108.48	110.76	108.74	108.23	110.5	109	108.62	106.89	107.61	108.44	108.75	109.47	106.39	108.97	108.05	108.31
107.97	107.74	105.93	107.59	108.24	107.13	107.83	108.26	107.62	108.07	106.7	109.42	107.88	109.12	108.85	108.17	108.69	109.75	109.42	107.27	108.31	107.11	109.81	107.67	108.46	108.69	107.27	106.47	107.35	106.87	108.01	108	108.63	108.24	108.31	106.4	107.56	106.59	109.64	105.69	107.5	109.2	110.7	108.44	106.98	109.28	108.01	106.81	106.99	107.77
106.34	106.55	106.78	106.64	107.13	107.81	108.48	107.24	107.04	106.6	107.08	108.07	108.98	105.34	106.85	106.22	105.43	103.46	105.75	106.83	105.21	107.94	107.08	105.94	107.65	106.82	105.76	103.71	105.04	104.5	105.13	106.74	105.67	106.72	110.11	106.88	108.66	106.96	105.84	106.94	105.82	107.02	104.57	107.17	107.68	109.31	106.44	106.4	109.59	105.51
108.3	108.99	106.32	106.34	108.06	106.84	110.03	105.81	110.96	105.63	109.55	110.01	107.8	106.11	106.82	109.54	107.84	107.59	106.19	109.02	108.73	107.53	107.78	106.01	107.74	105.59	106.73	108.95	107.52	109.35	105.69	107.68	108.61	107.19	109.41	110.98	108.83	108.12	107.6	107.55	108.86	106.47	107.05	107.95	106.6	106.51	107.56	107.58	107.13	107.46
97.088	101.2	98.903	97.665	97.418	98.256	99.664	97.597	98.077	99.851	100.07	97.236	96.68	99.637	99.38	100.14	99.44	99.82	98.864	96.714	101.21	99.28	96.195	99.328	100.65	99.36	101.61	98.688	100.07	101.01	99.41	97.934	100.31	98.046	98.706	97.792	99.316	98.985	99.887	96.702	98.512	96.829	98.988	100.42	99.339	98.705	98.974	99.059	98.887	99.555
99.125	99.116	96.966	100.75	98.594	99.125	97.507	96.884	97.592	99.049	98.478	96.546	96.286	98.001	99.441	98.867	97.905	96.078	98.931	95.263	97.685	99.25	99.385	97.436	98.848	97.793	98.268	98.178	99.106	98.14	98.586	100.48	99.53	98.181	97.412	98.127	98.487	97.695	98.888	98.261	99.051	97.984	96.231	98.659	99.599	97.979	97.652	97.557	96.898	99.637
109.79	106.95	109.48	108.07	109.77	108.48	106.19	110.95	107.8	109.49	108.07	109.38	108.16	109.88	108.64	108.33	107.84	108.6	107.11	109.83	110.26	108.91	108.97	110.4	109.03	108.94	108.18	107.98	109.02	109.51	109.29	106.48	107.77	107.78	107.86	108.47	108.83	109.47	109.74	108.38	107.93	108.17	107.53	108.96	106.69	107.99	108.26	106.55	109.06	107.39
105.9	106.66	105.8	107.94	105.19	105.56	107.2	104.87	107.34	104.36	105.26	106.43	106.03	106	104	105.64	107.08	104.61	106.05	108.61	104.82	105.86	106.44	106.27	105.54	103.38	104.78	105.41	106.7	106.35	104.33	107.29	105.5	105.65	106.7	107.01	106.33	106.54	105.23	105.98	105.17	105.26	103.69	104.75	105.76	105.67	108.12	106.84	106.12	105.17
106.34	105.61	103.71	106.3	106.22	104.81	103.93	106.08	104.56	105.16	105.57	104.78	106.12	105.36	105.38	106.88	105.58	105.7	105.45	104.57	106.13	106.28	106.99	107.58	107.45	106.12	105.75	106.91	106.23	105.09	106.29	106.47	106.63	105.04	103.87	106.84	106.82	106.51	105.32	105.52	106.36	104.98	105.57	106.3	103.64	104.02	105.21	106.9	107.42	105.71
108.06	109.06	107.63	107.04	106.82	108.49	107.35	106.74	106.91	108.04	108.1	109.1	107.34	108.01	106.33	108.73	106.05	107.17	108.89	107.85	104.9	104.51	108.09	107.87	107.65	108.54	108.69	108.76	107.95	108.17	107.95	109.16	105.87	108.76	107.15	108.21	107.53	108.99	106.57	107.44	107.02	107.82	107.82	107.74	107.57	105.64	107.1	107.62	108.8	106.72
108.88	109.48	107.42	109.28	109.59	108.11	107.82	108.62	110.37	110.08	112.17	108.44	108.22	108.76	108.63	108.25	108.64	107.71	106.92	108.79	108.75	107.79	108.6	110.44	108.25	109.51	109.55	109.9	110.03	107.26	110.09	107.44	110.56	109.51	110.89	107.86	109	108.69	107.66	109.14	106.55	107.8	108.27	110.62	110.91	107.32	108.75	108.84	107.65	109.41
109.43	108.55	106.58	107.62	107.74	108	108.82	109.38	104.58	107.16	105.26	109.19	108.64	106.97	107.97	105.15	108.64	108.5	108.55	109.22	109.9	109.77	108.46	104.83	108.99	107.79	107.15	106.16	108.27	109.86	107.49	109.26	107.14	111.13	108.75	110.55	109.05	109.85	107.4	106.39	108.73	106.09	109.09	107.62	109.05	107.81	107.7	109.15	109.63	107.22
102	102.31	99.398	99.544	98.463	101.26	101.7	102.32	101.14	101.18	100.66	99.296	97.817	100.64	99.793	100.69	101.29	102.44	99.054	99.743	99.636	99.656	99.824	99.049	100.62	99.84	100.57	103.32	98.265	102.69	100.3	100.62	100.14	100.31	102.08	100.01	97.885	100.8	100.32	101.13	98.793	99.681	100.85	99.802	99.825	100.17	100.61	100.83	97.223	99.702
98.355	97.693	99.326	99.362	98.549	97.62	97.303	99.819	96.254	97.808	100.04	97.967	97.741	100.06	96.969	98.205	98.62	95.083	98.712	100.77	97.109	97.991	99.436	96.757	97.633	97.368	98.396	98.57	98.425	97.454	99.673	99.696	97.387	97.974	96.704	97.752	96.02	97.57	98.21	98.693	99.941	96.887	98.685	100.55	97.252	99.409	97.55	98.97	99.568	98.12
96.697	94.738	96.439	96.999	97.345	97.656	97.438	99.128	98.165	101.06	99.233	97.333	95.972	100.15	98.44	99.394	99.178	96.211	97.815	97.752	97.445	98.587	98.82	99.523	96.946	100.12	97.333	99.472	97.986	98.945	96.633	97.646	99.527	98.34	98.114	98.253	99.271	97.548	99.611	99.494	99.909	99.118	99.348	98.393	96.212	97.239	98.235	99.862	96.014	99.34
97.135	99.894	96.463	97.042	100.06	99.481	97.897	97.781	99.137	97.4	98.226	98.895	97.527	98.94	96.698	96.845	95.816	101.5	99.785	99.273	97.684	98.44	99.494	98.711	98.967	98.415	99.939	97.217	100.07	98.43	96.838	98.359	97.643	98.215	98.259	97.572	97.793	100.37	97.339	96.459	100.32	98.184	98.506	99.825	98.898	99.575	97.345	99.568	98.019	98.944
109.82	110.29	109.02	108.57	108.38	109.75	110.28	107.6	110.71	109.29	108.66	110.35	107.16	105.96	108.47	110	108.78	109.74	107.38	108.15	107.76	109.18	108.22	108.17	109.76	107.4	108.14	110.2	108.17	110.01	109.48	107.88	107.48	110.62	109.14	106.53	110.13	109.22	107.81	106.27	109.55	109.88	110.69	108.18	107.68	108.72	108.61	108.73	110	107.9
106.43	106.15	105.7	105.68	105.5	104.78	105.57	105.46	106.36	105.35	104.12	107.59	106.14	104.74	106.67	106.51	105.17	104.12	106.6	106.12	105.96	105.75	105.11	104.82	105.51	106.62	107.96	106.52	104.72	107.09	106.35	104.54	105.64	105.11	105.32	103.6	105.92	104.9	103.29	103.87	106.09	105.01	106.54	104.44	105.64	107.15	105.85	105.39	104.05	106.5
107.06	105.78	106.55	106.03	108.04	107.47	108.6	105.95	106.37	105.81	105.71	106.99	106.31	108.46	105.68	106.21	107.39	105.5	105.63	108.68	104.47	105.71	105.97	107.1	105.91	104.68	104.53	105.81	106.69	109.92	106.34	105.01	107.34	105.05	106.59	105.46	106.41	106.07	103.64	106.71	107.23	104.09	104.74	105.88	104.65	108.29	104.59	105.09	105.91	108.59
106.8	105.39	104.97	104.81	105.78	105.05	105.33	106.44	105.37	108.1	108.27	104.07	104.65	108.44	105.47	104.46	105.74	104.95	105.92	105.22	107.13	104.43	106.44	105.64	106.11	104.46	105.66	104.49	107.68	105.93	106.77	107	104.25	107.13	103.64	103.45	105.62	104.42	105.05	105.73	107.31	105.89	104.68	105.76	105.73	106.83	106.69	106.77	103.67	105.18
100.25	100.81	101.04	100.41	100.21	100.43	98.666	102.29	100.04	101	100.95	101.78	100.35	101.23	101.72	100.8	102.91	99.856	102.82	101.97	102.36	101.49	100.71	102.06	100.83	101.49	100.42	100.37	99.848	102.07	102.92	99.776	102.03	100.53	101.38	101.72	101.02	100.01	100.85	101.25	102.78	98.032	100.02	101.75	101.63	102.24	100.4	100.36	99.24	102.33
109.36	105.71	109.43	108.2	107.9	107.16	107.44	109.75	108.08	107.58	107.53	107.21	106.89	110.19	107.84	109.75	106.35	107.95	108.39	108.9	107.69	107.96	107.35	107.99	108.56	108.4	109.41	107.32	109.05	108.46	107.15	108.79	110	108.47	109.63	109.08	107.82	109.22	109.41	108.18	106.52	108.88	107.49	109.16	107.7	108.1	107.05	106.58	108.53	107.37
101.15	100.08	101.22	101.13	101.15	102.98	99.756	100.13	100.44	100.69	101.08	100.97	103.72	101.63	101.94	101.16	102.5	101.99	102.2	101.99	99.84	100.42	102.07	101.03	99.985	99.336	99.579	102.09	101	100.69	99.888	101.14	98.634	101.14	99.562	101.47	100.07	98.299	100.18	99.162	102.44	100.25	100.28	99.639	101.48	99.357	98.812	99.876	100.9	99.979
105.9	106	104.31	108.45	102.95	107.07	105.47	106.26	105.42	105.92	103.49	106.57	105.68	105.5	107.52	103.51	103.57	103.57	106.14	104.38	107.38	104.82	105.23	104.32	106.86	107.29	107.12	105.66	104.55	106.44	105.62	104.48	105.69	106.44	104.52	105.73	104.89	103.62	105.45	104.38	106.22	104.96	105.17	106.32	105.36	103.14	105.07	104.72	106.08	105.63
107.19	104.62	105.33	105.66	108.33	107.15	107.34	107.11	107.29	107.06	106.94	108.48	105.73	105.31	106.71	105.81	105.45	104.98	104.68	106.87	107.57	105.94	106.05	107.5	106.1	108.42	106.72	107.81	107.33	107.18	104.87	104	106.82	106.53	106.79	108.38	108.17	105.22	106.94	108.22	107.28	107.4	106.96	108.26	104.1	106.55	106.01	106.32	106.97	105.86
106.32	107.9	107.5	107.46	106.57	107.09	108.22	107.94	105.8	105.32	104.93	107.24	106.99	107.25	108.95	105.79	108.29	109.08	106.33	105.83	104.61	108.61	108.27	108.17	107.73	106.81	106.84	105.46	106.13	104.86	106.61	104.85	106.2	106.84	107.03	107.19	105.24	105.72	104.61	106.8	104.7	107.33	105.4	105.81	107.46	106.38	109.03	106.31	108.93	105.48
102.38	101.85	101.54	99.578	104.19	100.63	100.33	100.25	100.02	100.77	102.37	102.99	101.95	100.63	100.06	100.65	100.39	101.08	102.59	100.55	98.956	99.415	100.69	101.41	98.746	101.37	100.89	102.61	101.71	100.15	102.23	99.953	100.67	100.66	101.95	101.33	102.34	100.71	101.4	101.49	101.37	100.28	100.74	101.96	101.5	101.39	98.78	100.07	102.04	100.7
105.6	105.17	107.14	105.46	108.51	105.96	106.39	107.25	106.16	106.38	107.09	105.99	108.2	107.28	103.55	105.53	106.34	108.08	108.54	108.4	106.05	105.72	105.43	105.31	106.63	107.97	105.92	108.51	109.03	105.43	106.64	104.78	108.52	106.15	107.53	105.22	105.68	106.33	106.55	107.49	108.07	106.6	106.82	104.54	105.47	107.51	106.52	106.65	107.16	103.92
97.821	99.758	99.319	98.355	97.991	98.009	97.066	95.949	99.348	97.182	96.348	99.66	98.586	97.649	97.121	97.852	96.668	95.59	98.674	99.715	96.673	99.607	97.004	98.16	99.581	97.772	96.603	96.844	96.284	98.763	97.255	97.202	98.943	97.764	96.977	98.534	100.8	96.957	98.517	98.823	97.072	97.44	98.617	98.292	97.676	96.819	97.551	95.893	97.101	96.632
99.553	96.582	99.261	99.279	98.113	99.94	97.043	98.06	96.963	97.78	98.169	100.96	98.656	100.92	98.172	97.315	96.114	96.677	95.455	97.88	99.173	99.483	98.414	96.533	97.1	94.881	96.651	99.15	96.688	98.125	99.02	95.459	96.424	96.103	98.386	100.17	97.232	98.522	99.049	97.78	98.151	100.02	98.517	96.218	98.158	98.634	97.472	97.707	97.876	99.351
107.01	108.57	107.67	109.6	106.97	108.14	104.48	107.84	105.63	106.86	107.66	108.76	107.99	109.24	107.92	107.59	107.73	106.94	108.07	108.7	109.53	108.01	109.21	105.43	108.56	106.54	106.65	107.16	106.87	109.18	107.8	107.72	106.22	108.26	107.24	106.89	106.74	107.91	106.77	108.25	107.84	110.15	108.51	108.97	106.32	106.89	107.3	109.22	106.11	107.45
105.83	104.51	104.92	105.07	103.92	104.73	104.41	105.31	105.52	105.42	105.67	105.12	106.25	105.02	103.93	105.34	102.47	103.86	105.18	104.78	104.12	102.98	105.88	105.22	106.64	105.62	104.55	108.23	103.37	106.55	104.16	104.78	107.4	108.52	105.13	108.11	105.11	103.91	104.03	103.68	105.91	105.55	105.35	106.86	105.48	107.67	104.77	106.71	104.93	103.88
106.5	108.16	106.78	107.66	109.25	106.7	108.44	109.2	110.81	107.09	107.5	107	107.48	108.07	107.89	108.02	110.8	108.26	106.57	110.05	107.77	107.57	109.72	107.96	110.69	107.76	109.85	110.41	108.99	108.52	108.34	109.01	106.75	106.89	110.72	108.22	105.42	107.19	110.2	106.76	107.05	106.68	107.77	107.93	106.74	106.11	109.11	106.71	108.35	108.05
99.779	98.16	99.308	99.936	96.4	100.68	99.127	98.816	99.84	100.62	100.11	100.34	98.849	98.095	98.345	99.164	99.73	100.88	99.186	98.71	99.049	100.2	98.98	97.496	100.36	98.492	100.03	99.691	100	98.998	101.38	98.867	100.45	97.243	98.421	99.064	98.971	97.824	100.3	98.18	97.029	99.664	99.853	98.164	98.306	99.044	97.026	99.766	97.909	96.942
107.05	107.06	106.52	107.55	108.68	106.2	107.14	106.02	106.66	108.13	108.6	108.6	106.82	107.29	106.04	106.81	106.01	104.11	107.84	106.62	106.44	106.26	106.26	106.53	107.44	104.88	106.74	105.03	106.18	107.93	106.9	106.48	105.74	108.09	107.47	105.01	105.27	107.49	105.66	105.11	106.11	106.77	106.68	105.5	107.48	107.03	106.12	107.35	106.06	105.85
104.42	105.27	107.9	108.11	108.38	104.9	108.12	106.16	104.07	107.95	105.28	104.49	106.45	105.71	105.13	107.89	104.91	105.48	105.86	104.68	106.96	105.03	105.38	105.6	106.95	105.15	107.22	108.15	107.42	106.5	106.94	107.16	106.74	109.56	107.01	106.89	105.81	106.33	108.02	107.93	104.36	107.74	107.45	104.09	106.86	107.06	108.24	106.91	106.44	108.79
107.97	105.28	106.06	106.44	107	105.37	105.6	104.38	107.7	103.85	107.13	105.26	104.74	103.23	106.83	106.78	106.2	105.64	106.81	106.62	107.99	106.49	105.35	105.22	105.75	106.18	106.8	107	105.73	107.54	106.62	105.2	106.27	107.57	105.98	105.25	105.67	106.44	106.32	105.82	105.31	106.25	104.98	106.1	106.06	105.99	104.55	105.67	106.46	104.12
105.22	105.37	103.68	105.63	105.04	106.84	106.52	105.87	105.82	106.02	105.7	104.57	103.67	105.21	105.44	105.73	106.34	105.59	105.7	105.67	105.53	104.75	106.25	107.39	106.91	105.82	103.55	105.22	104.27	106.05	103.8	106.59	107.9	106.29	105.75	106.47	107.51	106.68	107.01	107.17	104.68	103.53	104.23	106.89	107.07	105.89	105.49	104.81	104.96	103.9
106.53	106.75	106.22	107.14	106.65	105.13	107.12	103.56	106.24	105.91	104.54	104.76	105.84	108.5	106.66	107.33	106.64	103.49	104.95	109.2	105.6	104.29	105.78	105.79	104.73	105.44	106.23	107.63	105.6	106.21	106.54	108.19	105.54	107.19	104.54	103.39	103.5	106.94	105.19	106.73	105.57	107.38	106.33	108.53	104.78	104.65	104.89	105.13	105.18	106.18
105.77	103.38	100.78	103.39	105.2	103.37	102.99	100.9	103.31	101.79	103.86	102.17	105.06	104.92	102.2	103.87	104.05	102.68	103.49	105.34	104.86	102.12	103.88	102.02	103.72	104.67	102.2	101.9	104.79	100.27	102.62	102.17	104.86	102.98	102.15	102.65	101.29	102.71	99.9	102.15	102.4	102.94	101.86	102.36	100.39	100.81	102.67	101.73	101.51	102.22
110.53	109.1	112.58	110.72	112.2	111.06	110.58	112.15	110.68	113.84	109.59	111.71	109.11	111.11	111.08	109.09	111.66	110.74	111.32	110.12	111.54	109.8	111.59	111.46	111.07	111.97	112.34	110.91	112.37	113.65	111.13	111.46	110.32	112.7	111.32	112.25	112.26	109.81	110.43	109.79	111.05	112.2	111.63	109.51	111.06	109.98	111.99	110.64	112.24	109.97
108.57	107.05	108.14	108.01	107.62	107.05	109.02	106.97	108.72	106.15	105.4	107.57	107.54	111.62	108.37	108.07	107.31	108.87	108.69	108.72	108.63	106.74	108.16	108.8	107.53	108.62	107.42	108.48	109.19	108	107.9	106.14	108.31	108.15	106.8	106.43	103.96	107.05	107.15	108.04	106.58	107.94	107.19	107.25	106.54	107.37	107.32	109.27	108.36	106.24
107.13	107.33	105.27	105.53	107.17	107.61	104.46	103.86	105.29	107.36	106.64	105.71	106.52	108.14	106.3	105.7	105.23	107.68	105.35	105.65	106.03	107.6	105.46	106.41	107.84	106.33	105.31	104.13	105.94	106.58	107.22	107.35	105.96	105.34	106.88	106.14	109.26	106.03	105.93	105.85	103.76	105.02	104.78	105.87	106.09	105.33	106.97	105.35	105.2	105.15
109.08	110.33	108.6	108.29	110.1	109	109.65	107.05	107.43	106.21	107.76	108.86	108.79	107.77	107.58	107.18	108.56	107.22	107.42	108.68	106.72	107.8	109.01	106.12	106.85	112.67	109.66	108.64	109.29	107.18	107.54	108.66	107.39	109.12	107.57	109.7	106.94	108.62	110.11	107.44	108.25	109.85	108.25	109.5	107.88	108.21	109.03	107.58	107.74	108.56
107.86	108.53	108.67	109.37	107.39	109.77	109.28	109.6	109.83	110.7	109.48	109.35	108.06	108.71	107.88	107.73	107.85	107.08	107.99	110.33	108.86	107.06	110.96	110.47	107.2	108.27	106.52	109.55	108.61	108.62	110.62	110.05	108.77	111.29	107.33	107.46	104.66	108.99	109.65	108.46	108.22	110.74	108.42	107.15	109.43	105.33	108.11	107.96	109.13	107.48
107.35	107.3	107.14	109.74	108.67	108.4	108.14	106.38	110.4	106.98	107.82	109.37	108.31	107.08	106.97	110.32	106.17	108.12	109.68	109.18	108.06	109.04	104.77	106.79	109.38	109.06	107.59	105.88	108.08	110.23	106.56	107.38	107.64	106.07	107.36	107.45	108.29	108.19	109.77	108.69	108.57	108.5	106.77	106.75	107.83	108.06	107.04	107.63	105.47	108.04
105.93	104.28	104.76	105.93	106.39	105.02	104.99	103.83	105.36	107.51	107.89	106.17	104.81	105.42	106.79	106.14	106.21	106.02	104.83	104.95	103.07	106.91	109.06	104.59	105.77	107.38	104.68	104.93	105.92	105.3	106.54	107.16	104.57	105.19	104.06	104.63	105.77	103.82	106.25	107.67	106.22	106.68	105.97	105.03	107.22	103.93	106.28	106.22	106.91	105.24
102.01	101.57	102.83	99.859	99.843	99.942	100.12	103.53	100.23	102.29	100.49	99.567	102.04	98.96	100.88	100.98	101.84	99.672	99.952	100.93	98.934	99.106	99.79	102.03	99.076	100.4	101.42	102.18	102.36	100.76	101.63	100.31	100.41	100.08	103.29	102.17	99.593	101.34	104.32	101.35	103.56	102.8	99.861	100.99	101.59	100.32	100.77	101.91	100.04	101.63
105.86	104.7	102.45	106.39	108.52	105.19	104.32	105	104.33	106.24	105.4	107.76	105.62	107.36	105.56	108.1	104.88	106.33	106.28	104.38	106.08	107.42	107.13	105.07	105.85	105.72	106.52	103.9	105.66	105.99	105.81	106.57	106.12	104.2	104.04	102.94	104.21	104.96	105.78	104.68	107.58	104.32	105.82	105.08	104.64	105.42	104.93	104.86	105.54	106.47
97.83	101.21	96.283	96.109	98.209	98.955	101.34	99.87	95.01	99.698	98.688	97.395	97.704	95.847	98.062	99.787	99.711	100.25	96.727	99.819	97.581	98.679	100.37	97.649	98.516	96.44	97.929	97.427	99.961	99.226	99.741	98.37	97.404	98.58	98.551	99.331	98.944	101.07	97.316	97.464	94.648	98.341	95.671	97.284	96.898	98.353	97.801	100.28	98.541	98.076
99.602	100.25	101.28	97.815	101.23	100.25	101.43	100.03	101.09	100.37	101.67	99.589	98.301	100.84	102.48	98.865	103.32	100.97	99.466	98.893	101.29	101.13	98.554	97.639	100.69	101.25	97.846	99.437	97.959	100.53	102.2	98.735	100.74	100.63	98.032	99.09	98.544	99.965	100.55	98.67	99.952	100.56	102.29	100.57	99.313	100.19	99.76	100.88	101.7	100.6
96.773	97.176	97.926	98.644	99.385	98.563	98.243	100.16	98.12	99.168	98.066	98.053	97.52	99.344	96.235	97.977	99.475	98.776	97.718	99.874	96.94	98.931	98.468	97.773	99.61	99.129	99.345	96.808	99.016	97.358	100.07	96.863	98.307	97.579	100.79	97.275	98.761	97.756	101.01	100.44	97.987	98.02	97.372	97.451	99.748	98.906	98.723	97.248	98.292	98.398
105.17	105.9	104.13	105.7	106.14	104.55	107.86	105.44	108.29	105.3	105.65	106.83	106.69	104.87	105.8	106.37	107.43	105.34	105.83	106.19	106.02	106.71	106.21	106.67	107.41	103.99	106.49	104.92	108.75	106.05	104.25	104.39	107.73	107.98	104.76	106.79	106	106.95	107.07	105.29	108.71	106.78	105.73	105.92	105.94	105.39	106.65	106.88	106.05	105.2
109.69	106.69	105.68	105.91	106.92	105.29	105.83	106.69	106.85	107.71	105.59	106.52	105.89	106.82	106.69	105.04	108.39	107.56	107.78	106.71	107.45	106.48	106.28	107.76	107.77	106.04	105.82	107.81	108.1	105.34	106.2	106.9	106.94	106.63	106.47	106.5	107.69	107.43	106.4	107.21	104.41	104.47	107.36	104.49	107.5	105.96	107.48	105.67	105.2	106.97
105.71	105.37	105.49	105.36	105.89	106.68	105.87	105.48	104.5	103.53	107.69	105.89	105.23	104.59	106	105.87	108.85	105.9	103.65	105.42	108.68	103.23	105.51	106.52	104.99	107.33	104.96	104.91	106.56	104.33	105.92	103.57	105.31	103.71	105.69	105.38	104.53	106.76	103.37	105.5	106.79	103.91	107.15	106.73	105.18	105.59	103.93	105.19	106.76	104.91
100.65	100.15	100.24	100.83	98.254	99.875	101.27	100.54	101.48	99.886	101.89	100.2	101.78	100.48	101.54	99.768	101.56	101.41	100.22	101.12	101.11	99.44	101.12	100.21	100.72	102.43	101.19	101.47	101.43	100.61	102.09	100.2	99.761	96.691	101.99	102.18	100.95	101.11	100.38	100.86	101.07	100.7	100.03	99.57	98.855	98.77	100.08	100.5	101.49	102.09
109.81	106.74	107.82	110.26	108.38	107.29	107.6	107.54	109.47	107.48	107.39	107.98	106.94	106.64	106.58	109.21	109.79	107.71	109.6	108.75	108.69	107.51	108.84	109.91	109.81	110.36	109.5	109.76	107.13	106.59	107.11	108.34	107.34	106.77	108.29	108.13	108.73	108.76	110.96	107.04	108.82	110.36	108.5	107.24	106.94	106.89	108.02	106.65	108.86	109.25
97.529	97.465	98.022	98.462	97.289	97.975	99.544	98.862	97.526	97.111	100	100.9	100.39	97.146	96.66	99.786	98.652	97.505	100.66	99.501	98.605	95.334	99.165	96.872	98.735	98.993	97.722	99.259	95.001	99.412	95.436	98.103	99.646	96.939	98.864	99.287	99.393	98.157	100.92	97.194	99.924	98.617	97.857	98.759	100.06	97.695	98.271	98.523	97.885	99.695
108.76	106.24	107.24	108.78	109.61	106.13	109.35	107.42	106.73	106.42	107.07	107.76	107.16	109.59	108.06	108.08	108.45	107.5	109.26	107.15	106.39	106.67	107.25	108.64	107.33	107.38	107.63	106.1	109.2	109.2	107.57	108.36	106.16	109.72	106.91	110.43	106.68	107.48	106.1	105.09	107.78	108.81	109.25	109.32	107.16	107.43	109.66	106.83	108.76	109.49
100.65	99.437	98.403	96.55	98.723	97.771	98.392	97.499	99.398	96.165	98.039	99.543	100.21	98.936	98.375	96.796	99.099	100.27	100.07	99.303	99.883	99.043	99.061	97.81	98.616	96.882	100.38	99.801	100.01	99.268	98.019	98.133	98.087	99.105	98.739	97.923	98.632	98.609	101.38	100.15	99.956	99.525	99.333	98.604	100.13	96.929	98.819	100.45	100.27	98.134
106.16	105.25	105.65	106.41	104.72	104.41	105.99	104.8	105.02	105.67	104.5	108.33	109.16	104.1	107.43	106.04	104.57	104.09	106.71	105.87	106.4	106.24	105.68	106.87	104.95	104.93	106.7	103.9	104.84	107.07	105.69	102.28	106.84	106.98	104.61	105.42	106.66	104.35	106.07	106.54	105.41	103.96	105.04	106.76	104	107.22	106.44	104.51	106.91	107.69
103.61	105.48	105.91	104.97	105.03	105.96	104.94	107.26	106.29	107.77	106.77	104.99	106.43	105.2	104.2	105.06	106.29	104.86	104.19	103.85	105.91	106.68	107.43	106.15	106.41	106.01	105.75	105.88	105.54	108.69	106.51	106.71	107.96	107.39	106.63	106.98	106.55	105.64	105.44	105.16	105.88	106.27	105.4	106.15	104.73	106.63	104.98	104.53	105.5	105.88
104.69	103.97	106.31	106.19	106.12	104.89	107.49	104.27	105.58	103.34	104.13	104.88	105.9	105.6	104.92	104.17	105.92	105.27	105.42	105.73	104.52	104.51	105.19	104.35	105	106.3	104.82	106	104.89	104.51	103.5	104.81	107.81	106.32	105.41	105.97	105.12	104.61	106.89	104.03	106.13	105.07	106.05	106.38	105.89	107.76	106.59	105.97	107.11	105.13
105.8	104.65	105.15	106.49	104.86	109.11	102.82	102.93	104.65	107.08	104.47	104.11	104.86	106.28	106.39	105.26	105.02	105.37	104.39	106.04	105.71	104.35	106.41	104.98	106.09	105.03	105.42	105.89	105.86	106.5	106.53	105.79	105.9	105.19	105.09	106.35	105.24	107.96	106.2	106.39	105.83	105.6	106.33	103.17	106.38	104.59	104.07	105	105.45	108.08
105.39	104.12	106.91	103.56	106.52	104.88	106.27	105.91	106.04	106.4	103.38	105.78	105.78	103.56	103.85	104.8	104.89	106.54	106.33	106.24	103.58	105.05	105.42	104.6	105.92	104.43	104.69	106.11	101.58	106.42	104.51	102.43	105.49	105.09	105.84	106.05	107.43	103.3	104.21	106.58	106.72	104.61	106.81	104.9	106.45	105.45	103.75	104.26	104.98	106.03
99.165	101.33	99.309	105.08	100.51	99.891	101.67	101.4	100.66	102.01	101.71	99.629	101.82	99.158	100.85	99.49	102.58	98.971	101.03	99.118	99.436	100.34	100.88	100.97	99.596	100.68	101.03	101.1	103.09	100.37	101.67	100.77	101.59	99.46	100.87	100.55	101.75	101.65	100.16	97.281	99.508	100.79	99.326	100.19	101.34	101.16	99.384	102.45	101.05	98.87
101.71	99.876	100.74	101.98	99.893	98.527	102.85	99.918	98.225	101.75	101.84	99.84	98.844	99.647	101.85	99.992	103.04	100.95	101.89	100.63	99.035	100.64	99.226	101.42	100.16	101.11	102.21	101.13	98.713	100.81	101.43	100.76	101.23	99.999	102	101.01	98.797	99.569	101.99	100.63	99.771	99.321	101.16	102.09	101.44	101.37	100.38	101.67	99.711	101.65
109.58	109.91	110.54	109.32	107.73	107.74	107.91	107.75	107.26	110	107.19	107.27	105.85	107.51	107.71	107.96	109.52	106.26	107.83	108.02	106.52	108.66	106.95	106.34	107.92	109.21	108.31	108.16	106.95	107.16	108.43	108.39	108.82	107.79	110.08	108.4	107.7	108.14	106.68	109.98	106.02	109.63	108.88	109.09	108.62	107.9	107.3	108.17	107.27	107.85
108.84	106.64	107.59	107.19	108.29	106.83	108.62	104.73	107.45	107.49	110.17	108.51	109.59	108.18	107.05	106.45	108.01	108.74	109.03	107.02	108.96	107.09	106.11	108.06	109.37	106.65	108.26	107.64	106.31	109.06	109.1	107.83	107.46	107.09	108.63	109.64	109.06	107.86	112	107.58	108.02	107.19	107.39	107.23	109.39	109.11	108	106.91	108.8	110.51
99.625	100.8	100.93	100.77	101.2	99.339	99.418	101.03	100.19	101.14	99.004	102.21	101.61	100.41	100.27	100.57	100.5	101.43	98.374	100.06	103.42	99.836	100.43	101.37	103.75	99.554	101.69	101.07	101.74	101.77	101.68	102.02	102.24	101.26	102.11	101.2	101.53	101.05	100.36	101.6	99.08	101.94	101.79	101.47	100.08	100.98	101.62	99.394	101.66	101.01
107.74	107.01	103.78	103.29	107.15	105.88	105.58	108.81	106.82	107.05	106.46	107.19	108.3	107.13	105.56	107.39	104.76	106.18	107.1	105.85	106.44	106.88	106.66	105.63	106.45	107.6	105.65	109.15	107.7	105.73	105.45	104.35	105.84	102.9	107	106.06	106.41	110.38	106.66	106.05	106.92	107.85	104.45	108.19	106	106.72	107.2	106.76	107.18	106.8
98.054	98.341	95.842	99.671	97.248	94.839	97.338	97.595	97.307	100.05	97.618	96.504	100.49	96.648	99.532	99	95.724	99.533	96.48	98.159	96.663	97.351	96.232	98.326	95.169	99.77	98.199	98.922	95.733	97.451	97.774	98.948	97.564	96.595	98.078	99.46	96.634	96.526	97.403	95.74	98.274	96.645	96.29	96.803	98.084	98.108	97.583	97.83	99.411	95.479
106.47	106.74	103.31	107.26	106.89	105.44	106.03	107.84	105.59	104.47	105.1	105.82	105.28	105.97	104.46	105.45	106.65	104.47	105.87	105.87	105.83	105.91	103.78	106.13	106.1	103.18	105.24	106.87	105.74	104.88	106.58	105.08	103.38	106.34	104.27	104.62	105.12	107.81	103.65	105.71	106.02	104.17	104.93	103.83	106.45	105.22	104.7	106.15	104.5	105.9
106.97	106.15	104.18	107.23	103.72	104.65	104.79	105.5	105.22	105.95	105.48	106.73	104.75	105.07	104.97	105.87	104.09	105.22	106.04	106.08	103.77	106.51	107.37	108.06	104.54	105.93	107.27	106.58	106.32	105.56	106.55	104.8	105.9	105.43	104.87	106.47	106.87	105.25	105.79	105.25	104.23	104.93	106.09	104.78	106.61	104.61	106.77	106.24	104.56	105.49
108.78	107.51	105.4	108.81	107.87	108.27	108.71	107.74	109.26	107.78	107.68	106.56	108.75	108.87	108.62	107.73	107.22	109.06	105.76	105.3	106.49	109.54	109.44	107.29	109.6	109.44	110.23	106.73	109.92	107.36	109.52	108.9	109.85	109.17	107.87	108.63	108.86	109.42	106.4	109.18	107.34	111.53	109.2	107.39	109.34	109.23	109.19	109.35	108.26	106.53
106.59	107.99	106.17	107.88	108.02	106.54	106.21	105.98	107.12	108.09	107.46	109.05	107.65	106.49	108.38	109.74	107.85	107.9	108.55	107.97	108.66	107.56	106.08	108.67	105.61	106.28	105.75	108.28	106.51	107.92	108.96	107.55	105.68	106.63	106.64	106.1	108	107.68	107.05	104.48	106.27	109.6	106.12	109.97	105.82	108.82	109.06	107.24	107.66	108.09
106.98	106.87	107.1	105.11	106.49	103.74	104.19	105.11	106.33	104.74	106.83	104.28	105.86	106.5	105.15	106.95	107.4	104.86	103.84	105.5	106.17	105.31	108.59	105.97	107.49	107.28	105.49	107.18	105.31	105.41	107.87	105.42	106.17	103.93	106.34	107.56	105.68	106.6	106.77	107.01	106.39	104.42	105.36	105.21	106.34	107.14	104.7	106.1	106.01	106.93
102.25	102.66	103.98	100.87	101.64	103.86	103.04	101.26	102.98	102.15	106.24	103.01	104.46	103.11	102.83	100.05	101.85	103.89	102.49	102.05	103.2	104.18	104.96	103.78	102.92	102.94	102.28	102.01	100.6	103.93	103.75	104.32	102.69	103.94	102.53	100.96	103.03	102.79	102.9	105.13	102.66	103.21	102.3	104.48	102.38	104.64	102.13	103.32	103.52	102.82
109.34	109.73	112.7	108.82	110.23	108.44	111.64	108.09	109.4	110.47	108.23	109.35	110.39	112.17	108.28	110.26	111.82	111.66	110.15	110.79	108.41	111.06	111.17	110.19	111.07	111.93	109.43	111.18	111.38	112.93	112.01	110.47	109.84	110.07	111.87	110.15	109.72	110.56	107.99	108.81	109.52	109.64	110.51	111.87	111.89	110.07	108.93	110.35	110.79	108.86
108.14	107.58	106.62	107.4	106.9	106.28	106.3	105.97	106.68	106.78	107.58	106.29	108.56	106.11	109.86	108.45	107.43	110.29	107.9	107.95	106.29	106.92	108.92	106.88	106.66	108.12	107.25	107.7	106.3	107.72	109.76	105.57	108.19	108.52	110.09	108.8	109.2	106.82	107.58	106.17	110.17	107.84	106.43	107.38	106.96	107.59	108.39	108.66	107.6	105.81
109.48	109.1	107.29	108.06	108.3	107.42	109.71	109.56	106.81	109.58	106.48	105.17	107.56	106.04	106.2	107.52	108.49	109.79	107.75	109.37	107.84	108.07	109.55	109.6	109.5	108.49	109.19	108.64	109.04	110.05	109.07	109.12	107	108.41	108.64	108.38	106.62	107.43	108.82	106.37	107.27	108.35	108.57	108.4	106.57	108.54	108.9	109.23	108.37	107.53
108.63	108.32	107.47	108.28	107.86	108.66	106.52	107.75	109.37	108.78	110.45	109.73	109.43	107.48	107.47	109.25	107.96	109.39	110.52	107.05	109.65	110.26	107.24	107.94	107.41	107.97	108.9	109.95	108.92	108.18	109.15	108.74	108.08	108.4	107.05	108.3	107.03	107.39	110.79	108.43	107.08	109.77	107.83	106.86	108.17	108.36	106.94	108.9	109.79	110.19
98.496	98.627	98.122	98.465	98.907	98.259	97.192	98.091	99.67	97.539	97.561	98.118	96.844	95.129	98.305	97.722	97.36	97.582	98.033	97.532	99.131	98.806	96.999	95.524	97.549	98.806	96.465	97.199	99.917	95.164	98.302	98.365	99.191	98.317	97.669	97.67	98.768	98.859	99.722	97.206	96.183	96.403	96.038	98.463	97.067	96.654	97.375	99.012	98.938	96.232
106.56	106.72	106.15	107.33	105.7	107.72	105.92	105.89	106.65	107.47	107.35	106.75	105.09	107.45	105.33	108.05	105.86	108.98	106.84	106.67	104.63	106.47	106.8	105.58	104.07	107.62	104.6	107.77	107.06	106.74	106.98	107.9	106.67	108.22	106.74	105.3	104.97	106.6	107.06	105.81	106.41	107.83	108.42	108.4	105.86	104.21	108.05	106.47	107.63	106.87
106.12	104.24	107.35	104	107.53	105.77	108.48	105.55	106.32	105.71	108	104.13	105.51	105.93	105.58	105.59	104.84	105.41	105.87	104.86	103.14	105.46	104.83	105.93	105.26	106.42	106.34	106.44	107.05	108.5	104.03	104.66	105.33	106.21	106.53	103.08	107	104.26	105.71	107.42	106.6	104.89	107.64	104.03	106.74	107.87	104.03	105.36	104.71	109.4
107.06	108.7	109.96	108.69	107.97	109.14	107.35	108.52	108.33	107.41	108.85	108.51	110.1	107.75	106.48	107.38	107.62	110.92	109.51	109.65	109.56	109.33	107.35	107.91	108.31	108.08	107.57	109.93	108.71	107.67	108.97	108.55	108.04	109.96	110.78	105.95	107.97	108.04	109.25	107.4	107.61	108.23	110.78	108.62	107.96	106.5	110.51	107.78	106.92	109.75
99.428	100.06	95.879	96.783	98.159	98.343	97.558	99.933	97.938	100.4	98.097	98.74	99.037	97.33	98.051	96.293	98.729	97.631	97.399	97.137	97.147	98.803	98.66	97.382	98.256	96.916	98.16	99.972	95.091	99.206	98.686	98.975	97.765	96.578	94.532	100.49	98.532	99.123	98.61	97.065	98.485	98.974	97.829	98.479	97.576	96.943	99.483	98.066	98.502	95.506
104.45	103.53	103.69	103.91	107.14	105.49	105.96	103.48	105.7	106.86	103.25	104.07	104.73	103.38	107.15	104.36	105.69	105.61	106.57	107.83	105.91	108.03	105.21	106.54	104.43	103.97	104.99	105.99	104.33	106.26	105.27	105.28	107.82	105.77	105.84	107.4	105.18	106.23	108.52	105.72	106.04	104.85	106.03	106.55	104.95	106.76	106.67	104.78	104.8	108.51
104.99	106.5	107.04	106.55	105.63	106.34	105.62	105.57	106.11	105.46	104.66	105.78	105.53	106.71	108	107.56	104.49	104.74	108.5	104.58	103.06	105.11	104.81	106.25	106.45	105.86	106.54	104.4	106.6	105.54	106.39	107.83	106.92	105.93	103.7	104.61	105.42	106.75	106.29	107.09	106.05	106.04	104.67	106.27	103.73	107.23	105.77	108.74	106.02	105.71
103.88	106.34	106.37	105.58	106.22	106.26	104.7	103.53	103.56	105.32	103.81	106.09	106.7	105.16	104.54	102.9	106.46	104.19	105.89	107.11	105.57	104.07	104.55	107.11	106.75	105.16	106.08	106	103.45	104.06	105.66	105.95	105.23	107.19	105.11	103.83	104.52	104.6	106.3	108.34	103.72	105.93	103.93	106.35	105.54	105.74	105.63	106.25	103.92	104.83
105.42	104.91	105.91	105.14	107.35	107.61	103.63	107.22	106.14	106.78	107.63	105.27	106.45	104.35	105.96	105.86	105.5	103.35	105.73	107.53	105.5	106.46	105.39	105.58	105.06	103.87	104	106	106.33	105.05	104.88	107.17	106.84	105.8	106.02	107.32	107.61	106.08	103.93	104.97	104.09	106.74	105.86	105.31	106.2	105.28	105.28	103.89	105.73	105.92
108.98	108.39	106.8	107.02	109.14	108.91	110.15	107.73	109.18	105.42	107.12	108.2	109.11	107.86	107.91	109.76	106.69	108.67	111.64	108.49	107.73	110.23	108.56	108.73	109.99	109.05	111.25	109.41	105.7	108.67	108.49	109.62	107.29	109.02	109.36	108.21	108.28	110.26	107.89	110.66	110.14	110.09	108.18	109.97	109.49	107.44	108	108.06	108.75	107.58
107.86	104.81	109.52	105.24	104.94	107.58	106.43	104.48	106.24	106.12	107.53	106.95	104.58	104.61	104.92	106.05	106.1	105.99	105.88	107.29	106.73	106.12	106.14	106.96	105.32	105.15	105.72	107.42	106.22	105.48	107.43	106.98	106.19	106.25	106.43	104.29	106.52	108.34	106.77	107.86	105.13	104.63	105.08	105.23	102.58	105.93	105.05	104.41	106.05	105.01
97.547	98.682	96.675	98.895	98.467	97.097	98.663	98.06	100.42	100.11	97.314	98.744	95.923	99.765	98.443	99.418	97.53	98.443	96.894	98.361	98.168	99.153	99.601	97.681	96.993	100.03	97.984	97.715	99.468	97.484	103.17	98.814	97.217	97.374	99.502	98.363	99.041	96.296	99.444	96.626	99.532	96.633	96.292	98.101	97.91	97.563	98.553	96.75	97.778	96.305
108.35	106.43	108.09	109.49	107.76	106.78	107.09	108.05	106.66	108.52	107.83	107.22	109.34	109.16	110.34	107.91	108.39	108.87	109.8	109.68	108.62	109.66	108.14	109.32	106.63	107.19	108.34	108.95	108.28	109.11	107.18	109.57	108.6	106.61	111.04	107.42	106.48	109.37	110.28	108.78	105.87	108.22	108.58	107.16	109.45	108.3	110.2	108.73	107.57	108.14
97.457	98.767	97.336	100.37	98.328	101.33	97.682	97.538	97.004	98.244	100.41	100.11	97.201	97.018	98.925	97.224	97.931	96.169	95.975	99.39	97.686	98.724	97.822	99.578	98.175	98.447	98.259	96.633	100.04	95.87	100.11	101.6	95.378	97.388	99.92	98.211	98.734	99.299	99.408	99.516	96.112	98.103	98.968	100.76	98.997	99.391	97.339	97.007	98.124	96.529
106.88	109.6	107.47	107.69	108.43	108.82	110.19	109.35	107.82	110.53	107.38	109.75	106.7	109.15	108.43	109.45	107.46	110.56	105.81	108	109.03	108.07	108.07	106.9	107.97	109.76	110.25	109.04	110.86	107.32	109.04	109.09	108.61	107.01	109.8	110.17	109.96	107	109.52	109.52	108.32	105.32	109.36	108.89	107.89	107.73	107.87	108.39	109.27	110.64
107.51	106.44	106.1	106.51	106.39	107.39	105.54	106.4	104.14	106.13	109.68	105.91	105.07	105.72	106.19	106.78	105.8	105.48	106.01	106.16	106.89	106.28	105.61	106.63	108.36	105.04	105.09	107.95	108.63	105.53	107.16	106.55	106.05	107.87	105.79	105.62	103.89	108.45	107.87	105.95	106.52	108.67	106.45	106.34	108.17	106.53	107.51	105.91	108.11	107.71
97.41	100.25	95.854	98.663	102.35	97.45	97.528	98.53	98.027	98.834	98.727	99.168	98.621	96.884	98.577	97.205	101.21	98.388	97.599	99.879	97.364	96.527	95.435	98.504	98.195	101.35	98.562	98.331	97.673	98.299	97.597	98.375	98.462	99.231	95.843	98.434	99.276	99.46	98.094	98.82	99.677	99.441	100.08	99.787	98.298	97.256	97.798	95.771	99.538	98.074
99.929	100.47	101.04	98.51	99.265	100.7	101.68	102.14	100.05	100.06	100.88	99.848	101.84	98.932	99.322	98.873	99.88	99.812	100.31	100.56	100.75	103.47	101.71	100.53	100.09	99.961	99.61	99.193	101.69	101.08	101.37	99.745	100.74	99.252	99.832	101.18	98.74	102.9	100.29	100.6	100.58	99.373	100.46	99.696	100.09	101.2	101.78	101.28	101.35	99.909
103.99	105.8	106.24	105.22	107.32	107.82	106.75	106.94	106.63	107.18	105.57	105.02	104.79	106.96	106.11	105.85	106.83	107.04	104.47	106.75	105.4	106.04	106.05	106.41	106	106.07	106.07	106.51	104.81	106.35	106.76	106.44	105.24	107.17	105.86	107.78	106.33	107.42	105.89	105.74	106.8	106.32	107.35	107.01	108.94	106.97	107.32	106.32	106.78	104.76
99.693	98.668	97.507	98.988	98.176	98.547	97.214	98.61	96.983	97.742	98.092	98.808	98.868	99.167	96.67	97.32	97.268	99.501	100.37	99.448	96.058	98.535	98.019	99.271	99.158	99.167	98.557	98.119	99.408	98.058	101.41	100.02	98.376	96.543	98.085	99.097	98.395	97.171	96.569	98.859	96.833	98.685	99.181	98.638	98.664	99.617	98.528	98.562	99.848	97.911
98.136	98.227	96.034	96.975	97.312	101.61	97.08	97.673	100.31	97.762	97.274	100.94	97.514	97.839	98.247	98.691	97.679	97.504	96.929	99.547	99.41	99.772	99.317	99.649	100.32	96.857	98.791	98.709	97.463	100.1	98.552	99.503	97.542	101.16	99.109	100.2	98.358	97.369	97.7	99.671	99.112	99.498	99.421	97.783	98.579	100.18	98.097	97.874	100.94	102.38
98.455	99.049	99.061	96.334	97.385	96.391	98.811	98.413	97.829	96.588	99.405	96.884	99.694	96.997	98.415	98.817	98.968	97.457	97.655	98.397	97.118	99.309	96.7	97.189	99.452	97.127	96.855	98.264	98.964	99.124	97.462	98.102	97.794	100.12	99.276	99.065	97.503	101.36	99.192	98.478	97.502	98.431	98.734	99.857	99.325	97.83	97.322	97.911	98.615	100.13
109.73	109.12	110.77	107.18	110.18	108.58	107.7	108.45	109.39	108.21	109.28	109.84	108.2	108.23	108.28	106.56	105.79	107.96	109.72	108.66	109.54	106.2	106.82	107.81	107.13	109.1	107.25	109.16	106.64	108.85	107.72	105.71	106.84	108.75	108.94	107.42	108.89	107.74	108.53	108.95	108.99	109.1	108.98	109.2	108.61	108.67	108.34	108.39	108.73	108.21
107.39	105.74	105.53	107.13	108.38	107.19	105.46	105.9	106.45	106.46	103.92	107.34	108.21	105.58	105.26	105.17	107.34	107.27	106.12	106.07	107.59	107.67	107.44	105.19	106.77	107.98	105.28	106.05	107.32	105.24	106.81	107.19	107.6	107.23	106.08	106.68	106.36	106.6	103.12	104.56	105.7	103.59	108.77	102.96	104.68	106.22	106.9	106.24	107.99	106.83
109.35	109.12	110.44	109.98	111.65	111.65	111.28	111.84	111.18	112.63	109.52	110.94	108.16	111.45	110.46	112.29	110.38	109.47	109.32	110.21	111.01	107.51	107.97	112.09	109.27	112.07	111.61	108.99	111.94	110.99	111.44	112.13	110.13	109.12	111.56	111.52	110.44	111.61	111.06	109	111.66	110.25	112.11	109.55	110.47	109.2	109.34	110.53	109.78	109.45
107.41	106.86	105.23	107.05	105.28	106.22	107.72	105.74	105.14	103.14	105.34	105.67	106.06	106.46	105.72	107.9	106.52	107.47	106.01	105.57	106.49	106.45	104.86	107.27	107.66	108.16	106.13	105.99	110.04	107.81	105.21	105.68	105.69	105.29	106.54	107.2	105.53	107.11	103.69	106.3	106.69	107.45	107.01	106.06	107.82	106.25	106.69	105.86	105.82	106.05
106.89	104.09	104.06	105.87	103.43	106.02	106.38	105.62	105.92	106.24	104.25	105.05	103.72	104.2	108.1	106.18	105.2	107.44	105.61	106.39	106	104.43	105.31	107.53	104.26	104.9	105.25	108.89	105.43	105.44	106.88	104.3	104.64	104.87	105.27	104.85	105.24	105.12	106.45	106.68	107.25	106.37	107.38	105.96	105.96	106.86	106.05	106.16	106.06	104.7
106.27	105.63	106.86	105.28	104.12	107.13	107.02	105.15	105.39	107.45	105.87	104.07	104.38	106.27	105.37	103.93	103.79	104.25	104.2	105.71	104.3	105.18	107.69	105.5	106.68	106.37	105.31	104.48	105.22	103.78	105.91	104.71	106.7	105.17	104.56	103.02	105	106.06	105.62	103.68	104.89	104.88	107.18	105.67	106.34	107.36	104.91	105.98	106.28	104.22
105.73	103.42	105.57	106.75	103.47	105.71	106.58	104.19	105.2	103.72	104.95	104.56	105.91	104.54	103.16	105.03	106.91	107.35	105.1	106.02	104.57	104.4	105.14	107.62	105.05	104.87	100.92	104.46	105.25	106.82	104.51	104.6	106.64	106.91	103.7	105.55	105.73	106.39	107.19	106.32	105.53	104.09	106	104.84	107.52	106.21	106.38	107.26	105.95	102.52
106.8	107.26	104.65	104.55	105.2	106.76	104.92	104.65	104.33	106.35	104.89	108.19	106.75	106.43	105.38	106.72	104.99	105.83	105.86	103.49	105.32	103.67	106.79	106.1	106.39	105.49	107.18	106.27	105.26	105.47	105.6	105.65	107	108.02	104.33	104.73	106.13	105.54	107.61	105.49	109.06	106.38	105.73	103.21	106.4	104.6	106.94	103.79	104.5	106.61
99.799	98.381	99.311	98.38	96.232	100.48	100.23	99.84	98.155	99.232	97.585	99.113	98.921	102.09	99.85	99.306	97.182	98.014	99.919	100.64	97.28	97.989	98.874	99.319	98.757	98.464	99.541	97.3	98.017	100.94	97.592	99.88	100.32	97.63	99.624	100.27	100.33	99.845	99.076	97.43	96.881	97.541	101.54	98.465	100.46	102.1	99.724	99.807	98.852	99.339
96.587	100.75	98.156	98.807	100.79	100.64	97.84	100.15	99.607	97.369	99.352	98.451	99.891	98.364	99.444	99.205	98.312	100.52	100.21	97.707	101.84	99.742	98.935	102.02	101.43	98.531	99.873	98.09	98.399	98.326	99.705	98.254	100.21	99.579	99.599	99.649	102.05	97.549	99.806	98.052	97.398	101.01	98.712	99.949	98.632	99.849	99.508	95.293	98.747	97.91
103.82	105.92	105.5	104.77	103.79	107.7	107.13	105.87	104.89	104.52	103.25	105.03	104.34	106.73	103.86	105.25	107.73	108.1	106.59	103.3	106.8	104.81	102.66	107.22	106.6	104.78	105.3	105.96	105.64	107.23	106.99	104.81	104.84	105.72	106.33	106.78	106.14	104.95	104.22	104.98	103.62	104.53	105.6	107.64	105.47	106.78	104.17	106.14	106.17	104.71
109.25	109.9	107.39	107.97	107.09	107.79	107.69	108.69	108.89	106.83	107.53	107.99	107.63	108.01	109.23	108.79	108.25	106.77	108.26	109.11	108.17	109.46	108.26	108.21	106.9	108.46	109.48	108.85	108.22	107.66	106.18	108.78	107.87	107.04	110.04	107.47	108.19	109.37	107.56	106.42	108.27	107.27	106.07	108.08	109.22	106.91	109.1	110.46	107.1	107.09
97.004	96.656	97.517	97.457	97.309	98.9	99.265	95.99	97.324	96.258	98.572	97.581	97.569	99.107	98.586	97.746	99.887	97.977	98.419	98.778	101.72	97.783	98.368	97.252	95.995	97.044	96.419	97.541	98.338	99.33	98.662	98.467	99.534	97.499	100.68	97.448	99.751	98.319	96.868	98.505	100.73	98.101	98.103	98.137	97.423	98.615	95.414	97.847	98.837	98.429
106.39	107.15	107.83	108.24	108.51	109.53	107.37	106.14	106.98	106.91	108.62	108.73	107.02	107.79	106.98	107.37	105.65	107.69	108.55	108.92	108.48	108.71	107.85	106.04	106.79	109.27	109.38	108.89	107.48	108.44	106.3	107.12	109.96	107.47	108.23	108.13	107.75	108.97	106.88	106.67	108.56	109.14	107.71	108.12	108.44	107.93	106.57	107.82	106.63	106.87
98.089	100.86	101.67	100.64	101.39	99.783	101.4	100.39	101.67	102.36	98.489	99.906	100.49	101.19	101.44	101.33	100.19	101.33	100.29	101.11	101.74	101.98	101.63	99.663	99.754	101.02	99.687	101.73	100.59	99.263	103.72	100.98	98.567	102.26	100.24	101.92	100.14	101.38	100.42	100.81	99.422	101.15	100.14	101.43	101.41	101.32	100.91	98.099	97.995	104
109.22	105.61	106.91	105.41	106.52	107.55	107.81	106.03	105.41	108.1	104.81	105.9	107.54	107.24	105.98	105.46	105.8	106.19	105.61	105.48	108.12	104.96	106.01	106.63	106.86	106.48	106.75	104.85	105.41	109.01	107.55	105.48	105.67	105.61	103.75	105.86	107.25	108.58	104.92	106.72	104.8	105.63	103.78	105.41	107.44	107.1	107.39	107.62	104.71	107.15
104.23	105.48	104.72	104.09	105.86	104.11	105.43	108.85	107.27	107.64	105.91	105.3	105.19	106.32	104.74	105.04	108.06	104.67	106.07	106.7	107.67	105.79	103.08	108	105.01	106.2	106.82	105.37	106.75	107.03	105.9	106.69	106.22	105.75	103.69	106.06	105.7	104.8	106.98	106.86	107.33	106.8	106.4	106.33	106.48	106.26	105.9	106.49	106.25	106.03
101.47	101.17	99.545	98.664	101.52	97.452	101.88	101.85	100.62	101.13	99.842	99.659	99.758	99.99	97.557	100.44	101.14	101.18	100.59	100.4	100.5	101.24	101.46	102	100.21	99.907	98.027	99.421	98.703	98.804	100.39	101.14	100.51	99.599	98.082	102.47	99.249	102.15	99.694	100.71	101.53	98.946	102.21	99.454	100.12	99.445	100.01	102.66	100.65	102.47
104.04	104.59	105.09	107.61	105.76	106.26	106.75	106.01	105.08	107.46	104.44	102.58	105.67	103.37	106.54	104.16	104.41	107.49	104.97	105.63	105.41	107.12	105.38	105.3	107.64	103.9	106.61	106.8	106.52	107.18	105.94	104.22	106.51	105.68	105.64	104.38	107	105.32	107.5	106.83	104.9	104.91	106.61	105.15	105.9	108.72	103.92	106.07	107.04	104.51
109.58	108.12	109.04	108.97	107.29	111.28	108.43	108.98	110.09	108.48	108.29	109.1	109.41	106.25	108.91	107.46	107.43	106.8	109.67	106.29	107.5	107.8	108.24	108.9	107.99	106.83	109.71	106.63	107.25	108.86	110.46	107.62	110.07	109.47	108.72	108.11	109.68	107.65	110.7	108.88	107.79	109.55	108.95	108.92	110.49	107.61	107.5	109.9	109.24	108.61
108.82	108.58	108.2	108.07	107.23	106.4	109.78	109.93	109.13	109.3	110.18	108.73	108.73	107.9	107.04	109.22	110.44	106.76	108.02	106.48	106.23	108.59	110.41	108.19	109.91	107.65	106.94	108.5	109.96	109.22	105.5	108.55	108.04	108.77	108.2	109.84	108.91	109.18	107.81	108.88	108.72	108.6	108.24	110.72	109.52	108.11	108.34	105.71	108.13	107.94
107.84	110.97	106.67	106.98	107.62	107.91	108.97	107.07	109.68	106.85	109.03	106.04	107.88	108.55	110.43	107.57	107.79	106.57	107.16	106.21	106.84	104.83	107.21	108.69	110.48	109.09	108.09	108.8	105.12	109.06	108.36	110.83	107.37	108.49	109.98	107.91	108.82	109.15	107.06	109.56	111.28	109.21	107.94	111.85	109.73	110.82	105.77	108.42	108.15	108.58
108.95	109.39	111.3	107.98	106.46	107.83	110.3	111.08	107.67	106.86	107.97	109.86	107.79	107.94	106.32	104.63	104.84	108.14	107.03	111.84	105.27	107.78	107.98	107.61	107.89	109.12	108.16	109.1	106.82	108.76	109.36	107.08	105.62	107.72	106.33	110.24	111.97	106.13	109.01	108.19	106.56	108.7	107.44	110.43	108.51	108.08	106.93	108.33	108.91	107.94
107.63	107.23	107.2	108.21	108.86	108.9	109.82	109.89	110.22	107.79	107.54	109.84	108.12	109	106.83	106.71	109.63	106.81	109.91	108.8	109.34	107.95	108.3	107.73	108.1	109.12	107.66	109.19	108.1	107.08	108.42	108.63	109.8	108.04	108.65	107.44	107.51	109.18	110.03	106.6	109.81	107.72	107.67	108.53	107.11	110.56	108.68	107.54	108.2	106.65
105.45	106.79	108.29	105.87	106.93	107.06	108.14	110.08	107.15	106.97	109.19	108.24	105.7	107.02	107.85	107.47	107.06	107.19	107.79	106.47	106.46	107.78	106.68	106.61	108.47	107.51	108.26	108.14	106.63	108.36	107.69	107.25	107.75	109.94	109.2	109.33	107.87	106.04	107.63	106.89	107.69	105.75	108.2	108.3	106.92	108.21	105.7	108.84	109.16	107.83
107.22	107.76	107.58	107.71	107.46	107.13	106.09	108.66	109.23	109.35	106.72	105.54	107.81	108.88	108.23	107.17	107.13	108.17	108.07	109.33	108.15	109.92	105.68	107.48	106.08	108.98	105.99	106.75	107.43	104.55	107.19	107.06	107.44	107.72	104.78	110.64	108.62	108.69	111.71	108.33	107.67	108.21	109.55	108.21	106.35	106.14	107.62	110.07	109.42	107.62
99.969	101.15	99.887	101.59	99.983	99.881	102.16	101.89	101.78	102.06	99.437	100.07	100.56	101.33	101.19	99.286	102.16	100.78	101.53	99.031	100.71	100.75	99.586	100.63	99.336	101.23	99.407	100.5	100.38	102.48	98.578	101.79	100.74	100.91	101.18	97.688	101.11	100.11	100.6	101.54	100.59	101.69	101.35	100.67	100.37	99.014	99.71	101.53	99.832	101.35
107.86	104.5	106.46	105.46	104.7	104.95	107.3	106.19	104.12	106.06	107.56	106.79	104.65	104.35	106.91	106.14	103.07	105.49	105.39	106.64	105.59	105.1	105.83	107.22	107.22	107.35	104.43	106.54	107.86	105.67	104.13	106.99	107.26	105.05	105.27	104.53	104.74	105.12	106.71	105.7	104.59	108.46	104.71	106.62	105.98	105.7	101.67	104.76	105.58	105.3
112.18	109.68	109.85	110.76	110.59	112.21	110.83	110.31	109.35	112.35	110.11	112.08	110.35	109.25	108.25	109.7	110.78	110.59	109.86	111.96	109.29	110.03	110.52	112.53	108.83	108.64	110.61	111.13	109.63	108.37	110.78	110.95	110.57	109.32	110.61	109.45	112.32	112.05	111.53	110.71	110.59	110.72	110.75	110.84	112.6	109.89	111.19	110.22	109.3	111.35
109.28	107.86	107.36	110.72	108.65	108.44	108.08	109.42	109.64	107.87	108.27	108.83	107.92	110.25	107.27	107.53	109.06	109.92	107.06	108.74	107.36	109.29	108.66	109.56	107.57	107.98	107.4	108.81	109.62	107.02	110	108.86	107.16	107.86	111.82	107.6	109.94	106.88	107.64	108.9	108.58	107.91	109.25	108.68	108.78	108.18	106.75	108.89	107.82	109.03
98.78	97.974	100.9	98.193	99.425	98.604	97.773	99.145	97.47	97.333	98.217	98.275	97.527	96.292	98.952	96.783	97.863	99.376	96.506	97.354	97.472	96.718	99.082	97.272	97.656	100.17	99.654	98.84	99.107	96.944	98.566	99.428	97.253	98.548	96.12	97.625	97.107	97.53	98.611	98.886	97.147	97.977	99.072	95.304	99.423	98.403	96.324	97.274	96.452	96.957
109.01	108.08	107.59	107.18	107.21	106.66	107.15	108.66	108.94	107.3	107.5	107.61	106.98	108.46	108.7	106.57	106.5	107.65	108.48	107.61	107.7	107.45	108.35	108.99	106.68	109.67	111.27	108.65	107.84	108.22	109.1	108.64	108.99	108.1	109.56	109.3	107.26	107.08	108.75	108.65	107.88	108.46	108.77	105.09	104.58	107.78	107.74	107.12	111.28	107.52
104.41	104.64	101.62	105.38	106.81	105.97	104.41	105.5	106.3	104.6	105.97	105.91	105.23	104.92	106.6	107.16	105.01	105.86	104.32	107.71	105.26	105.19	104.67	107.74	105.34	108.36	104.11	105.68	106.54	104.69	106.96	105.17	103.23	106.2	105.14	105.99	103.5	105.72	106.43	104.07	103.78	106.1	105.79	106.23	105.28	106.82	106.18	106.74	104.58	104.68
111.31	107.01	107.09	108.79	110.47	109.58	107.36	108.85	107.77	108.17	108.75	109.91	106.09	109.52	108.72	107.11	106.9	108.41	108.21	109.15	109.97	108.09	109.58	110.69	109.31	108.83	105.34	108.62	105.31	107.24	108.26	108.92	108.74	107.94	108.68	107.68	108.57	109.1	110.19	107.65	107.92	109.91	107.28	104.67	109.78	107.3	105.31	107.2	106.93	108.61
107.15	109.51	107.75	108.69	108.34	109.48	108.42	109.04	107.14	108.7	107.76	107.76	109.96	108.45	107.6	107.38	108.39	111.85	106.14	107.24	107.68	108.97	108.31	112.22	108.01	108.16	106.73	110.58	109.13	107.5	106.31	109.68	108.65	105.75	107.72	107.11	109.01	106.2	108.58	107.48	107.82	109.69	107.79	107.39	108.95	107.91	107.34	107.52	110.09	107.63
107.03	107.6	109.02	108.97	106.63	108.43	110.04	106.96	106.27	109.06	108.68	106.62	107.42	109.81	107.5	108.79	107.45	106.23	106.99	108.74	110.04	107.04	106.14	110.51	108.16	106.9	107.63	107.12	109.92	107.84	107.13	109.33	109.06	109.09	107.73	109.86	106.76	110.11	108.85	108.54	108.69	106.51	108.86	107.22	107.71	106.04	106.88	109.5	108.01	108.33
101.15	100.22	102.68	102.26	100.22	103.14	102.5	99.364	101.07	99.776	101.14	101.87	99.728	100.44	100.28	100.59	99.21	102.81	102.15	101.96	100.39	99.759	99.31	103.33	100.71	100.14	98.629	99.929	101.19	102.2	100.74	100.86	101.72	99.947	100.76	100.55	103.56	98.035	101.05	99.228	102.05	101.67	100.81	100.13	101.2	101.55	101.44	102.34	99.448	98.922
106.53	108.43	107.79	107.04	108.87	105.5	104.93	106.51	105.07	106.08	106.39	105.28	104.93	107.88	105.77	105.62	107.28	105.69	106.13	105.71	106.98	107.7	103.88	106.63	105.73	106.64	106.63	104.29	105.77	107.24	106.88	104.32	106.9	106.42	106.5	105.46	104.19	107.26	105.59	104.18	107.51	107.05	107.74	107.98	105.67	107.28	104.72	105.26	106.37	104.71
104.67	104.76	106.44	105.21	106.01	105.16	106.78	106.39	110.28	105.86	106.9	105.84	105.08	107.05	105.28	104.87	104.01	106.55	106.73	106.31	105.24	104.43	103.17	103.28	105.1	106.53	107.64	106.93	106.34	105.46	105.52	103.9	104.55	105.46	105.74	105.5	107.16	104.23	107.75	103.04	106.93	107.41	104.8	106.76	102.61	106.33	105.26	105.32	104.09	106.26
105.82	107.23	105.82	105.18	104.02	105.1	106.72	103.79	106.32	104.02	105.45	107.74	105.85	106.37	106.03	103.89	105.03	106.11	104.2	103.04	106.04	104.95	106.91	105.53	105.43	106.28	106.47	105.02	106.38	105.57	104.99	105.84	104.53	107.69	104.56	105.36	108.28	105.08	106.48	105.61	105.13	104.94	105.29	103.68	106	104.63	104.56	104.31	105.04	106.3
107.94	108.8	107.42	109.06	109.59	108.88	110.67	108.4	108.66	108.55	108.9	109.68	108.18	106.94	107.58	108.66	107.92	107.93	109.8	108.23	106.41	106.64	107.23	109.94	108.72	109.34	108.64	108.8	108.2	109.58	109.29	107.77	109.05	109.26	107.79	106.61	110.59	107.8	107.71	109.48	108.78	108.24	105.5	109.18	109.98	107.84	107.87	109.67	107.42	107.87
106.07	106.01	105.36	105.2	106.6	105.96	105.23	105.14	105.48	106.72	105.55	105.42	107.5	106.06	107.09	105.71	106.14	104.95	105.82	104.51	106.73	107.22	106.2	106.72	107.89	103.81	106.5	107.14	104.47	107.86	105.37	103.83	106.3	106.95	107.17	104.97	107.83	106.81	106.06	104.57	103.88	104.85	104.84	105.64	106.6	104.93	105.1	105.79	105.35	106.22
98.285	101.49	101.29	101.59	101.86	102.49	99.263	97.358	100.37	100.86	101.03	100.18	100.45	101.08	100.96	100.92	100.65	100.12	101.59	101.62	100.09	102.29	102.43	100.64	102.09	100.05	100.29	101.81	99.324	100.19	101.3	100.91	98.692	101.3	100.25	100.32	99.755	100.88	100.32	101.45	101.99	100.1	99.1	103.3	101.38	100.36	100.02	102.43	99.387	99.256
97.575	99.351	96.877	99.207	97.752	99.13	98.704	97.639	94.839	97.005	98.184	98.032	97.054	96.657	97.451	98.22	96.627	97.642	97.685	97.773	97.526	99.428	97.062	96.932	96.041	97.416	97.935	99.853	97.566	97.537	96.446	99.791	99.06	99.689	98.308	98.327	97.805	98.95	97.832	98.823	97.28	97.312	98.005	98.816	96.931	95.905	98.284	97.935	98.36	97.9
107.34	106.59	104.99	107.49	106.24	105.72	103.62	106.13	105.2	104.67	104.09	105.48	105.79	103.36	105.55	104.29	105.66	106.8	105.78	106.87	105.38	106.42	105.87	104.34	105.72	105.24	104.65	102.77	105.27	106.74	105.09	104.56	104.58	105.28	104.73	105.56	105.43	106.75	107.66	104.66	105.97	106.6	103.74	103.83	105.58	105.78	106.29	105.78	104.98	104.68
105.81	106.02	105.1	106.78	106.29	105.33	106.04	106.28	104.67	103.98	106.09	105.32	105.9	106.36	105.56	105.87	103.4	105.9	107.38	106.11	106.83	105.11	106.61	106.08	106.18	105.25	106.49	105.88	104.22	106.41	103.54	105.91	105.55	103.34	104.58	106.66	103.72	105.47	107.86	107.2	105.64	105.61	106.69	102.56	103.29	107.77	106.18	108.39	105.22	106.81
105.61	105.03	107.38	102.85	105.14	105.92	104.88	103.11	105.36	104.92	104.99	103.78	106.76	107.33	105.15	104.13	103.78	105.68	104.82	106.03	106.21	105	105.27	105.36	106.84	103.71	105.57	106.2	105.34	105.87	106.3	102.89	104.2	104.94	106.24	106.18	104.31	107.06	104.16	105.68	107.79	104.05	105.9	104.32	105.61	104.77	105.32	106.86	105.11	107.83
106.35	105.13	107.31	105.52	106.32	105.47	104.55	105.28	107.22	105.62	106.87	104.52	104.95	106.25	104.62	103.74	106.33	104.39	104.71	104.43	106.35	104.89	104.03	106.64	103.38	107.18	105.25	105.69	105.49	104.91	106.22	104.87	108.08	104.93	103.43	105.64	106.55	104.06	106.7	106.85	105.68	103.91	105.74	106.95	107.1	105.55	103.94	104.8	106.28	107.49
107.68	105.68	107.44	106.87	108.6	107.99	107.55	104.59	107.5	105.56	105.63	108.12	106.78	107.95	106.19	106.31	103.85	107.12	106.7	105.8	106.9	106.31	106.86	106.11	107.83	105.79	108.23	106.6	106.61	108.3	106.36	107.44	104.24	106.65	106.28	106.32	104.59	106.02	103.22	105.79	104.29	106.38	105.64	107.5	106.04	106.44	107.28	107.23	107.01	106.38
111.15	109.9	110.95	111.18	109.45	110.32	108.1	109.89	109.3	110.56	109.84	110.01	108.62	111.24	108.33	109.29	110.91	108.5	109.43	109.97	107.86	109.98	110.81	109.68	109.59	111.15	110.54	109.49	111.26	112.94	111.88	110.56	110.17	109.88	110.26	111.05	110.82	111.54	112.37	110.34	109.89	111.58	110.04	110.39	110.66	110.65	109.96	110.1	109.78	111.37
100.26	99.134	100.19	98.979	100.82	101.9	101.69	99.333	99.664	102.43	100.18	103.69	99.078	104.46	103.65	99.894	101.84	99.931	100.57	101.52	101.76	98.507	101.46	99.863	100.32	100.97	99.908	100.14	99.319	100.82	101.82	98.979	99.974	100.31	100.88	97.797	101.07	100.04	100.17	100.58	102.76	101.39	99.035	101.32	100.15	101.28	101	99.873	100.48	100.52
106.75	104.41	105.8	104.89	106.12	105.87	106.61	104.33	104.68	105.36	104.92	105.22	103.71	104.19	106.3	105.6	106.08	106.48	107.17	106.49	107.36	105.85	105.35	104.78	104.28	103.6	105.2	107.06	106.15	105.66	106.42	105.53	107.15	104.34	107.19	107.13	105.46	106.58	107.03	105.22	105.19	104.92	106.17	104.04	107.82	107.15	107.68	105.36	106.42	105.09
103.67	105.11	106.97	106.31	106.2	108.17	106.25	105.62	107.97	104.44	107.62	106.06	109.19	107.37	104.03	105.15	105.44	105.63	105.98	106.78	107.25	108.33	106.64	107.46	105.21	105.04	107.17	105.26	103.9	106.18	108.02	107.23	107.46	106.62	108.05	108.54	106.65	105.16	107.4	105.37	105.53	106.61	107.03	105.36	104.44	106.1	108.48	107.86	108.52	107.66
107	104.6	105.9	109.06	108.51	106.72	106.94	107.96	106.87	107.92	107.54	106.58	106.82	104.53	106.45	106.13	107.32	105.05	107.39	106.16	105.34	106.87	108.19	106.12	105.71	106.92	107.55	107.34	106.63	106.29	109.4	106.45	106.66	107.13	107.95	109.36	105.03	106.07	107.35	106.82	106.45	104.66	108.04	105.24	107	105.85	105.39	106.36	106.96	106.96
100.28	101.88	97.692	100.97	99.44	99.73	101.94	100.88	101.76	101.08	100.19	102.97	100.09	99.194	101.5	98.423	101.51	99.894	98.18	101.47	98.324	100.62	100.45	100.82	101.13	100.32	101.13	99.16	99.677	101.26	99.996	100.01	101.52	100.84	100.71	101.14	100.15	102.54	100.39	101.3	100.41	101.12	100.11	98.368	100.59	100.38	100.96	101.2	102.29	102.8
98.891	99.872	98.839	98.262	97.738	98.501	98.526	99.672	97.222	98.35	97.3	98.645	98.627	97.052	97.368	97.79	96.725	97.073	98.77	99.686	98.717	97.138	97.458	95.641	98.015	98.909	99.67	99.783	98.072	95.652	96.726	97.272	97.169	100.81	96.001	95.659	98.541	100.48	100.9	99.096	97.884	97.301	97.34	98.932	97.995	98.824	99.072	99.292	99.938	97.683
108.03	105.95	105.93	107.45	107.67	106.93	108.04	106.38	108.54	106.23	105.63	104.87	106.54	106.41	105.11	107.11	104.23	106.52	109.71	104.71	106.74	106.16	107.48	106.74	106.22	107.47	105.64	108.99	104.9	106.13	106.04	106.8	106.53	104.89	108.91	105.99	106.68	106.95	106.62	107.17	102.84	105.68	107.71	106.33	106.31	105.55	104.79	104.81	105.59	108.02
107	105.44	105.85	105.16	107.05	104.92	106.64	105.45	106.03	106.86	106.97	107.51	105.45	103.9	104.53	104.86	105.39	106.44	106.93	104.53	105.06	108.51	107.65	107.02	103.83	106.43	105.9	106.86	104.83	105.93	106.62	103.61	105.91	105.56	105.32	105.88	103.94	105.29	104.37	105.02	106.96	107.1	104.42	105.07	104.92	106.07	106.33	103.04	103.24	104.75
111.02	107.52	108.14	109.58	111.08	108.78	107.45	107.66	110.16	107.87	108.27	107.7	106.09	107.8	107.51	108.17	108.45	107.55	106.96	108.79	107.72	106.66	108.45	109.61	108.2	108.14	107.19	107.88	107.58	108.71	107.62	107.69	108.8	109.05	108.85	108.68	108.94	107.64	107.4	107.47	106.57	110.82	106.04	107.54	106.41	107.05	107.75	110.11	108.99	109.74
108.48	107.43	109.9	108.94	109.19	109.38	108.67	108.83	108.39	108.27	107.77	106.48	107.77	109.12	106.82	107.96	106.31	106.07	109.91	108.63	109.9	108.23	108.86	108.95	108.47	108.41	110.17	110.54	110.36	107.03	107.8	107.22	106.5	109.4	107.95	106.51	109.56	105.88	107.93	106.9	108.33	107.72	107.67	105.67	107.88	108.02	107.48	109.56	111.39	105.88
104.99	105.46	106.25	105.91	105.4	109.56	106.72	105.85	106.7	106.28	107.48	104.92	106.58	105.86	108.3	107.78	107.74	108.06	106.16	108.56	105.74	105.23	107.3	108.39	107.23	108.15	105.88	107.1	105.57	106.8	105.97	105.75	106.6	107.43	106.16	105.94	105.73	107.2	106.63	107.96	105.96	108.73	106.64	105.54	106.56	107.93	105.72	105.71	105.33	106.4
110.4	110.54	109.91	110.39	109.95	109.01	109.78	110.2	111.16	110.8	110.19	111.06	110.17	109.22	111.46	112.26	111.25	110.58	111.02	111.9	111.72	110.98	111.27	111.21	111.37	110.28	109.71	111.4	110.91	112.03	109.92	111.75	111.12	110.21	109.08	109.64	110.34	109.26	110.39	110.04	111.02	109.11	111.92	109.67	111.75	110.37	108.16	110.09	109.43	111.81
106.53	109.32	105.85	108.9	106.98	108.07	108.35	108.46	109.57	110.17	108.87	110.44	110.17	109.39	109.95	108.57	109.32	109.43	112.01	108.76	108	108.93	110.14	110.14	108.43	108.44	108.01	108	108.86	110.05	107.94	107.46	108.82	107.45	108.93	107.96	108.5	106.99	108.54	107.09	108.8	108.33	107.47	109.9	106.75	108.48	108.61	105.88	108.98	109.87
106.62	105.29	104.84	106.68	106.49	105.68	106.23	109.56	104.99	107.39	105.61	105.27	108	107.51	105.31	107.67	107.41	104.34	106.95	109.32	106.34	105.81	106.13	106.57	106.46	106.46	105.65	105.88	104.4	106.85	107.18	106.69	105.83	106.26	107.63	105.2	107.21	106.65	105.92	108.08	105.73	105.57	106.38	106.79	107.25	108.39	106.2	104.8	107.42	105.6
108.83	108.77	108.04	106.61	107.65	106.89	106.42	107.56	107.79	107.5	106.29	106.99	107.45	108.33	107.81	108.65	107.06	108.59	107.71	107.19	108.36	108.58	106.4	107.72	109.9	107.38	108.57	108.89	107.02	109.16	106.43	106.45	105.68	106.28	108.22	109.55	106.96	106.4	109.83	107.09	106.92	107.98	109.73	107.29	108.52	107.02	106.14	107.67	107.19	107.46
108.47	108.09	106.36	108.57	107.83	108.9	108.16	108.11	108.85	106.98	107.96	109.6	107.68	107.27	108.18	108.71	108.28	108.08	108.29	106.6	108.32	107.52	107.28	107.81	107.93	111.14	108.03	107.18	108.5	107.03	109.5	107.21	110.51	109.29	109.12	106.81	109.6	110.81	107.62	109.15	107.23	109.06	109.21	108.86	108.12	110.97	109.1	107.86	109.28	107.16
105.95	105.4	106.24	108.65	105.77	107.89	108.8	107.31	105.68	107.01	107.34	105.3	106.53	105.92	108.17	108.02	106.09	104.58	108.91	105.45	105.78	104.38	104.67	107.53	106.46	105.54	105.77	102.57	106.66	105.28	106.08	106.77	103.98	107.59	107.03	105.96	107.98	107.31	108.17	107.78	105.32	105.92	107.9	108.61	107.27	106.66	106.04	106.51	105.38	106.14
105.94	109.35	107.25	108.12	110.2	106.62	108.58	108.34	107.55	108.2	107.21	109.35	106.63	109.75	107.63	108.77	109.24	108.13	108.28	106.17	110.69	108.56	109.58	109.72	109.79	108.5	108.53	110.55	109.17	110.63	107.22	109.02	107.53	107.68	106.07	107.37	109.87	108.97	107.67	108	109.22	109.62	108.79	108.62	108.54	110.38	110.08	109.14	107.28	107.88
99.917	97.868	98.716	97.457	99.979	97.109	99.061	97.939	97.361	98.298	99.051	96.515	99.808	97.346	96.968	98.385	97.427	100.13	98.502	98.259	98.937	99.106	94.46	97.739	94.915	98.905	97.447	98.284	97.186	97.791	100.02	99.709	96.962	96.159	99.138	96.21	99.288	97.438	97.606	97.02	97.174	97.553	98.658	99.948	99.251	99	98.843	99.272	98.611	98.88
98.844	103.59	100.29	100.27	100.2	102.47	102.22	99.123	100.96	99.88	98.123	100.57	100.51	100.59	98.232	99.734	100.37	102.12	100.85	99.495	100.29	98.769	101.74	100.34	101.58	98.662	98.014	100.3	98.868	101.17	102.74	102.45	101.28	98.086	100.09	99.906	100.59	99.641	99.563	101.54	98.886	98.254	98.099	99.88	100.22	102.28	101.73	101.13	101.7	99.621
108.49	106.54	108.7	106.21	106.63	104.82	103.74	104.25	103.42	105.61	106.1	105.01	105.54	107.25	105.7	105.16	105.95	105.28	105.41	107.19	104.91	104.89	105.6	104.88	106.95	106.47	106.22	104.42	108.83	107.65	103.96	106.64	104.73	107.08	107.71	106.36	106.49	104.18	106.64	104.92	105.34	104.9	104.82	105.38	103.4	106.02	106.14	108.14	105.62	107.87
106.82	106.44	104.62	107.12	106.61	106.35	105.39	107.55	106.96	106.79	105.25	108.12	103.6	105.33	107.31	106.21	106.82	106.81	106.24	106.06	104.62	106.19	105.1	103.77	106.34	103.82	107.57	104.34	103.21	105.71	106.36	104.05	104.95	105.58	106.63	103.44	106.23	106	105.54	105.61	106.56	107.43	104.49	106.71	107.3	107.43	105.2	105.23	107.86	104.84
106.93	105.23	107.67	105.62	102.81	105.08	106.37	104.93	106.26	104.91	106.13	105.37	107.06	107.25	105.03	104.44	104.51	105.74	106.4	104.55	105.08	108.18	105.34	104.98	106.53	105.06	106.22	103.3	105.49	106.19	105.21	106.31	107.52	106.21	104.56	104.33	106.66	107.01	105.13	103.54	106.46	105.28	106	105.96	105.25	105.12	107.34	107.75	105.69	105.45
109.45	109.34	109.06	107.57	105.91	109.33	108.91	109.54	109.41	109.62	109.42	108.34	108.77	107.81	107.5	108.69	109.5	108.34	109.57	107.78	108.92	108.2	107.7	108.94	106.4	107.96	108.91	109.7	107.75	107.47	108.41	106.56	107.1	109.11	109.36	109.16	108.19	107.85	109.17	109.89	108.86	108.2	109.67	108.08	110.43	108.56	107.23	107.72	107.9	107.54
98.233	98.662	99.708	98.066	99.466	98.222	98.635	98.253	97.563	95.201	99.27	97.625	99.129	96.208	98.776	98.397	97.327	97.613	99.289	99.185	97.005	98.797	97.746	100.05	96.461	99.577	95.646	98.097	100.46	97.577	95.552	100.04	97.575	96.013	98.684	97.131	97.761	98.339	96.952	96.918	97.073	97.543	97.012	97.223	96.789	98.462	98.168	99.129	98.137	98.691
108.33	108.94	107.62	108.27	107.21	109.56	106.68	109.72	106.75	106.64	109.27	107.01	107.32	107.01	108.21	106.58	108.63	107.62	109.66	107.51	107.78	107.72	108.59	110.24	106.53	109.47	108.02	108.22	106.82	109.68	106.89	109.51	108.52	106.9	107.85	107.6	108.66	110.28	106.99	108.51	105.07	109.71	108.83	107.06	109.2	107.08	107.09	107.94	108.76	110.04
110.09	107.94	108.69	108.22	108.07	109.19	108.48	105.87	108.2	105.94	108.18	108.88	107.95	106.95	107.13	107.65	106.34	108.25	109.26	108.41	106.99	104.74	107.97	109.19	105.9	109	107.46	107.79	108.14	106.29	107.54	110.07	109.04	109.83	108.26	109.28	107.54	107.46	110.2	109.86	106.7	108.83	106.99	108.63	109.53	106.79	108.86	108.86	107.16	108.12
97.036	96.169	96.505	98.999	97.025	98.118	98.323	96.954	97.038	97.306	97.459	97.544	97.949	100.62	97.991	97.2	97.336	97.45	97.934	98.305	98.027	96.822	100.2	99.056	96.459	98.199	97.408	96.581	98.641	97.318	97.801	99.215	98.194	99.981	98.041	96.46	97.699	96.907	95.115	98.619	99.604	96.349	98.91	96.037	98.083	95.763	99.21	98.439	99.202	98.488
108.29	108.36	108.93	106.17	109.24	106.13	109.72	108.4	107.43	108.07	109.35	108.65	107.36	110.84	108.47	106.6	107.97	107.78	109.83	105.83	108.01	108.06	108.25	106.41	108.41	105.39	107.06	108.62	107.77	107.71	110.18	107.29	106.14	107.2	107.08	107.61	107.52	107.58	108.23	106.91	105.54	110.13	106.76	106.86	107.55	107.27	109.08	107.35	109.98	108.24
108.21	104	106.87	105.5	107.19	105.5	105.95	103.95	106.59	101.79	103.56	106.56	106.09	105.26	104.56	106.02	106.44	105.71	106.74	103.98	107.75	107.96	106.58	104.4	105.38	105.54	105.54	106.49	106.05	108.36	106.17	106.18	103.53	105.25	106.72	105.19	105.06	106.49	106.59	106.9	105.43	105.94	105.27	103.01	106.35	107.91	105.64	106.9	106.12	104.28
108.81	108.27	104.56	107.61	105.74	108.97	108.72	107.42	105.32	105.9	109.2	107.52	105.86	105.6	107.44	106.05	106.27	104.94	108.64	107.57	104.48	106.95	108.9	107.36	107.67	104.89	109.11	106.97	106.04	106.27	106.3	106.32	106.62	107.16	104.76	106.24	107.65	105.47	107.38	107.63	105.22	104.62	106.52	106.03	104.52	107.32	107.4	104.99	105.12	106.59
107.14	108.89	107.62	107.26	107.76	108.22	106.88	107.49	106.88	106.81	109.12	107.01	108.66	107.23	109.46	105.15	107.53	106.58	106.86	108.82	106.97	109.05	109.38	109.34	105.97	110.35	106.47	105.66	107.89	110.02	107.46	106.42	107.5	109.14	108.02	106.89	104.16	106.08	109.3	105.6	107.98	108.11	109.49	107.68	108.86	109.13	109.18	107.68	105.69	104.54
108.48	107.1	107.64	108.69	107.19	106.4	105.66	106.8	107.56	107.16	108.15	107.71	106.64	108.88	105.9	106.37	105.09	106.4	106.36	106.06	105.67	108.26	108.59	106.43	106.93	107.08	107.11	108.18	108.15	107.26	109.64	107.48	107.72	107.86	107.61	108.27	107.92	106.98	107.13	107.25	105.69	109.27	107.25	108.55	107.62	105.68	108.9	107.53	108.12	108.8
106.01	106.32	106.16	104	106.72	106.36	104.87	106.58	106.57	104.16	106.82	106.33	105.47	105.71	104.11	105.09	106.03	105.89	106.18	107.56	103.01	104.47	105.37	104.98	105.5	104.95	105.9	106.63	105.36	107.03	107.84	105.25	104.89	107.71	105.09	105.19	106.59	106.8	107.3	105.35	106.54	107.78	104.73	106.89	105.34	105.83	105.95	107.54	106.22	105.17
108.41	109.39	106.68	110.09	109.57	106.75	111.16	108.32	108.09	109.41	108.23	106.81	107.11	105.5	109.57	107.54	109.35	109.46	107.85	109.37	108.68	110.53	107.34	107.33	108.1	108.06	106.79	107.46	109.86	109.28	108.1	108.98	108.62	109.02	108.2	110.87	109.5	109.71	106.58	108.17	109.76	110.59	108.83	110.56	108.87	110.5	107.2	108.23	108.09	108.88
106.27	106.03	106.24	101.47	106.39	103.64	106.1	105.93	107.13	105.6	107.65	107.78	106.93	106.14	106.52	106.59	104.59	104.05	107.5	106.67	104.46	107.13	106.1	105.2	107.31	107.24	105.12	105.89	105.55	105.46	106.48	107.05	105.1	104.55	105.72	106.53	105.71	104.57	105.09	105.21	104.15	106.38	105.16	104.14	106.5	106.31	106.52	103.68	105.51	106.22
96.393	96.445	98.581	99.397	97.884	94.659	97.07	97.025	98.344	95.524	98.67	96.09	98.639	99.449	99.131	97.11	97.657	96.844	99.545	97.321	99.627	100.29	97.932	98.045	97.951	98.813	97.482	97.706	98.286	98.004	98.145	97.169	97.398	95.231	98.332	96.828	99.683	97.722	96.425	99.37	98.137	97.183	98.719	95.758	97.505	97.715	97.577	98.211	97.68	94.952
100.3	99.576	98.315	97.949	99.226	100.99	97.279	99.317	102.15	100.15	98.374	99.122	100.04	98.776	98.104	98.343	97.909	97.106	98.831	98.922	97.156	101.07	97.735	99.203	100.28	97.527	101.63	100.28	99.435	98.989	99.738	99.299	99.449	98.775	99.475	99.465	98.963	100.77	100.08	98.715	101.23	97.89	97.541	99.493	96.868	97.628	97.853	97.956	99.143	100.5
111.02	108.8	106.66	109.34	108.09	108.4	110.72	108.36	108.63	108.87	107.11	108.08	106.64	108.97	107.82	106.14	106.77	107.76	109.38	108.54	106.76	110.16	107.97	108.44	108.17	109.23	106.01	108.64	108.34	106.77	108.59	107.36	106.55	107.29	106.32	108.67	107.76	108.16	110.59	107.66	107.54	108.15	107.95	109.58	108.09	109.21	107.03	106.93	107.11	109.52
108.45	106.18	109.48	108.11	108.42	111.43	108.62	106.69	108	107.86	106.33	109.01	109.78	108.9	108.55	105.63	108.63	108.29	107.85	106.13	108.16	108.4	108.57	106.86	107.04	108.11	107.06	107.76	106.51	108.12	105.91	107.35	108.28	107.18	109.29	108.84	108.33	108.75	106.49	108.51	107.98	107.9	111.97	108.38	108.03	108.77	106.4	105.23	110.41	109.58
104.57	105.61	105.83	105.4	104.53	106.39	106.43	104.15	102.79	105.67	107.8	105.74	103.5	105.89	104.22	105.54	105.7	104.26	106.65	106.72	104.22	104.89	104.03	105.65	107.92	105.26	105.37	105.37	104.9	104.45	105.63	104.11	106.18	105.78	105.59	103.88	107.54	102.47	108.45	104.39	106.55	108.65	105.02	109.19	104.37	106.76	107.12	104.91	105.5	108.04
108.83	108.64	109.19	108.19	108.95	109.25	109.93	109.34	109.54	109.59	108.09	108.29	106.6	109.09	108.01	106.21	107.23	109.42	107.13	110.19	108.95	109.15	111.35	108.5	108.68	109.24	107.22	109.06	108.15	107.89	108.83	108.61	109.1	105.84	106.22	107.62	108.35	111.32	108.58	108.53	109	107.64	107.99	110.12	110.8	109.73	107.13	108.38	106.73	109.4
109.02	108.81	111.23	110.14	110.15	111.3	109.12	107.78	109.62	110.17	108.97	110.97	109.59	111.53	111.24	110.47	110.57	109.37	110.18	108.4	110.51	110.46	109.99	108.84	109.99	109.76	110.3	108.51	109.47	110.89	109.18	108.92	111.68	110.92	109	110.06	108.78	113.04	109.36	109.31	109.69	107.87	109.08	110	108.4	109.72	110.83	109.12	109.72	111.68
103.79	106.84	107.84	107.08	104.03	106.62	104.2	104.75	105.75	107.56	105.6	106.44	104.65	105.99	104.51	107.05	104.75	104.33	105.36	107.68	104.57	106.84	104.88	105.5	106.13	104.6	103.3	103.77	105.86	106.81	105.93	104.9	108.45	106.92	106.01	106.56	108.47	105.81	103.81	109.12	105.39	106.31	102.7	105.63	105.45	104.34	106.33	103.56	107.99	104.25
108.63	107.94	109.21	109.62	106.4	108.32	109.17	109.01	111.02	110.15	109.06	108.82	108.83	108.17	108.58	109.5	105.87	107.57	109.25	106.69	109.63	109.04	106.7	107.84	109.86	108.74	105.96	107.78	107.84	109.12	108.71	108.12	106.89	108.02	109.39	109.53	106.9	108.6	108.06	108.79	108.12	108.13	107.43	108.64	110.82	110.1	110.92	109.09	106.57	108.1
98.401	96.463	97.593	98.129	98.604	97.586	97.735	98.243	99.809	97.216	97.061	97.802	97.713	98.127	98.253	97.338	97.185	96.513	96.836	97.507	98.553	98.324	98.099	98.07	95.31	98.255	97.297	99.305	99.515	99.241	98.761	96.578	97.515	96.703	97.919	98.066	96.216	97.635	97.037	98.181	99.525	97.752	99.246	100.5	97.462	96.565	99.125	96.305	99.225	98.067
101.91	100.74	102.63	102.97	100.84	102.61	101.62	100.92	99.498	99.446	102.26	101.66	102.56	100.32	99.202	100.74	99.411	100.04	101.44	100.65	100.01	99.544	100.94	99.686	102.11	100.29	99.776	99.342	102.38	99.98	100.26	101.26	99.68	98.437	101.11	99.427	101.85	99.646	100.55	100.78	100.82	103.33	101.57	101.94	101.34	103.09	98.892	100.35	102.53	99.176
106.18	105.7	105.39	106.51	106.17	104.01	106.4	105.07	105.56	104.14	103.01	108.1	106.51	103.04	102.17	104.88	104.39	104.56	103.98	106.95	104.26	107.17	104.57	105.22	104.46	106.61	106.63	104.72	104.21	104.28	104.82	105.99	105.36	103.8	105.26	104.78	106.23	106.86	106.91	106.31	104.9	106.38	106.17	105.25	105.34	104.82	104.35	105.06	107.07	105.09
110.08	110	110.32	111.29	109.41	109.57	109.41	109.91	108.51	111.93	111.91	110.05	110.74	109.87	110.37	108.04	111.94	110.5	109.84	110.62	108.1	110.96	109.11	109.88	112	110.64	110.24	109.77	108.44	110.24	110.65	108.9	109.5	112.04	110.34	111.06	111.4	110.62	112.27	109.9	111.57	111.79	110.09	109.83	110.36	109.13	109.78	108.98	109.22	112.96
107.5	104.76	106.37	107.07	106.2	106	105.52	106.37	105.02	106.22	103.13	105.39	106.12	105.47	104.6	106.73	106.14	104.97	105.79	103.94	106.41	105.64	105.07	105.78	105.6	106.77	105.93	107.53	107.49	105.66	103.97	103.51	100.87	106.74	103.98	105.36	107.01	107.53	106.05	106.97	103.6	103.32	104.11	105.36	106.17	103.26	105.42	104.71	105.5	107.76
100.78	98.383	99.501	97.732	99.077	100.26	98.935	99.267	99.588	99.658	98.91	101.32	98.641	99.865	98.717	99.888	97.368	98.039	98.311	99.608	99.821	96.981	98.371	97.543	100.18	99.99	98.984	96.854	98.538	99.174	99.681	100.59	98.549	97.701	98.632	99.754	96.613	99.374	96.087	99.166	101.01	98.95	97.054	97.505	97.769	100.8	100.98	101.16	99.891	99.657
97.755	98.697	99.36	99.433	96.972	97.434	100.41	102.11	100.03	101.37	101.13	98.287	100.2	97.378	98.539	96.532	96.204	99.031	97.415	100.69	95.984	99.129	97.978	101.11	98.498	100.84	99.092	100.59	98.751	98.209	98.55	99.025	98.394	99.76	99.079	100.35	97.128	100.32	98.788	98.719	97.609	99.032	100.18	99.72	98.511	97.66	101.47	100.22	100.48	100.81
106.57	110.76	109.15	106.66	106.31	105.18	109.34	108.08	108.59	109.02	110.94	108.06	109.88	108.49	111.49	107.76	109.3	106.97	108.94	110.23	109.08	109.59	109.13	106.3	107.03	108.77	108.71	108.77	109.47	109.16	107.09	108.84	109.6	109.73	107.95	107.64	107.26	109.95	109.01	108.97	108.92	107.49	107.22	109.45	107.6	109.59	108.78	109.52	107.95	108.76
108.88	107.71	108.6	107.56	107.57	106.58	107.9	105.88	105.05	104.7	108.58	108.25	106.5	109.66	104.71	108.44	107.68	108.18	106.5	107.27	110.35	106.75	105.6	107.1	106.98	106.21	107.44	109.03	109.87	107.48	108.66	106.66	107.74	106.01	109.68	107.93	107.49	108.45	106.72	108.27	105.91	107.1	109.13	109.45	106.16	107.61	106.59	104.91	107.7	109.82
105.53	107.54	107.01	106.94	105.32	105.11	106.77	104.64	107.2	108.41	107.13	107.84	105.61	107.49	104.34	105.72	107.46	104.57	104.68	106.56	108.69	106.12	105.39	106.96	106.85	107.39	107.06	105.13	105.92	106.52	106.56	106.74	108.55	106.06	107.57	107.54	109.49	106.77	107.63	106.58	106.43	106.26	106.26	108.18	108.24	107.81	106.22	107.24	105.05	106.97
102.75	105.89	106.32	105.48	105.54	103.78	107.05	103.78	106.47	104.61	105.79	103.06	108.29	104.58	106.19	104.91	104.08	106.25	104.1	105.59	107.25	105.08	106.96	107.71	104.76	102.47	104.79	106.1	107.15	106.16	108.13	107.07	104.13	106.23	103.99	106.99	105.19	104.7	103.98	105.06	103.13	104.94	105.99	105.43	106.66	105.68	106.16	106.16	106.05	108.13
105.08	107.38	110.72	108.68	108.78	108.33	109.68	109.06	107.85	107.94	108.9	106.75	108.52	108.92	107.74	108.18	108.99	106.88	108.41	108.71	106.89	109.73	107.53	109.68	106.97	108.79	107.68	107.46	108.43	107.84	107.25	108.26	107.81	107.28	109.15	110.89	108.42	109.57	107.62	108.34	107.17	105.1	105.81	107.95	108.4	107.75	108.17	109.26	109.83	109.54
109.72	109.08	110.83	108.09	108.91	108.09	110.41	106.61	108.7	110.53	107.04	108.4	108.69	106.87	109	110.27	109.89	109.75	109.43	108.58	109.27	107.29	110.35	108.19	107.83	110.24	108.02	107.65	107.96	108.24	106.74	107.94	109.17	109.14	109.59	111.37	107.63	110.03	108.51	108.06	109.61	109.75	107.14	109.1	108.97	108.69	109.28	105.98	107.43	108.47
109.14	108.04	108.66	108.05	106.59	109.33	109.02	108.32	108.84	110.5	108.3	108.29	105.97	108.83	111.58	110.26	108.41	107.37	107.31	108.78	107.6	108.59	107.32	106.76	107.85	108.79	107.83	107.54	108.31	108.4	107.83	107.62	106.27	110.62	108.54	108.2	108.72	107.76	109.2	110.13	107.9	107.38	109.33	107.67	107.73	109.95	106.8	108.49	109.27	107.82
100.04	98.38	99.403	98.839	102.77	100.28	97.548	99.747	98.542	98.978	95.921	99.19	99.029	99.182	99.607	97.944	99.79	98.865	97.456	98.767	100.27	98.087	99.246	98.683	100.61	99.516	96.139	98.869	98.503	97.259	100.93	99.113	98.083	97.448	99.292	96.954	98.218	98.003	96.301	97.197	97.768	99.132	99.213	97.27	99.049	100.47	100.73	98.554	97.256	100.21
106.94	108.21	107.51	107.75	107.48	108.55	108.1	105.77	108.63	107.61	106.33	109.6	107.75	107.59	107.48	106.66	108.38	110.7	106.29	107.2	109.46	108.86	109.85	107.94	108.9	107.56	107.97	107.1	107.31	108.47	108.09	107.65	107.84	107.41	109.75	105.99	108.31	107.37	107.3	107.41	109.36	107.91	109.05	108.2	106.54	108.22	109.29	108.58	107.01	108.04
102.93	101.65	101.49	101.23	104.53	102.76	102.87	103.64	101.81	103.62	103.5	102.42	102.93	101.65	102.95	103.57	103.17	103.22	102.12	105.24	102.88	101.71	103.64	102.5	104.46	103.27	105.01	103.58	104.2	105.51	103.41	105.62	102.71	103.78	101.72	101.97	104.07	103.97	105.52	103.94	103.45	102.83	104.76	102.57	102.85	99.76	102.94	102.48	102.59	104.01
105.27	104.84	106.11	105.58	107.28	106.41	104.47	107.99	106.83	106.24	105.55	106	108.1	104.64	105.2	105.64	103.55	105.68	107.48	104.76	106.11	107.45	108.68	107.23	105.62	106.15	106.27	107.02	107.02	106.21	107.05	104.6	103.98	106.86	107.19	106.07	106.22	103.59	105.58	106.12	105.45	103.59	107.23	106.63	105.7	106.67	104.87	106.2	106.68	106.02
96.447	98.326	99.085	96.986	98.065	98.81	98.462	98.001	97.366	96.32	99.554	98.556	97.573	96.746	98.611	98.324	97.405	97.513	96.039	96.381	98.458	98.607	98.485	98.963	101.9	96.892	96.817	98.026	97.308	98.308	99.618	93.35	97.45	98.479	102.16	98.396	98.739	97.207	97.326	98.383	98.107	97.671	97.868	99.888	96.787	98.786	97.908	98.534	98.992	99.63
106.92	104.95	104.95	105.46	105.34	105.18	108.1	104.35	107.63	109.99	104.94	105.91	106.45	106.03	106.39	108.93	108.41	108.1	106.57	106.67	106.14	106.22	106.11	106.98	105.29	105.94	107.23	102.71	107.01	106.57	105.07	106.31	106.84	107.41	107.25	104.82	105.31	107.56	104.21	108.02	106.52	109.21	106.47	104.72	107.1	105.57	104.14	105.15	105.86	106.01
104.49	107.79	105.64	107.08	106.23	105.34	107.76	107.17	107.72	106.33	106.02	104.73	106.24	108.51	105.35	106.98	106.21	107.58	107.03	106.6	107.03	104.18	108.59	106.24	107.59	107.94	108.2	105.18	107.77	104.38	105.92	104.41	106.68	105.2	106.98	103.58	107.24	108.05	108.65	105.47	106.46	106.6	106.38	106.93	107.75	107.31	106.39	106.03	106.08	106.66
105.55	107.87	106.54	107.1	107.16	107.27	107.11	106.05	106.34	106.72	105.08	104.98	104.94	106.84	107.66	107.63	107.71	107.66	107.2	108.3	106.08	104.16	108.31	107.9	105.34	104.2	106.6	106.28	107.94	105.69	108.8	103.82	108.22	104.79	105.94	105.91	106.47	103.71	107.6	107.04	105.57	107.03	107.19	106.41	106.35	107.21	107.55	106.39	106.51	107.09
105.78	105.54	105.3	107.7	108.32	106.72	106.87	106.41	108.45	107.16	107.16	105.29	105.66	104.51	106.62	106.37	108.14	107.5	105.03	105.63	105.46	106.34	106.85	107.05	107.78	105.74	106.39	105.15	107.81	105.2	105.72	105.25	106.37	106.63	107.55	107.2	109.73	104.31	104.41	106.08	105.97	107.9	104.8	107.17	105.59	107.56	106.01	107.77	105.31	104.54
106.7	107.13	108.16	108.34	107.27	109.54	106.94	106.68	107.77	108.43	108.16	107.35	106.66	105.84	107.17	106.26	105.55	108.59	108.46	104.88	108.97	107.29	107.59	109.74	106.1	106.74	109.06	107.08	108.27	109.36	109.37	107.36	106.66	107.66	107.34	109.88	107.23	109.49	107.6	108.66	107.72	108.36	106.45	106.36	106.59	106.09	108.7	107.61	109.19	109.74
105.82	105.54	103.36	108.74	104.06	104.8	102.99	105.48	105.41	103.66	106.85	108.31	104.44	105.23	104.35	105.47	104.81	106.08	106.63	107.66	108.19	107.65	104.94	107.21	106.36	103.59	106.17	104.84	105.12	107.27	105.32	105.69	106.16	106.84	104.93	105.99	107.06	104.55	107.69	106.51	106.13	104.78	107.87	105.92	107.24	105.37	103.48	107.77	106.94	106.73
106.96	106.76	104.62	104.71	108.03	106.6	106.63	107.78	105.37	107.77	106.87	106	107.61	107.53	107.39	105.67	106.41	106.66	108.32	104.17	107.3	107.79	106.19	105.87	107.19	106.78	106	108.03	104.75	106.82	105.33	107.46	105.37	104.07	104.98	105.79	104.36	106.32	106.08	107.31	105.52	104.98	106.04	108.38	106.8	108.45	107.28	106.94	104.99	106.48
98.456	100.1	101.83	102.97	101.53	101.5	102.19	101.39	100.76	99.457	100.31	98.674	98.517	100.85	100.73	99.177	99.482	101.13	100.58	101.13	99.853	99.324	99.134	100.8	98.077	101.17	100.71	99.638	99.859	101.72	100.1	98.942	99.879	99.839	100.21	99.631	100.75	99.161	101.44	100.68	98.855	96.962	103.19	102.33	99.927	99.829	102.27	100.1	100.01	100.57
105.19	106.89	103.64	105.63	103.43	106.39	103.71	103.54	106.26	103.05	106.99	107.89	105.31	106.9	106.96	107.73	105.74	103.34	103.64	105.28	103.84	106.64	106.71	107.14	106.21	105.48	101.09	105.51	105.46	104.54	105.66	106.69	104.22	105.89	105.65	106.83	106.19	107.49	104.24	104.28	105.9	107.07	104.28	104.22	105.58	106.92	104.45	106.21	106.54	108.08
105.78	107.81	106.67	104.52	103.85	107.3	107.45	103.31	105.11	104.06	102.37	108.27	105.58	106.36	106.15	103.82	104.13	104.69	104.31	105.23	105.88	103.95	106.36	105.74	107.8	104.71	105.48	106.13	105.66	104.99	104.16	106.35	104.73	104.77	104.33	106.52	104.92	104.6	106.02	104.16	105.13	105.43	104.74	108.04	106.48	105.85	107.03	108.08	108.78	105.69
105.33	106.52	104.22	106.84	103.81	104.22	106.8	105.4	106.83	106.88	108.27	106.06	104.81	104.43	105.11	105.94	107.09	106.77	105.97	105.66	106.89	107.1	105.55	105.61	104.13	104.59	104.84	107.02	106.51	106.54	104.84	102.62	105.81	105.56	106.12	104.63	105.62	105.49	104.98	106.12	104.68	107.15	107.32	108.55	105.02	101.69	106	107	105.58	104.72
104.59	104.48	104.84	107.89	104.74	103.75	106.17	106.26	107.06	104.49	106.37	106.69	106.54	104.26	106.01	108	104.9	104.51	104.83	105.08	104.91	103.67	106.29	106.49	106.9	107.15	104.62	106.78	106.84	104.52	106.99	105.31	107.37	105.67	105.15	105.92	105.55	105.93	107.19	106.08	106.4	104.06	106.34	108.07	104.42	104.57	106.94	107.39	106.5	106.84
105.52	105.7	106.53	105.52	107.57	108.07	107.29	106.63	103.92	106.99	107.11	106.06	104.79	106.91	106.07	104.56	103.87	106.72	106.45	104.69	104.44	104.5	104.53	106.63	103.53	103.52	107.79	106.64	104.87	107.05	106.19	105.16	105.75	105.23	106.97	105	104.96	106.54	105.18	105.95	106.16	105.78	107.6	106.46	107.08	103.77	104.35	107.24	105.6	105.16
96.214	97.694	97.871	98.71	98.51	96.923	98.61	97.394	98.756	99.973	99.992	98.913	98.995	98.594	97.78	95.02	97.383	97.52	98.398	100.07	99.12	98.664	99.545	98.634	99.539	97.878	98.466	95.146	98.322	101.32	96.803	96.832	100.32	97.192	98.563	99.205	98.63	98.943	99.185	97.641	98.381	97.669	100.21	100.28	96.192	97.704	99.67	99.152	98.267	97.736
104.78	104.32	106.77	106.52	107.58	105.57	106.61	104.99	105.58	105.12	105.35	103.36	103.67	108.31	107.76	106.01	105.45	104.4	105.75	104.51	102.38	104.76	106.07	106.56	104.75	108.2	106.64	105.48	105.86	105.78	103.77	106.4	107.87	104.17	105.15	105.08	106.4	104.01	108.1	104.54	105.48	105.24	108.28	106.58	105.98	104.25	106.7	103.65	104.4	104.98
106.77	107.26	105.18	106.44	106.83	106.35	105.08	105.76	105.12	104.31	106.64	105.15	107.74	106.28	105.64	104.49	104.21	106.46	106.82	104.27	104.19	106.22	105.47	105.54	103.83	105.34	105.58	105.18	104.89	105.62	104.15	106.28	106.98	103.85	105.76	104.71	105.74	105.32	103.3	106.52	104.8	107.25	105.42	102.66	107.3	105.9	104.94	108.59	104.61	105.05
110.47	108.59	112.77	109.43	110.45	109.78	110.08	111.57	111.31	111.89	109.55	110.66	113.37	111.97	111.9	110.21	109.96	110.55	109.99	109.8	110.3	111.39	109.51	110.85	112.78	110.34	111.85	111.81	110.96	109.69	110.55	110.78	109.56	110.41	111.29	109.87	110.04	109.3	111.89	109.77	112.05	108.18	110.08	109.65	112.75	110	109.49	110.86	110.06	110.96
101.71	100.77	98.376	99.198	98.609	98.402	100.43	99.316	97.802	99.472	99.154	100.47	101.17	99.02	101.14	98.765	98.79	101.29	101.22	100.1	101.46	100.74	99.119	101.16	102.27	101.61	100.13	99.147	101.37	100.98	99.345	99.434	103.83	100.01	100.02	101	99.707	101.4	99.175	100.07	99.112	98.371	101.86	97.728	101.06	102.38	99.848	98.78	102.03	97.795
107.76	109.94	107.03	106.74	108.35	109.75	109.16	107.14	108.84	110.01	105.67	108.03	107.76	107.26	107.04	107.01	108.04	109.3	109.35	110.47	106.96	107.2	111.07	107.72	107.28	108.84	109.47	107.77	109.06	107.15	106.83	109.22	105.16	108.04	107.41	109.5	106.78	107.86	111.36	108.51	108.77	108.36	109.61	107.98	107.78	108.82	109.33	109.96	108.69	104.97
105.87	107.67	107.3	103.59	105.41	103.65	105.88	106.96	106.96	104.42	105.24	103.97	105.81	104.32	103.44	104.8	105.16	105.49	103.45	105.54	106.78	105.74	105.53	102.89	107.41	106.16	105.77	108.91	105.19	106.54	105.83	106.96	105.48	107.67	104.61	104.99	105.65	104.51	105.87	106.82	104.01	107.73	104.11	106.26	105.8	105.24	106.65	106.63	104.33	107.13
101.37	101.2	101.81	98.952	100.95	100.64	99.473	100.49	99.443	101.37	101.09	100.79	100.47	99.371	99.006	98.06	100.24	99.793	100.38	100.76	100.52	99.766	102.19	101.96	101.99	102.6	100.97	100.95	101.31	98.664	104.39	101.1	102.45	100.14	100.7	100.78	101.49	101.11	100.56	102.27	99.717	101.98	101.56	101.51	99.843	98.746	102.3	99.694	101.08	100.69
104.94	102.11	107.37	104.78	106.62	105.73	107.58	106.01	106.29	105.7	105.55	103.14	105.71	105.29	106.48	103.73	105.94	104.86	105.86	105.34	105.37	106.93	105.47	105.76	106.67	105.94	105.24	106.85	105.39	103.77	103.54	104.08	107.64	105.67	105.24	107.54	106.97	107.21	106.33	107.18	107.48	107.22	105.31	106.24	105.58	106.61	105.41	104.55	105.74	104.12
101.19	98.064	99.726	97.545	97.22	97.948	99.745	97.832	95.233	100.2	99.103	100.02	97.554	97.02	96.172	98.27	96.882	99.174	96.091	98.334	98.138	98.505	99.215	97.395	96.05	97.427	98.141	99.117	97.732	98.722	98.47	96.953	98.937	97.616	99.004	96.691	99.261	100.31	94.259	97.672	98.329	96.687	98.793	99.813	97.735	98.466	99.885	97.705	96.479	100.11
109.69	107.03	107.49	107.64	109.37	109.17	108.68	108.97	110.17	106.98	107.59	109.78	109.11	110.85	107.24	110.23	109.65	107.78	106.02	106.71	108.7	106.65	106.89	109.04	108.65	108.85	106.87	107.08	109.12	108.78	110.06	107.96	109.37	107.39	105.5	107.72	107.62	106.2	108.2	106.61	107.66	109.37	108.14	106.98	109.06	107.07	108.15	106.95	108.92	108.72
100.04	102.02	103.06	97.88	101.47	101.2	97.516	98.658	100.3	99.887	100.32	100.31	99.973	98.357	99.319	101.25	100.68	100.21	99.593	98.321	97.912	99.476	101.61	100.63	100.5	99.302	99.995	99.542	99.766	98.109	99.917	100.6	100.16	99.41	101.19	101.05	100.37	100.41	101.1	100.09	99.578	101.14	100.92	101.21	98.574	99.443	99.687	99.618	100.89	100.48
110.2	109.37	108.69	109.87	111.73	108.92	111.6	110.09	111.41	111.24	110.38	110.73	108.75	108.88	112.08	110.66	110.44	112.09	109.58	110.39	112.41	110.89	108.85	111.9	110.72	110.92	109.77	109.58	109.78	111.04	109.24	111.03	110.29	109.84	109.64	109.15	110.88	111.81	110.36	110.55	110.15	111.13	111.59	111.2	110.46	112.56	108.33	108.97	110.15	108.68
102.88	104.77	105.69	104.2	106.98	106.01	104.24	103.56	105.5	104.96	105.33	104.72	105.93	105.52	104.33	103.65	106.86	105.42	104.9	104.33	106	103.04	101.63	105.88	106.06	105.97	106.81	105.82	108.26	106.56	106.58	105.17	106.59	104.64	105.5	107.23	105.07	105.94	105.69	105.67	107.26	105.45	105.37	106.19	106.36	106.39	105.35	106.28	105.16	104.3
102.83	105.32	106.85	107.94	104.91	105.8	104.25	104.8	104.84	106.23	104.9	103.41	103.93	106.92	101.78	107.22	107.61	104.47	107.15	106.47	104.9	107.2	107.27	107.54	106.8	105.12	106.09	106.28	106.51	103.48	104.8	105.29	102.23	106.52	104.52	103.74	105.72	104.5	106.77	104.02	108.01	105.84	107.47	105.41	105.49	105.19	103.36	105.36	105.11	103.47
105.28	106.19	103.36	107.25	105.69	104.99	106.85	105.37	105.4	105.02	105.83	106.17	108.45	106.2	105.75	105.24	107.19	104.62	104.45	102.96	106	106.8	106.22	105.38	105.32	106.72	104.3	106.25	106.69	105.22	106.07	104.63	103.19	104.87	104.54	106.95	106.47	103.81	106.34	104.54	106.36	105.57	106.58	106.67	104.99	105.29	107.85	106.15	105.25	103.34
106.85	107.85	106.25	107.33	107.4	105.7	105.8	106.54	107.88	106.4	109.04	107.1	107.24	106.28	104.7	104.98	107.4	107.45	104.26	107.22	108.38	106.64	105.15	107.13	103.93	106.19	105.36	107.52	106.31	106.59	107.63	106.41	106.03	105.37	110.36	104.68	106.21	104.16	105.12	107.14	104.01	104.8	105.3	103.04	106.36	105.68	107.12	105.36	106.36	106.32
106.6	109.45	107.91	106.63	106.39	107.07	105.35	104.97	107.46	104.99	107.71	106.77	107.46	109.93	107.43	106.5	107.88	106.53	107.79	108.74	107.01	105.71	105.75	105.77	105.67	107.71	109.69	109.51	106.6	105.38	106.34	105.39	107.22	104.77	104.47	105.43	103.84	105.42	105.84	107.09	106.5	105.52	107.52	107.45	107.88	106.91	107.3	107.1	106.77	106.06
106.01	107.02	108.83	105.59	104.94	105	106.69	106.09	105.58	106.45	104.75	107.13	108.98	106.81	105.82	106.88	105.93	106.5	105.83	106.72	106.47	104.63	105.86	106.43	107.14	105.12	105.44	107.17	106	107.14	105.2	108.77	108.11	105.39	107.07	105	106.25	107.13	106.19	105.18	106.95	106.27	106.9	107.33	107.88	107.32	106.14	105.56	106.56	107.05
106.79	109.21	110.04	106.43	107.19	106.24	108.64	108.23	109.76	104.83	108.36	108.04	105.95	107.79	108.97	107.63	108.42	106.11	107.84	105.46	107.02	108.57	105.93	108.74	109.26	108.9	109.29	108.68	108.39	107.81	106.47	109.26	109.31	108.62	107.57	106.43	109.78	108.05	108	105.7	105.95	108.6	110.85	108.99	105.72	105.92	107.84	105.32	108.81	108.01
106.7	105.38	108.01	106.81	105.78	105.87	105.44	106.44	105.85	104.2	105.58	105.17	105.05	105.35	104.24	106.7	106.71	105.24	105.12	105.11	105.24	105.62	105.46	105.4	106.19	107.38	104.57	108.14	108.17	106.86	104.39	104.96	105.87	103.52	105.22	107.54	104.8	104.02	103.07	104.21	103.51	105.36	105.24	105.75	104.55	105.06	106.79	103.66	106.44	104.21
107.32	109.05	107.34	109.34	109.34	107.06	108.97	108.26	107.06	110.17	106.35	108.11	106.41	107.93	109.88	107.11	108.08	107.78	107.81	108.66	107.31	108.7	107.72	108.15	108.1	108.17	110.75	107.33	109.32	109.7	108.35	108.88	107.97	109.27	108.17	108.26	107.64	107.69	108.67	109.74	109.2	108.15	108.39	109.93	109.22	109.18	108.87	106.42	108.33	107.84
99.01	96.598	98.906	98.584	97.702	97.227	97.164	98.254	98.051	97.549	98.985	99.676	98.528	98.533	97.762	98.157	99.227	99.568	98.511	96.742	97.052	97.43	98.463	98.712	98.08	98.091	97.836	99.312	98.904	100.5	99.235	97.606	99.638	96.779	96.977	98.01	99.213	97.551	98.416	98.56	97.93	98.78	97.717	98.971	98.171	98.214	98.48	99.015	96.558	99.042
108.01	106.99	107.64	108.45	108.27	106.28	107.68	105.87	106.04	107.78	104.51	106.76	108.02	106.82	106.33	105.86	107.04	106.69	106.19	106.71	105.98	106.7	104.45	106.11	106.74	106.69	108.27	106.03	104.32	106.74	106.94	104.32	107.23	104.87	106.17	107.49	106.15	109.62	105.47	107.19	106.44	107.93	107.38	104.48	107.07	108.34	107.41	105.9	107.47	105.04
104.8	106.82	105.83	110.28	107.42	109.3	109.75	107.83	107.53	109.85	109.94	108.41	109.59	107.51	106.56	107.6	108	108.88	107.76	109.26	108.73	107.23	109.53	109.14	107.14	107.26	108.5	106.72	107.66	109.88	108.69	107.7	106.83	107.61	107.98	110.56	110.02	109.54	108.39	109.52	108.33	107.66	109.54	108.29	108.74	107.62	109	107.2	107.82	108.17
105.77	103.81	104.85	106.82	106.06	105.56	102.39	106.99	107.22	106.25	103.44	106.42	107.91	104.98	105.81	105.04	104.85	104.93	105.83	107.23	107.91	105.55	104.92	105.48	106.42	104.42	103.7	108.08	106.34	104.45	105.67	104.01	104.73	106.06	106.25	106.88	105.54	106	106.24	106.22	105.3	107.2	107.16	106.25	103.94	105.32	104	105.56	106.79	106.33
107.75	105.68	109.52	106.78	108.91	107.71	108.45	106.52	107.51	109.65	109.36	108.45	107.61	108.94	108.85	110.09	108.38	109.62	109.73	108	109.1	107.08	107.21	108.8	108.24	108.82	109.48	107.58	108.6	107.95	108.18	109.08	106.66	108.16	107.03	106.9	109.81	107.65	110.8	107.23	107.49	106.78	107.36	110	110.35	107.57	106.86	106.49	109.62	108.61
106.13	105.23	107.45	105.5	107.68	105.63	105.03	106.58	105.92	107.79	104.11	105.98	105.96	104.47	103.67	105.59	106.36	107.26	104.41	105.56	108.08	107.08	104.51	105.47	105.53	103.81	103.32	104.9	106.7	104.46	105.76	106.19	105.97	103.83	105.96	104.11	104.61	104.63	104.76	107.06	104.89	107.65	105.51	109.57	106.12	103.53	105.08	106.59	105.02	105.2
99.899	97.787	98.048	97.398	97.86	98.231	98.968	99.035	98.65	99.228	98.583	96.6	96.644	98.63	98.7	98.035	98.092	97.5	95.652	96.406	100.21	99.831	96.623	99.084	97.237	97.828	96.696	99.072	99	98.863	96.646	97.473	98.05	97.628	97.644	98.212	98.931	96.098	97.261	99.282	99.579	97.758	97.479	99.431	98.912	96.619	99.25	97.299	98.499	98.307
97.666	97.196	96.458	97.834	99.051	95.917	98.88	96.886	100.24	97.615	96.626	100.32	95.633	96.434	94.984	98.654	95.677	97.576	97.873	98.241	98.332	98.572	97.955	98.436	99.039	99.374	97.864	98.173	98.165	98.941	95.546	98.85	98.128	98.812	98.223	98.066	96.961	97.621	96.769	96.595	95.773	97.591	99.294	98.563	98.969	99.76	97.012	100.5	97.625	97.857
107.49	105.18	104.31	107.78	107.26	105.42	104.4	105.89	107.03	104.85	106.68	106.31	107.26	106.89	107.86	108.76	107.45	105.96	106.89	106.79	104.75	105.95	107.32	107.5	106.54	107	106.62	105.65	104.98	105.5	104.75	104.21	106.77	104.94	107.24	106.2	107.44	106.28	106.74	107.55	105.09	104.48	104.53	106.05	108.18	106.9	107.15	106.26	105.72	107.49
107.71	108.87	107	108.42	107.54	108.4	109.97	110.3	105.03	105.56	109.67	109.84	111.4	108.78	109.57	107.2	106.87	107.64	108.06	106.04	108.8	107.49	108.47	107.04	106.17	109.98	107.17	107.67	107.56	108	106.3	110.03	107.41	106.84	109.95	107.32	109.23	108.65	108.72	106.2	106.4	107.73	109.05	105.82	108.55	109.41	107.04	108.05	105.99	107.48
108.09	106.89	105.59	107.95	108.06	107.83	109.08	107.96	108.69	110.94	107.58	107.02	109.58	109.82	108.02	109.87	107.19	107.13	107.07	108.71	106.34	106.27	109.1	106.93	107.21	110.74	107.05	108.32	108.05	106.31	108.75	108.3	107.14	107.64	107.98	106.99	107.57	105.1	108.12	108.34	108.75	108.63	107.45	106.75	109.06	107.04	105.77	109.4	107.04	107.1
105.14	106.29	103.61	102.67	106.29	104.92	105.02	104.84	107.07	105.16	106.08	106.12	106.62	105.15	105.94	108.57	107.38	106	103.12	106.88	104.76	105.22	106.01	104.62	108.51	104.75	105.46	105.08	106.2	106.2	105.34	109.3	105.63	104.62	104.96	105.83	105.69	106.06	102.8	106.29	105.23	105.83	105.15	105.3	103.98	107.49	104.53	105.29	106.49	107.02
109.01	107.41	109.96	108.65	108.16	108.84	107.67	110.83	107.23	108.6	109.73	109.02	109.09	105.93	108.49	105.98	109.55	108.05	107.21	110.25	107.16	108.72	107.1	106.56	109.89	105.9	107.57	109.34	108.18	106.9	107.77	106.67	108.36	108.12	106.07	107.89	106.93	109.12	106.16	106.2	108.27	109.17	106.92	108.41	104.75	107.71	109.06	110.76	108.98	107.43
106.94	106.82	105.76	104.79	107.18	106.75	104.41	106.14	105.99	106.58	106.11	105.91	106.17	106.2	107.25	105.06	103.84	106.14	107.55	106.61	107.29	104.39	104.99	103.62	107.51	105.53	107.49	106.34	106.36	106.53	103.05	106.69	107.28	106.6	107.3	105.61	106.7	104.48	106.76	107.88	105.85	107.27	106.71	107.84	106.29	107.56	107.13	105.52	104.91	105.66
99.853	96.743	97.766	97.959	100.57	98.844	96.961	97.902	97.305	99.214	97.822	99.094	98.002	98.41	95.975	97.417	97.947	97.817	97.578	98.126	98.148	97.053	98.265	99.025	99.918	98.819	96.746	99.504	97.579	97.687	95.722	97.309	100.58	99.931	98.119	97.095	99.598	97.302	98.961	97.328	98.813	96.591	95.549	99.883	97.004	97.934	96.624	95.784	96.308	99.289
104.61	105.02	105.8	106.06	106.8	107.82	105.36	104.07	107.01	104.31	106.1	106.35	106.88	104.2	107.47	106.33	107.99	105.38	105.4	104.37	107.31	105.26	106.38	106.38	105.84	105.61	105.35	105.71	105.21	107.03	106.85	104.86	104.54	105.32	105.03	105.67	104.89	105.57	107.17	104.8	104.68	106.57	105.16	106.89	104.68	106.56	107.03	105.48	105.52	103.57
108.08	109.03	108.23	109.3	107.87	107.41	108.11	108.37	108.56	106.76	110.07	107.97	106.74	108.22	109.29	108.43	109.14	108.29	105.56	107.18	109.25	108.89	110.93	106.42	108.91	108.16	106.57	107.19	109.16	108.42	107.37	107.93	108.62	109.09	109.63	110.63	109.82	107.89	106.44	108.61	108.11	106.24	108.16	107.74	110.59	107.95	108.28	108.1	109.35	109.5
97.209	98.971	97.198	101.75	98.558	98.565	98.83	95.38	100.04	98.552	99.104	99.536	99.38	97.81	97.263	96.322	100.1	97.743	98.956	97.651	100.27	100.45	98.747	97.991	96.043	99.954	99.093	98.525	99.712	97.487	100.44	98.02	100.29	100.13	97.607	98.617	98.497	97.507	99.674	100.45	99.873	100.23	99.227	98.909	99.734	100.95	97.569	99.273	97.944	97.721
104.63	105.8	105.39	105.83	107.17	104.18	105.17	107.03	103.25	104.73	104.02	103.19	105.82	106.35	106.13	104.94	107.97	104.26	106.23	106.98	105.97	104.82	103.68	105.15	105.38	105.04	106.98	106.76	105.77	104.93	107.77	104.66	106.04	104.58	107.95	105.8	103.54	106.34	104.9	106.16	104.49	105.43	106.89	104.61	104.43	103.76	106.37	108.19	102.81	105.59
107.24	107.02	106.44	108.88	108.22	107.56	108.51	107.03	109.93	108.44	106.25	108.59	106.11	107.3	107.61	110.93	108.77	107.58	108.5	107.73	109.2	109.85	108.58	107.7	109.25	109.51	106.06	107.19	105.73	107.5	108.52	108.33	108.76	107.19	109.67	108.59	108.14	107.83	109.2	107.69	108.13	109.45	108.21	109.31	109.58	106.73	109.09	109.56	107.65	110
106.73	106.68	104.99	106.55	103.69	103.68	105.87	105.57	105.6	105.05	106.09	107.89	105.5	106.62	106.14	107.43	104.75	106.12	106.87	105.04	107.13	104.78	107.44	106.26	104.43	104.08	106.45	103	106.43	106.02	106.11	107.99	106.93	103.05	104.57	104.03	106.03	105.5	106.61	105.32	105.09	103.65	104.51	107.38	106.27	107.34	106.67	106.42	105.65	106.22
105.01	108.67	104.7	104.03	107.92	105.08	105.47	107.09	103.8	104.44	104.23	106.85	106.78	106.72	104.34	106.84	105.15	105.74	105.73	106.79	106.06	104.93	106.69	104.53	104.59	104.55	106.47	104.35	106.02	104.52	105.31	106.19	106.99	105.29	106.42	105.67	103.86	105.47	104.5	104.68	105.69	104.84	106.2	104.72	106	105.05	103.81	105.6	104.04	104.76
106.87	106.95	105.71	104.55	106.94	106.94	105.87	105.65	105.38	103.29	105.31	105.48	104.94	105.59	104.45	105.22	104.95	106.66	105.38	105.58	105.02	105.21	106.16	104.9	104.81	105.48	105.15	105.51	103.63	104.63	105.38	105.01	105.19	104.41	104.77	104.03	106.91	105.2	107.94	106.35	104.19	105.23	105.55	106.82	106	106.12	105.18	106.57	107.31	105.56
107.86	110.44	109.45	109.32	107.28	107.3	108.27	107.66	109.64	107.36	109.63	107.3	107.39	109	108.22	107.73	108.11	107.89	108.12	108.57	105.86	108.33	109.44	110.03	108.65	106.57	109.4	109.8	108.57	110.52	107.08	107.56	106.53	108.4	106.59	108.92	107.85	106.22	109.24	106.36	109.5	107.28	107.56	108.64	108.15	106.71	106.73	108.74	109.96	111.63
106.36	104.55	103.77	104.47	105.32	105.73	105.2	105.61	106.66	103.46	106.6	106.54	105.42	107.72	104.68	105.69	105.77	106.55	107.72	106.26	105.82	105.58	104.68	105.82	107.61	103.37	107.67	107.98	105.1	107.34	107.75	107.2	107.12	108.02	106.56	104.27	106.94	105.83	107.8	104	105.21	106.8	104.41	106.75	105.48	105.49	105.97	103.68	105.66	106.01
107.71	108.13	106.44	105.93	106.43	103.59	107.83	106	108.48	105.44	106.5	108.79	107.75	104.94	107.58	107.86	108.2	107.8	108.3	105.89	107.19	107.03	107.73	106.04	107.9	107.84	107.38	105.36	106.01	105.45	106.66	107.46	106.08	105.55	108.28	107.21	108.52	107.38	106.54	106.22	106.67	107.96	106.85	107.5	105.18	106.24	108.35	107.44	105.45	105.03
109.79	109.23	108.63	107.03	107.75	108.8	110.14	108.55	107.82	108.4	108.32	109.6	107.44	107.75	108.12	110.28	109.3	109.8	108.84	109.34	107.85	104.97	107.58	109.29	108.41	108.38	107.56	109.67	108.7	107.2	108.78	108.95	107.85	107.39	107.41	108.61	107.99	107.26	109.66	108.8	107.09	107.92	109.35	107.75	107.16	108.55	105.29	109.85	109.36	107.34
108.83	107.98	107.15	105.69	108.66	106.15	109.67	107.72	108.54	106.89	107.1	107.48	106.26	106.77	108.89	107.85	107.75	107.85	108.74	106.13	108.66	108.06	105.7	107.27	107.78	109.76	107.66	108.91	106.84	109.04	107.47	107.15	106.94	109.25	109.62	107.83	105.91	108.68	109.28	107.16	108.23	107.03	106.25	106.63	106.59	108.97	108.28	107.73	108.29	109.2
99.897	102.39	99.08	102.38	102.43	99.032	101.75	100.9	104.05	101.93	98.798	101.59	100.83	100.65	98.97	102.09	100.39	101.01	102.11	99.15	101.21	101.17	99.593	101.8	100.37	102.24	101.02	100.38	99.02	99.945	102.3	99.705	103.05	99.962	101.81	100.26	100.28	102.26	99.905	102.87	101.17	102.22	99.735	101.13	99.571	99.666	101.2	101.08	99.709	99.926
109.04	108.17	106.78	108.62	107.21	106.77	107.1	109.18	108.37	107.42	105.71	108.74	104.66	108.09	108.7	107.79	107.08	110.56	106.08	108.58	107.96	108.19	108.35	109.02	107.21	108.47	108.31	108.91	108.06	107.39	109.53	107.96	107.3	108.04	107.69	108.13	107.26	108.6	107.27	106.97	108.47	106.84	109.73	107.53	108.38	109.45	110.11	108.52	107.85	108.61
106.38	106.14	104.06	106.35	105.26	106.32	103.63	105.56	104.8	105.2	107.12	105.99	106.14	107.23	104.48	102.53	104.28	103.63	105.1	103.84	104.41	106.03	107.81	106.44	108.63	107.41	106.37	104.93	104.87	106.85	103.94	105.05	108.28	106.35	105.22	105.05	103.69	107.93	103.76	104.74	104.76	106.31	106.79	105.98	103.52	104.59	105.81	105.68	106.36	106.04
99.846	98.266	96.626	97.751	99.006	98.342	96.075	98.299	97.713	97.926	96.196	97.245	97.851	97.24	98.621	97.475	98.859	98.212	99.037	97.682	97.573	97.202	97.812	97.822	97.501	99.338	97.972	97.139	100.36	95.888	98.072	99.88	98.592	96.767	97.918	96.633	99.151	97.21	96.873	97.555	96.246	97.475	97.883	95.937	97.274	98.749	96.264	98.091	98.619	99.734
110.32	107.46	106.82	107.99	107.84	110.45	108.72	106.64	107.86	110.06	106.36	107.81	108.32	105.46	109.01	107.56	107.34	108.66	107.1	107.35	107.18	108.51	106.79	108.78	107.46	109.02	107.86	109.04	109.05	108.17	108.12	106.9	111.21	105.87	108.09	108.2	110.06	106.43	110.13	108.82	108.15	109.58	107.2	107.22	108.12	107.84	107.7	107.92	109.55	108.83
108.85	108.91	107.28	107.73	109.25	108.69	108.18	108.41	105.77	106.45	108.63	106.92	109.01	108.39	109	108.6	108.94	106.46	106.94	107.45	108.62	107.81	106.63	106.6	110.53	106.83	105.57	107.97	109.01	107.48	106.74	108.24	107.78	108.21	105.59	108.46	108.75	105.86	106.59	111.44	108.14	108.12	109.5	106.05	106.68	106.33	107.27	104.9	108.14	107.35
109.78	105.46	109.41	107.93	109.24	108.17	109.75	107.53	106.67	108.97	109.71	107.98	109.56	107.99	109.03	107.86	108.08	108.72	107.72	107.83	107.61	110.55	110.82	110.19	109.65	109.38	108.2	109.49	108.92	105.79	109.22	109.68	107.15	106.83	109.36	107.51	111.23	108.78	109.63	110.6	108.67	106.93	107.14	107.87	107.15	109.36	110.49	108	108.92	109.16
100.19	97.309	97.353	98.417	98.63	98.769	97.4	96.39	97.954	97.665	96.005	99.007	98.732	98.148	99.365	95.764	100.52	100.03	100.4	99.248	97.944	98.786	97.346	95.875	98.174	98.891	100.43	100.59	96.501	98.222	97.812	95.55	98.41	97.945	98.769	98.429	100.81	98.648	96.605	96.142	99.953	96.968	96.737	97.535	96.625	98.228	95.573	97.876	96.874	97.553
106.56	107.17	105.8	107.63	108.09	106.51	108.52	104.68	105.86	105.26	106.22	105.85	106.16	108.76	105.87	105.57	106.79	108.07	106.01	106.17	105.73	104.91	107.54	105.75	107.03	105.88	108.02	106.19	108.14	106.89	108.94	104.18	106.69	105.83	106.52	106.27	104.72	103.69	105.81	106.81	105.73	107.01	107.64	106.32	106.1	108.21	105.82	106.25	105.96	107.93
106.96	108.49	108.06	108.51	107.98	107.82	109.96	108.57	108.51	107.84	105.39	108.92	108.58	107.73	107.43	109.51	109.25	109.08	108.83	109.12	109.44	108.19	107.78	110	110.17	107.18	108.5	108.66	107.38	107.99	107.18	110.87	107.64	110.43	109.39	106.85	108.31	107.71	108.89	108.48	107.62	108.54	107.62	107.94	109.1	107.16	109.48	107.71	106.69	109.54
108.19	107.94	107.33	107.01	107.59	108.87	105.61	107.82	106.96	106.45	104.87	106.22	105.6	107.13	105.13	106.58	105.16	107.73	106.59	104.12	106.59	108.59	105.54	104.22	107.47	106.15	107.78	107.16	105.72	108.76	107.17	106.08	107.14	106.8	106.22	105.24	107.59	106.13	104.69	106.29	105.64	105.81	105.86	107.72	106.18	106.59	107.13	106.77	106.35	106.28
98.058	97.486	98.102	96.417	97.33	95.902	97.605	97.803	95.119	97.241	96.949	95.159	98.217	97.868	97.444	99.998	98.396	99.434	96.472	97.202	99.23	99.522	99.893	98.335	97.052	97.316	98.098	98.45	97.86	97.81	98.75	98.076	98.881	96.969	97.492	98.709	98.135	97.184	97.893	98.894	100.14	98.414	97.807	97.366	99.215	96.934	97.069	98.656	97.381	98.225
99.761	100.11	97.95	100.41	101.21	102.73	97.97	100.82	100.52	99.252	101.96	101.14	99.473	100.11	101.63	99.848	100.61	100.92	100.38	102.33	102.09	101.62	99.076	98.45	100.8	103.04	100.28	100.97	100.95	102.25	101.11	100.06	100.61	98.542	102.39	100.5	101.37	100.67	101.76	100.26	100.14	99.711	98.196	99.709	103.56	103.52	100.35	101.05	102.33	103.2
97.589	97.474	98.431	97.14	98.938	97.888	98.029	99.344	96.794	96.029	98.457	97.546	97.472	97.559	95.891	96.948	98.892	98.278	98.562	98.109	97.818	100.65	97.59	98.445	96.001	97.682	98.833	99.424	97.87	95.747	96.744	98.702	100.67	97.319	100.04	96.69	99.623	98.491	100.07	99.097	99.071	97.985	100.7	96.886	97.787	98.969	98.716	96.309	97.65	95.645
100.88	100.54	99.457	100.39	100.68	99.536	101.79	99.538	100.46	98.5	99.744	100.47	98.954	100.47	100.1	102.71	99.028	99.709	101.27	101.8	101.17	102.1	101.17	99.777	103.34	101.36	100.51	102.05	100.71	99.131	100.34	101.62	99.279	100.57	102.4	98.529	100.82	98.645	99.532	101.63	100.78	100.65	100.06	100.18	101.9	100.76	98.395	99.052	100.88	102.11
106.34	106.68	106.57	105.25	106.68	106.22	107.11	108.13	105.1	106.21	105.42	107.69	107.72	105.91	108.23	105.89	106.01	108.37	107.38	108.68	107.97	105.01	107.04	107.62	106.68	105.53	106.29	107.95	105.85	103.7	104.46	105.51	104.82	106.07	109.17	105.79	103.27	104.1	108.8	103.74	104.57	105.68	106.8	106.34	105.11	105.28	107.48	105.71	105.89	107.98
105.81	105.04	105.45	106.23	104.18	107.26	105.44	106.02	106.93	107.2	104.86	106.67	105.28	104.05	105.92	107.54	106.43	105.62	104.64	106.29	106.26	106.28	106.38	106.33	106.29	105.1	105.53	103.64	105.55	106.35	106.1	105.92	104.34	104.04	103.75	106.15	105.21	108.75	105.7	105.62	104.89	106.76	106.07	106.5	104.87	105.37	104.71	107	107.31	105.15
108.1	106.09	105.28	102.98	105.01	104.93	105.24	107.06	106.24	106.02	106.86	104.88	104.62	106.58	105.35	104.36	106.01	104.9	106.68	105.09	105.87	106.08	106.71	104.81	106.81	106.92	106.8	104.85	105.3	103.2	107.07	106.41	102.58	104.94	106.3	105.91	106.35	105.47	106.28	106.46	107.92	104.79	106.94	108.04	105.82	106.2	105.32	108.13	106.55	107.39
102.24	105.7	107.02	107.28	103.74	105.36	106.86	105.43	104.43	106.25	104.29	105.93	107.73	106.74	104.36	106.19	106.26	107.2	105.94	107.65	105.69	107.43	106	104.12	105.57	105.17	107.02	105.27	106.12	104.12	104.02	106.22	107.68	106	106.44	104.25	105.73	108.37	105.61	103.4	106.91	106.7	104.65	105.1	105.75	105.38	105.93	105.28	104.07	103.33
98.85	98.527	98.159	99.695	100.08	99.725	99.202	97.479	98.426	100.68	98.592	99.613	100.51	99.478	99.53	99.714	99.581	97.795	96.7	98.394	100.73	98.343	98.744	97.264	97.8	99.95	98.676	101.09	97.679	98.286	97.477	100.91	99.469	97.616	99.187	98.349	99.693	100.12	98.659	98.269	96.342	99.126	98.373	100.04	99.661	98.31	100.56	99.496	98.947	98.221
103.02	100.73	99.951	99.672	101.16	101	99.038	99.814	98.444	99.985	99.392	99.86	100.16	98.91	100.14	99.086	100.85	100.75	99.201	100.99	101.04	98.885	101.19	100.87	102.54	100.08	99.848	99.101	100.12	101.8	99.094	101.8	99.957	101.17	100.35	99.047	98.131	100.98	99.644	98.973	101.32	99.471	101.92	100.34	99.901	99.393	100.03	99.337	103.2	100.95
107.07	106.74	108.02	104.21	106.52	105.02	105.59	106.89	107.06	105.3	108.16	107.11	106.57	106.68	105.29	106.65	107.25	107.68	106.36	106.16	106.17	107.02	106.43	106.6	106.92	107.81	105.07	106.17	106.31	107.34	108.53	103.75	106.34	104.66	105.42	106.57	105.89	105.85	105.31	107.66	108.33	105.94	107.73	107.91	104.92	106.02	107.12	105.67	107.26	107.32
99.781	98.958	95.495	96.791	96.718	99.43	97.117	95.88	96.634	98.437	98.843	98.256	99.531	97.411	99.035	97.364	96.452	97.479	96.156	96.013	98.619	98.984	99.059	98.772	98.616	98.308	98.849	96.52	98.791	98.147	98.358	98.256	97.316	97.746	99.78	96.731	98.717	96.353	97.159	98.844	96.644	98.219	97.433	98.592	97.571	101.1	97.667	98.418	98.33	98.501
105.88	106.2	105.86	105.74	103.5	106.93	105.53	107.8	105.02	107.25	107.59	105.53	103.7	106.24	106.1	105.66	104.6	107.62	106.73	105.97	105.67	104.64	105.97	106	104.85	105.88	104.21	107.04	106.43	103.94	105.99	106.25	104.94	104.18	107.92	104.61	105.5	103.41	105.72	105.19	107.36	105.75	106.86	108.23	105.62	102.23	103.97	105.51	104.98	104.59
97.071	99.633	97.994	99.985	99.964	97.559	98.966	98.896	96.194	99.022	100.24	98.747	97.793	98.06	96.505	96.998	96.046	97.338	97.524	97.425	98.112	96.33	98.552	97.485	97.677	97.777	97.599	96.603	99.651	98.526	97.83	98.937	98.243	96.555	95.709	99.551	97.84	98.621	98.245	97.502	96.546	97.056	97.062	96.571	100.85	97.356	97.357	98.861	97.607	99.113
105.56	107.27	107.17	106.35	105.16	105.9	106.39	107.15	106.55	104.6	108.18	106.03	105.61	105.02	107.05	104.61	105.51	106.41	105	107.73	106.27	104.57	105.76	104.81	107.48	106.08	104.75	105.29	104.98	104.49	105.88	105.77	106.44	106.95	106.99	104.64	105.6	106.76	106.4	105.1	106.38	107.22	104.5	107.85	106.14	104.52	104.96	104.57	104.91	105.81
106.99	104.33	105.36	103.83	105.73	104.34	104.22	104.69	105.97	106	105.85	105.14	106.02	105.1	106.04	105.43	104.71	107.42	105.98	104.85	105.86	107.13	105.75	105.24	104.26	104.75	105.55	105.89	105.27	103.93	107.69	103.95	104.5	104.93	106.28	105.5	107.4	104.74	105.76	103.91	103.87	107.5	105.68	105.67	105.21	106.48	105.45	106.18	106.55	106.9
106.97	109.22	111.06	106.55	110.03	109.57	107.82	110.05	109.02	107.54	106.49	110.51	107.75	108.02	105.71	107.42	106.69	108.03	106.7	105.55	107.87	108.49	109.4	109.82	106.37	109.2	106.73	110.7	108.48	109.74	107.97	108.03	107.89	108.64	107.07	107.93	110.16	108.69	108.54	108.23	107.11	107.07	108.39	108.86	107.65	105.51	106.41	107.73	108.88	108.03
99.585	97.763	102.18	99.943	100.4	99.795	102.3	97.551	100.56	98.851	100.08	100.55	98.319	99.833	100.8	102.09	100.26	96.709	98.617	101.76	101.25	100.68	101.51	101.66	99.772	99.166	101.23	99.437	99.628	99.907	99.428	100.97	101.84	100.26	99.309	101.59	98.454	99.743	100.2	101.52	101.77	98.409	101.04	100.17	99.124	100.86	101.47	100.16	99.573	100.63
99.703	99.588	98.27	100.23	97.605	99.107	99.131	99.186	98.908	99.912	99.82	98.873	97.783	99.476	97.502	98.269	97.186	98.919	99.503	97.061	100.32	99.191	98.628	97.432	99.854	99.653	99.899	98.25	99.972	101.41	98.778	99.692	99.283	98.409	100.38	100.37	97.851	98.376	101.08	101.1	97.245	98.96	100.66	98.765	98.35	99.665	97.97	97.543	96.919	94.506
106.58	106.16	108.3	104.25	105.53	106.52	105.08	105.89	104.83	108.17	108.49	108.39	106.15	105.19	108.7	108.25	105.96	105.57	106.16	106.18	107.18	104.99	107	105.92	106.66	105.78	107.56	105.11	104.59	107.87	105.57	106.62	107.13	106.21	104.96	103.9	108.08	107.68	105.4	107.05	104.9	107.75	107.12	107.29	106.87	107.76	107.79	108.72	105.8	106.13
107.85	109.61	107.83	108.75	108.28	106.13	107.05	109.55	108.27	108.65	107.26	109.77	107.89	108.3	108.94	108.61	107.96	106.59	107.06	108.38	109.8	109.21	106.7	110.4	107.74	109.08	105.96	109.28	107.76	108.37	108.93	108.44	108.7	107.31	106.93	109.49	108.45	110.94	108.65	107.37	108.59	109.43	108.97	109.69	106.64	107.99	107.7	109.76	108.37	108.34
104.83	106.73	107.34	106.74	104.32	105.7	104.66	104.5	103.56	105.39	105.54	105.14	106.66	106.79	104.63	107.11	107.99	107.6	105.7	105.37	105.33	107.69	105.65	105.63	106.76	106.73	105.48	107.16	105.22	104.2	103.53	106.84	104.88	105.81	105.89	105.53	106.7	104.86	107.54	105.6	107.58	105.88	106.32	106.44	106.4	106.61	107.24	105.25	107.55	104.46
106.83	109.6	107.67	105.23	108.9	108.96	110.05	109.34	109.04	109.97	109.42	108.32	108.68	109.06	108.42	108.65	108.11	109.45	108.51	109.27	109.02	108.72	108.25	107.21	108.59	107.66	107.91	109.6	109.18	107.89	107.55	107.66	108.79	108.52	107.19	107.45	107.12	111.15	105.1	108.98	108.89	108.97	108.25	108.84	110	108.01	107.39	107.68	107.6	109.08
108.59	106.94	107.65	107.75	109.62	110.44	107.52	109.73	108.28	108.54	110.08	110.05	107.51	107.13	107.45	109.58	108.95	110.23	108.61	105.54	107.31	109.3	106.91	109.57	107.51	109.07	108.73	107.45	107.45	109.21	109.63	109.68	107.99	109.74	107.47	108.22	108.91	108.3	109.19	105.92	106.91	107.46	109.48	107.19	107.34	108.89	108.74	106.54	107.54	109.03
99.242	98.078	100.57	99.929	101.75	99.232	100.93	99.872	100.58	97.698	98.787	98.189	99.077	100.28	100.4	98.501	102.17	98.882	100.88	100.5	99.425	100.86	100.1	99.6	101.83	100.52	100.25	98.864	100.14	99.82	100.99	100.11	101.73	99.227	98.519	98.672	99.564	100.77	98.97	99.078	99.703	101.19	100.02	98.885	100.53	99.678	101.33	98.952	101.7	99.112
105.15	106.87	106.63	104.05	106.37	105.91	103.35	106.3	107.26	104.35	103.45	106.36	107.39	106.28	105.4	105.68	102.93	107.73	106.03	104.79	105.67	108.54	105.14	104.04	104.28	107.29	104.97	106.41	104.51	106.85	105.43	106.55	108.03	106.64	104.11	106.44	105.15	107.22	104.22	105.14	106.2	106.07	106.75	108.23	106.03	106.24	104.97	106.09	105.11	106.67
106.22	109.15	109.59	105.8	108.05	106.62	107.49	108.42	105.96	106.33	107.85	109.98	109.12	109.35	107.28	106.32	105.74	108.01	107.82	108.8	108.75	110.57	108.05	108.66	108.38	106.63	103.11	108.06	107.31	106.66	106.41	109.23	105.41	105.63	107.66	106.2	108.12	107.04	111.66	109.61	108.97	110.6	106.97	105.4	108.06	108.14	107.57	106.01	110.56	108.93
98.244	99.776	96.624	97.717	97.536	97.649	98.89	98.324	97.903	98.891	97.953	96.626	98.315	98.765	97.807	99.501	100.27	99.443	97.36	99.351	98.609	96.797	99.628	98.871	96.728	96.564	98.268	96.297	98.122	98.088	99.962	97.929	97.254	100.46	98.002	98.456	98.581	99.574	99.026	99.144	99.493	99.437	98.511	99.394	98.262	99.567	98.702	97.947	96.308	97.619
110.05	108.34	109.86	105.3	107.56	110.02	107.59	108.51	108.98	108.96	106.36	107.48	106.28	108.77	108.08	107.69	106.46	108.98	107.43	108.64	110.06	109.16	108.46	109.38	109.23	108.78	109.53	108.23	107.69	109.31	108.99	106.87	107.53	107.78	105.68	108.42	107.98	108.03	105.81	108.02	108.42	109.87	107.63	108.51	108.82	107.52	108.19	110.82	108.64	106.07
98.507	98.764	97.489	97.381	97.245	99.428	97.394	98.469	97.913	97.674	96.749	99.926	97.565	97.846	99.681	98.796	98.54	98.704	97.428	99.584	98.191	99.217	99.777	95.797	97.712	98.077	95.5	100.04	97.019	98.805	97.941	98.157	99.908	98.578	99.202	97.067	98.676	98.175	98.824	98.153	97.737	100.7	97.133	99.09	97.687	98.419	96.731	99.187	99.382	98.834
105.06	107.5	107.61	106.57	107.43	105.19	105.6	104.77	104.7	105.64	106.82	105.19	107.25	106.24	105.11	107.65	106.08	103.59	104.03	105.99	106.73	107.09	105.49	108.9	104.82	106.9	104.61	107.09	107.01	104.48	103.98	104.8	107.73	106.94	107.37	105.44	105.53	104.78	105.15	104.62	106.6	106.74	106.38	105.5	105.63	104.19	106.56	103.32	104.33	106.7
107.49	108.26	107.65	107.1	106.26	109.08	107.03	107.67	107.2	106.99	110.06	105.19	106.16	107.21	110.43	107.08	106.11	107.82	108.79	107.47	108.47	108.01	107.71	107.25	104.99	107.79	106.59	107.52	108.03	108.61	108.23	108.08	107.94	106.7	108.56	109.71	109.02	105.68	108.31	105.33	110.82	108.85	106.5	108.14	107.72	107.19	106.99	107.5	108.54	106.9
105.28	106.11	106.8	104.05	105.63	105.01	104.07	105.56	106.48	104.26	105.37	105.01	106.14	104.98	103.85	105.8	106.33	105.75	105.49	104.98	106.82	107.22	108.08	106.17	106.91	107.41	106.81	107.2	105.08	103.37	107.26	105.68	105.96	108.23	104.91	104.86	107.3	106.48	106.43	105.81	105	106.38	104.91	104.7	103.1	106.11	106.85	105.28	107.17	105.06
100.33	100.28	101.1	100.48	102.89	100.96	101.13	101.15	101.05	99.251	100.82	98.911	102.85	103.05	102.51	100.85	100.92	101.04	99.819	100.67	98.654	102.43	100.99	100.15	98.915	99.686	101.1	103.23	99.867	99.711	100.96	100.59	101.16	100.22	100.14	100.73	100.86	99.758	98.859	101.36	101.1	98.468	98.863	100.16	100.89	99.917	100.02	99.91	102.24	100.45
103.34	107.3	106.94	106.58	102.4	105.46	106.78	105.21	108.25	104.63	103.73	105.88	107.4	106.75	108.02	104.55	108.85	107.56	104.15	108.79	106.37	105.23	104.59	108.43	107.23	105.81	105.18	107.44	104.73	107.2	105.48	107.15	105.3	105.12	106.72	105.75	106.73	106.85	107.19	105.64	106.25	107.72	106.24	106.53	105.44	107.38	107.34	106.69	107.29	106.82
109.19	108.38	106.38	108.56	108.7	106.98	109.04	106.12	107.78	108.17	106.64	108.89	108.11	108.31	108.22	107.75	109.47	107.13	109.26	109.37	108.47	107.24	109.84	110.49	106.69	108.75	106.93	111.03	108.32	106.68	107.45	110.57	110.2	107.73	107.52	107.48	105.76	109.9	107.79	106.88	109.31	107.54	110.36	107.78	107.77	108.92	108.66	109.06	107.56	106.93
103.06	98.468	101.17	99.971	103.93	99.65	100.44	100.87	100.83	97.913	101.5	100.82	102.26	99.334	101.21	98.794	102.02	99.003	100.02	99.38	99.993	100.72	100.6	99.164	98.173	102.03	102.27	100.84	101.08	99.862	100.65	101.5	100.53	99.761	99.957	102.23	100.1	101.11	99.115	97.831	101.32	101.35	98.088	100.79	98.707	98.708	101.49	101.78	98.192	98.054
108.76	107.95	109.81	108.18	108.57	109.04	110.04	109.03	110.13	108.86	108.13	111.16	108.22	110.37	111.29	105.74	107.63	108.45	109.7	110.04	107.02	104.94	108.28	108.63	109.01	109.94	108.31	106.77	110.37	105.8	109.96	107.65	111.21	108.78	108.49	110.56	108.59	107.41	107.77	106.07	106.51	108.94	110.2	108.86	107.9	108.41	109.54	108.63	108.63	110.47
97.616	99.657	97.739	99.269	99.369	97.819	98.581	97.353	99.558	99.416	100.77	97.981	98.254	99.099	96.148	97.82	96.843	98.2	99.156	95.468	96.662	99.192	99.354	100.59	99.615	98.806	98.521	100.19	99.336	98.716	99.697	100.02	99.869	98.992	99.334	100.99	96.389	99.418	99.051	98.989	99.475	98.483	99.726	99.58	100.46	98.683	99.491	98.083	98.555	98.592
104.69	106.15	104.76	103.82	105.59	104.98	107.66	106.8	107.45	106.19	106.65	106.39	106.01	106.28	105.62	106.47	105.86	105.77	104.36	105.58	105.79	104.5	107.4	104.11	105.57	104.83	107.25	105.53	106.19	104.57	104.79	105.21	106.32	106.79	108.84	105.67	104.24	104.74	105.86	103.87	108.33	105.07	105.27	105.31	106.15	104.86	106.48	104.93	103.9	105.24
104.56	107.59	106.58	104.62	105.08	105.27	104.21	104.97	106.4	105.53	106.39	105.32	107.31	105.68	107.62	105.49	104.65	108.16	104.65	106.26	106.04	107.97	106.38	105.04	104.53	107.56	104.57	106.2	105.97	104.86	103.88	105.9	107.39	104.88	107.33	109.02	107.22	106.6	106.64	106.39	107.11	105.67	108.08	104.92	106.77	104.7	106.04	107.01	106.67	105.13
104.76	104.64	105.12	105.86	104.18	106.81	103.43	105.41	106.92	105.39	104.68	106.07	105.77	107.21	103.13	106.18	105.31	106.09	105.57	103.63	107.63	106.2	106.96	104.88	101.7	105.23	103.96	106.93	105.49	106.56	106.74	105.86	107.03	107.11	107.22	105.5	104.8	108.49	105.09	105.46	103.74	104.08	104.68	106.47	104.68	106.19	104.07	103.79	106.97	104.93
107.5	104.61	107.55	106.8	105.53	106.42	105.49	105.87	105.28	106.58	106.91	105.34	106.59	105.73	104.02	104.32	105.92	107.77	107.37	107.4	105.22	106.21	105.52	105.84	108.76	105.19	105.82	105.9	107.2	105.94	106.29	107.26	107.39	107.03	106.67	107.01	107.83	105.98	106.75	105.92	105.54	107.61	106.31	107.22	108.05	106.2	106.47	104.16	105.34	105.84
108.09	107.23	110.95	109.39	108.24	109.62	106.29	106.41	108.53	107.06	106.91	105.98	107.6	109.08	106.82	108.2	110.48	107.99	109.42	110.1	108.39	110.75	110.28	106.19	107.5	110.28	106.03	109.46	107.28	107.18	109.18	107.86	107.31	107.65	109.15	108.24	107.91	106.36	108.35	108.39	107.35	110.35	110.45	107.8	108.77	109.71	110.4	108.85	109.5	109.98
104.85	106.94	105.95	106.83	106.23	107.02	106.67	104.9	102.86	104.82	105.22	106.16	105.01	106.23	105.5	104.83	107.27	104.3	107.02	106.33	107.47	105.87	104.83	104.39	106.33	104.83	105.01	105.45	106.79	106.45	105.32	104.83	104.68	106	105.45	105.86	106.84	104.38	108.16	103.05	106.36	103.75	105.3	105.22	105.48	106.86	106.94	107.26	106.21	104.96
105.17	108.05	106	104.65	106.58	106.43	107.34	106.87	105.25	105.55	108.19	106.08	106.84	107.11	105.26	106.02	107.95	105.95	106.46	106.22	106	106.27	105.54	105.55	106.37	103.92	105.08	104.43	107.32	107.02	105.86	106.08	107.44	106.65	108.24	106.84	106.11	107.64	104.57	107.58	105.84	107.73	107.26	108.08	106.14	106.92	106.5	105.89	108.53	105.61
105.9	105.36	105.72	104.95	104.2	105.12	106.48	107.18	106.39	103.17	106.38	105.69	103.95	105.92	106.74	105.82	102.11	105.19	105.21	105.99	105.39	105.15	104.86	105.83	105.28	105.82	105	104.92	106.85	106.07	106.37	105.66	106.56	107.49	108.03	103.78	105.63	105.43	105.01	105.73	104.77	105.01	104.78	104.22	105.32	106.53	106.32	105.85	103.45	106.27
106.62	106.71	103.83	107.1	106.47	105.1	106.89	106.88	106.13	104.38	105.38	106.43	107.31	107.83	104.64	104.57	107.45	107.22	107.68	105.56	107.65	106.61	106.73	108.71	107.33	105.41	108.09	107.05	106.87	107.83	105.26	105.8	108.54	106.97	107.01	107.73	105.1	107	107.52	108.79	106.31	104.79	105.82	106.82	105.69	105.95	107.52	107.82	107.13	106.4
108.89	105.87	105.03	103.53	106.22	106.03	104.92	104.37	105.3	104.77	104.59	106.89	104.68	106.02	105.42	106.18	107.23	104.03	102.88	106.55	105.83	105.61	105.67	107.55	107.1	105.69	104.49	106.4	106.22	105.05	106.19	103.83	104.47	104.43	105.18	106.51	104.32	102.38	105	104.39	107	104.12	105.86	104.47	106.44	106.12	106.07	106.46	104.02	103.85
106.64	107.29	109.06	105.29	106.65	108.92	107.91	106.69	106.33	105.95	106.85	110.43	107.11	106.7	108.42	107.25	107.67	107.03	108.37	106.34	107.53	105.89	106.67	108.76	109.92	107.63	107.85	107.16	106.74	109.71	108.16	107.85	108.75	109.21	109.62	107.88	108.73	108.28	109.46	106.95	109.88	106.51	107.95	109.06	108.49	106.56	108.09	108.71	108.92	108.89
102.13	101	100.68	99.341	99.051	101.3	98.847	101.17	100.14	102.09	101.99	100.37	99.589	101.08	100.91	99.866	102.35	101.81	101.21	100.77	97.729	97.587	101.56	97.795	102.24	100.41	100.07	102.6	100.13	99.537	99.914	100.74	101.79	99.818	100.06	100.95	99.948	99.234	98.942	100.65	102.1	100.08	99.713	100.1	102.6	100.06	100.88	102.51	101.43	100.02
105.15	104.34	106.67	104.77	107.24	107.61	106.02	103.83	107.12	105.39	105.5	106.65	106.36	104.43	105.21	104.84	105.2	105.76	104.57	106.46	105.73	108.87	107.13	105.59	105.11	106.09	106.62	104.84	104.39	106.28	106.49	108.06	105.66	106.44	104.78	104.94	106.27	104.29	105.66	105.22	104.73	104.02	105.95	107.81	106.26	106.12	106.22	106.38	106.59	106.34
106.37	108.83	107.95	108.53	107.08	108.21	108.85	107.66	109.92	106.37	105.45	108.37	108	107.48	108.63	108.67	108.4	107.18	106.45	107.69	105.8	108.34	106.84	106.87	105.82	107	107.64	106.31	109.37	106.77	109.61	106.23	106.63	106.95	110.73	106.79	106.56	108.37	108.64	106.29	107.58	108.51	107.05	106.86	109.02	106.92	107.31	107.29	107.1	107.96
98.965	98.084	97.177	99.563	99.351	99.261	95.891	98.689	97.484	100.5	99.693	95.696	98.729	100.38	97.551	98.379	97.994	96.11	99.118	99.917	99.836	98.733	97.625	99.862	99.977	99.507	99.097	99.37	98.731	98.19	97.053	98.352	100.48	100.57	100.05	96.816	101.57	98.005	100.17	98.751	98.082	98.896	99.71	98.696	98.183	97.174	99.206	98.923	98.148	98.107
99.212	99.553	99.197	99.133	98.554	99.524	97.919	98.866	99.306	97.12	100.22	100.21	98.155	98.223	96.858	99.828	99.282	96.905	98.049	98.933	99.758	99.508	98.984	98.782	95.96	97.999	99.677	98.053	98.814	100.23	99.388	99.601	97.232	98.685	96.112	96.937	99.606	97.534	100.08	98.335	98.641	96.047	97.065	98.429	96.355	100.78	96.258	99.49	99.817	99.447
100.56	99.089	99.06	97.118	97.265	98.315	99.901	99.591	99.813	100.12	99.706	99.325	98.407	101.85	100.59	99.075	99.82	99.338	98.334	99.314	97.381	97.918	99.096	99.629	99.333	100.86	101.24	100.45	101.29	101.16	97.183	97.289	100.5	98.592	99.335	98.529	99.549	99.666	99.938	98.799	96.469	99.823	98.306	100.28	97.521	97.498	99.26	100.04	100.39	98.462
105.64	105.55	108.11	104.65	106.88	106.88	108	106.69	106.86	105.49	104.85	106.85	108.96	106.04	105.33	105.98	107.07	106.33	106.69	105.67	104.74	105.45	107.43	107.44	105.72	106.11	106.52	107.43	104.74	109.73	106.93	107.08	106.19	104.34	106.69	105.9	107.82	107.9	108.36	106.8	105.87	105.69	105.76	108.41	105.33	104.99	107.79	106.41	106.46	105.94
104.48	105.33	106.24	106.39	104.44	107.05	106.98	106.57	107.69	102.7	105.7	106.82	105.35	104.78	104.85	104.83	106.29	105.48	106.62	105.96	104.52	107.34	104.85	105.97	106.3	104.82	107.03	105.35	107.44	105.18	106.09	105.94	105.23	105.08	105.04	107.18	105.96	107.25	104.94	103.83	103.54	106.26	105.48	106.4	107.79	105.29	105.12	104.61	105.97	103.72
105.06	106.15	107.12	106.83	104	106	106.29	105.28	104.6	104.57	103.59	107.97	106.43	106.12	106.1	106.06	106.02	105.5	106.19	106.09	105.17	104.89	104.37	103.03	108.07	103.72	104.66	105.44	104.78	106.59	104.11	107.57	105.44	108	106.43	105.04	106.23	104.91	105.61	105.25	106.78	106.87	106.11	104.32	106.42	106.12	104.24	106.16	106.15	104.73
105.95	107.01	108.18	104.61	104.92	104.03	106.59	105.58	107.66	106.64	105.19	106.43	106.9	104.22	106.79	108.24	106.45	103.77	104.29	105.44	106.4	105.13	106.19	104.77	105.79	102.38	103.83	103.55	105.86	105.87	106.15	107.07	107.53	105.46	105.44	106.12	103.22	105.21	104.37	103.1	106.17	104.05	106.92	105.54	107.41	105.09	106.6	105.84	105.05	105.31
101.93	103.09	103.01	103.91	102.21	104.05	103.88	100.32	103.14	101.43	102.89	102.99	102.68	102.77	101.59	103.26	103.76	104.44	102.66	102.25	101.31	103.91	100.71	102.18	103.27	102.11	101.78	101.07	102.81	102.77	103.07	105.05	102.31	102.73	103.59	101.51	101.48	100.16	102.44	102.34	103.03	100.14	103.61	104.23	101.54	102.31	103.28	101.07	103.61	103.01
107.97	105.67	105.11	103.51	104.74	106.21	104.03	105.58	105.99	105.33	105.98	104.34	106.51	105.56	105.27	107.44	103.72	106.5	105.23	107.08	108.27	105.94	106.23	105.56	105.61	104.86	105.64	105.03	107.78	103.65	104.51	106.23	106.36	107.25	107.22	106.78	105.13	104.94	104.35	106.45	106.54	105.59	106.97	106.01	103.54	105.66	106.55	105.11	104.37	105.92
106.33	107.98	109.28	109.2	105.89	107.35	107.23	107.06	108.46	107.61	107.98	105.82	105.95	111.43	108.87	107	109.01	105.67	109.82	107.06	106.14	108.37	105.9	108.11	107.3	106.96	109.69	107.83	107.32	107.37	106.06	107.73	108.84	109.2	106.69	107.51	106.38	108.62	107.62	107.41	110.45	106.96	108.71	106.87	107.29	108.84	108.89	108.25	107.64	106.93
106.73	105.15	104.4	107.36	105.54	105.2	105.94	106.93	106.2	105.5	104.61	107.06	107.1	105.21	107.09	105.37	105.55	105.16	108.52	103.64	107.38	105	106.85	107.44	103.69	104.96	105.88	104.74	105.22	104.73	104.21	106.91	105.03	105.09	105.49	107.58	106.89	106.61	104.78	106.75	106.65	104.51	106.56	104.42	106.14	107.46	106.23	105.14	107.75	105.88
107.63	106.47	105.66	104.67	104.76	105.82	104.15	103.45	106.28	106.42	106.72	106.87	105.92	106.88	105.52	108.75	105.71	107.34	104.32	104.18	106.88	104.98	106.24	107.84	106.83	105.22	107.08	105.41	105	104.18	104.81	105.43	106.12	106.64	106.19	106.4	107.49	105.51	105.7	105.49	105.67	106.14	105.44	105.09	103.31	107.11	107.51	107.34	104.45	104.38
101.92	101.51	100.04	99.649	99.098	99.479	102.82	101.37	97.656	98.904	100.2	100.79	102.08	99.873	98.713	99.951	99.056	100.08	101.38	100.55	102.12	99.183	98.8	99.411	100.4	99.328	99.34	101.25	101.28	99.797	99.732	97.692	99.998	100.7	102.25	99.802	103.39	99.176	101.16	101	100.22	99.243	99.487	100.11	100.44	100.73	100.83	98.922	98.456	100.79
108.83	108.26	109.02	108.6	110.06	107.63	108.22	109.07	107.43	108.81	108.42	109.92	108.61	108.86	108.92	108.99	108.39	107.66	110.1	106.67	109.76	106.39	106.49	110.15	108.21	108.6	108.37	108.04	108.31	107.03	108.87	106.35	109.06	108.64	107.53	108.52	108.54	108.53	107.97	108.96	111.05	108.16	108.83	108.74	108.76	107.24	108.23	106.67	110.4	108.77
104.67	104.59	104.75	106.24	104.81	104.85	106.01	103.95	105.43	103.68	105.86	104.48	104.98	106.3	105.45	104.58	103.76	105.85	105.1	102.95	103.84	105.57	106.13	104.92	105.75	109.23	105.5	105.52	105.78	105	106.6	107.89	104.95	105.19	106.18	105.74	106.01	105.93	105.68	104.83	106.3	104.38	103.9	103.96	104.15	106.06	105.56	104.4	105.66	104.81
101.13	100.86	99.831	99.736	101.67	102.11	100.64	99.388	100.99	99.774	101.13	98.464	101.62	99.807	99.586	98.67	101.55	100.41	103.62	99.601	101.37	101.49	101.81	101.82	101.69	100.85	102.5	99.145	101.45	99.907	101.74	100.6	103.08	100.75	101.5	99.317	101.5	98.599	101.1	99.65	102.33	99.482	101.69	101.85	102.2	100.87	102.68	101.56	100.37	101
106.42	104.85	104.86	105.52	104.18	107.1	104.47	106.2	104.58	104.48	105.13	107.95	104.69	105.92	103.69	104.91	103.93	105.83	106	105.12	104.21	107.37	104.9	104.35	106.16	105.64	105.69	108.35	104.77	106.16	105.51	107.96	105.33	105.69	104.18	107.7	105.64	106.97	105.17	102.67	105.25	106.26	105.46	105.97	104.07	107.88	106.94	105.92	104.33	106.7
97.118	100.76	98.057	99.006	98.708	99.026	98.659	98.476	98.995	98.741	98.301	101.46	99.077	97.197	98.743	102.29	98.794	98.716	99.825	99.337	98.202	99.351	101.67	97.985	99.4	97.763	100.3	100.55	99.894	99.743	99.672	99.962	97.587	96.346	98.467	101.06	101.38	97.182	99.642	96.948	97.934	97.395	100	96.826	99.37	97.686	98.546	98.769	100.06	98.15
108.72	106.71	106.86	108.24	107.12	110.37	108.36	106.28	107.56	107.09	107.24	108.53	105.24	110.09	109.54	106.36	108.17	108.87	108.71	107.38	107.43	108.14	108.32	107.12	106.42	107.9	106.76	106.35	108.3	107.55	106.96	106.47	109.24	106.65	107.42	106.47	106.48	108.26	106.68	108.21	107.5	108.55	107.89	107.31	109.96	107.34	106.22	108.69	109.35	107.06
100.9	99.912	99.239	100.96	100.46	100.08	98.869	98.078	99.563	100.21	101.5	99.075	99.64	102.05	100.21	100.57	102.12	100.37	99.919	99.541	100.2	99.659	102.44	98.622	101.54	100.39	100.78	98.302	100.43	99.819	100.4	98.629	100.81	100.92	99.636	100.97	100.09	101.12	99.746	101.18	103	101.45	100.5	97.766	101.46	102.06	99.604	101.46	100.01	101.02
99.476	99.526	99.77	100.96	100.78	99.593	99.672	99.96	101.06	99.699	102.4	98.515	101.08	98.775	100.22	100.51	99.958	100.97	99.059	100.84	99.805	99.462	98.661	99.961	100.12	100.08	100.72	101.53	99.075	100.32	100.33	99.019	100.33	99.54	100.91	99.871	100.98	98.815	99.767	99.114	99.907	98.291	102.17	97.759	101.83	100.59	101.64	102.55	101.05	100.66
110.62	110.81	110.24	111.08	108.21	112.2	112.83	110.25	110.53	109.35	111.69	110.71	110.79	111.92	111.52	110.71	111.76	109.88	111.92	110.97	111.46	109.18	109.56	111.88	109.98	110.28	109.91	110.24	111.95	110.1	111	111.87	109.35	111.67	109.28	109.06	111.49	108.82	111.44	110.16	109.62	110.45	109.05	108.19	109.59	110.14	111.49	112.82	110.87	110.14
105.21	107.53	108.81	105.74	107.66	107.56	105.92	108.44	107.33	107.93	108.42	109.04	110.64	107.78	108.11	109.59	107.57	107.43	107.84	108.48	107.78	109.5	110.25	108.16	108.1	108.59	108.67	108.24	108.45	108.14	106.95	107.89	106.79	109.97	105.67	109.63	110.05	109.31	109.37	108.39	109.43	110.2	106.82	106.87	108.05	109.16	108.12	107.09	108.05	106.14
100.03	98.552	98.965	98.886	99.423	98.946	99.935	99.681	100.79	100.55	102.45	99.558	101.69	99.99	101.26	102.27	100.25	101	99.788	98.533	101.46	99.082	100.75	99.823	99.821	100.72	101.41	101.12	100.37	101.87	101.42	102.22	101.42	99.541	100.48	99.878	102.88	99.126	101.96	100.92	101.11	102.53	101.69	102.57	100.01	100.2	100.79	98.687	100.32	101.73
109.9	111.72	107.51	108.52	107.73	109.97	109.8	108.12	107.94	108.81	108.44	109.86	109.87	108.99	110.24	106.24	110.38	109.32	106.99	111.07	109.11	106.19	108.83	109.86	108.97	108.19	110.52	108.84	109.82	110.17	108.58	109.97	107.93	108.64	109.19	109.35	105.31	108.54	108.82	105.92	109.05	107.69	109.59	108.52	108.84	107.22	108.32	107.67	108.84	110.25
105.56	103.92	105.92	105.06	105.99	106.38	105.29	105.21	107.7	105.97	103.17	107.19	105.92	105.56	106.11	106.48	102.89	106.61	104.2	105.17	107.37	105.17	104.9	102.78	103.28	105.94	105.62	107.21	106.28	105.81	106.83	105.67	107.03	106.1	106.46	107.97	105.32	106.62	106.1	105.08	106	107.58	105.23	105.06	105.67	106.37	108.13	104.52	105.46	105.22
108.35	108.02	104.63	108.37	105.37	103.92	104.67	106.61	109.88	106.63	108.14	106.73	106.08	104.73	107.72	105.91	104.63	106.51	109.27	106.61	105.51	106.62	105.42	107.7	106.77	107.13	107.16	108.23	106.76	104.5	106.92	104.4	105.56	108.22	105.64	103.21	107.02	105.53	108.42	105.53	104.28	108.2	105.95	105.78	106.5	107.81	107.69	106.13	107.13	107.17
106.81	108.77	107.74	109.9	109.28	109.04	109.25	108.12	109.76	108.99	107.98	106.78	110.06	107.46	110.15	108.31	110.25	106.73	108.22	108.3	108.47	107.58	109	106.82	110.95	107.23	107.63	107.27	106.6	109.48	110	106.06	107.19	107.73	106.97	107.58	107.48	108.02	108.44	108.45	108.69	107.43	105.97	108.29	107.88	107.94	106.76	109.78	109.65	106.1
105.74	105.62	104.59	104.11	105.57	107.29	105.9	106.45	107.38	107.22	106.85	104.45	103.68	106.4	103.96	104.26	106.85	106.48	106.72	106.38	104.39	106.44	109.61	104.26	106.14	106.63	106.14	105.56	107.45	107.51	109.85	106.91	106.36	104.16	107.68	106	104.36	104.19	106.5	106.71	106.33	103.06	105.45	103.63	106.88	104.62	106.25	105.79	105.54	105.93
107.6	107.45	104.7	105.19	106.14	105.01	104.02	104.24	104.32	106.53	106.12	104.43	104.04	105.04	106.71	106.39	106.51	104.95	108.44	106.45	106.56	106.07	108.01	106.02	103.7	105.75	107.85	103.56	104.62	108.16	107.11	105.53	104.57	105.17	104.24	107.36	106.87	106.94	105.61	105.57	104.12	106.12	109.94	104.7	105.94	106.52	108.32	103.99	105.72	106.25
109.97	111.05	107.01	108.24	107.22	110.28	107.13	108.41	107.29	106.95	110.34	108.55	106.93	108.2	108.49	108.53	106.28	106.25	108.75	107.73	108.04	107.41	106.04	110.07	110.22	108.72	107.33	108.42	109.75	107.1	108.15	106.12	108.02	110.12	109.1	108.54	106.28	109.41	107.96	109.08	109.54	109.23	109.58	108.26	105	107.61	108.07	108.27	107.88	108.01
109.06	107.67	106.8	109.36	106.94	108.41	108.07	109.89	106.65	107.29	108.05	106.22	109.57	109	106.65	110.03	108.52	107.42	109.36	109.55	109.03	110.4	107.99	106.98	107.97	106.71	108.77	110.5	108.05	107.82	109.88	108.96	109.04	110.28	108.44	107.53	108.27	107.4	107.7	103.62	109.89	107.38	109.23	108.08	105.56	107.65	108.25	108.15	108.08	108.76
100.33	98.727	98.657	98.474	99.867	101.14	99.275	99.341	100.02	99.943	101.75	101.11	99.285	99.171	101.19	100.13	100.66	101.78	97.668	99.681	99.87	100.67	99.703	98.693	101.67	102.85	104.26	101.39	98.389	97.941	99.685	100.82	97.949	100.56	99.828	101.99	99.23	100.62	98.038	99.779	100.72	99.622	97.083	102.11	99.119	101.15	100.97	97.37	99.911	99.951
104.52	105.45	107.76	104.1	106.56	107.91	106.18	107.43	105.72	106.41	105.92	107.48	107.03	106.72	107.41	104.92	105.97	105.26	107.49	106.74	106.05	107	106.12	107.61	107.81	106.85	105.49	106.71	105.56	107.83	108.35	107.43	105.89	107.56	107.06	105.42	107.58	105.65	106.98	106.77	106.42	108.59	106.85	105.82	103.23	105.13	106.9	107.86	105.55	108.41
105.49	107.93	104.69	104.79	106.73	105.97	105.89	106.71	106.74	104.91	104.99	105.45	103.13	103.58	104.92	104.32	104.1	104.48	105.38	105	103.35	104.68	105.62	103	104.8	106.96	108.12	106.1	104.83	106.41	104.56	103.48	106.43	105.68	104.72	104.5	105.99	106.46	105.9	105.11	104.75	105.46	105.8	107.13	105.73	105.42	106.14	104.24	104.57	106.14
104.59	104.95	104.73	105.4	105.01	103.98	105.85	106.47	104.98	108.17	107.32	107.56	105.3	105.44	106.2	106.08	104.67	104.86	107.66	104.72	107.26	105.73	106.63	104.02	107.94	105.4	105.31	104.14	105.97	106.83	106.28	106.55	109.6	105.82	105.07	102.47	105.04	105.62	102.46	105.36	105.18	106.2	106.02	105.72	104.82	104.55	105.32	104.05	104.6	101.88
110.98	110.38	109.56	111.15	110.53	107.58	110.97	111.8	110.34	110.77	110.18	110.93	111.58	109.47	110.72	110.72	112	110.47	110.49	109.74	108.76	109.42	112.78	110.55	112.11	112.15	112.55	110.03	110.24	110.93	109.41	109.9	109.58	108.5	109.19	108.68	111.11	109.84	111.38	109.58	107.97	111.03	111.4	108.38	109.78	111.07	108.88	109.87	109.68	110.14
108.05	107.99	109.31	111.92	110.07	109.12	109.64	107.82	106.65	106.2	108.37	108.27	107.72	108.24	108.98	109.26	107.82	107.46	105.7	107.93	107.83	109.06	108.95	108.15	106.11	106.65	109.29	110.19	108.47	107.82	106.58	107.5	107.43	109.13	110.42	109.84	108.93	108.2	109.45	107.63	108.33	108.98	110.6	107.87	107.64	108.43	108.39	109.56	108.13	106.38
98.026	98.517	99.174	98.984	99.566	98.262	98.247	98.015	98.586	97.105	99.924	99.066	99.835	99.218	100.75	97.608	98.427	98.283	97.621	98.437	100.4	100.17	96.994	96.792	96.782	97.324	97.478	99.33	98.291	97.675	97.774	97.085	98.911	97.663	99.306	97.316	97.729	99.577	97.682	99.433	97.844	99.771	99.052	98.864	97.455	99.6	98.444	98.593	99.753	97.462
108.36	108.28	107.56	107.8	108.73	108.68	106.17	109.25	109.78	107.17	108.55	108.06	106.46	107.82	107.51	109.05	110.71	108.51	110.56	107.84	107.09	109.94	109.97	109.26	106.22	109.59	109.39	111.59	106.65	109.33	106.66	108.72	109.37	108.73	106.96	107.64	106.85	108.45	107.57	109.17	109.32	109.3	109.09	106.91	108.32	109.24	107.91	107.61	107.79	107.33
108.28	106.26	109.37	107.42	108.41	107.51	110.03	107.2	107.28	107.45	110.09	105.33	107.6	107.99	111.06	111.07	108.6	108.3	108.49	106.33	108.41	108.35	109.1	106.81	107.95	108.57	109.02	106.82	106.52	107.38	108.39	108.88	108.21	106.33	106.99	109.41	108.75	107.09	108.71	108.62	109.23	106.14	107.36	108.16	107.48	105.73	108.71	107.96	107.29	106.39
101.88	103.33	102.95	103.04	104.04	102.49	100.72	104.28	100.5	102.13	104.92	103.64	101.5	103.42	103.3	104.35	102.13	100.74	104.81	104.83	104.84	102.37	101.28	103.48	102	102.04	101.02	104.26	101.65	100.76	103.73	102.22	102.95	103.16	102.32	103.57	102.57	102.59	101.74	101.14	102.85	105.56	101.93	103.55	102.73	102.67	102.1	102.99	102.85	100.99
107.7	111.07	111.37	106.76	107.38	110.1	109.57	109.17	108.62	108.07	109.97	108.1	108.41	109.68	108.64	108.94	110.02	110.17	107.12	110.35	106.06	108.09	109.09	109.16	107.44	105.88	108.68	108.07	108.08	110.78	108.46	108.97	107	109.17	108.68	108.46	107.82	111.25	109.46	108.32	109.92	109.02	106.84	108.54	109.16	109.9	108.39	107.63	107.68	107.04
108.58	111.65	112.26	110.81	108.52	111.66	110.08	110.74	110.86	108.31	111.33	111.28	108.96	111.27	107.53	113.22	109.14	111.83	110.13	108.1	108.76	110.9	109.05	112.55	110.08	110.54	109.81	109.7	111.09	109.91	109.57	111.77	111.01	110.01	109.12	110.95	109.22	111.58	112.05	110.19	113.07	111.11	109.79	111.13	108.7	111.66	109.63	109.7	109.14	112.13
96.52	97.706	97.953	97.922	98.846	97.205	98.086	98.377	98.065	98.366	99.935	98.012	97.328	99.736	96.33	98.311	98.068	99.167	98.707	97.046	100.73	98.995	100.18	98.913	96.538	97.563	97.199	96.304	97.123	98.376	97.695	99.587	99.752	97.826	99.26	97.45	98.431	95.932	100.18	98.321	97.508	96.582	98.317	97.083	99.353	97.163	98.881	100.44	100.15	97.661
99.087	98.011	99.277	96.536	99.589	98.427	96.928	97.147	97.605	98.939	99.499	99.225	97.853	98.024	99.412	97.438	97.665	98.845	97.798	97.76	101.03	97.543	99.59	97.554	96.055	96.662	96.57	99.149	97.858	99.771	98.457	98.989	99.026	97.69	98.356	100.37	100.4	98.776	100.02	99.779	100.44	96.814	97.349	99.649	99.679	98.855	96.433	97.554	97.668	96.646
105.2	105.34	105.41	106.85	104.7	107.89	105.91	105.26	105.68	107.07	108.37	105.79	105.57	106.76	104.52	106.19	105.85	107.79	106.53	106.22	105.58	106.27	107.93	108.91	106.46	107.08	105.43	105.65	107.65	104.25	106.54	104.81	106.22	104.95	104.91	106.8	105.75	107.38	105.83	106.15	106.24	105.94	109.62	107.12	107.35	106.22	106.23	106.04	107.17	105.68
105.35	105.15	104.92	104.29	107.77	107	106.24	106.47	103.55	106.45	105.86	102.98	105.32	104.88	105.76	105.77	105.48	105.61	105	105.61	106.22	103.96	106.59	105.88	105.45	105.19	103.8	104.18	105.31	106.31	106.27	105.65	105.11	105.79	106.29	106.42	105.25	102.94	106.93	106.49	106.43	105.59	105.08	105.3	106.04	105.49	104.72	105.37	106.12	106.64
105.95	104.58	105.98	103.63	104.89	108.94	105.44	107.91	107.49	106.78	106.92	106.8	105.12	106.58	105.23	105.22	106.15	107.11	103.69	104.85	107.52	108	105.08	104.64	105.28	106.13	106.65	104.68	105.23	106.08	106.05	105.92	104.19	107.16	104.25	104.3	104.5	105.12	107.3	105.65	105.32	108.04	106.86	107.11	104.78	105.34	104.27	104.52	105.98	106.55
108.98	108.04	109.7	108.28	106.39	111.27	107.13	107.54	106.92	107.59	106.52	109.46	106.5	110.07	106	108.8	107.76	105.4	108.67	108.93	107.89	108.08	107.49	107.27	108.74	109.74	108.76	106.44	106.6	109.42	107.5	107.32	107.24	107.38	107.29	107.9	108.83	106.94	108.71	106.72	105.64	106.98	108.44	108.27	108.23	110.72	106.15	107.85	110.06	107.11
106.79	103.68	104.03	104.85	104.18	105.31	105.62	105.32	104.86	107.24	107.85	104.37	105.8	104.87	103.8	105	104.68	104.84	105.24	104.06	104.8	103.67	106.09	106.75	105.55	106.16	106.34	105.6	105.62	105.42	105.39	104.73	105.07	106.27	103.09	105.05	105.07	106.18	104.82	106.22	106.09	104.35	103.6	104.97	103.01	105.62	105.98	106.42	107.41	104.45
107.74	105.57	107.28	107.25	107.79	106.81	106.93	107.96	108.52	106.04	107.22	107.33	105.16	106.96	105.9	108.21	107.11	104.14	106.39	107.2	107.7	107.69	104.81	105.1	107.54	104.57	105.41	104.81	107.64	105.1	105.99	105.36	106.68	108.02	107.16	106.73	106.54	107.59	107.32	107.07	104.63	105.46	107.19	106.34	108.63	107.74	104.78	106.04	105.23	108.01
105.36	104.97	105.16	106.8	105.78	103.41	104.38	104.62	104.84	106.91	104.41	104.04	105.67	104.46	106.14	107.36	104.74	107.59	105.81	107.94	103.56	104.24	106.76	104.31	104.92	105.74	105.45	106.34	106.72	105.02	106.26	106.5	104.83	104.75	104.75	106.51	104.41	105.5	104.43	104.92	106.24	102.26	105.77	106.9	107.03	104.76	106.78	103.58	105.02	104.81
107.81	107.05	109.76	109.57	106.95	107.44	109.66	109.72	109.5	107.21	109.41	106.62	107.03	107.05	107.92	107.98	108.31	109.07	109.44	108.38	110.16	106.82	109.33	107.94	108.69	106.22	107.57	108.6	107.12	107.84	104.48	108.09	110.66	108.38	107.28	107.74	108.59	108.17	110.4	109.21	109.5	108.2	108.92	107.56	108.55	108.8	108.08	109.75	106.05	108.2
105.71	106.27	104.63	106.13	107.4	105.45	102.08	104.5	106.2	105.52	105.77	105.32	107.61	104.28	106.83	105.07	106.56	105.15	105.51	105.66	106.14	105.41	105.54	105.49	105.89	104.27	104.11	105.15	106.4	105.29	104.09	102.66	106.29	105.56	104.99	105.9	106.71	105.48	105.69	103.42	105.4	104.49	104.87	106.6	105.56	106.08	104.24	106.67	105.81	107.74
107.81	105.2	107.9	108.35	107.45	106.01	106.43	106.36	106.58	107.86	106.24	106.65	106.84	106.66	105.78	106.11	105.1	107.23	105.67	103.48	104.92	109.67	107.05	104.21	102.37	106.09	105.21	104.64	107.28	107.09	106.46	106.04	105.17	106.56	107.6	108.9	106.68	105.93	105.79	107.04	104.48	107.06	108.58	104.8	106.67	106.78	105.27	105.75	106.61	106.42
107.66	108.78	108.38	108.31	108.33	107.88	108.32	108.38	105.68	109.76	109.15	109.88	106.72	107.97	109.36	108.58	108.92	109.03	108.58	106.76	107.76	107.14	109.61	106.43	109.03	109.12	107.71	109.78	107.8	108.03	106.07	109.86	107.51	109.32	108.79	106.8	108.02	108.32	108.08	108.91	107.35	109.5	110.66	108.8	109.05	108.41	109.17	110.02	109.66	109.01
106.2	106.34	105.71	106.68	106.12	105.88	106.45	104.89	106.38	106.77	105.42	104.5	104.31	104.96	105.23	103.31	105.3	103.28	105.11	106.24	105.49	104.86	106.68	104.66	107.34	106.92	105.37	105.37	104.63	104.81	106.4	105.93	104.54	105.21	103.77	105.01	105.39	105.88	104.73	105.63	104.56	105.39	106.68	104.88	106.89	105.27	106.63	105.73	106.17	106.35
97.47	102.38	98.13	99.166	99.605	100.53	99.488	98.202	99.77	100.11	98.47	99.128	98.567	99.175	100.59	99.579	100.35	98.28	98.625	99.526	99.914	101.77	97.677	99.551	100.29	100.51	98.914	100.94	98.481	100.58	97.321	98.728	99.962	97.864	100.33	98.73	99.438	100.14	100.26	99.281	100.03	96.718	98.024	98.076	98.54	101.34	95.999	98.098	97.785	97.886
106.07	106.41	103.28	107.95	106.91	105.06	106.29	106.69	104.05	107.19	107.99	104.26	104.76	107.82	106.41	105.68	107.95	106.56	107.43	107.09	105.56	105.81	107.47	107.06	108.13	106.24	104.58	105.59	105.7	106.77	107.42	106.49	107.93	105.85	105.5	104.8	107.67	104.72	105.68	102.34	106.01	106.81	104.14	105.29	104.84	104.31	104.5	106.89	104.3	106.71
109.22	108.43	108.19	108.6	108.42	107.48	109.31	108.72	109.39	107.85	110.49	109.57	107.29	106.28	108.82	108.9	107.01	108.79	109.12	108.83	106.71	106.81	107.58	107.89	106.89	106.29	109	108.12	109.9	108.66	105.9	109.78	107.66	106.15	107.08	105.21	108.12	108.88	108.51	110.06	108.03	106.84	107.33	107.55	108.06	108.71	106.56	108.45	107.64	109.16
98.294	98.106	97.809	95.052	97.4	99.619	97.744	100.11	98.276	96.202	98.183	99.687	99.018	96.695	97.713	99.981	98.846	95.676	95.341	98.648	95.76	98.068	99.577	96.895	99.627	97.234	97.379	97.409	96.073	98.093	99.032	97.874	98.846	97.699	96.08	97.877	98.975	98.206	98.095	97.912	97.184	96.745	99.414	98.133	97.436	97.54	98.352	96.881	99.013	97.839
109.39	109.77	107.15	107.32	108.31	109.49	107	107.57	109.42	107.11	108.09	106.72	107.98	107.67	107.9	108.53	110.76	107.86	108.66	107.45	106.76	107.19	105.74	109.17	105.99	106.16	107.97	107.61	107.19	108.17	109.98	109.13	105.96	108.3	108.49	106.52	106.09	107.13	107.69	109.32	106.28	107.96	109.04	107.32	108.48	108.25	106.59	109.71	109.74	109.39
99.995	101.04	102.87	100.91	101.39	100.77	99.051	103.23	102.91	100.54	100.85	99.376	100.59	100.56	102.37	101.37	99.367	100.04	98.892	100.54	100.18	99.767	98.65	98.925	104.25	102.95	99.498	99.549	100.98	101.72	99.852	100.42	101.82	100.3	100.65	99.959	101.6	101.03	101.09	100.77	99.048	99.595	101.86	101.22	100.41	99.993	100.76	102.27	99.963	98.902
106.92	107.01	107.83	103.82	104.91	104.38	106.58	107.32	106.61	104.44	104.66	106.37	106.16	104.7	105.49	106.3	106.89	105.11	106.19	105.74	105.22	106.25	106.62	106.45	106.09	107.1	107.44	106.99	105.98	107.56	106.18	106.19	106.57	105.39	104.17	105.3	105.21	107.2	107.85	105.65	105.79	108.4	107.55	106.52	106.45	108.23	106.97	104.82	109.59	105.54
109.96	107.53	107.76	110.1	106.66	108.49	106.72	108.16	105.86	108.67	106.12	107.15	108.84	110.02	107.21	107.06	109.45	107.73	106.49	107.32	106.35	108.35	107.24	108.37	106.72	107.06	107.63	106.4	106.7	108.38	107.77	109.29	109.08	105.61	111.04	106.56	108.98	112.08	106.92	107.4	108	109.4	109.18	107.09	107.03	108.99	109.01	105.59	106.58	107.85
108.54	106.72	108.81	110.72	108.71	107.71	106.72	109.67	107.96	108.25	107.46	108.21	109.53	108.5	107.81	107.35	106.16	108.59	107.88	111.08	106.75	107.73	108.91	105.88	106.18	108.09	109.81	107.16	106.68	108.66	110.32	109.62	108.2	110.1	107.43	108.46	106.59	107.85	107.96	110.09	107.4	108.84	106.39	108.7	110.79	107.18	110.12	107.06	107.69	106.85
107.37	108.48	107.42	107.81	108.51	108.18	108.66	107.63	107.97	107.66	108.78	109.65	108.53	107.37	110.27	108.66	108.41	107.1	108.19	109.63	108.2	107.33	108.37	107.36	107.51	106.7	108.09	107.49	106.86	107.79	109.73	108.56	108.42	109.19	109.13	108.17	105.69	108.15	108.42	106.73	106.63	106.74	109.83	108.73	106.43	107.04	110.07	108.56	107.62	107.85
107.16	103.65	104.77	107.07	106.63	103.53	106.06	106.71	107.91	105.65	108.14	107.91	106.36	106.99	109.16	106.5	110.02	106.9	104.38	105.69	105.02	106.2	107.32	106.84	106.47	107.16	107.01	107.38	108.38	106.4	105.42	104.68	105.91	107.04	106.02	104.33	108.69	105.67	106.54	107.92	107.16	106.88	107.67	104.69	104.86	107.33	105.9	106.36	104.98	108.89
108.84	105.73	107.43	104.64	106.91	106.34	108.16	106.58	107.89	105.32	104.55	107.63	106.73	105.38	108.34	108.22	104.91	104.89	106.48	105.29	106.92	106.28	104.64	108.29	107.72	107.69	107.67	106.55	105.67	107.27	106.74	106.81	106.05	105.4	103.55	106.43	106.34	106.08	105.46	106.18	103.65	107.49	107.03	105.38	106.92	107.24	108.67	105.84	106.63	105.53
106.3	108.39	104.76	104.29	106.66	108.89	106.42	106.68	105.3	106.76	107.3	105.55	105.3	105.31	102.53	105.89	104.65	105.75	106.6	105.91	104.9	106.03	106.61	104.36	105.22	103.87	106.96	103.85	105.44	108.23	105.64	104.76	106.2	107.45	107.36	108.04	105.12	106.05	106.61	104.65	104.23	106.42	105.49	104.55	104.48	105.74	104.46	105.96	105.75	105.62
111.07	109.32	113.61	107.78	111.2	110.48	111.49	109.73	109.56	108.61	110.29	111.84	108.98	111.13	108.94	111.76	111.91	109.07	112.02	110.43	109.24	109.83	110.35	111.8	108.84	112.34	111.63	110.09	111.58	111.32	111.09	109.89	108.93	112.82	110.58	110.8	110.24	110.74	110.32	111.64	110.06	108.52	109.85	109.27	111.51	109.21	110.92	112.72	109.27	111.69
109.2	108.42	109.85	108.44	107.6	106.71	106.33	109.23	107.87	107.59	106.3	107.71	105.97	107.82	107.25	108.89	108.83	107.21	108.84	109.11	108.52	109.94	107.24	105.64	107.79	108.77	108	110.12	104.68	106.92	108.03	108.73	105.4	107.41	106.92	106.81	109.41	108.72	108.58	107.4	109.73	106.71	108.86	107.57	109.23	108.5	109.44	106.77	108.62	107.41
110.25	108.71	109.76	109.96	110.96	111.08	111.8	109.74	108.41	109.82	110.66	111.89	108.06	108.22	112.07	109.85	110.6	110.65	111.31	111.01	110.58	109.95	109.49	111.15	113.11	111.78	111.07	110.77	109.94	111.25	111.32	110.95	111.34	111.1	110.89	109.43	110.61	110.05	110.89	111.66	110.46	110.49	110.57	107.56	112.56	108.96	110.96	107.95	108.88	110.95
104.42	103.73	106.82	102.68	108.97	106.75	104.78	106.03	104.08	106.99	106.72	105.63	105.77	105.84	104.13	106.13	104.92	103.12	104.39	109.1	106.08	105.66	104.83	107.66	106.15	105.93	106.67	104.6	106.5	106.64	108.56	108.58	107.21	106.81	104.11	105.12	104.05	103.86	106.58	108.43	108	104.39	105.93	106.38	107.27	104.37	107.85	104.82	104.76	106.93
109.21	108.1	108.42	107.03	107.11	108.66	108.82	109.5	106.89	108.11	108.17	109.1	108.09	108.05	109.2	108.53	107.83	108.95	111.08	110.12	111.13	107.3	108.31	108.68	106.98	107.07	107.26	108.27	106.52	107.63	109.31	107.75	109.19	109.01	107.65	108.31	106.73	109.48	106.47	108.73	107.24	108.45	106.12	107.54	111.25	110.3	108.17	107.03	110.92	107.67
107.93	105.84	105.83	106.77	106.35	108.96	105.81	106.91	107.29	106.23	105.61	105.48	104.5	105.27	105.91	104.08	104.72	103.75	106.51	102.34	104.77	105.44	106.73	105.21	106.24	105.87	105.02	106.07	105.11	106.29	105.75	105.54	107.32	104.16	106.55	105.94	106.46	105.37	106.29	108.12	104.95	106.97	106.68	106.25	107.02	105.71	105.02	105.66	102.39	105.33
98.29	100.66	101.29	97.419	100.81	97.971	99.947	99.068	99.305	97.537	99.898	98.593	99.274	98.769	98.82	100.8	99.111	98.941	98.609	97.308	98.36	99.033	99.79	100.51	99.78	100.08	97.088	98.681	99.705	98.034	99.92	96.687	99.089	99.043	99.948	99.799	97.642	98.341	99.023	99.516	95.8	97.887	100.44	98.347	99.509	98.322	98.167	99.604	98.213	99.784
107.29	107.84	108.28	106.8	104.15	106.62	106.14	105.06	106.3	107.17	106.51	107.3	106.55	107.21	107.48	106.27	107.2	105.81	103.34	107.26	104.32	104.82	107.52	108.48	107.91	106.9	106.23	108.1	104.11	107.89	106.82	107.45	105.41	106.48	104.98	108.65	107.08	105.68	105.76	106.06	106.26	108.45	105.49	105.81	106.2	106.43	107.05	107.07	106.84	106.92
105.49	106.45	105.16	106.83	106.89	102.88	104.79	103.79	103.96	106.26	105.69	107.58	105.65	103.19	105.45	107.93	105.92	104.58	105.05	103.61	104.54	106.01	107.88	103.65	107.58	106.13	105.84	106.34	105.45	105.51	108.1	107.84	104.47	105.45	105.15	107.79	108.52	105.07	106.09	105.31	105.37	106.56	106.37	104.3	106.96	105.92	105.11	102.41	105.72	107.38
107.11	108.34	109.11	107.7	106.64	108.7	107.17	108.95	107.54	108.85	108.57	107.14	108.21	108.53	108.06	107.99	105.88	108.49	107.83	109.28	107.96	106.35	108.03	106.99	107.32	109.19	107.04	109.26	107.77	106.97	108.56	107.9	108.35	106.79	109.11	108.51	107.95	108.44	106.83	110.31	107.77	109.01	108.24	109.72	109.73	106.84	108.26	107.21	109.19	107.84
101.01	102.5	101.29	102.05	100.82	100.11	101.29	99.532	103.17	98.881	100.45	99.955	100.85	102.07	101.16	102.46	100.28	104.4	101.91	101.71	100.65	101.65	102.57	100.73	100.92	101.26	102.71	99.69	100.98	100.26	101.4	98.965	101.62	102.15	99.151	101.7	100.19	97.714	98.958	102.48	100.35	100.41	100.11	100.39	100.48	97.44	101.58	101.44	101.58	103.63
107.02	107.41	109.36	109.14	109.82	108.9	106.2	108.44	108.12	105.94	106.35	109.07	108.53	106.84	107.47	107.62	109.37	109.04	107.94	108.87	108.07	108.64	106.59	108.11	108.31	110.63	106.98	108.35	109.03	107.77	109.17	109.31	108.55	108.29	108.08	108	109.41	107.58	106.95	108.14	106.21	110.41	106.93	107.94	108.35	108.26	109.12	109.04	109.93	107.03
105.26	106.95	106.52	106.84	106.26	106.31	105.31	105.4	106.22	106.75	106.67	104.38	105.48	106.77	106.65	103.73	105.38	108.01	104.93	106.58	108.27	103.6	104.93	106.18	106.1	106.37	104.6	105.09	104.04	106.2	103.43	103.38	103.55	106.73	105.05	103.77	104.05	106.33	106.5	106.33	107.24	105.24	107.27	107.34	105.4	106.78	103.24	105.35	106.83	106.39
106.48	105.49	107.83	107.38	107.21	106.43	105.17	106.79	105.51	108.68	106.22	107.81	104.17	104.91	105.77	106.65	107.86	106.29	107.09	107.32	105.2	105.91	108.78	107.93	105.55	107.03	105.62	107.57	106.95	105.39	107.49	106.34	107.58	105.77	106.99	105.98	105.89	105.08	105.39	105.66	105.48	103.59	107.32	106.47	105.32	106.62	106.53	108.49	107.17	108.3
104.31	104.88	103.26	103.16	104.09	102.53	101.87	101.89	102.84	103.51	102.12	104.26	102.67	101.67	103.56	101.87	103.2	104.26	102.47	101.4	101.26	101.66	101.45	103.82	101.73	104.09	101	103.87	102.49	103.22	102.09	102.59	105.43	103.06	103.33	103.07	102.31	103.33	101.08	100.65	103.69	102.56	101.69	103.34	101.73	101.34	101.37	102.93	103.64	105.14
106.93	108.27	107.69	109.12	107.21	110.35	107.93	111.89	106.17	107.04	109.88	108.66	107.07	108.22	110.9	107.42	109.18	109.03	110.51	108.39	110.74	106.64	107.66	106.53	105.61	108.65	109.26	107.89	107.22	107.2	105	108.78	106.77	108.52	107.66	107.36	107.55	108.37	106.45	109.54	109.65	109.58	109.04	108.05	109.65	108.07	108.9	109.05	108.69	106.24
109.74	111.82	110.35	109.98	111.6	108.79	108.3	110.18	107.31	108.81	112.2	109.33	109.55	109.5	109.27	110.66	110.88	110.87	109.25	110.87	110.92	110.41	109.21	108.76	110.6	113.39	109.9	111.35	110.74	111.76	112.52	109.47	110.21	110.6	112.01	110.12	110.55	110.2	108.72	111.65	107.43	110.17	112.37	109.6	110.52	108.45	109.55	110.21	110.59	108.45
105.24	106.15	103.8	107.39	107.26	102.79	107.04	105.68	103.93	105.81	104.16	105.79	106.85	106.36	106.92	104.57	108	105.84	107.49	107.1	104.91	109.35	105.07	107.35	105.06	104.12	107.13	106.61	105.92	107.47	106.49	105.74	103.24	107.13	106.32	106.51	106.9	104.7	107.62	105.86	106.16	105.81	104.57	107.5	107.47	105.02	103.5	106.16	104.93	104.63
98.411	97.846	99.055	95.49	97.846	98.786	96.099	98.337	97.189	97.252	96.734	97.733	96.461	98.118	99.696	97.278	99.141	98.687	99.73	99.357	95.262	98.021	96.674	96.758	95.468	96.919	96.889	98.449	100.51	98.474	98.034	98.514	99.757	98.427	97.78	99.675	99.239	98.136	99.416	97.849	99.619	97.613	97.944	98.313	98.759	97.072	100.51	96.346	98.733	97.561
101.47	101.24	97.931	101.33	99.289	100.02	99.609	100.14	102.32	101.59	99.433	102.49	99.947	100.19	99.368	100.04	99.588	101.42	101.3	99.584	102.45	98.407	100.52	101.71	100.38	102.06	102.62	102.35	101.43	100.54	98.36	99.438	99.514	100.77	99.966	100.68	99.116	98.464	102.02	101.27	101.13	100.12	100.14	99.448	99.524	101.28	101.52	101.39	100.29	100.5
100.38	97.768	99.937	99.305	99.545	98.421	99.668	99.766	99.055	98.398	99.393	98.863	101.84	97.6	98.296	100.24	98.253	97.049	98.297	101.25	98.183	99.311	97.317	97.929	99.824	98.981	98.095	97.289	97.005	98.044	99.827	97.64	98.693	100.81	100.67	99.731	99.137	95.646	99.076	98.079	100.21	98.785	96.723	99.39	98.441	99.269	99.332	99.691	97.829	99.194
108.89	107.43	108.28	109.04	106.79	110.23	109.11	106.91	108.84	107.47	108.69	106.96	107.77	104.98	107.63	107.78	106.86	107.07	107.53	108.35	107.3	108.2	107.78	109.77	108.92	109.06	107.04	108.01	108.9	107.91	107.87	107.26	107.58	109.24	108.62	109.66	108.47	110	106.17	107.14	109.73	107.22	111.44	107.67	105.79	108.91	109.18	108.81	106.75	106.92
99.46	97.733	96.543	99.631	99.596	102.3	97.766	100.08	98.732	99.933	98.869	99.451	101.06	98.136	101.14	99.204	97.845	97.22	96.769	99.963	99.343	97.151	99.895	97.837	98.162	96.68	98.089	99.284	100.5	100.88	96.152	98.295	98.656	98.811	98.051	99.685	98.799	100.07	100.98	99.879	98.54	99.492	99.78	98.751	100.37	100.99	99.515	97.044	99.989	95.854
109.02	108.12	107.04	108.41	105.8	109.69	108.81	108.45	107.73	109.59	108.27	106.6	108.32	110.71	109.66	105.56	109.53	109.83	108.73	108.21	107.24	105.99	108.32	108.69	110.31	108.73	106.89	106.29	111.01	109.7	108.31	108.88	107.33	107.54	107.15	108.24	108.35	110.65	112.72	109.64	108.53	109.6	108.37	107.39	108.27	109.76	110.65	108.71	110.29	108.64
106.59	107.18	105.59	107.69	106.76	106.34	105.47	106.66	105.95	103.97	106.47	105.8	105.57	105.14	104.76	105.98	104.61	108.06	107.14	107.1	106.84	107.24	106.59	106.89	108.02	104.97	107.45	106.08	107.28	106.74	108.47	107.11	107.25	105.77	107.26	108.11	108.77	108.05	107.13	107.29	106.42	106.34	107.31	105.93	106.19	110.09	105.19	106.39	107.26	105.93
99.255	97.746	98.42	100.84	97.924	97.759	97.847	98.498	100.13	96.705	97.464	96.433	97.524	98.513	97.504	101.43	98.644	98.682	98.008	94.8	95.415	97.16	96.859	99.531	97.241	95.412	98.795	99.764	98.842	96.934	95.65	97.074	97.502	97.945	97.853	100.21	99.157	99.323	99.223	98.034	98.799	97.572	98.914	96.866	99.88	97.287	96.815	96.188	96.414	97.893
102.92	98.796	99.565	99.631	99.758	98.957	100.56	101.22	98.326	98.697	100.7	97.464	99.968	100.7	98.126	100.67	98.203	101.29	99.742	100.05	99.379	99.219	99.127	101.26	98.554	101.13	97.986	99.766	99.773	96.459	99.622	102.6	99.518	100.01	99.445	97.91	99.226	99.507	99.148	99.086	99.98	99.378	101.68	99.077	97.745	100.38	99.883	101.77	98.538	101.41
98.633	98.652	97.059	97.882	99.572	99.544	101.23	99.453	98.341	97.85	99.466	98.384	98.107	100.56	98.817	99.239	99.838	98.685	97.962	99.266	98.633	98.87	97.544	99.906	99.703	98.696	98.957	99.513	98.939	98.886	100.05	99.428	97.889	98.865	98.919	99.805	98.997	98.361	98.323	98.361	99.001	96.83	98.114	98.177	99.37	98.604	98.928	98.247	96.745	98.548
108.65	110.07	108.54	107.41	110.14	111.36	105.69	109.5	110.77	107.95	110.28	108.98	107.74	108.35	108.42	107.34	108.82	108.25	106.95	108.48	107.5	106.69	106.4	110.62	109.85	108.83	105.52	108.58	106.24	107.26	108.56	108.95	108.28	110.44	107.32	108.18	110.8	109.33	108.62	108.6	108.51	107.85	108	108.76	109.79	106.58	109.33	108.19	107.13	108.26
106.35	106.62	106.86	105.42	103.86	105.63	106.1	106.23	106.05	106.53	106.4	105.89	105.48	105.88	103.75	108.86	106.12	106.71	105.21	106.46	106.76	103.5	105.22	105.19	105.49	103.4	104.64	105.47	104.78	106.23	105.91	104.95	105.12	106.29	105.72	105.82	107.07	107.72	105.39	106.1	106.14	105.55	105.28	105.79	103.84	105.96	104.82	103.54	104.84	105.02
99.786	99.957	101.91	99.903	99.263	101.68	101.57	99.856	100.61	100.53	99.632	100.88	102.15	101.21	101.72	101.75	101.8	102.41	101.73	102.52	99.947	99.684	99.622	100.4	99.242	100.9	99.721	100.45	100.74	102.56	102.97	99.321	100.84	100.35	99.149	99.838	99.675	101.9	104.46	101.57	100.23	101.02	99.05	102.12	99.369	100.56	101.78	101.44	99.015	101
108.44	110.64	110.2	108.69	109.96	107.36	107.3	108.24	107.89	107.83	105.86	108.23	109.46	107.98	107.26	108.73	106.78	109.37	109.2	107.84	108.01	106.29	109.41	110.16	108.67	107.8	111.4	106.48	110.76	107.81	110.37	107.95	108.1	109.34	110.28	108.27	110.36	107.12	108.62	109.18	109.46	108.59	108.86	108.71	106.3	105.17	109.44	111.11	107.61	109.06
103.62	105.24	101.85	105.74	105.28	104.92	105.2	107.67	104.53	105.24	106.37	104.17	105.72	105.33	106.43	104.77	105.35	106.08	106.11	106.04	102.88	106.58	104.55	103.16	105.74	106.38	104.96	105.58	106.34	105.68	104.57	105.43	106.42	108.58	104.44	103.9	105.82	106.31	106.39	104.45	106.02	105.23	104.44	106.33	103.48	106.76	105.63	105.91	106.54	105.98
108	105.28	106.95	105.48	107.12	104.49	106.97	106.37	106.73	105.53	103.6	105.44	103.42	105.96	107.57	105.16	104.89	105.89	105.17	105.45	104.44	106.69	104.73	106.21	106.12	105.75	107.59	107.65	105.39	105.47	103.84	106.41	107.06	104.23	106.48	106.45	106.5	106.02	106.4	106.7	104.16	107.74	107.43	104.28	105.5	105.04	104.37	105.53	104.8	105.88
106.97	106.34	106.6	110.53	105.67	109.74	109.13	106.87	111.16	108.74	107.8	106.78	110.22	107.25	107.11	110.65	109.55	107.56	110.1	107.89	105.93	109.41	108.94	110.51	108.33	110.4	107.17	106.82	108.25	108.7	108.56	108.1	107.84	108.86	106.52	109.14	108.03	106.48	108.07	108.37	108.37	108.55	108.83	106.65	109.55	108.16	108.8	108.59	108.72	107.03
111.15	109.14	109.66	109.01	108.42	107.81	107.93	108.08	108.42	109.07	108.43	110.83	107.44	106.96	108.18	107.25	107.91	108.75	108.98	108	109.97	108.12	108.47	107.98	109.62	109.38	108.59	106.78	106.1	108.31	109.15	106.36	107.66	109.52	107.96	107.98	108.52	111.24	108.84	108.69	108.16	107.83	107.11	109.18	109.38	107.5	107.77	106.55	109.84	109.77
110.59	110.76	106.44	106.58	107.82	108.78	108.58	107.34	109.89	108.5	107.92	108.74	107.35	106.69	109.28	109.56	108.88	108.55	109.4	109.58	109.24	106.68	106.24	107.82	108.44	111.29	111.19	108.41	109.58	109.58	108.13	108.79	108.61	105.87	107.77	107.55	108.25	108.61	109.29	107.7	108.95	106.27	107.05	107.38	108.96	109.01	108	107.09	109.83	107.18
99.775	103.61	102.86	104.1	102.32	101.78	104.19	103.27	102.24	104.32	103.3	102.9	102.33	103.64	104.28	101.89	102.99	105.49	104.13	101.33	102.63	102.98	102.22	105.02	102.25	103.14	104.3	104.22	104.07	100.88	102.86	104.52	102.83	103.12	100.15	104.37	102.61	103.17	103.44	100.2	104.02	102.53	105	103.58	102.96	102.08	102.09	103.54	101.59	102.02
105.01	104.72	105.78	106.46	104.22	103.06	104.75	105.94	103.88	105.42	106.99	104.54	103.77	106.07	105.42	105.42	105.03	105.88	105.02	103.78	107.34	105.87	104.91	105.69	104.34	106.9	104.96	106.94	107.13	105.18	104.27	107.15	104.08	104.98	105.57	104.88	106.96	106.86	104.88	104.72	103.97	105.35	105.97	107.86	108.11	106.8	102.97	104.97	105.13	102.4
100.86	100.82	101.83	99.013	101.47	102.93	102.3	101.47	101.67	101.51	100.75	100.41	101.42	101.24	101.31	101.19	102.99	99.62	101.24	100.28	101.59	99.832	100.59	100.43	101.24	100.91	102.33	100.84	100.24	101.27	100.18	101.59	104.55	99.571	102.45	102.32	102.21	100.44	101.24	101.6	100.22	102.31	99.608	102.91	101.11	99.95	99.404	100.26	100.4	101.86
107.82	108.79	106.52	109.67	107.81	109.02	106.98	108.76	109.04	110.16	108.35	108.15	108.12	107.74	107.8	107.95	107.78	108.34	107.27	106.65	108.59	108.22	107.99	108.02	110.23	107.75	108.08	105.48	106.19	108.05	107.43	106.21	107.78	107.82	107.8	108.55	104.15	109.81	107.78	108.55	108.12	107.93	109.83	106.97	106.89	106.71	107.31	105.91	106.93	106.51
98.808	97.244	98.436	97.562	98.456	98.475	97.617	97.25	100.33	97.302	97.835	96.781	99.364	98.584	98.44	97.077	98.748	98.913	97.753	95.547	99.047	99.623	98.827	96.376	97.567	97.142	98.319	97.585	100.14	97.756	97.56	97.744	95.99	99.845	95.39	100.54	97.926	100.7	98.131	98.023	95.858	99.316	97.077	98.796	97.538	95.952	96.3	99.86	98.431	97.134
105.6	103.61	106.31	105.45	105.86	103.43	104.75	105.72	107.7	105.3	104.58	106.97	105.42	107.38	106.69	104.57	105.95	106.45	105.06	107.25	106.09	107.26	106.33	106.14	108.2	105.12	105.87	106.5	106.53	106.42	105.42	106.65	103.73	106.27	106.51	103.22	107.31	105.97	104.76	106.04	106.85	103.47	105.81	106.7	104.94	103.94	105.52	103.76	105.34	104.91
104.42	107	106.67	105.13	105.27	104.17	106.37	105.38	106.42	106.09	106.03	106.35	104.31	108.31	106.58	106.01	105.06	106.66	104.27	102.67	106.85	106.47	104.22	105.09	104.43	105	107.37	105.53	106.09	105.88	106.48	105.1	104.39	105.92	105.69	103.79	106.21	106.02	105.99	106.07	105.42	105.95	107.07	105.23	106.02	108.71	104.83	107.89	106.2	105.42
102.95	101.83	100.86	101.6	100.78	101.06	101.19	99.473	101.68	100.57	104.12	101.13	101.36	98.769	103.38	99.48	100.82	99.174	101.26	100.75	102.03	101.54	100.45	99.798	99.578	100.67	100.72	100.75	100.25	101.41	99.078	101.57	102.84	102.97	102.49	101.37	100.55	100.03	101.64	100.73	98.848	99.689	99.715	100.07	102.24	100.88	101.02	102.43	102.32	100.8
105.76	105.63	104.72	104.23	105.26	106.15	106.59	107.18	104	104.32	103.69	104.8	106.33	104.83	106.12	104.48	103.65	101.54	105.13	104.59	107.25	104.11	106.48	104.07	105.37	105.3	103.63	107.13	107.08	104.89	105.06	104.93	106.35	107.24	104.72	104.89	104.14	107.26	104.44	105.22	104.35	105.66	104.96	106.13	104.4	102.84	105.62	105.89	105.32	104.24
107.8	107.4	104.72	107.52	107.64	105.13	108.13	107.46	107.05	105.14	107.17	107.59	106.23	106.69	106.43	107.68	107.19	106.97	104.46	105.03	107.56	106.39	107.08	103.43	108.65	106.79	106.22	107.62	108.86	107.05	106.27	105.95	105.3	105.04	107.15	109.22	108.44	106.31	105.68	105.96	107.27	108.01	107.34	107.22	107.1	108.18	107.21	105.87	103.08	105.81
107.88	109.96	107.54	109.41	107.51	107.28	106.75	107.01	107.74	104.82	107.33	107.85	107.12	109.17	107.82	107.55	106.92	107.08	107.07	110.11	109.93	108.68	107.79	107.43	108.9	108.83	110.39	107.33	107.66	108.58	108.74	109.24	105.85	107.43	107.66	109.55	107.42	106.09	106.65	108.08	111.06	107.84	106.81	108.59	108.16	109.37	107.1	108.81	107.22	107.57
108.2	105.46	106.49	108.08	108.94	106.19	107.44	108.03	111.71	105.32	107.66	106.88	109.27	109.07	107.73	107.37	108	107.14	108.38	108.23	108.44	107.04	108.08	106.98	109.03	107.63	106.56	107.19	108.8	109.76	107.31	107.5	104.62	107.52	108.4	108.34	109.03	105.79	109.34	105.94	107.17	109.35	107.89	108.44	107.23	107.38	108.04	108.47	109.02	108.33
105.4	105.07	106.9	107.08	106.78	103.03	104.46	107.03	105.87	105.97	107.29	105	102.75	103.96	105.72	105.14	105.84	106.14	105.97	103.81	103.81	105.83	107.16	105.55	105.43	105.83	104.25	108.34	105.86	106.94	107.08	105.79	107.14	106.34	107.44	105.04	106.03	106.03	106.4	107.03	106.5	105.55	106.63	105.51	107.97	106.97	104.29	104.84	104.35	103.81
99.159	103.35	101.62	100.03	99.69	100.34	99.179	101.88	100.63	102.88	99.757	99.674	101.87	102.07	100.22	99.999	100.6	102.78	97.881	103.28	99.354	101.14	103	100.6	100.63	101.68	103.7	102.05	100.71	101.76	99.9	100.46	100.81	100.73	102.13	102.1	101.46	98.25	103.71	102.22	98.845	101.81	99.129	99.911	99.802	99.618	99.807	100.67	98.964	100.15
108.25	109.82	108.97	110.72	107.42	109.02	107.08	108.43	108.46	108.83	108.32	109.27	108.04	108.97	109.07	109.19	110.2	109.67	107.69	109.45	108.15	107.15	106.58	108.56	107.46	108.28	108.79	108.42	109.74	111.3	106.96	108.23	111.01	109.29	108.68	107.24	107.68	109.96	108.05	106	109.06	110.59	107.72	106.76	106.42	108.56	108.63	107.2	109.17	110.85
99.956	96.612	98.735	96.091	97.67	97.671	97.483	98.617	96.418	97.134	96.795	97.206	96.414	97.83	97.528	97.271	98.353	98.455	96.381	98.559	97.482	96.606	97.585	94.801	96.856	99.583	98.678	99.545	98.363	96.992	98.205	99.56	98.561	99.338	96.274	99.074	95.966	97.237	97.203	95.859	99.296	95.834	99.03	97.359	98.284	97.7	101.13	98.618	97.036	98.96
109.26	109.22	106	110.16	108.37	109.34	108.18	109.88	108.27	109.62	107.35	107.7	110.54	109.76	108.22	108.84	108.53	107.42	107.61	106.37	108.49	111.42	106.08	110.11	106.8	110.3	106.24	110.79	107.82	108.28	105.99	107.55	107.58	108.99	108.51	107.81	110.05	107.36	107.81	109.98	110.29	108.42	106.25	106.91	107.89	107.08	108.07	108.65	109.19	107.91
101.5	100.85	100.01	100.38	99.007	101.56	100.74	100.56	102.99	101.25	101.17	100	100.45	103.28	99.748	100.32	100.82	100.54	100.86	101.21	102.17	101.56	101.29	100.18	101.59	99.95	99.89	100.51	101.06	100.76	102.34	99.883	99.007	99.694	100.6	98.429	103.44	100.33	98.849	101.08	101.67	101.44	98.295	98.399	99.133	99.967	100.33	100.75	100.41	102.15
99.29	98.252	98.437	100.07	97.062	97.271	96.345	96.955	97.528	97.036	98.791	97.146	95.003	97.941	99.78	96.547	98.92	98.632	96.934	99.365	97.913	97.608	97.233	98.472	97.826	97.307	96.255	99.513	96.612	100.29	97.88	95.575	98.913	97.025	99.122	98.722	98.811	101.6	96.626	99.342	98.998	97.354	96.882	100.49	100.39	99.066	96.97	97.48	98.657	96.743
105.72	104.78	106.69	106.1	105.29	105.98	104.48	105.31	106.67	106.53	106.85	104.1	103.65	106.81	105.71	107.27	103.99	105.72	105.67	106.42	104.99	104.81	105.8	104.62	105.36	106.25	106.49	105.83	108.28	102.68	103.17	105.33	104.65	104.15	107	105.34	105.41	108.02	105.25	107.11	105.03	106.03	104.08	105.42	104.77	105.99	107.98	106.04	105.34	106.09
107.98	107.24	107.03	107.94	109.26	107.3	106.66	108.52	106.34	108.41	107.31	106.83	109.16	108.33	107.99	108.74	106.82	107.45	108.12	108.76	107.69	106.28	109	108.82	107.47	107.89	107.74	107.99	107.38	107.65	107.34	107.63	107.93	108.01	108.16	105.76	106.98	109.46	108.12	106.13	109.18	106.23	107.07	109.62	108.37	105.88	109.2	108.96	108.7	109.06
108.04	107.02	109.43	107.92	108.7	109.62	106.2	107.69	107.71	107.58	107.02	109.47	105.87	108.03	109.67	106.21	106.62	108.53	107.39	108.23	105.67	108.2	107.62	108.52	107.8	107.66	105.78	107.72	109.42	106.34	105.19	107.21	106.84	107.44	108.66	104.24	108.66	107.35	107.29	106.32	109.62	106.73	106.72	110.12	109.54	107.77	109.27	107.59	108.48	109.17
107.74	104.61	106.85	107.04	106.02	107.37	108.16	107.78	107.27	107.12	102.91	105.91	106.57	105.62	104.85	108.13	104.68	107.58	105.32	103.64	107.09	106.14	107.28	104.56	108.16	103.23	108.19	105.4	105.47	107.78	105.88	105.7	105.73	105.72	107.95	103.97	104.03	105.34	104.69	105.4	102.99	107.55	106.49	104.73	104.65	105.49	108.27	105.7	106.45	105.76
99.892	97.911	98.901	98.488	96.981	97.93	97.87	99.341	98.99	97.1	98.204	99.038	97.703	99.149	97.954	99.089	97.312	97.092	100.65	100.6	98.528	100.25	97.945	99.088	99.305	99.898	99.285	99.734	99.367	98.443	99.781	99.151	97.175	99.318	98.565	100.67	99.239	98.052	97.154	98.605	101.37	101.62	97.121	99.026	97.691	98.045	100.56	98.027	98.82	98.519
104.98	106.96	105.25	104.54	104.77	104.5	105.02	105.4	106.6	107.34	105.6	105.25	105.7	106.02	108.95	108.37	105.35	106.67	107.4	105.9	106.65	106.17	105.4	107.51	105.41	105.49	106.1	107.15	104.81	107.1	105.38	107.93	104.74	104.37	107.24	106.29	106.83	106.41	105.73	108.03	104.36	106.21	105.29	104.61	105.98	105.47	107.17	106.81	108.16	107.48
97.582	97.62	98.502	99.619	98.719	96.075	97.025	99.58	97.216	99.103	99.802	99.181	98.205	99.886	97.91	98.406	98.705	96.95	98.175	98.493	98.322	98.505	99.84	99.134	98.872	100.29	98.289	99.842	97.488	97.052	98.283	97.175	97.588	98.983	96.963	98.731	99.677	96.859	100.45	98.788	98.285	97.849	100.15	95.84	99.145	97	100.06	98.907	98.693	99.459
108.35	105.14	107.19	107.51	108.56	109.72	104.85	105.95	107.7	107.9	106.96	110.42	106.44	108.34	109.56	108.61	109.36	107.87	108.31	108.52	108.15	108.87	108.58	106.57	106.04	105.97	107.86	106.84	109.29	107.32	107.25	107.89	108.99	105.65	108.58	108.83	110.14	109.39	109.29	107.06	108.88	108.12	108.15	106.11	109.8	108.57	109.81	108.51	109.77	109.56
108.49	109.66	110.32	109.09	108.52	108.91	108.85	110.39	109.47	109.24	108.39	107.08	109.3	107.6	109.04	107.91	108.27	109.62	107.2	109.96	109.3	107.32	106.64	110.31	107.28	106.97	109.32	109.86	109.39	105.93	110.62	107.58	107.4	109.9	109.23	108.96	107.96	110.59	108.72	109.28	110.34	111.88	110.02	109.11	110.4	110.08	107.87	105.89	109.04	110.78
106.17	103.73	107.55	106.22	106.7	108.27	104.02	106.6	106.09	103.78	105.81	104.65	106.13	104.26	105.61	107.79	106.12	107.03	107.69	105.3	102.01	105.08	105.15	105.38	105.23	105.19	105.65	105.72	105.87	106.19	106.55	106.78	107.13	106.84	105.16	105.62	106.79	106.34	108.25	106.61	105.22	106.08	106.36	108.57	103.28	103.37	105.82	105.76	104.36	103.62
106.2	108.15	105.79	107.86	105.49	105.77	105.89	108.6	104.54	106.39	104.85	108.88	106.6	107.28	108.81	105.59	105.14	106.79	107.72	105.97	107.9	106.59	106.01	107.57	108.78	107.01	106.02	103.94	107.19	106.59	105.22	104.68	106.64	105.95	107.42	107.63	106.01	105.4	107.03	108.41	106.95	105.6	109.03	105.97	106.34	107.82	104.92	104.57	106.83	107.23
104.17	103.19	107.01	104.75	107.73	105.86	107.73	105.79	105.8	105.59	106.41	105.15	105.56	103.48	104.2	106.42	106.08	106.42	104.06	105.25	105.11	104.79	104.87	105	105.35	106.07	104.68	106.36	107.1	107.69	105.74	104.87	103.22	105.41	104.26	106.67	105.96	106.91	104.06	106.85	105.98	106.06	105.84	103.9	106.13	105.74	107.09	106.28	104.79	105.17
106.03	107.65	106.89	104.45	103.64	103.69	104.41	104.41	104.39	106.37	105.5	104.94	103.48	107.23	105.04	106.3	106.4	104.04	102.76	103.71	105.85	105.55	105.13	105.64	107.76	106.98	107.8	106.92	105.53	107.11	107.07	106.29	105.19	107.81	104.92	106.97	108.49	105.78	106.52	105.31	106.21	104.82	105.39	105.13	104.35	104.82	106.64	103.5	106.84	104.59
109.11	107.38	107.77	107.03	107.46	107.35	108.46	109.22	109.65	108.68	106.87	106.64	107.92	109.88	106.62	105.32	107.85	107.79	109.1	107.88	108.5	109.04	108.45	108.77	110.46	106.93	109.36	108.31	110.02	108.64	107.51	106.65	108.16	108.33	110.07	108.07	106.75	108.16	107.49	105.92	106.4	108.77	110.52	107.65	106.23	109.35	108.76	108.16	106.2	105.83
107.46	106.62	105.29	108.06	106.69	108.13	105.95	107.55	109.01	105.24	107.29	106.03	105.3	107.74	107.2	106.21	105.76	107.5	106.56	105.62	107.91	105.29	104.56	106.83	106.48	107.72	107.93	104.77	105.69	104.32	107.18	107.26	105.14	107.28	106.99	106.52	107.31	107.13	105.72	106.38	106.17	104.44	105.22	106.24	107.82	107.52	105.75	106.37	106.9	105.09
104.36	105.19	105.39	105.17	107.23	104.08	104.37	104.73	103.53	102.4	106.17	103.94	109.48	106.61	107.08	103.49	108.24	105.62	103.74	104.22	103.04	105.89	106.43	105.27	104.28	105.59	105.24	107.33	103.35	106.59	105.3	106.45	106.34	105.95	104.79	103.97	105.84	104.58	106.12	105.32	106.88	104.75	105	104.66	107	106.93	105.83	106.78	106.19	105
97.845	98.102	99.188	99.259	97.679	98.392	99.041	100.05	97.454	98.288	97.361	99.719	100.36	98.991	97.091	97.478	95.922	98.955	98.571	99.675	95.932	97.451	98.545	96.8	100.09	98.696	98.094	98.624	100.62	97.454	99.105	98.849	99.213	97.911	94.828	97.021	99.343	99.065	98.456	99.851	97.815	96.921	97.555	97.28	96.693	97.178	96.687	98.82	99.404	97.846
104.9	105.65	106.5	106.05	106.49	104.05	106.43	105.05	108.26	106.16	107.28	105.1	107.77	106.51	103.72	107.76	106.11	106.16	104.54	106.82	105.58	106.79	108.5	107.29	107.64	105.78	106.33	106.03	107.48	105.2	104.13	105.04	106.57	107.81	108.9	106.47	105.22	105.8	105.47	105.88	105.3	104.65	104.7	108.59	106.12	106	103.75	106.17	104.73	105.97
107.75	106.33	106.41	106.05	105.11	107.23	105.71	108.66	105.18	108.31	106.05	109.28	104.6	106.02	107.91	105.97	106.44	107.7	104.81	105.77	107.75	106.9	107.84	105.14	106.55	103.93	106.95	106.77	108.55	105.81	105.52	103.7	106.08	106.08	107.42	108.43	105.46	105.84	107.3	108.79	106.95	106.79	107.3	106.17	107.07	107.47	107.55	107.35	105.42	107.74
110.45	109.08	109.76	111.23	110.26	112.09	108.35	110.53	109.26	109.41	110.31	112	110.07	109.7	112.09	111.35	109.16	110.64	110.28	110.63	111.37	109.88	108.43	111.32	109.82	110.68	109.17	110.2	111.65	110.75	110	110.84	109.8	110.73	109.6	110.89	111.61	110.84	110.07	113.22	108.7	111.62	109.5	110.41	110.1	110.2	111.07	112.23	110.95	110.07
99.423	98.719	101.06	100.1	99.045	101.16	100.27	98.824	98.539	99.195	100.29	100.16	101.11	98.322	100.18	100.64	101.85	101.93	100.61	99.626	99.769	100.98	100.31	101.1	99.686	99.339	101.56	99.617	100.99	101.22	98.431	100.42	101.06	98.4	97.964	99.378	100.57	99.024	101.28	102.6	101.4	99.091	100.06	100.28	101.3	98.104	98.278	100.12	98.374	100.83
106.48	104.8	107.46	108.78	104.34	105.62	106.63	106.47	105.41	105.23	106.53	106.53	104.66	107.4	108.76	105.59	106.21	105.24	103.92	106.32	106.32	105.5	106.23	107.25	105.49	105.11	109.59	105.24	104.72	107.89	107.08	106.85	105.58	108.54	103.83	106.86	105.29	105.01	104.33	103.62	104.76	105.78	107.47	105.08	104.81	108.16	106.91	106.92	107.02	104.82
106.21	108.18	109.02	107.25	108.46	107.45	107.82	109.43	106.7	109.33	106.48	108.72	109.67	108.99	109.46	108.63	110.26	108.12	107.64	108.33	108.44	108.06	109.57	107.54	106.59	109.6	109.05	108.36	107.9	107.87	110.17	108.33	109.44	107.95	107.66	107.62	109.08	109.94	107.79	107.8	107.5	108.24	108.43	107	107.18	106.02	108.83	106.53	107.99	104.78
108.79	107.34	106.09	108.14	109.27	110.2	109.48	108.5	107.77	108.65	107.95	109.93	111.21	108.05	107.9	109.59	108.86	107.02	107.98	109.01	109.2	106.33	110.33	107.73	109.69	107.89	110.05	110.48	108.73	106.39	106.32	107.72	107.66	108.43	107.36	108.89	109.42	109.5	107.47	109.34	107.49	108.25	109.49	107.18	110.19	108.92	108.41	108.68	108.79	108.33
106.53	105.09	108.2	104.68	105.25	105.42	105.66	106.91	104.6	106.44	106.04	104.8	105.79	103.04	107.9	105.77	105.77	104.61	106.48	106.43	106.11	104.58	108	106.13	106.31	106.54	108.25	104.26	107.02	104.98	105.17	106.25	103.11	105.98	105.53	104.5	105.25	107.18	106.12	105.51	106.68	107.02	107.99	105	106.37	107.25	105.47	105.03	105.07	104.47
109.29	105.06	104.39	105.94	105.13	107.36	103.91	105.71	106.67	105.91	105.8	106.17	101.98	106.24	106.95	105.19	105.77	103.62	107.03	104.58	104.95	105.19	103.04	105.03	105.47	104.68	106.3	106.13	105.09	103.97	108.02	105.49	105.23	104.66	105.25	104.42	104.54	105.63	105.69	106.52	107.23	108.28	107.12	107.55	104.41	105.01	107.11	106.19	106.37	104.83
105.31	105.51	108.12	105.22	105.69	106.38	107.86	105.71	107.68	104.28	105.01	107.08	107.08	107.15	106.09	105.46	106.62	107.94	108.07	104.8	106.33	109.35	106.49	108.13	105.18	105.09	103.79	105.37	107.63	107.45	104.22	104.45	107.35	105.97	106.67	107.54	105.65	104.32	106.86	106.62	106.3	105.6	104.17	104.4	106.98	106.03	107.22	107.26	107.49	103.74
105.74	108.22	104.04	104.77	104.36	103.51	105.69	103.35	104.94	105.39	107	104.33	105.63	105.62	105.43	105.28	105.67	103.91	104.53	107.81	105.13	105.76	102.88	104.7	106.92	102.38	107	106.64	104.79	103.59	105.42	108.86	105.7	105.8	106.02	106.25	108.68	105.27	103.42	107.15	105.81	105.28	103.98	107.62	106.74	105.96	107.97	106.97	106.98	105.01
105.63	105.91	106.19	105.44	104.45	104	105.59	107.33	104.67	105.61	106.3	104.64	104.03	107.17	105.51	105.7	105.09	104.57	104.35	105.52	105.36	107.82	104.12	106.34	107.29	102.1	108.8	103.93	106.9	105.74	104.15	104.77	106.1	105.01	106.59	106.55	106.22	108.01	104.96	104.76	105.55	106.01	106.86	104	108.08	105.11	106.23	106.78	104.68	106.38
100.72	103.25	100.01	102.73	102.92	101.83	102.9	101.47	104.67	104.59	101.65	100.64	102.92	101.2	103.34	102.83	102.14	103.67	102.89	103.43	102.51	102.45	103.12	99.645	102.76	102.55	103.19	100.63	101.92	100.67	102.66	104.13	102.22	103.19	104.12	102.8	101.05	101.17	101.82	103.72	104.58	101.93	102.75	101.62	102.39	105.01	100.76	102.91	102.22	102.36
106.19	106.59	106.39	104.41	105.19	105.04	106.79	106.17	104.87	107.26	105.83	107.95	104.73	105.47	105.9	106.71	104.74	106.28	104.68	104.51	104.88	105.1	104.78	104.58	107.02	105.57	106.72	106.97	107.43	106.83	104.68	106	105.25	105	105.48	108.78	105.74	105.41	106.55	106.24	105.43	108.53	105.69	103.99	107.67	104.8	106.87	106.33	107.54	105.71
97.833	98.748	97.926	96.347	94.904	98.792	99.069	97.728	99.587	98.537	101.13	98.447	98.129	99.744	100.44	96.436	98.422	97.764	98.678	98.626	99.197	98.333	99.506	101.23	99.785	97.95	96.92	98.405	98.766	97.316	97.467	100.04	98.243	99.165	99.466	97.778	97.795	100.77	99.892	97.767	96.994	98.111	99.309	98.023	98.846	100.96	98.258	98.115	98.534	99.679
96.361	97.892	97.698	98.504	98.021	98.7	97.966	95.155	98.849	97.798	97.418	98.942	98.072	98.358	98.102	99.555	100.29	98.014	98.336	98.879	98.267	98.443	97.212	98.088	98.444	98.354	97.724	96.41	98.785	98.069	100.52	97.547	99.159	98.817	97.272	98.054	97.299	97.314	97.359	100.74	99.268	98.006	97.353	98.518	99.456	99.871	95.748	99.13	98.901	99.313
100.09	98.677	99.648	101.46	99.239	100.66	100.45	102.09	100.07	99.649	99.013	98.473	101.07	99.403	96.245	100.33	99.615	100.63	98.101	100.32	101.07	100.61	100.5	97.78	101.24	101.16	99.806	101.62	101.19	99.999	100.93	101.54	98.674	100.84	101.98	100.38	98.944	101.51	100.82	100.17	98.387	100.17	100.87	100.3	100.14	100.31	100.03	99.729	102.39	100.43
107.51	106.51	106.31	104.48	105.28	106.51	106.59	106.37	104.12	106.76	105.73	105.16	104.08	106.3	106.38	106.54	106.2	103.8	104.7	108.35	105.93	107.17	103.66	106.94	105.29	105.78	106.31	107.39	106.65	105.66	107.12	107.01	104.61	104.71	105.72	106.16	107.92	105.3	102.89	104.71	106.54	105.94	105.33	105.55	106.65	106	103.79	107.92	107.54	107.38
107	106.26	106.33	106.18	107.23	106.17	108.49	106.82	107.41	107.44	108.5	104.6	106.79	105.2	106.09	105.85	106.56	106.66	106.39	105.01	108.14	106.15	105.97	106.03	107.27	103.63	106.72	105.52	104.93	105.01	102.41	107.49	105.24	108.23	104.53	107.4	107.67	106.07	105.68	107.04	107.15	107.31	106.52	108.08	106.59	105.06	105.64	106.02	105.8	107.57
112.36	111.29	107.94	112.67	111.42	111.53	109.39	110.91	111.04	110.74	109.69	110.16	112.59	111.88	110.23	111.01	109.91	114.47	110.97	111.96	108.52	111.11	110.92	110.69	108.66	109.89	111.22	110.34	112.09	107.72	110.57	108.67	109.22	113.29	108.3	110.53	109.96	109.37	110.56	109.6	112.19	111.91	110.48	111.17	113.09	111.4	109.69	110.07	112.54	111.96
101.79	99.478	101.56	100.83	100.9	100.91	99.533	100.98	100.8	102.65	101.04	101.28	100.85	101.43	100.6	100.1	99.7	101.48	100.33	102.52	102.95	100.66	102.13	99.071	104.38	100.13	99.13	100.8	103.36	103.62	102.2	99.928	100.67	98.693	101.08	101.55	99.141	102.35	102.41	100.69	100.2	101.65	102.8	103.27	100.86	100.8	100.93	99.611	99.995	101.59
99.068	99.194	99.525	99.737	99.111	100.32	101.37	99.542	101.79	100.05	100.47	98.53	100.47	99.353	101.14	100.52	99.749	99.095	102.09	100.81	101.05	98.388	99.968	97.816	100.29	98.896	101.24	97.821	99.06	99.673	99.024	100.75	100.24	97.031	99.13	99.246	100.02	101.64	100.5	100.3	101.06	98.701	100.85	100.26	99	101.06	100.1	99.285	100.13	101.01
105.03	108.44	104.33	104.91	105.05	107.19	105.11	104.8	107.1	104.12	106.06	106.47	106.34	106.74	106.63	107	104.09	106.61	105.68	105.95	105.87	107.05	106.02	103.43	104.78	103.7	103.12	107.79	105.37	105.5	106.38	106.01	104.7	106.55	104.62	106.14	106.21	106.23	104.28	105.02	104.2	104.57	104.55	105.43	106.6	102.7	106.83	105.52	103.17	107.17
105.1	105.3	109.23	103.91	106.02	104.71	105.82	106.94	106.94	106.74	106.12	107.18	106.18	108.26	107.62	105.82	105.22	104.41	104.23	104.91	105.98	103.94	106.69	106.58	106.35	109.78	105.71	105.97	107.02	107.38	104.89	107.31	103.13	105.78	108.05	105.36	103.78	105.85	106.02	106.61	108.19	105.18	106.85	103.71	106.49	107.05	104.27	104.47	106.23	105.92
98.96	96.873	97.154	97.589	97.914	99.103	95.909	95.725	96.41	98.905	97.03	98.085	98.902	96.87	96.119	95.971	97.454	97.067	97.068	98.623	95.437	96.325	98.438	98.581	96.794	100.54	98.601	98.418	99.231	97.566	99.415	99.135	95.881	99.353	98.053	98.081	98.602	98.315	97.812	97.309	96.073	97.778	98.02	98.825	100.18	98.677	99.611	97.937	98.529	98.346
105.15	103.01	104.38	106.09	107.21	106.41	106	107.91	105.94	105.89	105.15	106.59	105.45	107.12	104.89	105.47	105.59	104.42	103.4	107.85	105.75	108.96	105.45	105.68	106.91	104.52	105.06	107.06	106.03	106.02	105.32	107.34	106.46	105.31	105.24	105.18	105.66	106.4	106.35	105.33	104.18	105.63	106.25	104.11	105.57	105.94	104.46	107.05	103.41	106.77
109.91	111.83	111.21	110.77	108.72	109.71	108.01	109.14	109.84	111.4	110.93	110.81	112.57	111	110.74	108.6	108.96	109.51	109.7	109.28	110.19	111.25	109.05	111.15	111.14	111.62	111.17	110.04	108.43	111.08	110.89	107.66	110.13	110.76	110.6	112	109.24	110.46	109.64	111.74	111.04	110.9	109.82	110.96	112.11	110.16	110.38	112.62	109.47	108.98
104.83	103.83	104.88	104.92	106.98	104.02	106.11	106.92	103.76	106.96	106.09	106.98	105.9	105	105.8	108.59	103.37	104.88	103.71	106.56	107	107.49	106.64	109.14	104.52	104.69	105.4	104.58	105.53	103.65	105.66	106.52	106	105.15	104.25	105.01	104.3	103.82	105.36	105.73	104.26	105.85	105.67	106.58	106.53	105.84	106.14	105.42	107.15	105.03
108.37	110.39	109.67	110.49	108.77	109.22	106.82	111.75	109.7	110.57	110.17	111.11	109.77	110.37	110.89	112.24	108.81	109.56	109.46	110.43	114.18	109.23	108.83	109.35	108.81	108.65	109.4	109.36	109.43	110.27	111.3	109.04	111.39	111.86	108.75	110.76	110.44	108.53	108.76	109.74	108.03	107.73	109.54	112.1	109.32	110.88	109.8	110.07	112.03	112.13
107.86	108.63	108.47	108.77	108.21	105.89	108.91	107.07	106.34	109.17	109.46	108.13	111.05	105.72	107.36	106.78	109	107.64	108.57	107.79	106.06	109.81	108.97	104.99	108.82	108.76	108.78	107.61	107.01	108.5	108.12	107.48	108.68	106.87	108.76	108.75	105.19	106.58	106.68	109.77	107.2	109.43	107.63	107.54	106.44	107.91	108.39	106.74	108.94	106.81
109.55	109.83	107.48	107.91	109.32	110.47	106.53	106.66	107.79	107	109.25	107.99	109.84	107.26	110.27	107.82	109.04	108.95	108.67	109.19	108.54	108.53	108.7	108.37	108.92	110.17	108.92	108.51	106.97	108.19	107.59	108.03	106.57	105.62	110.98	106.59	106.81	109.37	109.84	109.45	108.55	110.47	108.75	108.68	109.42	109	106.67	107.6	109	108.59
98.808	100.28	98.618	99.621	97.975	94.558	102.1	99.274	96.437	97.505	97.049	98.542	98.652	97.498	98.068	98.204	100.85	97.559	102.32	98.106	100.27	98.785	99.838	99.008	96.971	98.674	99.727	100.47	99.346	99.237	100.85	99.324	99.299	98.511	98.888	101.43	98.558	98.155	99.064	98.018	100.47	99.003	99.337	98.492	98.225	98.868	98.195	99.936	99.431	98.722
106.5	106.05	105.3	107.02	103	105	108	105.29	105.37	105.15	105.8	105.38	106.52	104.75	104.46	106.06	107.08	106.73	105.74	104.69	103.97	104.66	106.31	106.75	105.83	107.85	103.35	105.84	104.82	105.26	107.66	106.72	104.47	107.25	107.67	103.86	107.66	105.21	105.6	106.89	103.7	104.87	108.4	103.34	107.54	107.1	105.51	103.31	104.99	106.09
104.73	106.15	106.82	105.65	105.99	104.37	104.29	105.5	104.04	104.74	104.51	104.46	105.59	105.89	106.82	105.54	104.67	104.1	105.83	104.86	106.95	107.11	105.99	104.39	102.6	104.98	105.87	106.28	105.22	104.74	104.5	104.76	105.66	105.83	107.14	106.24	106.11	106.84	105.11	106.75	104.62	106.9	105.39	107.79	103.92	104.36	103.25	106.68	106.84	107.27
104.1	108.58	106.24	106.98	106.13	106.07	104.61	104.44	104.39	106.92	102.07	102.52	105.29	104.91	108.12	107.15	105.95	107.19	106.62	106.24	106.51	107.1	107.64	103.2	105.24	105.92	107.57	105.43	104.92	104.65	104.88	105.35	103.96	105.87	107.36	104.75	106.08	107.26	105.4	107.19	107.13	107.43	105.95	107.4	106.46	107.35	104.24	107.55	105.41	105.89
107.47	107.9	105.54	104.28	106.3	105.58	106.89	104.5	104.59	105.87	106.53	106.84	106.38	104.05	104.89	105.1	104.25	106.16	104.29	106.06	104.13	104.09	105.86	104.81	105.68	102.91	104.68	107.72	105.3	104.95	105.13	106.45	105.57	105.64	105.08	104.76	105.9	105.19	103.87	106.66	105.09	105.73	104.65	105.28	103.27	104.81	107.46	104.37	108.1	106.51
105.21	105.62	106.53	108	105.57	104.33	105.56	104.56	107.13	104.95	107.75	104.4	104.99	104.34	106.42	105.86	103.83	105.23	105.05	104.41	107.69	105.86	105.11	105.64	105.23	108.66	107.98	104.76	106.06	104.02	105.35	106.34	106.97	104.9	106.97	104.08	105.48	104.68	105.91	106.24	105.79	103.67	104.2	105.98	104.48	106.36	105.96	105.33	105.06	106.34
99.004	97.167	97.642	98.47	98.337	97.329	96.62	99.34	98.625	99.003	99.678	98.216	98.482	98.832	98.374	96.942	98.02	97.768	99.839	99.113	98.788	100.58	98.889	97.169	99.897	98.026	96.809	98.417	97.137	98.858	97.258	97.367	98.01	97.012	99.198	97.727	98.557	99.682	97.76	97.782	97.764	95.584	99.431	99.267	98.357	96.478	100.21	96.264	96.508	98.594
105.88	103.6	102.15	107.1	107.84	106.46	104.2	105.36	104.41	106.25	105.24	106.4	106.25	105.74	106.56	105.08	104.38	105.26	105.69	105.6	105.95	102.01	105.49	104.43	105.8	103.34	104.7	103.56	105.79	105.99	106.33	105.55	105.22	104.59	106.8	105.93	105.16	106.75	106.36	105.05	107.04	104.94	105.99	104.15	105.86	105.15	106.8	106.68	106.43	103.53
104.92	106.11	106.11	104.86	106.45	105.74	107.06	105.4	105.76	105.86	103.39	105.08	106.48	104.37	107.43	104.39	104.78	105.66	106.99	106.02	105.68	105.28	105.2	107.14	106.79	104.67	105.17	108	104.07	104.63	104.95	106.16	104.48	107.13	104.7	104.55	106	103.83	104.95	106.24	105.31	106.36	103.45	105.71	103.87	105.19	104	108.06	104.74	104.17
99.515	99.333	99.579	99.363	97.873	99.334	100.5	97.344	98.771	99.633	99.231	99.616	100.27	100.58	98.642	97.522	99.581	98.751	100.8	100.97	97.487	100.57	98.779	101	96.424	99.938	99.126	100.77	98.206	96.826	97.811	96.6	100.12	98.982	96.864	99.564	99.855	99.192	99.222	99.141	100.63	100.99	98.663	98.672	99.423	99.021	98.751	97.871	96.673	98.622
109.15	108.69	108.34	110.2	107.7	107.81	105.68	107.77	107.1	107.55	106.17	109.59	106.96	105.79	107	109.4	107.88	107.49	106.48	106.54	110.01	108.37	106.05	107.23	107.3	107.17	109.77	106.18	106.78	107.53	109.61	109.89	110.94	107.19	109.22	107.65	108.67	108.16	109.33	107.18	107.25	107.34	108.15	109.45	106.89	108.91	109.02	108.68	108.87	106.38
105.4	107.3	105.79	106.8	109.08	108.34	105.96	106.73	105	106.98	106.16	107.3	106.18	106.35	105.75	104.89	104.85	106.29	107.36	105.33	107.84	108.17	106.12	107.78	106.21	105.33	104.75	105.64	107.1	107.07	106.64	107.3	106.94	107.31	107.29	106.43	105.35	104.89	107.44	109.8	105.65	106.17	107.09	107.35	105.61	106.67	106.53	107.77	107.35	108.05
99.624	99.208	97.19	97.707	99.517	98.203	97.868	98.877	98.915	99.741	97.741	99.142	99.62	98.254	100.88	99.814	100.5	99.244	100.84	98.798	97.626	99.754	100.29	101.03	99.271	98.996	97.612	99.167	95.218	99.507	98.127	100.81	99.731	97.006	98.325	95.954	98.381	98.899	97.961	97.449	98.965	99.278	97.83	98.43	99.171	101.7	98.427	98.308	100.47	97.39
106.58	109.15	108.6	106.09	105.91	107.69	110.07	107.62	107.38	109.43	109.03	109.15	107.34	108	109.24	107.84	106.67	109.09	109.84	107.25	106.45	108.34	107.53	107.2	108.16	110.41	108.67	106.57	107.07	108.29	107.97	106.18	109.23	108.58	107.45	108.75	108.56	108.76	108.22	106.97	107.91	107.67	105.94	104.18	106.52	107.66	110.11	109.08	107.44	107.31
98.54	99.285	97.25	98.428	96.48	97.769	99.026	98.128	97.061	97.393	101.36	99.186	98.637	95.652	99.346	98.501	96.709	99.257	96.269	96.52	98.867	99.455	97.821	95.027	96.367	96.749	98.851	97.496	97.266	98.603	96.768	97.527	97.196	97.329	97.329	98.472	97.956	97.924	97.255	99.335	99.249	98.176	97.369	97.895	99.555	97.557	97.146	98.099	96.895	98.721
107.05	105.41	105.82	106.57	106.63	103.79	105.87	105.42	105.99	107.66	104.91	107.98	105.94	105.42	103.62	106.76	105.78	106.97	106.72	104	107.28	106.13	106.33	104.63	105.57	105.92	104.08	104.9	106.61	106.99	105.98	106.86	105.95	104.64	106.34	104.61	106.32	104.24	104.76	106.43	105.21	108.31	108.45	105.12	105.65	105.69	105.14	105.77	107.06	107.52
107.6	109.86	107.74	110.65	109.33	108.22	106.64	107.3	107.28	108.54	107.66	106.36	106.78	108.77	107.89	106.14	108.24	110.86	109.22	108.11	108.01	108.25	105.37	108.36	105.99	109.21	109.85	109.43	110.1	106.09	106.48	109.01	110.33	108.29	108.21	106.08	107.09	109.77	107.75	108.7	108.62	107.33	108.69	108.99	107.38	107.08	109.66	111.19	106.92	110.75
106.2	106.98	105.22	104.47	106.34	105.88	105.8	106.63	105.2	105.59	105.59	107.2	109.01	106.67	104.68	106.25	105.58	107.09	107.21	107.64	106.23	105.77	105.67	107.66	105.68	105.78	107.64	107.69	107.81	106.47	105.59	107.28	103.86	105.31	106.33	106.1	105.48	107.69	106.21	106.02	107.34	105.09	106	107.1	107.91	106.06	107.16	106.15	105.63	108.51
106.54	106.31	108.18	106.61	107.13	107.06	105.84	106.09	107.94	106.67	106.68	108.16	106.99	107.28	107.16	108.24	107.5	107.57	106.5	106.86	109.75	107.94	106.27	107.11	107.78	106.07	108.27	107.79	106.75	108.41	107.44	106.23	108.26	105.89	110.46	107.87	108.45	106.31	106.69	106.12	106.94	106.97	108.47	108.2	108.88	109.17	107.86	108.33	107.87	107.9
108.84	108.08	107.99	108.82	107.68	108.86	108.92	108.49	107.98	108.59	110.05	109.43	109.62	108.26	108.07	108.17	108.13	107.84	107.95	109	109.07	109.34	108.18	109.09	106.76	110.33	108.85	109.13	107.11	109.2	108.43	109.28	109.42	108.68	107.09	107.2	108.29	108.46	106.87	107.57	109.4	106.21	110.8	108.76	107.84	106.75	109.94	106.99	107.31	106.62
100.31	97.843	98.014	99.648	98.952	97.587	96.565	98.149	100.45	100.3	98.464	99.12	97.278	98.39	101.02	99.215	99.995	100.5	101.06	102.14	100.95	101.38	98.533	100.13	101.9	99.125	98.774	99.868	99.6	97.907	98.539	98.859	98.989	99.346	100.65	99.928	97.668	99.197	99.922	99.359	98.909	97.96	99.523	96.605	97.82	100.73	98.311	98.999	99.473	100.22
106.75	103.5	105.91	106.99	106.49	105.4	105.12	105.07	105.65	106.28	105.69	104.44	104.04	104.37	106.45	106.7	105.54	106.29	105.53	107.12	105.52	105.45	107.19	105.41	105.83	104.43	104.71	104.81	105.47	104.67	106.37	104.86	106.33	103.55	105.48	105.84	106.97	105.95	104	105.67	104.91	104.34	106.01	105.31	104.66	105.22	106.76	103.98	106.09	103.9
96.745	98.025	99.051	99.954	97.62	97.733	98.902	97.792	98.629	99.223	98.166	98.583	97.714	100.07	95.202	99.567	98.644	98.662	100.45	100.45	98.258	100.66	97.698	98.453	99.08	100.34	101.01	97.997	99.715	97.668	95.964	98.142	99.059	98.711	98.284	98.632	98.269	98.934	98.199	99.273	98.487	101.13	100.41	99.681	99.968	98.852	99.103	97	99.54	99.624
107.44	105.46	105.28	107.71	106.71	108.92	107.83	106.49	108.11	105.44	106.94	104.94	107.53	105.2	105.46	109.42	106.89	106.41	104.94	107.94	104.15	107.73	107.69	106.26	106.49	105.77	106.22	108.26	108.36	104.48	105.38	105.81	106.85	105.6	107.91	107.75	107.38	107.57	107.42	105.36	106.66	107.54	109.41	108.3	106.12	107.55	105.26	107.99	106.64	106.68
106.83	106.01	106	105.16	106.14	104.62	108.52	106.68	105.87	104.29	105.69	104.56	104.79	104.13	105.02	105.66	106.09	105.38	106.35	106.08	104.33	103.76	106.79	106.29	109.16	104.65	106.34	105.89	104.67	104.54	105.35	103.73	104.54	105.66	105.28	107.54	105.73	105.87	106.59	106.93	106.66	107.03	103.69	109.21	103.52	106.19	108.38	105.58	106.63	105.99
98.971	99.356	98.492	96.486	98.797	98.344	97.768	100.51	98.419	98.313	97.939	97.914	97.893	97.201	96.83	99.301	100.62	100.72	99.676	99.616	97.434	96.522	100.32	97.697	98.593	96.388	98.684	97.106	98.41	98.795	96.922	98.613	98.334	97.158	98.908	98.851	97.921	98.337	98.653	97	98.78	96.35	97.762	97.965	98.836	97.621	101.39	97.992	98.215	98.794
104.86	104.96	105.89	105.19	107.69	105.02	106.82	105.08	107.25	104.46	104.88	104.55	106.28	105.59	104.92	107.56	106.86	105.22	106.07	106.08	106.3	104.54	106.89	105.17	106.33	104.5	107.05	106.52	106.22	103.58	104.59	106.47	105.47	103.62	104.62	104.05	105.05	104.61	104.51	107.61	105.81	105.53	106.6	105.39	105.22	105.4	104.29	106.66	105.51	103.39
105	105.48	105.95	104.67	104.93	104.04	105.18	106.3	106.34	104.88	104.23	104.47	105.79	106.7	104.89	104.25	105.57	103.12	107.46	103.29	105.12	106.03	106.35	104.13	104.48	105.54	105.39	107.88	105.33	106.25	107.83	106.08	103.48	105.59	106.89	106.86	107.07	106.56	105.31	106.93	105.74	103.94	108.16	104.68	107.87	107.39	104.46	105.35	107.08	104.64
99.89	98.541	97.919	99.371	100.09	98.473	96.875	96.853	97.398	95.767	98.112	96.179	97.64	97.489	97.856	98.459	96.501	98.138	99.113	96.59	97.087	101.07	98.594	99.627	97.208	98.73	98.11	98.08	98.572	97.519	97.765	98.904	99.466	95.247	97.224	96.672	100.12	97.443	98.409	96.982	94.697	96.934	97.415	97.444	98.878	98.614	97.148	98.393	97.899	97.823
104.24	105.1	105.66	106.65	103.81	104.9	105.31	104.66	103.68	106.06	104.04	105	105.04	106.02	106.06	104.51	104.98	105.99	105.25	108.34	104.46	104.85	105.84	105.19	105.52	103.4	105.91	106.37	104.24	104.48	105.62	105.84	102.82	104.92	107.32	104.41	104.25	107.4	107.67	105.27	105.01	106.26	106.62	106.22	106.57	104.87	105.32	105.38	106.49	103.66
105.25	105.8	105.78	105.86	106.69	106.28	103.78	106.38	107.3	105.41	107.05	104.94	105.57	105.16	105.06	105.89	106.65	107.79	106.21	104.98	104.54	105.41	107.73	105.01	106.36	103.5	106.88	107.72	107.57	105.36	105.48	106.32	102.24	106.32	107.21	108.12	106.67	106.47	106.15	105.73	105.29	105.39	104.02	108.71	107.21	106.48	106.89	106.88	107.5	107.86
103.44	104.28	104.27	105.79	107.24	107.38	105.78	107.49	105	106.13	105.42	103.91	104.15	104.56	104.64	106.14	105.22	105.36	106.24	104.4	105.7	104.04	105.06	105.75	106.06	104.83	106.31	105.08	106.36	106.37	104.29	105.3	106.91	106.44	106.55	107.11	105.95	106.73	107.2	105.75	107.77	105.24	106.12	105.99	106.19	105.56	103.23	107.89	106.64	107.11
106.83	105.5	106.05	106.44	106.51	104.96	106.52	106.85	106.45	105.01	105.73	105	106.12	107.35	105.04	105.65	105.08	107.24	108.34	104.79	108.66	107.49	106.2	105.51	106.07	106.24	106.35	103.01	105.29	107.28	106.55	105.03	104.53	107.15	107.61	105.42	105.88	104.46	104.86	106.74	106.62	104.71	104.03	106.06	103.34	105.35	106.29	105.41	106.6	103.43
110.53	110.85	110.19	110.24	110.49	109.31	110.64	109.25	110.1	110.01	108.5	109.42	110.79	111.95	108.66	110.29	110.06	110.65	110.27	109.41	112.05	110.23	110.17	109.55	110.07	109.65	110.31	107.8	112.56	113.2	108.64	109.83	111.09	110.75	111.42	113.17	109.3	109.21	111	109.47	110.3	110.51	109.59	109.48	111.44	111.52	110.65	112.5	109.7	111.68
107.58	106.81	107.22	105.23	106.17	107.34	106.86	109.4	103.94	104.82	107.72	105.22	106.91	108.87	107.19	107	106.86	106.37	106.99	107.04	105.04	105.69	107.49	107.13	105.64	105.94	106.23	107.32	104.99	104.79	106.34	106.13	106.25	107.87	108.11	107.01	107.82	106.04	108.12	106.66	105.55	105.68	104.56	107.36	107.47	106.64	104.99	104.85	107.2	107.15
108.5	106.33	107.33	110.19	109.36	105.13	107.07	109.14	109.24	107.37	107.93	109.01	109	106.8	107.15	106.15	107.45	105.37	107.03	108.14	108.33	109.04	106.97	107.59	106.72	106.3	106.32	107.01	106.91	106.74	105.96	107.73	107.82	109.03	107.6	107.48	109.55	107.03	108.59	107.29	108.86	107.52	109.98	106.67	107.11	107.4	107.93	108.71	108.69	106.59
107.66	108.78	108.86	107.41	108.99	105.08	109.92	107.29	109.98	108.98	107.21	109.32	108.74	108.31	109.58	107.17	109.17	109.93	107.68	107.3	108.75	109.22	108.55	107.55	108.23	109.22	105.42	111.27	107.08	108.55	108.36	107.39	109.03	109.91	109.73	106.17	109.86	108.98	106.23	109.99	106.63	108.73	107.28	109.63	108.22	107.21	108.1	107.79	109.27	107.17
99.133	99.436	99.834	99.821	99.636	100.01	100.69	99.389	95.859	97.061	100.96	100.07	100.49	98.046	99.542	98.465	99.932	98.836	99.349	99.804	100.4	100.27	99.637	100.43	98.039	99.419	97.649	97.136	100.29	98.813	97.677	100.38	97.337	99.109	98.067	97.362	100.2	98.705	98.429	96.179	97.646	99.993	96.624	99.486	96.39	97.64	101	101.01	99.172	98.157
102.06	98.987	101.34	100.79	99.597	102.04	100.73	99.462	100.6	99.922	101.53	100.82	102.56	100.76	101.31	99.285	100.75	99.586	99.36	103.26	101.05	102.98	100.04	100.95	101.46	102.21	100.29	100.83	101.73	101.15	100.82	100.8	102.71	102.01	100.04	103.47	99.668	100.56	102.99	101.08	101.57	100.51	101.68	101.4	99.225	100.52	101.81	100.91	101.18	99.962
97.719	98.329	98.487	98.136	99.303	98.542	96.61	98.888	98.547	101.54	98.877	98.111	100.09	99.891	98.127	101.17	97.282	99.853	99.616	97.064	99.011	101.75	96.09	98.544	99.969	97.795	100.09	97.312	100.06	99.27	96.647	98.287	98.96	100.55	95.768	99.198	99.005	99.69	97.5	101.28	99.329	99.849	100.43	98.647	99.84	97.793	98.691	99.121	96.18	98.63
107.02	107.85	105.68	104.92	108.31	106.96	106.17	106	107.21	106.98	106.52	105.04	106.72	107.46	105.78	106.12	106.58	106.34	105.76	107.23	106.18	105.81	106.85	104.25	109.43	105.41	106.94	105.71	104.57	106.9	105.93	107.58	106.96	106.35	106.85	106.09	105.34	108.11	105.23	107.51	106.1	107.14	108.27	108.43	106.5	106.96	103.9	106.19	107.42	107.2
105.99	107.67	111.4	109.28	108.82	105.01	107.7	107.89	108.31	109.98	105.31	107.84	109.36	110.39	109.42	106.59	109.42	108.4	108.47	107.16	108.94	109.09	110.11	106.33	108.08	111.28	105.88	108.21	110.24	109.04	107.73	108.47	107.94	108.11	108.29	107.37	107.26	108.14	108.36	107.6	106.83	108.23	106.93	107.88	108.33	109.29	105.95	106.93	112.55	109.16
102.01	104.59	102.32	102.56	105.52	103.33	103.88	104.49	103.22	102.77	102.5	103.58	103.11	104.44	102.75	102.81	102.94	101.24	104.94	103.79	101.66	105.52	103.18	102.57	101.87	101.68	101.29	104.5	101.79	103.51	102.91	103.82	103.27	104.48	102.7	103.67	102	105.16	101.2	101.95	102.9	102.91	101.83	103.51	103.96	103.95	101.02	104.64	103.33	104.31
98.385	97.558	99.058	96.494	97.722	98.826	96.999	99.02	97.436	98.247	98.846	96.082	99.221	99.599	96.383	97.892	98.521	97.201	99.594	98.862	96.971	99.975	98.268	97.844	96.493	99.841	97.924	99.092	98.804	95.899	99.193	98.199	98.428	95.836	97.835	96.881	96.79	96.338	97.313	98.29	99.878	97.936	97.886	99.372	99.684	97.857	100.83	96.436	95.368	95.981
105.52	104.41	105.55	106.72	104.06	103.92	107.08	105.57	106.93	105.33	104.18	106.72	105.81	106.36	103.9	105.58	105.73	107.2	107.05	108.04	105.84	105.5	105.48	106.39	104.59	105.11	105.27	106.05	107.19	103.6	104.28	106.07	105.7	105.08	105.64	104.5	104.54	106.49	106.61	105.55	106.49	104.01	107.71	105.05	103.31	107.09	106.91	106.17	107.79	106.62
106.87	104.06	106.09	106.29	104.47	103.27	106.33	104.67	107	106.35	104.36	106.22	104.78	105.8	105.3	104.38	105.55	105.26	105.92	103.25	106.52	106.47	107.66	107.21	105.22	104.86	106.4	107	105.96	104.85	105.84	104.63	107.14	109.03	104.65	107.35	104.9	106.22	104.69	105.57	107.46	104.94	106.05	105.53	105.95	108.67	104.8	107.49	103.55	106.1
97.767	98.058	99.308	98.548	97.992	95.878	97.201	96.825	97.205	97.718	97.436	96.576	95.86	97.52	99.124	99.128	99.967	98.882	98.266	96.764	97.093	100.98	96.835	97.521	98.164	96.668	97.982	99.085	97.906	96.52	97.805	98.279	99.633	98.175	98.482	97.734	97.987	97.678	99.027	98.282	97.795	98.26	96.818	97.409	99.34	98.495	97.663	99.019	97.074	98.163
110.9	111.21	108.33	109.21	110.53	109.77	110.5	110.2	110.63	112.6	110.55	109.1	110.55	112.02	109.64	109.66	109.88	110.3	110.65	111.12	109.21	110.49	110.45	108.89	112.03	110.59	109.86	109.41	111.74	110.73	108.44	110.33	108.68	110.47	110.63	112.7	110.45	111.4	111.28	111.97	112.61	110.71	111.4	110.35	110.53	108.45	110.41	109.72	112.08	109.64
107.81	107.9	104.61	107.65	106.45	108.22	106.53	105.56	105.58	104.56	107.36	104.98	105.64	105.06	105.39	106.03	105.57	107.25	106.19	106.24	104.45	103.72	107.32	103.73	105.76	104.01	104.7	107.25	105.26	104.3	104.51	104.5	105.28	105.12	106.4	106.69	107.75	105.76	105.02	105.53	107.7	106.28	106.6	107.17	104.76	107.55	107.38	105.65	106.09	106.25
102.01	104.01	100.86	102.31	99	99.374	101.04	99.736	101.39	98.834	102.56	101.64	98.684	98.315	100.41	99.97	100.03	98.631	102.28	99.395	100.09	100.98	101.19	99.669	100.83	100.46	101.11	100.06	97.735	98.188	101.78	103.83	102.27	100.14	97.599	100.25	102.67	100.3	99.337	100.66	100.21	97.642	99.451	99.877	100.68	102.6	102.73	100.84	101.48	99.597
105.98	106.84	107.62	106.62	110.6	109.86	107.87	107.01	108.34	108.28	107.39	107.44	107.06	108.38	107.18	110.72	107.1	107.57	106.01	109.85	108.57	107.58	106.33	109.07	107.68	107.62	107.48	111	106.91	105.53	107.64	107.93	107.68	107.02	110.12	108.11	108.15	107.8	109.31	110.4	107.9	108.62	109.24	108.56	107.07	107.96	108.3	110.17	107.33	107.07
104.87	105.15	102.94	105.47	104.09	105.22	107.82	107.11	105.84	104.85	107.87	106.07	105.57	106.64	103.22	106.7	105.62	106.86	104.18	102.97	102.79	105.01	104.87	104.72	106.29	102.87	106.54	107.35	106.11	103.16	105.21	106.23	106.09	106.16	104.63	105.28	105.02	105.84	107.21	107.59	103.37	105.53	105.7	105.5	104.19	106.52	106.5	106.35	105.74	103.88
96.608	96.778	97.953	99.623	96.974	98.957	97.752	96.775	98.601	97.959	99.294	97.982	100.84	98.136	97.948	97.198	95.255	97.282	98.3	96.669	96.589	97.568	97.901	99.63	97.59	97.774	96.159	96.925	97.982	97.734	97.812	96.023	100.48	98.593	96.864	99.296	97.012	97.094	98.388	98.834	97.191	97.464	97.669	96.933	99.162	97.958	98.244	96.369	97.492	98.522
106.29	106.95	106.68	106.61	108.05	107.19	105.33	107.88	106.31	108.25	104.85	106.07	108.43	106.52	106.38	105.96	105.99	105.54	104.17	106.36	108.12	106.67	107.31	105.55	105.04	108.11	105.74	105.64	107.87	106.54	105.18	106.9	106.04	105.18	104.38	108.01	106.94	106.23	105.1	104.18	105.74	106.49	105.92	107.1	105.53	107.4	108.07	107.51	108.32	106.97
106.43	105.43	102.72	103.58	105.69	106.76	105.65	106.87	105.15	104.32	105.08	107.52	105.28	107.38	105.03	106.12	104.89	105.65	105.18	105.26	106.64	106.72	107.03	106.21	105.59	106.18	106.73	105.11	104.26	106.28	105.02	105.63	103.41	107.06	107.03	105.05	102.59	106.19	106.72	107.26	105.33	107.21	105.68	106.3	106.48	104.35	104.63	105.34	103.11	108.42
100.29	100.45	103.09	101.37	99.701	102.91	101.94	100.17	99.949	100.3	101.12	100.74	99.887	102.03	99.707	99.372	100.91	98.355	100.8	102.12	101.78	100.11	101.8	104.15	100.86	101.27	99.796	101.63	100.99	101.97	101.1	101.71	102.51	98.994	101.47	100.56	101.83	101.03	100.44	99.214	100.73	101.51	101.76	101.33	98.682	98.447	103.23	100.49	101.31	102.13
105.78	108.75	104.9	105.68	106.03	105.64	105.01	106.75	105.75	107.67	104.2	108.86	107.15	104.74	105.4	105.58	107.12	105.97	105.23	105.04	104.57	105.48	104.07	105.01	105.94	106.44	104.11	104.02	107.4	105.36	106.21	107.28	104.19	106.53	105.35	105.93	106.84	105.94	106.62	104.94	107.02	105.25	106.11	104.92	106	107.7	105.13	106.79	107.37	106.47
110.45	106.47	111.39	107.57	110.83	108.61	108.36	106.71	106.2	109.22	110.5	107.93	106.72	107.86	109.19	108.26	109.16	107.37	108.76	108.01	108.79	109.71	109.03	107.69	107.36	108.03	108.11	107.33	108.33	108.06	108.57	106.88	110.69	110.58	108.43	109	108.91	109.82	109.68	108.84	109.11	110.11	108.26	108.19	105.84	107.83	108.16	108.63	108.39	108.65
105.78	104.73	105.81	104.23	108.08	106.87	103.84	105.38	108.25	104.66	107.44	104.92	106.6	104.43	103.69	106.93	106.34	106.49	106.43	105.85	105	106.82	105.54	106.31	107.16	104.53	106.06	106.53	102.46	106.73	104.15	104.72	106.13	105.99	108.08	106.51	105.99	107.03	104.55	105.22	106.75	105.57	106.5	105.13	105.68	103.34	107.4	104.38	105.62	106.29
99.183	99.799	101.32	101.66	100.83	98.374	97.462	98.323	100.18	98.196	99.407	98.686	100.22	100.34	99.896	100.14	96.672	101.26	97.357	101.83	99.747	97.19	99.713	100.19	98.299	97.402	99.613	98.538	99.34	99.227	99.614	98.524	98.893	98.045	98.422	96.089	100.44	99.067	96.001	99.314	99.422	99.551	99.831	96.295	98.007	97.349	99.386	98.694	98.443	96.595
104.68	105.94	103.7	108.16	105.82	105.81	103.37	105.68	106.05	105.48	101.47	107.08	104.7	105.77	107.51	106.65	106.52	105.31	105.44	105.44	103.73	107.48	106.38	106.79	106.85	105.92	103.74	105.13	103.62	106	104.07	107.52	105.89	106.96	106.05	103.7	108.42	105.27	104.76	102.18	107.17	106.11	103.78	108.37	106.4	105.83	103.29	106.37	105.78	107.23
105.48	106.31	106.34	105.44	106.96	105.3	107.03	106.15	106.58	104.97	104.81	108.16	106	104.08	105.69	107.82	107.51	105.64	107.11	104.38	107.09	108.07	106.52	106.73	106.14	105.86	107.75	104.63	107.98	105.36	105.49	105.18	108.39	106.51	103.99	102.94	105.47	104.59	107.95	107.97	106.83	107.98	107.28	105.45	105.11	107.77	106.51	107.36	108.05	105.82
104.93	104.86	103.87	102.94	104.61	103.81	106.03	104.16	105.37	108.11	106.51	106.19	106.4	106.5	105.18	105.63	106.82	103.89	104.06	106.77	106.53	107.53	104.87	105.04	105.21	105.59	105.93	105.97	103.73	107.2	105.96	106.43	102.51	107.06	105.76	104.62	107.03	105.76	103.76	105.6	107.32	104.52	105.23	104.71	106.9	104.83	104.99	106.2	105.95	105.19
99.442	101.23	100.83	99.926	99.463	99.132	99.429	100.58	102.06	100.69	101.13	100.27	98.923	103.41	100.77	101.18	97.627	98.203	97.551	100.95	100.23	98.293	99.75	101.89	100.94	102.09	98.638	99.974	98.373	99.945	100.07	101.69	100.72	102.2	99.904	98.845	99.405	99.309	99.218	101.87	100.81	99.686	100.11	97.988	97.345	100.47	100.57	100.22	99.709	101.16
108.8	105.37	105.13	102.88	106.93	104.59	105.2	104.5	103.04	105.85	104.26	106.03	107.57	104.54	104.93	107.58	107.84	103.13	104.57	108.2	106.75	105.35	104.45	105.62	105.07	106.27	107.23	104.76	105.2	105.83	106.77	105.52	105.37	106.68	103.67	106.57	107.14	106.57	107.32	102.74	106.98	106.82	105.46	104.87	104.75	105.37	106.85	105.68	105.78	104.98
106.18	104.38	106.46	105.64	103.48	105.88	103.56	106.06	105.66	102.95	105.2	104.28	104.18	104.93	105.95	105.31	106.87	104.15	105.63	106.44	105.99	107.82	105.71	105.71	108.23	106.69	106.67	106.01	105.45	105.91	106.13	104.78	103.76	104.4	103.92	107.01	104.14	106.21	105.86	104.21	105.84	105.62	104.68	104.94	106.17	106.7	105.81	106.14	105.62	106.53
109.28	108.61	110.84	109.96	107.86	109.7	106.89	106.77	108.66	107.6	109.19	109.28	108.42	109.19	108.99	108.77	106.72	108.5	105.11	109.22	106.98	108.97	111.07	108.42	107.39	109.18	108.02	109.23	108.88	107.94	107.85	107.81	108.63	107.27	108.46	107.08	107.97	105.64	108.58	109.36	107.78	107.88	108.99	107.26	109.18	109.46	108.48	109.32	108.11	108.55
105.53	105.73	107.35	104.9	107.46	108.86	108.38	106.47	107.52	106.67	106.98	106.8	106.22	106.75	105.18	107.27	105.52	107.18	110.37	106.25	105.8	104.55	105.98	106.38	107.36	108.91	108.72	104.35	106.84	106.61	105.23	105.17	107.81	104.19	107.72	107.97	106.95	108.29	106.75	105.1	108.66	107.03	106.55	105.34	106.38	103.61	107.19	106.12	106.69	106.94
107.91	106.59	108.82	108.38	110.36	106.1	108.86	108.3	108.23	110.2	107.86	106.79	109.99	108.49	109.3	106.64	108.31	107.8	108.99	109.56	109.58	108.31	106.64	106.71	106.24	106.81	107.57	109.31	108.23	107.99	105.84	107.68	108.38	109.37	108.98	109.44	108.41	110.63	107.65	109.26	109.5	109.73	108.34	108.6	109.27	107.17	109.08	107.11	107.42	109.71
106.01	104.84	106.23	105.85	105.03	107.54	106.55	106.37	105.59	106.45	105.39	105.62	105.47	105.39	106.48	105.57	104.4	104.54	106.68	106.21	105.99	107.07	102.8	106.68	106.78	105.44	104.96	107.47	108	106.04	106.34	106.52	106.45	106.58	105.52	105.31	104.59	105.12	107.07	106.96	105.83	105	105.42	106.04	109	107.06	103.95	103.71	103.83	105.72
106.68	105.42	107.09	107.37	106.66	105.46	105.32	105.48	104.77	104.67	105.37	102.97	107.07	105.67	104.55	106.73	102.9	105.59	104.85	107.78	104.87	106.74	105.42	103.39	105.89	104.24	106	105.64	106.13	104.14	105.87	106.15	105.34	106.89	106.23	106.19	105.72	106.01	104.84	103.77	105.46	106.3	104.48	106.57	101.93	104.53	104.02	106.58	104.56	106.41
100.44	101.66	102.24	101.25	100.7	101.56	100.91	102.5	100.81	100.53	101.14	100.29	100.62	101.9	100.81	101.77	100.6	100.62	99.921	100.16	101.73	102.73	99.465	99.868	102.13	102.28	101.42	100.17	100.9	99.204	101.55	103.31	101.49	102.29	102.78	101.12	99.91	99.218	101.48	100.44	98.981	101.41	99.915	102.81	100.96	103.37	101.74	102.02	102.91	98.855
107.12	104.58	106.07	105.13	105.36	106.49	106.76	106.2	106.28	107.61	107.46	107.45	104.91	104.3	106.16	105.28	104.51	106.27	106.24	105.04	104.78	103.44	104.6	108.4	107.43	108.1	104.8	108.3	105.8	103.26	105.65	106.88	104.92	103.55	106.5	104.84	105.59	104.25	105.71	105	105.57	104.06	108.4	106.11	106.62	102.81	106.82	106.37	105.09	104.01
104.71	104.91	106.98	104.45	106.37	104.52	103.73	105.8	105.82	104.44	106.07	104.2	106.03	105.45	105.44	105.33	105.03	105.87	107.1	108.5	105.48	105.99	104.96	106.06	104.97	106.13	105.58	108.03	105.05	106.48	105.55	106.68	107.98	107.54	105.72	105.12	106.83	107.54	106.61	104.24	107.68	107.89	102.37	106.48	104.5	104.39	106.75	105.08	103.62	106.16
110.92	107.41	109.27	109.55	110.03	109.92	107.99	107.52	109.81	106.37	109.07	108.81	108.11	107.49	108.79	108.79	107.6	111.26	110.09	109.34	111.65	108.56	107.56	104.7	106.94	108.75	109.17	108.49	110.38	109.19	111.04	109.37	107.45	108.21	106.6	106.84	108.65	108.89	109.56	107.77	108.35	108.53	107.62	109.05	110.06	111.04	108.24	108.07	108.66	107.39
98.631	98.964	99.744	96.991	99.194	99.034	99.619	98.244	99.4	102.14	98.882	99.155	100.28	99.048	99.327	97.358	99.203	98.398	98.434	99.012	101.46	99.171	97.012	97.104	99.297	99.083	99.445	97.885	101.42	97.35	99.189	99.282	99.181	97.203	97.915	98.094	100.84	99.153	100.61	100.67	96.485	97.721	97.691	100.15	97.147	98.702	99.716	97.224	96.818	99.78
109.25	108.73	108.26	108.62	108.54	108.85	109.41	107.54	107.52	108.13	108.79	108.5	111.27	106.87	108.25	106.34	107.33	107.71	105.45	107.74	109.99	107.37	109.27	109.46	109.57	107.44	105.5	109.37	107.35	107.78	109.77	110.17	107.87	107.96	109.08	106.72	109.96	107.39	108.24	109.05	108.28	108.19	109.51	107.37	112.45	110.15	108.34	108.52	108.79	106.43
109.38	109.57	109.2	105.89	107.27	110.13	109.03	108.47	107.89	108.32	107.88	107.71	108.37	108.62	108.08	107.87	107.08	107.38	108.88	107.29	109.03	107.5	106.82	105.09	110.39	106.96	109.7	106.71	107.43	108.09	107.39	110.16	106.14	110.07	109.22	108.14	107.79	107.17	107.59	109.72	108.3	107.87	109.11	109.17	109.57	106.48	106.72	109.75	106.27	107.95
107.77	107.24	109.18	106.23	107.83	108.4	108.8	110.36	106.74	109.2	109.16	109.65	108.38	107.81	107.02	109.29	106.59	106.78	107.39	107.89	108.17	110.24	109.62	107.14	107.44	108.28	106.77	106.92	107.68	107.83	108.14	109.11	109.51	106.11	108.23	110.57	107.55	110.03	107.35	106.15	107.88	108.24	105.94	107.61	109.39	107.56	108.27	108.33	108.94	107.78
96.212	97.873	99.312	95.837	99.26	97.176	98.837	98.719	98.015	97.352	98.319	97.491	97.109	97.963	98.878	97.536	97.717	97.596	100.38	100.56	99.234	100.95	98.79	98.707	98.843	98.007	99.333	97.914	95.206	97.596	98.624	97.669	99.174	96.307	98.091	96.995	96.184	98.335	97.502	99.606	97.633	96.644	99.624	96.573	99.338	98.051	99.339	96.792	98.222	95.5
108.7	107.01	105.72	108	108.33	106.96	107.42	108.35	108.94	107.28	107.81	109.12	108.96	109.93	105.56	107.07	109.62	108.54	107.9	107.94	109.97	109.87	108.26	109.14	108.14	105.8	108.7	108.09	109.24	109.3	108.91	109	108.96	108.59	108.12	109.15	106.32	109.79	106.3	108.5	108.67	106.98	106.55	109.23	109.09	108.36	107.84	107.14	111.8	108.36
103.74	106.6	107.69	104.49	105.14	104.4	106.49	105.87	103.55	107.03	105.86	104.49	107.11	104.89	106.94	106.11	106.85	105.67	106.79	107.23	106.23	107.1	106.04	106.38	109.3	104.65	107.9	107.6	106.59	106.76	106.76	105.06	108.61	104.78	106.92	106.03	105.17	105.84	107.11	104.54	104.66	106.63	105.63	104.64	105.43	107.2	107.12	105.58	106.35	105.77
104.45	106.27	105.6	105.05	108.34	104.56	107.74	105.31	105.45	107.59	105.53	106.68	106.63	106.65	104.83	108.15	105.92	104.41	106.83	105.21	106.03	107.13	106.7	103.61	105.45	105.33	106.34	108.62	107.25	106.27	105.97	106.69	106.45	105.86	107.2	107.56	107.58	108.11	106.52	105.3	107.48	106.39	108	108.41	105.22	105.84	107.21	104.13	105.12	105.28
105.73	109.23	107.06	107.46	106.54	105.69	106.57	106.86	105.99	109.02	105.12	108.65	106.04	103.76	104.58	105.66	108.15	106.94	104.4	106	104.97	107.33	107.78	106.97	105.04	105.68	106.33	104.92	106.18	107.11	107.22	106.76	105.7	107.06	105.42	106.04	107.14	103.44	105.82	105.97	108.52	106.29	108.65	106.44	108.05	106.01	106.68	107.01	104.98	107.31
108.87	109.21	109.11	109.46	108.21	107.3	103.97	108.46	109.01	108.46	107.64	107.95	105.02	109.6	105.78	106.34	110.09	106.89	109.22	106.3	107.15	108.9	107.7	108.28	109.37	107.71	105.68	107.54	106.02	108.95	109.76	107.72	106.23	105.65	108.63	106.61	106.93	106.59	108.99	107.71	107.46	107.46	107.16	106.35	108.17	108.18	108.51	107.86	108.15	109.56
107.72	107.04	108.24	105.89	108.91	107.48	108.98	106.65	107.1	108.32	107.91	108.72	107.18	110.89	106.91	109.54	107.33	104.9	108.62	107.4	107.91	108.52	106.07	108.38	107.45	108.28	106.21	106.3	109.36	108.32	108.31	107.88	106.54	108.22	106.22	107.03	111.01	106.73	106.63	107.34	110.29	107.69	109.05	107.84	107.36	109.8	108.79	107.34	107.92	106.67
96.749	97.872	96.34	99.642	96.66	98.089	98.895	101.06	99.84	97.599	99.902	97.904	98.992	99.211	97.933	96.805	97.025	101.64	97.179	96.041	98.261	97.956	97.774	100.41	97.318	96.787	97.265	96.318	98.092	101.18	96.087	100.1	96.905	99.979	97.16	97.476	99.033	97.623	99.215	98.208	95.413	99.934	98.589	97.773	98.674	98.912	99.263	97.564	99.957	98.875
106.95	104.24	103.72	106.82	106.35	105.84	106.09	104.67	105.03	106	107.74	103.75	105.4	107.45	106.65	107.29	105.53	106.54	105.74	104.28	103.16	106.8	105.55	105.44	106.8	104.39	107.27	104.56	105.57	104.66	103.47	104.81	105.9	104.88	105.21	104.6	107.47	104.42	104.91	105.04	107.66	105.25	106.18	104.96	106.36	107.45	104.63	105.9	104.63	106.2
107.25	104.37	104.97	105.96	103.95	107.41	105.62	105.21	103.88	105.03	105.94	105.38	106.52	105.58	103.79	105.19	105.04	104.13	103.71	104.79	107.32	104.39	106.32	105.33	105.01	102.39	104.99	103.6	104.04	104.25	107.73	106.17	105.25	104.27	103.81	106.48	106.11	106.15	104.54	104.42	105.46	105.41	104.99	104	104.75	107.54	105.84	105.49	103.87	106.05
108	109.52	106.11	108.33	108.1	109.34	108.13	107.91	106.23	110.07	107.78	108.26	106.04	107.12	109.63	108.73	108.66	109.2	109.11	107.74	110.02	108.63	106.42	106.6	107.7	109.45	107.97	108.01	109.21	106.88	109.02	108.89	109.18	105.43	107.75	109.68	108.13	108.06	106.98	109.9	105.91	105.73	108.78	107.36	106.93	106.82	108.37	108.47	107.02	108.18
104.63	106.82	106.3	107.8	107.93	107.03	107.43	107.07	106.46	107.36	107.91	107.5	106.09	105.49	106.79	107.42	105.43	107	108.06	105.89	104.76	106.4	106.4	107.4	105.52	104.39	105.61	107.58	104.65	105.12	107.78	105.03	106.67	106.76	106.19	108.01	106.75	105.49	106.27	104.22	105.8	107.18	107.76	106.76	106.23	105.8	107.53	105.83	107.14	106.27
108.78	106.85	107.83	107.68	108.01	106.03	107.14	106.59	107.77	107.88	106.11	107.3	107.03	108.71	107.7	108.59	109.46	109.45	106.81	108.77	107.86	105.9	105.2	107.77	106.49	106.68	106.91	106.5	108.24	106.2	110	107.32	108.96	107.8	105.61	107.48	105.9	108.68	106.37	105.86	107.72	106.97	106	109.25	106.97	106.93	107.31	107.62	106.98	109
105.76	104.2	105.98	106	106.42	106.59	104.86	106.06	105.96	107.81	104.67	107.52	105.33	105.49	107.41	105.08	106.23	104.27	104.58	104.6	105.6	104.76	106.37	106.99	106.92	105.72	105.58	108.22	107.09	105.06	105.67	104.44	107.62	106.26	103.41	104.62	104.83	105.25	105.92	104.72	107.49	105.71	106.29	105.27	104.52	105.02	106.57	106.74	106.64	107.48
108.67	108.1	108.08	108.09	108.62	108.94	108.95	108.31	108.42	110.04	107.39	107.81	107.11	109.16	107.64	105.81	109.68	109.3	106.95	107.91	108.7	110.05	108.49	107.37	109.5	106.67	107.89	108.48	107.55	108.24	108.89	106.46	107.48	107.82	111.85	107.79	109.48	108.85	109.35	109.95	110.04	105.78	108.33	107.5	107.74	107.38	108.09	108.35	109.2	107.78
105.69	108.22	104.28	106.52	102.89	106.11	106	105.6	105.53	105.43	107.75	104.74	103.23	105.36	107.1	105.97	105.56	105.17	102.9	105.86	105.62	105.52	106.1	105.62	104.78	105.05	105.12	104.1	106.33	103.08	105.26	106.32	106.22	105.57	107.38	107.69	105.23	105.23	104.74	107.56	104.4	108.03	107.68	107.73	105.73	104.59	105.8	104.77	104.88	105.86
107.22	105.49	105.39	104.55	107.39	104.86	105.55	105.82	103.97	105.17	106.88	106.42	104.29	104.31	105.14	107.49	107.39	106.57	104.06	104.92	103.77	105.32	105.91	104.2	105.86	106.53	106.48	104.5	104.84	106.08	104.79	106.83	104.2	107.01	106.22	103.67	105.65	106.17	106.69	106.08	104.47	106.57	108.14	107.84	105.67	106.99	103.86	108.22	105.84	107.96
105.87	107.7	103.87	105.69	107.5	107.71	107.87	106.26	106.28	107.37	104.94	106.14	107.69	108.25	107	104.8	106.22	106.81	104.67	110.12	105.73	106.72	105.96	104.94	105.22	108.01	105.3	108.33	105.15	105.71	108.91	107.36	106.77	106.12	106.35	108	106.43	106.96	106.85	106.57	106.59	106.87	106.04	104.75	105.36	105.36	106.91	105.75	105.9	107.09
106.2	107.87	105.56	105.52	104.77	106.84	107.55	105.74	105.91	106.15	107.81	106.48	106.36	105.97	106.55	106.15	107.06	106	105.27	106.51	106.36	108.28	105.98	105.45	106.29	104.69	107.45	106.97	108.16	106.19	108.8	105.25	106.13	105.34	105.51	107.3	107.51	107.53	108.19	107.53	105.42	109.36	106.59	106.31	107.31	106.95	108.16	107.55	106.14	106.98
101.61	100.54	102.05	99.085	100.47	98.895	99.827	100.12	98.83	101.44	101.26	96.442	98.182	101.06	97.637	102.86	98.896	99.005	100.56	99.688	103.02	101.98	100.77	100.89	100.6	100.83	100.64	99.828	99.422	100.32	100.18	101.33	101.57	100.01	101.95	99.354	100.95	99.917	101.72	100.18	99.756	100.95	99.95	100.14	98.736	101.1	101.4	100.07	100.57	101.5
108.17	107.92	109.02	110.22	107.8	110.31	109.5	109.04	108.63	110.25	110.19	108.35	108.34	109.32	109	110.16	112.12	106.43	108.54	110.34	108.05	107.61	107.09	108.72	111.08	108.68	109.91	109.95	106.49	109.19	109.63	109.92	108.37	108.3	109.62	109.56	110.58	107.76	109.81	108.74	109.03	108.75	107.46	108.43	109.53	109.58	106.47	107.69	106.09	109.01
102.19	100.4	99.789	102.16	101.61	98.775	100.85	100.57	101.78	98.855	99.222	98.784	102.15	100.25	99.938	101.55	101.35	99.151	101.8	99.952	100.49	100.92	101.76	98.04	102.2	101.39	101.47	99.494	100.79	99.622	101.28	100.57	100.96	102.99	100.27	102.67	102.06	101.52	99.841	100.87	102.43	100.15	102.18	101.34	101.18	103.3	101.86	103.06	102.91	100.43
99.535	99.084	98.04	99.3	96.763	97.597	99.861	97.202	100.05	97.234	96.634	98.499	96.506	98.991	97.741	97.903	97.675	97.079	97.89	96.658	97.717	96.754	99.291	98.111	99.103	96.089	97.016	96.402	96.23	97.329	95.728	96.629	99.895	96.926	99.999	97.623	97.508	97.628	98.556	97.184	97.213	97.809	97.629	99.002	97.082	98.261	97.404	97.465	97.959	99.335
108.22	106.45	109.41	106.44	110.49	108.66	109.55	107.83	107.82	107.72	107.62	107.19	108.16	109.31	107.71	108.59	105.93	106.88	107.61	107.59	105.47	109.47	106.32	106.45	107.21	108.1	109.21	107.99	108.58	104.96	107.62	107.98	109.83	106.93	108.6	108.18	108.52	109.06	110.7	107.27	109.93	107.59	106.98	110.01	106.78	106.58	106.54	107.92	108.42	108.64
[truncated: 650 more rows]
[truncated: 150 more columns]
