# Supplementary material for: Genetic dissection of main and epistatic effects of QTL based on augmented triple test cross design
Source: PLoS One. 2017 Dec 14;12(12):e0189054. doi: 10.1371/journal.pone.0189054 (PMC5730204; doi:10.1371/journal.pone.0189054)
Supplement: S10 Supporting Information — (ZIP) [file pone.0189054.s010.zip › z6_1850_0.2_10.csv]

113.69	108.34	111.24	111.32	105.77	109.38	101.28	101.63	103.24	109.5	106.05	110.69	115.43	103.18	112.18	108.67	104.65	105.28	106.36	105.52	110.22	112.99	102.7	109.11	108.11	110.62	110.33	105.16	110	109.44	106.03	110.72	104.79	107.76	109.46	109.71	103.78	114.17	110.03	112.16	109.89	108.01	108.16	103.11	117.52	110.1	111.12	106.41	105.72	107.37
108.63	102.48	103.69	98.877	112.47	106.83	111.27	104.18	106.17	107.66	107.2	100.51	98.786	105.58	102.34	100.04	106.52	111.3	104.7	97.783	103.22	109.86	105.01	106.21	100.69	107.86	109.12	102.65	109.84	108.96	105.49	105.87	112.66	109	106.26	102.89	101.88	106.35	106.82	98.92	107.43	104.11	104.24	106.9	102.75	106.7	113.68	105.99	107.59	106.93
111.45	108.86	100.52	104.19	105.24	113.14	106.88	109.25	106.31	103.76	106.97	102.24	110.1	103.65	103.8	99.723	107.52	105.23	109.57	105.93	103.57	101.78	104.79	100.8	106.77	106.08	106.28	105.66	106.91	105.89	105.92	103.17	103.8	101.68	102	103.14	108.74	108.15	105.23	112.41	105.25	100.4	97.802	102.1	102.2	104.11	106.59	104.65	107.91	112.15
95.861	101.35	95.373	99.572	98.054	96.369	90.844	95.394	100.66	100.13	98.244	94.018	99.287	102.41	97.594	95.352	96.05	100.86	99.792	96.652	98.522	101.88	95.041	101	90.03	100.31	97.14	102.56	97.422	96.29	95.001	93.108	96.639	91.377	101.47	101.46	100.44	98.319	100.25	100.29	101.84	96.878	100.56	91.595	92.241	93.104	98.932	96.59	101.09	90.514
107.95	106.76	108.76	96.717	111.43	111.74	97.025	98.74	107.04	102.85	109.97	103.94	110.59	112.56	107.9	103.7	103.05	104.11	103.52	107.4	105.26	106.89	104.39	108.88	107.58	108.43	103.24	104.46	99.962	111.62	104.56	102.28	105.66	107.19	107.09	106.21	105.75	107.75	106.2	104.26	108.45	109.43	111.42	100.98	108.25	108.07	106.69	105.47	107.58	102.76
103.84	110.01	104.27	101.59	98.188	103.63	107	101.85	109.85	102.78	110.84	111.41	105.2	104.93	102.96	112.55	102.9	100.06	104.86	104.27	107.5	111	99.067	100.32	109.05	108.22	108.32	107	104.9	101.34	101.74	104.94	109.26	108.35	111.76	107.79	106.31	107.31	104.11	105.72	108.06	109.93	108.88	105.11	103.64	108.18	102.57	107.86	105.69	99.81
104.84	105.53	115.74	108.72	109.5	105.34	106.36	107	106.3	103.84	98.549	105.08	103.77	107.4	101.78	109.42	104.53	109.2	108.7	106.26	106.45	106.75	110.17	107.96	100.99	109.11	107.97	102.66	107.65	104.83	106.58	108.29	110.77	103.29	110.74	104.95	108.82	106.91	110.37	105.25	104.13	111.06	106.79	110.28	106.91	106.91	105.99	108.73	109.65	104.47
112.62	112.91	104.14	104.07	107.36	103.24	105.57	105.35	102.52	100.87	104.8	104.57	104.24	111.95	111.23	105.95	105.08	109.4	108.44	103.77	105.1	109.92	112.94	108.73	103.77	108.65	113.31	109.28	110.6	107.61	103.47	105.91	103.77	104.78	103.02	103.45	110.25	105.19	108.18	101.02	112.54	106.83	106.98	110.46	107.52	104.12	112.79	110.82	107.67	107.71
105.79	95.471	112.42	103.5	109.74	104.19	102.16	101.15	106.24	101.4	107.71	102.1	102.34	100.74	100.59	107.83	102.87	99.878	102.5	105.84	105.8	114.26	105.13	106.38	109.72	108.86	101.4	104.56	109.88	103.77	103.73	104.47	109.02	104.95	105.06	103.39	105.48	100.27	104.66	100.49	110.93	104.65	100.2	108.17	104.13	102.35	102.56	104.52	105.08	107.22
97.372	101.36	101.87	101.17	94.589	97.792	97.193	105.73	100.15	106.59	102.19	98.64	102.76	101.33	104.26	105.03	94.939	97.709	101.24	99.573	92.841	101.99	100.45	105.86	98.608	92.911	98.671	99.269	101.89	103.56	99.908	104.13	106.76	103.13	103.02	98.645	103.83	103.32	100.97	106.67	97.554	102.37	100.13	98.742	96.563	99.683	99.13	96.675	98.419	100.87
111.41	105.47	110.44	104.02	109.65	106.96	118.3	114.38	106.26	107.11	110.23	110.49	116.13	111.57	111.27	107.96	107.24	112.54	112	115.2	111.82	110.29	108.3	109.92	110.26	113.28	108.49	111.82	110.35	112.41	115.46	117.34	108.64	108.53	114.1	109.06	108.94	111.72	108.28	106	115.03	109.55	108.88	111.05	113.71	108.31	109.02	112.33	107.17	103.98
107.38	107.76	107.63	108.87	106.25	104.77	97.826	108.45	107.41	107.37	105.75	107.64	104.1	108.15	99.441	102.01	104.11	110.27	110.18	108.38	105.45	104.24	105.91	110.49	112.04	108.98	106.89	100.21	104.1	100.03	109.37	101.52	103.37	106.96	103.23	112.74	110.45	109.64	108.63	105.64	104.47	102.37	103.35	107.32	107.36	107.29	102.18	109.15	106.9	103.8
109.27	106.96	110.56	109.9	109.55	105.48	103.96	110.61	103.58	111.38	105.93	105.8	109.2	106.63	104.65	110.07	106	109.7	104.96	103.38	106.36	101.63	108.71	111.74	103.25	105.56	104.47	105.94	104	104.9	109.95	102.73	105.5	108.08	104.22	109.3	106.05	106.05	110.05	109.09	107.24	102.17	103.34	111.55	98.778	107.88	105.72	103.48	102.19	107.89
103.72	107.9	101.98	106.36	104.6	110.18	106.42	112.41	107.12	100.32	110.01	102.03	109.69	106.07	104.78	107.92	108.86	110.12	107.94	106.41	106.03	107.47	105.89	109.17	105.51	107.58	104.51	103.39	105.63	111.22	109.58	105.08	105.66	109.5	112.06	108.72	106.63	101.59	103.62	108.57	112.19	106.57	104.1	105.62	108.28	105.77	103.75	107.08	111.35	107.55
104.24	99.455	106.55	105.8	107.42	106.61	113.43	103.64	106.25	109.78	111.59	107.12	108.09	107.79	107.91	106.3	103.76	101.96	103.62	104.28	99.052	105.73	103.59	106.48	105.23	110.09	103.95	104.77	109.12	101.16	109.03	103.64	103.32	104.66	100.95	109.38	104.05	111.1	106.61	102.5	101.27	108.54	100.71	106.69	107.04	111.82	109.92	106.88	103.95	100.09
102.6	103.47	105.39	106.23	107.55	103.85	104.84	100.7	103.48	110.23	107.39	103.69	106.15	106.01	110.69	104.34	104.97	110.29	108.35	103.41	100.52	107.4	99.999	108.42	110.58	109.74	101.37	109.54	107.3	104.98	103.39	103.99	104.66	106.76	107.6	104.4	109.26	106.05	110.96	107.94	100.37	109.45	104.08	105.2	107.96	105.27	100.31	106.37	106.78	109.67
108.1	108.46	117.4	107.93	103.44	112.73	111.07	108.77	105.64	104.19	109.74	115.02	109.02	104.38	107.7	104.94	111.67	112.05	110.3	106.82	109.94	111.15	112	105.62	108.4	113.47	109.84	104.42	105.93	107.51	111.13	111.94	113.09	107.38	108.48	108.71	108.76	101.42	107.34	112.25	109.25	106.63	110.21	108.43	102.9	110.82	109.62	114.87	102.72	108.04
105.65	115.18	103.38	107.06	100.72	102.42	110.48	103.51	104.4	102.6	102.44	108.76	104.31	109.63	109.41	112.06	105.35	107.22	106.72	106.26	111.02	109.16	107.11	108.51	105.36	100.59	101.57	102.84	104.49	104.61	102.36	101.29	105.32	104.62	103.2	100.16	102.13	109.39	104.32	104.67	103.41	102.16	103.61	104.6	108.24	106.82	103.59	109.86	112.85	104.53
104.3	114.03	105.65	109.67	111.79	102.56	112.44	105.77	106.62	106.86	108.58	107.54	111.1	110.48	105.4	109.44	107.01	106.47	108.23	113.03	108.61	111.41	103.28	109.31	114.25	107.91	107.78	110.46	104.15	106.46	107.23	102.44	113.02	105.09	113.94	111.26	106.57	109.05	103.16	109.13	103.29	107.81	107.91	109.81	110.25	106.31	106.76	111.95	108.53	113.92
101.41	103.81	99.702	100.44	96.103	96.148	97.547	102.15	94.997	100.61	100.71	105.8	101.92	98.153	106.25	99.712	102.8	100.28	100.44	97.614	96.198	98.602	103.58	101.31	98.866	99.655	94.864	104.31	100.63	100.35	106.17	100.05	98.156	102.54	98.877	95.695	104.61	101.1	106.44	96.728	100.2	98.838	98.253	100.16	101.63	107.19	103.13	103.81	101.53	103.63
96.149	105.8	91.908	99.075	101.62	95.306	87.591	94.94	95.687	99.843	102.38	101.04	101.26	101.58	97.795	88.684	102.77	95.02	94.969	102.3	96.185	104.13	100.24	99.15	98.227	87.929	97.176	100.85	98.418	95.143	96.696	99.775	96.708	98.068	99.425	101.46	97.921	94.543	93.395	98.289	99.961	100.56	99.797	95.824	94.637	95.006	98.234	102.06	95.046	98.273
112.71	114.52	109.3	109.71	101.84	104.01	110	114.36	108.29	115.37	112.68	109.65	108.25	106.02	110.79	106.2	112.59	110.82	106.61	106.11	109.21	109.1	107.61	110.41	105.14	109.04	111.3	110.55	118.73	104.98	111.63	107.71	108.52	105.41	103.88	109.6	106.89	101.51	106.17	102.82	110.09	113.83	105.14	110.44	107.61	110.96	105.72	108.94	104.56	102.84
112.38	107.8	104.91	109.73	107.01	109.34	107.67	106.01	104.74	107.86	106.76	108.22	103.36	112.77	104.79	106.77	106.91	107.92	109.7	114.36	107.24	113.59	102.63	110.14	108.59	113.82	110.4	108.92	108.65	105.46	111.76	106.36	109.97	104.01	114.37	111.48	108.26	109.11	106.12	107.09	106.53	110.83	112.42	114.51	111.82	116.34	108.7	109.43	107.88	105.39
101.8	104.51	108.19	99.889	105.43	103.07	96.736	101.55	96.562	102.32	96.876	105.69	99.747	103.38	99.38	107.32	101.43	101.93	94.775	103.76	96.174	97.563	101.67	100.21	96.346	100.66	99.082	101.98	99.014	99.303	100.1	93.681	96.129	95.547	98.612	104.63	100.57	99.829	99.152	105.59	103.42	105.72	97.567	100.53	103.06	94.506	97.112	98.906	92.74	95.908
105.06	106.65	106.76	106.02	103.26	108.3	105.1	100.43	100.92	110.17	104.85	99.454	111.39	106.78	108.87	104.96	107.88	105.87	102.97	111.03	110.85	107.87	103.37	105.85	109.68	107.33	105.97	107.81	99.673	101.88	104.62	106.99	103.46	102.8	110.36	102	108.41	104.03	110.62	101	104.68	104.75	105.7	107.2	109.05	109.09	105.73	105.5	106.99	107.26
100.35	105.07	107.01	106.54	103.87	104.83	107.63	105.43	106.74	107.86	111.07	105.03	106.88	110.31	99.993	106.21	104.29	101.31	109.1	104.17	98.535	106.58	105.85	102.93	104.05	108.25	107.75	108.77	103.41	104.49	107.58	103.2	106.53	114.92	109.27	105.86	106.81	103.04	106.49	104.03	103.39	105.64	106.58	104.94	104.5	103.86	107.56	101.58	107.26	102.44
100.58	102.42	97.237	99.567	97.242	98.125	96.393	99.272	97.978	104.43	99.993	102.53	99.201	95.343	104.45	95.189	97.199	96.946	95.75	99.967	98.92	97.33	101.24	95.013	97.662	105.46	95.939	89.409	87.615	97.261	98.061	103.17	104.46	94.484	98.33	95.057	98.992	93.47	98.407	95.972	95.533	99.902	100.43	96.258	94.874	95.666	100.3	99.038	97.284	102.35
99.756	103.33	99.393	102.1	99.779	97.491	96.745	97.951	94.733	99.087	94.954	91.682	101.87	100.18	93.263	92.348	104.59	106.22	105.2	93.228	97.34	98.251	107.5	102.64	105.12	103.67	100.22	102.66	102.83	99.698	102.61	103.46	100.12	103.21	100.79	100.35	97.751	99.375	101.48	95.382	98.223	98.211	97.092	96.899	102.25	97.585	95.66	101.54	97.154	96.438
106.7	110.76	102.42	102.22	100.18	104.34	108.45	105.4	106.47	107.16	106.22	104.77	107.95	109.46	105.34	105.07	109.99	101.45	101.84	109.39	107.44	107.04	103.92	105.67	106.85	105.8	107.16	103.83	110.94	109.69	109.93	104.63	109.95	102.74	109.69	108.38	107.39	112.58	112.51	102.12	108.06	106.83	105.46	104.08	103.33	107.77	104.05	102.67	104.3	106.39
111.69	107.17	110.92	115.89	105.85	110.43	111.19	104.15	108.23	112.95	103.04	114.85	113.64	105.66	106.72	106.33	108.28	107.48	107.31	102.5	106.16	110.13	105.92	106.66	111.16	114.96	109.89	103.65	104.9	107.26	105.4	108.3	117.21	110.14	106.59	108.4	103.15	109.62	106.23	114.63	109.18	107.19	108.7	104.7	107.74	113.77	100.78	105.3	104.86	105.29
109.6	101.56	104.74	110.67	102.99	100.45	108.26	108.17	101.77	107.1	102.65	104.31	112.47	106.44	109.92	97.146	114.66	107	110.56	101.68	104.14	110.05	106.62	110.9	108.21	109.7	106.75	105.96	107.14	107.82	96.211	107.52	103.07	104.42	105.68	101.83	105.14	107.27	103.65	105.26	100.07	109.97	104.42	105.11	107.77	104.73	110.02	100.83	104.24	107.61
97.571	97.065	105.7	102.76	99.682	102.28	102.76	101.4	101.87	107.86	103.28	101.55	97.76	97.108	97.991	94.032	104.15	99.726	101.71	106.92	100.45	100.6	99.685	100.4	99.534	96.855	98.634	101	99.79	108.12	99.01	99.16	99.114	107.85	96.636	103.64	100.15	105.5	102.71	100.26	107.39	102.76	99.57	99.306	101.86	100.8	100.97	93.559	112.1	101.3
108.18	107.48	111.22	110.87	102.04	112.87	109.65	110.91	113.28	112.88	102.66	108.23	110.16	103.22	108.64	108.44	108.2	108.39	109.25	105.68	107.48	114.72	105.2	103.28	110.27	105.37	108.54	107.98	105.29	115.94	115.84	108.5	111.31	110.49	113.94	108.27	105.3	108.05	106.46	105.57	109.86	107.13	108.97	106.7	111.4	103.6	108.86	107.16	105.87	108.79
107.84	109.78	102.34	105.81	104.56	107.5	107.61	113.26	104.5	106.59	104.31	102.96	103.01	103.54	101.58	102.21	107.54	107.82	103.47	110.69	102.73	105.73	107.37	100.72	98.341	104.74	105.56	102.11	108.34	110.07	108.54	107.03	107.16	100.45	99.161	104.38	103.51	109.11	104.9	107.91	103.63	109.51	107.84	106.64	104.91	102.25	106.4	109.53	105.14	100.2
96.156	103.16	94.63	90.627	99.369	99.232	92.495	98.146	98.437	104.17	98.72	95.593	98.58	100.83	97.123	100.82	95.672	99.802	101.25	95.724	101.1	100.81	99.03	99.827	100.12	103.19	99.598	105.36	96.238	96.276	100.83	96.928	100.04	95.469	99.557	100.4	98.143	93.302	95.192	94.085	92.5	98.73	97.885	104.77	99.239	97.415	97.207	92.612	101.56	99.327
105.6	105.47	105.98	103.19	109.35	113.11	105.63	109.58	104.48	102.46	105.42	103.91	103.65	110.03	99.166	103.51	107.97	106.26	108.03	109.64	107.92	106.85	110.77	108.72	106.97	101.17	112.43	103.16	106.3	106.81	105.43	102.19	103.51	108.52	104.46	107.16	103.25	101.19	110.7	103.57	111.3	102.13	108.66	103.82	104.99	108.61	100.76	111.11	109.29	100.89
109.65	107.15	103.66	106.26	101.34	108.16	105.88	107.17	103.13	104.46	100.3	106.04	110.25	107.96	104.02	106.44	108.93	105.97	103.89	107	108.52	103.21	118.9	103.56	100.11	105.86	103.99	108.2	110.48	104.23	103.26	106.44	110.48	102.12	115.82	100.23	102.34	104.32	110.1	104.28	106.97	98.316	106.24	101.86	101.12	103.86	110.17	107.11	102.11	101.46
104.54	113.14	106.51	106.01	111.55	103.98	113.98	108.15	108.81	109.47	109.61	112.67	112.94	106.13	113.8	106.63	110.93	111.73	109.63	108.35	107.28	109.49	105.17	110.9	107.44	98.893	111.13	105.5	111.4	107.26	112.2	112.35	108.78	106.74	109.34	109.43	114.11	110.39	110.36	105.25	107.36	112.87	105.58	102.11	112.38	112.28	106.82	104.57	111.66	108.81
103.75	102.38	103.15	105.59	101.13	104.71	106.09	101.79	99.207	103.83	103.51	103.38	103.6	106.47	106.01	100.5	100.86	96.784	109.06	100.3	96.949	101.75	107.99	103.92	105.92	107.04	99.002	107.17	101.76	99.217	101.74	105.69	103.72	101.03	98.456	105.53	97.862	101.31	104.25	101.74	98.85	99.64	105.22	107.98	103.8	102.25	105.33	102.66	103.58	101.08
109.95	108.23	107.77	111.59	105.91	109.44	110.26	112.85	109.91	104.46	108.45	109.24	104.32	111.47	108.45	106.09	107.89	113.69	105.06	107.85	105.22	105.05	109.37	110.68	110.05	102.61	111.54	108.38	111.83	109.56	110.61	110.76	106.74	115.11	111.15	109.23	109.32	106.05	108.89	109.98	113.15	114.93	110.51	101.49	112.38	108.3	111.15	109	107.38	104.96
100.2	104.93	102.47	107.28	105.63	104.82	101.74	111.52	109.53	108.66	100.48	110.57	106.22	108.09	102.79	106	104.28	109.41	110.62	104.49	101.11	104.03	108.85	103.89	106.47	109.62	111.75	102.98	105.66	109.22	106.16	107.14	108.04	108.56	104.63	107.34	106.08	113.51	105.6	106.14	101.51	107.28	106.22	105.54	110.89	105.11	103.42	100.76	107.63	104.05
108.83	100.48	104.93	114.08	110.33	104.25	107.02	101.42	103.05	102.75	102.4	103.68	106.09	100.95	106.96	106.25	100.78	105.4	108.32	108.54	108.67	105.11	109.56	103.33	108.91	102.5	108.65	104.04	104.71	108.39	101.68	105.29	108.81	105.61	104.14	103.73	105.16	99.376	97.261	107.9	104.36	106.51	107.79	110.21	105.75	106.26	107.36	120.15	102.99	101.13
116.56	104.4	110.36	110.19	107.5	114.26	112.21	110.12	110.65	105.37	111.66	108.07	121.07	108.7	102.13	105.08	113.15	112.28	108.55	110.41	110.59	111	108.9	112.03	107.8	102.5	106.4	103.04	106.83	105.19	108.2	102.59	109.53	107.97	113	109.73	105.54	112.09	108.29	106.86	107.99	104.49	104.8	108.35	106.46	105.53	107.92	109.1	111.03	105.4
108.22	109.52	108.36	108.23	106.86	102.55	108.14	107.96	111.38	114.73	113.4	108.23	113.5	104.33	108.3	109.53	106.82	111.59	107.76	108.78	110.21	106.12	111.98	107.72	109.05	102.22	110.21	107.07	106.56	109.16	115.12	105.49	103.85	104.84	106.71	109.93	100.54	106.35	109.94	110.67	108.2	107.71	103.96	109.35	107.29	106.72	117.44	109.72	105.42	111.03
106.42	107.68	107.93	111.5	112.03	113.39	109.48	110.43	110.64	113.7	105.9	107.1	115.64	110.54	110.58	104.92	108.84	106.07	108.34	109.87	111.32	100.74	110.88	109.51	112.39	111.72	112.07	108.85	109.26	113.85	112.4	116.58	107.45	104.94	113.52	105.13	100.87	108.65	112.58	105.83	106.04	111.7	106.25	110.48	113.94	109.03	114.99	104.72	105.42	108.2
112.83	104.8	112.39	103.4	106.97	107.04	106.38	107.89	106.82	107.83	107.9	103.1	100.49	109.58	107.01	107.05	104.4	108.64	102.62	108.31	104.34	115.89	106.99	110.25	111.57	100.7	108.01	102.89	111.9	111.18	106.72	108.63	108.63	108.26	109.92	113.84	109.62	108.38	108.21	111.13	109.4	99.75	109.08	110.41	99.726	105.91	110.86	106.79	106.95	106.88
98.855	100.12	94.2	97.788	101.84	99.632	102.06	88.597	97.967	98.832	107.38	100.9	95.271	91.755	96.365	98.552	98.309	98.658	101.18	97.541	100.01	97.158	96.85	104.44	99.125	101.13	99.159	99.405	93.924	93.172	95.917	96.426	105.61	98.733	103.42	97.937	102.22	100.32	99.19	95.841	96.795	96.949	95.876	98.887	99.954	100.84	98.632	106.74	96.226	99.783
105.56	105.58	107.28	109.01	109.69	113.85	103.71	105.34	109.15	105.12	103.73	104.32	105.87	109.05	101.44	104.25	103	104.45	106.92	105.44	105.55	104.57	109.48	109.95	102.92	102	106.95	104.95	108	110.83	107.39	107.53	109.49	103.82	105	108.32	102.13	104.68	109.57	103.09	100.02	108.52	106.33	105.1	99.636	102.68	110.89	106.16	100.86	102.05
109.35	101.07	107.15	107.53	108.99	106.81	110.46	106.12	110.61	110.74	103.24	110.23	104.98	102.41	112.28	111.69	112.45	109.7	105.59	107.51	113.45	105.83	102.97	110.49	110.79	114.97	109	104.65	109.05	111.44	104.71	107.96	109.56	108.85	104.4	102.64	102.39	108.48	110.68	106.87	102.16	111.5	106.86	106.52	108.25	104.27	104.88	104.74	111.95	108.41
101.82	102.08	107.03	97.38	96.008	104.07	101	101.87	96.518	102.13	101.66	105.79	101.82	101.99	101.58	100.98	95.009	103.47	102.15	98.707	96.971	105.02	102.19	98.137	98.124	107.38	100.96	98.984	97.264	102.29	101.28	92.999	102.02	95.333	101.11	98.108	92.079	102.31	103.64	96.011	100.14	99.802	101.13	102.86	97.849	101.97	105.19	99.577	96.94	102.51
110.6	107.83	104.55	106.02	114.13	107.76	109.73	109.71	108.81	105.91	108.83	109.34	109.89	107.57	108.97	108.45	106.37	109.14	107.3	110.86	109.23	105.9	111.43	109.32	104.5	109.75	110.44	103.85	109.12	111.46	108.72	110.33	112.5	111.91	110.2	103.4	110.85	116.5	103.25	111.52	108.06	104.05	112.5	108.62	112.05	110.88	104.98	110.2	106.11	109.95
105.68	96.184	109.57	111.3	102.51	105.82	106.49	106.72	107	104.59	104.5	103.44	109.81	108.68	107.1	104.92	103.29	107.7	106.55	108.39	107.11	109.04	100.67	101.6	97.572	107.84	107.42	104.17	103.26	104.61	104.72	106.3	110.96	101.09	104.05	105.11	104.15	107.07	104.35	108.05	104.76	105.98	104.99	97.489	112.44	103.23	109.63	105.67	109.83	112.78
103.35	101.21	95.732	101.21	94.049	99.756	96.438	96.779	95.673	96.98	99.007	96.91	98.814	101.73	98.56	91.521	99.627	90.732	95.934	92.87	99.982	94.731	104.18	104.29	100.04	91.683	101.14	99.358	103.86	101.84	101.5	94.575	97.59	103.34	96.661	90.2	98.146	99.385	96.772	103.29	96.019	95.809	94.508	96.286	100.49	97.623	96.826	94.891	103.73	98.527
103.88	110.37	109.38	108.73	109.01	109.26	110.4	106.19	105.79	106.11	107.71	104.82	110.27	109.22	105.52	109.16	103.19	109.17	105.23	102.1	102.66	107.14	103.23	103.02	110.55	107.6	110.34	108.5	101.95	104.55	105.44	105.05	105.84	108.07	108.29	112.31	111.97	108.45	106.01	103.89	109.79	111.44	105.83	107.52	112.4	112.42	110.56	108.18	108.06	108.84
106.3	106.01	109.74	113.22	103.91	111.48	104.46	110.21	108.16	110.06	109.4	107.61	108.22	104.24	108.86	104.54	111.31	108.44	110.57	111.39	111.19	109.23	104.21	112.61	104.64	108.36	104.45	113.78	110.92	113.53	108.31	109.05	115.42	108.83	106.99	111.36	110.35	108.72	110.53	109.25	99.399	111.1	108.95	108.56	103.76	108.38	101.82	109.82	106.85	105.93
106.69	109.05	109.11	108.07	113.94	103.63	105.54	109.49	110.03	109.76	107.62	108.85	113.12	107.67	109.69	106.39	108.53	102.37	112.35	112.21	109.46	98.015	111	106.53	106.19	105.02	103	106.84	109.02	109.11	102.37	110.34	110.34	105.47	105.91	106.27	106.77	110.91	107.17	105.26	111.06	111.16	106.73	110.62	112.44	111.94	106.26	101.4	111.61	106.83
110.26	104.82	102.63	107.33	112.1	105.39	114.81	108.56	108.35	111.13	106.48	107.16	108.28	106.23	107.12	116.37	105.26	113.56	102.74	108.71	108.63	113.94	112.51	106.29	112.69	108.17	105.45	108.41	107.07	112	106.13	110.86	104.66	112.82	108.89	112.06	104.9	107.19	112.01	103.79	108.66	107.64	106.86	104.91	106.45	110.55	99.403	106.97	109.91	106.99
111.47	103.36	109.02	97.872	111.15	104.5	109.35	107.79	111.46	110	105.55	103.64	105.19	106.63	105.47	110.67	98.607	103.27	106.2	110.17	102.79	95.051	106.28	107.12	100.04	108.6	101.98	105.28	103.03	107	102.42	113.82	105.61	112.92	104.51	108.45	103.16	101.12	106.75	96.53	103.74	101.48	100.88	103.85	105.64	109.4	103.24	105.08	111.52	105.67
112.22	103.81	102.64	110.42	102.98	102.96	111.88	107.6	106.99	106.85	102.29	109.78	106.23	102.57	103.9	106.12	107.44	102.36	108.02	107.79	103.63	107.25	101.36	100.37	106.17	103.05	107.84	104.64	102.98	110.78	104.72	109.32	106.97	105.17	98.154	105.37	107.49	105.63	110.75	109.09	104.59	113.25	105.05	104.48	106.27	104	110.82	103.17	103.17	103.08
103.4	100.3	106.38	106.71	101.38	98.208	99.38	105.6	100.45	101.57	100.14	99.11	93.859	104	98.882	102.11	102.41	101.6	105.07	100.01	98.929	95.952	104.2	104.71	107.16	96.887	100.83	99.05	99.313	103.21	99.969	100.75	100.7	101.51	103.27	102.42	106.06	98.833	98.019	101.67	99.632	103.19	97.621	96.916	100.26	95.569	101.84	98.539	99.053	102.72
106.29	111.4	108.59	104.86	105.18	115.42	105.44	108.13	106.87	107.26	103.05	107.41	105.69	107.9	106.75	103.96	110.08	112.81	107.28	109.92	105.87	107.82	108.91	114.57	108.14	104.28	108.73	111.96	110.98	107.07	108.92	107.11	107.87	108.65	103.87	101.75	108.42	105.88	105.14	107.68	114.74	107.89	103.51	101.51	109.72	108.39	106.61	111.55	105.34	107.62
106.64	103.08	106.74	105.41	106.45	110.06	104.71	109.01	107.75	110.86	110.18	107.04	104.3	104.22	104.08	110.8	103.79	106.76	108.87	107.46	106.09	106.25	103.21	99.887	111.13	107.41	104.52	109.83	112.5	108.11	104.72	107.6	106.95	105.33	111.06	98.787	101.41	107.7	106.16	102.34	110.76	101.96	112.59	106.38	107.04	102.25	106.07	105.2	108.61	106.54
107.23	101.93	104.8	105.77	102.07	108.92	104.72	108.02	103.63	110.45	102.18	106.89	99.967	109.12	106.7	105.96	105.15	100.94	105.96	102.71	107.5	102.69	109.96	110.77	101.62	105.71	103.88	102.79	107.53	104.57	103.19	111.85	105.68	111.74	105.36	106.01	107.98	103.03	99.679	105.71	108.98	105.61	104.46	100.53	104.32	110.1	100.79	110.02	109.15	104.36
109.87	102.82	109.23	97.028	108.58	107.93	103.66	106.48	103.02	107.66	105.16	109.85	107.17	112.97	107.53	108.69	99.44	103.64	105.98	105.5	110.95	105.46	110.28	101.29	108	106.91	98.434	101.66	104.27	105.03	107.61	108.5	110.17	101.23	104.8	103.19	104.3	108.57	101.63	106.98	110.25	102.5	100.24	107.91	104.64	106.93	105.93	106.05	102.25	107.64
98.974	97.223	100.17	101.25	104.86	90.396	107.15	95.521	96.187	99.432	99.958	99.866	100.38	93.152	100.39	99.048	102.02	102.86	94.372	98.573	96.458	97.102	94.458	103.21	100.87	101.17	100.02	99.815	95.02	103.64	103.27	102.69	104.02	97.184	92.862	100.88	95.862	96.216	94.268	99.846	103.53	100.9	100.81	100.98	101.47	102.83	101.99	104.5	101.13	100.78
106.86	105.8	112.38	108.63	108.59	106.59	106.61	108.14	112.13	103.65	113.97	111.88	102.71	114.26	111.69	114.82	101.53	111.87	107.33	114.25	105.2	115.22	106.22	107.12	108.43	103.2	110.94	110.79	106.24	104.28	105.56	112.06	109.33	109.96	106.79	107.52	110.36	107.11	111.42	106.97	110.66	105.28	104.54	105.23	111.97	103.57	105.73	106.26	110.02	110.12
112.56	107.85	102.85	106.93	104.3	105.47	104.44	113.16	101.84	112.9	103.14	113.47	104.96	111.8	105.66	106.04	111.04	104.18	110.93	111.95	104.6	108.45	104.51	108.78	107.32	105.83	105.15	108.96	108.87	110.91	108.51	117.98	107.01	110.85	104.34	110.2	107.94	112.69	112.26	110.09	101.13	106.7	106.41	105	109.1	109.07	107.05	101.2	106.79	103.09
96.94	96.62	103.1	99.666	99.185	96.554	91.813	96.459	98.813	102.1	96.56	102.28	94.255	94.259	96.44	101.93	100.2	100.14	99.757	101.25	100.59	98.236	103.09	99.629	104.32	96.276	96.938	96.235	98.487	103.05	105.27	97.065	104.38	100.92	94.584	104.07	104	100.39	102.09	103.03	101.32	96.379	95.218	95.938	94.307	107.97	97.6	97.416	104.55	97.77
101.73	107.34	105.52	107.15	108.55	106.92	103.8	105.34	102.97	103.92	104.48	100.55	108.15	99.64	101.26	106.04	100.48	107.13	105.95	103.74	110.35	107.39	104.26	112.98	103.89	108.37	106.31	109.43	98.795	105.73	108.9	104.8	109.39	108.59	114.36	101.07	108.63	108.76	105.31	109.72	105.19	99.689	105.28	106.68	109.69	109.88	105.54	103.48	108	110.55
106.59	112.87	106.12	116.61	108.2	109.25	106.21	113.22	108.7	105.92	101.59	105.36	113.31	105.84	111.26	106.81	109.79	116.58	107.5	107.65	113.55	112.11	112.92	101.66	110.76	113.29	107.46	108.63	109.58	112.83	110.36	104.74	111.51	113.09	113.62	108.71	107.08	114.31	116.37	112.18	106.1	111.77	113.84	111.81	108.13	110.67	106.56	109.13	104.21	113.36
107.23	107.03	105.17	113.45	109.19	108.13	108.12	107.32	105.91	111.05	107	111.11	109.17	111.43	106.63	105.77	110.45	109.93	102.7	105.06	110.26	113.06	106.54	110.89	108.27	103.78	108.21	103.66	107.47	111.88	108.37	102.99	105.82	106.6	108.04	106.49	102.59	103.92	106.1	110.53	100.44	111.06	110.81	108.26	100.16	104.83	110.87	110.22	113.43	108.75
104.16	103.95	102.71	104.23	105.16	99.619	104.19	105.18	107.92	107.14	101.76	108.41	107.53	101.9	103.71	109.26	108.42	105.91	106.5	110.86	109.85	106.51	105.93	108.28	109.06	106.71	106.1	107.72	104.8	106.49	99.63	107.46	100.43	104.4	103.18	108.67	108.44	105.89	104.31	105.97	108	101.94	105.4	108.05	106.31	107.16	101.13	108.44	100.99	107.82
99.031	106.63	104.39	99.79	108.41	107.98	107.42	108.06	103.67	110	102.84	98.721	106.47	109.29	110.9	115.13	105.57	104.14	106.48	104.29	107.55	108.21	108.5	99.662	97.937	111.8	105.51	103.74	109.12	115.64	106.32	106.38	104.82	103.68	105.18	103.99	104.48	109.21	105.69	108.99	108.16	102.92	103.62	107.38	98.448	110.84	103.11	104.26	103.06	109.05
105.94	104.48	101.77	103.92	104.1	105.35	103.99	106.02	108.15	111.11	101.5	108.97	104.12	114.44	108.48	110.56	107.32	100.07	106.8	104.94	107.59	111.07	107.49	113.13	107.01	110.57	103.68	111.26	108.21	109.39	105.2	108.82	106.81	107.96	111.02	101.34	104.13	100.88	105.49	108.9	104.72	106.62	103.9	109.04	105.5	105.87	111.12	106.79	110.8	102.31
102.75	99.501	100.75	101.53	104.25	95.262	98.52	95.899	98.089	100.61	104.65	100.79	97.786	95.327	99.24	100.68	96.97	98.879	98.953	96.905	104.92	98.44	97.132	98.804	95.193	98.097	100.38	102.27	101.53	98.111	99.99	99.874	103.09	101.62	102.82	102.12	101.31	95.277	99.535	100.82	106.16	102.61	102.13	103.61	98.367	103.26	101.37	99.203	102.73	97.077
98.949	93.229	103.69	96.808	95.643	103.31	94.956	94.69	100.42	101.56	96.48	99.964	96.813	97.628	99.93	96.499	101.56	100.54	94.171	97.134	102.22	98.368	98.872	99.09	94.571	94.587	100.71	96.584	99.702	89.751	99.618	102.37	95.625	102.09	101.14	96.599	105.35	96.387	100.77	99.405	100.08	98.879	99.462	93.218	91.1	96.432	99.084	103.72	98.494	101.97
105.82	104.82	100.74	106.76	106.21	104.84	111.99	110.09	107.34	111.54	109.37	108.77	105.7	107.61	106.66	107.91	109.2	108.48	105.1	100.25	105.77	109.25	112.9	104.43	105.96	107.36	107	102.73	109.19	107.39	103.82	102.84	104.09	98.438	109.35	104.69	110.49	109.65	102.1	102.83	112.46	103.61	102.83	112.1	115.77	105.09	103.64	107.32	101.84	101.38
107.13	119.68	109.33	107.33	110.55	111.54	101.24	111.34	103.79	105.97	114.99	112.94	113.55	106.28	115.89	107.71	107.04	109.18	107.68	114.67	109.95	113	105.02	108.01	114.88	106.19	113.05	111.03	104.92	110.51	112.43	105	112.68	110.59	105.41	106.81	110.35	108.74	111.64	110.74	114.23	116.11	110.71	111.61	118.26	115.29	113.09	103.46	105.33	104.44
106.51	109.31	111.94	109.59	107.31	109.03	108.43	101.7	105.61	106.59	108.41	111.34	112.27	109.27	105.12	105.18	109.41	112.74	105.77	110.07	108.28	105.9	105.28	106.37	111.02	106.87	100.33	108.71	106.46	110.98	105.63	110.94	106.26	114.78	108.84	106.72	107.6	103.05	109.65	104.74	107.58	105.96	102	107.47	103.94	106.77	106.57	111.42	103.05	109.6
109.1	101.43	106.36	106.08	103.95	105.31	106.28	102.49	104.3	104.65	108.19	107.36	98.366	105.89	107.1	101.64	105.92	109.37	104	105.98	106.32	101.85	107.5	109.05	103.65	103.17	96.434	102.98	108.4	105.88	106.2	105.33	103.65	108.8	105.04	106.76	101.39	104.49	104.09	100.38	104.79	109.92	102.22	105.2	107.97	108.34	105.03	106.55	110.53	108.68
107.72	109.11	111.73	103.48	104	107.53	111.95	108.73	104.45	105.43	102.98	96.954	106.27	106.65	108.03	107.05	104.97	108.67	100.81	109.89	105.38	107.76	97.85	101.86	106.11	112.01	106.73	101.89	111.86	106.05	108.53	108.09	102.28	103.72	117.2	106.73	108.3	114.9	105.94	108.78	110.06	108.51	105.04	102.27	111.69	106.25	106.76	112.51	105.22	112.03
99.884	107.24	103.84	99.955	104.66	100.78	101.76	105.45	105.62	101.64	100.18	97.917	101.96	107.31	101.02	98.855	99.423	96.376	100.74	104.15	102.88	99.64	103.88	100.26	101.32	97.219	99.353	99.271	102.92	105.31	99.881	103.98	100.48	97.569	103.87	102.97	97.408	103.01	100.74	104.64	101.82	100.9	102.89	100.03	99.124	103.08	101.2	106.78	99.327	105.01
93.185	95.014	101.05	97.329	93.865	96.779	97.834	97.984	103.77	101.28	90.912	99.931	98.835	97.813	104.99	93.267	95.244	101.69	98.135	96.62	101.32	98.992	97.466	98.473	101.91	101.17	98.192	100.7	98.83	94.739	95.834	96.123	97.064	94.394	102.34	101.61	101.65	96.312	100.59	97.038	91.811	96.979	103.81	100.49	105.79	91.757	94.627	96.214	102.51	96.631
108.28	108.82	105.77	105.56	105.77	105.07	108.07	105.61	106.69	108.57	105.56	106.47	100.5	104.33	101.46	102.72	106.42	107.57	108.87	109.68	105.03	95.3	108.92	108.42	100.38	103.91	102.15	110.79	112.16	107.05	107.6	108.49	101.26	105.31	103.47	107.51	106.9	103.08	105.37	100.84	106.64	101.92	106.42	100.12	103.93	108.74	103.03	101.55	107.74	110.33
117.64	106.89	112.91	110	111.22	112.39	106.91	104.11	106.02	108.53	109.12	109.5	104.59	110.06	101.88	106.68	111.67	103.45	107.68	103.2	108.6	108.09	104.32	106	109.85	106.55	101.12	112.15	111.81	113.01	107.72	109.75	105.73	110.44	109.97	99.554	108.08	107.38	113.67	107.94	107.59	105.49	112.97	111.17	109.42	106.51	115.83	106.6	112.43	105.69
101.1	94.382	101.47	101.5	97.765	94.307	97.818	103.23	100.84	102.6	102.49	98.448	96.594	105.37	103.42	101.05	96.579	100.95	93.152	96.251	104.27	96.772	97.206	94.937	94.88	98.365	100.93	99.839	93.813	102.71	101.11	102.01	101.58	100.79	91.339	99.007	96.578	97.988	91.889	102.52	95.692	95.553	103.08	98.799	95.777	99.99	94.993	98.431	95.35	99.785
106.23	114.96	113.96	112.93	108.15	110.42	109.81	107.95	104.79	111.68	110.17	107.76	114.2	105.63	111.96	108.07	103	112.75	109.2	111.25	105.03	109.5	107.77	105.76	110.19	112.62	106.21	113.19	106.64	109.51	110.65	110.61	111.74	104.94	112.36	106.55	108.34	109.71	105.74	105.03	105.81	111.32	100.5	108.35	109.92	113.56	107.64	103.27	112.55	118.14
107.78	108.61	107.67	107.1	105.22	114.8	101.6	104.95	106.85	109.95	114.57	109.35	102.78	106.63	102.73	107.83	101.92	110.22	106.59	111.53	101.46	102.69	108.3	109.91	109.91	106.02	112.77	111.62	108.53	111.57	107.97	110.36	98.539	111.69	115.57	104.65	111.55	104.77	110.26	113.49	111.93	107.84	112.04	104.98	107.8	110.66	105.43	106.76	112.09	110.68
102.3	102.13	105.13	107.9	100.7	104.69	108.36	109.11	104.18	107.57	109.42	112.02	111.75	104.24	107.49	114	106.04	107.62	112.82	112.01	111.3	108.83	108.63	110.06	105.1	113.82	113.64	109.25	104.36	103.92	105.9	114.76	107.9	113.38	106.89	109	107.22	103.48	105.03	107.73	110.29	104.72	105.93	104.2	113.98	108.27	107.07	106.63	109.84	110.67
109.51	104.01	105.49	108.24	106.86	106.01	112.1	105.37	106.28	107.24	103.71	104.13	101.24	108.53	110.87	104.84	103.52	108	107.12	110.98	106.21	106.53	108.89	107.9	107.27	105.9	105.9	107.94	110.99	106.75	104.76	108.88	107.6	98.091	108.21	106.09	107.18	104.83	99.22	101.86	109.59	105.75	103.21	106.47	104.03	105.63	106.87	102.77	103.18	99.542
106.08	104.71	107.9	110.56	106.57	108.49	110.48	108.71	108.04	107.09	113.12	104.89	103.14	111.34	106.44	104.37	111.68	108.24	110.77	111.85	106.7	107	107.52	115.63	110.95	105.48	110.05	106.11	115.05	103.73	106.62	107.07	113.97	111.15	104.61	105.76	110.33	113.86	103.42	103.3	112.04	99.691	111.68	105.33	105.17	102.97	107.12	103.79	116.3	102.52
106.29	109.47	105.8	108.79	102.74	100.96	109.03	107.88	107.12	104.43	102.85	102.42	101.82	104.39	105.77	107.38	110.86	106.33	105.86	105.64	103.94	103.13	108.92	108.18	101.28	103.74	111.56	102.81	103.73	108.75	108.62	108.07	105.22	104.43	103.2	105.12	106.7	103.6	107.56	110.35	109.21	102.32	103.8	106.6	110	104.32	111.79	104.57	106.88	99.609
101.82	99.338	100.08	98.493	91.613	101.27	95.48	102.88	101.73	96.36	105.62	96.443	98.197	99.541	98.666	104.03	95.805	101.98	100.8	98.489	102.28	105.83	96.604	104.09	103.53	97.967	97.183	99.491	107.16	99.395	102.52	103.54	102.05	97.422	102.36	97.754	104.43	102.21	98.99	104.34	103.04	104.95	103.96	100.76	101.86	94.967	96.386	94.393	97.274	97.885
94.974	102.39	98.757	97.215	96.505	98.153	99.319	98.163	95.782	99.534	93.369	99.562	99.146	99.783	101.93	96.323	97.823	100.09	96.091	96.552	102.1	99.752	102.81	99.138	96.331	97.411	99.553	91.314	92.135	97.64	97.966	100.65	106.12	95.654	99.447	96.27	103.3	104.36	99.515	90.349	96.455	88.922	100.47	98.695	97.046	96.584	95.465	94.345	98.315	99.81
97.847	98.772	100.61	99.951	103.17	100.77	96.395	96.636	90.342	98.441	96.335	97.704	92.349	98.291	101.12	94.075	98.093	94.377	99.215	96.214	94.775	90.676	101.65	94.565	99.481	96.12	99.178	98.642	96.479	99.818	103.36	98.577	98.708	100.56	96.192	98.453	91.24	92.061	101.86	91.248	95.446	96.245	103.81	97.43	92.334	99.936	94.85	96.071	96.783	96.999
113.45	104.74	110.34	105.85	106.02	103.19	106.2	110.73	104.62	100.42	105.24	109.28	105.11	107.4	111.55	104.2	104.19	114.26	109.21	105.4	111.98	110.01	102.24	106.42	114.3	108.37	104.38	106.49	106.45	117.12	101.13	109.55	113.24	112.56	105.53	110.08	105.91	106.9	103.85	105.58	109.08	108.26	105.67	109.24	102.86	108.35	117.93	110.26	104.64	104.5
107.87	101.93	104.46	106.4	108.68	106.49	111.09	104.57	100.68	98.318	107.99	98.151	103.78	103.45	98.456	103.08	108.43	100.02	104.4	105.26	108.07	107.21	98.224	101.33	97.874	109.9	109.99	103.46	100.19	106.06	109.9	105.15	106.56	110.55	102.81	108.73	106.39	104.95	103.88	106.62	109.29	100.14	104.26	102.6	103.89	102.25	102.95	103.52	108.54	97.236
113.64	107.15	106.75	109.54	105.73	108.22	107.61	105.36	108.57	104.9	105.38	107.99	108.83	104.65	109.85	108.4	109.27	101.87	106.78	107.16	107.44	107.3	107.04	107.67	108.14	108.98	107.57	109.39	105.4	101.67	103.47	104.53	110.17	115.72	107.01	106.42	102.17	108.13	108.86	108.91	106.99	110.77	103.83	107.07	108.62	103.45	106.64	112.86	111.63	112.24
102.4	107.58	112.38	105.42	106.77	103.69	114.56	107.23	112.65	104.37	112.92	103.58	113.76	103.29	109.73	111.48	110.38	107.76	106.53	112.27	104.53	108.21	108.53	112.56	104.28	109.38	102.58	111.52	105.75	112.47	112.06	107.24	109.1	108.55	103.2	106.28	110.47	104.85	111.33	109.45	110.95	109.65	109	106.72	114.38	105.99	112.39	106.11	109.53	108.81
110.35	109.67	106.19	112.99	106.68	113.53	107.13	110.06	113.09	114.33	109.26	108.59	104.09	111.53	111.9	112.43	110	104.92	108.36	111.04	106.04	111.87	111.73	113.45	113.45	111.99	106.05	107.34	112.11	110.83	116.53	111.65	107.51	108.62	114.72	104.42	112.05	107.47	106.78	113.34	113.86	111.52	111.16	111.41	108.69	110.78	109.22	114.75	111.8	113.73
99.863	97.213	97.568	97.096	97.3	104.66	102.05	93.906	97.628	99.659	98.906	99.619	100.96	92.567	99.265	96.61	98.475	95.375	94.702	95.02	101.86	101.68	97.755	92.343	94.761	100.55	100.56	98.62	102.79	98.101	96.768	96.701	95.854	100.13	99.087	96.36	94.952	101.92	97.103	95.458	106.14	98.845	100.82	97.894	97.798	97.397	101.02	102.04	94.489	103.25
96.951	108.54	107.05	107.65	106.28	103.21	106.84	107.37	105.5	111.35	111.9	107.25	107.85	103.55	108.48	105.12	107.36	105.91	104.57	106.08	104.8	110.81	112.75	101.54	108.82	103.42	105.11	104.07	106.73	105.31	102.4	107.91	109.36	108.92	104.27	106.26	104.99	103.03	105.15	110.96	105.85	110.3	106.23	109.21	102.85	100.16	104.48	106.88	108.61	104.33
106.03	100.67	110.77	105.89	108.6	109.9	104.12	110	111.05	106.72	111.97	109.43	105.25	107.93	104.29	105.66	109.5	105.05	108	109.11	103.58	106.32	110.22	112.8	107.34	110.98	104.81	107.26	106.88	112.11	110.45	108.5	104.9	106.61	113.77	109.04	106.91	99.111	108.7	110.19	108.23	104.74	108.08	109.23	109.81	104.21	112.49	112.36	105.74	103.88
108.41	103.49	109.72	107.03	103.51	106	111.1	108.9	111.5	108.55	104.33	108.52	106.29	110.79	113.51	101.04	109.32	114.87	109.91	106.91	108.42	112.9	109.77	108.53	108.35	114.54	105.06	108.5	108	107.99	106.41	106.67	106.58	108.06	108.2	103.75	103.04	110.78	108.06	108.75	111	106.1	104.11	115.95	107.02	114.43	111.51	109.21	110.81	114.88
106.84	101.96	104.1	100.79	108.11	103.44	106.15	110.18	103.35	107.21	98.833	109.42	103.07	107.58	105.15	102.64	109.78	104.7	102.5	106.99	104.15	104.76	105.31	100.72	113.02	102.72	105.35	105.41	111.29	105.62	105.65	111.84	101.5	105.41	103.01	102.06	109.59	99.922	106.72	95.617	100.02	104.51	106.25	110.24	108.3	100.08	96.051	101.38	104.43	106.17
109.86	106.53	107.26	110.87	107.44	110.39	109.14	104.59	104.78	111.24	111.5	111.67	107.08	111.34	105.49	115.76	109.42	109.32	111.4	106.2	109.17	110.34	109.56	108.2	102.37	113.18	104.44	104.27	110.22	103.21	112.23	110.87	106.55	106.37	106.96	112.18	106.98	112.2	108.93	110.83	104.99	109.74	106.03	111.46	110.24	109.18	110.33	111.33	110.57	109.94
95.759	98.668	89.577	96.465	92.513	97.041	94.85	100.2	97.367	100.63	100.43	100.11	104.36	96.266	93.891	98.028	93.745	104.79	99.024	98.448	101.79	96.218	97.905	105.65	99.344	97.605	94.424	98.413	97.41	95.554	97.449	94.155	101.51	91.847	102.4	96.395	94.216	95.007	99.72	90.451	97.106	104.37	99.212	99.549	99.499	97.497	98.093	101.12	100.47	100.25
105.85	107.78	106.09	104.28	103.57	106.53	106.63	109.1	107.28	104.91	109.02	103.05	102.2	105.81	109.65	110.21	103.84	105.88	114.04	106.7	104.34	104.49	108.96	101.19	105.84	103.48	112.47	101.96	109.13	111.38	111.21	106.89	108.07	106.1	103.33	108.12	107.11	103.77	111.79	100.13	106.31	106.21	110.26	106.14	105.2	107.81	110.07	106.74	107.27	106.41
111.84	107.72	100.56	107.64	102.78	105.27	111.93	103.32	103.34	109.08	105.35	105.86	110.68	105.6	102.96	104.28	101.56	103.04	106.02	105.94	106.62	107.55	108.29	106.29	106.97	105.5	105.56	99.376	104.68	103.87	109.37	105.22	104.49	109.8	105.02	102.06	108.56	104.98	105.65	108.88	102.43	103.52	111.93	99.92	107.7	104.58	101.78	103.6	105.62	107.49
108.74	105.1	111.66	104.51	105.08	107.39	115.09	113.59	107.91	105.87	110.83	109.39	112.43	109.5	108.81	109.9	108.47	107.16	108.57	115.49	110.86	103.8	109.88	109.6	108.48	108.1	105.19	109.63	105.77	105.71	106.02	106.21	109.07	102.45	109.41	107.59	109.35	106.74	108.38	105.9	109.52	107.25	104.63	110.21	113.29	104.08	109.51	114.91	109.26	116.13
107.18	107.64	99.829	104.02	107.09	104.97	102.04	103.02	103.64	102.2	111.97	103.64	106.86	104.91	99.904	109.23	107.81	111.79	106.64	110.43	107.22	106.53	105.49	104.86	109.1	104.22	105.92	109.93	111.98	110.45	106.97	106.35	104.94	99.286	104.58	104.56	108.22	104.91	102.5	106.18	109.04	99.34	108.24	105.44	104.6	99.446	104.47	102.37	106.47	101.9
104.17	107.94	105.73	108.84	104.19	113.97	106.33	105.56	105.97	103.04	108.88	106.84	107.03	113.27	103.67	101.02	103.11	109.57	112.79	102.99	110.76	107.1	111.61	112.62	108.05	112.62	107.56	110.71	109.11	105.98	111.98	105.49	105.8	111.4	95.859	109.34	105.96	108.87	99.167	105.84	109.77	102.6	108.6	107.17	106.5	112.03	103.41	103.36	100.5	102.11
103.84	105.51	107.65	109.62	107.76	109.2	105.41	110.92	109.83	106.59	100.83	105.34	102.19	110.3	104.86	109.13	108.03	105.44	102.94	99.867	105.45	108.47	107.35	108.89	107.4	103.54	110.11	108.36	104.02	100.2	104	103.71	105.78	104.84	107.72	107.02	109.73	106.5	106.64	105.88	100.87	104.24	103.79	105.81	108.75	98.942	108.4	105.82	104.28	107.89
107.38	103.81	108	109.94	115.9	106.77	112.69	112.44	105.53	113	112.22	109.1	102.6	110.04	109.92	113.36	114.62	118.5	114.17	114.75	107.52	109.91	112.81	114.88	107.92	117.99	114.23	111.43	106.53	110.96	104.55	100.56	111.02	107.39	108.89	112.61	116.2	115.48	118.39	110.76	107.84	114.19	106.82	105.45	111.89	109.42	109.32	109.24	108.6	106.87
103.24	107.63	101.88	111.24	103.1	107.99	105.17	107.76	109.28	101.06	105.85	103.58	105.81	114.56	101.13	105.65	106.9	101.23	107.2	106.92	106.81	103.78	109.74	104.7	109.16	103.99	107.1	106.94	105.88	111.97	103.39	99.38	103.45	102.36	112.15	102.63	101.23	108.59	104.38	115.13	107.74	99.202	104.85	108.68	107.65	103.6	100.62	106.2	105.31	106.63
102.4	105.06	104.91	103.3	107.4	100.62	102.78	103.76	100.11	106.31	108.42	107.7	110.63	104.5	104.08	103.74	106.05	110.03	104.36	103.53	105.01	109.32	100.83	103.04	107.07	107.13	107.49	102.65	104.63	104.25	110.63	107.94	98.096	102.45	107.87	107.17	101.96	107.21	106.79	103.8	104.4	105.03	109.31	109.63	106.45	103.19	109.83	103.22	116.07	103.34
105.45	111.3	101.47	103.91	110.12	112.18	102.6	112.99	102.49	102.89	108.67	102.33	105.17	111.38	105.55	109.22	111.33	97.368	105.39	104.76	102.05	105.51	106.37	107.58	105.83	104.4	111.29	107.08	102.34	115.27	101.8	108.23	106.44	109.3	110.48	105.57	105.94	108.34	109.38	103.89	106.27	110.05	108.12	107.13	102.73	99.118	109.63	98.791	107.06	106.92
108.53	105.69	104.3	101.58	106.32	104.31	106.2	110.37	103.32	104.56	101.86	100.82	105.08	104.21	103.27	107.33	106.37	107.14	107.22	105.78	106.99	100.96	109.36	103.4	108.03	105.27	105.74	105.33	110.2	105.43	106.71	102.08	104.24	106.51	107.2	105.67	103.38	102.75	104.34	105.31	98.926	105.05	104.14	104.09	104.81	104.71	106.32	105.98	101.16	102.52
101.51	98.321	96.907	94.907	89.716	102.21	102.64	95.57	106.49	95.105	97.187	97.716	99.094	102.67	105.12	98.052	104.7	103.42	98.725	97.674	97.605	98.709	98.263	98.67	94.769	96.057	100.6	98.711	106.17	99.753	103.45	98.697	94.882	100.28	101.27	96.104	102.28	98.524	100.16	100.92	95.927	92.483	93.033	100.75	105.69	97.808	95.409	102.57	93.542	93.527
115.34	102.51	111.63	111.66	108.38	113.99	112.67	105.61	102.89	105.8	108.51	101.88	108.76	104.21	105.33	106.78	106.33	110.5	104.77	114.31	109.89	110.83	107.75	112.31	112.15	107.27	105.99	106.71	114.77	111.37	111.97	111.33	111.08	109.15	111.24	105.64	108.46	114	109.78	110.46	104.58	112.25	106.37	112.37	108.03	107.42	108.6	104.02	106.97	109.53
110.85	108.09	108.28	103.82	110.07	113.15	105.25	106.61	108.88	102.96	109.57	104.93	105.26	109.63	109.49	104.64	108.81	107.77	107.22	108.75	106.33	110.48	108.72	114.17	108.16	109.2	107.93	107.3	113.46	114.53	109.14	111.02	109.72	107.32	103.24	105.86	105.94	110.04	114.88	107.96	107.98	105.88	108.76	110.31	106.83	107.99	102.65	102.83	116.31	105.49
106.07	100.66	106.22	111.49	105.4	104.17	103.79	102.31	104.36	104.83	109.82	110.27	103.03	106.26	109.17	104.12	109.3	103.36	109.09	103.89	101.23	108.17	108.22	99.813	104.77	102.68	102.94	106.55	106.64	108.69	104.83	103.95	100.64	106.25	105.97	100.64	100.59	112.53	107.7	105.93	110.17	108.41	104.9	105.33	108.77	106.07	109.21	104.95	107.11	102.83
101.15	102.08	110.98	103.61	104.4	109.09	107.33	108.52	105.67	107.26	105.92	107.45	108.26	104.9	99.64	103.71	106.48	107.92	104.41	108.97	103.05	108.93	105.66	108.96	107.23	108.16	105.29	102.9	107.97	102.94	106.02	111.14	107.26	104.7	110.06	106.17	104.2	108.88	111	108.02	114.14	106.62	107.45	105.55	105.26	109.35	102.64	99.268	108.81	104.8
102.27	105.18	109.8	104.78	104.58	106.8	108.47	108.83	106.53	105.72	101.41	104.93	102.62	112.03	100.22	108.32	105.21	106.33	105.25	109.85	110.32	100.03	106.8	98.968	108.08	108.88	102.8	101.89	106.01	105.86	108.56	103.64	108.53	109.22	102.85	106.71	106.32	106.44	108.87	106.16	105.89	104.9	106.65	107.83	106.24	106.11	102.74	105.18	104.36	104.16
110.48	103.63	109.57	100.76	107.58	105.16	102.93	109.17	101.75	104.66	99.015	108.34	100.4	109.23	103.45	104.27	104.5	106.97	107.78	108.8	103.77	105.97	106.51	101.62	108.31	108.67	106.82	105.11	101.48	105.48	106.62	110.44	109.7	110.11	100.49	112.87	108.28	108.86	106.05	98.722	104.88	106.37	111.44	105.77	111.35	104.37	100.94	106.96	103.27	108.29
109.67	108.52	104.68	102.78	103.53	102.74	107.86	103.55	100.89	108.83	103.7	110.22	105.31	104.87	106.75	101.78	105.26	105.81	108.6	109.32	104.65	102.7	112.2	107.85	100.11	109.52	101.12	103.66	109.6	111.57	103.26	107.06	99.61	107.7	106.14	105.46	111.87	98.964	106.14	104.21	99.324	107.35	103.65	107.37	108.82	107.54	109.49	104.24	105.3	106
104.94	103.6	114.45	104.76	104.17	106.87	103.56	106.74	105.51	108.11	108.84	99.957	104.63	109.81	103.98	106.41	108.37	107.55	98.224	105.98	100.94	104.04	112.76	105.92	107.33	101.35	100.68	104.66	104.94	108.02	106.76	108.5	103.14	108.51	110.03	107.49	106.66	106.69	106.61	102.99	104.41	102.2	107.58	109.39	102.97	108.86	104.11	108.37	105.09	109.87
101.38	113.6	113.95	110.18	106.47	102.89	109.35	105.28	107.33	108.62	106.57	111.96	112.93	107.72	107.72	107.61	112.7	109.14	109.89	112.08	105.93	104.9	111.11	104.74	102.08	107.04	107.33	107.01	106.97	103.61	104.19	110.2	113.74	108.59	105.71	106.19	108.79	109.32	111.27	108.32	110.16	111.58	112.29	112.18	109.53	111.57	99.929	106.18	107.44	112.95
108.78	105.22	110.79	108.69	108.75	108.03	110.56	110.39	102.1	101.8	108.61	108.47	111.83	102.67	100.92	110.23	107.16	108.05	105.95	113.7	107.66	106.66	109.55	106.67	115.68	107.28	109.77	107.31	108	106.05	112.3	110.42	99.829	112.31	104.36	109.35	106.97	113.58	107.71	108.2	107.85	107.37	108.05	106.75	104.83	111.7	109.72	102.68	113.65	100.8
105.81	105.28	106.14	105.21	106.62	101.91	106.3	102.68	101.33	105.77	105.19	107.83	103.9	103.51	114.41	102.88	104.35	110.58	104.48	107.8	103.06	108.6	99.297	100.04	102.34	101.23	105.04	109.4	104.59	103.78	105.4	111.32	107.1	105.15	95.502	107.36	103.69	105.5	101.21	107.07	107.07	104.66	109.55	104.53	106.95	101	107.8	104.48	105.27	104.5
110.58	110.34	110.09	107.64	105.49	103.55	106.22	109.47	112.62	110.22	108.69	114.46	111.67	107.26	113.64	113.73	107.76	110.4	106.77	111.51	110.84	112.64	111.04	109.27	107.95	113.17	110.98	110.83	111.83	111.1	107.79	107.09	110.63	110.34	110.52	104.02	100.59	114.48	110.33	112.1	117.64	112.63	113.63	116.13	110.47	108.86	115.77	108.43	109.34	107.03
111.35	113.88	111.4	104.53	113.55	104.78	106.48	107.12	116.29	103.32	109.58	115.36	115.12	109.8	109.17	99.983	115.98	104.56	110.73	116.09	111.94	110.53	106.83	105.59	109.05	110.29	107.41	111.64	108.42	109.51	106.1	107.16	108.43	114.4	113.88	107.42	108.63	109.97	106.98	106.25	104.14	107.53	111.2	107.61	113.61	113.25	106.72	109.6	102.98	107.07
114.07	103.46	110.8	109.05	111.04	106.65	104.8	103.99	113.27	108.72	108.33	113.07	107.01	109.27	110.06	112.43	107.16	115.49	110.61	106.01	104.65	107.45	108.33	108.75	104.9	109.95	111.21	103.72	113.34	111.48	108.45	102.16	111.96	107.34	105.61	110.05	103.13	110.57	111.54	111.9	106.87	106.47	107.96	105.53	110.71	107.76	108.09	113.04	111.59	109.69
107.9	110.48	113.24	113.62	116.88	103.69	106.26	110.36	106.63	107.81	108.41	112.26	109.72	104.3	109.04	107.97	103.93	112.15	112.1	106.03	113.58	115.77	106.14	105.36	107.71	106.64	107.72	103.78	103.03	107.27	111.22	112.17	108.71	105.42	111.61	105.6	112.48	108.48	112.58	106.06	113.08	107.19	112.38	106.55	107.34	103.55	113.81	109.86	110.07	106.06
109.58	112.02	104.63	109.49	106.18	106.57	106.37	100.11	103.49	109.85	111.13	106.06	105.32	107.98	105.83	103.72	113.19	112.05	103.03	113.93	108.07	104.82	104.72	107.1	110.53	111.18	109.42	108.92	107.64	106.71	106.58	111.3	103.23	107.53	109.87	104.81	106.69	106.3	109.77	104.2	111.11	108.08	108.3	104.25	114.85	110.92	112.85	108.71	101.86	115.88
112.49	103.13	113.05	110.44	107.59	108.42	107.79	108.1	104.93	118.08	103.12	109.34	110.48	113.62	108.81	104.34	105.58	104.29	112.7	108.73	105.74	113.25	106.38	110.68	109.38	104.32	109.97	112.48	110.22	115.09	106.34	103.43	106.11	108.51	110.36	106.02	109.66	109.19	105.78	108.05	109.6	111.64	107.78	109.74	106.42	112.16	104.91	107.43	104.98	113.7
100.35	107.31	102.16	104.78	94.807	103.48	106.57	108.69	105.52	107.61	102.16	100.99	106.33	109.88	108.02	105.17	105.98	108.97	107.08	107.77	104.16	103.34	107.14	97.926	108.68	106.14	105.28	105.52	104.24	106.71	106.98	109.52	107.57	112.31	109.69	107.39	102.87	111.64	105.24	110.27	98.358	106.77	102.97	107.68	109.17	107.37	102.8	103.32	104.29	111.45
93.692	89.827	96.499	94.406	99.396	97.767	101.87	94.523	102.04	100.33	100.21	93.065	98.431	96.086	98.335	101.56	94.219	98.301	100.4	102.4	94.495	95.174	94.422	94.966	97.177	95.4	94.961	106.48	98.461	106.74	94.118	99.083	101.45	94.505	100.87	101.02	91.747	99.698	101.66	98.024	100.03	94.49	93.002	103.09	99.986	101.02	97.344	100.42	100.41	102.37
112.38	111.5	116.12	108.41	109.16	112.19	99.88	107.95	107.73	108.99	107.84	113.22	104.86	109.7	115.91	103.55	109.18	111.37	105.54	106.19	114.61	102.38	111.45	110.19	105.26	110.09	112.5	107.34	107.31	113.68	99.279	106.11	109.47	106.47	107.47	105.67	108.84	110.61	107.09	106.56	112.24	109.82	109.6	105.93	115.06	108.19	107.47	112.06	110.08	105.94
108.37	106.55	106.82	109.32	101.95	106.68	109.32	102.56	97.376	106.3	110.95	102.59	108.2	101.87	108.41	103.79	101.15	107.97	104.49	103.39	104.35	106.87	101.26	105.08	107.44	105.83	106.84	109.66	109.3	110.95	103.06	103.44	111.67	112.94	106.63	111.1	105.87	104.97	100.44	101.8	112.37	107.36	105.35	109.2	99.08	110.12	113.31	101.9	100.76	106.69
108.39	107.7	106.18	104.41	107.03	107.25	105.48	106.32	106.38	106.02	107.03	101.13	102.44	112.43	105.14	107.17	110.66	102.52	106.09	107.77	98.592	101.22	102.14	105.42	107.7	102.24	103.32	104.65	108.64	106.46	111.08	105.19	102.09	111.14	110.6	102.37	108.29	103.39	102.85	109.28	105.17	104.25	109.04	110.43	103.46	99.614	105.77	100.82	99.941	108.2
110.11	105.36	109.43	107.06	107.16	106.86	100.71	106.77	106.39	105.4	101.45	104.82	105.75	111.09	113.22	107.73	106.15	105.08	105.63	104.47	106.44	107.23	110.04	107.88	106.13	103.33	106.41	108.19	99.695	100.08	106.53	114.18	105.7	112.65	105.67	96.115	105.52	102.73	108.96	109.74	106.61	110.03	108.42	104.46	108.57	109.18	104.05	105.93	104.39	101.73
103.15	98.957	94.202	96.42	97.545	98.923	99.843	98.433	103.62	99.521	93.632	98.058	100.28	98.706	93.642	98.855	96.641	95.837	101.55	91.658	100.44	100.32	95.437	97.897	96.492	104.61	95.515	96.831	93.317	92.031	95.161	95.852	101.55	99.864	101.14	97.628	98.228	94.276	101.66	97.001	100.21	96.647	96.753	98.369	94.706	102.22	97.866	98.353	89.076	95.846
105.42	108.01	106.46	106.92	107.44	103.66	109.35	107.62	112.23	106.76	104.85	111.22	111.41	113.13	104.72	107.92	106.03	107.49	102.91	110.43	108.36	107.88	110.57	108.43	109.42	108.98	112.06	109.21	110.05	110.07	110.22	112.48	105.37	108.98	108.47	112.74	111.91	110.93	110.5	105.84	109.12	107.76	111.43	106.93	108.44	103.66	109.76	109.1	114.81	113.09
104.19	101.79	100.71	103.83	105.42	101.32	103.49	108.46	106.49	105.01	109.64	106.84	106.74	105.27	105.51	101.13	103.95	100.9	112.87	108.75	104.84	102.13	106.13	104.8	101.92	103.47	103.02	112.51	108.95	99.21	103.22	106.21	108.97	108.85	108.13	102.98	101.31	103.81	111.21	111.61	102.87	102.63	106.08	102.62	107.14	107.76	107	102.36	106.02	107.05
106.31	111.14	104.06	107.49	102.84	109.09	108.05	100.47	102.75	103.03	111.13	115.21	109.56	105.25	107.7	106.75	104.73	105.09	105.74	101.8	107.67	108.69	108.95	107.7	110.83	104.84	105.8	107.16	108.05	103.95	105.77	108.62	105.95	103.21	108.2	109.16	105.16	106.22	108.64	106.16	114.04	105.06	111.49	106.76	104.08	109.42	105.79	109.65	114.35	108.44
106.88	105.71	110.04	103.85	103.19	104.12	108.81	101.74	108.06	101.55	108.69	103.89	106.03	104.7	101.51	101.99	100.45	105.74	110.8	112.65	110.79	104.41	109.95	107.05	103.45	99.323	102.42	98.173	108.76	105.29	102.31	107.73	113.57	104.35	107.45	105.67	103.02	102.81	104.98	102.01	100.24	104.96	109.12	101.67	112.71	101.75	107.83	106.39	107.94	110.78
106.46	103.38	107.99	108.04	108.76	111.14	103.18	108.12	104.14	102.01	111.41	99.955	106.54	105.34	99.599	107.78	108.05	109.94	103.73	106.56	108.66	104.73	106.66	98.641	107.27	109.94	98.901	104.19	101.72	107.9	99.007	103.87	105.87	107.33	107.47	103.59	112.27	108.11	108.57	105.56	108.16	109.37	107.42	102.82	107.18	100.96	104.43	106.51	104.33	102.07
99.128	102.85	98.849	99.431	93.215	99.735	95.191	99.139	107.18	103.66	99.475	104.4	100.61	98.613	106.61	101.51	100.05	101.08	100.85	97.992	94.982	101.79	105.05	99.716	102.27	110.72	103.52	97.711	97.964	100.04	104.8	96.264	103.54	103.46	101.76	102.05	96.591	100.17	98.226	99.215	107.31	101.31	100.89	99.985	94.355	97.178	96.314	97.111	99.662	108.45
106.33	110.32	102.01	105.59	108.4	106.86	107.89	106.92	109	106.57	105.63	107.85	105.5	104.77	108.69	107.28	108.72	107.43	97.612	109.58	105.34	108.18	103.95	107.79	103.91	107.8	110.78	107.01	108.39	105.18	110.14	108.25	103	104.04	108.21	105.9	102.72	97.896	105.76	110.8	106.48	110.67	106.12	106.45	102.73	109.81	105.83	106.02	108.34	105.88
113.21	105.2	103.67	107.05	99.832	109.06	108.6	108.26	109.18	98.372	111.22	106.82	112.68	111.75	101.1	103.31	110.58	101.4	102.62	103.47	108.49	106.13	103.93	106.87	109.31	103.18	109.81	105.22	101.37	105.43	106.71	109.74	101.32	106.26	108.25	106.82	102.31	110.75	101.1	109.12	103.06	102.58	112.63	106.05	104.79	95.438	101.64	106.34	106.28	104.09
103.52	106.52	105.01	105.24	99.778	109.86	109.16	103.56	112.56	104.52	106.51	104.12	117.73	110.86	104.21	104.04	99.435	107.11	102.25	111.86	100.78	110.31	102.45	107.53	105.29	104.3	101.61	108.95	99.331	108.76	105.45	102.97	101.84	111.08	104.95	107.82	104.31	110.05	111.1	105.24	108.42	103.94	107.36	100.1	109.66	102.69	105.42	113.64	108.48	105.72
105.66	106.33	109.86	103.87	98.901	106.29	103.75	107.18	100.48	104.42	105.9	104.32	105.61	101.98	102.09	109.56	106.27	104.43	104.85	112.41	113.34	104.37	104.09	103.81	110.32	105.63	103.67	104.86	106.53	102.84	110.25	111.93	102.45	102.73	105.02	101.77	108.22	105.76	109.93	103.15	110.31	102.42	107.13	108.75	109.82	103.6	110.84	102.44	107.41	108.49
96.765	98.657	99.196	101.36	98.495	96.559	95.692	99.349	94.182	101.14	96.781	98.749	100.85	95.165	101	100.32	99.299	100.04	99.21	95.52	102.79	99.818	99.131	102.92	99.268	93.962	98.795	102.39	95.03	91.77	98.266	100.2	95.6	96.028	95.158	96.633	96.483	95.415	101.58	97.004	104.46	102.35	101.69	98.632	95.113	98.051	102.32	96.495	97.082	100.14
103.63	110.23	108.32	108.84	104.45	109.92	105.65	105.86	112.16	105.69	107.34	102.93	108.52	109.93	109.96	109.89	109.18	107.47	103.6	110.77	107.09	110.53	104.52	106.7	103.75	113.43	108.42	111.02	105.78	112.5	113.96	111	104.31	105.25	110.12	108	108.35	112.2	105.25	108.09	106.91	115.14	106.05	110.31	109.55	110.91	111.1	109.9	115.31	104.94
98.878	95.261	96.646	97.264	99.93	102.98	101.25	102.98	99.681	100.83	94.28	97.393	98.345	94.653	95.197	97.433	100.21	92.154	98.597	100.67	101.57	97.668	97.967	100.54	98.147	101.27	100.67	97.039	101.84	94.764	95.96	104.61	93.326	98.183	98.48	97.495	100.83	94.428	99.473	103.02	97.596	100.35	95.874	102.46	106.83	98.155	99.306	101.81	101.34	101.26
112.67	106.6	108.05	106.29	110.16	101.09	106.99	113.86	110	113.09	104.07	114.85	109.79	104.93	112.99	109.06	107.52	106.97	112.55	106.13	108.4	105.33	109.21	105.49	108.87	110.53	108.16	107.49	106.62	107.82	111.86	108.46	98.238	104.17	105.27	112.95	115.28	109.9	109.92	113.7	110.1	108.09	107.87	111.39	107.72	110.69	107.02	103.48	107.51	108.15
107.94	110.71	101.59	106.42	101.93	98.362	101.29	107.08	106.84	104.14	110.89	108.19	102.63	106.38	107.56	103.25	108.25	105.44	106.74	104.61	104.07	115.22	101.04	99.939	108.58	101.04	109.43	98.619	106.12	106.07	108.75	101.7	102.07	101.01	103.26	98.211	103.7	102.42	107.86	108.41	104.24	107.29	106.16	100.89	106.87	107.27	111.32	105.09	104.82	104.61
107.58	110.41	104.8	108.85	107.59	110.2	106.6	108.17	111.72	111.13	105.82	111.06	99.053	108.54	110.84	109.68	113.52	105.41	106.28	110.04	108.21	113.46	103.18	110.65	108.58	112.33	108.93	108.03	102.26	115.13	108.49	102.56	104.31	108.68	110.28	109.92	106.81	103.62	114.61	105.83	107.17	109.75	99.9	111.37	105.19	109.79	107.71	106.57	105.24	102.44
96.711	96.136	97.376	101.08	102.64	98.762	95.562	98.466	97.879	104.86	102.32	95.612	108.14	99.107	97.172	102.27	98.265	97.761	98.729	101.4	95.156	98.046	93.544	97.943	101.19	99.072	97.703	100	96.439	97.14	102.22	91.392	93.423	97.716	93.011	92.011	97.394	96.24	94.55	97.544	97.195	102.64	100.46	101.14	99.427	99.041	91.227	101.29	97.179	98.695
100.68	98.747	93.058	95.459	102.76	102.77	101.4	93.462	93.079	101.94	100.53	95.249	102.21	92.784	95.816	99.397	101.94	97.151	100.33	98.734	100.41	95.734	99.811	96.326	102.76	94.865	92.11	95.696	99.329	96.164	100.25	100.68	99.752	104.57	100.73	86.825	98.957	97.154	100.25	99.278	98.751	97.778	101.24	94.786	92.367	107.76	98.424	97.4	97.007	91.413
99.702	98.001	104.21	107.36	100.61	101.21	100.69	98.567	93.814	101.68	104.14	95.388	104.58	107.34	104.21	99.02	97.788	100.39	105.6	99.931	97.73	100.77	97.135	96.276	102.79	103.86	94.346	102.62	106.78	103.68	96.4	102.1	102.27	100.23	101.33	102.68	102.37	104.59	98.81	103.22	94.074	96.572	103.11	103.14	97.731	99.246	99.239	98.804	98.244	105.61
97.84	94.634	96.118	102.29	94.359	99.671	103.56	100.4	101.71	105.17	99.909	98.305	98.718	101.13	100.65	103.72	105.82	98.785	105.34	96.59	102.38	101.05	98.437	97.693	101.71	101.93	100.48	96.506	105.59	104.69	100.43	104.08	93.363	98.877	103.18	96.283	99.411	103.71	101.39	94.702	101.84	99.545	96.326	100.77	110.26	102.41	105.91	105.91	99.924	94.412
108.16	112.08	106.81	106.14	101.8	112.8	106.53	116.18	106.72	110.27	106.27	107.06	109.24	107.32	105.68	109.75	98.305	105.02	108.5	109.29	108.69	104.1	105.73	103.4	112.37	108.18	107.19	109.18	109.67	104.33	108.06	111.38	104.66	114.28	106.23	108.92	108.84	116.7	105.44	101.97	108.31	107.87	105.29	110.03	110.29	109.48	104.64	109.1	106.78	98.585
95.537	101.66	103.61	99.626	96.244	102.96	93.311	103.69	93.405	97.819	95.009	107.11	98.174	94.23	98.669	91.078	98.499	96.444	98.57	99.083	95.887	95.469	88.871	97.646	99.729	99.562	98.618	102.26	101.31	94.798	99.696	91.891	94.636	96.896	99.836	89.306	95.375	98.121	95.999	99.895	97.827	92.763	95.647	98.417	95.731	98.334	100.1	96.444	93.219	98.237
109.17	110.28	113.15	109.34	113.18	110.66	106.69	108.2	107.42	104.48	113.27	111.03	108.39	113.67	110.3	112.25	106.73	108.02	110.09	110.57	104.88	106.14	106.74	110.02	105.06	111.87	108.41	112.33	103.26	111.77	109.97	112.04	106.86	114.95	106.77	109.66	110.45	107.94	110.45	106.51	103.55	109.45	107.65	106.09	115.38	102.21	110.04	110.91	110.81	111.39
115.92	108.97	111.9	108.87	106.73	106.95	107.81	110.85	110.93	105.04	112.05	105.43	113.13	106.82	107.07	109.85	113.44	103.69	102.51	112.88	113.95	109.95	106.34	108.19	108.42	104.13	103.7	112.27	111.68	107.72	110.78	108.19	110.1	109.52	113.08	105.19	108.68	111.46	108.29	108.69	102.95	108.61	107.2	113.04	107.01	108.33	107.57	113.41	109.24	112.03
98.186	103.16	97.972	97.395	99.425	96.034	97.201	100.07	96.306	102.89	99.384	96.348	99.192	95.277	96.028	94.277	108.83	100.52	100.4	100.2	103.41	96.928	103.44	97.061	98.412	95.861	89.829	99.083	98.262	94.331	104.89	101.19	103.51	91.725	100.55	99.085	104.05	99.411	100.7	112.62	104.96	97.049	100.84	102.68	101.44	100.92	96.705	102.33	99.871	98.946
109.02	107.09	102.61	108.07	108.95	108.95	109.3	104.63	108.16	103.04	108.05	111.34	109.92	108.34	109.97	104.89	104.83	106.53	104.44	105.22	104.59	112.96	108.97	112.72	108.94	105.35	104.79	107.92	107.32	101	107.95	112.45	116.53	103.82	111.17	100.4	111.3	103.9	104.75	106.24	110.8	105.14	108.38	109.44	112.65	105.34	109.79	114.7	108.43	107.37
102.81	104.69	104.14	108.65	105.27	109.54	112.2	103.57	105.15	104.2	105.09	104.62	103.29	99.832	109.51	108.61	97.276	106.16	108.08	107.51	102.13	107.86	106.56	105.92	106.78	104.03	104.21	107.88	104.32	107.39	108.02	99.275	109.34	100.88	108.63	108.4	102.33	112.32	100.27	101.27	112.48	106.81	103.81	106.86	106.7	102.93	108.48	100.27	108.14	105.07
101.79	107.39	106.36	103.61	103.62	102.71	97.094	107.27	107.64	114.32	107.41	110.56	106.14	106.41	105.39	102.89	111.12	105.84	102.44	105.09	105.62	111.91	100.66	104.01	108.86	102.31	106.27	104.12	106.98	103.25	105.3	109.56	110.39	105.58	109.88	104.04	105.27	104.27	103.02	109.21	106.65	104.71	103.75	102.94	107.46	108.52	112.17	103.13	108.62	105.49
108.13	104.58	107.16	111.24	105.33	111.55	107.29	104.26	105.49	113.49	101.68	105.56	112.9	110.22	110.46	106.11	105.46	102.07	107.05	117.63	109.16	113.54	109.77	112.01	111.46	107.77	106.86	106.16	107.6	111.63	103.8	106.35	114.05	110.43	108.69	106.09	104.71	107.98	110.94	112.77	104.28	100.6	107.46	107.47	103.26	110.04	109.83	106.56	112.25	100.82
106.8	103.36	106.51	111.46	109.92	108.39	107.32	107.55	110.84	108.31	105.86	111.97	115.67	113.98	101.7	110.94	107.36	111.45	108.41	101.64	116.85	109.19	115.24	111.1	110.94	111.88	104.64	112.15	108.13	106.22	109.94	108.33	110.19	105.73	111.23	108.69	107.33	98.899	111.16	109.99	106.01	106.46	104.81	111.2	108.03	111.75	105.14	105.61	105.07	104.57
101.42	112.25	116.96	107.28	110.07	107.49	111.12	101.26	106.23	111.89	106.37	112.26	112.84	104.99	111.67	104.28	109.75	112.85	105.93	112.16	109.7	110.31	111.15	111.64	113.97	110.81	111.99	111.47	108.67	104.84	112.51	113.72	102.33	102.73	111.67	110.11	111.21	109.91	107.09	106.19	105.19	109.28	111.23	113.3	110.8	110.72	107.58	103.95	108.64	107.82
103.03	108.24	107.94	115.95	106.2	111.71	103.68	105.16	102.85	104.91	107.51	107.49	108.47	111.45	102.66	112.08	106.46	105.63	105.42	106.19	109.76	111	106.03	108.02	112.55	107.78	103.91	116.23	102.07	100.78	105.32	107.43	107.07	108.87	100.7	106.83	101.37	108.14	105.81	108.67	103.55	112.27	101.64	103.81	102.54	110.55	108.21	105.96	103.57	110.52
107.32	104.72	107.11	103.81	107.95	99.731	107.57	107.79	108.3	112.37	106.4	101.27	105.46	102.64	107.28	108.75	106.27	102.91	106.22	105.58	105.32	108.81	99.802	105.66	107.39	101.86	110.38	102.27	104.28	107.29	108.1	108	111.41	105.84	105.77	108	106.56	102.91	102.34	103.34	101.06	101.6	107.39	109.73	106.76	110.43	107.09	101.07	108.51	100.69
110.38	102.8	104.5	103.87	104.97	103.07	105.12	104.48	105.42	103.08	101.53	104.93	100.15	105.35	99.73	96.485	102.29	103.54	107.09	101.9	102.92	102.5	102.52	103.28	104.73	107.46	109.39	103.29	111.44	103.86	112.24	111.14	100.26	101.56	104.84	102.06	104.89	97.889	116.7	101.97	106.88	101.38	107.81	106.38	108.66	108.24	106.68	109.54	104.44	106.6
104.21	106.12	100.6	109.3	107.04	99.645	100.54	111.36	104.53	105.66	109.13	105.51	109.21	106.92	101.3	108.84	103.07	107.28	104.64	105.78	102.91	103.24	111.77	105.91	104.31	105.66	108	109.98	107.09	106.16	99.785	104.7	108.56	108.62	103.52	103.67	103.52	104.42	103.2	109.26	104.54	111.34	107.68	110.35	104.56	104.66	98.537	101.79	104.33	110.99
109.82	103.76	100.85	106.98	104.32	109.04	110.35	102.25	104.52	109.1	114.17	103.38	110.9	106.58	98.535	112.74	103.21	105.78	107.47	106.28	106.44	104.77	109.25	106.36	109.5	107.59	105.08	102.13	104.43	111.53	99.853	109.39	105.46	107.01	104.85	112.19	106.13	105	102.39	110.25	112.17	101.24	106.69	102.67	107.69	101.03	107.81	101.81	105.58	110.27
108.09	109.55	108.51	110.49	102.94	109.98	105.54	108.98	108.72	108.58	105.06	110.65	115.75	110.36	110.22	108.8	104.87	103.62	109.97	107.99	110.63	109.78	111.59	113.63	105.17	114.04	108.04	102.93	107.48	107.86	103.77	106.74	108.64	108.96	108.66	107.39	111.49	104.15	103.95	104.93	109.49	100.76	103.71	109.54	106.51	108.5	108.88	110.32	109.58	107.3
105.7	106.49	109.8	105.11	108.68	115.85	104.43	110.66	109.31	113.17	103.26	106.14	108.57	105.25	113.97	106	110.16	106.76	106.63	109.45	103.93	110.11	111.55	106.04	104.97	107.37	106.51	104.28	107.56	109.69	102.88	109.54	111.79	108.95	107.46	107.73	110.07	101.98	96.868	106.7	108.48	112.36	109.23	106.7	104.02	110.75	101.41	108.46	112.32	103.35
96.569	99.387	95.737	103.36	99.29	101.73	103.54	102.76	99.654	101.45	98.536	99.498	95.796	99.858	102.59	98.554	98.239	103.57	95.774	99.644	95.462	97.821	102.74	98.978	103.44	94.11	98.77	104.98	102.24	99.39	94.555	102.36	99.916	108.25	105.29	102.88	99.891	96.798	111.03	101.24	101.22	101.07	98.98	104.47	95.604	101.19	101.36	102.3	98.505	103.8
104.53	107.62	101.4	107.98	106.71	108.62	110.12	96.937	108.74	101.29	103.28	102.16	108.36	110.16	114.51	109.18	106.19	102.8	102.95	104.47	106.58	104.14	107.16	112.26	111.03	108.29	107.04	103.12	101.89	104.7	105.48	105.21	108.53	102.01	101.79	104.81	107.67	100.61	108.63	107.2	101.91	111.59	106.82	105.07	108.12	103.11	108.2	108.05	100.56	104.19
106.97	113.57	109.27	107.42	110.44	105.56	110.51	104.83	106.86	111.13	106.98	108.32	113.31	113.39	109	108.48	101.19	104.1	112.27	107.05	105.59	107.49	105.13	106.12	103.89	108.89	107.35	108.57	104.64	115.01	103.81	107.14	105.92	109.09	106.56	109.92	106.43	108.16	118.13	110.15	113.18	106.93	112.03	107	107.18	112.22	110.32	105.33	111.11	106.71
104.45	106.2	107.59	106.15	105.95	103.55	108.54	101.6	107.45	101.48	102.3	106.92	110.23	105.55	106.64	108.33	107.04	102	103.42	106.02	105.61	105.87	105.05	106.95	114.56	108.05	106.39	107.83	108.76	104.57	108.44	106.44	100.76	100.95	106.45	107.1	105.27	105.32	106.12	107.46	103	110.26	105.81	102.74	107.94	108.54	104.11	105.9	111.21	105.56
103.52	109.06	108	101.92	111.1	102.37	113.09	98.677	109.23	102.65	112.02	109.26	109.03	106.33	104.07	107.43	105.84	112.22	112.25	106.55	102.23	108.96	103.27	106.55	103.75	106.95	102.58	109.06	110.86	109.04	103.62	99.734	110.03	109.27	106.34	105.93	104.21	110.91	110.04	114.05	105.41	113.96	109.65	109.16	107.98	108.51	105.2	114.25	107.41	107.69
109.82	103.65	100.74	106.51	105.03	104.85	104.17	99.81	102.08	107.61	108.24	102.45	106.58	109.18	106.78	105.02	111.14	105.52	104.27	105.55	103.78	106.72	108.87	108.45	108.57	104.27	109.35	99.181	99.344	106.31	103.52	103.58	110.39	107.04	107.22	103.41	105.5	107.27	101.85	109.69	109.3	109.14	106.69	102.64	107.26	102.5	106.9	104.24	106.06	111.95
105.05	104.3	110.87	111.48	105.01	98.128	108.53	107.97	104.22	106.05	106.36	104.66	106.36	105.03	109.69	109.88	111	105.36	107.1	103.29	100.66	100.05	107.22	107.02	102.61	106.29	103.48	104.03	105.5	109.97	107.16	105.24	109.51	103.58	110.02	106.51	103.52	102.73	107.72	108.89	105.01	107.02	101.76	105.76	107.43	106.01	105.41	102.51	101.08	109.34
105.4	108.36	101.68	106.55	108.6	104.59	107.52	108.91	107.54	104.4	103.44	109.68	106.38	105.31	107.05	102.83	105.01	101.67	111.02	108.99	101.08	98.1	102.82	110.05	105.77	95.237	108.57	104.13	104.14	110.34	106.99	107.34	111.04	109.04	104.57	110.63	111.55	104.82	109.81	104.11	104.67	99.813	110.73	104.32	105.22	100.06	109.79	107.76	102.15	110.12
102.92	104.92	104.13	102.35	105.59	114.61	108.56	106.57	113.2	102.04	106.86	102.64	105.98	111.08	102.98	104.51	107.76	103.74	106.25	103.86	105.87	105.52	102.54	108.95	111.69	105.95	106.44	109.2	106.92	109.97	103.77	105.61	106.83	107.06	101.81	106.05	103.76	104.42	109.92	108.08	107.58	104.05	106.69	102.59	106.07	104.46	111.56	103.61	104.59	111.6
94.344	97.575	99.249	101.57	94.396	94.64	100.56	98.877	99.051	102.09	99.758	99.843	96.007	97.263	98.397	93.67	96.343	99.497	97.745	92.62	99.838	95.87	97.686	95.524	97.78	98.956	94.606	93.98	95.166	94.695	98.313	97.775	100.07	98.943	96.57	97.427	98.22	94.847	95.168	97.454	100.14	93.023	100.75	100.08	97.879	100.92	94.533	103.57	91.412	101.06
97.066	100.55	95.526	98.843	95.388	97.716	97.473	99.967	102.19	96.704	97.679	98.451	100.96	100.47	93.781	105.24	96.419	100.67	95.804	94.609	101.55	101.61	93.128	95.526	99.255	102.59	99.827	99.716	90.06	101.84	101.88	96.481	97.928	98.212	96.692	98.446	99.31	102.43	98.397	101.9	102.98	102.77	100.54	96.629	99.113	98.478	98.608	96.631	99.308	92.801
105.07	109.91	106.66	101.03	103.71	108.98	105.12	105.57	106.57	103.22	103.23	110.68	107.95	102.05	108.27	104.79	99.315	103.28	105.78	111.73	98.317	106.32	109.88	106.47	96.386	105.62	106.56	108.06	107.54	102.45	112.3	108.42	106.16	106.92	102.74	102.51	106.86	104.28	111.33	109.89	111.56	98.896	107.85	109.71	105.11	108.04	109.79	109.31	110.7	104.96
110.67	112.08	104.35	105.2	112.5	103.11	106.27	116.47	111.66	108.78	106.21	112.15	118.06	109.63	109.8	105.35	106.98	107.76	109.43	109.35	118.87	108.71	114.6	112.78	111.88	108.61	108.48	108.08	110.33	113.21	109.43	116.92	107.38	108.02	109.11	110.03	107.67	110.27	112.4	114.83	104.25	115.27	102.56	105.74	114.13	111.01	102.81	106.01	106.75	106.25
114.91	109.31	109.95	104.18	106.85	110.81	102.72	105.96	100.85	111.06	102.58	106.81	104.59	111.06	105.4	104.96	113.3	111.1	107.95	108.84	109.84	104.46	110.51	105.23	107.61	104.51	105.06	109.03	106.27	104.34	108.98	110.08	107.27	109.16	104.75	108.24	106.77	114.78	106.76	107.07	114.47	106.96	103.67	105.63	108.42	108.63	102.71	103.65	109.54	105.06
104.24	108.65	108.8	103.55	109.41	104.4	108.63	111.26	106.6	99.639	109.92	107.72	104.8	108.04	102.6	102.51	101.97	101.58	99.423	103.43	110.02	106.22	105.3	107.26	100.45	107.33	102.28	107.58	104.92	107.4	105.86	100.88	107.66	97.937	109.58	102.75	103.09	108.34	106.88	105.99	106.35	106.78	108.19	105.28	105.15	111.17	108.8	105.19	104.97	101.96
96.7	100.57	95.912	97.209	98.473	96.624	96.15	99.823	96.342	95.876	89.753	96.22	93.782	108.55	101.77	96.377	96.805	97.307	99.622	98.881	107.31	97.951	95.344	100.54	98.015	99.034	103.4	94.097	99.236	98.83	100.78	92.156	98.539	95.629	92.014	94.93	99.939	98.214	96.186	97.605	96.653	97.683	97.682	92.019	97.665	96.304	101.8	102.41	104.36	96.787
111.24	107.26	112.66	107.28	110.76	108.8	105.93	105.57	101.79	112.04	105.39	112.1	106.64	104.32	110.74	111.21	107.96	114.76	109.63	109.65	105.43	104.5	107.88	108.47	108.41	111.81	104.85	107.41	112.21	101.34	109.63	113.67	105.07	108.83	109.77	109.75	103.53	101.05	106.2	106.12	106.45	107.92	110.75	104.78	107.56	118.08	108.39	108.32	103.02	106.05
104.34	109.49	107.21	103.19	106.19	104.07	109.04	104.72	105.16	99.091	101.53	101.81	105.41	107.6	107.84	104.1	106.83	103.76	107.21	105.71	103.48	100.22	106.78	109.47	105.93	102.55	107.64	105.59	102.54	106.31	103.17	102.68	110.92	103.81	97.822	97.301	104.06	109.25	103.62	105.73	97.952	108.83	105.27	101.83	104.06	105.02	111.88	105.41	103.59	101.75
107.6	100.94	113.36	116.5	107	110.7	109.02	111.83	111.26	103.91	108.49	103.09	107.61	104.24	108.64	110.85	102.71	113.76	107.5	110.98	106.63	106.52	108.01	106.91	107.83	109.71	103.56	108.08	107.23	112	109.04	102.38	106.99	111.05	104.3	107.35	107.01	109.85	107.84	108.27	105.85	107.54	112.15	108.73	102.42	104.26	108.91	103.88	108.73	107.98
113.5	114	104.64	107.11	111.95	105.89	111.07	106.7	107.57	105.75	107.55	107.26	108.17	110.09	107.67	103.03	103.15	109.66	111.08	108.13	106.17	106.89	113.79	113.03	106.63	108.46	106.01	115.57	113.52	110.52	112.21	105.79	113.45	117.75	107.12	107.95	103.87	108.75	103.62	104.4	108.16	101.34	105.11	111.9	104.62	108.74	105.6	110.58	103.03	107.37
107.21	106.07	105.25	110.55	106.53	101.77	105.59	112.44	106.23	113.76	106.3	108.72	102.63	105.18	109.02	103.09	107.18	105.84	108.24	100.86	107.7	107.85	99.699	101.85	105.74	106.84	107.34	105.21	104.7	105.19	107.67	107.17	108.83	114.32	110.06	98.589	107.25	103.99	110.38	108.14	101.63	112.78	104.06	103.7	107.03	98.624	100.99	110.51	107.62	107.58
96.176	99.538	100.02	103.6	92.832	101.19	97.253	97.247	102.37	98.782	94.094	98.763	98.074	97.686	97.83	102.71	98.278	98.251	104.23	96.289	93.631	102.06	100.16	99.916	97.586	101.47	96.894	94.381	97.968	95.627	99.434	90.366	100.3	98.449	97.731	95.439	95.948	98.718	100.71	100.1	96.574	96.154	98.953	102.28	96.598	92.698	96.055	106.42	101.5	89.848
107.92	112.65	106.9	112.45	104.66	104.56	109.25	111.22	108	104.07	109.94	114.6	107.26	107.7	110.09	103.13	104.42	104.05	110.26	105.87	104.44	109.54	114.24	106.74	108.54	103.01	111.66	108.96	109.61	103.11	109.37	113.05	108.09	105.54	111.21	109.54	106.05	107.57	109.95	106.08	112.24	108.8	108.08	110.99	106.31	111.9	108.66	116.5	108.97	107.85
110.68	103.56	104.77	108.52	112.07	102.9	103.93	100.59	111.02	102.21	106.44	109.62	111.54	105.92	103.49	105.34	108.88	105.92	109.11	106.33	112.21	110.9	101.03	111.28	102.66	106.68	106.9	102.13	108.23	98.475	108.47	102.41	101.62	105.12	104.89	105.62	107.71	104.47	104.79	109.26	106.95	105.85	105.49	105.4	109.69	103.11	112.13	108.19	109.86	105.86
101.58	104.6	105.6	109.44	104.63	111.71	108.4	95.575	102.38	105.31	100.52	111.99	104.66	112.21	102.08	99.093	106.09	102.89	101.43	106.39	105.52	103.84	110.03	110.25	108.53	108.98	103.01	103.95	105.4	107.54	104.76	109.34	103.4	111.08	102.57	105.05	105.43	109.2	106.42	101.11	108.84	104.2	103.69	106.82	101.05	102.77	105.28	102.85	100.43	106.27
101.86	102.94	109.64	100.37	111.65	107.73	105.44	102.8	108.94	98.689	106.12	104.12	103.93	111.54	106.72	105.57	107.32	104.23	109.08	110	108.29	104.95	112.25	107.15	109.98	110.27	109.62	110.32	107.73	108	109.97	105.6	109.79	106.12	108.36	107.44	105.65	109.79	104.49	107.03	109.17	112.17	104.48	108.56	103.79	102.45	102.21	106.43	105.42	104.94
110.39	107.93	105.94	110.09	107.11	111.82	100.02	105.24	107.33	114.32	104.92	107.04	110.16	109.92	105.64	109.7	104.67	113	108.07	109.28	106.17	112.77	103.09	105.95	111.31	112.33	114.19	112.17	110.66	101.6	103.43	105.22	108.23	106.48	101.17	106.19	111.78	103.39	105.33	108.25	109.29	105.61	104.53	105.37	105.4	107.8	104.83	109.25	101.71	106.67
110.96	104.14	111.04	106.7	103.57	114.67	110.36	106.21	105.4	105.87	105.69	102.02	110.2	108.13	104.22	105.74	104.28	106.81	109.43	109.51	111.28	107.88	109.79	99.272	101.16	108.34	111.53	108.53	106.86	110.86	102.73	107.26	111.07	111.68	105.73	108.18	111.45	106.5	108.36	101.73	109.67	112.89	106.94	112.92	103.53	105.72	110.65	102.67	104.28	105.5
106.48	106.95	114.66	107.96	104.98	115.13	112.61	110.84	107.27	106.59	102.43	106.24	109.32	106.13	112.57	110.14	107.32	106.84	106.6	106.56	104.52	111.65	109.96	105.22	110.51	104.08	103.28	109.49	109.88	101.88	110.45	105.71	110.13	104.72	106.43	106.99	108.55	104.82	104.28	111.01	106.87	105.81	117.92	107.92	104.86	111.01	107.82	104.75	105.81	109.97
106.7	103.36	96.403	110.32	101.78	99.348	103.26	95.271	100.36	112.02	103.44	106.66	106.12	106.71	108.92	105.07	104.5	108.25	105.87	103.6	102.4	106.22	104.98	103.96	107.07	111.18	103.14	109.18	106.1	101.81	107.06	100.79	110.48	101.79	100.22	108.11	103.89	108.69	106.21	107.15	104.96	107.69	107.27	99.76	101.89	113.83	110.27	112.35	103.9	109.9
108.76	103.59	103.94	108.88	105.75	102.72	98.576	110.32	98.334	105.59	103.9	107.43	107.91	103.45	106.08	107.57	102.21	107.02	100.53	99.098	107.7	107.58	100.67	105.51	108.08	99.912	104.86	103.9	108.39	100.74	106.02	105.8	97.439	103.66	97.569	108.19	104.65	107.58	104.9	105.11	110.49	108.43	106.36	104.74	110.72	101.3	105.35	104.8	109.97	106.62
95.804	104.75	102.18	100.1	98.44	99.06	101.47	100.07	95.937	96.557	101.71	96.718	100.84	99.602	100.78	101.02	102.21	100.69	93.621	103.2	95.39	100.5	98.242	98.939	102.74	96.84	95.967	98.815	95.501	92.386	101.49	99.617	103.02	95.17	99.203	100.17	100.27	93.531	96.895	96.728	100.49	97.265	96.257	97.468	101.92	96.923	97.911	91.09	94.456	99.968
114.7	100.71	110.34	112.56	106.84	105.89	108.92	107.89	103.11	112.97	103.63	109.78	111.01	109.7	108.51	110.66	101.48	106.85	107.95	106.26	108.35	106.76	100.99	107.38	109.34	109.74	109.53	110.75	106.29	110.73	107.72	100.22	106.46	108.25	103.49	102.41	106.68	108.31	107.16	107.43	105.6	105.57	107.04	105.48	113.33	114.54	106.71	109.28	109.98	111.31
106.19	102.95	102.67	110.84	104.43	102.55	111.31	111.31	106.18	106.48	109.57	105.16	106.65	105.37	101.41	104.28	107.78	109.84	103.81	108.16	110.85	107.25	101.36	104.6	108.02	106.48	105.45	101.91	109.41	111.36	106.72	104.37	104.84	101.03	106.13	107.82	106.63	103.66	105.99	110.39	112.32	99.874	105.8	109.12	99.888	110.92	109.58	107.87	97.797	107.05
98.982	96.786	101.35	98.929	98.771	102.85	102.35	104.18	104.84	106.62	99.435	104.47	97.224	96.595	100.09	94.96	95.725	94.663	105.88	98.973	99.6	106.1	103.2	104.84	95.843	103.72	102.14	108.26	100.62	102.59	99.1	95.463	92.589	98.677	102.83	102.52	100.62	99.855	102.82	101.68	101.27	101.85	97.237	103.21	107.57	99.867	91.985	98.947	101.18	96.732
99.232	102.87	104.93	104.69	107.09	105.15	107.44	100.5	99.473	100.79	103.59	102.72	109.26	110.59	106.88	103.1	103.62	105.32	110.73	107.52	107.67	107.08	100.7	105.33	107.28	111.4	107.11	102.82	109.24	104.66	100.68	107.33	106.66	105.8	105.35	104.26	110.25	104.38	108	108.95	108.47	110.69	100.07	112.83	101.24	105.59	104.48	101.25	108.77	104.94
98.673	102.03	107.41	100.15	98.162	101.91	101.01	106.15	103.85	101.86	97.755	102.5	105.69	99.551	102.97	100.35	100.82	98.396	98.82	102.11	100.9	102.05	108.25	105.11	102.37	94.884	101.64	100.97	103.67	108.39	97.998	95.27	98.814	98.461	98.719	104.38	98.163	99.708	96.739	99.89	99.706	96.178	96.66	98.229	96.276	96.609	96.87	103.65	102.41	99.21
108.89	104.81	104.73	106.52	106.27	110.24	110.09	110.79	105.19	104.2	112.63	103.73	110.27	104.04	105.75	110.65	107.2	109.82	108.36	104.74	109.88	104.27	109.74	106.29	109.12	105.97	107.62	102.99	105.63	109.45	109.02	109.53	105.08	109.75	107.17	108.71	109.24	108.3	105.11	109.43	112.03	106.44	112.25	110.34	111.12	108.31	107.53	105.61	109.72	108.86
110.63	110.73	110.5	108.9	113.79	109	109.84	116.75	113.86	110.03	108.32	112.91	105.29	109.63	114.34	113.47	113.34	112.47	105.93	108.94	113.19	116.11	108.84	106.72	109.26	105.93	109.95	110.58	110.13	109.64	110.96	108.26	108.9	115.48	104.07	109.06	101.72	102.47	113.25	106.37	103.55	103.56	109.3	110.4	112.1	111.36	112.33	113.6	112.03	111.34
107.05	106.7	105.87	103.71	106.12	104.76	105.84	105.67	107.1	103.41	112.2	105.29	110.63	107.26	107.74	107.76	108.67	112.84	111.32	107.52	111.19	103.63	103.12	103.52	110.82	108.53	111.35	109.64	111.11	108.42	104.66	109.14	108.17	107.38	105.03	106.68	105.63	102.82	106.76	107.8	109.45	106.93	103.9	112.13	108.43	106.94	106.15	105.98	108.25	106.01
109.73	112.23	113.68	106	104.3	107.73	106.83	108.06	112.27	111.96	106.96	105.57	106.77	106.22	107.33	110.49	109.74	107.9	112.7	108.85	113.68	109.94	111	112.82	111.86	109.52	105.56	108.58	104.8	106.1	109.75	109.81	106.94	111.76	107.81	111.41	106.56	104.92	109.83	106.93	107.75	108.01	104.12	109.89	106.85	110.81	108.88	107.82	111.76	109.58
105.36	109.25	106.63	108.35	104.97	110.52	103.42	110.1	108.33	96.732	108.55	106.82	107.69	109.11	111.27	108.74	109.08	108.32	109.5	103.15	101.42	108.81	107.68	100.8	108.93	109.73	107.25	103.8	101.38	103.07	102.8	111.85	105.68	108.22	104.45	108.51	104.53	111.52	106.85	109.47	108.77	106.96	106.2	106.88	110.92	102.49	97.316	106.37	105.47	107.5
99.943	108.3	111.35	106.67	100.8	103.01	106.32	108.59	113.21	102.69	103.01	108.2	106.1	105.18	102.01	100.15	106.63	110.28	100.74	111.84	109.91	103.32	106.59	102.87	107.17	107.38	99.665	106.18	104.21	107.06	109.18	110.56	101.5	105.45	107.99	102.57	110.59	107.89	108.17	104.1	110.66	105.47	103.45	104.05	109.2	107.16	105.49	105.9	109.17	108.89
102.03	99.567	96.877	99.434	99.718	95.986	100.78	101.44	102.79	99.21	102.08	103.39	94.508	101.79	100.06	103.06	94.283	103.84	100.11	103.45	97.415	100.27	104.23	92.507	104.16	95.172	94.17	99.097	105.65	94.548	96.829	98.517	97.882	95.128	97.585	97.181	97.357	96.227	97.583	105.47	94.7	99.451	104.91	103.55	99.453	97.843	103.9	99.932	100.47	98.93
104.35	108.92	111.57	114.63	104.41	105.64	105.36	104	107.05	104.9	108.43	105.56	106.89	106.05	102.85	106.61	105.44	103.75	108.1	111.22	102.36	104.17	106.6	109.28	110.61	106.39	103.56	103.74	102.38	109.11	107.21	107.06	103.49	105.27	102.95	102.25	105.54	103.72	107.06	109.25	106.12	104.07	106.44	105.72	105.48	106.35	107.42	101.17	107.45	107.65
106.39	101.72	107.76	105.5	108.01	103.85	108.13	105.23	105.35	106.91	110.03	102.66	100.89	110.51	108.37	106.86	102.08	108.92	116.87	108.1	104.14	109.09	110.94	105.53	106.96	102.67	105.92	104.82	103.41	101.3	103.56	104.32	106.39	101.61	111.18	103.11	108.1	108.15	109.3	105.41	108.93	105.12	105.72	106.7	104.26	102.7	107.37	108.9	108.06	109.28
94.285	95.443	102.62	100.64	90.605	95.057	100.34	102.31	94.735	95.572	101.62	98.173	100.22	95.475	95.167	101.62	98.549	102.52	96.737	90.25	94.172	100.92	95.319	104.74	95.308	96.892	94.387	94.721	90.459	97.678	92.949	96.163	96.458	103.63	102.7	97.549	100.56	95.847	101.19	98.617	100.23	99.452	96.588	98.77	98.231	99.905	98.204	94.833	99.313	95.837
108.45	111.01	104.99	106.41	107.36	106.19	107.15	108.65	104.01	105.17	103.73	103.89	102.7	112.66	108.15	108.85	114.43	106.94	105.71	109.55	108.37	100.35	106.31	105.73	101.67	107.76	103.49	101.24	102.2	105.77	107.66	108.54	104.57	104.79	102.93	102.99	108.85	101.03	105.48	104.69	103.64	106.3	112.15	105.89	104.99	104.79	104.34	101.14	105.76	109.58
107.54	102.05	104.46	103.32	106.23	102.48	109.44	106.75	103.01	104.39	103.1	107.86	105.47	107.45	108.33	110.43	106.37	101.88	108.01	104.6	112.88	103.65	108.54	106.38	104.09	104.29	108.79	104.04	102.46	106.4	102.64	112	105.22	109.18	102.95	100.83	103.73	101.45	104.43	108.89	106.44	110.92	104.31	102.93	98.816	111.46	108.82	100.42	108.94	104.77
99.373	98.585	105.12	101.51	107.11	98.599	96.03	100.33	97.87	103.92	92.77	100.38	97.521	102.41	100.33	92.55	100.96	100.94	100.4	103.33	99.683	102.01	101.54	100.03	105.26	95.812	100.14	104.54	101.57	97.025	98.039	101.21	96.177	97.686	103.67	100.97	97.808	101.96	97.887	102.5	101.8	104.19	101.63	102.19	95.581	100.03	99.81	97.398	103.54	97.473
105.84	105.41	107.28	106.64	110.82	104.98	108.44	106.19	103.68	105.76	106.99	104.55	107.62	105.18	107.51	112.25	107.34	103.05	105.5	107.43	108.83	106.35	106.66	109.18	107.41	105.61	106.1	112.57	99.159	102.81	106.65	103.39	103.66	105.77	102.58	102.69	102.6	105.54	112.07	105.17	101.05	102.08	108.65	102.91	107.72	104.01	107.46	107.78	112.25	100.3
111.45	106.87	104.45	109.38	105.92	104.8	106.8	103.07	105.52	105.76	104.35	108.84	106.49	107.81	109.96	105.04	103.64	102.08	107.85	106.73	111.93	108.91	106.38	104.66	104.91	107.07	107.86	107.65	101	99.708	106.66	103.61	104.41	107.25	104.87	106.35	105.28	100.43	106.37	101.84	100.66	100.54	97.274	106.41	107.75	107.87	108.48	100.8	101.79	107.68
104.83	111.02	106.57	112.01	109.74	108.2	104.34	105.34	110.49	111.42	111.36	108.09	108.21	107.76	105.35	105.33	106.52	104.56	105.02	101.23	116.47	108.6	111.93	110.1	108.64	101.67	102.84	110.58	106.39	102.81	109.76	105.23	104.17	100.64	114.4	106.3	110.11	106.81	104.31	113.11	103.8	110.36	104.67	113.22	105.05	105.31	106.46	107.88	105.46	108.27
108.23	102.64	111.99	107.56	104.77	101.28	108.18	114.21	106.65	112.09	105.28	107.33	111.24	111.45	101.83	103.43	114.3	114.04	114.21	106.12	111.23	112.62	114.46	111.65	108.71	110.98	109.82	108.48	103.55	101.59	109.36	103.46	109.84	109.21	107.62	104.03	110.66	107.48	111.79	114.61	108.57	104.97	104.76	107.92	107.32	110.29	110.89	109.23	108.42	106.43
103.3	104.15	105.58	106.59	105.1	106.96	109.26	112.17	101.6	105.25	105.97	100.78	114.93	104.37	104.82	102.26	107.93	109.02	100.92	104.54	105.91	102.2	109.25	104.48	107.69	104.75	109.75	101.96	99.197	108.34	108.09	103.86	102.81	109.6	105.57	103.4	106.19	107.64	108.59	104.47	105.43	105.21	106.01	107.65	107.53	102.56	101.5	110.15	108.24	101.38
105.49	100.01	102.74	98.283	97.034	97.606	96.358	99.766	99.266	104.62	100.39	101.38	102.57	97.036	92.505	98.497	103.65	104.47	99.726	106.12	105.56	99.322	96.654	102.01	99.957	107.24	99.124	102.23	101.27	105.83	102.95	108.25	107.13	100.16	105.21	99.117	97.729	106.36	96.811	103	104.36	103.4	103.27	99.744	99.178	106.5	104.51	93.294	108.05	97.586
113.68	106.48	113.01	114.78	109.47	110.69	101.21	107.12	110.24	106.65	109.17	100.44	109.9	104.67	115.96	105.58	103.08	107.47	103.99	109.72	106.45	104.87	109.86	102.44	109.29	115.9	111.15	102.29	109.42	105.67	111.76	104.37	105.17	111.76	105.81	107.23	106.38	105.74	107.32	107.73	109.82	109.04	112.1	100.61	107.21	101.42	104.29	109.1	103.92	104.48
103.8	104.03	105.85	103.76	107.66	105.94	104.47	98.364	101.96	106.94	102.42	111.54	106.04	104.55	107.32	105.65	101.48	108.93	103.25	106.21	106.45	105.37	100.34	107.43	100.51	100.86	101.16	105.49	102.4	105.78	105.12	106.62	105.93	105.62	104.98	110.41	102.29	106.05	106.09	104.47	107.46	104.08	103.62	103.58	107.11	109.04	113.52	105.03	105.61	105.55
108.38	100.04	109.3	108.36	104.79	110.17	112.81	109.08	108.16	111.55	112.19	104.99	107.25	107.13	109.55	107.13	107.48	107.54	106.27	110.64	104.28	104.21	108.43	109.42	107.83	109.89	104.39	113.25	111.97	111.39	101.5	104.44	109.53	108.03	115.26	104.54	107.6	106.35	113.15	111.06	112.09	108.22	105.97	111.85	111.03	110.23	109.79	109.98	110.88	110.14
105.42	105.73	106.24	112.35	111.81	112.06	103.1	101.96	105.7	103.47	108.89	113.18	107.3	109.51	109.03	109.31	107.11	104.29	106.26	107.34	102.67	108.26	110.88	109.56	104.67	111.88	105.05	104.58	104.05	108.59	113.52	115.16	104.09	108.86	108.75	105.65	110.77	108.33	111.41	107.14	109.78	110.04	108.08	98.13	109.31	111.68	112.01	106.53	109.58	113.68
104.93	99.699	92.998	95.994	96.517	104.85	101.21	107.34	106.14	106.48	99.601	105.48	99.378	97.792	102.1	96.854	97.207	100.98	106.88	100.81	93.136	101.2	105.03	99.572	100.01	100.6	102.76	99.647	97.884	93.023	103.48	106.17	98.793	94.59	101.45	102.7	100.43	98.607	101.58	99.384	106.11	99.421	99.875	99.699	101.69	101.12	98.112	96.995	103.89	94.89
106.73	112.71	105.17	103.81	115.24	107.39	114.57	107.12	103.32	108.91	105.23	104.28	108.21	102.66	102.72	102.7	103.06	100.02	108.8	108.88	101.27	110.96	108.57	104.09	110.25	111.11	107.69	110.73	101.59	102.29	103.3	110.29	111.57	109.59	104.78	107.2	109.44	107.14	105.28	109.59	106.03	108.62	112.38	105.7	110.79	104.4	104.94	107.63	108.47	104.01
110.91	100.82	107.26	115.15	113.5	112.57	109.13	110.61	110.74	108.11	114.03	111.35	110.65	113.76	116.12	110.09	109.48	115.9	110.56	114.28	110.36	101.92	108.21	110.73	110.16	112.99	105.87	113.63	108.16	107.47	107.61	111.65	108.5	114.53	109.36	107.18	108.05	110.24	117.57	114.02	107.13	113.18	109.09	112.22	109.35	113.07	113.24	113.29	111.38	116.44
105.83	103.45	103.7	103.09	118.59	108.44	100.03	107.36	107.32	107.19	103.14	108.27	107.66	104.46	102.39	99.616	104.2	103.73	105.14	103.25	108.22	100.54	106.68	101.37	103.75	106.98	98.369	107.18	105.62	109.7	103	112.79	105.17	101.45	113.82	105.08	108.24	102.18	108.97	106.49	105.32	111.52	109.55	103.77	106.87	104.12	106.81	105.67	104.03	107.39
108.75	112.57	117.02	112.68	110.73	103.92	110.17	112.07	113.49	107.09	110.2	106.12	107.72	112.47	113	112.55	110.51	111.37	113.28	109.69	105.15	112.45	101.44	107.05	108.54	111.42	114.47	114.94	104.7	111.53	113.43	105.74	109.58	112.73	113.39	111.05	102.53	112.55	101.27	113.63	105.94	113.08	115.02	113.98	105.1	111.66	110.71	114.89	107.86	113.9
102.59	104.65	102.14	98.967	101.61	106	103.21	105.59	105.38	103.91	108.09	102.12	109.77	105.73	101.99	105.62	108.08	109.52	101.83	105.12	106.69	103.27	108.02	106.23	110.12	104.11	109.34	107.7	112.17	108.64	110.21	99.476	110.11	103.53	107.91	109.11	105.08	106.02	107.63	105.39	108.2	104.57	111.52	102.35	103.63	104.4	106.48	107.11	109.13	106.99
104.18	105.08	105.81	108.75	105.3	111.07	108.35	103.7	112.1	102.75	107.33	109.74	110.49	112.4	105.53	110.75	103.06	104.34	110.28	106.75	106.74	106.56	110.72	99.906	106.05	104.46	108.18	104.41	110.07	105.56	104.92	111.28	104.1	108.38	103.09	104.75	111.63	106.85	103.41	112.4	106.8	101.75	111.18	103.95	108.84	107.5	103.12	101.43	97.739	106.04
106.58	95.717	106.86	105.98	106.07	100.19	108.75	106	107.24	104.97	108.88	105.78	107.14	106.11	112.55	105.54	105.85	115.56	104.71	109.68	105.1	113.03	107.43	99.968	109.78	103.49	107.17	101.94	105.25	104.59	102.38	102.49	105.2	105.18	106.87	104.18	109.25	112.83	105.46	104.08	107.17	109.89	109.17	110.89	103.98	106.99	109.13	107.39	104.63	104.78
107.81	103.2	110.14	98.388	106.57	110.23	115.27	104.67	100.83	110.7	107.24	105.35	114.34	105.98	108.88	108.12	111.2	107.32	107.37	110.11	107.35	107.65	105.81	111.93	103.25	109.24	110.37	106.73	112.65	110.13	106.32	106.13	111.81	110.02	106.28	117.94	108.22	106.65	104.55	103.91	108.24	106.06	112.09	102.62	106.77	103.32	107.03	114.1	113.12	107.17
109.77	102.21	103.31	106.62	104.37	110.67	101.31	107.47	104.3	106.65	101.28	104.24	105.1	103.91	99.023	104.47	105.9	97.808	104.46	104.81	103.1	102.88	107.19	106.68	109.4	100.85	108.05	107.51	98.173	106.39	105.9	107.66	106.64	108.47	112.1	106.18	104.42	111.65	105.22	104.15	107.53	107.27	100.64	107.78	109.16	110.57	106.77	109.32	109.21	104.79
103.01	110.23	107.18	110.34	107.98	109.32	106.79	104.24	104.51	111.55	102.38	102.31	104.32	107.03	106.16	107.78	108.11	105.72	101.06	110.37	109.69	104.61	102.3	106.2	107.41	105.73	98.934	109.04	103.25	104.13	105.84	106.77	108.41	103.75	100.74	106.4	106.47	105.28	105.51	112.51	108.23	103.95	109.15	106.49	103.38	108.71	106.87	104.57	104.9	101.92
108.44	105.13	103.68	104.84	97.473	104.54	102.12	101.39	109.38	102.4	107.07	99.469	101.4	103.34	107.43	107.04	103.37	106.36	104.76	99.074	100.11	108.82	106.19	108.94	108.2	103.28	105.97	107.25	107.69	98.002	107.46	104.33	109.63	105.97	109.45	105.66	112.57	108.32	113.61	101.04	105.15	100.79	108.81	106.58	105.2	104.82	104.04	104.68	111.2	114.41
102.17	106.01	104.11	100.43	99.91	99.457	104.01	101.16	107.04	111.76	108.56	97.676	103.43	105.81	99.562	102.15	105.62	101.18	98.317	99.401	102.69	101.53	107.87	99.968	110.51	108.63	103.68	104.33	103.75	97.305	97.161	105.63	105.19	107.34	103.75	104.12	103.67	102.79	107.4	104.21	105.8	99.856	106.53	101.64	107.53	104.41	109.79	104.63	95.998	103.59
107.58	108.1	110.93	97.788	103.8	108.57	98.499	105.58	107.31	105.9	105.04	98.867	111.21	104.96	103.75	108.62	105.83	111.96	105.23	108.41	108.86	106.72	117.79	106.53	107.52	108.63	107.87	104.79	112.75	105.69	104.19	114.33	107.72	103.34	103.47	105.94	105.45	101.72	103.78	108.82	101.56	113.22	101.31	109.12	106.34	104.95	107.19	100.18	106.36	105.58
104.63	110.91	103.84	105.14	107.6	105.41	106.09	109.28	105.57	111.31	113.99	109.97	99.805	101.95	108.85	107.27	106.13	110.28	102.23	107.94	108.36	110	109.73	108.22	106.9	103.58	108.69	104.62	104.43	108.41	107.77	105.28	102.78	110.91	104.88	106.73	110.13	101.14	101.92	107.47	108.87	106.78	105.51	111.06	108.78	102.19	102.97	110.17	109.3	106.11
104.48	108.62	106.22	106.41	105.96	103.12	102.5	107.35	109.48	106.15	110.91	103.3	104.76	111.81	108.07	108.11	110.06	102.92	112.69	113.22	100.34	102.47	106.03	106.46	111.28	105.08	107.35	99.011	97.939	105.95	105.69	102.51	102.73	109.65	103.13	102.78	110.38	104.51	105.67	108.71	112.2	105.66	107.5	102.31	103.64	99.67	101.41	101.84	104.07	105.15
107.21	104.15	102.38	102.26	105.45	101.43	104.39	107.46	102.57	105.11	100.29	109.36	108.02	100.97	102.24	104.11	107.37	97.571	109.22	106.96	110.23	104.61	113.38	106.64	106.77	108.39	115.37	104.73	104.26	105.59	103.41	107.45	102.14	114.4	107.5	106.96	104.47	103.9	109.19	104.72	99.991	104.36	107.09	108.91	105.56	105.71	101.94	101.94	106.97	100.18
111.62	111.67	106.51	108.69	105.26	103.18	106.39	112.84	108.9	110.42	108.13	106.73	109.64	105.74	105.81	107.48	109.62	105.08	104.22	107.28	107.94	111.44	103.52	105.36	112.69	111.01	105.19	108.46	104.56	108.07	108.52	105.93	110.06	111.91	104.62	104.22	113.65	103.31	106.7	110.35	114.68	108.64	107.39	112.23	109.38	108.59	105.12	113.04	108.64	111.07
107.83	105.16	105.43	105.63	100.19	104.45	104.08	105.82	102.33	103.9	105.24	99.769	106.46	109.87	107.84	104.4	108.26	104.88	107.97	109.92	111.91	102.72	108.38	105.74	106.99	104.15	99.356	104.48	106.21	114.72	105.98	103.43	106.6	104.92	109.36	108.53	102.34	99.951	102.31	110.63	101.14	111.77	109.7	105.39	110.33	100.23	107.54	107.32	107.7	105.91
101	97.679	98.574	103.05	107.4	97.942	102.76	104.55	111.03	105.21	105.65	100.38	105.82	101	105.35	102.12	105.51	106.82	104.49	107.86	101.3	101.12	109.16	101.81	101.69	102.35	101.96	102.02	103.71	98.749	103.32	106.14	102.77	103.71	99.786	103.84	104.27	104.95	111.38	106.3	103.05	105.23	101.88	98.929	105.25	106.28	106.86	106.73	99.326	103.83
106.4	110.5	107.43	110.76	108.85	111.51	107.03	109.3	108.04	114.63	111.74	110.84	112.06	111.67	107.02	107.85	112.12	103.26	114.19	112.54	109.28	114.95	112.31	116.09	106.36	106.48	109.54	111.61	104.21	117.72	104.33	109.19	111.17	108.89	109.25	111.21	113.89	107.44	108.96	118.59	108.06	109.73	110.7	112.07	108.87	111.22	103.04	111.06	109.32	106.96
105.04	105.12	103.76	106.98	105.61	103.76	106.06	116.81	99.193	102.57	103.6	107.54	106.51	108.64	113.52	108.1	104.69	111.13	103.53	108.92	102.8	108.46	106.44	104.5	111.15	108.74	104.45	109.32	100.25	101.53	108.2	108.41	104.46	105.77	110.88	107.14	102.8	104.01	112.37	104.51	108.49	107.69	100.06	106.1	106.25	113.33	107.03	105.59	105.59	102.43
109.88	106.54	106.3	106.34	109.15	110.84	108.79	112.43	108.84	110.06	108.19	112.79	106.38	114.57	109.75	111.21	115.05	106.27	114.7	109.11	108.82	115.72	103.1	106.64	104.97	109.57	112.53	109.88	109.96	104.74	104.75	107.45	109.37	104.82	106.78	109.66	111.68	106.61	105.79	102.94	101.69	110.16	107.06	104.87	106.12	106.98	104.95	107.21	111.93	107.35
114.97	105.01	114.4	110.36	108.21	113.2	107.84	104.54	109.72	106.66	108.87	104.74	108.22	109.11	106.63	107.04	112.63	115.63	112.78	107.13	113.99	109.78	110.43	109.81	105.64	106.74	112.56	107.92	114.52	110.75	120.57	117.26	105.49	107.31	103.6	106.16	104.22	118.51	108.81	108.84	111.44	111.7	107.63	111.68	106.93	111.49	107.46	109.01	111.75	110.32
104.98	106.41	104.06	105.17	108.54	105.72	108.01	106.79	107.34	104.84	108.9	104.81	103.47	107.27	104.86	104.93	104.37	101.36	110.85	110.6	106.58	101.57	108.28	103.7	104.02	104.9	104.12	105.9	104.22	101.71	107.85	107.23	108.95	99.686	111.98	104.56	103.92	103	105.27	102.52	109.48	103.47	102.2	106.46	96.798	107.22	104.78	106.69	99.177	105.22
103.56	113.56	107.35	111.24	97.963	100.36	109.89	105.63	108.92	104.93	104.39	106.56	101.57	101.22	110.89	103.97	101.46	103.24	111.75	110.09	110.32	101.38	108.24	106.97	112.91	106.77	106.17	109.08	97.234	107.97	110.68	109.7	104.01	104.65	110.03	105.79	104.15	110.1	104.85	106.43	98.872	104.97	106.55	103.55	106.92	104.56	106.92	100.03	108.22	105.66
103.45	102.08	102.81	100.78	106.54	108.67	111.32	103.65	106.52	107.79	108.39	101.61	99.386	104.54	99.398	104.27	101.34	111.93	113.09	106.75	116.82	108.54	107.83	103.34	111.88	103.78	100.67	106.65	107.64	105.55	105.03	105.16	103.4	106.9	112.9	109.92	107.37	101.98	107.1	109.68	103.18	105.01	108.9	107.92	105.8	103.93	107.01	105.09	104.34	98.23
111.26	108.07	106.93	111.66	102.21	105.8	107.69	107.98	107.48	107.23	113.43	107.94	104.92	108.06	114.44	110.63	111	112.11	104.85	111.32	113.12	104.66	111.62	107.92	110.31	109.11	103.98	105.88	110.63	106.95	110.61	105.95	112.74	107.88	104.98	108.65	107.76	105.91	107.25	114.47	107.33	111.19	111.13	106.74	110.01	107.76	106.69	107.8	102.48	111.62
108.06	110.01	110.12	108.65	100.69	103.95	107.78	106.63	100.91	103.71	107.49	107.48	113.1	104.05	104.67	103.84	110.77	108.1	103.86	105.46	109.57	111.15	102.72	102.72	107.32	103.72	111.19	111.46	101.54	100.11	104.98	105.46	109.23	107.4	98.897	99.962	101.82	108.15	108.17	106.18	103.45	111.6	104.94	104.84	106.24	108.25	105.57	100.82	106.56	109.56
98.223	95.582	87.795	94.681	96.905	100.82	98.069	100.56	95.408	100.55	94.686	96.811	103.97	96.241	100.75	94.809	94.958	100.94	96.845	99.029	95.312	101.34	99.298	98.194	94.227	97.432	93.325	96.972	104.93	96.979	94.655	101.68	95.828	97.658	99.05	96.602	100.17	96.856	99.26	98.992	92.148	97.404	94.808	93.886	96.3	96.489	100.25	94.709	99.409	100.6
105.28	101.4	107.77	108.73	111.7	108.77	107.13	108.07	108.08	115.14	105.03	112.18	105.63	112.02	108.85	111.24	110.88	110.63	110.97	104.75	108.93	108.97	107.08	114.92	116.5	104.52	105.87	108.76	108.97	110.43	107.65	104.83	110.83	112.89	106.03	106.65	106.92	112.47	110.86	108.79	112.29	110.84	107.86	101.48	109.71	107.68	108.24	111.86	111.68	111.56
108.12	102.26	96.489	102.13	107.17	104.76	102.12	104.23	107.52	106.8	108.52	105.98	110.23	109.24	103.74	101.82	110.58	108.5	105.52	109.27	100.47	109.99	104.84	106.13	108.68	109.07	102	106.23	108.45	106.11	104.35	102.41	109.53	106.16	109.23	107.3	106.73	102.6	104.37	106.17	102.7	109.93	105.06	103.97	109.76	102.4	108.06	106.96	110.74	109.78
108.48	109.36	107.19	109.57	105.04	110.59	106.92	108.82	106.11	106.76	104.7	107.98	105.3	107.2	108.32	108.84	101.56	105.95	113.02	108.67	114.2	109.17	107.8	108.26	106.72	116.45	109.58	108.7	117.1	114.4	112.25	108.78	111.85	110.69	103.91	111.12	115.36	104.85	113.46	110.22	103.13	109.55	108.92	109.54	113.53	101.8	113.11	105.54	101.8	103.68
109.81	109.45	112.15	98.966	109.16	101.69	113.55	105.87	109.88	107.46	107.96	107.02	109.4	112.77	115.21	99.92	111	108.62	111.18	108.34	107.37	104.2	104.05	101.04	101.45	103.44	100.93	109.45	105.05	109.35	106.89	102.96	104.34	111.52	110.41	105.78	100.11	97.142	108.54	109.76	102.01	109.36	106.57	98.36	108.09	109.26	104.06	105.39	102.48	104.76
97.255	103.05	101.6	97.268	96.222	101.57	96.2	107.37	97.423	96.317	100.39	100.14	102.22	95.817	102.73	96.537	94.407	100.3	95.153	93.593	101.65	99.359	95.832	102.34	103.95	102.63	98.396	99.969	98.651	99.318	103.04	97.999	99.96	100.73	99.237	102.61	98.916	99.757	101.39	100.37	103.43	95.368	96.121	103.64	99.074	101.28	97.756	99.412	99.686	103.6
106.16	113.43	105.72	101.86	110.64	111.06	102.78	103.77	105.3	100.73	110.63	103.84	107.92	107.3	112.14	111.66	104.92	115.77	108.79	109.87	109.04	106.98	100.53	107.04	113.33	108.04	106.59	111.55	108	113.09	113.79	109.47	104.37	105.56	106.68	108.25	108.66	108.83	106.59	110.29	110.53	104.73	105.02	104.76	104.54	104.16	109.3	104.38	108.36	115.92
110.65	107.1	104.03	110.28	110.63	111.16	105.82	109.78	109.73	104.99	106.29	107.24	105.72	108.12	101.22	106.78	110.13	106.82	107.91	103.95	105.15	104.06	107.92	106.58	110.78	108.67	111.02	107.67	105.57	105.83	104.09	104.85	107.82	108.03	106.27	115.02	111.89	110.98	105.63	105.08	111.13	107.72	107.61	106.79	110.96	107.97	103.12	104.43	110.41	108.06
107.31	105.17	113.23	108.48	106.77	107.51	106.48	109.23	106.66	105.87	106.46	108.78	115.39	101.7	111.26	107.32	110.63	107.87	106.98	104.2	108.78	107.42	107.27	116.7	107.48	102.13	105.36	108.91	109.19	106.04	108.37	110.39	107.86	102.91	108.11	108.31	105.09	109.16	102.83	104.39	109.8	105.82	108.55	109.16	106.56	113.58	107.43	110.47	106.28	111.08
109.93	112.98	112.42	103.86	108.26	108.64	111.89	106.34	107.22	108.09	113.06	109.68	109.22	112.04	109.86	105.44	109.5	104.87	116.98	114.02	106.41	111.21	111.85	112.02	112.31	112.79	102.58	109.13	109.01	109.46	108.66	110.81	110.24	98.034	109.83	105.09	106.59	106.83	108.99	102.46	105.77	105.61	108.46	106.04	108.05	95.019	112.48	109.52	109.45	110.97
106.6	106.96	103.92	105.77	101.76	105.99	106.92	107.56	105.63	105.8	110.55	105.34	109.59	105.74	105.21	102.77	105.04	105.24	104.87	104.26	106.15	104.14	103.45	106.82	103.35	104.86	105.19	110.62	106.55	104.04	105.48	102.78	104.55	103.99	107.66	111.48	102.4	107.84	107.16	111.34	107.35	103.11	105.57	107.2	106.03	109.12	107.17	114.69	107.15	113.58
103.93	106.42	107.36	107.99	100.02	106.3	106.39	105.96	102.75	103.42	104.48	110.53	98.452	105.07	105.9	104.35	104.16	106.96	109.93	102.59	107	106.79	115.35	102.33	101.08	107.19	105.96	107.64	103.89	109.76	104.55	108.16	105.97	106.28	102.25	104.73	103.8	104.46	104.16	103.77	104.16	98.433	106.44	106.31	106.6	101.99	105.45	111.6	109.48	107.82
112.65	114.61	110.03	106.87	104.14	108.6	111.18	106.47	110.48	108.07	113.67	108.11	105.43	112.83	108.65	101.8	108.31	106.54	108.92	109.4	110.87	112.06	110.81	110.37	106.55	107.08	105.09	106.33	107.8	107.56	106.71	106.43	107.3	111.5	109.27	109.83	106.79	106.65	104.88	106.2	110.05	108.67	103.85	107.53	112.39	111.28	109.93	111.37	108.76	111.04
103.72	102.74	103.78	108.64	109.27	109.69	105.82	107.48	108.9	105.49	105.56	110.32	112.02	107.52	104.17	102.1	105.34	105.93	111.37	108.48	107.08	109.72	105.06	110.69	106.42	106.91	107.27	107.15	111.26	104.03	108.45	108.74	106.19	104.31	110.69	104.6	107.86	107.4	107.18	107.72	99.466	110.17	109.74	113.34	109.68	106.7	109.14	111.42	108.97	105.49
106.24	102.84	102.49	104.27	109.54	105.48	107.17	106.33	113.1	103.01	104.27	103.66	105.83	104.16	107.82	111.64	108.75	104.23	106.15	108.98	107.1	102.59	105.91	109.55	108.24	107.01	106.13	106.06	103.94	102.22	109.1	107.99	103.57	105.49	102.43	101	109.73	106.43	107.96	103.45	99.815	100.65	103.88	107.56	102.38	104.64	104.01	105.95	103.92	106.36
108.93	106.56	104.24	104.14	103.9	106.03	103.54	108.2	110.25	103.68	106.77	103.9	106.67	108.95	104.53	107.37	107.31	107.44	105.25	107.13	100.66	111.78	111.2	99.119	107.21	97.134	101.93	108.1	108.06	103.72	111.47	106.66	104.64	102.08	109.63	103.23	103.56	107.66	105.09	105.93	110.94	104.98	100.64	110.38	104.35	106.83	103.37	108.63	105.68	107.95
116.7	107.35	111.09	107.7	113.2	110.66	110.03	113.62	111.49	110.51	111.1	105.89	106.4	110.43	109.01	110.63	104.5	105.92	107.8	107.15	104.46	109.27	104.51	103.09	105.5	105.83	113.42	104.4	109.38	109.61	105.88	110.03	111.88	104.61	103.09	114.41	105.51	106.25	108.08	107.13	106.46	105.44	105.66	105.56	103.61	106.61	101.58	110.82	110.08	108.64
105.65	104.92	105.26	108.62	108.75	107.17	108.03	110.17	106.29	110.34	107.99	103.5	105.68	105.15	106.66	106.39	104.49	103.74	106.87	104.7	106.27	108.36	108.7	105.71	108.79	108.5	109.72	101.32	106.1	111.73	104.19	108.09	113.56	104.85	106.74	109.62	104.99	106.69	111.03	105.27	103.54	110.16	103.45	105.39	102.32	104.43	102.99	98.893	107.23	103.75
101.02	94.625	96.396	93.337	101.07	95.314	91.963	100.61	96.814	98.845	100.24	98.157	88.266	101.25	100.42	96.275	91.991	90.247	99.496	107.99	92.191	97.204	101.71	89.938	93.164	98.191	96.478	103.79	98.091	98.724	102.94	95.704	99.925	98.643	103.46	97.18	98.578	96.592	97.241	101.77	97.304	101.47	99.027	101.68	101.6	102.51	97.282	94.766	94.52	100.08
101.11	102.56	100.25	104.18	102.27	102.19	103.22	95.668	104.53	93.33	97.322	100.82	105.83	107.03	101.93	97.667	99.533	103.28	109.81	104.74	102.45	90.969	97.178	98.794	104.95	99.263	99.752	100.13	103.01	95.102	99.922	100.12	102.42	97.48	94.527	94.424	101.04	106.78	103.98	97.978	106.27	104.23	101.78	101.29	96.281	97.123	103.83	98.148	104.36	97.889
103.73	105.99	105.34	111.89	111.79	104.06	114.28	112.33	110.46	116.11	111.78	108.61	105.26	110.79	105.76	117.7	102.33	103.07	110.01	103.74	109.63	115.21	112.52	105.56	105.46	108.71	108.31	103.44	108.74	108.86	103.49	102.56	103.95	106.08	107.03	108.34	116.49	111.79	106.65	108.51	103.76	102.87	110.02	116.57	105.86	105.47	105.21	111.27	108.09	108.65
112.69	106	108.13	110.7	106.96	110.43	112.62	107.37	108.46	105.83	108.46	110.17	103.47	104.9	111.19	107.96	111.08	105.19	110.44	108.09	110.52	106.85	110.44	111.84	106.36	103.39	105.01	114.93	109.89	102.37	111.5	109.05	113	108.95	101.1	112.28	109.54	107.01	109.59	112.79	105.46	110.19	111.72	108.11	106.53	114.97	108.84	107.94	111.44	105.69
107.26	102.02	112.6	111.09	107.62	100.8	104.93	108.63	108.68	99.747	102.82	103.14	106.56	104.58	103.19	102.7	101.19	103.61	109.64	108.3	107.51	105.55	106.92	108.23	108.32	110.16	104.37	104.61	112.47	105.88	114.95	106.8	104.06	104.29	104.05	102.6	109.27	105.53	103.9	101.07	104.55	106.59	105.58	102.64	99.596	104.75	103.61	102.24	105.98	103.85
96.477	93.291	103.5	106.19	97.542	105.18	102.3	95.772	98.559	103.3	100.81	101.07	97.206	106.45	98.025	96.191	100.97	94.421	93.094	105.18	98.494	96.026	99.133	101.92	96.879	100.8	96.04	96.852	100.45	103.09	99.79	104.74	93.49	99.859	105.98	98.613	104.03	102.71	103.11	97.448	104.18	101.06	93.025	102.71	104.81	105.16	104.64	98.655	101.88	99.221
101.32	97.002	103.1	100.81	95.702	104.24	105.75	97.997	99.341	108.37	102.49	99.032	102.52	97.739	96.494	99.55	107.09	102.86	102.51	101.31	91.217	104.58	100.21	98.801	99.937	97.112	102.55	101.83	99.986	97.873	100.2	97.352	102.25	99.787	103.61	98.613	103.66	104.5	102.58	104.36	103.37	98.243	106.23	101.53	104.53	100.49	97.601	96.222	97.621	95.91
105.62	103.98	108.51	103.06	108.3	105.49	106.59	103.38	105.51	107.59	106.44	109.93	110.93	100.08	112.64	107.98	109.53	106.58	109.2	110.02	102.03	110.07	107.29	99.94	107.49	101	103.53	103.75	100.86	107.28	108.56	108.58	109.16	103.46	107.37	101.61	101.28	102.93	104.5	107.72	112.34	108.98	106.17	104.75	104.01	104.03	104	98.755	105.09	105.85
110.5	102.88	110.85	107.32	107.76	113.58	116.32	105.88	112.13	107.33	111.31	103.73	101.98	111.27	109.36	110.13	104.86	110.23	105.35	104.06	107.86	105.2	104.78	111	111.49	112.39	104.52	108.36	111.33	112.46	106.85	110.36	105.03	110.83	111.58	110.78	101.05	110.47	106.37	106.39	102.57	112	106.83	103.39	107.1	100.9	114.38	111.24	106.6	110.57
113.65	115.28	112.79	108.96	109.49	114.29	111.43	115.11	112.39	107.58	105.43	111.72	111.05	106.05	111.78	114.04	110.41	108.51	106.72	110.17	110.85	103.7	111.31	107.81	106.56	110.56	105.38	112.82	103.18	110.79	112.05	111.1	105.41	109.11	112.29	106.22	106.52	102.49	118.17	110.46	109.32	112.37	109.36	115.08	106.49	115.69	101.11	103.5	106.38	107.99
106.23	103	103.48	106.07	103.51	106.42	105.3	105.73	108.96	103.93	105.99	108.03	102.83	104.35	107.85	99.798	104.84	106.4	104.3	103.93	110.59	108.42	104.23	108.26	107.81	103.16	103.93	112.08	105.22	104.13	99.919	101.51	107.06	105.84	107.05	105.83	102.92	103.98	109.4	110.79	103.58	99.611	103.6	105.2	110.4	106.99	107.18	102.94	107.44	106.95
106.63	110.92	109.93	108.42	113.11	103.54	109.75	109.62	106.58	108.92	101.75	101.23	105.04	111.81	104.23	113.98	110.06	113.2	108.73	110.67	103.2	99.055	111.65	108.18	101.74	106.64	113.07	112.32	109.54	109.35	107.57	109.39	103.12	112.84	105.96	102.84	109.55	107.5	103.22	112.86	109.7	113.23	108.23	101.26	108.25	108.17	110.29	104.66	104.72	109.31
101.14	103.04	100.56	104.14	94.499	99.983	104.09	111.42	103.59	99.965	101.01	94.566	95.135	100.29	107.09	99.428	105.74	96.135	98.524	101.28	100.45	102.63	97.013	97.627	104.26	98.317	102.16	101.1	98.043	100.66	98.849	101.41	105.55	102.28	101.04	99.85	104.03	96.306	99.032	102.93	100.23	98.442	97.968	105.7	100.98	97.652	97.294	103.12	101.9	96.318
106.31	111.02	107.42	106.75	106.77	107.15	106.15	108.37	106.79	102.52	105.16	104.68	108.18	106.82	111.66	103.69	103.11	110.6	112.52	101.88	106.48	106.34	108.19	102.23	107.45	106.31	106.91	105.82	109.33	110.34	110.05	108.44	111.13	114.33	102.93	103.37	105.29	106.1	102.12	108.71	105.59	105.14	113.07	102.58	115.52	103.71	112.31	106.99	106.68	107.81
104.33	105.52	108.1	103.07	105.75	107.29	109.73	103.48	112.98	104.67	109.66	103.65	106.23	108.44	104.96	114.61	101.45	115.14	103.98	104.08	103.68	111.08	105.35	105.61	107.46	108.32	108.38	101.82	107.54	102.73	109.61	107.09	102.71	104.64	102.39	105.87	104.06	108.07	107.2	107.35	103.54	103.71	112.35	109.71	111.2	110.98	104.81	107	101.65	103.88
95.27	100.49	98.963	98.512	96.001	101.52	104.23	91.812	102.38	105.17	98.776	93.373	98.575	95.832	99.409	100.04	96.998	92.51	97.988	98.147	95.479	92.191	94.398	97.585	101.09	97.735	97.799	92.838	94.737	99.864	97.463	99.188	99.442	104.55	95.499	97.493	97.095	97.501	94.387	95.308	98.58	103.74	93.129	98.45	99.193	93.695	96.544	98.444	92.94	97.423
107.14	105.44	109.6	112.35	105.76	106.14	110.84	105.87	109.42	106.03	100.89	108.67	101.03	108.16	105.41	103.49	105.31	109.94	106.83	100.14	105.59	109.11	109.41	108.2	108.06	108.22	105.35	105.37	101.43	106.39	103.93	106.12	106.38	109.46	111.9	103.78	104.84	105.38	109	111.44	114.2	102.93	105.2	108.49	96.363	109.57	108.83	101.68	104.65	105.17
111.61	111.1	111.56	109.95	110.2	109.52	108.88	108.12	113.22	110.77	111.96	103.07	107.33	113.43	116.48	107.8	105.79	110.16	112.9	109.69	110.21	109.66	105.08	110.23	109.49	106.26	105.49	104.5	111.43	110.4	108.96	113.61	106.49	114.39	110.97	106.4	107.77	110.3	111.4	114.66	115.63	111.41	111.49	112.51	110.91	111.25	108.08	106.54	105.21	109.9
100.44	103.05	108.67	105.04	106.03	102.67	102.17	106.17	107.58	99.709	100.96	105.68	108.45	106.98	100.62	107.18	109.64	103.2	107.33	107.05	111.72	108.23	97.566	105.26	105.21	103.01	105.31	104.62	105.15	111.13	99.838	101.82	105.56	111.38	105.17	105.57	104.31	104.13	104.43	108.37	102.59	105.98	109.46	102.67	100.75	99.555	107.07	107.41	105.34	106.88
97.539	96.282	97.936	97.328	93.034	94.565	100.25	93.444	95.724	92.338	94.866	98.423	99.639	103.77	101.83	92.803	100.88	98.248	94.342	95.395	100.71	99.385	95.234	100.56	96.181	106.51	99.182	94.156	101.58	97.82	93.097	105.41	98.401	95.441	99.184	99.471	99.085	95.835	96.719	101.68	96.759	99.251	96.822	103.44	98.44	98.45	91.958	100.03	99.563	103.77
107.58	106.38	108.19	106.11	108.62	104.9	109	105.91	105.84	102.99	104.78	104.03	107.06	104.13	104.9	103.57	106.26	105.61	107.17	108.11	107.91	113.52	102.33	107.61	112.11	107.72	109.31	104.8	104.43	104.44	105.1	113.78	106.32	112.38	112.61	109.54	108.07	111.23	110.95	108.6	103.48	110.02	104.59	105.63	102.26	113.78	106.16	106.54	106.92	99.807
106.51	104.22	106.81	103.06	106.88	108.7	103.89	102.87	102.12	112.09	111.9	107.76	108.91	101.42	101.72	104.31	101.71	101.92	109.55	111.24	106.79	109.99	106.1	107.23	110.14	103.85	104.96	101.65	107.61	102.71	106.43	110.54	105.91	108.65	106	100.05	105.05	105.51	108.03	109.63	108.75	112.76	105.96	101.15	104.79	110.91	105.99	103.52	110.52	101.91
112.64	100.21	110.26	114.83	108.76	111.31	106.87	114.63	109.57	100.49	107.61	110.68	110.86	109.97	107.11	111.84	107.06	110.19	109.01	109.74	108.31	107.47	109.82	107.49	108.37	110.05	108.99	107.93	109.94	111.82	110.87	108.52	110.48	102.42	105.64	109.09	102.9	108.44	110.02	107.98	102.34	107.18	108.79	110.71	103.73	107.8	105.74	112.8	109.16	103.01
106.85	103.91	108.34	104.83	104.11	104.37	106.95	105.98	109.26	101.24	106.31	108.57	109.33	106.67	105.37	103.64	106.54	103.87	106.96	104.58	104.72	108.17	105.38	107.94	103.58	106.67	110.34	115.1	103.5	105.61	105.3	102.66	105.52	103.67	102.87	103.94	109.4	105.47	111.85	105.6	106.74	105.97	107.15	109.41	107.18	108.67	107.88	101.99	108.27	108.67
108.93	110.18	103	101.79	105.68	105.98	115.28	106.58	107.78	107.05	105.36	106.51	107.76	106.96	103.87	112.54	103.82	106.39	105.51	106.77	107.58	107.34	106.28	103.8	104.14	106.23	105.67	106.11	105.93	105.61	108.67	109.38	107.71	108.88	102.12	107.65	105.7	105.38	105.16	105.97	101.17	106.12	109.71	108.81	115.34	104.93	104.26	114.67	104.69	108.3
95.272	95.715	97.294	105.94	94.262	100.33	98.413	108.18	99.647	101.29	102.66	99.462	97.252	102.26	100.51	97.127	99.927	103.92	96.064	98.785	95.721	99.641	102.08	98.027	98.71	102.9	94.295	93.734	97.957	98.985	102.24	97.635	101.05	99.02	98.062	95.205	93.241	99.845	102.83	93.209	102.5	98.036	97.942	95.961	101.18	104.84	100.74	100.56	97.999	95.559
99.887	97.251	96.232	100.75	96.465	96.469	101.9	102.91	98.582	99.69	101.67	98.449	96.157	101.23	98.976	95.092	93.949	101.4	96.373	92.068	100.45	103.65	98.394	102.7	97.19	100.01	94.965	97.45	98.152	101.49	103.33	95.419	100.41	100.79	96.932	94.198	99.223	102.41	101.2	98.28	102.93	101.65	102.71	104.5	104.91	102.46	101.74	104.16	94.86	99.066
110.48	110.56	105.73	102.51	110.22	114.24	109.67	109.05	109.2	115.11	113.14	109.98	105	106.59	108.76	107.16	108.98	101.47	99.921	106.43	108.87	110.76	104.85	102.23	111.78	106.68	105.34	102.36	106.65	111.04	109.57	103.28	107.79	109.36	108.58	111.22	106.68	105.31	110.85	106.79	107.09	105.16	111.74	109.13	104.32	102.48	106.35	106.38	104.46	111.56
103.11	104.18	106.49	101.57	108.87	104.45	105.14	105.37	107.29	101.96	105.14	96.995	106.24	108.43	104.62	108.43	107.23	103.94	112.27	104.79	104.51	104.59	105.96	101.83	111.27	101.71	109.95	105.52	108.85	109.6	109.71	110.47	104.61	106.8	104.85	105.47	102.68	105.38	103.84	93.372	106.1	109.16	101.18	107.09	102.8	111.8	101.51	109.43	105.09	112.36
107.58	106.15	113.25	102.66	109.33	107.46	100.02	107.61	108.22	106.72	104.65	109.86	105.05	108.05	108.03	104.63	103.73	109.46	100.5	103.97	102.52	100.45	111.21	106.16	105.15	105.39	100.29	106.46	107.8	106.05	103.94	113.05	104.22	105.13	102.77	107.29	105.52	102.68	104.63	107.65	103.97	104.92	103.58	110.65	109.96	105.3	109.1	106.46	105.82	107.56
101.97	98.116	107.23	99.357	99.211	96.751	99.32	100.74	104.39	102.2	96.801	100.96	102.89	103.42	98.339	100.99	100.75	98.391	98.768	99.195	105.84	94.321	105.31	105.75	104.22	95.41	95.784	102.89	101.45	101.59	99.528	95.982	93.264	104.66	103.32	98.238	93.047	106.16	98.795	101.8	100.39	96.997	106.03	103.98	99.575	105.54	99.748	103.1	97.594	103.95
103.81	107.75	109.91	113.09	101.09	105.97	107.88	112	106.84	102.35	108.21	110.57	100.98	106.43	111.04	107.74	110.63	108.5	107.17	113.94	100.78	107.37	107.66	108.82	103.34	108.67	99.94	108.69	111.19	112.96	106.79	103.88	103.53	113.82	108.18	107.55	106.59	103.44	108.96	108.12	104.19	109.9	107.49	110.09	108.14	108.79	107.94	104.49	107.63	106.71
102.4	108.31	98.691	103.51	104.04	99.054	101.98	107.92	104.38	111.78	101.7	102.57	104.63	107.76	104.01	105.5	100.23	102.92	106.13	106.5	110.44	107.4	107.53	106.26	107.3	103.81	98.228	103.6	103.37	102.56	102.63	108.53	106.32	106.2	107.2	107.28	102.83	104.05	107.17	107.04	100.46	105.98	107.18	103.2	108.68	102.05	102.92	98.24	103.98	105.33
99.818	108.88	96.828	100.08	99.799	105.2	96.398	102.34	98.719	100.92	100.16	98.28	102.19	104.7	103.34	99.637	100.88	96.36	102.24	102.5	103.72	103.03	91.779	98.365	97.321	102.73	95.311	101.19	99.764	100.45	97.764	102.32	100.02	100.7	98.074	98.608	98.193	98.042	96.074	99.432	96.63	106.39	96.983	99.42	96.892	100.56	103.93	100.75	95.727	104.24
107.68	107.32	111.68	106.89	107.07	112.65	105.07	110.35	109.72	113.98	108.6	107.54	101.17	109.22	102.71	109.95	109.2	107.82	118.17	106.55	107.61	105.15	112.35	101.35	104.95	105.34	102.86	108.95	106.39	103.05	114.37	110.89	110.48	113.34	113.21	106.55	109.75	105.31	106.15	110.49	104.71	117.25	107.2	105.41	106.67	108.58	108.4	104.65	111.41	112.47
106.07	105.08	109.82	97.195	106.99	118.5	104.09	110.53	107.18	113.78	110.19	112.32	106.83	111.26	110.07	109.27	105.1	107.29	105.75	109.08	112.13	107.52	102.95	108.2	109.59	107.73	100.71	107.31	104.64	108.23	104.7	109.09	107.99	104.83	107.09	108.32	109.57	110.43	105.71	108.38	108.81	109.76	104.05	108.46	104.22	108.33	106.26	108.1	112.85	108.74
103.38	109.64	103.86	108.77	111.16	110.33	98.485	103.36	106.03	108.69	106.31	104.12	110.88	107.97	106.33	105.6	108.94	107.51	103.03	107.45	108.15	106.25	107.27	105.2	113.22	102.87	112.35	103.87	108.6	108.2	108.02	103.14	105.33	108.67	105.99	104.68	104.93	114.2	102.19	107.03	106.88	101.62	99.993	108.05	100.5	108.64	106.12	107.92	100.79	106.73
114.79	106.3	109.43	107.5	105.89	112	103.35	108.35	109.41	107.72	110.28	109.53	106.35	110.81	108.02	111.55	106.73	105.4	107.52	110.18	101.83	107.58	104.58	103.7	111.37	110.32	105.54	105.87	109.48	107.43	107.61	104.9	111.63	106.73	103.49	106.91	110.28	110.83	107.25	102.09	106.38	110.72	104.36	107.03	107.83	109.71	109.09	109.91	103.93	108.78
104.88	113.1	109.37	104.28	107.65	109.7	109.43	104.25	106.86	101.79	107.44	103.28	107.96	103.79	105.08	106.57	102.62	108.14	110.99	107.48	107.58	112.24	102.81	108.95	107.47	104.62	104.98	102.16	113.21	99.706	105.95	106.65	103.19	104.94	109.03	104.27	106.13	104.44	111.4	105.29	100.08	101.68	102.56	104.67	108.03	112.71	109.22	105.88	103.88	107.65
106.63	113.42	107.39	104.36	107.38	106.26	105.91	98.857	105.49	106.7	104.33	114.8	105.87	106.49	107.24	106.44	107.77	107.7	103.36	108.94	99.155	104.53	101.66	102.29	102.95	111.77	111.21	106.3	102.22	109.7	111.32	109.75	107.84	100.97	113.23	104.48	103.69	107.63	106.71	105.48	104.51	106.11	108.39	102.58	103.66	105.69	111.92	98.965	106.46	106.18
108.6	109.75	102.92	110.42	104.29	109.07	99.992	103.72	104.07	107.34	100.09	104.1	116.35	104.39	108.99	104.65	107.87	105.12	108.38	102.35	106.66	103.87	102.76	102.45	106.49	102.27	102.92	108.23	102.99	99.862	102.29	107.19	112.69	105.56	101.84	105.49	108.31	106.89	109.29	104.92	105.2	107.58	104.18	104.92	106.97	107.73	102.99	107.93	101.83	103.73
101.61	106.91	102.85	107.22	110.48	112.04	108.6	99.43	106.11	107.68	103.59	110.63	103.48	104.26	111.97	104.49	110.28	108.07	101.46	102.82	103.69	106.32	104.81	105.94	104.85	110.71	108.93	103.57	111.28	101.55	107.24	100.86	106.93	106.57	102.58	101.18	104.31	103.13	105.64	103.87	102.11	102.99	105	104.24	104.48	105.18	105.05	109.43	103.63	105.08
106.66	110.98	106.1	102.74	113.82	110.98	110.43	108.83	108.82	106.33	109.06	105.03	102.45	108.39	105.74	114.76	106.78	105.77	108.97	110.63	108.78	111.46	105.83	103.09	106	109.22	105.5	107.23	107.87	109.63	108.17	110.64	105.82	99.867	101.95	106.27	102.4	103.38	110.27	111.62	113.76	110.66	104.7	107.94	107.14	104.24	107.21	109.49	104.02	110.93
99.726	105.08	102.64	101.5	97.79	106.01	99.949	97.918	96.669	98.267	102.69	104.1	100.07	97.847	105.52	98.612	101.35	94.097	103.19	95.131	107.12	98.548	99.597	97.056	96.18	99.246	97.476	98.443	97.343	99.539	102.74	94.99	95.115	103.09	101.03	106.01	99.25	100.18	100.05	106.05	106.33	100.08	95.029	100.61	92.918	101.38	94.713	104.85	99.931	98.069
110.91	107.69	103.43	105	111.05	108.55	103.41	109.97	107.41	105.06	102.24	111.06	111.17	113.21	112.36	108.25	107.62	105.05	109.39	110.28	107.34	102.8	112.27	110.72	107.57	106.76	110.87	110.87	115.61	108.08	108.08	110.4	116.39	116.31	107.93	102.19	108.71	106.11	111.74	111.17	105.54	110.2	110.14	113	113.96	112.47	107.89	108.64	107.99	105.42
104.49	109.43	105.33	109.17	109.2	102.34	103.02	110.93	107.61	108.77	108.98	110.73	109.34	104.35	104.42	108.42	111.13	113.9	101.54	108.6	106.53	105	102.96	108.13	103.25	106.18	98.219	104.83	107.37	110.6	109.76	106.2	109.27	102.62	106.48	111.07	112	107.37	109.83	102.23	105.37	102.04	105.54	107.59	104.44	107	112.26	104.99	98.794	109.71
99.68	106.57	102.44	94.154	97.823	101.62	102.8	109.15	104.52	104.5	101.98	99.771	102.2	102.37	96.994	99.229	97.788	100.56	105.58	104.37	96.998	94.943	102.41	98.986	102.55	97.388	98.998	99.535	98.719	103.5	102.06	100.94	101.84	99.541	103	100.04	104.99	98.748	105.71	103.2	105.58	101.2	102.39	103.3	104.6	101.53	98.984	99.166	103.33	99.361
100.15	107.31	101.45	105.24	107.14	108.45	110.89	100.8	108.34	105.17	100.5	101.15	114.64	99.261	108.33	102.91	104.18	104.28	107.33	109.62	104.08	99.563	110.71	100.34	107.68	109.1	105.11	107.54	109.71	104.24	101.42	102.76	104.07	110.66	106.06	102.91	106.63	108.54	101.5	105.26	109.82	108.65	106.53	105.82	103.02	102.8	102.95	106.77	108.16	109.71
101.81	109.35	110.04	103.92	110.33	105.41	105.07	112.76	106.97	107.99	109.81	107.68	117.73	106.73	108.07	104.9	107.59	103.75	105.12	105.23	110.3	109.3	108.26	107.47	107.44	103.82	111.46	104.87	103.4	111.33	107.75	106.16	105.92	103.83	116.47	105.14	107.06	108.68	110.9	112.08	109.63	107.64	102.92	109.16	109.18	117.54	110.14	102.92	112.4	105.99
107.41	109.29	114.2	107.86	108.01	109.63	106.43	113.15	107.52	111.05	112.94	108.51	106.82	105.65	104.06	108.43	104.64	108.75	102.7	108.74	116.4	109.59	110.72	111.51	106.21	109.97	111.63	100.08	110.22	110.45	117.16	107.14	104.11	107.04	108.42	99.766	107.88	103.16	109.08	113.88	104.87	103.23	106.04	108.14	108.08	106	108.9	108.58	109.04	108.02
103.06	107.04	102.51	110.19	107.07	106.75	107.57	105.43	102.35	110.49	105.22	109.2	100.9	102.03	110.25	109.7	105.67	102.07	108.3	105.83	105.47	103.21	101.32	109.06	106.31	103.02	101.24	102.67	107.78	110.08	108.01	103.05	98.916	104.68	101.43	104.19	103.73	105.3	106.43	104.9	109.46	108.29	108.33	101.36	103.25	107.3	109.66	106.48	107.42	104.51
107.88	114.82	111.06	111.43	104.35	106.95	113.62	107.64	115.25	115.92	111.13	111.24	112.02	103.11	110.36	111.72	108.17	113.12	115.9	112.04	107	112.43	106.81	113.81	109.51	110.21	113.19	111.08	108.18	109.82	108.42	112.18	108.6	106.38	106.85	105.71	107.2	110.47	114.59	110.34	111.2	111.25	105.48	111.18	109.42	110.91	110.41	110.61	111.13	108.61
105.72	97.142	103.42	99.34	101.86	102.27	100.4	105.31	100.52	106.61	94.04	97.376	100.16	97.861	102.13	99.374	99.989	98.574	96.482	94.772	99.392	96.959	99.122	103.64	103.06	103.29	100.7	98	100.83	103.75	99.104	109.1	95.057	97.428	96.711	100.41	97.768	95.12	94.375	104.89	101.96	100.17	98.283	101	100.14	95.194	103.44	100.51	95.348	100.22
102.81	108.61	110.23	105.3	105.1	104.58	106.44	106.58	109.07	102.27	104.25	108.65	107.47	112.18	112.34	104.99	107.92	104.08	104.63	105.37	110.66	108.33	108.24	111.99	112.26	105.14	106.06	102.68	110.2	100.11	108.94	111.89	106.71	107.01	105.24	108.34	112.4	102.82	112.45	111.57	111.02	106.28	109.95	107.84	104.08	106.25	101.65	111.52	111.79	112.5
103.45	104.84	107.03	107.71	111.56	106.09	105.92	108.44	106.55	104.09	105.97	104.81	106.08	105.45	108.79	108.87	108.58	111.3	102.39	99.536	108.19	104.49	110.74	107.28	103.48	108.18	106.03	106.74	100.53	108.04	109.7	105.89	98.782	109.96	105.12	109.03	108.77	102.56	112.7	107.37	104.29	103.54	106.91	108.91	104.49	101.89	105.71	104.24	106.83	102.65
103.62	101.95	101.35	103.67	103.22	98.605	100.32	102.29	102.98	99.533	96.229	105.83	101.67	105.45	96.372	103.43	103.96	101.04	106.26	101.63	104.94	106.35	100.41	102.22	104.91	103.52	106.74	96.188	98.886	101.98	108.91	96.941	102.02	112.31	99.747	100.21	106.62	105.96	102.86	98.165	99.54	103.31	107.37	106.96	104.79	97.444	104.05	99.643	104.58	109.34
106.4	91.465	94.787	94.849	102.92	96.168	102.15	98.18	99.268	94.774	100.49	95.877	98.993	99.367	102.21	103.34	101.17	95.547	102.6	96.444	97.155	102.59	99.911	102.58	96.03	103.48	99.695	107.09	102.45	99.859	100.26	99.149	102.26	103.97	97.663	107.06	103.81	92.104	100.68	99.095	100.51	94.907	101.94	96.988	105.38	97.144	96.589	100.58	101.85	109.55
98.073	94.511	98.814	96.589	102.91	98.212	104.46	102.18	108.77	99.844	96.068	96.59	100.1	96.407	107.57	94.123	97.27	99.411	104.22	108.56	101.56	94.886	97.877	105.57	101.99	95.666	101.27	97.895	98.723	101.18	97.741	102.72	98.031	97.141	100.19	99.488	94.633	100.24	99.88	98.572	97.044	99.453	99.503	99.66	98.365	103.41	96.772	99.636	106.34	100.41
105	111.79	111.42	104.11	102.1	104.11	106.41	108.23	109.25	110.85	109.41	106.16	112.36	109.73	110.99	109.44	106.48	103.88	106.74	103.89	108.59	106.18	98.661	112.17	107.25	110.45	109.43	106.19	106.17	105.41	100.36	104.94	109.4	104.58	107.61	111.67	102.29	109.96	111.8	105.97	111.98	107.92	109.15	107.36	106.96	111.84	109.44	108.32	108.1	109.12
108.58	110.75	114.3	110.76	109.07	108.88	112.12	104.47	106.76	106	104.74	106.57	112.65	107.5	102.48	108.66	102.06	113.6	115.03	112.52	112.3	114.27	107.28	106.64	109.11	111.76	113.17	109.22	103.16	111.54	109.08	110.98	112.25	104.74	107.63	108.76	107.02	103.58	103.2	110.38	104.68	108.47	107.9	109.51	112.76	103.78	113.03	104.23	105.02	110.6
108.32	107.25	102.66	110.68	104.9	106.96	105.23	100.31	107.63	100.08	105.38	110.25	111.96	106.41	111.49	109.9	110.71	104.28	106.25	100.94	109.41	103	101.63	109.81	105.45	98.597	108.17	107.61	100.99	102.42	103.74	110.08	109.24	105.64	103.75	99.626	104.97	106.91	108.59	108.53	106.22	103.93	108.11	105.69	109.2	110.67	108.31	105.09	109.96	103.95
98.882	101.42	105.33	99.505	96.884	97.473	98.039	91.112	108.41	96.3	97.113	96.062	103.19	105.25	98.187	97.71	102.53	93.561	96.678	98.95	96.734	97.572	95.801	99.566	100.78	97.018	104.77	98.544	96.892	96.43	98.757	101.68	100.34	93.351	102.34	95.852	101.71	100.34	94.369	100.8	100.16	100.27	101.61	100.93	98.873	104.25	98.272	104.03	99.165	92.016
112.08	107.98	108.7	102.05	102.34	104.96	104.23	108.61	102.51	107.66	108.62	107.91	107.41	107.42	106.62	106.87	106.74	107.45	107.03	106.64	101.36	103.56	107.48	107.94	107.26	100.57	111.55	97.3	105.92	107.98	107.33	104.48	114.18	101.68	105.74	111.43	108.97	104.28	105.86	106.35	109.31	102.84	107.59	108.31	102.57	103.24	100.23	106.3	100.3	103.34
107.22	107.23	102.85	106.15	103.36	103.84	109.41	105.74	106.96	102.42	104.29	106.29	106.15	97.893	103.52	109.62	104.35	106.59	101.44	109.23	110.65	102.55	104.41	102.61	106.25	106.57	108.92	109.6	99.623	101.09	106.94	105.37	104.87	108.69	104.34	106.3	107.87	106.59	106.39	103.98	103.73	99.981	108.68	105.06	107	106.78	102.33	103.91	105.47	107.04
94.003	104.81	99.328	94.881	101.05	99.694	98.91	100.44	98.986	96.674	94.358	102.83	100.94	96.645	104.23	98.221	95.717	95.146	101.5	101.06	101.13	93.412	96.938	98.551	94.9	95.21	101.1	94.607	99.473	97.814	92.415	97.865	98.16	97.384	93.483	104.19	91.743	94.193	99.312	102.45	95.681	103	103.93	101.85	98.252	96.685	101.15	96.842	98.565	94.719
102.12	95.006	100.74	103.25	95.253	100.88	102.47	98.871	104.23	94.645	97.81	104.04	104.15	94.386	106.58	101.48	100.51	94.755	99.432	97.371	98.774	97.059	98.769	99.878	96.186	102.07	90.332	103.12	98.224	103.85	108.4	94.153	106.6	106.28	95.282	93.571	102.76	95.727	97.861	94.079	93.696	103.41	93.954	103.87	105.06	103.39	98.316	101.38	102.07	100.19
108.43	101.35	104.17	106.14	104.97	103.45	108.71	103.36	103.49	106.46	105.46	105.41	107.39	101.52	97.006	105.09	108.59	101.39	100.88	107.25	99.861	102.82	107.32	104.42	109.29	103.32	108.42	103.95	102.92	110.56	102.6	103.68	102.42	107.76	104.98	101.18	109.75	104.42	113.82	107.36	110.05	105.12	106.74	101.59	105.68	106.34	109.79	104.17	102.08	109.77
101.51	108.71	100.66	108.64	109.42	107.14	102.65	108.12	105.16	105.9	109.3	98.782	109.03	106.69	98.75	106.76	103.26	104.04	103.28	111.42	111.11	106.18	108.29	108.13	107.12	102.78	107.79	103.81	105.17	101.63	105.17	102.86	107.96	106.46	103.32	110.14	103.79	108.41	103.53	103.01	106	102.54	105.05	106.13	105.55	102.58	111.85	102.74	106.23	107.93
109.61	107.12	104.69	112.07	105.87	106.33	110.97	108.34	106.65	110.34	114.48	100.37	103.75	101.71	103.89	104.39	106.89	106.96	100.97	110.16	110.52	110.6	105.55	106.92	110.72	110.52	109.88	107.86	105.78	111.55	109.77	105.85	112.53	111.09	108.33	109.55	107.64	109.44	107.56	107.89	106.64	108.73	104.58	106.56	108.49	113.09	107.5	106.07	104.66	108.51
107.29	102.45	113.32	105.94	102.33	111.97	109.31	101.11	102.74	106.05	104.7	108.97	104.68	106.18	107.3	105.51	107.6	102.97	106.36	105.24	103.18	109.06	99.321	104.29	100.43	96.067	104.55	109.51	108.72	106.86	109.94	113.58	100.69	100.53	97.841	104.94	108.45	108.2	109.51	105.68	103.28	100.94	107.3	106.75	104.87	107.3	106.91	106.85	107.24	108.77
111.59	101.78	106.61	102.53	109.22	100.26	107.67	102.99	108.11	106.48	105.07	107.08	103.62	108.4	110.62	110.18	112.46	111.61	110.05	105.55	105.37	106.06	107.64	109.18	102.92	108.27	104.48	102.38	107.89	106.55	107.55	102.97	107.48	102.62	103.81	105.61	106.8	106.84	103.75	110.44	99.22	105.26	108.05	107.6	104.11	112	107.27	106.68	111.3	104.19
111.87	108.94	110.68	112.26	110.77	102.68	106.79	107.68	108.41	107.04	112.72	112.84	107.92	115.11	108.92	108.63	109.82	112.55	106.47	103.04	108.04	113.68	102.16	106.32	111.97	110.45	109.59	111.47	109.01	110.63	107.08	101.94	115.84	110.06	111.6	114.21	106.06	111.86	107.33	107.86	100.85	103.59	108.3	99.577	103.96	106.8	108.05	109.5	109.67	100.21
106.53	106.23	103.14	104.25	109.74	103.15	107.62	108.62	106.22	111.71	101.72	110.5	103.72	105.66	101.93	104.79	107.81	105.47	108.25	107.46	108.4	114.26	103.92	104.48	107.88	102.53	107.96	104.59	106.53	107.04	111.17	107.49	99.254	109.64	106.45	101.51	103.63	105.69	103.04	116.69	109.09	102.85	111.44	102.89	102.47	101.74	103.2	103.85	105.11	103.33
104.98	112.3	107.88	106.18	106.66	113.34	115.98	107.09	105.9	109.42	100.77	105.34	101.29	106.9	106.34	108.94	108	110.83	111.82	105.57	105.85	106.3	110.38	103.03	109.94	104.33	105.84	108.78	104.7	112.15	105.16	111.89	103.48	102.54	109.5	104.95	110.74	109.81	108.3	112.73	109.2	108.05	107.94	115.46	110.64	110.95	104.6	109.23	110.2	102.82
96.479	100.04	103.08	104.87	101.02	100.43	94.033	100.03	94.826	109.05	104.84	99.587	100.79	101.06	101.06	93.913	99.282	100.05	99.402	97.906	99.495	101.17	100.32	100.34	102.19	101.4	99.207	99.286	95.571	102.59	106.29	102.5	102.23	102.47	104.97	102.93	103.57	102.63	98.318	101.3	99.963	97.473	95.467	101.33	96.196	98.357	106.85	98.495	101.11	101.28
103.86	99.307	101.92	98.746	100.97	97.931	97.066	99.291	100.94	101.19	100.71	90.719	95.636	98.7	102.91	101.17	101.92	95.827	103.36	96.525	95.664	91.825	92.698	95.265	103.69	95.49	98.724	91.676	102.26	103.33	97.271	98.188	96.103	97.056	94.057	99.353	99.825	99.418	104.71	98.181	98.317	98.586	101.07	98.042	101.06	97.91	98.527	95.089	102.6	98.995
96.4	99.243	104.47	98.073	99.963	96.13	100.36	96.92	94.507	101.74	96.021	100.23	97.113	97.943	106.23	97.312	94.614	94.484	99.932	103.78	95.556	94.883	101.15	92.288	104.06	99.978	95.87	100.27	93.166	97.525	97.682	98.212	103.38	103.17	98.344	95.59	103.51	94.647	96.148	92.263	96.91	99.031	102.29	96.571	91.679	95.751	101.51	96.301	98.072	97.045
106.3	105.27	108.07	98.345	106.1	106.39	101.44	109.47	106.39	102.89	102.25	106.54	109.09	98.473	109.35	111.67	101.06	109.1	105.82	109.76	105.75	102.39	107.88	99.942	102.25	107.4	100.77	109.12	102.92	105.62	98.659	103.39	107.08	105.01	103.13	109.72	108.56	107.02	111.82	101.37	106.56	104.42	109.77	102.84	106.91	102.16	104.97	106.7	112.01	106.33
111.23	110.97	103.83	110.18	106.12	108.87	108.77	109.1	105.7	116.37	109.37	111.12	103.21	112.63	107.69	110.29	106.01	112.71	110.28	109.11	108.11	106.83	106.52	112.86	105.26	111.78	105.69	112.48	108.61	111.77	111.55	105.22	109.28	108.72	109.31	112.43	111.57	106.22	108.94	113.01	108.52	110.76	106.82	102.34	104.28	111.69	107.47	114.86	101.92	110.09
103.9	101.54	101.09	103.69	102.61	96.45	95.663	104.92	106.09	101.06	102.98	100.4	99.343	100.14	97.678	99.902	97.968	99.124	98.985	98.809	103.76	100.88	103.81	103	99.483	100.55	104.47	97.954	101.95	100.11	98.771	101.16	96.984	97.008	101.43	98.388	96.335	103.56	102.01	103.63	97.852	94.163	105.53	101.1	104.79	106.34	97.447	97.222	108.3	101.92
111.88	105.51	105.4	107.44	110.75	111.3	110.95	100.55	113.39	109.81	109.82	111.64	115.81	109.28	109.72	98.992	111.18	104.23	110.13	103.72	111.68	103.72	105.5	111.45	109.46	109.23	117.25	104.85	107.65	113.64	107.3	112.1	110.46	106.94	105.67	107.58	107.24	102.69	109.51	112.44	108.34	107.36	105.45	109.53	109.21	105.98	109.13	100.56	100.68	111.69
103.16	96.896	106.67	103.01	100.89	101.17	91.212	100.87	100.68	99.609	106.57	95.611	103.46	102.34	99.531	96.521	99.332	103.36	96.517	103.39	101.06	98.921	101.77	102.03	102.05	97.526	97.018	99.579	95.836	103.07	95.61	101.34	94.167	104.6	104.04	99.101	99.222	97.603	103.96	102.97	102.86	95.612	101.02	103.41	99.05	97.715	103.75	103.25	97.435	101.61
109.32	106.38	107.68	106.24	105.38	107.61	109.88	112.38	104.94	105.69	117.54	104.21	110.13	104.4	111.64	112.26	107.53	109.18	111.73	110.62	112.54	109.81	104.85	103.39	107.29	109.22	104.57	106.84	113.95	108.84	114.75	110.7	104.64	113.09	111.79	108.31	113.41	102.58	104.12	109.16	113.53	111.22	113.07	110.39	108.33	108.66	104.15	108.17	107.7	102.64
105.68	108.64	104.01	102.13	118.7	105.46	113.58	111.61	104.86	104.18	114.7	109.07	119.47	109.45	107.98	105.42	107.34	115.86	107.68	110.19	101.81	110.04	113.23	103.26	107.53	108.75	110.68	113.53	109.67	114.7	106.53	112.73	108.5	105.57	101.55	111.09	112.92	109.16	107.87	105.69	114.43	103.35	106.85	109.96	105.27	108.12	101.72	108.29	106.33	112.94
103.68	106.94	107.21	113.32	106.12	110.61	111.79	106.97	105.21	108.64	100.69	107.23	105.7	107.48	109.57	111.09	103.45	107.28	106.95	106.58	107.06	106.59	105.44	110.76	109.35	108.3	104.77	108.92	109.48	110.74	101.57	108.35	113.87	106.46	111.82	108.66	110.45	101.24	112.66	105.2	109.15	107.69	103.78	111.79	103.79	105.69	110.07	109.49	106.98	115.36
96.95	104.72	97.086	97.595	99.159	100.49	92.335	94.257	103.43	98.237	94.474	98.479	97.027	96.498	95.62	101.01	98.337	93.033	100.15	101.69	100.72	97.938	92.857	97.793	103.92	100.88	101.47	95.46	93.107	98.347	100.54	103.37	97.293	98.456	96.531	98.178	94.792	99.776	100.28	102.25	99.278	103.4	101.88	103.12	94.686	98.009	98.242	95.288	100.83	94.296
107.7	107.3	106.39	107.78	106.6	105.35	103.77	106.9	104.57	108.47	113.38	107.57	108.1	104.01	112.11	105.72	110.55	105.4	105.38	107.36	105.18	109.52	110.71	102.53	105.66	104.07	110.15	110.16	106.51	109.59	109.91	107	103.95	112.91	107.96	101.85	109.28	111.19	114.9	107.54	113.42	110.47	107.06	108.6	110.89	105.8	114.77	105.94	110.17	100.43
103.84	114.62	104.74	104.34	107.83	105.26	110.8	102.08	103.45	104.16	103.03	107.04	109.18	107.85	102.51	103.8	108.85	105.72	111.35	99.314	106.96	105.04	109.22	102.36	106.19	106.14	110.48	111.35	107.7	111.93	102.58	109.22	108.94	110.13	103.13	105.47	108	109.59	110.48	107.01	99.487	99.367	103.62	113.21	108.14	100.34	108.52	108.48	100.38	106
109.31	112.39	105.56	110.55	109.97	110.22	114.69	111.18	103.21	103.69	108.1	103.92	107.65	110.34	111.22	107.25	112.02	107.95	110.28	108.32	108.04	111.3	108.46	115.62	105.35	113.66	104.47	106.91	99.441	103.92	112.45	103.96	114.56	104.15	110.19	111.11	105.9	112.9	109.67	108	105.21	109.31	112.31	107.3	107.76	105.26	109.76	110.22	107.41	104.72
112.89	113.22	101.37	110.85	111.72	109.53	108.28	109.03	108.55	105.12	108.59	110.33	109.36	105.84	112.42	107.34	108.8	103.31	112.99	111.33	106.03	111.13	105.86	105.54	109.97	110.02	108.75	108.64	106.13	111.98	105.28	109.22	107.74	102.37	111.79	110.67	113	109.68	108.2	108.64	105.14	104.87	107.87	118.24	107.21	111.98	105.73	116.22	105.59	109.44
100	101.8	102.22	98.014	95.641	96.248	97.717	101.55	100.6	103.49	98.907	94.034	93.696	95.958	97.375	101.44	100.87	100.33	93.93	108.11	97.176	94.342	97.587	99.647	100.54	92.397	95.159	98.136	97.124	98.51	102.19	95.362	98.442	97.217	99.314	96.232	101	101.84	95.538	96.355	93	102.29	101.57	104.26	95.256	97.402	102.22	92.807	102.41	93.823
111.57	104.58	106.25	98.495	101.31	108.27	103.66	98.177	97.955	101.12	103.3	97.925	102.22	107.35	100.89	105.46	106.97	107.87	102.77	104.17	98.85	98.737	107.23	103.71	104.46	106.16	100.69	104.09	109.68	103.65	100.98	110.36	110.65	106.2	109.71	106.53	102.13	104.43	106.15	107.15	112.04	104.99	104.86	106.12	105.32	105.25	108.44	107.38	106.88	106.81
108.02	106.07	107.8	107.52	106.28	106.6	109.67	101.42	98.287	104.18	102.78	104.34	103.82	102.76	111.08	106.36	104.58	111.1	100.41	106.49	107.52	104.76	106.71	105.61	103.74	109.32	109	105.17	107.19	103.95	101.26	106.7	105.13	109.14	100.02	108.26	112.37	101.54	104.66	103.69	104.81	101.32	106.19	103.02	104.91	110.03	106.7	108.66	109.47	109.66
107.49	104.69	104.99	108.61	105.69	111.9	109.43	103.35	105.03	107.51	106.64	110.62	103.67	107.88	112.81	106.37	108.62	108.87	106.24	110.59	106.43	104.15	105.87	103.13	104.19	104.87	101.69	106.66	107.34	107.48	106.6	113.07	113.71	112.69	105.22	108.61	108.26	114.26	105.12	102.11	113.1	111.05	110.89	104.98	110.97	110.37	114.47	106.18	106.5	107.37
102.6	103.44	102.42	110.2	99.625	104.39	107.69	113.11	103.74	103.06	104.05	110.28	102.47	102.55	105.64	108.04	105.83	108.16	102.6	107.98	102.08	107.23	102.28	111.18	104.67	110	108.47	106.4	107.11	104.16	103.62	106.07	97.354	101.2	101.65	109.29	105.98	109.83	106.57	108.08	105	112.61	109.84	107.03	105.73	101.88	100.92	107.96	102.89	107.8
103.04	111.86	109.66	104.1	106.73	106.45	102.86	102.4	106.75	101.77	102.72	106.89	102.41	105.93	100.85	97.48	110.86	109.82	106.35	103.67	111.87	107.8	107.24	106.85	105.96	100.76	104.91	107.18	103.22	102.18	107.06	99.656	108.57	101.01	107.4	103.4	106.13	107.57	104.88	107.45	108.63	103.31	108.95	102.55	105.56	105.76	107.37	102	107.52	105.78
103.07	103	102.9	99.68	103.58	107.28	110.04	102.42	103.29	103.6	101.4	100.19	98.578	104.57	106.69	107.03	105.1	102.48	111.55	100.81	103.7	103.16	103.9	107.96	98.037	100.4	98.682	103.82	102.4	105.36	102.04	104.34	103.51	101.97	107.96	99.522	107.61	101.11	103.68	102.08	105.37	102.48	101.83	101.85	98.806	100.2	105.6	100.9	97.795	106.08
106.27	101.53	105.51	106.98	103.96	104.81	110.16	103.69	105.92	99.394	110.28	97.943	104.94	107.13	111.06	105.19	101.43	109.36	100.46	102.19	107.38	105.85	106.56	106.81	111.81	109.68	104.83	113.66	99.195	104.31	105.84	113.99	100.56	109.95	107.07	103.36	104.84	101.18	111.54	107.54	102.19	108.47	104.05	109.65	101.68	113.99	109.24	109.34	101	104.91
108.29	104.29	106.13	101.73	104.62	106.16	109.25	102.99	103.47	97.532	107.84	108.53	106.49	105.08	105.12	107.79	109.88	102.05	106.3	105.55	106.51	105.64	106.17	99.456	103.6	109.54	102.46	106.32	106.54	110.82	109.34	106.48	103.95	109.57	108.13	107.04	109.11	104.16	107.06	104.44	106.6	105.91	105.76	108.09	111.65	107.84	110.99	108.3	102.29	105.29
110.8	107.1	109.46	107.55	109.08	109.85	109.34	109.88	107.68	108.51	114.15	108.75	106.95	108.03	108.69	116	114.67	107.24	115.94	114.36	108.72	114.85	111.29	110.81	107.17	103.07	110.26	115.96	105.48	107.95	110.38	111	112.73	114.81	111.81	107.47	109	108.5	105.66	105.72	111.49	115.19	110.98	112.04	109.14	108.09	116.95	115	111.79	107.61
97.243	96.149	100.29	101.26	99.055	100.47	101.17	94.6	93.317	100.76	96.308	101.07	97.546	99.904	100.94	96.19	96.769	108.29	100.94	103.09	92.053	91.82	96.027	97.707	96.045	100.72	103.35	103.08	102.73	99.664	104.08	94.334	100.22	97.438	99.136	101.81	99.471	95.369	98.596	95.404	99.523	97.078	102.62	97.722	93.458	94.871	98.619	98.695	102.53	90.941
106.63	110.82	107.71	106.26	107.71	108.71	104.97	110.47	105.06	104.03	111.25	103.59	105.14	106.8	107.36	112.33	108.3	110.57	112.92	104.36	105.91	115.97	104.73	113.37	106.55	105.77	106.31	106.86	111.3	111.81	112.62	103.91	109.09	102.85	104.26	105.76	108.17	114.01	109.7	110.05	107.31	109.53	106.39	110.82	105.57	111.2	101.3	104.35	108.47	110.65
108.76	105.4	105.57	110.48	103.94	108.36	110.12	110.03	113.59	106.79	102.79	101.6	110.54	109.32	109.26	105.62	101.05	109.26	108.97	108.58	101.1	104.77	108.22	98.249	102.4	106.78	104.06	101.83	106.41	111.26	111.69	108.13	112	103.6	105.28	101.32	101.67	106.68	115.33	102.2	101	103.94	104.69	108.24	110.31	108.54	102.55	105.87	106.75	107.64
93.006	97.664	93.271	95.912	98.703	97.194	93.51	101.12	98.91	103.08	96.849	100.4	96.68	90.838	98.96	102.02	102.14	99.605	96.208	102.71	103.34	95.859	102.62	94.459	98.408	100.34	95.776	96.536	103.77	100.62	98.468	95.824	98.397	100.46	99.123	94.446	98.356	96.842	97.001	105.84	97.727	102.72	95.298	102.59	93.076	93.508	93.203	91.371	98.769	101.6
106.87	104.89	108.89	113.02	107.95	104.76	107.51	110.41	110.59	103.3	108.64	104.68	109.94	113.86	111.45	114.04	112.82	110.4	106.92	113.06	112.66	109.06	107.54	109.75	110.57	106.05	105.19	108.5	107.58	106.77	110.54	103.96	100.14	108.4	104.41	114.79	108.29	107.2	108.6	112.78	109.81	108.23	106.99	104.44	108.39	109.99	102.23	105.17	108.17	107.62
104.45	109.99	103.45	103.5	105.54	109.32	103.99	111.46	102.16	101.83	101.47	107.59	101.83	107.56	105.14	101.77	108.3	102.75	107.14	110.93	103.1	112.21	103.88	104.29	102.84	100.89	113.95	107.4	105.97	111.57	109.03	104.17	105.88	108.48	102.25	100.09	109.2	105.35	103.75	105.58	108.88	101.01	105.68	106.58	104.9	108.22	96.774	106.77	106.08	107.18
106.51	97.714	109.97	104.4	100.34	104.33	109.35	107.2	105.84	105.51	104.34	110.01	105.06	107.28	106.69	104.36	104.31	105.77	110.14	106.14	103.55	105.28	105.7	107.11	103.04	105.24	107.89	111.86	106.41	100.17	106.52	106.39	102.04	103.27	101.62	109.11	108.17	99.79	109.78	100.01	104.05	109.1	104	112.93	107.33	107.64	107.7	99.579	103.65	101.32
99.746	108.09	109.7	104.71	108.6	110.02	111.07	111.38	105.61	112.11	97.616	102.03	105	110.21	100.73	104.33	101.15	112.45	110.58	104.99	108.67	103.44	102.03	107.15	113.19	98.702	113.2	107.9	101.97	109.01	109.94	109.34	105.36	96.998	97.732	105.85	108.54	103.06	106.51	100.59	110.47	107.73	105.52	106.38	106.61	107.16	103.6	112.22	108.7	99.433
104.28	106.65	109.04	107.37	105.38	101.64	103.67	102.53	101.21	99.771	104.5	112.04	105.52	107.52	104.23	107.24	103.2	103.74	108.23	107.38	103.71	104.38	101.46	108.45	104.95	105.54	103.83	103.52	102.98	100.02	107.65	103.72	105.78	102.48	106.21	107.1	113.42	114.62	107.78	100.05	101.75	100.61	104.5	103.89	109.41	110.17	103.28	113.01	107.37	106.85
104	108.15	110.49	110.89	105.17	101.89	108.97	100.77	102.7	103.01	105.87	109.83	110.62	107.34	106.31	103.2	96.445	103.34	103.92	105.7	109.53	107.66	99.493	100.78	113.52	104.72	104.78	106.23	106.65	104.53	108.85	108.11	113.22	106.08	109.54	112.09	104.27	107.41	108.7	104.41	103.4	113.57	105.79	109.45	101.65	109.24	103.71	102.01	107.63	106.95
108.61	106.82	103.28	114.48	110.72	109.71	108.25	107.09	100.42	103.54	108.89	101.29	108.99	103.61	103.34	107.06	110.6	103.03	104.58	106.8	108.54	105.18	101.79	106.96	105.14	109	107.88	102.75	105.25	108.39	107.56	112.42	110.05	105.69	107.46	102.17	110.25	109.33	103.23	107.4	110	109.39	107.56	111.66	106.55	109.84	107.63	106.52	101.63	104.41
96.765	99.94	91.689	98.758	96.871	104.35	98.161	98.15	101.57	99.657	98.715	102.8	99.204	100.01	96.125	101.43	97.795	100.29	99.542	99.556	92.437	100.18	102.95	96.106	97.08	101.33	102.06	92.47	93.277	99.605	99.772	101.43	101.23	100.69	97.715	95.993	102.13	101.97	98.412	102.27	95.467	96.168	99.118	101.1	99.446	102.8	97.375	100.74	101.5	98.583
108.58	105.92	105.69	107.05	106.75	108.88	101.85	104.54	110.82	103.86	112.87	105.02	108.89	104.81	105.39	105.74	106.58	100.7	109.94	103.89	112.66	109.47	103.13	110.56	102.26	112.11	102.43	106	109.66	104.36	106.13	100.49	102.37	108.66	108.34	108.05	105.55	104.87	107.11	108.41	99.981	112.16	104.94	106.97	107.54	105.07	111.91	100.24	105.56	108.71
111.34	105.74	103.65	108.64	111.9	102.18	104.45	104.58	108.93	106.7	107.84	110.6	103.05	108.01	108.8	107.77	105.36	109.49	106.34	110.37	108.87	105.7	109.37	109.19	107.58	111.83	109.77	108.16	107.09	106.6	105.95	106.42	103.3	108.1	106.56	105.78	100.17	111.96	113.53	105.12	105.43	111.33	106.26	100.05	108.26	106.87	111.05	105.01	108.56	102.88
107.74	107.62	104.62	108.73	109.27	105.56	102.3	95.773	100.81	101.83	112	107	104.01	109.94	103.69	104.84	107.08	102.3	106.4	108	103.06	111.52	108.22	100.49	100.21	100.75	100.74	104.11	110.48	108.32	97.024	99.369	106.52	110.36	108.24	103.87	110.65	105.57	106.64	111.56	105.41	107.72	110.64	109.93	103.63	101.33	107.3	107.93	106.85	102.32
103.56	104.27	104.45	103.07	108.36	104.75	106.13	112.27	108.31	104.39	106.7	110.93	106.85	105.4	101.82	106.26	102.61	107.68	108.72	117.72	112.78	107.11	107.98	105.93	110.55	111.49	104.76	110.16	104.88	108.12	104.75	109.6	105.27	101	106.91	103.27	106.78	108.1	112.54	103.22	104.41	106.47	109.44	111.79	108.88	102.56	100.52	100.35	106.53	106.13
113.29	110.17	107.69	113.52	108.94	109.78	110.25	106.85	104.45	113.42	113.18	113.47	112.16	115.8	115.12	112.75	110.13	113.92	111.02	111.18	110.82	108.05	114.67	115.91	109.07	110.77	109.66	108.81	107.83	108.51	106.16	111.55	112.27	111.75	113.67	108.05	109.37	108.22	111.67	108.61	110.34	112.4	111.94	115.64	108.91	106.23	111.68	110.43	111.96	110.33
115.56	103.1	97.475	102.14	105.62	105.38	110.1	108.51	106.24	109.13	109.45	109.22	105.66	102.87	107.84	107.2	103.69	104.33	106.83	109.54	108.83	102.71	108.09	100.9	106.23	105.53	107.78	101.39	108.77	110.68	103.3	100.48	108.7	107.29	111.71	102.78	105.08	107.57	107.41	103.39	108.61	108.59	107.89	104.26	103.2	106.94	107.55	107.31	110.52	107.74
97.961	102.72	94.846	99.206	90.838	99.659	97.179	100.72	93.511	97.048	98.673	96.906	95.677	103.67	100.88	96.208	99.941	100.27	94.747	92.669	105.54	97.137	102.08	101.1	99.606	91.998	93.815	97.924	97.52	94.185	97.137	100.49	95.489	91.145	96.479	99.18	99.791	98.381	101.12	102.38	104.48	98.314	101.55	95.302	102.08	99.499	101.13	105.63	97.229	102.13
104.24	103.11	100.1	106.82	102.59	101.84	105.43	109.89	112.46	105.87	107.24	108.35	103.32	113.33	107	105.46	107.71	107.39	104.01	108.88	105.01	103.21	102.61	100.23	105.34	106.07	111.08	114.54	107.25	102.07	108.06	106.1	101.39	111.31	110.54	102.48	101.67	107.39	102.34	105.97	108.07	107.05	103.48	108.67	101.07	100.52	107.77	105.93	102.01	106.22
110.2	108.27	115.51	110.25	105.1	104.79	104.41	102.68	110.54	103.38	102.21	102.83	102.16	107.96	104.46	104.31	105.25	102.73	101.75	109.56	108.56	107.09	98.838	100.28	104.66	103.75	110.33	103.17	104.99	106.19	102.65	107.86	111.2	110.83	104.07	107.05	101.41	103.52	113.92	101.51	105.87	107.53	99.549	103.78	109.58	108.57	104.63	110.48	109.69	106.9
106.46	104.41	109.72	106.5	110.26	107.25	107.87	110.69	106.82	99.467	111.06	110.76	105.15	111.19	109.04	107.92	108.25	107.52	111.68	105.09	110.23	105.27	108.97	106.1	102.73	103.27	107.7	107.21	105.03	106.11	105.34	108.08	105.69	110.9	109.51	110	107.52	103.96	107.26	114.98	108.51	110.01	111.76	107.62	106.14	108.31	113.87	106.68	105.39	107.84
106.81	103.61	111.21	105.03	107.8	108.56	104.98	106.83	110.72	97.615	105.68	103.01	100.89	103.41	105.4	103.98	105.04	107.17	105.92	112.33	105.44	101.16	101.16	100.61	109.16	109.58	102.63	107.47	110.97	106.74	106.99	104.65	107.89	108.45	110.33	108.45	100.54	99.892	108.41	102.28	110.13	107.84	109.06	110.1	107.17	103.33	108.34	102.81	102.98	112.92
100.38	101.14	99.25	108.14	108.36	104.63	102.72	105.85	106.62	113.74	106.67	108.1	109.01	104.83	110.88	103.78	103.68	105.17	110.44	99.578	106.45	105.58	101.09	107.3	108.56	108.73	105.92	110.56	103.86	106.05	103.9	111.24	105.84	106.01	107.13	97.417	105.41	105.71	109.47	107.18	107.21	104.41	105.75	101.26	107.21	106.06	108.15	105.27	103.96	110.12
106.84	107.48	104.21	107.18	109.03	108	100.91	108.06	108.12	106.8	111.01	104.1	103	109.58	105.75	105.32	108.25	107.66	110.25	111.16	109.49	101.35	104.61	102.34	105.37	104.68	105.72	103.81	107.97	107.36	109.53	111.36	109.75	111.3	107.6	115.12	102.21	107.97	103.34	109.93	106.68	108.63	111.31	106.19	104.29	106.22	105.6	108.84	115	110.1
94.315	101.74	98.111	102.42	101.52	106.36	100.74	97.378	103.3	99.271	101.08	102.04	98.552	98.813	102.2	101.61	95.939	94.232	96.408	96.366	105.65	96.546	104.64	103.32	98.105	104.74	98.41	97.644	102.48	96.986	98.958	104.3	100.81	98.587	93.821	95.711	100.75	104.59	98.164	98.539	92.164	93.817	106.14	103.46	103.78	98.628	96.38	101.91	101.23	102.13
115.29	113.16	105.77	108.26	101.45	107.46	112.27	99.017	107.24	107.83	105.59	103.72	111.81	112.24	108.75	104.31	105.46	112.32	108.57	102.59	107.45	104.78	102.21	110.87	108.12	110.39	104.34	109.32	109.09	106.57	113.42	108.21	115.58	106.3	110.54	108.39	109.82	113.22	113.75	110.26	103.8	111.16	109.01	107.1	109.48	106.2	113.91	101.94	108.87	113.7
105.12	109.84	113.72	111.46	105.97	112.75	109.62	102.92	110.38	105.19	105.04	109.6	108.43	105.91	110.65	109.9	114.75	108.07	110.28	110.62	104.09	106.68	107.47	107.65	107.08	109.54	112.02	112.25	106.28	109.97	109.45	108.17	102.3	105.11	113.5	111.3	111.27	112.47	109.14	110.81	108.06	108.45	103.11	105.92	109.19	106.41	107.4	109.93	107.28	109.6
109.89	110.78	110.99	116.38	110.54	109.03	106.38	106.3	111.02	106.3	105.05	108.73	107.03	102.7	107.99	107.24	106.66	113.5	114.94	105.29	107.06	108.05	103.28	104.13	104.4	107.96	108.12	108.16	104.47	114.51	111.04	109.82	105.2	109.34	107.14	103.83	110.32	106	115.45	104.92	106.15	103.75	112.46	110.08	101.68	106.23	103.95	108.15	110.59	107.81
104.24	103.95	102.76	106.04	100.63	109.76	114.51	102.88	109	103.25	100.69	100.09	100.33	102.77	103.39	104.95	108.53	111.25	103.34	104.7	105.44	110.96	103.29	103.23	102.04	110.07	106.92	107.85	110.89	109.84	109.83	106.31	106.76	103.26	105.75	105.98	108.29	109.43	104.45	106.47	105.98	110.36	109.27	98.292	100.66	104.78	102.85	113.26	105.32	111.08
109.82	104.47	107.49	108.13	108.31	100.22	108.16	108.91	108.45	102.94	105.67	101.48	106.76	106.85	110.74	108.58	108.58	104.86	112.81	110.96	110.93	106.65	108.36	99.876	104.62	101.85	101.12	107.64	109.54	103.42	110.65	108.95	105.77	104.45	105.61	107.61	109.14	105.08	108.89	102.3	107.55	107.39	111.61	110.5	101.75	107.61	108.43	108.8	105.21	110.24
108.3	107.58	111.07	115.03	109.8	103.47	106.14	107.49	101.26	102.59	109.3	104.9	106.77	100.62	103.42	108.86	102.45	100.52	104.31	108.43	101.56	113.19	109.72	102.46	108.2	107.02	106.18	105.47	106.13	109.36	105.54	105.77	111.52	101.08	106.25	103.03	105.24	105.74	108.57	107.99	102.06	102.79	110.54	104.41	107.83	104.61	101.36	108.34	101.36	105.86
115.06	115.22	104.17	106.03	106.6	106.95	107.36	109.75	105.49	110.69	107.83	106.18	113.75	103.82	105.92	104.21	110.16	103.28	108.12	105.86	105.67	101.13	105.77	106.2	107.27	109.25	110.03	103.63	108	102.69	107.39	101.66	110.94	107.06	109.1	106.04	114.39	114.44	104.47	102.66	110.41	105.92	108.67	111.5	108.5	104.07	108.98	111.21	111.09	102.11
110.88	101.03	106.65	105.44	104.92	107.2	110.51	105.34	102.82	109.27	104.46	106.03	109.98	103.81	106.42	106.41	110.42	105.79	106.43	100.78	104.49	103.95	102.03	103.25	112.33	99.808	109.72	106.45	106.11	108.68	111.41	106.24	104.66	103.39	102.32	101.59	107.07	108.29	104.62	106.61	108.34	108.12	106.1	104.64	106.38	108.31	100.78	108.45	103.69	100.53
103.85	104.45	95.789	98.639	99.887	100.23	98.959	100.85	97.643	101.59	99.659	103.61	99.657	103.68	100.22	97.303	98.969	99.812	100.89	101.25	99.462	99.242	101.23	102.3	95.814	101.37	100.52	100.94	98.398	102.48	101.12	104.4	102.44	96.048	100.41	98.582	100.14	101.47	101.34	102.23	104.39	103.7	94.189	99.655	103.88	99.192	104.18	104.91	100.77	105.77
109.51	107.67	101.87	108.36	105.49	103.85	106.59	105.85	108.72	108.2	108.09	107.57	109.92	109.16	106.26	111.76	107.43	102.45	106.24	106.8	111.52	106	111.53	107.9	105.27	101.61	105.12	105.18	109.88	104.56	109.48	107.28	106.1	109.25	107.66	101.3	99.845	107.77	113.18	104.56	108.75	108.78	109.54	106.59	107.06	113.11	111.63	110.92	105.9	108.21
107.81	110.78	106.41	101.64	103.4	108.01	104.24	107.49	106.16	103.54	103.92	104.01	109.37	104.31	113.6	105.33	106.23	106.54	104.69	107.43	110.02	110.78	107.47	107.72	103.68	100.61	107.34	112.4	103.29	106.43	105.66	104.41	106.49	100.48	102.75	113.44	110.39	104.97	107.54	109.29	106.88	107.47	109.7	103.54	107.17	104.49	106.19	105.27	105.09	107.93
109.7	108.28	104.39	110.62	105.46	104.73	106.28	103.19	100.14	113.51	102.52	102.25	101.67	105.87	103.08	106.45	107.65	107.57	115.45	109.72	104.33	111.29	104.97	111.13	112.57	104.33	105.61	107.12	101.36	111.76	104.22	103.74	108.44	109.53	104.43	104.66	104.58	107.2	105.06	100.87	105.53	106.48	104.03	105.42	103.55	104.53	110.87	98.718	111.34	105.81
109.66	107.35	103.36	106.38	101.22	109.71	105.1	106.9	115.59	104.66	107.22	113	110.46	107.66	108.11	105.11	108.22	113.89	105.34	114.92	107.84	105.85	109.46	105.94	107.22	116.52	106.95	104.65	113.61	110.87	105.39	109.82	112.66	110.21	105.63	112.91	110.28	111	108.58	110.49	108.34	112.12	114.19	103.72	100.89	105.52	113.33	103.63	109.65	108.6
95.097	99.344	92.555	103.13	97.189	100.08	94.645	96.789	101.91	99.324	98.821	99.624	107.55	94.766	99.717	96.555	103.85	95.989	98.814	102.01	95.855	104.16	96.245	101.74	92.335	96.519	97.968	98.858	94.726	95.655	102.68	102.6	97.856	100.35	97.453	98.618	98.76	95.924	99.08	101.62	99.355	96.667	97.042	97.085	99.877	93.285	99.718	94.532	98.147	94.371
108.82	112.47	106.17	104.25	108.06	110.06	110.61	105.82	107.38	107.22	111.61	103.12	107.35	112.26	106.03	111.86	104.83	112.56	107.87	108.13	114.12	105.67	103.23	102.19	112.82	105.29	108.31	107.94	104.15	105.93	104.21	109.6	107.84	108.36	103.73	101.01	107.6	106.24	107.03	108.52	105.43	100.82	118.04	101.92	106.9	108.97	103.09	111.78	106.4	103.18
104.18	108.81	104.18	108.05	110.91	106.84	103.34	112.59	108.73	105.38	103.73	108.28	109.35	104.63	108.34	110.59	108.24	110.05	104.96	111.83	101.28	104.54	103.94	103.21	102.17	102.09	106.37	108.43	103.98	109.99	106.1	104.2	105.53	107.45	108.97	108.63	107.18	110.89	110.77	110.58	103.32	111.13	103.09	102.26	108.09	103.19	109.16	110.43	103.86	103.12
94.74	96.032	98.199	100.55	97.325	102.57	95.879	102.35	94.715	110.42	104.8	102.01	104.54	101.64	101.6	100.65	99.583	105.62	97.575	99.67	99.588	95.921	99.256	101.92	99.635	101.93	104.28	98.024	100.8	95.022	106.91	98.851	100.41	98.88	99.455	100.98	106.08	100.24	99.7	95.636	97.107	107.48	99.176	99.085	99.479	95.647	102.92	102.43	107.26	94.292
101.65	94.147	107.18	99.315	104.29	101.45	101.81	101.1	100.45	102.13	102.65	99.899	102.45	104.84	107.84	100.29	105.14	98.449	101.28	99.226	92.995	99.497	103.15	102.25	101.59	104.66	103.17	104.04	99.927	99.18	100.79	103.98	102.78	103.59	101.48	102.13	97.967	106.57	98.405	101.15	97.893	104.18	95.521	99.91	101.17	97.468	100.09	99.197	101.79	101.33
107.22	104.94	109.37	112.58	109.61	105	108.41	99.034	102.77	106.59	107.19	103.19	103.73	103.89	106.09	104.37	101.91	105.01	104.95	104.98	101.98	98.642	102.11	107.22	102.63	102.36	103.18	105.53	107.19	111.58	103.21	102.2	105.49	105.33	108.68	104.68	103.38	102.57	105.36	108.94	108.21	107.33	105.75	107.51	108.28	96.357	109.24	105.44	109.56	106.92
105.21	104.59	110.55	104.36	105.43	105.8	108.08	105.27	104.01	104.96	109.05	103.38	105.44	108.31	108.76	107.15	102.54	103.54	107.29	104.14	107.69	107.92	99.423	106.11	112.09	106.33	102.12	99.755	106.09	103.54	100.03	107.98	98.418	103.64	108.38	107.24	102.29	110.65	106.11	106.26	97.494	103.51	103.46	102.56	107.19	107.07	104.98	110.9	96.5	108.11
94.96	100.92	95.567	94.505	103.27	102.92	95.556	94.648	98.864	100.82	98.02	99.435	101.97	103.19	101.73	105.81	104.87	91.196	96.411	99.648	101.61	101.7	106.81	96.993	91.748	99.158	95.654	99.016	100.59	100.33	93.881	107.07	98.68	101.32	99.665	102.03	99.447	104.09	99.797	98.52	96.888	99.692	104.44	102.47	104.44	100.35	97.778	100.02	95.301	103.29
104.72	106.77	105.3	99.091	109.74	103.77	104.2	107.21	102.45	106.84	101.16	105.01	104.13	102.43	107.03	103.85	107.44	108.63	105.79	105.61	106.63	108.05	103.22	106.8	103.82	109.54	109.19	102.71	103.88	104.76	108.31	96.753	106.07	105.9	108.84	104.15	105.58	101.14	100.44	108.07	101.71	103.11	111.3	96.226	102.26	103	106.62	98.916	102.88	107.93
103.68	96.92	104.11	95.172	98.953	97.421	104.74	104.57	100.75	100.26	101.26	105.62	99.813	99.336	97.512	98.36	94.969	108.37	104.85	103.81	99.411	101.12	96.001	97.575	106.32	101.53	91.791	96.385	97.838	101.83	97.936	101	99.829	101.96	98.449	103.47	106.85	97.615	101.93	102.88	96.437	97.723	100.02	97.271	102.92	100.53	98.845	96.647	96.749	102.13
106.62	110.66	98.183	110.09	103.2	98.971	102	105.88	102.2	105.38	102.99	106.91	107.65	111.85	108.37	100.43	100.8	109.02	110.81	106.37	109.46	103.95	106.91	97.602	106.21	105.7	104.05	102.69	103.88	106.5	100.06	101.69	108.06	106.94	110.2	106.39	104.16	101.15	105.08	110.07	110.31	104	112.83	100.38	111.37	98.028	112.53	100.02	105.1	99.046
106.94	112.35	115.03	111.31	104.37	108.79	110.03	111.83	111.08	110.7	110.65	111.91	105.36	106.43	110.37	108.49	114.88	113.12	105.18	102.06	109.65	104.19	103.18	108.23	104.89	112.18	102.9	111.76	110.37	112.19	109.98	102.93	110.19	108.31	111.21	109.79	107.92	118.47	112.96	113.34	110.07	104.59	99.733	105.74	106.2	102.47	113.17	101.8	110.22	103.03
102.93	108.03	107.51	106.91	99.858	103.22	112.64	106.15	106.49	106.55	112.13	103.21	104.36	111.61	103.83	110.66	102.83	109.85	107.76	102.54	105.93	109.09	111.44	103.85	106.6	106.61	105.95	104.98	106.06	104.89	106.34	110.38	112.03	105.65	108.53	106.77	109.6	110.18	104.67	110.08	104.48	104.96	110.89	100.81	106.87	102.38	106.82	109.3	105.74	108.93
102.9	104.78	108.03	106.42	105.16	106.07	111.16	103.76	106.15	112.99	105.25	104.72	107.55	109.87	108.4	102.61	110.28	108.12	108.68	106.52	101.9	102.56	111.11	106.18	101.45	106.77	108.82	105.39	102.63	103.75	109.22	101.29	108.59	103.66	104.46	111.68	111.52	109.03	101.44	104.68	100.69	108.69	103.15	109.22	103.06	103.9	102.49	107.9	104.82	105.4
106.28	106.58	104.87	102.9	106.69	108.08	108.3	112.03	110.21	102.37	104.71	107.15	108.71	108.88	104.93	102.22	104.52	115.73	108.74	109.45	105.32	105.45	104.08	110.94	106.52	106.66	109.58	110.18	114.7	111.48	110.29	112	104.08	103.45	108.22	108.99	108.58	116.46	110.13	112.04	102.01	109.34	107.27	108.36	102.63	112.56	101.8	115.39	110.93	110.38
107.09	106.78	102.92	106.56	111.88	109.11	104.27	109.17	106.34	103.84	108.75	102.74	104.06	103.2	102.96	114.82	102.54	106.17	107.3	102.62	98.295	110.23	109.38	101.66	104.3	106.3	103.33	106.85	103.68	108.91	105.62	106.53	108.64	109.72	106.23	102.61	101.9	112.92	112.33	102.66	104.6	98.733	107.74	110.65	102.75	101.74	108.06	108.16	103.85	106.61
98.584	97.393	92.503	103.86	94.193	92.797	99.21	97.922	92.992	98.391	102.84	95.987	98.394	96.383	96.982	95.395	98.868	96.678	93.227	98.808	101.77	99.777	100.36	96.211	98.858	98.728	103.06	103.73	97.587	99.814	98.333	96.603	93.323	99.773	97.828	96.432	92.291	94.744	97.348	98.014	96.845	104.13	100.54	103.84	99.472	102.2	98.296	94.249	97.398	96.825
110.8	108.45	105.09	105.54	115.53	104.54	102.24	108.23	110.72	112.56	108.23	108	108.97	104.97	111.15	110.15	106.47	109.71	106.01	108.64	108.55	107.57	108.38	113.02	114.41	107.32	108.19	115.15	114.59	108.37	111.22	104.02	104.08	113.85	102.86	107.23	107.57	106.16	104.05	108.97	108.28	111.47	106.6	107.33	110.03	114.97	108.2	112.82	103.15	109.75
102.76	104.79	105.7	109.93	113.58	105.77	100.34	104.76	104.38	104.11	100.49	108.78	112.88	105.83	103.51	106.27	111.11	110.96	107.51	101.1	98.555	103.1	106.86	104.43	103.36	104.03	107.7	99.396	102.24	104.69	107.57	107.11	104.73	106.13	106.88	108.06	108.11	110.39	107.72	108.03	103.47	103.39	106.29	102.31	101	108.7	110.5	106.21	106.73	106.27
103.36	103.86	103.03	109.16	105.07	102.06	105.53	108.81	102.26	101.24	108.88	108.44	104.25	102.4	108.13	100.57	108.12	106.23	107.68	109.42	102.32	106.1	112.7	108.24	103.57	105.84	105.68	103.77	103.66	107.43	106.91	102.44	99.111	106.5	103.07	109.22	104.21	101.54	103.79	103.34	108.83	109.3	108.4	104.77	105.09	99.364	104.17	106.72	110.87	103.94
110.11	110.38	111.08	103.78	105.51	112.89	105.01	110.81	105.35	111.45	103.31	110.81	107.58	104.87	110.34	106.1	108.1	107.58	104.77	113.22	107.29	111.26	116.06	114.37	109.33	104.04	110.46	109.95	114.39	109.93	108.96	109.29	112.31	118.38	107.57	112.96	117.79	103.06	106.14	118.1	105.14	108.35	106.91	106.77	109.55	104.16	110.36	109.1	106.55	107.71
106.41	113.06	112.65	112.93	108.98	110.05	107.79	107.87	115.45	111.76	108.32	114.46	108.47	109.2	109.61	112.43	109.14	113.29	111.14	115.64	107.07	108.02	111.34	111.75	104.21	105.27	112.32	112.59	114.57	108.63	107.89	107.22	109.43	114.8	115.26	106.99	106.08	110.59	109.51	105.03	112.43	113.44	115.58	113.92	115.45	112.26	113.04	112.43	113.38	108.36
95.997	103.7	102.41	107.33	96.913	98.337	101.63	106.02	98.946	95.028	102.71	99.172	102.92	101.23	103.8	108.8	104.8	96.921	107.54	100.76	105.62	100.82	103.1	105.53	98.68	105.48	101.91	100.29	96.946	105.01	101.09	99.601	108.49	97.718	100.68	99.399	103.02	101.15	101.13	103.21	100.29	103.49	98.489	106.59	105.36	98.402	102.98	95.153	102.81	104.72
108.9	111.04	110.16	107.33	110.21	110.49	106.64	108.42	109.36	106.84	103.35	111.4	105.88	109.9	108.26	109.32	107.54	108.42	107.33	106.27	105.57	105.99	113.48	109.99	104.75	106.91	105.78	114.45	101.55	104.2	110.62	109.26	110.14	111.08	105.97	107.24	109.95	109.3	110.58	112.42	109.32	110.95	107.81	110.56	108.02	111.28	109.16	115.53	104.73	110.95
91.442	103.32	101.91	104.89	102.02	100.68	102.64	103.28	102.98	100.68	103.13	103.65	105.03	103.12	100.64	101.96	101.65	98.948	99.157	107.15	98.555	104.33	91.403	99.382	106.22	99.311	102.17	109.41	98.261	106.12	104.4	101.76	99.54	103.94	104.89	101.85	104.44	102.24	102.48	97.77	104.91	98.482	102.84	100.41	104.13	100.49	99.596	108.13	100.62	103.08
105.74	102.56	108.34	106.38	103.45	105.39	111.51	100.36	102.35	101.18	105.66	100.78	108.86	102.49	102.06	100.6	107.34	104.94	108.34	102.62	106.76	101.68	96.149	103.51	107.67	103.46	102.78	102.02	102.1	106.2	108.21	104.64	108	108.69	104.54	110.4	106.81	102.64	101.67	104.75	108.61	104.85	106.47	103.25	106.82	104.22	106.25	108.64	106.61	107.72
106.44	111.86	108.38	110.95	113.34	113.34	114.03	107.21	108.89	107.61	114.76	107.65	107.28	114.87	106.34	111.02	103.39	105.48	108.6	117.42	112.27	106.91	112.98	107.54	107.17	110.38	108.53	111.04	110	113.35	109.4	107.44	110.48	107.02	113.44	113.88	109.03	109.05	113.66	115.57	111.13	105.57	107.55	106.86	107.35	113.09	111.31	113.52	113.46	112.34
106.85	109.37	102.69	103.2	102.24	100.02	106.64	104.43	102.95	104.22	98.174	105.89	109.05	107.32	99.577	100.49	104.34	103.07	105.96	96.12	105.5	98.62	99.523	102.13	104.7	100.33	97.984	107.02	95.894	102.83	106.53	100.46	103.94	101.46	98.68	100.62	99.259	103.51	101.77	101.21	100.4	104.84	99.615	105.52	110.4	107.76	102.7	101.34	105.64	106.06
105.83	108.74	108.69	108.56	106.12	109.91	106.61	104.52	110.27	104.62	107.3	107.26	105.59	102.45	112.13	103.01	105.33	103.97	97.483	104.93	109.36	105.1	106.37	101.38	103.35	102.45	109.47	106.35	105.92	108.64	101.82	99.605	110.09	107.03	106.89	103.35	109.38	107.33	105.45	105.41	103.49	115.41	103.88	107.04	108.2	103.73	108.67	107.55	101.85	110.07
108.58	104.6	102.1	109.13	102.42	110.59	110.55	112.74	107	108.47	104.81	106.43	103.12	102.23	107.54	103.8	104.49	101.93	109.73	101.24	106.6	110.44	109.03	108.59	101.04	106.5	112.81	104.7	107.28	108.49	107.57	108.55	109.08	109.94	101.64	106.8	99.018	107.02	106.93	106.24	104.37	107.53	100.87	106.65	99.241	109.09	103.31	109.83	112.05	105.38
113.34	107.97	110.83	113.32	104.51	106.63	109.95	106.25	97.747	106.7	107.75	106.85	109.89	110.97	106.9	112.52	105.57	110.41	110.72	107.28	111.77	108.69	108.29	107.4	105.53	106.99	106.74	108.89	110.47	113.81	107.09	107.24	104.37	109.53	110.28	115.47	105.92	100.77	112.69	110.93	110.1	109.72	108.13	103.33	106.91	106.66	106.9	102.7	115.01	110.03
101.83	100.66	94.208	99.424	99.974	94.915	106.24	103.77	101.72	102.92	98.385	99.473	97.643	101.89	100.98	108.2	103.41	93.554	100.55	99.94	107.29	92.952	103.67	101.31	94.744	99.387	101.21	96.748	105.1	101.97	96.254	99.157	94.071	100.57	99.582	100.19	101.12	101.97	103.31	100.48	105.95	104.27	98.106	101.7	101.28	98.924	96.529	102.95	104.04	99.408
106.56	110.78	111.77	103.29	106.81	111.56	105.85	108.64	106.65	108.92	107.73	110.02	105.22	99.484	107.08	108.14	111.1	108.05	109.36	102.91	103.94	109.83	107.8	111.59	100.53	106.91	105.71	113.84	107.95	105.7	110.82	113.03	108.29	108.31	101.52	106.35	111.15	108.26	102.88	104.3	104.5	110.38	97.277	104.27	102.39	112.27	109.95	105.88	106.21	111.13
103.91	106.93	104.88	108.27	107.87	101.47	111.88	108.93	112.99	106.74	108.2	103.11	102.22	96.031	106.78	107.98	103.29	104.18	105.03	109	105.26	109.66	107.84	108.06	107.67	108.46	107.39	106.99	103.46	105.31	113.62	98.965	105.47	99.183	108.31	104.52	98.561	103.09	103.93	108.35	114.52	105.82	110.69	113.3	104.29	108.3	107.87	106.15	106.57	104.64
101.89	106.47	102.31	111.5	106.36	111.65	107.77	99.225	110.8	106.77	106.98	115.7	101.35	107.42	102.4	111.81	102.13	100.55	100.46	99.783	104.86	111.15	103.44	101.31	104.98	102.86	104.72	109.19	107.44	105.27	104.73	106.28	109.11	108.59	103.81	104.02	103.98	102.49	105.58	110.43	113.59	110.16	108.25	104.56	108.18	106.98	105.96	106.02	113.07	106.95
98.201	99.321	107.71	96.32	99.579	99.529	94.535	98.428	97.947	94.662	96.078	98.148	97.554	101.31	102.47	91.086	98.751	97.685	88.855	101.27	98.581	90.287	104.77	96.196	99.548	99.76	99.405	101.44	95.942	95.194	100.85	102.53	100.87	99.134	91.262	95.472	95.708	101.59	97.164	95.241	93.373	97.216	102.1	97.898	98.402	97.499	96.286	97.934	96.027	96.364
108.38	104.45	107.69	107.68	99.759	105.98	100.34	108.76	107	97.251	106.91	103.33	104.38	102.81	111.88	107.98	104.73	99.777	107.44	101.88	105.89	104.22	105.82	104.11	103.82	107.54	102.93	105.86	111.57	112.46	101.57	103.5	104.99	105.75	106.33	109.57	106.08	103.48	105.65	109.72	102.14	108.38	103.31	103.54	98.285	102.32	109.13	107.32	103.67	106.82
110.2	107.51	112.59	99.788	110.64	108.45	106.44	108.93	109.45	111.63	106.79	99.049	108.52	104.89	107.55	110.14	108.38	103.64	111.28	105.68	108.7	111.05	105.29	106.27	107.39	109.69	110.1	104.04	110.99	109.22	110.57	109.07	108.79	108.71	107.41	106.18	110.12	110.53	108.32	108.89	110.21	114.91	106.33	114.52	109.17	111.75	108.24	109.91	106.88	102.82
104.33	106.62	106.47	103.62	101.01	112.91	105.76	112.55	113.32	102.55	114.52	108.53	103.95	104.09	104.9	103.64	104.75	107.81	107.67	101.78	105.25	101.67	109.14	102.69	99.75	100.39	103.63	100.98	107.71	98.127	104.77	102.83	103.76	101.96	101.59	105.31	103.32	101.98	104.75	106.62	101.71	106.4	110.48	107.21	102.8	106.2	102.9	110.12	108.6	108.4
109.71	113.13	105.94	109.82	113.7	106	108.61	111.27	116.21	110.08	116.79	113.14	110.16	108	110.78	106.97	113.06	111.1	113.82	102.49	108.9	112.11	106.57	111.53	112.99	110.47	111.18	111.08	113.91	111.15	108.99	110.17	112.45	111.55	110	108.43	109.62	113.6	109.62	112.24	109.69	104.16	110.52	111.51	106.13	110.64	111.82	111.28	107.58	102.64
107.92	107.87	112.38	107.16	108.97	108.88	102.94	102.27	104.85	108.04	109.37	105.04	103.99	113.55	107.11	109.58	110.1	113.36	108.58	105.09	107.56	102.14	103.21	111.52	104.3	107.79	107.32	106.17	101.62	113.53	105.39	107.42	110.13	105.12	111.65	102.65	110.46	107.99	106.98	108.73	112.17	111.23	104.57	100.08	116.29	113.14	107.14	104.23	115.36	103.7
105.49	113.98	107.38	107.92	110.17	109.33	107.88	113.79	101.8	102.96	111.72	109.22	108.25	107.42	108.35	110.52	107.3	107.21	101.16	105.62	108.74	105.46	112.22	98.816	109.17	106.9	104.55	113.4	112.97	113.42	111.67	100.17	105.42	113.8	110.18	106.78	103.14	110.12	107.2	107.6	103.58	104.86	108.73	101.65	106.34	101.3	106.56	109.01	111.1	112.11
104.31	103.15	109.85	105.99	108.43	106.07	112.94	109.54	99.99	110.01	105.01	106.64	104.92	103.32	107.96	103.49	104.9	105.12	110.1	106.25	111.8	105.63	102.67	109.1	99.344	109.99	105.58	107.95	106.14	102.28	110.31	106.4	99.538	100.99	103.21	102.1	104.95	104.77	105.7	99.123	109.19	107.72	107.72	105.51	107.61	106.65	104.5	102.04	102.68	105.16
102.53	94.866	95.345	98.071	96.878	100.31	99.277	100.28	95.941	94.59	97.541	97.301	94.709	97.828	100.94	96.938	100.31	98.577	98.908	99.161	96.795	103.4	93.57	98.905	97.651	95.086	92.01	98.122	97.947	94.816	97.657	97.969	97.314	97.984	100.13	96.157	101.38	100.05	102.79	93.018	96.265	92.142	97.971	98.837	99.385	99.946	93.914	101.48	95.723	93.108
109.34	108.96	108.11	106.54	108.88	104.35	108.62	105.78	109.78	109.22	107.46	107.42	109.81	107.85	102.83	112.83	103.9	111.76	112.23	111.82	106.22	102.66	101.15	103.39	107.89	104.25	105.75	113.84	102.16	103.35	106.63	108.42	108.58	110.97	112.11	106.19	108.16	108.59	109.55	106.98	109.81	104.56	105.97	108.57	100.47	107.63	108.99	102.82	106.31	113.26
99.673	103.09	102.62	98.436	101.07	105.77	95.841	98.291	97.979	104.12	98.817	98.882	98.647	99.499	103.13	98.62	101.56	98.935	99.77	96.852	102.07	100.71	98.43	102.28	95.369	101.84	102.3	103.33	99.776	104.8	102.03	101.84	103.56	99.192	98.204	98.569	94.402	104.73	100.85	99	96.467	103.28	101.45	100.97	105.27	101.4	98.613	93.931	103.28	101.61
105.66	104.07	110.22	108.82	103.66	104.29	105.24	115.69	109.38	111.27	108.5	102.47	101.8	110.24	110.63	116.21	106.56	109.22	106.92	114.87	108.39	109.04	107.72	105.9	107.15	101.92	109.29	104.62	104.84	101.84	107.06	109.89	107.76	103.72	107.77	112.26	99.659	112.3	109.11	111.93	116.02	111.67	113.13	104.9	104.82	109.61	111.53	100.2	111.24	106.8
103.15	112.34	111.51	114.4	117.21	111.07	108.42	113	110.68	110.54	106.15	110.69	116.41	108.47	110.76	103.55	110.11	107.93	109.11	114.94	109.6	115.85	107.6	117.19	115.54	112.98	106.09	112.75	108.67	112.99	111.65	112.13	107.41	110.08	112.48	108.88	107	118.07	108.1	110.25	113.1	107.13	109.51	111.45	109.14	106.02	108.58	111.3	111.36	108.25
96.075	100.22	99.31	100.67	98.842	102.77	92.376	92.61	92.98	102.32	98.384	97.022	101.2	101.64	98.446	96.07	100.11	96.252	101.81	98.945	98.591	104.86	108.23	96.801	102.02	100.64	101.03	101.31	95.355	99.498	101.34	95.395	102.93	97.895	101.35	99.105	100.84	99.771	96.964	98.902	100.49	98.292	98.779	101.5	101.44	105.13	94.285	94.023	95.158	101.07
102.25	105.93	102.53	103.77	102.38	108.82	106.22	108.36	109.92	103.72	102.58	101.99	104.6	100.31	105.33	105.22	101.59	102.7	108.38	101.82	106.79	107.17	104.92	108.34	109.29	104.17	111.37	102.85	105.84	105.64	107.61	110.06	102.69	103.72	106.77	112.38	111.27	102.86	105.89	108.64	110.71	99.508	105.22	109.01	107.53	109.49	108.52	106.48	105.65	103.99
104.6	110.99	108.88	101.26	101.72	101.26	103.82	114.64	104.27	114.58	95.573	107.35	102.5	109.15	104.64	106.79	103.39	102.92	104.83	109.67	109.78	102.18	104.72	106.84	104.6	105.05	104.21	107.96	104.6	105.72	107.64	109.24	103.83	106.21	101.98	102.54	109.25	105.8	107.53	109.3	106.81	104.92	103.6	102.48	104.01	103.61	103.17	102.78	107.21	108.6
102.7	112.08	110.71	110	101.95	106.34	100.96	103.01	102.97	108.84	105.66	109.38	105.12	109.77	104.13	105.4	101.61	104.54	106.33	117.93	113.11	111.45	106.45	108.4	101.07	108.07	97.139	110.89	107.92	112.78	103.01	105.83	108.01	110.41	103.79	105.72	110.07	104.59	106.01	116.79	112.89	111.65	106.56	105.12	113.57	104.82	112.55	110.49	106.08	113.6
99.385	95.663	104.07	95.306	100.95	97.074	107.84	93.962	97.565	103.3	95.895	95.458	102.1	96.149	100.22	102.83	94.833	95.504	104.5	96.292	95.347	97.136	100.03	99.502	97.974	95.62	94.278	100.44	102.01	97.045	101.98	96.706	95.483	102.79	97.441	102.71	92.24	98.741	104.56	97.177	99.797	98.915	96.564	94.262	98.463	98.031	98.455	96.769	94.398	96.138
107.44	110.58	107.93	110.96	112.44	114.15	106.83	111.18	105.18	110.95	103.16	109.14	109.7	106.43	116.47	110.31	113.02	109.01	108.12	106.94	107.66	106.51	110.72	104.59	110.05	105.71	104.15	108.42	115.73	106.08	111.51	101.79	104.24	103.94	105.02	107.5	109.35	105.88	111	106.5	112.09	106.07	106	103.5	106.94	106.76	111.91	102.24	105.62	110.85
108.51	107.14	111.9	106.86	106.52	104.36	106.83	110.64	106.45	109.71	105.37	104.07	107.84	104.53	103.26	109.21	107.28	104.31	101.37	107.03	100.94	108.87	109.28	104.54	107.71	103.89	104.21	103.42	102.99	109.78	113.3	105.77	109.06	102.24	107.36	105.44	106.37	107.52	105.04	107.54	103.63	103.7	104.12	106.57	111.49	106.29	107.36	104.63	103.82	109.21
107	108.08	104.39	114.31	115.69	111.78	106.77	106.25	112.43	107.12	105.78	104.76	106.67	111.08	111.79	98.46	108.29	104.4	104.88	109.87	104.15	107.65	100.33	105.4	110.08	106.04	108.27	103.17	108.06	103.26	105.63	105.71	105.47	110.41	108.06	112.64	107.98	112.01	106.25	112.09	109.75	109.19	110.67	98.462	110.38	107.73	98.837	111.15	111.61	105.36
100.38	95.892	103.82	98.307	95.797	99.935	104.12	98.429	98.5	104.97	97.685	97.682	100.67	96.558	96.132	103.39	101.37	105.76	100.59	101.58	99.105	98.273	96.003	106.43	96.12	101.82	101.63	102.42	98.384	95.199	101.15	103.2	92.652	104.39	98.374	100.99	101.67	99.473	95.114	100.72	95.623	99.116	94.485	100.48	100.26	102.73	97.361	100.83	104.72	100.48
104.84	104.84	106.52	100.2	108.69	111.02	104.11	100.85	106.75	101.8	107.15	106.26	105.86	104.33	105.81	109.31	109.07	108.44	100.23	103.86	106.21	112.18	105.44	100.38	104	101.67	103.88	108.79	100.94	101.69	112.74	103.19	103.39	101.15	102.7	107.89	105.89	108.64	103.46	108.63	111.96	100.38	100.43	104.84	107.29	111.68	103.07	104.9	108.4	101.2
113.31	106.1	108.51	103.6	107.34	112.11	113.61	105.39	108.01	110.31	103.62	109.73	106.94	110.51	106.49	107.72	111.1	108.91	110.47	111.71	118.98	104.43	105.23	113.09	109.36	110.17	109.29	108.76	107.45	106.11	105.68	106.42	113.19	109.08	102.87	111.66	103.76	109.38	109.45	113.1	110.02	113.74	110.31	113.22	104.88	105.88	103.65	108.1	105.76	107.72
109.89	110.59	112.6	102.95	115.8	109.35	104.09	110.07	113.85	109.64	114.86	106.84	103.77	102.33	102.68	117.73	111.55	113.99	110.14	108.81	111.28	112.02	107.09	110.82	108.36	108.17	103.95	106.26	109.03	112.73	105.08	102.27	107.58	106.3	109.09	104	104.25	115.74	109.62	103.25	110.75	114.84	111.49	107.46	109.25	105.9	110.24	110.84	104.09	103.39
99.289	98.221	97.496	97.62	98.636	94.638	99.515	98.178	100.22	96.087	94.222	106.38	94.368	97.429	95.456	97.885	100.42	100.36	96.265	97.383	98.131	98.798	95.144	104.52	99.256	102.13	101.05	100.89	93.896	96.554	96.16	95.595	99.407	95.245	91.451	95.037	95.979	93.978	100.1	102.8	94.443	99.729	95.877	102.01	101.15	97.048	100.16	100.42	100.52	99.6
111.11	108.62	104.71	101.18	104.67	106.66	102.67	108.29	109.05	107.62	105.52	100.46	100.83	109.12	103.58	109.5	104.9	110.53	102.9	110.51	107.33	101.24	102.69	106.27	108.75	106.37	109.05	102.93	105.83	105.56	110.63	110.18	102.64	104.91	111.74	106.19	102.55	110.8	107.86	96.546	107.64	102.2	105.18	104.43	103.78	109.59	106.15	107.38	110	107.53
109.18	102.75	108.03	103.78	106.38	109.72	113.89	110.86	108.75	101.44	107.98	110.31	101.17	108.05	109.87	112.27	112.26	109.3	106.49	110.66	110.55	103.62	109.57	103.87	111.34	102.8	108.43	106.51	109.92	108.07	107.98	105.72	107.11	109.58	105.64	110.19	111.9	110.1	102.41	109.59	107.07	105.48	105.9	109.03	111.35	108.61	110.51	107.99	113.65	106.58
107.34	104.72	105.86	107.01	112.16	106.49	110.84	107.17	111.32	103.14	109.93	104.48	108.58	102.33	103.2	107.96	112.44	107.48	110.56	109.88	106.59	104.43	107.58	109.69	108.94	109.79	103.64	108.23	108.32	108.13	105.91	103.45	110.96	110.82	100.79	107.6	109.09	107.33	103.19	105.97	107.99	113.81	107.61	109.98	100.14	106.58	108.97	102.74	109.96	105.46
98.531	92.604	99.735	101.07	99.759	98.804	97.937	97.067	96.674	102.31	100.4	97.64	100.22	92.962	97.58	99.055	96.06	101.78	101.29	95.943	102.89	101.04	104.18	100.25	101.38	102.58	98.474	91.003	98.531	96.482	101.81	101.25	90.863	101.96	101.46	100.23	98.45	96.63	102.15	94.028	96.997	99.921	100.13	100.63	96.659	92.697	98.421	98.448	96.396	98.386
104.16	105.64	113.59	107.84	109.53	105.13	112.94	107.65	97.854	110.11	105.87	110.01	116.77	110.83	115.4	113.57	112.48	105.19	111.91	111.2	102.95	109.4	115	102	108.95	105.63	106.94	105.51	105.26	104.52	112.38	109.54	109.2	104.76	106.31	108.26	109.72	109.59	111.31	111.66	109.09	106.42	108.62	106.57	107.58	105.79	113.84	109.42	108.06	109.87
107.88	111.35	108.77	106.99	107.76	100.76	104.31	107.39	106.32	107.9	110.32	107.55	112.19	105.03	114.04	107.75	108	108.85	107.08	110.13	108.86	107.11	110.27	106.5	110.33	104.48	103.01	105.76	114.24	113.3	105.17	109.64	103.01	103.16	110.78	107.4	107.61	104.1	109.49	102.16	109.96	103.93	107.86	106.74	109.51	101.73	114.52	103.84	106.43	105.53
99.436	97.665	94.551	96.151	100.13	94.448	105.07	97.485	98.677	108.71	97.648	96.825	100.42	89.074	102.5	95.407	100.9	98.868	104.06	98.307	101.11	95.329	95.877	100.35	100.98	97.877	96.054	93.608	94.401	102.85	96.339	94.801	98.053	95.03	100.53	94.281	92.401	101.97	99.48	100.25	95.542	97.426	99.492	94.374	98.307	102.57	101.95	102.13	104.55	99.974
111.7	111.51	104.84	98.55	98.65	102.25	112.33	102.6	108.6	106.3	106.62	106.54	107.74	112.61	108.89	108.73	117.11	105.92	105.84	109.38	102.53	103.25	109.81	101.46	102.03	106.52	102.91	109.71	106.92	102.47	106.26	99.853	104.38	104.84	99.963	107.89	108.47	112.29	101.61	104.65	104.67	104.63	102.35	108.14	109.46	104.72	107.19	107.24	105.44	107.43
99.528	97.451	105.16	99.072	93.211	102.35	97.297	100.18	97.538	97.113	99.349	95.295	103.24	99.428	94.402	100.16	100.86	103.67	103.41	99.982	100.71	90.914	96.127	94.735	96.303	98.719	100.95	102.47	102.39	99.505	100.14	96.047	97.683	98.768	95.021	94.424	96.894	101.02	95.462	97.648	90.207	99.001	92.592	95.318	98.853	90.657	95.697	94.965	96.374	96.275
103.25	103.51	95.535	103.33	101.71	107.65	99.468	99.044	100.37	101.01	98.886	100.1	103.48	100.23	102.78	97.235	99.845	98.738	101.44	100.92	102.46	107.54	102.87	97.922	105.12	94.478	103.32	100.04	96.916	98.746	101.5	94.685	102.13	100.48	100.49	102.34	102.98	100.01	101.57	94.315	97.865	97.552	97.334	94.875	101.6	98.995	98.467	101.08	93.052	101.21
102.13	105.19	98.067	94.618	94.299	97.187	99.459	91.274	99.027	110.41	94.421	100.31	96.131	98.694	103.27	94.632	97.829	98.279	93.619	94.894	96.349	97.239	92.532	98.097	101.49	97.523	101.61	90.678	99.624	97.598	95.958	99.734	97.625	98.739	100.77	97.534	100.62	98.43	106.31	102.35	96.719	92.808	94.93	95.751	100.85	98.004	96.773	96.712	96.666	97.751
105.03	100.96	106.27	109.33	107.53	104.12	106.37	105	109.34	107.28	106.6	107.26	106.88	104.99	110.35	110.64	103.73	104.52	102.51	109.08	104.55	105.42	105.58	104.13	102.63	107.69	102.29	113.89	104.58	102.8	107.91	108.93	106.04	110.23	100.93	104.24	111.86	106.72	106.66	105.24	105.88	111.8	105.75	110.16	108.28	112.68	107.39	106.44	109.1	113.88
106.27	104.45	104.53	110.61	104	112.02	107.28	103.18	104.34	104.13	107.07	107.38	105.82	106.35	101.17	105.17	103.03	103.33	104.64	110.93	103.12	111.06	109.35	107.41	102.6	109.9	107.82	107.67	106.91	106.25	103.01	108.11	109.59	110.99	98.232	103.45	103.15	99.691	102.72	104.81	103.86	111.53	104.69	109.68	102.23	100.89	104.55	104.95	106.19	107.9
107.85	107.01	108.45	103.05	109.59	111.74	103.34	106.87	98.822	104.19	111.47	110.35	107.32	101.41	108.31	104.66	106.85	105.13	106.82	106	102.38	105.28	101.46	110.02	108.31	106.6	103.06	106.18	104.05	103.57	108.46	108.43	103.85	108.28	104.75	105.55	104.68	106.14	109	103.46	101.5	106.56	106.54	102.84	103.99	108.57	104.74	103.53	102.47	100.15
102.63	99.748	109.66	107.02	100.74	96.616	102.39	98.598	106.75	104.09	109.32	110.1	104.69	108.63	105.24	104.1	107.85	107.52	108.21	109.97	109.18	110.18	103.01	100.95	103.36	102.65	109.7	108.91	103.83	103.85	111.67	105.53	105.36	107.88	105.1	106.53	114.4	105.44	103.08	106.81	104.34	105.24	104.16	105.21	111.23	108.82	108.75	109.26	105.71	106.42
100.17	97.532	97.813	99.961	100.58	98.499	101.88	104.24	102.95	98.373	101.54	102.59	96.135	98.795	106.43	101.6	97.567	98.896	95.096	98.947	100.1	102.29	103.26	98.421	95.87	102.11	93.325	98.93	101.13	94.328	105.05	103.99	103.28	100.35	100.44	95.192	105.66	99.287	104.41	101.04	96.593	94.91	98.42	104.24	98.586	98.378	109.82	94.615	98.497	100.07
108.64	106.8	107.75	105.16	107.12	101	104.9	109	99.78	107.86	109.15	107.35	106.32	110.13	106.99	109.53	106.16	109.99	111.26	105.04	98.23	107.16	107.53	112.57	106.94	109.43	103.09	107.11	105.93	103.83	106.44	104.1	110.85	107.63	112.02	114.43	108.11	107.05	104	103.57	109.28	106.06	105.17	108.72	102.73	100.55	109.65	115.31	97.915	110.19
100.69	103.04	102.41	101.33	93.189	97.931	108.42	95.075	98.203	99.406	104.11	101.96	102.18	105.01	99.557	102.53	103.55	94.306	93.929	94.541	97.881	98.501	96.159	96.814	106.85	93.468	98.048	101.94	100.6	95.997	99.271	99.785	97.814	97.629	96.688	99.101	98.883	101.36	103.38	103.16	100.96	96.564	99.349	104.59	99.708	101.29	98.397	99.767	98.499	94.355
97.556	97.723	99.678	98.858	92.872	94.384	100.65	97.439	94.209	103.6	90.5	95.125	97.338	100.75	94.772	97.245	93.821	100.18	97.643	99.404	100.32	91.9	92.324	105.24	95.926	103.29	97.357	94.579	101.08	93.489	94.159	96.987	94.517	93.976	97.798	102.54	93.088	96.199	95.454	100.48	107.3	94.308	104.07	95.509	96.351	98.89	105.44	98.374	95.864	95.228
98.211	106.02	105.02	98.213	100.29	103.07	105.51	97.479	99.18	103.47	101.37	100.52	93.929	101.29	105.22	102.39	98.843	102.85	97.254	106.71	106.22	105.38	97.289	103.34	97.823	97.777	91.407	107.19	101.99	101.74	96.864	99.445	97.53	99.023	98.631	97.657	99.182	105.66	101.58	100.68	101.32	100.29	103.12	100.56	107.71	103.92	103.62	100.74	97.361	98.891
104.63	111.33	102.83	100.75	107.65	106.41	108.24	108.55	106.87	107.33	102.74	101.75	100.83	109.93	98.806	103.49	104.24	106.45	111.17	111.37	101.19	106.17	105.06	108.05	105.74	107.61	104.83	105.84	102.59	104.77	103.79	105.51	104.04	105.81	103.24	106.47	105.42	111.01	107.04	111.87	104.61	98.245	108.41	106.18	102.36	106.46	107.06	103.35	103.84	106.06
109.42	112.97	106.1	108.58	115.76	107.66	112.56	112.84	109.21	108.02	113.02	111.86	118.31	108.27	112.78	113.41	109.56	116.3	109.45	113.29	110.34	109.73	103.29	107.21	109.63	110.62	104.09	111.74	117.99	106.11	103.58	117.07	111.12	105.39	111.21	113.61	109.07	104.44	105.95	108.67	113.1	107.96	113.45	106.43	111.02	104.49	114.61	111.89	115.64	116.26
103.55	106.01	110.06	105.98	103.47	107.65	107.73	105.63	108.42	109.75	106.35	104.34	108.1	107.84	107.09	102.81	107.37	103.37	107.58	105.75	104.28	106.41	103.6	107.23	104.8	103.41	99.599	108.31	99.97	109.05	110.37	109.85	105.15	109.17	99.153	101.72	104.32	103.19	102.24	106.51	106.21	111.25	102.82	105.72	103.28	108.7	104.68	106.67	103.24	103.12
103.67	104.04	100.47	96.854	104.9	103.11	106.49	99.363	98.408	99.733	93.894	100.42	99.543	100.69	102.07	99.259	99.044	94.097	97.07	90.953	98.715	96.195	98.454	101	97.156	93.447	95.998	99.647	96.313	94.525	102.94	98.849	101.65	98.946	97.567	97.191	92.322	94.252	100.74	103.92	98.435	94.322	94.475	92.631	97.9	95.266	101.33	95.531	95.288	104.02
107.82	109.35	107.54	107.38	112.48	101.8	107.3	106.95	106.58	111.74	102.77	103.18	114.06	101.26	107.57	104.31	107.76	103.29	106.14	102.31	103.98	106.47	110.85	109.89	103.79	106.86	100.09	100.25	110.79	105.34	103.25	104.59	102.75	100.67	102.92	105.25	102.52	101.52	101.48	106.49	107.54	111.91	110.96	104.26	105.05	106.11	108.94	106.12	109.69	105.3
101.7	109.15	107.23	108.19	103.68	109.85	111.92	114.55	114.35	104.05	103.11	100.2	111.07	104.14	111.18	106.67	109.03	104.57	110.85	107.93	110.07	107.53	103.88	107.74	104.99	105.77	114.65	114.24	107.8	115.34	109.06	113.27	106.78	111.25	113.15	108.72	108.48	104.43	108.64	108.2	107.49	105.29	112.29	106.68	103.3	107.37	108.78	104.77	116.08	103.94
102.27	96.6	100.99	97.748	93.975	97.347	100.91	95.511	104.18	96.837	102.29	104.88	96.344	98.309	95.677	99.924	96.438	97.403	99.801	103.84	99.057	97.751	104.38	102.17	99.435	98.992	99.806	97.674	92.488	102.19	106.64	96.639	95.009	101.75	102.66	94.176	101.58	103.04	97.8	98.689	98.656	107.92	91.599	97.733	100.87	102.19	103.67	102.72	97.806	100.54
106.85	111.44	105.5	116.93	114.16	116.37	112.53	108.31	109.16	108.19	106.53	102.45	108.68	109.95	115.13	105.93	112.45	108.32	114.84	114.55	112.47	112.43	108.71	110.54	114.09	108.66	112.48	110.82	109.22	113.32	106.81	113.8	107.25	107.53	106.18	108.35	112.45	115.53	114.92	115.44	108.62	109.62	112.83	109.11	111.14	110.68	113.07	115.62	109.45	104.33
106.11	112.56	106.69	111.8	105.89	109.22	105.19	103.77	107.55	106.93	105.75	102.97	112.75	100.8	111.65	101.08	107.77	109.13	106.18	111.86	109	116.62	109.05	104.68	104.28	113.7	102.96	112.95	112.59	101.84	105	109.84	108.92	107.33	107.34	113.01	108.29	112.65	102.82	101.26	103.66	108.94	104.97	104.81	102.41	106.47	108.4	109.11	106.89	108.72
109.88	108.57	107.58	100.63	104.01	105.95	105.63	110.93	106.42	108.08	107.37	107.19	113.36	103.36	111.03	113.35	103.69	100.31	102.55	110.56	105.8	103.27	103.81	104.06	104.32	108.65	101.14	111.35	102.51	108.33	103.07	103.6	111.63	108.03	104.31	103.61	107.75	103.18	108.54	105.88	106.75	107.4	109.1	108.78	109.42	103.02	114.68	104.7	106.67	108.56
104.71	105.68	102.59	103.94	101.07	111.05	107.76	108.64	104.68	107.46	106.46	110.18	110.41	102.57	104.34	100.55	102.95	107.96	101.39	108.84	105.72	104.38	102.7	106.11	106.01	106.34	108.18	105.72	102.76	104.44	106.57	104.9	108.28	109.27	101.09	106.42	108.98	111.94	103.04	112.13	104.42	104.42	106.84	103.76	101.37	99.241	104.24	104.7	102.15	111.04
98.027	96.317	98.175	97.03	100.81	98.635	100.36	93.107	102.04	99.461	102.61	98.665	96.99	102.06	98.363	93.468	98.317	95.735	98.156	93.43	100.21	96.17	94.767	95.335	97.14	101.2	97.609	96.91	106.09	99.138	95.71	101.35	99.6	92.521	99.382	101.15	99.177	99.885	93.993	96.537	101.62	100.31	100.91	98.115	100.05	91.552	88.414	98.188	98.982	102.06
91.06	101.81	100.78	97.947	97.441	97.523	93.201	97.015	98.757	94.975	97.569	93.511	104.53	101.13	103.11	101.02	98.043	93.227	100.5	98.829	97.894	92.872	93.82	94.51	101.72	99.274	98.743	101.18	98.022	99.103	98.572	97.219	95.431	98.288	93.135	99.069	98.999	97.538	99.372	98.632	96.336	101.4	95.518	98.556	101.18	99.203	99.289	94.602	100.9	101.22
103.3	107.86	103.72	114.22	104.94	106.53	108.73	104.88	98.423	106.45	103.37	107.23	101.76	100.87	114.3	105.79	107.32	105.87	107.91	105.67	109.13	110.18	106.68	102.36	109.16	103.96	102.48	107.02	100.11	108.99	111.95	110.28	104.24	111.88	103.18	107.62	103.08	108.58	108.13	106.74	108.54	106.69	111.73	101.79	102.04	104.01	104.7	110.34	107.15	101.72
112.9	106.61	102.36	104.32	102.53	110.33	110.17	111.17	108.61	105.33	98.322	102.91	105.5	104	108.16	104.66	103.61	106.3	102.46	104.56	103.56	108.33	107.3	102.17	110.95	109.15	102.34	102.43	110.16	103.4	104.68	108.81	106.5	100.95	110.69	103	103.91	103.04	104.31	103.15	102.82	106.98	105.18	105.85	100.59	106.62	101.37	108.49	99.781	102.79
99.714	101	103.43	111.15	102.82	107.21	104.72	111.81	106.2	109.46	106.37	109.64	107.44	101.82	106.25	100.74	104.35	107.41	106.88	107.41	107.41	111.9	109.4	107.86	106.98	110.8	110.91	104.69	103.43	102.91	102.93	109.94	108.14	108.86	103.81	104.4	107.74	104.2	108.86	105.77	102.99	106.32	106.67	101.66	105.89	105.42	104.22	107.9	106.88	101.12
107.91	108.52	109.52	109.81	106.5	106.03	105.91	104.97	110.26	110.9	110.4	103.47	105.17	111.73	102.93	99.081	102.09	107.15	107.79	103.68	109.57	102.9	103.66	111.38	106.05	103.91	104.85	106.83	107.17	106.19	103.71	101.35	107.75	109.28	100.89	109.69	96.472	109.57	110.25	103.07	114.07	105.4	107.68	106.02	101.68	106.24	105.68	100.81	105.2	105.82
93.653	95.446	92.916	96.407	97.656	107.92	94.275	101.09	99.133	99.649	97.905	95.501	102.23	100.74	97.78	96.67	93.981	96.348	98.48	99.02	101.09	97.948	95.845	93.034	99.469	95.834	101.25	103.1	96.184	99.193	93.933	105.5	99.242	100.24	99.906	99.402	102.94	92.92	95.959	96.808	100.62	101.38	95.63	98.567	97.167	97.747	92.503	101.98	92.649	90.777
113.08	111.31	110.31	99.849	116.35	107.46	110.75	101.9	110.72	107.15	107.45	108.4	108.71	108.32	110.33	105.57	106.88	107.98	105.84	109.33	114.98	112.3	108.41	110.58	110	106.34	104.38	103.34	109.41	111.68	116.11	108.17	105.98	112.87	107.5	107.91	101.12	110.32	109.17	105.11	103.23	111.25	106.26	109.38	108.83	108.4	113.31	107.02	115.09	103.84
104.65	102.97	108.86	102.67	101.67	107.43	103.4	111.55	106.99	106.6	102.77	99.405	107.74	115.39	104.48	105.26	100.78	97.446	108.16	105.61	105.16	101.52	107.23	103.02	106.43	107.88	100.88	109.05	103.71	103.7	108.46	106.08	104.56	107.29	103.55	98.97	102.66	106.54	107.75	110.67	108.79	106.08	103.72	100.57	101.03	106.03	100.12	108.28	106.42	105.63
103.93	107.95	108.09	107.55	109.24	107.74	105.7	106.52	111.08	98.985	106.8	104.27	104.41	103.81	105.86	106.67	97.605	105.36	104.79	107.93	105.49	100.99	103.38	103.25	105.79	105.65	99.053	111.63	104.02	105.11	109.55	101.75	105.87	105.27	105.75	103.77	106.15	106.4	105.51	108.81	105.97	102.66	104.03	105.64	109.08	102.6	104.16	105.58	111.74	112.45
100.1	102.57	103.31	97.905	102.07	97.89	101.16	99.914	100.54	99.622	96.971	101.73	90.618	92.485	99.694	94.177	90.091	100.95	98.822	94.608	92.538	99.671	98.797	100.47	95.371	94.976	96.72	100.58	92.943	99.306	97.585	96.68	98.674	97.096	94.497	94.158	100.06	99.695	99.704	100.25	101.69	99.77	104.54	98.565	102.41	98.273	98.424	97.565	100.27	97.478
105.71	107.09	108.3	104.05	106.86	103.43	108.24	108.18	107.44	108.84	112.4	103.19	108.52	110.47	112.8	106.34	108.22	109.7	111.43	113.95	110.09	110.56	106.03	108.02	115.65	107.81	109.13	111.36	111.88	113.5	110.67	104.6	110.5	112.73	103.14	106.79	110.93	107.26	106.61	106.33	105.54	106.5	109.69	105.95	113.1	101.27	109.16	106.77	110.75	111.25
99.52	96.541	98.064	100.91	96.465	100.47	103.26	96.755	97.065	104.6	96.067	98.914	101.49	102.65	99.738	102.98	96.77	105.38	98.689	101.09	98.38	99.051	97.939	104.73	99.198	92.995	91.976	96.121	102.08	96.419	94.182	96.199	95.854	107.39	103.62	98.404	103.58	98.421	97.839	96.804	102.17	101.94	99.459	103.62	98.38	104.55	102.59	96.701	102.9	97.996
106.89	109.53	109.82	105.53	107.68	108.73	100.8	108.41	106.24	110.1	111.7	100.18	111.1	109.5	104.95	108.65	106.67	108.25	107.46	106.94	106.22	105.06	104.75	106.08	103.01	101.12	102.99	103.05	105.04	104.88	103.39	110.06	101.56	105.19	113.21	108.11	104.24	107.81	104.54	102.7	100.06	107.16	109.99	113.03	108.42	109.92	107.89	103.96	105.68	102.18
96.821	100.47	103.74	98.541	103.32	99.538	99.427	103.23	98.326	99.524	97.354	100.23	101.39	105.2	106.46	99.721	102.51	101.98	98.982	101.4	105.64	101	95.118	106.42	102.01	98.071	104.93	97.441	104.55	102.3	94.043	103.58	105.88	106.51	102.14	97.127	105.09	107.89	107.56	95.218	99.868	103.04	105	101.14	100.64	101.36	104.38	96.738	107.79	100.17
105.19	98.625	100.7	100.57	100.74	93.984	101.32	102.69	101.81	98.879	96.216	100.65	101.29	96.994	103.36	95.306	95.769	101.5	107.99	100.7	105.09	97.507	105.02	106.84	99.252	100.29	97.067	105.65	98.754	101.06	104.32	103.22	100.23	101.81	101.39	102.9	94.764	99.073	99.08	102.43	102.41	96.394	97.622	97.427	96.167	96.691	102.06	102.75	98.891	89.961
108.04	106.82	117.23	105.66	104.51	107.36	107.23	105.14	107.85	111.08	102.34	107.3	106.62	107.8	104.18	110.61	109.35	108.49	106.87	104.02	108.32	113.52	105.67	108.68	109.53	105.36	109.84	105.13	108.11	101.41	103.14	99.328	107.35	104.31	109.02	108.49	105.35	110.42	110.2	109.08	117.75	109.15	103.99	106.73	112.97	107.4	107.64	105.65	111.28	107.23
102.9	104.84	109.03	105.29	110.21	110.35	107.98	106.04	110.13	109.45	112.44	101.64	112.12	108.48	109.44	109.24	106.94	107.42	105.58	112.32	117.77	114.83	105.04	108.59	113.25	109.29	113.32	105.5	106.13	109.59	110.37	113.44	108.36	106.79	107.88	104.19	108.52	109.09	106.18	108.58	113.47	112.25	104.52	105.89	107.97	98.882	111.34	106.3	109.1	110.71
110.05	107.48	99.618	104.86	110.04	102.84	106.27	98.995	110.13	108.31	107.13	107.69	105.58	105.27	103.67	108.83	108.7	111.21	107.02	104.68	104.76	101.6	110.48	104.58	108.6	105.94	100.84	101.73	109.09	106.1	105.13	102.68	108.12	102.96	106.43	104.29	106.93	102.3	102.53	104.23	110.58	106.12	107.89	107.15	106	109.88	105.47	108.25	106.06	108.6
110.96	106.8	104.25	104.1	98.005	110.96	104.68	103.43	104.99	109.2	101.73	111.61	108.81	109.95	103.95	110.78	96.075	105.28	102.31	108.74	105.85	106.58	103.26	110.32	104.72	104.96	106.64	104.99	104.03	109.46	107.07	110.89	102.89	106.57	106.25	103.51	107.02	99.421	103.89	112.53	99.102	107.99	106.51	100.29	109.04	112.56	108.75	111.66	103.18	110.68
105.5	104.26	105.78	108.3	111.29	104.17	101.41	109.1	104	107.18	109.85	102.74	102.47	102	109.22	107.39	100.42	101.87	106.59	107.24	112.28	108.51	106.65	111.3	101.63	107.24	104.96	108	110.45	110.71	106.63	104.02	106.28	109.24	104.18	110.73	104.9	109.68	104.35	108.62	104.45	104.83	110.66	107.46	101.52	102.44	108.64	100.48	103.82	108.8
108.31	110.33	105.66	112.55	107.99	103.85	109.62	106.83	104.16	111.07	105.02	108.22	106.04	115.96	105.8	108.1	106.94	114.47	110.15	105.3	106.08	105.73	103.5	106.06	107.81	106.67	106.66	106.38	108.67	112.8	103.78	111.63	105.89	105.13	107.44	104.09	108.51	110.03	113.07	108.89	107.81	110.63	112.72	106.72	106.02	110.06	105.9	108.27	110.38	105.17
108.81	116.8	108.4	103.06	114.05	109.92	111.12	106.03	109.56	108.53	112.91	105.87	113.88	107.84	108.45	109.25	110.24	104.15	108.13	107.93	106.29	108.72	107.39	110.3	111.08	109.15	111.71	104.1	110.06	109.62	111.49	108.45	110.91	107.92	106.87	112.74	111.77	107.82	110.14	109.87	110.57	104.14	111.82	111.28	107.57	106.64	107.46	111.21	112.44	110.88
96.693	103.47	107.24	103.83	105.34	103	105.63	101.86	101.49	102.67	104.39	98.278	111.92	109.83	106.66	105.98	104.12	104.6	104.95	110.99	102.81	102.6	106.67	111.37	102.5	106.69	100.67	107.21	106.33	96.173	104.64	103.61	107.25	104.13	105.04	102.56	108.72	104.88	102.99	109.26	104.34	111.15	103.91	106.48	106.97	107.98	105.68	107.51	107.26	100.2
106.74	104.75	109.22	106.63	108.92	104.6	110.05	104.8	99.533	106.97	112.49	102.29	98.839	107.25	113.05	100.6	110.69	113.51	107.24	108.18	107.82	99.642	111.01	106.16	106.69	106.05	104.19	97.718	113.17	110.65	100.89	107.79	103.37	105.28	110.85	103.54	108.65	109.18	104.66	103.43	110.36	104.8	106.87	102.02	100.19	111.91	101.6	105.75	105.63	109.97
105.84	105.27	108.73	102.69	108.96	114.21	103.19	108.66	103.63	109.47	105.44	109.31	103	113.03	108.19	111.65	108.18	111.42	104.18	108.18	106.06	107.73	102.29	112.24	111.5	103.35	108.15	102.11	108.41	107.96	106.3	108.76	109.21	112.39	107.8	109.86	113.39	105.49	104.7	109.31	102.25	104.43	109.71	102.12	108.33	109.24	110.22	110.26	112.22	106.89
111.29	99.95	107.72	103.99	101.37	102.69	110.89	101.94	106.21	105.98	103.49	111.49	109.29	101.73	103.26	101.54	100.76	105.2	101.56	102.81	115.81	102.72	107.05	102.45	108.13	102.61	105.75	102.51	105.71	102.39	111.11	105.09	104.39	105.92	105.67	101.64	106.52	107.35	105.38	107.26	104.27	101.32	106.41	107.69	104.63	109.48	106.41	106.42	111.4	104.37
103.6	94.765	98.638	106.25	101.35	104.5	102.33	101.19	99.468	97.778	100.99	98.494	98.29	101.69	101.74	104.18	95.513	100.28	97.47	104.73	97.887	99.427	93.926	98.396	106.82	99.247	99.685	105.64	98.007	97.978	96.062	100.16	100.11	97.513	102.42	99.91	96.611	101.14	105.34	101.28	102.55	104.02	98.059	94.94	103.18	100.27	103.37	102.05	104.38	98.891
100.97	100.8	98.403	104.37	101.66	102.35	100.38	102.62	98.308	107.32	97.379	96.274	97.851	95.54	99.033	97.918	103.25	101.6	101.9	100.63	102.81	103.41	102.44	99.463	99.991	95.694	101.76	100.18	97.13	102.92	94.918	94.331	101.22	102.08	96.937	94.736	105.5	98.784	102.77	100.92	97.738	102.39	97.408	100.58	102.04	105.2	93.611	98.461	96.79	100.05
105	104.89	107.3	102.76	105	108.37	107.96	104.45	106.33	100.47	102.36	111.86	103.01	107.02	103.69	103.05	102.79	108.51	105.94	109.71	106.47	105.8	107.1	105.79	106.4	108.73	101.86	101.5	103.21	107.98	106.44	105.18	112.35	104.8	107.75	99.493	103.49	110.73	99.732	104.15	107.73	102.91	102.24	102	101.36	103.97	102.52	103.74	104.8	111.33
107.95	108.61	107.31	104.97	104.47	103.21	109.68	106.85	109.02	106.73	104.36	111.21	107.81	105.84	109.33	105.49	104.87	104.9	103.96	112.03	107.62	106.62	112.48	106.6	108.84	99.956	103.95	110.09	107.98	112.5	108.41	109.58	104.03	107.61	104.39	102.39	102.39	110.29	107.49	100.8	104.66	102.66	110.23	105.93	98.053	110.16	108.51	110	104.39	110.27
99.09	101.79	108.26	103.82	107.77	105.92	103.99	109.08	102.53	102.94	106.68	106.53	100.5	110.52	108.87	106.52	108.74	107.48	100.78	111.22	104.52	107.66	102.97	101.93	102.06	109.75	111.89	97.66	107.24	105.79	103.67	103.18	108.82	110.12	108.86	101.49	101.69	101.92	105.02	107.9	100.95	99.859	106.64	106.41	111.17	113.8	106.35	111.72	99.857	105.85
92.036	102.14	99.817	99.793	97.557	93.398	104.42	94.482	94.396	100.47	98.379	97.474	96.443	96.304	97.427	105.89	101.18	93.494	96.971	98.008	92.942	100.47	99.097	98.223	102.33	101.52	103.24	101.61	98.231	98.419	99.142	94.994	100.06	98.728	96.466	104.18	91.151	93.983	106.16	100.26	102.09	92.373	103.01	101.81	97.545	99.965	104.06	106.62	96.964	94.27
111.18	104.52	101.74	103.32	107.22	103.6	103.97	106.31	103.58	107.95	97.301	108.19	100.52	104.85	104.85	102.27	112.62	108.13	103.21	106.63	104.05	109.85	103.34	103.99	109.62	103.69	103.94	105.13	102.82	106.5	105.36	106.64	107.38	106.88	104.78	108.18	104.2	100.98	100.84	100.02	103.19	108.1	114.08	107.35	105.55	103.9	105.65	104.57	109.11	106.96
101.59	106.21	96.451	103.31	94.38	106.18	98.5	93.504	99.543	98.463	98.892	97.191	99.774	95.509	102.58	99.436	97.084	100.72	107.04	105.54	104.24	100.02	101.54	102.83	103.75	97.951	103.61	100.04	98.707	91.59	103.91	105.8	102.58	103	104.65	101.04	96.848	102.37	102.48	104.45	101.43	100.38	104.5	103.03	102.17	100.7	102.28	102.8	95.735	97.23
104.6	106.56	107.39	104.36	108.09	107.36	104.91	108.09	104.45	100.34	113.18	112.49	105.84	113.75	104.93	102.26	103.17	97.962	99.03	109.55	112.26	104.67	109.45	107.02	108.83	105.54	103.32	103.62	104.32	107.2	105.7	106.22	106.09	102.61	109.68	107.91	105.72	100.51	105.81	104.39	103.35	105.03	105.75	101.84	107.71	107.12	107.46	99.434	109.26	109.01
103.74	114.41	109.87	112.7	109	107.24	104.95	107.03	106.97	105.85	111.21	111.74	108.32	107.91	109.38	111.9	107.29	108	113.49	108.08	105.35	115.62	109.36	103.67	108.06	108.34	107.28	109.88	109.9	106.79	109.62	100.6	109	109.84	108.63	108.87	108.81	106.79	108.55	104.18	107.74	107.02	111.76	106.36	108.42	104.43	107.3	103.95	113.39	102.7
100.14	101.26	103.14	103.71	100.28	102.17	101.05	105.09	95.886	106.37	101.93	98.313	94.682	103.48	100.12	102.4	102.15	102.44	105.02	102.06	101.73	93.386	102.91	107.11	103.38	102.98	100.8	98.047	100.97	103.53	96.861	95.93	97.419	104.4	93.408	101.88	105.3	95.991	99.778	98.455	98.063	102.34	102.19	101.76	99.622	97.164	100.52	96.252	97.56	96.747
109.86	110.23	104.87	105.51	112.77	106.46	104.83	105.94	109.7	111.26	111.15	108.21	106.3	112.82	110.39	109.77	105.1	100.52	110.15	102.94	107.06	111.17	109.16	114.06	107.52	107.2	109.66	107.6	112.9	108.18	104.21	104.24	110.39	108.1	105.79	104.84	104.41	106.11	107.24	103.81	103.97	102.03	102.36	102.6	111.88	110.8	103.99	106.34	114.44	105.81
112.21	106.6	100.98	105.89	107.41	111.33	110.4	99.479	108.16	105.38	111.78	108.69	104.06	107.98	106.55	104.22	106.17	104.95	109.96	111.38	108.23	108.88	108.17	111.76	108.77	109.33	110.73	105.67	110.34	111.65	106.06	109.71	118	105.03	107.14	106.94	109.21	109.05	113.16	107.94	98.765	101.9	105.19	115.86	106.8	100.49	108.59	102.56	103.43	106.67
110.62	105.82	105.51	116.69	104.21	109.59	111.18	110.47	108.17	108.77	106.54	102.79	106.36	105.88	108.59	105.14	106.33	107.67	107.9	107.56	109.93	108.96	105.73	111.45	111.68	108.63	109.18	110.33	107.14	111.63	104.46	107.97	105.24	104.45	104.06	103.36	104.78	105.54	108.37	101.63	108.44	106.21	107.31	115.84	107.77	108.75	108.33	110.14	112.85	102.89
105.1	104.83	104.94	102.72	104.82	108.74	103.92	101.76	105.26	104.66	107.93	108.66	108.39	107.55	101.46	101.45	104.29	100.2	107.77	111.64	105.91	109.68	104.71	105.19	109.96	111.6	102.02	107.53	109.52	104.12	113.37	104.83	102.66	107.74	105.88	104.38	114.82	101.73	104.2	106.69	105.67	102.25	105.3	102.04	104.7	109.75	107.52	103.97	104.77	101.42
116.2	114.34	104.59	114.26	102.84	106.28	112.5	109.88	115.25	113.47	114.94	106.55	108.5	111.34	107.89	108.58	109.16	110.73	106.84	102.98	108.18	110.16	112.65	100.23	114.43	111.71	101.61	110.25	113.7	111.78	108.26	111.85	108.76	116	110.55	110.62	100.24	113.89	104.53	109.19	119.32	108.69	111.28	116.98	114.58	106.5	111.1	113.08	117.73	112.76
95.628	93.447	97.072	98.078	96.865	91.016	97.14	95.561	97.895	93.631	101.27	104.41	97.183	99.433	94.682	94.125	102.9	99.571	102.23	99.763	95.771	96.175	96.752	94.148	97.828	93.951	97.643	101.03	96.947	100.65	92.909	104.19	99.414	100.56	99.474	91.718	92.817	97.63	98.017	96.982	100.61	102.34	94.9	102.25	102.27	97.35	97.629	92.86	97.038	93.752
107.94	106.59	105.2	104.78	106.3	107.74	108.79	107.98	104.79	107.08	104.83	103	98.432	101.63	101.24	102.68	108.89	106.99	106.02	103.63	107.89	107.29	99.777	105.99	102.19	107.29	102.79	106.01	99.766	114.63	104.7	105.1	107.31	109.51	107.77	103.57	112.15	107.09	110.08	108.15	100.26	109.42	109.75	104.63	102.7	103.5	99.467	103.91	110.67	107.28
107.73	105.29	108.6	102.72	108.43	98.354	111.52	106.92	95.674	105.48	107.09	110	109.52	102.78	105.01	102.35	111.83	103.3	107.48	109.78	101.73	100.31	104.16	103.67	102.64	103.26	102.9	103.37	103.24	108.81	107.86	102.51	108.81	106.66	104.78	110.15	106.26	105.45	106.49	110.4	109.04	102.54	106.12	108.85	105.79	109.49	103.51	104.97	102.43	107.09
105.1	105.54	103.78	107.69	105.54	99.549	108.49	107.6	105.34	105.1	101.51	106.82	103.32	104.75	113.64	109.2	103.41	104.81	107.75	97.027	104.11	106.36	104.73	104.09	107.92	108.43	105.48	109.59	100.6	106.75	106.76	108.05	106.42	105.61	105.29	110.76	110.68	106.22	106.25	112.33	106.26	100.82	105.18	95.663	99.916	108.81	107.71	103.78	102.77	106.15
105.77	107.94	111.46	113.45	102.44	102.74	112.28	102.28	108.42	108.43	108.42	113.35	100.2	113.6	106.55	108.01	104.9	108.06	106.75	102.92	106.71	113.7	104.78	109.78	115.97	99.907	113.19	107.62	110.69	104.12	105.1	99.862	112.03	104.51	109.54	106.9	104.21	112.87	106.1	104.47	108.08	108.01	104.66	101.44	110.11	109.33	109.94	112.29	108.15	111.24
98.811	102.91	102.53	104.24	99.45	100.2	97.461	99.427	93.951	102.79	96.408	98.811	96.898	97.157	99.098	97.89	104.15	98.662	104.03	111.42	96.436	94.982	96.519	103.27	100.01	102.4	94.849	104.23	101.27	94.066	101.38	103.57	98.257	91.61	105.17	101.93	93.74	100.64	98.55	100.32	99.604	100.01	101.77	96.462	99.994	104.77	102.22	102.29	98.327	97.45
106.72	105.03	105.88	103.6	111.89	97.656	111.18	112.65	102.16	107.32	109.61	108.8	113.45	104.8	110.24	107.54	103.92	101.34	106.49	110.91	114.29	111.6	107.94	110.54	106.5	108.98	112.84	104.42	106.93	106.31	109.97	104.48	104.58	108.72	110.01	106.7	105.79	111.23	105.97	106.05	110.32	103.95	108.83	108.3	105.32	108.72	105.21	111.26	107.49	102.7
108.5	109.44	110.47	110.27	114.55	105.72	111.43	113.44	117.75	109.44	120.74	116.1	106.8	106.44	111.77	115.56	106.54	111.75	106.49	107.95	109.01	110.89	105.41	109.5	117.99	114.52	107.63	108.28	110.49	113.22	115.21	112.24	109.03	110.96	109.5	106.45	111.56	115.43	111.86	114.94	110.31	110.25	106.34	107.74	109.81	108.99	108.98	106.43	111.72	109.66
116.18	112.82	111.07	107.79	112.19	111.09	108.6	112.05	114.08	105.6	110.53	106.83	110.92	115.34	115.24	114.7	104.09	111.85	105.77	109.03	109.03	119.32	108.9	115.33	108.51	108.63	110.6	111.51	109.91	107.68	110.75	105.59	111.76	115.44	112.97	116.49	113.27	115.58	107.52	111.41	110.92	117.44	111.8	113.86	114.11	108.39	116.49	109.05	109.49	106.43
95.669	97.831	96.188	96.843	103.57	95.931	96.118	97.94	96.933	95.999	102.91	93.809	97.797	100.29	100.22	100.1	98.7	103.4	101.91	101	102.98	103.59	101.13	100.54	100.2	103.44	99.286	99.585	98.192	97.367	100.27	95.263	100.73	99.296	100.96	100.52	100.15	96.348	100.3	96.061	96.351	96.83	95.301	107.54	100.29	98.575	96.3	94.442	95.638	94.656
104.52	111.16	104.2	106.48	109.68	100.67	111.37	112.04	109.36	104.49	107.8	107.92	106.4	104.31	112.52	107.8	111.52	104.64	108.5	109.27	106.2	103.82	103.94	109.05	106.75	107.24	114.5	108.43	105.53	106.85	102.39	110.39	104.49	115.19	112.76	115.02	111.01	106.13	110.45	107.66	106.91	109.16	110.03	106.99	104.65	104.78	99.89	108.88	112.11	109.63
106.28	104.84	104.02	105.49	105.37	105.8	110.59	107.18	107.67	108.24	108.87	106.55	108.64	101.75	104.08	102.4	104.19	104.78	103.37	105.21	109.43	105.8	109.16	108.17	103.5	107.86	111.66	102.79	104.68	102.16	104.87	109.98	105.48	108.61	110.97	105.58	107.44	110.94	106.55	109.95	103.45	104.83	102.44	109.64	107.41	106.28	105.38	102.55	98.695	107.52
105.55	110.08	103.82	107.27	107.15	105.78	109.97	105.57	108.72	109.48	102.79	107.53	111.81	108.31	110.54	109.34	102.67	109.11	107.35	106.33	107.13	107.32	103.34	105.86	105.47	106.17	108.09	101.29	102.92	101.94	102.71	100.88	104.68	107.69	104.92	109.7	109.05	111.16	106.79	99.798	108.24	102.92	100.73	102.95	108.32	108.55	108.13	105.1	104.52	104.15
93.128	98.12	100.94	102.86	96.314	96.67	104.52	99.949	99.016	93.174	98.575	95.645	97.994	97.706	100.89	99.187	104.45	91.468	98.525	96.923	99.742	97.68	99.368	100.21	95.577	105.43	102.87	100.75	102.56	94.054	94.21	95.531	99.448	100.66	96.001	100.22	97.604	101.6	99.04	104.87	94.617	99.347	99.449	95.787	99.711	97.488	101.38	99.306	101.52	96.09
110.63	103.58	112.35	109.05	104.91	108.62	113.56	106.06	109.42	112.12	106.07	108.89	113.67	107.48	109.33	103.86	105.67	111.16	101.99	103.54	107.24	110.02	106.92	107.66	107.17	109.27	104.85	106.09	109.97	110.98	101.17	102.69	109.3	109.16	104.33	107.98	111.45	103.31	105.58	111.49	106.52	114.27	112.25	113.5	110.64	110.12	115.26	109.89	106.87	107.11
106.54	108.38	103.43	102.16	111.43	109.64	113.1	111.93	106.63	108.88	103.51	113.54	106.59	105	102.32	96.613	107.07	112.52	103.83	110.61	110.93	108.38	112.26	110.99	113.25	106.96	105.68	105.3	109.24	105.9	108.1	106.04	106.21	107.09	108.47	107.44	103.95	115.34	100.44	110.62	110.55	106.81	110.4	112.68	107.13	105.84	110.53	110.4	108.75	102.6
108.81	109.7	106.64	108.78	112.45	106.09	107.15	108.05	105.69	102.86	108.04	106.33	110.16	102.05	109.46	104.83	106.44	112.29	102.99	106.53	103.79	100.27	105.37	109.8	107.95	102.63	105.44	102.97	111.62	106.7	109.65	102.94	108.51	105.3	110.59	102.98	103.14	110.63	112.21	103.32	106.57	106.42	102.54	110.03	110.06	104.86	106.9	112.1	99.954	105.64
109.96	107.41	111.88	106.87	105.66	102.32	109.58	110.53	105.08	113.84	108.05	106.93	110.03	106.88	105	107.21	109.02	105.33	108.34	105.64	102.31	104.61	109.76	107.06	109.85	106.9	100.93	112.65	105.59	103.69	109.46	107.31	108.5	108.02	107.28	107.27	112.34	108.65	103.24	108.59	105.6	104.16	108.31	108.34	112.17	104.53	101.01	109.8	112.28	108.24
105.64	109.59	107.13	103.99	105.52	103.56	101.57	106.97	104.28	108.66	105.97	105.08	101.04	104.1	109.2	108.54	110.94	107.45	106.27	107.77	108.26	105.43	106.37	106.35	110.7	100.42	107.63	106.68	108.27	108.1	100.18	105.17	114.06	106.03	107.79	107.23	108.45	102.93	111.31	101.39	106.89	106.21	106.73	100.45	106.84	102.19	104.89	114.89	104.35	106.44
105.51	107.44	113.29	108.16	103.02	112.4	106.58	106.51	110.69	112.02	105.7	113.11	110.51	109.27	112.59	114.69	108.01	105.4	106.11	108.94	109.02	107.26	109.1	108.78	106.47	107.97	104.48	105.26	107.9	105.61	110.65	110.02	110.35	111.7	105.02	107.05	111.82	107.46	108.95	109.8	104.35	103.37	108.17	107.48	110.92	106.16	116.99	105	114.97	104.5
114.15	106.79	108.91	109.35	107.41	111.41	115.51	109.88	110.42	108.29	110	108.9	110.81	114.82	109.05	111.09	111.84	103.11	110.21	106.53	106.97	108.8	115.31	110.69	108.12	109.76	112.84	111.34	104.56	107.62	107.21	107.72	110.16	102.07	111.17	111.51	113.87	108.84	110.82	111.22	102.46	103.8	106.42	110.74	104.97	110.23	104.2	108.08	107.39	105.47
109.58	107.31	103.85	105.72	106.03	110.27	100.44	104.22	109.55	109.75	100.86	109.34	108.58	108.35	111.23	109.19	106.22	104.32	108.74	104.92	107.22	111.76	107.67	107.35	110.63	110.84	109.54	109.1	109.26	103.53	105.4	108.53	108.34	107.23	106.3	108.57	107.56	108.45	109.56	106.7	104.25	107.27	103.72	105.19	102.44	104.74	107.89	107.73	109.82	107.13
106.6	111.33	109.97	113.01	107.78	107.59	109.38	104.36	112.61	105.28	104.93	105.66	104.2	110.73	116.44	108.5	105.79	106.85	111.02	102.76	110.52	105.95	106.96	109.84	104.86	104.06	106.71	107.65	118.35	108.14	110.66	113.34	104.92	108.56	109.33	104.26	108.02	102.35	106.01	109.42	107.2	101.52	108.16	107.14	109.98	107.76	109.48	107.14	105.74	109.11
111.43	96.38	102.33	103.16	106.12	103.97	110.25	103.89	103.51	111.68	109.7	108.58	113.19	101.78	111.3	101.8	106.75	105.41	105.45	100.28	105.5	104.04	108.4	104.57	105.73	104.99	101.63	104.41	106.6	104.69	100.8	110.41	102.13	107.14	99.449	102.49	97.608	110.27	101.26	102.35	105.68	105.34	104.68	104.34	105.22	106.51	112.6	102.08	101.78	106.64
107.46	106.76	112.88	106.22	117.3	106.28	103.32	111.76	107.55	116.17	105.27	101.55	111.2	107.39	103.77	115.77	106.97	103	105.37	104.56	114.33	112.29	109.11	107.92	107.99	107.82	101.62	112.85	105.48	113.46	107.07	111.29	108.42	111.25	103.21	104.33	111.23	105.07	110.79	102.69	104.25	107.47	114.8	108.62	104.92	110.1	110.65	112.54	111.25	110.85
106.1	105.46	107.04	110.79	109.51	103.27	105.32	113.66	109.39	107.6	112.66	109.32	107.46	109.42	106.56	105.73	108.88	111.58	100.48	109.76	110.97	116.45	114.62	105.46	106.82	108.28	102.87	107.67	110.02	109.62	102.35	113.66	102.5	109.38	103.78	106.36	108.78	102.58	107.85	106.27	108.6	112.96	101.73	108.09	112.19	107.35	106.26	107.8	106.68	112.54
105.01	106.98	108.64	106.09	108.04	108.56	106.33	112.7	111.52	110.46	104.45	105.85	107.81	116.03	107.05	108.7	104.86	103.79	106.58	108.37	102.99	113	107.07	111.29	105.43	109.72	106.26	107.63	107.16	108.31	110.33	109.23	109.41	107.07	106.97	111.35	104.03	105.08	110.03	108.4	111.53	109.56	116.09	107.43	107.62	110	113.93	104	104.14	110.05
104.33	108.25	109.64	107.19	107.45	105.75	97.745	102.05	108.83	110.82	104.95	106.69	103.62	106.05	104.42	101.71	108.74	106.28	107.64	106.73	103.23	101.44	104.66	108.76	105.23	109.07	114.24	106.38	106.42	102.31	106.67	110.18	102.36	107.53	102.59	101.87	102.57	105.79	102.09	106.93	99.504	100.96	112.46	104.66	106.89	108.47	107.77	110.83	102.55	101.68
99.264	117.01	114.37	112.09	107.85	105.84	104.03	110.06	105.38	109.1	103.42	108.57	115.33	113.11	107.24	108.71	109.22	109.63	109.49	111.78	107.99	112.07	109.11	108.93	103.42	107.11	108.1	108.2	107.5	107.24	108.54	113.37	107.34	103.4	103.43	110.69	104.46	98.523	109	113.56	105.42	112.88	107.54	104.68	106.34	109.85	99.838	107.15	104.73	110
110	111.28	103.69	107.52	106.98	105.56	107.25	107.25	114.1	108.04	101.88	110.15	106.17	103.66	101.73	105.63	108	103.13	103.73	104.52	104.42	99.708	107.95	106.84	102.23	105.43	108.98	107.31	106.7	110.47	109.5	109.2	107.59	99.727	101.36	105.93	104.44	106.89	104.18	108.29	112.51	108.26	105.45	108.61	110.99	106.71	105.21	101.94	106.22	103.01
112.48	112.93	111.14	107.42	110.7	106.78	108.1	102.12	111.09	104.29	112.15	113.44	112.4	106.07	106.3	110.53	110.84	96.063	110.93	105.65	103.53	108.93	110.61	108.49	106.39	106.36	102.39	106.46	109.61	108.22	108.32	102.92	106.95	109.12	106.32	110.96	101.09	109.87	102.03	113.68	111	108.91	113.63	104.86	100.69	105.7	106.24	106.95	108.13	106.1
103.36	98.858	108.27	100.24	105.43	105.85	101.19	107.66	104.32	110.3	108.2	110.56	99.952	103.99	112.22	105.77	110.95	110.36	107.49	106.03	111.77	107.34	107.74	108.37	104.67	102.59	104.96	107.66	111.84	108.39	110.45	98.326	111.82	111	101.47	107.82	111.2	105.32	109.7	104.45	113.5	111.78	109.34	107.64	103.25	103.48	110.83	104.28	103.88	112.21
111.43	111.88	111.33	111.42	108.96	106.48	112.15	114.46	115.09	118.86	113.07	107.18	113.42	109.73	109.37	115.81	107.93	112.39	107.21	116	106.27	112.07	106.52	109.72	105.48	110.28	118.37	108.31	106.06	109.35	107.3	110.92	108	109.72	103.91	106.42	111.71	108.2	111.4	108.42	106.58	110.04	106.61	106.28	109.52	112.17	111.22	116.66	120.05	110.59
106.67	106.56	100.59	103.54	103.76	105.43	111.07	105.36	114.38	105.3	106.32	104.57	101.06	105.02	104.03	104.04	107.73	106.63	105.17	111.69	105.27	110.23	103.24	96.413	106.86	100.62	102.51	103.78	107.53	104.95	102.15	102.8	105.05	106.81	109.74	105.54	103.49	104.64	107.34	114.61	108.27	104.88	104.9	101.65	105.97	100.42	106.06	100.83	114.68	109.63
109.67	99.35	110.19	105	100.59	108.08	102.96	107.23	108.2	106.28	108.16	105.64	103.91	107.01	108.73	104.7	107.15	112.25	107.48	108.53	110.04	104.45	108.04	101.53	104.92	105.96	103.68	99.372	108.1	103.75	106.14	107.99	106.98	103.49	106.85	108.44	104.02	101.85	111.83	112.04	104.48	105.21	104.18	112.68	101.86	107.65	107.06	100.41	104.07	110.01
107.9	104.6	106.48	100.99	110.33	107.79	104.41	111.64	107.85	112.07	105.25	107.06	102.7	102.38	107.35	102.79	112.42	106.63	106.71	115.55	102.34	109.22	108.89	107.6	109.43	108.37	102.72	104.26	112.81	106.39	110.08	106.96	106.71	106.4	112.33	108.34	102.2	108.82	108.33	99.716	104.34	103.04	108.01	109.48	109.23	111.2	109.08	110.58	103.82	106.65
110.04	103.73	111.15	102.78	111.55	107.08	106.62	107.74	105.27	111.63	108.74	110.95	105.38	111.7	103.31	98.369	106.85	107.9	104.11	107.41	112.16	110.45	103.86	104.73	106.88	110.93	104.07	108.32	109.55	107.05	106.06	101.27	104.89	102.74	104.66	97.919	112.25	108.72	109.97	104.03	105.17	106.48	101.24	112.7	107.41	101.92	97.682	104.3	106.48	107.9
94.812	96.805	97.996	103.8	95.923	100.54	100.77	104.39	107	96.159	104.32	102.85	95.068	97.791	102.7	105.44	100.19	94.527	100.74	98.967	99.665	100.35	100.89	101.87	101.98	103.85	104.65	99.586	103.87	99.161	105.09	100.19	97.169	93.548	99.683	98.092	95.902	107.2	109.08	101.64	103.31	102.03	97.786	100.12	100.73	102.8	103.22	96.491	102.91	105.43
103.34	100.65	104.96	102.99	96.595	100.25	107.72	103.4	101.16	98.638	103.55	104.2	99.025	107.42	102.11	101.93	101.53	101.03	108.11	99.691	110.89	99.85	102.42	105.11	105.23	104.33	102.53	101.61	102.82	104.83	102.69	96.669	98.25	108.54	101.95	104.55	97.443	99.625	101.54	104.18	100.41	105.92	100.76	101.28	103.08	105.04	101.38	99.622	103.76	109.27
99.384	97.349	98.576	103.13	100.49	101.66	94.764	101.66	101.04	95.134	97.087	98.048	106.15	96.18	101.76	99.31	100.93	99.703	98.39	103.29	100.1	96.337	101.1	99.252	97.359	94.843	99.257	95.935	98.174	93.479	102.81	96.334	96.675	99.244	99.944	103.02	100.58	98.699	104.61	95.207	100.89	97.46	98.856	94.945	100.35	96.76	95.72	103.56	98.034	95.169
103.81	105.3	104.49	107.27	104.95	103.84	109.37	103.17	114.04	98.022	108.71	106.4	105.01	104.21	103.6	106.96	111.07	102.68	103.45	105.95	103.61	106.49	112.5	109.1	102.89	111.5	100.31	108.68	108.42	105.74	105.46	104.3	109.21	101.63	109.32	106.33	107.21	109.49	104.39	105.61	109.51	102.86	108.5	110.78	104.99	106.97	99.715	103.95	104.75	101.23
104.3	106.47	111.11	103.98	106.36	108.47	98.481	109.78	104.95	103.84	113.48	114.98	102.08	108.95	101.58	108.79	106.41	103.24	107.03	104.96	99.955	107.71	110.14	106.7	108.51	109.7	104.76	105.85	105.44	113.72	105.37	103.4	104.16	104.69	103.44	107.29	105.43	104.82	104.94	104.99	106.05	107.29	105.49	107.39	102.42	100.3	107.13	112.13	103.41	111.5
108.38	98.719	106.01	100.33	103.91	105.03	101.44	109.55	101.23	105.65	104.75	102.97	98.637	105.13	99.524	105.06	111.67	104.9	108.21	101.54	108.5	104.23	105.11	108.12	102.5	111.81	104.29	102.42	112.11	101.84	108.96	103.52	113.61	107.13	105.62	108.34	102.58	101.12	110.75	104.14	105.2	104.5	99.915	106.99	108.29	106.78	105.69	104.6	103.89	110.24
106.42	113.01	110.78	113.04	109.24	116.87	114.27	117.62	109.13	112.31	112.05	109.16	109.22	118.46	117.73	105.79	108.81	113.63	107.53	108.91	106.13	113.37	109.76	110.36	109.2	110.01	109.39	111.66	110.08	115.1	109.92	112.94	110.28	108.85	109.62	112.28	112.44	111.1	109.19	110.31	111.96	108.27	108.69	106.45	112.81	112.43	109.17	113.61	108.89	112.88
105.64	110.13	106.39	103.18	103.53	103.43	105.68	111.95	104.21	103.42	108.67	104.69	106.64	102.89	109.44	112.18	105.23	102.36	104.85	107.7	106.38	103.91	105.82	107.37	103.54	107.28	102.7	106.5	109.27	110.69	103.44	102.87	109.05	113.65	104.25	101.57	105.96	105.62	104.92	107.07	106.65	102.56	107.47	101.76	112.76	104.33	110.77	102.8	110.03	107
103.51	110.67	111.29	105.76	104.76	103.37	106.3	110.24	110.8	107.42	101.45	102.64	97.735	100.2	108.45	103.67	101.9	107.26	104.57	105.85	100.99	106.48	106.16	109.15	109.69	106.27	99.478	101.11	112.65	106.57	108.14	107.42	106.3	105.57	106.75	102.25	100.15	102.21	110.32	110.93	101.56	106.14	107.41	102.68	103.4	102.11	99.831	106.85	103.75	106.1
103.03	108.35	104.98	105.01	106.5	102.74	111	110.88	117.41	109.7	110.6	100.63	103.08	107.95	106.9	110.37	108.14	106.04	108.97	109.42	101.53	107.7	112.03	108.76	107.5	105.67	109.42	109.54	110.57	114.74	106.66	109.26	110.86	111.82	109.32	103.17	108.86	111.04	108.9	109.52	106.56	97.242	106.85	105.18	108.59	106.33	108.23	116.45	107.92	106.47
108.07	108.48	109.74	112.82	109.07	104.97	106.22	106.43	110.15	109.56	105.45	103.75	105.5	103.49	115.03	111.16	103.13	102.49	110.04	109.53	111.04	102.88	111.84	111.18	111.25	105.65	108.54	106.27	105.54	107.12	108.32	111.91	112.46	106.8	99.572	108.46	107.94	107.94	106.06	101.86	107.52	108.29	105.41	99.064	111.63	105.59	106.18	103.89	105.24	111.55
104.74	107.22	103.31	105.85	109.45	103.64	101.19	108.04	109.17	110.55	105.84	103.83	110.95	107.7	105.66	104.45	105.72	106.07	100.02	107	107.69	105.11	104.33	113.59	112.57	106.33	99.435	104.36	110.32	108.17	114.15	106.49	101.82	104.47	102.75	104.76	109.15	102	101.8	104.32	104.65	105.24	98.439	107.41	103.3	113.73	106.74	106.72	105.3	103.69
114.03	110.11	111.34	111.66	103.02	109.27	102.41	109.26	109.49	110.08	110.71	112.1	108.57	110.52	101.11	107.07	108.58	100.72	111.68	107.55	103.63	105.63	106.52	106.04	110.6	116.86	112.07	108.48	108.85	112.03	111.05	113.35	106.69	108.86	113.57	107.94	108.71	112.8	102.03	109.38	103.65	107.6	111.15	112.27	107.91	102.89	109.87	106.05	107.06	105.36
110.16	109.78	98.829	104.4	104.5	107.48	104.36	107.2	106.99	112.12	106.68	101.79	109.98	100.84	101.43	104.55	112.34	104.91	110.42	105.24	105.88	111.64	105.31	108.59	103.92	111.82	107.33	110.32	102.02	107.18	108.03	101.84	102.59	106.04	110.91	108.58	108.77	111.16	106.55	101.04	97.103	104.7	103.68	98.96	111.75	109.11	104.5	112.21	100.24	107.05
113.02	106.33	110.78	110.1	113.14	110.37	110.33	108.58	111.59	106.87	104.88	112.58	108.42	114.1	104.39	107.41	112.56	101.77	109.54	108.16	111.73	108.06	109.24	107.2	102.32	106.86	108.79	110.3	113.47	108.48	110.67	112.68	106.34	106.48	113.2	107.08	108.64	109.92	113.93	111.61	110.32	111.91	111.73	109.14	107.2	107.37	112.53	113.28	112.29	111.42
107.06	97.874	99.06	106.25	106.49	107.68	106.03	100.21	96.693	104.81	102.45	102.85	107.29	104.49	106.01	102.72	97.539	105.63	98.203	99.812	103.4	105.43	107.55	98.777	101.61	97.123	110.26	103.44	103.24	106.73	95.99	95.906	102.21	98.3	106.11	104.49	101.48	101.18	101.05	100.75	103.45	98.355	104.13	101.9	101.87	100.26	99.091	100.64	96.325	100.87
109.31	111.23	103.07	113.85	109.06	111.12	114.88	104.84	110.46	105.86	107.82	111.42	114.57	107.16	113.12	110.21	105.01	110.46	115.81	109.76	110.87	112.94	110.11	107.92	109.95	110.44	110.18	104.33	107.67	102.04	102.87	106.37	101.55	104.37	106.77	108.25	103.34	104.11	105.95	108.74	109.79	106.65	108.55	103.69	110.01	108.2	103.23	103.71	105.6	104.2
108.76	100.17	107.52	103.13	109.95	106.59	104.82	107.94	106.26	104.62	109.67	105.42	101.61	106.82	104.24	109.42	102.32	106.68	108.38	101.48	109.92	106.71	97.934	107.89	102.38	109.07	107.23	109.18	105.38	101.15	102.43	109.56	100.21	107.67	110.69	98.433	103.86	106.19	107.57	108.51	104.08	107.34	108.4	105.35	106.01	107.38	101.77	108.09	106.34	100.91
104.44	106.65	107.35	108.33	101.03	105.05	105.34	102.57	102.02	101.42	101.52	104.36	105.98	104.82	108.73	107.23	105.2	106.75	103.13	108.82	108.88	109.38	106.91	103.99	103.06	110.02	107.22	101.79	108.19	105.07	110.45	103.54	101.6	107.62	105.63	106.09	108.22	110.99	109.23	106.99	104.69	100.46	107.13	110.49	108.64	111.67	103.57	103.36	101.86	106.68
109.93	109.46	109.55	106.09	107.11	110.37	106.65	114	108.23	109.2	104.51	105.42	106.22	109.58	111.38	108.53	112.19	103.58	109.63	104.71	111.03	106.4	106.67	110.86	113.66	113.65	111.6	104.63	108.49	116.28	111.28	108.71	111.95	112.95	109.19	112.43	107.71	108.25	110.92	104.57	112.92	108.97	111	114.01	109.65	104.95	106.17	112.53	110.27	108.46
96.585	99.324	95.819	101.21	101.19	101.79	103.5	92.724	92.677	101.61	96.758	107.92	100.87	93.318	102.74	109.47	101.76	96.445	103.35	93.182	99.294	102.93	96.967	98.776	93.355	95.453	100.01	101.83	92.778	98.558	99.465	95.836	101.97	99.14	99.396	105.77	97.625	106.25	97.359	98.995	90.491	93.87	93.95	97.929	93.533	95.77	100.74	93.27	92.138	96.922
106.25	111.27	102.53	109.65	105.32	106.13	111.16	102.22	105.88	111.88	107.16	106.88	105.79	104.78	104.82	102.14	103.28	112.31	109.31	107.27	102.19	112.75	113.03	108.22	111.46	106.79	104.41	111.31	104.45	108.13	103.34	107.8	109.63	106.39	108.82	112.79	109.72	111.63	107.41	107.39	106.7	113.26	112.07	107.31	111.22	104.42	106.94	100.78	108.53	103.69
109.16	101.63	105.59	108.67	107.62	107.21	111.22	100.64	101.83	102.87	110.94	101.76	112.18	102.32	104.87	104.27	102.24	111.01	103.95	105.27	103.83	108.54	101.21	106.8	103.9	107.07	112.76	98.228	103.19	105.46	106.5	100.65	108.59	106	107.05	99.973	102.22	104.24	106.22	111.91	106.22	105.92	108.33	108.93	104.97	98.498	107.77	108.53	108.04	106.33
97.592	98.287	97.262	96.389	98.899	100.1	99.301	104.28	98.938	97.515	97.511	96.024	95.188	92.351	98.04	101.03	97.746	102.92	97.783	89.303	99.557	94.241	98.557	97.321	101.27	94.25	99.004	98.376	93.811	98.906	93.403	89.336	97.469	98.408	95.983	95.268	99.313	97.395	99.009	99.448	102.56	100.09	99.02	96.939	96.983	93.76	93.74	103.69	97.573	96.036
105.93	114.13	108.4	104.13	113.2	105.29	101.33	108.39	109.93	101.79	103.98	104.24	102.93	104.23	108.23	114.09	106.69	109.37	99.904	103.76	105.57	111.34	108.09	105.78	106.52	104.34	104.08	103.08	107.11	107	108.19	110.61	103.97	106.14	103.46	106.62	105.53	112.19	113.77	104	102.19	103.3	106.66	104.02	109.41	107.28	105.4	108.28	111.6	104.55
97.487	98.106	102.3	97.169	103.88	95.028	99.928	99.344	99.918	100.61	101.5	97.883	95.589	94.432	100.2	98.038	99.933	102.58	103.25	103.8	102.08	101.22	101.19	100.82	96.066	102.79	101.57	102.94	107.18	96.178	103.83	96.646	106.63	97.23	98.423	97.165	98.28	101.53	104.92	103.18	100.27	99.01	102.57	103.34	105.18	101.79	99.793	103.6	106.24	95.324
113.9	103.98	104.8	109.36	105.74	108.42	102.85	104.97	110.39	112.69	106.12	103.6	107.42	106.37	116.16	105.58	107.82	109.54	111.51	105.62	112.06	100.6	111.14	114.88	111.4	110.47	113.19	110.13	108.16	107.04	107.88	107.19	109.78	107.72	110.02	108.77	106.44	105.37	113.51	111.76	98.859	115.15	103.35	108.69	110.63	106.62	106.8	104.81	104.64	111.3
105.34	104.14	96.61	101.23	107.8	105.76	105.57	102.81	105.05	103.74	105.47	110.08	105.87	106.2	109.7	108.54	103.09	104.29	106.47	113.25	105.03	105.82	113.52	106.88	96.785	102.69	108.06	104.14	103.87	107	93.718	103.3	107.37	111.43	107.04	107.18	107.14	107.02	99.13	101.91	101.23	102.55	107.01	104.79	103.66	107.17	109.34	106.81	102.72	99.419
103.03	113.81	101.97	103.05	108.66	107.34	107.93	99.729	109.54	105.08	104.02	103.41	105.83	108.84	101.33	105.81	103.04	104.44	105.88	100.57	104.26	101.27	108.41	105.06	104.31	108.15	104.34	98.137	101.14	108.89	102.51	101.54	106.36	102.5	103.71	110.84	104.83	107.83	104.46	113.2	106.19	107.89	101.09	97.992	103.08	102.39	107.16	97.874	108.26	109.34
95.162	101.14	100.53	100.59	103.27	98.144	96.878	100.82	104.19	106.86	97.267	102.52	94.803	98.362	97.417	103.31	100	100.63	95.401	101.78	100.48	99.161	98.226	94.295	96.662	96.728	95.606	100.69	101.69	99.859	103.33	97.754	99.056	96.035	97.299	98.466	97.35	91.706	98	95.263	98.347	94.238	104.27	102.99	102.28	103.81	96.914	100.38	104.21	100.04
101.46	97.595	103.61	97.785	98.624	97.83	97.138	99.512	101.67	91.56	98.947	92.362	102.91	99.943	93.536	100.16	104.35	98.643	95.956	100.46	96.86	96.326	98.437	97.815	97.653	96.647	100.86	100.13	103.17	102.31	92.737	97.991	96.266	94.704	97.602	103.27	95.667	96.071	95.244	102.02	97.634	90.808	98.906	102.07	100.23	99.701	100.54	97.538	97.578	94.635
107.95	102.4	109.22	109.3	110.78	107.31	100.19	106.37	104.95	104.59	108.29	110.49	109.31	109.33	110.79	109.43	109.19	109.84	107.5	107.95	104.62	109.59	107.35	107.41	106.18	107.98	102.31	105.89	108.16	108.78	100.38	102.33	102.04	108.21	105.56	101.94	106.8	105.04	106.75	103.49	103.72	109.87	115.68	104.12	105.91	103.58	105.47	108.64	109.87	109.75
101.53	109	107.94	105.13	109.68	109.64	105.51	108.96	110.79	104.81	101.99	103.88	105.28	103.86	101.44	106.33	107.64	101.9	110.54	108.17	106.23	105.06	106.17	111.07	110.74	108.4	102.58	100.27	97.936	111.59	112.25	103.84	106.76	106.06	102.53	98.372	103.87	105.82	105.71	109.21	113.74	100.53	108.05	109.72	106.22	103.2	103.96	111.32	102.57	103.3
104.99	107.82	99.707	107.17	106.14	102.84	104.75	113.64	103.22	108.2	107.05	110.54	109.78	109.6	102.77	103.79	108.52	110.82	109	107.87	104.28	103.77	107.82	104.85	101.1	110.82	109.99	105.74	107.27	108.8	104.5	106.68	109.66	108.96	105.63	109.58	106.9	104.18	100.16	107.87	102.41	112.35	107.47	108	109.44	101.98	102.99	107.61	111.8	106.12
100.59	100.4	102.1	100.19	97.28	100.73	98.74	104.67	103.03	98.346	103.14	97.484	104.27	106.61	99.723	105.88	96.814	99.804	96.571	96.872	97.78	101.42	105.38	97.75	109.08	100.45	95.197	100.06	102.52	99.096	104.95	106.4	101.73	100.49	99.534	98.35	102.91	100.9	101.13	100.56	103.7	100.21	99.918	100.83	100.97	100.2	102.86	99.458	103.06	102.58
101	110.03	100.9	103.46	106.45	103.68	108.33	108	103.47	102.59	103.73	108.25	107.82	104	101.99	104.59	105.26	103.79	106.64	104.14	111.61	107.3	99.762	102.78	102.91	110.99	106.95	101.91	100.3	105.59	110.53	102.94	93.842	110.07	101.93	105.27	113.6	109.43	108.59	106.65	106.54	101.23	104.63	107.48	104.6	105.69	95.54	105.63	108.61	107.19
101.33	109.44	107.87	106.35	105.96	103.48	100.05	100.6	104.35	106.73	93.47	111.54	105.25	101.29	108.16	109.63	105.31	108.64	102	101.71	100.49	102.82	112.8	105.01	105.59	103.56	107.64	106.87	103.33	106	103.64	107.86	110.59	105.65	103.68	106.33	109.01	109.22	102.76	106.06	107.17	102.27	101.73	105.06	107.48	109.9	106.96	98.447	104.45	109.62
102.3	112.96	113.74	108.81	106.65	105.75	103.49	103.39	111.29	111.55	107.79	109.39	107.19	117.96	108.75	105.82	111.52	104.87	109.11	107.13	104.34	113.4	109.85	110.22	101.71	106.08	111.38	107.49	104.64	103.26	107.9	116.66	103.34	109.77	107.1	111.2	113.01	110.43	111.27	107.65	101.79	105.77	108.8	112.58	106.98	109.82	109.7	104.62	108.55	108
96.105	99.905	102.33	92.937	96.69	95.497	91.84	92.358	97.025	98.905	97.659	103.13	100.8	95.288	97.363	99.863	97.677	96.108	94.846	97.478	94.612	100.61	96.955	96.271	97.283	89.2	97.297	100.19	94.971	100.42	97.268	101.7	102.22	102.16	98.886	97.182	95.467	98.845	99.888	93.481	97.12	100.15	102.8	90.348	94.544	102.69	96.159	98.687	101.4	93.277
107.53	103.62	104.04	105.48	109.83	111.17	110.69	102.13	106.97	102.79	109.72	106.94	106.57	105.25	110.01	113.53	108.84	105.11	103.07	102.38	105.5	105.75	104.39	101.91	104.57	104.29	105.04	104.53	105.43	107.1	103.36	103.34	107.47	106.35	109.11	103.95	106.47	111.82	99.037	110.48	102.51	109.73	104.18	107.31	102.21	109.47	103.74	104.58	111.96	103.87
100.95	113.12	105.62	109.84	112.35	113.76	115.5	111.64	115.67	115.67	112.6	112.71	108.24	112.06	114	108.55	108.61	110.13	105.83	109.11	106.8	105.17	111.5	107.8	110.79	108.19	114.07	107.78	110.24	115.81	111.87	103.25	105.95	104.25	106.32	112.31	110.06	113.35	112.38	109.57	109.22	109.79	104.45	113.28	108.78	111.95	108.33	110.88	110.66	116.82
98.153	96.745	94.549	92.579	96.138	98.407	96.983	89.067	97.944	89.586	94.896	95.714	94.913	102.73	105.31	94.278	102.39	94.258	100.34	95.656	100.39	95.032	98.267	99.471	96.454	97.026	97.257	99.091	102.63	100.31	95.696	99.751	98.655	103.24	95.096	98.284	98.519	98.2	99.013	96.837	92.388	93.376	95.839	100.12	96.208	101.82	95.059	95.238	101.39	101.81
97.915	96.87	97.732	101.66	102.34	100.63	97.103	107.37	105.95	97.664	95.591	103.7	105.54	100.41	98.471	102.7	99.866	101.81	100.45	101.64	104.31	93.077	106.46	99.643	100.95	98.489	98.029	99.033	103.74	97.442	106.24	103.22	95.113	99.029	96.657	101.82	97.451	98.442	95.838	104.51	102.37	105.76	100.36	98.978	103.25	102.13	106.7	104.05	101.61	98.074
108.37	104.75	108.27	97.607	105.34	105.93	110.74	106.03	105.66	109.39	102.26	106.74	110.5	104.4	104.26	111.76	106.06	106.26	104.78	97.295	103.8	108.34	111.17	101.27	108.84	108.17	106.25	110.28	107.71	111.84	109.41	107.5	109.96	108.12	106.33	102.76	109.39	110.56	105.01	108.48	109.75	116.79	106.52	107.83	100.86	109.01	109.74	107.92	104.88	108.6
100.63	103.48	105.51	109.13	101.18	101.16	108.74	102.1	110.25	101.41	104.9	109.23	100.61	104.8	105.5	109.52	111.54	99.526	110.16	100.75	101.51	106.1	104.8	103.76	106.12	105.58	104.81	104.92	105.6	100.93	104.15	108.22	103.92	101.43	105.67	110.56	106.84	106.1	108.83	101.96	105.33	111.4	105.4	102.7	102.42	103.62	105.24	109.24	106.65	109.29
105.21	111.68	99.163	105.89	101.72	107.56	111.28	106.55	104.3	99.12	108.85	108.33	111.19	106.6	109.47	111.56	112.81	109.45	100.32	102.94	103.86	103.92	104.86	109.29	109.25	106.45	102.69	97.005	105.71	107.71	108.52	104.34	105.05	100.98	100.99	106.58	106.33	108.83	108.44	107.62	106.58	108.2	104.61	104.84	104.83	102.96	108.55	111.3	104.02	103.36
110.65	102.31	105.5	102.9	110.13	105.28	104.85	105.07	109.26	101.97	109.8	104.79	105.92	105.77	105.18	107.07	105.27	104.06	108.21	111.74	110.94	107.02	107.27	107.26	100.77	104.04	100.84	106.12	105.85	104.64	108.4	110.74	106.6	110.53	104.2	104.77	103.55	109.97	106.09	111.27	111.27	106.09	110.41	107.04	101.64	117.59	110.28	110.14	111.38	113.53
110.3	109.21	109.48	110.35	109.1	101.62	104.25	112.81	107.88	106.29	107.94	99.607	108.25	110.48	101.35	105.37	105.16	110.27	103.81	109.66	105.15	112.07	113.57	109.93	109.55	108.06	109.74	107.18	111.62	106.5	113.89	110.03	110.53	107.26	106.99	110.95	107.69	111.04	105	106.13	108.64	96.493	106.34	109.53	105.29	108.8	102.55	110.32	112.02	105.69
109.59	103.68	110.37	105.89	105.3	108.06	108.12	110.92	105.46	104.11	108.49	105.98	102.36	112.21	107.26	106.73	104.27	109.76	107.51	106.65	103.64	108.33	112.2	105.16	104.68	102.78	110.32	109.42	100.15	104.48	106.08	107.88	102.13	106.21	107.72	110.71	106.84	106.14	113.01	106.62	101.02	108.34	110.29	105.74	105.56	109.98	107.39	105	107.72	109.63
116.39	107.48	106.61	108.33	104.4	106.41	109.45	103.59	104.61	103.6	108.75	105.21	111.24	105.18	112.01	107.71	106.41	111.52	113.57	113.11	102.94	111.99	108.16	109.84	112.05	112.82	107.63	114.69	106.89	105.26	109.3	109.99	109.06	109.81	110.11	110	115	107.84	111.29	107.11	109.98	105.49	106.51	103.34	107.55	105.38	107.63	109.28	110.55	108.78
101.13	101.25	106.73	99.097	101.9	103.67	108.34	105.07	106.73	107.45	102.53	107.34	105.04	109.68	105.49	106.85	106.71	105.27	102.25	104.76	113.53	107.48	104.28	105.72	105.94	109.37	109.16	105.19	98.353	107.64	104.2	104	106.94	108.27	98.018	103.29	107.25	101.24	102.16	99.261	106.36	104.99	108.97	106.24	101.06	109.37	102.8	110.36	108.8	102.17
97.756	98.875	100.35	97.201	97.964	103.96	98.903	101.21	96.805	96.339	95.621	98.686	97.404	98.591	95.793	92.748	100.39	97.173	98.418	104.8	102.61	96.765	99.944	96.43	95.756	101.11	100.15	94.383	96.394	94.812	96.678	100.87	100.03	97.854	104.07	94.154	91.644	97.75	100.17	99.124	102.28	99.102	98.206	96.407	96.54	98.707	98.835	94.244	98.906	100.94
104.74	107.65	106.15	103.88	117.16	112.24	108.87	113.34	109.93	115.71	107.16	100.06	102.73	111.71	110.83	104.45	114.9	113.95	105.71	108.34	105.53	105.16	108.72	106.32	108.24	108.62	107	104.79	106.49	105.21	110.88	109.71	106.02	111.21	106	103.7	107.8	105.86	104.02	106.06	107.7	113.33	105.67	106.97	104.43	108.58	109.34	111.78	108.11	108.23
109.69	98.423	99.774	102.95	105.49	106.73	104.47	105.13	104.77	109.66	102.41	111.92	109.58	103.36	109.32	103.27	110.86	108.12	105.55	107.98	104.24	104.99	103.18	105.93	107.94	104.97	106.6	104.2	101.53	108.47	104.61	106.67	104.82	110.85	102.29	112.19	105.28	105.14	102.3	109.21	103.84	104.03	101.22	102.2	106.99	115.21	106.34	104.18	107.47	107.47
95.379	103.4	103.17	98.055	97.976	104.48	102.95	104.81	101.03	99.67	99.289	105.11	103.28	98.232	102.67	102.13	99.64	97.716	100.11	101.9	102.34	104	100.57	98.414	99.173	102.28	105.38	98.283	99.797	115.01	102.67	101.05	103.31	102.17	95.743	100.56	100.63	97.444	101.1	102.47	99.286	100.93	99.712	98.144	103.33	102.11	99.684	103.15	100.03	101.8
108.31	105.02	100.99	111.29	105.42	97.166	107.91	104.04	107.71	106.79	108.24	103.09	102.41	111.24	110.8	107.5	116.6	107.46	102.8	102.33	107.77	106.7	102.56	101.52	106.6	100.85	109.23	107.61	96.903	105.37	101.72	109.65	105.44	106.71	106.59	101.74	110.34	106.65	108.75	103.18	109.96	109.5	104.4	110	108.23	110.49	109.1	102.98	113.29	101.44
104.65	108.44	101.99	105.21	112.97	109.53	112.2	103.32	97.75	104.49	104.61	101.89	108.11	105.5	108.47	108.85	106.66	101.88	108.1	106.21	103.18	108.64	105.5	105.6	106.76	103.59	111.73	102.59	113.08	106.03	102.08	110.53	108.46	104.99	105.27	112.38	113.34	105.85	103.94	107.38	105.18	107.08	101.22	103.17	105.32	106.87	102.8	110.52	107.95	106.02
108.51	114.27	108.25	110.48	106.4	102.22	109.75	98.53	112.75	108.63	105.47	99.543	106.88	102.84	105.79	110.52	107.26	106.83	110.38	99.812	104.58	110.55	102.26	105.62	103.55	108.24	101.19	104.29	107.1	111.03	106.93	106.76	105.44	97.341	102.78	107.63	101.18	109.37	102.01	105.92	101.64	98.098	106.51	106.18	105.5	102.01	104.89	104.01	102.27	104.71
105.04	102.16	106.36	104.29	104.04	104.74	107.43	107.63	108.6	108.63	104.81	107.67	103.54	108.92	108.79	104.66	103.18	105.12	104.56	102.85	105.96	103.39	108.3	104.8	110.92	105.78	106.66	113.34	113.93	101.8	106.83	104.36	103.11	110.16	103	105.92	106.02	106.65	109.79	100.9	102.89	109.84	105.84	110.72	105.43	110.94	105.75	109.19	107.68	110.44
108.22	97.09	100.92	102.63	106.91	104.79	105.75	105.23	105.59	100.06	106.24	103.35	101.23	106.83	105.61	100.37	107.37	106.47	105.48	96.583	103.97	101.69	102.17	107.48	103.22	100.28	100.58	101.91	105.38	103.03	106.24	107.85	102.04	106.79	99.279	103.85	103.32	102.28	103.23	99.343	104.36	106.34	101.11	107.65	105.72	99.352	101.45	101.49	101.06	107.31
108.52	110.01	110.83	114.6	109.68	110.32	111.67	109.77	110.63	108.13	116.49	105.41	104.62	111.48	111.93	107.3	114.67	108.82	104.65	119.82	102.99	109.42	115.1	108.39	117.24	107.44	109.32	107.88	108.18	109.73	107.39	112.59	108.61	110.1	117.55	102.49	108.82	109.92	111.11	107.39	113.79	103.31	109.1	109.9	109.69	109.48	115.21	111.77	108.89	112.45
110.62	107.33	103.81	106.38	111.59	109.3	111.99	107.44	108.94	109.23	109.06	109.02	106.37	111.17	111.45	105.71	111.9	109.57	108.44	105.9	109.1	106.06	102.4	108.32	103.18	110.09	109.06	106.29	109.89	110.01	110.91	107.86	103.55	112.39	105.05	109.93	107.82	104.06	113.2	105.26	104.33	105.69	105.03	107.13	113.83	107.14	111.63	103.59	106.78	103.15
99.465	97.372	92.602	101.11	97.489	97.762	100.23	98.76	100.22	100.99	97.531	102.71	95.731	101.28	99.839	96.686	97.095	97.116	98.588	103.23	98.157	97.123	96.12	101.82	100.67	103.17	100.62	95.851	107.66	103.34	98.929	97.559	98.556	101.06	91.205	96.135	95.556	100.27	99.881	90.815	94.869	100.48	95.628	98.267	95.076	101.36	106.42	105.68	94.752	98.524
102.66	104.71	106.69	106.52	105.27	106.53	109.93	108.81	101.94	100.65	106.59	104.94	107.01	100.31	107.93	104.84	101.84	109.34	103.26	108.8	109.09	103.78	110.1	102.37	106.16	112.22	109.49	101.18	103.05	101.62	101.36	115.1	104.22	104.24	102.68	105.89	109.29	113.21	110.02	107.02	104.06	107.97	112.5	109.51	110.02	103.99	110.8	101.14	108.03	99.554
106.18	105.13	100.68	109.62	105	102.79	104.74	105.76	106.92	108	106.93	104.85	102.59	107.15	103.3	113.52	103.59	104.69	103.41	107.44	110.12	102.9	106.77	106.16	105.74	100.45	107.8	108.77	96.149	106.23	108.74	110.13	109.32	100.82	105.23	107.47	107.17	112.08	99.357	105.63	104.71	109.12	108.09	107.25	110.36	109.85	103.73	105.18	104.57	107.28
102.56	102.14	105.34	110.35	106.37	102.97	106.21	107.76	107.44	104.43	107.49	102.1	107.03	103.32	107.83	110.56	105.19	105.38	97.901	105	96.633	108.37	107.02	103.46	106.36	108.1	106.62	106.24	107.02	104.56	103.37	105.73	105.05	109.09	102.1	100.9	101.81	101.32	100.14	105.99	100.38	104.22	104.39	104	103.12	105.12	108.54	106.27	106.88	107.3
92.859	104.21	102.51	96.496	98.594	95.129	95.591	92.321	93.677	101.07	104.85	98.639	100.57	102.26	96.206	102.08	94.008	99.923	95.398	91.771	89.553	101.67	98.076	104.24	95.262	94.383	101.12	96.407	102.11	102.04	99.674	99.181	98.294	98.961	102.24	101.18	100.51	97.38	95.459	103.97	97.358	96.013	99.991	99.992	100.28	103.95	91.64	98.956	99.075	98.746
98.217	105.33	107.66	106.06	106.97	105.97	110.66	103.5	103.34	101.28	107.14	100.16	105.88	104.31	103.49	101.46	105.78	107.89	104.04	103.19	107.15	102.51	107.08	108.92	110.76	104.22	109.17	105.14	108.42	107.99	103.53	100.5	104.25	104.29	108.12	103.23	102.55	113.64	105.63	103.52	108.22	103.71	106.07	110.26	97.062	105.24	104.48	104.65	106.52	109.32
117.5	104.24	111.34	110.51	107.03	109.52	108.67	104.6	107.22	106.7	110.2	109.15	111.78	106.18	111.3	108.91	109.77	107.57	103.31	104.96	111.45	108.68	109.13	109.06	104.21	105.77	111.72	110.39	105.18	104.87	107.81	114.71	107.78	108.86	109.06	107.63	107.58	109.26	112.1	114.07	113.31	104.54	108.37	108.86	112.38	106.6	105.32	107.04	109.57	107.47
110.57	105.59	104.9	105.29	106.37	104.85	108.7	105.21	104.23	109.29	106.76	105.95	103.89	105.28	106.17	101.88	107.59	106.69	107.83	104.73	109.28	105.31	111.49	108.5	114.95	100.98	100.41	97.636	103.89	106.46	102.61	106.56	107.98	107.89	110.38	108.38	110.22	109.53	108.29	98.585	107.97	103.72	104.64	98.989	106.49	106.31	113.63	99.112	106.17	104.82
108.03	105.21	106.01	114.96	111.1	111.47	102.02	113.03	109.5	108.75	104.96	108.7	108.7	109.14	110.08	109.27	103.84	108.97	107.5	107.15	115.67	98.378	109.7	108.77	103.31	108.16	104.86	108.66	112.4	109.01	116.91	104.9	111.8	105.12	108.05	103.61	111.4	109.86	112.91	106.32	105.3	109.9	106.39	112.98	110.08	99.247	112.34	106.19	107.67	107.82
109.49	104.92	104.71	111.56	105.4	103.4	110.8	103.8	113.43	113.2	100.61	108.69	109.01	106.59	104.79	103.15	100.39	100.77	106.96	99.394	102.72	108.36	105.59	107.36	103.71	105.87	103.32	94.493	110.85	111.83	109.46	104.81	108.88	111.03	104.39	105.56	103.6	108.84	100.06	104.81	104.73	106.45	101.34	107.16	106.24	104.46	101.92	109.62	102.57	103.72
109.75	112.41	107.42	102.46	107.97	103.05	109.03	105.59	111.52	106.99	106.86	110.55	109.09	106.07	100.99	106.52	113.83	112.11	108.18	111.9	110.11	105.44	109.29	108.03	105.95	105.66	108.46	110.34	104.15	102.04	110.81	107.33	112.84	105.99	112.43	112.94	105.88	104.5	102.69	105.83	110.1	111.84	102.79	106.41	107.3	107.92	106.35	102.17	110.4	107.55
98.569	101.93	103.11	102.1	101.74	99.85	102.42	94.65	103.37	103.22	95.056	95.054	99.463	104.12	98.065	100.91	101.09	103.2	105.31	96.389	98.781	102.77	100.05	95.845	102.76	100.39	107.17	95.813	99.844	100.38	102.17	102.36	102.42	94.365	100.38	101.03	103.05	99.2	98.449	101.39	100.41	101.08	98.016	98.619	99.706	100.15	98.227	100.15	102.52	98.798
114.96	106.68	110.79	107.03	109.31	106.6	108.53	104.77	112.5	114.59	110.01	110.99	113.49	105.74	109	109.79	108.49	110.08	105.82	110.45	105.87	107.07	108.85	108.58	114.85	108.27	113.43	108.53	111.92	107.9	107.44	115.51	107.61	110.79	108.93	111.45	115.41	112.23	109.57	107.19	106.25	114.33	111.79	111.5	112.78	114.07	108.47	114.04	107.52	118.22
103.18	109.59	104.57	104.54	105.46	103.9	102.89	102.52	109.87	101.38	103.37	105.7	109.92	107.03	108.17	105.18	99.265	104.13	101.27	106.2	104.29	107.27	108.25	108.44	102.48	105.24	108.67	105.55	109.24	102.33	106.99	106.42	102.02	106.37	104.45	104.88	104.58	101.7	101.89	101.08	107.72	106.61	108.81	99.521	109.03	106.08	114.5	110.89	109.71	112.43
105.28	107.64	107.86	105.2	111.16	108.71	113.44	102.68	112.7	110.04	112.83	112.8	105.93	111.01	106.89	107.38	105.48	102.05	114.47	107.75	105.71	103.19	104.06	110.92	109.13	110.74	108.77	111.05	103.69	108.42	111.32	107.76	112.21	109.64	108.09	113.04	107.59	110.35	106.58	111.01	107.14	106.68	107.69	104.42	104.4	111.99	109.36	110.66	107.77	111.32
109.31	105.28	109.17	107.99	99.969	101.72	106.09	106.11	105.39	110.88	100.66	109.04	99.229	103.12	102.42	102.63	105.12	107.69	104.31	104.11	102.66	99.245	100.36	104.28	108.43	107.25	110.5	105.31	100.84	104.47	107.33	109.29	104.87	105.29	111.19	110.07	101.22	110.03	104.59	101.79	109.01	107.72	108.48	92.907	109.09	107.86	101.88	109.59	104.84	112.59
104.35	100.74	100.61	103.82	99.599	103.63	102.09	105.85	105.49	105.32	101.8	103.04	108.31	106.27	101.31	105.31	107.59	110.64	105.68	103.01	105.86	111.87	103.57	110.59	100.54	106.46	102.44	108.65	98.874	107.22	104.89	108.79	104.36	106.92	103.57	99.908	107.01	104.99	103.86	105.63	101.66	100.26	111.95	110.46	105.95	103.54	106.12	101.26	105.36	100.45
113.33	108.82	114.6	109.59	103.5	111.65	104.91	105.48	103.71	104.63	109.42	109.13	106.38	108.2	102.72	109.86	106.27	111.32	104.93	111.04	111.57	106.55	105.48	109.74	108.79	113.37	106.31	102.87	102.94	107.28	106.7	106.09	109.92	112.78	112.55	109.22	109.14	110.82	108.58	108.28	108.61	113.5	109.45	105.67	114.54	102.24	111.54	108.05	112.38	109.55
101.69	103.57	98.08	106.68	105.29	98.195	95.451	99.021	107.52	102.4	99.8	101.19	101.25	100.79	102.42	98.888	97.246	97.39	101	106.49	102.77	98.351	95.344	99.265	97.435	93.143	99.581	101.65	100.26	96.226	101.26	100.08	101.22	102.82	99.431	100.73	98.733	98.045	106.79	100.46	105.35	101.06	98.541	98.402	97.802	101.16	97.239	101.39	99.544	103.18
102.66	105.05	104.88	109.18	101.1	108.62	110.34	108.34	108.02	106.76	105.12	119.24	103.96	100.91	107.22	103.51	103.79	104.58	104.88	107.35	104.99	107.47	108.55	105.63	105.82	103.73	108.24	111.52	106.48	105.89	110.03	103.86	106.75	101.57	104.07	109.83	109.67	105.73	105.78	106.17	104.42	106.13	110.21	109.81	104.72	104.69	108.18	112.56	103.84	101.87
109.18	111.23	111.35	102.65	112.14	106.49	112.1	110.11	105.69	102.17	107.44	109.33	111.94	109.49	113.61	107.53	107.25	108.27	102.31	109.33	102.74	108.44	111	105.76	102.71	108.94	106.28	103.11	111.93	102.52	101.25	104.57	106.77	110.61	108.84	106.2	103.56	110.52	109.91	108.78	112.09	108.64	106.7	111.17	106.43	112.07	114.05	113.2	109.61	107.4
104.25	102.41	111.94	111.22	109.03	106.67	110.97	108.42	105.71	103.19	103.86	106.45	115.19	104.74	110.64	107.09	104.15	106.62	107.26	107.36	111.74	110.26	102.52	103.33	110.65	106.91	105.9	110.76	105.56	108.91	111.12	99.528	106.07	111.35	103.02	108.36	109.61	110.53	109.48	112.83	109.41	100.67	104.3	107.47	101.53	105.75	106.01	108.74	109.09	106.28
107.44	99.053	109.9	109.24	109.36	106.63	109.47	108.86	106.51	108.55	109.2	111.23	102.19	104.02	112.89	109.12	103.98	112.08	104.14	112.22	104.11	107.69	116.02	110.95	111.36	108.25	111.9	108.34	106.89	109.28	110.66	110.31	110.13	105.64	110.63	107.87	108.25	113.04	109.49	104.45	100.58	108.3	107.18	110.13	104.93	103.58	106.93	112.7	108.13	110.81
96.47	101.44	97.667	102.82	104.31	98.801	103.7	100.02	92.565	95.3	99.058	100.75	100.69	91.414	98.466	99.522	105.42	102.63	104.27	94.346	96.518	101.97	99.87	106.31	96.968	97.941	105.29	96.47	95.741	99.675	97.943	98.821	100.9	97.545	93.84	106.36	95.665	96.788	93.456	93.547	97.503	109.91	99.247	99.977	101.12	103.38	98.511	96.597	94.648	96.135
103.81	98.641	104.02	94.546	94.788	97.34	96.651	97.216	100.34	97.209	101.76	104.19	104.41	102.6	95.486	99.103	108.7	104.63	101.56	95.799	104.46	98.834	103.55	100.06	102.37	100.27	101.73	99.941	103	102.03	102.32	96.238	102.54	103.89	97.606	97.567	105.92	104.01	99.936	102.03	97.971	108.03	97.305	105.25	102.47	98.327	102.54	93.266	100.82	104.45
108.27	105.66	104.64	108.14	109.61	107.47	106.1	103.72	103.51	111.54	113.58	102.71	104.29	109.18	111.33	110.87	111.75	109.66	109.46	107.39	103.31	106.29	103.35	108.91	103.1	108.02	104.37	104.76	112.04	107.24	107.77	102.83	103.64	104.4	106.15	104.55	107.45	104.37	110.64	111.39	103.2	112.89	109.85	101.71	114.03	104.65	104.68	108.47	105.36	106.9
107.5	107.92	105.13	114.14	104.26	108.16	106.13	108.43	105.54	103.25	103.74	106.74	100.64	107.74	102.17	106.98	105.59	108.52	111.91	107.53	106.57	107.24	107.02	114.47	102.08	109.32	107.85	105.11	113.88	113.06	101.92	112.35	110.7	108.53	104.68	104.69	104.58	106.26	101.43	106.93	102.08	110.13	106.9	110.37	109.3	106.58	102.51	104.13	106.64	104.72
106.78	113.58	103.19	107.19	104.92	105.09	103.59	105.96	107.1	108.48	102.85	104.92	103.99	106.24	101.66	115.19	105.89	111.9	104.15	100.23	102.28	107.66	107.51	101.99	105.98	107.34	110.19	102.24	107.65	106.43	104.42	104.58	106.46	108.76	107.09	106.95	104.37	104.03	101.53	101.96	103.96	106.25	102.5	101.65	109.88	108.29	104.09	103.79	102.49	110.78
113.59	112.21	114.56	114.47	110.93	112.32	113.08	112.13	113.3	106.72	112.12	110.98	111.15	107.34	111.89	112.16	105.74	116.97	112.57	104.13	111.14	108.72	114.39	110.45	104.96	109.71	110.33	116.33	113.86	115.7	109.37	111.31	112.79	107.9	109.18	106.85	108.87	111.66	116.92	110.46	110.58	108	116.08	106.14	109.19	106.77	108.54	113.82	118.14	106.48
106.98	108.47	105.25	101.95	99.677	107.09	107.25	106.25	108.2	109.86	103.24	107.85	109.01	111.8	110.51	109.13	111.17	105.4	108.73	106.63	110.41	104.04	105.17	105.3	105.99	104.01	104.35	108.19	108.27	102	101.99	105.97	109.27	102.77	107.93	107.92	99.435	109.67	100.59	109.76	105.08	106.94	100.75	110.12	101.3	106.15	106.65	102.33	108.2	108.12
102.63	108.61	110.75	107.21	106.93	107.09	107.25	104.37	113.55	105.19	111.13	108.61	112.76	102.88	111.5	103.78	107.82	103.68	109.61	106.63	107.14	110.75	108.79	111.95	109.18	104.29	105.92	111.62	106.54	107.62	108.99	102.19	113.6	105.38	110.37	105.26	108.19	110.05	112.13	102.45	110.56	115.95	108.78	105.86	111.32	105.7	111.4	107.82	114.8	112.2
104.91	102.02	98.6	96.293	92.241	96.294	95.901	98.714	96.817	97.47	92.51	97.957	101.68	102.35	97.851	103.06	96.897	95.264	106.3	97.639	96.117	98.329	97.069	96.072	93.637	97.586	97.25	93.389	95.283	96.216	97.741	103.95	94.168	102.2	94.303	99.181	94.214	97.53	98.41	100.58	102.96	96.415	93.388	93.004	98.598	96.559	94.433	93.804	101.15	98.137
111.47	103.83	108.72	114.83	103.76	110.93	104.01	103.33	111.25	108.85	105.42	110.04	111.76	106.37	108.97	106.39	99.799	104.93	112.56	110.21	105.42	106.12	109.84	109.5	109.52	108.53	114.97	111.43	108.48	107.2	110.57	107.44	104.36	105.8	102.75	107.8	115.42	111.29	108.79	106.42	99.989	107.77	112.5	100.14	108.08	110.94	109.07	109.69	110.27	108.78
96.655	97.349	91.474	102.03	97.107	97.083	102.09	99.564	100.56	105.28	98.936	99.23	98.854	106.05	99.191	101.96	94.918	104.43	97.325	93.494	95.868	102.17	94.307	103.12	96.851	95.508	95.238	95.012	96.698	91.763	101.7	98.57	96.74	100.06	98.319	97.118	100.14	99.233	96.883	96.697	91.866	95.897	101.87	98.722	99.208	94.167	95.981	97.925	101.8	94.974
96.692	107.79	105.47	107.13	106.62	108.2	109.92	103.63	111.86	105.46	106.34	104.51	104.68	103.94	106.87	107.48	111.11	106.04	112.45	105.08	108.22	105.27	109.65	108.41	105.58	99.15	104.25	105.13	112.67	104.42	104.17	106.4	106.97	106.25	104.49	108.31	107.17	104.69	109.93	103.27	111.34	101.84	102.45	105.62	111.57	102.78	107.75	101.53	108.08	109.6
108.43	105.27	107.29	104.25	110.06	111.46	107.48	105.97	112.06	105	106.42	105.14	107.63	109.77	114.45	104.78	103.77	102.86	106.51	109.67	107.76	112.18	108.56	111.59	105.49	109.87	110.1	108.54	106.19	108.19	103.38	108.17	95.527	103.87	113.29	112.57	106.69	105.3	105.82	100.78	108.1	107.21	101.25	105.1	101.67	111.33	106.03	103.22	105.48	103.77
105.98	101.28	103.9	102.32	105.14	106.16	107.15	106.03	111.06	104.16	110.7	110.47	102.18	102.75	99.367	104.08	105.97	110.38	107.19	106.93	102.51	110.54	102.48	99.152	103.62	105.26	105.72	105.02	107.97	109.37	97.854	105.95	105.25	107.74	106.78	106.3	108.2	104.22	102.89	110.94	108.29	110.99	102.62	104.59	112.77	107.55	107.46	111.73	104.39	102.76
113.9	106.81	105.64	106.64	111.11	104.63	104.14	102.62	106.57	104.63	109.58	104.13	105.6	111.93	112.45	113.9	108.73	105.98	106.2	111.68	102.39	104.06	104.05	106.84	109.41	102.78	106.19	111.85	111.68	99.301	106.58	111.04	106.1	109.47	105.28	111.59	105.8	109.75	109.02	105.85	107.95	102.06	102.6	106.22	110.48	110.76	109.55	111.18	107.27	104.91
104.73	100.91	107.99	110.71	104.03	102.36	107.26	107.41	102.42	105.97	107.83	100.19	110.5	108.53	108	102.64	104.66	108.64	107.27	105.7	101.14	109.32	109.92	108.34	105.98	106.34	104.82	104.99	103.55	107.55	106.02	108.79	106.99	104.4	105.77	103.57	107.66	114.58	103.62	102.25	108.3	108.27	101.08	104.6	105.24	106.37	107.33	101.26	104.48	105
102.41	101.17	104.35	108.93	103.76	109.24	108.26	100.83	107.95	109.35	97.048	105.29	104.16	106.61	111.03	107.22	102.25	105.84	107.12	103.22	100.17	101.88	108.73	102.98	103.51	107.25	108	102.6	105.73	105.46	104.95	99.034	107.91	105.95	104.11	104.99	112.04	105.26	111.53	107.7	108.77	104.28	107.73	108.29	106.28	109.1	106.66	107.42	102.94	109.72
102.56	99.814	101.95	95.616	100.36	95.875	104.02	93.634	102.63	100.17	102.13	102.52	98.103	98.057	102.03	101.48	93.56	98.498	99.453	99.949	100.97	102.77	98.568	104.26	99.292	96.638	100.98	95.408	101.51	104.36	98.533	101.22	96.759	102.89	100.36	94.789	99.831	104.04	96.905	95.019	106.59	98.286	99.848	101.08	103.34	98.904	100.26	96.517	103.81	100.35
105.64	108.19	103.8	108.5	106.92	110.92	106.46	104.6	110.31	104.36	106.65	108.89	106.55	104.49	102.9	101.98	108.02	106.06	99.122	107.73	104.5	102.93	108.12	100.11	103.3	111.33	103.69	110.48	111.49	106.47	108.68	101.76	103.05	107.98	105.06	108.09	104.26	106.3	110.5	109.19	108.91	112.37	101.58	99.768	104.06	104.62	103.8	102.32	103.63	112.75
96.648	99.602	103.19	97.069	101.52	99.868	98.529	97.331	101.97	104.35	104.27	102.12	104.26	99.591	103.43	105.85	95.79	102.01	99.687	102.56	105.1	101.26	98.169	97.69	101.84	101.16	95.477	93.246	105.31	101.61	100.31	95.711	101.82	93.522	96.447	104.7	97.084	103.81	102.9	102.17	103.96	97.657	104.12	98.873	103.8	102.36	101.36	102.26	102.93	100.39
105.22	112.23	108.79	103.01	114.39	106.67	110.68	102.83	107.69	107.89	104.78	106.17	108.23	111.53	103.64	99.91	103.73	109.31	101.8	103.58	113.4	106.07	97.152	109.34	103.08	104.52	112.2	104.56	104.07	108.06	106.19	105.01	102.16	107.1	104.73	104.36	106.39	108.23	101.73	112.08	104.42	103.05	104.35	107.34	107.1	106.73	104.42	103.27	107.15	103.61
105.25	103.8	103.68	105.43	108.03	104.94	103.33	97.553	109.75	106.1	102.71	102.94	110.65	106.15	104.3	102.15	104.22	102.66	104.54	98.931	109.09	109.73	104.58	107.41	110.72	103.12	106.06	103.26	113.52	106.9	102.98	107.14	113.13	105.23	101.24	110.51	107.77	106.24	106.7	103.39	107.38	104.1	112.99	109.45	106.96	111.28	106.97	107.82	113.51	106.42
106.24	112.2	110.26	110.05	106.6	103.54	107.01	110.18	106.38	115.78	105.51	112.73	103.57	109.4	107.1	105	104.96	108.76	110.58	103.75	112.52	116.35	107.89	105.03	104.49	111.03	102.74	106.74	113.32	104.41	106.9	105.3	107.84	109.82	102.74	106.9	113.77	111.2	107.86	109.86	109.61	109.88	110.24	108.36	107.35	106.84	105.51	109.16	109.99	103.54
99.877	101.97	105.97	97.379	102.78	104.39	104.52	101.66	102.62	98.881	102.41	101.54	100.51	106.5	99.634	102.65	100.01	99.446	100.96	96.866	98.242	100.66	95.9	96.123	105.91	99.713	101.2	102.05	94.407	97.656	107.1	93.184	95.05	98.092	97.593	96.752	97.162	108.02	98.349	98.49	101.53	99.804	99.434	102.48	102.2	102.16	104.87	97.183	96.919	97.875
99.479	106.31	99.677	106.9	99.657	100.91	104.04	101.41	102.27	99.97	96.551	102.52	107.35	107.39	102.29	104.07	106.26	100.99	107.23	107.51	104.51	104.05	100.93	103.26	100.36	104.69	107.04	94.745	102.56	104.06	99.99	97.959	103.32	99.444	103.67	100.06	105.78	101.66	101.27	96.09	110.29	102.72	101.46	107.65	99.608	101.2	106.1	97.768	99.573	99.672
98.173	95.785	98.935	100.36	103.44	99.32	102.57	99.915	103.2	97.19	99.827	90.644	94.753	103.14	97.636	94.212	98.002	97.943	101.92	98.062	100.99	101.3	106.81	95.937	102.23	95.697	98.613	97.661	98.918	101.08	99.261	101.71	99.701	98.557	98.452	98.131	96.953	97.119	98.535	94.595	107.25	100.24	94.102	103.02	100.47	100.67	100.72	101.75	95.617	100.61
113.46	111.88	105.5	112.46	112.28	107.6	109.28	115.42	106.95	112.82	109.85	110.25	105.01	114.01	110.51	108.98	109.46	105.57	109.02	111.51	111.16	116.2	106.63	108.03	107.24	102.47	107.38	110.23	115.36	109.82	105.5	107.97	104.44	102.89	110.15	109.31	100.35	108.5	110.06	110.08	113.8	110.88	105.06	108.44	109.18	106.38	111.25	105.18	116.24	101.6
108.22	107.92	100.91	109.17	103.93	104.8	106.46	104.97	109.94	107.16	107.04	107.42	99.752	101.68	103.76	106	107.68	114.52	112.44	105.32	105.06	107.28	102.3	106.82	107.75	101.9	107.81	103.06	105.98	105.32	104.51	107.22	106.94	102.77	101.73	111.27	99.287	110.93	107.65	108.35	103.8	109.81	106.55	108.09	102.89	100.57	115.33	110.1	101.24	102.12
103.36	104.28	114.35	113.76	109.69	104.96	108.84	108.15	110.19	109.31	107	109.37	111.23	121.13	109.56	105.87	114.91	107.41	106.9	107.45	104.33	115.47	104.23	114.76	112.62	103.21	102.49	106.15	108.85	112.98	114.4	102.67	99.363	109.98	110.31	106.13	108.33	108.92	107.61	107.9	106.05	115.95	107.52	109.82	107.27	112.3	108.84	106.25	105.83	116.37
103.06	106.01	103.59	106.56	103.82	105.56	108.01	100.71	110	99.271	106.34	108.06	106.15	107.27	108.9	104.88	104.79	104.07	103.97	107.03	105.22	111.98	100.51	107.09	102.47	104.05	102.28	106.49	107.89	101.39	104.35	101.99	104.27	108.85	110.09	103.02	105.3	110.42	104.12	105.51	100.46	104.48	105	107.19	108	103.63	103.52	102.64	105.38	104.8
106.78	103.77	105.77	113.71	113.73	107.18	110.55	108.08	106.79	111.71	112.68	108.9	110.07	109.83	104.13	107.85	108.68	109.07	109.6	106.84	105.18	103.44	113.85	105.87	108.07	107.81	112.65	117.35	104.91	102.47	106.03	109.62	102.85	108.89	106.42	105.85	107.72	109.17	109.56	109.44	106.28	111.29	107.14	107.91	106.28	110.32	108.84	107.72	101.16	109.09
110.52	102.27	113.11	100.56	107.94	111.36	106.66	106.71	101.94	107.99	106.69	112.55	101.15	104.91	102.03	106	103.67	105.55	104.67	102.59	112.41	113.72	107.57	109.67	107.46	106.62	106.91	100.19	104.52	108.34	106.77	102.65	101.75	113.04	109.83	103.95	105.05	106.1	108.55	103.78	104.91	105.43	109.92	104.11	100.88	112.92	103.2	102.94	107.96	109.46
101.04	104.74	103.39	99.502	105.04	96.743	101.38	100.69	105.42	100.26	98.44	97.885	98.287	102.38	97.528	100.2	103.17	99	107.42	101.88	104.85	95.949	108.03	102.97	101.19	98.67	102.11	97.071	103.31	99.502	104.87	103.58	98.231	100.48	98.28	101.94	100.78	100.4	97.524	95.226	96.566	96.549	101.52	103.27	104	101.3	98.396	96.617	104.65	97.661
105.34	111.7	112.76	112.72	106.07	106.17	103.13	105.62	103.43	109.73	108.72	113.33	104.53	108.96	108.86	103.27	107.57	102.98	107	102.71	107.33	116.13	106.72	107.48	110.64	109.62	116.23	104.82	104.54	113.35	113.56	106.24	106.21	110.06	107.07	104.79	103.41	106.09	104.29	101.69	103.61	106.73	112.42	116.16	107.24	109.92	108.83	108.74	104.6	105.89
101.86	108.47	104.46	104.68	109.53	111.56	105.28	110.41	111.38	110.29	105.42	104.8	109.79	109.42	110.15	106.19	107.06	113.19	104.06	113.34	110.37	105.94	102.04	107.82	112.53	111.2	109.93	107.69	110.22	104.62	115.32	107.7	111.82	107.81	106.35	112.86	111.27	101.32	104.13	111.91	112.89	106.88	108.59	110.64	104.44	111.35	113.84	112.22	105.9	107.59
105.14	106.74	103.7	107.29	107.58	110.29	106.99	103.1	104.73	105.76	111.4	108.16	109.44	104.93	102.55	111.6	107.86	103.1	113.94	105.07	106.77	113.35	112.47	110.18	109.57	103	104	101.96	108.36	107.14	105.96	109.03	109.94	109.58	108.02	111.52	103.43	114.4	107.88	107.91	114.66	109.77	108.19	106.01	108.88	111.42	111.15	113.07	109.92	108.27
118.51	108.6	106.54	104.49	108.89	104.02	106.34	107.72	115.9	105.52	104.15	107.06	103.88	114.74	110.03	111.21	108.65	107.43	101.31	107.62	109.02	104.28	108.16	107.69	101.17	114.85	111.56	103.49	113.75	106.26	110.44	106.19	112.53	112.18	107.36	111.03	114.1	108.31	108.83	111.8	112.48	114.27	108.19	107.62	105.17	107.36	108.22	107.45	102.15	106.43
105.42	109.02	107.1	102.13	100.08	108.26	108.77	111.01	106.82	100.63	109.15	109.58	102.73	107.25	112.91	105.08	107.62	107.18	105.79	108.33	109.8	113.57	103.04	103.49	109.53	107.86	105.71	101.75	104.18	118.98	101.18	104.89	109.15	107.32	106.24	109.63	100.31	109.66	105.99	109.42	107.97	106.67	109.8	108.07	107.39	115.28	105.47	108	103.01	108.12
106.83	104.93	102.85	105.58	100.84	102.92	107.7	101.67	110.15	108.94	102.59	110.91	108.21	100.68	108.24	107.09	109.25	106.96	106.61	108.91	107.58	107.66	110.38	108.93	107.04	111.2	106.74	106.05	102.16	96.811	103.69	107.78	110.27	108.44	107.39	112.08	102.38	107.59	107.07	107.92	104.32	107.31	107.1	106.8	103.39	98.898	112.41	107.23	105.41	105.79
104.63	105.52	106.78	105.36	103.57	105.07	107.43	105.89	107.11	107.73	102.61	103.85	109.84	107.58	108.37	104.27	111.01	105.31	106.25	115.16	107.84	106.93	103.63	109.83	111.17	109.57	105.91	105.07	106.46	107.53	106.8	112.07	111.73	104.79	105.84	105.03	106.96	107.5	105.21	110.16	110.14	111.56	106.36	98.88	112.25	111.81	103.52	100.61	103.78	102.02
108	99.551	106.61	108.7	106.26	111.02	108.33	114.99	103.97	112.33	107.21	108.33	105.04	106.31	105.02	100.49	107.72	107.6	108.82	110.57	107.01	103.36	107.23	105.83	112.16	98.086	104.17	108.08	107.64	104.1	114.23	114.25	108.03	108.55	111.93	114.61	111.58	108.63	106.87	108.75	110.37	106.19	109.47	100.59	109.25	107.7	102.81	108	107.03	107.73
93.518	102.17	99.171	96.813	103.23	96.534	107.28	95.246	97.192	98.607	102.22	103.04	95.668	94.105	100.18	95.209	92.639	93.715	101.26	96.884	96.186	93.087	95.896	96.637	96.363	98.153	99.559	91.46	103.76	97.498	93.635	93.848	97.002	105.81	102.6	95.222	94.353	96.586	96.929	99.205	95.886	101.05	98.272	96.672	99.206	97.17	100.31	95.133	101.92	97.841
98.627	96.965	98.828	95.38	102.36	100.42	97.434	99.011	98.967	99.977	97.86	101.5	98.725	98.774	98.348	97.272	102.81	94.478	98.695	96.515	93.457	98.959	98.617	104.34	98.677	97.597	100.09	106.11	95.232	94.459	100.26	98.008	99.207	96.13	98.164	97.887	98.799	96.698	102.59	102.83	99.153	96.1	97.393	96.406	98.14	94.291	97.078	102.98	96.164	97.255
107.58	106.6	104.69	106.05	104.82	104.3	104.49	111.34	106.01	104.47	112	106.69	105.72	110.44	103.67	108.31	103.37	104.86	100.21	105.48	108.96	108.85	105.9	100.67	101.25	105.21	105.06	103.26	106.28	111.35	104.71	104.98	104.2	109.58	104.95	102.32	101.61	103.86	111.62	104.57	102.06	107.57	105.64	105.59	107.56	106.56	105.13	109.09	105.83	112.96
102.57	97.484	106.41	103.7	104.1	95.362	97.591	103.06	101.46	98.455	97.094	100.66	98.95	94.972	96.53	98.797	98.172	95.986	104.07	100.91	106.35	100.5	99.593	101.68	97.994	99.41	97.574	96.115	102.73	103.81	101.71	100.49	106.82	104.44	100.18	97.757	97.023	96.097	96.601	99.683	103.64	99.515	97.251	97.202	98.993	105.01	109.23	102.88	95.039	102.48
102.19	109.51	98.242	103.52	102.24	100.33	105.25	107.91	100.6	101.14	108.08	107.28	99.917	107.13	103.98	106.68	106.58	99.088	108	103.31	105.32	105.8	102.48	107.25	111.2	104.92	108.53	108.97	103.57	106.43	104.62	102.57	106.11	104.95	105.91	105.78	101.67	107.56	107.42	105.97	104.98	103.76	102.39	108.44	110.05	106.71	108.62	102.56	106.89	105.83
102.11	105.86	109.1	114	107.16	110.4	104.99	109.28	97.461	102.92	102.31	99.597	110.44	101.81	109.15	109.54	105.85	106.71	105.81	103.42	106.31	108.47	105.51	104.67	105.06	101.39	112.13	101.07	106.42	100.12	107.74	104.56	103.77	98.03	104.25	109.66	103.27	108.05	108.3	106.59	107.51	100.07	104.6	101.63	107.74	111.45	108.27	109.5	108.86	104.48
108.3	106.43	107.41	108.28	105.51	107.85	109.42	107.77	104.09	110.94	111.43	106.1	106.81	106.09	116.1	112.71	107.75	108.85	108.61	107.81	109.18	112.38	109.32	106.1	111.93	102.58	113.51	110.99	111.28	105	104.96	117.58	98.906	109.39	101.96	111.05	110.94	99.245	104.04	107.27	112.12	107.07	108.26	110.35	109.35	111.69	102.08	109.83	109.32	111.18
101.9	97.054	98.868	99.018	106.56	94.725	96.233	96.308	96.205	97.045	97.696	97.59	100.32	102.8	100.46	102.21	98.772	96.397	97.445	93.304	93.567	98.035	96.16	98.149	98.737	98.175	89.593	93.439	99.915	100.33	103.66	96.013	94.127	93.267	98.137	95.639	98.885	96.474	98.365	94.1	101.94	96.938	104.78	103.36	88.108	94.293	97.077	102.64	97.787	97.87
104.47	105.68	108.58	107.39	104.36	104.28	99.815	109.76	113.18	104.01	106.84	100.95	102.43	103.19	102.08	99.249	112.49	107.35	105.7	110.37	102.6	106.5	103.97	103.34	107.21	103.67	113.01	108.96	108.24	114.71	100.85	100.83	108	98.081	98.961	108.99	97.683	111.62	111.11	107.96	103.17	106.64	104.87	106.25	109.54	104.13	109.47	104.51	108.64	112.33
110.02	108.04	114.08	102.77	101.6	107.89	112.59	106.27	107.14	110.12	107.15	108.69	104.99	114.58	110.15	108.71	106.45	110.5	105.28	105.91	114.06	111.7	110.47	106.48	112.04	108.87	110.29	106.67	112.96	105.9	109.59	113.83	112.42	108.36	103.33	102.55	114.51	111.19	114.25	108.12	105.42	107.62	109.05	106.16	108.18	104.56	104.33	101.95	110.21	111.09
110.57	104.62	110.74	103.95	98.142	107.18	110.03	105.36	107.44	104.24	100.86	104.61	110.15	109.44	113.45	102.81	98.554	108.09	114.95	106.14	100.09	108.56	106.4	103.86	103.89	99.174	109.29	103.14	111.07	110.07	114.11	103.27	107.62	94.59	101.55	101.43	100.98	103.02	104.99	108.87	103.47	103.23	106.16	106.86	108.35	104.5	105.96	101.58	105.37	106.69
113.31	101.51	105.18	107.99	100.92	106.52	110.56	113.28	106.81	105.1	108.57	105.7	106.83	105.72	102.29	111.28	102.36	105.15	106.2	102.49	101.24	113.55	110.11	111.73	107.25	103.13	108.46	104.87	107.19	103.31	109.54	106.93	110.64	105.24	101.09	110.88	109.05	107.52	101.28	102.41	109.59	104.11	108.5	109.8	108.2	105.56	111.65	107.67	104.59	111.51
103.75	105.49	102.46	101.98	108.96	113.66	103.57	102.15	104.21	102.8	103.61	107.24	109.96	105.68	103.24	104.48	105.81	110.37	102.2	108.45	108.93	104.82	104.81	109.37	110.24	107.76	112.58	108.53	103.05	104.22	105.73	105.63	106.81	109.22	103.11	110.66	103.32	106.04	102.14	107.57	103.47	108.08	109.88	105.35	112.97	101.73	109.87	103.91	106.93	103.29
101.54	97.627	94.622	103.17	97.815	94.878	96.094	102.13	96.739	100.65	106.47	100.17	103.58	102.96	102.17	100.69	98.49	99.903	99.46	100.85	102.01	103.49	102.71	96.317	97.725	99.935	99.344	97.778	98.762	102.99	99.857	101.26	98.192	101.14	100.39	104.42	94.53	103.59	97.714	98.572	98.17	107.2	103.29	98.716	95.637	101.57	97.414	102.96	101.44	104.73
108.58	106.45	107.51	110.2	109.76	109.25	102.5	110.64	116.6	107.82	112.55	113.34	109.94	107.88	105.71	105.41	102.93	106.05	105.71	107.11	101.38	111.71	108.04	107.64	104.79	103.38	111.22	110.22	114.15	111.08	104.82	107.21	105.72	104.65	113.55	107.31	103.58	111.77	110.36	106.78	110.88	99.033	108.21	109.8	103.25	106.35	99.117	110.42	109.96	107.13
101.35	96.156	99.334	104.47	101.85	102.35	104.88	99.834	100.51	92.036	100.68	100.3	96.166	100.98	95.387	105.06	97.633	97.656	104.59	103.77	101.15	100.88	102.19	104.16	99.151	97.699	100.99	105.47	102.71	100.42	102.87	101.55	100.49	105.02	103.49	101.07	96.057	94.336	94.021	98.688	104.92	96.323	99.863	101.01	95.2	99.754	100.8	108.26	98.053	102.26
102.06	105.81	108.74	105.88	112.07	104.13	105.45	107.3	105.96	111.17	105.11	110.32	102.75	107.87	112.34	107.02	104.17	107.91	103.61	105.6	112.89	111.91	106.96	106.37	100.13	103.34	109.85	103.33	104.03	109.91	105.2	105.98	107.29	108.57	111.46	110.94	102.04	107.96	102.03	108.16	108.82	108.43	106.15	102.81	106.81	109.48	112.66	106.96	106.09	106.2
105.12	102.66	102.53	111.89	109.62	109.89	104.05	110.83	109.27	104.1	104.29	107.4	109.07	107.32	108.2	104.11	99.581	109.29	105.85	103.53	108.36	103.67	106.34	103.23	104.36	102.57	105.4	104.97	105.19	105.13	105.45	102.05	107.47	103.23	110.54	110.07	107.23	115.12	107.35	101.91	107.93	107.77	108.93	108.06	109.34	106.31	107.44	104.13	108.18	106.42
101.34	109.48	105.22	110.06	105.93	110.68	104.84	110.84	101.29	107.69	100.31	108.37	110.81	105.96	105.76	104.13	106.19	103.79	106.12	103.19	102.48	108.68	99.241	103.43	112.82	108.4	105.99	109.15	105.47	108.22	104.08	99.849	106.84	108.14	107.36	111.55	111.29	107.38	107.04	108.35	106.24	112.64	105.07	100.76	105.13	107.28	108.94	107.15	107.99	104.23
101.23	112.44	106.64	94.865	104.91	106.11	111.01	103.01	102.43	109.35	107.03	112.31	110.96	105.99	109.5	104.68	102.79	110.59	110.16	109.03	108.05	109.47	104.65	110.89	112.21	114.25	106.16	106.8	109.31	109.27	107.86	104.61	112.83	106.19	103.59	106.52	111.59	108.48	112.55	112.18	104.7	106.9	98.244	106.82	112.56	112.26	112.06	114.07	107.67	109.07
107.47	104.78	104.52	102.4	109.66	108.13	112.18	104.24	107.97	105.28	107.24	101.09	105.82	101.04	106.17	105.5	104.05	103.97	108.09	108.11	104.25	108.93	104.43	110.29	114.4	104.55	107.45	105.17	101.42	104.2	103.57	103.04	103.36	105.37	104.86	106.49	105.52	107.4	111.23	103.67	100.22	111.52	101.77	99.867	99.637	108.56	104.19	103.61	104.91	102.2
99.751	93.062	99.982	98.644	105.5	104.58	98.952	98.685	99.662	97.707	98.209	98.016	100.42	102.42	98.234	97.199	100.32	101.18	93.032	91.531	99.564	97.558	91.896	100.02	101.83	93.858	94.494	101.95	96.919	100.94	98.269	96.678	96.984	98.339	97.199	102.35	101.32	98	94.441	97.706	99.789	98.709	101.05	102.72	99.385	93.843	98.32	95.596	102.61	96.719
109.43	108.67	106.25	112.98	104.47	105.15	104.05	106.37	114.44	110.13	105.66	109.9	109.52	101.67	105.69	102.22	105.17	100.42	102.48	111.49	110.35	103.21	107.01	108.89	102.77	104.41	106.04	107.27	104.07	105.48	110.4	108.59	107.97	104.98	107.39	107.39	109.99	108.44	106.99	106.96	115.57	106.52	107.83	105.47	107.06	104.24	109.41	103.62	107.35	107.02
106.15	107.29	107.61	103.75	110.92	111.48	105.1	108.84	113.37	113.96	112.46	106.7	112.95	99.209	100.95	113.98	113.61	111.58	105.11	105.61	107.38	111.94	105.48	103.69	103.01	108.56	111.66	110.65	110.37	114.44	105.14	105.48	106.34	112.32	103.14	107.88	110.59	105.17	109.39	103.48	109.77	106.98	107.82	105.57	103.37	107.15	109.58	104.59	111.77	106.27
100.43	104.28	98.18	99.345	104.09	102.09	100.26	101.43	93.379	104.04	104.88	95.403	98.722	94.582	105.22	99.863	95.85	95.101	101.87	100.77	99.521	102.87	97.706	99.503	99.516	98.339	102.07	103.43	99.354	101.99	108.35	98.773	99.301	102.72	100.53	100.8	97.914	97.433	104.6	94.479	102.69	100.44	103.47	101.26	101.64	102.88	100.44	100.22	100.97	96.772
107.21	104.11	105.03	104.12	110.11	106.33	108.34	108.87	107.78	109.89	101.44	106.19	106.81	105.48	100.16	104.2	101.13	100.67	104.39	110.29	107.82	107.2	102.95	102.56	105.09	102.87	107.38	107.27	103.1	106.16	104.18	106.2	109.37	107.29	103.19	106.42	110.17	111.23	108.94	108.42	99.309	104.95	102.08	106.1	104.15	110.39	114.09	103.77	102.12	108.49
104.81	104.05	105.78	101.87	102.8	106.64	105.05	106.26	110.71	106.2	101.74	106.71	107.02	104.9	108.26	100.48	111.1	107.16	102.99	103.76	100.65	106.07	112.35	103.72	104.89	109.22	106.61	105.99	107.4	104.66	97.451	104.97	103.38	102.17	116.52	109.88	113.25	101.01	104.37	101.89	104.86	106.13	108.28	101.88	101.91	111.31	111.1	100.43	109.4	102.58
97.029	94.804	100.81	101.93	99.834	99.352	98.084	100.11	100.56	94.926	99.501	100.48	95.597	94.786	98.2	99.192	95.665	96.184	93.155	95.698	96.598	94.929	97.794	96.62	99.631	97.663	104.83	100.15	95.054	99.003	97.068	99.178	96.765	94.456	96.75	92.226	92.671	99.073	94.826	104.07	97.806	102.61	102.02	95.752	100.08	94.559	95.936	96.525	96.505	97.397
114.35	104.25	110.66	106.81	109.52	102.2	108.29	107.24	115.58	102.38	103.22	105.16	107.69	103.44	104.39	96.412	106.48	105.28	101.84	102.98	108.81	105.16	107.24	103.67	100.89	113.32	108.72	106.82	110.3	106.51	106.83	104.46	107.08	100.66	100.65	100.44	109.58	105.95	98.295	105.26	106.86	104.85	106.1	110.27	108.74	111.29	106.82	107.08	111.94	108.18
112.66	109.44	114.55	110.28	105.13	108.35	108.8	111.02	112.35	112.89	110.7	111.8	113.83	107.19	111.69	112.3	110.35	107.51	110.23	109.62	107.7	115.98	116.62	104.53	112	110.87	111.84	113.13	103.71	105.23	107.81	106	100.77	114.8	107.88	111.51	116.19	112.64	105.78	112.3	110.96	113.16	110.49	112.04	113.27	109.29	113.14	112.05	111.8	107.99
106.1	108.12	110.05	109.97	113.07	110.06	112.64	108.63	103.61	110.88	108.86	105.85	108.38	106.29	104.11	111.88	109.07	108.41	110.26	110.63	110.6	112.14	109.13	106.17	110.3	106.43	113.69	111.81	114.2	113.66	100.14	110.09	108.37	110.31	110.31	111.97	112.39	113.01	111.4	114.22	109.36	114.39	116.01	110.08	114.64	108.44	109.27	104.44	110.77	111.23
101.38	107.76	110.14	103.16	107.5	106.54	105.89	105.63	111.64	110.4	103.37	105.73	106.57	104.58	103.27	100.95	103.89	103.11	102.91	105.66	111.72	99.694	109.39	108.08	111.35	106.74	104.39	105.53	105.48	108.61	104.9	109.09	104.28	102.47	105.05	102.03	110.92	109.13	105.12	101.79	102.87	97.572	111.66	113.02	103.83	108.21	96.869	104.41	110.76	105.13
101.37	109.38	99.887	105.97	109.41	100.46	108.36	105.48	104.32	102.69	114.67	108.59	103.01	100.27	104.15	104.24	107.29	106.01	103.65	104.43	106.05	96.608	106.51	105.18	108.01	108.27	104.48	104.24	108.94	108.59	105.83	106.39	104.5	104.91	103.37	96.939	103.93	104.17	103.66	109.16	107.52	102.47	102.22	106.91	110.54	106.8	99.901	103.88	104.43	104.75
105.33	100.66	105.75	111.44	103.67	108.4	105.71	105.21	101.84	106.64	115.32	109.33	100.43	104.42	108.96	101.78	106.66	109.86	106.53	109.97	109.28	102.47	106.93	108.95	104.99	105.11	104.35	106.17	106.06	104.8	103.09	106.49	102.58	107.63	104.5	107.89	103.3	103.87	106.04	99.151	101.88	101.04	110.03	106.2	104.9	104.83	103.72	103.63	108.26	102.26
100.43	107.87	109.17	107.31	107.11	103.56	105.89	105.8	102.09	106.74	98.579	108.12	101.51	105.44	107.52	107.64	111.15	105.18	105.92	106.29	107.7	110.14	109.23	105.27	109.32	105.5	105.11	100.24	100.92	104.08	110.82	101.19	104.55	104.89	109.58	106.47	99.621	106.26	100.53	106.97	105.99	108.03	105.73	102.48	106.54	99.06	108.16	100.84	111.31	103.73
105.73	108.18	104.57	104.11	107.85	106.15	104.98	99.014	98.651	109.44	102.2	110.68	103.19	102.97	107.37	110.33	99.073	114.2	107.16	102.54	101.11	106.38	103.18	103.47	106	107.08	108.66	103.01	106.67	106.76	104.04	106.25	107.34	107.13	99.164	103.83	107.24	104.22	103.74	111.61	106.44	102.77	102.09	109.06	105.03	102.42	101.01	107.02	102.73	104.76
111.44	104.26	112	110.45	106.49	107.04	110.79	111.24	105.16	113.22	103.42	107.58	104.07	108.72	105.48	112.69	106.15	110.21	107.93	104.79	107.01	110.26	110.15	111.71	106.91	103.05	106.73	109.46	110.67	104.84	107.61	112.68	108.64	107.53	109.44	106.54	106.93	105.99	100.24	108.81	111.94	110.57	106.57	112.31	107.82	107.88	102.83	111.87	105.57	110.97
107.2	110.71	105.79	107.62	111.91	106.84	114.05	110.9	109.36	110.9	104.87	111.33	114.92	105.24	105.71	110.56	106.45	109.21	104.28	105.01	106.46	107.29	106.97	106.01	109.24	106.33	106.13	105.54	111.07	102.93	103.66	113.48	107.31	103.32	108	108.3	108.01	110.62	109.51	105.12	106.42	112.59	108.16	105.74	106.74	104.78	106.51	110.65	109.54	117.08
103.73	111.78	100.58	102.9	108.55	102.37	104.45	113.61	106.15	107.58	106.97	103.98	101.2	104.2	109.9	99.845	103.93	112.59	110.14	107.76	107.69	101.34	108.19	100.63	107.42	104.68	106.38	104.19	102.79	109.57	110.66	102.18	103.63	107.54	110.44	99.836	104.44	109.35	113.43	111.07	110.52	104.46	105.99	107.65	105.11	103.84	99.086	102.2	108.56	102.41
111.61	111.62	112.46	107.86	109.88	111.29	100.66	106.07	103.53	109.06	112.74	106.53	107.57	111.04	112.14	110.67	107.66	108.04	99.949	108.26	115.48	108.09	110.05	109.69	104.49	106.29	109.21	108.4	111.48	105.11	111.04	106.06	109.22	111.11	109.86	101.09	108.35	107.94	107.4	105.89	108.24	109.32	107.67	105.56	115.04	109.75	106.37	113.49	112.67	111.26
102.14	101.04	97.226	102.31	105.43	98.839	96.739	105.19	96.243	96.47	104.43	99.169	102.93	101.14	102.49	99.394	98.873	100.6	95.492	101.3	105.19	106.83	98.478	99.966	99.253	99.152	100.64	103.35	101.54	105.9	94.885	103.98	100.14	89.097	99.071	96.784	97.78	97.57	98.872	98.379	102.63	97.721	99.597	105.69	100.38	107.03	100.39	98.813	100.43	102.83
107.55	108.25	111.61	105.91	109.18	112.84	108.54	106.22	107.13	100.11	102.47	107.44	105.52	105.74	120.92	109.51	105.93	102.97	113.89	105.05	107.36	112.14	110.07	99.957	103.8	110	108.63	112.16	110.23	103.26	108.73	108	113.73	110.96	109.66	105.12	107.68	110.99	110.52	106.64	110.21	103.44	113.33	108.29	113.41	113.94	110.32	111.88	107.37	108.17
100.58	95.171	94.388	99.052	100.44	102.82	96.002	101.45	104.11	101.09	106.64	96.105	95.042	100.46	103	105.06	99.694	98.912	100.45	102.47	100.38	104.68	96.739	105.41	103.57	99.959	108.91	99.532	102.15	106.14	101.89	101.24	101.89	108.19	102.55	102.52	103.93	99.809	100.77	96.143	102.89	103.55	99.274	98.096	105.91	100.93	101.91	102.65	107.34	100.77
114.42	108.79	106.46	112.42	106.45	107.08	107.4	102.29	111.6	111.32	106.89	110.68	110.86	103.41	104.38	105.44	110.16	106.3	107.49	111.41	103.6	113.61	109.79	110.27	104.82	110.01	108.75	101.4	108.39	105.56	98.415	113.42	101.12	112.52	105.75	107.68	111.39	101.26	111.29	109.54	108.89	115.62	109.81	112.13	108.52	108.5	105.99	106.08	108.89	102.36
105.42	98.086	95.624	94.314	95.52	95.054	101.51	101.49	94.113	96.779	103.77	89.882	98.016	94.011	94.041	98.341	103.85	96.97	96.167	104.81	96.717	97.76	95.849	99.846	99.392	103.99	96.223	96.892	94.936	97.388	95.825	97.783	96.292	97.813	99.509	100.08	97.799	103.21	96.275	95.937	95.385	96.328	99.198	104.12	94.449	95.75	96.914	103.02	98.918	96.363
114.14	98.959	106.36	103.59	110.02	107.74	107.89	103.95	105.48	110.6	104.14	104.42	108.85	107.77	107.87	106.28	101.93	104.58	102.36	104.13	108.84	109.31	104.01	107.8	108.99	104.83	112.93	106.84	103.69	101.83	112.54	102.04	106.76	105.47	105.61	110.24	108.1	102.54	105.67	109.6	107.9	103.43	105.29	105.95	104.38	104.55	107.7	104.65	104.49	104.71
100.23	101.02	95.07	95.956	100.18	106.66	98.53	99.021	102.36	96.271	97.589	95.352	100.06	101.89	97.95	98.232	92.792	101.49	99.221	97.522	93.377	97.423	93.333	100.17	93.022	98.595	104.47	98.873	97.058	98.245	94.115	99.75	98.434	102.06	93.869	99.062	94.575	103.18	99.982	95.929	97.238	102.05	99.566	93.954	97.194	97.14	93.265	95.698	99.88	99.012
102.99	102.79	110.25	100.55	100.96	102.51	107.63	106.7	104.39	107.52	102.8	101.72	107.68	105.29	106.41	101.69	106.74	107.97	102.75	108.28	103.63	104	103.03	100.76	108.91	102.01	111.04	112.77	108.17	106.55	97.404	106.93	107.9	101.59	109.78	101.88	105.32	104.83	100.97	110.64	103.29	103.17	110.9	104.67	105.64	101.71	102.57	111.48	103.64	112.68
104.67	105.48	108.63	102.85	103.7	108.56	104.2	105.5	109.9	99.345	100.83	104.72	102.78	106.54	104.74	102.15	103.58	108.08	110.98	107.98	105.45	100.02	110.51	105.31	104.27	105.43	107.44	102.56	101.91	104.31	103.09	108.44	104.56	106.07	106.07	104.94	108.49	105.73	106.23	106.72	106.36	101.36	101.85	108.98	100.38	108.97	107.54	100.38	100.46	102.1
109.17	106.7	100.03	106.24	104.53	105.45	104.54	106.56	107.98	105.95	105.97	103.75	103.44	106	107.01	108.4	105	106.16	104.23	106.34	105.79	109.2	110.39	106.36	103.04	105.28	109.29	105.38	106.5	103.24	102.97	102.83	109.46	106.33	108.54	105.45	106.32	106.34	105.75	108.31	103.03	106.69	111.69	104.18	101.76	100.72	102.54	105.91	104.31	112.69
97.276	101.59	102.39	100.25	95.477	95.773	97.2	95.538	93.681	102.29	98.572	93.06	96.738	99.504	101.91	98.679	99.195	95.467	94.394	101.73	96.993	97.239	100.92	100.01	96.265	100.81	99.779	95.096	101.94	100.23	97.132	102.94	99.802	95.226	95.744	98.759	92.26	98.637	99.978	96.278	95.951	94.954	96.816	106.37	97.77	95.105	102.74	94.708	91.508	97.908
102.12	101.18	102.53	105.11	105.09	107.3	103.14	101.6	114.48	104.44	106.01	105.85	102.63	109.46	109.73	109.49	108.85	105.2	102.29	107.93	98.626	103.89	105.7	99.996	99.987	97.922	96.821	111.87	103.81	105.06	111.15	106.87	104.89	105.87	110.43	105.56	106.65	105.86	106.89	109.4	108.3	105.14	103.94	105.29	102.23	105.55	100.56	106.16	101.04	104.2
104.75	110.62	109.33	114.96	108.35	107.42	102.83	103.98	103.72	104.62	106.19	103.59	104.82	103.66	104.87	103.57	113.07	111.28	104.75	104.61	105.43	103.65	103.43	102.87	109.89	100.37	106.8	107.25	106.88	107.31	106.05	108.43	111.57	103.08	107.56	103.32	103.74	112.17	104.48	111.13	107.2	107.87	103.99	105.63	106.5	105.45	107.13	105.48	108.75	110.24
106.95	113.32	111.01	109.49	107.97	110.54	111.51	108.45	108.66	107.79	100.52	111.49	110.1	107.5	105.27	107.22	112.5	110.53	109.76	111.67	106.77	108.99	104.62	106.63	111.71	109.59	107.35	114.97	110.43	105.38	109.77	111.77	103.43	108.58	105.46	102.91	109.45	109.44	107.31	113.36	106.09	112.08	105.11	107.82	104.98	108.2	107.14	108.08	107.81	114.47
99.17	101.37	103.01	96.67	91.306	97.299	98.628	100.95	95.924	100.96	101.44	99.131	98.299	92.257	95.762	100.07	98.664	99.923	102.93	90.909	96.591	98.311	96.336	100.47	103.23	96.217	99.475	98.153	102.95	99.962	107.32	98.136	100.89	98.328	99.77	93.818	92.576	101.01	98.259	93.825	95.905	102.17	96.498	97.917	100.53	95.708	101.44	92.294	95.874	94.125
99.542	97.926	94.303	96.452	97.143	100.69	97.965	94.341	97.822	94.835	101.56	93.795	106.98	96.25	100.96	94.381	93.558	97.292	101.12	92.365	92.761	93.616	102.1	98.952	99.016	97.581	93.917	100.18	104.78	99.648	99.029	102.15	96.142	95.651	94.707	91.135	88.995	98.686	98.767	96.04	99.447	93.796	97.386	98.731	94.252	99.352	90.931	101.27	94.203	98.921
97.648	97.85	98.173	97.978	100.8	98.111	99.05	95.829	98.042	91.248	95.799	93.987	97.321	94.287	100.94	94.463	96.214	95.983	97.214	97.602	97.487	94.408	94.051	102.44	101.81	98.013	96.937	95.176	97.435	99.292	98.305	103.03	95.374	99.377	102.37	101.81	101.83	100.69	97.93	95.826	98.633	97.585	99.886	98.109	99.706	94.591	99.909	98.488	101.62	97.888
112.19	107.04	111.48	111	111.98	111.96	108.33	105.12	104.61	108.39	107.03	104.23	107.7	112.48	106.91	110.27	108.32	106.34	110.79	103.41	105.71	106.59	107.77	107.73	107.39	110.37	110.04	108.88	109.4	105.85	109.72	115.49	106.11	113.74	111.32	110.17	102.6	111.31	107.54	111.98	107.57	112.8	114.25	110.46	106.18	109.89	107.92	111.12	112.76	113
107.11	106.81	104.78	105.93	109.1	108.26	105.32	104.21	108.35	99.66	102.08	109.12	106.72	109.09	102.1	113.65	106.16	98.405	108.88	113.62	104.01	100.47	104.19	111.58	107.24	106.54	103.49	107.6	104.81	105.94	101.93	106.27	106.58	110.71	107.3	108.72	104.68	104.63	104.57	108.68	102.33	106.85	100.32	107.98	106.36	104.97	109	108.61	105.58	102.29
106.55	101.59	103.31	105.99	106.56	105.67	108.41	106.98	108.04	105.06	110.25	98.249	108.58	103.82	105.6	107.22	106.59	106.78	102.99	104.25	107.39	108.36	103.64	109.43	106.59	101.96	103.72	102.71	100.09	102.1	104.87	101.86	107	99.923	101.19	110.59	102.43	104.65	103.06	104.46	109.27	107.89	105.19	106.66	101.61	109.09	100.82	106.2	100.63	103.4
106.01	112.05	110.87	105.69	108.78	111.74	107.42	110.06	105.39	114.49	108.06	108.55	107.42	107.82	115.31	108.02	102.18	105.69	103.26	106.28	109.46	112	103.39	109.08	107.94	108.04	109.23	104.81	108.01	108.48	105.98	111.27	116.36	107.13	111.89	104.19	108.52	105.15	108.75	112.8	106.68	105.9	101.75	109.09	109.24	106.15	103.33	109.18	108.3	105.63
106.91	106.28	106.82	107.56	107.15	106.8	107.73	109.51	106.47	107.39	118.44	110.07	104.2	108.82	111.23	105.13	108.75	107.46	107.09	106.41	100.84	103.3	103.06	112.03	101.36	104.55	112.51	110.7	106.57	110.05	107.78	108.83	108.07	107.58	109.35	99.395	111.99	107.35	110.05	106.93	104.01	107.38	113.09	103.68	107.37	106.24	113	111.54	111.85	108.59
106.28	103.97	105.18	105.68	106.03	107.05	108.86	111.35	113.4	110.94	101.34	108.8	115.17	106.12	103.09	107.77	110.67	102.85	109.71	108.81	109.77	107.47	101.53	101.14	107.83	104.25	111.58	111.04	109.82	103.1	102.04	105.73	114.02	112.71	109.7	107.22	110.39	105.44	114.38	104.17	109.81	108.41	107.52	99.281	109.93	106.95	109.4	103.39	104.21	112.53
102.9	110.56	109.7	109.75	109.44	110.39	108.27	107.88	109.34	104.61	101.44	111.35	99.276	108.71	105.48	110.01	105.63	106.91	117.07	112.17	103.75	108.81	115.84	106.15	100.6	105.16	109.16	108.67	114.32	107.44	106.22	103.43	109.68	108.76	110.74	106.72	115.63	107.06	113.12	109	111.93	114.23	108.99	110.85	102.88	105.43	111.44	103.67	104.78	112.01
104.78	101.58	106.09	104.75	107.65	104.88	109.8	109.04	102.35	109.92	100.61	111.34	104.92	106.89	106.79	105.23	105.32	111.95	109.05	107.27	98.129	102.63	102.82	115.33	110.32	107.79	102.24	106.45	106.61	104.65	103.7	101.05	105.83	105.55	100.49	103.28	101.14	111.51	107.31	105.31	104.08	109.73	105.64	103.29	103.4	102.65	103.34	107.3	95.356	110.71
100.81	101.19	100.29	101.82	101.92	99.943	102.75	97.009	100.54	99.864	96.779	101.31	99.367	97.722	100.76	98.738	100.62	100.63	101.73	98.928	107.41	103.02	98.674	97.996	102.02	99.117	95.093	95.529	101.56	100.43	93.621	95.126	106.25	106.07	100.3	100.8	98.148	97.268	100.89	95.501	100.95	103.27	94.739	103.82	96.225	102.49	100.3	102.74	96.453	96.032
107.71	108.9	103.14	107.61	105.43	111.2	116.16	106.55	104.83	102.3	110.16	105.3	111.87	102.59	110.26	110.52	109.94	104.24	104.95	111.75	109.98	98.642	108.41	104.98	108.96	106.14	109.82	103.82	110.84	105.12	111.67	108.55	109.84	104.1	106.85	111.04	103.55	107.23	113.22	110.37	111.38	108.85	110.13	107.17	105.54	108.17	108.78	112.14	99.862	107.16
107.49	114.77	108.46	111.24	109.62	111.93	119.37	109.65	104.87	111.78	110.38	110.35	110.39	109.86	108.03	108.72	109.83	109.41	106.46	103.46	114.15	107.56	111.99	115.22	110.46	111.89	107.42	112.24	110.66	113.58	109.95	111.96	113.37	106.33	107.84	110.58	110.34	113.53	111.31	108.67	107	116.52	117.16	108.89	104.74	107.08	113.56	107.57	112.53	111.33
105.51	106.01	105.21	105.3	112.63	106.61	110.66	108.71	112.01	106.3	100.51	102.76	105.77	104.81	102.11	104.03	110.92	104.31	105.75	108.63	100.09	109.48	103.78	106.57	105.2	107.42	104.92	108.9	100.56	104.3	107.74	102.1	106.58	111.59	97.392	103.75	111.61	107.18	107.04	105.98	105	102.86	107	111.53	105.33	104.72	103.1	102.81	101.42	108.31
92.926	97.269	98.571	96.148	97.887	98.976	98.236	97.31	101.98	97.308	98.297	93.87	97.232	104.36	94.893	103.81	103.43	95.385	97.113	99.592	96.313	93.372	96.355	100.32	96.849	98.806	101.8	99.346	95.561	96.704	95.342	99.956	94.84	95.702	96.038	93.564	97.732	96.505	93.457	94.976	103.95	91.367	99.572	99.056	100.28	98.939	97.379	97.2	94.878	103.4
111.66	109.68	106.29	112.91	109.85	110.8	110.35	110.47	110.94	109.18	108.46	114.97	111.5	110.97	113.38	110.81	111.25	109.34	111.8	107.22	109.35	106.86	111.39	115.05	110.4	112.18	114.47	113.77	112.93	118.49	107.18	111.52	109.88	108.87	114.34	111.13	108.14	109.08	110.88	112.02	100.39	107.63	116.98	110.09	107.14	115.42	107.98	111.32	109.37	107.68
103.09	114.12	106.29	103.88	104.4	106.04	105.81	100.35	107.1	100.92	107.43	109.15	109.9	108.7	106.55	104.54	105.86	103.79	108.87	103.98	104.35	105.56	104.38	105.63	106.4	109.64	101.61	110.38	108.32	105.85	104.52	109.89	99.165	106.33	105.56	111.05	110.16	105.22	103.62	109.66	109.68	109.3	100.07	113.93	108.41	107.08	107.16	108.99	108.87	110.81
102.42	91.867	96.818	100.21	98.734	96.05	102.31	98.806	94.617	98.928	89.118	97.338	95.356	93.112	95.164	93.143	101.15	99.862	97.822	93.673	98.13	102.26	97.957	97.681	96.867	96.301	91.916	98.111	97.65	96.559	94.929	97.363	99.422	101.47	97.099	97.391	98.192	97.159	98.172	93.09	100.47	96.513	99.646	88.898	94.172	97.682	97.283	92.814	96.809	96.331
112.05	107.34	108.1	99.703	105.7	100.19	108.38	105.66	105.15	105.07	109.73	101.86	110.12	105.37	113.26	99.936	102.69	106.82	104.82	112.01	108.99	103.2	110.46	103.02	106.3	103.61	105.05	110.29	106.26	102.45	107.28	99.754	105.96	102.72	104.01	107.52	103.42	100.39	107.7	101.83	109.93	104.65	111.27	100.83	105.15	110.1	108.33	112.63	110.56	99.574
102.11	114.82	109.63	103.3	104.38	104.08	106.52	112.34	108.38	107.14	104.68	107.34	107.13	108.28	106.79	108.09	106.5	104.29	108.39	104.34	101.07	110.63	106.5	109.61	103.97	104.29	99.545	102.25	109.84	106.59	102.14	105.98	110.77	105.47	112.22	102.43	104.86	111.24	107.99	110.61	103.78	106.96	113.6	106.31	101.05	112.99	102.97	110.15	104.51	104.89
108.3	107.38	106.97	104.43	107.82	106.98	112.88	104.06	104.92	103.24	104.87	108.62	107.1	109.01	104.14	101.64	105.39	99.583	103.56	99.092	102.96	107.97	107.02	108.91	102.03	103	100.33	102.81	102.36	103.43	103.13	115.11	105.4	103.78	103.69	104.09	106.06	104.17	103.46	102.41	105.16	106.02	104.53	107.65	106.5	105.62	106.74	107.69	107.2	104.24
109.92	107.36	111.08	103.84	109.12	98.942	110.02	112.15	111.15	104.89	102.42	102.07	105.71	104.66	104.02	106.54	101.95	109.55	111.57	108.97	107.94	107.03	106.28	106.99	108.78	98.835	104.89	105.28	103.47	111.11	111.62	106.58	103.05	102.81	109.17	109.9	103.5	105.36	101.55	107.09	103.51	106.93	101.19	108.7	104.56	108.3	104.97	99.296	108.73	106.15
102.06	104.25	96.565	101.61	101.68	106.91	91.428	97.138	101.58	98.549	99.61	101.94	101.21	100.73	101.42	101.03	98.861	97.324	104.08	99.255	106.3	99.292	100.63	95.053	99.706	100.96	99.948	102.83	99.956	105.85	103.22	97.511	101.43	105.55	102.13	97.224	98.884	105.64	99.823	103.03	96.898	108.63	102.66	96.234	99.368	97.711	106.6	97.835	104.66	103.24
114.39	106.9	109.36	112.19	112.39	106.9	113.06	112.43	106.28	113.64	112.34	106.03	107.04	103.07	112.57	103.84	108.68	109.88	110.49	101.38	105.11	99.81	113.37	107.16	112.85	110.73	112.78	106.49	108.1	108.13	109.76	102.7	100.55	107.33	105.24	109.54	109.18	115.17	103.52	108.38	107.52	109.1	104	106.69	111.54	104.33	110.46	107.01	112.48	106.04
95.589	94.908	99.35	96.291	104.52	98.616	101.12	97.368	101.36	97.11	102.15	103.46	98.826	99.355	101.29	101.29	94.14	105.95	99.732	93.777	95.631	102.06	98.565	103.73	96.604	98.531	103.77	99.055	101.64	102.8	100.45	96.209	99.393	96.781	96.055	95.567	102.43	103.13	101.44	97.548	101.31	98.082	94.16	95.298	101.66	101.41	100.78	103.54	101.75	98.106
103.84	100.91	105.44	105.68	101.15	102.59	102.2	106.43	103.63	103.11	100.36	102.82	105.98	104.1	102.25	107.43	103.4	107.62	106.73	106.09	108.21	107.48	99.67	106.25	104.31	104	107.82	107.12	106.04	108.21	102.82	106.8	98.663	108.2	105.63	106.22	104.87	105.56	107.27	102.3	99.901	103.96	108.78	102.06	100.98	108.6	105.08	103.76	109.86	105.05
102.5	103.5	92.208	110.08	104.93	103.56	103.64	102.85	102.41	104.42	100.54	105.85	104.15	104.93	98.748	101.08	106.72	100.72	108.33	98.222	106.12	105.09	104.03	102.77	101.65	100.86	101.01	102.23	102.49	98.116	102.7	98.903	99.508	100.58	102.8	103.03	100.06	101.65	104.92	95.169	103.52	98.351	108.65	113.37	105.85	104.01	100.48	105.88	105.04	96.284
108.8	106.63	106.72	113.27	104.65	107.96	111.65	107.07	104.9	108.73	104.55	108.14	110.36	104.47	105.14	107.7	113.61	104.54	104.21	108.13	111.03	105.83	112.19	109.62	107.48	107.82	107.13	105.23	107.11	113.34	112.93	108.4	114.33	108.55	114.56	104.68	109.68	109.55	108.58	108.88	107.35	102.57	111.13	109.11	108.58	106.09	109.41	104.91	107.08	101.27
94.047	104.17	105.26	103.96	107.2	104.21	102.66	104.31	106.2	117.95	103.65	117.12	110.6	107.01	102.23	108.19	109.83	110.01	103.55	106.54	109.85	102.8	107.23	104.6	104.89	107.66	105.29	98.185	101.6	101.25	100.55	108.02	106.56	110.81	109.25	111.56	108.98	105.34	105.33	101.13	104.69	110.16	100.35	111.68	100.15	103.89	102.16	107.14	105.67	100.01
113.54	112.11	110.68	109.66	111.65	114	103.02	111.21	110.3	106.18	110.05	112.44	116.94	113.56	109.49	112.19	104.69	111.09	109.15	109.63	110.25	115.14	112.89	114.29	111.65	110.8	107.46	107.2	111.12	106.99	110.9	116.64	112.33	113.42	111.03	107.32	112.72	110.63	110.62	112.17	110.58	114.28	109.24	112.16	108.48	107.19	109.68	109.88	104.73	113.4
106.06	101.76	99.562	103.59	98.861	104.02	100.04	100.98	102.2	101.82	107.96	102.31	108.4	107.18	104.84	102.02	110.75	107.32	102.06	110.96	102.22	105.14	108.32	104.97	105.8	102.8	109.34	102.8	106.87	106.4	106.74	112.43	107.82	106.29	109.18	104.84	102.68	107.74	106.47	104.43	106.93	104.81	102.94	100.21	106.63	104.49	104.65	111.03	109.98	106.59
106.39	107.74	111.3	105.31	108.79	108.68	109.95	108.68	106.64	110.17	108.63	99.82	102.56	104.78	112.95	103.97	106.32	113.03	107.69	111.97	105.09	110.96	105.76	106.19	102.37	110.96	107.99	107.95	102.19	104.79	111.74	100.13	104.1	105.99	113.7	109.76	108.31	110.26	105.63	108.08	112.46	109.1	107.42	110.12	103.48	103.24	105.28	106.28	109.93	103.19
108.63	108.22	108.08	105.34	103.67	106	113.48	107.46	105.19	105.73	101.43	106.26	106.1	108.56	108.13	107.06	111.78	107.79	105.64	107.16	109.34	106.13	101.81	103.32	103.93	105.05	103.32	109.74	102.43	105.06	108.06	107.26	103.2	107.93	108.1	105.91	107.71	107.79	106.44	113.63	107.7	96.671	111.96	107.21	104.46	101.21	105.42	109.05	110.51	107.06
105.95	107.47	106.87	110.96	107.73	101.38	100.51	105.03	108.09	107.56	105.85	112.13	106.23	106.55	104.57	106.07	106.69	109.67	106.53	104.68	110.64	104.25	109.95	102.55	104.78	98.608	101.74	102.67	106.43	110.24	103.77	110.28	107.46	104.19	112.69	108.35	110.34	105.24	110.07	99.317	103.12	106.38	102.54	104.83	106.35	107.39	101.68	105.68	105.54	108.32
109.61	110.6	111.35	108.46	105.47	108.47	111.07	110.24	110.92	108.71	109.05	106.35	107.23	112.01	115.28	99.693	117.31	107.36	108.97	112.76	103.42	108.25	106.87	106.67	104.66	105.13	107.82	106.29	104.71	106.88	112.42	113.59	109.57	110.44	112.03	113.84	105.97	106.51	114.04	110.37	103.95	105.48	108.56	105.22	110.87	113.31	107.8	109.08	110.54	104.04
106.59	103.51	105.28	104.59	102.98	104.22	111.35	104.14	111.09	105.59	106.16	101.11	101.7	109.07	103.55	103.68	108.59	100.86	100.93	109.63	106.65	105.27	106.62	106.49	110.92	104.92	106.61	109.43	102.51	110.02	109.32	103.03	103.75	113.09	112.23	103.1	102.46	104.37	106.45	104.42	107.57	104.59	108.63	100.49	107.17	104.66	104.2	103.47	107.31	108.85
114.32	109.28	108.39	106.18	111.27	110.3	107.11	106.28	114.23	106.45	109.32	106.92	108.81	109.57	105.68	105.06	104.13	105.34	107.8	107.37	106.77	103.49	109.16	103.76	114.23	110.65	105.45	106.28	108.79	103.53	110.47	109.77	107.38	109.79	105.53	109.81	107.97	98.222	108.09	105.19	105.52	102.45	108.92	115.16	106.33	106.24	112	101.9	108.51	107.33
101.81	98.949	98.814	100.99	99.909	96.844	92.644	95.058	105.32	104.92	96.829	94.534	94.898	99.806	100.49	99.275	97.502	97.616	96.667	97.094	94.642	98.538	94.844	96.833	95.02	98.143	101.33	101.14	99.857	97.632	90.981	98.929	100.16	102.37	100.75	100.28	96.797	98.297	98.69	101.26	102.53	102.22	99.482	98.356	99.651	92.034	95.785	100.72	98.398	97.116
105.4	106.05	104	108.98	107.63	110.32	106.49	104.16	105.35	108.25	104.12	106.58	109.48	112.81	106.5	103.29	114.49	109.9	110.63	99.706	100.89	103.94	103.47	102.27	102.48	111.25	107.59	107.02	104.5	107.2	103.88	101.75	102.44	106.56	105.34	103.93	103.42	111.86	107.26	104.16	99.541	104.28	103.24	101.29	95.649	104.18	102.12	105.93	105.66	101.17
107.06	104.06	109.41	104.86	105.6	103.99	104.56	99.784	106.05	104.96	106.43	110.01	107.41	103.59	106.5	102.81	105.74	110.17	109.78	108.58	103.94	101.26	110.49	104.32	103.81	105.06	107.71	104.81	108.68	103.31	105.43	104.42	100.17	102.43	107.7	106.35	109.01	102.71	106.74	100.63	102.97	100.26	104.59	106.26	102.53	100.07	104.04	105.86	107.3	105.32
102.42	96.41	97.949	97.335	93.756	102.6	98.7	98.919	96.855	94.536	96.257	102.65	98.024	102.67	95.809	95.945	100.47	99.921	97.1	97.017	96.495	99.759	98.176	98.435	101.99	106.3	98.449	95.32	102.62	96.834	97.903	101.24	100.15	101.28	102.49	100.39	99.205	93.056	96.865	102.82	101.46	101.31	96.499	97.45	98.488	93.55	94.978	94.613	98.431	100.56
109.28	104.08	109.01	110.01	105.31	108.71	106.47	98.993	106.56	106.86	104.65	105.11	111.39	107.8	106.22	102.81	102.93	105.72	106.23	102.96	100.77	104.59	103.89	104.27	107.47	112.14	108.38	107.41	106.61	107.09	106.68	103.68	110.16	112.93	104.23	103.17	106.16	107.17	108.56	109.73	109.51	105.77	107.79	112.29	106.52	113.44	103.49	110.41	106.03	106.89
100.31	93.307	94.608	100.99	98.966	99.906	102.14	95.917	95.428	100.5	99.058	99.495	97.862	102.34	96.156	99.523	96.76	95.214	99.021	97.937	95.193	92.149	93.385	101.24	93.019	96.729	94.133	100.09	104.56	101.9	98.738	100.82	98.468	99.83	103.32	94.094	97.102	95.658	102.94	93.716	104.03	94.638	100.57	95.546	96.628	102.13	98.899	94.219	96.382	96.668
100.02	100.62	96.95	101.47	99.17	93.522	93.638	100.9	94.768	101.99	87.482	92.425	95.676	97.339	100.83	97.052	96.258	99.672	92.986	97.493	102.1	97.778	96.896	93.579	101.59	99.153	97.027	102.39	95.949	103.87	91.073	93.935	93.31	97.52	99.146	91.784	100.97	101.59	100.29	98.369	101.31	99.466	97.492	100.19	101.41	96.305	100.1	91.732	102.2	98.094
98.68	105.28	107.36	107.08	106.13	103.6	104.3	105.26	105.66	107.38	104.82	110.31	105.58	105.94	110.39	107.27	112.52	105.4	101.98	111.33	113.25	113.35	106.85	110.47	106.7	114.3	109.4	116.22	113.45	110.56	110.96	106.83	110.48	106.25	105.18	108.51	106.99	109.6	103.27	107.66	109.31	101.02	103.95	110.71	105.02	112.4	104.71	107.57	108.33	105.85
107.17	108.27	103.28	102.62	104.3	110.2	107.13	112.76	108.99	106.53	104.71	109	104.8	109.13	102.32	103.06	102.68	104.5	109.5	106.88	107.08	107.99	108	106.97	111.08	106.09	107.44	105.06	109.77	106.1	108.26	103.85	104.15	100.36	104.15	99.367	108.31	109.66	111.07	104.82	108.49	103.25	106.87	105.15	105.15	108.42	110.5	113.52	104	105.03
93.777	97.939	102.05	102.97	102.9	102.16	100.8	102.57	94.493	100.82	100.94	102.71	102.93	103.4	102.5	95.76	102.67	105.43	104.06	105.18	103.53	94.478	100.14	98.618	100.57	99.508	97.993	96.778	99.825	96.68	99.459	102.95	108.34	101.19	101.06	97.703	102.83	101.43	104.82	99.986	99.754	97.248	99.323	96.873	99.288	97.147	99.158	91.909	95.052	103.71
110.76	106.43	109.8	106.04	100.66	105.23	109.27	110.53	115.39	107.64	113.15	104.03	113.31	113.99	110.35	110.86	106.96	101.8	110.45	106.65	107.35	106.21	102.6	103.86	112.9	112.93	103.25	107.02	108.55	113.01	105.62	107.94	109.4	109.04	105.03	106.8	113.62	102.52	110.56	110.91	104.28	114.93	112.94	105.47	107.8	115.34	105.81	103.27	109.86	107.64
105.65	103.83	106.78	107.32	104.85	102.81	106.92	104.46	104.68	108.77	101.67	104.33	108.48	98.112	103.27	99.478	107.92	105.03	105.48	107.77	106.6	110.4	107.26	101.88	102.88	100.99	105.58	108.86	105.6	105.95	105.18	103.64	108.99	99.748	105.7	102.66	102.16	104.78	106.13	106.54	108.68	107.85	110.96	113.56	103.02	102.32	102.83	108.7	111.13	101.95
104.18	104.55	109.88	107.97	105.22	102.46	109.1	108.63	105.69	104.83	106.17	110.22	102.56	100.67	110.08	114.55	105.92	106.38	110.59	107.77	103.12	110.43	101.81	103.79	109.11	103.34	107.36	102.93	105.63	106.13	102.11	111.69	112.76	102.79	102.09	107.1	99.988	106.85	111.54	111.11	110.45	100.27	108.83	108.11	106.04	107.13	108.83	111.09	103.17	110.94
104.41	112.34	106.85	107.15	115.03	114.19	112.76	103.81	110.26	107.73	102.87	105.01	107.71	109.8	106.6	108.04	109.24	102.59	108.16	110.24	104.9	109.59	105.21	100.95	110.47	115.71	105.68	110.49	108.69	108.54	108.02	107.48	108.01	105.02	107.72	109.26	109.24	103.25	109.56	112.96	108.33	106.63	105.5	106.67	105.25	109.6	106.93	107.08	108.79	105.25
106.62	109.45	110.69	105.1	109.86	108.17	106.08	101.07	106.85	104.54	106.68	113.72	115.94	108.69	103.12	106.73	104.78	107.67	108.16	103.76	111.47	104.95	106.28	105.93	113.38	98.702	111.33	108.8	104.74	107.84	106.27	110.48	112.93	100.29	105.05	111.27	106.72	110.1	103.8	108.41	104.85	106.39	108.7	110.82	103.04	119.43	108.55	112.95	108.71	112.3
108.31	113.04	97.581	110.02	108.79	109.31	104.12	108.82	106.13	104.52	107.26	112.65	107.65	106.88	107.75	110.12	107.5	102.85	116.7	113.13	109	103.49	103.52	102.5	111.45	114.22	112.23	109.14	103.48	111.69	108.09	106.48	114.26	108.69	114.46	109.65	104.72	109.21	106.95	103.5	112.02	105.69	113.05	107.32	105.83	106.9	102.48	108.64	102.02	109.82
101.92	101.55	100.95	96.266	100.36	105.19	101.06	101.95	102.25	97.243	98.482	103.21	96.023	94.535	101.44	103.79	104.85	101.97	96.016	97.394	99.567	98.701	105.77	94.571	96.533	96.24	102.64	95.465	100.26	109.45	98.23	93.944	100.77	97.035	96.449	94.947	102.96	102.84	97.428	98.198	95.379	101.54	104.43	101.71	94.503	103.68	90.299	104.27	95.904	99.538
110.45	109.98	103.5	109.98	105.13	110.94	107.49	107.02	108.42	113.04	114.9	104.77	107.31	111.57	107.51	107.29	109.09	106.65	110.3	109.14	107.26	107.19	109.03	100.89	107.4	105.16	104.32	108.78	114.11	111.21	110.24	105.95	109.93	108.05	108.65	111.66	111.86	106.74	112.91	113	105.3	105.32	112.06	106.81	104.94	104.33	106.61	107.93	109.63	110.82
107.22	112.14	108.45	110.83	104.38	110.12	110.48	112.14	107.19	112.44	109.29	106.02	105.07	106.43	112.55	106.09	108.86	102.64	109.08	102.2	108.69	108.82	112.24	106.67	107.06	103.63	112.56	106.68	106.97	109.36	111.03	110.02	100.12	111.09	101.9	102.51	112.63	105.49	110.53	106.79	104.88	118.55	106.95	110.51	104.71	108.52	111.21	101.5	102.97	106.22
103.54	104.05	106.58	96.986	106.46	106.53	99.61	111.53	105.64	106.59	106.8	107.64	102.93	105.73	105.72	111.63	107.65	107.9	106	106.63	106.54	101.96	108	109	110.22	101.64	109.33	103.74	112.12	104.49	102.44	100.69	108.01	107.09	106.47	101.04	104.3	101.3	108.5	107.53	107.39	104.43	108.95	105.08	106.02	109.34	101.34	99.155	103.27	106.59
101.13	103.62	100.39	100.22	103.79	101.03	100.07	102.09	100.75	100.57	102.18	98.964	103.59	92.799	105.03	112.03	101.82	98.34	103.79	96.745	98.39	93.952	96.883	99.941	102.24	100.4	105.02	104.15	102.64	98.532	98.534	96.355	103.57	99.401	100.46	100.99	98.509	89.912	97.928	104.04	98.355	98.907	108.3	103.17	106.91	101.96	97.888	98.351	104.08	101.68
108.39	107.71	106.83	103.09	107.49	107.24	106.95	112.07	107.45	109.68	107.71	105.23	107.85	102.67	104.33	107.95	110.81	109.08	109.9	106.61	104.63	107.76	112.35	104.62	103.17	103.87	106.03	100.62	112.47	112.69	100.38	107.68	110.78	104.06	108.96	106.65	102.12	102.85	107.23	107.18	110.97	108.01	105.5	108.35	102.44	114.1	108.92	101.82	105.11	101.92
107.05	104.26	103.13	104.63	110.48	106.49	105.52	107.11	108.3	106.76	108.38	110.16	100.18	100.99	105.02	108.27	107.2	104.14	106.64	105.81	115	104.35	109.34	108.55	112.98	104.34	106.87	104.06	104.54	101.77	106.48	107.99	106.71	109.62	102.42	103.25	103.11	106.8	99.863	106.16	107.2	105.98	112.34	102.85	105.19	105.15	104.19	101.34	104.03	103.77
109.63	106.04	104.34	109.08	108.33	110.89	109.35	109.02	103.65	102.38	110	109.61	106.03	108.17	108.63	108.31	109.33	106.72	103.06	107.96	105.53	109.66	106.6	102.83	99.988	109.18	107.87	103.76	109.63	108.03	105.62	105.19	111.35	102.16	105.17	110.26	113.41	110.52	108.02	109.4	107.26	104	104.85	106.59	106.87	99.254	103.92	104.98	109.47	99.774
112.61	110.52	114.18	110.08	110.08	106.92	110.05	108.54	109.34	103.63	110.9	114.21	106.93	113.5	104.54	109.47	106.81	112.26	109.47	108.82	113.38	116.3	106.69	114.85	108.72	111.91	113.01	109.24	106.87	114.53	106.4	108.03	109	109.54	103.16	108.94	106.16	111.81	106.53	110.1	106.1	110.32	111.08	105.82	108.05	106.06	103.35	111.9	107.73	109.01
100.32	102.11	97.046	96.322	98.408	99.812	95.192	101.27	103.1	96.704	99.697	101.99	108.35	103.44	105.46	105.85	108.84	106.84	103.52	100.89	100.89	105.56	98.417	99.097	96.608	100.28	96.592	98.184	103.28	96.766	104.13	99.841	96.553	100.02	95.278	106.35	98.312	101.09	102.75	95.65	102.76	102.2	104.46	93.919	102.2	101.47	98.14	95.35	99.107	95.936
104.77	104.11	107.94	95.715	107.43	107.38	102.18	110.39	107.66	98.229	99.888	108.18	110.93	105.4	111.66	107.55	109.36	113.79	103.02	104.53	105.02	109.27	105.53	110.89	109.22	100.82	105.32	101.68	102.81	102.11	99.895	107.54	104.62	104.72	105.36	104.21	111.21	99.299	106.74	109.23	104.43	109.15	103.46	106.12	105.37	102.83	99.828	110.04	100.67	98.466
103.45	109.04	110.61	102.75	110.13	103.51	101.16	101.73	108.56	104.38	99.807	103.51	103.29	108.66	107.26	109.63	103.44	108.82	110.76	97.052	105.78	98.686	109.93	104.99	106.25	108.69	109.25	100.54	110.57	103.24	101.92	97.97	102.08	106.26	110.74	101.69	110.31	108.31	101.88	103.98	108.5	106.98	104.09	106	110.84	109.56	107.12	106.63	107.66	102.11
105.48	102.75	105.59	100.89	110.78	103.57	107.56	95.16	113.1	110.34	109.78	100.99	101.01	107.66	108.52	105.41	110.05	110.52	106.85	113.45	110.54	107.25	113.16	107.23	105.53	113.5	104.39	111.79	107.8	110.05	96.972	105.5	106.77	110.46	108.84	101.95	104.34	100.52	105.68	109.5	106.16	109.57	108.88	106.01	109.13	106.95	105.3	104.11	115.74	102.36
104.63	109.73	110.77	103.87	94.533	104.34	101.87	103.03	106	99.808	104.05	105.56	104.83	102.37	110.93	111.73	102.89	100.03	110.63	104.49	101.6	107.37	108.96	103.92	98.648	109.13	105.23	100.44	110.08	104.5	106.98	106.81	102.66	108.12	102.64	99.508	104.47	103.66	106.83	105.91	103.19	107.84	99.303	104.7	110.1	107.48	110.69	103.59	107.77	107.7
109.86	105.78	105.45	101.67	111.56	105.86	108.58	107.29	107.51	107.58	100.2	108.66	110.62	109.58	102.32	94.87	109.92	106.95	105.12	110.12	95.63	101.33	105.28	103.18	105.82	104.79	106.11	107.58	105.61	106.1	107.94	112.24	104.17	107.38	103.24	106.65	110.29	107.17	98.477	103.76	106.99	102.68	109.5	109.12	103.56	103.14	111.58	103.34	106.46	102.88
114.25	101.34	103.56	107.04	113.1	104.77	107.74	105.11	112.49	110.9	107.1	117	115.09	106.63	107.57	106.76	107.25	109.02	108.47	108.78	106.95	106.7	112.45	116.81	109.43	108.85	104.53	112.33	108.68	112.54	102.05	104.4	109.86	109.22	112.75	107.41	109.73	118.59	106.44	109.57	108.91	108.48	105.71	115.8	107.84	110.63	111.4	109.87	105.24	101.56
98.917	101.11	95.663	103.52	104.49	102.78	105.85	101.74	100.68	99.345	101.54	97.01	101.68	95.793	95.685	102.4	100.21	104.16	100.7	97.818	99.929	104.49	95.52	101.42	98.214	103.8	103.57	101.64	93.204	98.502	98.286	95.243	100.65	91.645	107.11	97.51	101.66	101.9	98.15	97.066	102.18	96.763	105.02	101.02	99.109	99.966	102.37	95.091	95.934	106.48
106.85	106.21	108.57	105.79	114.15	109.11	108.36	102.01	111.69	106.06	107.15	112.48	102.19	108.77	105.77	103.01	102.96	110.07	111.79	106.62	104.73	106.07	108.28	109.97	108.2	106.34	104.16	103.51	111.4	104.14	109.14	106.32	114.52	102.17	113.77	112.32	108.92	105.7	109.05	106.42	109.79	103.17	102.75	103.98	101.76	97.105	104.55	108.41	106.13	109.95
104.94	112.68	108.99	107.18	112.74	108.07	106.05	108.49	102.37	110.12	108.01	110.08	114.02	108.97	115.67	107.3	109.14	112.31	112.46	108.92	106.18	105.33	110.09	109.89	110.55	108.95	111.18	112.21	106	110.59	109.87	106.37	114.06	104.25	103.14	107.44	112.4	106.31	113.69	110.07	111.44	112.65	116.34	112.04	110.53	108.68	112.31	106.38	110.47	107.51
106.06	103.95	102.39	105.49	102.37	102.57	111.42	105.41	103.39	101.98	108.71	99.584	105.04	109.07	108.92	109.9	104.95	102.47	109.18	112.03	111.39	107.96	106.02	110.6	108.06	104.28	104.84	107.53	104.6	108.43	103.24	107.21	111.5	109.31	110.96	103.5	102.94	108.31	104.76	107.24	107.1	109.82	106.32	103.33	108.74	109.67	99.969	102.2	99.291	103.72
109.16	103.81	112.93	114	111.61	106.77	101.24	112.97	111.56	110.41	102.49	107.92	109.1	107.46	110.76	101.24	105.19	107	107.48	106.85	110.05	103.61	110.67	113.67	107.39	110.28	109.01	106.27	110.2	109.51	115.89	114.4	104.59	106.81	109.7	106.94	109.7	107.41	104.2	109.9	107.9	106.91	107.39	110.59	111.14	111.39	110.65	117.78	105.96	113.21
107.2	104.25	103.82	103.7	112.7	109.33	106.81	106.44	107.87	104.91	107.24	104.58	114.86	107.67	106.7	118.86	109.46	102.71	109.39	108.09	110.28	106.44	109.41	112.32	109.63	110.55	109.26	107.74	111.32	109.24	107.17	105.73	107.51	105.04	107.85	109.96	106.1	110.5	115.03	113.92	112.38	110.55	116.3	108.86	108.99	109.88	108.04	114.87	112.53	103.06
105.71	111.1	109.77	112.46	107.07	103.91	110.2	106.83	109.38	107.65	107.55	106.01	110.11	110.84	107.59	107.83	114.82	109.26	108.36	108.5	112.38	105.01	110.44	107.9	111.28	99.997	105.29	110.42	110.73	108.26	112.86	107.24	109.97	105.22	107.31	107.57	116.28	108.91	112.18	105.11	106.5	106.42	107.57	114.19	105.17	110.53	108.7	106.11	107.75	110.19
103.05	106.51	107.41	106.18	106.46	105.65	105.59	106.15	103.95	106.1	104.03	109.06	103.67	105.11	109.4	109.62	102.77	109.35	103.07	108.67	105.16	109.55	107.43	111.04	101.42	103.03	107.09	102.22	102.69	103.64	104.2	110.63	107.85	104.61	102.63	104.64	107.39	110.95	100.92	103.89	110.66	105.32	107.75	103.94	110.33	104.81	104.18	105.05	99.504	106.4
97.707	105.62	98.939	99.219	105.86	103.7	95.998	100.53	90.78	102.64	100.93	98.844	102.15	105.75	101.19	101.5	100.06	108.08	99.029	103.45	106.84	98.89	102.17	101.23	97.172	100.87	101.15	103.19	95.852	98.802	100.59	105.88	107.14	104.25	103.63	95.05	103.47	98.298	103.55	101.22	106.5	109.6	106.12	99.713	98.179	105.37	100.23	96.819	100.61	99.139
104.21	102.47	105.88	98.375	102.26	105.39	96.12	99.41	94.324	101.02	108.24	92.588	100.3	102.04	106.51	105.48	98.249	101.61	100.69	99.746	100.3	103.48	102.16	99.854	101.39	104.93	102.44	100.42	100.88	101.27	98.549	104.76	105.45	96.521	103.92	98.855	102.46	101.43	101.12	104.7	98.325	101.63	103.03	96.67	101.49	100.22	97.469	100.72	98.794	102.46
102.27	97.476	104.56	104.55	108.13	110.39	105.18	109.73	99.793	112.46	104	108.72	103.54	103.14	99.545	101.94	107.66	109.17	108.41	102.72	97.814	105.14	107.51	112.24	108.31	106.7	107.09	106.69	107	105.93	103.35	106.96	107.49	105.24	105.59	109.36	96.273	106.62	108.66	105.88	102.29	101.62	102.63	104.27	103.85	104.71	102.5	109.62	105.64	104.68
112.12	105.26	109.95	100.69	113.3	107.19	111.49	103.57	108.08	111.17	109.16	105.28	105.73	105.6	106.39	107.29	110.05	105.05	108.01	108.46	105.28	104.8	105.73	109.59	109.89	98.28	109.74	105.99	103.43	106.78	114.26	105.77	106.21	105.61	112.36	109.91	120.27	108.14	106.36	107.78	110.88	103.65	102.5	106.42	108.41	112.9	106.3	106.68	108.7	105.6
112.59	108.26	108.19	103.89	105.76	106.17	107.09	104.65	107.18	109.02	107.11	108.94	107.73	105.66	115.06	109.02	106.61	112.71	106.99	108.41	108.68	109.42	99.72	107.48	108.28	103.77	103.98	105.61	110.65	109.93	106.99	103.67	105.14	109.74	109.43	110.58	104.2	117.96	106.69	107.45	107.61	108.45	110.2	107.52	107.18	106.97	111.8	110.49	110.61	107.41
105.18	109.78	103.44	110.84	113.77	102.79	108.28	110.09	109.91	107.26	106.28	105.72	107.3	113.8	108.51	108.49	109.17	108.17	104.74	108.54	109.34	111.6	110.33	107.85	112.79	112.92	107.52	112.28	110.13	106.34	109.28	107.97	106.89	108.72	100.19	111.51	102.19	106.55	112.99	107.13	107.01	107.88	107.64	110.09	104.85	105.74	115.51	106.37	109.08	103.48
102.58	96.053	97.405	96.735	96.185	100.99	99.318	96.249	101.67	97.188	97.156	93.881	101.7	101.58	99.613	93.761	98.166	101.47	97.105	100.74	95.283	104.31	97.18	91.115	103.88	98.927	98.614	99.008	95.153	103.3	100.33	95.39	98.339	97.844	95.613	100.18	97.493	94.793	99.841	97.656	99.19	98.702	100.43	97.221	105.99	94.747	98.293	106.76	98.006	99.226
99.148	106.56	108.52	109.05	100.16	111.14	107.62	104.67	108.67	111.25	99.054	106.29	109.13	108	105.65	108.15	105.94	108.9	109.51	100.96	107.02	101.08	98.985	104.93	110.12	105.83	103.44	95.031	111.27	107.91	104.01	104.92	106.32	102.14	102.11	108.01	106.72	109.85	103.85	104.28	109.66	106.86	106.14	106.7	99.176	97.177	103.75	106.13	107.16	107.29
96.61	101.93	101.55	91.918	101	98.132	95.363	98.871	104.74	95.044	98.984	97.541	100.54	102.54	93.581	99.827	96.126	99.361	97.469	97.556	96.173	100.06	98.78	91.925	104.11	98.796	92.752	95.327	96.861	93.232	95.671	93.532	99.085	94.335	98.38	97.098	105.86	96.2	102.97	105.68	96.101	93.22	98.393	92.478	96.55	91.357	101.54	97.684	100.63	91.446
106.88	108	103.59	108.96	114.02	109.27	105.55	106.83	115.95	103.11	107.89	111.45	112.12	108.49	107.54	110.24	108.06	104.08	108.35	107.93	109.17	107.72	105.37	112.98	109.15	107.71	108.6	103.73	111.41	100.66	113.15	105.89	105.21	108.05	107.56	111.68	108.13	107.53	107.23	107.96	108.49	111.45	108.55	103.63	103.01	104.66	112.54	107.05	101.09	105.06
108.22	112.32	110.96	109.03	106.35	109.14	110.28	109.84	111.96	111.53	105.89	107.23	117.28	113.1	108.71	115.15	110.66	110.48	107.36	109.16	103.78	107.51	108.49	107.27	114.23	110.42	105.9	110.92	108.89	109.53	107.56	108.09	102.13	109.37	109.03	110.86	103.33	109.19	108.43	104.71	110.7	108.07	107.12	109.49	115.31	111.11	111.04	110.12	119.47	109.35
102.67	105.32	102.06	101.83	99.218	99.024	104.79	108.06	106.76	96.967	96.112	102.02	98.698	102.62	102.98	95.073	109.87	103.3	104.55	103.91	102.75	96.862	96.23	103.67	98.566	99.219	107.12	99.417	101.84	94.931	99.942	100.97	97.381	105.9	97.443	100.77	99.654	104.79	102.03	103.53	101.72	100.94	95.366	91.939	94.411	93.404	101.63	98.171	100.05	106.44
105.28	106.54	108.4	102.42	104.21	101.62	103.86	108.66	105.25	106.04	99.089	106.58	106.32	103.88	113.18	112.06	109.27	102.64	111.24	106.05	105.99	99.788	101.34	103.98	97.786	108.51	105.75	106.28	105.39	105.67	109.12	109.33	99.073	102.79	107.41	108.14	109.89	110.01	110.96	106.44	109.55	104.71	106.18	103.44	103.24	100.76	103.21	105.72	106.93	95.525
104.78	103.53	101.06	104.58	105.49	107.14	102.01	101.11	99.201	109.36	102.55	108.61	106.31	106.12	103.46	103.58	107.39	106.88	106.4	104.23	108.23	104.8	103.06	106.52	108.05	103.89	104.79	99.497	109.84	109.57	100.23	106.88	107.05	100.72	105.99	103.91	105.94	106.8	108.46	103.05	100.45	104.89	109.88	110.7	107.08	105.32	106.24	106.96	108.71	101.1
115.13	110.93	111.83	104.63	105.92	107.4	109.58	112.97	106.21	110.61	112.9	115.22	113.94	110.5	109.91	109.34	112.97	110.4	111.9	112.68	114.54	112.72	110.26	109.63	112.99	111.68	110.85	114.8	107.9	111	109.08	107.04	110.42	106.63	110.82	105.88	113.26	113.73	107.93	108.28	106.4	106.02	114.26	111.14	104.16	113.76	111.51	107.46	116.79	109.54
92.503	103.5	107.27	92.049	104.11	102.65	100.39	101.79	96.581	103.82	101.58	102.83	98.254	101.25	98.904	100.87	101.78	101.88	107.05	100.71	102.56	104.1	99.783	105.37	103.38	98.208	106.1	101.7	93.305	100.45	98.269	100.16	95.126	105.15	102.18	106.63	94.896	100.64	97.226	98.666	94.885	99.186	100.71	98.053	97.924	104.32	102.28	96.053	101.76	103.7
108.03	107.35	108.29	109.36	102.03	104.29	108.81	108.51	104.73	101.93	103.02	105.53	104.09	109.48	105.31	107.27	107.47	103.88	99.854	105.71	100.53	102.4	110.82	104.14	101.18	108.94	108.42	99.324	106.66	104.25	108.99	97.922	101.42	107.22	101.69	103.3	104.63	104.21	106.44	103.2	106.39	104.06	109.2	103.02	109.27	103.99	103.4	98.909	103.04	104.12
106.85	103.2	101.21	110.95	109.86	114.91	106.9	109.43	101.55	108.88	104.22	109.21	106.24	106.52	109.45	106.7	110.28	110.26	104.36	107.3	108.31	115.09	111.8	109	102.93	108.14	108.88	108.11	115.77	106.36	104.01	104.25	103.03	106.23	110.06	108.77	106.9	111.13	108.02	109.55	103.67	110.59	110.27	102.03	109.52	108.35	107.84	107.72	103.4	113.83
95.102	100.18	96.148	99.36	95.418	97.558	100.6	94.897	96.954	102.72	106.16	97.069	96.527	97.252	99.835	102.04	96.986	96.416	97.071	98.662	99.745	96.103	100.69	97.656	97.614	96.664	103.35	100.41	95.807	98.715	99.718	99.812	93.722	97.291	103.46	101.75	101.03	98.097	100.51	101.01	94.698	96.651	104.89	94.183	95.632	97.572	98.048	98.792	100.6	100.16
110.07	113.59	114.01	105.93	106.21	112.39	110.53	103.93	111.25	108.07	102.95	105.68	110.96	104.8	105.47	113.41	104.29	111.69	100.1	109.88	106.44	106.65	112.89	107.7	107.65	107.08	106.36	108.16	112.17	110.98	107.84	106.41	110.01	111.1	104.42	120.11	105.46	107.59	108.08	104.49	112.32	105.17	107.74	106.51	109.05	114.93	104.53	108.82	109.8	108.28
109.09	101.6	101.56	110.67	105.39	100.89	104.47	107.19	101.53	106.04	109.42	107.75	107.87	107.65	107.47	105.53	105.92	100.93	105.72	108.67	103.56	104.82	102.5	106.37	101.38	102.44	106.6	101.85	101.98	114.69	109.62	109.23	101.65	107.12	107.77	102.9	110.55	106	107.54	102.46	107.5	111.7	104.51	103.24	106.33	103.02	105.02	111.81	113.12	100.38
106.85	109.21	110.63	100.79	105.74	111.13	108.92	107.8	109.88	109.21	99.681	104.85	106.35	106.3	105.25	98.419	104.73	100.58	111.17	104.02	102.54	111.46	112.42	107.28	110.26	104.19	111.25	111.45	106.43	106.59	105.63	111.11	102.3	111.02	100.57	104.55	104.89	108.31	105.9	113.35	110.97	105.63	109.81	98.717	106.26	112.68	102.92	108.55	103.9	107.76
105.95	103.09	99.997	99.176	105.63	105.51	110.97	104.7	108.4	105.69	104.7	107.11	104.99	104.36	109.04	100.05	102.6	104.99	110.39	100.46	111.66	105.97	100.26	106.84	101.89	102.38	108.7	103.7	102.89	105.11	108.33	107.61	108.42	104.71	98.991	107.47	106.37	111.25	102.69	100.99	108	104.3	99.363	107.21	103.38	108.9	100.77	103.52	100.1	102.79
101.65	114.55	103.24	104.28	111.89	111.54	110.79	107.02	110.82	109.44	110.19	103.39	108.13	109.1	108.09	108.21	105.34	110.03	99.678	102.27	105.5	111.24	110.24	106.7	105.99	110.87	107.76	112.79	103.96	110.23	111.7	108.61	108.41	106.74	109.1	106.03	108.22	107.07	108.2	105.21	103.02	109.36	111.97	107.97	109.05	101.57	107.35	105.07	106.33	110.46
105.44	105.87	111.69	112.44	111.1	107.9	112.58	114.88	109.03	103.53	106.68	105.94	114.56	108.03	114.64	106.03	107.47	111.67	105.19	110.11	104.74	107.83	115.73	105.05	107.16	114.73	115.35	103.53	110.92	111.42	108.38	108.8	111.65	106.79	109.91	106.09	109.53	106.15	110.77	107.55	109.84	101.3	110.38	112.18	112.24	111.9	112.98	110.5	103.98	109.2
97.017	103.85	105.77	103.98	103	105.08	106.42	105.04	100.23	106.17	100.72	104.48	96.573	104.15	104.58	105.43	104.97	102.3	106.44	104.48	104.16	100.42	97.915	104.05	95.91	101.09	102.99	106.45	112.18	112.09	109.8	109.93	104.81	101.75	107.02	101.84	105.35	95.323	102.98	106.31	95.874	107.99	102.45	106.62	104.08	103.51	95.413	97.212	99.364	102.31
94.744	101.26	103.98	94.582	98.454	99.876	97.286	96.564	104.21	96.882	99.375	93.239	99.125	98.492	94.459	101.76	101.27	93.204	96.109	99.84	104.34	98.905	99.373	100.98	102.04	105.15	103.81	94.422	97.624	95.667	95.496	99.351	94.814	98.125	100.38	104.33	95.756	97.71	99.065	94.486	97.781	95.666	100.48	94.956	102.79	94.34	103.43	99.829	97.384	103.52
104.85	105.93	111.39	107.8	102	106.8	102.97	104.96	102.17	104.64	103.42	103.59	108.97	111.19	108.1	109.45	109.66	109.05	106.67	95.922	105.72	109.81	109.66	108.77	104.99	105.27	99.357	103.73	103.02	110.51	110.11	105.48	101.76	101.11	107.61	105.45	110.1	101.16	109.03	107.14	105.81	109.4	109.48	107.36	103.35	105.61	103.96	101.37	110.25	105.69
102.8	103.6	95.17	100.17	97.166	98.674	96.019	100.01	102.73	94.335	92.839	98.811	101.57	98.108	102.01	99.565	102.55	101.68	100.06	95.421	106.78	96.667	107.77	97.865	96.671	96.181	102.14	102.37	102.44	97.889	95.295	95.073	95.081	100.51	96.293	98.932	99.847	96.461	100.1	103.76	98.667	101.05	98.651	99.515	96.597	98.112	101.79	105.65	93.388	103.16
104.62	103.88	100.23	101.43	103.75	100.43	96.163	99.04	98.603	109.22	96.524	102.19	102.62	100.76	102.17	93.173	99.72	100.67	99.442	102.49	101.52	102.72	98.498	99.732	98.963	98.558	100.32	97.662	97.581	95.763	95.464	97.071	98.661	98.158	102.58	103.14	105.32	105.63	102.56	106.49	98.144	101.61	100.96	100.12	103.4	100.87	105.87	99.25	104.03	101.84
100.08	97.711	102.7	98.792	103.47	97.921	104.78	100.09	100.62	99.499	106.48	102.34	100.2	102.6	102.93	100.9	97.909	109.9	98.549	100.22	100.54	99.909	105.42	103.15	103.91	104.49	102.37	101.55	96.287	99.822	101.42	97.794	100.34	95.146	96.032	100.65	103.32	102.75	91.84	101.54	98.354	94.694	102.59	103.31	99.068	98.825	104.01	105.95	98.84	92.985
105.23	115.39	105.02	102.68	107.86	111.84	103.68	105.18	106.41	105.61	106.92	114.47	104.51	105.26	112.94	103.62	108.89	106.01	110.66	109.22	109.54	103.43	107.09	105.24	112.55	108.54	103.4	110.23	108.62	108.62	111.25	110.23	99.877	106.77	106.84	101.29	106.79	109.13	100.58	108.13	107.92	110.64	108.31	107.19	107.39	107.12	110.07	102.33	108.44	105.88
103.74	101.43	109.5	104.4	109.21	110.71	101.99	106.68	104.64	105.35	105.28	101.19	108.64	104.86	103.84	107.36	106.63	112.45	103.37	106.42	106.78	107.14	105.46	108.49	110.45	106.1	105.98	106.77	104.75	102.91	108.91	103.06	101.76	103.71	99.178	106.86	102.61	105.73	108.26	101.37	106.48	102.57	105.9	104.56	103.63	107.64	105.92	108.19	108.5	101
103.36	112.06	112.1	102.26	106.53	107.42	108.97	105.28	108.73	103.94	111.94	107.25	105.23	109.26	111.99	106.68	110.03	105.39	104.39	99.226	102.47	104.44	106.4	107.81	110.96	102.67	110.63	103.99	110.34	106.53	104.87	101.01	110.92	109.17	102.76	100.77	105.95	104.57	99.05	110.3	112.12	99.249	100.99	98.467	107.09	106.99	106.35	105.57	106.29	105.51
104.27	105.25	108.4	112.9	112.44	106.02	103.41	105.38	111.74	109.79	111.21	113.21	109.89	107.77	109.27	108.97	108	113.19	109.96	112.2	110.54	112.43	105.83	107.48	109.36	105.75	105.59	104.74	105.16	103.94	105.64	103.61	108.32	111.34	107.65	110.73	105.41	103.8	112.66	110.88	111.18	110.7	107.73	111.32	106.04	107.23	108.19	102.37	99.585	115.94
102.59	100.24	97.607	108.36	100.5	99.142	104.35	103.52	105.65	107.92	101.35	105.04	101.5	103.31	103.96	103.73	99.275	99.949	101.04	102.33	105.14	105.1	101.45	105.72	102.53	97.727	110.45	101.36	103.12	106.4	100.47	98.153	97.451	108.44	106.42	99.689	101.47	102.05	104.44	105.12	101.54	101.8	98.554	107.01	102.1	106.84	97.503	100.54	103.55	105.57
104.79	111.18	109.51	110.57	103.55	110.38	108.24	105.4	110.62	102.21	111.07	110.48	108.66	113.24	103.48	105.48	108.5	109.73	102.7	111.11	108.17	104.37	104.49	105.65	110.56	103.92	108.83	105.57	103.21	109.66	108.07	102.52	108.86	107.03	109.28	110.27	108.26	111.12	108.13	108.76	108.97	110.66	101.93	105.95	116.61	103.06	110.05	106.58	107.29	108.53
107.06	101.46	108.73	108.42	114.62	105.97	109.9	105.51	107.66	102.35	109	109.74	107.77	105.99	108.37	109.55	105.48	109.79	109.15	107.67	102.51	106.63	104.64	109.2	107.35	105.72	103.19	110.76	104.22	100.56	103.4	105.41	110.76	101.63	110.84	107.81	107.07	104.35	107.05	106.41	105.1	107.5	105.73	104.48	104.46	105.27	105.14	108.62	102.12	103.38
106.87	102.91	103.35	105.5	108.18	99.319	105.55	104.9	105.23	107.01	104.42	101.58	107.39	105.73	110.4	103.89	102.61	105.04	101.1	106.21	105.77	101.89	100.05	103.07	112.22	106.17	101.33	105.94	103.61	101.91	106.71	109.56	108.19	107.48	112.87	104.06	107.72	101.7	112.67	103.37	101.15	110.97	100.62	112.08	103.84	102.31	110.75	111.19	107.26	105.54
109.61	109.11	109.58	106.4	108.83	107.63	101.42	111.38	105.85	107.52	108.95	107.9	103.06	107.69	105.64	103.65	103.32	106.07	104.64	106.94	103.99	107.52	102.54	109.12	104.88	104.33	106.76	103.5	106.6	105.15	106.18	101.79	108.41	105.85	109.79	101.34	104.59	105.7	105.2	103.46	101.67	99.858	104.26	103.34	101.21	103.2	111.29	103.16	107.44	107.19
108.17	105.51	105.57	107.79	106.89	104.65	103.96	111.05	105.62	102.67	108.96	111.03	109.13	105.16	104.35	100.61	110.73	107.6	103.34	108.7	105.29	109.86	112.68	103.62	106.02	110.91	101.14	100.71	104.19	106	109.52	108.59	107.03	107.59	112.33	102.59	97.892	110.74	104.33	104.88	102.88	103.55	107.63	104.28	109.45	103.89	104.94	107.18	107.42	110
101.38	102.99	103.72	101.13	101.79	100.59	100.34	99.078	94.669	101.55	94.11	98.363	94.776	101.43	96.299	89.934	100.75	94.007	95.53	97.747	98.613	95.773	97.808	100.37	93.081	100.42	100.64	104.8	99.124	103.91	104.19	96.057	98.07	99.401	101.79	99.398	95.921	101.62	98.952	96.28	99.035	96.251	99.529	104.94	95.056	91.15	95.289	98.479	101.13	102.14
105.05	100.3	112.45	101.36	111.88	102.76	105.86	109.11	102.32	98.947	108.32	107.66	102.98	102.07	108.65	105.76	111.09	112.83	112.51	106.46	103.79	112.33	107.66	107.08	107.86	111.49	107.02	102.63	106.42	110.78	102.96	113.22	109.4	107.84	112.35	100.59	109.69	107.15	100.8	103.83	109.85	106.53	106.45	107.36	106.75	108.26	99.613	104.96	103.07	104.87
111.93	105.51	113.34	102.87	111.6	106.09	109.54	112.72	111.2	108.44	105.68	111.3	107.62	114.69	109.02	111.41	112.27	107.49	113.31	111.56	110.87	104.22	110.28	112.57	107.43	109.21	110.59	107.8	111.32	109.9	107.1	109.87	106.13	105.47	113.53	109.76	109.14	114.74	109.41	107.86	104.02	106.61	109.62	102.63	111.82	109.11	104.94	109.79	103.84	113.35
98.353	99.406	98.365	94.149	103.29	93.993	95.774	95.172	95.591	95.635	96.191	101.58	99.201	100.91	94.716	95.329	101	98.497	100.49	92.231	102.42	100.47	95.925	92.97	94.963	99.236	99.267	97.831	97.809	94.37	100.2	101.83	103.99	100.87	95.652	103.86	95.188	102.79	96.547	94.548	105.58	98.18	96.201	97.654	99.338	96.923	100.07	99.6	95.47	93.031
102.7	106.01	104.82	111.28	105.75	101.54	101.55	106.29	111.25	107.63	105.87	98.508	103.54	99.681	103.66	106.98	107.63	108.45	101.37	105.81	105.73	107.67	100.21	110.17	107.36	112.73	106.16	98.144	109.4	113.08	103.24	111.27	105.74	106.73	103.31	104.99	110.23	106.29	107	101.06	104.35	107.87	107.57	106.7	104.5	109.58	100.41	104.77	109.61	112.35
109.13	103.67	106.34	107.28	103.85	107.04	108.33	104.03	110.73	112.7	106.5	112.6	104.42	105.29	110.07	102.38	109.2	111.76	104.98	107.6	113.83	110.19	106.22	111.01	107.82	98.719	106.37	112.4	109.91	111.09	108.66	110.57	107.92	115.59	113.07	115.77	107.59	113.12	111.3	107.58	108.34	106.69	108.66	106.62	104.53	104.95	109.94	104.2	112.36	107.29
108.57	101.44	104.56	102.7	104.29	108.46	108.67	102.2	106.75	108.41	110.56	110.68	106.62	101.64	103.81	105.74	102.82	102.67	108.76	108.93	110.45	101.36	108.39	109.13	105.83	105.4	106.29	108.86	99.833	108.96	106.5	102.76	105.8	102.54	111.13	106.79	109.17	106.78	109.15	103.17	106.45	105.59	108.22	106.06	105.92	105.58	107.23	109.69	108.9	107.46
106.85	110.52	104.9	105.27	108.04	107.92	108.05	105.99	113.91	108.23	106.33	110.66	115.33	110.81	102.54	113.59	111.62	109.63	106.9	109.46	104.71	107.93	106.07	104.97	107	110.65	110.15	109.38	107.9	114.24	105.29	107.81	105.75	109.51	105.19	106.73	105.81	100.76	110.03	112.38	107.96	115.3	111.55	102.1	112.95	113.27	110.25	108.15	111.61	106.2
105.39	103.86	105.86	107.9	108.01	103.93	108.26	98.601	106.98	103.34	104.91	101.28	105.07	109.43	108.71	108.79	106.99	104.01	101.89	108.17	104.96	100.9	105.11	111.36	108.04	106.04	105.38	103.65	104.77	107.62	103.28	103.62	105.07	106.19	104.98	108.9	103.44	108.71	108.94	103.81	104.73	104.86	102.21	107.56	109.33	106.74	103.94	102.68	107.59	110.17
112.34	117.07	104.01	103.25	103.65	103.83	104.5	108.26	111.11	110.05	106.09	107.58	109.33	101.61	107.98	104.62	108.53	106.93	111.19	108.78	110.35	110.53	113.83	110.31	108.48	107.24	109.13	104.05	108.12	103.45	108.12	107.91	106.44	103.46	106.71	109.42	105.56	109.87	111.79	102.99	106.01	109.15	105.36	105.72	106.16	108.54	109.28	108.56	111.43	118.18
101.03	98.746	101.16	97.39	104.44	99.739	99.413	102.41	103	95.793	103.23	102.9	100.36	99.66	103.12	99.431	101.91	94.748	98.834	98.41	101.11	99.012	100.41	104.91	103.43	104.7	98.247	104.09	93.066	100.65	99.543	95.695	98.808	103.23	102.06	99.53	101.12	97.743	97.962	100.55	99.418	100.43	95.247	94.758	106.01	96.897	91.59	97.474	105.6	97.282
109.08	103.61	102.49	103.57	105.71	100.49	102.22	104.59	104.93	114.52	102.62	113.95	106.71	102.9	109.8	100.74	110.6	105.55	103.16	107.27	106.77	102.13	114.59	105.35	102.6	102.55	105.93	107.21	102.28	105.95	101.75	104.14	105.98	108.86	106.85	103.61	101.97	105.03	107.22	103.23	108.59	104.81	108.86	105.94	101.07	104.5	107.38	103.22	99.975	101.92
96.473	100.7	105.14	103.95	109.04	105.5	100.38	109.54	105.93	106.47	104.35	108.68	104.86	107.83	107.41	108.45	106.17	101.79	105.94	107.36	109	111.23	100.06	106.42	101.57	107.39	109.76	100.45	104.89	109.79	111.98	103.02	105.22	106.21	101.04	106.31	108.71	104.87	104.84	100.89	108.83	105.03	106.73	99.328	106.88	106.92	109.94	109.38	106.26	107.44
104.23	110.17	107.91	102.81	108.21	110.19	106.06	111.61	108.25	108.37	104.45	103.94	103.13	109.1	101.26	114.67	114.5	106.52	105.1	110.48	108.82	105.23	101.48	108.41	109.34	107.87	100.26	104.76	108.57	107.93	108.6	107.89	104.22	108.24	107	109.84	109.3	111.43	108.54	108.99	110.4	111.44	107.18	104.13	107.28	105.83	112.02	112.29	104.63	112.89
102.35	103.58	105.76	108.77	104.08	110.62	107.88	110.42	105.08	110.01	109.77	103	110.49	112.76	100.59	98.986	114.44	103.73	109.64	105.79	108.65	100.21	105.55	102.84	106.02	103.19	108.51	103.13	109.09	102.04	107.64	100.59	106.37	101.28	103.78	112.58	109.11	106.72	105.3	108.14	103.02	104.22	105.2	99.149	99.479	103.4	100.46	108.75	103.42	100.08
111.2	102.3	104.11	106.48	103.5	103.58	105.36	101.42	106.22	102.04	103.6	112.26	103.28	107.5	107.19	107.16	101.66	103.31	110.21	103.74	103.72	107.67	110.39	104.76	105.3	107.46	106.95	105.31	107.12	103.46	104.07	102.2	107.32	103.48	110.09	102.54	110.63	109.78	106.54	105.11	108.66	107.22	106.66	107.02	104.99	99.581	108.24	105.49	105.63	106.49
100.19	99.364	100.12	97.04	101.6	102.71	100.65	100.38	98.132	90.773	96.698	93.856	96.848	100.34	97.876	99.091	96.991	99.811	100.42	101.69	100.31	98.122	99.146	93.04	94.525	92.92	100.72	101.37	96.763	99.16	96.398	106.21	100.14	98.16	96.669	91.787	101.74	95.886	98.168	106.17	94.977	98.259	92.308	103.53	96.922	100.55	94.093	100.42	97.073	97.179
105.32	103.44	100.89	98.544	97.431	103.03	98.292	96.943	97.181	105.01	100.79	101.57	95.124	100.79	101.61	98.101	97.757	95.429	106.18	99.499	98.476	100.67	104.37	101.35	97.641	99.261	106.14	99.719	99.951	98.282	105.45	98.749	99.762	106.58	100.72	100.61	96.627	99.164	98.998	97.785	99.214	101.56	106.16	101.38	104.11	94.595	101.91	97.493	95.827	108.72
113.41	114.43	108.59	100.27	104.06	111.45	106.81	111.73	112.86	109.7	110.34	105.31	106.28	106.96	106.9	107.19	112.57	108.33	115.33	112.51	106.6	108.28	110.64	107.47	114.32	109.81	107.29	114.14	108.26	108.95	105.91	109.27	110.78	105.13	106.01	107.26	105.85	108.2	112.28	104.57	99.055	107.21	102.44	104.83	105.59	107.09	107.43	110.7	107.64	107.61
106.06	100.28	101.44	112.28	103.87	102.85	107.72	103.61	105.68	105.88	105.97	109.86	111.19	103.27	104.41	103.2	106.55	103.74	110.58	105.24	104.01	109.14	101.99	99.347	106.45	105.24	106.42	105.66	109.41	108.61	107.49	108.4	102.32	107.56	109.91	105.67	103.33	101.19	103.55	106.82	105.89	103.96	102.85	107.71	98.794	101.82	113.82	103.74	106.33	106.94
115.38	109.46	111.88	109.7	112.03	113.71	115.03	113.27	111.71	109.26	110.75	113.7	109.01	113.37	109.47	113.38	106.71	111.79	112.15	109.99	109.43	107.99	108.97	111.32	110.72	113.6	112.44	113.31	102.73	104.07	110.25	112.81	107.95	110.15	111.63	112.88	104.66	107.29	111.43	112.18	109.4	110.54	105.28	105.84	102.2	105.43	110.33	118.07	106.49	109.7
110.77	107.32	107.88	111.77	105.22	105.92	109.1	104.58	106.16	107.41	106.09	104.29	111.52	108.78	107.66	104.01	100.81	109.2	106.17	106.37	105.16	110.18	106.92	105.25	108.48	101.36	109.11	112.72	112.64	109.33	112.47	112.98	110.1	99.037	101.31	103.02	108.03	105.69	108.65	105.35	106.45	106.52	108.48	106.54	110.11	108.99	104.58	106.7	105.94	105.12
107.93	110.42	103.99	110.22	105.52	108.94	103.76	108.12	105.7	112.65	110.69	108	109.36	98.655	104.46	105.05	108.54	105.12	105.02	108.7	109.83	110.63	107.58	105.52	102.39	104.96	107.77	103.8	106.33	110.3	105.87	108.71	105.64	110.31	105.85	111.32	105.16	104.98	111.2	107.84	105.72	108.48	106.63	111.98	104.35	108.57	106.03	108.72	104.71	112.42
109.2	108.82	108.85	103.7	106.03	105.34	107.42	105.97	106.01	107.64	108.31	99.961	104.45	112.14	107.05	109.34	106.46	110.9	102.68	106.24	103.41	112.58	112.64	108.32	108.58	108.67	110.5	104.7	111.27	108.94	109.49	107.33	106.61	112.76	101.89	104.21	108.2	112.3	104.64	113.23	114.09	107.96	107.49	107.4	109.42	110.59	102.71	101.19	109.01	106.58
107.41	109.51	109.92	109.59	110.13	101.68	103.29	102.39	104.91	105.29	103.68	101.63	97.246	104.88	109.44	103.18	103.66	102.13	106.75	107.7	108.13	106.07	108.74	103.87	101.42	107.66	107.86	107.55	111.43	100.75	107.61	102.63	101.69	106.89	110.52	110.99	105.4	112	108.32	107.01	105.69	108.25	116.36	100.73	107.55	107.1	112.6	108.02	107.06	107.67
106.19	101.33	108.17	108.33	110.44	112.48	106.05	108.21	110.95	108.79	110.59	107.42	107.58	108.28	106.38	106.89	111.5	109.76	109.07	108.44	110.04	116.32	104.3	105.99	106.15	115.83	113.02	108.31	108.72	111.28	103.47	114.36	110.56	115.12	108.85	108.32	110.01	110.34	106.68	114.5	107.22	107.08	109.86	107	109	115.77	106.28	106.64	108.03	103.49
104.34	96.691	98.948	97.555	100.19	101.01	105.07	96.281	92.553	97.015	97.438	98.484	103	99.143	97.194	94.199	101.44	100.01	100.5	104.32	93.028	96.417	98.197	93.292	104.5	97.397	106.69	101.03	93.355	97.875	99.165	94.245	98.571	101.86	100.24	94.764	99.183	99.532	102.8	95.786	98.823	99.703	98.988	96.591	94.445	98.096	100.37	100.69	93.544	98.872
101.07	99.895	97.427	98.166	94.288	106.73	98.143	95.866	99.699	91.237	103.65	101.55	102.13	104.13	96.964	100.72	91.924	102.78	98.202	93.073	102.07	96.823	100.73	96.076	99.98	100.09	101.48	92.569	101.54	95.384	102.84	99.035	105.41	99.139	98.117	99.663	98.331	94.058	93.613	102.77	100.76	101.65	95.707	97.105	100.15	97.057	96.01	101.13	99.096	93.831
94.535	105.91	94.445	93.733	97.583	97.436	97.937	97.234	99.148	99.873	95.901	104.67	99.758	101.56	96.823	99.699	97.305	98.121	98.447	99.219	96.741	92.144	98.614	104.22	97.261	94.454	98.292	102.2	91.821	101.12	100.28	97.018	100.21	96.347	97.467	94.415	93.995	96.447	98.765	95.417	95.41	101.13	96.529	99.407	102.68	94.913	86.418	99.414	92.113	98.175
106.02	104.56	96.183	106.12	105.58	107.79	105.5	107.51	104.72	103.53	104	100.6	102.13	101.53	105.12	107.73	104.59	108.66	107.13	104.58	104.48	105.02	108.96	112.64	101.33	105.25	106.19	111.95	105.06	104.3	104.2	99.488	106.73	104.15	110.59	103.51	107.11	105.53	110.63	106.05	105.64	107.72	109.24	104.32	103.02	103.59	107.77	109.02	106.66	105.79
100.34	96.805	102.71	101.43	104.12	96.857	94.365	94.602	92.592	94.575	101.13	101.63	105.06	102.31	101.26	91.938	102.22	94.737	99.434	99.113	103.17	95.522	95.712	99.548	94.413	96.104	101.64	102.89	101.16	101.58	92.444	96.446	100.44	99.645	100.74	100.03	96.603	94.442	99.732	94.384	103.04	99.041	99.404	102.57	101.46	100.05	100.69	100.16	98.779	97.98
109.18	109.6	105.84	110.77	110.99	108.34	103.64	103.78	109.91	110.07	112.73	108.23	112.82	110.8	107.64	104.67	113.93	109.93	101.73	105.02	111.43	109.61	107.67	109.88	107.68	112.19	105.5	110.92	110.23	113.6	116.6	111.79	104.16	106.33	106.45	108	112.57	107.9	100.35	107.19	105.58	108.08	110.82	102.15	102.02	105.09	111.08	109.84	104.58	109.3
106.52	105.37	108.66	102.22	112.73	107.77	107	108.16	104.87	105.59	108.68	108.51	107.89	106.54	110.48	109.41	111.2	103.29	110.87	105.05	103.33	102.55	104.04	108.32	104.68	104.49	109.01	108.38	103.8	108.65	108.73	107.67	107.35	105.52	108.55	108.21	111.41	105.13	102.47	101.71	105.06	104.93	108.07	110.17	106.2	109.23	102.88	109.53	109.4	106.73
110.32	107.39	107.83	108.03	106.86	109.51	107.99	102.13	104.9	106.51	115.62	103.29	103.92	106.21	107.91	109.58	110.03	114.26	101.03	106.36	104.36	108.11	105.24	107.3	108	110.89	103.14	102.91	103.62	107.98	106.47	112.27	105.39	104.47	107.15	106.75	104.27	109.77	102.54	105.37	109.47	105.02	104.24	106.83	115.18	105.53	109.54	105.44	104.67	108.19
110.71	104	100.8	107.13	104.33	101.8	108.45	105.4	103.9	108.37	107.31	101.99	106.33	107.39	105.95	104.81	104.87	103.78	106.43	114.99	104.43	101.73	109.87	103.76	103.9	106.86	102.55	106.84	105.79	102.64	102.63	109.48	107.39	108.58	106.49	109.19	113.22	109.25	105.88	106.18	109.19	98.138	102.33	104.34	105.67	105.91	104.32	108.17	104.83	102.16
114.33	111	112.62	104.58	107.41	108.36	110.78	112.35	115.96	112.71	110.98	107.8	103.96	113.08	113.04	105.02	110.42	104.97	106.39	106.23	109.43	112.97	112.04	112.76	105.21	110.69	113.75	110.87	107.01	108.05	110.33	109.38	112.15	110.75	111.65	107.81	110.9	107.62	110.08	112.39	114.04	103.62	114.04	110.4	114.69	109.87	112.14	109	108.35	114.51
101.43	102.94	102.53	102.92	98.263	95.063	101.95	104.48	102.05	98.721	102.34	98.653	99.721	96.067	100.65	99.604	105.73	105.51	99.148	103.35	102.35	106.02	101.74	96.037	95.852	96.691	103.71	93.231	97.505	104.43	97.463	102.15	101.23	101.22	97.954	102.08	103.22	101.12	98.75	105.45	97.342	102.14	101.27	100.39	94.412	97.195	100.2	98.503	101.86	98.131
106.12	102.84	110.17	99.429	104.37	100.35	103.52	105.09	108.23	108.78	108.53	108.37	101.07	102.71	102.56	102.27	99.391	105.61	103.38	104.6	105.74	106.7	104.1	103.36	108.62	103.57	101.93	109.3	99.758	110.67	105.32	106.85	103.82	108.56	100.22	109.76	111.73	111.02	105.68	103.09	103.3	101.36	106.1	106.15	108.14	106.73	97.779	108.28	103.4	108.27
101.17	106.4	104.36	109.21	103.6	107.5	105.53	107.28	102.28	106.37	102.7	101.53	112.15	108.43	95.524	103.57	105.96	103.69	105.53	104.72	107.44	108.61	109.52	107.2	102.67	101.72	101.97	102.42	107.07	106.76	109.71	103.46	108.43	99.405	101.6	111.13	104.69	107.15	104.91	104.66	103.17	107.09	100.69	104.19	109.06	110.8	101.33	103.42	92.668	102.34
94.862	98.733	94.687	105.2	101.44	94.875	95.437	102.64	99.252	93.106	91.049	95.545	102.75	101.06	100.86	96.782	104.53	94.465	98.271	95.604	101.56	94.361	93.811	93.652	88.648	99.325	94.184	95.963	96.377	101.23	100.74	94.825	99.573	100.7	100.26	101.02	95.262	96.768	98.207	97.599	95.492	98.712	89.47	91.72	93.577	98.15	100.19	99.333	100.99	100.86
103.4	106.33	107.98	103.24	106.65	106.44	104.53	103.83	109.32	106.31	110.77	109.7	107.02	104.45	104.28	111.46	104.68	103.08	105.67	105.47	105.78	105.64	102.82	106.82	107.68	107.48	107.33	102.13	105.11	104.37	107.6	101.31	105.69	111.89	107.25	106.78	99.463	106.95	102.22	104.88	100.93	104.93	104.34	101.39	104.63	98.494	103.88	97.968	102.79	109.36
107.21	108.86	110.97	106.12	108.77	105.09	108.29	106.53	110.36	104.62	101.72	109.73	117.28	103.67	103.7	110.34	102.07	109.93	110.24	113.53	110.79	102.61	111.23	103.51	103	108.52	109.54	110.75	112.58	105.78	109.51	106.24	106.6	114.11	113.52	105.75	111.6	111.27	112.45	107.54	111.61	106.36	110.3	108.32	101.08	107.13	105.07	107.29	106.83	101.02
98.409	95.202	98.304	104.89	102.24	104.21	102.32	99.277	94.01	99.988	98.158	100.06	98.73	103.66	104.21	98.878	97.72	102	100.15	105.38	99.295	93.422	102.27	98.729	103.9	94.069	100.98	104.29	101.98	107.74	99.239	102.01	96.04	103.3	96.914	104.48	100.68	99.208	102.79	94.17	102.63	102.84	98.318	101.58	100.19	96.859	98.579	105.79	104.17	103.73
97.904	97.79	94.963	94.247	92.256	97.067	93.318	91.456	101.34	93.764	95.226	100.23	95.168	100.53	102.64	93.474	98.637	97.273	94.429	98.639	98.287	99.728	100.16	96.427	98.779	99.561	94.866	100.83	92.187	95.868	97.644	101.18	99.7	99.831	97.881	98.064	95.872	100.63	96.983	100.14	95.948	93.086	92.612	98.801	101.85	96.818	97.591	96.581	97.127	96.461
104.66	110.3	106.91	113.57	106.06	105.79	106.69	110.99	108.21	108.84	108.84	110.62	108.07	108.96	103.85	108.71	107.51	104.75	113.29	110.17	113.4	104.46	109.92	107.51	101.64	107.02	112.95	104.66	105.62	110.88	108.71	108.97	106.76	113.25	106.56	109.34	108.21	105.18	104.53	113.59	105.43	108.11	103.2	106.55	106.47	105.03	112.53	107.33	108.44	107.37
101.97	103.6	114.85	106.64	111.92	102.65	105.51	107.68	101.54	105.32	100.31	102.1	108.88	110.22	102.8	105.87	99.642	109.2	106.72	106.28	107.5	105.66	105.73	103.03	107.9	104.05	108.7	101.64	104.17	105.7	100.74	103.81	99.867	105.69	107.9	100.69	103.39	102.7	102.47	106.98	96.499	107.81	106.88	108.2	101.83	103.33	103.13	104.9	107.7	102.88
105.59	103.46	112	106.21	106.63	102.71	105.1	103.81	109.08	107.54	105.83	110.12	111.03	105.87	106.89	106.72	103.73	103.73	103.56	102.76	102.35	104.06	105.79	112.02	107.96	107.3	108.36	107.05	107.75	111.62	109.14	106.8	108.09	104.03	108.19	109.99	102.75	109.41	104.68	106.81	103.09	108.93	107.08	105.19	115.41	109.15	104.97	103.21	106.92	109.59
112.02	104.7	101.75	107.11	103.37	115.05	104.89	113.49	110.91	111.57	111.49	103.76	107.5	101.08	107.48	101.34	106.21	109.96	116	109.47	109.09	106.43	106.2	107.31	105.43	108.78	108.81	99.054	106.9	107.12	106.59	108.8	107.77	109.29	115.05	103.96	109.1	107.85	107.46	114.13	107.8	106.49	107.32	119.85	111.39	105.99	104.41	110.46	104.88	109.83
92.762	97.143	92.988	95.68	105.41	97.314	95.148	101.36	93.419	90.154	95.508	98.679	103.05	96.902	94.453	99.589	104.97	99.787	97.433	100.37	107.14	96.44	101.91	97.515	95.876	96.92	98.991	104.45	94.827	98.596	93.066	101.04	91.354	108.53	97.457	100.1	97.791	97.724	97.977	100.1	94.558	93.053	100.46	98.369	96.232	103.07	103.75	92.115	94.981	97.6
107.6	110.47	106.33	112.52	109.02	105.08	110.69	104.01	103.28	100.84	100.41	112.36	109.17	105.4	106.32	107.99	107.57	102.66	108.67	106.75	109.71	107.73	114.01	106.93	107.77	107.78	109.52	108.2	102.16	114.27	109.27	108.67	102.97	117.26	115.96	103.82	100.64	114.55	110.99	108.48	106.53	110.21	108.65	115.56	108.46	109.83	110.46	109.38	104.68	108.7
100.92	105.44	110.43	101	100.51	103.64	96.191	102.39	99.707	99.352	97.271	101.29	99.403	101.82	104	102.4	108.7	108.59	99.451	94.252	99.081	101.93	97.573	102.75	99.88	105.82	99.761	99.484	103.51	101.54	100.24	98.463	97.447	109.13	92.859	99.305	101.22	96.579	92.68	97.25	103.61	101.09	102.41	101.81	98.122	104.22	93.371	100.17	98.309	101.47
108.83	104.27	107.5	109.3	105.27	111.01	111.27	112.14	104.92	105.17	107.72	108.36	105.02	95.585	102.2	104.58	105.25	100.63	106.74	104.48	104.78	104.35	102.49	103.46	111.79	105.32	105.95	107.25	109.13	98.198	107.65	105.3	109.49	104.06	114.27	104.54	105.79	109.74	105.15	109.71	110.25	102.99	106.66	103.27	106.24	103.9	108.39	108.37	101.36	105.51
106.18	109.46	104.97	106.72	102.41	109.24	109.1	107.84	105.16	101.94	105.38	103.24	107.46	108.25	104.24	101.96	109.98	108.14	104.42	102.67	104.86	104.37	103.76	106.44	106.22	103.42	108.83	109.11	104.35	103.92	109.61	104.94	98.425	104.39	107.6	106.35	102.61	111.18	103.23	110.24	107.07	109.74	104	103.17	104.43	108.74	102.95	106.13	103.73	105.36
105.97	109.57	102.27	106.58	106.14	108.75	112.95	105.92	107.95	108.72	104.07	110.62	102.49	102.78	107.79	107.04	111.42	103.32	105.35	108.98	111.17	110.06	108.62	104.23	107.54	101.79	116.21	102.45	109.15	108.48	103.18	110.99	108.82	108.37	102.73	110.35	109.57	108.79	104.26	106.91	106.28	112.86	111.36	106.65	113.52	106.47	107.67	109.63	100.77	107.74
104.09	109.08	103.93	109.16	104.65	101.27	106.27	104.11	107.28	104.57	109.05	110.29	107.06	101.48	107.78	105.53	109.53	105.2	103.92	108.07	105.24	102.21	101.64	107.89	98.768	106.42	105.74	107.22	108.73	104.41	107.59	108.43	106.09	106.84	102.67	108.44	107.42	107.34	109.33	102.23	111.77	104.79	107.49	105.88	104.57	103.79	101.8	113.74	101.84	102.28
93.848	101.75	100.1	95.451	95.887	93.015	93.506	95.512	104.65	92.257	96.906	99.373	100.61	100.27	98.202	95.915	99.318	100.31	100.19	98.001	99.539	102.56	99.929	96.307	100.19	95.875	100.16	100.06	101.93	100.14	99.505	95.352	99.148	101	104.49	97.908	99.817	89.561	97.311	98.7	96.024	95.64	103.17	106.91	91.427	94.821	94.488	96.68	103.93	91.347
109.22	104.06	105.85	108.21	107.91	105.63	108.22	111.29	106.98	108.69	106.57	111.75	101.49	103.88	106.15	103.55	111.03	106.61	107.43	104.32	105.19	108.2	99.606	112.1	106.98	107.93	103.7	104.47	108.85	101.85	109.59	110.7	108.17	103.4	99.167	111.92	110.21	112.98	109.63	108.05	108.29	108.23	104.25	108.37	105.93	105.49	111.17	109.33	103.81	109.72
105	106.38	103.93	110.87	102.52	106	103.14	110.89	108.28	102.47	102.56	100.9	101.41	100.07	103.47	103.94	103.5	105.04	102.47	101.65	109.38	108.89	110.62	102.59	107.12	99.069	105.14	106.16	106.56	109.4	110.02	102.67	107.96	103.27	107.19	107.57	103.18	102.59	100.43	98.009	109.27	102.7	104.27	102.86	104.21	109.47	108.57	103.08	104.94	105.53
105.07	106.9	106.23	109.7	111.37	102.84	102.71	106	107.94	105.84	100.43	107.29	104.87	115.16	108.9	110.63	105.06	106.5	108.8	104.35	108.55	102.6	110.92	99.601	108.06	110.87	109.13	104.52	108.96	105.69	109.24	101.69	107.32	113.99	104.9	107.06	105.94	98.625	107.81	109.84	105.24	103.21	110.6	106.36	106.51	106.69	104.55	105.49	104.51	106.75
109.7	109.04	107.84	107.21	111.13	112.62	110.03	106.88	108.22	103.13	106.95	115.72	115.21	112.17	105.38	114.61	103.99	113.1	112.03	112.17	112.17	106.84	103.99	108.73	114.44	111.14	110.07	114.41	113.49	111.48	109.81	114.02	104.65	118.86	109.36	107.97	107.43	112.95	111.09	104.68	112.08	114.32	106.12	106.06	104.79	106.37	101.08	116.18	108.87	114.75
106.38	103.11	107.19	110.06	108.99	105.5	111.46	109.37	110.74	111.42	104.47	110.73	102.75	106.64	105.82	114.95	110.39	106.32	110.37	106.74	105.78	112.23	109.81	107.47	108.62	108.28	109.27	109.27	105.98	101.01	105.22	105.26	111.61	107.72	103.56	109.91	108.02	109.06	104.32	105.67	104.76	103.9	106.04	110.36	101.14	107.93	110.52	110.32	104.96	108.47
109.96	106.63	101.94	116.26	101.93	108.48	107.99	107.57	103.92	104.91	99.869	98.697	106.36	108.88	115.88	104.8	111.11	110.78	106.86	105.13	104.39	107.33	110.8	100.65	102.23	110.86	110.13	103.73	104.02	104.8	110.35	108.85	105.7	104.47	107.01	101.1	108.41	110.54	108.17	106.08	110.72	106	104.98	102.95	103.35	102.14	108.91	98.622	106.63	111.26
108.83	108.33	105.78	106.38	106.59	108.52	111.88	98.272	110.03	112.97	102.8	109.07	108.46	108.65	106.14	112.25	106.02	110.1	115.16	108.73	111.66	110.58	100.71	108.13	104.69	111.26	110.53	107.67	108.31	106.99	113.35	105.47	107.19	107.5	106.57	107.96	106.98	100.7	110.04	118.81	113.84	110.63	109.01	108.91	107	108.43	116.38	102.67	108.68	109.73
107.02	102.78	109.04	103.15	111.48	100.45	108.02	113.48	113.26	105.96	110.62	107.47	110.67	109.43	101.09	109.37	104.14	106.98	107.76	108.42	104.48	101.33	107.57	105.61	108.26	110.19	105.65	106.15	106.52	106.46	109.33	109.95	110.91	107.51	109.93	106.28	111.49	109.87	114.37	113.03	108.83	109.93	114.15	109.09	107.4	104.71	103.68	110.18	109.65	103.58
105.14	109.4	111.13	106.99	109.07	112.98	106.77	107.34	116.13	112.3	110.09	113.43	107.53	105.12	109.22	101.75	108.12	112.3	111.83	107.41	109.61	103.95	111.28	108.1	105.74	108.21	107.39	110.33	107.1	110.8	108.4	108.3	106.99	109.56	113.29	112.39	111.12	111.57	101.34	111.57	101.3	104.91	108.21	107.28	106.25	112.25	105.49	110.57	106.96	113.06
106.33	102.24	101.14	99.631	101.21	101.41	97.395	99.567	101.66	103.31	104.37	100.14	101.12	96.882	105.99	100.85	100.31	95.624	104.18	102.79	98.579	104.41	101.84	103.24	97.532	103.83	106.85	98.237	104.41	99.87	103.47	101.14	104.69	101.66	106.76	103.35	99.223	98.137	97.849	91.909	100.85	98.184	97.674	103.43	102.06	106.55	96.567	106.07	101.47	99.247
96.068	97.822	97.944	98.984	96.176	96.365	91.542	101.77	100.32	101.56	101.74	98.707	93.936	98.393	100.97	96.17	100.01	92.136	94.374	99.373	98.924	99.134	94.705	95.113	95.044	103.96	102.04	96.042	98	93.573	102.16	100.61	102.29	103.36	91.213	95.386	100.2	90.411	97.549	100.09	98.212	98.216	96.148	99.775	94.199	93.782	103.28	99.545	96.237	101.26
106.75	102.73	110.95	107.06	108.02	109.05	110.83	108.81	109.52	105.52	107.93	110.83	111	109.08	105.31	105.15	107.16	102.07	106.96	106.78	108.16	104.5	105.93	109.44	109.85	104.46	105.49	104.34	105.63	104.44	100.09	106.33	102.01	109.87	104.44	105.18	109.59	106.39	113.01	112.61	106.7	104.46	107.78	106.09	106.9	111.97	103.02	110.16	100.76	106.16
96.274	101.62	96.155	98.255	97.181	96.982	104.42	98.929	104.44	101.7	100.83	105.22	101.78	99.952	97.431	96.237	100.74	97.288	95.331	97.276	101.37	96.947	92.758	99.884	99.891	99.854	99.624	97.711	100.67	99.422	98.324	100.92	99.375	97.113	96.963	98.884	92.919	99.567	89.359	98.303	101.43	92.874	91.608	99.489	95.037	102.57	94.536	101.54	98.759	95.582
92.737	104.45	98.841	97.417	102.8	100	94.984	103.65	96.178	99.188	91.995	96.328	96.498	95.106	96.244	100.13	95.235	97.273	102.17	93.843	99.78	101.79	98.727	102.27	98.08	92.593	99.693	97.769	96.838	98.591	99.508	93.132	102.28	101.9	101.41	94.309	97.572	95.359	101.33	94.194	95.476	100.24	100.52	103.78	94.213	101.32	92.848	100.2	100.15	98.558
108.18	99.965	104.41	105.9	105.42	100.37	101.75	108.4	107.95	103.4	105.2	112.25	110.5	101.94	107.2	104.52	106.72	111.37	104.53	109.78	99.769	102.59	103.68	111.17	111.11	102.79	101.89	103.09	103.63	106.96	103.25	104.13	102.25	103.91	105.75	100.63	105.91	107.21	98.584	114.88	108.63	109.96	102.75	108.3	107.94	108.38	102.43	108.63	103.86	111.59
112.73	107.56	107.61	107.04	99.113	110.05	111.35	105.46	105.91	107.78	103.69	107.2	105.13	102.07	107.65	108.05	102.42	104.38	105.85	107.07	104.63	105.96	104.52	108.66	103.74	104.83	110.41	104.98	100.6	103.75	104.19	106.05	110.44	110.02	102.31	113.34	103.21	105.25	106.86	106.09	101.36	105.98	98.609	100.63	108.96	105.58	105.33	107.83	105.3	103.45
103.99	108.08	107.32	107.75	105.71	108.73	105.57	105.88	97.017	106.6	103.19	107.94	99.475	108.84	108.68	103.4	106.86	105.96	101.99	106.76	108.76	106.31	106.96	108.73	104.76	105.56	106.25	105.4	105.58	102.83	105.98	104.05	109.09	99.42	104.53	102.53	98.131	106.71	106.34	108.54	106.73	104.55	105.69	102.04	102.6	103.29	107.43	105.01	103.68	106.08
105.37	110.15	105.38	110.26	112.37	107.79	101.94	107.83	109.67	106.4	108.68	107.28	108.86	106.31	107.54	112.11	112.37	102.66	108.38	104.63	104.98	102.45	110.33	111.5	109.23	110.68	99.272	105.45	102.06	107.51	104.2	112.09	104.33	106.02	105.77	108.55	98.182	102.44	97.352	100.32	103.79	105.84	108.34	106.77	101.57	105.96	101.34	107.62	105.37	102.24
112.92	107.15	98.155	110.66	106.96	110.6	114.66	108.06	111.96	106.47	106.22	105.82	109.47	112.06	117.78	109.36	112.6	105.9	113.05	112.51	112.18	104.25	111.68	111.46	112.87	107.66	106.72	109.47	110.78	110.59	108.73	114.28	108.81	103.39	109.39	111.36	111.99	110.12	109.51	115.37	114.83	110.32	110.26	112.12	110.87	111.69	108.21	107.16	107.48	110.79
96.828	95.942	96.536	90.927	96.647	98.216	100.93	101.77	94.711	101.24	91.514	95.816	101.3	104.49	96.089	98.113	98.02	94.087	94.373	96.745	97.966	97.639	94.325	96.65	101.04	94.936	92.84	99.619	96.989	95.188	99.298	98.095	96.529	99.705	95.026	99.814	102.24	98.799	100.81	96.889	101.1	99.289	97.107	99.488	100.95	97.007	99.796	93.634	94.512	95.315
107.66	108.79	108.91	112.27	105.73	114.01	114.28	114.19	115.78	104.6	108.96	109.13	106.14	106.1	108.47	104.37	103.95	106.25	105.17	102.54	111.69	108.96	102.22	104.31	110.65	111.01	112	103.05	105.01	111.91	109.71	104.48	100.62	107.52	106.43	108.28	103.74	109.04	111.14	108.59	101.47	106.33	109.39	108.09	107.07	110.17	112.43	106.15	107.91	113.5
109.07	107.3	103.49	102.3	102.54	107.12	108.67	100.94	100.21	108.64	102.71	103.69	104.54	112.34	102.53	112.39	110.97	104.91	103.08	104.03	103.21	101.72	110.7	105.27	104.64	101.67	103.3	105.27	112.93	105.39	102.91	104.44	102.32	104.75	103.92	104.96	101.91	105.75	106.27	102.5	107.1	107.63	108.15	102.41	107.15	103.05	107.56	108.52	97.093	106.56
109.14	102.73	106.43	101.38	105.88	107.39	108.54	105.01	108.37	103.84	107.36	106.4	107.87	107.61	109.05	101.12	104.8	107.63	103.17	110.01	106.96	109.58	105.17	106.81	104.91	94.124	103.82	105.78	104.75	109.48	107.84	108.71	108.25	109.02	107.93	104.87	99.69	101.19	107.2	104.11	108.16	107.4	113.47	108.4	107.63	99.013	101.44	103.69	110.89	107.75
97.649	94.209	98.214	98.438	101.99	99.83	96.857	93.702	97.779	95.969	106.61	91.359	94.731	101.62	100.55	96.198	96.654	94.863	99.49	100.11	102.13	96.188	100.37	96.356	92.2	106.09	107.85	89.3	97.614	100.97	91.896	101.14	101.84	95.83	101.28	99.317	99.019	95.679	94.483	101.71	98.701	91.887	100.8	96.084	101.92	96.804	96.136	100.18	98.555	100.81
108.32	104.95	106.04	110.01	113.08	103.64	102.75	108.12	101.3	107.25	107.06	109.83	102.99	104.2	105.61	105.02	108.23	104.7	104.77	107.82	108.54	104.19	114.07	102.9	100.47	109.97	105.23	102.97	106.16	106.37	104.2	109.33	104.56	110.44	108.93	109.33	108.08	109.13	113.44	108.01	106.16	106.08	105.62	101.8	110.76	104.14	104	107.99	108.46	109.91
104.26	108.51	103.91	104.34	103.75	108.17	107.32	105.59	108.72	107.82	104.72	106.39	108.17	107.45	103.94	108.75	104.55	109.49	109.8	107.49	101.31	106.94	109.88	104.08	103.77	100.2	101.21	106.29	102.87	107.87	110.87	103.15	109.68	104.76	110.92	101.59	107.43	107.24	107.3	104.27	100.31	102.91	102.26	106.18	103.41	109.74	107.08	110.01	104.73	109.13
110.41	111.23	104.59	104.41	107.56	102.84	111.25	104.02	97.528	105.79	106.61	103.82	105.12	111.41	102.86	111.28	106.5	109.74	99.121	100.69	111.9	108.1	109.95	106.25	105.28	101.97	112.5	110.07	110.59	110.46	108.95	105.29	113.12	101.94	99.407	103.39	108.68	112.4	106.97	108.72	104.84	108.53	99.291	107.15	116.9	103.7	107.31	101.38	108.47	111.45
111.73	107.71	106.84	101.28	106.13	103.07	109.28	114.36	109.6	106.54	108.32	105.3	112.29	107.93	108.54	104.02	102.68	109.38	114.05	106.98	104.27	106.71	107.85	106.11	105.61	105.86	105.43	106.94	100.38	106.26	111.75	106.3	108.2	106.09	106.02	107.01	102.42	110.6	102.44	107.17	101.89	104.91	107.45	104.23	106.05	109.69	100.55	106.48	105.5	112.13
108.64	108.47	102	113.21	112.82	103.56	112.21	110.04	109.04	113.33	106.18	103.57	107.97	112.9	114.62	106.9	103.5	112.01	103.27	103.26	103.09	107.04	108.53	107.4	108.01	104.67	106.52	108.79	103.62	107.11	106.22	113.61	106.98	105.25	105.3	106.96	105.53	110.82	104.14	107.09	114.73	110.22	108.41	106.79	112.07	105.48	112.11	102.74	105.53	106.37
108.74	106.64	108.65	103.67	106.01	102.03	108.24	106.47	110.09	100.15	107.31	109.71	107.82	107.19	113.21	107.34	106.22	104.24	112.71	109.38	108.02	108.17	111.24	106.06	105.91	108.79	107.95	106.06	106.16	107.52	108.48	103.67	109.68	106.54	108.51	105.13	101.97	104.69	105.08	109.76	108.04	106.8	108.52	107.92	104.69	102.9	110.02	110.22	105.94	113.72
97.376	94.677	104.33	100.25	94.362	95.344	96.424	101.63	96.725	96.337	99.172	94.308	91.429	100.3	102.06	103.89	104.39	100.77	100.4	93.086	100.3	96.85	99.498	98.832	91.961	93.786	99.287	101.8	98.406	104.09	95.475	99.489	95.589	99.842	98.114	101.01	97.837	96.511	99.882	95.806	98.258	93.139	102.72	98.772	96.881	100.56	90.659	98.504	96.681	103.29
107.41	110.42	104.86	101.71	110.19	106.08	104.93	107.35	104.12	105.95	106.68	106.77	110.86	102.88	97.442	111.22	106.16	108.08	107.23	107.29	106.51	102.16	105.58	105.44	107.41	104.22	110	108.35	103.5	110.29	105.62	105.49	105.65	101.67	104.52	102.76	105.86	106.6	109.08	109.48	107	104.55	104.87	107.95	103.35	109.22	105.83	103.95	103.25	100.82
100.61	108.66	100.4	98.976	104.21	110.8	105.73	116.1	112.12	102.21	107.54	104.88	108.17	105.12	110.23	101.02	104.92	105.94	101.78	106.28	107.23	106.19	101.92	106.64	106.61	108.89	104.57	103.62	98.846	108.51	105.34	108.61	108.6	106.11	103.75	108.08	103.69	106.51	108.19	96.031	108.01	104.96	107.82	105.48	102.03	108.55	111.79	108.36	108.11	103.86
100.24	105.79	102.44	106.2	101.16	104.08	106.65	103.74	100.95	99.736	101.24	98.944	101.52	101.06	108.07	102.26	94.627	102.04	98.127	101.04	99.064	101.79	97.423	98.736	97.536	101.65	107.11	104.4	106.26	99.253	101.59	100.96	99.507	102.82	102.76	103.43	94.86	103.49	102.7	100.17	101.48	100.03	102.01	101.74	97.944	96.789	101.79	94.245	98.979	99.264
106.57	103.63	100.7	104.63	99.869	100.97	105.04	111.48	100.4	105.93	99.402	107.78	110.16	105.07	110.9	103.68	107.69	105.93	105.86	106.69	108.29	101.73	106.71	101.46	106.12	99.601	102.97	111.7	102.75	109.15	100.39	102.24	98.789	109.74	112.25	102.9	103.92	114.29	107.07	104.77	108.64	106.27	113.96	106.38	99.293	105.66	105.76	104.75	105.43	115.12
105.39	107.4	106.01	107.16	110.65	105.65	102.31	108.43	104.05	111.19	108.74	106.92	107.96	106.88	107.62	110.23	109.09	106.45	108.5	109.98	106.39	108.08	112.46	108.01	104.01	110.36	106.82	101.71	103.88	104.95	104.18	110.01	103.95	104.3	107.44	106.53	108.48	110.08	102.27	110.49	99.799	104.45	106.44	112.25	109.62	107.71	106.92	107.74	100.73	104.65
107.64	105.74	101.6	105.94	109.59	104.55	98.416	103.03	107.2	107.94	107.96	105.31	102.61	104.98	99.089	105.23	111.4	100.19	106.74	106.55	100.1	108.12	107.7	103.65	108.79	103.97	103.21	104.2	104.06	103.83	107.43	103.85	110.06	108.26	108.86	107.4	110.74	107.59	110.19	106.47	103.29	106.76	101.86	102.33	107.91	104	106.13	108.87	108.82	107.56
106.91	106.52	107.8	112.55	108.03	107.35	106.71	103.83	112.37	106.54	103.68	108.52	103.74	102.5	108.86	101.23	104.24	111.93	104.92	109.13	102.22	110.14	108.94	105.63	107.81	111.9	112.46	111.12	107.45	106.79	111.34	103.52	111.14	110.25	107.28	107.48	113.1	113.06	111.43	105.53	109.64	108.18	105.57	108.13	105.89	109.97	110.76	105.59	115.6	107.24
105.55	105.5	101.34	114.68	106.91	104.36	98.579	110.85	101.91	104.24	103.12	107.97	109.55	104.84	102.32	106.29	103.67	110.36	107.06	108.16	104.93	109.43	103.81	106.49	111.97	103	108.32	107.22	111.42	106.67	103.07	105.09	105.26	115.85	109.45	104.09	108.47	110.06	110.7	107.63	106.33	110.35	110.58	107.65	110.45	106.61	108.5	107.12	103.87	104
106.89	98.868	104.1	110.13	103.71	110.52	106.7	108.64	104.09	105.51	105.46	110.24	106.6	102.18	102.38	109.37	104.83	105.54	113.54	112.25	107.61	100.77	109.81	107.52	102.83	107.15	114.49	111.55	107.67	111.21	105.77	112.71	106.67	103.92	105.25	100.6	108.85	108.54	108.26	110.7	107.05	105.66	105.42	106.27	104.52	106.03	106.74	111.91	110.39	113.99
109.21	107.98	107.48	109.79	110.58	109.74	109.9	109.79	111.93	114.38	109.42	114.32	111.95	109.46	108.32	110.5	114.81	105.26	104.28	111.87	113.07	109.26	106.75	107.36	109.47	112.64	109.71	110.12	111.85	108.19	114.12	110.47	108.78	110.99	112.77	115.43	101.57	113.67	111.26	111.52	109.44	107.81	109.31	109.43	115.17	111.11	110.48	110.86	110.14	107.83
106.11	105.05	109.07	104.15	100.3	102.11	102.88	101.77	112.65	103.58	106.16	110.21	108.02	107.08	107.04	104.31	99.132	101.15	109.53	103.92	110.37	108.82	103.5	106.71	109.66	104.92	104.75	106.12	110.04	106.14	101.91	107.07	104.88	115.66	104.91	102.86	104.8	106.31	108.42	106.71	108.8	104.63	105.53	102.46	105.72	107.08	109.49	107.08	104.67	106.01
97.292	104.9	107.32	102.83	102.91	104.09	105.31	108.09	104.06	107.81	98.893	100.1	108.25	106.7	104.13	108.71	108.11	108.82	106.19	102.57	112.4	109.23	105.79	107.03	105.49	104.53	101.45	107.43	100.53	103.9	98.827	110.36	106.47	108.59	108.77	107.28	100.79	104.24	104.62	98.796	103.85	109.28	112.71	103.69	107.04	110.99	114.18	104.95	107.73	105.95
95.188	106.23	107.54	100.03	104.67	107.64	101.83	107.17	105.28	105.58	101.46	109.3	113.42	102.89	113.38	104.89	113.47	107.41	103.79	104.91	111.45	99.033	104.17	104.44	105.32	99.528	108.49	104.09	107.68	107.15	109.9	101.75	106.66	104.9	102.13	104.13	112.88	110.89	108.97	111.37	101.31	106.86	104.6	105.94	106.48	111	105.54	105.2	106.23	105.65
112.38	104.71	106.56	105.03	103.49	103.64	102.14	111.24	104.76	106.85	105.15	106.36	102.03	106.78	108.57	110.08	110.54	108.31	109.22	106.65	108.92	108.7	102.58	108.23	107.54	105.43	109.13	102.81	110.9	107.04	99.679	101.23	110.79	107.99	108.86	107.46	108.65	102.93	105.56	112.46	108.94	105.03	106.22	106.04	106.74	108.54	110.3	110.28	111.82	108.91
103.1	107.38	105.12	102.63	101.9	103.65	95.252	104.05	100.77	95.416	103.14	102.89	105.71	108.04	98.443	102.83	100.86	104.92	100.04	102.68	100.9	93.988	100.6	94.928	92.676	98.318	102.69	100.2	102	100.46	104.82	100.34	100.62	102.75	92.93	100.13	96.648	103.44	96.782	101.02	106.1	102.43	101.54	101.9	101.23	106.1	101.45	97.414	102.96	101.36
106.28	103.75	98.882	104.41	97.964	106.84	103.01	107.72	105.59	104.93	104.29	104.41	106.03	104.88	106.04	106.87	98.866	101.16	99.694	106	108.78	100.74	106.68	102.71	105.44	100.2	106.25	103.37	105.59	109.21	106.79	107.33	106.8	106.16	108.08	109.03	105.66	103.88	108.17	104.43	105	107.45	108.94	114.58	109.56	105.14	103.22	105.01	111.56	100.78
111.36	105.85	109.15	112.7	103.6	107.7	109.67	104.4	104.22	103.26	108.58	109	111.76	112.08	105.75	112.9	106.82	108.39	106.1	105.76	111.95	109.71	107.65	115.19	111.1	105.43	111.67	107.03	110.94	110.69	104.07	106.38	108.4	106.67	112.5	107.72	103.26	114	105	107.04	105.34	112.19	103.32	106.73	113.48	110.11	107.64	108.93	110.73	107.49
100.73	101.96	95.583	97.504	100.65	103.05	98.424	103.35	96.035	100.23	97.355	100.17	97.805	94.895	90.972	99.652	98.331	94.823	94.607	99.759	98.139	94.665	98.84	96.348	102.87	98.497	92.612	94.881	101.98	93.488	103.59	101.58	99.234	92.147	96.218	99.773	97.476	99.018	100.5	102.67	95.934	106.13	97.701	102.96	99.426	94.153	96.149	97.819	95.032	95.696
112.92	107.49	110.77	106.9	112.81	106.04	105.06	110.89	111.39	106.62	106.01	105.53	110.58	106.74	104.86	108.66	113.22	108.7	108.86	110.77	115.36	107.11	109.52	105.99	104.18	107.86	103.96	103.78	103.81	105.13	106.25	111.69	114.68	110.04	110.4	108.59	107.94	107.12	112.8	110.11	112.21	109.75	108.15	109.91	109.77	111.79	102.57	110.77	107.11	112.41
101.05	102.56	102.92	102.13	97.073	103.37	98.049	97.228	102.25	104.04	98.055	101.71	94.888	110.35	105.22	99.949	98.883	99.773	97.647	93.1	105.68	98.908	97.405	101.52	102.87	104.83	103.29	102.54	99.141	101.82	100.47	102.57	100.32	99.108	102.6	94.409	107.27	99.644	107.39	103.72	95.938	105.15	101.12	103.66	96.357	98.578	104.24	100.33	100.54	107.2
102.64	98.324	103.61	100.65	103.23	95.327	97.31	103	94.919	92.781	96.541	99.14	98.233	102.68	98.788	101.62	102.19	92.848	96.552	97.697	100.59	101.04	101.97	100.64	93.967	98.718	102.22	98.944	100.54	100.2	93.418	94.473	94.337	98.603	93.038	95.41	95.256	102.75	97.329	103.65	101.01	98.636	103.41	100.03	100.34	98.941	94.977	104.76	100.27	97.931
105.92	108.07	109.24	103.77	107.13	104.79	104.73	108.86	107.52	106.59	104.44	99.696	105.08	104.01	108.96	102.33	103.74	105.15	110.02	106.22	113.18	100.15	102.65	104.19	105.97	111.46	105.32	103.35	101.28	103.81	106.59	110.63	99.657	108.93	106.78	108.05	101.69	104.45	100.54	103.5	110	103.39	105.02	105.77	103.12	101.79	101.23	100.52	103.8	104.27
98.369	101.73	97.383	91.817	102.77	102.75	95.186	99.066	97.327	99.987	100.46	102.43	97.912	102.22	100.96	95.816	104.09	97.348	103.78	94.163	95.361	103.95	97.206	98.761	94.261	96.72	100.81	103.48	97.81	105.03	95.424	99.421	97.874	97.609	99.477	104.89	99.683	98.879	94.247	96.699	98.218	101.74	96.889	99.882	104.41	101.87	94.196	104.08	96.198	107.05
101.61	102.81	98.054	102.4	96.614	98.171	98.701	98.463	97.805	97.308	96.153	97.11	99.48	96.142	94.336	104.11	98.119	97.796	98.508	99.405	101.01	96.072	98.065	103.52	101.67	97.833	95.929	99.884	95.795	96.455	94.655	97.634	100.33	98.828	97.386	102.27	104	100.88	97.356	97.924	97.969	100.13	100.55	97.491	93.892	100.12	97.901	99.531	99.618	99.236
106.17	107.05	107.23	110.43	109.83	108.56	108.38	99.787	110.83	108.13	105.4	107.21	109.14	109.14	99.51	107.11	99.456	108.82	104.79	103.27	106.61	108.44	110.45	103.71	106.09	110.11	105.88	105.06	105.3	104.02	108.53	105.89	107.89	94.089	113.18	106.26	107.32	108.2	103.32	98.362	103.53	112.27	104.5	112.29	108.78	103.01	105.93	108.24	104.84	105.03
109.72	109.14	107.86	111.63	108	105.26	111.26	105.04	113.1	106.12	107.84	112.34	104.74	105.68	104.44	107.71	110.67	106.4	106.81	111.29	103.09	106.13	114.52	100.99	106.54	114.32	111.64	106.07	108.56	108.52	101.4	109.36	105.76	107.03	103.82	107.59	107.27	111.37	107.36	109.23	106.82	110.27	107.42	110.19	106.57	105.08	114.6	114.73	109.01	107.32
95.184	100.91	102.02	102.7	96.127	101.15	101.49	97.027	104.04	102.1	99.259	96.338	98.26	99.885	100.04	98.373	99.068	98.833	101.09	95.217	99.152	102.83	97.895	98.104	100.83	98.53	98.825	94.306	100.48	97.885	99.318	102.16	99.459	97.683	98.368	98.049	102.97	97.135	102.92	99.623	94.919	101.54	102.64	99.339	102.34	98.269	94.685	97.143	96.135	98.133
110.04	102.14	105.09	109.18	103.39	114.62	109.31	111.86	111.16	104.79	111.41	112.66	113.01	108.55	105.09	106.9	109.33	109.24	103.02	109.56	104.6	109.83	109.11	108.74	110.63	112.46	106.52	103.42	103	111.19	107.23	110.79	111	112.47	109.06	108.71	110.56	104.56	112.39	107.7	95.643	110.41	102.68	111.62	106.21	107.07	109.37	106.9	108.22	112.73
105.49	107.37	107.9	103.09	102.72	106.55	106.82	101.15	106.17	106.48	102.74	102.47	105.64	103.64	107.58	109.63	110.07	107.72	101.08	108.5	107.53	110.73	105.63	107.65	106.11	101.75	104.68	112.14	104.85	103.96	105.51	104.51	102.23	97.798	105.02	102.81	110.7	104.2	105.72	111.48	104.44	107.86	104.85	101.43	101.47	109.3	104.21	106.06	108.55	101.14
105.48	106.68	99.271	105.61	106.47	108.63	108.01	106.64	108.11	109.97	108.61	102.14	104.02	104.77	109.06	110.72	109.41	106.36	106.16	101.02	109.21	104.08	104.01	110.95	103.54	95.966	106.63	107.25	103.6	103.15	107.09	102.08	112.12	106.25	112.69	102.86	106.23	107.78	104.21	107.2	103.98	107.79	103.48	108.05	104.99	106.78	102.62	107.98	106.68	98.435
98.735	98.147	101.47	95.965	106.63	98.279	104.54	97.918	101.99	106.12	102.04	103.05	102.68	101.76	104.23	105.01	95.004	96.386	98.942	99.54	105.77	97.427	100.6	96.692	102.26	99.659	97.829	102.14	92.929	96.848	100.58	103.72	95.703	103.15	106.44	96.478	102.19	104.04	102.37	103.34	100.96	105.65	97.739	100.3	95.098	104.02	94.298	98.625	103.03	103.42
107.17	109.57	108.03	109.96	108.16	106.72	107.64	110.22	108.36	109.48	104.69	105.9	107.43	105.97	111.29	103.38	103.31	104.85	102.61	109.66	100.05	102.35	110.42	103.98	104.64	107.54	106.93	107.72	108.39	111.16	106.48	108.36	108.59	108.97	105.53	105.98	108.31	109.9	107.96	107.95	106.99	105.88	108.17	103	108.39	103.5	108.93	108.6	107.2	109.51
115.36	101.77	110.39	106.81	105.89	106.63	109.67	103.85	107.25	108.29	106.64	113.55	107.42	108.49	106.83	106.06	106.13	110.04	108.22	106.06	108.96	111.37	108.26	102.99	105	109.12	106.47	110.46	109.46	107.05	106.16	111.48	111.28	105	108.63	102.56	107.5	114.01	103.69	110.21	106.6	109.18	108.79	103.69	106.12	115.04	101.59	112.56	110.97	109.87
110.97	110.75	110.16	108.23	107.22	113.14	106.17	113.02	106.59	112.59	103.32	114.28	106.5	108.94	111.52	112.83	115.04	110.05	105.83	111.7	108.31	110.09	109.83	107.77	106.67	102.83	113.57	105.94	104.77	104.31	106.96	115.27	113.18	109.91	109.93	111.94	109.36	109.68	113.94	107.36	111.54	112.95	107.99	111.32	107.23	116.38	98.372	112.02	112.86	105.87
91.7	94.227	96.242	100.51	97.52	97.937	99.183	98.402	95.537	100.73	89.158	103.11	98.999	99.656	94.405	95.814	94.782	107.75	98.247	96.415	97.496	90.943	98.127	101.78	98.036	100.31	90.537	95.487	101.52	101.62	99.655	89.433	96.749	104.2	96.587	103.73	105.43	99.511	100.58	99.601	100.09	97.355	100.73	94.043	94.795	99.43	97.115	102.17	96.187	96.539
113.63	106.11	106.81	107.19	96.205	104.57	107.15	108.66	111.27	112.04	108.6	103.72	108.72	108.1	103.34	106.59	106.54	100.16	102.87	105.29	109.87	105.02	107.08	106.54	103.5	105.59	110.34	106.78	113.67	101.55	99.465	103.15	107.64	107.02	104.33	107.55	104.58	106.59	109.03	105	108.19	101.3	109.28	106.54	100.75	108.31	105.23	107.36	105.93	111.83
111.4	109.99	108.88	109.57	111.68	102.46	109.61	107.51	107.21	107.61	105.65	110.24	99.196	103.11	112.71	111.17	108.99	105.58	105.33	103.78	102.33	108.06	102.55	105.87	107.64	110.03	109.26	109.11	110.89	111.08	107.39	112.08	101.97	111.02	106.96	107	107.79	111.04	102.26	105.48	118.02	108.88	112.62	106.7	108.52	102.57	100.88	109.73	101.33	110.71
104.13	104.7	106.04	109.8	104.87	105.49	108.47	106.66	109.19	111.13	103.89	106.76	103.42	108.13	102.58	108.65	102.01	107.9	101.26	111.74	103.26	111.53	111.33	102.56	106.82	106	109.79	107.2	106.49	105.76	103.51	105.82	107.12	110.1	105.43	103.68	110.27	104.16	108.36	107.59	107.49	103.2	108.78	105.22	104.45	106.7	104.58	104.89	105.47	102.3
109.26	107.05	102.14	112.6	107.1	105.32	102.39	103.99	106.92	104.77	112.59	104.11	113.88	108.52	106.3	109.59	104.16	111.52	109.73	106.85	100.93	111.27	105.64	109.49	112.02	109.35	108.02	107.45	105.22	101.99	109.51	105.68	107.2	110.5	105.38	115.76	109.24	108.68	103.82	111.47	106.4	104.96	105.54	110.95	106.55	104.68	107.73	110.19	103.72	106.33
109.96	107.66	109.49	112.87	101.68	107.17	107.83	104.26	102.42	112.29	105.11	105.04	108.61	111.16	111.12	110.4	109.07	112.82	115.7	105.55	108.57	112.44	105.82	106.19	110.66	111.38	111.64	109.74	110.89	115.55	106.68	115.57	107.72	110.61	111.49	108.8	104.52	99.537	110.95	109.64	109.83	111.44	112.5	111.91	110.47	107.8	110.97	109.97	110.88	107.39
110.84	111.4	101.64	106.56	104.65	105	101.66	103.31	103.46	109.91	106.95	103.84	106.91	111.23	111.63	105.29	109.45	107.89	106.8	105.48	112.01	100.46	108.54	111.1	107.77	104.86	105.54	107.76	105.26	105.88	107.39	106.83	104.97	107.86	99.868	112.08	112.83	108.49	113.07	112.2	104.93	107.61	105.58	107.63	103.79	104.01	110.63	106.8	106.92	107.98
108.7	108.44	109.71	107.48	111.53	107.95	109.54	109.53	109.68	106.75	101.16	105.12	106.98	106.2	107.93	104.11	105.77	106.2	116.77	103.62	101.81	109.39	102.9	109.44	108.42	113.2	110.2	105.14	102.58	107.74	109.7	108.95	104.59	108.25	112.87	115.5	107.67	109.32	105.94	101.93	106.25	106.85	106.71	109.94	109.57	105.72	107	110.11	112.22	106.59
112.36	106.02	109.63	102.07	107.52	111.35	109.83	105.5	110.28	107.62	106.8	100.14	110.56	111.8	112.53	104.92	105.84	109.97	110.08	108.98	104.23	106.11	108.9	109.81	104.96	105.14	108.26	114.49	106.34	110.87	103.08	106.67	107.7	106.97	104.01	106.66	104.81	104.71	96.135	105.42	106.76	110.67	107.24	106.83	105.96	110.19	110.65	109.23	100.54	102.31
102.33	95.197	93.123	98.099	99.193	98.124	96.382	96.353	95.511	104.31	93.412	99.571	100.95	94.333	102.17	103.13	95.022	102.63	102.57	94.219	94.723	96.984	94.936	96.628	95.29	102.52	96.263	98.803	98.454	96.007	93.208	97.646	105.49	99.326	106.7	97.49	101.23	98.764	104.32	97.247	92.119	95.24	99.271	98.208	96.106	93.991	99.601	100.34	91.753	94.829
106.13	104.82	106.07	103.7	107.88	101.46	106.19	104.78	106.78	104.89	108.38	105.44	104.95	105.16	102.77	99.1	112.45	103.11	101.05	107.42	104.96	104.74	105.88	105.76	98.672	104.39	102.79	105.79	105.1	105.7	105.54	112.52	105.64	108.95	103.06	107.75	109.25	104.6	108.96	105.61	105.32	109.43	103.92	112.45	108.65	103.02	103.4	102.39	102.13	107.65
98.855	98.954	96.907	102.97	96.741	94.031	93.816	99.921	93.761	98.396	96.467	98.123	96.106	93.532	104.12	97.539	103.22	94.257	93.901	100.6	101.91	95.411	99.312	99.238	98.22	92.816	94.777	95.55	100.04	100.42	98.711	97.45	97.614	102.8	98.302	99.68	101.6	99.435	93.031	102.67	99.809	99.018	99.117	96.923	99.095	93.565	102.16	92.216	96.112	98.66
102.62	111.08	106.21	106.73	108.11	108.62	111.23	106.3	102.56	106.67	103.68	109.24	112.31	105.05	107.09	108.78	100.17	103.2	101.57	111.99	109.51	106.05	112.19	107.75	108.37	108.06	108.68	102.99	114.23	107.55	102.51	108.92	112.89	105.58	111.88	105.84	107.26	109.88	109.65	104.44	106.62	99.862	105.49	107.95	99.032	106.67	101.11	105.37	110.63	107.22
108.53	106.85	110.07	96.845	106.88	103.17	106.82	105.81	104	102.78	106.63	102.55	109.18	111.54	101.1	106.78	105.12	96.665	105.11	104.48	111.12	112.24	110.75	102.74	106.16	105.74	109.88	104.47	102.94	103.92	108.08	110.37	104.26	111.57	101.8	102.97	103.08	107.67	103.56	105.86	106.27	108.1	109.98	102.19	109.94	101.84	95.54	108.78	104.31	99.565
94.864	99.786	100.95	104.49	100.5	105.36	104.09	98.264	97.968	102.16	102.81	106.74	99.02	97.1	102.13	103.22	100.89	104.22	102.42	95.802	101.29	107.15	98.24	92.195	99.147	97.614	106.38	99.217	93.778	102.03	99.621	102.9	106.92	103.06	96.508	94.721	100.91	102.62	99.256	108.78	99.526	106.42	101.89	93.379	96.643	94.743	102.41	109.18	100.39	101.11
102.13	107.45	114.16	106.9	103.41	104.58	108.16	112	109.45	104.88	107.6	110.63	107.78	106.98	109.04	111.17	108.11	107.4	112.15	110.2	103.88	109.65	108.82	102.71	104.24	107.36	110.12	102.77	109.52	103.58	107.72	106.38	102.25	107.64	107.01	109.5	104.38	114.02	108.98	104.32	108.79	103.29	105.7	108.6	108.16	104.77	103.28	109.45	109.74	105.44
106.67	102.29	108.42	108.34	103	102.17	106.84	102.26	110.06	117.85	110.81	108.34	104.51	109.73	102.87	113.12	110.05	109.64	106.2	104.47	104.3	106.32	108.4	107.43	110.71	111.84	105.69	108.19	107.67	106.46	116.12	111.4	114.04	107.37	108.48	109.13	113.08	107.41	114.89	105.37	106.44	106.08	106.22	113.99	104.95	109.85	109.82	113.4	106.04	105.2
109.85	110.64	109.6	111.01	108.93	103.06	100.78	106.67	101.86	108.08	105.42	111	108.95	103.35	102.36	105.55	106.27	108.58	103.3	110.57	114.39	102.51	106	107.51	106.69	110.26	111.78	105.39	106.18	102.08	109.34	110.76	108.97	112.2	102.07	105.65	112.01	110.1	103.06	103.32	107.74	108.67	106.94	109.61	112.88	106.91	113.57	102.34	109.97	102.09
96.705	98.357	100.81	98.278	101.89	102.76	96.37	100.36	105.87	95.848	98.841	96.025	101.2	96.673	98.756	98.731	104.85	98.796	103.11	93.143	100.41	100.83	100.15	97.042	93.694	95.879	99.82	91.557	94.241	97.699	104.08	101.88	91.288	101.59	99.167	106.81	102.2	94.867	97.059	98.135	101.81	100.88	104.44	102.53	96.214	100.43	103.98	96.444	98.192	104.49
98.424	100.96	98.391	98.789	99.854	96.998	97.479	98.465	99.802	100.48	98.017	99.179	98.406	102.26	95.993	100.61	97.653	98.938	98.794	96.702	99.35	99.258	96.5	96.325	94.913	98.94	100.62	103.74	92.132	103.04	89.939	99.468	94.589	94.724	100.66	96.076	95.797	93.242	95.188	101.64	94.522	98.293	96.697	95.237	101.21	100.26	101.64	99.368	93.155	95.123
101.95	98.358	101.49	96.017	106.19	100.98	101.96	104.9	95.811	104.27	103.12	98.719	104.35	94.572	101.32	102.66	97.441	99.565	105.48	103.13	96.958	103.69	100.69	100.16	105.07	102.08	93.914	101.77	101.93	96.169	103.3	100.75	103.62	105.2	102.43	101.49	102.91	104.47	99.244	100.85	103.46	100.34	102.48	101.02	101.68	97.193	101.16	102.64	96.621	99.631
109.95	108.96	108.12	108.99	111.32	106.76	100.91	110.87	112.42	107.91	106.27	110.97	111.92	101.75	110.26	109.55	110.46	106.88	109.59	108.06	103.89	110.45	114.66	108.03	106.23	102.77	115.11	104.39	111.71	110.78	109.74	110.95	109.55	105.24	108.16	109.54	113.67	104.49	103.89	113.96	104.25	110.38	109.71	110.52	113.95	108.89	111.29	108.29	106.94	107.55
103.85	102.19	115.31	101.91	106.21	113.42	105.03	106.89	108.26	113.04	110.31	107.16	103.72	104.17	108.55	110.9	103.09	109.54	99.969	105.59	107.73	101.23	103.16	107.44	105.33	109.35	104.45	102.36	101.37	105.91	109.83	111.36	110.21	103.36	107.11	100.53	101.46	110.2	106.91	106.19	108.11	105.7	107.38	107.76	102.73	112.3	103.95	106.95	113.44	109.75
103.57	110.67	103.68	101.09	107.01	108.34	100.48	101.47	101	107.95	108.32	108.39	106.59	106.6	113.7	105.79	112.81	103.18	109.51	111.76	112.51	100.21	109.1	104.89	107.99	104.97	105.46	109.1	105.2	105.5	106.35	106.33	108.23	104.74	104.4	106.08	112.51	109.82	104.52	107.52	106.75	108.74	111.62	108.79	107.16	112.63	108.39	108.54	110.28	105.26
107.5	113.39	104.61	109.68	100.42	99.427	108.41	105.33	105.48	102.53	109.01	106.87	107.87	106.86	104.75	102.41	106.91	104.4	106.36	105.59	108.58	103.41	112.56	103.75	108.79	101.02	105.36	103.93	100.24	107.24	101.03	100.3	107.1	103.55	102.89	108.6	108.79	108.46	106.32	106.41	101.17	106.11	108.2	106.74	101.42	105.56	103.84	110.42	100.32	102.98
107.13	99.394	106.9	112.68	106.88	104.68	105.84	102.19	108.07	107.36	107.26	105.24	107.83	109.14	108.62	109.09	99.526	104.67	112.13	108.3	103.8	106.11	99.054	110.26	109.91	103.87	111	110.15	109.46	104.76	106.17	99.977	107.24	110.01	104.87	102.91	107.62	106.51	108.97	99.674	111.33	103.56	103.44	112.84	106.49	112.88	106.86	113.24	103.2	106.1
110.62	105.1	109.6	112.86	111.5	110.44	110.44	116.22	118.12	107.35	115.4	111.16	108.52	108.91	114.47	113.36	118.18	111.48	109.79	113.25	114.48	108.32	111.7	110.3	111.28	112.33	114.14	111.61	116.7	105.63	107.31	114.07	107.51	108.17	111.79	108.92	108.03	108.33	112.65	106.14	118.18	108.92	114.33	110.49	111.42	106.18	109.9	107.64	112.93	109.14
108.95	101.95	113.03	108.52	113.24	110.09	107.22	102.73	109.65	109.6	103.57	107.28	112.85	105.91	102.22	106.21	102.44	100.7	106.44	104.53	109.2	106.1	108.52	109.82	106.47	113.72	113.74	109.44	105.41	110.26	111.9	103.92	109.65	107.9	106.7	105.78	103.06	105.65	107.54	109.93	111.11	106.33	110.81	112.86	110.54	108.1	110.32	110.65	105.46	106.45
106.97	103.02	106.39	105.39	107.96	107.75	106.33	107.87	102.75	108.85	106.14	103.36	105.36	103.45	108.82	106.43	105.5	106.32	104.54	105.28	105.83	105.61	108.22	106.98	103.45	97.514	102.2	113.62	106.92	105.3	106.18	107.62	104.49	104.69	111.64	100.07	109.56	109.28	108.03	104.72	108.91	106.78	105.51	104.89	105.6	100.36	103.05	101.83	107.31	102.54
100.52	101.71	101.22	103.73	105.69	101.46	108.43	106.45	108.28	104.92	105.18	110.04	102.23	101.31	100.14	107.36	110.2	109.17	103.61	105.64	108.5	108.72	111.07	102.62	105.99	106.22	101.24	100.97	103.63	110.91	102.23	107.76	105.73	100.96	101.15	111.03	105.73	101.23	105.25	111.72	102.5	104.78	104.11	109.92	106.9	104.63	103.91	106.64	106.16	109.46
101.9	104.73	108.64	104.73	113.16	105.86	105.23	112.69	114.03	108.98	110.25	110.6	108.63	114.04	107.86	106.18	110.55	112.42	103.37	110.02	107.41	111.82	114.04	102.88	113.54	108.46	111.82	105.53	114.56	114.05	114.78	109.13	103.94	104.89	108.86	111.53	105.54	108.75	109.4	115.36	108.31	110.29	115.34	112.36	110.3	117.87	111.72	108.6	109.51	110.93
96.718	107.01	100.46	96.182	102.35	103.46	106.41	103.35	96.094	99.912	106.24	97.311	101.71	103.29	102.97	98.254	104.77	101.03	105.52	101.45	97.467	101.46	105.94	104.42	101.6	99.236	99.562	106.91	104.03	102.02	105.69	99.051	98.95	97.654	96.716	100.04	98.696	103.82	106.15	99.332	102.12	100.5	100.39	103.34	102.13	102.01	100.67	102.63	99.373	96.158
105.15	98.298	104.4	105.97	109.24	108.2	105.57	103.37	108.72	106.18	103.83	105.19	101.82	102.3	97.95	107.06	110.58	103.07	105.52	105.73	107	104.69	105.33	101.82	111.45	102.33	105.67	101.97	107.25	107	103.55	107.06	101.03	100.78	101.67	107.3	112.25	107.75	106.81	105.07	100.7	105.57	104.47	103.35	108.14	102.99	104.24	106.47	101.91	103.78
101.02	93.377	98.362	99.004	97.063	101.2	98.433	95.657	98.755	96.284	97.794	91.298	100.52	96.975	103.94	94.594	97.78	97.924	97.666	97.247	96.002	98.359	96.272	101.66	98.076	98.314	101.64	94.735	95.728	99.193	93.88	98.598	97.377	96.962	97.43	100.27	96.516	97.523	97.311	96.836	95.882	99.261	99.827	90.899	100.83	97.159	92.725	98.166	99.298	104.3
109.41	108.96	109.34	105.59	110.59	111.53	107.94	112.42	107.75	106.89	112.66	102.86	111.86	105.13	106.76	112.11	107.46	107.23	116.08	109.38	110.87	111.58	107.03	113.04	107.89	107.8	106.93	108.77	108.69	115.14	107.02	110.1	112.13	102.64	110.03	113.22	108.74	108.51	113.17	106.79	108.39	107.93	109.4	108.09	115.32	108.36	115.22	112.92	105.6	105.08
102.37	97.555	104.42	90.642	95.688	98.047	100.04	105.57	94.5	104.26	97.004	97.074	101.23	100.02	96.621	98.416	99.306	96.843	96.977	100.79	96.086	92.324	94.71	98.277	97.311	99.581	93.673	104.51	96.082	97.196	102.14	94.263	98.758	97.316	98.278	96.839	102.52	96.086	100.45	98.008	98.542	91.265	100.12	99.442	101.14	103.38	93.955	92.342	102.43	101.13
104.69	111.32	107.07	101.02	104.22	105.12	106.3	103.83	100.2	108.96	105.48	108.87	107.42	108.85	108.84	105.02	101.34	105.28	110.4	106.34	102.74	112.78	108.43	107.65	108.38	101.14	105	109.06	111.03	107.31	106.29	102.38	103.69	101.15	102.88	106.8	107.78	103.34	104.22	103.69	108.8	99.329	103.83	110.15	110.31	98.651	109.34	106.7	103.59	101.95
99.103	96.138	93.078	95.985	97.209	103.56	95.443	93.62	100.97	98.593	100.47	102.04	95.558	96.843	100.11	97.749	94.241	94.737	94.44	100.61	99.23	102.75	96.952	98.334	101.36	99.238	101.2	95.819	100.26	94.51	93.994	97.452	99.714	104.49	106.28	95.121	100.54	96.767	92.588	98.095	89.289	91.671	96.508	97.961	101.43	103.54	87.886	95.972	92.344	99.993
108.79	112.99	106.77	114.41	107.21	112.93	111.58	108.04	110.95	113.1	106.22	118.88	115.22	109.17	111.47	109.82	109.55	108.05	111.19	108.63	114.16	115.3	107.5	110.69	114.58	111.17	115.18	108.56	112.27	109.04	111.08	110.86	111.88	108.5	116.31	115.54	114.09	105.99	110.64	111.15	109.96	108.7	105.75	109.46	108.98	107.66	111.65	104.93	110.85	115.25
114.32	111.57	104.8	106.03	98.99	112.96	110.95	113	109.86	105.94	110.94	102.43	105.07	103.64	111.89	104.61	106.39	113.08	104.14	112.85	105.22	111.11	103.79	106.67	115.11	110.01	106.28	109.2	107.85	110.06	106.14	108.92	107.95	107.49	107.8	103.27	108.02	110.74	113.25	107.58	113.67	108.58	107.52	108.47	112.29	115.37	111.63	107.58	112.04	107.8
102.55	107.02	104.01	111.2	102.7	105.69	103.76	110.06	110.59	107.22	111.71	104.71	105.18	112.11	107.68	110.74	110.94	103.77	105.36	105.86	101.68	107.68	102.11	104.02	99.36	101.05	106.64	107.43	105.44	106.06	102.73	106.87	111.41	107.58	106.01	102.08	102.26	101.56	102.65	111.73	101.39	106.53	99.465	106.52	107.88	106.33	98.958	109.28	100.76	107.59
110.8	105.42	107.51	103.68	104.38	105.15	109.06	100.9	103.57	107.21	105.53	104.67	108.16	105.08	105.84	103.5	106.46	106.77	103.76	106.51	110.22	103.15	108.55	104.26	106.11	105.46	101.76	102.8	101.27	104.52	110.78	110.78	105.43	102.07	102.63	106.12	98.988	114.98	109.6	108.99	103.98	106.62	107.11	111.41	103.6	99.715	102.27	105.08	107.68	106.65
108.58	101.24	104.99	100.34	111.88	104.71	104.95	107.83	101.83	105.35	106.93	105.74	108.88	97.182	109.11	105.37	109.92	103.11	107.7	108.94	101.43	105.68	101.74	110.27	104.71	98.899	101.39	109.66	107.6	107.81	108.02	107.02	105.81	107.11	94.101	99.586	107.63	104.46	108.89	100.87	104.63	107	104.4	102.3	110.89	111.55	101.8	100.27	110.88	102.08
101.12	97.392	105.77	92.755	97.757	102.54	97.431	93.743	98.416	94.157	98.959	98.66	93.874	101.09	96.666	98.81	94.132	91.951	92.853	93.901	102.22	98.243	98.368	97.691	93.455	102.15	95.244	92.563	98.786	100.25	98.154	96.481	101.77	100.54	96.623	94.449	94.314	104.02	100.97	101.29	100.95	101.35	102.53	96.73	99.347	99.39	98.06	97.466	99.395	95.094
96.256	97.034	90.958	100.3	96.389	95.987	101.99	99.492	98.546	95.858	94.498	102.43	92.97	94.661	99.815	99.064	99.36	98.966	99.344	103.58	96.688	95.373	97.963	94.934	97.153	101.85	92.226	99.043	101.26	101.96	92.623	97.221	98.711	97.269	93.953	98.442	96.921	97.995	94.28	100.52	94.479	87.727	98.173	98.03	102.96	92.428	98.534	97.814	97.051	103.46
102.21	99.707	110.58	113.54	107.92	104.35	106.22	114.02	104.68	107.87	100.09	107.14	103.6	103.39	110.58	108.04	109.17	107.74	102.16	106.35	105.68	109.19	104.32	103.64	102.62	103.64	109.03	104.08	110.41	102.75	105.88	110.36	108.68	105.25	101.64	105.07	109.74	114.07	101.83	110.37	100.39	103.35	105.34	105.72	105.67	110.2	103.48	106.76	106.33	108.93
107.97	107.89	111.62	106.41	107.25	106.03	105.96	103.28	101.44	111.44	110.67	103.19	107.19	102.54	103.29	113.96	94.426	105.19	106.43	109.94	104.36	107.63	101.68	102.76	105.29	105.2	105.35	110.75	108.53	104.76	108.01	104.55	105.53	109.6	101.56	104.44	112.17	103.76	110.65	104.88	103.82	109.94	103.04	105.18	106.45	104.09	107.64	103.5	108.87	103.44
99.599	106.1	102.84	106.29	103.05	110.29	111.01	105.38	106.41	108.18	113.69	103.61	108.13	108.29	108.57	107.73	107.13	104.47	107.95	109.85	106.47	108.94	109.29	105.66	107.36	106.2	106.71	105.93	102.28	103.76	106.78	100.17	110.89	107.05	103.58	104.19	112.51	110.18	108.27	107.52	106.1	110.44	107.69	111.19	107.41	107.93	105.45	107.76	105.8	108.59
111.87	111.15	103.95	112.11	106.44	111.93	111.52	104.06	109.21	106.43	101.14	106.38	106.83	106.92	109.32	113.62	104.03	112.7	106.48	106.81	101.71	107.95	113.86	112.57	107.93	102.3	106.82	108.23	107.02	108.32	99.514	114.33	109.9	111.1	108.5	103.39	108.13	108.34	111.76	107.06	109.78	106.48	111.96	105.07	111.39	107.17	113.37	111.8	106.86	109.19
104.94	111.62	106.9	100.69	98.525	102.21	101.34	96.486	101.31	102.29	102.96	102.68	102.07	106.85	100.66	108.07	105.54	105.43	109.58	104.43	106.14	102.36	109.76	106.06	109.56	97.426	108.3	105.93	108.22	105.23	106.48	108.68	110.21	107.98	100.56	104.64	106.6	104.95	113.52	107.24	110.11	109.48	110.4	104.45	107.33	109.38	99.677	106.58	97.147	108.97
109.65	107.04	104.09	107.85	105.56	112.04	106.11	110.56	101.83	108.03	103.47	110.88	112.53	104.46	112.5	103.3	102.18	114.86	103.62	110.6	104.85	106.58	105.32	105.99	102.41	106.03	116.8	103.13	106.63	101.58	101.78	105.97	104.42	103.45	107.35	107.97	109.9	108.38	109.39	102.85	105.38	107.05	108.97	105.89	109.12	105.2	103.17	104.4	105.84	102.75
103.06	106.02	105.84	103.54	103.14	103.29	102.55	112.72	110.73	102.37	104.73	109.63	107.87	104.1	109.52	107.63	104.08	102.72	102.39	98.028	102.17	101.89	107.16	107.77	102.86	103.89	109.89	104.83	108.79	112.17	105.43	111.32	108.22	108.29	105.64	108.35	100.83	101.87	107.85	103.1	111.65	107.22	99.353	108.26	111.43	107.15	105.82	107.01	106.37	100.87
106.7	99.625	108.09	105.28	104.86	106.08	107.16	101.79	108.68	113.77	106.85	105.78	107.96	111.14	107.48	108.59	108.14	106.14	109.76	103.37	102.47	102.28	107.48	107.27	99.22	108.06	105.36	99.492	106.45	108.14	107	109.79	103.95	105.87	103.19	99.086	101.62	100.12	111.94	104.48	104.87	99.368	102.11	105.11	102.73	106.53	108.12	110.14	102.05	99.647
98.741	97.789	100.12	96.099	94.006	96.156	99.632	98.074	97.843	94.837	97.296	96.779	99.031	95.068	100.15	97.184	97.262	92.427	100.72	99.007	97.088	98.934	97.065	93.276	101.74	93.23	98.719	96.584	99.172	97.809	99.977	98.577	93.812	106.6	104.24	92.419	97.9	99.494	98.858	95.143	102.97	100	95.231	102.75	94.667	91.51	101.46	94.815	96.958	101.2
107.87	99.412	105.32	101.05	102.98	110.96	106.77	103.34	102.29	102.39	105.04	105.51	102.47	108.26	109.83	104.18	104.88	106.19	109.02	105.91	108.79	109.38	105.59	100.25	103.41	104.9	103.14	109.34	100.14	106.31	109.04	104.44	103.31	103.79	102.23	98.448	103.65	105.16	110	104.33	103	104.95	107.5	105.32	102.86	104.37	111.78	108.77	106.75	102.38
106.55	106.66	110.38	106.61	111.29	108.53	112.98	110.78	108.67	104.64	111.28	104.28	115.07	103.72	105.71	107.74	109.05	109.93	108.63	108.55	104.65	111.34	109.15	105.22	110.03	106.48	114.79	107.95	104.87	108.86	116.08	106.26	100.61	110.09	103.78	115.16	106.76	109.94	103.79	108.79	111.97	97.802	109.09	109.05	110.38	104.19	108.78	109.69	111.93	103.99
108.43	115.23	111.57	111.77	108.87	112.19	103.4	109.54	104.6	109.08	112.15	119.27	103.76	109.45	111.6	103.48	111.98	107.41	106.53	106.53	114.13	108.1	108.55	112.65	108.59	114.14	104.8	119.53	106.98	109.71	110.2	107.77	108.52	106.54	105.64	112.71	103.47	106.9	105.61	110.45	110.69	109.65	106.33	103.95	105.9	110.11	107.61	113.62	109.39	111.89
103.26	107.19	107.13	102.95	105.74	98.565	105.45	101.24	105.97	106.7	101.07	107.98	102.97	105	104.53	107.9	111.18	111.6	103.93	107.03	109.75	107.63	105.17	110.18	99.212	105.84	105.1	109.03	97.705	106.95	105.94	105.25	106.34	109.58	101.54	106.78	103.87	100.33	103.53	102.85	104.25	107.62	113.01	100.84	104.23	107.22	105.84	106.98	100.64	112.67
98.108	104.27	106.24	100.77	104.48	112.19	103.92	105.76	106.61	108.31	104.18	104.58	105.17	104.63	103.1	105.28	102.09	106.26	111.99	104.9	110.39	105	111.15	100.22	100.74	100.31	109.24	103.58	102.45	106.27	109.58	113.51	102.45	102.63	107.4	110.53	105.36	104.16	105.89	103.14	102.36	102.65	101.85	102.18	102.82	104.72	103.75	102.75	109.33	106.47
109.83	105.7	102.54	105.95	103.11	107.8	107.13	103.46	108.92	109.3	109.86	114.68	106.94	110.28	104.26	105.76	105.16	108.41	105.05	110.7	97.799	109.58	109.2	105.03	104.45	100.27	103.95	110.17	104.91	107.65	106.08	104.52	99.548	110.84	109.69	111.24	108.47	107.08	109.98	106.88	105.69	106.62	106	102.75	108.22	110.41	100.86	104.15	110.54	105.88
102.02	107.48	109.35	105.54	108.44	105.58	102.78	105.37	106.47	106.1	107.21	104.88	107.2	101.16	108.44	108.23	107.97	101.15	111.96	103.13	104.31	103.57	103.82	100.08	106.65	106.5	101.93	106.54	104.16	101.73	106.34	105.1	103.63	108.92	107.47	110.73	108.91	103.47	102.67	100.85	103.85	103.7	107.27	108.81	94.463	102.66	108.04	101.32	99.7	103.15
97.123	101.91	90.889	96.197	98.438	102.69	102.9	97.834	97.052	99.716	98.37	100.77	100.57	94.52	96.295	99.032	91.746	100.84	100.32	95.181	104.4	99.454	96.67	100.31	100.69	95.865	98.435	101.01	94.252	104.82	99.51	93.386	102.66	98.493	101.34	99.637	100.15	97.504	106.9	97.085	99.714	99.721	101.72	103.34	103.51	98.689	95.705	98.237	99.347	93.784
112.04	108.61	108.38	106.47	106.12	111.47	101.95	102.93	108.47	104.68	109.65	110.25	114.21	112.27	111.35	109.21	108.83	106.07	105.11	107.88	106.64	112.22	106.51	113.22	109.22	111.59	103.65	104.05	106.41	104.67	111.77	107.17	112.3	106.44	109.6	108.83	101.34	102.76	106.04	100.6	112.09	104.89	101.3	103	110	112.26	108.37	108.92	112.17	113.02
99.252	93.485	98.269	97.247	96.937	102.47	100.23	96.908	96.602	95.122	95.44	92.597	101.77	96.316	93.706	102.02	96.415	94.131	99.806	99.883	98.378	97.58	96.221	98.218	92.113	98.044	98.376	98.486	95.256	99.363	101.86	95.711	96.099	97.688	106.85	96.398	95.749	96.832	96.806	101.14	100.21	96.495	98.34	98.724	96.717	97.855	99.846	95.559	93.67	99.031
104.22	101.16	110.15	101.14	106.85	98.709	106.3	105.56	103.85	109.17	102.04	105.3	112.39	104.48	110.88	101.65	102.74	104.46	109.9	105.96	108.39	105.4	101.88	108.74	107.04	99.873	105.99	95.849	106.7	106.29	108.2	102.98	101.18	100.69	109.85	98.191	107.54	105.72	108.2	109.61	108.97	106.74	105.59	104.72	102.76	96.711	109.88	109.01	110.53	99.769
96.529	94.772	101.46	99.548	93.631	98.297	97.785	94.623	100.11	104.66	99.339	102.8	97.655	101.95	101.11	97.928	99.421	96.966	100.71	99.311	96.036	95.88	91.42	98.211	97.691	98.18	98.008	98.845	99.913	105.19	97.38	98.532	99.646	98.081	102.83	103.67	95.794	94.965	95.99	93.579	103.16	96.302	99.796	101.21	102.11	97.468	102.01	99.243	94.721	98.249
96.367	102.44	106.47	105.61	99.157	101.24	106.27	99.778	110.43	98.386	98.071	101.88	100.31	103.35	100.16	104.62	106.75	101.76	103.77	106.28	106.15	97.962	96.086	106.92	109.09	99.359	101.08	104.02	102.63	106.38	101.61	101.2	100.63	102.77	102.58	103.25	101.14	100.75	103.31	107.4	104.7	105.56	100.14	102.95	104.26	99.499	102.89	103.87	99.596	95.831
107.38	107.12	104.07	104.59	105.1	103.32	106.07	110.03	109.02	106.24	103.9	106.49	106.25	100.12	109.79	105.08	107.83	101.84	106.75	103.6	106.51	102.68	100.63	108.56	101.06	110.42	104.49	103.25	106.26	104.2	108.83	105.75	104.16	103.13	99.327	104.95	104.35	106.32	100.38	112.11	108.04	104.98	102.14	99.221	109.73	103.33	101.82	109.17	105.47	104.14
102.76	106.93	106.89	110.06	107.04	108.12	106.64	111.66	106.52	109.43	106.72	112.23	112.07	108.84	109.62	108.69	114.44	106.82	113.43	105.76	107.84	103.56	104.49	106.98	109.45	104.61	108.4	114.46	104.96	105.28	104.18	112.26	112.4	112.07	108.39	99.433	106.4	109.49	107.93	105.68	105.87	110.99	110.03	114.79	105.88	106.42	104.08	111.54	112.56	107.82
107.19	106.44	102.66	99.538	97.336	103.8	105.75	104.04	106.71	105.51	110.17	105.35	106.63	106.85	109.73	106.49	105.72	101.67	105.48	113.98	105.63	103.95	104.58	99.45	103.9	101.66	110.81	107.57	106.42	107.99	108.15	105.13	109.34	99.978	101.93	104.02	101.44	107.65	103.95	105.12	105.63	104.07	101.7	108.89	104.72	102.27	109.88	106.32	102.3	104.11
107.29	106.43	103.42	110.86	112.02	109.69	106.98	110.3	104.01	114.38	108.62	104.9	108.21	110.07	113.16	106.68	106.92	110.78	106.96	107.92	106.64	101.34	110.15	109.6	103.36	99.603	112.73	106.38	107.64	109.01	108.05	105.91	108.9	111.37	106	105.3	107.13	109.26	108.55	105.34	106.65	110.9	105.3	109.45	109.03	105.82	113.1	104.46	109.36	111.89
96.145	102.77	102.43	94.931	90.575	100.71	97.543	99.222	98.134	102	104.06	98.315	102.21	102.68	97.148	102.8	101.72	97.749	101.98	96.058	98.026	97.422	100.54	93.599	102.24	94.661	95.391	98.078	98.506	94.431	99.284	100.9	102.19	101.21	101.18	97.26	105.47	92.474	97.519	97.765	101.23	98.829	96.775	95.342	97.233	96.946	92.681	100.55	92.539	91.133
104.31	109.42	105.35	112.13	106.03	111.33	105.17	102.39	110.58	105.77	106.96	104.63	106.63	102.37	112.06	106.37	108.35	106.29	108.47	103.75	107.32	108.55	107.29	106.64	107.83	103.73	111.14	107.47	104.44	96.972	109.98	109.34	101.49	110.34	103.82	103.87	103.66	108.11	105.49	109.95	102.25	106.73	107.49	102.33	102.07	104.94	108.38	105.76	107.32	103.75
99.072	99.835	103.35	95.623	100.03	101.23	98.389	97.079	102.04	96.66	101.99	93.441	100.4	98.582	94.703	99.649	98.958	101.13	100.35	99.632	96.912	98.083	90.576	98.762	96.778	95.499	104	99.123	90.762	96.865	95.157	96.239	96.879	101.35	102.91	99.148	97.063	97.071	99.531	97.034	100.75	100.82	100.37	95.477	99.044	108.9	100.51	96.896	105.94	101.52
108.47	107.37	110.56	103.2	100.94	103.57	107.28	105.48	103.62	104.71	102.63	110.57	104.55	111.01	107.96	101.57	102.98	103.55	110.44	107.06	109.04	102.47	106.27	110.16	109.33	105.45	101.59	100.32	109.56	102.88	99.014	104.21	101.68	105.02	107.65	101.07	104.19	108.07	103.11	105.6	111.21	102.8	105.48	103.84	109.73	102.09	99.286	106.98	110.84	107.96
100.31	95.526	104.32	99.851	94.169	96.981	98.238	100.92	102.06	99.14	100.09	93.501	102.22	105.01	98.983	99.199	99.038	95.502	101.96	101.94	92.965	97.605	100.8	98.437	105.57	103.49	101.69	99.505	102.19	104.14	101.39	100.6	100.51	106.66	99.889	103.81	102.83	96.759	103.64	102.44	95.4	100.99	93.67	96.792	99.117	108.07	101.7	106.3	96.508	96.881
108.67	107.19	107.22	107.92	111.98	105.04	105.61	103.69	108.23	106.34	107.71	113.37	105.87	110.34	104.89	111.4	106.45	109.47	107.9	102.78	109.41	109.93	103.73	110.55	109.94	110.52	112.17	110.54	105.15	110.24	113.37	104.21	113.21	112.52	111.05	102.67	107.69	109.74	107.5	110.75	108.08	105.46	106.47	108.35	106.35	110.59	110.31	115.35	110.56	112.24
110.49	109.6	111.67	108.47	115.13	109.62	111.96	105.49	105.66	104.27	106.75	107.18	110.13	108.94	112.35	109.23	109.58	108.95	110.64	110.77	103.57	110.56	107.73	108.52	103.58	106.6	109.69	100.16	106.98	112.7	110.44	109.63	107.9	112.16	100.12	107.01	109.94	110.81	109.57	108.05	104.65	108.84	111.76	106.63	105.45	109.79	110.16	109.05	107.97	108.85
110.44	109.54	106.42	106.55	111.48	106.83	106.01	111.29	103.43	107.75	103.17	106.14	104.98	114.47	107.03	109.48	113.99	107.86	105.58	105.41	109.17	108.74	116.91	110.32	105.29	106.43	102.77	112.42	109.54	104.11	107.71	109.98	108.7	104.54	111.02	112.87	109.16	109.8	111.96	108.89	100.93	109.86	110.24	106.68	111.11	104.81	113.06	103.92	114.35	102.94
98.804	108.29	104.33	107.23	106.02	109.81	105.7	102.46	103.94	108.91	106.1	108.06	105.47	98.993	102.71	107.7	113.73	105.74	104.96	104.18	104.41	105.01	106.14	100.83	110.22	110.15	111.82	110.83	105.46	104.96	106.11	103.9	108.91	107.48	103.89	113.99	108.58	107.14	100.66	105.12	104.71	107.04	104.31	105.33	109.04	104.67	110.54	107.95	101.49	99.923
104.19	101.47	102.9	99.641	95.707	97.758	102.73	97.295	102.23	101.3	102.95	95.454	98.706	97.131	102.57	100.21	96.973	100.71	104.25	93.225	96.942	108.2	96.378	101.48	101.27	97.408	99.545	105.28	98.537	100.4	105.44	100.95	102.98	94.683	104.42	99.047	103.08	100.13	106.04	104.78	97.692	101.33	104.58	103.39	100.78	98.577	101.62	100.26	100.08	103.4
106.31	106.57	110.02	105.25	103.37	114.98	110.28	111.75	115.66	102.27	112.25	106.64	110.2	111.59	106.77	107.66	112.68	102.7	109.35	102.82	105.71	101.29	111.42	109.53	110.72	106.19	106.52	110.74	114.61	106.17	115.77	108.07	115.47	108.79	112.72	105.16	102.07	107.53	119.31	111.66	104.16	112.54	104.46	106.58	110.83	112.68	106.01	109.81	111.02	112.2
104.54	108.72	108.11	108.49	111.61	109.84	108.84	102.57	104.78	106.98	111.98	111	106.6	108.28	108.32	112.89	108.68	113.12	110.54	111	107.03	112.3	102.45	103.47	103.98	108.23	109.94	107.1	111.44	110.9	111.05	111.42	107.22	104.96	107.31	110.98	106.2	103.29	110.41	109.11	108.86	108.9	109.78	105.16	108.81	106.91	105.16	104.44	109.48	107.12
113.38	107.58	110.82	108.7	110.16	104.12	110.82	106.69	110.13	106.52	107.14	102.67	106.12	111.63	110.76	105.3	107.77	106.24	108.45	102.94	109.86	108.51	113.67	112.08	104.9	110.69	103.52	107.59	109.79	108.24	107.76	107.53	110.55	108.77	110.53	112.46	100.21	111.84	112.27	106.08	106.01	103.56	104.84	110.65	110.19	111.19	107.39	115.62	109.71	102.05
108.49	102.41	101.51	107.41	101.78	107.6	103.28	106.06	104.99	107.65	104.24	107.31	108.26	108.53	97.921	105.11	116.37	108.91	102.8	103.05	109.98	102.52	104.8	102.74	100.66	114.72	106.94	106.16	107.14	111.38	110.83	101.94	110.06	105.11	105.91	101.12	106.35	97.83	113.07	110.81	101.47	109.01	106.9	109.06	109.98	110.01	104.3	106.09	106.52	107.37
96.402	108.64	108.28	103.8	107.22	112.01	106.89	112.99	110.64	109.69	101.54	105.26	104.23	105.83	104.94	111.91	109.1	107.08	106.1	109.34	106.3	107.79	107.01	100.67	100.38	105.16	110.38	108.56	104.04	107.93	103.5	103.5	106.51	106.86	99.513	106.86	101.24	99.015	101.17	101.74	105.3	109.9	112.24	104.67	106.33	105.7	103.83	106.55	110.34	108.55
102.73	98.653	97.777	99.657	97.152	101.9	93.601	96.55	103.89	101.85	102.13	97.46	102.08	93.135	95.475	96.707	98.758	101.19	96.693	94.78	96.242	109.33	95.842	101.43	102.06	97.707	101.88	102.04	98.803	99.521	96.611	99.372	95.269	94.982	95.29	95.248	100.67	95.431	101.72	93.129	97.524	99.384	93.497	94.516	94.645	97.691	102.14	100.05	97.91	97.471
108.13	105.35	107.51	102.9	105.69	99	105.89	101.48	109.45	111.2	105.24	102.83	100.99	106.41	104.52	100.75	108.2	106.27	109.5	109.95	106.78	110.01	99.224	106.02	106.47	103.9	109.15	111.91	99.708	106.61	104.11	115.8	105.61	106.33	102.62	104.77	108.82	110.87	103.19	104.15	104.86	107.78	109.63	108.69	102.13	109.35	105.95	104.65	98.381	107.33
111.46	106.7	114.77	111.03	115.19	113.2	116.45	110.35	104.24	107.83	108.36	109.53	111.52	107.71	109.38	107.11	108.35	106.51	107.9	114.24	110.12	105.14	108.96	103.25	108.59	111.85	107.9	110.7	109.7	107.69	105.43	107.95	109.85	110.81	107.22	112.48	109.12	109.29	107.77	113.14	110.32	109.3	108.81	111.41	104.1	112.71	107.79	106.88	103.15	111.21
93.236	99.479	100.14	98.133	98.761	94.445	98.052	99.063	94.884	96.017	100.16	100.38	104.93	96.2	95.557	97.922	96.451	101.84	104.54	98.421	98.375	95.829	98.52	103.18	98.99	94.304	102.14	102	93.729	96.326	100.29	98.831	98.254	98.587	101.81	100.48	92.881	97.323	98.529	94.945	95.592	89.741	92.775	102.82	96.17	105.93	101.85	101.81	96.25	97.504
105.99	104.07	99.361	107.98	101.87	109.56	106.88	105.53	109.61	105.39	97.855	97.694	101.46	107.05	106.82	102.16	106.13	100.21	102.77	103.05	101.21	103.37	107.21	103.07	106.63	107.91	104.61	104.45	101.95	100.95	110.05	109.57	105.11	108.16	100.5	104.7	105.45	116.14	105.94	101.89	103.43	104.94	108.37	101.92	107.13	103.52	108.44	105.39	105.94	106.14
111.94	102.86	108.64	112.76	105.69	110.02	104.94	111.14	109.24	109.75	107.72	110.08	108.88	112.44	107.46	105.78	115.41	108.89	105.7	106.56	110.19	109.21	110.05	103.27	111.03	110.67	106.52	107.14	107.66	112.43	111.86	106.24	106.97	112.9	105.61	108.03	107.22	104.98	110.45	106.54	109.51	107.42	104.42	108	112.46	108.86	111.6	113.72	104.33	106.03
109.52	106.46	112.03	110.64	110.38	115.18	109.1	105.06	109.19	106.71	108.57	104.94	103.06	114.52	102.52	109.48	111.43	104.86	109.88	105.54	105.09	112.3	111.99	108.18	107.94	108.66	112.55	111.25	108.6	118.41	108.81	112.86	112.72	106.02	111.41	107.22	111.16	107.92	116.79	113.25	108.07	111.09	107.39	110.57	108.49	110.14	98.649	111.01	111.58	112.72
106.09	106.64	110.54	108.34	107.04	109.37	106.88	108.24	112.02	113.48	111.51	105.69	100.57	106.08	102.19	102.22	111.76	102.92	109.61	106.29	111.34	104.57	111.1	105.92	110.75	105.75	108.54	105.26	114.63	106.85	115.83	106.19	105.09	109.41	114.46	108.19	110.04	112.78	105.47	105.64	107.05	112.97	109.46	105.27	109.86	107.87	111.41	107.49	106.78	104.95
106.47	102.4	106	106.69	100.32	102.05	104.3	96.257	106.1	104.79	103.04	109.26	100.68	102.46	105.52	107.87	102.98	111.76	106.81	105.23	106.94	104.07	105.39	109.13	104.66	110.65	107.08	104.02	100.49	106.79	101.93	100.17	101.94	106.27	102.65	108.01	101.18	97.333	107.48	104.83	111.11	105.33	104.34	110.26	107.76	107.13	107.85	105.48	109.27	111.93
108.84	98.145	98.15	100.54	100.25	98.195	96.864	96.481	104.92	101.43	104.57	101.66	105.49	104.36	104.79	103.02	101.67	95.215	105.84	105.78	102.23	103.27	101.8	104.89	104.18	104.65	105.73	101.43	97.814	104.05	98.648	102.52	104.96	97.682	108.3	99.599	99.768	100.92	95.321	98.085	102.93	92.569	105.56	104.42	100.81	93.843	100.16	95.418	98.039	96.727
108.54	103.6	105.82	104.42	104.15	108.68	105.34	101.08	104.19	106.46	104.73	106.94	102.7	105.36	107.19	100.27	105.14	109.54	109.09	100.87	100.23	108.63	105.48	106.37	107.67	108.28	102.62	105.36	103.33	110.94	102.04	107.68	101.91	100.06	105.82	99.8	102.02	110.84	104.19	110.11	111.45	103.57	106.42	110.8	104.86	107.48	103.95	107.84	108.39	103.89
103.37	110.16	103.49	107.62	102.84	105.87	97.956	103.25	109.54	106.55	105.4	103.51	110.34	107.96	98.584	109.89	112.52	104.6	103.3	110.16	110.14	106.63	106.84	115.16	111.29	102.53	102.31	98.067	108.39	114.01	108.29	106.09	109.98	108.84	103.03	102.08	105.6	104.13	101.56	111.8	112.59	109.49	102.15	112.1	107.18	108.24	109.33	103.96	108.31	109.38
104.18	108.54	105.63	110.46	107.05	106.67	110.55	100.27	105.69	110.68	106.51	105.85	107	113.39	104.1	111.79	103.65	106.85	111.77	109.41	106.76	111.56	103.18	109.83	108.31	108.48	113.14	109.5	104.65	110.97	111.67	107.43	111.6	110.54	106.63	109.98	113.17	111.52	106.2	107.6	111.98	105.34	109.72	105.06	101.76	116.33	110.9	111.09	106.88	108.13
111.02	106.61	109.69	108.35	110.32	108.1	109.46	108.62	109.94	110.95	106.98	108.53	108.32	110.13	109.03	110.69	104.87	107.99	113.45	113.13	109.25	107.78	116.1	103.11	103.09	104.86	104.44	100.69	109.88	100.34	108.19	105.58	107.56	110.78	110.91	104.92	106.83	105.67	101.04	108.04	111.76	109.98	114.09	107.72	116.92	108.22	104.74	106.46	112.79	103.14
91.988	97.467	97.208	98.94	97.132	97.099	93.253	101.59	95.277	101.98	101.01	103.77	107.57	96.81	95.084	96.108	103.46	109.69	90.057	98.448	96.139	98.755	101.46	100.55	90.745	102.15	96.488	100.09	102.83	94.935	99.689	99.315	96.944	94.991	97.149	95.377	92.379	96.19	97.491	95.083	93.312	100.11	97.593	100.94	99.732	102.16	98.291	96.203	96.536	97.907
101.89	101.93	106.91	103.38	101.08	96.584	98.824	100.67	94.351	100.72	99.906	101.18	103.03	96.131	97.629	105.98	97.852	101.99	105.94	101.59	97.679	97.164	103.02	100.29	99.725	104.39	99.663	96.749	95.564	104.49	97.292	99.766	100.82	100.34	101.83	103.9	93.962	100.64	102.57	96.474	102.46	102.34	100.91	101.3	96.608	104.37	95.885	98.265	106.19	99.821
109.74	103.45	111.86	108.39	107.71	106.78	109.1	109.93	106.99	106.33	105.83	107.65	105.07	109.71	111.36	103.88	105.7	107.29	110.19	107.98	101.16	110.97	112.97	111.28	112.16	112.12	110.53	104.7	103.94	103.93	103.25	109.21	106.68	108.98	108.76	110.09	115.9	109.78	102.35	111.16	113.35	104.26	108.46	106.7	111.72	105.75	105.79	107.95	109.37	113.11
107.43	114.66	109.99	106.56	105.31	107.56	108.24	107.7	107.54	109.61	107.98	105.75	109.46	105.97	111.48	105.08	107.35	103.42	106.36	107.43	105.48	113.74	105.86	109.6	111.49	108.83	108.1	112.29	109.83	98.808	101.1	108.64	103.98	109.95	112.12	106.11	115.67	105.1	109.07	104.32	110.01	100.3	105.12	108.1	103.87	111.73	106.17	103.28	107.9	108.57
115.67	109.39	112.83	102.79	104.25	109.19	117.45	105.79	105.18	108.1	109.98	106.83	108.51	111.35	111.5	111.93	102.17	106.26	106.35	104.5	103.82	109.74	110.65	104.35	108	107.03	105.5	108.04	108.65	104.26	102.44	107.1	107.89	106.86	112.47	102.65	106.89	106.84	104.71	104.89	104.95	106.59	112.87	105.09	104.61	108.44	109.07	106.5	108.92	106.46
93.657	100.33	99.692	89.812	99.008	99.949	102.84	98.266	95.957	105	104.07	101.55	101.59	97.591	100.91	104.54	98.598	101.83	99.05	101.03	102.76	100.27	104.59	102.05	98.711	102.97	97.186	99.09	103.09	99.705	97.708	100.94	105.02	101.01	104.38	99.462	97.57	102.48	98.6	100.83	99.676	99.742	101.63	97.879	97.54	99.71	104.23	105.47	98.279	93.134
108.25	98.648	108.08	108.46	103.89	102.31	102.13	104.82	105.06	106.7	102.06	105.25	108.13	107.61	102.68	101.45	100.52	108.56	109.44	104.78	109.18	106.1	108.7	108.7	100.08	98.889	106.48	109.88	98.993	104.59	102.45	111.34	103.47	106.78	104.58	102.67	101.38	109.82	105.1	108.94	101.85	102.6	107.6	101.54	105.67	99.398	105.98	108.41	106.5	105.72
101.41	99.241	104.93	100.94	91.386	92.316	96.342	104.52	93.788	99.224	94.153	100.7	97.575	102.4	94.359	98.43	97.275	104.69	97.878	96.722	99.974	98.739	94.285	98.307	95.448	102.46	92.115	95.225	97.854	104.04	95.551	96.854	102.83	96.19	97.54	98.791	101.08	93.273	99.099	100.12	103.65	101.1	98.944	100.6	99.924	98.369	96.984	92.665	101.79	104.78
108.81	103.7	112.71	106.46	108.05	110.56	99.43	110.3	104.94	108	109.53	105.69	107.72	107.05	111.76	103.95	102.57	107.88	104.41	107.55	111.84	109.38	105.26	110.06	97.003	104.64	112.67	101.35	107.02	104.38	106.2	105	103.21	103.26	112.19	100.51	107.52	109.04	106.43	108.65	98.174	105.78	112.27	104.57	107.81	100.49	110.07	114.39	114.01	105.1
107.2	106.07	102.87	106.41	112.32	107.22	103.5	108.2	96.279	106.71	110.33	105.55	106.58	102.79	103.95	106.27	101.99	104.3	103.62	103.63	105.76	108.2	108.43	111.72	101.06	101.48	104.39	107.86	108.98	109.16	101.64	106.66	109.07	105.59	109.23	102.14	98.232	103.52	103.92	108.79	104.61	102.86	108.15	102.5	99.581	104.78	101.58	104.49	97.982	108.04
106.86	113.91	112.18	106.96	108.04	106.18	113.03	108.78	106.74	109.63	106.28	106.72	111.79	110.54	104.24	109.71	111.12	111.92	110.22	112.36	111.66	115.37	114.62	112.94	115.12	114.59	99.217	105.56	109.48	106.41	106.39	107.55	107.51	105.36	107.23	107.83	109.86	107.16	109.03	104.98	107.11	106.14	112.68	112.59	112.9	103.72	110.87	112.66	105.46	113.45
106.03	100.24	105.47	102.57	103.94	100.61	110.86	102.16	104.27	103.63	99.181	104.81	108.58	101.74	107.74	99.2	103.87	106.83	108.98	101.69	102.94	102.58	100.88	108.21	115.86	106.24	112.77	111.1	106.16	109.59	108.31	105.12	106.2	107.59	104.14	104.09	106.96	101.45	106.47	105.84	105.98	105.22	102.6	105.75	103.68	105.17	102.64	103.98	107.93	109.28
104.22	108.19	107.82	106.09	105.49	106.44	104.56	107.68	109.68	102.85	103.76	107.61	105.27	101.29	101.64	107.05	111.06	108.07	103.95	108.19	113.29	106	107.51	106.66	104.64	105.03	107.51	106.73	104.46	109.99	112.68	105.86	100.51	104.78	102.31	106.66	105.51	110.5	100.19	107.45	106.26	104.74	109.26	106.66	109.6	107.05	106.13	100.03	103.29	104.77
98.364	97.486	94.428	99.868	103.06	101.63	101.37	99.159	103.73	102.18	104.12	97.878	98.056	104.13	103.9	99.172	94.318	99.176	95.437	103.16	103.74	97.332	99.786	105.31	100.76	102.93	101.45	99.033	97.342	105.11	102.19	97.065	103.61	94.344	106.54	96.701	108.19	94.919	97.169	105.05	105.09	103.7	107.52	103.47	101.35	99.957	97.784	98.729	97.342	102.5
99.672	98.527	103.59	104.64	102.96	101.78	97.514	101.76	101.75	99.046	102.95	104.79	98.217	97.755	94.983	104.23	102.22	104.73	108.12	98.568	95.811	100.35	95.818	103.79	97.655	97.307	103.52	100.05	108.65	103.9	102.48	100.8	104.55	98.881	104.27	103.88	108.78	95.909	101.17	100.08	98.913	102.03	99.321	102.79	96.945	106.8	101.27	101.43	101.54	96.44
111.42	103.21	110.73	110.94	106.25	107.72	103.63	110.45	107.87	109.83	112.02	109.85	110.83	115.04	104.01	118.09	107.15	104.18	114.11	107.46	107.23	107.01	106.06	103.11	107.36	111.49	109.72	111.97	109.13	106.23	99.738	113.15	111.88	107.03	119.04	102.52	108.27	110.13	108.06	106.23	108.45	108.44	108.41	104.99	104.05	101.79	104.94	104.68	108.53	111.33
107.73	109.05	108.53	107.25	107.11	106.89	110.45	107.63	108.32	110.44	108.62	107.91	106.83	109.12	109.75	105.26	110.74	108.55	109.6	107.2	106.8	102.69	116.51	110.5	103.76	107.45	110.01	106.25	109.28	108.32	113.38	103.57	111.91	109.48	108.17	109.09	110.24	105.39	105.8	104.98	109.58	108.1	109.09	112.02	112.34	107.61	106.69	111.29	103.33	102.02
99.506	103.9	93.653	99.606	94.537	96.924	93.663	92.809	101.45	101.68	93.977	99.718	96.002	100.96	96.956	103.23	100.14	94.211	101.81	97.563	99.024	100.66	98.026	96.376	98.167	97.191	94.689	97.545	93.666	105.25	90.281	94.619	94.095	95.657	97.315	97.989	98.425	102.82	99.966	99.705	94.439	95.729	102.81	100.08	98.094	99.3	100.96	91.681	100.48	91.283
98.751	104.26	96.045	100.65	92.948	91.77	99.012	94.918	101.7	97.257	100.98	97.633	92.193	91.475	104.27	95.452	100.12	100.13	90.658	97.971	97.059	98.827	94.262	100.58	98.795	98.635	96.638	98.113	95.655	99.786	99.12	98.349	101.27	98.963	98.571	97.036	101.15	99.646	95.826	101.06	96.458	93.591	95.442	100.91	97.059	95.824	103.1	102.39	98.142	101.67
105.89	110.56	111.13	109.67	103.59	115.29	111.95	109.54	105.74	105.49	108.15	106.36	101.84	113.99	105.32	109.29	106.03	110.07	109.35	108.84	104.51	104.89	112.45	111.79	110.79	110.12	100.41	107.24	104.66	106.88	108.05	104.41	113.96	115.81	110.95	108.12	104.17	113.35	107.41	110.03	106.39	110.06	110.74	104.16	109.62	104.75	108.61	112.61	103.1	110.49
104.71	108.64	109.81	103.84	104.49	106.6	114.74	105.95	104.08	105.93	111.24	103.49	106.85	105.09	111.66	103.51	113.05	106.49	106.96	107.01	106.47	105.91	106.99	108.02	107.7	102.52	108.77	108.61	108.03	111.47	109.1	104.29	98.3	103.13	102.82	105.01	104.54	102.21	109.98	107.99	110.07	102.86	107.66	106.51	103.64	106.98	104.79	104.78	108.91	104.39
110.22	102.66	109.71	109.25	113.42	103.6	104.5	108.05	107.45	106.88	106.24	105.6	104.6	102.38	111.01	107.61	103.46	105.12	103.42	103.68	104.41	110.33	112.78	109.5	107.03	107.53	102.63	104.92	103.31	106.36	107.19	108.06	107.27	100.57	109.83	108.04	105.61	108.66	105.14	105.89	108.01	105.77	106.87	107.54	109.34	103.85	103.8	109.53	106.99	108.4
98.303	97.72	105.31	98.334	95.991	105	105.15	92.472	99.746	95.615	98.198	95.728	98.52	96.326	97.631	100.45	96.565	93.525	94.203	96.549	97.258	92.65	97.4	91.969	103.12	100.58	101.56	93.555	102.15	100.32	99.979	99.978	92.337	100.04	96.229	99.018	93.747	98.928	95.767	94.359	97.921	97.373	96.639	96.922	99.192	100.04	103.25	104.84	107.7	97.883
110.15	100.8	99.964	111.29	106.94	108.72	104.83	114.22	105.61	109.39	104.38	113.28	112.14	109.7	102.84	109.32	110.59	103.48	110.52	104.68	112.72	104.91	114.1	104.85	113.58	111.32	108.17	112.06	114.33	107.71	111.18	106.23	107.29	103.92	100.11	109.6	111.38	104.19	107.32	108.37	104.73	101.08	106.15	107.29	111.05	103.19	109.6	103.56	109.72	109.48
113.96	104.47	105.51	119.82	109.44	115.32	107.91	107.02	108.06	108.37	114.67	108.47	102.9	109.97	107.98	106.01	103.8	103.08	102.59	108.47	104.91	107.52	117.14	106.8	105.06	108.99	109.49	113.39	104	108.1	104.57	109.19	109.44	113	107.69	108.07	106.91	105.8	108.37	104.76	107.4	110.28	106.08	108.22	106.8	105.82	108.24	108.43	110.81	99.565
109.59	109.33	112.76	109.31	105.41	110.89	109.52	110.76	110.03	115.16	111.55	111.98	106.58	104.57	119.84	111.23	101.2	109.63	109.36	106.77	102.78	106.5	113.09	110.72	112.25	107.34	107.07	109.46	108.07	109.37	110.05	113.47	107.01	104.42	107.44	102.87	108.46	110.41	100.73	104.46	112.41	108.53	107.32	113.71	112	106.56	109.68	108.35	108.79	104.53
100.68	102.02	98.136	105.55	100.49	100.27	98.823	98.34	101.96	98.96	98.045	97.174	93.496	101.24	95.884	100.88	98.632	98.547	97.875	98.371	100.67	103.67	94.204	101.31	95.873	103.8	100.87	102.96	100.4	99.368	99.829	97.592	104.89	100.09	99.186	99.468	103.31	97.413	100.37	100.53	100.03	99.792	97.084	96.426	103.04	99.529	100.2	102.33	96.202	97.778
111.75	109.61	102.6	111.14	111.2	107.76	106.64	103.37	103.26	105.47	105.85	105.91	108.15	101.89	108.73	108.25	108.28	99.934	113.74	104.66	104.47	103	105.08	101.74	104.51	107.17	111.86	109.56	96.261	108.35	101.76	104.06	109.08	110.2	103.66	105.93	107.04	107.8	104.65	113.28	104.81	108.94	109.81	105.87	111.72	102.16	106.09	105.11	104.78	103.78
107.18	105.12	113.68	116.35	106.46	108.73	108.99	110.66	106.71	106.77	112.49	108.46	110.13	111.13	101.59	102.6	112.17	104.13	111.49	105.26	109.44	106.94	109.14	110.33	103.81	107.36	107.33	113.32	107.28	103.74	107	103.35	106.76	112.1	110.44	105.26	105.73	104.76	112.49	100.64	112.4	107.17	102.22	104.03	110.48	109.61	109.43	106.42	112.32	106.51
108.62	108.26	106.29	103.99	107.32	104.6	109.52	105.23	102.99	107.19	104.18	106.03	101.86	105.47	105.38	102.19	103.92	112.48	102.76	103.86	105.56	105.72	101.85	105.1	111.78	110.18	108.89	103.5	108.49	105.04	101.65	106.52	108.59	107.47	105.42	103.43	105.5	103.07	107.76	108.58	104.94	108.02	99.574	109.49	105.62	103.7	108.46	100.17	110.12	106.3
110.91	103.62	112.09	109.79	106.39	102.15	108.77	101.04	109.49	104.78	114.08	108.42	105.27	111.74	109.37	111.77	101.84	110.93	103.64	108.14	108.95	106.08	109.12	113.6	107.15	107.56	106.16	112.46	108.31	106.75	105.75	106.86	109.54	105.38	106.98	106.53	110.12	110.95	113.41	107.09	107.81	103.97	106.87	112.08	104.82	110.17	104.58	112.59	106.27	107.43
[truncated: 700 more rows]
[truncated: 150 more columns]
