# Supplementary material for: Genetic dissection of main and epistatic effects of QTL based on augmented triple test cross design
Source: PLoS One. 2017 Dec 14;12(12):e0189054. doi: 10.1371/journal.pone.0189054 (PMC5730204; doi:10.1371/journal.pone.0189054)
Supplement: S10 Supporting Information — (ZIP) [file pone.0189054.s010.zip › z6_1850_0.2_5.csv]

114.51	108.2	108.62	107.51	108.89	106.03	112.32	107.52	113.52	112.76	107.74	106.18	106.38	106.99	110.87	107.23	105.91	103.45	114.52	108.44	106.36	115.69	107.32	121.66	109.37	98.059	111.32	106.77	114.07	117.48	111.62	106.29	109.03	105.69	110.55	108.73	114.95	99.396	121.57	108.81	111.25	107.25	108.53	115.03	113.96	108.65	104.48	102.88	114.28	112.61
101.18	100.32	98.25	101.27	101.09	103.27	97.015	102.13	101.3	102.04	116.73	106.38	100.26	102.69	106.81	91.549	89.012	101.25	87.172	106.69	103.49	101.01	97.285	96.123	102.3	104.9	98.852	100.01	103.73	99.627	92.29	87.121	98.701	93.574	97.608	112.05	101.55	108.12	96.661	91.953	99.535	101.04	106.04	99.843	100.32	94.593	99.754	102.99	101.38	94.29
105.54	103.73	116.15	103.79	97.477	108	111.51	106.94	113	110.41	103.08	109.45	122.17	108.97	111.08	113.45	109.14	109.14	112.1	103.69	122.22	101.74	105.71	114.67	105.86	105.52	106.6	105.67	117.22	116.09	115.72	106.2	107.36	110.25	111.74	111.6	95.929	103.47	108.39	110.82	105.6	108.14	106.76	102.76	106.62	102.15	107.51	113.29	103.74	103.18
100.85	104.58	108.67	104.19	101.16	110.82	111.36	102.15	110.1	115.36	110.12	107.49	113.07	112.09	101.82	114.23	112.14	103.77	109.16	110.34	102.73	116.21	100.32	108.69	110.63	108.22	109.8	97.365	105.09	99.7	109.86	100.17	104.34	103.79	111.63	105.71	113.95	103.96	107.91	101.47	111.1	106.03	105.45	110.42	113.49	97.52	101.77	94.517	111.75	103.89
108.99	106.03	112.71	102.55	110.95	102.55	106.01	101.75	97.061	108.98	93.949	97.987	107.14	108.29	104.42	112.94	102.28	108.29	103.52	106.23	105.49	110.02	106.19	106.54	98.263	108.52	116.16	106.03	113.44	104.74	101.85	103.87	109.31	107.36	109.09	98.195	103.38	98.201	97.999	106	100.69	106.03	102.78	105.79	114.54	110.48	107.21	110.88	97.683	113.44
105.63	113.74	97.441	108.57	106.08	105.82	99.356	100.76	112.36	106.61	97.991	100.25	104.09	101.7	103.07	108.32	112.74	108.05	108.14	120.05	105.67	108.12	110.66	116.59	114.32	101.95	109.76	107.17	99.424	108.16	109.72	94.799	105.05	111.18	97.716	104.88	111.95	115.96	98.848	108.6	113.48	111.41	113.81	102.61	105.14	105.87	108.73	107.86	100.36	101.37
99.721	96.991	98.656	98.543	106.28	104.75	103.83	105.8	109.76	114.95	103.17	112.08	107.3	113.06	104.36	100.84	107.05	112.5	111.05	109.79	106.61	109.06	105.76	110.74	103.47	92.776	106.56	114.24	104.08	107.86	110.85	105.1	104.75	103.79	103.45	110.48	110.94	106.63	115.39	103	108.28	117.81	99.472	100.42	105.37	103.68	102.69	102.11	111.87	108.12
105.09	105.2	100.29	107.17	114.09	94.738	113.74	114.06	113.12	104.8	112.81	98.476	106.38	110.89	112.82	104.43	105.19	105.11	109.86	117.88	104.58	105.33	111.62	105.78	110.04	108.04	108.54	111.52	110.56	110.88	106.23	104.61	112.91	101.58	102.27	105.69	106.81	107.49	101.39	114.84	104.14	103.97	104.8	115.86	106.33	108.42	100.49	116.2	110.95	106.22
109.92	107.59	114.66	109.45	104.99	103.36	108.37	104.39	110.26	106.87	100.69	111.61	105.5	109.28	113.65	107.59	109.63	97.401	99.794	99.924	106.63	110.74	101.28	102.81	103.48	97.278	105.27	103.79	110.83	113.29	106.47	91.114	108.98	104.57	104.47	104.9	96.332	106.06	106.72	105.49	109.69	108.7	110.94	100.63	112.75	111.81	113.14	101.88	105.26	102.83
104.64	103.06	98.765	100.03	98.73	98.173	102.41	106.8	98.377	96.11	96.381	90.413	110.09	85.843	96.357	102.59	97.242	99.467	87.314	103.33	90.544	93.375	110.56	100.62	96.384	93.381	87.633	94.44	95.312	102.84	98.858	98.334	96.768	92.051	91.876	96.825	95.933	104.49	100.54	99.475	94.614	91.164	96.878	97.025	98.348	94.888	100.92	101.91	101.99	94.55
109.72	100.91	102.18	99.663	108.38	108.81	106.5	104.44	99.574	101.4	108.98	104.26	112.83	111.45	102.23	109.93	105.19	101.08	110.82	103.73	99.064	101.81	108.28	103.56	100.38	103.8	104.96	112.47	99.694	104.02	107.06	100.28	105.33	112.97	103.12	104.34	118.19	104.19	107.85	106.73	99.421	106.78	97.171	107.27	107.24	113.38	105.61	105.53	110.55	108.11
105.92	106.32	104.69	106.44	109.29	104.04	103.22	95.195	95.01	104.97	104.55	107	104.81	104.53	100.57	112.77	105.53	106.7	106.32	107.96	106.05	107.37	102.39	102.75	112.36	105.66	107.36	110.04	102.74	108.13	111.97	109.91	108.52	101.82	107.84	99.195	113.18	105.41	113.06	106.74	113.21	108.96	97.645	112.92	104.86	100.23	102.48	106.61	103.06	104.31
107.01	104.73	110.67	104.89	109.87	109.84	113.24	106.02	107.17	110.19	116.77	119.14	112.98	106.16	109.76	110.41	104.73	118.06	118.74	114.48	113.45	101.75	112.43	113.16	114.44	110.26	104.5	121.56	113.24	110.7	109.85	111.84	107.17	119.73	110.65	116.12	104.37	118.57	118.3	107.01	119.44	106.81	105.98	109.29	109.62	111.96	105.71	110.99	115.81	109.46
100.99	101.77	99.466	96.987	99.538	89.857	96.629	98.433	92.403	100.24	91.94	97.255	96.301	100.67	102.48	94	90.581	96.493	90.903	94.174	104.85	93.142	101.63	99.706	99.259	100.16	98.502	91.218	91.029	93.865	96.357	102.63	96.645	102.88	89.312	99.025	98.258	99.247	97.748	95.821	90.787	95.967	103.85	92.576	95.411	101.4	103.75	99.386	99.972	108.68
106.72	104.26	104.33	113.13	105.15	111.87	103.81	96.471	104.86	104.88	103.65	105.42	104.41	97.951	105.74	97.592	103.6	106.51	99.83	102.73	105.36	98.531	108.66	111.35	109.26	109.39	110.72	114.74	107.82	96.675	101.15	109.2	105.01	108.02	108.87	104.91	104.91	106.07	116.24	110.86	103.49	101.93	107.85	112.31	107.9	113.26	116.09	101.32	103.67	107.5
103.66	102.49	98.35	98.009	97.519	103.55	95.441	96.382	102.77	101.45	93.998	103.51	94.853	95.815	94.976	97.447	109.92	95.738	105.92	98.683	99.444	101.19	102.28	109.18	105.87	105.64	97.691	100.89	105.14	97.017	98.81	105.84	101.26	100.32	99.21	97.079	97.513	102.13	104.47	96.135	97.834	103.11	99.526	100.17	100.66	99.893	99.994	103.56	97.154	104.25
105.34	107.63	109.93	114.24	112.01	102.48	109.62	102.02	103.3	108.91	97.473	107.02	111.39	105.1	108.54	106.44	103.97	107.84	108.03	110.24	116.76	99.212	107.93	104.79	103.7	105.36	110.63	102.61	114.85	108.33	113.42	106.7	101.54	97.146	101.86	107.78	110.9	107.39	107.19	105.8	110.08	109.16	104.38	98.76	95.439	103.57	100.93	107.19	109.94	106.05
92.737	96.905	109.89	101.12	97.908	100.75	101.24	100.55	100.62	107.53	104.11	100.73	99.832	101.17	99.465	97.623	106.82	98.916	87.134	100.61	98.774	99.324	106.68	96.112	103.66	105.29	101.29	96.258	96.067	96.984	108.2	100.57	100.19	107.69	103.96	96.747	104.94	92.907	103.96	107.63	92.635	108.83	99.657	99.036	111.24	110.53	93.502	104.18	102.03	102.53
96.738	111.8	105.27	102.3	108.85	113.37	107.32	111.33	110.35	103.69	107.12	99.9	111.3	108.34	111.26	107.48	106.97	115.4	108.4	104.53	106.99	109.27	110.32	112.12	113.46	99.151	110.2	102.15	106.82	112.43	107.2	113.66	115.79	102.52	105.24	109.41	111.29	105.04	109.17	115.83	111.77	105.61	113.71	115.57	106.13	112.64	114.28	104.15	108.28	98.178
106.37	99.879	104.14	91.002	99.661	102.63	99.849	104.38	98.94	104.61	101.13	100.97	104.59	95.433	95.718	104.28	106.36	104.74	103.95	100.98	108.46	101.16	105.19	101.39	101.19	101.18	111.94	104.97	94.211	107.18	104.25	98.682	104.55	100.07	107.55	103.51	101.63	110.74	96.789	92.616	108.9	104.96	107.67	102.58	107.55	101.63	107.76	104.08	98.249	107.53
110.79	100.8	102.09	100.42	109.49	109.14	102.56	94.676	99.831	100.97	112.51	105.8	103.24	117.18	101.87	102.39	100.51	109.2	105.22	118.45	114.35	112.89	104.18	106.08	100.93	110.28	99.793	104.26	110.55	101.44	109.25	111.32	104.83	108.72	104.02	101.45	107.55	98.991	106.99	110.57	106.87	107.73	104.49	106.21	102.73	104.09	103.31	109.9	111.42	106.38
104.88	111.12	99.04	115.89	105.02	105.92	102.35	108.21	102.77	101.49	104.73	107.82	109.45	107.97	101.72	113.18	116.57	109.76	103.67	109.17	106.97	101.71	116.96	105.86	105.82	98.55	112.43	108.18	102.47	100.78	102.59	108.06	106.01	106.14	108.04	106.44	101.14	101.58	99.079	100.18	112.65	118.94	110.01	111.57	105.82	105.75	101.2	105.25	116.88	104.32
95.311	99.269	96.559	108.95	104.58	101.45	95.891	93.774	101.38	90.691	97.186	98.533	86.508	93.27	108.27	99.066	108.32	97.307	95.169	101.03	105.38	100.67	98.23	88.632	100.89	100.26	97.586	97.927	100.8	105.91	101.48	109.24	103.31	97.735	98.66	100.72	105.37	102.89	102.8	98.191	109.58	94.522	112.93	96.649	92.563	101.92	100.94	96.827	97.57	98.411
101.59	104.01	105.11	95.7	103.85	91.922	94.613	101.37	94.651	103.08	87.648	94.369	98.24	98.786	98.171	101.73	92.927	108.87	102.8	96.326	100.6	99.751	101.29	103.37	99.624	93.23	97.798	89.604	98.053	101.63	92.009	90.387	100.55	103.78	92.361	99.434	103.76	98.01	100.55	99.148	92.218	99.391	102.76	92.177	105.96	97.472	86.38	92.696	100.94	98.554
112.96	103.36	112.74	110.91	105.98	108.19	115.8	110.44	107.73	117.89	100.68	107.38	100.84	102.13	109.72	103.24	101.08	105.43	111.12	108.52	99.087	109.9	103.01	107.13	96.063	107.25	106.12	105.49	101.39	104.91	116.68	110.58	113.84	106.96	112.38	110.76	101.67	105.27	113.49	104.11	110.92	109.6	107.94	110.52	106.81	107.73	109.18	117.11	109.21	105
103.91	100.15	100.43	94.951	97.671	94.715	97.258	105.08	99.283	91.058	95.089	101.69	103.15	101.29	97.849	99.927	106.27	92.014	91.095	99.722	107.2	100.66	103.07	101.23	99.785	101.9	105.32	95.75	108.73	99.607	101.94	93.916	94.313	99.034	93.829	103.75	97.206	102.04	88.47	100.42	97.23	94.312	102.29	98.268	103.36	99.567	100.42	100.9	98.969	101.27
92.735	109.18	96.278	94.771	100.97	95.215	97.833	108.26	99.682	99.172	106.83	106.6	101.85	93.299	105.64	96.209	101.92	98.188	102.2	93.197	104.97	94.76	104.43	102.3	90.784	89.076	102.58	96.789	104.12	88.934	109.32	91.782	103.34	102.21	93.195	98.621	94.312	105.32	107.47	104.92	94.231	101.27	97.876	99	101.27	98.003	107.41	103.18	100.58	96.094
107.09	101.33	104.55	108.99	104.79	109.07	113.67	101.67	108.79	100.78	104.03	104.9	103.31	109.62	99.216	102.48	107.2	99.438	115.38	108.14	102.22	106.3	102.36	107.7	97.569	95.712	108.8	112.32	103.49	104.55	121.26	103.22	105.79	100.41	103.55	111.87	102.74	107.92	106.57	100.31	103.88	103.85	106.14	100.41	104.5	103.21	102.99	98.216	106.64	103.06
106	115.2	110.88	114.48	107.74	101.33	113.86	113.53	109.78	103.12	118.24	102.63	115.39	103.34	108.96	97.489	107.62	106.44	112.96	110.64	110.77	110.64	115.99	106.76	114.27	113.85	111.09	108.08	111.09	107.18	105.47	106.45	111.44	106.26	113	106.43	110.08	109.54	109.11	114.56	113.18	102.39	103.83	115.33	113.82	112.13	115.45	105.34	105.52	113.91
109.65	107.77	113.86	117.32	103.7	104.15	103.92	110.79	113.29	109.05	107.11	114.39	104.96	107.54	103.99	119.44	103.32	103.63	103.08	110.04	101.35	112.25	108.03	103.16	109.7	114.41	111.55	105.75	116.22	103.83	111.27	115.44	106	106.16	110.69	111.8	107.82	106.42	103.22	109.21	99.052	110.18	116.06	111.52	114.01	105.48	106.28	101.48	108.9	100.06
105.36	107.35	109.1	110.6	107.27	94.201	105.34	112.71	118.32	106.89	108.1	115.77	108.92	109.14	104.65	110.13	115.73	95.669	103.69	121.31	105.47	107.99	110.38	107.77	116.15	110.72	107.21	106.44	113.17	106.31	113.39	106.92	100.7	113.79	115.73	106.05	110.72	114.92	103.63	102.75	107.26	102.88	114.51	110.44	103.1	102.75	100.56	99.932	95.667	106.08
110.81	107	116.38	108.71	109.7	99.875	94.996	105.9	111.96	110.25	101.54	105.52	105.85	100.79	113.8	102.75	111.27	99.296	113.4	98.108	112.5	105.6	99.159	106.96	95.124	102.76	103.47	110.54	110.98	95.045	109.51	100.89	116.89	108.22	99.179	100.07	118.8	104.3	103.63	104.96	101.17	100.6	104.62	97.968	114.9	114.63	115.15	102.27	91.214	101.44
110.5	108.83	104.46	103.69	103.33	103.73	99.732	116.16	110.73	106.98	108.9	108.29	106.55	108.9	106.85	103.65	107.89	112.91	114.8	103.29	102.86	114.27	101.93	106.75	104.29	104.7	109.43	99.07	110.61	100.62	112.68	111.15	104.08	105.07	103.85	109.16	108.7	106.14	103.38	103.48	118.11	115.67	110.07	104.96	112.05	109.63	102.41	104.64	113.4	111.25
102.91	108.14	104.33	110.42	108.78	105.06	101.39	100.38	106.18	102.7	98.96	109.34	106.51	117.66	104.06	99.951	112.21	109	110.55	103.75	111.5	100.27	100.94	106.84	113.4	105.93	102.02	100.12	106.23	101.62	106.69	101.76	99.998	92.345	98.123	98.053	104.74	105.05	107.86	107.82	103.93	101.62	104.97	109.95	108.12	107.52	106.72	98.709	110.38	99.5
108.12	95.572	113.68	107.8	111.58	106.32	114.72	98.586	98.532	98.693	104.55	101.55	102.96	99.762	95.301	104.87	102.68	101.4	111.34	101.37	95.455	103.37	114.63	107.18	101.77	106.15	102.6	103.49	105.53	108.32	106.03	108.77	101.22	105.21	110.14	103.9	103.55	103.74	113.69	105.34	108.46	105.34	108.05	103.2	101.45	107.47	102.01	112.83	103.01	107.95
109.02	107.68	109.49	107.56	116.71	102.97	118.5	106.03	103.58	108.17	112.81	113.64	102.6	108.3	110.14	107.53	108.17	109.59	107.16	100.4	106.71	101.65	107.26	112.09	114.18	111.72	102.7	104.43	107.53	106.11	115.58	104.39	104.15	112.1	113.08	105.04	106.08	110.29	107.26	103.75	104.14	103.41	107.4	112.15	107.86	113.57	103.3	109.37	106.49	109.76
97.875	100.38	108.73	102.94	111.46	101.34	106.28	106.11	101.42	102.46	100.94	114.02	102.26	102.95	108.76	108.26	103.82	97.967	102.57	104.66	112.34	101.61	95.386	112.31	96.683	102.83	108.3	110.04	107.97	102.58	96.036	100.6	107.74	107.96	106.08	106.74	108.62	111.88	104.19	102.59	102.09	102.85	109.43	102	104.49	104.31	110.76	109.09	104.87	112.15
97.621	104.68	92.292	105.25	98.853	101.38	100.1	112.54	89.448	94.488	105.02	94.758	103.87	92.505	106.48	105.51	104.71	93.129	105.9	97.415	104.03	95.097	103.79	91.479	100.11	104.4	98.322	107.14	108.82	97.346	100.88	92.643	97.661	98.275	102.57	100.25	99.259	87.67	103.82	104.37	101.3	102.57	103.46	94.595	106.38	102.5	107.02	100.01	97.783	95.214
111.53	115.67	116.2	110.27	106.38	118.99	119.58	114.75	113.18	107.46	123.34	109.81	107.39	112.56	111.47	106.37	107.89	115.11	120.2	110.88	115.47	105.62	100.05	116.12	105.83	107.89	108.8	112.4	104.07	111.83	113.45	118.32	112.57	111.52	118.52	108.77	115.96	99.369	114.44	107.14	107.33	102.62	119.13	107.45	100.16	105.71	114.38	108.35	107.21	107.62
104.26	108.61	98.151	103.78	107.22	110.85	104.65	108.6	118.91	107.5	104.36	102.43	104.24	100.2	97.239	98.735	104.12	106.08	113.54	102.58	108.58	109.47	110.34	102.61	98.83	108.21	106.94	103.11	98.956	102.79	113.58	103.34	109.49	108.04	98.157	108.17	115.14	112.19	109.4	107.2	90.432	102.72	110.36	108.18	112.95	98.986	104.08	102.47	106.47	97.281
106.06	110.24	106.3	104.3	107.31	114.67	111.33	108.87	110.54	106.57	111.61	111.82	114.11	96.19	104.76	106.37	110.01	108.74	108.15	108.44	105.86	109.3	115.84	113.64	99.894	112.55	107.94	110.61	99.13	104.98	108.84	112.93	108.49	108.42	95.782	117.66	105.82	98.633	101.79	101.54	109.9	110.2	109.82	105.48	96.718	105.96	107.89	104.63	109.38	108.11
107.14	102.46	105.84	101.25	94.446	104.41	108.24	103.24	93.068	102.02	103.8	98.077	102.72	107	106.57	110.45	105.53	108.9	104.63	110.26	111.51	110.83	104.73	111.08	110.1	101.52	101.76	99.395	109.52	114.82	103.65	105.49	102.1	103.32	110.6	108.67	102.9	103.14	111.65	103.38	98.404	107.98	106.15	113.39	108.72	108.79	108.47	95.645	107.09	108.62
106.89	100.69	96.154	104.36	107.79	104.07	113.47	105.28	100.61	112.64	108.19	107.83	108.2	106.49	101.05	104.5	112.1	98.745	102.25	105.21	115.39	105.74	109.1	109.03	100.62	95.869	103.4	117.23	101.42	109.13	106.41	102.77	106.97	109.43	102.72	104.26	110.8	99.361	108.58	111.45	107.15	105.73	108.08	105.81	101.82	100.99	97.161	99.691	108.61	108.47
103.18	101.73	111.91	106.24	108.49	93.937	104.22	100.42	107.71	108.5	114.11	114.41	112.26	104.17	112.26	93.627	96.54	94.006	98.554	91.711	102.98	103.62	104.01	102.03	104.39	104.76	101.54	98.336	104.65	110.51	105.78	108.63	103.68	115.67	95.563	107.7	109.96	101.92	104.7	110.97	106.02	108.55	105.65	110.72	105.7	114.09	99.859	89.582	110.72	110.98
105.72	100.71	109.67	112.7	105.78	113.4	111.32	114.41	108.68	108.07	110.97	110.22	100	103.7	106.32	110.56	110.53	105.33	110.45	104.25	101.89	101.01	110.15	105.75	109.69	99.317	108.66	103.73	109.82	104.17	117.65	109.33	114.28	98.8	101.55	96.488	113.3	109.81	106.32	96.425	108.06	107.83	115.17	110.09	105.45	107.86	112.74	102.64	112.11	108.01
93.369	97.833	96.342	101.05	98.674	98.827	95.926	94.286	106.73	97.016	100.38	93.986	97.459	101.98	101.63	106.92	100.65	102.28	95.692	99.989	97.892	93.668	106.65	90.577	97.566	98.682	100.41	97.505	103.8	102.12	99.162	89.682	101.98	92.803	99.242	96.3	93.015	101.82	96.929	103.81	104.13	94.431	105.51	106.98	105.52	102.7	105.44	102.61	102	98.759
108.72	96.824	107.31	112.66	102.95	102.97	109.23	118.71	103.02	106.95	104.78	109.2	113.99	111.96	109.66	103.74	105.75	98.774	98.968	100.88	108.06	110.55	105.52	113.51	102.6	109.52	105.81	97.683	104.88	104.54	102.09	106.58	107.43	108.22	105.43	102.1	110.37	107.02	103.82	108.68	103.82	105.42	98.257	104.31	110.35	112.34	110.19	105.31	120.16	109.65
100.88	106.64	103.72	96.691	98.499	111.61	108.66	105.41	104.05	110.93	106.27	105.99	110.11	112.54	110.35	100.89	103.92	115.15	107.32	107.51	106.73	107.16	106.97	110.61	105.08	97.311	105.82	109.12	107.44	108.32	104.93	105.2	108.5	108.4	101.62	106.91	97.612	106.7	102.72	105.25	110.04	95.86	110.85	101.96	106.32	99.754	109.06	102.9	101.35	100.7
111.77	101.5	105.17	101.84	116.48	99.781	106.65	107.24	112.27	107.27	116.47	106.42	108.53	115.07	103.17	104.77	114.13	107.73	109.6	104.22	106.4	113.83	112.96	106.37	111.78	107.24	107.16	111.95	110.06	101.1	107.06	101.33	102.53	99.525	107.51	103.72	114.95	108.85	101.24	106.23	110.85	101.67	111.25	108.51	109.01	114.15	112.86	103.09	104.29	117.64
106.9	109.73	98.847	100.82	111.41	108.13	109.14	102.63	108	104.82	105.41	103.65	108.81	111.95	99.942	112.83	111.02	111.45	111.62	103.97	99.465	107.88	110.15	110.43	109.61	104.59	104.98	107.89	108.44	112.49	104.86	112.63	104.84	109.18	107.66	105.51	108.49	105.45	102.01	110.62	98.013	113.55	109.28	113.38	111.17	105.48	118.02	102.08	108.46	100.28
106.77	99.215	103.41	101.27	105.73	101.12	109.93	103.79	106.27	98.497	100.76	105.12	109.97	110.05	103.14	104.99	106.15	106.48	106.66	113.31	102.54	98.407	105.77	97.963	101.66	108.39	102.73	104.55	101.15	107.09	106.69	108	116.33	96.344	113.07	95.6	111.86	105.79	103.2	102.25	110.09	107.25	109.55	114.95	107.03	107.9	110.38	101.1	105.79	111.87
108.87	110.54	114.45	112.62	100.82	112.38	110.95	114.93	101.58	101.91	104.45	113.22	111.02	102.79	105.79	94.735	115.02	102.91	110.8	110.6	114.51	109.34	101.51	104.16	115.52	106.14	102.99	99.187	101.01	103.32	104.95	105.25	107.64	119.24	103.29	107.36	115.88	108.72	105.88	104.39	118.7	102.43	102.1	110.32	107.47	111.14	112.1	99.075	106.82	102.14
110.3	108.78	105.75	95.42	102.14	103.34	100.96	108.23	106.17	115.18	109.94	107.31	98.307	109.05	93.608	104.01	104.44	108.5	100.68	105.58	102.49	105.35	97.898	109.43	115.06	110.54	108.7	99.417	97.955	103.55	108.45	106.06	104.11	106.59	103.1	111.4	104.01	105.28	102.4	95.631	105.74	101.53	112.1	102.79	107.55	107.13	110.23	101.46	107.9	103.52
99.936	106.59	95.114	103.87	103.93	108.68	110.28	103.74	107.97	106.98	102.68	113.65	102.79	105.35	105.41	106.25	112.76	109.47	103.41	112.74	104.05	105.54	96.67	110.04	106.68	102.48	108.21	99.894	101.05	109.16	103.96	110.42	107.48	103.15	101.4	95.801	111.19	115.82	109.91	107	108.25	108.11	108.55	105.88	103.24	107.1	104.02	105.74	103.77	102.89
108.85	102.5	96.167	103.76	105.26	113.55	111.39	106.95	110.26	112.11	92.787	107.83	110.48	106.24	102.52	102.28	111.07	103.82	112.97	91.951	109.11	107.34	105.84	104.61	109.26	112.05	107	117.61	106.77	104.12	111.48	102.55	104.87	103.89	105.92	110.52	114.34	112.34	109.41	98.572	103.39	103.32	105.49	106.36	105.39	100.15	110.92	105.58	106.27	103.22
104.5	116.46	110.52	112.18	108.92	113.63	111.01	108.91	101.96	115.08	117.22	105.35	103.05	108.86	108.63	108.89	115.89	110.59	105.36	102.82	106.82	105	108.08	111.09	110.44	100.51	111.97	109.08	103.7	105.31	101.96	114.18	108.42	104.51	111.51	110.38	114.81	100.9	114.71	108.98	103.55	104.72	108.81	103.23	109.7	111.87	104.96	103.66	103.68	118.31
123.61	112.59	114.08	109.29	111.35	106.91	110	112.84	108.41	109.88	123.76	113.51	114.91	109.79	110.78	108.29	116.16	104.5	111.82	114.99	116.53	109.45	105.81	113.59	107.83	117.74	113.15	101.26	118.15	110.23	115.94	96.607	114.63	105.88	107.24	108.44	114.79	110.82	109.14	114.62	105.11	113.78	112.66	119.08	112.29	111.15	110.07	101.29	106.33	106.33
92.236	101.54	109.02	110.56	102.03	101.93	109.37	103.38	106.94	106.71	110.06	104.47	111.54	102.26	110.29	99.914	114.05	91.676	101.43	102.04	104.94	117.24	109.8	106.23	101.93	113.37	99.428	104.84	102.6	110.98	94.674	107.37	106.76	105.63	99.615	112.72	99.815	103.53	109.83	106.21	109.35	109.35	98.735	107.13	109.78	109.23	107.94	100.81	105.72	106.4
95.192	107.18	104.25	99.591	104.58	103.45	104.57	108.64	101.05	103.31	101.8	103.59	106.7	105.22	109.07	108.87	104.09	115.74	111.92	115.97	108.59	103.76	107.73	108.57	98.038	109.48	111.63	112.9	112.98	102.58	107.13	105.72	111.99	105.53	108.52	108.43	107.16	113.82	117.75	103.81	114	112.17	114.89	110.29	103.58	109.47	110.49	108.34	110.03	108.99
109.91	108.48	106.57	103.02	111.59	113.77	101.73	115.11	109.01	118	106.66	112.02	111.33	112.02	112.58	111.02	104.32	103.8	101.45	110.61	108.18	117.63	110.9	109.2	115.38	116.73	106.66	111.44	105.05	110.44	113.64	109.44	107.82	102.15	106.25	110.03	116.59	103.44	111.61	118.04	108.94	106.31	110.04	121.82	118.1	117.77	110.87	115.17	113.22	110.16
110.77	93.875	107.04	106.73	103.09	112.42	111.05	108.61	98.148	103.55	110.09	95.657	103.1	105.28	109	107.22	107.68	101.02	101.52	102.94	110.35	109.8	105.85	113.25	111.88	97.539	97.953	106.08	112.26	108.73	114.95	121.45	108.61	102.28	113.41	106.63	104.72	105.55	117.51	109.46	111.72	108.71	98.798	110.13	116.75	95.979	109.58	105.24	114.27	108.15
108.76	103.05	106.76	107.16	111.13	101.31	103.16	106.48	102.01	106.54	111.47	110.68	106.16	95.366	104.33	98.711	106.31	91.678	105.63	107.86	103.16	111.29	111.64	111.09	107.19	108.55	105.86	100.49	112.58	113.37	102.94	100.76	106.33	97.99	98.353	102.66	110.96	111.26	113.02	109.02	101.34	111.81	113.48	105.08	111.56	109.54	100.97	102.68	102.42	110.51
106.06	113.44	103.79	119.45	102.46	112.67	112.71	102.26	109.56	108.36	113.53	106.45	98.678	104.73	107.29	104.82	109.21	104.52	106.89	110.62	115.96	115.09	114.77	106.26	108.86	107.4	99.562	109.48	115.68	108.11	99.246	102.07	108.63	98.752	102.05	105.37	104.09	109.03	112.42	114.26	114.66	108.69	101.56	110.47	105.17	98.695	108.79	107.79	101.75	104.94
112.47	110.85	104.97	103.48	107.85	103	109.95	105.87	101.28	110.52	100.63	105.81	106.54	102.3	107.54	103.71	107.46	111	108.13	100.25	97.827	102.37	107.09	109.51	111.66	101.69	98.674	111.31	97.99	107.96	107.09	101.95	103.14	106.97	108.32	110.41	99.698	113.3	109.39	95.956	98.687	100.81	107.27	98.126	99.882	106.62	108.21	102.93	102.82	113.86
115.24	106.81	118.95	109.1	105.46	101.71	110.28	112.23	102.53	96.143	103.69	110.72	107.09	108.39	109.75	109.99	107.82	117.17	106.68	111.73	112.97	108.08	104.57	105.41	105.1	111.64	106.32	118.46	100.85	110.54	110.18	118.39	105.42	110.08	101.85	114.17	99.372	109.15	110.06	98.3	111.15	108.33	102.35	117.37	101.6	108.83	103.76	110.68	102.39	103.78
92.789	94.009	97.888	95.287	95.446	91.949	96.732	106.76	98.342	99.359	95.041	98.205	95.786	92.274	106.1	98.575	103.29	104.67	93.022	97.13	97.442	93.097	98.302	101.14	100.34	96.479	102.34	88.507	99.733	98.282	110.34	102.15	102.86	94.093	102.67	105.48	108.33	102.15	103.37	94.366	98.765	97.265	99.636	97.355	88.87	93.087	101.49	96.849	92.696	101.38
101.06	107.58	110.02	114.37	113.88	112.64	105.35	109.83	103.54	112.04	108.99	108.33	108.9	102.95	100.82	108.27	110.07	102.89	112.56	112.8	116.26	104.55	108.34	111.75	119.19	114.7	112.62	104.16	99.038	109.83	105.56	107.58	103.77	110.97	108.2	110.87	100.28	100.31	107.54	112.73	107.96	100.58	110.31	109.66	109.61	116.57	103.1	100.14	117.92	110.1
103.3	108.73	104.86	108.61	94.871	102.85	105.32	111.31	110.3	110.85	107.75	113.02	110.03	104.29	95.834	100.14	111.31	109.54	101.4	112.07	99.888	115.09	105.21	102.3	101.32	108.31	108.97	106.51	102.46	100.5	105.48	105.03	114.02	115.72	104.86	104.93	104.91	105.75	104.11	107.18	104.02	100.23	110.3	101.66	110.07	101.13	100.46	105.49	107.06	104.09
103.07	106.08	106.97	110.51	99.474	110.42	103.03	104.74	105.8	110.66	108.92	107.92	112.7	106.74	100.54	105.46	105.53	104.72	111.32	108.38	111.36	103.25	109.57	108.13	109.36	107.56	102.23	108.18	112.69	111.6	104.51	112.51	113.87	105.9	106.09	95.964	104.6	101.5	101.46	108.75	103.46	112.11	116.83	112.61	101.38	101.8	108.19	108.87	109.64	113.77
106.19	99.582	115.8	111.19	109.15	104.9	97.521	109.1	108.6	110.44	106.21	108.53	106.07	103.78	102.92	103.18	106.48	104.68	112.52	109.08	109.79	104.31	104.08	96.13	103.95	112.94	111.3	107.11	104.86	113.14	108.93	104.49	110.59	111.41	101.52	98.274	109	116.12	102.51	105.88	102.99	117.07	99.579	108.21	112.79	109.32	107.44	105.55	98.042	112.51
105.57	109.12	109.9	87.071	106.61	120.4	109.02	109.47	108.4	108.2	107.8	115.66	111.85	108.13	109.27	111.6	109.08	106.52	112.16	111.17	111.35	107.53	108	105.27	108.05	114.3	109.04	107.73	109.87	110.75	107.67	110.26	112.81	102.91	108.04	97.096	111.41	111.08	113.25	107.09	108.82	106.25	111.61	109.85	111.86	104.26	109.99	98.799	115.9	114.92
99.864	106.75	101.48	101.71	109.18	103.28	114.27	107.73	100.97	114.79	112.9	104.57	108.03	101.51	115.65	114.05	114.43	105.05	112.43	94.221	110.81	103.69	107.07	110.19	102.06	107.27	104.8	104.64	107.69	100.5	112.69	107.19	106.67	109.98	113.31	107.36	101.86	107.17	103.55	115.94	107.71	96.952	108.18	103.38	113.54	109.35	100.69	114	107.6	103.83
108.08	99.687	107.46	99.801	111.95	99.63	113.84	109.58	101.83	105.55	104.15	104.93	107.31	97.847	102.23	111.01	107.04	110.86	99.133	102.92	108.91	102.7	106.29	103.52	109.79	111.07	94.937	111.74	111.88	112.16	111.93	118.66	111.59	107.01	112.23	107.42	101.34	109.25	111.28	100.49	115.85	107.26	103.13	124.67	114.91	102.37	107.04	101.03	108.39	96.756
110.17	116.48	114.31	105.24	107.8	98.962	104.46	107.05	106.37	105.91	102.97	105.86	113.72	104.73	97.86	102.13	99.647	109.02	103.87	103.93	95.373	97.845	112.86	105.57	102.15	105.77	114.87	100.89	105.68	109.54	101.08	105.48	105.91	109.02	106.1	114.19	105.84	98.439	100.74	101.64	100.85	106.53	103.1	104.65	102.46	107.62	106.55	102.27	105.89	105.95
100.95	113.84	107.36	114.63	103.97	104.34	97.802	108.4	113.99	100.36	105.6	101.64	110.8	109.15	103.82	103.45	105.63	108.96	94.953	118.09	103.33	115.78	111	107.49	105.11	103.8	104.1	98.149	109.63	101.39	96.727	104.89	102.16	103.22	93.396	105.02	105.31	112.71	114.02	111.81	100.49	105.73	96.375	104.03	98.439	105.91	101.39	113.83	103.86	105.36
103.05	99.508	97.197	98.616	88.519	92.897	100.02	95.869	98.15	85.254	108.34	94.745	105.42	98.99	100.49	103.05	101.12	95.515	93.717	95.915	100.64	106.53	97.867	90.703	107.56	96.711	106.78	86.237	94.708	94.764	91.655	97.178	107.2	101.34	103.87	95.882	97.981	106.09	96.222	99.277	98.99	94.818	101.82	102.8	109.71	100.15	97.964	91.189	92.502	97.331
97.217	104.27	104.88	89.674	97.44	89.031	99.393	96.351	98.731	93.686	104.15	101.26	93.862	94.276	97.574	98.958	104.5	101.25	104.59	102.75	98.652	97.65	113.12	106.37	95.618	103.14	91.93	90.058	99.676	106.95	107.23	97.64	96.93	98.63	102.36	95.924	98.142	90.039	102.87	104.7	105.64	110.73	103.34	100.3	98.805	98.855	95.181	94.278	96.16	96.236
110.82	111.12	111.55	110.27	107.38	105.54	106.92	108.8	100.46	113.79	113.86	114.17	109.28	102.24	108.17	114.35	113.99	107.45	112.97	108.17	102.63	98.859	114.46	110.47	108.75	105.49	116.19	115.78	115.74	98.846	111.51	106.83	120.6	113.97	115.62	115.12	119.32	106.53	102.19	118.21	115.82	108.54	110.46	116.58	102.52	112.08	112.08	109.92	104.63	108.68
106.98	104.98	110.4	107.2	107.29	103.15	101.92	104.37	109.62	106.25	108.95	106.64	92.131	110.07	109.06	106.37	109.14	99.346	107.04	100.43	102.54	108.23	109.32	107.84	110.47	116.31	107.78	103.2	100.36	101	105.36	108.55	109.56	104.79	105.67	97.095	103.69	105.01	99.408	116.41	115.3	103.08	106.73	114.44	90.338	97.751	109.83	102.06	117.79	104.16
102.49	96.909	95.301	97.629	92.833	100.62	102.84	99.847	90.194	104.41	99.227	85.754	95.494	93.104	104.19	101.49	94.965	93.57	94.04	96.574	96.382	95.87	104.45	104	91.622	89.398	99.555	92.344	96.146	104.28	99.305	98.859	98.751	94.317	91.459	98.214	103.47	100.62	93.288	98.523	104.12	98.224	102.27	95.79	95.054	104.64	106.44	95.111	104.41	94.257
100.59	96.112	105.54	100.89	103.76	100.51	110.93	112.31	99.185	107.8	93.99	109.3	103.8	102.4	108.35	107.73	114.27	103.11	107.2	109.03	100.68	108.82	108.5	109.52	116.25	107.8	102.87	103.9	100.45	107.8	105.06	111.23	104.76	112.19	100.93	104.61	101.42	106.1	99.281	107.04	109.4	108.54	100.18	103.66	100.24	100.97	95.05	102.97	107.77	106.1
103.04	111.53	104.6	114.49	116.53	107.7	106.95	103.96	106.37	106.49	118.72	109.35	110.13	113.16	112.15	118.66	103.44	111.11	104.3	107.99	114.91	109.79	111.04	109.41	107.53	107.93	105.75	102.72	108.88	106.73	107.02	109.97	119.74	101.82	106.19	106.63	116.73	111.15	108.77	106.43	112.24	112.32	108.92	105.99	103.86	110.45	119.68	109.12	108.85	107.72
111.57	97.09	101.76	119.95	107.35	107.87	107.58	114.11	106.85	108.7	108.67	99.273	100.27	104.77	112.5	105.84	115.68	111.45	105.53	111.99	103.35	106.29	101.43	105.7	112.35	111.81	116.63	107.24	110.05	106.64	107.76	108.78	103.84	105.85	109.91	108.29	108.85	103.43	124.58	96.916	107.23	108.62	102.07	114	110.06	110.05	105.44	106.91	104.4	105.96
103.54	111.47	111.87	96.928	99.289	105.89	101.98	108	111.2	113.51	108.71	103.77	102.25	105.89	109.05	106.74	102.82	111.11	105.89	99.844	107.48	111.19	113.27	110.79	116.25	111.83	103.4	109.56	113.57	117.03	105.95	112.68	118.58	102.48	114.54	101.63	105.84	111.75	101.67	104.88	110.36	105.3	109.76	111.45	108.64	106.21	103.81	103.19	103.01	106.96
101.79	107.51	105.4	104.61	108.79	98.071	107.23	110.31	105.83	107.02	105.47	97.375	113.47	104.91	103.97	103.43	107.1	108.75	108.95	106.02	110.46	107.57	111.65	102.9	105.96	98.974	101.33	115.97	103.15	104.33	103.31	100.31	102.91	104.49	97.058	102.06	120.13	106.6	108.82	108.25	105.47	107.53	100.96	96.018	99.6	94.382	102.8	114.57	103.92	106.09
119.6	108.08	107.83	109.46	102.72	102.15	110.35	115.47	105.34	115.55	106.71	101.59	110.88	100.75	115.47	100.24	108.53	109.01	109.95	109.96	109.82	104.95	117.3	109.21	110.18	102.52	104.04	115.92	101.45	112.34	113.75	109.55	109.33	106.27	101.27	107.14	110.72	106.6	110.75	108.51	103.15	108.72	110.25	110.85	111.92	103.91	110.94	106.14	114.81	108.55
103.15	99.251	115.81	103.07	107.77	113.58	107.25	105.93	102.79	101.78	104.66	101.82	102.88	109.95	106.78	109.27	112.49	107.61	103.49	109.26	110.27	103.43	109.5	114.02	104.94	113.86	111.19	107.1	112.38	106.21	117.8	111.57	105.75	112.67	106.54	104.23	102.26	105.38	104.83	106.96	98.652	102.74	108.29	110.1	113.5	109.65	103.19	108.18	108.5	101.61
107.71	109.65	115.15	97.193	108	109.2	99.94	104.16	104.84	106.91	103.03	92.641	101.76	102.9	89.802	105.16	103.32	109.12	102.57	102.86	111.41	103.51	110.86	106.36	104.85	106.33	113.89	109.72	113.86	108.19	103.07	106.34	115.97	111.89	105.05	101.78	105.63	111.23	111.59	107.9	112.55	100.53	108.88	104.64	110	106.67	107.51	112.98	103.43	104.99
94.87	104.85	101.82	103.96	94.743	97.625	100.91	108.37	96.578	92.186	102.14	102.88	93.178	98.839	98.489	100.73	101.31	104.12	101.78	96.779	91.063	104.31	108.19	89.614	99.441	100.9	105.43	111.59	102.97	95.025	92.674	95.434	101.6	94.589	100.65	98.61	104.3	93.048	87.574	100.61	100.57	95.638	98.424	103.38	95.599	103.58	100.38	105.84	108.76	98.013
112.15	115.34	110.45	109.12	107.39	106.8	105.62	95.839	105.02	117.49	97.944	111.5	98.469	107.88	102.43	108.56	101.94	101.62	107.02	102.72	112.93	110.15	99.443	107.48	95.466	110.91	112.3	108.56	110.2	98.647	111.12	108.83	110	109.39	110.6	106.1	100.86	98.429	104.06	104.46	101.95	103.53	110.25	107.69	109.98	108.58	102.18	106.45	106.2	99.481
119.02	116.5	101.03	105.11	106.96	113.64	103.06	108.85	107.07	107.43	107.31	104.49	108.73	108.58	107.81	105.74	100.52	101.35	115.07	115.7	108.87	101.51	115.56	111.85	115.32	119.59	109.38	112.69	107.58	99.761	107.27	110.15	102.95	114.79	103.84	104.5	108.86	104.57	113.42	105.68	108.45	106.82	96.894	106.62	105.03	108.12	115.83	105.32	105.19	102.28
107.59	102.49	107.21	110.29	103.44	111.23	93.677	108.21	97.299	114.98	103.21	103.23	97.304	108.33	104.96	100.91	103.71	114.37	106.83	108.8	110.89	98.429	110.56	112.83	114.17	103.4	104.36	104.15	109.55	109.43	107	104.17	100.54	106.26	100.57	99.967	101.67	103.49	100.4	108.13	103.31	110.25	105.6	106.67	109.28	97.586	106.18	111.72	107.83	112.4
107.02	104.51	96.159	105.34	107.86	103.91	109.74	107.91	112.63	96.117	109.87	97.749	104.14	115.02	105.6	99.176	105.41	110.83	103.06	102.68	109.49	106.96	109.08	107.02	98.462	110.13	112.33	103.57	103.65	109.18	107.7	94.246	106.04	106.75	105.37	106.48	104.82	109.94	97.5	110.34	96.71	102.42	109.5	103.79	108.38	106.49	108.18	102.83	105.77	101.43
106.67	112.69	108.02	106.82	99.956	114.34	107.53	121.5	114.77	115.49	110.89	108.85	101.43	108.37	111.22	109.52	104.13	101.56	107.62	107.17	99.441	103.25	103.47	105.96	113.71	111.96	102.28	106.1	112.56	104.29	115.38	112.49	98.144	104.59	100.53	101.6	112.86	99.062	106.07	116.12	113.49	113.71	109.18	98.098	107.83	112.2	106.62	115.71	112.35	105.95
116.94	108.65	99.389	106.45	110.69	100.91	107.28	114.42	112.19	119.31	108.32	101.15	106.05	108.46	118.62	110.38	105.27	120.17	106.06	101.7	101.46	117.46	122.29	108.72	111.42	106.98	115.95	108.93	109.53	105.56	111.91	102.7	111.72	103.99	110.48	114.98	105.26	103.87	108.06	112.52	113.04	104.5	110.17	112.93	118.32	111.65	102.51	106.04	111.64	111.71
110.44	109.22	104.83	106.47	97.585	108.15	108.64	103.01	111.87	110.43	113.12	108.13	104.56	110.43	105.63	98.207	96.374	103.9	101.5	101.05	110.86	105.97	111.94	102.69	107.93	114.41	110.07	107.83	114.43	108	103	110.66	108.03	105.85	105.35	100.1	105.06	101.55	109.86	106.29	109.48	101.64	108.8	100.32	98.756	107.65	105.7	116.81	98.825	99.785
100.54	106.68	114.47	106.18	113.83	105.87	111.48	117.41	108.92	113.6	97.355	108.37	110.17	104.29	105.08	98.044	108.02	118.49	106.03	106.09	104.23	110.62	110.04	109.89	108.73	112.22	116.62	107.66	116.13	113.25	110.39	115.13	109.45	110.69	107.25	109.97	105.23	108.66	111.61	106.85	101.68	113.17	104.67	106.87	107.96	104.22	105.55	109.31	109.72	96.42
109.29	100.32	105.24	102.33	101.95	108.41	104.43	116.22	109.6	94.348	100.39	109.44	103.91	111.63	104.63	112.06	98.711	103.42	106.44	99.737	107.83	108.41	98.764	112.75	103.12	97.924	105.61	104.38	108.51	111.74	110.93	107.79	107.22	96.529	109.7	108.3	102.25	108.75	100.19	115.75	106.71	101.04	99.542	109.39	109.03	111.55	112.34	108.32	112.21	114.26
107.94	108.14	126.72	110.16	107.88	109.38	110.42	109.49	113.07	116.68	118.39	120.42	108.48	113.38	113.98	107.06	107.19	106.31	111.12	113.43	109.94	110.93	106.54	108.5	112.06	109.91	113.46	109.95	105.29	109.3	113.8	117.03	101.32	108.81	107.46	106.95	105.3	99.01	106.49	97.446	105.12	99.396	109.55	109.94	118.46	115.12	106.07	114.18	119.32	121.68
115.01	100.35	105.87	117.82	102.69	104.16	113.01	106.56	100.48	108.54	100.91	113.21	105.82	105.68	102.06	109.28	105.06	110.68	112.84	102.46	104.08	103.43	109.31	110.97	104.93	102.54	102.6	111.56	110.69	102.76	99.877	108.58	107.27	106.33	105.66	102.7	106.2	103.07	111.3	112.64	104.54	102.25	103.05	107.54	108.57	112.68	108.73	102.1	102.92	102.25
109.7	108.29	109.98	97.061	106.25	103.52	106.28	101.83	113.39	109.94	107.3	108.61	106.39	105.49	109.41	107.16	101.21	109.08	102.45	107.76	118.26	112.31	105.86	106.46	101.2	104.08	103.65	109.35	103.38	109.96	97.989	104.1	98.798	108.81	103.2	99.725	108.8	108.27	106.72	98.779	105.1	99.702	103.51	107.37	109.57	110.51	113.72	110.23	107.98	106.1
101.77	96.207	103.43	91.903	94.663	96.626	96.263	98.69	96.583	96.717	104.78	91.771	96.52	96.34	93.623	103.8	101.34	91.665	99.569	98.257	93.636	99.472	99.636	95.231	101.97	91.61	96.07	97.57	105.04	99.79	96.96	101.25	105.95	101.62	102.44	96.544	102.32	101.73	104.68	104.35	105.31	105.21	100.71	98.948	92.051	87.97	107.68	95.746	99.708	101.76
109.12	109.94	108.25	106.09	101.88	107.77	110.22	108.74	109.9	110.33	106.01	113.3	101.55	111.22	99.649	106.19	117.92	103.81	120.1	105.24	113.62	95.018	119.26	106.26	105.83	110.96	101.07	111.73	116.7	106.72	113.21	96.852	106.89	108.4	112.78	97.981	116.32	114.78	100.59	108.61	118.39	105.63	108.85	118.9	104.88	111.56	97.167	109.32	105.29	112.95
109.71	107.64	101.58	109.05	113.16	115.63	117.28	93.585	113.35	116.62	119.34	111.84	117.75	109.76	113.68	111.15	113.76	107.81	105.26	101.65	109.37	113.98	111.12	108.15	106.37	110.71	113.69	113.58	106.5	111.81	110.96	106.78	110.46	114.18	106.41	105.61	119.08	108.18	117.81	101.09	109.36	106.33	110.91	110.75	111.93	112.47	115.34	104.45	109.62	105.74
92.713	101.65	104.33	93.999	95.402	97.794	86.326	98.461	105.87	97.414	98.337	87.211	99.885	105.05	101.1	106.2	100.83	93.771	103.1	92.439	106.03	99.932	109.29	91.487	99.07	101.08	94.525	100.65	93.839	99.818	97.092	99.069	98.962	97.2	97.455	103.84	100.93	106.33	105.68	97.532	101.26	96.888	100.61	99.069	104.4	112.25	97.806	91.282	97.26	97.065
110.53	105.26	100.44	103.16	103.72	108.06	101.03	102.53	103.18	112.58	110.62	115.52	94.03	104.6	108.64	110.06	116	111.16	107.51	94.4	102.29	97.473	97.435	107.87	108.93	117.38	104.85	108.84	112.56	117.92	107.83	114.65	102.17	112.79	110.97	106.12	107.25	106.17	108.15	94.192	106.31	109.28	96.326	110.35	110.9	99.654	103.81	112	113.64	97.474
90.492	107.75	105.43	101.17	100.57	110.11	101.09	103.31	101.51	102.12	110	109.63	106.49	111.03	107.47	101.12	101.14	105.48	105.29	102.5	102.28	99.766	111.49	98.579	107.4	107.89	110.05	101.63	104.2	107.8	113.16	109.25	106.57	104.56	109.33	110.97	111.44	101.73	107.11	98.304	109.62	100.17	106.78	111.57	103.14	103.79	101.77	102.88	104.22	101
99.691	95.615	96.777	97.64	104.61	102.36	111.26	105.44	83.029	101.03	100.19	97.062	97.318	92.384	98.774	93.792	93.586	101.41	109.57	99.723	101.87	101.76	96.761	111.05	97.585	103.28	103.03	102.75	99.899	92.744	109.46	99.513	104.11	100.81	101.46	108.26	96.304	90.333	110.52	100.85	95.37	98.664	114.4	110.23	88.165	100.84	97.051	98.207	93.729	98.373
102.68	105.97	104.92	92.606	104.19	108.31	109.73	111.44	109.3	104.87	95.846	106.07	103.6	99.97	103.19	103.59	107.42	105.84	105.51	112.4	111.83	114.63	97.765	108.22	107.07	94.761	104.54	97.464	107.23	108.96	107.82	101.09	115.16	110.91	102.8	107.73	109.16	99.674	105.53	103.79	107.11	102.94	111.23	104.62	105.59	102.97	106.74	108.16	103.59	110.93
115.56	113.18	109.54	114.83	106.36	103.53	101.21	110.94	107.62	115.79	101.78	104.02	113.08	108.85	106.05	105.95	119.83	105.05	107.44	103.77	117.82	114.03	115.23	109.73	109.53	110.2	114.78	115.93	108.83	101.91	105.49	106.79	106.62	108.33	105.01	115.61	109.79	107.24	108.39	114.44	106.95	109.85	108.16	104.98	103.23	110.79	100.64	110.23	103.42	111.22
113.66	113.31	101.12	113.18	110.1	111.34	101.32	101.69	103.13	103.7	110.58	107.04	103.87	108.67	108.01	101.96	100.41	112.36	95.57	104.63	103.28	106.86	111.71	104.8	109.48	101.31	107.29	105.02	105.53	102.06	112.5	111.46	106.61	101.55	110.44	104.73	104.94	101.99	109.43	100.64	102.19	116.83	102.6	111.96	104.54	100.39	108.95	113.49	108.28	100.34
105.13	104.69	107.71	102.52	102.83	111.73	112.28	105.14	109.88	106.97	112.11	120.52	110.58	109.16	104.33	101.4	106.45	106.42	100.84	105.39	106.39	95.52	107.85	116.43	99.891	98.336	102.63	100.19	108.09	109.5	108.57	109.13	97.554	114.44	111.15	107.65	98.833	109.55	100.94	109.46	97.473	110.55	94.039	105.61	105.21	108.6	109.71	103.24	110.29	109.76
108.3	100.76	110.59	95.218	105.07	111.45	110.67	108.2	107.05	101.86	107.63	112.43	109.79	106.52	107.64	108.71	108.66	103.17	107.59	105.17	109.1	112.53	116.77	100.99	105.45	113.02	104.48	106.17	109.55	111.23	105.75	118.97	107.89	108.16	114.72	103.86	107.59	107.54	109.25	103.69	112.76	117.83	98.823	116.43	103.55	108.47	98.247	101.75	108.26	106.98
113.3	101.09	103.31	108.13	99.561	108.33	91.469	106.69	111.28	103.23	103.56	109.68	105.22	104.53	103.59	108.18	106.58	104.45	94.271	111.57	115.84	105.22	108.79	98.631	104.9	112.41	104.76	113.49	109.34	100.94	109.34	109.49	113.21	95.692	101.45	104.53	107.15	109.32	104	110.63	106.02	111.82	105.89	113.95	104.84	100.81	114.14	106.97	104.67	106.92
108.74	106.85	105.05	114.36	112.1	109.53	113.95	104.98	105.93	100.56	107.15	102.38	104.14	107.11	113.78	100.82	102.88	105.76	101.46	98.852	109.7	103.85	114.55	114.69	100.03	103	108.22	110.31	111.99	103.47	110.59	106.09	113.54	100.89	105.86	106.2	108.74	112.67	104.37	103.82	118.93	110.85	115.24	104.12	111.51	106.3	113.26	106.42	104.9	96.86
109.81	106.66	103.11	110.77	103.35	108.81	114.95	100.61	102.75	113.38	107.42	101.38	118.49	111.5	110.21	111.86	97.962	111.56	101.01	105.18	100.76	111.99	104.36	112.08	106.5	104.14	105.29	118.73	103.74	113.26	105.53	104.79	104.23	107.5	104.79	102.94	103.44	108.43	107.58	104.93	111.04	102.23	110.75	100.06	104.05	112.79	111.87	109.28	108.15	108.37
107.08	98.508	107.59	103.27	112.45	103.34	102.71	106.27	101.03	109.5	102.87	106.58	110.41	110.61	111.84	107.53	107.6	98.681	105.14	110.14	111.49	106.78	104.01	102.09	101.12	104.62	110.37	106.14	95.037	103.03	108.12	95.343	97.386	105.52	100.52	104.15	107.07	93.329	105.8	100.96	110.15	97.288	97.528	106.72	107.41	103.84	104.1	110.27	106.26	109.98
98.692	98.593	102.52	97.607	93.987	100.67	95.564	102.11	106.24	91.896	86.526	95.555	103.05	93.63	90.48	97.054	101.84	94.377	95.966	93.826	98.027	96.931	101.09	94.775	88.903	97.575	103.55	97.442	98.317	96.498	96.641	98.705	96.123	94.549	100.52	101.63	98.107	101.58	95.293	104.68	100.7	85.409	103.55	102.53	92.85	94.176	96.677	96.689	90.139	96.57
108.66	100.5	106.89	104.84	105.01	111.23	98.814	108.12	96.189	104.29	104.19	110.08	99.955	102.56	92.466	102.43	103.7	114.57	114.54	105.92	104.95	103.1	100.8	101.71	103.73	105.13	114.24	104.44	98.205	108.94	100.46	100.85	102.4	105.43	99.727	114.13	108.68	103.52	107.67	103.68	108.64	103.75	105.94	99.853	112	117.94	110.54	110.37	109.47	108.73
113.8	101.24	107.77	108.71	105.99	99.801	111.89	111.76	110.51	102.14	103.59	113.58	116.18	109.48	117.32	107.91	101.86	122.07	105.33	107.16	99.001	104.71	104.23	114.43	99.706	100.14	114.07	108.52	104.73	96.051	104.93	106.49	110.88	109.83	103.75	106.38	107.71	119.02	110.69	98.374	103.34	103.14	111.93	104.52	108.19	112.56	98.339	104.18	109.93	110.63
107.97	111.59	113.67	106.74	116.98	115.49	103.83	114.81	114.3	104.32	119.77	106.05	113.04	113.79	113.25	114.61	111.54	113.93	118.39	112.62	110.75	114.01	107.81	114.25	109.91	100.19	115.5	113.24	113.66	106.62	111.14	112.7	119.33	106.33	102.53	117.73	108.02	112.31	111.64	107.2	111.54	112.73	111.81	102.45	106.4	114.82	107.29	106.64	107.91	108.71
102.51	111.81	98.491	109.72	104.48	104.29	107.35	108.16	111.34	95.938	105.67	102.99	95.715	111.98	97.518	108.08	105.7	111.88	99.068	101.78	108.25	110.12	110.4	101.43	108.58	101.82	104.49	103.8	107.06	103.61	104.81	99.376	99.841	107.1	111.59	102.45	102.02	108.56	105.88	106.25	116.41	108.06	105.59	106.53	101.77	112.33	108	103.82	106.96	101.17
99.062	101.99	115.62	97.413	100.89	113.42	108.65	113.34	109.93	109.05	107.92	107.06	104.33	102.1	110.12	105.05	96.351	99.276	100.54	114.42	108.33	107.91	109.05	107.1	101.43	96.819	106.25	106.67	104.47	107.06	107.84	107.58	111.32	110.1	117.12	101.7	118.78	101.99	117.2	110.33	117.02	108.92	109.5	107.64	101.65	105.1	102.61	107.44	106.69	95.37
113.98	116.59	107.14	104.97	112.11	107.75	114.77	115.92	114.75	112.54	107.7	104.79	106.08	100.98	107.57	97.024	102.5	113.29	110.95	104.85	114.27	112.2	105.07	102.78	112.74	107.67	103.18	112.55	114.12	105.9	102.38	110.96	100.23	114.44	109.02	108.16	116.14	101.61	112.07	109.9	113.66	104.27	111.21	108.38	113.11	108.06	111.24	109.43	109.58	102.86
108.96	112.14	104.64	106.57	107.39	112.1	104.6	111.01	101.97	113.18	110.33	100.99	102.62	100.22	110.75	112.24	110	103.87	106.84	97.73	102.43	107.69	104.09	107.83	101.69	113.44	107.75	110.81	112.23	89.932	109.25	103.72	115.29	94.969	100.83	118.53	102.49	95.303	100.77	105.32	110.32	108.27	106.36	108.53	99.711	102.18	106.14	110.09	104.3	107.21
110.97	104.67	111.41	107.86	99.175	106.26	101.73	108.22	102.55	103.97	102.01	99.665	111.42	104.33	107.27	98.689	108.91	98.993	100.46	99.649	113.46	108.31	105.79	102.9	94.953	102.39	106.78	108.35	102.62	106.68	112.85	97.232	110.71	98.626	97.219	106.44	97.615	103.15	107.3	105.47	113.2	118.65	107.51	106.1	107.2	98.349	98.098	108.06	104.15	105.95
99.753	100.31	101.31	97.817	109.16	96.739	101.82	93.165	94.533	99.898	99.358	111.3	101.77	102.21	99.172	91.947	97.561	104.92	101.49	103.64	96.22	97.784	95.357	101.55	95.997	94.465	95.439	102.82	105.63	96.405	99.295	96.403	94.616	114.37	99.204	105.04	95.23	94.412	96.474	98.199	110.27	105.15	100.12	99.737	92.443	111.37	100.22	105.71	105.5	109.87
103.14	101.89	103.49	99.024	97.231	102.55	102.63	103.48	98.074	95.744	97.233	102.68	99.673	99.167	98.891	90.126	97.058	92.31	86.537	91.873	112.07	103.89	99.581	99.126	87.905	100.14	106.42	92.565	105.56	94.637	90.121	101.03	105.11	96.206	99.129	98.53	96.692	98.915	95.888	94.75	101.41	100.48	99.981	92.683	95.641	100.24	96.26	94.82	96.295	98.636
101.69	109.19	101.01	108.22	111.39	115.18	101.58	104.34	110.98	111.11	110.44	106.78	108.86	111.85	110.16	111.54	97.524	116.86	108.7	108.25	108.56	104.71	107.19	111.07	97.681	115.03	106.11	103.19	113.14	105.6	101.19	110.32	113.38	108.73	105.9	102.61	110.35	108.32	103.05	100.65	112.21	103.88	108.17	105.66	105.12	98.108	112.07	102.5	111.82	96.653
106.4	118.33	114.52	108.81	106.31	101.27	95.756	114.29	103.43	111.16	105.38	104.85	114.22	101.58	103.71	115.5	95.147	106.46	104.44	104.33	104.39	103.07	101.15	102.7	119.95	112.45	110.01	105.85	109.09	101.84	105.79	107.04	110.66	109.68	113.68	105.34	125.32	107.3	98.905	107.8	108.32	106.5	106.85	101.79	104.31	111.11	103	110.28	99.438	97.513
107.26	103.13	106.07	102.05	111.7	100.21	104.72	102.33	106.07	107.95	105	106.06	107.98	114.47	106.49	116.06	114.45	111.97	113.81	103.2	109.25	108.64	119.47	90.914	104.76	109.9	106.02	111.86	100.6	100.5	106.57	107.63	104.84	112.89	108.94	109.73	114.49	98.616	103.78	111.07	113.46	108.15	114.14	111.27	109.88	109.42	102.72	108.57	99.574	116.5
110.78	102.24	101.06	103.72	104.4	100.35	104.23	109.1	101.98	109.85	103.04	94.013	108.55	99.46	111.87	111.18	106.4	110.95	110.87	101.54	96.679	104.4	103.44	106.5	107.75	106.86	102.94	107.66	98.178	105.6	102.02	113.82	106.77	111.23	111.56	104.01	98.959	99.339	98.545	104.99	109.91	103.36	102.04	111.33	98.788	115.1	105.21	97.542	103.74	117.03
113.58	108.46	100.26	100.88	99.242	104.9	99.498	103.19	113.05	100.96	103.8	106.5	113.35	103.17	106.57	97.981	108.56	95.86	97.572	104.16	103.82	95.834	108.53	105.4	103.03	102.06	103.66	103.95	108.61	100	105.54	104.77	109.4	96.956	106.96	108.81	95.714	103.39	106.51	111.88	106.28	103.94	101.29	102.88	112.32	94.691	102.1	110.09	103.38	108.46
100.32	102.55	110.4	103.98	101.98	113.01	111.72	105.99	101.2	102.09	109.37	96.631	105.2	106.53	112.82	112.86	103.56	98.566	101.12	111.92	113.37	109.7	113.6	110.48	108.15	106.39	101.46	101.28	97.62	107.68	105.81	105.91	107.25	103.39	113.79	110.43	113.82	98.949	103.81	113.3	106.46	114.82	100.51	109.71	110.48	106.35	112.41	112.81	104.43	102.25
101.62	98.704	101.45	101.87	104.69	97.974	103.76	95.458	109.13	103.13	98.946	105.21	99.315	93.979	98.108	102.21	92.687	105.4	105.67	96.232	100.68	96.789	94.899	115	100.13	110.97	96.869	93.251	102.68	96.909	100.16	101.41	106.52	101.58	101.33	108.55	95.06	105.46	107.46	96.631	99.175	93.461	103.52	92.274	102.44	95.568	106.8	107.94	105.92	101.25
104.38	110.56	105.01	112.5	98.313	104.65	112.97	113.69	109.62	101.1	104.54	113.03	111.51	101.14	108.46	110.16	119.1	106.06	103.26	107.39	102.93	104.11	114.2	114.62	109.46	103.83	113.94	100.17	109.69	104.84	108.36	113.99	103.6	102.31	107.54	107.61	114.83	106.56	110.85	106.53	107.56	109.6	103.82	107.98	114.21	103.01	109.14	106.28	110.28	109.14
101.28	97.264	102.88	101.29	104.73	99.477	100.46	95.764	99.534	95.669	88.401	89.207	91.828	97.822	101.57	104.97	105.92	105.24	102.88	105.39	91.787	88.556	92.858	97.469	96.447	94.345	98.222	103.34	93.654	103.81	99.263	106.48	97.039	98.711	103.75	94.9	91.08	98.489	99.439	99.674	96.404	104.89	94.853	98.997	93.51	96.215	94.672	98.279	98.621	100.96
112.66	104.3	105.4	99.805	112.14	106.77	99.766	110.15	99.156	103.98	108.6	117.21	112.8	113.88	97.734	103.49	98.962	104.64	102.73	105.47	105.14	103.83	105.57	108.39	112.77	105.68	113.39	105.88	110.79	101.45	105.33	105.19	105.04	106.52	102.29	106.99	98.1	105.01	107.73	105.32	109.95	109.88	94.202	107.22	105.07	114.24	107.13	105.33	102.39	105.98
102.6	102	107.1	98.659	108.1	112.66	108.23	112.92	100.91	106.64	106.39	88.766	114.85	100.25	98.613	106.68	103.32	107.7	101.84	104.3	106.05	106.77	112.45	100.69	99.004	104.08	108.45	101.73	113.18	104.3	110.34	108	104.86	110.92	103.9	103.64	112.58	105.1	114.84	104.62	100.74	105.54	109.04	115.84	99.303	100.57	107.59	108.34	111.86	105.48
86.767	92.427	105.88	96.595	94.467	103.12	97.512	97.086	97.484	98.67	100.18	101.72	102.08	103.06	92.412	90.716	109.83	103.19	105.85	106.54	97.619	100.39	102.77	99.228	101.94	97.304	92.44	82.202	94.907	99.826	96.398	94.373	97.448	102.95	103.31	95.455	108.13	100.96	103.21	95.844	99.673	100.76	112.11	97.843	93.316	90.145	102.68	107.04	96.119	101.1
107.62	112.12	104.48	108.85	110.47	108.49	105.8	105.2	115.51	103.02	103.91	104.38	107.9	104.27	105.85	97.248	108.17	113.11	113.68	109.26	111.75	100.9	106.87	111.99	100.56	99.715	106.62	107.91	112.32	108.82	116.47	97.906	107.15	108.1	97.825	106.51	110.36	101.37	104.12	95.248	102.27	107.97	105.77	108.44	112.05	109.01	110.81	105.28	106.56	113.32
107.17	100.43	108.62	104.3	108.18	103.19	102.52	103.83	106.99	107.82	109.69	99.291	110.87	113.25	105.79	98.047	109.96	108.62	107.17	104.81	108.03	109.9	114.47	102.79	110.1	120.08	96.665	112.57	112.5	113.57	109.92	108.88	110.36	110.78	115.88	106.19	114.71	108.81	111.04	118.73	103.92	104.46	112.26	107.1	110.71	114.22	104.49	105.94	112.38	109.25
107.47	110.34	102.8	101.42	104.21	99.827	115.99	106.1	106.85	113.21	115.09	106.39	110.14	113.06	108.45	110.62	109.99	111.11	112.05	106.26	110.82	96.918	112.21	116.31	106.58	110.71	102.62	108.53	106.9	108.19	111.22	106.71	115.55	105.94	107.96	101.4	102.34	115.21	97.211	112.37	107.43	117.41	107.14	110.19	103.61	104.61	111.92	111.59	102.42	108.79
95.86	96.754	104.54	94.99	101.83	101.33	106.06	98.937	108.21	103.78	94.242	90.335	91.271	100.2	99.88	95.595	89.37	101	93.905	96.924	100.57	108.9	98.522	99.41	97.524	92.085	101.88	96.816	97.939	95.034	107.6	96.192	101.37	99.445	95.196	94.675	100.01	104.67	100.31	99.07	93.736	97.264	94.283	99.071	101.48	97.156	93.673	93.023	92.131	93.187
98.78	99.374	102.28	112.38	105.78	102.75	103.58	105.84	111.93	114.91	107.74	115.81	106.9	104.73	104.74	103.96	99.599	104.9	98.834	108.97	94.196	105.31	104.79	107.38	110.61	107.27	108.5	105.57	109.51	108.25	103.84	116.74	111.87	114.85	107.77	115.92	100.25	100.75	103.17	110.65	103.55	112.46	102.73	105.58	110.34	108.39	106.22	113.49	102.3	98.516
107.86	105.88	115.91	104.89	114.16	115.22	107.51	107.65	109.89	109.23	109.98	110.3	102.74	105.54	113.38	101.95	121.42	106.44	116.49	103.89	108.88	107.41	99.954	107.99	103.8	116.04	113.31	100.53	108.42	110.59	102.9	108.84	95.923	101.54	104.43	104.21	105.97	99.509	108.77	98.453	106.68	115.26	105.96	104.46	104.12	103.41	103.02	111.46	99.253	107.11
108.17	106.77	106.75	106.07	100.8	111.39	110.35	114.52	114.57	101.05	118	105.06	106	109.22	116.34	111.97	112.61	110.5	116.04	106.12	111.78	113.12	99.161	110.7	102.38	104.8	100.38	112.73	107.79	106.43	106.88	115.6	108.59	104.79	113.95	117.78	104.77	106.71	105.03	119.18	111.73	107.6	111.78	116.85	111.78	115.24	109.7	111.75	108.91	117.69
106.43	116.07	109.71	110.6	106.93	107.91	107.63	111.65	108.45	106.38	109.37	109.44	110.71	112.04	97.154	108.17	107.88	102.51	97.976	106.71	108.29	104.42	110.52	100.32	102.05	102.05	110.6	107.66	100.01	103.09	104.49	108.03	106.88	106.27	114.14	103.84	101.06	102.09	107.7	104.46	113.98	111.95	97.668	107.51	100.82	116.56	105.74	103.6	105.99	106.2
112.06	100.77	100.36	110.82	102.4	111.74	106.78	105.29	107.7	103.07	103.18	110.63	116.25	107.74	106.91	108.37	115.05	100.94	105.65	103.91	108.66	113.83	111.3	108.82	105.95	107.65	108.35	102.8	111.28	96.053	104.39	109.52	114.36	103.89	101.05	110.01	102.84	103.64	107.5	103.97	104.9	106.44	115.83	102.64	107.39	105.49	107.98	112.03	98.437	106.41
99.733	102.79	104.86	108.85	102.73	110.85	112.39	107.69	110.07	106.53	104.52	104.32	106.52	101.97	118.47	113.09	106.73	99.57	113.79	106.56	103.69	111.09	112.56	107.05	107.99	102.83	101.12	114.33	107.5	106.13	112.23	107.8	102.05	108.05	110.32	111.95	103.62	109.51	107.2	105.62	111.1	104.7	102.96	106.69	107.3	97.582	107.62	106.18	117.97	108.38
94.753	98.115	104.5	106.46	100.84	98.094	99.496	102.68	104.03	103.63	94.899	98.524	98.1	103.02	97.874	104.24	100.55	106.27	98.095	102.82	103.96	104.23	102.44	96.668	104.92	97.169	101.37	104.45	106.18	105.09	107.85	96.893	99.735	95.917	105.08	102.28	100.68	103.08	102.8	93.699	113.25	105.34	101.11	99.205	98.93	98.418	103.24	105.97	100.21	101.76
107.43	97.949	115.34	113.28	107.29	113.26	108.89	108.11	111.63	104.62	107.77	101.18	101.76	112.22	108.14	100.51	105.64	95.06	115.3	119.43	105.72	101.24	109.67	110.82	105.6	99.18	114.99	112.91	102.92	108.59	111.08	107.9	119.53	114.55	100.63	110.14	100.94	113.86	107.24	102.9	105.08	100.17	112.8	110.27	101.86	111.87	113.06	105.44	100.23	111.1
96.737	95.159	92.028	105.14	98.223	97.271	107.58	96.016	93.276	95.074	100.88	111.27	101.17	104.12	106.06	100	99.675	102.11	103.96	98.991	104.86	101.04	99.506	95.609	94.693	93.176	94.664	102.57	92.739	98.449	96.405	103.41	99.192	101.79	98.854	92.763	102.04	98.111	94.566	103.64	101.73	103.8	90.497	90.499	111.15	98.248	100.03	98.929	95.089	99.093
104.97	109.72	103.66	100.25	103.37	108.35	109.99	104.73	107.98	112.52	112	104.92	100.71	105.93	102.97	109.06	92.787	98.414	101.76	107.56	106.74	106.75	101.89	106.07	98.786	104.22	108.04	109.92	100.26	111.17	105.9	104.63	110.89	96.239	105.9	98.689	101.89	111.52	106.02	98.88	105.1	113.29	103.45	101.41	98.73	101.26	102.67	108.98	114.28	108.74
102.62	102.43	97.299	103.94	101.1	100.08	105.93	107.61	97.334	95.588	97.033	103.55	106.26	111.88	99.726	102.01	98.192	104.13	96.435	106.14	106.09	99.719	99.536	97.778	98.198	100.78	98.786	97.863	100.02	107.68	91.223	108.96	97.959	101.66	102.32	99.66	112.54	99.855	103.7	102.31	96.365	96.948	94.614	95.884	94.26	104.91	107.52	103.11	101.29	99.988
115.67	108.46	113.33	112.49	95.809	99.459	112.02	97.431	108.1	110.47	110.34	106.76	104.26	108.05	115.29	106.55	105.42	109.55	113.5	105.97	119.3	108.36	97.206	103.43	113.31	114.64	104.4	128.24	104.89	107.89	105.25	101.42	110.5	100.99	95.544	102.92	110.39	106.2	110.79	104.58	100.19	100.16	105.62	111.7	109.18	104.8	114.6	102.57	113.69	112.33
101	108.36	104.22	110.85	106.06	94.354	104.04	106.26	111.56	105.11	103.59	104.12	100.87	107.66	100.27	109.92	117.36	102.02	108.54	103.79	104.94	102.09	107.66	108.01	107.29	104.06	111.53	98.457	111.93	105.22	100.74	113.94	103.54	109.51	106.85	101.97	108.92	102.32	108.21	105.43	99.253	103.6	104.1	107.88	104.6	98.644	117.27	112.14	110.41	108.11
105.49	102.53	105.25	104.8	105.81	109.1	107.98	114.44	113.15	110.2	105.85	101.77	107.9	106.48	103.77	112	101.31	106.76	102.99	103.21	110.79	114.68	94.594	103.23	105.52	108.76	102.91	113.76	108.69	107.19	98.777	116.85	110.95	103.05	109.59	109.33	110.45	112.7	108.14	104.88	102.56	102.2	102.68	108.51	104.09	108.91	103.72	101.22	109.33	115.17
110.08	107.47	102.09	109.31	102.34	106.95	114.93	120.68	106.07	101.72	113.09	115.46	111.64	97.801	117.78	107.24	106.05	113.78	99.713	108.55	108.77	104.69	110.39	100.9	109.74	104.26	105.76	107.89	102.43	115.84	104.35	100.83	104.6	111.16	115.1	107.32	112.56	114.74	103.18	104.77	106.51	102.94	106.52	113.12	111.47	100.38	107.16	98.687	114	113.89
113.11	109.4	110.95	104.2	104.02	116.81	103.62	101.54	109.53	104.57	103.15	109.35	99.966	102.67	105.57	108.52	103.2	101.57	101.45	106.84	107.23	107.96	118.84	103.51	100.24	106.93	106.27	109.18	105.86	103.11	109.99	107.36	110.5	111.25	105.41	114.41	114.68	111.97	105.47	108.51	104.11	93.548	110.73	104.71	119.13	99.243	103.68	103.33	103.39	110.21
106.83	110.74	107.38	103.47	106.79	113.45	108.68	97.428	108.47	111.38	97.533	104.88	94.201	109.42	106.66	104.56	97.756	104.82	113	108.28	111.97	107.4	112.81	106.58	106.74	113.57	106.16	106.28	106.28	107.82	103.34	108.92	107.68	111.04	110.31	109.21	99.718	110.34	112.75	105.16	109.33	114.41	100.3	114.46	112.69	111.76	118.4	117.6	109.56	104.41
110.99	103.62	108.47	104.87	108.79	102.71	109.27	114.83	114.79	106.41	114.1	106.56	112.28	113.34	111.73	103.91	111.39	107.96	101.98	103.17	99.901	116.2	102.55	111.43	117.88	104.47	106.99	108.08	110.2	111.05	106.49	101.63	113.41	109.22	103.24	109.85	107.51	101.64	107.64	109.94	115.39	110.7	115.09	112.57	109.8	115.3	105.07	106.07	103.39	106.77
101.83	101.89	110.21	104.23	115.09	107.02	106.26	101.98	110.01	106.6	105.02	113.21	112.72	106.58	107.65	101.27	102.27	111.62	122.75	110.17	116.34	116.45	110.59	104.1	106.11	106.64	108.96	107	101.82	105.49	104.24	108.05	108.08	108.79	110.49	106.96	99.562	104.39	106.12	102.24	104.65	109.2	103.45	115.54	108.51	107.74	103.74	103.6	100.27	98.575
105.59	113.22	114.13	106.8	109.34	112.66	112.16	107.84	111.09	113.96	108.32	110.82	107.23	104.94	106.18	109.55	106.19	102.2	110.58	104.27	115.26	109.43	105.11	117.54	112.84	105.87	109.92	101.08	108.22	109.14	112.08	108.98	110.71	104.8	108.78	108.75	105.86	105.06	103.85	118.89	112.3	112.9	105.65	103.73	108.3	98.401	103.74	112.09	110.78	115.1
99.005	103.3	104.92	114.62	115.54	104.49	107.59	96.885	94.667	95.663	105.43	99.045	98.485	106.35	98.304	102.75	97.737	101.58	101.43	99.374	107.86	98.484	104.34	98.425	100.81	100.97	110.1	106.27	107.25	102.97	109.19	102.26	101.25	105.8	103.51	104.8	100.29	110.71	99.344	108.96	99.892	105.59	95.09	104.76	100.33	105.37	96.625	106.72	107.32	101.51
104.12	105.3	106.27	99.926	110.84	102.43	113.42	107.42	115.71	106.29	105.17	116.37	106.82	107.89	107.6	109.14	100.96	99.661	110.71	102.94	105.21	101.76	107.87	110.03	113.38	106.12	112.44	110.91	120.7	97.881	111.04	112.81	96.204	108.13	119.31	110.91	108.4	111.51	99.522	111.58	104.36	107.73	100.38	106.99	110.73	113.13	112.58	109.26	107.08	116.35
113.63	108.19	102.23	100.53	102.73	103.22	102.77	111.11	110.59	113.44	98.607	108.31	103.18	102.79	109.18	102.53	106.39	103.49	107.87	102.78	100.69	109.81	113.07	105.38	106.07	106.27	103.31	112.12	101.27	97.839	105.68	106.3	119.14	102.21	104.94	96.184	107.4	108.12	96.243	99.042	101.75	102.84	103.48	100.3	102.53	97.763	106.81	110.04	111.55	99.368
100.22	85.051	96.564	92.515	97.187	99.038	97.594	99.011	99.146	106.37	100.5	97.787	100.62	100.68	95.004	99.334	105.12	98.562	94.208	100.93	95.743	95.844	102.16	92.007	94.739	109.42	97.817	99.696	104.11	102.12	100.5	96.278	92.82	100.33	101.49	102.79	96.715	95.526	96.241	96.266	95.736	97.331	95.687	95.634	97.204	97.487	96.339	100.63	102.32	105.98
92.96	85.598	99.905	101.42	102.61	97.513	103.16	90.664	97.338	100.45	95.617	94.03	100.01	107.94	100.66	92.002	102.16	99.479	100.9	102.55	90.667	106.99	98.06	93.24	102.93	91.813	93.674	97.51	100.69	85.895	98.295	102.82	94.35	106.23	94.797	112.54	91.588	93.017	101.23	104.79	99.12	88.333	89.84	97.463	94.079	95.931	97.41	91.788	106.64	105.84
108.17	108.9	112.85	107.38	104.57	106.73	102.75	108.38	110.67	112.15	115.87	100.92	105.49	107.15	106.3	106.35	104.09	106.39	103.32	107.32	103.02	99.688	111.68	100.19	115.1	102.16	105.57	109.97	109.75	108.81	104.02	111.64	108.57	104.61	110.18	107.63	105.1	106.2	111.27	107.19	102.89	105.33	101.79	110.97	114.07	106.9	112.28	101.97	99.968	114.72
113.55	113.6	102.95	105.45	102.55	102.27	102.92	106.63	104.75	105.85	107.49	112.04	99.524	108.3	114.22	105.62	107.89	105.6	104.68	105.95	111.25	111.73	101.74	107.82	105.22	110.55	105.47	103.99	105.13	104.4	107.91	110.31	105.67	108.02	105.01	106.17	101.29	113.45	118.62	113.92	105.88	105.5	108.28	104.69	110.03	102.95	108.77	102.66	106.68	117.73
106.71	104.88	111.07	107.81	110.97	115.16	104.08	109.03	98.738	109.14	103.49	104.7	112.98	117.4	107.35	109.94	101.21	101.66	109.22	113.37	108.31	118.25	111.85	110.49	106.03	112.6	121.01	106.32	105.76	107.92	108.52	111.6	111.95	114.62	101.47	114.29	110.45	104.4	109.3	97.814	108.34	104.8	105.71	106.7	106.41	108.47	118.11	100.09	107.71	106.16
98.684	112	107.66	110.32	106.46	112.77	107.41	107.61	112.53	103.03	105.74	108.21	108.22	119.91	107.13	109.19	101.67	113.54	101.16	111.65	122.02	93.892	99.719	105.7	100.84	102.6	112.98	113.59	102.23	108.57	109.87	108.71	108.23	114.23	108.58	107.39	106.6	105.02	102.75	105.68	101.2	112.48	108.13	110.62	108.6	109.12	107.68	105.57	113.09	102.49
102.04	110.41	104	111.79	110.52	110.79	113.11	101.72	98.583	116.66	101.92	104.44	110.74	98.456	108.31	112.69	105.26	111.91	114.53	106.26	104.78	96.74	112.47	106.05	107.95	105.35	116.22	106.73	117.36	110.85	106.75	108.65	103.83	103.69	114.17	108.69	110.41	123.58	112.14	110.63	104.94	115.69	105.02	111.78	109.56	100.23	102.52	110.07	103.39	109.92
99.808	96.654	99.463	97.862	104.94	95.119	101.03	103.43	99.668	98.568	102.02	99.072	101.31	101.66	91.961	91.12	103.87	94.896	100.55	97.503	97.122	93.54	90.88	91.742	112.27	107.15	106.86	96.25	106.52	95.402	98.731	92.982	102.93	98.275	102.72	92.275	94.731	99.604	99.005	103.04	98.358	99.446	97.024	109.6	97.17	98.355	105.51	98.492	100.3	99.281
101.38	106	110.47	104.74	106.45	106.5	96.562	103.82	104.22	113.09	102.26	101.55	99.92	104.76	101.91	105.07	108.56	100.67	103.62	104.45	100.68	98.003	109.03	108.2	119.08	107.27	107.53	104.67	100.92	108.74	109.24	107.25	102.8	109.08	107.19	106.17	112.91	115.65	109.07	114.29	95.589	106.44	106.62	98.354	109.42	99.305	102.64	104.77	106.64	106.08
103.8	105.22	97.931	104.52	107.09	105.1	100.34	100.53	103.18	106.78	110.2	106.84	101.66	109.09	106.68	105.13	108.81	106.26	99.029	108.83	113.13	92.376	107.59	115.22	100.14	106.01	112.24	97.795	114.02	103.64	102.81	119.23	105.61	111.75	109.42	106.68	104.46	102.69	107.82	106.23	112.63	103.25	109.59	105.15	106.79	108.71	102.7	113.31	108.55	103.37
111.65	108.8	100.18	110.49	107.26	112.45	107.59	119.14	110.57	105.94	117.88	113.79	111.46	107.2	110.13	116.22	102.02	113.55	104.77	112.77	103.99	106.43	101.5	114.22	114.55	106.3	103.74	106.24	110.74	111.14	103.67	98.462	106.3	110.82	108.9	102.21	110.97	109.2	102.13	103.75	105.56	108.82	97.836	115.79	111.55	106.63	100.29	111.98	109.64	111.66
112.18	106.51	107.76	109.51	106.96	106.28	103.55	99.337	105.11	110.95	114.25	114.5	108.01	106.19	110.61	100.33	103.57	100.28	99.963	100.9	108.5	104.89	110.66	105.1	108.28	114.62	115.49	100.24	97.703	104.23	105.73	102.11	104.03	109.42	107.98	105.75	101.61	112.11	99.954	106.01	111.7	107.25	112.89	104.47	106.83	96.223	101.96	113.58	114.26	106.76
94.691	102.15	93.023	98.788	95.47	98.297	97.218	99.491	106.36	96.114	91.532	95.181	105.74	102.15	96.634	93.267	102.84	95.883	103.13	92.683	89.78	99.156	101.19	97.031	101.34	105.39	96.353	103.68	108.68	99.599	98.785	103.83	106.83	98.733	96.478	98.087	101.97	103.29	96.261	101.09	103.19	103.47	101.58	104.87	99.598	96.95	98.989	107.92	101.43	101.71
104.4	109.57	109.79	112.27	101.8	109.28	109.59	122.18	112.15	110.08	107.45	103.89	110.91	110.36	109.33	99.835	107.46	105.4	111.04	104.31	100.84	110.03	104.11	107.99	112.01	109.14	107.26	107.1	105.53	106.81	104.74	104.7	115.86	103.49	108.85	108.21	110.07	103.66	102.08	105.98	108.59	103.25	111.2	104.74	108.49	105.51	112.35	117.3	101.33	106.96
107.07	104.54	109.21	114.87	105.69	118.88	100.69	103.63	100.05	110.04	101.95	110.77	106	112.51	104.89	95.863	106.7	102.11	101.34	101.78	109.34	110.84	97.851	105.61	102.47	103.5	103.24	106	107.86	101.22	112.68	113.08	104.36	112.91	107.85	102.71	108.98	105.18	115.2	100.97	105.01	105.32	110.04	101.45	94.192	107.49	109.7	108.5	95.995	98.071
99.844	101.71	102.96	103.07	100.58	100.08	97.709	104.21	102.39	100.1	98.583	98.399	94.797	110.51	95.631	91.479	109.04	100.37	99.939	100.28	89.52	97.286	104.48	100.58	100.8	98.014	95.793	102.05	104.71	103.44	102.54	91.227	105.06	101.43	92.213	96.072	87.965	99.251	91.112	106.01	105.27	94.347	98.521	96.493	92.238	100.69	88.478	94.269	105.68	107.18
113.56	106.36	94.898	110.6	101.23	108.02	104.01	101.23	104.79	102.37	110.88	112.54	110.44	97.895	107.87	96.646	112.96	106.43	101.71	111.18	104.19	105.57	104.21	111.34	117.84	107.2	110.7	100.72	99.372	105.57	101.15	110.73	107.01	105.7	100.77	106.08	110.22	106.62	106.83	105.2	103.45	111.79	120.53	103.17	105.97	102.63	113.49	109.43	102.29	103.6
106.89	113.17	101.74	102.76	109.1	114.08	112.7	113.06	113.5	102.19	111.22	109.42	106.86	107.04	105.64	118.28	106.49	106.19	107.1	100.76	109.79	109.08	102.65	111.34	117.9	107.15	109.25	104.79	109.81	113.09	104.21	116.4	95.804	109.16	97.06	105.46	104.21	114.67	110.47	103.16	116.3	111.19	111.11	110.19	112.15	93.347	115.13	103.18	96.979	104.22
100.73	101.36	103.43	97.531	106.15	99.089	112.1	108.91	112.46	102.53	105.58	111.22	96.56	111.28	107.27	101.59	104.91	111.64	97.337	106.11	104.16	104.31	103.09	102.28	117.99	105.29	105.55	110.36	98.882	102.55	105.22	97.135	101.36	102.91	108.16	110.36	101.43	108.76	106.41	107.29	98.744	109.71	104.3	104.8	111.24	102.32	105.44	109.79	96.805	112.59
102.5	109.01	110.7	110.08	101.62	110.23	115.22	102.6	110.28	111.28	105.13	109.53	98.138	116.15	97.621	112.49	104.85	106.71	110.86	116.19	104.68	104.97	107.42	107.87	111.36	110.12	109.34	111.24	109.45	108.55	111.07	111.07	107.01	110.62	111.44	111.63	107.4	101.34	102.93	109.95	107.27	103.43	105.8	108.48	108.84	108.51	110.29	109.9	101.31	106.2
102.55	96.705	97.898	108.35	96.655	100.49	113.15	98.261	107.94	107.57	102.2	123.62	113.69	100.76	109.07	98.856	106.65	110.98	101.84	106.08	114.76	102.5	104.47	98.774	108.64	100.8	98.508	109.39	111.45	106.96	106.48	106.66	101.1	103.09	107.77	103.8	101.91	98.673	101.01	94.64	117.1	99.377	110.9	104.96	109.34	116.42	110.99	107.08	111.55	99.497
89.559	96.074	96.291	94.291	86.164	98.552	96.677	97.488	94.645	101.55	99.09	101.29	90.649	99.849	99.764	109.35	101.46	104.98	96.166	100.64	97.012	96.264	88.929	100.15	94.971	101.68	96.656	98.227	105.92	91.339	94.973	102.63	95.582	97.259	108.29	94.785	99.429	102.75	89.439	86.48	89.81	97.915	105.23	104.45	95.05	97.574	95.084	104.1	84.313	91.614
112.02	107.38	111.45	121.17	108.69	106.6	115.09	101.44	104.56	111.17	109.29	97.745	108.37	109.96	108.03	102.71	105.13	109.09	112.99	98.583	101.82	109.94	105.64	108.8	105.42	104.44	105.94	100.38	105.95	107.23	102.99	100.89	104.48	107.36	105.17	110.81	105.44	106.93	100.45	104.5	101.83	116.18	106.88	100.89	92.661	108.26	106.85	103.27	110.38	105.22
105.27	113.33	112.87	95.368	102.73	107.59	110.6	102.38	113.25	99.177	107.77	113.78	106.11	106.25	106.71	96.404	107.78	103.9	114.79	110.61	104.68	103.28	113.03	95.553	101.48	105.68	103.28	107.72	106.2	98.06	101.32	109.98	106.29	103.07	113.52	98.842	110.47	106.91	105.44	110.46	119.84	102.63	104.91	105.33	99.271	107.52	110.16	103.95	100.73	114.47
107.34	104.77	102.16	109.55	104.61	106.92	102.09	101.74	100.89	113.76	106.13	105.57	113.18	104.65	106.25	110.55	108.89	106.56	107.97	98.817	110.74	102.51	108.55	102.67	108.19	110.33	104.15	104.07	106.41	107.52	101.93	98.182	109.96	108.73	105.14	110.4	98.836	99.156	108.06	107.43	119.21	98.397	93.248	112.31	104.5	102.48	104.68	110.31	108.33	110.24
105.54	105.89	111.57	106.78	111.11	108.31	100.02	108.29	103.37	101.56	104.5	102.37	115.7	98.988	106.18	102.76	106.6	94.26	106.28	104.46	109.07	105	105.51	104.29	113.69	102.77	103.57	96.774	111.38	112.9	98.959	106.2	102.28	107.62	112.74	106.28	103.88	106.48	97.584	98.059	112.54	95.812	121.59	106.09	108.48	111.61	102.54	100.53	101.93	103.9
114.84	110.7	98.752	98.062	105.17	112.02	116.75	109.15	111.38	107.27	116.32	106.36	106.81	115.17	118.05	107.43	107.95	110.88	109.63	114.21	109.7	120.34	113.15	107.82	110.85	113.08	115.57	113	114.54	109.5	106.93	120.67	109.06	111.32	111.54	109.03	108.62	112.06	109.58	112.94	113.29	110.55	108.11	103.45	104.25	114.5	114.24	114.65	107.42	109.74
99.933	105.04	105.32	100.96	101.88	113.72	114.37	103.94	116.66	107.34	112.27	106.91	110.93	110.96	106.53	107.86	110.44	99.366	109.54	106.02	106.5	100.1	106.18	114.2	114.47	110.34	110.5	109.63	112.47	110.91	103.51	110.81	105.34	107.41	107.05	119.33	111.16	109.15	104.44	95.03	108.33	111.03	107.86	114.68	102.55	118.65	110.99	112.31	99.352	105.37
98.708	99.733	94.465	94.368	96.119	99.233	99.916	104.47	103.92	98.891	97.789	102.53	97.603	96.592	99.845	95.187	98.082	100.47	104.13	93.39	98.173	96.995	97.345	101.27	101.2	99.85	101.56	103.13	99.75	99.539	98.093	103.4	93.599	95.005	101.13	96.574	86.636	92.781	101.48	106.9	106.85	109.79	90.235	95.458	100.62	98.622	99.561	97.807	96.907	95.393
105.29	101.45	98.079	109.37	109.95	97.768	108.53	105.95	104.25	109.68	109.37	102.92	106.42	107.54	96.515	101.67	107.37	104.36	92.674	102.12	106.41	104.12	102.22	104.23	104.83	103.75	97.44	107.55	113.32	102.51	107.08	98.307	114.87	103.6	112.72	95.288	96.445	106.43	102.11	104.22	101.86	110.08	109.92	106.75	102.62	110.84	105.93	96.968	106.31	103.05
105.07	101.96	108.61	108.15	104.98	110.18	107.58	109.36	105.98	104.54	105.64	109.17	105.95	104.6	109.89	111.59	104.83	112.26	104.29	100.92	110.7	102.06	111.65	95.723	103.58	112.8	107.59	110.72	103.64	109.31	109.97	107.18	109.44	105.45	98.51	120.53	103.45	118.99	99.129	98.472	105.41	104.3	112.37	100.77	103.2	108.67	106.53	106.3	107.5	110.01
97.678	108.62	105.65	109.7	108.8	113.2	111.61	112.48	107.18	103.3	109.01	115.04	104.58	101.09	110.24	102.45	108.38	102.54	109.26	112.2	108.72	105.93	102.53	101.79	98.685	107.79	109.02	104.15	105.43	101.12	110.11	106.28	102.51	107.7	108.95	113.31	108.57	103.08	104.32	109.14	114.12	109.19	105.36	104.12	107.82	114.31	104.59	109.95	96.987	110.53
107.81	109.32	107.56	106.87	106.73	105.76	101.09	106.13	98.408	104.23	106.43	94.173	106.82	100.39	113.49	106.49	107.25	108.12	101.21	104.32	103.39	101.94	105.89	96.458	101.78	99.888	101.78	96.997	101.21	110	103.42	107.73	104.92	99.87	117.45	109.12	111.54	110.69	106.61	109.74	99.394	110.67	116.26	103.25	94.259	104.45	110.89	104.88	105.06	102.9
114	113.67	105.46	104.05	106.19	106.55	101.84	108.46	119.31	109.86	110.27	112.95	104.18	109.56	103.22	110.19	100.9	108.57	103.9	105.72	107.7	108.38	112.77	106.57	105.95	98.125	104.42	105.65	105.35	103.92	106.43	104.75	99.086	106.37	115.18	110.91	109.68	107.01	104.8	101.35	102.89	102.64	108.34	104.85	108.54	101.64	95.68	114.36	113.44	101.73
94.999	108.41	98.296	102.13	107.12	102.94	118.11	103.75	101.54	104.02	101.77	119.12	109.48	103.86	100.24	110.96	96.313	98.409	101.74	94.791	109.11	101.74	104.15	113.41	94.918	108.34	108	107.76	105.9	110.33	111.36	105.9	100.42	106.32	110.2	106.9	112.55	101.44	100.36	94.172	101.29	106.76	100.97	102.24	98.529	106.64	109.98	102.16	108.22	104.58
114.82	108.03	103.58	107.72	107.55	96.592	112.31	101.85	104.14	109.29	107.95	110.83	98.538	111.67	112.66	111.52	106.43	105.16	109.22	109.76	105.76	110.76	111.14	107.87	108.02	112.7	109.61	104.51	106.61	110.22	105.74	102	117.82	108.67	115.21	115.97	107.39	102.63	94.419	110.72	109.44	102.6	103.18	102.19	108.2	97.557	102.6	108.53	106.97	112.9
106.22	117.25	112.97	105.58	104.94	113.46	104.85	110.83	110.59	99.962	109.9	105.83	106.54	111.53	112.1	108.56	108.68	103.64	107.34	104.23	106.51	108.13	104.42	106.06	117.18	110	112.53	118.44	114.98	97.391	109.21	110	112.34	105.11	98.443	111.63	104.81	109.94	100.01	103.73	110.22	106.04	117.76	104.48	107.35	118.04	102.81	106.99	100.51	113
105.09	96.306	104.96	106.31	98.38	104.67	105.49	102.98	103.31	99.082	107.13	104.75	101.87	109.62	116.3	106.29	100.5	101.22	109.09	104.84	95.167	100.41	105.91	102.84	104.14	95.072	110.74	104.32	104.48	107.98	103.65	109.32	104.22	109.8	107.5	98.702	94.17	109.14	104.68	110.98	103.14	111.1	101.83	104.22	103.13	103.58	109.12	107.31	108.09	101.9
113.39	117.66	110.6	105.22	114.4	109.84	108.45	105.64	105.94	110.27	108.8	108.48	103.77	108.13	103.24	103.28	107.51	110.41	105.32	105.06	114.13	103.07	102.98	107.15	94.124	114.83	108.01	109.59	104.44	107.23	108.23	102.35	113.37	105.47	113.21	108.89	102.3	101.91	103.95	107.5	108.23	113.46	101.89	104.63	113.07	109.53	105.28	109.6	101.59	107.14
99.648	108.02	101.05	95.664	100.63	91.296	100.2	92.85	88.224	88.318	97.082	93.983	89.98	99.795	90.37	94.78	99.08	103.49	91.852	103.1	89.415	95.913	100.82	100.17	100.58	105.25	96.525	92.464	97.415	96.519	104.06	98.303	101.31	100.29	96.697	107.11	106.48	95.877	95.425	106.16	90.353	94.083	97.073	101.61	102.34	103.06	98.801	96.955	88.298	97.473
104.4	103.11	112.05	101.34	109.05	111.77	108.8	113.24	107.36	108.58	102.77	102.91	109.54	101.64	101.66	111.56	105.54	106.56	107.3	109.87	104.69	104.36	116.83	109.66	115.61	101.21	104.98	104.45	104.69	111.14	106.23	97.716	107.2	110.3	94.43	104.61	115.71	111.61	109.12	104.94	110.64	109.36	108.41	107.44	105.88	108.46	116.47	104.45	102.77	109.58
108.74	98.256	120.28	91.68	113.9	108.02	96.92	114.72	103.98	108.08	97.912	105.88	110.81	102.35	109.08	105.52	111.99	103.34	113.76	101.39	107.48	112.42	105	111.64	101.03	105.97	102.58	97.64	93.11	106.29	110.98	99.135	114.34	101.47	106.78	109.18	109.61	100.75	109.19	110.02	105.76	104.8	111.65	104.03	104.72	100.51	101.87	107.09	103.59	105.37
108.59	111.24	98.957	111.12	103.96	111.67	103.9	101.53	111.89	106.52	114.98	109.67	110.32	102.94	109.77	108.03	104.27	112.76	107.85	109.24	99.208	111.55	104.45	105.72	114.93	106.32	109.58	103.92	114.73	100.99	117.36	99.065	113.57	100.12	101.22	118.03	106.46	103.54	117.76	113.12	104.24	112.08	105.48	104.21	114.43	108.36	116.64	107.01	109.48	109.45
107.11	102.29	105.83	99.5	104.18	108.77	104.09	101.26	99.209	107.04	104.37	110.88	107.44	107.12	100.34	98.659	102.78	107.45	108.36	111.06	105.79	111.07	109.01	100.74	105.22	105.52	109.2	109.24	110.56	103.18	104.35	105.96	108.4	97.264	111.65	111.46	110.47	109.61	113.87	95.106	102.32	109.75	114.6	107	114.34	101.73	110.32	114.3	102.6	102.5
105.02	113	114.85	110.43	114.53	108.78	117.26	111.87	102.27	112.9	108.11	105.4	111	109.75	112.12	108.16	105.17	118.06	107.49	100.07	110.71	105.56	107.14	108.13	107.34	107.68	106.57	108.77	108.31	109.76	111.18	102.37	115.34	109.35	119.91	109.52	104.92	101.64	113.75	105.47	100.02	108.44	114.6	116.54	107.41	108.12	117.14	109.61	118.7	115.39
111.65	110.19	108.29	108.29	120.39	100.09	112.99	107.29	101.77	106.4	112.04	118.45	100.12	109.17	112.26	94.923	105.83	106.55	109.02	113.06	112.8	110.62	105.82	110.62	103.85	105.76	98.567	109.46	113.01	109.45	101.96	113.73	111.65	104.89	119.49	102.15	116.54	104.09	100.43	110.99	106.63	103.44	108.79	116.2	111.31	109.03	105	101.2	107.18	110.16
107.44	95.826	108.4	101.36	97.086	92.159	96.18	99.237	112.64	101.17	94.941	95.91	108.14	96.845	103.23	95.99	94.644	107.76	108.94	90.234	103.37	100.37	101.56	101.16	97.239	99.58	99.103	98.508	101.25	101.52	101.33	92.75	103.29	98.157	99.464	101.51	96.861	100.15	94.61	99.951	87.514	93.986	93.418	103.6	100.26	93.442	102.98	107.26	98.159	102.96
100.14	92.633	107.96	100.76	105.28	94.856	101.96	91.569	90.222	98.889	105.77	91.498	104.07	96.181	93.136	95.656	97.667	106.79	100.09	108.82	101.96	100.05	104.52	101.5	102.34	100.96	94.716	95.555	102.38	101.89	104.18	108.86	101.95	98.503	107.27	94.406	105.68	101.8	96.586	101.63	96.869	94.495	97.185	105.52	95.654	94.578	94.407	97.161	88.688	106.12
104.79	110.24	101.34	107.9	109.93	94.239	107.79	100.03	107.55	102.25	113.38	109.92	111.23	97.616	99.833	99.708	101.6	110.45	101.58	107.06	107.2	109.05	110	110.09	113.06	114.65	99.976	112.79	110.74	110.25	106.95	109.67	104.68	102.04	110.49	110.96	108.94	104.78	109.87	115.08	104.9	101.17	112.77	109.76	105.23	100.68	115.57	96.11	104.06	117.8
107.17	99.331	102.95	111.7	111.48	106.53	107.32	103.06	96.988	105.91	100.81	111.58	108.11	111.45	113.43	107.68	119.22	101.73	118.46	111.94	97.668	108.38	107.88	110.68	106.76	113.33	111.55	117.34	112.7	116.71	112.62	101.8	116.37	106.87	108.66	114.51	109.55	113.19	108.46	108.47	116.07	103.76	115.36	113.31	109.63	108.4	107.5	114.56	105.64	101.54
101.64	105.68	110.28	108.59	110.49	110.04	112.81	105.13	100.3	104.62	104.71	102.84	121.95	114.31	104.5	106.69	108.97	109.45	105.39	109.75	112.14	110.23	111.02	112.47	106.92	110.72	102.51	105.16	106.41	100.41	114.95	107.19	106.81	108.98	109.11	114.36	104.3	110.28	105.46	102	109.15	107.87	107.26	99.998	106.29	106.04	97.328	108.93	106.3	102.47
109.31	101.17	104.11	108.08	105.85	107.69	109.64	104.28	115.15	111.35	101.55	105.6	111.77	108.87	111.98	112.95	102.34	104.23	100.62	101.81	101.93	116.92	106.79	108.91	100.59	115.5	101.9	99.898	109.05	104.4	111.79	101.97	102.44	102.37	109.82	101.76	109.24	102	106.4	97.524	104.69	101.91	102.12	98.826	97.033	104.26	103.02	99.488	105.88	101.83
99.745	95.535	106.44	105.26	113.3	105.14	111.78	103.4	112.57	110.84	107.14	114.47	109.25	109.74	103.92	106.17	107.08	103.7	103.41	108.83	109.9	105.45	98.007	105.54	105.88	106.99	94.765	112.64	110.13	105.75	107.9	102.63	102.93	110.32	113.87	112.18	108.93	106.63	104.39	114.4	100.25	105.05	114.08	108.48	108.76	105.34	109.11	96.172	107.55	109.6
104.17	104.04	109.59	103.35	114.47	96.819	102.66	98.667	102.9	109.75	98.481	117.89	102.93	106.02	106.02	94.981	104.75	112.34	101.77	97.972	98.608	100.2	100.21	103.37	113.86	102.92	113.12	113.59	94.464	102.87	110.14	99.777	105.66	111.25	103.01	110.23	105.47	105.24	107.12	99.284	91.396	103.45	102.95	99.238	101.1	101.27	108.72	106.72	95.522	110.78
102.43	107.81	105.59	108.1	105.95	114.77	108.05	96.668	110.69	113.38	110.68	101.2	103.14	108.07	103.98	111.87	108.51	107.96	109.47	102.73	107.33	112.94	106.64	119.86	115.78	104.7	114.1	110.2	110.64	105.68	112.66	106.91	106.05	118.76	96.953	104.63	112.04	114.33	104.9	110.58	118.87	115.35	112	102.64	108.12	106.88	111.92	112.34	109.38	119.73
97.758	105.76	100.6	100.49	106.09	105.3	110.19	110	102.37	114.28	114.24	101.66	113.56	101.13	108.32	109.04	102.18	111.39	106.97	102.71	107.83	115.46	106.55	108.57	110.37	114.13	110.59	112.78	100.45	112.34	103.13	114.12	101.62	109.46	104.44	119.59	99.662	96.845	110.38	115.1	103.6	104.88	109.48	100.36	98.895	100.75	101.05	112.62	100.3	113.48
100.5	100.31	100.9	88.724	104.83	96.14	100.55	103.15	102.96	102.18	101.69	102.76	110.87	107.17	101.84	93.77	99.473	100.72	100.49	105.83	98.981	103.9	105.72	100.86	96.981	108.69	102.45	96.198	92.233	95.077	101.39	95.948	104.21	102.81	111.56	101.21	91.264	98.251	94.43	102.86	98.974	99.791	103.61	94.621	102.88	104.54	97.815	100.28	100.55	97.127
104.77	101.33	118.46	107.94	98.839	111.98	105.48	112.7	98.895	100.56	104.25	110.86	99.272	107.88	109.75	98.574	104.87	108.43	105.43	105.04	113.03	104.93	109.37	105.93	100.54	107.18	105.53	107.83	108.33	106.89	116.7	109.5	99.301	97.07	102.84	105.51	99.256	105.31	109.98	107.04	109.94	114.21	107.17	112.57	95.932	108.34	107.29	107.26	103.13	109.03
95.8	108.93	102.67	98.565	104.29	109.97	102.61	103.05	91.19	107.21	93.976	101.13	109.24	94.728	102.74	102.81	95.453	102.91	104.33	95.743	99.963	110.7	92.859	104.57	106.93	105.7	90.865	92.919	93.355	100.66	86.424	104.22	97.383	89.584	95.669	103.74	95.765	103.73	95.514	91.951	94.669	105.25	100.83	96.626	91.235	91.801	105.22	100.89	83.033	98.628
108.65	108.38	112.4	115.71	109.29	106.14	101.13	109.52	104.25	99.952	100.71	108.17	110.93	103.05	101.49	110.59	112.11	119.47	104.19	107.92	106.98	103.25	106.6	101.65	109.01	105.7	104.02	100.94	106.13	110.17	100.44	112.3	103.69	108.86	95.957	105.69	108.09	104.62	115.32	105.34	105.24	101.82	103.78	107.03	100.89	105.54	116.11	111.48	111.59	111.05
107.83	106.5	109.1	106.83	101.68	105.41	99.563	110.61	112.26	105.55	113.39	100.26	107.74	104.33	113.48	107.8	111.85	107.98	114.5	121.02	99.932	110.5	110.48	98.169	99.713	111.81	100.04	101.01	110.25	101.55	99.808	118.91	97.066	108.47	106.33	107.45	105.14	107.34	113.51	95.788	107.59	103.92	107.74	110.94	110.75	99.78	101.68	108.67	109.07	112.97
108.77	103.47	111.54	114.73	112.71	111.06	112.21	105.94	111.65	102.13	105.27	105.18	105.35	102.39	109.71	103.94	108.11	115.36	114.66	103.64	104.65	110.35	107.07	108.18	105.11	101.94	106.06	112.78	104.13	108.04	98.069	93.311	115.78	108.82	109.92	110.51	100.05	104.13	103.26	106.8	111.64	101.91	110.02	104.6	101.94	112.54	111.04	115.11	99.608	106.46
111.33	118.88	110.5	114.88	107.51	116.49	116.45	114.84	107.47	101.89	114.76	108.23	109.62	114.49	107.04	106.01	101.82	107.58	113.24	102.64	109.5	107.01	108	107.97	110.25	107.58	107.16	108.25	116.21	113.82	105.8	110.42	107.43	101.79	102.48	104.96	109.79	108.66	113.5	107.22	102.77	103.93	108.54	115.95	108.92	97.232	108.67	101.09	112.14	105.57
104.35	111.94	90.685	107.76	97.742	108.34	107.82	99.949	109.6	109.09	108.15	106.61	108.12	97.795	104.81	100.89	109.72	105.86	104.9	108.72	109.97	104.08	111.81	108.86	105.37	102.97	109.17	105.11	100.17	109.57	96.419	103.24	107.22	116.85	103.88	113.62	106.76	97.379	104.83	105.09	111.39	107.3	107.77	106.18	108.61	115.56	103.16	106.08	108.8	117.65
108.58	111.09	99.55	95.443	111.83	112.45	107.05	100.7	106.93	110.24	104.5	102.65	106.75	108.86	113.01	97.712	104.14	107.09	98.213	105.32	112.46	109.65	102.1	105.53	101.29	106.46	103.06	115.6	97.861	105.93	105.61	99.561	103.98	104.52	105.16	102.47	101.4	109.6	109.71	104.92	115.34	95.284	103.37	101.81	106.96	105.62	109.8	102.27	104.37	100.76
107.87	101.09	109.65	108.51	107.69	101.16	97.664	102.69	96.738	106.34	115.29	103.76	108.04	112.66	104.3	103.56	107.69	112.54	110.08	102.65	115.02	111.74	106.97	109.87	102.41	105.16	107.38	110.67	105.7	101.91	102.32	108.34	100.35	111.47	114.17	99.873	107.31	100.37	114.57	106.72	101.43	112.47	97.248	108.99	109.69	115.54	100.01	106.01	105.03	115.27
109.85	105.03	109.72	105.53	105.19	108.08	112.65	107.53	107.71	107.84	109.57	121.88	116.13	110.78	104.71	108.43	105.3	104.33	110.46	115.12	109.66	109.11	108.89	101.33	112.15	107.34	99.626	112.88	115.16	106.23	104.91	102.75	114.54	110.01	106.18	106.28	104.07	111.25	110.87	106.47	108.41	118.57	110.11	107.85	109.16	111.82	118.64	104.63	104.95	99.099
105.47	110.91	109.99	111.64	107.86	104.35	104.75	112.19	107.41	102.86	114.24	106.86	111.58	115.37	105.1	103.45	106.71	107.21	104.15	104.21	107.74	113.5	104.95	107.07	110.1	105.28	113.15	105.98	100.82	115.5	100.47	110.69	104.32	104.99	104.67	106.49	112.52	105.89	109.11	108.02	105.14	105.93	110.09	100.52	106.45	100.82	108.26	99.152	108.57	111.86
98.448	100.4	103.04	101.29	94.921	105.24	101.57	106.37	97.504	93.287	105.32	95.379	93.249	89.635	85.947	105.9	103.55	103.11	96.063	101.13	101.17	88.67	110.59	98.57	91.621	98.391	95.755	94.618	102.62	107.56	101.58	103.32	93.857	94.72	103.79	95.964	98.435	97.216	99.494	99.357	102.12	98.171	98.641	96.407	95.561	101.5	95.428	88.51	94.015	97.45
100.17	109.86	110.21	108.33	100.79	112.26	104.61	119.54	106.13	107.3	101.58	105.69	100.24	96.084	103.4	106.41	108.42	106.41	101.87	103.41	104.8	102.07	98.397	94.286	106.39	100.63	103.08	108.52	116	111.05	109.17	102.29	110.98	106.89	101.85	108.58	101.05	112.21	108.43	101.16	106.93	116.34	99.207	103.21	105.33	107.8	107.39	107.4	108.27	111.11
101.44	100.02	93.357	102.26	105.19	105.05	97.081	104.14	99.954	88.415	102.43	93.985	93.978	99.814	97.058	94.136	94.749	100.81	96.323	102.51	88.806	97.299	101.94	97.85	95.667	100.5	92.675	95.667	103.21	96.398	113.7	88.887	98.148	102.92	105.74	91.738	100.17	91.823	92.587	99.728	94.692	93.816	90.955	104.25	89.185	100.28	88.408	102.59	92.384	93.863
104.32	104.41	112.52	111.53	103.97	105.66	106.77	103.48	103.67	97.127	114.03	107.16	111.29	108.2	105.28	102.24	113.73	109.53	97.085	108.3	102.86	102.2	104.31	107.08	107.9	95.111	105.8	102.7	96.403	110.06	101.33	103.09	102.81	100	106.99	101.64	109.41	111.32	97.117	96.204	107.56	101.56	106.47	107.46	109.09	109.29	110.93	115.67	114.14	99.246
101.28	105.41	103.85	114.31	114.99	107.29	110.83	109.66	100.38	103.2	105.97	115.5	112.15	105.6	108.42	107.86	103.94	111.02	111.53	109.74	114	116.85	111	103.71	104.78	111.44	105.38	94.961	102.45	108.27	109.09	109.05	112.48	114.72	106.85	109.95	106.52	114.52	114.27	108.46	110.69	114.84	107.25	113.58	108.4	112.06	114.73	110.97	108.7	106.35
110.13	97.962	112.61	105.24	110.08	108.94	110.92	92.419	108.1	98.778	107.23	107.36	108.5	106.94	93.989	110.87	109.95	106.45	102.07	106.23	108.52	109.72	105.37	103	98.547	100.33	99.989	107.04	118.41	110.9	102.84	102.18	98.285	106.39	98.111	101	109.82	109.05	106.4	106.57	100.74	106.93	98.406	108.32	100.03	107.85	103.07	116.39	106.9	106.79
106.3	109.95	97.635	106.62	119.11	109.64	105.79	106.95	104.28	99.934	104.89	108.47	110.77	117.78	111.35	104.23	106.12	116.59	115.9	109.14	109.01	98.771	108.92	107.59	117.51	106.92	101.16	104.44	102.53	106.29	101.67	105.13	100.05	110.92	106.38	108.7	102.84	115.27	117	108.49	107.97	104.25	112.91	105.51	96.771	97.087	113.68	101.66	116.82	104.02
83.859	109.69	95.499	97.996	101.98	93.895	104.44	98.842	102.35	98.764	98.307	102.21	109.47	111.69	97.41	99.517	93.491	96.1	101.31	96.437	102.59	100.47	97.902	94.583	92.151	100.56	99.1	92.969	93.717	106.22	102.02	98.929	103.31	96.442	102.27	101.6	94.405	95.33	99.258	102.12	92.52	98.783	94.177	100.96	102.02	99.214	97.185	96.029	93.537	96.323
105.19	106.24	107.39	114.38	107.5	110.93	100.29	111.23	95.989	106.61	108.7	100.1	105.6	106.18	104.69	99.545	111.5	99.863	110.01	89.861	101.1	104.52	104.65	100.26	99.583	104.17	113.48	104.33	102.84	108.54	113.13	97.306	108.41	106.78	101.67	105.8	91.112	107.02	102.59	104.09	105.96	99.378	109.48	113.44	100.87	108.32	106.26	106.7	98.055	113.9
110.94	108.11	114.34	113.7	111.39	108.41	110.14	104.1	111.47	117.35	103.53	108.03	103.08	112.59	101.6	103.96	103.82	109.98	107.68	105.24	101.08	105.5	106.96	97.705	113.36	106.17	106.52	113.44	109.78	114.72	102.17	93.363	108.92	102.31	96.694	99.945	111.39	95.595	105.78	106.68	108.46	114.73	106.97	109.31	108.72	110.53	106.04	98.734	107.67	100.93
108.03	111.86	109.09	107.31	103.49	100.46	107.9	108.31	99.663	104.98	108.98	112.9	105.1	109.78	103.64	110.37	113.74	104.03	100.17	106.51	113.62	105.33	107.45	100.9	107.66	114.68	102.83	110.78	116.82	111.65	108.63	112.6	108.59	108.57	105.29	114.07	115.81	96.529	103.42	107.32	104.94	100.73	108.75	107.04	104.91	110.18	108.39	107.69	100.75	103.16
114.61	107.2	114.19	103.8	109.07	106.56	107.27	108.45	102.87	112.74	112.61	114.19	111.23	104.28	102.26	107.89	116.27	104.56	111.44	108.04	106.45	110.55	104.53	112.14	103.43	98.058	108.22	103.97	109.83	108.02	112.17	105.46	109.39	115.8	111.25	117.67	111.02	105.78	107.33	109.67	101.92	110.62	109.05	101.19	106.07	108.87	104.05	102.54	113.56	105.04
110.54	111.73	122.42	105.88	105.93	111.57	102.08	111.69	107.24	111.67	107.3	111.25	110.53	107.36	111.43	105.88	103.73	109.63	114.96	108.76	105.71	106.69	103.98	106.59	107.71	116.9	112.76	110.21	110.06	108.08	111.99	101.27	110.26	115.92	101.11	105.17	111.02	114.31	110.85	117.42	114.82	109.87	112.74	101.84	114.58	111.57	108.33	114.88	104.74	113.93
105.7	107.92	91.993	107.16	108.19	101.59	113.02	99.976	107.14	110.7	106.62	100.39	94.597	103.94	106.6	106.25	105.86	109.61	100.01	103.75	113.69	104.99	103.59	105.54	102.02	101.67	99.115	101.72	105.99	114.89	106.28	111.12	107.96	106.24	105.03	111.7	101.65	101.89	115.7	96.696	101.13	100.38	100.11	109.23	108.94	110.55	95.016	107.92	106.22	107.74
103.46	100.08	113.33	113.66	115.14	115.34	102.01	114.9	110.61	116.01	111.54	104.21	116.64	108.61	107.2	108.89	105.72	100.93	106.52	105.55	114.32	113.14	101.51	105.56	98.639	113.36	107.71	106.17	117.58	109.76	112.22	102.81	110.99	105.79	113.67	116.9	103.27	106.7	103.55	111.22	115.16	105.26	109.85	110.67	115.68	115	109.06	98.165	113.79	114.1
108.1	112.19	105.7	98.806	109.65	102.73	100.48	104.58	102.82	97.702	103.25	103.71	102.06	104.86	110.12	105.29	107.87	105.74	104.13	107.65	105.27	104.93	109.18	103.04	102.65	103.48	108.05	103.13	98.34	107.82	97.87	104.28	99.558	110.25	102.94	99.67	104.66	102.2	99.669	107.9	108.24	103.89	106.67	95.265	104.46	95.858	110.16	114.72	104.34	100.08
100.36	94.332	95.132	91.296	100.54	99.686	98.839	108.09	96.904	94.605	104.36	107.33	100.8	97.473	99.432	103.64	107.81	97.298	99.331	98.038	104.27	93.556	96.803	99.616	105.17	105.25	103.99	100.56	99.065	101.87	96.33	93.131	95.056	100.2	93.791	100.19	89.335	99.477	97.349	105.88	104.58	98.223	94.386	104.66	99.899	99.574	98.68	105.06	92.72	90.939
100.78	104.24	99.033	106.66	113.25	104.59	106.36	109.76	99.34	102.07	115.23	103.53	112.06	109.31	106.17	98.779	107.59	109.38	108.37	100.79	101.87	101.65	110.27	101.52	109.98	101.15	114.53	93.561	98.689	104.05	115.01	115.66	98.205	103.45	98.675	95.037	108.23	104.97	111.46	98.92	105.32	97.585	110.82	99.908	108.45	106.81	108.61	110.06	107.09	112.03
104.13	100.07	112.83	105.03	111.91	116.29	115.11	109.66	116.21	99.932	107.65	107.59	109.63	107.11	109.55	120.13	97.417	109.25	105.78	106.86	104.34	113.56	109.44	104.74	105.73	108.68	108.18	109.74	100.24	103.16	109.59	103.46	104.87	100.51	103.52	110.57	111.97	105.28	107.6	108.88	112.36	103.6	106.93	108.21	104.6	106.74	99.38	106.57	100.21	113.91
103.33	102.81	101.06	104.15	117.67	110.33	107.1	107.36	98.983	104.05	103.47	105.53	104.43	104.12	105.31	97.143	110.43	113.52	103.29	114.03	97.05	106.46	111.2	107.53	111.95	100.91	104.71	100.72	104.53	96.694	101.9	101.28	99.762	102.03	109.44	103.58	105.38	102.29	102.63	94.456	108.36	110.05	105.27	111	105.19	99.692	98.28	103.31	108.86	104.31
94.731	101.32	107.79	101.45	107.93	105.63	111.02	113.44	105.33	102.84	104.66	100.58	113.94	110.68	99.886	111.48	110.39	104.91	104.62	102.81	107.05	102.83	105.02	105.61	100.69	113.39	111.44	109.49	108.35	102.89	109.7	99.245	96.529	100.96	107.57	109.86	110.82	104.55	111.36	109.14	112.07	101.6	117.34	107.33	109.1	113.43	106.54	109.06	102.99	108.73
101.28	110.57	102.75	107.89	104.62	104.7	115.86	105.86	113.01	104.73	103.14	108.1	110.01	111.62	106.52	116.12	114.62	107.38	99.889	102.63	96.842	107.38	105.64	104.14	100.36	100.86	113.65	109.64	109.23	97.422	107.81	118.46	108.24	109.25	111.75	106.23	105.33	110.17	109.8	101.78	112.43	115.05	114.65	106.39	107.59	109.3	116.54	108.39	108.05	106.36
96.256	96.73	92.644	100.1	95.369	104.05	97.674	101.31	104.14	97.751	106.15	98.737	95.65	104.13	95.864	106.86	89.267	98.594	94.143	94.149	90.814	98.645	97.21	107.28	100.27	106.06	97.751	101.54	96.386	96.874	108.4	102.23	90.861	99.161	100.26	96.338	102.45	101.43	98.687	98.403	94.167	102.11	105.5	104.33	101.18	99.011	107.88	93.664	93.675	94.336
101.73	113.08	113.66	101.88	105.83	113.1	107.76	104.87	109.88	113.61	115.18	103.66	104.55	105.66	112.44	99.905	104.26	107.24	111.67	110.09	109.38	111.7	112.43	102.34	104.26	110.55	110.03	110.92	102.75	114.09	102.3	114.39	103.08	117.4	107.47	104.7	107.3	109.83	107.94	109.05	107.06	106.03	110.37	106.51	101.97	108.01	105.68	110.77	108.57	106.05
98.263	94.002	95.229	95.751	103.47	93.556	86.676	99.887	92.715	101.18	101.23	94.793	95.383	96.774	87.3	97.254	90.873	103.8	93.153	83.987	102.05	91.41	98.75	96.056	100.88	97.207	99.444	97.894	101.4	98.059	96.789	104.12	93.623	89.345	94.876	107.24	94.297	102.58	98.127	94.954	105.97	98.22	91.16	93.682	101.03	102.29	98.692	101.03	96.824	88.593
85.972	95.054	109.77	92.272	89.363	90.898	98.974	103.78	96.359	97.532	106.2	93.941	95.877	95.576	90.202	108.79	95.187	99.435	90.849	95.128	98.268	94.846	93.938	103.07	100.63	91.206	99.414	91.31	97.057	93.359	98.406	93.501	101.71	98.458	101.39	103.81	94.165	93.709	91.682	95.147	97.323	92.947	103.67	88.231	102.57	101.82	101.54	103.8	93.191	99.157
104.64	103.68	104.68	108.01	114.57	110.85	114.4	112.35	104.02	114.73	101.66	109.67	101.12	110.31	110	118.9	104.82	103.31	109.29	110.12	116.82	112.84	107.16	109.47	119.43	105.61	105.54	108.61	104.34	104.14	107.21	105.52	110.39	118.79	117.5	114.92	108	105.57	107.04	113.56	112.43	102.62	111.34	105.67	112.74	99.703	107.33	107.11	114.6	117.08
93.744	97.838	109.87	93.723	87.403	100.3	100.97	97.919	99.768	99.09	99.13	100.66	96.825	101.72	104.48	94.493	104.14	95.231	100.5	91.064	94.744	103.8	106.34	94.079	100.91	97.124	97.757	102.74	107.45	97.487	85.941	95.974	95.033	96.38	101.49	97.824	94.738	100.56	93.451	99.196	96.992	101.96	98.088	105.37	101.39	94.013	100.81	99.466	101.4	91.756
102.47	104.38	98.047	98.113	110.91	103.05	90.965	107.83	97.748	98.773	92.869	105.38	93.525	103.68	100.3	102.07	103.35	98.287	102.29	100.42	97.113	99.325	93.833	97.422	92.288	106.27	98.293	111.9	96.428	102.71	99.357	95.718	96.871	93.6	100.55	93.023	101.21	99.754	89.754	100.82	102.47	101.72	102.49	89.993	101.23	94.535	93.041	101.57	95.594	99.626
111.73	115.27	103.15	107.99	109.16	105.42	100.81	117.04	99.601	108.5	116.74	106.3	106.83	110.91	102.75	107.16	103.07	107.72	105.78	108.28	95.163	110.22	103.53	115.13	102.38	96.579	106.8	101.69	99.513	98.343	110.45	108.97	102.86	97.507	108.27	98.624	108.97	107.15	113.14	110.78	108.15	107.19	114.9	111.85	101.79	109.37	115.42	107.27	106.76	109.92
103.82	105.15	95.248	99.447	106.88	102.06	104.4	98.726	104.91	97.932	98.645	99.351	105.83	100.54	96.728	87.83	97.724	102.1	104.44	98.152	97.298	101.87	104.04	96.888	96.521	109.94	99.42	100.76	100.15	97.276	100.63	108.13	99.852	101.34	102.31	101.54	101.49	95.915	106.6	99.458	103.17	101.19	88.683	99.185	97.824	105.79	95.377	100.67	99.521	90.146
102.57	107.66	105.92	98.032	108.9	103.66	108.19	103.92	106.6	102.83	114.8	106.67	110.64	104.32	103.96	101.53	106.88	102.96	116.63	111.63	109.04	114.74	105.42	111.67	97.471	102.35	103.28	107.17	113.77	90.859	110	112.88	98.503	105.26	108.39	117.49	106.73	116.75	108.7	107.12	99.196	106.94	106.49	98.94	102.71	114.38	104.58	102.48	95.373	104.13
96.043	105.39	105.47	101.09	105.81	104	104.32	107.13	107.53	97.638	103.99	99.629	101	107.24	96.512	94.732	98.253	106.58	104.06	96.263	96.726	108.09	100.47	94.136	107.06	109.7	105.51	106.58	101.54	108.29	104.16	101.45	99.553	105.77	100.08	103.14	103.5	102.83	110.97	107	114.7	100.17	109.84	96.249	102.91	104.57	95.461	108.45	96.974	108.98
105.93	104.47	104.07	111.2	100.27	112.71	105.86	101.45	111.03	103.8	111.56	114.5	111.78	101.73	107.08	104.36	99.451	104.23	114.25	108.01	105.48	115.37	105.3	111.64	111.89	112.44	106.31	116.77	103.66	111.66	106.98	110.48	111.89	112.67	106.62	102.14	110.97	101.33	106.83	97.554	107.11	114.58	103.49	90.006	101.22	106.39	104.33	101.65	107.14	110.27
105.65	105.48	105.26	109.34	108.12	107.16	111.77	104.81	106.33	102.76	103.5	110.68	106.19	104.54	111.48	105.11	107.42	109.52	110.32	104.07	106.55	105.03	99.8	108.62	101.95	103.26	112.29	102.16	97.207	100.81	103.39	107.31	113.55	105.38	113.54	106.92	109.38	110.01	105.88	110.08	106.92	98.785	96.913	110.4	115.56	101.45	108.25	110.12	104.77	114.78
101.88	99.663	106.39	96.215	105.85	98.917	102.25	100.53	100.31	99.464	94.422	100.64	96.384	105.36	107.33	97.59	104.16	96.548	103.51	95.6	98.873	98.605	93.669	104.28	101.38	96.77	102.17	100.19	102.48	96.812	100.03	100.02	98.711	101.3	107.94	104.46	92.312	92.424	95.566	109.23	107.68	97.664	93.941	105.09	99.478	105.36	99.237	97.942	99.845	99.187
111.23	98.463	119.99	106.52	108.95	107.03	114.72	109.09	106.66	108.88	103.73	112.63	113.32	108.26	110.42	106.25	108.19	107.02	115.78	110.64	108.18	113.95	108.81	107.25	108.49	113.85	106.18	106.23	98.255	116.09	114.33	102.57	109.32	106.56	114.96	112.92	115.78	114.98	115.07	100.49	105.3	118.75	108.77	97.894	108.22	102.55	108.74	105.07	122.02	116.46
99.5	100.63	99.669	106.81	106.6	106.38	107.31	97.78	107.93	104.02	102.33	116.32	115.4	99.092	106.31	98.73	101.1	105.57	114.57	113.54	102.68	108.75	105.99	98.153	102.71	99.641	100.26	107.74	111.89	110.96	102.69	110.8	102.55	105.24	111.53	106.99	114.22	106.32	111.64	109.49	100.89	108.36	111.22	106.77	113.68	103.67	96.166	104.38	102.02	103.05
105.17	110.31	112.73	101.49	111.77	107.19	112.81	109.09	108.04	105.4	101.6	103.07	101.71	105.26	108.12	107.2	112	109.37	108.36	99.831	108.55	105.74	96.35	104.43	105.12	103.93	102.37	102.09	94.41	100.1	105.27	103.77	104.19	104.46	104.33	108.68	110.77	103.18	111.21	109.14	102.42	106.51	106.38	109.26	96.779	109.95	102.6	108.28	105.57	107.45
110.03	114.8	108.77	103.82	105.51	108.35	98.602	105.78	120.88	112.35	100.13	110.17	115.07	98.303	116.37	122.23	108.32	103.86	103.48	102.46	120.29	97.24	101.42	105.57	111.27	95.693	101.92	112.35	113.78	116.7	106.77	112.44	106.93	102.33	104.15	99.354	106.08	99.731	99.352	104.96	115.97	109.21	103.06	110.73	105.65	105.02	98.906	116.69	99.998	102.15
104.3	109.67	102.6	107.25	108.25	108.37	108.52	104.03	103.27	108.32	106.78	108.44	101.61	112.61	107.27	107.4	102.79	103.43	102.43	102.93	101.8	105.98	113.63	110.43	109.21	98.029	103.94	108.9	106.02	110.09	110.13	106.39	108.52	103.32	103.3	88.587	107.63	107.31	103.52	108.22	110.47	107.68	100.89	104.99	109.53	103.7	101.99	103.04	99.544	108.67
105.3	100.82	108.26	104.3	113.69	109.98	106.9	106.65	114.7	103.14	100.97	107.75	110.32	111.88	105.23	103.97	107.59	104.28	119.87	101.76	103.53	106.38	107.43	110.95	111.96	103.63	113.25	109.84	115.67	104.27	110.05	108.44	106.77	102.89	106.85	105.78	96.73	107.86	107.39	105.43	102.31	100.98	110.81	106.6	110.61	105.24	105.77	100.96	114.12	118.34
101.36	105.69	115.8	108.81	111.39	109.53	102.34	106.29	108.44	109.23	101.89	104.14	103.13	107.98	108.94	106.63	107.59	111.02	117.1	104.28	104.38	101.77	109.99	106.18	107.86	107.77	105.17	115.17	103.12	106.24	109.93	103.15	114.88	108.9	107.25	105.86	106.49	100.53	111.04	103.32	114.14	107.97	108.98	111.54	113.33	111.35	108.48	106.67	111.17	108.89
102.22	85.241	98.642	99.31	99.357	99.16	92.254	94.259	104.5	111.43	98.056	98.45	94.451	103.24	97.395	95.78	104.12	102.27	98.313	99.427	97.175	107.35	95.308	101.83	83.271	96.409	102.35	102.56	98.005	101.7	100.92	94.894	104.44	90.234	105.82	111.82	98.972	100.28	103.02	97.541	102.63	92.291	94.711	96.766	102.77	93.239	97.201	93.896	105.51	100.53
112.33	116.96	110.34	115.98	112.66	113.4	102.2	114.08	105.94	111.9	106.48	119.98	112.36	107.77	116.1	111.79	109.71	116.33	112.2	107.16	110.26	111.51	106.35	109.51	110	112.31	105.33	108.11	114.63	110.77	118.48	114.25	117.12	106.75	111.93	97.745	110.89	112.59	112.41	110.15	107.86	117.29	114.26	111.91	106.88	114.06	107.86	111.65	107.98	108.92
93.016	98.753	105.38	91.475	97.817	90.666	96.856	103.06	99.504	100.28	89.473	96.529	94.952	97.055	98.726	90.167	103.7	101.27	102.14	100.46	95.344	96.661	98.907	98.176	101.43	93.423	99.714	100.47	97.693	96.99	105.24	104.71	93.864	93.762	105.4	96.254	95.684	87.656	104.56	94.723	95.311	94.316	86.65	100.64	110.7	95.547	97.001	103.96	96.321	92.105
125.23	118.34	114.06	116.51	106.29	116.57	109.95	112.36	106.57	104.43	115.83	106.26	110.5	103.05	109.44	99.552	99.506	109.99	119.04	109.58	107.8	108.08	106.84	114.85	110.48	106.14	101.74	110.93	109.66	117.65	107.78	103.89	98.554	98.319	114.88	102.2	110.41	109.06	109.69	107.19	112.82	104.91	98.569	116.05	112.64	107.67	110.07	114.38	112.42	110.84
104.19	109.54	107.68	109.02	101.57	104.09	101.5	108.26	105.83	108.76	106.5	111.78	94.311	112.71	105.6	105.97	110.32	113.15	111.11	110.5	100.41	102.73	104.78	108.41	114.28	113.23	107.09	99.665	107.04	102.23	116.86	101.08	97.931	104.38	101.24	112.55	107.15	107.02	105.62	117.58	119.37	108.29	108.49	108.47	105.15	118.25	108.09	112.62	118.79	114.45
100.92	103.05	101.65	95.818	97.038	100.3	105.95	100.09	114.51	106.78	99.937	99.315	94.161	105.59	96.302	109.85	96.328	101.06	99.202	92.306	98.233	101.73	99.613	108.97	106.43	101.26	104.26	102.56	103.4	101.05	91.509	100.52	96.253	88.023	108.28	105.61	94.114	98.28	103.8	104.52	102.08	98.074	102.31	99.053	101.73	99.341	100.4	102.04	100.74	104.21
96.439	101.58	93.477	113.69	100.06	96.788	102.93	97.514	100.02	111.71	95.871	102.98	89.992	105.05	100.65	103.53	102.87	94.805	98.304	104.42	95.379	102.74	96.748	97.021	92.83	104.63	102.44	102.74	108.87	97.488	106.54	100.62	100.06	98.4	97.128	101.18	100.19	100.62	104.32	98.333	101.72	102.18	88.723	95.593	102.33	105.22	94.786	103.31	103.26	94.46
102.57	107	106	108.58	106.71	108.56	108.46	108.97	103.24	107.81	104.97	104.38	103.21	111.19	106.73	108.64	109.18	102.15	105.75	102.98	109.85	108.93	101	114.45	103.35	94.507	109.95	108.64	108.87	109.75	107.09	104.53	99.386	109.32	111.52	104.63	110.38	102.22	104.99	113.99	106.42	103.97	103.22	110.94	105.81	106.41	102.52	102.18	99.031	104.36
106.8	107.61	110.13	100.16	103.29	103.22	107.73	98.89	105.16	101.42	104.76	106.83	113.54	109.8	99.121	108.49	109.27	112.86	102.1	118.32	106.67	99.535	110.57	103.46	105.05	104.9	103.8	110.99	98.77	101.34	103.04	106.11	99.789	109.56	113.31	105.51	109.48	102.28	108.18	112.79	104.08	110.6	110.78	104.88	108.45	100.89	116.07	96.169	109.16	116.29
104.74	112.16	107.06	110.95	103.88	105.78	119.3	108.33	116.12	100.03	97.844	112.57	104.09	108.78	106.29	107.05	102	107.11	112.78	114.25	110.12	109.42	108.85	103.94	117.23	115.12	112.13	109.5	108.65	101.08	113.18	100.45	111.71	109.29	112.86	107.81	104.3	114.23	114.43	116.39	110.99	113.07	111.09	110.39	106.73	102.68	117.23	104.44	102.91	101.59
96.855	104.74	114.47	114.74	117.96	113.91	104.86	107.07	115.11	101.13	106.32	107.42	106.66	107.12	111.34	101.99	104.91	108.49	99.674	105.72	112.24	112.8	109.45	103.19	108.4	107.63	106.11	102.67	115	105.42	104.01	102.54	107.09	112.42	108.98	112.05	105.32	117.56	115.8	102.21	113.61	109.43	108.87	105.06	104.21	110.16	101.98	104.07	109.8	113.61
103.86	107.71	102.29	102.62	110.61	92.323	110.41	94.286	96.806	99.282	110.43	104.6	108.37	103.64	100.81	95.664	103.3	104.19	97.113	107.68	100.87	102.36	113.89	106.64	100.41	99.675	99.955	93.41	100.88	102.79	92.785	99.815	104.82	107.38	100.34	99.153	99.501	97.388	100.97	101.42	96.911	96.461	93.765	100.06	101.41	99.828	87.077	108.39	103.25	105.42
100.14	99.721	101.28	99.372	95.436	99.578	100.24	99.895	102.59	93.483	94.076	102.07	106.31	102.19	99.242	106.9	98.364	93.852	102.66	102.76	99.932	108.08	93.668	105.57	105.18	101.8	91.475	96.801	105.85	95.675	103.09	95.487	99.431	91.97	94.781	86.324	104.57	95.805	105.92	88.183	90.099	108.95	94.346	100.08	100.76	100.3	105.35	94.602	95.38	97.875
97.983	101.06	97.658	101.03	86.059	100.69	96.236	102.51	93.04	95.552	99.945	104.41	100.91	89.756	91.513	96.865	100.81	106.67	104.57	102.1	96.796	94.691	94.55	101.68	103.95	90.495	97.4	95.811	94.692	104.73	100.36	100.11	98.898	97.054	93.536	97.062	95.141	102.42	103.65	90.943	99.341	102.14	100.63	95.814	103.15	94.757	97.156	100.29	101.15	102.22
103.11	118.16	100.92	107.33	104.7	104.21	100.43	106.09	105.96	111.14	97.653	102.11	111.61	104.99	103.57	104.42	99.89	107.73	108.29	104.77	104	104.43	105.37	110.29	111.04	106.93	105.91	104.16	106.65	105.81	109.53	107.79	103.5	105.37	100.51	107.28	107	105.79	103.28	107.9	102.63	104.8	108.2	108.43	109.62	109.3	114.69	108.97	115.03	114.87
114.58	104.9	107.49	111.4	121.54	97.128	109.95	100.37	106.48	97.979	97.563	107.43	110.36	106.87	99.75	108.98	106.61	105.36	105.41	108.49	113.2	108.12	109.08	104.45	106.86	110.11	106.04	108	104.16	99.51	108.27	107.47	112.13	110.6	93.95	104.75	105.78	111.43	109.64	111.78	111.07	110.6	115.21	104.02	106.88	97.363	102.79	100.77	111.37	98.777
104.28	98.997	110.97	99.936	108.81	112.51	107.7	107.58	101.89	107.75	118.65	105.49	109.97	109.22	108.13	104.99	113.89	109.63	103.85	109.03	101.79	99.001	111.23	112.63	115.59	107.75	103.39	104.04	111.09	104.53	106.66	112.8	103.2	100.87	109.28	111.24	106.89	109.5	112.83	120.73	115.24	105.84	113.24	113.5	103.93	109.85	110.5	116.13	100.68	108.26
100.01	98.187	92.476	96.523	93.26	91.49	97.701	98.153	84.601	94.949	99.315	96.506	99.301	94.076	95.626	92.213	96.846	96.59	90.438	87.123	95.75	105.09	92.603	93.823	98.337	96.581	91.049	88.112	98.91	100.64	99.94	107.56	94.857	96.824	99.479	107.2	102.24	97.259	100.98	102.92	107.64	100.27	98.513	102.45	98.258	95.322	92.557	99.568	99.688	106.89
98.506	101.59	110.99	101.82	100.9	104.82	101.06	106.83	102.18	103.15	101.12	102.3	108.67	99.004	108.01	108.33	105.05	99.433	113.82	90.767	106.44	108.68	99.882	99.331	110.22	106.26	105.69	107.53	108.84	100.63	105.78	102.05	106.11	106.11	97.196	98.788	104.46	101.28	102.3	95.818	108.26	104.02	106.06	116.3	97.218	113.69	110.75	94.676	100.37	98.924
102.86	102.39	103.85	98.058	105.98	96.883	106.06	102.77	109.72	94.04	106.51	108.25	102.77	98.749	102.77	96.106	99.346	105.41	103.53	105.35	104.22	107	101.11	105.38	96.788	100.49	103.74	104.1	89.552	101.94	92.979	94.93	100.1	105.77	94.834	102.64	89.444	100.14	100.46	98.118	101.96	107.24	99.683	97.013	101.79	98.286	98.617	104.32	109.42	103.37
106.34	110.11	115.94	110.32	108.98	105.62	105.31	107.38	102.64	120.67	117.34	104.93	116.65	103.75	112.37	107.98	112.8	110.64	106.11	109.55	111.35	116.78	111.6	108.41	111.72	111.2	111.73	109.39	115.72	101.28	112.27	108.43	115.99	116.88	120.81	106	104.34	109.47	99.141	116.03	107.12	115.16	111.43	111.64	112.2	112.89	112.66	114.27	112.45	111.76
97.897	105.82	110.9	116.42	101.5	98.087	101.04	99.362	97.409	110.64	104.35	111.66	116.47	108.41	99.651	94.384	103.37	106.77	115.3	105.45	94.656	109.93	104.13	113.12	104.41	101.83	110.76	105.25	94.995	105.05	103.41	103.99	101.6	110.48	105.76	106.83	108.97	104.36	101.37	92.192	99.12	110.64	116.09	101.76	109.22	105.31	112.11	110.05	96.863	104.36
102.25	111.01	114.88	116.17	117.4	114.48	106.08	109.45	120.24	111.23	116.27	104.96	119.4	111.63	121.19	114.47	115.04	116.18	99.711	105.14	107.67	103.56	109.84	107.15	107.8	93.117	105	113.39	110.06	119.71	108.07	115	112.25	117.36	113.37	109.59	105.17	105.26	102.96	107.73	112.99	114.04	107.11	105.33	109.75	110.88	113.19	112.93	109.91	112.69
111.25	105.19	108.61	105.92	112.9	105.08	110.78	115.08	109.38	101.52	107.56	109.35	105.84	109.86	110.72	97.947	99.803	115.76	102.66	101.78	98.735	112.12	105.89	110.83	101.42	103.69	106.27	108.4	113.26	109.59	116.82	101.28	112.99	96.628	119	107.1	106.19	109.42	101.83	102.7	110.93	106.02	102.32	109.97	102.38	110.21	106.61	105.5	107.78	103.21
105.07	112.36	104.59	105.41	108.01	107.78	109.7	104.39	109.05	107.75	109.55	101.87	103.54	110.7	105.54	106.61	105.99	109.44	104.81	101.19	106.35	108.05	107.61	108.06	98.545	105.08	107	104.09	107.05	99.095	110.35	116.16	107.16	106.92	113.55	105.24	97.438	103.01	118.12	95.621	102.45	106.31	106.19	104.47	107.64	102.7	108.08	106.79	103.56	101.32
106.54	101.15	100.52	114.82	101.6	105.05	109.06	107.57	107.89	102.58	106.95	112.66	111.46	108.07	107.75	99.123	115.16	107.65	97.232	105.61	106.26	104.28	119.75	97.029	104.83	102.99	109.2	113.41	102.17	105.38	102.17	107.04	101.71	108.92	104.95	114.69	114.48	107.93	114.27	107.44	109.21	106.14	109.91	109.95	107.3	103.92	107.65	106.92	103.76	106.47
109.85	110.94	113.06	102.58	103.16	104.57	105.03	102	118.25	112.32	106.3	119.7	116.43	108.96	104.86	109.19	95.711	105.26	104.62	115.64	103.45	113.64	115.93	105.91	102.85	120.42	100.46	101.9	104.94	102.8	118.27	101	112.07	102.31	107.5	101.26	110.09	101.4	109.27	115	104.32	104.13	112.66	98.26	107.72	102.41	106.81	117.84	113.86	108.36
109.07	103.86	112.97	105.82	108.21	105.38	107	112.41	106.4	113.51	111.94	111.87	107.99	112.64	104.32	113.76	105.81	112.51	109.37	110.73	108.05	103.46	114.17	106.55	115.87	108.34	120.1	114.31	113.53	116.99	111.59	100.78	110.88	111.08	112.09	115.75	101.69	112.01	100.1	115.16	108.66	110.65	117.31	102.18	107.35	105.32	112.83	113.53	115.61	112.72
88.987	96.042	99.417	95.261	101.94	100.14	100.94	99.564	104.22	92.526	107.45	103.85	100.81	99.338	96.487	98.862	93.295	95.187	98.26	102.81	107.9	102.54	102.71	101.63	96.351	89.443	110.49	102.89	104.85	94.489	101.21	91.202	100.18	94.465	99.106	88.952	103.35	95.122	96.924	98.51	99.676	102.98	100.32	98.137	100.44	106.15	100.78	94.285	95.339	98.071
103.1	113.08	108.23	111.21	95.871	105.16	110.74	112.77	112.06	113.14	100.31	102.16	113.93	115	110.1	114.18	105.39	103.4	113.88	109.01	106.09	104.26	99.033	102.18	117.79	99.677	112.18	103.84	104.6	116.39	112	114.54	109.09	106.94	103.07	107.86	103.99	105.11	108.09	113.05	118.52	104.53	104.79	99.7	112.35	101.5	111.47	107.78	109.57	106.53
99.572	103.38	103.48	110.01	111.13	93.405	114.03	105.08	104.6	94.61	105.23	104.96	93.352	99.582	111.56	104	108.06	99.305	99.017	104.66	106.56	109.29	109.88	110.17	112.82	104.26	112.88	108.58	104.11	109.33	95.235	107.43	99.178	102.66	98.57	111.27	100.82	101.54	101.66	109.75	98.769	102.88	113.36	101.76	103.97	107.95	103.67	108.13	104.71	110.83
108.36	115.74	101.15	110.06	105.97	109.01	110.07	109.06	108.82	117.39	106.16	106.52	109.97	111.5	108.99	110.15	115.5	105.79	98.916	117.4	104.73	105.57	113.46	112.65	109.37	105.88	108.49	110.71	111.39	110.56	112.19	116.19	107.76	108.55	107.6	113.67	109.28	112.65	110.84	114.26	114.45	113.93	111.47	108.45	118.73	114.38	107.91	104.12	108.26	111.04
96.28	96.454	93.612	100.07	105.01	106.16	94.683	94.854	93.905	96.793	99.738	94.035	98.689	106.12	101.76	87.915	103.36	109.66	98.793	95.786	107.06	99.443	109.78	100.99	108.25	94.964	101.27	97.317	92.255	93.661	98.062	110.35	97.023	103.57	99.116	104.03	103.99	96.269	95.089	107.97	103.52	101.1	94.635	104.41	95.642	97.364	102.89	100.07	96.023	94.915
105.77	117.47	98.447	100.45	112.21	100.62	105.49	97.233	104.91	115.78	101.03	116.42	111.66	103.09	105.04	116.16	105.32	109.05	103.98	112.38	107.66	101.98	103.31	102.67	113.9	108.77	114.19	105.45	110.35	108.77	109.46	104.74	110.55	116.8	105.33	114.92	114.5	106	104.18	102.14	113.26	102.35	103.36	101.17	101.2	105.44	100.96	115.32	107.71	108.04
104.97	91.241	96.154	97.591	100.06	93.624	98.223	106.05	91.704	96.907	96.825	90.481	95.431	91.148	106.81	100.46	108.6	95.934	103.36	101.2	99.788	102.54	97.651	93.567	90.038	92.697	92.437	95.258	105.95	102.49	97.329	95.789	89.602	102.79	92.489	103.92	94.435	100.79	92.934	94.071	92.809	88.402	94.959	102.7	98.437	100.19	109.19	92.831	92.503	95.453
100.21	91.751	92.934	99.094	90.303	88.114	99.758	91.837	96.963	94.3	98.191	95.448	92.208	99.59	95.435	100.94	95.463	112.74	94.5	93.263	100.9	97.608	91.521	98.638	83.781	94.027	99.861	101.21	89.745	102.24	95.88	98.946	98.492	93.386	89.258	106.83	90.447	92.763	99.282	101.56	96.782	99.786	99.547	96.221	97.24	103.67	97.983	99.542	94.943	97.578
108.79	104.12	107.44	99.899	105.42	111.69	112.93	103.45	103.54	106.82	110.56	104.2	99.181	114.13	101.97	103.06	103.18	110.48	107.3	99.911	109.57	109.01	104.07	96.978	99.582	105.38	108.35	101.6	110.93	110.88	107.01	112.68	111.12	106.43	100.57	107.13	108.24	108.25	100.21	102.57	104	101.64	109.24	103.89	106.25	107.82	103.17	102.37	100.65	104.45
104.48	110.71	100.87	99.709	115.58	112.08	102.32	102.54	101.14	113.78	102.44	100.66	99.699	104.45	105.65	109.81	107.49	107.87	110.57	104.7	98.257	112.24	95.133	101.75	105.01	114.11	107.35	101.99	94.113	102.97	99.772	104.71	99.008	106.46	109.05	104.82	99.363	110.74	107.51	104.06	102.34	102.59	104.78	111.9	108.04	105.56	101.09	104.49	98.821	105.47
96.224	94.017	98.578	100.98	96.258	97.943	115.89	105.25	101.86	99.132	99.27	94.741	98.776	101.33	107.49	104.52	93.526	102.1	103.64	98.487	96.791	103.08	95.069	110.14	91.553	100.2	93.869	109.62	92.634	100.65	96.023	93.719	89.578	99.006	104.15	96.278	97.453	93.643	100.94	104.35	101.29	95.738	103.78	90.974	101.83	94.247	87.803	87.651	98.892	92.488
96.106	114.27	114.43	103.28	93.504	109.34	107.47	106.59	107.1	104.07	115.21	107.35	106.65	102.85	103.19	108.33	105.2	106.1	106.89	109.19	114.7	107.4	107.22	110.11	108.42	111.26	110.09	102.83	111.3	111.97	115.19	112.78	106.27	104.97	115.44	102.77	107.88	107.01	101.53	107.35	117.23	114.52	109.9	110.11	109.87	107.18	102.66	111.94	104.23	113.87
101.23	111.15	110.02	109.48	113.49	100.45	106.52	110.56	109.29	106.94	100.81	117.49	102.94	106.96	114.9	106.31	104.55	116.11	110.78	109.08	101.46	114.57	106.17	103.42	101.06	108.31	113.4	112.36	114.61	108.57	113.16	118.51	116.72	105.49	121.81	108.34	105.9	103.65	108.86	110.44	109.26	114.15	103.71	108.86	110.2	104.15	114.67	106.63	107.57	120.31
104.81	105.83	99.902	112.33	100.23	112.59	110.03	109.5	109.26	111.71	117.55	110.84	106.69	104.31	102.51	109.84	108.44	108.03	107.3	106.51	113.51	110.36	108.73	103.26	102.49	101.45	98.984	113.2	105.58	108.4	112.97	108.31	106.57	112.17	100.58	114.79	108.32	110.95	108.52	111.97	106.53	105.44	108.21	110.3	105.23	106.26	105.14	100.7	111.76	105.8
92.947	99.845	105.32	96.549	95.628	90.16	104.69	104.72	95.71	102.51	97.768	95.271	113.6	92.744	99.541	114.63	99.645	102.42	107.18	97.231	102.73	97.269	92.103	101.6	97.168	102.53	96.162	98.539	101.66	105.52	94.718	94.596	98.499	104.89	95.973	102.91	103.62	91.982	94.845	99.394	99.263	94.84	97.387	98.56	100.62	95.386	105.29	98.601	99.523	105.18
107.52	117.42	102.28	110.43	109.92	116.87	109.56	104.16	104.58	118.73	109.49	104.19	106.62	109.83	115.2	104.85	107.72	121.04	113.18	104.22	101.37	112.36	110.16	109.5	103.03	106.76	109.44	111.23	108.33	102.46	112.72	114.2	114.6	116.8	110.08	100.96	105.34	111.15	111.18	101.64	106.44	109.89	109.81	117.39	102.91	108.05	104.92	111.36	108.34	114.43
104.2	94.814	97.703	103.24	94.492	108.66	96.207	93.481	103.74	105.93	102.75	95.079	109.19	92.472	104.87	94.507	103.67	92.133	95.083	99.172	98.384	100.19	99.743	94.558	99.88	101	98.004	96.913	99.245	108.44	102.84	95.584	99.792	101.8	92.888	96.781	102.53	100.48	99.641	97.097	102.11	97.186	103.99	100.87	98.355	106.72	106.05	97.32	89.666	101.92
116.6	114.68	108.59	111.56	109.93	104.28	96.203	107.91	110.89	114.73	117.52	108.54	116.31	110.91	107.37	109.79	109.8	105.64	109.68	103.36	100.2	118.12	109.61	111.44	114.22	113.48	110.2	113.77	105.24	103.67	108.07	109.47	107.53	108.31	108.81	112.1	120	115.1	111.44	110.29	111.22	110.05	114.36	110.3	122.31	112.09	108.85	114.68	101.54	103.08
111.62	113.72	104.17	100.56	100.05	109.6	103.73	105.02	108.74	101.5	107.83	116.09	106.91	113.18	109.16	109.32	98.488	101.56	111.79	94.109	102.05	109.57	112.29	101.72	101.7	98.699	95.402	105.69	112.28	113.07	110.84	109.82	109.6	107.57	111.16	101.88	110.02	99.875	102.55	104.71	107.64	98.156	103.26	106.01	92.784	108.44	108.51	104.79	105.35	100.74
117.84	111.38	101.72	111.38	113.85	110.14	113.04	100.25	113.69	104.65	117.34	107.92	114.46	118.37	121.33	108.85	116.96	108.63	103.14	115.99	113.71	114.97	117.77	110.52	114.15	108.25	113.28	105.06	114.44	111.02	112.98	108.98	101.85	105.63	94.259	108.07	114.28	111.1	99.536	105.02	105.75	114.77	107.06	112.81	111.92	108.7	107.54	104.62	112.75	99.484
96.039	105.93	97.285	94.961	95.888	96.828	99.399	94.779	99.563	94.631	92.33	93.072	93.259	99.492	94.934	98.954	96.734	104.52	87.735	98.193	102.71	101.22	106.39	101.73	100.56	94.809	99.505	95.629	89.509	86.444	95.956	93.121	96.285	97.128	105.36	107.35	96.196	92.252	94.932	90.371	93.523	105.52	95.504	95.068	98.813	94.568	98.451	93.022	101.38	94.002
100.55	107.21	116.47	103.83	101.08	112.71	107.41	100.77	102.23	97.272	109.06	109.42	110.65	115.56	107.68	98.661	102.97	103.17	115.11	104.96	110.76	101.58	113.01	113.22	104.6	110.4	113.88	99.179	105.75	111.74	110.05	109.57	105.39	105.91	104.36	109.41	110.73	110.17	110.55	106.3	107.7	108.53	107.66	111.92	110.61	105.56	101.98	106.96	113.87	111.36
105.38	103.28	106.66	98.288	108.21	113.68	108.5	110.12	114.08	110	106.6	107.39	111.75	115.48	98.888	106.61	112.24	113.99	111.4	105.66	118.16	115.22	109.04	110.94	107.26	108.3	108.94	104.2	108.79	106.14	108.95	106.04	110.69	112.14	112.09	100.85	103.92	101.01	100.46	104.76	107.24	112.16	99.589	105.88	101.37	104.07	103.44	117.09	102.38	111.12
107.82	113.38	99.668	108.96	107.24	113.88	103.42	112.62	111.44	105.09	107.08	108.02	105.72	114.03	112.58	106.18	115.26	104.13	107.71	99.247	105.85	110.7	108.2	114.9	110.89	109.61	113	118.22	116.38	110.81	110.14	105.93	103.44	112.07	101.69	108.44	108.52	112.18	108.89	117.41	110.38	108.09	105.58	110.99	99.311	108.05	97.724	105.62	113.54	101.47
105.96	99.63	93.426	98.733	92.723	101.42	100.64	98.906	100.22	93.103	96.691	88.856	103.97	94.944	100.95	90.986	96.544	99.618	96.367	101.91	100.35	98.789	96.574	95.197	98.252	97.065	99.48	94.74	100.3	94.29	101.33	95.646	98.508	98.177	92.401	93.953	100.39	96.126	97.416	97.508	96.859	96.402	101.56	104.14	99.675	95.949	99.916	97.377	94.345	92.753
101.69	88.991	105.46	101.71	105.62	98.363	100.28	97.058	99.645	100.16	95.599	96.335	90.45	94.588	101.88	101.57	102.78	99.335	97.293	102	106.63	101.96	104.62	104.62	96.263	94.989	101.93	98.193	101.05	103.21	100.89	106.85	100.91	93.799	88.191	106.54	100.08	98.522	95.399	102.53	89.008	98.057	95.217	100.37	93.066	93.784	103.66	104.98	92.92	105.49
103.89	90.802	90.364	93.906	99.974	96.098	96.649	99.223	103.65	100.69	103.69	96.64	96.526	95.507	93.947	90.873	92.234	95.466	103.53	106.44	98.575	92.838	102.31	97.483	103.99	97.267	98.791	99.377	101.12	99.178	94.337	98.556	105.71	91.301	98.862	98.733	90.158	101.72	104.9	100.18	94.787	91.43	97.734	94.165	97.143	101.75	100.69	90.59	92.416	94.932
103.65	114.46	105.67	104.93	107.31	108.74	101.57	103.66	100.14	111.42	107.81	108.05	100.52	101.63	105.17	116.83	111.2	100.5	106.46	116.03	110.33	110.85	105.79	109.59	106.33	102.75	102.43	109.66	107.47	99.286	106.67	111.5	110.44	112.96	103.94	109.98	111.58	109.46	108.45	114.97	111.3	109.86	98.846	112.47	110.17	110.14	115.04	113.07	121.24	107.21
95.776	110.68	103.44	104.84	112.06	108.07	103.79	119.78	105.26	104.63	111.91	117.38	99.396	112.65	108.91	100.43	109.66	111.88	101.75	108.87	106.88	116.1	109.18	105.11	103.02	116.06	106.33	106.93	110.08	105.72	105.77	108.68	104.17	105.78	104.83	114.27	114.54	105.45	118.9	110.88	113.99	100.76	101.13	118.39	108.87	110.43	103.63	105.88	102.33	115.63
117.62	101.77	102.24	108.68	104.78	112.19	113.25	104.72	102.1	113.93	107.5	118.82	102.18	105.99	114.96	115.66	109.75	105.85	114.03	107.84	110.53	107.75	111.98	103.02	107.72	101.01	119.1	104.7	109	96.699	101.84	108.71	96.788	106.97	104.42	103.52	113.94	104.43	103.76	101.94	109.44	122.41	107.57	112.55	98.863	109.47	107.7	106.51	109.73	108.56
101.56	100.81	95.737	101.04	108.25	91.972	102	102.51	100.51	98.789	96.84	109.62	102.71	94.987	100.23	92.509	103.8	101.56	101.75	96.05	102.07	94.176	105.07	101.67	95.354	98.387	97.457	107.69	93.886	96.071	99.633	112.11	106.64	109.97	98.588	102.85	97.068	105.79	106.17	98.85	104.9	104.91	101.23	102.03	102.83	106.7	98.871	113.25	108.87	98.231
107.18	121.33	101.61	101.23	103.44	98.921	110.18	111.07	104.68	103.99	98.428	103.73	107.44	101.19	109.82	112.78	104.03	103.5	108.48	98.449	101.44	101.99	101.87	100.79	108.79	100.15	109.83	101.45	101.21	105.68	111.67	110.05	97.324	106.65	96.558	102.96	112.7	102.62	107.63	104	112.75	102.21	110.48	114.2	112.27	105.02	104.51	100.79	112.93	98.876
94.891	99.14	102.3	104.13	92.557	98.582	100.38	97.617	97.352	99.647	106.03	97.367	102.64	101.37	96.719	89.609	91.427	101.88	107.78	100.23	96.534	105.14	98.429	95.422	95.631	89.011	102.28	106.97	97.379	101.46	100.54	102.06	104.73	102.41	103.53	103.52	97.811	93.214	85.504	103.44	106.04	102.21	90.688	96.634	92.768	103.54	97.557	101.15	91.571	100.2
106.14	103.29	106.65	111.91	112.02	112.36	113.65	107.82	107.23	109.54	106.45	101.3	112.74	112.18	103.87	113.11	112.81	113.53	109.19	103.44	115.63	101.9	101.9	112.99	103.63	110.12	108.55	105.44	108.55	106.91	108.19	110.93	112.54	105.6	109.57	107.43	103.8	99.872	111.56	98.167	107.4	111.26	109.2	105.42	110.98	103.71	106.71	110.27	115.73	105.09
111.84	119.35	110.11	110.78	117.87	104.49	116.65	119.09	109.58	101.75	115.65	114.71	110.1	106.65	100.59	100.42	101.49	106.93	107.96	120.03	116.22	109.13	110.66	111.9	119.05	110.15	117.39	103.24	103.68	109.86	105.99	99.713	111.89	113.98	105.83	107.06	106.27	102.28	108.66	105.86	110.41	102.34	108.37	106.7	123.12	107.04	109.86	104.74	106.84	105.12
101.49	87.204	100	98.157	111	96.271	101.62	97.165	99.016	111.93	97.32	97.533	103.84	98.764	94.796	96.066	105.65	96.17	93.842	96.083	102.69	101.1	96.047	107.23	101.83	100.92	90.25	99.237	100.73	98.216	93.801	89.175	103.47	103.78	104.41	107.56	107.23	106.96	92.832	104.48	96.241	103.35	94.802	97.235	99.162	94.316	95.113	101.68	104.34	104.45
103.82	110.33	108.55	105.94	117.95	104.84	106.9	113.84	111.88	109.52	102.99	111.24	116.91	103	112.14	107.54	109.24	103.37	108.48	102.44	104.35	109.43	105.54	103.56	107.7	101.46	119.4	103.89	106.04	105.45	102.15	100.88	105.23	106.35	102.82	105.32	106.58	111.34	111.21	106.39	108.96	109.27	104.9	105.11	104.85	97.798	105.21	111.11	106.47	117.62
108.13	107.4	108.64	103.12	104.31	107.41	111.1	107.34	115.67	122.97	105.84	111.51	103.98	107.49	105.77	101.12	106.58	113.68	117.98	117.65	111.21	106.63	109.1	109.07	108.77	111.36	112.07	112.11	106.64	109.88	112.85	102.08	115.5	106.34	108.27	115.81	105.67	100.1	115.27	113.83	98.28	110.81	106.42	108.71	104.93	108.12	109.85	117.99	107.36	109.34
86.724	98.171	96.542	98.507	101.57	113.37	99.921	96.622	101.07	102.68	95.73	96.873	93.357	94.899	101.92	101.94	102.69	101.3	108.99	96.381	90.101	98.964	94.739	107.41	104.2	97.854	101.34	103.42	95.666	102.33	91.289	95.904	93.261	91.353	89.159	91.333	99.958	99.379	95.88	99.849	91.586	106.28	96.937	94.241	82.38	99.826	91.422	99.177	104.5	101.2
119.65	108.57	101.9	94.543	111.62	107.06	108.31	119.07	106.97	110.48	99.846	113.6	120.57	114.82	105.35	98.186	104.59	114.77	106.24	108.47	118.49	109.87	108.74	109.08	105.98	100.51	98.911	105.52	109.26	101.41	101.9	109.08	115.12	113.35	103.81	103.95	110.4	103.15	110.67	108	102.41	106.59	100.84	107.13	110.54	111.5	107.96	103.27	103.7	115.09
104.98	114.54	117.43	107.16	108.13	99.596	107.01	109.44	106.2	114	115.46	105.36	103.79	107.58	112.1	110.9	108.44	109.59	109.28	104.17	108.38	101.43	108.58	99.574	103.33	115.78	111.56	110.96	108.4	113.68	116.71	94.574	101.59	106.83	108.25	106.48	109.02	107.05	108.08	107.23	113.98	102.81	112.65	112.58	114.15	100.9	114.53	107.23	116.06	113.9
108.79	117.14	106.82	119.72	110.28	113.42	107.83	115.01	112.04	99.994	117.02	110.54	101.79	116.09	112.33	121.28	107.92	106.65	108.98	111.47	100.44	98.33	104.14	108.73	109.23	107.22	109.35	104.59	109.8	120.6	104.43	108.19	106.44	111.51	104.57	98.391	105.08	106.42	109.14	110.53	112.09	106.91	107.9	114.05	114.26	98.59	106.48	97.463	102.16	103.21
105.52	102.94	97.552	114.28	103.36	100.97	97.143	107.28	116.82	98.514	111.14	102.61	104.27	111.32	105.01	99.659	96.875	104.97	104.59	103.78	116.72	103.63	102.07	117.86	117.68	107.31	105.05	106.53	97.682	106.34	109.64	110.01	114.97	101.07	98.055	109.22	108.85	104.36	104.09	101.82	102.88	105.71	109.96	106.87	104.43	103.79	109.09	107.81	102.21	111.04
111.33	109.35	100.1	105.19	94.317	97.997	97.804	106.32	97.586	101.02	106.69	103.05	106.82	109.54	106.96	104.03	113.53	111.12	121.39	100.98	115.88	108.42	106.85	106.72	110.66	108.46	103.54	119.38	112.68	108.42	102.58	106.51	111.97	103.75	103.57	106.79	98.904	98.481	96.201	103.03	99.704	103.64	105.53	95.204	101.39	108.24	108.12	106.42	100.31	104.41
118.3	104.5	111.96	112.56	109.07	108.56	102.64	104	110.83	121.13	102.95	106.15	99.39	111.7	112.38	112.15	118.29	98.151	100.74	111.49	103.22	94.826	102.78	113	100.31	111.74	110.05	108.29	112.39	117.43	106.86	111.24	117.49	107.55	101.1	105.46	113.3	109.57	104.48	102.75	111.97	104.03	96.88	102.46	108.39	109.87	116.14	105.51	104.83	103.03
110.84	113.36	112.65	108.13	111.14	106.06	102.98	108.29	101.81	104.08	104.64	103.96	106.93	101.68	108.39	105.3	102.74	100.43	108.98	96.402	94.777	111.24	113.45	107.5	102.7	96.721	104.79	98.337	113.55	110.02	110.14	108.44	116.8	98.691	100.29	106.04	98.96	103.59	104.35	117.09	105.65	96.659	114.18	110.83	107.35	105.4	102.64	111.45	113.88	110.71
102.54	110.33	108.4	99.36	111.73	104.92	107.48	110.88	109.77	107.03	102.86	111.16	105.56	101.44	94.712	108.36	110.26	110.86	110.67	106.05	102.73	105.56	104.58	105.06	106.33	107.41	100.56	105.05	108.24	103.9	119.56	102.94	105.64	107.52	110.32	112.76	100.92	101.91	113.87	116.62	116.66	106.31	98.957	110.05	111.35	109.08	103.81	107.7	96.649	110.53
107.1	104.82	104.56	112.46	112.35	113.7	108.81	102.01	104.66	105.64	108.03	107.93	113.16	106.72	110.71	98.884	105.08	111.38	107.1	108	109.35	113.59	105.6	117.11	112.18	111.74	109.66	101.22	105.12	101.75	110.39	111.44	118.5	117.85	113.14	107.9	114.28	119.6	109.73	103.79	113.8	113.31	106.96	108.89	107.45	108.15	111.35	103.55	112.06	118.26
108.05	118.53	119.3	109.43	108.5	110.64	111.64	104.91	104.32	99.741	112.06	114.9	104.4	112.79	106.84	112.68	108.71	108.47	108.85	110.45	107.27	110.36	108.39	110.36	113.61	103.57	110.74	110.79	104.93	108.35	107.12	111.81	102.99	113.32	109.19	102.71	96.587	115.96	110.78	108.12	118.31	104.12	101.71	105.43	108.84	105.49	114.67	111.85	102.81	107.51
105.19	97.6	103.58	100.61	108.84	103.26	109.05	97.513	93.599	97.26	102.05	99.803	98.551	96.179	92.226	95.025	106.28	101.76	94.269	97.399	91.358	99.152	97.419	89.734	93.285	100.16	97.848	101.07	96.587	100.53	89.287	95.233	94.718	107.9	100.77	105.49	97.319	105.37	98.775	100.55	99.405	100.39	92.154	103.91	99.074	96.286	105.75	94.581	100.17	99.934
111.41	106.02	104.7	103.51	100.63	115.17	104.92	114.29	113.44	107.3	108.14	110.18	111	103.31	106.77	113.45	107.59	108.89	104.06	106.95	96.958	116.34	95.41	110.52	107.31	102.4	100.65	109.61	120.53	110.45	103.83	111.2	94.929	98.44	114.42	104.29	106.96	108.23	102.6	106.17	96.505	95.651	103.45	101.29	109.38	116.76	113.62	100.14	106.05	103.18
109.25	92.117	102.63	99.724	107.35	107.49	107.1	104.63	101.2	113.71	111.98	96.731	103.61	107.89	104.11	110.45	102.62	102.97	116.14	102.66	105.89	113.71	109.32	110.88	101.45	101.44	105.6	100.5	101.06	108.03	103.83	103.68	105.89	103.07	112.24	106.39	116.14	107.3	112.44	102.78	108	105.86	107.03	105.95	109.63	113.49	101.91	105.22	114.89	111.46
95.159	98.341	104.02	105.92	115.8	103.6	106.79	98.675	105.38	104.35	101.45	104.03	101.47	105.71	108.96	105.35	105.75	103.99	109.02	104.6	102.01	112.59	98.67	108.39	104.86	112.54	107.88	106.09	104.45	109.72	111.44	104.17	103.35	101.6	106.29	101.92	110.41	101.88	119.89	108.75	100.93	97.762	106.6	103.33	107.58	99.377	110.25	107.13	105.59	106.35
113.24	116.66	112.01	117.24	104.92	103.41	98.013	106.22	108.75	101.3	107.7	108.99	116.05	104.39	105.54	107.77	113.49	101.3	101.55	96.81	99.115	115.39	103.99	107.25	106.31	112.01	113.56	105.11	112.74	100.26	113.23	97.047	108.82	101.18	101.43	93.297	102.62	101.53	106.93	109.65	107.45	115.47	106.77	100.85	106.52	108.93	112.23	109.2	103.45	96.078
101.69	103.74	110.08	105.78	106.96	108.65	102.32	106.97	95.453	101.13	116.06	111.31	106.57	115.99	113.13	103.41	104.88	97.537	88.447	109.84	106.6	107.06	99.927	104.47	113.62	101.56	107.73	108.39	104.24	108.05	106.82	115.34	106.43	106.45	109.79	108.06	102.42	101.63	96.117	108.76	105.24	103.25	102.05	111.8	103.31	102.27	105.03	110.17	103.12	102.52
107.94	101.67	103.77	112.97	102.24	114.52	109.58	102.29	103.91	99.492	102.94	115.67	107.39	106.09	104.77	107.47	105.3	105.88	108.19	107.73	105.01	105.47	105.36	109.2	101.65	111.22	106.86	111.57	105.81	111.89	104.89	99.741	109.29	106.7	112.78	103.69	113.57	107.82	103.33	110.18	111.9	99.514	108.03	115.94	101.18	100.84	107.13	101.84	102.65	106.16
111.59	106.89	107.18	106.27	109.64	105.12	108.89	93.174	111.81	101.93	109.76	101.6	115.55	94.922	102.03	103.55	101.8	100.56	106.76	114.07	108.02	103.06	91.373	116.62	102.03	111.1	105.67	106.49	111.33	105.15	115.53	107.86	108.15	103.02	102.13	102.45	103.99	107.73	112.58	107.77	102.5	105.97	105.58	105.15	101.21	110.79	105.59	104.89	108.89	107.24
103.58	114.02	107.29	105.09	109.09	105.03	106.06	107.38	111.46	96.046	102.85	105.59	98.72	117.95	99.425	102.09	104.13	112.6	101.05	104.08	104.61	93.959	110.76	103.09	115.7	99.318	106.46	105.66	109.31	113.83	104.44	104.09	103.94	99.213	108.7	106.46	112.21	109.16	112.13	111.75	108.05	99.45	105.75	95.84	95.74	109.48	108.01	101.59	106.92	102.54
101.38	102.8	105.92	96.78	99.063	101.65	102.67	98.36	92.532	89.136	98.77	101.76	101.16	95.306	97.118	93.575	99.234	105.29	99.786	99.45	99.738	111.79	103.48	106.28	101.9	98.701	93.109	92.077	99.44	92.786	95.75	100.01	92.858	108.16	88.857	101.03	100.79	87.896	92.867	99.414	101.17	98.387	99.324	90.539	97.172	89.688	91.921	97.908	98.698	101.79
97.99	111.55	105.25	106.54	105.82	110.07	105.96	109.82	108.88	93.417	102.11	102.61	110	99.031	107.29	113.41	108.68	110.91	105.38	103.9	123.5	111.05	110.2	108.62	120.52	105.92	105.02	97.471	106.38	108.85	101.54	104.98	108.96	98.502	109.42	101.55	112.11	115.42	103.77	115.14	97.73	113.02	107.81	108.49	107.15	98.698	101.48	111.85	110.89	107.71
113.09	101.94	109.91	109.3	104.8	105.46	107.82	111.12	104.27	102.34	106.59	113.14	96.048	100.54	105.88	112.46	112.24	103.9	108.91	100.89	107.43	100.08	107.88	112.48	111.64	106.32	104.4	110.35	101.88	101.63	100.26	99.101	103.8	103.69	113.3	103.06	109.03	108.59	111.21	110.84	108.12	105.55	99.763	105.41	98.673	102.26	108.72	106.93	106.97	103.78
112.91	114.38	113.46	113.67	102.26	109.08	109.18	106.87	111.22	102.92	106.31	111.87	110.87	107.72	117.88	103.67	105.75	109.9	109.36	105.38	109.51	122.43	105.5	108.51	108.07	111.82	114.05	104.21	108.04	101.76	106.55	100.43	108.92	109.31	107.78	101.77	109.16	109.87	110	109.91	108.79	109.11	112.5	101.79	101.67	99.277	103.29	109.37	108.16	96.966
95.17	99.063	104.39	100.71	106.68	93.907	98.26	97.424	101.66	97.824	101.9	100.41	92.113	103.73	100.55	104.84	105.59	97.379	103.07	101.38	95.578	104.51	97.174	109.2	105.85	103.04	101.43	106.57	101.52	95.192	96.704	98.457	97.649	98.139	100.54	93.077	104.76	96.526	103.33	108.54	103.11	101.01	109.82	107.44	100.51	97.59	106.87	105.08	94.092	98.434
100.02	116.66	110.81	104.05	104.49	112.97	107.26	112.3	103.78	107.76	111.15	110.91	119.15	110.19	113.47	108.52	116.28	102.94	119.44	100.1	98.272	102.99	108.08	102.77	98.74	109.86	106.31	102.53	98.92	122.66	107.17	107.91	109.02	114.66	106.29	107.54	115.56	113.83	116.56	107.25	109.22	115.94	112.44	110.73	105.5	96.337	109.01	105.99	113.49	108.47
107.79	101.63	115.36	102.22	105.56	101.46	108.1	104.69	119.22	112.64	109.54	99.827	107.52	107.83	105.08	98.976	106.55	105.38	107.12	98.953	100.4	108.5	99.388	105.41	98.31	99.416	106.36	111.36	103.09	107.01	115.5	101.95	110.28	108.74	104.5	111.49	98.591	112.48	107.52	107.27	102.98	103.91	105.46	107.98	104.26	111.55	118.18	114.66	117.31	104.41
121.08	105.89	112.14	109.07	106.85	105.93	114.65	118.46	110.08	112.67	102.04	101.3	104.62	109.82	115.23	103.61	110.93	105.89	107.45	103.2	112.86	109.19	106.45	110.13	108.09	116.71	109.14	108.74	109.84	110.9	118.68	102.97	110.27	109.5	110.86	112.06	101.41	116.67	109.55	109.12	112.37	110.21	108.56	116.54	108.33	106.28	105.52	104.42	106.17	103.15
100.68	106.52	110.16	102.4	107.3	111.77	104	104.74	102.09	110.73	100.73	116.65	105.07	105.19	106.2	92.983	101.28	108.88	102.28	110.84	102.02	108.56	100.24	105.85	102.31	108.46	102.6	107.74	101.9	103.08	96.514	105.31	109.32	109.66	114.4	107.73	104.77	109.63	107.95	110.84	115.37	104.26	112.93	104.23	109.39	108.21	110.03	115.64	104.52	113.5
101.15	98.415	101.32	97.63	100.72	96.922	101.92	103.19	97.377	104.66	100.92	91.469	97.516	92.47	95.555	107.16	102.3	104.6	105.8	95.992	106.88	96.649	93.89	96.17	108.72	99.346	99.832	105.64	105.48	98.564	94.503	106.05	105.47	105.67	103.97	99.446	102.23	96.506	98.765	99.475	91.208	96.034	98.979	107.98	98.204	99.798	94.646	104.16	105.42	92.441
106.62	109.23	95.24	111.12	105.58	98.056	102.2	103.06	112.65	107.11	111.87	100.81	100.04	100.53	107.65	105.61	100.33	105.96	101.66	105.75	105.92	101.26	112.27	113.97	110.75	100.63	102.91	112.06	105.02	111.97	105.57	114.94	105.31	109.2	105.04	103.74	107.75	103.98	109.06	99.79	109.46	99.578	108.2	103.98	84.96	107.4	103.37	104.38	104.04	107.31
101.35	102.19	93.633	94.065	106.23	99.081	102.63	97.573	95.906	98.138	93.911	95.37	103.56	96.139	92.759	88.147	96.274	97.599	96.28	100.95	100.07	92.109	94.021	105.75	86.741	98.253	113.55	94.55	92.511	104.55	90.321	107.55	90.123	98.045	104.71	99.117	100.61	99.401	103.47	102.02	100.6	94.166	107.21	102.87	103.6	102.83	102.44	91.792	93.679	93.549
110.04	101.52	107.88	101.88	110.95	102.66	104.83	107.33	101.66	110.92	112.56	97.422	108.9	107.79	104.15	99.689	110.78	99.681	103.36	101.16	108.77	112.86	111.7	112.34	108.93	114.47	103.58	103.87	106.97	110.16	104.04	106.5	112.57	100.31	106.72	108.22	106.81	102.31	106.53	102.92	106.06	102.4	110.51	110.25	103.16	111.02	106.8	108.7	105.33	109.34
93.259	101.45	98.32	101.52	97.469	90.92	93.799	98.038	109.3	100.21	92.727	93.832	96.996	96.661	99.973	99.368	97.144	97.778	93.94	104.3	92.382	98.726	100.07	100.2	102.7	97.787	101.24	108.45	109.28	104.18	104.8	93.931	91.259	100.97	104.57	103.22	96.465	99.11	97.534	96.16	96.025	94.613	96.755	100.47	98.173	102.75	92.047	102.87	96.401	103.12
103.77	109.07	105.37	102.53	111.34	111.98	108.67	99.032	116.3	102.69	101.13	99.474	105.11	108.71	109.14	104.04	106.75	115.43	101.32	112.07	121.82	102.65	102.6	98.796	107.17	109.08	108.03	107.41	108.33	114.96	110.92	110.16	112.7	116.06	99.098	108.04	102.51	106.82	111.93	108.64	107.6	111.89	99.171	110.64	110.49	108.79	102.93	103.77	111.41	111.45
112.64	103.93	113.43	105.57	107.24	107.2	105.84	111.19	103.56	103.79	111.5	110.4	119.02	114.02	112.21	109.48	110.54	109.94	111.5	114.4	105.86	114.48	119.39	114.76	111.7	116.73	114.06	94.672	105.25	109.16	103.73	109.31	114.31	107.7	106.25	103.04	112.16	109.56	110.81	106.12	110.41	109.42	109.81	108.87	110.05	106.08	104.01	104.2	103.57	109.11
96.087	105.45	102.69	97.611	96.812	91.332	92.867	91.915	102.48	94.884	104.8	102.86	93.881	93.752	93.989	100.15	100.8	98.328	94.205	100.4	101.13	94.628	100.8	100.65	100.14	105.61	94.859	97.316	91.547	97.977	101.9	98.744	98.919	100.55	102.75	99.996	97.68	95.834	99.232	93.587	97.924	86.19	91.05	87.771	100.21	88.479	96.367	101.75	98.113	101.81
109.54	109.41	109.74	109.78	107.73	108.58	103.1	103.79	103.33	103.42	109.9	97.219	107.89	106.29	101.7	108.45	110.12	98.117	114.22	99.195	107.57	109.43	107.52	111.3	106.4	102.14	112.34	104.44	104.78	103.06	108.24	109.51	109.78	99.59	102.69	105.02	111.13	98.147	106.55	107.91	110.41	109.39	111.07	102.44	109.86	102.51	108.62	110.36	106.05	107.46
96.837	108.43	109.53	105.96	108.7	104.13	103.19	104.11	110.82	112.56	115.85	105.07	103.09	118.5	117.74	112.22	105.9	110.64	104.65	106.9	111.46	102.75	113	113.23	114.93	107.35	103.22	105.78	111.74	116.08	108.64	111.1	110.15	116.51	106.25	108.6	105.35	117.24	109.38	92.68	114.97	111.95	107.83	105.63	105.41	118.03	106.76	111.94	117.22	115.52
112.72	110.79	106.08	110.8	111.05	104.13	105.81	109.52	99.166	114.59	107.85	100.76	99.464	105.37	104.56	106.98	104.2	110.46	108.94	103.67	109.14	104.31	101.63	107.53	112.72	112.43	110.32	106.19	111.39	97.449	106.11	96.414	108.67	104.05	101.15	102.25	104.16	110.59	103.05	108.42	111.54	106.79	108.21	104.85	97.641	116.63	101.22	102.5	108.34	105.71
111.87	109.59	114.26	100.29	109.16	111.82	100.17	113.09	111.79	105.66	119.82	101.16	111.82	108.53	107.92	109.34	101.2	110.26	114.45	110.82	110.66	108.3	105.45	103.39	108.44	102.96	109.77	103.12	103.24	104.63	109.45	104.9	98.907	106.62	114.74	111.78	114.21	111.2	112.25	105.6	106.6	110.35	101.01	111.33	117.43	109.65	110.21	100.54	114.06	115.2
109.04	89.233	94.729	101.97	91.731	85.565	99.535	105.06	100.2	96.969	108.66	97.019	98.853	100.89	106.06	95.506	101.04	101	95.234	95.936	96.571	104.4	94.913	95.974	98.843	99.069	105.42	102.24	98.976	101.8	102.9	93.576	96.929	102.87	97.578	101	94.24	96.007	96.084	102.78	98.703	95.767	111.04	97.951	89.985	95.12	94.025	107.32	100.43	96.325
108.05	114.14	114.43	113.05	104.82	103.38	95.479	101.8	109.92	102.54	109.97	111.57	110.71	110.16	116.1	104.45	117.08	103.47	100.5	111.56	108.87	104.85	103.46	104.85	103.36	106.26	94.414	105.35	108.39	101.69	104	107.31	110.97	112.9	114.99	103.82	105.54	97.219	103	108.56	114.05	100.5	111.1	105.93	101.72	106.33	108.11	111.05	105.76	108.35
108.52	106.32	103.22	108.72	104.14	97.455	107.7	105.82	98.603	110.03	102.37	106.54	105.17	108.64	99.332	98.864	106.67	105.49	98.71	108.07	104.41	107.08	104.6	100.41	105.32	105.63	99.591	102.41	99.37	104.24	107.14	104.75	107.65	109.26	106.75	108.89	102.14	102.51	105.75	106.51	94.88	107.38	107.65	106.31	106.57	106.64	104.75	105.53	100.94	102.9
105.54	106.41	105.54	104.27	102.84	97.534	110.68	115.97	110.56	107.19	100.26	111.12	99.45	104.45	110.41	105.22	116.94	120.03	111.8	110.73	99.899	110.62	109.98	103.58	107.83	109.39	104.58	103.11	108.38	105.59	97.002	105.47	110.85	107.44	115.28	109.44	105.7	108.38	106.02	110.02	109.21	114.41	104.73	100.47	105.54	109.86	106.11	114.68	110.06	105.69
108.12	104.65	100.55	104.47	105.81	111.82	111.05	97.052	110.83	106.7	118.07	107.73	104.49	106.16	107.98	108.81	109.39	90.383	106.38	105.03	102.73	112.31	108.33	106.99	97.846	98.443	110.64	114.05	121.22	114.42	107.3	106.09	103.46	104.93	108.64	111.64	102.32	111.01	108.65	109.75	106.66	112.1	112.79	110.13	93.109	95.315	107.78	107.93	107.04	104.96
106.55	106.63	113.53	108.34	108.38	115.47	110.22	112.33	105.8	104.35	119.38	103.48	103.35	109.56	102.23	102.39	101.87	103.81	105.27	113.63	104.97	108.81	108.11	106.01	112.82	105.95	109.63	111.15	102.23	105.94	108.39	106.01	112.24	113.39	109.64	107.32	101.21	101.17	108.63	98.891	95.619	109.68	120.12	109.03	105.92	107.57	111.35	104.45	102.98	112.64
91.955	94.595	104.77	100.08	106.41	99.056	103.4	99.143	105.64	94.859	110.84	101.62	101.1	96.946	103.03	108.19	101.71	101.96	96.987	103.45	96.31	108.09	101.69	101.84	91.689	103.94	96.569	100.83	97.625	104.84	93.828	98.824	97.369	99.783	94.708	111.09	99.845	96.068	105.39	109.68	96.468	99.235	101.29	98.944	101.33	105.54	91.091	94.823	95.575	99.717
112.62	113.29	113.6	102.09	109.74	108.63	107.8	102.26	114.1	111.25	110.6	111.05	104.83	106.87	104.18	108.61	114.61	107.98	108.34	112.33	112.71	109.25	99.175	108.57	109.83	109.99	108.25	108.08	103.38	103.69	101.18	114.72	101.73	107.44	112.87	100.15	102.52	117.43	104.24	108.26	105.53	113.24	95.99	117.53	108.69	107.38	103.08	100.72	114.92	102.72
114.77	107	115.46	111.5	103.13	100.51	110.09	109.65	100.01	105.88	104.18	106.75	97.261	98.05	108.15	112.54	112	109.9	107.75	113.18	105	111.27	116.04	100.48	103.91	94.682	111.77	101.13	106.34	96.502	114.04	101.37	107.89	106.34	102.25	110.9	100.98	108.09	95.146	103.68	103.61	92.746	108.07	106.7	106.5	108.67	105.96	107.58	108.9	100.15
103.66	111.04	107.85	106.38	105.56	102.83	107.76	102.64	116.78	102.57	111.15	102.88	110.84	108.93	105.01	111.91	104.31	103.63	100.49	110.79	113.52	104.74	105.78	99.8	107.35	108.65	102.32	109.7	108.37	113.91	104.61	95.824	102.63	97.395	110.2	100.43	106.45	106.42	111.16	94.796	103.93	117.53	103.75	103.15	100.34	110.2	107.36	102.99	110.94	107.58
104.25	105.15	101.02	102.5	107.12	106.32	104.04	114.13	111.75	108.49	106.78	102.63	114.26	107.43	114.38	105.09	112.48	101.96	101.43	116	107.28	109.14	100.71	99.572	104.77	110.17	115.75	114.57	110.99	107.71	105.16	109.69	111.3	104.23	112.06	104.3	108.87	106.52	108.9	109.1	110.73	102.15	94.393	102.81	116.62	112.82	110.77	102.08	106.46	103.39
96.312	97.066	96.723	104.66	99.491	103.1	107.7	96.663	102.23	102.72	103.1	108.09	108.04	108.87	103.34	103.45	98.084	107.69	106.93	102.15	113.53	101.39	106.75	104.27	97.539	96.888	99.935	103.54	102.46	107.83	116.75	96.167	100.75	109.23	90.814	99.303	97.85	101.83	97.411	105.36	94.616	104.45	97.594	108.2	101.29	97.617	101.49	108.61	103.42	92.203
98.655	96.525	100.8	94.447	95.401	100.06	97.863	102.13	93.884	96.822	97.535	95.676	99.567	99.453	94.694	96.254	96.18	86.456	95.759	91.316	100.96	95.809	91.451	100.78	99.213	93.7	99.582	108.52	97.667	97.367	101.39	97.986	102.57	105.38	96.139	102.48	103.33	100.25	105.76	101.53	94.234	101.39	98.025	101.8	99.396	87.33	106.13	97.305	105.92	95.738
112.1	94.307	116.62	106.67	106.43	110.7	112.57	108.69	107.09	106.85	100.62	100.53	105.51	112.08	117.09	113.29	102.09	114.14	119.17	110.09	105.89	110.58	98.413	117.11	109.06	108.62	108.53	106.13	106.35	109.15	110.63	108.98	114.17	106.56	109.98	106.66	105.77	107.57	106.01	104.02	101.02	114.53	109.29	115.06	110.39	106.28	117.18	111.33	120.43	105.09
112.47	102.47	103.36	112.95	108.84	106.72	107.29	98.364	107.55	109.36	99.917	101.87	106.18	96.826	107.36	107.06	108.96	110.18	110.96	108.43	99.682	110.1	101.6	104.28	97.963	111.15	104.85	107.92	107.51	108.25	102.68	97.719	105.91	99.103	99.552	110.46	108.15	105.31	105.58	107.83	99.893	110.62	112.63	109.97	108.23	96.52	101.1	107.09	109.1	101.06
107.33	114.86	107.61	106.21	111.75	101.36	110.96	109.5	106.65	109.19	102.92	104.35	104.61	102.31	102.04	107.26	107.77	110.51	106.12	107.23	109.39	113.96	102.88	111.19	110.87	99.421	99.912	109.26	106.32	106.44	105.5	106.35	104.49	108.98	102.19	106.95	102.01	115.9	106.35	106.99	101.69	107.09	108.69	98.808	106.18	97.685	100.46	116.61	101.64	107.07
114.22	115.81	103.05	103.34	103.73	104.33	110.03	113.62	111.89	106.13	112.6	109.56	108.36	112.13	104.19	99.877	108.78	112.31	105.83	100.04	97.832	109.22	100.98	98.08	113.24	103.74	110.09	111.66	107.46	112.97	112.87	94.861	109.2	107.12	106.12	105.28	101.42	106.37	105.98	111.36	103.6	97.17	101.35	108.93	110.64	102.25	106.23	108.33	103.1	104.67
106.54	107.35	101.99	99.285	105.84	109.05	110.8	111.3	102.42	105.46	104.54	109.09	104.29	93.695	113.43	103.91	113.19	101.97	104.15	107.21	109.53	100.45	107.85	107.95	115.76	99.515	104.61	107.04	109.85	111.84	104.46	104.12	109.49	112.12	112.25	112.46	104.31	103.82	106.38	117.86	98.615	99.535	103.45	104.7	107.65	98.656	98.241	111.38	102.34	104.24
105.28	108.93	105.24	109.78	109.83	101.2	109.08	113.22	109.24	115.32	113.94	100.97	107.1	111.24	102.71	104.23	111.96	117.02	113.39	113.62	112.5	107	106.3	100.24	104.7	105.15	115.75	106.04	108.87	112.2	119.71	114.09	106.37	110.67	108.77	107.47	105.52	113.84	112.45	106.79	116.27	114.67	114.17	108.88	102.83	110.18	115.78	102.54	119	114.21
108.2	101.94	110.68	104.49	109.84	109.64	102.48	96.973	93.304	106.85	108.25	110.93	109.56	105.73	109.85	115.86	108.47	111.17	106.42	115.17	109.85	103.66	116.26	107.45	101.87	102.26	110.64	99.9	110.1	111.01	108.84	103.81	111.33	104.08	105.49	106.72	110.94	111.48	106.03	108	109.61	110.88	106.7	107.28	105.15	106.87	100.5	114.15	104.16	107.92
105.46	108.73	113.81	113.18	104.67	94.559	108.46	103.19	100.67	96.554	111.98	108.59	110.3	116.61	115.85	105.85	106.13	105.62	102.29	105.35	105.01	102.34	103.47	105.95	106.82	93.608	98.185	104.52	110.51	97.571	104.89	104.4	109.4	105.47	103.84	106.2	102.3	103.12	98.662	110.76	102.92	120.06	110	104.92	101.35	104.48	109.74	110.02	111.51	100.64
103.34	113.48	112.73	105.69	110.39	109.67	104.11	112.74	109.23	102.01	111.74	106.07	107.36	112.57	118.53	111.79	114.99	110.11	110.42	113.97	106.63	107.57	104.78	113.92	113.11	105.32	107.69	105.25	109.78	108.71	108.95	111.17	110.28	110.64	108.32	116.07	102.93	109.99	107.03	105.84	106.88	106.57	114.75	111.28	105.35	103.03	107.82	107.73	113.22	108.02
102.68	101.96	101.91	102.49	100.53	94.463	94.723	100.87	97.344	101.19	101.48	107.67	100.83	98.04	106.22	98.579	100.4	101.19	111.01	102.78	103.32	101.96	103.4	100.82	98.229	98.351	100.59	92.238	99.764	98.697	98.894	98.269	107.53	103.06	96.19	95.993	107.55	96.59	102.41	98.616	103.3	94.992	102.51	88.116	100.67	94.326	101.97	101.78	104.45	97.971
107.98	113.15	105.26	110.13	95.66	102.06	101.24	106.94	106.3	103.75	105.06	117.6	101.22	94.663	97.685	105.83	106.43	106.32	100.98	122.9	100.26	108.86	108.2	95.753	112.41	97.92	104.97	109.35	100.03	111.35	101.75	114.65	107	100.03	98.729	112.13	111.14	117.8	111.23	107.52	108.35	104.42	102.54	102.64	106.02	111.33	113.08	109.76	102.97	104.49
113.27	111.35	118.24	111.33	109.62	106.29	112.05	110.48	111.82	108.18	107.12	105.58	101.22	110.03	105.21	113.82	113.65	105.79	106.04	106.62	112.78	108.77	104.44	100.46	108.49	103.6	105.62	111.35	101.49	114.73	106.13	105.46	103.93	99.388	103.14	110.09	102.11	107.25	107.47	111.75	109.67	112.26	108.11	100.37	112.6	102.05	103.49	100.97	105.26	106.47
108.88	115.61	111.43	107.45	104.78	106.23	119.89	117.99	99.715	107.37	120.12	101.07	113.18	119.07	109.83	106.4	97.436	123.76	105.18	105.06	106.26	114.15	108.85	114.85	115.06	108.54	109.53	109.63	105.69	103.68	108.4	106.28	111.4	103.81	114.25	114.99	108.76	113.09	110.15	110.13	114.43	106.8	97.338	116	94.486	96.589	107.46	112.56	111.59	116.73
117.6	99.538	102.14	114.07	107.7	103.75	108.77	109.1	103.08	109.02	109.27	108.86	102.55	109.31	107.04	107.04	108.33	112.33	105.92	99.89	103.62	112.38	109.81	107.6	104.51	100.92	103.4	107.3	100.82	102.28	106.54	116.2	112.77	107.83	106.93	113.06	107.53	97.099	105.8	109.2	109.15	113.9	108.57	104.62	113.59	108.15	112.89	107.76	106.96	113.31
103.51	111.29	100.46	104.22	117.01	102.12	109.75	101.84	110.78	111.25	110.37	94.34	109.12	103.08	102.15	106.84	104.54	107.53	108.69	111.73	100.53	98.569	104.14	103.42	109.54	101.16	102.93	103.04	105.71	105.42	100.36	100.68	102.85	103.72	106.4	110.06	110.52	106.06	107.96	109	95.581	103.18	101.65	111.36	101.71	93.85	109.57	113.78	101.36	103.12
121.16	106.7	108.89	103.2	110.03	98.06	111.74	106.99	99.711	111.11	106.37	106.33	104.17	109.84	100.84	112.36	107.26	104.17	105.89	98.462	117.18	101.97	117.19	108.82	101.6	109.59	110.52	102.48	112.89	108.32	89.312	104.94	106.85	102.05	106.76	99.878	107.33	107.9	111.34	98.145	105.89	102.49	106.87	117.27	110.89	113.91	113.36	106.33	104.65	102.56
100.06	110.97	104.93	95.99	105.82	99.095	102.51	95.677	104.43	104.3	93.947	99.032	115.12	97.757	99.671	100.94	100.69	101.74	109.54	99.134	95.64	88.844	107.5	98.389	104.74	96.46	99.671	106.11	104.19	101.49	105.95	105.52	99.99	105	105.6	106.21	102.73	100.41	106.44	100.56	106.52	111.55	102.13	106.6	104.97	109.26	100.67	100.92	100.97	103.36
108.05	105.17	113.38	102.93	107.8	103.6	108.55	109.41	109.62	100.4	109.06	108.44	94.016	107.63	111.14	103.49	109.84	110.29	110.65	108.2	105.66	97.99	103.92	108.63	106.69	102.63	104.13	98.579	104.36	97.16	110.84	109.84	103.29	113.67	92.811	103.5	104.27	104.79	106.08	93.818	101.34	96.221	105.85	102.4	106.95	111.54	118.18	102.67	103.53	116.88
110.21	96.737	101.3	102.2	95.88	109.17	100.07	100.51	105.87	98.46	103.66	99.567	95.427	84.832	103.79	97.726	94.131	102.6	93.588	104.04	88.982	106.27	98.3	106.41	99.291	98.511	102.36	98.854	107.79	110.61	98.314	100.6	96.161	101.9	111.12	106.71	103.99	107.25	103.89	102.95	102.43	107.46	109.54	106.34	99.686	94.1	105.64	98.818	101.11	102.35
106.5	97.463	96.499	99.68	109.03	98.688	99.554	92.712	100.22	93.452	97.289	97.62	99.339	99.423	106.24	100.32	96.002	105.5	97.872	100.48	91.363	103.52	99.83	99.838	96.662	95.851	96.354	96.301	98.655	95.981	95.393	94.191	90.176	94.944	84.518	105.59	104.64	104.37	102.59	98.33	99.51	107.1	101.2	94.964	98.565	96.662	93.043	88.072	103.71	104.97
107.67	100.47	108.98	109.45	107.42	109.24	109.39	101.4	102.41	102.15	104.66	105.47	105.59	98.898	111.48	105.45	104.73	94.795	105.31	105.8	111.98	104.4	100.1	109.44	92.233	103.52	95.564	94.944	101.26	103.5	103.89	105.66	110.01	108.33	107.93	97.386	108.42	105.45	103.91	102.4	101.83	104.83	103.02	110.51	106.92	104.05	106.53	105.05	113.68	100.76
95.564	101.64	112.83	109.51	104.92	105.99	100.96	114.05	107.17	107.77	112.05	117.35	103.43	106.29	101.42	109.94	99.414	103.51	111.93	117.14	114.98	114.23	104.18	103.29	106.99	108.55	110.65	107.78	115.28	101.43	105.09	104.97	97.189	91.912	100.6	110.59	100.53	110.22	100.15	107.92	105.04	101.35	106.8	101.27	104.49	105.19	100.16	107.21	97.435	95.214
95.637	108.56	107.45	106.35	100.99	108.32	94.665	101.72	107.07	98.749	111.76	95.754	105.86	109.14	113.94	107.17	103.42	112.97	96.378	108.6	101.87	111.29	107.73	106.05	108.86	106.45	102.2	103.59	102.39	96.953	103.55	107.61	105.73	105.42	110.27	105.34	108.19	105.87	103.18	107.52	106.19	96.8	92.479	107.43	110.81	107.83	105.68	100.07	101.22	97.698
100.14	96.513	101.67	104.57	108.68	110.61	90.695	106.58	108.5	112.27	101.56	112.2	109.52	108.14	110.74	102.7	106.26	101.05	110.89	104.97	102.94	110.08	106.88	108.54	116.81	103.72	98.677	104.11	105.17	101.82	108.75	105.77	108.11	96.697	108.02	104.24	103.46	108.55	99.469	106.81	99.45	104.84	107.01	107.72	107.38	108.99	103.41	98.309	101.98	102.39
109.69	116.86	114.07	101.84	107.85	110.83	109.81	105.78	106.24	112.99	110.9	105.47	110.29	109.57	107.12	93.205	105.56	105.34	113.43	99.951	106.46	105.73	99.902	104.01	111.67	108.26	109.28	108.81	102.04	100.88	109.05	109.87	113.66	103.66	109.27	108.97	104.45	105.32	99.817	108.59	107.6	106.27	106.19	102.37	104.18	99.888	109.69	111.04	113.4	97.689
99.7	103.93	104.85	99.844	93.177	94.298	99.136	94.188	92.564	103.94	101.31	106.73	99.77	100.26	99.878	101.77	97.848	99.278	104.22	104.84	105.21	100.94	96.882	104.59	98.181	99.509	95.757	106.61	99.303	99.076	102.95	96.659	103.51	103.61	106.6	100.9	100.37	98.632	110.65	94.146	102.89	101.05	104.14	104.67	105.36	99.722	100.31	98.874	103.32	99.779
93.891	102.5	101.11	95.883	91.145	102.32	101.34	97.22	105.98	90.683	86.672	102.19	104.99	107.35	102.21	96.648	95.064	98.178	95.532	101.13	101.15	104.98	96.685	95.373	99.497	107.57	102.97	103.18	99.216	87.683	96.758	103.03	105.7	96.133	97.711	100.65	95.633	100.07	100.69	99.66	99.937	98.373	107.22	106.09	94.25	99.202	100.64	102.4	95.924	99.469
102.9	98.418	101.63	97.907	99.852	94.661	106.65	97.691	87.692	106.58	99.956	98.096	101.74	102.83	95.911	86.101	114.38	103.94	97.222	106.74	103.65	98.105	96.905	100.84	101.11	101.51	104.85	95.946	101.52	95.683	112.42	102.97	99.882	99.023	100.62	93.717	99.926	101.59	91.653	91.237	103.2	95.014	97.805	104	102.92	93.908	102.27	92.039	96.364	99.706
106.49	110.21	112.57	107.11	100.71	100.88	112.23	105.77	108.42	115.06	104.23	101.22	110.48	113.99	108.31	112.96	104.46	105.88	99.532	103.13	102.69	110.14	111.14	104.52	105.07	111.82	103.45	106.89	99.002	100.46	108.26	102.19	101.46	99.404	105.06	101.83	114.88	102.14	105	109.18	101.24	103.75	99.985	111.66	100.86	108.64	99.79	106.3	107.61	115.07
108.33	109.07	108.37	106.13	104.32	111.3	108.02	102.85	96.494	100.7	103.21	103.44	103.22	109.16	102.85	107.75	102.23	98.886	99.527	112.55	98.096	103.21	103.93	99.549	107.93	95.074	112.47	111.14	102.42	104.91	109.12	97.306	103.3	112.23	108.44	111.51	95.602	106.78	104.86	93.575	107.64	103.06	104.14	109.63	102.51	101.93	94.197	103.4	99.837	115.88
104.3	106.45	117.98	106.2	110.42	115.62	108.7	114.28	109.96	103.13	109.21	106.6	112.57	104.76	100.05	114.55	106.65	116.56	104.58	109.77	111.35	104.82	107.42	106.63	112.39	109.68	124.73	103.89	110.4	111.97	106.75	108.45	111.41	104.01	103.09	108.54	115.37	118.34	106.93	112.26	116.09	108.14	107.91	117.56	116.98	106.04	102.57	99.038	108.7	110.69
105.38	104.82	108.76	112.17	109.3	102.4	112.05	107.31	108.69	110.97	107.43	99.627	119.11	101.54	106.39	98.269	119.35	103.28	111.02	111.52	117.28	102.63	100.04	99.211	111.08	102.12	109.03	100.94	94.889	100.92	100.57	96.527	100.49	108.33	110.93	111.18	100.37	110.47	118.3	116.95	101.55	108.36	109.55	99.808	101.25	113.02	107.84	104.94	106.76	100.86
98.014	94.558	92.302	89.269	100.88	100.58	103.3	104.23	99.686	92.905	99.228	100.23	97.258	95.682	101.66	95.44	103.94	102.84	98.08	97.021	107.71	94.827	100.5	97.418	92.636	85.915	102.64	95.659	95.54	103.55	108.49	92.43	96.192	96.978	93.799	94.994	100.96	96.861	94.287	94.71	98.068	101.07	98.013	106.34	104.17	102.96	100.54	95.328	98.098	92.732
112.61	101.2	114.73	113.09	112.08	111.94	114.6	111.96	113.04	109.25	112.88	117.22	111.34	107.61	106.05	114.78	111.65	112.55	110.96	111.49	106.5	102.27	110.42	109.17	116.81	104.68	106.41	110.21	106.15	103.04	107.89	105.65	111.34	109.18	116.7	109.44	102.54	111.53	112.69	113.76	115.24	110.27	114.56	121.42	94.599	109.48	102.73	98.341	103.46	108.91
105.94	100.35	104.02	106.22	109.92	105.39	105.73	99.485	96.829	102.47	92.321	116.05	106.96	107.45	102.41	102.22	103.63	101.28	112.08	100.44	98.554	103.68	101.03	102.76	109.25	102.15	111.13	106.22	109.75	110.26	99.121	113.96	97.657	108.01	110.92	100.1	104.69	106.69	119.18	97.5	105.69	104.49	103.76	109.03	109.4	104.35	99.222	103.63	111.7	110.27
96.18	111.61	110.04	107.08	108.99	102.89	104.64	103.78	101.05	110.1	107.75	105.35	104.03	102.63	107.47	106.34	105.78	101.51	102.36	105.73	102.97	97.102	98.589	109.5	110.72	95.315	110.72	94.221	99.38	103.05	104.79	106.06	104.96	95.022	102.26	109.8	105.25	116.61	111.49	114.65	104.91	109.11	111.39	110.05	104.94	110.63	97.901	116.75	103.6	103.52
112.06	102.32	103.46	112.95	105.51	107.77	104.36	108.03	115.54	107.21	100.3	111.65	122.57	110.54	110.96	112.61	100.1	116.09	93.459	104.02	99.951	99.142	106.71	99.894	110.83	106.3	104.11	111.42	100.51	107.69	113.78	106.14	107.47	109.98	106.98	99.282	100.29	102.48	97.871	107.03	97.68	105.21	109.62	113.98	116.99	109.53	108.53	109.13	104.53	99.89
113.52	104.03	114.34	104.86	107.73	101.31	107.82	108.57	104.21	107.05	109.71	103.04	97.272	104.98	110.47	96.799	106.5	106.4	105.97	98.405	113.07	104.61	104.14	107.99	109.23	105.3	102.75	114.1	101.25	108.49	108.57	104.14	113.43	107.46	104.37	104.44	104.65	110.88	106.06	111.79	101.73	114.92	114.87	112	111.6	110.58	109.79	111.49	119.78	113.02
101.63	111.2	102.7	105.67	102.8	101.25	99.599	110.85	107.41	101.83	103.36	103.89	107.54	105.69	105.93	105.35	104.87	106.83	109.61	103.73	100.06	105.41	98.512	103.52	104.88	102.18	106.36	111.28	99.587	102.07	96.88	108.49	102.34	101.38	99.983	106.35	99.555	115.44	101.43	100.47	101.52	105.82	113.9	110.81	108	104.02	112.66	110.34	99.045	107.71
103.64	102.11	91.195	110.56	106.23	100.16	103.53	110.4	97.78	119.59	95.97	102.27	98.899	107.92	103.76	101.36	99.464	99.705	98.405	103.09	95.21	104.29	96.029	98.711	104.37	101.59	107.78	108.51	112.56	106.59	104.52	110.74	114.36	110.08	104.33	96.639	103.77	101.32	100.15	105.18	95.17	102.21	108.29	106.37	100.83	106.35	98.686	97.825	97.702	102.68
105.73	109.32	105.5	104.57	107.23	102.93	105.65	108.8	102.88	99.011	103.81	100.78	96.073	105.51	102.31	103.38	100.41	114.67	103.01	108.2	105.67	107.49	103.66	100.35	102.46	98.584	99.671	106.96	109.14	105.21	111	104.58	100.63	111.77	110.98	109.63	90.269	105.66	112.17	98.922	110.01	107.67	102.85	104.77	105.6	94.52	106.22	102.07	104.99	102.47
112.34	102.73	107.61	111.09	99.726	108.12	107.39	105.41	105.27	101.27	95.915	104.13	106	108.56	103.93	105.9	109.02	108.39	104.29	111.15	105.99	103.62	105.46	98.087	108.09	96.933	111.82	106.96	113.17	107.78	106.47	112.9	107.16	116.17	111.26	103.56	113.84	104.34	108.16	95.2	105.13	100.2	108.69	108.85	105.56	103.1	111.18	110.68	103.67	110.9
108.72	106.16	109.22	110.17	113.63	110.97	107.45	112.53	109.41	113.96	111.13	113.85	108.25	111.43	109.74	117.29	108.09	112.84	115.2	116.97	112.83	99.613	116.55	108.6	106.25	112.33	115.84	101.27	110.44	117.12	99.199	106.36	107.62	103.85	112.73	116.01	113.17	117.61	117.61	105.19	106.99	118.85	104.46	114.87	116.94	109.83	120.88	103.53	105.15	120.05
115.18	101.5	108.99	106.03	108.98	114.08	116.99	111.57	107.53	108.72	112.14	114.27	106.71	95.988	107.11	106.59	92.961	110.99	106.65	102.48	99.186	106.59	100.1	115.3	108.05	106.55	107.57	103.64	104.93	107.71	102.05	118.7	110.56	103.23	107.46	114.41	115.82	106.45	108.92	105.63	109.48	109.58	105.89	108.14	110.41	106.53	106.3	107.05	101.16	108.79
114.3	102.67	110.81	109.47	104.86	113.99	105.73	109.21	108.66	108.14	107.82	106	110.84	108.31	103.01	106.61	110.59	109.47	105.17	109.24	109.78	111.59	117.66	112.69	106.55	113.99	103.79	109.77	115.62	111.19	111.92	99.799	109.56	98.071	109.46	106.9	101.79	114.66	112.79	107.49	106.28	109.34	107.34	102.45	105.48	101.53	121.91	105.48	111.69	102.56
90.896	105.96	100.2	102.2	96.787	105.97	100.09	96.556	107.03	106.64	97.606	102.07	100.14	111.3	102.87	105.48	99.248	105.02	98.127	101.47	97.207	111.95	102.78	107.58	105.36	100.2	103.55	95.326	99.77	104.64	97.435	105.14	97.042	106.26	96.446	101.32	97.884	96.964	100.44	111.98	94.166	98.147	108.46	104.16	97.123	93.952	99.229	96.589	99.019	102.18
109.53	110.65	100.27	105.1	110.95	106.53	103.09	113.86	112.89	100.9	100.67	102.96	107.89	110.79	98.212	104.56	99.68	105.81	112.49	113.51	101.58	97.717	105.11	99.375	106.92	110.82	110.49	112.19	102.89	107.24	105.08	110.89	93.776	109.07	106.18	108.16	108.44	100.11	107.24	101.79	111.1	111.64	114.08	109.52	110.64	108.01	108.67	102.63	104.09	103.24
99.295	100.12	104.16	103.34	102.54	104.85	110.98	103.22	97.991	94.282	102.04	112.34	106.71	110.52	111.94	106.11	105.26	109.94	102.76	99.16	103.25	109.5	104.63	110.45	104.95	107.6	104.3	101.08	100.66	105.11	110.08	107.22	105.56	105.92	110.96	116.12	101.2	101.12	105.36	106.59	100.01	107.11	103.55	97.552	103.9	106.91	105.3	103.96	107.35	99.241
98.398	102.62	107.54	100.06	106.72	110.25	101.3	107.2	102.98	100.12	103.15	112.48	115.41	107.13	110.97	110.31	119.32	99.774	103.81	114.55	110.76	105.44	101.64	108.34	102.06	114.11	110.45	99.496	107.22	103.91	106.63	113.92	114.76	108.4	116.55	117.45	102.26	108.52	108.25	106.03	105.64	108.57	106.53	112.53	120.04	108.35	102.49	108.69	105.5	102.01
99.769	100.36	102.29	95.745	95.71	99.662	102.71	99.538	99.403	88.624	99.437	101.79	102.66	100.2	109.74	94.578	87.465	88.411	93.329	99.256	101.45	99.754	101.33	102.47	93.515	99.752	92.309	92.224	109.17	105.58	94.381	93.801	87.456	97.426	100.58	97.096	98.763	95.459	94.792	101.8	95.21	100.72	89.412	92.206	104.68	86.556	107.37	91.92	92.633	94.264
104.59	109.56	108.01	104.68	112.61	104.27	100.95	103.29	97.476	108.93	113.28	101.84	106.44	105.91	107.24	104.68	105.34	97.419	104.21	102.13	110.38	114.41	105.85	103.26	98.978	100.59	110.88	104.62	104.94	101.35	105.44	103.73	99.559	102.04	107.06	99.125	105.13	110.34	103.49	109.02	109.43	105.48	102.57	106.8	106.5	104.02	110.48	112.23	100.04	100.43
93.287	106.82	101.22	111.06	96.877	99.65	93.248	106.6	107.74	107.47	104.49	102.09	106.08	113.42	107.05	108.52	104.34	101.79	95.907	100.18	105.46	106.14	96.009	100.68	99.216	102.24	99.496	104.04	96.972	91.634	102.55	90.111	101.91	93.859	100.58	105.31	104.76	97.183	105.17	104.93	99.469	111.22	104.52	102.49	97.335	98.292	109.03	95.124	102.48	103.29
100.97	104.92	113.78	115.89	102.04	111.83	105.53	109.27	106.53	104.24	104.25	99.551	109.57	108.05	111.09	113.02	100.92	97.815	110.57	109.06	112.92	107.85	102.11	108.79	107.61	120.87	97.865	101.14	113.71	103.7	106.77	108.5	116.62	117.32	110.33	107.91	111.19	109.11	108.1	109.48	109.41	96.142	103.87	104.7	104.32	110.57	107.93	113.22	99.305	107.19
107.91	110.31	109.34	101.01	109.99	106.82	110.61	108.64	106.22	106.33	115.43	108.24	103.26	117.32	118.45	102.94	100.74	111.14	109.7	101.29	110.68	115.98	106.91	109.93	106.2	109.07	107.82	105.51	106.09	103.16	107.48	108.23	113.06	114.96	103.39	107.48	113.04	106.32	106.67	105.85	103.51	110.32	108.19	113.59	113.82	108.66	109.22	110.22	110.65	108.16
108.43	107.19	97.76	105.17	112.4	108.4	104.76	104.63	109.01	102.94	108.16	106.79	100.94	103.21	97.968	109.44	107.54	105.42	102.97	105.88	108.72	107.31	112.57	107.1	107.23	104.19	105.74	108.28	106.22	106.04	108.21	94.617	105.2	108.78	98.727	103.24	102.5	109.14	107.66	97.746	109.07	103.23	109.4	101.74	98.375	111.57	111.68	107.69	100.26	104.09
107.69	107.59	104.68	103.3	112.88	104.31	99.641	114.12	98.957	106.53	101.26	108.32	103.09	110.14	105.04	111.51	113.2	106.75	102.01	106.95	111.03	119.79	109.91	118.05	110.27	103.33	111.09	109.27	99.859	116.32	111.14	97.257	104.77	105.8	96.098	108.58	99.967	113.7	102.35	109.76	103.55	105.36	107.51	107.63	108.94	109.16	106.38	112.43	106.72	114.68
101.59	101.12	101.38	102.94	112.68	102.65	120.27	102.29	100.87	110.74	111.92	101.06	106.15	108.75	108.65	103.36	104.5	92.19	105.56	94.269	99.99	100.35	108.09	99.799	96.425	106.46	102.16	96.075	105.49	100.58	106.13	110.6	93.013	104.75	103.44	101.52	104.58	100.64	99.141	112.07	103.93	108.72	104.68	104.98	104.97	108.92	95.14	98.306	110	112.77
116.48	110.93	100.84	111.82	108.45	111.08	111.86	111.54	112.15	109.62	109.78	107.74	115.67	109.04	112.27	111.13	106.4	110.15	102.72	101.53	105.64	106.87	109.7	110.12	108.71	117.64	106.67	106.12	111.35	120.71	109.96	100.21	106.66	112.67	110.97	109.39	114.15	111.4	103.71	109.15	107.17	111.36	108.78	110.8	111.53	107.89	110.66	105.42	115.19	104
105.74	96.189	111.05	91.835	97.764	108.27	102.64	95.218	93.054	101.56	103.36	99.32	104.66	100.6	104.25	103.88	102.47	91.555	97.518	89.889	99.993	95.455	103.08	95.138	98.134	106.48	109.69	92.693	95.562	102.51	105.25	93.764	98.904	98.977	104.39	106.05	100.61	93.965	103.98	95.972	95.315	100.35	104.5	101.88	98.503	95.387	102.51	108.53	110.06	100.84
103.62	101.21	104.37	100.73	103.85	103.47	105.18	109.6	104.9	109.17	106.24	98.36	106.29	107.55	111.61	118.53	96.951	106.05	109.12	109.48	94.686	106.25	106.5	107.54	116.68	107.65	109.82	109.62	101.96	110.56	101.86	107.59	103.06	106.94	103.48	104.31	106.07	104.31	111.6	102.64	112.04	116.21	102.44	108.48	116.04	105.11	104.56	100.59	102.19	119.89
98.118	105.14	111.06	105.43	100.8	107.08	115.33	96.511	113.88	102.72	108.84	104.99	106.18	102.12	110.54	108.32	108.17	111.19	108.08	99.121	101.35	105.9	105.03	115.23	100.55	106.2	102.38	105.69	101.11	96.036	107.88	106.44	90.037	97.786	102.67	95.179	101.56	110.63	99.601	106.97	104.58	93.217	102.76	102.64	98.645	99.841	102.2	105.2	106.98	103.83
109.03	104.93	107.54	117.2	112.43	105.43	114.6	112.03	104.92	98.127	107.09	104.92	111.05	103.88	112.69	112.87	116.45	102.49	114.76	106.78	109.29	107.59	112.88	102.87	108.02	112.97	112.22	106.53	103.94	100.58	101.65	109.88	101.1	110.44	108.07	107.98	103.76	110.44	110.34	112.45	107.94	106.94	115.08	110.86	109.56	111.5	106.9	106.83	114.55	109.16
102.82	96.013	94.16	99.586	97.807	90.88	101.55	101.85	106.15	105.74	102.96	98.843	100.16	101.07	102.73	96.727	95.776	103.17	99.095	102.39	103.33	102.53	101.16	100.29	101.45	103.53	98.576	95.73	99.202	103.24	95.029	88.472	96.818	104.91	99.59	99.22	104.19	99.895	109.63	105.65	103.24	103.57	102.06	102.57	111.85	101.51	107.34	108.26	97.337	108.05
106.15	86.738	110.77	96.168	97.344	93.602	94.374	112.18	106.45	108.22	107.96	102.05	100.48	87.724	99.558	101.63	102.07	110.68	102.49	102.62	102.51	103.07	100.53	96.287	99.849	96.649	103.63	92.326	103.29	97.371	108.56	97.856	100.05	99.797	104.54	112.44	90.243	105.95	105.1	93.433	105.78	99.617	105.55	101.72	106.17	108.43	102.15	96.022	94.467	91.959
101.16	115.12	114.03	109.22	101.53	111.19	116.13	109.27	97.52	99.847	100.28	111.54	118.31	108.5	110.92	103.38	108.12	107.54	107.37	114.24	102.32	116.8	112.85	97.306	119.23	103.6	97.574	107.13	102.76	109.43	104.64	108.6	108.52	104.72	111.52	114.53	111.49	104.24	115.47	118.6	100.17	108.3	117.91	106.44	104.49	108.45	108.99	109.32	106.54	108.03
109.99	88.871	99.825	94.497	99.633	98.196	92.641	97.199	102.6	105.28	94.957	90.44	105.32	102.67	94.776	99.98	104.47	96.112	96.174	103.53	96.054	105.32	92.725	91.506	94.815	101.78	101.62	91.819	96.524	92.086	99.404	97.959	100.19	93.269	97.224	102.24	87.963	95.944	100.4	110.91	98.519	94.12	99.991	104.96	98.004	97.794	98.619	107.51	108.82	98.845
110.15	110.22	100.42	107.41	103.59	107.59	104.68	105.42	115.33	118.04	112.96	104.36	101.72	103.81	105.65	110.97	101.41	105.18	107.94	115.98	98.681	112.48	108.23	104.29	104.76	103.82	104.35	113.39	100.19	107.89	96.09	109.76	105.06	102.77	100.47	101.92	108.07	108.54	108.21	109.11	93.225	108.28	108.03	109.81	109.75	101.9	101.2	107.76	103.77	105.85
107.05	102.06	104.66	102.02	107.45	107.22	106.96	110.09	115.12	103.47	97.109	113.96	107.62	106.87	110.26	111.57	109.83	107.45	113.71	101.76	110.46	110.53	107.78	100.16	109.82	106.82	109.73	113.33	110.03	114.95	109.99	99.443	100.22	114.13	102.73	108.72	111.36	113.38	107.08	113.9	108.9	106.25	105.04	111.14	113.39	102.1	105.96	115.43	107.93	98.174
112.04	106.27	101.51	106.23	112.31	103.16	115.04	108.51	112.28	113.36	118.11	115.74	117.3	104.51	119.57	111.86	107.88	102.98	112.32	114.97	121.2	106.5	116.05	108.45	116.59	106.98	109.02	115.19	113.24	107.32	114.04	105.46	112.1	115.85	109.3	111.93	124.6	109.36	116.5	107.83	106.82	106.75	110.41	113.56	116.48	114.5	113.1	106.46	114.47	111.35
102.48	105.23	101.28	94.083	97.046	88.496	104.11	105.38	90.467	97.031	94.474	100.82	95.224	104.84	92.945	93.377	99.136	108.51	97.915	95.326	96.401	97.752	101.12	88.184	97.866	101.58	97.919	94.313	108.91	101.74	104.59	96.275	94.571	95.897	97.306	95.158	105.79	97.874	98.318	104.8	102.51	98.758	92.766	100.05	93.069	105.44	91.675	101.42	103.11	101.47
101.2	100.62	108.88	105.54	102.32	106.38	108.66	115.2	105.31	99.032	97.489	95.616	108.11	106.46	96.922	100.03	103.94	94.703	97.919	102.1	96.605	110.67	108.15	103.35	102.01	106.52	113.24	116.91	106.26	109.88	98.877	116.1	109.75	104.98	107.85	100.67	113.69	100.09	107.98	100.07	104.57	100.58	108.34	98.924	104.24	107.67	101.97	93.063	110.93	110.2
114.35	112.14	106.86	109.84	106.23	101.58	110.56	107.73	109.59	110.62	101.87	103.74	108.39	106.04	107.29	109.31	101.86	106.45	109.52	107.14	113.47	100.27	114.76	107.11	114.53	101.25	112.59	96.157	112.41	97.877	117.49	110.13	104.94	113.08	103.55	108.8	110.02	117.08	110.31	100.13	114.97	113.4	112.06	111.52	116.33	114.95	111.52	109.81	110.22	112.89
107.4	108.88	111.87	102.21	101.99	106.33	102.66	110.12	117.85	109.13	109.97	103.43	104.23	99.86	116.46	113.16	110.4	114.97	104.51	114.44	108.17	110.51	105.11	105.57	101.32	107.85	103.02	111.22	120.28	98.308	111.45	109.85	107.08	112	109.56	101.9	111.41	102.91	98.308	112.23	98.608	110.53	101.41	108.58	108.87	104.33	104.9	109.44	119.07	99.095
114.42	113.67	108.89	114.85	105.69	107.7	99.722	100.92	114.84	105.47	109.74	100.38	101.69	101.76	110.06	110.82	106.79	98.919	103.57	104.62	104.37	104.13	104.91	111.03	106.05	103.58	102.82	101	97.676	100.77	107.15	96.812	102.65	110.68	106.67	99.04	108.89	103.46	113.23	117.81	108.1	95.702	104.71	111.25	104.17	103.45	111.3	114.52	105.63	110.48
110.06	102.16	116.45	105.85	106.64	112.03	108.61	101.16	103	104.73	111.58	102.83	101.63	108.69	103.73	99.071	109.08	107.02	103.55	113.19	105.67	115.21	104.2	98.909	118.78	103.7	103.06	110.65	96.596	111.75	103.85	106.99	102.91	106.15	109.49	118.87	108.49	109.84	110.18	117.37	112.85	109.78	108.8	109.37	110.37	117.54	105.52	104.28	106.71	106.68
105.64	111.9	102.49	107.61	101.82	107.15	106	98.918	111.79	105.96	92.643	117.85	113.43	95.832	112.9	109.29	97.092	99.812	114.94	108.03	106.04	102.44	108.03	98.738	100.03	106.75	100.29	106.06	111.61	103.01	96.205	105.09	106.79	104.97	107.37	110.85	104.83	101.85	95.656	113.58	104.31	99.671	102.31	99.096	99.406	115.96	108.2	114.64	104.83	109.83
98.382	107.18	103.16	106.63	110.52	93.573	102.27	101.22	110.41	112.28	107.67	103.11	123.03	104.53	103.91	107.59	106.96	100.8	107.63	120.48	109.71	116.48	114.4	110.03	104.37	105.14	98.964	112.28	107.88	111	109.22	106.52	107.27	97.812	104.11	117.46	102.47	110.12	105.43	102.67	103.79	99.239	104.66	115.27	107.29	100.53	105.47	103.85	106.86	103.93
108.37	99.31	106.84	104.18	109.85	107.63	108.76	112	113.43	107.54	103.06	109.8	100.3	105.41	107.76	103.2	108.9	120.76	106.55	110.43	110.09	109.43	110.75	107.96	102.33	108.99	102.36	108.7	110.18	107.3	107.47	102.36	110.98	107.24	108.31	106.41	102.18	103.72	106.54	112.34	111.38	105.21	98.766	113.66	102.62	111.25	102.11	108.89	109.58	101.26
100.82	87.425	92.218	97.085	102.85	99.076	110.16	93.274	106.08	87.706	91.689	100.97	100.77	97.088	96.282	94.177	106.99	101.82	88.419	98.369	106.47	89.421	103.73	94.09	96.69	94.975	100.35	99.21	94.867	100.07	94.708	98.725	91.759	94.525	104.22	101.51	101.89	94.673	94.01	102.55	92.583	95.164	97.084	100.86	101.95	111.67	90.043	97.578	95.711	90.929
91.215	105.23	97.542	107.7	98.517	96.502	93.535	108.32	93.269	93.614	99.623	93.742	105.07	97.136	98.707	84.559	96.1	102.17	102.74	98.192	95.817	101.86	101.48	98.894	102.4	99.711	97.171	94.197	101.27	105.27	100.67	107.93	95.391	87.974	91.741	103.65	106.41	92.088	98.122	99.227	99.817	100.09	103.06	97.111	95.023	97.664	100.8	99.935	96.512	107.74
104.35	111.17	98.079	104.22	105.8	101.68	109.06	107.06	105.54	107.82	110.93	107.72	102.92	107.72	110.82	102.49	102.33	115.68	105.6	104.95	103.67	105.18	98.612	101.84	105.14	107.39	107.71	112.16	99.63	106.9	107.72	108.73	106.61	107.79	112.79	112.77	102.45	108.16	102.94	102.7	107.99	100.29	105.15	114.84	116.38	107.75	95.48	111.03	99.009	103.85
108.65	112.83	101.97	105.92	101.49	106.94	100.16	113.16	108.99	101.77	105.33	109.96	96.668	93.651	109.81	108.31	101.73	99.324	106.23	105.33	101.68	102.02	101.35	100.27	109.06	111.94	99.777	104.66	102.43	110.29	121.34	103.74	102.12	108.31	110.76	105.07	110.74	114.46	104.68	106.76	109.93	105.3	102.16	104.69	108.43	104.74	103.5	109.11	104.98	105.37
112.06	116.81	114.3	105.88	113.43	111.2	114.44	101.98	105.7	108.69	107.27	107.92	111.14	109.13	111.48	104.25	113.16	113.06	101.52	99.651	104.35	101	110.14	117.33	107.11	104.02	108.49	109.94	110.66	97.857	108.01	109.95	101.4	108.62	105.29	112.68	103.62	103.22	104.22	104.83	108.79	115.06	116.09	112.34	113.55	103.56	103.8	109.35	101.3	110.89
109.8	109.22	117.15	102.54	108.09	108.04	114.44	105.52	106.72	107.89	110.03	102.49	114.04	109.37	111.47	103.8	105.48	103.61	110.96	109.28	103.93	107.78	117.2	109.56	108.5	105.01	121.57	104.67	106.66	103.61	113.17	107.36	112.97	104.6	104.19	111.54	109.11	113.06	115.51	113.21	106.46	105.67	113.89	106	110.68	109.9	109.97	116.28	109.6	115.72
107.08	108.91	112.18	109.55	110.45	112.39	108.57	104.39	112.32	114.5	115.6	108.52	102.71	115.72	104.05	115.86	120.7	104.94	107.98	104.09	115.16	108.17	104.05	114.07	110.1	117.04	114.84	115.36	117.94	107.02	111.43	110.66	109.76	108.44	112.87	96.163	118.25	112.39	106.49	120.82	110.94	111.96	106.48	118.66	115.71	114.89	100.84	112.94	100.89	113.29
103.56	97.791	108.74	110.81	111.17	118.71	102.53	111.3	102.88	109.21	110.9	110.01	107.96	110.52	105.15	116.82	117.32	113.97	112.18	103.85	110.11	105.61	106.22	103.95	100.77	114.25	107.91	109.16	104.32	113.19	111.15	102.97	104.08	103.12	113.82	111.34	114.1	109.45	106.63	118.71	105.09	111.99	107.21	104.25	104.63	102.42	105.58	104.03	113.24	106.84
106.96	118.39	110.72	100.19	105.63	116.6	105.83	110.19	106.05	108.89	103.86	107.35	107.15	108.06	109.19	104.65	110.42	115.1	101.36	107.05	110.32	112.26	112.77	111.06	107.66	104.37	111.77	109.56	111.92	103.75	109.65	106.34	105.6	111.14	117.36	101.2	115.33	105.46	103.24	113.45	106.42	107.38	112.89	105.45	106.53	112.81	118.71	113.48	105.59	106.06
102.03	103.75	103.85	101.91	103.97	96.007	99.038	107.41	99.788	96.344	113.15	104.54	111.55	108.62	109.35	99.784	102.97	106.38	106.55	115.1	109.61	105.92	102.88	103.33	119.68	108.86	106.63	103.74	109.84	112.83	105.45	106.73	113.62	99.8	100.76	98.406	107.96	98.667	105.7	106.6	105.34	99.507	117.88	108.34	108.39	105.72	102.28	109.75	107.46	106.95
109.36	120.82	120.35	104.13	107.38	109.21	103.35	114.79	112.95	114.52	104.38	102.13	112.67	110.73	109.39	101.86	104.78	104.94	109.81	106.16	112.34	104.83	113.49	104.52	108.83	109.92	107.46	108.58	117.38	110.45	109.52	101.66	115.7	107.71	104.27	103.51	116.84	112.65	118.1	108.1	113.74	104.77	111.29	112.43	105.95	110.8	110.93	120.91	115.5	110.07
108.47	104.36	108.41	100.26	103.8	109.74	112.15	101.62	106.2	115.68	110.83	101.62	112.71	104.57	110.11	107.25	109.98	102.15	109.58	111.27	102.71	105.76	107.82	105.42	107.67	100.29	103.62	110.97	113.26	109.07	105.67	107.34	105.84	109.83	110.63	111	118.94	110.89	105.04	116.82	118.57	108.88	105.95	102.14	123.22	108.53	112.31	99.873	107.78	117.48
104.18	112.03	104.98	114.69	108.34	102.27	111.87	117.49	105.87	113.83	102.45	113.28	105.52	113.42	107.97	100.53	99.597	113.92	101.45	109.43	113.06	104.04	110.16	107.85	100.36	107.57	103.97	105.17	113.55	103.12	103.05	105.97	102.36	110.88	112.42	110.19	113.89	98.471	112.04	115.3	104.75	110.57	105.57	97.497	110.68	110.76	105.67	105.05	106.12	101.37
91.182	98.822	97.211	95.956	100.86	97.461	105.93	99.216	86.34	101.62	101.12	92.449	98.859	98.201	105.49	98.109	88.65	92.63	98.345	103.17	91.391	101.54	102.49	92.539	92.32	93.381	92.547	97.2	102.84	99.451	102.54	103.88	101.07	107.64	97.98	97.162	102.74	108.33	102.18	104.05	99.491	90.223	99.949	99.221	112.71	92.24	94	99.807	101.09	94.555
107.35	109.45	94.261	106.18	104.81	105.75	103.98	108.38	96.975	113.62	99.625	97.181	108.96	97.538	103	106.48	99.824	114.41	112.89	100.33	106.99	94.289	110.43	106.52	105.12	110.73	104.78	106.32	100.94	98.915	110.82	109.57	104.7	95.875	103.41	102.85	108.97	103.7	107.6	102.57	113.04	104.81	107.79	107.82	97.993	102.87	104.83	109.18	105.73	109.23
99.797	97.239	100.28	99.741	98.537	102.05	87.105	100.43	99.376	92.903	96.063	97.067	96.983	98.454	95.195	93.408	97.287	94.707	92.91	99.627	97.982	94.17	96.141	96.604	97.781	99.902	94.457	103.87	107.38	99.453	89.262	92.042	95.276	111.95	95.493	102.45	103.63	97.003	104.8	88.993	99.761	98.987	91.099	93.188	103.35	100.75	100.03	92.421	101.78	97.091
111.11	111.4	100.13	108.86	108.6	97.359	109.53	105.92	107.76	105.66	99.187	109.04	109.17	113.61	103.16	109.02	105.35	114.73	115.61	102.67	110.36	108.04	104.66	108.77	122.31	105.07	106.84	108.55	104.58	98.876	107.16	111.37	111.84	107.37	105.68	104.81	99.005	95.781	108.33	111.85	111.1	109.67	102.17	107.67	102.58	104.2	112.29	104.1	107.44	103.47
106.4	105.82	106.72	107.32	112.36	107.06	105.65	105.97	104.4	104	113.72	106.57	108.89	109.72	111.9	107.98	115.9	103.13	107.05	109.45	91.903	99.846	103.21	110.45	105.07	110.88	105.23	111.87	108.84	98.474	100.84	104.04	115.42	105.52	106.19	104.97	105.07	93.944	108.01	108.7	105.23	102.49	105.09	108.94	104.2	103.47	109.79	109.31	100.84	103.4
98.203	102.45	111.08	103.51	105.45	110.83	110.3	99.977	100.5	105.07	107.86	106.19	105.45	99.642	108.82	106.49	104.56	107.07	100.67	108	97.16	106.03	108.59	101.99	99.251	106.36	96.034	90.769	105	98.742	99.358	102.81	102.47	95.588	114.99	102.64	108.49	106.17	101.3	100.55	103.02	106.6	106.57	109.33	100.21	106.49	104.78	102.09	105.51	103.63
98.334	103.35	96.458	103.17	103.43	103.16	107.25	102.53	112.05	107.25	109.19	103.55	110.11	106.48	104.28	110.64	107.24	107.03	103.44	109.67	107.85	106.95	103.43	105.48	110.92	95.507	97.733	113.44	100.84	111.46	102.14	108.36	107.8	108.13	108.01	104.05	100.78	111.97	97.461	99.491	102.94	102.05	108.42	105.6	109.51	104.23	99.821	104.47	101.78	108.78
98.14	109.11	102.92	97.555	100.77	109.21	104.97	107.87	105.07	103.98	111.59	111.03	103.44	104.85	104.44	92.87	105.12	105.4	98.885	107.94	106.17	105.63	105.64	103.35	93.332	103.29	106.98	109.73	104.57	105.79	103	116.78	103.36	97.332	116.9	111.47	99.012	98.934	107.62	100.18	106.79	99.377	102.78	110.85	108.77	110.41	104.5	104.49	107.62	108.96
100.6	99.707	101.06	103.13	101.4	99.613	99.806	101.76	107.71	93.67	104.21	104.91	103.94	100.46	93.389	97.247	110.22	96.998	99.375	99.013	94.625	102.13	99.806	103.95	103.36	103.75	93.972	105.81	100.13	101.9	103.16	98.554	95.468	109.94	93.125	103.93	104.48	98.121	101.84	104.22	95.336	103.78	103.33	98.649	102.75	112.65	113.65	102.63	95.621	100.32
110.99	103	102.88	105.22	117.28	117.45	98.232	110.78	105.07	111.88	113.91	104.89	107.83	100.74	108.03	108.65	121.06	108.9	110.64	114.92	107.86	108.41	100.29	100.85	104.67	106.56	101.93	104.86	104.72	105.77	109.5	108.81	104.26	104.39	109.66	108.46	110.37	113.59	100.68	108.38	105.73	102.46	102.09	100.65	113.16	106.47	108.92	111.65	103.13	113.75
100.3	96.528	109.17	99.352	108.85	88.162	105.38	110.63	101.04	100.93	116.26	113.15	105.53	110.34	112.87	110.83	100.54	101.56	112.88	109.96	97.185	99.927	106	104.73	108.06	104.26	105.42	101.78	105	111.41	92.185	107.64	105.74	101.82	106.17	105.64	100.99	89.805	112.25	107.48	107.36	108.15	102.97	97.403	114.81	114.45	115.06	102.97	102.6	99.354
113.55	103.1	96.984	112.63	108.42	112.35	107.8	109.32	107.18	100.6	108.9	103.38	102.45	101.97	105.77	97.827	112.77	109	105.96	113.41	112.64	100.23	100.27	95.431	112.23	105.59	108.35	115.56	104.71	109.55	105.1	104.28	112.52	100.55	103.18	109.31	104.6	110.95	102.11	99.488	103.16	115.16	109.08	110.38	97.205	102.12	102.13	103.67	110.47	107.33
101.27	95.925	100.56	103.78	101.88	97.869	102.92	98.608	99.118	104.56	99.61	98.142	107.46	101.26	102.38	112.05	100.49	98.877	108.96	106.38	103.34	96.297	103.58	105.92	102.22	107.87	98.821	100.38	106.78	96.617	112.49	104.18	102.31	105.25	98.103	94.707	99.854	95.577	92.862	92.006	102.24	100.36	104.47	104.96	89.263	106.14	95.798	100.57	101.13	89.963
106.3	107.21	105.74	106.43	102.25	100.92	106.45	108.31	114.56	112.42	102.38	105.67	111.27	108.34	99.861	107.8	109.21	104.58	105.21	101.46	105	104.4	105.38	111.19	110.84	104.13	107.43	104.56	104.56	102.02	103.86	106.55	108.26	106.43	109.11	111.1	106.47	109.95	105.52	100.11	103.45	101.96	108.19	107.67	103.96	106.93	101.24	102.1	99.808	108.33
101.3	105.69	111.6	107.76	100.37	107.05	104.99	103.79	108.49	104.43	115.99	107.6	101.95	114.08	111.54	111.68	110.93	118.04	103.1	110.78	99.015	105.57	105.29	102.83	110.63	101.95	113.56	116.94	115.22	109.38	104.77	111.18	115.58	107.18	107.85	108.81	108.2	111.9	108.25	103.88	105.14	99.142	104.94	105.04	104.92	106.03	104.12	113	101.56	102.47
98.85	106.67	99.619	97.835	96.532	102.06	95.558	96.743	98.957	101.9	107.38	105.34	102.14	93.322	105.68	103.17	109.13	97.302	103.04	103.18	96.694	91.336	102.92	103.21	99.033	100.86	95.569	100.35	96.88	97.979	100.49	97.264	96.449	104.86	105.93	103.01	104.97	100.58	113.16	103.68	105.96	102.86	96.77	109.23	112.63	100.27	102.03	101.47	97.605	107.63
106.84	119.78	105.23	109.88	111.05	112.73	108.06	104.16	110.48	104.67	106.62	111.84	108.94	112.31	107.34	105.01	105.96	107.58	104.66	111.29	108.29	104.13	109.87	108.47	98.627	110.42	107.93	110.82	116.48	113.76	106.77	111.66	96.978	113.76	113.97	111.24	109.67	106.69	109.7	108.45	109.34	109.81	105.19	107.44	110.02	116.84	105.65	110.36	116.69	114.72
108.23	105.36	112.48	108.7	109.21	114.82	106.48	110.04	113.64	98.226	117.99	113.68	98.63	121.82	104.66	100.77	108.64	110.6	109.7	106.72	103.54	109.19	112.33	106.91	116.64	97.366	109.03	99.638	96.733	102.45	110.65	108.76	109.74	109.7	113.11	101.75	101.8	109.99	108.14	97.712	117.58	109.37	112.58	112.75	106.28	103.95	115.6	111.99	106.89	119.05
108.37	103.77	101.49	110.44	112.57	116.18	109.93	111.48	105.79	112.06	110.69	109.91	106.09	101.26	112.1	114.19	101.36	100.86	112.98	96.14	104.32	113.48	105.01	105.26	111.15	105.54	111.94	106.85	108.47	96.528	107.14	113.49	107.61	98.137	111.38	109.74	106.27	102.97	107.4	105.56	101.08	105.4	113.16	104.64	112.21	104.81	103.06	99.646	104.22	113.15
99.592	104.54	94.744	111.4	104.52	95.805	104.95	105.97	101.8	97.382	95.42	104.93	96.081	103.61	99.777	94.4	99.29	102.37	95.014	91.755	92.189	100.63	94.439	89.533	103.32	93.337	92.828	93.389	104.05	104.22	99.165	93.181	105.91	93.746	106.32	100.17	93.157	105.07	78.13	101.89	104.23	95.539	101.12	105.2	89.351	102.94	99.626	102.55	99.719	97.843
109.24	102.92	114.17	100.45	100.13	101.39	103.32	100.71	105.03	103.09	112.14	101.74	102.77	111.03	103.15	108.08	99.911	105.35	103.21	106	108.89	109.96	106.57	108.65	99.719	106.52	113.67	102.88	111.73	98.029	98.988	103.02	103.5	107.22	93.112	109.11	105.44	105.05	95.866	106.89	104.85	101.83	117.97	108.7	96.087	102.68	106.98	115.18	106.76	111.36
99.308	111.8	110.76	94.597	106.02	106.44	115.81	107.22	106.6	108.14	113.63	114.49	111.46	107.69	106.72	108.72	102.92	102.29	112.55	101.35	105.07	103.82	114.69	110.38	107.62	107.34	115.72	108.94	103.75	107.53	102.45	106.65	104.6	107.19	111.37	107.1	111.24	103.24	109.58	103.55	108.1	109.43	108.4	115.84	106.9	115.39	114.39	106.44	100.86	113.91
101.85	108.86	106.53	97.505	103.37	105.98	102.47	107.97	107.79	116.78	108.32	106.85	116.7	112.96	102.12	107.91	106.75	110.89	110.2	108.02	105.84	105.47	107.94	101.76	100.07	110.18	104.06	112.95	114.1	115.23	105.05	113.03	109.05	99.26	107.01	110.31	110.11	115.29	102.69	110.9	108.05	102.7	97.694	110.43	110.1	106.17	104.43	102.44	101.43	108.91
105.83	112.14	103.73	108.04	109.95	113.1	107.1	108.35	107.57	113.62	113.89	107.52	103.05	112.82	116.53	117.8	108.34	111.4	110.45	105.58	110.65	112.53	114.82	113.54	105.98	102.74	117.35	105.08	109.65	104.83	111.9	103.56	112.48	114.57	115.56	107.86	103.51	110.73	107.84	104	110.57	111.83	118.55	112.49	114.25	109.07	110.92	108.14	110.65	114.21
109.96	103.75	103.93	107.59	106.51	110.1	107.78	114.04	122.24	109.14	107.1	108.48	97.941	112.53	116.49	111.95	106.95	106.58	106.21	115.37	92.998	110.28	114.95	115.41	106.35	100.7	111.05	111.07	106.46	113.64	107.33	118.95	110.24	110.79	105.26	106.05	115.72	110.13	114.09	108.5	109.34	105.37	106.6	103.77	106.88	111.19	105	115.68	102.69	111.52
89.984	107.68	100.74	102.61	100.86	107.8	94.246	101.26	98.325	105.03	100.62	92.225	96.379	89.038	96.236	97.623	101.36	105.75	110.63	104.39	93.471	102.08	99.264	95.567	98.243	90.341	101.19	104.05	98.058	95.701	98.884	101.94	98.591	103.1	97.633	98.905	100.36	95.464	100.91	94.723	106.77	91.88	98.591	101.33	90.093	95.947	97.257	101.27	98.155	97.289
116.02	113.59	103.39	115.12	106.12	106.67	102.26	113.2	112.73	103.97	102.41	102.73	107.87	103.57	96.167	104.89	101.71	106.37	106.63	113.17	104.9	104.58	112.08	104.57	107.45	98.089	117.26	110.91	117.31	116.13	107.9	104.27	108.01	108.98	111.25	112.79	112.33	104.4	99.149	105.01	109.68	118.64	111.11	105.36	108.36	107.48	112.51	105.92	102.72	113.98
107.78	107.62	111.1	106.41	107.59	103.25	110.44	120.94	113.2	107.89	100.58	111	109.49	115.41	110.38	110.16	103.96	104.65	112.61	115.3	105.11	113.74	113.77	109.24	112.47	111.24	114.61	104.56	107.79	101.22	101.35	102.95	110.85	101.86	110.81	103.4	109.99	116.35	102.09	108.61	106.5	100.64	106.58	102.56	105.22	108.81	109.53	105.89	107.47	101.84
107.1	114.49	109.88	110.19	112.8	106.12	105.16	107.22	117.19	99.989	99.617	102.14	110.11	105.14	104.18	108.64	101.28	102.43	112.47	100.96	99.152	111.58	108.92	100.12	101.28	123.04	101.57	104.62	104.19	100.08	108.36	109.76	111.27	107.68	106.14	99.095	107.55	104.18	103.01	106.78	105.88	108.12	111.53	111.33	106.18	105.24	102.94	100.15	101.03	102.36
118.72	106.28	104.13	106.33	117.19	103.48	101.18	110.09	106.71	105.75	103.13	103.92	104.69	110.16	108.27	105.5	113.43	100.22	107.98	105.92	106.38	105.01	100.61	111.31	109.22	99.802	109.71	105	103.56	110.61	101.82	102.69	102.25	107.14	102.06	99.875	99.952	117.45	117.24	107.45	110.7	108.33	108.18	101.39	106.76	113.32	100.65	106.95	99.662	101.48
111.19	105.76	105.44	104.53	104.32	103.91	104.23	104.07	110.1	104.21	102.36	104.5	112.13	104.06	101.65	108.41	94.764	110.4	110.38	102.72	114.82	103.58	111.6	95.422	101.65	107.56	102.47	109.13	107.4	97.556	113.38	112.8	103.94	108	112.08	108.07	108.11	112.47	104.17	102.5	107.08	100.51	115.05	106.09	114.66	102.79	101.42	102.63	105.43	110.06
112.55	109.63	106.9	98.63	104.8	99.802	108.95	105.82	98.154	112.35	97.98	101.57	114.32	102.28	108	96.901	105.03	101.21	105.06	104.34	106.43	104.7	111.08	99.719	102.11	100.75	102.79	109.98	96.389	107.11	106.86	102.56	103.23	108.56	101.58	103.77	106.85	98.75	106.87	107.79	107.55	106.63	112.88	110.75	106.39	115.39	100.53	103.87	111.12	98.616
98.762	107.55	103.04	95.958	103.93	107.48	112.48	114.62	106.83	107.3	109.22	106.45	103.9	103.49	100.22	98.149	108.09	117.44	102.57	104.32	101.14	98.358	116.68	103.13	100.41	110.13	100.12	102.35	104.44	104.01	109.45	105.01	106.83	99.284	109.54	102.86	107.89	109.7	102.16	112.97	109.7	99.341	106.88	106.56	95.809	98.175	107.96	103.1	96.451	110.75
119.24	102.14	114.46	109.57	112.64	106.84	113	110.3	112.76	109.16	112.41	102.44	110.96	100.19	108.24	120.7	110.02	105.98	110.61	119.13	106.92	117.91	106.14	107.01	113.44	107.86	101.68	108	113.07	105.38	101.22	112.69	108.17	110.88	103.4	111.27	100.97	97.254	98.244	108.35	107.34	108.35	109.06	108.41	100.61	109.39	110.13	102.23	119.24	108.74
101.94	107.01	106.05	113.03	108.25	102.56	111.08	111.27	110.44	100.28	96.895	100.51	104.29	106.28	104.82	115	105.8	109.74	107.93	111.26	110.28	99.42	112.54	105.06	110.81	106.62	110.99	109.12	111.46	106.49	116.05	105.82	116.44	102.78	106.14	114.87	102.94	106.97	110.19	104.43	107.92	107.65	111.16	107.98	117.59	108.91	112.36	105.81	106.94	100.62
108.94	97.656	109.16	111.4	106.45	105.11	102.4	102.01	105.54	113.92	98.835	106.43	103.53	106.91	114.7	104.3	111.25	117.86	105.89	106.44	112.5	102.01	99.982	108.12	112.07	109.82	114.24	104.3	104.61	113.69	89.681	107.26	113.65	102.06	100.7	114.28	109.14	108.23	105.02	108.84	110.63	112.85	111.57	105.64	97.472	118.71	110.61	95.764	108.24	111.33
97.914	94.227	96.215	101.89	103.97	101.37	93.326	93.728	98.156	95.487	100.08	101.46	88.446	103.46	95.526	99.12	104.36	103.17	95.888	97.545	90.642	94.076	100.45	111.24	91.453	91.786	97.284	91.023	104.07	100.92	101.39	89.608	95.513	96.043	96.303	94.319	107.16	98.673	93.433	98.769	86.464	106.23	99.25	96.996	97.271	105.43	106.5	98.691	92.936	97.96
110.38	102.13	106.24	114.49	107.53	101.88	110.13	104.14	102.17	101	108.21	102.68	96.367	99.211	116.87	100.47	100.79	106.97	106.12	103.05	106.18	110.15	96.837	113.46	108.77	107.15	103.53	104.88	102.21	105.01	109.09	100.58	104.28	101.26	95.308	106.78	108.94	104.21	95.855	103.89	108.64	105.91	109.08	99.741	106.93	108.37	108.18	102.98	102.58	110.45
94.273	99.961	102.53	99.79	102.27	108.53	104.02	101.87	106.74	103.91	101.35	98.946	90.161	96.378	96.914	103.34	104.87	98.6	96.961	101.33	96.822	107.61	90.248	92.977	91.601	98.014	96.293	98.196	100.1	104.41	90.112	93.4	93.034	90.873	88.615	103.82	95.357	103.28	95.105	98.765	86.204	98.605	101.62	94.735	103.79	89.069	98.297	97.778	97.019	106.71
107.42	104.99	103.01	102.04	105.56	101.41	109.52	118.64	106.16	109.51	101.66	106.07	103.26	114.07	114.39	110.21	98.184	98.75	103.02	105.21	99.956	100.03	103.75	101.21	105	102.36	108.8	98.62	97.399	109.54	104.65	106.07	106.99	106.03	104.9	110.57	115.14	96.972	106.08	112.19	106.24	109.73	100.91	100.71	109.01	108.62	93.961	107.94	108.99	97.551
98.488	108.42	106.84	102.44	99.684	104.3	108.52	95.366	96.034	97.96	107.29	97.009	97.225	98.235	99.299	102.89	104.88	100.57	98.165	95.552	102.74	98.536	102.54	95.048	99.695	96.575	98.569	98.169	99.836	101.99	104.09	93.193	100.61	96.075	103.51	94.045	106.05	96.851	100.25	92.073	99.883	93.722	100.3	98.945	94.397	100.98	79.707	97.005	98.479	98.237
106.2	102.96	111.38	96.454	99.887	108.12	108.64	107.04	117.94	101.65	105.12	101.37	103.87	101.23	104.23	102.12	112.74	102.8	99.795	104.3	103.02	102.2	107.38	108.42	110.03	108.58	109.92	106.52	110.22	103.65	107.46	103.89	94.243	109.48	112.76	116.55	96.342	103.54	102.23	100.57	109.78	98.246	110.15	107.11	110.69	106.13	106.46	109.09	105.5	116.05
102.23	100.58	98.259	92.076	100.74	104.75	103.93	106.15	104.79	108.03	94.827	86.374	97.878	105.57	109.51	107.94	100.2	102.62	93.904	105.29	107.79	99.248	111.43	101.09	97.211	93.264	99.06	110.81	101.28	102.08	105.26	104.53	95.021	101.47	94.785	98.379	98.958	99.102	102.93	106.37	100.54	100.7	106.3	95.28	93.134	95.93	103.35	106.14	100.77	98.925
88.629	99.271	95.144	99.667	97.445	97.332	88.166	98.246	93.274	93.067	99.493	90.644	88.366	98.077	102.57	95.157	96.692	92.794	98.388	89.109	101.03	99.476	97.558	108.9	96.794	94.505	101.77	90.804	100.83	93.402	90.82	98.635	97.268	100.21	102.33	100.47	93.157	113.04	106.39	100.31	89.111	96.245	89.794	96.64	101.35	112.07	99.813	95.253	94.291	92.129
100.7	111.15	107.99	105.94	104.11	104.75	106.29	112.4	104.21	111.76	107.02	104.17	109.51	115.22	114.41	100.98	108.06	99.688	106.21	111.82	108.91	106.05	118.47	104.11	101.99	107.82	111.53	108.84	119.47	108.11	106.71	107	110.4	105.32	99.81	110.82	100.77	102.55	104.65	103.6	109.46	110.84	100.44	95.928	118.22	109.45	106.48	103.28	106.38	110.46
102.01	100.99	96.575	106.61	100.47	90.324	96.816	96.681	98.509	90.054	99.445	91.015	89.528	99.878	87.636	101.96	102.11	94.543	107.02	99.473	106.75	98.043	95.497	107.05	107.19	97.42	91.697	94.621	99.352	92.268	92.823	92.409	97.467	89.753	97.179	97.978	102.55	95.516	96.979	100.12	104.62	97.598	97.851	99.175	95.579	96.826	94.919	93.191	95.316	98.838
110.54	107.07	115.68	108.94	104.7	105.99	115.4	113.09	109.32	109.4	107.13	110.5	113.53	106.69	113.76	100.63	111.21	103.02	109.86	106.52	112.23	114.37	111.9	108.87	101.75	109.48	115.65	104.88	110.51	108.09	109.34	110.33	109.78	117.41	109.69	100.04	112.27	103.8	108.74	104.6	114.55	104.6	103.07	101.54	112.99	110.53	101.7	105.28	111.76	105.87
102.38	104.91	103.02	98.758	107.05	113.21	97.679	105.86	111.14	102.53	108.4	108.91	99.872	115.18	102.73	107.27	99.411	103.23	112.61	106.86	100.5	105.92	98.225	101.61	98.863	103.7	99.793	105.81	110.6	108.67	110.58	104.53	110.82	100.59	101.09	106.92	112.33	97.033	105.56	100.8	112.66	102.4	102.54	106.07	100.18	109.73	100.83	101.55	104.1	108.02
108.07	109.89	104.24	108.13	108.3	108.02	109.57	107.74	105.79	102.48	106.1	112.7	109.96	111.7	105.35	97.016	108.83	97.692	105.89	111.08	103.09	107.27	105.7	113.45	108.9	103.05	114.03	109.11	104.77	108.54	104.53	107.85	111.63	105.81	103.33	108.62	110.85	107.21	101.45	109.64	98.095	91.225	100.54	108.13	116.86	100.28	105.21	107.53	114.78	107.55
108.81	112.31	116.12	105.86	101.03	104.19	101.73	105.18	104.85	103.54	106.42	103.58	96.533	100.43	106.45	107.59	109.81	98.646	104.68	106.65	106.63	107.44	106.46	95.435	104.73	102.01	105.47	109.28	94.855	106.16	106.46	102.14	106.29	109.25	106.14	104.44	100.19	108.23	102.08	101.2	105.63	111.32	98.475	115.12	110	105.92	104.65	103.88	105.21	103.22
100.12	86.749	106.16	94.802	95.12	100.13	95.703	91.204	105.85	93.611	93.394	91.356	95.431	99.357	106.77	97.624	97.123	98.722	93.864	97.467	94.212	100.96	93.801	95.56	98.53	97.39	80.135	103.44	94.079	90.991	102.31	99.296	98.936	97.472	91.704	102.9	101.04	89.875	97.22	98.96	90.012	93.054	104.75	102.71	101.81	98.926	95.349	93.216	96.144	98.689
102.65	109.43	108.23	102.43	107.45	105.93	113.49	100.42	111.25	101.63	107.39	103.42	109.48	106.14	107.1	101.99	107.29	96.839	100.31	105.74	104.5	111.03	93.442	106.24	107.94	99.503	111.82	92.548	102.88	107.67	115.13	110.14	100.43	107.27	111.43	109.83	107.33	115.03	113.2	106.91	110.2	100.43	112.34	104.69	112.71	114.17	100.14	108.65	100.3	100.32
110.17	109.35	104.18	112.73	100.22	108.5	105.09	104.55	102.45	100.17	118.56	107.55	101.56	110.35	110.18	102.6	110.04	107.13	109.82	116.01	110.9	116.92	109.13	113.03	109.71	104.27	100.28	112.32	103.76	112.1	109.41	107.69	111.76	101.8	107.51	108.64	114.84	103.9	104.42	99.344	111.18	108.22	103.87	112.56	102.95	111.05	113.13	97.164	107.46	109.03
108.19	112.43	100.7	98.128	101.72	104.12	110.44	103.32	108.42	112.06	107.14	106.26	107.58	108.06	110.58	104.13	97.114	112.78	116.54	101.54	112.37	113.41	104.45	115.29	103.28	120.41	106.48	108.98	105.2	111.27	119.7	107.12	101.17	100.99	111.63	117.95	106.54	110.09	109.71	107.88	110.93	104.07	113.29	119.7	116.49	104.83	114.2	114.17	110.96	106.29
116.26	95.893	102.14	104.67	107.78	102.81	106.54	104.2	112.77	106.25	95.979	92.952	98.746	100.11	102.14	99.528	102.7	99.26	94.263	91.152	92.228	105.92	104.42	91.523	109.14	96.477	99.986	101.96	104.25	102.19	97.597	96.829	98.541	94.297	94.539	98.135	101.23	100.72	101.01	97.743	96.234	100.08	96.457	88.742	104.7	95.336	102.07	102.47	104.28	106.84
90.999	116.37	105.53	103.37	92.192	93.909	105.07	112.69	96.941	95.631	106.35	94.42	108.11	107.9	98.871	113.84	108.77	103.51	105.13	106.01	103.35	110.05	97.521	98.454	98.82	103.89	109.43	105.85	98.728	106.89	104.24	108.71	111.07	103.49	102.98	103.7	99.248	105.4	102.75	100.71	106.88	104.42	104.51	103.22	103.59	108.03	106.21	100.24	106.58	115.55
104.34	110.08	103.03	105.51	96.814	106.32	102.13	104.1	100.7	106.04	97.6	107.1	103.13	107.68	102.66	98.243	106.02	97.973	100.03	100.26	95.244	96.008	89.796	108.25	101.99	111.63	94.39	96.267	90.052	103.7	101.27	102.33	91.734	98.912	109.49	100.9	105.33	113.21	103.06	103.16	110.18	107.81	91.571	97.468	102.93	102.08	112.71	93.322	95.702	99.195
93.603	94.948	97.61	92.494	95.729	92.99	106.69	95.657	100.41	94.718	105.42	100.26	92.776	89.475	95.772	104.37	98.303	105.19	95.877	105.45	105.12	98.288	93.897	103.27	96.745	98.583	100.22	101.52	98.453	104.02	97.641	95.35	96.766	94.663	98.361	92.851	97.772	99.71	100.64	104.25	96.026	99.103	96.846	108.16	96.36	105.49	90.321	99.457	102.14	103.71
110.18	101.64	114.68	103.17	99.24	107.67	111.24	113.72	105.71	105.77	110.2	112.75	102.28	96.956	103.01	105.38	105.09	103.35	105	99.145	103.92	100.83	113.54	103.32	100.63	110.45	109.12	98.274	106.44	98.42	106.99	109.93	106.26	103.33	100	103.65	113.9	111.15	105.93	111.27	102.08	110.56	105.9	108.64	105.68	103.77	105.88	107.25	102.35	105.68
111.21	108.43	103.81	104.18	102.15	112	104.57	118.09	104.19	117.07	106.61	122.28	109.32	104.68	106.04	110.18	102.18	111.37	104.12	104.78	104.11	110.61	94.231	104.13	103.43	104.51	107.95	96.831	100.46	112.49	110.71	112.72	111.66	106.74	105.3	108.94	116.47	106.64	109.6	98.493	106.06	107.25	104.14	100.38	108.21	105.74	108.52	112.38	108.07	113.25
102.22	113.2	112.61	108.26	111.53	116.32	112.76	104.78	106.06	109.64	121.98	107.54	111.14	113.17	113.98	107.82	113.45	116.56	110.37	113.38	111.84	101.59	98.235	113.6	110.19	109.69	107.03	106.22	107.43	103.82	112.55	110.85	108.43	108.17	113.21	111.06	112.26	111.22	110.14	107.03	104.33	107.34	107.74	106.62	115.89	109.42	108.9	108.53	119.78	109.11
102.8	106.03	92.376	101.35	97.604	99.371	94.246	97.881	97.618	100.76	99.808	98.938	95.044	93.329	96.33	101.15	102.44	92.016	99.902	102.25	96.878	102.86	101.57	102.67	106.46	100.84	100.53	113.68	102.77	99.514	104.77	95.984	100.23	98.343	110.35	98.458	100.52	101.15	91.265	102.91	97.221	94.119	96.876	98.025	93.332	101.05	105.57	100.54	98.025	105.48
115.79	106.27	102.99	111.84	111.27	100.96	106.13	116	108.03	102.18	114.12	107.82	111.25	107.85	122.36	115.33	110.26	112.22	119.95	111.1	106.12	113.48	108.65	114.6	110.97	112.44	113.37	107.05	106.48	103.06	109.11	110.31	113.18	109.54	106.99	117.48	112.06	107.69	111.92	112.11	106.21	119.34	112.98	112.67	106.78	103.12	111.85	103.59	113.41	115.79
105.5	106.17	105.76	114.21	112.86	112.15	100.31	102.18	116.47	111.99	127.54	112.1	111.64	109.28	114.82	107	109.99	101.3	112.98	107.36	103.9	105.85	120.5	108	113.01	110.5	105.02	107.54	107.65	106.24	106.3	111.51	108.83	105.1	105.57	99.972	104.18	117.46	110.44	111.07	105.32	105.09	104.73	117.75	105.45	108.61	112.35	108.44	115.02	107.56
113.08	106.87	113.48	102.05	112.84	104.06	98.481	106.07	101.6	94.134	108.76	102.1	103.61	96.012	102.62	99.034	101.86	100.29	105.05	107.18	104.3	114.37	111.84	110.14	111.01	104.11	99.587	104.9	95.465	102.67	112.65	109.13	107.2	109.24	101.19	104.01	113.8	110.14	102.79	97.186	99.146	112.79	103.82	110.16	104.34	105.48	103.95	110.13	106.78	106.72
96.543	96.539	92.664	95.894	101.88	101.04	99.18	99.462	93.962	91.077	99.244	102.56	104.5	108.76	98.656	103.73	99.655	97.272	95.2	97.053	102.88	103.73	97.188	97.714	106.23	98.557	99.021	95.851	108.33	103.97	98.762	94.667	104	99.73	93.688	107.79	96.833	96.861	104.11	99.844	98.054	95.638	93.057	96.891	98.545	98.419	101.16	103.26	102.13	97.547
111.64	107.07	114.58	106.69	109.73	105.97	104.35	110.02	111.57	106.85	110.55	110.93	116.94	102.64	114.76	110.72	118.17	103.22	100.28	113.39	111.33	108.31	109.05	108.1	107.37	101.48	117.61	109.79	104.84	108.76	102.8	113.49	104.96	113.25	109.78	101.49	103.8	103.9	104.2	109.8	104.19	108.05	113.4	104.31	108.16	114.3	111.61	117.63	112.36	100.8
107.88	106.25	112.98	114.12	113.14	107.52	107.11	106.92	106.8	102.89	98.142	107.97	114.13	112.71	107.83	114.05	113.9	103.93	107.09	113.69	110.12	108.58	104.62	106.11	109.74	104.98	104.92	112.65	116.37	104.41	109.43	100.72	108.12	104.29	110.75	101.37	110.73	114.91	102.71	100.86	106.39	107.41	113.51	117.54	108.31	111.22	109.03	103.79	113.93	103.98
96.166	93.405	95.52	98.644	99.491	99.098	90.365	100.03	96.023	102.88	97.226	104.22	98.565	105.71	99.361	95.237	87.982	100.47	94.193	99.613	91.195	103.7	92.86	104.82	102.04	92.769	102.97	102.81	100.46	99.065	108.99	106.09	94.316	97.971	92.394	100.4	94.629	97.5	96.423	97.962	98.442	92.142	102.34	97.01	99.093	103.08	98.117	100.6	107.98	100.46
104.27	100.33	103.96	101.9	104.68	103.19	110.07	109.74	105.99	92.185	102.56	105.74	108.84	105.7	102.96	110.91	107.29	110.94	107.69	109.26	100.29	109.82	105.61	107.2	104.65	110.58	106.57	115.95	116.95	111.09	116.81	113.44	115.65	104.16	105.83	103.71	103.97	97.346	108.35	104.99	105.67	105.74	105.65	106.29	102.99	100.13	101.56	102.51	103.57	102.71
109.8	111.15	107.31	115.15	98.312	111.3	105.29	96.179	106.28	106.65	114.36	107.13	104.44	103	109.2	109.68	105.72	108.31	107.27	108.59	108.38	98.531	105.79	113.36	106.38	102.48	100.8	106.35	106.28	108.73	104.19	103.61	102.15	112.09	112.02	109.86	102.14	110.54	106.85	105.51	111.24	102.94	102.81	101.9	106.94	108.17	109.39	111.62	112.81	99.874
101.53	106.11	109.96	98.18	101.42	97.596	99.834	102.03	106.27	93.345	97.983	96.569	94.964	99.361	99.64	98.159	104.5	101.37	105.22	99.644	99.062	97.92	100.73	101.51	100.56	98.395	104.28	102.95	97.997	99.378	106.82	95.967	91.297	103.12	99.218	106.46	110.12	94.69	100.86	97.572	108.55	94.084	97.553	101.09	108.58	100.15	100.82	99.665	95.407	94.944
104.97	104.68	100.89	100.28	101.85	102.16	109.54	113.37	101.74	98.208	105.02	115.81	105.59	105.18	100.18	113.52	111.96	111.31	105.77	111.81	97.955	116.98	103.38	100.38	111.04	105.05	110.82	99.709	106.16	110.07	111.2	106.54	109.21	105.79	106.99	110.46	114.5	101.17	107.08	104.43	95.792	99.889	106.25	116.73	99.18	109.94	101.41	94.294	113.67	103.34
100.15	111.22	105.39	111.49	101.36	106.79	105.63	108.59	103.03	112.1	108.86	105.04	113.02	109.58	103.08	100.25	106.15	100.16	109.09	107.25	103.49	105.76	107	100.12	113.95	118.08	103.54	105.56	105.1	104.41	111.54	101.18	102.43	109.62	114.93	109.32	112.55	110.27	95.247	111.62	106.61	99.62	104.14	111.52	103.3	107.69	105.04	103.64	104.11	109.53
107.51	114.56	108.27	108.51	105.08	100.5	105.54	112.25	103.31	108.59	103.86	111.85	112.62	102.68	95.613	107.13	101.94	98.767	100.75	100.06	109.42	109.82	108.62	101.94	104.95	104.36	98.943	104.05	92.019	106.37	98.547	97.295	107.89	99.177	104.98	102.2	100.95	111.15	105.66	95.527	102.35	105.36	101.05	102.53	101.97	109.13	106.99	109.39	111.8	114.68
108.67	94.599	104.9	120.33	106.39	104.17	106.18	108.6	104.67	105.67	111.94	105.94	112.61	113.33	115.4	110.79	109.78	110.73	106.02	104.9	103.76	104.7	100.06	108.12	103.43	102.69	111.59	112.19	101.04	104.55	110.21	113.65	106.33	101.76	101.45	103	104.17	115.21	105.05	102.27	100.45	108.59	112.46	108.45	101.73	104.45	105.72	102.92	109.1	108.3
114.18	105.64	106.11	105.36	110.89	111.37	103.21	100.07	110.52	109.25	106.48	110.88	113.88	113.95	112.44	109.17	104.62	111.84	108.78	107.01	112.54	99.291	104.53	105.97	113.72	105.77	105.05	107.44	109.49	104.8	110.8	97.771	110.09	118.58	112.76	106.89	101.9	111.36	119.86	114.23	114.67	107.25	108.66	102.85	108.59	110.49	109.58	111.21	118.37	115.76
99.139	97.153	91.241	90.115	98.339	98.875	102.52	93.9	96.287	101.01	110.33	92.704	97.165	103.42	94.886	104.49	90.713	93.962	99.688	99.233	98.815	98.167	104.94	99.543	95.138	103.19	98.019	99.575	97.977	91.927	88.141	95.006	88.23	101.44	96.8	90.642	94.105	98.203	108.22	98.111	98.751	102.49	98.026	101.44	88.301	99.699	95.694	96.655	99.145	98.722
102.04	106.94	105.61	109.81	103.44	92.894	106.78	102.28	107.48	103.25	104.17	105.01	101.42	109.97	112.2	102.9	101.7	108.96	109.04	102.94	107.41	118.67	100.85	98.459	106.93	99.58	102.55	105.07	105.27	110.8	97.402	98.444	106.36	100.3	106.32	99.856	112.88	105.58	101.93	109.38	111.8	111.02	112.45	108.97	101.57	106.27	107.34	105.92	110.96	101.86
101.51	115.99	111.69	112.97	113.25	113.09	106.7	112.78	101.01	101.95	110.24	110.79	108.75	108.63	108.83	107.58	120.24	107.96	108.11	119.54	108.02	105.43	109.43	99.766	105.78	107.77	112.96	107.07	113.24	110.25	108.95	114.19	117.99	107.11	113.19	109.95	105.69	113.59	109.54	114.14	114.85	107.11	107.33	112.1	114.46	104.76	102.76	110.82	110.23	114.92
100.66	99.496	110.25	102.51	100.66	98.319	108.98	104.58	95.308	115.4	108.98	103.41	107.15	107.03	105.29	96.337	108.74	108.07	107.13	113.62	106.33	105.07	103.76	99.417	114.3	107.6	106.63	110.91	94.071	105.01	103.14	115.33	102.71	103.02	111.74	101.96	122.3	109.48	108.65	104.51	112.11	107.59	99.277	108.84	112.08	99.8	114.85	107.26	107.65	110.69
105.71	95.157	100.05	89.443	102.21	98.081	93.641	95.211	93.941	93.638	92.162	107.51	96.86	89.706	100.76	96.634	92.506	97.678	96.371	95.413	99.106	97.84	99.499	106.64	98.211	98.296	105.57	92.915	85.684	89.485	90.364	103.42	102.35	87.255	93.813	92.228	97.389	94.567	103.09	92.735	85.783	99.062	102.38	101.59	93.054	93.978	95.704	101.37	105.25	101.2
108.49	109.81	110.45	105.14	102.35	99.01	111.69	99.347	104.48	98.77	93.898	95.714	105.43	98.768	104.64	104.68	103.84	109.65	109.45	105.64	99.659	101.19	106.41	117.38	103.1	107.38	103.51	103.55	112.81	98.77	110.94	107.4	95.813	110.68	95.462	109.92	107.63	105.03	106.17	106.2	101.55	107.96	102.7	101.25	106.36	100.03	103.46	113.68	101.13	102.54
100.11	91.715	93.6	100.82	102.74	101.54	89.523	101.33	98.539	95.931	93.193	95.245	105.94	94.189	92.47	101.97	104.78	98.299	95.78	100.03	95.996	95.57	93.229	91.229	101.31	85.474	95.151	95.149	102.42	98.717	95.19	108.48	96.641	97.752	103.93	96.681	111.96	98.29	95.842	101.97	99.936	98.386	94.467	93.34	90.884	95.58	104.39	105.62	98.37	103.83
111.19	112.66	105.58	100.34	106.92	105.67	104.03	112.08	100.22	100.53	109.76	104.44	103.08	103.8	104.29	101.73	107.43	99.55	114.35	96.915	106.6	103.63	105.3	111.15	99.846	109.13	99.495	103.76	101.76	99.921	110.07	103.64	108.16	97.877	106.65	97.676	108.02	113.38	97.982	93.363	98.952	106.3	100.79	113.5	105.47	102.41	102.8	112.44	118.31	103.45
94.807	104.11	99.512	91.29	105.21	98.527	103.76	104.45	99.16	108.74	99.654	97.089	88.598	94.254	96.027	106.4	104.14	102.55	105.36	94.927	105.66	97.792	89.412	97.849	97.399	97.368	98.939	98.953	99.84	100.6	102.68	103.62	100.79	98.996	97.694	92.994	102.15	95.742	103.93	100.47	92.392	96.137	101.89	95.369	99.32	92.319	100.8	87.82	106.38	104.96
103.42	94.055	96.154	98.894	103.17	99.075	106.25	104.43	98.389	102.27	94.282	97.3	97.661	91.901	100.66	101.14	98.353	102.07	107.05	95.055	92.763	108.5	99.266	101.17	102.16	96.177	96.559	105.32	97.344	95.893	104.87	106.66	107.94	106.13	101.2	99.511	108.86	97.25	94.79	103.19	94.124	96.693	103.13	104.79	98.482	97.97	106.93	104.46	100.86	106.19
110.1	118.03	104.82	114.89	107.58	116.5	102.33	110.27	103.86	112.91	102.39	99.875	112.36	106.73	109.2	108.05	112.35	106.65	110.79	103.05	110.36	109.31	104.52	109.44	111.59	107.71	99.65	100.36	112.43	99.556	112.15	110.94	118.48	114.39	105.53	115.01	112.53	104.79	108.22	101.4	111.78	101.56	106.72	106.76	116.37	107.15	109.68	112.12	112.74	107.78
102.81	99.388	91.493	90.098	101.32	91.57	102.38	93.058	99.451	107.44	93.346	100.38	99.127	105.84	97.208	87.033	97.511	105.91	94.854	89.661	97.515	88.806	90.651	98.783	98.657	95.294	106.74	92.441	102.78	94.576	104.21	104.55	99.517	97.232	101.41	97.591	99.291	96.15	100.88	93.854	104.72	101.48	101.28	96.027	88.106	95.909	100.58	95.232	91.9	93.863
105.54	106.28	110.31	103.41	117.33	111.85	103.45	107.46	114.33	104.17	95.581	103.69	106.99	108.15	108.43	108.88	112.67	106.72	103.1	112.96	106.43	102.42	107.63	111	101.16	102.08	106.36	110.17	105.19	107.47	106.29	113.38	108.7	107.89	110.84	103.27	109.78	105.66	112.55	111.18	112.03	103.19	109.79	110.54	108.06	117.34	113.93	114.45	107.54	105.57
108.61	111.14	101.62	105.28	109.12	111.19	103.82	103.25	113.78	114.88	108.19	109.85	99.608	106.56	104.72	102.87	107.8	107.76	105.62	110.07	102.2	98.335	98.51	108.53	96.216	109.94	102.7	99.729	101.35	106.81	102.1	102.08	110.36	112	110.93	104.67	101.99	106.71	108.51	114.83	104.79	104.02	110.43	106.31	103.57	106.59	105.3	101.77	112.4	112.35
110.03	105.77	108.87	97.803	99.46	102.24	113.88	109.8	105.49	101.78	108.9	104.73	107.83	104.62	95.051	102.16	106.8	110.89	105.68	103.86	105.79	113	98.422	97.738	102.46	101.03	110.9	108.35	110.4	106.01	102.39	99.694	103.85	99.655	102.62	112.99	106.62	99.731	120.69	104.58	100.4	108.67	96.663	111.91	103.2	102.65	106.43	104.68	111.33	102.35
113.69	105.79	99.68	105.9	108.04	100.5	109.98	112.59	108.41	110.09	114.02	110.67	115.38	111.66	110.4	98.268	110.41	104.18	99.549	106.58	107.42	109.86	97.964	106.12	111.56	105.51	104.01	110.43	110.05	119.7	99.266	111.12	105.79	111.55	112.94	112.53	102.71	111.14	109.37	96.698	117.93	100.53	103.33	110.64	103.74	114.16	104.39	114.49	100.64	107.49
105.47	105.92	107.26	108.15	115.04	106.73	108.03	100.24	105.01	102.69	103.18	98.526	108.26	101.72	106.09	99.124	104.31	114.51	110.41	104.85	111.38	116.13	107.83	108.57	101.45	96.972	110.76	100.06	106.26	110.98	108.73	104.99	111.33	114.67	108.88	119.08	105.62	110.28	116.23	103.04	110.43	101.16	98.307	110.15	110.33	107.05	109.32	113.44	107.39	104.9
101.83	105.19	93.324	104.22	111.62	104.63	100.97	102.37	102.84	95.396	87.512	104.03	96.591	98.591	100.46	101.2	111.74	97.844	99.541	103.81	108.76	108.58	96.902	104.1	99.804	105.42	92.835	94.876	93.523	111.03	95.813	91.14	101.24	103.37	108.19	95.402	107.65	102.84	100.22	102.17	94.798	89.657	94.713	104.18	92.508	102.89	104.96	88.724	97.945	106.69
107.47	96.993	105.07	107.77	106.71	96.607	100.95	97.312	96.154	106	96.827	100.02	105.61	99.595	103.19	98.462	101.38	97.125	100.32	101.31	101.09	97.835	109.54	91.373	96.331	92.916	100.8	102.58	93.835	102.5	97.716	103.76	92.706	100.64	110.26	106.02	107.62	103.43	86.526	96.216	105.04	96.051	96.583	93.932	104.4	101.55	99.212	109.67	106.14	100.13
111.69	104.56	98.537	103.32	111.45	110.99	111.91	113.79	107.87	107.29	110.47	107.37	103.75	114.42	117.83	97.928	111.44	98.47	111.01	107.48	103.74	101.32	109.03	112.94	104.44	93.778	108.81	104.27	97.141	105.61	108.03	110.13	100.01	99.976	104.04	102.06	104.57	98.133	105.08	108.16	108.74	100.13	103.7	107.9	106.74	100.22	108.5	106.55	104.79	113.62
111.42	101.09	107.66	114.03	104.12	104.7	118.16	109.72	112.69	102.03	111.38	98.044	106.08	104.2	109.65	110.95	105.14	107.13	110.89	110.82	106.9	105.38	105.53	114.46	110.2	109.04	103.35	104.81	102.1	104.43	102.85	108.79	112.2	95.164	110.45	103.12	108.55	102.33	109.19	105.81	97.051	111.05	105.99	97.167	103.36	110.37	109.73	105.69	100.19	107.12
105.29	102.15	102.13	108.28	104.54	106.64	111.34	117.33	111	115.58	111.79	112.81	111.8	99.353	105.28	110.99	109.19	100.9	103.79	105.18	112.96	103.53	121.07	113.3	112.7	113.7	106.89	107.73	111.28	113.72	106.16	107.61	115.7	118.98	106.18	108.73	112.37	107.92	113.18	109.53	99.33	101.13	106.77	107.68	100.41	102.99	103.84	103.34	110.13	97.102
110.08	111.16	110.76	101.84	99.195	115.08	108.52	107.34	102.94	113.46	108.88	111.82	111.79	107.64	112.94	105.98	113.05	110.66	115.08	107.93	114.94	112.28	106	104.36	108.49	110.95	106.17	112.97	110.57	115.07	105.4	108.87	111.43	108.88	105.09	108.82	108.08	108.14	114.56	102.45	106.34	112.29	109.25	107.4	104.34	114.8	108.74	111.37	106.47	96.606
109.77	110.22	107.46	105.03	104.64	103.73	118.49	107.92	110.53	99.59	101.57	104.2	114.23	106.77	116.13	106.71	102.78	102.79	121.85	115.68	103.89	106.1	110.55	99.1	111.88	107.98	106.98	110.14	104.1	107.99	109.99	105.57	106.88	109.19	111.56	104.74	112.36	109.76	113.63	108.01	106.82	101.11	103.86	101.75	96.291	103.38	108.75	98.057	100.16	102.57
110.84	109.93	104.84	107.55	102.13	100.3	101.07	118.18	107.73	111.86	113.19	103.13	109.75	109.14	105.19	98.782	108.63	117.34	117.76	103.68	100.65	108.14	110.63	119.3	109.06	100.02	101.52	109.76	109.15	106.31	109.8	110.19	122.83	107.42	104.43	109.12	105.68	105.49	108.12	115.07	106.55	106.48	113.64	108.89	108.2	114.69	105.99	107.49	102.14	110.52
94.287	99.17	111.4	95.056	92.886	97.209	100.06	101.13	94.901	104.67	95.286	101.23	88.22	92.898	96.553	105.45	98.045	95.535	95.911	96.718	99.308	103.81	111.91	95.885	90.244	102.85	98.222	99.076	106.8	90.937	104.02	104.98	102.22	95.161	93.627	89.126	95.034	91.926	103.39	97.033	89.177	96.973	98.354	107.04	107.99	100.46	95.683	102.22	97.715	83.92
109.36	114.01	115.44	98.424	110.69	106.81	106.41	109.59	116.44	111.97	113.87	111.71	98.584	105.07	116.7	94.483	104.45	97.897	116.47	112.09	102.61	109.53	97.012	115.9	113.67	114.4	104.77	103.32	99.9	112.57	105.49	110.78	113.92	108.26	114.56	102.36	107.53	104.94	113.92	106.45	111.89	103.07	104.97	118.89	103.98	113.27	112.55	106.21	104.85	111.43
102.74	108.59	112.02	108.18	108.34	104.74	101	103.39	108.33	101.24	106.81	107.33	110.3	111.52	103.29	104.38	105.81	101.28	106.26	113.34	105.69	107.11	110.11	106.58	106.93	113.95	93.969	102.28	107.81	103.86	106.77	119.13	98.21	101.43	106.51	108.32	114.04	98.713	105.45	109.82	107.92	111.9	105.49	115.67	106.34	108.19	100.87	104.24	106.19	106.94
98.489	98.859	92.654	100.7	102.9	106.47	95.014	86.85	110.18	96.386	101.99	103.07	100.64	95.981	90.311	96.029	100.33	92.359	93.886	106.13	99.126	89.655	89.542	99.54	97.239	93.986	104.52	101.04	108.58	98.463	86.89	103.68	96.894	88.829	98.513	96.509	98.774	107.2	102.72	98.352	94.926	95.757	105.96	94.62	90.593	101.25	101.6	104.73	90.572	91.506
104.27	107.33	114.53	99.482	101.49	106.68	105.05	105.03	100.74	113.71	115.22	102.09	102.33	100.28	106.71	111.62	101.65	113.36	103.86	104.19	110.73	111.85	110.52	97.317	104.47	118.18	103.42	109.22	104.71	104.44	103.72	109.12	114.67	104.96	103.09	101.75	103.66	107.58	113.19	96.918	105.96	102.5	93.649	112.59	108.92	107.17	115.33	107.26	107.18	108.9
107.16	100.4	100.96	107.63	110.63	106.16	95.124	109.8	106.12	112.11	100.77	114.45	99.87	98.296	115.14	110.81	107.99	114.07	111.61	106.52	109.5	99.859	104.25	108.8	109.57	99.307	101.15	104.97	105.97	103.58	109.55	109.2	104.9	111.75	103.66	110.47	108.72	107.56	103.84	107.22	104.63	103.85	112.7	102.73	106.75	108.06	107.65	100.24	103.9	110.91
98.269	97.749	104.17	106.54	109.02	104.96	101.58	105.76	111.41	109.67	113.71	108.84	103.96	115.11	101.15	107.79	104.09	109.55	102.71	106.9	105.73	108.78	100.45	107.76	114.93	105.14	103.84	114.09	104.34	110.17	117.85	104.28	108	105.59	108.03	112.23	117.65	107.7	104.24	109.49	112.74	114.12	117.27	108.92	107.69	99.044	113.89	106.73	110.76	107.17
98.5	106.92	112.35	112.25	116.78	110.51	109.75	114.84	99.902	100.78	95.627	112.62	114.14	112.37	110.77	108.24	99.582	109.88	114.24	113.97	120.1	110.78	102.86	113.69	110.16	116.78	99.775	108.56	106.7	108.34	112.92	104.2	108.99	100.63	109.11	96.901	108.29	111.43	108.15	101.65	111.35	99.829	107.18	109.22	112.41	113.31	112.82	110.12	102.21	119.06
110.01	106.77	101.63	110.83	101.18	105.32	102.06	98.74	104.87	112.61	105.3	103.36	104.01	102.56	105.78	110.85	111.49	113.89	101.57	114.25	115.56	106.36	104.05	111.39	100.56	99.729	107.11	111.05	112.05	105.87	109.04	120.42	115.73	108.42	110.23	99.428	113.41	100.43	112.86	108.82	108.49	97.117	104.31	116.79	101.79	104.46	105.94	103.76	113.96	106.71
90.052	106.61	93.005	105.23	99.08	94.034	109.67	100.11	97.91	102.69	101.58	99.269	98.59	95.207	97.998	98.95	95.757	103.97	89.072	101.12	98.638	101.88	97.773	97.647	92.632	87.566	103.72	103.11	94.137	99.115	87.353	95.988	89.335	97.392	102.96	94.479	85.403	94.187	95.447	104.84	92.339	94.262	96.958	100.79	103.79	98.383	100.94	99.353	102.85	102.04
121.6	109.29	104.65	109.73	101.03	100.16	104.8	105.84	104.65	101.83	112.29	106.58	108.46	116.32	104.21	112.22	113.16	102.36	106.53	103.03	102.99	106.77	112.88	112.04	109.66	113.22	112.76	120.72	102.43	106.3	108.39	111.68	110.43	106.81	109.66	115.42	108.56	107.55	100.75	109.45	107.24	112.25	109.91	105.12	108.9	113.2	94.821	109.7	104.84	106.61
91.82	103.01	101.44	100.82	99.952	91.548	98.546	92.807	93.07	103.44	96.436	105.78	106.23	105.84	93.962	101.7	94.242	93.622	93.127	96.215	109.9	94.65	100	98.75	93.527	92.833	111.6	93.416	104.86	99.583	99.676	93.347	92.537	100.11	96.101	103.21	98.067	91.765	96.057	101.31	94.594	95.747	115.15	105.71	94.283	98.41	88.539	90.325	93.282	94.372
110.2	108.54	107.37	102.7	109.91	111.25	92.516	109.5	110.48	100.44	101.29	111.53	102.62	110.16	105.58	117.4	102.44	101.08	110.26	111.19	114.7	116.61	114.76	109.13	107.83	112.96	109.12	112.33	100.77	104.57	105.13	109.71	105.26	99.938	107.16	103.01	102.93	106.5	106.43	111.51	113.21	109.34	111.95	111.94	110.79	103.28	107.25	105.01	113.01	111.39
104.19	116.82	108.49	100.92	114.71	106.91	112.24	107.51	104.18	113.25	109.09	108.4	94.115	108.99	106.78	94.386	116.52	107.75	107.2	106.65	111.36	111.39	105.65	108.42	104.62	101.69	107.72	97.176	104.59	104.64	103.08	114.77	105.58	104.11	109.44	107.1	99.602	107.54	105.11	100.91	100.91	109.65	106.62	108.71	109.78	94.208	104.57	102.42	104.01	103.86
95.735	107.62	100.14	109.28	116.16	109.27	106.62	109.64	101.78	97.551	106.8	107.13	103.46	106.42	112.84	109.36	98.072	111.92	98.149	102.48	101.48	101.36	107.85	104.5	105.48	108.47	106.05	106.32	109.12	101.77	103.36	104.89	105.6	107.98	111.66	110.68	101.94	106.93	109.85	108.56	116.93	97.252	103.48	109.2	93.273	104.02	101.28	101.58	117.38	106.34
114.17	110.17	104.02	101.13	103.76	106.33	98.434	104.51	103.47	100.97	109.35	105.79	100.7	113.65	107.11	108.41	110.43	103.36	109.9	96.905	103.47	106.47	99.097	96.141	107.08	95.959	110.12	106.2	102.7	110.74	109.56	106.84	116.12	91.181	104.37	99.868	102.7	101.41	103.17	107.13	110.86	107.89	109.4	112.66	98.132	107.2	100.28	103.05	110.43	109.99
119.13	106.04	112.85	110.26	104.42	105.64	108.67	113.53	109.1	104.87	110.57	115.89	101.44	105.5	113.5	102.19	100.37	106.03	106.66	108.4	115.37	104.49	106.27	112.3	107.72	114.46	102.42	108.8	104.65	105.27	109.28	107.64	119.32	109.85	119.02	111.55	107.15	118.93	107.46	102.22	104.21	106.77	100.52	105.23	109.35	111.7	109.66	110.38	105.2	104.87
114.46	106.79	105.68	106.15	104.86	94.84	108.95	95.692	102.89	96.655	104.71	109.86	106.54	107.19	108.92	110.6	106.51	109.72	102.26	106.85	106.47	98.409	100.22	116.76	103.39	109.38	108.54	107.39	105.88	118.51	103.29	103.63	108.23	97.707	108.26	110.8	104.04	112.7	110.82	100.55	104.61	110.07	105.37	110.65	103.25	118.44	108.96	116.1	99.787	99.86
109.66	110.31	109.6	109.34	110.13	111.74	109.93	112.29	116.35	112.74	115.72	116.64	106.36	119.21	112.38	110.93	111.45	107	113.56	113.62	107.12	119.41	111.58	105.22	101.69	111.51	118.96	110.85	109.75	109.52	106.55	111.57	103.74	104.74	111.45	108.89	118.98	112.43	107.01	105.05	118.1	113.28	113.25	103.09	110.03	105.18	110	110.49	110.89	104.25
100.92	105.41	95.549	113.42	106.68	105.3	103.4	112.11	103.35	91.125	106.86	105.5	105.9	100.04	102.73	98.969	104.81	113.34	102.96	108.91	94.979	103.18	112.56	100.72	97.18	105.48	96.807	110.25	102.18	111.38	109.62	110.91	97.786	107.27	114.75	113.15	104.2	107.56	103.24	108.8	99.982	101.01	103.88	105.72	105.21	106.36	111.7	107.47	106.14	109.08
105.67	103.92	109.32	106.66	111.35	120.38	111.11	110.51	103.67	102.77	109.02	103.5	106.25	103.14	107.41	101.33	108.08	113.27	109.06	109.19	92.843	107.87	103.51	103.09	105.97	110.76	109.16	96.956	98.119	105.25	95.18	112.84	111.67	98.26	107.79	110.6	114.68	107.36	111.94	106.22	109.37	98.077	108.23	108.33	111.25	111.41	103.84	113.04	102.96	96.26
98.175	98.426	95.55	99.41	94.35	95.19	100.15	101.91	100.6	104.06	103.57	99.384	99.801	98.275	101.49	107.38	100.49	100.75	96.248	106.26	100.54	97.456	94.195	105.65	99.809	97.919	101.23	103.87	109.65	98.083	94.942	104.47	105.34	106.14	108.04	99.122	101.14	100.97	102.29	95.901	96.154	112.02	106.36	92.469	100.07	99.226	95.363	101.77	105.29	96.628
103.9	114.05	99.657	98.616	101.73	99.788	94.475	101.02	101.7	106.79	107.44	107.04	95.786	99.796	95.822	110.32	95.984	103.73	104.65	107.95	106.85	105.02	99.326	96.873	112	101.16	100.4	104.54	108.45	110.7	99.36	113.84	94.491	106.41	110.23	105.43	105.44	104.41	92.964	109.44	112.68	107	109.66	111	115.14	102.5	114.93	105.27	95.615	99.18
99.915	102.81	100.19	103.04	116.07	109.2	107.05	110.76	107.2	100.15	98.854	110.5	96.579	103.32	106.79	103.89	101.45	97.767	108.1	106.16	103.9	106.07	108.6	96.641	104.91	102.35	106	117.75	113.92	101.94	113.91	107.41	99.021	94.005	103.98	106.86	109.73	101.46	103.34	103.28	98.095	104.24	97.708	109.84	109.7	100.68	102.65	99.596	100.05	117.58
100.73	101.15	92.683	94.058	100.97	92.146	98.406	95.442	95.286	103.31	107.48	94.582	99.152	103.92	98.602	103.48	95.841	96.486	102.16	91.482	90.342	95.625	97.996	97.754	107.43	98.172	98.655	99.769	88.363	96.691	88.796	94.436	89.26	96.903	98.918	105.77	94.241	105.89	94.801	97.617	100.66	98.601	96.837	98.87	98.436	96.213	96.633	94.736	95.658	90.242
110.26	101.89	107.1	103.68	95.388	96.205	101.2	101.38	92.682	101.21	105.14	110.64	98.574	94.774	107.01	93.794	93.581	102.9	98.532	102.5	96.262	91.571	100.8	93.948	106.27	94.943	92.573	106.98	95.617	95.197	104.96	91.563	102.32	96.919	93.655	106.32	90.843	96.802	102.08	100.55	102.49	105.45	94.071	100.73	96.043	102.95	102.22	96.625	83.249	94.963
102.03	115.91	109.29	109.4	110.96	111.53	109.71	106.88	104.45	118.76	105.14	103.13	99.563	112.51	106.42	99.909	98.805	95.949	105.82	113.46	106.09	100.5	102.4	115.56	108.14	106.69	105.87	100.27	110.49	112.79	103.32	104.05	111.41	110.61	109.35	109.6	110.18	106.87	109.24	104.42	113.81	111.38	110.23	106.92	114.86	101.78	112.46	107.96	109.31	102
107.41	100.24	102.25	108.02	97.805	99.317	103.69	109.19	105.46	115.39	108.11	97.94	102.75	106.77	104.95	99.4	99.177	101.59	107.64	111.49	108.19	102.51	103.88	105.01	102.27	97.498	103.86	106.29	111.04	109.54	102.53	115.19	100.29	102.82	108.44	107.55	99.587	106.08	110.06	102.89	105.62	98.865	92.057	91.259	100.29	105.85	106.15	103.33	105.69	110.28
100.72	110.12	94.197	102.02	109.27	92.506	94.704	103.97	99.773	104.44	97.956	92.133	100.89	91.55	99.655	93.959	96.547	102.19	98.553	98.387	96.814	102.88	95.601	100.72	105.03	87.97	94.006	94.874	95.038	87.731	98.566	89.305	94.462	100.98	96.469	99.453	97.059	101.01	96.26	100.06	97.475	98.494	99.216	103.15	97.23	97.045	98.598	102.08	105.38	95.758
105.87	109.05	114.11	109.14	104.47	112.51	113.15	110.53	108.42	103.16	113.06	106.69	103.49	109.64	107.42	100.12	110.58	106.16	104.71	113.37	109.79	113.71	107.98	104.25	100.7	112.83	104.33	106.63	100.47	105.45	103.67	100.67	104.86	108.15	105.23	105.76	109.59	116.22	115.29	109.22	112.02	105.85	110.02	106.09	107.17	110.04	102.93	97.555	99.971	114.55
101.42	94.184	107.48	110.23	97.683	100.58	107.49	102.48	95.694	101.48	107.68	104.95	99.103	105.23	103.17	95.684	97.787	102.19	94.114	96.228	102.64	102.58	94.997	103.61	98.23	97.685	97.685	107.25	100.94	104.75	101.31	118.25	102.39	98.229	102.5	97.827	103.19	94.48	100.7	110.49	93.469	103.43	90.046	104.25	104.2	96.733	102.53	93.968	101.17	96.608
101.03	109.5	96.884	101.03	95.657	98.84	101.35	96.321	98.727	106.1	102.38	97.55	97.85	98.224	102.52	96.35	97.834	93.924	93.617	106.86	100.21	100.75	103.29	107.33	91.647	104.75	106.99	100.72	101.02	95.823	100.51	93.086	97.416	99.69	96.784	97.321	106.01	103.57	108.78	95.143	97.89	101.04	96.109	97.193	96.891	110.82	98.997	97.727	94.082	107.7
99.006	102.81	101.97	97.482	91.812	111.09	99.488	106.34	102.06	112.6	103.98	85.805	94.13	105.47	101.55	97.815	105.28	97.316	104.45	102.83	108.83	101.25	93.764	106.43	101.79	97.434	106.51	101.73	109.29	104.95	99.808	97.954	93.379	102.29	96.909	100.42	100.02	98.815	94.806	95.719	92.734	100.1	96.716	97.64	105.82	93.162	103.04	120.1	105.55	98.289
95.327	100.22	99.879	104.8	103.35	108.6	104.58	100.94	107.58	107.46	109.33	103.21	111.21	105.22	105.64	103.88	108.26	114.28	99.182	107.37	100.28	101.53	105.02	101.43	102	112.04	107.01	102.04	109.19	104.54	100.69	108.63	113.29	110.18	91.04	109.47	112.64	99.253	101.43	109.09	111.71	105.43	108.36	105.68	101.83	104.3	106.58	104.64	109.18	105.56
109.76	111.84	105.29	111.87	114.67	105.57	109.39	112.75	108.46	108.65	104.5	111.41	108.12	111.24	104.61	102.64	111.05	112.92	106.37	118.93	104.14	106.04	102.6	106.72	115.61	114.45	111.34	107.07	103	118.39	108.42	107.61	114	110.82	109.43	107.95	111.11	113.65	107.34	110.27	108.82	103.14	99.196	107.04	108.95	101.13	107.44	103.89	107.19	106.48
111.11	113.22	111.7	112.49	110.55	112.55	107.59	109.71	102.01	106.66	105.18	101.97	108.47	112.74	109.41	111.99	101.43	106.94	115.91	105.44	104.87	107.66	108.84	105.29	115.81	102.45	101.03	108.7	111.61	110.81	105.55	106.81	97.588	106.19	107.75	104.34	110.43	108.17	107.76	102.49	106.6	107.29	109.62	116.82	108.77	108.35	111.74	101.13	98.191	110.38
108.54	107.96	111.15	106.83	100.48	109.45	107.99	107.53	105.84	99.485	110.4	106.78	108.05	109.98	105.05	107.8	116.13	97.573	113.6	118.89	119.36	107.53	110.47	104.1	109.29	106.72	116.53	107.98	108.84	105.48	115.74	121.27	117.54	111.99	108.93	100.17	102.6	113.28	103.5	107.12	117.41	106.79	108.54	114.33	113.06	116.74	107.27	108.89	107.33	108.74
104.97	102.79	96.799	106.46	110.72	103.29	111.07	103.49	104.82	115.21	109.85	104.71	108.92	108	104.79	108.24	105.71	101.68	108.27	108.03	107.02	98.716	105.63	102.82	97.551	109.98	112.71	103.27	106.04	101.37	105.69	102.3	98.639	117.57	99.01	110.81	99.781	112.12	107.17	106.93	100.02	104.91	102.32	99.119	94.213	104.47	106.59	106.01	108.41	117.28
104.78	108.64	107.69	110.99	103.14	104.85	110.19	100.92	108.87	114.24	104.19	122.15	103.68	106.61	111.2	105.42	106.59	107.04	100.2	113.57	93.464	97.813	105.09	107.25	105.37	105.39	108.14	104.49	106.99	108.7	115.63	105.59	121.33	96.376	101.09	103.04	101.12	112.7	106.7	100.57	104.89	108.15	108.31	117.23	108.42	102.38	102.17	112.43	111.48	99.989
105.49	109.13	109.02	115.4	112.13	108.02	104.63	108.36	115.64	115.59	102.19	106.75	117.27	109.09	111.37	115.25	106.33	109.78	106.38	110.53	96.007	112.5	118.03	113.62	105.61	109.18	105.48	116.67	114.75	108.78	117.43	105.93	117.78	104.64	109.76	116	96.862	103.13	103.93	109.83	108.58	109.2	106.6	108.6	113.23	106.86	107.73	103.63	108.04	110.63
96.757	99.19	99.161	95.19	94.695	110.21	94.857	97.263	98.033	93.158	98.919	101.17	97.228	105.03	104.45	100.31	101.14	98.26	101.96	94.232	102.31	93.378	97.688	101.41	98.4	100.79	93.319	97.287	94.917	101.04	103.59	95.417	91.146	102.05	98.866	99.399	107.61	97.284	104.77	95.162	100.28	99.871	96.629	89.995	97.187	103.6	97.367	100.95	97.804	95.117
97.637	95.989	93.74	104.95	97.625	102.23	92.619	89.186	101.02	103.45	92.36	93.576	103.54	94.095	88.308	104.38	99.635	101.04	101.03	92.259	104.78	92.933	91.82	92.338	101.08	97.618	97.689	89.713	98.485	105.62	100.81	98.546	95.79	104.61	106.72	99.315	100.86	106.55	102.59	99.883	99.13	98.584	98.034	94.295	103.23	98.414	101.91	93.019	94.47	89.217
101.48	104.89	109.8	104.3	109.43	105.82	103.77	101.62	102.71	117.25	111.39	109.13	110.15	103.48	101.77	106.48	112.71	99.346	97.448	106.68	110.74	112.24	116.56	99.738	105.37	99.212	103.11	103.33	96.928	100.42	102.7	101.08	101.25	112.58	106.67	109.18	108.48	103.14	105.97	105.57	102.95	112.57	115.48	108.19	104.77	94.694	114.99	101.84	99.233	103.35
98.984	99.793	104.84	97.432	100.53	96.468	94.551	98.859	101.07	105.52	95.762	103.25	103.14	99.213	94.341	101.91	111.95	105.81	96.087	102.05	93.472	102.22	103.71	101.22	100.97	99.558	98.665	92.246	102.52	101.87	94.919	100.86	101.77	96.716	91.794	103.53	102.44	95.655	106.1	107.01	101.66	104.2	111.58	99.962	101.67	99.683	101.74	99.091	94.322	92.987
106.93	104.21	105.37	104.96	103.84	107.77	109.43	103.82	112.19	90.599	109.96	97.481	116.65	104.71	104.21	103.73	104.22	111.05	107.24	103.86	106.78	100.02	114.75	104.94	110.23	106.22	106.98	103.47	104.63	104.98	108.52	103.7	105.9	105.68	98.079	107.09	99.855	108.81	111.56	106.69	105.21	108.47	108.84	111.92	109.83	105.49	101.86	107.08	111.89	107.66
98.913	93.888	89.757	94.801	93.547	96.331	104.05	110.12	99.274	91.87	101.76	95.593	86.366	107.11	100.7	100.06	99.694	103.44	103.89	101.66	93.439	94.851	98.481	94.809	97.463	99.177	97.216	98.277	106.24	104.09	96.888	101.66	102.7	90.504	101.9	98.782	100.75	103.13	102.53	90.549	93.877	92.022	96.026	106.39	98.254	94.469	105.02	102.8	100.21	107.04
103.76	93.472	109.64	102.35	103.77	109.25	105.72	106.91	111.18	104.49	98.47	102.96	98.626	105.15	106.24	103.57	108.95	105.72	102.6	108.08	100.19	103.72	114.03	113.92	97.203	117.23	106.46	107.17	100.42	105.68	104.36	112.09	98.54	107.66	106.05	106.99	105.72	107.31	105.81	107.99	103	100.23	105.82	103.95	111.05	110.42	111.32	118.18	98.221	111.92
101.31	113.11	101.49	106.5	103.9	105.47	115.07	96.199	104.81	117.89	108.31	108.28	98.019	110.8	114.38	100.54	110.55	104.2	109.82	110.59	106.87	116.59	113.47	103.8	106.12	101.75	104.32	102.89	104.04	109.98	101.03	103.84	107.05	111.3	106.1	114.98	113.07	112.64	109.52	107.63	98.244	112.66	111.53	107.06	96.892	102.37	111.26	101.21	110.85	109.24
104.44	109.24	106.17	114	114.18	103.63	101.05	99.356	105.93	108.84	114.36	111.37	101.12	107.33	105.4	107.79	105.96	106.8	108.51	104.42	99.931	116.92	111.36	106.29	104.94	104.45	110.11	111.29	106.77	106.8	118.37	95.21	101.61	112.22	104.1	102.51	99.492	101.38	114.73	102.28	103.44	101.72	101.46	107.58	101.65	103.52	106.23	107.44	112.65	105.91
104.52	97.862	94.019	102.9	90.156	95.444	95.255	93.108	96.678	99.02	97.399	94.844	98.618	102.53	93.971	91.804	110.91	93.284	101.98	94.572	99.78	99.566	97.321	94.179	104.94	99.004	100.45	99.412	97.615	103.38	99.348	103.64	100.24	93.709	88.918	87.299	89.074	86.05	92.431	97.727	106.83	104.11	101.03	103.39	100.21	94.722	101.47	90.431	98.471	100.79
91.584	97.134	101.79	94.233	98.126	115.74	100.55	101.1	94.57	101.83	99.764	94.03	94.048	95.515	101.89	94.688	93.804	100.86	95.374	103.89	93.373	96.814	98.867	110.99	98.437	104.12	101.1	89.343	104.17	94.137	92.992	101.85	99.2	100.91	92.082	102.55	95.909	92.317	94.787	95.242	105.59	93.904	96.259	107.8	95.904	99.826	106.9	102.21	93.886	93.824
97.704	96.318	97.904	99.871	98.54	101.46	98.784	99.572	104.4	100.5	95.169	91.613	91.458	95.543	105.03	99.177	95.245	86.079	84.451	100.58	93.205	100.26	100.97	97.607	102.52	100.96	104.96	101.04	101.33	102.65	93.245	95.124	104.25	99.162	96.097	99.809	100.69	96.701	99.295	95.079	96.404	102.66	95.418	92.43	99.103	105.65	100.33	96.548	99.882	99.158
110.73	106.3	108.77	102.78	108.15	109.87	107.72	107.79	98.494	103.01	109.06	108	106.44	108.29	102.84	105.58	111.99	107.28	104.94	99.283	104.96	104.06	106.03	106.45	101.72	103.16	115.56	102.36	109.26	104.22	108.27	106.76	103.22	110.02	112.74	108.63	109.89	105.42	112.13	101.13	103.99	103.58	103.85	104.58	104.12	103.42	105.32	100.87	100.49	103.22
94.735	93.716	99.27	95.229	98.908	99.129	94.456	89.531	99.089	89.341	98.652	93.816	104.56	99.354	104.51	99.341	96.137	105.87	95.66	98.381	100.25	93.447	95.293	91.511	106.22	108.06	87.84	99.156	96.241	108.12	98.615	101.77	99.982	103.64	106.39	105.63	99.361	91.292	83.406	88.886	108.38	94.534	98.937	97.278	104.88	95.972	93.211	98.904	103.92	99.604
108.54	110.33	100.79	110.58	106.61	109.51	102.31	107.08	102.24	112.43	113.99	111.71	111.74	101.29	99.826	107.4	107.63	105.42	106.05	105.06	114.67	102.37	104.11	114.2	102.78	98.183	95.708	105.69	105.67	94.013	104.81	112.24	107.26	94.638	107.38	104.81	115.36	114.25	109.83	103.45	109.49	105.56	96.601	110.83	100.22	105.76	103.5	100.67	106.43	104.56
108.85	98.807	107.3	99.687	101.33	102.29	101.83	105.07	106.38	99.037	107.13	113.29	115.48	108.65	106.18	106.49	112.67	99.501	109.79	108.63	98.789	105.43	100.17	112.43	107.72	100.91	102.87	107.04	104.77	106.25	109.61	102.85	104.29	107.04	96.618	104.31	100.83	91.434	100.25	108.05	108.86	113.13	106.17	106.92	100.51	111.6	98.4	109.45	105.38	112.85
106.65	104.8	110.46	115.26	96.588	105.2	108.93	108.23	107.35	108.07	113.78	107.69	98.271	102.54	106.3	116.46	106.36	105.84	110.18	106.74	105.17	104.32	100.32	106.77	99.957	102.77	109.56	115.15	105.4	100.6	114.37	103.31	99.766	99.286	102.23	108.79	104.04	111.08	101.15	102.71	103.55	97.058	105.31	109.54	105.23	105.53	106.91	103.68	110.04	117.93
103.52	106.42	107.96	107.23	110.54	104.48	109.07	107.23	100.41	104.86	103.62	101.46	109.95	97.314	109.03	106.83	109	106.14	116.48	102.44	108.94	104.02	107.39	105.95	109.83	110.18	111.86	100.35	102.14	113.38	101.07	107.69	100.44	106.69	106.54	100.48	99.463	104.25	106.52	113.63	101.32	99.817	107.02	100.05	103.36	110.56	109.12	113.73	99.495	101.28
104.07	105.93	106.45	107.13	109.23	109.37	120.22	118.04	102.26	102.82	107.18	105.91	106.39	111.13	108.79	115.36	113.13	111.68	113.86	113.03	102.63	106.54	100.32	104.41	108.55	111.76	106.11	101.45	112.64	101.22	105.36	98.252	101.8	108.41	102.02	118	109.97	113.95	107.63	105.09	111.03	98.123	110.11	105.57	101.62	108.16	122.32	109.62	105.92	100.11
104.21	110.35	100.46	115.9	102.85	107.3	103.87	100.07	115.59	104.57	104.06	113.28	113.24	109.93	105.17	106.2	100.48	108.09	110.98	108.46	108.77	108.66	96.498	118.48	112.04	110.14	109.55	105.44	110.25	102.48	105.31	105.98	104.03	115	104.3	108.46	108.47	100.17	112.23	104.57	115.54	111.51	103.32	103.83	111.93	104.02	102.29	107.99	103.71	110.94
102.09	98.281	100.21	97.073	101.16	104.34	101.4	92.757	108.15	98.202	98.039	96.108	102.4	102.35	103.03	95.895	100.16	89.002	102.76	94.975	87.646	94.663	94.405	103.98	95.275	102.07	99.379	102.38	100.88	99.355	104.73	97.476	96.521	93.539	101.17	95.824	96.255	96.918	97.663	106.19	97.153	103.72	102.53	94.823	96.849	90.479	101.74	93.786	102.56	106.13
108.3	104.22	107.51	113.5	99.165	100.91	99.668	114.47	94.537	107.61	101.68	111.94	105.13	104.51	111.28	108.58	113.76	105.14	103.67	101.33	100.23	104.89	107.64	111.37	113.09	103.39	104.97	104.38	105.76	104.21	110.46	106.91	105.39	105.15	100.88	115.11	105.14	102.5	100.4	102.03	110.4	106.89	105.26	105.13	100.05	101.22	100.24	109.16	110.21	105.62
97.288	98.431	96.622	105.19	103.62	104.8	102.87	107.57	111.49	104.24	103.59	112.94	95.37	104.8	102.08	103.44	104.61	107.63	107.63	99.86	94.843	94.849	97.181	112.57	106.77	96.014	103.92	105.29	105.43	114.94	104.14	101.3	102.89	110.11	102.31	106.24	112.19	112.19	104.07	98.59	117.65	101.39	107.12	113.34	107.22	101.43	106.66	110.21	96.348	109.17
105.05	110.74	115.06	103.42	111.87	110.09	111.44	110.37	96.787	98.829	108.96	111.06	104.14	113.98	113.12	109.1	115.7	106.47	116.2	114.6	104.1	104.05	108.8	114.16	104.62	106.59	107.93	115.3	102.81	107.97	112.51	108.09	119.15	110.1	107.83	111.73	109.42	110.54	108.28	111.18	96.972	120.05	119.58	101.57	107.04	119.18	118.21	105.47	109.55	112.69
100.29	104.27	96.622	101.23	98.409	97.933	96.847	97.876	103.02	105.01	105.34	89.562	99.425	102.12	106.14	99.052	95.757	89.02	103.72	93.37	102.93	97.487	96.163	100.4	97.992	97.88	94.746	102.23	104.19	87.2	96.442	94.138	96.693	93.449	102.78	102.64	89.416	92.938	103.12	92.469	93.442	92.312	96.94	102.39	101.94	98.703	96.853	95.833	100.08	103.57
107.15	112.99	98.206	96.451	96.969	107.83	95.361	110.26	106.09	110.25	109.62	102.37	97.836	99.107	102.5	104.33	98.224	114.56	108.92	108.99	110.13	99.196	104.02	101.95	103.01	102.99	111.05	100.17	110.72	98.748	105.63	97.85	103.21	101.93	112.06	108.26	109.05	111.7	106.31	110.93	109.15	98.291	102.42	103.98	103.37	104.66	101.99	106.98	111.74	109.92
97.166	109.29	91.605	100.17	103.47	97.663	104.19	102.19	92.612	99.943	97.855	104.71	101.09	99.304	96.676	100.35	103.59	103.82	100.83	98.051	99.088	103.75	99.036	108.71	107.27	102.29	95.189	106.99	102.3	102.71	97.341	99.752	94.902	108.2	96.19	97.792	94.636	100.94	97.612	89.902	109.05	98.076	98.105	94.924	100.44	105.45	104.17	111.16	102.76	101.73
102.74	103.7	117.18	102.66	103.64	106.53	105.76	108.93	105.5	104.44	113.7	101.42	107.85	96.959	105.21	103.72	105.74	103.36	105.15	101.39	109.58	101.57	108.44	104.67	106.72	112.58	110.19	108.53	105.66	99.243	104.38	101.29	97.25	105.37	108.23	117.03	108.52	108.72	106.39	102.67	108.47	119.17	99.987	106.95	103.78	105.93	112.57	117.83	106.04	102.98
103.36	97.184	107.84	101.62	111.42	103.48	102.54	95.103	108.35	118.05	105.22	109.59	107.15	107.96	106.19	114.47	102.03	102.03	102.65	100.74	93.975	107.27	104.89	99.444	108.27	103.36	113.15	105.23	115.22	109.91	104.79	101.42	110.38	103.55	97.074	101.64	100.91	98.187	108.67	105.56	105.82	101.62	107.97	102.43	106.99	99.369	108.68	114.91	102.09	105.73
114.88	104.22	101.53	105.27	110.39	102.81	100.09	105.37	105.23	100.19	113.83	95.313	103.76	98.405	113.75	112.32	105.92	116.35	102.57	110.62	102.24	103.97	111.76	107.57	102.62	102.16	105.12	101.59	100.12	103.85	108.19	102.11	107.58	116.83	101.51	104.12	102.38	112.11	109.01	104.67	108.8	107.99	101.36	114.95	102.44	99.725	105.71	105.28	104.99	112.15
93.428	97.726	93.406	95.826	94.03	98.297	99.949	102.98	92.7	98.051	86.835	98.91	102.82	96.257	87.194	89.607	83.225	94.678	92.568	92.699	102.66	97.347	97.425	98.011	98.739	93.448	103.24	95.045	98.966	101.35	101.58	97.277	93.748	101.97	103.05	100.1	104.07	92.108	89.526	86.81	100.95	99.997	101.97	103.62	92.421	95.638	97.433	95.417	97.726	95.849
113.98	106.67	107.5	103.4	108.76	108.54	110	108.72	107.42	100.19	110.51	107.76	107.17	117.02	104.94	109.69	113.02	100.15	100.29	98.187	108.4	114.59	107.37	111.77	105.83	119.67	114.08	100.71	102.41	101.41	112.88	114.21	113.68	104.02	108.52	106.39	108.2	106.22	109.49	107.5	109.08	106.44	101.74	107.75	102.8	119.08	102.6	106.25	116.05	115
113.85	113.16	110.15	109.62	101.73	107.88	112.29	112.3	99.252	106.71	98.855	117.13	110.45	115.95	104.39	113.74	106.61	111.79	110.21	112.74	105.75	108.78	109.23	108.44	100.39	112.25	112.64	111.41	112.41	103.12	106.49	109.33	107.19	109.82	117.13	104.41	112.83	109.03	110.35	105.61	108.75	104.22	109.14	111.56	108.75	116.8	114.22	114.11	107.79	113.01
104.83	113.91	116.61	103.93	113.65	106.85	101.46	105.05	118.01	107.93	110.85	108.75	103.61	105.47	115.02	120.43	102.91	104.84	110.48	102.04	112.96	103.84	108.79	113.17	105.76	107.61	102.19	110.79	105.48	105.96	108.76	110.2	114.61	110.59	103.33	106.54	108.12	115.06	110.28	120.4	113.27	108.48	114.05	107.08	108.34	103.34	107.56	101.32	108.71	110.97
105.04	101.2	112.4	99.617	111.19	106.83	101.99	105.58	107.72	110.78	104.97	103.27	97.576	108.76	103.71	115.96	99.757	102.19	105.48	110.37	101.48	100.06	100.04	97.404	106.99	111.07	95.963	113.16	105.68	107.7	103.54	104.13	107.18	110.42	111.44	100.51	109.4	107.07	104.04	109.93	105.04	103.82	93.215	102.62	103.38	103.43	111.77	106.34	114.52	109.73
103.11	103.42	110.7	99.528	110.15	95.363	110.64	96.813	115.95	98.103	102.8	104.15	112.02	96.738	104.13	109.36	104.72	109.91	102.13	100.86	108.2	105.17	108.19	101.65	104.63	105.76	104.66	107.72	98.024	103.68	102.57	109.95	103.38	109.85	107.42	102.72	111.23	108.15	102.35	106.99	102.81	113.1	110.8	99.592	98.045	98.642	103.21	106.18	101.36	94.674
115.95	119.82	110.72	103.68	108.52	106.62	112.85	109.11	112.14	101.82	110.93	105.16	116.63	110.28	103.37	103.66	107.37	113.79	118.5	95.822	110.84	104.98	114.98	111.56	116.6	102.18	111.44	111.11	108.08	104.94	106.04	118.09	116.56	115.04	101.32	110.65	108.7	104.8	110.36	109.98	107.42	110.4	111.85	113.44	98.167	116.67	108.13	98.089	116.03	114.7
102.17	105.84	109.58	103.38	109.69	107.04	109.31	116.14	108.41	106.33	103.13	106.79	108.38	112.25	104.54	105.06	106.17	100.99	100.43	105.15	101.93	102.65	104.87	110.44	109.43	111.04	103.3	99.33	95.203	110.71	105.81	98.752	104.44	101.87	104.3	107.21	99.666	105.01	101.64	105.82	98.204	104.33	101.8	105.34	101.87	107.92	99.857	106.15	102.65	108.14
97.263	112.2	109.05	113.27	104.07	112.76	105.82	106.56	109.46	108.49	114.8	107.38	118.56	115.87	105.46	119.25	112.43	105.35	98.181	109.92	106.08	106.25	107.83	111.69	104.83	107.33	108.45	119.97	108.15	109.16	105.75	110.14	102.02	103.94	113.3	111.74	101.47	116.37	106.64	112.16	99.139	109.7	102.26	106.3	114.87	100.15	108.84	114.47	106.81	106.8
104.33	103.42	110.17	108.7	106.17	106.58	103.54	104.57	97.613	105.08	103.59	108.69	107.95	108.61	104.15	102.25	109.45	97.015	112.94	98.965	107.83	110.81	115.1	114.47	111.01	100.5	111.36	112.26	100.95	106.43	109.22	110.1	106.31	120.04	108.99	112.91	111.6	110.81	101.92	105.65	103.81	100.36	109.49	105.98	107.22	114.33	108.38	105.93	101.54	109.87
98.183	119.1	104.67	105.47	107.73	105.2	111.09	118.66	101.79	107.6	108.85	106.51	111.6	103.97	105.79	113.18	109.53	97.192	107.67	99.193	107.96	114.62	110.56	112.34	111.28	113.47	107.69	108.23	105.42	114.13	103.6	98.304	106.33	100.23	106.49	111.64	105.98	105.67	105.07	111.76	106.73	108.68	113.09	111.63	97.185	111.05	111.38	107.2	105.33	106.12
103.08	103.29	114.64	113.86	107.95	105.73	113.44	100.46	97.909	108	99.483	114.49	101.89	108.09	98.817	104.54	107.2	106.83	109.03	110.84	99.652	110.17	107.15	104.98	105.4	108.44	103.69	111.59	102.44	112.77	106.02	106.18	97.901	103.59	101.33	107.55	98.695	112.52	100.39	105.66	92.701	103.65	96.245	112.25	98.893	115.8	104.54	112.67	98.751	101.08
105.86	108.33	104.33	103.1	98.769	102.75	110.67	108.29	114.83	107	104.98	111.99	99.461	106.54	106.65	118.68	107.65	95.917	99.34	99.921	102.4	115.89	110.41	116.29	99.892	110.25	105.85	105.88	99.251	107.37	114.56	98.98	113.29	114.28	110.18	111.51	107.88	114.39	107.54	104.78	103.89	109.78	107.99	99.195	100.62	103.95	107.72	109.34	100.16	111.64
108.64	103.95	114.22	108.52	107.61	103.69	101.7	108.58	107.36	103.25	108.19	102.53	111.78	112.04	116.62	107.93	103.29	105.5	111.12	102.69	109.65	111.1	114.15	110.8	103.5	111.1	96.751	109.26	101.83	112.56	101.85	109.59	105	100.81	119.37	109.77	107.89	107.18	107.05	108.41	96.604	104.51	113.74	108.53	111.66	104.57	99.851	114.76	113.01	113.7
107.35	99.574	112.58	96.442	103.29	110.73	104.8	106.64	94.346	113.62	102.33	114.53	100.05	108.93	109.85	106.28	105.35	103.88	95.469	99.671	111.1	103.72	105.57	96.594	114.07	101.71	109.64	119.74	100.31	109.7	110.03	110.64	114.22	110.48	104.54	101.62	108.08	107.78	102.34	103.07	97.264	104.95	106.42	100.25	103.92	100.11	97.686	103.41	107.48	102.65
109.17	107.18	112.45	104.53	101.12	99.727	105.14	108.58	106.95	110.67	111.25	108.84	108.91	107.47	106.93	109.13	109.52	103.6	113.75	103.42	104.71	100.25	113.76	98.75	109.51	104.83	93.158	99.701	112.16	105.03	100.94	103.37	108.11	107.9	97.759	110.62	111.86	99.707	99.356	113.19	108.4	108.73	106.77	99.362	104.81	106.28	104.99	106.91	101.24	114.29
103.16	102.68	106.21	107.47	112.19	107.49	105.91	106.96	104.43	102.81	96.331	108.95	115.88	111.15	98.705	108.29	117.21	105.49	102.4	115.75	104.38	102.08	101.99	96.897	102.4	107.12	105.31	102.71	111.4	100.17	111.84	102.28	108	105.24	111.02	99.531	108.16	101.64	104.41	105.91	109.77	109.14	121.54	111.34	109.27	103.76	101.14	105.06	108.62	107.44
104.08	115.87	100.59	112.63	107.4	100.51	108.39	103.44	95.994	113.04	107.94	100.57	106.77	107.84	99.092	101	101.93	104.36	103.99	112.02	101.15	98.792	103.91	106.51	100.69	111.6	108.45	98.132	102.55	104.23	107.45	113.16	107.6	106.57	108.94	112.79	112.16	107.86	113.55	102.64	99.484	101.2	104.7	102.08	107.19	111.27	110.09	105.28	103.47	102.18
111.89	106.16	101.33	107.87	106.71	101.95	100.27	108.92	106.66	109.33	100.2	111.93	107.96	108.32	104.56	110.08	102.13	114.91	109.19	109.74	111.15	109.99	98.144	107.35	101.33	111.32	105.02	110.33	109.15	109.76	105.31	107.26	98.301	112.09	107.62	108.92	110.4	106.86	108.49	104.79	104.94	101.86	112.61	104.27	108.42	104.13	110.53	117.83	107.77	109.7
115.62	113.84	102.01	105.29	113.56	113.77	107.45	104.25	109.95	112.85	100.22	108.85	117.91	98.279	103.44	107.53	100.24	110.7	116.48	105.76	110.03	112.33	106.81	113.96	108.71	112.29	110.74	112.5	104.19	108.4	108.66	113.59	99.396	107.35	118.87	108.84	106.23	113.96	102.64	106.87	109.9	115.61	110.12	113.81	107.98	117.67	109.03	103.4	107.7	107.43
99.158	106.24	95.458	104.52	96.751	95.967	93.535	101.22	101.48	99.396	98.436	102.06	96.336	105.9	97.928	105.32	95.597	100.93	103.36	107.18	98.247	99.368	96.56	96.231	109.67	101.42	104.18	104.14	96.839	106.54	107.21	107.09	97.677	95.023	99.916	100.51	88.388	103.59	101.28	99.248	92.264	98.791	95.988	88.902	98.926	103.36	106.43	95.124	102.28	105.73
104.08	103.07	106.23	106.4	108.93	108.03	105.49	110.5	109.24	117.39	116.83	104.51	105.26	114.66	117.37	110.54	109.78	112.61	109.19	107.84	104.86	103.36	116.76	104.2	112.53	103.24	104.07	111.15	109.64	106.03	109.5	106.81	114.57	113.71	103.16	106.37	108.59	112.26	107.96	114.63	120.42	107.25	116.88	100.24	106.18	108.53	116.36	108.53	108.95	112.25
103.62	111.08	104.93	112.65	109.39	101.88	109.95	124.69	114.78	100.52	108.95	122.33	107.83	103.05	106.34	103.32	109.41	112.39	110.64	119.07	114.37	110.22	107.47	101.3	100.29	103.9	101.65	104.14	110.43	106.96	108.91	98.169	111.61	103.04	103.83	112.03	104.92	113.29	101.86	112.81	103.81	111.72	110.65	110.88	108.39	105.46	107.44	108.85	105.84	121.21
107.91	103.67	102.4	109.48	103.53	107.52	107.93	105.93	103.94	110.8	114.24	110.7	105.7	108.96	113.92	113.88	111.14	105.15	106.47	116.82	114.06	114.9	104.69	107.02	99.851	108.59	107.47	109.4	111.4	109.73	106.68	110.42	108.26	110.44	104.62	111.21	109.66	105.1	109.77	102.6	115.01	104.88	108.53	97.121	106.51	102.26	103.9	103.09	119.51	104.74
106.78	99.63	111.82	100.25	105.11	101.12	110.42	102.75	121.42	100.18	104.37	108.88	108.2	104.36	113.9	101.9	103.16	113.72	114.27	104.18	107.2	103.67	113.79	110.7	107.54	103.73	103.26	106.35	112.74	107.78	107.67	104.91	108.29	108.36	107.28	109.27	114.03	102.87	106.44	117.28	104.44	105.1	101.45	112.52	114.88	109.07	106.44	101.82	107.3	110.3
94.574	105.78	100.29	95.062	97.057	104.28	98.367	106.27	93.663	95.96	103.06	102.37	106.7	99.417	99.93	104.95	95.184	97.33	96.801	107.42	104.23	103.21	98.982	100.72	109.23	97.296	106.83	89.629	107.27	101.95	102.07	105.59	106.7	98.88	100.78	96.051	104.6	103.84	100.17	104.42	94.889	99.472	94.419	105.8	102.54	110.89	99.08	93.597	102.15	99.906
105.86	99.742	96.465	97.971	96.496	95.478	91.277	101.76	93.001	101.06	100.39	95.484	99.243	93.145	96.062	95.474	104.04	94.385	87.665	94.445	97.497	102.58	97.223	107.99	101.71	104.25	90.361	99.724	92.189	99.564	103.38	91.335	100.09	103.24	101.62	87.749	108.16	105.39	101.82	103.59	89.903	99.531	102.77	90.583	98.728	93.206	98.616	98.964	91.934	94.998
113.85	107.26	104.24	110.29	105.08	109.64	104.75	108.2	106.42	107.15	103.49	100.44	104.04	109.19	115.3	103.5	103.85	107.56	113.68	103.71	108.96	102.29	108.14	103.22	99.734	104.68	103.81	105.41	96.164	102.24	104.78	109.48	107.99	106.09	96.303	106.59	107.83	111.11	110.6	107.12	107.5	108.94	105.91	106.95	102.4	100.67	103.27	106.75	114.22	100.31
117.7	106.92	101.71	107	103.33	108.9	112.5	101.18	111.58	108.24	105.15	102.32	99.684	109.77	107.2	117.93	109.31	115.56	109.56	117.08	105.06	108.96	107.97	112.63	108.13	105.91	112.45	105.85	106.42	108.44	111.79	118.78	109.27	100.82	107.95	112.82	107.89	110.7	106.29	111.14	113.36	107.71	105.48	116.43	111.15	117.32	107.6	109.39	109.89	110.3
95.678	103.8	105.47	98.468	101.29	90.72	98.824	97.87	92.226	94.024	97.62	95.667	99.661	97.614	100.11	95.589	97.611	93.2	98.815	98.955	106.42	107.47	111.75	103.36	98.842	101.73	106.62	94.856	99.92	97.118	97.058	97.498	99.653	97.76	101.35	104.38	106.61	96.696	97.293	103.73	99.782	94.475	99.103	94.773	94.598	98.495	99.961	103.46	110.65	101.06
103.21	97.549	104.27	107.68	107.22	102.46	108.12	103.23	102.63	109.27	101.37	110.23	101.41	101.63	106.43	104.73	94.4	106.09	111.78	99.698	101.86	97.153	110.44	95.09	107.24	100.83	106.56	104.84	110.56	109.37	99.849	102.48	101.93	101.67	109.11	106.64	107.84	114.06	106.48	109.22	104.85	101.01	105.7	109.85	103.33	101.18	107.6	105.88	104.12	94.081
102.05	118.99	119.58	112.74	106.72	108.69	105.72	104.85	112.24	114.05	111.23	107.6	111.32	108.1	107.79	108.42	106.43	102.94	115.08	98.072	115.48	104.52	113.42	106.33	116.23	113.74	110.39	113.74	106.02	118.68	116.58	104.41	108.65	109.74	109.3	105.22	110.23	113.39	102.72	99.774	105.91	108.38	107.4	100.08	94.016	102.61	107.03	103.85	107.56	110.6
105.9	107.94	103.93	94.501	103.54	101.48	109.47	107.65	104.51	106.49	99.754	109.98	109	104.62	107.53	111.62	101.86	104.21	109.78	113.27	113.2	114.59	105.88	107.03	101.99	103.04	99.504	95.462	115.57	109.71	103.88	104.29	103.42	110.95	106.21	104.4	109.74	112.93	106.26	108.44	104.8	102.98	101.66	94.886	105.43	107.32	97.119	109.97	104.77	105.04
93.658	95.922	92.049	105.64	104.88	105.74	100.14	89.936	104.47	102.52	101.15	94.349	95.827	100.73	103.66	99.447	107.77	99.558	102.46	106.59	100.63	89.361	94.493	93.599	96.794	102.75	93.492	93.786	96.185	94.968	104.26	98.231	95.403	101.38	101	105.95	100.59	95.715	89.693	94.517	98.271	93.406	98.895	98.81	95.698	87.784	104.59	100.76	94.19	107.56
78.057	106.27	104.45	102.54	90.362	98.144	101.78	96.708	104.86	99.53	90.601	96.286	92.76	103.47	102.59	99.111	94.41	104.91	101.03	96.372	100.03	93.028	99.678	90.446	100.38	94.775	99.968	97.554	102.84	101.71	95.156	94.941	84.85	96.13	101.4	96.097	97.815	100.42	104.65	96.682	106.31	92.505	100.75	98.054	93.911	94.301	98.734	97.516	105.78	100.38
100.16	98.327	98.086	93.631	99.484	112.61	98.246	99.871	100.95	95.375	111.18	100.48	94.871	93.42	94.509	96.762	91.748	111.19	104.72	109.99	96.336	101.88	93.115	89.983	97.329	101.21	94.218	90.154	99.814	95.507	94.361	105.48	89.081	99.137	92.951	100.21	95.706	99.729	106.65	95.304	102.53	102.71	102.37	103.38	92.574	93.597	96.304	99.766	102.76	96.848
111.77	106	113.65	114.68	104.52	103.64	113.88	95.82	110.17	96.742	101.89	106.58	106.28	108.37	113.7	111.99	115.92	112.62	117.07	111.07	99.337	107.97	102.87	106.58	108.34	103.7	102.54	103.33	114.56	104.82	109.57	109.2	102.04	102.17	112	110.06	114.8	107.16	110.95	110.58	112.17	116.02	107.62	114.33	95.231	105.82	108.23	107.11	101.93	108.42
101.93	105.02	105.46	108.58	102.38	99.349	98.718	100.18	101.39	103.78	96.644	100.29	100.73	96.342	100.66	90.384	107.48	97.179	106.72	105.09	97.132	98.538	105.22	107.5	92.188	106.51	102.05	99.245	96.702	105.23	96.033	93.799	90.953	100.6	103.65	100.97	107.01	97.865	98.887	100.99	99.844	90.326	99.848	99.399	92.357	104.69	99.916	97.86	95.688	105.2
107.59	107.63	105.48	106.47	114.24	112.06	105.38	107.43	103.88	108.11	104.6	104.5	108.53	98.119	106.88	104.85	112.17	109.9	115.77	107.47	110.07	102.62	104.92	108.92	110.65	103.18	107.02	107.07	106.69	111.28	103.4	114.08	108.79	107.24	104.18	102.44	106.38	109.74	117.45	104.67	97.782	106.14	114.85	104.72	105.98	111.61	108.35	104.74	109.16	118.69
109.62	111.07	110.02	109.17	104.96	101.69	101.94	113.55	106.51	107.99	104.82	116.37	107.05	109.13	101.61	111.7	100.8	102.18	107.9	107.52	104.82	107.02	104.15	106.02	97.489	107.04	94.101	117.05	108.33	102.29	104.68	104.48	99.581	109.91	109.92	113.19	109.89	112.63	103.44	103.84	105.96	96.419	110.03	106.49	102.6	102.78	104.53	101.78	106.31	110.91
102.55	103.16	113.95	116.69	105.57	105.11	111.23	109.08	102.59	106.29	113.06	108.58	109.95	115.52	123.69	105.45	106.85	109.05	113.53	107.13	108.04	101.6	110.59	104.79	107.07	109.35	114.65	101.22	108.32	116.79	109.44	116.37	109.77	108.37	111.99	106.29	118.08	113.72	116.84	107.94	103.72	106.29	111.4	116.84	115.41	107.78	113.77	110.32	108.75	103.09
99.823	118.43	108.19	99.422	101.29	97.392	97.172	111.96	107.35	103.8	113.36	102.74	103.67	108.75	106.27	103.13	109.19	99.619	92.501	103.18	105.13	102.31	106.2	105.92	105.36	108.81	106.16	99.428	106.39	104.28	113.41	104.26	103.57	105.87	103.08	104.5	104.65	103.43	106.6	109.23	97.589	99.212	102.3	109.53	108.07	106.1	105.27	99.344	106.1	111.88
97.717	101.76	112.06	103.48	103.93	105.8	109.76	111.45	103.99	101.39	105.95	107.66	105.02	111.75	109.9	112.01	104.28	100.03	114.47	103.38	105.78	108.26	118.9	104.74	98.388	102.39	110.96	115.44	101.43	106.16	97.879	107.04	106.89	105.13	104.8	108.15	104.06	103.89	105.99	101.24	106.99	107.98	106.83	105.41	89.201	100.25	105.69	103.92	109.1	101.08
92.234	99.257	102.28	95.837	98.665	109.73	97.064	93.505	104.15	103.83	101.79	101.7	97.416	98.805	96.266	99.324	90.084	93.555	95.418	95.522	105.74	95.987	100.96	99.731	105.15	89.496	96.502	93.713	92.656	100.63	96.609	96.026	95.736	100.64	106.95	88.193	89.932	92.511	95.154	102.31	96.895	93.721	94.861	99.013	97.665	93.876	100.82	97.401	88.477	102.21
111.03	113.06	104.71	113.56	103.04	120.51	106.56	105.2	104.6	108.02	106.59	118.58	116.57	113.68	107.01	109.03	105.43	111.44	106.4	114.48	105.29	110.94	111.04	107.41	102.9	113.93	107.02	105.04	109.13	103.82	91.269	106.07	106.29	112.52	101.76	109.81	113.91	106.46	110.43	103.79	110.68	109.16	99.642	106.6	98.773	113.78	111.54	105.05	112.73	109.94
112.24	112.42	118.2	108.1	121.33	112.89	114.65	111.56	109.64	112.83	112.97	107.78	111.47	105.53	111.5	105.31	107.88	117.62	106.06	109.88	103.36	107.94	102.13	112.35	103.93	119.77	109.99	112.86	114.18	102.47	109.57	100.23	105.86	108.51	107.17	106.87	112.05	118.57	110.29	111.15	110.04	120.29	116.46	111.89	110.21	117.14	108.56	108.71	110.37	116.11
99.332	111.28	99.531	113.48	103.87	114.15	114.39	109.2	102.92	111	98.653	110.43	96.28	99.758	97.485	104.17	106.84	107.24	100.75	108.83	106.75	111.36	99.903	97.874	114.4	105.74	109.1	113.71	110.9	98.208	109.52	113.37	104.18	107.17	104.52	98.335	98.589	106.34	110.14	106.04	109.67	109.17	104.13	96.016	106.23	113.46	107.11	108.58	100.87	111.08
107.46	107.03	103.48	105.25	108.07	110.62	101.9	108.94	103.2	104.43	104.18	110.24	104.3	99.657	107.52	112.49	118.14	100.8	107.61	104.14	100.28	108.56	117.38	112.74	99.432	100.81	104.3	110.35	111.73	101.69	100.53	102.82	105.1	114.51	108.99	105.9	109.67	99.846	104.98	105.91	116.08	104.48	118.32	105.27	101.67	105.86	115.61	108.79	107.69	107.25
93.297	112.58	104.78	99.779	98.428	96.781	91.301	100.97	96.91	94.948	96.748	110.47	103.76	100.63	92.167	103.58	101.14	100.36	102.84	106.25	102.13	99.309	97.314	97.882	104.76	99.461	94.165	104.24	99.776	98.632	99.165	101.46	98.607	101.59	105.51	105.03	98.998	112.6	99.643	98.331	108.72	98.219	109.41	100.36	106.53	102.17	107.64	105.55	101.33	108.53
110.58	113.65	105.33	104.89	91.373	109.04	110.19	105.85	99.75	110.95	103.3	108.79	111.89	101.44	109.88	103.55	111.38	100.87	114.71	107.38	106	104.85	115.55	109.27	99.558	106.54	109.91	109.33	111.33	104.95	105.81	108.06	97.398	103.84	110.09	115.31	110.64	112.34	107.51	111.38	108	112.57	111.83	102.3	105.97	101.19	96.567	108.03	104.02	109.99
104.73	109.52	113.98	98.462	113.53	101.27	116.38	109.96	105.17	111.82	109.86	110.09	100.79	100.72	109.23	111.02	100.22	100.82	107.06	109.65	120.63	105.93	103.22	105.25	113.35	108.74	103.41	110.04	99.088	104.82	105.21	105.79	113.69	110.18	106.69	107.07	98.211	110.5	111.15	106.5	97.425	105.19	114.97	106.96	109.99	108.45	101.78	99.756	112.81	114.36
96.93	109.33	107.07	97.01	98.992	108.94	90.072	97.035	101.99	97.14	111.35	107.06	114.12	100.4	100.54	107.35	93.052	98.013	106.11	104.18	106.09	108.17	105.86	106.29	104.42	108.16	102.51	107.97	95.459	101.36	102.2	98.865	119.87	106.6	99.891	99.221	91.755	104.86	100.88	113.01	95.549	102.25	108.69	112.08	102.71	102.68	95.554	102.27	104.64	104.05
113.77	109.1	102.8	117.48	115.64	108.75	110.8	107.64	108.56	108.82	111.66	106.42	105.68	112.22	111.1	111.87	105.54	106.79	107.63	114.91	110.04	110.18	108.83	106.28	97.952	107.61	101.76	111.07	102.8	103.17	103.05	106.86	100.27	105.63	110.01	116.56	113.47	102.46	111.92	108.75	111.77	102.95	107.71	113.23	99.533	105.11	104.83	107.2	117.14	115.59
102.08	107.22	117.22	110.4	100.89	108.17	104.14	105.76	107.99	109.45	109.37	111.92	106.53	101.04	108.13	103.3	105.06	101.23	107.56	109.22	110.92	106.23	114.99	104.85	108.88	105.64	108.56	99.954	104.25	103.35	103.39	111.07	106	104.98	103.63	110.46	106.98	98.994	100.63	104.72	107.25	108.51	108.7	108.78	111.68	99.76	108.74	104.79	108.26	118.55
117.29	114.65	106.4	101.2	101.31	110.14	101.68	112.9	106.21	107.93	115.97	105.49	107.51	109.68	108.26	109.29	112.55	110.87	98.812	115.48	117.17	109.08	99.352	104.27	108.24	106.71	108.06	109.66	111.51	110.95	115.49	103.27	100.73	115.53	113.76	105.89	107.8	112.84	105.61	104.17	115.74	116.03	99.141	107.19	102.66	103.26	102.1	110.67	97.007	108.68
93.783	92.173	98.505	91.588	102.88	105	95.541	88.447	98.562	100	98.534	103.63	83.252	97.827	100.94	98.267	98.978	101.21	100.1	97.524	103.84	94.342	96.171	92.51	95.878	99.965	102.3	95.26	90.127	109.4	98.254	95.221	100.46	99.038	93.913	92.873	93.361	97.826	98.061	99.249	97.029	108.41	108.62	92.904	103.33	102.46	101.71	107.23	105.95	100
109.96	101.41	102.01	104.43	112.9	97.749	102.84	98.348	100.43	108.06	111.85	104.78	100.74	113.67	118.13	103.86	104.23	109.02	109.28	110.24	107.84	104.9	101.23	112.34	101.54	100.59	107.65	108.83	110.8	101.37	105.47	109.98	103.9	108.5	108.76	107.23	105.71	100.08	109.11	103.27	99.886	112.1	108.59	105.9	113.59	98.997	99.475	104.43	96.903	99.227
100.69	106.28	108.05	104.34	108.05	109.13	101.09	99.208	107.97	86.208	97.993	99.475	107.75	112.79	111.04	103.66	109.21	102.67	107.12	115.55	105.82	106.84	109.82	97.842	115.74	103.21	96.257	114.33	110.48	104.53	99.949	96.673	102.93	96.126	118.65	109.76	106.1	103	111.6	99.037	106.13	97.118	105.68	106.48	90.611	105.99	101.89	100.53	113.35	106.7
93.104	97.696	107.2	98.377	103.3	101.97	98.128	97.703	98.461	97.577	92.764	101.17	85.884	101.72	91.112	105.23	101.86	97.974	103.42	93.921	93.86	112.83	103.73	100.07	112.07	104.26	101.56	102.44	99.385	101.23	102.59	105.95	100.41	106.37	88.73	95.346	108.99	96.481	102.56	96.078	98.501	104.27	107.16	103.9	98.099	100.44	91.248	110.89	98.206	92.991
111.99	115.02	102.59	110.79	104.35	104.26	106.57	99.688	108.38	111.8	109.27	116.69	118.97	109.23	106.51	108.72	108.33	111.21	95.059	108.12	102.24	104.26	105.66	107.1	115.79	106.19	102.59	114.12	107.31	103.52	110.99	122.51	116.32	102.14	101.57	112.11	106.37	99.414	115.77	106.41	108.31	103.79	111.82	108.62	107.16	116.7	103.26	106.52	110.15	110.82
108.61	117.44	113.84	120.21	111.42	112.73	109.05	107.45	105.31	106.5	111.13	94.49	114.31	111.44	105.85	109.38	113.81	105.24	113.59	123.69	113.24	107.02	108.38	112.11	106.36	111.24	97.125	106.34	117.26	106.62	110.83	111.16	114.32	106.55	116.58	105.04	113.67	108.33	112.41	107.63	107.76	108.38	111.44	112.54	110.23	112.96	107.18	117.1	110.13	108.92
100.25	108.72	103.21	98.863	109.37	94.307	98.363	108.64	108.11	113.92	107.07	102.41	108.32	104.84	114.21	112.63	121.25	106.79	116.26	102.07	111.98	111.57	106.69	106.36	102.14	110.17	100.9	102.77	112.75	105.32	111.21	110.88	96.764	108.49	110	105.96	106.85	109.71	109.91	109.86	105.16	98.881	101.81	92.24	100.52	101.04	109.57	108.87	105.76	110.49
107.61	103.76	112.26	112.03	113.4	103.94	113.85	109.1	101.2	116.81	114.44	107.06	108.33	108.97	111.21	109.01	110.08	117.21	106.59	105.21	107.97	108.87	113.77	104.91	96.896	115.11	111.54	108.44	111.35	102.7	112.53	110.8	114.25	109.55	108.99	102.67	105.34	113.96	99.116	111.44	101.45	115.45	103.33	104.58	105.25	110.41	104.62	105.61	113.82	108.75
105.65	113.59	111.87	109.29	112.62	107.54	106.14	105.97	101.57	110.65	107.33	98.46	102.84	111.04	116.11	109.27	112.57	110.12	104.17	99.447	109.15	112.08	103.82	106.3	117.49	117.06	109.49	112.38	108.27	116.41	109.08	109.54	107.75	106.6	107.47	106.06	104.58	106.2	100.84	110.74	107.54	106.2	114.22	109.42	101.95	105.87	114.24	107.7	115.36	109.39
96.959	111.55	110.46	110.98	105.65	103.68	113.27	107.37	102.39	120.09	107.37	100.44	111.67	111.39	110.93	122.85	111.42	110.48	106.88	112.19	113.57	109.61	107.19	112.8	102.57	109.62	105.15	110.23	100.42	107.04	114.54	102.86	107.96	108.1	106.42	106.6	98.081	108.64	114.1	109.43	109.66	109.4	111.07	111.75	109.42	104.91	111.87	103.79	102.55	114.17
99.083	108.16	105.17	110.63	103.14	107.79	122.18	102.93	98.033	109.64	108.87	105.12	101.98	88.02	110.05	106.36	111.24	108.23	96.636	111.32	107.94	111.21	110.01	111.36	102.09	105.89	108.51	101.33	108.32	107.42	100.59	101.66	106.13	104.91	108.54	104.88	109.72	105.01	103.06	108.85	108.29	118.11	103.54	106.34	104.37	104.6	110.66	117.49	113.88	102.79
98.312	104.09	104.83	106.69	110.76	112.52	111.07	102.97	102.86	100.85	97.978	102.46	98.672	106.82	102.69	100.12	111.56	105.17	114.35	107.7	105.29	100.03	107.7	101.93	106.54	110.38	111.99	107.77	109.75	106.05	111.95	100.48	104.13	108.44	112.22	111.24	104.11	102.78	97.769	106.65	98.207	106.8	102.14	105.94	120.7	105.95	103.97	102.06	102.39	95.429
99.351	96.386	103.02	101.63	99.521	87.549	91.889	102.15	99.851	104.94	90.852	100.41	108.09	101.14	99.554	99.169	99.325	98.135	99.069	99.708	95.436	101.53	95.295	93.086	93.854	100.05	103.36	95.625	96.661	105.75	104.22	102.61	104.76	94.028	100.75	101.81	82.303	89.407	90.316	93.188	104.95	98.445	99.779	92.177	98.929	96.408	99.802	97.065	92.947	92.872
108.58	102.39	112.7	108.36	102.4	103.9	101.79	108.95	105.06	104.09	105.17	98.734	106.81	102.6	103.91	111.22	107.27	111.11	108.94	107.89	102.74	111.29	103.41	100.89	101.03	102.57	94.1	98.818	106.86	109.86	98.608	105.57	110.69	105.05	112.36	97.268	104.36	107.84	107.77	108.49	117.51	105.99	108.18	103.33	106.28	110.29	105.35	110	98.729	104.08
109.15	101.45	104.71	118.2	112.56	114.24	108.23	102.98	110.67	114.82	102.05	110.7	103.55	107.17	97.999	109.36	109.25	112.69	112.44	107.54	105.51	109.69	98.718	107.83	106.75	111.87	111.35	107.2	107.05	107.96	110.37	107.01	116.21	105.93	105.23	110.5	97.947	105.7	107.7	106.26	108.88	111.53	107.54	104.33	114.15	105.53	110.04	109.68	118.62	102.21
104.59	107.94	109.21	109.56	110.75	109.75	103.65	102.87	107.79	108.52	104.32	103.7	102.38	106.82	109.47	114.6	111.75	101.76	110.67	107.67	113.56	102.42	106.04	110.66	111.05	96.141	106.39	114.26	105.34	112.36	105.08	104.32	115.23	111.13	105.05	101.14	106.75	111.47	105.65	101.77	95.433	117.15	115.17	104.63	110.11	109.56	115.73	111.06	98.639	104.37
111.44	105.01	103.57	102.72	102.49	108.03	99.589	107.37	106.07	100.64	107.49	110.1	108.93	103.96	115.21	106.96	112.52	106.88	109.69	109.69	115.53	110.57	104.33	103.72	105.7	103.49	115.13	102.99	108.08	117.09	114.07	106.22	103.69	106.93	108.86	109.61	103.11	114.96	109.05	108.11	115.69	111.64	117.55	103.62	110.99	108.15	108.38	111	110.2	106.38
92.774	101.47	100.25	106.27	94.915	103.04	106.98	95.949	101.84	91.455	104.57	93.501	99.886	94.108	98.174	100.34	95.675	105.99	92.67	102.19	103.82	112.26	98.836	97.985	99.869	93.412	102.44	102.6	100.6	93.43	89.201	110.87	105.69	99.594	102.98	96.621	90.278	101.09	98.887	106.07	108.6	97.196	99.604	99.951	95.816	102.78	100.45	95.077	97.247	96.226
100.57	92.741	99.73	89.554	101.43	101.93	93.379	93.467	94.243	97.655	104.83	90.533	115.68	102.56	103.29	99.364	101.16	102.51	102.64	100.25	104.63	102.9	102.23	93.745	95.501	98.688	105.45	97.632	99.384	101.79	102.45	104.19	97.526	96.942	101.3	97.94	93.734	103.73	109.77	108.74	103.62	95.087	101.68	98.745	100.42	94.948	97.906	104.88	104.32	93.208
116.48	106.28	104.81	112.49	106.82	102	109.32	100.95	95.432	98.645	109.26	101.92	105.46	114.47	112.22	106.19	107.52	110.98	109.32	106.57	102.45	101.98	106.48	106.48	104.09	101.7	112.3	109.11	105.53	102.61	96.738	106.33	104.4	95.435	104.46	100.2	107.71	94.248	107.31	100.63	112.68	117.01	114.61	105.72	106.52	113.74	110.81	109	114.17	106.4
102.97	103.32	102.82	107.33	104.69	105.39	99.111	103.23	101.53	106.58	101.44	100.51	105.28	107.14	109.53	103.44	102.87	99.337	113.83	107.32	102.74	103.88	107.13	103.64	99.635	109.66	100.02	94.089	100.92	110.82	106.87	111.96	110.42	117.21	102.85	102.97	92.97	105.45	109.59	102.06	96.459	102.07	111.49	100.86	99.75	107.17	106.48	104.43	122.85	112.93
97.623	103.37	101.47	102.86	92.829	99.233	100.63	96.073	105.94	99.873	97.455	96.008	96.331	98.441	89.978	97.28	86.723	91.582	101.24	100.09	97.668	94.718	94.198	97.002	87.639	103.13	92.901	101.8	99.336	103.98	92.8	95.205	99.253	94.796	95.175	100.73	99.608	92.706	96.651	101.4	92.385	97.975	99.073	100.46	96.111	91.973	104	94.474	93.923	99.797
114.73	113.91	110.38	109.2	105.74	104.33	101.09	100.78	107.51	113.08	111.64	103.89	106.29	100.63	99.291	110.07	108.22	112.75	107.2	112.09	110.19	102.83	108.77	100.16	97.982	103.45	101.14	106.22	105.32	114.67	111.6	107.07	105.61	106.45	103.08	120.28	101.27	113.31	99.918	114.12	110.92	114.8	112.26	104.86	112.19	101.96	114.46	114.07	99.089	104.75
116.51	110.62	108.02	95.337	104.32	108.07	103.97	102.12	107.54	100.52	107.26	99.314	98.092	106.97	106.22	99.914	103.24	108.09	106.98	113.12	103.06	106.37	106.62	103.79	102.15	108.05	103.39	111.38	109.28	106.55	101.16	103.46	114.98	111.56	110.52	100.38	100.07	104.55	110.05	97.68	112.73	113.24	104.02	103.63	103.7	110.83	108.62	111.5	105.62	103.54
111.36	115.13	109.61	105.69	102.41	105.35	110.99	102.39	106.78	106.29	107.26	109.08	111.72	104.68	104.43	107.22	109.59	108.13	103.95	108.66	114.69	113.42	108.57	111.66	115.47	111.64	106.89	104.99	107.36	114.26	98.221	105.65	109.55	110.77	99.401	122.75	108.06	101.43	98.721	105.19	113.37	104.48	110.27	109.62	120.58	110.58	107.68	118.06	113.03	115.53
87.679	91.219	99.481	100.17	91.626	98.887	93.225	93.052	101.81	97.671	104.83	97.896	92.398	105.95	87.706	92.259	95.112	96.761	95.314	96.204	104.58	97.863	99.256	96.002	100.74	94.102	99.907	105.14	98.004	99.323	108.29	100.04	92.409	99.495	103.25	98.428	105.41	106.31	104.95	98.682	104.68	104.35	94.457	93.207	100.71	97.825	100.29	98.605	93.694	108.58
100.69	96.297	111.49	113.08	112.84	105.01	107.68	109.79	111.21	114.95	104.7	102.15	107.96	107.77	108.14	111.49	105.05	106.13	112.75	103.15	109.18	104.61	106.92	103.35	107.05	111.53	112.37	106.42	115.6	106.56	106.46	109.96	112.04	106.4	103.07	113.28	108.89	114.82	108.45	103.99	107.62	108.28	115.11	98.535	105.84	110.29	103.1	116.3	103.52	115.4
114.52	106.19	103.02	102.06	105.4	100.89	98.721	106.9	106.13	103	95.147	101.74	102.8	115.78	97.02	111.52	106.78	98.747	107.84	97.973	98.691	97.827	106.69	106.1	99.683	101.02	102.43	103.69	102.03	106.2	101.79	103.7	106.94	103.83	99.556	102.08	108.46	99.046	100.19	98.843	106.3	101.46	100.4	104.32	95.889	103.23	96.162	102.76	98.972	102.56
104.82	106.03	109.4	113.99	109.73	110.96	104.59	106.25	109.79	103.08	106.19	103.15	118.44	110.61	99.431	106.96	105.92	93.292	110.48	105.82	108.14	106.1	101.32	100.44	108.16	109	104.42	105.34	105.24	102.53	100.46	110.35	113.71	113.45	97.84	115.61	106.1	113.3	106.9	102.06	113.65	103.41	108.34	102.45	108.52	112.29	104.52	106.31	102.36	104.26
106.33	93.325	99.089	104.29	92.436	92.137	93.893	97.301	99.824	105.99	102.7	90.295	104.38	101.88	97.592	103.32	90.486	105	90.97	96.997	93.055	96.889	107.71	96.689	103.79	102.13	106	92.701	91.122	90.373	100.33	104.11	96.042	100.65	101.04	99.833	99.853	95.713	95.05	99.762	102.37	94.749	102.33	92.943	98.557	91.028	99.324	86.564	99.14	99.756
108.77	109.99	109.36	112.11	102.18	111.45	99.687	105.84	111.82	114.28	97.797	120.62	103.39	112.26	108.7	115.83	113.08	108.27	105.07	102.17	100.04	108.72	105.36	101.34	114.37	105.36	104.39	101.27	105.19	113.86	113.77	110.23	107.75	109.9	108.85	111.06	111.09	97.319	112.47	108.62	106.39	105.51	100.58	105.51	99.327	104.26	106.08	111.13	105.72	100.5
99.089	102	89.756	92.195	94.895	98.97	91.386	104.36	99.326	107.23	91.731	100.46	98.88	99.505	93.406	97.251	98.464	91.307	106.4	96.735	95.683	106.99	92.947	109.83	99.407	101.79	101.61	104.83	99.065	94.358	99.231	100.89	105.52	102.76	97.556	92.175	96.749	97.499	95.715	89.819	101.39	99.937	108.78	103.14	96.41	103	97.84	103.48	97.705	90.354
112.19	105.8	104.77	112.43	114.64	101.16	114.09	105.9	101.71	113.08	106.55	104.59	108.65	101.79	109.01	106.85	114.23	109.52	107.03	110	113.21	109.32	102.53	105.85	107.98	104.39	105.45	96.351	104.18	110.17	105.09	105.74	109.88	111.9	103.23	101.53	111.83	107.82	103.56	107.01	105.13	107.45	107.25	99.022	105.03	104.12	113.46	111.84	99.907	106.22
103.75	123.58	102.94	111.61	111.77	104.26	109.24	101.46	107.48	102.71	105.87	100.12	105.23	112.74	101.76	113.36	109.94	112.3	106.95	106.52	108.93	110.42	100.27	100.61	112.24	106.38	113.61	106.15	103.82	116.81	112.15	109.11	107.21	119.82	109.77	107.74	108.7	114.34	113.95	112.13	112.73	108.88	115.5	102.24	102.96	111.61	103.51	103.52	107.99	107.96
101.21	105.46	108.1	97.214	109.65	108.35	107.93	111.07	110.81	103.75	108.42	104.38	107.87	107.61	108.93	103.3	107.23	114.09	103.52	109.14	105.94	110.2	109.12	102.99	105.7	111.97	102.47	105.76	107.54	112.53	107.21	111.8	96.075	106.97	109.16	110.6	103.06	114.52	107.27	104.53	113.54	98.703	118.44	100.67	105.76	104.48	105.21	100.58	90.989	103.5
99.568	103.45	109.57	103.82	106.95	97.399	111.1	108.49	105.32	99.706	108.11	102.46	106.41	99.523	100.39	107.85	101.65	96.201	105.21	111.38	102.98	114.88	110.67	101.13	117.28	108.07	99.043	110.94	100.91	112.34	109.62	111.89	108.61	103.89	107.02	109.13	103.2	105.21	108.36	106.29	108.05	97.778	100.02	106.94	102.79	109.56	102.34	103.73	103.21	98.548
107.11	106.38	97.178	104.79	113.42	106.81	107.08	94.831	107.37	105.89	98.596	109.92	108.39	105.99	107.39	111.77	107.95	112.32	108.05	103.53	112.72	97.075	113.23	107.74	98.782	103.9	114.3	117.4	102.16	114.76	107.84	106.66	106.65	112.77	107.28	105.74	107.3	103.53	101.81	106.71	102.96	103.97	110.08	100.62	106.11	99.314	104.14	106.36	109.41	107.05
108.62	109.68	101.33	112.71	112.05	110.96	107.77	101.84	107.46	110.57	108.39	110.02	109.21	108.54	109.69	116.51	119.26	118.42	102.35	120.2	116.28	118.66	108.66	107.93	103.65	109.5	111.15	109.02	103.15	110.2	119.42	110.59	109.71	114.17	114.69	120.26	116.68	113.71	100.74	117.41	111.25	112.97	115.52	109.35	110.75	115.74	109.97	107.65	122.13	109.21
105.84	105.59	100.76	105.75	102.56	101.93	112.74	105.2	102	108.44	105.91	98.272	104.17	102.31	98.785	104.31	105.29	106.68	107.11	99.081	118.53	107.41	103.19	115.41	100.81	109.73	107.46	107.61	102	105.97	98.321	100.22	114.91	104.58	101.6	104.46	109.7	103.41	109.7	104.46	116.77	100.66	101.25	109.21	106.78	91.747	98.013	108.17	103.24	109.47
102.91	108.75	108.73	102.74	105.26	112.43	106.63	113.83	103.79	107.16	102.47	113.34	110.31	107.08	105.29	114.29	114.41	104.34	112.6	104.55	99.47	102.15	107.92	108.6	99.546	116.88	108.69	109.27	99.624	107.26	111.66	110.18	114.06	116.07	104.98	106.14	107.49	99.263	105.09	105.96	109.01	116.86	104.57	106.68	109.79	102.61	112.19	113.45	120.62	103.31
110.06	113.69	100.21	100.77	108.61	113.35	100.44	101.08	107.57	106.16	107.73	110.87	100.69	108.88	105.83	106.96	107.56	113.36	104.16	117.02	99.572	105.67	108.41	105.3	104.73	102.68	90.828	104.66	103.46	94.091	97.764	103.36	104.51	104.42	97.504	111.45	103.88	103.29	111.26	101.94	113.49	102.95	109.1	111.96	103.59	108.07	106.41	103.84	109.06	104.98
113.57	95.831	107.69	106.43	93.969	102.82	109.99	106.14	107.27	100.55	113.54	113.73	100.81	104.71	102.8	101.33	100.19	106.88	104.53	112.57	113.92	116.51	113.78	109.08	103.08	108	105.86	106.12	110.76	101.6	106.57	119.09	102.44	116.68	99.524	105.01	104.34	105.09	107.67	103.26	108.17	108.11	105.59	103.96	98.886	106.25	102.32	108.39	111.64	110.82
108.58	99.048	102.14	114.35	108.68	98.861	112.96	101.33	111.45	111.85	108.33	105.65	122.23	113.46	103.64	116.83	97.145	115.75	108.84	107.31	119.54	110.34	107.82	113.78	104.25	112.82	103.86	109.65	105.24	108.02	109.6	111.84	111.83	98.745	99.901	115.58	110.84	106.47	114.23	111.25	109.91	107.33	103.8	116.23	111.32	110.81	108.95	104.84	110.43	110.49
104.65	101.3	98.32	102.28	108.05	100.72	107.89	108.31	101.96	93.009	107.83	104.68	101.28	107.77	108.28	104.41	99.69	106.16	99.009	105.24	103.15	105.87	101.77	98.605	105.63	102.49	102.53	97.602	108.49	112.05	108.65	106.33	103.01	102.84	105.29	101.94	108.24	108.62	98.249	100.29	115.9	101.52	102.55	103.37	108.06	106.67	101.38	106.9	104.97	103.02
106.22	109.13	110.08	99.947	111.32	110.4	105.48	98.79	105.11	109.15	103.41	104.5	106.64	107.61	110.98	100.77	103.16	111.91	101.44	105.37	102.33	105.3	107.99	103.33	101.91	102.93	103.75	103.73	103.95	99.197	101.69	102.67	105.73	110.4	100.48	103.26	102	95.885	105.43	105.44	112.82	107.14	108.13	101.17	106.08	109	108.01	107.32	107.79	112.16
99.742	121.76	109.69	109.66	109.22	103.92	110.09	99.854	106.36	105.04	105.95	111.05	109.08	107.33	105.36	101.08	112.09	105.11	103.78	112.52	107.01	103.69	109.9	102.9	97.865	112.89	109.41	118.04	105.81	103.97	108.08	100.62	102.82	106.91	107.99	110.36	104.17	102.42	105.01	104.77	103.27	111.35	107.15	114	106.45	105.88	96.838	101	109.23	115.78
111.61	104.08	104.24	101.52	103.26	100.32	100.76	103.84	96.977	105.92	101.53	93.149	105.41	101.71	94.304	105.45	104.41	88.929	107.61	92.019	115.57	98.171	94.291	102.78	91.015	96.195	100.42	104.02	93.214	98.004	99.08	108.4	94.778	96.322	97.278	98.502	108.2	103.59	99.599	101.6	106.54	103.29	95.346	106.72	107.21	107.55	104.97	95.847	106.2	95.272
111.09	104.38	112.42	114.34	110.64	111.86	104.42	112.97	109.82	112.94	104.91	110.45	112.61	111.36	107.16	115	96.534	110.56	104.28	102.01	103.36	108.94	104.21	106.36	111.39	109	111.53	105.88	106.52	106.17	106.5	109.67	110.23	101.83	97.442	104.36	105.05	110.27	116.82	105.26	106.88	107.68	111.51	105.49	113.43	116.33	109.71	111.09	106.13	104.3
108.77	97.966	113.58	105.38	112.17	104.24	111.22	101.01	98.531	110.43	115.57	109.33	109.78	104.7	101.94	101.31	109.39	106.17	111.62	103.65	101.43	99.891	100.04	105.18	106.12	111.6	97.679	107.33	101.84	103.67	101.42	107.93	106.78	105.55	100.73	103.67	97.506	110.92	116.09	104.84	109.02	114.28	96.003	104.2	105.66	99.697	107.37	105.91	113.25	109.01
111.42	111.5	108.59	112.21	107.81	108.09	106.36	102.74	113.59	108.86	104.55	107.37	111.34	102.87	107.09	101.98	107.64	109.85	102.7	108.13	101.82	100.65	102.57	115.05	104	117.38	109.05	107.07	105.64	103.27	103.22	101.71	105.59	105.4	116.49	112.92	108.08	108.68	107.76	106.97	107.21	105.32	107.1	106.92	110.12	108.8	104.33	105.13	108.1	111.77
104.47	104.86	108.21	103.64	113.86	104.58	103.44	104.78	105.77	104.5	104.36	113.77	104.49	97.041	100.08	102.42	106.1	112.04	104.21	103.84	107.81	111.03	112.68	102.15	113.46	101.94	105.53	104.11	113.97	91.169	104.32	107.69	105.44	105.77	100.03	110.36	99.99	103.04	109.87	95.154	107.79	103.78	106.03	103.68	107.3	101.17	105.11	109.3	111.67	96.662
105.03	102.67	100.97	97.689	110.56	95.67	100.98	100.32	100.41	102.42	89.378	106.62	94.927	84.267	94.396	102.02	102.32	100.4	103.46	96.785	100.05	97.157	96.556	95.257	94.48	89.747	99.083	105.77	100.6	101.59	94.622	99.382	107.76	91.538	106.72	104.54	93.868	95.012	100.34	99.908	105.09	92.708	100.4	99.914	92.43	108.84	99.109	98.711	103.47	101.71
107.96	109.25	113.38	106.42	109.29	109.88	107.87	106.14	105.64	113.79	105.2	108.18	104.26	110.81	108.12	109.54	111.96	108.35	110.24	108.06	101.17	107.12	106.45	109.79	117.47	109.31	112.02	112.75	106.01	99.404	104.59	109.95	115.4	114.1	114.18	109.47	110.75	108.75	117.03	108.95	113.38	107.46	109.93	109.23	106.5	114.54	103.27	110.1	106.83	98.979
114.66	102.07	112.65	97.654	109.03	104.25	107.51	110.85	105.23	102.13	107.81	98.923	106.02	104.29	111.37	111.27	110.81	101.27	108.08	104.03	99.901	105.75	104.18	104.5	104.84	111.35	104.13	100.9	106.76	108.55	103.17	116.59	118.88	112.14	104.81	102.7	111.66	109.08	107.01	102.07	100.86	104.97	104.12	100.58	107.59	106.59	106.85	103.79	107.15	104.45
93.243	96.406	104.65	97.747	100.79	94.372	95.396	93.405	90.229	103.79	101.69	98.053	95.265	94.208	98.624	91.593	109.51	99.525	94.579	105.27	103.88	95.495	102.78	105.44	98.16	99.611	93.354	99.585	90.376	102.91	98.953	98.811	90.141	98.259	95.125	100.41	110.04	102.31	87.566	102.98	95.692	99.428	94.025	96.802	103.19	89.769	104.25	100.07	91.975	92.972
107.39	103.03	104.93	95.664	103.8	108.42	109.22	107.64	112.82	102.24	104.37	103.59	111.78	99.935	110	100.39	101.16	103.66	103.12	107.12	106.51	109.65	108.91	104.27	107.16	111.09	111.7	107.03	111.06	104.25	106.89	111.57	105.34	102.44	113.93	93.288	95.433	107.12	100.31	107.39	98.357	103.39	97.27	114	113.99	99.415	112.03	113.18	110.03	112.93
108.54	105.49	101.96	108.29	107.57	101.29	109.09	102.99	102.75	106.58	112.06	108.93	106.84	111.11	112.1	104.44	118.51	106.5	107.24	111.12	111.72	97.282	99.577	102.8	97.652	109.56	108.33	103.1	113.03	113.99	109.63	104.28	112.31	102.65	103.96	117.27	104.06	108.67	106.7	110.11	107.31	102.82	106.81	104.73	114.58	99.798	97.454	100.2	115.18	109.71
113.36	110.71	111.68	94.576	103.4	98.333	106.12	113.98	100.11	107.96	93.986	109.13	109.22	110.84	101.09	109.31	110.84	109.16	99.799	100.7	103.6	108.71	108.04	109.62	105.18	112.63	116.1	109.79	106.21	102.39	106.72	99.761	99.828	104.61	105	105.98	110.09	102.22	106.42	105	100.7	106.05	101.79	106.41	107	106.07	102.49	102.44	105.68	103.85
102.24	97.607	99.848	100.1	97.263	97.573	96.835	87.788	104.81	88.801	99.554	92.716	95.072	94.046	101.6	98.212	98.508	107.21	94.693	94.952	104.65	95.274	99.081	101.2	94.946	94.391	99.971	97.713	90.341	87.827	99.205	86.933	93.908	93.434	99.646	94.81	102.54	98.835	102.9	97.157	102.33	96.825	95.489	108.64	94.672	91.159	101.55	101.94	92.241	98.845
109.05	114.49	108.86	110.37	107.35	108.4	111.3	110.87	92.591	101.73	106.96	114.41	103.92	114.44	118.3	104.08	103.2	103.22	102.44	106.11	107.03	118.58	100.45	107.76	106.18	111.95	98.313	98.712	108.64	103	107.08	108.01	103.81	102.72	104.42	107.17	104.96	105.3	107.23	115.31	108.6	104.53	110.04	108.15	106.81	109.9	109.21	107.66	106.98	104.82
112.71	116.3	122.22	113.52	118.96	107.49	115.17	107.18	106.82	104.66	114.69	123.11	111.88	102.65	118.79	118.03	110.62	116.29	111.13	111.37	116.37	102.97	110.94	105.02	113.69	106.91	109.9	105.58	103.52	111.51	104.78	102.05	106.45	118.82	114.26	110.08	112.45	104.74	114.15	107.76	111.02	112.56	101.37	109.71	116.56	125.69	106.87	107.79	110.19	113.52
110.09	112.42	112.64	113.42	103.54	106.76	110.53	117.93	108.03	105.22	110.2	101.62	105.93	110.09	94.259	100.68	102.27	108.05	113.56	102.4	103.55	103.25	105.43	113.51	114.19	116.05	108.66	108.06	105.52	102.7	111.89	105.31	100.33	109.34	107.68	104.72	111.48	112.34	107.24	111.43	116.73	113.13	103.54	107.49	104.55	115.47	113.04	108.02	107.72	104.43
106.41	104.65	110.75	107.41	104.91	115.35	108.37	109.88	106.54	97.397	107.92	105.6	113.69	110.56	109.71	107.76	109.27	104.45	105.79	105.87	112.12	119.43	106.25	105.61	97.454	110.57	100.21	107.74	113.25	108.38	113.53	100.59	111.27	104.52	111.24	111.65	111.68	104.7	111.3	110.38	108.07	104.52	103	119.63	121.38	111.03	111.29	105.48	108.53	107.52
103.77	107.05	106.34	105.83	106.38	100.38	108.55	104.88	108.6	110.83	96.104	106.64	102.82	104.63	97.968	104.56	106.04	102.15	106.06	110.13	106.48	93.059	110.64	105.49	115.74	106.36	108.83	100.98	111.05	108.01	110.36	108.95	103.82	105.08	102.92	104.95	109.68	104.51	110.08	96.214	105.13	104.75	108.45	105.09	104.49	117.44	94.607	104.7	113.04	110.99
103.23	91.486	96.479	97.148	92.287	105.05	93.135	108.88	98.633	87.218	87.766	88.548	90.153	97.431	104.09	90.661	95.497	95.82	99.389	101.49	98.995	96.487	89.31	97.065	93.418	99.495	99.067	109.3	101.42	97.672	101.26	96.394	95.04	93.746	97.961	93.547	101.36	98.448	101.06	98.519	88.375	98.665	97.377	93.724	103.43	103.3	101.99	102.02	101.31	98.732
105.22	98.85	111.94	105.6	105.67	113.02	104.67	105.29	107.15	103.85	105.66	111.16	99.143	109.88	110.1	101.29	103.03	99.44	106.5	106.12	100.63	98.28	107.74	105.94	100.34	96.376	109.96	107.29	103.03	106.29	111.38	108.78	106.74	105.5	106.55	99.542	113.87	113.63	98.704	109.05	111.88	103.15	100.45	105.99	104.5	107.45	110.91	100.35	104.93	112.34
96.923	87.625	92.062	94.249	101.32	99.753	97.757	98.911	91.286	101.13	85.945	93.327	94.453	100.57	102.79	108.52	99.95	107.36	95.525	96.055	91.677	82.928	102.05	95.023	97.93	99.213	96.363	88.745	90.125	102.21	92.871	107.88	101.29	107.15	106.66	100.79	95.237	91.755	91.621	102.24	88.222	103.98	95.363	105.59	99.87	95.952	98.446	93.423	101.06	95.297
115.09	110.91	109.86	110.12	116.9	104.29	110.76	116.21	108.48	114.99	112.12	112.97	105.54	103.55	105.63	100.71	115.23	108.04	112.94	103.09	107.95	112.53	96.477	105.89	105.52	107.09	94.918	109.87	110.85	112.1	104.06	109.69	99.206	104.57	108.13	114.07	105.04	103.26	109.03	114.66	113.51	109.28	110.33	109.05	112.02	105.26	103.19	112.11	110.85	111.99
102.14	113.9	101.77	102.64	112.3	107.62	107.36	106.29	108.11	100.98	104.71	108.48	105.76	103.14	109.68	102.73	101.89	104.21	109.04	98.485	114.26	98.725	100.9	103.55	112.93	112.54	101.47	99.437	103.32	105.86	110.19	96.729	99.043	99.308	111.73	105.24	100.02	111.21	100.92	108.06	107.53	99.999	102.99	106.76	103.21	109.01	110.17	110.55	102.36	96.431
110.4	111.16	105.72	110.92	105.85	114.57	101.52	112.74	111.01	108.34	107.18	111.41	107.33	105.14	113.7	113.96	107.87	100.56	97.111	110.24	105.67	112.9	102.49	103.88	109.63	114.26	106.75	110.2	110.26	95.798	110.62	113.77	105	101.83	107.13	103.54	107.92	104.57	118.76	105.24	108.61	104.71	105.01	112.67	113.73	113.32	98.25	111.29	106.95	114.14
107.44	104.94	110.91	111.95	105.34	96.953	108.94	109.61	100.75	95.275	107.47	100.65	111.04	99.041	109.88	108.85	106.9	104.84	108.69	101.32	104.66	107.97	103.27	104.4	105.64	105.27	106.53	103.95	111.65	101.16	106.48	104.55	112.03	107.11	111.43	101.28	107.73	100.11	106.27	105.98	111.25	108.54	104.33	110.08	108.63	106.01	112.54	108.95	102.89	110.75
99.844	95.373	96.199	99.019	99.87	91.623	104.01	107.01	115.13	102.78	93.64	110.03	95.701	100.72	97.414	96.409	103.83	104.23	103.75	105.3	101.08	94.109	96.526	93.49	97.966	98.239	89.744	108.53	94.738	96.597	96.42	108.47	102.51	103.67	108.63	104.44	101.44	106.45	101.6	99.073	96.737	104.3	101.89	96.495	97.532	103.18	99.93	99.595	101.19	97.099
107.64	99.355	105.27	101.01	96.413	102.39	107.58	110.07	94.007	93.79	97.945	102.15	105.5	106.19	94.108	101.85	105.43	99.717	92.717	91.608	102.15	102.29	99.265	106.42	100.33	101.55	103.26	102.61	101.39	95.131	106.04	94.448	101.03	108.66	105.59	90.737	90.609	97.204	110.92	102.92	98.223	101.65	100.59	95.866	101.6	95.96	93.515	102.54	108.01	99.737
116.49	105.07	111.32	95.523	108.85	103.66	106.6	102.92	111.41	109.01	111.51	113.49	105.36	110.81	100.84	99.014	113.57	103.66	109.32	100.15	101.64	108.84	111.76	103.03	104.57	98.716	100.76	110.41	106.74	104.89	106.4	105.18	106.19	102.16	119.4	109.21	102.03	103.74	107.71	104.62	112.06	104.05	104.69	106.82	96.755	107.86	103.64	103.17	102.6	113.45
102.22	91.876	99.897	107.46	94.598	89.521	100.35	93.856	96.385	99.806	97.772	88.177	102.5	97.493	90.212	102.11	104.84	105.92	99.093	102.33	91.662	98.867	95.227	95.794	103.23	92.843	96.239	93.412	100.84	94.985	106.68	96.049	94.19	93.095	95.402	99.195	99.782	101.27	88.908	102.04	98.305	103.96	96.043	98.296	95.747	98.331	91.091	97.792	102.11	92.532
109.99	104.92	104.43	111.88	111.24	104.67	106.53	107.13	101.35	96.099	105.77	111.3	107.29	109.73	97.512	111.35	102.71	114.11	107.93	101.63	109.45	117.82	122.81	104.72	109.63	108.32	114.11	105.6	108.71	102.2	101.07	117.16	104.82	107.55	108.23	108.7	100.16	100.24	118.78	106.66	107.2	109.13	100.72	100.12	111.64	106.61	99.825	110.51	111.32	107.4
95.035	105.88	96.431	96.588	94.492	99.315	85.571	98.194	103.14	97.58	99.944	103.75	100.63	105.56	106.04	108.33	100.61	95.541	100.8	104.22	100.28	100	101.3	102.3	101.51	95.822	93.29	102.94	102.54	89.893	101.28	103.96	105.65	102.1	92.903	99.323	99.605	97.576	103.23	109.45	99.734	102.95	107.65	93.81	99.702	103.52	101.14	106.14	102.34	93.557
105.09	114.1	107.06	107.03	102.54	105.62	106.3	98.403	113.1	110.74	107.64	103.55	101.55	107.62	109.87	109.59	107.36	114.39	101.79	104.88	101.89	103.17	117.47	109.62	106.01	109.93	115.19	112.54	106.99	106.95	104.58	116.37	115.08	105.52	106.87	107.81	108.79	100.7	104.92	110.26	97.96	113.79	105.82	105.25	105.06	101.65	110.08	110.8	109.29	108.38
100.93	99.448	88.501	106.77	98	94.748	95.532	99.026	92.792	96.188	102	102.61	99.841	99.654	85.643	86.497	87.424	92.439	101.61	104.52	100.92	98.862	98.646	98.439	96.442	101.55	100.17	90.189	104.05	95.764	102.19	89.194	98.407	99.378	97.926	93.85	94.846	91.624	94.519	91.352	100.13	95.34	98.111	105.66	92.322	101.75	93.679	105.3	96.611	92.323
110.43	115.42	113.96	111.53	111.18	105.89	110.56	111.08	119.39	108.28	108.73	112.44	102.74	118.62	107.68	113.11	102.35	111.61	107.72	113.06	116.1	112.04	109.56	112.38	107.87	102.86	114.32	106.15	112.33	118.47	106.41	107.12	109.62	109.98	113.17	106.62	109.03	118.35	106.53	110.87	109.47	106.98	114.32	112.25	112.4	114.84	119.49	106.78	113.57	109.48
95.615	102.85	92.076	103.86	106.81	83.137	93.662	97.373	98.266	99.921	97.943	99.53	103.04	104.98	99.126	91.932	100.35	101.19	112.22	98.948	105.63	96.083	98.808	101.5	94.985	101.5	93.657	98.284	113.19	97.993	88.945	102.7	107.88	91.66	96.03	95.218	96.026	99.766	101.56	105.69	98.656	99.455	102.91	103.21	108.63	99.667	92.054	96.841	107.54	104.27
86.51	103.87	106.05	108.45	101.14	98.975	94.219	98.569	111	93.799	93.848	104.35	94.124	97.78	93.268	100.68	101.01	103.48	94.727	97.6	100.03	95.096	100.69	98.701	88.522	91.199	100.63	102.23	89.325	93.193	95.089	95.192	99.99	97.906	104.74	102.81	94.943	99.857	91.378	93.959	92.887	95.958	97.106	92.983	104.31	97.956	104.26	102.13	103.41	99.21
106.37	110.1	113.26	114.64	108.76	109.9	117.56	102.47	108.87	109.42	104.98	102.22	108.06	107.83	105.71	115.08	116.97	109.17	108.67	104.04	108.42	115.97	105.94	102.58	110.31	107.42	110.15	118.03	116.57	111.32	117.12	109.94	112.76	107.45	110.97	108.51	118.08	106.28	108.72	101.1	110.78	108.92	108.6	105.43	104.33	108.48	103.86	112.41	108	112.95
99.957	105.6	110.79	102.8	107.72	109.38	110.7	103.92	107.67	118.35	102.69	114.6	111.59	103.82	109.89	109.39	109.93	103.46	100.47	106.25	106.54	103.42	101.62	102.93	107.72	107.24	107.12	111.11	105.77	99.743	100.98	101.54	106.87	105.66	103.17	105.23	102.01	98.666	99.925	100.3	101.42	107.71	98.718	107.36	102.59	97.783	102.01	98.957	104.38	108.27
100.07	93.5	99.544	104.91	104.27	98.063	101.17	102.38	107.98	101.54	97.127	102.27	96.483	102.32	101.39	94.602	96.688	106.68	103.63	104.05	101.6	102.59	106.78	106.1	102.76	114.05	97.724	103	105.01	107.29	104.2	98.306	97.722	98.368	96.772	91.319	110.06	100.49	89.932	98.973	95.22	94.983	96.965	100.59	102.18	98.529	100.93	102.9	103.22	97.664
109.12	107.1	103.98	115.55	111.73	108.9	106.39	108.6	115.85	100.96	104.16	108.48	105.38	109.81	104	105.67	104.07	101.19	99.73	100.5	110.54	114.76	106.91	101.55	103.6	100.52	103.57	102.83	108.55	101.91	102.74	109.15	100.55	105.55	108.87	110.76	103.1	103.46	106.96	109.86	98.379	107.54	107.96	111.67	103.21	108.09	110.52	101.42	101.64	103.89
106.25	101.61	111.38	109.88	92.08	108.93	102.63	100.29	109.21	106.11	106.44	106.93	108.2	105.2	106.93	106.01	100.71	107.66	111.92	106.42	101.4	116.08	109.17	105.53	106.04	106.91	114.19	105.98	106.12	112.88	109.13	96.174	108.03	108.43	102.34	104.62	105.65	107.69	100.7	111.05	100.49	103.8	112.86	97.544	112.98	97.652	114.86	99.221	107.9	112.58
106.86	107.26	103.84	100.05	101.23	104.11	110.4	111.98	101.74	107.39	106.5	112.55	103.1	109.08	111.54	109.3	100.13	109.03	99.27	106.33	101.4	101.36	106.54	101.14	107.51	98.142	110.46	109.13	109.57	106.22	109.37	104.18	107.59	102.01	107.15	110.09	107.41	100.22	106.01	98.63	93.645	102.07	105.63	109.79	96.759	104.41	111.27	105.53	108.61	115.41
100.21	98.928	104.44	98.249	100.69	94.116	95.889	102.97	106.82	91.721	104.32	102.22	94.403	100.96	101.79	106.92	101.67	97.467	100.73	99.521	97.412	100.12	96.102	98.539	109.95	101.26	97.731	100.02	100.07	93.569	108.09	102.15	96.025	110.14	100.93	96.63	107.62	102.7	93.366	96.095	101	100.07	104.78	90.455	101.39	102.77	101.31	95.124	100.2	104.56
112.53	113.83	117.53	117.57	111.78	102.38	103.87	116.23	103.7	111.32	108.88	107.5	103.59	114.16	114.28	104.73	104.76	113.23	118.21	114.14	111.47	115.45	102.18	123.51	112.39	106.28	105.44	108.21	111.01	109.52	110.55	105.2	113.14	113.27	110.14	108.34	116.06	111.01	110.81	105.88	123.31	115.91	108.55	118.39	104.88	107.5	111.04	105.91	109.47	104.12
104.31	102.78	107.36	97.976	113.66	113.46	100.4	104.51	102.56	95.428	101.46	96.932	101.95	98.496	99.056	108.01	103.88	110.36	106.02	103.46	104.31	101.03	101.92	108.08	104.22	108.23	109.36	114.25	100.75	101.88	103.42	106.17	102.19	110.55	98.592	102.65	101.06	101.89	107.12	104.63	100.17	109.83	114.62	102.26	111.11	114.55	112.28	115.7	104.98	109.44
104.68	110.25	106.76	108.29	106.39	111.68	108.4	103.75	101.34	100.31	103.65	97.104	112.78	109.04	106.67	106.39	101.68	109.63	100.76	106.1	110.76	95.497	98.977	97.395	103.41	99.776	108.84	96.307	111.02	102.89	108.82	96.257	108.72	98.734	106.4	100.73	102	109.04	108.59	96.945	100.03	105.05	102.53	108.62	99.952	99.812	105.68	102.23	104.64	105.08
109.83	101.24	103.91	114.64	112.04	102.5	105.06	101.97	95.69	107.75	105.15	110.94	110.43	100.88	113.23	109.7	98.839	111.61	101.34	113.26	110.21	111.49	98.684	109.51	112.27	95.641	100.28	101.79	114	108.19	101.24	113.74	115.94	102.73	110.55	110.4	113.32	96.812	96.424	106.22	97.077	111.18	104.21	118.43	103.95	110.58	102.26	108.36	104.72	101.86
105.08	104.55	100.5	97.417	106.06	98.172	97.299	98.373	109.27	95.12	102.84	98.764	103.75	101.69	104.28	108.56	102.57	102.22	99.38	103.98	105.05	96.616	99.963	91.869	108.34	103.78	102.98	99.298	97.004	98.77	104.45	102.7	110.22	107.43	97.8	108.55	97.567	103.3	100.4	103.05	94.348	95.105	103	104.95	103.82	108.1	109.44	101	92.198	109.15
102.04	104.59	101.83	103.97	115.78	106.04	109.45	106.38	106.02	99.665	102.59	110.51	106.54	101.63	103.71	111.14	105.06	105.25	110.08	106.12	110.27	106.31	106.71	95.456	106.45	101.35	112.45	97.699	108.19	106.75	101.65	109.76	99.634	111.04	108.23	106.6	110.75	110.63	103.75	109.49	106.29	109.92	102.63	105.14	101.54	109.8	100.94	118.94	103.23	116.12
107.79	107.72	114.88	110.32	114.58	101.42	105.44	106.8	112.01	110.21	109.92	101.78	109.68	105.29	108.49	101.53	116.2	106.6	110.3	110.4	103.27	110.35	101.71	107.43	114.49	108.89	109.07	110.24	108.4	102.57	106.19	104.41	106.47	101.17	103.9	106.14	102.3	105.2	99.763	110.46	109.35	113.89	99.728	111.17	105.67	109.74	100.58	105.21	105.03	106.08
109.79	101.95	107.3	108.52	102.67	101.23	98.866	105.35	113.81	111.27	101.94	105.57	101.46	111.86	101.24	102.65	102.55	93.027	109.82	102.29	111.59	96.542	107.41	102.03	109.6	105.47	102.73	104.22	104.88	104.01	107.3	101.87	106.72	101.65	98.288	105.58	109.59	105.24	111.46	101.25	110.65	101.33	104.47	97.963	110.31	101.58	109.86	104.24	103.14	105.19
100.53	106.85	105.57	114.09	110.5	106.99	107.33	101.08	108.85	94.27	104.38	106.41	110.28	105.35	113.62	110.78	111.23	111.07	102.43	110.43	105.76	110.29	117.47	102.3	100.18	108.15	107.35	103.3	118.66	102.16	117.49	109.98	107.42	104.29	102.02	105.75	101.03	114.54	108.09	104.29	115.58	103.99	110.61	109.28	112.11	106.18	104.36	112.25	105.73	117.43
99.872	95.627	100.06	103	104.99	103.74	102.2	99.546	99.559	95.832	95.023	99.906	92.922	107.4	99.172	101.36	104.88	95.59	102.6	97.518	92.824	103.93	91.551	98.549	109.64	94.102	97.356	90.721	105.55	97.894	97.196	98.126	91.097	95.796	108.05	101.02	104.35	111.65	104.64	92.378	92.163	98.555	100.02	102.23	106.12	93.999	96.635	97.038	102.91	104.14
101.39	104.98	103.46	101.26	109.55	100.17	111.73	96.144	101.97	113.87	101.62	105.32	112.08	104.22	104.31	116.88	103.05	115.28	114.25	100.73	100.98	105.56	110.51	105.94	104.66	101.07	100.32	107.18	111.86	112.23	93.714	112.68	105.61	97.857	100.17	103.54	110.1	112.53	97.411	115.1	105.23	111.44	105.94	108.01	105.97	108.21	100.78	104.6	108.04	113.05
101.54	105.17	107.05	112.22	96.525	115.01	106.93	107.39	112.73	105.38	106.57	110.53	101.43	100.23	102.86	110.43	112.64	106.26	112.54	112.2	110.82	114.41	113.47	114.84	101.16	103.22	106.47	111.13	106.29	104.03	109.69	98.388	103.45	110.77	106.88	102.05	106.22	110.93	91.343	105.13	104.03	103.91	100.06	106	100.03	102.62	95.44	106.78	119.8	109.58
109.41	108.84	100.58	105.41	111.69	111.26	108.31	111.69	110.86	106.39	110.97	109.29	103.21	103.93	104.53	104.93	111.74	108.32	106.06	100.27	104.08	111.17	106.8	101.38	106.79	104.2	111.2	100.93	106.24	104.97	112.73	105.97	113.57	111.49	108.96	100.92	97.384	110.97	102.23	100.41	105.02	105.84	103.71	113.03	109.1	101.53	112.58	111.06	115.28	104.4
111.38	110.17	94.615	106.05	99.284	105.88	106.18	95.919	111.1	102.39	117.37	109.13	105.16	102.6	117.71	109.6	100.79	105.54	109.14	102.68	94.059	108.59	99.891	115.56	104.18	102.62	109.87	115.48	107.59	99.865	98.852	111.58	107.3	110.6	112.33	108.58	119.91	109.83	101.88	107.12	102.91	108.1	104.88	101.78	90.816	102.26	114.74	101.15	106.65	105.11
108.09	99.916	101.17	113.21	103.44	109.25	115.23	105.86	107	94.715	105.63	112.41	112.11	102.46	96.237	108.36	107.17	109.51	103.93	104.28	102.12	108.73	111.59	101.21	113.41	106.89	98.509	108.95	101.15	105.74	105.27	101.2	114.11	95.97	105.37	113.31	100.33	107.79	106.7	100.97	98.609	113.61	104.32	103.14	101.29	107.81	101.82	104.53	104.17	107.25
116.2	106.65	114.32	115.19	110.34	113.24	112.34	118.32	109.31	117.76	119.13	113.25	101.45	116.38	112.73	109.45	119.64	112.32	108.39	101.11	111.5	109.94	119.7	119.28	112.95	109.91	110.56	107.84	101.59	111.57	108.16	113.56	111.91	108.39	117.44	104.48	109.62	113.7	108.23	114.98	112.1	112.05	106.01	114.38	102.57	111.7	111.13	107.77	115.28	110.3
113.86	107.98	110.56	107.54	106.05	95.789	109.87	111.02	115.99	94.8	108.13	110.52	106.41	107.53	106.23	117.76	113.71	106.62	108.41	106.59	106.43	106.23	103.99	118.69	106.68	110.05	101.14	105.4	93.839	100.93	105.87	103.71	116.05	110.85	109.17	111.5	105.82	102.01	111.94	104.04	103.3	110.61	101.68	106.56	106.41	116.09	112.54	110.2	102.11	108.03
110.13	109.58	109.29	112.28	105.99	115.33	104.4	118.93	117.57	112.22	116.03	111.3	111.92	100.12	108.49	108.84	110.23	120.89	114.06	107.38	104.05	109.75	112.16	110.56	108	111.26	110.6	102.65	115.43	100.85	108.78	107.15	109.82	113.06	105.35	103.23	115.62	117.24	118.12	110.24	111.09	105.05	109.91	109.13	116.32	106.64	111.28	111.05	112.13	124.35
106.46	109.59	105.96	106.96	111.25	99.416	104.04	110.03	105.75	107.63	108.72	108.01	101	110.38	107.82	117.33	106.77	111.86	107.81	110.12	105.48	103.65	103.24	107.38	112.09	114.21	107.86	108.92	110.09	108.24	106.16	101.32	106.87	108.98	105.51	107.65	123.04	108.5	111.71	100.53	113.03	107.96	104.99	110.23	100.11	108.62	110.8	105.57	113.06	109.73
115.98	119.49	107.19	97.866	103.24	106.53	117.35	105.07	109.72	110.99	106.43	106.94	108.26	116.84	101.73	119.12	112.78	101.36	105.7	111.22	111.84	110.75	108.57	107.59	107.53	101.27	119.46	106.22	113.87	109.1	105.91	119.04	103.34	110.11	101.91	100.65	111.73	103.3	111.43	102.38	108.87	105.76	105.85	108.27	111.6	102.25	100.49	97.288	105.24	110.94
110.53	109.33	118.78	114.67	112.57	110.41	108.81	111.16	110.46	112.21	107.64	112.08	102.81	105.93	108.72	114.8	113.36	105.16	107.71	108.21	116.69	109.77	109.91	115.7	108.46	118.39	100.82	105.8	106.85	105.54	110.71	113.29	109.66	109.46	117.82	106.55	111.12	107.64	107.33	106.42	112.35	108.86	109.41	112.29	110.52	108.18	104.55	118.26	102.66	102.28
114.05	106.78	111.77	108.53	111.29	118.13	97.33	108.1	105.26	103.09	109.55	104.51	114.28	106.12	103.42	110.05	100.24	110.03	111.77	108.57	104.03	96.611	110.97	104.44	111.89	105.46	106.95	98.986	91.605	109.56	102.06	95.909	99.852	114.45	115.89	99.107	111.56	110.31	108.82	111.43	112.78	103.11	109.25	110.49	108.89	102.53	111.89	112.09	98.224	103.3
101.82	104.99	108.21	111.26	102.67	109.72	119.34	113.12	108.93	110.44	113.04	104.93	114.98	106.66	104.03	105.53	110.18	106.59	111.66	111.46	97.636	109.46	103.12	108.86	100.22	106.81	111.63	103.11	108.35	114.29	99.444	120.85	106.36	109.15	110.07	106.43	120.02	105.49	103.55	105.58	115	109.92	101.82	109.27	107.57	107.49	103.32	114.29	112.59	110.39
111.19	119.63	104.46	108.47	113.25	109.34	112.39	115.93	112.63	112.8	97.046	103	107.42	98.496	100.81	99.76	96.822	105.88	111.26	97.987	106.76	97.538	107.26	107.76	106.38	100.31	112.97	99.689	100.86	96.507	97.831	106.31	109.5	114.75	105.8	110.76	103.86	107.66	100.68	109.98	110.88	107.19	117.24	109.33	104.91	103.42	106.44	99.722	103.23	102.31
104.24	111.21	110.69	104.76	116.12	111.11	106.66	113.43	108.4	111.92	106.57	118.83	111.42	104.21	102.66	106.43	104.05	104.56	122.32	108.35	107.84	108.72	107.23	99.48	117.08	104.03	111.39	106.69	112.88	106.74	109.54	106.8	103.17	120.27	105.36	101.94	111.37	115.19	107.06	114.72	108.26	101.07	108.1	104.59	106.43	115.17	111.15	106.6	114	110.91
105.05	104.47	107.03	117.63	105.22	104.43	108.88	110.44	112.75	119	116.17	108.09	110.35	112.21	112.75	109.6	107.14	106.65	114.4	109.78	105	114.1	101.8	109.14	107.27	114.42	106.57	114.28	109.87	100.94	120.87	109.97	106.29	111.63	112.42	108.08	109.23	104.73	105.87	110.23	103.08	102.14	105.07	114.82	107.61	105.91	116.41	108.88	110.34	103.31
110.27	115.4	101.9	103.69	109.65	105.83	119.3	104.75	109.15	112.48	111.65	105.55	104.08	105.63	111.01	103.03	105.3	103.06	113.51	99.304	113	105.55	113.12	103.91	102.38	100.2	100.08	104.92	114.87	108.55	104.05	105.83	109.99	108.68	103.59	101.68	105.69	101.66	109.03	108.42	110.61	107.04	121.82	109.01	111.62	111.21	109.04	106.41	102.93	104.32
99.666	107.81	106.85	107.84	111.64	100.81	101.78	116.81	103.33	111.83	102.09	105.15	104.96	93.937	108.11	106.74	117.81	99.244	100.74	111.59	108.01	101.69	107.61	112.88	102.85	101.08	99.947	98.19	103.98	99.921	106.84	116.2	104.58	110.14	107.47	106.71	107.39	108.32	113.73	98.778	107.97	99.942	108.4	105.56	110.68	108.16	105.48	115.81	111.6	105.45
108.54	105.27	102.62	107.28	104.04	103.38	115.14	111.88	102.33	100.37	111.5	110.49	103.54	109.7	108.5	110.75	111.81	109.43	116.99	105.25	113.6	108.23	110.91	110.18	103.47	109.88	99.808	107.76	110.25	105.93	104.77	108.61	104.22	110.52	106.38	108.22	107.79	113.44	107.39	115.42	111.95	98.563	106.6	117.54	109.25	112.93	110.74	104.51	101.74	98.604
103.95	105.95	102.64	105.83	108.49	102.68	106	103.68	104.07	99.962	105.71	107.11	104.83	95.63	111.09	104.99	105.42	106.51	104.27	103.3	102.28	107.63	114.3	106.82	101.2	102.25	108.23	101.5	109.02	102.15	105.18	106.91	105.97	112.41	107.81	107.65	103.85	101.59	116.76	100.97	106.72	103.73	103.82	105.36	105.87	104.01	113.72	109.37	108.72	117.38
113.15	111.01	114.19	103.73	105.98	110.03	101.79	111.16	110.82	106.03	113.04	112.81	104.34	112.55	110.87	109.46	112.3	106.08	102.19	100.91	110.34	106.81	106.02	110.86	122.97	102.73	108.77	106.91	108.47	108.19	105.55	111.22	108.74	107.22	108.14	100.33	107.67	103.52	96.199	111.78	102.36	104.41	98.603	112.99	119.23	109.09	112.24	102.69	99.961	114.12
103	97.887	91.428	95.977	108.76	97.319	100.71	98.258	91.496	95.632	92.205	102.23	92.082	97.634	103.22	101.21	97.64	101.27	102.67	102.06	105.59	95.177	100.61	102.21	97.346	91.821	98.126	105.5	99.966	106.41	106.56	104.03	99.556	97.35	93.035	105.48	107.22	106.06	103.4	99.495	93.508	105.69	95.629	99.773	94.25	94.662	107.9	96.868	102.39	101.97
97.655	104.25	95.59	98.325	97.029	89.978	101.92	103.73	99.733	94.108	91.628	97.415	91.827	106.02	96.715	102.44	91.973	104.39	101.07	96.541	100.99	99.524	101.04	96.94	89.144	93.693	98.095	93.532	93.158	89.944	94.968	101.21	96.186	95.669	97.312	105.8	107.5	92.161	94.066	104.19	99.464	95.344	96.988	90.037	90.624	102.86	97.75	104.66	108.04	85.903
104.23	100.93	89.707	85.658	102.38	91.486	92.97	96.005	100.45	100.83	87.456	88.997	104.52	96.763	96.001	95.293	102.4	91.248	99.173	104.34	98.5	93.049	93.355	89.057	106.34	95.782	102.21	100.96	87.039	94.484	92.615	93.871	100.16	94.991	94.22	96.412	99.41	100.65	96.004	97.471	84.565	93.504	90.118	106.09	97.961	94.167	89.907	97.354	96.823	96.094
107.71	107.11	111.45	111.63	106.44	102.72	102.52	102.23	107.55	109.03	119.4	119.25	99.126	97.988	100.95	101.41	99.719	104.53	111.22	101.34	105.6	111.66	118.92	108.12	107.96	107.34	101.49	111.91	101.38	109.27	104.05	100.65	100.56	96.785	105.22	98.451	114.77	110.3	97.02	111.41	108.35	103	108.18	101.17	110.19	106.43	109.23	103.79	111.38	110.34
94.284	110.51	103.58	92.362	98.079	109.59	102.18	96.139	91.773	100.12	87.712	92.593	100.99	98.541	95.619	101.37	100.56	95.504	94.236	94.226	91.046	107.41	96.964	101.48	102.86	96.706	96.929	96.514	101.68	94.009	88.574	94.838	98.258	107.57	99.333	96.153	96.852	93.729	104.39	94.494	98.506	91.132	99.373	98.385	98.772	101.61	89.995	99.05	95.837	94.954
103.13	100.11	108.02	92.646	94.983	96.608	95.867	95.341	95.846	102.39	97.143	91.305	99.265	100.85	106.67	95.486	102.1	95.709	99.268	102.55	98.679	103.74	89.498	100.4	100.29	95.45	95.479	103.49	100.04	97.966	100.18	92.763	91.227	97.133	102.47	99.234	110.76	95.792	98.249	96.625	97.05	101.79	108.1	94.442	105.94	89.06	94.701	106.76	98.43	102.52
105.75	112.48	100.9	109.81	104.75	107.34	109.73	103.83	105.78	110.38	109.02	109.76	98.094	102.35	103.08	108.72	111.73	103.52	113.81	112.7	112.57	109.6	106.64	106.43	104.51	118.44	105.45	101.28	107.45	99.303	107.16	107.69	105.87	104.92	107.74	114.88	107.84	98.736	112.5	101.85	108.75	103.43	102.77	99.615	113.17	98.299	100.44	102.41	102.1	99.047
103.43	97.585	107.69	98.559	98.396	90.55	103.37	91.568	98.149	100.02	102.01	93.932	100.77	108.33	102.48	102.9	102.93	90.909	96.327	98.298	93.106	101.48	103.58	107.93	101.37	91.932	91.628	98.83	96.064	95.107	91.644	100.75	101.86	100.13	97.328	103.95	96.291	94.492	99.734	94.791	94.554	90.98	101.81	96.155	102.08	104.84	106.51	93.888	101.08	98.973
100.69	112	98.983	106.87	105.2	110.62	95.467	92.532	113.43	106.66	100.87	102.44	109.09	106.19	98.088	107.26	106.09	103.94	105	111.97	113.44	109.77	101.42	107.8	105.92	103.49	109.38	105.67	120.02	104.67	107.67	109.25	109.65	102.16	100.38	99.841	105.68	96.656	107.75	113.65	100.78	105.54	112.45	114.73	103.15	93.547	102.95	115.03	106.43	109.81
110.64	114.74	107.38	116.29	112.53	110.19	113.36	102.83	107.92	110.75	104.35	102.33	109.69	103.89	106.07	104.68	113.58	110.69	103.91	113.87	103.46	103.12	108.65	111.48	104.47	105.56	118.91	110.5	108.07	107.27	111.91	108.27	103.36	110.25	110.61	99.726	111.88	102.86	112.95	110.26	112.94	107.39	109.07	110.96	94.003	109.02	111.71	104.83	111.74	115.74
106.78	116.49	103.9	105.22	113.75	108.74	108.54	117.08	106.79	98.802	101.45	109.98	108.92	107.01	97.877	111.11	96.702	112.34	106.97	105.68	114.6	112.55	110.75	111.79	112.95	116.48	100.35	105.76	100.31	113.55	107.1	106.92	118.49	112.83	108.35	100.07	105.96	104.39	109.59	97.279	107.75	108.29	106.89	113.67	105.22	108.15	114.07	106.13	103.99	113.58
109.65	112.02	105.53	103.09	109.87	105.77	108.93	104.73	99.443	98.817	114.54	120.91	106.87	114.83	100.92	101.54	113.33	112.43	110.31	110.7	104.66	100.12	102.86	111.72	103.39	109.51	110.64	111.2	106.61	111.8	103.12	105.87	107.83	99.678	100.63	107.43	101.72	113.6	111.49	106	108.81	103.85	101.58	105.45	105.49	109.49	107.47	112.51	106.53	113.35
111.1	103.87	106.69	101.37	100.01	103.66	102.53	98.91	98.579	114.46	105.36	107.98	103.58	104.32	105.17	97.927	117.1	106.31	103.3	115.61	103.1	101.22	106.6	108.15	110.52	103.18	100.72	109.84	99.091	102.33	103.56	101.29	105.43	105.27	99.023	99.955	108.11	103.94	108.02	104.18	96.204	106.26	96.131	100.83	102.31	97.329	106.75	101.29	100.61	100.3
99.042	97.371	99.681	90.593	109.99	98.061	97.379	94.198	94.269	100.95	94.485	92.35	108.3	96.547	98.113	104.98	90.488	95.492	106.54	101.6	100.33	92.032	95.145	103.88	84.242	92.275	93.563	98.702	96.477	93.192	91.915	94.323	104.2	97.285	104.35	99.322	87.644	93.713	99.442	102.49	101.21	94.618	105.67	103.54	99.653	96.955	98.693	98.994	96.396	99.691
105.73	113.63	112.24	121.2	113.98	106.93	112.52	104.99	116.97	109.36	110.41	108.97	116.64	115.92	102.56	108.91	115.23	113.75	112.03	114.63	112.32	107.71	113.45	110.76	116.36	114.02	120.49	106.13	103.16	108.69	113.21	108.91	115.03	118.02	109.04	112.61	113.07	108.25	106.67	115.06	120.78	112.23	107.18	111.34	104.83	118.19	100.97	121.9	108.52	107.22
92.215	98.039	106.98	97.693	90.901	99.975	105.51	101.38	101.97	105.32	99.844	107.31	107.7	90.068	98.525	94.282	102.21	92.63	107.68	102.74	110.72	107.8	100.49	101.52	98.578	93.919	104.76	93.722	101.02	108.51	104.07	92.315	99.3	97.644	96.944	99.037	94.074	101.27	103.48	101.83	108.98	104.23	103.58	102.07	99.689	101.02	104.98	98.155	97.82	94.016
108.16	92.016	101.72	104.22	95.301	98.505	101.34	91.061	96.339	97.051	101.42	93.863	105.13	96.799	93.63	96.794	94.134	103.34	100.61	93.107	109.02	95.923	100.8	93.859	102.18	99.942	98.394	98.103	96.252	99.265	88.044	97.119	111.03	99.52	101.44	96.69	94.04	96.486	99.657	103.63	103.91	92.23	100.92	99.963	100.67	104.46	95.821	106.81	97.511	98.726
95.299	102.27	105.52	107.43	90.774	103.11	100.58	106.55	93.544	100.7	109.91	92.405	102.68	100.03	107.53	99.826	95.602	101.45	97.287	97.549	90.915	106.62	95.064	104.96	95.07	97.439	95.701	104.07	104.16	103.24	100.7	105.3	94.969	94.67	101.15	99.223	102.01	95.544	92.983	92.483	107.8	97.368	103.8	95.65	89.263	104.68	95.637	92.612	102.08	93.462
85.405	111.4	97.368	91.486	102.73	91.111	99.281	99.922	99.496	105.52	96.967	96.235	95.212	87.474	109.37	100.76	98.439	103.72	94.632	91.692	100.79	97.853	95.927	102.09	102.62	106.77	97.633	89.142	104.48	99.805	94.64	98.942	112.34	105.98	93.453	91.472	92.876	106.95	99.276	102.04	97.98	93.668	102.27	102.06	103.66	99.36	98.504	99.397	95.597	95.279
104.88	96.521	107.97	112.59	109.55	107.57	104.16	108.6	106.81	108.2	101.27	109.59	113.45	106.82	103.73	108.82	111.29	108.7	98.336	109.1	103.44	97.257	104.09	98.132	102.49	108.87	103.37	99.4	108.14	101.2	104.22	107.48	111.84	105.5	100.81	104.64	97.096	114.92	105.22	103.5	107.79	110.07	97.473	109.09	101.51	93.626	112.06	110.49	98.945	105.43
101.47	98.818	114.99	111.62	105.76	113.87	104.36	112.78	120.1	102.47	106.22	113.11	104.38	97.088	103.19	105.88	105.35	102.06	99.438	113.42	104.17	116.59	110.3	101.41	110.17	104.77	112.2	113.52	115.38	108.22	104.89	100.48	108.22	111.62	98.629	93.431	109.7	100.49	103.15	103.54	107.6	103.49	115.56	109.88	107.87	103.93	107.32	114.05	102.66	114.01
103.5	100.45	105.08	112.74	112.62	99.958	113.29	101.34	112.94	100.34	102.94	105.97	107.55	110.45	102.26	113.98	115.54	108.91	112.74	111.03	112.61	104.64	113.76	105.28	103.89	102.06	103.41	95.424	118.72	112.76	117.9	106.84	117.29	102.52	119.52	109.07	110.65	100.08	105.67	103.83	105.47	112.58	112.22	112.65	113	106.37	114.77	112.43	103.63	107.44
116.19	104.04	104.77	112.21	100.64	109.4	95.181	112.43	110.28	110.35	106.86	109.61	101.77	108.66	111.83	104.41	106.41	99.832	105.96	112.27	101.78	110.44	109.9	105.79	100.29	107.17	108.07	109.19	105.82	112.5	114.1	116.77	108.79	112.52	110.3	111.12	113.87	116.05	114.54	98.163	109.93	110.81	103.85	116.07	114.27	109.74	108.1	105.24	116.58	106.17
92.798	98.689	96.993	98.681	102.25	101.46	94.454	97.522	97.088	103.73	100.84	103.26	85.875	99.488	100.19	92.253	99.426	100.27	100.84	98.562	101.25	96.655	95.109	100.16	99.962	102.69	94.556	95.459	105.81	104.9	97.201	99.716	100.73	91.629	105.51	98.909	109.81	104.04	101.97	104.88	103.9	95.391	93.491	99.366	89.794	93.663	96.984	103.62	104.21	104.03
99.887	99.023	95.431	100.4	93.877	98.254	100.91	98.815	89.092	108.55	98.882	102.82	98.893	98.241	97.897	91.74	99.701	103.96	91.187	100.29	93.05	97.857	97.581	104.39	97.231	100.93	96.2	90.845	97.933	94.017	102.12	95.691	92.48	104.76	97.111	99.014	87.508	95.005	96.484	93.255	97.761	94.967	103.06	102.29	97.588	93.481	101.63	104.51	100.7	97.712
112.77	106.65	111.93	100.31	111.68	102.91	104.98	103.08	104.48	99.314	101.97	106.65	109.14	104.32	104.69	106.11	111.43	107.94	114.94	102.93	113.49	100.43	105.23	104.4	107.19	106.31	114.13	115.37	107.72	104.53	108.82	103.59	109.81	111.14	95.998	108.22	102.97	103.82	115.37	108.18	109.89	105.03	114.47	97.205	107.11	102.37	100.85	104.87	113.73	108.32
107.06	104.34	103.26	111.51	105.52	107.48	99.415	102.42	100.4	106.5	99.5	103.41	104.38	105.66	117.54	104.39	103.01	111.52	106.71	108.71	111.01	120.54	108.77	108.89	105.1	104.54	107.83	113.49	106.99	115.97	93.758	109.96	111.53	107.58	105.14	107.93	101.52	104.47	105.77	106.58	114.68	111.57	105.54	105.57	104.96	99.632	102.86	102.41	97.588	104.66
106.46	110.9	110.74	108.44	105.51	108.76	109.51	111.69	107.74	103.49	105.12	109.31	106.07	109.19	105.73	116.76	100.36	102.79	114.87	110.86	106.82	102.99	114.6	112.35	100.7	112.24	105.74	109.86	111.16	96.92	100.45	110.46	106.35	111.55	109.64	107.65	105.53	109.3	116.72	114.6	101.04	105.21	108.2	108.31	107.87	107.77	118.08	110.7	108.63	107.33
102.42	106.64	107.92	101.73	107.4	100.06	105.33	107.4	102.65	101.87	111.33	104.68	102.01	119.13	118.68	108.97	106.71	106.31	108.44	112.12	99.53	104.91	112.57	105.96	104.24	115.67	116.4	112.9	111.99	108.32	107.84	109.84	114.43	109.9	109.47	105.74	111.15	114.16	113.68	106.34	114.95	106.63	116.66	114.81	103.62	106.21	111.02	113.46	103.07	101.97
112.22	107.4	110.91	105.76	112.58	110.26	104.47	105.13	104.11	105.4	100.68	111.28	121.06	105.15	107.9	107.48	101.84	113.4	104.82	116.88	102.93	108.9	102.73	113.87	106.88	110.13	112.67	105.98	108.83	112.62	98.922	110.92	118.1	103.41	115.07	106.63	99.392	112.05	107.83	103.66	98.593	107.41	107.93	115.23	114.83	108.9	102.92	102.74	110.03	110.83
103.85	97.683	98.412	95.371	90.619	92.556	97.54	100.14	98.293	103.14	107.29	95.714	98.486	90.46	97.599	89.564	94.35	88.667	90.559	89.832	97.858	98.1	100.23	91.619	96.399	103.31	99.173	99.591	89.513	100.54	99.277	101.63	93.238	98.672	101.06	97.179	91.06	97.507	102.24	98.221	99.487	107.01	96.89	101.41	98.711	104.11	91.313	96.139	100.06	104.8
105.84	106.62	108.97	110.9	104.71	111.38	113.87	103.85	108.28	111.02	105.08	100.54	103.94	103.39	103.86	112.71	93.176	106.94	108.88	105.62	102.43	106.62	102.96	107.09	97.859	101.66	104.11	108.34	108.76	101.12	104.18	110.45	99.908	100.53	102.92	111.79	107.74	108.21	113.85	105.66	106.68	114.56	97.728	109.12	106.94	109.83	96.338	108.54	108.92	111.42
114.81	104.46	110.78	114.47	99.455	112.7	106.12	105.37	106.33	106.57	108.53	106.62	120.3	113.36	103.46	110.15	115.67	109.25	118.15	113.23	100.79	100.41	114.69	109.06	108.5	117.64	107.53	103.66	112.93	113.13	110.01	103.05	112.87	118.42	113.6	113.68	116.96	110.77	126.66	106.11	110.55	120.4	112.27	111.06	110.99	110.53	112.84	124.04	115.86	117.93
95.967	95.943	103.29	99.212	96.6	83.627	90.839	106.56	97.155	96.93	101.42	103.7	99.875	101	92.946	99.824	99.93	92.491	95.301	97.151	99.557	105.56	97.889	102.65	95.431	96.715	91.223	101.97	99.521	96.291	104.67	108.64	104.37	95.73	92.622	85.038	102.87	96.67	94.605	94.944	93.039	107.64	100.87	91.224	89.748	99.967	99.095	98.327	104.07	105.15
98.408	104.89	91.341	100.85	92.236	93.604	96.922	105.85	92.18	104.71	94.372	100.6	97.791	96.922	101.14	91.791	97.521	103.58	86.161	101.28	96.684	95.499	90.875	105.78	97.596	90.765	94.326	99.801	94.122	91.156	91.219	96.789	85.204	98.925	90.522	97.243	89.062	97.216	102.32	102.34	106.76	98.107	106.66	95.388	99.812	98.021	105.7	91.126	101.09	92.707
97.219	109.1	106.18	102.4	110.67	112.89	104.15	116.34	108.24	116	103.27	108.55	113.17	110.73	100.39	103.66	124.71	106.37	109.59	99.233	109.72	113.15	110.81	114.12	100.75	112.58	105.13	112.67	108.17	97.64	114.44	108.61	106.5	105.47	110.15	102.37	107.7	97.632	101.16	106.51	115.91	104.4	103.83	105.13	111.42	118.73	99.584	105.62	104.97	104.95
99.961	102.83	100.27	102.2	113.7	106.63	115.7	104.59	96.089	109.11	105.56	101.54	109.48	106.03	110.08	110.45	95.33	106.81	99.471	99.075	112.34	102.58	105.76	108.67	104.13	100.21	100.2	104.85	107.78	102.28	102.43	102.45	101.09	104.32	110.11	106.82	107.1	104.43	105.99	110.6	108.13	109.1	106	104.46	100.34	97.049	107.79	102.75	99.242	105.96
111.97	103.31	110.3	113.63	108.93	113.43	119.69	106.94	108.07	99.549	107.29	114.03	106.04	114.51	104.61	110.64	109.77	117.26	111.16	108.14	103.78	110.7	105.19	110.97	112.98	111.17	116.18	106.67	109.58	109.06	114.18	108.16	108.19	108.17	109.56	101.22	106.42	117.25	106.77	106.1	108.24	106.97	112.8	113.61	110.26	109.3	107.3	107.13	105.55	105.08
100.19	102.26	93.17	100.81	98.915	91.658	100.08	100.78	96.561	95.486	99.519	100.01	90.228	97.471	89.211	95.512	97.403	100.1	106.53	104.32	96.007	102.25	96.695	93.832	89.224	99.893	102.44	104.5	89.907	106.42	93.473	99.421	97.222	99.351	100.87	113.24	91.632	100.46	88.311	96.702	109.04	103.31	98.588	98.443	105.49	94.148	98.033	94.593	101.6	99.843
111.97	107.61	104.84	105.71	121.65	105.57	105.3	116.35	106.81	100.78	98.463	96.501	103.24	110.24	110.69	114.12	106.63	98.856	116.04	92.275	115.57	98.758	102.93	108.37	109.44	110.47	111.8	109.09	106.49	91.791	112.75	103.59	104.27	98.591	101.02	103.13	106.24	107.64	102.44	109.73	105.76	106.48	110.59	103.64	108.98	98.991	96.388	103.63	106.32	109.43
105.56	113.1	98.935	106.96	109.12	111.02	104.16	112.03	101.6	107.59	112.2	107.03	99.173	102.4	102.52	107.41	108.68	109.05	109.88	104.19	104.28	108.08	106.27	108.55	105.44	99.673	107.25	103.29	106.04	100.57	106.29	110.83	104.22	104.75	116.59	109.23	105.1	97.789	111.01	104.31	108.13	105.34	109.96	101.06	99.92	107.47	110.33	96.317	113.56	119.95
115.39	102.69	112.91	104.94	110.33	109.29	107.85	101.24	113.39	105.65	104.98	107.92	101.97	107.69	113.79	109.31	104.99	117.27	107.69	105.62	107.89	112.39	108.18	112.47	114.84	114.78	114.4	109.31	110.98	102.45	107.59	102.62	111.16	107.52	107.77	109.06	108.85	108.82	105.13	117.66	114.7	110.53	105.1	111.95	105.22	102.21	102.72	107.23	96.975	112.47
88.462	101.45	91.648	104.68	98.557	103.29	104.12	93.634	107.24	95.824	95.866	92.379	91.116	106.67	97.365	98.166	108.65	100.66	100.67	95.2	89.761	95.995	95.593	93.015	101.3	101.86	99.727	107.12	96.378	99.03	94.343	89.604	94.743	101.14	92.783	108.43	99.773	99.392	104.24	101.11	95.752	95.402	103.75	100.07	86.981	101.57	99.01	98.308	100.68	99.045
104.89	110.18	106.44	105.11	103.61	105.98	108.35	118.12	104.33	113.15	99.931	108.29	109.37	108.05	102.34	112.93	107.29	110.82	118.41	104.53	108.4	107.2	106.11	107.46	107.52	107	103.2	113.52	103.63	105.95	100.82	110.55	110.46	98.562	98.404	109.33	108.86	105.08	111.04	108.41	108.18	107.84	107.04	114.96	114.09	108.95	108.54	100.28	108.88	107.3
100.47	105.53	111.76	102.87	109.96	105.7	107.24	110.41	102.83	105.17	105.5	103.78	100.75	106.94	104.63	109.49	101.18	114.22	99.13	107.24	111.47	101.02	109.92	110.26	103.7	109.74	102.81	112.05	116.34	100.13	113.48	105.94	102.67	115	104.65	104.6	109.24	101.58	110.88	110.38	105.84	103.52	102.86	100.32	102.99	110.66	100.2	95.799	107.12	105.2
102.69	107.25	106.59	107.22	93.453	102.34	110.75	109.99	110.88	110.5	111.63	112.41	115.34	109.43	106.62	113.39	109.83	108.04	96.869	102.77	104.78	107.83	101.21	105.93	114.35	108.73	105.69	106.49	100.41	99.551	111.97	112.87	107.54	108.04	109.42	112.8	107.33	106.44	113.65	112.24	104.72	115.93	109.45	104.35	108.27	111.77	113.53	108.65	111.84	104.06
109.32	102.71	106.51	93.906	100.36	101.91	99.686	96.06	103.6	97.709	102.73	111.44	90.825	103.44	104.83	102.12	102.37	106.45	112.45	100.43	101.92	101.88	106.96	102.21	102.57	98.697	100.87	111.55	100.75	102.56	101.67	92.912	107.7	112.16	98.549	100.13	107.65	96.582	98.106	97.993	96.574	102.55	92.693	103.53	110.67	100.8	97.723	97.241	105.99	102.56
114.79	103.3	108.2	109.19	112.43	101.95	102.67	110.87	109.8	101.6	110	111.79	106.09	108.97	108.84	98.773	101.09	109.6	116.33	103.12	112.93	110.52	100.28	99.918	107.15	105.86	111.74	101.3	107.51	105.39	108.63	98.448	101.29	102.51	102.26	100.83	111.84	102.04	107.81	104.57	108.68	100.6	98.168	104.72	97.934	107.9	104.98	111.4	112.45	103.71
104.18	93.383	105.36	94.362	99.209	105.39	100.81	107.69	110.15	99.978	107.07	95.434	101.18	106.85	111.81	100.07	110.2	102.61	101.4	101.49	99.654	95.388	96.469	105.47	111.66	100.72	104.99	98.146	99.832	97.372	91.857	101.81	107.94	97.575	107.48	104.76	90.142	109.02	99.329	93.557	95.902	108.12	98.861	104.28	98.338	94.185	100.57	94.576	101.93	88.601
104.7	103.04	118.19	100.91	108.67	110.7	112.77	103.54	102.28	102.83	108.75	108.72	115.04	108.47	117.13	103.92	101.31	106.26	104.97	107.89	101.46	103.69	115.47	107.34	104.75	112.54	101.35	113.93	108.87	108.68	107.87	106.11	103	106.2	109.64	107.32	109.71	119.12	102.78	99.353	106.22	113.79	103.13	111.99	104.94	105.58	119.06	99.5	113.51	109.24
105.21	97.053	86.159	98.026	103.82	98.97	107.46	99.81	104.1	99.862	104.18	97.33	96.456	103.17	99.44	103.69	97.422	87.452	95.208	88.333	93.897	103.16	99.839	101.35	104.06	100.78	97.718	113.63	107.72	99.688	94.264	86.838	93.79	100.58	93.675	101.74	107.59	101.22	100.48	96.551	107.8	98.257	98.343	101.37	102.19	94.308	93.792	105.17	97.376	106.48
103.6	101.55	100.75	99.386	102.65	97.538	101.99	100.48	93.895	105.54	98.915	101.91	97.506	97.429	100.54	107.39	95.204	95.152	99.293	101.53	96.481	96.355	94.104	113.1	106.67	94.804	95.029	99.087	101.14	102.92	99.535	102.65	98.236	106.03	104.81	101.06	105.09	92.227	107.19	99.126	108.55	99.273	100.54	105.67	107.46	112.34	98.992	104.68	97.853	107.76
101.06	111.06	104.02	105.25	105.34	103.02	108.89	101.85	97.974	108.6	108.62	97.005	107.42	108.77	99.304	114.74	101.2	109.93	102.38	107.36	113.5	111.49	108.27	106.94	105.89	99.776	109.72	108.81	105.06	104.58	105.47	105.27	103.14	101.62	104.45	105.6	94.84	112.4	102.07	109.64	117.73	106.96	103.27	101.28	104.23	116.36	103.35	98.332	112.62	112.95
105.17	107.49	100.44	108.33	102.96	101.36	109.64	96.332	100.5	102.88	97.056	95.478	98.435	100.3	104.39	108.75	108.62	102.75	108.95	106.25	97.549	114.11	99.173	96.708	99.662	101.53	100.18	101.61	105.29	102.09	100.24	101.96	106.69	99.268	92.305	99.73	94.52	107.5	105.65	92.049	98.523	106.4	102.41	108.6	100.38	97.457	99.228	99.58	94.891	106.54
99.965	110.32	106.79	108.56	105.98	107.19	106.44	101.23	106.33	114.53	110.11	94.592	108.7	108.33	98.718	109.47	97.342	104.31	101.6	101.48	108.5	96.308	111.02	106.07	105.63	96.462	104.89	104.9	103.48	111.62	103.9	96.264	105	104.05	113.31	108.09	106.72	102.84	112.32	113.59	105.29	104.48	109.96	105.33	111.63	104.88	101.2	105.17	104.1	107.28
102	112.52	119.17	103.16	105.01	104.39	109.55	110.85	111.38	107.27	110.29	107.54	105.29	115.61	118.61	115.96	106.14	117.55	106.1	113.83	119.18	108.34	108.42	108.22	100.88	107.94	105.33	112.19	108.36	116.26	109.64	113.2	114.95	107.77	115.41	111.33	110.51	116.6	107.35	106.67	109.16	107.81	115.93	113.38	113.02	113.98	103.53	115.77	112.67	119.27
107.24	102.81	109.55	100.12	95.724	114.54	108.65	98.949	104.92	106.07	102	101.2	109.19	105.17	105.87	108.84	108.23	108.51	103.52	108.56	108.76	104.03	108.24	108	106.52	104.53	98.628	113.12	96.797	113.6	110.3	102.21	109.58	102.83	99.159	108.14	96.393	111.33	109.6	100.7	109.7	101.76	104.11	107.1	104.12	108.3	97.074	106.15	105.46	106.01
106.57	109.92	113.55	107.11	107.58	105.77	103.13	111.08	103.89	103.32	105.97	105.37	114.45	104.39	103.61	105.11	111.49	114.71	108.55	108.04	107.67	110.7	101.67	111.89	106.91	105.54	111.26	107.48	106.23	104.88	108.91	108.33	113.81	117.63	101.58	110.39	102.83	114.26	103.1	107.5	101.27	104.39	97.461	103.78	105.52	117.95	112.7	110.37	104.44	106.57
101.11	103.8	107.17	113.04	114.42	109.78	108.54	107.74	111.07	107.51	106.6	114.91	108.83	105.11	104.5	105.84	104.21	101.28	108.44	113.18	99.939	100.93	100.08	101.02	109.46	109.79	108.93	106.1	97.672	103.27	105.94	117.29	115.07	108.62	108.26	106	108.41	110.75	102.17	101.35	97.851	105.88	100.56	109.65	104.62	106.41	102.05	105.95	114.66	104.85
114.42	113.37	114.1	113.56	113.55	109.54	106.53	117.99	110.23	114.94	116.93	109.82	117.94	109.61	98.728	109.72	114.62	116.94	104.77	106.66	102.32	106.85	111.87	119.14	108.75	110.52	107.18	114.2	109.5	114.37	106.94	114.6	117.47	110.2	113.09	101.97	113.29	101.06	116.39	118.54	105.25	118.76	101.61	117.31	113.41	106.69	106.34	113.11	115.54	113.87
107.4	102.82	103.9	100.03	114.09	101.69	110.41	103.31	106.69	110.61	109.93	105.62	101.88	109.67	106.44	98.319	111.59	108.51	100.55	106.44	114.12	106.24	100.89	109.09	100.92	109.11	112.28	105.35	112.28	102.96	106.78	97.476	109.94	98.906	100.71	102.47	99.712	101.84	115.01	92.444	104.89	116.06	105.53	106.89	106.85	101.67	108.27	108.15	108.69	99.35
105.01	104.24	102.7	96.147	104.8	115.31	111.75	103.08	101.68	100.88	120.38	106.85	107.89	100.72	98.503	102.12	107.24	105.7	103.28	107.33	106.88	107.42	101.37	105.84	108.91	111.43	106.84	106.58	114.88	109.38	102.92	100.11	109.29	113.78	109.73	106.24	109.79	105.7	105.71	105.29	109.32	114.17	112.02	102.52	117.27	101.5	106.86	111.47	105.6	113.69
108.83	111.69	105.66	97.006	102.71	102.61	108.92	101.26	101.56	105.76	106.87	103.68	97.542	104.29	102.65	106.38	105.68	109.89	98.2	102.15	110.34	112.48	102.87	101.6	105.46	111.12	106.63	97.15	99.767	106.89	107.54	107.53	112.63	99.554	107.56	99.533	110.59	106.22	106.26	101.56	102.72	101.93	112.06	105.89	105.31	103.74	99.993	107.14	106.93	105.88
105.63	113.1	112.19	109.81	108.59	112.86	111.3	112.09	106.43	103.85	99.824	103.45	109.38	110	107.34	108.24	109.78	104.69	106.15	101.43	98.667	113.06	109.33	118.55	108.8	107.72	110.9	107.48	98.091	107.87	108.7	108.69	105.74	110.7	112.75	105.88	112.96	114.77	107.54	119.93	104.98	108.58	110.55	97.898	110.51	109.1	100.53	108.73	102.76	103
96.141	110.48	99.813	102.19	105.51	99.254	115.56	95.756	116.16	103.7	109.99	104.95	102.56	103.4	100.73	99.783	106.29	117.05	95.011	101.97	102.72	105.94	111.99	104.27	101.31	97.446	105.65	104.56	104.02	103.67	108.37	99.192	109.71	108.08	110.82	106.89	107.36	106.31	109.9	106.06	113.37	105.82	110.69	102	96.874	105.08	107.3	101.67	112.85	107.81
96.612	100.32	101.16	105	99.597	94.648	95.967	98.489	101.07	90.707	93.834	97.713	101.24	100.78	103.38	97.539	99.576	95.001	104.86	105.2	100.72	107.35	91.117	92.965	94.674	102.15	95.475	94.774	103.05	90.24	90.02	100.37	91.651	91.752	93.18	95.094	92.869	106.41	92.7	108.05	94.328	99.152	108.58	96.704	102.62	100.59	100.8	94.339	100.77	102.61
109.5	106.47	111.29	112.77	105.85	103.21	105.43	112.41	113.37	107.24	102.74	105.48	109.84	111.63	108.16	105.47	105.28	109.19	109.92	112.27	108.52	95.696	103.74	99.978	105.13	122.57	111.15	107.43	115.29	102.88	108.68	105.16	98.87	107.52	107.52	106	112.92	101.27	105.21	107.11	103.16	98.44	114.61	102.29	107.43	114.17	103.94	106.15	115.28	107.34
101.45	109.66	114.69	115.49	107.92	105.59	104.45	113.5	109.36	98.773	115.16	108.86	110.44	101.53	105.8	107.69	116.47	100.56	114.25	115.75	116.32	111.64	111.06	107.89	107.99	115.45	106.88	113.41	108.57	103.05	103.94	111.74	106.66	114.52	116.51	109.03	111.82	106.09	100.97	110.92	111.7	100.51	102.93	104.79	113.6	112.52	110.82	109.49	99.315	113.51
107.6	108.68	108.63	105.16	107.4	99.242	104.98	103.57	108.38	110.88	105.42	106.34	106.62	102.02	103	101.03	109.15	110.99	105.44	108.78	107.4	102.13	112.14	113.84	100.64	115.87	114.94	106.58	105.8	115.09	109.04	109.27	107.47	111.48	109.48	103.83	100.94	108.4	99.944	107.35	104.18	105.78	105.8	107.64	106.66	114.17	105.74	98.266	107.07	110.13
101.09	106.74	105.7	103.02	97.949	110.14	95.07	106.49	94.455	98.787	97.137	107.57	100.1	103.7	109.85	107.3	102.95	107.05	99.987	101.7	116.96	114.61	105.49	100.76	108.25	112.02	95.233	109	117.01	107.96	109.53	98.944	111.92	105.92	101.23	109.32	108.68	101.6	98.257	107.86	99.809	110.09	104.2	112.4	105.66	96.853	106.37	110.71	95.195	106.45
104.7	103.74	106.95	103.28	112.93	98.855	108.45	111.4	107.97	114.84	111.46	109.31	99.688	105.53	109.13	101.64	105.21	108.04	109.98	103.15	98.464	97.628	105.57	109.04	103.36	107.75	102.03	112.6	93.777	104.09	104.52	100.74	107.82	107.19	103.15	106.18	107.63	105.81	99.283	111.51	101.48	104.91	113.1	105.93	100.3	102.84	115.68	99.122	110.93	103
111.55	92.663	102.61	96.933	97.048	99.845	98.265	98.811	103.19	99.948	104.97	98.575	99.342	94.443	97.744	100.48	101.6	104.5	99.87	96.814	98.593	92.509	95.555	94.692	99.8	109.5	100.5	97.601	99.823	93.341	97.553	93.488	104.57	102.15	102.07	99.466	94.482	99.849	103.04	96.726	105.36	103.57	103.46	93.321	103.86	101.38	91.022	96.396	94.873	91.632
105.37	110.31	114.14	106.54	111.91	110.54	101.81	103.16	115.01	104.68	103.52	110.58	102.95	102.74	107.47	103.49	118.51	106.39	104.4	97.319	116.54	106.74	109.28	108.74	110.29	102.53	102.11	102.43	107.14	103.3	102.92	110.94	111.05	107.43	107.85	112.77	107.17	100.22	108.7	106.11	112.53	105.37	110.38	111.72	106.81	108.23	105.89	109.06	110.81	119.45
93.641	92.135	107.02	99.061	104.81	90.722	95.186	93.22	89.103	98.917	104.41	97.957	97.424	96.014	101.81	89.985	105.13	104.74	98.119	91.01	103.59	99.234	106.41	95.421	102.55	97.866	95.788	102.06	100.1	100.04	89.377	95.191	98.866	95.836	96.534	96.157	99.716	98.833	95.802	99.334	94.444	102.2	95.345	101.39	104.08	104.64	91.007	92.944	101.4	98.962
108.34	101.82	112.86	106.78	105.94	108.49	112.16	103.07	101.09	110.41	111.01	105.58	113.26	106.18	101	102.38	104.51	107.77	111.62	104.55	103.71	111.94	109.28	101.83	103.27	100.96	107.74	118.88	99.791	107.57	103.46	112.02	114.14	111.92	107.5	111.32	98.028	103.99	106.52	108.97	108.18	111.24	102.72	104.8	108.46	98.389	110.84	113.79	108.83	105.79
101.65	101.9	98.032	95.002	97.36	91.983	99.558	102.36	105.09	92.359	100.58	106.78	106.28	94.527	91.247	101.23	102.73	94.122	102.57	95.615	100.18	98.113	102.45	91.604	101.55	89.699	95.641	104.97	104.37	93.925	102.39	101.31	89.752	101.49	97.07	99.282	105.39	90.84	105.19	99.257	96.858	101.55	102.45	96.826	101.17	97.656	99.089	89.962	95.528	104.02
120.41	102.73	99.224	106.91	118.52	103.4	109.31	115.69	101.46	100.08	103.97	112.8	103.99	106.57	108.72	101.18	107.07	116.18	111.98	108.13	98.728	107.84	105.95	110.04	105.31	103.02	120.67	100.43	106.54	97.843	102.23	98.572	106.75	104.61	100.55	113.89	104.57	108.64	104.42	109.27	111.88	109.71	106.26	109.77	110.71	111.47	102.41	109.53	98.551	113.11
110.16	104.78	107.19	110.63	114.04	118.91	106.53	108.22	101.64	106.1	115.51	110.17	109.52	104.76	102.7	114.93	119.82	108.98	114.77	110.03	110.09	111.81	115.76	112.28	107.65	98.833	100.38	115.59	113.8	103.06	96.374	114.64	108.28	113.28	105.9	115.7	116.97	109	115.67	114.17	118.49	108.35	103.28	112.05	109.19	110.36	110.65	108.71	119.15	109.25
101.61	104.78	109.22	101.41	105.42	118.82	108.34	111.91	108.84	105.29	96.904	102.25	97.867	104.14	107.68	97.257	113.58	109.38	107.65	107.3	108.41	106.32	114.34	101.51	114.2	107.44	106.91	109.45	102.36	108.68	108.02	101.15	101.62	107.07	110.56	105.73	112.45	108.48	93.246	107.05	109.07	106.98	106.22	105.12	108.78	100.5	103.86	103.29	114.11	117.38
100.85	103.34	103.16	105.79	104.49	109.65	104.74	111.51	101.84	103.49	111.72	105.72	100.33	116.22	107.15	111.7	113.15	110.61	98.306	103.71	104.34	102.47	105.35	100.59	103.89	105.5	104.96	111.59	114.53	109.79	109.22	103.63	101.13	104.58	104.17	111.19	103.97	99.966	106.13	107.48	104.98	105.12	99.626	106.06	111.79	105.17	101.36	103.02	112.98	99.633
100.69	107.37	101.92	105.96	113.49	108.32	103.32	105.06	100.01	102.02	101.01	104.07	116.59	112.5	107.98	113.15	106.55	107.35	107.1	105.72	100.49	108.62	107.67	107.4	106.72	98.688	95.154	101.73	104.5	108.17	115.41	112.75	105.19	102.98	112.09	105.79	107.75	100.01	108.61	112.18	114.82	104.18	110.96	101.34	106.29	107.63	107.95	102.61	115.62	99.027
111.01	115.44	108.92	107.77	103.98	111.13	103.86	100.09	101.73	111.63	96.022	106.4	107.99	101.85	109.89	110.02	112.74	108.09	107.64	111.01	101.39	109.39	103.91	98.914	108.06	107.77	103.54	106.8	111	103.7	105.91	106.01	105.39	109.4	110.96	110.39	109.14	114.03	109.44	102.64	91.265	106.55	105.73	108.81	103.15	100.7	103.27	99.296	104.43	109.35
102.59	101.18	109.04	104.39	117.98	104.99	98.912	110.38	110.93	106.46	103.93	111.12	111.52	97.631	108.13	112.49	115.47	108.9	111.95	104.49	112.14	110.98	103.1	103.12	113.37	112.44	98.446	95.309	107.31	109.96	100.81	98.476	105.01	112.36	105.96	102.76	117.51	101.64	96.33	105.32	104.31	109.76	102.68	107.75	104.8	108.71	109.74	107.23	100.11	102.19
109.63	118.63	104.73	109.5	112.17	106.07	114.96	104.52	109.04	109.98	104.88	110.12	107.61	120.97	108.8	110.63	104.49	106.02	103.72	107.1	110.38	104.43	109.91	106.72	104.26	109.91	114.08	110.29	97.67	101.72	114.1	100.34	106.42	99.973	111.93	109.4	108.78	100.1	107.4	109.5	113.9	124.96	100.46	100.88	108.95	109.66	120.07	108.91	107.35	108.44
105.27	97.349	116.38	101.72	106.56	112.3	118.01	119.93	112.6	119.45	100.85	112.5	109.61	113.79	107.84	106.96	110.16	110.6	99.493	115.94	105.47	119.91	108.13	109.33	105.91	114.72	104.57	111.38	105.97	105.44	108.96	109.08	108.62	115.25	109.61	109.36	104.47	103.8	109.05	109.23	107.27	103.09	113.27	104.31	107.6	108.78	113.16	111.59	103.88	108.35
106.54	100.41	112.65	102.18	110.42	101.05	116.19	109.64	104.14	107.26	102.4	106.54	100.61	113.38	109.91	113.81	105.42	104.24	109.57	109.95	99.947	110.65	109.46	110	110.11	103.34	114.4	111.13	102.77	100.8	105.95	110.42	110.57	108.11	113.71	98.989	93.485	98.915	101.07	107.14	107.65	109.51	102.71	109.89	93.04	95.495	109.75	106.51	105.9	102.6
107.55	107.4	108.34	96.006	103.07	98.453	105.75	103.58	99.337	98.064	102.27	108.44	115.23	104.14	100.15	108.81	98.568	97.437	108.8	110.99	108.12	103.06	108.74	110.11	107.3	100.59	103.68	115.18	114.05	99.139	94.892	114.72	104.22	106.39	106.89	107.43	95.255	113.84	107.51	110.63	104.3	106.29	103.79	107.52	109.51	104.43	103.62	109.81	108.78	108.94
108.79	111.58	112.61	100.3	110.25	110.63	107.07	96.972	105.38	100.97	110.09	101.89	113.51	105.82	101.27	116.2	109.96	98.985	106.42	108.25	97.81	108.56	101.35	105.53	111.56	100.95	108.06	105.36	118.8	106.69	103.96	107.43	101.12	113.17	102.7	108.75	104.36	108.08	105.11	103.83	106.32	106.12	108.51	109.42	95.798	107.05	104.91	100.76	104.4	101.9
101.8	115.72	109.05	105.9	100.19	111.74	100.03	104.05	111.78	111.46	105.23	112.83	111.13	103.4	106.54	107.3	105.02	103.17	109.34	104.16	108.41	100.17	110.75	107.68	116.85	110.85	111.41	101.98	112	109.08	99.875	113.7	102.72	101.49	113.5	104.71	110.64	104.13	109.59	92.024	107.9	109.87	112.72	106.42	109.2	107.82	101.25	102.61	111.8	109.67
106.09	116.67	111.98	110.47	108.07	122.32	118.74	103.87	114.5	113.83	116.23	106.99	103.87	113.46	105.16	107.26	115.91	117.9	105.94	105.39	115.89	114.11	113.27	113.74	115.87	107.94	110.39	113.29	108.5	117.89	108.85	105.33	108.79	120.86	109.62	113.44	109.36	114.64	116.04	111.24	111.97	108.33	112.64	109.26	106.6	116.65	116.25	118.55	99.966	116.84
96.16	100.63	92.431	95.153	93.988	92.903	89.231	97.402	99.67	104.47	103.58	98.022	92.674	92.326	91.752	98.449	96.776	97.623	99.819	91.666	102.68	102.35	100.35	102.41	105.85	97.2	100.07	108.38	97.767	91.223	92.608	92.68	101.14	102.37	89.673	94.378	106.45	97.715	96.934	98.182	96.635	96.407	88.466	93.285	97.632	100.53	98.714	99.187	98.333	102.5
108.34	102.95	109.72	108.86	110.48	105.48	112.98	113.15	101.69	104.56	106.91	101.2	107.95	113.67	110.56	99.983	104.8	113.27	111.66	101.46	109.18	108.28	106.79	112.5	112.58	107.71	100.62	113.66	106.19	106.09	108.83	113.07	113.12	105.86	121.04	105.48	105.95	100.71	113.35	107.12	104	110.99	101.62	101.75	109.21	113.52	112.5	118.65	113.03	117.52
101.11	97.284	100.24	105.95	110.87	105.94	103.57	103.32	114.61	104.26	109.19	98.261	110.67	114.07	106.16	105.24	107.96	97.55	109.54	107.7	121.27	110.89	105.76	99.508	102.57	111.87	111.17	103.04	112.04	101.58	101.91	103.96	100.71	110.4	110.01	102.58	104.86	97.199	110.16	107.09	112.55	108.95	100.54	96.615	103.15	116.47	106.23	108.1	100.24	109.58
107.37	106.16	102.51	110.84	102.27	100.36	112.5	99.606	109.27	107.73	101.49	101.06	104.29	102.58	105.77	107.76	107.16	104.84	108.87	114.3	107.34	106.86	103.88	106.09	101.76	104.95	108.7	96.327	99.967	107.79	109.21	99.848	101.02	113.09	102.15	100.59	103.38	102.54	102.95	110.7	101.64	105.24	104.39	107.04	99.306	99.728	99.609	108.05	105.66	98.615
119.21	102.58	104.62	113.58	112.56	101.44	106.6	109.09	107.35	104.78	109.81	104.38	107.29	109.28	104.3	104.53	103.07	108.71	92.804	109.77	105.94	107.95	102.4	111.43	103.02	105.78	108.96	102.9	101.4	110.03	112.54	107.86	108.06	101.15	106.42	107.66	115.7	99.82	105.69	111.42	112.26	108.67	100.27	101.93	100.64	112.14	105.48	106.24	99.646	103.15
104.62	100.92	88.24	99.046	102.87	100.41	98.42	102.42	111.5	98.922	94.399	97.645	92.24	95.203	99.942	101.85	90.747	99.064	102.73	98.263	101.91	99.922	102.49	98.882	99.532	99.026	100.78	94.727	101.46	97.908	103.03	85.102	100.48	93.977	90.287	89.13	98.064	100.6	98.584	94.273	94.976	102.28	101.39	101.3	109.44	100.91	111.58	92.559	95.845	98.193
111.83	106.26	109.39	112.74	96.993	114.08	110.96	104.45	105.93	108.94	112.72	106.37	100.5	118.99	105.3	108.16	100.72	112.75	106.89	110	104.15	115.64	108	109.1	103.87	103.8	108.13	112.41	109.65	112.89	106.48	110.37	96.378	107.08	105.68	105.87	106.66	113.64	95.639	115.15	105.8	111.8	112.15	103.26	103.74	112.45	119.6	106.72	105.65	114
112.08	103.84	102.31	113.15	119.43	105.61	116.68	106.12	101.52	113.09	106.74	120.26	100.34	106.15	105.3	105.75	113.79	117.12	102.98	110.56	107.8	105.19	121.53	109.6	112.84	109.6	102.31	115.54	113.88	106.71	107.26	114.71	109.11	103.15	116.21	111.52	105.14	105.58	101.29	106.8	105.26	111.86	105.82	107.21	113.87	107.37	105.84	109.96	108.96	110.25
97.017	100.16	101.54	104.28	107.56	102.54	106.73	99.638	97.355	106.84	104.08	102.04	102.4	111.68	106.54	109.03	103.42	102.94	97.112	102.62	104.37	103.62	99.765	100.52	102.62	103.87	99.814	97.365	96.482	85.522	107.6	103.73	108.46	101.56	106.64	101.9	105.85	98.936	102.45	101.77	110.23	103.45	107.61	98.889	100.78	95.171	104.61	102.64	105.93	104.17
95.893	95.842	98.631	99.719	96.238	110.76	94.341	92.911	103.46	102.23	99.688	93.745	96.987	103.03	98.875	88.525	108.22	99.22	102.47	91.084	99.185	105.46	101.82	98.124	92.946	100.08	109.97	100.11	94.289	98.135	99.941	102.41	99.118	99.576	101.81	96.189	97.344	93.472	95.539	99.879	93.181	95.673	95.75	87.398	89.225	103.45	96.339	92.984	98.293	102.92
103.84	111.63	101.43	103.43	110.69	98.446	109.95	102.13	103.38	108.33	102.03	105.34	102.28	103.61	110.11	103.27	113.55	102.94	110.66	106.4	103.63	101.51	101.13	102.8	117.85	113.47	97.178	111.56	94.099	109.99	100.06	112.33	109.25	100	106.84	101.76	106.93	111.77	110.28	106.12	108.1	111.08	111.68	106.14	107.16	100.13	98.827	101.25	111.74	105.47
115.27	110.67	105.33	111.23	108.41	108.97	103.33	113.64	104.9	99.557	111.83	106.61	108.9	110.16	118.3	102.9	104.75	114.22	118.99	96.056	102.39	111.75	111.62	108.75	104.49	109.83	106.24	107.16	105.98	109.85	102.13	112.23	111.09	110.41	107.88	108.57	107.54	108.35	109.94	108.6	112.23	110.56	103.92	111.22	105.01	120.85	110.07	104.55	107.81	102.87
98.258	110.1	106.18	104.18	107.12	102.78	104.62	100.5	97.505	104.9	96.319	110.45	92.057	100.73	110.46	103.38	100.8	106.36	106.03	101.06	96.51	97.209	103.38	106.28	99.388	100.97	104.4	106.29	106.83	104.83	98.87	103.63	97.324	101.86	105.59	104.67	100.97	104.27	106.45	102.52	108.93	98.612	100.24	103.77	105.75	107.1	115.54	97.906	111.7	104.01
105.87	97.858	105.39	101.48	109.21	105.38	110.71	105.31	112	110.24	104.07	113.73	111.22	107.08	99.573	105.04	107.65	102.15	103.23	105.15	110.79	104.81	106.87	96.888	106.27	119.2	103.9	115.31	101.57	112.51	107.22	107.98	107.53	111.88	109.12	111.5	107.84	99.541	111.86	106.73	108.08	108.59	114.29	109.65	110.26	108.71	108.28	106.98	98.574	102.23
105.86	104.84	117.38	113.98	119.14	109.6	100.86	115.24	110.52	108.7	99.373	109.57	100.8	108.44	101.67	120.13	107.79	107.7	107.05	106.8	114.84	103.05	103.94	110.84	108.71	107.05	97.143	112.21	97.198	107.63	111.98	111.87	105.76	110.64	110.35	104	103.99	98.26	99.546	107.55	113.76	106.42	126.33	110.47	115.77	104.52	102.65	103.13	107.6	108.13
103.96	101.53	105.84	106.47	110.58	109.46	111.83	115.86	107.78	110.37	101.19	113.31	109.81	114.23	107.15	111.76	108.64	103.36	108.78	100.86	104.67	112.48	111.44	111.88	102.37	111.97	106.99	107.9	113.6	110.12	107.71	109.72	100.49	103.65	107.36	112.82	105.86	113.28	113.1	109.88	122.04	103.37	102.44	111.03	101.15	115.26	108.45	105.93	113.16	108.52
99.592	105.14	109.27	101.58	113.98	104.35	115.96	96.9	111.85	105.47	109.19	123.33	98.821	106.26	103.09	106.23	111.52	105.39	103.59	100.66	113.28	104.32	107.77	106.37	105.09	98.463	100.96	110.41	99.119	112.92	109.23	104.84	110.24	112.09	106.39	103.55	98.167	114.53	101.21	106.41	100.1	106.16	107.79	104.63	100.93	103.07	108.89	108.88	111.81	115.6
107.68	103.92	113.63	102.12	105.83	100.08	110.95	107.15	106.78	97.024	108.59	111.5	105.15	99.014	108.43	104.72	102.21	107.26	100.34	96.037	100.98	103.04	114.94	91.902	104.77	99.566	101.45	106.13	100.8	104.55	109.08	106.29	106.82	107.61	106.86	106.7	100.41	103.21	107.33	102.41	109.85	108.48	104.3	103.48	103.65	106.93	102.5	103.55	93.32	106.09
107.74	105.1	99.435	98.926	119.29	110.18	111.9	111.92	105.11	108.47	107.31	104.76	104.52	104.98	106.47	111.12	100.89	108.86	111.91	101.89	102.27	100.5	98.212	101.55	102.77	102.22	106.18	107.94	109.78	111.93	108.12	105.66	100.42	100.14	111.73	103.05	103.01	105.04	106.14	103.99	105.66	105.21	107.89	105.42	102.56	106.9	101.22	102.68	103.63	98.286
112.61	107.5	112.16	107.57	95.568	99.719	110.31	108.04	114.24	100.89	108.48	109.1	112.28	106.24	111.83	106.82	108.81	101.42	104.88	104.02	99.618	112.66	106.86	109	111.98	109.01	114.93	108.04	99.249	109.94	109.63	115.12	104.74	116.81	112.33	108.95	102.56	103.29	110.1	110.45	110.07	109.29	101.43	113.02	105.31	112.29	98.096	114.05	106.07	112.79
109.13	113.9	111.43	111.59	105.39	108.59	93.386	110.35	110.79	108.26	112.17	104.93	99.252	112.47	100.73	95.16	102.61	109.19	102.51	101.52	110.45	109.78	104.6	99.914	99.171	108.1	96.114	94.34	100.15	106.91	96.946	105.91	100.57	109.83	115.84	101.37	112.67	115.59	107.4	102.95	105.56	105.07	110.25	99.798	104.87	108.93	98.404	110.05	111.59	104.59
109.79	100.94	114.47	104.19	105.62	111.17	112.64	107.21	111.3	103.34	110.57	101.02	110.24	105.54	102.9	105.52	103.49	106.13	100.42	105.39	103.06	100.39	93.279	106.83	100.83	105.8	110.7	108.16	100.47	93.013	97.85	105.33	97.408	104.99	105.17	107.55	108.63	105.06	109.16	105.51	104.04	103.94	112.8	101.33	107.35	109.02	107.36	102.78	103.52	110.21
107.07	105.86	116.79	108.49	101.55	113.07	110.77	98.446	113.44	98.806	112.24	117.53	112.47	113	110.06	113.16	110.55	116.02	112.78	114.64	109.2	106.4	110.2	107.02	119.54	115.9	107.63	117.28	103.59	113.14	110.64	99.99	106.48	113.68	114.44	106.92	109.14	107.36	110.78	112.16	108.46	113.98	106.56	106.61	100.68	110.49	109.95	107.59	109.74	114.86
102.13	101.79	94.67	100.07	93.725	94.315	102.86	100.46	102.06	110.17	102.81	98.319	102.39	93.552	99.518	105.6	98.252	97.719	96.925	100.94	95.114	91.556	100.41	105.27	94.515	100.8	95.272	96.136	95.548	104.16	112.53	100.14	104.68	101.85	98.404	86.157	93.686	96.282	96.625	107.54	102.5	106.1	102.72	102.44	98.045	93.593	95.151	104.53	93.786	99.928
110.9	112.42	106.47	102.4	109.47	106.58	98.301	107.43	100.49	98.362	102.5	97.405	112.8	107.31	104.22	104.74	104.33	107.6	109.98	109.94	106.53	109.51	113.08	102.31	98.859	112.71	105.43	111.73	101.94	102.17	103.92	104.8	113.17	109.69	110.11	102.68	110.69	111.37	108.51	112.3	100.87	109.07	105.47	104.51	108.14	105.47	104.88	104.38	105.81	102.78
108.61	118	108.38	109.02	115.88	106.77	104.07	115.86	98.183	104.79	114.67	107.47	108.87	115.79	102.8	107.35	109.07	111.87	110.27	114.64	112.26	109.17	112.07	104.28	103.47	103.42	107.99	109.3	111.83	117.97	99.471	109.51	103.59	104.67	115.11	110.36	111.62	98.699	110.47	100.86	101.09	107.29	112.97	113.3	110.57	111.96	111.18	106.41	105.28	107.93
117.9	115.62	118.19	101.93	110.46	115.6	113.98	108.65	110.18	107.67	111.85	105.73	110.84	122.72	107.75	115.17	108.36	121.64	112.29	103.2	112.97	104.59	114.96	114.76	110.04	111.69	99.266	103.04	117.5	113.89	108.08	109.09	118.02	103.79	108.03	114.53	111.47	110.17	109.37	101.37	116.61	107.61	104.86	106.11	104.98	115.09	113.26	117.41	116.26	100.75
104.43	107.37	98.974	93.581	99.764	103.48	100.98	111.16	106.27	101.16	103.67	106.88	107.28	99.665	110.35	106.94	109.15	104.31	111.01	105.46	99.998	108.76	104.11	95.885	102.81	118.79	112.58	104	96.832	97.57	120.16	104.77	100.12	96.542	102.12	103.89	106.65	100.93	108.08	106.41	108.21	104.65	99.458	108.22	106.74	110.66	108.88	103.87	111.8	106.19
93.239	90.541	108.71	105.42	99.769	107.32	96.986	106.89	98.472	98.731	97.525	96.596	102.07	102.9	100.38	105.33	100.64	94.998	99.467	105.37	100.2	104.65	97.366	100.26	109.17	99.408	102.99	90.221	95.106	111.21	102.64	98.992	112.7	105.71	100.93	103.69	95.641	112.27	94.363	101.62	108.85	103.37	104.76	104.2	101.87	104.03	99.662	108.75	106.4	89.918
98.892	107.4	103.99	103.99	106.24	94.706	92.92	107.79	106.16	102.76	99.336	99.116	100.79	94.98	110.18	99.807	99.358	103.19	96.916	97.022	100.06	101.01	104.1	100.05	99.36	94.683	100.35	109.44	96.236	99.211	99.969	93.536	93.943	96.586	98.04	99.822	105.21	106.36	107.63	113.67	101.15	102.18	104.4	108.97	100.04	103.06	108.9	106.74	100.68	96.255
93.843	106.97	95.33	88.111	94.759	96.783	103.88	100.61	98.706	108.07	105.54	94.881	97.117	104.27	117.87	101.04	97.275	104.63	96.99	100.57	106.51	97.048	100.15	107.11	108.65	97.827	101.26	91.899	99.767	105.6	94.948	110.04	99.85	106.08	105.02	98.902	96.757	91.847	98.556	108.69	92.931	99.843	105.14	107.69	112.87	95.219	104.84	111.07	102.08	100.63
102.49	109.43	107.27	117.45	102.37	106.44	116.55	107.8	113.17	109.12	103.35	104.95	110.29	112.67	106.75	107.11	102.02	114.76	106.5	102.23	100.08	101.56	110.98	113.16	101.42	108.11	104.39	112.66	110.3	111.66	103.66	111.44	105.85	111.69	106.34	106.71	109.92	108.04	107.52	118.36	103.49	106.4	101.27	104.42	110.41	110.68	111.8	111.91	109.24	100.96
107.6	101.29	102.87	119.31	108.94	107.91	111.1	109.57	107.73	102.44	103.66	112.83	107.64	108.08	103.28	105.92	105.94	104.32	115.47	106.41	109.39	109.79	112.94	114.99	106.43	106.26	113.45	109.43	111.72	104.51	106.67	108.38	92.489	104.63	104.03	103.77	109.51	107.42	113.48	105.79	107.39	106.94	103.49	106.58	103.28	110.06	114.84	97.012	103.02	109.73
98.842	100.53	97.019	84.713	95.109	99.398	105.78	101.91	101.68	97.215	94.251	93.3	98.147	103.86	102.11	109.33	101.69	91.476	109.1	96.648	98.512	102.2	97.692	95.487	98.487	106.22	99.848	101.89	97.727	94.395	102.64	96.458	91.422	100.65	99.774	98.872	101.32	98.764	98.312	95.888	103.98	95.866	93.616	96.331	91.014	100.63	98.611	95.808	101.76	97.264
103.82	109.95	98.582	113.32	116.82	111.34	104.2	105.93	99.833	98.466	106.79	108.34	111.96	106.59	102.26	103.98	106.26	105.66	111.21	112.8	112.92	113.19	107.87	97.281	105.85	102.1	102.78	99.447	112.54	102.98	119.33	110.05	103.73	104.43	100.87	112.14	96.169	106.51	107.23	109.18	99.526	113.83	112.53	98.521	103.22	109.07	105.02	97.47	109.09	100.51
105.55	98.16	91.274	87.713	96.872	98.17	105.13	103.08	100.54	98.508	92.327	97.673	99.352	101.03	95.198	101.49	92.809	104.73	101.68	91.518	95.924	96.451	106.8	90.795	96.356	103.13	100.92	95.644	101.65	101.88	95.405	97.95	102.17	99.096	97.657	101.42	101.27	96.55	96.883	105.1	101.64	98.705	98.176	97.706	94.437	99.816	91.412	108.13	97.603	98.112
105.88	110.48	111.32	115.08	110.92	103.85	111.15	120.2	116.29	111.87	109.92	109.13	111.53	112.15	111.1	105.51	110.2	111.09	105.74	105.56	111.86	122.52	103.85	111.27	117.96	112.53	104.23	103.38	108.94	109.11	106	111	114.51	117.16	110.98	105	110.37	103.84	111.21	111.82	111.07	105.41	104.81	103.79	111.94	104.71	115.42	115.95	108.79	104.53
93.39	92.818	98.434	96.989	94.369	94.093	90.199	100.26	100.55	94.153	93.716	102.13	98.737	87.029	100.62	95.424	94.776	96.435	101.15	96.942	95.982	99.01	92.698	103.87	87.246	87.192	103.84	100.07	90.65	97.771	97.431	96.466	92.905	97.612	104.39	99.795	95.62	95.282	104.82	100.01	96.402	100.09	97.949	104.54	101.23	98.434	100.17	92.026	104.32	94
100.01	101.93	104.74	104.85	101.61	107.58	110.89	110.37	104.51	104.55	92.595	105.54	104.63	106.27	102.03	112.97	99.996	115.72	106.22	97.175	106.91	101.31	106.25	100.66	103.19	104.99	108.7	109.17	101.22	97.145	112.33	99.765	102.31	104.59	100.94	107.32	108.5	106.66	102.79	109.34	113.91	108.1	105.74	105.27	104.1	111.28	114.4	100.4	109.41	101
98.88	96.247	95.173	97.664	103.76	98.003	100.93	94.9	101.23	98.046	105.78	100.86	99.047	95.443	102.15	102.02	106.61	94.6	113.74	101.06	112.19	99.025	105.25	100.51	103.95	103.95	104.2	107.91	101.6	100.35	101.27	104.68	101.51	102.53	104.02	100.14	90.542	90.442	98.249	99.036	102.92	91.378	100.95	100.9	100.69	99.338	100.18	96.58	100.3	89.527
110.56	118.65	104.78	112.49	107.85	106.66	109.76	115.08	100.83	114.01	117.17	106.41	112.34	106.55	115.18	108.14	109.29	106.25	113.15	114.77	113.41	105.57	107.76	114.11	109.48	107.39	117.46	114.98	114.58	101.22	104.48	107.56	112.38	105.35	103.83	106.97	114.62	105.23	111.64	105.89	107.54	107.3	106.76	107.83	116.41	110.46	109.6	106.95	110.39	111.48
105.07	105.33	107.9	115.78	108.53	112.98	110.46	121.68	112.71	104.23	99.519	108.17	102.77	103.42	101.63	111.05	105.61	111.82	97.502	106.88	107.98	105.32	110.18	110.66	107.98	110.8	101.29	111.23	104.59	106.04	102.79	112.03	114.45	107.72	110.86	102.74	105.63	107.43	105.56	109.37	107.26	106.24	107.45	102.87	113.04	104.72	100.97	108.1	110.16	101.04
111.89	91.828	96.191	105.07	106.99	102.83	97.568	103.84	109.83	105.62	108.1	110.34	100.38	109.86	105.54	111.31	108.58	105.65	104.17	101.98	108.18	99.367	109.55	108.73	112.52	104.39	107.16	107.85	98.042	100.51	105.34	103.2	105.09	109.4	99.37	104.46	103.22	105.32	101.05	106.2	112.69	101.46	100.22	115.46	111.39	111.78	106.55	110.46	106.32	111.54
105.02	102.61	113.58	104.86	103.79	103.95	112.68	109.3	110.86	107.23	106.57	106.74	116.97	111.18	106.95	110.92	107.15	102.41	102.63	101.83	113.67	115.77	113.66	100.5	101.76	110.2	115.22	114.39	117.87	116.33	111.05	109.29	121.18	113.89	107.59	109.53	100.47	100.31	100.95	113.61	111.84	110.95	110.97	118.71	103.57	116.47	97.933	106.95	106.28	114.57
112.93	111.33	103.1	107.66	117.94	99.297	111.26	105.87	106.71	101.94	112.53	109.44	110.52	107.34	109.82	102.28	103.36	105.46	110.34	109.46	102.58	108.09	97.144	112.02	104.94	96.559	106.13	119.75	102.19	108.51	103.58	111.76	108.1	108.99	103.49	100.62	102.38	99.476	103.38	101.31	110.09	103.04	103.47	112.41	106.57	109.42	104.24	106.47	109.63	107.61
94.966	104.68	101.35	95.707	106.34	108.04	103.32	95.283	107.8	89.079	106.14	99.348	108.13	106.11	101.96	113.42	105.9	88.586	92.23	103.69	105.65	107.39	112.21	101.5	99.765	101	102.73	92.621	109.22	95.832	99.982	107.81	104.38	105.7	102.67	106.1	97.883	99.824	97.455	96.088	100.99	98.819	102.87	107.88	101.51	95.239	102.98	103.26	109.79	100.63
89.739	92.404	98.636	107.38	101.79	96.908	95.112	99.377	101.95	109.05	95.556	100.92	96.388	90.232	93.813	112.77	92.661	97.858	100.61	102.84	95.948	97.431	95.29	101.77	102.33	104.96	100.05	100.96	88.437	89.099	101.99	100.04	99.449	99.898	93.479	97.506	95.874	96.266	98.776	98.25	107.72	95.024	95.788	101.28	94.739	106.75	101.37	102.13	99.23	100.58
98.392	101.24	95.325	93.686	101.54	94.719	96.114	97.468	95.917	98.974	93.581	99.766	97.642	99.993	96.397	96.063	95.792	88.973	89.889	99.219	99.119	101.77	93.524	92.519	99.82	97.269	87.271	103.76	95.657	101.6	94.774	103.11	104.17	114.39	107.48	100.02	97.44	102.05	103.43	96.502	106.37	88.228	105.29	96.451	101.32	97.524	102.81	101.36	103.65	98.159
113.61	103.92	127.44	103.12	105.15	112.8	114.24	117.89	107.91	108.77	111.16	100.58	94.075	104.75	109.85	114.97	113.34	115.06	108.64	106.93	111.3	121.24	117.51	102.35	107.35	101.37	116.89	118.86	107.49	104.67	108.3	105.7	107.48	108.24	109.6	102.95	114.19	116.54	97.341	106.91	111.46	114.76	113.98	110.19	110.63	112.85	110.12	102.15	108.75	113.25
103.98	93.468	96.062	112.69	113.96	116.74	109.39	101.19	100.24	99.875	100.53	107.29	96.582	106	95.056	107.27	113.11	106.6	103.88	109.23	107.21	110.12	105.39	106.99	114.76	109.44	103.24	105.11	106.44	112.5	112.99	104.5	110.43	107.95	108.26	114.19	104.98	104.14	104.29	110.11	107.98	109.47	114.99	110.83	104.03	103.45	103.92	108.37	114.58	106.79
107.08	107.79	106.34	101.59	106.55	108.5	111.86	109.86	108.86	106.4	109.47	103.35	111.81	115.16	111.47	112.01	111.09	108.42	106.49	117.29	116.66	104.46	116.4	109.05	108.26	108.8	117.93	108.45	111.32	107.42	112.28	114.19	107.62	103.12	111.15	106.72	106.99	103.09	112.48	107.63	111.33	106.96	115.56	110.83	118.14	108.66	103.09	107.03	110.44	110.31
108.24	105.11	103.67	102.52	107.05	101.11	109.45	102.76	106.52	103.2	107.64	110.18	98.625	110.43	104.19	106.03	113.35	98.164	106.87	108.06	111.35	104.4	100.59	109.14	107	102.64	105.96	110.51	103.36	110.42	106.49	106.22	105.59	108.22	105.58	112.13	106.17	109.21	99.489	108.66	95.586	103.95	111.96	110.74	105.95	109.51	97.571	104.76	107.54	101.59
105.35	98.401	106.63	115.31	115.8	105.24	114.33	109.72	112.68	112.01	111.32	112.45	105.67	106.3	109.34	109.88	115.06	105.74	100.71	109.69	110.32	108.11	114.75	109.68	107.95	101.04	107.59	105.46	108.88	115.24	116.71	111.5	105.75	113.04	105.92	113.52	102.04	111.5	106.11	106.77	111.58	108.3	100.68	109.22	103.96	106.8	111.36	111.05	108.55	105.63
95.206	93.325	100.23	95.536	97.97	101.65	93.828	105.59	105.54	91.639	97.843	94.637	94.309	94.137	101.78	95.04	106.71	97.498	102.16	95.53	89.985	90.729	105	87.421	95.361	97.727	100.99	88.859	95.738	103.23	98.568	94.137	108.56	98.317	88.85	95.961	99.967	96.112	94.314	96.458	108.52	97.212	106.67	97.798	96.467	101.4	91.096	108.02	91.3	101.14
98.826	104.93	111.8	109.45	107.83	102.79	104.15	108.21	106.48	105.24	107.97	104.97	113.31	103.14	106.66	114.03	102.6	111.76	107.25	107.89	103.98	99.561	104.58	107.25	115.54	112.28	107.26	109.73	107.88	111.49	109.2	107.19	107.02	98.666	101.44	103.88	106.53	99.49	101.45	110.46	109.23	109.02	100.94	113.67	98.635	94.743	103.83	113.88	97.525	99.261
95.289	108.05	103.43	98.174	103.57	111.02	103.32	107.42	101.76	98.813	105.42	110.53	113.35	99.338	105.29	94.785	104.39	107.42	112.69	97.794	106.38	108.28	102.75	95.42	104.69	101.31	102.21	94.408	107.17	103.55	110.22	107.38	105.68	97.458	105.04	98.086	104.57	104.8	109.48	107.46	99.723	99.465	98.41	110.91	101.38	108.35	106.94	101.53	103.18	103.45
112.47	105.6	114.07	107.72	117.19	113.25	108.75	99.773	110.47	106.69	114.49	110.85	116.06	106.98	103.41	111.85	109.75	105.4	113.42	105.31	105.69	105.69	114.37	100.9	117.64	111.02	108.29	106.99	106.74	113.54	101.55	119.44	105.3	108.2	113.64	114.44	112.16	106.48	105.46	99.716	115.02	110.72	107.07	104.55	101.72	110.57	115.88	111.66	104.23	109.01
107.62	116.25	117.1	103.38	111.77	106.11	112.9	107.15	110.77	108.18	108.01	105.03	114.38	107.9	109.15	120.14	110.41	102.91	109.92	115.66	106.02	108.19	108.6	109.48	110.5	114.68	105.6	117.26	108.55	104.28	105.86	104.42	105.48	109.2	107.58	110.91	112.43	102.2	107.67	113.21	103.37	110.13	106.69	111.69	103.21	115.59	108.84	102.4	110.68	110.99
98.734	102.6	104.82	109.87	108.79	111.76	108.61	99.811	109.01	103.2	102.54	108.47	111.17	118.5	102.75	102.05	109.91	113.12	102.33	104.83	106.81	106.27	110.14	94.671	110.94	111.43	109.47	112.29	105.23	106.96	107.22	100.09	111.31	109.11	108.4	110.21	108.34	104.45	107.46	117.76	118.87	105.49	115.59	102.64	94.943	105.58	115.07	101.75	90.655	104.37
105.92	105	99.457	103.06	110.64	113.56	101.92	115.46	104.15	96.695	104.2	103.28	98.769	105.33	97.953	112.15	98.597	107.86	99.23	96.857	109.62	108.97	114.09	104.73	109.41	102.91	117.3	104.11	108.3	101.19	108.65	102.79	106.13	105.24	113.02	97.467	107.87	113.12	108.16	98.737	108.43	107.67	99.494	115.89	104.6	107.3	105.72	107.21	101.76	106.3
115.26	109.46	112.03	113.87	114.99	107.16	113.15	105.39	101.92	115.87	111.69	116.12	110.64	112.57	107.86	107.41	111.67	113.91	104.41	106.88	107.4	113.95	118.36	116.36	111.99	114.53	106.44	109.98	109.34	110.55	119.18	112.41	116.42	107.17	108.93	110.49	107.32	114.08	108.41	106.72	101.25	109.94	102.17	109.5	105.77	114.47	104.62	110.22	114.05	110.46
106.81	96.934	105.5	102.81	104.01	107.4	104.76	98.827	101	103.68	111.57	110.41	105.02	98.83	108.47	104.85	104.18	112.33	98.308	109.51	101.97	102.84	108.81	96.427	103.96	99.532	100.14	112.4	102.65	104.41	109.1	104.84	109.84	113.91	103.87	108.8	104.57	104.79	107.67	106.36	102.92	105.73	107.82	103.17	111.22	106.19	110.88	110.99	106.27	95.424
113.66	102.41	105.03	106.34	113.31	113.03	112.56	109.98	92.648	103.38	108.52	112.18	106.2	108.38	108.3	111.38	107.01	122.54	108.47	107.87	119.08	105.64	102.25	110.71	111.3	111.44	110.62	104.76	99.786	94.831	108.62	105.69	105.51	110.52	107.97	103.17	100.4	116.24	104.35	106.16	103.85	111.82	110.08	106.21	118.11	113.16	103.7	110.68	104.23	99.311
98.758	96.217	103.45	87.324	98.014	95.933	104.45	100.41	96.047	99.498	94.614	100.96	97.221	100.26	92.491	91.891	95.479	104.13	102.79	105.15	101.98	90.315	93.678	100.64	100.07	92.272	93.538	98.644	99.874	102.15	95.83	96.483	99.943	110.91	99.119	94.764	106.07	101.59	106.11	101.19	97.092	90.444	99.167	90.96	95.24	93.09	95.721	94.489	99.585	95.15
115.08	112.37	110.73	114.56	113.7	97.586	108.33	108.19	111.87	110.09	112.3	110.43	116.53	111.79	109.08	104.61	114.36	110.31	105.37	107.17	105.59	101.72	115.33	113.12	108.42	111.25	100.83	114.67	110.03	103.25	115.97	109.41	111.92	104.87	116.37	114.93	106.35	110.09	106.66	114.47	109.41	99.825	101.01	100.78	108.12	111.07	121.5	109.73	108.22	116.85
96.609	103.12	112.5	107.27	109.03	102.2	102.22	106.73	113.1	99.837	105.92	107.83	106.87	109.33	106.58	109.09	109	110.49	106.74	104.03	114.76	104.48	101.5	107.83	104.67	108.95	102.87	115.78	105.07	111.4	103.25	112.51	103.04	100.21	102.69	103.2	112.27	98.962	107.08	109.69	106.14	110.94	96.989	107.88	104.8	99.712	103.73	103.97	98.498	100.84
108.85	110.31	115.32	101.63	112.88	110.86	109.76	109.93	111.98	106.72	105.8	103.41	105.29	102.19	112.16	109.52	113.43	111.09	105.74	107.94	110.41	113.12	106.84	107.83	100.44	106.76	106.93	100.15	106.65	107.03	94.467	106.73	104.53	106.82	110.1	109	107.68	109.07	108.11	107.53	102.5	112.45	101.04	105.41	107.39	99.305	109.38	100.03	102.9	104.14
108.62	108.37	110.31	101.62	98.129	99.107	99.426	105.53	101.87	99.605	101.47	109.98	105.36	105.61	100.4	111.3	107.92	104.58	104.41	107.33	111.53	98.196	95.757	117.47	111.35	108.4	109.25	104.5	104.46	96.601	100.31	105.86	102.02	107.93	106.31	105.63	105.28	103.12	100.31	106.93	106.97	104.71	101.89	103.66	103.54	99.232	106.2	97.251	100.08	103.02
105.35	109.97	107.86	104.74	113.43	103.53	101.83	107.48	105.6	101.66	97.6	98.172	104.07	104.62	105.82	108.77	98.334	111.74	99.274	96.52	103.46	104.83	117.32	102.36	113.03	106.15	107.55	101.48	107.28	117	107.95	95.449	106.82	96.964	109.92	108.22	111.51	103.82	110.27	98.296	111.42	96.689	114.47	103.35	107.79	102.57	105	112.09	95.588	108.52
105.2	105.62	98.781	99.822	102.41	96.021	99.821	98.578	97.621	104.76	98.281	101.1	105.76	103.14	104.63	98.883	98.048	100.93	107.27	100.54	95.351	106.08	105.5	117.28	98.811	97.462	99.611	100.97	95.925	104.98	98.18	94.286	96.015	94.987	91.149	104.41	107.98	93.366	101.47	97.032	93.54	103.02	96.756	109.45	95.475	99.647	96.895	96.095	102.99	96.121
99.462	110.38	105.74	100.8	109.47	98.116	101.86	107.79	95.23	101.19	99.519	95.571	104.33	113.82	106.82	102.32	101.93	98.193	107.83	95.721	101.96	103.43	93.742	98.629	99.785	100.34	105.12	106.91	96.401	96.999	99.455	98.269	101.65	108.37	99.179	103.46	97.631	101.3	94.72	106.38	100.4	100.04	98.796	104.85	97.783	97.426	106.99	103.47	102.78	101.66
104.88	99.742	102.24	104.17	102.11	108.34	106.11	104.41	101.06	110.54	110.54	101.33	110.34	106.13	106.77	94.022	98.511	102.3	107.94	103.88	101.81	100.27	108.55	108.21	110.96	95.097	101.25	110.02	109.79	99.781	110.37	105.22	106.87	102.95	105.27	103.17	113.81	105.67	108.21	97.838	109.12	107.11	107.33	102.11	115.26	105.1	104.69	109.31	110.16	109.57
100.24	102.04	105.74	103.35	102.84	99.323	107.31	105.17	107.31	104.44	108.02	94.284	100.2	93.925	104.5	104.69	103.29	107.51	98.619	110.84	105.23	103.43	101.94	98.343	105.57	112.48	98.052	104.77	103.41	97.503	100.85	93.947	100.31	102.14	107.07	98.973	108.83	99.812	100.21	98.674	95.133	98.203	100.06	102.38	112.54	105.15	99.925	102.34	95.44	106.97
119.99	116.74	104.75	116.31	109.46	107.68	101.16	112.83	109.27	111.14	111.65	106.08	106.92	103.33	106.12	109.27	113.96	113.1	115.33	112.21	97.388	117.7	97.889	112.57	116.75	98.406	95.639	110.78	110.32	121.04	102.6	101.94	106.12	116.95	111.89	115.34	113.93	102.55	109.74	112.08	103.99	111.84	109.56	105.36	126.46	108.6	109.38	116.95	100.29	103.22
96.506	107.53	101.89	107.77	113.35	100.52	112.69	113.48	110.76	111.17	109.37	98.804	111.35	106.45	106.77	106.99	110.25	100.52	109.14	103.59	108.09	106.18	103.29	113.88	107.56	111.49	105.29	106.83	107.99	107.46	108.22	110.88	96.002	97.252	107.38	96.907	98.56	103.73	105.03	107.57	106.4	106.31	103.7	106.79	110.52	107.84	108.12	104.39	106.83	104.13
118.1	99.858	110.75	116.89	102.6	108.1	107.84	113.11	107.41	116.79	96.537	113.58	115.39	107.82	111.43	109.33	114.77	104.07	103.37	107.78	107.69	113.05	113.53	97.935	113.72	108.95	104.01	104.03	105.72	108.7	109.63	100.81	108.14	111.97	106.82	106.23	112.73	110.34	106.47	117.58	110.69	104.84	104.71	105.32	104.25	110.93	113.66	115.13	110.66	101.49
102.99	107.66	103.48	108.75	111.81	95.04	104.8	110.17	96.549	108.99	108.4	106.15	101.89	105.78	106.84	109.97	112.94	102.93	106.57	114.12	112.11	98.792	114.6	108.08	93.875	105.5	102.4	107.16	106.86	102.09	99.503	103.72	102.71	108.91	101.74	109.58	108.24	115.34	115.04	103.99	109.54	113.05	113.72	109.38	107.36	97.341	107.95	105.19	105.48	109.23
98.205	97.747	105.44	98.27	104.52	106.09	104.76	101.83	101.33	104.03	99.472	101.85	110.74	108.89	97.871	107.42	107.32	105.08	106.16	95.174	107.93	107.73	105.7	104.28	99.365	98.228	105.16	106.6	104.88	106.45	105.36	108.7	106.29	97.072	106.87	106.06	107.32	110.33	114.07	105.94	99.494	102.35	100.87	105.63	106.89	104.65	95.859	97.069	103.35	98.618
94.443	97.604	105.17	115.1	97.247	110.81	100.44	99.902	102.34	107.14	114.07	107.1	100.23	116.92	100.41	97.74	94.246	102.65	106.84	110.07	103.81	103.09	96.699	112.06	95.851	102.06	104.21	108.95	110.8	105.26	99.593	113.73	100.91	108.08	101.13	108.68	109.11	95.458	100.4	100.32	113.88	107.58	112.48	109.06	116.34	112.42	115.35	106.5	105.56	107.93
107.43	106.09	115.43	118.71	110.8	108.24	118.06	109.21	102.75	96.74	116.25	107.48	112.14	107.93	103.61	112.73	109.13	110.67	104.61	114.88	106.52	107.59	110.71	111.21	105.32	111.12	113.17	107.12	110.63	122.65	110.31	115.4	101.37	109.17	99.742	113.36	116.26	110.3	111.47	103.87	107.06	106.6	110.13	101.94	120.81	106.71	104.92	106.58	107.62	112.91
102.9	111.24	108.25	103.99	110.75	91.339	103.47	111.7	104.82	110.57	102.07	107.55	105.17	108.34	110.08	108.29	110.87	111.58	111.49	115.88	113.79	102.83	111.71	101.5	100.31	99.609	112.12	104.46	110.02	106.18	113.37	102.02	107.9	102.55	109.98	103.62	109.44	109.41	103.3	103.4	105.9	104.77	116.75	104.88	110.52	109.61	106.04	105.57	100.68	104.7
111.79	106.04	112.46	100.18	110.47	101.5	113.22	110.29	110.56	104.04	115.3	108.58	105.79	119.43	105.9	112.97	112.71	113.28	112.81	112.81	112.02	117.72	104.27	111.83	107.95	107.92	107.65	114.98	104.12	111.83	104.02	104	111.6	111.13	110.89	105.94	105.4	105.86	108.34	103.22	116.48	92.988	110.33	106.27	111.87	110.12	104.27	101.7	110.27	114.74
106.02	111.03	111.39	104.93	113.24	113.61	108.16	113.36	108.89	107.83	111.34	104.87	108.32	106.41	112.79	111.54	111.91	116.23	113.07	114.63	113.57	117.28	117.13	112.3	113.44	106.73	103.32	109.06	109.85	109.52	104.41	106.73	103.12	96.226	119.56	114.27	113.48	115.68	104.45	111.02	111.31	106.09	110.69	107.6	114.06	114.25	110.22	101.84	106.13	111.64
104.06	96.379	102.09	102.11	102.29	101.49	93.564	101.47	98.153	102.91	98.736	96.027	94.003	95.594	94.818	93.802	98.586	103.3	109.5	103.57	92.388	84.754	98.073	95.721	90.282	103.42	99.755	98.398	99.611	99.083	104.64	96.831	99.886	100.21	99.148	91.912	102.17	100.78	100.35	101.3	101.36	106.07	97.31	102	96.587	91.915	97.553	102.53	93.79	97.417
92.931	91.077	102.42	99.075	103.07	105.74	96.68	98.169	95.144	91.365	96.225	101.74	104.68	95.559	106.45	107.33	102.98	101	96.901	89.669	94.907	108.98	98.099	90.015	97.542	94.015	97.399	90.109	92.855	98.55	94.387	99.879	102.2	96.048	103.74	99.888	95.771	100.1	98.389	88.995	94.052	99.278	97.746	94.265	101.89	94.53	100.48	97.635	102.25	105.46
97.647	109.7	109.2	97.496	108.56	115.53	106.77	107.22	107.21	115.2	98.322	108.82	101.1	103.4	109.7	105.32	104.85	95.763	107.85	110.89	107.17	102.48	109.04	107.17	110.63	105.98	103.81	118.26	111.12	114.45	113.77	101.64	103.08	102.18	102.48	109.44	102.65	109.35	115.86	104.29	114.35	105.39	104.93	102.12	112.92	115.64	102.47	108.18	109.58	97.323
112.37	111.81	105.38	105.05	111.94	116.41	110.08	117.27	101.82	114.65	110.56	106.02	110.5	101.95	104.39	100.62	101.67	119.84	109.95	103.6	113.12	110.87	108.88	112.43	110.92	104.19	113.69	105.55	109	111.94	100.73	107.12	109.84	114.29	105.69	108.37	107.01	112.58	111.47	101.29	106.3	107.45	112.91	100.98	114.37	107.54	112.87	108.1	116.03	106.71
104.44	100.71	113.32	110.57	93.639	101.3	108.76	103.7	91.677	109.21	102.61	100.11	107.63	105.04	97.181	104.06	108.02	106.45	105.32	102.9	94.75	99.658	108.33	94.025	111.2	106.99	109.09	101.76	107.36	102.85	109.81	96.373	100.9	110.96	103.13	107.52	102.57	110.23	102.34	113.51	103.93	111.26	106.43	102.48	106.17	101.16	101.25	107.71	106.48	108.8
109.19	108.46	113.84	112.53	110.31	97.208	93.892	100.58	100.04	100.33	98.735	109.61	111.04	99.095	103.65	103.19	109.56	103.33	104.8	104.7	99.731	107.16	100.31	108.85	105.65	105.09	103.8	106.9	100.86	104.65	103.15	110.39	100.77	110.43	108.54	104.52	107.26	108.24	106.88	110.75	99.402	111.99	103.3	104.48	114.75	101.88	94.783	112.43	104.53	109.73
102.26	98.304	102.88	99.044	103.09	90.965	97.826	91.581	95.774	105.46	105.81	102.92	101.84	103.25	103.75	103.91	100.36	97.181	94.48	108.18	103.84	104.18	95.525	109.09	97.939	106.41	103.7	99.478	97.969	101.69	99.538	104.75	96.536	93.881	101.9	98.476	104.02	95.781	100.98	104.23	100.88	99.84	102.81	97.298	99.996	103.35	100.26	103.07	104.55	96.947
102.43	107.36	110.48	99.025	107.98	105.13	104.37	102.57	104.96	104.42	94.861	100.92	105.03	103.32	102.47	106.82	111.22	103.72	107.51	117.24	119.14	108.1	96.658	110.6	108.29	107.39	104.77	103.12	102.85	104.94	103.09	108.27	103.05	107.47	104.57	106.48	105.48	110.01	104.13	103.21	110.1	99.88	100.51	107.72	102.72	97	100.03	106.85	97.576	104.71
101.8	98.29	90.397	106.96	97.527	104.76	100.55	106.18	93.252	99.746	97.626	98.243	101.11	89.703	99.293	102.31	102.3	103.41	89.929	102.53	104.32	97.319	102.85	94.73	89.731	101	98.61	105.62	106.8	101.53	99.486	109.13	101.72	94.813	87.615	98.021	100.99	97.947	104.11	109.27	91.633	103.92	98.953	91.104	96.955	99.512	96.659	97.385	99.064	99.053
107.95	104.03	102.28	104.18	98.47	115.13	111.72	100.65	101.45	110.45	100.96	106.24	102.9	99.841	105.58	113.59	106.4	112.62	100.82	117	111.1	105.82	108.75	106.31	104.65	112.39	113.58	104.05	106.25	108.01	109.65	105.79	98.586	106.78	101.71	108.99	102.24	112.86	106.75	108.8	98.324	108.57	96.237	102.47	110.62	113.37	100.49	111.83	107.03	105.65
104.87	102.49	98.653	100.23	111.04	103.83	106.53	102.17	103.91	114.75	111.92	87.007	105.93	106.71	111.51	106.43	102.55	105.58	113.76	105.72	100.51	107.26	106.04	111.24	90.138	107.54	111.71	97.288	101.43	106.08	108.5	103.17	100.43	96.86	104.86	105.04	106.35	106.32	108	105.66	99.519	106.56	110.29	110.85	96.349	109.57	100.63	102.61	104.34	105.88
111.68	108.02	112.33	102.49	108.57	113.08	100.77	109.67	111.18	106.19	101.49	104.8	106.68	108.58	105.25	101.04	98.363	117.66	102.07	104.33	101.71	116.68	98.582	103.48	106.94	106.16	107.08	106.31	105.4	101.1	109.19	100.94	112.94	113.1	105.64	107.42	102.99	111.57	105.97	98.089	104.46	99.998	105.45	111.63	105.07	100.08	106.43	110.7	100.28	109.66
116.21	101.07	106.45	101.44	111.81	99.843	112.57	116.45	107.15	108.89	116.44	101.09	116.93	109.98	99.465	95.86	97.09	109.53	99.895	101.97	110.2	112.71	101.1	103.71	109.87	104.03	109.77	105.23	103.29	118.11	108.79	109.83	106.98	101.62	99.647	98.682	105.5	107.74	102.65	106.99	105.85	112.27	111.26	109.14	99.513	105.4	105.1	108.96	111.26	107.92
107.68	107.15	114.89	108.18	106.37	106.23	106.47	104.91	111.05	103.94	107.63	106.76	109.84	114.54	101.5	104.8	109.59	106.64	110.04	113.62	104.99	113.58	113.75	104.35	96.937	99.862	94.19	103.44	103.23	98.06	115.18	106.72	110.12	108.11	117.72	112.24	106.99	105.92	106.43	103.82	98.136	113.42	111	107.51	100.51	99.115	110.51	106.41	102.48	115.92
116.49	110.1	104.26	108.94	111.01	101.23	113.35	108.45	98.372	113.77	106.07	112.45	104.08	106.03	109.24	104.81	110.94	115.19	106.53	109.44	110.86	108.05	118.08	103.25	111.22	109.45	113.78	114.63	107.86	113.73	107.06	106.95	109.94	106.48	108.39	114.85	101.92	101.07	105.62	105.78	112.15	109.07	107.72	107.89	103.49	113.69	108.9	106.5	104.04	111.9
98.573	90.605	99.879	87.235	103.42	90.536	101.81	96.839	93.568	104.75	93.923	94.404	101.13	105.47	96.106	101.26	97.176	93.424	91.611	92.699	98.851	100.7	100.6	94.308	98.613	107.9	91.399	110	92.489	91.288	96.867	93.277	100.66	92.329	97.18	94.653	98.343	107.29	102.43	103.52	102.25	99.432	98.707	96.3	97.712	86.386	98.796	94.692	97.923	99.099
107.27	104.49	104.99	104.05	102.88	99.052	98.559	105.48	103.77	99.737	111.02	107.81	94.389	105.11	97.566	104.59	108.87	96.75	95.752	101.53	100.99	101.05	104.24	99.934	100.01	108.09	101.39	97.762	101.82	95.172	104.66	96.037	100.94	104.8	104.36	100.63	101.85	94.387	101.4	108.11	104.86	95.741	97.638	89.772	96.648	98.416	104.09	96.686	93.995	96.436
93.19	100.09	93.134	107.12	97.776	94.865	106.31	94.283	100.91	100.2	88.646	98.371	95.633	101.41	97.793	94.63	98.522	95.951	95.119	89.607	103.31	94.155	95.677	93.213	94.434	90.612	97.02	107	102.95	92.17	100.21	94.128	103.66	90.448	97.151	95.059	97.333	94.073	96.278	96.943	91.114	99.496	99.593	98.22	101.83	95.144	91.775	99.957	95.095	101.55
113.7	113.27	106.3	115.42	107.41	115.09	102.92	101.65	106.83	108.06	109.32	109	110.38	99.054	113.92	114.28	107.02	107.73	108.39	105.55	100.57	114.44	113.18	111.97	109.98	119.6	103.84	107.11	110.8	111.13	100.82	110.83	104.32	110.2	107.39	104.98	108.3	110.21	103.11	101.1	99.007	112.66	112.8	109.86	112.67	108.88	107.03	115.63	105.37	110.97
93.533	96.336	111.75	109.46	96.95	101.63	105.47	101.96	110.08	102.27	104.92	106.54	105.27	103.31	106.59	100.7	102.47	112.84	103	110.24	107.94	112.35	119.53	105.65	104.67	105.02	107.06	104.06	106.29	98.382	107.07	100.4	114.25	106.06	106.65	102.77	104.85	105.77	112.37	108.25	109	100.52	104.95	115.81	102.22	99.075	104.27	110.81	105.61	103.18
96.155	102.63	99.147	92.161	106.68	110.82	103.43	97.44	104.94	101.09	109.19	100.7	99.382	103.72	107.95	100.21	103.9	103.79	102.12	95.214	106.17	104.73	91.877	95.86	101.17	107.61	98.857	102	101.29	97.002	100.27	101.9	105.4	101.51	109.96	109.15	101.89	96.693	106.37	98.531	95.211	99.23	97.713	111.85	99.694	98.142	99.3	97.705	105.24	107.94
111.05	106.8	107.11	103.91	107.09	108.57	99.697	107.89	107.97	100.46	103.43	112.01	110.01	109.63	115.66	92.561	111.58	98.736	103.19	105.92	112.45	99.472	116.87	110.54	110.76	109.32	109.17	106.54	103.78	108.03	109.45	107.45	107.58	110.52	111.24	109.08	107	113.99	113.99	115.51	120.68	106.77	111.73	103.65	106.96	111.62	111.41	103.93	114.57	110.88
103.87	113.46	116.65	109.8	115.61	116.11	105.64	114.51	115.35	112.94	108.59	107.09	112.73	105.57	115.87	116.5	108.14	111.82	110.8	111.66	114.57	116.01	110.42	103.93	112.44	110.12	104.01	112.37	113.39	107.71	113.71	121.19	104.86	114.99	114.1	109.99	108.36	111.33	109.53	110.95	101.69	109.94	104.19	103.32	106.01	105.54	115.03	102.91	112.9	104.11
100	92.8	96.765	100.1	102.65	96.241	107.91	112.77	93.718	103.2	104.67	100.98	97.358	96.626	104.9	100.46	110.57	101.54	99.731	95.92	100.63	92.562	103.57	103.92	90.388	97.627	95.332	109.73	105.6	96.796	98.047	100.72	93.796	103.52	103.65	103.99	98.954	102.89	115.23	97.573	96.893	97.516	105.21	97.626	99.882	115.48	99.812	97.18	96.933	96.095
105.91	106.24	97.307	92.589	92.999	96.979	100.56	102.02	100.05	91.035	89.97	100.9	99.521	107.34	101.46	101.1	99.863	103.63	107.71	99.212	108.95	96.615	101.2	98.642	100.83	103.23	101.54	104.58	106	96.955	98.305	103.62	100.94	103.21	96.748	101.64	91.539	101.15	107.55	94.311	90.869	97.696	95.156	95.378	91.43	106.13	102.73	100.12	101.26	109.22
102.07	111.32	102.49	106.9	107.48	105.06	109.6	113.85	113.37	99.49	102.18	118.17	102.45	97.123	108.25	105.37	107.42	100.73	109.5	107.82	109.34	109.2	104.93	111.64	108.22	120.72	105.61	103.27	102.97	110.62	113.11	100.21	103.1	111.14	107.09	98.847	115	104.34	95.326	105.69	111.09	97.662	105.86	100.37	101.5	104.55	101.81	99.86	100.85	97.82
105.59	107.35	110.89	109.37	111.63	108.64	104.82	108.1	105.42	111.73	112.81	108.63	114.56	106.41	106.87	104.99	114.77	106.04	102.03	105.17	110.91	109.57	103.26	106.64	104.82	111.58	108.82	101.74	112.93	107.49	110.65	119.15	105.03	106.94	110.59	108.08	117.42	114.06	110.31	109.55	109.45	113.36	116.32	101.17	107.87	96.085	103.42	109.15	116.69	112.97
104	112.64	115.45	109.34	111.69	108.07	112.7	102.96	100.27	107.49	101.01	114.61	106.04	106.74	109.65	114.43	111.18	114.95	110.93	113.23	105.68	117.82	98.825	108.68	107.17	107.97	117.07	105.13	108.34	112.82	116.02	115.18	108.18	113.49	101.58	107.73	107.15	116.74	109.03	101.61	109.62	106.81	102.29	106.43	111.16	110.33	110.72	111.99	108.94	109.18
103.55	103.01	99.056	96.4	98.559	103.07	94.842	95.061	102.92	94.921	96.492	105.9	94.882	92.584	88.063	111.26	98.812	99.991	87.918	101.67	99.856	104.61	104.13	100.65	95.768	96.772	91.927	101.02	107.64	96.238	98.67	100.55	96.801	95.068	101.64	94.605	99.146	97.942	96.793	100.92	92.836	102.66	97.347	89.336	107.9	96.218	95.081	93.842	100.97	89.881
107.46	116.03	111.08	109.18	109.5	106.3	103.53	109.09	106.5	99.805	102.74	100.5	107	112.14	102.85	106.41	105.5	112.07	106.37	105.17	94.695	104.83	113.59	107.88	96.043	106.57	102.45	107.8	95.678	103.49	99.266	105.41	96.789	99.817	98.389	105.47	95.361	100.39	102.99	104.49	111.24	101.45	101.04	107.03	97.515	118.96	96.053	98.317	97.182	98.491
104.49	104.91	93.891	101.19	93.616	100.43	97.493	93.311	88.573	104.45	93.627	105.68	104.56	97.358	93.52	96.215	102.22	106.52	95.025	92.195	96.486	107.31	100.27	105.82	97.853	107.82	99.215	98.077	95.95	101.19	95.83	88.478	96.622	95.151	100.86	96.944	105.87	88.821	91.351	93.026	99.497	99.367	98.149	97.897	94.357	102.57	104.71	101.36	102.15	101.89
100.3	107.95	99.052	108.22	105.41	106.41	106.52	104.91	107.37	107.32	101.48	100.33	101.05	105.07	91.032	101.52	99.442	108.19	107.16	104.39	107.61	111.35	100.37	103.83	114.89	103.63	101.62	108.61	103.23	105.6	105.34	99.127	106.72	101.43	102.51	103.58	108.99	104.05	111.05	109.25	101.94	108.31	99.734	108	100.76	105.92	104.92	113.86	99.33	99.879
112.05	105.9	102.33	102.26	113.35	115.88	111.5	101.35	113.92	107.49	106.25	104.98	99.636	109.06	108.61	111.72	103.65	109.34	104.48	110.11	107.5	115.02	104.24	103.68	112.22	108.47	101.72	102.53	98.662	113.97	101.48	105.19	103.52	124.43	100.44	111.27	105.85	109.65	118.31	110.53	110.06	111.32	107.86	102.5	113.43	106.65	111.32	114.89	113	101.86
110.31	109.2	105.35	107.73	114.09	114.29	100.36	99.805	115.4	105.8	110.47	118.29	111.25	109.81	109.41	99.653	102.4	111.3	101.29	112.33	103.39	105.24	107.69	105.45	112.95	96.733	113.49	114.04	109.23	102.06	108.39	108.75	103.31	106.48	110.57	108.95	105.01	113.13	105.85	102.05	108.77	109.01	114.83	105.86	108.81	107.86	110.95	111.74	113.68	108.11
106.8	104.16	103.21	102.61	111.69	112.95	96.555	110.81	110.15	112.72	99.865	105.92	113.92	107.01	112.25	108.47	110.88	109.39	109.86	108.34	100.03	105.15	103.01	107.66	104.65	106.87	107.21	106.44	106.15	115.63	107.29	114.43	117.86	111.82	109.48	110.55	111.72	105.3	107.35	107.09	108.62	97.486	113.17	108.81	102.43	107.43	113.13	112.69	108.64	117.16
104.21	112.53	93.749	105.37	104.05	99.35	108.53	108.87	107.58	111.69	105.48	114.91	105.27	94.893	98.321	104.35	102.95	106.47	114.77	106.47	93.381	107.2	109.29	103.42	101.17	102.87	108.95	108.72	102.66	101.38	108.48	96.275	105.73	107.73	105.81	126.31	106.34	107.78	108.83	104.39	101.33	105.84	107.83	111.74	111.21	103.51	103.3	106.31	109.53	98.784
106.52	113.04	105.28	104.53	103.91	95.883	105.2	112.03	99.816	106.71	105.28	101.75	109.95	110.93	104.38	115.03	103.56	107.88	100.53	114.22	107.63	101.25	106.78	107.69	105.47	102.44	96.272	105.99	112.7	106.34	111.17	104.03	102.66	106.06	101.96	104.7	97.213	116.91	111.67	107.19	92.512	107.65	103.84	108.41	103.5	102.67	106.28	98.399	109.32	108.44
109.88	113.27	112.39	109.02	111.72	106.14	105.56	102.01	118.44	112.58	112.88	92.128	104.74	110.16	108.59	120.42	104.04	110.33	102.24	104.45	114.56	113.96	102.65	113.88	110.54	111.64	109.34	105.42	107.31	110.57	114.5	101.32	105.61	110.64	116.33	106.1	106.9	111.5	104.41	109.4	104.87	105.79	107.67	108.92	117.71	108.12	109.14	103.72	110.2	102.31
102.66	97.045	99.287	102.61	103.75	114.08	121.12	109.94	102.05	95.7	107.27	105.11	117.82	110.4	106.21	105.57	100.67	100.2	103.56	103.26	108.17	95.457	104.75	102.3	111.15	104.79	107.91	101.26	100.11	100.77	104.8	108.87	93.64	103.12	105.23	105.19	110.02	98.924	105.47	99.829	101.48	100.1	98.98	107.09	95.637	109.48	99.775	102.31	107.06	104.55
106.64	108.33	107.69	109.46	104.08	109.71	108.73	106.25	100.7	104.64	112.83	105.75	106.79	101.46	100.85	107.74	103.72	97.169	100.9	106.17	107.17	100.05	107.18	110.44	110.51	119.88	105.83	104.86	105.67	106.22	106.25	105.46	104.38	108.86	103.88	107.75	105.52	97.507	105.91	101.19	98.928	89.408	109.63	109.78	114.06	104.6	108.99	110.18	109.97	105.82
102.87	107.61	101.91	99.013	105.96	101.01	107.35	102.39	105.66	97.524	109.08	101.76	98.654	99.645	100.09	93.224	104.34	93.624	90.835	100.07	97.885	105.81	107.04	106.93	90.609	103.23	104.9	96.868	104.93	99.397	102.66	106.13	100.91	109.34	103.37	102.19	101.1	99.447	93.523	95.677	112.43	95.257	94.019	96.552	103.44	102.6	98.192	94.44	101.8	103.08
110.43	111.17	111.75	111.28	108.01	106.63	104.49	111.6	117.82	109.62	112	111	116.84	115.63	104.62	104.84	106.48	109.57	115.76	105.47	122.77	104.84	113.72	106.37	103.99	122.87	108.85	108.53	110.58	121.33	99.496	106.3	110.86	109.71	116.4	106.73	109.62	103.2	109.16	109.97	107.2	105.87	109.74	109	107.64	111.34	110.09	112.77	115.08	109.09
107.54	93.909	105.94	94.847	86.881	100.77	92.053	100.08	93.652	100.85	95.733	102.55	99.654	98.964	102.16	105.04	100.99	101.7	101.39	90.206	96.433	100.35	100.93	99.048	98.319	102.26	92.288	90.764	104.19	93.789	90.363	98.651	90.911	99.334	101.77	96.133	96.428	95.839	100.51	101.13	99.167	98.436	95.141	99.345	97.975	97.241	98.838	103.59	104.68	94.257
105.2	92.83	105.71	94.038	95.841	101.8	96.497	103.32	105.73	94.627	92.619	107.56	102.55	103.87	102.06	96.475	106.63	99.48	99.427	106.86	102.09	95.107	103.16	103.86	103.58	101.13	94.182	100.05	91.713	93.941	95.31	100.06	97.87	95.509	92.118	92.385	95.569	96.639	100.79	97.376	98.861	101.7	94.179	98.913	97.037	103.57	106.22	98.995	104.39	97.065
99.184	105.36	90.163	104.24	97.611	97.506	94.913	102.7	103.75	105.81	102.17	92.242	100.69	103.39	108.18	99.873	109.35	100.63	108.8	93.775	101.28	97.29	97.345	101.05	107.18	88.374	101.39	105.37	102.29	102.61	98.582	95.649	93.742	108.76	102.88	99.163	100.45	104.86	100.99	100.26	104.83	93.671	99.515	99.167	103.65	104.55	99.324	99.977	106.23	94.476
103.71	95.79	103.06	103.88	107.07	101.39	105.5	96.832	106.4	104.31	101.08	103.96	97.373	91.497	97.483	99.926	99.913	105.08	99.078	96.943	106.55	101.05	95.123	108.67	103.27	93.689	103.23	90.688	98.004	90.827	101.31	101.05	105.27	105.42	103.61	88.445	95.897	100.04	101.79	94.866	93.046	99.431	102.94	101.98	107.15	96.652	107.98	104.19	98.961	103.76
108.53	107.15	97.375	100.98	109.34	108.18	108.7	112.18	101.47	111.11	111.68	108.09	103.29	110.75	112.5	115.47	100.35	114.3	107.7	106.03	111.38	110.34	114.64	107.35	108.32	101.1	112.97	107.55	101.17	115.45	112.64	113.96	109.46	108.48	107.5	108.18	102.36	110.31	104.53	111.01	110.29	102.84	105.58	108.7	112.91	115.55	114.53	97.714	103.07	118.54
97.117	95.541	93.199	90.939	102.87	95.669	98.792	94.75	99.909	98.288	102.36	95.775	105.05	98.215	101.93	94.488	105.71	98.42	102.32	95.262	98.631	104.6	99.044	102.97	92.984	89.675	106.59	98.637	102.2	98.062	105.8	97.907	100.94	104.05	90.451	100.34	94.898	94.064	98.821	96.975	92.664	103.03	90.689	104.62	95.781	98.049	102.74	106.03	103.37	101.9
97.323	84.045	101.05	101.47	96.344	103.35	94.133	102.36	100.8	96.356	107.23	95.558	109.93	97.684	98.221	105.06	105.7	90.299	96.346	102.8	100.63	95.514	105.92	94.812	101.46	92.331	106.19	92.983	92.039	105.21	93.621	95.138	101.76	93.774	88.73	101.67	102.86	99.094	99.933	97.794	97.317	96.188	107.59	99.592	93.977	100.36	103.19	94.003	98.714	92.866
106.31	94.332	103.7	87.15	101.38	98.371	109.27	102.94	98.47	97.689	106.46	102.56	97.477	102.95	107.43	99.734	98.643	106.02	98.974	93.39	107.27	89.185	98.072	106.35	107.11	106.19	103.23	99.959	98.71	95.415	101.62	99.14	110.62	102.52	95.464	101.92	95.213	100.12	98.559	113.73	107.97	102.25	94.612	106.04	95.94	102.69	94.194	96.618	106.75	97.09
108.19	102.28	106.66	110.17	114.35	104.4	105.51	109.76	99.831	105.35	101.89	97.63	99.502	115.69	110.79	113.23	105.21	102.86	107.25	103.38	100.28	102.51	103.1	103.7	110.89	97.492	111.01	99.616	99.15	105.59	118.58	113.77	107.57	103.36	104.66	100.3	96.225	110.83	100.66	107.06	101.68	101.08	102.16	106.51	102.05	110.41	99.647	107.14	115.49	106.51
101.67	111.88	99.188	101.44	111.69	99.995	102.74	113.98	109.56	105.57	109.9	103.6	108.59	118.76	107.66	95.74	104.44	103.22	106.48	98.905	105.75	107.08	105.06	111.6	101.39	119.86	110.13	100.92	99.023	110.63	106.14	113.49	98.408	105.32	112.28	107.88	111.66	105.87	111.01	106.79	102.79	104.44	114.28	107.8	108.79	109.77	101.18	101	106.52	110.29
107.48	108.39	115.95	113.58	101.79	101.65	109.42	110.91	102.69	107.56	105.13	107.16	101.4	109.29	107.09	105.65	105.14	103.62	108.76	98.677	107.74	102.22	101.89	112.26	105.58	101.76	110.35	107.15	113.27	104.8	109.83	104.34	106.97	101.7	110.63	108.86	102.44	109.75	110.92	107.24	108.15	108.9	108.03	101.09	100.75	109.58	107.77	108.26	114.89	106.46
94.881	90.962	106.66	105.7	98.576	99.874	100.96	89.842	100.67	95.164	104.92	100.21	97.454	103.2	98.677	90.626	100.09	92.564	95.368	100.67	91.878	104.72	93.752	103.31	104.88	93.961	99.16	104.06	93.186	93.534	91.353	91.813	105.61	98.99	97.512	93.321	92.23	94.221	101.55	93.311	97.034	96.885	103.68	97.833	103.22	104.04	102.35	93.934	97.079	103.86
96.484	105.3	101.38	105.21	101.4	105.89	94.868	93.383	90.625	103.8	93.821	97.55	105.67	110.34	101.07	93.892	104.29	96.553	107.96	93.455	98.987	116.32	108.64	104.7	99.898	100.59	103.18	94.494	102.3	102.59	93.492	103.32	102.65	99.054	104.79	107.8	96.607	100.71	95.3	97.372	103.52	107.08	111.11	105.86	104.8	102.67	97.763	98.42	109.95	90.831
102.26	109.06	112.08	101.83	105.98	104.62	104.78	103.73	115.5	109.83	100.3	114.11	104.75	103.14	103.56	110.63	111.36	108.3	100.44	107.21	106.36	109.66	113.95	108.4	108.04	111.06	106.09	102.76	98.893	105.93	101.86	108.34	101.63	104.24	112.32	106.62	103.24	100.47	113.59	107.59	106.58	106.57	109.28	104.45	110.54	109.36	108.99	103.53	99.456	102.58
110.12	113.25	117.25	108.79	108.08	105.19	113.42	107.72	107.06	104.13	106.29	103.94	101.47	107.75	105.42	103.79	109.24	107.79	110.37	115.9	98.183	109.43	109.71	105.44	104.15	107.15	106.81	106.96	110.04	108.76	107.78	109.39	107.13	119.45	110.01	117.61	107.73	108.07	115.43	105.83	112.36	106.78	102.58	112.67	110.8	107.36	110.32	114.24	107	109.53
113.91	107.23	106.56	111.19	103.33	105.01	107.11	103.97	107.71	103.7	106.61	106.54	109.79	105.59	103.66	105.13	104.6	107.27	108.13	113.29	101.45	106.37	110.1	108.77	110.3	105	106.03	109.52	103.21	107.13	108.41	98.146	108.28	105.94	98.701	108.1	109.74	116.21	103.72	105.42	109.01	109.59	117.84	101.16	110.66	99.667	104.92	113.04	103.78	114.11
107.54	105.59	100.86	106.76	104.07	107.14	103.9	104.14	107.34	101.82	111.03	109.47	112.13	108.45	110.46	113.92	113.09	105.58	106.77	100.7	110.17	107.01	101.76	103.59	109.1	102.87	107.33	106.72	106.4	98.661	107.93	103.11	111.48	108.51	109.11	105.33	111.56	110.33	101.68	106.01	105.87	106.81	108.19	112.9	105.37	99.188	98.577	102.04	105.4	97.095
110.12	108.97	105.1	104.46	104.69	107.48	111.84	104.35	107.99	115.36	103.34	104.9	102.34	102.52	102.21	103.06	113.78	106.64	107.85	107.06	105.91	104.69	99.931	106	106.96	113.99	109.92	97.142	109.11	100.34	98.853	106.6	108.86	108.13	97.018	103.42	104.97	104.52	98.432	98.707	104.08	104.37	105.36	102.78	113.31	103.3	104.26	109.96	98.14	104.1
98.218	85.673	94.255	98.951	101.14	98.045	97.62	97.782	90.774	100.51	111.14	98.757	92.592	93.832	101.42	97.024	92.96	98.633	101.4	92.089	89.05	101.86	108.3	95.392	102.54	103.19	99.123	107.26	99.791	98.054	92.766	92.455	93.006	95.574	102.21	102.23	101.98	88.495	97.312	98.693	99.938	98.413	98.435	104.79	94.072	103.21	97.681	95.203	101.8	104.12
114.25	104.1	104	112.82	96.263	109.23	110.94	111.28	113.25	107.27	108.51	105.08	108.4	117.42	103.85	116.91	107.54	114.31	121.23	113.86	109.54	104.91	107.66	106.27	105.15	109.03	103.35	102.83	112.62	110.32	111.23	117.75	110.76	110.1	100.83	110.29	101.45	103.41	111.84	112.85	109.28	107.02	101.19	109.81	105.55	108.01	94.227	108.41	95.936	99.634
99.734	93.819	93.86	104.29	92.24	99.129	101.57	96.508	95.967	91.349	107.94	92.778	100.5	102.29	110.86	95.61	96.815	93.538	104.32	99.3	106.97	97.729	98.038	97.055	101.68	95.049	96.906	98.488	107.05	99.896	98.275	97.398	104.93	104.58	102.21	105.23	94.962	101.2	93.514	100.95	101.47	100.67	104.06	100.72	99.704	107.98	103.88	98.574	98.273	106.67
103.96	103.72	109.67	103.07	116.85	105.86	108.6	107.88	100.27	108.42	102.17	109.24	106.66	96.933	101.99	99.71	103.53	108.34	113.16	102.75	103.41	111.79	99.489	110.34	105.54	105.63	106.77	105.6	101.59	109.07	107.53	109.75	109.3	108.77	109.79	107.61	104.99	107.32	109.29	107.3	112.7	105.18	107.52	116.66	114.02	108.75	110.83	110	105.17	105.73
111.47	113.62	102.94	105.8	110.86	111.24	112.64	105.73	112.59	116.85	110.51	105.78	104.34	101.3	114.43	107.13	104.9	105.91	105.5	114.7	93.602	105.02	113.24	119.28	113.62	97.34	108.82	114.74	109.76	101.74	113.04	107.34	104.27	110.82	112.08	118.89	112.26	107.66	108.09	113.25	110.52	103.1	121.71	108.25	106.4	112.23	113.53	109.25	100.66	108.12
104.02	100.18	102.84	101.92	107.36	102.03	97.302	115.13	100.01	111.12	108.31	96.421	112.71	102.21	104.34	111.47	113.71	109.19	104.96	100.53	114.63	108.32	98.95	108.86	103.25	114.6	104.4	99.933	101.48	111.34	99.374	108.51	117.9	110.96	100.87	112.69	102.18	99.671	106.53	102.14	101.02	106.59	105	107.57	113.6	122.52	96.766	108.5	111.37	98.783
97.934	95.888	99.484	92.277	98.083	101.95	95.942	86.836	99.587	100.96	94.396	84.431	101.13	91.316	96.151	106.34	92.878	99.055	107.14	90.044	97.03	93.716	96.639	99.814	96.611	100.42	96.856	95.977	100.29	103.85	90.516	107.81	104.22	94.484	109.77	100.57	98.774	96.945	107.44	104.88	97.443	102.35	95.537	89.715	98.572	101.6	96.407	94.751	97.642	99.325
91.975	95.545	99.686	88.566	98.769	97.497	101.88	96.885	96.446	94.557	99.655	109.64	99.883	101.7	91.567	96.485	109.43	112.54	92.073	94.568	97.177	109.45	95.809	101.48	93.917	101.61	107.44	98.926	104.91	100.97	93.997	92.343	97.448	89.553	100.09	102	102.33	99.168	97.122	99.589	100.53	101.3	90.536	109.75	95.198	103.46	94.55	84.45	96.917	98.564
112.49	113.7	106.55	106.81	111.75	99.5	109.03	107.77	116.94	105.22	105.57	107.32	101.51	109.41	106.23	107.44	108.7	99.469	112.15	105.36	101.79	105.17	104.72	110.24	98.633	109.54	108.69	111.81	104.29	109.08	114.37	106.4	115.53	120.29	105.39	110.29	108.52	102.6	111.99	109.79	114.81	110.94	108.95	114.53	108.44	111.59	109.16	110.67	102.81	105.73
125.68	106.24	108.52	106.7	109.93	114.65	114.82	110.05	111.2	110.86	112.08	106.36	115.8	110.74	114.73	109.03	95.215	110	103.36	110.43	117.95	105.77	101.05	113.61	111.33	102.31	110.08	113.66	108.23	112.53	114.81	105.65	112.13	113.03	116.15	115.74	111.99	104.45	98.918	110.56	110.31	110.79	104.66	114.65	111.76	110.03	112.6	114.12	110.03	111.79
107.73	109.89	93.266	112.36	104.74	109.04	105.8	108.73	116.18	114.4	98.322	102.8	98.639	99.986	107.73	104.06	100.03	103.82	107.23	100.76	108.55	119.22	106.11	106.89	102.08	115.7	110.73	108.13	106.74	104.98	104.61	104.69	103.68	100.7	109.55	103.69	103.15	114.35	107.31	103.69	101.91	97.492	114.9	107.22	99.893	104.81	97.885	107.05	103.01	116.17
106.93	103.67	106.46	112.73	99.429	104.07	106.38	104.63	114.54	96.982	105.88	103.18	120.21	104.81	112.55	104.48	90.509	111.93	111.34	109.82	96.318	107.37	105.59	104.8	94.686	100.5	111.21	109.45	97.661	104.65	101.74	114.08	99.472	106.15	101.87	106.23	100.42	105.94	113.4	102.05	114.48	107.16	107.17	112.58	109.01	99.763	105.63	107.19	114.57	104.65
104.28	114.75	106.3	107.41	107.13	102.62	106.45	103.14	99.764	102.31	107.61	105.18	115.33	106.71	102.57	108.62	111.92	111.14	103.17	99.777	105.22	104.22	105.7	100.06	111.9	102.72	110.16	97.086	105.23	98.759	94.054	107.75	103.15	102.69	109.03	103.8	112.6	104.25	109.49	103.61	110	114.5	102.46	110.02	109.94	105.5	105.14	107.43	114.69	112.06
105.43	100.57	106.78	116.08	109.28	110.89	110.93	106.59	100.76	99.411	113.9	116.69	109.18	120.14	108.52	111.62	101.64	104.75	111.16	117.77	108.42	101.09	107.14	102.98	105.32	105.83	115.89	103.58	112.21	114.57	113.88	115.72	113.71	108.75	105.08	99.155	113.77	108.6	110.08	104.68	116.07	109.97	108.56	106.01	99.997	109.2	111.01	114.04	109.02	110.27
105.56	103.55	106.7	104.67	106.56	109.88	105.66	111.84	105.32	108.77	113.11	116.01	105.52	110.95	109.2	120.85	108.98	102.41	106.62	111.72	108.79	99.842	106.53	108.37	107.68	111.94	107.55	105.39	113.83	102.65	103.57	109.09	106.61	113.02	111.2	111.07	108.1	108.75	102.85	102.75	115.33	102.84	108.69	97.688	110.03	114.32	104.16	110.93	109.03	103.19
104.52	99.036	101.68	114.26	104.14	103.89	97.545	107.68	105.89	104.83	106.08	111.33	109.6	108.52	111.62	104.91	99.051	106.78	106.44	100.84	102.05	99.514	108	103.31	108.07	116.61	106.87	109.55	96.444	116.79	114.1	103.42	100.21	112.41	105.68	111.38	108.45	113.03	106.49	114.55	106.04	106.67	106.58	93.442	110.43	111.03	104.95	113.53	104.79	114.16
107.31	113.99	108.72	107.93	106.76	99.416	108.28	110.38	101.03	111.05	108.88	109.73	104.5	108.95	94.745	108.3	104.86	101.54	100.11	107.3	111.47	95.596	108.79	104.57	108.71	97.831	106.82	114.68	108.36	110.67	103.83	101.21	112.27	96.504	110.7	112.17	110.83	96.332	111.38	109.52	102.39	104.18	114.89	106.34	110.67	97.323	101.24	99.062	100.91	110.67
100.31	114.63	95.365	109.69	112.27	109.4	98.868	108.89	114.96	108.75	117.58	102.58	106.5	114.66	105.48	103.43	115.52	100.02	103.05	110.27	114.55	108.27	117.33	99.175	111.54	106.09	107.72	109.63	112.12	109.29	116.99	104.82	108.19	105.06	106.06	98.262	104.4	111.55	110.47	114.06	106.37	113.76	112.99	100.42	103.97	117.26	103.86	100.52	110.27	120.1
103.22	110.58	108.64	107.04	104.05	112.59	98.4	112.39	108.1	105.94	108.69	106.21	105.15	100.92	113.48	101.71	109.19	109.22	108.29	107.37	106.77	107.06	103.83	99.148	105.22	96.967	111.96	103.4	108.76	108.15	112.04	106.17	111.34	111.39	110.7	100.9	100.81	104.62	118.56	106.39	105.51	108.77	106.45	98.479	102.03	107.55	108.69	104.45	110.8	111.02
110.33	108.14	106.27	115.76	102.37	113.08	98.259	104.51	106.06	110.13	103.12	98.402	108.96	110.1	105.9	108.26	107.51	109.91	108.81	108.45	112.84	102.51	114.35	106.59	106.43	105.61	107.77	95.83	111.3	112.71	111.95	106.99	106.29	110.51	113.49	98.546	113.18	110.89	110	111.69	113.05	108.82	112.97	105.69	103.71	105.55	111.6	121.87	113.5	109.38
106.31	115.31	109.74	108.09	113.17	107.53	109.52	109	111.69	105.65	108.24	107.88	115.26	99.907	110.45	107.16	113.04	112.46	111.56	111.72	111.85	106.44	106.1	102.44	110.15	115.75	103.87	113.46	104.91	102.33	110.23	113.64	115.01	112.81	112.89	114.51	110.45	105.93	101.05	100.16	108.32	94.778	104.81	105.27	108.85	114.14	121.25	109.32	104.08	114.26
103.01	97.816	102.37	101.1	111.95	95.572	104.81	97.229	101.38	98.661	99.983	103.1	108.68	103.82	102.1	109.26	105.33	98.203	100.81	90.004	110.68	107.95	102.07	93.65	99.366	102.36	98.498	99.791	97.546	94.71	102.93	96.404	102.16	111.45	99.804	102.55	98.266	97.887	96.805	93.33	99.441	104.77	103.64	94.451	100.8	94.927	101.69	99.425	101.86	106.42
109.68	102	105.9	112.54	102.79	107.52	107.75	111.25	105.45	105.74	95.169	105.63	114.81	107.38	113.45	109.93	114.92	108.06	106.65	105.23	112.4	116.74	108.57	110.73	111.94	109.55	102.14	111.23	112.28	114.13	104.86	105.25	105.59	105.84	105.35	105.62	105.09	103.82	108.34	104.86	118.03	112.37	110.59	109.21	105.43	115.22	102.64	111.95	103.87	102.83
106.43	104.02	104.88	120.79	101.64	106.14	118.07	107.68	105.39	107.59	108.13	104.75	98.756	113.06	114.48	107.66	108.41	108.72	104.93	114.42	100.43	112.83	112.47	102.12	108.82	112.56	99.179	107.38	98.298	106.22	108.67	96.299	110.52	108.68	107.77	107.35	111.71	104.26	100.47	116.55	105.6	105.49	104.03	111.18	104.95	105.39	100.09	102.08	115.38	110.9
103.64	105.74	106.39	104.49	98.878	100.77	99.766	99.191	111.51	107.79	96.451	103.67	103.99	98.783	95.211	101.28	99.211	100.26	101.92	98.75	99.438	94.704	102.85	102.25	99.318	98.135	107.64	98.7	114.98	100.24	98.635	96.389	106.85	98.349	100.13	104.82	92.307	99.864	96.581	100.98	95.874	104.93	104.59	103.77	101.49	105.43	99.996	98.353	101.77	102.97
115.81	119.25	111.84	121.18	107.94	111.13	100.05	118.47	106.22	111.49	110.48	106.49	106.86	120.81	105.9	111.91	101.46	108.94	109.67	104.98	105.26	101.99	105.6	103.75	112.01	110.71	109.49	110.87	107.01	102.47	113.68	109.92	100.6	109.18	113.99	104.51	106.72	116.92	110.76	105.76	113.23	101.19	101.41	112.47	103.8	107.58	108.22	107.73	110.82	114.7
108.63	107.36	108.06	111.11	109.86	97.49	96.637	108.79	99.632	102.38	96.38	106.31	110.29	104.59	112.64	106.29	111.24	112.52	107.97	99.627	113.68	113.32	101.5	103.62	109.13	121.65	96.125	93.112	107.34	107.41	101.49	104.35	102.21	103.07	109.16	106.96	101.37	111.18	108.61	119.76	114.59	108.92	110.73	111.95	104.1	104.99	98.644	100.89	104.38	102.12
103.53	108.04	109.8	108.01	101.29	104.85	106.9	109.55	103.38	105.41	99.99	104.34	100.2	111.15	111.67	103.32	108.01	107.29	106.87	95.238	101.8	97.774	102.75	104.1	104.55	108.43	95.697	109.9	107.58	99.614	110.07	104.83	114.34	111.69	105.41	101.31	108.19	106.29	109.69	92.738	112.29	102.99	103.87	106.72	101.47	96.961	111.78	102.09	106.22	99.022
107.36	108.77	100.94	98.44	104.66	110.84	108.07	119.12	112.33	115.55	99.84	108	102.41	102	105.84	111.54	105.23	110.07	107.35	114.57	117.37	108.55	107.63	102.08	106.27	103.05	104.58	108.69	112.48	105.99	104.28	111.19	103.2	103.9	103.5	104.4	103.55	103.95	102.35	108.8	104.1	98.947	101.69	112.16	110.09	106.02	98.27	107.74	100.77	105.76
101.97	110.42	106.55	106.36	109.23	112.56	110.78	106.3	103.18	100.81	108.88	110.71	100.16	107.14	110.03	102.01	103.63	104.52	101.11	104.51	102.92	106.9	102.85	108.21	100.96	104.87	109.52	110.24	98.707	105.93	103.42	102.94	106.05	104.12	108.65	106.82	106.98	100.37	107.23	105.2	116.08	105.38	107.04	105.3	102.92	102.92	114.45	109.41	100.74	114.51
108.6	103.7	109.11	105.03	108.4	105	111.28	102.41	101.89	106.12	116.38	107.05	96.394	114.73	110.53	113.18	105.98	100.86	105.26	105.19	104.49	102.61	112.58	106.95	111.43	104.32	110.29	110.59	99.96	114.21	101.25	105.19	94.054	105.09	98.258	97.045	114.94	97.215	103.51	105.01	104.76	103.03	106.96	103.76	96.232	111.18	109.47	106.27	106.03	105.31
109.15	114.21	106.51	101.54	107.97	121.06	105.51	113.19	111.74	111.27	113.77	114.87	114.24	104.86	114.68	111.58	115.19	113.63	109.45	122.01	110.89	114.22	111.06	114.84	118.87	113.22	93.325	109.49	114.46	112.59	105.25	105.74	104.69	113.42	111.09	115.58	116.95	104.35	102.75	104.9	102.55	108.54	106.26	106.7	111.07	108.27	113.72	100.99	116.7	108.28
101.85	95.765	105.84	101.47	108.32	100.16	105.41	91.199	102.22	106.73	95.602	102.09	101.67	102.9	105.58	111.43	102.84	101.78	104.68	102.84	102.07	99.485	99.79	105.57	97.301	95.835	97.762	109.61	100.87	103.79	108.07	99.59	88.475	105.99	100.64	105.77	103.37	105.2	103.78	104.55	98.839	100.09	109.35	105.85	103.45	94.128	106.36	106.17	104.85	100.41
108.83	107.45	111.82	104.06	103.09	110.67	108.36	106.2	115.3	107.59	105.81	107.41	110.33	111.75	108.48	105.22	93.557	104.04	112.18	101.6	106.08	106.78	119.17	107.16	100.27	96.173	105.21	103.83	105.12	107.07	105	104.99	110.51	112.73	107.2	101.47	97.099	106.75	102.67	114.38	100.91	104.43	108.89	106.24	97.791	103.16	98.919	96.404	109.07	98.212
102.96	106.49	105.98	111.13	112.38	109.53	108.35	108.72	111.62	107.2	101.65	110.38	101.93	116.36	97.419	101.85	106.62	114.31	93.657	102.07	111.15	110.67	96.321	110.15	109.15	103.77	108.05	104.18	99.004	106.11	102.87	112.05	99.618	109.31	106.45	118.4	114.09	92.609	100.64	112.91	91.921	104.13	106.88	103.31	108.75	109.41	99.134	105.08	113.17	102.6
114.98	109.56	109.77	102.1	102.68	104.54	110.25	108.56	123.09	112.83	101.25	112.72	100.38	110.81	104.44	111.93	118.22	116	116.16	115.15	99.722	107.4	104.37	108.94	107.37	112.77	118.28	117.7	106.44	110.37	108.6	121.36	113.33	108.07	113.75	109.19	114.11	104.14	104.02	115.39	112.11	102.61	110.48	104.15	109.6	102.13	110.32	98.97	113.43	108.5
110.15	109.86	96.488	100.81	111.95	99.093	105.6	118.36	109.1	102.24	104.29	102.05	111.22	108.1	106.33	109.05	104.81	109.19	106.65	118.03	101.28	111.83	102.56	112.18	103.24	101.47	104.91	114.33	105.35	106.65	94.202	108.54	103.85	101.99	104.03	103.85	100.02	105.8	106.89	106.44	99.99	108.03	99.016	105.93	115.44	109.37	108.7	94.249	109.25	110.73
97.878	98.719	91.42	104.58	96.906	99.029	100.55	107.99	100.92	103.89	92.003	101.05	93.482	91.274	95.818	95.777	100.48	95.298	102.94	95.434	99.564	103.31	100.32	91.481	108.21	99.265	90.794	90.127	97.544	101.24	104.84	107.7	98.256	102.48	98.55	95.132	108.93	104.21	94.998	97.317	103.01	97.809	86.828	98.21	88.576	101.64	92.444	101.04	97.357	95.973
101.35	98.777	106.12	114.2	109.21	109.93	103.39	104.09	108.6	113.82	107.47	104.61	108.29	112.86	105.43	113.33	101.75	114.52	106.35	99.396	100.72	114.51	113.63	111.99	111.24	108.21	110.01	106.39	113.91	108.45	113.58	99.181	111.13	107.27	103.32	103.16	112.52	109.45	114.77	108.97	106.27	108.41	106.29	111.14	110.8	106.23	110.85	110.31	109.06	105.26
100.5	111.89	110.37	114.82	102.88	111.77	101.63	111.05	99.313	102.99	106.3	100.78	111.35	102.57	117.26	101.61	103.8	102.58	103.93	102.16	99.823	111.54	108.22	103.24	116.46	106.94	107	116.98	105	99.917	104.86	110.54	99.755	104.87	111.39	104.92	96.092	115.8	100.3	109.73	105.01	111.46	114.58	106.12	105.44	100.25	103.57	112.55	113.19	105.68
109.7	115.17	111.99	113.41	116.53	118.96	111.67	112.34	111	112.4	109.06	113.01	106.34	116.13	108.42	113.92	108.75	111.28	114.31	115.29	113.47	110.75	113.78	110.98	111.48	115.58	110	119.49	112.05	101.97	102.16	109.23	114.18	110.11	106.89	113.65	117.59	115.64	109.5	120.73	109.48	113.09	111.91	109.17	120.12	104.85	105.12	104.58	109.34	108.32
105.3	111.06	113.36	112.02	106.99	111.26	100.46	105.86	94.856	107.76	109.28	110.62	101.53	111.35	107.93	110.94	103.84	104.16	107.18	98.593	106.83	110.9	101.86	119.69	103.46	107.81	103.87	102.65	99.916	112.28	111.92	117.32	108.05	111.6	108.92	111.17	106.48	102.22	111.18	103.54	104.22	107.81	108.99	103.14	107.54	104.22	118.45	111.37	106.26	115.64
103.33	91.068	99.002	105.4	104.09	110.99	99.977	100.82	93.342	103.56	104.6	92.335	102.26	95.4	103.63	97.196	98.585	99.243	107.93	92.434	104.16	101.92	99.645	94.753	104.96	101.65	104.68	106.97	107.89	94.535	98.796	100.14	102.29	99.416	106.09	105.87	100.9	99.94	104.16	99.218	92.44	103.12	101.49	93.374	106.11	106.68	99.954	102.64	98.797	101.65
104.18	104.38	105.23	101.91	108	111.8	105.04	110.24	101.05	100.01	98.091	106.28	103.66	107.86	98.65	103.31	113.63	96.443	99.092	98.564	103.28	105.52	110.45	104.01	109.34	101.66	100.81	105.36	106.39	109.11	104.26	113.81	101.52	108.25	106.39	114.4	113.4	105.19	108.53	109.38	104.42	101.22	111.06	109.99	102.13	106.89	106.64	100.38	107.68	105.46
105.11	113.73	108.74	108.53	104.21	108.97	96.618	101.36	102.78	115.68	112.1	106.95	118.35	115.47	105.8	99.463	100.61	112.15	110.11	106.16	109.07	118.54	106.14	113.74	104.81	115.14	106.56	113.78	101.7	98.094	112.89	106.85	107.84	113.59	106.95	105.49	102.39	110.71	101.89	110.55	102.63	108.72	97.589	100.96	104.48	109.99	106.41	107.7	106.41	112.36
105.1	98.468	98.595	93.951	101.06	92.202	104.59	101.37	108.45	102.01	97.158	94.157	94.548	100.28	96.786	98.314	95.636	98.694	100.95	100.17	95.285	97.534	99.536	95.681	95.422	104.56	106.17	106.34	106.97	92.733	100.41	102.08	97.529	101.01	110	98.006	106.48	97.922	106.63	100.18	98.492	99.16	106.14	107.59	96.959	100.27	111.03	103.18	101.14	97.693
108.38	92.708	102.88	93.731	93.722	108.85	101.94	99.689	90.609	99.921	100.45	100.07	101.53	98.747	100.67	101.35	103.23	92.395	103.12	97.941	106.29	103.92	91.074	90.26	103.63	98.737	92.126	98.071	98.109	97.92	97.511	96.866	89.074	98.124	101.95	93.985	90.349	97.449	110.05	108.79	107.62	107.96	96.27	99.047	94.879	97.919	94.82	98.361	103.66	97.235
112.37	106.51	95.291	108.12	115.92	110.85	99.097	112.24	99.982	109.84	112.32	112.92	110.71	104.35	113.98	104.41	105.22	109.29	101.48	96.833	106.34	108.18	103.55	108.88	103.46	107.36	116.65	100.14	103.49	116.27	111.58	99.733	110.08	109.36	108.49	97.577	113.76	107.41	110.37	102.26	107.7	109.96	108.42	111.25	105.9	105.46	109.6	109.14	112.66	109.28
95.64	102.5	101.16	104.8	106.66	102.28	99.007	95.707	99.328	105.28	106.24	102.86	97.566	105.92	97.809	96.978	98.938	102.79	99.411	104.07	96.034	100.81	92.794	103.47	102.12	105.03	100.98	102.8	101.59	98.278	95.148	102.72	94.856	94.713	97.114	99.142	102.27	108.15	96.256	103.59	97.425	104.68	100.31	99.594	103.2	92.81	93.294	96.091	101.6	97.778
114.74	113.13	93.951	105.23	92.241	89.145	90.494	97.256	98.271	97.998	97.494	93.136	95.902	112.08	101.03	101.01	95.724	95.503	99.977	105.24	107.35	97.1	95.919	102.27	89.366	102.85	99.167	100.43	98.555	102.42	97.816	108.69	99.559	112	99.27	91.355	97.161	106.28	106.36	92.488	89.78	96.506	95.803	98.72	93.449	106.7	86.873	108.47	95.623	99.59
102.67	104.85	108.75	106.69	108.18	104.36	101.96	114.49	112.84	103.45	112.69	107.29	109.34	107.06	109.67	115.31	106.87	116.27	113.78	113.52	122.99	104.48	107.27	113.6	110.49	113.53	103.42	111.64	98.085	110.39	113.96	113.55	107.41	114.34	105.11	104.2	111.46	112.62	101.27	104.62	114.67	102.19	103.95	105.1	105.53	107.08	114.1	105.61	109.03	102.98
106.32	113.71	110.43	105.78	104.8	102.68	113.8	112.73	104.31	105.52	107.05	106.58	101.64	107.08	108	111.46	112.57	107.88	102.9	106.27	108.82	109.02	115.13	104.18	102.33	109.6	110.07	112.31	107.15	102.84	103.37	103.19	110.32	105.27	115.04	113.89	107.07	114.78	114.21	110.1	99.895	111.71	101.45	111.07	98.828	104.46	107.91	115.78	106.78	110.11
113.9	106.47	105.96	107.95	106.32	110.81	103.19	103.67	112.28	103.94	102.95	97.951	108.15	109.53	107.95	114.34	109.64	102.15	104.67	111.61	114.22	111.97	109.75	105.78	113.63	97.791	109.51	112.84	105.5	112.19	105.33	108.82	106.73	106.09	106.2	103.14	109.45	106.25	105.15	99.736	113.56	104.91	114.74	112.51	104.76	108.33	107.16	110.94	113.29	113.15
106.56	106.44	106.58	105.69	106.36	108.66	101.68	100.28	107.32	104.68	108.65	104.26	111.33	106.83	104.3	111.32	104.23	110.82	106.3	105.51	104.51	109.01	106.74	104.63	116.95	95.914	106.44	112.08	107.42	100.78	99.068	104.79	124.56	106.89	104.66	98.629	100.87	105.17	108.12	106.63	97.597	104.94	114.02	112.6	103.35	109.03	100.68	108.87	105.27	100.73
104.23	106.07	112.34	106.24	112.36	111.13	102.48	97.281	118.98	103.99	107.53	106.82	105.85	102.18	108.52	105.39	103.78	108.54	114.06	109.52	104.68	102.28	109.47	112.82	109.02	109.4	109.38	114.09	110.65	104.41	94.937	113.26	103.78	98.884	106.14	103.16	96.242	114.35	112	95.153	109.84	118.37	103.91	105.82	97.524	105.47	110.94	104.57	103.7	112.84
119.11	103.04	118.57	106.36	104.22	98.952	104.4	99.513	102.65	108.21	102.27	106.93	101.14	106.58	101.55	95.258	102.28	103.88	107.67	94.365	97.273	106.99	111	111.32	110.4	102.13	106.45	109.96	107.83	94.182	95.373	103.03	110.09	106.63	107.95	94.5	110.6	102.28	103.98	98.706	112.51	116.19	106.29	104.82	108.35	105.88	112.64	106.68	103.21	101.62
109.62	103.2	106.35	106.14	103.16	95.376	114.14	102.26	107.36	106.35	114.1	102.08	111.52	101.78	109.98	104.44	101.56	97.251	101.45	108.43	103.35	112.46	111.36	113	105.31	108.05	109.46	102.76	110.26	105.13	109.85	111.42	107.75	110.38	106.03	108.76	99.808	102.7	108.48	107.27	106.18	107.06	101.75	103.98	104.85	101.71	97.315	97.146	107.56	108.21
107.6	116.43	108	101	108.25	101.57	101.23	103.96	111.94	118.2	108.34	107.9	111.96	107.44	119.58	103.66	108.33	107.78	106.09	111.75	104.1	116.59	101.36	100.49	110.84	113.33	107.87	116.56	97.923	111.75	116.84	112.22	106.53	106.45	99.32	116.66	108.52	101.11	104.29	107.54	113.05	111.57	98.397	111.73	113.37	109.72	104.21	108.74	111.48	104.7
111.34	104.65	119.47	106.26	107.31	112.45	105.09	107.4	108.72	116.67	105.89	108.95	109.1	104.17	110.42	110.22	108.75	108.82	108.98	112.73	118.94	117.44	103.72	109.82	107.21	99.36	103.07	110.63	104.29	113.13	108.35	99.477	108.56	113.91	115.84	113.42	103.05	101.12	109.26	106.8	109.11	112.86	110.79	109.24	103.93	112.1	103.66	109.28	104.52	104.77
102.03	101.45	101.46	98.181	99.633	103.65	99.922	98.978	88.495	104.55	96.943	94.925	98.139	101.26	94.7	101.09	94.89	102.93	98.4	97.62	103.89	101.77	95.167	98.17	99.285	91.517	92.543	96.242	97.935	97.701	93.929	102.03	94.938	107.73	102.48	96.698	88.816	101.44	96.961	98.664	102.17	92.288	101.26	92.883	99.506	97.337	85.3	103.27	109.09	93.097
102.8	111.9	102.85	113.72	114.42	114.42	104.29	104.99	107.05	111.19	99.759	108.33	112.08	113.28	104.3	114.52	113.66	110.9	101.98	115.87	111.39	115.59	113.29	111.82	108.4	110.66	109.86	111.06	111.26	110.3	103.47	118.27	114.85	112.41	111.67	116.57	112.92	119.03	112.39	106.76	112.23	101.82	116.04	115.34	109.6	104.46	113.18	106.46	105.24	113.54
95.867	99.262	97.737	95.352	106.71	95.377	99.435	92.623	100.45	97.407	94.428	94.737	96.447	106.02	99.721	101.83	94.174	104.08	97.051	97.971	93.875	103.78	101.65	95.184	101.56	102.38	98.674	99.364	97.544	99.419	99.109	98.539	100.28	102.31	103.77	93.271	93.24	99.909	96.11	96.243	96.149	99.484	92.784	96.48	105.42	100.56	102.44	97.116	102.92	90.713
110.97	100.64	103.86	98.115	96.503	102.78	106.24	105.69	102.01	110.27	108.76	99.378	118.22	107.03	106.78	109.44	105.07	112.3	101.42	113.44	96.195	103.59	105.49	105.63	103.36	108.27	103.5	102.79	98.298	107.69	96.559	108.91	102.84	103.32	113.1	103.8	100.85	106.98	107.28	98.7	110.99	103.91	107.53	101.99	114.64	104.08	102.46	100.74	110.95	106.18
98.693	110.6	111.24	107.76	109.81	112.03	103.35	100.06	107.19	111.78	102.1	110.8	107.24	105.14	111.21	103.71	95.001	102.74	110.53	98.351	103.75	95.181	119.3	104.37	107.94	99.249	101.5	114.95	108.67	104.62	103.95	105.12	108.47	111.78	113.2	102.47	100.26	103.25	104.21	101.33	113.67	98.975	107.99	102.78	98.293	108.58	102.81	108.63	111.27	101.78
104.65	91.146	103.04	110.57	93.807	102.16	95.67	95.975	103.18	92.534	91.323	91.643	94.227	97.14	99.084	97.912	93.914	93.443	87.244	92.33	93.449	94.861	96.073	93.539	103.93	103.2	106.14	95.95	94.028	95.641	95.058	100.87	89.495	89.766	92.389	98.862	97.003	86.204	94.852	91.585	102.61	92.123	96.727	99.278	94.62	93.839	102.55	100.4	86.719	110.75
96.077	106.68	105.72	107.61	109.93	106.92	101.73	110.14	116.62	106.89	111.44	108.07	102.92	101.73	108.38	108.18	106.86	107.53	105.06	110.79	105.87	101.97	105.89	109.3	110.68	107.41	111.57	105.5	107.02	103.88	106.44	108.33	106.46	112.64	121.65	106.94	110.72	106.77	97.983	103.81	107.46	104.74	107.12	94.884	103.1	102.23	109.74	109.8	108.55	113.32
105.93	106.2	107.72	102.14	99.282	106.47	109.47	113.07	110.39	115.65	99.312	109.5	101.83	107.8	109.48	99.265	104.73	109.51	108.96	116.33	109.25	110.38	108.88	102.77	110.06	116.65	112.09	106.19	111.53	108.78	106.25	116.34	110.56	109.99	116.99	109.19	108.52	110.17	109.57	105.38	106.34	101.96	109.95	107.75	108.01	109.83	110.94	100.27	108.67	113.46
97.98	104.12	101.18	102.85	97.612	108.43	101.38	101.31	95.518	98.883	99.951	100.83	99.556	101.61	103.17	100.54	105.26	103.97	102.85	96.92	106.56	102.88	97.238	103.12	102.27	96.243	97.224	96.091	103.64	99.377	104.86	103.69	104.67	104.14	94.539	97.253	104.29	102.75	97.838	94.602	103.85	96.763	105.36	92.7	104.38	101.75	93.606	103.73	111.03	95.723
101.13	98.525	106.04	103.09	95.571	93.863	97.119	87.555	101.39	92.859	99.476	98.768	104.04	93.788	105.51	95.891	109.06	104.29	101.59	98.384	95.848	104.89	103.72	105.4	96.687	102.84	92.932	97.166	97.077	94.864	105	95.657	92.982	96.316	97.798	101.19	101.12	86.307	94.268	95.191	97.437	99.359	96.629	100.84	100.51	102.96	99.293	92.14	96.878	98.866
98.287	106.19	102.89	103.08	96.116	101.58	104.34	103.96	93.73	100.58	100.88	100.36	107.84	102.23	105.89	106.18	89.767	96.122	100.36	96.378	100.55	100.25	111.77	105.1	107.75	105.39	100.64	99.343	99.36	97.954	101.81	91.758	100.94	106.5	93.919	98.917	92.949	96.406	100.77	102.13	97.218	109.46	89.224	108.71	106.94	92.05	102.11	106.56	94.555	94.37
116.71	116.57	106.92	110.96	112.21	98.611	104.37	111.28	112.27	103.89	115.64	110.46	109.15	101.53	106.79	122.37	99.513	102.53	106.16	100.54	106.91	104.54	102.47	111.86	108.58	119.6	100.4	101.82	102.69	102.1	100.43	102.8	112.21	118.56	102.85	107.36	110.01	115.23	105.09	111.39	110.22	111.57	106.75	106.08	105.72	105.89	112.27	100.98	107.87	98.346
106.62	106.55	103.27	106.99	108.21	103.52	112.34	99.388	110.09	108.42	110.45	109.23	108.52	103.18	120.87	101.88	114.67	113.9	117.55	108.69	113.55	117.87	107.42	118.51	103.82	107.17	108.86	105.2	104.61	102.68	117.39	113.94	106.06	115.22	110.86	106.68	106.59	101.17	105.4	115.07	107.65	103.86	104.59	104.72	104.18	103.41	111.89	107.41	109.21	107.78
104.91	106.08	103.1	94.827	118.1	109.49	110.39	106.08	104.57	106.87	115.58	114.06	103.44	101.62	97.991	109.49	103.79	117.11	109.97	106.29	100.69	105.14	99.647	109.63	103.35	107.63	109.84	98.548	103.82	101.35	102.4	98.474	115.36	109.45	112.13	106.65	103.77	103.96	101.9	101.31	102.15	109.54	102.56	109.85	111.26	98.459	98.866	106.15	109.51	104.58
99.998	90.423	94.032	102.92	104.28	98.334	101.61	105.63	98.257	101.47	103.95	102.1	106.95	98.785	96.322	98.828	99.409	101.26	89.598	95.975	91.689	105.33	106.22	107.8	92.559	93.963	95.93	103.35	100.47	97.996	96.662	89.168	99.766	110.06	101.11	87.505	107.27	102.34	94.903	96.902	96.793	98.55	97.14	97.406	104.82	98.792	103.08	102.32	103.33	95.205
100.31	100.95	109.33	109.3	106.03	99.057	109.1	103.43	107.74	106.44	118.93	111.48	107.99	107.49	100.55	104.76	108.17	107.54	108.84	101.61	110.85	99.564	104.52	108.53	116.67	109.91	102.58	97.573	104	107.59	114.01	111.49	112.81	105.81	112.44	102.7	113.45	108.56	111.25	108.31	108.15	106.34	110.36	102.63	104.07	107.2	107.76	103.27	105.68	103.32
104.43	105.64	103.5	102.91	96.151	99.584	95.481	97.369	97.512	92.565	100.57	90.443	98.835	97.548	96.402	99.236	104.98	93.243	95.784	96.249	99.837	97.257	90.526	90.379	102.44	98.77	95.416	90.474	92.834	102.45	100.58	96.286	87.518	84.299	95.232	94.536	89.256	105.89	100.06	110.59	94.01	93.213	108.27	105.37	104.16	93.518	104.31	96.571	88.086	92.474
116.15	107.42	102.45	104.24	104.02	113.98	113.69	112.64	105.11	100.57	110.39	100.53	105.99	106.42	113.76	109.58	107.32	106.18	111.35	102.82	108.27	102.73	107.76	108.37	104.32	125.54	100.6	110.46	96.718	104.04	110.13	107.94	112.57	110.2	111.44	106.98	106.15	115.05	115.84	118.52	102.97	108.74	106.44	107.83	112.18	109.03	108.12	110.92	105.33	93.16
106.98	99.476	100.97	102.09	108.32	109.62	107.86	108.65	103.92	107.74	109.45	103.74	104.91	105.38	104.95	109.5	98.167	102.59	104.9	93.083	100.84	112.33	95.343	109.21	102.54	105.41	101.31	103.53	109.33	99.03	95.719	103.39	110.95	97.541	103.43	106.16	104.61	105.27	110.15	100.35	105.43	109.67	99.44	109.5	104.39	112.39	105.47	110.24	105.56	98.124
115.47	110.84	118.56	101.87	106.92	109.05	113.92	102.91	103.19	118.81	104.31	99.982	103.81	110.39	100.46	105.11	108.23	109.82	96.753	106.24	105.28	108.24	120.08	102.13	103.66	116.48	108.49	113.46	108.94	107.04	102.64	112.59	110.75	111.22	110.75	113.64	109.36	110.15	113.9	104.3	103.31	106.49	112.59	112.05	97.099	108.13	105.75	109.57	108.32	109.48
102.64	106.5	114.85	101.86	110.49	103.19	104.11	97.687	106.19	103.39	103.64	107.94	102.67	101.47	103.81	97.657	104.36	108.95	103.99	104.35	101.68	106.57	101.51	107.06	101.87	98.628	96.907	104.49	108.09	100.25	102.76	104.13	102.51	107.2	101.61	110.69	102.47	106.34	102.96	100.95	99.732	104.59	107.18	100.95	106.64	113.34	102.43	102.18	114.5	98.559
112.96	119.67	103.11	102.3	102.46	105.53	107.99	103.87	103.85	107.94	110.99	99.351	107.78	106.48	110.33	117.24	99.915	101.52	104.98	105.44	109.15	99.772	102.68	106.26	110.6	111.57	100.34	102.29	98.591	108.86	108.69	103.64	110.09	107.28	98.27	109.4	97.723	98.664	103.41	95.175	107	109.38	110	103.31	111.21	114.3	104.36	100.83	105.5	106.02
[truncated: 700 more rows]
[truncated: 150 more columns]
