# Supplementary material for: Genetic dissection of main and epistatic effects of QTL based on augmented triple test cross design
Source: PLoS One. 2017 Dec 14;12(12):e0189054. doi: 10.1371/journal.pone.0189054 (PMC5730204; doi:10.1371/journal.pone.0189054)
Supplement: S10 Supporting Information — (ZIP) [file pone.0189054.s010.zip › z6_1850_0.5_10.csv]

98.049	98.055	95.236	97.683	98.501	97.956	98.406	97.632	95.85	98.261	97.534	99.354	97.672	96.55	99.466	97.994	99.244	95.953	99.219	99.125	95.618	97.097	99.313	95.813	94.596	98.507	101.32	100.09	98.044	98.712	99.051	98.656	99.809	96.805	99.518	99.582	98.544	97.517	100.35	97.257	99.358	97.62	100.45	95.602	97.28	95.909	93.385	98.262	97.048	98.379
95.023	97.638	99.378	99.687	96.378	98.444	100.24	98.728	98.341	97.924	101.78	99.493	98.931	100.18	97.41	95.728	99.761	97.909	99.188	98.599	97.883	94.092	100.3	102.6	98.937	97.766	100.71	97.665	95.637	97.435	95.471	97.394	99.344	95.938	98.51	96.261	99.339	96.578	99.881	100.54	98.737	96.531	98.034	100.42	98.058	99.2	101.12	97.369	98.023	98.075
107.61	108.62	108.57	105.62	106.4	107.2	107.47	108.43	106.92	106.34	108.67	109.2	106.52	107.47	104.5	107.4	106.56	105.45	109.75	108.1	110.45	108.49	108.71	109.62	106.96	106.69	108.87	107.77	108.8	105.36	107.06	107.28	107.24	109.26	108.94	106.05	107.53	110.14	108.28	105.69	108.47	107.56	106.79	105.7	107.45	106.88	108.06	107.13	108.04	109.75
108.15	103.89	105.17	102.87	104.72	104.73	104.47	104.95	105.73	105.45	105.91	103.61	103.59	106.96	106.54	107.19	105.56	106.08	106.03	105.78	103.09	104.93	106.25	105.51	104.39	107.97	105.06	105.29	105.2	101.59	102.35	104.15	105.32	106.5	103.7	106.02	105.59	103.5	105.68	103.9	104.42	106.4	105.46	105.41	103.91	108.62	103.26	107.03	105.74	102.67
105.41	106.58	106.37	107.72	107.14	106.05	104.86	108.69	106.44	106	105.06	108.15	104.3	105.23	104.24	104.51	105.02	106.42	108.1	106.01	105.76	104.59	108.14	107.38	103.19	103.96	106.88	106.43	107.41	103.46	107.02	103.55	105.36	101.4	106.2	107.38	106.44	107.71	105.51	107.37	106.07	107.7	104.97	105.46	105.98	104.85	108.08	108.31	106.04	108.8
105.84	105.58	103.79	106.36	106.19	108.11	105.06	103.24	106.34	106.85	102.29	107.21	106.93	104.73	104.78	103.54	106.68	109.14	106.6	103.48	104.36	105.81	107.6	107.64	102.24	105.71	104.35	105.85	104.08	103.48	105.71	108.95	105.14	102.52	106.16	108.01	105.69	106.88	105.31	110.86	105.95	109.56	106.94	103.61	102.55	106.7	109.73	106.49	103.99	105.3
100.92	99.883	100.72	99.242	98.813	96.874	98.475	96.462	97.623	98.266	97.564	98.391	100.8	100.22	95.861	97.534	98.724	99.881	97.105	97.705	98.225	98.734	97.784	98.188	97.466	100.27	98.893	96.566	96.823	96.28	99.364	96.262	99.283	99.876	98.753	97.522	97.846	98.626	98.18	100.07	97.156	99.648	98.712	98.479	95.103	96.173	100.44	98.58	102.38	98.116
107.02	104.76	107.5	106.65	108.61	107.33	106.2	106.24	104.64	108.27	105.52	106.12	105.7	105.04	106.58	106.41	105.31	106.24	106.16	108.78	104.6	106.65	108.16	104.35	108.72	103.93	107.98	107.75	103.93	107.8	109.17	105.05	103.35	107.83	105.7	105.28	106.24	106.58	107.14	103.25	107.85	106.06	108.81	105.15	108.51	105.34	105.01	104.16	108.11	106.9
104.19	103.67	105.02	104.48	107.85	108.66	108.69	107.51	107.24	108.76	104.8	107.2	107.6	105.36	105.53	107.66	105.04	103.54	105.66	106.14	106.46	104.87	106.54	106.24	105.8	104.99	101.95	106.57	102.57	100.93	104.92	103.25	106.52	108.42	104.12	105.3	107.15	106.57	107.39	105.09	106.87	106.68	105.54	105.82	106.75	109.82	105.73	104.98	105.42	105.24
105.1	104.08	103.9	106.91	109.35	105.91	106.73	107	106.58	105.1	104.93	106.58	104.62	103.79	105.96	103.7	105.36	105.6	108.78	104.89	104.46	104.42	110	105.39	108.51	105.6	101.32	105.53	106.34	106.53	104.57	105.63	106.84	105.65	103.97	104.3	105.08	103.99	106.45	101.71	106.06	104.37	106.3	101.68	105.41	104.53	101.78	106.78	103.9	103.97
107.83	108.65	105.85	104.93	106.93	104.53	104.99	108.99	107.9	109.82	104.05	108.37	109.59	106.48	106.24	104.93	107.16	109.69	105.05	107.43	106.43	108.07	109.25	105.44	107.54	107.24	109.29	109.21	107.31	109.91	106.91	108.78	105.56	110.92	109.54	109.41	108.87	108.54	108.52	106.19	107.25	106.24	108.37	108.08	107.35	107.94	109.07	107.93	107.8	104.94
99.479	96.203	99.825	97.082	98.714	95.797	97.106	100.55	99.379	97.697	96.174	98.013	99.427	99.264	98.965	98.787	97.712	97.947	99.777	100.72	98.523	100.7	99.047	100.94	101.02	98.327	100.11	97.348	98.842	99.617	96.681	97.89	96.955	97.319	97.674	97.93	97.434	99.542	99.376	98.113	103.24	100.35	100.33	101.9	99.489	98.183	100.71	99.299	98.992	97.221
111	109.94	107.99	111.77	109.89	108.91	110.93	110.41	109.05	109.37	109.18	111.48	111.21	108.55	113.64	109.78	111.9	110.89	112.84	111.69	111.03	109.23	109.78	110.96	109.89	110.29	109.72	110.18	109.71	107.04	110.66	109.5	111.52	110.89	107.14	110.85	112.64	111.14	112.21	107.14	110.48	110.7	110.35	110.19	111.8	111.62	109.51	109.34	108.14	110.43
96.926	99.255	96.9	97.724	99.388	97.628	98.848	98.739	98.227	96.757	99.383	100.95	97.729	100.71	98.099	98.739	98.517	99.296	98.549	98.732	99.455	97.008	100.21	97.635	96.067	98.214	99.77	98.274	99.275	97.946	94.937	96.117	97.149	94.233	98.992	99.613	94.827	102.5	97.849	99.605	97.333	100.46	97.917	99.997	97.877	96.517	101.29	99.2	94.885	95.966
96.674	97.21	99.585	95.987	97.665	98.375	96.41	97.538	98.016	98.905	97.842	98.012	98.255	98.365	97.514	96.815	98.266	100.14	97.434	98.66	97.874	99.815	98.128	100.24	96.676	99.562	95.74	97.543	98.509	98.704	97.205	98.427	95.071	97.059	99.053	98.991	99.594	96.32	97.517	98.9	97.566	99.036	99.113	99.992	97.184	98.397	99.415	96.702	97.493	98.643
108.97	110.62	111.81	108.26	107.56	106.72	107.58	108.02	106.87	107.55	109.2	107.54	107.37	110.9	106.47	110.58	106.87	110.38	110.63	106.82	105.12	110.17	110.83	105.3	110.24	107.52	106.33	109.8	109.55	106.96	111.18	108.19	107.25	107.78	111.53	107.31	110.67	108.86	108.31	107.84	109.31	109.57	107.99	109.05	106.89	107.88	109.49	107.94	107.59	111.23
103.5	107.85	105.1	103.61	106.87	103.71	104.52	107.68	109	106.1	104.54	107.07	105.27	107.26	103	101.71	107.37	102.42	105.6	105.33	105.19	107.44	109.11	105.13	105.39	104.89	104.56	104.92	106.45	102.02	104.07	107.77	105.35	105.08	104.35	105.84	106.97	106.94	105.95	102.23	105.38	104.84	108.05	104.36	106.01	106.93	103.66	105.1	107.46	101.75
106.58	108.54	108.45	109.9	109.93	104.63	105.71	107.18	107.2	105.73	105.37	107.46	107.73	107.22	106.49	104.41	107.58	104.36	106.28	105.2	106.52	104.62	110.84	105.7	107.56	106.08	107.78	105.49	106.39	105.72	106.22	106.56	108.01	106.53	111.46	106.85	106.16	106.34	108.71	108.69	102.95	106.44	104.94	108.14	106.65	105.23	106.6	106.36	106.73	107.55
109.6	107.14	108.01	109.39	109.46	106.79	109.12	110.85	108.47	110.16	113.18	107.69	109.67	108.7	110.63	109.83	108.47	110.21	109.09	109.89	107.27	108.77	108.46	108.68	108.84	109.3	106.42	107.05	108.24	111.43	105.52	109.39	108.9	109.17	111.23	106.46	109.49	107.56	108.51	108.21	108.44	107.9	110.86	106.42	108.62	106.72	106.4	105.29	108.55	107.03
104.02	103.79	106.23	105.8	104.96	105.79	107.09	106.09	104.72	105.54	105.43	108.04	106.48	105.14	103.27	108.4	107.55	106.05	102.46	105.36	106.83	108.52	106.04	103.29	105.31	107.47	107.42	106.19	107.52	106	104.46	105.12	105.67	108.25	107.44	106.79	103.46	104.25	104.06	105.44	106.76	106.67	107.63	106.57	105.79	104.62	105.78	105.75	106.54	106.16
105.54	109.08	106.08	107.41	105.14	106.79	102.24	105.53	106.96	109.12	105.95	105.02	106.68	104.8	103.72	104	105.54	105.63	107.44	104.02	105.09	102.8	105.98	105.47	106.27	105.76	107.44	106.28	104.13	105.02	108.29	104.44	105.48	104.19	105.96	103.79	104.2	106.15	107.31	103.82	109.48	105.89	109.2	104.92	108.12	107.11	106.23	106.25	105.72	105.49
105.49	100.92	105.19	107	105.95	106.15	101.93	103.11	104.82	107.27	107.7	104.51	107.53	105.2	107.84	106.42	108.28	109.65	105.23	102.96	105.07	106.33	105.99	102.44	107.81	106.44	103.21	103.81	104.24	107.47	105.72	107.21	106.15	104.61	102.8	104.95	106.34	104.81	105.65	106.19	106.08	105.37	106.99	104.45	104.82	101.79	105.35	106.55	105.38	104.29
105.19	103.66	106.58	104.55	107.79	106.34	108.12	105.41	108.1	104.35	107.15	105.23	107.29	107.47	106.27	104.15	106.89	104.25	106.19	105.09	104.34	105.16	108.21	106.9	104.66	108.11	103.62	107.7	107.23	104.6	106.3	109.22	103.14	104.05	107.13	104.58	104.9	108.25	104.66	107.26	105.67	104.35	104.24	107.51	106.31	107.81	105.28	104.22	108.36	106.54
108.65	108	110.89	108.55	108.86	111.35	109.11	109.17	108.11	106.66	106.51	109.59	107.23	106.19	108.34	110.75	106.85	107.6	106.99	108.98	109.79	106.94	108.66	109.59	107.77	108.53	106.55	108.81	105.34	105.83	111.44	108.74	110.91	109.69	109.87	109.84	107.42	106.55	109.3	108.58	108.31	109.87	110.53	105.69	112.22	107.83	110.07	110.13	108.62	110.74
107.95	108.29	106.58	105.92	106.3	106.66	106.33	102.56	107.09	104.83	107.17	101.96	105.75	104.93	107	108.04	106.35	106.35	106.11	105.77	106.55	107.65	107.18	106.61	107.44	106.91	104.26	108.22	108.87	108.13	103.52	106.82	104.8	106.79	104.4	105.64	104.77	109.51	107.42	109.04	108.89	102.8	107.16	106.43	109.37	110.2	104.01	108.87	105.66	105.87
108.33	106.34	107.11	108.64	108.51	105.39	109.64	108.75	104.2	106.81	106.19	107.37	110.86	106.63	108.45	109.4	108.96	106.67	106.77	109.35	108.27	107.45	106.55	107.54	109.49	106.28	108.12	105.39	109.71	108.09	107.38	109.39	108.29	107.23	105.85	106.06	112.19	107.16	106.82	109.44	110.58	106.95	107.19	106.21	107.75	108.92	107.59	106.71	109.32	108.46
108.64	106.36	112.13	107.31	112.39	108	106.57	110.64	109.69	108.97	107.91	112.18	109.37	106.85	107.1	111.46	105.26	108.62	107.48	108.81	107.22	110.25	110.1	106.79	103.86	106.79	111.07	109.08	108.97	110.72	107.01	105.89	106.4	110.27	107.08	108.23	108.41	108.92	106.95	110.87	107.83	110.46	111.08	110.23	106.99	108.31	107.29	109.32	107.9	107.37
99.589	100.12	101.6	100.41	100.19	98.561	100.46	100.87	101.03	99.707	100.87	101.82	100.69	101	99.259	96.57	98.174	99.186	98.856	100.97	99.74	99.592	103.9	102.71	99.061	100.33	102.22	98.65	99.11	102.01	98.461	101.97	99.034	99.728	98.802	104.12	100.57	103.33	100.6	99.422	101.05	101.02	99.411	97.662	100.45	100.72	100.99	99.563	100.37	99.881
105.6	103.46	107.07	105.32	106.89	105.72	103.77	106.37	105.9	107.86	106.7	103.97	104.96	104.79	105.03	103.4	107.95	107.23	104.11	107.63	106.72	106.73	103.03	107.07	104.14	105.02	107.42	104.42	106.4	106.25	105.24	103.97	101.79	105.47	105.52	106.05	106.38	106.98	106.83	105.95	105.31	106.57	102.52	106.22	103.76	107.79	107.53	106.26	104.39	105.05
104.32	109.09	106.84	103.84	106.19	107.74	107.86	104.92	107.36	106.33	105.56	105.04	107.4	109.42	108.47	109.15	106.65	107.22	106.17	104.36	105.64	105.4	106.44	105.36	106.47	106.87	107.9	105.93	109.61	104.38	107.51	107.76	108.43	107.42	105.24	106.76	106.98	106.54	105.53	109.12	104.29	105.14	105.37	105.2	105.79	106.01	106.41	108.69	105.82	106.15
107.65	111.63	109.05	109.84	106.35	106.21	109.12	108.19	106.28	109.65	106.19	107.13	107.16	108.48	110.14	111.63	107.98	106.18	107.26	105.12	109.63	108.69	109.28	108.1	107.95	105.13	108.45	107.2	109.6	107.72	107.88	106.86	105.95	107.67	109.57	107.83	111.65	104.71	109.2	107.26	111.45	109.63	110.22	106.44	104.61	108.97	104.91	109.52	105.15	108.15
104.32	108.61	105.75	103.32	107.59	106.34	106.64	107.36	104.64	107.56	107.32	104.15	105.84	106.88	107.02	104.49	105.89	104.4	105.8	105.67	106.45	103.64	104.6	108.25	105.79	105.25	104.98	102.04	104.06	106.13	105.18	105.72	104.86	105.81	102.35	103.82	107.07	104.46	107.07	105.32	107.31	107.67	105.16	106.73	105.74	103.74	107.41	104.91	108.43	105.63
105.11	107.06	109.57	108.02	105.17	107.31	103.51	104.05	108.56	107.33	104.8	107.53	108.13	106.5	106.89	103.14	105.87	107.68	107.68	107.08	105.53	104.6	106.39	106.76	101.88	106.45	105.75	106.76	106.32	107.75	107.75	110.37	105.08	108.41	108.8	104.89	106.42	106.75	102.67	104.71	105.19	107.57	105.44	105.65	109.45	105.5	111.15	106.93	106.71	107.72
106.17	106.29	107.91	107	104.55	107.2	108.3	105.56	108.31	108.59	107.71	106.09	105.05	106.48	103.95	106.74	105.68	108.25	107.11	104.84	104.97	106.71	104.67	104.1	104.94	107.5	105.04	106.97	106.59	103.63	105.12	105.52	107.21	105.99	106.17	109.83	107.72	104.02	105.45	106.38	105.09	106.03	105.16	104.83	103.1	108.16	108.72	105.12	104.29	106.53
99.808	101.55	101.99	99.518	97.791	98.781	101.57	99.931	100.07	99.44	102.26	98.542	103.19	101.38	97.699	101.94	101.65	99.067	99.203	98.226	104.05	102.23	98.079	98.881	100.2	99.795	101	103.69	102.48	101.75	98.029	102.79	101.71	100.31	98.552	98.61	99.861	103.64	98.293	104.28	102.06	99.407	98.533	103.68	101.89	100.48	102.02	98.195	101.37	100.7
108.61	107.56	105.17	109.94	108.27	111.32	108.23	107.08	109.04	108.17	109.41	108.16	108.63	107.44	108.72	107.18	107.84	108.11	106.07	107.82	110.96	106.79	106.57	108.09	107.22	109.48	108.68	108.89	109.51	110.89	110.76	108.96	107.18	108.49	107.17	112.38	108.99	107.7	109.56	109.74	110.36	109.73	105.6	106.36	104.93	110.58	108.9	107.55	111.48	107.85
106.16	105.86	105.28	107.68	104.28	106.46	106.06	107.94	105.33	107.16	107.16	105.73	107.92	102.14	105.58	106.23	104.11	107.14	105.68	103.67	106.85	105.73	105.27	107.58	106.11	104.4	104.01	107.03	103.75	105.88	110.48	106.38	104.87	103.96	105.41	106.72	104.08	106.8	103.09	101.37	105.78	103.95	105.32	103.18	107.82	105.89	102.94	105.54	110.09	105.36
102.28	101.07	99.621	102.09	101.82	99.5	99.075	100.94	101.32	100.39	103.26	98.823	101.42	98.647	100.18	95.167	99.988	98.765	97.184	100.6	100.56	100.33	101.84	101.05	102.75	100.42	97.218	96.801	102.21	101.7	100.45	97.696	100.43	99.727	101.07	100.26	102.32	98.965	99.508	98.167	103.47	101	101.39	100.59	98.209	98.669	98.877	101.85	103.72	98.132
107.47	109.88	110.09	106.05	107.72	108.26	108.99	109.54	111.95	106.94	107.74	105.35	111.2	107.7	108.64	107.39	107.18	106.9	108.32	106.57	107.15	108.55	109.11	105.99	107.44	109.03	108.97	108.82	109.19	109.33	108.94	111.58	106.65	109	107.34	109.04	107.86	108.86	109.43	109.42	107.51	108.18	107.09	106.43	106.63	108.5	109.53	109.6	105.41	107.98
99.236	99.011	101.06	102.72	99.367	100.3	99.626	100.95	101.04	102.21	98.853	100.07	97.839	99.615	100.94	98.995	99.553	98.963	102.83	101.9	101.39	98.698	97.921	100.07	99.674	101.79	98.229	99.332	100.05	100.81	98.963	100.15	101.54	98.87	97.742	100.27	98.659	99.307	102.19	99.737	102.67	98.623	100.24	101.62	98.916	102.7	100.89	100.4	99.698	102.6
106.74	107.83	107.26	109.49	107.7	106.15	108.41	110.89	108.1	109.88	108.04	106.75	105.88	108.09	108.1	110.22	108.43	110.35	107.88	107.43	108.4	110.38	105.15	108.1	106.73	110.21	107.15	106.15	105.31	109.78	109.85	110.68	107.07	110.42	109.75	108.24	107.82	109.6	107.19	106.88	106.58	108.46	109.14	110.94	108.77	106.61	108.43	109.35	108.31	108.72
106.4	104.15	104.71	105.46	107.88	105.55	106.18	103.75	102.43	108.52	104.73	103.91	106.76	106.81	104.4	106.73	103.91	105.55	104.81	106.47	105.63	103.92	107.15	104.87	105.65	104.83	105.47	106.38	105.61	107.25	106.14	104.39	106.31	105.03	108.21	103.88	104.69	103.23	105.2	105.36	104.47	105.39	103.43	105.22	108.41	106.68	106.65	103.74	106.78	106.84
109.68	106.98	107.22	108.12	108.58	107.28	106.96	106.38	110.71	110.49	108.4	108.5	107.5	108.59	109.22	107.99	108.14	109.74	110.61	104.6	110.45	107.16	107.72	108.91	105.08	106.85	108.75	109.97	105.03	106.83	112.14	106.14	109.3	109.48	108.27	109.48	109.72	106.93	108.14	111.03	109.19	107.2	106.73	107.08	110.7	106.59	110.08	106.47	108.15	108.22
107.19	108.06	107.44	110.39	106.03	108.56	108.94	107.35	106.66	107.59	109.74	108.94	109.27	108.46	108.25	106.81	108.8	106.93	107.93	107.43	107.41	104.99	107.2	105.14	106.38	108.38	110.6	107.75	109.84	108.78	109.92	106.88	106.99	109.28	109.9	109.47	108.29	108.14	107.83	107.51	111.66	108.12	106.62	110.12	109.4	107.81	107.1	109.46	109.27	105.1
104.4	106.7	105.39	106.56	106.97	109.74	106.45	106.15	104.18	107.2	107.09	103.43	107.24	106.25	107.79	108.53	104.95	108.58	105.76	106.37	106.05	104.12	105.99	107.15	106.53	102.76	107.7	106.87	103.45	107.73	107.59	105.57	108.54	108	108.17	106.49	109.43	109.9	108.74	105.62	106.65	105.22	107.66	107.65	106.8	103.34	109.46	105.25	105.76	104.65
106.72	108.13	110	107.89	107.06	105.92	109.54	108.39	108.54	105.65	105.72	104.95	109.8	107.65	107.89	109.65	107.15	104.81	107.37	105.08	109.18	108.38	110.77	106	106.92	106.33	108.12	106.2	105.78	107.37	106.17	108.18	108.42	109.5	107.98	110.25	108.88	105.07	106.61	106.52	106.72	111.65	109.6	104.63	109.04	108.26	106.95	108.52	106.46	105.79
106.02	106.64	108.41	107.59	109.06	107.45	104.92	104.04	105.56	105.24	106.51	104.4	103.57	106.16	102.88	106.26	105.87	106.09	105.81	108.67	107.21	105.13	107.2	105.46	107.94	108.62	108.47	106.68	105.42	107.65	106.26	105.9	107.77	107.49	104.58	110.51	103.73	107.15	106.39	105.13	104.69	107.07	104.3	103.72	111.06	108.34	106.26	109.94	106.77	108.31
102.1	98.25	104.88	101.25	98.938	103	98.933	101.35	99.799	101.26	97.629	97.967	100.59	102.23	99.136	102.14	101.33	99.403	99.372	101.13	100.31	100.05	100.5	101.6	99.402	98.65	100.05	98.958	100.83	101.27	99.297	100.42	99.23	101.22	100.4	99.033	99.541	100.86	101.6	97.941	98.667	102.27	100.91	101.71	99.23	102.08	103.76	99.324	99.13	99.976
106.3	110.49	109.05	106.23	106.05	108.13	110.48	109.28	105.08	107.01	104.56	107.7	106.79	106.46	106.29	107.97	108.87	105.2	107.94	109.43	110.74	108.1	105.95	107.37	110.01	106.9	109.52	108.2	105.37	107.02	107	107.55	108.18	109.15	107.43	109.18	105.93	106.32	109.84	106.09	102.95	107.12	107.86	107.99	107.93	107.83	109.39	106.94	108.97	107.04
108.75	107.64	109.48	108.47	108.03	108.8	109.25	107.92	107.57	107.72	107.8	109.43	109.02	105.25	108.31	104.28	107.41	109.78	107.57	104.87	104.73	106.88	107.11	108.49	108	106.14	108.88	109.1	108.16	107.07	107.54	107.52	105.03	105.76	108.18	107.93	109.04	106.93	110.2	109.53	107.2	105.91	109	106.02	109.86	111.41	110.17	107.97	107.48	105.9
106.83	107.81	107.74	106.46	104.42	107.28	108.84	105.75	110.04	108.19	108.99	111.41	111.21	109.49	108.6	105.06	106.53	106.22	109.4	106.66	106.76	106.47	107.19	106.67	110.15	110.25	109.58	109.36	106.38	105.92	109.65	107.65	108.86	107.88	106.86	108.82	107.98	105.08	109.49	105.31	108.45	107.38	108.85	107.96	107.36	107.47	106.43	105.88	107.88	107.67
100.11	102.39	104.06	101.93	98.333	100.94	100.53	100.28	96.948	100.65	99.542	99.371	99.207	100.55	102.39	100.57	100.31	99.717	102.88	100.91	102.27	102.87	100.8	97.39	101.38	101.12	100.68	103.68	98.554	101.83	99.81	101.39	98.804	100.95	102.7	103.87	102.17	98.548	100.81	102.8	101.01	99.08	100.65	99.8	99.953	99.477	99.065	100.6	102.74	97.297
98.104	100.24	99.392	96.371	99.31	97.456	98.043	98.508	98.562	97.369	97.327	95.418	100.14	95.897	99.569	97.415	97.456	96.579	99.111	98.955	96.652	95.596	97.206	99.24	99.383	99.426	97.224	95.75	98.845	98.711	100.1	102.03	98.102	97.308	97.18	100.95	96.416	96.907	98.87	98.556	99.896	98.004	97.367	97.458	98.33	96.166	99.04	98.756	101.16	98.497
103.1	105.69	107.36	104.09	106.25	105.96	101.89	102.09	106.47	105.32	106.12	104.89	103.62	104.8	104.54	105.79	107.74	104.05	106.45	104.04	107.73	105.9	108.12	108.73	109.2	103.79	105.47	105.6	105.48	106.19	103.68	106.1	107.72	107.84	103.89	105.49	107.61	105.95	107.67	101.84	105.19	106.58	106.52	104.87	105.28	105.99	105.95	106.09	105.03	108.27
97.785	100.01	98.798	101.48	98.821	96.35	99.34	102.01	97.182	96.428	99.86	101.63	100.39	100.44	99.862	99.509	98.319	99.583	99.049	96.439	99.642	98.469	101.18	99.847	97.016	98.079	97.886	99.145	99.531	98.867	100.92	98.996	99.954	97.449	98.846	100.12	97.485	100.27	98.417	100.48	100.13	96.079	100.48	95.54	97.74	103.33	97.894	99.219	98.19	95.293
99.074	100.38	97.947	97.135	98.646	98.409	98.817	98.23	97.994	98.963	99.337	98.351	98.634	98.085	99.29	98.43	97.162	97.974	96.617	95.679	96.787	97.267	98.127	97.185	97.756	96.329	98.939	97.457	97.06	98.354	100.41	96.06	98.541	97.15	97.583	97.485	96.595	95.711	101.2	99.836	98.829	98.925	97.181	97.927	97.057	97.212	96.544	99.264	97.65	99.154
107.09	106.2	107.04	103.79	106.55	106.46	106.95	106.81	102.47	105.41	104.04	107.15	107.22	107.46	107.94	105.66	106.09	107.1	102.01	108.53	109.64	106	107	104.92	105.66	105.28	100.37	104.69	106.81	107	107.7	106.56	101.79	109.52	105.08	107.08	103.11	106.33	103.02	105.67	106.88	109.16	106.65	105.28	106.45	105.02	105.19	104.33	102.23	108.75
106.79	104.05	108.89	107.29	105.22	103.28	104	104.5	106.55	107.62	105.65	103.29	104.9	109.62	107.77	106.43	103.68	106.44	104.93	105.71	104.14	106.76	104.77	106.46	101.85	104.48	106.66	106.54	104.44	105.69	104.06	104.56	104.4	107.15	107.95	104.75	107.33	104.19	104.73	106.34	107.75	105.31	105.73	109.94	107.43	106.01	107.69	105.24	104.76	104.65
104.58	103.79	104.91	108.88	109.06	105.63	100.52	109.93	104.33	106.86	107.16	107.75	104.81	107.47	104.95	106.54	105.82	106.94	105.02	104.68	105.92	107.25	102.71	109.55	105.57	106.96	107.37	106.18	109.04	108.02	108.57	104.2	104.14	103.51	106.13	106.94	105.68	101.36	106.12	106.88	105.95	106.14	105.98	105.21	104.09	106.01	105.53	103.7	104.7	106.58
103.57	106.99	105.05	104.04	102.82	106.45	105.83	107.06	104.68	108.81	106.72	107.37	105.78	105.89	105.52	102.13	106.01	105.47	107.03	102.44	105.96	107.96	104.44	109.9	104.12	103.86	107.02	105.95	106.84	106.46	104.68	103.29	110.01	105.78	106.63	106.34	103.95	108.72	106.1	106.9	104.37	106.97	105.78	107.22	104.32	107.41	105.79	105.43	106.13	105.44
106.53	103.48	107.51	105.87	104.25	104.9	105.72	105.52	103.67	103.32	102.43	106.77	105.52	104.11	104.59	107.67	105.14	101.18	104.57	106.08	102.27	105.56	104.91	105.88	105.62	106.61	105.22	104.02	107.89	105.49	105.08	105.75	103.74	106.41	105.11	103.51	106.44	105.53	103.1	103.7	108.59	106.34	108.91	105.36	105.36	109.07	103.93	105.91	104.99	104.83
109.47	114.16	111.94	112.77	111.61	111.95	107.63	110.83	113.17	111.48	109.04	112.12	109.73	111.22	108.4	111.97	109.09	111.97	111.92	111.2	111.15	109.77	111.3	110.96	112.27	109.58	111.8	110.31	107.86	109.97	106.72	108.67	108.4	109.89	111.11	112.05	108.81	112.1	113.41	111.03	110.5	114.14	109.29	111.79	111.96	109.78	110.34	109.65	112.22	110.12
105.16	106.33	107.01	105.12	107.6	105.15	108.66	106.22	108.05	105.62	106.94	106.73	104.42	103.54	107	102.7	101.62	105.22	105.61	105.08	106.92	104.49	107.25	106.82	106.18	105.18	103.59	106.48	104.83	106.17	106.6	105.84	103.31	105.06	103.23	104.09	107.32	100.94	104.06	105.62	105.12	106.3	106.17	104.83	103	106.44	102.87	104.23	106.63	107.28
101.48	95.657	97.535	100.05	100.08	94.319	98.613	96.221	97.991	97.273	97.995	100.92	98.48	97.235	98.825	98.702	98.816	98.919	97.347	99.597	96.313	97.313	99.42	96.159	97.107	98.255	97.403	98.188	101.4	100.56	98.206	96.151	98.824	97.308	99.998	97.42	97.604	99.008	99.17	100.14	99.857	98.468	96.658	97.78	98.058	98.07	97.655	95.397	96.621	97.741
105.45	103.71	107.15	107.26	105.19	107.46	106.47	104.86	105.56	106.3	106.63	106.12	109.77	105.44	102.55	105.2	104.2	105.51	104.77	108.4	104.86	106.7	104.93	109.23	105.11	105.33	102.48	105.22	105.45	106.61	107.45	107.41	105.09	106.53	104.42	108.11	107.29	106.45	105.61	107.33	107.39	106.75	104.13	106.61	105.32	105.59	103.97	106.39	105.13	104.14
101.38	101.56	98.615	97.266	99.681	101.47	97.912	101.21	99.973	98.913	102.74	101.79	100.41	97.671	101.36	97.472	98.249	98.076	99.863	99.757	97.933	100.79	103.35	99.595	98.213	99.932	102.58	101.12	102.52	100.87	96.395	99.998	100.06	98.703	96.342	98.271	96.661	99.195	101.23	98.037	97.696	102.28	103.11	100.49	104.75	99.854	99.87	102.86	98.566	102.7
97.873	98.321	98.228	99.817	95.761	98.342	97.503	97.334	98.909	104.53	96.246	97.248	97.544	100.25	97.273	98.056	99.486	96.164	102.17	96.29	97.098	95.96	98.875	99.894	98.294	101.56	96.071	100.44	98.16	97.697	96.723	96.191	97.872	99.704	97.35	100	99.699	97.931	96.249	97.947	100.23	95.985	96.731	94.52	101.31	99.017	96.771	97.666	99.577	98.614
105.26	105.22	108.73	109.69	108.49	109.44	109.24	108.66	110.41	107.99	108.11	107.28	107.79	108.13	108.05	109.66	108.42	106.27	109.15	109.34	107.73	106.15	108.25	107.35	110.32	106.88	108.93	111.38	106.79	108.94	109.33	109.62	106.62	108.71	109.66	106.99	107.45	112.84	107.61	109.76	110.33	104.59	108.92	106.67	108.2	108.47	108.68	108.02	110.39	107.9
105.11	106.93	110.42	106.64	105.01	105.38	105.59	107	104.12	103.66	107.05	103.19	102.67	103.53	106.22	104.21	104.54	106.1	105.65	107.69	108.46	104.55	103.32	106.89	108.9	105.11	103.68	105.74	104.49	104.44	104.42	105.71	100.68	107.83	106.18	103.51	102.93	106.51	106.05	104.12	103.51	106.97	106.59	103.9	104.93	104.57	105.66	104.31	104.51	106.42
106.08	107.15	103.31	106.11	108.71	105.96	106.19	105.88	107.04	109.3	104.1	106.62	106.09	106.14	107.81	108.99	104.05	103.46	109.12	106.37	103.98	105.84	108.62	102.58	108.32	104.67	106.97	105.64	105.25	106.04	108.64	105.97	104.53	105.6	105.64	106.36	106.46	108.11	105.79	105.54	107.78	104.3	109.23	104.89	104.95	103.55	109.64	108.87	105.46	106.28
105.43	106.01	104.83	103.16	107.19	105.46	108.49	103.38	104.98	108.55	107.49	104.55	107.71	107.48	105.2	108.54	108.57	106.46	104.74	103.14	105.39	108.17	104.05	106.61	105.16	103.81	104.56	105.38	104.77	107.76	104.94	105.25	109.12	108.55	108.7	106.55	104.53	107.2	105.31	106.96	107.91	106.02	104.69	103.69	107.91	104.82	105.87	107.85	106.44	104.01
108.48	105.65	110.06	109.77	108.6	111.1	110.39	111.47	111.84	109.29	109.69	109.69	113.01	108.42	104.76	108.16	113.22	109.98	109.16	107.84	108.1	111.14	109.97	107	106.46	107.64	109.69	111	109.52	108.39	107.45	107.6	109.09	109.02	106.97	109.82	108.36	106.2	108.46	107.32	106.64	110.71	109.38	108.71	108.01	108.96	111.41	109.49	109.23	109.12
99.57	98.624	96.306	95.572	101.44	101.44	101.85	98.843	98.118	97.312	95.742	97.646	98.76	97.861	102.92	97.466	97.83	100.31	99.379	97.469	98.524	95.684	99.996	98.422	97.054	94.945	97.124	96.768	97.509	97.828	100.91	95.453	98.918	99.288	96.48	97.482	95.821	96.295	98.412	95.508	96.729	94.893	95.784	101.25	98.482	97.38	98.829	98.203	97.536	98.143
100.02	98.397	97.873	100.11	101.32	102.25	99.344	100.44	103.51	99.367	96.492	100.73	100.83	99.349	101.69	99.996	95.418	100.04	98.441	97.152	101.79	100.55	102.04	101.44	97.448	103.39	96.569	101.17	98.19	101.2	99.775	100.24	100.85	100.43	102.16	98.495	99.284	101.39	99.917	101.22	98.207	102.48	101.53	96.2	98.627	98.731	100.81	97.941	98.792	98.677
110.34	113.7	110.69	111.44	113.8	110.82	110.54	109.95	110.48	109.65	107.82	111.81	108.51	110.9	107.52	109.19	111.14	107.87	111.07	110.77	106.8	109.49	111.25	109.06	108.83	109.17	107.58	111.79	111.36	110.15	107.41	111.79	109.75	108.26	113.14	111.07	111.13	108.21	106.65	109.46	109.78	109.95	108.96	112.4	112.13	112.32	108.91	111.42	107.76	113.13
108.47	108.97	107.89	106.91	110.13	107.52	108.83	108.85	107.58	106.62	104.32	108.85	107.29	107.98	109.28	110.05	105.01	105	108.29	109.92	107.71	105.9	106.12	106.07	108.97	108.7	111.82	105.55	107.72	107.31	108.11	107.29	108.73	108.84	108.48	108.01	105.09	108.27	110.78	107.42	108.57	111.29	107.66	108.42	109.82	107.02	110.06	105.68	107.76	108.44
109.43	105.94	110.72	109.85	108.59	110.87	106.43	110.06	106.98	106.14	106.2	107.57	108.21	107.24	107.16	106.72	109.65	106.37	107.92	107.32	105.98	111.94	108.78	107.62	108.44	107.26	106.28	107.61	109.33	110.19	109.49	105.12	107.17	107.11	109.7	107	108.76	107.31	108.22	108.82	109.41	107.62	108.53	107.46	109.5	108.35	106.85	107.95	107.84	108.85
101.02	99.277	97.29	97.326	95.69	100.3	97.193	100.73	97.973	99.256	96.955	100.61	96.315	100.78	97.592	99.909	96.34	96.896	98.748	100.39	97.675	97.93	98.76	96.578	100.14	96.472	97.716	96.078	98.706	96.364	100.48	100.78	98.974	97.74	98.511	99.758	94.063	100.93	98.083	102.35	98.837	99.648	97.123	99.02	101.72	96.91	98.277	96.471	97.536	95.385
98.842	101.83	99.885	101.64	100.92	100.91	101.14	99.402	100.96	100.32	101.2	103.25	103.28	98.403	102.36	100.46	99.049	100.88	99.106	100.74	102.26	103.39	101.51	101.39	99.205	99.826	99.91	100.44	101.2	103.18	98.528	102.82	99.63	102.5	102.94	101.64	101.97	101.36	99.563	100.61	99.647	99.828	103.42	101.61	100.04	102.31	103.63	99.976	100.34	100.75
107.31	105.09	106.54	103.65	106.62	104.55	103.19	107.49	107.08	106.81	106.99	107.48	107.52	104.79	103.24	105.99	105.69	104.07	106.54	105.99	109.03	107.65	102.93	104.54	105.18	107.64	104.72	106.1	106.44	105.68	108.02	106.32	106.2	105.37	105.18	102.85	104.94	108.11	106.35	105.2	107.39	104.45	105.92	105.59	108.02	104.43	108.6	105.96	106.78	103.72
101.62	99.743	99.948	100.57	102.39	100.72	103.92	100.23	98.765	99.248	100.1	104.72	99.49	100.43	101.73	101.16	98.46	103.17	101.53	101.29	99.271	99.274	99.591	99.722	99.807	103.68	99.49	102.76	98.859	102.7	99.749	99.601	100.96	103.05	101.11	102.86	101.82	104.55	100.39	99.943	99.5	99.635	99.087	102.91	100.38	101.05	103.52	102.87	96.828	100.85
105.53	106.61	104.75	107.22	106.53	106.48	105.57	102.66	105.43	105.71	105.23	104.14	106.37	105.81	105.92	107.77	104.67	103.74	107.82	102.62	101.73	105.78	102.9	103.68	105.35	105.23	106.65	106.53	105	104.93	107.01	105.94	105.79	105.54	105.27	106.13	107.01	108.04	108.39	105.83	102.88	105.94	106.23	105.68	109.05	109.69	106.7	104.44	105.79	105.76
99.073	98.317	98.517	100.94	100.55	99.518	102.26	100.3	100.04	100.03	101.15	96.439	101.23	100.29	99.752	101.48	100.66	101.53	101.22	100.82	101.34	100.59	99.141	101.14	103.41	102.13	100.92	100.84	99.843	100.69	100.48	97.879	100.82	101.48	97.632	100.72	100.38	99.575	100.19	100.92	100.24	100.34	101.35	96.599	98.756	100.89	104	98.65	96.928	102.7
106.21	109.22	107.92	110.24	106.02	108.52	105.67	108.33	109.25	109.07	108.58	107.31	107.69	108.78	106.83	109.57	105.27	106.64	107.61	108.01	106.68	106.56	107.99	107.55	104.26	108.03	107.11	109.89	108.71	105.72	104.13	109.19	106.83	106.75	105.6	107.54	109.42	111.1	104.98	110.65	111.47	108.54	107.3	108.16	107.8	105.56	105.65	108.1	106.55	107.21
105.97	104.87	106.37	107.88	108.76	109.68	105.7	104.24	106.66	105.38	106.7	107.34	107.76	104.97	105.47	103.07	106.44	105.25	105.35	106.32	105.17	105.48	106.57	105.76	106.59	107.55	106.34	105.51	105.01	107.39	107.07	103.14	105.67	106.33	112.48	107.04	104.98	103.68	109.07	105.85	107.27	110.67	108.06	106.27	105.85	107.84	108.48	107.36	103.77	107.42
99.562	97.276	98.31	100.01	100.33	97.32	99.595	100.31	98.475	100.4	98.41	99.072	96.343	102.11	96.476	97.455	98.671	102.91	98.832	96.353	98.669	97.493	99.261	98.023	97.574	97.335	94.569	93.107	94.944	96.941	97.074	99.539	96.265	98.369	97.814	101.29	100.53	100.24	99.693	98.034	96.918	100.14	97.531	98.657	95.831	102.12	98.267	96.415	98.128	96.429
105.73	105.73	102.98	102.11	106.93	103.58	106.34	105.62	105.92	104.5	106.1	105.69	104.98	103.13	107.02	105.56	106.62	107.14	104.76	106.53	103.68	103.73	105.07	106.47	106.85	106.91	104.83	102.08	102.97	106.18	104.76	107.74	107.23	104.36	102.94	108.81	106.03	101.88	108.25	107.97	106.6	101.56	105.74	106.38	106.67	105.39	104.77	107.05	105.62	107.33
107.78	102.97	104	107.02	106.78	104.56	108.33	104.67	106.61	105.11	106.84	106.37	109.66	107.7	105.5	107.05	106.9	103.57	106.17	104.78	104.64	107.79	106.65	106.8	110.34	109.45	105.27	107.05	106.43	103.99	108.11	107.35	104.95	105.54	104.97	105.83	106.9	107.08	103.41	108.11	106.79	104.27	105.51	108.47	108.5	105.43	104.03	108.24	104.3	102.84
107.68	107.76	109.52	107.91	110.44	108.54	110.37	109.28	105.87	106.63	107.11	109.13	109.14	110.43	107.62	107.41	105.71	107.41	111.43	106.66	109.41	108.82	110.57	109.29	108.84	108.17	106.05	110.24	107.43	107.3	107.41	110.62	106.96	110.51	109.91	107.95	108.47	111.3	109.02	109.51	107.49	107.49	107.2	104.97	105.36	111.32	108.46	108.08	107.58	111.03
105.28	104.98	108.11	103.32	106.66	104.72	107.26	108.62	107.19	110.15	109.55	107.15	105.09	109.37	104.87	106.69	108.03	109.07	107.94	108.83	105.98	109.8	108.9	104.4	106.17	104.68	104.97	106.79	104.04	107.1	106.26	105.97	107.83	101.53	107.07	105.96	106.8	105.14	105.05	109.37	107.83	109.38	106.68	109.4	106.88	105.15	109.49	107.72	108.52	105.5
99.589	100.45	98.77	99.873	97.056	100.16	97.386	95.699	99.896	98.831	97.019	97.501	100.05	96.421	100.01	99.299	96.701	96.359	98.004	96.439	98.433	95.954	94.986	99.221	98.028	98.106	99.306	99.033	96.696	96.004	100.94	98.241	98.734	95.87	96.434	98.4	97.484	98.557	95.981	98.989	100.52	98.592	101.36	99.36	100.75	95.096	98.469	98.199	98.411	99.095
106.85	104.41	106.12	105.45	106.68	106.7	105.29	107.34	105.77	107.52	106.39	105.21	108.63	109.96	105.86	104.14	106.99	105.24	105.53	108.4	106.64	106.06	106.17	108.08	105.83	108.47	104.79	107.3	103.1	104.65	104.34	110.63	107.61	106.68	105.4	106.76	110.02	104.43	105.32	107.52	106.59	107.96	105.63	105.5	105.06	107.32	107.8	108.38	105.95	109.3
108.02	109.28	109	107.46	108.76	107.68	108.73	106.65	108.03	112.46	108.77	109.87	106.97	110.23	108.01	106.46	105.44	110.23	109.4	109.92	106.31	108.88	107.66	105.36	107.93	105.39	112.97	109.11	105.98	107.32	106.53	109.06	107.26	108.52	104.6	111.55	108.21	109.27	107.84	111.74	106.49	108.43	105.42	109.26	107.25	109.76	110.72	105.87	108.47	106.03
107.21	110.16	108.96	107.58	111.89	109.85	107.55	107.27	108.61	111.46	108.45	110.86	107.19	111.24	107.69	110.83	109.5	110.42	108.22	108.71	109.78	110.46	106.14	110.67	109.89	108.1	107.56	108.09	112.24	109.79	108.93	111.34	106.6	109.27	105.52	106.97	109.88	109.36	109.34	110.43	110.25	110.48	106.89	108.81	109.26	108.1	107.18	108.13	107.96	109.33
107.58	108.13	108.99	108.64	109.04	110.31	108.14	108.73	111.09	109.23	109.19	110.31	107.42	110.23	109.33	108.85	108.79	108.82	108.53	108.41	111.48	107.43	107.86	107.55	107.58	106.59	110.11	110.68	106.21	108.61	107.51	112.95	105.93	107.53	106.48	108.94	106.89	107.72	106.62	108.05	109.66	109.74	110.78	106.18	109.48	107.39	108.88	103.15	110.3	106.49
101.31	107.88	107.79	106.01	106.27	103	105.75	106.4	104.25	105.08	106.55	102.77	103.64	104.06	105.04	103.08	104.2	106.52	104.45	101.2	105.84	109.52	104.65	105.67	104.47	104.55	104.66	106.3	104.58	104.24	104.46	105.79	103.09	106.64	105.66	105.28	109.66	104.48	107.33	100.92	103.91	105.89	104.58	104.85	108.07	105.52	108.17	107.57	102.21	105.66
106.64	106.72	104.27	106.68	107.24	104.24	106.06	111.02	104.41	104.98	108.37	106.8	101.49	106.98	104.81	103.44	109.34	108.38	104.97	105.48	106.97	107.73	106.11	109.3	106.83	107.61	106.33	111.07	107.09	104.43	104.68	110.85	102.94	108.07	106.47	107.7	107.99	107.28	105.64	106.25	106.86	103.21	106.12	107.24	104.39	105.51	105.62	106.63	104.31	105.79
108.33	105.83	108.01	105.64	110.44	107.66	107.98	108.7	105.58	109.39	108.22	107.36	104.65	103.88	105.69	105.53	107.7	104.11	106.29	107.7	105.21	105.74	106.24	105.05	104.01	106.01	106.69	108.38	109.81	106.33	108.53	106.94	106.65	109.21	106.42	106.07	103.49	103.31	105.16	105.38	105.09	104.9	105.2	109.63	106.5	106.11	107.39	104.02	108.18	107.29
104.65	104.5	107.33	108.26	109.08	107.54	109.32	104.76	107.2	107.08	107.59	105.44	108.32	104.59	107.19	109.64	109.45	107.42	107.58	102.87	109.36	107.58	105.62	106.41	109.69	109.41	106.73	104.99	106.33	105	105.16	106.89	106.87	107.15	107.42	107.39	108.09	105.74	106.32	106.09	109.65	107.02	106.36	107.04	105.85	105.17	106.97	104.19	109.97	108.1
107.51	104.47	107.01	108.64	108.56	105.08	105.66	109.96	107.69	107.85	105.07	106.8	105.69	106.17	107.49	104.72	105.74	106.87	106.82	106.41	105.33	107.44	105.62	105.96	106.46	107.95	109.05	107.09	104.27	107.09	104.25	107.01	108.21	105.57	106.79	106.36	106.95	107.21	106.04	107.35	103.93	106.11	109.42	107.82	107.71	104.53	107.99	107	104.15	108.38
106.48	106.19	107.09	111.23	106.66	108.5	109.03	110.83	108.08	107.75	109.16	109.97	108.36	111.81	109.21	107.03	109.58	112.12	109.68	109.07	108.94	106.02	106.23	108.48	107.09	106.69	107.41	111.45	109.18	110.3	107.96	108.84	111.23	107.98	107.06	108.65	108.1	106.92	108.03	104.65	112.16	107.29	104.69	112	109.51	107.6	106.18	108.84	108.89	107.83
107.74	106.03	108.05	106.17	109.36	111.54	108.72	108.94	107.79	111.55	106.34	107.48	109.07	109.86	109.4	107.02	106.93	107.28	110.39	110.35	108.27	107.14	107.31	107.83	110.63	105.1	108.15	106.41	108.02	108.45	110.58	107.23	106.74	109.34	110.17	110.98	107.2	110.33	106	106.48	109.42	107.63	109.61	107.31	106.67	104.41	107.36	105.41	111.16	110.06
99.45	98.814	98.445	99.596	97.325	95.622	97.75	95.263	98.778	99.262	98.271	96.804	101.08	99.373	100.31	96.839	101.81	97.234	97.579	97.164	97.171	98.05	98.547	98.181	100.11	95.65	97.86	97.958	100.16	95.658	96.748	97.744	100.71	96.527	97.9	97.962	96.71	99.242	99.505	97.68	97.686	99.776	100.01	101.07	98.544	99.866	97.811	97.67	99.791	96.17
107.55	108.13	107.64	104.61	108.17	108.51	110.15	107.29	105.97	105.92	107.01	105.13	107.43	107.22	104.61	107.5	107.64	106.55	104.84	109.93	106.64	109.95	105.8	107.93	110.49	106.18	109.52	109.9	107.8	108.2	110.33	108.88	109.13	107.34	109.91	109.34	105.89	108.28	106.31	111.2	111.02	109.19	108.58	109.29	105.72	105.2	106.39	108.8	110.36	108.55
108.67	106.17	106.47	108.61	108	109.64	105.11	108.74	105.54	108.24	108.24	108.69	109.14	109.91	106.77	110.17	110.1	108.5	106.94	106.09	107.8	108.5	106.32	108.64	110.42	107.23	107.5	110.44	106.82	106.66	106.12	108.88	109.56	105.64	107.45	109.61	108.71	105.19	110.91	109.43	108.84	104.43	109.56	110.57	113.11	109.28	110.3	109.75	114.23	106.69
108.47	108.31	106.01	105.76	101.56	105.82	106.9	106.29	105.38	107.01	106.85	107.09	106.77	105.33	105.34	102.84	102.52	105.14	100.81	101.01	105.11	104.77	108.26	103.85	108.16	107.73	105.42	102.81	108.7	105.93	106.64	102.59	103.88	106.99	103.78	103.48	107.75	106.92	102.79	101.04	108.15	104.79	104.53	104.33	105.71	105.74	104.15	107.86	104.02	107.66
105.78	107.64	110.46	109.06	104.97	108.06	109.28	106.33	108.21	108.54	107.47	107.76	108.37	107.54	109.45	107.91	109.11	109.51	107.25	107.44	106.44	109.58	107.31	107.32	110.18	108.5	108.55	106.99	109.16	109.62	108.29	106.55	108.79	106.74	107.78	105.18	111.08	108.69	107.5	110.13	109.48	109.17	107.49	111.16	106.43	110.54	109.59	110.08	108.34	111.86
105.76	105.03	104.08	105.47	104.79	107.25	105.02	108.29	105.49	104.48	103.41	109.32	103.53	104.32	105.82	108.76	107.72	103.75	105.73	105.12	107.91	106.22	104.06	107.34	109.03	105.92	105.38	106.6	109.66	106.46	107.9	108.21	104.4	104.17	103.28	106.91	105.63	104.74	106.08	105.66	104.8	107.18	106.5	104.25	107.83	107.08	103.71	104.88	109.56	104.15
99.694	99.444	97.792	95.921	98.222	98.211	95.697	96.306	95.46	96.894	99.118	93.603	98.768	98.528	95.052	97.905	96.364	97.147	98.469	99.16	97.117	97.107	100.25	93.594	93.054	98.708	102.26	98.434	100.34	96.84	98.828	95.674	102.23	98.025	98.618	99.155	98.325	98.277	99.604	96.731	98.147	98.201	96.99	94.421	97.076	99.79	95.796	99.442	96.815	98.384
102.13	98.643	100.65	99.531	96.573	99.275	99.835	96.889	97.834	95.903	95.933	97.197	97.16	98.286	97.65	96.942	98.878	96.084	97.143	100.37	96.104	99.242	100.52	99.585	98.424	98.745	100.01	99.308	101.41	97.442	100.09	96.667	94.539	100.21	96.476	97.08	102.49	98.498	100.08	97.743	98.333	102.71	97.672	100.29	96.852	100.39	98.002	95.071	103.01	96.715
100.14	100.12	98.719	100.82	103.79	100.33	101.51	100.61	99.83	98.753	102.98	100.91	100.1	99.997	99.069	102.53	99.912	98.131	103.48	99.738	101.46	99.173	100.3	98.674	100.36	100.1	102.44	101.29	101.05	101.81	101.27	100.04	99.385	99.645	100.1	98.327	99.91	100.88	99.058	102.7	100.37	100.47	99.559	99.053	102.43	101	97.745	100.25	99.219	100.08
111.97	109.54	106.35	111.5	108.64	107.15	105.11	108.21	108.06	110.97	109.22	107.03	110.45	107.05	112.36	107.57	109.35	109.97	110.95	108.39	109.46	107.15	107.14	107.69	107.77	104.16	107.34	110.13	110.38	110.41	110.13	107.37	108.93	112.51	105.32	108.62	106.06	108.02	107.59	107.28	110.71	108.58	107.05	110.42	107.57	108.32	108.87	111.58	106.64	110.26
106.85	107.67	105.39	104.01	103.83	106.6	106.88	108.43	104.58	106.13	108.79	104.21	109.24	106.22	105.34	106.81	110.28	106.96	107.39	107.22	105.78	106.62	105.91	107.37	104.1	107.7	107.29	108.9	106.77	108.83	112.6	108.38	110.57	108.7	109.64	106.08	108.81	110.27	105.07	106.77	103.97	105.86	106.25	105.96	108.43	103.04	109.56	107.13	108.57	104.3
105.15	108.26	108.12	105.45	104.38	107.92	105.49	108.31	103.59	105.76	103.88	102.43	107.91	105.87	107.46	104.49	104.96	105.83	106.07	105.33	107.4	105.55	107.35	108.99	102.59	105.21	103.98	105.93	107.14	105.25	105.22	106.14	104.93	104.89	108.36	101.6	104.88	104.14	106.37	105.53	106.97	105.5	104.44	105.81	109.02	105.38	107.67	102.28	108.12	108.45
109.9	108.15	108.46	108.68	110.44	109.67	109.02	108.9	106.78	107.18	108.45	108.81	109.2	106.45	107.76	108.97	107.04	108	107.81	109.25	108.99	106.68	112.58	108.37	107.31	107.41	109.94	107.71	109	106.75	107.42	107.26	110.23	111.17	108.06	110.73	109.28	107.74	107.9	107.33	106.25	111.48	107.42	111.56	109.42	109.09	106.35	108.16	108.75	108.45
111.04	106.99	109.8	103.31	107.01	110.32	106.41	103.77	105.53	106.03	107.24	106.31	108.63	108.2	103.94	104.29	104.46	105.62	103.48	109.23	103.88	106.47	104.84	104.84	106.26	106.83	105.76	104.71	102.08	108.71	104.81	104.5	106	104.88	105.43	103.56	104.78	107.21	104.87	103.27	108.85	103.98	104.81	108.63	105.01	106.32	107.1	105.86	104.59	104.69
102.78	98.684	100.02	101.07	103.39	99.051	99.863	99.434	97.425	100.41	100.02	99.923	98.143	99.604	99.964	99.187	102.86	100.36	100.92	99.352	101.1	100.36	102.46	101.98	99.562	98.173	101.83	100.26	102.14	99.524	101.99	100.78	101.22	101.88	99.404	99.183	100.2	102.25	98.927	103.01	99.419	99.573	100.27	102.81	102.98	101.11	102.65	99.97	102.22	99.653
104.27	104.98	105.41	106.75	108.3	105.29	105.16	103.01	105.03	104.6	106.3	107.4	108.23	104.44	102.74	104.27	108.34	107.05	102.83	104.01	105.43	103.95	104.83	104.4	106.69	105.73	105.56	104.16	107.57	105.91	106.2	105.56	106.46	106.31	104.78	103.56	105.27	106.88	104.73	104.6	108.07	106.52	104.98	105.79	103.05	103.06	105.51	104.05	103.98	105.4
111	112.86	111.63	110.65	110.71	109.92	112.59	109.89	111	110.04	112.97	106.83	107.96	109.17	109.85	110.31	110.88	107.73	109.54	109.51	108.49	110.52	111.53	112.14	109.15	112.79	111.2	107.3	109.59	110.84	109.68	110.18	109.05	107.07	111.62	107.4	107.73	105.45	108.37	110.36	111.49	108.99	111.26	111.72	109.17	113	109.23	108.81	109.54	110.02
99.589	101.72	97.534	98.694	95.7	97.947	96.541	97.328	101.1	100.55	99.651	97.805	96.039	94.706	97.132	98.182	99.14	99.884	96.465	96.93	99.548	95.26	99.541	97.723	97.211	100.6	96.587	98.752	99.869	98.56	97.27	98.39	98.862	99.169	100.48	98.166	98.252	95.778	95.59	98.63	101.62	98.64	99.511	95.786	98.975	98.417	97.501	99.16	96.073	97.221
107.08	108.96	109.64	108.28	107.39	106.64	108.31	111.95	108.67	107.46	103.22	109.4	108.57	111.11	110.69	108.86	108.08	110.77	106.93	107.87	107.71	105.47	107.8	106.34	107.44	110.54	107.84	107.19	108.37	109.75	110.9	107.86	107.28	108.61	106.72	109.77	106.56	109.15	105.99	106.94	106.13	110.61	108.75	109.49	107.82	106.39	108.87	107.29	110.78	108.72
110.57	111.8	109.84	112.14	111.82	109.92	108.79	112.52	110.63	110.25	108.77	108.16	111.47	111.08	109.86	108.23	109.79	110.32	109.16	109.18	110.29	111.3	108.86	108.94	109.32	112.97	109.65	111.76	108.57	109.76	109.56	108.59	109.79	112.03	110.52	107.87	111.01	111.02	110.62	109.34	107.42	110.03	109.21	112.28	109.91	112.81	110.47	107.39	113.65	111.08
97.789	99.427	99.08	100.1	102.5	96.859	99.004	98.497	99.884	98.016	96.687	95.436	98.635	99.787	94.915	97.985	99.846	99.89	98.197	98.406	97.324	98.302	100.12	100.59	98.074	98.394	99.056	97.081	97.419	99.152	98.743	96.486	94.915	97.492	97.018	97.293	98.511	97.035	95.226	95.426	98.993	101.23	93.894	96.546	96.621	98.289	98.924	98.732	97.981	99.62
105.24	103.94	101.92	105.86	105.37	105.14	106.95	105.04	106.09	105.21	107.42	104.71	107.17	107.22	103.9	107.23	105.71	106	107.08	107	106.41	107.58	105.77	108.08	106.88	107.29	107.53	105.53	103.4	106.5	106.19	108.84	106.47	105.78	104.82	106.77	106.51	104.32	106.01	105.98	108.15	105.65	106.18	105.46	105.88	109.1	105.52	105.76	106.7	103.44
107.17	106.21	112.24	108.3	107.52	107.73	109.32	110.01	108.04	107.56	105.94	110.3	107.12	109.45	104.86	106.37	106.61	111.33	109.06	108.32	107.82	108.71	107.05	108.98	107.39	106.36	112.38	107.27	107.9	107.78	109.25	109.28	109.73	105.19	110.07	112.48	110.88	108.63	111.45	107.64	107.87	108.67	105.14	107.12	106.3	109.99	108.62	108.48	110.18	110.15
98.758	100.43	100.66	98.888	99.972	98.72	98.722	98.911	100.22	103.03	100.41	102.23	102.62	97.81	98.186	99.608	102.59	97.504	97.312	97.359	98.134	100.57	100.16	100.51	99.2	99.447	100.67	101.13	100.31	99.417	100.35	101.77	100.9	100.66	99.047	100.55	99.985	101.71	100.37	99.787	104.49	98.128	100.27	99.967	98.794	98.79	101.45	101.07	101.21	101.61
105.97	107.78	107.62	106.48	104.65	103.45	103.93	106.29	104.36	103.89	105.88	108.15	106.53	104.74	104.57	105.29	104.93	104.94	108.35	105.5	105.71	106.79	102.76	105.59	108.21	104.82	106.59	104.75	107.71	106.86	108.2	107.13	107.12	105.16	103.3	106.02	106.27	104.71	106.48	103.96	105.22	104.4	104.63	106.46	104.58	107.06	103.36	106.27	104.07	109.23
108.87	109.09	107.25	107.35	108.54	107.22	106.44	105.72	103.4	105.68	106.94	105.97	106.02	105.75	106.99	105.98	103.54	106.53	107.17	109.96	105.59	105.69	105.25	106.62	104.89	106.86	107.72	107.32	105.32	101.71	102.98	105.81	107.21	108.09	104.54	105.16	107.15	104.08	105.2	105.15	105.19	109.81	106.45	105.84	108.38	103.58	106.9	107.38	105.05	107.11
101.03	105.48	107.92	103.53	104.4	106.87	107.69	104.93	105.71	105.07	104.84	106.17	105.6	103.92	105.91	101.07	105.31	106.96	105.39	104.91	103.78	104.41	107.5	107.51	104.77	106.98	104.73	104.75	107.33	104.36	103.87	104.03	104.08	105.36	105.69	105.42	107.83	105.91	108.29	104.66	103.65	105.74	107.87	102.94	106.8	105.86	108.13	104.55	108.37	106.73
104.02	106	106.58	107.27	104.79	106.33	105.57	106.54	108.12	106.07	108.38	107.48	106.65	104.01	108	107.47	106	105.51	104.91	106.04	104.79	105.28	105.79	104.78	104.57	102.84	105.66	104.42	103.48	106.53	104.63	106.53	105.46	103.26	102.17	107.4	103.31	106.05	109.14	108.54	102.72	103.18	106.55	104.55	105.73	105.09	104.9	107.76	103.85	103.57
98.392	100.7	99.984	97.988	97.107	96.283	96.375	95.848	97.181	100.82	97.312	97.097	97.889	96.59	97.865	102.49	97.441	99.122	98.405	100.5	96.809	98.457	100.22	97.432	97.548	101.25	96.306	94.201	97.146	98.042	103.26	96.926	96.546	96.968	95.616	98.021	98.94	98.379	96.309	99.11	99.601	99.91	97.981	95.524	97.451	97.5	99.505	94.925	95.93	100.6
106.11	101.55	110.63	111.12	105.11	109.05	108.95	110.26	106.98	111	107.29	108.03	110.22	109.57	107.37	107.17	108.3	107.54	106.26	108.69	109.06	110.07	106.93	108.04	108.75	107.37	108.26	108.58	107.14	105.63	107.64	108.3	106.71	106.1	104.19	106.92	106.09	107.9	107.71	108.95	107.79	108.72	108.78	107.32	107.46	108.68	107.27	109.19	105.65	110.4
101.84	108.73	105.76	103.52	103.63	106.4	106.75	106.01	108.26	109.43	104.46	107.85	105.54	103.13	108.31	105.18	110.93	105.1	106.99	100.81	104.56	106.4	105.56	102.49	107.41	105.95	106.88	103.62	106.51	108.74	102.62	105.34	104.31	107.83	104.96	104.76	104.5	103.52	105.55	109.32	105.2	103.24	104.79	107.49	105.73	108.22	102.6	105.78	104.77	105.33
99.373	102.88	102.56	99.439	101.6	100.61	100.34	103.04	98.622	102.53	101.23	100.53	99.543	97.721	103.18	101.47	101.46	97.572	101.62	97.691	100.83	99.926	97.696	100.27	97.976	101.84	100.73	100.15	102.64	103	103.29	100.36	98.534	103.56	101.62	100.35	103.74	102.66	100.34	99.915	102.24	102.13	99.189	101.85	99.901	100.24	104.35	98.577	101.05	100.53
98.263	98.89	95.908	96.5	98.204	96.57	97.926	94.713	96.328	98.682	101.55	96.046	100.79	97.455	97.584	99.05	100.84	98.218	99.366	96.627	96.927	100.52	96.136	97.766	97.612	93.939	97.909	98.064	97.448	98.203	95.659	97.008	98.018	98.772	99.567	98.442	99.104	98.955	101.85	96.316	95.886	97.071	99.187	98.094	100.33	99.599	93.171	95.872	98.94	98.182
106.15	107.33	105.53	105.88	105.96	108.37	105.34	107.99	105.5	105.58	108.57	103.59	106.09	103.5	103.75	107.31	107.5	106.09	107.26	106.73	105.22	108.01	106.32	103.65	105	107.46	103.53	106.95	105.27	106.17	106.92	107.06	102.69	107.71	104.27	103.31	106.95	108.66	105.31	107.13	106.7	103.81	102.2	107.1	106.23	106.93	106.38	105.9	108.46	107.78
105.93	106.08	103.59	105.42	105.06	104.69	104.13	104.6	105.13	105.28	104.91	106.78	104.39	107.1	108.35	106.62	103.94	106.55	106.25	107.99	107.99	102.98	104.98	104.77	105.37	108.29	104.78	105.65	105.71	103.49	104.25	105.93	106.26	105.78	105.1	110.06	105.93	105.56	107.14	105.23	105.9	100.87	106.89	104.59	107.5	104.23	107.47	102.84	107.59	102.75
107.86	105.06	102.92	105.62	106.18	104.83	105.01	101.18	104.45	104.95	104.19	105.34	106.15	105.19	104.85	103.75	102.62	106.79	103.35	110.04	107.24	106.2	107.1	103.22	106.78	106.08	106.85	106.26	106.96	106.19	105.61	104.95	104.73	105.83	103.42	107.49	106.63	104.4	105.69	105.07	104.57	107.15	106.25	105.52	105	102.13	104.28	105.54	105.94	105.94
108.36	105.23	106.99	103.8	105.37	107.27	105.82	105.75	106.55	107.18	103.63	106.27	108.28	102.54	107.12	106.74	106.03	106.66	108.69	106.43	103.71	104.37	107.7	107.53	105	106.32	109.21	105.87	105.61	107.26	105.53	105.7	105.53	106.07	104.73	105.82	107.66	107.14	107.73	106.6	103.44	108.14	106.75	108.35	104.76	106.96	106.44	106.69	103.81	106.14
104.82	105.6	104.79	104.63	105.29	108.92	104.57	105.77	105.7	106.22	104.83	107.19	109.78	104.14	105.45	106.23	108.71	101.85	105.91	105.8	106.7	105.42	104.92	103.92	104.94	107	104.63	103.93	104.45	106.48	107.08	104.23	102.87	106.99	102.09	105.35	106.11	108.57	103.27	106.89	105.33	103.4	106.8	102.87	107.23	104.25	108.92	104.65	107.11	103.71
107.65	107.1	108.2	109.77	108.05	106.13	108.65	107.1	108.12	109.22	110.1	109.8	107.78	106.41	107.44	107.03	111.4	107.51	111	107.1	109.21	109.1	109.65	110.05	108.33	109.85	108.16	107.03	106.34	106.22	108.84	112.46	110.93	107.63	107.24	107.95	108.57	109.99	110.52	107.22	106.67	109.38	110.64	109.88	107.28	111.56	108.73	108.9	109.09	109.51
96.426	99.312	95.4	92.836	97.933	95.538	95.235	98.593	99.389	97.141	96.852	97.777	99.64	99.226	97.738	97.228	99.126	99.748	100.5	99.988	99.205	98.151	95.088	96.325	99.646	97.507	98.771	98.24	98.186	96.928	97.979	99.089	99.46	100.35	96.041	100.8	95.533	97.873	95.197	96.866	100.05	96.855	98.172	96.522	95.324	96.41	98.772	99.458	95.86	97.546
99.002	100.24	97.19	96.275	101.16	98.633	96.117	99.119	99.343	97.673	98.979	98.404	95.217	95.972	100.41	101.57	95.968	96.326	100.65	97.063	98.321	98.976	100.5	96.973	99.244	97.103	97.771	94.23	97.422	95.976	98.066	100.48	96.591	98.808	97.018	98.217	102.78	98.564	96.504	98.109	100.75	98.984	97.029	96.349	99.608	100.12	101.08	99.487	97.622	95.773
106.84	106.46	105.24	108.88	107.33	108.64	105.92	105.21	105.93	104.35	101.85	106.55	107.67	103.32	108.45	106.92	105.41	105.66	107.1	109.07	104.07	104.68	107.56	107.22	105.54	105.28	108.61	109.72	106.89	108.53	108.26	108.08	103.63	106.77	106.7	107.99	108.83	106.73	106.55	106.96	106.79	105.78	107.85	104.99	109.11	107.65	107.59	106.1	105.11	106.03
99.577	99.039	100.25	98.591	97.829	98.522	96.396	98.958	100.03	102.56	98.009	99.544	99.012	102.4	95.278	99.753	98.3	101.75	98.227	99.358	96.555	98.848	95.198	98.898	99.718	98.106	96.579	98.826	97.857	101.24	98.285	95.519	95.889	98.533	101.19	98.977	100.6	96.912	101.35	99.013	99.949	99.734	100.17	101.03	97.336	98.737	97.025	96.57	100.57	97.563
105.06	106.64	103.3	106.78	108.07	103.82	105.81	104.67	107.13	108.73	105.72	106.83	103.18	107.49	104.6	104.62	104.87	107.29	107.87	106.99	106.33	104.22	104.82	108.24	106.65	103.3	105.52	106.98	103.44	106.26	105.97	106.02	106.94	106.47	107.93	104.87	105.05	105.45	106.67	104.66	105.81	105.58	104.83	107.13	105.55	105.88	106.92	105.93	108.18	102.63
108.83	108.06	106.64	106.56	106.64	104.1	107.8	105.35	105.96	104.9	104.94	104.94	104.88	105.25	103.23	106.87	101.24	103.75	108.4	105.87	108.76	105.39	105.3	106.25	107	106.52	107.68	106.39	103.55	101.45	106.17	105.58	104.85	102.64	103.93	102.28	107	105.34	106.37	106.77	105.62	105.13	107.63	103.34	107.37	106.15	108.67	104.81	104.7	106.21
103.93	107.08	106.31	107.04	109.76	109.79	105.66	105.01	106.4	108.92	107.16	106.64	108.05	110.05	112.38	106.71	111.32	110.62	109.6	107.39	109.42	106.91	108.67	109.98	109.48	107.78	105.07	107.66	108.56	106.43	106.17	107.98	108.11	106.62	107.05	107.19	106.52	107.92	106.49	109.97	108.08	105.83	109.24	109.32	111.86	108	106.69	105.42	110.25	107.33
112.58	111.02	110.02	110.13	110.61	111.02	110.65	114.5	108.84	110.89	110.02	109.49	108.55	110.81	111.26	107.84	110.97	114.06	112.24	108.89	113.2	108.01	111.14	109.88	110.08	111.66	112.71	111.28	108.88	112.46	110.87	110.64	108.97	110.36	110.21	111.51	109.48	109.33	107.86	105.87	112.29	108.82	109.99	107.73	109.97	111.11	107.05	110.12	109.28	110.01
101.41	98.314	98.976	99.48	100.02	98.01	99.325	102.29	98.31	101.2	100.38	99.753	101.87	97.453	97.139	99.01	97.466	99.027	101.47	99.004	98.542	99.618	102.42	102.3	99.873	101.05	101.24	102.03	101.27	102.95	98.974	99.857	99.408	97.928	100.87	100.34	101.58	100.24	96.959	102.15	102.37	100.41	100.54	99.042	101.67	99.181	100.41	99.068	101.05	99.704
107.5	103.89	108	106.79	103.57	105.22	107.73	104.68	104.61	104.9	103.76	106.72	104.04	105.67	103.82	107.43	105.11	105.42	108.19	105.37	105.81	103.64	106.33	107.24	107.92	104.84	105.49	107.16	107.14	103.55	106.15	105.2	102.6	104.04	106.68	109.55	102.95	107.22	105.58	109.01	106.6	106.86	109.01	108.53	106.63	105.51	104.18	104.14	101.76	106.49
111.54	112.01	110.99	110.72	111.7	109.62	112.21	107.84	110.05	110.64	109.61	111.52	109.84	111.04	110.53	112.47	111.1	110.08	109.3	109.84	112.54	111.91	109.77	110.38	109.25	110.38	108.47	113.1	112.45	110.93	111.56	108.88	107.77	112.46	111.06	110.17	112.31	111.73	111.31	112.72	111.52	108.74	111.87	111.93	109.91	108.48	110.18	109.35	110.09	111.33
98.91	99.067	96.154	100.68	102.28	104.63	98.684	101.03	103.1	100.26	100.65	98.286	101.84	103.62	100.3	101.64	101.16	100.79	101.17	99.395	99.608	100.64	100.89	102.38	100.63	101.69	99.149	100.55	100.35	103	101.23	100.66	97.22	98.244	101.54	101.99	103.69	102.42	100.04	99.001	101.07	103.22	102.15	96.99	101.35	100.36	101.44	102.91	99.867	100.41
108.73	106.86	110.81	108.59	106.25	108.81	110.42	108.47	109.89	110.67	110.08	109.26	109.29	109.83	108.88	107.65	106.47	110.39	106.43	108.54	109.41	109.41	106.61	107.95	106.07	110.46	109.13	106.64	109.02	110.33	110.74	105.89	106.46	111.11	109.04	108.04	107.43	109.53	106.86	108.14	108.65	107.11	109.24	105.5	107.53	109.25	109.42	105.46	109.3	108.37
105.72	107.14	109.06	103.77	103.82	105.47	104.94	104.77	103.1	103.97	105.93	106.72	106.88	106.39	108.22	105.88	104.79	106.16	108.87	104.78	105.21	103.52	105.07	105.53	103.8	104.16	102.52	107.89	104.58	108.82	106.51	104.46	102.4	104.31	106.4	102.02	104.52	105.32	106.06	104.91	105.3	107.92	101.08	107.81	110.12	105.92	106.4	104.02	105.31	104.89
107.65	105.41	105.23	104.89	107.88	104.93	106.5	108.08	106.66	104.95	104.55	104.37	105.23	106.13	105.3	107.33	106.76	106.74	103.49	105.93	103.9	107.79	105.46	105.3	106.28	104	107.34	108.02	104.62	107.49	105.58	105.43	105.65	102.62	103.95	105.07	106.56	108.02	104.52	106.55	107.89	106.73	105.18	103.42	109.06	105.65	106.62	105.28	106.59	109.68
98.382	97.291	97.746	96.878	100.2	100.4	96.292	98.501	98.167	97.738	100.55	97.66	95.691	98.908	98.739	96.326	96.914	95.698	96.856	98.241	98.27	98.311	97.816	98.197	97.929	97.782	97.853	100.19	97.565	99.889	97.967	97.573	95.869	95.274	101.29	95.652	99.448	98.608	100.19	97.834	97.824	97.943	95.821	95.156	96.93	94.394	97.223	99.803	97.371	98.709
105.75	107.54	107.3	106.58	110.55	108.08	105.84	109.95	109.66	110.6	108.48	110.88	108.27	108.83	105.13	107.29	106.67	106.57	108.1	107.99	107.11	109.96	110.1	109.86	105.56	107.82	108.38	107.73	109.49	109.57	108.95	109.56	108.16	105.09	107.7	107.32	108.08	109.75	109.1	108	107.44	105.23	110.13	112.11	110.1	108.26	105.23	108.5	109.88	107.44
106.31	109.34	106.28	106.44	103.85	110.56	106.32	106.49	106.64	104.28	108.11	109.34	107.89	105.53	105.65	108.93	107.34	109.56	103.59	107.1	107.04	108.88	107.75	107.97	106.93	104.09	109.46	107.86	107.22	109.07	103.82	106.75	104.39	102.54	106.32	108.81	105.89	103.23	106.46	104.97	104.88	108.01	106.27	107.66	107.96	107.27	105.75	105.42	108.05	105.72
109.35	104.6	106.74	107.59	106.16	106.46	107.51	107.15	107.74	104.18	110.25	104.69	108.8	104.68	103.72	103.97	106.06	107.25	103.46	107.47	104.72	103.48	108.01	109.12	102.2	105.58	106.06	104.1	103.31	104.84	104.14	104.92	104.85	106.52	107.7	105.25	107.14	107.39	104.65	106.39	104.27	107.28	105.41	101.77	104.64	106.8	105.57	105.42	104.89	104.35
107.61	107.62	106.61	109.27	110.31	107.67	110.06	109.47	109.65	106.51	109.43	108.02	106.44	106.56	109.64	108.62	108	105.29	108.22	110.08	108.23	106.13	108.05	106.83	107.69	108.15	109.56	108.45	108.51	108.25	107.64	108.35	110.22	106.74	106.68	105.93	109.57	107.68	110.31	107.21	109.77	107.84	108.36	110.09	111.59	110.63	109.28	110.12	107.98	109.13
109.04	109.01	109.96	107.25	112.29	107.38	108.74	107.35	109.68	107.96	110.73	105.29	107.54	107.85	111.19	110.64	109.24	109.7	107.12	108.08	106.48	108.75	106.85	107.59	107.54	109.42	108.4	109.48	107.67	105.39	109.89	111.84	107.24	110.71	110.39	106.47	108.1	106.07	105.64	107.05	109.19	110.28	108.14	111.81	108.44	108.51	111.11	107.92	107.45	107.59
107.4	108.05	106.72	109.83	109.41	106.87	109.46	107.69	109.76	108.21	109.41	109.8	104.72	107.89	104.51	108.43	109.62	111.43	108.05	106.89	107.45	108.88	107.34	108.3	106.58	105.11	110	108.08	104.33	108.25	108.75	107.46	107.39	108.13	107.77	109.76	108.93	106.95	108.13	105.35	109.68	109.66	109.32	106.41	107.45	110.12	107.18	109.95	104.32	109.31
107.89	108.81	107.24	108.34	108.04	110.26	108.52	107.27	107.8	106.25	108.57	108.59	110.14	108.83	110	108.11	107.44	108.45	104.36	108.45	106.24	108.46	105.26	104.98	108.83	105.41	108.07	108.15	108.5	111.57	107.48	106.9	107.12	111.08	108.75	105.54	109.69	107.41	108.51	110.67	108.05	109	106.29	108.74	107.22	107.37	103.24	105.75	104.5	107.35
98.038	98.745	97.27	99.566	96.218	98.674	98.136	96.845	96.874	97.969	96.472	96.648	98.984	97.901	100.55	98.071	95.404	97.71	99.062	97.369	95.737	98.057	96.459	96.334	99.302	98.974	97.048	96.126	96.959	97.483	97.96	99.579	98.896	97.6	98.684	98.457	96.917	95.692	95.492	95.889	99.201	102.68	98.438	98.469	98.139	99.636	99.599	97.963	97.64	101.07
104	104.03	106.44	104.65	100.77	107.28	106.03	106.17	106.54	106.16	109.61	101.27	108.96	103.78	109.42	106.44	104.55	107.21	106.15	104.19	104.04	107.01	106.08	105.61	105.02	104.7	104	104.84	102.3	107.6	107.76	108.08	106.89	104.18	105.27	103.29	103.11	104.22	106.27	108.85	103.26	108.67	104.22	104.95	105.38	104.55	104.82	107.03	104.95	107.19
103.82	103.76	105.96	109.72	104.63	106.11	107.2	106.17	106.88	105.72	104.22	106.44	103.73	105.94	105.5	107.44	104.79	109.21	104.86	110.03	105.62	105.93	106.33	107.53	105.8	105.07	108.24	107.72	106.44	105.05	106.21	107.81	108.29	105.21	106.11	105.5	104.91	108.89	106.21	105.57	105.24	108.09	106.97	106.03	107.4	103.55	106.33	106.61	106.17	103.17
108.44	109.64	105.35	106.07	106.89	111.86	104.78	107.82	106.22	109.71	109.84	107.83	109.4	107.24	107.4	106.35	105.19	106.54	105.03	106.25	106.19	106.07	110.9	105.79	107.24	105.5	106.14	105.9	109.42	108.72	107.26	108.94	108.21	105.71	106.95	109.52	106.36	106.99	107.96	104.68	105.08	105.96	110.25	106.75	109.87	107.83	108.41	105.03	108.52	106.73
107.87	105.97	109.63	103.32	106.21	105.82	105.95	107.27	109.36	102.97	102.47	107.81	104.44	105.34	102.77	109.5	106.52	104.93	106.3	107.54	105.99	107.25	104.69	103.65	107.21	106.16	105.02	105.85	103.51	106.13	106.14	105.73	107.71	102.64	106.81	105.25	106.01	104.58	104.82	106.6	103.93	105.43	103.87	109.36	105.26	107.55	104.76	106.43	106.31	107.28
108.77	108.89	108.45	106.51	106.7	108.76	107.6	106.71	107.81	109.59	107.17	110.43	105.8	111.17	109.98	110.75	109.07	109.7	108.71	106.82	106.22	110.17	109.33	107.21	109.05	107.34	109.21	106.07	106.51	108.76	106.96	108.35	109.34	105.01	109.05	108.09	110.86	107.02	108.64	108.82	107.27	108.59	108.16	109.18	107.9	107	106.51	104.08	107.7	111
107.84	112.22	109.21	107.22	111.19	110.13	107.16	107.97	107.31	107.42	106.71	106.86	107.65	109.82	106.65	102.15	109.84	108.85	107.62	107.09	110.34	108.37	108.83	108.44	110.4	107.2	105.37	110.62	108.85	107.5	110.56	110.32	106.8	108.83	108.67	110.95	109.87	108.46	107.14	108.34	106.42	109.68	106.47	108.16	108.11	106.23	107.12	108.82	107.99	110.58
98.296	99.885	97.171	91.339	97.302	100.26	100.51	100.95	97.801	98.733	99.485	100.09	97.243	101.4	99.246	97.249	97.301	98.997	96.17	99.083	98.683	97.263	99.74	100.39	101.82	100.76	97.67	95.513	98.783	99.546	94.547	98.891	96.751	101	97.316	97.634	101.04	101.05	98.097	94.663	96.414	99.874	95.79	99.63	98.461	97.534	98.167	96.389	91.515	98.51
100.15	100.35	101.81	96.163	104.78	100.27	100.76	100.47	102.84	100.65	99.924	101.65	99.256	98.832	100.11	97.351	102.58	97.771	102.32	100.58	99.939	99.052	101.72	101.4	100.47	101.65	100.24	100.82	99.264	105.16	100.9	98.983	99.517	99.156	99.722	102.5	100.69	102.81	98.276	99.834	99.04	99.803	101.7	101.53	101.13	99.461	101.43	97.48	98.554	99.872
107.28	106.48	107.4	105.36	102.16	105.25	104.5	105.06	100.4	103.63	102.31	105.32	106.51	104.71	104.25	107.38	110.22	107.05	103.9	105.4	108.36	105.52	104.13	105.94	104.48	103.66	105.23	107.17	104.91	105.06	104.82	106.14	105.63	105.45	107.78	103.71	104.89	106.12	104.71	107.17	107.38	104.78	108.18	103.06	107.5	111.16	105.2	104.88	105.62	107.53
105.67	107.01	106.83	104.61	108.2	106.71	106.89	103.22	103.85	103.39	104.3	107.65	105.87	105.04	107.82	107.87	104.72	104.43	107.53	107.17	106.39	106.6	102.87	103.94	105.21	109.33	107.66	105.8	107.9	105.56	106.6	105.17	104.52	107.46	104.2	110.09	104.33	103.76	106.92	103.07	105.77	108.93	106.16	105.55	106.5	103.95	104.32	104.13	107.16	104.63
108.65	110.15	107.88	105.27	107.53	111.14	108.92	106.43	109	107.16	111.09	105.8	107.3	106.92	109.12	108.62	107.95	108.01	110.26	106.26	107.82	109.54	109.43	107.39	109.12	111.31	110.01	107.96	112.81	106.75	108.19	110.06	110.12	109.9	109.28	110.2	107.85	108.49	108.66	110.57	110.23	106.79	108.04	105.56	110.69	109.12	107.94	109.34	109.26	107.58
98.744	97.563	96.901	95.005	98.339	97.247	98.936	97.442	98.463	98.341	99.466	98.529	97.145	99.18	96.123	98.428	99.03	97.585	97.914	97.507	97.011	99.829	98.807	96.473	97.546	98.366	98.447	100.16	94.666	96.662	101.29	96.093	98.403	101.55	96.552	98.655	97.417	98.002	92.473	99.309	96.83	99.688	99.191	98.571	97.991	100.03	98.746	99.944	97.118	97.392
99.631	100.22	99.187	102.61	98.413	104.66	96.154	102.1	101.47	99.865	98.251	101.81	101.38	103.3	99.696	100.07	102.06	100.06	100.82	104.11	102.26	102.88	102.99	100.19	100.89	100.64	102.07	100.44	101.36	102	98.844	102.47	100.65	99.81	99.789	103.95	101.79	99.64	99.547	101.75	100.95	98.286	100.78	98.732	100.64	101.3	99.534	102.45	103.52	102.49
97.039	100.32	101.25	101.84	99.765	100.99	99.563	101.91	100.48	101.98	102.21	102.79	98.665	101.54	101.3	102.37	96.897	97.927	100.79	99.472	99.611	103.7	100.27	98.327	100.13	100.5	98.968	99.465	99.088	101.93	100.67	100.15	98.52	100.89	102.02	99.984	97.912	99.331	97.916	101.11	100.5	101.03	99.496	101.3	101.29	96.025	97.346	100.35	104.48	97.179
104.86	106.27	105.43	103	105.48	110.22	105.79	106.27	103.94	104.5	104.22	110.2	103.73	108.05	106.11	105.81	107.36	106.75	105.95	106.1	106.57	106.03	106.4	105	104.99	105.57	107.11	103.78	101.26	106.6	106.94	105.87	108.56	105.7	103.82	104.46	102.26	107.16	102.95	108.27	106.18	108.28	105.48	104.96	103.42	108.05	104.23	104.99	107.31	103.82
110.91	112.11	108.07	109.73	109.36	112.4	109.93	110.81	111.56	110.16	110.42	111.84	111.52	109.7	110.07	110.14	110.54	112.36	109.69	107.72	112.03	107.94	110.58	110.87	107.68	110.33	110.09	113.22	109.37	112.98	110.78	108.39	109.74	110.65	109.34	110.79	109.93	109.84	110.58	110.87	111.6	110.94	109.77	109.95	111.68	113.24	109.85	110.76	109.99	109.24
106.26	106.87	109.47	105.48	104.05	104.43	105.43	110.13	106.46	107.12	108.15	105.08	106.14	106.42	104.96	106.98	104.04	103.03	108.54	108.52	107.14	103.4	105.79	105.69	107.75	105.73	105.57	103.97	104.19	104.72	106.36	108.78	105.57	106.23	103.7	105.16	106.09	104.19	103.08	106.18	104.71	107.63	105.79	104.71	103.06	106.99	107.56	106.93	107.69	102.62
111.44	108.05	108.68	109.77	110.49	109.72	110.79	106.6	108.68	108.82	108.36	107.44	107.29	105.03	107.69	108.55	107.45	106.09	109.35	112.26	106.79	107.14	107.79	108.1	108.22	105.27	107.67	111.15	105.3	107.17	106.52	110.35	108.17	107.79	106.2	109.57	108.22	105.68	107.76	108.91	106.4	107.39	104.97	110.52	105.22	105.18	108.65	108.06	106.44	108.74
107.8	104.23	108.78	107.96	107.89	106.01	109.15	106.09	104.44	107.54	108.46	107.42	106.37	105.64	108.53	108.1	105.12	107.66	107.53	109.98	107.77	104.95	105.03	102.5	107.24	111.3	102.32	107.29	104.73	106.95	108.22	101.96	105.53	106.33	108.1	109.31	106.48	108.31	105.74	107.84	105.28	104.85	104.26	106.02	105.21	105.8	106.19	106.69	107.47	108.32
107.18	107.43	107.57	107.01	102.97	105.36	108.81	105.33	103.97	105.67	105.88	105.09	107.8	103.54	105.21	105.11	104.39	102.77	106.67	104.03	106.04	106.62	108.25	103.45	107.4	105.67	108.17	105.07	107.89	104.48	102.14	107.94	105.28	107.46	103.77	103.87	106.34	106.62	101.61	107.26	108.23	105.86	104.98	105.03	106.62	104.29	106.75	107.87	104.12	106.53
104.67	106.81	107.51	104.14	107.17	105.62	107.32	106.3	108.72	104.13	105.52	106.26	106.02	106.57	107.85	108.82	103.09	106.85	108.78	109.59	106.74	106.24	105.43	106.79	105.78	104.53	105.8	105.08	105.83	106.32	106.55	106.48	107.13	105.17	103.69	107.38	109.96	105.78	103.48	106.58	107.27	104.96	107.75	105.07	105.96	106.97	107.15	106.24	105.29	106.84
107.83	107.13	104.95	105.78	104.37	105.87	105.24	103.6	104.11	103.82	106.59	106.81	106.28	108.52	104.37	105.22	106.66	107.75	106.67	104.81	105.71	103.34	108.22	105.1	108.06	106.73	105.34	104.8	106.02	105.64	105.27	106.31	106.02	106.08	109.45	107	106.33	106.55	106.16	104.16	105.71	106.06	104.18	105.76	104.38	102.92	103.27	105.72	105.13	105.8
108.91	109.25	108.5	107.11	107.58	108.8	108.76	106.38	104.83	108.87	106.01	110.19	107.02	109.96	107.84	107.47	109.52	107.89	109.21	109.31	110.91	107.89	107.83	108.99	105.43	107.47	106.98	108.61	107.55	107.55	109.43	109	106.41	108.05	109.35	107.29	106.81	108.24	107.98	109.87	107.16	106.51	106.12	109.85	104.8	108.63	109.18	110.65	109.87	106.63
98.61	97.472	98.202	95.641	97.01	96.843	99.115	99.321	98.057	97.479	98.637	94.046	96.121	96.26	96.559	97.123	96.339	97.087	97.212	101.02	97.448	98.189	95.214	97.066	97.04	98.521	95.405	98.593	95.654	97.1	96.725	99.438	98.226	97.231	97.668	97.542	96.464	95.991	97.318	96.343	98.679	96.814	99.572	97.928	98.025	97.891	100.96	97.998	99.552	96.267
107.63	104.97	104.61	103.74	106.76	107.44	106.78	108.8	107.79	105.82	107.59	108.4	104.7	104.21	104.11	102.76	108.14	108.18	105.67	108.05	107.43	106.24	103.1	109.07	104.39	103.79	107.64	107.28	105.54	105.09	107.18	105.97	103.65	110.94	105.95	105.53	103.81	105.47	105.17	106.33	104.81	104.44	104.61	109.93	106.02	104.78	104.11	103.99	106.47	108.14
98.847	98.662	99.119	99.025	97.727	95.041	96.993	99.242	96.958	97.128	98.386	99.557	98.492	95.621	98.594	99.574	96.636	99.359	100.8	98.639	97.731	94.844	98.644	98.034	96.535	96.842	98.7	99.906	99.458	99.002	96.751	98.239	100.08	96.138	96.454	97.155	100.65	98.512	97.82	98.212	96.12	98.018	96.764	98.042	97.187	103.55	99.538	96.519	97.952	99.634
105.33	103.62	102.71	104.85	105.41	102.04	103.88	104.9	104.56	103.56	106.36	107.05	107.84	107.54	105.21	103.14	104.41	105.31	107.06	103.88	104.09	104.88	106.35	105.9	105.1	107.62	106.7	104.73	104.42	106.85	104.31	107.24	105.51	109.31	105.04	107.6	106.15	107.31	105.31	104.48	105.88	103.25	108.54	104.66	107.44	109.11	103.43	105.86	109.96	106.57
106.83	104.78	106.45	104.61	105.49	104.24	102.87	106.64	108.63	106.96	105.16	104.6	105.49	106.57	109.65	106.79	107.36	108.25	104.57	105.52	104.9	104.82	106.7	104.15	108.96	105.93	105.59	106.6	107.5	103.84	103.38	105.51	104.92	104.77	108.29	102.51	107.77	107.32	106.25	105.31	106.83	105.81	102.73	104.73	105.14	104.22	106.3	104.45	103.13	106.78
98.299	98.348	96.338	95.232	99.724	99.769	97.825	100.62	97.677	96.414	100.12	100.37	100.28	99.261	96.604	96.586	95.414	97.466	96.589	96.898	95.346	94.545	97.52	99.303	97.391	100.04	95.858	100.54	101.48	100.04	96.713	99.931	96.227	99.447	93.666	97.133	97.331	97.453	99.933	97.183	96.341	98.286	97.913	102.5	99.67	98.249	98.588	97.434	98.389	97.677
110.87	109.35	112.2	110.17	112.39	110.42	113	110.01	111.06	108.63	111.85	107.98	110.99	113.12	109.49	111.8	112.93	110.05	110.96	111.33	111.33	110.66	109.57	108.6	111.47	110.06	109.36	111.36	108.9	109.59	109.58	108.76	109.49	111.74	110.76	112.4	110.21	109.61	107.76	110.85	112.27	110.87	108.54	112.22	110.9	108.55	113.08	111.57	110.27	109.25
107.08	107.89	108.29	109.14	111.06	109.48	106.87	107.98	102.64	110.88	109.27	108.66	109.85	110.29	109	107.58	111.19	107.93	108.03	109.53	106.07	110.19	110.43	108.12	107.02	108.35	108.16	112.42	110.19	107.17	110.39	108.57	106.3	107.8	106.78	110.13	106.02	108.76	108.59	107.2	108.38	107.39	108.94	108.13	108.79	107.48	108.1	108.72	108.35	109.67
107.77	110.67	112.53	109.61	107.95	111.79	110.74	108.38	113.1	113.49	110.36	111.7	112.81	110.83	108.81	110.26	109.94	112.76	109.85	109.04	110.06	110.38	109.28	112.58	112.58	110.97	111.86	108.14	112.44	109.76	111.24	109.89	110.58	107.65	109.93	108.76	109.56	110.37	106.74	110.34	109.58	111.73	111.8	108.45	112.74	109.58	109.05	111.45	110.51	108.86
105.02	105.24	104.17	103.43	102.61	102.54	101.89	105.22	106.1	102.41	103.29	103.47	99.298	102.75	104.9	103.4	104.22	106.14	100.55	106.08	102.7	105.36	102.52	102.54	103.66	103.53	103.05	102.09	102.4	102.73	103.59	101.29	102.65	99.062	102.59	102.73	105.08	102.61	103.19	102.86	103.18	104.56	101.82	103.73	103.64	102.65	100.3	97.804	103.07	105.26
104.61	103.54	104.01	105.05	105.82	104.22	105.77	102.32	102.53	109.28	106.13	106.02	104.44	107.22	107.56	107.37	105.12	107.36	106.44	106.43	105.38	106.77	102.97	105.11	105.85	107.34	104.65	106.77	107.92	106.54	106.77	109.02	105.48	106.56	104.65	105.83	105.57	108.08	105.08	105.73	106.67	105.36	101.47	106.92	105.09	105.06	108.29	105.29	105.7	105.68
110.85	112.23	111.44	111.74	109.19	109.85	107.9	108.77	107.75	111.72	110.02	110.05	110	109.73	111.59	110.61	109.89	110.31	106.32	108.43	112.69	109.21	110.31	109.92	112.47	108.44	111.03	107.59	113.05	108.5	110.3	109.72	109.22	109.41	110.18	112.26	112.51	111.85	111.72	109.16	109.02	112.74	108.69	111.03	109.42	112.13	109.76	109.22	112.35	108.43
107.52	107.43	110.02	106.06	107.79	106.7	107.01	107.32	108.72	108.53	107.84	109.8	107.01	108.2	106.52	108.21	109.63	105.34	106.19	107.6	108.99	105.57	108.77	105.73	108.6	106.68	108.39	109.69	103.95	109.67	109.51	104.52	107.85	110.48	108.94	110.28	109.21	107.42	107.88	108.31	107.57	108.85	107.1	107.29	108.86	107.02	108.13	106.44	106.39	107.12
108.46	110.45	106.07	110.44	108.11	107.4	108.01	108.07	111.47	108.11	112.85	107.45	105	104.77	111.88	110.23	108.86	107.46	106.21	110.99	108.82	106.87	110.09	106.76	105.71	109	108.99	108.76	111.66	110.57	105.93	110.52	107.19	103.61	108.92	108.68	107.42	109	108.26	109.33	108.63	108.03	107.37	108.38	108.96	109.04	108.47	109.89	108.76	107.25
106.43	109.75	110.13	109.01	106.03	109.65	108.38	110.55	105.13	107.29	106.04	108.52	107.09	110.61	106.78	105.64	109.24	105.24	108.05	107.47	108.14	108.64	109.78	107.26	108.81	106.99	108.14	107.86	108.99	106.01	106.99	106.35	106.88	107.15	108.32	109.51	106.6	110.31	108.09	105.17	106.96	110.08	103.73	105.83	110.24	108.56	104.88	107.39	105.3	108.3
109.75	106.32	111.12	106.51	105.69	107.94	105.39	106.77	106.12	110.79	107.25	107.95	107.74	109.87	107.55	107.59	107.65	109.75	107.13	107.76	107.03	103.98	105.44	107.61	109.57	104.49	107.4	110.82	107.07	108.81	107.89	107.42	105.39	105.15	110.11	105.66	109.68	108.03	109.75	106.66	108.13	106.91	109.46	104.09	105.74	108.96	107.94	106.25	105.59	106.09
106.02	107.08	107.47	106.81	107.73	108.38	106.23	106.72	106.87	107.27	107.54	106.91	105.62	106.85	107.15	105.76	107.03	107	104.74	106.38	104.92	104.6	109.12	105.85	106.81	104.22	106.8	106.73	108.11	105.18	107.95	106.96	104.78	104.51	110.22	109.56	107.69	103.92	107.27	106.29	108.9	108.16	106.19	105.57	108.51	105.16	105.64	105.75	109.97	105.98
109.35	106.52	108.14	109.16	110.81	109.86	106.22	110.83	108.64	105.9	109.58	107.69	111.02	108.53	108.65	108.42	111.5	107.41	107.32	108.13	105.64	107.3	108.7	111.22	103.9	108.15	106.31	107.7	106.52	110.25	108.49	109.87	104.73	108.33	106.5	107.86	106.64	107.78	110.85	107.17	106.07	106.6	108.13	107.44	108.55	110.18	110.48	108.8	109.39	110.06
107.88	107.16	109.83	109.93	108.66	103.01	109.3	107.67	110.39	107.55	112.67	111.31	103.71	107.25	107.53	110.54	110.84	108.83	104.92	106.51	107.56	107.57	104.69	111.72	112.61	109.46	109.24	107.45	107.22	104.87	108.41	108.37	105.58	107.88	110.92	106.79	106.48	109.73	109.83	106.51	107.69	106.81	109.12	108.63	106.5	110.51	107.19	108.28	108.01	108.93
104.68	104.55	108.23	105.72	107.95	105.87	103.36	104.06	107.28	104.99	103.38	103.21	102.95	103.22	106.37	106.5	105.06	107.32	105.94	99.926	105.41	108.43	105.88	105.72	104.4	106.02	105.06	107.47	104.71	103.46	103.73	104.96	103.06	107.28	104.37	104.19	105.23	104.47	105.19	103.24	108.58	107.58	106.18	103.43	103.96	102.13	108.68	106.39	106.71	106.33
99.343	96.14	99.821	97.133	96.721	100.69	96.724	97.656	95.402	95.287	99.606	96.934	97.993	97.453	97.512	97.546	95.217	97.771	98.062	98.106	97.968	99.977	98.797	98.125	96.635	98.935	98.125	100.5	102.24	98.586	96.092	98.682	98.273	98.754	97.682	96.888	97.541	97.137	94.291	96.548	98.315	96.401	97.304	99.384	99.17	99.855	99.297	96.472	99.637	95.853
108.05	109.68	108.82	110.07	103.99	108.06	106.58	109.14	108.55	108.18	105.46	109.48	108.83	107.07	109.36	110.12	109.21	109.16	110.38	107.37	108.61	110.39	110.56	107.48	108.87	108.72	110.01	107.83	110.43	109.52	109.18	108.23	108.27	107.14	108.25	111.53	109.35	107.75	110.16	107.8	108.77	108.09	111.08	106.87	107.91	108.37	105.57	106.74	110.48	109.53
102.46	104.15	105.74	106.58	102.9	106.45	107.16	105.07	105.9	108.53	103.85	102.41	105.64	104.19	106.59	107.97	104.92	105.89	106.04	105.48	107.29	109.04	107.07	104.2	102.35	104.01	108.31	106.9	104.28	105.89	104.81	108.82	106.15	104.01	104.59	105.33	104.82	103.82	107.91	106.15	105.47	104.64	106.65	108.26	106.48	105.4	103.99	107.81	103.6	104.55
107.95	108.75	110.11	109.78	107.73	107.6	107.06	107.05	107.16	108.17	109.13	109.7	110.42	106.95	109.77	105.34	108.02	107.46	107.76	105.96	110.7	108.99	110.31	107	111.16	109.22	111.35	107.47	107.33	107.37	108.4	108.2	109.34	107.62	106.6	105.81	109.27	108.6	109.22	109.79	108.97	110.79	106.27	108.5	110.53	104.98	107.13	109.2	109.36	107.29
99.349	101.23	98.023	98.088	98.6	96.499	100.02	95.579	95.86	96.959	97.131	97.922	96.582	99.705	97.669	94.803	99.189	97.573	98.286	98.888	97.293	96.247	100.86	100.24	97.183	98.087	95.388	100.13	97.493	96.589	96.416	97.082	98.979	99.807	96.113	98.714	93.794	97.979	97.381	98.866	97.674	96.748	96.214	99.9	97.134	95.601	99.171	100.83	96.935	99.757
104.01	103.59	105.27	106.57	104.05	103.01	106.62	107.92	105.6	107.64	108.58	109.15	103.68	108.47	108.37	106.59	104.54	105.12	104.07	104.09	103.84	105.78	104.93	106.35	108.58	104.48	106.55	105.83	109.61	106.84	104.39	106	105.02	106.47	107.1	103.89	105.47	102.59	105.22	106.61	102.83	108.21	109.26	107	108.2	106.8	104.98	106.67	108.55	105.6
106.61	105.78	107.38	104.67	103.68	104.87	105.12	104.34	108.2	104.55	103.32	105.35	102.91	106.59	106.23	106.43	103.38	104.06	104.5	105.16	104.88	105.72	105.68	105.51	104.04	104.68	104.77	107.48	107.05	101.54	104.58	104.15	102.36	106.76	104.47	107.86	104.43	107.67	107.93	106.5	107.83	103.79	105.57	106.85	105.92	104.18	107.6	105.49	106.43	101.61
109	107.63	110.06	109.49	105.36	108.52	107.88	106.7	107.38	107.73	108.97	105.54	105.33	106.68	107.47	108.14	105.92	108.32	108.48	105.87	107.53	108.64	106.03	104.19	107.34	106.72	110.17	106.43	109.8	107.28	105.11	104.28	109.24	106.8	107.66	106.28	106.25	108.37	108.22	106.9	107.76	107.25	108.11	108.86	106.46	108.24	109.46	107.46	110.11	107.22
109	104.19	108.47	107.94	108.51	106.63	107.79	108.58	110.32	109.72	108.69	107.5	107.21	108.87	108.56	107.1	107.61	106.91	105.44	106.66	106.93	107.69	106.88	105.98	105.83	106.58	103.94	107.62	112.1	109.36	108.74	108.19	107.47	106.09	108.01	107.09	109.68	107.36	109.03	109.05	106.4	107.18	109.25	107.01	106.94	104.16	108.9	111.44	107.66	108.34
104.83	106.64	104.38	105.23	106.29	105.91	105.89	107.25	103.3	106.1	106.6	106.31	106.39	101.37	107.17	104.77	104.51	105.23	109.89	107.26	108.27	107.15	108.67	106.31	110.49	105.75	109.56	108.65	109.51	105.82	106	105.79	108.62	109.08	107.53	107.72	105.2	106.46	103.82	106.07	106.22	107.53	107.37	104.53	105.86	105.46	106.24	103.83	104.85	106.3
109.98	111.45	110.54	110.61	113.55	108.49	111.06	110.76	113.35	110.47	108.77	111.56	106.61	109.88	111.82	111.72	111.35	111.69	112.15	109.53	114.04	112.84	108.41	106.85	111.6	113.07	112.95	108.04	111.76	109.86	108.37	108.06	108.32	111.79	113.63	109.51	111.04	108.63	110.13	105.82	112.02	109.31	107.79	109.84	111.47	109.19	109.53	110.27	108.81	107.96
104.32	108.63	107.36	110.78	106.71	106.35	105.7	108.78	109.65	107.65	101.73	106.87	104.42	106.3	105.92	105	105.59	104.16	106.88	103.84	106.85	108.04	106.93	105.97	108.4	106.52	108.8	107.11	108.4	104.23	107.2	105.81	107.47	104.93	104.87	107.18	108.04	106.11	105.42	107.15	109.07	106.09	107.74	108.68	110.3	103.23	107.76	104.63	106.77	106.32
100.56	99.137	99.882	104.67	96.522	101.16	98.646	99.954	103.07	97.721	101	102.86	102.19	102.85	99.386	102.62	102.59	97.437	98.045	95.01	101.52	97.666	101.56	99.01	100	101.14	100.61	101.06	98.557	99.005	100.72	101.48	101.4	101.24	97.208	98.745	97.478	97.978	96.259	99.423	103.08	102.74	101.43	97.67	100.04	98.688	102.59	99.761	101.64	102.61
108.25	107.65	108.57	108.81	107.1	109.16	109.92	108.57	104.37	108.14	111.07	104.86	109.94	108.15	104.72	106.29	108.42	111.81	105.57	106.69	108.98	109.2	108.99	108.25	108.42	105.68	108.41	107.67	106.18	108.26	105.31	109.61	110.24	108.25	108.59	105.27	110.33	111.91	106.01	108.26	110.37	108.7	106.22	108.06	104.67	107.89	107.79	105.27	108.12	106.13
96.175	99.1	98.51	100.56	100.34	100.68	97.746	95.529	100.6	97.795	98.59	100.69	98.161	100.03	96.316	98.395	98.822	99.845	99.735	98.092	99.558	96.835	99.042	96.44	100.76	99.477	96.93	98.28	98.313	99.201	97.708	97.888	98.77	99.43	99.706	99.175	99.783	100.46	99.768	98.935	102.13	98.97	97.716	99.403	99.129	99.24	97.978	96.736	96.796	96.125
102.64	105.33	107.24	105.41	105.71	107.26	105.58	106.9	106.44	108.3	105.7	106.17	104.17	103.32	104.09	106.88	108.34	104.72	105.25	104.21	104.72	108.32	105.38	109.11	106.46	105.66	107.39	106.01	106.09	106.7	108.84	106.58	104.84	102.39	103.44	106.22	106.37	106.42	104.13	106.07	108.37	102.35	104.5	104.35	105.64	107	103.95	103.42	104.59	107.69
105.95	104.78	105.83	107.21	106.93	106.7	103.77	108.22	105.82	103.88	109.73	107.45	105.18	104.96	105.93	108.8	106.66	108.38	106.85	106.28	105.25	107.08	106.93	110.21	107.58	108.96	107.75	106.06	105.09	108.27	105.26	106.73	104.59	110.72	105.56	106.31	106.26	103.26	104.96	105.07	104.68	108.22	105.91	105.46	103.87	108.33	106.83	108.39	106.68	108.44
108.65	103.61	104.75	107.27	106.59	107.08	107.26	102.52	106.2	106.61	107.87	103.6	106.66	108.26	103.52	105.66	108.27	103.39	106.19	106.12	108.58	103.98	103.71	106.83	107.83	106.2	106.9	106.63	104.41	101.85	106.05	107.5	106.16	106.14	105.98	105.52	101.82	106.96	107.68	106.22	103.46	106.42	104.24	104.22	104.87	107.16	103.57	105.13	104.78	106.22
105.84	105.69	105.5	107.32	107	107.41	105.28	105.1	107.56	103.14	105.81	101.9	108.07	105.85	107.32	109.21	106.01	105.61	105.05	104.02	105.62	105.13	104.16	101.24	106.15	107.59	107.2	109.09	105.56	107.92	106.57	105.96	105.71	107.14	108.3	107.15	108.31	105.26	103.75	103.71	105.03	104.3	105.72	102.52	105.45	106.26	105.36	104.22	109.49	105.17
102.1	100.81	101.73	97.991	97.077	100.1	98.984	100.44	97.998	100.11	99.07	96.114	101.69	99.797	100.11	99.976	100.94	97.672	96.538	99.174	98.993	100.26	100.4	101.4	99.216	98.427	101.79	96.364	98.873	99.52	98.989	100.29	98.484	101.69	98.152	101.25	100.8	98.278	98.635	98.851	99.186	99.056	101.11	97.77	98.612	102.71	97.717	97.535	96.637	99.288
105.78	102.4	102.57	105.54	102.69	107.41	104.14	106.82	105.03	104.09	106.42	104.56	107.39	104.31	105.97	106.19	106.36	107.23	107.44	110.2	104.68	106.79	107.3	107.31	105.7	107.86	106.27	110.42	106.58	104.11	106.74	106.13	106.79	105.04	108.26	111.63	105.46	104.66	107.75	105.8	104.8	105.61	108.15	104.95	109.91	108.42	108.23	108.34	103.19	106.69
110.36	112.42	109.55	109.97	109.16	110	110.23	108.25	112.6	111.93	111.97	112.01	110.98	110.04	111.62	109.73	111.95	111.32	109.14	108.85	113.79	111.01	109.17	110.36	109.8	109.44	110.43	113.06	110.68	107.44	109.25	109.41	108.4	108.44	110.67	114.5	110.36	112.23	114.44	112.3	112.67	109.66	107.94	109.47	109.26	111.74	108.91	109.78	108.91	111.69
99.249	97.927	97.145	97.188	96.046	98.361	99.545	96.609	98.827	97.341	98.777	97.309	97.117	100.06	98.379	97.916	99.153	96.985	98.502	100.14	98.895	99.075	97.116	100.31	100.2	98.813	100.37	96.321	100.37	100.93	97.735	101.25	98.468	99.297	98.572	99.549	100.48	99.291	98.364	96.985	96.92	99.241	100.86	97.991	100.13	99.138	102.05	99.253	99.777	97.344
108.65	106.85	113.38	110.13	109.84	109.51	106.3	107.92	106.93	105.05	110.51	109.4	107.82	108.92	108.82	106.94	107.6	107.81	107.47	108.25	107.77	108.34	107.46	112.03	106.46	109.47	107.42	104.28	108.49	110.32	106.06	107.7	106.37	107.2	111.77	107.09	108.02	110.83	107.32	107.48	110.7	108.85	107.22	111.65	109.8	106.38	110.8	110.61	108.7	106.35
105.61	110.15	104.29	107.74	102.12	106.19	102.86	107.48	106.67	107.15	105.81	103.17	108.07	105.56	108.25	105.6	103.15	107.59	107.27	108.38	107.12	105.72	109.35	110.62	104.98	105.01	102.22	105.01	108.07	107.49	104.24	104.73	106.81	109.74	106.71	109.16	106.53	107.74	110.7	104.71	106.91	105.26	104.98	106.87	109.12	103.87	105.38	107.77	105.62	107.93
105.5	103.15	108.4	102.97	107.25	107.13	106.65	104.63	107.88	107.81	106.85	104.82	103.15	105.69	106.65	108.07	106.59	106.73	105.54	107.53	104.09	108.06	107.76	107.8	108.08	106.36	108.05	106.92	105.32	107.02	104.23	106.84	107.16	105	105.28	106.98	104.79	107.83	105.96	106.67	105.27	107.86	106.05	106.31	107.5	104.22	104.21	105.25	107.64	105.7
101.6	101.82	96.403	99.243	99.821	100.1	101.85	99.425	99.094	101.2	100.74	103.77	99.132	100.36	96.246	98.101	101.54	101.71	98.489	101.41	99.148	100.73	97.794	99.68	100.23	102.8	97.925	100.55	98.788	103.12	101.28	101.07	98.465	98.648	100.99	98.995	100.92	97.278	101.85	100.62	97.578	97.422	99.252	103.06	100.7	99.776	99.293	100.17	100.66	101.44
110.3	111.05	111.94	112.46	107.61	112.7	110.94	109.04	108.5	110.87	109.59	109.19	110.57	108.44	110.85	109.62	108.47	112.03	108.99	110.37	110.47	111.27	110.12	109.24	112.57	112.75	110.69	110.51	110.87	108.73	110.78	109.78	110.63	109.81	108.69	111.63	107.06	110.62	110.98	110.19	113.08	110.94	109.69	109.36	110.19	110.75	107.94	112.68	110.84	112.02
108.23	106.96	109.24	109.26	109.89	106.79	107.85	108.57	109.69	104.77	109.98	108.62	106.79	110.07	107.45	111.84	108.44	109.59	106.67	108.95	105.8	109.43	107.5	112.6	110.21	110.08	108.27	108.98	109.53	108.99	104.32	109.55	106.43	107.83	107.21	107.8	108.33	104.72	108.97	109.58	108.11	108.9	107.9	107.19	107.3	106.99	109.93	108.39	107.75	106
108.24	104.54	106.34	107.22	104.56	104.91	106.06	108.79	106.17	106.9	105.12	107.24	103.45	105.06	107.8	106.16	105.38	104.21	107.4	104.81	105.8	104.19	106.84	105.11	104.37	106.09	103.86	105.27	104.72	105.53	104.95	105.13	105.66	105.14	104.77	105.65	106.45	108	107.25	105.49	108.49	105.43	107.41	102.96	104.1	106.13	106.07	103.14	107.05	106.61
99.091	98.768	102.58	98.485	100.63	101.31	99.695	99.604	103.07	99.859	101.09	97.955	99.689	101.06	96.765	101.1	97.656	99.659	99.742	101.9	101.85	102.32	99.094	99.923	101.16	98.677	99.881	97.417	103.89	101.12	102.41	102.89	100.67	101.46	100.41	101.17	100.39	96.212	99.988	100.68	99.014	99.72	100.33	98.691	99.726	102.63	103.65	101.25	101.62	102.41
107.27	107.59	102.63	108.45	104.57	104.67	104.45	105.89	105.09	105.08	105.06	106.13	107.24	106.84	104.91	106.04	105.06	106.04	106.45	107.24	105.71	103.67	105.2	104.99	103.77	106.46	107.02	107.68	102.63	105.39	107.75	108.86	105.67	107.64	107.08	103.65	107.66	107.63	108.19	105	107.02	106	104.76	106.23	106.78	105.19	107.06	106.94	105.09	107.12
109.24	107.18	107.08	108.23	109.45	107.34	107.78	108.64	109.73	110.29	112.38	108.65	113.11	108.59	108.92	106.46	108.08	109.34	109.67	110.64	108.51	109.82	113.38	108.68	106.58	111.17	109.86	110.35	110.05	109.11	109.91	109.11	107.61	106.97	108.8	112.07	106.51	105.22	109.07	110.47	108.95	106.3	104.97	110.37	108.68	110.62	107.9	109.96	108.96	109.33
106.5	105.97	105.7	105.72	107.01	109.01	109.08	106.45	105.66	104.9	106.88	107.02	107.04	104.78	103.59	105.73	108.56	106.87	105.91	104.29	109.52	102.95	105.52	103.83	105.13	109.24	107.6	107.04	106.96	107.38	108.38	106.94	106.15	107.24	107.53	108.75	106.69	106.87	105.55	104.64	106.57	107.83	106.52	107.69	106.46	105.54	107.42	105.18	108.07	108.26
106.63	104.41	104.44	104.59	103.81	103.78	106.46	102.39	108.14	107.1	106.01	106.4	105.04	108.35	104.2	106.12	107.38	103.89	104.17	104.27	109.32	106.84	102.82	105.74	107.17	105.8	106.83	106.78	104.52	104.28	105.98	108.71	105.3	107.45	104.35	105.66	108.19	105.35	105.53	103.89	107.39	108.15	105.98	102.64	104.33	108.89	107.61	106.56	107.24	104.71
109.78	110.54	107.91	107.67	113.57	103.73	108.9	110.33	105.94	110.68	106.65	108.28	109.58	108.04	106.01	104.9	109.35	108.04	108.35	104.97	108.85	107.43	107.38	107.66	108.24	110.88	107.14	106.25	106.99	109.42	108.93	107.98	108.26	110.36	108.62	106.05	109.91	111.08	108.54	108.04	108.69	109.93	106.22	106.35	109.22	106.96	110.28	106.95	108.75	111.61
106.86	105.66	104.72	105.47	102.97	105.12	108.83	106.38	104.73	108.11	107.47	105.1	106.42	106.83	109.04	103.86	104.32	106.67	104.63	106.94	108.49	110.03	107.19	108.31	107.36	106.24	107.34	103.4	108.36	109.13	111.57	106.76	104.94	106.08	107.3	105.84	102.75	104.1	108.55	106.3	106.96	107.56	105.13	104.59	107.55	106.71	106.4	107.28	104.87	106.72
100.43	97.443	100.32	98.185	97.6	98.343	99.434	98.227	98.448	101.71	96.492	99.538	95.209	98.333	97.662	98.345	98.554	98.686	98.982	94.788	97.572	98.545	101.1	99.512	96.77	99.705	97.012	98.31	95.476	98.014	98.343	97.113	99.367	96.38	98.381	98.676	97.032	96.224	97.249	101.06	98.349	97.95	97.128	97.255	97.766	94.113	99.299	97.542	99.764	99.691
106.98	107.84	107.33	110.57	108.41	110.97	109.12	107.58	108.86	105	107.2	108.18	107.19	106	108.08	107.06	107.6	109	108.06	109.35	108.15	107.29	108.94	104.51	106.37	105.78	108.36	105.75	110.23	104.61	106.33	111.19	105.25	108.56	108.64	107.85	106.31	107.23	110.74	106.8	107.92	108.22	107.38	106.16	107.99	110.19	109.89	107.02	110.09	106.87
97.341	98.73	96.807	99.874	96.277	99.619	95.684	97.479	99.894	95.137	97.302	100.72	97.757	95.572	93.586	100.28	98.229	99.529	96.384	97.28	96.392	98.254	96.868	99.199	98.488	99.26	99.288	102.21	100.25	97.907	96.173	97.154	95.956	97.66	97.734	96.513	98.352	96.045	98.575	96.318	98.231	97.162	99.264	98.194	96.803	98.502	95.468	97.567	98.239	95.567
97.963	100.95	100.31	97.566	98.849	98.111	97.424	96.485	98.418	96.051	96.241	98.159	98.054	98.42	95.334	96.95	99.789	97.059	98.196	99.105	98.219	99.315	98.915	97.218	99.313	97.492	97.276	95.951	98.953	96.93	97.69	96.533	97.71	96.422	96.12	99.533	98.682	99.602	95.927	97.598	101.07	96.234	95.266	98.399	94.657	99.163	95.95	99.711	98.337	97.622
102.68	105.3	102.31	103.63	100.27	104.68	103.82	101.44	103.92	101.72	103.35	102.93	100.08	102.09	100.76	101.75	103.2	103.15	100.8	103.21	106.04	106.37	102.41	104.8	101.79	102.62	103.86	104.31	100.7	101.67	101.74	103.95	105.5	104.76	101.93	105.39	103.29	103.63	99.326	107.54	102.63	103.17	105.03	104.01	104.82	102.7	100.39	105.3	100.17	101.41
99.399	100.19	98.496	96.729	100.65	102.29	100.23	98.381	102.59	101.8	101.24	97.455	98.211	100.66	100.52	99.31	100.71	99.705	99.603	98.655	99.934	101.42	98.293	99.382	102.92	99.409	100.12	100.57	102.27	101.15	100.14	103.76	95.139	100.21	99.759	99.51	100.4	99.768	98.886	100.43	98.408	99.122	102.08	102.43	102.69	102.37	102.26	100.67	100	100.02
105.3	104.57	104.76	103.6	107.31	107.11	104.12	107.4	107.41	104.06	104.45	104.62	103.77	104.45	103.8	105.63	106.64	104.46	103.41	107.2	106.03	105.7	107.01	106.26	106.61	105.66	105.94	105.58	105.39	105.78	105.26	104.49	103.99	105.77	105.39	104.38	105.79	104.91	106.63	105.24	106.81	106.66	109.06	104.74	103.93	104.89	106.92	107.19	102.25	103.59
106.75	104.05	106.03	104.47	105.79	105.91	106.2	106.1	103.49	103.67	107.8	107.89	105.19	103.98	108.3	104.43	104.4	103.7	108.35	105.24	105.7	105.27	103.31	105.04	106.99	105.87	104.15	103.4	104.15	104.71	106.22	108.51	107.07	103.84	103.93	105.94	107.84	106.97	105.94	105.69	101.46	109.36	103.78	106.08	108.6	102.43	105.37	106.68	104.92	105.58
100.59	100.33	97.588	102.68	101.04	104.02	100.92	98.789	99.214	102.46	100.39	101.04	99.268	98.799	101.68	105.21	100.26	101.37	102.38	98.175	97.288	103.24	101.27	102.19	100.03	100.96	103.37	98.562	101.64	100.6	99.678	101.51	98.926	102.09	98.249	99.516	99.666	102.97	104.27	103.06	100.54	100.65	102.14	98.913	99.57	98.371	98.681	98.987	101.55	101.22
107.92	109.31	107.29	106.87	108.18	108.48	103.4	104.92	106.89	105.69	105.78	104.67	107.59	112.66	106.73	108.11	105.59	108.57	106.83	105.17	106.35	106.7	109.29	104.54	109.98	104.39	109.82	107.27	106.99	106.51	105.47	107.46	107.24	103.5	105.46	103.97	105.19	107.2	105.43	107.73	106.64	106.72	105.47	110	108.1	109.85	108.24	109.19	108.44	109.94
109.32	108.49	106.2	110.19	108	108.57	106.76	107.25	109.58	106.77	107.26	110.67	108.81	108.67	105.95	108.02	106.06	105.27	108.54	111.07	108.27	108.11	110.62	107.46	108.12	106.59	109.72	108.62	110.01	108.15	109.84	107.86	110.69	109.41	109.47	107.47	107.68	105.69	110.96	107.2	110.33	106.91	109.26	109.59	108.25	109.99	109.19	105	108.85	108.68
102.33	97.908	98.162	100.72	98.251	97.142	100.38	96.968	99.71	101.15	99.956	100.4	97.842	101.42	98.757	95.68	98.809	95.275	100.14	100.02	99.777	101.45	97.988	99.146	98.965	96.086	99.457	99.67	98.009	97.305	101.12	98.103	101.83	99.596	95.568	99.113	99.184	95.817	98.94	101.06	101.91	99.963	97.688	97.925	99.121	99.879	99.778	99.919	99.643	95.427
101.77	102.05	101.78	101.22	99.056	101.75	100.58	100.43	100.85	97.214	103.21	101.69	97.903	100.69	102.06	99.832	100.38	100.09	100.39	98.876	97.687	102.18	100.56	97.643	102.22	99.131	102.55	101.13	98.274	100.01	101.89	99.431	101.64	100.73	101.66	100.97	100.56	99.653	100.04	101.59	101.53	100.31	98.339	101.25	100.33	99.039	102.06	102.25	102.15	98.361
106.98	109.44	106.77	108.32	110.27	109.64	107.59	107.9	109.88	106.96	108.31	111.64	107.36	109.45	107.12	110.06	105.03	109.84	110.55	106.89	109.6	110.29	109.29	108.97	108.49	110.38	110.15	106.92	105.7	112.09	110.88	110.67	108.02	109.14	109.01	107.63	107.22	104.14	109.06	110.62	109.97	104.73	111.12	109.06	108.39	106.79	106.62	106.77	108.56	106.27
107.9	110.29	111.2	110.55	107.85	111.85	110.39	108.02	111.71	107.91	107.53	106.54	112.17	109.95	110.37	110.65	112.8	112.03	109.1	111.7	108.55	108.95	108.82	110.23	107.99	109.05	109.81	113.61	110.94	110.49	111.36	109.81	108.98	110.24	108.4	110.56	110.68	109.95	110.6	108.51	110.14	115.63	109.46	109.55	109.44	111.62	108.08	109.68	112.6	109.74
106.05	106.24	108.8	106.36	105.12	103.7	103.76	106.3	106.1	106.07	106.29	106.82	103.87	105.22	103.36	103.52	106.2	104.57	104.12	102.74	103.7	104.85	106.9	104.02	107.08	104.66	106.64	105.7	104.57	103.98	104.42	103.81	105.86	104.83	105.52	106.36	108.09	107.06	105.15	104.3	105.82	105.44	103.12	104.96	105.51	102.61	104.69	108.98	104.64	107.83
104.31	103.84	106	105.72	107.81	102.61	105.68	104.62	104.42	107.42	111.15	107.92	106.72	106.53	105.23	105.03	108.15	107.58	107.17	105.54	107.97	106.22	106.23	105.46	106	103.2	106.97	104.26	107.26	106.45	106.9	105.73	108.63	106.64	109.15	106.83	107.47	103.4	107.27	108.42	106.78	106.57	104.56	109.01	106.54	106.87	106.47	106.62	103.03	109.25
103.44	109.61	106.34	109.07	105.96	104.48	108.38	106.82	107.31	108.97	105.87	103.91	110.05	107.27	112.08	106.9	106.58	109.52	108.37	106.61	109.72	110.51	105.92	111.36	106.78	104.45	106.47	108.14	108.1	107.65	107.63	107.51	105.88	109.47	109.5	106.32	105.12	108.55	109.46	109.27	107.81	108.43	108.56	107.17	106.74	106.81	111.92	107.94	107.99	108.18
107.54	107.98	108.02	107.76	106.87	106.1	108.41	111.53	107.79	106.42	105.66	105.49	106.29	109.61	108.68	107.25	108.42	111.48	108.37	106.61	108.56	106.6	103.53	107.99	107.44	107.38	109.47	107.68	110.27	110.68	108.07	108	102.75	110.91	106.59	108.68	106.3	107.62	103.45	104.24	107.62	108.06	108.13	107.44	105.7	108.97	109.43	106.76	108.72	107.71
108.8	108.71	110.18	105.93	105.65	106.01	107.72	110.45	103.87	108.37	108.96	108.11	109.16	109.92	106.38	108.75	105.5	107.36	111.39	108.93	108.87	109.21	107	106.35	108.74	107.32	108.48	109.5	111.72	109.28	109.56	110.35	109.75	109.21	110.95	109.06	110.68	111.84	106.52	109.35	107.43	109.13	108.81	108.6	107.94	107.98	108.82	106.23	108.41	108.88
108.37	111.47	108.35	109.05	108.74	106.37	110.31	105.23	110.93	110.98	108.77	106.14	107.83	110.86	109.35	106.23	107.97	111.52	107.72	106.19	108.21	109.35	109.57	107.36	107.05	107.53	108.55	110.27	108.34	107.64	106.45	108.59	107.42	109.61	105.61	109.66	107.67	109.75	109.83	108.13	111.3	109.54	109.68	110.64	105.82	108.51	108.58	108.19	107.86	107.15
106.35	106.5	103.45	106.4	106.85	105.59	107.65	103.95	107.55	104.12	105.79	101.48	109.26	106.2	105	106.26	107.3	106.12	104.42	104.29	107.57	105.87	106.64	105.52	103.98	103.39	103.14	106.63	104.39	106.05	105.15	104.82	108.99	107.1	103.28	108.21	105.17	108.01	104.29	103.88	108.27	103.32	102.01	108.22	104.58	104.75	107.1	104.34	107.52	104.18
107.49	105.36	106.05	104.64	108.03	106.25	106.69	105.22	106.86	105.7	110.1	108.2	109.18	105.52	106.21	106.96	105.53	106.16	111.45	107.98	105.17	105.96	105	105.97	104.76	109.97	104.65	108.08	108.43	104.13	108.67	105.2	107.36	103.89	106.6	107.03	105.96	107.89	106.53	107.32	106.31	105.47	104.04	108.27	104.5	105.76	105.85	108.56	106.81	103.53
106.83	105.86	103.29	106.79	105.62	102.78	106.81	107.97	108.57	105.6	107.26	109.59	106.56	105.7	106.92	110.02	106.48	107.19	105.94	105.97	103.66	104.06	104.35	106.51	105.16	103.74	109.19	107.24	103.9	107.15	105.22	105.48	104.98	104.46	105.65	108.02	107.13	106.75	103.07	101.65	104.64	107.97	105.03	110.83	106.69	103.65	106.14	105.14	104.71	106.26
109.85	108.76	107.4	106.23	107.51	108.1	108.86	106.16	108.02	108.48	107.36	109.74	106.36	110.14	111.17	110.24	114.18	107.08	107.25	111.02	107.2	109.2	107.41	108.93	106.57	109.61	108.07	109.66	110.04	109.05	106.65	109.53	107.76	110.28	107.97	108.9	110.48	108.75	107.43	107.7	105.06	109.31	107.59	109.4	111.18	108.19	108.86	107.22	109.13	105.5
112.27	110.19	109.36	108.69	108.43	111.08	110.81	107.52	111.25	110.6	107.23	108.79	109.13	106.71	104.69	107.31	105.86	110.34	106.32	107.7	108.49	106.56	110.49	108.92	107.43	110.99	110.64	107.09	107.68	105.32	107.89	108.98	109.74	109.43	106.72	108.36	111.37	108.38	112.58	107.97	109.32	108.6	106.55	107.04	107.98	110.41	107.32	108.01	110.68	109.81
108.02	106.97	107.23	107.5	105.32	105.67	104.94	106.39	102.23	105.55	107.03	107.21	104.04	103.89	105.3	107.94	105.04	107.59	105.92	107.5	106.14	107.29	107.98	105.72	107.03	104.88	106.79	109.23	106.57	109.28	104.54	106.48	109.2	106.58	103.18	104.48	106.26	106.47	106.33	107.76	107.48	105.71	104.12	106.12	105.62	103.52	104.91	105.58	106.91	110.2
110.21	108.87	107.69	108.69	107.75	105.1	104.62	107.59	109.23	107.36	108.94	106.84	106.71	108.87	106.66	108.76	112.21	107.5	108.57	107.36	108.5	110.53	105.19	107.84	108.45	107.43	109.77	105.19	108.67	108.43	107.48	107.98	110.25	110.61	105.59	109.22	106.55	108.96	106.97	107.7	106.28	108.71	106.39	106.6	108.49	107.28	110.89	107.83	107.5	109.75
101.4	99.447	99.693	102.22	99.145	103.73	102.16	99.129	99.732	100.69	101.12	101.31	98.248	99.337	98.821	100.33	101.57	96.048	98.794	100.17	103.16	99.109	98.841	101.32	101.19	98.472	100.38	100.94	101.73	101.09	101.81	97.874	101.85	100.56	99.517	98.007	97.16	100.51	103.76	98.31	97.472	97.756	100.1	99.159	100.33	100.78	104.08	100.59	100.98	100.86
105.82	106.35	105.48	107.1	106.17	106.26	105.77	106.41	105.31	105.45	107.5	103.93	103.83	101.75	105.69	107.85	106.41	106.75	106.23	106.05	106.58	104.46	107.74	108.36	107.16	103.63	105.41	103	101.8	109.7	104.17	105.22	107.82	103.11	106.12	108.2	106.19	105.87	105.66	103.42	108.58	106.1	105.84	104.13	109.32	108.72	106.21	107.33	104.78	107.81
109.96	110.02	110.44	110.52	109.77	112.43	111.91	110.54	112.05	107.88	110.91	110.42	110.65	110.99	109.21	111.93	110.34	109.33	112.98	110.23	114.44	110.67	110.69	108.86	110.43	108.53	112.27	111.1	108.92	110.5	110.64	113.46	111.1	107.32	110.12	107.34	111.71	111.91	110.09	108.82	109.84	109.6	109.68	113.86	111.99	111.58	114.35	110.87	111.45	112.5
106.61	103.44	105.45	107.55	104.41	107.42	107.37	104.41	106.83	108.27	104.95	107.98	104.24	105.79	107.49	105.78	107.72	103.83	109.05	105.3	104.33	105.74	108.56	106.35	104.17	105.87	105.64	106.73	107.7	103.14	108.24	105.7	107.88	106.3	107.2	107.63	107.03	107.69	107.7	106.62	107.2	107.64	107.29	107.06	107.63	108.5	105.05	106.58	104.67	107.36
106.8	105.24	101.28	104.38	106.45	107.18	107.03	100.97	106.1	108.35	108.4	103.05	106.45	108.17	104.5	102.43	106.18	108.4	107.96	105.36	103.66	107.23	106.52	105.65	106.91	102.38	102.92	106.39	106.66	104.52	106.17	104.73	104.62	105.02	106.78	103.61	105.75	104.4	106.89	106.39	105.41	107.31	104.95	104.09	104.81	105.91	103.32	105.53	103.12	104.92
107.39	108.54	104.12	105.21	103.93	104.47	106.19	105.34	105.97	105.16	106.75	105.72	108.14	105.3	105.83	105.94	105.86	104.27	103.63	105.81	102.98	103.02	106.19	109.88	105.92	107.55	106.11	103.09	109.16	106.59	105.98	106.43	103.96	108.48	106.19	107.79	105.94	108.55	104.79	104	105.45	102.83	106.33	110.83	106.76	106.6	105.35	105.99	104.4	107.73
110.3	109.93	110.79	109.85	108.33	110.39	112.43	108.31	111.92	108.95	107.87	108.45	112.66	109.77	110	110.59	108.04	109.45	110.78	109.54	107.94	109.03	110.43	110.3	109.54	106.06	111.7	112.47	111.36	110.65	112.79	112.54	108.06	112.23	109.31	111.69	111.25	108.9	105.63	109.84	110.27	109.81	110.14	110.93	112.57	108.69	110.89	113.66	114.1	109.67
104.78	108.85	103.82	105.82	107.39	105.99	105.56	105.23	107.34	105.56	104.99	103.12	104.09	105.56	107.06	107.68	105.82	105.34	105.32	107.98	106.59	107.48	105.31	106.74	106.65	105.6	104.31	106.7	105.77	104.81	105.97	104.11	105.27	106.49	109.06	105.71	106.71	104.4	109.73	107.99	103.25	107.74	105.96	107.76	110.5	107.02	105.85	106.4	104.83	106.63
109.15	104.7	106.51	105.4	104.78	109.37	107.29	106.7	109.94	106.49	107.9	106.98	107.52	107.21	106.74	106.07	106.32	105.97	105.17	106.71	106.12	109.07	105.54	106.85	108.5	107.32	106.71	107.21	104.38	107.14	106.55	108.19	103.16	103.41	104.85	106.47	105.82	107.5	104.3	105.75	104.11	107.26	108.36	103.83	106.33	104.2	103.8	107.17	103.68	107.7
108.48	110.84	107.04	108.84	107.77	106.47	108.41	106.96	112.22	109.56	110.12	109.54	110.46	110.51	107.88	104.62	111.47	108.7	109.25	106.73	106.21	109.11	106.8	107.59	109.32	106.62	108.43	107.88	107.62	109.01	107.91	111.51	108.67	106.59	107.59	111.36	109.87	107.41	109.51	111.81	109.39	108.85	111.96	106.8	108.8	108.26	109.09	106.55	109.92	106.18
105.98	107.62	104.55	108.64	106.74	108.86	102.2	106.01	107.16	105.83	104.66	105.8	106.92	107.45	105.66	104.89	106.83	105.03	106.27	105.02	104.96	106.32	105.71	107.44	107.21	104.91	106.59	105.02	104.41	103.16	104.82	104.48	109.05	106.44	109.85	103.77	104.23	103.14	103.44	106.91	107.48	107.06	104.36	106.3	106.39	107.62	104.29	106.78	108.36	105.03
106.79	103.74	103.9	107.21	108.04	110.89	104.81	108.59	107.57	102.51	107.34	106.77	107.14	102.99	107.42	104.98	105.72	108.62	104.55	103.61	111.63	106.89	106.02	105.37	107.88	105.54	106.94	105.18	107.25	105.43	104.79	104.29	106.34	103.64	105.47	102.96	103.73	104.94	110.58	103.9	105.21	103.36	105.77	103.78	105.73	105.23	108.81	104.85	106.45	105.58
106.04	103.9	105.43	104.46	107.12	106.49	106.66	105.6	104.91	108.17	106.69	103.16	104.27	107.67	106.98	107.47	104.7	106.66	105.95	104.35	106.06	104.97	104.27	105.07	103.94	106.78	105.09	103.42	106.53	103.76	105.74	104.24	103.51	105.14	105.62	101.38	104.79	108.48	103.21	105.99	105.35	105.45	107.66	109.94	106.87	104.5	107.32	103.06	103.34	105.76
97.91	99.007	99.825	100.62	95.091	99.357	97.185	97.592	98.374	99.951	96.251	96.823	99.117	99.77	101.92	97.836	99.598	97.71	100.86	96.938	98.89	98.379	98.721	99.186	97.839	96.63	100.37	101.37	97.956	95.268	100.4	99.774	100.66	99.356	99.037	97.52	96.853	100.63	99.003	99.075	98.742	100.53	101.22	100.71	97.438	95.19	100.09	99.312	98.934	98.081
110.12	108.46	109.14	108.69	107.87	108.73	109.69	107.95	110.34	108.02	111.69	107.46	109.11	105.75	107.59	106.71	105.87	108.88	105.11	105.77	108.79	107.35	105.24	108.79	109.59	104.06	109.74	109.41	106.44	107.97	106	108.81	106.56	105.23	107.37	108.78	106.47	105.8	108.31	110.39	105.58	108.9	107.3	107.28	105.89	108.49	109.35	105.62	109.42	108.25
107.31	107.19	111.96	110.05	106.08	109.9	109.98	106.75	108.26	108.05	108.5	107.4	106.1	107.58	111.55	107.26	108.95	108.86	109.09	106.18	108.49	107.32	104.97	108.4	110.68	105.15	106.25	111.29	109.6	107.37	108.46	107.6	109.32	109.37	105.79	110.36	109.71	109.12	111.27	109.12	107.99	108.81	106.31	108.84	109.4	110.13	106.81	108.52	111.34	104.98
107.83	107.06	110.78	107.85	109.03	110.19	108.28	106.97	107.93	107.45	106.21	108.14	110.26	108.54	110.17	105.1	107.43	107.63	110.13	109.2	106.02	107.02	108.79	109.94	106.58	111.1	112.9	110.84	108.18	110.1	107.76	109.59	108.17	111.67	108.11	110.37	109.47	110.63	107.37	110.64	106.4	112.09	108.53	109.93	109.11	108.4	108.75	107.65	108.46	106.04
106.9	106.89	106.89	105.58	109.93	105.76	107.73	107.27	108.19	105.94	107.9	105.76	104.1	103	105.31	102.38	106.53	108.46	101.98	107.04	105.25	106.76	108.52	105.37	106.44	104.31	105.16	107.72	106.73	105.43	108.5	104.17	106.13	105.08	108.37	107.78	108.21	106.29	106.55	106.94	106.8	106.09	109.08	107.29	107.28	105.59	107.94	105.55	106.12	107.66
106.78	110.69	107.25	109.21	110.25	108.9	102.82	107.17	106.57	108.11	107.64	107.76	106.26	109.43	106.27	106.38	107.26	106.3	106.55	106.59	110.79	106.96	107.97	110.51	110.23	106.86	108.62	106.9	107.79	109.72	107.45	109.32	107.72	110.03	109.03	107.49	109.4	108.89	110.27	107.82	107.01	106.7	109.21	108.73	107.69	110.78	110.29	109.27	109.88	109.31
111.39	109.71	110.82	109.94	110.89	109.55	111.35	110.29	110.94	108.89	114.09	110.89	110.29	112.54	110.61	110.74	110.35	112.61	112.67	109.11	109.37	109.32	106.73	111.51	109.3	111.67	111.64	109.27	109.94	108.89	110.02	111.73	112.21	110.42	110.22	110.42	111.04	109.72	110.38	112.96	112.41	111.88	111.05	109.28	111.8	111.72	110.14	108.44	110.57	109.2
108.22	108.6	108.18	105.78	106.03	110.43	106.65	108.18	108.48	107.44	107.2	107.7	109.86	107.13	109.17	108.34	106.59	108.48	108.98	105.33	109.52	107.68	109.57	109.65	107.38	107.24	107.1	110.48	107.02	107.63	109.26	109.04	104.1	110.06	106.29	106.98	106.44	105.78	108.59	106.39	109.24	109.76	106.83	106.19	108.19	108.81	110.45	109.36	108.04	108.65
107.57	107.98	108.26	104.46	105.4	103.9	108.69	106.67	109.13	106.74	107.36	109.95	107.81	104.43	106.69	110.64	107.23	107.05	107.13	107.21	108.47	109.49	107.91	104.91	108.04	106.16	110.33	108.75	107.61	109.17	108.96	106.68	108.54	109.13	110.99	108.9	108.57	106.1	105.99	108.86	108.97	109.96	108.29	106.45	107.29	105	105.53	107.4	106.34	110.15
108.67	105.87	107.9	107.74	107.12	106.58	107.32	110.05	108.27	109.34	109.12	107.76	109.84	107.78	110.07	108.3	110.27	107.39	110.98	106.84	109.81	108.17	111.21	103.16	109.6	107.99	109.21	106.4	106.61	108.7	105.53	109.01	106.63	106.22	108.12	107.98	107.07	109.57	109.77	106.02	109.53	108.18	109.46	107.53	110.26	111.47	107.39	107.83	106.4	108.06
104.51	102.65	107.03	102.79	105.32	103.23	104.19	105.33	102.12	107.22	101.32	106.6	104.66	105.48	102.81	106.47	106.1	105.32	105.52	103.69	107.86	105.16	105.72	103.23	105.64	107.57	104.3	106.27	106.3	108.99	106.56	106.19	107.34	105.62	108.81	111.59	105.43	103.52	105.85	105.2	105.16	107.52	108.62	106.8	101.86	107.47	106.95	104.77	106.98	104.41
110.29	110.21	110.94	108.26	107.87	110.04	110.2	108.26	109.23	105.26	108.08	110.17	106.81	106.72	104.72	107.99	106.59	112.08	108.15	109.77	107.33	109.63	107.72	107.52	108.62	109.6	108.07	107.07	107.21	107.55	111.32	109.76	111.55	105.68	105.52	106.97	108.04	108.93	106.71	110.32	105.97	108.78	109.5	105.97	109.21	111.22	108.87	107.57	108	104.76
109.28	109.02	110.96	103.86	106.18	107.98	107.94	106.14	109.26	109.03	110.28	102.12	108.37	105.51	106.99	109.02	107.89	109.15	107.45	107.73	106.93	109.7	108.73	110.69	109.42	110.64	106.82	108.58	113.55	111.23	104.33	109.79	109.51	108.82	107.29	107.68	107.24	106.71	109.04	107.18	108.74	109.07	107.63	109.63	106.52	107.63	110.87	110.52	108.08	108.42
106.79	108.58	103.2	108.66	108.5	107.13	107.35	105.51	109.86	109.64	111.45	107.82	104.81	107.96	110.02	107.26	108.83	107.1	105.91	109.56	105.87	107.13	110.42	107.26	104.74	108.51	107.62	105.06	106.91	108.69	105.66	107.24	107.57	107.46	109.55	108.92	106.1	108.36	107.47	106.65	106.57	108.81	107.11	107.5	105.75	110.55	107.28	109.25	106.3	106.85
111.74	111.26	110.29	109.46	111.06	110.07	105.67	106.06	110.83	107.22	108.54	107.84	108.35	107.85	107.25	110.91	110.76	107.57	108.52	107.16	108.71	106.43	108.29	112	108.7	107.24	106.87	110.29	106.94	107.92	110.55	112.82	108.37	108.77	108.22	109.81	109.15	107.48	108.26	109.18	107.69	109.38	110.34	109.05	108.32	108.6	110.56	106.93	107.89	106.53
105.96	106.98	108.47	106.08	107.31	105.86	107.5	107.14	109.54	107.14	107.42	107.93	109.02	104.16	105.03	105.06	109.21	108.33	105.55	108.09	108.52	103.25	105.75	108.29	104.44	104.4	105.59	106.57	105.8	106.27	105.33	102.28	104.98	106.18	107.1	109.02	104.6	104.32	105.49	107.09	107.52	106.17	109.41	106.89	107.49	102.64	106.77	104.9	105.06	104.22
105.67	105.33	108.64	106.74	104.97	101.38	104.1	106.43	103.61	106.01	107.61	104.74	105.35	105.23	106.62	105.04	106.35	105.96	106.91	108	103.36	105.05	108.88	102.55	106.35	104.06	106.25	106.5	103.18	110.02	105.97	105.4	108.58	108.24	105.13	107.25	106.42	107.44	105.49	102.51	104.5	105.54	105.49	106.45	103.69	103.88	107.11	105.28	104.73	106.09
105.69	106.28	107.9	106.26	104.54	104.57	102.51	106.4	107.32	102.95	107.5	106.35	106.51	104.99	101.5	106.15	107.42	107.87	104.6	105.56	104.73	105.61	104.59	108.4	109.21	105.76	105.72	105.4	108.2	107.64	104.77	105.81	105.69	104.71	107.6	102.56	105.07	104.81	103.38	102.44	106.09	103.1	104.03	106.08	105.07	105.23	108.39	106.13	105.31	103.69
107.11	104.35	110.03	105.4	104.59	104.25	107.94	104.64	104.41	102.7	105.57	105.2	103.51	105.27	105.98	103.93	105.62	107.8	106.15	107.44	106.15	106.32	104.27	103.42	106.27	104.16	107.68	105.55	105.62	105.22	105.36	105.52	104.6	106.39	104.98	105.11	105.23	104.87	104.86	108.47	105	103.03	104.22	105.17	105.2	108.19	104.79	104.33	103.52	105.07
106.8	108.37	104.31	110.23	105.78	106.38	106.33	106.29	105.03	105.2	107.82	107.16	104.63	104.23	107.67	107.39	104.55	105.92	109.75	106.29	103.69	109.43	106.14	103.59	105.26	104.6	103.17	104.82	103.67	106.05	106.55	102.84	108.1	106.29	105.45	106.85	105.78	105.16	107.76	103.7	105.17	106.04	104.42	105.54	105.66	105.05	104.37	107.07	105.9	106.71
108.41	104.59	102.93	105.91	106.52	104.97	106.19	103.8	105.28	105.07	107.59	104.32	103.65	106.82	105.02	105.07	106.07	107.19	105.49	102.97	108.48	107.89	103.71	106.03	107.27	104.23	106.04	106.08	103.04	108.85	105.48	105.5	108.21	102.17	108.06	107.08	103.55	102.14	105.36	104.96	103.76	107.62	103.06	102.7	107.37	106.29	104.95	107.05	105.06	104.74
96.389	96.723	101.94	97.124	96.28	100.72	98.411	96.932	98.734	95.627	99.239	99.084	100.39	99.855	95.436	98.905	99.127	98.046	101.95	93.888	98.107	98.181	101.64	99.82	98.815	97.403	101.45	98.928	96.698	100.86	99.197	98.552	98.487	100	100.28	98.854	96.509	99.798	99.582	99.632	96.554	98.994	99.11	94.314	97.062	98.076	98.378	97.339	102.55	95.605
98.611	99.392	98.073	99.947	97.057	97.097	98.06	96.264	98.221	96.648	99.445	99.063	98.348	100.75	99.273	97.212	98.188	98.704	98.099	97.105	95.439	97.166	98.113	98.081	92.613	99.012	94.58	100.37	98.549	97.23	97.698	99.297	96.456	101.94	98.57	100.01	97.423	96.639	98.417	96.565	98.224	97.464	98.89	95.936	99.001	100.16	96.858	97.725	95.718	97.24
104.84	108.18	112.17	108.84	107.75	105.1	105.7	105.57	105.57	104.01	103.17	108.52	107.36	105.72	107.13	106.32	104.17	106.9	106.96	104.95	105.97	106.36	110	108.5	103.27	103.18	107.98	106.96	105.4	106.47	105.85	106.25	105.89	104.12	104.58	105.59	108.34	110.74	106.3	109.63	106.44	109.68	105.98	103.98	104.4	106.16	106.04	108.92	105.94	105.52
104.28	107.15	106.14	108.45	105.6	108.17	108.09	108.76	105.1	105.12	104.93	107.92	107.4	106.06	107.37	103.79	107.63	109.7	108.67	105.99	103.33	103.17	104.86	105.92	104.79	105.12	106.71	107.02	104.28	104.37	104.79	105.1	105.13	106.37	105.91	110.19	105.68	101.72	104.01	107.41	107.75	102.9	103.24	108.73	105.63	105.15	105.97	105.02	103.36	105.01
108.59	106.12	109.59	105.19	109.69	106.98	104.2	106.31	108.2	108.42	108.09	107.2	110.01	109.27	107.39	110.27	107.08	110.11	108.54	108.09	108.83	108.31	111.88	109.48	106.56	108.96	111.53	109.03	109.75	106.23	110.36	108.53	108.44	108.27	108.67	108.08	107.76	108.88	107.71	109.33	107.59	107.13	105.2	107.07	106.59	109.95	105.22	110.31	109.31	106.57
105.57	107.53	106.96	106.66	104.98	108.38	106.47	104.11	108.99	106.86	106.15	105.49	107.54	104.22	104.31	105.18	108.13	108.1	106.18	105.29	105.69	104.9	105.51	107.06	106.83	107.26	105.15	103.27	106.77	104.67	107.43	106.6	105.77	107.31	103.22	106.77	106.66	106.15	103.97	103.71	105.3	107.45	106.31	106.71	105.43	105.04	104.95	105.02	106.64	105.54
101.71	100.43	100.77	98.742	100.57	98.828	102.8	101.01	101.88	99.837	100.92	101.01	98.381	100.35	100.47	103.02	99.588	102.18	101.7	98.317	98.971	99.637	98.85	96.809	101.6	102.68	98.154	101.9	103.32	99.815	100.17	98.965	99.319	100.84	99.687	102	99.977	98.187	100.45	100.83	99.302	100.09	100	100.06	104.59	101.65	102.01	103.52	98.78	102.04
106.89	108.72	106.87	106.57	107.52	105.29	105.57	109.84	106.12	106.1	103.07	106.72	105.31	103.96	105.94	106.36	107.25	102.8	102.91	105.87	105.64	102.32	106.27	107.82	105.69	106.81	105.21	105.67	104.7	107.12	106.96	105.92	107.06	107.71	105.83	107.59	106.67	104.43	105.64	105.4	105.47	109.01	106.13	106.45	107.47	105.27	105.13	105.95	105.79	106.12
106.02	104.88	106.67	105.77	106.77	105.15	105.18	107.76	106.18	107.92	103.76	109.02	102.45	108.77	106.25	107.49	103.96	105.02	105.31	106.3	108.42	104.35	108.65	106.33	106.83	105	102.61	104.78	108	108.58	104.76	105.73	106.22	107.07	107.45	106.28	103.39	104.93	105.6	105.68	106.91	105.52	106.73	105.21	106.66	106.56	108.47	104.06	105.65	105.69
97.476	97.721	97.451	99.429	95.642	97.563	99.061	96.108	101.93	98.167	96.859	95.334	98.243	97.901	95.498	101.06	99.018	95.996	98.208	98.05	98.231	96.066	100.98	97.672	98.383	96.316	98.321	96.94	98.592	96.738	99.219	99.981	98.366	95.545	97.419	96.999	96.429	97.38	96.577	94.957	97.918	99.29	97.989	100.47	97.865	101.78	97.231	97.905	99.762	97.477
105.63	107.1	107.13	105.42	107.19	109.6	110.15	105.01	111.33	108.27	104.32	106.66	110.88	110.7	110.04	106.62	103.75	109.49	106.42	109.19	106.12	111.51	109.01	105.92	107.97	108.35	110.77	108.39	108.17	106.29	106.54	108.47	107.46	108.24	107.44	108.77	108.06	107.46	108.92	107.12	106.96	109.5	106.44	106.18	107.55	107.43	106.4	105.01	107.09	106.25
105.4	106.22	108.07	106.57	107.22	108.85	105.37	109.17	106	101.74	106.17	105.92	106.92	104.79	106.31	107.21	105.35	104.75	103.84	106.06	104.2	106.11	103.49	104.73	105.65	105.53	102.18	106.31	104.81	103.9	106.91	106.26	103.35	104.82	107.59	105.6	103.64	103.74	104.5	106.78	107.04	104.02	106.65	104.42	105.75	102.89	105.03	107.19	106.16	106.44
107.06	108.1	106.06	104.77	102.74	102.85	105.74	102.99	105.58	99.983	104.52	105.75	109.01	106.78	105.61	104.68	103.94	108.42	101.61	105.83	106.03	104.4	105.76	105.98	107.46	106.18	105.91	107.5	103.36	106.06	103.03	104.74	105.5	105.6	105.6	103.98	107.33	104.18	106.2	107.49	106.52	107.76	103.38	106.87	106.17	102.08	106.88	106.81	106.67	107.4
108.46	110.26	108.51	107.27	108.46	107.99	110.59	107.21	106.81	109.96	108.84	109.24	108.59	108.12	107.55	105.07	110.19	108.7	107.73	109.21	108.4	107.05	107.75	107.41	108.57	111.31	110.58	107.24	109.58	108.75	107.12	108.77	107.61	107.26	107.85	108.8	108.36	108.12	109.26	106.87	108.12	105.94	108.68	106.41	108.71	109.65	108.63	106.95	106.44	107.59
106.67	105.81	104.53	105.3	106.66	107.7	106.53	105.83	105.34	107.28	106.36	107.14	105.39	105.94	107	109.71	106.17	105.02	105.12	104.3	106.01	107.75	105.92	106.05	105.64	104	104.91	106.81	103.83	104.75	104.38	104.62	105.37	104.93	108.44	105.82	104.96	105.42	105.18	105.99	106.52	108.15	104.96	107.32	106.35	105.29	106.15	109.81	104.33	105.46
109.79	112.54	109.17	111.92	113.48	107.9	111.6	108.83	105.99	106.57	113.26	107.59	108.8	109.31	111.01	112.02	110.72	109.91	111.15	110.86	109.77	111.1	108.85	109.88	109.43	111.09	109.74	115.06	110.76	106.92	108.59	108.51	110.05	109.03	111.34	111.42	108.39	109.55	109.05	109.76	113.57	111.81	112.65	112.01	111.39	109.01	111.4	111.24	109.16	109.26
107.96	108.3	106.41	109.81	105.79	108.8	108.71	109.27	108.75	107.58	109.01	111.24	105.58	104.77	108.83	108.21	109.15	108.84	106.39	107.52	103.8	109.12	107.1	108.52	107.66	109.08	109.37	106.36	109.33	109.17	105.3	105.81	110.61	107.5	106.79	106.96	106.49	111.04	104.98	108.63	108.29	108.72	106.55	109.05	106.51	107.26	106.14	106.06	110.59	106.1
106.02	105.78	105.92	105.96	107.09	106.25	105.18	107.5	105.92	104.6	102.94	107.51	107.81	107.5	106.17	106.15	105.58	106.84	107.53	102.9	105.44	104.02	108.01	106.42	103.25	105.86	106.81	106.01	105.3	106.9	106.56	106.99	107.42	107.84	104.94	107.35	108.77	103.5	106	105.54	107	104.37	107.44	107.68	107.56	105.65	105.38	108.76	104.27	105.72
104.51	104.72	103.77	104.87	105.4	103.29	106.17	106.67	107.07	105.72	106.24	106.28	104.83	106.59	103.92	110.02	106.52	104.87	107.98	106.59	102.45	104.45	106.6	101.43	108.37	108.87	108.19	106.03	106.77	104.36	104.29	104.68	105.91	106.97	105.44	103.7	102.95	106.63	108.84	104.69	106.51	105.36	104.2	105.5	101.6	108.69	103.85	105.85	106.55	107.51
110.02	109.85	111.98	111.18	111.13	110.99	111.57	111.72	111.23	107.95	113.22	109.9	112.44	103.45	112.1	111.75	113.27	109.53	113.63	111.02	111.35	106.91	112.25	108.83	111.27	106.71	111.68	110.99	110.76	108.35	112.81	112.37	109.13	110.17	112.37	109.86	110.25	108.4	109.65	110.66	113.5	111.39	111.41	111.11	109.75	112.45	111.18	107.91	108.02	113.28
105.86	106.56	109.65	107.46	105.15	108.58	108.92	105.28	106.34	106.5	104.75	107.59	106.65	107.18	107.25	105.9	107.48	107.48	108.53	106.12	106.57	106.98	103.8	106.25	104.91	103.98	103.6	105.41	108.54	105.5	109.15	108.66	104.16	104.4	107.12	106.97	107.14	108.61	105.81	108.73	106.39	106.69	106.54	103.72	109.31	109.32	105.54	105.63	105.27	104.29
100.83	98.15	96.261	99.746	102.89	99.652	101.94	99.085	103.68	100.39	101.46	101.79	100.37	100.28	99.521	100.6	98.923	101.54	98.548	101.2	99.997	101.4	104.59	101.13	101.79	101.34	100.82	98.726	104.8	102.61	99.571	98.408	97.027	97.481	103.98	99.582	99.361	101.34	103.93	101.03	101.38	97.404	101.86	102.39	99.864	101.44	98.643	95.212	98.391	102.87
97.572	102.95	99.659	100.43	97.711	99.781	98.348	102.62	101.37	97.16	95.652	99.681	101.08	101.25	101.32	100.31	98.477	96.543	94.524	99.449	98.471	102.02	99.234	100.96	98.799	98.457	96.338	98.077	98.523	101.04	98.399	97.283	97.207	95.216	98.823	100.47	96.317	97.63	100.67	99.702	97.903	99.15	99.031	97.288	97.888	100.77	98.175	100.36	98.046	99.76
96.361	98.612	96.906	96.285	100.65	98.094	98.246	98.739	102.91	99.613	97.346	96.582	96.144	95.15	100.84	98.993	98.911	99.049	96.675	100.8	101.24	99.387	97.401	101.03	97.6	97.866	96.841	96.142	96.535	100.22	97.895	94.899	100.6	98.408	96.813	98.513	100.66	96.671	94.725	99.51	94.801	98.213	100.39	98.087	99.269	97.903	96.428	97.842	96.622	98.74
107.19	107.1	108.05	107.17	110.68	109.19	107.95	105.48	108.1	107.23	105.61	104.62	109.14	104.92	105.53	107.11	106.63	109.69	107.1	104.25	106.93	107.24	104.43	109.43	106.45	104.63	105.59	105.74	108.1	105.14	108.48	105.66	105.61	109.01	109.63	104.21	106.42	107.99	105.26	109.88	105.67	102.79	104.78	105.04	106.52	106.25	108.98	103.94	108.21	105.08
108.72	109.51	109.23	106.66	109.61	107.05	109.65	107.06	109.42	109.94	111.14	109.84	110.86	106.51	106.04	106.01	107.99	108.97	107.03	108.37	108.58	107.08	106.75	111.33	108.3	107.18	107.8	106.93	109.39	107.58	110.84	106.44	109.15	107.24	109.85	107.78	106.42	108.54	106.64	106.34	108.3	105.39	110.78	107.24	111.03	108.85	111.21	109.98	106.69	110.49
103.38	104.74	105.02	103.61	104.15	105.83	107.59	105.94	104.1	105.99	107.82	103.9	106.83	106.21	105.02	108.03	103.79	105.6	105.99	104.16	106.06	106.65	107.23	106.42	103.88	102.74	103.61	102.31	105.18	108.2	104.57	105.92	104.99	105.79	104.29	102.07	103.74	109.45	104.75	105.28	105.02	106.65	103.83	106.6	107.8	107.74	107.61	106.51	104.57	103.99
108.39	110.75	106.33	109.11	106.65	108.22	110.46	110	107.99	108.24	107.02	107.95	109.68	109.04	114.6	108.23	108.27	107.68	112.41	107.54	109.76	110.63	108.39	109.61	109.86	108.49	105.99	108.64	110.06	108.35	111.22	108.74	105.44	106.49	109.03	107.01	106.78	108.63	105.47	109.15	107.63	110.01	109.9	108.56	106.73	110.83	107.12	107.14	104.86	107.81
107.62	107.01	108.04	108.3	109.17	108.94	107.91	103.66	108.48	106.45	107.55	105.38	105.15	108.99	107.39	111.22	108.45	110.85	107.3	109.81	107.44	106.61	106.95	108.92	107.85	108	106.7	105.96	109.33	109.75	108.25	106.97	108.97	107.88	106.27	109.36	108.21	104.88	105.62	109.66	105.79	111.95	105.48	109.92	103.57	107.55	109.4	106.85	107.32	107.67
100.74	100.84	102.38	101.02	101.75	101.44	100.62	104.12	101.27	100.78	101.06	103.34	99.797	102.33	100.05	101.49	99.748	101.32	101.65	99.795	100.05	99.734	100.32	99.384	98.675	98.902	99.209	102.69	99.217	99.148	97.815	100.69	97.03	103.1	100.57	98.985	97.158	102.18	100.38	102.74	101.3	103.27	101.88	104.49	101.97	98.372	102.27	102.74	101.85	103.23
103.74	104.43	104.18	105.97	107.09	106.62	100.64	107.92	108.23	104.25	102.97	104.74	106.42	104.28	103.25	107.67	105.87	104.34	106.83	105.77	104.07	107.62	105.3	105.09	105.42	109.84	104.69	106.06	105.95	105.36	102.49	106.97	105.44	106.46	107.41	108.52	106.93	106.47	105.7	106.59	107.43	107.93	106.17	104.99	105.87	104.88	104.7	103.92	102.78	108.83
109.76	104.11	108.01	106.04	108.06	106.6	107.21	110.02	107.68	110.16	108.75	108.75	109.04	111.84	108.59	109.89	108.78	109.09	107.48	108.53	108.08	107.71	108.11	107.83	109.86	106.39	104.81	110.07	106.89	108.46	104.31	107.3	107.49	108.23	107.72	108.22	108.85	106.24	106.75	106.28	106.8	105.05	107.05	104.22	107.05	107.82	107.45	106.04	110.27	111.87
110	105.19	108.66	105.95	106.59	109.03	106.27	107.38	105.67	104.61	104.81	107.92	104.99	105.92	106.34	107.14	104.81	105.32	105.38	106.6	107.25	105.47	105.12	103.26	105.3	106.98	105.24	109.18	105.91	105.72	105.2	105.63	105.76	107.14	104.12	103.71	103.63	108.01	109.52	111.9	106.11	106.3	102.97	109.36	107.72	105.3	105.97	108.03	108.2	105.75
103.42	101.16	100.49	99.11	97.963	100.62	101.1	102.18	102.31	102.3	101.27	103.51	101.99	101.6	99.942	100.86	104.18	102.21	99.143	101.82	103.48	100.13	101.39	99.2	102.21	98.572	103.42	97.173	102.31	103.78	103.67	97.439	99.197	99.73	98.172	97.509	101.35	99.67	98.145	98.724	100.1	101.71	98.975	104.52	101.77	100.23	99.259	101.47	103.13	102.97
105.95	106.72	105.87	107.51	103.14	108.62	105.26	105.77	105.86	105.81	106.73	108.88	103.85	105.27	105.78	105.98	105.48	106.43	103.95	107.94	107.82	104.07	106.19	107.93	105.11	102.22	106.06	105.91	103.86	105.83	104.14	110.44	106.29	106.26	105.93	103.24	109.12	105.81	106.17	103.81	103.85	104.58	104.93	106.39	105.69	105.81	105.62	105.63	108.95	103.66
107.26	106.98	107.15	104.76	102.95	105.4	105.98	102.88	104.21	107.67	106.29	104.29	104.62	105.06	106.1	106.61	105.82	104.95	106.58	104.53	107.97	105.43	107.46	103.84	105.72	104.2	107.08	104.84	104.79	105.43	105.06	107.61	103.59	103.98	102.45	103.88	104.64	105.8	102.27	106.59	103.21	107.09	106.25	105.62	101.78	109.58	105.94	104.24	106.41	106.43
111.72	111.83	108.32	112.74	109.52	108.76	110.31	106.7	109.98	110.93	107.48	109.65	111.8	106.79	106.82	108.94	103.54	107.07	110.31	104.1	109.01	107.3	107.68	106.52	107.53	108.04	109.07	108.34	107.92	107.51	111.91	109.45	109.21	109.11	108.54	109.25	107.9	110.63	105.64	109.67	109.22	111.08	106.77	111.92	110.11	111.38	107.14	106.67	105.79	104.98
109.75	109.75	111.23	111.96	107.92	112.08	113.84	111.48	108.05	110.58	108.9	110.69	109.14	109.11	110.7	114.33	108.7	109.49	111.01	112.78	110.62	110.72	111.36	112.75	111.2	109.03	111.81	111.85	111.88	110.26	109.2	109.97	109.74	106.5	109.81	111.15	108.72	111.2	110.22	107.76	107.58	110.92	112.2	109.74	109.45	112.87	108.41	107.25	106.5	112.49
107.68	109.44	106.29	105.33	108.43	109.71	105.83	108.82	108.8	109.5	105.59	105.73	107.45	108.15	110.3	107.08	106.83	107.62	110.51	106.7	109.97	105.61	108.16	107.46	108.86	106.62	106.97	107.67	104.87	109.36	109.35	108.15	108.43	106.74	110.92	110.16	107.92	106.23	105.17	106.23	110.2	105.64	108.49	106.67	108.78	110.11	109.03	108.17	106.43	107.77
109.47	105.74	106.43	107.27	105.56	109.17	103.79	108.24	103.76	102.88	106.58	104.36	106.02	105.03	107.03	104.6	107.48	109.05	107.34	105.27	104.19	105.58	103.59	103.98	106.42	102.95	106.36	104.82	105.68	104.05	104.03	109.67	105.42	106.52	106.73	106.86	106.65	104.09	107.29	103.57	106.94	106.22	105.25	103.64	105.6	107.11	105	103.87	104.67	104.09
107.73	105.58	104.73	107.06	109.59	103.71	104.17	105.73	104.9	106.92	98.383	106.12	101.01	104.64	105.64	101.21	105.02	105.82	107.76	106.64	105.6	103.87	105.62	104.96	106.4	106.45	106.23	104.21	104.35	109.3	106.22	104.31	106.34	107.2	103.89	105.39	105.36	105.37	103.95	106.18	106.67	103.95	106.24	106.03	107.21	105.71	105.05	105.45	104.03	103.46
104.58	105.01	105.83	107.27	106.09	105.22	107.15	105.57	104.83	104.12	105.67	109.01	106.65	110.08	104.24	106.28	106.08	106.25	103.09	105.27	106.59	108.24	104.62	104.42	106.62	107.42	106.39	106.33	107.45	104.65	105.69	104.4	104.54	107.15	105	107.11	104.58	107.89	103.73	108.66	110.13	108.7	105.13	103.66	107.36	104.42	105.91	105.41	103.89	105.71
103.59	106.29	105.59	106.05	106.26	106.8	109.13	105.48	104.09	105.61	105.78	106.62	106.99	107.04	103.19	104.96	104.62	104.16	108.93	104.56	104.27	104.08	103.49	102.29	104.06	106.69	108.09	102.17	107.15	104.39	106.48	105.24	108.25	105.94	107.14	106.4	106.8	105.81	105.63	104.9	106.18	103.14	104.95	107.12	104.24	104.32	102.97	103.38	107.04	104.98
108.8	110.42	110.92	104.96	106.63	106.08	110.87	108.34	108.37	111.18	107.1	107.25	109.52	108.77	108.26	109.44	108.4	109.23	108.4	107.89	107.99	109.22	110.77	107.8	107.77	104.58	105.8	110.83	107.72	108.47	107.84	107.23	106.73	109.22	105.42	104.82	110.38	109.77	108.5	105.27	107.29	107.74	107.92	108.69	109.37	110.53	108.01	105.25	108.48	107.88
111.86	111.08	109.81	109.39	111.09	108.57	110.74	110.61	109.1	109.54	108.17	110.93	111.92	112.19	111.46	111.51	111.23	109.39	109.37	109.02	108.45	110.95	106.55	110.85	111.67	115.63	111.62	109.85	112.99	112.46	113.09	113.62	112.28	108.51	107.07	110.57	112.25	110.61	108.22	110.08	107.78	109.75	107.6	110.37	109.07	109.6	112	110.44	108.48	106.96
108.71	104.34	107.04	105.55	107.31	108.26	108.79	106.13	106	109.52	110.09	106.74	109.56	109.64	109.79	104.95	105.85	105.34	107.64	109.35	106.68	106.53	106.27	109.18	107.75	110.03	105.83	109.42	107.45	108.62	108.99	107.56	110.29	106.36	110.33	106.9	108.4	105.26	108.86	105.64	108	107.18	106.49	105.92	105.35	105.65	109.74	109.8	108.07	109.21
107.52	107.77	110.15	108.69	108.58	108.34	107.39	107.43	107.85	107.03	108.19	110.34	106.58	109.06	106.43	108.17	110.54	109.89	109.57	108.34	108.59	111.09	108.69	106.55	108.36	106.74	108.11	106.47	106.21	107.13	108.09	109.32	110.1	109.1	108.03	105.63	107.12	110.5	106.61	107.56	104.63	110.34	108.68	105.25	108.92	108.24	109.36	111.32	106.3	109.61
98.524	96.753	99.912	98.53	94.981	99.621	97.639	98.786	98.611	96.497	99.43	97.09	98.204	99.59	99.339	97.481	101.51	97.976	99.984	96.28	97.486	100.86	95.831	98.096	98.678	99.009	97.549	98.099	94.805	97.631	96.635	102.74	100.04	94.024	96.354	98.653	100.88	101.59	97.424	103.36	96.809	97.17	93.528	95.315	99.234	99.338	101.16	97.375	97.211	97.614
105.42	106.86	106.42	104.96	107.72	104.32	105.89	103.69	104.39	105.51	106.56	103.6	105.81	107.13	107.72	104.42	105.37	105.97	107.03	110.34	108.91	106.21	104.73	102.83	107.95	103.76	105.99	104.45	105.94	102.89	103.72	106.46	103.34	102.57	103.48	106.75	106.03	105.75	106.47	105.19	106.69	104.66	105.07	105.49	105.57	107.06	106.7	105.69	105.5	106.22
107.49	104.95	105.65	104.79	104.89	105.48	103.97	103.75	108.68	106.09	106.08	105.79	108.25	104.62	107.12	105.04	107.36	106.49	108.63	109.16	102.75	106.96	104.25	103.34	102.62	104.26	108.7	104.79	107.96	107.21	111.23	105.09	106.91	107.23	106.91	106.69	105.48	108.21	107	108.03	107.35	106.49	108.45	107.25	108.04	105	101.8	103.33	103.85	109.22
99.414	100.76	98.913	100.12	96.741	97.737	96.201	96.993	99.752	98.92	95.982	99.223	99.035	99.808	98.942	101.99	101.34	99.793	96.667	97.039	96.872	97.501	99.283	100.13	97.821	97.549	98.485	100.75	100.66	98.609	97.975	101.41	103.38	100.09	98.015	99.07	94.673	96.598	96.629	98.735	98.896	98.788	99.936	96.406	98.461	97.19	99.14	97.462	101.28	95.916
107.08	111.75	111.61	111.42	109.87	111.14	109.38	107.51	108.32	112.4	109.96	108.45	109.13	110.88	113.26	110.52	107.79	111.52	111.24	111.07	110.7	111.73	109.8	112.09	107.36	112.9	113.11	108.51	110.07	110.05	111.65	111.88	106.81	110.33	109.56	112.2	109.52	108.54	108.82	112.09	111.62	110.68	109.37	110.63	107.68	108.65	112.33	110.74	110.34	108.89
103.88	103.85	105.06	106.48	107.72	104.72	103.65	107.8	105.37	108.98	105.66	107.92	105.07	106.04	105.82	105.34	107.21	105.66	108.04	108.07	106.36	103.42	106.63	107.18	106.34	104.75	107.37	104.63	103.96	104.13	103.82	107.92	105.19	106.53	109.48	107.78	106.74	107.69	107.57	106.82	107.61	105.91	107.33	105.32	107.71	104.13	108.43	107.14	106.93	105.5
96.919	99.727	100.73	99.191	95.231	99.237	96.257	97.643	98.202	97.302	97.612	95.951	98.033	98.084	97.848	100.49	98.329	101.35	95.1	99.442	98.199	96.85	98.979	100.15	97.911	99.385	96.434	96.884	99.395	100.03	97.633	98.01	100.41	99.999	98.058	95.318	102.36	98.451	96.711	98.482	100.1	99.161	96.037	96.449	98.736	96.875	94.946	99.209	100.98	97.849
109.01	103.66	108.86	105.58	104.42	104.62	104.73	107.47	106.69	106.52	106.41	104.47	106.17	105.14	107.85	104.15	106.26	106.41	106.2	107.5	106.51	102.54	109.14	102.23	106.12	104.55	103.76	108.49	104.97	105.93	105.74	109.3	105.48	106.87	108.85	108.88	105.77	106.11	107.71	104.88	103.21	106.39	108.03	109.88	110.7	103.76	104.94	107.86	107.38	106.19
106.97	107.05	104.36	104.67	105.51	105.54	106.12	106.46	108.26	104.97	105.39	107.71	104.19	105.97	106.96	106.93	102.83	104.71	105.5	102.62	105.36	106.62	105.92	104.27	102.21	104.93	106.72	104.5	106.92	107.02	103.32	108.38	106.47	106.05	105.9	108.37	105.37	104.98	105.86	107.17	105.56	108.46	106.12	103.27	104.53	105.79	105.17	106.93	105.56	106.25
107.39	110.69	108.27	106.29	107.1	106.74	108.3	109.8	108.95	107.8	107.71	105.24	108.81	108.93	104.56	108.06	107.67	107.99	105.21	108.69	107.22	106.56	112.61	106.21	107.89	105.75	105.74	106.6	109.54	109.21	110.89	105.27	107.76	107.35	107.24	106.28	111.93	107.53	108.88	102.04	108.6	109.84	108.15	110.41	105.68	106.84	108.92	107.57	107.95	107.46
104.32	105.46	109.58	105.4	107.69	107.23	106.32	108.29	106.47	109.44	107.11	107.66	108.8	103.76	105.81	101.99	106.72	108.02	110.75	107.52	108.23	105.95	108.78	108.38	109.5	101.68	106	106.47	104.98	105.67	105.23	104.92	106.49	106.83	106.47	105.37	106.86	101.56	108.1	105.99	105.15	104.96	110.14	106.51	110.05	107.87	106.12	106.84	104.43	106.45
104	107.94	104.58	104.73	103.49	107.46	106.27	105.29	106.02	103.55	106.06	105.94	105.24	103.79	105.39	106.86	103.03	104.72	105.71	105.87	103.87	106.09	106.17	105.77	104.89	103.76	107.98	109.51	103.88	105.57	106.54	106.63	107.33	106.58	103.11	104.5	107.56	106.18	105.34	105.55	106.9	109.21	104.51	108.02	102.67	104.76	107.24	103.5	107.09	101.88
107.12	104.74	104.89	104.82	106.53	105.13	105.7	107.88	106.78	104.98	109.82	106.83	107.82	101.75	107.3	106.59	105.26	107.11	103.72	106.15	107.48	108.66	107.25	106.94	107.78	106.3	107.54	108.25	106.66	111.16	106.77	102.84	105.12	107.15	106.84	103.52	108.44	105.26	108	107.73	104.57	104.31	105.75	103.63	105.02	105.65	108.08	111.3	104.88	108.68
97.603	95.672	97.24	94.882	98.366	97.241	97.192	96.571	99.526	99.725	100.23	99.986	97.748	101.03	97.887	98.085	98.453	98.831	96.765	97.845	100.01	98.249	96.999	95.021	97.877	99.44	97.724	95.542	98.375	99.171	97.956	99.174	99.539	94.645	99.081	97.6	97.638	99.36	100.29	94.291	98.671	97.222	101.36	99.457	99.271	95.354	96.649	101.41	97.543	102.54
107.66	105.12	106.21	109.08	104.36	107.64	107.57	107.41	108.5	107.78	104.18	104.59	105.15	106.14	106.61	107.48	104.75	106.77	105.36	105.44	102.06	108.44	108.06	106.08	102.58	105.65	107.92	104.76	104.78	103.1	103.75	106.33	104.97	105.49	106.55	104.73	104.53	107.65	104.31	104.67	105.17	103.58	102.75	103.44	104.73	108.13	106.82	106.39	104.61	104.97
102.89	106.34	105.96	106.58	105.92	106.08	107.96	104.37	102.31	105.65	107.56	106.63	103.73	105.41	106.22	105.91	104.6	107.08	107.3	107.3	106.36	107.34	107.36	106.59	103.15	103.81	107.18	105.95	104.35	105.54	104.97	109.36	103.61	108.99	106.75	108.12	105.52	104.18	104.98	104.51	106.14	105.98	103.41	104.39	104.02	104.18	105.76	107.58	104.42	103.98
106.86	108.76	108.86	108.32	110.74	106.56	105.52	105.16	107.3	106.22	107.01	109.1	106.4	104.08	110.75	108.38	106.19	106.26	107.31	109.93	107.51	106.53	108.02	112.3	107.04	105.72	109.2	107.82	107.23	106.52	106.21	103.94	107.31	109.46	108.98	108.17	108.97	106.39	111.09	105.74	107.43	109.37	104.71	108.96	106.89	108.26	108.72	107.54	109.27	106.57
105.02	106.02	106.99	107.39	111.03	108.21	107.81	108.3	107.63	107.86	105.73	110.15	109.23	107.01	109.68	109.09	108.06	112.15	109.04	107.31	109.16	107.16	110.46	109.27	106.56	106.34	109.38	110.5	104.88	109.83	108.8	107.05	108.27	109.25	110.97	107.68	105.65	109.91	109.53	107.96	109.24	106.68	109.36	107.78	110.59	105.88	108.06	106.5	107.38	106.63
105.7	106.42	105.99	105.35	108.19	104.63	105.3	106.68	104.46	106.42	106.09	104.07	105.61	103.14	108.42	105.86	107.41	106.03	104.96	104.8	102.79	105.62	106.61	106.27	104.1	108.19	106.34	107.2	105.34	105.08	105.48	105.67	104.89	106.41	103.92	107.24	106.84	106.14	106.27	104.53	106.3	104.17	105.55	104.28	105.57	104.55	105.2	106.92	107.98	105.31
103.76	105.6	102.98	105.79	104.82	107.95	104.95	105.82	105.68	103.86	104.23	104.77	104.11	105.88	106.26	107.23	105.47	105.95	105.05	103.87	106.61	104.27	105.39	104.75	106.67	106.41	106.11	107.94	104.8	105.21	104.37	105.89	104.38	106.41	105.72	106.38	105.79	105.55	104.12	105.5	105.85	101.36	104.36	106.75	106.27	101.66	108.13	104.67	106.48	102.76
108.07	108.01	105.8	103.85	106.28	106.62	105.34	102.89	106.52	103.85	107.28	104.54	105.46	108.09	104.43	105.42	106.61	105.81	104.43	105.19	105.11	107.18	105.49	104.37	103.75	106.97	105.2	103.43	104.51	104.57	108.9	104.1	107.55	106.64	108.13	104.74	105.01	104.53	103.53	106.41	106.29	105.1	105.7	103.46	106.66	106.76	104.37	104.43	103.81	102.88
107.09	103.42	103.48	104.43	106.85	103.46	106.02	107.54	106.61	101.09	107.99	109.48	105.9	106.69	105.48	104.42	105.94	107.18	104.1	107.98	104.33	106.45	107.35	107.67	103.38	104.41	105.01	106.9	107.5	106.86	103.94	108.11	107.44	103.42	110.4	104.65	107.34	106.2	103.29	103.48	104.45	106.19	105.6	104.4	101.64	108.27	105.24	100.61	103.67	106.33
108.59	106.65	109.21	108.76	110.3	108.43	106.24	107.03	108.3	107.31	104.11	106.21	109.48	109.21	109.34	107.51	106.94	110.23	108.26	107.27	111.58	108.01	106.26	108.19	108.01	108.18	108.07	108.08	108.54	108.78	106.22	112.08	109.83	105.72	107.99	107.74	107.72	109.6	107.55	106.04	109.71	106.75	108.12	109	107.42	107.82	106.16	103.94	108.45	106.56
100.91	101.34	102.19	102.01	100.34	102.35	102.18	102.93	102.52	103.15	97.634	99.505	103.43	99.044	99.799	101.44	102.68	101.2	102.28	102.57	97.944	103.03	99.669	101.3	100.45	100.7	101.11	98.212	100.52	102.54	100.48	98.4	99.841	103.25	102.44	101.19	101.95	98.579	101.58	102	101.31	102.24	99.099	99.98	98.858	101.62	102.85	100.72	99.834	102
104.94	112.24	110.03	108.51	110.88	109.84	109.99	109.86	109.14	109.52	108.87	107.38	108.01	108.05	107.02	106.73	111.25	108.37	110.3	107.65	108.59	105.36	108.15	108.16	106.38	110.99	105.12	108.09	106.65	109.24	108.37	107.79	107.38	109.8	114.38	107.72	108.88	110.44	107.62	109.41	109.23	106.64	106.89	106.25	110.55	108.25	109.46	109.05	110.2	108.37
96.211	100.04	100.04	97.168	95.73	97.541	100.02	100.43	99.353	98.075	99.302	96.443	97.313	98.424	98.259	100.52	96.93	98.786	96.609	96.824	97.778	101.91	96.883	98.364	100.53	97.967	97.844	97.892	97.339	98.822	92.507	93.5	100.57	100.35	99.286	96.508	97.468	100.06	97.758	97.292	98.919	100.12	96.518	99.414	98.337	97.373	99.298	94.771	98.374	99.47
106.52	103.89	107.15	106.16	105	106.67	107.93	106.9	103.83	106.69	105.34	107.17	107.45	104.85	107.88	107.93	104.78	107.47	105.04	105.67	105.26	104.75	106.54	107.72	108.2	105.93	108.85	102.59	107.39	105.66	107.55	107.96	104.94	104.71	106.23	106.35	106.13	106.44	102.72	105.15	106.64	105.18	105.08	104.85	103.28	106	106.48	108.25	106.24	105.16
105.21	105.43	106.54	103.25	106.67	107.75	106.32	106.98	109.84	103.86	105.31	107.19	110.85	105.76	106.37	107.85	107.95	105.13	101.21	107.8	104.69	105.38	106.6	105.12	106.75	110.36	107.5	105.36	106.6	103.69	106.48	103.12	103.49	107.28	106.46	104.29	108.09	108.44	107.85	107.27	107.64	106.68	107.78	109.03	107.3	106.35	106.94	103.73	105.8	106.56
106.32	109.47	104.39	106.83	104.61	105.57	104.84	104.56	106.63	107.01	108.22	108.7	105.97	106.54	106.61	109.72	105.52	106.21	104.08	107.25	105.84	106.87	105.34	106	107.96	107.17	105.37	106.87	106.58	105.06	106.38	108.11	109.37	108.04	107.9	105.5	104.06	106.49	104.66	106.65	103.93	107.06	104.44	104.54	106.07	108.05	105.97	103.24	106.41	108.33
106.4	107.48	106.8	109.33	105.45	104.52	104.31	103.72	103.74	107.47	106.35	102.75	105.83	107.17	110.06	108.27	107.66	107.46	104.4	104.92	101.61	105.14	106.9	104.43	107.08	107.39	105.8	107.24	103.14	107.03	106.95	103.34	105.49	104.23	106.15	104.15	104.57	103.19	107.64	103.94	107.08	106.87	105.41	103.12	107.67	104.06	105.58	106.72	105.54	103.58
107.11	107.2	108.37	105.81	111.38	109.95	109.61	110.34	109.97	111.92	108.39	106.7	110.83	108.24	106.62	105.88	107.11	108.33	107.93	106.81	108.35	111.37	106.13	107.53	108.69	107.16	110.15	111.53	107.89	107.71	106.86	108.07	107.66	109.57	106.76	106.32	106.88	108.47	108.43	109.19	110.91	107.5	106.01	105.8	109.87	108.75	108.09	106.27	106.58	109.76
110.56	107.15	109.57	107.51	105.06	108.98	108.97	108.93	108.33	111.59	110.76	106.95	109.3	109.08	109.56	108.84	106.64	105.57	106.35	106.94	109.46	108.86	107.35	109.09	108.94	107.77	108.65	107.55	106.62	107.85	107.13	107.84	107.17	110.37	105.91	109.34	111.01	110.23	107.9	108.57	109.28	108.08	110.38	108.04	109.31	110.88	111.29	110.94	109.25	108.83
103.87	105.41	103.6	104.14	103.15	106.49	106.59	107.1	107	104.59	104.59	108.15	102.1	106.94	106.05	104.18	101.1	107.01	105.84	107.08	106.42	105.41	107.68	104.16	106.6	105.62	105.27	104.03	105.51	105.77	105.41	105.95	105.49	102.6	108.14	106.39	106.65	102.8	103.61	104.38	105.25	106.06	105.98	107.31	104.29	107.88	105.42	105.09	107.24	109.07
103.99	103.75	104.77	109.32	108.86	106.65	108.85	105.77	108.2	106.73	106.08	108.42	109.48	106.82	107.65	107.98	103.14	105.8	107.68	105.85	108.65	105.21	104.6	107.13	105.87	106.42	106.01	106.22	106.58	107.65	108.48	109.16	105.98	108.08	106.68	107.05	104.29	108.95	109.55	109.52	104.93	108.16	106.66	107.54	105.25	104.86	107.18	107.61	106.89	105.14
94.563	99.212	98.963	98.402	94.658	97.256	98.417	97.677	98.529	97.262	98.884	97.556	96.791	98.507	98.815	99.16	101	100.03	96.75	96.948	98.275	99.075	96.392	96.117	96.007	97.621	99.463	98.45	100.35	95.863	96.271	99.954	96.128	97.899	98.904	101.9	96.891	97.431	97.329	98.868	94.774	97.296	99.936	96.476	104.54	96.484	101.51	99.129	97.477	95.265
97.407	98.199	100.06	96.542	98.627	95.564	97.022	96.137	97.601	96.207	97.2	99.987	97.559	99.059	98.653	99.197	101.66	96.657	100.04	100.28	99.893	97.1	98.083	98.077	97.916	97.948	99.047	100.67	96.822	96.439	98.258	98.042	96.496	99.786	98.338	96.835	97.838	96.433	98.496	97.957	95.822	98.113	95.882	99.188	98.591	95.521	101.2	97.675	98.354	98.195
99.122	97.132	97.743	97.188	97.998	100.25	98.63	97.796	100.27	98.618	98.903	98.491	96.809	98.069	96.983	95.196	95.656	97.951	97.399	94.693	98.611	97.186	99.714	98.488	97.019	98.833	97.867	97.353	97.951	94.57	96.736	98.311	96.21	99.13	98.321	99.528	99.027	99.474	95	98.652	98.095	96.613	101.35	98.382	99.041	97.646	97.568	101.33	98.769	97.435
103.91	106.34	102.9	103.76	102.68	105.27	110.09	103.72	105.21	104.19	106.07	106.69	106.88	103.82	105.55	104.33	104.12	104.65	104.65	103.38	104.45	105.43	108.33	103.81	105.33	102.76	109.38	105.29	106.9	104.41	103.23	108.56	105.1	102.55	103.56	108.07	107	107.69	104.08	104.83	107.19	106.57	106.87	108.31	108.67	105.17	104.99	105.85	105.48	104.13
95.106	100.48	98.286	100.21	97.854	97.866	96.359	100.42	96.153	96.482	96.551	97.138	99.732	97.602	99.172	96.802	100.63	95.361	101.07	98.093	97.05	97.485	100.58	96.333	99.228	99.668	96.971	99.281	101.88	100.65	97.669	94.778	99.596	99.755	97.934	95.68	99.168	95.984	103.16	96.454	97.036	98.111	101.68	97.402	100.52	96.038	100.03	99.291	99.296	97.173
103.44	104.74	106.46	106.69	105.39	105.68	109.01	106.63	104.3	107.23	104.25	103.88	107.93	102.89	104.26	105.55	105.51	104.8	105.28	103.13	106.63	106.55	106.04	104.75	108.09	105.58	104.25	107.08	106.72	107.9	107.24	108.23	107.61	106.23	106.4	105.16	106.12	102.88	103.35	106.78	105.52	106.29	103.84	105.98	106.23	109.25	105.82	104.84	106.16	105.97
95.361	100.56	97.095	95.547	99.322	100.08	95.361	96.662	99.018	95.319	97.017	99.131	100.29	98.27	96.904	96.562	99.781	97.503	96.485	98.794	97.058	98.883	98.652	95.968	97.199	99.888	99.036	96.778	94.343	99.576	95.703	95.648	99.168	101.03	98.406	98.693	99.837	99.887	97.633	100.89	94.9	97.544	99.524	99.931	100.37	98.29	96.722	98.71	99.31	97.356
107.43	106.71	106.26	105.52	107.06	105.29	106.19	106.98	101.94	106.45	102.56	99.855	103.2	107.53	106.57	102.12	104.02	105.25	104.92	106.34	106.06	105.08	106.36	106.84	104.92	104.46	105.31	107.22	106.46	108.71	105.32	104.66	104.32	105.91	105.18	106.13	105.08	107.49	106.75	103.17	102.49	109.82	104.29	106	106.13	105.81	104.82	105.72	105.64	107.3
97.306	99.132	99.402	97.864	98.34	94.331	99.275	101.45	97.059	98.274	98.489	99.086	96.956	100.31	96.741	100.82	97.259	95.679	96.664	99.167	98.958	99.614	99.271	100.28	99.208	102.09	100.75	96.761	96.478	99.654	101.11	97.153	97.313	98.102	97.048	95.309	97.191	96.762	96.921	99.658	99.252	96.593	95.326	100.2	99.704	96.622	98.085	100.18	100.95	96.17
106.75	105.84	106.84	104.53	105.77	105.68	107.97	103.61	106.82	103.21	106.25	106.04	104.91	102.49	106.27	106.06	103.29	106.32	106.12	104.81	105.71	105.32	108.55	105.68	100.81	105.48	106.88	105.75	103.99	106.17	104.65	105.96	103.62	105.97	106.16	108.77	106.63	106.5	101.81	103.57	104.59	104.6	104.78	104.43	106.82	107.07	105.56	105.63	106.96	106.69
95.918	99.736	97.519	97.198	99.779	100.69	98.621	99.48	99.42	99.288	98.889	98.876	99.083	97.084	94.544	92.733	98.474	98.601	100.98	98.714	97.286	97.824	95.66	96.462	96.58	97.78	97.573	93.058	95.317	97.511	99.664	95.868	98.278	99.7	98.44	97.694	98.382	101.59	100.15	97.783	97.195	96.326	95.5	98.433	99.361	97.861	96.268	98.792	98.288	97.277
109.32	108.63	106.59	106.78	108.04	107.95	107.04	106.73	110.04	107.92	109.94	108.21	109.98	108.95	107.21	107.89	107.46	110.06	109.19	108.94	105.93	105.83	111.39	105.8	109.36	109.38	108.54	105	107.82	107.56	110.4	106.11	109.05	111.32	110.5	105.86	109.6	105.33	110.96	107.15	108.34	106.53	113.03	106.47	108.08	108.2	110.05	108.24	108.2	105.91
105.06	104.48	108.9	106.21	105.75	104.21	104.51	104.15	106.02	105.36	105.34	102.5	104.61	107.79	107.26	108.43	106.4	104.18	104.71	105.65	106.68	104.12	105.44	105.04	106.79	104.9	103.86	107.66	105.46	104.72	107.02	107.47	106.57	107.22	102.24	107.26	103.05	106.3	104.41	103.4	107.78	105.59	106.03	102.23	106.76	104.51	107.3	110.77	105.95	103.91
105.43	105.55	102.9	108.9	104.32	107.02	106.6	106.47	104.58	107.73	109.03	107.73	105.63	105.75	105.3	106.12	107.63	105.89	102.57	106.31	104.36	106.38	106.46	105.45	105.34	105.39	107.49	106.67	106.34	107.34	105.93	105.14	105.28	106.95	104.3	105.44	106.77	108.6	103.23	106.78	107.62	105.9	107.35	106.45	107.36	105.02	106.43	109.59	107.24	105.19
107.86	106.06	104.6	106.16	105.11	105.63	103.55	104.78	105.6	104.53	101.55	107.93	105.16	109.64	102	103.77	104.45	104.62	103.6	108.39	106.9	105.14	107.38	104.47	104.9	106.53	104.69	105.13	105.78	107.57	103.51	103.73	106.89	103.26	107.49	102.52	105.74	105.41	106.67	106.47	106.33	105.68	106.88	106.69	105.14	106.26	106.68	106.3	105.25	106.23
103.93	101.43	103.27	105	101.75	98.221	101.93	102.27	99.976	103.43	104.91	102.05	103.47	102.86	103.67	101.06	104.55	101.26	103.34	104.27	103.33	101.18	99.288	101.11	103.87	102.65	103.31	100.1	103.34	103.94	99.988	104.47	101.91	101.74	103.26	103.18	100.98	102.72	103.48	103.62	104.7	100.32	102.35	103.2	102.2	99.475	101.36	103.23	101.65	104.61
107.43	104.83	105.82	105.29	106.61	109.37	102.73	107.23	105.44	106.58	106.16	105.41	104.52	106.01	107.25	107.32	105.04	102.94	107.03	102.93	105.16	106.69	103.01	106.32	104.82	105.86	108.87	105.23	106.29	104.52	106.68	105.75	108.12	106.25	107.96	106.67	104.18	103.9	104.46	107.51	105.53	104.07	107.7	103.54	106.15	105.46	104.93	104.82	105.34	107.22
105.25	104.41	108.86	106.49	109.45	105.33	107.31	102.81	101.96	102.5	106.37	104.52	105.79	104.28	106.6	106.03	105.19	104.68	105.87	103.2	102.15	103.31	107.31	108.23	107.75	104.75	109.18	106	105.6	107.18	105.4	106.87	108.69	107.64	109.42	107.56	107.54	105.23	103.52	105.2	104.01	106.5	104.01	102.82	102.79	106.27	106.6	108	106.02	104.93
104.84	106.28	109.18	105.3	104.99	104.55	106.11	102.27	103.82	104.55	105.83	106.74	105.41	106.91	105.9	104.41	104.81	106.47	106.64	103.19	104.83	104.99	106.34	103.57	106.93	106.96	105.14	104.75	105.35	106.64	106.45	104.89	104.63	105.05	102.96	105.6	108.66	106.03	105.34	108.02	104.51	110.08	105.72	105.7	104.83	100.6	107.72	106.02	106.97	103.74
105.26	108.97	106.6	104.5	105.21	106.96	105.08	104.47	108.26	104.42	106.82	102.64	107.19	104.37	104.31	106.37	106.81	103.27	106	103.9	109.88	105.37	106.04	105.9	105.12	106.6	105.96	103.34	107.97	107.36	102.09	105.67	106.67	104.86	106.72	104.53	107.53	108.66	104.43	106.15	103.96	101.98	104.51	105.17	108.37	105.8	107.9	105.6	109.49	104.8
105.78	109.82	106.16	109.97	107.36	108.75	107.61	107.95	111.27	109.09	108.94	107.59	108.37	108.36	107.5	106.35	109.84	108.19	109.84	103.94	107.78	108.55	111.31	110.37	103.21	109.25	109.22	109.24	113.07	109.25	107.3	109.4	108.75	108.24	108.28	109.58	109.42	107.03	106.61	108.28	106.03	109.84	106.14	108.88	109.58	108.61	107.54	107.92	109.46	107.32
108.32	107.58	108.25	108.7	109.28	108.41	109.42	108.11	107.32	109.17	108.84	108.78	107.64	108.93	106.72	108.77	105.86	108.78	106.63	107.95	108.77	108.04	109.62	109.19	108.45	109.6	107.48	107.52	105.46	111.19	107.38	110.89	107.85	106.62	108.95	111.1	108.89	110.04	106.43	107.77	109.13	108.18	112.16	108.23	107.59	108.78	107.49	108.26	107.66	106.44
96.518	95.803	96.454	98.402	98.241	95.149	98.39	98.602	99.01	95.312	97.972	98.252	98.501	98.168	99.62	100.03	97.048	98.471	96.395	99.457	98.434	97.869	96.369	97.262	99.694	97.456	97.601	100.35	97.673	98.638	99.301	98.096	99.731	100.86	99.323	96.256	98.614	97.255	100.43	97.667	97.954	97.541	99.496	100.86	96.449	100.84	92.444	97.599	99.125	97.945
103.96	106.81	107.64	106.9	109.21	105.14	105.24	105.51	105.19	107.47	105.41	104	105.58	106.84	106.08	105.33	106.43	103.66	108.15	105.61	105.93	106.82	106.45	104.25	109.25	107.66	106.29	104.7	106.26	108	103.93	103.87	107.3	106.42	106.81	106.7	105.3	106.99	100.97	104.69	108.35	102.81	105.21	107.04	105.69	104.73	106.69	107.34	103.49	106.08
108.94	110.85	108.36	109.37	110.01	109.35	109.38	109.48	107.54	108.99	110.38	106.63	107.05	109.77	105.49	110.57	108.91	105.97	112.13	108.78	109.58	106.75	106.91	105.05	105.89	108.76	107.27	109.13	107.22	106.61	109.13	109.51	107.08	108.83	108.82	107.75	108.85	110.52	109.6	111.09	106.26	105.29	107.82	106.6	107.6	109.61	107.45	109.95	109.2	108.14
99.842	100.23	101.52	102.96	100.96	99.987	99.452	99.769	99.838	99.124	102.67	100.67	99.152	98.753	98.238	101.58	102.15	100.93	98.595	100.84	101.69	99.365	100.69	100.01	99.224	99.979	97.965	100.03	101.41	99.187	98.191	98.893	98.549	100.14	101.26	102.48	99.344	100.25	99.288	100.65	99.046	99.502	98.447	97.409	99.315	100.14	99.677	100.41	102.58	101.05
108.01	110.56	110.42	107.52	109.38	111.23	105.96	106.66	108.71	107.29	106.86	107.23	104.17	109.99	109.05	106.68	106.68	108.76	109.54	112.82	106.07	107.87	110.26	108.35	107.34	106.67	107.08	108.3	110.41	110.3	110.59	104.3	109.88	108.43	107.77	107.96	105.34	107.35	109.36	109.54	108.06	110.46	107.54	105.14	107.74	109.86	107.68	107.44	106.75	107.24
110.34	106.09	107.62	108.35	108.15	107.5	110.31	108.57	110.08	106.96	106.74	108.88	105.6	107.86	108.92	106.44	108.93	109.33	107.28	112.02	107.3	107.41	109.4	109.03	106.52	108.22	106.23	108.29	107.24	104.97	107.35	104.31	110.21	106.91	105.67	108.55	109.44	108.8	111.4	106.6	107.14	109.04	104.6	108.32	114.37	107.85	108.39	108.66	109.48	106.47
106.9	106.99	108.34	110.14	108.38	110.65	106.14	109.6	105.43	109.76	111.48	105.32	106.31	106.98	107.2	105.77	109.18	105.77	108.62	107.53	109.75	107.91	107.04	106.73	103.67	108.55	109.03	105.82	109.61	109.94	108.6	106.28	110.58	111.76	107.9	108.21	110.54	107.12	106.38	107.34	107.79	104.97	105.98	107.67	109.44	108.2	108.55	104.27	104.3	108.37
105.88	106.92	104.47	105.07	107.04	106.72	104.84	106.3	106.06	106.38	104.17	104.81	105.13	103.88	106.5	109.48	101.44	105.36	107.93	106.35	107.21	106.7	106.46	105.27	103.6	104.95	106.09	104.05	105.82	104.84	103.32	104.87	108.92	107.35	103.33	102.05	103.62	106.17	105.25	107.2	103.64	104.68	104.62	104.45	103.41	106.37	102.55	107.9	107.05	105.21
106.58	105.89	105.38	106.87	106.12	107.26	108.73	105.96	105.32	106.04	104.44	103.88	106.09	108.74	109.37	109.05	109.24	100.47	104.92	103.55	106.38	107.64	104.56	109.86	107.11	104.09	106.65	105.92	108.71	110.83	108.88	107.2	108.17	101.43	103.63	107.29	107.4	106.47	107.05	107.19	107.35	106.92	105.2	108.14	105.91	105.13	106.47	108.63	106.84	105.3
102	101.7	100.18	98.689	102.81	102.16	100.71	102.69	102.82	103.86	100.13	100.92	102.77	99.7	98.521	100.87	100.09	99.848	98.972	102.51	102	102.1	98.807	101.42	100.78	99.874	104.8	100.57	100.73	100.98	99.565	100.48	98.319	102.13	101.15	102.2	99.77	101.09	98.943	101.6	100.64	101.35	101.58	98.813	104.02	101.06	102.59	103.55	101.99	102
105.66	104.7	108.69	105.65	103.38	106.73	105.12	106.35	107.23	104.79	107.26	108.77	104.08	105.46	104.44	107.41	106.51	108.46	103.47	105.51	107.96	106.27	105.11	103.16	106.52	103.96	103.66	102.86	106.82	105.88	104.73	103.71	104.26	105.86	103.69	105.42	103.85	106.82	107.17	108.05	106.25	107.96	105.01	107.84	106.41	107.7	109.42	108.34	105.64	106.76
101.53	107.72	109.46	106.43	107.67	106.74	105.63	104.04	109.9	104.58	107.07	103.01	107.82	106.23	106	106.2	103.81	106.94	105.78	106.11	103.55	107.43	103.99	104.94	108.32	106.67	106.54	106.28	101.45	111.11	102.18	107.66	108.84	109.05	108.45	103.99	103.98	105.61	106.29	108.37	108.25	106.33	108.98	109.58	105.62	107.32	104.57	104.29	104.04	105.48
99.215	97.445	97.788	100.48	97.423	97.313	98.135	100.98	97.935	98.311	99.867	98.284	100.38	99.223	96.472	97.34	98.205	99.878	98.375	98.017	99.915	95.447	97.917	102.24	99.889	98.478	99.622	98.962	97.701	100.21	98.028	98.586	97.53	98.988	97.197	99.888	99.466	97.814	100.08	97.185	99.784	97.505	100.74	101.3	99.175	96.307	98.397	97.087	97.468	97.876
107.96	109.32	109.45	107.54	111.69	108.59	107.47	107.96	109.05	108.38	108	108.26	110.48	106.78	107.39	107	108.5	106.66	106.12	108.13	105.7	109.14	107.31	109.82	109.32	109.08	107.35	108.56	110.35	109.4	109.05	109.35	110.62	107.48	109.55	106.87	108.65	105.59	109.23	106.19	108.48	108.74	110.22	112.54	109.73	108.89	114.23	110.01	106.14	110.04
103.94	106.74	109.49	102.82	107.06	105.07	103.29	107.58	105.3	105.64	104.84	105.95	106.15	106.17	102.01	106.83	106.53	106.38	107.28	103.67	106.93	107.26	106.2	108.93	105.63	106.13	105.76	107.64	104.92	105.36	106.37	108.04	105.02	103.91	104.48	106.96	104.08	105.35	104.77	103.1	103.61	105.85	103.54	107.54	106.14	105.04	105.99	105.25	107.95	105
106.61	110.77	110.98	111.46	112.77	110.71	110.58	109.28	111.72	108.78	109.94	107.43	110.13	110.41	108.97	110.85	110.41	110.86	109.63	112.51	109.71	109.97	109.99	111.84	109.48	110.01	111.1	108.05	110.47	111.05	112.6	109.05	111.03	109.99	109.51	108.62	108.33	113.34	111.23	109.63	110.17	109.81	111.17	108.5	110.22	110.08	109.21	109.3	108.56	109.76
99.492	96.461	97.235	95.674	97.148	100.57	96.1	94.384	99.252	99.428	101.62	98.087	97.461	97.475	100.63	98.317	96.603	100.24	97.443	99.485	97.558	97.713	99.41	96.27	98.307	97.625	100.22	96.373	96.998	99.707	97.985	97.004	97.092	95.667	99.835	97.909	99.518	96.924	97.572	98.554	97.179	94.146	97.936	96.886	97.75	98.676	97.187	96.664	96.611	95.429
106.77	103.94	106.84	105.55	107.35	108.4	106.41	110.03	105.68	106.15	108.23	106.37	104.47	107.97	107.74	104.79	107.52	107.25	106.18	106.41	105.57	104.34	107.41	110.19	110.43	106.58	106.73	107.99	105.32	106.35	105.35	107.4	108.19	105.97	104.29	106.78	108.4	106.36	105.19	105.77	103.26	107.32	104.25	110.52	104.96	107.16	103.49	106.16	106.16	104.53
104.71	112.09	106.88	106.43	106.23	104	104.35	106	104.69	106.5	104.93	102.04	105.97	104.21	105.68	106.45	105.42	103.55	106.18	103.76	104.04	104.29	107.25	107.5	107.48	104.53	105.62	105.73	105.19	106.47	107.8	109.02	105.92	103.42	107.21	106.68	107.85	105.77	104.54	103.22	104.31	104.44	103.95	109.09	104.5	106.58	105.6	105.27	107.93	106.95
106.93	107.01	106.57	104.18	109.36	108.69	109.45	107.78	106.1	102.96	107.3	105.79	105.02	104.36	107.94	107.64	105.22	109.43	105.76	106.73	106.35	108.09	105.55	105.46	107.92	105.4	110	107.29	108.22	104.78	105.34	106.75	105.06	105.88	106.2	108.05	107.03	104.61	104.86	107.21	108.05	106.86	107.78	107.18	105.71	107.94	107.05	103.26	106.61	109.13
104.95	106.25	106.47	104.64	103.47	107.17	107.26	107.79	106.86	104.74	107.8	105.2	109.06	107.05	106.64	104.7	106.01	106.97	105.73	108.99	104.96	105.74	105.81	108.85	107.25	109.66	104.28	107.41	109.98	109.27	107.14	107.17	106.06	105.95	105.35	105.67	104.57	106.08	108.78	107.18	105.74	105.22	108.74	107.47	104.6	108.39	106.97	106.94	106.7	105.11
105.15	107.52	108.76	106.49	108.04	108.78	107.15	109.06	108.75	105.63	107.61	108.35	109.5	108.7	108.53	105.52	108.32	109.92	107.21	109.32	106.37	108.94	106.76	108.26	107.99	106.85	109.4	105.95	104.35	112.22	105.91	106.41	105.82	108.68	108.77	107.37	104.62	107.16	107.77	104.59	109.07	107.22	108.23	111.73	111.19	109.16	107.96	103.07	108.1	106.51
107.7	111.17	107.58	110.26	106.8	107.54	109.85	109.98	107.86	106.53	108.49	110.03	106.15	107.83	111.05	108.89	105.96	107.1	106.8	106.08	107.71	108.82	111.15	108.17	106.47	106.51	109.28	106.48	108.84	109.77	106.65	109.19	110.52	110.82	108.97	111.29	109.77	112.05	106.6	109.81	105.67	109.58	111.83	110.67	106.98	108.28	105.54	108.32	110.76	106.95
102.98	104.33	105.45	105.47	107.52	107.54	107.25	105.09	104.93	105.29	106.04	103.18	106.03	103.05	107	105.83	105.81	105.19	104.38	103.46	106.64	103.64	107.58	105.67	107.52	105.98	106.96	107.08	105.35	106.69	109.5	104.6	103.9	106.58	107.69	105.74	105.63	105.89	105.7	104.16	106.67	104.01	106.2	108.12	104.15	106.67	105.22	106.76	104.86	104.2
108.74	100.83	105.85	106.93	106.47	108.03	102.06	104.76	107.53	105.4	105.05	107.93	104.17	104.62	104.29	105.3	102.11	103.54	105.3	106.05	103.97	101.57	105.86	106.35	102.94	102.37	106.54	105.21	102.31	105.04	107.03	107.38	107.3	106.35	103.41	102.84	105.83	103.03	106.33	105.25	105.68	106.21	109.81	104.71	105.28	109.42	104.12	103.44	104.2	105.39
108.01	106.52	108.61	107.24	107.88	107.67	107.43	110.15	108.65	107.42	111.32	109.12	109.66	109.24	109.06	106.45	108.15	106.95	107.17	109.2	108.9	110.02	108.27	107.48	106.93	108.47	107.85	107.93	109.38	108.9	110.99	106.56	109.3	107.64	106.59	104.61	109.56	105.53	108.62	107.29	108.74	108.61	109.22	109.77	110.35	108.62	109.26	109.88	110.18	110.54
107.17	105.56	107.5	106.02	106.87	106.13	107.48	105.38	108.31	104.92	100.83	106.26	108.08	104.86	111	107.9	106.07	103.66	105.73	103.88	105.89	104.22	103.29	104.4	106.67	103.07	105.65	103.88	108.13	106.57	103.85	105.88	104.81	105.06	107.04	104.79	105.66	104.6	105.08	105.28	106.6	104.3	103.69	104.92	108.66	108.21	107.05	105.22	108.94	103.78
101.33	105.4	105.52	106.5	105.94	108.28	106.67	105.73	104.27	104.39	107.16	107.41	103.74	107.3	107.26	105.9	107.6	106.25	107.43	105.49	107.6	105.62	104.86	102.18	106.11	107.36	109.21	108.48	105.35	106.88	104.3	105.1	104.2	107.66	107.03	103.25	105.58	105.72	105.63	106.73	105.55	105.63	104.82	105.51	102.09	106.28	109	105.72	105.33	104.21
98.939	101.49	102.56	105	102.98	99.654	104.25	98.813	101.33	104.21	103.58	100.7	103.32	102.93	101.82	102.63	103.55	103.85	103.8	101.87	104.99	103.5	99.97	102.62	101.39	105.85	103.54	101.12	104.05	102.2	104.09	104.55	98.82	102.37	106.1	101.03	103.89	105.71	101.51	102.39	102.06	104.29	99.456	103.49	101.18	98.791	105.57	100.99	102.8	100.69
106.09	103.3	103.09	101.86	103.82	106.5	105.01	106.49	108.51	105.4	102.94	104.63	106.24	106.76	108.1	105.02	104.38	104.76	104.02	103.87	106.22	106.81	103.7	107.22	105.04	101.53	105.27	103.79	109.78	108.3	107.77	107.58	106.89	109.03	105.18	106.42	104.16	106.23	107.75	106.39	103.64	106.09	105.7	101.61	104.44	107.08	104.65	104.28	103.22	108.67
108.66	106.12	107.3	108.6	108.27	104.84	111.56	108.05	106.44	105.37	109.51	107.41	108.35	109.23	108.4	106.95	107.74	106.14	108.31	108.06	109.31	106.84	104.22	108.64	110.26	108.24	109.53	107.7	108.54	109.14	107.39	109.52	108.24	110.02	106.02	110.02	107.79	104.73	108.19	110.07	112.02	105.47	108.4	106.74	109.31	106.93	107.64	110.29	110.43	111.24
104.93	105.67	111.57	104.28	107.43	103.74	107.03	106.67	105.95	106.98	107.93	106.76	108.97	103.62	105.8	106.12	105.77	105.51	108.27	106.8	108.05	108.03	107.47	106.78	101.83	105.67	105.68	108.72	105.44	108.8	104.94	106.19	106.15	107.16	107.61	105.53	105.5	106.39	107.05	107.31	109.24	108.43	105.39	107.31	107.38	105.81	105.04	105.47	103.7	106.19
104.99	105.88	107.97	105.26	106.12	108.54	108.26	108.3	110.43	106.91	109.34	103.13	110.74	109.46	108.64	107.29	110.66	105.3	107.38	105.4	107.44	106.6	111.19	108.66	109.43	107.93	111.86	108.34	108.57	107.81	109.13	106.87	106.54	105.92	106.66	111.67	110.64	108.48	108.87	110.91	109.39	105.37	108.62	109.51	109.29	106.74	109.39	108.78	107.3	109.05
103.93	105.29	103.45	105.92	105.34	106.12	103.98	106.48	105.61	105.68	106.56	105.2	105.06	103.03	105.13	105.8	106.92	101.92	104.93	106.2	104.72	108.04	104.87	105.19	106.26	106.04	105.98	104.5	108.11	105.39	102.81	103.28	104.92	103.83	104.01	108.12	105.3	106.73	102.63	107.3	104.4	105.64	105.08	104.67	107.07	106.97	105.96	106.83	102.14	106.85
105.34	104.15	108.94	108.8	107.26	107.39	108.9	109.82	110.66	105.85	106.61	110.16	108.12	104.79	108.37	109.85	107.68	108.32	110.93	108.51	110.5	105.91	110.51	109.1	108.02	106.96	105.72	109.29	110.17	104.46	109.23	108.03	107.45	103.55	107.42	106.88	104.78	110.07	110.47	108.66	106.19	108.64	105.43	106.31	109.44	107.29	109.94	104.61	106.62	106.42
105.75	104.34	108.53	107.69	108.28	105.59	108.06	108.71	106.25	108.26	106.03	107.19	104.32	106.04	105.12	108.21	107.24	105.82	104.95	107.56	105.89	105.04	107.33	104.89	102.52	104.77	106.79	102.99	105.34	107.16	105.12	104.94	104.28	105.38	102.91	105.19	104.61	106.19	110.28	105.62	106.44	105.89	104.4	105.51	103.87	105.53	106.72	104.35	105.38	107.84
105.58	107.1	101.85	106.14	106.7	103.92	108.72	103.74	104.59	107.63	109.21	105.84	108.96	105.72	107.91	108.5	106.05	106.34	106.62	105.12	107.59	106.45	105.52	106.7	109.39	107.94	107.75	106.14	105.52	107.41	106.71	104.98	107.08	107.3	108.18	106.59	103.69	105.06	108.67	107.54	105.02	106.75	107.54	104.34	104.14	106.87	107.1	106.1	108.5	105.14
106.85	103.67	103.5	106.81	104.92	104.03	105.85	106.12	108.55	105.15	106.13	106.84	102.57	108	106.06	103.85	104.72	106.14	105.39	103.29	105.83	106.44	107.55	104.4	104.15	105.58	106.17	106.2	106.73	107.51	105.82	109.37	105.42	106.34	104.91	105.03	106.62	103	103.24	107.92	107.05	106.32	109.49	104.58	108.38	105.11	105.86	107.2	106.46	104.32
104.56	106.87	107.16	105.43	106.57	106.09	107.71	106.25	107.86	106.07	105.9	106.83	104.52	107.09	107.11	104.12	106.93	107.26	104.51	107.46	105.64	106.24	106.76	106.37	111.01	106.03	106.17	105.81	108.74	106.63	106.26	105.49	107.14	103.5	104.86	105.06	104.38	106.51	103.74	108.57	110.86	107.55	107.15	107.59	107.31	103.88	103.5	107.95	106.85	106.88
109.14	104.82	105.66	102.03	105.46	104.88	102.69	106.08	103.93	107.5	110.19	110.11	105.45	103.83	106.46	102.68	107.3	106.12	104.16	104.73	105.69	104.73	106.7	106.86	106.06	107.18	106.6	106.11	104.34	106.01	103.99	107.96	107.98	104.51	106.8	106.55	105.16	110.23	103.42	105.73	105.33	106.87	103.26	104.46	106.89	106.92	106.87	106.81	106.23	104.18
108.95	109.99	110.62	108.46	109.61	107.11	111.39	110.25	108.92	111.49	109.82	108.37	108.35	111.66	109.95	105.84	110.46	108.73	106.73	108.33	109.68	107.09	110.35	109.03	108.65	107.55	109.97	107.34	109.18	108.22	108.68	108.33	107.43	107.37	111.89	106.21	108.43	107.9	111.01	107.77	108.04	106.96	105.26	106.88	108.36	109.71	109.35	107.66	106.07	110.27
99.346	102.83	100.66	103.6	98.969	103.4	100.71	102.24	99.697	101.72	103.97	99.541	98.695	100.62	100.91	100.42	100.55	103.92	100.91	100.98	97.543	99.686	101.85	104.8	100.85	100.62	96.475	100.45	100.92	100.06	100.58	102.07	98.555	102.88	103.95	103	96.229	100.54	101.43	98.298	98.401	102.42	101.72	101.55	99.329	99.917	102.19	100.59	99.017	102.01
101.22	100.04	100.66	102.98	97.777	99.17	98.052	102.44	100.35	101.16	99.919	101.92	100.53	100.33	100.73	102.28	99.302	100.99	99.797	101.05	100.37	100.42	101.69	100.63	97.142	97.976	100.72	100.81	100.67	100.54	98.213	102.05	99.951	100.07	101.74	99.627	97.495	101.13	101.83	100.46	97.984	99.953	98.949	102.17	99.995	99.116	100.03	98.02	100.12	97.176
101.77	98.625	100.52	97.911	101.36	104.68	101.97	101.65	97.985	100.54	101.25	98.764	101.92	102.72	99.775	101.97	98.625	99.21	101.82	98.389	102.6	103.17	97.642	102.1	102.14	100.75	101.67	100.23	98.71	101.72	100.29	101.17	99.445	100.08	102.36	100.21	98.851	100.21	101.22	100.87	100.32	98.53	98.81	101.46	102.31	101.51	98.807	100.58	99.64	103.44
109.57	110.45	106.22	108.59	110.01	106.84	107.79	107.88	109.27	109.36	109.72	104.77	110.27	109.55	108.32	105.93	107.46	109.06	110.8	109.14	111.84	109.07	105.99	107.96	106.83	107.12	110.37	109.6	109.55	106.98	108.17	109.05	109.43	104.25	108.66	105.05	108.61	110.59	109.93	111.57	108.15	106.47	109.85	110.23	109.39	107.12	107.98	107.25	110.27	110.1
106.31	109.13	110.97	105.62	106.23	106.55	109.76	109.91	107.77	108.76	108.27	106.23	108.1	107.33	109.13	110.94	111.11	107.83	108.51	108.88	107.21	108.53	105.59	106.74	108.34	110.47	107.11	108.43	109.8	107.64	110.37	107.3	108.57	111.46	106.58	106.66	110.15	103.85	107.66	107.31	108.46	106.82	110.39	109.57	108.5	109.75	106.79	107.92	108.13	106.88
108.19	109.51	107.91	103.12	103.45	107.27	107.46	110.49	107.49	105.8	105.22	106.05	108.1	106.18	104.56	107.29	108.03	107.57	106.18	104.54	109.55	106.18	107.65	105.69	108.44	110.44	105.97	107.82	105	107.1	104.16	105.64	106.11	104.82	106.62	107.96	102.4	105.63	106.85	107.82	107.4	105.9	104.63	103.24	108.13	105.4	106.51	106.98	104.05	106.69
106.28	109.22	108.37	106.18	107.34	106.23	108.39	108.54	107.89	105.88	108.89	106.9	107.38	107.89	106.25	102.57	103.7	108.31	107.78	109.72	103.74	105.77	107.1	105.87	106.73	108.07	105.05	103.81	105.86	110.37	107.82	106.95	105.74	102.92	108.64	107.1	106.66	108.05	105.2	108.58	107.67	104.68	108.01	109.42	107.91	107.69	105.83	105.59	106.45	108.73
98.467	98.009	101.29	96.216	97.534	97.471	100.99	100.69	95.501	96.229	98.673	98.825	96.287	96.803	98.098	97.514	99.891	95.64	100.63	96.698	93.954	96.1	98.122	97.316	98.506	98.919	98.812	102.08	96.322	99.113	98.962	97.346	100.54	98.406	96.281	96.339	99.768	99.128	101.79	97.63	96.61	97.49	98.446	98.397	95.979	100.57	100.88	97.181	94.44	98.084
101.78	98.888	102.7	97.928	98.734	99.671	99.395	99.788	101.06	101.12	98.917	101.15	98.954	96.189	101.93	101.63	99.897	102.23	98.084	100.83	101.73	102.19	102.99	100.33	101.56	98.653	98.407	99.555	100.46	98.359	95.769	102.08	101.43	101.71	100.81	98.976	97.598	96.424	99.433	97.829	103.03	100.61	100.36	100.35	99.618	99.326	102.61	99.201	99.674	100.89
99.599	97.69	99.824	102.92	102.06	100.93	102.29	97.881	98.812	101.72	100.74	99.66	98.947	98.942	97.335	99.829	104.29	95.823	98.94	101.95	103.8	98.635	99.575	101.79	100.41	102.08	101.1	99.083	97.995	100.65	101.53	101.17	99.946	99.868	102.64	98.549	98.572	98.297	99.411	99.346	98.475	100.54	98.599	99.669	102.08	99.345	99.92	100.45	99.674	99.518
101.77	103.55	107.81	104.99	103.89	103.09	104.48	104.54	108.64	106.75	104.89	107.43	107.03	106.12	104.35	104.46	109.42	105.15	107.95	102.88	105.82	108.11	105.84	106.25	105.67	108.79	106.09	106.34	104.73	105.48	105.17	105.79	105.42	108.06	109.31	102.84	104.55	102.16	104.9	105.83	108.79	104.92	107.37	106.81	102.57	104.9	106.51	104.53	109.47	106.44
108.36	110.79	108.76	107.36	109.53	110.91	108.58	105.62	107.24	109.21	106.96	108.55	107.46	107.4	110.06	108.63	106.58	107.18	106.87	108.68	109.21	111.24	107.95	106.35	108.6	106.46	108.9	103.5	109.91	108.82	107.16	109.59	106.31	109.33	108.45	106.71	106.91	108.79	107.86	107.94	107.91	109.02	108.64	105.3	110.28	109.52	105.81	108.58	106.68	108.09
101.5	102.77	101.45	99.201	98.781	101.29	99.25	99.873	100.48	98.485	101.43	102.8	100.74	101.21	101.37	99.232	101.49	99.942	100.95	98.743	101.05	100.64	99.968	100.18	104.18	100.42	100.64	100.53	98.93	104.81	99.171	102.42	103.63	101.8	98.771	103.02	99.596	102.06	99.381	100.69	100.67	102.26	100.53	99.793	103.74	101.88	101.33	100.55	102.01	102.82
98.08	101.47	98.363	101.9	99.875	100.61	98.394	98.59	98.355	96.8	100.29	99.096	99.18	99.484	99.459	97.41	96.795	101.45	96.779	95.546	98.097	98.25	97.628	97.862	97.958	101.96	97.37	100.77	99.562	98.859	97.614	98.142	99.646	97.301	94.78	99.656	97.043	98.912	96.881	97.923	96.247	98.739	97.079	101.97	99.195	102.55	100.04	98.15	97.092	97.87
99.001	99.57	99.542	99.2	99.123	98.99	99.583	97.327	99.816	97.662	98.19	98.657	100.27	96.278	98.93	99.492	99.767	99.185	98.665	99.149	101.27	103.08	96.025	97.089	99.812	98.848	98.265	97.769	100.05	102.7	100.7	97.434	99.419	100.26	97.971	98.316	97.966	99.954	97.391	98.7	99.616	99.295	97.103	97.625	96.48	96.12	98.749	98.639	98.541	97.814
102.41	106.38	105.83	106.65	104.35	107.43	108.69	103.45	105.65	104.9	104.9	103.53	106.37	106.9	108.43	108.49	103.83	106.44	106.4	106.27	109.56	102.57	106.64	105.08	107.52	106.67	105.77	106.36	108.01	108.15	104.75	105.31	105.19	104.82	104.23	105.74	105.25	106.62	108.03	104.42	104.26	107.74	105.77	105.42	105.55	104.84	103.61	106.66	105.07	104.66
102.69	104.27	105.82	109.18	107.04	107.25	107.31	108.06	105.63	104.57	104.71	108.01	104.8	107.11	105.97	107.49	107.31	104.73	106.4	112.04	104.69	106.2	105.4	102.86	107.74	106.72	103.67	109.5	105.47	106.55	104.08	107.53	104.78	107.08	104.72	109.33	104.66	105.17	111.14	108.37	110.94	107.46	108.74	105.21	107.28	103.28	106.36	104.87	105.83	103
106.18	106.33	107.5	106.74	107.29	104.99	106.55	106.63	106.43	108.13	105.47	106.29	107.99	106.06	106.84	110.83	108.99	104.96	105.73	103.52	107.73	105.98	107.73	104.83	107.3	106.27	105.63	107.07	107.24	110.04	102.78	109.26	105.9	105.57	106.09	107.87	108.29	108.09	107.09	106.13	105.34	109.71	103.67	107.16	106.48	105.15	109.32	107.59	106.05	107.65
106.76	107.04	109.56	110.28	105.71	107.36	107.93	107.79	107.82	108.14	108.47	110.11	105.62	110.63	107.99	107.88	108.61	108.37	106.13	107.69	107.61	107.45	109.21	106.07	107.8	107.86	105.33	103.93	108.07	106.88	105.3	105.06	109.92	108.04	108.09	109.5	106.6	107.35	106.39	107.81	107.26	110.85	109.87	108.57	107.31	108.6	108.26	107.32	106.35	108.46
107.95	107.57	103.6	104.89	109	108.98	106.42	107.16	104.47	107.21	105.84	107.81	104.65	106.52	106.91	106.19	107.18	109.96	107.53	104.19	105.22	102.48	104.8	105.56	107.23	106.83	106.13	107.51	107.72	107.98	110	105.17	108.38	105.59	106.32	107.69	104.96	107.33	107.99	108.33	108.58	111.3	109.1	109.59	105.34	107.17	105.54	106.83	105.03	104.56
107.71	108.88	108.25	107.55	108.66	105.37	106	109.18	108.07	107.57	107.88	110.12	107.24	112.41	108.23	109.54	106.03	105.46	106.69	109.19	109.43	111.1	107.46	109.93	110.52	103.62	106.41	109.59	108.21	107.79	107.81	108.46	109.37	108.32	106.9	107.54	107.94	107.55	108.31	108.28	106.14	107.78	106.69	105.72	106.32	107.24	107.04	107.4	106.1	110.02
103.65	106.68	106.23	105.23	105.69	106.26	104.2	103.08	105.53	106.12	102.32	109.53	105.55	105.65	104.64	108.79	104.91	107.33	104.09	105.07	105.81	105.41	105.14	103.65	106.67	106.11	110.32	107.45	105.7	104.38	104.05	111.35	107.52	108.89	105.21	106.75	102.14	105.4	106.52	102.56	104.02	104.06	104.62	104.73	105.41	105.07	105.65	106.48	107.51	108.17
108.43	105	106.13	107.03	108.75	105.66	106.2	105.48	108.79	108.89	106.4	104.95	104.86	107.71	107.1	103.9	105.85	107.73	105.36	108.58	107.61	104.56	107.17	105.86	105.27	105.62	106.58	107.27	103.74	107.17	107.59	106.96	106.9	105.57	107.44	105.77	110.93	105.68	105.17	108.38	104.99	107.98	105.83	106.39	108.78	109.23	105.65	105.43	105.09	103.79
105.16	107.67	105.22	108.28	106.99	108.63	106.07	107.05	108.4	106.19	109.05	103.44	107.46	105.01	108.7	108.45	106.15	103.4	109.57	106.23	107.71	106.26	106.98	103.95	105.76	106.57	105.11	105.31	104.09	105.68	108.27	108.35	103.83	107.6	107.25	107.94	107.87	105.72	107.45	107.32	105.05	106.13	102.59	106.12	106.64	108.44	106.45	108.2	103.37	108.52
105.72	107.21	109.29	109.07	106.63	107.64	108.37	106.39	107.36	106.32	107.15	105.12	109.53	108.53	109.95	105.81	108.13	107.81	110.17	108.69	106.93	107.5	104.96	109.3	107.21	110.35	109.36	105.78	107.53	107.12	107.11	106.54	105.2	108.47	109.46	108.02	104.93	108.26	105.56	109	106.78	108.41	107	106.41	108.15	108.03	107.66	105.73	105.07	106.53
104.88	102.79	102.43	102.39	99.264	103.49	100.65	102.01	103.42	102.32	102.05	102.88	99.806	103.78	104.24	101.65	102.5	102.85	104.49	99.918	99.85	102.28	105.36	102.73	101.54	102.24	100.91	102.88	106.14	101.36	102.03	100.7	104.75	102.83	101.53	102.42	101.47	106.59	103.39	99.984	103.19	103.05	102.43	102.17	104.15	101.48	101.02	101.13	103.17	102.23
99.013	97.826	98.296	96.766	95.518	99.094	100.68	98.167	100.82	98.436	97.791	99.817	100.17	98.053	97.453	93.93	98.866	93.796	96.027	96.882	100.34	96.602	98.262	97.204	98.287	100.1	99.13	97.891	98.369	100.3	97.933	97.31	98.158	96.226	96.316	99.319	98.336	97.028	98.294	97.105	98.567	101.43	93.508	97.179	95.289	99.346	96.809	101.7	99.724	96.03
106.79	109.84	107.18	108.45	106.58	108.45	109.19	110.36	107.31	109.6	108.77	107.35	108.37	111.06	103.08	106.47	108.56	107.63	106.6	108.95	106.81	106.51	107.1	108.36	106.67	108.61	108.61	108.81	108.41	108.45	109.82	107.1	109.41	107.14	108.77	109.42	106.86	108.58	109.6	106.32	108.13	108.8	106.42	106.87	107.59	107.47	107.67	103.91	105.94	106.71
109.99	107.21	108.19	110.5	108.23	109.24	108.66	108.89	109.92	105.43	110.31	109.62	108.36	106.14	108.02	105.99	107.79	109.24	107.13	105.42	108.96	106.86	108.52	107.98	105.91	105.78	108.93	109.68	106.86	109.79	105.7	109.83	106.36	110.31	111.86	108.8	109.69	107.61	104.66	110.25	110.43	107.26	107.4	106.72	107.56	108.99	109.32	106.95	108.41	109.4
106.83	108.85	104.78	101.03	106.77	106.23	107.77	104.08	108.63	108.03	106.97	105.25	106.23	106.03	103.95	105.93	108.46	105.88	106.17	104.81	104.95	103.88	110.21	106.79	108.08	106.18	105.08	103.74	108.11	105.58	105.99	108.86	104.89	103.63	105.86	104.57	107.47	110.55	105.9	106.17	104.52	104.29	106.48	106.63	106.75	107.15	105.83	105.27	108.08	107.08
109.88	107.72	108.95	105.74	106.65	108.31	106.51	108.39	106.33	105.76	108.28	106.95	108.88	110.42	108.43	108.99	109.26	111.69	107.72	109.35	108.4	106.07	107.81	106.25	107.16	106.03	107.36	108.29	110.79	106.08	107.73	107.86	108.65	108.06	111.7	111.01	107.09	110.43	108.84	109.59	104.6	111.35	108.94	105.65	107.91	107	107.84	108.19	107.87	109.7
105.21	106.44	107.41	108.73	108.27	107.83	105.64	110.5	107.09	105.59	110.1	107.28	103.96	105.07	104.44	104.26	105.82	105.55	107.81	108.53	107.12	105.06	105.84	106.38	105.76	109.8	109.73	102.74	107.66	105.04	109.06	104.69	107.53	105.15	105.29	106.52	107.1	106.77	106.71	104.69	103.25	105.36	107.23	106.78	103.94	106.51	108.31	108.4	106.22	107.64
100.09	98.439	97.403	98.537	97.642	97.39	98.695	99.747	98.287	99.407	98.519	99.096	100.21	96.847	96.487	100.73	98.609	102.38	100.35	100.37	96.934	98.93	98.349	97.951	98.726	96.481	99.829	97.771	97.656	96.203	98.746	102.12	99.676	99.778	98.287	95.647	101.34	99.813	98.096	97.625	101.96	97.028	99.53	98.499	97.131	99.48	96.354	100.43	100.16	99.389
107.91	105.74	107.37	107.03	107.81	106.19	109.68	109.74	108.62	111.37	107.91	111.22	108.65	108.98	107.25	108.56	108.8	105.31	108.19	106.1	106.8	109.34	108.96	108.97	109.53	107.46	107.09	109.02	109.85	106.37	109.34	109.27	104.9	109.61	109.03	108.22	106.82	107.07	108.96	108.74	109.05	108.69	111.25	109.64	108.25	110.27	109.38	110.17	109.45	108.74
106.09	104.28	107.52	103.46	105.81	104.52	104.66	106.61	105.45	105.46	103.94	106.08	104.93	104.55	108.28	105.94	107.37	106.12	105.21	104.69	105.49	103.41	104.71	103.7	104.87	101.99	106.47	105.12	102.77	104.59	105.66	104.81	105.16	105.55	104.73	104.13	105.44	104.85	104.71	108.16	105.32	105.91	105.43	104.51	107.62	102.8	108.13	104.57	105.61	105.96
104.36	104.67	105.7	106.11	105.34	105.96	105.51	104.75	108.03	107.03	103.88	108	105.95	106.08	106.54	102.56	103.8	108.41	103.61	104.96	106.96	104.79	106.07	105.49	107.33	106.5	104.65	105.4	106.59	104.99	104.94	105.18	104.42	107.21	106.93	107.27	104.67	108.87	101.09	106.04	105.79	107.1	104.22	103.45	105.81	105.28	105.04	105.67	101.23	104.93
103.95	107.94	106.11	110.61	104.49	104.68	109.63	107.2	107.01	107.14	102.68	107.92	102.51	105.56	101.81	106.27	103.66	103.2	108.79	106.51	105.05	106.74	103.35	106.76	108.05	105.59	107.37	106.07	106	105.75	107.14	105.85	103.79	106.67	103.78	104.38	104.13	104.42	105.61	105.94	104.81	105.53	103.3	103.45	108.13	106.52	107.84	107.67	106.02	106.02
100.98	100.79	99.218	99.901	99.922	101.66	100.61	100.38	99.765	100.68	101.56	103.45	102.79	102.69	97.241	101.17	99.398	101.59	100.65	100.28	99.197	100.82	99.193	102.14	99.645	101.12	99.668	102.1	103.08	102.4	99.995	101.46	100.55	99.733	100.05	100.94	100.91	101.05	102.28	102.62	100.61	99.738	101.44	101.63	99.463	101.82	98.206	99.375	102.26	101.41
108.73	111.97	111.22	109.75	110.57	110.76	111.23	110.63	112.48	108.86	111.38	109.2	108.82	110.58	110.57	111.15	109.77	109.04	110.98	110.89	110.24	105.98	111.62	105.62	114.87	109.22	109.61	111.09	110.4	110.73	110.22	111.15	109.6	107.27	111.93	107.88	108.79	110.26	112.16	105.34	111.67	111.13	111.63	110.34	110.67	111.84	107.6	113.03	112.13	112.23
100.73	99.68	102.87	102.92	102.47	101.03	102.55	102.86	100.03	101.34	100.2	100.13	100.32	99.139	99.845	100.97	103.22	98.061	101.03	102.51	102.36	103.54	100.73	100.66	99.643	98.402	98.35	100.56	99.698	101.55	99.907	100.85	100.39	101.97	102	103.06	104.1	102.04	100.97	98.992	101.06	100.96	102.16	100.59	99.993	101.39	100.58	99.521	100.38	101.06
111.54	108.29	113.24	110.19	107.92	108.71	110.15	112.32	108.25	110.89	109.5	109.9	111.98	111.54	111.49	111.97	113.58	109.99	112.19	111.47	108.49	108.71	111.19	113.02	108.83	106.82	110.03	109.28	109.89	110.8	111.13	108.66	111.47	109.11	110.16	109.54	111.36	111.99	111.55	110.94	110.46	111.11	110.96	111.61	112.68	108.45	108.64	110.97	111.3	109.94
107.37	107.77	106.03	107.93	106.51	109.46	105.24	107.06	107.63	107.39	106.94	108.71	108.85	107.71	106.77	108.99	106.45	105.75	107.98	107.7	109.33	110.38	109.31	110.46	107.09	107.28	107.1	103.58	109.89	107.57	108.69	110.91	107.93	109.01	107.66	107.15	106.23	108.48	108.46	105.28	110.52	105.5	109.68	106.54	108.31	105.14	106.58	109.9	108.07	107.23
103.72	106.66	105.34	105.17	110.22	104.57	106.42	106.67	107.85	108.66	106.31	106.41	104.62	105.21	105.82	106.64	105.32	105.93	104.42	107.02	109.08	108.18	104.1	103.55	104.18	107.72	107.22	106.24	105.91	106.76	103.97	105.93	107.41	104.39	106.5	109.07	104.8	107.95	106.88	107.97	103.32	104.98	106.41	107.33	107.42	106.2	103.36	104.13	104.09	109.65
106.62	105.69	106.49	107.61	105.1	104.86	106.24	104.62	106.86	107.24	104.99	102.1	106.16	104.49	102.2	104.29	106.99	106.57	104.4	105	108.44	106.75	104.11	102.69	107.12	107.2	104.73	107.29	103.84	104.94	103.27	106.64	107.06	107.66	106.35	106.98	107.26	108.32	106.1	104.3	110.02	107.88	105.64	104.5	105.4	104.29	106.59	101.39	104.88	105.72
103.92	105.23	107.42	106.32	103.89	104.24	106.46	103.16	107.81	105.65	103.94	106.6	106.25	108.78	106.79	107.08	106.85	108.66	101.95	104.23	103.09	103.17	104.45	105.27	105.8	106.3	104.01	107.99	103.85	104.57	103.8	103.8	105.8	104.04	105.92	103.44	105.02	109.44	105.56	108.56	105.66	108.19	105.46	108.44	104.02	103.98	105.48	105.84	107.17	102.96
105.42	107.5	107.17	106.87	103.4	108.18	106.79	104.52	108.37	108.24	105.01	104.95	105.93	107.89	106.96	105.55	103.94	106.56	106.2	107.11	104.36	105.41	102.44	105.55	105.68	106.67	106.12	108.1	107.23	105.64	107.73	104.25	102.5	105.62	103.57	106.55	103.06	107.82	106.18	106.93	106.04	108	106.92	107.47	107.23	105.43	107.2	103.97	108.4	105.97
106.62	106.62	107.4	107.51	104.83	104.76	106.59	107.24	108.65	107.49	109.24	107.4	107.12	105.54	106.43	104.45	107.37	106.68	103.69	105.23	106.02	105.9	103.48	106.13	104.5	106.6	106.42	107	109.49	106.84	104.36	106.74	104.12	106.28	104.23	104.18	103.34	107.04	106.25	104.21	108.24	104.95	106.7	103.74	104.68	108.54	105.38	109.98	106.55	106.7
104.87	106.52	108.6	108.76	107.45	105.95	109.36	106.4	109.76	111.9	106.65	108.33	106.64	107.99	109.64	107.3	110.08	109.72	109.75	105.89	109.93	106.87	107.43	108.7	107.36	105.77	107.43	110.06	107.89	110.17	108.42	107.68	110.59	105.48	110.24	105.17	109.17	109.47	111.32	108.45	104.49	110.05	111.33	110.33	111.75	108.68	104.59	104.51	106.07	107.8
95.514	98.473	99.686	97.739	96.192	99.461	95.011	97.679	98.043	98.047	101.06	97.282	98.276	100.1	97.811	96.42	99.886	97.123	98.044	99.019	99.096	98.923	96.414	99.471	99.508	101.07	95.656	98.51	102.71	97.468	98.255	95.126	95.329	100.76	101.09	97.565	94.41	100.39	97.32	97.177	96.873	98.745	98.727	96.645	95.157	99.747	99.613	96.755	98.152	98.784
98.326	103.46	101.54	100.52	99.929	100.71	99.273	101.05	104.48	104.99	102.11	102.18	99.085	98.966	99.957	99.252	100.91	100.61	101.03	100.2	102.05	99.203	100.98	98.693	99.778	99.573	104.13	101.64	100.81	102.47	103.66	100.82	99.737	103.36	100.97	100.71	104.77	100.06	99.653	103.86	102.43	99.953	98.206	101.16	101.52	102.46	100.78	100.4	96.35	100.92
105.13	107.27	104.99	105.52	104.58	109.42	106.12	103.56	107.4	105.73	106.9	105.27	102.63	103.33	106.45	105.92	108.44	104.29	105.87	109.56	103.5	108.21	103.53	108.99	107.56	107.32	104.6	105.51	103.12	105.71	107.53	104.67	105.49	104.04	109.53	103.63	107.98	105.88	108.55	104	105.18	107.85	106.69	105.25	106.07	106.1	107.51	108.91	105.11	104.19
94.132	98.727	97.56	100.22	99.28	98.042	97.319	97.378	97.037	98.564	99.024	97.794	96.645	98.773	97.919	97.519	98.75	99.999	98.247	97.114	98.73	95.661	98.223	98.758	97.385	97.659	96.273	97.853	99.944	99.373	95.313	99.225	100.3	97.797	98.655	96.817	100.51	99.624	96.941	98.133	100.18	100.68	97.421	99.941	98.46	97.743	98.214	98.305	99.921	96.802
104.12	110.14	108.96	107.01	108.46	107.27	105.39	106.18	109.79	109.07	107.76	110.87	108.25	110.15	107.86	110.21	109.86	109.59	111.33	107.78	108.85	111.72	107.27	107.76	107.3	106.94	109.07	107.06	105.9	110.4	108.16	107.93	109.72	109.59	105.33	110.23	109.62	110.99	107.67	107.86	106.36	108.78	105.36	107.17	108.2	108.1	105.48	108.06	108.71	108.77
101.22	100.17	100.07	102.95	99.774	98.139	99.738	103.79	103.06	99.413	101.68	101.22	103.17	101.59	100.32	100.56	100.84	99.174	104.26	103	104.16	101.25	99.496	101.79	101.39	102.47	99.585	100.36	100.09	100.93	103.64	98.952	98.873	98.922	101.76	104.85	99.857	103.15	99.585	100.93	101.6	99.327	100.87	99.864	101.41	97.816	99.031	101.75	99.134	100.74
96.129	102.52	99.039	98.87	97.665	99.725	98.937	100.2	100.66	103.92	97.419	99.309	102.25	99.532	99.322	100.17	95.659	99.365	99.22	99.324	95.62	101.13	97.915	99.241	97.607	97.457	98.917	98.142	102.23	100.87	98.582	100.43	96.87	96.755	96.75	99.089	100.81	103.57	98.702	97.213	100.4	97.962	99.999	99.856	96.84	100.6	98.493	100.01	99.188	96.953
106.57	108.79	106.17	107.79	106.19	108.38	110.57	107.69	105.24	108.98	103.65	104.19	107.22	105.04	112.36	105.54	105.76	106.06	108.39	106.69	106.7	108.14	104.89	104.58	106.8	106.99	108.59	105.65	108.66	101.92	107.34	105.32	106.94	108.57	108.24	106.86	107.98	104.82	105.36	106.32	108.1	106.17	108.15	107.55	108.25	108.11	104.33	107.21	107.54	105.04
106.12	108.94	107.28	106.24	104.14	106.1	110.49	106.38	106.69	105.96	107.35	109.6	106.44	108.17	106.67	107.74	107.36	106.33	105.39	108.28	105.85	107.21	107.02	104.32	107.78	105.37	107.56	104.33	103.79	106.9	105.75	108.16	102.63	107.34	109.05	109.18	103.23	109.77	110.65	105.29	103.93	105.4	105.63	106.21	107.95	107.27	106.1	108.31	105.39	108.81
104.86	105.15	105.9	105.76	103.23	106.58	106.17	102.72	107.76	103.89	106.28	103.83	106.69	106.66	105.2	105.99	105.95	107.04	106.66	106.6	108.37	106.02	105.92	106.6	105.73	104.08	103.97	104.39	106.07	105.53	105.91	106.47	103.8	107.13	104.9	101.35	105.73	104.61	105.76	104.77	105.17	104.82	107.01	106.73	106.67	104.59	102.83	105.15	107.13	104.29
100.88	98.777	103.1	102.06	103.98	98.92	99.315	100.94	102.02	100.18	104.62	100.43	101.42	98.963	101.62	100.13	98.161	101.92	98.703	96.905	102.92	98.867	99.623	103.11	99.592	99.15	101.09	101.97	98.74	101.47	102.14	101.74	104.11	102.53	101.22	100.17	95.959	100.8	100.83	99.053	97.455	101.04	102.29	101.37	100.16	98.083	101.27	98.064	101.99	100.85
99.196	98.495	102.14	100.61	101.95	101.57	101.79	101.23	100.77	101.09	99.239	102.44	102.58	102.04	101	102.75	97.488	105.13	102.11	100.47	102.02	99.855	105.31	101.45	98.963	104.11	101.48	102.3	101.38	99.115	99.244	100.86	101.34	102.5	100.79	103.57	102.51	101.08	101.92	100.89	101.43	99.342	100.87	101	98.946	99.954	100.49	98.663	104.45	100.3
108.39	108.23	110.18	108.08	106.56	107.45	109.41	106.8	106.78	108.21	107.43	106.9	108.91	107.1	104.86	109.7	109.16	107.7	108.14	105.53	106.76	104.13	108.27	106.29	107.22	105.79	107.49	107.52	107.77	106.43	109.66	107.57	104.94	108.36	107.06	108.46	107.31	107.32	109.8	107.3	104.87	106.44	108.93	107.05	108.26	104.54	105.17	109.35	108.76	105.67
106.64	107.41	106.15	104.19	108.76	104.68	105.69	105.64	104.44	106.37	104.23	106.02	104.74	108.82	107.31	105.06	104.4	106.43	106.8	106.25	103.32	108.5	105.81	106.6	104.13	106.52	104.51	104.14	106.08	104.03	107.1	109.87	105.7	105.62	102.11	105.64	102.16	107.55	105.24	106.55	105.39	103.11	105.89	103.87	104.92	106.16	104.88	106.16	105.65	106.01
97.312	96.294	98.977	97.974	97.173	99.522	96.956	97.698	98.439	98.843	95.818	99.369	98.865	98.065	95.986	102.01	95.574	96.233	97.139	96.586	97.827	97.584	98.43	98.023	98.69	100.13	98.916	98.163	98.494	98.288	99.385	97.373	96.88	100.6	99.636	96.534	100.53	99.794	98.843	96.818	99.307	96.781	102.1	99.083	95.665	102.37	99.245	97.557	96.082	98.324
99.422	98.665	98.976	95.675	100.52	95.931	97.676	100.48	98.842	100.88	101.2	97.649	99.697	96.912	98.041	99.099	101.71	97.474	96.063	99.769	96.894	100.67	98.002	97.548	97.07	97.453	96.761	99.346	98.349	94.627	98.621	99.406	99.116	97.747	98.641	97.391	97.925	97.619	101.47	96.791	98.844	95.737	98.199	99.056	97.371	97.883	97.571	97.29	95.813	99.529
109.12	110.59	107.95	108.18	109.68	107.39	106.78	110.68	107.45	110.45	103.33	109.11	110.32	107.79	106.83	107.84	108.33	111.18	111.33	109.67	108.96	106.51	108.62	109.49	109.08	107.25	111.36	109.77	109.33	108.63	111.14	107.06	110.14	109.63	110.2	105.38	108.38	106.5	104.82	107.94	110.11	109.16	108.12	109.97	109.26	105.91	107.87	110.31	107.45	111.11
108.26	109.47	105	107.65	107.46	108.05	105.79	111.22	107.42	109.02	105.1	107.9	109.15	110.46	105.31	110.44	110.04	106.91	106.79	108.16	109.13	106.73	111.47	108.36	105.51	107.46	106.3	107.38	108.27	109.51	108.41	107.28	110.52	109.13	109.42	105.4	106.03	106.8	108.28	108.33	108.25	106.27	109.38	107.16	110.3	109.93	108.4	105.37	106.11	106.14
106.7	105.98	110.66	105.49	102.45	106.2	105.75	105.79	107.19	103.93	107.06	106.66	108.09	105.57	102.59	107.03	108.1	108.53	107.65	106.27	104.01	103.9	107.12	105.41	104.22	103.94	102.69	105.88	106.6	105.2	108.83	103.97	106.76	107.22	104.4	102.96	104.57	107.53	104.67	105.26	109.12	104.57	106.27	107.73	106.02	104.34	107.77	105.46	105.29	108.34
106.05	108.24	110.41	108.7	108.01	107.75	106.49	111.88	110.04	108.99	106.9	109.6	108.69	107.05	109.24	107.97	109.4	109.38	108.37	108.89	106.94	110.7	109.42	109.09	107.48	107.36	109.79	106.75	109.67	109.7	107.14	110.59	110.29	109.12	108.73	107.97	107.84	108.79	107.5	108.14	106.58	108.45	111.28	108.19	106.14	107.77	110.31	107.72	110.62	108.54
105.96	104.22	103.79	106.38	106.78	106.43	108.42	106.28	103.21	106.03	103.89	102.76	104.05	106.6	106.26	105.57	107.74	102.57	105.29	108.2	105.41	105.74	107.31	104.4	104.78	104.26	104.37	104.08	106.58	100.72	106.74	106.75	104.65	106.28	105.49	106.64	104.92	102.82	105.22	107.45	105.11	105.76	103.48	106.72	102.93	105.1	104.1	106.31	103.89	106.52
105.68	107.41	103.54	106.52	108.02	108.59	106.31	107.41	106.37	106.42	106.68	107.82	108.13	107.21	105.29	106.14	105.46	103.38	106.55	104.85	108.7	107.54	105.63	107.55	104.66	106.3	105.81	110.27	109.21	107.92	106.43	103.46	108.95	107.14	107.24	105.29	104.92	108.6	101.25	104.76	110.31	107.47	105.24	109.01	106.83	107.74	105.64	107.46	105.87	105.49
108.65	106.57	110.22	108.16	109.01	109.07	110.68	104.79	108.51	107.77	104.31	104.83	107.62	108.43	107.07	107.07	108.95	108.16	107.64	112.88	108.77	107.25	106.03	105.67	109.97	110.02	109.67	108.4	106.78	104.66	107.93	107.54	107.74	108.88	107.09	106.54	106.87	104.11	108.84	108.42	106.96	106.47	107.61	107.05	108.37	108.64	107.26	110.69	111.38	108.95
108.25	107.16	106.77	108.81	108.45	110.22	107.09	108.9	106.34	108.07	105.73	107.47	108.53	106.68	107.61	107.58	107.38	106.55	110.02	107.37	107.93	107.72	108.03	107.38	109.96	107.98	108.76	108.52	108.09	106.3	107.58	105.38	107.03	105.48	106.25	107.24	109.99	107.73	109.08	108.53	109.17	107.39	106.07	105.82	109.31	108.21	109.77	106.31	109.6	106.51
109.12	105.41	107.28	102.69	105.81	110.34	110.65	105.83	104.88	104.78	106.63	107.31	102.72	104.68	107.68	107.43	104.56	104.95	106.56	102.36	109.9	108.77	106.32	105.64	103.81	109.32	105.87	104.25	105.95	108.29	107.2	108.31	104.78	108.3	106.44	106.46	107.14	103.21	107.05	110.54	106.95	104.29	104.96	106.03	107.37	106.2	107.55	108.42	101.98	104.5
105.07	105.41	111.06	105.82	106.35	108.04	108.59	108.83	108.56	106.3	105.74	104.84	107	104.26	109.66	105.96	106.19	108.66	107.82	107.69	107.4	106.57	106.96	109.37	107.42	103.43	104.07	106.79	108.1	106.79	106.06	107.74	104.75	104.51	105.62	107.24	105.54	104.98	107.71	106.79	107.07	103.47	106.58	104.5	106.43	105.02	106.82	104.65	107.66	104.78
109.68	107.66	108.6	110.1	110.86	107.66	110.13	107.24	107.87	106.7	108.07	108.28	106.9	109.98	106.37	109.91	107.49	107	107.03	106.39	109.74	107.27	109.2	106.5	107.62	107.68	109.79	108.94	108.27	107.77	108.62	104.84	104.98	108.98	105.39	109.23	111.6	107.33	107.07	107.27	107.5	109.16	109.53	110.48	107.97	106.21	110.97	110.46	111.15	107.64
101.58	103.14	103.05	99.106	97.947	99.554	101.36	99.768	101.6	101.78	100.85	103.25	102.04	103.44	100.53	99.115	100.13	99.485	99.042	104.54	101.15	104.13	101.45	99.151	102.39	100.5	98.816	101.31	103.05	100.94	100.28	103.44	100.61	101.49	98.407	99.233	100	104.1	99.254	100.99	102.92	99.729	99.415	100.21	100.34	99.633	98.95	99.112	100.29	100.3
100.83	107.39	105.51	106.83	106.49	105.92	105.54	106.91	105.78	106.55	102.37	105.64	108.27	104.75	107.39	106.3	105.81	103.18	103.29	104.81	106.15	105.47	106.78	106.53	107.64	106.67	103.22	107.49	105.25	104.85	108.16	105.2	108.03	104.81	103.41	108.13	106.3	104.47	103.91	104.65	105.78	106.33	104.02	106.4	108.21	105.88	105.44	106.49	104.43	104.26
96.498	95.333	97.816	101.06	100.12	97.404	95.947	99.66	94.777	97.586	98.014	98.657	99.386	94.33	96.482	98.579	97.83	96.653	95.628	97.617	97.274	100.45	96.157	98.833	97.208	100.38	97.63	97.463	100	97.257	98.833	102.47	100.22	95.145	99.013	96.554	99.252	101.38	98.609	101.57	97.897	99.729	97.283	95.763	100.22	97.887	101.06	101.46	98.616	98.617
112.56	110.37	108.9	113.55	110.29	111.94	111.69	108.9	107.17	111.91	111.8	109.77	108.08	110.1	113.48	110.85	109.53	110.19	108.39	109.35	111.36	111.78	111.08	107.41	111.69	109.77	108.81	109.99	109.41	110.64	109.07	111.65	112.74	111.29	110.2	107.03	109.82	107.78	110.35	112.02	111.32	116.05	113.27	110.05	110.92	109.17	106.84	108.83	110.55	109.89
104.17	104.72	104.02	104.45	109.42	106.24	106.4	105.28	102.2	106.14	105.58	104.53	105.41	103.74	106.39	108.79	105.9	104.23	105.08	104.45	103.9	108.01	107.09	104.54	105	104.9	107.78	102.39	105.86	101.65	105.5	106.03	106.26	108.4	103.17	105.92	106.18	106.32	105.81	106.49	106.73	106.23	105.14	106.23	104.38	107.17	105.38	104.81	105.88	106.36
94.373	98.614	97.761	95.731	99.85	95.032	100.13	98.41	97.231	96.991	98.575	96.569	98.596	97.771	101.24	98.026	97.501	98.712	95.828	97.779	96.788	99.096	99.318	97.013	96.688	97.273	96.946	94.089	101.09	98.667	98.529	97.389	96.052	98.406	96.641	100.28	96.825	98.284	94.871	99.161	96.056	98.367	97.097	97.547	99.285	100.03	100.2	94.166	98.31	98.505
104.18	108.64	102.87	105.93	104.63	107.53	106.05	105.15	104.52	105.39	105.3	103.18	101.58	109.3	108.7	105.58	107.83	105.48	105.72	106.06	106.67	104.34	105.04	108.42	106.61	104.95	104.1	105.82	105.73	106.91	104.76	104.77	103.09	105.06	106.15	104.39	105.92	106.58	107.74	103.95	104.65	103.68	106.5	105.42	108	104.79	108.03	105.59	104.7	107.5
112.39	113.63	111.09	112.07	111.48	111.23	109.05	112.91	108.42	111.08	108.7	108.56	111.19	107.74	111.81	112	111.85	108.99	112.07	111.19	114.12	112.2	109.29	109.68	110.03	109.51	108.91	108.43	109.2	110.34	110.65	107.11	108.13	112.72	108.78	109.08	113.66	110.42	111.44	110.59	111.91	110.27	108.5	110.52	109.34	109.58	111.29	113.56	112.18	108.42
108.1	110.8	110.39	108.26	108.46	108.46	107.61	108.83	111.32	106.19	107.81	108.98	109.81	106.69	107.79	106.98	106.53	108.11	107.75	107.55	110.35	107.43	110.91	106.52	105.62	106.83	110.7	110.85	108.42	107.13	109.74	106.79	108.48	109.22	110.44	110.05	109.73	109.29	108.59	108.25	111.41	106.26	110.68	107.34	107.87	113.56	106.08	113.05	107.49	108.69
107.96	110.47	110.25	108.04	112.99	109.58	110.04	109.44	108.75	109.79	111.07	108.33	109.89	113.78	114.13	109.04	111.33	111.89	108.99	111.24	112.34	110.74	110.2	111.01	112.25	111.7	109.48	112.58	110.1	110.18	112.38	110.3	111.7	108.48	111.48	109.73	108.89	111.05	110.82	112.56	108.72	111.48	108.28	113.18	110.93	108.68	110.13	113.36	111.49	110.56
107.12	103.12	104.39	107	106.51	106.55	105.79	107.36	109.49	104.47	105.76	105.62	105.25	108.94	104.58	102.58	104.71	107.91	104.8	105.15	104.39	109.57	106.98	105.57	106.92	106.31	105.05	104.61	106.31	106.58	107.43	106.91	105.96	104.11	107	105.77	102.73	106.65	106.52	107.94	104.71	104.91	101.67	105.82	107.26	108.66	106.02	105.35	104.61	104.96
102.11	98.69	101.07	95.263	96.361	97.578	96.922	98.251	101.55	99.444	105.65	96.611	99.214	98.89	97.78	98.59	99.274	99.484	97.744	99.172	99.574	97.442	96.551	98.367	99.536	97.573	99.305	95.308	100.38	98.748	102.85	100.4	100.2	97.377	98.377	95.814	98.738	97.314	98.739	101.39	100.15	101.71	98.039	99.984	99.753	98.325	96.181	99.095	100.72	96.776
105.49	102.93	104.36	104.87	107.31	106.99	105.8	105.25	101.58	107.7	105.99	106.63	101.95	104.17	101.27	108.13	103.9	106.22	104.49	101.55	106.71	106.85	106.36	105.59	107.1	104.81	102.89	106.22	106.47	103.87	109.48	103.64	103.07	104.03	105.84	101.58	105.84	104.04	107.54	107.81	107.32	104.84	105.76	104.55	104.07	107.05	107.01	104.6	106.53	106.01
108.78	105.1	104.07	107.14	106.9	108.56	107.34	106.39	111.32	107.89	107.87	107.35	107.18	110.83	108.58	107.53	108.43	109.58	105.29	106.36	109.22	109.44	111.16	104.4	107.23	105.84	110.99	108.61	108.39	108.93	106.99	106.36	107.88	104.71	109.15	106.89	110.65	107.74	108.56	107.03	107.86	106.39	107.04	105.26	108.68	109.45	108.28	104.5	106.23	108.77
94.951	96.79	95.107	98.193	99.107	95.436	95.685	97.763	96.977	97.899	99.503	98.629	94.275	100.34	96.106	97.127	96.095	97.287	96.417	97.706	99.528	98.851	97.904	96.168	98.953	96.975	99.537	97.431	96.583	98.218	97.251	99.058	94.827	100.46	98.376	99.599	96.19	94.682	101.04	98.711	99.445	99.491	100.06	96.988	97.861	99.733	100.8	96.403	96.541	98.596
108.8	108.07	109.09	106.76	107.68	112.07	105.62	108.84	110.87	109.42	109.48	105.38	107.3	107.29	107.01	111.12	109.16	107.3	109.19	109.69	109.06	110.22	110.61	109.82	106.38	107.39	109.05	108.97	106.91	107.25	106.87	109.19	107.08	109.26	106.85	109.28	107.22	111.28	110.73	107.25	106.77	106.74	106.94	108.98	111.8	110.01	110.77	108.41	109.35	108.73
104.04	105.39	106.59	103.84	102.54	104.98	107.83	105.59	107.6	104.51	105.61	108.28	104.46	103.85	105.27	105.74	103.14	104.1	104.96	107.72	102.73	107.29	104.45	104.81	108.02	105.73	102.76	105.23	107.87	106.96	104.81	104.44	105.79	104.01	106.71	105.7	107.06	102.82	103.04	106.26	106.66	103.68	108.55	105.17	106.52	104.8	105.64	106.09	104.73	105.42
102.3	107.39	108.31	108.22	107.79	108.01	103.05	106.67	107.74	110.2	107.3	105.04	105.52	105.15	108.19	108.21	110.89	107.43	107.14	107.83	107.45	108.19	110.75	108.58	109.67	107.01	106.65	106.67	106.78	109.06	106.97	108.14	107.77	109.2	104.98	109	109.43	105.62	107.64	109.08	106.9	112.18	108.23	104.83	111.58	109.08	109.79	106.01	106.45	108.18
106.42	106.25	107.38	109.48	107.12	106.19	105.67	104.97	105.99	108.19	106.14	104.7	105.1	107.49	105.95	105.46	106.49	105.81	106.54	103.75	107.09	106.61	104.87	104.04	105.16	105.36	104.3	107.08	107.29	105.45	105.19	105	106.32	107.9	102.47	105.22	106.77	105.2	107.49	105.8	106.19	104.95	104.27	106.83	104.49	107.99	104.71	108.87	108.13	105.76
105.47	104.85	107.09	106.48	107.84	107.91	107.63	105.58	104.18	107.35	107.16	105.8	105.5	109.11	106.43	106.59	103.74	108.36	107.27	106.03	107.05	105.88	106.44	105.3	107.13	105.23	106.59	108.71	104.66	105.75	105.31	103.95	104.37	105.56	106.67	106.53	105.94	107.02	107.03	103.13	106.73	107.7	106.78	105.52	106.7	105.25	105.34	108.12	107.41	104.05
109.99	110.59	106.06	107.91	107.02	107.36	107.58	109.68	112.98	108.2	109.86	105.76	108.3	109.94	112.57	111.15	108.54	111.41	108.78	108.24	110.13	107.15	111.88	109.87	108.41	109.7	108.41	107.59	106.55	106.36	108.79	108.81	108.67	111.93	108.92	109.06	110.82	106.97	107.85	109.16	110.59	111.01	106.89	108.33	109.47	108.75	108.63	104.48	109.08	107.54
108.48	105.5	106.54	109.3	109.67	108.22	111.45	109.1	106.33	108.88	107.61	106.4	107.02	109.24	106.11	110.15	110.1	108.71	106.87	107.12	105.44	108.58	105.79	106.13	107.9	109.24	109.95	105.59	107.29	106.03	113.83	108.18	105.69	107.62	106.97	111.02	108.68	107.92	108.89	110.28	111.72	110.32	110.94	107.78	107.74	108.62	110.14	109.52	109.62	105.37
102.66	98.832	100.35	100.55	98.507	103.66	102.19	105.4	101	101.16	103.12	98.892	99.256	100.58	101.99	98.681	99.027	97.193	101.47	98.685	97.662	97.439	101.43	97.13	97.428	103.62	99.927	99.124	100.58	99.075	103.66	101.06	102.59	98.216	100.9	100.14	100.93	99.942	100.77	102.86	101.45	100.78	99.568	101.05	102.41	99.907	103.46	99.907	100.96	99.1
107.83	109.07	103.29	109.51	107.39	109.66	109.43	108.85	109.25	109.62	108.23	108.53	108.27	106.44	108.16	109.57	106.79	107.58	107.97	108.67	111.9	112.04	110.69	108.2	109.54	110.23	109.88	107.22	106.7	110.93	108.27	109.76	107.9	110.2	107.03	112.76	108.63	109.65	107.56	110.24	105.37	108.38	108.79	109.04	110.66	107.98	107.23	104.85	111.59	108.09
107.41	106.6	106.96	105.24	107.01	104.43	105.58	107.58	108.41	103.94	105.02	102.92	104.46	106.73	108.37	103.27	104.01	103.47	102.97	105.08	107.27	103.65	108.75	104.66	106.69	105.16	103.04	106.04	109.58	105.43	107.61	103.61	106.18	106.97	105.65	103.45	106.09	107.24	104.71	103.93	107.21	103.82	107.1	106.68	107.89	106.02	102.81	105.15	105.89	104.06
97.485	98.846	102.83	95.007	96.261	102.23	103.12	95.295	96.517	100.09	97.34	100.1	98.312	97.503	95.901	97.379	96.173	94.049	97.181	98.759	101.26	97.317	98.612	96.194	104.11	100.43	100.35	92.771	98.315	97.805	98.32	97.12	96.919	98.113	98.8	98.18	99.643	98.623	98.881	99.118	96.695	99.118	100.49	98.77	97.559	98.171	96.996	98.174	97.14	100.87
104.35	105.75	106.44	102.29	107.52	104.97	107.32	106.16	105.72	103.23	107.98	105.75	101.64	105.59	106.81	107.16	106.75	100.77	108.54	103.71	103.83	106.13	107.03	104	107.95	105.66	106.47	104.72	105.67	105.68	107.21	104.59	108.14	106.67	110.11	103.61	104.89	105.56	104.94	104.66	103.6	106.95	102.81	106.77	105.06	105.56	103.99	106.65	103.78	104.28
100.32	96.778	99.072	100.08	99.842	101.26	100.82	98.536	99.628	99.247	102.17	102.65	98.339	102.99	103.6	100.41	99.565	102.11	99.502	102.01	100.88	99.038	104.17	103.46	103.29	98.398	102.1	105.87	98.389	101.37	97.652	100.28	100.56	101.51	101.49	104.26	100.92	100.31	102.47	100.12	96.262	101.01	101.45	100.77	101.98	101.08	97.944	101.03	100.21	101.88
104.08	106.7	107.8	105.82	104.21	105.12	106.37	104.35	105.17	106.14	104.07	107.45	105.8	107.74	106.85	104.16	105.79	107.63	103.61	108.46	103.51	104.85	108.87	107.22	108.84	106.22	104.92	102.86	107.87	105.93	108.78	107.85	106.28	104.35	105.49	106.13	105.75	105.99	106.84	105.67	106.11	104.23	104.52	102.85	101.51	107.09	106.85	104.29	106.95	106.57
106.53	106.03	108.21	107.46	107.11	105	105.48	105.26	104.73	108.02	105.18	104.26	105.12	106.26	109.04	107.8	105.08	108.39	109.39	105.43	106.59	106.03	107.69	105.08	107.21	105.64	107.37	105.82	105.34	106.73	105.46	107.26	104.03	104.98	106.3	106.95	104.82	107.28	107.76	107.73	105.7	105.56	109.86	110.35	106.95	105.12	106.3	108.06	108.64	104.8
106.45	107.94	108.85	106.11	109.01	105.96	108.26	108.75	108.13	110.13	108.22	105.82	104.37	107.22	106.69	112.26	104.8	106.65	108.75	109.59	108.61	107.68	108.06	105.05	106.71	107.88	108.02	104.72	112.39	106.05	110.64	109.08	107.99	108.13	109.39	108.43	106.58	109.43	108.88	109.8	104.9	106.46	105.88	106.93	107.83	106.81	105.95	105.83	108.13	107.79
108.81	104.15	109.22	103.35	108.66	108.33	110.87	104.73	108.47	108.26	109.52	108.32	109.94	106.17	108.42	109.3	111.01	104.71	107.63	108.79	107.33	109.28	109.71	110.22	107.06	110.31	110.42	105.77	108.61	106.64	110.41	110.09	108.32	110.52	104.92	107.1	108.54	112.15	111.21	108.67	106.29	110.47	108.06	105.34	103.71	107.71	107.74	107.01	107.64	111.32
108.77	103.69	108.58	106.11	109.52	106.65	107.7	107.32	104.33	107.24	102.53	106.88	106.54	107.83	104.8	102.32	107.55	109.3	106.24	108.23	108.73	105.67	108.63	105.42	106.89	107.39	106.32	107.71	104.37	109.76	105.51	105.45	104.63	106.05	104.56	102.35	106.66	105.86	107.86	108.08	105.29	108.77	107.49	106.27	106.01	109.08	109.24	106.05	107.11	108.13
106.8	104.47	101.34	106.57	108.59	105.7	108.83	110.51	103.51	104.45	106.75	106.93	107.8	107.14	104.09	106.5	103.61	106.24	106.42	105.43	106.95	105.19	107.45	103.9	101.32	103.21	104.04	104.15	105.94	105.01	108.46	106.85	107.57	106.28	108.32	106.73	105.03	102.22	106.38	105.51	104.62	104.6	105.38	106.7	102.66	105.4	102.86	105.49	105.88	107.56
105.22	103.33	106.27	108.13	106.68	107.62	108.77	104.68	104.42	103.89	106.84	106.06	105.76	105.29	103.98	105.11	106.36	108.23	107.36	102.95	109.62	105.67	105.64	106.03	106.44	105.84	105.47	105.63	104.26	105.7	107.05	107.56	105.85	104.79	108.59	106.71	102.85	105.3	106.84	107.65	107.04	106.57	106.98	108.05	106.46	106.35	107.84	106.29	106.35	104.78
105.64	105.83	104.76	104.81	103.57	102.99	106.9	105.58	105.53	106.22	106.16	105.63	107.07	106.74	103.38	105.39	107.8	106.12	105.29	107.1	105.06	107.34	107.35	104.43	107.07	105.91	106.92	105.38	105.26	104.18	106.16	102.96	106.32	106.68	106.67	108.48	105.76	105.66	104.52	106.78	104.19	108.1	106.55	106.61	107.3	105.76	105.11	104.76	106.21	106.73
106.6	110.23	110.08	107.52	110.02	107.38	107.7	108.19	110.13	109.29	107.24	108.36	110.17	109.45	111.41	108.18	108.58	105.71	113.49	110.9	111.03	111.96	110.58	110.47	108.4	107.94	105.79	105.82	108.37	109.3	106.61	106.18	109.97	110.45	106.43	106.47	109.82	108.11	108.5	107.14	110.31	108.97	108.89	104.97	109.88	112.29	111.7	105.67	108.22	108.98
97.978	98.901	100.68	99.532	99.618	102.09	101.62	102.05	98.594	102.12	101.52	99.376	98.789	99.449	99.108	101.68	102.42	101.53	101.63	100.48	102.78	100.75	102.77	99.15	101.15	101.74	99.066	101.03	100.16	103.74	99.641	98.134	102.37	102	99.502	103.07	99.88	103.38	101.12	101.31	102.4	103.06	101.51	101.31	104.32	101.02	102.83	102.09	100.82	101.03
106.01	108.86	105.63	105.82	105.23	108.19	107.42	107.4	107.14	101.71	102.78	106.31	106.45	108.55	104.63	106.78	104.6	108.03	105.04	105.1	107.04	106.65	105.55	107.07	107.59	106.37	103.7	102.79	106.12	107.06	104.84	104.52	109.75	106.55	105.85	106.17	103.19	105.78	105.58	108	107.06	107.06	107.13	106.85	104.72	107.74	105.28	105.04	106.59	105.34
100.73	98.456	102.16	102.63	100.46	103.09	100.98	103.93	100.34	101.21	103.47	98.094	103.44	101.93	97.356	98.585	101.68	101.57	99.092	100.67	101.06	99.198	101.54	103.67	98.692	100.75	101.69	102.06	103.51	100.87	102.09	100.14	101.83	101.38	101.48	100.48	99.261	99.521	98.602	100.63	100.33	99.397	99.254	98.537	101.77	98.279	100.21	99.493	102.95	100.51
97.543	99.909	98.868	98.607	96.14	97.292	100.24	99.816	99.707	97.295	99.31	97.598	95.932	97.462	97.873	97.553	100.79	95.645	98.793	98.25	100.48	99.351	98.306	98.204	100.71	98.335	98.726	98.724	100.24	97.902	98.529	103.87	96.72	100.17	101.49	100.27	99.342	96.949	98.106	97.802	99.635	99.273	101.01	98.402	99.86	100.53	101.5	97.622	100.58	97.088
99.571	98.335	99.056	100.58	97.858	100.67	97.097	98.284	100.44	103.14	98.278	100.12	100.49	99.139	100.18	97.566	100.42	98.679	100.5	101.41	99.689	99.232	100.78	98.686	97.278	99.797	99.482	98.681	99.562	97.679	99.967	100.97	100.21	99.685	100.13	96.568	99.635	97.672	97.547	95.749	98.283	97.643	97.579	96.648	98.645	97.008	98.189	94.842	98.031	98.716
96.476	99.002	98.654	95.488	98.867	98.509	97.831	95.333	99.642	100.83	95.544	97.407	101.96	96.648	95.494	97.904	100.31	100.84	97.902	98.918	98.37	100.25	99.476	99.411	97.155	100.47	97.662	97.097	100.94	104.02	101.13	98.037	97.115	97.99	99.712	97.847	100.29	98.945	96.51	98.132	99.613	97.496	98.949	98.321	98.31	97.675	98.354	98.048	96.675	98.554
106.76	106.31	108.86	105.85	104.76	105.86	104.97	105.67	103.41	103.54	109.96	105.26	109.88	102.5	107.36	109.92	108.15	106.55	109.33	109.94	109.24	109.95	109.53	106.86	107.42	104.97	110.27	105.7	99.474	109.69	106.31	105.88	108.83	107.29	107.2	103.12	103.79	107.21	108.62	107.7	104.86	106.75	106.96	106.13	106	109.66	103.9	108.45	103.1	105.06
107.36	108.28	110.17	107.89	109.31	108.44	107.04	107.88	109.74	108.51	105.83	108.91	108.31	111.64	108.31	109.04	108.99	109.07	109.8	107.81	109.05	109.85	109.44	108.79	108.6	109.29	106.15	107.19	109.31	107.14	108.84	107.32	108.52	110.16	106.27	107.32	109.41	109.67	106.99	111.49	111.05	107.64	107.89	107.09	107.94	106.45	107.31	106.36	105.58	107.44
105.94	104.31	104.7	105.12	103.68	107.4	106.03	106.38	107.07	104.4	105.33	105.39	106.12	103.03	102.6	103.7	106.03	105.77	107.07	107.81	102.73	106.14	107.01	105.24	105.08	104.38	105.08	106.41	108.35	107.8	108.62	105.82	107.95	107.95	107.83	104.91	103.9	107.12	103.07	104.56	104.72	105	106.47	107.29	106.97	107.23	105.2	106.09	107.3	106.67
105.87	106.74	105.5	104.2	106.09	104.43	103.23	106.24	106.4	104.2	105.34	107.54	108.55	105.47	105.57	102.47	103.31	109.45	104.35	107.48	106.15	104.43	104.83	103.34	106.17	110.2	105.27	103.14	106.3	104.38	107.64	108.77	102.09	107.92	104.16	106.65	104.83	106.95	105.82	105.59	106.47	105.97	107.2	102.17	105.26	106.18	104.17	105.26	105.71	100.99
100.48	99.922	98.326	99.3	98.886	97.555	101.97	100.95	99.756	101.22	99.714	102.55	99.849	101.7	101.05	100.08	102.03	102.35	100.95	100.51	102.5	99.813	100.77	101.25	100.57	98.625	100.85	100.29	102.84	101.66	102.4	100.77	100.77	99.171	100.79	101.6	102.79	103.45	101.07	99.193	99.891	98.759	99.944	103.24	99.207	101.26	103.57	101.01	101.46	99.424
106.35	107.51	106.18	108.36	104.88	105.06	106.46	105.67	107.05	105.38	107.29	106.51	103.97	104.89	105.42	106.1	104.87	107.35	107.52	105.56	110.55	106.54	105.54	105.62	107.18	106.87	105.8	107.53	106.98	106.82	106.09	108.51	107.82	107.39	106.68	108.57	108.58	105.26	104.37	106.83	107.74	106.43	106.33	105.49	104.35	106.18	106.17	105.98	105.81	105.62
108.18	107.99	106.33	106.08	104.66	104.99	105.71	107.44	106.48	105.58	106.65	105.51	104.1	106.08	105.86	105.97	104.23	103.84	107.22	108.82	107.15	106.82	106.83	106.59	102.39	106.72	105.99	107.15	107.71	106	109.25	105.41	105.39	102.44	106.95	102.82	103.63	105.13	106.03	106.38	108.68	107.32	106.2	104.32	105.05	106.8	105.52	106.94	104.07	103.86
105.25	104.5	103.05	103.66	106.94	106.71	107.03	104.05	103.5	107.45	106.12	105.99	102.6	104.99	106.28	106.33	107.76	103.96	104.9	103.08	105.14	105.89	106.25	106.46	108.06	107.91	103.43	105.38	102.56	104.05	105.37	103.01	102.07	104.42	106.08	107.84	104.88	103.21	103.8	107.64	106.28	108.16	100.75	105.77	107.76	108.33	104.88	106.97	101.96	105.99
108.89	109.36	109.68	106.33	108.58	108.06	108.14	107.15	109.98	105.8	107.84	109.32	106.86	107.93	111.52	105.8	108.99	107.32	111.43	106.07	107.47	108.92	107.14	108.44	108.67	106.95	109.14	109.98	109.2	110.49	111.39	103.97	106.64	109.95	111.19	108.59	105.91	105.91	109.42	106.63	108.48	111.18	108.97	107.64	113.03	109.2	108.54	104.98	108.76	107.9
106.1	104.72	104.29	107.9	103.95	104.23	103.41	107.52	105.3	105.36	109.62	106.44	104.54	109.27	104.45	104.94	101.94	103.34	105.39	106.7	104.78	106.84	109.05	109.07	101.92	106.79	104.09	103.65	104.2	104.49	102.69	105.97	108.08	105.89	103.15	105.22	105.08	106.47	104.82	106.88	105.15	105.42	103.73	104.65	104.6	108.8	103.84	104.78	103.99	103.41
97.553	96.79	98.446	96.586	97.894	96.432	99.068	95.625	98.86	97.742	97.541	99.853	97.242	98.306	95.457	97.798	98.308	99.64	96.384	99.64	96.813	100.77	99.626	100.1	100.01	99.973	98.602	98.305	96.06	97.339	98.483	100.57	95.874	100.49	98.881	96.263	97.26	100.74	99.953	96.469	102.65	96.512	97.212	100.01	97.222	96.699	94.156	97.882	95.266	95.608
100.44	98.576	99.949	102.24	100.68	101.34	99.328	99.641	102.56	102.71	101.96	100.31	103.75	100.73	100.62	98.423	99.686	100.79	96.978	100.45	102.47	103.24	101.71	101.11	104.42	101.21	102.78	99.372	103.76	101.13	99.588	100.46	99.512	97.602	98.283	100.06	100.33	100.58	101.15	99.757	99.76	97.8	104.54	99.532	99.415	102.14	102.25	99.427	101.55	101.88
107.49	108.46	108.78	106.33	105.15	108.56	107.74	107.45	109.9	108.5	107.22	108.68	108.69	112.48	108.77	109.42	106.94	108.2	110.08	109.57	106.76	108.2	106.36	108.25	108.14	109.17	111.17	108.1	107.76	108.03	106.04	106.9	107.37	108.78	106.87	106.21	107.81	109.72	110.24	109.53	108.24	108.63	106.79	107.9	107.95	105.07	109.2	110.91	109.96	108.74
100.13	100.21	98.446	100.46	98.149	101.35	100.98	98.662	99.647	100.82	100.74	96.929	102.42	99.95	101.23	100.8	98.275	101.26	101.96	97.992	99.452	102.83	99.25	102.59	98.475	99.355	99.899	101.29	102.5	96.838	101.84	100.64	101.83	100.53	101.16	100.75	101.27	98.665	98.647	99.37	101.45	101.31	100.26	99.519	100.87	100.37	98.974	100.23	100.69	100.2
105.35	105.6	105.87	106.62	104.49	106.19	104.42	107	103.37	102.96	105.8	103.81	104.59	105.27	104.84	105.7	105.96	105.17	105.74	105.36	104.61	105.79	103.86	106	106.99	104.22	107.01	103.75	104.94	105.06	106.41	105.32	107.44	107.72	103.6	104.6	105.56	106.23	104.04	106.74	104.61	107.71	107.14	106.25	102.46	106.41	104.73	107.44	107.95	104.71
109.22	109.48	105.82	108.57	107.05	105.53	106.66	109.77	108.06	107.3	108.42	108.91	108.81	105.18	109.97	106.64	103.97	110.87	107.56	105.98	109.49	107.86	107.25	109.56	107.09	107.23	108.82	107.2	106.43	110.99	110.14	105.38	106.71	106.42	108.56	108.16	106.09	106.11	106.94	110.21	107.65	107.15	104.68	105.16	106.1	108.76	107.53	106.66	105.74	106.54
109.05	114.35	112.02	114.3	110.93	111.03	110.06	107.95	110.4	109.51	110.51	110.76	109.44	110.94	107.87	109.87	112.67	114.3	110	110.52	107.75	112.1	109.56	110.4	111.91	110.2	111.87	109.81	108	109.43	111.46	111.92	111.61	110.66	111.47	108.46	109.3	111.86	111.78	113.24	108.35	110.87	109.02	112.05	111.01	111.26	111.26	108.06	112.77	107.72
106.52	108.54	107.46	105.01	106.49	105.1	105.92	110.1	107.91	106.38	107.46	108.31	105.85	107.85	103.81	107.6	107.03	102.9	108.04	104.78	105.92	110.92	102.94	106.64	107.89	105.52	102.1	104.95	109.18	106.02	106.04	107.18	107.31	108.89	105.01	107.32	110.7	103.7	105.43	107.76	108.33	107.78	104.95	108.24	105.39	107.91	106.13	105.97	111.01	109.99
108.47	106.15	106.14	107.59	105.87	104.42	104.8	105.88	105.59	107.47	105.43	104.36	105.43	104.73	106.09	107.05	104.02	106.32	105.77	105.8	108.33	109.41	105.51	104.73	105.2	108.88	103.71	104.25	101.97	105.63	106.66	102.62	105.1	106	105.9	107.02	104.81	107.03	100.74	108.17	106.67	106.72	109.29	105.46	104.89	103.44	104.78	104.72	107.42	103.59
103.49	103.46	101.35	102.08	98.72	98.428	103.1	100.87	99.856	98.428	97.617	98.552	98.99	99.327	99.509	98.878	100.72	101.46	102.73	99.106	103.21	101.37	98.539	99.413	99.881	101.41	101.11	101.04	101.15	100.98	98.004	103.12	101.66	102.62	102.97	100.68	96.874	99.153	98.511	101.62	100.54	103.2	98.229	100.05	99.427	100.77	100.65	99.734	100.38	100.77
104.61	106.96	107.44	107.06	105.63	108.47	103.16	104.3	105.71	104.22	105.5	103.01	105.63	104.81	105.86	108.14	106.47	104.05	107.23	107.25	102.6	104.89	104.93	103.99	103.18	106.1	104.7	105.68	105.85	105.66	105.25	109.78	104.27	107.71	104.49	107.77	103.02	107.79	103.11	107.15	109.01	105.52	104.84	104.94	106.42	106.66	106.03	105.98	106.04	104.47
97.592	97.125	96.663	100.77	98.834	94.465	100.64	98.747	101.29	98.614	98.078	95.199	95.525	98.903	98.017	96.316	98.273	97.025	97.677	99.64	97.831	98.806	99.692	97.351	97.572	97.379	99.129	101.06	94.926	100.57	96.668	98.128	98.802	98.31	98.129	95.07	96.248	97.068	97.031	99.62	97.856	97.518	97.844	98.867	97.538	97.453	101.07	97.696	99.85	98.095
103.09	108.63	104.12	107.87	104.6	105.73	107.88	107.53	104.96	106.16	105.21	104.07	107.3	107.74	106.84	104.7	104.42	105.71	105.44	107.72	107.51	107.23	109.23	107.16	106.67	106.59	105.74	108.3	104.91	106.86	107.77	107.62	105.5	105.35	106.64	107.8	108.4	107.43	109.39	104.62	106.85	103.88	106.17	102.16	103.69	103.92	106.05	104.73	108.33	107.16
98.907	98.477	98.929	96.602	99.564	98.54	101.44	99.862	97.939	99.919	97.545	97.982	98.241	98.887	99.745	96.815	97.23	99.542	96.702	98.754	101.22	96.95	98.411	101.72	98.265	97	97.819	93.505	100.05	95.063	97.859	97.961	99.677	97.841	95.078	97.583	98.816	97.46	94.289	99.102	97.979	99.408	98.188	95.553	99.551	98.481	101.05	97.898	98.049	98.145
98.898	98.58	96.78	96.922	95.885	96.825	96.74	96.13	98.549	99.088	96.979	98.947	95.847	99.145	97.63	96.472	98.968	96.258	97.031	98.118	96.327	98.477	96.919	96.263	97.529	96.586	95.1	96.94	95.04	99.377	97.828	101.05	100.34	97.98	95.269	97.949	97.394	99.928	95.251	95.733	99.653	99.152	96.838	100.04	99.058	96.424	98.243	98.411	96.067	94.897
97.364	97.482	99.288	98.02	103.58	102.4	100.38	101.9	100.23	101.2	104.98	101.63	103.63	101.61	101.78	102.52	99.446	103.63	101.7	101.38	102.6	100.4	99.289	101.1	100.4	104.32	100.67	100.49	98.166	102.1	100.41	100.84	98.132	102.28	101.25	100.05	98.903	100.59	100.8	101.48	99.434	100.43	102.18	101.77	102.78	98.293	100.73	99.915	101.11	102.42
106.58	107.03	104.21	104.02	107.69	106.85	109.64	105.96	105.55	108.65	104.5	105.2	106.09	105.76	105.07	106.6	102.68	107.97	105.37	107.45	104.99	108.84	106.07	107.16	108.41	108.33	105.45	107.78	105.74	105.23	106.83	107.25	106.71	104.56	106.76	108.36	107.73	106	105.44	106.61	108.43	107.1	107.16	104.03	105.12	104.96	109.26	107.9	108.8	103.1
110.04	107.17	104.17	107.99	107.2	106.75	105.7	106.58	107.2	107.47	109.45	105	108.8	105.48	108.43	104.52	104.51	106.48	104.3	107.58	106.29	106.03	108.02	108.83	111.41	105.32	106.75	105.65	106.04	108.33	107.68	104.67	107.87	105.47	108.18	107.55	103.85	105.9	104.95	104.51	108.29	104.51	107.53	105.2	103.39	105.57	106.39	107.36	105.67	105.81
107.48	108.33	109.05	108.63	107.84	106.52	107.18	106.48	106.49	106.3	106.85	104.28	105.25	105.86	103.17	104.92	104.42	101.97	105.97	108.22	107.08	108.94	105.69	105.66	107.3	103.57	110.48	108.61	104.65	107.19	104.85	107.06	106.82	107.66	107.85	106.88	107.81	108.82	107.35	106.82	105.57	110.07	106.42	108.29	106.07	105.49	108.63	104.94	106.02	105.71
112.39	112.31	112.38	112.1	110.11	112.78	107.77	112.23	109.98	110.58	110.48	112.01	110.55	110.65	109.72	113.91	109.21	109.32	107.75	112.75	110.08	110.67	112.37	108.74	108.96	110.68	108.87	114.67	113	106.36	110.12	110.18	109.94	106.71	111.95	110.76	112.86	108.12	110.7	110.23	112.07	109.56	110.77	111.57	112.33	112.24	110.18	110.04	107.88	113.23
109.44	105.62	108.05	104.77	107.03	109.74	109.29	107.94	111.15	107.97	110.96	107.38	109.44	105.49	108.63	106.21	107.13	105.9	107.33	109.18	107	111.44	106.22	108.27	110.32	107.47	108.39	107.47	105.67	107.15	108.37	107.76	105.41	110.14	108.99	107.86	106.37	107.56	107.74	107.53	108.4	108.19	106.13	107.57	110.56	108.81	110.77	106.61	108.22	104.6
104.42	105.84	104.75	107.98	103.34	109.58	106.07	106.61	106.71	107.69	106.12	107.05	108	104.24	108.57	103.42	107.02	105.41	104.74	107.14	103.08	104.87	102.23	105.95	107.77	104.15	103.94	105.52	104.54	104.73	103.82	105.76	103.74	104.36	105.33	108.46	105.4	109.48	103.44	106.32	105.64	105.38	106.53	106.19	104.74	107.6	106.95	107.16	104.7	105.62
104.97	106.69	107.19	106.1	108.26	105.16	105.24	104.67	107.2	106.95	105.99	106.2	106.81	105.67	106.24	105.14	106.94	104.21	106.62	106.94	103.58	106.54	108.3	104.12	104.34	107.49	103.39	106.49	105.88	104.35	105.51	107.42	107.38	105.52	103.73	107.35	103.16	102.55	104.65	108.6	106.96	104.15	104.81	104.71	106.99	105.63	104.36	112.69	107.68	103.62
108.63	108.54	110.99	107.96	107.6	110.89	108.28	108.85	110.03	112.42	111.24	109.87	109.45	108.16	108.69	109.83	109.92	110.71	110.47	106.42	112.06	112.15	110.63	109.71	113.24	114.04	108.07	110.06	110.15	112.7	111.74	109.35	111.16	110.23	108.79	109.97	111.8	112.22	109.95	109.36	112.33	112.79	107.94	111.33	109.33	110.13	109.45	111.28	112.14	113.64
109.68	103.75	107.99	105.39	108.47	106.88	106.94	107.63	109.46	109.78	110.9	112.51	110.89	108.88	109.22	109.73	109.19	108.75	109.58	108.15	109.89	104.83	108.06	107.31	110.53	110.41	106.75	108.21	109.78	110.54	108.23	108.83	110.85	109.72	106.56	107.18	111.05	108.12	109.65	107.81	107.05	109.59	106.42	112.24	108.96	111.32	106.03	107.13	108.05	106.54
95.764	99.21	98.011	102.75	100.11	100.68	100.81	98.233	102.12	100.8	100.54	98.299	99.086	101.03	101.37	101.96	100.76	101.84	100.84	103.62	102.1	101.46	99.001	99.065	101.78	100.71	101.72	100.82	102.32	99.731	96.574	98.655	100.83	99.899	101.88	103.11	101.68	100.45	103.08	100.28	98.047	98.148	100.27	102.16	99.858	102.49	101.85	99.315	99.448	98.466
104.8	107.55	106.43	107.85	104.55	102.12	102.32	104.93	105.19	104.62	106.34	104.91	105.87	101.08	106.41	106.67	104.59	105.67	109.07	104.12	104.51	106.21	105.2	106.58	103.68	109.63	104.65	104.33	104.71	106.03	105.12	106.47	103.56	105.55	105.93	102.5	104.96	104.97	105.74	108.04	107.19	104.45	104.99	104.61	106.84	106.09	107.15	108.44	106.53	102.38
109.51	107.14	108.2	109.31	107.07	106.51	107.51	108.88	108.63	109.09	107.81	105.86	108.18	109.78	107.75	108.52	106.8	109.23	107.4	104	105.23	108.22	106.66	105.98	110.23	107.57	107.73	107.15	108.72	107.66	104.9	105.11	109.71	108.28	106.31	107.62	106.25	110.03	105.67	110.63	105.22	108.67	105.57	110.09	109.03	107.48	106.22	107.17	106.34	105.22
107.01	107.44	102.57	104.35	107.07	103.05	104.13	103.82	104.39	106.51	107.37	106	102.78	105.62	105.54	106.54	104.83	104.82	102.75	104.73	106.29	107.36	104.79	107.94	105.97	104.11	106.03	107.2	105.61	106.82	105.66	107.49	105.03	106.25	106	104.82	104.25	105.22	106.75	109.82	107.61	103.58	106.54	106.31	106.41	105.84	104.17	105.69	106.93	102.23
106.37	108.34	107.61	111.78	108.36	108.58	104.22	106.47	106.37	107.45	106	106.85	108.42	108.8	105.33	109.64	105.37	108.28	110.32	108.65	106.77	107.54	107.63	110.92	107.07	108.49	106.74	108.15	111.13	109.1	106.2	108.64	111.51	110.52	109.64	107.47	109.78	108.27	106.52	104.92	110.87	109.21	106.99	109.66	104.59	107.92	109.15	107.12	111.16	105.58
107.48	107.67	110.43	109.94	107.08	111.21	108.18	109.07	109.24	109.16	110.49	108.9	109.01	108.02	110.75	106.88	107.74	108.9	107.58	110.77	105.38	106.2	107.15	108.79	106.88	108.29	107.23	108.54	109.89	107.58	109.85	108.03	111.67	106.71	106.65	111.08	107.99	106.88	106.98	108.27	109.34	107.16	107.03	108.2	107.63	109.37	106.59	108.57	110.48	107.37
106.16	109.19	109.21	107.45	107.29	109.39	106.29	104.23	107.57	107.76	106.01	108.99	109.52	109.23	109.29	111.07	107.89	108.85	108.69	107.86	107.64	108.29	107.23	106.62	108.55	107.6	110	107.94	107.83	108.74	107.08	106.4	105.24	106.56	108.94	106.21	103.4	107.66	108.27	109.91	109.71	108.21	109.12	107.58	105.61	108.19	107	107.06	107	107.23
102.89	106.36	107.81	106.25	106.48	101.87	107.68	103.14	104.92	105.78	105.87	104.27	105	107.34	106.76	104.77	108.62	105.24	103.57	110.01	106.24	105.14	105.62	106.82	104.19	103.56	105.14	107.27	106	104.13	106.48	104.52	108.77	102.45	106.19	103.93	106.52	108	104.85	104.44	108.22	104.24	105.41	103.15	106.64	105.27	105.35	106.84	106.59	104.11
111.38	106.87	108.22	108.65	105.77	108.37	110.81	108.83	107.3	108.37	108.4	104.63	105.55	110.71	106.08	108.76	107.63	108.52	111.32	105.75	107.23	105.75	108.03	105.66	108.45	105.48	107.86	108.48	110.57	108.81	108.68	106.77	110.09	110.1	105.01	105.15	107.7	106.92	106.01	109.54	105.9	105.69	105.93	104.09	103.29	108.82	105.05	104.68	106.89	103.65
100.73	98.554	97.841	95.259	101.05	99.749	97.427	99.708	98.349	96.944	99.201	98.856	98.038	97.669	97.772	97.864	97.354	96.518	96.94	97.715	97.845	96.907	100.2	97.618	99.976	97.134	98.61	96.753	100.44	99.091	97.91	100.23	99.646	99.562	96.306	96.256	97.521	96.581	98.172	98.97	97.491	97.281	97.013	96.804	96.219	99.629	100.83	98.536	98.845	99.079
103.24	103.15	101.62	102.3	102.31	100.57	103.55	103.66	106.42	105.05	101.79	105.13	101.81	103.15	103.89	103.63	105.31	104.99	101.37	100.4	102.87	103.26	105.22	104.41	103.89	103.33	102.22	102.63	103.33	104.31	104.85	105.42	103.08	101.17	102.67	102.97	100.4	99.511	103.42	99.602	105.17	103.59	103.57	103.83	101.74	99.966	102.33	102.22	100.61	101.17
101.79	97.561	99.188	97.773	101.5	101.08	102.01	98.506	101.53	100.04	98.613	96.925	98.416	100.95	98.848	98.467	100.88	99.459	97.597	98.456	99.832	98.323	97.322	100.74	99.039	99.602	99.515	95.745	98.275	98.096	99.79	98.173	96.328	97.82	99.651	98.924	99.284	100.23	99.015	100.28	99.295	99.547	97.464	99.924	101.81	93.577	99.241	99.066	95.033	99.627
106.46	106.23	111.06	106.98	108.67	109.76	107.45	107.32	110.53	107.72	107.62	108.15	105.71	109.19	107.52	106.21	107.67	105.38	106.93	108.01	108.6	110.86	106.76	111.28	106.59	107.74	106.1	107.4	105.58	103.44	108.31	109.96	108.7	106.97	107.82	109.31	107.02	107.81	107.11	107.53	106.69	109.3	108.32	106.45	108.15	109.37	109.89	108.15	110.65	109.59
106.53	105.91	107.17	106.54	104.42	107.78	107.22	105.73	104.8	106.31	105.79	107.83	109.51	104.22	103.42	104.26	105.16	106.24	105.59	107.93	106.18	105.76	105.08	106.14	106.42	103.91	106.38	105.31	103.09	105.26	105.83	106.19	106.96	107.8	102.8	104.43	104.34	105.65	107.88	104.69	107.68	106.12	105.69	104.96	106.6	106.77	105.34	105.16	107.66	105.78
107.14	105.71	105.6	104.28	109.28	106.69	105.09	104.11	104.77	105.56	105.05	106.76	105.24	102.84	108.78	107.05	106.03	105.89	108.82	105.23	107.65	103.34	103.32	103.04	103.57	108.2	101.18	110.2	106.47	105.88	107.77	105.8	104.25	103.6	107.71	105.56	104.55	105.14	108	106.87	106.82	103.59	105.14	106.05	107.51	105.37	103.54	105.76	106.59	105.58
105.1	102.49	105.99	101.99	105.25	106	109.18	107.64	103.88	105.76	104.2	108.11	108.73	105.04	105.77	111.32	105.8	103.68	103.32	106.45	105.49	102.23	104.17	106.88	103.86	104.92	107.11	104.29	107.34	105.06	102.85	105.74	103.52	105.15	105.89	106.82	102.57	103.55	101.53	105.76	104.71	105.98	107.34	103.78	103.16	106.35	102.77	104.54	106.11	103.8
105.77	104.02	105.79	105.88	107.33	106.61	105.28	105.91	107.72	105.38	104.7	107.89	105.15	107.75	105.26	106.22	106.82	106.79	106.2	106.71	104.32	108.14	104.65	106.46	106.1	108.38	104.5	108.3	104.75	102.07	104.77	106.75	102.74	105.09	104.55	104.75	106.75	103.91	106.34	106	108.41	106.08	105.69	102.88	105.61	105.62	101.86	106.64	107.36	103.45
100.56	99.968	99.177	99.741	99.729	94.939	99.352	100.22	99.784	98.469	101.73	100.05	99.719	100.77	97.776	96.059	96.909	100.09	99.352	100.84	98.748	97.05	99.135	102.61	100.59	98.025	98.37	97.838	101.31	98.358	95.566	100.53	99.881	100.29	99.091	101.17	98.072	97.821	99.035	98.705	96.579	100.74	98.17	98.04	96.848	99.011	99.702	97.37	99.54	95.688
106.9	105.35	108.15	108.67	107.95	109.89	109.28	106.9	108.85	107.23	109.49	110.75	108.48	106.2	107.24	106.61	108.48	105.9	107.72	108.79	103.32	108.77	108.13	106.69	107	106.92	108.48	107.35	108.6	107.8	109.71	109.49	109.18	108.7	108.39	108.86	107.9	111.84	109.04	108.14	108.8	109.88	106.46	109.11	104.74	108.16	110.8	108.64	106.21	108.75
109.02	106.92	107.16	104.73	106.82	106.81	106.73	108.84	105.87	105.48	106.57	106.44	106.85	106.39	106.59	107.92	104.29	106.35	108.69	105.16	106.98	106.27	107.95	107.53	107.39	104.48	107.33	103.91	103.75	105.29	106.81	103.8	105.46	106.7	107.78	105.21	108.59	106.04	107.74	107.47	105.76	107.23	104.95	107.27	103.37	104.87	108.51	104.83	106.21	107.07
110.57	109.44	106.76	110.71	107.61	107.45	108.98	106.84	106.93	108.22	109.16	108.19	108.59	109.82	107.16	108.89	108.14	108.03	109.27	105.74	109.67	108.85	107.86	109.67	104.92	108.71	108.58	111.47	111.22	109.87	110.61	109.01	108.75	106.17	109.76	107.95	109.76	106.42	110.53	106.63	112.81	105.6	106.83	106.3	107.81	108.47	108.78	107.37	109.27	111.06
105.71	106.69	102.75	104.08	107.4	104.28	105.94	103.75	103.28	107	103.64	105.54	109.59	105.12	107.45	107.79	107.48	104.19	106.9	105.4	105.18	108.33	107.18	103.98	106.93	105.97	108.79	107.49	106.22	105.98	106.59	106.11	108.19	106.63	109.82	104.99	107.73	107.59	104.72	103.23	108.06	106.35	105.68	103.73	103.5	104.18	101.67	106.21	105.45	109.65
106.76	108.36	110.49	107.93	106.02	103.5	107.03	105.6	107.18	107.43	105.8	105.76	107	108.37	105.7	103.97	103.12	107.76	102.19	104.79	103.9	105.82	104.36	106	105.84	106.7	106.7	105.71	107.37	107.57	107.65	109.47	105.54	104.65	104.45	107.88	105.38	105.17	102.3	109.71	106.12	104.08	105.16	106.37	104.79	105.26	105.09	106.16	105.37	105.96
106.14	107.59	108.64	107.45	105.07	106.8	103.85	106.26	106.06	102.53	104.65	107.09	106.21	106.49	107.35	106.73	105.51	105.15	107.29	106.7	104.97	111.24	106.93	105.72	104.41	105.21	104.39	106.92	105.96	104.6	105.66	103.65	105.11	105.73	102.13	106.32	104.89	105.04	106.94	101.97	108.56	107.35	108.86	108.2	105.47	109.97	105.48	105.08	109.38	107.08
109.52	109.3	109.41	113.26	111.44	110.86	107.78	109.85	110.39	109.26	109.73	112.5	110.19	112.13	109.05	107.45	113.27	108.77	108.08	106.2	110.62	109.33	112.21	110.45	111.13	106.6	110.89	111	109.41	111.32	110.01	106.74	108.83	111.82	110.57	108.73	111.35	109.6	108	109.26	111.69	108.6	108.18	107.71	113.45	109.09	111.11	110.02	110.11	104.98
107.4	107.87	107.36	109.85	110.67	109.04	106.72	109.14	108.08	107.23	109.25	109.79	110.5	107.94	107.2	110.49	110.25	109.34	106.02	111.72	108.7	106.86	110.62	109.53	106.48	107.94	105.92	107.94	112	109.94	110.3	110.71	109.21	111.51	112.28	111.82	109.22	106.39	108.22	111.38	107.85	103.84	110.54	107.66	107.94	110.12	110.12	111.62	108.84	108.53
106.63	105.23	105.42	105.53	105.57	103.88	104.42	100.69	106.1	103.42	106.75	106.49	101.27	106.03	101.03	104.93	101.65	106.13	107.51	103.98	107.16	105.56	103.5	104.72	106.09	107.1	107.41	105.97	106.34	104.42	110.28	107.61	107.65	104.32	105.12	105.57	105.2	105.05	105.29	104.4	103.81	104.41	106	107.32	107.03	107.37	105.4	107.01	105.57	105.93
99.909	103.88	100.41	99.247	101.25	99.849	100.15	99.494	98.248	98.727	99.883	101.09	97.068	103.12	102.89	102.09	99.115	99.662	97.954	99.616	100.73	100.57	101.6	102.22	100.95	99.113	102.54	99.404	97.381	98.866	98.989	98.53	100.77	100.89	100.7	101.68	100.8	101.06	101.92	101.72	101.89	98.738	100.66	101	101.12	97.111	96.934	98.674	101.37	101.96
98.156	100.28	96.846	97.403	96.874	97.161	94.675	98.4	97.253	96.33	100.1	97.469	96.609	98.284	101	99.6	96.082	98.159	101.22	95.303	97.061	98.679	97.591	100.44	98.897	99.297	99.243	96.727	99.008	96.564	96.037	99.241	99.838	97.794	99.123	94.498	96.079	100.35	99.543	98.324	97.16	99.401	99.676	95.945	97.527	97.902	99.523	99.274	98.795	100.61
97.509	99.146	101.52	99.654	96.985	97.711	99.785	97.333	101.15	99.662	98.028	98.919	101.57	99.387	97.874	97.929	97.739	101.49	98.583	96.755	98.491	96.818	98.807	97.985	96.113	96.705	100.92	97.539	98.024	100.63	96.724	99.73	99.187	97.867	103.07	96.54	96.438	101.54	93.435	98.166	99.911	103.15	98.528	101.16	99.179	99.666	100.41	98.847	96.743	99.554
96.019	99.878	101.05	101.35	96.041	98.518	96.859	95.958	99.484	102.19	97.609	98.634	98.797	101.22	98.369	100.01	95.879	99.745	99.066	98.406	99.037	95.714	101.43	98.323	98.604	99.572	93.365	101.35	97.241	99.05	100.31	96.306	98.397	96.415	98.021	97.178	101.88	98.484	99.26	99.923	100.48	100.5	99.421	97.621	99.921	99.72	97.737	97.11	99.903	101.09
106.02	106.37	104.54	109.28	107.39	105.06	103.56	106.75	106.98	106.22	102.94	105.23	107.54	104.07	105.73	105.78	107.78	103.57	110.51	105.91	107.17	106.83	106.49	106.03	108.11	106.81	106.5	107.61	102.68	107.03	108.01	104.6	108.04	108.62	102.04	106.16	104.6	103.77	107.54	106.09	107.86	104.82	106.21	103.51	106.19	106.16	105.83	103.32	107.12	108.65
104.46	106.86	107.56	111.44	107.38	108.82	107.57	108.61	104.6	105.55	103.35	108.39	106.76	104.44	107.18	106.24	108.18	106.32	104.07	105.6	104.21	104.88	108.25	108.18	106.48	109.84	103.02	108.56	104.33	107.72	104.57	108.82	106.17	108.2	106.89	106.61	107.6	102.54	106.67	108.56	105.8	106.79	104.58	108.45	108.09	109.36	109.79	105.58	103.39	109.51
107.81	106.72	108.74	106.47	110.3	108.68	110.66	109.08	110.28	107.37	108.51	107.22	107.47	109.68	107.69	108.77	108.25	110.15	110.14	106.05	105.95	107.4	108.29	109.64	108.96	110.04	110.84	107.35	109.59	107.72	108.71	106.79	112.06	108.15	105.97	106.5	105.82	108.6	109.14	107.92	108.37	107.2	107.4	107.4	108.75	109.68	108.55	106.79	107.76	109.76
100.79	100.82	103.61	103.38	100.57	102.37	97.894	100	102.98	100.55	103.39	100.24	99.529	100.74	101.76	99.764	98.789	99.354	100.51	98.898	98.63	102.82	102.7	105.65	102.71	103.72	102.05	100.34	102.62	99.73	100.6	103.93	99.279	102.23	99.821	102.36	97.063	101	101.9	100.92	100.21	101.81	102.62	100.63	100.98	100.35	101.49	100.11	101.74	103.07
107.84	105.77	104.5	108.82	105.41	104.73	107.7	106.29	103.77	106.47	108.01	104.55	106.57	107.66	105.9	107.8	106.58	106.39	106.07	102.95	108.46	105.88	105.5	105.27	109.4	104.46	105.79	106.77	106.85	106.43	106.99	107.06	106.18	103.45	106.07	106.88	106.69	104.79	109.22	105.62	106.77	104.92	103.81	103.61	107.28	108.71	106.18	105.85	108.72	105.79
107.74	107.75	104.83	105.78	108.64	107.38	104.44	105.68	105.86	105.31	107.26	103.82	104.96	105.56	104.31	104.64	106.81	105.46	103.13	106.07	107.42	105.66	106.53	103.4	103.7	102.78	106.5	107.68	107.16	106.73	107.51	105.64	106.88	104.56	104.68	106.24	107.46	106.91	105.71	103.92	107.64	104.05	105.65	103.96	107.01	104.42	103.43	102.02	105.21	107.61
108.52	108.66	106.78	104.22	106.54	108.64	106.3	104.99	104.01	105.36	108.25	108.48	109.06	105.61	107.15	109.24	104.64	106.84	106.91	107.43	105.48	107.64	107.81	107.38	107.49	107.6	104.42	105.98	106.14	107.43	108.84	106.41	107.64	106.96	105.75	107.51	107.13	105.77	106.85	105.74	108.12	104.66	107.43	105.5	105.24	106.42	108.3	107.62	107.11	103.88
104.64	107.15	109.71	106.07	104.63	104.08	107.3	105.2	106.3	102.83	105	106.96	106.67	104.76	103.24	109.68	107.94	104.25	103.34	106.23	105.62	105.58	107.7	106.67	106.29	107.44	107.57	107.01	104.28	104.48	107.28	107.16	104.7	105.21	107.07	104.61	106.12	104.03	107.93	105.2	107.65	105.53	105.2	103.79	106.31	105.55	107.15	105.84	106.69	108.44
105.14	102.7	102.71	104.71	105.13	106.23	109.15	102.69	103.18	106.72	106.41	106.4	105.96	105.23	103.45	106.88	103.98	105.25	104.91	107.61	108.11	106.98	105.9	104.84	105.96	106.8	102.91	108.55	106.51	104.95	104.28	109.65	105.41	104.38	104.59	106	106.49	103.17	106.01	103.58	106.39	106.63	105.27	108.08	106.18	105.65	105.14	105.52	105	105.25
106.18	106.64	105.31	103.68	107.24	103.97	104.6	105.7	105.32	105.35	106.62	103.8	107.63	105.56	104.16	103.19	103.8	106.19	106.86	106.45	107.12	103.91	107.37	105.43	106.46	106.89	105.75	105.65	103.62	104.51	105.99	105.91	107.32	106.04	105.74	106.52	106.21	105.89	108.38	102.4	106.45	106.52	112.49	104	105.46	103.37	106.09	103.95	105.14	102.2
100.97	99.219	104.76	99.641	104.06	99.216	98.586	100.54	102.99	99.342	98.424	99.602	102.16	100.6	104.45	102.72	101.65	100.07	98.293	98.941	100.1	98.395	98.899	99.501	101.97	100.47	101.47	100.89	100.17	100.93	101.49	101.32	98.128	98.186	100.93	100.69	99.011	99.809	100.16	100.37	98.242	101	99.327	99.887	100	98.294	98.549	99.245	101.7	100.56
106.2	102.12	106.61	107.87	106.35	104.08	109.42	105.62	106.05	104.69	104.16	106.9	105.43	103.46	106.6	105.66	105.97	105.48	107.61	104.02	108.3	107.91	105.92	103.86	106.92	106.9	107.05	107.37	107.14	103.36	104.89	106.82	104.79	103.46	104.02	105.46	107.79	108.58	104.68	104.18	103.91	101.49	104.64	110.82	104.43	103.92	107.38	105.82	106.83	105.9
108.97	106.76	104.5	108.42	106.43	111.02	108.47	105.26	108.04	106.66	104.6	105.4	107.29	107.22	106.94	106.42	105.81	106.9	105.95	110.47	106.31	104.93	106.04	108.08	108.18	106.3	106.49	106.25	105.64	108.49	107.67	105.87	105.82	106.51	105.58	107.23	107.73	104.96	106.9	108.11	107.82	108	107.43	104.93	104.17	106.45	108.16	107.75	105.53	107.12
104.6	106.59	105.06	106.54	106.58	106.18	103.28	107.61	106	104.82	104.5	108.33	103.25	104.66	108.62	104.58	105.2	108.92	105.88	108.75	105.98	104.91	104.84	101.05	105.57	106.35	106.9	105.87	101.86	109	108.24	104.25	106.32	108.23	107.39	105.65	105.86	104.39	106.2	108.86	106.11	101.33	104.42	105.89	106.25	102.96	106.55	106.63	107.47	103.46
94.697	97.064	95.13	96.725	96.102	101.38	99.934	97.275	99.043	95.941	99.96	97.602	97.354	96.183	96.183	95.829	97.233	97.012	96.407	100.23	98.651	100.86	98.281	98.938	99.536	97.636	94.9	96.363	96.68	95.53	98.054	98.705	96.652	96.704	97.988	96.509	99.412	94.663	99.317	96.915	95.165	95.43	97.117	100.35	94.957	96.854	96.573	95.767	98.035	98.126
98.431	98.504	95.311	99.126	98.094	95.634	100.69	95.973	96.431	98.099	99.043	96.687	98.535	100.26	99.357	99.978	102.37	99.765	97.626	96.043	99.78	98.539	95.838	100.31	99.16	97.113	96.851	101.05	97.113	100.84	97.942	100.16	96.107	97.413	97.215	98.008	95.663	102.15	97.991	99.904	97.445	99.221	98.415	97.073	99.147	98.557	97.92	99.555	94.73	99.453
98.941	99.593	97.068	100.8	99.229	103.39	99.961	96.865	103.89	99.222	100.08	101.15	98.836	100.61	99.347	101.82	99.12	98.808	101.32	99.627	99.398	99.503	104.8	105.19	102.08	98.133	100.93	99.831	99.931	99.979	98.219	100.5	103.03	102.05	98.862	99.425	100.82	103.73	98.047	101.37	101.96	102.02	99.9	101.2	102	104.37	100.04	100.52	100.62	98.185
97.413	95.793	98.412	95.683	98.995	100.44	99.708	98.426	97.166	98.129	97.828	94.153	99.186	100.58	97.778	97.01	99.341	98.393	98.42	94.833	96.818	98.048	96.336	95.367	95.986	97.427	96.885	98.622	97.502	94.99	96.947	98.005	97.086	98.613	99.79	98.841	96.268	100.55	98.018	96.411	100.14	96.502	98.306	100.25	98.815	98.814	98.747	99.352	103.22	98.89
101.03	98.154	98.644	94.658	100.48	98.196	96.211	98.605	100.92	99.209	98.336	96.752	100.09	99.796	98.316	93.278	97.732	97.915	101.45	98.785	98.889	99.569	98.274	100.87	99.552	97.264	98.238	95.957	100.25	99.661	98.478	98.58	97.565	101.02	98.283	98.259	98.365	98.137	99.844	98.701	96.523	95.555	98.627	96.712	99.245	93.803	94.821	97.338	99.64	96.894
104.27	106.88	103.62	105.03	107.6	103.71	104.62	104.2	105.79	104.93	105.59	110.05	105.49	104.6	103	105.78	105.09	107.66	106.44	104.47	103.55	103.86	104.71	104.7	102.55	108.72	106.61	104.48	107.23	104.83	106.51	108.01	108.57	103.67	104.95	107.75	106.03	105.73	104.66	105	106.21	104.63	104.09	101.78	106.73	104.52	107.52	103.47	109.48	102.94
101.58	97.234	96.636	98.273	98.24	97.648	98.998	98.292	100.76	99.256	99.497	101.37	99.69	101.38	97.118	97.177	98.968	95.999	101.24	96.908	98.464	97.917	97.684	97.936	98.551	99.421	95.836	98.53	102.12	99.266	92.829	98.11	103.12	99.331	99.248	96.992	100.15	100.44	99.615	95.838	100.96	100.23	96.061	98.535	101.28	99.424	98.956	93.248	96.084	98.308
108.15	109.64	104.54	107.78	106.08	105.41	108.64	108.33	105.27	109.29	108.53	109.44	108.7	108.42	108.39	109.89	106.9	107.15	108.14	109.12	108.7	107.04	109.15	106.65	111.52	105.71	106.96	110.58	109.88	108.85	111.82	107.98	106.6	106.86	111.27	109.41	104.4	108.42	106.67	107.76	106.48	108.31	108.5	108.27	105.88	107.19	108.45	110.97	108.29	107.72
110.97	110.63	109.52	108.92	111.51	112.32	107.09	108.21	110.02	108.83	111.44	110.64	112.99	107.61	110.33	115.1	108.13	110.53	108.9	110.08	110.45	110.36	114.59	109.29	111.31	109.6	111.71	112.31	111.21	109.86	110.56	110.94	111.23	108.52	111.2	112.62	110.66	109.57	110.41	110.56	107.24	109.02	112.46	112.76	108.46	108.77	107.97	112.3	114.3	109.15
108.02	110.08	111.32	108.09	108.8	107.04	107.29	106.69	107.37	108.32	110.61	104.83	104.19	112.11	106.71	108.58	107.66	106.87	109.17	106.13	105.79	107.69	110.73	107.45	105.64	108.26	109.74	108.52	107.31	108.1	105.21	111.39	107.52	107.39	110.36	108.67	106.72	107.55	106.74	107.88	106.92	108.95	105.48	108.21	107.99	108.23	108.53	110.26	109.09	108.47
107.5	106.98	103.26	110.08	108.69	109.1	108.46	105.64	108.85	109.23	107.65	107.79	110.68	107.52	105.48	108.86	108.57	109.3	106.68	108.05	106.1	112.14	108.78	106.31	107.23	110.13	106.65	104.82	107.94	109.68	109.78	108.06	109.27	106.3	109.69	105.59	104.71	105.75	107.65	109.35	108.07	110.15	109.25	107.95	108.78	106.65	106.78	108.41	108.96	107.22
106.4	107.69	103.96	105.69	104.33	105.7	104.94	106.42	107.24	103.83	104.14	104.36	107.39	106.51	104.96	100.82	106.84	105.48	108.05	107.96	107.41	106.65	106.6	105.69	107.28	104.86	104.12	105.79	105.03	103.81	105.44	107.71	103.63	108.89	105.5	105.41	106.4	103.04	101.71	103.79	109.26	104.73	106.81	106.53	104.74	106.33	105.55	106.95	105.64	109.95
104.88	106.3	105.39	106.06	104.01	107.87	108.37	103.2	105.32	105.83	107.46	105.51	108	107.28	108.58	108.17	107.9	107.3	105.06	105.98	107.4	106.25	109.48	103.53	101.67	106.83	108.04	106.39	106.51	107	104.81	108.27	106.13	107.29	105.64	104.62	109.93	108.14	108.46	110.85	105.11	105.86	106.85	105.76	106.02	108.38	105.82	109.46	106.61	105.57
97.438	98.622	99.777	98.588	99.578	101.17	99.831	96.768	100.42	99.948	97.474	97.713	98.925	99.586	96.846	99.395	100.61	98.631	99.295	96.405	97.384	99.146	96.635	98.861	97.579	97.938	96.421	98.988	100.57	98.241	95.907	98.27	100.43	99.408	99.832	97.448	98.447	99.851	99.75	100.72	99.711	97.55	100.62	96.909	100.71	96.512	98.367	100.61	99.027	97.034
112.8	109.42	109.8	109.07	109.33	109	106.37	110.27	108.58	106.61	110.14	106.3	112.16	107.46	107.11	110.29	108.43	109.17	108.17	105.53	107.47	110	110.99	109.26	108.87	107.94	108.81	107.38	104.52	109.15	109.28	108.37	107.68	107.56	107.36	107.29	104.47	108.34	106.07	107.08	106.35	108	111.33	109.78	108.5	107.51	107.48	111.18	107.3	110.93
107.7	107.64	109.3	110.06	108.4	107.83	107.62	110.02	105.88	112.54	106.89	110.02	109.83	110.1	108.16	108.69	105.22	108.42	110.1	105.04	107.35	110.26	110.34	110.24	109.45	109.01	108.96	106.16	106.98	106.31	108.04	104.8	107.05	106.2	106.81	108.1	108.01	107.47	110.87	109.46	109.11	106.32	109.78	110.37	108.92	107.43	106.89	107.59	106.78	108.13
107.33	109.17	108.71	105.62	106.58	106.48	107.41	106.32	108.26	104.61	107.18	108.46	109.87	109.43	105.56	109.51	107	106.1	106.36	109.76	109.57	107.51	107.9	104.34	108.96	108.44	106.96	106.71	107.53	105.22	108.89	105.94	107.08	109.75	109.48	107.43	107.52	107.14	107.87	107.76	106.36	108.33	108.15	107.05	109.53	109.16	112.58	108.86	108.64	106.44
103.51	99.223	100.01	99.641	102	100.51	101.27	98.829	99.856	98.795	100.42	100.64	99.13	103.57	102.19	101.05	99.584	100.15	99.812	98.427	101.52	103.82	98.27	100.41	99.22	100.46	100.66	98.958	102.08	98.625	100.31	99.656	101.51	101.15	101.49	101.95	98.91	99.445	103.54	98.017	98.713	98.563	98.146	99.854	100.15	100.61	100.26	99.637	101.85	98.846
108.9	107.53	106.52	109.09	107.68	109.9	108.29	112.16	110.01	108.47	105.76	106.08	105.97	107.16	105.27	104.88	107.91	104.78	108.69	105.18	106.36	110.29	108.94	110.2	106.47	109.87	107.52	107.3	105.32	106.93	107.97	107.16	107.12	110.77	103.22	109.75	105.88	106.21	105.45	108.42	110.45	107.64	109.61	107.36	105.92	103.99	109.92	110.7	108.3	108.12
110.06	107.37	106.16	106.88	101.21	105.86	105.06	104.68	105.85	107.6	106	106.14	101.6	106.99	103.64	105.43	103.43	106.31	106.19	106.01	103.83	104.71	107.63	108.87	106.25	108.55	103.03	104.31	104.39	105.77	108.09	106.73	104.9	103.84	106.62	107.9	105.01	100.64	105.37	105.3	106.42	106.16	106.66	103.62	109.42	106.62	104.04	103.66	105.56	105.16
108.56	104.66	105.86	104.4	104.34	105.73	102.61	106.32	107.31	103.38	107.87	107.43	105.61	105.91	105.38	107.43	102.65	106.16	104.5	105.47	105.31	101.57	104.49	103.6	104.88	100.58	107.9	103.87	108.45	107.08	104.24	103.15	105.47	105.72	105.78	105.68	106.93	105.64	103.43	106.53	107.47	101.31	103.54	101.81	105.64	106.62	103.46	103.09	107.63	105.6
98.828	97.69	101.09	98.274	98.202	96.786	101.07	100.93	100.44	98.258	95.864	98.105	97.452	98.046	100.07	95.563	98.897	98.133	98.52	98.847	103.71	97.157	98.787	95.795	99.316	97.275	98.315	98.378	99.313	96.275	98.044	98.382	95.308	97.954	98.223	97.372	98.697	97.352	99.828	96.518	99.025	100.47	99.015	101.5	96.186	100.16	97.568	96.28	97.11	97.511
105.57	101.85	102.11	109.2	107.9	107.34	106.97	104.31	103.15	103.92	106.96	101.87	104.96	104.4	104.1	109.01	103.04	104.44	106.23	104.76	104.77	105.64	105.81	110.88	106.5	103.28	104.14	104.92	106.88	104.95	106.01	102.83	106.01	105.34	103.25	104.66	106.95	107.98	104.41	109.47	105.21	104.47	105.16	107.23	107.86	104.33	106.12	105.63	106.46	105.06
104.24	105.22	104.53	109.51	107.01	106.95	107.8	104.08	105.25	108.85	109.15	106	104.88	106.58	105.65	107.16	108.14	108.29	106.79	106.96	106.21	104.88	109.48	107.94	105.27	107.63	104.38	106.83	108.52	104.33	105.57	105.37	105.63	107.25	106.23	106.11	103.19	101.77	106.96	107.81	104.38	106.48	102.54	108.38	104.85	105.76	107.92	105.11	105.48	108.02
109.25	105.6	106.63	103.78	106.11	105.97	107.73	108.31	105.63	106.22	105.93	105.39	109.44	106.54	107.92	106.59	105.06	106.6	104.29	107.3	105.77	105.3	108.54	106.84	105.95	108.91	106.63	106.28	108.32	106.57	108.93	106.91	107.31	105.47	106.37	105.81	106.34	107.38	110.22	107.25	106.35	104.87	111.34	106.47	107.1	104.72	106.4	105.11	107.77	104.64
106.58	106.03	106.97	106.33	108.34	104.91	106.45	102.86	105.11	110.29	105.81	107.48	103.46	103.25	107.86	103.86	108.87	105.82	106.84	106.98	105.94	107.81	106.76	106.57	105.16	107.18	108.21	103.21	105.73	108.34	107.73	109.05	104.97	105.61	107.12	105.94	104.38	107.75	105.51	105.09	104.27	107.61	105.16	108.06	107.39	107.1	103.37	106.09	102.59	103.93
100.28	100.6	99.598	103.26	101.51	102.21	101.41	100.39	99.989	101.69	99.956	101.81	101.47	99.614	101.3	96.627	101.74	102.21	100.71	100.47	98.944	101.05	102.46	99.862	98.12	101.9	102.43	100.9	98.135	100.53	100.81	100.63	99.754	101.83	102.47	102.04	98.74	98.411	101.93	98.083	101.72	100.39	101.06	99.901	101.61	101.72	97.251	102.23	101.06	97.491
104.21	106.18	106.56	108.52	106.66	107.45	108.67	107.27	108.92	107.17	107.02	104.87	107.16	107.55	109.15	106.67	105.29	106.43	106.65	108.25	102.07	107.48	107.32	109.5	106.91	108.29	103.81	107.17	106.22	109.6	105.89	106.46	108.38	104.43	105.41	107.38	110.46	105.89	105.67	108.62	102.76	109.97	105.11	107.23	108.63	105.98	106.84	106.21	104.34	104.51
101.55	99.13	101.82	103.81	100.62	102.54	103.92	99.652	99.334	99.573	103.71	101.77	99.837	98.181	102.31	100.03	101.24	99.735	100.39	101.25	100.68	100	99.727	103.69	101.98	97.418	97.507	100.19	103.24	98.822	101.39	101.01	99.954	98.934	99.131	102.86	98.336	100.41	99.967	99.474	98.109	101	100.27	99.702	99.784	99.675	102.07	100.28	97.259	99.89
105.03	105.49	105.61	106.87	105.88	108.44	105.78	106.16	102.47	107.56	105.06	104.03	106.37	106.88	106.66	104.32	107.22	105.93	105.51	103.07	106.08	107.77	107.5	104.85	104.19	102.93	107.65	104.89	105.18	105.29	105.81	106.92	106.01	111.02	105.91	106.22	106.42	106.38	107.31	104.42	107.46	106.8	107.09	107.43	107.97	102.85	104.4	106.85	102.88	105.9
101.48	102.23	99.73	102.64	99.867	104.42	102	97.799	98.159	100.9	97.769	101.5	102.46	98.716	100.3	101.67	101.02	98.158	100.28	99.6	102.77	102.05	102.18	100.32	98.535	100.01	98.435	100.65	101.91	101.27	98.885	101.91	100.36	100.9	100.66	100.95	103.95	102.5	101.51	99.403	99.065	98.07	96.526	101.15	100.23	100.78	98.714	102.04	99.178	100.41
98.607	100.8	100.12	102.34	98.89	100.53	97.532	97.493	99.854	101.26	97.757	98.158	96.424	96.828	98.798	99.135	98.736	98.938	99.952	98.902	101.46	97.448	99.171	98.539	98.645	100.62	101.01	100.05	99.36	102.15	100.69	98.248	102.81	101.38	98.475	100.61	100.47	97.268	103.61	101.99	100.62	100.95	101.43	101.77	98.012	101.65	100.72	100.13	101.91	100.34
105.01	103.29	107.47	109.18	104.88	108.27	110.12	105.37	108.35	105.75	106.71	107.02	108.34	109.24	105.84	110.2	110.97	110.34	106.33	107.17	106.82	106.44	109.89	109.8	106.18	107.15	108.77	105.99	110.16	110.62	106.4	110.21	108.79	107.07	109.75	108.66	107.41	105.47	106.2	108.96	105.45	106.04	105.79	109.29	108.29	104.46	107.31	110.74	106.43	104.92
106.05	103.79	108.84	104.38	104.99	105.18	105.08	104.52	106.41	108.94	106.92	104.01	103.93	105.01	108.61	104.92	107.83	103.28	107.74	105.91	105.17	103.07	101.84	107.52	105.81	106.81	106.71	105.92	105.39	105.37	104.41	103.44	103.55	105.88	104.65	104.97	104.66	105.65	104.92	105.24	105.78	104.81	105.39	105.92	103.81	105.52	103.54	109.34	105.1	102.86
107.19	107.23	103.79	104.75	105.12	105.58	105.8	108.72	104.62	107.88	107.87	107.52	103.78	106.42	108.3	105.52	106.08	109.51	102.79	105.91	105	107.12	104.17	105.49	106.94	106.42	108.04	107.52	109.05	110.57	105.29	106.66	106.53	107.12	108.84	107.44	106.38	106.37	105.37	106	103.08	106.65	105.53	104.8	105.22	105.52	104.95	108.45	106.47	105.13
109.88	107.07	107.78	110.17	103.16	108.02	105.68	105.68	106.96	108.52	108.24	111.35	109.15	106.36	112.67	107.88	108.96	109.6	105.22	108.91	110.78	110.34	104.96	107.95	105.22	109.11	106.47	109.24	106.45	109.21	109.59	107.02	106.53	108.04	105.87	108.18	108.43	105.65	106.63	108.07	110.59	108.08	108.02	109.36	107.84	107.18	107.5	109.18	107.88	108.08
99.741	99.758	100.38	96.527	104.16	102.03	103.96	98.686	100	102.25	97.27	101.13	100.95	98.173	95.972	99.279	100.37	99.794	102.27	100.9	99.878	99.926	101.37	102.86	103.65	101.07	100.45	100.34	100.55	101.31	101.96	103.22	100.84	104.16	99.706	101.53	102.85	101.86	99.395	102.26	98.999	100.6	100.7	99.714	99.581	99.505	101.11	103.77	98.708	99.778
110.41	106.76	106.33	104.43	106.4	102.81	106.58	103.51	104.38	108.25	104.08	105.95	106.95	105.18	106.57	105.04	107.93	105.48	106.6	107.71	107.03	108.27	107.21	105.55	109.14	108.16	104.64	109.03	106	106.04	107.18	107.54	107.38	109.53	107.43	105.15	109.49	104.06	106.2	105.7	109.61	105.19	104.01	106.85	106.21	107.82	105.52	106.38	106.41	104.53
105.98	103.39	103.89	103.31	107.65	105.66	104.96	105.67	103.6	101.59	107.67	102.99	106.14	104.62	104.8	104.22	105	108.05	103.67	105.7	105.51	106.69	104.61	107.6	104.33	107.41	105.27	105.99	105.39	105.3	105.48	108.25	106.43	105.33	106.28	107.13	105.34	105.68	105.89	104.82	107.78	104.59	105.05	101.96	104.57	107.28	107.87	103.48	103.37	103.22
109.39	108.36	107.56	110.63	105.98	110.15	107.88	105.47	110.33	107.19	107.78	110.92	110.27	104.9	110.48	107.15	106.91	110.34	109.01	110.73	106.94	107.42	106.65	107.17	108.85	110.91	109.62	109.25	105.66	108	108.98	106.75	109.5	107.35	109.31	108.26	110.03	108.93	106.89	110.08	108.63	110.07	106.46	108.42	108.09	109.51	110.26	104.22	108.05	105.24
105.55	108.87	109.84	103.81	106.71	106.91	105.04	105.48	107.59	107.78	103.14	108.37	105.93	102.36	105.52	101.96	108.3	105.71	106.06	105.93	106.03	107.77	104.81	107.37	107.73	103.52	106.47	106.48	105.16	106.72	104.22	105.17	107.27	110.73	107.24	107.51	106.61	108.29	105.89	105.64	106.59	108.06	105.83	105.48	104.55	104.83	106.62	108.74	107.13	105.78
107.34	105.16	105.88	105.61	106.79	105.35	105.98	108.74	105.3	107.31	105.32	108.1	105.61	106.29	103.34	103.11	104.13	102.3	108.19	105.72	107.18	105.22	105.69	103.65	103.46	107.18	105.37	105.28	103.77	104.9	108.15	107.75	103.23	105.48	106.76	106.89	104.12	103.55	107.84	102.14	103.66	103.11	109.59	104.16	107.36	103.62	103.72	109.46	106.2	105.82
102.45	103.14	105.65	103.92	104.47	105.46	105.89	107.99	104.84	103.03	102.92	106.6	104.95	104.92	107.41	105.71	107.73	105.3	106.88	105.79	103.12	106.45	104.46	102.35	107.26	108.54	108.18	107.18	103.23	104.26	105.86	103.74	105.12	102.76	107.45	102.57	108.26	103.22	103.1	105.37	105.34	102.94	103.76	104.81	103.97	105.75	106.08	106.35	103.61	107.41
107.6	109.13	106.05	110.24	109.53	111.88	106.53	108.76	107.01	109.1	107.53	107.45	109.2	109.58	110.65	105.95	109.56	106.19	108.65	106.11	109.99	110.44	109.28	107.92	108.27	109.81	105.39	108.61	111.82	107.69	107.06	106.41	105.86	109.39	109.45	110.76	109.96	109.1	105.66	108.59	107.86	110.08	111.87	107.5	108.01	110.49	109.29	109.59	110.88	110.32
105.43	109.11	112.41	106.43	109.29	104.94	108.5	109.45	107.33	109.24	105.65	109.17	110.45	110.04	107.45	108.18	108.92	110	107.19	106.66	109.38	108.04	108.29	109.17	107.69	108.1	111.35	109.54	110.2	110.33	108.51	106.93	106.82	109.13	106.3	109.91	107.68	109.42	106.41	110.26	111.66	109.83	108.38	106.64	108.43	107.42	108.41	106.88	108.08	109.07
103.72	104.67	106.04	105.03	105.14	108.34	106.27	106.75	106.45	106.5	105.39	105.02	104.25	106.14	104.59	107.35	103.33	105.73	106.59	106.75	107.47	109.4	104.28	105.54	105.88	105.52	105.78	109.22	103.94	103.6	106.59	103.01	107.66	105.87	107.03	104.81	102.88	104.18	107.08	103.32	105	106.73	104.79	103.66	105.06	106.15	103.69	108.75	105.11	106.25
107.74	107.68	108.11	109.3	106.85	110.44	105.97	109.99	109.14	107.58	109.03	108.55	106.22	106.03	108.17	109.34	110.4	106.84	110.21	108.36	106.89	107.46	107.97	109.09	109.27	109.01	108.86	110.88	109.04	109.5	107.94	108.28	108.85	105.92	107.14	106.61	106.6	109.14	105.1	108.7	110.6	105.62	105.55	106.34	111.63	111.61	106.52	107.45	109.27	108.32
104.52	107.26	104.46	107.76	107.16	107.21	107.25	111.07	104.89	104.88	106.06	106.05	106.46	110.83	108.68	106.71	106.69	107.48	107.48	105.87	103.1	105.54	104.95	105.67	108.09	108.58	106.78	106.69	107.19	107.6	103.37	105.05	105.82	102.54	107.45	105.8	103.83	108.22	106.63	105.89	106.39	107.18	106.96	107	104.62	107.11	103.08	105.62	105.86	107.81
104.21	104.12	107.46	107.72	106.97	107.52	103.93	103.94	106.15	104.37	104.54	104.6	105.04	104.49	105.37	106.85	104.66	106.76	106.39	103.78	107.99	106.43	105.5	106.19	107.63	105.67	105.52	102	105.9	106.16	108.43	107.48	104.08	104.67	106.66	105.6	103.7	103.78	104.78	106.35	107.5	107.81	106.89	102.43	107.04	103.13	104.7	106.92	105.46	105.51
106.18	106.64	107.2	105.15	104.41	107.5	106.18	104.9	106.6	104.39	103.37	109.22	107.69	103.96	103.03	105.38	104.65	108.02	106.88	104.59	102.85	104.52	104.03	103.58	106.82	107.62	106.17	105.44	108.2	105.34	105.96	106.83	105.27	109.07	104.55	102.44	105.83	105.91	102.15	107.52	108.18	106.12	106.6	105.76	105.98	104.03	104.84	105.02	106.72	104.2
110.5	110.17	109.31	111.38	109.77	108.63	106.74	110.06	107.25	105.54	109.37	110.7	107.59	106.09	104.32	110.08	107.67	111.51	107.64	108.82	109.68	109.62	108.57	110.17	112.9	107.92	107.05	108.47	112.08	107.64	108.03	109.93	106.99	110.6	107.97	107.01	109.53	106.91	107.88	109.8	107.98	108.34	108.84	108	109.29	107.67	106.91	107.9	110.69	106.86
111.46	109.88	109.82	106.86	111.65	107.54	110.73	110.43	113.23	110.62	114.74	108.11	112.56	109.82	110.38	113.75	107.44	108.75	108.74	111.79	109.36	110.71	112.65	113.9	107.27	110.12	111.1	108.29	113.27	110.81	111.02	111.05	109.41	110.17	106.95	112.36	109.15	112.5	109.67	109.32	110.53	109.56	109.36	110.12	108.47	108.19	108.61	113.49	112.08	109.24
105.12	105.85	106.84	106.11	106.64	104.72	107.03	104.41	105.86	105.92	103.54	105.56	103.01	108.28	103.42	101.94	103.61	107.28	104.44	107.36	103.96	105.5	105.86	106.63	104.88	105.06	106.38	104.91	105.83	102.75	106.83	106.2	105.36	108.73	105.76	102.34	104.91	105.82	108.36	108.18	106.1	106.63	106.35	105.96	106.57	105.92	107.51	106.42	104.3	102.78
104.21	105.1	105.63	106.2	103.99	107.45	107.36	104.5	107.26	103.96	102.7	105.88	109.75	106.6	107.14	105.28	106.53	107.17	103.11	105.24	104.05	107.74	103.33	105.94	103.83	105.95	106.44	104.67	106.21	104.87	105.14	106.64	107.01	108.57	105.95	104.59	105.13	103.23	106.35	106.29	107.5	105.11	105.04	106.04	104.19	105.96	106.41	107.98	105.19	107.66
105.33	102.81	100.13	99.638	101.11	101.52	102.01	99.399	104.25	99.197	98.161	99.343	100.92	99.537	101.01	102.69	103.39	100.48	100.3	103.14	102.16	99.158	97.648	100.6	106.53	102.53	101.19	102.26	100.2	98.576	101.2	100.56	98.376	98.482	102.74	100.04	99.931	102.21	102.15	103.47	100.09	100.21	99.53	104.56	104.06	101.59	105.38	100.82	100.05	98.544
108.39	106.87	106.49	105.88	110.13	108.17	106.25	105.47	105.64	102.46	106.48	103.2	104.21	104.34	105.41	104.65	105.27	104.04	105.78	104.09	104.11	106.09	103.31	106.68	106.07	107.4	105.34	106.27	107.44	105.71	106.42	106.87	102.63	104.38	105.5	105.6	106.29	104.05	106.75	105.65	103.95	104.47	106.34	102.35	104.92	104.6	105.62	109.09	106.72	107.14
107.23	106.72	109.02	104.84	104.58	105.89	105.82	106.06	104.48	104.76	105.56	106.96	103.58	105.85	107.13	104	105.15	106.73	107.9	105.91	107.3	103.12	105.47	104.84	106.97	102.34	106.76	106.3	107.29	104.02	106.92	103.24	105.96	107.13	105.46	101.52	106.33	104.21	103.27	106.05	103.15	105.25	104.88	108.68	105.85	104.48	104.25	106.26	106.66	107.46
109.08	109.11	109.02	106.67	108.24	108.05	105.04	107.86	105.15	107.7	112.91	108.78	108.11	107.98	110.17	107	107.06	108.31	105.88	109.6	107.17	105.03	106.7	107.25	110.45	108	107.47	106.44	105.33	108.63	108.33	108.34	109.95	107.63	107.12	104.43	109.55	106.58	110.52	104.66	107.24	106.84	107.08	107.94	108.86	108.91	110.06	106.18	108.91	106.37
109.82	109.67	107.16	110.41	106.44	108.12	108.19	108.12	107.16	105.26	109.7	107.95	108.94	106.43	105.85	110.25	108.29	111.67	110.91	108.46	109.29	105.84	109.34	108.12	110.34	109.41	108.11	108.82	109.79	110.6	105.35	107	107.39	109.86	107.62	109.3	107.42	107.46	104.63	109.45	109.59	106.62	110.17	108.37	106.52	109.28	107.52	108.54	106.77	108.49
111	107.7	108.7	106.02	107.41	110.1	109.13	107.78	110.13	106.59	107.69	108.35	105.64	106.05	106.77	107.5	109.93	106.29	109.75	109.5	107.04	106.84	107.83	108.03	110.74	109.43	109.52	107.36	108.69	108.77	111.4	107.02	109.03	110.61	108.05	110.03	107.82	108.24	108.82	107.73	108.05	109.81	108.2	111.28	106.99	104.01	107.77	108.58	112.08	107.2
108.71	107.65	105.19	108.11	109.32	104.14	107.2	108.57	106.23	104.29	108.44	107.02	107.34	108.52	104.14	109.84	106.33	104.6	104.32	106.35	103.92	105.66	106.64	107.93	106.57	105.03	101.72	105.21	107.55	106.07	103.72	107.54	107.83	105.66	107.42	106.61	106.31	108.17	106.65	105.17	100.85	103.93	109.93	106.04	107.73	106.65	106.4	108.73	109.61	105.42
107.68	106.8	109.36	105.78	106.74	108.95	112.69	109.52	106.21	106.99	109.03	102.99	107.38	112	108.83	108.16	108.91	108.69	110.22	108.64	108.61	108.41	106.98	107.1	105.6	110.63	104.89	111.17	110.8	107.28	105.29	109.41	109.03	111.01	108	107.09	108.5	104.73	107.1	105.08	109.39	107.83	108.06	108.62	108.74	107.8	107.09	108.96	110.01	109.62
97.514	100.04	99.416	96.801	97.822	97.674	97.414	97.283	97.871	99.116	99.469	97.78	99.653	97.598	100.54	101.32	101.18	99.125	95.003	98.54	95.527	100.95	98.921	97.79	102.19	98.66	99.328	98.199	99.957	98.424	99.893	99.778	102.43	97.308	97.446	99.078	98.048	98.143	97.378	98.703	98.798	97.721	100.9	96.525	98.347	101.11	100.43	100.41	99.219	98.833
109.48	109.97	107.75	111.29	107.26	109.87	109.88	109.08	107.17	109.69	109.56	110.34	107.65	108.79	105.27	107.5	110.36	108.09	106.94	112.45	109.71	109.08	107.27	109.35	109.07	107.69	106.36	107.62	107.76	112.94	103.83	109.92	107.16	107.4	108.35	107.4	107.56	105.31	109.24	108.46	109.44	106.41	105.65	109.37	105.88	105.69	107.95	107.42	108.48	106.78
110.69	108.38	111.13	109.31	110.34	111.45	114.55	111.33	108.54	107.26	110.92	109.72	110.78	111.62	113.6	109.4	112.24	110.83	112.03	110.85	112.21	108.3	111.03	112.65	110.1	110.85	110.58	108.8	110.46	111.13	109.09	108.83	108.4	110.07	109.44	108.52	110.07	111.14	110.63	107.38	113.34	112.78	110.53	112.53	110.25	110.89	111.36	108.16	108.04	109.86
104.61	107.51	104.45	102.81	106.89	105.88	107.27	104.05	108.22	107.78	107.67	105.35	104.72	107.59	110.05	103.75	104.01	105.12	102.53	105.31	106.95	104.61	104.39	104.59	104.9	103.34	106.33	107.14	107.86	106.44	105.28	104.04	108.64	109.68	105.44	103.97	110.81	102.72	107.21	103.41	105.15	105.25	105.5	105.17	107.88	110.67	108.05	105.76	103.94	106.81
96.344	98.31	95.893	96.999	98.697	96.059	96.27	94.302	95.998	98.821	96.669	98.559	98.196	94.487	99.221	96.122	99.096	99.731	96.589	96.161	98.269	98.492	98.84	96.888	98.59	94.25	99.218	95.17	97.205	98.148	95.759	97.023	97.211	99.127	100.76	99.194	100.01	97.435	98.469	98.054	96.618	98.085	101.22	97.888	96.813	97.967	98.165	96.364	97.453	99.795
100.21	99.37	100.21	99.897	100.14	100.5	100.5	97.806	96.983	99.171	101.07	102.21	97.798	102.36	100.45	97.675	99.278	98.464	100.94	101.52	100.59	100.5	100.66	99.262	102.3	99.507	100.03	100.47	103.95	100.48	98.646	99.895	99.359	99.819	99.986	100.89	99.829	97.945	99.945	102.52	100.52	101.08	100.49	99.623	101.26	102.61	98.831	99.49	103.61	104.21
105.62	105.75	105.21	105.26	110.09	104.81	107.67	108.36	109.08	107.08	106.31	107	107.44	105.85	108.84	106.57	106.75	105.36	109.04	107.23	107.05	105.74	108.37	104.69	106.1	106.45	106.04	106.5	109.14	106.02	105.33	103.36	106.43	105.2	106.64	106.82	104.9	104.97	104.64	104.78	107.74	110.05	104.29	107.71	108.9	105.67	105.56	109.67	106.72	104.79
109.68	107.35	109.19	103.83	106.2	107.18	106.5	107.95	106.29	108.96	107.13	108.23	109.01	105.65	106.59	105.72	105.35	107.53	111.39	110.08	106.97	106.69	108.96	105.12	104.79	108.74	108.62	107.92	108.19	105.23	106.13	108.42	107.15	109.61	106.24	108.39	108.27	109.22	108.24	106.82	104.74	107.35	108.08	106.96	106.59	109.41	109.02	112.08	106.68	110.57
105.11	105.4	104.77	106.04	108.03	110.31	106.39	104.76	104.7	105.38	107.27	102.53	109.36	106.46	108.62	106.35	108.03	110.83	106.23	107.96	105.33	109.37	106.73	105.35	105.21	107.89	106.61	105.25	102.06	109.31	107.89	105.34	108.01	108.93	108.65	104.47	103.51	108.09	103.23	108.3	105.87	107.89	106.39	106.06	107.23	107.23	106.76	109	106.64	106.44
109.21	106.48	105.91	107.45	107	108.33	103.6	105.26	107.48	106.45	106.6	106.59	107.08	107.51	105.9	104.93	108.25	107.38	104.51	106.59	104.23	106.43	107.41	109.2	105.74	107.64	107.14	107.7	105.53	107.85	106.94	107.3	106.2	106.3	107.6	106.65	104.99	106.94	105.96	105.28	106.84	107.16	103.89	106.83	105.35	104.8	108.08	106.88	105.94	108.83
107.45	104.94	103.19	105.57	107.64	105.97	108.68	108.19	105.59	106.38	105.57	105.17	108.05	107.02	104.8	107.38	105.06	105.77	104.2	109.28	107.13	103.91	104.48	104.41	105.77	109.2	105.45	107.21	107.2	103.63	103.65	106.68	104.96	106.49	105.84	109.29	108.47	103.45	108.57	108.33	104.48	103.7	104.73	108.39	108.53	105.84	106.56	107.07	106.9	109.26
105.74	106.9	107.17	103.74	107.86	104.65	105.87	106.16	107.95	107.84	105.33	109.42	104.78	104.69	106.57	105.43	104.06	104.5	105.04	105.83	105.63	104.3	106.78	106.22	103.06	108.07	107.75	105.73	106.14	102.66	106.45	108.37	106.76	107.12	108.12	106.67	110.38	107.88	106.99	107.07	106.16	109.78	105.19	106.12	109.9	107.25	107.82	104.3	107	107.22
109.95	112.07	109.51	110.5	110.85	110.52	111.47	108.95	113.15	110.65	107.83	110.2	110.93	112.42	111.99	106.29	108.37	109.2	113.95	114.14	109.32	110.89	109.15	111.12	111.74	110.8	110.18	112.37	110.16	107.59	112.44	111.2	109.91	108.87	107.4	109.5	110.79	110.62	109.44	111.7	111.25	111.11	110.1	108.91	111.7	112.16	106.91	112.53	112.78	112.04
103.34	107.98	105.48	103.5	104.72	105.88	100.37	106.22	107.45	106.03	105.97	103.83	108	107.77	107.41	107.49	108.32	106.8	105.77	106.72	104.13	106.31	105.32	105.71	108.04	105.39	106.12	106.48	106.43	107.27	104.25	109.56	106.46	102.21	105.02	110	107.66	105.18	106.63	104.47	106.74	107.15	105.61	108.51	105.08	107.6	103.99	105.85	106.23	106.4
109.76	110.89	107.49	107.27	107.02	111.61	108.74	110.83	108.27	108.26	108.7	105.26	106.01	106.13	109.56	107.91	108.48	107.36	109.08	106.96	108.41	110.16	105.5	110.46	109.1	106.74	107.41	109.04	108.88	111.44	110.36	108.21	111.31	108.14	108	104.74	111.1	110.37	107.1	110.53	107.64	108.39	112.94	109.39	111.41	107.2	105.43	106.2	110.32	107.95
97.363	96.706	100.14	98.221	97.016	97.978	99.101	96.973	100.96	100.53	96.904	99.619	98.878	97.994	97.348	99.814	98.298	98.258	101	98.123	96.978	99.348	99.529	100.04	100.17	97.576	96.171	98.834	95.456	101.25	99.069	98.12	100.24	99.637	98.855	97.12	101.58	97.014	99.292	97.346	99.711	104.71	100.28	98.37	100.31	102.2	98.963	99.759	94.815	101.17
107.59	109.11	111.24	106.32	109.81	109.01	109.13	109.55	111.51	106.54	106.52	105.42	107.45	109.79	108.14	105.34	105.75	107.88	111.44	107.17	107.04	109.51	109.51	107.78	109.83	107.55	109.11	108.34	105.33	106.13	109.24	110.45	107.16	108.03	106	105.26	108.19	111.17	107.24	108.32	107.66	109.44	106.33	106.7	108.76	112.22	108.04	109.49	110.85	109.96
105.92	104.41	103.53	104.78	105.72	109.05	106.33	104.65	103.54	106.35	106.02	104.37	105.49	103.52	108.85	105.88	105.39	104.79	106.01	108.88	102.95	106.6	101.88	106.19	106.84	106.09	106.17	105.91	103.25	105.35	103.24	105.7	106.31	108.48	107.05	104.73	109.12	105.48	105.75	105.92	104.49	105.87	109.36	108.85	106.6	105.67	102.9	108.45	105.75	106.7
101.44	100.01	100.63	99.251	103.04	101.87	101.48	101.5	101.56	105.31	99.753	101.86	99.671	99.178	101.16	99.381	102.18	101.74	99.445	101.17	96.776	101.4	100.76	100.26	98.066	102.84	100.83	100.87	100.79	99.759	98.596	99.463	100.32	100.94	100.5	100.28	99.914	103.05	100.71	102.06	100.15	102	103.07	98.697	100.86	101.53	101.41	101.18	98.427	101.97
100.35	98.056	103.47	100.25	101.19	101.52	97.492	98.651	104.45	97.825	102.73	100.86	100.37	101.61	102.44	98.285	102.51	100.52	99.655	97.565	102.92	98.597	101.33	102.84	101.84	99.4	101.04	101.03	103.21	101.21	99.652	101.28	101.1	100.38	100.33	99.372	99.219	99.606	102.89	100.82	101.18	103.87	100.91	101.92	100.03	98.12	101.16	101.54	100.68	98.035
107.09	107.49	109.82	107.88	108.67	109.81	111.33	109.67	109.18	106.75	110.41	110.53	108.05	110.96	105.38	110.16	108.06	107.82	107.18	106.44	106.29	108.37	107.2	108.85	105.82	106.59	109.37	108.06	106.1	110.64	107.56	108.53	106.09	106.45	106.19	110.73	110.19	106.39	104.99	104.25	106.54	110.26	105.66	110.36	107.92	110.98	109.12	106.95	108.72	107.58
99.848	103.1	103.86	99.79	100.81	100.26	100.12	99.619	101.41	98.827	99.174	100.15	100.75	99.517	105.1	100.78	102.74	102.52	100.54	100.37	100.87	105.26	104.11	100.63	100.76	98.736	99.876	102.81	103.15	100.72	101.3	102.12	102.81	100.79	98.394	101.7	103.56	103.07	99.623	100.61	102.16	102.14	98.854	98.514	103.28	99.675	99.972	102.22	100.25	102.99
108.36	106.66	105.4	107.14	104.09	107.07	106.7	105.2	105.96	104.77	104.32	104.87	107.16	102.7	105.16	105.77	108.88	102.33	105.42	107.15	102.94	106.97	107.08	103.29	104.16	104.11	107.4	105.99	106.62	106.03	107.54	105.01	107.6	105.65	105.77	106.39	104.81	103.92	106.76	107.44	106.32	105.08	103.66	104.99	105.87	106.75	106.73	104.28	104.93	105.33
109.48	104.81	108.05	108.47	108.64	107.92	110.74	108.31	106.4	111.72	110.28	105.4	109.12	109.82	110.19	105.93	107.64	108.57	106.52	107.93	105.06	107.94	107.94	109.77	108.68	109.75	106.97	110.84	110.28	106.46	109.37	110.57	106.33	107.62	107.46	105.65	109.86	106.42	106.7	105.97	107.4	108.07	109.09	107.48	105.57	107.77	108.16	107.4	108.39	112.13
104.77	99.832	102.39	103.01	101.92	103.29	101.67	103.14	100.78	103.23	98.439	103.42	102.03	102	106.37	103.85	102.76	103.37	102.37	103.8	106.18	101.34	102.24	103.71	101.25	105.02	106.86	102.81	101.82	103.08	101.96	103.15	100.6	104.03	98.795	100.02	102.33	101.38	99.61	103.48	100.5	104.04	105	101.88	101.76	102.04	102	101.92	101.53	100.42
103.32	105.11	109.53	106.19	106.18	106.86	105.23	106.79	108.61	107.22	107.89	105.14	104.95	107.87	104.73	106.02	109.35	104.24	106.28	103.73	107.15	107.58	108.38	105.02	102	107.53	105.64	106.82	109.11	105.07	109.26	105.79	105.91	104.8	106.14	106.42	107.36	106.82	104.12	104.05	107.43	105.83	109.91	106.85	107.44	107.67	105.31	106.08	105.99	104.1
97.268	97.535	101.17	99.706	96.513	97.603	97.222	95.151	97.495	101.37	94.949	98.029	99.037	95.293	98.015	100.76	96.548	97.031	99.283	97.135	94.944	96.906	98.168	96.498	97.681	98.034	97.162	96.919	101.24	103.33	97.25	96.419	94.502	100.16	96.342	97.184	95.891	98.23	98.642	98.002	101.27	100.02	100.95	99.811	97.366	98.241	94.316	93.491	99.386	96.699
108.49	108.8	104.32	106.71	110.16	109.28	110.69	107.38	106.66	111.04	107.27	106.05	106.05	107.72	107.99	108.6	107.27	107.49	106.2	107.61	107.04	104.78	108.18	105.86	107.3	106.79	108.83	106.3	108.51	106.86	105.97	107.53	106.72	108.46	107.47	106.39	108.34	107.81	113.29	107.79	109.15	107.39	109.53	110.17	106.08	106.87	109.6	108.27	108.08	106.4
107.52	108.93	106.02	105.01	105.74	108.45	107.25	107.57	109.44	107.79	110.66	106.42	108.18	108.34	107.43	109.97	109.37	111.41	105	109.04	110.55	108.97	107.64	108.26	108.91	111.37	107.03	109.79	106.54	111.7	109.44	110.96	111.27	108.5	108.05	109.04	106.51	109.57	108.18	107.46	108.9	106.33	107.76	108.32	107.89	108.08	108.44	108.99	109.88	106.41
108.45	107.67	106.68	107.59	108.82	109.24	108.77	110.28	110	111.28	110.24	108.59	108.74	107.02	108.89	109.22	107.42	109.51	111.19	107.86	111	111.25	107.09	107.92	108.08	105.39	109.87	108	106.64	108.81	112.15	108.86	109.33	107.68	108.28	106.29	106.83	106.8	107.96	110.72	107.35	109.27	108.49	107.38	109.39	106.94	108.37	109.54	105.9	108.04
105.38	105.43	105.54	104.45	103.95	106.9	104.09	105.79	107.96	108.37	103.98	107.38	106.02	108.31	107.17	105.42	107.56	109.28	104.54	107.07	106.54	100.95	105.31	107.41	106.47	107.64	110.58	106.2	107.76	107.17	109.46	104.15	106.52	105.29	109.1	107.2	106.51	105.49	106.09	108.31	107.06	105.89	106.16	107.06	105.85	107.72	107.14	109.55	109.12	105.54
96.838	97.448	102.84	100.52	97.321	96.981	96.894	102.63	98.322	97.025	96.65	103.71	97.365	99.454	99.746	96.62	98.125	98.641	95.039	100.31	99.855	99.316	98.454	96.146	97.418	102.16	99.153	99.782	99.594	100.31	96.67	94.706	96.357	100.79	100.43	97.649	99.61	98.056	98.922	97.716	101.63	98.763	100.3	96.567	98.833	99.563	101.38	98.584	97.885	100.25
104.38	103.23	104.47	104.42	106.41	106.97	105.41	109.09	107.79	108.8	107.03	106.8	104.9	107.11	104.56	106.96	105.45	105.49	105.84	110.07	108.77	106.88	104.46	105.09	105.68	103.88	104.13	107.51	103.86	105.05	107.86	104.03	103.15	102.54	107.34	104.81	106.19	104.1	105.51	105.75	106.94	104.44	109.02	104.18	105.53	103.82	105.2	108.15	101.85	105.46
109.65	107.12	110.81	106.58	106.31	108.61	108.29	111.55	113.51	105.72	107.11	111.49	110.05	111.07	107.35	107.33	108.26	108.66	110.46	108.64	108.37	109.5	109.95	108.96	109.52	109.78	107.87	105.28	110.2	112.02	110.03	106.86	108.62	106.94	107.63	109.04	109.54	109.64	107.47	105.77	109.57	108.27	106.89	104.17	106.6	109.31	110	108.47	108.21	110.88
107.11	106.48	106.39	105.66	106.36	106.4	106.79	106.08	109.05	108.79	105.11	104.07	109.3	104.3	107.3	108.77	106.69	103.75	105.98	105.55	105.85	107.87	108.34	104.84	105.32	106.65	107.53	105.61	105.69	105.79	103.49	104.42	105.76	106.29	110.03	103.58	109.77	105.42	107.14	104.52	108.43	109.64	106.76	104.88	104.07	106.58	106.17	105.92	104.49	107.11
99.978	103.72	98.775	98.57	96.389	97.951	99.954	99.222	102.06	103.24	101.4	100.07	101.12	101.23	97.875	102.82	101.72	103.57	98.575	98.173	101.28	100.74	100.43	100.1	98.746	99.002	102.2	98.436	100.65	98.763	100.58	102.85	99.285	100.96	102.99	100.89	99.361	100.15	101.38	100.19	99.943	103.12	102.29	98.591	98.272	98.036	99.561	98.091	98.975	98.107
112.34	108.8	108.57	107.93	111.37	106.39	107.72	106.28	104.89	106.37	107.52	107.59	108.06	106.22	110.43	105.17	107.89	107.68	106.12	107.51	107.14	108.26	109.38	108.86	107.43	111.13	111.32	107.72	110	107.48	110.46	107.85	108.31	106.63	108.52	108.35	110.17	107.57	108.41	110.59	107.64	110.06	108.4	107.44	107.02	110.77	108.65	107.08	108.2	106.25
107.32	105.79	105.47	104.55	108.31	105.76	105.65	104.46	106.87	104.7	104.83	102.04	106.86	105.82	108.07	106.57	107.44	107.62	102.87	106.36	107.09	101.72	105.03	106.75	103.75	108.68	106.16	106.34	106.81	105.22	104.75	106.62	108.49	104.92	105.55	104.22	103.78	106.06	102.87	105.33	105.05	102.8	108.98	105.52	102.94	106.15	107.31	107.37	105.58	105.56
104.11	103.79	105.72	106.21	106.66	101.87	102.97	107.56	104.41	104.83	106.08	108.09	105.55	104.41	106.72	106.51	107.06	104.4	106.27	105.49	104.3	106.2	102.82	107.14	103.85	102.86	107.86	105.41	104.81	103.41	104.23	106.13	107.27	107.26	102.85	105.42	107.2	107.05	106.71	105.77	103.02	105.05	103.24	106.08	105.66	106.01	104.95	108.18	103.12	105.62
108.58	107.98	111.01	107.35	110.41	109.11	106.46	108.93	105.65	110.45	109.41	106.71	110.11	110.66	110.39	108.5	106.87	110.57	108.43	106.34	107.79	105.67	108.15	109.92	110.82	108.5	108.52	107.33	111.17	108.46	106.52	109.47	110.37	105.17	106.42	108.03	109.3	108.08	108.57	108.38	108.16	110.1	108.56	107.2	109.56	108.42	103.28	108.86	107.82	110.24
97.016	100.24	96.091	97.399	96.33	97.867	100.35	97.779	99.032	99.338	98.416	99.908	95.962	99.918	96.713	96.402	96.485	95.72	96.523	98.675	100.04	98.533	99.684	98.584	98.514	98.042	101.02	96.371	94.669	97.778	95.69	95.692	98.496	96.806	99.802	100.31	94.588	99.336	99.102	99.618	97.639	98.986	95.985	99.197	93.523	101.43	95.106	95.064	95.884	98.305
105.95	106.61	107.52	102.87	109.09	110	108.54	109.36	104.94	106.4	108.55	110.32	107.57	108.11	105.8	106.67	106.16	110.23	108.85	107.15	111.57	105.18	107.43	103.17	109.24	107.33	105.11	108.75	106.72	108.71	106.63	107.54	110.39	108.2	105.39	110.13	109.79	109.53	110	108.71	108.96	105.73	105.74	106.88	106.48	110.55	106.89	109.42	108.74	109.69
108.27	104.69	104.06	106.02	107.44	104.05	105.61	107.04	108.39	107.06	105.52	105.14	105	106.02	108.35	105.78	105.61	106.51	104.22	108.68	106.29	108.4	104.56	103.29	104.09	105.72	104.07	106.09	102.73	106.4	105.46	106.19	106.23	106.89	104.96	105.17	107	105.19	105.89	106.89	104.35	104.46	104.83	107.22	105.89	107.46	104.51	105.22	108.04	107.65
107.01	106.79	106.99	107.03	107.67	108.42	105.55	109.8	110.2	107.77	110.45	108.76	108.18	107.5	106.52	109.11	107.18	107.94	106.64	109	108.17	108.84	109.43	106.99	110.1	107.88	108.11	109.92	111.5	106.07	110.92	109.78	106.72	108.17	104.07	112.1	108.26	107.89	106.25	105.69	109.73	108.33	108.68	111.42	108.21	108.44	105.99	108.7	108.9	107.18
98.424	100.36	99.383	100.3	96.051	99.41	99.822	99.837	101.83	98.875	98.957	100.65	98.304	99.258	100.77	98.998	98.515	101.41	97.464	99.674	101.77	100.75	101.61	103.87	101.44	103.66	101.45	98.86	101.87	96.972	98.142	101.2	99.048	99.361	100.61	100.91	101.68	95.079	102.11	99.835	100.52	99.282	102.01	98.008	102.08	101.29	99.972	102.97	102.19	103.67
98.854	101.69	97.897	101	99.807	101.75	102.33	103.2	98.709	98.177	99.961	102.72	97.649	99.527	103.33	102.06	101.59	100.04	102.7	101.79	98.858	98.728	99.698	101.82	95.575	98.787	101.41	100.64	102.04	103.43	102.16	99.898	102.49	100.34	99.649	105.86	98.438	101.64	101.99	101.82	101.76	100.26	101.57	99.022	100.49	101.41	104.04	100.39	96.937	96.811
98.544	97.966	100.42	95.404	100.07	96.857	96.832	99.529	99.454	101.17	96.135	97.438	98.449	96.347	96.538	97.795	99.244	99.823	98.669	99.715	97.325	101.76	97.305	101.06	102.92	98.863	98.246	97.385	97.729	100.12	97.321	99.623	96.715	99.831	95.939	96.857	99.912	98.629	95.791	96.997	98.082	99.385	101.12	93.327	98.886	97.076	97.855	95.313	93.823	96.82
108.54	109.02	109.24	107.84	102.37	103.51	107.32	108.45	105.78	105.81	106.82	110.54	105.44	106.99	107.33	107.55	106.92	105.85	103.03	110.65	103.62	107.3	108.12	106.09	107.58	108.74	107.13	110.86	109.28	106.2	108.68	109.97	108.3	106.53	106.4	108.3	107.84	107.66	106.41	108.14	108.65	111.52	110.43	105.62	110.94	108.04	107.18	107.9	107.66	110.3
111.16	107.28	107.6	108.45	108.66	107.5	107.62	107.15	106.78	110.42	105.01	107.53	108.92	110.91	109.92	106.85	106.7	109.73	107.86	107.83	105.58	109.47	108.53	108.27	107.53	105.39	107.83	106.19	107.46	110.09	109.02	108.69	106.44	111.01	110.62	107.8	108.15	106.29	105.95	110.84	108.38	106.93	107.22	106.35	109.11	107.75	108.38	106.99	106.36	108.82
96.563	97.027	101.93	95.478	97.057	101.02	99.784	100.25	100.94	97.478	101.36	98.621	95.496	95.709	99.797	96.118	93.835	101.86	97.741	99.014	100.17	100.75	96.935	100.35	98.944	100.27	100.97	98.754	97.999	95.472	97.946	101.58	99.415	100.49	100.09	98.019	97.414	99.411	100.42	98.173	100.11	100.54	97.953	97.923	98.311	96.644	100.14	96.784	97.093	97.746
99.754	101.43	100.03	100.92	97.67	99.351	98.315	100.59	100.09	101.15	96.656	102.19	99.658	99.435	101.48	99.034	100.39	102.01	100	101.82	100.56	102.42	102.23	95.982	99.48	101.08	103.08	99.869	98.986	101.34	101.54	99.889	99.359	100.02	100.21	100.83	98.475	100.64	101.81	101.81	99.711	99.195	98.612	101.48	101.05	101.37	104.09	104.94	99.905	100.71
103.37	107.49	108.29	104.33	105.91	104.5	104.52	104.78	105.16	104.27	102.67	106.84	108.32	104.54	105.73	105.79	106.52	106.42	105.75	109.47	103.22	105.8	107.11	105.01	106.8	106.08	103.56	106.65	106	109.21	104.08	103.38	105.67	107.98	104.93	104.93	106.24	107.87	108.91	105.59	108.07	107.69	107.9	103.81	106.68	109.4	104.23	106.18	108.17	105.03
105.92	108.53	108.75	104.93	106.03	107.12	108.87	106.65	105.89	107.46	108.5	103.15	105.99	105.32	108.59	106.93	107.83	108.72	105.73	105.43	106.57	105.46	110.66	108.08	106.89	102.04	104.2	106.03	105.17	104.18	104.16	105.69	107.48	104.88	108.71	107.23	105.73	105.93	105.74	106.09	106.37	108.48	106.07	109.02	106	103.77	105.41	104.25	107.74	106.46
105.42	108.74	104.85	107.11	108.99	107.82	105.93	108.73	106.68	105.88	104.66	106.28	106.78	106.71	107.44	107.76	106.12	107.98	106.81	106.18	112.13	107.1	106.59	104.93	109.79	106.89	104.74	107.03	106.31	107.06	107.67	110.17	109.21	110.7	105.67	109.06	108.37	110.47	108.29	109.85	110.35	109.34	107.24	105.89	105.84	107.84	111.07	105.21	109.02	109.3
109.18	108.56	109.17	109.91	109.49	110.36	106.69	111.25	107.5	107.23	107.04	108.32	107.59	109.06	105.15	112.01	111.32	105.7	108.14	108.48	110.4	108.65	109.26	109.87	107.51	105.46	106.95	109.73	109.13	106.15	110.52	109.08	107.38	108.62	110.71	104.48	107.68	111.57	109.41	107.14	107.36	105.77	107.57	108.14	109.06	108.18	110.63	109.49	109.69	106.74
105.5	104.86	107.46	106.43	107.71	107.56	110.12	105.56	102.05	107.4	102.23	103.98	101.95	102.13	103.5	106.29	108.34	101.87	105.24	107.74	104.17	105.8	107.2	104.35	105.38	106.59	104.34	107.77	106.91	106.61	106.49	100.55	106.76	105.91	107.24	107.09	104.01	106.09	107.39	104.42	107.71	105.24	105.35	103.68	105.85	108.51	105.56	101.55	106.23	104.09
105.33	106.12	105.2	107.49	104.33	107.26	102.59	107.06	104.36	102.52	102.15	108.01	106.46	106.98	104.86	110.99	104.65	107.69	103.11	105.64	107.61	104.89	105.29	106.03	105.05	102.71	102.39	104.75	106.29	104.31	105.85	104.8	105.57	105.67	104.9	106.13	105.54	108.12	103.65	104.57	104.85	105.91	103.15	106.35	106.07	102.47	103.16	107.17	103.38	109.08
107.07	107.08	104.7	108.34	108.9	104.88	107.65	104.32	105.27	108.91	105.51	104.53	108.3	108.52	106.04	109.04	105.24	105.9	108.08	107.21	102.62	106.91	106.44	107.24	105.54	108.98	107.61	106.65	105.77	106.85	103.65	105.06	105.63	104.46	108.18	105.87	104.29	107.96	105.45	105.84	106.93	106.31	105.84	105.43	108.01	107.1	110.18	102.07	107.12	107.88
107.2	108.52	104.39	108.18	103.56	104.51	106.53	107.26	106.27	108.16	104.68	107.41	109.29	109.95	105.74	104.73	106.95	105.27	107.06	104.83	108.86	106.15	109.34	106.18	105.24	109.68	107.08	107.26	105.38	106.77	106.88	107.97	108.24	105.26	104.57	105.16	105.96	108.5	105.18	109.48	104.24	107.83	105.38	106.45	105.02	106.78	104.02	104.5	107.44	105.25
104.95	103.83	105.03	105.87	103.27	106.47	104.42	105.99	107.05	106.45	107.69	105.4	107.98	105.18	107.15	107.12	105.89	104.07	102.23	105.92	104.68	103.16	107.64	105.87	104.82	105.09	104.89	104.93	104.45	107.26	104.11	107.56	105.7	106.52	107.86	105.86	105.51	101.89	106.38	106.59	104.73	103.88	107.82	106.56	104.5	106.06	103.46	105.76	107.58	108.69
108.54	103.88	104.89	101.48	104.89	104.81	107.3	104.86	105.85	105.51	101.76	103.32	108.12	107.81	105.25	103.7	106.29	101.6	106.68	107.07	103.26	103.63	104.14	105.52	102.15	105.01	104.77	106.3	102.05	108.9	105.21	104	105.87	108.39	106.31	104.99	104.44	105.93	105.6	108.28	105.97	104.7	106.81	107.11	104.75	104.84	106.11	102.26	106.07	106.29
99.329	98.644	100.17	98.54	98.462	98.707	99.892	98.686	99.87	102.28	98.617	96.964	97.086	97.66	97.515	97.551	97.444	100.11	95.931	98.178	97.291	97.736	98.928	97.772	97.692	99.874	97.055	96.405	97.652	97.394	97.654	96.851	96.846	95.51	101.33	98.123	98.245	98.396	100.17	98.371	96.297	98.022	99.032	97.517	98.491	96.982	98.94	96.012	95.028	97.552
107.22	107.06	106.41	104.8	106.38	106.28	107.69	108.27	104.02	105.39	104.5	107.7	106.82	104.55	105.37	106.41	106.04	107.09	108.79	108.67	106.21	107.46	106.62	105.16	105.6	105.56	104.05	103.92	106.56	104.03	104.1	106.96	108.14	106.31	103.99	106.32	109.07	105.41	109.66	107.52	106.73	108.52	105.37	107.51	108.24	105.28	107.57	104.81	107.86	109.22
107.79	103.79	103.99	104.08	105.64	105.33	105.76	103.76	105.63	105.5	105.96	104.96	105.55	106.15	106.82	105.14	103.32	107.88	106.41	104.26	106.12	105.69	106.96	105.65	107.02	103.56	105.95	109.01	104.99	105.91	105.92	104.66	103.68	107.24	103.47	106.42	103.63	106.56	102.62	105.8	106.94	104.37	107.35	104.66	103.57	105.04	105.82	105.55	104.16	105.08
107.84	106.88	106.83	107.77	106.9	110.57	108.06	106.73	106.28	107.58	107.57	110.11	107.28	107.42	105.57	109.17	108.06	106.81	109.79	109.86	107.97	107.61	109.89	109.62	108.61	110.51	109.4	103.73	108.42	108.46	109.28	109.97	108.58	107.67	109.94	109.44	107.98	107.77	109.97	107.12	107.13	111.75	111.72	107.22	107.29	109.22	109.13	108.63	107.59	108.22
104.35	104.3	104.82	105.65	102.74	104.39	102.25	105.79	105.12	103.53	107.06	105.33	103.13	102.06	108.83	105.92	107.61	106.76	106.49	107.17	105.79	104.61	108.32	106.23	106.9	106.11	105.23	108.17	104.98	104.29	106.41	106.16	102.64	107.63	105.95	103.6	106.2	106.52	107.61	105.36	103.89	105.54	106.72	105.67	105.43	104.16	107.51	104.99	104.08	110.21
109.34	108.24	108.05	108.5	108.26	108.95	111.56	109.47	108.05	106.23	104.18	108.73	110.29	109.52	108.59	106.01	108.38	110.82	110.93	109.54	108.67	107.7	109.03	110.88	110	108.28	109.87	108.11	109.22	109.01	109.19	111.46	107.96	107.38	106.15	109.75	107.3	108.28	107.26	108.84	107.5	106.11	109.53	107.91	111	109.42	109.58	107.04	107.88	110.79
105.34	106.39	107.25	107.99	112.17	104.91	104.4	103.77	104.96	105.28	106.62	105.25	105.21	107.09	105.15	107.21	104.03	106.34	104.99	104.17	106.62	103.16	109.14	104.29	105.47	106.38	105.66	106.23	108.16	105.48	107.46	107.84	105.62	102.34	103.22	103.84	106.33	106.93	105.49	103.78	106.84	106.85	104.09	103.5	105.29	107.57	105.58	106.12	106.93	107.12
95.353	99.892	100.37	98.027	94.95	100.27	98.747	98.588	95.456	99.148	99.232	98.787	97.444	98.645	100.72	101.13	97.434	99.297	99.211	102.46	97.582	99.402	100.39	96.449	99.249	98.789	101.87	99.98	99.081	96.546	98.688	98.911	97.197	96.958	100.01	99.12	97.497	97.925	99.99	101.02	99.226	95.837	96.735	97.288	98.58	97.838	102.88	101.28	101.18	99.805
99.918	99.883	103.52	99.506	101.1	100.1	99.618	101.45	103.44	97.673	100.73	101.97	100.58	101.38	100.41	100.12	103.99	100.42	100.59	100.28	98.964	102.48	98.181	101.84	102.25	101.38	102.29	99.27	100.91	102.01	101.31	101.31	97.88	99.378	99.866	99.587	99.08	100.82	100.86	104.31	101.79	100.42	96.806	102.51	99.878	102.39	104.06	102.66	102.69	100.62
106.01	103.55	104.7	101.53	106.08	107.27	106.21	103.81	106.18	106.55	101.86	103.68	105.12	103.36	106.4	107.1	102.93	102.91	106.38	105.54	108.14	102.97	104.95	107.8	105.38	104.54	106.8	105.12	103.37	104.99	105.64	105.39	105.55	103.54	105.26	103.86	109.66	103.82	104.43	106.09	104.87	104.53	107.94	103.89	106.11	105.82	104.28	107.19	103.91	106.75
103.42	106.33	106.57	108.84	107.85	105.52	104.65	103.84	107.63	107.38	104.08	106.15	107.93	107.01	105.03	107.9	106.05	104.29	107.01	107.28	105.65	105.35	106.43	105.13	108.27	104.95	107.03	108.68	108.1	104.09	109.93	109.47	105.29	104.85	103.49	104.47	102.91	107.8	105.18	106.15	104.79	105.03	104.17	108.36	106.62	106.94	105.97	104.6	104.58	104.4
109.62	108.14	110.08	107.73	111.96	110.04	108.08	107.72	108.55	109.8	106.84	106.33	108.09	104.92	105.49	106.47	110.39	107.06	109.9	107.99	107.61	106.81	107	109.48	106.5	106.9	107.75	105.28	110.4	107.92	108.88	109.02	108.64	108.52	110.07	109.96	110.25	108.82	106.66	107.77	106.8	107.67	106.95	110.64	109.16	106.62	107.6	106.18	109.12	108.82
106.47	105.41	105.73	105.46	102.75	103.01	103.94	106.53	106.87	106.52	105.9	105.98	101.1	105.31	105.14	103.56	105.18	104.57	105.97	106.37	105.43	108.54	106.1	104.36	104.85	108.45	107.18	106.41	106.47	105.63	102.94	104.8	106.66	104.27	106.11	106.24	103.38	106.7	104.92	103	102.74	103.54	104.41	108.92	105.48	105.85	105.71	108.08	107.99	109.12
100.14	100.15	101.98	97.21	99.421	98.721	96.479	97.542	97.081	98.868	99.003	99.054	98.855	97.233	100.57	97.437	97.699	98.524	99.894	97.613	97.83	97.836	97.343	97.351	101.38	100.33	99.665	96.655	99.046	97.04	98.977	96.729	99.137	100.88	97.329	98.223	97.221	99.588	95.942	99.353	97.198	102.19	98.795	98.884	99.676	96.618	97.587	102.32	98.273	97.131
104.65	108.16	107.15	105.55	108.41	107.36	105	106.03	107.81	102.21	106.54	108.21	107.15	107.39	108.82	108.72	109.56	105.41	105.08	106.13	106.95	111.01	107.48	105.24	105.26	107.3	107.04	107.47	107.52	105.43	108.63	109.56	106.94	106.05	108.76	107.4	108.01	105.92	108.13	107.6	104.37	108.18	109.01	107.19	103.28	105.63	106.44	106.53	104.35	106.89
108.17	106.48	108.32	105.85	106.27	108.38	105.64	104.56	110.46	111.14	107.85	105.06	108.87	109.21	105.63	108.31	107.07	108.16	109.49	107.73	110.06	107.63	106.41	105.98	108.44	108.82	109.57	107.5	105.42	107.17	105.16	106.15	110.17	108.25	109.38	108.74	106.22	107.32	106.94	107.94	109.22	105.36	108.03	107.01	106.43	106	107.01	108.14	109.76	108.12
106.13	104.25	107.11	106.98	108.15	107.1	104.24	104.99	106.97	106.61	107.02	101.39	105.51	105.89	103.96	105.19	103.13	102.89	101.9	101.86	103.7	107	106.79	106.41	107.67	103.7	106.85	106.27	107.04	106.69	106.66	104.84	104.21	104.67	106.89	105.56	103.5	105.16	105.11	109.25	106.08	104.68	103.86	107.25	107.23	105.41	107.05	102.65	105.7	107.1
103.34	105.33	104.85	106.94	106.86	105.59	105.29	106.04	106.74	104.63	106.2	105.65	106.21	104.37	105.14	106.08	104.18	106.31	102.85	101.66	106	103	103.03	107.03	106.82	106.68	104.43	107.96	108.41	106.8	105.23	104.28	104.19	104.29	105.56	107.51	106.98	104.46	104.41	107.56	106.88	105.4	107.91	103.9	105.97	103.27	105.95	106.96	105.4	106.05
103.56	103.62	105.51	103.57	102.88	107.19	104.78	105.64	104.45	107.99	105.75	106	104.15	106.62	107.28	105.65	105.12	104.13	106.09	103.54	105.91	106.47	105.85	109.44	106.39	102.62	107.49	105.79	107.05	105.99	104.57	108.41	107.63	105.34	104.92	108.63	102.49	105.67	105.8	103.32	104.86	103.87	105.77	104.87	106.45	102.87	107.89	107.67	103.88	107.58
107.57	106.97	107.72	106.05	105.66	107.23	103.87	106.53	102.75	107.02	108.47	109.89	103.17	104.74	106.62	105.29	109.51	107.4	102.77	108.6	106.36	104.28	103.44	105.2	106.21	108.04	109.28	108.9	105.01	103.79	105.23	108.55	106.71	106.64	104.07	104.27	106.13	107.38	104.69	105.5	104.19	104.63	103.5	104.17	107.12	105.18	103.52	102.88	109.23	106.19
97.225	98.316	98.137	99.497	97.72	95.169	99.577	100.74	96.408	98.315	98.49	97.214	97.036	96.718	100.52	98.285	99.121	98.762	97.378	99.825	98.039	94.417	95.441	96.213	97.383	97.797	95.92	98.567	99.404	98.553	98.219	96.323	98.69	99.05	99.083	97.148	98.422	98.436	98.587	93.491	99.788	94.594	101.05	99.888	96.14	98.926	97.554	98.219	97.942	101.04
106.81	105.43	107	107.45	107.67	109.17	108.83	102.7	107.3	105.6	106.57	103.73	105.07	107.23	110.96	107.36	108.57	106.8	106.23	110.12	105.43	107.85	107.64	108.65	104.21	106.04	102.95	106.82	106.88	106.48	108.28	106.39	105.36	106.96	108.52	108.14	107.47	105.45	108.15	105	101.77	104.42	106.41	107.63	104.63	107.45	105.49	106.73	106.12	107.82
106.35	106.24	105.35	103.76	102.94	106.01	106.15	107.92	107.87	106.29	102.98	107.52	106.55	106.77	106.96	104.14	106.27	107.66	105.48	107.55	103.83	106.41	102.61	104.68	107.21	105.59	107.82	105.76	111.1	102.91	103.77	107.26	106.93	106.73	106.14	108.29	105.02	104.3	107.76	102.01	104.25	106.55	105.41	104.86	105.98	108.06	105.9	105.59	105.98	106.95
106	105.61	105.31	103.96	104.54	104.72	105.38	105.54	104.24	105.38	104.17	104.02	106.79	105.16	105.65	99.523	106.27	106.19	108.23	104.91	106.52	102.93	106.22	107.97	101.88	104.68	105.33	108.83	108.05	105.7	104.47	106.75	104.27	107.86	105.02	104.12	107.39	105.2	106	107.52	104.87	103.84	106.05	106.16	104.52	106.13	104.12	104.04	106.21	106.32
105.24	105.93	103.74	105.14	106.47	108.03	106.24	105.64	109.63	105.36	107.29	106.55	111.85	106.7	107.17	107.39	105.9	109.91	106.08	106.65	107.11	109.07	107.57	107.71	105.05	107.96	108.69	109.26	106	106.55	106.56	106.25	107.46	103.56	108.01	105.88	105.9	106.4	104	107.14	106.16	106.39	105.62	106.82	107.3	108.45	106.08	111.02	107.19	104.48
109.86	110.08	111.3	110.03	109.66	111.42	113.33	111.09	111.28	108.78	111.7	111.28	108.02	105.71	108.58	111.67	113.07	111.67	109.34	110.19	112.6	112.48	110.69	111.95	114.19	111.1	113.64	109.18	108.49	110.48	109.44	112.8	110.63	112.76	113.32	112.31	111.87	112.48	109.22	108.95	110.3	109.53	109.26	111.2	109.83	108.22	114.22	110.95	111.31	110.82
98.634	100.76	99.945	101.14	97.312	98.236	100.25	97.715	100.78	97.92	98.978	99.425	96.648	97.213	99.145	101.07	99.855	95.639	99.375	99.614	99.62	98.483	100.17	97.755	97.139	97.6	98.707	98.865	97.774	99.291	101.85	102.55	100.92	95.979	98.025	101	99.397	96.847	96.498	98.871	98.939	98.694	96.662	98.228	98.923	97.941	102.4	98.096	98.448	98.074
109.81	110.98	106.75	107.36	110.26	107.87	106.21	103.77	105.91	107.92	108.77	109.88	108.01	104.23	111.38	107.68	107.19	107.45	111.91	108.06	106.27	107.65	109.13	108.8	108.32	107.2	106.87	110	106.12	109.84	106.45	110.06	108.16	108.84	105.49	110.63	110.92	106.81	105.76	104.94	106.16	106.75	108.23	108.3	108.24	108.47	109.73	107.55	106.63	110.24
108.18	107.64	108.2	108.89	108.57	108.92	105.56	108.19	108.19	106.69	107.79	110.35	107.26	106.54	106.12	110.36	106.68	107.85	108.62	106.4	109.92	104.8	109.09	105.5	106.23	106.79	109.91	108.81	106.63	109.75	108.27	108.57	107.3	110.12	107.37	107.57	109.97	107.03	108.66	106.92	108.23	106.71	106.8	105.45	110.57	106.55	110.83	108.05	106.01	105.34
108.96	103.27	105.81	105.29	107.08	107.1	104.75	106.54	106.29	106.71	103.52	106.92	107.49	105.6	104.98	104.89	105.17	109.23	109.22	104.31	105.9	105.63	105.45	103.33	104.81	105.78	106.43	107.47	107.01	108.35	106.2	106.08	106.84	102.69	107.16	106.78	105.83	108.4	107.85	104.9	107.97	102.21	105.86	108.72	110.05	107.15	107.23	109.1	106.98	106.61
109.47	107.99	108.74	106.14	107.02	106.4	108.31	106.8	104.31	108.06	104.24	106.82	104.69	105.03	108.35	106.85	107.81	106.19	106.56	103.62	105.43	105.99	105.87	106.67	106.26	105.52	110.25	105.93	107.99	105.89	102.77	106.15	106.47	108.97	104.19	109.28	105.98	106.45	108.46	102.11	104.91	101.97	104.81	105.04	109.34	108.06	105.36	103.88	103.73	107.18
103.69	105.65	106.24	107.42	107.23	104.69	106.19	106.1	105.72	105.41	107.1	108.01	105.92	106.54	105.95	101.66	104.39	104.95	104.28	105.47	106.1	106.51	102.87	105.36	104.46	106.9	103.18	107.08	102.67	107.41	104.11	102.2	107	103.85	102.61	107.05	107.02	104.07	103.74	106.33	103.51	102.48	109.1	103.7	105.02	108.44	105.93	103.11	106.5	104.47
108.27	103.61	106.72	106.14	106.33	106.3	105.19	105.08	106.64	105.38	102.21	107.49	105.18	106.65	103.76	108.27	108.03	107.31	105.77	107.99	106.38	106.24	106.92	105.97	106.47	106.13	105.91	106.12	110.58	108.27	107.4	104.32	105.1	104.79	107.08	103.18	105.73	105.11	105.9	103.19	107.27	105.42	106.83	107.12	104.63	106.97	104.54	107.42	106.15	107.04
109.23	107.23	110.6	108.05	111.89	106.88	106.27	107.44	107.53	106.91	105.79	107.21	107.28	107.77	107.66	106.7	107.21	112.43	109.91	109.21	107.67	109.62	107.08	108.15	108.59	106.74	108.86	108.18	106.29	107.1	105.8	106.02	108.89	105.88	106.63	107.36	108.35	106.04	105.36	107.04	106.49	110.7	105.67	108.09	106.29	105.75	108.39	109.81	105.48	105.62
100.61	107.23	106.55	104.91	107.34	110.97	108.54	108.93	108.23	106.76	110.53	106.94	108.05	105.82	105.68	108.11	108.22	107.54	107.16	106.32	105.18	107.9	105.76	107.01	105.07	107.68	106.49	107.81	105.31	106.11	106.89	104.32	107.52	105.13	105.08	107.16	107.73	106.59	107.93	106.29	107.37	105.94	108.36	104.47	108.17	106.84	107.18	106.7	111.47	106.15
108.12	104.51	103.24	106.8	106.35	107.44	106.03	106.15	105.89	105.98	108	104.34	106.23	108.05	107.67	104.73	107.51	104.93	101.93	106.09	109.91	105.16	105.34	103.94	103.08	105.99	106.66	103.72	105.41	106.17	107.41	106.93	108.58	102.55	104.12	106.37	106.52	108.96	106.16	104.46	102.07	110.83	108.14	108.12	109.13	103.34	106.94	107.3	104.81	103.88
104.37	106.58	106.29	107.3	104.95	106.42	107.72	105.76	101.98	104.51	104.86	105.97	107.26	105.64	106.86	106.93	105.43	107.85	106.36	103.73	104.7	105.61	108.33	101.49	109.8	105.77	107.56	110.04	105.04	106.16	103.97	107.54	103.83	105.27	104.46	101.69	106.31	104.8	104.87	106.49	108.43	107.59	103.32	107.48	105.15	103.87	104.42	106.4	109.39	105.52
107.77	108.88	111.06	105.47	108.77	105.88	109.8	110.54	108.85	106.79	107.81	109.35	106.49	109.21	107.6	106.69	106.36	108.14	104.49	107.88	106.2	107.06	108.62	105.77	106.93	105.79	109.13	111.71	107.59	103.74	107.52	107.68	107.47	106.49	106.62	107.63	111.15	107.25	104.18	107.52	108.69	109.91	106.72	107.48	107.45	110.56	109.02	105.78	107.76	106.07
101.26	99.378	100.31	98.04	98.614	100.36	97.274	99.411	98.557	98.698	98.02	95.12	99.98	99.204	102.19	99.589	97.509	98.941	97.123	96.396	96.448	97.734	97.968	100.06	99.95	99.083	100.81	98.092	97.695	97.752	101.36	97.335	99.985	100.36	99.926	101.29	97.34	98.474	97.437	99.158	96.642	98.987	97.598	99.195	98.964	100.98	101.47	98.901	99.871	96.951
107.3	109.53	107.74	109.86	106.23	109.19	109.19	108.57	108.32	109.43	107.76	106.82	110.38	105.4	109.42	110.46	108.81	107.17	105.99	110.04	107.52	106.44	109.63	106.96	106.13	109.28	107.93	107.16	107.95	109.02	111.17	106.62	109.64	107.57	110.69	109.55	111.35	108.85	104.49	110.2	108.97	108.99	107.26	110.25	109.17	110.88	109.08	111.93	106.59	106.98
99.813	99.685	96.308	102.33	99.031	101.97	99.931	100.36	96.927	96.491	99.387	97.663	98.916	99.733	95.459	98.627	98.386	98.362	99.283	97.469	100.15	94.882	97.474	100.32	97.785	98.376	100.03	98.845	98.3	98.075	99.37	98.957	101.8	98.476	100.45	99.9	99.456	97.7	103.19	100.54	96.781	99.481	98.684	98.482	97.263	98.611	99.533	97.23	99.588	96.489
104.54	105.43	105.55	105.12	107.96	103.45	103.76	108.86	106.81	107.31	108.02	103.59	106.95	104.2	104.62	106.59	102.62	109.43	107.63	105.7	105.56	106.8	107.55	105.72	108.63	103.61	105.1	106.58	106.23	105.58	106.37	105.25	102.39	108.91	105.76	104.36	104.93	106.58	106.04	104.54	107.4	104.23	106.89	107.62	106.92	106.63	103.4	105.04	103.08	106.69
110.59	103.22	109.81	108.31	112.18	110.29	108.79	109.07	105.89	109.2	107.15	106.11	107.62	109.92	107.05	110.19	109.68	105.77	110.15	106.28	108.05	105.93	109.32	106.19	109.25	108.43	110.36	108.95	107.29	108.95	111.46	109.53	106.45	109.27	109.43	108.74	108.96	108.12	108.4	106.88	106.23	110.05	110.64	108.67	109.29	104.27	105.24	108.05	107.75	108.28
107.51	108.12	107.56	109.38	106.89	108.05	106.95	111.26	106.97	109.89	109.22	109.13	107.06	107.87	106.47	107.72	107.96	109.79	109.59	107.86	109.44	107.67	107.78	108.28	109.56	107.99	108.7	108.58	107.1	106.81	110.39	106.9	103.82	109.01	108.61	111.12	109.15	108.57	107.4	108.22	108.14	108.83	108.18	106.53	107.93	107.33	110.88	109.34	107.9	107.81
107.86	103.21	107.37	106.9	106.83	108.37	104.25	107.6	107.42	108.35	107.45	107.28	105.36	108.76	107.59	109.63	108.53	104.96	109.17	108.98	110.63	107.78	107.21	106.76	106.35	106.86	106.94	111.07	107.58	108.35	109.08	110.63	106.13	106.96	107.33	113.42	108.12	109.6	108.67	109.31	110.53	108.33	108.06	109.68	108.06	107.81	109.03	107.91	108.59	106.56
103.64	107.58	106.03	107.19	106.17	108.24	109.88	107.31	108.47	107.39	107.67	108.57	104.27	103.27	103.91	106.06	107.43	107.76	104.98	106.3	106.75	105.24	103.52	109.89	106.25	105.88	108.37	108.19	108.7	103.99	109.92	104.7	107.27	107.88	109.19	106.28	104.56	109.06	105.8	107.41	108.57	107.11	105.8	103.55	105.2	105.63	108.11	105.46	106.86	105.48
106.94	108.08	101.47	105.06	103.25	108.97	105.73	107.72	105.11	104.11	104.42	104.2	105.09	105.53	105.17	106.37	107.28	101.85	107.83	107.25	102.97	107.59	105.5	104.32	106.05	104.53	107.62	103.99	104.3	106.13	104.41	104.93	108.73	103.31	103.2	104.96	104.03	104.83	104.94	108.7	106.07	105.76	105.74	103.73	108.13	106.57	105.16	104.96	104.28	104.67
110.32	111.8	109.19	108.53	108.92	110.46	109.86	110.4	107.67	107.84	111.3	110.83	111.73	111.12	111.02	110.19	109.94	109.9	110.1	111.41	110.51	111.2	110	108.06	111.28	111.22	109.68	109.35	113.5	112.36	112.52	112.03	107.9	109.94	112.5	108.92	110.79	108.57	111.77	109.54	111.32	108.82	112.28	111.49	112.54	111.06	110.1	109.67	109.2	111.01
106.49	107.29	108.12	108.65	110.73	109.12	109.61	110.57	106.13	107.48	110.14	107.14	106.83	107.16	106.65	103.09	107.96	108.52	106.51	107.94	110.57	104.73	108.83	107.63	106.6	109.73	106.55	111.33	111.44	107.81	108.98	109.45	109.52	109.95	109.5	106.45	108.73	106.93	109.68	106.04	109.35	107	108.19	106.29	109.77	110.23	107.74	107.29	109.49	107.03
104.35	103.39	107.44	109.31	103.26	104.61	104.81	107.19	102.82	106.26	105.93	104.89	106.12	105.34	106.27	107.3	103.03	102.95	105.76	107.15	101.98	106.54	106.05	105.92	104.53	105.53	105.46	105.4	106.02	103.11	106.63	103.17	108.8	103	104.93	102.35	106.28	106.19	105.51	104.13	106.27	106.91	102.3	105.56	103.94	104.46	105.85	105.02	105.4	108.5
104.48	107.16	112.23	105.38	109.82	106.97	106.68	105.83	108.47	106.76	107.17	107.25	109.07	109.87	106.62	103.76	106.31	106.61	107.16	108.16	104.96	109.52	108.36	109.87	110.63	110.77	108.01	107.34	106.61	109.15	104.52	109.52	105.72	107.42	107.02	106.38	106.02	106.74	106.96	109.39	108.3	107.84	109.11	107.9	105	107.99	107.29	107.57	108.55	110.66
101.63	106.14	106.1	106.69	105.52	104.92	104.73	107.66	106.81	105.48	104	104.8	106.4	104.05	107.07	105.63	106.48	107.71	103.75	107.97	110.78	105.34	104.76	104.47	105.75	105.32	104.2	106.91	106.85	105.47	106.82	103.66	104.57	104.86	106.41	106.84	105.27	105.46	104.92	109.73	106.63	108.22	105.38	104.3	103.86	104.43	107.22	106.41	107.71	106.33
107.66	108.08	104.41	106.46	107.19	104.66	108.19	107.59	108.16	103.14	103.96	104.98	103.71	107.59	103.78	105.81	105.06	105.61	106.6	103.9	104.39	108.12	105.91	104.51	104.63	105.39	104.94	109.46	104.42	107.91	109.5	106.22	107.79	105.16	106.19	104.12	107.9	103.82	105.45	105.83	105.93	103.86	105.09	106.43	105.92	103.92	107.26	106.65	102.44	106.05
114.71	109.93	110.46	110.31	111.6	113.24	111.36	110.62	109.42	111.03	110.45	109.34	108.09	111.22	107.83	110.28	109.86	111.83	110.55	111.35	112.03	109.33	112.14	110.75	110.7	110.68	109.86	111.3	107.26	107.98	110.25	111.07	112.17	111.38	112.22	110.98	110.96	108.54	110.24	108.39	108.26	108.6	111.36	109.82	110.23	107.04	113.53	110.73	110.66	110.87
106.34	109.12	108.27	107.17	104.73	106.72	105.62	107.87	106.8	104.61	109.11	108.55	109.32	107.77	107.78	106.59	105.67	109.18	107.82	108.16	107.75	108.54	108.07	109.78	108.42	107.48	109.3	108.51	109.25	110.34	109.45	106.95	109.49	108.92	107.84	107.77	108.18	107.86	110.13	107.81	108.64	109.48	105.8	110.35	106.86	108.49	106.33	108.24	107.65	105.74
102.9	106.28	105.18	107.09	107.85	107.91	104.04	102.81	101.15	107.39	105.69	106.98	105.09	107.8	105.65	104.42	110.03	106.5	107.35	106.04	107.59	104.98	101.41	108.35	105.64	107.19	107.84	102.62	105.22	105.86	104.9	105.54	102.16	107.46	106.64	106.29	107.33	108.44	105.31	107.14	108.97	107.79	105.97	109.37	106.42	106.03	106.39	105.66	108.49	108.06
105.53	108.32	105.89	107.87	104.36	103.26	106.29	105.39	105.46	105.79	105.9	104.23	105.49	108.29	104.29	109.06	105.26	104.43	105.18	106.06	105.22	109.16	109.44	102.11	107.03	105.19	105.67	105.58	106.39	105.79	105.63	107.43	106.9	104.05	104.5	102.71	107.94	104.35	106.21	109.14	105.32	107.05	104.93	103.98	105.01	107.92	108.58	104.98	106.16	103.31
106.53	106.94	105.62	102.39	105.47	103.31	105.44	103.85	106.36	106.05	107.8	106.1	104.29	105.89	106.7	104.51	106.15	106.36	104.32	105	108.78	106.17	106.12	106.61	104.51	107.48	105.36	103.7	103.16	105.87	106.68	105.98	106.5	106.1	107.96	110.21	106.07	108.31	106.34	100.38	106.36	108.32	104.17	105.8	106.79	107.35	106.42	104.98	107.54	105.17
107.99	107.22	108.82	105.21	108.2	110.41	106.9	110.35	106	107.89	107.03	111.41	112.3	107.64	108.57	107.89	106.72	108.95	109.49	105.93	107.81	108.52	106.91	105.53	108.68	106.41	104.91	107.53	110.85	105.93	103.46	106.88	111.37	109.66	111.99	108.95	105.09	108.34	108.77	110.21	106.25	105.61	110.74	111.27	105.95	106.76	107.08	107.1	106.02	106.65
105.04	106.61	105.78	108.03	107.13	108.05	107.4	106.31	108.93	104.91	107.01	109.95	110.31	108.29	108.62	107.81	108.9	108.67	109.5	106.59	105.58	110.27	106.45	106.84	108.13	105.58	106.62	108.64	109.18	108.54	105.85	107.1	106.05	106.22	107.81	109.8	108.98	108.66	106.61	105.44	108.45	107.21	110.09	111.97	108.39	109.52	107.46	108.61	108.71	105.77
106.63	107.27	107.49	107.64	109.45	108.64	108.11	107.18	109.68	106.55	106.67	106.94	109.27	110	110.9	109.88	108.22	105.7	107.13	108.85	108.04	108.37	105.52	108.97	110.09	107.28	109.37	112.43	103.75	109.45	110.87	109.42	108.66	109.3	110.73	106.98	109.8	109.44	108.11	108.26	110.59	111.29	107.92	104.42	107.03	108.11	105.94	105.57	109.18	108.76
105.85	106.55	105.11	108.64	107.47	107.94	111.59	106.67	107.71	107.9	106	102.48	108.65	106.86	108.08	111.06	106.57	104.91	107.32	106.71	107.02	104.92	107.69	108.95	107.68	107.02	111.3	110.66	110.41	106.29	110.19	108.01	109.94	105.49	106.57	108.68	108.8	108.6	103.71	108.28	109.71	109.61	109.87	109.02	109.12	106.41	106.09	107.14	111.64	110.5
101.27	98.829	100.08	100.1	101.26	101.38	102.32	102.12	100.18	101.08	98.513	99.911	99.639	98.606	100.85	97.926	98.138	96.943	102.11	101.6	97.697	100.87	102.59	99.078	100.58	100.47	100.91	101.27	99.808	101.39	96.988	99.746	97.754	101.66	100.97	104.81	98.885	102.19	97.096	100.81	99.471	101.62	101.08	98.012	95.933	101.87	99.53	99.477	100.25	100.2
107.14	107.98	109.01	107.48	106.54	106.75	108.3	106.64	106.32	109.08	108	108.68	108.28	108.82	106.81	107.5	109.03	108.8	106.33	109.06	108.08	108.99	108.78	107.63	109.37	108.5	109.03	104.22	109.03	111.1	107.85	105.06	106.85	107.75	109.48	105.51	108.78	108.31	108.41	106.86	103.52	107.06	108.86	106.96	104.36	104.62	108.36	107.07	109.33	108.59
106.03	104.05	105.45	106.08	105.56	103.42	107.96	105.32	104.13	107.98	101.64	105.05	104.91	105.48	103.89	102.79	106.92	105.81	101.75	106.69	104.71	105.76	102.88	107.23	104.08	103.91	106.01	105.12	105.01	105.11	104.28	108.21	103.62	104.42	105.16	106.07	105.91	105.54	105.5	103.81	108.21	104.26	108.01	101.29	103.63	104.08	104.39	104.32	111.36	104.01
99.806	101.84	99.931	101.74	99.653	96.207	100.92	103.04	103.95	101.92	103.04	98.074	102.03	100.21	101.49	103.45	100.29	100.2	102.23	98.945	100.9	100.03	98.22	100.03	99.871	99.782	98.709	101.25	100.27	100.86	100.73	101.06	100.19	98.785	98.904	101.22	102.5	102.35	98.992	103.08	105.46	101.12	101.01	96.853	98.447	97.37	101.88	99.773	100.71	99.051
112.78	109.74	108.79	107.92	112.1	111.77	110.61	108.26	111.16	109.29	111.04	112.47	111.34	110.43	113.31	110.02	110.85	111.16	107.32	107.78	108.4	108.69	107.91	112.5	109.64	110.42	111.34	110.96	109.27	107.9	109.66	112.65	112.08	110.89	108.04	113.85	108.42	109.5	110.07	110.06	107.98	109.24	110.84	110.52	112.25	112.51	108.94	108.73	110.39	111.07
102.42	98.967	100.99	99.126	98.756	99.45	102.05	101.55	102.54	100.81	98.876	101.88	100.01	96.652	100.71	99.706	100.2	102.61	99.13	100.38	97.816	100.86	100.26	100.67	101.83	101.56	101.45	100.87	99.077	98.745	98.571	100.65	100.71	104.09	99.569	102.95	100.14	101.64	104.97	103.75	104.04	101.2	100.47	97.864	98.253	100.62	104.87	102.86	99.633	103.09
107.6	107.66	109.63	109.59	109.07	105.36	107.03	108.46	107.24	108.9	109.32	106.53	109.89	109.32	106.58	106.9	106.75	110.16	108.24	107.61	106.12	105.98	111.45	111.09	110.58	109.39	108.31	106.73	107.18	110.02	108.54	106.27	108.76	109.91	111.23	110.75	105.87	108.59	111.97	110.04	107.19	109.06	109.92	106.52	108.79	105.29	108.73	109.85	105.75	105.95
108.48	104.11	109.97	108.06	109.72	110.56	107.53	108.15	111.19	109.16	106.28	108.05	108.08	106.03	112.22	106.74	108.74	107.56	110.73	106.74	108.45	107.64	106.74	109.41	107.56	108.32	105.81	108.16	109.82	107.29	110.79	107.57	109.21	107.88	110.96	109.03	108.47	108.88	109.85	109.55	109.75	107.84	108.8	109.43	107.56	106.87	108.82	109.08	107.67	106.82
105.43	107.37	107.68	108.71	106.56	109.13	105.11	106.96	106.57	107.01	106.08	106.72	107.57	104.53	104.86	106.68	104.38	105.69	103.87	105.39	109.93	107.59	106.51	103.2	108	109.84	107.92	106.31	104.4	103.25	103.34	107.07	103.96	108.35	105.21	107.74	105.85	104.75	105.66	107.25	104.47	107.65	109.16	104.57	104.75	106.24	107.57	104.78	106.66	106.7
106.74	105.04	105.33	105.55	104.58	105.63	103.95	105.2	106.92	106.88	105.51	104.57	104.14	108.85	108.84	105.39	107.55	105.84	106.99	107.59	107.1	107.07	105.05	106.87	107.33	106.33	106.94	105.72	106.34	106.01	106.35	106.46	105.23	107.07	107.32	106.18	104.98	103.49	104.72	104.02	108.95	102.66	106.32	104.89	104.12	109.85	103.06	105.56	103.09	105.03
108.12	105.48	104.62	105.72	105.6	105.38	104.77	106.04	107.06	105.87	107.55	105.43	105.48	107.59	108.22	103.73	106.49	106.42	104.04	107.22	104.66	103.41	105.31	106.11	106.38	104.6	106.33	107.53	105.29	105.02	104.21	103.23	106.57	105.94	104.86	105.4	107.06	104.42	102.58	107.52	105.75	106.62	107.69	105.15	103.51	104.72	107.51	104.9	107.52	104.4
107.78	101.4	104.97	108.11	104.87	104.87	104.78	107.29	106.12	108.43	104.69	107.75	105.43	106.46	106.19	104.79	108.72	105.53	106.97	104.81	105.65	105.45	110.39	106.81	108.14	102.95	110.03	106.98	106.19	105.88	106.69	105.04	107.87	104.81	108.43	104.15	107.46	105.34	106.07	105.31	106.7	106.55	107.73	107.71	106.68	106.71	104.45	104.85	107.14	105.72
106.42	107.2	104.56	103.44	108.12	103.69	103.7	106.02	105.12	104.21	108.23	106.34	105.7	105.23	105.66	108.9	101.93	104.68	103.85	104.33	105.38	109.33	107.04	108.96	103.56	108.85	103.9	105.91	106.61	104.65	106.8	104.9	106.72	105.18	102.9	104.15	105.71	108.39	105.94	106.45	106.53	107.32	106.4	106.69	102.81	103.09	103.43	106	106.13	107.04
105.15	107.82	106.39	105.22	108.47	109.28	106.96	106.23	108.07	109.16	107.69	105.92	107.74	105.02	106.58	107.78	108.08	105.86	108.59	109.52	101.91	104.83	104.84	106.07	106.01	105.8	107.37	103.13	107.33	107.41	107.33	105.41	107.08	105.41	105.21	108.87	107.99	104.23	107.92	108.5	104	107.13	107.39	108.66	106.39	106.41	107.82	103.42	103.44	109.3
106.99	109.45	108.46	112.62	109.08	107.54	109.63	110.71	106.83	109.55	109.52	109.04	110.13	108.38	107.85	109.53	105.29	109.11	108.87	109.51	108.28	111.27	109.39	109.63	106.25	108.54	107.82	108.36	110.66	109.58	109.84	107.53	108.02	109.64	108.12	107.28	107.76	106.13	111.59	109.62	109.15	107.55	107.47	109.7	110.1	110.14	107.02	108.2	108.09	108.42
101.9	99.561	102.74	98.778	103.3	101.17	101.34	99.988	101.25	96.315	101.54	99.533	100.7	100.88	102.53	100	101.27	101.44	102.91	101.47	99.046	104.15	103.88	101.12	100.55	101.56	99.568	103.99	101.63	99.735	102.89	100.47	101.14	100.55	103.95	103.07	98.163	102.97	99.632	100	105.21	100.88	99.743	99.642	99.869	100.67	101.02	101.03	102.84	100.73
110.15	108.8	110.28	112.39	106.5	107.41	102.98	107.52	109.82	110.89	109.71	108.79	107.89	104.43	108.42	109.41	107.38	108.95	107.56	108.16	107.38	108.86	109.63	106.56	106.55	106.94	110.15	110.95	108.98	109.41	107.67	106.07	110.04	107.34	112.1	108.37	105.37	108.36	111.52	108.54	107.2	105.01	112.1	105.97	109.21	108.23	108.61	108.07	110.8	109.3
107.67	102.89	108.5	104.91	107.07	107.33	105.81	106.24	102.39	105.19	104.64	107.46	108.09	103.22	106.66	105.29	103.8	105.51	104.66	105.57	106.8	105.34	106.22	105.56	107.23	107.53	107.08	106.33	107.23	105.26	104.97	106.25	105.58	102.66	103.03	110.32	105.75	104.88	107.48	102.72	107.8	108.17	108.39	103.62	104.87	108.58	108.31	107.3	106.17	104.22
99.517	95.712	101.65	98.161	100.51	96.437	97.42	98.912	98.645	97.652	97.721	97.709	97.313	98.97	98.046	99.158	101.01	99.495	101.12	99.858	97.68	100.72	98.696	100.17	99.079	96.534	99.177	100.83	97.712	99.405	99.656	97.929	97.718	98.133	98.627	99.652	100.61	102.02	99.336	99.197	99.377	97.424	97.798	98.77	98.912	99.4	98.766	97.162	98.835	98.284
98.037	98.189	98.9	96.937	97.186	96.868	97.815	99.664	98.262	97.021	100.46	94.399	98.817	100.07	98.267	103.17	98.626	95.713	100.82	93.465	98.694	98.622	97.541	99.208	98.542	98.868	96.133	100.29	99.035	97.33	100.63	99.988	99.854	100.39	96.557	100.32	99.12	98.253	98.683	97.021	98.055	99.146	96.688	95.831	98.556	97.178	98.432	97.372	99.198	98.901
105.04	107.24	101.31	105.51	103.76	103.29	102.52	104.5	101.75	102.72	101.21	100.83	100.35	103.76	103.29	103.22	99.744	104.77	100.86	101.58	104.31	100.7	102.34	103.38	102.33	104.67	101.05	101.11	103.91	102.59	101.07	101.51	99.683	107.16	103.43	101.49	105.14	97.544	106.06	102.54	104.94	102.52	102.65	104.62	103.03	101.18	101.17	103.62	101.13	105.08
107.26	110.36	106.11	107.41	108.65	106.35	107.93	107.5	109.69	108.78	106.24	107.56	107.46	105.74	108.55	107.76	107.44	109.39	108.71	108.21	108.72	103.78	108.5	108.14	106.66	109.85	107.39	108.34	109.33	109	105.57	108.85	108.87	108.09	109.51	107.81	108.6	106.65	106.2	106.99	107.95	108.47	108.04	109.87	107.09	108.59	105.98	105.68	108.95	108.97
104.65	104.82	105.7	103.57	107.34	107.86	104.65	103.8	104.72	104.42	104.26	102.15	104.95	105.63	108.47	105.97	104.74	104.8	104.35	103.37	105.07	106.05	103.94	104.9	107.64	106.32	106.09	106.31	104.73	104.35	105.39	105.28	106.54	106.67	105.65	103.93	107.57	103.69	105.95	107.27	104.9	107.72	104.17	105.81	107.38	108.26	106.2	104.84	104.54	102.51
106.36	108.65	105.95	108.16	109.73	108.6	108.03	107.32	107.68	111.1	106.89	104.47	109.92	108.66	109.23	108.92	108.53	108.03	107.34	107.19	109.83	108.61	108.53	110.14	108.2	106.48	108.14	108.59	106.33	105.48	105.38	108.87	105.82	108.09	109.86	107.27	108.51	106.12	107.46	109.61	109	109.9	110.66	108.41	107.65	110.05	110.48	110.17	106.52	108.19
107.5	104.59	104.66	109.05	105.64	108.46	107.79	106	105.08	108.52	106.97	104.78	105.27	106.62	107.14	106.63	105.87	105.14	102.18	107.15	106.57	104.85	105.09	107.58	107.21	106.39	105.58	107.9	105.88	105.78	102.91	107.23	107.55	107.47	105.05	103.14	104.65	106.66	102.66	104.93	105.74	103.87	105.55	105.84	105.82	107.74	103.21	105.43	106.19	105.93
108.53	107.51	103.94	106.32	104.34	105.86	104.54	102.68	103.54	104.27	107.59	104.76	104.76	106.4	106.07	103.61	106.1	104.8	107.92	106.94	106.22	108.88	105.85	104.8	108.8	103.21	104.66	106.98	104.28	105.56	105.42	108.62	106.33	109.3	105.89	104.11	106.59	104.87	102.7	103.67	106.77	107.3	103.18	104.15	107.39	104.36	104.91	104.47	106.71	107.72
110	107.43	108.44	109.44	109.77	108.87	108.5	110.72	109.52	109.04	108.54	107.74	108.77	108.5	111.52	108.67	108.13	109.38	106.11	107.14	107.82	109.96	107	109.71	106.29	107.99	110.22	107.95	108.19	110.91	108.13	106.9	108.7	106.9	107.27	106.03	109.06	109.28	108.79	108.32	105.9	104.72	109.33	108.6	108.93	109.07	107.5	108.88	106.52	107.89
98.247	97.14	97.816	99.862	97.014	101.46	102.02	98.369	101.38	97.951	99.273	99.048	98.665	95.512	98.799	99.572	98.182	96.209	97.415	100.1	100.78	100.34	102.14	95.547	98.445	98.339	99.291	96.139	98.009	98.435	99.736	100.03	101.6	98.127	98.92	98.464	99.805	100.5	95.403	98.31	99.778	97.634	100.21	101.62	99.339	99.607	103.38	100.21	96.449	98.848
107.73	105.56	108	107.89	107.96	108.39	106.83	108.26	106.85	106.32	106.39	110.01	106.87	107.1	109.1	107.98	106.19	109.64	105.4	107.92	107.65	107.45	109.83	107.28	106.54	108.79	107.83	112.35	106.37	109.45	102.66	107.67	106.47	107.84	106.76	110.94	107.8	107.2	105.63	105.54	108.46	107.84	106.69	107.13	109.17	105.48	110.3	109.33	106.97	107.29
105.91	106.13	105.27	105.1	103.98	106.19	105.16	107.34	106.37	106.49	105.91	105.31	106.89	106.54	108.23	101.53	105.83	103.62	103.28	102.63	106.46	107.02	105.97	108.42	104.2	104.54	104.53	108.08	107.33	105.16	103.87	107.4	104.92	105.99	103.62	105.41	103.5	102.57	106.55	108.1	106.9	105.39	107.68	108.73	104.05	103.34	105.04	103.36	104.68	106.29
106.12	106.51	104.89	105.22	107.34	103.17	105.84	106.11	103.43	102.66	103.79	105.18	105.79	106	106.73	107.45	109.19	106.55	106.59	103.16	107.81	106.21	104.71	105.63	103.76	105.73	107.4	103.98	105.25	103.91	103.92	104.17	105.78	108.17	103.52	103.71	105.92	101.7	107.56	104.37	104.15	104.86	104.24	104.39	107.15	105.23	105.51	107.8	105.09	105.11
105.75	105.88	105.4	107.85	105.65	106.86	109.53	105.61	104.17	105.09	106.17	105.93	104.28	105.08	106.34	103.25	105.73	104.91	106.41	107.4	106.16	106.65	106.96	107.49	108.56	105.04	107.86	106.42	108.12	105.75	104.7	104.24	105.8	103.21	104.4	104.91	105.15	104.97	106.35	104.5	101.84	106.26	106.37	106.53	105.65	105.56	105.29	105.02	104.98	105.02
99.233	96.085	97.91	98.028	99.066	97.387	96.031	98.477	96.739	97.741	96.302	95.29	96.973	100.7	98.67	99.883	97.208	97.523	94.621	97.865	98.861	98.636	97.583	96.972	96.685	99.149	96.059	98.191	97.091	98.651	97.247	99.128	94.612	93.772	97.293	97.451	96.186	97.01	97.907	98.328	97.955	98.154	97.877	97.252	96.219	97.332	99.313	100.01	97.878	98.809
96.905	97.15	98.293	98.146	96.849	96.993	97.745	97.34	95.352	96.971	96.477	97.162	96.384	93.902	97.176	99.226	98.655	98.911	100.51	97.063	101.01	97.687	96.977	98.634	98.431	98.564	100.14	97.96	96.531	98.188	99.893	96.675	101.61	98.474	97.116	97.179	101.76	98.678	96.809	97.837	97.225	97.223	98.885	100.89	98.888	97.997	98.416	98.678	97.03	99.229
108.42	109.52	107.78	111.22	109.04	110.83	110.31	107.35	107.9	111.52	109.15	107.05	108.02	108.44	108	104.2	108.26	107.85	109.58	109.69	108.84	106.55	108.36	108.1	106.77	111.25	109.75	110.19	111.83	108.77	107.37	106.09	108.22	110.03	109.16	110.66	107.85	106.46	111.3	105.33	107.86	110.4	108.64	110.19	111.73	110.44	107.97	106.03	109.66	106.98
100.61	100.05	101.21	99.452	101.26	100.1	99.082	98.529	100.69	101.41	101.62	100.44	103.47	99.504	103.91	103.78	100.47	100.94	98.872	101.3	98.618	103.04	101.44	101.44	102.13	100.88	102.06	102.09	99.738	98.846	99.1	102.39	99.694	98.926	100.46	104.65	101.73	99.966	98.387	103.36	102.25	99.258	102.43	95.943	100.59	101.91	102.42	102.3	98.741	100.84
97.504	103.4	101.26	98.415	102.83	103.16	100.46	101.48	96.225	99.269	98.491	102.71	101.42	100.89	98.861	99.452	100.7	100.12	102.8	99.837	101.18	100.62	100.81	101.07	98.097	101.61	100.21	100.26	98.105	100.33	102.08	97.813	102.22	101.2	104.32	104.55	100.88	99.151	103.32	99.19	101.4	100.98	97.854	99.827	101.42	100.9	98.323	101.98	97.348	101.52
108.18	106.35	106.42	105.78	107.15	110.05	105.39	106.79	107.94	104.17	110.53	105.9	107.37	103.37	106.46	104.89	107.09	107.35	108.46	105.29	111.38	107.91	108.66	109.57	107.03	109.92	107.15	109.63	108.26	107.73	108.92	105.31	107.17	107.44	109.67	108.2	105.01	106.66	105.59	106.01	109.25	108.91	105.8	109.85	110.64	106.43	105.89	107.96	106.68	106.94
106.86	109.5	110.68	106.05	106.21	107.46	108.32	107.07	105.89	110.17	108.05	107.12	107.82	110.07	109.08	107.54	108.48	112.41	109.03	109.54	106.07	106.78	105.94	106.98	109.29	106.5	109.17	109.31	109.4	107.74	105.51	108.07	109.14	111.25	110.21	109.05	109.11	109.68	106.44	110.06	108.8	107.06	107.76	108.55	110.71	109.57	108.7	106.39	105.54	104.97
109.99	105.8	106.98	106.96	109.54	107.98	104.75	110.17	107.14	111.59	108.29	108.07	107.77	107.6	108.54	110.33	109.54	106.45	106.94	110.75	104.63	106.7	107.57	107.52	110.05	108.24	108.56	109.5	109.37	108.58	107.45	105.83	108.87	109.82	103.32	108.02	109.27	104.98	110.53	110.1	107.55	108.55	107.03	109.39	108.39	109.98	112.42	108.01	108.78	107.34
100.26	99.056	98.861	98.874	100.65	97.29	97.637	101.9	97.908	100.49	98.523	100.05	95.82	102.25	98.504	100.03	98.052	99.641	99.981	97.324	96.764	97.512	97.959	99.805	97.014	99.715	99.034	101.12	98.932	97.969	99.303	98.592	97.766	96.939	99.965	99.164	98.95	99.672	100.21	98.158	101.42	98.856	96.749	102.38	95.807	101.7	99.119	98.835	98.873	95.681
103.2	109.01	107.99	107.68	107.47	106.1	103.03	107.95	111.36	107.44	105.29	111.42	112.02	107.99	109.47	107	111.75	110.51	110.25	108.86	111.72	110.2	105.35	107.08	106.73	109.57	106.59	108.12	106.51	108.36	110.62	109.84	109.83	109.5	109.3	105.48	108.61	111.02	108.86	111.26	107.99	109.19	109.74	108.86	104.03	110.1	111.16	109.86	108.6	106.04
104.17	106.9	106.54	102.87	106.16	102.81	107.14	104.75	104.54	106.39	107.66	104.93	108.38	107.06	108.36	107.67	107.76	105.67	101.18	105.39	107.03	106.95	105.72	108.75	105.36	103.67	105.21	106.65	104.55	106.69	102.96	106.08	105.59	109.1	107.1	104.95	104.78	106.57	104.65	106.22	106.41	107.06	106.05	104.63	108.01	107.47	104.35	105.04	105.22	103.32
102.91	99.817	100.28	100.38	100.17	97.408	102.42	97.696	100.82	102.28	105.69	100.03	102.15	102.23	101.82	101.14	97.606	100.01	100.91	100.07	102.82	99.212	101.19	100.14	102.02	101.47	99.806	102.38	101.66	101.56	101.35	98.482	100.22	100.8	98.656	98.429	100.83	100.87	102.48	102.16	101.56	100.19	102.06	104.25	103.88	100.93	98.795	100.26	102.78	101.96
109.23	108.18	110.2	107.92	110.8	110.42	108.07	110.05	108.71	109.67	109.65	108.85	113.68	107.79	105.71	109.03	105.46	110.79	109.69	107.5	109.99	106.92	107.88	105.54	107.27	107.72	106.56	111.62	106.98	106.6	109.42	109.33	106.91	106.02	107.86	107.62	107.65	107.91	109.7	107.99	110.03	108.44	110.59	107.34	109.27	106.3	105.92	107.09	108.56	108.19
108.62	106.5	109.42	109.9	109.64	109.26	107.72	109	110.69	109.56	104.77	107.08	107.29	109.02	105.62	110.92	105.73	109.83	111.93	110.56	109.19	107.99	112.55	104.69	106.6	107.65	105.12	110.2	109.34	107.74	106.94	106.86	107.02	105.79	108.34	106.65	110.39	108.87	107.53	107.83	110.25	108.57	109.08	107.62	106.88	110.79	108.71	105.62	106.7	108.21
106	104.64	107.27	103.63	105.46	103.36	103.79	107.17	104.88	105.27	108.69	107.96	107.05	104.34	107.04	103.94	104.19	108.2	105.65	103.97	106.59	105.17	104.55	106.53	107.11	102.81	104.63	103.02	105.25	106.87	106.76	104.3	108.66	108.63	103.85	104.61	106.4	105.13	107.66	104.77	105.51	106.13	105.45	103.78	105.1	107.66	108.26	103.98	105.38	101.12
107.77	109.81	112.98	108.84	109.18	111.7	108.25	106.84	110.2	108.49	108.56	108.52	111.22	108.45	109.7	108.75	108.05	106.39	107.85	107.13	106.68	108.71	111.21	109.05	105.17	107.78	108.28	108.78	108.35	111.12	110.63	104.91	109.39	108.42	108.95	108.47	109.51	108.57	108.46	106.51	106.17	110.95	107.1	109.95	108.01	106.17	109.01	109.05	110.6	107.97
107.44	107.74	106.56	107.86	109.5	108.39	110.39	108.32	108.61	106.37	106.27	106.42	108.52	109.83	105.56	106.33	109.3	107.22	107.42	109.33	110.87	110.44	108.15	107.53	108.89	105.9	105.66	108.53	110.37	107.22	103.9	107.67	106.99	111.24	107.89	109.51	109.36	107.69	108.1	106.78	106.11	109.32	111.67	108.91	108.43	109.45	108.19	107.67	108.18	111.02
104.69	105.22	104.75	104.83	106.61	106.07	105.48	103.9	107.02	106.99	106.31	106.38	107.06	104.45	105.02	107	107.15	104.76	106.53	103.73	103.93	104.22	107.3	108.17	103.12	106.64	105.74	103.97	105.23	108.94	106.56	104.67	105.12	107.65	104.94	104.13	107.42	105.26	109.58	105.61	105.44	105.64	106.36	103.08	109.18	106.05	103.73	106.2	108.04	105.64
105.16	102.74	105.71	104.43	103.09	107.21	105.72	107.6	105.72	103.96	104.74	105.39	103.64	103.67	104.58	105.82	106.4	103.74	110.18	105.58	106.66	105.41	106.15	104.34	103.27	105.85	102.96	103.08	105.99	104.74	107.48	105.44	103.19	104.9	106.82	106.86	100.19	106.76	106.9	106.54	107.03	107.89	107.46	103.73	105.66	105.13	106.59	105.47	106.59	105.86
105.25	106.19	107.05	102.11	105.87	107.82	109.39	103.73	104.38	104.58	105.02	106.65	107.22	107.12	104.67	106.41	107.19	103.53	107.91	108.55	104.33	107.77	103.34	108.51	107.4	102.89	105.81	106.76	103.84	104.99	106.1	105.56	106.87	108.03	107.68	104.38	108.44	105.29	104.38	107.11	104.33	104.46	105.56	107.12	104.02	103.27	104.82	108.38	105.25	107.02
106.75	105.49	108.37	106.76	106.03	106.48	104	103.06	103.92	105.94	105.94	107.42	103.9	104.65	106.12	108.24	103.41	105.8	106.08	104.93	106.6	106.55	107.62	106.29	105.54	103.5	103.7	106.16	104.84	104.24	103.04	104.57	107.89	104.65	105.49	103.69	108.39	107.15	108.92	102.7	110.04	104.74	107.03	105.1	103.73	102.98	101.84	108.16	104.3	106.43
107	107.48	107.38	106.1	106.27	106.29	106.52	106.06	106.99	111.59	107.7	107.66	104.88	111.58	108.22	109.02	110.3	108.86	107.37	109.29	107.08	109.19	106.3	107.94	108.05	105.21	106.31	107.25	108.3	107.03	107.01	109.4	109.87	109.3	107.88	106.34	106.91	105.93	108.87	106.47	108.65	106.74	104.59	110.25	107.3	109.43	107.91	109.35	108.81	108.52
104.81	110.66	105.15	105	104.53	108.85	104.82	108.44	104.75	107.99	103.8	110.86	105.23	106.87	105.98	107.78	105.63	101.97	105.76	107.26	106.94	108.77	106.93	106	107.11	106.95	104.32	107.35	107.09	109.79	109.99	106.99	105.86	104.81	105.25	102.82	106.97	108.38	105.1	106.24	110.04	106.73	105.51	105.37	105.43	106.12	108.74	106.13	105.34	108.51
106.71	106.95	106.14	104.06	102.03	106.47	108.56	102.95	108.24	104	108.65	107.16	104.8	103.96	105.88	103.02	105.29	107.36	105.36	105.97	104.82	103	105.02	109.8	105.76	104.4	104.13	108.02	102.77	108.88	105.79	106.2	103.52	107.16	104.63	105.99	105.82	104.39	105.16	104.06	106.24	105.71	108.07	110.42	101.59	104.37	102.42	107.95	105	106.66
106.95	104.72	105.55	102.8	108.23	106.73	108.52	106.08	107.5	106.95	102.49	106.34	106.55	106.73	108.89	105.82	103.74	103.58	105.12	105.99	106.02	107	107.13	104.45	107.54	104.7	108.72	104.37	105.7	105.66	105.5	101.45	102.53	106.8	105.64	106.68	104.58	106.37	101.61	104.14	107.34	107.36	104.05	106.55	105.34	108.01	106.78	103.87	102.2	106.93
107.23	106.69	106.57	106.78	106.97	108.88	105.08	107.97	108.19	108.53	105.86	108.64	112.56	106.09	108.76	107.52	107.04	105.63	107.39	106.06	108.33	107.09	107.12	105.56	109.01	107.29	105.8	110.42	106.02	106.97	106.26	110.88	106.08	109.72	109.92	104.28	107.06	109.26	108.79	108.69	101.2	103.98	107.44	108.6	110.89	108.88	107.98	106.85	105.69	107.72
106.28	106.63	108.05	106.54	107.13	108.5	106.49	108.68	106.8	105.5	106.98	109.85	104.2	104.91	105.24	106.49	106.68	106.32	106.29	106.94	103.88	108.72	103.44	106.02	106.56	105.82	106.95	106.36	105.05	106.56	107.87	107.04	106.98	105.68	107.1	105.83	105.6	107.5	105.82	107.89	109.95	102.85	106.65	106.18	106.1	105.84	105.81	108.29	109.72	106.7
104.79	106.7	107.98	107.69	103.63	108.31	110.25	108.67	109.7	106.57	108.62	106.76	109.04	107.34	107.97	106.94	106.82	106.2	110.59	110.18	109.24	106.35	105.4	108.02	108.03	107.86	108.48	109.25	107.8	109.17	107.69	105.21	106.45	108.96	106.25	107.35	104.33	107.95	106.02	105.04	107.8	106.11	108.46	108	107.72	108.64	104.82	108.12	109.38	108.46
107.35	107.43	102.89	105.91	108.49	107.67	105.58	107.11	103.4	105.17	107.12	108.49	106.09	106.06	104.1	106.54	105.92	106.33	105.15	106.42	109.7	103.13	108.93	107.4	104.32	106.04	107.33	105.63	107.6	107.72	105.48	105.79	106.27	105.91	105.22	107.82	106.27	105.92	106.73	104.6	106.05	104.47	105.28	105.71	105.15	103.87	109.96	107.27	105.57	110.17
106.86	105.4	106.05	109.44	104.52	104.45	105.37	105.36	108.98	108.24	106.9	106.92	108.26	105.79	108.12	103.5	103.5	106.82	108.9	108.6	103.68	104.76	107.05	105.42	106.06	105.52	105.23	104.87	105.11	106.46	108.54	104.89	106.19	108.91	108.66	105.75	107.49	107.96	108.32	107.53	105.14	106.7	107.56	106.46	109.63	105.37	110.16	105.89	106.3	109.05
96.401	97.978	98.429	98.432	98.592	98.864	96.944	98.393	97.813	102.32	96.292	98.922	98.015	97.923	97.706	97.992	96.769	96.442	100.51	97.239	98.463	98.473	97.215	100.16	97.337	97.059	96.378	96.492	96.906	96.209	95.907	96.963	100.55	97.181	100.32	97.201	100	99.534	99.873	97.142	99.618	98.69	100.3	98.812	98.88	95.594	96.572	99.39	98.005	97.945
106.08	108.69	108.42	110.17	106.68	108.56	106.66	110.73	106.99	107.28	110.91	108.26	107.9	105.46	107.64	108.02	108.86	108.89	109.37	109.91	111.18	108.31	107.71	111.02	110.61	107.14	108.3	110.61	107.44	107.99	110.01	106.69	105.21	108.62	106.5	106.99	108.62	104.39	110.21	109.8	105.83	107.37	107.46	107.58	109.32	110.58	108.12	108.2	106.89	110.63
106.78	109.48	107.63	108.32	105.9	109.89	108.26	108.26	106.59	108.88	110.14	108.22	110.57	107.9	108.34	107.15	107.11	110.49	111.46	106.25	109.06	110.08	108.08	107.73	107.95	110.8	106.35	109.57	110.34	105.11	109.87	106.8	106.92	110.56	109.93	109.4	108.94	105.91	107.53	107	109.06	110.3	111.06	106.34	111.04	108.45	106.74	109.5	112.9	110.45
105.88	108.25	107.53	106.09	108.08	106.66	103.65	106.78	102.75	104.97	107	106.15	104.73	105.48	105.33	106.57	105.75	104.65	105.65	106.35	108.12	104.15	105.39	106.68	104.65	106.69	105.07	101.61	104.83	110.07	107.21	106.35	105.54	101.61	105.54	107.37	105.69	104.7	103.69	104.07	103.23	104.45	106.55	106.79	107.75	106.2	107.45	108.21	105.68	104.81
104.99	107.95	107.22	107.2	105.13	106.86	103.75	103.19	106.23	104.67	107.31	103.82	107.41	106.62	106.42	104.59	106.79	105.42	107.3	105.94	103.51	106.65	108.31	107.75	106.81	106.67	108.96	106.64	106.57	105.95	105.18	110.26	108.96	107.17	103.34	107.96	103.3	104.36	107.83	104.67	109.26	107.27	104.28	104.43	107.58	106.38	108.39	106.19	104.25	108.27
98.127	96.991	98.103	99.821	96.092	96.552	98.622	100.09	98.28	99.043	93.801	97.313	101.06	101.36	97.527	97.06	97.164	99.204	100.43	97.231	97.002	99.586	99.643	96.727	97.893	98.173	98.54	97.53	98.592	99.143	95.554	99.379	94.853	98.977	97.338	100.09	99.989	95.082	97.949	98.81	98.459	97.4	99.625	96.447	98.021	98.613	97.599	97.076	97.883	97.075
105.06	106.22	107.11	105.58	103.53	104.72	107.23	102.44	105.19	109.26	104.61	105.14	105.61	104.21	103.85	106.27	105.62	107.48	104.21	107.87	104.76	104.71	104.74	105.8	102.01	106.66	105.68	106.23	106.1	107.18	102.79	107.06	104.87	108.57	105.57	105.45	105.37	102	104.22	105.97	106.82	106.41	103.73	104.98	108.32	102.05	105.27	107.65	105.08	104.32
111.43	109.26	108.39	107.21	109.97	109.77	104.41	106.11	110.48	108.21	107.02	109.08	105.39	107.91	105.57	106.75	107.69	109.36	108.36	109.84	110.24	105.99	106.75	105.69	110.75	106.95	107.88	108.05	108.32	106.87	108.37	108.13	106.23	108.32	107.25	110.83	105.18	108.97	108.94	109.1	108.59	106.12	107.76	106.07	111.27	110.1	110.87	107.55	105.15	106.6
106.76	104.48	108.23	102.77	105.62	105.05	106.91	104.25	102.07	107.35	103.67	104.72	106.46	105.83	107.34	105.58	102.88	106.82	107.62	107.05	104.13	108.29	106.11	105.91	106.14	108.74	105.06	107.79	107.23	105.97	109.52	106.57	107.37	103.29	108.73	108.52	105.24	106.14	107.52	108.63	106.59	106.21	107.3	107.48	103.03	105.4	103.48	103.4	105.23	108.05
105.04	107.53	106.61	101.98	108.58	104.91	106.52	105.32	103.99	103.95	104.92	105.9	106.92	106.91	103.72	105.27	107.53	105.27	101.79	105.65	103.92	105.25	103.98	104.17	105.89	104.55	105.16	104.26	105.22	107.34	106.2	106.18	107.6	104.52	106.44	104.28	106.09	105.74	103.55	105.81	105.2	105.24	106.3	104.06	107.19	104.24	104.93	108.07	106.54	103.62
104.49	103.63	105.25	104	103.55	103.76	105.12	104.8	104.09	107.49	107.53	104.47	107.26	106.46	106.44	104.79	107.74	106.69	105.53	108.03	108.33	108.52	105.54	107.87	106.37	103.24	106.1	108.78	104.06	105.74	102.95	108.82	105.07	104.51	106.25	109.54	107.08	106.07	108.02	106.69	106.04	109.41	103.15	104.9	109.03	104.59	103.9	105.88	108.81	106.6
106.17	104.96	106.21	107.95	104.42	103.3	103.46	105.13	104.55	101.28	106.5	107.97	106.75	106.08	106.83	106.32	105.49	104.45	101.69	106.74	107.39	105.34	108.05	103.06	102.93	107.49	104.35	108.29	103.45	105.99	106.5	108.1	106.6	106.49	103.91	104.13	103.63	106.86	106.58	107.59	110.22	106.23	104.26	105.68	107.26	104.18	103.26	109.68	105.98	106.03
98.392	97.782	97.374	97.479	101.23	96.423	97.356	99.932	96.47	97.761	98.224	100.96	97.308	99.191	97.9	98.642	96.159	98.621	96.135	95.777	98.642	101.07	97.94	95.424	99.423	96.648	95.644	93.867	97.669	97.397	98.484	98.688	95.703	101.16	98.642	99.442	97.541	98.117	99.613	97.916	98.664	99.886	99.015	95.876	99.707	94.789	97.034	99.439	98.626	95.845
109.5	110.28	107.62	107.7	109.54	108.51	110.22	109.6	108.21	107.73	104.91	110.8	112.97	108.1	108.38	113.67	106.76	109.8	110.23	111.61	104.09	108.66	105.91	107.8	106.28	107.55	109.17	108.02	109.15	108.03	109.18	106.55	107.16	108.2	109.55	105.37	108.04	107.55	110.48	104.99	106.21	106.33	111.59	108.18	110.03	110.54	105.67	106.71	108	109.51
97.998	99.976	104.27	103.44	104.87	102.25	100.26	103.38	99.066	96.771	103.19	99.272	101.28	97.933	100.79	98.822	98.427	100.16	96.927	99.31	102.38	99.972	99.849	99.478	98.118	98.978	97.018	100.92	101.82	98.607	97.116	97.618	99.373	100.14	99.405	99.712	99.577	99.856	100.65	96.254	97.328	99.538	99.726	100.05	103.07	98.866	99.685	101.6	102.93	102.81
106.87	107.1	108.11	109.92	105.87	108.6	107.79	108.01	109.81	105.41	108.62	108.54	107.59	106.73	107.21	103.95	107.23	109.05	107.06	107.25	108.67	107.15	106.95	105.36	107.07	107.72	107.14	104.28	107.52	107.6	108.79	108.9	106.15	109.95	107.02	112.87	106.31	108.19	109.05	108.71	106.58	108.27	110.49	106.71	108.16	107.42	105.47	110.12	110.06	107.46
105.81	107.61	109.08	109.79	108.16	109.74	107.64	105.86	108.94	110.55	106.74	106.57	106.23	106.48	106.53	109.76	107.02	103.88	104.79	110.08	109.35	106.78	108.67	109.46	106.88	108.73	108.96	110.37	107.68	106.53	110.72	109.19	107.51	108.94	107.96	106.17	106.93	108.88	109.84	106.82	106.31	105.28	107.58	106.46	105.78	108.28	109.34	110.48	109.55	107.35
104.81	106.01	105.33	108.16	105.3	105.62	106.15	105.29	106.06	106.35	104.68	104.95	107.08	102.1	106.4	107.99	106.72	104.88	104.43	109.08	107.98	107.57	105.72	104.03	104.77	108.04	105.21	106.37	105.65	104.61	102.31	106.23	105.83	105.44	103.53	102.9	106.91	108.42	105	107.39	105.72	104.4	105	104.02	105.45	109.33	107.58	106.34	105.73	107.24
108.35	109.44	109.87	107.29	109.4	108.05	108.54	109.36	106.32	109.71	110.76	108.94	107.44	108.58	107.55	107.49	106.81	108.14	107.18	108.9	108.09	107.1	108.04	107.04	108.86	107.87	106.73	109.07	107.14	104.47	108.47	107.8	110.68	107.29	107.91	108.24	108.92	110.51	106.72	108.9	107.41	107.64	109.31	109	110.07	109.6	110.11	111.05	107.91	109.94
107.91	107.11	105.05	110.81	106.02	106.56	109.32	108.94	104.42	107.07	105.58	105.24	107.39	106.58	110.24	108.06	105.58	106.75	106.01	106	110.05	104.99	107.82	104.7	105.92	107.14	105.23	107.08	109.99	105.89	107.6	105.26	106.57	105.79	109.52	106.12	106.5	108.18	104.95	105.94	106.68	107.76	104.66	104.52	108.54	107.15	106.57	105.31	105.52	101.96
107.07	104.17	103.7	105.91	106.75	107.27	107.36	105.79	108.34	107.23	106.33	104.15	103.57	103.82	108.26	105.12	106.38	104.02	105.81	107.75	109.3	104.95	104.36	107.83	103.77	106.41	105.7	107.03	105.86	106.74	105.7	105.81	107.51	105.59	106.59	106.79	104.21	103.52	107.79	111.88	107.96	104.08	106.84	104.54	102.28	105.16	106.32	105.21	106.67	107.13
96.567	99.951	99.85	100.9	102.07	98.384	99.77	100.27	98.754	98.81	98.45	99	96.809	99.157	96.498	96.551	98.921	99.576	100.75	96.795	99.582	96.927	97.749	98.581	99.855	97.82	97.811	100.3	98.466	99.385	98.452	98.319	95.327	96.487	97.578	101.3	98.619	98.211	96.448	99.533	99.238	102.55	98.856	101.1	98.565	96.754	98.438	98.914	98.941	96.915
97.491	98.283	97.755	96.975	97.961	96.256	99.777	99.328	96.602	97.902	96.698	95.638	96.698	98.579	97.575	96.219	95.744	99.895	98.983	98.227	97.768	97.419	104.13	98.39	99.032	97.41	97.991	97.218	98.851	96.022	102.95	98.323	98.156	98.496	95.92	97.446	97.766	99.356	97.885	95.198	98.367	99.11	97.804	98.837	98.869	99.604	98.011	95.208	96.08	99.798
107.75	105.76	105.45	106.61	107.48	108.45	110.3	109.4	108.95	109.94	105.74	108.56	110.91	107.08	106.97	109.82	110.27	106.17	107.63	109.7	110.77	108.23	108.5	109.47	108.62	106.78	108.87	108.81	108.49	108.21	108.21	108.85	108.46	109.2	112.75	110.56	110.91	109.34	107.76	109.22	108.22	107.02	107.64	111.08	107.93	109.83	109.79	110.34	109.18	111.02
104.12	107.62	105.4	104.86	106.29	107.15	105.54	104.34	102.82	106.01	104.32	104.69	104.44	103.38	105.41	104.97	105.77	104.34	104.48	103.81	105.16	109.47	108.09	105.99	106.28	106.43	106.26	107.63	104.24	107.42	105.86	104.16	106.16	102.76	105.89	104.22	104.23	104.35	105.77	103.25	106.65	103.9	106.73	105.77	105.53	106.53	106.7	101.37	104.55	106.68
108.89	107.4	107.15	109.03	109.36	110.1	106.81	104.69	108.23	107.59	107.66	107.23	108.92	109.2	108.61	111.66	107.57	108.64	111.72	105.43	108	110.83	107.14	107.37	107.37	107.74	108.23	109.85	107.32	109.41	107.54	105.89	109.24	108.83	109.73	106.74	107.51	106.34	112.02	108.27	107.73	108.23	110.77	106.97	107.43	109.07	106.17	106.62	108.82	107.41
107.64	108.28	104.31	110.63	107.05	104.03	106.12	108.37	108.75	107.47	106.27	107.85	106.94	106.26	108.24	105.7	106.25	105.38	106.15	104.91	105.52	108.19	105.7	103.46	105.44	107.05	106.61	107.82	105.16	106.51	103.26	106.87	108.47	105.98	106.93	102.37	107.14	107.28	108.95	107.73	104.67	104.82	105.16	109.35	106.66	103.37	105.59	105.47	107.1	108.71
97.607	97.837	96.624	95.602	96.095	95.538	99.688	100.45	99.994	99.542	98.503	97.516	98.405	101.84	101.68	96.864	96.306	97.333	98.97	95.711	99.789	98.978	97.026	96.109	97.992	98.207	98.158	101.15	98.182	103.67	96.366	99.399	96.547	96.867	96.663	98.696	98.578	99.367	100.34	95.821	98.367	99.087	95.187	98.423	96.647	95.328	97.295	97.837	97.78	98.288
105.34	106.43	105.05	105.26	103.74	109.67	107.02	103.45	104.95	104.32	106.72	107.54	105.35	103.05	109.86	103.41	108.85	105.63	107.56	101.86	102.3	105.36	109.55	108.1	105.74	106.46	105.03	108.17	106.26	104.51	107.07	105.56	106.76	107.62	106.28	103.83	105.25	103.19	102.86	104.26	105.24	108.61	104.68	102.76	107.64	107.6	105.38	106.27	104.58	106.5
99.701	97.863	98.918	98.253	97.251	99.907	99.477	98.986	98.425	98.398	99.756	98.612	100.88	103.07	98.549	100.67	101.61	97.988	97.984	99.779	98.662	99.45	99.126	98.11	97.945	94.948	99.053	99.539	101.3	99.747	100.05	100.33	97.043	100.57	98.691	100.7	97.551	97.477	99.206	100.55	99.087	95.733	100.46	98.562	97.149	98.242	96.776	99.93	98.294	99.617
107.51	109.12	108.63	108	109.71	107.82	108	104.98	106.39	107.64	109.9	108.94	107.75	107.44	107.47	109.13	105.06	108.32	106.98	105.67	107.58	109.44	106.2	110.63	108.42	108.07	108.51	108.31	108.53	105.94	109.76	106.36	107.1	108.36	108.96	108.38	107.01	103.57	109.87	106.69	110.14	108.97	109.28	108.55	106.55	109.51	109.69	110	109.51	106.12
106.05	108.85	107.55	109.72	108.05	108.89	109.27	106.58	108.48	108.24	105.97	106.39	108.69	105.87	108.38	108.33	109.17	108.25	108	108.56	107.39	111.28	108.61	106.24	105	108.83	106.02	106.23	107.22	109.58	110	106.31	110.19	106.82	106.68	107.8	111.9	105.8	112.41	108.36	104.32	110.38	108.75	108.06	107.94	110.62	108.34	107.15	107.86	111.82
104.38	102.95	106.51	107.58	102.99	103.46	104.98	105.7	106.79	103.18	105.6	106.31	103.84	105.33	107.47	105.28	105.23	106.67	107.61	104.46	105.81	106.68	103.22	106.96	108.78	104.96	104.45	107	102.46	104.08	105.52	104.53	105.84	106.46	106.84	103.71	103.66	105.67	108.6	102.87	103.74	109.2	107.31	108.24	105.74	102.6	106.51	106.31	107.05	105.57
103.46	104.95	107.57	107.05	106.04	104.93	104.85	107.3	105.43	104.36	108.18	105.27	105.19	106.86	106.96	107.88	106.55	106.09	106.34	105.68	105.89	107.1	103.02	106.25	105.39	107.02	104.11	109.41	104.84	103.46	109.82	106.08	107.2	105.26	105.19	105.03	106.24	105.38	106.62	110.57	108.94	106.22	109.51	107.91	105.87	107.16	111.14	105.23	103.93	105.01
99.691	100.7	97.845	101.42	101.75	99.845	100.12	98.712	102.37	97.951	102.53	99.249	100.13	99.389	101.19	102.71	101.31	101.03	102.82	95.886	101.23	101.24	100.74	99.552	100.05	101.7	101.37	100.98	101.55	105.09	100.63	99.432	104.72	103.89	100.28	105.24	98.182	100.97	97.911	100.48	98.789	99.696	100.74	100.29	102.81	100.46	101.07	100.62	101.18	99.946
105.05	107.72	110.67	107.79	110.25	107.65	105.69	108.43	105.06	108.17	107.66	107.56	107.54	108.6	106.28	109.96	108.14	105.19	109.61	108.68	107.61	108.93	107.72	107.27	108.7	107.81	108.94	110.92	110.73	109.7	108.51	110.3	108.47	105.59	106.83	110.21	111.43	108.83	108.5	106.43	108.77	109.59	107.72	109.28	111.8	109.55	109.45	110.37	107.43	108.82
105.53	109.81	107.23	107.48	106.03	107.44	106.9	104.57	103.63	105.12	108.36	105.6	107.55	107.56	105.53	105.46	106.55	103.54	105.87	109.03	104.68	104.33	103.83	105.59	103.75	106.98	107	106.24	107.33	107.54	108.47	105.58	107.3	104.14	106.72	104.44	104.68	105.65	105.59	102.49	107.41	106.74	104.11	106.54	104.96	109.33	105.23	107.31	105.34	105.68
109	107.62	109.34	107.36	104.95	106.18	104.26	105.85	105.31	105.15	107.78	107.15	104.6	106.71	107.02	106.52	105.83	107.54	104.07	104.34	103.46	105.18	105.5	105.32	105.63	106.12	105.72	107.8	102.44	106.27	104.76	108.2	108.56	105.93	104.73	102.18	105.57	104.14	104.64	106.35	104.03	108.85	105.67	104.95	106.59	108.31	106.67	103.8	104.17	104.61
99.663	98.828	99.764	101.23	100.03	99.117	100.12	103.24	101.07	98.352	101.8	99.571	101.68	98.78	102.36	99.141	100.32	99.021	104.3	101.77	102.95	101.52	100.26	98.515	101.35	102.31	100.27	102.9	99.221	102.67	100.36	99.478	100.41	100.36	100.67	101.26	96.288	99.778	99.323	100.99	101.05	98.684	97.549	100.33	99.234	99.282	101.67	98.446	101.05	101.62
107.24	105.59	102.47	103.62	104.52	105.61	102.24	104.81	106.13	104.96	105.14	106.7	101.37	104.23	107.42	104.65	106.67	105.85	106.23	103.94	106.94	105.58	108.05	106.72	104.16	106.41	104.28	105.28	106.93	102.82	106.34	103.82	107.06	104.36	107.16	103.8	106.9	102.65	104.6	108.66	105.78	108.23	104.5	104.49	106.92	105.74	104.18	107.47	105.01	106.13
105.84	107.88	102.95	106.96	104.41	105.44	104.85	102.35	105.23	108.48	108.31	106.29	107.88	106.87	109.54	107.99	103.71	106.22	105.66	102.78	108.79	105.76	106.52	105.27	108.05	105.4	105.82	102.86	107.42	104.42	107.66	105.79	105.48	106.86	105.31	108.19	103.53	109.22	107.33	105.12	108.18	107.29	105.22	107.19	105.68	107.12	105.02	107.83	107.16	107.31
110.35	104.18	105.37	106.3	107.18	107.68	106.9	109.05	106.51	107.55	106.91	106.76	106.15	110.41	105.99	105.99	107.86	107.78	104.65	106.87	104.63	107.24	107.15	104.96	104.66	107.79	104.86	107.59	108.29	107.16	107.06	105.21	108.54	108.28	109.19	104.51	105.35	106.27	103.21	107.81	104.94	110.42	105.43	107.73	105.33	106.46	106.49	107.81	109.07	109.34
99.436	101.85	98.994	102.24	101.71	101.36	99.104	99.755	100.62	99.033	98.331	100.64	101.22	97.483	99.945	100.12	103.42	101.29	100.12	101.58	100.12	99.717	99.295	100.43	100.87	100.46	103.42	99.322	100.32	98.464	99.994	100.76	101.53	99.283	100.28	98.259	103.59	97.78	102.03	102.41	101.19	100.66	100.83	99.646	99.243	98.909	102.09	98.602	99.948	103.03
97.826	99.117	101.05	99.492	100.64	98.61	101.52	99.227	99.862	101.18	98.603	100.61	101.21	102.05	101.29	97.757	100.4	101.78	104.68	102.62	103.81	101.5	102.45	104.5	97.792	101.73	99.443	102.23	99.976	101.99	104.43	100.68	102.64	100.76	101.03	101.19	102.03	97.387	99.565	100.2	100.76	101.3	98.782	102.77	100.71	100.02	100.17	102.59	98.231	97.51
110.09	108.67	110.3	108.01	109.17	112.41	111.39	107.88	107.77	107.35	106.78	108.46	109.38	110.34	107.62	107.72	105.98	107.83	108.81	108.41	107.9	108.3	105.41	111.32	109.05	108.37	109.6	108.42	107.85	108.76	104.32	105.76	104.29	109.5	108.76	112.13	106.08	107.08	106.93	108.12	111.16	107.97	107.03	107.27	108.71	108.91	105.74	104.3	107.77	110.59
111.33	107.55	106.67	106.39	105.76	108.93	105.91	106.04	107.42	106.78	110.02	106.27	107.6	108.94	108.82	107.29	109.04	110.86	106.49	109.67	106.68	108.02	108.57	110.32	109	105.9	108.81	109.22	105.69	107.62	106.16	108.22	109.82	109.41	107.7	109.87	108.58	108.28	105.08	109.48	106.85	106.3	108.2	110.9	108.12	109.26	109.99	109.88	106.84	110.74
101.15	99.031	99.969	104.07	100.28	101.44	100.34	102.62	100.12	103.8	98.439	101.37	101.55	98.276	99.639	100.49	102.03	100.39	103.07	103.07	103.72	101.34	99.442	100.02	105.21	98.092	101.19	98.66	99.906	99.52	102.64	102.03	101.21	102.42	97.884	102.15	100.86	102.89	104.58	101.38	99.277	104.27	104.91	100.66	101.68	99.218	102.36	96.806	100.82	101.57
96.149	97.217	97.87	95.586	97.657	96.698	98.217	99.64	97.987	99.236	98.917	100.27	96.468	98.857	97.418	97.96	96.432	100.8	98.458	95.482	98.483	97.3	97.75	98.014	97.569	98.661	95.393	95.416	96.731	101.3	99.277	98.214	97.312	98.726	97.234	96.205	97.775	97.534	98.803	99.256	101.01	97.976	98.773	97.913	98.578	97.195	97.211	95.652	98.184	100.74
106.09	107.98	102.77	105.33	106.01	105.36	102.99	106.27	104.68	106.15	103.96	104.91	107.66	108.46	103.96	107.88	106.79	103.92	107.53	103.35	106.26	109.11	105.38	105.21	107.45	105.65	100.81	106.55	106.2	104.72	103.22	105.1	106.93	104.85	105.33	105.16	106.62	104.64	104.55	105.43	102.88	104.18	106.91	106.41	105.41	106.56	105.63	106.11	105.85	104.48
99.866	98.177	99.347	97.939	100.91	99.739	100.08	97.926	100.24	99.041	99.015	99.543	98.527	99.352	96.419	98.334	99.632	99.071	101.4	102.32	98.446	99.564	98.116	98.903	97.223	100.12	99.168	96.703	98.366	97.05	100	98.312	100.53	101.64	94.507	99.987	96.683	99.903	100.39	99.341	100.64	96.353	98.987	99.509	97.753	98.026	98.8	100.61	96.522	100.26
96.352	98.731	102.44	103.11	99.858	98.243	96.526	98.495	94.095	97.076	98.391	99.421	100.25	96.632	96.339	98.681	98.555	99.365	101.87	96.365	98.67	98.667	98.335	95.801	96.992	95.901	98.006	97.93	99.651	97.626	98.514	96.38	99.218	95.22	99.88	97.795	96.23	103.15	99.865	100.04	98.22	99.55	99.345	97.5	96.818	99.647	99.715	96.763	97.567	99.004
105.37	102.85	105.6	105.37	107.4	107.75	106.02	104.99	105.02	104.42	104.48	105.49	105.73	107.35	108.85	106.34	105.66	107.46	105.51	106.48	102.42	105.24	105.25	104.53	107.04	108.39	105.72	104.82	106.92	106.96	104.82	105.27	106.78	106.63	109.4	104.08	102.08	106.01	104.11	104.22	106.47	104.42	104.53	105.38	106.34	108.86	106.23	105.03	106.05	109.19
106	108.1	107.22	110.71	110.84	108.69	108.95	107.24	109.96	107.66	108.38	107.3	105.86	108.36	111.93	105.34	108.67	108.41	107.25	108.43	112.05	109.43	108.91	107.62	109.78	108.35	107.88	107.93	109.65	106.73	110.25	107.5	105.71	111.12	108.96	105.96	109.12	109.66	109.17	106.9	108.89	108.6	107.42	106.86	108.69	108.48	107.2	109.31	108.3	106.23
108.33	105.04	109.95	107.42	106.39	109.57	106.7	109.34	107.07	106.94	107.12	105.49	106.03	108.55	106.37	108.08	105.74	107.18	107.7	106.09	105.48	105.81	107.69	107.95	110.28	103.89	110.1	108.33	106.01	106.64	106.31	106.41	106.14	108.63	109.57	106.7	110.53	108.34	105.93	108.24	108.59	104.93	105.28	106.19	108.34	106.45	108.71	108.91	109.19	106.99
104.98	105.5	104.29	108.29	107.91	104.18	104.98	106.54	108.5	104.5	105.78	104.25	105.81	105.15	106.99	102.67	101.58	103.08	106.77	107.13	108.29	105.61	105.07	107.3	103.99	106.68	107.82	105.92	105.61	109.84	107.89	105.26	106.24	107.68	104.34	108.1	102.55	106.36	104.97	108.78	105.26	105.57	102.36	109.52	105	105.65	105.43	110.56	103.1	105.94
103.8	105	103.81	105.34	106.3	106.01	102.15	104.85	106.48	107.35	104.93	105.8	101.26	103.52	106.72	104.13	105.71	107.56	103.66	104.97	106.46	104.75	107.08	104.01	105.56	109.9	105.39	105.94	107.9	107.31	104.78	103.99	103.62	103.71	103.45	106.21	104.15	104.06	105.86	106.11	108.29	107.52	107.65	106.75	104.83	102.45	107.63	105.4	104.51	104.78
103.86	106.21	107.14	105.4	107.12	107.85	104.58	106.28	106.43	104.57	103.41	107.28	106.57	106.17	105.72	107.89	105.86	106.9	108.15	105.97	106.11	105.79	105.56	103.16	108.39	107.25	105.32	103.79	106.58	106.02	105.63	105.7	105.07	106.85	108.08	107.03	108.32	105.01	105.24	104.35	108.86	106.01	108.25	107.82	110.41	108.7	106.17	104.46	106.01	105.24
105.75	107.35	106.85	110.09	107.55	110.64	107.02	108.13	108.27	107.61	106.2	104	109.64	109.34	109.76	107.13	106.09	107.55	110.7	105.08	102.76	107.76	108.68	109.85	106.58	108.68	110.52	111.45	109.11	107.19	108.94	109.64	109.79	108.18	106.82	107.74	110.33	109.27	106.34	108.99	106.21	106.31	106.62	108.4	108.27	109.18	108.66	108.93	107.73	105.47
108.33	107.34	106.47	108	106.61	106.13	107.32	107.69	105.28	105.75	105.13	107.9	104.74	106.84	104.38	106.53	106.57	105.88	108.13	107.82	107.49	105.91	106.22	105.08	108.2	103.33	103.46	107.89	107.03	106.2	104.89	106.66	106.86	104.17	109.51	107.05	106.04	106.06	106.92	108.9	104.03	106.61	107.94	105.42	106.76	109.63	110.02	106.9	108.19	106.43
98.898	100.27	99.391	96.874	96.822	99.802	101.66	98.878	99.635	97.862	96.682	97.752	98.891	95.599	94.322	99.113	97.33	100.75	99.807	96.755	100.47	96.565	96.971	97.958	97.059	97.648	96.094	99.02	98	96.29	96.767	96.494	99.131	97.37	97.191	97.214	98.622	99.517	96.737	101.06	98.686	98.174	96.024	95.84	97.067	99.006	97.696	97.473	95.74	99.425
98.105	99.744	97.153	96.84	94.932	96.883	96.267	101.01	97	99.048	97.388	96.897	98.75	94.39	99.326	98.731	99.131	98.09	100.35	94.382	98.574	101.86	99.157	98.314	97.272	96.557	98.95	100.53	98.381	98.521	96.362	96.371	98.926	96.241	97.723	96.247	97.715	99.509	96.959	98.149	98.566	95.251	97.497	95.673	96.977	100.66	99.456	99.246	96.665	97.495
106.74	107.19	109	109.79	110.46	107.32	108.84	110.4	111.44	109.85	108.02	108.18	109.96	108.67	109.95	106.28	108.66	111.63	106.93	109.31	106.8	108.02	108.29	109.66	110.59	106.96	107.7	109.6	109.04	107.29	110.87	107.56	109.7	109.1	109.08	107.34	108.61	110.96	109.06	108.66	110.08	108.24	106.69	109.46	107.69	108.81	107.29	107.14	108.15	110.77
106.98	105.16	104.98	105.18	105.93	107.06	106.7	105.96	103.82	107.96	103.52	106.55	108.83	104.92	107.12	108.66	104.5	101.98	107.84	106.78	107	106.44	104.18	106.07	103.84	105.24	103.59	108.32	103.25	105.78	106.21	106.61	107.26	105.93	108.42	105.49	110.39	107.49	109.16	105.09	106.4	105.85	105.46	105.46	107.26	107.29	111.09	104.71	103.09	103.84
106.25	105.41	103.28	104.22	103.74	107.13	105.54	107.17	107.94	105.36	109.1	106.06	106.02	105.99	103.06	108.1	105.15	105.42	105.38	106.61	107.11	105.36	108.34	105.67	104.4	102.84	106.3	102.95	106.68	107.82	106.47	102.59	106.01	105.25	109.4	104.91	106.17	109.78	105.6	103.17	106.84	107.04	104.27	103.53	107.61	107.67	107.35	105.68	106.85	105.94
100.17	97.252	99.021	97.576	97.287	97.983	96.119	99.064	99.811	97.883	97.316	98.508	97.659	93.214	98.745	95.537	102.83	97.767	99.249	96.491	96.57	98.994	101.75	96.733	97.432	97.969	99.177	98.795	96.843	98.336	98.329	99.61	96.899	99.285	101.87	96.829	96.562	97.966	99.184	98.538	98.566	98.38	95.305	99.44	95.271	98.677	100.75	92.734	100.82	97.567
107.35	105.61	106.79	105.03	106.43	102.45	105.34	105.47	106.98	104.37	106.71	106.37	105.97	104.47	105.53	106.97	106.51	105.08	104.38	107.22	106.88	105.86	108.78	105.7	106.36	105.89	104.81	103.75	107.38	102.67	106.6	105.68	105.93	107.51	105.7	105.86	103	106.35	106.63	109.34	105.59	105.33	105.85	103.69	105.11	107.9	105.12	107.29	106.78	105.38
109.96	109.58	110.34	112.95	107.93	110.38	110.12	111.61	107.66	110.95	110.05	112.18	110.81	107.5	111.98	108.94	105.31	112.13	109.89	111.08	109.97	113.69	111.7	110.3	110.47	111.15	107.23	109.18	111.09	111.39	107.89	110.09	111.34	110.67	111.39	110.23	107.92	111.91	112.95	109.81	108.31	110.11	110.05	108.96	108.33	113.31	110.77	110.24	108.2	112.85
108.3	103.52	107.84	104.49	108.19	108.09	106.68	107.11	104.34	106.01	106.59	103.43	107.51	107.99	102.28	106.38	103.68	108.96	105.95	106.25	105.72	104.06	106.76	106.96	107.07	103.79	105.37	106.73	104.15	105.57	106.25	105.33	106.48	104.62	104.78	107.19	107.52	107.35	106.06	106.92	105.65	104.29	105.6	106.38	107.55	106.85	105.5	106.89	104.36	109.59
107.6	104.43	107.92	104.42	104.78	107.14	103.92	106.68	106.8	105	108.93	104.56	105.45	105.38	105.95	106.13	106.45	107.97	104.89	105.15	107.61	106.83	103.82	107.41	106.68	107.34	107.07	105.31	105.35	105.92	107.99	107.39	107.67	108.25	104.91	107.14	105.24	105.35	108.48	105.68	104.39	107.36	105.71	108.02	107.05	108.63	105.25	106.34	105.99	105.79
97.113	101.67	94.019	99.77	99.497	100.03	99.222	98.904	94.663	98.29	100.19	98.008	99.091	100.24	96.237	98.148	96.734	98.851	98.357	98.358	95.856	100.91	99.509	95.388	99.021	97.808	97.655	99.563	96.383	100	99.471	97.092	98.143	95.253	100.4	96.276	97.791	95.915	98.074	100.02	97.265	98.181	97.965	96.474	97.774	97.466	99.468	99.73	100.91	97.075
107.01	105.61	105.18	107.1	106.64	106.97	102.34	106.89	108.09	108.31	105.1	109.95	105.71	110.18	104.43	105.78	109.07	108.24	104.3	108.14	107.23	106.68	105.3	105.55	103.72	108.54	107.09	103.26	110	107.35	103.78	105.11	106.57	106.79	108.94	107.46	105.68	105.88	106.98	104.75	107.77	106.14	108.84	107.56	105.24	104.63	107.9	106.3	107.32	105.23
110.45	111.31	106.21	108.35	107.17	111.38	106.6	108.85	107.78	108.08	108.58	111.49	106.36	107.06	107.44	106.99	107.29	110.12	105.32	106.08	109.58	104.61	109.66	110.17	105.14	104.99	113.45	108.11	109.49	106.2	107.3	108.84	107.5	105.64	109.47	105.77	108.65	108.04	107.77	109.23	107.62	108.41	109.12	106.74	108.71	110.22	109.53	110.48	111.85	107.41
106.59	104.07	106.02	104.07	108.33	105.07	108.16	104.04	106.1	106.06	107.69	108.77	103.36	102.31	107.91	104.16	104.06	108.37	106.52	104.77	106.16	104.71	108.45	103.99	105.08	106.97	108.84	107.54	104.29	105.23	107.37	105.64	105.48	106.72	106.43	104.52	107.12	104.57	105.57	105.38	107.71	104.83	107.44	104.17	107.18	105.11	105.65	106.82	106.37	105.98
104.46	102.71	105.42	106.35	106.03	106.75	106.36	104.99	104.98	104.78	105.63	104.13	105.6	107.57	101.75	105.76	105.89	105.03	105.29	105.1	103.46	107.66	101.01	105.87	105.6	105.28	107.04	104.4	106.16	104.42	104	107.54	105.16	103.26	105.75	104.64	105.61	103.52	105.7	106.22	106.67	105.82	103.28	106.86	107.03	102.82	103.15	105.29	103.34	107.5
106.13	110.14	110.77	108.35	107.62	109.87	104.98	107.83	110.33	109.94	105.64	107.25	107.16	109.35	108.33	109.35	112.77	107.93	106	110.37	108.51	107.92	106.46	109.41	106.93	108.14	111.19	106.52	104.12	109.15	109.85	109.09	109.86	105.34	111.98	110.2	107.67	105.62	111.37	109.39	106.72	106.62	108.09	109.3	106.95	104.12	106.14	104.96	107.03	108.08
111.07	110.78	111.33	110.55	110.85	110.02	108.35	110.92	112.75	110.37	108.3	109.17	111.65	111.34	110.34	108.51	112.17	107.56	110.77	111.95	110.61	114.09	109.85	110.89	111.34	110.21	110.31	109.72	112.04	108.34	113.32	109.94	107.02	111.76	108.78	109.84	111.32	111.19	109.29	112.87	107.53	113.82	111.18	110.08	109.93	107.48	112.86	111.07	112.74	109.92
99.166	99.234	98.649	101.43	98.661	99.182	98.083	95.209	97.289	96.208	99.706	97.229	99.323	97.722	95.997	98.837	98.394	98.265	97.993	96.038	99.684	99.563	97.188	101.37	96.079	98.506	97.226	99.846	97.18	97.212	96.017	96.957	98.633	99.712	98.47	98.738	98.134	97.473	97.773	101.4	99.88	95.564	97.141	98.575	99.036	97.829	95.475	98.68	100.12	95.427
101.86	102.73	101.81	104.55	103.76	103.3	100.78	101.7	101.91	101.82	104.77	102.43	100.07	101.08	102.34	99.85	100.41	102.8	102.18	102	98.631	102.9	101.47	99.449	104	97.542	103.6	97.068	99.066	97.79	100.64	100.06	101.45	102.34	98.991	101.97	101.52	99.23	101.95	105.3	100.38	103.33	101.25	102.38	100.89	103.49	100.71	99.559	100.44	100.94
104.92	107.21	106.31	102.67	106.42	104.21	101.84	105.16	104.59	107.06	105.63	104.57	105.7	106.56	104.2	106.3	103.32	106.3	105.58	106.7	104.82	105.37	106.86	105.91	107.72	104.11	104.64	106.31	106.94	104.73	106.16	106.86	107.72	103.28	105.72	107.45	106.55	105.42	107.82	103.69	109.23	104.78	107.2	104.29	107.56	104.11	108.63	104.82	107.11	107.09
100.98	100.25	101.11	101.5	101.84	98.996	98.284	100.78	102.39	100.44	100.87	103.04	98.009	99.269	100.02	100.43	102.93	102	99.836	100.9	101.99	102.59	103.73	98.123	102.98	99.729	104.09	101.43	98.762	99.899	101.61	99.904	100.46	103.43	99.859	99.602	103.7	99.47	95.762	99.935	101.43	103.04	100.63	100.86	100.15	99.312	103.76	101.01	101.65	101.4
106.85	105.94	103.4	103.29	107.04	108.19	102.86	105.12	104.13	104.21	109.03	107.53	108.24	102.44	106.3	103.02	107.88	104.08	105.67	104.14	106.38	105.88	103.99	106.28	104.45	106.89	104.05	104.38	102.21	105.58	106.59	105	104.68	103.59	105.09	106.1	109.25	104.63	106.81	104.92	101.18	105.55	106.29	103.54	104.58	104.84	104.69	107.34	104.08	103.6
96.312	94.356	100.22	97.199	97.17	94.592	94.401	100.68	101.15	97.59	100.29	96.827	96.46	97.902	100.33	99.918	101.98	97.413	96.51	97.768	100.67	100.45	99.6	97.868	96.723	95.356	98.356	97.697	94.368	98.808	99.042	99.102	98.03	97.042	98.517	96.978	97.752	99.142	98.247	98.944	98.557	97.222	97.555	97.413	95.523	96.748	96.518	98.435	96.496	99.622
107.24	108.3	106.38	108.06	108.16	107.89	112.78	106.14	108.33	108.47	107.6	107.23	110.06	107.73	107.8	107.89	110.14	110.26	109.83	108.06	109.99	106.54	106.3	105.39	106.07	108.77	109.23	105.41	107.65	109.62	111.77	107.44	106.6	108.24	108.55	107.77	111.85	105.83	110.88	109.22	107.34	106.98	110.23	107.06	109.76	109.55	109.33	110.18	104.83	108.49
109.24	112.28	110.56	113.34	110.09	108.73	109.2	111.3	108.65	110.57	111.87	107.61	111.86	109.35	109.32	110.95	115.36	109.93	110.3	106.62	110.84	113.65	109.49	109.57	108.21	110.69	110.06	109.38	112.25	111.38	114.15	109.91	107.47	109.28	109.35	109.67	111.68	107.94	109.44	109.54	113.81	112.17	110.07	107.89	112.86	109.89	110.28	112.5	108.41	113.17
97.119	98.74	99.599	95.593	97.921	96.433	98.69	96.369	96.912	99.479	100.21	99.936	98.003	98.457	98.562	98.902	97.984	96.416	101.68	98.058	98.014	101.03	97.398	95.528	100.38	96.407	98.681	98.075	98.612	98.289	98.935	101.69	97.773	97.149	101.36	97.885	99.767	98.584	100.61	96.151	98.314	97.434	99.94	95.674	96.648	98.802	95.899	97.297	98.95	101.92
104.85	103.11	106.16	105.59	108.15	105.47	104.01	105.47	106.27	107.43	105.1	108.21	106.95	106.96	108.31	107.12	106.38	107.54	105.23	105.55	107.66	106.45	105	107.35	106.89	107.72	107.35	103.43	103.48	108.75	108.1	109.59	106.24	104.96	105.95	104.38	106.81	107.71	104.99	106.99	104.19	105.67	104.49	106.45	106.87	110.03	105.74	105.89	104.84	104.21
104.4	106.33	106.06	108.36	104.23	104.9	106.16	103.29	103.5	107.47	109.06	104.7	105.82	105.13	105.99	107.5	105.02	101.26	103.43	107.96	106.99	107.94	107.3	106.25	102.82	104.28	106.89	104.74	104.62	107.11	102.56	106.77	104	105.51	103.21	105.54	103.83	105.94	105.32	105.48	105.43	106.38	107.05	106.58	106.29	104.67	105.42	107.99	105.63	106.86
101.04	100.13	99.967	103.26	101.51	101.16	100.1	97.85	103.55	100.48	101.46	97.819	103.09	100.45	101.88	99.885	102.85	99.742	98.829	101.17	101.56	100.74	99.479	102.34	99.832	99.992	97.478	104.58	101.42	99.131	101.2	101.6	102.1	99.558	101.07	102.12	100.97	102.31	101.03	104.1	99.498	100.79	97.102	102.38	99.366	101.85	100.62	98.662	103.44	98.801
103.61	105.78	101.18	107.29	109.86	105.37	108.15	106.29	107.71	107.84	109	105.08	105.77	107.82	105.25	107.28	107.2	107.38	107.43	106.44	105.74	106.56	105.16	106.32	108.17	106.4	106.17	104.54	105.77	103.1	103.97	107.23	108.33	104.54	108.69	106.28	106.21	105.65	105.2	106.63	104.06	104.95	107.82	108.65	106.6	104.6	103.94	108.73	105.69	109.33
102.51	107.24	107.65	108.91	105.14	106.38	107.84	103.18	108.57	106.62	107.51	103.17	105.6	105.74	101.59	104.95	108.74	103.69	108.06	103.94	105.17	107.83	105.6	105.73	107.94	105.44	104	104.86	105.16	102.78	106.35	104.95	106.29	107.71	106.34	106.78	106.64	106.19	105.5	108.27	105.26	106.04	103.32	108.14	108.02	104.89	107.7	106.38	104.6	100.63
107.15	107.33	105.63	105.88	106.41	109.63	110.52	110.11	111.45	106.07	107.76	107.7	107.81	108.91	110.49	109.04	109.22	110.14	108.73	109.17	105.4	108.18	110.23	108.3	109.63	109.54	107.71	111.51	109.54	106.43	108.57	108.14	106.35	107.32	109.32	105.09	107.73	108.86	106.72	106.51	108.91	108.18	108.24	109.24	106.69	110.37	106.35	108.28	108.48	108.81
106.65	104.33	107.84	104.48	105.65	103.15	105.44	105.61	105.82	104.36	104.92	106.96	105.23	105.43	103.38	102.96	103.39	105.18	105.17	106.52	105.73	106.63	108.93	107.51	107.88	104.81	102.06	106.8	105.98	105.16	104.17	104.74	106.79	104.99	105.28	107.86	106.64	105.54	104.01	106.7	104.89	107.16	107.83	109.64	105.48	107.64	107.08	106.79	106.56	105.69
107.46	106.89	107.95	110.29	107.55	105.3	106.26	110.19	107.36	109.62	106.61	107.59	105.81	108.16	107.4	104.82	109.46	110.03	110.25	107.91	109.56	106.51	110.57	109.36	109.13	108.01	108.47	108.13	110.57	113.83	107.02	104.66	107.77	109.04	109.45	108.01	110.54	107.3	106.5	109.21	109.47	108.43	110.03	108.98	111.34	107.89	106.33	106.72	105.09	108.88
104.15	105.92	105.6	107.18	104.32	105.12	108.29	107.6	107.84	104.51	106.5	104.26	109.22	102.35	109.39	105.02	105.85	105.58	107.98	106.27	106.38	104.56	108.58	105.55	107.09	105.6	107.54	105.02	106.76	106.53	103.78	103.89	107.41	107.1	105.7	106.83	105.74	105.33	104.5	109.17	105.51	107.94	106.33	106.25	106.18	104.72	105.52	107.23	106.59	108.16
106.02	108.33	108.71	109.61	109.36	108.01	108.14	108.93	105.11	110.97	107.95	110.14	109.27	108.19	108.87	106.63	109.14	104.79	108.63	108.08	112.11	108.64	107.3	105.3	105.67	108.32	105.76	109.86	107.96	109.38	107.72	107.65	106.71	109.53	106.9	108.25	107.6	108.08	105.55	106.39	107.4	109.53	110.18	109.55	108.58	106.65	109.47	110.38	107.64	109.23
97.043	98.313	100.35	98.618	95.826	98.092	99.181	100.22	99.298	99.484	99.06	98.246	99.363	98.61	101.49	99.783	98.908	99.405	100.18	97.538	100.73	97.969	103.25	98.91	100.46	97.249	97.753	99.639	99.252	100.74	97.498	100.37	100.32	99.678	97.439	97.494	102.9	96.644	99.264	99.825	97.586	97.381	97.833	100.12	100.83	97.168	97.355	101.61	96.719	98.756
107.46	107.07	108.17	111.62	105.07	107.39	108.17	110.47	108.4	109.27	106.83	107.36	108.26	105.47	104.65	106.37	109.16	106.56	110.04	111.04	107.66	106.73	109.54	107.51	107.58	106.01	106.74	108.86	108.02	108.85	110.43	108.1	108.76	105.99	107.66	107.24	109.05	108.42	107.63	110.44	108.71	109.47	107.66	105.41	108.42	110.67	102.69	106.39	106.43	108.71
112.43	108.49	111.64	108.77	109.97	108.3	108.89	111.95	111.74	109.33	110.02	110.42	107.39	111.38	113.51	109.85	109.92	110.99	111.07	110.46	112.82	112.08	112.86	110.42	111.06	106.37	112.68	112.32	111.17	107.73	113.65	112.09	110.38	111.89	110.09	111.9	109.06	109.8	108.57	111.95	107.76	111.35	110.5	111.35	109.14	109.9	111.24	110.44	110.39	110.77
101.73	99.319	98.457	96.122	99.585	99.649	101	98.854	97.745	100.57	99.108	96.868	97.745	99.117	100.43	99.524	99.862	97.505	98.154	102.24	99.967	97.594	99.004	97.16	98.081	97.838	99.334	101.05	99.679	99.389	99.894	96.625	99.235	100.16	99.164	98.49	97.081	97.854	93.138	98.029	101.6	99.497	100.75	97.68	99.253	99.081	96.822	101.12	96.231	101.39
107.89	107.61	107.94	108.8	106.15	112.43	108.92	107.1	107.12	108.34	106.27	108.76	107.36	108.5	108.45	107.02	107.38	107.84	104.72	104.65	104.89	109.67	108.07	107.92	108.03	109.44	107.18	107.86	107.92	107.08	107.37	108.29	107.57	108.95	107.31	108.5	108.73	104.43	109.58	108.18	107.79	106.27	108.31	108.26	107.93	107.8	105.8	104.43	107.02	106.62
107	105.2	106.74	107.23	104.2	108.78	106.2	105.15	107.61	105.23	103.49	104.19	104.81	106.62	106.44	105.76	105.76	106.5	105.01	106.77	105.81	105.29	101.27	105.05	106.75	107.7	104.53	105.95	107.67	102.04	107.96	106.11	106.02	103.5	102.55	102.28	105.79	108.15	104.48	106.71	106.54	107.49	108.04	105.21	107.37	102.69	104.22	106.35	105.94	107.71
96.696	96.567	99.106	97.924	100.81	99.357	97.738	96.935	95.164	96.41	98.041	98.036	98.952	98.72	98.234	100.56	96	101.9	99.305	98.725	98.498	98.455	97.78	99.726	100.08	96.464	96.935	95.116	98.729	96.777	100.41	100.75	96.302	100.82	98.473	101.33	95.42	100.43	97.575	97.329	100.03	99.225	98.377	96.94	99.035	99.64	99.269	98.917	98.018	97.622
104.32	107.5	107.25	109.27	112.68	107.11	106.07	106.21	107.2	108.61	109.86	110.34	106.44	106.41	108.28	108.15	105.03	107.1	109.51	108.78	105.98	108.46	109.3	110.54	107.84	107.3	109.51	109.8	108.75	107.63	109.08	107.2	108.01	108.18	107.75	107.77	109.16	108.54	107.49	110.43	102.95	107.84	107.11	106.67	109.83	105.86	108.07	108.24	110.58	107.92
102.76	107.54	105.79	106.74	103.43	105.41	106.61	104.08	105	106.61	104.07	108.44	105.94	105.95	107.06	105.33	107.37	107.39	106.35	103.56	104.57	106.04	102.28	104.91	104.61	105.71	105.32	105.43	105.75	105.88	105.59	104.05	105	102.14	103.68	108.44	104.19	105.8	108.89	105.29	105.07	103.18	106.76	107.22	104.05	104	109.66	109.83	104.44	106.13
105.15	104.28	106.22	105.77	103.76	106.49	105.53	105.1	106.15	107.59	107.2	104.88	103.91	104.42	107.21	106.95	107.13	103.7	105.4	106.41	105.07	104.35	107.65	106.12	106.9	105.67	104.47	105.86	106.76	105.76	106.9	108.59	109.98	104.69	106.79	105.79	103.1	104.34	105.08	105.44	106.21	103.43	104.62	106.06	107.64	109.37	106.05	104.09	108.31	106.7
98.648	102.02	97.952	101.02	99.501	98.153	96.124	96.649	97.998	97.63	98.452	95.665	99.623	96.844	100.16	98.593	98.703	101.5	99.166	97.572	99.272	96.446	101.02	97.839	99.144	101.83	99.865	99.579	97.606	97.625	99.859	100.05	97.871	98.533	98.075	97.864	97.597	99.622	98.342	99.995	99.651	100.87	97.898	94.845	99.567	100.83	96.802	100.21	97.837	97.861
100.41	98.407	99.173	102.85	99.487	98.004	97.887	102.27	99.393	103.35	100.95	102.15	99.55	98.426	97.487	100.63	99.693	99.833	102.55	101.27	99.558	97.428	100.97	100.73	98.886	100.78	100.39	97.083	100.86	99.951	99.736	97.681	100.98	99.485	99.218	99.725	99.25	99.029	97.755	100.54	99.526	100.45	100.77	101.14	99.945	97.769	98.818	101.89	101.26	102.43
104.26	105.47	105.92	108.3	109.22	106.49	104.81	108.73	107.19	106.83	107.14	105.69	107.83	103.17	106.63	103.16	105.86	106.44	103.41	107.51	105.18	106.89	109.41	106.08	105.29	105.96	107.51	109.26	106.92	109.51	108.13	108.22	105.89	104.37	105.81	107.19	105.56	105	107.18	104.08	108.37	105.28	107.66	104.39	107.78	107.72	106.06	108.23	106.04	107.52
104.94	106.19	105.45	108.5	106.95	102.79	106.36	108.16	106.96	107.68	105.32	103.83	103.45	105.84	104.65	105.84	103.97	105.98	105.6	105.27	105.34	104.16	104.65	103.99	104.13	107.81	107.22	105.3	105.07	109.1	106.75	103.18	103.45	106.35	106.2	105.26	106.09	109.4	108.86	104.41	105.96	105.89	107.31	107.2	106.66	105.64	106.52	106.38	102.6	104.77
108.03	105.93	106.55	103.63	108.69	106.57	101.35	105	106.45	106.12	105.07	106.5	105.49	107.27	108.76	105.26	109.94	105.16	107.28	109.06	106.89	106.77	108.22	104.52	105	104.27	106.2	107.56	104.48	104.27	107.85	106.29	106.45	103.51	106.69	104.98	106.28	107.46	106.84	105.48	104.57	106.14	106	106.16	108.2	106.1	105.68	108.2	105.28	106.02
98.56	97.38	100.35	101.24	96.582	96.851	97.785	94.545	97.374	99.403	98.068	97.831	99.02	96.731	95.855	96.844	96.597	99.649	97.223	98.459	96.989	98.235	96.991	100.21	96.077	99.728	96.396	98.925	99.037	97.032	97.148	97.749	99.814	99.639	97.874	97.052	96.819	96.398	95.835	99.79	99.608	96.5	100.21	98.353	97.82	100.75	95.562	96.332	100.1	97.903
104.83	102.91	103.09	106.8	105.2	106.2	105.62	108.31	108.15	106.17	106.67	104.3	108.5	109.86	106.06	108.18	110.38	106.21	104.25	108.95	107.07	105.71	107.16	107.05	103.72	103.16	110.85	106.16	108.07	107.11	107.23	103.31	105.4	105.4	105.62	106.75	104.71	106.76	103.97	107.92	105.66	106.49	105.05	106.97	106.16	104.84	106.97	106.51	108.77	107.06
109.84	110.52	107.16	107.73	110.44	109.59	107.79	107.29	109.91	108.34	106.66	112.38	106.4	106.97	103.24	106.92	111.23	110.65	110.21	105.54	107.98	108.91	108.35	108.82	107.94	107.77	109.1	110.79	106.99	106.31	109.41	109.27	105.35	110.21	106.27	107.93	105.17	106.1	109.31	106.68	108.23	108.92	107.09	108.32	108.76	107.77	107.36	109.57	108.47	107.7
110.73	108.62	107.94	105.69	110.08	106.9	108.65	106.9	104.58	105.41	105.91	107.89	107.97	109.29	106.51	108.46	106.86	107.93	105.62	106.68	108.24	111.04	110.25	108.81	109.58	108.57	105.08	108.68	108.09	106.1	105	107.12	103.36	109.48	109.92	106.67	108.35	108.33	110.61	108.81	108.47	107.14	105.79	108.4	105.29	108.12	108.84	109.95	104.48	110.95
105.5	105.63	108.21	105.5	107.59	104.69	105.62	103.41	103.89	103.95	105.36	105.72	105.07	105.58	106.33	107.52	104.04	105.22	105.91	106.01	106.89	107.14	107.87	105.07	106.99	108.3	105.75	105.6	104.15	107.13	105.43	105.63	104.62	106.78	107.26	106.74	103.81	106.46	109	105.86	106.6	106.6	102.98	105	105.71	110.32	105.79	105.38	104.98	107.92
108.18	107.35	106.73	106.83	108.7	108.16	105.31	109.79	109.8	108.77	111.42	108.18	109.24	109.56	109.42	107.86	107.58	110.83	107.65	107.85	108.47	106.25	108.42	108.43	108.84	107.73	107.65	108.08	106.55	106.74	109.77	108.46	106.64	105.62	110.1	107.28	109.18	105.03	106.65	110.68	108.53	107.1	108.76	108.23	105.93	107.38	109.93	109.05	108.64	109.63
104.57	105.9	107.31	106.91	108.41	104.65	108.42	106.43	103.67	105.06	104.44	103.33	108.64	110.31	107.26	108.99	105.1	106.67	105.98	107.39	105.72	107.46	106.37	104.94	108.68	104.95	103.63	106.15	105.46	105.85	107.4	102.76	107.48	105.39	105.9	103.47	104.66	103.81	105.91	107.41	106.02	107.38	108.59	108.48	103.87	105.66	107.36	104.94	106.89	103.29
107.5	108.22	105.14	107.83	110.13	107.47	107.86	109.8	106.79	109.66	109.14	108.86	110.57	107.21	109.47	108.8	105.77	104.65	111.63	104.72	107.32	108.54	109.74	109.89	109.87	108.84	109.91	109.73	107.92	105.75	107.11	107.86	112.86	107.72	106.76	108.9	110.48	108.52	110.06	107.85	110.04	109.96	110.48	107.79	107.51	108.86	110.36	111.73	108.98	106.55
103.1	103.67	103.17	103.07	102.81	102.64	105.36	103.57	105.66	104.29	102.61	105.26	99.564	100.48	102.08	101.43	101.71	100.93	102.36	101.82	103.2	101.6	104.07	100.48	105.35	106.64	105.76	102.74	103.03	106.65	101.01	103.15	103.12	101.21	105.45	102.58	103.69	101.21	101.85	102.58	102.74	103.05	102.06	103.57	101.96	101.36	104.39	101.11	101.11	104.96
105.74	104.53	107.78	108.28	105.91	106.64	106.41	106.43	104.59	106.42	105.76	104.31	106.8	105.64	106.45	106.53	103.9	106.15	106.93	107.53	106.2	107.61	103.53	102.2	107.28	106.87	106.93	106.15	106.15	106.1	106.67	108.58	108.82	102.96	107	106.86	104.23	108.5	107.55	106.92	107.67	109.35	108.09	106.74	108.46	107.59	106.94	106.55	108	106.31
108.41	104.75	105.42	106.98	108.66	106.72	103.65	104.73	105.85	102.96	103.28	104.05	103.66	106.11	104.03	107.15	101.44	107.22	105.77	106.58	106.13	104.95	105.04	105.93	104.24	103.89	103.69	105.6	108.88	105.26	105.34	103.46	106.28	104.48	106.07	105.68	106.36	102.42	104.85	107.16	104.21	107.21	104.67	107.71	106.65	105.05	108.19	106.38	105.89	107.57
108.48	107.42	107.55	106.94	104.68	108.3	105.3	108.32	106.32	106.89	108.09	108.37	108.04	106.24	108.55	107.52	108.99	104.31	110.35	107.85	106.76	107.56	106.22	110.38	105.7	106.87	109.38	107.31	104.91	106.2	106.94	109.36	108.71	106.55	107.11	109.68	106.94	104.79	106.14	108.14	108.75	107.24	103.72	106.06	109.97	105.47	108.95	109.78	109.19	109.48
96.161	99.214	96.275	97.25	96.719	97.325	97.457	95.795	97.011	96.13	95.391	99.798	97.743	99.885	98.912	94.744	96.543	99.673	100.25	99.093	98.2	96.591	97.158	95.88	96.932	93.738	96.925	100.16	97.035	97.418	97.757	100.01	98.568	98.358	99.317	98.548	96.125	98.734	97.688	97.818	97.473	96.214	100.86	99.873	99.673	97.585	98.043	96.163	96.416	97.95
104.31	104.4	106	107.89	105.47	106.03	106.6	105.05	105.58	103.28	107.61	102.39	108.09	106.51	103.94	108.5	109.34	104.89	105.61	107.72	104.97	103.12	104.94	105.48	104.59	106.35	105.37	107.36	107.15	103.19	106.14	104.71	105.23	104.11	105.39	104.87	107.5	102.85	110.7	104.27	107.16	103.28	106.84	108.73	106.5	108.91	102.42	105.78	105.92	105.36
106.59	107.7	107.24	108.58	109.47	111.8	108.38	106.3	106.57	108.52	111.68	110.02	111.53	107.75	105.95	109.1	106.49	107.28	109.95	108.19	108.86	109.13	107.34	109.52	108.09	106.99	106.46	109.98	108.97	108.35	107.3	109.04	109.61	106.57	106.83	107.15	109.2	106.89	109.59	108.56	109.26	104.84	106.69	109.14	108.49	111.97	107.73	106.93	108.18	107.24
104.67	107.57	111.24	108.46	109.11	109.04	107.51	109.87	105.14	108.17	110.11	109.36	107.38	103.44	109.05	106.69	106.11	107.04	107.61	111.43	107.59	111.09	105.32	108.35	107.52	108.22	110.76	107.3	106.83	110.58	107.45	106.63	109.58	110.41	107	105.38	111.54	107.75	106.47	110.51	106.46	109.93	110.86	102.94	110.25	109.64	111.81	112.39	108.32	109.98
106.57	107.87	105.5	104.81	108.55	106.88	105.31	107.61	105.1	104.12	106.22	103.63	104.72	107.21	104.59	105.05	104.96	106.72	102.69	106.66	106.96	106.5	104.48	106.27	105.46	105.87	106.2	106.88	105.57	104.6	103.87	103.75	104.11	106.78	108.73	104.95	106.73	104.49	105.58	107.05	106.02	104.31	104.94	108.68	105.37	103.96	104.83	103.53	103.77	102.59
108.05	107	110.71	106.93	108.73	104.9	108.85	105.5	106.29	108.48	106.9	108.48	105.89	105.36	105.6	108.96	109	110.6	106.02	108.42	110.19	106.63	108.8	108.3	103.89	106.32	107.63	111.12	111.45	108.6	106.68	106.98	105.74	109.36	107.49	105.95	108.94	109.04	106.73	107.86	106.2	110.38	109.86	108.2	108.33	107.14	108.85	109.56	107.01	108.82
107.6	103.69	108.07	104.59	106.56	106	106.64	107.36	104.61	103.66	107.13	105.32	104.17	102.73	103.64	107.79	105.17	103.53	106.64	106.18	106.35	105.92	103.06	104.46	102.5	103.65	105.58	106.35	103.68	103.1	104.37	108.52	108.58	109.25	108.63	109.72	103.84	105.17	105.79	109.08	104.18	102.2	106.92	105.46	102.7	108.73	104.4	106.45	106.41	108.61
107.24	108.69	110.47	108.97	107.22	109.02	106.95	109.76	109.71	109.24	109.17	108.09	109.27	109.56	105.42	109.05	109.65	108.4	109.66	107.48	110.42	107.99	107.03	109.36	109.36	109.41	108.91	106.72	109.77	106.98	107.55	108.14	106.03	108.03	109.59	108.03	107.83	108.68	107.99	108.27	108.01	109.06	106.94	107.06	106.24	107.51	108.9	110.88	107.3	106.75
99.901	97.972	99.346	99.096	100.43	99.586	99.328	99.886	98.664	100.22	98.795	99.234	96.661	100.48	100.69	98.421	100.78	97.752	99.227	100.64	101.09	99.821	103.75	100.65	99.431	99.013	98.166	101.01	99.506	100.32	101.28	99.998	99.818	102.83	99.529	97.854	99.287	102.35	101.72	98.834	101.93	98.234	99.815	98.011	100.33	100.22	99.886	100.38	100.8	101.69
99.27	97.051	98.827	97.873	99.417	97.463	96.043	98.96	97.755	97.181	95.55	98.015	100.67	97.3	98.169	98.702	100.39	98.894	98.605	101.68	97.842	97.094	100.23	100.28	99.735	99.933	101.3	98.511	99.294	101.06	98.347	97.718	97.092	96.955	96.286	98.051	96.447	96.564	96.315	95.39	97.705	98.944	98.961	98.336	97.155	97.36	101.38	98.585	99.967	98.902
104.66	104.77	104.55	105.29	106.31	105.83	106.69	105.48	107.28	107.48	106.97	105.01	106.97	105.31	104.24	107.47	109.14	105.6	105.76	100.99	105.18	103.4	105.84	104.97	109.04	105.78	108.18	103.03	105.82	106.46	103.69	102.97	104.88	107.29	105.73	106.45	104.55	106.76	106.96	104.18	106.98	103.49	103.42	105.21	105.62	103.97	108.46	106.34	105.95	107.52
105.79	108.92	110.04	107.19	108.05	107.09	108.64	106.65	105.1	112	105.28	109.1	108.9	106.85	108.27	107.81	110.09	109.5	108.67	106.46	106.08	108.22	109.24	108.92	107.63	105.61	107.43	104.12	108.58	109.77	105.71	109.17	109.83	109.88	105.91	109.19	107.59	108.07	108.65	109.93	105.42	107.15	106.68	108.43	110.23	109.13	108.92	108.15	107.38	109.36
102.36	100.93	99.759	99.717	100.74	103.8	101.7	98.006	101.5	98.293	99.353	103.13	99.515	98.362	99.923	100.73	103.8	101.57	99.67	102.32	99.477	100.7	99.258	100.83	100.06	102.47	100.57	102.07	100.51	98.547	102.79	101.47	99.286	101.6	102.13	100.73	100.34	101.47	102	103.01	101.64	100.08	102.62	102.18	102.82	101.25	101.8	100.78	98.575	101.54
107.45	111.01	110.02	110.3	105.68	113.04	104.39	104.95	110.14	109.04	109.15	108.31	112.58	110.05	109.39	109.1	106.52	107.08	107.91	107.15	109.9	109.66	107.3	107.44	109.44	105.88	105.83	108.02	106.49	108.36	108.51	107.34	106.5	107.39	108.51	109.69	108.43	107.19	106.58	108.74	110.38	109.94	109.48	108.53	104.31	110.08	106.57	108.05	108.81	108.45
106.82	106.84	104.18	105.34	104.03	107.64	106.62	104.66	103.85	105.49	101.35	104.35	109.22	103.9	103.3	107.42	107.81	106.61	108.33	104.1	105.62	103.31	105.65	103.06	106.46	105.44	104.4	107.42	106.83	105.94	104.87	106.32	108.52	105.68	104.08	105.54	103.1	105.9	104.93	107.18	108.87	105.55	104.83	107.67	106.12	102.9	106.49	106.17	106.35	104.67
100.3	102.9	100.31	99.891	102.24	100.68	98.545	103.32	105.01	99.624	99.61	103.49	99.501	95.972	102.22	99.413	101.65	99.811	101.21	97.957	99.451	100.58	100.03	100.34	101.03	100.97	100.42	100.6	99.543	100.63	97.944	97.464	98.277	98.749	101.28	99.392	105.23	101.42	103.79	98.684	100.93	98.235	101.13	99.412	99.034	98.502	100.84	100.76	100.43	100.18
110.32	107.97	104.7	111.33	111.5	109.18	109.94	109.62	109.85	107.99	108.82	108.64	109.27	106.27	109.94	108.27	112.17	105.93	107.07	107.96	108.59	106.42	108.95	108.97	107.13	110.55	109.9	107.23	105.61	107.53	109.29	107.12	106.45	109.03	105.15	107.46	105.8	109.79	108.36	108.17	107.46	106.45	108.58	108.09	104.31	109.11	109.22	107.46	105.63	108.21
99.549	96.048	100.83	95.811	98.869	96.232	96.057	98.262	96.447	95.544	97.456	97.031	98.529	99.039	101.44	98.688	97.623	97.011	97.321	97.863	99.21	100.02	95.372	96.793	100.19	96.258	98.55	93.742	100.24	98.656	99.11	97.498	95.39	101.35	102.45	100.5	100.74	98.206	96.526	99.911	98.731	98.65	98.679	99.857	98.195	97.891	97.498	98.543	97.345	99.39
108.38	110.45	112.16	111.1	112.08	112.07	112.01	109.73	110.09	113.25	109.74	111.08	111.72	110.96	111.67	112.71	113.86	109.81	112.29	111.69	109.98	110.79	111.57	110.3	112.06	110.45	109.62	108.55	108.19	107.26	109.69	110.13	107.86	111.62	112.28	109.67	111.87	112.38	109.81	114.46	108.14	110.68	109.57	111.47	110.84	111.32	113.74	109.21	112.04	110.47
107.95	104.97	107.67	106.48	109.03	109.45	110.31	108.71	109.51	110.58	108.4	107.67	109.17	110.83	106.95	104.92	110.26	109.2	106.44	111.01	107.24	106.67	104.94	108.07	109.07	108.27	108.83	107.15	109.51	109.94	107.77	107.56	106.57	109.87	105.03	109.26	109.88	109.95	109.71	107.37	106.03	110.18	106.87	107.41	109.81	108.67	112.68	110.28	107.65	107.91
109.23	106.2	107.39	104.7	105.47	102.67	105.14	107.99	108.17	106.93	105.16	105.49	108.61	108.9	106.22	108.12	106.54	105.36	106.5	106.9	106.57	107.66	105.45	108.79	108.91	108.17	103.48	107.63	104.94	104.68	108.2	105.68	107.95	105.39	105.71	108.26	107.79	106.71	106.92	104.64	111.06	105.54	106.59	105.51	104.72	106.88	106.73	105.15	102.37	106.06
107.35	107.2	108.17	107.02	109.26	108.41	106.79	108.97	106.28	107.94	106.09	106.16	108.31	104.87	107.87	104.02	106.37	104.59	105.64	110.21	106.98	106.34	104.71	104.22	105.68	106.81	106.31	105.58	107.68	104.99	107.52	106.98	106.49	106.97	105	104.14	105.25	107.28	107.4	104.5	104.6	105.2	107.01	106.16	105.72	107.17	107.27	108.05	106.48	108.39
105.19	105.87	102.55	107.11	107.5	104.44	105.58	104.15	105.24	102.72	103.48	107.72	105.59	106.81	102.15	107.03	107.09	107.05	105.6	109.19	104.4	108.28	103.14	107.14	103.67	108.26	103.1	104.98	104.59	103.64	105.02	105.31	104	107.91	105.09	107.99	107.96	103.39	105.71	106.03	105.67	105.33	105.38	105.36	106.43	103.14	103.36	107.53	104.46	103.32
98.411	98.452	98.481	99.545	95.689	99.675	99.114	100.22	100.13	95.919	98.078	95.496	94.239	100.55	98.4	99.11	100.54	100.53	96.314	96.636	98.663	95.166	97.931	99.865	97.892	99.681	100.21	97.849	99.512	97.162	100.64	99.293	98.312	98.005	96.061	100.58	100.24	98.667	98.835	100.66	99.218	98.423	99.245	100.51	102.7	99.773	96.413	99.362	100.26	100.77
109.63	108.41	108.94	109.34	107.26	108.5	106.16	106.52	106.91	108.64	106	107.55	107.2	107.08	105.44	106.33	109.01	108.05	106.98	108.67	106.78	106.02	104.4	109.53	109.77	107.64	107.92	108.94	111.48	109.28	106.31	108.57	110.5	106.64	107.34	108.47	106.97	105.45	107.36	108.04	103.74	106.98	107.12	106.52	107.86	110.83	105.59	107.64	107.1	106.79
104.94	107.3	104.78	108.82	106.47	104.19	103.97	105.06	106.53	107.3	105.03	106.26	105.83	105.22	103.25	106.07	106.08	106.4	106.95	106.63	104.35	107.77	105.14	106.16	107.11	108.44	107.58	107.58	102.96	105.89	106.5	106.9	105.04	105.82	105.93	105.11	106.9	107.21	104.74	105.95	106.46	107.93	103.15	104.52	105.06	107.47	106.67	104.81	106.34	104.67
102.04	100.82	99.488	99.605	100.52	96.888	97.471	99.357	100.81	99.258	101.82	99.946	100.64	101.21	99.615	100.66	100.17	97.228	99.943	101.52	99.844	99.908	98.092	95.697	99.845	100.51	98.691	102.85	102.42	101.88	98.364	102.53	98.456	100.84	99.773	99.178	99.312	99.145	101.17	98.638	100.03	97.742	102.02	100.44	103.89	101.83	99.732	99.973	97.122	101.26
99.928	99.415	99.046	98.123	99.333	101.23	98.702	100.11	101.46	98.58	94.977	98.411	99.421	98.063	96.66	99.896	97.131	98.877	99.605	96.887	98.809	96.494	98.599	98.945	101.96	99.828	99.046	101.61	97.925	97.382	95.102	97.462	97.389	99.57	99.191	101.07	101.46	100.16	97.987	99.175	99.553	96.732	100.57	101.26	99.286	95.805	96.671	101.89	97.793	99.121
109.44	111.79	108.74	106.44	107.66	109.13	107.1	108.59	108.26	108.04	108.59	105.74	107.48	108.21	107.27	109.34	110.99	109.82	108.13	110.57	105.33	109.04	107.93	106.9	106.9	108.57	106.35	107.2	111.55	107.85	110.28	106.99	108.13	108.23	107.42	108.23	109.87	108.95	109.18	108.13	107	109.35	110.86	109.45	109.98	108.48	108.21	108.35	111.94	109.59
107.33	104.82	107.84	105.24	105.34	107.2	105.87	104.18	107.28	105.59	107.32	105.37	108.91	105.02	105.75	104.46	107.06	106.72	106.13	108.76	107.48	101.97	106.49	105.47	105.31	103.86	106.43	107.32	108.71	105.5	106.42	104.65	106.05	106.66	106.96	105.4	107.76	103.85	104.68	106.37	106.24	106.69	104.58	106.64	104.47	104.34	107.43	104.1	109.19	107.61
105.36	105.3	104.29	107.28	106.18	103.29	109.64	105.68	108.07	105.05	106.81	104.69	106.19	105.51	102.76	105.92	105.06	105.81	100.55	108.03	105.24	104.15	108	106.06	106.57	106.1	106.82	107.2	106.38	105.97	106.67	104.5	107.29	107.49	106.02	105.28	102.23	104.11	102.69	108.33	105.26	108.09	103.13	106.84	107.02	104.82	104.32	105.26	104.35	109.59
99.297	99.633	97.806	102	99.317	96.95	103.09	100.57	101.18	99.312	99.761	100.36	96.449	98.201	100.56	99.271	102.46	98.552	100.14	99.985	99.229	100.89	98.794	99.204	100.7	99.716	99.848	100.73	100.5	99.1	98.917	98.607	97.753	98.398	101.44	101.26	101.22	98.985	104.4	104.67	101.65	98.911	99.624	98.757	100.89	100.3	100.45	99.983	96.924	100.48
105.02	106.89	108.51	107.05	104.9	108.13	106.53	104.57	104.96	107.04	105.57	107	105.98	102.84	103.93	106.95	107.18	106.29	110.45	106.16	108.32	104.93	106.43	107.11	107.38	106.92	106.08	105.58	106.69	106.49	109.13	104.63	106.48	107.52	106.86	107.01	105.37	109.1	107.49	104.64	109.91	107.34	107.58	104.59	108.55	106.48	110.17	105.19	106.94	105.95
100.96	98.886	98.315	95.4	97.83	99.393	96.699	97.402	95.328	95.854	95.748	99.1	97.993	99.097	95.224	95.072	99.247	98.978	97.849	98.853	97.964	98.225	96.396	98.585	97.759	98.628	100.37	97.655	97.602	97.664	98.518	96.275	96.914	100.24	93.364	101.78	98.605	98.198	98.175	97.414	98.416	99.886	99.206	100.31	97.217	96.148	97.86	98.895	100.34	99.497
95.551	97.647	96.296	98	99.733	98.057	99.153	98.778	98.783	101.37	101.81	98.678	98.339	96.982	98.978	96.493	97.771	97.661	100.89	101.32	97.531	98.78	99.285	98.068	97.664	98.882	97.885	98.471	99.871	96.801	96.158	98.608	100.16	102.59	98.729	98.589	100.24	96.495	99.084	95.482	98.617	99	98.387	99.123	97.674	98.343	97.275	98.831	102.04	99.273
106.24	104.01	107.27	106.16	106.73	105.69	103.06	103.91	104.75	105.86	104.34	106.98	102.05	107.25	104.29	104.91	107.86	105.77	105.39	107.34	108.1	105.76	104.92	101.97	105.36	104.25	104.8	105.27	106.75	104.74	104.12	101.96	105.03	104.82	106.42	108.84	104.46	110.16	106.23	106.18	107.37	106.16	104.38	109.62	104.54	105.05	103.07	107.52	105.82	107.98
104.45	107.31	108.27	102.36	106.78	107.51	104.35	106.12	108.02	103.69	107.8	104.63	106.46	106.02	105.99	108.98	103.92	108.63	105.94	106.17	108.48	105.72	107.59	104.99	108.16	110.09	107.5	105.55	104.49	106.17	106.48	106.26	109.69	107.71	110.44	105.61	104.92	106.13	107.05	108.12	107.8	108.45	107.16	107.67	108.28	107.59	106.85	107.13	108.2	106.63
111.23	110.15	108.46	109.43	106.91	107.45	106.33	110.43	106.24	106.49	110.23	110.22	109.95	110.5	106.97	108.12	107.65	110.1	108.13	106.81	108.49	108.52	108.56	109.34	109.39	108.56	110.94	109.96	106.34	108.27	109.48	109.24	108.11	105.9	109.19	109.33	110.84	108.07	104.65	109.3	106.99	110.3	104.64	109.96	108.33	108.29	109.32	108.09	109.69	105.93
96.459	95.548	98.914	98.324	99.633	96.926	97.426	96.034	100.13	97.818	99.993	95.58	98.065	97.444	98.53	96.932	95.861	98.015	97.319	97.201	98.377	95.802	98.682	100.41	97.922	99.404	98.757	96.716	100.48	99.682	95.706	95.065	98.359	97.907	98.652	98.649	96.442	98.113	97.182	98.306	99.554	101.16	96.416	98.144	99.774	96.302	98.029	97.076	98.637	98.797
105.15	104.23	109	100.71	107.37	103.1	106.57	106.84	107.92	109.29	101.41	106.03	109.26	104.93	106.82	107.92	104.37	105.67	106.12	106.31	103.05	104.66	104.96	104.59	107.9	103.73	108.52	105.54	103.33	106.35	109.6	105.81	106.43	103.65	108.39	104.81	106.87	103.84	104.92	103.66	106.2	107.62	108.05	106.77	103.76	105.58	106.47	104.05	104.18	103.33
100.45	98.768	100.3	97.44	102.47	101.1	98.61	100.45	100.06	100.65	100.98	101.51	101.6	100.86	96.749	99.967	100.1	97.281	100.55	97.433	101.02	99.134	102.89	101.05	101.21	99.359	99.921	100.22	99.44	98.922	101.02	101.62	99.126	100.72	99.893	99.616	98.98	101.36	97.001	100.83	98.501	97.758	101.86	101.37	98.861	102.05	103.3	98.398	99.441	101.11
109.9	109.59	106.72	103.59	112.15	106.98	105.01	107.64	106.68	106.42	108.28	106.9	102.45	106.18	103.2	107.69	103.91	105.48	108.01	107.19	104.51	105.39	107.62	107.97	107.35	107.72	105.57	107.74	106.86	108.18	105.37	106.39	109.22	106.17	105.4	108.7	107.68	106.58	109.83	105.39	105.6	106.94	109.31	106.53	108.37	104.07	105.11	110.77	105.15	103.71
107.74	107.54	107.41	108.66	106.61	106.14	106.77	108.68	106.9	109.54	108.48	111.05	107.4	109.1	110.48	107.02	110.68	106.33	109.37	106.45	109.6	109.01	104.8	107.5	108.36	110.7	107.48	106.34	106.35	108.43	106.02	105.43	106.5	106.3	106.95	104.42	109.32	106.56	105.16	107.93	108.38	107.07	110.05	106.82	109.76	110.24	110.48	107.86	107.65	111.95
98.192	97.992	100.31	98.441	95.395	100.09	98.815	97.519	97.608	96.942	98.307	98.995	95.751	97.332	99.362	97.937	98.869	96.39	99.214	99.254	98.761	100.12	99.111	95.918	100.74	98.792	98.886	98.514	97.653	96.755	98.043	99.157	96.883	97.396	99.045	96.753	99.38	96.631	98.226	99.651	96.543	97.233	100.2	99.863	92.643	97.208	100.19	94.873	96.374	100.28
104.68	106.17	105.18	105.29	105.66	107.06	105.19	105.17	105.87	104.77	108.7	108.05	104.27	105.1	107.99	105.9	105.1	103.9	104.87	104.8	103.43	106.53	105.22	107.23	107.34	103.41	104.4	107.7	107.38	108.08	107.19	103.46	106.23	102.06	104.42	104.6	105.06	106.68	106.99	107.67	105.9	104.51	105.33	107.12	104.56	104.16	104.04	106.05	109.09	106.42
105.9	103.7	104.5	107.74	103.54	108.13	105.95	105.28	103.68	105.65	104.26	103.33	106.3	105.66	103.13	107.76	106.27	104.89	104.9	105.94	104.65	105.68	106.04	104.24	105.95	104.88	107	105.94	104.54	105.73	104.59	103.9	104.65	106.85	102.95	103.78	106.88	104.99	107.01	105.54	105.66	108.44	103.44	107.07	105.02	107.1	109.04	105.99	105.46	108.81
106.74	106.71	104.13	103.15	104.69	106.71	105.79	105.71	108.17	104.91	103.91	108.18	102.65	104.38	107.91	102.7	105.31	105.07	107.44	107.53	105.12	103.36	104.71	107.46	103.64	105.43	106.14	106.12	104.1	103.79	108.22	107.08	105.11	107.76	103.12	106.19	107.11	107.03	105.12	105.31	106.12	107.29	106.97	103.25	104.83	107.02	107.36	103.66	104.36	107.57
110.68	108.21	104.5	110.51	107.43	108.6	110.07	108.54	108.97	107.01	107.46	106.03	107.78	111.38	108.23	111	106.08	105.16	107.39	109.88	107.95	109.86	106.87	109.11	109.81	109.39	104.75	107.18	110.46	110.36	107.74	110.44	110.92	108.39	107.41	111.97	109.76	109.87	110.64	109.94	110.96	107.91	112.38	110.25	107.02	107.3	109.63	110.07	111.98	108.9
110.04	110.21	114.21	107.49	112.41	114.39	109.26	113.44	111.92	114.83	113.03	111.58	110.47	111.76	108.36	111.09	113.09	108.57	110.52	106.56	108.8	110.55	111.75	109.51	112.55	112.16	113.05	109.65	108.06	107.56	110.63	109.81	108.95	112.7	109.16	111.83	109.25	109.7	109.31	110.04	110.67	110.96	111.46	112.23	109.54	109.11	109.16	109.26	110.43	113.76
105.08	105.1	107.55	105.61	96.94	109.22	106.99	103.89	103.6	103.69	106.34	104.01	106.19	107.24	105.11	108.59	107.53	106.42	105.36	106.08	106.8	107.47	106.16	106.06	105.22	103.94	106.76	105.18	105.65	107.06	104.58	108.96	103.65	105.45	104.65	107.48	107.18	105.88	106.44	104.79	104.45	104.72	108.11	103.29	104.6	109.18	105.78	107.26	104.62	108.6
108.29	106.62	109.91	107.84	106.91	111.15	108.38	107.63	107.27	108.88	108.29	108.87	105.99	107.74	106.38	106.11	104.17	110.86	107.85	110.19	106.51	108.34	107.98	110.95	107.33	108.14	104.59	106.14	108.2	107.75	110.28	108.71	111.41	105.92	105.43	107.21	106.97	105.98	108.39	107.54	106.31	109.73	108.1	104.69	109.33	107.77	112.04	108.94	107.44	104.89
107.1	105.34	103.94	109.76	106.92	111.6	109.92	109.28	109.05	109.78	106	108.57	108.67	107.47	107.73	109.66	108.08	109.55	107.18	111.32	107.13	107.92	107.54	109.15	107.46	105.19	107.65	110.01	111.97	109.51	105.37	110.07	106.76	105.91	107.78	106.85	109.25	106.47	108.48	108.67	107.34	107.12	109.19	107.87	108	111.51	108.63	108.77	108.69	104.55
104.29	106.07	109.65	108.15	107.02	106.24	108.1	108.87	108.04	108.76	107.07	109.34	108.78	110.19	108.44	107.85	106.57	106.63	110.84	109.06	107.01	106.32	104.77	109.72	106.73	111.23	106.6	107.53	108.5	109.3	108.95	106.24	105.67	108.65	105.14	108.24	107.64	107.16	110.46	109.46	107.3	112.03	108.34	110.2	107.89	106.69	108.98	108.1	107.72	105.95
107.91	106.84	108.72	106.77	102.58	106.81	105.82	105.33	103.85	105.07	102.38	106.23	103.02	106.95	105.77	105.03	106.61	103.33	107.35	105.28	106.67	104.52	103.82	106.72	107.02	104.99	103.03	107.26	105.43	106.05	107.55	104.46	105.77	104.81	105.16	105.84	106.63	104.86	107.45	106.29	105.77	106.47	105.81	103.64	107.02	107.2	104.6	107.46	107.64	107.64
96.387	98.86	98.982	100.55	98.477	100.03	97.146	97.061	99.855	98.428	98.089	100.22	100.68	96.976	96.934	95.672	99.338	100.6	99.51	97.587	98.066	97.425	98.932	98.104	96.772	101.63	98.709	99.525	101.03	95.562	98.089	97.456	99.161	98.419	100.23	95.749	102.34	100.06	94.633	101.12	99.8	98.217	98.682	95.664	98.636	96.901	99.05	97.5	98.083	97.451
108.39	104.17	105.8	106.29	105.72	110.29	106.6	104.6	105.32	107.9	106.15	107.19	105.84	107.54	106.2	106.28	109.92	107.68	108.06	105.47	107.6	104.94	107.38	108.86	105.61	108.76	104.77	113.3	105.63	104.92	106.25	102.88	106.65	105.72	106.44	107.66	106.37	103.29	103.31	107.42	107.92	104.13	105.18	108.44	105.73	103.64	106.31	104.58	107.55	104.35
105.02	107	108.09	107.32	104.69	106.56	105.87	101.72	106.75	108.33	103.87	105.95	104.73	103.39	107.08	100.55	102.81	105.91	108.88	106.94	107.71	106.51	108.14	104.05	105.42	106.24	107.1	105.25	107.78	107.83	104.71	106.05	105.31	107.64	103.17	101.64	106.47	103.66	107.86	105.12	106.53	106.22	107.11	106.54	107.67	105.38	105.72	104.76	103.52	109.5
99.345	96.927	96.276	99.293	100.8	99.649	99.7	94.746	99.634	99.65	99.042	94.372	98.209	94.211	94.611	99.442	99.11	99.251	94.877	99.661	98.927	99.44	99.383	96.716	98.511	96.733	98.97	95.763	94.882	98.581	98.714	98.749	98.922	97.125	98.284	99.925	98.052	97.44	96.434	98.547	98.652	97.166	98.899	99.73	96.166	95.812	97.611	100.09	97.764	96.844
99.821	94.504	95.847	94.57	97.371	95.168	97.64	97.599	98.018	98.076	95.836	97.435	97.885	97.315	100.78	96.658	97.178	98.334	98.557	95.26	97.735	96.862	95.602	101.71	96.651	99.252	98.566	99.934	98.706	96.061	97.645	95.841	94.829	98.726	98.801	100.24	97.427	99.827	99.04	98.029	93.821	99.578	99.761	95.87	97.794	98.576	95.382	100.95	100.69	96.65
107.95	107.79	108.41	107.88	109.73	108.87	108.06	109.76	112.68	109.62	109.7	105.19	111.13	106.15	105.69	107.48	105.27	106.9	106.19	107.81	110.09	110.56	113.94	108.26	107.48	108.53	106.32	105.8	110.64	105.57	107.79	108.79	108.01	108.42	108.46	108.27	106.46	107.61	109.42	106.48	111.22	109.55	106.11	107.03	108.69	110.41	111.58	108.33	109.17	106.23
105.02	104.48	106.6	106.79	104.77	108.4	104.78	108.86	109.14	106.89	106.12	106.5	107.35	107.39	106.62	107.95	109.34	104	106.02	107.23	108.93	103.78	108.5	106.27	107.03	105.9	103.72	105.76	107.07	104.9	105.97	107.21	108.6	106.24	105.34	105.48	105.82	104.96	106.08	102.77	103.4	106.21	106.36	106.01	107.8	104.76	106.23	108.41	106.7	107.27
107.01	108.68	106.25	112.38	112.59	107.2	107.83	109.11	107.59	108.08	108.42	110.98	106.11	107.58	105.74	107.34	107.89	108.53	110.19	108.63	113.4	109.41	109.66	107.82	109.04	109.33	108.64	108.19	108.31	111.24	107.03	106.28	109.18	107.86	106.42	109.06	109.66	106.38	109.99	107.16	109.24	108.01	111.02	109.08	110.87	107.38	106.34	110.17	109.64	106.94
107.44	104.3	106.25	107.38	107.62	103.06	106.27	108.75	106.71	105.19	107.89	106.53	106.61	109.06	108.84	106.46	104.88	106.82	105.52	106.87	105.95	108.39	109.4	103.8	106.46	109.79	106.28	104.95	109.5	108.36	109.54	106.75	106.06	105.28	104.4	107.74	106.56	105.68	107.85	107.89	105.85	105.19	105.51	108.53	105.65	104.46	107.28	106.14	107.91	107.37
105.09	104.58	103.29	109.95	106.28	103.68	106.22	104.42	105.39	104.4	104.04	104.71	106.1	105.29	106.23	104.75	103.11	104.56	104.41	104.42	105.11	104.69	106.18	108.51	106.81	104.68	107.52	108.68	105.22	106.18	105.63	103.02	104.62	107.46	107.73	102.85	106.48	105.27	105.09	104.26	104.44	107.16	106.34	105.09	107.16	104.91	104.4	106.32	103.82	103.73
99.568	99.416	102.3	100.17	98.025	98.002	99.517	99.802	101.5	100.13	102.26	103.47	101.11	95.883	99.574	100.69	98.126	99.277	103.9	100.41	100.89	100.85	101.11	101.97	99.214	100.58	103.46	100.34	103.07	102.02	99.736	99.398	98.343	102.78	98.789	100.97	100.96	100.34	100.48	98.44	101.82	101.5	101.07	99.686	98.739	99.845	104.26	98.093	101.33	102.06
107.33	110.67	110.2	106.64	109.78	105	108.93	103.43	107.2	105.63	106.6	106.95	108.72	103.95	106.47	107.44	108.57	108.35	107.65	107.45	106.87	107.52	107.9	110.73	106.88	107.37	108.6	106.33	107.46	104.86	108.6	109.22	108.47	109.43	109.37	109.35	108.13	108.29	107.11	108.06	106.28	108.71	105.84	108.66	107.02	108.39	106.52	109.61	103.9	109.47
109.19	104.73	105.56	106.12	104.53	106.71	107.57	106.9	106.24	108.23	105.02	105.07	108.48	104.86	105.79	108.31	108.71	105.79	106.16	113.07	108.69	104.14	104.11	107.47	107.56	107.08	106.46	107.19	103.74	102.28	105.74	105.52	105.35	106.29	106.15	107.17	107	103.18	108.95	107.47	108.52	104.7	110.13	107.71	105.12	106.37	107.96	108.95	106.26	107.52
106.49	108.86	106.04	106.2	109.06	106.55	112.41	106.64	105.45	107.64	108.56	108.5	107.06	107.81	110.85	106.2	107.94	109.83	109.7	108.06	110.53	107.95	105.17	109.23	109.05	106	107.28	110.87	109.61	106.06	104.77	106.55	107.07	107.49	107.86	110.58	111.87	108.71	105.71	106.28	108.9	109.46	106.66	108.44	109.35	108.91	109.16	108.48	108.49	108.94
108.47	109.3	108.45	108.95	109.45	109.14	109.98	108.26	107.61	108.2	106.74	110.91	107.01	105.09	109.76	107.61	107.03	109.74	110.95	107.68	107.77	109.26	112.14	108.29	110.52	108.51	107.86	107.38	108.73	107.74	111.58	109.78	106.79	108.99	110.89	110.13	108.68	107.53	108.74	109.05	111.09	108.47	105.95	108.08	108.89	108.49	109.98	105.47	108.92	111.74
105.13	106.58	108.45	107.87	102.97	107.66	105.58	105.5	106.42	107.58	106.6	108.38	107.71	108.29	104.74	105.71	107.23	103.1	107.38	109.26	103.55	106.29	107.49	106.47	108.46	104.58	103.95	106.81	106.78	106.5	106.23	105.73	106.58	104.83	107.01	106.25	106.85	108.44	108.96	106.49	104.65	106.22	106.36	106.63	104.3	106.96	103.91	104.31	106.13	108.23
98.807	99.593	95.65	98.854	99.099	99.987	99.376	103.72	97.306	100.36	99.468	101.32	98.685	102.08	101.32	103.63	98.644	99.15	99.695	96.195	98.393	100.87	98.958	98.014	101.25	103.78	99.89	102.4	100.95	100.3	100.21	101.68	102	101.17	97.069	101.45	101.04	99.262	100.46	99.696	102.29	102.66	100.09	98.544	97.385	100.86	100.19	101.77	99.156	103.42
108.25	108.28	108.45	106.11	106.06	108.06	109.46	107.7	107.45	108.29	113.53	110.7	106.31	108.26	107.1	108.08	107.64	108.18	111.05	108.27	107.06	109.81	105.61	106.14	106.45	111.3	106.11	109.6	110.28	105.31	108	109.38	108.73	108.7	107.63	106.4	107.7	108	106.98	109.91	104.3	108.39	109.31	108.31	110.84	107.4	108.65	106.7	107.69	104.77
101.77	101.35	101.65	100.52	101.35	102.54	98.51	101.28	103.98	100.57	102.18	102.81	102.27	102.6	102.65	104.63	101.88	103.28	100.74	101.21	102.43	101.76	98.848	105.2	100.88	102.81	103.18	100.69	102.31	103.52	100.15	103.03	103.98	104.6	105.81	103.99	104	103.69	104.17	101.07	98.839	101.88	101.48	103.39	104.82	102.42	100.75	103.8	100.37	101.56
100.71	103.12	100.49	101.72	100.99	100.74	100.02	102.56	102.59	100.15	102.52	99.597	98.641	99.328	99.08	100.43	102.36	100.84	100.7	103.53	99.564	98.796	96.142	99.94	100.75	98.802	100.74	100.39	101.66	102.48	99.072	98.215	100.58	102.14	99.877	103.3	100.99	100.22	99.818	98.438	101.37	100.72	100.13	102.36	103.01	101.52	99.561	101.71	99.748	101.46
109.59	111.87	111.14	106.82	109.59	109.06	111.51	107.89	109.7	109.87	106.6	110.56	109.71	109.43	110.08	110.17	114.07	111.64	111.07	110.56	110.39	110.46	109.92	109.75	111.52	109.11	110.36	108.74	109.33	109.8	109.93	109.7	110.41	110.64	110.77	108.62	107.56	109.85	110.07	107.98	109.97	111.95	111.7	111.19	109.99	112.65	108.97	107.28	109.12	109.91
102.32	98.47	99.387	97.797	99.86	99.842	99.591	99.773	99.942	100.07	100.58	98.978	99.14	101.2	99.093	101.17	100.02	100.78	99.953	101.75	101.44	97.877	101.19	98.576	98.693	103.3	99.273	100.6	100.79	99.715	100.2	100.8	101.07	97.616	99.472	98.945	99.473	100.04	96.802	96.852	98.695	99.21	96.562	100.93	98.882	96.598	103.8	97.609	100.59	100.73
97.363	99.026	99.136	100.02	100.57	96.41	97.756	97.128	100.89	99.758	97.792	99.573	96.759	95.66	96.684	96.922	99.011	99.617	99.341	99.209	98.331	97.9	98.682	101.19	100.26	96.756	99.684	98.043	98.837	101.27	99.127	99.681	96.145	97.892	99.086	100.02	95.736	97.101	97.967	97.595	97.179	98.192	97.418	97.152	97.427	97.878	98.098	95.867	101.57	95.854
106.18	109.36	104.36	105.28	104.4	105.92	104.29	105.19	103.09	102.02	107.55	105.54	106.61	105.64	102.65	104.26	106.24	107.37	106.86	103.1	104.95	105.88	104.58	103.89	104.92	106.66	102.2	107.47	103.36	105.73	105.24	104.61	106.48	103.99	102.2	106.41	104.52	104.58	106.99	107.78	104.88	107.05	105.7	102.87	105.41	103.6	105.39	105.25	106.99	106.28
109.15	107.54	110.41	108.49	107.81	106.15	107.2	103.84	104.51	104.83	108	107.81	107.6	107.47	105.52	108.14	109.38	108.87	104.91	107.9	106.04	107.9	105.62	107.57	106.43	106.07	108.44	104.93	106.84	110.06	106.38	106.47	109.23	107.73	107.62	108.84	109.33	105.83	105.77	107.74	109.05	110.63	105.73	113.5	109.89	107.02	105.5	111.78	107.34	107.14
106.97	109.58	108.47	108.33	108.26	107.83	107.46	106.19	109.25	109.08	109.96	109.73	109.29	104.91	107.06	107.77	108.48	110.16	111.55	108.78	108.02	107.78	111.08	110.47	103.6	109.29	104.28	109.13	104.53	104.96	110.57	104.89	106.19	107.47	106.14	107.09	107.89	105.61	109.88	109.56	105.27	104.36	110.06	109	109.28	108.39	108.78	105.34	109.93	107.6
105.61	105.97	104.98	106.28	105.74	105.39	104	107.48	99.311	107.23	106.02	101.66	104.09	104.42	107.01	106.45	105.14	105.24	106.69	107.24	102.69	108.5	101.06	105.96	105.45	105.77	104.98	101.33	105.73	105.79	107.4	106.23	105.75	102.65	102.4	105.21	106.39	103.37	105.53	104.61	107.23	106.95	108.26	107.49	105.48	105.83	105.84	105.32	104.73	106.39
105.76	107.41	106.99	109.26	108.22	107.54	108.82	106.44	108.95	107.11	108.28	109.77	108.51	106.52	106.42	108.8	109.91	107.35	109.09	109.49	106.2	107.32	106.76	106.09	109.19	105.01	107.68	108.33	106.68	107.66	111	107.45	105.47	108.56	106.65	109.13	107.47	106.66	108.24	108.07	107.14	108.56	107.1	111.84	106.9	108.18	108.57	108.2	107.82	109.58
107.6	103.82	107.95	106.88	104.71	106.02	108.65	106.37	103.47	100.38	109.66	107.41	107.46	104.82	106.5	107.36	106.86	107.04	108.01	106.66	106.02	101.71	108.7	106.7	105.26	108.54	106.51	106.5	105.4	104.19	107.03	104.56	107.56	103.87	105.33	106.45	105.95	102.8	104.56	108.24	108.49	104.17	105.97	106.18	106.05	106.55	106.74	107.67	104.23	108.17
98.984	97.907	100.27	100.34	100.92	98.109	101.43	97.705	99.306	98.344	98.319	99.557	99.063	100.41	101.06	101.69	101.84	100.26	100.39	102.53	101.85	101.44	101.33	102.55	98.29	97.14	99.626	99.681	101.26	97.769	99.762	102.63	99.988	102.82	98.593	101	99.139	98.435	97.519	97.014	97.576	97.263	96.779	100.58	98.845	101.7	98.562	101.75	101.34	103.87
109.72	108.4	109.02	109.03	106.39	110.93	106.56	107.82	108.27	107.37	107.47	110.23	107.46	107.52	109.2	104.83	110.99	111.01	105.66	109.97	106.06	106.37	110.33	109.13	110.43	107.82	109.49	110.43	109.5	108.1	105.85	106.28	111.02	109.28	107.52	108.22	106.87	108.81	108.13	107.88	108.93	105.34	106.34	108.53	108.73	111.32	110.93	107.14	108.76	110.96
102.57	102.15	102.52	105.95	106.21	104.96	104.43	103.92	105.83	107.88	107.42	103.42	106.52	104.65	104.96	101.96	98.638	104.43	103.78	102.88	106.14	105.88	106.29	106.68	105.01	104.04	103.99	103.5	105.32	104.94	105.74	107.96	103.92	105.51	104.47	105.46	103.99	105.1	106.28	103.59	104.71	105.48	101.79	104.92	106.11	109.31	107.65	105.79	106.81	107.7
106.3	107.09	105.7	106.51	106.51	106.24	108.83	106.8	108.24	105.65	106.15	105.47	106.07	105.19	109.1	106	109.53	105.31	106.38	107.6	103.02	105.29	107.7	105.59	108.41	106.88	106.38	106.37	107.79	107.89	104.74	107.09	108.93	108.81	108.65	103.8	106.93	106.7	108.15	107.14	105.01	107.8	105.14	105.49	106.37	104.04	108.3	105.42	105.51	103.66
94.714	97.861	96.02	95.207	100.04	97.539	102.17	95.059	99.583	98.125	98.036	99.704	96.824	97.179	98.64	98.883	99.679	99.389	98.349	95.753	98.944	96.725	98.463	97.397	95.857	96.461	95.983	99.765	98.676	99.088	98.232	98.523	98.232	99.864	98.099	99.46	97.667	98.85	96.395	98.031	96.914	98.826	97.408	99.536	97.675	95.376	97.52	96.991	98.377	97.06
104.83	103.87	106.95	104.74	104.69	106.07	104.67	106.76	105.91	104.55	108.16	107.94	104.38	104.41	103.2	105.71	105.9	106.08	105.12	106.71	104.28	106.11	107.89	105.96	105.24	106.93	106.31	105.26	105.64	103.74	104.09	107.83	106.56	104.43	106.96	101.27	103.18	105.13	105.2	105.37	106.85	108.54	104.84	105.17	104.76	110.35	108.41	104.32	105.94	106.09
108.42	103.37	105.62	107.3	105.34	109.5	110.3	106.2	110.1	106.46	104.05	108.12	110.41	105.39	109.01	107.58	105.43	111.54	105.77	108.63	104.5	106.03	106.53	106.9	107	106.82	108.45	109.35	105.66	107.73	104.64	106.29	106.85	107.44	105.46	107.63	108.65	105.43	109.07	104.06	107.25	106.67	107.35	106.54	107.19	106.09	106.16	107.39	107.47	108.35
107.97	105.01	109.36	108.99	110.32	108.15	110.79	105.58	109.73	107.18	109.05	103.99	108.29	108.34	108.21	109.65	106.61	107.68	105.72	110.74	111.91	110.13	110.99	109.8	107.55	106.27	107.11	108.96	108.36	108.4	109.86	109.02	107.46	108.85	110.15	110	109.47	109.59	106.91	106.86	107.05	108.94	108.42	111.06	109.47	107.09	109.66	105.52	107.62	109.94
104.76	105.8	104.75	103.3	102.29	104.28	107.61	107.92	102.23	106	104.19	106.08	108.88	103.98	106.8	105.1	107.39	105.58	105.56	107.51	105.31	108.07	104.84	104.97	104.71	103.93	107.63	107.35	104.39	106.12	107.43	106.49	105.85	106.16	107.72	105.18	104.63	106.53	104.04	104.19	106.46	105.02	102	104.78	107.55	105.85	107.12	106.88	106.01	105.64
105	105.53	103.5	108.2	107.09	106.08	110.75	107.36	107.32	104.78	104.2	107.42	107.05	104.07	106.13	104.3	106.93	105.5	105.85	106.86	106.03	108.33	102.92	106.27	106.94	107.01	103.92	108.39	107.01	104.36	107.94	101.64	109.55	105.47	106.02	107.47	106.95	103.11	107.57	106.95	104.77	106.09	105.56	101.48	105.05	106.78	103.56	103.94	105.88	108.6
106.41	109.62	106.09	107.34	109.67	108.72	106.42	106.08	108.91	107.09	106.15	105.72	109.98	108.48	110.34	107.76	106.86	111.12	109.21	107.34	108.9	110.76	109.91	111.28	104.63	106.63	106.59	105.53	111.64	110.76	108.42	107.25	111.45	108.03	110.41	108.29	107.06	107.97	103.89	102.77	108.71	108.11	104.67	107.31	107.62	108.43	109.24	108.13	109.61	108.5
112.11	107.29	107.54	109.03	107.73	108.31	106.29	104.56	109.38	107.97	107.56	103.81	107.56	107.12	109.39	106.74	107.85	106.16	109.92	111.51	108.68	108.17	108.12	109.6	109.9	105.82	105.49	105.95	110.7	108.51	109.73	108.07	111.42	112.85	108.51	110.7	107.69	106.56	107.89	108.11	107.71	108.44	108.57	108.5	107.37	110.35	107.09	107.6	107.87	109.64
107.06	106.97	106.15	105.89	104.77	102.93	106.09	108.72	108.71	106.37	106.4	107.59	107.63	104.78	106.27	104.84	106.27	107.08	106.46	104	109.07	105.04	105.64	106.25	109.37	103.61	104.89	104.8	106.15	107.81	104.72	107.79	106.75	102.27	108.59	103.36	103.71	105.87	107.56	107.11	103.31	103.64	107.56	106.46	107.18	105.58	108.39	105.76	104.9	107.15
107.65	107.31	104.73	107.51	107.44	107.34	105.46	106.68	104.62	102.73	108.32	105.73	104.61	105.59	107.26	107.79	108.55	105.91	105.1	106	105.94	108.02	105.15	106.88	100.9	104.95	103.4	105.29	107.82	105.35	109.36	104.31	106.93	105.51	104.92	105.66	106.4	104.25	107.09	105.87	103.71	106.14	104.49	108.86	104.44	106.06	105.89	102.5	104.81	107.03
107.32	105.06	111.23	106.42	108.57	108.12	105.24	108.12	107.08	104.93	109.19	106.28	105.09	107.9	106.16	109.35	108.19	105.94	109.14	107.02	110.73	106.95	109.55	110.91	108.06	105.01	105.8	107.01	108.84	105.95	109.5	107.94	106.23	105.97	103.94	110.12	110.61	106.9	109.06	106.44	109.53	108.03	109.35	108.12	108.31	110	111.63	105.2	104.7	105.45
99.51	100.42	100.56	97.234	100.62	98.888	96.826	99.379	98.629	98.705	96.825	98.96	95.788	97.174	98.767	98.749	99.24	95.996	96.497	96.293	96.376	97.809	99.333	98.999	96.701	97.809	95.813	99.294	101.23	101.85	97.904	99.675	101.82	101.13	100.27	96.561	101.12	97.618	101.26	99.93	95.421	101.43	100.76	101.85	97.865	100.76	96.577	97.35	96.464	97.122
99.158	97.94	98.42	96.851	96.393	99.374	96.869	100.6	97.626	96.926	98.678	98.94	96.652	98.012	97.436	100.66	99.46	100.83	98.704	94.482	96.592	97.661	98.03	97.925	98.116	100.09	99.471	97.857	99.207	95.634	95.314	97.693	96.513	98.43	97.003	97.721	98.417	99.126	101	98.158	98.522	98.307	96.817	98.69	98.121	97.232	99.898	95.166	97.179	98.935
97.695	99.322	99.819	96.254	100.03	98.269	97.782	97.716	96.93	99.656	99.601	99.876	97.885	98.519	100.71	101.6	98.138	99.944	94.541	96.526	96.202	101.11	97.226	98.508	98.156	99.727	99.232	94.591	96.975	99.332	99.318	100.23	97.637	97.847	99.599	95.883	96.174	97.668	94.84	96.851	101.8	97.968	96.73	100.8	95.101	101.1	98.088	97.207	95.176	98.37
109.65	109.37	109.94	109.45	105.57	108.01	107.47	109.4	108.76	108.8	107.93	107.69	107.22	107.93	109.98	108.75	111.57	109.13	111.12	109.32	108.54	108.23	108.11	110.52	112.47	107.1	108.29	107.53	107.92	111.02	106.42	107.36	109.48	107.98	108.27	107.53	108.68	107.74	107.2	109.79	106.98	111.78	106.04	107.87	107.37	109.24	106.34	107.85	110.19	106.92
106.66	108.64	107.35	107.17	108.18	110.23	108.59	108.32	107.77	106.34	112.73	106.02	110.06	108.95	109.47	106.67	110.16	110.05	109.16	106.51	110.16	106.98	108.18	110.5	112.76	108.72	110.16	109.27	105.97	103.98	108.84	107.52	105.96	107.05	106.8	108.3	106.47	108.83	109.38	105.12	107.6	109.95	110.09	108.37	107.5	109.98	105.03	110.03	108.48	109.14
105.92	107.25	112.24	109.8	107.44	110.11	111.45	111.64	110.3	109.82	107.09	109.39	109.14	106.27	109.2	108.77	109.03	105.67	107.75	110.09	108.85	107.82	109.51	108.04	104.76	107.68	109.31	105.73	110.25	108.06	109.09	107.67	108.07	109.95	107.38	108.07	108.68	110.22	107.13	108.06	108.56	108.25	110.87	107.82	107.13	108.27	107.45	107.88	109.97	106.24
105.32	106.93	103.91	104.68	107.47	107.87	108.35	107.64	105.66	109.46	105.65	106.7	107.56	107.73	104.43	107.57	105.03	107.41	106.98	106.72	105.74	107.48	108.07	108.67	108.84	109.44	110.34	108.7	107.13	106.44	110.96	109.62	106.91	110.27	104.65	107.22	107.4	108.53	105.63	102.97	106.27	107.77	103.4	107.98	105.03	106.92	107.74	106.5	107.24	105.34
105.12	103.38	101.63	105.87	107.76	101.5	105.15	104.96	106.13	103.45	104.4	104.95	108.15	102.48	107.07	108.5	104.79	105.52	105.13	105.14	101.99	104.38	107.32	103.84	107.95	101.14	108.26	103.78	106.4	105.67	105.43	105.85	104.8	109.15	103.04	105.57	104.08	105.78	104.64	106	103.34	104.68	103.63	104.29	103.25	104.28	103.94	104.11	106.07	109.31
107.68	105.73	108.5	106.68	107.56	103.06	108.62	106.43	108	108.95	107.76	106.67	106.82	104.43	105.55	104.12	106.84	105.49	106.19	104.53	107.69	107.66	105.86	103.56	104.84	104.3	107.22	109.16	107.26	106.67	107.35	105.1	106.2	104.54	110.19	104.6	107.37	105.09	109.39	106.24	105.53	104.79	106.52	103.15	108.17	107.46	105.88	105.41	109.17	106.28
107.07	109.3	106.44	109.4	108.37	109.59	108.19	105.97	109.25	108.98	110.15	107.28	108.75	109.83	110.28	107.15	111.28	108.33	106.86	108.78	110.89	110.35	104.43	107.62	107.61	109.68	106.13	108.19	107.13	106.35	109.41	106.99	108.73	108.71	107.71	109.07	104.78	106.04	106.7	107.07	109.53	107.78	108.77	106.58	105.79	105.74	106.37	109.04	108.8	105.73
109.44	106.85	108.45	109.79	108.03	107.01	106.31	107.29	106.67	105.72	106.7	109.3	108.46	108.91	107.54	107.8	106.95	111.3	107.16	107.75	108.17	107.38	107.27	106.83	108.14	106.82	109.48	105.07	107.95	106.74	107.73	105.25	107.04	104.35	107.97	108.78	106.22	108.93	108.38	108.12	108.44	106.07	107.97	107.65	106.84	104.32	108.02	108.39	109.87	104.94
101.33	99.217	94.459	96.568	96.078	99.497	98.921	97.698	97.973	98.331	96.308	96.062	98.49	100.9	97.604	97.033	96.147	99.333	96.756	99.743	98.446	98.784	98.433	96.743	95.906	98.731	99.796	98.749	97.145	97.595	100.61	97.721	99.503	96.262	104.38	99.925	98.59	98.901	97.925	95.693	100.91	97.477	99.356	100.41	97.661	100.02	98.188	99.92	100.09	96.837
103.12	106.62	105.44	107.68	105.67	108.66	102.56	106.2	106.09	104.22	105.6	108.61	105.88	108.61	107.22	106.35	106.75	107.45	107.85	106.45	108.87	108.9	107.73	106.52	105.62	105.69	105.34	108.96	105.71	108.22	105.22	103.22	106.41	109.27	106.35	107.37	104.65	107.93	109.71	103.41	102.61	105.36	105.04	104.97	108.15	109.04	108.19	106.24	106.7	105.37
105.47	106.51	107.25	105.36	107.61	104.93	106.26	106.42	104.57	107.77	106.86	104.04	104.68	106.13	104.7	105.25	108.36	103	106.35	107.34	107.61	106.61	107.4	107.33	102.66	106.95	106.34	106.16	109.83	107.12	104.7	104.55	106.35	103.6	107.36	107.07	105.04	106.57	107.8	107.52	105.94	108.25	104.71	107.7	105.31	105.07	108.78	106.01	106.88	107.13
108.29	107.47	107.46	108.87	105.19	103.67	107.45	108.33	106.91	109.28	106.71	106.44	105.86	110.2	106.31	105.72	107.7	106.39	107.81	105.38	109.91	106.27	111.84	109.64	105.54	104.49	107.75	107.18	107.66	108.63	105.25	107.38	110.43	106.63	109.52	107.47	107.8	105.56	108.84	106.82	110.58	108.67	106.2	106.11	108.39	107.15	109.5	106.43	102.15	109.02
105.76	106.08	112.47	110.6	105.17	106.27	106.55	107.87	110.26	108.44	109.38	110.06	108.45	106.69	108.31	110.8	110.54	109.53	108.79	108.58	104.61	109.05	107.43	103.3	107.21	106.1	106.9	107	106.35	107.53	107.88	106.71	108.03	109.84	108.57	109.24	109.85	106.95	107.25	106.03	108.89	106.41	106.96	110.42	106.68	108.77	106.34	108.97	109.29	107.97
105.53	109.29	105.43	105.15	107.93	105.67	109.13	105.89	102.46	105.81	106.59	106.03	109.04	106.82	104.25	106.82	102.56	106.89	107.2	105.13	106.63	106.48	105.58	107.01	108.44	109.39	106.78	103	111.91	106.82	107.44	106.53	103.32	105.36	104.42	104.59	106.79	105.91	107.23	108.79	105.7	105.83	105.06	105.67	106.55	106.37	107.64	107.9	106.92	106.22
101.75	98.957	102.72	97.866	95.394	100.73	96.608	99.485	102.21	97.025	98.828	99.136	96.165	95.208	100.79	96.329	98.609	97.587	99.992	96.254	100.09	100.9	96.452	100.16	99.446	99.838	97.1	99.051	103.14	97.746	95.937	98.51	97.074	99.417	97.499	98.866	98.718	96.586	98.874	99.266	100.78	100.31	99.468	100.44	100.65	98.327	98.203	98.772	97.573	96.999
110.66	110.81	109.8	110.87	109.36	110.23	109.18	109.98	113.13	113	109.17	112.95	109.53	113.84	112.1	112.38	110.2	108.66	110.03	112.84	110.53	108.68	106.83	110.05	109.15	109.46	109.4	113.34	111.7	110.21	112.26	106.65	107.37	108.46	111.75	110.09	113.22	115.3	110.74	111.48	111.55	109.7	110.4	111.92	110	109.78	110.86	112.83	108.09	109.86
103.96	108	106.6	101.17	105.25	107.72	105.84	102.53	106.07	106.34	107.73	105.53	104.42	105.15	105.41	108.17	103.57	106.59	104.78	103.35	108.18	104.38	105.25	107.59	106.64	107.62	104.51	104.92	105.67	107.13	103.76	101.73	105.39	107.16	106.67	106.08	103.01	103.93	107.32	104.52	103.64	105.52	101.55	106.48	105.5	106.24	104.07	104.16	105.03	103.88
107.38	109.7	107.98	108.13	109.42	106.62	109.6	108.87	109.04	107.32	109.29	113.21	108.5	112.45	108.06	108.7	108.88	107.79	106.15	110.61	111.11	110.57	106.57	109.72	109.48	106.88	107.16	107.43	109.83	105.93	110.14	106.68	109.19	109.3	108.9	111.26	108.5	107.58	110.02	106.84	106.1	108.64	107.02	109.28	110.62	108.36	111.06	111.04	106.05	106.03
108.87	108.76	105.91	106.04	105.49	108.53	109.28	110.2	109.06	106.12	110.08	108	107.86	109.88	109.88	110.04	107.93	104.4	107.57	106.34	103.54	109.69	108.8	106.07	106.88	106.37	108.4	108.81	106.82	107.96	107.82	110.72	107.65	108.66	108.97	105.9	107.68	110.75	103.38	108.76	108.44	107.76	108.11	108.73	106.73	105.58	107.17	107.71	105.95	107.31
109.7	107.91	109.67	109.71	107.43	110.96	108.38	108.31	107.28	108.35	111.6	106.73	109.92	108.58	106.26	106.7	108.07	106.92	106.9	103.65	107.65	106.51	110.41	112.61	111.64	106.81	107.66	110.15	109.14	107.11	112.67	108.03	108.8	103.61	110.82	109.09	108.59	107.33	106.65	108.04	110.43	107.25	108.55	108.23	105.2	107.57	105.98	109.94	109.46	110.49
107.5	104.99	109.23	108.63	106.17	105.33	105.75	107.18	107.13	106	107.68	108.57	106.92	106.03	104.95	105.67	109.08	109.42	105.51	105.9	106.88	108.2	107.65	106.88	106.23	105.39	107.07	103	108.15	104.91	105.76	108.74	106.33	105.79	108.7	107.79	106.91	105.92	107.78	107.02	106.22	107.2	109.18	107.95	108.07	106.11	107.8	107.7	108.11	107.05
106.57	106.89	106.53	107.66	105.05	105.74	105.41	103.37	108.73	104.35	102.84	105.44	104.44	107.35	109.89	106.55	107.46	102.27	106.19	106.9	103.68	102.49	103.46	106.18	109.21	105.14	103.31	108.62	108.48	105.44	106.17	104.86	103.44	105.72	107.66	106.45	105.85	105.37	104.95	107.63	105.92	102.81	106.3	108.07	108.28	106.26	105.69	104.32	105.59	106.55
107.87	105.8	105.04	106.8	104.71	106.92	105.21	105.16	106.9	107.73	104.65	107.2	104.8	108.45	104.86	105.44	105.61	105.09	105.04	107.1	102.87	109.42	105.01	105.3	106.6	107.13	107.52	104.62	106.98	104.9	103.07	105.6	105.18	105.78	105.49	106.9	105.25	106.04	103.41	103.96	106.15	105.27	106.72	103.93	105.23	105.81	105.64	103.26	106.84	106.83
101.4	99.733	99.399	98.134	97.983	101.81	103.65	103.01	98.983	98.825	100.17	101.51	100.89	102.39	102.1	101.42	103.62	101.58	101.72	97.518	99.315	102.02	102.21	102.15	100.69	99.91	102.4	101.33	101.31	100.86	100.22	101.56	101.18	94.337	103.13	100.68	101.15	99.215	101.33	100.19	100.65	101.81	100.18	99.304	103.8	99.583	103.49	100.29	102.45	98.586
106.02	108.41	105.39	106.94	106.51	105.7	104.71	104.84	107.55	108.58	106.21	105.61	104.95	106.9	106.96	104.31	105.64	107.09	106.46	105.79	105.29	106.06	107.29	106.07	103.8	108.79	110.18	106.22	105.66	106.32	107.17	106.24	106.35	102.62	107.18	111.07	107.61	108.25	107.37	105.83	108.17	109.99	101.86	106.05	105.05	107.45	106	103.28	106.04	105.97
98.522	102.24	99.048	104.26	99.249	101.18	98.305	99.378	102.56	102.42	102.11	101.02	102.66	102.71	102.15	98.991	103.37	100.52	102.04	100.18	101.38	99.935	100.21	102.64	100.9	99.308	101.31	98.437	99.281	103.5	104.74	101.82	101.02	102.3	99.955	98.437	100.98	102.5	102.18	104.96	99.533	99.594	98.807	100.23	102.73	99.656	103.22	103.02	97.897	98.634
106.96	106.87	105.33	102.59	105.52	107.31	105.67	105.14	107.41	104.19	105.11	106.21	104.66	104.58	105.73	106.62	105.03	105.33	105.09	104.21	102.98	105.11	107.49	109.93	105.74	105.44	105.4	105.33	102.03	104.43	106.17	106.21	105.36	107.18	105.83	106.22	104.46	106.16	105.27	109.2	106.15	106.92	103.08	104.6	107.31	103.95	105.35	104.85	105.25	106.95
101.92	108.14	103.77	104.79	107.49	105.27	106.62	106.73	108.66	105.94	105.04	105.35	106.06	106.1	104.99	105.91	103.71	101.12	105.61	108.3	107.32	103.67	107.15	103.93	105.38	108.15	105.6	105.03	105.12	106.73	108.74	102.56	107.78	108.14	102.93	104.66	103.92	107.08	101.88	105.88	106.9	106.71	109.46	107.09	106.7	103.74	109.67	109.4	106.75	105.13
107.19	106.38	108.6	107.2	108.75	108.66	108.97	106.56	108.11	107.2	109.34	109.58	110.35	108.76	105.21	109.77	106.77	107.25	107.78	107.68	107.95	108.73	110.46	107.76	106.07	108.43	107.85	106.22	105.9	105.89	109.36	105.26	106.94	107.17	106.6	107.02	110.4	106.9	108.64	109.69	108.57	109.86	112.4	108.5	105.83	108.53	106.07	107.47	107.3	106.21
107.81	105.67	106.93	108.52	107.83	106.85	106.65	110.36	107.11	105.88	108.36	106.17	108.7	108.84	106.85	108.97	108.37	110.11	106.52	109.59	107.72	109.17	104.95	110.47	107.08	105.07	108.9	104.52	110.88	106.21	104.18	110.46	110.14	107.42	108.81	106.44	105.71	110.64	107.89	107.87	105.96	110.16	107.5	106.38	110.66	108.03	110.41	107.79	108.77	108.5
107.24	107.61	108.32	107.22	105.33	105.12	111	105.58	104.48	109.62	106.29	107.73	107.65	107.65	110.02	108.6	105.29	109.08	108.29	105.49	112.13	107.14	107.05	107.72	106.14	107.34	110.23	110.69	110.54	108.87	105.58	105.97	106.82	107.36	110.52	109.57	107.33	109.75	108.45	107.87	107.24	109.88	107.46	109.95	109.15	110.81	107.98	109.44	108.11	108.41
[truncated: 700 more rows]
[truncated: 150 more columns]
