# Supplementary material for: Genetic dissection of main and epistatic effects of QTL based on augmented triple test cross design
Source: PLoS One. 2017 Dec 14;12(12):e0189054. doi: 10.1371/journal.pone.0189054 (PMC5730204; doi:10.1371/journal.pone.0189054)
Supplement: S10 Supporting Information — (ZIP) [file pone.0189054.s010.zip › z6_1850_0.5_5.csv]

100.61	103.02	105.89	104.65	109.37	102.54	109.96	106.61	102.88	105.71	105.05	105.19	108.57	104.23	108.27	104.85	107.56	104.7	107.79	103.35	107.75	109.24	103.89	100.4	104.71	105.79	113.18	107.79	104.55	108.68	103.82	102.94	104.25	105.48	108.09	107.5	107.07	103.88	107.51	106.51	103.99	105.34	103.85	108.85	108.71	105.19	104.52	104.9	107.63	105.81
101.65	99.166	101.46	99.2	101.93	102.76	95.91	103.8	102.64	101.7	102.36	98.477	102.38	99.824	96.938	103.45	102.5	101.45	98.77	103.73	97.944	99.547	99.016	103.49	99.909	101.42	100.96	97.52	101.72	96.2	102.37	104.32	101.38	102.11	101.08	96.459	101.54	101.93	97.382	98.602	99.191	100.03	104.17	98.667	100.17	100.93	100.84	99.87	101.13	100.97
109.88	110.32	112.85	104.52	108.45	107.88	111.02	114.13	107.64	107.57	106.74	109.85	104.05	111.19	108.98	105.33	110.41	108.1	110.23	104.03	105.9	114.42	102	103.39	106.07	107.38	104.78	108.64	104.09	103.65	108.99	106.19	109.61	108.08	113.47	111.15	109.62	107.88	108.77	108.58	107.74	105.72	103.36	104.89	112.39	104.6	107.27	113.09	106.28	108.48
109.02	103.43	105.11	107.32	105.21	105.13	102.69	100.76	104.78	106.72	108.27	102.32	107.02	104.06	107.01	104.62	104.55	107.11	106.74	103.9	102.35	105.5	105.39	104.45	103.6	102.42	107.82	104.82	102.53	101.47	106.86	103.23	104.67	110.6	102.63	104.52	105.78	104.1	108.48	104.04	108.48	102.33	106.36	104.83	108.12	104.62	103.79	104.13	105.44	105.43
95.27	100.02	94.317	97.117	96.393	99.479	100.8	98.07	99.049	98.882	99.183	100.35	98.737	101.85	100.46	93.768	94.696	97.472	98.335	97.301	101.48	97.295	99.493	94.792	99.456	99.516	97.599	99.972	95.283	99.167	100.23	101.12	101.2	94.217	104.76	100.94	99.407	100.67	99.196	98.304	96.267	99.162	95.603	95.813	96.284	96.025	95.047	100.19	103.02	96.309
108.17	110.16	110.67	104.98	106.42	108.78	103.36	106.86	107.34	107	107.14	108.39	108.61	108.72	109	103.1	103.09	109.84	105.33	102.92	111.73	108.68	107.88	107.9	110.72	107.53	108.08	113.08	108.66	112.51	105.35	111.46	111.96	108.54	110.95	108.76	107.45	107.09	106.64	107.06	115.06	109.03	109.64	109.47	108.07	109.1	106.14	112.87	105.7	110.73
104.25	104.91	109.29	102.3	102.83	106.71	105.47	102.87	104.69	106.37	107.91	105.18	103.73	107.16	106.3	105.44	103.23	99.465	106.79	103.85	106.68	109.75	104.5	103.2	106.55	108.58	109.32	108.24	102.67	105.36	101.75	108.67	109.8	107.4	106.27	107.87	103.17	107.2	106.67	100.99	108.73	106.28	108.72	106.16	108.56	103.51	105.11	103.45	100.07	108.81
114.2	109.79	106.88	105	106.47	106.26	103.81	106.22	107.86	106.33	108.74	113.83	108.02	109.13	106.85	108.31	109.97	109.91	112.2	105.02	106.34	107.71	110.19	112.59	109.08	110.35	107	106.41	107.92	110.63	105.76	105.11	107.58	107.17	110.62	111.62	107.94	107.7	103.91	109.22	110.53	111.42	102.24	109.7	102.73	109.01	105.83	107.08	106.24	110.67
115.94	112.63	108.12	110.03	113.43	107.48	109.21	109.14	111.92	107.64	106.05	108.12	109.52	112.69	112.59	110.66	112.34	108.18	109.85	110.93	114.19	109.94	110	109.31	114.39	110.14	114.57	112.44	108.92	108.43	108.93	108.26	111.88	106.44	101.48	109.35	111.04	110.65	113.78	111.35	110.63	107.64	113.84	109.59	111.11	109.47	108.08	107.03	108.47	107.19
106.77	104.92	110.5	109.13	106.92	108.82	109.88	113.17	109.67	109.53	111.42	107.47	107.72	108.78	107.58	107.74	106.76	106.74	107.8	110.07	104.78	106.74	108.85	110.46	113.36	109.67	111.53	107.72	108.05	104.3	111.24	112.06	106.66	107.8	110.11	106.27	111.17	103.86	107.25	105.95	109.61	110.02	109	109.96	109.47	107.29	106.37	111.34	107.36	108.95
109.27	103.69	104.14	105.09	109.22	106.48	111.44	107.79	105.95	104.66	107.86	111.1	113.34	105.42	107.21	106.17	109.7	114.04	110.59	112.76	115.79	109.29	114.26	112.99	112.39	111.42	104.92	107.35	106.69	107.41	109.27	103.99	108.63	107.02	105.95	107.5	106.74	105.46	107.84	103.53	109.63	109.73	108.38	112.58	106.57	108.9	106.22	109.45	106.21	102.63
98.996	102.37	97.71	100.57	101.56	100.08	97.436	102.98	101.24	100	99.793	93.006	99.209	98.364	98.032	103.18	103.61	100.72	101.03	98.104	97.166	101.64	101.6	100.72	99.329	101.12	100.9	103.41	107.95	97.765	103.75	101.99	98.597	100.02	100.08	100.47	100.54	104.88	100.7	96.501	100.62	98.87	99.809	96.583	102.87	102.17	99.158	101.23	101.84	98.687
104.62	108.16	109.95	107.74	109.34	112.71	106.58	107.87	108.39	109.11	106.95	106.34	106.26	108.82	106.81	105.16	109.91	110.11	106.11	107.24	106.9	105.3	108.69	105.6	99.982	104.54	105.93	111.42	108.26	108.65	108.81	110.77	106.22	111.47	107.75	111.3	108.14	110.11	108.59	108.51	107.91	105.25	104.51	106.98	110.91	107.38	107.72	109.56	107.08	109.04
106.91	106.44	110.33	108.16	107.88	108.7	111.71	113.92	110.65	108.21	107.35	108.53	110.63	108.88	108.99	107.72	105.96	108.92	108.83	111.29	113.64	107.33	107.45	106.51	106.48	111.08	109.09	109.78	105.41	114.58	115.07	107.74	110.13	108.81	107.19	108.83	110.28	107.24	105.64	111.71	110.18	109.09	108.72	111.43	109.32	106.62	104.58	109.81	112.15	104.97
105.07	107.85	104.72	105.83	105.44	102.92	104.43	105.82	105.44	102.79	107.03	106.62	102.15	105.64	100.01	104.1	103.76	106.86	107.25	103.77	107.67	104.58	108.09	109.51	104.09	106.27	106.43	101.81	108.47	105.01	107.13	102.94	103.63	107.55	102.06	108.78	105.15	106.67	107.2	107.18	104.68	99.93	105.44	110.59	106.05	108.73	104.87	106.38	113.59	106.48
105.26	101.33	101.59	101.48	103.36	104.21	106.95	102.41	105.3	100.15	103.74	105.28	105.29	101.64	100.44	103.2	104.42	103.65	103.72	104.16	100.59	103.2	100.37	100.41	98.24	100.88	100.92	100.95	98.396	103.44	106.7	102.56	102.39	103.3	104.12	101.85	104.76	102.67	103.07	103.8	107.47	100.86	105.62	102.74	103.95	102.79	104.88	101.87	104.4	101.1
105.55	98.191	102.93	103.12	107.05	106.09	108.7	109.27	103.31	107.46	106.66	103.95	113.02	105.59	103.03	103.7	107.13	107.88	105.08	107.51	106.35	108.63	109.61	103.17	107.01	110	107.5	102.08	103.55	106.35	104.43	99.932	104.66	106.54	103.11	103.31	103.49	106.47	109.21	106.07	105.43	105.74	106.24	103.97	108.48	101.4	104.29	104.75	104.85	102.15
96.874	99.904	101.32	99.807	100.94	101.65	101.51	96.006	99.46	100.53	99.168	103.33	96.671	103.9	103.52	98.935	100.71	102.49	103.02	98.678	99.943	99.091	105.96	98.362	101.42	100.72	101.43	98.833	98.61	103.48	95.882	96.833	99.992	101.89	100.52	95.278	101.33	100.54	104.63	100.52	100.9	95.886	97.144	100.66	101.35	101.22	100.97	105.21	104.01	98.837
105.32	104.64	106.01	103.12	106.84	107.34	103.79	103.76	108.26	103.49	102.44	106.86	107.44	102.05	101.58	103.33	107.53	107.09	104.17	106.54	105.49	103.1	106.55	106.96	105.46	106.07	106.49	105.14	103.13	103.34	103.8	103.24	104.88	106.4	108.45	103.88	107.37	105.01	108.77	102.61	107.77	105.63	103.47	105.5	103.29	107.93	104.67	106.42	104.48	106.26
106.26	106.62	106.61	102.3	105.27	104.24	109.52	103.54	105.07	104.08	103.17	106.3	108.25	106.03	108.84	104.24	109.3	105.33	106	103.98	103.65	108.76	108.76	109.41	107.01	107.32	109.91	103.54	106.69	104.3	106.43	106.58	106.78	106.61	108.74	104.17	105.44	106.8	105.67	104.81	108.67	107.21	103.96	106.27	109.19	105.83	106.91	107.01	111.03	106.03
108.73	102.45	103.23	103.66	107.45	106.95	107.95	102	105.34	104.18	106.63	104.17	102.44	108.27	105.76	108.5	109.37	101.2	106.87	104.02	104.48	106.19	111.13	106.94	106.97	103.92	104.1	107.22	111.02	103.44	103	105.45	104.54	105.82	106.55	102.02	106.67	108.89	110.16	102.73	108.91	103.39	103.82	108.16	108.08	105.45	106.86	108.32	107.41	107.17
111.19	108.65	106.74	111.12	106.11	105.72	110.47	104.84	105.24	103.09	109.58	107.61	111.23	109.18	113.67	108.98	109.39	107.63	108.37	109.47	109.63	106.78	111.01	102.37	102.98	102.97	107.42	110.06	109.97	107.75	109.9	103.59	105.04	104.21	106.11	103.88	107.77	105.86	108.34	106.2	107.31	108.63	111.92	106.97	109.68	111.19	103.41	107.81	105.18	106.51
106.71	107.96	110.9	109.27	104.68	106.83	107.77	109.53	104.23	109.62	107.8	106.89	103.77	109.39	110.42	111.83	107.17	110.01	113.92	109.07	108.79	108.18	108.36	106.49	111.74	105.75	106.15	110.47	110.22	103.12	104.87	107.06	109.15	103.84	105.71	103.68	107.64	107.99	109.99	108.22	108.61	109.43	106.83	105.5	111.53	109.68	106	109.15	109.31	101.32
103.34	110.68	106.38	110.39	109.54	106.33	110.04	108.98	111.9	111.09	110.67	105.5	105.76	103.47	110.87	109.74	108.18	108.61	108.98	110.98	108.59	110.27	109.2	104.9	109.42	107.65	107.58	105.44	108.12	106.96	106.54	112.48	107	107.87	106.08	108.2	104.75	109.06	110.69	105.95	104.69	108.78	109.97	109.83	106.86	109.36	104.64	105.96	110.39	106.9
109.07	111.84	108.71	107.9	110.33	109.29	105.71	109.39	106.64	106.75	109.59	109.68	104.11	107.41	108.31	113.01	106.67	107.98	106.15	107.62	108.98	111.7	104.88	105.87	105.96	103.91	112.61	107.21	108.21	108.3	112.7	108.17	105.33	107.03	105.26	105.37	106.72	109.9	104.22	107.23	102.83	111.19	107.28	106.59	108.02	107.44	110.29	108.7	110.04	113.32
106.36	109.57	104.59	104.19	108.22	108.18	106.28	106.25	107.99	105.61	105.76	108.72	108.82	106.74	109.62	105.07	105.83	110.26	108.07	107.09	106.98	106.74	111.4	111.38	110.67	109.55	112.89	107.1	110.05	104.26	112.18	107.08	111.16	108.79	107.92	106.67	106.95	109.65	111.68	107.52	111.6	105.21	107.35	107.34	107.21	110.52	109.05	105.87	112.22	109.26
107.57	113.37	110.07	106.71	106	112.43	104.51	112.28	108.09	107.77	106.01	107.55	108.99	107.25	113.37	110.25	111.28	105.53	108.7	106.06	108.68	106.21	107.93	105.52	106.36	109.25	106.63	110.57	106.26	110.87	106.34	107.01	108.6	105.69	109.3	109.34	111.51	108.28	107.92	105.74	106.12	108.51	107.74	113.48	101.68	107.89	104.54	105.79	108.92	108.4
98.104	101.35	103.25	98.217	99.075	101.2	99.568	101.64	101.42	94.04	102.67	101.51	101.18	104.64	102.09	102.78	102.16	95.979	98.532	104.41	98.518	100.71	98.204	99.74	104.04	100.44	101.52	102.45	99.307	98.879	97.602	103.09	102.29	99.331	101.61	97.023	102.65	98.823	103.72	100.34	101.76	102.66	101.37	98.976	97.89	98.081	96.509	101.39	98.655	98.018
104.45	105.52	107.96	108.9	103.85	109.71	106.9	106.89	110.11	105.65	108.87	105.44	108.92	104.54	106.69	104.38	106.31	102.61	102.93	105.39	107.72	106.67	100.63	102.72	110.55	106.44	107.24	104.3	106.74	104.08	100.1	105.01	105.83	105.32	104	103.52	101.63	107.57	103.46	106.91	105	102.33	106.9	100.12	105.87	107.15	104.43	106.48	105.42	102.39
108.66	108.35	105.14	106.42	107.35	105.87	102.44	108.98	112.56	102.6	105.08	102.98	105.55	105.38	108.06	108.02	108.98	105.59	107.25	107.66	103.79	107.28	107.45	105.76	105.86	103.88	106.61	105.94	106.34	104.45	105.2	107.96	109.1	107.74	102.97	106.91	106.63	107.56	102.07	106.86	105.86	104.52	105.69	106.73	104.41	103.5	109.73	109.1	104.12	108.71
104.87	104.28	107.11	106.59	103.77	101.3	105.79	104.2	107.63	103.51	109.26	105.55	108	102.32	106.15	101.33	105.69	104.25	109.36	108.25	109.61	105.95	106.44	107.45	103.16	105.89	106.04	104.45	101.9	106.29	112.03	104.25	104.55	102.36	110.95	108.09	101.65	105.52	107.54	100.87	108.05	104.91	104.88	105.1	106.09	104.49	101.14	109.68	103.91	104.66
106.73	104.87	106.42	104.36	105.25	104.32	102.61	100.4	107.9	108.49	107.48	104.57	105.16	105.38	101.76	107.62	108.2	107.84	110.16	109.81	108.17	106.29	109.4	102.98	104.31	108.33	109.1	106.03	106.68	101.3	104.64	107.01	106.24	105.77	102.43	107.28	108.22	108.42	106.17	107.25	107.52	105.33	105.57	108.72	107.89	103.84	106.79	109.64	104.82	106.23
106.12	104.44	105.97	106.94	107.61	107.9	109.76	106.12	109.48	103.73	107.84	104.81	107.14	107.78	106.61	110.63	109.35	107	108.03	107.77	111.09	108.36	105.4	108.88	105.96	108.16	109.22	109.63	110.36	105.09	108.27	107.85	108.24	112.64	111.24	104.81	108.16	105.48	109.54	107.03	107.18	106.2	105.53	109.58	110.57	108.21	110.4	102.73	109.33	105.26
109.19	105.14	109.34	106.87	103.97	105.21	104.83	108.46	109.28	106.93	108.98	107.18	111.92	107.26	107.16	108.62	108.64	103.87	109.33	106.93	110.55	108.25	108.25	109.8	110.12	113.74	108.53	107.16	107.79	110.51	106.93	107.4	113.97	108.66	109.03	106.67	112.49	106.53	111.6	108.86	106.12	107.59	107.65	109.3	103.53	109.85	103.68	110.92	110.36	106.75
105.5	109.75	108.45	108.88	109.74	105.3	108.59	102.82	107.03	109.22	105.85	106.31	110.71	109.74	105.11	105.42	107.07	108.15	116.1	103.57	105.37	107.55	106.19	107.89	107.7	108.77	105.74	106.52	103.54	104.6	109.06	109.29	106.98	104.29	107.89	106.36	110.68	106.32	111.35	108.33	109.54	103.73	110.18	104.27	106.64	111.71	105	110.87	105.54	107.13
98.997	101.65	95.42	95.92	95.464	95.515	99.957	97.015	99.187	97.343	99.097	101.58	95.404	98.885	99.453	93.611	90.064	94.308	95.615	99.223	97.777	99.362	96.869	98.543	95.383	98.401	96.21	99.84	92.763	94.943	91.826	97.139	96.628	103.1	97.812	99.127	96.894	95.37	100.76	99.982	96.474	95.498	95.173	95.278	96.14	95.558	99.995	98.695	94.371	99.494
103.08	100.42	102.71	97.537	98.173	105.2	98.883	100.09	100.81	103.08	100.49	100.78	96.83	98.53	100.23	98.327	104.07	101.87	102.35	99.067	99.562	100.8	101.17	102.89	96.302	103.13	100.25	103.59	101.63	100.18	101.76	100.82	100.75	98.026	106.21	100.42	98.297	101.66	103.37	99.111	103.72	99.062	100.56	100.98	105.13	99.084	102.34	101.05	102.34	96.398
109.53	103.36	100.85	105.38	105.61	98.923	105.54	106.89	107.72	109.2	108.07	103.56	104.94	113.97	106.51	108.08	103.48	108.19	110.78	109.35	102.59	107.63	107.62	106.73	103.41	109.59	106.15	104.64	105.42	104.17	106.75	109.18	109.37	106.39	106.17	106.56	104.38	107.84	102.56	106.29	108.61	103.76	107.82	106.27	107.27	104.29	109.93	106.77	109.61	105.76
97.542	98.647	100.27	99.983	95.625	98.273	100.38	97.637	94.049	98.247	97.336	100.12	96.954	96.828	101.66	96.481	95.579	98.949	100.82	95.576	99.258	103.46	99.138	97.383	97.103	99.27	95.999	101.52	95.702	96.824	94.651	95.505	99.509	101.9	99.243	103.29	96.759	97.671	101.77	97.546	105.25	98.372	103.36	95.01	97.223	100.59	92.044	98.373	94.691	95.711
107.12	108.12	104.95	107.96	109.96	109.27	104.36	108.18	111.22	104.05	107.1	111.42	107.99	109.59	102.7	111.5	110.96	108.01	106.84	104.26	104.86	111.47	108.11	109.23	106.14	112.56	110.1	105.61	107.65	108.28	106.28	105.87	105.24	109.79	107.26	107.54	103.69	110.67	104.73	105.9	108.92	109.01	108.23	111.93	109.04	108.57	110.29	109	110.61	108.94
106.7	105.81	103.15	101.17	105.39	103.31	104	100.8	102.23	101.03	105.8	106.49	107.27	104.69	102.42	104.68	105.48	107.06	100.66	103.19	107.73	103.45	106.75	103.32	104.56	109.02	106.78	105.97	109.32	102.81	104.66	104.1	102.45	105.05	102.65	105.88	103.8	105.75	105.49	106.08	105.45	106.31	102.77	102.94	105.59	106.86	104.49	104.37	103.4	106.68
99.371	105.11	100.23	106.54	104.37	102.9	98.383	104.57	105.82	99.356	106.62	101.8	104.46	105.21	104.4	105.3	102.64	99.757	102.26	103.23	104.77	101.84	101.91	102.55	106.04	104.33	102.56	99.916	104.94	101.4	102.27	103.81	101.35	103.44	101.51	104.93	106.57	102.61	101.4	101.18	104.25	101.77	98.227	99.472	102.31	99.88	104.73	103.83	107.89	100.16
105.67	107.8	103.52	106.52	110.08	105.02	105.79	106.53	109.25	112.01	109.7	108.57	107.52	106.7	113.37	104.2	105.75	106.65	105.27	107.44	107.64	107.32	102.4	103.84	108.93	106.22	105.57	107.02	107.22	105.09	106.91	105.31	104.37	106.93	106.64	106.83	105.04	106.45	111.61	103.2	107.93	107.16	104.65	104.3	101.86	104.75	105.66	103.02	110.42	105.85
97.879	97.117	100.47	95.464	95.589	100.93	98.77	99.659	101.86	96.809	101.19	95.98	94.559	97.252	98.101	95.865	100.13	98.6	101.54	100.02	105.08	96.072	99.36	98.226	99.075	99.118	96.158	97.115	100.29	95.584	99.077	101.87	100.73	96.82	101.26	100.09	100.58	97.508	101.63	102.21	101	98.552	98.594	98.34	99.181	97.734	102.24	97.626	100.06	98.118
104.72	106.08	107.42	108.11	106.99	100.66	108.54	103.73	104.48	107.65	107.09	104.15	103.93	103.32	108.26	106.92	106.32	105.46	108.3	104.99	104.74	102.51	107.36	106.54	108.2	102.64	110.02	107.78	106.52	104.53	106.1	106.59	104.8	106.65	106.45	107.24	107.58	104.81	110.9	104.93	104.24	107.27	104.28	102.94	109.23	106.65	104.4	107.94	106.03	108.2
107.93	107.98	109.57	105.45	103.72	102.72	104.57	103.23	107.97	107.37	106.14	104.88	106.79	107.65	104.42	101.95	110.35	108.73	107.46	106.17	102.9	102.1	101.9	99.52	104.02	101.17	108.03	104.25	104.26	105.27	107	107.67	101.63	106.76	103.2	108.66	104.94	110.03	104.57	108.61	107.2	108.47	109	107.47	105.75	102.77	104.09	106.24	104.61	109.4
100.49	101.52	99.659	98.158	101.36	100.01	98.683	99.157	99.09	100.95	103.24	100.43	96.438	101.32	104.2	98.967	99.14	101.36	104.23	101.7	103.49	99.772	104.31	100.97	101.32	98.151	104.57	100.99	103.46	98.398	98.345	96.761	98.752	103.28	102.07	97.016	99.858	98.57	104.16	101.94	99.108	102.04	99.809	95.997	101.43	102	103.71	99.155	97.996	98.771
98.311	101.29	104.91	103.14	104.16	99.797	107.2	105.37	101	99.164	100.98	100.89	105.94	106.18	104.84	102.6	103.37	105.47	103.71	102.46	100.33	99.873	102.82	100.17	104.39	103.89	107.62	104.88	101.18	101.27	105.85	96.34	103.68	102.13	102.13	100.99	103.83	104.51	100.15	101.65	99.89	102.18	99.77	101.07	104.73	102.44	99.372	104.08	104.76	102.87
107.1	103.88	107.8	110.8	111.63	108.65	103.55	106.21	110.5	109.58	109.67	105.71	108.85	108.04	106.86	110.3	108.45	112.24	108.31	104.84	105.68	107.99	106.69	111.55	104.23	113.64	105.1	109.6	109.45	105.81	111.35	106.36	107.88	107.63	110.53	108.2	110.92	104.41	110.86	106.41	108.95	106.33	114.08	109.22	108.83	104.86	110.65	108.59	108.09	109.33
109.27	113.68	107.65	103.62	103.6	104.89	105.35	105.45	105	109.19	103.44	109.55	105.54	105.04	106.92	102.97	105.03	106.32	106.43	103.94	103.31	103.83	109.43	103.37	103.09	107.27	103.55	104.51	106.57	110.62	106.79	107.41	110.15	104.79	105.07	104.16	103.99	110.35	108.54	105.8	102.8	109.36	105.63	104.39	98.047	108.38	104.41	104.91	107.78	106.44
97.44	97.91	98.995	95.109	98.979	99.583	99.091	94.441	95.857	95.624	96.475	100.1	102.46	99.545	99.495	92.694	99.062	98.046	93.534	93.96	99.661	99.752	94.026	98.414	100.56	92.938	99.117	96.557	99.447	101.82	100.15	97.928	98.949	94.081	96.733	96.138	101.19	97.002	91.966	98.101	100.17	98.184	95.463	95.453	99.624	98.733	94.469	98.834	98.772	97.924
103	108.12	106.67	110.17	105.07	107.99	110.19	104.24	100.79	104.27	105.07	106.81	106.8	104.85	110.61	104.28	107.73	104.41	102.21	105.37	103.3	104.81	105.63	107.93	102.81	105.78	106.69	102.96	105.2	105.7	105.1	106.72	105.72	107.35	105.59	105.85	106.37	102.13	107.25	107.73	107.19	102.89	104.66	106.94	104.7	107.4	108.64	103.62	108.61	105.87
107.31	112.59	112.58	108.56	108.08	107.89	108.2	108.91	111.4	109.45	112.38	111.69	109.68	105.97	111.22	112.04	109.76	110.24	108.87	113.77	108.82	114.7	112.59	112.6	113.81	109.94	116.41	112.21	111.55	108.52	116.15	110.63	109.5	105.32	109.58	116.21	110.86	109.58	105.55	108.41	113.64	111.04	111.24	109.86	109.32	109.4	109	110.46	112.17	107.47
103.54	100.21	105.4	103.86	104.88	98.328	100.63	103.86	105.13	104.77	106.99	102.22	107.67	101.87	102.1	106.61	100.52	105.29	104.89	102.2	99.508	101.05	106.39	99.673	104.11	101.45	100.17	105.96	105.04	98.835	100.38	104.56	101.93	98.167	101.95	97.156	104.79	100.28	99.964	100.08	101.77	101.84	109.27	104.44	105.93	100.37	103.84	105.85	99.363	98.633
98.689	99.716	103.01	100.52	101.47	99.581	99.133	99.741	100.02	102.84	97.261	100.69	100.09	101.4	95.831	99.123	98.935	99.437	101.12	102.08	102.42	98.437	98.246	95.176	95.224	94.056	97.779	99.661	99.08	98.296	102.73	99.321	95.362	102.09	99.591	98.019	102.76	99.364	101.13	100.66	98.487	96.779	97.686	95.456	98.883	98.971	98.84	99.793	100.21	101.55
107.16	107.5	107	108.01	108.27	104.2	101.08	106.07	105.12	110.16	107.42	104.64	105.38	101.46	110.15	107.52	103.06	106.48	107.44	107.04	106.95	107.59	107.68	108.16	106.12	112.54	108.51	110.34	107.8	109.34	107.31	106.28	100.86	105.9	103.74	110.53	105.97	107.72	107.03	106	105.7	108.39	107.37	109.2	111.07	104.21	105.83	105.82	106.01	106.98
100.63	105.07	103.42	104.54	106.09	106.05	102.53	99.743	99.626	103.26	102.01	104.75	99.506	101.11	105.58	103.5	96.2	106.46	105.59	103.24	99.6	102.13	103.43	103.09	104.29	100.34	102.3	100.69	101.71	99.127	106.18	104.36	95.744	101.94	101.59	102.3	99.154	105.77	99.441	102.04	102.89	101.82	97.421	100.88	99.079	101.96	106.13	104.91	103.23	105.79
108.58	101.34	107.55	102.78	108.67	107.54	105.8	104.12	107.72	104.9	104.61	105.52	103.34	105.12	109.08	104.33	97.837	104.58	109.75	106.97	104.98	106.15	106.1	110.5	109.02	106.93	107.9	105.28	103.25	106.33	103.44	107.78	106.61	109.39	101.56	105.96	108.82	104	107.62	103.34	104.6	109.92	108.79	101.84	105.07	103.77	106.82	108.92	105.96	108.71
105.17	103.45	107.99	99.813	108.87	109.57	102.16	108.54	108.36	108.87	104.43	102.09	104.57	105.04	109.41	102.95	108.11	101.98	106.19	104.75	104.59	105.5	105.81	103.03	104.25	107.27	104.93	103.9	104.38	105.96	107.28	103.88	103.95	103.66	104.9	111.04	103.69	105.97	109.99	103.06	105.57	106.25	103.21	102.51	102.15	106.5	105.68	105.34	108.84	106.08
106	109.87	106.6	107	112.27	110.52	108.17	108.32	110.35	109.95	106.5	111.01	109.19	106.43	109	105.94	109.36	109.1	111.25	108.2	108.79	107.34	112.93	108.07	107.66	107.12	111.89	107.39	109.84	111.3	105.26	108.45	108.2	106.2	104.98	108.75	110.43	106.18	106.83	103.03	105.36	106.46	109.06	100.16	106.37	106.7	104.77	108.5	104.87	108.71
111.79	106.29	111.31	108.85	110.07	105.63	107.38	107	108.33	110.02	105.76	102.41	109.3	105.85	103.48	108.73	103.75	103.8	105.09	104.62	107.6	113.48	111.01	110.09	107.78	108.61	107.05	112.67	102.26	104.61	106.07	105.65	107.93	110.4	106.96	103.03	105.08	105.95	111.96	105.97	106.3	111.4	111.42	107.09	107.41	106.48	109.08	105.34	107.69	105.37
103.75	107.22	101.89	108.14	107.19	108.64	108.76	107.92	104	106.07	108.12	103.73	106.59	105.15	103.06	105.66	106.11	106.64	105.77	104.47	105.3	106.37	105.09	107.51	106.26	104.59	106.37	111.74	105.85	105.07	104.7	105.7	107.34	104.46	110.36	105.95	105.34	106.17	107.37	109.95	108.75	105.81	108.01	108.14	103.5	106.9	106.09	104.77	111.01	107.26
101.77	97.969	96.977	95.897	95.6	103.98	98.633	99.528	103.07	98.246	100.79	97.269	100.5	102.42	94.457	97.335	94.412	96.337	98.351	99.23	97.756	99.889	96.781	99.207	99.458	99.766	99.716	104.09	99.987	100.89	100.98	100.09	102.3	97.16	99.751	102.3	94.43	96.455	100.63	100.83	100.61	100.79	98.025	97.769	95.143	99.309	101.01	95.11	100.02	99.799
98.857	102.58	101.29	102.06	100.33	105.26	102.67	103.84	103.33	98.491	104.49	100.3	98.717	98.489	98.425	103.19	97.882	99.597	98.617	101.19	101.33	100.87	96.411	104.65	99.671	101.44	98.998	101.78	106.88	102.15	104.62	101.93	96.617	97.288	102.23	98.391	98.258	100.07	100.87	98.891	105.91	100.25	102.89	103.61	101.35	101.47	101.26	96.617	105.04	99.262
106.09	107.83	105.91	106.7	110.08	106.49	106.68	106.25	107.27	106.48	111.15	104.87	104.61	108.29	106.62	105.76	108.95	101.73	107.94	105.02	103.42	107.02	107.06	107.15	101.79	102.51	106.92	105.24	108.35	109.42	109.07	105.74	105.92	106.35	112.4	106.24	101.92	108.6	109.36	106.87	100.87	103.68	103.89	107.01	102.66	104.62	103.24	107.54	104.61	107.54
106.78	104.17	110.19	104.45	102.3	109.33	108.55	108.43	106.41	108.27	107.48	103.87	106.43	103.18	107.56	105.01	103.22	100.06	104.86	101.8	106.84	107.04	109.6	103.52	105.5	106.24	108.08	107.92	104.95	107.69	106.48	103.48	109.4	107.86	102.37	104.54	109.43	104.57	102.46	105.8	104.87	106.49	103.75	104.67	100.52	107.73	104.09	105.28	103.98	106.59
100.41	95.328	99.805	99.339	99.397	100.53	99.656	96.068	95.764	101.14	96.4	100.53	100.92	99.127	98.527	95.66	98.559	104.05	92.955	100.81	95.63	101.86	97.204	102.34	98.666	99.127	102.13	97.167	97.205	93.185	99.953	96.568	95.573	94.023	95.589	97.417	93.724	96.715	96.625	95.722	99.591	97.276	98.49	97.989	99.065	97.648	96.865	104.14	98.073	98.072
106.08	102.95	106.49	103.86	109.75	105.75	101.79	108.35	104.27	107.92	108.81	109.69	104.84	104.1	107.86	104.47	103.2	108.85	106.09	98.618	107.91	105.78	102.61	104.16	105.59	103.52	107.42	106.65	110.46	105.66	106.81	108.04	104.01	107.09	109.68	109.64	109.01	101.62	107.68	108.87	109.26	105.69	108.46	109.48	107.91	112.48	104.64	108.01	103.57	103.16
105.81	102.3	111.01	105.87	105.43	107.05	103.68	104.45	103.05	107	107.63	105.94	102.92	102.42	110.32	104.56	106.72	98.458	106.5	103.26	101.61	106.96	100.65	109.28	103.87	107.16	102.4	108.56	104.12	104.47	105.74	106.89	104.64	103.35	105.84	107.28	106.09	106.15	107.87	102.57	108.14	101.09	105.47	108.26	104.99	100.44	106.31	103.26	110.01	102.39
102.8	102.89	102.52	107.51	105.4	104.63	108.79	104.11	102.36	103.13	105.64	103.72	106.52	106.91	100.08	106.52	105.21	102.03	107.18	106.79	106.76	103.76	105.98	110.72	109.18	104.75	106.77	106.31	106	101.66	106.53	104.82	105.11	107.73	104.04	106.27	106.25	108.49	109.24	104.54	102.37	109.14	104.66	101.08	102.52	108.11	105.71	108.73	105.09	107.7
95.866	100.59	98.683	97.508	96.816	100	97.648	97.996	101.41	99.153	98.259	94.636	100.52	102.53	93.78	98.289	99.93	97.692	98.344	99.16	99.878	96.103	95.952	95.384	96.845	95.445	96.211	100.63	98.962	97.737	97.284	95.281	99.371	92.638	100.27	101.62	99.954	96.931	98.72	96.732	94.58	98.453	97.257	96.883	97.474	97.499	94.087	95.45	99.256	97.375
103.61	105.63	106.31	106.23	107.88	104.82	104.32	105.43	104.19	103.13	105.09	103.07	105.21	104.82	106.28	102.23	107.65	107.98	105.01	103.13	106.69	106.6	106.46	107.02	104.07	106.58	105.12	107.96	109.16	108.04	104.56	104.68	104.37	101.94	106.43	105.08	106.16	106.17	104.73	105.63	107.21	104.67	106.86	106.35	105.84	103.44	104.29	104.89	107.04	108.08
113.37	108.87	106.64	107.41	111.17	102.89	106.83	108.01	102.45	107.02	108.29	105.79	108.65	107.58	104.56	105.52	105.53	103.73	103.19	103.41	107.09	105.76	109.7	106.16	106.64	100.07	108.85	103.93	105.86	105.72	108.77	103.69	105.03	104.75	103.74	104.9	106.93	107.14	108.79	103.61	106.78	102.5	103.64	106.93	109.03	109.92	106.56	109.01	108.38	107.79
96.323	103.72	94.622	97.377	102.47	104.78	98.965	100.24	96.448	101.69	101.99	97.484	94.627	103.43	96.204	98.768	97.882	95.26	102.4	94.03	100.78	100.61	95.941	99.683	98.403	101.71	100.59	97.649	97.019	100.04	96.444	96.332	96.922	96.125	98.786	97.193	98.986	91.865	94.538	94.83	101.57	100.79	98.422	97.807	96.857	98.936	98.449	102.25	97.776	95.64
107.46	102.43	104.42	105.39	103.33	107.69	101.1	106.74	104.25	106.86	102.74	107.45	103.56	106.47	105.04	107.01	101.48	101.96	109.4	109.14	108.37	105.98	108.66	102.61	103.75	101.89	107.16	107.05	105.42	109.07	107.51	100.41	107.23	105.58	100.34	108.36	103.89	106.41	107.99	106.64	102.61	104.55	105.76	102.86	110.27	98.518	106.46	106.84	111.75	105.35
100.85	97.19	98.066	97.903	102.46	101.49	98.121	94.452	90.481	101.79	98.673	95.099	94.095	97.044	99.702	97.436	96.543	95.88	95.782	98.442	98.35	102.18	95.96	93.243	97.277	96.088	98.392	95.001	98.659	100.11	95.268	101.08	96.971	97.824	97.256	101.1	97.975	103.76	102.44	96.286	98.621	97.859	97.749	102.72	94.293	96.519	101.03	95.685	101.65	97.797
100.08	97.232	98.533	98.818	103.24	97.192	99.132	100.45	97.342	101.45	99.634	105.87	102.82	99.05	99.865	98.199	100.71	98.187	101.04	99.015	105.71	96.357	103.45	99.13	101.06	103.72	98.69	101.92	101.46	101.62	99.203	98.033	100.46	103.43	102.62	108.49	98.66	98.647	99.289	98.49	102.12	96.305	100.17	103.73	100.41	98.109	99.244	101.4	99.333	98.333
103.49	102.82	106.84	105.85	105.16	106.78	108.63	104.9	106.64	100.76	107.74	106.17	103.37	107.97	107.57	110.73	103.32	106.75	106.36	100.59	108.34	106.11	108.07	103.02	106.13	104.42	107.46	103.05	107.25	104.93	106.55	101.58	102.43	104.55	103.47	109.73	105.87	108.26	108.36	104.55	105.43	107.34	101.06	108.31	105.07	106.81	108.79	110.21	104.57	107.36
99.702	96.177	96.403	97.61	98.883	101.36	98.09	94.678	100.69	98.489	100.72	100.54	103.09	97.674	95.346	99.633	96.692	99.502	97.902	99.463	101.17	95.029	101.04	96.623	97.278	100.95	89.458	100.45	96.458	97.067	98.043	96.685	101.44	98.408	102.75	97.564	94.277	94.822	99.302	99.806	101.65	99.213	96.136	96.972	99.575	97.813	97.705	101.87	96.548	94.769
106.27	104.86	107.85	107.44	107.7	105.28	104.1	106.72	101.78	105.68	111.14	103.8	103.1	99.517	108.93	108.5	106.07	107.46	101.91	110.03	109.7	104.95	106.02	103.43	105.72	111.54	110.84	106.48	105.08	109.94	103.97	104.07	103.52	108.4	106.57	106.19	104.24	104.12	111.5	106.31	105.9	104.53	104.55	106.78	103.36	107.22	104.82	107.83	105.44	108.41
106.98	112.21	106.81	108.58	107.13	102.52	109.94	106.72	108.7	105.01	109.28	110.33	106.47	106.73	109.66	105.85	110.46	104.46	107.28	107.88	108.85	108.19	110.2	107.25	109.64	105.57	109.3	109.8	108.98	110.9	110.84	106.55	105.06	108.88	109.09	106.84	108.04	111.21	109.78	109.36	109.91	108.76	106.31	105.86	107.29	107.45	111.16	107.7	109.45	107.22
105.44	105.96	102.12	109.25	104.82	102.85	105.96	106.03	101.8	103.08	101.39	107.52	106.68	103.11	110.14	108.39	104.61	105.4	109.05	106.55	104.54	105.72	109.55	107.48	106.33	105	104.86	109.41	107.27	105.71	104.58	106.44	104.54	106.72	107.47	112.6	103.2	108.29	105.23	104.61	104.26	110.54	103.54	103.22	108.4	109.38	103.7	104.88	108.55	109.23
107.53	109.5	109.28	104.88	108.98	111.6	112.04	109.27	108.95	108.35	109.45	104.82	110.24	110.7	106.73	111.82	108.25	107.34	104.55	107.26	101.46	107.97	106.7	104.71	109.27	109.18	107.8	105.78	108.06	108.38	108.13	106.92	106.08	112.59	113.22	108.05	107.84	107.89	108.72	106.37	107.9	105.27	104.53	109.47	108.88	109.36	106.86	111.29	106.92	112.13
108.28	110.32	108.55	104.53	110.59	106.39	106.85	104.77	106.42	105.3	105.87	101.61	107.25	106.52	104.65	106.9	107.47	104.39	108.73	106.68	107.89	106.87	108.19	105.98	106.83	104.93	109.73	104.19	104.46	105.78	106.44	105.79	103.92	105.67	105.6	109.04	108.03	102.34	102.88	105.69	106.36	104.99	108.54	105.25	106.45	107.04	111.53	105.15	106.05	104.27
106.26	105.79	104.99	107.6	109.83	102.85	106.15	106.59	102.84	105.05	104.29	109.04	106.07	110.62	105.77	105.04	104.17	102.46	105.24	109.63	108.53	104.8	105.82	107.04	104.93	102.24	106.95	105.95	104.47	104.54	104.65	103.1	103.7	106.4	104.35	109.9	104.65	105.84	104.02	103.77	104.79	108.3	109.58	106.97	107.03	105.61	112.74	105.18	106.83	102.9
107.98	111.22	112.73	108.28	109.65	109.24	107.66	111.59	108.49	112.44	107.77	106.01	109.16	106.87	108.67	106.36	110.89	108.15	106.09	108.59	110.47	109.27	110.73	108.54	108.05	111.61	109.42	106.73	111.31	105.61	108.67	110.04	106.51	110.22	107.11	113.75	108.01	107.92	105.19	109.15	108.86	109.3	105.76	110.63	105.27	110.97	113.17	109.17	110.97	108.23
108.06	102.06	105.27	112.37	108.11	107.83	104	102.97	103.31	109.16	104.01	106.47	103.22	104.7	108.14	104.42	110.63	108.22	105.85	104	102.61	105.16	109.07	111.21	107.41	108.69	105.68	104.7	103.44	102.48	106.04	108.2	105.87	106.49	107.05	107.01	103.51	104.42	105.16	105.02	104.36	108.12	102.73	103.54	108.71	104.36	108.8	106.9	108.44	106.02
109.3	107.91	107.25	108.3	111.13	109.19	106.85	106.49	111.04	105.85	104.4	104.42	104.71	109.29	103.29	107.19	107.09	109.01	108.24	110.16	109.54	110.12	106.49	106.28	106.85	108.27	109.07	110.01	107.99	108.08	104.46	107.19	111.85	107.82	109.37	106.42	104.79	109.61	112.42	111.77	108.41	110.16	109.17	106.64	107.29	106.99	104.36	105.09	108.56	105.24
107.1	111.35	106.5	110.71	111.99	105.93	108.62	110.53	106.26	111.07	108.58	111.73	107.28	106.12	110.74	110.59	110.47	106.85	106.27	111.07	109.28	106.96	108.64	111.81	111.19	112.45	110.35	109.54	110.23	111.76	110.84	111.03	112.23	109.34	110.91	113.58	112.97	112.74	109.42	110.75	105.88	109.33	115.32	110.11	107.55	111.94	112.12	109.03	107.84	110.51
105.25	107.81	108.49	106.32	106.51	107.18	100.82	107.72	107.7	110.9	106.91	106.8	111.54	107.54	107.18	109.51	105.29	108.85	107.51	109.74	103.11	105.94	108.23	101.02	103.28	109.03	107.83	108.52	104.85	107.88	106.65	103.6	104.04	106.02	107.03	106.33	105.42	106.31	107.05	106.56	111.15	101.15	109.78	105.96	109.85	107.83	108.42	105.09	114.53	110.96
106.22	106.18	103.34	107.85	105.17	105.4	107.98	109.33	107.52	106.98	110.49	109.15	102.34	110.22	109.47	109.1	106.65	112.77	111.65	112.46	106.67	108.71	107.82	110.81	107.32	111.07	106.94	110.89	105.41	108.58	102.32	108.86	107.11	111.24	107.72	107.62	110.65	111.34	107.46	110.66	107.49	107.64	104.08	106.53	108.46	105.33	107.39	105.78	108.7	107.98
111.87	107.14	107.25	107.88	105.26	104.92	107.51	106.62	106.74	105.21	110.74	105.79	104.01	105.68	107.41	106.15	107.19	108.65	104.72	104.16	106.81	107.31	105.37	109.92	106.07	109.49	107.43	104.76	105.21	106.6	107.74	109.29	107.69	106.59	107.34	107.92	112.45	106.06	103.91	104.98	102.18	106.45	106.15	105.98	104.84	106.6	104.05	101.95	105.8	108.14
100.44	98.964	97.05	98.595	96.29	98.489	93.644	97.288	99.792	95.175	106.33	104.38	97.524	99.772	99.454	100.86	97.945	95.921	97.982	95.4	100.42	98.949	93.606	97.218	100.45	99.912	99.875	98.369	102.05	101.7	103.28	96.079	98.874	100.28	98.304	100.91	97.463	98.459	94.084	98.086	101.74	101.2	98.151	100.1	101.48	101.69	93.08	98.715	97.745	99.098
107.37	107.75	107.05	107.94	107.12	104.31	106.02	106.35	108.2	108.15	106.29	104.57	105.64	109.08	108.06	109.1	110.03	108.04	107.69	104.85	107.53	106.6	110.94	102.06	109.91	110.33	106.94	106.16	108.07	104.71	109.73	110.35	104.51	109.41	105.49	109.43	105.24	112.31	108.15	110.42	109.61	106.92	111.89	114.01	106.52	103.99	108.27	106.5	110.59	106.38
97.35	96.496	102.13	100.02	99.146	102.66	101.73	99.877	93.631	100.48	103.27	103.03	104.04	100.15	95.745	101.86	99.519	102.24	101.25	104.11	99.111	101.95	98.419	102.13	102.46	101.51	107.31	102.98	99.964	95.957	103.71	100.32	97.151	97.469	101.84	100.32	102.08	96.859	101.48	99.751	99.831	92.796	102.04	97.604	98.658	100.49	98.496	105.13	102.33	100.23
109.97	108.07	111.44	104.55	108.08	110.64	112.68	113.78	109.15	104.42	106.12	114.12	105.86	108.26	109.6	110.7	106.21	107.72	107.47	104.66	104.6	108.35	111.02	108.17	106.93	108.16	109.63	109.09	108.5	109.83	108.12	108.88	108.9	108.32	107.53	106.98	108.87	110.19	110	113.89	107.41	110.68	106.56	110.15	112.84	108.48	103.48	107.78	104.5	111.57
107.14	104.31	104.87	102.21	105.05	107.76	108.04	106.91	108.22	108.4	104.48	103.32	107.77	105.28	99.262	108.98	106.51	98.524	106.51	107.21	104.66	104.02	108.41	103.69	107.54	104.09	111	107.16	105.18	110.49	103.37	101.95	105.34	109.63	108.33	104.68	107.56	105.72	110.46	104.57	110.77	103.75	104.13	109.64	107.68	105.78	109.02	105.87	108.97	105.6
107.33	109.6	109.28	107.34	105.45	110.3	109.61	109.46	106.82	109.91	108.19	103.6	110.34	109.03	105.26	105.63	106.87	104.41	110.05	108.89	109.84	108.71	108.97	107.6	108.97	116.76	108.78	108.56	106.59	108.69	106.44	105.28	107.08	108.49	110.41	101.73	108.08	107.6	105.84	111.76	105.84	104	106.03	111.29	106.98	109.45	108.93	110.59	105.89	109.56
110.48	108.52	110.88	111.37	108.23	110.13	111.67	108.24	113.38	107.65	108.48	112.08	111.07	110.59	109.17	109.72	109.59	115.48	106.77	110.22	114.56	107.52	111.72	109.42	105.9	109.31	110.11	109.96	108.59	110.92	109.27	112.57	109.3	108.58	107.16	109.6	109.01	111.36	111.25	112.67	106.82	107.05	107.9	110.08	110.53	112.04	109	111.17	111.47	105.93
99.403	96.447	95.859	96.497	100.69	97.676	96.107	100.01	97.667	104.48	95.018	103.14	95.094	102.28	94.154	99.299	99.164	100.54	98.467	97.281	103.92	96.403	97.514	98.771	99.053	96.468	99.732	95.854	100.91	100.76	102.53	96.727	99.83	100.4	97.163	97.765	100.49	100.6	98.436	95.523	94.365	101.98	101.16	98.932	98.174	100.4	100.66	100.04	96.764	93.862
103.72	103.53	106.5	108.03	100.63	106.15	100.96	108.11	103.58	107.65	104.27	105.11	108.35	105.97	105.49	106.95	105.5	105.95	101.58	107.53	102.5	101.54	107.66	105.4	99.452	102.23	102.76	103.08	103.89	102.63	101.27	106.4	104.81	105.53	106.57	104.63	103.46	105.65	105.16	101.92	103.5	102.27	109.28	102.15	105.13	104.35	110.79	106.26	104.65	105.16
107.35	107.29	111.44	108.85	108.77	108.11	107.45	104.61	105.44	112.01	102	105.81	105.5	106.45	106.61	104.96	104.57	105.27	106.16	102.38	102.4	106.39	111.79	106.26	104.06	107.98	103.55	104.09	103.21	104.78	112.46	107.78	104.64	109.96	107.69	106.01	105.08	108.24	104.8	107.54	107.86	107.48	106.8	104.49	102.37	107.51	109.41	103.41	107.09	107.88
104.85	104.17	106.61	111.27	112.18	109	105.67	104.83	109.01	109.77	111.15	107.67	111.53	107.97	106.61	112.36	106.45	109.59	107.35	105.65	107.98	105.28	107.25	107.61	106.36	104.04	112.9	107.44	101.79	108.62	105.73	103.75	110.09	104.42	107.28	105.65	113.92	110.91	107.35	108.47	110.88	109.49	108.35	108.69	106.99	109.57	107.05	111.57	108.54	110.31
102.06	109.18	104.47	107.63	103.12	104.91	102.55	107.74	105.9	107.13	107.64	104	107.04	105.78	104.46	105.01	108.09	106.42	107.85	106.91	111.3	108.27	107.41	102.53	104.16	108.36	102.61	105.8	105.92	106.03	105.35	106.05	107.88	106.95	103.9	108.12	106.3	104.77	105.35	107.41	106.81	106.71	108.33	105.81	105.47	100.82	104.8	107.22	106	104.9
109.33	107.29	100.88	105.3	110.56	110.07	103.22	109.72	106.37	111.47	111.27	105.5	107.62	105.83	107.6	109.96	101.36	109.54	107.03	109.01	103.92	109.04	106.19	105.61	108.43	108.79	101.69	108.16	106.8	110.48	107.82	107.42	109.19	107.93	103.78	109.16	108.42	115.47	107.61	109.41	106.77	107.09	111.95	109.41	110.6	108.93	107.82	112.36	108.32	104.96
107.8	108.2	106.6	104.72	106.19	107.82	103.45	103.95	107.17	108.51	104.23	105.6	103.82	102.26	102.66	105.24	105.51	105.37	109.68	103.89	99.164	100.15	108.21	103.61	98.98	102.26	108.35	102.74	107.7	110.59	106.88	106.91	103.89	107.5	102.28	108.6	107.08	107.37	105.23	106.52	105.17	106.16	105.55	109.07	107.57	105.86	102.92	109.23	104.96	106.27
108.72	107	107.71	103.23	107.46	104	109.03	104.15	103.6	107.42	108.73	101.2	104.3	108.13	102.51	108.73	105.17	105.14	102.91	109.35	100.13	109.35	107.72	107.87	108.77	103.89	106.23	103.48	106.11	105.47	104.64	106.45	105.77	106.01	106.17	105.97	103.09	103.29	107.01	101.21	107.07	104.62	101.74	108.43	102.54	105.95	109.19	104.19	106.28	105.95
113.69	107.87	105.79	105.07	104.95	105.53	107.52	109.09	109.51	106.49	105.99	108.8	107.28	106.32	105.59	108.23	109.86	106.79	105.98	112.06	114.58	107.39	106.46	107.95	104.79	106.27	112.13	109.62	105.86	108.69	106.74	107.71	107.3	108.55	107.21	105.11	107.34	108	111.23	108.58	114.52	104.35	109.21	109.1	106.74	107.21	106.83	109.31	106.46	103.13
103.3	106.41	103.16	105.65	105.21	105.95	106.41	106.73	108.14	104.31	106.07	103.5	105.23	106.33	105.6	99.541	107.58	107.94	105.49	105.24	104.61	106.54	105.82	104.49	105.18	107.13	106.43	103.38	106.55	103.8	104.8	106.72	108.67	103.6	111.2	106.91	101.3	102.99	106.5	105.77	106.55	102.92	105.17	109.46	107.42	103.15	105.93	107.67	104.83	103.93
105.07	105.68	101.1	108.51	110.67	108.12	111.45	109.9	108.28	109.34	103.53	101.42	109.52	107.43	104.09	109.32	106.58	106.24	110.11	108.54	107.38	105.68	106.36	107.65	108.46	103.84	108.17	101.17	110.26	106.91	110.13	109.32	105.99	103.59	105.5	103.03	106.85	106.36	109.79	105.43	105.6	105.59	106.23	108.99	107.76	109.64	104.31	101.43	111.2	108.46
102.93	98.842	105.02	106.72	106.94	105.94	102.91	106.21	104.14	105.7	104.27	106.29	106.66	106.01	106.26	106.19	107.74	106.13	106.27	103.62	109.76	104.91	109.27	106.09	105.51	105.68	106.08	108.51	106.94	106.75	104.14	106.93	111.01	105.45	104.88	109.53	104.8	106.99	110.23	98.563	103.15	108.06	104.76	105.53	102.24	106.49	104.01	103	104.71	101.12
98.585	97.643	98.845	95.76	99.27	101.81	98.732	103.78	100.99	98.96	102.12	94.061	97.638	104.46	103.59	98.627	103.85	97.815	100.35	98.753	98.935	98.394	98.86	100.48	100.94	98.971	95.595	103.47	94.999	95.678	95.366	104.89	96.491	97.129	101.64	99.555	95.712	99.643	101.28	97.864	97.541	95.48	97.094	100.63	103.7	102.8	98.134	97.45	99.686	101.55
102.42	103.27	108.13	105.15	105.34	108.01	104.55	101.8	107.24	101.14	102.13	104.84	105.99	101.18	107.96	103.2	106.62	105	108.12	104.23	105	104.55	105.53	109.04	105.44	106.81	106.87	106.62	103.87	107.92	107.65	108.21	104.78	106.73	104.71	101.96	104.5	110.43	108.16	100.06	106.63	104.83	103.56	106.85	102.39	108.48	108.34	109.59	107.55	103.73
98.214	98.242	96.46	100.24	95.735	101.91	95.143	97.137	93.225	99.701	96.846	93.421	98.023	95.167	97.211	97.202	100.12	97.725	95.321	102.43	97.268	98.025	98.221	100.14	97.181	98.702	103.28	97.749	102.99	99.637	104.68	98.729	98.216	96.554	100.5	101.93	96.24	99.417	99.055	99.328	98.068	97.298	96.409	96.31	100.23	98.077	97.803	97.548	99.4	97.612
102.86	101.93	104.85	102.09	101.31	102.8	102.49	100.87	100.34	100.27	100.78	100.34	97.182	94.577	101.37	96.756	102.92	100.55	97.683	100.22	100.15	102.38	100.52	101.56	97.046	103.71	99.89	97.268	97.228	97.283	100.68	103.04	102.45	100.87	99.219	102.38	103.41	96.139	99.755	96.832	95.72	97.003	95.844	98.952	99.807	98.731	102.52	99.735	98.456	105.74
109.33	106.45	108.57	110.77	105.93	109.66	107.05	109.85	110.5	109.1	104.69	109.42	109.69	110.22	110.92	105.38	107.41	112.49	111.89	107.71	107.64	107.23	109.49	108.91	106.53	109.17	109.28	106.25	106.01	106.48	108.78	108.74	110.54	108.09	109.89	108.6	104.07	109.09	110.05	113.79	108.13	105.55	110.91	109.43	107.57	111.54	108.82	109.45	113	110.62
108.68	104.6	105.14	107.36	108.07	106.36	101.42	105	106.11	104.85	101.4	102.72	104.49	107.73	105.84	104.66	106.86	104.49	108.76	106.85	105.07	109.12	109.48	109.25	101.1	107.35	104.28	108.9	108.72	104.77	106.48	106.24	103.4	103.59	107.39	104.56	104.87	102.26	101.53	106.16	110.12	101.67	100.14	104.89	108.01	105.68	104.47	109.91	105.14	102.05
109.74	108.6	109.94	107.29	108.25	106.84	115.25	106.03	112.63	111.07	106.04	105.82	105.65	108.37	108.15	109.99	109.45	112.24	106.37	105.23	105.36	107.98	108.99	116.12	110.15	108.61	111.49	107.58	104.62	109.33	108.25	110.53	109.26	106.53	111.2	110.95	105.29	108.67	106.13	105.42	108.16	110.25	109.39	108.1	106.69	111.76	109.57	105.69	110.68	111.71
110.51	112.06	105.7	105.79	110.01	107.63	105.87	105.06	106.95	107.59	112.91	107.52	106.37	110.44	110.87	112.18	111.79	108.36	101.2	108.21	110.15	110.05	109.31	107.68	110.29	107.81	110.24	104.86	107.16	109.93	107.5	108.78	106.66	107.27	109.31	111.95	108.75	111.02	102.47	107.67	111.61	111.79	108.1	109.24	108.62	110.23	105.25	108.47	111.2	111.43
94.524	97.193	98.326	95.501	100.85	95.607	97.936	96.529	99.967	100.1	100.62	98.412	98.085	91.114	95.726	105.63	97.867	101.54	99.937	101.01	96.373	99.41	98.105	100.11	98.303	97.208	98.282	98.55	99.798	96.469	99.959	99.791	95.347	102.66	98.714	99.185	96.836	92.379	98.24	96.596	103.2	99.049	98.639	96.652	101.24	99.221	102.66	97.483	96.228	102.5
105.57	110.13	103.72	104.19	108.46	105.22	106.61	105.32	106.97	104.82	107.23	103.45	107.83	107.54	107.56	106.05	103.61	102.83	101.19	102.16	106.82	109.1	103.37	104.28	102.39	110.52	105.21	103.34	105.71	103.65	106.84	102.94	103.79	104.14	103.77	107.23	102.97	106.36	105.14	107.23	109.2	102.37	109.88	109.44	102.81	104.65	106.56	103.67	105.54	103.48
102.33	108.25	104.5	107.91	109.34	106.07	108.59	104.02	104.66	104.27	103.84	105.17	109.44	106.13	103.94	104.78	105.46	102.56	104.77	101.58	108.91	107.7	105.31	107.28	108.45	109.71	107.08	109.66	106.58	103.11	105.45	103.29	107.9	107.82	101.23	103.12	105.28	105.17	108.22	105.24	104.14	102.73	105.41	108.58	107.48	108.59	108.39	102.86	102.27	109.63
102.03	104.54	102.56	110.45	105.72	107.84	108.83	104.71	106.72	105.12	105.7	101.19	104.67	106.95	104.04	107.48	104.1	109.82	110.24	105.79	105.84	103.05	108.62	107.49	107.18	110.27	103.76	107.35	110.47	106.77	110.06	104.24	108.58	107.76	106.48	108.87	106.13	108.32	103.87	106.39	108.82	104.84	103.56	105.94	107.1	109.74	106.26	106.65	104.17	107.46
95.264	95.088	102.69	102.53	99.077	101.74	98.323	101.34	98.099	98.223	94.5	99.372	92.721	95.84	101.8	93.273	94.651	95.283	98.545	97.786	99.278	96.973	95.352	103.51	98.542	94.205	97.325	99.138	100.93	99.069	103.19	102.67	96.3	95.337	97.746	99.894	99.891	98.052	97.345	101.3	101.99	97.689	96.869	95.807	99.512	102.76	93.21	98.62	99.785	102.13
99.661	102.89	104.01	108.82	104.09	107.04	108.64	106.2	106.15	105.15	106.97	102.96	103.85	106.56	105.05	101.95	104.12	108.34	105.95	103.84	102.57	107.67	109.35	108.22	104.69	106.06	105.52	103.43	104	106.64	105.21	104.59	106.88	104.94	107.78	105.3	110.74	106.52	102.37	106.53	103.79	104.24	104.72	106.85	106.93	102.38	102.9	109.51	107.39	109.56
102.47	99.034	97.348	100.59	99.852	95.106	99.98	96.714	100.77	97.063	100	96.908	99.915	102.55	99.072	95.524	95.931	102.5	98.248	101.01	96.234	98.114	99.43	99.423	95.996	99.559	101.74	101.02	93.476	99.883	95.149	102.47	93.153	98.283	99.762	99.828	100.05	90.896	98.545	99.48	97.61	104.66	89.558	97.117	95.747	100.68	94.5	103.39	102.97	98.865
109	106.86	105.89	106.17	107.6	107.86	105.06	109.61	101.6	108.01	109.33	107.19	110.56	103.64	105.45	103.42	103.92	108.78	107.48	103.11	105.97	106	103.52	104.99	101.92	104.2	97.604	106.78	109.66	105.65	109.22	102.66	103.87	110.04	105.21	105.08	106.49	103.65	105.94	108.67	104.14	108.38	106.08	107.1	105.4	99.872	108.6	108.9	106.84	103.48
107.91	107.07	107.26	104.2	108.71	108.53	106.92	109.11	112.13	108.78	109.57	107.5	108.21	109.38	104.17	110.78	106.53	107.45	109.54	106.25	103.31	108.08	108.71	107.01	103.81	107.57	106.53	109.38	112.57	107.48	105.93	111.38	106.77	109.06	106.74	107.18	108.98	109.42	110.97	108.69	107.26	107.3	106.25	104.62	109.34	107.24	110.45	111.7	105.81	104.6
102.07	98.885	100.29	97.188	95.559	96.6	101.3	101.25	99.547	97.675	98.847	97.317	97.514	101.5	95.111	96.796	96.735	98.067	97.597	99.443	95.377	99.9	97.548	97.993	100.66	99.752	96.064	97.649	99.994	97.798	99.465	96.686	97.987	102	96.115	101.86	100.31	100.35	101.67	96.779	98.447	93.741	98.091	100.02	96.375	97.191	97.588	99.49	99.45	98.893
103.39	109	108.82	105.28	107.09	105.43	115.16	109.29	107.28	113.72	106.9	108.96	113.92	107.19	110.4	108.32	109.58	110.99	109.06	106.67	107.58	107.03	109.52	108.55	106.83	110.67	104.46	107.04	108.75	108.39	107.59	108.02	108.76	109.94	110.73	112.45	107.73	107.68	108.81	105.05	108.63	109.42	111.48	109.62	108.86	113.44	109.36	113.62	109.83	109.54
104.88	100.35	102.83	101.75	99.201	98.833	103.35	98.532	99.85	102.91	98.889	97.806	98.579	100.93	98.817	100.78	99.596	100.81	93.92	100.55	98.865	101.54	105.24	102.57	104.02	105.41	101.26	104.49	96.84	99.331	101.76	98.374	99.542	98.291	102.18	100.95	103.34	103.68	101.45	98.09	101.51	100.07	102.01	101.71	101.6	97.678	104.26	100.39	104.42	98.55
98.967	96.104	97.497	102.08	101.05	100.51	105.5	98.04	99.665	101	101.26	101.23	99.692	103.61	100.11	103.19	104.84	99.8	95.987	100.64	98.029	98.834	106.17	96.219	106.69	102.39	101.44	101.61	96.372	101.71	99.82	98.611	101.66	101.28	98.336	101.39	104.54	99.752	103.07	99.093	100.27	102.5	98.343	99.119	101.84	99.695	104.66	103.99	97.294	100.48
108.86	106.89	104.14	106.06	106.47	102.45	107.22	105.1	108.18	109.92	107.29	103.18	101.13	103.66	106.87	109.17	105.48	111.04	104.7	108.14	99.911	105.32	102.4	103.85	101.59	106.16	104.98	107.63	101.53	104.18	108.97	103.45	109.99	107.52	106.44	102.9	104.61	101.77	102.32	108.44	106.23	110.97	105.07	105.54	105.06	105.12	106.15	105.15	106.53	108.61
107.66	113.3	110.31	109.44	111.8	109.92	112.56	110.17	106.79	109.06	107.55	108.89	112.5	104.88	108.09	105.82	106.86	106.35	105.46	108.53	106.57	105.18	109.29	104.73	110.33	105.89	110.91	109.74	108.87	107.4	108.49	112.2	107.1	108.47	106.95	107.36	104.39	109.33	107.16	106.61	109.76	110.04	109.01	105.99	109.34	105	105.54	109.48	106.63	113.82
103.6	109.32	109.92	104.89	107	103.42	109.44	104.63	105.37	107.46	108.86	108.25	106.72	104.11	106.91	107.85	113.28	109.98	103.82	107.39	108.02	101.01	98.703	103.27	106.62	105.54	108.97	105.67	104.28	110.06	107.91	108.65	105.46	102.33	103.31	111.35	104.05	103.51	103.67	105.88	108.79	107.36	102.24	103.28	106.76	103.39	103.38	108.26	106.71	113.31
108.84	103.48	110.2	107.51	104.93	108.12	107.57	115.97	106.46	110.43	110.37	111.1	106.05	108.48	110.64	106.02	106.78	108.1	104.76	109.88	111.9	108.97	105.75	108.88	111.39	107.25	106.91	105.64	107.43	104.19	109.54	110.15	110.15	115.03	111.11	107.44	109.52	107.71	109.73	106.65	110.24	105.06	110.38	108.17	108.39	107.51	109.82	108.73	110.57	110.91
106.19	105	106.26	108.58	109.4	103.83	106.4	106.16	106.25	106.25	109.34	102.28	106.43	104.06	104.47	108.11	102.25	110.66	104.29	105.21	105.97	100.02	106.55	105.87	103.16	102.4	108.79	103.49	102.28	106.55	105.93	107.31	108.01	106.61	108.78	109.08	101.3	103.91	107.42	105.8	105.85	106.31	103.26	105.27	99.698	109.01	104.65	106.21	102.53	108.19
105.54	111.13	110.3	112.37	114.35	106.83	108.39	111.27	108.99	106.72	110.9	106.63	109.89	108.05	109.01	110.53	108.55	109.01	110.78	110.19	107.05	106.41	108.77	108.91	106.48	108.12	107.77	107.76	101.88	109.88	110.86	107.9	103.63	105.79	107.77	103.4	110.91	109.12	105.32	110.12	106.4	105.75	108.35	111.75	107.07	105.69	107.17	108.4	109.14	110
100.17	99.704	105.98	103.65	102.63	102.94	102.17	102.95	99.745	97.668	103.47	97.843	101.33	101.38	97.648	98.15	104.79	97.19	100.79	99.346	98.23	102.4	99.509	103.63	103.23	100.93	95.888	103.49	101.33	99.56	99.073	100.81	105.72	102.87	100.88	100.31	98.917	99.217	100.4	107.67	102.9	102.36	100.47	100.85	99.255	99.568	98.017	97.007	105.98	102.23
97.65	99.084	97.353	100.04	94.029	99.045	101.11	99.553	92.596	100.85	97.817	100.04	98.527	96.871	98.318	102.54	100.11	97.931	97.681	99.871	94.586	98.308	100.11	97.088	98.473	97.692	100.28	95.263	99.834	99.642	102.22	101.79	97.797	100.2	99.971	93.352	99.389	98.859	97.8	104.8	96.862	96.364	99.064	94.372	97.731	97.859	98.961	95.542	100.14	104.53
109.19	107.76	109.23	102.09	101.72	105.9	108.07	106.67	109.25	110.47	105.04	107.38	106.6	101.77	110.13	106.12	108.87	107.84	107.04	104.99	109.13	110.78	107.26	107.12	104.86	106.06	107.71	105.9	108.77	105.05	110.42	108.82	106.33	105.17	103.83	108.84	106.7	110.03	111.89	108.66	103.99	105.3	104.61	102.5	104.29	110.44	109.17	103.08	106.95	104.24
96.37	96.154	96.869	96.991	92.675	103.8	96.748	103.92	97.678	99.059	100.63	98.017	92.731	100.81	94.702	99.936	91.402	95.875	98.312	100.37	99.353	99.32	99.437	98.617	97.264	100.81	99.172	94.893	98.834	94.993	94.734	95.27	96.626	99.155	100.04	95.357	97.737	97.637	100.18	95.44	98.416	97.494	97.545	100.75	101.44	98.119	96.461	100.76	96.734	93.862
112.17	110.6	110.19	110.12	106.27	111.21	104.32	107.59	113.99	112.15	109.33	110.17	106.53	114.58	114.28	106.75	111.16	112.6	109.94	112.18	106.82	111.22	115.4	108.63	112.19	112.83	110.1	112.55	108.56	112.61	108.93	107.42	112.49	107.87	111.91	111.8	109.56	110.96	110.83	113.35	106.23	112.32	114.19	107.07	113.35	107.42	109.67	109.13	113.17	113.57
104.52	107.27	103.03	102.25	109.02	100.61	105.26	109.97	103.06	102.99	106.6	103.31	107.57	108.94	102.99	106.92	108.47	108.84	108.17	104.36	105.14	102.58	105.52	105.15	103.55	109.89	104.4	106.25	103.72	107.12	103.48	107.86	105.59	106.04	107.19	103.63	102.9	104.77	105.79	104.91	108.44	109.86	110.64	111.62	108.53	105.3	109.22	103.78	110.62	103.51
107.96	108.16	112.91	107.24	107.44	107.24	102.84	107.62	102.68	105.24	106.92	109.14	107.24	101.66	105.9	99.472	106.76	103.49	107.64	105.37	109.05	104.67	107.35	105.17	102.58	105.19	105.62	106.02	104.91	104.82	104.41	106.39	103.58	102.22	101.38	108.09	103.33	104.24	107.46	110.44	110.1	107.25	107.61	107.31	106.63	107.11	107.37	104.69	106.66	106.09
110.85	107.83	106.74	106.92	109.65	107.14	108.11	111.14	110.01	105.24	106.65	106.56	109.74	106.43	110.37	106.76	109.46	107.8	112.08	107.27	103.57	108.93	103.71	105.55	108.03	108.18	106.93	112.23	108.31	112.87	112.05	109.82	111.34	107.47	105.26	110.72	108.19	109.13	105.66	109.51	107.61	112.44	106.6	111.45	105.3	109.51	107.49	105.2	110.71	107.91
103.26	98.46	97.571	107.07	100.8	99.404	103.12	100.98	102.76	101.92	101	96.809	95.697	99.924	100.05	100.64	102	95.095	103.13	99.418	98.544	104.31	100.21	94.752	103.56	103.55	101.23	100.66	99.417	103.1	104.15	100.24	101.16	100.19	99.05	97.124	100.91	99.964	104.91	101.25	100.13	98.752	96.929	99.953	102.87	98.945	103.85	100.56	106.53	102.11
100.5	103.25	103.25	102.47	102.9	102.77	102.23	100.79	105.25	100.66	101.34	99.465	105.79	100.53	102.95	101.55	103	100.67	104.57	93.383	101.44	99.249	104.98	101.33	105.22	103.52	102.56	99.06	101.81	96.658	99.329	99.269	94.971	100.08	101.1	99.309	101.79	100.55	100.26	102.85	103.43	99.989	100.84	100.49	104.32	98.653	100.88	99.408	98.288	101.29
111.39	103.68	103.93	108.76	105.4	102.53	104.61	104.22	104.45	104.21	106.35	107.17	100.65	102.02	104.03	107.02	102.82	106.99	105.49	107.4	105.95	105.23	105.66	104.38	101.42	108.42	111.35	104.2	109.98	103.64	108.13	104.1	109.6	103.02	110.23	105.78	106.5	110.03	105.14	106.4	107.97	109.21	102.66	106.12	104.02	107.4	103.71	102.07	106.45	106.86
108.3	106.28	110.46	108.91	111.68	110.31	112.54	109.48	112.41	108.14	113.53	107.06	107.82	104.22	105.2	109.98	110.25	108.52	109.87	105.17	106.95	110.68	107.38	108.9	109.07	110.7	112.29	108.5	106.56	114.81	107.61	105.87	109.62	104.66	107.11	104.42	106.1	109.25	106.36	108.02	106.05	108.84	108.92	107.58	107.15	111.63	111.83	112.04	111.92	108.66
105.75	108.79	101.92	105.46	105.83	105.06	103.69	106.23	106.61	111.34	108.58	111.24	107.36	108.18	107.53	110	110.62	109.78	109.44	109.84	111.42	109.45	108.8	103.98	107.6	105.44	109.55	107.15	106.18	106.55	109.31	108.93	112.28	109.13	109.18	106.02	106.37	111.42	107.82	108.06	106.93	108.33	108.51	111.05	104.3	108.61	102.69	105.39	107.91	108.67
107.43	110.75	108.68	107.49	111.62	107.75	111.42	107.4	112.58	108.21	113.04	108.3	108.33	108.77	111	105.92	113.81	108.48	111.91	108.55	114.2	110.53	111.48	114.09	108.58	107.21	109.55	111.32	108.53	108.15	109.56	108.34	104.02	110.27	111.11	109.22	112.4	110.95	110.48	109.77	109.02	117.53	112.03	109.09	107.85	107.16	110.91	113.53	111.66	109.53
101.43	105.95	102.55	109.57	107.12	105.35	101.7	102.49	110.6	103.46	104.15	103.26	110.47	105.42	106.39	106.93	109.13	107.67	101.79	108.06	104.93	104.69	106.73	104.78	108.2	103.18	103.89	105.25	105.33	102.49	110.14	106.4	105.9	106.11	107.47	106.22	104	105.55	105.5	105.53	107.99	106.75	110.15	106.31	102.88	105.39	108.78	108.64	102.46	106.35
106.19	106.42	105.37	108.17	105.87	109.2	105.83	111.14	110.8	108.56	110.2	107.46	106.23	109.99	108.96	109.58	108.53	107.91	108.04	108	108.95	107.97	107.99	107.56	103.52	112.17	105.89	107.43	109.87	108.23	109.72	107.84	109.34	105.61	107.8	108.02	105.13	106.49	104.52	108.62	105.41	111.51	107.9	110.53	108.05	106.79	100.71	105.55	105.8	111.17
107.42	105.32	107.55	108.24	110.24	109.39	104.8	105.9	103.45	109.42	105.52	109.53	105.27	107.11	103.71	106.9	108.17	108.32	105.6	100.74	104.93	103.37	104.89	103.47	110.96	110.98	104.56	104.33	104.68	109.81	101.22	105.2	106.75	105.22	104.32	110.48	105.94	105	100.85	105.01	105.93	102.77	104.92	104.03	111.82	109.61	100.97	99.166	110.69	107.45
111.13	106.9	107.95	103.28	104.62	106.65	105.62	106.68	108.59	106.54	106.87	107.19	107.97	108.61	105.29	103.79	107.14	107.65	106.06	100.39	104.76	110.81	107.26	106.78	104.03	105.82	103.48	109.12	104.57	104.69	106.28	109.65	103.83	106.49	103.63	107.5	108.73	109.47	107.9	108.51	107.67	103.63	108.06	104.6	104.77	104.69	107.54	108.32	106.82	108.25
99.255	99.194	99.133	104.44	101.51	99.028	99.059	102.05	96.489	96.246	98.66	101.25	99.143	100.77	100.05	100.38	97.009	98.459	101.86	102.48	102.34	96.432	100.21	99.586	100.63	96.833	103.37	103.65	99.127	102.62	103.31	96.902	101.72	100.42	100.72	99.648	102.19	102.51	105.64	102.95	100.09	104.05	101.48	97.355	102.46	99.683	99.442	103.76	100.38	97.625
105.59	102.89	106.61	103.18	103.32	109.01	106.34	107.42	104.02	102.37	108.85	104.15	105.36	105.18	104.84	102.4	104.86	111.44	105.16	102.64	105.48	107.38	102.34	109.31	101.98	101.23	106.53	108.14	104.07	105.85	99.119	106.75	104.3	105.86	102.27	109.78	106.98	105.81	104.42	104.57	106.96	102.59	103.51	106.95	109.83	105.24	104.09	106.25	101.53	106.52
105.03	105.37	109.45	104.55	112.5	111.91	107.58	106.54	109.92	106.98	106.83	107.11	106.23	108.91	109.57	103.81	109.85	108.14	107.05	109.25	107.86	107.13	105.45	106.05	108.25	104.92	103.82	106.54	107.52	111.2	104.7	108.65	103.42	107.62	110.36	106.43	113.9	111.87	109.55	106.98	107.15	109.34	105.91	107.78	110.43	103.12	106.35	109.36	111.1	110.49
104.27	107.83	107.38	106.11	107.93	102.33	104.15	104.21	108.66	107.09	106.81	103.52	105.08	104.42	103.66	106.09	101.52	108.74	106.78	108.99	108.02	109.16	104.45	107.38	108.01	105.16	105.61	107.58	106.24	110.2	104.78	101.61	106.33	105.63	111.34	105.66	106.97	108.96	106.93	104.72	103.91	109.25	103.87	103.91	106.96	104.27	105.91	105.71	105.7	108.03
108.26	107.5	108.59	105.88	105.68	104.14	105.25	104.73	104.92	103.19	105.84	108.11	101.2	109.14	104.99	108.34	99.988	105.35	107.64	104.12	108.42	102.51	109.49	106.73	103.74	104.22	100.97	105.85	107.55	104.66	104.98	104.76	103.1	103.75	104.51	103.95	106.32	103.48	105.93	103.04	101.6	103.26	105.13	105.62	103.87	109.67	99.094	103.35	105.3	103.86
104.83	106.9	105.57	106.86	105.6	105.61	102.54	111.53	104.59	106.67	104.63	106.72	106.65	106.6	105.4	110.92	104.21	105.04	108.49	109.22	107.48	104.17	107.54	102.24	103.44	106.26	107.78	106.4	109.08	104.79	106.89	106.26	105.02	110.15	105.8	102.33	108.26	105.66	105.12	101.96	106.71	106.08	107.56	107.7	105.2	109.78	106.7	107.51	101.8	106.66
105.94	110.36	109.96	109.21	112.23	107.96	107.62	108.59	113.12	110.5	104.85	110.23	106.56	105.35	107.97	109.52	105.78	107.52	105.4	103.34	107.33	106.89	105.95	108.64	106.43	109.44	105.24	106.3	110.9	106.94	107.37	108.15	108.17	106.41	109.79	108.15	109.56	107.59	103.9	113.32	112.31	106.74	110.33	105.55	109.96	103.72	111.73	110.86	107.92	108.7
99.353	105.69	98.558	100.97	99.023	100.15	102.47	99.081	102.43	103.41	97.881	100.12	102.59	103.46	99.927	97.611	100.67	101.25	101.86	100.69	96.936	98.64	99.165	99.509	105.14	100.33	99.915	103.59	98.278	95.986	98.867	103.81	95.316	105.02	98.384	97.572	98.534	98.303	100.86	101.47	102.36	99.133	100.09	96.802	97.736	99.768	98.813	96.592	99.817	101.08
106.75	106.13	104	104.48	106.29	102.7	107.79	105.09	104.36	101.7	103.24	104.15	106.92	104.83	104.21	103.97	101.53	109.18	105.37	105.87	109.04	105.5	103.72	102.99	104.11	104.4	102.66	110.23	111.52	108.04	102.63	104.61	105.5	104	108.28	102.36	101.91	100.79	108.86	105.13	107.67	105.38	103.27	103.1	101.55	105.16	104.88	104.48	106.07	102.78
109.52	110.63	107.97	109.33	106.16	107.51	105.93	110.9	109.12	109.37	111.04	106.17	111.17	105.66	104.45	107.27	109.62	105.97	113.09	109.59	106.17	109.03	105.59	106.57	111.32	109.98	105.17	111.44	108.73	107.29	107.91	106.63	103.53	103.78	104.48	107.35	107.66	108.97	104.64	106.24	99.617	110.16	108.23	107.26	107.09	105.6	105.28	104.27	107.97	107.47
105.89	101.91	108.98	107.82	112.68	104.21	109.41	106.35	106.5	107.96	104.76	112.54	105.52	108.39	107.27	110.44	109.62	103.81	110.6	104.94	106.73	110.88	108.56	107.92	101.43	109.98	105.76	105.66	107.22	106.29	105.97	101.78	105.42	105.61	110.28	110.38	104.85	105.53	109.32	109.54	104.23	107.47	103.24	110.25	105.32	104.48	106.84	110.25	109.45	106.79
106.67	102.09	104.19	104.14	106.65	99.31	103.56	102.36	105.51	102.83	100.03	101.37	101.53	104.45	104.5	104.25	100.28	99.244	99.693	103.3	103.59	102.63	103.58	101.17	102.51	103.19	103.84	106.73	102.37	101.26	104.86	101.59	99.94	100.69	100.41	103.77	106.2	105.87	104.59	102.98	101.98	106.7	104.06	102.28	100.08	101.71	107.2	109.36	104.33	103.06
109.48	109.11	110.12	104.87	108.53	109.91	111.15	107.64	111.24	109.33	108.12	108.1	110.83	108.4	107.85	107.18	105.26	106.79	112.4	104.85	109.83	105.34	103.91	109.39	109.09	106.95	102.2	105.6	109.74	104.22	108.56	108.99	104.81	105.47	106.93	105.67	109.27	106.92	108.77	108.88	110.81	107.84	109.01	107.8	103.34	110.46	107.25	103.4	104.17	109.56
107.57	111.97	113.09	114.56	111.02	115.62	108.78	109.86	110.15	109.04	109.97	109.96	110.95	110.18	109.43	111.32	106.15	108.77	107.94	111.06	108.23	109.65	114.21	112.58	111.16	110.58	112.21	113.15	108.45	114.37	109.19	111.27	109.36	110.47	108.4	111.51	108.72	109.76	107.34	110.89	111.75	112.62	114.57	113.44	107.54	112.79	113.96	107.31	109.44	111.22
98.615	98.906	100.4	103.12	96.714	92.012	94.754	98.994	94.921	99.078	96.209	101.49	98.994	104.31	97.475	102.22	101.21	98.841	99.785	105.29	99.39	98.21	99.503	101.54	96.149	93.596	97.562	99.421	100.97	101.46	102.2	99.264	100.69	97.089	99.33	95.171	98.966	99.233	95.001	98.406	98.162	99.547	99.212	101.63	99.695	102.94	103.88	96.552	99.798	102.29
100.37	96.579	97.293	101.42	103.9	103.85	103.75	96.311	99.312	103.65	98.069	100.45	101.84	99.236	105.29	99.486	97.98	102.9	99.854	100.15	99.395	100.91	100.44	104.69	102.76	101.5	100.87	102.53	100.09	105.91	100.51	99.788	103.38	102.19	100.17	103.24	101.37	101.66	98.939	100.61	100.88	104.56	99.289	99.851	97.764	101.29	100.98	98.127	103.46	99.957
105.95	105.3	113.18	108.17	107.08	106.98	106.35	107.59	104.69	103.44	109.6	108.47	104.49	103.67	104.35	109.19	103.95	103.36	104.9	104.11	104.11	108.82	104.86	106.99	105.58	108.05	101.6	108.18	101.19	107.14	109.57	109.03	106.91	110.25	107.15	103.01	108.22	104.9	111.13	110.93	108.52	105.17	107.57	101.1	104.9	107.6	106.98	100.99	107.28	107.33
98.019	98.728	97.291	101.66	99.79	100.9	99.596	95.645	95.928	97.383	96.661	101.05	101.29	97.062	97.761	101.87	102.02	100.82	97.654	101.96	98.67	99.182	99.412	94.671	96.716	97.224	100.62	98.071	97.003	97.953	99.257	102.15	101.39	97.326	101.84	97.564	99.142	97.752	98.982	98.589	97.507	98.097	97.758	100.45	100.04	99.54	94.493	97.749	100.87	101.26
109.45	105.18	107.5	110.96	105.5	109.72	109.16	110.97	107.38	110.83	109.59	107.1	108.27	107.52	109.25	106.63	108.24	106.33	100.99	107.49	106.98	106.2	110.21	106.55	103.17	107.86	108.81	113.81	109.24	106.56	106.07	109.6	106.43	112.02	104.48	108.05	109.75	104.99	108.31	107.14	109.25	108.44	107.67	109.74	104.04	105.79	111.9	98.424	107.17	108.7
101.35	100.31	99.683	100.19	99.671	99.882	103.62	104.28	99.657	101.05	97.19	105.63	96.607	102.97	102.81	101.22	95.729	102.43	102.89	99.247	101.6	103.78	102.53	103.64	101.68	104.38	101.4	99.265	100.56	100.08	98.328	102.79	99.779	100.13	101.29	98.717	98.724	100.08	98.606	100.64	99.332	102.15	109.36	101.66	100.86	103.7	97.062	102.08	103.07	99.281
109.1	104.09	106.13	105.21	105.22	108.16	109.86	104.41	106.96	108.72	105.74	102.57	106.48	106.47	110.4	103.14	105.87	103.44	111.69	104.05	106.62	105.45	107.81	103.44	107.39	98.841	110.28	104.48	103.85	105.28	105.96	104.89	99.727	106.66	103.98	107.86	107.15	102.92	108.07	106.12	101.72	101.42	104.9	100.47	105.16	105.47	104.81	107.3	108.47	102.71
97.49	96.699	102.02	95.901	94.416	99.972	95.165	100.37	93.624	95.263	95.106	101.52	96.086	97.778	93.997	96.32	95.669	97.607	97.937	98.351	96.008	95.94	95.43	99.582	95.906	98.687	98.142	98.504	99.067	97.143	99.384	99.807	96.089	97.869	99.985	101.39	96.788	100.86	98.886	94.53	97.961	101.49	94.163	100.57	98.202	100.35	95.745	95.282	97.919	96.85
101.55	105.37	108.9	98.115	102.99	102.75	104.24	106.01	103.84	106.43	104.69	108.03	105.17	103.64	105.97	104.82	104.31	103.26	106.16	108.37	104.24	109.46	107.84	105.11	105.15	105.41	112.32	104.02	109.1	106.96	105.39	107.37	100.72	104.4	103.52	104.91	103.97	100.61	108.88	109.1	104.7	108.02	103.3	110.03	106.04	106.18	104.93	103.45	104.99	106.39
108.08	108.27	104.06	107.49	103.46	106.6	104.53	109.1	106.59	105.33	103.64	108.4	108.94	104.72	108.71	108.25	103.03	109.07	107.72	105.52	107.04	106.93	103.57	103.2	102.79	107.35	107.48	106.99	101.52	108.74	105.69	107.21	107.05	108.7	108.18	105.19	104.01	106.48	105.07	103.61	104.38	100.57	109.9	107.01	102.4	102.03	103.3	103.46	105.65	108.23
104.21	106.1	108.09	105.2	104.32	104.61	110.39	109.25	103.65	103.3	104.6	107.3	104.8	101.31	103.59	106.69	104.55	105.13	103.89	104.29	109.28	107.09	105.03	107.18	107.44	106.96	107.73	103.12	103.48	107.67	106.68	104.47	109.67	102.34	101.82	106.14	106.88	106.32	108.22	107.55	107.62	107.51	107.93	107.24	109.69	103.43	107.4	106.42	110.06	107
112.04	108.68	108.45	106.9	108.83	109.84	110.23	106.28	105.61	110.34	108.09	105.49	111.16	108.26	106.62	106.84	108.86	113.85	108.49	107.96	106.42	107.31	107.18	112.07	107.7	113.68	110.26	107.1	109.28	105.77	100.15	105.16	111.27	107.31	105.22	105.79	112.29	108.39	108.87	111.4	106.37	102.87	108.01	111.79	106.04	107.64	111.14	107.43	105.99	106.4
104.86	107.44	111.11	110.44	106.55	107.05	107.68	110.4	108.24	108.13	111.71	104.41	108.3	112.04	107.52	106.51	107.86	109.41	107.01	111.47	110.73	108.51	111.38	108.36	104.77	104.78	107.11	104.59	111.58	107.34	106.77	104.61	106.67	107.9	107.7	103.56	110.17	102.82	110.74	106.8	105.32	105.56	110.34	111.62	107.72	106.09	102.27	109.64	107.56	110.08
98.544	97.62	100.06	94.711	97.865	100.83	95.844	100.66	97.665	101.06	100.67	98.649	95.691	101.27	97.144	96.281	99.327	98.609	100.11	99.583	93.242	102.05	100.16	100.45	98.518	96.081	96.581	100.52	104.92	96.771	96.434	99.08	97.318	95.209	103.49	101.65	99.863	97.283	99.318	97.72	98.865	101.94	99.123	96.213	102.22	95.739	96.677	96.437	101.7	97.87
107.32	101.71	104.13	104.01	105.07	112.12	105.6	105.37	107.16	104.39	105.7	101.64	102.71	107.46	105.56	104.51	106.25	107	100.76	104.79	104.74	109.89	104.25	106.04	109.66	105.79	102.97	108.25	106.88	104.64	108.53	101.61	106.48	105.17	108.08	105.43	107.41	103.41	103.61	108.35	103.89	107.05	108.15	107.29	107.49	106.27	109.18	107.84	105.06	109.58
111.06	108.92	113.62	105.66	115.69	108.69	112.08	111.86	107.1	108.22	112.7	106.25	110.25	107.2	110.08	106.99	110.96	109.51	114.73	109.79	112.76	117.37	107.73	112.12	111.47	111.65	112.63	110.53	108.67	104.25	108.14	108.73	111.1	110.44	112.32	108.44	110.46	113.04	108.05	109.1	110.44	108.35	109.89	105.84	109.79	104.69	109.27	109.99	110.95	107.61
106.5	108.62	109.78	105.01	108.31	103.73	110.74	104.57	106.73	106.3	105.04	103.5	102.09	109.49	109.11	104.3	102.63	107.55	107.74	107.8	104.57	107.69	107.47	109.54	109.55	103	102	105.88	104.29	103.21	109.87	106.77	106.89	112.15	108.74	105.21	108.11	108.38	106.2	106.18	107.05	105.42	108.91	108.58	109.63	106.89	105.23	106.95	106.69	107.14
100.43	96.5	98.748	98.703	104.34	96.336	100.9	101.58	100.7	103.12	99.132	98.203	101.29	102.31	101.3	102.24	102.3	104.42	105.53	103.4	99.651	96.663	96.45	101.96	97.636	105.62	102.69	96.212	98.689	101.82	100.74	99.891	100.64	102.59	102.18	100.95	100.26	99.715	102.31	100.45	103.07	102.24	100.86	101.29	103.32	99.292	95.312	101.23	99.977	98.349
106.73	108.2	107.32	106.21	101.87	106.44	107.25	105.52	107.97	103.75	106.11	106.72	104.92	101.46	103.69	110.71	104.72	108.61	105.19	106.32	105.9	106.8	110.85	109.47	103.52	108.1	99.486	106.2	107.21	106.59	105.03	99.624	104.83	103.44	107.9	108.76	103.47	109.37	104.2	109.7	103.7	102.93	106.99	104.6	104.75	108.29	104.55	108	108.28	104.42
112.12	110.17	111.37	110.24	107.45	107.63	110.95	113.72	105.18	110.78	111.75	107.73	106.16	105.59	109.19	106.09	112.57	105.07	104.69	108.53	107.05	107.65	108.86	106.46	109.64	109.68	109.17	111.1	107.31	113.65	109.28	109.73	105.78	104.14	105.04	105.55	108.46	107.08	109.4	105.97	106.25	109.65	104.74	107.11	105.3	106.98	110.26	109.7	109.4	106.31
106.26	111.42	108.86	109.64	109.64	105.23	107.49	102.91	103.28	108.62	109.88	110.08	113.94	109.46	105.31	108.44	104.84	112.11	104.32	104.9	109.5	110.47	109.17	106.53	103.17	105.75	104.68	110.07	106.77	111.24	108.18	109.34	107.49	105.77	107.57	109.3	105.46	108.23	103.8	110.58	111.18	106.82	113.7	114.16	103.99	102.66	110.65	105.52	113.91	107.22
108.47	107.47	105.08	107.27	109.11	107.15	106.85	106.89	104.64	99.822	107.63	106.85	105.71	103.85	104.82	105.12	103.56	105.95	105.41	102.16	105.25	107.69	103.75	107	103.59	105.19	109.2	105.35	102.89	106.25	108.05	103.62	104.7	103.58	104.27	103.31	105.6	104.73	101.53	104.19	104.88	105.47	99.49	104.68	108.22	108.78	104.12	102.73	105.65	106.51
107.03	105.97	105.47	110.87	108.79	106.71	104.82	108.39	104.93	106.9	108.24	110.79	105.71	104.88	103.93	111.99	108.25	108.93	110.8	107.06	110.95	102.67	106.24	107.38	108.9	111.47	107.78	105.68	109.15	108.93	109.37	106.8	109.76	106.19	106.8	105.92	107.93	110.04	109.95	106.11	110.99	102.96	110.23	108.49	109.51	109.54	111.76	101.85	108.79	106.6
96.121	97.869	101.58	95.693	96.347	96.334	98.366	99.986	95.913	102.27	95.103	90.553	96.988	95.756	98.541	98.489	96.884	96.588	95.263	101.1	97.905	97.448	97.881	99.444	95.518	100.09	94.584	97.931	97.854	97.078	98.385	102.66	92.786	97.795	96.476	97.123	94.219	100.41	94.82	97.564	99.927	97.152	97.655	100.96	95.409	95	97.74	98.105	93.51	97.69
103.7	103.36	106.19	107.44	101.41	109.08	107.11	104.37	106.38	105.91	102.85	106.1	106.01	104.29	101.86	101.42	105.93	106.07	104.54	102.4	106.29	109.69	100.47	101.26	102.98	105.94	108.03	106.89	105.71	108.64	106.84	111.19	109.1	110.97	104	107.15	105.86	102.29	105.66	109.08	104.81	105.83	106.15	108.15	104.5	108.26	105.05	106.03	108.35	100.94
107.61	101.62	109.99	107.7	105.14	108.35	106.68	108.73	107.19	107.44	106.46	106.86	110.52	107.58	100.19	104.7	111.31	107.79	109.38	105.13	110.62	105.63	105.28	106.26	105.35	104.64	105.69	110.51	107.14	109.43	110.74	109.52	106.95	107.91	106.86	110.83	108.54	109.45	102.83	106.41	106.61	108.8	108.87	109.24	105.05	108.08	110.36	106.79	108.78	101.84
107.19	105.33	103.8	105.86	103.34	109.31	104.86	106.53	109.42	108.21	108	110.87	109.21	107.62	109.59	108.01	107.89	108.18	105.41	106.16	106.77	105.96	109.13	105.12	103.65	104.46	108.76	105.29	104.15	107.44	101.72	103.9	105.29	102.62	107.54	105.2	102.6	106.44	102.54	104.9	109.04	104.08	104.26	106.61	105.72	110.15	106.31	103.87	101.71	108.77
108.82	106.8	108.49	106.08	112.18	103.11	104.65	106.99	107.48	111.34	106.82	110.4	104.55	105.78	110.53	108.76	105.85	107.63	105.75	104.79	107.77	105.96	109.73	110.6	107.39	104.41	108.82	107.05	109.04	105.2	104.03	106.31	109.03	106.51	108.34	104.55	106.65	101.57	104.28	111	104	104.17	104.86	103.17	105.63	103.77	108.99	108.41	110.88	106.74
107.29	106.08	103.79	105.63	105.47	103.53	106.66	105	105.7	103.36	105.93	104.26	101.28	105.73	104.58	108.4	106.89	101.38	103.28	103.75	109.82	106.35	97.541	103.42	105.98	106.65	106.51	108.32	105.36	105.85	107.91	102.99	106.5	107.51	103.72	112.62	106.56	99.621	108.04	110.44	106.12	103.4	104.86	107.92	106.59	108.04	105.36	104.24	109.37	107.04
108.67	105.91	109.85	108.2	105	106.51	108.6	104.5	107.21	105.6	109.11	109.67	107.56	107.4	109.32	106.27	107.05	108.03	106.92	112.79	106.95	110.95	109.5	107.32	107.78	109.59	112.46	108.83	106.06	108.04	105.76	104	111.95	109.42	106.7	108.9	104.78	108.15	104.85	110.2	109.34	109.82	107.19	108.66	109.29	105.57	108.24	112.3	110.26	109.96
103.25	106.26	104.44	107.53	104.94	106.14	107.29	106.88	107.65	108.44	106.11	104.42	108.42	106.22	103.56	103.44	104.08	109.79	101.5	101.88	103.25	107.34	103.23	109.95	104.99	105.39	107.26	105.36	102.34	106.35	97.248	106.25	102.29	105.86	105.08	104.01	105.35	106.19	107.8	107.06	102.55	108.18	107.37	101.71	106.7	106.93	105.98	106.48	104.64	103.25
104.66	104.75	104.32	105.57	106.1	108.47	104.93	101.2	104.53	105.38	109.49	102.61	101	104.34	108.34	107.17	106.49	100.08	105.19	102.31	103.69	105.52	101.34	106.68	102.68	109.31	105.65	107.61	109.73	109.71	103.9	106.54	103.19	106.02	106.34	102.44	107.16	103.87	106.6	105.07	101.68	102.6	104.97	106.88	106.58	108.87	108.48	101.34	100.55	104.98
95.686	96.879	99.744	94.673	100.94	97.303	98.773	104.83	99.965	95.678	98.937	98.045	96.796	103.24	99.368	93.797	100.55	91.108	98.625	99.695	94.508	99.103	91.911	99.832	96.922	95.921	100.28	97.987	96.806	99.102	96.888	96.575	94.506	102.56	96.989	96.223	98.76	97.948	101.02	93.637	92.843	98.156	100.54	98.677	101.01	98.462	99.242	97.593	97.521	98.764
108.5	103.49	111.12	109.08	107.77	105.13	108.81	106.16	108.85	102.27	107.09	102.08	107.4	105.66	106.04	100.62	105.14	106.58	110.12	103.55	107.14	104.07	108.74	107.64	106.37	106.29	110.46	101.01	108.64	105.56	104.88	106.09	107.15	101.63	106.26	103.29	108.72	106.19	106.61	106.18	104.42	107.3	106.4	102.82	108.45	110.85	105.72	104.21	103.19	103.35
106.79	107.43	104.3	105.74	108.62	104.33	110.01	104.34	107.88	104.3	103.12	104.93	107.2	105.73	103.06	103.59	109.08	105.04	99.775	108.19	108.6	107.28	102.98	107.7	105.95	108.39	110.2	102.27	107.09	102.58	106.39	107.51	102.05	104.34	108.92	107.18	108.56	107.77	100.28	104.67	104.82	105.07	105.66	103.28	105.04	106.87	103.52	106.37	103.89	107.06
107.26	106.48	109.15	102.84	106.65	102.9	104.78	109.1	101.25	101.32	106.28	109.25	104.73	109.29	108.49	103.42	105.4	108.51	99.366	107.84	112.24	102.8	106.48	104.99	107.46	103.95	105.81	105.79	102.23	107.1	110.47	103.87	100.8	105.26	107.2	108.91	107.5	104.31	101.58	103.4	105.41	104.15	102.53	100.23	106.5	102.42	107.52	107.67	106.38	104.19
109.16	112.7	106.38	105.91	107.47	108.43	109.08	109.36	103.79	109.3	109.1	104.65	108.41	110.79	104.14	107.67	108.93	107.67	106.31	106.14	108.16	108.08	108.42	101.76	108.16	109.82	102.37	109.17	105.36	107.98	106.74	108.52	107.35	105.02	110.81	109.99	109.4	103.95	110.01	105.94	105.54	111.76	112.22	107.78	108.47	107.18	106.02	107.06	109.43	110.91
101.07	101.99	98.441	103.87	101.46	98.073	101.4	94.146	99.586	105.17	102.71	103.7	102.32	98.773	96.512	102.54	102.37	104.88	103.91	101.67	98.067	103.33	99.578	98.641	101.86	103.88	100.65	98.915	99.502	103.19	97.642	97.635	101.98	101.07	101.51	101.44	103.28	99.697	103.9	100.57	106.13	102.59	97.694	98.83	98.939	102.65	102.45	99.831	96.57	102.36
98.27	100.16	96.765	98.932	94.034	99.089	99.416	98.461	94.855	97.377	94.548	96.497	98.203	97.094	97.584	96.637	95.796	97.454	97.316	98.041	98.257	96.536	95.657	96.411	97.947	96.76	101.19	97.489	98.908	98.318	99.837	101.88	99.024	98.486	97.361	96.097	96.911	95.621	98.411	95.007	95.639	98.919	94.652	100.3	99.883	99.028	100.19	98.918	101.68	95.345
96.989	98.627	98.547	102.11	100.03	100.43	95.335	100.47	102.41	99.477	97.662	101.53	99.265	101.66	95.319	95.996	96.451	96.032	98.803	97.721	100.48	103.04	100.19	100.35	98.981	99.793	101.99	97.673	101	98.316	99.845	96.245	97.639	99.18	101.35	100.81	97.335	99.104	98.414	96.466	93.783	96.531	103.75	98.397	97.627	98.621	95.61	98.489	102.46	101.85
113.67	109.43	109.87	109.02	107.07	108.52	105.6	104.64	107.54	104.7	108.32	104.63	105.77	104.75	105.77	107.97	106.55	111.42	107.47	107.56	111.27	106.99	106.34	106.47	106.89	106.76	109.81	104.59	102.78	104.92	105.97	106.19	107.99	109.35	105.82	103.32	107.99	108.02	104.62	105.32	106.34	108.59	106.78	107.28	104.14	108.25	106.6	109.12	104.71	103.7
103.43	105.76	100.84	109.36	107.4	103.97	105.17	104.61	106.17	107.59	111.04	105.86	105.86	103.3	108.22	105.51	105.68	103.28	110.02	107.21	101.42	108.45	102.68	103.11	103.77	110.67	106.43	105.65	104.54	105.89	105.62	107.98	105.94	109.92	106.88	108.99	105.26	106.49	108.1	109.09	112.42	101.6	107.92	104.08	103.62	110.42	106.82	106.59	107.23	105.48
107.29	99.111	107.71	105.06	107.77	103.2	110.7	100.35	102.71	103.23	104.03	109.4	108.51	104.27	103.05	107.83	105.96	105.59	109.16	105.59	104.27	110.48	106.24	104.02	111.95	106.72	104.76	107.29	104.92	108.87	107.51	100.33	106.37	107.44	107.45	106.67	104.1	107.91	106.09	105.97	99.837	104.03	106.54	108.88	106.23	109.78	105.67	109.18	104.51	104.22
106.4	109.64	108.39	106.69	109.45	102.42	111.36	111.1	109.05	110.04	111.83	108.12	111.14	109.22	104.19	109.92	105.93	107.34	111.16	109.39	111.88	105.28	107.89	109.11	109.09	110.78	105.99	109.95	109.21	110.79	106.72	106.36	108.68	110.46	109.57	108.92	104.54	107.5	111.54	106.4	105.7	105.69	110.08	109.38	108.44	111.77	108.39	112.76	110.31	106.26
108.87	108.44	105.83	110.5	108.32	110.23	105.5	105.59	104.63	110.08	108.03	112.18	105.36	110.35	104.73	109.38	112.03	106.82	106.13	107.09	110.27	108.27	106.22	108.17	109.27	110.76	106.5	111.21	108.96	107.42	110.37	106.01	106.25	108.72	107.13	107.85	112	110.87	108.72	107.56	111.01	109.88	112.51	108.22	108.3	106.67	109.53	112.7	105.9	112.98
108.23	108.18	107.32	108.76	106.39	104.52	110.74	103.41	104.67	107.35	108.9	109.73	110.04	104.88	107.19	103.99	106.1	104.03	108.46	109.35	105.9	111.21	106.9	108.35	108.97	105.13	108.29	106.1	104.84	106.06	109.13	110.52	106.23	109.02	103.02	105.08	105.78	107.67	107.73	109.25	110.91	107.44	111.48	106.26	106.25	104.65	106.65	103.2	110.15	105.22
111.24	110.08	107.68	107.94	110.12	110.93	109.35	109	105.6	109.58	105.4	105.9	111.58	111.77	111.21	108.3	105.03	107.42	109.97	107.72	111.85	107.53	109.25	107.08	112.73	108.27	114.37	110.47	108.48	108.26	108.07	108.97	112.57	109.89	106.01	105.87	111.44	110.57	107.26	107	110.12	105.66	106.07	109.46	107.3	103.67	110.56	105.28	109.41	111.67
108.18	102.96	105.36	107.37	104.91	105.08	102.42	103.84	103.67	103.04	106.06	105.9	101.59	105.14	104.8	106.27	100.96	108.37	107.87	106.89	105.13	102.86	106.31	103.62	108.17	103.53	106.39	106.8	109.83	103.59	103.34	107.53	107.37	105.3	101.18	106.03	102.58	99.446	108.63	105.82	104.81	101.78	104.54	104.5	110.44	101.57	102.6	107.6	101.48	108.26
107.57	105.86	106.41	101.6	104.61	105.42	103.6	108.56	106.1	107.54	105.71	106.55	104.78	105.39	107.12	107.77	107.23	110.33	105.45	108.48	103.28	107.69	106.68	106.17	106.08	104.93	105.11	108.4	105.53	107.14	106.02	107.25	108.56	105.3	103.7	106.54	105.33	105.43	102.84	106.21	104.14	107.49	108.82	107.21	103.84	108.53	108.05	106.47	102.3	109.19
111.35	108.52	103.34	107.43	105.04	106.67	103.63	111.77	109.84	107.58	106.06	105.47	103.36	109.11	104.12	103.02	106.9	111.54	105.39	105.45	109.17	107.62	104.92	104.92	99.745	105.38	100.02	106.06	106.44	110.3	108.24	104.78	110.15	108.31	102.43	106.14	104	110.48	109.18	104.05	104.97	106.36	107.49	109.93	106.23	106.43	104.87	109	103.17	100.24
106.51	106.43	112.7	108.13	108.58	109.54	109.69	111	108.1	106.85	105.9	105.65	104.47	105.75	106.16	104.54	107.26	107.47	107.11	106.35	105.5	106.86	109.01	104.49	109.1	108.74	108.68	107.83	107.54	112.18	109.33	104.24	110.39	108.69	109.39	109.63	111.18	108.62	109.1	108.15	106.87	107.9	106.89	106.72	108.37	107.43	113.21	105.38	105.85	108.12
100.09	101.69	102.52	99.598	101.02	101.66	97.993	102.01	102.33	96.303	98.727	102.28	98.018	100.67	101.5	101.91	101.52	100.48	100.21	98.241	99.6	98.794	102.36	100.35	98.797	100.61	99.204	99.498	96.792	99.968	100.54	99.513	98.504	97.083	97.847	99.589	103.42	95.649	99.889	101.13	101.25	103.91	102.89	96.66	99.466	103.91	100.77	98.69	104.63	99.783
96.508	98.057	99.545	98.356	99.638	100.69	98.209	95.384	98.231	96.455	98.093	101.1	98.819	102.27	97.168	100.44	99.599	99.168	96.619	99.883	97.283	97.108	98.722	101.37	97.899	97.837	100.8	100.87	99.546	101.13	98.893	96.352	98.26	99.492	100.97	98.534	99.065	96.028	94.939	93.725	99.758	96.763	93.277	97.63	102.24	98.927	103.17	98.457	95.884	94.362
98.304	102.42	97.509	97.998	101.21	93.323	101.17	93.431	97.081	98.758	100.65	103.02	98.783	96.674	100.75	99.223	101.51	93.807	96.124	100.22	97.947	99.36	96.769	99.311	96.525	100.59	98.202	93.733	97.066	96.167	98.428	95.936	98.851	99.007	93.862	101.97	97.468	96.472	95.927	99.952	100.31	100.18	99.99	101.29	101.73	101.17	94.696	98.418	99.707	97.337
95.496	98.232	96.81	97.928	93.738	92.403	98.677	97.808	95.293	98.337	97.215	96.727	97.505	95.482	97.058	94.865	96.076	95.223	97.382	97.785	98.837	96.599	100.7	95.977	97.437	96.892	99.729	102.18	95.843	96.496	100.8	101.97	94.201	101.34	97.856	94.711	100.38	94.299	97.414	99.725	95.389	97.229	95.899	98.77	95.578	98.096	99.081	100.19	103.48	97.194
91.632	101.28	99.275	100.19	99.502	99.249	100.84	100.13	100.3	96.577	97.659	94.627	97.155	100.54	98.685	96.937	95.82	92.877	98.981	96.613	98.909	96.389	98.325	101.6	101	100.43	91.971	98.229	97.179	101.68	99.302	101.23	97.761	100.91	95.991	99.902	97.866	100.44	98.894	101.28	99.589	100.37	96.869	98.924	98.004	102.6	101.4	96.139	96.274	100.97
108.74	102.26	108.37	110.9	107.73	109.36	106.15	105.75	108.75	110.85	108.03	107.59	110.48	108.8	106.51	109.7	112.15	106.6	105.93	110.5	107.98	106.49	109.65	109.98	102.6	111.27	110.16	111.55	113.07	108.74	107.68	111.44	101.49	107.24	108.65	109.27	107.6	107.37	109.25	107.31	109.21	103.8	108.24	106.54	106.38	106.68	109.13	105.53	105.47	108.39
105.33	100.04	105.73	109.11	107.28	105.3	105.38	105.25	105.33	103.94	106.64	113.43	105.67	110.32	109.41	103.32	107.29	104.3	105.84	103.2	103.59	106.03	103.8	104.96	109.62	108.47	107.35	106.09	108.19	107.19	105.4	108.97	105.45	101.54	109.08	101.77	103.53	108.12	104.77	105.35	107.4	105.39	103.87	104.5	101.89	105.11	104.96	102.84	106.41	104.49
107.87	106.64	108.56	105.27	109.4	106.55	107.12	109.02	106.25	108.85	105.93	110.3	103.66	109.59	106.54	106.22	103.9	111.05	114.77	103.23	107.46	103.58	103.52	109.45	106.55	106.67	103.26	106	105.34	105.29	108.13	103.94	109.36	105.32	102.49	104.42	104.19	107.01	105.92	107.9	107.43	106.16	112.01	105.97	108.32	107.46	106.57	104.24	105.87	109.81
102.5	100.49	99.993	104.59	98.377	101.78	99.473	95.378	103.34	94.099	97.351	102.28	98.555	95.943	98.4	102.79	99.046	94.8	102.02	98.668	101.88	96.776	102.81	98.906	93.509	99.421	102.2	99.544	101.36	103.72	102.47	100.17	98.36	99.495	98.193	100.31	102.5	98.838	102.57	98.313	99.061	102.35	101.14	98.835	99.933	102.33	101.31	97.205	100.12	102.52
107.64	102.22	106.85	104.58	105.58	106.82	105.54	108.04	107.03	107.02	108.4	107.8	109.87	104.82	108.21	108.24	105.1	107.76	108.17	109.62	107.17	107.78	107.26	106.08	106.73	108.11	108.23	106.05	109.88	107.5	110.79	108.35	111.07	106.53	107.86	106.88	107.25	111.85	103.81	105.31	107.79	106.96	107.13	107.59	105.72	108.96	110.54	115.45	107.23	110.63
110.35	108.31	112.18	115.7	108.5	107.56	106.98	111.88	107.79	110.34	110.29	108.17	110.86	112.76	112.46	111.56	109.82	111.27	109.7	112.66	108.64	109.57	105.4	114.42	106.96	109.94	113	110.33	112.01	107.02	107.73	111.62	113.74	111.9	112.13	109.96	114.57	112.15	111.98	114.87	109.03	108.2	110.08	110.66	110.89	106.99	109.73	113.19	110.59	108.16
105.32	105.45	107.11	105.02	105.43	104.97	103.42	109.32	104.18	103.45	106.56	102.86	108.76	104.08	105.44	102.6	107.13	104.07	103.92	107.48	109.02	103.72	104.52	107.35	106.53	111.42	104.34	107.39	107.22	105.68	108.56	110.3	106.17	107.77	107.01	108.22	105.32	110.59	109.32	107.74	109.3	107.44	105.75	107.4	104.49	105.88	103.98	105.43	102.24	107.49
108.2	103.49	105.59	105.98	107.75	104.19	109.26	107.66	108.95	107	114.98	110	105.48	104.65	109.28	106.36	106.14	107.72	111.61	107.67	104.83	101.86	104.33	109.33	114.84	108.02	110.08	111.35	112.05	107.56	106.42	106.4	107.52	106.29	109.08	107.86	109.22	100.32	107.35	107.04	112.85	106.95	109.3	114.61	104.06	112.29	106.52	112.57	102.84	108.45
108.06	106.23	109.49	110.54	106.25	103.98	103.66	100.54	108.66	105.97	111.33	106.21	108.23	109.93	106.26	107.07	107.66	102.12	111.54	106.04	105.89	101.74	101.85	106.74	105.61	108.68	102.27	106.23	100.78	106.36	106.97	102.59	107.49	108.8	106.8	109.18	107.38	106.28	104.41	108.33	106.55	103.9	105.6	109.24	107.99	106.24	104.76	106.81	103.13	107.29
101.49	110.06	108.57	107.92	107.45	109.71	104.78	107.62	105.44	108.08	104.07	109.54	104.5	104.36	103.35	109.52	107.38	108.86	104.41	101.56	105.05	106.42	108.67	107.17	106.45	113.22	104.76	107.22	105.18	106.84	110.14	106.66	103.99	105.22	101.88	108.25	104.35	103.42	104.85	106.69	105.86	104.63	107.39	105.52	103.53	108.52	105.49	103.98	110.33	106.11
109.54	110.85	104.62	102.75	112.56	109.42	110.75	106.47	111.47	106.94	105.84	107.92	105.9	107.48	103.38	105.9	107.19	106.92	111.31	108.09	106.5	110.35	106.07	105.44	106.13	107.11	114.06	106.57	104.5	107.49	109.66	109.12	109.72	110.17	109.16	105.68	108.85	115.08	103.82	114.13	102.66	107.46	107.41	112.33	109.65	108.48	108.04	108.32	106.28	106.61
107.87	109.26	107.92	106.89	108.22	109.65	105.1	107.19	108.49	109.86	106.84	109.27	110.93	108.65	107.29	108.53	106.11	109.44	106.42	106.74	110.57	110.89	105.59	108.16	107.25	107.09	110.23	107.63	104.55	111.29	108.88	107.39	110.61	104.41	109.12	105.67	107.9	108.72	112.72	106.44	109.17	111.9	110.27	104.82	104.44	112.17	109.74	108.1	105.59	112.37
109.83	110.26	108.76	109.68	104.26	108.02	107.44	108.41	107.06	111.5	103.47	110.53	106.84	106.25	109.55	108.58	110.44	109.06	111.82	105.61	113.38	109.89	105.93	114.44	106.7	110.34	111.44	112.29	106.49	107.23	107.39	111.35	109.72	110.11	110.84	106.75	103.02	107.46	111.5	105.67	108.18	109.63	111.68	109.99	110.61	106.1	104.77	107.64	107.03	109.94
106.31	104.32	103.85	106.45	105.27	104.18	108.8	109.09	106.77	106.07	110.03	103.45	104.55	102.73	104.84	101.73	107.26	104.9	102.63	106.72	107.34	105.18	104.68	104.69	102.73	106.97	103.66	101.75	108.15	101.45	108.37	104.13	106.29	106.33	106.39	101.53	106.69	107.56	110.68	103.72	108.02	103.55	104.68	105.35	103.82	106.39	111.92	98.976	106.46	105.57
108.4	109.44	110.83	110.38	110.53	108.5	106.65	112.43	112.16	107.32	112.5	109.12	109.05	109.84	111.22	109.92	112.73	111.99	112.4	110.96	110.88	109.48	109.61	110.27	111.85	106.46	113.57	113.48	111.07	110.28	110.59	112.21	111.42	107.75	108.66	109.86	108.66	109.5	109.23	111.83	109.15	108.55	114.25	107.25	110.38	107.57	111.36	107.01	110.76	110.26
107.31	104.31	99.954	103.84	107.08	103.25	100.71	99.122	105.49	109.57	106.99	107.84	110.78	104.47	109.91	105.04	103.55	103.05	111.73	103.6	108.6	102.97	105.68	106.83	105.75	106.93	105.63	102.5	103.47	105.04	109.56	105.77	107.79	100.37	103.52	104.76	104.86	103.22	107.24	110.92	105.8	104.98	106.9	101.92	106.37	102.07	101.27	102.84	104.79	107.58
97.894	95.582	98.902	99.706	95.342	96.918	102.56	99.396	99.41	96.71	97.806	98.575	99.54	93.161	98.041	97.842	98.568	101.27	98.957	97.998	102.72	95.042	92.974	96.442	97.918	101.87	96.008	98.262	99.875	97.97	103.21	100.65	100.18	95.275	98.29	100.37	99.621	95.297	96.185	101.47	102.68	99.301	101.12	100.37	101.41	99.666	95.741	98.545	100.81	96.462
95.821	101.39	103.54	96.66	102.23	97.164	101.59	103.86	102.88	99.403	99.339	96.927	99.573	100.59	101.39	103.27	102.65	101.66	96.734	100.22	102.38	101.7	101.73	105.1	99.66	99.001	99.447	97.089	101.7	103.71	102.24	101.63	103.72	103.62	99.083	103.8	101.49	95.649	101.95	100.74	99.68	96.729	99.792	100.37	99.437	100.97	99.831	102.9	98.961	99.173
109.52	107.51	113.07	109.62	107.62	109.07	104.18	109.89	107.8	109.18	110.12	109.59	109.87	106.8	110.27	104.61	108.07	110.66	110.18	110.66	105.25	104.68	109.58	109.64	109.99	111.97	112.51	108.12	108.35	108.02	104.32	108.42	106.27	108.58	111.11	107.01	106.46	107.42	107.35	109.51	112.45	107.06	107.58	105.22	107.5	107.12	107.62	110.88	108.13	105.33
114.56	111.36	111.81	111.03	107.81	111.19	108.48	109.95	105.92	114.76	110.89	111.71	111.87	113.15	108.53	108.81	109.73	110.02	112.31	109.31	109.72	107.42	104.6	109.29	110.65	111.23	112.99	108.25	106.8	113.01	109.1	114.67	110.89	106.87	107.01	112.06	115.21	106.19	109.48	106.54	106.49	114.12	109.33	110.25	111.76	108.54	108.17	111.09	110.51	110.71
112.59	106.81	106.94	110.39	108.55	109.07	108.99	108.05	107.37	108.52	114.17	108.57	110.61	103.52	109.36	107.89	112.23	109.28	107.7	107.97	106.17	107.9	108.5	109.56	110.9	107.97	110.52	108.39	107.51	107.29	107.54	109.49	108.31	103.06	106.75	107.58	107.27	108.91	111.25	105.01	109.09	103.13	110.35	107.41	109.7	111.42	106.41	110.53	105.66	104.79
108.41	103.36	103.94	106.37	111.34	104.93	106.7	107.59	107.51	110.05	106.67	108.09	107.18	105.75	106.23	109.05	110.33	107.22	105.66	103.04	112.99	110.87	107.06	109.21	107.93	110.11	106.67	105.71	108.06	104.47	106.88	109.29	107.51	104.59	104.47	99.903	102.73	106.71	108.68	104.88	109.51	105.66	103.38	105.02	104.64	108.74	106.76	109.8	106.7	103.33
108.35	107.14	107.39	106	110.98	109.84	106.21	107.98	108.54	109.2	110.18	108.14	109.98	104.68	109.45	106.93	109.5	107.69	111.63	109.98	109.04	106.73	108.1	111.67	111.7	105.01	109.38	107.62	109.67	103.75	112.8	107.92	105.45	106.56	107.62	107.43	112.83	107.87	108.36	105.95	109.43	108.56	104.75	109.53	110.35	111.19	108.84	108.31	107.33	108.36
111.78	107.05	108.65	110	106.74	110.75	111.35	110.25	108.07	113.16	111.03	109.82	106.26	107.47	110.54	108.73	111.21	113.7	110.24	114.02	110.86	112.17	112.36	110.82	106.96	110.58	118	108.96	108.52	109.53	105.09	105.17	113.35	106.99	114.84	115.95	112.16	108.23	112.05	112.16	109.65	114.97	112.31	111.29	109.65	114.75	109.75	112.45	112.76	113.15
103.38	110.77	107.78	104.87	105.47	108.72	107.65	105.81	105.72	107.29	107.57	103.63	104.31	105.41	111.3	108.11	108.17	103.18	104.4	108.24	105.73	111.01	101.54	105.2	103.03	107.37	105.83	110.48	107.11	107.33	103.51	108.77	105.86	109.45	104.98	102.57	105.37	102.99	108.04	108.41	104.34	103.51	106.03	107.28	108.8	109.13	107.18	106.67	104.58	105.52
108.52	108.06	112.52	106.85	104.88	108.49	103.76	105.72	111.63	108.34	109.99	107.6	106.23	105.3	109.04	106.27	107.52	110.76	108.29	111.96	105.1	111.47	111.96	110.57	108.73	106.84	109.39	106.31	109.62	107.01	107.66	107.23	110.41	107.5	108.25	108.2	108.48	106.76	104.74	107.19	106.95	110.73	108.87	108.02	107.87	108.16	103.08	109.1	110.76	106.15
98.398	96.095	98.7	100.07	100.33	100.88	103.65	102.93	99.459	95.634	107.11	96.234	103.8	96.366	105.11	100.83	103.06	101.62	100.72	102.66	108.03	103.05	98.499	97.959	99.24	101.52	101.93	101.64	103.42	95.947	102.61	97.472	101.48	97.985	103.32	102.9	97.373	100.42	102.79	103	99.228	100.12	101.79	101.99	98.183	96.637	96.924	96.488	101.11	98.3
103.63	106.76	109.44	99.448	105.76	107.5	106.1	106.45	106.55	107.63	107.94	104.37	98.753	104.82	106.91	106.89	105.49	103.42	104.32	105.32	103.11	107.02	101.91	104.82	103.17	107.34	103.73	102.77	103.82	105.87	101.18	105.97	106.22	107.28	102.91	104.98	103.8	100.72	102.82	105.87	111.78	102.94	105.96	103.13	104.47	109.28	103.97	106.09	104.72	107.72
111.61	106.09	105	110.2	109.22	108	107.73	111.2	108.18	108.38	112.98	109.95	104.07	106.88	109.93	105.13	110.88	112.14	109.25	110.23	103.79	107	103.86	109.23	110.71	104.03	108.1	111.18	106.56	108.06	105.73	110.07	111.79	106.8	110.12	103.32	104.89	110.82	106.09	105.53	108.05	108.3	111.76	109.12	104.7	111.32	111.97	109.81	109.5	106.07
107.5	108.51	108.49	106.47	105.17	109.9	102.57	102.39	107.76	109.24	107.21	103.81	109.17	110.68	107.99	110.26	105.86	106.31	105.81	107.87	108.2	109.09	109.92	108.88	107.72	106.05	105.39	104.67	104.51	108.89	107.22	109.62	102.34	105.02	104.15	106.03	107.67	104.76	107.1	103.36	109.08	101.72	100.29	99.135	105.3	105.83	105.88	107.26	105.44	103.5
106.99	107.74	105.7	105.08	111.19	111.44	107.85	101.87	110.5	109.08	107.64	107.49	105.66	110.38	107.93	107.51	106.92	107.19	105.22	102.54	108.84	108.73	111.26	108.04	107.61	105.91	103.57	103.71	107.5	105.34	108.22	110.88	108.44	108.61	112.76	110.15	109.38	108.99	106.91	109.43	108.93	106.85	107.16	106.09	108.48	110.52	110.94	110.66	109.87	110.95
104.85	105.95	107.3	108.49	106.89	104.26	106.71	106.52	106.89	108.73	103.05	106.84	100.91	104.39	107.13	109.67	107.39	106.56	105.34	107.09	105.85	102.43	101.13	103.08	105.28	107.62	105.1	108.67	106.7	107.35	107.49	102.41	106.79	100.3	106.1	109.72	108.02	107.24	106.49	100.79	109.67	107.95	103.96	104.14	106.59	109.11	108.14	108.01	104.81	105.28
111.14	109.15	105.85	107.44	108.33	103.47	111.97	107.94	104.63	105.26	108.22	106.86	105.72	108.92	107.51	103.04	110.59	109.68	106.19	113.38	105.53	107.7	106.73	105.86	105.14	109.33	109.64	106.91	110.76	110.54	109.36	108.52	107.36	107.11	107.67	106.21	106.01	109.48	103.66	109.44	110.79	103.61	107.92	106.17	107.26	108.5	112.14	103.24	105.19	106.37
99.367	96.995	104.02	98.574	99.828	94.321	96.697	96.451	93.129	97.404	100.3	97.968	100.41	96.144	98.154	95.113	94.737	97.034	97.691	100	97.918	100.64	100.11	102.44	99.792	99.558	94.623	98.34	99.757	98.849	100.29	98.73	95.453	97.751	96.144	96.901	96.522	96.909	93.933	96.524	99.217	99.117	101.08	94.938	102.51	97.077	96.349	100.25	98.226	94.594
103.15	109.79	108.64	103.47	105.18	107.91	106.57	112.64	108.51	108.64	110.86	104.98	109.23	108.28	107.32	107.95	109.73	104.12	107.67	104.25	106.7	110.57	109.68	108.78	107.75	107.53	107.73	104.38	105.96	106.46	109.73	109.29	107.67	106.06	103.48	106.05	107.92	108.3	101.73	108.04	101.59	104.7	108.66	103.37	107.2	108.61	105.16	106.4	107.04	106.27
104.74	103.84	111.51	107.75	102.25	102.88	110.29	110.23	109.24	106.15	107.02	108.09	104.6	104.52	107.78	107.65	110.44	103.05	109.34	111.47	106.12	107.75	103.09	110.28	103.36	107.73	106.35	104.39	105.27	106.26	103.92	101.72	109.17	107.15	106.35	107.46	108.14	107.38	101.22	107.29	111.25	104.7	106.01	104.17	103.43	105.43	108.75	109	107.32	106.82
96.642	98.373	95.973	97.687	94.754	101.58	99.346	97.496	96.703	98.468	100.6	100.17	95.426	100.25	100.43	93.837	101.85	97.419	96.669	98.477	98.41	97.884	97.909	98.081	93.964	97.417	92.644	97.635	99.456	98.66	101.51	98.618	96.426	100.58	94.408	97.496	97.416	102.44	97.538	100.14	98.382	102.24	98.755	97.97	98.767	96.695	94.419	100.91	101.14	102.19
111.72	104.29	103.73	107.37	107.91	110.17	110.2	107.32	108.19	109.6	106.68	105.27	103.43	102.84	111.12	109.71	106.67	103.15	110.68	104.46	107.8	104.33	112.67	106.09	103.76	104.8	103.77	111.74	110.04	107.19	108.08	111.42	106.2	106.23	108.88	107.54	104.97	111.36	106.27	103.39	107.4	105.81	104.15	103.86	109.55	105.7	103.95	103.21	109.2	106.42
97.85	97.067	102.17	96.586	99.37	98.995	96.644	98.418	95.223	95.11	99.252	103.71	101.84	102.45	99.016	98.81	96.599	96.755	97.909	99.823	99.842	98.569	96.992	95.164	96.908	98.505	100.77	97.427	96.254	101.02	99.808	98.884	96.583	97.75	95.611	98.169	96.298	97.307	99.164	98.117	96.521	99.858	97.146	96.939	95.673	94.766	99.53	94.845	98.778	98.534
106.06	110.91	107.03	102.98	106.19	108.2	100.42	103.5	102.74	103.97	107.66	106.16	106.08	105.15	103.58	108.11	107.48	111.78	108.78	105.97	108.18	106.93	104.33	106.3	108.94	106.75	110.6	110.54	102.4	106.9	108.85	109.61	101.52	108.83	108.59	104.77	110.79	110.65	103.97	104.55	102.75	110.13	111.55	108.53	111.84	107.59	101.19	110.52	106.85	106.62
107.71	106.47	102.8	105.44	106.71	108.3	105.33	113.19	106.6	105.69	105.37	108.25	110.32	106.64	107.14	105.64	104.82	102.33	106.82	110.65	108.45	107.26	110.07	106.89	109.58	109.07	105.88	106.87	108.82	107.47	104.63	107	110.62	109.18	107.73	110.46	105.13	112.01	106.26	111.71	106.75	112.03	106.94	111.17	110	104.95	107.93	110.05	108.95	109.55
105.83	103.88	107.68	104.95	107.78	104.46	109.24	107.56	106.23	103.08	104.74	105.52	105.86	102.24	102.95	106.78	107.36	103.06	104.77	106.59	106.04	111.6	108.58	106.62	109.18	103.47	105.31	105.76	103.57	104.64	106.66	105.96	107.19	105.29	104.49	103.12	105.01	102.31	104.85	107.4	104.81	110.84	108.45	101.12	103.42	101.62	108.03	109.54	108.38	104.41
106.06	104.86	109.73	107.01	107.48	102.51	108.87	103.05	107.38	105.2	109.91	108.32	106.72	100.72	106.06	107.41	103.92	102.91	105.06	110.21	106.47	106.19	105.02	103.14	109.89	107.03	111.79	98.872	102.27	105.92	109.81	107.66	108.13	102.51	107.15	109.24	106.05	108.37	103.29	106.55	105.28	107.87	107.99	105.88	107	105.12	112.07	107.52	106.16	109.01
102.08	106.95	106.53	101.66	105.61	102.07	107.03	109.71	108.25	102.35	107.85	105.14	107.76	103	106.07	110.42	109.28	109.67	98.655	102.57	104.52	105.82	111.46	107.56	106.98	106.29	103.51	105.07	104.01	102.92	104.86	106.33	104.12	108.01	104.11	102.45	107.32	109.04	103.29	106.68	103.64	104.82	101.01	104.26	106.81	104.85	112.74	100.53	99.262	109.56
108.72	109.11	107.55	107.23	108.91	107.16	110.11	107.69	105.46	112.15	108.43	106.94	104.94	106.87	109.49	110.96	111.71	105.73	106.07	106.67	113.72	106.76	102.86	105.33	108.07	105.56	107.85	108.7	111.88	102.93	108.5	106.07	103.49	108.89	106.41	104.04	107.56	108.53	108.27	105.93	104.48	107.82	108.76	112.49	108.88	106.13	105.64	100.36	110.66	105.02
103.63	106.65	105.37	97.401	108.58	105.82	101.77	107.25	107.65	101.87	109.99	105.59	103.4	104.83	106.2	104.41	106.82	104.59	105.96	107.24	106.09	108.71	100.36	107.27	112.38	106.58	107.34	103.32	108.33	107.2	105.37	105.19	107.55	110.43	106.64	107.4	108.15	106.59	106.43	105.24	102.03	103.49	98.814	108.19	104.94	104.08	105.64	102.76	106.76	107.28
102.87	104.23	109.91	103.92	109.83	106.65	107.15	107.8	106.86	110.6	107.46	107.64	107.82	108.89	107.67	112.34	105.62	108.25	110.07	110.46	105.44	105.68	105.65	108.32	107.14	107.95	106.95	105.85	104.36	108.39	108.63	105.7	108.68	106.29	107.11	108.36	106.72	105.32	106.54	110.59	106.96	108.45	103.06	107.61	108.98	108.55	110.87	102.15	108.4	109.01
106.71	109.96	109.32	105.24	107.64	105.93	105.55	107.71	104.01	104.43	101.6	102.9	105.12	106.32	107.37	104.93	106.07	105.12	107.03	105.21	102.8	102.43	106.47	104.93	103.88	106.28	104.9	104.75	105.02	103.04	107.76	104.68	102.13	100.29	111.05	111.23	104.39	109.03	106.23	105.22	107.66	103.61	109.05	102.65	100.74	101.07	106.02	105.4	104.3	105.46
101.31	97.568	96.276	99.696	100.74	102.63	98.722	100.32	98.4	96.613	100.35	97.858	96.445	98.328	97.733	98.257	96.413	100.77	102.66	98.015	98.428	101.31	101.51	97.549	98.45	97.117	102.24	98.154	104.74	98.804	100.09	97.944	98.71	97.979	97.996	98.998	96.451	98.39	98.922	100.35	95.492	100.71	96.75	100.75	98.389	100.44	98.56	99.242	99.695	93.315
108.68	109.36	108.94	109.44	110.32	111.47	110.12	106.91	107.95	115.21	108.05	111.52	111.98	109.59	111.97	109.08	106.52	110.04	108.69	109.83	110.74	106.35	108.58	105.14	108.13	107.3	111.76	110.68	106.46	109.75	109.42	107.37	109.69	109.77	108.12	109.15	111.71	106.23	112.53	104.91	104.25	109.43	109.16	106.73	108.11	104.7	113.42	105.43	107.5	106.72
100.67	100.3	102.77	101.09	103.02	101.71	100.82	104.68	102.21	103.48	95.277	102.45	103.99	102.69	102.16	101.32	99.193	103.75	105.8	103.14	102.37	102.97	99.183	102.42	98.684	100.41	99.746	100.93	100.7	96.201	99.616	101.88	99.724	103.17	95.809	95.91	98.749	98.343	100.57	99.741	102.5	99.746	100.7	100.17	100.31	97.967	103.14	101.27	104.52	103.51
107.03	104.15	105.06	104.48	104.68	106.43	107.63	105.08	107.55	106.31	104.07	105.42	102.25	105.67	107.55	107.52	107.91	109.39	105.71	104.41	108.67	110.53	103.61	104.46	107.63	104.89	106.67	105.32	108.96	104.4	105.28	103.85	106.02	103.29	107.07	105.75	104.55	103.41	108.21	108.26	102.89	108.73	107.27	104.19	106.62	106.06	108.11	104.08	103.76	107.21
107.42	105.01	104.17	103.67	105.21	104.99	108.22	102.2	110.86	103.31	103.33	104.3	111.65	103.97	108.4	106	103.6	104.08	106.96	106.41	108.17	104.52	107.91	109.21	105.42	104.05	108.44	105.8	104.93	108.65	102.02	104.55	107.66	106.05	104.43	102.93	104.32	106.08	105.75	105.56	104.38	103.33	101.14	108.17	105.25	107.18	105.1	107.72	106	110.83
105.36	111.6	108.42	108.28	109.25	110.13	106.07	103.81	105.35	110.75	106.21	105.73	104.53	109.99	107.58	107.82	106.54	108.74	107	110.13	107.6	108.24	107.85	109.73	105.27	109.48	105.69	106.13	107.48	107.77	110.63	110.13	109.12	112.1	110.41	111.4	104.27	108.14	106.7	104.02	112.34	107.72	111.52	111.91	108.66	105.72	106.97	108.94	108.82	107.06
110.15	106.56	108.59	102.95	107.31	110.65	112.3	112.44	110.01	108.92	104.88	113.46	110.52	107.71	104.72	111.71	108.15	108.53	110.19	108.16	112.97	106.37	108.75	111.31	105.79	109.03	109.76	110.06	111.21	107.16	110.86	109.72	111.53	113.44	108.34	108.91	111.5	104.26	108.82	112.11	109.05	112.08	110.58	106.15	105.9	105.16	109.27	108.89	114.56	109.87
103.84	107.8	106.56	108.77	108.4	108.86	106.32	104.14	106.07	105	106.2	106.22	105.07	105.48	104.45	106.72	109.13	108.06	105.63	106.83	108.7	108.99	105.56	105.81	102.36	108.71	109.4	107.52	105.27	102.43	105.92	102.33	103.68	105.82	105.68	110.2	107.66	105.92	106.68	105.58	107.19	102.52	105.62	104.92	108.58	106.32	104.65	106.85	101.95	98.501
104.06	103.7	107.75	108.89	102.78	103.66	106.31	104.87	106.76	100.8	101.1	106.13	106.93	106.88	104.38	109.58	104.38	105.07	109.67	103.73	102.76	104.85	104.84	106.31	110.55	106.11	107.97	106.25	103.96	107.29	107.51	106.2	108.86	107.79	106.56	106.81	107.11	102.56	103.65	109.81	104.94	104.12	106.19	105.42	99.287	105.29	104.39	105.28	109.34	108.44
100.78	109.2	104.19	110.88	105.01	110.58	102.75	106.42	103.13	108.58	113.45	105.39	106.29	107.18	106.93	104.11	107.58	104.42	105.96	106.05	105.68	107.19	107.54	108.38	108.81	106.89	106.87	109.92	100.69	103.91	103.74	106.92	106.25	106.1	104.73	108.39	107.98	101.93	107.34	109.19	107.17	105.23	105.32	106.95	103.12	107.41	106.03	106.41	106.05	109.53
106.28	107.06	107.41	103.35	105.22	101.71	105.82	104.51	99.038	103	104.73	104.93	104.91	104.87	107.54	105.95	102.76	103.7	109.32	105.59	104.81	104.82	103.81	109.67	103.92	106.06	104.3	105.44	107.85	103.06	105.2	103.08	104.17	105.69	103.08	106.26	108.85	106.12	105.08	108.17	107.34	105.13	102.14	101.79	104.87	102.85	101.57	106.19	106.58	101.99
100.69	104.94	104.65	106.35	101.77	110.52	102.72	105.84	109.49	106.66	107.99	110.7	103.68	109.21	106.88	107.43	103.92	102.9	107.4	103.18	105.19	106.12	106.95	104.92	106.77	108.21	104.85	105.99	106.83	104.28	102.03	102.62	106.68	103.5	105.39	102.4	106.21	106.5	107.7	102.65	103.45	105.55	111.17	102.35	105.57	106.97	104.87	104.8	106.33	105.68
106.44	108.77	108.4	108.8	109.95	107.73	107.84	107.57	109.12	109.33	105.61	108.4	105.42	109.56	109.25	106.98	108.13	108.35	107.95	107	104.4	107.97	107.48	106.28	112.01	105.51	110.19	110.27	112.91	106.52	108.4	101.06	105.65	106.66	110.09	108.67	108.43	108.2	108.22	106.34	110.97	106.74	110.58	110.8	107.53	105.84	107.82	105.22	108.27	109.87
110.24	108.42	103.49	106.21	104.55	108.47	103.09	106.3	105.53	102.82	109.23	104.44	104.18	106.53	104.57	105.91	103.19	104.59	106.79	108.03	105.52	106.12	109.87	103.63	109.64	110.4	106.77	103.7	107.71	106.85	107.03	100.64	106.16	105.43	106.21	107.27	109.73	110.6	105.01	108.71	103.59	106.09	107.81	106.2	103.92	107.1	108.56	108.25	105.72	106.19
96.948	94.239	101.4	102.29	100.86	97.895	101.41	98.223	100.66	99.463	102.37	100.42	100.69	92.827	98.458	100.69	93.586	98.593	95.308	92.202	99.356	100.56	100.21	98.941	98.916	95.795	98.355	101.32	103.07	100.19	97.36	96.679	101.54	100.13	99.703	100.65	101.29	96.388	92.591	98.074	102.2	103.58	98.418	99.072	100.25	94.506	99.593	97.917	99.602	101.45
104.18	106.47	111.36	102.04	108.8	105.4	108.86	107.73	104.68	103.95	103.69	109.17	105.62	104.71	109.07	102.59	102.9	105.48	100.88	103.52	106.07	104.17	105.47	104.96	105.39	104.56	109.35	106.75	103.32	109.38	104.13	104.65	107.02	107.94	103.69	100.67	106.99	106.34	106.33	108.28	100.9	106.4	104.33	106.58	104.27	108.23	108.5	105.73	105.74	106.5
104.42	94.925	98.897	100.32	103.65	101.64	102.4	99.333	103.89	101.13	101.07	94.949	100.44	100.12	102.84	100.3	98.45	97.256	99.343	101.28	102.05	102.94	103.4	101.81	101.18	101.56	97.193	101.45	96.837	104.77	96.044	101.23	99.317	97.931	103.2	99.172	97.59	104.19	98.945	98.632	100.92	98.367	94.808	95.678	101.33	98.645	97.923	97.029	96.212	103.33
111.74	109.87	110.77	106.38	108.66	109.8	108.72	106.38	107.88	108.4	108.98	105.92	107.49	107.96	107.36	102.72	107.48	108.92	109.73	107.96	108.96	105.81	109.42	106.88	109.07	109.65	106.01	104.44	108.85	105.42	104.93	108.75	108.13	107.43	108.82	106.69	108.2	111.03	108.11	105.45	109.34	105.93	108.11	103.37	109.82	109.53	106.11	105.92	108.91	106.8
107.67	105.87	107.6	107.18	109.73	112.35	109.23	112.9	105.6	110.96	110.53	111.34	110.74	110.67	109.68	105.35	111.71	114.27	106.93	109.4	107.78	107.46	112.33	105.34	112.2	110.11	105.17	110.86	111.05	107.58	111.28	110.67	111.72	109.46	112.18	109.92	110.88	109.33	105.58	111.27	108.52	109.62	104.79	108.29	102.8	107.34	110.35	109.81	106.89	108.75
108.88	109.21	109.8	105.38	107.83	111.86	107.15	108.1	110.43	103.65	109.91	109.23	108.16	106.83	104.15	103.54	112.44	106.6	113.23	104.24	111.38	109.9	109.26	103.51	107.01	108.18	115.02	106.37	111.85	106.67	108.69	111.67	112.83	108.56	112.3	104.87	106.1	105.95	109.95	108.88	111.09	113.01	110.2	102.54	107.93	108.63	114.18	107.72	108.9	105.16
96.931	101.02	90.19	104.6	98.134	100.03	97.746	96.781	97.788	100.49	93.413	92.911	97.647	94.909	103.06	97.908	98.184	101.86	96.305	95.2	96.416	96.211	96.183	94.904	99.457	102.39	96.315	97.055	101.25	101.48	97.232	101.09	97.009	101.04	98.834	93.612	95.284	93.928	99.631	93.774	98.64	96.688	100.18	99.383	102.37	95.641	98.998	96.133	95.819	96.257
107.57	108.36	101.12	107.99	104.92	107.87	105.63	102.92	106.75	107.81	106.47	105.81	104.5	105.46	109.05	104.13	106.01	106.31	104.44	109.26	107.18	105.94	111.73	105.57	104.11	105.81	108.85	107.74	107.49	106.06	106.18	108.77	110.22	108.33	105.74	103.8	102.85	108.35	107.67	108.88	106.62	107.52	106.4	109.44	103.59	106.05	105.87	105.38	105.87	106.77
106.26	110.11	103.53	107.42	109.61	107.65	106.42	109.55	107.04	103.04	107.98	108.81	111.27	109.46	100.34	108.19	109.58	108.73	108.68	112.14	109.06	104.94	105.86	107.14	111.32	106.59	108.71	108.18	106.7	104.21	107.03	106.56	108.33	112.82	113.59	105.95	104.54	105.23	112.02	106.77	108.17	109.06	108.69	109.09	108.99	105.64	105.72	110.61	109.69	105.65
100.35	101.29	108.12	109.28	104.14	103.58	102.07	105.57	106.97	104.74	105.83	106.11	102.94	108.82	113.67	106.79	106.79	100.49	106.7	103.79	103.6	105.55	105.06	104.65	106.43	106	105.62	103.78	109.99	104.19	105.62	106.38	108.87	104.36	104.2	102.75	109.61	101.9	103.2	105.84	106.59	111.91	106.81	106.77	103.06	105.87	104.48	102.76	108.48	104.1
102.73	104.76	109.71	105.48	104.37	110.71	103.21	107.8	108.95	110.66	108.64	109.85	109.02	104.56	105.5	111.73	108.39	108.26	104.89	112.91	109.86	108.08	104.35	112.17	105.3	108.87	108.24	109.7	107.86	106.76	109.62	108.39	111.25	105.87	110.57	108.4	110.44	102.73	111.59	109.09	108.98	107.57	104.94	108.97	106.12	106.68	105.56	112.92	107.12	112.65
109.17	109.24	107.64	104.88	106.15	106.96	105.27	103.28	106.46	106.04	102.16	105.95	105.16	108.14	105.55	105.1	104.83	102.36	105.62	107.22	105.75	102.92	106.06	102.86	105.3	102.22	109.84	106.38	108.65	103.47	104.78	101.47	106.41	100.65	100.9	103.76	105.71	105.01	109.6	104.51	106.15	108.9	103.18	104.91	101.25	108.06	107.33	101.97	103.29	103.58
106.31	102.34	110.31	110.38	105.1	106.19	104.53	106.26	110.4	109.81	108.66	105.93	111.17	108.41	110.97	108.91	111.87	107.24	103.86	108.4	103.9	109.56	105.31	108.77	109.96	107.81	104.41	111.59	104.76	104.92	107.14	110.56	109.16	105.68	113.68	106.36	112.66	107.16	110.71	109.08	109.05	109.28	108.43	106.79	102.06	112.17	106.65	107.05	110.07	110.95
109.61	108.89	107.51	109.21	105.54	113.17	102.89	108.04	112.33	114.73	107.38	106.47	105.8	109.01	106.43	107.16	109.39	108.9	106.39	106.8	107.99	103.06	111.89	109.05	108.31	107.77	106.86	108.25	110.55	106.8	106.54	110.15	110.62	106.98	107.77	113.27	106.47	106.2	106.84	111.02	106.99	107.18	109.49	108.77	107.56	105.41	104.85	106.04	105.26	105.64
107.59	105.89	105.93	105.13	105.86	102.28	108.97	108.45	103.55	111.42	105.86	104.08	107.34	105.23	106.79	107.29	106.43	100.81	104.57	105.43	106.45	103	103.06	105.54	110.82	110.3	106.66	102.28	105.43	98.987	105.85	108.83	100.14	104.27	106.34	104.59	105.3	108.65	101.33	103.6	103.68	106.65	103.48	104.25	106.41	105.9	109.63	106.05	106.56	105.09
107.37	104.3	109.8	107.51	110.02	110.18	110.27	109.98	104.75	102.62	106.34	105.24	108.22	106.03	110.98	107.11	109.14	110.32	107.28	110.07	107.78	106.25	105.5	110.89	110.84	105.42	109.14	109.47	106.87	103.72	110.53	108.97	106.68	107.33	104.09	108.47	103.3	108.87	107.03	108.55	113.1	113.79	109.13	109.93	105.93	108.09	110.83	112.12	108.77	109.22
111.9	108	113.53	117.18	115.19	110.04	111.72	108.91	107.4	106.11	107.09	111.73	104.93	105.93	106.3	107.7	108.69	109.57	103.64	105.37	111.3	109.34	106.14	108.59	109.01	114.31	102.24	110.23	108.38	106.69	107.02	108.82	107.6	110.95	109.5	110.67	108.09	106.67	104.12	105.36	111.68	110.2	106.16	109.96	109.55	105.9	106.08	106.48	109.25	106.69
100.15	99.301	98.223	96.742	97.79	103.19	96.517	96.367	95.377	96.928	95.618	97.728	101.22	97.866	100.86	98.304	99.815	97.314	95.245	97.4	98.967	100.81	98.549	98.997	99.768	93.848	95.899	94.842	95.554	99.666	100.9	95.689	97.729	98.56	97.743	98.259	99.486	98.634	97.881	101.18	98.487	101.23	101.8	93.747	98.942	98.109	99.464	99.557	99.985	101.19
103.32	107.22	102.65	104.63	103.91	108.43	105.3	103.89	106.65	105.59	108.37	102.59	105.41	104.96	109.75	102.98	100.97	111.25	101.91	106.63	104.41	105.94	111.51	106.41	111.76	103.93	105.19	106.57	102.43	103.26	102.79	100.74	108.75	105.43	106.23	103.65	105.32	106.7	102.9	108.69	107.27	104.48	105.19	103.88	104.56	110.42	103.36	103.87	103.53	104.82
102.69	98.803	98.253	101.77	99.698	101.63	101.44	100.15	103.28	101.59	100.59	98.381	100.95	100.66	100.54	102.02	96.725	100.34	99.6	105.26	100.18	99.218	94.543	101.32	104.28	96	101.83	100.92	98.932	100.9	99.396	102.22	100.47	101.47	101.34	97.753	102.71	99.397	103.52	101.35	105.02	102.69	96.013	103.17	100.6	99.647	104.51	103.3	100.41	100.76
110.01	108.18	110.96	108.16	107.25	107.69	107.14	111.72	104.66	106.5	103.84	105.31	105.58	105.85	105.94	107.8	103.72	106.43	107.34	107.28	107.85	105.36	110.1	107.48	107.99	105.73	106.23	105.87	105.38	104.78	111.58	102.75	107.81	107.75	105.43	102.1	106.78	108.24	107.04	105.49	108.83	110.28	105.52	104.06	106.64	103.98	106.65	103.97	102.26	106.76
111.21	111.52	108.15	107.21	109.56	113.04	108.19	114.23	113.99	105.57	110.28	114.13	109.81	110.48	111.06	110.33	116.25	109.8	112.05	108.69	110.13	108.15	111.82	114.67	108.44	111.37	116.02	110.71	114.55	109.26	111.05	111.11	110.55	109.16	109.14	110.57	114.79	109.94	115.71	112.23	110.31	110.46	109.07	107.87	116.17	112.06	112.83	110.81	109.32	107.93
108.83	112.74	109.91	111.01	108.06	113.48	105.16	105.82	108.73	109	109.37	109.41	112.13	103.32	107.33	106.65	107.01	105.67	105.07	100.63	110.26	108.8	106.33	109.9	107.13	108.33	115.53	106.78	110.29	104.94	112.37	108.99	110.6	105.19	110.36	108.38	108.25	108.36	110.32	106.28	111.03	108.23	105	109.36	105.58	106.67	105.8	106.54	108.68	108.43
105.67	110.2	108	107.56	107.93	106.59	100.2	111.86	108.67	105.3	111.73	109.81	109.87	110.72	107.72	108.07	106.98	108.91	110.44	111.97	108.43	106.7	106.09	108.21	108.51	105.46	109.25	108.36	106.9	105.82	110.37	110.91	104.04	108.75	108.03	105.51	109.91	106.88	112.28	110.03	106.84	104.97	110.03	110.36	106.49	106.32	107.36	113.86	107.16	107.22
98.717	99.639	99.953	101.47	104.71	102.2	103.25	98.622	98.484	99.937	101.74	100.64	101.47	100.85	103.84	98.844	97.196	101.75	94.968	101	99.476	100.72	98.999	102.9	103.04	101.44	99.607	97.783	103.37	102.14	98.272	98.018	101.06	102.18	99.637	101.14	95.324	102.81	100.22	97.032	101.76	103.17	100.52	102.38	98.489	102.29	104.05	101.11	99.65	101.67
99.236	97.958	98.764	100.82	99.035	95.274	99.322	97.506	97.926	96.643	99.774	99.47	97.496	94.87	101.79	96.601	95.657	98.68	99.736	98.444	99.257	100.41	97.343	96.887	95.185	95.458	102.77	100.77	97.046	95.943	96.179	96.586	93.027	103.03	93.758	97.1	96.064	99.576	104.74	94.623	97.673	99.519	104.04	98.844	101.67	94.677	96.674	102.42	102.21	97.456
101.73	97.535	97.253	102.86	95.9	100.96	95.75	98.579	98.241	99.349	97.683	96.652	93.543	99.61	102.27	98.723	100.29	100.24	100.53	98.056	91.671	99.494	97.449	96.896	100.56	97.326	94.963	101.03	99.944	103.17	100.99	94.321	96.282	96.331	98.089	95.921	101.83	98.533	97.408	97.9	99.079	96.511	102.61	95.492	98.303	100.83	97.661	97.563	101.97	98.795
99.992	97.696	102.31	104.45	99.466	103.35	96.082	102.61	98.909	104.7	102.18	100.66	101.92	99.948	100.76	100.07	99.768	101.3	100.46	99.855	98.736	99.736	103.56	101.6	101.22	103.23	100.74	97.329	96.535	97.26	100.12	105.2	98.617	101.71	98.621	101.27	99.203	103.16	104.95	104.18	103.14	98.777	102.5	99.402	103.87	105.45	99.563	101.79	100.52	97.693
99.713	99.004	101.29	105.73	102.33	99.241	99.568	99.721	99.274	100.85	99.914	97.169	105.86	103.3	106.42	104.95	99.26	100.07	98.788	98.305	96.888	100.98	98.476	97.025	100.83	105.99	100.07	100.94	97.498	98.538	95.615	98.494	97.139	96.529	94.798	95.735	96.449	99.796	100.29	96.938	102.9	99.884	101.89	100.39	107.01	98.543	98.54	98.869	98.168	102.99
102.03	96.641	100.58	97.196	95.42	104.94	97.236	101.52	102.74	105.83	104.5	97.418	100.62	99.927	96.218	103.16	101.52	101.31	99.571	103.37	101.25	102.85	99.113	103.74	103.73	96.764	101.44	105.32	98.51	104.39	101.38	100.92	94.581	104.34	97.915	100.53	102.35	98.825	98.88	100.65	99.042	106.01	97.002	100.16	98.042	98.217	101.91	104.65	97.62	100.78
105.68	104.92	114.08	108	107.9	109.51	105.9	108.55	108.04	108.84	110.52	104.58	113.11	111.14	110.96	110.22	110.94	109.3	109.45	107.64	105.74	110.23	103.41	112.11	105.48	105.48	108.81	108.01	111.31	110.05	110.36	108.62	109.89	107.94	108.25	109.81	106.44	109.28	107.6	109.08	108.82	108.3	106.44	107.34	107.06	104.77	105.46	108.97	111.59	107.95
108.46	108.75	106.79	110.29	104.08	107.06	105.73	109.94	103.01	107.1	106.37	103.73	108.86	105.9	108.06	103.88	109.04	110.51	109.79	107.41	107.87	106.98	108.22	103.49	100.84	103.65	101.83	104.44	106.49	106.18	108.23	110.75	101.49	103.92	105.61	103.17	108.37	103.59	99.649	106.48	104.8	109.18	104.74	108.63	106.11	110.13	107.85	107.25	107.05	104.78
105.48	111.5	106.4	111.81	104.67	110.58	107.32	106.94	109.44	109.78	112.04	109.95	109.45	106.73	107.02	112.01	105.37	108.31	109.26	109.24	107.63	110.45	107.08	104.91	107.06	112.74	106.44	107.95	108.76	106.26	103.64	112.21	108.93	107.94	111.74	107	108.74	109.49	111.46	110.87	114	102.21	108.72	109.61	111.01	110.5	105.2	110.23	109.62	109.68
108.51	112.37	106.84	110.98	107.22	108.55	104.25	105.6	112.44	107.36	105.29	109.61	109.6	105.34	111	105.45	103.87	107.37	104.99	108.9	105.26	107.63	106.5	106.53	111.64	108.34	104.65	105.2	102.86	106.28	107.83	108.73	109.31	106.69	106.99	106.22	110.55	108.96	110.71	104.92	104.52	110.23	105.29	106.25	108.95	104.59	109.45	105.48	107.13	109.41
108.58	107.67	104.86	111.66	110.6	108.07	103.88	100.65	106.19	103.64	105.44	109.08	109.38	108.03	107.28	108.37	105.54	111.17	106.67	107.84	102.05	101.48	108.62	106.6	109.67	108.01	111.88	106.64	111.44	106.72	106.71	105.67	106.34	105.98	101.68	104.39	109.3	105.71	106.09	107.51	106.56	106.65	105.46	105.19	106.83	108.15	104.94	105.81	107.94	108.03
105.12	110.16	105.51	104.1	109.15	97.369	106.62	106.37	104.75	109.06	106.4	109.48	101.88	106.9	103.64	109.87	104.58	104	105.71	106.16	109.49	107.03	105.18	104.87	106.03	104.94	107.06	104.17	102.81	107.33	111.64	105.79	106.8	105.3	104.95	107.36	107.05	103.18	109.53	110.67	105.2	104.93	103.01	109.19	106.13	108.21	108.97	104.99	109.24	108.69
94.83	98.827	98.203	101.92	99.008	97.235	101.19	97.405	98.324	97.86	99.838	98.633	97.522	97.977	98.832	95.663	101.27	99.897	93.756	95.281	101.17	100.06	101.6	101.26	102.19	97.047	97.657	99.064	97.294	95.064	97.861	100.67	95.926	100.19	100.67	96.558	97.803	98.94	98.069	99.503	96.767	96.298	100.97	101.28	98.142	96.497	99.131	98.511	97.473	101.79
108.22	108.47	102.34	105.04	109.21	108.01	110.47	104.32	106.21	104.06	103.63	105.17	108.29	104.72	104.3	110.09	104.33	102.8	109.01	103.58	107.42	102.33	107.27	106.49	108.07	105.01	105.97	105.39	104.12	103.6	107.74	105.93	109.91	106.12	107.7	105.08	106.96	107.1	104.08	102.96	107.62	103.69	103.76	109.99	102.88	103.6	103.93	101.39	108.8	102.68
97.852	99.622	99.772	100.93	97.421	100.71	100.18	97.409	100.26	103.45	96.017	97.61	98.44	97.815	99.498	98.14	96.17	97.908	96.656	100.93	96.493	93.343	92.483	97.215	97.026	93.939	94.85	101.94	95.757	101.24	101.5	98.265	96.765	94.819	96.815	97.252	96.282	98.001	94.91	94.074	99.71	96.183	95.207	98.578	100.27	95.183	99.427	96.939	97.777	96.585
107.37	106.65	101.49	113.38	102.76	103.27	107.18	106.93	105.84	105.18	105.3	104.27	105.19	106.13	104.01	106.11	104.23	105.58	109.32	110.39	109.98	103.83	105.18	109.72	104.6	105.86	102.86	106.05	102.98	100.49	107.13	108.97	102.5	109.06	104.86	107.67	104.09	105.1	104.98	102.37	110.22	103.82	109.44	103.88	108.32	108.21	100.65	106.96	100.98	107.63
112.87	108.09	104.41	112.44	105.94	112.56	108.75	112.96	109.52	107.67	108.73	111.37	110.63	107.59	111.06	107.5	110.05	110.92	103.55	107.06	104.31	106.49	107.87	109.58	108.68	110.04	106.41	111.79	108.13	110.4	104.92	105.37	109.82	109.79	109.27	111.84	109.87	109.04	109.89	109.98	106.18	107.62	110.34	112.01	110.15	106.08	108.5	108.55	112.65	109.83
94.733	97.415	101.64	99.51	99.197	100.07	96.435	97.722	96.874	96.599	97.637	99.124	99.003	96.868	97.241	99.274	96.453	95.281	95.144	93.832	99.438	97.68	95.6	98.441	97.126	97.161	93.606	96.589	97.139	96.492	97.753	96.761	96.664	95.42	96.683	95.311	99.112	99.53	98.788	98.853	96.257	98.205	98.721	96.908	99.065	96.3	92.991	98.619	98.996	100.79
107.36	103.14	106.1	103.57	107.66	101.4	106.52	102.39	109.81	105.09	104.04	105.28	104.95	108.25	103.1	104.61	102.86	104.66	100.53	103.99	104.37	108.59	105.27	104.46	102.91	105.45	102.41	105.89	109	103.19	107	99.999	106.57	104.13	108.4	111.25	105.66	105.86	104.65	106.26	105.82	100.79	107.15	103.59	105.29	103.42	103.48	102.35	102.97	104.53
113.37	109.16	109.89	112	110.36	109.62	110.52	109.97	110.1	108.67	108.79	107.2	107.99	108.47	112.15	107.7	108.17	108.53	107.96	105.62	109.45	107.52	106.05	107.37	107.36	104.85	110.92	112.21	108.22	108.89	108.59	111.33	105.98	112.89	109.38	105.48	105.43	112.31	109.44	107.05	110.27	105.99	106.57	103.54	110.59	111.48	107.39	108.23	107.34	110.83
98.36	101.94	98.388	97.792	100.49	100.67	100.81	102.54	99.352	103.48	100.84	105.52	100.27	98.021	99.994	103.46	99.355	100.08	103.15	101.67	97.674	102.2	105.1	97.373	100.97	99.632	101.75	101.04	97.645	100.95	99.276	98.399	100.7	98.482	97.609	99.393	102.45	100.71	98.464	97.884	99.846	102.78	96.807	99.131	97.584	100.87	100.72	95.908	103.75	100.33
106.11	107.08	106.97	105.65	106.49	103.64	105.27	105.23	104.25	106.5	109.69	108	104.58	105.2	106.47	108.45	102.64	102.81	104.74	107.37	103.52	103.88	106.7	107.57	101.93	103.65	109.48	104.07	104.35	105.43	105.27	107.2	109.2	107.76	108.52	102.75	105.06	107.28	106.54	106.88	102.54	107.28	108.99	105.44	103.48	103.76	105.37	106.45	107.32	106.21
106.61	104.75	108.03	109.1	108.8	109.82	107.17	109.73	105.34	110.49	109.81	109.88	106.8	106.68	104.77	106.08	112.12	107.31	107.62	102.38	106.14	106.93	107.08	102.47	110.12	108.45	110.67	110.75	109.49	107.57	109.77	110.33	108.49	110.37	106.9	109.03	106.12	103.61	107.12	108.28	104.62	106.57	107.98	110.41	106.32	106.35	105.88	103.83	108.64	105.25
104.01	108.44	101.34	103.46	104.09	106.4	104.75	102.69	101.66	111.72	104.77	103.81	108.89	107.14	102.18	110.92	107.05	105.91	109.02	111.31	104.85	104.29	111.55	104.3	103.82	109.9	109.95	105.61	112.71	107.66	106.03	105.32	107.07	102.23	103.52	104.77	105.13	106.78	105.64	109.67	108.78	108.97	106.52	105.94	103.67	105.55	106.22	104.84	102.75	109.19
95.775	99.849	96.497	101.27	99.604	95.761	99.072	96.087	98.309	99.267	97.133	96.433	94.263	97.516	99.276	100.61	96.048	96.885	100.11	96.499	99.572	98.094	99.884	100.31	96.003	95.994	100.27	98.195	98.735	96.082	95.747	97.056	99.702	98.712	101.56	91.169	98.734	98.8	94.793	96.394	97.441	99.571	99.174	97.395	100.58	100.06	97.014	101.72	97.696	96.565
97.02	99.217	95.623	98.856	98.613	95.257	98.482	97.577	95.755	98.682	98.337	93.975	97.892	97.487	100.41	105.66	99.384	98.453	96.085	106.52	97.23	95.83	96.063	96.476	100.58	97.012	95.827	98.62	96.091	97.479	96.189	99.04	97.23	94.372	98.06	98.711	97.392	99.076	98.118	101.86	96.811	98.091	96.699	98.915	99.2	100.05	98.378	97.404	95.984	97.642
106.33	109.83	109.47	108.17	108.15	103.3	105.45	108.6	99.728	107.38	105.6	108.3	104.85	108.08	105.03	104.75	106.85	110.39	105.5	109	113.27	103.68	109.37	106.16	106.55	100.69	107.83	109.67	107.04	109.35	106.34	104.78	106.02	106.28	107.08	106.77	108.14	101.68	111.24	107.25	109.78	107.23	109.01	108.36	109.46	103.64	108.41	105.51	105.59	100.48
94.14	102.04	97.165	99.004	96.117	100.66	102.6	100.63	97.852	101.36	101.02	102.14	95.889	95.389	100.25	92.817	99.547	99.624	99.065	96.436	101	95.063	100.21	99.474	98.659	100.2	100.74	100.78	101.19	98.239	98.116	96.011	99.148	95.384	97.628	100.75	100.95	100.15	101.13	96.811	102.33	93.218	96.734	94.366	101.44	98.643	99.581	98.234	100.99	98.502
104.81	105.25	106.3	103.7	107.83	110.43	109.59	108.22	108.75	111.78	107.55	114.54	110.85	104.65	113.23	103.47	111.2	107.7	110.33	109.09	108.78	107.49	107.83	108.27	108.72	107.44	111.54	107.13	106.89	107.42	109.71	111.57	107.99	108.49	110.22	106.1	105.09	111.69	104.38	106.41	108.78	102.41	107.54	106.31	106.16	110.64	109.42	105.24	109.29	112.02
100.55	97.356	98.19	99.796	94.822	99.973	96.733	100.16	100.77	99.278	98.059	103.49	96.949	101.91	101.71	96.513	100.02	96.027	99.238	97.642	97.768	96.041	99.092	101.68	97.534	97.396	95.794	96.139	99.345	100.31	100.11	97.272	93.713	94.909	98.518	104.95	102.14	97.908	94.613	98.702	102.23	96.368	100.17	103.21	94.297	96.764	97.763	97.088	99.523	101.59
104.86	108.07	110.02	107.93	101.01	101.88	106.13	103.65	105.76	103.7	103.76	103.77	107.75	103.29	107.46	104.32	106.08	107.56	106.15	106.44	104.64	103.24	104.73	107.89	108.07	108.55	108.53	106.2	99.803	108.98	103.56	108.42	103.34	101.1	105.65	103.86	102.57	108.85	102.26	108.07	102.49	104.09	103.51	103.19	108.04	106.04	105.68	106.68	105.87	105.9
105.66	104	107.27	106.44	108.48	104.41	106.43	109.45	106.62	105.12	108.35	103.54	104.32	104.37	102.98	105.8	105.33	110.47	107.02	103.07	105	107.65	104.4	104.71	103.44	103.86	100.57	103.8	108	105.98	105.23	105.92	104.99	104.86	107.19	104.11	103.52	104.24	103	101.65	108.39	106.09	106.04	104.39	101.99	108.51	102.62	104.32	101.91	103.7
102.88	110.28	106.05	108.4	105.46	105.78	105.92	106.77	107.23	103.98	103.63	107.2	109.65	107.39	107.16	107.02	105.69	103.92	102.86	106.71	109.17	102.69	107.24	104.38	104.94	108.51	106.47	103.21	108.64	105.12	105.19	105.38	107.33	106.12	102.99	107.65	104.82	104.19	101.59	107.73	105.97	103.64	108.7	104.36	106.27	105.22	106.14	110.76	102.8	105.79
101.21	107.16	106.19	101.48	108.96	109.24	105.67	104.89	105.75	101.46	103.87	101.55	103.7	108.06	108.92	105.54	103.02	103.9	107.56	103.99	101.81	112.3	108.01	106.83	108.18	108.99	107.68	111.34	105.36	107.07	107.62	99.822	107.02	106.62	106.55	105.58	103.27	103.24	107.31	101.99	104.5	111.13	105.33	103.14	108.74	105.49	101.39	106.59	106.2	105.46
103.84	109.04	105.33	104.98	106.92	106.08	105.25	104.18	102.04	104.75	106.55	108.48	103.08	106.44	108.46	107.78	109.43	102.25	103.29	106.86	102.61	103.23	105.84	108.04	108.86	105.93	106.17	106.04	106.65	102.9	102.25	108.7	105.26	101.74	106.98	107.52	105.47	103.5	103.66	105.69	103.45	106.64	111.6	103.89	104.13	105.71	111.01	102.11	102.84	102.35
107.94	105.62	105.47	102.33	106.96	103.55	106.4	107.38	102.79	104.33	108.16	106.16	107.17	107.01	107.43	104.42	102.62	107.84	106.03	102.36	104.5	106.92	106.66	99.6	108.13	101.67	106.51	105.97	106.75	103.34	104.5	104.73	107.01	105.02	101.66	106.72	108.95	106.93	109.15	109.41	100.3	107.89	102.47	105.93	109.82	105.31	105.32	106.03	107.07	100.41
103.04	105.8	102.05	105.31	106.77	106.08	105.33	106.19	104.47	107.23	104.45	109.35	103.7	105.26	107.69	104.54	105.64	108.12	108.74	103.48	105.89	103.47	104.51	104.37	106.63	105.91	108.37	104.56	103.67	105.09	105.04	107.02	110.15	108.53	102.32	107.39	106.4	107.34	106.88	108.31	104.2	108.17	105.73	106.75	110.26	103.54	104.16	102.73	105.69	103.61
112.23	106.36	112.8	109.1	108.07	99.898	105.54	103.45	103.77	102.89	104.84	105.36	103.57	107.55	106.32	107.98	106.17	108.01	107.7	106.8	108.5	103.47	105.62	105.47	109.43	107.3	106.06	107.98	106.23	107.68	104.77	108.64	106.58	107.51	106.97	103.16	104.84	108.72	108.18	106.18	107.39	106.6	109.24	100.96	107.15	105.63	103.84	108.34	104.21	111.83
109.28	102.93	103.86	110.17	103.56	113.92	107.69	109.79	108.97	106.55	109.98	110.39	106.1	106.6	111.23	107.82	107.06	110.47	105.19	108.53	107.13	104.5	109.26	104.56	106.91	106.36	108.74	110.99	110.38	106.53	110.43	109.38	111.14	105.42	108.3	107.73	101.8	111.06	102.52	113.44	108.91	105.49	106	109.88	106.77	109.75	107.53	103.39	112.49	110.54
97.914	94.935	100.18	96.65	101.58	97.623	94.298	96.876	95.956	97.266	97.692	97.73	96.702	103.25	100.02	97.194	92.394	98.784	94.116	100.79	99.73	98.8	95.813	101.41	101.42	101.17	100.22	98.925	92.963	94.686	94.023	95.706	99.309	98.222	101.01	97.036	95.68	102.62	98.334	98.578	96.464	93.991	94.328	99.661	102.12	97.874	100.28	96.5	97.534	99.6
106.14	112.36	108.46	104.02	108.6	106.76	104.75	106.62	108.02	108.6	108.57	104.1	109.54	103.11	108.98	107.54	110.23	107.78	102.58	106.52	106.92	103.68	108.19	107.79	105.07	106.51	106.11	101.81	109.07	108.55	105.68	105.81	105.84	100.53	106.9	109.67	107.95	104.22	108.8	104.49	106.05	106.59	105.44	105.61	105.36	109.67	109.2	109.21	108.23	108.49
107.64	106.68	109.95	105.29	107.33	107.69	110.49	107.75	104.53	102.37	99.3	108.92	105.37	107.76	105.09	106.8	107.14	107.83	106.05	109.62	108.66	104.77	106.08	104.97	107.22	102.7	105.82	108.07	102.36	107.6	102.95	106.92	103.66	102.06	103.46	108.73	103.8	104.75	104.87	107.9	109.12	104.41	106.17	105.03	102.19	102.21	105.72	105.44	104.97	107.22
108.03	108.77	107.89	111.71	107.96	106.13	113.29	111.18	109.3	105.88	107.44	110.2	105.17	104.96	105.82	111.98	109.42	108.84	109.18	109.37	105.24	104.46	107.02	108.23	109.73	106.63	108.27	105.26	112.55	105.74	107.4	107.68	105.95	109.83	105.77	107.78	104.39	102.74	108.94	110.99	109.93	106.68	109.01	112.54	107.36	111.76	111.42	113.27	107.52	105.83
105.51	108.59	109.49	109.47	108.02	106.55	104.81	105.19	103.97	108.48	106.34	104.31	106.96	104.53	108.77	100.88	105.03	105.73	105.98	108.51	108.48	103.28	104.82	108.34	103.83	106.91	105.02	102.67	109.99	103.86	105.47	102.2	106.97	109.01	104.23	106.05	107.61	102.81	105.92	104.2	108	101.89	106.68	109.01	105.42	105.19	104.15	102.18	106.32	105.03
101.15	98.273	100.25	99.418	100.38	100.9	96.109	101.68	98.087	101.33	101.27	101.2	101.6	98.134	105.39	100.03	107.48	97.706	98.641	99.475	100.36	100.45	101.45	96.448	105.95	104.22	99.464	102.29	104.88	102.63	100.82	102.43	105.54	105.54	97.619	98.446	105.21	97.33	103.68	97.61	97.242	98.133	105.06	100.38	99.767	103.19	96.048	104.94	102.21	102.42
100.79	95.989	96.947	96.196	93.424	100.58	96.426	99.586	100.8	99.739	98.775	102.89	96.483	100.7	98.288	93.996	98.46	101.36	95.763	98.912	97.209	98.498	95.951	99.353	98.752	100.13	99.035	102.11	97.329	100.28	95.667	98.497	101.13	99.523	98.496	100.56	103.21	101.14	102.34	97.576	96.312	100.23	95.153	100.78	99.828	97.538	98.905	97.137	93.987	98.305
110.35	102.45	113.23	111.8	102.21	106.63	112.71	107.81	107.78	104.04	105.39	109.24	109.42	110.8	109.47	109.54	105.8	108.53	108.09	112.81	106.52	103.55	110.38	102.58	105.67	109.92	111.99	105.96	106.89	102.12	113.82	111.78	110.9	105.4	109.05	111.05	112.2	111.48	105.7	109.04	111.09	109.38	110.4	111.89	111.37	105.86	107.73	106.95	108.16	111.79
105.87	105.13	106.2	105.89	102.19	100.96	103.19	105.48	100.57	104.15	104.3	105.68	104.22	108.52	107.2	99.694	107.01	108.46	106.88	106.66	109.03	105.35	105.1	106.79	103.09	107.46	104.57	106.81	105.75	103.66	103.84	105.17	105.23	101.57	106.35	108.62	107.42	102.28	107.81	104.79	108.92	104.01	105.28	99.908	102.77	102.33	103.42	106.14	108.27	104.87
101.76	108.14	110.18	105.15	109.98	105.1	106.53	107.11	107.72	108.39	105.32	106.1	108.75	105.06	107.22	106.4	106.53	107.91	102.4	105.09	101.52	107.3	107.43	105.78	103.14	103.3	109.55	104.82	104.57	104.87	105.47	108.58	105.59	108.58	105.77	106.03	106.33	102.9	102.86	107.58	103.35	102.66	108.8	104.45	108.41	107.28	103.42	102.95	107.74	102.76
98.279	98.825	95.608	102.43	98.98	98.074	99.401	97.8	96.76	99.022	95.528	102.25	96.497	98.047	97.674	103.34	94.696	97.621	98.79	97.52	96.943	98.225	103.34	100.84	99.908	102.66	101.24	99.131	97.19	101.12	98.522	97.621	95.878	100.05	101.79	100.36	96.909	99.441	96.185	97.666	96.779	99.391	96.09	98.909	101.61	99.345	93.536	97.267	98.751	102.05
108.52	109.76	108	108.43	110.58	107.14	104.09	106.08	104.57	108.8	106.01	110.05	110.54	106.27	111.14	107.87	104.82	105.78	109.48	108.06	109.59	109.46	109.23	105.14	112.16	113.64	107.32	109.8	112.29	112.57	109.29	101.37	105.03	105.89	108.92	107.08	108.38	108.15	114.63	109.95	104.06	104.04	106.41	106.96	109.87	110.9	106.67	108.58	108.42	108.56
105.62	108.52	107.75	110.66	106.74	101.93	105.52	105.45	100.49	106.05	107.91	102.25	107.38	111.31	108.39	108.98	102.27	107.08	109.72	103.78	106.35	103.55	108.46	103.33	110.47	103.96	105.08	108.98	105.18	108.71	104.44	104.95	107.07	106.9	106.5	105.56	108.32	108.96	102.75	104.75	104.59	104.82	106.28	110.61	109.5	105.36	107.89	106	107.42	109.21
99.371	106.26	108.42	105.2	103.13	102.53	103.61	104.38	110.85	103.17	102.82	104.63	103.18	104.43	104.98	100.74	108.25	105.69	104.57	109.36	105.66	106.42	106.02	99.207	102	107.61	105.64	107.82	104.6	103.3	102.79	105.85	100.53	107.24	103.06	104	100.46	106.45	102.82	105.79	107.74	107.27	104.66	104.18	107.69	105.36	105.93	100.77	105.2	105.2
100.51	101.61	106.77	105.52	104.58	103.51	102.94	105.86	106.5	104.76	103.68	104.3	106.2	105.08	106.55	107.63	107.52	102.83	104.84	107.68	106.44	100.29	105.71	104.9	106.34	111.83	106.19	107.5	109.77	104.03	101.72	104.78	107.29	107.87	103.52	109.42	101.87	105.31	107.22	109.09	103.72	102.48	104.17	104.11	104.08	102.47	103.31	102.51	104.43	101.35
107.29	107.18	104.91	107.4	113.95	112.84	109.83	109.65	107.3	106.15	106.73	108.77	106.09	105.82	108.44	112.84	107.4	109.89	106.98	109.98	110.53	107.69	106.25	115.02	108.83	111.11	107.53	110.57	110.56	110.37	109.01	108.9	113.61	113.15	104.24	106.34	108.15	106.36	107.67	107.95	108.41	110.13	105.98	109.82	107.21	108.65	109.21	111.23	106.79	109.45
92.773	98.927	98.157	96.649	100.93	97.829	99.624	93.849	99.224	93.123	95.599	96.495	97.116	97.254	95.578	96.639	96.239	101.45	94.061	95.257	95.168	99.979	98.932	101.44	99.5	97.279	95.549	99.172	100.8	98.659	97.483	98.977	100.38	97.638	97.314	95.869	97.712	99.489	97.475	101.38	101.54	99.616	99.365	101.86	95.413	94.006	94.973	97.919	98.631	93.375
106.1	104.36	108.42	105.58	107.26	106.13	104.89	107.29	112.76	102.19	108.67	104.71	105.32	106.12	107.06	106.39	106.77	108.25	105.68	105.84	107.67	101.59	105.83	103.73	103.81	106.87	104.13	111.19	103.59	109.37	105.19	106.92	105.86	101.97	103.06	102.1	104.92	105.51	105.66	106.41	103.81	101.24	106.51	103.45	105.27	105.56	107.97	109.77	106.97	108.75
108.63	107.5	105.71	105.85	108.14	105.54	108.12	105.72	106.92	107.17	104.25	108.56	106.88	107.01	109.5	112.65	110.74	101.53	108.22	110.11	108.27	109.06	103.61	110.02	107.22	106.49	108.76	105.74	103.88	108.58	100.31	107.89	105.84	111.3	106.45	106.87	109.57	111.05	104.21	108.33	105.34	105.26	105.88	102.46	110.3	105.42	108.93	108.87	107.42	108.86
109.65	109.22	109.69	105.25	107	109.89	106.84	108.1	115.66	109.15	111.08	105.75	114.02	110.39	108.19	108.03	109.59	110	108.36	110.26	109.32	110.02	111.95	108.55	113.7	108.79	107.71	106.73	107.25	112.07	111.09	108.96	107.87	111.15	107.71	108.6	108.77	111.2	107.92	112.24	112.06	103.88	110.06	106.5	105.68	104.1	106.33	110.26	106.28	108.97
98.388	99.651	96.471	100.55	103.31	100.47	96.56	105.4	95.836	101.09	102.21	99.154	95.723	100.1	98.214	102.49	100.26	97.267	99.487	103.94	95.322	98.418	99.762	99.723	100.17	97.31	102.27	98.034	98.793	98.626	96.859	100.18	102.35	100.85	100.09	101.09	101.82	99.738	94.01	97.822	95.631	99.777	99.555	92.493	98.261	99.612	101.45	99.126	96.08	98.631
99.226	102.86	99.559	98.42	97.718	100.49	102.51	98.957	95.73	98.627	91.694	103.29	100.36	100.8	101.51	99.553	100.82	97.965	98.609	95.554	99.748	94.727	100.16	103.29	94.32	103.4	92.767	97.858	99.165	98.428	101.7	100.98	98.112	100.41	98.575	97.447	99.016	96.234	99.544	97.194	98.237	99.732	96.401	99.502	96.839	104.24	98.833	98.724	102.27	100.32
105.44	110.08	105.89	112.61	107.86	107.84	105.51	110.35	108.85	108.2	104.88	105.84	111.05	106.81	110.53	108.85	109.87	105.06	107.65	108.91	106.5	110.55	109.18	109.48	105.27	109.16	107.42	112.55	106.28	106.8	107.08	111.03	110.14	110.66	112.28	111.53	107.63	106.54	108.64	110.95	111.93	109.84	110.48	109.62	112.76	109.92	111.6	111.79	108.84	108.43
109.29	112.22	111.08	111.29	108.88	106.71	103.58	107.78	112.32	107.75	109.3	114.08	107.18	107.94	109.06	109.25	109.19	113.27	108.24	110	106.78	115.22	110.04	104.2	108.36	106.21	107.97	110.3	112.82	108.68	107.56	108.39	109.07	108.85	108.53	111.16	109.39	110.21	109.76	109.11	105.32	107.57	109.17	106.93	107.52	108.39	107.47	108.83	104.94	108.18
110.95	109.88	114.04	110.08	115.6	109.68	113.33	106.72	111.78	111.46	108.45	110.69	110	108.97	109.81	108.37	107.65	109.95	109.81	108.37	111.69	108.45	109.04	110.24	111.92	114.51	114.69	114.68	112.5	106.66	108.95	105.93	111.09	107.85	110.2	110.41	111.68	111.11	110.28	106	109.1	111.39	107.3	106.03	109.31	110.56	110.02	108.28	111.22	109.91
103.12	102.63	97.175	101.59	101.89	103.38	101.2	99.383	101.89	101.71	96.687	98.193	100.85	102.21	95.052	99.203	101.57	95.592	100.23	102.65	100.5	101.57	97.661	98.882	103.65	99.384	98.046	98.595	100.23	100.48	101.92	99.04	99.935	105.31	100.05	104.49	105.04	98.065	97.026	94.066	99.125	99.129	101.11	97.682	103.58	98.428	102.97	99.708	99.52	102.89
114.51	105.08	112.19	108.38	107.99	108.29	103.98	106.74	111.14	110.77	109.11	110.48	108.06	103.69	108.75	107.87	105.67	110.71	102.81	113.14	108.42	105.74	108.13	107.87	110.21	113.01	110.01	106.41	109.36	106.08	109.4	110.3	112.76	106.66	109.33	106.59	113.7	109.05	113.05	107.34	111.79	108.71	112.2	105.66	110.97	110.66	104.23	108.72	105.82	113.29
97.277	103.58	99.76	103.28	100.39	101.77	104.13	100.5	103.42	101.14	103.22	101.81	99.835	101.16	100.07	100.69	101.52	100.29	100.31	99.431	103.01	102.43	100.53	102.19	98.995	99.8	98.668	101.71	103.76	102.26	102.4	97.544	98.493	101.36	99.421	95.764	101.42	98.932	99.352	102.26	102.58	101.51	101.02	103.23	102.89	102.92	102.85	98.584	102.27	99.274
105.44	109.04	107.36	105.79	111.53	108.22	106.14	106.88	102.97	106.2	106.51	102.05	105.12	103.85	108.6	108.22	108.89	106.76	103.02	106.78	111.16	105.06	110.89	105.62	103.31	105.96	105.16	107.56	107.26	108.92	103.87	108.87	105.57	107.53	105.6	103.88	107.85	107.86	105.5	106.69	108.85	103.35	101.41	109.59	106.39	104.98	107.11	104.94	107.65	104.45
103.35	104.33	104.28	104.62	104.96	103.23	101.57	101.13	106.02	102.88	102.77	99.554	105.91	99.634	103.8	106.17	103.76	101.71	102.52	105.34	102.85	101.66	98.819	103.71	103.39	103.59	106.46	108.51	103.14	104.32	101.56	107.88	99.677	106.02	100.67	107.37	103.19	100.09	103.52	101.72	103.65	107.77	105.36	105.11	100.68	103.49	104.06	108.88	104.72	101.57
101.52	99.241	102.07	99.633	97.285	102.53	99.284	96.283	101.93	102.31	96.908	99.653	99.352	100.55	102.12	100.84	101.04	100.91	97.573	97.831	104.17	97.989	98.407	96.937	98.028	98.109	103.32	99.005	103.15	98.91	102.38	96.477	95.05	103.12	99.146	104.68	95.331	100.77	101.24	98.394	96.97	101.98	96.925	101.57	97.343	98.179	104.3	101.14	99.363	102.35
111.9	114.33	113.01	112.8	111.18	107.16	109.59	108.99	108.68	115.15	107.35	114.18	112.38	110.04	108.18	106.58	110.59	108.41	107.58	106.45	115.36	111.2	111.97	110.83	111.87	109.16	111.58	111.93	111.56	109.88	109.53	108.49	105.04	106.47	108.71	106.48	105.29	108.7	110.94	109.09	112.63	108.26	109.08	109.11	111.3	113.44	111.51	111.27	108.41	114.54
104.14	110.23	103.36	105.34	107.29	107.64	105.58	106.64	107.14	104.58	105.4	108.26	108.03	105.95	104.15	102.13	105	102.13	109.82	101.3	108.51	104.36	103.27	106.03	104.88	105.66	104	105.35	105.47	104.33	105.52	105.6	104.58	105.43	105.05	99.967	105.68	106.45	106.91	104.79	107.75	107.37	106.52	104.74	103.83	105.03	107.63	103.44	107.9	105.96
101.87	98.349	99.722	99.501	102.37	99.66	103.66	98.088	102.65	97.236	101.98	98.446	96.693	102.6	99.281	99.756	102.54	97.648	99.957	97.011	101.09	100.5	98.929	99.23	100.3	98.288	100.53	98.904	98.71	101.24	101.29	99.857	102.25	104.11	98.982	98.716	99.228	104.28	101.58	99.622	97.944	97.417	102.69	97.265	96.866	99.675	103.69	97.569	98.943	97.088
108.06	102.91	106.55	102.81	107.63	105.99	106.14	102.3	103.34	104.53	100.22	107.43	105.03	102.58	104.31	103.05	102.7	104.97	104.13	107.64	105.81	107.49	101.77	109.89	104.11	110.17	107.6	105.99	106.11	107.08	102.79	102.51	102.2	108.43	104.07	105.45	107.36	110	105.19	107.04	107.28	103	107.55	106.15	105.24	108.25	106.95	105.69	103.64	110.31
102.08	98.028	97.451	101.24	95.019	101.4	97.945	96.4	102.04	100.33	95.895	96.313	100.61	101.01	98.603	100.39	101.86	100.49	100.35	97.61	99.476	102.1	97.586	97.54	103.58	98.564	102.52	99.817	98.174	104.73	97.292	95.468	97.405	97.629	99.081	99.814	98.829	98.847	98.969	97.077	95.062	98.55	98.051	97.412	95.973	102.57	98.535	102.32	98.927	100.94
104.31	109.43	107.41	108.73	107.68	101.63	109.01	104.09	107.09	107.21	109.21	105.8	111.02	105.92	109.63	108.42	102.39	104.73	107.44	107.32	107.87	110.56	105.52	103.98	103.14	105.99	105.92	107.49	104.19	111.87	105.18	106.96	108.2	104.58	104.36	103.83	105.89	115.69	108.3	100.6	105.51	102.46	106.95	102.88	102.11	106.54	110.74	105.73	108.85	104.99
101.47	99.531	97.363	102.2	101.69	98.997	96.595	98.233	96.422	99.929	103.08	97.786	101.48	101.22	99.175	100.21	101.34	95.793	95.367	98.544	95.576	99.342	100.98	105.96	101.06	94.874	98.254	97.363	104.44	97.219	100.19	98.259	99.997	99.407	99.595	99.199	97.355	100.61	99.805	99.676	103.76	101.01	100.49	100.7	97.615	97.447	95.103	101.2	102.78	96.919
104.71	104.52	112.06	105.63	105.6	105.4	104.73	108.1	101.78	107.58	111.04	104.96	105.36	105.81	103.2	101.76	103.13	105.02	106.54	106.53	107.59	104.92	104.05	105.2	102.97	106.5	109.77	101.98	104.94	108.69	106.04	107.13	102.66	106.62	102.61	104.28	112.36	104.58	106.8	106.79	109.47	106.11	107.39	106.7	103.98	108.42	108.21	102.27	104.8	109.96
109.14	106.15	108.84	102.48	106.6	106.82	106.02	106.09	110.8	109.72	106.48	109.04	109.5	105.45	108.35	109.8	111.82	107.39	105.34	105.42	106.79	102.56	110.41	106.88	105.73	107.64	106.94	108.62	109.12	110.88	109.22	107.54	106.37	107.27	105.5	110.08	106.58	103.03	107.13	107.22	107.94	104.79	107.41	102.12	109.79	107.34	109.33	109.4	112.42	107.79
104.99	100.59	101.22	101.08	102.83	99.396	103.52	103.26	99.83	99.468	95.822	97.986	100.35	101.33	96.456	104.84	101.49	100.06	105.43	97.582	99.486	96.788	99.389	100.07	97.848	99.629	101.25	102.42	99.328	102.3	99.405	100.68	102.55	100.02	99.042	94.481	98.485	102.83	99.808	99.058	101.05	97.08	98.927	98.508	95.671	97.846	103.08	99.428	100.04	103.59
104.78	108.33	107.15	108.41	105.39	103.1	101.38	103.06	102.47	103.19	102.93	107.43	103.64	105.52	102.19	106.96	108.12	103.45	104.42	105.73	105.96	102.67	103.5	103.64	103.83	103.63	103.79	104.68	104.09	106.2	107.25	106.13	106.35	105.67	103.88	101.36	105.07	105.9	104.88	102.22	104.52	106.66	107.71	103.99	103.21	108.91	104.9	107.07	104.5	100.79
108.69	108.99	106.68	106.17	107.54	105.93	108.84	108.03	109.72	108.51	107.83	104.93	107.61	104.18	106.18	106.68	108.45	109.68	106.34	103.33	104.11	105.41	110.38	108.31	105.05	106.7	111.62	108.89	106.49	111.11	108.38	108.32	110.08	105.9	109.48	102.58	108	109.34	109.53	108.23	106.49	106.29	108.01	104.42	103.62	105.51	110.43	106.09	109.22	106.35
106.82	115.36	114.48	108.58	106.02	110.05	108.01	101.73	108.95	107.53	104.6	108.14	110.07	104.54	107.32	106.48	109.6	108.85	111.85	112.16	107.22	107.06	102.13	113.36	109.35	111.96	109.57	111.22	111.25	106.51	105.12	109	104.65	112.04	110.07	102.56	110.3	108.71	110.03	103.93	109.29	109.88	108.25	106.14	106.11	106.15	108.94	112.2	108.5	109.41
108.99	109.25	107.34	107.23	112.47	104.18	112.54	111.91	107.44	109.31	109.37	108.91	109.42	108.7	108.86	109.74	110.26	107.23	108.86	109.83	112.18	109.82	106.33	104.6	110.4	111.22	109.31	109.52	108.98	111.37	107.91	108.75	105.7	109.27	105.97	108.93	107.1	102.59	108.18	107.22	109.75	112.42	111.17	106.5	114.13	107.2	110.58	111.33	109.07	108.65
105.79	106.97	107.67	104.72	107.75	103.22	108.53	103.05	105.48	104.1	107.36	105.88	105.09	103.36	108.4	102.78	103.48	99.538	103.16	107.23	109.22	102.28	110.87	104.53	101.51	106.02	111.02	108.11	101.11	105.2	102.49	109.48	105.28	103.86	105.16	106.26	105.95	103.6	106.57	109.17	106.73	103.51	105.8	104.32	105.27	105.91	103.49	105.82	102.9	109.65
114.11	108.89	108.67	104.83	107.08	107.29	105.98	112.07	110.14	111.19	107.57	104.96	105.46	106.79	109.84	104.81	110.45	104.62	106.55	105.33	107.44	105.93	106.18	107.13	106.13	109.06	105.83	109.77	109.58	109.57	109.72	106.72	107.52	108.52	107.19	109.8	113.26	109.15	103.81	112.44	108.69	105.5	112.7	104.27	108.87	107.85	106.53	108.36	110.01	108.07
101.43	105.45	102.69	98.223	98.528	97.647	101.78	102.06	98.226	99.717	102.12	103.16	102.78	100.12	102.5	99.923	102.27	101.3	100.97	104.02	97.314	104.79	100.13	104.48	99.713	100.05	98.705	100.13	100.74	102.38	97.09	99.882	99.219	96.401	98.545	100.85	97.052	100.07	102.69	96.076	101.43	99.123	104.46	100.92	101.46	105.12	100.56	103.22	98.134	101.41
109.71	110.37	105.39	111.46	105.47	103.84	102.58	109.9	111.71	109.41	110.59	109.07	111.39	107.5	108.5	110.84	108.09	106.86	101.98	106.25	110.81	103.89	109.22	106.44	107.86	104.04	105.64	108.92	107.5	106.99	108.49	109.15	107.89	108.61	105.82	106.16	106.25	111.51	105.11	108.06	107.57	108.78	108.64	107.12	107.74	113.62	108.26	107.15	107.74	104.76
97.073	95.256	98.947	96.985	98.802	98.445	98.472	89.334	101.29	100.32	102.14	98.384	97.446	97.321	97.304	99.371	98.947	98.128	93.728	96.724	92.989	97.18	99.084	96.572	98.591	99.727	97.893	101.49	103.83	101.18	101.64	100.79	102.7	97.029	99.899	105.55	96.352	97.701	99.134	100.53	99.77	97.321	101.38	97.448	99.539	98.874	100.69	97.315	99.951	97.185
103.1	105.77	99.266	105.74	101.79	102.39	102.54	97.547	100.56	103.05	102.89	104.69	99.232	101.98	98.544	99.379	106.01	99.257	103.58	98.669	103.64	101.15	100.14	103.35	99.842	104.62	102.22	99.854	102.02	98.606	100.38	101.17	105.16	106.88	100.54	102.86	99.149	102.32	101.45	102.86	99.013	98.474	104.99	93.157	102.35	101.14	101.65	101.93	100.32	101.12
107.36	110.95	106.47	109	107.54	111.43	107.76	106.4	110.42	107.46	106.24	111.1	106.91	109.98	110.46	107.26	106.68	113.74	110.08	110.21	109.41	108.96	113.25	107.95	109.26	112.88	107.03	107.5	109.46	103.94	105.46	112	104.56	110.76	106.16	108.81	108.77	112.45	105.89	105.28	109.48	109.48	112.15	105.75	104.95	112.04	109.99	109.9	108.21	107.97
106.37	106.16	106.71	107.58	103.44	103.74	109.49	106.1	105.07	107.72	105.32	106.21	103.66	107.38	108.09	102.84	110.47	105.5	104.75	106.45	106.02	107.47	104.12	109.16	102.26	108.75	103.97	101.59	104.91	109.26	107.24	107.48	111.15	106.05	109.77	104.81	106.12	106.29	108.82	108.51	109.14	103.62	103.4	104.47	108.06	107.25	102.27	105.45	105.41	106.4
97.097	96.662	100.57	98.507	99.954	96.56	100.66	96.988	102.45	98.379	95.841	95.256	100.31	98.02	101.53	99.362	100.52	97.741	97.737	103.99	100.7	105.77	95.852	98.918	98.012	98.824	101.61	102.23	94.716	99.129	101.37	96.542	100.29	99.882	101.63	96.266	97.657	95.659	100.31	98.713	100.54	98.552	101.73	97.108	98.837	93.732	98.317	99.237	98.639	95.861
105.66	102.55	108.59	108.33	109.96	104.95	102.23	101.39	107.1	102.29	103.16	108.4	106.05	110.12	107.03	108.91	106.34	102.2	109.81	99.087	105.35	103.65	109.22	107.61	108.88	105.73	106.61	106.63	102.79	99.667	107.88	106.84	104.94	105.27	105.5	107.51	106.02	104.75	105.16	108.72	103.97	101.91	104.56	103.45	109.39	104.35	100.67	104.29	99.907	107.76
100.33	102.39	97.069	96.586	100.07	98.765	97.73	96.383	94.95	98.231	104.16	101.58	97.464	97.39	96.664	93.487	103.53	104.15	102.26	98.34	95.835	98.158	99.548	93.398	99.058	99.336	102.03	97.216	99.604	98.122	99.632	100.88	100.86	100.4	97.364	98.763	96.216	100.18	99.218	98.863	98.082	98.282	102.37	99.297	96.437	97.784	96.034	99.11	98.801	96.541
104.29	107.59	107.38	105.15	104.96	111.69	108.05	106.49	109.22	107.63	110.83	109.56	102.97	107.68	107.82	104.63	106.61	109.2	107.56	109.57	107.16	110.24	112.41	110.41	106.73	105.72	112.76	108.83	106.27	111.39	113.79	107.46	112.45	108.76	113.67	108.21	107.55	112.13	106.15	106.97	106.99	106.67	107.62	107.29	111.2	113.58	110.65	108.08	104.76	104.31
93.291	100.57	97.693	98.432	99.647	100.28	97.107	101.56	95.553	98.394	103.04	98.248	97.849	95.028	97.345	103.01	98.507	100.01	95.254	96.39	97.675	93.999	97.969	99.962	100.67	98.009	99.633	98.172	96.44	97.252	99.706	97.176	101.58	101.69	97.953	103.49	95.549	100.62	100.32	95.341	102.77	96.965	95.91	102.24	95.004	100.57	98.171	101.68	96.138	99.895
110.36	104.02	103.38	106.58	104.8	108.69	105.45	106.33	109.05	108.8	105.04	106.07	103.78	107.09	108.21	107.69	106.13	103.06	103.7	108.71	107.99	105.4	100.82	109.01	107.24	110.47	105.23	106.47	105.92	107.54	107.35	110.06	104.09	101.53	102.46	106.02	110.1	105.64	108.41	106.21	106	108.86	106.83	109.84	106.83	106.2	104.41	107.55	107.23	104.97
108.24	104.58	104.76	112.66	103.02	107.02	106.84	103.99	104.87	104.21	104.58	103.54	102.17	113.56	104.88	104.68	105.67	101.82	108.72	102.52	101.22	108.23	107.86	110.23	108.05	102.85	107.59	107.52	102.92	107.05	102.22	105.41	100.56	109.37	103.14	102.84	106.63	107.19	103.37	102.09	99.934	108.05	103.17	101.82	106	104.74	105.5	102.66	105.54	108.96
105.43	108.96	103.29	106.4	105.39	110.56	104.56	105.86	105.82	104.14	102.82	102.31	103.16	108.82	109.56	106.95	105.24	110.28	108.27	104.62	104.99	109.82	105.49	106.5	109.27	105.58	105.09	104.55	105.66	106.25	108.17	109.49	102.99	105.34	105.45	104.33	105.62	108.31	102.4	107.39	102.32	107.28	104.77	102.9	104.72	108.31	106.51	105.47	111.58	105.07
105.67	106.34	109.82	112.08	113.88	108.39	107.43	110.72	106.68	107.27	106.05	102.89	110.97	108.28	108.96	110.58	109.19	106.77	109.73	107.59	106.36	105.2	106.65	108.2	108.32	106.43	108.28	109.59	106.18	112.42	108.93	105.71	104.61	107.32	104.75	107.25	107.64	107.42	107.74	108.51	108.61	105.86	111.29	109.08	108.48	110.04	104.58	109.75	107.98	107.86
107.51	107.19	105.73	108.87	107.71	104.97	108.13	104.92	108.05	110.36	111.51	104.98	105.67	113.1	110.33	105.08	111.59	106.83	105.82	107.04	108.24	106.56	106.9	106.56	107.32	110.9	108.19	103.95	106.72	107.11	107.4	105.54	104.88	108.23	104.81	108.54	103.86	106.96	105.57	107.27	110.49	103.11	107.53	104.78	108.11	108.07	105.52	102.76	106.35	102.42
100.17	100.03	97.932	104.31	99.938	102.62	96.616	102.04	101.24	101.62	103.77	99.03	103.14	100.77	105.78	94.398	98.279	96.354	100.94	99.711	99.503	97.369	100.45	97.288	98.545	101.91	99.984	103.09	101.86	104.23	102.17	101.45	103.33	102.89	100.69	103.74	100.06	98.373	102.54	99.784	102.82	97.323	98.795	104.23	100.89	97.327	95.78	98.205	98.618	99.941
103.74	102.17	106.44	102.49	104.61	108.01	106.3	104.92	103.17	109.87	103.96	106.16	103.72	102.28	107.35	109.11	102.17	106.79	106.91	107.59	105.58	108.69	106.82	107.09	105.57	104.91	110.99	104.13	101.82	107.26	107.63	107.3	102.69	102.05	99.465	109.2	106.26	105.46	106.99	106.95	106.1	105.14	103.95	107.12	106.21	105.97	101.31	106.87	103.89	109.12
105.66	104.31	106.73	107.88	107.08	106.51	105.15	106.83	104.72	109.19	107.1	107.5	105.96	107.63	109.37	108.64	103.64	103.72	105.82	106.99	107.72	105.72	105.42	106.56	106.99	106.39	105.81	107.73	109.7	101.68	113.67	104.63	105.85	104.93	102.53	111.39	103.08	110.83	108.82	104.52	111.78	107.42	105.14	104.76	108.5	108.14	102.41	102.94	107.6	107.49
103.57	105.73	110.08	111.08	103.45	109.91	107.08	104.97	106.06	101.04	105.18	104.88	106.5	105.42	104.91	105.61	105.85	108.41	108.64	110.17	107.66	104.09	106.73	106.41	108.7	105.66	106.03	106.43	104.67	104.73	106.76	103.38	103.44	107.34	100.31	102.85	104.19	107.01	107.14	102.39	104.61	102.47	109.07	105.45	103.69	105.35	108.81	107.7	110.17	108.47
112.37	108.4	115.39	111.99	109.93	107.51	111.83	110.85	112.29	110.07	109.02	109.11	109.26	106.43	111.14	105.88	109.96	110.51	113.06	109.94	107.13	112.26	110.35	106.88	112.8	104.23	111.68	113.14	112.66	111.93	106.91	109.71	114.14	109.6	106.15	111.7	109.99	110.23	107.62	111.03	114.44	109.46	108.44	113.82	110.22	109.47	112.04	108.75	113.29	109.15
98.806	97.929	96.93	97.251	93.227	97.396	96.906	98.606	97.814	98.044	97.567	98.872	99.765	98.399	101.98	98.665	100.74	95.708	98.94	97.193	100.87	104.41	99.742	94.651	97.244	103.72	100.16	99.655	95.646	97.527	100.91	100.38	102	91.999	102.49	95.772	98.412	96.334	102.49	98.62	97.487	94.886	97.498	97.192	100.89	96.036	98.548	96.086	99.598	94.835
113.77	109.32	109.32	108.52	111.34	107.38	106.67	112.18	112.29	111.51	108.71	110.24	110.93	110.27	108.7	108.87	108.35	106.85	109.61	105.69	109.07	108.19	109.23	108.02	106.15	107.72	111	107.79	109.53	106.65	104.68	106.81	103.77	110.98	106.61	105.57	110.12	110.35	108.7	105.3	102.77	103.7	108.27	107.2	106.98	111.4	108.62	116.9	107.25	109.42
104.24	103.5	107.4	109.18	107.05	103.03	108.62	101.58	109.31	106.6	103.44	100.37	100.35	103.67	108.81	107.75	103.32	102.63	107.54	104.63	105.59	102.42	104.9	109.96	108.29	107.06	105.39	104.18	105.41	107.41	104.17	110.42	106.6	103.23	107.96	108.66	104.26	104.58	106.42	103.57	104.54	105.64	105.11	106.51	104.39	103.02	107.97	102.54	103.78	109.38
97.469	101.75	98.626	98.132	97.851	100.64	99.734	101.23	101.2	99.374	100.52	98.465	99.225	100.16	99.125	97.231	96.954	100.46	95.681	102.73	97.808	96.5	96.172	99.473	100.48	99.11	100.89	95.162	98.937	100.45	98.429	100.42	100.3	101.44	100.68	99.465	100.07	97.085	97.786	105.33	98.325	95.875	101.57	98.586	99.073	95.18	99.431	101.46	97.169	95.15
103.69	99.81	99.223	99.739	98.447	103.88	95.549	100.77	94.424	95.863	102.35	101.08	99.769	99.72	100.66	99.327	98.581	103.28	98.043	98.607	98.585	99.346	99.534	101.49	102.39	101.7	99.693	99.479	101.28	97.418	96.939	99.692	101.4	94.173	99.936	99.792	99.781	98.92	98.516	99.012	99.444	102.37	97.496	104.62	95.724	97.507	100.38	98.265	102.05	101.77
107.62	101.62	110.09	102.25	106.33	107.19	107.81	105.73	107.11	107.89	110.55	103.89	109.61	110.1	106.83	104.02	98.865	104.2	110.12	104.27	108.16	109.91	105.61	102.85	105.8	109.04	101.4	106.65	104.39	108.76	105.12	105.58	106.15	104.04	105.82	104.25	105.74	105.26	107.54	105.44	108.84	106.7	106.7	106.54	104.38	105.04	105.42	107.37	105.65	103.42
107.25	109.27	108.05	111.32	111.22	105.8	103.22	111.52	113.34	106.17	108.61	106.75	107.39	107.87	106.35	110.72	105.62	105.23	110.59	110.1	111.22	109.07	104.93	110.21	106.65	109.01	111.17	106.97	108.5	104.42	107	117.9	101.5	110	107.07	107.06	109	109.26	108.27	105.75	105.64	108.77	111.81	110.07	110.54	111.66	105.69	106.68	107.09	110.04
100.46	104.03	110.11	107.47	108.7	107.43	106.56	108.96	105.22	103.07	110.38	107.88	104.9	99.906	105.53	106.46	107.19	108.61	105.03	106.73	103.04	108.2	106.44	106.14	109.14	108.34	105.2	105.24	105.93	98.026	106.6	102.44	105.04	107.1	99.768	105.86	111.08	102.56	107.17	108.24	103.9	108.5	109.25	109.66	102.37	105.43	102.27	103.27	103.6	102.39
108.95	112.36	110	107.5	103.42	107.46	108.52	105.21	107.42	105.56	110.63	103.21	109.95	105.42	109.81	104.26	107.29	106.68	109.16	108.57	108.96	106.28	110.39	105.35	106.35	107.25	109.65	110.12	108.19	107.4	108.21	107.72	107.07	107.62	108.19	109.9	109.75	104.39	108.33	104.33	105.48	107.38	109.7	109.52	108.29	107.63	106.11	100.19	108.8	104.81
109.25	108	103.28	103.58	108.37	105.76	105.1	104.89	102.2	106.35	108.43	101.33	104.35	105.93	106.15	101.83	106.75	103.81	103.32	102.93	107.14	107.69	104.91	107.92	105.07	109.95	103.86	109.15	109.27	107.12	105.35	105.8	106.33	105.13	109.41	101.58	104.57	105.85	102.72	102.97	107.07	104.64	109.93	106	105.09	105.83	108.48	100.12	105.08	104.09
105.69	106.4	107.39	103.92	105.61	110.83	107.65	109.96	104.41	105.74	103.64	107.27	105.42	105.86	107.1	105.87	108.99	109.18	105.76	106.81	105.11	103.94	106.33	106	107.06	107.71	111.86	105.98	106.68	104.82	103.47	107.51	109.86	107.85	106.77	108.46	106.31	104.35	109.56	104.3	107.04	104.8	107.35	105.04	104.21	104.57	106.11	102.46	103.24	107.17
107.91	110	109.97	114.58	112.79	107.52	110.79	110.49	109.28	110.25	114.1	112.38	106.56	107.24	110.29	104.72	110.4	111.78	107.95	111.3	112.13	111.7	106.82	111.68	109.4	112.01	107.12	109.93	112.09	107.03	112.33	106.7	112.45	109.48	113.37	110.16	110.04	110.74	109.48	109.6	110.52	109.3	111.97	112.75	110.67	112.7	112.89	110.4	112.52	110.11
106.41	104.31	105.47	109.37	108.49	109.03	109.15	106.14	108.57	110.64	107.12	109.68	108.17	108.74	109.24	110.88	109.34	109.5	105.97	112.21	108.53	107.33	110.09	111.47	108.65	110.72	110.57	108.67	108.29	108.96	109.15	106.66	102.55	107.09	109.69	110.83	109.17	110.07	104.01	106.96	107.99	105.71	106.06	107.68	108.07	105.84	109.07	105.55	108.6	112.3
110.52	110.54	111.9	111.46	112.62	110.92	108.4	107.16	109.9	115.43	110.82	111.7	111.53	109.35	112.66	111.85	111	112.22	111.44	114.93	111.45	109.06	108.25	108.6	108.78	112.57	108.19	111.57	112.29	107.16	110.87	107.89	102.73	109.45	110.81	108.43	112.08	109.6	109.31	106.81	113.31	111.03	110.14	110.46	111.26	111.54	110.2	109.97	113.92	105.78
106.2	104.97	100.4	103.02	100.3	104.38	105.53	103.42	96.027	105.24	102.9	102.27	101.35	103.38	105.66	105.52	101.19	105.12	102.54	105.73	105.37	109.91	105.71	99.05	95.74	102.16	107.61	103.66	106.86	107.5	98.21	101.84	104.09	103.96	101.02	103.6	103.56	103.2	106.81	109.68	99.706	100.22	103.21	99.678	100.01	104.68	101.93	103.24	104.85	100.53
106.51	102.22	108.08	111.2	107.17	99.939	110.71	100.69	106.27	110.01	107	105.24	103.6	106.61	106.64	108.21	107.71	100.93	109.79	107.14	106.13	109.35	104.53	104.95	105.42	108.54	105.58	105.39	104.36	104.84	113.1	108.74	107.33	104	108.58	109.1	108.65	105.75	108.19	109.6	104.87	107.72	109.21	103.7	106.31	107.08	100.56	104.54	103.62	101.89
102.99	100.19	107.05	108.57	104.8	102.12	106.69	104.31	107.09	107.39	108.14	108.77	107.86	106.57	102.11	101.97	108.44	109.35	109.62	108.64	102.89	105.68	101.08	102.83	105.94	104.38	105.12	105.75	107.52	103.37	104.03	104.47	109.27	109.07	105.45	106.64	103.71	106.29	107.45	104.42	101.54	108.22	106.92	105.39	106.77	105.74	107.11	99.545	111.81	108.38
108.69	110.17	104.91	103.44	107.04	107.3	101.38	106.26	107.65	108.42	106.77	107.28	106.14	107.25	102.42	103.96	106.46	103.28	108.78	107.57	101.97	104.28	109.61	103.58	104.94	104.56	106.62	109.98	105.95	105.53	104.63	101.55	108.09	106.77	106.71	105.59	101.85	104.63	108.93	104.53	106.54	105.72	104.05	108.86	108.39	106.32	101.7	103.43	104.06	106.82
114.32	103.69	103.18	108.71	106.53	110.63	109.3	107.13	102.66	108.56	110.06	109.29	113.79	107.61	107.25	107.58	110.07	111.83	105.21	107.9	111.14	104.99	107.5	106.71	111.03	107.65	110.63	108.05	108.13	112.55	106.65	103.04	109.17	109.81	105.89	111.22	110.82	113.03	107.55	112.27	104.19	104.84	107.43	109.66	106.69	106.66	107.82	108.19	108.92	109.13
101.54	102.59	101.02	103.04	98.307	99.841	100.44	101.89	102.47	99.806	99.132	97.035	99.818	100.02	100.87	103.4	105.54	101.58	101.48	95.649	98.48	100.68	101.47	97.001	101.3	95.02	101.25	101.22	99.712	102.83	96.613	102.79	99.758	99.477	100.07	101.06	99.435	97.453	101.43	97.529	101.26	100.68	100.01	101.51	102.69	98.077	102.16	102.31	98.955	98.255
106.6	103.07	108.63	106.36	109.85	106.72	106.1	107.52	105.01	105.92	106.14	109.93	107.59	105.84	110.3	107.79	106.66	107.03	107.83	105.89	108.18	106.74	101.52	105.9	108.43	108.19	103.68	109.47	107.04	103.43	107.24	104.5	107.4	106.48	106.42	107.4	102.66	104.26	106.36	108.75	103.4	106.13	108.91	107.43	107.71	107.34	108.45	103.42	104.14	104.42
111.31	106.31	105.39	106.85	108.69	105.46	108.09	111.1	114.77	103.72	111.51	105.45	106.33	108.09	105.84	106.31	110.3	107.18	103.03	113.63	109.14	111.12	104.09	107.2	110.46	106.86	110.28	104.86	105.33	108.54	109.56	109.75	108.43	105.21	110.54	109.53	105.42	103.99	111.7	108.02	108.28	108.39	108.51	107.48	110.1	105.74	108.67	106.4	110.78	112.78
111.92	106.42	104.14	111.4	109.94	106.72	111.75	103.75	108.67	107.37	107.53	105.29	107.51	106	109.28	103.08	105.19	111.57	105.64	110.2	112.64	105.28	107.92	106.91	104.53	108.52	111.9	112.5	109.54	109.57	106.44	111.6	109.76	107.8	108.62	106.58	108.12	108.14	104.57	106.79	109.57	106.43	107.34	112.34	109.35	102.68	110.44	109.67	110.3	108.11
98.149	97.238	99.213	95.252	101.96	96.267	98.7	99.236	96.586	99.256	99.214	100.88	101.85	101.9	100.15	97.934	99.645	98.591	97.611	97.016	95.703	97.48	99.757	98.922	95.596	102.26	95.979	91.852	99.402	95.92	98.378	98.976	100.38	97.613	97.888	98.3	99.07	100.3	95.433	100.86	98.406	97.61	93.504	101.27	91.99	97.007	98.109	101.12	99.462	98.9
104.29	105.89	108.07	106.64	102.88	106.71	104.03	107.89	105.5	101.88	106.79	105.82	106.73	105.96	104.99	109.54	104.6	103.27	102.07	101.95	108.2	102.73	103.13	108.97	105.67	105.28	105.52	105.62	104.2	110.33	106.87	107.9	104.07	111.89	106.35	108.95	108.55	107.92	103.69	103.27	110.43	106.18	105.11	106.17	109.54	105.21	107.08	107.66	105.79	106.21
99.69	104.05	109.64	107.45	106.96	109.42	109.74	106.05	107.8	107.42	102.79	114.14	103.27	105.25	104.22	104.53	105.44	108.47	103.43	104.08	101.08	107.69	105.6	108.19	107.59	108.58	103.77	107.09	100.69	102.83	107.25	108.46	105.16	101.44	108.54	108.12	103.08	103.78	102.97	111.74	106.12	106.31	112.4	107.8	109.3	111.37	107.68	104.22	103.62	108.15
94.02	96.774	101.2	102.78	94.938	98.68	101.34	94.104	96.024	98.699	98.823	98.174	97.423	95.292	96.752	102.19	101.92	95.623	99.669	96.83	98.124	98.701	97.142	96.856	100.28	99.251	92.567	95.468	97.827	97.714	100.17	95.206	98.11	98.47	94.265	98.515	96.238	99.189	99.646	101.14	97.473	98.634	100.19	97.541	94.966	98.215	94.943	100.45	96.309	99.092
106.84	113.83	109.09	113.75	111.28	108.47	109.36	106.61	111.88	108.57	110.56	108.4	112.8	107.02	111.53	109.09	112.37	112.15	110.6	107.29	112.75	109.93	108.43	111.31	111.29	107.99	110.6	107.84	113.59	111.28	112.41	112.46	107.77	111.14	111.06	109.57	110.93	116.02	108.32	109.57	112.89	115.15	110.42	107.73	104.7	107.34	107.94	111.82	107.74	110.91
100.83	94.021	102.26	96.668	94.383	99.047	97.293	97.083	94.263	98.214	100.02	101.74	95.508	96.399	99.251	100.31	97.978	98.628	97.075	98.526	94.42	95.535	100.04	99.664	94.665	98.299	98.845	98.478	98.458	101.08	96.213	100.81	98.874	95.462	101.03	92.372	98.523	94.743	99.782	98.041	95.179	96.526	95.135	98.712	93.963	100.39	99.756	99.428	98.057	99.647
97.7	104.69	99.541	102.11	93.146	100.55	102.11	104.18	99.17	99.875	101.41	98.401	100.81	98.847	100.45	100.15	103.83	99.033	94.867	96.003	100.5	102.72	97.544	99.195	101.58	95.125	95.101	100.64	96.956	98.81	96.855	100.48	102.74	99.902	99.22	99.512	97.804	101.09	103.22	101.52	102.49	98.072	102.68	97.812	100.48	103.25	99.792	100.19	98.211	99.456
107.2	112.25	109.22	109.86	106.35	110.95	109.87	110.72	103.84	108.93	105.75	107.91	109.46	109.89	106.53	109.89	109.05	105.1	107.61	107.51	103.66	105.08	110.57	106.21	107.14	109.06	107.51	108.65	107.93	104.82	109.25	108.25	102.92	109.75	105.87	110.35	110.82	107.97	106.44	112.95	111.95	106.37	112.32	110.6	110.32	107	111.16	113.11	104.4	105.08
110.19	107.6	105.08	107.37	110.05	104.63	108.02	109.93	106.37	104.12	110.51	108.18	106.27	109.49	110.19	108.81	107.86	103.97	105.39	105.65	109.87	106.96	107.67	106.63	108.84	104.59	104.61	109.99	105.18	113.6	103.37	109.21	109.86	108.39	114.04	106.25	108.13	110.31	111.62	103.6	113.04	105.23	109.1	109.2	104.56	105.48	107.52	108.33	108.65	106.58
104.27	102.11	99.129	99.039	101.65	99.968	99.395	97.222	101.03	101.69	105.9	102.61	100.96	99.028	102.7	106.17	102.19	104.06	100.9	101.14	98.615	101.38	97.076	104.01	101.9	101.31	98.114	103.19	101.36	97.514	97.469	102.19	100.46	103.31	99.15	100.65	101.74	101.08	99.786	103.4	98.684	105.73	97.924	102.18	101.54	99.015	96.76	101.38	95.252	98.419
97.471	97.639	96.752	98.957	102.71	101.54	97.453	98.428	100.46	101.51	101.43	99.658	97.67	99.049	99.102	100.04	96.81	98.304	100.25	99.171	99.934	100.23	100.82	99.122	97.628	98.638	101.88	101.73	100.05	100.36	99.96	99.369	101.99	99.931	100.02	100.84	99.444	100.91	98.939	98.224	99.623	98.676	96.963	106.62	106.61	101.11	101.28	107.45	96.328	99.919
106.5	107.73	108.65	110.92	108.91	110.99	104.84	108.32	106.72	108.8	108.63	110.42	111.98	104.86	102.78	104.87	106.94	107.38	108.91	108.28	108.34	109.89	106.45	108.33	103.12	113.72	107.6	110.73	106.51	105.1	109.34	107.23	105.99	104.91	108.54	107.26	109.62	108.86	104.81	107.86	106.73	107.13	112.1	107.44	113.66	108.86	105.8	104.98	106.94	106.14
95.949	99.539	97.332	97.669	100.39	99.183	97.413	94.705	103.15	96.829	99.764	101.2	98.093	93.802	95.73	97.663	100.25	96.279	95.727	92.212	101.68	102.09	97.614	98.3	94.212	96.269	93.951	99.31	95.98	98.334	97.08	97.311	98.545	97.721	92.096	98.848	96.308	96.368	98.015	98.599	98.461	98.035	97.282	94.546	98.347	100	100.67	98.681	97.814	99.811
107.75	108.35	105.69	108.45	100.96	102.39	106.64	104.66	106.54	103.89	106.32	107.34	105.56	102.27	105.12	107.09	103.2	102.88	104.06	106.35	103.96	103.18	104.37	106.43	107.76	102.31	106	103.25	109.35	103.44	104.79	104.63	109.72	107.61	109.11	109.01	106.08	106.11	110.7	106.53	103.49	100.33	106.08	102.96	106.97	108.41	103.05	107.41	104.26	103.66
108.75	106.83	108.9	107.79	102.45	108.6	106.94	106.12	108.24	106.39	104.96	107.15	105.64	111.11	104.3	106.88	104.29	105.29	103.75	110.48	110.05	108.4	106.19	106.11	105.33	109.54	108.1	106.69	107.89	108.39	111.33	103.79	104.39	106.04	109.49	105.11	104.48	106.53	104.3	104.91	106.34	106.62	111.02	111.74	105.23	104.14	107.89	105.13	107.13	105.19
106.67	108.42	105.89	106.64	102.69	108.19	104.99	108.88	109.26	106.44	104.91	104.56	105.99	107.08	108.43	106.99	106.52	110.99	110.03	107.73	112.08	104.19	108.95	105.51	112.93	106.54	107.85	103.88	109.47	107.44	107.07	108.37	104.03	106.31	102.27	108.31	107.92	105.82	107.83	107.13	105.9	107	111.17	108.19	107.03	109.42	109.84	112.77	105.62	106.85
100.9	98.479	99.737	98.161	98.921	97.185	98.663	95.776	98.669	97.917	100.35	92.988	97.94	95.905	98.43	98.8	98.241	96.199	96.911	95.597	101.21	99.527	99.482	95.934	96.981	97.263	99.253	98.866	100.75	96.644	97.075	98.204	98.67	99.698	101.53	99.355	96.197	96.516	93.983	100.27	101.53	100.71	96.282	97.005	100.04	100.7	98.048	99.477	102.87	93.605
103.19	106.2	110.44	106.36	111.75	107.42	108.18	109.04	103.96	110.26	109.91	105.83	109.39	108.03	105.14	110.01	108.32	105.95	107.88	105.95	114.3	108.34	110.39	103.48	108.95	107.71	112.47	110.79	107.13	109.66	109.44	108.31	107.8	110.75	108.68	107.35	110.55	111.08	110.02	109.21	106.66	103.18	108.19	103.73	105.45	107.98	108.81	107.66	103.93	107.69
107.34	105.84	106.73	109.48	104.2	108.69	106.9	107.95	109.05	107.19	108.66	107.38	107.06	108.14	105.88	111.54	111.1	103	107.83	106.83	113.76	109.69	108.88	107.6	105.39	105.41	106.41	110.51	106.82	106.41	108.56	110.44	108.38	108.13	105.51	107.63	107.64	105.95	109.87	108.67	103.68	105.27	107.16	103.53	109.57	109	106.7	109.4	109.11	107.85
107.15	106.01	111.27	109.71	110.62	107.39	109.49	109.55	107.48	109.63	106.73	109.7	107.68	107.85	111.8	109.41	108.63	104.65	104.3	107.88	113.78	104.83	104.62	107.32	111.93	107.87	107.11	107.55	111.25	105.76	106.66	103.53	110.46	103.63	110.53	110.33	108.65	109.27	107.82	106.88	103.62	107.12	107.08	105.05	106.02	108.02	109.29	109.35	108.75	106.58
108.94	108.41	107.23	113.79	108.47	107.97	107.58	106.97	109.22	105.45	110.32	109.38	102.02	110.17	108.96	105.1	109.71	110.95	104.72	109.15	107.99	106.97	113.17	105.45	105.94	107.52	108.11	106.23	106.96	114.5	109.59	106.18	111.39	109.43	112.76	108.51	110.19	113.51	108.96	106.63	103.61	108.32	109.23	105.85	110.42	111.03	111.21	111.19	109.98	105.86
99.162	107.75	105.93	107.14	103.02	105.42	107.09	108.64	108.79	104.55	106.14	106.72	107.46	106.29	105.81	104.96	105.63	104.46	106.37	105.18	104.74	111.44	106.63	107.38	102.63	106.49	107.09	108.75	106.14	99.953	110.74	106.9	104.56	107.36	103.28	110.36	103.82	103.2	108.2	104.21	105.32	108.61	106.68	108.55	109.57	108.15	105.1	106.31	105.93	104.81
108.85	110.16	104.38	108.35	103.87	110.14	107.15	110.62	113.1	105.57	108.63	110.71	105.47	113.78	105.17	111.31	105.26	108.47	109.69	109.94	104.01	107.7	105.84	102.04	104.95	107.06	104	108.05	106.67	106.46	102.31	105.54	105.85	110.74	108.04	112.7	110.96	109.78	107.88	109.16	112.15	107.54	108.6	114.1	103.92	108.93	104.09	109.52	109.14	106.68
103.67	106.19	102.36	104.28	103.96	104.49	107.51	105.7	103.14	108.3	105.84	101.49	104.85	104.96	104.96	104.21	106.5	104.33	104.78	107.64	109.58	101.28	106.06	105.07	106.32	100.29	104.96	109.34	108.97	105.13	108.1	103.23	102.87	101.44	109.31	105.7	106.46	106.37	102.86	106.05	104.93	106.66	107.91	104.65	105.02	110.19	103.84	106.08	103.71	105.21
109.96	108.9	108.68	108.85	108.37	108.22	107.92	105.2	113.3	107.98	106.86	108.11	108.08	107.34	109	109.07	109.04	106.62	109.45	108.24	107.52	101.92	107.48	108.36	106.44	107.62	110.92	106.8	106.77	109.62	106.46	107.21	107.94	105.12	101.01	108.35	103.14	110.3	108.26	107.33	105.71	106.48	107.7	107.18	108.06	113.76	110.42	106.63	111.09	110.4
106.25	105.46	105.15	108.84	105.15	107.4	107.15	104.88	105.2	103.46	105.63	106.59	106.7	105.92	110.67	111.38	104.37	106.97	106.79	111.02	107.87	104.7	106.79	108.45	101.11	109.53	103.86	105.88	107.71	110.29	101.86	106.86	105.68	105.89	107.82	105.13	103.45	106.93	108.37	106.24	108.17	109.74	107.33	110.61	107.21	104.71	109.81	106.29	107.09	102.58
94.962	103.23	95.765	97.522	99.419	104.02	99.098	95.866	97.127	103.87	99.932	101.14	100.03	99.696	101.26	99.944	97.683	98.59	96.868	102.5	104.32	98.438	97.018	98.254	99.685	96.148	93.743	98.845	96.579	95.907	94.76	97.562	97.56	97.847	99.56	91.411	96.361	96.114	98.868	98.629	92.852	98.204	101.32	97.051	92.587	95.414	100.69	100.44	100.78	98.407
109.35	109.82	109.48	107.19	107.74	102.86	107.32	106.92	108.94	105.83	109.72	112.39	108.65	103.84	112.01	114.84	108.02	106.34	109.57	109.99	109.82	110.83	105.02	107.34	110.18	108.73	109.66	105.3	103.68	109.46	108.62	111.33	109.96	101.02	107.17	107.42	111.24	110.95	112.15	110.45	107.95	105.8	107.24	107.24	114.53	111.09	111.9	111.15	104.87	111.28
91.957	98.507	97.244	97.924	97.721	98.611	99.89	97.495	96.539	96.549	98.215	102.49	97.339	100.29	99.626	100.34	97.828	95.613	95.714	97.303	95.542	100.01	96.111	102.19	98.49	96.976	98.803	101.07	96.218	95.405	98.016	92.988	98.267	101.03	98.446	96.044	100.34	103.58	101.48	96.721	97.525	97.706	98.122	96.606	98.473	99.371	97.856	99.414	100.18	96.934
106.21	109.92	99.779	102.77	101.89	103.46	109.86	109.64	110.84	102.8	108.62	109.16	104.26	105.55	103.57	104.7	105.04	102.88	105.21	109.06	105.21	103.79	103.53	105.82	107.58	108.62	106.33	102.95	109.46	107.12	107.8	111.09	107.68	107.05	107.88	100.94	105.41	108.14	105.29	109.27	111.28	106.76	102.44	107.58	104.82	106.2	107.25	105.93	108.1	104.61
104.98	107.13	102.27	109.78	109.69	107.73	105.08	108.62	107.85	102.71	107.74	107.2	107.86	104.3	103.78	103.57	105.21	105.11	101.37	103.5	112.36	105.97	110.77	103.49	104.13	109.02	105.07	104.62	107.77	101.25	103.34	103.55	106.86	109.47	106.14	107.93	105.23	102.42	107.97	102.34	107.06	104.79	105.8	107.42	108.42	108.22	109.25	105.98	113.3	106.53
98.986	100.13	96.872	101.49	97.306	96.938	94.347	96.288	98.839	99.715	101.12	98.137	95.681	98.501	94.586	101.47	98.943	98.129	103.17	99.791	99.919	99.816	98.608	95.95	94.189	95.449	100.55	98.632	100.56	98.704	100.71	100.12	97.673	96.883	101.07	99.801	97.101	96.6	101.51	103.26	99.215	98.181	98.257	100.83	97.722	100.23	96.362	96.875	97.056	95.307
106.61	104.15	109.08	107.03	107.27	104.47	105.68	104.34	106.9	106.07	104.93	108.02	105.74	104.81	107.7	104.3	107.1	106.16	108.17	109.26	104.41	102.41	104.76	110.24	109.99	105.52	107.23	108.23	102.43	110.23	113.04	103.63	104.95	106.97	110.09	103.7	106.01	103.26	106.45	107.34	107.67	101.32	105.75	104.33	104.54	105.89	108.97	104.48	107	103.88
95.733	98.748	101.06	97.892	96.508	95.334	100.06	97.422	100.54	98.889	101.63	98.598	100.9	99.214	94.672	98.726	96.532	96.556	98.843	98.73	100.73	103.3	94.002	100.93	102.39	101.04	96.152	94.794	94.958	96.364	99.51	94.459	96.696	99.022	102.39	97.499	97.345	102.88	99.236	97.096	96.337	97.828	102.11	97.153	96.644	95.03	98.098	95.411	97.008	99.522
103	107.68	111.5	110.19	107.02	107.04	106.85	103.42	107.23	105.9	105.41	102.38	108.35	105.71	107.38	107.65	110.64	108.15	107.16	105.53	108.73	103.99	103.14	103.36	104.83	107.39	104.28	102.7	106.9	102.75	103.91	107.81	106.02	101.37	102.68	108.93	111.68	102.4	105.03	104.84	103.07	105.49	103.28	102.77	106.62	111.06	103.62	111.87	105.34	105.31
110.93	109.12	107.58	112.39	108.46	109.02	108.41	108.3	107.83	110.43	116.01	106.44	109.69	107.23	106.21	111.55	105.92	111	108.98	108.38	107.39	108.07	110.08	108.81	109.36	103.41	105.02	110.18	111.04	107.44	106.66	110.47	108.43	105.67	104.09	109.16	108.46	104.59	107.55	110.39	104.29	110.67	110.88	105.89	108.95	105.89	108.8	105.18	107.17	108.33
107.97	110.45	108.06	111.19	106.68	110.32	108.69	108.55	110.21	109.27	110.97	111.84	111.47	110.26	108.3	110.45	111.57	110.19	113.54	111.63	109.28	102.99	107.95	113.68	108.67	111.66	108.92	110.8	107.14	111.37	112.01	111.36	112.52	111.43	115.65	112.17	105.04	109.48	108.67	107.6	107.83	109.75	113.73	110.87	111.47	109.68	112.12	113.47	110.85	110.63
108.29	102.25	107.94	104.07	106.27	105.35	104.17	104.58	106.2	106.13	110.43	107.37	108.54	107.54	107.04	107.14	106.49	103.28	102.96	103.53	105.45	107.88	108.39	104.22	103.11	104.8	110	105.15	107.64	103.4	102.31	106.76	107.41	105.7	104.26	109.56	107.24	102.34	104.68	104.97	103.25	110.46	103.24	108.27	108.99	106.33	105.16	104.42	105.34	106.01
108.01	108.39	103.86	104.32	100.81	103.54	110.4	109.3	104.05	104.26	103.68	105.86	105.42	108.45	109.46	104.82	104.08	105.09	102.7	105.9	103.21	107.72	104.68	109.04	110.72	108.55	107.32	110.37	109.09	109.48	105.49	111.28	106.15	105.29	103.69	104.55	102.4	103.25	99.969	105.89	101.72	102.81	102.78	107.77	102.2	107.78	104.26	103.85	107.44	111.03
105.84	104.1	101.89	99.7	104.58	108.18	107.06	104.75	107.12	106.12	103.39	102.67	107.43	108.74	108.65	107.74	108.76	104.59	101.24	108.51	103.42	105.41	105.39	104.24	108.97	108.99	103.42	104.78	107.33	106.36	108.67	104.79	104.99	107.43	105.73	110.6	107.8	105.21	106.38	105.15	100.8	105.03	101.75	106.02	108.52	107.37	105.37	113.12	105.97	106.65
97.184	96.962	96.024	97.369	98.913	97.862	99.781	99.817	96.416	98.251	98.25	100	98.086	95.76	96.592	99.237	103.11	97.046	96.294	94.142	95.925	94.759	97.367	100.76	95.794	99.162	97.695	94.939	101.12	92.443	98.116	100.22	98.014	99.722	93.21	100.6	98.002	99.737	95.905	99.953	94.773	97.699	93.542	93.361	98.262	100.57	96.238	100.01	103.08	98.231
100	99.307	101.26	97.997	98.253	101.84	95.893	102.22	102.52	97.563	103.86	102.48	99.564	99.918	102.15	100.41	98.338	100.13	102.22	104.87	100.99	98.298	100.14	105.08	98.602	103.68	99.202	101.21	101.99	100.43	103.26	96.64	100.77	101.53	102.24	100.82	103.3	97.66	99.348	103.18	99.518	96.508	100.87	97.696	105.8	106.07	96.96	100.94	100.66	99.98
113.49	107.91	108.74	107.48	106.75	104.89	110.98	109.4	106.79	106.41	107.77	106.64	108.69	109.21	109.75	103.31	107.95	107.48	105.89	113.16	112.46	112.93	113.73	109.74	105.42	110.64	110.03	103.78	106.13	106.59	110.13	110.58	108.06	109.3	106.88	108.33	109.14	103.37	110.52	110.03	108.81	107.32	105.47	109.81	109.18	104.58	109.68	109.58	107.57	106.21
104.66	107.68	106.39	105.02	104.4	102.71	105.12	105.69	108.1	107.35	106.07	105.34	104.96	106.98	106.68	109.87	107.41	104.88	104.08	105	109.82	107.52	103.79	109.61	107.16	101.61	107.56	107.87	107.26	105.92	106.51	106.21	103.88	106.15	108.62	108.13	105.67	110.61	107.21	107.89	107.5	108.04	104.67	107.23	106.2	105.51	104.63	105.91	103.26	103.52
106.89	97.284	102.7	99.449	99.667	103.37	98.484	98.48	96.334	100.01	101.23	100.02	101.33	99.014	102.47	100.78	99.21	99.251	99.147	98.551	92.288	104.5	98.151	97.114	101.54	100.84	103.35	102.49	97.625	104.18	96.722	97.824	97.38	98.516	104.48	101.92	104.53	102.36	98.987	102.59	101.25	103.09	103.88	100.07	100.6	100.17	99.031	102.41	101.69	102.74
109.96	112.99	111.47	106.29	110.76	108.93	111.96	106.51	110.65	105.99	109.29	106.25	107.28	108.48	114.24	102.74	109.95	104.33	110.1	114.81	106.77	107.96	107.25	108.47	113.52	107.78	103.54	107.47	106.12	111.15	110.51	104.14	109.07	110.51	109.23	108.87	107.58	109.02	102.75	106.66	104.77	111.32	110.82	111.05	107.04	107.45	106.8	105.94	110.96	108.99
101.44	107.03	107.74	107.98	109.9	107.91	110.46	106.57	110.35	107.37	107.93	105.93	107.88	106.26	109.65	106.71	110.2	104.91	109.17	109.38	108.2	111.08	109.1	109.86	105.82	110.05	106.89	108.25	105.82	104.05	106.32	107.25	113.79	102.77	105.99	107.25	102.12	109.15	106.77	109.67	109.99	113.43	111.44	107.35	111.41	106.27	110.13	105.07	106.88	109
102.08	103.83	108.39	108.64	104.58	107.22	104.83	105.02	107.01	106.12	107.51	102.75	105.1	107.21	104.23	107.91	102.84	109.74	106.69	105.86	103.7	107.03	112.05	108.66	107.12	106.61	105.12	104.9	106.06	109.89	104.69	107.43	107.41	105.22	106.06	107.69	102.29	105.67	107.1	105.58	103.06	105.81	109.98	109.2	108.18	110.32	109.13	106.63	105.59	106.33
110.14	107.03	105.43	108.97	107.29	107.44	104.4	104.05	113.5	111.42	108.44	110.19	105.17	110.61	107.35	110.55	112.24	107.61	109.72	112.12	108.52	102.4	109.96	106.32	107.13	111.5	112.04	108.35	110.55	110.21	107.75	102.56	106.57	106.93	109.93	109.31	111.46	107.23	108.8	107.46	111.01	110.43	108.35	108.63	107.7	109.44	103.35	106.32	110.9	110.02
99.811	97.759	95.998	103.39	97.257	98.765	103.75	97.631	98.988	94.964	97.935	101.01	102.95	100.57	96.828	95.985	98.69	97.239	100.66	95.768	98.546	101.81	97.353	95.993	94.686	95.591	96.944	99.237	97.628	94.863	99.703	95.255	92.68	92.968	93.798	100.76	96.566	91.644	98.02	97.536	100.33	97.253	94.028	96.92	100.38	99.549	99.075	98.117	99.701	97.944
105.01	103.06	111.05	105.74	101.37	104.75	105.99	109.33	104.92	104.71	107.65	103.17	103.94	106.04	106.79	101.97	105.13	104.65	100.57	103.87	104.6	104.71	107.99	107.46	104.88	106.25	107.71	105.4	103.39	105.99	106.18	108.24	101.7	104.6	108.1	102.5	108.52	102.45	107.74	100.87	105.36	103.2	102.85	104.23	103.31	100.99	104.51	102.93	104.44	101.6
107.94	106.77	104.66	109.97	109.4	105.49	109.28	109.91	104.38	108.92	104.95	106.6	106.02	102.47	107.18	109.51	103.26	99.592	104.08	108.89	104.59	103.69	105.88	110.65	104.19	108.23	104.49	107.73	103.68	104.49	110.06	105.41	111.01	105.63	104.27	109.51	107.19	106.89	106.1	107.19	104.74	105.71	111.31	107.96	108.45	110.35	108.38	109.58	106.03	105.98
111.18	112.52	109.79	108.84	109.93	110.37	109.95	106.31	105.82	112.48	109.95	111.49	108.16	110.27	110.81	115.63	107.6	106.6	111.75	111.99	113.12	109.65	108.07	110.8	106.59	114.16	112.83	115.13	108.72	111.94	111.09	108.82	109.96	108.52	108.79	109.25	111.62	108.53	109.72	112.2	109.51	110.89	111.66	108.85	107.67	108.5	112.55	111.48	113.75	115.62
107.05	107.61	111.39	105.15	104.12	106.61	108.82	107.04	108.45	102.97	108.16	102.89	110.02	108.77	108.67	105.02	105.55	109.62	108.09	110.51	109.64	108.38	110.09	105.72	108.43	107.34	107.24	103.59	105.36	106.21	113.5	107.37	107.92	107.59	104.31	109.67	106.88	111.91	108.47	105.12	109.94	108.56	106.69	108.71	107.42	111.39	105.46	104.86	108.08	104.03
102.68	97.646	95.355	95.825	99.719	98.112	98.238	101.19	93.34	96.586	96.192	100.8	100.41	100.62	98.147	95.551	99.654	98.145	96.912	98.001	98.364	96.286	98.772	94.566	98.424	103.83	102.7	96.873	98.284	96.986	98.565	96.09	106.75	98.162	99.999	97.294	98.89	99.594	99.165	97.987	100.66	100.03	93.632	99.836	100.77	99.024	101.45	100.84	98.909	98.462
105.51	107.04	104.53	105.02	108.28	100.13	104.01	104.58	107.77	107.62	106.71	105.31	108.44	104.02	108.97	106.16	105.62	101.1	107.74	100.38	101.7	105.98	104.53	104.69	108.45	103.99	108.08	104.42	105.39	104.88	106.38	106.76	102.84	101.73	104.98	103.83	109.42	105.75	105.73	105.75	108.51	105.63	109.32	103.68	101.58	106.83	105.99	104.6	103.96	111.15
108.22	107.55	107.75	106.28	111.11	102.51	107.64	107.27	109.95	105.89	109.01	108.12	103.02	108.72	103.47	108.15	107.2	108.61	106.22	105.68	109.31	113.47	100.07	107.5	110.84	112.25	108.88	112	104.87	109.52	107.49	103.78	104.67	104.99	107.83	103.05	106.58	110.03	106.67	109.43	109.98	106.79	107.32	108.5	106	110.23	104.62	109.1	111.8	110.34
99.824	105.36	101.63	96.92	98.224	103.32	99.565	100.26	97.086	103.59	101.44	103.76	103.12	100.93	100.2	100.61	99.601	100.45	100.23	99.731	103.21	101.91	101.46	98.741	105.86	103.38	101.15	96.693	99.813	99.159	103.9	100.95	103.64	102.78	103.47	103.27	99.923	101.79	97.242	104.49	100.02	99.034	102.92	98.152	104.3	99.64	103.81	98.979	104.45	99.351
106.72	109.32	105.58	104.71	111.16	107.98	105.43	107.6	110.7	108.36	107.15	106.17	106.43	110.35	107.72	110.54	103.83	109.68	109.68	108.46	107.04	108.48	109.51	107.84	108.45	106.7	105.51	108.23	105.26	110.22	108.15	103.52	108.05	107	106.35	111.55	106.24	112.59	107.28	102.32	104.85	106.64	106.6	112.38	108.07	108.63	107.59	108.35	111.52	108.11
103.23	110.59	108.42	107.88	108.89	109.89	108.11	109.49	109.93	110.38	109.29	105.95	110.66	112.42	108.83	108.3	109.83	106.9	107.45	107.23	108.37	109.09	110.43	109.77	108.02	109.96	105.16	107.03	109.11	109.4	103.92	107.32	110.42	109.17	108.12	105.96	114.02	110.82	113.57	109.84	113.92	108.03	105.79	109.37	109.79	111.16	107.58	108.39	109.46	111.09
111.84	112.99	112.7	111.01	109.96	106.87	114.03	110.59	108.33	110.64	109.67	110.12	107.56	111.82	108.45	108.74	111.42	111.65	112.18	107.24	113.26	111.4	114.38	111.66	116.83	113.13	115.05	113.72	114.73	109.83	110.54	107.94	108.63	111.18	113.52	107.94	113.62	110.59	108.16	108.8	112.73	111.18	108.47	108.63	110.52	109.08	111.74	108.82	110.89	109.64
104.38	113.26	107.71	104.03	111.09	107.15	108.16	105.67	109.62	103.76	111.18	109.36	111.41	110.04	105.67	109.03	105.94	107.83	108.33	108.01	109.1	106.65	111.49	107.52	107.05	105.84	105.81	112.65	105.13	103.46	111.92	108.25	110.52	104.38	111.83	110.73	110.3	107.92	108.96	109.5	107.78	108.49	104.69	106.08	105.85	116.63	110.91	108.47	112.73	113.8
103.6	111.08	106.78	106.38	111.62	107.56	108.61	106.47	109.83	109.92	109.8	103.66	109.23	105.11	111.58	105.53	108.36	113.39	106.64	104.46	108.64	110.63	107.58	109.62	107.62	103.08	110.26	106.83	106.54	107.66	111.96	106.14	107.32	106.3	106.85	107.66	109.23	106.34	105.88	109.59	107.15	106.56	105.57	107.99	109.7	107.89	108.04	103.42	108.55	102.94
108.9	107.37	106.48	109.29	107.61	108.89	107.84	105.55	105.9	105.39	107.73	108.44	111.01	108.83	112.56	107.07	105.23	110.02	109.97	108.55	108.13	109.43	109.48	109.21	103.74	105.2	112.13	109.8	108.97	107.2	107.14	111.74	104.12	109.64	106.22	106.55	107.27	108.38	104.39	111.63	108.51	109.33	104.64	105.72	112.32	110.23	108.75	112.19	105.6	106.03
104.85	103.29	108.55	105.42	108.24	107.51	102.14	103.8	107.78	107.07	107	101.61	104.22	108.67	102.92	104.37	102.6	108.37	109.23	103.24	104	111.41	104.16	107.37	108.2	106.61	102.22	107.41	106.22	107.42	106.88	108.42	105.61	104.67	107.67	107.78	105.78	105.57	106.73	109.39	105.45	106.4	107.91	112.79	108.4	108.72	104.32	109.77	104.65	103.06
110.4	108.48	105.01	103.23	109.51	106.92	107.76	108.06	106.42	109.66	111.1	109.02	108.81	110.78	107.67	104.44	109.03	104.18	104.38	110.21	109.51	107.16	109	106.57	102.64	107.57	110.28	109.04	112.74	112.66	107.05	105.97	110.39	106.55	110.71	106.92	111.17	110.32	112.17	107.57	108.4	107.32	104.12	107.92	106.06	105.96	104.79	109.2	110.85	103.46
105.46	104.25	106.09	107.74	107.66	106.3	106.82	105.35	102.14	107.81	102.32	106.46	100.43	103.69	105.23	105.23	106.82	106.73	104.48	105.3	106.89	106.23	103.5	105.33	102.02	104.9	107.53	107.42	105.89	107.83	107	105.19	108.42	107.51	106.57	106.47	108.39	105.56	111.1	106.07	110.12	104.19	103.72	105.43	109.87	102.63	109.43	106.46	104.96	106.32
104.91	104.96	105.47	105.88	104.44	102.81	107.29	105.56	109.63	108.25	107.05	108.78	106.08	105.8	105.32	105.59	107.65	106.88	106.57	104.13	107.79	101.67	104.92	106.35	108.79	106.04	106.44	101.61	104.53	106.3	109.49	107.03	104.13	106.2	104.43	107.57	104.96	108.46	108.89	104.08	105.18	104.23	108.19	106.97	107.38	106.31	103.44	106.5	103.03	104.15
104.38	104.07	104.66	102.85	101.93	104.82	98.938	101.02	101.93	105.15	104.52	104.11	102.14	101.17	101.03	97.698	101.84	100.94	98.255	106.23	103.2	99.305	102.93	105.11	100.75	102.09	105	102.53	103.02	106.35	107.93	106.83	103.5	106.17	105.03	107.15	105.11	100.94	101.18	104.7	102.02	102.01	98.733	103.15	105.15	104.06	102.87	108.89	98.225	100.75
108.44	106.1	111.23	104.12	99.838	106.15	105.64	108.4	103.72	103.73	103.96	102.48	106.6	106.88	109.87	108.21	105.6	106.11	106.19	107.45	102.49	108.43	108.26	105.96	107.13	102.75	104.82	107.19	106.07	105.53	103.78	109.16	108.58	106.43	106.73	102.08	106.3	103.83	107.58	107.75	110.2	102.76	105.21	105.67	106.17	106.62	104.71	105.74	104.27	106.68
110.45	106.13	107.03	107.26	105.38	106.52	102.93	107.22	103.74	105.8	106.77	106.06	104.81	107.76	107.69	105.17	109.02	106.81	107.5	105.22	107.43	103.72	108.67	109.25	110.45	107.56	106.05	104.81	108.06	99.752	106.01	109.47	104.44	102.44	108.8	105.29	106.52	107.74	109.71	105.81	109.26	104.75	108.71	110.46	104.46	107.19	106.12	103.34	102.26	103.33
101.29	110.05	106.09	104.67	105.3	106.8	109.92	104.68	107.6	107.5	104.55	106.11	109.14	102.57	109.19	106.05	105.31	103.66	106.15	102.89	108.27	108.82	109.19	104.05	109.15	102.96	103.98	105.9	102.97	105.82	108.11	102.32	107.34	105.1	108.31	105.8	103.76	106.21	112.17	109.38	108.61	109.59	108.51	106.58	110	108.32	107.73	107.69	111.11	104.66
106.28	111.22	105.27	108.65	102.33	105.19	104.84	109.15	108.28	107.74	109.78	102.39	108.24	105.86	110.22	107.28	111.29	109.67	109.51	106.67	105.18	105.42	110.17	107.08	106.44	103.67	111.18	105.35	107.57	105.55	108.1	107.03	108.72	109.32	104.18	108.05	104.65	102.53	103.89	106.69	111.06	104.32	103.98	103.42	106.96	106.46	107.27	106.76	103.83	111.5
104.85	104.6	107.44	107.47	108.43	104.16	105.95	110.65	106.9	105.63	106.55	106.85	105.48	107.31	110.37	104.37	104.93	107.39	106.53	103.04	104.55	105.16	102.96	103.49	107.09	105.14	111.17	106.97	107.8	106.94	104.9	107.96	107.26	104.27	104.21	105.48	104.64	106.52	107.48	106.17	106.14	102.24	105.34	106.39	110.45	103.39	106.52	103.15	107.21	109.54
107.92	103.7	109.08	104.93	109.4	106.18	103.4	108.95	106.73	103.46	104.87	106.8	106.94	101.15	106.33	105.25	107.92	106.72	105.14	109.3	105.71	107.2	103.05	108.71	107.4	99.984	106.87	104.21	107.13	106.26	110.63	104.42	99.498	105.33	104.73	104.52	106.2	105.67	104.24	106.17	103.72	107.4	106.83	102.01	107.93	108.35	103.95	106.88	107.15	109.3
106.22	108.37	109.46	110.17	105.14	110.91	107.17	109.25	110.76	107.01	112.16	108.53	109.51	112.85	104.87	109.85	110.24	111.79	111.5	110.07	108.12	108.87	109.53	105.65	110.08	106.39	109.66	106.8	108.7	109.85	107.06	110.13	109.55	109.49	108.29	108.87	110.56	106.67	107.42	112.44	109.51	111.07	104.49	109.06	108.44	107.31	109.72	110.69	112.45	109.01
96.949	97.388	97.352	99.094	99.156	93.489	95.44	100.07	99.544	96.233	95.52	96.571	103.83	100.11	96.337	100.88	92.348	96.61	96.934	98.373	97.241	96.687	97.468	99.158	98.311	97.915	99.146	92.161	98.141	95.426	99.648	97.75	99.21	98.009	95.779	99.363	98.465	95.814	98.61	99.837	97.822	96.678	94.749	105.41	97.211	96.012	95.912	98.312	97.383	98.946
96.855	96.999	95.914	99.802	102.05	100.73	101.76	103.21	101.27	98.202	99.147	95.815	99.633	98.71	98.054	91.826	99.32	99.145	100.01	100.1	97.606	100.57	98.457	103.35	101.94	99.179	101.45	99.353	98.078	97.438	99.763	97.913	101.89	96.602	94.881	97.322	92.423	96.291	101.5	99.991	100.6	100.92	100.2	97.402	98.7	96.796	100.1	94.929	97.645	99.786
106.35	104.97	104.48	104.65	107.64	103.29	107.08	105.72	102.53	106.07	110.87	104.94	106.7	104.68	103.39	102.87	106.29	108.33	103.43	106.12	108.42	107.92	106.95	106.92	98.619	102.9	107.82	105.85	106.35	105.09	109.39	106.47	107.44	106.02	107.84	104.59	104.91	108.33	106.59	106.07	103.11	108.65	107.9	106.44	104.4	107.69	105.21	106.66	104.78	103.55
108.51	110.89	109.23	110.09	107.24	106.83	113.2	107.35	107.4	104.77	105.66	108.02	112.22	109.4	107.61	112.31	107.68	109.43	106.07	112.75	112.87	106.79	106.44	111.32	110.46	107.9	109.21	107.59	112.81	106.81	109.14	108.5	103.84	106.28	105.79	105.92	112.87	105.76	109.56	110.69	107.66	110.76	107.7	109.84	108.2	108.98	107.71	107.2	107.71	107.13
103.46	106.51	101.75	107.98	104.31	105.62	102.86	110.64	109.17	107.54	106.56	108.59	100.53	105.61	101.47	105.96	105.07	103.49	101.6	102.03	108.3	106.09	98.828	101.81	107.78	104.48	108.06	103.9	99.523	102.93	105.33	104.67	108.45	108.72	104.17	106.01	105.5	107.67	106.45	106.96	104.71	101.96	104.05	103.6	102.89	108.84	101.17	104.46	107.86	101.4
104.17	103.64	103.45	110.26	103.59	104.39	108.86	106.29	102.04	103.49	108.52	109.59	110	105.03	106.05	103.64	102.09	104.06	107.72	106.17	103.26	104.56	107.28	105.16	102.51	105.23	103.89	103.86	104.54	107.01	102.72	106.39	103.18	103.67	107.61	109.84	104.3	103.16	102.96	103.93	100.55	99.931	106.44	107.51	104.6	110.32	109.95	106.1	105.29	103.18
110.52	106.74	108.41	104.98	107.85	105.45	107	107.33	109.1	113.92	107.32	105.93	107.93	104.44	109.93	108.13	111.61	112.96	105.96	110.84	110.55	105.37	106.19	107.97	109.6	107.53	107.36	106.24	104.08	108.43	107.49	113.19	112.21	112.51	108.79	106.94	110.8	108.68	109.51	111.36	110.02	112.56	108.8	107.25	111.82	107.28	109.87	105.88	107.78	108.63
97.498	98.097	91.204	97.867	98.896	96.286	98.426	98.701	100.52	100.73	97.171	96.445	99.665	102.41	93.744	94.397	100.05	96.726	97.402	99.953	97.104	96.938	99.174	98.32	94.243	99.109	101.65	97.716	96.271	100.22	94.64	98.501	96.473	93.581	96.799	99.052	94.455	94.014	98.652	95.423	98.378	94.638	95.116	102.06	99.315	98.649	97.602	92.78	97.873	100.88
108.59	104.56	99.473	105.66	105.27	104.93	101.88	108.8	104.87	104.65	107.28	109.96	103.31	107.82	104.91	104.73	107.75	107.83	108.22	106.34	105.16	106.22	107.17	100.6	102.37	106.15	107.32	110.61	105.22	110.85	110.83	108.39	109.25	112.14	104.8	108.64	109.51	105.89	104.97	109.55	107.1	105.58	101.79	105.86	107.91	104.28	102.56	109.98	109.27	110.48
110.96	109.73	105.17	110.08	106.62	109.85	107.94	102.83	110.06	105.2	110.03	111.19	107.02	108.62	106.36	110.1	107.75	108.99	110.21	108.48	107.06	110.33	108	110.68	112.05	108.67	108.61	108.97	107.37	104.56	106.65	111.14	103.61	111.81	111.35	103.68	110.89	109.99	106.48	105.44	111.35	110.43	108.53	107.85	108.31	107.74	111.8	109.93	106.35	109.28
106.62	108.17	107.21	106.31	109.25	107.34	107.87	109.77	105.86	102.22	105.97	104.76	100.57	103.63	104.54	109.18	105.31	102.13	109.2	104.87	107.56	110.4	114.11	107.36	107.66	104.86	108.5	108.85	107.07	104.81	109.17	103.3	102.36	103.02	105.71	105.98	102.94	107.48	102.09	102.68	108.1	107.41	106.24	98.196	104.74	105.17	103.86	110.56	108.45	105.87
105.09	110.62	106.58	108.32	108.35	107.08	106.55	110.52	109.85	108.59	111.85	104.93	110.25	109.13	109	108.92	105.26	107.17	111.02	111.55	109.59	107.66	112.37	107.25	109.15	107.65	103.34	113.74	108.62	110.48	104.04	113.37	108.3	102.56	105.65	108.54	102.13	103.13	110.38	110	109.36	106.41	105.48	106.88	107.95	114.21	109.56	108.98	109.23	112.06
105.47	109.84	106.62	105.76	105.52	107.47	105.56	102.66	103.47	105.99	108.75	105.16	106.26	111.2	106.08	105.49	106.99	106.51	105.41	104.73	107.04	105.15	103.59	108.03	107.47	103.75	113.61	103.57	104.64	102.96	101.59	103.29	109.58	106.41	107.88	101.72	101.6	104.95	111.29	103.81	104.57	105.52	104.67	102.05	105.68	102.78	107.41	101.56	109.72	103.08
108.81	108.47	110.04	103.77	112.87	108.93	102.52	109.74	109.26	109.11	106.28	105.86	107.31	107.32	101.28	108.89	111.99	107.01	111.63	109.09	104.61	108.71	106.33	108.97	107.4	106.02	110.01	105.17	107.34	106.57	104.5	109.4	107.75	104.44	108.49	107.17	106.83	112.02	110.84	108.29	108.94	106.1	107.75	108.38	106.7	107.64	110.02	109.23	101.16	106.4
107.76	106.41	110.43	106.2	108.8	104.77	105.91	107.44	111.03	112.06	109.74	105.74	102.81	106.2	110.52	112.49	108.14	107.06	105.61	105.09	107.79	107.54	109.58	107.18	114.12	107.68	108.38	110.83	107.58	107.9	105.62	106.16	109.71	104.46	108.19	107.87	109.01	109.25	106.56	105.1	111.71	107.76	105.56	110.93	105.42	108.25	110.21	108.25	108.15	112.22
106.32	107.05	103.97	103.5	107.12	103.86	105.06	106.9	109.31	101.63	105.23	102.75	111.17	107.76	106.56	108.64	106.51	103.46	107.9	108.56	105.55	104.44	109.51	107.04	110.88	103.96	101.7	103.53	108.42	103.71	106.21	107.84	105.63	105.17	107.19	111.21	105.03	110.25	110	107.33	105.11	103.37	105.91	103.46	102.11	107.06	110.44	106.48	105.33	105.22
107.51	103.95	107.34	110.28	109.39	108.37	107.56	108.25	113.13	110.73	104.06	108.46	107.36	110.99	106.37	108.1	106.74	106.3	107.7	106.36	108.84	109.51	105.81	108.26	110.8	113.48	108.01	109.28	110.18	112.65	105.07	107.74	107.73	111.16	103.57	108.56	106.25	110.81	110.74	110.16	112.14	110.75	109.68	104.68	107.5	105.52	108.1	107.4	109.34	107.74
99.424	103.15	100.98	98.049	99.814	103.48	100.83	93.536	101.91	101.07	100.01	101.47	98.158	101.51	100.65	100.09	97.631	100.8	99.914	99.273	98.659	100.23	98.764	100.68	100.89	102.56	101.86	100.96	98.799	98.901	103.1	104.54	99.622	102.14	99.624	98.745	99.92	101.92	102.39	101.49	99.364	99.434	100.27	99.971	99.316	101.48	100.43	103.21	96.36	95.794
102.47	102.85	103.62	107.73	106.61	102.61	105.89	100.48	106.36	102.87	103.42	108.23	104.9	106.15	105.27	107.3	101.82	105.54	103.91	105.78	104.68	107.94	104.55	102.94	109.42	104.35	103.99	102.73	102.46	104.81	104	109.46	108.67	102.51	102.11	106.42	107.31	105.51	106.05	105.41	104.58	107.38	106.73	103.97	105.29	103.9	107.93	104.66	106.16	105.64
110.62	104.1	108.81	105.35	107.55	110.85	107.45	108.87	107.26	112.83	106.02	110.41	106.99	107.96	105.89	111.51	107.03	107.53	112.76	107.35	108.28	109.02	103.89	105.38	106.96	105.28	115.07	110.45	107.76	109.12	106.36	105.41	106.29	112.43	106.22	109.32	110.35	107.18	106.91	110.31	103.2	107.19	109.65	109.86	108.3	107.32	108.36	108.79	109.52	107.54
105.83	103.6	101.28	104.36	110.23	102.06	106.03	106.69	109.86	104.9	102.41	107.32	109.7	108.34	108.79	106.68	104.42	102.37	102.54	107.09	108.01	106.62	100.43	109.08	106.84	101.77	104.71	108.04	104.11	107.58	108.02	106.83	105.03	107.54	105.82	103.61	109.62	105.27	102.2	105.87	109.45	106.52	107.01	107.33	108.26	107.72	104.9	108.22	100.43	104.46
107.51	108.24	108.68	108.57	107.09	106.57	103.9	103.07	107.48	109.12	103.7	104.98	107.89	105.88	108.11	105.76	107.19	101.07	104.28	103.97	111.78	106.33	111.68	111.32	102.5	104.19	104.71	106.03	103.1	109.22	105.01	104.53	104.55	107.88	107.48	107.41	104.96	108.53	109.42	104.93	106.11	105.52	102.16	102.57	110.15	105.81	107.88	104.98	105.2	104.09
104.13	107.86	107.68	105.55	105.38	109.73	109.87	107.97	107.15	110.54	107.73	107.42	111.11	110.43	108.85	108.66	106.87	104.9	108.72	106.21	104.38	106.82	106.65	104.66	108.61	111.21	108.96	108.77	109.54	107.71	106.64	106.89	108.45	105.23	101.96	107.2	105.99	105.19	106.98	106.53	105.28	108.4	108.3	105.71	112.26	107.36	104.57	108.86	112.85	108.09
93.238	98.34	98.359	93.428	95.223	99.812	95.91	94.332	97.284	100.32	92.663	98.059	100.83	96.275	97.406	96.558	94.397	101	98.603	97.873	96.593	92.801	96.466	96.408	98.835	97.395	97.807	100.27	97.37	96.267	99.045	97.497	101.23	97.961	100.81	103.67	99.631	99.322	98.402	95.437	101.96	97.511	101.33	100.48	96.974	96.428	94.099	94.113	93.84	99.228
99.205	105.45	110.15	105.08	106.66	108.76	104.78	105.5	104.7	104.72	104.13	101.81	107.3	105.88	101.3	106.94	105.01	107.95	109.54	106.75	109.52	105.15	109.63	106.9	109.26	106.06	103.75	110.51	103.36	107.83	107.52	106.28	107.95	107.41	102.92	106.46	102.05	109	103.09	103.72	108.93	104.36	105.34	104.64	106.95	103.16	103.14	108.02	109.44	100.72
109.98	108.4	107.07	111.41	107.22	103.41	104.65	105.02	103.05	109.24	109.52	111.41	110.55	104.27	108.24	106.96	107.44	109.17	109.91	108.7	105.69	111.46	100.99	109.97	109.35	103.86	108.14	111.52	111.16	107.54	113.05	106.81	108.33	105.72	111.25	111.26	111.31	105.06	107.13	107.24	101.56	104.36	108.33	105.03	103.96	106.2	107.65	112.08	107.18	109.75
106.3	103.73	112.67	107.99	102.68	105.81	108.24	108.05	107.71	110.02	108	110.42	110.83	105.71	109.35	107.7	109.08	111.95	108.48	109.51	110.1	105.98	109.78	106.19	106.5	109.87	107.85	103.16	104.59	109.28	107.96	111.89	107.42	106.28	111.1	109.6	107.77	108	110.45	109.29	104.77	106.78	109.96	106.43	106.79	108.73	109.32	109.91	108.91	107.62
98.498	100.17	102.3	98.655	101.82	101.68	99.363	99.629	99.836	96.964	100.28	102.66	101.77	92.97	102.29	101.38	101.02	97.553	100.99	99.741	109.17	105.01	101.26	100.87	98.798	98.197	98.738	101.8	92.869	99.214	95.027	100.27	101.36	101.96	99.087	102.71	99.362	99.982	100.86	98.414	95.788	100.5	100.92	103.69	94.338	100.7	105.08	100.23	96.944	99.346
104.41	105.08	106.08	100.98	108.95	108.8	111.66	104.75	106.83	103.73	106.22	108.06	107.19	106.7	109.67	102.36	102.22	105.94	108.12	105.39	104.11	102.56	107.7	111	107.27	104.43	106.48	104.44	102.03	106.46	106.44	107.41	105.09	100.23	107.7	100.93	104.84	103.48	106.81	102.72	106.28	106.15	105.66	105.77	105.59	105.24	113.07	102.5	105.49	110.44
105.41	105.74	107.06	106.78	105.11	104.24	104.78	103.62	107.53	106.42	109.51	109.56	105.5	107.87	103.66	102.61	108.49	108.6	111.06	107.3	106.65	105.18	104.42	105.49	105.75	106.92	105.09	106.21	107.39	103.54	108.62	105.07	102.54	104.69	108.39	106.38	106.07	107.37	102.02	110.58	108.02	108.52	106.4	109.09	109.33	107.59	106.23	107.63	101.96	110.12
106.78	105.33	104.69	106.64	102.94	107.56	107.84	106.14	106.76	102.02	105.94	99.894	102.53	102.33	103.23	103.79	102.94	107.55	102.27	106.51	103.66	107.07	110.32	103.17	107.87	104.16	106.15	104.05	108.1	107.7	103.59	111.36	105.89	113.97	106.54	107.24	102.34	107.52	104.12	108.09	106.6	104.48	104.05	101.61	111.6	103.05	108.01	105.14	106.13	105.98
107.45	104.5	105.8	107.67	107.58	106.97	105.13	107.16	102.52	105.37	104.46	109.75	105.51	105.48	105.3	103.46	105.66	104.34	103.6	109.9	108.26	109.8	106.89	103.6	105.5	111.84	106.53	101.73	107.31	103.2	107.45	108.17	106.29	104.86	103.14	109.27	104.25	109.95	107.59	104.09	108.52	105.86	102.39	107.77	105.52	104.22	105.29	107.03	106.62	109.52
107.99	104.3	106.36	105.27	107.68	104.19	103.06	107.65	101.41	105.48	106.24	109.17	106.73	105.55	107.68	106.96	107.22	108.56	104.9	106.66	104.39	105.01	103.57	107.19	105.23	103.72	107.1	106.08	107.9	106.86	98.776	105.61	104.78	105.6	103.48	103.52	110.2	105.29	108.77	105.77	107.9	108.97	106	102.03	104.26	101.06	107.33	110.45	106.52	104.13
109.27	105.09	108.15	112.1	102	108.35	108.77	111.14	109.44	106.23	109.41	109.64	105.87	106.5	106.42	108.33	101.24	108.71	104.61	104.09	109.42	104.7	103.79	109.15	106.73	110.68	108.12	105.57	103.82	107.42	108.11	107.23	112.29	105.89	110.38	107.31	108.68	110.12	107.43	108.7	104.87	106.78	109.04	104.2	109.22	106.4	108.71	107.24	108.1	105.13
101.9	102.35	101.54	101.67	100.33	102.45	100.48	101.32	98.007	101.4	98.461	99.762	98.303	98.467	101.97	98.674	101.03	99.109	99.985	102.9	101.76	98.769	105.22	103.4	103.86	101.83	102.62	103.15	100.39	103.22	103.6	100.22	103.62	103.33	101.28	99.355	99.313	101.2	100.02	97.961	100.97	97.872	103.54	103.74	101.02	103.35	102.02	102	101.07	104.49
106.9	105.45	109.37	105.06	108.7	101.14	110.55	101.44	104.47	112.02	110.47	107.1	113.54	106.81	106.88	105.52	104.99	106.04	107.19	109.29	106.26	103.45	106.08	103.4	104.95	105.41	105.06	104.15	108.06	104.77	107.28	103.18	103.29	105.17	105.76	107.46	108.97	104.5	108.75	106.96	104.69	105.26	105.11	108.65	108.1	104.5	110.57	110.74	107.15	104.66
112.96	105.77	108.99	109.61	111.78	114.17	110.59	112.99	106	110.43	112.47	106.65	101.88	106.61	108.4	108.42	110.41	110.98	112.65	108.2	109.86	103.3	105.59	109.51	106.74	112.83	108.74	107.34	107.98	106.97	108.89	104.9	111.77	106.07	109.58	110.72	106.39	111.54	109.23	107.85	110.31	108.15	105.5	103.18	106.67	107.53	105.89	111.49	107.72	107.95
107.32	103.54	106.75	105.53	103.73	109.26	105.72	108.44	104.47	108.28	103.65	103.7	102.34	104.42	102.94	105.9	104.64	108.27	103.07	104.64	104.95	103.27	104.46	104.38	103.14	107.09	107.92	109.49	105.79	106.98	107.44	99.343	105.03	103.8	106.89	110.1	108.3	106.47	108.11	105.06	107.72	103.51	104.93	107.31	104.9	107.49	106.88	100.04	103.15	104.29
98.476	94.059	99.406	95.11	97.618	96.63	100.85	94.246	102.92	97.036	98.342	100.56	97.677	95.664	97.224	94.727	100.58	92.79	99.045	101.4	95.474	100.19	98.579	96.348	97.889	101.42	100.04	99.993	98.394	90.794	98.715	103.16	96.998	101.22	96.678	101.2	103.99	100.59	96.88	99.928	98.025	95.937	97.894	104.45	95.983	100.26	98.373	97.058	101.91	97.322
105.2	110.59	108.67	105.17	106.95	105.47	104.53	108.86	111.56	112.68	111.61	107.41	107.43	106.17	108.76	106.82	113.69	110.65	108.71	111.73	107.77	105.36	112.88	107.2	108.84	107.85	110.44	112.13	111.39	112.11	108.56	105.8	110.02	109.37	109.18	110.05	107.44	109.87	110.21	110.08	112.6	110.28	105.27	108.49	107.18	105.62	109.75	110.25	105.85	106.01
108.81	112.77	111.15	104.46	106.59	107.91	107.02	109.71	108.77	110.32	105.68	110.56	110.18	110.1	107.14	109.09	110.31	109.6	109.95	108.42	112.08	105.61	108.1	110.94	112.93	113.25	106.17	110.05	113.12	107.53	104.88	115.51	109.39	112.42	111.24	109.29	111.34	109.06	104.02	107.9	109.69	111.22	106.22	111.6	109.68	107.3	112.06	116.59	109.24	105.84
98.127	95.603	94.188	97.566	99.676	97.272	97.397	98.748	95.177	105.68	102.12	102.01	96.185	103.06	97.065	97.446	97.96	97.13	98.44	99.453	100.29	103.52	102.33	99.099	97.338	101.19	99.468	95.24	99.329	97.711	98.952	100.11	97.942	102.9	97.586	95.451	101.8	95.991	100.64	94.642	97.236	96.157	101.62	95.387	100.48	97.864	95.679	98.405	103.36	99.287
105.12	97.969	99.261	97.446	101.28	103.52	101.52	96.859	104.51	102.78	98.004	101.35	94.559	97.831	99.391	100.22	97.08	99.957	97.76	99.72	103.57	100.19	99.453	103.48	100.33	101.24	98.397	100.14	102.05	103.52	98.518	99.325	101.44	101.15	101.96	103.35	101.8	96.755	99.443	99.427	101.38	102.27	101.15	99.744	103.68	101.85	104.6	101.42	102.79	100.17
107.46	107.2	109.74	108.33	107.81	107.05	113.75	105.83	112.15	108.46	111.14	103.43	103.36	107.51	108.59	105.88	109.15	103.83	106.28	103.1	105.75	108.42	105.01	107.06	105.6	107.02	106.45	106.37	110.47	106.65	107.61	108.66	111.44	108.1	109.06	108.36	106.52	105.94	108.52	112.27	109.31	106.82	111.46	108.34	107.26	106.84	109.46	109.19	107.61	109.61
101.17	97.435	97.079	96.784	97.3	97.165	97.954	98.848	99.585	96.579	95.776	95.321	99.669	95.432	93.694	96.575	99.878	97.328	96.685	99.295	93.696	99.236	95.923	100.2	99.099	99.01	100.38	95.764	99.393	101.61	94.237	98.366	97.562	94.743	96.88	98.965	98.58	95.181	96.47	98.32	93.831	99.737	94.416	100.89	97.248	97.139	101.92	99.19	99.021	96.452
107.15	105.14	106.59	109.67	110.26	109.42	107.85	111.47	110.32	110.36	114.87	112.01	115.08	111.33	108.41	111.64	110.33	113.47	103.43	106.4	110.52	112.07	114.75	114.29	108.21	113.71	107.57	112.48	109.74	109.29	112.83	111.05	111.78	112.16	112.66	110.57	112.96	108.78	106.91	115.06	112.42	108.53	110.27	107.4	111.51	110.9	113.64	112.5	109.98	112.3
101.46	100.3	98.331	102.19	98.072	100.46	103.51	102.35	102.76	102.97	99.605	100.46	103.05	95.562	102.98	100.28	103.57	100.59	100.65	100.58	101.64	99.549	98.471	98.127	96.842	102.13	104.29	96.519	100.56	96.16	103.44	100.75	100.05	100.3	102.3	95.804	100.6	100.08	103.18	100.78	96.29	102.86	98.275	100.76	98.359	99.351	98.388	99.278	101.15	101.69
97.255	95.557	97.291	94.065	97.379	95.846	99.711	95.701	97.453	100.52	95.43	101.3	97.634	94.492	100.54	99.699	102.48	97.289	95.511	97.906	99.729	99.565	96.628	97.026	99.584	100.99	96.534	98.764	98.798	95.976	98.255	98.291	102.55	95.73	96.415	96.916	96.253	101.38	103.71	97.256	94.926	97.159	101.37	99.012	98.678	100.95	102.01	100.73	98.146	95.739
108.09	110.8	105.23	111.51	106.05	108.5	110.02	106.61	108.68	107.34	104.89	106.46	107.39	108.16	105.65	110.83	105.5	106.76	109.45	109.07	111.51	109.17	113.27	107.45	110.04	102.43	108.88	111.84	106.39	108.52	107.82	109.66	111.11	108.04	107.74	104.72	107.5	112	108.17	106.73	107.9	111.46	109.3	109.61	109.84	108.38	104.99	107.28	108.54	112.65
102.03	105.4	107.62	105.58	109.23	105.13	108.86	109.54	104.81	108.39	110.24	107.55	110.21	103.04	103.14	107.08	104.81	104.15	107.48	106.78	100.76	97.729	101.9	102.4	104.18	108.78	106.5	101.97	102.61	105.03	105.13	105.22	107.32	99.911	106.33	103.04	107.1	105.99	103.82	108.83	106.22	106.59	105.22	106.89	107.04	107.76	103.75	105.51	103.17	104.36
104.04	101.79	99.982	98.983	97.382	104.46	103.45	100.71	96.806	102.48	103.36	102.51	97.325	101.41	97.984	104.58	102.2	104.01	102.33	98.701	100.14	103.62	103.52	100.82	96.56	101.86	100.33	100.25	99.807	99.534	103.34	100.89	100.86	96.988	98.799	97.609	100.83	100.37	102.29	98.485	100.29	99.194	98.348	104.72	103.11	102.99	96.015	100.91	102.66	97.854
95.279	106.44	102.4	101.28	101.19	101.67	99.982	97.174	99.545	106.03	105.09	100.98	101	101.67	102.94	102.96	98.312	97.311	103.55	100.5	102.38	94.531	100.98	102.61	97.119	104.44	98.16	103.76	103.93	102.37	98.283	99.633	97.403	100.04	99.505	107.7	99.284	96.657	100.19	100.86	96.817	102.15	96.61	98.632	102.75	97.601	100.09	99.864	98.406	101.24
105.68	103	108.85	104.14	106.98	107.14	109.38	108.71	108.99	109.89	108.08	103.61	105.59	107.36	109.29	106.41	106.49	103.63	103.97	106.86	112.31	106.06	106.32	104.75	106.32	107.32	110.41	104.28	103.98	113.29	105.32	107.46	107.82	107.78	112.51	104.97	108.57	106.87	106.22	104.67	105.91	104.38	101.91	106.81	102.58	107	109.34	108.29	107.01	107.48
103.23	106.21	112.01	113.04	107.75	112.25	107.33	108.07	107.27	107.29	110.22	105.4	107.89	104.67	109.13	106.8	109.12	106.62	109.78	108.25	106.44	109.95	108.66	107.41	108.64	107.28	114.57	107.96	107.79	105.41	108.95	106.08	106.26	106.89	109.77	110.63	108.42	105.93	110.35	111.02	110.33	108.13	107.72	105.64	109.1	106.91	106.61	112	106.86	110.76
107.06	105.56	106.52	103.96	104.96	106.14	106.91	106.5	108.49	107.67	107.21	103.04	107.92	108.51	104.98	110.3	104.95	105.56	105.12	107.7	108.2	106.57	104.49	105.26	101.12	107.73	103.69	101.93	112.63	102.43	107.89	109.38	102.96	106.45	104.9	103.65	107.24	102.65	105.47	107.33	106.06	105.75	108.1	103.65	108.51	104.46	107.23	103.84	107.82	106.88
109.41	107.38	108.39	108.28	103	105.98	111.57	107.62	107.86	107.44	107.06	105.55	106.33	109.76	111.35	105.39	113.74	106.41	111.05	105.8	109.85	109.52	110.31	106.86	109.87	109.64	112.27	112.67	109.82	109.9	109.71	109.72	111.18	106.92	105.77	106.93	108.96	109.66	111.03	105.8	106.72	105.15	110.5	105.55	107.37	108.52	108	105.56	108.04	107.53
100.72	100.07	99.84	99.584	98.584	102.72	98.682	99.826	98.74	99.375	96.09	98.439	99.905	100.49	104.09	100.33	96.826	96.504	99.278	96.086	100.67	99.697	101.47	98.479	97.503	99.175	103.66	103.07	97.176	98.06	95.424	99.592	95.82	99.128	99.588	99.653	101.86	98.562	95.914	96.089	93.835	104.48	99.504	98.49	98.7	99.27	93.419	97.801	103.05	100.26
106.26	108.48	107.42	107.97	104.2	104.02	106.11	104.03	103.81	108.77	105.24	105.02	104.89	107.53	105.55	108.92	102.7	101.96	110.04	105.26	107.1	104.73	101.58	108.64	108.08	109.98	110.03	106.1	111.01	110.03	107.1	105.12	106.41	104.77	104.53	105.62	106.74	107.46	102.82	110.09	108.69	106.45	109.07	103.12	108.3	106.44	106.03	109.31	110.89	107.04
94.835	99.739	99.158	99.163	95.963	97.327	101.78	94.709	100.78	98.239	98.52	97.92	93.894	97.152	97.861	95.681	98.674	99.336	98.241	97.89	103.16	94.844	98.757	101.51	98.465	95.352	95.537	99.042	97.541	96.492	95.664	94.943	100.69	98.939	95.822	97.729	100.67	99.243	99.881	99.975	98.353	92.487	98.632	97.123	99.084	96.905	102.46	100.77	92.407	96.113
109.39	103.31	107.95	102.21	112.44	104.48	104.2	106.15	104.11	106.92	107.34	111.75	101.93	104.58	108.99	103	108.05	104.96	104.48	105	106.13	109.69	104.09	105.82	107.25	104.12	104.71	110.55	105.11	105.94	104.28	109.35	108.65	106.53	103.77	106.01	102.9	108.51	108.42	107.73	109.07	109.88	108.28	105.93	103.36	110.72	109.08	108.18	107.83	109.72
112.56	105.71	109.47	108.96	106.14	109.14	110.2	107.55	107.67	107.79	104.56	108.78	111.68	109.56	106.68	105.48	113.36	106.21	111.31	106.7	105.07	107.2	108.45	106.06	102.98	108.26	103.43	109.49	108.67	112.88	106.11	112.01	110.74	106.64	106.01	109.23	107.33	107.42	108.01	105.88	105.51	105.1	107.93	109.19	107.26	107.22	111.56	108.27	107.3	106.78
93.066	100.21	98.438	99.122	96.488	98.833	99.043	96.804	101.87	97.171	96.363	98.88	98.611	98.435	97.45	94.446	96.326	96.25	101.34	99.029	95.81	95.305	93.985	97.932	100.36	97.068	98.449	99.71	103.56	100.38	98.857	96.185	101.96	98.185	98.149	93.114	98.807	96.263	99.772	102.48	96.13	94.05	97.364	98.879	100.56	95.657	97.906	100.01	96.731	93.149
96.599	97.148	98.487	99.182	97.929	97.855	99.787	96.112	100.01	98.549	99.677	97.896	96.029	98.848	97.081	97.464	97.831	101.21	97.584	97.709	103.46	96.605	94.972	97.377	99.518	101.13	95.702	102.75	97.049	94.079	101.75	96.216	97.763	100.24	98.665	98.519	96.279	96.038	95.349	101.29	101.02	99.814	94.445	95.991	97.142	98.571	95.587	94.907	95.96	97.717
102.27	111.31	105.88	108.06	106.63	108.68	106.33	104.53	110.48	108.16	112.07	110.94	106.08	102.56	109.23	107.76	105.75	102.54	107.46	106.49	102.5	106.13	103.33	107.19	105.92	103.18	104.31	107.63	109.04	102.22	104.92	105.46	111.11	106.51	108.95	104.16	108.16	104.82	105.05	105.61	104.2	108.4	105.82	101.08	108.47	108.89	108.42	110.24	103.97	105.8
110.31	108.27	104	103.63	106.94	105.64	103.05	107.85	105.32	102.18	105.82	106.23	105.6	105.18	106.39	106.6	108.14	105	108.5	108.12	109.64	103.38	107.79	106.47	109.93	102.49	106.95	104.32	108.77	105.73	104.32	110.72	104.58	106.63	106.59	108.71	103.91	105.98	107.54	102.07	108.55	108.95	105.29	109.64	105.81	102.95	108.79	106.02	107.85	107.6
101.47	104.89	105.35	103.64	106.85	107.25	106.29	105.13	101.74	104.7	101.56	106.08	103.92	107.47	107.23	102.35	105.04	109.21	105.42	104.25	106.94	102.59	106.21	105.78	114.95	106.77	100.05	100.9	101.45	105.61	107.63	105.34	101.31	109.03	105.8	108.2	102.87	105.31	104.74	107.89	103.09	110.48	107.97	104.02	106.04	106.69	104.29	106.79	105.74	106.31
109.31	113.21	107.49	110.82	105.8	105.28	110.93	109.53	105.01	108.27	108.64	109.06	108.22	109.11	108.12	107.37	109.1	109.95	107.9	106.94	106.83	111.44	106.11	105.77	107.76	105.51	108.62	108.14	106.02	112.26	106.33	109.8	107.71	107.48	110.11	105.53	108.97	107.68	107.86	104.68	110.24	111.67	110.65	106.41	108.48	106.1	110.97	111.61	108.78	108.95
108.11	106.08	107.61	107.3	106.55	102.78	111.82	109.79	113.79	109.56	111.21	112.42	106.6	106.87	109.31	108.46	108.76	107.79	106.9	112.2	107.19	108.84	107.15	108.59	110.07	108.54	106.59	105.03	105.34	106.33	106.46	105.38	111.56	104.31	110.05	107.59	107.17	106.55	108.61	107.89	108.1	108.23	104.71	110.55	110.11	105.66	105.24	106.59	107.35	113.93
102.74	103.98	98.911	101.14	103.34	101.41	100.23	99.166	100.21	97.31	100.83	99.299	101.52	98.453	99.26	100.55	97.398	98.704	98.924	100.5	95.257	99.232	101.21	98.895	100.67	99.023	102.87	101.38	98.584	101.68	100.06	98.931	98.848	96.475	102.04	100.9	98.041	100.05	102.51	99.222	96.258	101.31	97.499	100.81	106.82	100.33	100.38	100.05	95.584	99.945
97.437	100.21	99.505	98.865	94.062	99.204	100.42	97.279	94.231	101.16	97.742	98.908	103.51	100.23	100.9	97.048	93.48	96.587	99.199	94.679	100.79	100.68	100.43	92.953	93.373	95.888	101.63	99.074	96.659	99.134	92.553	98.242	99.692	96.982	96.963	96.617	100.86	98.882	96.428	98.336	99.837	94.944	99.795	99.785	97.377	98.407	102.42	97.77	101.18	101.54
93.863	98.47	98.044	96.712	98.684	97.756	96.44	99.149	100.02	99.198	101.05	97.602	97.431	98.571	98.4	99.752	94.794	97.255	99.473	99.939	97.414	99.097	97.715	100.17	99.121	99.73	99.298	100.69	93.709	96.751	97.343	100.31	97.22	97.408	102.34	97.897	95.106	95.069	96.808	96.549	101.82	93.381	98.956	91.897	94.411	98.7	95.025	95.89	94.755	101.87
99.068	102.33	94.946	99.06	97.929	100.17	96.04	101.48	100.2	94.365	98.765	98.022	97.381	95.542	101.71	98.267	95.75	97.345	94.952	90.504	100.88	96.824	96.779	93.901	96.265	100.18	98.175	100.16	99.857	100.07	96.936	101.56	96.309	100.83	98.155	100.97	94.524	96.578	96.725	98.108	96.93	101.3	98.133	98.412	95.497	96.015	97.062	93.366	94.48	99.784
103.86	111.39	104.77	104.92	107.34	101.95	100.77	110.31	108.57	102.3	108.32	108.01	104.64	102.74	104.82	107.36	106.6	108.19	105.33	104.2	103.87	106.81	112.27	103.34	107.45	99.642	104.75	103.92	109.46	104.3	102.17	105.77	100.93	106.37	105.18	106.07	103.41	102.01	102.41	107.24	108.3	109.77	108.26	107.81	104.37	101.9	105.62	106.5	103.76	109.32
105.97	106.23	103.12	108.01	109.89	106.11	107.23	109.16	107.49	106.39	106.04	107.42	102.7	108.25	112.17	110.08	106.92	105.38	105.46	104.98	105.66	105.67	106.16	105.96	107.05	109.18	106.2	107.65	105.2	106.29	101.84	108.71	106.55	108.99	105.68	104.31	105.63	104.52	104.93	104.3	101.3	106.96	105.08	111.05	105.58	105.64	105.77	106.59	108.52	105.75
105.58	107.34	102.22	108.03	105.22	107.11	106.72	105.4	111.3	105.46	109.13	101.78	108.71	107.44	108.38	104.43	106.59	108.19	103.82	104.86	106.83	105.56	107.66	105.1	102.96	103.19	105.34	106.97	108.04	108.52	105.17	103.91	106.75	111.04	108.58	103.63	105.28	107.19	105.89	105.24	106.84	108.11	104.35	108.97	106.82	107.16	107.09	101.1	109.8	106.92
100.55	103.25	97.703	101.38	94.964	100.45	91.832	99.106	99.263	99.871	99.944	96.3	92.223	104.65	97.175	94.272	98.335	96.515	95.193	101.95	96.908	102.13	100.63	97.216	97.11	95.569	94.233	101.62	101.85	97.553	100.51	96.255	95.757	100.79	101.36	94.64	98.798	99.191	97.21	98.043	95.726	92.703	98.385	97.63	100.26	98.249	94.744	95.173	101.54	98.644
105.31	108.7	114	107.45	108.99	111.33	107.26	104.05	107.44	113.14	106.49	105.46	110.25	106.93	108.54	110.45	109.6	104.33	107.92	108.5	110.51	109.54	107.91	110.12	112.02	111.54	106.67	107.68	110.63	113.57	107.16	109.61	108.91	112.75	110.74	107.51	112.36	102.95	107.96	105.86	108.69	108.53	106.27	106.39	109.38	110.03	108.98	110.07	109.66	106.65
103.76	99.723	103.42	102.92	108.97	103.55	107.93	104.73	106.83	101.94	106.29	105.86	105.66	100.54	106.31	101.72	105.64	107.35	107.95	104.28	111.55	100.47	104.51	105.67	102.55	105.87	109.81	108.99	110.19	106.7	102.37	104.88	104.74	101.77	107.57	105.61	101.32	104.5	108.12	107.11	109.52	105.4	107.76	109.77	108.35	105.38	109.06	108.26	108.31	104.18
98.82	98.949	95.952	95.438	96.06	102.48	99.519	97.943	99.946	97.43	96.77	98.053	95.76	98.355	100.12	99.659	99.991	98.252	97.474	100	99.635	99.845	95.707	96.806	100.33	102.08	98.852	97.432	102.48	100.43	99.924	100.17	98.471	99.394	101.66	100.77	100.22	97.057	98.902	95.167	99.739	96.146	93.87	100.26	101.54	98.077	98.59	100.77	98.539	93.605
108.62	107.48	106.97	104.23	110.65	105.57	110.72	105.15	110.94	107.5	109.81	105.34	105.76	105.57	107.7	106.62	106.14	107.73	105.68	110.7	110.8	105.79	108.02	104.75	109.37	106.46	106.87	107.91	105.06	106.31	105.98	110.65	109.06	108.87	109.01	102.84	105.3	106.73	109.62	104.92	104.99	107.97	112.18	110.58	104.72	108.87	106.76	105.67	113.03	108.39
106.5	112.62	105.9	111.35	108.52	106.74	107.72	108.94	103.69	107.46	107.21	112.09	109.13	110.21	107.08	108.87	105.97	106.44	110.8	105.68	109.52	111.98	106.84	105.63	109.53	109.13	107.31	109.11	107.25	109.19	106.78	105.87	109.08	106.4	106.99	106.57	107.9	106.51	109.23	108.52	111.25	106.36	109.37	106.14	109.33	108.16	112.49	107.13	108.62	108.56
111.24	108	103.61	106.42	102.51	109.4	110.24	107.58	106.28	101.38	106.69	106.24	106.1	101.66	107.42	105.7	107.82	104.17	104.43	103.93	110.61	104.19	107.21	106.51	109.35	103.37	110.17	102.12	101.53	105.53	108.36	105.23	103.85	101.29	103.22	109.76	105.46	111.03	109.81	106.53	108.06	103.83	108.22	110.41	108.1	105.49	108.28	108.17	104.23	108.99
107.29	109.25	106.41	109.61	105.32	102.84	105.33	107.07	106.84	103.89	102.92	107.23	105.09	101.22	104.59	108.64	108.63	110.91	112.68	109.8	102.62	102.13	110.74	103.16	111.2	104.35	104.1	107.73	109.02	104.66	103.97	107.41	105.8	106.81	106.72	104.69	105.15	108.13	109.8	105.36	102.57	104.11	106.11	107.15	104.84	109.92	107.34	107.14	102.63	109.28
105.81	111.94	112.4	104.62	102.72	109.52	104.54	108.22	109.82	105.96	109.97	107.38	106.81	105.61	109.05	109.91	103	106.71	105.88	108.14	104.71	109.8	108.07	104.59	107.25	109.27	109.79	105.78	108.99	110.3	108.88	106.43	107.22	108.35	106.9	106.2	108.28	104.72	110.03	107.49	109.26	112.57	108.65	109.92	105.61	108.99	111.66	109.46	110.62	106.3
102.67	98.636	101.33	97.466	97.028	98.996	96.654	99.444	98.091	100.06	98.792	95.582	98.803	97.761	97.67	104.94	97.175	100.27	100.78	98.211	99.176	101.18	99.188	94.387	97.748	100.06	98.602	104.94	97.064	99.096	101.1	102.28	96.441	96.603	99.513	98.719	102.76	97.491	99.23	99.498	97.199	99.93	101.41	100.42	99.056	98.112	101.3	96.235	98.178	102.86
102.64	109.43	106.08	107.49	110.07	105.32	102.92	105.2	106.51	104.76	108.34	106.63	107.14	105.49	109.82	105.84	105.44	106.03	104.37	107.65	109.56	106.14	110.3	105.96	107.18	105.58	109.2	107.09	106.26	108.76	102.66	111.78	109.48	108.47	106.26	107.07	105.53	106.26	107.27	107.43	108.68	108.95	109.07	102.62	103.58	106.22	110.66	106.09	106.58	105.31
103.97	100.01	101.02	99.542	99.449	103.17	100.73	100.41	98.065	103.83	100.21	97.15	100.61	98.911	103.05	100.81	99.608	102.54	97.809	99.628	95.432	100.14	96.687	101.19	101.07	101.27	103.34	103.83	99.763	104.15	103.4	100.97	100.97	107.69	100.59	98.762	101.9	100.59	94.635	105	97.057	101.21	100.25	100.56	100.54	99.494	101.19	101.01	103.34	97.567
100.4	103.63	98.038	93.945	101.87	100.58	99.894	96.54	99.47	103.86	97.886	102.59	101.94	104.5	102.34	99.148	96.361	105.21	99.554	101.05	101.56	98.453	101.21	100.83	98.026	101.94	101.28	99.267	102.41	99.197	99.889	99.469	104.27	100.68	98.903	100.31	102.99	99.06	97.811	103.61	101.01	98.374	99.13	99.404	99.283	99.335	100.23	102.58	101.61	97.774
103.73	112.37	108.51	104.8	108.85	110.1	109.98	105.66	109.01	110.14	105.95	106.67	108.9	112.73	110.18	101.28	110.22	108.33	107.91	114.7	109.94	111.49	111.43	104.45	105.43	107.69	106.9	111.22	108.05	105.36	107.42	110.49	104.57	105	103.28	107	106.9	113	108.23	108.12	108.96	111.69	106.6	109.24	111.43	111.14	109.43	108.43	107.76	106.11
104.65	108.9	109.85	112.02	110.96	104.59	104.61	105.54	106.44	109.29	105.32	105.8	107.96	107.85	107.32	110.8	111.54	108.91	109.37	109.29	110.16	107.34	105.86	105.71	112.08	111.15	108.13	107.26	108.7	105.37	107.11	108.15	105.14	105.97	109.59	109.56	107.38	110.51	106.43	112.03	108.42	109.25	107.46	108.08	106.23	108.79	105.44	112.31	108.49	113.79
104.07	102.68	105.17	105.06	108.29	109.07	107.43	105.17	105.81	99.574	109.38	102.74	109.58	102.9	106.46	106.36	108.61	108.93	105.68	108.9	105.43	108.29	107.75	104.5	100.9	107	108.41	104.85	106.78	103.56	106.45	104.03	104.31	105.22	103.33	108.69	105.38	105.78	106.39	106.3	104.62	105.11	108.21	106.58	106.47	108.02	106.77	111.03	107.55	105.72
108.54	104.52	106.25	104.13	104.72	107.83	106.47	103.3	108.36	106.76	103.95	106.22	106.68	107.7	107.23	102.45	108.02	105.9	103.62	108.51	104.53	102.04	103.87	108.91	101.9	108.57	106.96	107.43	106.99	107.28	108.19	105.91	103.88	108.29	106.97	104.89	105.75	110.05	110.77	104.17	105.87	104.04	106.16	111.47	104.15	103.52	103.71	109	108.28	104.21
109.5	109.45	105.12	105.78	105.86	108.87	106.03	104.49	103.24	105.52	109.24	105.32	107.37	107.15	101.78	103.33	104.92	101.5	102.32	104.84	103.45	106.73	108.27	108.92	105.72	105.8	105.63	104.24	104.54	101.22	105.88	102.79	111.31	104.34	102.12	106.64	106.27	106.86	106.35	105.13	105.34	104.52	108.95	104.8	100.7	105	104.32	104.45	106.29	109.54
106.79	112.01	103.73	105	106.71	104.76	107.41	110.32	106.86	102.83	105.35	108.1	111.76	108.24	107.58	108.89	103.89	104.22	102.38	108.2	104.3	105.91	108.41	108.23	104.07	109.04	105.54	101.41	105.48	107.89	104.55	105.19	104.85	104.59	111.14	102.52	104.48	105.23	109.03	108.69	104.6	109.98	102.26	110.4	108.21	104.34	104.78	106.36	104.37	104.7
105.77	108.7	108.04	104.79	112.18	107.21	110.43	107.6	104.85	109.23	110.07	105.38	108.65	106.86	107.29	107.78	108.93	107.4	106.2	109.05	114.9	109.56	112.07	108.26	105.93	108.42	103.17	106.55	107.94	108.44	107.76	105.61	106.2	109.3	108.91	107.64	109.28	104.54	105.98	109.54	107.11	109.28	110.76	108.77	108.67	107.72	112.31	109.46	104.79	110.38
109.54	106.27	103.99	108.47	102	111.63	109.13	106.23	108.23	109.58	107.29	107.85	108.94	114.16	106.84	108.86	109.49	104.93	107.05	108.4	105.32	108.54	104.06	110.81	109.67	105.89	103.97	105	105.13	109.18	107.22	107.14	112.54	108.88	106.32	105.95	107.26	103.17	109.54	109.3	105.86	107.24	107.08	104.65	106.66	106.82	108.81	105.68	108.59	104.77
100.49	101.31	104.29	100.18	99.945	96.679	95.172	100.12	100.92	101.56	103.75	102.58	100.59	99.783	98.769	103.35	101.44	104.32	100.04	100.51	99.607	102.77	98.598	100.65	97.09	103.25	100.75	102.75	97.51	100.58	102.32	98.047	97.595	100.3	99.225	104.83	103.83	99.125	99.26	100.7	100.3	101.1	102.81	101.72	102.86	98.27	98.582	101.71	102.68	101.5
94.495	93.053	101.17	97.913	100.56	96.236	99.425	98.271	91.768	93.903	101.7	94.63	92.43	99.413	102.73	95.982	93.704	99.276	100.19	99.186	93.397	91.452	96.466	97.141	99.198	96.102	100.58	95.293	97.308	100.21	96.766	98.839	96.466	97.132	100.07	93.847	102.89	99.592	99.807	101	96.233	100.37	98.106	96.028	95.761	99.207	99.974	96.427	97.586	97.802
111.95	110.25	112.65	107.04	115.11	109.45	109.64	113.98	109.87	112.97	111.09	108.89	106.89	109.11	111.65	109.61	115.54	112.9	109.64	111.89	112.44	113.99	110.2	114.32	110.11	107.21	109.39	111.08	109.31	113.63	114.95	107.85	111.47	105.38	108.66	109.25	110.05	109.79	111.99	109.06	109.6	112.6	110.55	110.57	111.91	103.91	111.77	104.64	110.31	112.14
109.49	103.04	105.64	103.26	105.5	108.02	106.43	106.61	106.87	108.99	104.85	105.32	103.56	105.93	104.82	110.55	103.44	105.01	110.22	107.79	105.63	109.33	103.76	109.24	107.11	109.73	105.76	109.87	107.1	103.84	107.39	106.27	103.05	111.24	108.24	106.21	105.28	107.38	103.29	107.32	103.72	108.73	104.7	104.75	108.91	104.43	106.64	112.79	109.06	104.87
108.2	110.05	107.39	101.47	108	102.27	103.31	105.86	106.78	104.29	103.98	104.94	101.8	102	109.08	102.67	104.02	104.19	104.68	108.26	104.87	107.26	104.81	108.56	108.31	108.2	108.12	104.29	105.24	104.56	104.45	108.08	105.81	107.09	103.36	106.01	106.74	107.62	107.46	105.84	107.21	100.93	107.54	104.54	107.75	105	102.54	99.485	106.15	105.06
97.903	100.88	99.384	97.399	103.83	99.95	96.656	100.41	96.594	101.37	101.86	103.79	100.39	101.28	104.01	97.804	101.03	99.532	98.812	99.636	99.496	98.655	94.081	93.508	101.37	96.851	104.44	106.16	101.28	102.18	102.91	103.62	102.8	100.25	98.53	105.05	102.35	99.093	99.369	100.73	101.08	105.1	101.1	98.962	100.51	100.18	101.79	101.53	100.36	102.6
106.79	104.9	106.02	102.54	105.08	111.9	106.17	109.37	106.9	109.29	101.52	106.93	101.81	103.28	106.42	107.85	105.98	110.83	105.56	106.73	103.9	105.88	107.56	106.39	103.69	108.9	104.92	107.64	108.84	100.67	105.8	106.87	107.18	101.4	106.26	105.55	108.6	104.93	109.15	105.72	104.91	104.47	105.88	101.04	106.13	105.1	104.06	105.37	107.83	104.47
105.46	103.28	107.92	103.39	105.16	109.29	106.5	107.01	106.1	103.86	102.81	106.66	107.65	106.71	104.16	107.3	111.09	105.9	105.96	106.16	104.42	102.83	102.72	105.21	104.21	101.99	106.04	110.61	105.2	107.75	105.22	100.46	107.04	105.42	103.45	107.98	102.45	103.96	107.05	103.33	105.01	106.46	107.73	105.59	105.76	104.94	109.7	106.88	105.97	105.14
102.68	105.49	104.65	106.94	102.88	103.42	103.2	102.91	106.4	105.44	109.01	103.65	106.79	105.32	107.36	103.74	106.74	109.38	105.06	105.76	104.01	100.55	106.46	103.08	105.67	105.26	104.62	106.26	104.41	108.36	103.91	101.63	102.05	103.49	106.8	103.26	105.03	101.39	107.38	107.55	104.2	106.41	104.04	104.4	104.36	107.23	105.17	102.77	100.78	105.3
100.21	105.24	106.05	113.11	108.23	106.11	110.29	107.39	109.72	106.19	109.9	106.84	109.3	112.06	106.2	108.26	102.88	103.75	107.74	105.38	108.41	108.55	108.71	109.5	107.49	111.51	105.15	109.16	110.62	109.51	113.15	107.74	108.44	110.2	106.39	106.75	105.99	109.35	103.35	113.43	108.63	109.12	107.1	108.7	106.56	107.51	107.24	106.56	104.89	108.39
109.9	104.12	109.1	104.96	106.4	105.56	103.31	103.95	106.08	103.63	103.96	108.77	107.55	102.27	106.45	106.4	104.32	102.42	105.16	103.17	104.9	109.21	104.67	107.47	105.81	109.69	104.93	105.4	104.85	109.35	105.82	102.72	109.67	108.04	110.94	100.74	111.52	106.3	106.58	103.56	108.19	104.34	106.13	102.24	108.46	100.72	103.49	106.98	109.87	104.25
100.6	99.848	97.128	98.852	103.53	98.28	98.53	99.25	95.32	102.99	104.57	95.108	99.496	101.79	101.1	100.91	101.9	100.53	101.24	102.41	101.97	98.223	104.22	102.67	96.451	99.969	97.65	101.37	98.198	98.455	102.67	96.137	99.688	104.4	98.456	98.793	98.53	102.19	103.53	102.19	98.368	102.27	99.662	101.56	100.02	100.38	102.88	98.935	97.538	101
105.7	107.29	103.7	106.62	107.94	105.58	103.8	108.29	104.22	105.57	104.94	106.11	109.81	105.37	105.97	107.08	109.97	101.58	112.44	105.37	106.85	107.62	103.84	101.03	110.99	107.95	105.76	106.78	108.33	104.34	104.57	105.62	107.04	104.44	106.68	111.38	107.94	105.83	104.28	103.48	103.89	106.17	105.98	106.74	108.5	102.01	108.82	109.44	110.04	100.63
105.04	106.65	106.66	104.57	108.63	107.27	108.35	101.07	108.23	108.78	105.75	107.45	105.77	101.97	109.62	105.96	105.61	104.63	106.55	106.63	110.87	103.91	104.78	105.04	106.45	105.17	106.21	109.54	103.72	105.93	102.4	105	107.74	107.5	109.55	109.56	106.04	105.96	105.81	104.17	104.54	109.13	106.05	101.89	105.75	107.23	110.14	107.62	103.72	104.94
105.91	106.7	108.24	108.15	106.61	102.58	107.74	103.69	105	111.34	102.94	106.44	103.7	104.18	104.65	105.65	108.48	109.32	107.4	107.45	105.54	110.46	102.35	109.8	111.02	104.58	106.58	108.54	105.88	101.68	107.52	111.37	105.31	108.06	102.34	105.08	107.55	105.59	107.87	106	105.51	100.2	104.82	102.25	107.61	100.53	107.71	106.64	111.31	103.55
111.32	107.07	111.22	108.61	113.88	111.03	108.46	106.9	111.8	109.39	109.37	105.83	110.45	108.66	109.31	111.72	108.51	106.82	105.05	108.63	109.13	110.15	109.44	109.31	107.49	111.58	107.95	111.04	110.26	110.28	109.38	105.33	109.1	115.19	107.33	112.33	114.41	106.57	105.86	104.59	105.65	106.84	107.02	107.45	103.18	111.23	106.68	108.64	109.63	113.01
106.58	106.59	106.44	103.87	103.25	105.97	105.45	104.25	105.85	107.83	105.6	104.79	105.81	103.03	102.71	105.71	101.62	108.48	105.68	104.44	102.78	107.41	107.88	109.51	107.04	104.85	106.38	108.77	104.8	105.96	107.26	107.02	106.02	104.25	102.9	107.54	104.03	105.26	109.21	107.88	101.65	100.75	105.69	104.38	105.81	110.71	105.33	104.84	104.96	108.34
106.63	106.67	106.76	105.59	104.17	103.58	102.26	105.42	106.99	108.92	110.58	111.44	103.14	106.51	103.54	106.77	107.06	106.79	107.13	101.72	106.44	105.38	105.99	105.95	104.68	105.31	106.88	106.3	103.47	101.5	107.72	105.72	105.2	104.6	108.25	105.11	111.14	101.62	107.15	107.91	106.83	107.98	104.76	105.43	109.55	110.31	106.09	106.53	111.15	107.12
99.111	97.468	99.033	103.69	96.446	94.831	99.438	97.148	99.122	93.478	96.988	99.603	92.155	98.366	97.268	96.807	100.56	100.03	98.998	102.74	100.94	98.402	100.18	95.613	98.462	99.453	101.41	98.512	97.975	96.704	99.299	99.089	98.174	99.572	97.899	92.695	98.629	104.09	101.24	97.777	97.806	99.853	101.02	101.25	98.547	94.888	100.43	99.338	99.313	98.346
105.2	107.64	107	105.7	103.27	103.51	101.69	101.78	103.98	105.44	106.89	107.82	102.76	104.62	102.22	107.15	103.37	103.71	108.31	102.31	104.38	105.97	104.33	103.27	102.1	106.21	98.863	105.76	107.96	110.47	108.62	107.87	108.66	107.43	104.96	107.24	103.5	105.29	106.07	104.46	105.59	103.35	109.81	108.58	102.25	105.56	105.84	104.48	105.64	107.09
100.09	98.955	94.852	100.03	98.172	98.608	100.48	94.119	100.59	96.134	93.89	96.792	98.307	98.493	96.489	100.67	100.2	99.301	96.717	94.114	100.47	101.66	97.909	95.485	98.066	94.316	98.709	100.68	97.615	95.867	97.065	96.818	97.927	99.452	97.209	96.015	95.029	100.66	102.17	103.44	99.951	93.691	96.858	99.873	93.855	102.49	96.644	98.48	101.4	99.481
100.43	105	107.74	106.34	107.21	102.99	104.26	106.6	104.76	104.33	104.81	104.38	110.4	105.58	105.33	105.23	103.55	103.26	107.14	104.77	108.41	105.47	101.54	105.96	105.17	103.62	108.97	105.89	107.69	110.79	103.47	109.22	105.75	106.29	105.82	101.32	107.23	105.16	104.73	104.61	106.8	104.9	115.15	110.47	103.9	107.88	105.6	110.18	109.34	105.65
100.01	102.69	102.74	98.371	100.28	100.99	101.54	98.901	101.99	97.579	97.76	92.665	99.071	95.897	100.96	98.344	98.518	94.639	99.14	101.02	99.914	101.26	96.623	101.34	100.28	98.152	100.09	99.185	97.694	103.9	100.98	99.051	95.911	99.246	102.78	98.373	100.78	100.43	103.31	102.37	99.949	104.59	104.13	99.851	98.362	99.975	97.372	99.333	101.54	98.301
112.87	104.71	108.17	107.33	105.23	108.24	102.57	105.54	108.29	106.58	111.08	102.27	111.93	104.82	109.45	103.02	105.57	107.62	111.35	109.09	112.61	109.81	108.57	110.18	107.38	109.32	105.98	107.7	108.17	104.27	102.01	110.01	106.41	106.8	107.81	104.78	111.36	103.98	103.24	109.1	108.94	110.16	106.73	108.88	107.23	104.15	105.41	107.77	108.25	106.22
107.87	107	104.78	105.04	105.77	105.64	106.83	110.59	106.39	102.3	110.32	107.13	108.68	103.96	104.21	99.559	102.24	103.62	102.63	104.44	105.73	107.11	104.32	104.26	111.46	106.13	107.01	106.81	103.75	106.8	109.39	103.98	108.42	104.75	102.99	109.62	106.53	105.41	106.28	106.61	102.9	107.47	104	106.56	105.16	105.02	104.3	107.35	103.19	102.39
99.212	102.21	96.095	98.37	97.692	95.359	100.26	95.176	101.66	98.001	96.405	101.12	95.339	90.249	98.391	94.853	96.296	96.565	96.548	94.558	95.421	98.807	94.806	95.757	98.097	95.727	94.367	99.361	95.957	98.568	99.153	99.988	96.228	100.47	95.273	95.606	100.54	100.41	93.447	99.063	102.02	97.929	97.259	107.06	100.01	98.741	102.04	100.21	97.375	99.762
107.34	105.41	105.78	106.13	106.73	106.99	105.78	107.24	108.74	107.88	106.24	108.04	109.77	107.63	107.42	108.98	105.75	107.07	107.92	105.24	108.38	105.83	106.94	106.68	107.84	108.37	107.6	105	105.84	108.37	103.95	105.68	110.7	110.13	108.04	107.19	107.15	105.11	110.01	103.31	105.27	105.09	114.93	110.27	104.8	110.17	109.13	106.46	103.44	113.94
100.45	105.5	108.11	104.54	108.99	101.73	104.14	104.48	108.13	102.3	107.14	109.17	101.9	107.43	105.94	103.09	106.75	105.47	103.55	103.37	104.12	110.37	105.26	104.81	108.16	104.91	105.47	102.27	106.17	107.12	103.7	108.46	107.44	105.78	103.7	107.31	103.18	106.93	101.41	104.68	102.66	107.25	103.48	104.41	105.37	107.26	106.45	104.69	106.35	107.04
104.15	104.59	108.64	103.75	104.35	102.99	108.48	107.69	106.89	105.23	106.01	105	104.62	100.38	106.5	105.64	105.78	110.31	107.86	106.02	110.18	109.71	102.81	105.78	107.99	102.37	105.84	108.17	105.63	98.912	103.51	106.32	105.71	104.17	103.54	102.62	102.26	104.22	104.55	103.79	106.48	100.47	100.47	106.46	104.61	103.07	105.32	110.04	107.06	104.64
109.19	105.53	106.04	107.88	110.18	108.63	105.04	110.6	104.88	103.02	105.05	105.64	107.15	105.99	101.08	106.02	108.55	108.47	110.75	107.49	106.12	105.11	106.12	107.64	105.61	105.71	108.27	107.01	112.64	107.82	106.22	108.33	105.46	107.03	108.6	108.36	106.16	106.53	112.7	108.46	107.82	106.56	109.31	104.52	106.41	106.52	104.14	107.33	109.65	105.74
104.62	105.32	107.83	104.43	107.99	104.41	106.83	105.28	104.21	104.7	105.98	104.36	105.68	106.7	103.3	106.92	107.76	104.25	107.45	103.89	108.04	105.31	105	110.8	107.53	105.49	106.96	101.35	105.17	101.84	108.38	104.39	104.32	110.56	108.03	101.42	104.41	106.54	102.24	109.46	109.06	105.23	107.31	102.9	108.27	105.5	103.81	108.66	106.95	103.76
106.65	110.43	110.12	105.63	109.96	108.39	101.52	106.24	100.76	105.77	104.01	106.65	102.97	106.54	106.4	103.97	109.2	108.28	107.63	103.73	104.66	107.05	102.3	105.56	105.22	107.43	106.77	105.15	102.01	105.04	107.53	107.12	105.59	106.41	103.32	112.53	106.49	103.1	101.01	103.45	105.25	106.74	106.25	105.58	104.65	104.11	107.16	107.32	104.56	99.855
103.35	105.76	100.42	110.77	105.56	102.07	104.91	103.63	107.99	105.75	110.13	108.18	103.03	100.82	103.62	103.3	107.34	105.44	103.78	105.22	105.71	106.81	107.62	103.76	107.71	103.16	107.53	108.34	106.04	105.17	102.27	101.9	104.74	103.08	103.1	103.25	103.16	107.89	106.21	104.07	103.65	107.15	106.01	108.07	106.05	105.32	105.95	101.01	104.38	103.22
103.56	109.61	103.07	106.82	106.89	107.64	110.48	104.22	107.63	101.86	107.78	106.61	106.29	106.39	103.74	104.37	105.76	104.53	100.21	106.29	107.38	107.46	105.53	103.9	106.56	104.05	108	105.4	110.39	109.23	105.52	107.31	102.52	108.33	108.93	104.03	101.31	109.61	103.9	106.58	105.5	104.28	107.08	108.06	109.17	104.12	107.88	106.48	111.36	106.19
110.58	109.49	103.37	105.06	107.1	106.02	100.69	105.78	106.96	106.62	104.61	106.32	109.12	103.38	109.53	107.17	104.64	106.63	106.54	107.69	102.84	107.37	111.2	106	101.36	109.68	105.13	105.12	106.16	102.9	107.4	104.89	103.7	104.62	103.41	103.74	108.43	104.47	107.04	105.88	107.7	102.31	102.19	108.22	100.93	111.29	103.33	100.54	104.64	104.07
112.04	108.24	100.91	109.08	104.21	103.46	108.6	108.74	108.33	109.15	106.95	99.05	106.59	107.15	102.75	105.06	107.27	105.68	111.02	104.36	103.42	108.92	104.45	109.65	105.01	105.73	103.99	110.06	102.88	108.17	105.54	109.01	103.7	108.99	106.55	107.22	104.49	101.03	105.45	104.95	110.57	105.56	103.27	105.17	103.44	111.99	105.65	106.64	102.63	106.98
108.08	105.26	106.2	106.24	106.08	107.14	109.85	108.58	112.87	113.7	109.4	108.13	105.28	111.48	113.34	107.01	108.81	110.18	110.12	107.05	109.03	108.38	103.98	106.69	108	111.01	110.35	107.51	108.43	110.15	110.93	102.23	106.29	107.84	106.11	110.85	102.77	108.91	107.18	111.03	102.88	105.4	110.6	107.76	108.25	104.66	110.62	108.23	106.1	104.31
110.16	103.92	105.66	103.39	107.62	111.81	108.27	107.28	109.92	110.51	109.03	108.2	110.4	107.77	106.28	108.62	107.63	106.02	109.24	109.09	109.76	106.51	108.5	108.34	103.5	107.91	104.24	107.09	112.08	111.23	109.25	108.5	111.57	105.67	106.82	100.35	112.66	110.48	107.98	109.03	107.94	106.5	107.38	108.2	109.06	107.58	107.86	106.85	112.92	105.65
112.03	110.34	108.63	111.63	110.07	111.57	114.5	107.41	102.73	111.4	108.1	109	115.41	111.45	110.38	111.24	112.83	112.72	110.32	104.05	116.8	111.23	112.37	110.11	111.48	104.36	109.42	107.23	109.13	114.89	110.51	105.74	108.05	106.88	112.17	111.17	110.31	113.15	109.37	110.04	109.76	110.14	111.07	108.51	112.02	112.11	108.98	111.39	106.74	109.43
108.77	113.62	108.44	106.21	109.8	111.17	112.35	109.33	111.12	114.54	107.26	109.2	111.98	111.05	108.4	110.08	107.57	111.74	111.23	110.3	110.39	109.87	110.85	108.65	112.49	108.88	116.77	112.23	109.11	112.79	113.56	112.21	107.2	112.56	107.83	108.25	109.65	110.48	112.08	113.59	112.83	110.06	110.36	107.1	109.08	109.4	109.09	109.64	108.49	113.27
110.06	107	106.24	109.44	102.34	104.24	107.85	105.42	104.58	103.79	105.68	105.54	106.78	105.88	99.992	102.32	105.39	104.66	107.66	104.1	107.44	107.31	106.11	103.93	106.37	104.6	105.35	107	101.99	104.89	103.96	106.78	104.69	104.05	107.76	105.97	108.8	103.43	105.15	106.55	105.77	102.43	108.26	104.28	106.89	104.58	103.86	101.06	104.93	104.12
104.3	106.48	104.18	107.25	103.76	105.24	106.58	102.92	106.8	106.01	107.89	109.73	106.34	102.53	109.32	105.68	109.75	103.62	104.79	102.98	105.39	106.33	100.11	108.59	102.79	104.01	106.17	109.66	105.1	104.74	105.91	102.25	102.48	106.11	106.52	104.31	107.85	105.84	104.48	105.17	102.18	107.01	107.73	103.01	106.96	105.59	106.31	104.33	102.86	104.27
97.721	98.585	100.52	99.387	98.477	97.458	100.3	99.446	99.456	97.142	99.466	98.225	99.586	97.021	98.931	94.086	98.806	102.64	95.298	96.677	96.739	96.886	98.932	94.893	95.498	97.017	95.201	98.11	100.39	97.572	100.08	100.56	99.167	99.412	101.48	97.808	94.941	99.698	99.484	92.45	93.785	99.982	98.327	96.31	98.916	92.966	105.01	102.58	102.25	98.633
104.78	106	107.18	105.3	106.39	103.67	107.84	103.54	105.88	104.58	106.05	106.49	103.48	105.3	104.13	104.95	104.77	108.17	106.1	103.06	105.49	103.08	105.81	106.06	106.36	106.68	108.98	105.32	106.83	101.04	104.52	106.37	107.09	103.9	103.54	105.97	101.41	106.98	107.64	104.41	104.32	108.15	98.586	102.65	107.13	107.34	107.55	108.9	103.37	103.35
108.17	108.68	112.65	112.09	107.17	105.05	107.6	108.97	107.22	108.07	108.96	107.05	104.22	113.53	110.55	106.61	107.88	107.35	109.3	109.58	109.63	112.96	112.96	109.73	110.13	108.01	107.01	111.65	110.46	112.52	105.58	110.04	106.95	109.08	106.65	108.14	104.64	104.59	110.55	108.59	108.9	107.82	108.89	110.26	104.07	106.68	109.19	112.15	110.28	105.9
108.29	104.65	107.19	106.41	103.42	105.19	103.84	108.48	109.27	105.21	107.55	107.45	109.8	108.65	102.82	105.93	107.51	104.41	106.26	105.83	103.59	106.26	110.06	103.61	107.13	105.86	103.6	105.04	111.09	107.38	110.75	108.03	105.53	104.36	102.87	103.78	110.48	104.49	108.77	105.36	108.77	103.98	107.23	105.75	107.44	108.38	107.37	108.01	107.25	106.71
105.35	109.12	105.63	106.46	107.19	108.84	108.55	105.79	112.58	107.54	108.08	110.13	108.68	107.62	105.54	113.52	111.81	108.09	114.53	108.99	108.84	107.98	103.83	108.13	108.73	111.59	111.63	113.68	108.67	106.88	108.15	110.57	106.55	105.12	105.03	107.51	110.97	108.27	111.86	109.95	108.84	107.99	108.04	112.69	109.17	107.99	111.39	108.66	105.07	108.21
100.8	103.86	101.95	102.08	106.35	108.86	106.84	105.16	107.62	102.7	105.45	105.93	102.29	104.49	108.98	103.17	106.06	102.4	102.11	107.61	108.08	107.19	105.03	103.46	103.11	107.66	104.21	107.03	104.3	104.89	108.71	101.74	102.77	107.62	102.08	102.98	106.38	102.35	111.43	107.95	107.08	107.24	104.39	105.95	101.53	102.01	104.24	102.89	108.32	106.07
108.28	106.56	101.9	107.23	107.33	106.49	103.1	106.58	106.03	110.45	103.41	105.07	106.92	105.03	106.79	107.78	105.84	105.35	108.52	100.79	101.5	106.78	106.88	108.79	102.21	103.56	107.3	107.77	105.71	105.89	107.27	106.79	105.08	103.28	102.18	109.82	111.92	105.77	104.12	107.14	105.93	108.78	101.94	106.69	107.56	102.37	105.8	101.79	104.96	105.14
111.89	109.81	107.4	107.21	107.81	108.14	106.86	107.98	107.31	101.08	114.61	111.4	109.5	108.35	106.06	112.39	101.85	108.66	109.13	110.54	108.75	109.31	109.48	111.46	109.26	106.05	106.57	105.63	107.05	105.81	110.68	106.54	106.48	105.87	110.56	104.79	106.61	106.92	106.69	110.6	107.17	103.18	108.64	108.06	103.26	106.55	104.44	112.2	113.12	105.26
108.59	106.99	107.57	108.55	108.1	111.03	107.77	108.82	106.63	103.73	112.6	106.58	110.41	106.12	107.89	111.64	109.87	104.59	107.26	105.73	107.49	106.42	107.31	109.33	107.43	107.63	106.74	107.69	107.49	108.56	107.08	106.21	106.09	106.1	105.28	103.32	110.31	109.43	106.77	113.55	112.78	109.87	111.18	104.69	107.66	103.47	107.11	104.03	108.62	107.16
105.88	106.29	106.31	108.81	107.56	109.16	109.03	109.41	108.51	108.59	109.54	107.56	109.53	112.18	107.82	108.02	108.84	102.18	106	108.26	105.03	109.26	107.5	109.03	108.86	112.13	112.12	107	104.53	105.15	108.43	107.51	106.21	104.04	106.17	105.23	106.13	108.71	110.67	108.48	103.89	105.98	103.17	110.35	110.24	109.69	106.1	107.54	108.89	107.4
93.74	97.132	97.913	98.203	98.261	96.983	99.492	101.8	99.529	100.14	97.083	98.852	97.346	100.6	96.752	93.328	99.152	95.467	101.58	96.076	101.69	98.809	97.747	94.689	97.014	98.009	100.47	98.994	101.21	100.05	101.24	95.423	96.125	101.4	97.901	96.694	96.682	98.642	96.391	94.684	97.922	97.839	92.936	94.472	97.139	99.123	97.122	97.837	103.35	97.422
102.64	95.715	99.635	99.574	96.988	98.918	100.09	100.91	99.356	101.05	100.16	98.983	100.25	100.41	98.74	102.51	103.67	100.07	102.62	102.32	92.796	100.85	104.89	100.36	97.905	97.221	98.452	94.485	99.875	101.96	103.73	97.59	97.682	105.22	99.144	98.165	97.638	99.562	100.17	99.524	101.56	98.371	92.003	100.25	93.717	100.62	98.73	107.02	104.11	97.102
96.448	100.07	100.71	99.153	98.619	99.91	100.95	100.38	99.58	101.41	101.15	102.07	104.98	101.93	102.44	97.013	99.595	98.725	104.08	99.205	103.71	102.49	104.2	103.53	98.423	99.762	97.991	99.849	98.911	98.909	101.82	105.18	99.596	103.06	91.997	95.694	99.687	101.89	101.93	100.71	96.557	101.91	97.721	98.509	97.429	98.76	101.74	99.131	102.41	97.072
103.65	106.86	104.17	111.32	105.1	107.57	106.25	105.61	108.06	109.68	105.56	104.22	100.7	107.36	109.68	104.21	106.72	106.81	107.34	106.63	104.55	105.49	110.74	106.99	106.36	105.23	101.88	104.73	108.67	108.55	104.6	107.03	105.23	102.74	110.96	107.18	106.05	108.67	109.82	109.91	106.59	102.79	106.6	104.98	107.65	108.76	108.76	106.11	111.56	107.33
105.06	107.12	108.75	103.88	104.82	107.35	103.67	106.26	103.46	104.07	105.75	103.09	104.35	107.17	106.25	100.97	105.97	103.97	109.35	106.98	107.28	108.26	102.52	101.44	108.55	104.99	102.2	103.95	104.64	104.05	105.41	107.69	109.92	103.3	108.72	106.34	107.27	100.65	103.67	103.5	107.55	104.91	105.8	106.52	106.45	101.34	107.44	105.59	107.17	108.94
99.687	97.355	97.947	95.198	101.67	92.03	97.16	101.56	93.61	98.417	98.395	93.252	98.552	95.568	99.601	97.996	102.21	95.343	95.77	101.45	98.245	101.26	99.543	96.224	98.171	96.717	98.251	95.529	97.824	97.857	98.827	100.71	98.745	100.61	98.164	95.552	98.45	99.053	102.84	95.224	104.17	95.865	99.707	92.952	96.928	99.067	96.643	99.941	97.212	96.577
106.77	110.18	108.71	108.97	107.15	107.39	104.39	110.59	106.36	105.56	109.48	105.47	108.32	109.71	106.63	108.18	108.49	110.96	105.69	106.77	105.61	108.55	108.13	107.97	111.34	107.38	107.77	106.27	108.38	108.86	105.92	111	111.95	108.67	108.51	106.81	109.43	112.26	110.52	105.57	104.16	108.07	107.51	107.91	107.72	108.87	106.98	107.23	105.87	109.01
112.27	112.12	112.63	110.25	111.28	107.99	107.6	110.31	108.3	109.9	113.73	106.92	109.3	110.08	111.82	107.8	110.78	109.83	111	112.36	113.59	109.58	112.43	108.47	111.13	105.41	112.8	110.54	107.46	108.95	111.26	109.85	114.4	110.15	110.81	111.76	106.62	113.43	108.8	113.62	108.25	112.91	111.03	109.48	109.59	115.16	106.91	108.32	115.65	110.55
100.82	93.217	104.93	97.109	95.362	97.275	97.832	94.842	103.83	97.548	100.7	99.092	94.581	100.19	99.321	100.38	99.33	96.015	104.01	101.03	98.773	97.755	99.484	97.896	102.24	93.891	99.553	99.281	99.354	97.701	97.113	103.42	99.398	93.841	102.84	99.402	102.88	100.68	99.485	99.165	103.24	98.797	97.696	96.162	96.652	98.359	97.96	99.644	102.49	102.58
103.4	100.68	100.59	102.78	99.315	100.49	102.32	97.222	102.68	97.206	97.305	100.42	100.81	103.03	99.105	104.89	102.89	99.247	100.97	101.83	105.35	99.952	103.9	98.904	103.82	99.496	102.05	103.35	103.84	99.485	101.9	101.58	98.151	100.1	99.376	104.74	98.011	106.76	101.14	98.902	101	102.01	100.41	97.07	101.12	102.19	96.227	95.397	102.5	102.65
112.68	111.91	112.54	112.2	107.06	106.21	107.17	109.5	109.21	107.12	109.56	112.33	104.43	108.65	113.8	108.36	110.94	111.61	105.7	110.91	111.6	109.45	108.68	105.99	105.54	107.81	103.58	105.54	107.54	110.46	106.91	106.83	106.52	107.34	109.81	107.04	104.95	106.7	107.8	108.11	107.32	110.17	109.07	105.62	110.73	107.45	101.98	109.18	106.61	111
105.3	108.92	112.85	110.31	108.08	107.53	108.22	106.14	107.74	109.44	110.39	108.98	106.11	104.29	109.83	102.05	108.23	110.76	111.31	107.93	104.62	110.21	107.08	105.28	107.94	108.86	104.39	106.64	109.89	110.35	108.61	104.6	108.39	104.62	111.2	107.35	109.14	112.34	106.25	107.47	109.37	109.18	108.86	109.96	108.72	108.26	107.33	106.66	107.91	110.37
101.67	99.07	99.409	98.438	103.48	96.428	95.545	98.763	103.4	101.88	101.14	96.602	100.61	102.75	96.063	103.64	99.5	98.693	98.208	102.4	103.42	98.957	99.451	101.14	102.67	100.83	103.31	100.76	101.16	104.33	102.37	99.67	104.13	98.717	98.749	99.941	100.09	104.48	96.622	101.98	102.26	101.61	100.2	102.29	100.62	100.64	102.23	102.87	99.153	100.78
98.402	94.508	97.421	98.311	97.773	98.695	93.82	101.31	101.78	100.23	96.254	98.59	98.751	98.963	94.972	101.11	95.49	99.567	98.654	98.339	98.213	98.626	97.035	97.935	100.8	101.53	97.105	102.68	96.749	99.217	98.7	99.592	98.168	97.28	93.596	102.25	96.089	94.331	98.064	99.578	100.29	95.833	96.601	99.649	97.775	92.95	95.826	102.68	99.345	99.296
99.449	100.42	101.62	100.36	99.766	95.978	94.324	98.042	92.291	97.444	98.8	96.729	97.224	98.235	99.906	99.844	99.574	96.833	97.569	95.525	98.703	98.594	96.379	93.829	96.56	97.419	95.02	95.973	97.1	97.234	100.58	96.729	103.12	100.26	96.791	96.71	96.476	99.76	95.318	99.065	101.58	100.74	99.504	96.344	96.638	97.975	94.699	105.65	96.801	97.198
108.07	111.99	111.67	108.86	110.86	107.3	109.78	108.12	107.13	106.36	110.93	104.53	108.49	110.62	104.63	108.95	110.05	105.9	113.25	107.13	106.1	106.78	108.71	107.75	114.28	110.95	106.64	110.41	105.24	110.99	108.3	111.07	107.88	112.35	109.36	106.52	107.24	104.29	110.54	110.85	111.36	105.66	111.04	108.62	108.38	110.43	105.16	109.31	109.61	108.18
111.39	112.53	110.76	108.23	109.29	107.13	110.28	110.45	114.55	110.24	111.93	112.85	107.75	106.44	111.4	110.54	109.88	109.07	114.85	115.59	108.69	110.56	107.95	110.32	108.98	107.56	107.33	116.63	113.48	108.16	109.34	112.77	112.16	109.03	109.52	108.4	113.01	111	112.74	109.55	110.21	109.59	112.46	109.04	110.1	107.63	110.22	109.47	112.4	103.61
103.94	107.12	110.94	112.78	109.62	111.38	108.25	110.9	109.78	107.11	106.98	106.42	106.53	104.69	108.03	109.82	108.13	110.78	107.72	108.8	107.19	106.5	99.806	110.19	108.92	106.51	107.24	105.3	109.56	102.15	112.75	104.2	109.86	108.23	105.67	110.67	106.66	106.88	108.5	110.65	108.47	111.4	107.32	108.13	106.73	111.24	111.11	105.57	110.46	107.83
105.01	110.07	104.08	107.06	106.98	106.88	105.54	108.52	105.25	109.49	102.84	105.73	100.83	106.13	107.06	108.01	103.91	104.73	106.34	105.23	103.42	101.39	108.02	109.58	104.4	107.35	105.17	103.07	107.36	109.76	103.89	106.26	101.14	103.42	107.48	107.11	104.59	107.99	106.91	104.67	106.58	104.23	106.28	103.72	106.51	108.71	105.36	106.37	107.93	107.04
95.384	96.64	106.96	96.769	93.459	99.036	98.114	104.02	96.782	95.545	95.983	94.818	98.071	95.06	99.041	96.521	92.249	97.931	96.911	100.6	98.407	97.303	101.3	101.94	96.768	92.487	95.095	97.233	98.032	98.743	98.856	96.32	97.192	98.009	96.657	98.524	101.33	103.7	93.772	98.675	97.009	97.538	98.861	101.22	97.839	99.182	99.982	100.21	97.919	95.96
105.87	108.98	108.66	108.64	110.6	112.31	114.83	107.71	107.64	103.4	108.33	107.29	111.76	107.47	114.51	107.68	102.89	111.38	108.28	108.71	106.25	108.47	112.66	109.93	111.44	104.99	106.28	108.76	108.9	107.88	113.26	107.91	107.73	106.96	113.61	111.26	109.86	106.6	111.88	106.18	109.41	110.46	113.49	106.42	103.48	110.23	106.63	110.89	108.22	111.04
101.34	102.15	102.08	101.95	98.028	97.694	98.921	98.553	102.91	97.526	101.57	98.443	99.472	98.597	99.658	100.28	96.145	99.661	102.53	104.21	100.62	101.43	96.379	100.78	100.7	104.55	95.955	101.46	107.53	100.77	101.5	102.8	103.11	101.93	97.441	104.96	100.91	97.846	99.86	102.56	100.97	100.27	98.991	102.53	96.753	99.783	99.314	96.552	96.559	100.01
109.97	108.89	109.23	109.09	107.55	108.93	106.95	113.99	111.66	109.24	102.41	105.74	106.63	109.72	115.01	107.78	105.15	110.21	103.94	108.83	105.69	105.02	108.66	106.55	108.72	112	111.52	112.71	109.27	106.7	108.4	108.4	111.12	104.75	108.28	108.17	106.92	107.56	112.23	108.81	106.19	109.97	110.89	104.25	105.18	106.06	109.09	109.49	108.95	107.04
97.424	104.09	101.79	103.68	101.3	96.292	99.216	101.39	95.793	101.25	104.04	102.2	100.83	102.39	105.09	104.72	97.865	102.38	100.86	101.41	100.58	102.57	97.028	101.77	99.355	101.41	97.282	98.41	97.914	97.325	102.39	99.495	98.572	100.4	95.547	95.449	99.261	101.52	100.17	101.52	102.51	96.438	97.693	102.89	101.3	102.51	98.28	98.55	96.243	98.204
107.16	105.67	107.02	107.41	107.12	106.59	106.53	103.77	109.19	105.21	108.91	105.76	107.17	103.89	104.15	106.99	104.92	105.46	105.81	107.14	105.04	102.66	102.88	106.51	109.92	108.44	102.89	107.63	104.23	108.94	108.33	101.44	105.97	109.45	104.5	104.7	102.94	105.85	107.88	102.01	103.03	106.75	103.97	106.81	104.39	107.21	107.91	105.36	105.98	104.44
104.65	108.51	106.39	108.59	108	106.74	109.66	103.63	112.54	108.47	108.88	108.46	106.8	109.81	108.63	107.21	106.23	107.58	109.8	108.31	108.84	109.88	107.62	111.53	109.36	103.22	107.72	110.31	104.97	108.51	106.16	109.22	105.91	106.7	104.19	109.17	110.55	108.52	111.19	108.64	109.37	111.17	105.99	109.72	106.62	108.65	109.5	105.22	107.85	108.64
105.43	109.12	109.14	109.61	108.17	107.09	103.95	110.93	107.62	105.53	106.96	108.72	106.84	110.86	105.16	107.29	112.81	106.54	108.04	107.76	104.7	108.06	105.11	107.38	109.17	107.94	107.79	102.59	108.75	105.37	109.91	115.88	106.3	107.29	107.88	105.03	108.46	107.14	110.1	109.67	106.89	109.46	110.86	111.13	108.91	103.61	111.92	105.06	110.12	108.36
100.46	101.88	101.1	97.974	99.999	97.336	102.35	101.73	94.245	101.97	99.285	96.756	98.374	99.664	94.901	94.198	102.23	97.168	97.971	94.201	96.715	100.02	101.44	97.963	98.114	93.815	96.23	100.69	100.13	95.306	97.154	100.08	96.171	98.329	98.085	98.151	97.91	98.779	99.958	95.207	97.602	99.011	96.475	99.786	95.9	95.541	96.422	95.545	97.651	94.668
103.13	100.74	105.7	107.1	106.93	108.65	106.68	106.2	105.11	102.11	110.74	108.9	104.69	103.96	106.1	106.98	103.9	106.25	106.67	110.43	109.77	106.99	107.61	97.977	105.41	107.41	106.15	103.78	102.63	107.28	106.02	105.45	104.64	105.9	107.17	108.47	105.43	107.89	106.37	106.7	105.06	104.11	105.33	106.18	105.76	105.59	107.62	109.2	105.32	106.41
98.456	98.801	97.323	101.66	99.851	97.278	96.856	99.267	100.1	98.363	94.161	96.469	94.822	96.284	98.011	95.97	99.418	98.757	99.469	98.502	97.414	95.501	97.619	99.954	97.208	94.391	93.291	100.33	98.544	95.799	93.107	99.129	98.665	97.332	96.929	100.38	96.949	96.094	98.741	102.67	95.017	94.391	96.728	102.45	95.707	100.79	96.362	95.063	102.55	97.55
111.47	109.38	109.12	112.99	110.15	114.13	110.06	109.96	111.35	112.1	111.41	108.77	110.58	114.56	104.15	112.43	111.47	115.77	108.72	108.11	113.71	109.53	111.54	113.72	109.28	110.96	115.49	106.53	110.67	109	112.2	112.58	112.2	109.58	108.17	109.15	109.08	112.86	109.82	110.82	110.16	110.53	105.55	111.26	106.26	113.64	110.74	109.94	112.81	108.49
99.131	99.847	99.298	103.16	96.096	98.157	99.33	99.442	100.48	102.97	101.45	101.6	98.892	104.18	96.203	100.15	99.145	101.54	103.26	99.442	104.35	102.06	104.22	103.16	97.555	99.652	99.043	102.14	100.78	98.358	98.672	101.69	101.54	104.45	98.655	100.69	100.06	103.81	103.64	99.821	100.88	97.85	99.634	98.926	100.33	97.353	98.879	98.903	100.67	96.369
106.85	107.66	102.13	109.96	111.66	107.43	109.65	104.58	107.5	109.58	106.81	108.68	108.64	106.26	109.74	102.37	104.55	106.76	106.07	107.54	105.99	105.12	109.49	106.19	102.16	106.63	102.37	105.74	108.31	109.07	107.63	106.49	105.64	107.05	108.08	111.48	108.1	104.41	100.89	106.05	110.27	106.55	105.89	106.91	109.54	107.85	100.95	106.76	107.08	106.56
101.44	108.76	105.75	102.95	104.16	104.83	102.32	108.12	105.25	102.62	105.99	111.31	106.52	107.3	104.51	105.78	107.1	102.66	106.25	106.4	106.64	103.69	103.24	103.7	108.42	107.81	102.19	107.46	108.8	103.36	107.67	103.99	106.16	106.08	105.52	108.27	102.45	100.37	104	102.76	107.9	104.79	107.34	107.38	108.01	106.19	103.48	101.25	105.05	106.48
99.957	101.04	105.07	98.973	102.05	99.982	99.622	102.43	106.42	103.71	101.42	103.56	104.27	102.63	99.943	101.3	100.38	100.35	101.67	104.68	105.04	103.35	103.08	104.35	105.47	106.81	99.261	103.52	101.33	105.05	103.18	102.49	104.53	104.77	98.573	101.57	101.99	99.92	99.021	100.9	99.657	105.92	104.83	102.35	101.47	104.82	107.37	100.36	101.01	104.07
108.5	105.56	109.57	106.32	102.23	109.41	103.43	104.39	104.53	106.94	105.51	104.12	104.03	111.06	110.14	110.87	107.4	105.28	106.33	106.1	106.8	103.57	104.15	108.91	101.73	108.95	105.64	103.3	107.9	105.91	104.28	106.77	105.7	104.58	104.06	108.96	109.41	104.6	107.24	102.84	111.99	106.05	106.25	105.94	107.03	107.75	102.62	109.88	103.87	106.42
97.568	99.348	96.019	94.794	98.992	97.862	98.517	101.51	98.424	99.644	100.2	96.436	95.582	96.194	100.11	98.644	97.801	101.86	100.18	96.333	103.75	99.197	99.779	98.88	99.852	97.628	96.987	97.714	100.14	96.124	100.27	100.8	100.78	100.71	97.694	99.346	106	97.882	100.07	95.751	100.2	99.969	99.81	96.381	96.823	100.24	95.628	98.78	98.662	100.3
114.62	109.91	114.99	109.24	114.63	112.55	111.07	111.91	108.08	113.22	112.68	112.55	108.45	108.05	111.45	112.75	112.76	110.06	109.9	113.04	106.34	111.62	105.44	110.1	111.25	107.72	111.13	110.33	113.07	112.69	109.84	109.31	104.03	109.95	111.41	106.84	108.18	110.78	115.26	114.05	115.77	109.11	113.97	110.74	110.58	109.62	112.98	107.09	115.09	106.19
105.57	107.13	108.76	109.77	107.01	107.1	107.23	111.65	102.47	108.24	107.7	107.51	107.75	112.59	104.14	108.75	104.59	108.9	106.2	110.07	105.71	107.33	110.96	110.31	106.51	110.91	108.67	105.63	108.21	108.59	106.88	106.27	106.87	111	106.48	109.26	107.37	104.43	102.6	110.37	105.6	110.55	106.22	107.86	106.03	102.79	103.35	110.74	109.36	101.83
109.37	106.35	108.01	106.12	107.66	109.28	109.21	107.42	104.3	105.39	109.48	108.06	109.23	102.99	103.87	111.92	105.94	106.81	108.06	106.25	110.12	112.36	110.12	108.77	109.5	109.62	107.35	108.59	108.37	109.43	106.34	107.16	113.39	107.47	109.09	113.31	106.52	112.09	106.79	107.75	105.28	111.74	102.83	108.31	105.66	109.02	108.25	110.71	106.47	108.67
104.96	104.35	106.2	107.69	109.7	106.3	103.91	109.91	106.92	103.84	107.07	102.89	105.65	103.7	108.84	104.88	104.25	106.02	104.5	103.06	107.74	104.89	106.59	107.45	106.3	106.64	106	109.55	106.02	108.95	102.02	107.95	106.92	106.77	104.37	107.1	108.37	105.28	105.17	111.63	108.56	105.34	106.58	106.78	104.96	105.05	108.16	108.54	103.67	108.02
107.19	108.12	112.55	111.9	111.83	113.42	107.94	110.35	110.41	112.58	109.94	112.76	112.03	111.95	108.49	107.49	107.98	113.59	112.88	109.46	113.12	110.72	109.63	109.71	108.6	113.81	110.33	114.15	112.51	106.47	110.09	111.38	111.27	110.65	107.45	112.56	108.3	113.01	110.8	107.15	110.82	110.22	109.63	111.18	110.43	112.66	112.65	111.72	113.05	109.12
99.518	98.251	104.33	95.76	95.65	98.935	100.97	101.5	100.01	98.791	100.88	102.98	96.662	98.796	102.45	100.54	100.08	99.328	100.49	101.43	105.27	99.234	103.43	98.457	102.47	102.83	99.105	99.288	100.62	102.8	95.566	100.01	97.78	101.26	102.94	96.805	99.74	102.08	101.38	104.9	99.847	103.01	101.32	98.948	100.26	106.13	101.33	102.47	102.01	99.627
107.04	99.775	105.42	105.86	103.59	103.8	101.23	102.69	100.58	105	111.72	107.57	105.12	107.18	107.75	102.96	103.9	108.85	109.56	105.43	107.79	109.55	108.28	105.68	104.72	104.19	107.78	105.86	106.3	102.81	105.72	107.47	106.98	102.57	104.07	107.11	104.65	103.68	105.4	106.25	106.25	107.16	105.86	106.99	107.89	100.71	105.51	102.45	104.13	105.17
108.1	103.25	101.29	107.89	104.98	101.71	108.8	110.51	104.2	105.33	103.31	107.39	105.5	106.85	110.47	109.5	103.77	104.83	105.74	103.69	105.16	105.67	108.48	104.34	105.31	105.51	107.73	110.13	104.92	106.03	103.37	106.81	103.19	103.47	108.13	103.87	104.9	108.06	101.69	103.07	104.09	104.08	104.61	107.3	105.21	105.56	109.88	103.85	108.51	106.83
104.91	106.23	100.74	104.91	105.68	109.36	105.67	105.49	105.58	106.47	102.68	108.68	104.61	105.6	101.85	108.24	106.67	101.19	111.73	107.42	105.32	106.74	103.27	100.87	110.41	108.26	104.35	104.81	107.41	101.92	103.78	104.11	105.73	107.57	101.32	104.5	107.13	106.83	103.27	106.21	106.44	105.69	107.82	103.07	106.49	106.05	107.02	105.07	108.57	107.24
104.04	108.48	106.4	109.53	109.47	109.09	106.69	105.76	109.69	104.58	105.06	105.74	105.92	109.95	106.16	110.16	104.55	111.34	109.67	107.02	106.25	103.01	107.05	103.99	110.32	107.16	104.8	104.68	105.2	105.74	106.27	106.88	105.96	110.33	106.01	105.88	108.15	108.59	106.98	111.56	104.52	107.55	104.89	106.91	103.11	107.23	104.79	105.11	103.04	102.06
99.857	104.11	105.09	100.89	100.96	105.21	103.62	105.64	107.12	104.84	102.31	104.37	100.02	104.42	105.95	106.93	107.27	106.09	101.76	107	105.84	106.94	110.99	107.52	103.07	105.43	101.21	101.73	105.44	107.18	100.56	111.37	107.91	103.89	108.82	102.98	104.08	108.87	109.17	102.67	107.27	108.5	104.8	104.45	102.46	104.55	102.68	104.95	105.26	106.73
106.43	107.17	104.98	104.76	103.29	108.89	107.29	105.12	108.57	104.69	106.67	105.04	107.83	106.68	108.41	111.56	110.2	110.84	106.17	103.85	109.43	99.931	104.54	106.92	110.64	105.59	103.68	100.99	108.41	100.86	104.76	104.62	99.189	108.87	101.57	99.987	102.61	105.23	105.56	102.27	103.46	104.18	104.98	107.03	108.91	104.97	107.81	110.04	106.88	106.64
103.66	106.75	111.79	107.22	107.71	106.75	103.91	103.88	102.31	106.76	104.51	106.31	102.74	105.32	108.18	106.02	108.24	109.28	104.37	108.26	106.36	103.6	105.2	110.29	109.28	106.1	104.81	105.36	106.14	108.55	105.48	107.2	106.43	106.09	107.47	106.83	105.11	113.15	111.29	104.95	110.19	107.23	111.77	107.51	106.4	106.04	109.46	102.91	106.88	110.48
107.92	109.23	107.67	106.84	111.13	111.07	109.73	106.22	104.73	106.6	107.57	108.8	107.04	104.59	106.29	115.32	106.95	108.34	109.23	107.92	107.64	106.81	102.69	107.21	109.73	107.45	109.69	109.35	111.44	110.78	109.55	111.11	107.36	110.99	109.8	107.71	111.99	107.56	110.4	107.04	109.45	109.06	106.23	107.08	107.64	111.77	111.71	108.14	108.02	103.83
111.49	103.1	103.69	106.43	105.61	108.59	106.82	107.93	108.47	107.56	104.05	104.36	102.71	104.03	106.57	104.32	106.56	102.46	106.14	106.92	103.6	102.28	107.43	103.64	108.8	101.39	106.72	101.95	103.22	107.37	106.18	103.86	108.86	106.67	104.69	103.22	109.4	105.95	104.75	106.3	104.15	106.25	106.61	105.44	108.14	103.2	108.38	101.36	107.42	100.06
107.57	107.9	105.41	105.61	106.73	103.56	110.37	105.82	104.16	108.59	108.06	109.85	105.01	106.66	102.91	102.36	106.22	107.89	105.49	106.47	105.14	108.79	105.55	106.1	107.73	105.09	105.17	104.2	108.34	104.38	104.61	108.29	105.39	102.67	107.92	107.16	104.07	106.3	101.04	105.79	106.68	106.54	105.66	104.99	108.25	108.21	107.25	104.57	102.72	106.85
109.31	105.81	105.59	106.5	110.96	104.75	106.3	104.11	110.81	106.04	104.5	104.93	112.69	107.79	106.54	106.83	105.62	103.9	108.11	106.83	104.59	108.91	102.86	107.24	103.75	109.79	106.37	108.02	109.47	107.45	108.87	107.13	105.77	101.17	107.24	104.2	108.78	108.21	104.87	109.49	104.75	106.34	109.13	105.79	106.1	108.21	108.03	111.09	109.22	108.07
109.11	111.94	109.34	108.31	112.59	108.45	109.61	112.99	109.64	108.4	112.84	113.16	106.53	112.25	109.46	108.67	112	108.96	110.86	107.39	107.72	112.61	110.69	110.79	110.06	111.34	108.02	110.55	110.79	111.75	111.71	105.48	111.43	112.86	109.81	107.28	108.27	111.19	111.92	111.07	109.9	109.67	110.61	113.57	113.41	110.32	111.55	112.86	107.56	108.08
109.25	109.92	108.91	109.46	106.28	110.75	105.22	106.87	107.06	109.79	111.42	111.54	108.37	108.01	110.64	112.13	109.43	111.71	105.74	107.6	104.21	107.73	112.52	109.26	107.4	104.21	104.06	113.27	108.35	107.49	104.92	109.2	104.92	108.71	106.96	107.6	107.75	111.23	110.19	106.74	103.6	105.95	104.17	109.58	106.64	107.68	107.81	107.2	108.36	110.15
101.91	100.1	97.333	100.05	103.24	101.33	101.59	97.896	98.345	99.55	98.207	98.384	101.32	101.14	99.1	95.384	100.49	104.92	100.74	98.383	100.91	98.2	99.296	101.64	98.241	101.74	96.39	102.27	99.008	102.16	100.95	97.193	100.19	96.382	100.46	99.572	100.6	98.356	99.614	102.09	97.392	98.104	105.13	102.79	100.91	104.05	100.96	98.333	96.834	100.44
105.8	111.03	109.1	107.77	107.03	108.14	102.7	111.08	110.36	108.85	107.5	106.69	109.4	106.87	107.69	111.58	109	111.52	106.42	106.73	104.1	105.97	107.91	113.85	110.14	107.19	107.39	109.03	109.3	103.53	111.8	108.79	110.28	107.73	110.35	107.06	107.16	106.56	104.98	109.82	112.08	111.17	111.36	108.78	103.72	106.77	104.11	107.33	109.48	106.58
102.64	105.66	104.5	102.38	107.51	105.98	101.39	100.42	101.57	109.73	107.71	105.64	101.07	103.55	106.6	104.53	103.05	108.49	108.25	103.78	105.89	103.99	105.16	101.58	105.95	104.69	103.47	108.07	101.71	103.27	102.35	107.24	103.53	102.75	104.29	106.29	104.08	109.98	103.82	107.41	104.55	108.93	110.04	104.56	106.26	103.01	105.89	107.11	102.84	103.02
99.453	96.002	93.71	97.834	94.846	98.735	100.9	100.18	99.018	97.062	100.43	98.494	99.999	96.001	98.587	100.28	94.138	99.408	98.127	99.548	100.18	95.55	97.82	95.887	99.102	99.548	102.2	93.351	95.723	94.75	96.102	94.514	101.57	98.012	92.593	98.528	100.52	98.813	95.97	94.086	99.994	97.454	98.181	99.22	96.376	97.916	101.58	100.2	94.241	99.687
108.99	106.94	106.89	105	103.59	110.55	103.64	106.65	104.14	105.75	103.42	106.25	107.31	110.44	106.16	102.87	104	106.35	101.54	102.49	103.78	109.91	101.24	103.72	107.12	106.1	104.89	104.29	105.48	106.77	101.05	105.37	107.2	105.1	106.25	109	106.48	103.7	104.47	102.3	107.2	100.89	105.48	107.29	103.21	105.54	108.59	107.9	104.34	106.98
102.35	98.559	102.24	94.211	102.28	94.939	95.226	98.153	95.185	100.57	95.094	102.77	96.651	98.225	97.563	100.49	100.78	98.959	96.809	99.862	99.823	98.809	101.3	101.21	95.848	96.135	99.893	99.699	99.029	99.597	100.94	99.68	96.378	101.02	96.454	95.595	97.747	97.218	102.42	100.27	98.66	95.337	99.734	98.437	100.93	98.392	101.29	100.52	99.877	101.21
109.53	103.01	107.87	108.79	105.64	103.2	106.52	107.56	106.46	107.76	105.99	103.23	111.24	107.61	104.63	101.64	106.34	101.11	109.46	111.81	104.92	108.19	102.62	108.27	105.31	106.66	109.14	105.83	107.34	104.73	105.38	104.82	107.89	108.61	105.04	107.11	109.36	107.74	107	106.54	108.41	108.39	106.54	109.77	104.75	103.51	104.99	108.54	104.62	106.77
101.72	102.32	102.22	104.65	102.76	107.02	98.281	103.61	103.57	106.8	101.54	99.648	108.32	101.63	102.39	104.19	107.65	102.05	100.48	102.01	103.36	103.04	108.57	103.94	101.58	104.01	104.08	105.64	103.61	104.55	105.14	98.488	103.55	100.02	101.54	98.995	100.29	106.32	107.71	102.96	105.45	102.29	104.67	105.04	100.45	106.33	109.97	101.48	104.15	102.99
110.17	112.58	108.83	109.39	109.9	112.64	110.53	112.74	110.88	108.34	110.79	113.57	109.96	108.33	107.85	106.77	111.59	107.71	106.03	112.75	108.34	111.66	109.76	112.01	109.27	109.53	109.14	109.26	111.28	108.03	102.3	110.07	111.29	112.07	111.05	111.69	114.36	108.44	107.99	109.51	112.2	112.68	111.04	106.42	111.52	110.64	109.12	115.3	109.72	109.64
105.03	107.47	110.44	108.64	106.85	109.01	110.92	111.15	110.19	107.82	105.24	107.91	109.33	104.84	108.94	110.12	106.97	110.57	111.24	106.08	109.8	110.65	110.47	109.14	111.25	108.28	105.36	108.12	114.22	111.22	107.3	110.65	106.55	109.6	112.34	108.2	108.67	106.01	108.09	107.95	110.38	108.31	108.85	108.29	106.97	107.19	104.15	107.44	111.13	103.82
106.86	103.03	106.26	104.94	106.38	107.25	108.67	105.13	101.96	102.73	105.34	109.7	108.42	105.16	107.26	107.62	107.73	107.5	109.68	104.51	105.24	103.35	105.11	108.55	105.8	103.95	107.03	102.46	106.77	102.96	107.05	105.78	104.82	106.82	108.68	103.89	102.96	108.29	104.56	104.24	107.73	105.55	102.51	105.32	105.01	107.68	108.1	107.27	103.16	110.5
97.585	96.695	97.455	96.402	94.629	101.35	102.17	99.244	98.207	104.58	96.272	98.107	98.792	98.691	95.926	97.578	99.269	99.793	100.86	98.24	97.351	95.675	94.66	98.454	95.928	99.004	95.279	95.261	97.554	100.76	96.036	94.742	99.991	99.219	92.541	98.374	99.764	96.658	102.28	103.03	98.312	96.577	100.71	94.914	99.925	98.372	97.506	100.56	98.982	98.552
105.38	103.62	105.19	104.4	107.55	106.71	107.58	105.09	104.99	106.48	106.04	103.98	99.491	102.89	107.42	111.14	104.92	105	102.31	105.48	100.55	105.53	105.63	106.63	108.39	106.09	103.66	104.23	105.74	102.4	106.23	102.86	99.931	105.16	103.65	105.2	106.44	110.53	102.8	105.63	103.77	101.49	103.03	108.93	108.81	104.52	104.28	106.6	104.01	107.89
107.19	107.46	104.8	105.44	106.5	106.43	108.64	108.94	110.71	104.12	112.91	104.43	110.43	104.54	105.2	108.51	104.81	109.78	106.67	112.68	107.15	102.41	106.22	107.68	109.49	107.05	107.39	105.86	107.47	105.8	103.45	112.33	107.12	107.24	108	111.35	109.05	106.02	110.19	109.77	111.15	111.02	109.77	108.34	105.29	105.42	112.91	107.53	105.76	105.6
106.83	104.6	109.75	104.45	105.07	109.28	109.18	103.63	108.64	107.84	103.15	105.23	102.45	103.65	103.79	102.92	110.68	105.24	108.86	104.35	102.82	105.66	103.92	105.23	105.15	104.55	109.12	103.61	103.88	107.27	105.93	105.72	104.03	107.84	104.27	108.7	106.55	106.32	109.44	106.34	106.38	106.92	105.01	108.76	106.42	104.83	109.81	103.99	104.74	105.39
94.909	98.909	100.8	100.4	96.969	96	95.751	100.28	102.55	101.12	99.856	99.318	98.848	97.615	95.251	98.67	101.66	99.772	99.745	98.62	100.7	100.6	102	99.926	96.321	95.327	97.862	104.35	96.277	98.615	97.594	95.617	100.18	94.873	101.49	96.926	97.296	98.421	100.99	98.394	98.239	98.055	99.73	99.145	93.213	100.07	101.93	98.56	100.74	102.27
99.762	100.05	97.091	97.31	95.882	97.046	100.17	103.4	98.128	95.884	97.763	99.026	98.781	98.44	94.657	99.245	98.696	98.27	93.666	96.116	102.11	99.726	97.494	98.075	96.478	98.161	97.928	98.792	98.889	100.04	100.04	98.23	101.31	94.579	96.873	99.605	98.077	96.223	98.162	94.726	100.96	100.87	99.639	96.895	99.267	97.987	99.774	97.856	94.035	97.455
98.973	98.726	99.363	103.23	98.501	98.27	99.982	102.39	101.53	102.86	100.33	101.26	100.62	98.959	105.23	96.489	99.571	98.766	99.052	98.885	100.37	99.231	95.315	102.03	101.84	102.14	97.172	100.94	102.45	101.06	104.44	98.184	96.685	102.14	104.07	97.239	104.7	100.41	101.15	104.59	95.884	103.69	102.32	104.15	97.512	100.85	102.03	102.31	102.74	103.23
104.95	108.5	105.01	105.09	110.42	104.84	105.83	103.64	108.56	108.67	109.17	109.2	106.75	108.66	107.01	105.02	106.86	106.6	105.67	104.48	107.54	106.66	104.69	108.04	105.52	106.57	106.53	108.05	107.52	105.25	106.11	106.62	106.77	108.66	109.06	104.73	106.77	106.44	106.76	109.73	108.71	103.03	105.46	101.25	104.72	107.7	105.2	106.6	105.56	108.2
101.85	105.22	97.167	97.155	99.28	95.8	100.36	97.706	98.525	104.47	96.824	98.39	99.518	97.29	95.48	100.78	100.17	102.47	95.276	98.148	95.85	96.024	101.07	99.781	100.33	98.283	97.03	102.47	96.211	96.134	97.653	99.981	101.19	94.567	98.983	100.84	96.438	97.861	100.98	99.058	99.559	100.09	95.334	101.27	98.898	97.187	98.166	102.17	99.306	97.413
101.9	101.79	107.7	107.19	103.22	104.12	108.97	104.06	106.38	103.92	107.97	106.95	106.9	106.65	105.42	107.75	114.07	103.19	106.81	100.54	106.46	107.73	104.61	105.43	105.34	105.66	106.85	107.6	104.27	102.71	106.22	106.54	107.02	105.86	102.62	103.36	107.2	107.83	104.23	104.04	105.15	108.93	102.3	106.63	105.69	103.46	107.1	103.28	104.4	105.38
97.584	94.697	101.28	98.122	99.374	99.512	100.05	99.828	97.024	97.154	101.08	100.93	91.722	97.317	93.373	94.126	94.778	98.657	97.903	100.28	98.945	97.937	96.893	99.851	94.583	97.494	97.149	98.06	102.27	101.19	105.03	97.566	94.283	95.315	94.263	101.83	95.784	98.394	97.821	98.221	93.219	97.432	104.24	94.934	95.81	97.657	97.013	96.3	97.259	99.721
110.96	103.91	108.94	111.14	109.67	109.32	107.8	107.13	108.02	106.07	103.72	107.23	110.82	108.97	104.25	112.43	111.13	109.69	111.94	105.03	106.68	108.11	103.79	104.08	110.75	104.45	108.44	106.85	108.09	106.34	105.26	106.88	108.65	111.59	111.5	104.82	111.1	106.46	105.12	103.53	107.3	113.3	107.99	108.68	108.42	111.22	111.1	107.78	108.81	107.87
97.987	97.783	95.347	98.861	100.35	96.195	98.105	100.89	99.25	101.16	99.889	101.53	98.183	99.511	93.92	102.21	98.387	100.71	96.667	96.043	100.09	98.529	103.08	97.12	96.748	97.364	100.87	93.863	95.845	102.65	97.209	96.604	98.751	98.276	100.04	102.66	96.65	102.11	100.18	95.562	98.753	98.11	101.27	101.33	95.645	97.286	102.93	100.05	98.435	100.98
108.66	107.97	99.96	105.37	103.51	106.1	103.14	103.08	104.2	104.79	105.3	107.45	100.86	106.22	108.17	102.93	102.06	101.56	106.66	104.38	104.22	102.65	104.55	105.52	105.58	105.82	105.68	104.39	107	105.63	104.58	107.38	106.04	107.22	108.61	103.71	109.11	108.58	105.74	104.02	99.741	106.54	107.52	103.46	106.59	104.5	108.14	101.72	101.12	107.39
106.73	106.9	105	107.55	102.54	106	106.88	105.35	106.6	102.66	103.62	104.69	104.1	107.03	104.47	105.8	103.06	107.99	104.94	105.79	105.46	103.31	106.32	103.64	105.75	102.74	101.24	106.48	101.36	106.17	103.68	106.4	107.16	106.24	104.14	103.86	104.06	106.02	104.17	106.41	104.13	108.76	100.77	106.05	103.5	106.96	103.88	105.07	104.41	105.41
91.959	97.497	99.896	98.151	95.381	98.076	102.17	95.283	98.909	95.206	97.258	92.537	96.166	93.654	95.485	98.911	97.747	100.01	98.959	98.307	100.4	100.39	97.214	96.117	96.198	104.74	97.468	98.693	98.885	95.648	100.41	101.54	98.165	94.587	98.753	98.052	97.257	102.29	97.21	97.538	98.017	93.823	99.329	95.071	97.609	93.618	96.024	96.256	97.284	96.236
106.53	111.35	106.02	109.97	107.61	103.26	107.82	107.55	112.93	101.85	107.99	108.31	106.9	107.51	104.95	108.97	106.77	109.68	103.86	108.52	112.73	109.16	107.31	106.8	108.36	109.35	110.11	105.33	105.24	105.94	105.8	110.74	108.85	110.11	107.05	106.78	109.82	107.94	108.18	108.86	104.42	105.04	106.58	105.92	112.9	105.87	105.87	114.73	111.19	108.93
104.71	107.16	108.2	110.49	108.36	109.35	111.83	106.52	104.1	111.19	107.38	110.81	107.69	104.48	101.59	104.63	103.95	102.34	105.18	106.01	109.03	104.4	106.76	105.68	103.3	108.83	107.7	103.67	106.86	105.19	106.35	106.52	109.86	110.61	104.65	109.28	104.37	103.61	105.15	110.14	110.75	109.16	106.59	106.51	105.83	104.53	108.4	110.95	105.3	106.8
107	108.24	107.97	103.94	108.4	106.28	104.41	107.57	107.42	103.59	108.63	102.83	111.2	105.56	103.17	105.61	106.28	107.95	106.27	108.63	109.11	106.22	108.63	110.15	101	109.89	107.51	105.25	108.22	105.65	104.42	107.08	105.19	101.96	101.75	106.69	105.24	105.3	106.2	108.11	108.75	106.38	105.47	107.97	109.13	106.79	105.16	104.81	103.13	109.92
110.54	107.13	106.41	109.04	105.85	99.725	108.05	103.01	103.1	105.54	103.34	107.06	109.47	103.49	105.21	105.32	102.19	102.8	104.25	108.41	107	107.56	108.63	107.52	106.69	106.8	106.45	106.69	102.94	105.11	107.48	107.8	108.88	104.36	103.14	103.61	105.37	106.84	104.49	105.88	104.12	107.41	107.46	109.02	107.21	110.29	105.47	108.09	111.22	109.83
108.89	108.73	109.7	109.35	112.43	105.01	106.76	111.45	107.62	109.01	109.59	105.88	110.27	106.4	109.13	107.88	106.83	107.05	107.02	109.32	105.1	108.91	111.28	111.58	107.27	110.17	108.76	110.9	106.23	109.75	109.07	107.4	111.15	111.11	112.72	108.75	108.44	109.04	104.2	107.45	111.62	108.22	106.07	107.45	106.84	105.26	110.4	105.43	105.19	108.74
101.47	101.26	97.923	98.376	99.782	97.469	95.894	98.41	97.182	93.828	99.56	98.559	99.569	95.812	98.162	96.92	98.881	101.37	97.326	94.261	96.953	98.151	98.749	98.25	95.686	96.505	93.504	97.669	94.584	98.487	95.551	98.585	96.659	96.893	99.373	100.51	96.483	103.66	101.49	102.25	97.823	102.19	100.2	103.25	97.011	97.963	99.264	98.34	93.903	99.353
99.219	97.824	94.97	99.494	100.11	95.873	97.762	100.29	98.998	99.547	95.235	102.16	99.343	102.2	99.571	96.646	99.448	96.736	94.661	100.96	97.593	94.71	95.024	98.624	102.24	94.969	103.58	100.29	101.38	95.678	98.482	99.122	96.981	97.422	98.637	98.63	97.329	93.445	97.929	94.706	99.338	100.7	98.642	94.464	94.865	102.57	96.133	98.618	97.652	98.662
104.77	101.08	108	106.9	111.27	102.74	103.52	108.96	105.39	107.27	109.43	107.68	104.03	105.52	110.48	104.75	104.09	107.41	108.04	104.02	105.27	102.8	106.77	106.16	105.05	109.76	107.71	104.33	106.01	107.02	106.52	107.94	104.23	100.89	111.42	106.07	109.1	111.04	108.33	106.22	107.29	108.14	108.96	108.14	101.1	100.32	104.36	103.89	108.6	111.66
108.56	108.78	107.13	108.03	106.13	108.55	106.72	107.41	107.76	106.37	110.08	108.57	108.87	103.93	112.29	105.83	105.78	107.48	106.36	110.87	109.79	112.88	108.78	110.25	108.45	103.32	107.6	106.88	106.12	111.89	107.86	111.79	105.81	113.99	111.26	107.17	111.11	108.32	108.71	108.43	108.58	109.54	109.45	108.29	104.92	107.01	109.37	108.28	108.92	105.07
102.7	100.79	97.103	100.61	103.14	99.503	106.27	102.39	100.83	99.443	105.53	102.63	102.33	101.14	103.12	103.92	101.71	102.21	100.16	98.955	102.1	98.157	104.41	99.551	102.3	101.75	101.3	99.766	99.781	102.72	103.17	100.41	96.533	100.3	103.09	102.05	101.1	99.342	96.611	96.595	102.15	98.691	100.97	98.855	102.11	95.2	102.13	102.68	99.439	104.56
94.722	103.11	101.35	96.399	103	103.92	101.8	103.55	101.34	102.38	97.315	98.696	101.83	99.47	102.34	102.72	99.716	98.521	102.41	98.446	103.89	100.93	96.942	101.66	98.316	102.29	99.15	102.32	104.15	100.45	103.49	99.982	102.73	100.1	103.39	104.23	99.321	100.09	99.459	102.3	103.91	104.11	104.45	101.92	100.84	101.62	102.92	103.83	102.9	104.88
100.47	100.64	99.976	99	101.61	96.004	104.08	99.581	97.652	95.818	99.419	96.387	95.405	98.966	98.161	97.151	96.482	100.88	97.975	100.27	105.48	100.65	94.868	97.032	99.696	95.752	96.62	99.782	103.06	102.64	102.45	98.467	98.979	96.169	94.886	93.574	96.83	96.731	97.264	96.98	100.23	94.886	101.13	100.14	99.298	102.72	101.2	97.339	101.86	101.11
110.66	110.28	113.44	108.09	115.52	111.58	109.62	112.35	108.32	109.32	110.07	110.68	111.73	114.79	112.87	111.34	111.39	114.98	109.09	108.74	109.7	112.07	108.14	112.33	106.72	111.16	107.46	108.23	110.34	111.85	111.25	112.16	109.43	111.36	112.04	103.75	112.14	108.56	110.24	109.58	109.89	112.11	112.35	108	112.75	111.27	110.85	111.07	109.02	109.93
99.411	101.75	100.01	101.04	100.89	98.134	101.08	101.67	98.729	98.835	100.76	103.97	99.07	100.16	100.29	99.103	101	101.06	99.9	99.058	97.981	101.03	97.232	101.33	102.73	101.03	97.268	97.529	98.609	101.08	97.001	98.656	102.6	97.101	97.302	99.162	100.79	102.28	94.669	103.92	102.03	101.94	103.5	96.702	99.274	96.516	97.091	98.567	99.658	101.37
108.07	105.26	109.16	106.56	106.68	109.05	107.96	108.44	104.08	102.93	105.85	107.01	108.55	106.79	101.81	101.28	107.41	102.98	108.24	102.65	104.02	105.42	105.09	105.08	105.29	105.52	105.11	104.24	103.15	102.26	104.46	106.15	111.26	104.3	106.46	102.66	106.4	99.818	106.27	105.27	107.76	106.16	103.65	106.35	104.19	106.44	107.47	109.3	102.39	104.44
108.52	105.15	110.44	110.11	112.22	111.06	110.57	104.63	103.59	105.36	110.15	109.32	112.07	112.03	106.62	107.11	105.42	111.73	108.75	106.66	108.65	107.54	105.4	106.25	107.23	105.11	108.02	110.22	110.14	109.21	112.18	108.09	108.94	107.18	108.23	108.84	109.96	108.68	107.2	109.95	106.71	111.74	108.78	105.9	111.49	108	112.24	106.69	105.91	104.97
102.73	102.72	97.809	100.96	102.88	102.84	102.79	95.876	95.335	100.53	102.72	101.16	98.083	101.75	101.49	104.43	103.04	101.06	103.75	102.82	100.68	98.447	100.04	98.997	100.36	99.992	100.57	105.01	98.734	96.189	103.77	102.64	100.66	100.94	99.656	101.96	104.33	101.41	96.337	96.137	100.72	103.14	96.82	97.523	98.754	99.88	100.92	103.35	98.072	97.988
108.22	107.33	104.44	107.51	107.48	105.3	104.54	113.04	102.08	106.24	105.73	104.66	105.65	107.79	105.15	106.1	101.61	107.77	105.54	109.47	111.69	107.54	107.67	102.47	109.83	108.15	104.2	102.45	106.98	102.7	107.25	108.9	107.73	106.5	108.13	107.01	110.17	103.93	108.49	108.37	104.78	104.84	105.48	108.25	103.03	108.46	102.92	105.98	108.25	105.09
104.8	103.41	104.18	105.37	108.03	107.98	103.74	101.49	105.81	104.7	104.04	103.99	105.54	104.57	101.49	106.36	107.96	102.92	101.79	104.81	103.68	104.23	104.23	101.53	104.44	106.15	107.49	101.29	107.4	106.03	105.76	105.44	103.99	106.76	108.82	105.49	104.52	99.751	105.59	109.51	103.14	107.21	105.22	104.56	107.65	104.59	105.79	104.52	106.04	103.8
106.14	108.62	106.04	101.48	109.2	108.9	107.05	104.77	107.35	112.79	106.15	107.02	108.1	107.28	108.29	107.37	101.52	105.92	104.29	110.94	105.65	106.56	108.13	108.52	105.18	101.66	106.39	110.7	107.12	107.49	105.65	106.36	108.52	105.58	106.54	105.21	108.3	105.49	104.01	107.08	110.95	110.51	108.81	106.92	106.8	103.4	108.01	107.17	108.37	105.49
107.47	104.28	105.22	108.22	108.7	110.1	103.59	108.6	106.65	111.58	108.07	107.93	111.18	107.12	108.54	104.22	111	106.34	102.58	107.04	109.07	115.32	110.65	105.75	112.04	104.08	106.06	110.98	108.72	110.29	108.2	110.36	105.07	108.87	108.23	111.87	105.26	106.86	107.15	110.75	105.85	112.53	110.82	102.48	106.26	104.69	104.93	113.02	107.85	106.61
107.93	105.62	105.08	104.24	107.35	104.9	104.52	110.58	106.58	110.04	104.69	105.62	103.49	109.57	106.68	101.97	103.17	107.72	105.07	105.8	108.75	108.17	104.94	106.94	106.28	104.52	105.06	110.99	105.46	108.24	107.33	112.63	103.64	105.42	104.16	109.59	106.29	107	107.07	106.86	107.88	106.06	105.38	109.25	112.61	103.3	106.44	103.43	107.86	106.11
99.284	95.226	95.313	95.19	94.135	97.285	102.49	98.043	95.781	97.152	96.564	95.872	98.311	100.14	94.914	95.843	93.657	96.062	94.037	95.278	102.66	98.759	95.864	100.71	98.867	97.853	101.53	97.081	96.26	99.386	100.69	94.308	99.993	98.705	99.235	97.69	99.211	102.35	98.792	96.157	93.777	98.672	96.826	93.101	97.601	93.684	103.3	95.664	96.552	93.948
110.38	105.84	105.88	108.44	110.87	107.81	107.95	105.22	109.71	107.63	110.05	107.56	110.35	110.61	109.39	105.95	102.68	110.79	109.62	110.22	101.9	108.54	105.3	109.07	109.76	109.34	106.02	112.36	108.39	108.39	108.85	107.39	107.66	109.21	108.98	108.67	106.52	106.48	106.99	109.95	106.94	107.88	109.73	113.41	108.34	107.84	107.76	110.52	108.08	111.79
102.96	99.965	96.36	100.9	97.88	101.25	101.86	102.83	105.25	99.501	100.51	99.85	94.287	100.88	98.788	102.1	103.53	101.08	100.54	101.17	99.727	99.388	100.02	97.216	102.1	101.33	102.97	102.77	98.783	101.16	102.48	104.22	99.953	99.354	103.1	100.97	98.501	100.82	101.46	105.99	100.42	101.86	106.74	102.96	102.85	98.336	99.68	100.71	100.31	97.568
108.03	110.92	101.51	102.56	103.25	102.88	105.88	107.35	105.17	106.43	103.6	110.78	105.31	108.93	106.93	106.75	108.9	103.38	109.7	105.57	107.25	107.24	106.65	106.97	104.63	110.12	101.61	102.07	104.75	103.55	105.94	104.76	105.09	105.59	99.558	104.79	105.5	107.52	106.92	107.73	109.54	102.41	99.229	104.25	107.44	102.17	109.61	105.91	104.81	106.94
109.97	109.52	111.09	106.68	105.58	111.56	107.59	111.02	107.48	105.99	109.51	113.71	111.73	112.59	106.54	109.92	111.48	114.22	109.25	107.82	110.04	109.98	110.07	110.57	113.96	108.66	110.49	110.13	113.74	106.94	108.18	112.5	113.45	110.38	111.84	109.99	111.85	107.34	113.01	110.47	112.5	109.23	106.47	112.18	111.85	105	109.56	115.45	110.36	109.02
108.64	102.98	102.23	106.24	101.37	104.38	107.94	106.21	107.36	107.09	98.571	105.14	104.81	105.4	105.06	108.04	106.63	106.24	108.89	105.93	104.6	105.14	99.957	109.03	108.26	109.26	106.55	107.25	102.94	106.54	103.58	102.48	106.65	103.83	103.73	106.1	109.53	105.21	103.32	102.21	103.52	107.03	107.13	105.55	105.19	104.32	105.92	99.18	105.85	104.02
110.61	107.42	104.7	105.36	110.07	109.55	110.86	111.38	106.8	111.56	107.15	108.66	107.98	108.87	108.48	108.43	111.68	106.17	105.46	109.51	108.12	108.14	106.91	112.35	108.63	106.7	109.48	108.68	104.77	109.97	110.3	101.51	115.22	111.89	106.17	104.28	109.38	111.46	110.14	110.76	108.99	105.96	105.99	104.71	109.44	104.55	111.69	110.17	108.48	106.16
108.8	108.08	104.66	103.66	102.73	104.43	107.54	105.25	107.22	110.11	105.4	101.21	106.8	102.25	108.29	105.48	108.53	101.98	105.34	100.68	107.96	113.23	104.75	106.9	106.8	107.1	106.93	110.79	99.192	107.1	105.93	108.73	105.48	109.5	103.08	104.41	108.62	104.87	107.27	105.75	108.25	106.74	106.6	109.49	112.69	111.18	108.47	107.4	108.35	105.25
105.55	103	103.17	107.57	106.17	104.91	106.67	102.94	102.28	104.7	104.27	109.67	106.47	110.16	104.25	104.56	103.84	107.49	104.74	108.46	108.3	106.06	105.62	102.95	103.21	103.61	103.76	103.37	104.59	103.9	103.54	105.19	108.49	105.5	105.49	104.53	109.14	109.85	103.85	105.64	101.75	102.88	104.42	107.01	107.31	103.74	105.95	107.29	106.72	108.6
110.2	104.37	107.9	110.09	107.93	107.66	108.54	110.8	110.37	112.04	104	103.93	109.13	108.27	105.53	113.87	109.4	106.68	111.05	109.62	106.9	110.09	110.84	110.32	107.38	109.16	110.33	108.28	110.77	104.72	108.58	105.1	112.1	110.39	108.98	106.17	110.86	110.44	108.18	108.94	112.05	104.53	114.49	105.11	107.57	108.35	104.53	110.7	107.96	109.19
109.92	108.22	110.21	114.83	111.98	109.73	108.87	109.18	106.96	109.39	109.24	111.08	109.88	107.1	109.61	112.03	113.2	109.69	107.73	109.36	110.14	113.09	104.31	109.59	111.88	108.11	110.31	108.54	109.51	109.42	107.32	105.46	107.05	106	109.65	107.51	107.03	108.76	107.37	111.97	106.23	106.64	105.5	105.21	107	107.45	108.99	108.08	104.58	108.25
107.64	106.83	106.51	106.46	106.8	102.38	106.84	110.55	104.9	106.29	109.08	104.47	103.99	106.16	108.35	106.04	105.88	102.89	107.12	107.37	103.59	105.43	106.61	104.05	109.74	108.99	109.69	109.79	108.21	103.5	106.53	104.29	108.51	108.36	108.18	103.87	102.26	104.01	107.7	109.08	99.759	109.52	107.47	105.66	105.4	108.28	106.05	106.68	110.5	106.64
106.77	106.53	105.77	102.83	102.71	103.41	108.88	102.3	101.91	105.07	106.31	111.23	106.44	110	106.16	102.72	106.19	104.47	106.19	107.27	106.62	104.9	105.03	110.53	110.45	103.52	103.7	104.7	106.96	104.91	103.53	105.23	107.27	100.3	106.99	105.91	107.14	108.57	109.37	106.47	104.03	105.64	103.51	107.55	103.84	102.34	104.47	103.73	105.49	105.63
106.83	110.44	104.13	102.56	109.58	103.37	104.29	103.32	102.6	111.66	105.96	107.49	106.94	108.72	103.01	105.21	108.11	105.22	106.94	106.83	104.03	107.55	104.5	105.5	103.5	107.85	106.06	107.76	106.59	108.3	102.43	109.57	104.01	103.91	104.31	106.15	107.59	107.22	103.61	111.2	105.52	105.95	104.77	107.07	105.71	104.51	107.11	108.11	107.95	108.2
102.53	99.931	96.773	96.854	100.87	98.411	102.62	102.65	100.51	99.961	99.617	98.726	99.101	97.266	100.15	101.46	100.47	99.727	103.47	103.23	101.13	95.851	97.126	98.188	102.56	98.209	103.05	102.65	99.639	95.003	103.93	105.97	99.992	96.986	95.261	103.22	102.84	99.509	97.193	102.96	104.2	98.343	101.21	98.018	100.92	98.716	102.98	99.511	101.15	99.861
106.36	105.39	108.18	103.36	102.83	110.98	103.63	104.79	111.73	104.62	103.42	109.96	101.38	103.16	100.85	106.54	103.57	108.03	104.07	105.25	103.23	106.73	110.44	109.49	106.53	106.33	107.23	104.41	105.3	106.49	106.54	107.77	113.14	103.16	106.47	109.49	107.38	103.94	106.83	106.16	104.72	103.04	106.28	104.34	103.09	109.11	107.13	109.51	106.44	103.78
93.875	99.606	98.591	98.207	99.072	97.075	94.806	99.014	97.965	97.172	96.169	100.35	99.009	97.08	98.985	98.563	95.552	94.976	97.739	96.333	99.004	96.071	101.74	94.879	100.15	101.3	98.109	94.68	96.743	93.839	97.329	96.845	98.353	101.63	98.448	98.842	94.122	98.003	100.4	102.06	101.25	95.386	98.267	103.13	98.882	101.22	96.476	97.36	95.12	92.67
109.81	108.68	110.45	108.8	112.93	106.7	107.94	105.77	109.58	104.08	107.61	107.78	109.47	111.67	113.38	109.89	109.48	104.44	107.49	105.02	105.21	111.29	108.37	112.25	109.95	108.62	107.42	107.15	106.65	108.68	106.13	106.93	106.22	102.96	108.32	107.29	106.26	108.35	109.08	109.64	108.17	111.47	106.43	107.75	106.54	112.12	110.99	107.46	109.08	106.53
108.65	106.85	102.52	108.98	102.55	111.62	108.06	104.5	108.49	105.41	104.5	106.05	106.85	109.19	103.75	110.96	109.8	102.17	108.63	105.77	112.36	111.78	107.43	103.25	106.74	104.59	105.88	109.71	105.24	107.37	108.87	107.74	106.61	105.75	108.57	108.32	110.91	106.89	108.48	109.6	106.4	107.5	106.18	104.73	106.39	103.73	108.86	105.1	106.7	105.27
104.24	104.2	107.96	104.66	104.76	102.29	108.8	104.7	106.27	107.74	104.6	104.16	104.07	110.29	110.14	108	110.03	104.09	107.66	105.64	105.09	104.23	103.87	100.91	112.31	104.12	103.86	103.46	106.1	108.16	102.18	102.98	111.15	104.56	111.08	105.8	108.33	108.4	107.11	105.12	106.68	106.1	100.95	106.39	102.99	104.88	106.14	102.05	109.7	107.13
99.907	103.29	101.94	99.807	100.7	103.56	99.895	100.88	103.62	101	99.989	100.49	104.69	102.62	101.55	103.8	103.18	101.3	104.16	101.4	101.8	103.12	103.91	102.64	100.69	103.81	102.12	102.14	101.35	102.7	102.61	100.59	102.25	98.041	99.266	103.6	105.85	98.026	98.318	98.711	102.29	100.75	99.136	101.94	100.53	100.79	99.049	101.43	101.97	99.13
108.6	111.76	109.17	109.33	106.73	110.2	111.14	108.63	106.91	110.78	107.88	102.68	109.09	108.16	109.08	111.52	108.53	112.31	105.47	111.07	105.95	107.96	106.41	107.75	103.08	105.58	108.79	109.12	111.24	109.49	107.38	104.69	108.48	106.27	107.72	108.84	110.45	104.69	109.79	111.45	108.21	109.91	108.17	107.04	108.68	106.79	108.76	108.6	108.54	104.18
103.96	106.38	104.36	104.76	104.74	107.44	108.75	101.06	108.47	108.38	105.09	106.61	108.66	105.24	104.34	103.7	103.06	106.84	105.91	104.31	106.58	105.36	106.37	106.27	109.99	105.5	104.7	103.69	111.49	105.11	110.21	104.7	105	104.97	104.64	105.59	105.72	105.62	106.01	109.38	108.47	103.77	101.7	106.79	109.21	105.53	106.64	104.44	109.6	108.5
98.992	100.01	99.568	95.126	99.941	96.945	97.266	97.796	93.434	94.762	93.381	99.64	97.564	102.07	95.022	96.482	98.042	94.783	92.271	99.019	99.856	101.35	99.738	97.466	97.69	95.91	101.95	96.942	96.569	95.516	93.049	98.861	99.593	99.26	100.15	98.309	97.056	99.191	96.421	94.515	92.728	90.776	97.88	97.445	100.47	98.921	92.923	95.972	101.16	101.14
103	104.48	105.43	102.5	108.4	110.33	107.45	107.16	107.93	104.99	106.59	107.87	108.22	105.67	104.56	107.83	109.31	107.3	103.13	106.27	105.03	102.7	108.29	110.09	108.93	110.22	103.92	108.07	106.67	104.59	101.84	107.5	107.35	109.66	108.37	103.87	107.75	107.67	108.98	107.45	106.07	106.76	109.31	108.58	110.11	105.41	105.69	105.56	103.32	104.6
104.88	111.77	106.19	110.15	109.76	109.02	107.16	112.61	109.67	103.01	109.89	113.69	107.34	108.46	111	104.97	104.52	114.03	108.86	105.78	109.6	106.32	112.35	107.81	110.3	112.74	110.59	108.15	110.15	108.29	109.12	106.51	109.98	106.83	113.39	114.02	106.22	106.93	106.59	108.46	106.25	108.36	111.56	103.85	106.04	102.61	106.91	108.8	111.12	108.73
101.29	107.17	106.09	102.51	101.29	108.91	106.36	109.36	97.967	103.75	105.3	109.86	103.82	106.89	107.69	104.21	101.86	103.85	103.92	104.69	105.94	105.91	103.95	106.55	107.06	103.05	103.93	107.62	106.18	110.92	101.88	105.04	105.15	103.64	106.26	105.34	104.15	108.79	109.55	104.33	110.47	109.68	106.15	104.82	107.29	106.5	101.17	109.18	108.43	107.66
104.16	104.11	102.45	105.49	102.86	104.69	105.35	105.37	104.38	105.63	109.03	103.62	104.64	108.83	103.53	106.45	105.25	110.55	106.58	102.62	109.21	108.57	99.53	108.47	104.55	105.63	106.26	103.02	105.12	105.66	103.81	109.19	103.7	105.93	106.81	101.3	102.86	102.32	106.21	104.05	104.77	104.33	104.24	105.75	105.75	105.57	106.38	110.97	100.37	104.65
101.7	98.302	96.228	94.538	93.274	97.682	97.662	100.18	100.84	95.209	97.296	101.16	97.378	102.08	100.06	99.182	99.997	97.42	102.23	96.079	94.715	95.46	93.459	98.023	98.689	103.63	97.628	97.139	97.972	94.635	94.618	101.24	96.469	95.87	95.757	95.462	101.24	97.422	96.483	99.846	95.174	101.41	99.125	98.829	97.601	98.575	100.22	97.09	102.29	96.813
100.76	93.802	97.019	100.44	102.42	100.54	94.302	97.103	100.05	96.945	96.239	102.77	102.16	99.016	95.386	100.67	99.975	102.4	101.74	97.233	98.203	99.692	99.125	93.693	95.89	101.95	92.299	100.85	99.77	101.03	96.385	100.38	101.53	96.714	95.834	99.636	99.957	98.936	96.854	95.866	102.14	96.726	98.391	96.925	98.314	100.74	98.348	98.933	97.3	102.16
98.802	99.19	97.337	102.1	97.494	99.658	99.034	98.236	100.64	94.438	103.19	101.02	95.816	98.285	98.596	96.48	101.64	101.8	102.37	103.6	96.883	99.59	93.485	100.1	97.357	97.713	96.448	96.625	98.029	100.92	95.109	94.74	94.438	98.707	102.95	103.15	100.18	100.61	99.789	93.624	99.674	101.44	100.56	95.538	104.2	98.369	97.746	96.661	97.081	97.996
96.046	94.737	96.169	100.39	101.84	99.521	96.369	99.202	97.072	101.78	101.45	97.915	98.243	95.15	99.899	101.91	96.563	94.536	98.436	99.04	96.932	98.74	95.875	100.36	95.632	96.034	100.49	100.27	99.21	101.39	99.483	96.181	100.82	101.84	97.245	98.828	97.273	103.9	96.062	102.1	100.86	97.59	96.862	97.303	97.59	96.292	100.82	101.24	101.32	100.45
105.94	104.8	107.54	105.35	105.77	104.99	105.46	106.71	110.08	101.3	105.45	104.91	101.01	103.95	106.36	106.02	106.32	103.83	101.54	104.94	106.55	99.29	104.58	101.07	105.46	102.96	103.62	107.35	107.16	102.81	109.44	105.06	106.18	98.889	103.28	101.83	103.17	106.23	105.82	104.13	107.23	106.01	107.45	104.26	104.35	106.32	106.91	103.74	104.47	107.36
105.19	113.51	109.15	103.9	106.82	103.77	110.99	103.76	102.27	106.66	105.04	106.62	105.53	107.99	105.86	110.12	102.37	105.29	103.89	104.32	107.11	107.41	107.95	106.83	107.36	107.32	106.31	108.08	105.16	107.31	104.56	106.02	105.18	104.01	105.97	106.38	107.53	106.23	104.79	108.85	105.73	105.48	107.75	106.49	104.64	105.11	109.01	105.43	107.32	106.52
106.23	105.54	106.67	107.09	108.28	103.19	106.85	106.53	105.29	103.98	103.61	109.26	104.79	108.36	106.86	101.67	109.93	105.86	103.27	109.27	108.36	102.39	105.42	106.48	106.21	108.35	106	107.4	108.7	110.25	105.46	109.59	107.29	106.17	109.07	104.84	105.78	103.19	105.94	105.1	107.56	104.76	105.33	104.43	110.98	105.89	104.33	107.13	100.81	103.5
109.06	107.06	108.41	106.14	109.94	112.56	109.79	108.83	107.94	107.33	109.07	109.28	112.49	105.57	110.66	109.39	107.01	105.39	108.16	112.55	110.61	105.87	108.09	108.29	104.66	108.27	110.14	110.24	107.9	110.15	104.82	110.27	107.81	109.8	107.39	112.67	106.64	104.62	107.86	100.62	109.52	103.82	112.7	103.44	106.9	110.08	107.9	107.97	106.2	103.97
106.28	106.32	104.11	103.99	109.74	105.13	104.9	106.05	103.19	108.25	105.35	106.57	99.31	101.96	102.39	107.27	107.76	104.09	109.9	111.07	107.85	106.7	106.05	105.03	106.19	103.08	106.22	100.2	103.65	105.82	106.6	104.59	104.3	104.79	110.67	105.04	105.27	102.95	107.22	108.6	104.35	104.92	104.15	105.65	105.78	104.38	105.36	105.12	111.57	104.2
98.095	100.26	96.745	96.263	94.373	99.104	96.963	101.87	96.804	100.23	100.06	101.91	95.553	98.245	97.313	102.54	96.428	100.72	96.907	97.114	99.839	100.94	103.02	100.12	101.56	98.277	99.471	101.62	99.358	95.568	98.661	102.41	98.108	100.03	100.45	96.291	100.1	105	101.59	102.83	101.63	102.5	96.943	99.106	99.633	94.011	99.257	100.5	96.916	100.11
111.13	107.61	102.26	105.99	106.58	101.63	108.82	106.49	112.13	110.63	107.64	108.86	106.43	105.27	109.59	110.37	109.02	106.87	108.5	109.71	110.7	109	108.01	109.71	107	108.59	112.1	108.84	113.49	102.86	109.64	111.29	112.9	104.97	112.03	106.69	107.03	108.43	105.39	112.53	109.85	102.93	109.7	110.56	109.36	108.06	107.5	105.01	108.76	107.87
96.48	98.681	95.621	100.52	100.6	98.887	93.293	101	94.763	98.716	97.52	93.37	100.88	97.548	95.021	98.989	95.767	98.03	99.12	101.3	102.18	96.124	99.351	95.745	96.554	99.375	97.335	103.78	100.55	96.066	95.878	97.86	101	101.24	98.812	95.314	98.891	100.84	99.349	104.17	97.761	99.353	96.234	99.152	100.56	94.297	93.439	96.204	100.24	101.39
111.11	104.33	106.24	106.92	105.92	109.44	104.1	101.48	109.94	107.16	105.83	104.66	104.67	104.46	105.54	106.38	106.91	107.87	102.98	103.36	104.91	108.36	103.71	104.91	106.93	107.87	106.31	107.24	107.08	104.09	108.29	107.49	104.52	103.67	104.46	102.83	109.69	106.76	106.14	101.85	102.55	104.71	105.32	102.43	106.28	107.37	104.86	109.7	102.94	101.74
105.65	105.21	104.93	104.4	105.83	103.75	105.96	104.89	104.23	100.96	106.7	105.34	100.34	108.69	102.29	106.55	109.57	103.36	102.51	110.21	110.28	106.82	108.45	107.97	106.54	105.13	102.87	106.77	104.21	106.45	102.42	105.61	101.8	108.27	103.7	106.6	106.42	106	104.34	100.47	106.8	106.73	102.88	105.11	104.85	100.45	108.07	107.68	109.05	102.69
106.14	105.51	106.15	105.67	109.31	103.51	106.2	104.41	110.54	108.06	106.28	112.23	100.63	105.7	102.61	107.8	107.1	107.81	105.58	109.33	106.75	105.02	108.13	108.38	104.79	104.5	109.86	104.95	103.88	106.09	110.45	107.85	107.06	107.01	109.96	104.99	106.88	103.47	104.78	102.78	113.11	107.08	107.93	106.55	106.96	108.39	107.72	103.38	106.03	106.92
104.27	104.81	105.1	105.25	105.7	106.23	104.31	110.18	106.24	107.08	105.51	104.22	107.5	103.53	109.36	104.28	105.63	106.74	109.09	103.53	104.09	106.34	103.98	104.48	106.94	112.27	106.34	108.39	101.75	109.81	109.2	105.4	104.02	110.98	100.87	105.01	108.19	105.86	108.14	101.33	106.62	107.99	112.77	111.1	105.98	101.45	107.89	109.48	104.66	107.81
110.2	112.41	109.37	107.43	114.19	110.18	108.5	113.95	107.51	111.36	111.55	109.71	109.86	108.97	111	112.9	108.44	111.85	109.35	110.26	110.36	110.54	114.75	110.96	109.37	107.55	116.43	113.24	118.02	112.5	105.1	113	103.23	111.03	109.86	109.23	110.25	113.27	107.21	109.43	106.48	110.2	105.4	113.86	107.01	108.36	109.73	109.54	110.28	105.61
107.57	110.6	105.73	108.18	110.57	111.91	109.19	110.47	108.36	107.64	108.09	106.82	107.54	111.31	107.44	107.66	104.63	106.84	109.91	105.15	103.84	108.49	111.39	111.33	108.5	110.93	106.47	104.81	105.72	109.88	105.75	104.14	105.64	112.74	109.72	109.11	108.03	108.16	109.38	109.44	109.6	110.91	103.69	112.53	108.26	108.81	110.81	109.9	111.61	109.12
109.59	102.26	107.05	105.11	103.25	107.36	109.32	103.19	101.23	103.27	104.88	107.18	108.71	106	107.04	104.83	108.19	107.57	103.36	106.98	107.64	110.45	107.35	108.31	104.52	107.01	109.49	107.53	111.32	111.59	106.46	108.29	105.8	112.09	108.71	110.57	103.1	107.39	103.75	106.22	105.7	106.5	104.49	106.16	106.79	108.76	105.69	105.42	110.68	107.72
104	105.66	106.24	113.11	104.54	105.6	107.1	109.97	107.6	108.33	109.91	108.49	107.8	112.31	105.83	108.14	107.89	107.58	104	112.21	109.13	106.86	109.2	104.82	105.3	108.18	113.52	112.75	107.08	107.58	106.2	105.51	108.24	107.23	102.52	106.49	108.83	106.51	107.63	106.96	108.65	110.55	106.81	110.18	105.37	109.54	109.93	107.87	105.93	107.62
104.31	103.38	101.57	105.86	106.51	104.75	109.8	108.92	105.76	104.81	102.91	107.99	106.43	107.5	107.76	103.38	101.8	108.21	101.58	102.94	105.4	104.35	105.38	103.08	103.87	102.53	107.16	104.63	108.68	108.33	105.62	106.72	109.03	107.16	105.11	105.71	105.3	105.75	109.32	106.16	104.27	103.39	105.17	109.45	107.36	106.62	106.98	106.31	104.48	100.67
107.09	106.64	109.32	105.96	103.57	104.93	108.21	104.16	108.5	111.27	108.86	106.4	107.07	111.09	111.95	110.69	112.34	107.62	107.49	107.04	106.57	107.86	112.19	107.99	107.8	104.16	110.53	108.64	113.29	107.03	110.78	108.4	109.28	109.78	109.7	112.05	112.15	108.65	109.43	105.9	104.31	107.97	110.72	110.27	106.8	108.03	113.12	105.04	113.71	110.57
101.03	98.945	98.575	100.61	96.673	99.788	100.7	97.961	98.968	102	97.645	102.72	100.63	104.13	101.55	102.06	100.38	100.54	104.7	99.473	100.81	101.75	99.658	98.922	102.61	98.471	98.338	101.53	102.93	101.58	100.64	103.02	105.41	102.22	102.88	105.23	101.46	99.535	104.41	101.79	102.97	100.55	98.776	104.53	104.69	102.48	100.97	101.33	101.91	98.99
109.39	109.74	107.6	107.99	109.19	109.07	105.75	109.54	106.19	108.37	104.09	107.24	110.28	109.08	108.64	106	108.81	111.94	108.89	111.96	104.72	106.68	107.46	110.18	105.49	112.58	108.78	107.83	109.59	111.26	110.28	110.59	106.52	105.83	108.92	107.22	108.37	107.23	113.13	111.05	111.54	109.82	109.72	110.64	114.09	111.93	110.86	105.48	109.1	110.44
106.31	107.16	107.01	107.23	108.53	104.64	107.6	105.19	105.69	107.95	108.98	106.72	105.9	103.33	109.74	108.53	103.46	108.54	105.05	110.51	101.24	109.23	108.49	104.32	111.25	103.57	108.18	108.38	104.37	107.53	102.36	107.88	105.13	110.8	108.95	106.15	104.46	106.4	106.87	104.6	104.09	106.21	109.48	105.46	107.68	107.09	107	105.68	105.53	104.59
103	107.27	103.27	106.06	105.38	105.52	105.79	104.39	104.31	106.49	105.17	109.14	102.54	106.89	107.17	101.66	109.83	102.5	104.16	106.24	101.99	103.76	106.69	105.12	109.25	110.7	108.38	104.71	103.7	103.62	102.18	110.68	107.7	108.34	104.84	103.8	104.33	103.74	105.25	105.02	106.01	100.31	108.05	103.3	110.61	107.9	104.68	105.17	103.15	104.63
108.42	112.01	106.96	106.5	106.43	111.79	111.34	110.25	112.78	111.31	104.17	107.26	108.1	110.95	113.63	110.46	105.86	107.22	112.45	103.8	106.7	106.84	110.99	105.76	108.63	106.82	103.01	106.31	107.9	107.14	115.11	106.26	112.45	106.39	105.7	110.53	111.44	108.84	110.14	108.37	109.43	105.85	110.7	108.08	106.49	109.69	104.74	112.98	103.95	106.57
109.02	104.1	106.95	105.25	106.9	110.17	109.8	104.53	104.47	103.75	111.72	101.87	105.54	102.93	102.31	102.59	104.52	107.03	105.99	105.98	107.82	105.59	106.12	107.03	100.61	101.54	112.45	105.32	103.19	111.95	105.26	109.37	110.48	106.34	102.87	105.01	105.23	104.87	106.05	108.19	108.77	107.01	102.64	103.57	102.2	106.48	107.55	107.87	104.72	104.43
106.8	112.82	108.19	105.18	105.28	111.19	104.28	107.55	108.04	106.61	107.73	109.38	103.22	102.25	102.36	105.83	104.36	108.87	107	105.89	109.88	105.05	104.66	111.74	108.39	107.28	103.56	106.31	108.55	104.73	106.29	106.4	109.13	102.11	104.87	105.72	107.2	102.35	104.81	107.37	104.8	108.03	110.47	104.84	108.19	106.13	106.73	108.22	106.94	106.42
104.1	109	109.74	105.34	109.77	108.66	112.89	107.07	111.66	108.95	110.95	109.22	109.06	105.72	109.03	108.66	104.74	110.86	106.18	106.34	107.27	104.62	106.58	106.95	111.02	110.75	106.87	110.06	108.97	104.88	110.28	105.18	107.13	109.62	108.85	109.86	110.81	109.64	106.27	106.86	106.72	109.39	107.89	106.28	108.55	109.41	104.04	106.85	109.95	106.65
106.52	104.25	106.82	108.6	107.65	105.24	107.85	105.28	103.46	101.57	105.84	104.23	105.38	102.04	107.79	106.05	112.1	107.86	109.33	109.64	104.72	107.3	106.61	106.97	104.5	106.91	104.44	106.07	102.35	104.04	106.63	105.05	105.33	109.01	106.52	108.43	109.49	110.31	109.34	107.34	107.13	110.33	101.53	108.19	105.9	105.76	106.46	102.99	108.16	107.71
106.07	107.64	106.43	107.4	104.84	110.04	103.52	105.07	105.12	108.9	106.11	107.83	101.51	106.25	105.52	107.86	104.87	101.48	106.17	107.06	109.25	106.46	107.14	101.94	107.71	103.4	110.52	107.46	107.89	105.27	108.15	111.26	103.53	102.06	110.25	109.62	105.33	107.54	108.86	109.3	111.85	108.18	104.96	105.38	105.59	108	106.62	107.65	105.24	103.68
104.2	104.56	103.55	106.57	102.42	104.86	105.92	103.94	106.54	106.8	107.18	101.88	105.86	101.12	108.86	107.73	105.42	104.62	107.58	109.79	107.09	103.59	103.99	106.59	103.93	102.82	100.98	104.75	109.59	105.43	103.06	106.19	108.1	105.54	106.52	105.45	108.01	103.24	106.3	107.16	106.87	107.06	105.5	106.81	104.66	101.36	104.52	111.23	104.21	101.8
98.237	94.429	96.496	95.183	102.97	97.001	95.935	97.21	98.246	101.71	93.54	101.23	96.532	97.731	98.914	98.379	95.787	101.27	99.18	99.413	96.03	96.188	94.337	99.495	98.222	95.54	103.4	99.984	97.737	95.24	96.995	95.684	98.907	96.852	96.451	93.827	96.08	97.235	95.374	103.24	94.359	101.96	98.087	101.43	95.671	96.223	95.93	93.045	95.567	97.763
109.31	107.86	105.45	106.02	107.38	106.97	105.93	105.91	106.13	109.32	112.84	108.69	110.4	105.42	108.47	108.05	110.57	100.6	102.22	110.91	102.38	106.09	111.88	99.852	108.18	108.9	107.18	110.91	108.02	109.38	110.58	104.45	109.87	106.1	108.47	108.39	112.21	103.1	109.04	108.9	110.27	102.5	107.56	106.95	105.17	108.42	104.15	106.56	107.08	111
102.19	101.11	99.559	100.01	98.572	95.719	102.53	101.14	97.709	98.157	95.354	102.24	100.65	102.41	103.45	103.59	107.76	99.568	98.356	99.68	104.51	96.784	97.688	97.52	100.09	104.71	101.61	105.24	100.52	97.434	103.8	103.36	101.83	100.23	102.79	100.45	103.94	97.642	101.19	101.04	98.497	95.322	99.145	100.72	103.39	96.108	102.58	99.5	99.906	105.06
98.972	108.86	108.3	105.95	102.16	108.92	102.7	106.23	102.71	104.95	105.96	107.51	106.1	103.58	103.49	107.32	106.36	101.71	111.03	104.54	107.02	102.78	111.13	104.98	104.03	108.46	105.2	108.82	103.25	105.43	106.66	107.63	103.84	103	106.09	104.35	105.54	110.51	104.25	105.36	107.63	103.82	104.56	105.33	104.62	105.45	106.9	108.61	108.19	110.06
107.7	105.66	104.35	103.69	104.75	110.51	105.07	106.04	105.88	107.38	106.27	105.43	102.45	101.92	105.2	106.71	105.55	109.87	107.89	106.37	103.03	106.43	107.29	107.49	105.66	107.42	107.49	105.35	108.61	109.05	106.26	105.46	108.8	107.9	103.18	107.15	106.46	104.26	105.11	104.87	102.88	100.54	109.03	112.15	108.5	108.45	105.31	109.3	111.71	108.95
97.997	97.083	99.638	101.67	98.679	97.963	97.821	94.288	100.73	101.71	98.521	101.58	97.272	94.811	97.195	98.247	96.884	101.77	104.69	96.873	95.652	98.201	98.156	99.964	98.82	96.784	97.081	98.131	98.768	100.07	94.912	100.13	96.552	100.79	93.664	100.27	98.891	100.02	96.956	102.66	100.33	94.333	95.133	97.847	103.31	100.15	96.269	99.84	97.692	100.89
108.01	108.67	105.64	103.79	106.54	105.96	106.25	107.02	104.17	102.81	106.7	104.67	103.47	105.88	106.12	103.88	106.9	105.96	107.24	106.91	107.8	104.14	106.17	108.39	101.85	101.34	105.72	104.99	104.77	107.14	107.13	107.73	109.9	107.13	105.02	104.65	106.18	105.34	107.19	105.52	106.29	103.24	101.5	106.5	105.05	110.61	107.36	104.67	104.96	107.53
109.11	108.44	108.92	103.02	102.73	105.02	106.08	106.19	104.05	101.81	105.1	103.59	108.47	107.56	106.24	102.46	103.98	105.31	104.93	101.6	103.04	103.58	108.6	107.35	104.02	109.08	102.68	105.12	106.26	104.3	104.42	103.67	108.5	107.25	106.18	106.78	104.66	107.08	109.13	102.91	102.94	104.5	112.43	104.38	107.44	103.58	107.48	105.77	104.52	102.49
104.23	106.63	106.68	107.66	105.53	103.53	104.66	109.24	102.78	105.45	104.97	105.73	100.73	105.12	106.89	106.76	106.02	101.48	103.34	103.13	109.48	108.67	105.07	101.63	110.58	104.49	105.08	106.93	101.38	103.13	106.19	105.18	108.04	109.43	100.48	103.98	108.51	104.07	105.32	103.08	107.51	108.08	102.91	110.28	105.21	106.02	104.7	108.02	104.74	104.56
105.74	108.75	107.86	106.73	110.84	107.86	107.18	110.25	101.97	109.24	104.03	113.47	114.58	110.56	111.37	112.8	110.16	110.98	108.81	111.44	110.98	105.05	108.89	111.5	110.94	103.94	104.98	111.81	108.12	107.35	112.02	108.23	107.97	107.3	109.32	111	109.63	113.63	109.74	110.67	108.52	107.19	106.51	107.36	108.06	106.86	109.99	104.59	109.51	109.69
108.3	110.41	110.95	108.07	112.55	107.97	104.83	103.33	109.32	112.15	107.51	105.85	109.4	110.5	109.14	107.22	105.68	105.31	103.75	107.78	110.33	106.01	108.1	108.64	107.64	106.14	105.47	109.55	110.73	105.25	110.11	110.59	110.9	107.55	109.82	108.46	107.63	108.99	113.38	104.22	104.75	104.4	107.66	105.45	110.67	110.09	110.25	109.26	106.71	105.5
95.68	103.52	99.309	94.057	97.953	99.556	95.777	98.153	102.8	100.05	95.532	100.15	95.083	99.063	97.019	100.9	101.84	102.09	102.56	97.404	101.24	98.261	96.823	96.339	102.3	103.46	101.84	102.76	98.898	100.87	102.2	103.37	95.797	98.56	94.412	103.71	101.57	98.547	97.238	99.483	97.522	98.188	97.41	97.684	98.395	97.008	98.247	98.608	101.69	98.002
99.459	100.03	101.88	96.642	95.394	99.061	98.018	98.994	95.969	100.88	97.112	101.89	97.622	99.112	95.271	94.588	99.143	101.55	95.926	102.98	101.37	99.876	101.78	98.921	99.25	98.875	95.405	99.151	100.28	101.6	99.319	102.14	99.53	95.977	95.687	96.344	98.816	95.513	98.705	97.908	99.567	96.75	104.26	94.873	96.677	96.411	96.217	97.053	96.506	100.57
101.05	98.91	99.361	99.89	99.916	97.94	100.29	100.86	100.61	99.029	101.57	102.64	100.02	102.88	102.9	96.291	96.435	99.212	100.63	101.54	101.96	100.53	102.78	100.22	96.032	101.22	103.61	99.914	101.22	100.2	101.19	104.72	99.444	104.57	103.57	103.02	97.791	101.21	101.3	98.882	98.152	102.78	98.843	97.689	103.4	101.33	99.128	105.65	100.48	99.542
111.24	105.99	110.76	102	107.29	107.01	110.05	104.7	105.28	110.28	114.95	106.67	112.68	109.66	107.13	108.04	101.57	103.9	107.75	105.47	107.48	105.45	101.03	105.61	105.46	101.78	109.32	108.11	108.81	109.01	106.58	109.98	109.9	106.32	107.9	106.4	108.02	106.74	101.37	104	108.3	108.63	109.17	112.22	107.66	107.28	110.5	107.66	108.19	108.94
104.67	108.46	107.32	106.66	108.85	111.58	105.36	109.81	107.72	112.27	107.78	109.15	109.21	107.52	110.02	111.92	108.9	113.81	107.87	109.21	107.63	109.97	107.35	108	108.01	105.09	105.97	106.14	110.16	106.67	107.87	111.06	114.43	107.06	106.37	109.91	110.5	106	107.38	107.77	110.76	111.11	111.15	105.72	108.84	107.7	105.2	105.36	110.01	109.68
99.349	95.928	100.4	101.92	95.467	104	95.836	96.651	101.34	96	103.64	95.323	95.4	98.677	103.04	99.745	97.321	97.581	100.68	96.456	100.92	97.64	97.709	95.365	99.818	96.371	94.777	97.205	97.78	93.747	99.464	98.328	96.748	100.31	98.14	97.539	96.448	96.898	95.86	101.75	95.74	99.017	95.394	98.259	96.402	99.147	98.51	91.565	99.537	97.067
95.46	100.85	97.787	95.709	96.017	98.295	102.34	97.408	96.227	94.916	99.635	100.77	97.452	101.14	97.808	99.474	96.702	97.373	97.02	98.741	96.619	99.403	98.67	101.44	102.72	98.426	102.82	99.184	97.851	97.167	96.848	98.152	94.528	106.13	95.18	94.868	95.61	98.252	100.7	95.779	101.01	99.82	98.199	97.23	96.947	99.994	97.576	98.424	96.666	97.552
108.68	108.93	106.1	101.52	106.78	105.81	108.63	107.34	105.37	107.52	107.45	108.45	109.17	105.95	109.29	104.25	105.39	104.81	108.57	111.63	105.75	104.44	108.52	108.69	108.2	106.82	109.41	109.5	107.61	111.54	108.24	105.38	105.89	107.28	108.44	103.79	105.34	108.61	106.77	107.42	107.4	105.6	112.59	105.39	104.93	106.07	105.26	105.08	107.46	109.79
97.965	100.06	98.858	93.071	98.342	100.2	98.577	98.489	99.507	96.072	95.136	95.514	100.41	96.54	102.54	98.156	101.97	97.52	97.712	99.09	97.479	101.15	98.755	100.36	95.181	95.813	96.014	95.711	99.913	101.54	99.241	99.448	98.667	95.331	96.036	96.051	95.76	100.1	95.994	95.676	99.139	102.57	99.863	94.993	97.807	97.732	99.343	100.19	95.024	94.668
108.04	113.34	107.95	106.61	100.82	112.06	105.36	102.43	102.59	106.41	105.29	104.38	105.3	107.01	110.58	106.96	106.39	110.1	113	105.89	105.49	104.73	103.8	106.53	105.93	101.45	104.13	105.31	105.87	103.2	103.45	107.25	110.1	107.8	104.45	107.07	103.62	108.36	107.18	102.99	103.12	106.55	102.67	107.76	105.9	102.57	107.74	103.02	106.64	106.7
105.39	108.97	108.22	104.94	111.28	107.92	109.05	109.46	109.75	107.25	107.12	108.43	111.02	110.41	108.2	104.58	107.04	108.27	113.15	109.87	103.37	110.55	110.38	103.09	106.6	105.18	109.82	113.59	110.5	108.65	109.86	105.3	110.48	107.73	104.23	105.27	108.14	103.24	106.16	106.46	106.71	112.36	111.98	108.99	104.1	105.3	109.31	108.44	108.84	111.27
106.1	107.15	108.14	109.75	110.1	107.39	112.23	109.64	107.94	106.74	109.13	108.44	108.59	109.12	107.94	110.63	106.3	102.83	106.48	110.71	110.52	109.77	106.3	109.09	109.01	110.03	112.82	109.69	104.65	107.18	109.79	109.7	110.18	105.08	108.88	107.75	110.41	107.16	105.82	110.4	109	106.69	107.83	108.13	105.55	108.97	112.73	107.95	106.51	108.95
103.55	103	104.27	103	108.41	104.49	103.93	103.84	106.35	106.34	103.87	100.68	104.84	105.78	112.37	104.94	102.35	109.98	110.17	107.95	102.35	109.3	109.08	104.3	105.6	106.58	106.05	110.46	101.06	104.77	106.59	105.82	109.55	105.57	111.72	108.71	105.76	105.09	112.77	106.24	107.55	106.27	107.35	104.95	109.45	106.15	111.43	110.41	107.84	105.63
104.34	105.63	106	107.65	106.33	106.81	105.96	104.96	107.74	108.75	99.421	109.23	107.77	108.89	105.27	113.05	108.48	106.25	105.96	106.32	107.34	106.1	109.28	109.24	102.96	101.84	107.38	104.72	107.74	106.47	110.34	107.98	106.04	104.22	105.28	101.54	103.09	105.31	106.1	101.32	106.26	101.24	105.31	108.01	111.11	105.33	105.15	108.19	108.58	104.14
102.92	104.46	110.05	108.58	104.04	105.99	105.62	107.63	105.87	107.09	106.19	106.76	111.01	104.92	102.25	103.86	103.27	105.77	104.21	105.31	107.95	106.97	107.6	107.58	106.2	105.52	103.4	110.1	101.96	109.88	104.06	109.02	106.93	105.32	106.57	105.99	103.26	108.88	103.06	104.78	103.49	107.47	105.27	105.51	105.96	106.58	109.92	106.91	106.36	104.14
106.59	104.27	100.85	107.42	106.95	104.33	107.55	106.78	103.91	104.43	103.2	105.43	103.08	103.76	105.68	107.45	106.54	106.38	101.14	107.02	107.33	106.38	99.542	104.43	106.05	104.72	106.85	103.21	106.07	108.72	102.24	103.87	107.14	106.65	103.34	100.79	107.25	107.08	110.18	105.99	106.04	103.32	106.9	103.91	106.4	101.93	106.48	104.68	104.87	102
101.39	96.489	95.858	101.08	96.86	100.76	97.331	96.636	94.663	94.389	99.877	92.646	99.915	98.604	97.769	98.905	95.046	93.128	94.122	99.414	97.933	96.892	97.65	98.96	93.924	100.3	99.639	97.919	101.49	97.269	95.221	98.616	97.457	98.914	94.526	97.213	97.118	101.09	96.992	95.124	98.876	95.696	99.655	97.677	99.683	100.72	100.85	95.722	95.175	98.167
110.68	106.42	109.17	110.46	102.46	105.75	111.68	106.19	109.86	104.57	109.81	105.43	104.48	106.57	108.57	106.74	104.5	103.63	102.37	104.23	106.03	111.2	105.64	104.33	106.62	105.08	107.91	109.46	100.6	108.04	107.51	108.5	101.55	106.37	108.63	105.47	107.41	109.08	106.11	103.36	107.65	106.05	105.44	103.87	104.52	108.93	102.97	99.638	109.51	107.25
105.1	107.62	108.62	109.37	107.28	105.43	110.45	107	108.09	104.47	108.21	111.95	109.7	108.22	108.88	106.77	106.68	109.2	109.38	112.46	104.93	110.32	108.37	105.76	108.49	109.34	108.14	106.97	108.29	108.57	107.94	106.87	109.97	102.81	103.88	107.5	107.52	106.53	109.97	103.23	109.4	105.89	108.3	108.76	109.65	104.89	110.21	106.6	111.97	108.9
98.391	96.786	92.987	96.898	97.729	98.612	101.79	99.24	99.992	97.856	98.611	97.254	100.25	101.82	98.702	97.913	101.51	101.49	95.573	100.69	94.966	97.225	102.22	97.295	101.39	102.09	98.871	98.963	98.132	97.815	102.04	103.48	97.784	96.913	98.478	98.802	98.04	100.23	103.8	98.344	97.122	102.78	97.367	99.699	103.06	98.546	98.328	97.034	98.595	97.954
101.28	99.674	100.7	98.071	100.26	94.786	94.064	97.571	98.699	97.832	98.494	98.114	95.367	99.019	95.248	98.206	99.679	98.948	101.44	103.7	97.571	96.344	100.27	97.569	99	99.545	103.83	96.674	98.861	98.743	98.718	100.24	96.685	97.328	96.821	97.574	95.339	98.474	94.249	101.16	94.45	98.383	100.94	96.645	96.805	100.24	101.76	96.982	101.04	97.197
98.432	97.321	95.856	95.294	95.959	99.372	97.033	95.295	101.78	99.162	96.829	100.41	100.83	99.027	100.52	95.205	99.51	96.206	100.49	100.49	98.288	99.101	97.553	98.638	99.212	97.534	97.111	101.62	96.036	101.72	101.09	98.479	95.988	100.54	99.285	97.668	94.994	102.11	95.226	96.598	97.426	96.802	100.96	96.82	95.274	95.037	97.882	97.709	97.552	97.176
104.1	107.1	105.61	108.29	103.93	108.65	105.2	102.11	106.15	106.58	102.38	105.63	103.65	101.92	108.09	104.12	106.57	106.81	106.35	102.94	102.29	106.19	106.23	107.18	105.28	109.71	110.62	109.12	102.96	107.99	109.19	108.85	100.75	103.33	102.07	108.72	101.19	107.76	105.74	108.28	108.05	102.56	106.43	105.5	102.52	103.16	104.22	104.92	108.3	103.68
106.1	107.65	110.16	110.94	110.1	105.15	106.02	107.42	106.51	106.16	106.38	105.81	101.95	109.43	108.81	107.11	108.75	106.71	103.94	107.47	111.12	108.26	106.26	103.54	109.23	105.66	108.36	106.88	104.38	104.97	106.79	107.78	106.41	104.28	110.23	107.66	109.97	108.04	110.24	104.79	106.54	102.86	111.76	107.85	108.51	109.66	110.17	112.28	106.96	103.37
106.43	106.84	107.91	105.44	106.76	107.14	104.51	104.8	106.13	102.48	103.64	103.4	105.52	107.62	103.51	108.56	109.7	109.12	105.66	108.4	105.36	107.47	105.98	104.31	107.31	104.32	108.19	103.55	105.51	108.65	100.99	103.4	104.1	105.56	107.09	100.83	101.94	104.27	104.05	106.41	110.39	109.83	108.01	104.49	110.77	106.29	108.45	106.14	101.74	104.72
105.5	110.02	111.41	106.82	110.19	106.45	107.9	107.13	107.46	112.86	105.83	108.57	106.81	110.54	107.79	108.75	109.19	114.92	105.4	104.75	104.58	109.39	104.93	110.89	107.01	109.89	108.36	109.74	108.97	109.79	110.2	108.32	106.7	111.94	109.35	113.39	108.89	108.93	106.18	109.72	111.25	109.05	108.25	104.09	104.54	108.6	105.52	110.31	107.1	110.28
102.74	105.49	107.34	102.18	104.31	106	106.87	104.91	99.785	101.4	105.91	103.95	104.24	106.61	102.95	106.26	103.32	105.3	110.19	104.81	103.77	107.05	104.86	102.9	107.81	105.94	108.8	104.12	103.89	104.41	106.66	108.41	106.44	106.53	105.84	103.76	109.21	107.71	105.38	104.98	103.47	103.97	102.56	105.8	104.03	106.76	105.93	102.44	103.18	106.76
106.77	107.25	103.3	103.86	108.51	107.82	103.01	105.29	106.59	102.73	103.2	106.64	110.2	113.7	106.98	107.23	106.82	104.15	105.8	107.44	112.82	109.06	109.78	106.8	105.22	107.9	104.56	106.93	106.65	109.52	105.71	104.87	108.91	104.42	105.98	106.5	105.93	103.39	106.5	101.41	110.21	107.47	110.77	109.3	105.74	103.63	104.51	106.91	105.96	106.83
100.19	94.843	102.56	97.162	98.266	97.901	104.26	103.38	101.22	96.416	101.74	98.543	101.71	94.856	103.16	101.77	96.547	98.664	103.6	101.16	99.098	102.62	100.92	95.864	100.5	98.781	102.37	99.673	98.448	99.013	98.957	101.23	101.12	103.21	99.812	98.446	98.537	97.769	101.87	103.73	98.631	98.699	100.55	103.03	100.68	99.21	96.846	98.076	101.18	102.42
111.11	102.68	103.62	107.06	109.88	108.27	107.41	104.37	107.69	114.33	107.77	106.82	101.94	107.15	108.99	106.89	106.27	105.34	111.27	109.96	105.61	107.71	108.7	108.3	107.21	105.45	109.92	106.72	108.35	104.42	108.84	107.54	104.92	101.64	106.66	105.56	107.8	106.68	107.68	103.59	100.01	107.9	108.8	104.05	106.86	107.56	107.72	107.57	110.76	107.14
111.5	102.07	102.78	107.04	107.78	107.93	104.48	109.62	107.67	107.58	104.53	103.14	108.17	111.22	102.92	112.52	113.86	104.95	108.48	106.89	106.23	109.38	111.62	109.78	109.16	115.49	109.54	111.86	112.6	109.73	108.1	105.38	105.65	107.35	112.06	105.27	105.13	109.83	106.38	110.27	104.5	111.5	108.34	110.29	105.1	110.55	106.85	107.82	107.74	107.12
104.32	107.99	100.54	109.97	101.4	105.43	105.85	107.45	105.05	106.41	107.67	104.37	105.59	104.66	106.03	103.91	104.08	104.79	109.01	103.44	105.54	106.81	100.95	106.3	102.07	107.06	106.99	108.44	109.27	107.66	109.28	106.44	106.7	104.35	110.31	105.47	106.67	103.49	106.67	105.19	105.47	107.13	109.27	105.05	104.42	109.12	105.37	108.52	105.08	102.16
107.91	112.91	109.46	105.53	104.36	112.87	106.51	107.78	110.5	106.26	107.58	110.86	109.18	107.76	110.02	101.82	105.61	108.17	110.13	109.89	108.84	105.58	106.53	103.71	106.01	106.18	106.6	110.4	104.63	112	109.3	111.3	103.97	113.63	108.14	108.18	110.29	108.51	110.61	105.61	101.87	110.66	108.98	105.1	108.86	109.59	108.61	107.64	107.32	109.96
110.11	105.43	106.57	104.66	108.62	107.4	109.28	106.73	108.45	109.94	109.75	104.98	110.06	110.7	105.26	105.1	108.88	103.43	110	108.95	106	113.21	106.92	105.47	111.65	107.78	107.65	108.61	106.08	108.23	109.83	107.39	110.67	106.53	109.43	110.49	102.5	106.85	109.21	107.67	110.52	110.17	105.81	106.57	105.68	109.67	110.24	109.31	107.95	110.08
97.687	99.361	101.29	95.425	100.56	101.85	95.276	98.542	92.943	97.739	95.656	98.118	93.178	99.732	101.32	98	97.19	98.674	98.081	97.51	96.793	98.164	97.657	98.78	99.606	96.989	101.68	96.608	96.67	95.833	98.008	96.846	98.442	95.354	104.82	101.78	98.116	101.96	97.74	94.753	102.22	98.034	94.793	95.502	99.99	97.802	99.001	98.396	94.626	98.095
100.65	100.05	103.42	100.67	102.11	95.405	100.25	98.696	95.077	100.53	103.03	98.089	99.954	98.506	96.389	102.35	100.07	96.746	100	98.739	106.27	100.7	94.166	99.272	100.56	100.66	95.38	101.87	99.997	103.59	99.879	100.48	99.711	98.148	104.29	101.43	98.212	99.43	101.91	98.99	99.111	99.389	103.21	104.35	104.8	99.825	100.56	102.6	99.592	100.34
97.543	95.351	97.984	100.33	102.32	97.475	101.22	96.829	97.453	103.88	100.13	98.005	98.338	101.49	98.553	97.612	100.32	100.29	99.573	98.796	96.098	99.049	98.131	97.885	101.35	99.531	97.935	98.026	98.078	98.932	98.273	100.79	99.625	97.941	102.06	97.492	93.985	95.674	98.786	96.353	103.15	96.334	98.249	99.973	95.323	95.96	98.497	100.46	100.63	100.77
106.59	105.71	106.41	107.63	102.2	105.61	108.31	107.2	112.45	109.01	107.65	106.89	106.94	106.38	108.98	104.16	104.32	105.91	107.95	105.07	107.52	106.72	106.42	103.64	105.39	107.45	109.87	109.18	105.18	104.43	107.68	112.7	106.53	108.44	102.48	112.35	108.94	108.18	108.63	104.57	110.78	103.06	108.87	105.89	105.79	101.71	106.96	105.5	104.52	104.85
104.32	106.91	103.7	103.08	106.46	106.2	104.01	102.33	104.85	109.47	105.38	107.29	104.81	102.7	111.06	105.62	107.38	111.22	105.17	104.25	104.69	102.96	105.85	105.54	104.18	105.34	105.69	108.2	109.88	106.75	105.3	103.14	104.43	109.6	103.37	103.47	108.64	105.56	107.1	110.39	104.03	101.4	105.5	109.26	102.96	106.39	108.57	104.39	100.22	107.08
109.19	109.71	110.21	107.01	105.56	113.26	109.22	105.88	111.68	105.16	106.82	108.13	107.19	107.74	109.58	111.38	108.68	109.03	109.33	106.61	108.31	106.43	110.81	108.25	106.3	111.64	110.48	110.52	107.41	107.45	112.19	107.23	108.57	106.39	111.14	103.9	104.7	108.82	110.38	107.95	109.7	108.01	107.54	108.01	102.88	110.35	108.4	108.89	110.52	109.22
100.16	101.98	98.399	100.73	98.722	99.968	99.383	102.02	100.17	97.048	98.818	100.8	101.46	101.6	96.411	99.184	104.22	100.15	98.494	100.56	101.76	97.748	101.62	102.03	98.191	97.624	102.61	100.48	100.89	95.514	100.9	105.06	102.25	103.08	99.029	106.24	99.277	101.72	101.62	105.28	97.47	96.412	103.98	98.46	101.41	100.84	99.409	97.049	102.02	99.26
106.39	105.11	105.73	106.1	104.7	110.41	105.45	106.69	107.86	106.21	104.4	106.2	108.31	107.79	102.51	103.73	105.21	104.67	104.62	102.82	106.61	104.54	104.61	107.9	106.24	103.56	105.13	103.05	105.66	102.23	100.95	107.82	102.85	103.52	106.44	103.44	106.38	104.05	104.6	107.12	104.37	105.52	104.73	109.32	103.52	106.95	102.57	102.87	106.16	104.72
107.6	110.13	106.85	104.92	108.32	109.51	108.2	104.33	102.69	110.06	109.58	101.58	112.98	103.02	109.57	112.26	107.09	104.93	106.53	106.94	107.41	110.98	108.22	108.56	105.41	105.05	106.84	108.08	106.02	108	104.42	107.12	107.89	104.38	107.23	110.38	108.89	111.31	112.39	110.98	108.91	106.55	104.22	110.38	106.11	110.76	109.77	112.23	101.62	112.58
107.21	105.49	108.23	104.26	104.77	107.55	102.02	105.17	105.68	106.38	104.88	112.18	106.99	106.31	104.54	109.81	104.26	106.37	105.14	105.34	104.54	104.15	105.43	105.98	105.21	103.06	106.77	107.49	110.42	103.18	105.54	100.88	105.49	109.27	106.97	108.12	106.81	103.97	106.47	108.32	104.24	112.16	105.73	108.39	103.87	106.8	104.72	104.44	108.6	106.36
106.75	111.87	107.05	106.22	109.71	109.6	109.11	107.56	112.21	107.59	108.57	107.43	108.03	108.85	110.55	106.53	114.96	108.25	109.18	106.06	108.61	108.33	108.96	107.15	109.48	107.49	108.01	104.41	108.14	112.24	107.28	109.76	111.05	108.67	108.87	110.28	107.04	107.95	103.79	107.2	115.22	107.21	111.47	108.99	109.04	110.38	103.6	112.1	107.13	107.77
110.88	107.18	110.6	107.73	106.01	111.35	113.25	106.77	106.53	107.88	108.95	106.37	107.32	109.9	105.85	108.16	106.35	106.93	107.62	107.69	105.58	109.21	105.51	110.04	108.08	113.8	104.12	109.15	107.24	107.49	106.94	115.52	107.63	107.68	111.94	109.56	107.14	108.17	109.94	114.4	108.36	111.28	110.67	110.7	109.32	108.37	107.68	107.09	108.07	106.42
111.62	110.93	109.23	106.94	112.05	104.13	102.35	107.44	111.35	106.22	107.4	110.79	104.99	105.18	105.28	111.28	107.96	108.32	105.76	107.56	112.8	109.11	109.25	108.07	105.33	102.36	110.29	104.86	111.67	108.42	106.2	108.63	109.71	108.08	109	108.63	104.48	107.4	107.69	106.81	110.58	110.99	107.54	109.44	106.9	104.85	108.96	105.27	108.75	106.31
99.867	100.69	108.84	102.13	101.77	105.97	101.51	101.41	104.3	102.7	103.05	104.28	106.06	102.65	100.04	103.79	100.58	102.93	105.73	101.75	101.33	101.74	99.366	106.99	102.31	103.58	102.54	103.24	100.86	102.92	103.14	100.5	100.23	102.08	102.95	105.93	98.806	104.35	106.41	101.28	104.91	96.038	103.3	103.43	103.87	104.84	98.716	104.75	102.14	101.72
113.21	113.88	107.46	115.44	110.16	107.54	108.85	108.98	113.11	113.51	113.49	109.16	111.35	109.02	108.76	107.45	111.98	110.51	109.36	111.83	107.76	112.4	107.82	112.7	105.76	107.89	110.22	112.11	113.83	108.4	107.93	109.7	111.84	109.37	111.01	110.82	111.53	112.29	113.22	110.48	112.73	110.1	112.17	114.54	108.75	110.21	108.33	110.58	109.48	103.96
112.05	108.63	111.03	103.01	103.99	104.25	110.24	107.76	111.18	108.2	110.86	110.02	106.74	112.59	106.87	109.18	109.81	106.19	104.7	107.89	109.18	109.39	108.61	107.87	113.09	110.66	106.45	109.11	108.57	104.27	108.25	110.12	109.64	108.36	112.62	107.41	106.62	109.33	108.36	104.35	106.62	109.48	111.78	108.94	112.35	112.9	107.6	108.09	114.56	109.49
111.28	108.87	108.36	109.58	113.62	113.15	109.84	112.75	111.75	111.4	115.01	110.28	112.86	108.77	111.38	110.6	112.2	110.54	111.51	107.3	107.2	112.05	111.61	112.63	111.53	107.36	112.95	111.67	110.48	111.13	109.61	109.1	109.24	109.8	109.59	110.5	111.33	110.29	105.22	108.92	112.06	113.58	111.73	106.95	108.95	111.58	106.97	111.48	108.57	111.1
112.63	108.16	107.59	106.35	105.96	108.83	109.91	105.09	109.28	106.97	108.59	110.99	107.3	109.06	107.84	107.33	111.04	107.69	107.32	108.68	110.49	108.21	114.44	109.63	110.2	110.54	109.7	103.19	105.84	109.63	102.61	110.21	107.67	106.77	105.74	106.63	109.74	107.16	107.16	104.76	109.85	102.01	112.24	109.36	108.83	107.76	107.72	103.51	104.56	108.85
97.812	100.07	97.245	101.89	94.571	100.53	102.69	100.34	99.001	99.043	96.081	97.396	94.752	99.173	96.95	99.205	99.647	100.45	95.516	99.467	101.03	97.521	99.658	99.891	99.686	99.526	100.4	95.961	97.057	93.338	102.79	99.356	97.77	95.758	98.941	99.017	96.758	97.174	97.754	96.521	97.979	92.897	98.678	99.28	95.084	99.934	96.641	96.925	104.1	98.625
111.28	109.51	108.65	113.3	109.03	104.72	105.11	105.73	111.16	109.06	110.72	109.04	109.98	111.47	110.03	109.95	107.93	108.59	101.11	105.21	106.02	110.08	109.32	107.86	106.21	109.87	109.38	104.52	106.78	104.92	108.51	108.93	110.06	108.95	109.07	105.11	103.53	105.77	108.46	106.36	108.07	110.16	107.6	107.27	106.67	111.93	109.38	107.41	108.46	108.31
108.58	106.95	110.86	106.78	108.19	107.61	106.16	112.74	110.68	103.73	107.37	109.13	106.22	109.07	106.56	110.74	106.82	106.34	106.14	111.08	106.19	109.52	105.16	106.36	107.28	105.98	106.37	105.79	108.15	105.73	108.73	107.31	111.5	108.77	108.47	111.97	103.96	106.31	105.01	108.48	104.25	110.83	110.7	108.86	106.74	107.48	110.39	106.07	106.21	108.66
110.42	107.07	112.83	106.93	109.61	107.67	101.42	108.48	105.91	105.91	108.19	105.94	111.8	105.86	108.39	109.85	112.36	102.84	112.13	103.37	107.12	108.4	106.12	109.08	106.3	108.39	107.35	107.57	108.7	111.99	107.35	110.77	109.45	110.68	112.68	109.31	106.08	109.38	111.54	107.08	106.92	109.58	109.19	111.32	114.42	108.16	109.37	109.12	109.51	109.22
107.74	110.98	106.06	109.3	107.27	111.49	106.59	105.06	108.42	106.52	107.22	99.405	106.87	105.77	103.68	108	103.16	107.2	114.34	104.79	105.96	106.5	106.46	106	106.32	106.41	104.47	104.23	106.57	110.39	103.94	107.69	105.85	106.91	104.95	104.56	104.39	105.16	105.57	107.77	105.2	107.28	108.57	103.07	107.24	109.85	100.53	105.46	111.21	104.39
107.5	102.84	109.5	108.67	106.47	107.67	107.04	108.39	109.18	108.55	110.59	106.56	111.41	110.87	106.27	106.54	106.39	103.68	105.6	106.48	107.25	106.97	105.18	105.27	105	112.32	104.74	106.79	107.49	113.01	108.59	108.28	108.2	106.25	109.69	105.75	106.29	107.09	110.79	105.31	107.77	109.04	111.53	106.41	104.3	110.25	107.84	109.4	107.74	106.08
107.34	107.36	102.65	100.97	104.08	106.55	101.99	103.98	102.88	106.47	106.89	108.16	98.793	106.51	106.25	103.05	107.62	106.2	104.48	106.92	107.67	109.55	105.19	106.23	104.81	107.43	107.67	104.51	102.85	106.35	108.3	106.26	108.43	101.15	107.87	108	107.44	103.92	102.86	101.58	104.9	105.01	105.24	107.24	107.37	110.03	105.52	107.66	105.49	108.2
103.94	104.7	108.52	107.4	108.69	106.42	104.47	107.38	107.44	106.58	109.23	108.15	107.29	110.52	105.24	110.86	106.93	110.17	105.5	107.33	104.15	111.19	111.19	106.49	105.35	111.79	111.41	105.4	102.67	107.03	108.73	105	106.08	107.08	101.02	109.89	109.06	107.74	108.12	106.8	112.59	107.17	107.61	109.71	108.39	106.44	106.95	105.18	106.25	106.18
105.46	106.05	112.05	106.08	108.02	104.05	110.8	106.91	107.14	104.36	102.84	109.37	106.56	109.74	107.56	110.36	104.82	106.96	108.29	105.86	104.23	105.3	108.02	105.45	104.14	102.47	110.29	103.43	109.74	104.37	107.45	108.01	103.59	100.55	107.17	103.95	109.87	104.96	102.59	107.77	101.73	106.19	108.21	109.57	110.5	104.88	107.13	111.48	103.21	108.18
107.53	107.47	108.68	111.57	107.04	105.36	105.38	107.96	108.01	104.21	110.32	107.54	106.54	104.67	109.27	102.18	106.02	108.09	107.64	107.86	104.64	107.78	99.295	105.55	103.36	109.66	106.4	109.06	109.25	107.43	108.64	106.39	110.44	104.23	111.13	105.5	107.66	108.56	105.73	102.87	106.49	110.35	109.12	106.83	103.14	106.03	104.8	103.6	109.68	106.11
109.15	109.39	106.79	106.82	108.46	105.56	106.84	109.02	108.45	108.17	107.8	110.39	113.84	108.32	109.03	107.85	103.57	106.69	107.02	109.86	109.75	108.05	108.08	108	111.39	111.3	108.99	105.98	108.57	110.24	106.11	106.66	109.08	104.93	110.19	110.42	109.98	111.54	110.83	106.39	105.6	110.95	106.18	102.28	106.49	110.07	107.01	108.36	108.8	107.91
106.45	109.36	106.08	107.03	104.07	106.17	107.76	107.91	110.59	104.93	106.05	106.42	106.31	108.74	104.9	110.32	107.93	104.97	108.08	105.53	104.62	109.38	108.42	106.06	103.21	104.06	106.22	109.54	104.73	105.72	109.47	104.36	107.22	104.39	108.97	105.97	105.25	108.36	107.31	104.57	106.57	109.83	106.52	104.07	110.81	110.1	106.33	110.38	106.31	110.17
95.257	100.15	98.658	97.843	98.545	95.704	98.164	102.21	99.862	98.878	97.969	100.19	101.33	99.564	101.32	95.43	97.044	98.852	99.468	94.317	97.089	98.632	98.74	96.34	99.644	96.956	97.606	100.45	99.351	100.93	102.31	95.661	97.911	97.643	99.125	95.245	101.87	97.169	101.04	97.89	98.277	95.685	96.297	99.174	98.081	100.91	101.01	97.754	97.115	98.737
104.87	105.91	106.91	108.59	101.65	103	103.62	108.18	111.23	105.29	100.7	105.36	106.9	107.42	108.18	104.95	106	107.21	110.14	104.97	108.3	108.88	105.94	104.28	105.87	102.21	104.87	103.07	103.59	101.77	109.04	102.65	101.29	101.64	109.04	101.96	107.44	106.43	108.27	106.75	109.36	108.72	103.62	107.11	107.28	105.66	102.64	111.52	106.65	109.86
99.259	98.543	97.426	93.956	99.166	98.152	98.849	96.407	101.2	95.089	102.16	99.642	97.933	99.162	95.016	96.371	98.362	101.62	100.55	100.73	94.316	98.129	100.06	94.322	100.23	96.709	98.506	96.997	99.503	97.309	98.212	99.31	96.852	97.835	99.818	96.226	93.372	100.5	98.792	100.21	92.75	98.091	102.58	98.296	95.883	98.609	97.563	104.64	102.42	98.578
104.36	105.19	103.39	108.53	105.98	101.64	108.82	104.25	102.82	103.72	104.3	105.8	108.89	104.39	104.91	98.194	104.55	108.05	103.44	104.17	106.01	105.67	104.9	107.8	103.16	106.59	104.1	106.91	110.21	106.97	106.98	107.8	108.1	105.61	102.66	104.91	110.27	105.53	107.69	104.21	107.83	100.44	106.86	105.09	107.85	104.1	106.14	107.4	102.3	99.966
107.02	101.11	104.53	105.94	103.81	107	107.85	100.35	103.87	108.05	105.85	106.22	107.41	103.7	107.82	104.82	107.37	102.44	102.17	104.12	103	107.31	105.39	104.54	105.05	100.08	104.67	101.63	106.62	104.56	104.97	107.66	103.53	107.4	105.96	109.18	104.33	107.66	104.17	105.44	107.27	106.55	110.41	109.65	107.39	105.57	105.83	104.43	105.61	103.84
105.51	104.82	109.2	102.2	104.54	107.69	100.96	105.29	102.97	107.93	105.56	101.81	107.27	104.14	105.12	112.03	102.59	104.55	101.51	102.65	107.03	102.84	104.61	105.66	104.96	103.28	107.06	107.61	109.32	105.28	106.65	111.95	106.96	106.5	99.592	102.47	99.04	104.42	104	107.41	102.22	100.23	102.61	107.07	109.37	105.01	108.52	109.25	102.68	103.13
102.56	102.09	106.19	104.33	105.05	107.37	103.14	110.39	104.93	107.77	110.21	103.15	106.39	104.99	106.01	102.09	104.72	103.44	104.67	102.03	107.42	104.2	107.12	100.13	108.75	103.05	100.01	108.31	102.81	106.36	106.93	107.78	106.56	107.32	107.05	106.91	102.52	103.86	104.79	105.1	108.7	104.76	108.13	107.71	109.98	107.41	104.36	100.29	108.01	103.8
105.9	105.97	111.14	104.75	110.31	110.79	108.41	106.18	103.04	109.05	103.46	109.05	107.51	105.53	109.48	108.31	106.49	106.78	109.09	110.43	106.79	108.39	105.96	106.55	108.96	108.36	108.78	105.31	112.09	103.51	107.93	108.58	109.29	109.96	108.93	108.26	107.65	106.84	107.92	102.36	110.37	111.3	108.3	105.84	111.02	107.97	106.94	109.62	109.2	107.45
110.42	111.85	106.06	113.54	106.39	110.46	107.55	109.84	110.66	109.41	114.62	111.78	110.7	111.63	108	111.58	111.32	113.97	105.49	107.35	110.84	109.85	109.04	110.34	109.53	111.8	113.21	111.15	106.64	110.5	111.85	111.26	107.19	111.44	111.25	115.1	104.14	106.65	106.49	109.66	107.84	107.5	106.94	113.67	114.61	112.62	108.76	107.2	110.44	112.68
101.91	98.34	99.68	97.946	96.727	94.73	99.995	100.01	96.31	95.841	102.01	96.835	101.48	101.26	102.84	100.59	94.665	100.66	95.353	101.83	104.11	97.649	97.38	96.12	97.729	104.17	100.61	100.15	101.12	94.972	97.948	98.623	101.47	95.761	99.516	99.994	100.9	103.21	99.363	101.21	97.881	100.57	102.07	103.73	99.627	100.3	100.2	100.79	96.746	97.916
107.36	105.86	108.74	103.07	110.64	106.42	104.59	106.6	104.84	106.3	104.23	107.11	105.3	106.58	108.13	106.33	102.11	107.9	110.38	101.6	107.85	104.29	107.75	109.31	105.68	105.75	110.71	108.83	103.53	105.14	104.14	104.4	109.11	104.28	105.56	99.208	103.83	104.32	105.46	107.41	104.03	104.72	106.36	107.45	105.5	106.23	108.71	106.42	105.03	108.76
104.47	110.46	109.16	102.09	108.05	108.43	106.94	106.35	106.9	108.58	109.09	106.8	111.21	111.09	110.27	105.41	107.53	113.31	103.26	111.67	111.8	108.26	104.28	107.76	108.07	107.96	111	107.22	110.41	110.41	107.98	108.38	106.36	108.96	107.21	106.41	106.34	106.92	106.82	106.27	110.62	106.98	111.51	109.32	109.33	111.42	108.8	109.11	106.33	107.38
105.82	106.95	106.7	104.63	109	106.11	110.34	110.45	106.55	107.94	109.02	105.91	105.39	108.56	106.88	106.51	105.93	111.11	109.49	103.65	107.44	108.82	110.82	105.61	109	105.59	107.87	109.45	106.25	108.59	108.19	106.93	106.55	109.66	110.09	108.76	104.62	105.66	101.42	109.74	105.99	109.71	105.36	103.55	105.68	112.17	107.22	110.7	113.17	105.69
100.18	97.258	100.71	101.42	100.43	99.865	105.85	97.091	98.864	99.626	99.585	101.41	99.739	100.54	100.19	100.29	106.61	98.409	101.66	98.858	98.563	101.7	102.32	104.41	98.417	105.28	103.47	99.218	100.44	100.18	101.71	99.052	101.56	102.36	102.65	100.92	100.18	104.48	105.56	102.54	102.74	101.68	97.996	96.811	98.888	104.24	100.86	100.25	98.788	104.59
107.23	107.33	106.48	105.61	105.35	101.61	101.82	110	105.52	108.77	104.75	107.43	107.45	105.92	110.52	100.28	109.56	104.92	110.26	100.9	106.33	104.89	103.86	107.68	100.57	103.94	106.28	105.74	106.99	102.74	107.35	105.96	108.76	104.56	107.59	103.58	108.13	105.21	105.53	103.15	102.01	105	106.48	104.13	103.17	112.72	109.14	104.18	106.06	105.9
102.62	100.27	102.47	101.94	105.27	97.108	101.14	98.311	101.6	95.746	97.843	102.71	103.99	100.87	97.01	103.75	100.42	100.72	102.2	102.8	99.613	99.484	97.141	102.66	108.3	100.37	103.72	104.96	100.15	101.69	100.58	97.902	98.074	99.714	102.13	104.11	102.09	99	100.64	97.298	99.534	101.46	103.5	93.992	96.61	95.996	101.78	100.56	100.33	105.26
101.22	99.016	102.48	97.845	98.062	100.31	101.88	98.968	98.218	96.321	96.977	95.898	99.647	95.058	96.917	98.4	98.599	100.33	100.97	99.564	98.844	102.29	93.588	99.53	93.721	98.959	94.95	95.718	99.577	99.6	96.305	98.254	97.794	94.093	97.802	94.999	99	98.634	95.306	102.71	93.159	95.655	98.04	94.005	99.701	101.14	96.894	95.683	103.45	97.846
112.74	109.43	106.4	108.91	105.42	108.09	111.64	108.66	98.885	108.63	112.38	105.18	111.45	107.87	112.51	110	109.75	103.92	106.33	111.6	109.55	112.04	104.33	107.26	106.32	109.83	108.97	108.36	108.99	109.15	107.55	103	105.56	111.76	106.29	106.93	107.81	109.23	109.41	111.64	106.07	108.37	109.18	105.75	107.73	108.85	111.56	113.14	110.04	107.87
96.823	98.707	100.91	99.118	99.427	96.595	101.19	95.762	97.023	96.261	99.755	97.107	100.17	99.051	99.698	101.55	99.096	96.519	98.878	100.22	100.39	96.064	98.748	102.73	98.454	98.225	96.278	98.35	98.418	95.029	98.302	100.83	95.091	102.03	93.325	99.898	101.43	100.89	103.58	97.723	98.869	98.568	103.12	99.044	98.649	97.684	99.658	99.603	101.13	97.349
102.75	99.738	101.5	98.523	102.15	104.68	100.91	101.48	100.37	98.488	101.6	102.52	97.281	103.15	100.87	98.522	99.08	103.72	95.312	101.38	106.9	98.161	99.821	103.18	103.96	98.566	105.12	96.767	102	100.93	101.79	96.989	99.221	100.41	98.782	98.254	95.008	101.46	99.85	102.19	101.38	100.69	102.71	98.562	98.811	102.76	101.28	100.95	102.9	103.17
105.88	108.79	104.82	109.7	111.05	108.45	110.99	112.65	105.81	112.65	107.78	111.11	107.43	109.48	112.25	109.45	106.98	104.01	107.04	110.95	104.94	110.03	107.46	106.86	113.76	110.54	111.02	108.61	109.5	111.3	103.54	111.49	109.1	112.53	109.55	110.91	111.38	105.85	107.01	106.87	109.78	109.32	110.74	107.93	106.58	106.75	105.3	111.58	109.78	111.1
106.81	104.23	105.07	103.32	106.82	104.84	104.49	103.44	110.23	106.58	105.59	108.37	103.8	107.76	106.55	104.43	107.21	102.92	107.87	104.83	105.45	107.95	102.11	108.19	103.82	107.36	110.23	107.5	108.27	103.23	107.44	108.97	107.12	108.98	104.05	107.75	106.25	102.32	106.34	105.94	104.61	102.92	107.54	108.19	106.08	108.46	108.62	107.97	106.11	106.19
106.4	105.41	104.47	107.28	109.14	104.46	109.07	107.12	103.16	110.03	103.29	105.39	107.3	106.04	104.75	102.68	104.19	105.91	103.61	105.94	108.33	106.16	101.64	106.49	108.24	109.5	107.22	105.9	104.56	106.98	110.33	102.2	102.27	104.94	109.23	104.45	106.26	106.17	110.02	107.71	105.51	106.95	103.77	105.42	108.86	107.06	106.96	105.09	106.68	100.95
106.3	108.85	107.78	106.99	107.42	104.59	104.3	106.71	105.42	106.87	107.96	107.91	106.92	103.89	109.11	106.05	106.96	102.89	104.35	102.49	109.95	106.21	111.51	105.53	107.54	105.41	104.99	103.91	107.81	104.19	111.47	103.99	108.83	103.44	104.72	103.87	109.11	104.31	104.68	104.93	108.47	106.13	102.99	107.37	102.48	107.62	107.27	111.14	109.78	104.76
108.98	110.53	104.48	101.37	105.92	105.87	106.81	101.94	103.39	105.44	104.22	106.91	105.09	108.4	109.26	109.42	100.3	104.23	105.3	106.64	106.65	109.41	102.14	103.26	105.73	108.1	110.87	107.72	104.22	104.66	105.36	107.65	105.68	105.51	108.75	106.94	101.71	102.52	108.3	103.86	105.23	107.09	105.04	108.79	109.68	103.25	103.08	101.61	104.8	104.34
111.07	109.48	109.74	109.23	109.74	110.88	111.52	109.92	106.54	101.1	104.99	105.66	112.87	108.29	109.06	109.42	109.83	110.16	110.22	108.24	109.57	105.42	109.28	104.22	109.27	105.67	109.62	108.88	112.47	113.86	108.31	111.98	108.11	106.41	104.71	106.71	107.68	110.26	105.34	107.87	107.83	108.42	106.6	107.53	106.11	112.68	105.95	106.51	109.97	109.07
106.64	103.78	107.19	111.94	101.54	110.21	112.04	108.4	109.21	104.98	109.47	113.03	110.27	106.45	108.15	106.32	106.06	106	109.52	103.65	109.29	106.8	111.79	107.67	106.99	107.66	104.77	109.54	108.73	112.08	110.59	107.6	104.99	108.12	109.56	106.9	105.64	104.62	106.56	112.28	109.17	106.98	105.52	106.77	108.63	111.04	108	108.42	108.56	108.09
108.5	108.84	101.86	110.01	109.7	105.34	101.74	107.67	110.21	107.89	104.08	110.46	108.66	109.28	105.75	102.3	104.89	110.54	103.33	109.77	109.86	109.11	106	111.32	103.06	104.2	110.01	106.75	109.36	107.9	106.17	109.55	109.43	106.4	109.98	103.09	109.98	105.35	112.02	110.27	113	108.04	109	107.27	105.58	107.63	108.14	104.12	107.91	107.12
109.09	109.07	103.53	106.25	102.41	111.31	108.17	107.09	103.9	107.08	109.82	112.29	105.42	107.23	109.82	107.51	108.17	114.44	108.13	105.55	106.64	104.86	111.47	110.92	105.69	109.85	109.4	103.69	108.12	106.99	108.63	106.34	108.19	113.13	110.23	102.42	104.78	104.2	106.16	110.54	106.55	108.81	104.93	104.81	108.82	104.25	113.56	107.83	107.42	103.33
101.14	97.821	98.499	97.289	98.83	94.945	96.03	103.93	93.437	101.02	96.871	101.08	101	93.242	97.745	93.428	98.009	95.924	98.567	100.13	96.849	100.46	102.88	97.144	96.867	97.935	103.29	97.152	94.279	99.243	101.06	96.27	95.697	99.189	96.147	97.996	96.021	97.576	97.198	99.626	99.889	96.038	98.643	95.755	97.737	98.483	99.739	94.971	96.922	97.3
108.16	105.82	106.59	110.41	105.3	109.97	112.02	107.03	106.62	106.3	109.19	109.18	103.48	107.49	108.62	106.78	107.18	107.41	101.82	109.22	106.34	109.42	110.72	108.29	108.52	111.37	109.21	107.1	110.41	107.32	107.36	104.87	111.98	105.69	107.34	112.64	108.64	108.11	108.94	108.07	108.54	108.38	108.68	107.04	108.65	106.83	105.78	111.16	107.11	108.63
106.11	110.59	112.88	111.31	112.12	110.76	112.02	110.9	108.68	103.62	109.63	110.89	110.95	109.62	106.88	112.01	112.32	113.79	113.3	106.5	110.33	112.93	112.58	111.82	112.04	111.72	109.98	110.69	114.09	105.79	109.84	108.97	109.6	114.18	109.58	112.14	112.8	109.94	109.86	106.87	111.9	108.25	108.11	110.37	110.05	108.13	111	107.77	107.24	105.6
98.255	95.887	99.339	99.987	96.376	100.72	103.45	99.529	100.21	96.378	97.752	96.93	103.1	94.543	102.33	93.361	99.492	102.37	93.934	97.788	99.597	98.244	99.397	95.776	100.58	100.97	94.634	96.333	94.278	97.032	98.619	102.31	99.124	99.093	98.269	98.15	98.956	102.23	99.428	93.701	93.351	98.157	100.48	96.967	99.599	101.65	98.117	98.905	96.526	95.938
109.8	111.75	107.32	113.46	112.83	107.43	112.78	110.23	108.35	108.33	109.02	111.15	107.4	114.36	108.47	112.92	108.93	109.69	111.18	110.18	111.19	111.16	114.45	104.49	109.81	111.16	110.32	115.92	110.63	110.77	107.52	113.31	112.93	108.74	112.72	109.99	116.87	110.31	114.49	112.23	113.8	110.95	115.13	110.88	107.92	107.55	109.26	106.59	112.31	112.96
106.52	104.05	104.4	104.72	105.14	105.84	109.79	106.1	100.22	107.65	108.62	110.56	105.2	105.29	103.85	106.66	103.75	104.08	106.76	105.65	105.38	111.2	107.95	105.87	106.18	109.8	112.05	107.75	99.075	108.55	106.18	107.48	106.75	101.67	109.46	106.91	107.96	108.44	109	107.97	105.52	103.11	106.31	106.89	104.7	105.43	108.46	108.04	110.83	103.1
99.216	97.089	99.367	100.43	97.325	94.117	99.354	101.67	99.678	99.898	98.616	102.01	93.388	96.285	95.566	100.74	97.027	100.12	94.378	96.802	99.376	98.871	97.572	93.668	97.006	99.957	98.89	98.459	101.84	100.61	95.69	95.056	95.814	100.64	100.06	94.807	98.697	97.797	98.578	100.63	96.48	96.146	98.428	96.597	98.318	101.9	95.224	98.531	96.184	99.286
106.62	107.56	109.21	106.62	106.04	104.34	104.89	107.56	107.5	107.43	111.76	105.33	104.25	106.08	106.82	107.81	105.58	107.64	108.02	105.53	110.21	108.28	103.16	106.46	105.6	108.34	104.4	105.54	109.22	106.95	103.52	107.74	105.45	103.74	105.11	109.15	106.27	106.72	99.05	106.04	108	99.201	106.01	106.4	107.53	108.26	105.92	102.08	105.28	104.91
110.42	106.12	105.05	104.9	109.7	107.44	103.36	107.41	106.28	106.32	113.79	109.95	107.93	110.33	106.81	105.22	106.23	104.86	109.52	101.85	108.09	108.04	107.46	108.74	104.64	110.42	106.35	108.01	102.39	104.02	107.81	105.98	105.76	103.62	107.23	111.07	105.85	105.69	106.82	109.32	110.15	104.86	107.64	106.7	100.39	102.36	107.5	106.82	107.69	106.32
108.52	106.19	110.35	106	115.89	106.54	110.32	107.67	107.62	108.97	107.09	110.93	106.24	110.06	106.43	110.07	108.7	106.23	108.66	109.09	103.69	113.07	107.47	109.33	113.43	106.52	110.1	108.15	113.73	108.36	107.24	110.22	105.96	105.72	108.55	111.43	107.36	107.81	113.42	112.29	113.14	107.66	107.07	105.89	111.2	109.7	112.17	107.33	106.29	111.53
105.97	107.13	105.01	105.03	108.42	106.22	107.13	110.07	106.74	102.73	106.96	105.78	107.29	109.89	102.82	106.42	104.31	103.13	101.86	106.18	107.45	107.22	104.11	103.8	102.45	106.75	106.34	103.09	109.07	103.57	104.62	106.4	108.91	103.42	101.72	101.82	105.82	112.3	108.07	108.87	106.66	107.38	105.99	105.39	105.25	105.48	108.23	106.2	110.9	103.7
107.34	105.38	107.28	110.8	111.26	110.24	110.32	108.68	105.19	111.56	111.3	108.47	109.79	106.1	109.94	108.44	105.84	107.25	111.3	113.68	112.18	111.4	108.86	111.96	110.09	106.4	108.74	108.94	107.24	106.68	107.16	109.77	107.66	112.54	107.65	110.7	111.05	106.95	111.49	108.36	107.84	107.59	110.7	111.65	110.01	113	105.48	109.79	108.11	105.88
105.14	105.07	104.5	105.59	106.84	103.72	104.02	105.44	105.84	105.24	104.02	101.31	103.1	102.78	104.56	102.72	105.32	109.47	104.59	98.791	108.69	105.81	101.82	100.97	103.86	102.11	107.54	106.6	102.29	105.52	100.93	104.52	107.12	107.52	106.03	108.63	105.31	106.16	106.09	108.06	103.25	105.09	108.99	109.1	106.78	104.06	107.2	103.61	101.97	102.7
104.96	102.4	96.591	99.264	104.97	101.71	100.8	102.2	100.82	98.199	103.06	98.93	97.193	102.18	101.94	96.301	100.12	102.79	96.602	103.87	100.69	102.92	98.218	101.8	97.304	100.71	100.18	99.187	101.61	100.23	100.8	99.02	102.07	98.16	101.44	101.34	97.927	101.57	99.061	106.63	99.121	102.04	99.615	97.187	102.83	102.59	100.61	100.44	102.36	98.413
99.786	100.05	100.2	100.2	98.356	96.575	98.517	101.36	101.09	105.23	99.393	101.3	93.437	97.841	100.29	97.457	100.9	98.998	101.87	105.22	104.52	104.39	100.99	100.2	98.302	97.216	96.665	102.93	99.475	101.07	98.783	95.485	98.997	99.627	99.8	104.23	96.392	99.01	101.54	100.54	106.17	102.99	99.413	99.769	101.99	96.342	101.82	101.37	102.38	101.52
108.89	105.28	106.1	106.79	105.03	105.54	106.34	104.92	100.21	107.7	106.37	106.49	104.84	103.65	103.8	104.2	106.8	106.76	102.68	108.91	102.46	104.58	105.67	106.25	104.14	109.22	108.42	106.57	107.32	103.01	104.6	103.29	104.86	106.06	107.46	107.41	102.82	106.54	106.31	103.75	108.84	104.77	103.56	106.91	103.59	105.52	109.37	105.2	102.46	109.79
104.96	100.96	100.79	99.842	104.18	106.52	107.52	102.58	104.47	103.67	98.751	104.08	103.2	99.373	102.07	100.24	104.94	100.92	106.01	99.263	105.21	99.767	104.09	106.66	103.73	103.88	104.99	104.99	106.28	101.83	103.65	102.42	102.51	105.5	101.47	104.38	103.75	102.42	100.13	101.29	100.33	101.26	101.49	105.16	99.544	100.98	101.16	104.81	99.898	103.17
96.348	96.209	100.37	106.39	100.98	102.56	99.73	102.5	100.37	100.9	102.5	100	96.514	98.966	95.357	102.6	100.44	103.58	97.74	100.22	95.232	101.71	100.47	100.31	100.56	100.46	102.26	96.29	101.1	99.16	99.175	103.14	101.77	102.41	100.84	101.75	103.28	99.628	97.475	99.432	106.9	102.75	102.76	102.52	99.883	102.69	101.04	100.89	100.11	104.57
93.266	97.159	94.863	98.912	94.59	96.456	102.84	96.506	97.765	95.844	98.454	96.121	93.574	97.287	101.09	93.939	99.127	91.856	94.087	96.041	102.05	99.363	98.96	98.894	100.55	96.292	95.807	100.15	95.569	97.815	102.23	94.658	102.51	97.717	97.298	93.133	97.251	93.481	100.06	94.696	99.78	100.13	102.88	97.643	92.879	100.8	94.759	95.048	100.03	96.294
105.47	101.25	105.77	108.21	110.84	105.83	107.31	103.26	104.11	105.47	106.67	103.74	106.26	107.73	109.86	101.92	104.76	105.82	104.19	107	104.58	104.57	105.23	106.13	107.1	102.96	104.39	108.9	108.12	106.43	107.84	108.43	102.13	102.35	108.17	103.75	107.78	106.39	102.33	103.9	105.22	103.15	105.45	107.45	104.08	101.2	102.51	107.27	101.89	100.9
110.02	106.39	108.5	109.23	105.4	104.44	104.97	103.91	105.89	106.03	103.67	105.7	105.55	105.45	103.76	106.2	105.82	107.27	104.56	109.25	108.31	107.82	108.18	104.96	108.42	106.62	106.94	107.54	109.63	110.33	104.26	105.91	105.61	107.49	106.95	107.06	107.12	105.56	103.2	103.48	104.86	107.35	104.86	106.43	105.87	109.32	109.81	105.74	107.8	104.21
100.51	107.9	102.33	102.41	103.35	103.58	99.982	104.75	96.196	98.48	101.1	104.64	98.627	97.916	96.62	101.57	102.14	97.556	100.58	103.69	97.996	101.44	99.303	106.08	102.84	103.92	98.861	94.833	103.78	99.943	100.09	95.815	93.377	104	95.98	101	99.914	102.88	98.143	98.132	100.36	98.761	101.84	104.83	101.9	101.66	102.93	96.532	97.326	104.83
96.797	99.981	93.928	98.759	100.82	99.629	99.117	99.494	100.15	98.08	102.43	102.37	101.43	99.626	97.885	96.987	101.85	101.12	100.84	101.61	98.447	98.25	104.78	101.16	101.2	101.87	102.5	100.6	104.53	95.444	98.153	100.86	98.522	99.236	101.81	103.35	99.506	98.556	103.24	102.97	101.34	96.072	101.02	102.04	103.83	103.12	100.49	99.544	101.83	100.98
110.69	107.5	113.69	109.76	110.78	106.52	109.2	106.9	112.07	110.9	111.04	109.29	109.72	108.09	110.48	108.76	103.32	109.05	104.5	106.15	111.56	108.57	109.64	105.69	106.87	110.26	107.35	104.7	109.87	112.65	107.99	112.07	108.76	103.24	108.28	111.4	105.57	107.1	109.66	107.05	108.15	107.74	106.7	109.41	107.84	104.2	105.18	105.68	115.89	111.41
100.3	95.505	102.31	100.32	99.55	101.27	100.15	98.935	94.607	97.604	99.792	95.978	97.866	94.435	96.058	96.361	95.636	94.685	97.672	102.47	98.712	97.547	96.17	97.234	100.41	94.561	99.589	95.887	98.694	96.119	97.782	102.37	99.184	96	96.944	95.316	100.42	96.75	97.234	100.18	99.578	99.68	101.57	101.1	101.48	101.51	93.934	97.052	97.592	100.53
100.85	100.83	103.88	98.821	102.47	100.01	97.344	104.63	100.76	99.527	101.43	101.64	98.911	103.57	96.828	99.16	99.616	99.886	99.388	93.997	101.56	103.37	99.569	95.803	99.703	94.765	103.38	103.36	98.972	98.688	102.05	99.575	101.21	102.28	100.52	104.12	102.8	105.08	101.72	96.934	101.32	99.143	98.783	99.296	97.083	98.582	101.45	104.03	102.56	101.76
97.335	97.586	101.3	96.224	97.415	99.226	99.926	100.33	96.231	100.42	99.892	96.606	96.173	101.27	101.08	97.325	99.256	99.684	100.99	98.296	102.17	93.908	99.824	97.421	97.7	99.165	98.162	98.327	99.885	96.606	97.721	95.037	100.83	100.31	97.019	98.4	97.185	99.992	98.787	99.408	95.937	93.838	98.21	102.86	99.354	100.24	99.877	97.97	95.679	100.36
111.45	112.63	108.44	107.88	104.41	108.9	103.78	106.33	103.1	108.82	112.88	107.14	106.56	105.36	108.14	103.55	111.56	107.55	105.68	107.48	109.48	112.95	106.18	111.3	111.36	110.57	109.98	104.87	108.89	107.46	103.33	108.41	109.96	107.03	109.3	112.65	107.63	108.73	108.69	106.77	106.43	106.86	107.76	106.54	110.15	109.73	108.03	100.7	109.72	104.45
111.19	108.92	111.15	111.64	108.3	110.91	111.49	108.03	108.05	108.78	109.31	108.05	113.53	113.28	113.06	115.81	104.97	109.32	109.4	114.84	108.82	112.57	110.46	104.63	113.6	115.4	112.26	111.94	108.55	110.11	112.67	110.21	112.93	113.6	111.68	108.99	113.21	111.51	107.19	111.77	110.34	109.61	114.13	108.88	112.54	107.64	111.81	114.25	108.57	111.04
108.06	105.38	105.8	106.87	107.04	107.27	106.03	105.45	107.12	103.4	100.11	103.85	105.3	107.32	103.57	105.98	107.15	105.31	109.95	105.26	110.01	109.19	104.92	107.93	107.95	108.33	105.78	107.48	106.4	104.7	103.83	109.82	109.59	105.62	105.5	105.73	103.95	107.98	107.73	104.19	108.09	108.88	105.27	109.32	102.08	109.87	103.21	110.78	106.11	106.07
113.13	107.09	110.72	108.52	107.9	109.95	105	106.75	107.91	106.63	105.15	103.88	108.92	107.24	107.32	108.92	108.86	110.31	109.67	112.26	109.01	106.49	111.74	108.26	106.83	106.66	110.04	107.69	108.57	106.37	108.28	108.98	102.07	111.71	108.79	106.78	103.33	107.18	106.44	107.01	108.23	113.57	103.75	110.13	109.28	106.58	110.82	109.31	105.94	108.19
109.03	108.59	107.54	106.23	104.69	107.62	104.14	104.84	104.41	108.68	108.09	106.42	103.44	102.99	106.57	108.48	105.5	102.79	105.65	107.18	106.53	104.58	107.15	104.38	104.51	107.66	107.74	107.69	108.75	99.462	105.24	103.05	104.84	105.87	104.49	104.08	104.21	103.33	104.1	101.44	110.55	107.57	109.09	100.83	105.8	101.78	105.06	108.98	102.38	109.81
97.158	97.378	95.716	99.669	100.25	100.11	98.554	102.25	95.654	95.715	104.5	99.022	99.992	94.209	98.347	96.465	95.69	101.14	95.218	96.413	96.634	100.21	96.667	100.74	95.401	100.55	99.125	98.193	99.72	97.529	100.04	97.371	99.897	97.585	96.723	103.25	99.696	95.882	100.32	99.708	97.665	98.441	99.175	100.48	95.422	98.551	100.21	96.963	102.72	96.441
101.25	94.991	99.091	98.643	97.97	94.099	96.635	96.723	97.445	95.192	99.442	102.56	98.54	100.76	94.949	96.485	99.287	103.73	97.208	100.72	97.334	98.174	94.289	96.035	95.92	99.952	95.001	94.453	96.053	100.78	102.78	97.985	101.46	102.06	95.769	96.8	97.632	99.946	98.836	101.76	101.32	97.426	98.292	100.2	99.319	96.669	94.489	99.186	99.815	96.988
103.45	102.04	101.63	102.8	96.543	101.29	101.62	103.02	101.26	102.48	105.96	103.68	105.76	97.166	102.38	106.25	96.995	103.1	97.764	98.207	99.745	97.833	105.18	100.71	100.95	104.87	98.863	105.46	98.92	102.56	93.75	100.55	101.29	102.02	100.27	98.34	103.11	100.31	100.96	101.4	100.09	98.27	103.64	101.85	101.92	97.847	102.12	104.87	106.05	96.138
98.102	103.33	102.95	103.04	100.77	100.43	101.58	101.76	101.73	103.12	98.873	99.26	101.85	106.99	99.772	103.14	101.84	101.58	102.56	101.84	102.72	100.54	98.344	99.753	98.715	104.73	103.2	102.41	98.051	101.1	102.23	100.15	101.46	96.351	104.12	102.43	96.437	98.805	98.05	100.38	100.22	103.94	99.404	97.934	98.661	99.999	102.51	104.2	102.19	102.83
108.87	103.78	102.33	107.13	106.56	99.963	111.83	102.51	105.74	102.36	106.79	105.02	108.97	99.975	102.32	103.82	105.54	101.15	104.37	101.89	105.22	106.76	109.02	104.94	104.66	105.22	102.55	107.69	108.69	108.57	101.94	105.61	107.63	104.68	108.89	103.86	108.13	104.51	104.81	105.48	103.33	109.34	105.3	103.98	104.54	109.87	104.71	103.99	107.1	107.23
103.51	103.29	106.73	105.14	105.7	102.74	104.62	106.88	105.64	106.52	109.93	101.97	99.586	101.61	104.47	106.35	101.09	104.97	108.95	105.98	109.85	103.2	109.42	105.74	104.06	109.45	104.11	106.75	106.75	104.67	102.79	103.86	103.1	110.24	105.52	108.08	106.97	103.57	105.34	106.54	106.73	108.86	105.96	110.73	104.95	109.16	100.96	106.89	108.01	101.75
107.17	108.08	108.81	106.98	107.89	107.84	109.83	108.99	108.21	109.31	107.17	110.48	102.74	108.89	102.04	112.55	105.23	106.65	102.2	106.13	111.98	108.91	106.94	105.69	109.47	106.56	107.69	106.45	107.28	107.03	108.3	105.76	112.49	107.82	111.38	112.83	108.74	108.44	102.61	110.61	108.31	111.85	104.71	106.18	112.57	109.3	109.53	108.91	109.17	109.02
105.95	109.98	101.9	104.56	106.95	102.57	106.98	106.1	106.45	106.85	107.32	110.4	101.69	109.38	102.89	104.51	107.24	103.41	105.34	107.91	110.57	109.31	107.57	105.06	109.54	106.48	108.05	108.36	106.07	106.49	103.06	106.33	104.91	106.98	104.8	104.19	110	108.46	102.64	108.27	102.3	107.54	106.02	106.31	104.97	107.6	105.99	108.01	104.52	109.3
108.93	107.25	108.49	106.08	110.54	110.19	107.67	110.34	106.55	109.11	113.04	108.19	104.99	103.98	106.86	105.4	105.66	104.14	110.05	110.43	108.75	110.19	107.51	107.29	104.87	106.57	113.58	105.92	105.14	108.92	106.2	107.48	104.23	106.9	110.73	107.92	106.2	104.46	111.8	108.07	107.67	106.07	104.41	110.05	110.08	106.98	110.19	108.81	109.47	104.06
107.32	105.29	105.25	103.07	108.91	110.65	107.18	104.67	106.47	109.47	105.6	107.48	106.14	102.93	106.02	102.01	105.29	108.32	102.74	108.63	109.96	101.92	103.48	106.94	107.25	109.81	102.22	103.72	106.07	106.23	107.9	107.9	108.29	102.18	99.665	104.98	105.62	101.69	104.05	109.9	103.23	105.38	105.88	104.21	105.74	101.38	106.59	107.34	104.81	111.58
108.78	107.25	109.31	108.26	105.65	110.24	105.37	109.84	104.46	107.7	110.47	110.23	106.11	107.89	105.8	107.63	106.7	107.83	109.25	108.29	108.22	104.13	107.55	106.33	103.46	103.58	110.91	109.18	108.88	106.29	110.64	105.87	107.97	106.12	103.17	105.87	105.3	105.01	103.32	111.53	106.87	114.03	110.37	109.02	107.38	104.29	105.17	110.52	109.59	109.18
109.18	106.54	107.99	110.16	105.5	107.82	107.66	107.04	109.64	104.21	106.52	107.42	107.15	106.84	105.8	101.56	104.31	101.96	105.1	102.27	102.84	106.91	106.86	103.55	106.54	108.12	107.5	107.89	105.36	106.65	109.01	105.9	106	107	108.34	107.95	100.9	109.12	104.5	103.21	105.59	103.99	105.16	106.83	103.17	104.53	109.23	107	105.45	103.13
102.81	101	99.782	96.119	102.21	104.02	97.543	101.54	102.28	104.35	101.21	98.244	102.18	99.879	101.84	97.749	100.05	100.55	98.484	100.62	101.19	101.38	96.578	97.337	98.102	100.24	102.77	105.22	98.895	101.97	103.17	100.01	99.5	100.05	102.47	103.91	97.008	101.24	99.351	99.564	97.902	95.818	104.11	100.67	103.37	103.92	100.19	97.422	102.57	103.06
108.59	108.11	108.47	102.76	108.24	108.51	105.05	101.15	105.97	106.76	102	108.55	106.8	111.18	104.27	107.89	104.29	102.54	109.86	108.31	105.17	103.61	102.33	104.03	104.98	104.99	110.82	107.12	101.93	106.46	103.82	105.8	104.69	109.35	107.47	106.97	109.89	105.58	102.5	103.89	104.87	103.15	110.88	103.58	107.53	104.89	105.75	107.23	111.72	102.4
99.678	99.244	98.813	100.76	99.879	98.304	96.668	101.7	98.178	97.128	97.549	99.11	96.824	101.16	98.095	101.12	96.427	99.327	99.951	102.04	100.73	98.095	94.588	99.529	99.475	98.358	96.572	100.7	97.395	99.86	97.83	98.891	98.185	103.49	95.962	100.14	99.755	93.21	105.05	96.423	99.22	98.059	100.08	97.652	98.941	102.61	93.392	99.287	97.44	96.656
106.21	101.96	106.65	107.25	105.49	106.26	102.79	101.83	107.18	107.98	102.67	103.17	105.64	103.28	107.57	111.76	104.3	103.96	104.8	109.32	106.74	100.77	109.89	105.19	104.38	106.02	105.32	105.43	103.77	103.94	106.06	105.59	109.76	106.84	101.87	110.59	106.18	107.46	101.01	104.24	104.54	105.53	105.37	106.53	104.37	108.74	105.3	104.83	106.28	107.95
106.52	106.1	109.87	106.76	106.51	103.72	111.03	108.93	108.39	109.73	108.9	106.95	109.59	109.58	105.36	108.32	108.8	108.94	108.09	109.2	106.48	104.15	108.15	106.5	104.41	110.67	108.92	108.76	105.52	112.83	106.38	111.22	106.22	110.56	107.89	111.33	107.95	109.91	111.34	110.25	109.34	105.69	101.84	109.03	106.82	106.3	108.15	107.66	104.64	104.35
100.69	100.26	97.559	103.52	100.75	96.262	99.617	100.38	101.1	99.099	93.247	97.013	98.574	101.91	98.29	99.581	96.504	102.03	99.254	98.357	95.68	97.628	95.698	98.267	102.17	98.721	100.38	100.36	104.61	99.529	100.06	98.986	100.53	96.86	96.328	101.03	95.231	99.42	98.507	100.22	98.942	93.432	98.908	100.39	98.168	95.586	98.741	96.193	100.37	98.969
111.64	108.46	109.64	107.39	110.02	108.37	104.49	102.86	108.43	111.29	104.89	108.04	107.46	109.6	105.59	109.06	106.06	100.49	109.11	107.34	109.45	106.52	113.03	110.95	111.54	109.75	110.76	107.27	109.51	111.25	110.77	105.53	111.83	113.76	108.48	105.09	105.03	109.12	105.26	106.12	107.09	107.29	110.52	105.63	110.12	104.96	108	108.47	107.62	107.57
108.17	107.15	107.41	111.36	108.77	104.16	103.91	102.48	106.81	109.64	108.29	104.48	104.46	105.36	107.68	104.02	106.87	106.51	109.2	105.3	105.36	102.62	105.23	105.1	107.77	108.04	104.03	102.13	107.96	103.94	105.09	105.77	109.77	108.82	106.27	105.8	105.95	104.46	109.55	109.05	104.53	106.46	108.03	104.37	106.46	107.3	104	106.65	101.71	104.75
108.29	106.13	110.59	108.2	108.96	106.91	109	110.42	108.33	106.03	106.97	109.92	107.13	111.75	112.19	112	105.91	110.31	111.71	108.77	107.18	108.08	108.64	109.92	104.11	109.28	105.88	108	107.56	106.22	105.31	103.91	108.88	111.41	104.02	110.8	106.71	109.99	108.76	103.93	104.8	111.42	111.3	101.04	110.39	105.7	111.39	112.57	109.47	108.39
111.54	106.97	105.66	101.48	107.44	106.55	102.68	106.42	103.11	108.67	104.06	108.52	104.8	106.91	106.47	107.1	109.74	103.3	107.77	105.48	107.68	107.03	105.93	102.79	103.27	107.52	103.34	109.25	106.33	105.72	105.9	105.86	108.57	104.48	105.88	101.92	106.26	107.6	105.48	103.11	104.23	100.84	102.92	107.16	107.74	108.61	108.03	108.74	108.3	111.05
108.41	109.18	103.02	108.6	106.39	104.98	110.95	105.41	108.5	108.24	107	110.1	109.76	107.75	108.07	110.08	106.4	107.29	109.32	108.15	102.66	107.57	106.66	106.56	107.55	110.8	107.71	109.79	110.62	107.99	109.72	111.59	107.66	109.17	107.53	108.15	112.07	111.45	111.13	106.61	113.35	107.83	109.26	102.92	107.44	108.44	101.3	109.59	104.63	111.74
109.89	108.16	110.75	103.19	105.56	102.79	107.77	108.1	109.9	111.99	108.94	106.12	108.29	104.52	105.32	112.68	113.16	108.98	104.76	104.84	114.49	109.88	107.14	103.76	108.74	109.26	106.79	104.35	108.01	111.26	106.92	111	108.49	113.49	110.36	106.3	102.97	106.18	109.93	108.1	106.77	112.99	105.48	107.18	108.31	107	107.54	106.69	107.87	110.79
103.92	101.67	106.95	104.64	104.92	108.79	106.71	104.7	105.43	105.54	102.78	107.92	102.69	107.32	103.45	102.07	107.46	108.45	104.26	104.94	100.65	107.78	106.35	107.86	108.65	108.3	107.05	109.16	107.2	107.04	113.2	107.59	106.56	103.88	105.2	109.14	103.96	107.22	107.34	101.77	108.62	108.47	104.82	104.4	103.62	110.87	107.1	109.15	104.6	101.16
103.23	103.71	104.45	108.71	107.03	105.92	107.3	106.55	104.31	103.8	103.85	109.47	108.14	105.39	107.22	107.21	105.54	113.43	105.94	104.96	107.26	105.37	106.13	104.87	108.31	103.59	108.17	106.1	107.28	104.6	105.31	108.18	108.41	104.16	103.54	107.9	103.77	105.89	107.21	104.14	105.2	107.71	108.49	100.14	108.37	106.43	107.84	108.1	110.19	105.04
100.19	98.871	99.934	101.74	99.874	102	96.706	103.05	98.671	101.29	99.853	101.74	99.869	102.38	105.24	99.826	99.562	97.283	99.865	102.26	99.544	101.88	98.971	103.44	97.296	97.051	98.89	103.15	99.606	102.35	101.31	103.66	106	101.28	100.35	98.055	98.965	102.08	97.732	101.41	102.39	101.73	102.75	101.6	99.758	103.03	100.3	101.79	98.193	98.818
106.12	104.04	105.37	104.65	103.59	110.95	106.75	108.19	108.32	107.13	108.13	105.85	111.21	106.64	105.74	105.4	108.33	106.38	112.62	110.6	109.66	106.73	112.94	108.27	110.64	106.55	106.96	107.66	108.98	109.88	104.62	103.28	112.04	108.28	109.64	108.49	106.45	104.73	106.8	105.72	109.18	113.61	105.38	107.36	104.76	108.52	107.48	106.12	105.16	107.14
106.49	105.3	107.35	108.51	107.85	105.49	105.22	105.03	110.64	108.19	109.48	105.61	106.06	104.53	107.83	106.62	108.05	106.1	107.64	107.88	101.35	107.12	104.1	105.01	106.11	109.56	104.33	105.13	99.102	109.08	105.06	108.93	105.44	104.78	106.1	103.08	104.76	102.12	110.7	105.86	103.87	106.97	105.38	103.68	102.43	105.96	104.12	103.47	108.49	103.46
105.21	102.6	103.22	106.34	101.39	107.46	107.38	105.92	106.8	105.17	103.75	106.05	107.7	105.12	98.586	104.91	111.14	108.95	108.36	104.31	105.76	101.22	107.18	111.61	97.721	103.78	110.45	101.05	102.96	107.16	108.15	107.1	102.74	106.91	105.51	105.19	101.08	108.51	107.59	108.24	103.23	106.57	102.42	104.34	103.69	101.93	102.43	108.24	107.52	105.47
104.21	107.47	110.61	106.48	104.2	107.76	110.08	104.03	107.37	106.16	109.14	108.24	103.08	112.17	103.42	101.66	105.42	112.44	106.98	105.74	103.48	105.95	106.97	107.23	103.96	108.74	108.81	103.39	107.65	107.8	108.15	107.24	108.53	107.71	110.68	107.1	107.72	106.19	104.18	102.84	109.56	103.73	103.43	109.12	108.12	106.67	103.24	105.53	107.23	106.22
104.81	104.93	109.14	108.27	111.37	106.3	107.72	105.39	101.88	113.28	110.07	105.24	108.16	113.06	108.04	106.17	106.81	107.92	106.77	112.05	111.94	105.72	109.16	106.37	110.24	107.66	104.82	105.18	109.58	109.51	106.18	108.45	105.69	105.86	108.64	104.13	105.91	106.04	105.57	106.54	106.25	111.64	110.65	106.36	105.94	110.17	107.19	111.1	106.7	110.64
102.11	98.504	102.94	101.33	102.6	94.897	100.66	100.27	98.863	100.15	98.947	98.568	98.607	96.097	103.49	98.985	97.594	97.395	101.38	102.59	98.708	103.16	97.01	99.554	95.967	103.98	96.601	101.32	99.222	94.221	94.752	99.028	95.16	99.216	104.95	104.05	101.03	94.666	98.693	102.58	102.7	102.85	100.77	102.06	97.651	97.896	97.242	100.45	100.54	101.91
100.7	94.634	99.479	99.34	98.333	98.53	99.081	101.02	92.386	96.75	99.916	94.378	99.509	100.61	96.264	99.657	97.256	97.28	98.732	98.544	96.804	94.56	96.73	98.051	98.279	95.453	98.498	95.048	99.852	98.394	94.201	98.726	96.771	100.92	98.955	97.802	99.572	97.332	96.144	96.139	96.626	99.226	97.025	96.862	100.81	94.787	97.696	97.348	95.912	100.49
110.72	109.68	105.62	105.18	105.94	110.27	113.85	106.9	112.79	107.21	110.22	110.91	109.91	109.67	106.92	108.64	110.07	107.05	111.5	109.04	107.29	107.96	110.92	108.43	111.66	109.33	111.13	110.84	110.06	109.28	107.99	106.32	106.66	108.41	111.15	108.8	113.96	107.07	107.8	109.2	109.2	109.25	107.7	107.58	110.75	105.32	108.82	107.01	107.07	106.32
107.27	105.5	100.44	106.18	106.91	109.28	104.48	107.55	106.9	107.12	101.01	105.69	102.46	105.73	108.61	101.48	104.5	108.24	107.92	100.44	104.76	105.68	107.65	101.97	110.09	106.27	102.87	104.43	109.2	111.47	104.88	105.87	108.32	105.24	102.89	109.7	106.07	108.37	107.27	108.55	105.18	107.26	104.43	106.18	107.19	106.32	103.89	106.86	105.88	104.53
105.7	101.46	99.692	101.4	96.431	101.92	100.86	98.871	103.35	96.72	98.823	100.18	100.06	99.11	100.88	99.314	97.449	100.9	98.646	100.16	105.08	98.623	101.91	98.867	95.644	99.234	99.332	103.64	98.668	97.637	103.42	97.982	96.349	102.36	101.6	104.21	101.89	97.142	102.74	102	97.222	97.296	102.05	103.5	102.1	103.78	100.54	97.252	101.94	99.327
107.13	105.56	110.53	103.78	102.82	108.56	106.07	105.98	107.58	107.56	108.22	108.4	110.79	112.42	105.21	108.83	107.16	108.21	107.74	110.99	109.68	105.67	104.21	107.79	106.04	110.42	113.16	110.71	110.7	106.96	108.81	107.6	109.38	108.79	112.39	108.48	107.06	107.73	106.03	104.62	107.66	108.42	107.12	108.25	109.39	108.87	105.21	107.28	109.75	106.03
102.92	105.11	104.49	108.08	109.24	107.29	105.58	108.08	106.36	105.44	108.81	108.88	110.47	105.03	107.47	104.04	103.4	100.5	108.49	104.42	109.83	111.74	106.66	108.12	106.51	103.04	108.27	107.31	110.7	107.49	103.82	105.68	107.62	105.37	108.66	108.57	109.48	106.78	105.35	106.16	109.13	107.61	105.87	105.4	101.27	107.61	103.55	104.08	108.04	104.41
100.73	105.62	105.35	108.54	104.81	110.5	109.24	111.61	106.43	108.68	105.25	103.3	105.68	104.77	106.08	107.08	104.76	105.48	101.21	103.26	101.98	105.22	107.37	102.24	107.36	110.91	100.27	106.09	100.72	102.52	106.33	105.82	103.29	101.95	102.34	106.38	106.26	105.67	109.04	107.75	105.55	102.24	106.43	106.64	100.26	103.09	103.12	106.02	105.93	104.61
106.54	112.14	109	110.19	111.56	110.04	104.25	106.63	109.85	111.46	109.39	108.91	106.68	105.26	106.08	106.52	108.48	110.2	111.57	108.26	110.56	107.85	104.69	109.1	107.4	107.69	108.2	109.38	110.91	104.49	108.91	109.47	104.68	111.72	103.89	102.83	108.75	111.3	105.27	110.43	109.67	108.68	108.72	105.44	108.64	104.04	104.62	114.14	107.49	107.32
103.29	105.39	109.84	101.83	108.29	107.03	103.02	105.87	107.66	103.07	107.33	105.76	105.8	112.06	107.03	105.78	103.85	108.39	104.28	105.47	102.8	106.27	107.58	100.52	105.42	103.07	107.56	103.98	103.25	107.66	109.16	104.58	109.63	100.2	109	105.96	104.01	108.99	113.58	103.71	107.08	108.47	105.97	104.9	104.88	106.05	107.01	102.35	104.03	110.77
102.89	101.96	96.551	99.584	102.5	100.92	101.95	103.91	97.165	98.653	104.26	100.27	99.059	99.93	101.36	100.01	97.757	98.34	96.155	103.34	101.7	103.29	100.4	102.99	102.07	99.698	104.15	99.126	98.952	98.664	98.988	100.33	102.54	104.9	100.64	102.05	99.099	100.32	99.894	100.06	95.855	100.9	99.371	98.053	100.74	101.64	102.22	102.64	98.864	102.23
104.5	108.29	112.78	111.67	112.66	108.19	109.33	112.62	108.12	105.43	105.88	101.37	110.22	111.94	109.52	106.48	106.61	110.1	106.89	109.36	109.14	106	109.4	107.78	104.03	110.3	106.99	102.12	105.19	109.54	103.5	106.52	105.98	109.72	110.64	106.03	113.44	110.96	106.61	108.13	109.59	110.15	109.69	108.43	109.11	110.35	106.24	104.13	107.36	109.8
102.01	102.83	109.76	102.63	103.1	107.02	106.34	106.09	102.39	101.39	105.7	107.44	108.04	109.54	106.25	102.4	109.12	108.65	107.81	111.78	103.01	108.2	109.83	107.23	110.51	108.04	106.52	109.28	105.91	105.62	105.47	110.35	103.93	106.35	107.72	105.24	100.52	101.61	105.88	107.96	105.28	106.55	102.25	106.3	102.53	107.54	104.22	104.38	103.92	102.77
105.7	101.34	108.88	108.7	106.9	104.67	109.06	108.47	102.56	109.26	103.94	106.03	108.77	106.08	104.28	108.02	105.53	104.51	103.85	105.82	106.86	110.12	106.97	105.55	106.87	106.48	107.62	102.3	103.26	107.05	107.11	108.08	104.9	104.41	105.69	103.03	105.5	102.77	107.78	106.92	108.75	102.54	105.86	105.24	104.73	105.46	104.32	106.28	106.53	108.54
112.62	109.13	107.03	108.58	112.94	108.44	109.34	107.68	111.66	112.14	110.93	110.07	108.28	109.71	107.71	112.8	107.21	105.73	106.23	106.27	103.86	110.41	114.74	103.78	106.2	113.08	104.66	107.53	105.59	112.21	108.66	109.5	112.45	106.48	111.14	107.78	110.99	107.15	105.43	110.42	104.39	108.22	106.26	109.21	110.23	109.23	104.72	107.65	110.39	107.24
105.83	106.95	105.31	107.55	109.37	111.75	104.38	108.37	105.35	104.82	103.85	104.49	107.92	106.12	106.03	107.88	107.68	106.47	109.89	107.55	105.14	106.5	110.56	102.02	102.87	106.09	105.66	104.62	109.74	104.05	112.68	106.3	105.94	109.57	107.12	108.66	103.59	105.43	106.42	104.64	103.77	106.78	102.56	106.3	105.79	103.3	102.74	103.24	103.3	101.66
101.91	108.21	104.21	104.92	106.23	105.4	104.71	103.85	108.91	106.06	106.37	101.45	106.16	107.27	105.35	110.38	104.19	106.46	104.5	109.5	100.12	102.55	99.957	108.77	107.85	110.78	104.99	103.43	103.01	107.18	105.03	103.42	103.12	106.37	107.25	106.07	104.45	102.66	106.57	113.71	107.29	111.15	105.7	106.78	107.63	106.25	104.77	102.7	105.68	107.46
104.11	106.12	105.3	107.08	102.47	105.8	106.24	100.73	105.62	105.74	109.45	110.22	107.84	103.32	106.58	103.82	104.74	104.11	109.72	103.78	104.02	112.9	102.7	106.5	107.98	105.07	106.89	105.33	107.29	104.18	101.81	105.14	104.49	106.31	106.21	106.65	109.51	103.22	108.36	106.79	99.595	105.59	107.83	103.17	108.55	110.94	102.53	102.35	103.77	103.7
102.82	103.18	105.4	104.15	109.26	106.65	105.37	115.07	106.69	116.47	106.41	105.51	107.87	102.9	102.42	110.06	108.18	108.12	109.15	105.08	107.53	104.24	109.59	110.11	108.75	102.92	107.86	109.01	107.65	107.7	110	102.86	107.76	108.03	110.34	108.19	106.43	106.53	111.78	109.17	106.71	103.49	107.58	109.7	103.22	107.27	104.11	109.8	109.31	110.39
105.55	106.69	105.66	108	107.34	103.96	103.62	99.877	107.7	104.92	105.74	107.5	100.69	105.91	98.079	103.49	104.36	104.94	111.11	111.65	109.67	103.02	105.54	107.36	103.55	108.35	106.57	112.94	102.02	107.68	107.79	105.99	106.04	105.21	106.24	104.23	106.69	106.62	107.83	106.79	103.03	106.03	106.28	102.24	102.71	102.8	108.1	105.44	107.55	108.16
104.19	104.83	109.19	105.96	107.5	108.11	103	103.84	106.1	104.8	106.05	104.93	106.2	105.68	104.07	105.11	106.46	105.06	103.87	106.89	104.32	104.54	105.83	105.56	104.36	101.6	102.07	100.67	106.34	110.78	103.36	108.38	107.05	103.41	108.76	103.22	109.14	102.91	100.81	104.13	104.59	104.65	106.12	101.46	105.86	107.2	104.46	102.77	102.02	108.99
103.21	103.81	104.62	104.19	107.51	102.68	106.64	106.57	104.75	103.94	103.82	106.45	105.54	104.47	104.9	106.3	107.59	103.83	104.23	105.26	104.11	104.67	105.74	103.79	107.07	105.67	103.75	104.71	107.16	108.52	108.32	106.98	102.13	107.23	103.87	105.98	105.52	105.49	109.18	106.02	107.66	105.43	102.25	105.2	107.28	105.61	109.01	108.02	104.65	109.22
104.93	109.88	104.3	107.53	105.86	107.64	106.26	105.59	108.11	108.87	105.34	103.06	104.89	106.01	102.83	108.95	109.47	102.81	108.27	102.75	103.78	105.82	106.15	106.31	107.34	102.49	101.19	108.38	108.75	108.88	110.08	106.95	102.21	108.88	105.38	110.81	104.91	108.32	112.03	105.51	103.93	106.69	107.81	112.5	109.27	104.6	108.52	109.94	107.81	107.92
104.69	104.14	102.34	110.33	107.83	105.22	107.58	110.11	108.75	106.63	105.43	103.5	103.61	103.78	107.24	105.2	106.1	107.06	104.54	106.53	109.73	108.88	104.76	107.86	105.25	107.41	109.77	103.54	111.35	108.92	106.62	109.44	110.07	103.71	109.3	106.86	107.53	105.52	101.39	103.07	108.43	106.51	103.31	108.44	107.99	107.25	106	104.1	110.04	108.93
108.42	107.64	103.67	106.28	106.29	103.55	104.95	105.25	107.85	103.82	100.4	110.14	107.01	105.96	104.42	110.23	103.66	108.9	106.48	103.07	103.68	102.32	108.27	108.48	104.88	103.51	109.48	108.58	102.07	108.93	102.64	107.23	107.19	102.6	106.25	106.2	104.52	104.56	105.65	106.3	107.22	106.45	104.6	102.98	106.57	108.44	102.79	108.06	108.2	104.31
106.63	99.85	106.85	107.77	105.03	106.84	101.75	103.55	103.65	104.84	104.38	101.51	103.09	105.35	106.52	104.67	106.03	102.84	108.61	106.16	107.52	106.21	104.25	108	106.77	103.4	107.74	101.59	100.34	106	107.58	104.05	104.8	108.32	105.66	108.73	103.25	100.58	108.93	104.29	109.9	106.29	108.91	108	104.51	103.55	106.26	103.96	107.78	108.65
111.88	112.11	111.39	111.62	107.29	112.11	112.44	106.96	112.45	110.63	112.78	110.43	111.04	109.15	106.6	108.72	110.69	113.35	104.64	109.34	113.79	110.5	107.9	108.34	112.05	113.32	107.94	112.17	109.66	109.15	107.45	108.75	114.9	112.52	105.92	106.84	110.03	109.09	114.31	110.35	114.24	112.17	109.76	109.47	113.34	108.73	109.73	108.64	106.9	111.58
105.25	106.27	107.96	109.92	104.13	103.27	101.65	108.01	105.91	104.68	107.3	111.56	105.31	107.76	106.27	105.68	106.56	106.26	110.01	107.64	107.13	103.98	107.47	103.91	100.93	104.2	106.45	103.94	101.78	104.8	106.03	106.43	104.53	108.79	101.85	109.85	108.38	108.12	110.24	108.19	106.27	107.61	103.74	107.48	105.5	103.5	106.97	106.14	108.38	105.63
96.014	101.84	96.091	101.52	100	96.323	97.599	97.953	97.137	98.985	99.905	97.861	98.554	102.09	100.94	96.862	95.372	100.3	98.514	99.527	100.5	99.846	98.277	98.209	100.8	95.215	100.43	100.17	96.436	102.01	99.475	99.859	93.658	98.032	99.861	97.542	102.78	97.071	101.33	98.451	101.58	103.11	98.065	102.97	96.877	98.257	102.87	100.54	97.67	101.03
109.14	108.56	103.58	106.66	101.29	103.86	105.33	102.09	105.66	104.38	105.43	106.27	103.32	103.55	106.38	104.45	102.28	103.21	102.98	108.09	110.23	105.78	105.6	104.12	108.93	105.26	103.71	103.92	105.83	105.07	104.2	108.35	105.6	107.77	107.29	109.24	108.65	106.81	103.81	106.23	104.9	105.34	110.4	107.42	102.95	106.23	102.78	107.68	104.05	108.66
109.36	110.15	108.69	109.11	109.51	107.56	110.11	108.12	108.2	104.04	106.77	104.81	109.74	106.74	106.49	109.26	110.22	104.43	109.39	110.98	110.53	105.06	108.67	109.29	108.36	103.74	108.27	105.87	106.7	109.21	103.67	112.95	106.75	103.68	108.82	110.02	111.21	108.41	111.05	108.38	107.05	106.66	107.71	108.87	107.3	112.16	106.99	109.27	104.76	107.96
105.45	107.81	102.76	106.02	104.97	104.6	105.41	110.11	112.49	103.8	102.81	107.22	105.11	106.01	102.38	106.73	103.23	100.54	103.71	101.56	104.73	107.4	104.15	104.59	103.71	107.69	108.03	105.79	108.7	105.64	102.36	101.06	106.81	108.08	110.19	105.61	106.34	103.99	104.54	106.92	106.42	103.39	103.98	107.77	104.12	102.47	106.47	106.76	103.96	106.92
102.67	107.28	100.82	104.25	103.26	106.42	103.1	98.193	104.1	102.33	99.062	99.943	99.597	105.55	101.89	107.74	100.62	102.17	103.89	102.46	102.98	102.43	100.42	100.38	103.74	106.47	102.08	106.75	101.81	100.42	104.7	103.85	106.09	99.186	104.43	105.21	104.45	107.51	104.43	103.42	105.83	100.14	98.73	109.24	101.97	99.499	102.32	105.57	106.39	103.21
99.489	101.01	99.468	96.787	104.84	101.48	102.28	102.3	102.18	101.16	101.15	101.79	99.773	103.29	101.53	99.758	101.68	100.62	99.305	101.39	103.19	102.21	104.61	100.63	102.21	98.338	104.3	102.11	97.514	103.05	101.97	101.91	103.28	104.45	100.01	99.635	101.78	99.769	104.2	102.57	94.827	98.598	101.47	102.1	100.34	105.69	103.05	100.22	102.79	100.59
109.89	108.14	111.48	107.45	107.82	106.34	107.26	106.37	109.77	110.68	108.04	105.44	110.05	109.72	109.57	108.15	106.12	105.31	106.67	107.24	108.6	106.9	106.37	108.03	101.93	112.29	109.17	107.82	113.68	107.87	108.55	109.02	108.21	105.89	108.57	107.06	108.58	105.89	113.24	105.12	109.99	108.28	105.39	107.37	109.64	106.77	107.54	110.38	107.89	103.6
109.75	110.12	112.88	111.97	112.91	113.68	108.53	111.87	107.28	106.22	113.18	116.2	109.36	106.37	112.22	112.85	109.91	105.88	110.77	110.81	104.43	107.73	111.3	113.62	108.01	113.87	112.04	111.46	110.62	111.71	112.79	110.61	107.38	112.17	106.83	110.29	110.13	110.83	110.66	110.92	108.56	112.55	108.37	110.31	112.76	110.08	112.42	106.92	115.21	112.17
105.97	108.4	111.07	109.38	107.51	111.71	111.16	106.33	106.81	108.28	110.2	108.02	108.28	106.45	103.1	108.81	104.2	109.23	107.04	111.94	106.33	106.48	109.45	109.74	107.17	108.37	109.34	109.75	108.56	107.38	108.65	107.23	110.22	110.44	110.84	109.14	108.4	112.99	111.49	109.99	108.95	108.63	108.99	106.34	111.46	106.88	108.26	110.41	106.91	104.09
96.859	102.27	104.05	101.85	100.28	102.13	99.126	95.683	99.604	101.87	100.03	96.283	98.697	101.94	98.352	103.11	103.51	101.91	102.62	96.771	100.12	98.763	99.73	106.11	102.41	96.662	101.34	100.27	97.513	98.612	97.526	101.73	102.05	106.48	101.55	97.978	99.776	99.844	101.59	98.611	99.958	100.77	101.69	100.87	99.004	100.81	101.06	98.678	103.03	96.932
110.46	105.88	107.62	107.64	103.36	109.19	101.36	104.88	108.15	106.86	112.11	105.85	104.8	107.39	102.99	102.84	102.89	107.62	105.02	109.67	102.37	104.41	105.86	104.4	104.06	108	105	104.25	105.25	109.99	106.72	100.04	107.68	108.33	109.37	108.42	104.2	107.48	106.48	106.6	105.77	105.1	108.97	107.27	106.2	104.73	105.11	110.58	106.48	105.67
107.77	99.234	103.98	108.16	105.4	104.22	107.69	108.81	107.44	104.89	102.01	107.7	109.36	111.33	112.05	106.97	103.34	105	104.59	107.79	109.07	106.31	103.29	108.01	106.72	103.76	102.1	103.48	109.32	104.49	106.37	103.96	106.52	103.64	105.97	106.56	103.42	104.66	104.86	106.1	105.83	106.63	108.96	104.82	103.55	102.59	108.11	103.04	102.59	102.99
111.19	102.74	105.85	106	104.89	107.8	101.42	105.52	102.08	108.18	104.89	106.25	109.53	102.76	103.54	103.59	104.75	104.66	106.34	106.83	107.34	106.59	107.54	104.2	106.53	104.48	109.53	102.42	104.09	105.25	105.3	104.83	108.83	106.4	102.94	106.67	103.38	109.36	104.3	105.07	100.42	108.63	105.94	104.43	107.04	106.19	105.59	109.25	108.36	104.5
105.05	104.22	108.51	104.38	104.74	104.3	101.57	104.48	105.84	103.8	107.91	107.8	106.67	109.27	104.12	99.184	108.59	104.6	105.63	103.57	107.46	109.24	104.01	103.46	107.6	108.1	105.93	104.35	104.97	103.03	105.04	105.63	103.2	108.56	101.95	107.54	107.25	108	109.9	107.51	108.65	102.7	107.53	104.91	106.14	106.35	105.9	109.11	111.73	107.82
105.73	105.97	107.21	103.78	104.75	108.23	104.2	100.17	106.59	103.74	103.89	105.45	102.9	104.86	104.71	109.01	104.42	105.47	102.46	105.25	108.61	106.46	106.35	103.96	105.93	105.56	104.99	104.71	105.22	108.18	111.26	103.95	100.46	103.65	104.02	109.29	109.53	104.81	105.25	107.03	102.38	105.52	106.1	104.45	107.71	105.25	106.21	105.3	104.9	107.14
108.51	108.99	103.88	107.96	104.36	105.34	103.37	103.13	104.11	106.42	105.36	102.9	113.75	103.29	105.92	101.69	103.66	106.7	107.22	107.25	103.9	101.42	103.15	102.87	106.09	104.3	107	104.44	107.62	105.06	105.2	107.07	107.9	110.21	101.37	107.36	106.26	106.51	103.59	103.65	103.57	107.57	108.33	103.28	102.28	105.48	106.8	104.91	107.08	107.67
107.87	107.52	114.52	110.56	106.77	107.8	108.28	108.79	104.74	110.09	110.48	109.11	109.32	111.79	107.61	107.1	109.03	109.91	109.55	107.27	108.3	109.01	106.03	106.91	109.72	112.59	109.24	109.57	105.76	105.65	103.08	109.55	106.49	104.13	113.36	109.09	108.41	107.35	109.08	108.42	107.44	110.72	104.78	109.78	107.68	106.43	115.06	112.44	107.52	108.16
105.98	103.59	104.66	106.68	102.49	105.31	109.4	105.45	107.65	108.77	108.06	106.82	101.65	106.34	105.96	103.16	104.59	105.03	105.71	102.9	105.74	107.28	109.71	101.82	105.56	104.58	107.1	108.2	103.75	106.01	104.62	107.7	103.41	108.1	106.44	105.02	106.75	107.62	104.77	100.65	109.02	102.41	104.06	103.82	108.34	105.45	105.59	103.5	106.69	108.59
108.47	108.77	103.31	107.23	112.62	109.31	106.05	109	112.15	104.93	106.53	108.62	107.48	110.41	107.59	111.51	109.42	109.11	110.95	105.1	108.34	111.16	107.65	110.71	107.03	107.68	109.06	110.8	104.98	106.58	103.85	107.09	111.42	107.23	109.2	111.17	108.95	105.47	109.57	107.63	106.01	105.48	106.93	106.68	108.07	106.79	109.53	108.67	109.88	106.64
98.864	97.622	101.59	99.463	101.7	102.4	100.15	100.15	100.53	105.1	97.732	101.81	99.624	103.1	103.56	100.97	102.36	105.02	101.04	98.175	100.79	102.39	105.19	106.05	102.06	102.34	103.2	101.46	100.33	99.62	103.74	100	102.45	102.27	105.2	99.163	105.24	101.06	103.01	100.85	101.14	103.48	103.23	99.975	101.69	102.42	102.87	98.371	98.854	102.21
105.29	104.57	108.6	110.24	103.94	107.79	104.59	103.19	101.96	109.13	104.35	105.93	106.88	104.88	106.85	99.713	103.33	106.02	108.42	104.1	104.15	108.13	104.65	106.25	105.13	105.89	99.959	106.07	106.93	106.09	106.98	110.29	106.12	103.35	104.17	109.53	105.72	105.25	106.47	108.68	103.76	107.51	111.29	106.74	107.1	106.16	110.42	101.38	103.27	102.35
109.62	101.83	108.7	105.46	105.13	107.39	105.2	111.44	107.36	101.32	108.84	106.79	102.08	107.87	109.81	104.63	106.53	102.09	108.25	105.02	103.09	101.2	105.94	108.52	106.26	109.76	105.15	105.39	109.47	106.07	103.95	104.47	105.53	106.58	105.75	101.29	105.17	105.28	109.2	105.78	105.05	107.34	107.48	105.37	104.79	107.12	105.82	106.77	106.08	100.46
98.514	100.99	100.05	97.523	98.619	100.04	100.62	93.555	99.385	98.707	101.59	100.4	98.566	97.676	99.364	98.348	94.474	103.84	100.32	100.55	94.556	97.084	100.1	97.925	99.287	97.98	97.07	101.29	99.091	98.215	100.14	97.851	101.24	100.83	99.781	96.792	97.484	100.42	96.299	96.089	95.519	100.74	98.736	99.39	100.15	101.58	100.52	94.801	100.4	97.391
106.42	103.34	105.85	106.73	102.07	108.56	103.78	109.03	112	106.62	108.09	109.87	102.87	108.83	109.29	102.87	104.72	106.85	104.84	106.19	107.47	103.9	105.24	105.89	106.23	107.86	106.82	104.79	108.75	108.86	109.33	108.38	106.4	102.89	104.76	106.35	110.31	110.08	109.93	102.29	109.87	106.61	103.74	107.18	101.88	106.97	104.67	106.05	107.47	106.33
97.883	103.28	99.757	98.647	99.349	102.27	98.895	100.68	96.377	97.546	96.745	99.827	102.24	100.19	98.037	99.072	101.25	101.2	97.105	104.73	98.375	100.68	95.761	101.18	94.029	98.85	97.941	96.952	94.683	98.265	101.61	101.13	97.603	103.51	101.22	100.96	96.18	98.394	102.55	99.129	102.45	102.25	95.713	96.791	97.318	100.52	96.956	98.186	97.432	97.555
110.72	107.85	105.11	107.14	101.37	105.71	103.88	103.22	106.39	111.29	110.44	106.83	105.41	101.88	103.32	105.8	106.22	108.51	107.85	104.87	107.34	100.07	106.44	104.41	100.78	103.37	105.91	105.41	102.61	109.86	104.77	106.02	105.41	102.63	104.09	103.52	109.75	103.25	106.27	109.39	107.64	107.53	105.14	105.79	104.75	101.12	109.67	107.4	101.86	106.86
108.07	107.94	106.46	107.79	109.61	109.24	107.12	103.19	105.92	106.34	111.16	105.65	105.02	107.15	108.15	107.83	104.33	106.95	106.35	112.31	104.85	105.07	106.82	110.44	107.35	107.44	108.64	104.02	110.8	112.94	106.24	106.91	109.09	108.24	110.6	112.35	111.3	105.81	106.81	109.7	107.37	110.71	110.7	105.94	111.03	107.1	105.44	107.63	110.31	109.97
99.842	103.62	103.68	103.84	106.76	104.31	103.75	106.55	107.75	108.7	109.21	102.96	109.25	105.31	105.61	102.49	104.69	104.56	103.37	108.28	105.67	107.77	106.31	108.82	105.6	101.64	103.96	105.91	104.79	104.35	108.8	106.07	105.66	107.96	104.89	106.02	106.85	108.34	107.08	103.7	105.17	103.09	107.33	101.98	105.92	103.35	103.96	100.98	108.11	104.52
93.735	99.744	98.119	96.757	99.347	99.476	98.698	96.602	100.38	92.411	100.85	95.104	98.06	100.44	97.963	95.395	90.573	98.687	99.382	94.86	97.31	98.125	101.23	94.336	98.925	99.728	93.964	102.22	100.04	99.492	94.96	91.602	98.08	98.948	100.96	100.06	100.17	101.96	96.062	98.382	95.889	99.742	98.371	97.615	96.532	97.156	99.012	93.39	94.952	98.836
105.24	114.93	108.47	111.13	105.35	109.32	114.81	109.08	108.63	106.49	108.49	109.59	110.04	105.98	110.31	104.04	110.82	106.52	106.18	106.8	108.28	113.05	113.29	107.32	104.71	110.26	106.79	106.28	107.39	112.15	113.57	105.57	106.82	106.4	110.49	104.18	111.11	107.68	109.21	109.01	113.64	114.48	109.6	109.24	107.52	104.57	109.48	109.45	107.8	105.93
103.17	107.31	104.57	105.91	102.71	107.15	105.85	104.88	104.73	107.35	105.73	106.68	104.68	103.03	110.02	106	103.51	105.56	102.18	103.92	104.16	107.2	101.15	105.45	103.77	106.2	106.41	109.57	106.71	106.31	104.85	107.53	102.99	109.27	104.47	106.34	109.95	104.19	103.09	106.47	104	110.08	107.72	105.97	110.38	105.21	105.71	105.01	103.76	105.58
106.88	110.71	104.02	113.07	108.3	109.64	109.05	107.71	110.55	107.72	108.56	108.8	109.61	108.1	104.28	112.56	105.81	105.14	106.91	109.65	108.13	103.09	105.07	109.09	109.51	110	107.46	105.25	109.89	110.28	109.3	111.45	108.47	106.32	108.11	105.82	107.08	109.99	109.57	110.62	110.01	109.61	106.75	105.93	107.01	111.81	113.37	111.79	111.67	106.91
108.23	106.91	105.49	109.5	107.08	107.96	107.58	107.56	105.45	106.33	102.61	107.91	107.82	109.57	103.48	103.14	107.4	106.99	103	111.44	106.47	102.78	107.94	110.6	105.35	106.55	103.9	104.02	102.62	105.61	105.77	108.91	107.76	106.04	105.5	107.62	106.27	105.49	104.19	99.491	102.61	103.77	104.78	112.43	103.42	101.46	106.45	111.14	107.72	109.73
99.262	99.761	98.744	100.95	96.613	94.4	92.914	93.108	95.449	96.034	101.51	99.564	99.119	101.18	98.068	97.85	96.912	98.924	101.14	99.004	98.552	95.406	96.211	94.836	99.838	96.325	98.372	98.918	99.298	96.609	101.45	97.122	97.658	97.365	100.56	98.657	99.335	97.198	99.862	92.736	97.273	100.99	99.643	96.375	95.967	93.949	97.788	97.254	95.822	94.225
100.72	100.29	98.963	99.705	98.38	97.665	96.206	99.508	102.84	97.876	101.71	96.147	98.218	101.5	98.524	95.921	104.84	99.23	101.18	94.331	104.45	102.34	97.013	101.34	94.151	104.67	97.89	95.356	100.37	101.08	98.563	101.52	98.361	95.248	98.27	96.643	97.318	95.478	97.227	97.635	94.472	98.281	98.671	96.508	98.278	97.827	98.809	96.065	95.884	99.238
109.12	104.29	103.72	106.74	102.46	109.25	108.9	106.19	103.51	104	107.56	101.69	109.47	104.22	102.63	103.94	106.13	103.25	107.96	100.22	103.74	108.06	102.84	100.49	104.01	106.18	102.76	106.54	106.56	103.39	107.26	105.76	104.14	104.87	105.37	108.83	102.93	104.27	103.88	104.42	105.98	101.46	105.28	106.71	106.2	108.35	105.73	107.4	111.98	106.47
105.84	105.66	104.66	98.728	106.05	105.99	103.84	104.04	105.54	109.44	107.19	106.71	109.27	105.69	105.36	103.26	96.896	109.79	100.56	103.23	103.2	102.74	101.35	100.21	109.81	102.2	107.77	108.11	109.21	105.22	102.49	103.8	102.87	109.89	105.5	110.49	105.41	104.37	105.89	101.39	101.14	109.33	108.55	106.78	105.85	106.96	106.73	107.32	104.1	107
105.58	106.34	103.7	106.34	105.55	106.39	102.9	105.5	106.35	109.02	104.62	110.15	104.38	103.33	106	106.8	105.86	108.11	107.2	104.37	109.61	111.37	104.61	105.75	100.18	107.52	103.94	106.03	105.87	102.06	103.4	111.21	106.48	100.23	103.62	109.58	106.43	107.13	105.52	105.02	100.03	106.72	103.21	108.45	106	108.34	97.365	101.33	103.3	101.5
105.84	104.39	103.68	107.96	101.48	106.18	106.56	107.02	109.04	107.74	103.41	105.95	107.22	99.199	100.25	108.56	104.53	105.42	104.5	103.57	105.61	104.92	101.14	104.44	110.31	107.19	108.84	100.2	101.87	103.47	103.37	107.96	109.96	108.88	103.24	113.06	106.06	107.57	106.86	107.83	110.41	107.84	104.64	105.36	109.95	108.51	107.32	106.75	106.31	108.06
103.41	104.79	109.51	104.31	106.96	108.1	103.75	104.82	104.57	104.61	99.416	101.28	105.76	106.76	102.51	105.23	108.51	108	105.29	105.95	104.95	104.5	102.9	105.72	103.56	109.83	111.02	105.63	107.05	105.66	104.44	112.3	110.73	105.29	101.84	104.33	106.58	106	104.14	104.78	104.7	101.84	105.11	104.22	108.4	105.58	109.44	107.6	105.03	105.71
101.15	105.93	109.58	106.51	101.23	110.24	107.56	106.07	108.7	106.16	106.13	106.84	109.05	107.36	107.84	105.92	106.12	107.44	101.33	101.26	105	106.8	108.39	103.86	104.84	107.58	105.38	104.6	104.87	108.31	106.77	105.29	106.85	108.89	109.87	102.71	103.67	101.91	107.67	105.48	99.844	103.96	106.65	101.56	104.11	105.59	103.73	110.72	108.25	104.34
96.022	97.65	94.99	101.43	102.98	97.405	99.863	96.145	92.638	96.937	101.9	100.7	98.37	97.551	96.209	96.832	97.355	96.73	98.597	100.03	99.045	97.368	98.989	100.1	103.19	98.7	97.267	98.804	93.753	100.2	98.405	95.069	96.686	98.53	96.718	99.954	99.264	99.624	98.175	99.688	98.603	94.651	98.979	99.579	95.982	94.188	95.27	103.15	102.72	96.286
105.99	104.52	107.55	105.5	99.985	103.42	107.82	104.68	108.31	106.98	104.69	104.4	103.4	106.48	102.82	106.03	101.65	109.7	103.83	105.91	105.67	104.67	104.62	103.35	108.08	106.75	107.3	105.76	107.8	104.65	104.68	100.57	105.91	105.11	105.55	110.86	104.26	107.14	107.47	104.25	103.39	104.82	106.09	104.29	103.91	109.06	106.27	102.54	104.54	104.59
97.741	101.91	99.703	99.682	99.656	94.606	96.347	98.199	98.665	92.984	98.764	100.68	97.362	96.789	97.471	97.28	98.523	94.688	91.557	97.292	96.371	97.1	95.184	94.787	95.488	95.571	99.989	100.63	99.393	100.09	94.089	100.55	99.656	98.213	93.578	101.07	98.578	98.097	100.46	98.03	102.9	93.56	97.485	96.417	97.996	99.617	102.89	98.943	99.129	100.16
112.06	108.42	110.15	102.66	109.28	109.81	106.22	106.99	102.68	107.63	107.41	106.6	105.97	106.9	107.33	108.26	104.9	107.2	104.44	111.69	106.95	104.04	104.52	106.03	106.58	107.6	108.97	103.08	104.82	105.81	102.53	105.41	108.28	107.22	108.21	106.33	107.9	106.65	106.47	103.74	108.57	105.16	105.84	106.35	104.58	103.11	106.39	109.36	101.95	107.14
108.42	104.51	108.66	108.99	107.29	104.86	107.99	106.25	108.89	103.99	111.59	104.74	102.32	107.41	107.01	110.61	106.07	108.64	100.85	104.37	104.65	105.84	112.39	106.07	105.29	107.11	105.66	108.7	106.97	106.29	107.9	104.49	109.81	107.66	106.7	106.52	106.59	105.11	105.63	105.73	104.06	109.13	102.26	106.62	107.9	102.22	105.54	106.8	104.99	107.05
96.634	100.18	99.393	96.221	99.181	99.608	96.041	94.375	95.321	99.167	94.161	100.34	95.688	97.742	102.22	99.626	96.645	93.099	101.18	96.31	98.5	94.406	94.559	102.28	95.007	95.784	98.697	100.38	101.07	97.066	102.58	101.64	96.222	98.145	92.299	99.895	102.82	96.712	96.624	100.73	99.349	100.55	100.04	96.814	94.735	99.996	98.527	100.93	99.509	95.269
98.369	94.29	98.018	99.204	100.64	100.67	98.363	98.222	96.3	98.403	97.187	97.419	99.258	99.721	100.1	96.24	99.906	96.515	98.896	99.979	97.459	100.22	102.13	100.17	96.155	101.01	96.057	95.296	102.16	96.968	99.691	100.59	99.021	97.663	101.35	98.519	96.637	95.391	99.141	100.9	98.597	99.67	102.24	102.74	100.39	99.417	97.995	96.581	93.277	101.94
95.879	99.273	97.173	103.14	96.3	102.95	99.8	94.589	96.75	98.326	96.64	98.908	98.325	102.05	95.824	100.71	93.184	97.362	97.397	98.446	99.146	96.616	97.588	99.366	98.836	98.191	95.643	99.92	99.769	97.588	98.012	100.08	101.2	101.16	97.933	97.02	95.962	101.37	100.81	96.463	101.67	101.41	97.929	97.256	100.1	98.455	99.747	98.529	97.981	98.268
107.63	110.26	111.18	102.4	104.33	102.81	105.61	101.99	106.25	113.14	104.72	105.85	104.41	102.96	104.03	108.51	109.14	106.89	108.37	104.6	101.92	106.49	104.7	105.24	105.46	111.54	109.82	105.82	107.69	105.63	104.65	105	106.79	103.06	105.57	107.43	106.11	105.74	105.08	109.12	107.29	103.6	106.06	106.88	107.93	104.58	105.07	105.56	106.41	100.84
110.12	108.64	106.32	104.07	102.71	105.01	107.05	103.32	106.28	107.49	107.11	107.76	104.63	108.71	110.24	108.38	113.17	108.88	102.7	104.52	104.06	106.38	103.62	105.61	109.1	104.01	108.48	105.89	101.52	107.79	103.38	106.11	104.77	102.87	107.06	104.24	107.01	105.19	101.86	103.44	108.69	107.7	106.26	102.19	106.9	108.06	103.25	104.31	103.66	106.52
109.72	106.31	108.89	108.52	105.39	106.69	108.06	113.32	110.74	108.67	114.29	106.78	108.34	109.01	112.3	105.1	108.19	108	109.58	107.1	105.47	110.7	110.7	108.07	106.71	110.14	107.12	112.7	111.96	106.78	109.53	105.73	107.37	108.69	107.81	108.12	106.6	109.75	101.95	110.37	109.95	106.51	109.04	109.58	108.92	111.13	105.23	104.45	105.33	109.8
96.375	98.845	97.597	103.43	97.799	99.493	95.38	97.109	99.847	96.06	96.654	99.979	98.616	95.794	98.419	96.162	94.684	99.326	101.01	98.131	92.718	98.853	97.039	100.66	97.795	101.13	99.362	99.466	95.727	97.503	100.15	102.67	101.15	95.166	97.161	98.645	98.512	96.92	100.99	100.28	91.564	94.45	102.48	98.107	94.089	99.158	98.019	106.4	100.62	98.656
102.55	106.83	108.59	108.82	101.49	106.54	105.69	108.97	103.75	105.62	105.63	106.14	102.8	108.94	105.81	106.99	107.55	103.88	108.62	104.04	104.29	104.82	106.88	108.91	106.96	103.39	107.36	105.65	103.27	105.83	111.42	109.03	105.73	105.11	104.91	105.34	105.69	107.94	105.7	106.79	107.59	105.81	106.39	105.85	105.3	107.08	106	108.85	105.85	104.29
100.6	96.635	99.756	97.475	99.058	104.17	99.789	96.726	95.972	95.995	100.32	98.583	93.921	98.418	101.81	95.552	97.816	96.08	98.645	98.678	100.61	93.459	96.225	95.832	101.08	96.847	102.34	94.57	94.958	102.23	101.02	100.77	96.382	100.32	103.71	96.428	98.328	95.211	97.248	95.525	94.977	99.056	97.279	98.355	97.141	101.09	97.208	93.062	100.44	99.389
95.142	99.88	100.2	98.461	101.23	97.754	99.071	99.166	101.82	101.42	96.322	101.24	97.493	99.112	92.608	93.755	95.793	99.384	99.853	97.737	97.544	97.211	98.294	95.951	100.13	101.99	99.97	98.363	95.311	95.949	98.548	96.284	96.595	97.792	96.675	97.239	98.104	93.985	99.706	95.203	96.79	97.642	98.93	100.83	101.14	97.881	99.836	103.04	98.158	96.303
106.36	106.47	104.48	103.65	106.14	109.2	108.22	103.97	101.22	102.62	103.93	107.91	108.54	109.52	105.81	110.09	102.15	109.7	105.36	106.26	108.06	109.36	105.08	102.86	105.69	108.43	111.29	107.36	101.14	105.41	109.08	103.77	104.01	109.72	108.87	107.09	106.24	102.29	102.79	106.67	104.46	102.62	104.19	104.15	102.52	107.89	103.87	109.62	106.22	109.92
107.94	112.14	107.37	105.89	112.02	106.65	107.62	103.08	108.53	111.18	107.31	107.3	108.61	108.87	106.41	108.78	110.66	108.68	108.46	107	108	108.18	115.24	109.79	111.95	105.65	108.26	109.44	109.67	107.92	105.36	106.34	107.93	108.83	109.56	110.37	108.38	110.04	105.98	106.18	110.88	114.23	109.23	109.29	106.04	106.26	112.03	106.91	107.5	109.28
112.73	108.94	112.9	108.16	107.91	103.09	107.43	109.13	106.28	111.01	108.04	107.86	108.21	109.46	107.94	104.29	109.21	105.12	106.8	104.72	104.99	106.83	108.77	106.1	110.11	106.05	107.45	104	114.75	106.93	107.99	106.52	107.28	105.52	107.79	111	109.69	102.05	113.67	110.52	109.27	105.35	106.28	105.79	107.74	112.2	105.42	105.45	109.49	109.71
97.844	99.324	99.445	96.523	100.27	96.466	100.98	99.005	104.73	99.89	98.629	97.361	98.788	96.997	100.08	99.541	100.79	94.541	96.971	99.773	100.88	99.34	98.777	95.481	101.59	98.53	102.46	101.73	97.924	98.753	101.62	103.58	99.667	99.249	101.26	99.077	100.51	101.78	97.708	100.17	98.076	96.544	98.969	96.529	97.877	97.47	101.75	98.331	99.115	95.296
102.87	109.36	106.8	110.05	108.34	106.85	106.53	108.67	110.23	106.62	110.13	110.88	109.76	110.5	112.13	110.31	104.17	106.8	108.35	107.38	106.69	108.46	107.2	109.33	107.59	109.99	104.16	106.99	111.62	107.83	107.68	109.18	106.95	109.82	106.43	108.38	109.88	108.79	109.84	107.55	101.92	105.14	106.21	107.56	110.24	108.16	108.7	104.04	103.6	106.7
105.44	109.99	108.35	107.71	106.91	108.38	105.91	102.92	109.36	105.55	104.97	105.99	103.94	106.97	110.19	101.15	105.25	105.34	106.24	104.83	106.92	106.68	104.78	108.68	109.77	106.3	108.44	103.79	105.77	105.45	104.03	107.45	104.98	106.39	110.71	107.29	110.84	108.36	105.72	111.25	108.94	105.84	108.16	108.74	106.41	105.24	110.54	107.64	104.68	106.69
103.5	105.58	105.03	103.5	104.4	102.33	103.6	103.47	105.29	111.71	104.18	107.31	104.29	105.66	101.58	106.17	103.09	102.25	108.46	105.64	100.47	105.95	107.1	108.3	100.25	103.04	108.81	104.28	107.26	105.56	103.46	99.74	106.45	106.53	103.28	105.75	107.25	105.93	104.58	107.08	107.48	106.67	104.7	108.71	108.43	107.71	106.04	109.03	108.39	104.69
105.41	107.57	110.87	108.4	107.4	112.32	109.51	107.1	104.28	106.57	108.74	108.5	107.39	106.97	107.16	109.41	109.71	106.78	108.23	107.77	108.4	107.82	112.18	110.98	107.04	106.96	106.82	107.98	108.04	109.17	112.79	106.61	110.91	111.35	109	111.98	104.72	114.56	108.16	105.75	112.6	105.76	112.74	107.38	108.45	111.52	104.39	110.72	114.2	107.36
107.79	101.91	107.23	108.28	104.33	106.67	107.05	102.2	110.36	104.79	104.85	110.56	106.4	103.6	100.67	101.06	106.99	102.64	106.26	102.5	110.24	104.6	103.43	103.63	99.131	105.42	114.57	105.11	108.19	106.05	103.76	102.66	103.95	104.3	105.97	108.98	102.58	108.77	106.01	106.72	105.23	102.88	105.65	101.13	109.18	107.1	102.43	103.19	109.07	101.63
99.284	97.846	93.448	101.54	95.5	98.124	100.72	99.857	90.809	96.996	98.803	95.21	96.863	97.132	95.75	97.806	94.279	101.73	97.465	91.884	95.225	97.61	100.75	98.678	95.942	95.79	99.582	95.561	95.533	99.584	103.02	102.52	93.19	101.53	96.241	97.673	101.52	94.648	98.689	96.266	94.304	98.589	98.854	101.59	98.53	99.149	98.116	97.405	94.845	100.47
106	105.66	110.23	104.12	104.55	102.1	108.08	103.04	107.57	109.67	104.71	103.76	110.13	102.45	105.13	106.51	108.25	102.82	107.7	106.77	108.76	107.42	107.78	104.69	106.82	103.48	106.08	107.87	108.4	107.98	105.01	104.32	108.84	105.84	106.09	110.38	111.07	108.52	103.98	108.32	105.68	104.22	103.14	104.89	106.99	108.11	104.04	106.08	107.67	104.56
109.21	101.92	107.07	106.86	106	105.2	107.27	109.38	109.97	109.68	108.58	106.78	108.42	106.55	107.02	108.59	107.27	104.16	107.96	107.42	109.08	101.66	105.63	104.3	105.43	107.85	105.9	108.43	102.79	106.86	106.72	106.45	104.41	109.01	107.92	107.78	102.47	107.47	103.37	107.75	103.86	107.95	109.62	107.27	102.39	105.68	103.39	105.99	110.41	107.14
102.75	102.3	98.644	98.245	100.51	98.337	98.683	97.355	100.45	98.952	98.395	98.625	96.965	93.851	102.91	94.289	93.484	99.032	95.313	98.399	102.08	95.246	98.665	100.52	97.122	100.37	98.318	98.999	97.012	98.319	103.28	95.904	96.642	95.367	100.05	98.479	99.587	92.601	95.064	97.913	97.762	99.845	96.705	99.556	102.26	101.92	95.874	99.454	97.128	99.16
109.43	102.31	107.46	104.49	105.99	110.45	106.51	103.76	108.84	105.79	106.29	108.87	104.92	106.4	109.33	108.22	107.13	108.88	104.14	104.47	103.72	103.96	104.03	99.92	99.613	107.5	103.79	110.04	109.22	98.359	107.31	109.46	107.64	109.07	103.4	107.96	106.43	106.2	109.6	104.01	106.73	107.6	108.27	103.35	107.45	108.58	103.24	105.29	102.65	100.85
110.04	108.2	101.12	109.36	107.79	106.66	103.48	104.18	109.92	106.43	107.58	100.93	107.09	107.83	106.05	106.68	107.44	104.36	108.23	105.74	103.77	108.42	109	105.12	106.45	108.99	109.6	109.91	105.56	105.99	107.15	107.56	106.35	108.81	110.03	109	110.44	104.84	106.47	105.81	106.26	105.47	104.32	107.77	110.28	103.08	103.37	108.49	104.35	107.17
108.52	106.32	110.49	114.5	107.77	108.13	108.79	106.86	111.57	109.24	105.51	108.69	105.9	106.35	108.08	106.15	108.92	104.94	110.49	104.63	106.87	103.99	108.57	107.33	110.78	104.77	108.8	110.2	110.7	111.38	110.3	105.02	110.08	100.45	110.39	104.55	109.72	106.07	103.85	105.29	110.04	104.71	107.64	107.08	109.26	112.98	111.71	106.82	110.25	107.23
100.56	100.35	97.09	102.3	95.848	100.38	98.28	99.024	95.262	100.01	95.866	105.04	100.42	99.593	101.37	101.04	100.81	101.35	99.883	99.949	97.829	101.52	100.72	99.005	100.9	101.07	95.174	98.653	102.85	102.48	97.003	105.31	98.816	101.61	99.288	101.68	96.777	101.49	101.63	100.22	101.95	102.86	101.9	96.852	99.821	105.16	100.79	97.295	100.38	103.31
112.17	106.73	108.42	105.5	103.38	106.78	110.38	112.55	108.44	108.06	108.39	108.79	103.25	109.51	106.53	109.67	106.72	105.33	110.08	104.18	110.68	108.23	111.37	110.98	107.93	108.06	109.63	106.31	108.7	114.28	110.41	110.42	108.66	108.14	108.66	109.14	104.4	112.25	109.34	109.89	107.54	105.83	107.14	109.77	107.01	107.79	108.88	109.16	104.84	108.62
96.438	97.701	100.27	95.795	95.368	97.843	95.531	98.974	100.92	100.56	97.778	100.18	96.814	99.513	90.714	97.65	100.17	97.208	93.88	93.606	101.08	99.472	99.466	93.305	99.832	95.731	99.967	98.097	95.974	98.633	98.785	102.06	97.728	99.757	98.576	98.335	102.94	96.941	95.484	100.27	96.33	98.216	102.8	94.318	100.38	96.534	99.514	92.489	97.301	94.487
101.71	104.45	99.115	104.48	103.99	101.37	104.41	106.73	105.23	101.36	108.9	104	104.17	101.02	107.18	106.78	106.93	102	102.08	111.63	105.1	105	101.91	106.82	102.02	103.23	105.45	103.71	108.7	104.78	108.55	105.03	107.35	103.25	108.2	102.84	106.22	110.13	104.34	103.84	105.89	105.5	103.77	103.81	103.04	102.55	106.24	111.09	105.09	106.97
108.27	109.07	102.98	106.11	104.26	103.68	102.39	105.63	107.4	106.12	108.76	110.73	104.74	107.67	106.89	103.92	105.99	104.65	109.83	106.17	106.09	110.25	102.7	102.72	107.59	103.81	105.9	101.8	103.11	106.32	109.76	109.36	108.22	100.87	104.38	102.6	102.72	107.51	105.22	104.29	106.4	107.36	108.11	104.04	103.86	110.14	105.35	103.66	108.64	106.98
108.58	109.4	109.9	106.24	105.21	107.59	107.2	105.87	106.7	107.25	110.15	109.6	108.71	109.26	107.33	108.51	107.2	108.21	106.18	107.8	104.21	109.99	111.25	108.4	105.06	111.11	102.82	106.81	110.08	107.61	106.76	107.65	106.1	106.99	111.13	109.08	108.7	106.73	108.15	106.47	105.07	103.13	110.71	110.04	108.85	106.68	112.23	104.11	107.96	106.28
99.67	95.192	100.07	93.993	96.313	97.632	99.203	97.078	100.28	99.907	95.834	102.03	99.604	101.6	98.526	95.913	96.242	101.56	101	98.26	97.955	99.959	97.853	100.95	97.423	96.621	95.793	97.23	97.836	91.762	97.455	97.466	96.751	100.01	98.295	94.379	96.437	97.856	100.78	98.613	94.066	97.991	94.878	99.699	95.156	97.427	98.633	98.161	100.94	98.008
99.582	98.154	104.56	102.21	101.17	101.02	102.17	102.23	101.21	98.577	101.45	99.102	98.44	101.42	100.74	102.23	98.947	106.74	101.59	99.439	99.952	100.69	101.36	97.663	101.81	98.891	99.112	101	102	97.832	100.67	107.35	100.13	100.31	100.75	101.53	99.905	98.014	97.587	98.816	99.454	102.88	96.404	103.07	101.06	95.118	103.36	97.258	99.553	100.48
96.163	101.72	101.59	97.991	98.007	96.303	98.491	100.32	97.805	101.64	97.407	103.21	100.12	100.95	102.28	102.44	103.46	98.046	102.74	103.75	100.12	99.982	96.959	100.69	102.04	101.67	98.43	99.662	100.34	100.71	99.683	100.51	96.931	102.68	100.49	98.079	101.11	102.3	102.26	99.495	102.33	101.94	101.21	101.03	102.31	97.973	100.37	102.03	101.24	97.453
101.13	94.745	96.634	100	97.66	100.34	96.557	96.816	98.701	95.154	96.523	96.502	98.071	101.08	97.494	96.073	98.09	100.2	96.339	101.64	99.15	99.077	97.471	98.261	97.387	98.387	100	95.521	99.29	96.599	98.102	97.415	101.54	100.57	96.497	96.174	95.721	99.775	94.854	95.694	97.215	101.97	101.5	98.198	95.781	96.82	97.834	101.44	96.024	99.692
109.11	106.36	100.14	102.43	105.19	106.47	102.09	102.72	105.42	108.03	106.52	106.37	109.68	107.22	104.69	104	111.39	108.22	105.32	104.5	106.81	104.99	106.59	102.06	106.91	106.56	105.84	107.31	105.11	101.28	106.12	106.62	106.54	106.39	105.57	105.53	107.15	106.4	104.4	110.89	102.6	104.02	102.88	109.6	106.66	105.22	109.67	102.83	108.8	104.66
110.07	103.92	112.4	105.12	113.92	108.97	108.56	110.29	110.63	106.63	112.6	112.39	109.09	108.71	109.62	111.07	110.94	113.86	109.01	109.06	108.13	105.83	110.12	108.13	114.98	113.18	115.37	111.15	108.45	108.76	111.26	113.85	106.97	109.95	113.55	111.16	114.54	107.6	106.7	108.01	114.38	108.32	109.95	109.17	109.14	106.85	107.98	113.14	109.9	111.17
107.71	108.83	108.52	103.32	105.24	106.85	107.68	105.93	105.76	105.22	107.83	103.43	106.3	107.63	103.19	110.4	103.32	102.41	105.01	108.02	108.78	106.21	105.84	108.16	102.01	108.88	103.22	103.86	105.26	104.67	107.16	106.63	105.18	104.83	108.41	108.93	105.1	107.28	107.7	105.96	102.22	105.35	107.87	104.57	105.85	106.77	107.97	101.14	104.58	107.99
98.681	96.279	101.34	100.44	99.231	100.31	98.559	96.441	98.161	98.942	96.79	95.523	98.088	94.917	95.818	100.03	95.626	99.565	99.607	100.45	99.861	102.01	97.796	101.03	97.739	93.868	98.785	97.649	98.386	99.789	101.01	97.2	96.21	100.34	96.434	99.106	95.245	95.676	96.556	102.23	98.177	97.775	96.408	101.01	96.132	97.796	101.62	95.346	100.82	99.421
104.35	106.36	105.63	104.9	103.09	105.24	106.32	103.02	106.44	109.94	107.99	104.52	104.56	104.97	106.36	101.79	103.09	109.42	101.26	105.7	107.31	107.64	109.95	107.4	103.19	110.91	101.74	104.26	103.15	104.13	99.789	103.89	107.16	109.13	106.49	106.64	110.15	106.76	107.95	107.5	106.12	102.22	103.52	99.168	105.64	107.66	104.21	103.42	106.49	105.47
108.76	106.11	108.62	106.15	105.04	104.96	107.36	106.19	108.19	106.02	104.27	101.54	102.09	104.31	100.53	106.61	105.78	104.4	102.3	107.36	106.6	100.99	106.43	108.45	105.49	101.6	105.81	107.41	103.99	106.96	101.14	103.93	104.86	103.85	105.98	101.23	102.48	106.21	104.54	108.26	107.71	110.29	110.36	106.45	105.55	108.73	105.23	110.41	103.32	106.67
107.62	108.71	106.4	102.2	106.65	109.53	108.89	104.73	103.15	103.46	108.12	109.32	106.63	103.97	107.37	109.5	104.63	108.13	110.56	108.92	107.56	109.4	108.25	113.64	106.8	108.83	107.09	105.16	107.81	111.38	109.58	104.39	110.53	104.73	110.08	109.98	109.46	109.66	104.91	111.29	107.61	112.03	102.83	111.74	106.15	105.81	109.09	111.07	109.97	108.94
105.49	110.83	100.44	105.62	105.92	106.9	103.49	107.79	106.9	105.29	108.87	104.49	107.99	107.12	102.3	108.48	105.09	106.13	108.96	104.42	105.2	105.37	106.57	104.36	100.26	102.43	108.51	105.95	103.92	107.87	108.32	105.81	109.67	104.94	105.6	104.24	100.9	104.35	105.24	109.34	103.05	105.12	105.12	103.38	101.7	109.3	102.87	106.16	105.07	107.47
111.08	105.07	108.72	104.11	104.29	106.98	110.66	105.91	105.16	104.85	103.69	104.68	106.64	102.08	106.98	105.63	108.67	103.73	108.22	107.44	106.66	106.4	108.37	107	108.16	103.2	105.6	102.81	103.26	106.48	104.38	105.32	104.88	106.18	103.77	105.7	106.06	105.84	102.5	103.58	109.2	104.75	101.16	107.33	107.24	105.21	103.58	107.9	103.85	106.69
111.83	110.65	105.28	110.7	102.95	104.88	108.59	109.75	111.07	107.63	112.83	111.61	107.11	105.2	107.86	111.64	110.4	103.29	103.84	108.32	111.71	104.71	108.61	110.27	110.43	111.11	107	106.74	108.75	108.56	102.81	108.58	103.02	111.83	109	107.3	110.53	110.46	110.94	107.21	106.13	109.05	107.84	110.86	108.91	103.66	109.26	109.91	108.56	108.78
99.682	96.339	97.892	95.812	98.59	97.363	96.922	98.299	97.682	101.4	98.375	104.82	95.519	92.141	100.25	97.371	99.048	101.76	96.036	98.457	98.188	99.078	98.439	98.17	98.693	100.75	98.958	99.142	96.341	98.27	95.885	99.129	96.514	99.477	94.726	96.706	96.087	101.21	100.2	97.92	98.041	96.836	94.781	101.14	95.151	98.38	96.292	95.17	98.756	95.721
106.19	106.63	105.44	106.32	106.89	105.45	107.19	108.19	107.15	103.76	106.78	108.25	104.61	105.66	102.17	103	106.07	105.63	108.12	107.45	104.47	103.56	106.14	101.08	106.49	103.27	105.02	107.94	107.87	103.51	103.27	107.5	107.3	108.02	104.34	105.32	109.07	103.69	104.87	105.6	103.4	103.21	108.84	105.42	105.96	106.89	104.82	107.69	104.52	107.71
104.28	105.36	104.87	107.45	104.28	100.09	104.38	101.01	101.69	105.26	107.84	103.04	98.938	102.63	104.57	105.08	104.34	104.32	105.45	99.504	99.454	101.01	102.24	104.76	104.59	103.37	107.02	101.35	105.89	103.38	102.36	99.771	101.22	107.59	104.54	99.032	102.11	100.58	100.51	104.25	108.77	99.717	101.28	106.72	104.27	99.309	99.513	102.63	103.44	104.47
105.22	108.14	104.59	106.23	107.22	105.29	109.32	103.88	106.71	107.05	106.95	107.64	108.25	106.17	107.93	105.97	108.16	110.77	104.25	106.02	108.82	104.08	102.41	109.6	107.03	108.58	109.87	104.28	103.29	107.6	104.97	107.28	106.31	106.47	109.61	109.24	104.41	111.16	107.85	108.29	110.37	108.96	104.47	103.46	104.13	106.21	104.11	106.65	105.3	107.07
111.56	105.62	109.7	109.81	112.5	106.92	105.84	107.37	107.49	112.31	107.9	107.26	112.07	106.12	108.53	108.28	105.16	110.33	107.75	106.64	108.13	107.06	106.24	108.97	108.31	110.85	105.63	105.88	108.48	108.5	112.92	105.96	107.87	104.65	104.69	108.62	108.36	112.04	106.82	108.01	105.95	109.47	102.73	103.83	110.04	109.58	108.46	111.09	105.72	108.66
110.46	109.21	108.87	111.56	106.91	103.79	113.07	111.38	103.19	107.03	109.28	108.91	112.02	107.68	112.41	109.32	114	109.3	109.13	105.07	106.15	107.91	104.69	108.19	108.84	105.12	111.41	111.13	106.45	110.49	107.1	103.42	108.66	108.19	110.95	105.64	113.73	110.05	107.16	105.99	109.8	109.35	106.31	112.57	106.75	106.63	108.3	106.62	107.95	107.99
105.23	103.4	106.06	102.28	105.23	105.61	106.16	105.71	103.12	106.04	107.59	109.77	103.45	101.38	107.07	107.68	106.11	105.51	107.31	108.13	103.01	100.31	107.12	103.99	108.21	101.72	105.87	105.64	105.06	104.08	104.98	103.13	104.86	102.26	107.26	107.18	106.27	104.69	103.85	105.68	103.86	105.43	108.77	107.83	104.28	107.16	105.4	105.37	106.54	105.1
105.88	109.66	104.9	104	102.5	102.19	105.83	109.75	100.81	99.422	106.91	104.63	105.21	101.55	110.15	105.67	104.87	104.4	107.24	102.79	107.85	103.84	103.2	103.57	103.33	104.88	110.15	104.49	101.95	104.08	106.15	106.57	104.25	102.2	103.6	102.98	105.93	107.87	105.4	103.78	105.85	105.23	106.34	104.92	105.18	108.47	106.64	103.98	100.55	106.49
103.23	111.16	103.94	106.61	106.98	106.93	105.05	101.05	107.55	106.46	104.73	107.99	103.52	108.99	101.39	107.91	111.12	106.17	107.01	105.02	104.06	106.04	105.84	104.72	105.84	102.91	105.36	108.97	103.25	102.3	107.41	103.14	102.29	111.55	103.32	109.94	106.74	100.99	105.76	103.26	106.43	106.06	104.48	105.93	99.523	107.79	106.24	110.78	104.22	109.57
108.59	105.74	103.38	103.1	105.66	101.87	105.23	100.77	106.89	106.84	106.19	106.72	104.47	106.71	107.98	108.27	104.35	106.89	107.19	108.98	111.67	112.16	103.06	105.21	104.84	104.83	106.2	106.17	105.92	107.43	105.7	102.43	103.76	108.67	105.83	105.13	107.25	105.78	109.1	106.7	106.5	103.49	106.59	103.49	106.81	104.28	106.28	107.61	105.06	98.903
106.47	108.07	107.21	108.33	106.44	108.7	105.71	106.18	106.78	109.49	105.68	108.8	106.13	103.74	107.94	111.3	108.83	108.51	100.21	107.92	103.9	103.63	102.42	100.94	105.81	102.17	109.03	104.71	106.31	103.98	109.18	104.69	107.98	106.2	103.33	105.07	103.37	107.6	108.95	107.55	104.01	103.3	106.51	104.54	106.38	108.75	109.63	106.2	107.97	102.85
100.07	99.703	100.93	97.452	100.44	99.133	96.141	97.455	99.01	98.43	97.674	95.984	99.156	93.615	101.17	95.187	95.873	94.272	96.951	99.382	95.421	94.731	99.847	97.737	97.425	100.6	98.198	99.963	99.907	97.215	93.607	98.467	94.009	101.35	95.729	98.828	94.25	96.327	99.86	96.044	102.52	97.825	94.898	96.533	97.38	95.03	92.887	98.866	95.287	94.106
105.13	108.17	108.25	105.61	105.63	105.7	104.1	108.04	104.18	104.29	107.21	104.78	108.07	108.72	110.85	106.98	110	107.14	103.07	104.27	103.55	105.52	108.4	105.89	105.5	104.34	109.05	107.03	112.22	101.5	104.31	107.17	104.99	107.21	103.68	106.53	105.78	107.12	108.28	104.33	103.85	108	105.65	111.01	110.28	106.17	102.77	109.23	107.91	108.16
107.85	106.23	103.44	109.52	103.51	104.28	100.27	105.8	108.08	104.54	106.94	106.03	105.22	104.65	104.88	108.02	106.04	105.5	105.3	107.9	103.99	101.52	100.49	109.27	105.61	109.58	115.17	107.39	103.48	106.37	108.41	106.09	102.97	107.27	107.03	105.97	105.53	108.45	105.75	103.9	105.11	107.92	106.12	107.61	107.74	109.32	107.37	104.34	98.247	107.1
94.607	100.62	99.91	98.672	101.99	94.351	99.855	97.561	98.735	98.707	101.06	102.03	99.619	99.426	95.475	98.865	100.46	98.704	97.142	100.46	97.035	98.695	97.963	99.504	103.16	99.922	100.68	101.43	98.645	91.848	100.35	98.576	95.411	100.92	99.85	93.481	100.08	99.401	99.16	94.985	97.337	94.016	96.187	101.59	101.03	101.46	98.702	98.627	97.08	98.017
108.02	110.95	112.48	108.82	110.62	107.77	108.87	104.42	104.76	110.22	112.33	101.21	104.32	106.63	108.98	106.26	104.59	106.73	108.3	110	105.84	104.09	106.03	108.2	103.75	106.81	112.08	107.57	108.17	107.14	108.92	112.35	107.82	111.34	106.09	110.67	108.36	105.62	108.63	109	110.85	105.44	107.83	109.03	106.25	112.23	105.62	109.48	110.43	109.86
98.072	96.844	97.596	97.73	97.054	99.721	97.796	100.92	98.219	101.24	102.7	99.924	94.282	94.104	99.411	98.555	96.545	97.603	96.236	101.53	98.497	99.16	100.06	94.407	98.285	100.91	94.379	93.813	98.53	99.732	94.38	97.68	95.881	97.207	100.15	99.794	102.93	93.725	103.83	97.403	98.755	96.932	96.217	100.1	101.75	101.33	95.593	97.418	97.01	93.795
107.19	111.46	105.86	106.21	107.75	103.47	106.89	109.81	106.16	106.25	106.74	104.15	105.5	105.47	110.41	110.52	103.88	110.98	110.87	106.93	106.72	109.02	106.22	105.26	103.94	104.05	106.31	103.18	102.85	104.46	107.82	105.02	108.09	104.24	103.56	107.56	107.59	103.21	108.13	107.05	106.39	106.39	109.02	104.12	107.51	108.09	108.36	108.8	106.33	109.45
106.84	108.99	111.84	104.28	109.79	108.57	108.55	105.92	109	108.97	106.72	106.11	112.02	107.93	110.67	111.92	110.68	111.66	111.4	105.15	108.88	106.47	108.19	109.18	108.25	106.09	106.25	109.6	113.31	109.26	110.61	107.93	101.92	105.92	107.23	105.31	108.49	109.43	106.74	106.31	107.82	104.82	105.35	107.88	109.31	110.73	108.43	108.75	110.94	104.9
109.77	104.68	109.23	109.32	106.52	107.84	106.68	106.23	105.9	110.7	107.94	110.04	106.63	108.81	109.15	109.3	107.42	107.24	110.43	112.93	107.03	108.3	104.98	103.92	111.22	110.73	111.16	108.03	105.66	107.92	109.71	106.84	110.37	108.7	109.93	105.22	109.7	105.36	107.33	109.06	108.17	107.01	107.12	111.8	112.47	108.03	108.29	104.85	112.17	105.82
106.12	106.12	103.85	106.01	104.09	112.49	112.95	107.27	105.48	105.87	102.69	104.89	111.01	105.55	108.48	110.96	106.34	104.9	109.28	109.09	114.54	110.43	112.21	110.77	108.25	106.01	108.13	106.54	109.86	109.11	103.73	104.25	102.9	108.98	110.64	109.68	109.66	108.3	104.73	106.84	107.34	111.85	106.4	105.68	110.32	108.62	111.63	109.78	107.46	109.5
103.45	108.02	111.4	112.05	107.75	105.72	110.61	103.18	105.79	107.31	106.73	109.34	111.4	103.79	106.49	113.63	110.33	108.88	110.73	110.41	108.83	105.51	111.38	110.58	109.42	110.73	105.12	108.01	108.47	105.86	109.67	108.45	110.06	110.59	108.94	107.58	107.22	111.42	109.85	105.52	104.81	107.48	108.12	105.54	101.89	108.38	107.87	108.4	107.82	108.52
104.39	108.81	104.76	107.63	105	101.26	107.16	103.87	103.8	106.78	108.43	102.85	104.64	110	106.54	105.53	103.28	105.97	105.13	104.19	108.13	107.6	105.2	102.37	103.78	106.38	109.36	108.32	105.85	105.39	111.26	104.32	106.69	106.68	110.05	104.48	109.87	107.55	105.7	104.23	100.64	106.85	104.3	107.27	101.35	104.54	102.55	102.5	106.43	105.94
109.8	111.36	112.07	109.55	112.75	107.75	106.6	111.47	110.17	107.71	112.59	107.38	106.62	106.05	112.71	109.28	104.6	110.74	109.86	108.29	109.27	109.14	108.96	107.9	113.76	113.66	114.45	110.32	109.88	111.78	113.64	111.86	110.68	109.83	111.41	113.59	113.46	109.21	114.3	109.06	112.43	107.48	109.35	107.17	108.77	109.45	111.42	111.55	107.84	114.82
105.1	108.98	110.11	105.93	108.52	107.13	103.56	103.83	105.67	105.28	108.83	105.09	111.17	106.56	106.97	107.68	110.07	108.28	105.45	105.98	107.01	106.68	106.34	107.2	105.58	106.42	107.6	103.63	106.41	101.39	107.66	105.58	104.31	104.74	107.24	112.64	110.08	105.64	107.4	106.15	105.17	105.9	109.67	108.6	108.45	108.57	105.19	106.46	109.13	106.88
108.59	109.9	105.26	108.47	108.68	110.92	108.61	110.88	108.1	111.12	113.53	107.66	106.07	107.51	108.15	107.36	107.65	105.69	104.98	107.4	110.68	111.34	106.39	109.19	107.13	107.8	109.78	108.43	106.94	109.69	106.48	104.53	108.06	108.21	102.86	108.24	108.05	108.76	103.55	106.1	112.18	110.88	111.8	106.92	106.37	105.32	106.95	107.26	110.71	108.21
111.26	111.24	107.1	114.88	112.46	111.26	114.42	112.82	110.32	113.28	109.14	106.21	114.18	114.44	114.08	108.26	106.49	110.68	107.23	109.78	111.4	115.79	112.25	108.78	113.63	108.82	108.23	111.87	114	110.71	111.75	109.54	112.03	106.98	113.63	110.36	108.33	109.97	109.51	110.28	110.68	105.73	111.5	109.66	108.42	111.56	112	109.09	111.82	110.36
109.15	108.88	105.4	108.6	105.73	105.99	108.84	104.19	109.23	111.39	109.97	110.86	107.56	105.53	110.87	109.3	108.34	104.3	107.53	111.64	105.04	112.62	106.24	106.48	110.25	112.72	103.73	107.75	109.15	108.65	108.16	106.21	106.06	109.29	109.04	109.13	106.2	107.85	109.55	108.41	105.79	104.68	101.01	106.24	105.7	107.58	110.24	108.9	106.69	106.93
103.14	103.73	106.24	101.4	108.44	106.91	101.85	103.99	104.62	106.62	105.08	105.86	106.46	106.39	107.97	103.84	106.94	105.41	104.72	103.37	110.04	103.31	107.11	103.65	107.42	107.7	105.76	103.48	106.57	109.09	106.33	109.62	105.68	103.4	108.5	107.14	104.56	101.6	105.57	104.86	110.24	103.06	105.78	105.72	102.9	100.59	105.61	101.34	106.62	99.036
112.32	106.85	110.96	109.15	104.69	110.79	105.91	112.6	109.95	109.31	110.26	109.11	108.58	106.68	110.88	108.67	109.52	106.96	110.79	106.1	108.39	108.79	108.84	107.78	114.18	110.28	109.99	111.46	109.31	116.03	107.38	109.97	112.75	108.23	108.72	112.15	110.03	105.98	114.85	111.57	111.01	111.53	112.37	113.74	112.53	116.15	110.81	106.79	111.89	109.58
[truncated: 700 more rows]
[truncated: 150 more columns]
