# Supplementary material for: Genetic dissection of main and epistatic effects of QTL based on augmented triple test cross design
Source: PLoS One. 2017 Dec 14;12(12):e0189054. doi: 10.1371/journal.pone.0189054 (PMC5730204; doi:10.1371/journal.pone.0189054)
Supplement: S10 Supporting Information — (ZIP) [file pone.0189054.s010.zip › z6_1850_0.8_10.csv]

105.55	106.62	104.88	105.99	106.97	106.28	106.49	108.09	106.39	105.43	108.99	105.94	106	106.34	106.17	106.87	106.14	106.62	106	106.12	108.6	105.73	107.32	104.79	106.89	105.89	106.8	106.81	106.88	106.18	106.45	107.64	106.01	106.72	106.75	106.72	107.42	105.95	105.71	106.95	105.1	107.48	106.39	106.11	105.9	107.43	106.54	108.45	108.36	108.52
104.87	106.34	105.78	106.97	105.43	104.9	105.54	105.35	105.71	106.96	106.21	105.15	105.33	105.84	105.46	104.56	104.52	106.42	104.46	104.42	107.09	106.05	105.17	105.62	105.7	105.7	104.65	105.59	104.72	105.29	105.67	105.46	106.76	104.38	106.38	105.27	105.22	106.21	104.81	105.62	105.86	105.67	105.82	105.1	105.36	105.73	106.12	105.11	106.14	104.72
107.92	109.02	108.81	108.53	107.74	108.46	108.08	106.93	108.71	108.8	108.19	106.96	108.84	106.38	107.61	108.38	108.98	106.68	108.94	109.29	108.09	107.56	108.9	107.42	107.99	108.26	107.34	107.96	107.01	108.05	107.75	109.5	107.43	107.51	107.23	108.21	108.66	108.26	109.49	108.18	108.85	110.05	109.83	108.15	109.21	107.68	107.78	107.46	108.35	107.71
108.4	106.76	109.53	108.49	106.73	108.03	108.51	108.27	107.25	108.58	107.63	107.32	108.34	107.47	108.01	108.18	108.72	108.84	107	110.36	108.95	107.53	108.27	107.28	110.26	107.1	108.32	110.37	109.56	108.1	108.74	107.64	108.63	107.88	108.06	108.34	108.86	109.01	107.59	108.12	110.36	108.32	107.43	108.69	107.48	108.94	108.69	108.51	109.7	109.44
97.385	99.059	98.261	97.613	98.37	99.278	99.622	98.216	97.667	97.617	98.718	97.63	97.455	98.606	97.479	96.963	96.819	96.843	98.623	97.408	98.578	98.104	97.632	97.789	98.157	98.052	98.25	96.879	98.281	97.961	98.317	97.285	99.03	99.737	97.927	98.893	99.583	97.685	99.21	97.412	98.015	97.758	97.946	98.464	97.544	97.846	98.218	99.394	98.665	98.263
107.24	106.06	106.65	106.02	105.89	105.71	106.25	105.84	108.38	105.92	105.72	107.55	104.68	106.77	106.51	106.18	106.1	105.4	104.95	106.68	106.09	105.53	106.53	106.59	105.33	106.92	106.11	104.49	107.11	105.52	105.63	106.7	106.84	106.64	105.73	106.86	105.27	105.67	105.67	106.99	106.09	106.53	106.02	106.17	106.8	106.39	106.16	107.39	107.63	105.47
106.74	106.2	107.43	107.61	107.05	109.04	107.23	107.62	106.8	106.93	106.5	106.11	105.94	107.49	106.73	107.42	106.72	105.59	106.95	106.18	106.69	108.41	107.1	106.18	105.78	105.78	106.69	105.86	106.71	106.23	105.76	107.24	105.81	106.59	107.23	105.83	107	106.56	106.16	106.95	107.81	107.38	106.93	105.16	109.14	107.2	106.84	105.8	106.2	107.36
99.224	100.5	100.33	100.27	100.01	99.993	99.517	99.494	99.935	100.98	100.48	98.622	99.584	100.33	99.256	100.52	99.988	100.27	99.658	101.15	99.108	102.21	100.09	99.57	101.19	100.19	101.69	98.915	99.549	100.58	100.16	99.76	99.16	100.97	99.937	99.506	99.989	100.16	99.427	101.13	100.69	99.401	100.58	101.36	99.862	100.09	99.464	100.57	100.11	100.26
101.19	101.27	100.98	100.88	100.95	101.01	100.33	103.58	101.66	101.34	99.673	100.78	100.38	101	100.08	100.79	99.567	101.46	102.61	100.64	99.494	102.52	100.78	101.19	101.58	102.64	101.56	100.83	101	98.331	102.02	101.72	99.107	101.86	100.45	98.818	100.59	100.24	102.47	99.924	102.02	101.18	99.911	100.76	101.36	100.99	99.45	100.93	100.94	99.62
99.65	101.18	101.71	100.6	101.46	100.53	101.09	99.737	100.83	101.13	99.809	101.45	100.3	101.86	99.715	100.94	101.26	100.59	101.32	101.74	102.21	102.66	101.22	101.45	101.23	100.33	100.95	100.48	100.98	101.72	101.03	101.28	100.81	99.261	100.29	102.05	100.86	101.78	101.72	101.26	100.43	102.77	101.85	101.26	99.833	99.32	102.7	101.96	102.18	101.65
100.57	101.62	99.761	101.77	100.56	100.14	101.45	100.7	101.54	100.19	101.85	100.19	99.238	99.545	100.22	100.27	101.51	100.12	100.51	98.944	102.73	99.78	99.516	98.835	101.35	101.19	100.37	101.01	100.69	100.89	101.35	100.46	100.57	101.41	100.71	102.16	100.38	101.29	101.54	101.89	100.2	100.1	100.39	101.18	101.98	101.18	100.58	101.42	102.92	102.35
107.57	108.64	108.63	107.21	107.14	108.33	107.69	108	107.35	108.05	108.17	108.02	107.12	107.59	107.6	107.05	107.48	107.99	107.8	107.25	106.92	108.67	106.89	108.95	106.57	108.2	108.76	108.32	107.8	106.99	107.15	107.39	107.68	107.76	108.26	106.91	108.08	108.32	107.69	108.4	109.19	107.46	107.37	108.56	107.98	107.51	108.36	107.14	107.38	108.61
108.42	108.88	109.07	107.64	107.39	108.84	109.01	107.93	108.29	109.33	108.95	108.36	108.27	108.93	106.49	108.84	108.44	105.78	108.93	107.2	109.35	108.48	108.35	107.31	107.24	108.29	108.38	109.32	109.08	108.25	107.89	106.78	107.32	108.09	107.05	109.18	109.09	108.77	107.61	108.1	107.05	106.99	109.12	108.48	109.28	107.77	108.57	107.7	108.56	107.46
106.04	105.67	105.65	107.31	106.41	106.81	105.7	106.62	105.66	106.19	106.32	105.23	107.79	105.03	106.46	108.14	107.83	105.16	107.17	106.33	106.31	106.16	106.33	105.54	106.86	106.28	105.45	105.71	105.33	106.78	106.23	105.46	105.28	106.09	106.26	106.34	107.12	105.54	107.27	105.47	105.75	106.65	105.88	105.27	106.82	106.21	106.45	105.25	105.56	106.74
107.8	107.3	109.02	109.04	108.95	108.64	108.69	108.84	107.88	108.56	108.84	107.54	108.52	108.96	108.34	108.39	107.57	108.89	108.29	108.74	108.44	106.65	106.73	107.45	108.02	108.52	108.72	108.95	108.95	108.57	109.5	106.84	106.93	107.89	109.08	108.29	109.41	107.88	107.7	107.54	108.02	108.96	109	108.29	107.56	107.07	109.09	108.5	107.41	109.58
105.61	106.1	104.75	106.25	105.04	106.43	104.69	104.29	105.86	104.8	106.72	104.07	104.22	104.96	105.58	104.79	106.77	105.84	106.51	105.22	105.53	105.72	106.08	104.64	104.1	105.79	107.01	105.66	105.3	106.16	105.65	106.45	105.58	105.75	105.86	104.15	105.13	104.48	105.24	104.18	105.35	105.54	106.01	105.88	106.11	106.51	104.62	105.51	107.05	105.4
100.66	99.827	101.16	100.58	100.07	98.455	100.62	100.01	99.095	101.32	100.45	99.433	98.613	99.51	98.936	100.39	100.99	98.298	100.7	100.61	99.522	100.41	99.866	100.76	101.19	99.285	99.601	101.33	100.47	99.732	99.778	98.808	100.35	100.45	100.37	98.509	100.15	99.172	101.1	101.32	99.49	100.38	100.25	100.45	99.566	100.86	99.969	100.49	99.938	101.13
97.885	98.399	99.188	96.497	98.167	97.276	99.644	97.751	98.688	98.447	98.439	98.144	98.49	96.664	96.734	95.43	98.666	97.092	100	96.302	97.964	98.293	97.167	97.714	99.333	96.755	99.507	96.249	97.883	97.986	97.363	96.831	96.673	96.515	97.446	98.67	97.48	98.846	97.352	99.317	95.945	98.536	97.822	98.53	97.698	97.978	100.03	99.529	97.538	96.705
97.8	99.12	99.082	97.101	99.012	99.292	97.397	99.226	98.22	98.097	97.528	97.65	96.975	98.05	97.893	96.981	99.05	98.427	99.503	97.503	98.593	97.679	97.509	97.629	97.789	99.157	99.719	97.572	96.487	98.477	98.293	96.46	98.727	98.213	98.947	98.753	97.68	97.58	98.452	97.122	99.169	98.003	97.708	98.314	97.524	97.725	95.824	97.798	97.924	98.339
105.77	106.21	105.83	105.9	105.68	105.25	106.05	105.05	106.45	105.08	105.12	106.58	105.55	104.87	106.4	106.04	106.04	105.02	105.77	104.58	105.91	105.26	106.23	105.13	105.76	104.53	106.53	105.37	104.74	106.59	106.62	105.48	106.78	104.32	105.87	105.45	106.42	104.95	105.96	104.75	106.69	105.79	105.61	105.96	104.76	104.41	105.88	106.01	106.3	105.92
108.07	107.84	109.43	107.83	108.08	107.72	106.81	107.52	108.14	108.42	106.96	107.36	108.39	108.92	108.7	109.28	109.49	109	107.95	109.19	109.41	109.65	108.26	108.67	109.09	108.16	108.12	107.96	107.99	107.27	109.59	108.66	108.25	107.93	108.35	107.33	109.21	107.92	106.92	107.12	107.96	109.06	109.28	106.91	108.8	109.33	108.71	108.08	108.71	107.72
105.33	106	106.16	106.39	105.63	106.25	105.37	105.08	105.25	106.38	106.34	106.06	107.16	104.16	104.29	106.57	105.37	106.47	105.22	105.42	104.66	105.08	104.53	105.49	104.96	105.85	105.64	104.52	106.1	104.36	105.91	105.81	106.73	105.58	105.57	105.34	106.23	105.55	105.31	107.77	106.25	105.63	105.16	106.08	106.13	107.13	106.31	105.67	104.92	106.11
107.05	106.56	106.76	105.29	107.44	107.23	106.11	106.02	105.56	106.75	105.29	107.07	106.86	106.3	104.93	104.67	105.95	106.16	107.19	107.63	106.57	105.54	106.68	106.59	107.1	107.23	106.34	106.06	107.59	107.54	105.96	104.12	105.78	108.22	104.79	105.38	108.14	104.58	108.03	106.61	107.19	106.52	106.9	106.95	106.47	105.02	106.82	106.37	106.6	107.2
107.26	105.69	106.07	106.72	106.53	106.56	106.8	106.35	104.93	106.16	106.65	107.35	106.63	103.6	108.69	106.29	106.57	107.59	106.6	106.68	107.3	106.3	108.44	106.38	105.39	107.02	107.16	107.45	105.05	105.67	106.34	108.22	104.96	105.7	107.24	108.43	106.55	107.64	106.04	105.95	106.56	106.15	104.98	106.66	104.61	108.75	106.72	106.97	106.82	106.53
102.2	103.2	102.73	102.95	101.57	101.72	102.46	100.18	101.62	102.32	101.97	102.5	102.04	102.88	102.55	101.64	101.81	103.09	102.5	102.97	103.38	104.06	103.12	103.22	103.06	103.34	104.02	103.57	103.4	102.84	103.55	102.79	102.89	103.71	103.08	103.74	101.08	104.01	103.84	102.95	101.47	102.6	103.24	103.13	103.61	102.68	101.65	103.2	102.93	101.99
108.16	107.31	108.05	108.04	107.97	108.23	106.97	108.53	108.48	109.26	107.87	107.87	107.96	109.67	107.89	107.63	108.78	108.06	106.87	108.11	107.53	108.65	108.32	108.5	108.99	108.97	108.06	107.47	108.17	107.55	108.13	107.09	106.91	107.53	107.31	108.85	109.62	107.58	110.07	107.62	107.37	108.67	108.36	107.79	109.11	107.44	108.53	107.5	105.93	108.79
108.88	107.6	107.49	106.66	107	108.09	107.9	107.52	109.06	108	107.69	107.7	107	106.46	106.23	107.52	108.48	106.31	107.59	107.61	108.65	108.33	108.38	108.45	107.97	107.38	107.4	108.62	108.21	106.46	108.46	107.72	108.3	109.05	107.81	107.42	108.46	107.8	107.24	106.6	109.93	108.11	107.4	106.71	106.82	107.39	107.93	107.23	106.67	106.54
108.4	109.24	108.45	107.61	108.57	109.4	109.11	106.95	108.35	107.01	106.71	108.9	108.32	109.44	107.72	108.44	110.27	108.32	108.23	107.37	108.96	107.11	108.2	107.25	107.09	108.68	109.2	108.19	108.29	109.36	107.52	108.25	108.31	107.43	107.61	108.17	106.8	108.56	107.54	107.16	107.52	108.07	108.32	107.71	107.51	107.54	107.91	110.72	108.49	108.14
108.49	109.33	108.04	108.06	107.31	107.99	107.74	108.61	107.75	106.77	108.79	106.5	106.06	107.36	108.71	109.01	108.44	108.92	107.89	107.28	109.31	108.52	107.51	107.81	107.01	107.39	107.51	107.19	108.15	107.62	107.41	106.99	108.41	107.33	107.16	108.17	108.59	108.66	107.26	106.71	106.81	107.43	107.16	106.53	106.8	107.26	106.69	106.99	109.01	107.66
97.866	98.143	98.471	98.028	99.707	99.302	100.2	99.285	99.44	97.594	97.03	98.978	99.551	100.05	99.211	99.805	96.078	99.96	98.301	98.177	99.543	99.557	98.529	98.826	99.118	98.926	99.953	99.01	98.304	99.751	98.384	98.283	99.171	97.532	99.056	97.729	99.379	98.496	99.311	98.145	97.09	99.117	99.207	98.032	99.492	99.971	98.777	98.774	98.198	98.685
109.57	108.95	108.67	109.33	109.65	109.37	108	106.88	109.01	109.14	108.45	108.49	109.38	107.07	106.81	106.58	108.73	107.14	108.86	109.21	107.7	108.01	108.72	107.46	108.6	108.89	108.82	108.85	108.66	108.34	107.35	107.35	107.46	107.75	108.36	108.49	108.23	106.97	109.28	109.37	108.77	107.81	111.3	107.2	109.11	106.7	108.71	109.94	109.83	109.14
105.37	106.79	104.39	105.9	104.65	106.19	106	106.21	106.33	105.05	105.49	106.11	104.64	105.74	106.84	106.32	106.94	104.61	105.78	105.84	105.84	105.8	105.02	106.4	105.25	105.55	106.25	105.44	105.74	105.61	104.8	105.88	103.86	106.47	104.63	105.32	105.99	106.38	104.91	104.9	106.6	105.75	105.7	105.53	105.7	106.7	104.88	103.86	106.81	105.95
104.17	105.98	103.96	106.47	105.28	106.91	106.09	106.64	105.76	105.33	105.05	105.67	104.97	107.31	105.46	106	105.27	105.34	106.22	106.12	105.19	105.2	105.37	104.45	104.88	106.3	104.26	106.02	106.05	106.8	104.34	106.26	105.41	105.59	106.48	104.74	106.2	106.3	105.42	105.16	104.84	103.42	104.2	107.35	106.76	105.11	105.01	105.64	104.31	105.75
99.649	98.787	99.201	99.974	99.253	98.905	99.259	98.955	98.884	99.781	98.595	98.731	98.42	99.107	98.14	97.999	98.297	99.109	100.68	98.488	99.604	96.507	99.332	98.756	98.936	98.26	99.372	99.267	100.03	99.434	97.922	99.397	97.233	96.948	96.529	99.668	100.07	98.914	98.943	100.44	100.73	99.561	99.788	98.453	99.232	99.21	97.662	98.077	98.688	98.914
105.38	106.2	105.57	106.31	106.03	106.05	106.08	104.89	106.09	104.22	105.11	106.92	105.89	105.15	105.85	105.12	104.29	105.63	104.91	106.7	105.92	105.79	106.8	105.29	108.1	104.04	106.02	106.24	105.36	106.56	106.54	104.22	104.61	106.89	104.88	106.06	105.29	105.91	105.71	106.3	105	105.44	108.21	106.43	105.05	106.1	105.47	105.86	104.95	106.75
107.31	106.97	107.24	107.74	107.4	107.56	108.1	107.11	107.08	107.67	107.24	107.54	108.3	106.96	106.95	107.46	107.92	109.07	106.3	108.81	106.98	106.38	109.3	106.71	108.46	109.36	107.78	108	107.99	108.28	107.83	108.18	107.27	106.38	106.71	107.9	109.04	106.06	107.98	107.33	107.75	107.44	108.77	108.23	106.46	107.91	107.79	109.15	107.41	109.11
106.14	106.48	105.63	105.2	106.9	105.63	106.23	105.53	107.29	104.81	105.96	106.6	106.35	107.5	108.32	105.69	105.86	106.48	106.56	106.76	106.08	106.23	107.99	105.13	106.58	105.83	108.26	106.53	106.33	107.14	105.87	106.1	106.25	106.92	105.39	106.18	106.2	105.03	107.56	105.92	107.12	106	107.01	106.98	105.67	106.78	105.11	104.32	106.64	107.33
98.93	98.79	100.22	99.714	99.834	101.22	100.78	99.435	99.539	99.185	99.806	100.9	99.523	99.159	99.012	100.51	99.114	100.55	101.13	99.876	99.584	101.15	99.475	101.36	99.981	100.28	99.085	101.07	102.26	99.757	99.324	100.3	99.957	99.651	100.13	100.81	100.04	99.568	99.89	100.63	100.2	99.311	101.4	99.209	100.32	101.98	99.863	101.61	99.734	100.51
105.9	108.47	106.14	106.9	106.66	108.07	106.86	107.16	108.54	105.64	105.21	106.68	106.21	105.69	105.88	107.3	108.56	106.31	106.99	104.19	105.82	106.08	106.33	106.88	107.42	107.11	106.99	107.28	107.06	104.63	105.03	107.41	105.82	108.16	106.43	106.91	106.32	107.19	106.98	105.02	105.44	106.86	106.58	106.34	106.66	107.08	105.27	106.11	105.62	106.13
105.08	106.07	106.04	106.05	105.45	105.51	106.14	106.36	106.1	106.66	106.02	106.58	106.96	105.63	107.49	105.97	104.9	106.15	106.27	104.25	106.9	106.2	107.55	107.05	106.86	106.29	106.49	107.43	106.13	104.47	106.86	107.58	105.97	106.47	105.54	107.03	106.83	107.04	105.41	107.22	106.89	105.66	106.1	106.05	107.04	106.14	106	105.59	105.74	106.61
108.62	110.22	108.7	108.36	107.11	108.81	108.46	107.06	108.32	107.46	110.03	110.18	107.48	108.52	108.68	108.83	108.23	109.27	110.41	108.11	108.33	107.74	108.01	108.59	108.93	107.91	108.29	108.46	108.24	107.82	108.91	109.44	108.3	108.86	107.26	107.79	107.64	107.91	107.68	106.85	108.05	107.73	106.97	110.1	108.71	107.9	108.22	107.62	109.2	107.89
108.34	107.39	108.11	109.04	109.82	108.46	109.01	108.71	107.03	108.62	108.17	109.72	107.6	108.17	109.19	108.08	106.6	107.58	107.56	106.43	108.95	107.53	107.53	107.85	108.99	109.11	107.9	108.1	108.8	107.11	107.2	108.29	106.85	107.66	108.16	110.31	108.6	108.23	108.75	106.6	107.66	106.22	108.36	108.01	108.8	107.94	108.31	108.29	109.31	107.44
107.56	107.09	107.24	105.7	105.37	104.33	107.73	106.75	105.9	106.28	105.4	107.22	106.5	107.05	105.31	108.53	105.64	107.75	106.11	107.68	106.33	106.84	107.7	106.86	107.87	105.81	107.87	107.14	106.12	105.38	106.51	107.49	105.87	105.89	107.32	106.02	106.27	104.85	108.17	109.07	107.28	106.68	106.98	106.33	106.7	107.19	107.7	106.53	106.01	105.35
97.816	98.673	97.982	98.613	97.808	98.815	97.739	99.14	98.207	98.032	98.132	99.411	97.627	99.052	99.393	97.937	98.441	96.378	97.943	97.227	97.979	97.882	97.245	99.551	98.351	98.191	97.125	99.137	99.37	99.185	99.008	98.025	97.575	96.155	98.654	97.396	99.611	100	99.179	100.33	97.767	98.855	97.749	98.105	97.723	99.285	97.764	97.651	98.456	97.363
108.64	108.82	107.96	108.99	108.49	109.17	108.85	107.3	108.21	109.28	106.52	109.58	108.96	108.46	106.41	108.34	107.77	107.84	107.92	107.81	108.42	108.45	109.13	109.1	109.13	108.73	108.66	108.37	108.84	109.27	108.19	110.16	107.75	109.53	109.43	109.6	108.16	107.93	107.77	107.28	109.18	107.41	108.01	109.25	109.26	109.03	109.61	107.91	108.86	107.29
98.827	99.653	99.125	97.84	99.369	98.195	97.248	98.292	98.392	99.73	98.226	100.05	99.702	98.197	98.479	98.239	99.423	98.553	99.336	98.888	98.608	99.115	98.319	99.796	100.06	98.771	97.66	98.649	96.647	98.961	97.366	99.383	98.389	99.272	98.223	99.207	99.11	99.336	99.729	97.425	98.022	99.775	99.488	97.477	98.145	98.231	98.204	98.723	100.74	99.023
106.67	107.87	107.16	106.37	106.47	105.31	107.94	106.59	105.56	105.45	107.22	106.61	106.86	107.31	106.39	106.79	105.5	106.62	106.2	108.08	105.84	105.95	107.4	107.2	107.05	107.43	105.79	105.62	107.89	106.3	105.97	104.57	107.21	106.74	106.63	106.75	107.09	106.02	106.03	107.26	105.75	107.15	106.92	106.52	106.7	107.49	107.01	105.71	105.38	107
106.33	105.62	105.55	105.85	106.4	103.67	104.69	105.27	106.87	106.26	105.51	105.09	105.1	107.14	105.64	105.21	104.81	106.22	105.02	106.14	105.81	106.15	104.85	105.57	105.07	105.31	105.82	105.56	104.52	106.62	106.19	106.39	105	107.26	105.9	106.17	107.04	105.34	104.03	104.19	105.89	106.71	105.58	105.92	104.16	105.41	105.41	105.01	106.9	105.31
101.32	100.6	102.03	100.3	100.14	101.28	101.17	101.34	100.26	100.98	100.48	100.59	99.484	100.05	100.46	99.961	100.86	101.05	101.3	103.07	100.17	100.22	101.87	100.63	100.36	101.93	103.1	100.17	100.37	100.7	101.02	101.1	101.21	100.86	100.9	100.84	100.57	101.89	100.67	100.57	100.57	99.238	100.43	100.45	102.01	101.96	99.914	100.86	101.01	101.57
100.9	100.28	99.82	101.71	99.496	100.08	99.969	101.51	100.5	99.096	100.99	99.833	100.76	100.39	99.22	100.02	99.32	99.576	100.75	100.43	100.34	101.75	101.53	101.54	98.964	101.16	100.44	100.21	100.88	100.8	101.74	100.41	100.97	101.96	100.44	100.76	100.21	100.85	101.56	101.54	100.5	100.31	100.55	101.16	100.24	100.28	100.51	100.98	98.561	100.64
110.35	109.57	107.84	110.5	107.94	108.83	107.86	108.38	107.04	109.12	107.26	109.89	109.09	107.03	108.4	107.2	109.73	106.66	108.02	107.62	106.44	107.9	107.12	107.69	107.97	107.77	108.72	108.64	109.13	107.88	108.97	108.61	108.76	109.25	108.52	108.07	109.3	107.73	107.41	108.44	106.99	108.86	106.58	107.87	106.98	109.03	107.61	108.04	107.25	106.36
108.87	108.18	108.73	108.95	108.62	107.94	107.79	107.83	107.94	107.65	108.48	108.04	110.59	108.9	108.75	109.01	107.51	107.9	108.84	108.19	107.62	109.11	107.57	107.24	108.22	108.41	107.97	108.97	107.2	108.74	107.53	109.8	108.49	107.38	107.88	108.88	109.31	107.16	108.24	108.28	106.88	107.51	108.58	108.81	107.62	109.04	108.62	108.54	107.94	109.19
106.13	104.01	105.83	105.68	106.08	106.23	104.69	104.42	105.58	107.18	106.01	104.56	106.08	106.09	106.28	105.19	105.45	104.25	104.94	105.58	104.67	105.71	104.72	105.2	106.62	105.67	106.32	107.1	106.17	104.85	106.91	105.45	105.22	104.73	104.97	107.56	105.45	105.15	105.81	103.49	106.33	106.66	104.12	105.55	105.48	105.66	105.08	106.35	105.21	104.84
106.01	106.64	107.01	105.32	106.99	106.24	106.8	105.33	105.92	106.68	107.82	106.43	105.88	105.66	106.63	106.38	106.29	107.14	107.91	107.02	106.93	105.79	104.7	107.61	106.38	107.14	105.87	106.57	107.18	106.59	105.32	108.09	107.05	105.58	106.27	106.48	105.9	107.05	107.19	106.66	104.93	104.81	105.67	106.39	107.6	108.17	106.52	106.84	107.63	107.1
98.57	99.62	100.24	99.377	99.297	97.382	98.446	99.283	97.574	98.843	99.458	98.777	98.148	97.852	98.94	99.057	97.945	97.701	99.234	97.273	96.341	97.466	97.2	96.933	97.922	96.785	97.249	96.412	99.401	98.057	98.097	98	98.083	98.728	98.455	98.521	97.455	98.353	98.374	97.114	98.394	99.044	98.979	96.862	98.847	97.718	97.911	98.152	97.155	97.22
105.38	105.14	107.86	105.79	107.09	106.33	105.42	106.47	105.71	104.45	106.72	105.59	105.17	105.49	105.7	106.79	104.1	105.71	105.3	105.94	106.09	105.06	105.33	105.59	103.55	106.41	106.07	105.58	106.44	105.74	104.43	107.28	105.89	106.79	105.45	104.28	105.4	105.7	107.4	107.19	106.42	106.09	105.43	105.86	107.52	106.85	106.29	106.24	106.11	105.64
105.47	105.45	104.76	104.65	105.05	105.4	106.31	105.14	105.45	107.11	105.1	106.58	106.06	106.3	105.89	105.9	107.3	106.54	105.63	106.67	104.36	106.09	102.91	106.39	104.47	105.33	106.27	105.25	105.57	106.95	106.78	106.58	104.81	104.96	106.89	107.09	105.75	106.27	105.87	104.95	105.15	105.5	105.65	103.61	106.29	105.7	105.06	105.1	105.77	106.37
106.88	109.33	107.91	108.94	107.86	108.72	109.18	109.43	109.6	108.68	108.29	110.48	109.87	109.64	108.6	108.49	109.13	109.29	108.92	109.03	108.61	108.53	108.49	108.91	108.28	108.41	109.14	109.31	109.36	108.95	109.51	108.24	109.45	108.77	108.19	108.56	107.94	110.18	108.84	108.52	108.77	108.6	109.82	110.05	107.78	108.65	108.85	108.93	108.62	107.08
107.98	105.47	106.36	105.96	105.78	106.32	106.07	105.92	105.89	105.85	106.07	106.2	106.83	106.25	107.7	106.38	106.12	107.12	105.68	105.66	106.21	107.4	106.37	106.52	106.98	107.2	106.17	105.84	106.42	106.54	105.29	106.73	106.47	105.88	106.56	106.73	106.12	106.89	105.8	105.48	107.09	104.05	107.02	106.08	106.74	106.37	107.02	107.59	106.42	106.23
107.85	108.54	109.37	108.1	108.67	108.89	107.97	107.65	108.1	109.09	108.15	108.11	109.09	108.22	109.53	109.12	108.63	108.06	107.48	108	108.89	107.76	107.64	108.15	108.51	109.24	108.08	107.04	108	106.38	107.85	109.27	108.81	107.91	108.29	108.63	107.07	109.25	106.8	108.65	107.17	108.2	107.2	107.6	106.92	108.36	108.92	107.4	107.74	108.57
103.43	104.89	104.95	105.78	106.22	104.95	106.7	105.78	105.7	105.37	106.61	105.58	106.63	105.24	106.59	107.12	104.93	105.12	103.94	105.26	104.73	106.75	106.61	105.07	105.72	107.01	105.51	104.97	106.12	106.09	104.96	105.48	106.05	105.24	105.64	106.1	104.87	106.39	106.53	104.99	105.13	104.72	105.48	105.42	104.94	106.49	105.45	105.92	105.81	105.27
99.556	101.91	101.34	99.477	101.97	100.45	100.24	100.49	102.03	101.2	100.82	100.8	99.904	100.29	101.79	100.35	101.32	101.22	100.2	101.7	101.09	101.8	100.8	100.99	100.18	100.66	100.49	99.777	101.09	100.81	99.743	100.8	101.48	100.72	99.584	99.456	101.37	100.81	100.19	101.75	100.15	99.744	100.56	101.58	100.04	100.62	100.1	101.17	99.689	101.51
107.11	108.44	108.96	109.06	108.94	109.91	107.69	108.13	109.98	107.7	108.76	108.49	108.28	109.21	107.73	108.58	107.09	109.29	109.5	108.9	107.6	109.94	109.32	107.7	109.16	108.3	108.68	108.28	108.69	108.28	110.35	109.37	108.61	107.55	109.13	108.02	108.96	108.22	108.35	107.64	107.93	108.3	108.47	108.31	107.13	108.4	108.69	107.43	109.48	108.52
108	107.27	109.02	107.77	107.57	108.21	108.72	108.9	108.32	107.61	107.7	108.85	107.2	107.14	108.75	108.51	108.98	107.21	108.21	108.98	107.82	106.52	107.7	109.51	107.65	107.7	107.69	107.45	108.62	107.94	107.29	108.47	106.94	105.6	108.44	106.64	108.25	108.44	107.08	108.36	107.06	107.86	107.96	105.87	107.73	107.15	107.21	105.98	108.75	107.12
106.66	107.26	105.78	107.01	107.28	108.61	107.96	107.67	108.21	108.44	106.58	107.11	109	107.92	107.55	108.59	107.95	105.54	107.67	107.28	108.9	107.24	107.63	108.12	106.89	106.74	109.66	108.64	108.2	108.22	105.3	107.04	106.66	106.64	107.32	106.93	107.47	106.92	106.85	106.04	108.98	108.8	108.37	108.38	107.52	107.4	107.6	110.06	108.06	106.75
106.44	106.75	107.98	107.58	107.04	107.74	107.1	107.18	108.54	107.15	107.52	108.18	107.59	107.08	107.72	107.37	107.97	107.81	106.62	106.8	106.68	107.1	108.07	107.87	107.51	108.16	108.32	107.39	108.03	107.26	108.14	108.25	108.97	107.62	107.39	105.11	108.35	106.3	109.44	107.88	106.28	107.45	106.59	108.27	108.44	108.06	108.17	107.07	107.97	107.09
103.89	105.84	106.16	105.63	105.87	106.53	105.17	106.01	106.56	104.91	105.49	105.32	106.57	105.55	105.05	105.66	107.57	104.43	105.74	105.62	105.46	105.9	107.07	105.68	104.32	105.75	106.64	105.31	107.35	107.36	104.82	106.38	104	106.9	106.25	106.26	105.95	104.85	106.68	105.98	105.71	106.26	106.26	106.38	105.97	106.65	105.72	106.46	106.32	105.06
107.22	107.94	106.69	108.19	108.92	108.83	108.41	108.45	107.74	109.13	106.76	108.43	107.1	108.36	106.75	108.38	107.76	109.74	107.7	107.18	107.4	106.9	107.82	108.11	106.85	106.5	107.22	107.12	107.19	107.9	107.15	107.56	106.81	107.86	108.66	108.39	108.19	107.87	109.28	108.27	108.64	108.61	107.81	106.53	108.07	106.57	107.86	107.41	107.19	108.18
98.689	98.561	97.235	98.595	97.781	97.157	98.883	98.024	97.329	98.665	97.301	98.458	99.34	98.081	98.715	97.681	97.772	97.238	98.455	98.107	97.365	98.677	97.004	98.448	97.618	97.875	99.037	99.516	96.776	98.632	98.895	96.743	98.743	97.39	98.305	98.534	98.516	99.004	97.911	96.756	97.425	97.541	98.395	97.638	98.269	98.974	98.825	98.094	97.177	98.652
110.08	108.32	107.3	107.97	107.3	108.63	108.2	107.93	109.81	110.13	108.01	108.4	108.67	108.6	109.81	107.81	108.37	107.91	108	108.12	108.88	108.14	107.37	108.71	108.41	108.05	107.89	107.85	106.9	108.27	107.41	107.25	108.95	109.76	109.72	110.02	107.71	107.26	107.27	109.05	107.52	108.54	107.9	108.14	108.69	107.67	107.56	109.52	106.63	106.13
109.62	108.44	108.02	107.65	106.61	105.89	107.54	108.45	109.76	107.38	108.64	108.69	108.72	108.49	110.38	107.76	107.93	106.69	107.3	108.73	109.03	106.89	108.37	107.08	109.21	108.06	108.73	109.2	108.14	109.15	108.65	108.89	107.94	109.14	108.5	106.8	106.41	108.17	107.98	108.73	109.84	108.51	107.36	108.68	108.28	106.45	107.55	109.04	109.03	107.78
108.64	108.12	107.85	108.62	107.75	106.66	106.23	107.12	107.41	108.49	108.17	106.04	108.98	107.09	108.42	107.86	107.96	108.75	107.38	109.46	108.42	106.46	108.48	108.31	109.66	107.3	108.24	106.84	108.86	109.1	108.77	107.74	107.41	108.82	107.62	106.63	107.94	106.65	108.29	106.35	108.38	107.76	108.21	108.88	107.52	107.6	107.48	106.42	107.33	105.87
101.71	101.44	102.06	101.75	101.87	103.12	102.21	101.9	103.05	103.45	102.08	100.6	103.22	102.69	102.44	101.59	102.82	101.27	103.05	102.08	102.52	102.11	102.26	102.26	105.04	102.91	103.12	103.76	103.42	102.65	104.76	102.37	103.08	103.51	104.36	103.23	103.32	102.41	102.73	101.87	102.03	103.73	101.52	103.27	102.86	101.58	103.61	102.15	102.76	101.57
107.19	107.15	107.36	109.3	106.46	107.56	106.72	107.73	105.78	107.29	108.54	107.11	108.78	108	108.14	107.95	107.16	107.94	108.02	107.42	108.35	109.67	107.43	108.36	109.14	108.06	107.58	108.16	107.22	107.45	108.97	108.79	107.28	107.42	106.88	107.86	108.63	108.33	106.87	107.6	108.01	108.29	106.72	107.6	106.97	107.45	109.37	108.1	108.72	109.41
107.77	108.16	107.95	108.04	109.16	108.08	107.24	108.22	107.97	109.46	108.07	107.1	108.98	108.78	106.78	108.04	109.34	108.2	106.97	106.64	110.33	109.03	107.03	106.91	107.49	108.43	109.01	106.39	107.55	109.48	107.41	107.92	109.86	107.38	109.25	107.77	108.48	107.33	107.29	107.79	108.54	109.39	106.24	108.81	107.22	108.69	107.77	108.11	107.31	107.56
97.787	97.362	97.192	98.576	98.385	96.466	99.823	99.121	97.726	97.492	99.441	97.869	98.575	97.697	98.64	97.991	100.24	97.473	96.139	97.635	98.509	97.197	97.278	97.664	97.467	96.49	97.949	98.722	98.06	98.062	98.817	98.161	96.503	98.745	98.448	97.936	97.907	98.785	97.542	97.824	99.164	98.471	97.339	98.606	98.433	98.328	97.974	99.695	97.085	98.156
110.56	109.8	109.59	109.28	110.21	110.44	110.46	110.12	111.26	111.37	110.5	109.93	110.74	110.64	108.13	109.55	111.3	110.5	110.38	109.99	110.32	111	109.43	111.15	112.09	111.24	110.69	112.55	109.03	112.08	108.65	108.98	110.63	111.32	110.61	111.11	110.49	110.02	109.75	110.55	110.78	109.46	111.44	109.99	111.85	111.17	111.26	109.09	108.95	110.23
100.91	101.38	100.65	100.94	100.18	100.97	100.92	101.06	100.08	98.984	99.836	99.941	100.53	100.42	99.547	101.99	101.71	101.25	101.68	101.3	99.601	103.05	101.36	101.03	100.28	99.53	101.23	101.11	101.02	102.81	100.03	99.392	101.34	100.65	101.45	100.73	99.071	101	101.26	99.056	100.15	99.82	100.52	101.78	99.599	102.19	99.474	100.77	101.34	99.604
106.39	106.14	106.65	105.24	107.79	106.74	106.82	105.58	108.71	106.58	105.39	106.35	105.67	105.93	105.53	107.69	106.58	104.96	106.15	105.87	108.07	107.73	105.84	106.18	106.67	106.77	107.22	106.63	105.45	107.04	105.85	106.34	106.28	106.33	105.98	106.09	106.29	106.72	105.87	106.66	105.73	107.34	106.87	106.24	105.63	105.68	106.46	105.98	108.85	106.12
106.17	105.56	105.69	106.62	105.67	105.29	105.86	105.74	104.48	106.8	106.4	105.49	105.81	104.1	105.95	105.78	107.11	106.74	105.96	104.6	106.12	106.43	105.23	106.21	106.36	105.39	106.52	106.03	104.91	106.85	106.28	104.53	104.28	105.42	106	106.1	104.96	105.77	105.28	105.04	104.98	107.29	105.17	104.5	104.91	106.67	105.44	106.63	107.12	105.39
105.94	105.78	107.08	106.39	105.66	105.9	106.23	106.71	104.15	106.99	105.7	107	103.89	105.78	106.7	106.37	105.91	107.3	106.82	106.73	107.62	106.93	105.08	107.62	106.74	105.8	106.66	106.13	106.73	104.41	106.48	104.57	108.04	106.78	106.52	107.61	105.62	108.7	106.49	106.16	105.99	105.93	108.8	107.09	108.93	106.74	106.23	106.06	107.77	106.52
96.962	97.686	97.364	97.413	99.232	97.355	99.08	97.924	98.504	98.423	97.743	99.331	98.266	98.357	98	97.576	98.749	98.578	97.164	97.952	97.5	98.043	97.218	97.138	98.852	98.168	97.842	98.411	97.395	98.625	97.606	98.205	97.373	96.397	97.674	98.108	97.193	99.096	96.584	98.882	98.417	99.026	96.642	99.259	98.765	97.13	97.027	98.196	99.261	97.887
105.88	105.4	105.89	105.88	105.14	106.14	107.01	106.08	104.89	104.9	104.84	106.29	106.25	105.1	107.69	106.83	105.88	106.19	107	104.85	105.6	105.87	105.63	105.01	104.62	108.58	106.16	104.58	106.58	104.77	103.25	103.87	105.77	106.85	105.68	103.94	105.39	104.86	105.74	105.87	106.78	104.21	104.63	104.61	105.31	104.36	106.02	106.85	104.23	104.41
106.71	104.55	105.06	105.63	105.52	106.49	103.07	105.07	103.9	104.54	106.09	103.89	104.11	105.9	105.12	107.19	107.3	104.16	106.69	104.6	104.4	105.09	105.02	104.75	106.2	106.03	105.63	106.7	107.04	105.74	106.38	105.42	105.33	104.85	105.27	104.28	105.7	105.82	104.58	107.18	104.63	103.92	105.9	105.67	105.53	105.05	105.09	105.36	105.92	106.89
110.1	111.39	110.43	109.2	110.83	110.64	109.98	109.92	111.02	110.33	111.36	110.07	111.56	109.35	110.01	110	111.84	110.5	111.03	112.64	109.94	111.41	110.34	110.22	110.75	109.76	111.22	108.3	111.61	111.13	111.04	110.3	111.6	110.61	110.39	109.77	108.95	111.47	109.8	111.28	110.1	110.92	109.38	111.33	110.92	110.77	108.88	109.63	110.79	110.44
99.549	100.5	102.13	101.03	101.26	101.41	99.252	100.71	99.192	100.48	99.769	100.11	100.99	100.55	99.808	100.78	100.62	101.32	101.25	102.01	100.99	99.819	101.26	101.23	99.782	100.05	101.21	100.77	100.46	100.46	99.497	100.13	101	98.807	100.29	100.69	100.17	101.76	99.751	99.829	100.35	100.27	100.96	99.771	101.66	99.397	101.24	100.94	101.1	99.979
110.94	109.97	109.77	110.55	109.39	110.68	110.13	111.04	111.47	110.23	111.47	109.74	109.34	111.16	109.9	110.4	109.59	110.3	109.38	109.95	110.17	110.96	109.41	113.33	110.12	110.48	110.4	111.94	110.36	109.47	109.36	111.86	111.1	111.39	108.8	112.07	110.28	112.32	109.42	109.79	110.02	111.16	111.68	110.48	111.92	109.78	109.06	110.43	111.49	110.38
106.57	106.58	105.08	105.81	106.57	106.01	105	106.99	104.55	107.72	104.84	105.71	107.08	106.78	106.46	106.94	106.7	106.07	104.43	105.13	105.68	105.28	105.6	104.81	105.65	104.76	104.64	106.46	106.49	106.94	105.04	104.79	106.54	104.93	106.6	104.23	105.8	104.04	107.03	106.39	105.93	106.72	106.48	106.91	106.33	106.43	105.35	105.18	105.16	105.6
104.95	106.12	105.82	104.64	106.88	107.02	105.41	104.5	104.06	105.93	106.88	105.04	104.24	103.43	106.16	104.5	106.61	106.54	104.74	105.94	105.41	106.41	105.08	105.62	105.13	106.63	105.99	106.47	105.08	105.72	105.97	104.78	106.16	105.27	106.91	107.11	103.76	106.93	104.46	106.26	105.52	105.47	107.33	105.13	104.96	103.46	104.84	105.96	105.57	105.91
99.039	99.082	98.56	100.24	98.316	100.76	98.853	99.437	98.475	100.39	98.982	100.27	99.693	98.541	99.686	99.257	98.648	97.692	99.27	97.207	98.099	98.094	97.858	99.615	98.206	98.333	96.998	98.743	97.701	98.705	98.698	99.402	100.3	98.029	98.21	99.963	98.561	100.27	98.857	98.615	98.824	99.481	99.55	98.465	99.915	98.791	98.963	99.639	97.739	97.673
104.94	104.89	105.92	105.1	105.19	106.12	106.78	105.69	106.48	104.7	106.37	105.73	105.49	106.37	104.95	105.06	105.44	104.84	105.62	104.52	104.49	106.44	106.98	105.62	105.22	106.52	105.35	106.33	104.9	106.94	105.72	104.7	105.76	106.03	104.88	105.87	104.02	105.18	105.89	105.14	105.82	106.28	106.38	105.24	105.43	105.93	105.89	105.09	104.76	105.77
105.21	107.29	106	105.98	106.5	105.57	105.42	104.35	104.63	106.21	106.15	103.96	106.57	107.41	104.87	106.27	105.82	104.84	106.98	104.71	105.52	105.9	106.09	106.09	104.74	105.52	104.09	104.64	105.32	106.32	106.62	105.37	103.1	104.07	105.03	105.47	106.16	105.89	106.8	104.58	104.39	104.55	105.43	105.25	103.93	106.99	106.35	105.9	105.09	105.6
109.82	108.54	108	108.85	107.85	108.45	107.22	109.11	109.82	107.53	108.75	109.06	107.55	108.29	109.89	107.69	108.47	108.51	108.22	108.22	107.97	108.43	108.84	108.82	108.3	106.91	109.29	109.79	108.5	108.64	109.92	107.11	108.19	108.17	108.62	109.71	108.98	108.14	109.43	109.05	107.83	108.46	109.37	109.13	107.32	107.02	109	110.46	108.64	108.48
108.88	107.8	108.13	106.53	108.38	106.16	109.02	107.29	108.35	106.5	107.26	107.63	107.03	107.21	107.23	107.52	108.86	107.57	108.1	107.01	108.49	108.2	108.58	108.19	107.32	107.53	107.42	107.61	108.07	109.7	107.73	108.07	109.59	108.11	106.97	108.12	107.29	107.38	107.46	107.76	106.49	109.12	107.97	107.64	107.69	108	108.34	108.31	108.93	108.87
105.72	106.4	107.19	104.98	106.28	106.74	105.84	106.29	105.34	106.99	105.38	105.9	105.65	105.04	108.31	107.25	106.6	106.11	105.55	106.46	106.76	105.4	107.53	108.43	105.47	106.56	105.8	106.33	107.04	105.08	104.51	105.72	106.35	106.06	106.65	105.53	105.96	105.95	105.83	104.78	104.9	105	107	106.23	106.61	107.87	106.97	105.54	107.47	106.04
98.346	94.841	97.521	98.417	98.341	96.761	96.555	98.582	96.96	96.93	98.53	98.44	97.342	98.695	98.472	97.82	97.843	97.627	97.384	97.449	97.435	97.967	97.996	96.837	97.945	98.677	98.192	97.101	99.102	99.051	97.64	96.917	98.937	96.806	97.728	97.734	96.664	97.723	97.37	98.274	98.679	98.323	97.759	98.903	96.909	98.352	97.943	98.974	98.982	98.554
107.9	107.99	109.54	109.06	107.24	106.47	108.97	107.23	107.71	107.52	106.25	106.47	108.64	107.55	107.99	107.33	107.84	107.87	107.18	107.79	107.72	107.72	106.45	108.6	107.09	107.06	109.26	108.29	107.6	107.66	106.74	107.23	106.2	108.72	106.5	107.84	107.64	106.94	108.98	107.34	107.75	108.94	108.57	107.7	106.71	107.96	109.05	107.53	106.8	107.61
109.04	107.03	106.56	108.19	108.32	106.38	108.32	109.17	107.84	107.97	109.01	107.22	107.32	109.21	109.42	108.92	107.36	107.55	108.21	107.97	109.12	106.94	107.9	109.24	108.94	107.9	108.79	109.16	108.76	108.54	108.33	107	108.14	107.45	107.89	107.32	108.86	107.81	109.23	107.76	108.54	109.53	110.07	108.16	106.9	108.38	108.58	109.02	107.54	107.94
107.1	108.18	107.2	108.66	108.57	106.14	108.46	107.2	109.78	108.93	108.22	108.89	108.51	108.15	107.67	106.43	108.84	109.89	108.11	110.02	107.37	108.82	108.52	107.8	109.24	109.76	108	107.34	108.4	108.03	109.22	108.01	108.16	107.68	108.3	107.77	107.82	107.73	108.03	107.34	107.15	108.82	109.25	108.22	108.36	109.97	110.01	108.5	107.4	108.09
98.095	96.686	99.174	97.379	97.042	97.635	98.542	98.52	98.199	98.474	97.811	97.711	98.959	98.047	98.34	98.512	98.7	97.661	99.201	98.116	96.995	96.538	99.552	99.326	97.576	97.942	97.727	96.157	96.894	98.244	98.745	98.798	98.185	97.642	99.605	97.561	97.723	98.511	98.185	97.393	96.78	97.916	97.524	96.961	97.467	96.888	97.156	97.503	99.835	98.846
106.06	105.73	105.76	105.56	106.19	106.13	105.29	105.29	107.79	105.89	107.29	107.28	106.5	105.68	107.54	105.19	106.93	105.32	106.17	107.02	104.29	106.5	107.04	104.91	107.53	106.32	107.07	106.56	106.44	105.76	105.65	108.52	105.13	106.76	104.37	105.24	105.63	107.07	107.31	105.11	106.56	107.16	105.56	104.38	106.84	105.57	106.84	104.87	106.94	105.15
104.95	106.35	107.07	105.5	107.02	105.86	105.79	103.88	105.7	105.28	104.91	105.61	105.46	105.26	106.72	105.24	107.4	106.04	105.6	105.39	106.65	106.55	105.96	105.65	107.39	106.07	104.99	104.93	105.82	105.89	106.06	107.03	106.26	105.36	106.02	105.77	106.6	105.94	105.27	107.13	106.11	106.63	104.45	106.43	106.13	105.93	105.13	106.47	106.31	105.53
106.62	105.38	107.14	106.86	105.91	106.08	105.04	105.56	106.05	106.26	105.37	106.87	104.96	104.28	106.18	105.31	105.67	106.78	106.15	105.08	106.08	105.38	106.46	106.11	105.06	105.92	106.61	105.15	104.22	104.54	106.03	105.77	104.12	103.41	106.26	105.82	105.22	104.93	106.39	104.68	104.3	104.96	105.46	106.09	106.2	107.63	103.95	105.58	105.82	107.33
107.66	107.74	110.37	107.89	107.59	107.8	107.29	108.21	108.82	111.14	108.06	108.77	107.92	107.36	108.47	110.03	107.74	108.18	107.37	108.21	109.55	108.51	108.87	108.14	109.04	108.71	108.64	109.31	109	108.52	109.16	108.87	109.43	108.58	108.54	108.04	107.72	106.84	108.88	109.02	108.4	108.79	107.81	108.33	107.52	109.31	108.12	108.35	107.38	109.2
108.35	108.91	108.28	106.8	107.42	107.04	109.23	108.95	108.55	109.92	108.28	109.43	108.7	109.6	108.62	108.99	108.76	107.14	109.63	107.38	109.27	108.01	107.55	109.68	110.14	109.02	109.18	107.04	106.72	109.02	107.47	110.3	110.5	109.75	108.53	108.61	108.22	108.79	109.15	108.6	108.36	107.8	106.81	108.64	108.8	107.74	108.31	108.93	108.94	107.44
106.12	105.58	107.34	105.17	105.23	106.71	106.92	106.13	106.49	104.9	105.59	105.69	103.74	106.29	104.62	105.71	106.1	106.79	106.26	105.38	106.98	106.51	106.2	106.09	105.6	104.77	106.51	105.56	106.42	107.4	105.82	106.59	106.6	105.95	105.64	106.05	106.78	105.12	105.69	106.01	105.51	105.02	104.18	104.6	106.53	104.99	106.06	106.22	105.36	105.21
106.23	104.09	105.24	105.48	106.01	105.2	104.9	105.27	105.48	105.08	105.08	105.8	104.6	106.28	105.32	104.8	105.02	104.32	105.71	106.27	105.15	106.37	104.82	107.02	105.6	106.05	104.75	106.46	106.54	106.76	105.43	105.32	106.17	106.04	105.22	104.24	105.62	106.07	106.13	106.01	106.89	106.17	104.65	106.27	105.7	103.53	105.91	106.21	104.98	106.44
99.504	98.082	97.74	98.162	99.327	98.631	99.935	98.427	99.391	99.809	98.449	98.727	98.658	99.429	99.947	99.824	100.42	97.184	98.02	98.252	97.765	99.419	98.391	98.351	97.631	98.171	99.498	97.017	99.577	98.672	98.991	98.56	98.012	99.02	97.554	100.38	98.253	98.282	98.701	98.158	98.612	97.727	97.769	97.551	99.487	98.845	99.059	99.462	99.504	97.288
107.77	106.13	107.08	106.28	106.8	106.6	106.45	106.77	107.08	106.92	107.34	106.68	107.7	106.1	107.48	107.73	106.19	104.57	107.6	105.25	107.21	105.25	106.61	106.05	105.2	105.91	106.68	105.08	104.79	106.06	106.92	105.07	107.07	106.22	106.23	105.2	106.45	105.72	106.99	105.89	106.29	106.43	108.63	106.94	106.2	107.3	106.98	105.9	106.78	105.64
107.87	107.76	105.67	107.91	109.67	108.1	110.15	106.92	106.06	109.34	107.13	107.59	107.63	108.92	108.22	108.28	107.2	109.04	106.04	108.65	108.91	107.58	108.04	107.34	108.64	105.98	108.54	106	106.86	108.26	106.89	108.73	107.21	108.25	107.49	107.47	107.01	107.75	108.04	107.26	107.87	107.16	107.04	109.01	109.69	107.69	107.53	106.86	108.14	108.2
97.916	96.812	97.514	97.417	97.017	97.118	97.936	98.85	99.305	97.602	97.26	96.015	98.66	98.145	98.792	96.258	98.453	98.302	98.274	97.746	98.181	98.668	98.151	98.28	96.497	96.83	98.276	97.571	97.747	99.116	97.613	97.475	97.692	99.4	97.588	96.696	98.133	97.856	97.553	98.336	98.061	97.751	97.979	98.118	98.592	97.034	98.21	98.607	98.236	100.74
100.19	101.75	99.926	101.91	100.9	98.908	100.42	99.196	99.871	100.12	99.31	100.53	100.3	102.76	98.999	101.14	99.692	98.856	100.77	100.87	100.36	99.942	100.94	100.62	100.08	99.224	101.14	101.25	100.3	100.02	100.19	100.05	99.385	100.06	100.54	99.678	100.24	101.83	100.68	100.51	101.05	99.626	99.524	99.921	100.09	100.12	101.97	98.8	101.25	100.51
108.27	109.41	107.68	107.27	109.39	106.55	108.41	107.34	108.97	108.05	107.18	107.77	107.97	107.73	105.8	106.89	107.96	107.24	106.04	108.38	107.87	106.36	108.4	108.02	107.32	107.96	107.2	108.34	107.06	107.97	107.32	109.33	107.25	107.89	107.55	107.18	107.73	108.08	110.21	106.81	107.59	107.96	108.26	107.73	105.69	107.96	108.86	107.19	107.39	109.22
104.4	104.39	106.02	105.15	106.51	105.35	104.8	104.21	105.2	104.97	106.22	104.38	105.09	106.76	106.26	106.26	105.53	105.58	105.09	106.61	106.11	104.97	105.61	105.44	104.78	105.9	105.62	106.83	104.72	104.92	106.01	105.58	104.77	104.63	105.49	104.63	104.91	105.7	105.47	104.91	105.94	105.12	104.65	105.6	105.53	104.5	105.94	105.64	103.4	105.63
105.24	107.96	107.07	105.54	105.5	106.34	105.61	104.94	107.48	106.6	107.18	107.48	105.53	106.75	107.18	106.2	106.28	106.83	105.39	105.87	106.34	106.89	105.77	107.16	105.97	106.79	106.12	105.92	107.51	104.5	106.31	106.42	106.27	106.79	106.78	105.82	105.78	106.8	106.36	108.67	105.08	105.96	106.5	107	105.61	106.66	107.22	106.07	106.97	106.61
104.87	104.44	105.87	106.04	104.67	105.08	104.81	104.38	106.26	105.34	105.57	106.47	105.41	104.32	106.87	105.4	105.44	107.86	108.56	104.96	106.8	107.01	106.78	105.13	104.02	105.95	104.71	105.48	106.44	107.16	108.53	106.25	104.99	105.49	106.58	106.23	106.58	105.91	104.84	105.07	105.17	106.13	107.38	106.02	105.27	105.86	104.85	104.88	106.87	105.5
106.55	105.45	105.17	106.74	105.38	106.42	106.43	106.4	105.7	105.43	105.74	106.33	106.57	106.09	104.68	105.75	104.76	106.42	106.35	106.44	106.45	105.27	103.64	107.75	105.43	107.11	105.89	106.3	105.72	104.69	105.09	106.26	106.25	105.85	105.12	105.19	104.9	106.03	106.18	105.96	106.25	106.01	105.06	107.11	104.58	104.58	105.1	106.35	105.46	105.28
97.916	101.25	98.573	98.499	98.834	98.734	97.967	98.806	98.448	97.395	99.694	99.983	98.415	98.198	99.095	100.33	99.828	98.808	97.375	98.12	97.281	99.5	97.725	99.406	97.002	98.81	99.332	100.91	98.051	100.12	97.299	99.404	98.947	96.467	98.612	99.429	97.887	97.979	99.741	98.058	97.438	98.991	99.11	97.814	98.366	99.334	98.627	97.213	97.967	97.698
104.65	105.2	107.55	105.65	105.59	102.84	105.83	105.75	106.2	105.97	105.54	103.92	105.37	106.27	105.67	104.79	106.5	106.34	106.83	105.39	104.48	104.66	105.31	104.62	106.75	105.61	106.48	106.07	105.57	106.69	105.82	105.46	106	105.1	104.97	105.69	104.84	106.17	105.55	104.87	105.67	107.13	104.89	105.5	106.14	106.21	105.63	104.55	106.57	105.26
112.18	109.59	110.64	109.23	110.7	109.47	111.07	110.08	111.91	110.37	111.17	110.66	111.71	109.49	110.48	110.3	110.17	112.09	109.55	109.49	111.79	109.59	109.51	111.42	112.59	109.75	112.66	110.86	109.69	109.34	111.88	110.34	111.46	110.21	110.35	111.42	108.18	109.49	109.67	109.59	110.32	110.63	108.92	112.56	110.2	111.15	110.82	110.51	110.44	111.58
107.13	109.29	107.69	107.11	108.23	107.04	106.07	109	109.74	108.47	109.68	107.79	107.94	107.77	107.49	107.79	107.02	107.72	109.29	107.62	107.51	108.43	107.69	108.92	108.18	106.86	108.55	109.03	107.75	109.25	108.46	108.12	107.5	107.83	107.68	109.05	109.66	107.67	107.56	109.25	107.46	109.77	107.77	108.97	109.13	108.14	109.7	108.89	108.99	108.57
108.51	107.18	109.27	107.8	108.28	108.01	111.13	107.33	107.31	107.7	109.86	109.54	109.32	108.96	108.14	107.97	109.07	108.93	109.18	108.28	109.13	109.2	109.11	108.71	109.42	107.8	108.42	109.21	109.55	107.97	109.43	108.72	108.99	107.07	110.25	108.42	107.87	109.68	108.6	107.78	109.15	110.08	110.24	108.86	109.16	109.87	108.75	109.81	108.77	107.8
106.6	106.59	107.91	105.22	105.39	106.43	108.04	105.11	105.96	105.33	107.1	106.28	106.61	105	105.18	106.86	107.25	107.05	106.38	107.18	105.78	106.53	105.77	106.09	107.61	106.4	105.98	105.82	105.2	107.27	105.4	107.86	107.29	106.57	107.11	107.53	106.32	107.49	106.91	107.11	108.06	106.65	106.44	106.49	106.29	105.92	106.37	106.46	106.67	105.95
105.69	103.98	106.4	103.85	106.21	103.87	106.67	104.98	105.56	105.18	105.54	104.02	104.78	105.03	105.21	104.16	104.85	104.29	106.2	105.49	105.84	104.67	107.41	106.7	106.14	105.58	105.62	105.2	105.32	106.64	105.63	106.16	105.4	106.06	106.84	106.44	105.32	105.8	106.27	106.64	105.89	106.26	105.81	106.46	105.97	105.59	105.47	104.43	105.66	106.22
98.809	99.961	98.298	100.2	98.851	99.625	97.62	98.718	98.255	99.802	99.52	99.695	99.379	98.882	98.595	100.04	98.825	98.349	100.42	98.109	97.392	101.14	98.15	98.294	98.164	99.056	98.817	99.917	99.689	98.342	98.08	99.502	98.685	95.961	98.464	98.542	98.763	97.75	99.504	99.535	100.69	97.858	98.848	98.335	97.815	99.185	99.558	99.049	98.7	99.159
107.86	106.82	107.61	107.14	108.05	108.94	108.82	106.74	107.69	107.61	107.28	106.41	107.07	108.39	107.7	107.82	108.99	107.3	107.6	107.24	108.65	107.78	109.87	108.29	107.82	105.62	108.79	108.61	107.35	108.79	109.23	106.73	107.18	108.64	109	110.15	108.6	108.23	107.45	107.44	108.64	109.42	109.01	108.05	108.04	108.96	107.25	107.15	107.79	108.16
103.76	106.18	107.03	104.49	103.7	105.94	106.7	106.11	103.72	105.17	104.1	105.59	106.83	104.24	105.88	106.37	105.13	104.43	107.27	106.43	106.24	102.94	106.4	105.35	107.78	106.85	106.42	105.79	104.44	105.79	106.66	105.52	104.73	105.34	106.06	106.01	105.98	104.3	106.69	104.88	104.78	106.76	104.65	103.13	106.48	107.3	105.96	105.43	104.51	105.35
108.15	108.03	106.61	108.65	108.77	107.37	107.83	108.41	109.02	107.19	108.21	107.39	109.07	108.16	107.6	109.47	107.2	108.42	108.31	107.73	108.53	108.4	107.74	109.34	107.94	108.85	107.71	108.86	108.85	109.26	108.63	109.41	111.54	108.09	108.19	109.42	108.63	109.73	108.66	108.06	108.42	108.49	108.61	107.8	110.04	109.19	106.79	108.48	108.46	109.02
107.07	107.9	108.17	107.33	106.55	107.28	107.47	106.76	107.07	106.23	107.75	109.07	107.3	107	106.63	107.41	107.66	109.25	107.57	107.85	107.96	106.76	108.85	107.83	108.43	109.53	107.95	108.6	108.21	108.29	108.56	107.28	106.81	107.89	107.58	108.71	108.37	108.4	107.9	107.43	107.73	108.19	108.09	107.78	107.35	107.07	108.08	106.24	107.27	108.01
106.55	107.13	104.32	106.52	107.22	107.41	105.7	105.27	105.23	106.46	106.27	107.13	105.8	106.48	104.7	105.38	107.1	106.03	107.37	105.99	105.85	104.78	104.94	107.58	105.08	105.45	105.12	106.71	104.82	107.35	106.03	106.18	106.88	105.78	107.49	104.81	105.65	105.14	104.6	103.67	106.57	106.37	106.22	106.52	105.61	105.3	106.75	106.38	104.96	106.17
107.63	107.21	106.93	108.33	109.55	110.31	109.21	108.61	109.84	109.08	107.82	107.27	107.78	107.26	107.26	107.46	109.81	107.95	109.04	108.53	107.48	108.99	110.02	110.44	107.81	108.36	108.32	110.31	106.98	109.29	107.11	108.19	107.75	108.34	108.45	109.87	108.39	107.56	108.89	106.81	107.62	106.47	109.21	107.94	107.33	108.38	107.28	108.85	107.44	108.53
107.74	107.16	107.31	105.7	106.96	104.98	107.3	105.94	107.18	105.81	106.49	107.07	107.94	105.85	105.45	106.89	107.5	107.9	106.61	105.33	106.64	105.33	107.31	105.5	105.74	106.27	107.74	106.93	108.39	105.83	105.15	107.31	107.63	105.62	105.54	106.79	106.61	103.99	108.18	105.36	106.6	106.48	107.54	107.21	107.71	106.81	104.25	105.9	105.57	105.68
108.77	110.19	108.52	110.34	109.89	110.21	109.17	109.04	110.89	110.69	111.05	109.62	109.46	110.89	109.82	111.33	110.15	109.38	110.08	111.85	110.24	110.07	110.57	110.69	108.77	110.02	108.44	109.2	110.89	111.03	111.32	110.39	109.12	110.44	110.35	112.2	109.54	109.74	109.78	110.78	110.6	111.62	110.79	112	110.16	108.74	110.82	109.52	108.69	110
104.19	105.69	104.34	104.91	105.12	107.59	105.63	104.57	103.42	105.32	105.23	106.27	105.69	105.41	106.38	106.18	106.26	106.04	106.25	104.73	104.54	104.23	104.88	105.6	106.07	104.97	107.3	105.66	104.39	105.54	105.8	105.48	106.25	105.12	105.56	105.8	105.87	105.16	104.13	105.63	105.35	105.03	106.53	105.6	104.7	105	104.61	105.54	105.93	104.84
105.97	105.15	106.25	106.06	107.43	106.74	105.35	105.69	103.82	106.08	106.99	105.35	105.17	105.73	106.16	107.24	106.13	104.88	105.18	106.81	105.13	105.95	105.66	106.11	103.12	105.93	105.48	106.93	105.6	104.64	105.31	106.12	103.67	105.49	104.82	106.92	106.75	105.57	105.22	105.35	105.85	107.62	106.19	107.39	105.64	104.72	105.56	103.67	105.96	107.06
108.15	107.83	108.88	108.91	108.73	108.97	109.17	109.5	109.19	108.12	108.48	108.86	107.73	107.28	108.22	108.07	107.33	108.39	108.18	107.75	108.23	109.93	108.56	109.41	109.95	108.59	108.74	109.18	108.18	107.8	110.08	109.34	106.63	109.53	109.39	107.87	108.71	107.27	108.24	108.48	109.47	106.96	109.04	108.94	107.17	109.64	108.46	107.79	107.39	107.52
98.617	97.966	97.399	98.371	99.215	97.292	97.83	98.399	100.63	99.443	97.946	97.7	98.594	98.678	97.551	99.916	97.712	99.364	98.267	98.595	97.312	99.075	96.96	97.716	96.088	99.497	95.589	98.074	98.757	98.794	98.323	98.595	97.612	99.282	97.958	100.02	97.94	98.074	97.942	99.6	98.98	97.897	98.464	97.383	100.42	98.958	96.436	98.389	98.142	97.683
99.755	98.937	101.1	100.1	100.7	101.16	102.08	101.96	100.59	101.02	101.57	100.25	101.12	101.32	101.74	99.736	101.46	100.32	101.67	101.28	99.943	100.72	101.16	100.4	101.25	101.48	101.35	101.51	100.84	100.68	100.5	100.74	100.7	99.848	100.72	100.92	102.23	99.682	101.22	100.75	100.33	101.01	102.5	100.19	100.26	101.28	99.268	102	99.453	100.65
108.7	109	107.93	107.59	108.33	108.07	109.47	110.5	109.81	108.31	109.4	109.04	108.64	109.75	107.61	108.31	107.81	108.88	108.73	107.5	109.27	108.69	107.27	107.05	107.74	109.27	108.04	109.31	110.49	109.85	108.33	108.83	107.96	110.06	108.99	109.3	107.98	108.54	109.57	108.38	107.32	109.11	108.6	106.68	109.74	108.3	109.87	107.92	108.92	108.6
98.844	97.293	98.411	96.996	97.856	96.312	98.617	97.395	98.649	98.252	97.978	97.85	98.003	97.219	98.964	99.091	99.129	99.267	96.808	98.903	98.277	98.888	98.054	98.512	98.494	97.551	99.55	98.06	96.804	99.217	99.1	97.98	99.112	96.069	98.335	97.986	98.791	99.501	98.179	97.54	99.499	96.985	96.788	98.302	97.661	97.94	97.14	97.216	98.248	98.573
105.86	107.29	106.24	105.07	106.68	105.95	105.7	106.68	105.44	105.1	103.71	105.08	106.53	105.57	105.95	105.24	107.07	105.27	105.8	106.53	104.04	105.5	106.72	106.83	105.18	105.82	104.47	105.95	105.72	105.69	106.16	105.26	105.47	105.95	106.06	104.44	105.2	105.68	106.95	105.81	107.57	105.49	106.23	104.89	105.5	105.86	106.85	105.7	106.45	107.3
105.76	103.44	106.59	106.24	106.55	106.5	106.08	106.25	105.38	105.38	105.63	105.87	105.76	103.56	105.68	105.17	105.19	103.73	106.51	105.68	104.22	104.28	105.04	106.09	105.94	106.3	105.71	104.97	104.71	105.56	106.77	105.29	105.29	105.53	106.07	104.92	105.79	106.88	104.47	105.89	105.72	105.47	106.84	106.87	105.3	105.64	103.94	105.96	106.19	106.29
106.9	108.56	108.18	107.81	106.41	109.51	108.76	107.76	107.04	106.92	109.56	109.15	107.52	107.22	107.96	108.81	107.14	107.66	108.58	107.97	107.88	107.83	109.91	108.23	108.3	108.19	108.76	108.37	109.28	108.62	107.63	107.92	107.72	108.92	106.2	106.74	108.33	107.2	108.97	107.94	108.71	108.2	108.89	108.78	108.85	108.33	109.63	107.33	106.51	109.31
107.16	107.16	106.45	108.1	109.78	109.34	110.51	108.77	107.28	109.53	107.47	107.02	108.68	106.86	107.8	107.77	109.69	108.91	107.4	108.38	109.57	108	109.34	109.05	109.21	107.99	107.59	108.98	107.79	108.47	108.91	109.12	110.04	108.2	108.29	107.52	109.41	107.22	108.34	108.29	109.05	108.61	108.48	108.71	108.51	108.35	107.49	109.48	109.09	106.67
105.53	107.1	105.05	107.03	106.23	106.32	106.77	105.19	107.21	106.93	105.23	108.61	106.66	106.38	106.11	106.41	106.25	107.49	105.52	107.44	104.77	106.25	108.82	106.2	105.3	106.77	105.55	107.06	107.31	105.46	106.77	105.74	106.22	107.58	105.18	106.75	106.05	106.75	106.09	106.56	106.63	107.01	105.94	105.6	106.88	106.24	106.8	105.26	106.54	104.88
107.94	105.72	105.1	106.89	104.37	106.6	106.55	106.42	106.23	105.61	105.24	106.77	108.03	107.02	106.1	107.84	107.17	105.64	107.57	106.85	106.47	107.36	106.82	106.46	106.42	107.32	105.71	106.83	107.75	106.04	106.41	105.29	106.82	107.36	105.85	106.1	106.33	108.36	107.22	105.78	107.52	108.08	106.41	105.19	106.56	107.02	106.17	106.12	107.81	106.64
106.9	109.03	108.68	108.35	108.58	107.58	106.56	107.13	106.98	109.06	108.55	108.86	107.33	110.08	107.34	108.23	107.57	108.66	107.95	109.08	109.32	108.43	109.98	108.08	107.93	107.49	109.62	106.88	106.98	109	108.89	108.63	109.04	107.79	109.96	106.41	109.32	106.99	108.59	108.04	109.44	107.62	105.7	109.8	107.65	108.42	108.48	107.78	106.59	108.29
100.24	98.663	99.67	98.803	100.27	95.776	99.351	97.73	99.186	98.248	98.529	97.303	98.357	98.269	98.894	99.295	99.458	98.262	98.841	98.611	97.386	99.528	96.734	99.4	99.523	99.38	98.389	98.677	98.658	98.176	100.89	99.021	97.64	99.007	97.499	98.577	99.339	99.331	99.463	98.243	98.933	98.427	100.16	99.309	98.79	97.926	98.71	99.609	98.289	99.355
107.75	106.51	105.53	105.88	106.27	105.58	105.73	106.92	105.5	106.37	105.49	105.31	105.75	106.18	106.68	106.36	107.01	108.37	106.1	105.4	106.81	105.51	108.53	106.06	105.31	106.44	107.27	106.41	105.95	107.39	104.77	106.88	105.79	107.28	105.44	104.66	106.84	106.67	104.89	106.49	107.46	106.09	106.68	105.59	106.51	106.44	106.31	108.27	106.17	107.55
105.75	106.3	106.73	106.24	107.55	106.88	105.89	107	106.52	105.76	105.66	106.86	106.89	107.42	106.14	107.6	106.92	105.8	105.55	108.66	105.63	105.78	106.9	106.34	105.38	107.73	105.16	104.65	106.89	107.08	105.34	105.01	106.9	105.83	106.34	105.94	105.71	107.74	106.5	107.24	105.88	105.97	106.85	105.17	104.96	105.93	105.41	107.26	104.66	106.32
108.75	109	109.13	106.9	108.74	108.86	108.15	106.97	110.13	107.29	107.52	109.43	107.87	107.22	107.66	108.73	108.95	108.48	109.61	110.11	108.14	108.06	108.96	109.03	108.91	108.41	108.53	110.05	110.19	109.2	108.73	108.51	107.98	107.47	108.8	107.95	109.51	108.31	108.51	108.56	108.17	109.32	108.55	108.59	108.85	109.51	108.7	109.34	108.4	107.97
101.44	103.26	102.24	103.66	103.83	103.42	102.89	102.12	102.55	103.28	103.83	102.56	101.98	102.57	102.95	103.25	103.59	102.7	102.01	101.62	104.25	102.46	102.36	102.75	102.78	103.3	102.66	104.11	101.77	102.86	102.66	103.41	104.1	102	101.88	102.84	103.04	102.79	100.93	102.42	102.52	103.51	101.46	103.74	101.8	102.83	101.39	102.76	103.15	102.19
107.75	107.34	109.24	109.31	108.22	109.81	111.09	108.84	109.71	108.38	108.74	108.89	109.9	109.07	107.52	108.46	107.02	107.05	108.01	110.25	108.74	109.02	108.23	108.74	108.76	107.91	108.01	108.28	109.07	107.42	107.14	109.09	108.55	109.01	108.32	109.19	108.45	108.71	107.48	108.49	110.58	108.65	109.77	105.88	107.84	107.63	108.49	108.01	109.06	109.15
105.49	105.59	106.55	105.34	104.61	105.67	105.74	104.47	106.45	105.14	106.86	104.44	106.31	105.43	104.91	105.48	105.72	106.05	107.41	104.69	106.41	105.55	107.05	106.12	106.41	105.21	106.8	104.19	105.13	105.28	105.66	105.66	107.16	105.64	107.1	106.76	106.16	104.27	106.23	107.56	106.5	106.77	106.41	105.33	107.48	106.44	105.75	106.11	105.96	105.52
104.47	104.38	105.88	106.14	107.07	107.06	105.75	104.61	106.54	106.63	105.29	105.94	106.2	106.17	106.4	106.87	105.34	104.45	104.92	105.67	105.58	105.97	105.94	105.72	104.57	105.8	106.81	105.6	105.88	105.7	105.33	107.2	106.69	105.83	107.41	105.84	105.61	106.08	105.32	106.93	105.45	105	106.85	107.6	106.39	106.91	105.98	106.23	106.2	107.58
107.79	106.17	107.55	107.78	105.73	107.1	106.73	106.11	107.43	107.17	106.63	107.44	107.6	106.37	107.82	106.63	106.03	107.05	106.17	106.5	106.96	105.74	107.61	106.37	105.75	106.81	107.62	106.07	106.28	105.93	107.08	108.15	106.17	106.41	106.68	106.65	107.5	106.92	105.82	107.75	106.46	105.24	107.01	106.43	105.75	107.21	106.53	106.21	105.62	105.89
108.17	109.03	109.31	108.27	107.75	107.75	109.44	109.3	108.39	108.99	109.78	107.63	109.19	107.68	108.04	109.29	107.89	109.9	108.5	108.55	108.87	110.29	108.01	109.58	107.51	108.27	107.59	106.71	108.76	108.76	109.8	107.47	107.89	108.58	109.1	108.26	107.92	108.93	109.07	109.85	106.62	108.28	108.36	108.45	109.09	109.65	107.9	107.81	107.68	109.7
106.01	106.54	106.5	107.59	107.03	108.66	106.28	105.44	105.2	104.65	106.37	108.3	107.24	106.08	107.86	107.47	107.37	105.67	108.02	106.79	107	107.52	106.12	105.6	106.9	106.62	105.62	106.95	107.61	106.28	108.28	108.14	106.13	107.54	108.95	107.72	104.75	105.64	107.92	107.22	106.68	107.25	105.22	107.46	107.56	107.41	104.67	105.72	106.76	106.65
105.55	104.44	104.76	104.62	106.92	104.26	106.14	105.25	106	105.81	104.43	104.93	105.84	107.14	104.77	106.43	106.32	104.33	105.09	105.56	106.93	103.21	106.58	105.62	105.45	107.59	106.72	105.49	104.77	107.01	104.37	106.04	104.27	104.23	104.56	106.74	106.07	105.8	105.52	105.72	105.99	107.27	104.51	104.51	105.21	104.76	106.08	104.07	104.63	105.04
107.8	107.79	108.55	108.86	108.73	109.27	108.21	107.28	109.41	110.25	108.48	107.59	107.53	108.95	109.07	108.27	106.8	107.67	107.06	108.31	108.26	108.24	106.13	108.61	109.07	108.49	109.45	108.02	109.27	107.65	109.33	109.68	108.55	106.3	108.96	108.82	106.95	108.22	107.93	108.08	106.27	108.61	107.87	107.01	108.62	109.41	108.15	107.71	108.72	106.58
108.65	106.84	107.77	108.59	106.36	107.7	106.87	107.42	106.89	107.54	106.91	107.91	106.11	108.42	108.29	108.12	107.27	108.1	108.93	108.75	107.66	107.83	108.25	108.43	108.89	107.33	107.31	108.57	107.19	107.98	109.32	108.3	108.29	107.74	108.21	107.08	108.01	107.41	106.91	108.74	107.01	105.95	107.41	107.69	108.7	108.99	109.14	109.78	106.38	107.25
100.7	100.65	100.26	100.14	101.16	103.58	99.848	101.21	98.73	101.54	98.682	101.36	100.35	100.28	100.7	100.33	101.99	100.97	101.86	102.09	101.94	101.3	101.13	100.48	100.18	99.987	100.55	99.587	100.39	100.89	101.89	100.78	100.54	101.66	102.78	99.669	101.91	100.38	101.8	100.56	101.32	100.68	100.52	102.31	101.1	100.03	101.66	101.49	100.95	101.41
108.84	106.47	108.47	107.36	108.14	109.28	108.22	108.73	108.86	108.44	107.68	108.36	108.03	108.39	106.88	110.24	107.03	107.02	107.71	107.57	108.73	109.28	107.35	107.43	106.84	108.73	107.82	107.93	108.65	107.53	110.38	107.38	108.71	108.21	106.85	107.82	107.89	107.67	107.48	108.38	108.41	106.59	108.57	107.84	108.94	107.6	107.58	108.38	107.95	109.81
101.85	100.65	99.54	101.56	101.45	100.92	101.96	101.5	101.78	101.62	102.74	100.82	99.487	100.79	100.88	99.465	102.67	101.58	101.13	100.83	100.37	100.63	101.58	101.19	102.16	101.39	102.41	102.52	100.52	99.186	99.931	100.71	101.39	101.24	102.29	102.29	101.68	101.12	98.842	101.06	100.24	99.892	100.11	100.81	101.56	100.36	102	101.56	99.16	99.646
106.82	106.68	108.01	108.6	108.9	107.31	108.3	108.12	107.79	106.88	108.98	108.3	108.72	107.85	109.74	108.39	107.95	107.84	108.66	107.63	108.22	109.48	106.7	107.57	108.81	107.86	109.45	107.43	107.55	108.79	107.01	107.74	108.16	110.25	109.49	109.02	107.84	107.99	108.63	108.82	107.26	109.77	106.93	108.77	108.45	108.35	109.22	108.66	109.02	108.96
98.808	97.322	99.005	97.763	98.602	98.184	97.167	99.454	97.939	98.812	97.465	99.11	98.315	97.676	99.792	97.295	97.643	98.674	97.012	98.137	97.385	99.275	97.262	99.698	97.586	98.156	97.989	98.773	97.394	97.068	98.165	98.237	97.407	96.411	97.45	96.889	97.674	98.88	99.908	98.929	97.818	98.211	99.59	98.424	97.827	97.822	98.133	97.585	98.746	97.552
99.307	99.352	99.547	99.647	97.758	98.402	97.7	98.959	98.56	98.674	99.815	98.566	99.896	98.791	99.264	98.57	99.221	97.456	98.151	99.639	98.863	99.558	99.753	98.439	98.47	98.411	98.971	97.06	97.623	98.541	98.139	99.261	99.177	98.963	98.126	98.73	98.303	99.923	98.471	99.254	100.67	99.437	97.298	98.697	100.48	98.064	99.272	99.241	97.662	98.724
106.83	106.25	106.46	106.05	106.89	106.49	106.92	106.27	106.26	107.83	106.4	105.58	107.38	107.08	106.75	108.11	107.12	106.83	107.05	106.78	106.81	107.18	104.85	106.36	106.4	107.9	104.96	106.33	106.96	107.68	106.48	105.94	105.21	105.94	106.19	107.02	107.3	106.85	106.98	106.92	107.24	105.83	106.04	106.54	106.85	105.42	106.43	105.6	106.14	106.41
98.19	99.266	98.329	98.716	97.053	98.062	98.205	98.223	99.567	97.198	99.386	99.264	99.019	97.806	98.415	99.664	98.098	98.145	97.894	98.131	98.071	97.547	98.347	98.654	96.914	97.628	98.787	99.414	97.74	96.19	96.997	96.692	96.991	99.597	98.731	96.632	98.208	99.27	98.294	96.803	98.776	97.783	98.871	97.75	99.04	97.184	95.941	97.922	99.491	97.431
107.87	105.25	106.08	105.3	106.72	107.16	106.3	106.03	105.19	106.82	105.98	108.12	104.91	106.63	105.55	107.16	107.08	105.55	106.05	108.47	105.79	106.3	107.32	105.99	106.17	107.07	106.22	107.79	106.05	106.73	106.52	106.77	106.65	107.38	105.94	106.04	107.11	105.22	105.18	106.69	105.08	108.47	106.77	105.13	107.53	106.84	106.91	106.82	105.72	108.72
104.15	106.43	105.51	104.92	106.56	104.69	106.7	106.04	104.89	106.67	104.87	107.15	105.34	105.95	106.59	105.2	106.52	105.48	105.63	106.12	106.33	105.95	106.14	105.13	106.53	105.15	105.93	106.44	106.15	105.83	105.32	104.54	105.05	105.18	105.76	107.22	106.47	105.86	104.54	105.98	105.62	104.76	105.38	104.33	103.64	105.53	107.26	107.14	104.85	105.93
108.78	107.49	108.9	107.9	108.06	107.69	108.9	108.24	108.86	108.24	107.75	108.39	108	109.49	108.58	107.42	109.67	107.69	108.17	108.63	107.68	108.25	107.91	108.03	108.74	107.16	108.54	107.97	108.34	106.68	108.15	107.81	108.47	107.86	107.18	107.54	109.45	107.06	107.6	108.84	109.13	106.54	108.34	107.52	108.37	107.53	109.25	108.69	107.33	109.47
107.83	108.31	108.93	107.47	108.06	108.95	107.92	108.03	108.15	107.49	108.49	107.66	109.18	107.85	107.64	108.93	108.39	107.75	107.78	107.49	108.51	107.61	107.66	107.41	108.15	106.33	108.22	109.83	107.89	107.53	106.97	107.29	108.6	108.02	107.36	109.21	109.46	105.54	108.93	107.88	107.48	107.59	108.14	105.23	108.86	106.71	108.48	108.76	106.67	109.51
109.87	109.59	108.19	107.62	107.9	107.68	108.05	108.16	107.8	109.02	108.52	107.86	108.78	108.16	108.58	106.77	107.41	107.36	107.11	107.28	109.28	108.69	108.01	109.48	107.66	107.83	108.56	109.41	107.51	107.87	109.81	107.73	108.48	108.21	108.97	108.4	107.64	108.34	109.27	109.24	108.14	107.97	107.92	108.88	107.34	110.06	108.79	107.75	107.28	108.74
105.98	107.57	106.97	106.17	105.95	105.49	107.48	106.66	106.95	106.66	105.64	106.92	106.06	105.38	106.09	105.34	106.23	107.28	105.83	105.03	107.2	107.18	106.52	105.97	106.01	106.06	105.5	106.86	107.6	105.97	106.16	106	107.07	106.29	106.17	106.19	106.65	106.75	107.13	106.01	107.02	106.88	106.12	105.77	106.32	105.87	106.95	106.77	108	106.38
106.73	105.26	104.41	105.72	104.44	105.6	104.28	104.83	106.23	104.6	105.45	104.66	107.13	105.29	105.53	105.2	105.54	104.82	104.88	104.2	104.36	105.78	105.74	107.2	107.21	107.19	105.22	105.9	105.03	107.1	105.35	107.02	105.63	104.84	105.76	104.87	105.55	106.02	107.07	105.87	106.52	105.43	106.18	105.87	105.41	104.55	104.58	104.82	105.67	105.36
108.52	108.15	107.1	109.72	109.47	108.47	108.71	108.05	106.96	108.7	107.5	108.01	109.38	108.08	108.07	108.95	108.08	108.27	108.4	110.64	108.06	107.31	107.99	109.06	107.51	106.88	106.9	108.48	107.84	107.11	108.08	108.05	108.32	108.32	107.38	108.03	107.66	107.65	108.77	107.84	109.54	108.01	107.15	108.6	108.44	108.62	107.12	107.28	108.88	109.14
105.26	106.69	107.56	106.89	106.5	106.26	107.23	106.85	107.5	104.93	106.42	106.17	105.78	106.75	108.29	106.43	105.2	106.2	106.93	107.79	106.27	105.22	105.35	106.47	105.69	105.84	106.19	108.12	106.77	105.18	106.89	106.36	107.99	106.12	105.73	107.04	106.06	108.1	106.19	106.78	105.9	107.35	108.06	105.51	107.47	106.88	107.68	107.67	106.51	104.68
105.01	106.67	104.67	104.47	106.22	104.91	106.04	105.88	104.13	104.85	105.65	106.06	105.22	105.25	105.41	107.11	104.67	103.97	104.85	104.9	105.33	105.96	105.22	105.66	105.73	104.78	105.24	105.55	105.57	105.4	104.31	105.32	104.64	104.88	106.42	105.37	106.28	103.82	107.13	105.4	105.03	103.41	103.56	105	105.47	106.71	106.76	105.75	105.99	105.79
105.15	105.3	105.41	104.26	105.46	106.46	105.03	106.62	105.87	105.62	104.76	105.49	106.12	107.51	106.67	106.25	107.53	106.1	105.75	105.21	103.98	106.52	106.7	106.18	105.81	105.07	105.74	106.6	105.61	105.71	105.39	105.71	105.5	104.81	105.81	105.52	105.9	105.58	105.23	105.97	105.64	104.42	104.91	104.55	105.98	105.78	106.74	106.48	106.03	105.54
106.38	104.55	106.17	105.83	104.77	106.18	106.07	105.21	106.06	104.87	106.39	107.96	104.7	105.38	106.43	105.66	104.98	104.93	103.8	105.64	105.13	105.38	106.24	105.27	105.22	106.48	104.67	103.9	104.13	105.28	105.7	105.67	106.24	104.66	106.23	106.81	106.07	104.57	106.97	105.97	104.24	106.3	104.58	104.11	107.54	105.34	107.41	103.31	106.2	105.6
105.75	105.47	103.85	104.57	105.77	105.07	104.67	105.5	106.69	106.23	106.12	105.46	106.16	105.44	106.85	105.78	104	106.65	106.07	105.61	106.19	106.26	105.91	105.31	104.4	105.61	104.71	105.67	104.53	106.78	104.51	104.55	105.3	106.06	105.57	104.38	105.2	105.31	105.98	105.17	108.48	105.78	106.87	106.75	104.9	104.73	106.37	105.73	106.47	106.1
99.519	98.018	99.222	99.599	97.205	97.143	98.653	99.126	99.994	98.999	100.3	98.78	98.889	97.902	100.47	98.359	98.064	98.677	99.281	97.608	96.761	98.228	99.862	99.279	99.427	98.497	99.514	98.036	99.144	99.228	97.823	99.264	98.451	98.866	98.239	98.273	99.193	98.294	98.562	98.735	99.124	98.651	99.61	99.086	98.918	99.685	97.465	100.18	99.733	98.637
99.116	99.208	98.133	98.208	98.512	97.979	97.075	96.981	99.67	97.988	98.365	98.816	97.542	99.886	96.667	98.74	98.314	97.064	98.113	97.744	96.416	97.984	98.12	99.3	98.266	97.581	98.527	99.004	97.563	98.925	97.726	97.589	98.249	97.733	98.6	99.115	96.759	97.827	97.785	98.115	98.921	97.345	98.572	97.537	98.97	98.056	98.572	98.169	96.756	98.438
104.79	105.08	104.01	104.66	107.07	107.48	105.28	105.14	106.35	108.21	106.47	104.55	105.82	105.03	105.62	105.04	105.21	105.42	105.42	105.01	104.97	104.91	105.93	106.67	105.79	105.15	105.24	106.96	105.26	105.83	105.46	105.86	105.36	106.02	105.04	104.82	106.58	107.11	103.51	105.29	105.81	104.17	103.86	105.82	103.45	106.13	104.33	106.31	106.1	104.6
108.83	109.09	106.71	106.77	109.26	108.25	107.01	108.02	106.17	107.56	108.21	109.16	107.17	108.04	109.09	109.37	106.67	108.05	109.85	106.9	106.02	109.41	109.31	108.27	107.39	107.17	107.59	107.67	108.06	108.72	109.28	108.59	107.06	108.9	108.27	109.05	106.53	106.67	108.11	109.27	107.49	108.26	108.49	106.6	107.79	108.09	107.89	107.47	107.59	108.94
108.03	109.06	108.28	108.98	106.57	108.42	106.92	107.76	108.72	108.23	109.37	109.75	107.26	107.76	108.39	107.38	108.21	108.76	107.03	108.23	108.1	107.91	109.14	109.2	107.75	108.87	107.32	108.16	108.2	109.95	106.83	108.57	107.43	107.35	108.52	109.02	107.46	108.76	107.67	108.73	109.45	105.89	106.93	107.7	108.21	107.65	108.21	108.1	108.14	109.04
109	109.27	107.15	108.49	108.69	109.17	109.59	108.33	107.65	107.84	108.3	108.24	108.56	108.76	108.21	107.04	110.07	108.18	108.09	107.53	106.91	107.5	107.82	106.37	108.1	107.62	108.77	108.67	108.54	107.94	106.26	106.76	108.45	109.74	107.73	108.01	108.92	109.19	109	107.89	109.31	107.72	108.55	107.21	108.02	108.16	108.24	108.72	107.35	108.19
108.22	108.88	107.74	108.7	107.8	108.46	108.44	106.64	107.22	108.35	107.8	106.98	108.68	110.02	107.12	107.79	108.97	108.96	108.69	108.24	108.8	108.52	108.83	107	109.74	107.18	107.22	106.86	108.76	108.67	108.51	108.12	109.76	107.33	108.31	108.83	108.48	108.54	109.26	107.87	108.28	107.65	108.05	107.42	109.78	108.93	106.21	107.98	108.27	108.3
98.727	99.88	99.147	98.948	99.285	98.874	97.846	98.288	99.265	98.988	99.106	98.454	99.071	98.485	97.747	99.904	99.781	99.778	98.343	98.151	99.711	99.026	99.349	98.231	99.021	97.928	98.63	97.858	98.317	99.318	99.433	100.43	97.207	100.58	98.077	98.49	98.743	100.34	100.87	99.28	99.258	98.404	98.343	97.541	99.004	98.27	98.028	98.721	99.164	98.759
106.97	107.1	105.55	107.29	106.64	106.65	105	107.26	106.54	105.48	107.75	106.99	106.42	107.88	106.41	107.45	106.68	106.44	106.2	106.62	106.59	107.85	104.72	106.44	107.05	108.24	106.99	106.94	106.33	106.67	108.7	107.83	106.51	109.25	106.71	106.62	107.6	107.44	105.26	107.76	106.77	105.89	105.91	107.49	107.28	105.83	107.29	106.1	105.78	106.81
97.393	98.977	96.457	99.385	98.031	98.648	98.263	99.834	97.59	96.84	97.678	98.044	98.342	97.049	98.073	99.169	96.257	97.751	98.129	96.782	99.804	96.882	98.013	98.109	97.5	98.181	98.084	97.411	98.419	98.43	98.223	98.024	98.167	97.368	97.825	99.108	98.061	99.498	97.085	98.176	98.333	97.44	97.153	98.152	98.222	97.133	97.747	97.195	96.506	98.624
110.2	112.14	110.91	108.87	110.38	109.5	109.3	111.76	109.24	110.57	109.68	110.64	110.28	113.25	110.41	110.85	110.75	109.88	110.7	111.49	109.75	110.79	108.94	111.2	110.19	109.88	109	108.91	110.71	110.7	110.25	109.2	110.73	110.15	111.69	111.13	108.88	111.81	110.81	109.81	112.2	111.45	110.48	113.31	111.72	111.14	111.45	111.12	111.63	110.53
107.73	107.76	108.12	107.86	107.78	109.06	107.46	108.59	109.34	107.35	108.47	108.17	108.87	108.48	105.71	108.12	108.22	106.39	107.01	105.48	107.1	106.8	109	108.9	108.17	108.33	108.24	106.82	107.53	108.3	107.14	107.94	107.51	107.36	107.79	108.35	107.54	107.5	107.87	108.38	108.48	107	108.15	107.67	107.96	109.07	106.3	108.79	108.35	106.86
106.05	104.83	104.65	105.64	106.06	105.59	106.2	105.9	104.26	106.6	104.87	106.88	107.15	105.36	104.11	105.84	103.25	105.26	104.81	104.34	104.89	107.01	106.16	104.98	105.24	105.61	104.61	106.14	104	106.05	106.38	106.77	105.7	105.83	106.51	104.12	106.8	105.05	107.72	105.95	104.52	106.21	104.21	106.3	105.96	106.26	104.61	106.71	105.94	105.84
104.71	106.24	105.92	103.89	106.07	105.72	105.75	106.11	106.45	104.82	106.64	104.08	105.51	105.73	106.2	105.82	104.84	105.54	106.11	106.16	105.87	103.86	106.82	105.77	105.33	105.58	104.87	106.07	106.37	107.16	105.1	107.27	106.24	105.6	105.56	106.42	105.03	105.3	104.93	105.78	105.77	104.67	106.68	106.97	105.48	104.88	106.36	106.41	105.75	106.28
106.7	105.22	105.69	105.72	105.37	105.06	104.92	105.6	104.76	103.8	104.31	104.26	103.68	106.11	106.44	104.87	105.67	105.41	105.26	106.08	106.09	105.22	104.77	105.72	105.09	106.75	105.83	104.98	105.92	106.13	106.42	106.86	105.93	105.2	106.45	105.4	105.09	104.71	105.53	106.2	106.62	106.23	104.76	106.54	106.14	105.69	105.05	105.79	106.05	106.8
106.58	105.46	105.4	105.32	105.65	105.49	107.22	106.74	105.49	107.21	107.26	107.3	106.19	104.75	105.61	105.46	106.62	107.4	106.48	105.74	105.82	106.75	107	107.71	107.3	107.25	106.87	106.85	106.15	107.98	106.22	107.5	106.64	106.28	106.18	106.27	107.63	105.2	106.41	104.81	105.26	105.82	105.56	106.57	106.61	106.21	106.1	106.75	107.12	106.01
109.18	107.4	108.63	107.55	107.48	107.97	108.88	107.59	109.24	108.2	109.1	109.36	107.58	109.42	107.13	109.76	109.38	107.8	109.82	108.74	109.15	107.64	107.9	110.6	108.08	107.17	109.26	108.96	109.22	107.78	110.21	109.02	108.87	108.32	110.07	107.91	108.18	109.12	108.33	107.41	109.52	108.17	108.02	109.73	108.63	110.02	110.63	108.49	108.32	107.11
106.5	105.7	105.51	106.11	106.32	104.09	105.62	104.97	106.23	106.18	105.13	105.8	104.84	107.06	106.22	106.33	107.1	105.95	105.42	105.04	104.73	105.26	107.25	105.39	105.89	105.37	106.62	106	106.24	106.48	105.52	107.22	106.56	105.54	105.3	106.16	106.6	106.82	105.45	105.55	106.94	105.95	106.39	105.91	105.83	104.98	106.29	105.27	104.99	104.82
97.66	98.429	98.696	98.492	97.863	98.355	96.82	98.255	98.546	99.649	98.242	98.479	96.977	99.041	97.772	97.577	97.842	97.723	97.565	97.227	97.386	96.835	99.05	98.782	97.15	98.607	97.478	98.139	98.738	96.6	97.465	98.152	98.652	97.884	98.976	97.45	99.081	98.676	97.07	97.239	97.264	98.61	99.248	98.301	97.912	97.203	95.958	97.59	99.04	98.185
100.72	102	101.12	100.14	100.82	101.19	101.55	100.22	99.777	101.7	100.92	101.9	100.18	100.98	102	101.05	99.143	101.18	101.03	101.14	100.28	101.43	102.71	100.03	100.75	100.19	99.551	102.1	99.402	100.62	100.7	101.24	101.11	101.45	99.757	101.61	100.17	100.48	101.32	100.16	100.72	102.72	100.2	100.64	98.206	100.71	100.93	100.79	102.21	100.96
98.492	96.94	98.776	97.957	95.504	99.368	97.46	97.949	97.651	97.286	98.487	96.871	99.035	98.244	97.602	98.71	97.386	97.877	98.274	97.824	98.585	98.534	98.945	98.653	97.461	98.011	98.401	98.051	99.255	98.469	98.843	98.305	98.768	98.608	97.252	96.66	98.03	97.183	96.64	99.121	97.639	97.458	94.819	97.765	97.091	97.907	98.901	96.933	98.159	99.145
107.41	109.04	109	108.73	106.46	107.23	107.05	107.91	107.23	107.21	108.34	108.03	107.26	108.27	108.51	107.73	109.6	107.03	107.33	107.77	106.38	107.46	107.36	109.12	108.43	106.11	108.07	107.99	107.6	108.54	107.65	108.46	108.59	106.73	108.27	107.87	107.69	108.06	108.49	108.57	109.59	106	108.92	109.24	107.58	107.03	108.49	106.86	107.35	108.34
107.85	107.69	108.65	108.64	108.76	109.98	109.44	108.66	108.26	108.93	109.36	111.35	109.42	107.86	108.32	108.11	108.68	108.27	108.5	108.23	107.7	107.94	109.61	108.26	108.33	108.18	108.63	109.43	109.37	107.52	109.17	108.24	108.6	108.01	107.86	107.8	107.94	108.06	107.96	108.19	108.89	108.69	108.63	108.47	107.71	108.69	109.22	106.85	108.76	107.65
106.49	108	107.75	107.6	108.43	108.34	108.15	107.59	106.97	106.59	107.45	106.27	108.29	107.94	106.45	107.99	106.92	106.91	107.63	107.73	107.38	108.73	107.25	108.19	106.82	106.37	107.2	107.75	108.35	106.26	107.36	107.38	107.09	108.94	106.77	107.44	107.13	108.4	107.12	108.56	106.15	108.26	105.78	107.39	107.36	108.39	108.25	108.47	108.42	107.1
106.83	104.94	106.04	106.51	105.73	106.4	105.18	106.45	105.42	107.28	104.88	105.6	104.97	105.7	105.44	106.58	106	107.4	106.77	105.5	107.21	104.37	106.76	105.36	106	106.15	104.35	105.84	106.13	105.37	105.05	108.29	105.27	105.09	105.95	105.88	106.91	105.4	106.53	106.12	106.45	105.68	105.91	106.42	104.91	106.28	107.24	104.9	105.35	106.01
106.75	105.27	104.76	104.39	107.81	104.11	106.11	106.77	106.79	105.68	105.06	105.32	105.65	104.8	105.32	104.96	106.01	104.9	106.44	104.47	106.28	105.63	105.27	104.41	107.18	107.75	105.01	105.63	102.93	105.3	104.99	104.84	104.61	106.75	107.22	107.49	105.75	105.97	106.13	105.58	106.03	105.83	107.03	104.89	105	105.82	106.63	105.96	105.87	104.81
105.76	106.19	105.21	106.23	106.74	106.58	106.9	108.26	107.57	108.44	106.47	105.46	106.32	107.52	106.73	105.77	106.19	107.71	107.44	107.29	105.5	107.8	105.19	105.43	106.23	106.52	105.87	106.16	106.77	107.35	107.22	106.93	107.27	105.61	108.1	106.61	106.78	106.18	107.72	106.14	107.05	106.03	106.57	106.76	106.76	107.12	106.05	106.68	106.6	105.96
106.74	106.28	106.16	105.64	106.34	106.69	107.71	106.02	106.83	106.4	105.55	105.74	104.79	108.25	106.49	105.78	105.94	106.34	106.29	106.72	106.89	107.49	107.07	107.28	106.06	107.51	106.37	106.88	105.18	105.6	104.92	105.65	106.65	107.06	105.75	107.33	105.59	106.82	107.15	106.23	105.74	105.89	107.62	107.41	106.92	107.18	107.37	106.66	106.54	106.47
108.46	108.86	108.55	109.07	108.86	107.38	109.31	108.25	106.53	109.42	107.84	108.44	108.88	109.26	106.89	108.9	108.54	110.11	109.83	109.25	109.01	108.42	107.48	108.61	110.51	108.46	107.28	108.83	107.64	108.96	108.28	108.91	108.87	107.86	107.73	108.87	108.01	108.39	107.56	108.22	108.52	108.87	109.46	107.86	108.2	107.1	108.86	107.27	110.37	108.79
104.86	104.61	105.7	106.39	106.52	105.72	107.91	105.29	107.19	106.44	106.74	107.52	104.41	105.65	105.52	104.72	105.3	107.14	105.9	106.27	104.98	104.94	105.49	105.02	104.51	107.82	105.32	106.32	106.52	105.65	105.62	106.38	104.54	106.75	105.55	104.77	105.57	105.93	106.6	105.76	103.31	106.18	104.69	105.92	105.82	106.41	106.2	105.47	105.56	105.77
107.24	106.09	105.46	105.26	106.07	105.2	106.79	106.24	105.93	105.43	104.57	105.55	105.46	105.58	105.71	105.72	105.73	107.2	106.86	104.48	106.45	106.28	105.34	105.52	104.72	104.08	105.44	105.49	104.51	105.19	105.5	106.22	106.22	106.52	106.43	104.13	105.25	106.39	104.64	106.7	105.31	104.67	104.46	105.19	104.05	105.21	104.34	105.76	106.14	107.04
106.05	104.96	106.65	106.75	106.71	106.53	104.68	104.8	106.25	104.39	104.72	104.29	104.19	106.3	104.74	104.74	106	104.12	105.79	105.97	106.08	105.01	104.38	105.42	105.89	105.8	106.36	105.76	106.26	105.75	103.93	106.64	105.95	105.88	105	106.57	105.89	107.55	105.61	104.93	105.33	104.12	105.02	105.77	106.03	107.03	104.46	105.36	105.4	106.42
106.26	106.06	106.6	105.88	107.02	106.89	107.75	106.81	107.37	105.91	106.62	106.65	106.43	106.11	106.51	108.06	105.72	106.63	105.92	106.84	106.74	107.33	105.31	107.01	107.73	105.44	106.81	106.15	107.2	106.14	107.51	105.52	107.04	107.47	106.95	105.38	107.73	106.34	106.94	106.23	105.48	107.55	106.34	107.86	106.02	105.87	105.96	105.1	107.44	107.75
105.48	105.53	106.81	106.16	106.61	106.37	105.58	104.03	105.31	106.62	106.24	106.38	107.02	104.78	104.8	105.62	104.61	104.57	106.92	104.93	106.29	105.95	104.61	106.06	105.74	106.67	105.82	105.29	105.18	105.63	106.04	105.61	107.32	105.37	104.41	109.07	105.05	106.42	105.21	105.61	106.8	106.21	105.31	105.97	105.6	105.99	106.08	106.58	107.15	106.3
106.54	108.67	109.06	108.16	108.53	107.53	109.01	106.42	107.57	106.28	108.46	106.8	107.38	108.36	108.01	107.95	107.29	107.8	107.34	107.62	108.09	107.25	109.01	107.25	106.89	107.74	107.82	108.35	107.32	108.18	108.49	107.44	108.32	106.49	107.22	107.72	107.28	107.3	106.77	106.72	106.62	108.32	106.48	109.52	109.23	107.5	106.92	108.01	108.51	108.15
107.39	109.75	108.76	108.26	108.89	107.28	108.87	110.33	108.07	109.31	107.47	107.83	108.43	108.54	108.28	109.02	107.98	108.46	109.42	107.46	108.31	108.65	109.3	107.93	109	110.22	108.55	108.73	106.99	109.2	108.61	107.91	108.14	107.28	109.94	107.89	107.6	107.51	109.03	109.08	109.02	107.98	108.5	108.26	109.44	107.04	108.92	108.54	110.25	108.19
107.16	105.57	106.97	105.21	106.05	105.51	104.15	105.93	104.59	104.78	106.86	104.67	106.75	104.86	107.66	105.93	106.54	106.83	105.37	104.49	106.9	106.37	105.56	103.9	103.91	105.87	105.11	105.91	106.47	107.3	104.67	104.38	105.31	106.03	106.63	106.16	105	105.79	106.34	103.99	106.74	106.73	105.66	104.61	104.8	105.53	107.18	106.17	105.93	105.6
97.289	97.069	97.635	97.97	98.036	98.073	97.994	99.324	98.077	96.043	97.867	98.172	96.093	97.281	98.284	97.516	98.357	100.14	100.1	97.399	99.004	99.502	97.265	99.257	97.61	96.597	99.449	98.482	98.427	98.732	98.174	97.508	97.211	97.55	98.984	96.308	97.968	98.233	98.839	95.98	99.381	97.836	97.468	98.133	96.976	98.996	97.057	98.247	97.058	98.104
106.41	107.33	106.25	107.71	107.69	105.79	106.41	106.43	107.01	106.44	105.14	106.1	107.04	107.29	107.02	106.47	106.45	105.9	106.19	106.23	106.46	105.87	107.15	107.26	105.97	106.85	105.64	106.87	104.61	106.65	107.5	103.85	105.23	106.49	105.58	106.08	106.3	106.72	106.14	106.5	105.19	105.71	106.91	108.4	106.18	104.87	106.66	105.64	107.43	106.07
103.51	107.14	107.19	106.76	105.52	105.6	106.22	105.18	105.58	104.5	104.71	105.13	103.82	105.75	105.01	104.52	104.86	105.07	105.98	105.83	105.54	105.38	106.83	105.04	105.58	104.53	106.95	104.58	105.75	105.53	104.97	106.42	106.8	105.12	105.69	105.43	105.67	105.48	105.54	104.97	104.6	105.21	107.76	106.16	106.2	106.21	106.36	107.07	107.1	105.73
106.93	106.59	105.14	107.67	106.16	107.1	105.66	106.68	105.5	106.25	106.5	106.48	103.68	106.15	104.56	103.67	107.54	106.26	106.2	105.07	104.61	105.56	107.26	106.19	106.23	105.51	105.55	106.86	104.95	105.59	105.8	105.37	105.09	104.06	105.56	105.68	106.05	105.41	106.32	105.1	106.07	106.48	107.86	105.48	105.6	105.61	106.26	107.11	105.36	105.08
108.39	106.81	107.51	105.22	106.44	105.21	105.71	106.11	106.49	105.64	105.75	106.41	107.98	105.79	106.98	105.23	104.39	107.43	105.18	105.97	105.92	107.42	105.73	104.16	108.42	107.41	106.91	106.33	105.93	105.93	106.19	105.77	107.08	108	107.49	104.68	106.1	106.27	106.97	105.52	106.62	105.32	106.83	105.7	107.96	106.15	106.35	106.59	105.88	107.28
98.729	98.905	98.131	98.684	99.527	98.767	97.017	99.715	99.102	99.276	99.107	99.03	97.915	98.218	98.275	99.592	98.493	100.08	99.957	99.641	98.052	97.812	99.839	96.432	99.585	99.152	98.024	97.781	98.795	100.71	97.41	98.331	97.208	97.453	98.121	99.35	97.419	98.011	99.236	98.718	97.991	97.806	99.475	99.508	98.322	99.476	98.591	99.537	98.921	97.689
98.567	97.998	99.602	99.536	98.133	96.228	101.12	96.904	98.918	98.66	99.047	98.329	98.072	99.09	100.48	98.232	98.009	99.438	99.269	97.2	98.126	99.471	97.9	97.972	98.36	99.504	100.25	99.712	98.796	99.513	101.02	99.703	99.648	98.617	98.76	99.827	98.279	98.599	97.555	99.189	100.53	98.732	99.203	97.261	98.598	97.301	99.193	99.39	98.896	98.393
107.63	109.17	108.09	108.92	106.56	109.13	109.36	108.94	108.47	107.34	109.35	107.98	109.48	108.94	108.58	108.5	108.22	106.65	109.12	108.89	108.62	107.77	108.93	108.05	109.46	110.94	108.25	108.37	107.95	107.96	109.17	110.02	110.48	108.14	105.85	109.04	108.97	108.46	108.7	106.4	108.41	107.02	109.82	108.89	108.48	109.08	108.08	108.57	109.73	107.47
109.05	108.32	107.22	108.35	108.81	108.87	107.2	107.65	106.54	108.28	107.62	108.44	109.89	108.24	107.93	108.38	108.74	107.75	107.05	108.81	108.27	107.69	109.41	108.66	109.48	107.65	108.98	107.87	110.95	109.29	109.99	109.2	108.51	108.77	108.94	109.16	108.74	108.34	110.39	110.45	108.23	108.44	110.34	109.77	108.65	107.77	109.22	108.37	108.65	109.41
106.25	104.51	105.95	107.14	107.56	107.34	105.87	106.61	106.86	107.85	108.01	106.34	105.47	106.29	106.19	105.2	105.94	106.08	106.53	105.68	105.58	105.87	107.87	106.6	105.93	106.32	106.44	105.08	105.6	106.17	107.31	105.34	105.14	106.41	106.91	105.26	107.47	105.59	106.43	106.16	107.22	106.37	106.19	107.24	107.54	105.65	106.63	105.48	106.09	106.85
105.07	107.4	106.64	106.03	106.52	105.6	105.46	105.92	105.38	103.27	105.42	106.37	104.28	106.98	104.95	106.5	107.87	106.13	107.07	106.55	105.83	106.38	105.93	107.74	104.87	106.71	106.06	106.65	107.47	105.86	105.51	104.87	105.33	105.6	106.61	106.97	105.18	105.27	106.64	106.59	104.72	105.52	107.82	105.58	106.48	106.02	105.76	106.12	105.54	106.58
106.58	106.7	105.99	105.92	105.01	107.05	105.68	107.59	106.67	106.18	107.36	107.66	106.9	105.86	107.18	107.8	106.45	105.64	106.13	106.95	108.94	107.53	106.4	106.73	106.77	106.67	105.79	107.2	104.22	105.58	107.67	106.64	105.26	107.81	106.12	103.96	106.85	106.49	105.24	106.45	106.59	106.56	106.4	107.87	105.32	105.8	105.53	105.23	107	106.3
99.818	99.558	100.33	98.443	100.59	99.059	100.95	101.4	100.47	101.18	100.17	100.05	100.53	97.588	99.936	99.883	100.09	100.22	98.981	99.469	100.76	98.719	100.3	100.2	99.815	101.33	99.191	100.26	98.36	100.26	100.4	100.79	99.2	99.333	100.46	100.58	100.01	101.11	99.712	99.858	100.77	99.867	100.65	99.87	100.25	99.058	100.63	99.241	100.68	98.731
106.22	106.14	106.61	105.03	106.71	107.14	105.96	107.29	105.26	107.03	104.52	107.26	105.58	106.61	105.39	106.23	105.44	104.53	106.03	106.22	106.61	105.65	105.78	103.99	105.67	108.03	104.93	105.39	105.18	105.09	106.09	106.2	104.81	106.79	105.88	105.78	107.16	106.49	106.36	106.03	105.21	105.55	105.19	106.57	105.52	103.97	107.02	106.23	105.55	103.59
105.2	105.7	104.91	106.28	105.5	105.89	105.81	106.35	106.15	104.97	106.12	104.97	105.66	105.02	104.31	104.89	106.19	104.97	105.1	105.2	106.21	106.84	105.63	103.94	105.33	106.9	106.99	105.78	104.83	104.96	105.59	105.4	105.88	106.8	105.62	106.04	105.38	106.02	104.63	105.26	104.98	106.9	105.48	106.7	107.92	106.05	105.78	106.77	106.06	104.77
105.92	107.09	105.02	105.88	107.99	105.99	106.44	104.48	105.89	105.75	106.68	105.95	106.28	105.51	106.65	104.28	105.95	103.83	106.97	106.68	105.15	105.34	106.29	105.6	106.05	104.7	105.51	105.12	105.44	105.36	106.29	107.08	106.45	106.54	105.25	105.93	104.96	105.51	106.55	106.32	105.07	106.04	104.8	106.13	104.79	103.65	106.56	106.62	106.51	105.98
100.65	100.01	99.331	100.67	100.33	101.22	100.1	99.814	100.89	100.55	100.66	98.826	99.2	98.253	100.57	99.096	99.511	100.81	100.82	100.57	100.56	99.163	100.1	100.81	100.49	99.987	100.28	100.04	99.936	100.69	98.615	100.49	100.46	99.266	101.23	100.66	100.65	100.07	99.219	99.03	100.51	99.51	98.945	99.972	100.4	100.46	101.09	99.333	100.85	100.32
97.435	95.859	97.345	97.471	96.35	98.138	98.388	100.14	98.283	96.998	97.689	99.035	99.272	97.552	98.477	98.91	98.442	97.975	97.989	98.563	99.204	98.607	95.991	97.548	99.336	97.453	98.066	99.513	97.733	99.434	97.581	98.096	98.813	98.758	97.867	97.558	99.136	99.65	97.38	97.188	97.627	98.944	98.216	98.189	99.285	96.542	98.104	99.871	98.603	97.703
107.45	108.47	107.54	109.99	107.8	109.36	108.69	109.75	107.91	109.24	107.52	108.63	109.76	107.65	107.94	107.25	107.75	108.1	109.22	109.65	109.66	108.33	111.42	108.83	108.18	108.32	108.2	109.55	109.84	108.88	108.91	109.14	108.59	107.55	109.16	108.87	108.26	108.21	108.52	107.68	108.69	106.99	109.11	108.82	108.93	108.66	108.31	106.48	108.1	108.3
104.96	105.86	106.98	106.11	105.36	106.32	104.78	105.23	105.5	106.26	105.47	106.2	105.75	104.75	106.23	107.24	104.61	106.16	105.65	106.85	105.88	104.72	106.38	106.71	105.37	104.01	106.08	105.46	107.24	105.74	105.65	105.58	105.59	104.82	108	103.96	106.26	105.56	105.18	106.74	105.24	106	107.03	105.81	105.72	106.44	105	105.07	104.61	106.97
108.49	109.3	107.48	108.25	108.25	108.15	107.33	109.41	108.19	107.66	107.33	108.01	109.37	107.23	109	107.91	107.94	108.63	109.27	108.17	108.54	108.83	108.06	107.52	107.31	108.48	107.6	109.02	109.8	107.72	107.26	109.23	108.1	107.79	108.78	108.05	107.44	108.64	107.6	107.18	109.21	108.44	107.92	108.06	108.83	107.84	108.07	108.01	107.92	107.68
105.51	106.22	106.29	106.28	108.86	105.88	108.13	106.95	106.46	108.03	105.35	105.41	107.45	105.25	106.06	107.6	105.85	106	106.85	105.87	105.33	105.77	105.11	106.61	106.3	106.16	106.63	107.01	107.23	106.18	106.63	106.49	107.25	106.45	105.31	106.76	108.17	105.95	105.99	106.24	108.29	106.04	106.91	104.49	105.4	106.98	107.16	107.11	106.37	106.91
100.33	98.241	99.141	98.446	100.87	99.374	99.121	98.552	99.099	97.98	99.072	97.262	97.236	98.978	97.958	97.452	98.436	97.691	98.747	98.488	99.647	98.368	98.483	98.478	98.187	98.533	98.09	99.454	99.155	99.108	97.833	99.244	98.925	98.608	99.44	98.518	97.716	98.384	98.278	99.12	98.256	98.124	99.278	99.597	97.938	98.625	96.791	99.32	99.259	101.26
98.291	98.65	97.642	98.979	97.265	99.649	99.999	96.837	98.942	98.955	99.723	97.931	99.076	97.811	100.72	99.432	98.504	98.545	98.404	98.701	98.2	98.837	97.138	98.097	100.24	100.03	98.857	99.716	100.18	99.035	99.104	99.987	97.216	99.396	97.761	97.893	98.626	100.62	100.09	99.873	99.775	98.163	96.561	97.786	97.307	99.017	99.853	98.837	99.807	99.058
105.16	105.47	105.75	105.74	106.95	105.19	106.5	105.23	105.31	104.52	105.89	106.16	105.17	105.81	105.67	106.49	104.47	106.24	104.59	105.59	106.18	105.66	103.98	106.36	105.67	106.33	105.54	106.3	105.58	105.34	106.23	105.15	106.12	107.12	106.44	105.07	104.09	105.66	106.32	105.85	104.28	105.92	104.92	104.5	107.69	104.99	105.4	105.77	104.84	105.62
98.613	101.87	101.8	101.13	101.39	100.31	100.73	101.33	100.35	100.84	100.71	102.06	100.74	99.586	100.58	100.12	100.2	100.45	100.62	101.82	100.94	100.39	101.76	100.11	100.19	102.1	100.89	101.22	101.34	99.656	100.62	100.32	101.34	99.158	100.76	100.52	101.61	99.993	99.863	102.24	99.897	101.27	100.14	99.586	101.61	101.93	100.28	101.7	100.21	100.15
108.84	109.25	108.52	106.78	106.7	107.52	108.7	107.98	108.8	108.88	107.47	107.69	107.38	108.6	108.09	109.08	109.53	109.69	107.94	108.22	107.09	110.23	107.89	107.92	107.26	108.98	107.9	108.01	107.91	108.66	110.75	107.72	110.05	109.44	107.75	108.45	107.91	107.51	109.79	107.78	109.16	108.48	109.39	109.31	109.13	110.08	108.72	109.01	108.22	107.04
111.34	109.55	110.1	110.45	111.48	109.57	110.15	111.56	109.81	109.18	109.55	110.66	111.38	111.05	111.11	110.98	110.41	109.6	110.04	109.44	109.45	109.09	109.86	108.97	110.04	110.38	111.23	108.79	110.17	108.5	108.86	111.35	111.86	110.04	109.72	108.75	109.47	109.9	110.54	109.17	110.57	110.81	111.02	110.79	110.91	110.82	110.25	111.36	111.25	110.86
108.41	108.58	110.77	110.63	109.13	111.31	110.73	110.11	108.96	108.16	111.94	111.86	108.08	109.74	110.39	112.01	110.24	110.94	110.42	109.56	111.05	111.42	109.89	110.14	111.52	110.75	110.96	109.27	110.41	110.57	110.49	110.04	110.36	111.17	110.27	111.17	112.22	110.36	110.46	109.41	112.4	110.06	110.06	110.61	109.84	110.55	111.79	109.87	110.79	111.13
106.81	106.83	106.09	106.95	106.58	106.34	105.25	106.69	104.66	106.5	107.42	106.26	106.88	107.88	106.57	107.62	107.2	106.68	107.12	106	105.84	107.61	106.07	108.76	107.16	104.57	106.22	106.2	107.06	106.79	107.05	105.98	106.85	106.26	105.66	107.17	106.26	107.64	104.95	108.38	105.26	106.79	107.25	105.86	106.04	106.55	105.54	106.58	107.86	106.7
105.07	107.32	106.94	107.14	108.27	106.53	106.63	106.24	106.13	107.15	107.62	104.13	107.21	105.33	106.51	107.04	108.19	106.32	105.6	105.44	106.45	107.14	106.62	105.26	106.66	107.93	105.79	106.27	107.13	106.14	106.4	105.74	106.33	106.04	109.3	106.3	107.27	106.95	107.02	107.82	106.61	106.84	107.46	105.1	106.17	107.33	107.11	105.85	104.84	105.77
106.73	106.48	107.89	106.39	107.3	105.16	104.78	106.69	107.97	105.78	106.54	105.6	106.9	105.88	106.71	106.99	106.81	106.61	105.5	107.28	105.34	106.38	106.03	108.04	106.65	108.33	104.99	106.9	107.13	106.34	105.94	105.82	106.39	107.54	106.97	107.47	106.56	107.42	106.72	107.29	105.99	107.28	106.19	104.47	105.54	107.41	106.58	105.72	106.51	107.42
99.038	97.893	96.42	96.976	98.303	98.354	97.768	98.488	97.954	98.727	97.235	98.755	98.922	97.36	96.56	97.065	97.764	99.104	99.029	98.99	97.712	96.139	99.948	98.684	97.263	97.106	98.484	98.33	97.539	98.542	98.08	96.66	97.153	96.694	97.904	97.441	96.577	97.525	98.64	97.644	96.958	99.429	97.823	98.215	96.849	97.412	97.93	99.156	99.19	98.012
107.28	105.01	105.55	106.2	104.96	107.18	106.12	106.4	106.58	106	106.17	105.29	105.91	106.93	107.87	105.79	105.92	106.3	105.52	105.72	106.85	105.4	106.28	106.43	106.67	105.34	106.04	106.87	107.46	107.9	106.83	105.3	105.94	105	106.44	106.03	107.27	105.74	107.29	106.61	105.76	107.1	106.22	108.33	106.45	107.55	106.75	104.9	105.82	106.85
99.126	99.178	98.228	98.046	97.731	97.919	98.482	98.341	98.197	98.273	98.13	97.517	98.489	99.7	98.727	98.827	99.433	98.793	98.05	98.505	99.869	99.462	99.227	99.525	96.563	98.001	98.057	99.368	100.3	99.314	96.501	98.83	100.12	98.927	98.881	97.552	99.007	98.166	98.3	99.185	99.46	100.3	99.311	98.293	98.664	99.948	99.298	97.561	99.243	97.083
105.21	107.11	108.05	105.84	106.99	108.96	107.15	106.25	106.07	107.03	106.21	106.37	106.78	105.76	107.14	106.47	106.12	104.9	105.85	107.2	106.36	107.69	106.72	107.29	106.02	106.96	106.35	106.8	105.87	107.37	105.84	106.64	107.4	106.56	106.08	106.77	104.98	105.45	105.99	106.53	107.29	105.9	106.18	108.16	106.2	106.27	105.49	107.58	106.81	107.51
97.712	98.766	99.397	97.856	97.766	97.331	97.862	99.118	100.07	99.472	98.86	98.621	97.187	98.49	98.65	98.893	98.667	98.838	97.668	97.838	98.043	98.411	98.507	99.293	97.083	96.308	96.831	99.805	96.354	97.907	97.112	99.737	97.963	99.258	96.648	96.284	97.385	98.989	96.529	97.47	99.037	98.872	97.841	97.474	97.222	98.839	97.764	97.8	98.904	99.44
101.46	101.31	100.35	99.336	100.86	100.34	101.26	100.13	100.24	100.84	99.512	100.04	100.68	100.06	100.34	99.707	100.72	102.22	101.16	101.07	100.72	100.85	101.2	100.06	99.661	102.18	99.231	101.32	100.47	101.42	100.45	99.661	99.98	100.14	101.38	100.46	100.38	99.884	100.25	101.01	101.18	100.42	101.25	101.27	101.29	101.52	100.27	101.4	100.73	100.04
107.37	108.57	109.1	108.15	106.28	106.37	107.83	108.45	108.47	107.26	106.28	107.01	109.21	107.45	106.85	107.47	108.05	109.72	106.98	108.6	106.94	107.32	107.7	107.46	108.03	109.26	108.82	108.65	108	107.54	107.36	105.88	105.68	107.1	108.8	107.78	107.69	108.39	108.43	107.98	108.56	107.89	105.29	108.14	109	108.19	107.52	109.25	108.08	108.72
105.92	105.22	107.58	106.96	105.42	105.63	104.39	104.49	105.45	104.69	105.84	105.66	104.62	106.33	106.31	106.11	105	105.32	105.37	105.93	104.62	105.74	104.44	105.23	106.34	105.54	104.14	104.54	106.68	104.81	103.11	105.66	105.46	106.42	104.88	104.4	106.17	106.16	105.81	105.1	104.91	105.69	106.96	106.2	107.16	104.45	104.89	107.08	105.96	104.75
106.31	106.58	105.88	107.37	107.16	105.29	106.68	107.16	106.5	106.91	106.8	106.21	108.05	106.6	108.37	106.98	105.22	106.81	107.98	107.02	106.52	106.74	109.35	105.32	106.53	108.18	105.42	106.28	106.95	106.36	107.96	106.1	106.26	108.23	106.53	107.52	106.27	106.83	105.64	107.14	105.29	106.81	106.48	106.3	107.24	106.78	107.12	106.35	106.97	107.53
100.23	98.454	98.969	101.75	100.3	99.67	100.53	99.429	100.22	100.84	100.55	100.59	98.86	101	99.243	99.8	101.06	99.581	98.108	101.65	98.794	100.13	99.365	98.763	100.54	101.4	100.13	100.48	99.658	98.402	100.11	99.448	100.23	100.66	101.57	101.27	99.588	99.361	99.633	99.026	100.23	101.76	100.58	101.58	99.771	99.878	100.1	99.822	100.15	99.416
99.715	100.81	101.12	100.63	98.828	100.35	101.24	100.24	101.49	101.22	100.16	102.38	101.16	102.27	102.33	101.95	101.41	101.79	101.57	102.06	99.955	100.9	101.55	101.03	102.31	99.882	102.35	100.7	102.1	102.45	101.5	99.581	102.69	100.45	100.07	99.068	100.61	100.23	100.77	99.993	100.52	100.72	99.75	100.14	99.971	101.16	101.95	100.69	100.2	101.48
107.13	107.61	107.11	108.52	107.58	108.34	107.51	109.49	109.79	108.2	107.87	108.2	109.62	108.44	108.08	109.06	108.87	108.31	108.52	107.04	107.69	107.85	108.08	107.95	106.94	108.64	107.59	107.37	107.59	106.97	107.78	108.09	107.22	107.52	108.36	108.04	107.77	109.22	108.38	107.64	107.65	108.66	108.17	108.43	107.96	108.97	108.28	109.14	107.59	106.89
106.83	108.11	106.66	108.51	107.84	106.8	107.3	107.04	107.52	107.6	107.87	108.29	107.76	110.86	107.86	106.62	107.24	108.47	108.33	109.04	107.62	108.54	107.74	108.84	107.57	108.42	109.2	106.52	108.36	108.32	108.11	109.16	106.97	107.3	108.69	108.65	108.49	107.37	109.07	107.45	108.4	107.28	107	109.5	109.1	107.45	107.45	108.23	106.85	109.04
99.81	99.332	99.353	98.729	99.609	98.998	98.987	100.42	98.385	97.705	98.968	98.98	99.639	98.332	97.316	97.65	97.812	99.175	99.325	98.179	100.46	99.588	98.281	97.514	98.294	98.591	99.784	98.734	99.71	98.463	97.177	98.102	98.766	99.164	100.44	99.149	99.056	97.849	98.026	98.796	97.702	97.816	97.706	98.643	98.211	99.687	98.549	98.634	98.538	98.838
96.892	99.688	100.22	96.736	98.81	98.788	98.816	99.566	99.276	98.425	98.01	99.611	97.613	98.628	98.118	100.85	98.26	98.38	99.863	99.088	100.27	97.821	98.28	98.434	98.098	97.587	97.978	97.082	99.725	99.962	99.295	98.777	97.954	98.672	98.409	97.824	97.205	100.2	99.494	98.871	97.731	97.744	99.769	98.406	99.836	97.95	97.831	98.108	100.72	99.706
98.597	97.785	97.122	96.801	97.328	98.398	97.701	97.192	96.157	98.706	97.054	97.455	98.022	99.116	96.809	98.101	97.705	96.297	98.592	96.213	97.388	97.136	97.884	97.814	98.827	97.467	99.779	98.557	98.195	97.996	98.171	97.848	97.473	98.728	97.42	98.348	98.751	98.252	97.093	97.834	97.036	97.584	97.294	98.031	98.718	99.117	98.047	99.963	97.651	98.702
105.12	105	105.7	106.19	104.67	105.61	105.28	105.11	105.51	106.51	106.59	106.05	106.28	105.11	106.62	105.51	106.47	106.21	106.22	106.08	105.39	107.2	106.38	106.11	107.19	107.4	105.21	105.38	106.38	106.53	106.66	104.98	105.82	105.7	106.62	105.02	105.83	105.99	104.22	107.2	106.04	106.48	104.77	105.47	105.74	104.44	106.5	104.61	105.63	106.02
107.43	106.13	106.89	106.03	106	106.88	106.97	106.2	107.76	107.38	108.37	107.17	104.62	106.01	106.66	106.8	106.12	105.48	105.5	107.37	106.06	106.26	106.18	106.76	106.95	108.36	107.44	106.74	106.95	106.65	107.03	106.09	107.07	105.4	107.71	107.03	104.92	105.44	105.75	106.62	106.82	105.79	107.1	106.31	106.51	107.37	105.62	106.22	107.21	106.01
103.84	106	106.03	104.4	105.69	106.7	107.07	106.8	104.05	104.15	105.95	104.85	106.13	104.74	104.15	106.05	105.89	104.8	105.61	105.41	105.16	106.41	105.46	105.78	104.8	106.59	107.89	105.07	104.99	104.87	105.16	106.3	105.91	105.5	106.09	105.69	105.95	104.65	105.75	104.72	106.02	105.02	106.4	104.36	106.27	105.39	106.04	106.94	104.79	104.87
103.82	104.36	104.97	104.15	106.5	105.2	106.5	105.6	105.27	106.35	105.6	105.14	105.13	105.68	104.81	102.87	107.03	106.15	105.7	105.87	104.07	107.48	107.39	104.98	104.97	105.98	104.72	104.69	105.89	104.51	105.32	105.36	103.15	104.91	105.11	105.4	105.7	105.47	105.42	107	105.69	105.65	106.26	105.84	105.79	105.36	105.1	106.93	104.31	106.49
107.83	107.55	108.18	109.18	108.81	108.46	107.71	108.96	107.3	109.07	108.73	107.04	106.7	107.55	108.26	108.22	107.48	109.45	108.24	108.45	106.25	108.42	108.44	107.95	108.88	108.37	107.16	108.54	108.76	109.34	107.67	109.19	108.39	107.59	108.58	107.35	108.71	109.47	108.86	108.94	106.91	109.06	106.98	109.41	108.05	108.46	107.9	108.38	110.87	109.04
100.69	100.98	99.525	100.5	102.46	100.98	101.01	101.43	100.65	99.535	101.77	100.25	101.19	100.26	100.01	101.79	100.85	102.72	100.07	102.02	102.09	101.07	101.28	99.449	102.11	101.86	100.23	102	99.641	100.47	99.687	100.58	100.83	99.946	102.39	100.82	100.97	100.79	100.37	98.939	101.41	102.25	100.8	100.44	100.74	102.14	99.744	102.01	101.73	99.945
107.76	108.12	108.22	108.53	108.75	108.3	109.17	108.65	107.04	107.05	108.53	108.9	108.64	108.7	107.36	108.15	108.75	107.05	108.55	108.22	109.54	108.31	108.68	106.98	109.04	108.32	108.66	108.67	107.85	107.79	109.07	108.7	109.77	109.63	108.22	107.37	109.75	108.59	107.4	109.08	108.12	109.35	107.36	107.04	108.04	107.45	108.71	107.94	108.89	108.5
107.54	108.17	109.73	108.1	106.63	108.06	107.93	106.83	106.93	108.27	108.84	108.83	107.63	106.52	108.55	107.87	107.55	107.08	108.05	106.28	106.7	107.01	109.01	105.56	107.13	106.13	107.01	107.92	107.95	108.47	107.41	107.91	107.14	106.16	107.22	106.78	107.82	108.14	107.3	108.48	107.71	107.59	106.94	107.71	107.34	108.97	108.52	107.88	107.33	107.77
108.01	108.44	108.99	109.12	108.33	107.64	108.93	109.38	107.24	107.73	106.64	109.19	108.25	108.84	109.23	107.35	109.17	108.61	108.25	107.87	107.57	108.86	107.81	107.61	108.59	108.72	109.86	109.18	108.73	109.02	108.24	109.81	109.81	105.96	109.1	107.95	108.06	108.64	109.42	107.66	108.45	108.03	109.49	108.29	109.3	108.83	109.18	108.22	108.02	108.22
98.608	97.867	99.36	98.493	97.787	97.611	99.474	99.594	98.986	97.615	98.847	97.797	97.034	97.844	98.2	98.632	97.144	98.668	100.2	96.77	98.794	99.425	98.579	97.306	99.005	98.226	98.887	97.797	96.388	96.791	97.837	98.848	98.369	98.235	98.161	98.18	98.302	97.777	99.433	98.659	98.183	98.242	98.78	97.84	97.904	97.061	97.458	98.245	98.378	100.17
100.52	99.874	100.05	101.46	101.36	101.92	99.446	100.65	100.33	101.44	100.4	99.543	99.014	100.16	100.39	101.93	99.391	100.27	100.14	100.66	100.02	99.578	100.64	101.82	100.53	101.32	101.31	100.92	101.67	99.839	100.56	99.383	100.24	100.38	101.7	99.787	100.06	101.09	100.44	101.78	99.943	99.503	99.717	100.98	101.04	99.34	99.274	101.84	98.938	100.37
105.96	107.39	104.78	106.72	106.88	105.49	105.17	105.09	107.1	106.03	105.86	104.56	104.64	104.67	105.67	105.62	105.53	106.7	105.35	105.82	104.16	105.2	104.4	105.3	106.15	105.89	104.92	104.95	107.19	104.47	105.75	106.9	104.83	105.5	105.58	105.07	106.06	104.6	105.03	106.13	105.72	106.5	106.84	104.3	105.45	106	105.13	106.43	106.14	105.35
111.11	109.89	110.91	109.66	109.58	109.69	110.34	112.25	110.48	109.38	108.56	111.03	111.15	110.99	110.19	111.95	109.76	109.93	110.83	109.85	110.98	111.28	110.28	111.04	109.9	110.42	110.59	110.61	111.4	109.03	110.34	110.68	109.78	111.55	108.32	110.83	111.68	110.78	109.95	110.66	109.57	111.94	111.13	108.9	111.87	108.56	107.7	110.72	110.44	110.21
105.02	105.11	107.25	106.76	106.17	106.6	104.45	106.52	106.68	106.11	106.1	108.09	106.49	105.55	105.91	107.95	107.02	106.3	105.8	105.57	108.23	105.65	105.68	107.59	105.61	106.11	105.44	106.3	106.12	106.75	109.27	106.13	106.65	107.9	107.19	106.71	105	106.45	105.69	106.55	106.86	104.92	106.05	104.37	106.64	106.24	107.38	105.13	106.28	105
105.18	105.4	105.25	105.16	106.48	106.25	105.27	105.67	105.62	104.35	106.06	104.32	104.22	105.79	105.89	106.78	105.91	105.57	105.81	106.19	104.17	104.81	106.08	104.9	106.22	105.31	104.85	106.63	106.53	104.71	107.48	105.72	105.73	106	107.66	105.14	106.08	105.62	105.89	104.82	104.97	104.28	104.86	105.42	105.98	105.5	106	107.6	106.19	105.5
105.69	107.02	105.68	106.12	106.48	106	105.4	106.29	107.76	105.46	104.27	105.62	106.64	107.19	104.74	104.74	105.01	106.22	104.88	105.97	105.22	105.17	104.85	104.83	103.59	107.34	107.5	107.02	105.59	104	106.93	104.4	104.86	105.1	105.7	107.01	105.06	105.72	105.98	104.58	104.31	105.09	103.93	105.01	106.28	104.85	105.76	106.39	104.88	106
107.19	105.69	107.8	107.72	106.16	106.9	106.56	107.49	107.64	107.55	106.52	107.26	106.81	106.2	106.62	107.21	106.74	107.43	109.28	106.21	106.43	106.08	105.77	107.73	107.14	106.95	107.3	106.47	106.88	106.96	105.68	106.05	105.27	105.31	105.79	106.4	105.47	107.54	106.57	107.42	106.8	107.49	107.61	105.62	106.53	105.2	105.2	106	105.84	105.89
105.29	103.99	104.87	105.44	105.2	103.57	105.48	106.87	105.25	105.39	104.47	106.01	105.89	106.87	105.54	106.25	106.72	105.06	105.93	105.6	105.29	105.87	106.52	105.93	105.88	107.23	105.31	104.72	104.5	104.32	105.55	103.68	106.36	105.23	105.86	105.09	107.02	105.47	107.05	105.24	106.1	105.18	105.36	105.87	106.34	106.37	106.21	105.92	106.18	105.27
98.769	97.968	98.185	99.587	99.713	97.558	99.486	98.536	98.894	97.204	98.402	98.129	98.343	98.108	98.77	99.151	97.968	98.488	96.722	100.05	97.555	99.627	97.254	99.209	96.77	98.29	98.981	99.564	98.826	97.665	97.066	97.769	98.397	97.91	100.17	98.728	98.205	98.151	97.735	98.319	99.144	99.091	98.444	97.201	98.179	99.072	97.269	97.405	97.88	97.906
107.79	108.03	107.43	108.05	107.45	107.44	108.96	107.7	108.26	108.23	108.83	107.19	107.55	107.33	108.58	108.51	109.56	108.07	108.02	106.73	107.04	107.17	108.84	109.13	106.79	108.01	106.51	108.4	107.44	108.42	108.52	107.93	107.45	108.13	107.56	109.29	109.45	108.76	107.26	107.4	108.87	107.46	110.45	108.94	109.02	107.53	107.91	108.78	108.25	107.22
105.79	106.44	107.13	106.78	107.23	106.59	107.16	107.28	107.13	107.32	107.1	107.03	107.87	109	106.62	105.64	106.81	105.26	107.15	106.18	106.18	106.96	107.08	106.53	107.01	106.12	106.5	106.61	106.31	106.04	105.84	106.58	105.88	107.32	106.19	107.68	106.18	106.29	105.6	105.52	107.22	108.04	106.41	107.21	107.48	106.44	105.72	107.28	106.39	105.76
104.44	105.94	106.43	104.55	106.49	106.44	104.55	105.4	106.84	106.49	105.18	106.27	104.61	105.55	105.89	105.11	105.67	104.17	105.11	105.5	106.5	106.3	107.18	106.61	106.85	105.19	104.94	106.5	104.9	106.37	105.93	105.57	104.01	106.46	105.06	106.12	106.14	106.38	105.61	106.5	105.61	105.92	106.63	104.4	105.27	106.3	107.2	106.65	105.17	106.72
101.91	102.87	101.73	101.28	100.77	99.444	104.07	102.73	103.84	103.14	103.44	103.47	102.22	104.13	101.92	103.24	102.95	102.62	102.08	102.85	103.21	102.72	103.33	102.91	103.57	101.42	104.22	101.6	102.56	101.66	103.65	101.89	103.24	100.91	102.68	102.22	102.21	104.97	105.19	101.88	103.22	102.66	102.52	101.61	102.61	101.98	103.58	102.86	101.77	104.25
107.13	104.06	106.82	107.43	105.36	106.71	105.54	107.92	107.21	105.89	106.02	105.79	105.62	106.98	106.83	105.38	105.79	105.81	107.51	108.42	106.51	106.24	105.93	104.72	106.4	105.19	106.24	106.35	106.08	106.65	106.62	106.19	106.94	107	106.27	105.41	105.5	106.87	108.28	107.73	107.52	105.7	105.93	107.7	107.21	105.64	105.19	106.29	106.2	105.19
98.292	99.094	98.569	98.203	97.391	99.477	98.925	99.094	100.56	99.541	98.864	99.877	100.34	99.398	98.169	99.765	99.051	99.269	98.903	98.552	97.995	98.935	99.022	97.291	97.99	100.2	98.674	99.938	97.89	99.698	99.674	99.074	99.177	99	98.412	98.582	97.759	98.51	100.41	97.863	98.498	99.154	99.035	99.271	98.849	100.11	99.563	98.787	100.58	100.08
107.6	110.89	107.94	108.88	109.2	108.28	106.75	109.32	108.13	108.76	106.85	107.52	109.45	108.47	108.56	108.58	107.97	108.07	108.97	108.72	108.84	110.26	106.48	110.38	107.21	107.77	109.22	109.08	110.01	107.09	109.56	107.78	106.97	107.4	108.01	107.62	108.1	109.09	106.27	106.81	109.76	107.59	107.47	108.48	109.13	109.27	108.71	107.28	108.61	108.78
108.16	106.66	104.07	106.87	106.64	105.69	105.5	104.4	106.06	105.62	104.67	105.3	104.8	106.68	105.37	105.25	105.04	104.81	106.61	106.7	104.45	106.2	105.22	105.74	104.37	104.89	105.78	107.3	104.6	106.02	104.95	106.46	105.52	106.43	106.94	106.45	107.36	104.85	106.11	106.67	105.5	104.86	104.89	105.56	105.7	106.89	105.86	106.35	106.33	106.58
100.25	100.18	100.3	100.5	101.41	101.97	102.5	101.67	98.981	100.15	101.86	100.01	102.07	100.05	100.19	100.98	100.92	101.44	101.26	101.63	99.813	102.97	100.26	101.31	100.63	99.806	102.28	100.35	100.02	102.85	100.41	101.6	101.33	101.12	100.73	99.976	100.47	101.03	100.99	101.94	100.55	101.39	101.86	101.19	103.22	100.62	100.89	100.64	101.26	100.37
104.47	105.07	105.42	103.78	105.48	105.58	104.34	105.9	105.24	103.58	106.49	106.26	106.75	105.5	104.01	107.47	106.21	103.94	107.04	104.17	104.93	104.97	104.83	105.49	105.59	106.62	104.95	107.19	105.32	103.84	105.07	105.2	107.22	106.23	105.65	105.35	106.5	105.32	106.15	105.84	105.01	105.7	106.08	105.44	106.53	105.79	105.51	104.15	105.1	104.11
107.73	107.31	106.61	106.26	106.64	106.97	106.64	106.73	107.3	106.35	104.68	106.03	106.17	106	106.2	107.18	107.39	107.44	105.8	106.06	106.01	105.64	105.04	105.01	107.66	105.75	105.26	105.77	105.7	106.22	106.84	106.41	107.4	106.17	106.53	106.8	107.01	107.82	105.64	106.78	108.28	106.1	105.38	106.74	106.08	105.92	108.22	105.72	106.97	105.13
111.26	110.09	110.98	111.21	108.71	111.21	110.78	109.33	109.95	110.45	110.97	111.55	110.41	111.99	112.16	110.14	110.06	109.98	110.19	109.15	109.79	111.47	110.73	110.18	110.01	110.59	109.81	109.71	109.61	110.63	110.45	108.41	110.3	110.06	110.62	110.8	110.05	110.93	111.23	111.46	109.34	109.89	109.36	110.6	111.85	109.36	110.99	110.1	111.46	110.11
107.53	106.7	107.98	108.15	108.96	109.45	107.6	107.72	109.22	107.53	108.73	108.66	107.52	107.63	107.08	108.06	108.35	107.91	108.61	108.32	108.63	109.7	107.69	109.31	106.87	107.81	108.47	106.95	108.73	106.99	107.48	108.92	107.65	107.91	108.11	108.6	109.86	108.65	108.27	106.63	109.37	109.85	108.02	108.03	108.78	107.18	109.34	108.51	108.31	108.82
106.49	106.86	106	105.88	106.46	105.09	105.8	105.31	107.04	105.7	105.54	105.87	105.7	104.9	104.96	106.22	106.09	105.04	105.79	104.83	105.79	104.99	105.6	105.32	107.54	105.72	105.46	106.34	104.91	104.97	104.99	105.56	105.48	105.85	105.08	104.43	105.42	105.89	104.54	104.07	106.63	104.43	106.43	105.52	104.19	105.95	106.43	105.09	105.91	106.42
103.42	101.83	100.92	102.65	103.64	104.15	104.59	101.93	102.61	102.56	103.41	102.86	104.96	103.35	101.62	103.66	103.42	101.56	102.62	102.91	103.44	102.23	101.13	101.71	104.28	102.63	103.35	101.02	103.96	104.02	104.32	103.19	103.75	103.29	102.6	104.23	100.59	102.67	102.97	101.1	102.06	102.16	102.53	104.22	102.5	102.18	102.68	102.89	102.51	101.66
109.03	106.49	106.84	107.85	108.43	108	108.52	109.92	108.58	109.15	110.97	108.57	107.73	109.28	108.04	107.59	109.51	109.61	108.71	108.85	108.05	109.08	108.16	107.71	107.36	109.85	108.4	108.15	108.32	109.72	108.22	109.28	108.72	109.66	109.51	107.74	108.83	108.73	107.41	107.63	106.76	109.13	108.19	106.88	107.99	109.47	109.31	107.41	107.59	108.98
101.61	100.68	100.31	99.352	100.16	100.18	100.36	100.56	99.193	102.02	101.35	100.08	100.71	100.92	100.63	101.39	100.2	101.15	99.099	100.52	99.671	101.25	101.34	100.39	101.1	100.76	101.97	101.65	99.511	101.31	101.35	100.71	101.28	100.65	101.13	100.53	101.14	101.18	100.55	99.92	102.59	101.45	101.02	100.86	101.63	99.886	101.09	100.48	99.263	102.01
108.29	106.82	104.72	105.86	106.97	107.35	105.16	106.36	106.66	106.22	104.88	106.43	106.19	105.09	104.89	106	106.21	105.76	106.21	104.82	105.6	105.54	106.1	107.44	104.89	106.45	106.5	107.32	107.19	107.69	106.59	107.23	105.09	106.77	107	106.35	105.54	105.92	105.68	106.45	108.16	105.54	106.85	107.36	105.73	106.75	106.94	106.96	106.26	107.4
101.02	103.32	102.36	101.81	102.09	104.11	103.1	103.26	102.02	102.53	102.54	103.95	102.43	101.64	102.43	102.58	101.97	102.51	103.99	101.66	103.26	104.32	102.29	102.74	102.9	103.3	102.6	102.41	103.6	101.85	103.35	103.15	102.77	102.08	102.03	102.78	102.39	102.96	103.76	104.4	102.12	100.32	103.2	101.59	102.32	100.93	101.26	103.26	102.13	101.91
97.642	98.286	98.655	98.111	98.402	97.852	96.737	96.835	98.434	96.974	97.725	98.267	96.48	97.42	99.372	97.758	99.034	96.989	98.288	99.744	98.08	97.345	98.258	98.479	99.006	99.007	98.568	98.786	97.531	98.918	97.639	97.491	97.593	97.914	99.65	98.079	97.558	97.865	97.47	99.832	98.41	98.292	97.204	97.049	98.288	98.167	98.696	97.466	99.691	97.421
109.36	108.32	107.28	108.03	107.15	107.93	107.83	106.48	108.1	107.96	108.24	108.59	107.16	106.51	107.82	108.28	107.53	106.38	108.08	106.78	108.36	107.35	107.62	108.5	108.52	108.42	109.13	108.41	109.14	108.32	107.69	107.28	108.42	107.27	109.15	107.44	106.98	106.61	108.21	107.61	108.44	109.04	106.41	108.03	108.54	107.95	106.86	107.3	107.22	105.65
107.08	106.29	106.11	107.12	108.08	106.31	106.54	106.81	107.01	106.77	107.42	106.66	107.22	107.32	106.85	107.14	106.57	106.46	105.03	103.36	106.16	106.86	106.23	105.7	107.57	106.2	105.51	106.83	106.15	105.46	106.07	106.7	106.38	106.18	106.24	107	106.25	106.2	106.41	107.22	104.9	106.15	105.37	106.67	107.35	106.47	107.31	105.82	105.9	106.3
109.4	108.94	109.39	107.82	108.09	108.92	109.1	108.42	108.2	109.68	109.01	108.58	109.33	106.93	108.05	109.68	108.24	108.58	108.06	107.8	107.91	107.22	110.02	108.12	109.88	107.88	108.62	107.8	108.89	107.86	107.74	108.82	109.16	108.36	108.88	106.43	110.31	107.35	107.73	108.64	108.78	109.11	108.6	109.54	106.8	109.3	107.86	105.81	108.34	108.07
101.43	100.62	101.18	99.53	101.74	100.02	101.8	99.472	101.18	100.64	100.63	100.88	100.99	100.5	101.4	100.64	101.06	100.43	99.72	99.896	99.769	100.29	99.365	99.892	100.76	98.939	100.79	98.654	99.525	101.29	101.09	100.84	101.58	99.986	101.73	99.399	100.17	99.717	99.339	97.846	100.56	100.87	101.42	101.19	101.22	100.99	101.71	99.662	99.776	100.18
110.92	109.11	110.77	110.78	110.63	110.33	109.74	110.38	110.43	111.51	109.01	109.43	111.27	109.93	110.93	111.4	111.01	110.87	109.53	109.02	110.39	110.96	110.28	112.23	110.54	110.58	111.17	111.72	111.45	110.11	110.31	110.2	112.56	109.74	110.4	109.72	108.68	112.32	110.59	109.06	110.19	109.62	110.3	109.9	111.22	109.54	110.57	109.61	109.81	110.15
108.63	108.08	109.38	108.32	109.41	107.54	108.41	109.74	109.22	108.71	108.07	108.07	108.97	107.77	107.86	108.55	109.72	107.82	109.53	108.32	107.57	107.3	110.71	108.03	108.38	108.07	108.21	108.6	107.99	109.81	108.1	108.31	107.97	109.1	108.95	107.54	110	108.38	110.91	108.9	110.18	108.62	109.32	108.31	107.61	108.44	108.85	108.4	107.64	108.68
108.31	107.52	108.01	107.32	108.57	106.07	108.03	109.26	107.69	109.6	108.04	107.62	106.72	108.59	108.9	108.36	107.01	108.55	108.1	108.97	107.82	105.63	108.48	107.49	109.34	108.85	105.15	108.28	107.53	107.59	107.95	108.35	109.56	108.75	108.37	107.13	108.87	107.75	108.42	107.52	107.98	108.08	106.87	108.64	106.72	106.75	107.74	108.49	107.93	107.36
104.57	105.81	105.16	104.39	106.12	103.63	104.9	104.77	105.57	106.64	104.88	103.54	105.17	104.62	104.79	105.24	105.05	106.65	105.1	106.95	104.88	105.8	105.78	105.36	105.37	105.24	106.31	105.87	106.91	105.2	105.54	106.05	104.46	105.97	106.68	106.13	104.98	105.8	105.55	105.17	107.46	105.55	105.24	105.53	105.8	106.62	106.48	108.01	104.92	105.51
108.45	108.58	108.17	107.08	107.84	109.31	108.26	109.24	108.58	108.6	109.03	107.97	107.53	109.06	107.87	108.42	110.17	108.21	107.43	108.6	108.97	107.03	108.26	107.86	109.52	108.49	108.04	108.29	107.8	108.64	107.31	109.7	107.76	108.63	108.18	109.31	108.39	108.18	109.41	108.44	107.27	109.15	110.66	108.78	108.23	106.79	109.02	109.29	109.63	107.88
108.93	109.18	107.05	107.03	108.26	109.37	109	107.65	108.1	108.06	109.64	108.62	109.84	107.86	107.4	109.64	108.81	107.72	108.44	107.79	108.49	107.52	108.23	107.8	108.54	107.7	108.61	108.7	108.74	107.09	108.91	107.27	109.38	108.09	107.59	108.47	109.05	107.21	109.05	109.43	107.41	108.88	108.66	107.98	107.06	108.8	108.63	107.09	107.9	107.89
104.63	106.19	105.77	106.85	104.93	104.71	106.68	106.17	105.24	105.54	106.27	105.73	106.08	103.79	104.67	104.24	105.9	104.17	106.89	105.19	106.78	105.72	105.41	105.92	104.42	105.14	104.16	105.33	105.93	105.12	105.18	104.89	105.36	105.42	103.99	104.76	107.68	105.44	104.88	105.7	105.25	106.91	105.85	106.71	104.52	106.41	105.45	104.65	104.87	104.92
99.945	100.96	99.776	99.846	101.32	101.58	100.11	100.3	100.94	99.928	99.924	101.58	99.33	100.95	101.24	99.982	101.04	100	100.4	100.83	99.98	101.11	99.966	101.63	101.04	100.13	100.33	99.62	100.69	99.891	100.25	101.36	101.74	100.33	99.355	101.28	102.24	100.7	99.5	100.34	100.18	99.152	100.21	101.32	101.39	100.54	101.52	101.23	99.337	101.21
109.34	108.26	109.32	108.72	107.62	108.37	108.46	107.35	107.29	108.05	108.31	108.65	108.6	108.92	108.21	108.05	108.74	108.03	107.91	108.62	107.72	107.36	108.71	107.34	108.01	108.17	107.68	108.57	108.86	108.07	108.9	109.67	107.88	108.38	109.72	108.19	109.16	107.52	109.13	108.05	107.88	109.02	108.92	109.82	107.26	108.25	107.94	107.38	108.49	107.94
107.74	109.51	104.89	106.12	105.1	106.29	106.27	106.5	106.23	106.9	105.85	106.56	107.55	106.48	107.38	106.45	106.81	106.57	105.38	106.96	106.61	106.59	106.86	105.77	106.18	106.07	107.46	106.06	105.68	106.74	107.99	107.45	107.04	107.17	105.16	106.76	105.55	104.94	105.92	106.28	105.27	104.95	106.78	105.47	106.85	105.76	106.73	106.06	107.65	105.03
105.92	106.27	106.97	106.51	104.64	105.46	103.92	105.51	105.66	106.42	104.63	105.18	105.86	104.15	106.28	106.53	105.28	106.21	105.07	105.59	106.8	104.88	106.04	104.76	104.41	104.15	106.13	105.77	105.68	106.11	104.41	107.58	105.54	103.69	106.87	105.83	105.13	105.39	104.58	104.89	104.9	106.73	106.26	105.43	104.63	105.87	106.27	105.56	104.04	104.86
99.333	99.008	99.968	98.792	99.381	98.751	98.539	97.836	99.079	99.39	99.066	99.044	99.244	99.136	97.418	99.696	99.575	99.559	101.15	97.876	98.357	99.827	100.67	99.545	98.564	99.236	99.551	98.335	101.11	99	98.691	97.219	99.767	98.027	97.4	98.95	97.818	99.461	99.715	99.399	98.677	99.046	99.421	99.122	98.918	97.813	99.802	100.57	97.633	98.834
106.29	105.59	107	105.29	108.18	106.78	107.78	104.82	105.84	107.41	106.97	106.64	106.47	106.04	107.83	106.54	107.99	107.22	106.18	105.26	106.45	107.85	107.35	106.57	106.73	106.87	108.15	106.82	106.91	105.97	106.25	107.4	105.84	106.88	105.41	107.79	106.81	107.37	106.89	105.59	107.22	106.03	105.53	105.97	106.64	106.78	106.45	106.2	106.52	106.91
106.08	107.05	105.3	105.42	105.22	105.18	106.45	106.77	105.07	106.68	105.33	105.16	106.99	105.05	107.05	105.6	106.24	104.81	104.92	107.19	105.39	106.88	105.09	106.56	105.56	105.48	105.95	103.92	104.14	106.27	104.92	105.39	106.13	104.65	104.76	106.43	104.44	105.12	104.76	105.48	103.64	105.65	104.93	106.03	105.46	107.34	107.25	105.92	105.4	105.36
106.41	106.12	105.79	105.13	105.97	105.18	105.51	105.23	106.7	105.74	107.56	104.84	106.61	106.3	105.8	106.17	104.76	106.23	106.41	106.2	106.59	106.19	106.15	104.94	106.9	106	106.77	106.99	106.13	105.96	104.56	107.21	106.09	106.6	105.7	103.99	107.06	106.41	104.9	106.25	106.41	105.76	106.8	106.14	105.7	105.44	106.61	106.31	105.68	105.73
100.66	101.25	99.77	99.028	100.73	100.56	100.38	99.788	99.222	100.8	100.53	100.66	101.36	101.15	101.13	99.118	99.294	101.3	100.76	102.04	101.71	101.23	99.505	101.03	101.06	100.57	98.827	102.01	99.978	100.72	100.43	100.47	99.923	101.23	99.01	100.04	99.968	101.64	99.599	100.43	100.65	100.09	99.894	99.359	99.894	99.619	99.416	100.15	100.16	102.46
105.62	105.32	105.21	105.53	105.85	104.22	105.06	105.61	107.53	106.28	105.47	104.28	105.24	105.54	104.84	105.92	105.84	105.64	104.33	106.61	104.48	105.14	105.48	105.8	105.43	104.91	105.27	105.62	104.49	106.26	106.92	105.28	106.79	106.57	104.15	105.2	107.75	105.6	105.95	106.55	104.58	105.31	105.22	105.53	106.14	106.02	103.94	106.54	103.77	103.39
98.017	99.72	98.336	98.918	97.623	98.319	99.734	97.615	99.043	98.367	99.963	99.218	99.494	99.028	98.224	99.262	97.968	97.825	98.184	98.256	97.792	98.446	98.365	98.161	99.046	99.241	97.034	97.489	99.274	99.161	98.266	96.855	97.733	97.875	98.458	97.199	98.247	97.332	97.033	96.738	96.63	98.742	98.382	97.329	98.641	98.012	98.761	98.127	97.92	97.48
107.35	107.95	106.84	108.46	106.99	107.79	107.95	107.2	108.68	108.4	109.37	107.14	108.86	107.91	108.6	106.49	106.78	107.46	107.47	107.96	107.04	107.59	107.65	106.17	107.76	107.13	107.74	108.21	108.94	106.38	107.31	108.58	110.03	107.52	107.68	106.51	106.63	108.64	109.35	107.44	108.31	108.72	107.97	110.52	108.86	109.57	108.13	108.65	108.82	107.63
109.14	107.9	107.25	109.69	108.2	107.74	108.82	107.8	108.05	107.21	108.18	109.11	109.38	108.07	109.45	109.04	108.05	109.15	108.47	109.02	108.85	109.96	109.04	108.75	106.93	110.28	107.76	108.48	107.37	109.25	107.58	107.6	109.19	110.16	108	107.8	108.86	108.43	107.09	109.54	109.49	107.61	107.59	109.06	107.21	110.25	109.21	107.51	107.35	109.01
105.01	106.28	105.65	106.54	105.3	106.18	105.98	105.51	106.69	106.12	106.84	107.09	106.09	105.27	105.62	105.04	105.97	106.1	105.24	107.75	105.35	106.14	107.48	108.08	107.19	107.24	107.05	105.75	105.55	105.97	105.9	104.53	106.95	106.53	106.4	105.95	105.57	108.08	105.78	105.92	105.59	105.85	105.48	105.75	106.23	105.92	106.13	108.11	107.79	106.26
110.74	110.12	107.64	108.77	109.28	108.37	109.56	110.43	109.61	108.21	108.99	108.02	109.17	107.36	109.05	108.49	107.89	108.63	107.55	108.41	108.88	109.13	109.61	109.8	109.42	108.89	108.47	111.41	108.7	109.63	109.66	109.93	109.52	109.87	108.47	108.84	108.47	108.63	108.17	108.65	107.51	108.42	110.1	108.7	109.28	108.8	108.86	107.33	106.75	108.05
98.937	97.837	99.133	99.343	98.305	98.716	99.27	99.116	98.735	99.39	99.643	97.826	98.457	97.806	97.747	99.644	97.504	98.361	98.911	98.888	98.905	99.586	98.667	98.46	99.761	100.01	98.491	98.711	98.054	98.738	97.344	100.08	99.712	99.365	98.721	97.259	100.76	99.233	99.043	98.168	99.158	99.031	96.771	97.883	98.761	99.816	98.677	98.078	99.182	98.495
105.92	106.07	105.96	106.26	105.58	105.18	105.78	105.87	107.25	106.54	103.92	105.52	105.45	107.31	105.24	105.16	106.86	105.94	107.61	105.51	106.28	103.72	105.82	105.87	104.68	106.31	107.1	107.29	106.31	106.34	103.88	105.76	105.68	105	106.49	106.55	104.99	106.62	104.9	105.86	107.45	105.67	105.52	105.74	106.11	105.33	105.47	108.38	105.81	105.09
106.3	105.8	105.6	105.35	105.23	106.64	105.47	105.61	105.97	107.24	106.57	104.74	105.95	105.62	106.04	104.09	104.17	105.19	105.19	105.12	106.08	106.51	105.22	105.98	107.02	108.22	107.42	104.67	104.67	107.71	105.72	105.29	105.4	106.69	106.42	106.58	106.12	105.46	104.52	107.48	105.36	106.45	105.29	105.89	106.68	104.98	106.19	106.29	104	106.31
108.69	108.19	108	108.96	107.25	108.94	108.09	108.1	107.31	107.84	108.88	106.5	107.85	107.64	108.64	107.19	107.93	108.87	108.7	107.94	106.6	109.53	108.67	108.63	110.15	107.46	107.96	109.86	108.77	109.44	107.54	108.69	109.4	107.91	108.37	108.37	109.71	109.73	108.84	108.51	107.77	108.46	110.26	108.82	107.6	107.91	108.15	108.33	109.98	108.38
107.95	105.97	106.74	107.05	106.44	106.57	106.27	107.41	105.94	106.67	106.45	106.38	106.66	104.93	106.51	108.3	107.34	105.62	107.26	106.01	105.44	106.52	106.71	107.03	107.09	108.35	106.13	107.39	107.55	108.19	106.35	106.21	107.02	107.14	106.33	107.36	107.32	105.95	105.49	105.95	106.42	107.43	106.42	105.74	106.43	106.69	107.91	106.64	106.59	106.65
108.51	107.34	108.47	110.17	108.6	107.78	106.99	108.21	109.59	109.01	109.02	108.13	107.09	108.75	106.61	108.56	108.05	107.87	107.58	106.67	107.63	108.29	106.86	108.79	108.02	107.66	109.08	109.01	107.8	108.46	107.08	108.36	107.93	107.87	108.46	107.31	108.53	108.04	107.83	108.49	108.99	107.16	108.24	108.79	110.28	108.36	107.61	106.62	107.41	106.73
107.61	108.6	108.66	108.3	106.34	108.02	106.28	107.39	108.29	107.34	107	109.38	108.29	107.63	106.03	108.04	107.52	108.94	107.61	107.69	107.89	107.96	109.93	108.56	108.55	106.23	108.86	107.71	106.71	108.44	107.3	108.26	109	108.56	107.34	107.26	107.48	106.99	108.44	107.42	108.63	108.45	108.89	107.86	107.06	107.68	106.44	109.37	107.42	107.12
107.48	106.95	107.41	108.71	109.05	107.77	108.38	106.56	107.85	110.04	107.68	107.4	107.74	108.91	107.26	108.46	108.2	109.11	108.05	106.22	107.99	108.82	108.38	108.04	108.07	109.04	109.21	108.83	109.09	106.45	107.72	108.95	107.28	106.83	107.16	108.07	107.08	109.18	108.03	107.32	108.27	108.4	108.06	108.69	108.27	106.19	108.62	107.91	107.95	106.6
104.84	105.76	104.91	105.17	104.55	105.42	106.93	106.24	105.37	106.44	104.2	104.15	106.17	104.38	105.27	105.33	106.02	105.82	105.82	106.53	105.39	107.17	105.61	104.65	105.73	106.27	106.87	105.56	105.41	105.09	107.39	106.66	105.9	106.04	104.78	107.08	105.66	104.67	105.88	104.83	105.39	105.21	107.25	105.41	106.31	105.24	106.54	106.23	105.49	104.78
106.09	103.36	106.24	105.72	104.87	104.11	107.33	105.08	105.33	105	106.6	105.17	104.95	106.65	106.6	104.32	105.12	106.25	104.15	106.21	106.53	104.9	106.37	106.38	104.42	106.62	104.8	105.11	106.01	105.55	106.57	106.25	107.87	104.65	105.03	107.09	106.51	104.35	106.4	105.66	105.14	105.77	106.24	105.98	106.5	106.27	106.67	105.81	105.29	105.57
100.9	100.28	99.914	100.02	101.76	98.573	99.569	100.15	102.08	100.83	100.58	100.97	101.14	101.27	99.873	100.3	99.804	101.26	99.397	100.25	100.69	99.923	102.51	100.11	99.935	99.841	99.598	101.16	100.14	100.27	100.66	101.69	99.517	100.5	100.24	101.31	100.62	100.08	99.916	101.24	101.04	100.98	101.78	100.5	101.48	101.16	101.12	102.04	100.12	100.6
105.96	108.2	106.75	105.26	105.31	107.53	105.75	107.11	106.15	106.05	105.79	105.69	106.09	107.14	106.81	105.51	106.92	106.26	108.08	105.54	108.06	106.7	107.48	105.45	105.4	106.94	108.29	105.82	105.27	106.61	106.22	107.14	107.58	107.71	105.21	106.13	107.26	106.75	105.54	107.36	107.66	106.1	105.11	106.7	105.93	106.7	106.47	107.16	107.54	108.25
106.71	105.53	105.96	104.96	105.73	104.94	105.4	105.23	104.38	106.01	107.06	104.31	105.29	106.1	106.31	105.27	104.01	105.3	104.64	106.99	104.86	106.12	106.44	105.34	106.48	106.97	104.05	103.99	104.95	104.6	106.67	106.27	105.66	106.4	104.96	105.92	106	105.17	105.94	106	104.78	105.09	106.25	105.13	105.91	105.3	104.62	105.18	105.79	103.79
106.94	105.67	104.43	104.34	104.59	104.8	105.22	106.37	105.85	104.62	105.54	105.09	106.49	105.64	105.21	104.6	105.05	106.5	104	105.16	105.99	103.91	104.16	105.72	104.86	105.68	104.56	103.97	106.06	106.13	104.74	106.19	105.37	106.33	106.38	105.85	107.04	107.71	106.27	105.3	105.04	104.77	105.22	106.04	105.26	105.2	105.21	104.83	103.13	105.34
105.92	106.41	106.04	108.05	105.68	106.3	107.02	106.02	106.19	107.78	105.58	105.89	107.04	106.88	106.28	105.45	106.79	108.02	106.21	104.62	105.91	106.19	106.84	106.53	105.45	104.89	105.42	105.86	107.23	105.81	106.26	106.44	106.6	106.02	104.86	105.27	106.95	107.29	106.69	106.08	106.13	106.68	108.27	106.35	107.46	105.29	106.19	105.3	105.13	105.76
96.965	99.205	98.659	99.661	100.97	99.133	98.272	99.479	97.678	100.11	100.91	100.15	100.33	97.565	98.877	99.17	98.575	99.731	98.7	98.567	99.033	99.1	97.543	100.1	100.47	98.608	98.466	100.38	100.43	99.431	99.372	97.535	96.912	98.457	98.077	99.873	98.218	99.233	99.462	98.835	98.219	99.202	98.759	98.734	99.651	100.12	100.49	98.866	98.613	98.872
109.19	108.77	108.93	111.5	110.43	111.36	109.76	110.2	110.73	110.02	111.01	110.5	110.21	111.26	110.84	109.78	111.81	109.26	110.58	110.89	109.44	111.51	109.54	110.61	109.96	110.04	111.55	110.1	109.16	110.48	111.37	109.32	109.44	110.57	110.45	110.58	110.3	110.32	110.3	110.23	110.44	110.1	111.11	111.34	110.85	110.35	109.08	110.44	111.38	108.88
105.42	103.62	105.95	105.22	104.24	104.93	105.17	104.88	104.64	105.35	106.62	105.4	105.8	104.33	105.45	104.99	106.21	104.18	106.2	104.92	106.15	107.1	104.43	105.18	105.14	107	106.52	105.94	105.24	103.75	105.31	104.84	105.59	105.08	106.01	105.89	104.79	106.21	103.98	106.55	104.97	104.94	104.85	104.28	104.07	106.24	105.04	106.58	106.16	104.11
107.77	108.36	107.91	109.5	109.28	107.72	108.98	109.08	109.08	109.08	108.63	108.9	109.09	107.69	109.29	108.26	107.81	108.93	108.42	108.31	110.11	109.01	107.02	110.23	108.39	109.32	107.12	109.27	107.36	108.27	108.06	108.7	107.96	108.76	109.29	108.7	109.36	108.11	109.4	107.04	108.31	107.87	110.1	108.79	109.02	108.44	109.02	107.78	109.46	108.7
104.89	105.75	106.22	104.76	105.07	106.71	104.73	105.16	104.92	104.22	106.43	104.84	106.23	106.68	105.58	105.24	106.4	106.28	104.12	106.68	104.79	106.73	104.78	106.76	105.87	105.33	105	106.05	105.37	106.99	105.67	105.02	105.17	104.48	106.3	105.32	105.17	104.46	105.78	106.11	105.29	105.93	104.69	106.23	106.01	106.84	106.57	106	105.91	106.39
105.85	105.22	106.33	108.2	104.13	104.61	106.25	106.48	106.14	105.25	105.61	104.7	105.03	107.07	105.34	105.11	104.58	105.78	106.23	106.18	106.05	105.55	105.47	105.01	104.59	103.51	105.94	106.26	107.07	105.52	106.15	104.33	104.49	104.63	105.63	107.36	104.51	105.39	104.44	105.98	105.59	106.18	106.33	104.27	105.57	105.37	105.79	104.47	103.64	106.52
97.538	97.803	98.66	97.966	98.395	98.736	97.969	97.756	97.706	98.077	96.97	98.933	96.701	97.774	98.839	99.372	99.438	98.244	97.273	99.635	98.278	97.866	98.863	97.155	98.226	97.329	98.317	98.592	97.611	96.441	99.481	98.525	96.594	98.383	98.219	98.692	97.775	98.209	97.808	98	96.293	96.153	98.629	99.252	96.824	98.013	98.556	96.63	97.444	96.657
110.08	108.21	108.67	108.67	106.37	108.84	108.78	108.34	107.27	106.72	108.11	108	110.02	108.37	108.43	106.79	107.95	110.66	107.27	109.38	111.43	108.3	107.48	107.3	108.52	108.94	108.51	107.58	106.6	108.61	108.02	109.35	108.58	108.32	109.55	107.96	107.49	110.21	107.69	109.84	108.7	108.27	107.89	109.21	109.01	108.87	107.7	109.79	109.05	107.95
107.01	106.45	105.96	105.42	103.77	104.55	105.32	106.11	104.89	104.94	106.61	106.06	103.92	104.89	106.17	105.64	105.14	105.82	105.39	106.32	105.08	105.94	105.97	105.74	105.87	105.53	105.41	105.47	105.07	107.01	104.99	105.02	107.05	107.52	103.86	104.69	105.96	103.82	103.5	106.43	104.74	105.31	105.85	105.46	105.12	104.74	107.53	104.57	105.39	106.38
104.85	107.94	106.44	105.08	107.04	106.24	106.64	106.24	105.95	106.49	105.76	106.43	106.04	107.96	107.91	108.91	106.94	107.76	107.08	106.55	106.13	106.48	107.62	108.13	105.45	106.25	104.82	105.62	105.83	107.02	104.56	106.28	105.76	107.15	106.21	105.92	106.52	105.61	104.37	107.12	105.57	107.03	106.07	107.08	105.95	105.5	106.06	106.34	106.05	106.13
96.948	96.967	99.095	98.845	97.531	97.657	97.601	98.405	96.876	97.082	97.569	96.78	98.832	99.152	99.379	99.327	97.649	96.033	98.53	98.349	97.722	97.115	96.947	98.472	98.11	98.612	97.059	98.62	98.551	97.974	99.013	97.95	98.038	97.871	98.028	97.922	97.72	97.936	97.612	98.529	98.393	97.529	98.293	99.345	98.835	98.403	97.409	97.92	97.762	97.947
109.63	109.51	110.17	109.41	109.29	110.27	111.28	111.13	110.52	111.4	110.04	109.59	111.34	109.58	111.4	110.13	110.11	112.09	110.69	109.65	108.86	111.28	109.42	110.57	111.1	111.06	110.17	112.29	109.28	109.64	111.57	110.29	110.14	110.04	110.61	109.92	109.58	110.82	110.51	109.61	110.35	109.97	112.2	110.68	109.89	110.42	108.83	107.41	112.13	110.77
105.32	106.1	105.65	105.7	105.89	105.03	105.45	104.44	106.55	106.36	106.66	105.28	106.15	106.05	105.22	105.76	105.13	104.63	106.6	105.74	105.16	104.78	106.43	105.86	104.71	107.15	105.27	105.68	103.88	105.37	105.03	107.01	105.64	104.73	105.07	106.17	106.57	106.12	104.78	105.13	107.63	106.13	104.52	105.36	106.43	104.81	106.54	104.89	105.47	103.9
102.99	104.11	104.38	103.74	103.08	103.79	103.25	103.59	101.88	101.27	103.19	103.1	103.31	103.73	103.23	103.41	103.41	103.45	102.73	102.36	102.91	105.33	102.96	102.38	102.65	102.81	102.98	101.92	101.73	102.02	102.3	103.32	102.85	103.22	102.81	103.81	102.27	103.07	100.46	102.25	102.83	101.63	103.59	102.38	101.45	102.8	100.79	102.81	102.94	100.98
108.52	108.2	107.72	109.22	109.29	107.19	107.71	109.01	107.56	109.11	107.49	108.25	107.59	107.29	108.59	107.4	107.69	107.64	107.33	107.08	108.86	108.04	106.41	107.94	107.6	104.64	107.22	107.96	106.72	108.73	108.38	107.1	107.61	107.98	107.89	108.34	107.38	107.72	109.98	106.98	107.31	106.77	108.14	106.49	105.9	109.18	108.62	108.5	109.12	107.76
97.795	98.38	96.81	98.661	97.389	97.675	98.737	97.684	98.1	98.981	98.551	97.357	97.255	97.055	97.568	98.739	98.268	97.941	96.997	98.949	97.825	96.512	98.097	98.655	98.109	99.001	98.607	96.679	100.26	98.587	98.652	98.372	99.195	98.745	97.279	98.241	98.1	97.676	98.088	96.625	98.082	97.994	97.292	98.353	98.021	96.78	98.712	98.059	97.636	99.505
107.58	108.82	107.52	107.04	107.8	107.55	107.51	107.9	106.95	108.45	107.62	107.41	107.58	107.1	106.28	106.8	107.73	107.81	108.14	107.5	107.33	107.34	107.71	107.53	107.83	109.72	107.56	106.83	107.2	107.51	107.69	108.09	109.37	107.7	107.2	106.61	107.84	107.14	107.51	108.7	109.65	106.68	108.33	108.38	107.57	106.63	107.15	107.91	107.43	107.96
106.35	107.79	108.32	108.88	108.01	106.8	108.18	107.46	106.65	108.49	105.47	107.74	107.93	109.07	108.27	107.81	108.34	107.48	105.79	108.77	108.76	107.24	107.99	105.07	108.73	108.84	107.76	106.47	107.23	107.96	106.28	108.26	107.42	107.35	107.91	107.12	108.57	107.79	107.13	109.27	107.81	107.42	107.34	107.45	107.81	107.37	107.16	108	107.3	108.57
106.15	107.03	106.73	105.97	107.17	106.62	106.54	106.79	105.38	105.31	105.73	107.72	104.8	105.48	106.51	105.71	108.68	106.24	105.51	107.72	107.19	107.62	106	106.2	106.94	107.48	105.94	104.55	105.43	106.62	106.16	105.65	105.46	106.64	106.52	107.22	104.06	106.13	106.3	106.84	105.83	106.72	106.58	107.11	107.9	105.83	108.67	106.78	106.86	105.97
98.582	98.792	96.719	97.603	98.475	100.23	98.166	97.195	97.9	98.154	97.604	97.646	98.403	98.189	96.82	96.572	98.475	98.526	100.43	99.616	98.553	98.547	98.079	98.799	98.117	98.264	97.541	98.056	99.242	98.85	96.779	98.647	98.143	97.93	98.426	97.007	97.807	98.407	98.902	98.299	98.597	97.247	98.473	99.339	97.459	98.121	97.77	99.945	97.828	98.042
105.92	105.12	106.54	105.33	103.85	106.49	104.22	105.47	105.14	105.83	106.65	104.71	105.56	105.67	106.46	105.33	106.01	106.62	105.02	104.72	104.5	106.62	105.08	105.32	104.54	106.25	105.61	104.83	105.61	104.15	104.09	106.08	104.35	105.52	105.88	104.13	105.35	105.18	106.48	105.12	105.86	107.07	105.37	106.93	105.45	105.98	105.81	106.9	105.83	107.44
110.4	108.21	108.27	108.1	108.13	107.47	106.7	107.7	109.71	108.53	108.03	109.07	108.35	109.79	108.53	107.96	108.65	108.34	107.46	108.92	105.38	108.36	109.46	108.01	108.86	108.28	107.19	109.65	107.55	106.69	108.36	108.73	108.68	108.68	108.75	108.09	108.47	108.62	108.23	109.07	109.34	107.71	110.03	107.96	108.24	109.58	109.17	107.72	109.8	108.55
108.55	107.95	108.31	107.91	107.9	108.11	107.92	109.07	108.46	109.75	107.88	109.7	107.69	108.12	109.82	107.73	109.12	109.35	109.88	107.11	110.41	109.51	109.07	109.73	106.94	108.95	109.01	109.77	109.55	107.86	108.74	107.57	110.78	108.52	109.76	108.08	107.65	110.13	107.4	108.56	108.62	107.24	108.91	107.13	109.99	107.84	108.75	108.59	108.04	110.25
105.7	107.32	106.35	107.22	106.54	105.74	107.29	106.11	104.88	107.2	105.36	107.6	106.17	107.44	106.98	106.46	106.87	107.16	106.17	107.34	108.14	106.33	107.07	106.86	107.32	105.1	109.17	105.02	107.08	106.32	106.46	107.1	107.83	106.64	106.2	106.75	107.45	106.67	107.34	106.04	107.75	106.24	107.42	105.36	107.72	106.92	106.83	106.04	106.83	105.96
107.54	107.63	107.11	105.64	105.53	106.23	106.83	106.17	106.66	106.96	107.91	106.29	108.44	106.2	104.91	106.38	105.48	105.19	107.85	106.71	106.57	106.91	106.89	105.73	106.68	106.62	105.8	105.92	105.57	105.49	105.36	106.66	105.94	106.61	108.29	107.5	106.35	104.92	106.63	105.41	109.87	106.78	107.09	106.72	106.54	107.79	106.52	106.2	103.99	106.28
108.5	106.3	106.42	105.27	107.82	107.8	106.21	106.71	106.78	105.18	107.02	106.73	106.7	108.76	106.76	105.96	106.52	106.07	106.4	105.49	107.16	106.71	106.11	105.82	105.47	105.41	106.65	107.64	105.91	105.31	106.22	106.26	107.48	107.03	105.34	106.74	105.37	105.98	107.05	104.94	106.89	106.19	104.63	107.69	106.07	107.68	107.03	105.36	106.3	107.17
108.32	108.48	108.22	108.5	106.56	108.04	109.27	109.18	107.93	108.93	108.24	108.78	108.1	107.66	106.42	108.39	107.18	106.84	107.27	108.44	108.48	109.45	105.72	107.92	108.53	109.47	107.47	108.43	108.12	108.63	107.44	107.3	107.75	107.21	108.64	107.71	109.11	108.56	107.96	108.43	107	109.01	107.43	109.18	107.46	106.58	108.48	107.72	106.72	108.52
105.3	107.37	105.03	107.07	106.02	106.42	105.71	106.84	106.01	108.17	106.7	108.08	107.39	105	105.9	106.1	105.3	107.61	105.47	105.9	107.17	105.27	104.62	107.82	105.57	108.16	106.31	106.85	107.62	104.93	107.6	106.72	106.79	107.02	106.09	105.99	105.9	105.74	106.22	108.25	106.89	106.65	106.41	107.6	107.58	105.75	106.7	107.92	106.36	105.97
100.5	101.74	101.29	101.39	99.631	101.98	100.28	100.57	101.83	101.57	101.18	101.64	101.88	100.78	102.46	100.97	101.99	99.47	100.02	101.77	100.6	99.796	102.55	101.31	100.31	100.7	99.922	100.22	100.98	98.976	101.44	99.991	100.91	100.49	100.25	100.6	99.968	101.5	100.43	102	100.16	100.77	102.18	100.5	100.68	100.44	102.82	101.48	101.99	101.26
108.66	107.6	109.16	109.38	107.42	108.13	108.25	108.42	109.07	107.88	107.69	110.54	108.66	110.14	107.49	110.01	108.63	108.22	108.81	108.21	109.19	108.71	107.74	109.59	108.66	108.22	108.67	109.36	107.04	108.49	107.73	106.56	108.27	108.76	108.49	108.06	109.09	107.39	109.05	110.19	109	109.36	109.17	106.79	108.22	109.36	108.81	108.96	107.01	109.33
108.42	108.71	107.81	107.64	108.83	108.55	107.57	108.6	106.58	108.61	107.16	107.07	109.02	108.63	107.46	106.28	108.14	108.31	106.11	107.17	107.38	108.06	107.72	108.86	107.96	108.74	105.97	106.8	108.19	107.69	108.02	108.3	107.14	107.82	108.2	109.07	108.77	107.81	109.02	107.24	107.51	107.05	107.46	108.79	107.53	106.56	107.41	107.78	107.96	107.71
105.78	104.78	103.51	106.48	105.34	106.47	106.61	105.65	105.37	105.76	106.25	107.5	107.19	105.91	108.03	105.16	107.19	107.51	106.09	105.7	105.15	105.95	106.3	106.66	104.48	105.89	104.58	106.53	106.14	106.26	105.56	104.49	104.98	104.82	107.74	105.32	105.33	106.64	103.83	105.36	104.83	105.65	106.04	105.89	106.46	105.56	105.25	106.73	105.31	105.74
106.87	108.55	108.07	107.47	108.82	108.16	106.36	108.5	108.12	107.61	108.11	108.02	110.08	107.33	108.12	108.08	107.65	108.09	108.51	106.87	106.92	107.92	107.84	107.3	108.98	108.89	109.49	108.61	108.67	107.51	106.94	109.1	107.59	108.31	108.97	109.23	107.65	108.25	106.96	106.77	109.32	108.56	108.31	107.03	108.82	107.64	108.92	107.94	106.93	107.52
105.42	104.99	104.92	106.84	107.78	107.54	107.73	108.3	104.77	105.77	106.38	106.67	104.03	105.42	106.08	105.08	106.84	105.53	104.42	104.73	105.87	105.76	105.08	105.76	105.87	106.35	104.77	106.46	106.8	106.98	106.02	106.45	107.05	107.14	105.19	105.8	106.86	105.35	107.13	104.99	106.56	105.17	106.53	105.17	104.57	105.5	106.35	107.06	106.23	105.99
98.803	98.461	98.825	96.898	98.069	95.538	98.232	98.017	97.536	98.797	97.594	97.907	98.444	98.238	97.118	97.897	96.947	96.543	96.698	98.056	98.797	97.92	97.748	98.284	99.138	98.176	98.995	98.131	96.701	98.402	97.186	99.02	97.562	97.489	97.281	95.67	98.142	98.428	98.132	97.832	96.87	97.506	98.062	97.135	98.085	99.296	98.187	98.137	97.275	98.436
109.24	110.22	110.78	111.53	110.43	110.13	110.83	110.39	111.09	110.85	110.57	110.76	111.52	110.41	111.47	108.57	108.64	110.38	109.17	110.7	111.36	109.35	109.88	110.82	111.23	110	108.82	109.29	108.49	108.77	111.31	109.18	108.85	111.04	110.89	110.4	109.08	110.07	112.08	111.63	111.02	110.84	108.83	110.01	110.79	111.73	110.64	111.79	107.91	110.51
104.87	106.09	104.87	106.7	105.04	103.92	107.57	105.89	106.24	104.54	105.96	104.55	106.17	104.48	106.39	107.62	105.84	105.2	106.79	105.38	107.75	107.74	106.23	104.78	107.74	105.59	106.91	106.31	105.27	105.12	105.03	105.82	106.15	106.16	106.97	106.39	104.6	105.35	105.98	106.36	105.29	105.69	106.12	105.08	105.75	107.1	104.52	105.78	106.2	104.41
97.216	96.785	99.473	97.088	98.2	97.222	98.125	97.352	99.167	96.575	98.333	97.58	98.034	96.642	98.732	97.953	98.249	97.633	98.349	97.784	97.815	98.882	96.569	97.936	99.949	98.653	97.878	99.739	98.113	99.034	97.956	99.287	99.607	97.015	96.964	97.624	98.008	95.621	98.142	98.195	98.04	96.942	98.897	98.421	98.512	98.007	98.34	98.902	98.595	98.229
106.5	108.7	107.29	107.09	105.71	107.04	106.95	108.12	106.52	105.69	105.12	107.19	107.47	106.56	106.06	105.57	107.59	106.32	106.16	106.51	105.77	105.32	107.69	105.79	105.49	106.93	107.39	106.86	106.44	107.44	107.27	105.14	105.75	105.64	105.8	104.78	106.47	106.47	107	107.7	106.32	106.46	107.45	105.64	105.81	107.63	108.12	105.42	107.8	107.65
98.998	99.478	98.115	100.64	99.471	99.614	97.894	99.07	99.244	97.536	98.518	97.156	99.407	99.523	100.04	98.901	100.02	98.925	99.128	97.664	99.82	100.15	98.593	98.8	100.01	98.056	98	98.437	98.097	98.689	97.951	98.635	98.26	99.652	97.897	98.684	99.393	100.05	99.289	99.038	97.112	99.295	99.287	99.148	97.701	98.707	98.499	100	98.035	98.902
104.28	107.6	106.51	105.58	106.2	105.53	106.3	105.92	105.4	105.74	106.88	105.86	105.97	105.47	104.69	105.48	106.66	104.96	105.28	106.1	106.62	106.7	106.53	105.63	105.27	105.36	106.4	106.29	105.78	104.82	107.2	103.58	105.87	105.18	106.69	105.23	103.7	105.04	106.49	106.85	106.18	105.31	106.03	104.8	105.97	106.43	107.31	106.8	103.51	105.45
107.59	107.74	108.71	109.46	109.9	107.57	107.84	108.29	107.67	107.74	109.11	109.32	108.58	106.58	108.39	108.62	109.43	109.7	107.35	108.84	108.43	108.56	107.66	108.98	108.02	109.13	107.82	107.36	108.44	106.78	108.43	108.12	108.21	107.51	108.55	108.98	106.43	106.89	106.8	108.21	108.96	107.74	109.19	108.71	108.23	108.93	109.16	108.1	109.6	107.22
106.32	108.15	107.95	108.11	106.74	108.13	108.03	109.66	110.24	107.87	107.74	108.76	108.89	107.64	107.84	106.81	108.85	108.59	107.83	106.07	108.42	107.61	107.68	106.54	107.59	108.7	107.93	106.18	107.08	108.05	108.97	107.75	108.9	108.88	108.82	107.21	106.88	109.03	108.47	105.86	107.7	106.23	107.78	106.8	107.92	108.1	109.28	107.67	107.48	107.19
96.136	96.546	98.941	97.771	98.164	99.478	97.412	98.995	98.344	98.083	98.057	98.589	98.799	98.168	97.759	99.065	98.354	96.582	97.642	97.325	97.577	98.524	97.283	97.108	97.669	98.333	98.53	97.694	97.13	99.211	99.022	98.673	97.718	98.151	97.038	96.917	96.75	98.51	97.574	98.965	98.736	97.881	99.558	98.355	98.848	98.332	98.411	98.275	98.502	97.344
98.334	98.058	98.212	98.554	99.368	99.104	98.853	97.594	99.048	99.557	99.701	99.766	97.894	99.053	99.077	99.199	98.453	99.152	97.907	99.207	99.384	97.726	99.204	97.762	98.011	98.188	97.672	98.867	98.188	100.24	97.146	97.954	98.933	98.929	97.89	98.259	98.469	99.03	98.188	99.063	98.95	98.167	98.764	98.385	98.911	98.893	99.436	98.744	98.855	99.617
98.28	97.289	100.18	99.354	98.104	95.776	96.117	97.544	98.451	99.606	98.429	98.926	95.42	97.651	98.045	96.918	98.008	97.991	98.816	96.756	97.313	96.784	96.796	98.782	97.191	97.18	97.575	98.064	98.224	99.092	98.284	97.118	97.476	99.144	97.429	97.738	98.721	97.201	97.442	97.669	97.208	97.019	97.463	97.543	98.193	97.436	99.109	98.829	97.506	96.917
108.06	109.24	106.83	107.74	108.24	107.62	108.14	108.58	108.57	108.27	108.5	107.36	108.89	108.75	108.61	107.37	107.33	106.32	108.14	106.51	108.59	108.46	108.04	109.81	107.84	108.54	107.19	108.59	109.3	108.6	109.13	106.74	108.11	107.24	107.18	108.91	108.11	106.84	107.18	106.83	107.47	109.74	108.8	108.71	108.49	108.04	108.4	108.35	109.59	108.96
108.68	108.79	108.52	108.48	108.64	109.2	108.32	108.87	109.36	108.83	109.69	108.3	108.69	108.38	107.08	108.56	108.74	108.13	107.83	108.23	108.08	108.99	110.32	109.07	109.23	107.26	108.89	107.73	109.82	108.48	108.34	108.38	108.88	108.04	109.32	109.61	109.61	107.68	108.13	109.08	108.04	106.81	109.04	108.04	107.61	108.04	107.3	107.1	108.23	109.17
105.89	106.19	107.04	106.82	106.87	108.55	106.04	106.7	104.52	105.89	106.53	107.21	107.42	106.98	106.31	106.44	107.15	105.58	105.19	106.47	106.09	106.49	104.44	106.42	106.86	106.21	108.1	106.93	108.1	107.53	106.95	105.91	104.56	105.81	106.67	105.63	107.15	106.02	105.56	107.04	104.54	107.21	107.21	104.27	108.01	107.98	106.46	106.9	107.77	106.81
101.27	100.64	101.56	100.68	101.87	101.22	100.42	101.34	100.23	99.799	100.98	100.81	100.07	100.45	102.11	99.441	100.4	102.26	101.48	102.11	101.69	101.53	101.37	100.55	101.02	102.09	100.73	101.6	100.3	99.721	100.75	99.775	100.86	101.01	101.98	102.44	100.89	101.07	100.71	99.891	98.63	102.13	99.23	99.996	100.41	101.51	100.68	102.57	101.4	101.87
100.32	99.862	101.07	101.39	100.9	101.68	101.51	101.12	101.47	99.95	101.47	100.9	101.02	100.92	99.274	100.62	99.442	100.84	100.03	99.611	101.26	102.09	101.95	100.28	100.72	99.073	100.69	100.13	99.94	101.32	100.34	100.27	102.28	102.1	100.13	99.07	101.14	100.83	101.8	101.47	100.77	101.05	101.64	100.6	101.02	100.65	100.63	100.7	101.15	100.3
105.03	106.88	107.06	105.53	107.39	105.81	105.46	106.49	107.22	105.45	105.16	105.3	106.74	108.27	108.08	107.28	106.69	105.77	105.56	106.11	105.95	106.93	104.5	106.6	106.3	105.7	106.04	106.25	105.98	105.48	106.67	106.73	105.82	105.83	105.8	106.6	106.87	106.01	106.6	106.68	105.61	105.68	105.66	105.34	107.31	106.71	106.86	105.94	105.43	107.46
98.475	99.011	99.041	100.27	101.41	99.414	100.19	99.698	100.01	101.04	100.3	99.111	101.2	99.659	100.58	100.73	99.283	101.17	100.41	98.704	100.64	98.83	100.04	101.02	99.988	98.727	99.429	98.207	99.424	100.2	100.48	100.64	101.43	98.835	101.73	99.781	99.993	101.04	98.335	100.18	100.49	98.822	100.55	101.13	100.55	99.94	101.13	101.3	100.16	99.572
107.06	108.35	109.15	107.42	107.75	107.31	108.99	108.8	107.77	107.12	108.71	107.23	107.41	109.05	109.13	109.37	108.4	107.81	107.89	108.45	106.61	108.32	107.28	109.07	107.78	107.3	105.64	108.5	107.03	107.45	109.71	106.77	107.94	107.77	109.04	107.87	107.83	108.85	106.99	106.82	107.39	107.5	108.65	107.72	107.03	107.82	107.54	106.71	110.08	109.12
99.776	101.11	99.861	100.06	101.1	100.13	101.54	100.53	101.05	101.29	100.76	100.35	99.41	99.536	98.814	101.52	101.86	101.5	100.69	103.01	101.12	100.47	100.24	100.24	100.95	101.16	102.42	99.985	99.387	102.36	99.223	100.73	99.766	101.68	101.42	101.59	98.702	100.47	100.66	100.57	100.31	100.54	101.46	101.01	100.47	101.74	100.25	101.45	100.31	100.5
105.89	106.95	107.5	106.79	105.54	106.97	105.52	107.19	108.01	105.99	104.82	106.25	105.66	107.18	106.86	107.14	106.35	105.15	106.2	108.4	106.23	106.02	106.94	107.8	106.72	105.28	107.27	107.3	107.08	106.88	106.7	105.11	106.68	106.33	107.93	107.22	107.05	106.08	106.32	106.69	107.74	107.18	106.64	107.01	107.66	106.69	107.97	106.39	105.85	106.38
106.84	106.54	104.96	105.91	104.97	106.11	103.98	103.11	105.28	105.63	104.32	105.6	105.06	105.78	105.67	105.78	106.93	105.21	105.56	106.36	105.92	106.08	104.78	104.44	105	105.49	106.59	106.36	105.29	105.62	105.97	105.95	106.08	104.39	105.16	105.72	104.49	105.27	106.22	105.95	106.23	105.71	105.31	104.77	106.77	105.96	106.67	105.93	105.69	107.52
108.44	107.8	108.12	106.39	107.65	107.22	106.56	108.3	108.53	109.47	109.38	107.33	107.86	109.91	107.67	109.26	110.47	109.36	109.01	107.88	108.85	108.32	109.08	108.69	108.12	108.19	108.14	107.28	108.87	107.37	107.99	109.46	108.21	106.56	107.09	108.7	109.3	107.8	109.36	107.19	107.66	108.09	107.93	108.27	106.97	107.81	107.94	108.81	107.2	109.84
99.248	101.4	97.66	99.414	98.114	98.626	98.361	97.846	99.395	98.891	99.111	98.184	98.359	99.655	97.352	98.207	97.684	98.956	99.819	98.53	98.107	99.666	99.654	100.25	99.111	98.885	100.01	99.486	100.2	99.736	100.01	98.346	99.983	100.29	98.343	98.147	98.992	98.073	99.508	100.31	98.898	98.898	99.116	100.06	98.543	99.087	99.276	99.056	98.642	99.101
99.809	101.34	101.41	100.17	99.783	102.17	100.44	100.11	100.06	100.27	100.74	100.14	100.56	99.246	101.23	101.2	100.3	101.51	102.14	101.83	101.32	100.9	99.993	99.743	101.03	100.23	100.99	99.363	102.4	102.07	100.83	101.58	100.41	101	99.96	100.69	101.55	99.844	101.2	101.11	99.983	100.48	101.66	99.793	101.08	99.729	99.722	100.67	101.32	100.94
105.57	106.57	107.65	106.74	106.01	106.91	106.21	104.47	107.02	105.2	105.99	106.66	106.85	106.44	105.08	105.39	107.68	104.81	105.45	107.65	104.64	106.61	106.57	108.37	106.04	105.15	106.18	106.5	106.3	106.08	104.97	107.57	106.41	106.57	106.36	106.98	107.31	106.68	107.37	106.44	107.49	106.8	105.4	106.5	108.34	105.78	107.13	106.71	105.98	105.87
104.6	107.26	105.91	106.79	106	106.08	105.72	105.78	105.53	105.85	105.56	106.16	106.56	105.83	104.79	105.52	105.53	106.57	105.33	104.06	104.45	105.79	104.13	106.3	104.65	106.49	105.85	104.66	105.64	106.33	106.59	104.42	106.38	103.83	105.38	105.54	106.03	104.78	104.33	104.94	105.7	105.93	102.71	104.92	104.32	104.82	104.58	105.43	105.13	105.83
108.77	107.88	107.51	109.13	110.75	107.37	107.65	108.89	109.05	109.31	109.23	108.91	109.63	108.04	109.42	110.24	109.69	108.34	108.32	107.66	108.9	109.65	109.15	109.17	110.27	108.86	109.2	107.5	108.46	108.36	110.29	109.09	108.28	110.2	108.23	109.37	108.43	108.53	108.58	108.91	108.29	109.08	109.01	109.03	106.59	109.38	109.39	108.37	108.77	108.85
100.66	100.86	100.59	101.53	102.11	101.13	101.1	101.56	100.97	100.82	99.473	100.48	99.909	100.7	100.12	101.23	99.847	101.96	99.752	99.87	101.67	101.08	100.2	100.8	101.21	100.81	100.89	99.156	99.891	100.98	99.568	99.129	101.74	101.57	100.91	100.7	100.54	99.279	101.33	100.27	100.61	100.65	100.71	100.48	101.06	102.53	100.82	101.12	100.73	99.17
108.69	109.41	110.33	109.51	111.13	111.16	111.32	110	111.62	111.94	111.17	109.69	109.79	111.1	110.55	111.13	110.34	110.05	111.01	110.52	109.27	110.23	110.39	111.71	110.45	110.4	110.16	111.46	111.12	109.37	109.6	108.72	109.64	109.1	111.02	111.22	110.63	110.13	109.58	109.58	109.93	110.13	111.35	109.66	110.17	109.87	111.05	109.96	109.02	110.28
107.88	108.1	108.47	109.71	108.47	108.94	108.5	108.17	108.79	110.39	109.04	108.39	108.55	107.95	109.26	109.77	107.62	107.64	109.22	107.34	108.19	106.66	108.38	108.41	107.75	107.58	108.22	107.61	108.23	107.48	107.66	109.63	108.9	107.89	108.55	108.67	108.35	107.55	108.08	107.99	108.13	106.65	107.81	108.4	108.87	108.03	106.8	107.52	107.88	108.98
105.49	106.34	105.24	105.05	106.15	105.23	105.19	106.72	106.51	105.31	103.66	107.29	105.06	104.12	104.45	105.41	106.19	105.66	105.09	105.96	106.73	106.94	106.27	104.53	105.92	105.06	103.67	105.98	105.34	106.22	104.68	106.1	105.54	106.46	106.27	106.23	105.1	104.57	107.36	107.58	105.63	105.65	105.43	105.12	106.43	106.15	105	105.93	107.15	104.76
106.86	106.35	106.29	106.64	104.67	106.29	105.56	107.22	108.63	106.69	106.32	106.96	106.37	106.1	106.3	106.19	105.13	107.89	106.09	106.45	105.8	107.84	105.52	107.5	107.27	105.34	105.2	106.31	106.95	105.04	106.73	105.18	106.62	105.88	107.36	105.59	108.31	106.13	106.15	107.51	106.6	105.51	106.6	107.54	108.18	105.66	106.5	108.04	104.52	105.94
104.83	106.15	106.94	106.08	105.39	106.34	105.4	106.32	106.04	106.83	107.45	108.31	105.96	105.5	106.42	106.16	108	105.29	106.05	106.51	106.7	105.79	107.38	106.82	106.2	105.91	106.86	107.23	108.42	105.57	107.69	107.23	106.89	106.88	107.63	108.49	106.42	105.29	108.27	107.01	106.39	107.62	105.84	107.9	107.65	106.36	106.61	105.97	106.55	105.86
100.86	103.44	104.04	103.48	103.7	103.3	102.97	101.99	102.41	102.7	104.3	103.33	102.57	102.66	104.1	103.09	101.66	102	103.11	103.14	101.98	101.84	102.37	102.27	101.54	103.29	101.82	102.3	103.42	101.52	102.22	101.09	102.6	103.29	103.6	101.73	101.72	102.48	102.91	103.78	102.48	101.13	100.56	102.24	102.4	102.87	102.19	102.04	102.62	103.72
106.48	105.15	105.1	104.69	106.76	104.51	105.25	106.31	105.45	103.81	105.7	106.17	107.15	106.61	107.3	106.86	104.77	106.49	105.03	106.7	105.47	107.79	105.31	106.32	106.01	107.11	105.86	106.01	105.91	106.16	107.11	104.91	105.5	107.03	104.99	104.92	106.97	105.04	105.26	104.15	105.51	106.71	107.95	105.79	105.33	105.33	107.06	105.1	106.63	104.91
105.08	104.61	106.76	105.86	103.91	106.46	105.98	105.72	107.44	107.17	105.82	103.76	105.54	104.49	106.23	107.17	106.11	103.93	105.51	106.96	105.22	106.4	105.95	107.36	107.52	105.12	104.65	105.61	105.43	105.33	104.19	105.29	105.71	104.83	105.87	105.62	106.07	105.94	106.19	104.9	105.98	106.33	106.6	106.62	104.7	105.75	105.37	106.49	106.32	105.48
100.76	100.22	99.705	99.851	99.75	99.345	99.142	100.27	99.927	100.34	100.27	101.48	100.62	103.7	99.67	100.79	100.51	100.49	100.23	99.384	99.931	100.68	100.25	101.58	99.607	100.34	100.33	100.47	99.65	100.9	99.533	100.91	100.18	101.56	99.827	102.16	99.822	99.966	101.94	100.88	102.23	101.77	99.472	101	100.56	99.789	101.27	101.96	101.47	100.83
109.57	107.9	109.03	108.35	107.94	107.86	109.17	108.88	108.84	108	108.89	106.85	109.03	110	107.21	107.1	108.86	109.58	107.31	109.03	107.3	108.44	109.26	107.72	106.76	108.52	108.87	109.38	108.49	108.08	109.48	108.61	107.72	106.54	106	108.65	107.25	108.01	107.94	108.6	107.95	108.71	108.38	108.47	108.25	108.67	108.6	107.71	105.35	108.71
108.33	106.38	105.76	106.27	106.1	106.42	107.48	104.67	107.62	106.65	105.05	104.67	105.88	105.71	107.16	106.67	108.06	106.48	105.92	107.01	106.46	107.36	106	106.67	105.87	107.85	106.33	105.85	106.63	107.17	108.39	105.21	107.94	107.19	106.92	106.66	107.9	106.26	106.64	105.86	108.4	107.03	106.22	105.02	105.96	106.15	106.39	105.39	106.76	106.97
109.49	110.14	109.1	109.92	110.71	110.24	109.99	109.39	109.46	110.12	109.76	109.74	109.93	110.33	112.01	109.83	110.37	110.2	109.2	112.09	108.14	109.37	111.86	106.68	111.87	109.53	110.61	110.27	110.91	110.51	112.73	109.44	112.94	108.81	110.86	108.75	110.52	110.37	111.82	110.35	112.13	110.19	110.49	112.48	110.94	108.92	109.22	109.75	108.66	110.32
105.51	104.8	105.25	104.22	104.61	106.66	104.58	106.07	105.93	105.21	106.37	105.92	106.24	104.89	104.31	106.01	105.04	105.85	105.72	105.78	106.23	106.68	105.72	106.25	104.49	104.97	105.61	105.24	105.82	105.95	105.21	105.84	104.71	106.78	106.36	105.44	106.94	106.54	105.52	105.79	107.06	106.12	106.31	107.39	105.9	106.05	105.6	105.15	104.96	105.03
102.14	102.06	102.71	103.2	102.05	102.57	103.39	100.24	101.29	103.26	102.28	101.79	102.41	101.02	102.14	103.63	102.62	103.76	102.9	103.12	102.48	103.7	102.74	102.77	101.92	103.07	101.5	103.21	103.78	103.19	103.29	101.96	103.33	103.32	103.42	102.87	103.93	103.3	102.06	101.68	103.26	103.4	104.77	104.13	103.71	103.98	103	103.14	104.39	103.33
108.14	109.18	106.8	108.67	108.12	107.84	107.77	106.7	107.5	107.69	108.93	108.14	106.16	107.46	107.48	108.44	107.43	108.52	108.99	107.16	107.71	109.26	106.85	107.73	106.61	106.91	107.95	105.84	108.63	109.6	108.07	108.89	109.28	108.63	106.36	106.98	107.91	107.03	108.14	109.2	108.71	107.93	107.96	106.65	108.14	107.29	107.92	107.62	107.1	108.57
107.53	105.42	106.21	104.55	105.1	103.37	104.82	106.36	106.67	105.86	106.01	104.95	106.15	106.4	105.77	105.25	106.4	106.38	107.11	106.56	106.47	106.85	105.23	105.43	106	106.62	106.11	106.07	105.08	106.68	104.72	106.07	106.69	106.07	104.13	105.51	107.96	107.16	104.11	105.49	105.93	105.82	104.62	105.57	105.03	105.29	106.77	106.05	105.55	105.53
99.641	100.11	99.236	99.229	100.96	98.197	101.87	101.41	100.85	99.313	99.983	99.545	100.5	101.6	99.542	98.166	101.83	100.02	100.93	99.444	100.54	100.72	101.25	100.34	101.35	100.5	100.55	100.42	99.787	99.462	99.211	100.68	99.975	99.641	100.72	99.339	100.77	100.75	99.994	99.55	99.584	100.7	99.818	99.398	100.17	99.658	100.75	100.49	98.548	100.08
108.86	107.41	107.92	108.21	108.04	109.9	108.31	107.04	107.81	108.77	107.85	109.43	110.64	108.3	107.54	107.63	107.26	107.89	107.63	108.38	107.07	109.27	108.58	109.14	108.1	108.33	107.89	106.56	108.43	107.7	107.98	108.05	106.21	110.17	110.5	106.88	107.13	107.8	107.83	109.14	108.4	109.05	107.56	108.72	109.2	108.28	107.18	107.65	108.21	107.71
109.71	108.11	109.82	106.33	108.47	108.16	110.09	108.01	108.07	108.48	109.11	107.35	108.83	107.92	107.93	107.94	109.31	108.97	106.67	108.54	108.14	109.81	109.5	107.42	107.28	109.42	108.57	108.83	109.36	107.6	109.56	107.71	110.54	108.87	106.98	107.44	109.41	110.08	108.96	108.46	109.16	108.04	107.76	107.75	109.2	108.2	108.99	109.29	108.94	107.66
106.04	107.58	106.36	108.5	107.65	106.13	105.35	106.71	105.26	106.61	105.64	107.67	105.48	105.48	106.13	105.26	106.33	106.53	106.45	106.95	105.83	106.8	104.42	107.54	107.27	106.73	106.7	107.27	105.65	104.67	106.83	106.29	105.97	105.39	106.55	105.97	105.93	106.8	105.48	107.45	107.89	104.42	106.32	105.99	107.16	105.58	105.08	105.25	108.96	107.01
99.112	99.531	100.59	98.056	100.23	99.744	99.772	99.264	98.193	97.632	100.12	98.101	98.265	95.815	98.249	98.924	100.01	99.146	98.827	98.764	98.328	99.915	98.589	99.851	99.142	99.524	100.8	100.16	99.655	99.277	98.232	99.393	100.67	99.264	99.759	99.924	98.656	100.11	99.391	97.333	100.14	100.25	98.635	98.042	100.47	99.015	98.225	99.68	99.692	98.755
108.18	107.76	108.01	108.41	109.28	107.06	108.81	107.94	105.93	108.71	107.55	108.05	108.48	106.94	106.51	106.04	106.97	108.12	108.38	108.73	109.23	105.98	107.69	107.63	106.15	108.16	107.85	107.59	107.54	106.91	108.44	106.12	107.51	107.66	107.47	107.55	107.85	106.63	106.82	107.11	107.26	107.59	108.39	107.98	107.68	107.79	109.34	108.05	107.82	107.74
99.417	97.698	99.595	98.698	99.863	98.52	101.48	99.516	98.847	98.873	100.13	99.959	99.099	97.239	99.752	97.231	99.414	98.29	98.741	98.704	99.123	98.501	99.233	100.77	99.779	98.669	97.477	98.854	98.429	98.817	99.166	98.503	97.854	100.42	100.08	96.738	97.374	98.106	98.181	100.35	98.765	98.81	97.405	97.974	99.929	97.602	97.622	100.57	98.689	98.643
97.376	96.797	97.689	96.966	98.002	98.955	98.051	96.595	97.762	98.488	98.46	96.298	96.976	98.79	98.81	96.37	98.543	96.759	97.751	95.791	97.58	98.806	98.802	97.796	98.21	98.288	97.496	97.134	98.313	97.856	96.896	97.418	98.624	98.089	97.691	98.707	97.801	98.383	98.095	98.125	99.099	96.484	99.433	96.684	97.31	98.789	98.605	96.777	98.393	98.377
110.06	108.26	108.36	108.25	108.8	108.49	108.87	108.85	107.95	108.82	107.41	107.62	107.34	107.57	107.9	109.37	108.27	108.84	109.13	109.38	107.95	109.39	106.5	106.58	107.02	107.42	108.11	108.99	108.34	106.97	108.47	108.12	107.97	106.45	109.5	108.19	109.21	107.02	107.74	108.65	107.82	107.18	109.39	108.15	108.5	108.55	107.57	107.24	107.89	109.28
106.26	104.92	105.7	103.51	105.53	105.96	106.92	106.25	104.5	103.64	106.62	105.27	105.77	105.42	104.11	105.33	104.96	105.34	106.78	106.23	105.9	106.4	105.57	105.29	104.76	106.54	105.43	104.69	106.54	104.73	104.64	105.45	105.65	104.61	105.63	105.46	105.41	105.51	106.48	106.57	105.93	105.59	106.26	105.4	107.7	106.25	105.56	105.45	105.25	105.75
98.805	99.975	99.199	99.131	99.158	99.767	98.843	97.685	100.57	98.04	99.29	97.342	98.659	98.069	98.399	97.679	98.726	99.126	100.26	97.726	98.864	98.469	99.245	99.05	99.411	99.511	98.575	99.16	98.529	98.162	99.151	99.031	97.655	100.21	98.819	98.939	98.941	97.976	99.562	98.582	98.394	98.238	97.793	98.041	99.522	98.453	99.515	98.296	98.42	98.043
97.258	97.405	96.924	99.274	97.109	98.831	98.147	97.951	98.136	96.751	97.372	98.211	99.503	98.755	98.464	95.447	98.695	99.26	97.654	96.561	97.502	98.376	98.172	97.945	98.793	98.663	99.002	97.931	96.822	97.555	97.642	98.119	99.464	97.314	97.38	98.53	97.055	98.373	96.637	97.548	97.969	96.346	98.038	96.707	95.995	98.511	96.758	98.422	98.231	96.84
105.73	106.86	106.45	105.88	106.25	105.72	104.23	104.84	105.6	105.48	105.31	105.57	105.6	106.34	105.69	107.06	105.01	104.85	104.83	104.97	105.32	104.31	106.04	105.38	104.86	105.28	105.28	105.69	104.92	105.76	106.94	105.96	105.84	107.01	105.17	106.24	105.52	106.97	104.3	105.13	106.48	105.12	104.68	105.44	104.25	106.48	106.96	105.98	104.63	105.67
96.682	98.422	98.9	98.426	99.435	98.453	99.348	97.695	99.456	99.383	98.092	97.896	98.604	97.522	96.596	98.759	97.877	97.661	98.757	98.025	97.567	98.488	97.56	99.76	98.592	97.79	98.246	96.742	98.408	99.146	97.353	99.54	97.481	97.782	97.215	97.571	98.142	97.753	97.375	97.619	97.32	98.871	98.185	97.354	97.832	98.837	98.249	98.871	98.634	98.095
100.11	98.792	99.587	98.79	100.67	100.22	99.536	99.944	99.245	98.713	99.915	100.79	100.59	100.6	100.12	100.25	101	100.24	100.16	100.42	98.196	100.65	100.37	100.19	99.999	99.897	99.35	100.18	100.2	99.879	99.842	97.76	99.499	99.742	101.72	99.146	99.897	100.99	99.969	98.728	100.21	100.68	99.614	100.9	100.14	99.699	100.84	98.852	99.648	99.73
107.17	106.38	105.47	105.6	106.35	107.41	104.27	106.68	106.07	106.19	105.79	106.6	105.51	107.7	105.17	105.73	106.5	104.98	107.21	104.89	106.35	106	104.6	106.76	105.2	106.16	104.89	104.17	105.37	104.75	106	105.91	105.2	106.27	107.46	106.79	106.11	106.23	104.99	106.29	105.44	106.74	105.35	107.4	105.98	107.04	105.89	107.25	106.19	107.07
107.87	108.37	107.97	109.34	109.19	108.89	108.77	108.56	109.73	108.83	108.55	109.14	109.77	109.51	110.18	107.95	109.4	108.13	108.98	109.59	109.71	110.15	109.81	110.33	110.13	109.61	108.73	109.09	109.92	109.84	109.03	108.78	107.59	108.81	110.03	109.18	110.42	106.48	108.82	108.58	107.33	108.14	109.64	108.85	109.64	108.07	108.44	108.59	108.21	108.52
106.79	108.07	105.97	108.74	107.4	109.13	110.53	108.64	109.43	107.35	108.09	107.09	107.52	107.24	109.86	109	108.16	107.36	108.41	109.37	106.89	108.47	108.7	107.32	109.33	108.36	107.89	109.13	107.5	108.61	109.05	107.08	108.09	108.96	107.07	108.56	108.95	107.61	108.21	110.52	107.96	107.99	108.6	107.87	108.99	106.6	109.21	108.29	109.46	107.86
110.82	110.62	111.88	111.18	109.91	110.79	110.77	111.15	110.98	110.26	109.81	109.57	109.86	109.47	110.75	109.61	111.46	108.57	111.38	108.89	111.4	110.14	110.01	110.78	108.14	110.84	108.6	110.55	110.29	111.33	109.8	109.6	110.67	111.32	110.82	110.21	110.25	111.93	111.35	110.53	110.6	109.87	109.63	111.48	110.62	111.04	109.51	111.84	111.48	109.67
105.9	104.17	106.89	105.74	107.12	106.08	106.69	106.58	106.92	105.66	105.78	104.52	105.17	107.11	105.14	105.01	105.64	105.34	106.15	105.64	105.21	105.86	106.42	104.74	106.17	104.15	104.44	104.7	106.17	105.91	106.56	106.8	104.97	106.58	104.49	105.28	104.73	106.95	105.71	107.13	106.51	106.53	105.94	104.27	103.94	105.38	105.57	106.39	105.87	105.08
109.55	110.25	109.78	109.35	110.85	110.21	110.15	110.84	111.87	109.61	111.03	109.96	109.49	111.92	111.05	109.84	110.53	110.3	110.64	110.47	109.35	110.2	109.9	112.26	110.54	109.89	110.34	110.2	109.59	110.2	108.68	112.76	109.64	110.31	109.28	112.44	110.67	109.49	111.33	111.33	111.5	111.73	111.11	111.28	110.79	110.03	111.84	109.75	111.81	111.9
105.45	106.47	105.3	104.29	106.22	106.62	106.18	106.31	104.94	105.8	106.18	104.87	104.87	105.27	106.12	104.56	106.26	104.37	106.12	105.56	104.57	107.15	105.13	106.59	105.38	104.85	106.71	106.71	104.73	105.94	104.21	105.66	106.51	104.62	105.49	104.67	105.48	105.76	106.94	106.47	106.29	106.92	105.67	105.93	104.46	105.76	106.63	105.73	106.59	105.09
107.84	106.51	107.48	107.43	108.13	108.42	109.08	108.48	107.33	108.47	107.61	105.81	105.82	107.6	108.02	107.39	107.77	107.16	109	108.85	107.15	106.95	108.21	107.75	107.16	107.57	107.18	108.78	106.93	107.63	107.77	109.18	107.45	106.81	107.14	109.11	106.76	107.12	109.35	106.91	107.42	107.85	106.78	107.65	109.21	107.28	107.11	108.89	108.37	106.7
102.21	101.02	102.56	100.68	99.757	101.02	103.05	100.83	101.4	100.92	100.46	99.49	101.81	101.32	100.67	101.68	99.166	100.42	100.39	100.07	101.32	101.79	100.64	100.5	100.93	100.35	100.76	100.9	100.94	101.8	100.19	100.35	102.05	102.88	100.33	100.4	100.94	101.73	101.23	101.07	101.13	100.06	100.51	99.867	100.38	99.893	102.19	100.34	100.16	100.82
96.886	97.837	98.378	97.23	98.899	98.295	97.312	96.984	97.816	95.464	98.263	96.966	99.967	97.412	97.396	97.522	96.889	98.492	98.372	99.338	98.228	97.3	99.637	98.129	98.416	98.982	98.838	97.562	97.206	97.672	100.5	98.223	97.262	98.381	97.309	96.896	97.903	97.293	98.014	99.296	99.311	98.489	99.688	97.433	98.402	99.232	97.664	97.353	97.135	97.85
105.48	106.48	106.37	106.01	107.2	106.56	106.54	106.22	104.69	105.1	106.42	106.31	104.83	106.05	104.28	106.66	107.72	104.64	106	106.7	105.48	105.79	104.96	104.87	105.99	106.34	104.78	106.45	106.69	106.38	105.87	106.22	105.83	106.18	105.9	105.54	104.96	105.69	106.68	104.84	106.31	105.2	104.71	104.69	105.58	106.27	104.88	105.57	105.71	104.55
106.02	107.6	107.23	107.41	107.05	106.75	105.92	107.79	106.06	106.1	106.61	106.11	107.28	106.72	107.24	106.35	107.28	105.92	106.09	106.56	105.2	106.01	106.76	107.14	108.16	107.19	106.33	106.2	107.13	106.16	105.52	106.21	105.87	103.76	105.95	106.25	105.3	105.66	106.15	104.66	106.6	107.55	106.53	107.66	107.3	106.66	105.76	107.37	107.86	106.73
105.58	106.51	105.56	105.1	105.53	106.08	104.57	104.87	105.16	104.88	105.7	103.81	104.36	105.71	105.41	104.82	103.95	105.06	104.79	105.62	105.66	106.15	104.62	105.78	106.03	106.22	104.73	104.61	105.43	105.99	106.77	107.19	106.78	106.3	106.29	106.31	105.61	106.53	106.16	105.13	105.96	105.9	105.26	104.52	106.37	105.94	103.85	104.36	104.96	105.72
104.41	105.19	105.49	104.63	105.83	104.98	106.58	105.12	105.39	105.78	105.14	103.03	105.87	105.52	106.43	106.49	104.61	107.69	105.94	107.18	105.78	104.86	105.4	106.16	105.12	107.01	105.96	106.21	106.35	105.96	106.8	104.35	103.73	105.68	106.94	105.67	105.62	106.04	105.23	104.55	106.21	105.58	106.47	105.83	105.22	105.23	105.29	103.62	105.1	105.87
107.01	105.11	104.59	105.21	106.62	104.93	105.35	103.24	106.64	105.3	106.58	103.82	105.83	106.73	105.71	104.82	105.46	106.22	105.82	105.18	105.66	106.54	106.65	105.43	105.72	106.49	105.11	105.54	105.77	105.65	105.79	106.07	106	104.63	107.12	106.04	105.2	105.31	107.52	104.53	106.98	105.29	104.07	105.35	105.46	107.21	105.51	105.5	106.56	105.58
107.72	106.47	108.13	108.03	106.61	107.66	108.65	106.7	106.71	108.24	107.97	106.81	107.74	107.87	108.36	108.77	106.7	106.72	107.54	107.53	109.11	107.64	107.64	109.17	108.62	107.64	106.76	106.97	107.96	107.76	106.89	107.82	107.86	108.6	108.55	107.98	108.11	108.28	108.38	109.45	106.91	109.11	108.45	105.95	108.49	107.81	108.65	108.06	108.61	107.95
108.9	109.19	107.6	108.67	106.37	108.01	108.17	108.54	108.55	108.04	108.17	109.12	108.43	107.51	109.16	108.98	107.84	108.16	107.84	109.55	108.75	109.32	108.23	109.34	107.93	108.52	109.93	109.19	108.26	107.96	108.23	108.91	109.32	108.06	109.63	109.33	108.28	108.93	107.43	108.44	107.58	107.22	108.94	108.91	108.46	108.03	108.67	107.27	108.73	107.4
109.34	107.9	108.35	107.99	106.62	108.86	107.7	108.7	109.21	107.38	107.54	106.69	106.7	107.96	107.42	108.05	109.27	106.66	108.52	107.68	109.18	106.69	107.16	105.72	108.2	108.31	108.93	108.1	106.73	108.33	108.63	109.59	106.27	107.45	107.38	109.72	108.68	107.29	108.87	108	107.73	106.78	106.04	105.85	107.91	107.66	104.62	108.55	105.58	108.35
106.42	105.83	105.29	105.59	106.94	106.5	106.15	106.47	105.28	103.91	107.36	107.1	109.15	106.28	104.26	107.13	106.47	106.12	106.2	107.12	107.12	105.25	105.65	106.89	105.24	108.4	107.56	104.41	106.36	106.55	105.42	109.13	107.44	108.43	106.21	106.56	105.83	106.74	107.54	105.89	105.08	107.54	107.09	107.39	106.12	106.65	106.6	106.05	106.01	106.36
107.41	107.07	107.42	107.43	108.08	107.5	107.44	107.83	106.34	107.03	108.38	108.04	107.23	107.97	107.29	107.79	107.73	107.96	108.38	105.9	108.58	108.16	107.93	107.94	109.01	108.54	107.91	108.08	106.89	109.59	106.16	108.33	107.8	107.37	108.07	109.42	107.66	107.12	109.03	108.56	106.05	107.75	108.15	109.26	106.11	108.15	107.6	106.89	110.18	107.22
109.22	108.09	106.62	107.87	107.28	107.34	108.82	110.03	107.81	107.66	108.72	108.51	106.79	108.35	107.42	109.8	108.46	109.07	108.3	107.64	106.35	108.87	108.72	108.07	107.41	107.83	108.05	109.66	109.35	108.36	107.48	107.61	107.69	107.64	108.43	109.41	109.53	108.48	108.07	107.07	109.55	105.91	106.42	108.57	109.33	109.18	107.8	108.67	109.95	107.78
106.09	105.05	105.46	106.36	106.57	106.36	106.41	106.46	106.79	105.16	105.24	106.84	104.78	105.66	104.99	105.57	105.51	105.76	105.93	105.37	106.71	106.12	105.94	106.83	105.75	105.31	105.48	105.04	105.18	106.05	105.99	104.83	106.82	105.61	105.31	105.06	105.41	105.61	106.07	104.91	108.04	104.84	106.23	105.3	107.36	105.91	106.03	105.56	105.61	105.08
109.19	108.41	107.47	105.83	109.27	108.09	106.36	109.13	108.57	108.62	109.14	107.64	107.88	107.7	109.74	107.28	107.65	109	108.9	108.02	108.84	106.45	106.62	109.98	109.61	107.87	107.72	107.79	107.95	110.02	109.41	108.13	108.81	108.43	108.02	107.1	108.21	107.23	107.49	109.08	109.67	109.1	109.04	108	109.01	109.24	109.37	108.96	108.69	108.66
108.04	109.18	109.8	109.04	108.33	110.05	108.75	110.68	108.9	109.3	109.52	108.66	108.94	109.56	109.06	107.52	108.33	108.83	107.66	108.16	108.69	108.07	109.39	108.33	107.53	109.19	108.31	109.05	107.32	107.23	108.43	108.46	108.38	108.67	107.8	107.99	107.97	107.56	108.02	107.95	107.23	109.4	107.82	108.45	108.4	109.14	110.33	109.84	108.99	108.98
106.06	107.37	106.36	106.56	107.4	107.55	107.28	105.96	106.11	104.94	107.15	107.55	105.6	105.41	107.89	105.86	104.6	106.11	106.88	107.62	106.11	105.63	105.9	105.52	104.86	105.01	105.87	106.94	105.8	106.95	106.12	107.4	106.06	104.91	105.35	106.43	106.48	108.68	105.84	106.72	106.21	107.27	105.33	105.41	106.12	107.03	106.49	106.35	107.47	107.01
97.426	98.938	98.589	98.792	98.944	96.895	96.333	98.758	97.32	96.492	97.557	98.21	99.135	99.435	96.784	98.838	99.265	97.273	96.963	98.021	98.427	100.14	98.681	98.43	100.17	99.743	97.628	98.598	97.657	99.649	97.061	97.105	97.108	98.136	99.349	96.757	98.791	97.059	95.576	99.538	97.116	97.491	98.458	98.9	97.387	97.748	99.411	97.025	98.564	99.431
99.661	100.02	98.861	99.391	99.146	99.14	98.49	99.386	100.3	98.381	99.516	100.7	99.11	99.084	98.813	97.934	99.128	98.734	99.558	99.275	99.942	98.411	98.961	99.87	98.471	98.842	98.738	98.613	97.011	100.82	99.539	99.932	98.239	99.06	99.199	100.09	98.811	98.689	97.748	98.732	98.152	100.8	99.246	98.517	99.939	99.28	99.065	98.471	98.923	98.958
99.005	99.201	98.785	99.65	96.252	99.678	99.99	100.16	95.886	99.642	98.376	98.055	100.47	97.735	100.06	97.264	97.937	99.986	99.108	98.953	96.923	99.369	98.709	99.667	98.873	99.114	98.692	99.166	98.022	98.281	98.987	100.22	99.062	100	98.508	97.522	98.202	99.285	98.734	97.006	97.801	99.338	100.01	98.589	99.309	98.532	100.15	98.769	97.911	100.19
108.91	108.04	110.1	109.47	109.9	108.61	108.6	108.24	108.85	108.52	110.19	108.83	108.65	107.89	109.02	109.44	108.36	108.32	109.36	107.08	107.94	108.17	107.34	107.87	108.57	108.78	109.47	108.58	107.15	109.42	108.32	110.9	107.98	107.85	107.9	108.92	108.33	109.42	108.52	108.22	108.25	107.21	108.33	108.74	109.8	107.93	108.91	107.85	108.92	108.96
97.94	99.512	98.092	98.707	98.102	98.112	98.756	98.245	98.23	97.584	98.956	98.914	98.203	99.213	97.164	98.544	99.078	97.535	97.775	98.214	97.474	98.04	97.312	99.708	97.813	95.784	97.992	96.629	97.008	100.17	97.694	98.461	96.71	99.296	97.335	97.394	98.985	99.166	97.963	98.09	98.264	96.887	99.288	98.62	97.844	96.84	97.526	97.327	98.535	97.23
105.38	104.99	103.91	105.74	105.42	106.01	105.04	105.91	107.32	103.58	104.58	106.14	105.42	103.82	105.51	104.45	105.21	107.49	105.72	105.35	105.4	104.64	105.59	105.09	106.15	105.36	104.95	107.31	104.73	105.42	105.96	104.61	107.62	105.73	107.81	105.08	106.53	105.3	105	107.11	105.35	106.86	105.19	104.37	106.33	105.89	105.81	105.49	104.49	106.06
109.03	109.04	106.51	109.33	107.72	107.36	108.25	107.65	107.18	107.9	108.18	108.55	108.52	109.69	108.1	107.3	107.21	108.26	108.69	108.61	107.56	107.43	106.53	107.98	108.83	108.53	108.84	108.02	108.69	108.33	108.36	108.28	108.3	107.47	107.82	107.58	107.57	109.55	107.77	108.59	108.81	108.63	107.7	109.2	108.49	108.44	108.07	108.89	106.3	108.32
107.4	106.94	107.2	106.43	107.03	108.91	106.92	108.51	106.05	108.53	107.95	107.52	108.68	108.58	105.76	108.29	109.17	106.48	107.77	106.61	107.29	107.55	109.9	105.63	107.2	107.76	108.06	108.51	109.39	108.56	108.27	108.7	109.37	108.32	108.78	107.29	108.99	107.88	106.65	105.57	107.14	110.41	107.62	108.2	107.91	107.35	107.47	108.73	107.94	107.54
106.29	105.57	106.35	105.04	105.16	105.19	106.19	105.52	104.53	104.92	105.78	105.39	105.63	105.88	105.75	104.75	106.81	105.35	104.17	106.01	104.91	106.27	107	104.86	103.7	106.38	104.85	106	106.03	106.37	105.67	106.19	104.89	103.6	106.24	106.12	105.89	104.76	106.55	106.47	105.05	105.23	105.09	105.48	107.79	106.07	106.9	105.27	105.74	104.29
110.62	109.88	111.59	109.35	109.25	110.63	109.41	111.81	109.1	109.42	111.14	108.21	112.55	111	110.63	109.92	110.58	109.34	109.65	111.35	109.84	112.26	110.43	111.1	109.78	110.7	110.38	110.21	109.89	110.69	109.32	110.43	110.31	110.86	110.5	110.54	110.48	110.09	109.55	110.29	111.63	110.77	109.73	110.37	110.31	109	111.87	110.76	110.81	110.37
108.23	106.45	107.93	107.43	107.73	109.18	108.37	107.95	110.19	107.5	106.75	107.58	108.75	107.98	107.77	107.49	108.68	107.94	107.49	106.52	109.65	107.1	107.75	108.81	107.77	107.13	106.92	107.96	108.89	107.73	108.08	107.52	106.94	108.01	108.29	107.43	107.48	107.23	108.32	109.49	108.3	107.83	107.21	106.92	108.27	108.89	108.23	108.7	108.72	107.8
104.82	105.49	107.36	103.16	105.82	105.34	105	104.95	105.01	106.08	106.33	106.31	106.31	106.06	105.42	106.14	104.34	104.88	105.87	106.96	106.48	104.75	106.43	104.41	105.99	104.99	105.34	106.45	104.84	105.56	105.58	104.85	107.37	104.51	105.99	106.61	106.13	105.5	105.31	106.02	106.54	104.44	105.87	103.67	106.24	105.82	105.12	104.81	103.59	103.28
97.138	96.703	97.025	99.16	97.944	98.255	96.312	98.303	99.167	98.079	98.684	98.444	98.567	98.38	98.27	97.65	97.939	98.133	99.619	97.88	96.617	98.231	98.853	98.356	98.787	96.891	99.029	97.683	97.281	97.159	97.764	98.152	98.552	98.634	96.347	99.216	97.793	96.858	98.228	98.876	98.437	97.635	98.762	96.81	98.038	98.319	98.784	98.795	98.594	97.33
98.322	96.185	96.855	98.279	97.317	96.798	97.888	99.03	98.461	98.132	98.977	99.222	97.39	99.224	97.692	99.105	99.825	98.48	98.233	99.3	98.896	99.302	98.773	97.535	98.341	97.847	98.52	99.215	98.728	96.075	99.096	98.773	98.132	96.728	97.948	96.971	99.241	98.827	99.677	97.874	97.957	97.698	98.657	97.119	100.03	98.483	97.852	98.891	98.235	98.463
97.326	98.242	97.922	97.995	96.43	96.912	96.793	98.592	99.48	97.478	97.738	97.872	99.099	99.704	97.931	97.75	98.14	98.069	97.276	97.409	96.563	98.486	98.227	98.588	96.739	99.404	99.841	97.489	98.615	98.626	96.867	97.92	98.979	98.056	97.35	97.958	99.376	98.586	95.742	96.884	98.951	96.707	97.957	97.224	96.908	96.28	97.479	98.685	98.499	96.421
106.77	106.66	106.17	105.1	106.44	105.61	105.87	105.87	106.34	105.01	106.05	105.28	104.15	106.53	104.95	104.16	106.4	105.21	104.29	106.51	105.96	105.39	105.01	106.57	105.6	106.82	106.92	105.41	106	104.75	106.5	104.6	104.32	105.91	105.18	105.43	105.31	103.73	104.23	105.63	104.42	105.83	106.25	104.6	105.81	106.26	106.4	105.86	105.4	105.99
105.92	106.08	105.39	106.13	105.88	105.56	105.89	104.8	105.16	105.53	105.03	105.53	105.75	103.72	105.74	103.74	104.14	106.18	105.56	105.61	105.09	106.01	105.45	105.98	105.44	106.16	106.64	104.28	104.91	104.45	104.55	103.64	104.32	104.13	106.39	104.98	106.55	104.73	105.1	105.22	105.38	105.52	104.37	105.79	105.26	104.84	106.14	105.45	106.09	106.27
100.06	100.1	98.039	100.03	99.817	99.815	98.556	98.84	99.705	100.83	100.15	99.841	101.25	100.58	99.62	99.582	99.814	99.837	99.742	98.93	101.02	99.974	100.11	99.195	100.64	101.43	100.14	99.868	96.911	100.45	100.98	100.01	100.11	100.22	100.89	100.67	101.31	99.079	99.684	100.13	100.46	101.07	100.03	100.99	100.59	100.57	99.441	100.61	99.176	100.17
100.02	100.52	100.66	100.75	100.99	101.23	100.46	100.67	101.01	99.687	101.42	100	99.99	101.12	100.25	98.903	100.85	100.68	100.9	101.16	98.586	100.52	100.82	100.4	100.21	98.652	103.38	101.84	99.305	101.04	100.92	101.59	100.68	100.6	100.13	99.803	98.433	100.57	99.826	100.2	101.27	99.465	101.92	101.21	101.03	102.13	100.77	98.974	101.14	101.3
101.32	101.11	100.5	100.05	100.29	100.95	100.61	100.56	102.63	99.815	100.81	100.73	100.33	100.01	99.709	100.78	101.34	99.56	99.654	102.5	99.376	100.35	99.063	100.3	98.949	100.24	101.8	101.44	101.25	100.02	100.02	101.04	100.73	101.59	100.19	102.14	99.736	98.98	101.49	100.17	99.958	102.64	99.294	99.183	101.05	101.98	99.372	99.587	100.5	99.487
106.45	109.87	107.46	108.12	107.8	108	108.16	106.79	107.84	108.86	107.43	109.14	108.78	108.51	107.45	109.32	106.73	108.01	107.48	108.85	109.46	109.02	108.44	107.58	107.69	109.04	107.5	109.31	110.22	107.37	109.17	109.05	108.09	108.15	107.56	108.83	108.7	110.24	109.46	108.49	107.98	108.2	107.85	109.18	106.97	106.9	108.87	107.98	108.72	108.37
109.84	107.29	109.36	108.57	108.09	109.19	109.59	108.88	108.44	108.09	108.65	109.59	108.97	109.61	107.67	108.42	108.75	109.05	108.45	108.92	108.01	109.42	109.02	108.25	108.58	109.92	109.62	106.57	108.78	108.1	109.69	109.01	108.35	109.8	107.77	108.51	109.21	109.25	109.9	109.11	107.29	109.03	109.26	109.91	107.01	108.63	107.06	108.43	107.78	108.52
100.99	103.22	102	100.85	100.57	101.94	100.98	101.59	100.93	101.16	101.47	101.87	100.94	101.62	101.24	101.44	100.3	100.99	100.36	101.8	100.71	102.64	100.46	100.99	101.28	101.26	102.26	100.31	100.39	102.47	101.65	101.03	100.44	100.92	102.17	99.706	100.59	101.26	101.22	100.2	101.56	100.2	102.91	100.7	102.39	101.77	100.6	101.41	101.3	100.53
103.35	103.59	101.26	102.12	105.26	101.2	102.62	103.13	101.84	100.4	104.45	101.9	102.88	102.13	102.24	104.13	102.27	104.16	102.31	103.98	102.9	103.31	102.96	103.74	102.99	104.43	102.37	104.73	103.33	104.55	104.24	101.69	102.37	102.73	102.91	103.4	103.46	103.49	101.64	102.29	103.54	102.3	103.73	102.14	103.48	103.42	101.45	103.24	101.81	101.28
104.65	106.06	104.27	107.14	106.66	104.49	104.98	105	104.54	105.44	105.39	106.99	107.03	105.42	106.06	107.07	106.73	104.58	104.54	105.38	106.84	104.49	105.22	105.44	105.26	105.48	104.5	105.02	105.1	105.12	105.93	105.96	104.54	104.76	104.26	106.6	103.9	106.08	106.3	106.49	105.99	104.53	105.21	106.34	103.77	103.15	106.11	107.78	104.71	105.15
107.56	110.62	108.99	109.35	107.41	108.19	107.99	109.58	108.78	110.41	108.08	107.5	108.5	108.77	109.17	107.33	107.67	108.22	109.27	109.08	109.35	107.95	106.36	108.61	108.11	108.51	109.7	109.18	108.3	107.78	108.01	108.95	108.5	108.02	109.14	107.94	107.28	107.06	108.17	108.99	107.93	106.65	108.67	108.08	107.67	109.34	106.38	107.79	106.98	107.94
105.79	104.58	105.87	106.49	105.85	105.54	105.95	105.58	103.83	106.43	106.08	105.79	106.34	106.92	105.42	106.3	106.43	105.57	106.23	106.81	106.66	105.89	106.2	105.68	105.4	105.68	105.93	105.35	105.51	104.68	103.83	105.3	105.38	105.43	104.63	106.51	106.49	106.18	106.7	105.08	105.89	106.03	105.27	105.52	104.62	104.9	106.57	105.35	105.59	107.42
109.3	107.56	108.39	108.9	109.33	108.88	107.72	108.67	110.17	108.83	108.96	109.48	107.8	109.22	107.92	108.92	108.05	109.74	107.51	110.08	108.45	108.67	107.96	108.11	108.97	108.48	108.37	107.55	109.18	108.71	108.4	108.96	108.21	108.76	108.53	108.88	109.3	107.81	107.78	108.95	107.79	108.81	107.33	107.43	108.59	109.76	110.15	109.05	110.01	108.75
105.25	105.7	106.09	105.51	105.44	104.5	106.38	107.31	106.53	105.56	105.3	105.4	104.66	106.34	106.31	103.59	106.08	105.36	105.39	104.69	104.72	105.42	105.67	104.74	105.63	107.08	105.6	105.59	103.71	106.96	106.4	105.82	105.34	105.09	106.13	104.52	105.37	105.99	105.95	103.75	105.28	106.74	105.68	105.49	105.28	105.65	105.25	104.66	105.12	105.05
105.03	104.64	107.21	106.13	106.2	106.95	107.35	105.9	107.36	106.98	106.84	107.61	106.12	105.47	105.79	105.07	106.86	107.52	105.43	105.66	106	106.86	106.55	106.43	107.35	105.8	106.99	105.97	105.56	104.94	105.84	106.61	107.66	105.67	105.99	106.26	106.36	107.21	106.49	106.95	105.7	107.1	107.71	106.39	105.8	105.58	104.25	106.78	106.03	105.45
107.16	104.69	105.07	104.42	104.44	106.29	105.19	106.86	104.97	106.14	104.64	106.34	105.6	105.64	105.47	106.07	106.53	105.88	105.79	107.2	105.4	104.89	105.33	105.16	106.64	104.41	105.48	105.04	105.89	106.57	106.26	105.61	104.72	106.74	104.61	104.36	105.2	105.04	105.31	103.96	104.55	105.16	103.68	105.66	104.7	106.19	104.5	105.14	104.15	105.39
98.258	100.13	98.382	97.887	98.978	98.431	98.026	99.547	99.153	97.887	97.097	98.063	99.53	99.062	96.584	98.75	97.613	98.275	97.104	99.568	96.913	98.271	96.534	98.673	97.195	98.264	100.11	98.54	96.948	97.679	100.07	98.375	97.082	98.959	97.873	97.756	98.542	98.774	98.611	98.203	99.036	99.714	96.984	96.854	99.433	98.207	98.821	98.5	99.394	100.14
105.44	105.09	106.34	105.81	104.31	104.54	105.88	104.07	105.51	104.8	105.35	106.41	106.21	107.08	105.85	105.61	104.45	105.06	106.35	106.39	105.92	105.39	106.23	106.04	106.04	104.32	105.68	105.33	105.45	104.43	104.27	105.61	105.83	103.9	105.32	106.46	106.21	105.65	106.16	106.8	104.75	106.34	105.65	105.61	106.88	106.29	105.66	105.77	105.06	106.16
107.68	108.32	106.83	108.95	107.98	108	109.04	107.37	108.32	108.71	106.82	109.13	108.18	108.25	108.27	107.77	109.53	107.73	108.37	108.6	110	107.48	109.76	107.61	107.92	105.78	107.54	108.58	107.96	107.09	108.49	107.19	107.88	108.57	107.7	109.34	109.02	108.65	107.08	109.3	109.16	107.96	108.35	108.59	108.77	109.34	107.68	106.29	107.85	108.88
103.11	105.24	106.53	106.06	105.78	105.22	105.24	105.26	106.3	105.24	106.48	105.98	104.98	105.49	105.55	105.75	104.59	106.74	106.48	105.23	105.59	104.35	104.73	105.78	105.25	106.28	105.49	104.93	105.17	104.8	104.75	105.57	104.97	105.25	105.69	105.08	106.1	105.89	105.43	103.43	105.88	104.77	105.23	105.89	105.79	106.07	104.5	103.72	106.01	105.07
110.17	108.4	108.18	106.6	109.16	107.33	107.41	108.65	109.14	109.94	108.5	107.02	108.5	108.78	108.61	109.96	107.51	107.32	108.94	107.32	107.78	109.23	108.06	108.94	108.21	108.17	109.11	109.49	108.23	108.32	109.05	106.9	108.75	107.95	107.08	109.9	107.8	108.53	110.16	107.63	106.52	107.34	109.56	106.48	106.15	106.58	109.77	107.59	107.54	107.86
98.098	99.079	97.354	98.122	97.864	99.63	98.914	96.924	97.19	99.491	97.593	99.251	98.632	97.812	99.004	98.999	98.366	97.341	97.759	98.193	98.968	98.541	98.412	98.771	100.49	97.408	98.687	98.112	98.575	97.661	97.173	98.167	97.763	96.885	97.055	98.31	97.859	98.753	97.978	97.55	99.071	100.11	99.374	99.714	96.931	99.643	96.604	98.615	97.597	97.902
108.85	107.4	106.93	107.2	108.5	108.9	108.94	109.11	108.23	108.92	107.49	108.33	109.32	109.48	109.07	108.26	107.3	108.04	108.3	108.85	108.27	107.89	108.74	108.48	109.81	109.04	106.16	109.13	106.95	108.51	108.55	109.36	109.3	107.56	107.29	109.18	106.48	107.08	107.89	107.7	110.2	108.81	109.34	107.44	108.48	108.83	107.46	107.53	109.28	108.42
104.5	106.17	106.65	105.84	104.39	105.02	105.55	106.98	105.15	105.4	104.74	105.55	106.33	105.2	105.05	106.03	106.62	105.52	105.63	107.41	106.69	104.73	106.44	105.67	106.05	106.16	105.33	105.6	103.71	105.95	106.94	105.69	106	105.87	107.19	105.78	105.63	104.99	105.41	104.14	105.03	106.36	106.24	106.34	106.36	104.83	105.02	106.01	104.83	107.02
99.3	99.941	101.2	100.69	99.713	99.907	100.75	100.07	100.7	101.05	99.796	99.928	100.41	100.1	99.674	100.54	100.47	101.62	99.771	101.34	100.13	100.61	101.05	101.39	101.85	100.36	100.96	100.61	102.26	100.84	99.996	101.8	99.905	100.74	100.47	101.53	100.53	99.762	100.43	101	100.26	100.37	100.19	100.18	100.25	101.57	99.789	101.86	100.49	99.595
108.13	108.43	107.18	107.3	108.13	109.56	107.82	107.91	107.97	107.25	108.09	107.53	110.1	108.63	106.69	107.43	107.59	107.57	107.27	108.58	109.11	108.74	107.67	107.83	107.93	108.48	108.37	109.11	107.7	108.7	108.42	107.3	108.7	107.87	107.92	107.84	107.22	108.09	108.71	108.45	107.04	107.73	108.65	107.75	109.04	108.96	107.87	107.67	107.3	108.12
106.23	106.04	103.98	106.16	104.42	105.57	107.92	104.78	106.89	104.62	104.95	105.77	105.28	105.58	105.67	104.91	108.25	106.96	104.59	104.38	106.06	104.87	105.63	104.02	106.19	105.7	104.79	104.46	106.69	106.7	105.63	105.54	103.63	104.97	105.45	105.35	107.6	104.9	105.48	105.73	104.04	104.19	105.29	105.72	105.17	106.5	105.59	104.59	103.85	104.64
105.31	106.38	106.65	106.44	106.17	105.69	105.17	106.94	105.88	106.49	105.98	105.9	106.9	107.17	105.74	105.57	107.38	107.53	106.31	108.76	106.27	107.13	105.66	106.27	106.1	107.38	105.58	106.28	107.15	106.85	105.02	105.06	106.65	108.64	106.37	105.67	107.44	105.31	107.94	107.24	107.46	105.09	106.17	106.2	106.21	106.88	106.04	105.34	105.8	104.34
108.25	107.98	108.37	108.59	107.47	107.32	109.75	108.68	108.64	109.78	108.39	107.13	109.26	109.02	107.54	109.25	108.53	106.97	109.35	109.35	108.76	109.19	107.5	108.33	109.21	107.66	109.05	108.08	109.84	108.2	108.68	107.56	109.24	109.5	107.84	107.22	107.97	109.16	108.18	107.92	108.72	108.33	108.33	109.06	108.35	108.43	107.61	106.85	108.1	109.7
105.46	106.2	105.54	106.22	107.44	104.61	105.25	105.45	104.83	106.18	106.56	106.41	105.44	106.79	106.42	107.52	104.69	107.14	106.78	106	105.85	106.64	106.84	105.87	104.34	107.83	105.94	105.43	105.1	107.04	105.53	105.08	106.29	105.25	104.57	104.03	105.8	105.19	105.64	107.08	106.84	105.14	105.6	106.23	106.12	106.89	106.85	107.04	105.68	106.06
97.918	97.563	98.229	98.18	98.6	97.175	98.138	97.065	98.339	97.486	98.081	96.374	97.228	97.793	98.596	98.552	98.596	96.134	98.727	98.138	99.151	98.428	97.935	96.977	98.993	97.245	99.126	97.522	98.991	97.973	97.208	97.741	98.218	97.315	96.973	97.198	98.755	97.993	96.027	98.663	98.553	98.434	97.811	98.133	98.113	96.901	97.752	98.123	97.134	98.204
105.4	104.19	105.95	105.36	106.51	105.27	104.41	105.72	105.78	106.67	105.97	105.06	106.2	104.56	104.3	105.62	106.16	104.01	104.58	105.86	105.16	105.99	103.4	103.7	105.78	105.33	106.86	105.42	106.41	104.87	103.89	103.73	104.64	106.55	105.54	105.38	105.28	106.44	105.75	105.75	105.69	106.1	105.45	105.02	105.78	105.11	104.03	105.7	107.08	104.94
107.29	106.98	106.19	107.85	107.24	107.23	105.33	105.9	105.42	106.39	104.47	106.77	105.38	106.16	106.13	105.65	107.48	107.26	105	105.5	107.52	106.24	106.92	105.36	106.64	104.86	107	106.64	107	106.23	106.45	106.54	104.88	105.95	105.86	107.03	108.45	106.66	107.3	106.27	106.36	105.79	104.92	105.56	107.56	107.81	107.14	107.06	104.98	106.98
106.66	107.17	106.27	105.84	105.39	106.6	107.02	107.04	106.35	107.19	105.58	105.58	106.89	106.8	105.42	106.94	105.86	106.88	106.03	107.76	106.14	107.45	106.88	105.34	105.63	108.36	107.06	106.49	106.24	105.21	109.09	106.36	106.36	107.59	107.14	107.43	107.71	106.13	106.7	108.02	106.47	105.33	107.29	107.22	107.15	106.01	107.97	106.65	107.42	107.62
98.53	99.503	97.797	98.585	98.567	99.87	99.287	99.337	100.12	99.559	100.26	99.297	99.765	97.389	98.393	97.872	99.241	97.339	98.673	99.587	99.49	98.849	98.105	99.226	99.399	99.129	100.1	98.8	99.888	99.405	98.809	98.826	98.636	99.285	100.82	99.376	98.849	98.365	99.052	98.335	99.764	98.411	100.39	99.239	99.234	98.818	98.61	99.649	99.141	98.954
105.72	104.39	104.83	106.09	105.58	105	105.62	106.05	106.32	105.49	107.3	106.7	106.79	105.11	106.52	105.44	105.65	105.43	105.34	106.57	106.06	105.62	105.36	105.44	106.56	106.47	105.71	105.26	107.65	106.34	106.41	105.59	105.23	104.47	103.9	105.87	105.92	105.95	104.18	105.67	104.71	105.71	103.89	105.71	106.55	105.84	104.37	104.81	105.23	106.24
100.13	102.55	100.32	101.98	101.45	100.41	101.51	101.28	101.65	101.07	100.04	101.14	100.04	101.96	100.34	99.969	100.25	99.909	101.43	99.691	102.4	99.562	102.11	99.25	100.4	98.878	100.08	100.76	100.1	102.59	98.267	101.34	100.09	99.409	99.931	99.13	100.99	100.26	99.829	99.761	100.02	101.41	100.19	99.938	101.34	99.61	101.02	100.87	101.33	99.883
108.39	108.98	109.18	106.52	108.02	107.63	106.72	107.78	108.78	106.39	105.77	107.85	108.42	106.47	108.32	107.25	108.58	109.56	107.05	107.94	108.74	107.37	108.04	108.63	108.23	108.07	106.88	106.88	108.42	107.71	108.24	106.14	107.07	108.18	106.55	106.26	109.59	108.76	107.11	106.4	106.86	108	107.51	106.71	107.82	106.99	107.31	108.64	106.16	106.95
103.2	103.74	103.62	102.04	102.53	103.85	102.35	103.73	103.54	102.5	102.95	102.72	103.29	102.05	102.75	102.82	101.82	102.19	102.41	103.58	104.14	103.88	103.77	103.37	103.1	103.08	103.22	101.4	102.9	101.99	103.03	102.24	103.61	102.16	101.97	103.87	102.58	102.89	103.89	104.21	102.67	101.72	102.88	102.01	102.94	104	102.92	104.75	104.55	103.06
100.24	99.567	102.11	100.8	101.05	101.86	101.05	100.29	100.62	101.08	100.46	100.37	100.87	101.01	100.03	101.17	101.29	100.63	101.63	100.87	100.71	99.262	101.17	101.72	99.692	98.997	101.19	100.36	100.15	100.21	99.591	99.916	99.985	101.94	101.05	101.02	101.86	100.68	99.402	100.91	100.97	99.215	101.83	101.14	102	99.783	101.28	100.81	100.32	101.46
106.18	106.64	106.01	106.76	105.92	105.5	107.23	105.19	106.24	106.07	104.97	106.31	105.42	105.13	105.95	106.87	106.26	105.27	107.7	105.52	107.44	106.69	106.82	106.46	105.81	105.48	107.54	105.1	105.78	106.57	105.4	106.06	105.35	106.15	105.33	107.22	103.88	105.81	105.13	105.3	105.55	105.86	106.17	106.6	105.98	105.5	105.89	106.3	104.99	106.12
108.44	108.58	107.53	108.65	107.55	108.98	108.64	108	107.88	106.75	110.17	107.25	110.22	109.15	108.07	108.5	108.31	109.97	109.04	108.83	106.06	107.25	107.17	109.53	107.49	108.51	109.17	108.78	109.6	107.24	109.13	107.94	109.19	107.54	109.64	109.15	109.72	109.28	109.27	107.96	109.7	109.48	108.77	108.56	109.02	108.46	108.28	110.01	107.89	109.5
108.46	109.14	107.15	109.31	108.64	109.37	107.75	108.29	109.02	108.45	109.19	108	109.61	107.83	109.38	109.11	109.22	109.05	108.74	107.87	108.07	108.01	107.7	108.45	105.59	108.34	108.01	108.8	108.85	108.23	107.32	108.01	107.62	109.39	109.34	108.24	109.35	109.8	108.95	109.49	108.3	107.81	108.84	108.98	108.88	108.74	108.23	108.37	109.98	109.82
105.07	104.91	106.52	108.02	106.35	105.66	104.84	104.78	105.93	105.17	106.4	104.92	104.87	104.36	105.4	106.41	104.97	105.84	106.24	107.19	105.8	104.97	104.75	106.01	106.07	106.54	105.34	106.2	105.75	105.24	106.26	106.04	106.28	104.55	105.34	105.66	105.05	106.49	105.79	106.08	105.7	104.35	105.4	104.56	106.68	103.63	106.98	103.57	106.13	105.71
108.16	108.18	107.68	106.66	107.82	106.3	108.54	107.91	108.44	107.74	106.54	107.59	107.77	108.38	107.82	107.88	107.58	107.64	107.64	108.52	107.51	109.1	107.62	109.06	107.89	109.41	108.78	107.92	108.33	107.5	106.67	106.81	107.75	107.37	108.17	107.07	109.02	108.38	108.09	110.43	108.53	108.49	109.53	108.89	107.05	107.92	105.91	107	107.99	107.5
105.87	107.76	106.59	106.81	107.19	108.33	107.87	108.83	106.72	108.57	108.11	108.2	107.89	108.75	106.8	108.3	108.51	106.52	108.41	109.31	106.4	107.44	106.42	107.8	106.96	107.45	109.56	109.02	106.99	108.72	106.86	107.3	106.11	107.66	107.96	107.43	107.79	107.6	111.05	107.69	106.74	107.68	106.6	106.9	108.06	108.12	107.42	108.52	107.54	107.96
97.892	98.191	98.209	98.561	99.278	97.625	98.537	98.635	97.54	97.388	98.639	98.008	98.543	97.311	99.033	98.275	96.92	96.45	99.451	96.785	98.514	97.711	98.479	97.695	98.574	97.278	98.727	95.639	98.701	98.907	97.483	96.882	98.295	97.627	99.684	97.756	99.361	96.7	96.567	97.571	98.238	97.281	97.673	97.423	98.115	98.095	99.721	96.548	98.357	97.352
106.73	106.74	105.48	105.14	104.35	107.48	105.03	105.94	105.82	106.69	106.57	107.82	104.45	106.84	106.54	107.29	106.54	105.64	105.81	106.92	106.71	106.29	104.95	107.41	106.15	105.86	105.92	107.78	106.92	105.85	106.4	106.54	106.25	106.38	106.24	106.09	106.35	106.2	107.96	105.84	106.57	105.59	106.64	104.87	106.84	105.8	105.92	106.44	105.84	106.01
105.95	106.61	106.61	106.48	107.2	106.14	104.98	104.95	107.22	105.95	105.85	106.76	104.82	108.09	107.79	104.75	106.52	107.46	105.05	106.86	106.88	106.63	106.61	106.72	105.25	107.75	105.09	104.5	107.46	106.65	106.78	105.73	105.98	106.44	107.06	106.65	106.32	108.13	107.75	106.71	108.25	106.66	106.78	105.84	106.32	107.01	106.76	105.49	107.12	104.85
106.61	107.03	104.61	105.46	106.54	105.44	105.37	104.1	106.07	106.1	106.17	105.67	105.53	105	104.1	107.34	105.67	104.24	106.28	105.66	103.69	107.09	107.06	104.13	105.35	105.11	104.99	105.77	104.14	105.6	104.95	106.88	104.84	104.88	106.49	105.74	105.25	104.24	107.62	106.58	105.18	106.39	104.49	105.72	104.94	106.33	104.1	105.09	104.11	105.87
99.519	100.94	101.07	100	99.996	99.24	100.01	100.29	100.1	101.51	100.87	99.26	100.43	102.56	99.375	101.17	102.15	100.52	98.74	100.92	100.43	99.014	99.945	101.34	100.29	101.64	100.8	101.9	101.61	101.77	100.75	101.28	101.86	100.73	101.5	101.12	100.65	98.664	101.03	102.16	100.22	102.14	100.32	100.67	102.02	100.47	100.28	102.61	101.15	98.743
105.64	106.16	104.45	105.69	104.21	104.16	105.18	106.32	105.2	105.71	106.75	105.23	103.86	105.27	105.79	106.05	104.97	106.25	105.27	104.19	105.55	105.45	106.37	106.76	105.45	105.92	105.19	104.2	106.61	105.68	105.61	105.53	104.8	105.58	106.9	105.76	104.39	105.05	105.02	105.25	106.25	103.27	105.38	106.5	105.78	105.8	105.85	106.53	106.31	104.04
101.15	98.967	102.28	99.476	99.929	98.948	100.36	98.421	100.05	100.78	99.838	100.7	100.4	100.48	99.562	100.38	99.851	100.54	99.985	98.44	100.33	100.1	100.68	102.54	99.859	99.277	99.989	100.22	99.556	100.34	100.38	99.718	99.37	101.26	100.86	101.79	101.02	101.36	99.018	99.877	99.283	99.197	100.25	99.113	99.185	101.16	98.768	100.48	101.5	98.131
108.9	106.65	109.79	106.63	111.56	107.9	109.55	107.19	108.11	109.02	107.2	107.97	107.6	109.34	108.38	108.21	109.34	107.67	108.21	108.18	108.97	108.13	108	107.86	109.42	108.17	108.23	108.69	109.31	108.51	108.31	108.01	107.85	106.97	109.18	107.82	107.25	108.88	107.56	107.73	109.16	106.61	108.92	109.6	107.83	108.18	107.31	109.03	109.98	109.38
107.47	108.12	108.58	108.01	109.73	110.18	108.89	108.41	110.1	107.17	110.46	107.85	108.19	108.96	109.7	108.26	108.72	108.83	109.06	107.4	108.59	108.74	108.12	107.55	107.49	107.54	108.95	107.22	107.07	107.19	108.18	109.49	106.76	108.14	108.02	107.9	108.27	106.23	107.55	108.35	108.83	108.62	109.65	109.05	107.67	107.92	108.5	107.96	109.61	109.6
108.6	108.11	107.92	109.31	109.32	108.3	108.61	108.37	108.32	106.56	108.03	107.89	108.16	108.35	108.2	108.9	108.41	109.07	109.58	109.08	107.74	107.67	107.29	108.64	108.76	106.73	109.62	109.1	106.21	107.42	106.96	107.72	107.67	108.84	107.74	108.92	108.1	107.21	108.41	107.76	108.89	108.69	109.55	110.32	110.2	108.73	109.01	109.15	107.23	108.67
106.51	107.89	109.25	108.26	107.7	110.71	108.59	107.96	108.55	107.86	109.23	107.85	108.39	108.65	108.01	108.72	108.53	108.77	109.06	108.24	107.87	108.53	107.15	108.69	109.44	107.82	108.13	109.42	108.91	107.82	109.14	107.82	108.94	108.06	108.1	108.33	109.62	108.06	108.64	108.21	108.37	109.09	108.56	108.63	107.19	107.85	107.51	108.41	108.07	109.42
106.8	104.48	105.24	107.11	105.81	106.71	104.82	105.76	106.42	105.3	105.51	105.82	105.34	105.06	105.02	106.36	105.76	105.44	106.78	105.59	105.77	106.26	104.86	106.25	104.78	104.82	104.93	105.06	105.33	106.27	104.7	107.65	105.35	105.87	105.71	104.78	104.4	105.41	105.98	106.49	107.32	106.11	105.17	105.62	106.93	107.73	106.15	106.02	105.61	105.88
99.34	99.207	98.719	98.744	95.687	98.045	97.217	99.097	98.602	97.987	100.28	96.486	97.806	97.406	97.153	97.837	98.595	99.269	98.648	97.524	97.768	99.305	98.088	99.624	97.134	98.302	97.999	98.442	97.829	99.017	97.199	98.186	99.913	96.682	98.463	99.333	98.024	97.403	98.308	98.992	98.735	98.125	100.22	97.576	98.074	98.533	97.525	96.402	99.125	98.047
106.93	108.02	108.83	108.4	108.5	106.61	108.13	107.93	106.27	108.39	107.08	107.62	108.52	108	108.13	108.61	108.12	107.89	108.45	109.03	107.54	107.66	107.01	107.59	108.82	106.93	107	106.2	108.18	107.64	108.22	108.83	106.88	108.15	109.57	107.35	108.07	108.6	106.54	106.8	107.52	108.45	109.47	108.12	107.72	108.89	107.59	106.84	107.8	107.68
101.49	100.39	100.74	103.11	101.87	100.17	100.33	100.76	101.82	100.41	99.995	101.28	101.94	100.69	101.34	102.32	101.43	101.91	100.77	99.943	102.54	102.36	102.06	100.86	102.49	101.1	101.95	99.907	100.61	101.24	101.53	100.01	101.18	101.12	99.959	101.86	101.21	100.61	101.86	100.76	100.61	101.25	100.89	99.91	101.28	100.93	102.29	101.45	100.49	100.66
104.51	105.36	105.32	104.87	105.08	106.8	108.19	105.22	105.97	106.68	106.52	106.21	106.69	104.84	105.74	105.17	104.87	106.26	105.26	106.02	105.25	104.83	105.54	104.53	106.43	105.63	105.63	106.12	103.8	106.87	105.45	103.97	104.94	105.76	105.39	103.84	105.06	104.72	105.14	106	106.08	105.05	106.43	106.79	105.23	104.88	106.13	105.01	105.56	107.65
107.08	106.14	105.86	106.18	106.43	107.21	107.05	107.13	104.56	105.01	106.83	107.27	104.41	105.27	106.71	105.41	106.37	105.05	104.91	105.67	107.74	106.53	107.16	105.58	105.42	107.89	106.18	106.31	107.48	105.92	106.42	106.58	104.96	106.57	107.23	106.14	106.95	105.36	105.84	106.92	106.47	107.06	106.95	106.51	106.9	106.12	107.54	106.78	106.88	106.24
110.45	109.51	110.54	111.59	108.88	108.8	108.25	110.01	110.7	108.41	111.11	112.54	108.66	110.31	111.27	111.35	109.91	109.72	109.62	109.57	111.82	109.18	109.59	110.41	110.67	111.62	109.65	110.49	111	110.28	109.03	108.31	109.55	112.13	111.15	110.92	111.99	112.15	109.52	111.44	109.1	110.49	111.04	108.8	109.65	111.18	109.78	110.87	110.17	110.93
99.608	101.21	101.5	102.19	99.852	101.26	101.55	101.46	99.902	100.68	100.11	100.37	100.37	101.59	100.7	101.02	102.02	103.04	99.994	100.11	101.18	101.57	100.86	101.2	100.02	101.28	101.98	101.36	100.27	101.76	101.49	100.27	102.52	102.37	102.92	101.26	101.6	102.66	101.58	102.08	100.35	99.971	101.33	102.14	100.16	100.36	101.63	101.41	100.27	101.81
106.31	108.61	108.1	107.21	107.86	108.37	109.17	108.8	108.78	107.42	107.49	106.46	108.14	109.77	109.11	107.83	107.37	107.97	108.34	108.64	108.1	108.47	108.75	108.61	106.71	109.42	108.3	107.92	108.28	107.2	108.66	109.72	109.42	108.56	106.06	108.18	108.03	109.7	108.22	107.69	109.27	108.78	109.11	108.04	108.53	108.23	109.5	108.87	109.18	106.79
100.04	99.293	100.63	101.36	101.81	100.09	100.23	100.07	100.13	101.49	100.32	99.659	100.56	101.29	100.93	101.86	99.496	100.32	101.83	100.84	101.98	100.1	99.201	100.27	101.13	100.71	100.87	100.71	100.6	101.86	102.13	100.54	101.96	101.67	100.62	101.92	101.03	101.34	100.87	101.6	100.93	102.11	100.96	101.68	100.88	100.39	99.1	100.43	101.59	102.2
106.23	106.32	108.45	107.89	108.71	108.46	109.63	107.44	109.53	107.66	108.34	107	109.54	107.82	109.4	105.45	109.09	108.95	108.15	108.29	107.66	109.23	110.29	109.24	108.41	108.61	108.17	108.65	107.56	107.06	108.9	108.68	107.82	107.37	108.27	107.4	109.44	108.24	109.19	108.36	109.34	108.6	108.85	108.03	108.52	106.94	108.78	108.29	108.92	107.64
105.27	107.43	105.92	106.9	104.25	105.77	105.68	107.03	106.98	105.87	105.06	104.69	107.3	105.85	105.83	106.28	105.38	107.92	105.98	103.99	104.27	104.61	105.91	106.7	106.85	105.14	105.94	106.17	107.04	105.29	106.22	106.63	106.28	105.54	105.83	105.58	106.13	105.56	105.14	104.25	106.27	104.96	105.35	105.68	107.18	106.01	104.08	106.8	107.89	107.66
98.107	98.706	98.046	96.853	98.785	97.335	97.417	95.755	97.95	98.623	99.491	98.519	99.451	98.963	96.533	98.934	96.638	97.81	97.725	96.599	98.239	98.294	97.541	98.27	99.345	98.515	96.825	99.143	98.597	98.672	97.846	98.728	98.664	98.032	97.177	99.453	98.666	97.914	97.985	98.567	98.63	98.343	97.073	98.395	97.487	97.315	98.634	96.916	99.407	97.545
108.09	108.27	104.54	107.35	108.24	106.99	107.5	106.62	106.33	104.97	105.86	106.41	106.02	106.1	104.53	107.33	106.58	105.73	106.72	106.12	106.31	105.87	107.86	106.56	104.89	106.65	107.21	106.46	107.39	106.17	108	106.38	106.71	106.05	106.22	106.26	105.98	106.01	105.65	105.25	106.68	107	106.42	105.54	107.3	106.44	106.27	107.55	107.13	106.68
108.15	108.34	106.84	109.5	108.9	106.37	107.71	107.99	109.75	108.78	107.69	109.68	108.47	109.04	108.63	108.88	109.4	108.63	107.23	108.25	107.62	108.34	109	109.38	108.02	107.87	107.41	108.08	107.82	109.32	108.75	108.95	107.08	107.66	107.37	108.13	109.03	107.31	108.02	108.76	107.97	108.49	108.98	107	106.87	107.72	108.69	107.53	108.6	107
99.337	98.979	100.71	99.018	98.432	96.096	98.178	98.719	99.198	99.6	98.306	97.867	98.826	99.385	99.629	98.699	97.809	98.917	98.539	100.24	97.995	97.595	98.618	99.101	99.794	99.146	98.26	99.057	98.229	99.058	99.484	98.342	98.566	98.487	97.725	100.42	101.17	97.731	97.679	98.949	99.907	98.311	98.66	98.632	98.816	100.88	99.743	98.024	98.754	99.3
106.22	107.57	107.01	108.55	109.17	107.74	108.86	108.05	108.33	108.56	106.16	108.66	109.16	107.37	107.91	107.45	108.09	106.38	107.2	108.37	108.01	106.91	109.3	109.55	108.41	108.37	107.71	106.82	108.14	109.37	107.94	106.72	108.04	109.3	108.83	109.47	106.48	107.75	108.64	108.69	108.29	107.74	108.67	107.71	107.99	107.37	107.76	107.96	108.4	108.27
105.38	107.12	106.19	105.85	104.5	105.26	104.21	104.83	106.01	104.65	105.1	104.9	107.51	105.07	107.25	104.79	105.64	105.6	104.8	106.17	106.33	105.35	104.97	106.61	104.93	106.03	105.63	105.76	105.04	106.14	107.16	106.19	104.87	106.65	105.98	107.1	105.91	103.86	105.11	106.09	104.87	106.01	104	105.37	105.85	106.84	104.86	105.57	105.44	105.81
99.314	99.442	100	101.61	100.61	99.865	99.956	100.85	99.158	100.63	101.89	99.946	98.429	100.24	100.07	99.471	99.514	100.64	101.26	101.68	100.88	99.367	100.55	100.29	100.93	99.703	101.13	100.63	100.24	99.996	100.09	98.789	100.99	100.05	100.58	100.43	100.7	100.7	99.429	99.6	100.76	100	101.63	99.393	100.03	99.29	101.67	102.11	99.755	100.04
107.59	106.45	104.27	106.75	105.62	106.42	106.78	106.83	107.29	106.92	107.27	105.43	107.97	105.77	107.9	105.35	106.91	105.38	106.32	105.97	108.28	105.46	106.96	106.84	105.3	105.68	106.48	105.48	106.18	107.01	105.67	106.88	105.85	105.79	107.13	107.19	107.07	106.4	105.45	105.77	108.29	107.78	107.09	106.93	107.24	107.93	107.36	108.86	107.44	106.52
104.98	106.66	104.23	104.87	105.68	105.01	104.35	104.87	105.06	107.49	105.44	106.03	106.67	103.95	104.66	105.76	105.88	106.14	104.71	104.33	106.85	105.36	106.77	106.57	107.51	106.3	105.59	105.31	105.41	105.19	106.12	106.47	105.94	105.12	106.81	106.12	104.28	106.14	106.13	104.68	106.13	106.09	104.98	104.3	106.1	105.9	105.48	104.19	104.94	106.07
106.54	109.79	106.99	107.13	107.74	107.74	107.12	108.87	107.95	107.01	107.64	107.67	109.07	109.52	108.23	108.52	107.25	107.94	108.46	106.35	107.4	108.77	107.6	108.02	107.89	108.86	107.92	107.64	105.8	106.73	108.43	108.37	108.08	108.4	107.55	108.53	107.08	107.5	108.27	106.78	108.33	109.89	107.91	107.74	107.61	107.8	107.82	108.11	108.11	108.3
111.32	110.35	109.43	109.82	111.31	111.73	109.77	112.25	109.29	110.65	110.21	111.42	111.59	110.77	110.63	109.59	111.18	110.32	109.86	110.56	110.57	109.69	109.27	111.24	110.86	110.39	109.54	108.7	109.84	110.82	110.73	110.74	111.36	110.91	111.56	110.35	110.24	111.38	110.22	111.38	110.58	110.78	111.5	109.97	110.27	110.76	110.29	109.57	110.04	111.76
109.42	108.39	109.17	108.29	107.27	108.4	107.88	107.27	107.57	109.5	109.04	108.46	108.34	108.26	108.8	108.31	107.84	106.42	106.73	108.12	107.65	107.82	109.75	106.98	108.3	108.44	106.89	107.31	108.84	107	109.09	108.47	107.47	107.98	107.14	108.08	109.12	108.08	107.71	107.85	108.04	106.34	109.45	107.12	108.9	108	109.87	107.34	107.29	108.49
107.29	107.98	108.18	106.9	108.05	108.85	109.16	110.42	107.07	110.14	107.9	109.08	106.63	108.13	107.86	106.7	108.49	106.89	106.97	106.05	107.82	107.03	108.03	108.24	108.09	107.8	106.84	106.99	108.41	107.15	107.16	106.42	108	108.52	106.85	108.48	107.58	107.57	107.66	108.31	106.3	109.4	108.46	107.04	107.51	106.56	108.13	107.85	107.22	107.76
108.45	107.15	108.17	108.96	107.39	109.37	108.88	107.07	107.24	105.59	109.31	107.57	107.88	107.01	107.76	107.83	106.64	108.79	107.41	106.99	107.57	107.6	106.29	108.78	108.36	108.12	108.14	106.81	108.59	109	107.43	108.14	107.43	109.79	107.99	108.83	106.35	106.76	107.84	107.61	107.9	107.17	109.46	108.51	107.33	106.97	108.36	109.11	108.55	108.77
108.65	108.11	109.03	106.59	109.17	108.35	108.75	108.11	108.52	107.19	107.75	109.24	108.38	107.29	108.97	108.25	109.28	108.25	107.18	106.56	109.34	108.89	107.28	109.19	106.43	110.38	109.72	108.67	106.78	108.33	108.68	107.41	109.86	108.32	109.61	108.74	109.34	107.51	108.63	108.66	107.71	107.25	108.71	106.87	107.51	108.1	108.6	108.5	109.23	109.83
100.22	100.51	99.675	101.11	100.35	100.05	101.42	100.57	101.51	99.535	100.22	100.72	100.14	101.53	99.764	100.52	98.423	100.66	100.43	98.724	98.88	99.461	101.09	100.88	99.939	101.56	100.2	100.23	99.885	101.13	98.604	100.79	100.4	100.57	100.01	100.35	100.53	100.79	99.154	99.168	99.113	99.857	99.977	99.975	99.872	99.606	99.106	99.726	100.28	99.733
107.46	106.2	105.07	107.9	107.8	106.53	106.76	106.91	107.4	105.99	105.52	104.73	106.72	105.94	106.79	107.71	107.69	107.03	105.75	105.94	107.3	106.54	106.79	106.63	107.55	106.77	106.66	107.46	107.98	106.45	106.66	104.93	105.49	106.82	104.45	105.67	107.23	106.67	105.63	106.61	107.15	107.2	107.26	106.51	105.56	106.69	105.75	106.76	107.67	107.71
110.23	109.99	107.65	110.04	109.99	108.57	109.61	111.5	110.41	110.81	111.49	111.58	109.87	110.36	109.56	110.07	109.14	108.88	110.55	110.01	110.68	110.62	109.81	110.81	112.57	109.77	109.06	110.33	110.82	109.75	110.41	110.06	111.97	109.46	111.61	108.46	111.03	112.48	111.28	109.06	110.06	109.97	110.73	110.33	109.4	110.7	111.29	110.75	109.03	111.74
105.53	105.73	106.74	104.34	105.61	106.31	104.52	108.22	106.74	106.58	106.03	103.33	107.12	105.73	106.44	105.53	105.41	105.53	105.26	104.36	106.19	105.1	106.54	106.15	106.43	107.13	105.74	105.29	105.47	106.97	106.13	107.22	104.88	105.96	106.37	105.37	105.04	106.74	104.3	106.56	106.32	106.51	105.47	105.81	104.31	105.67	105.86	107.4	106.82	103.45
104.19	105.13	105.4	105.43	104.87	105.04	104.48	105.63	107	105.22	104.61	108.34	104.94	107.02	104.89	105.8	106.85	107.16	106.23	104.82	106.41	103.16	103.92	105.2	103.9	105.03	105.42	107.07	106.91	106.59	105.19	106.65	106.28	106.15	105.97	104.68	106.53	103.88	105.62	106.47	105.21	106.71	105.94	106.54	105.54	105.45	105.63	105.16	105.2	106.49
107.82	106.72	107.45	108.33	108.37	108.16	108.18	106.88	107.24	107.55	107.1	108.73	108.04	108.8	108.12	108.07	108.27	107.35	108.69	106.04	107.49	107.45	109.65	107.93	106.35	108.24	107.92	107.52	108.1	107.69	108.69	109.77	108.36	108.73	106.71	107.31	108.13	108.34	107.48	108.38	107.03	107.49	107.75	108.48	107.1	108.43	107.78	108.41	107.49	108.53
99.487	101.08	102.6	100.12	99.372	100.52	101.21	100.8	100.88	100.75	99.392	100.59	100.25	99.288	100.18	99.557	100.65	99.675	100.36	100.92	101.09	100.6	100	101.1	100.83	100.93	99.257	99.147	101.39	100.42	99.61	99.729	99.861	99.954	100.05	101.35	100.67	99.502	102.18	100.89	100.29	99.62	100.61	99.791	100.02	100.42	100.47	101.33	99.61	100.52
106.72	107.3	106.94	107.26	105.04	107.2	107.21	106.41	106.6	105.14	105.55	104.89	105.02	106.95	106.61	106.05	107.52	105.76	106.81	106.37	105.4	108.23	106.29	107.92	105.64	106.14	106.29	105.65	107.49	107.36	105.68	106.26	106.97	105.54	106.33	107.1	106.55	107.03	106.92	105.94	107.07	105.86	106.8	106.9	105.49	106.69	106.38	108.89	106.37	107.33
105.41	106.78	105.72	106.38	107.02	105.18	106.32	107.26	106.58	105.45	106.29	106.22	107.94	107.42	105.52	107.76	106.99	106.79	106.84	106.31	106.62	105.74	104.8	107.36	105.53	105.52	105.89	106.49	106.75	105.66	106.34	106.81	107.09	106.62	107.56	106.84	105.41	105.44	107.31	105.79	106.53	106.63	106.02	107.31	105.17	104.75	106.09	105.09	106.45	107.11
104.83	104.2	104.78	105.53	106.39	106.18	104.65	104.85	103.34	105.11	105.18	105.76	105.73	106.4	103.35	106.86	105.89	105.69	106.33	104.8	106.6	105.75	104.45	105.23	106.07	105.09	106.68	106.69	105.91	105.26	105.37	105.53	105.87	105.07	105.42	106.06	105.27	105.14	103.05	105.86	105.61	106.73	106.81	105.22	105.77	106.87	105.08	105.11	105.27	105.09
108.17	109.43	109.43	109.79	110.03	108.4	107.27	109.4	107.74	108.39	107.62	109.65	107.18	107.12	107.31	109.97	108.35	107.25	107.02	109.17	107.47	107.46	108.26	105.97	107.91	109.08	108.23	109.35	108.41	109.21	107.81	107.6	108.93	108.4	107.92	108.74	107.51	108.48	108.35	109.19	108.54	107.97	108.41	108.38	107.76	107.46	108.45	110.01	108.59	106.63
109.1	108.05	108.59	108.12	107.58	107.66	108.89	108.69	107.41	108.87	107.29	108.2	108.29	108.81	107.63	105.32	108.73	109	107.35	106.85	107.52	108.59	106.59	108.4	108.18	108.41	107.24	107.3	107.83	109.5	107.27	107.88	109.61	108.68	107.2	107.51	109.26	108.96	108.71	108.21	108.12	107.61	108.18	107.66	108.23	109.1	106.92	108.23	108.86	107.42
105.5	106.54	106.36	106.57	106.31	106.68	107.32	108.21	105.73	106.05	106.77	106.66	105.87	105.83	107.21	106.77	105.72	104.98	106.07	107.14	106.55	106.21	107.59	107.41	106.08	107.29	106.7	106.07	105.62	106.05	105.64	106.7	106.44	105.89	106.65	107.45	106.92	106.47	107.18	106.37	107.94	106.27	105.98	105.85	106.47	107.3	108.14	106.58	106.53	106.77
98.717	96.482	98.042	97.919	98.827	98.157	96.537	98.482	98.364	98.959	98.956	97.746	97.856	98.694	99.023	97.968	97.606	97.396	97.337	98.345	97.162	97.607	96.825	98.197	97.161	98.2	97.86	97.632	98.576	99.769	95.321	100.32	100.01	99.3	98.778	95.945	98.494	97.307	98.485	98.705	98.755	97.786	96.863	98.322	99.074	98.554	97.289	98.645	97.015	96.72
108.51	109.16	108.01	108.4	108.49	108.38	108.67	108.96	107.9	107.96	109.18	108.57	106.97	108.46	107.64	108.05	108.06	109.54	107.69	107.56	109.03	108.98	107.75	109.17	109.48	109.11	107.57	108.68	109.17	109.09	108.16	107.59	107.94	109	108.08	109.27	108.47	109.88	108.09	108.68	108.76	107.49	109.26	109.4	108.69	106.96	107.3	108.15	109.22	107.7
105.76	105.81	104.01	104.36	105.81	106.34	106.3	104.1	107.19	105.06	106.96	105.59	106.04	105	105.86	106.13	105.86	106.37	105.59	106.35	105.29	105.01	106.11	106.05	107.61	104.66	105.78	105.02	106.24	103.99	105.55	104.62	106.33	103.71	104.69	105.75	105.43	105.3	105.14	106.14	104.63	105.22	105.22	105.41	105.08	105.88	104.98	105.32	104.83	105.53
105.68	105.95	107.32	106.13	106.1	106.1	105.31	104.94	105.34	106.43	104.61	106.26	107.75	105.63	105.63	106.39	106.06	106.08	105.49	106.33	106.82	105.94	104.9	105.79	105.74	106.81	104.45	105.08	105.84	105.28	106.06	105.71	104.78	105.22	106.78	105.45	105.15	105.94	106.38	104.84	105.09	106.84	106.13	105.04	104.88	107	105.13	106.7	106.03	105.77
108.52	107.5	107.44	107.58	106.98	108.63	109.21	107.87	107.43	108.97	108.87	105.68	106.24	108.58	106.78	109.02	107.43	108.87	108.03	106.99	107.07	108.27	107.79	107.77	107.33	109.8	106.84	106.95	107.51	108.02	106.52	107.77	108.8	108.06	107.41	107.33	107	109.07	108.62	107.31	109.13	107.97	108.02	108.73	107.18	108.46	107.47	106.84	108.62	106.69
109.28	108.53	109.27	109.05	108.59	108.37	107.9	108.72	108.57	108.46	108.08	108.17	109.61	107.33	108.25	107.81	109.17	109.14	108.8	108.59	108.01	108.71	108.46	107.99	109.65	107.58	108.63	106.71	108.69	107.9	108.87	109.13	108.64	108.45	109.29	108.81	107.85	108.43	109.46	108.8	109.55	108.92	109.73	108.21	108.76	110.14	108.78	107.67	108.19	107.87
100.7	101.31	101.27	99.973	101.24	100.98	101.26	101.61	99.065	99.556	99.694	101.06	101.41	100.02	101.09	100.48	100.56	100.35	101.25	99.996	100.9	100.32	99.439	99.932	100.84	102.18	100.36	102.64	100.9	100.68	100.23	99.706	101.74	101.61	99.228	100.83	100.83	101.59	100.7	100.18	101.01	99.3	98.579	101.08	99.706	101.26	100.43	101.94	101.28	98.783
108.18	108.83	106.54	109.03	109.89	109.01	108.36	107.64	107.62	109.31	107.08	109.37	108.55	108.54	108.85	108.43	108.79	106.85	108.47	108.98	109.25	109.08	107.9	108.26	109.31	106.01	109.36	108.28	108.63	108.98	108.21	108.18	106.87	106.99	108.09	108.15	107.04	108.45	107.81	106.89	108.46	109.56	108.99	109.07	108.4	107.19	108.48	108.49	107.6	108.71
108.23	105.79	106.43	105.89	104.72	105.16	106.62	105.53	105.3	105.64	105.44	106.02	105.87	106.62	104.91	106.32	105.08	106.1	106.92	105.28	104.48	105.82	107.45	104.24	105.57	105.89	106.17	105.2	105.58	107.54	106.32	105.77	105.98	106.11	104.56	106.86	106.2	104.59	104.93	106.66	105.01	103.96	106.34	107.23	105.33	107	104.6	104.43	104.48	106.24
107.73	104.5	107.99	108.7	108.32	109.16	108.47	106.9	109.68	107.37	106.9	109.54	108.47	107.21	108.36	108.84	108.5	108.83	107.2	108.38	107.25	107.7	108.11	108.66	108.49	110.91	108.47	109.67	108.15	107.38	108.48	108.1	106.88	107.14	109.38	108.12	109.19	107.59	107.41	108.3	107.77	108.65	108.75	108.47	108.63	106.24	108.77	108.34	111.1	106.18
104.76	106.69	105.43	106.1	105.53	105.57	106.95	109.38	106.58	106.27	106.93	106.52	107.13	106.67	106.84	105.02	107.34	106.36	106.83	106.98	106.35	106.44	105.43	106.66	106.59	106.68	106.78	106.64	107.31	108.01	106.84	106.8	105.94	106.94	107.34	107.41	104.79	106.56	107.08	106.85	105.58	106.18	105.16	107.39	105.81	107.36	106.48	106.24	107.32	106.97
107.2	106.95	106.48	107.14	106.65	106.89	105.06	106.58	107.09	104.83	107.15	105.86	105.98	106.24	106.93	106.39	108.11	107.77	106.75	106.68	104.64	105.81	106.47	105.61	106.78	106.52	105.78	107.09	107.28	107.01	107.76	105.91	105.43	106.4	106.89	107.2	106.47	106.49	108.26	106.08	107.57	107.81	103.98	106.34	108.1	107.56	105.74	106.24	106.88	107.41
109.01	111.23	109.51	111.81	110.81	109.62	111.01	111.92	111.6	108.62	111.32	110.21	111.45	111.08	109.53	110.43	109.88	111.09	109.8	110.45	108.67	110.92	110.82	109.36	110.18	110.72	110.5	110.4	110.48	110.94	112.74	110.6	107.69	110.23	111.42	109.91	110.56	109.43	109.11	111.37	110.7	111.29	109.92	111.7	110.75	109.35	108.95	108.43	110.8	110.48
104.31	105.68	107.54	105.69	105.98	105.25	105.88	105.99	106.58	105.91	105.78	105.53	105.37	105.8	105.79	105.96	107.81	105.07	106.36	105.99	104.65	106.8	104.39	105.17	105.12	105.01	105.83	104.77	106.88	106.96	104.13	105.94	105.64	106.73	105.25	105.94	104.82	103.95	105.1	104.01	105.16	105.76	106.02	105.69	105.59	105.1	105.98	103.85	106.69	105.95
107.09	105.4	105.74	104.95	104.99	107.66	106.82	106.26	105.87	106.63	104.62	106.92	105.12	106.45	105.57	104.29	104.3	106.22	106.21	106.09	105.04	106.87	106.39	105.16	104.42	105.59	107	105.98	105.84	104.67	105.92	107.15	105.83	105.85	105.59	105	105.96	104.23	104.88	106.08	105.61	106.5	105.94	105.71	106.21	105.89	104.9	106.81	105.73	106.1
105.49	105.64	105.78	106.48	106.62	105.9	105.05	105.26	105.95	105.83	107.79	103.73	106.72	105.02	105.44	104.48	105	107.21	105.12	104.77	106.33	105.95	105.64	105.42	108.04	106.39	106.49	103.39	104.32	105.06	104.67	104.87	104.12	105.78	106.61	104.52	105.4	105.36	105.72	106.18	106.66	102.79	104.84	106.58	105.37	105.2	104.13	105.57	105.96	105.84
100.7	99.591	101.25	99.884	99.328	100.91	100.18	100.77	99.973	101.17	100.33	101.23	100.11	100.57	100.36	99.203	98.806	101.75	100.04	99.251	98.508	99.368	100.57	100.42	100.41	100.18	101.35	99.851	100.94	99.019	100.01	98.993	101.83	100.88	100.2	100.57	100.76	99.071	100.2	99.01	101.13	100.75	99.884	100.59	99.79	99.161	99.899	101.41	100.36	99.929
106.97	107.47	107.7	108.29	106.45	105.98	106.92	107.98	108.98	108.64	107.97	107.07	106.98	107.79	107.25	107.3	107.94	108.87	108.1	108.5	108.05	107.24	107.48	108.15	107.01	108.85	108.28	107.46	108.22	107.58	109.09	107.11	107.52	107.57	108.39	108.21	108.62	108.02	109.05	109.17	108.67	106.99	108.94	107.87	107.14	107.73	107.62	108.89	105.76	108.66
105.79	106.26	106.67	107.72	104.36	106.13	105.99	104.82	106.47	105.91	103.95	105.14	105.85	104.55	106.21	106.01	105.51	105.44	105.35	106.94	105.81	105.07	105.5	105.33	106.2	105.41	105.13	106.93	105.85	105.09	104.07	106.02	105.31	104.83	105.79	105.91	105.1	105.77	104.01	106.71	106.25	104.02	106.34	106.51	105.65	105.81	104.99	105.64	106.48	104.39
104.83	106.21	105.75	105.51	105.11	105.48	105.71	105	105.64	105.55	105.48	107.53	106.52	105.99	105.01	106.65	105.26	107.2	105.94	106.65	105.46	104.39	103.57	105.04	105.68	105.35	104.26	106.09	105.45	105.93	107.51	105.61	105.05	105.5	105.51	105.7	105.59	104.71	105.45	106.59	106.21	105.87	104.4	103.95	106.63	106.03	106.13	105.8	105.48	106.01
105.51	105.17	105.02	104.99	105.12	106.7	105.84	104.8	104.94	106.13	106.26	105.47	106.09	105.53	104.54	104.16	105.24	107.15	105.36	105.14	104.88	105.4	105.83	107.03	104.99	104	104.87	104.99	105.85	106.07	105.35	106.63	106.3	104	105.37	106.22	105.56	105.62	104.22	106.02	105.17	105.35	105.88	105.95	105.19	106.62	105.19	106.61	104.81	106.69
110.64	110.95	110.67	110.83	109.95	109.21	111.24	110.48	110.7	110.99	111.12	110.7	109.09	111.08	111.32	110.84	109.77	110.17	110.74	110.44	110.51	110.02	109.02	110.4	110.04	109.03	110.13	111.47	110.03	109.56	110.83	109.98	109.47	112.35	109.22	110.5	110.8	110.38	111.56	110.7	109.66	109.89	111.37	110.04	110.21	111.07	108.72	109.79	111.01	109.14
108.14	106.34	108.04	108.82	106.76	109.44	109.23	107.82	108.48	109.55	108.38	107.83	109.07	108.71	109.86	108.43	110.32	108.15	109.27	107.92	108.11	106.78	107.69	106.76	106.68	108.43	108.37	108.06	108.96	107.04	108.43	108.36	109.58	108	108.21	110.02	108.23	107.77	108.64	107.92	108.81	108.33	110.07	107.54	108.63	108.1	108.98	109.1	107.83	108.13
106.62	105.16	106.87	105.72	107.04	107.48	107.13	106.36	106.78	106.5	105.66	106	105.61	106.93	106.19	105.99	106.76	106.05	106.12	106.02	108.03	106.25	106.75	107.36	107.13	105.18	105.83	105.61	106.36	106.5	105.54	106.93	107.22	105	106.18	105.55	106.8	107.27	107.5	108.09	106.06	105.75	106.25	105.7	106.59	106.96	107.31	105.64	106.86	106.68
102.22	101.85	102.82	101.22	100.74	98.489	100.72	100.52	99.361	99.689	101.03	100.26	100.83	100.85	100.62	101.6	101.92	100.1	100.07	100.07	100.1	101.45	101.01	99.784	99.889	100.53	100.28	100.79	101.71	101.05	100.36	99.56	100.43	100.01	101.03	100.17	99.756	100.82	101.15	101.03	99.348	100.03	100.7	98.77	99.527	101.75	101.5	101.71	101.15	100.63
106.93	106.15	105.55	106.6	105.89	106.57	105.99	106.94	106.1	105.77	106.91	107.2	105.66	106.72	106.47	106.24	105.13	107.01	106.57	106.16	107.32	107.83	106.16	106.63	106.54	107.77	107.05	104.59	107.45	107.14	106.71	105.02	107.43	107.24	106.32	105.01	106.28	106.2	105.89	107.01	106.78	105.06	106.84	106.84	105.59	106.45	105.62	106.19	105.5	107.03
109.27	109.27	107.36	106.81	108.36	107.77	109.13	109.84	108.94	108.92	107.4	107.46	108.05	110.22	109.6	107.22	106.6	108.39	108.76	111.2	109.49	108.53	107.05	108.4	108.61	109.64	109.17	106.75	108.2	107.71	107.94	108.59	106.32	106.32	108.51	107.86	108.38	108.34	108.53	107.72	108.66	106.57	108.73	108.83	109.33	108.69	107.07	108.56	108.97	109.27
107.19	107.6	106.45	108.69	108.27	108.1	108.74	108.99	108.65	107.75	108.52	106.83	108.33	107.44	106.75	108.07	106.81	107.8	106.72	108.97	108.31	107.9	108.4	108.1	107.42	108.51	106.71	109.18	107.8	108.96	106.91	108.45	108.31	109.06	107.99	107.22	107.57	108.21	106.63	108.72	110.49	108.24	108.21	108.25	108.12	107.82	107.72	108.11	108.48	106.32
106.91	107.73	106.6	106.46	105.58	106.92	106.67	106.16	105.39	106.38	106.16	104.96	106.3	106.66	106.62	107	106.36	106.5	107.67	106.25	106.73	106.13	108.5	106.62	105.71	105.21	103.79	106.29	108.33	104.86	108.23	106.38	107.6	107.23	106.82	108.27	108.4	108.16	106.46	106.46	106.03	107.14	106.4	105.84	106.5	108.4	107.2	105.84	106.86	106.27
101.37	100.3	101.26	101.29	99.785	100.51	100.35	99.764	101.75	99.604	100.97	100.49	101.82	100.46	102.11	100.48	100.77	99.81	101.12	99.602	101.99	98.867	100.31	101.12	101.33	100.87	99.99	101.02	99.732	100.59	100.16	101.63	101.16	102.37	100.47	100.56	103.06	100.15	101.1	100.36	100.56	100.71	102.79	102.41	100.7	101.01	100.74	101	101.79	99.986
106.68	106.25	106.09	104.57	105.51	106.09	107.04	106.19	107.74	106.03	106.79	106.78	107.73	106.04	106.12	106.62	106.57	106.2	107.32	106.31	105.5	105.15	106.51	105.98	107.03	106.75	107.02	107.64	106.16	105.87	107.88	106.76	105.95	105.14	108.93	106.21	108.11	108.06	106.38	105.42	107.47	106.67	107.19	106	106.52	107.65	106.36	108.54	106.76	107.9
108.29	107.43	105.79	107.19	106.89	108.5	107.81	106.88	108.01	107.62	106.72	107.44	107.91	109.06	109.38	107.78	108.43	107.75	107.29	106.83	109.37	106.67	107.62	108.26	106.99	108.4	108.37	109.06	108.14	107.88	109.66	107.73	109.23	108.37	107.5	108.39	107.14	108.05	107.72	107.39	108.34	108.48	108.16	109.02	106.81	107.44	107.8	107.59	108.6	108.23
99.407	100.5	99.724	99.595	99.1	101.19	98.899	98.917	99.367	99.976	99.879	100.16	99.315	99.18	99.24	99.89	98.682	99.012	99.052	101.04	99.913	100.4	101.64	100.92	99.946	100.51	98.714	101.02	98.99	100.92	101.4	100.12	98.564	99.702	100.08	100.43	99.311	99.968	100.26	98.516	99.582	100.16	99.755	99.773	100.21	100.58	100.02	99.761	99.264	99.822
97.7	98.964	98.19	99.6	97.672	98.748	98.943	99.2	99.321	98.084	99.224	97.847	98.995	98.095	99.347	98.726	97.737	99.025	97.785	98.353	97.964	99.948	99.398	99.102	98.536	98.354	98.656	99.362	100.02	99.223	97.895	99.221	99.001	98.28	100.85	97.43	99.7	98.921	99.951	99.328	100.58	98.884	98.403	97.861	97.647	98.112	99.468	99.732	98.485	99.533
105.99	105.84	105.99	105.25	106.25	105.84	106.07	105.35	106.09	104.34	106.58	106.11	106.08	106.75	104.09	104.94	106.73	105.27	106.49	105.65	106.67	105.7	108.05	106.89	104.06	108.06	107.5	105.68	104.3	105.3	105.97	104.58	105.87	105.62	106.6	105.13	105.2	105.54	104.34	105.2	105.43	106.19	105.84	105.43	105.05	106.78	103.91	105.27	105.62	105.42
106.4	104.63	108.07	105.43	105.63	106.46	107.37	106.69	108.18	105.45	107.24	105.55	106.35	109.25	105.29	107.15	106.79	106.46	106.76	106.91	106.5	106.16	106.96	104.84	106.53	106.7	107.79	106.41	105.94	106.86	106.32	105.56	105.9	105.66	108.09	106.74	106.55	106.7	107.21	106.12	106.67	107.71	106.35	107.47	106.12	106.39	105.87	106.31	105.61	106.38
98.374	98.489	95.748	98.108	97.001	98.507	98.87	96.959	97.972	99.585	99.657	97.27	96.584	98.791	99.313	97.333	97.436	97.792	97.722	97.29	98.499	97.356	98.768	99.123	98.888	98.233	96.276	98.712	97.144	99.419	99.223	95.638	98.087	97.214	97.735	99.211	97.768	96.734	98.419	100.35	98.983	97.955	96.627	99.798	98.546	97.694	97.368	97.107	97.856	99.163
105.51	106.66	105.06	104.19	104.68	105.24	106.49	105.87	104.7	105.85	105.41	104.52	105.52	106.72	106.82	105.05	105.45	104.8	106.06	105.38	105.73	106.27	105.51	104.66	106.27	107.33	106.03	105.24	105.95	105.43	107.15	105.73	105.47	105.71	105.42	103.91	105.05	104.98	106.23	104.96	105.48	105.51	104.13	104.35	105	105.23	105.08	107.47	104.62	105.21
108.41	107.06	109.35	107.66	108.19	107.45	111.11	109.6	109.47	107.31	107.81	108.05	108.94	108.3	108.74	108.01	107.68	108.1	109.39	108.57	109.69	108.8	107.39	109.15	107.12	108.88	107.6	108.93	108.74	107.63	108.4	106.41	109.75	107.53	108.96	108.1	108.19	108.98	107.94	108.72	107.41	108.38	107.86	108.55	107.28	108.32	108.37	109.16	106.57	108.71
106.41	105.67	105.64	105.17	106.33	107.18	106.3	105.69	104.87	104.77	106	106.48	104.54	103.59	105.25	104.64	103.76	106.32	105.73	105.28	104.64	104.57	104.03	105.95	105.41	107.9	105.19	104.26	105.6	104.64	104.65	105.8	107.08	104.54	106.31	106.85	106.63	105.85	105.03	103.86	105.19	104.26	106.91	105.4	104.52	105.67	105.26	105.54	104.63	106.48
100.89	98.972	101.66	100.67	101.25	100.91	99.255	101.68	99.634	101.5	100.63	99.565	99.985	99.19	102.03	102.02	99.209	100.91	99.367	98.46	100.19	100.32	99.621	101.24	98.598	99.985	100.39	100.85	99.841	98.219	101.38	99.398	101.76	100.12	101.42	101.11	99.664	99.409	99.766	100.6	99.274	100.45	98.665	100.44	99.495	100.44	100.73	98.802	100.56	100.17
108.97	107.71	109.76	108.51	109.37	108.88	107.99	109.22	108.67	108.3	109.48	109.29	105.92	106.31	107.46	108.12	107.83	107.33	107.58	108.62	108.53	109.14	109.47	107.91	108.83	108	108.48	109.01	110.01	108.87	108.02	108.2	105.9	108.65	106.77	108.89	108.07	106.45	109.18	108.22	107.47	108.16	109.35	109.02	107.72	108.28	107.72	109.33	107.66	109.42
99.009	97.784	99.835	100.1	97.882	97.664	99.143	99.523	99.538	98.885	96.139	98.981	98.643	98.973	99.023	98.96	96.819	100.31	99.932	98.304	97.733	100.49	98.839	97.516	98.626	97.671	99.139	99.51	99.268	98.722	99.717	99.498	98.197	100.72	99.18	98.369	97.841	99.712	98.523	98.173	100.76	101.11	98.518	98.837	97.289	97.429	99.489	96.917	98.669	98.195
107.81	107.41	108.58	107.56	107	108.15	106.92	108.4	107.22	109.11	108.57	109.7	108.63	108.17	110.32	108	107.91	108.69	108.29	107.25	108.26	108.53	108.82	108.62	108.04	107.44	109.9	107.63	109.43	108.52	108.32	109.11	107.2	108.24	107.64	106.98	109.15	109.43	106.75	107.78	107.69	108.56	109.82	107.17	107.37	107.67	107.73	108.28	107.72	108.53
97.538	98.398	96.882	97.354	97.544	98.228	99.849	98.187	96.871	97.815	96.972	97.402	97.755	98.001	97.893	99.004	98.305	98.619	98.01	97.227	99.434	98.54	99.356	97.846	97.239	97.7	98.653	98.472	97.384	97.308	96.932	98.888	98.454	98.12	97.918	98.075	97.278	97.946	100.24	98.153	97.164	97.446	96.729	98.888	97.297	98.078	96.414	99.968	99.617	97.276
105.01	106.44	105.37	104.42	105.62	106.97	102.87	105.79	105.7	106.65	105.11	105.25	106.68	105.69	106.94	108.15	106.26	106.95	106.04	105.31	105.46	106.23	104.05	105.46	104.94	104.21	106.03	105.37	107.07	106.17	105.31	105.81	107.17	107.01	106.45	105.83	106.95	105.49	105.34	105.25	106.1	105.41	106.56	105.92	104.42	106.21	104.5	106.61	104.99	107.85
98.935	99.516	101.29	100.86	100.25	100.74	99.756	101.72	101.89	101.91	100.68	100.02	100.77	100.44	102.08	99.636	102.79	100.58	99.553	101.01	99.582	101.64	100.59	100.8	100.75	99.433	101.03	100.42	100	99.714	101.24	100.26	101.53	100.63	100.18	99.24	101.1	100.67	99.921	101.38	99.732	101.07	100.21	100.48	101.16	99.306	99.321	99.185	99.109	100.46
105.8	106.59	104.68	105.55	104.77	105.9	104.99	105.43	105.63	107.51	105.58	104.24	105.98	105.19	105.45	106.35	106.17	105.59	105.73	105.48	105.85	105.8	104.78	106.29	105.28	105.95	105.88	104.37	105.89	105.2	106.14	105.48	103.84	104.86	105.43	106.41	105.4	105.1	106.11	106.62	104.34	105.92	104.98	105.7	105.58	106.03	105.02	105.99	105.76	105.73
106.13	105.72	104.72	105.76	105.07	104.02	107.3	105.05	103.61	106.19	105.46	105.78	106.29	105.52	105.21	104.9	104.85	105.04	105.02	105.95	105.27	105.85	105.1	105.17	105.31	104.26	104.37	106.06	105.92	105.06	106.33	105.03	105.51	105.19	106.14	105.45	105.36	106.41	106.28	104.42	106.99	106.54	107.23	105.55	105.24	104.96	106.78	107.33	105.93	106.56
102.02	100.93	100.69	100.58	103.24	101.38	102.01	101.87	101.96	101.14	99.384	100.61	100.16	100.37	101.07	102.66	101.15	101.55	100.07	101.29	100.85	100.34	99.061	100.96	100.39	98.926	100.02	101.18	100.63	101.49	101.45	101.33	100.39	100.31	100.29	101.33	101.51	101.45	100.49	102.14	101.51	101.35	100.79	100.44	101.04	100.47	102.14	101.2	100.65	100.41
107.38	105.27	106.05	106.96	104.36	106.03	104.2	106.92	105.22	105.87	105.51	107.06	105.66	104.22	106.39	105.65	105.17	105.39	105.54	107.77	106.43	105.58	105.84	105.72	106.73	104.73	105.17	106.52	105.49	106.78	105.77	104.63	104.1	106.38	105.89	106.15	107	106.45	105.91	105.62	108.03	105.75	106.69	105.98	108.49	105.82	106.39	106.92	106.25	106.26
105.64	105.94	105.05	103.58	104.98	105.43	107.18	105.64	103.45	107.11	106.48	105.27	103.85	106.22	106.94	104.95	105.33	105.62	106.86	106.23	104.8	106.24	106.13	105.07	106.51	106.16	105.45	104.55	106.05	105.63	103.08	105.76	106.04	105.97	106.93	103.6	104.25	104.99	105.22	104.79	107.09	106.4	105.94	107.51	103.81	104.49	104.84	103.33	105.09	104.64
106.05	104.81	107.2	106.53	107.14	105.8	105.81	106.21	106.45	106	106.22	105.67	105.39	106.84	104.97	105.98	106.06	103.63	107.42	104.86	106.06	107.45	107.08	105.17	104.13	105.88	106.64	105.9	105.36	106.28	107.02	106.19	105.94	105.12	104.54	104.73	107.03	106.38	105.66	105.48	105.87	106.04	106.2	104.17	105.5	106.38	106.83	106.88	104.86	105.94
105.95	105.14	104.9	106.21	104.98	105.64	107.47	104.95	106.54	104.8	104.18	105.8	105.82	106.17	106.69	105.79	103.34	104.46	106.62	104.84	104.47	103.82	105.2	104.64	105.26	106.32	105.4	106.12	105.74	106.32	105.78	105.55	105.9	104.4	105.64	105.03	105.24	106.69	106.36	105.1	108.18	104.72	106.81	105.59	105.3	106.13	106.41	105.77	103.55	105.96
108.44	108.26	107.75	107.55	108.85	108.9	108.39	108	107.52	107.77	106.42	107.31	107.91	107.93	108.11	107.86	106.19	109.99	107.13	110.16	107.99	107.71	108.38	107.2	109.5	108.92	108.33	106.32	107.63	109.08	107.24	107.68	107.55	109.62	108.32	108.33	108.18	107.54	107.35	108.08	109.26	109.17	109.48	108.85	108.99	107.49	108.46	108.9	108.91	107.29
110.01	109.98	108.62	110.26	110.27	111.02	110.96	110.51	110	110.33	109.83	110.52	110.87	109.6	110.1	110.64	110.58	108.59	110.58	110.01	110.41	111.7	110.84	110.25	109.38	111.12	109.94	111.6	112.31	110.21	109.95	111.44	109.45	110.63	110.45	109.96	111.81	108.78	109.41	109.62	110.9	111.06	110.58	111.5	111.25	109.76	109.35	111.21	109.26	107.39
107.44	108.58	109.15	108.76	107.91	108.36	107.89	109.23	108.4	106.86	108.68	107.34	109.54	108.98	108.21	108.85	108.67	107.02	106.67	108.9	109.59	107.77	107.09	108.72	108.04	109.57	108.1	108.86	109.89	108.25	107.23	109.16	108.54	107.66	108.68	107.21	108.65	106.77	107.3	107.86	109.59	108.03	109.79	108.19	107.96	108.52	109.41	108.75	109.37	108.29
110.17	111.21	110.89	109.42	110.57	111.4	109.83	111.6	110.64	109.78	110.68	108.38	110.52	108.88	110.39	109.61	110.67	111.34	109.54	111.19	110.48	108.79	110.67	108.8	108.53	109.9	110.31	110.86	110.07	109.17	110.23	110.9	110.07	112.02	108.73	111.19	110.37	110.46	108.77	110.64	110.1	109.69	109.83	111.29	111.57	111.62	109.47	111.35	111.24	110.75
108.08	107.02	109.16	108.43	107.26	108.26	109.08	109.08	107.84	108.11	108.57	109.47	108.99	108.78	108.07	108.59	107.73	108.18	107.44	107.34	108.52	107.47	107.19	107.55	108.02	109.36	107.73	108.11	108.12	108.46	108.11	107.88	107.31	108	108.55	107.34	108.04	108.08	107.41	107.48	107.99	107.45	107.96	109.28	107.22	106.79	108.03	107.6	108.72	107.98
108.05	107.54	107.94	108.35	108.35	107.46	106.99	109.28	108.5	108.02	108.35	108.51	106.29	107.62	108.49	106.99	110.67	108.87	108.35	108.18	107.94	109.52	110.03	108	107.86	109.01	109.44	108.95	107.74	108.75	106.91	107.05	108.1	109.19	109.26	108.15	108.79	106.89	109.68	108.03	108.35	108.35	107.92	106.98	109.94	107.43	110.01	108.14	108.68	108.81
101.37	100.32	100.64	100.32	100.6	100.55	101.56	99.626	101.32	101.89	100.31	100.19	100.09	99.451	102	99.942	101.19	100.99	99.435	100.33	100.58	100.49	100.03	100.29	100.4	100.33	101.06	100.17	100.77	102.21	101.02	100.52	100.81	100.88	99.603	101.47	101.55	100.99	100.49	101.58	99.843	98.472	99.911	101.07	100.3	101	102.12	99.006	100.12	100.74
108.46	108.64	109.84	109.25	109.29	110.43	108.92	105.97	108.35	109.78	108.37	107.47	107.68	107.93	108.43	108.55	107.73	107.99	107.47	107.55	108.61	108.35	108.28	108.42	107.49	108.97	109.05	107.75	107.35	106.51	107.6	107.57	108.04	108.07	107.77	108.53	108.9	107.84	107.54	108.56	109.09	107.88	108.85	108.27	108.14	108.77	108.45	109.13	109.82	106.09
105.79	105.36	106.21	105.77	105.99	105.34	106.38	105.11	104.15	105.17	104.53	104.23	105.96	105.66	106.31	106.36	107.38	103.07	105.67	105.65	105.76	106.65	107.42	104.38	106.54	106.86	105.33	104.54	105.19	106.54	105.92	105.02	103.29	104.49	105.05	105.72	104.79	105.42	107.19	104.13	106.33	105.15	105.45	105.64	104.73	104.49	106.55	107.4	105.93	106.86
98.655	99.407	96.99	98.667	98.74	97.788	97.787	98.171	97.006	99.155	97.099	99.253	96.956	98.606	97.38	99.218	97.003	97.644	96.853	97.875	97.225	96.313	98.434	97.405	98.256	97.881	97.56	97.571	98.01	99.036	97.928	96.98	98.932	97.304	98.425	98.337	97.773	97.384	98.908	98.468	97.999	98.144	97.593	98.691	99.5	98.771	97.939	98.251	97.239	98.231
101.69	102.49	100.92	100.97	101.09	101.81	101.12	101.78	100.71	101.91	99.97	98.986	101.55	102.2	101.53	101.01	100.99	100.39	102.8	101.04	101.03	101.92	99.784	101.25	100.92	101.47	99.581	101.92	102.07	101.23	100.84	100.36	102	101.4	100.91	99.422	99.575	100.38	100.54	99.977	99.722	99.965	100.29	100.32	102.55	101.5	100.9	102.12	100.8	100.29
106.94	109.32	106.96	107.41	108.44	108.26	107.12	106.48	108.26	106.64	108.45	108.21	107.48	107.17	107.59	108.53	106.61	107.79	106.9	108.46	107.38	107.06	108.56	107.72	109.33	108.35	107.12	109.07	109.01	109.52	107.02	107.66	107.91	108.27	106.76	108.93	107.94	107.8	107.62	107.46	106.6	107.65	107.84	108.36	107.02	108.2	107.13	108.83	105.97	108.53
105.57	105.64	104.85	106.46	105.51	105.5	106.19	104.43	104.76	104.04	106.41	105.15	104.21	106.14	104.87	103.7	105.51	106.76	105.69	105.58	106	107.28	104.93	106.79	103.58	104.99	105.9	105.91	104.99	105.83	106.96	105.15	106.51	104.83	106.66	105.91	105.63	105.67	105.44	106.31	104.53	104.1	105.62	104.62	105.38	104.78	105.05	103.49	106.55	105.89
96.865	97.839	98.642	97.686	98.255	98.185	98.135	96.971	98.387	98.452	99.819	97.587	97.99	98.808	97.847	98.897	98.134	99.06	98.625	97.032	97.197	98.278	98.729	99.409	99.835	98.976	98.291	97.575	99.24	97.584	96.795	98.929	97.426	98.533	97.17	98.681	96.882	98.429	98.281	97.042	98.464	98.929	97.622	97.241	98.856	99.303	99.694	98.79	97.931	97.842
109.13	109.1	108.17	108.72	107.85	107.67	108.38	106.9	108.14	109.99	108.93	108.21	108.3	109.7	108.64	108.95	108.75	108.06	107.12	108.7	108.31	109.11	107.83	108.68	108.9	107.95	109.75	109.09	108.26	108.28	107.81	109.46	108.91	107.25	109.9	108.66	107.5	109.11	108.66	107.73	108.63	108.19	107.55	108.9	109.89	108.76	110.92	107.03	109.53	108.94
108.63	108.05	107.37	107.07	106.2	107.12	107.27	108.23	107.38	108.09	107	108.47	107.89	108.04	109.53	108.45	107.34	107.6	109.31	107.6	107.64	107.75	109.04	106.9	107.44	105.86	107.12	108.72	107.42	107.3	107.35	108.91	106.98	108.21	108.29	108.36	106.3	108.05	108.35	108.12	108.74	108.69	107.9	106.42	106.64	108.5	107.28	107.68	108.4	107.77
100.73	102.41	100.52	100.43	100.89	101.24	101.01	101.39	100.41	101.05	101.01	99.696	99.703	99.816	100.94	101.08	102.06	100.5	101.05	101.43	100.92	102.59	101.11	100.76	101.97	100.35	100.33	99.271	100.91	100.71	101.02	101.17	100.39	101.79	101.5	101.74	99.698	100.01	100.37	101.42	102.35	99.39	100.37	99.107	99.582	99.451	99.95	101.09	99.549	100.62
100.62	100.19	98.873	100.07	100.49	99.167	100.39	100.52	99.461	99.201	101.81	99.748	99.226	99.719	100.3	102.07	100.11	98.929	99.319	99.442	100.11	98.994	99.441	100.41	100.03	99.701	100.77	101.34	100.59	100.01	99.432	99.333	99.51	98.587	99.8	99.648	101.42	100.66	100.86	99.687	100.45	98.181	99.65	100.72	100.77	98.099	101.18	100.1	99.97	101.65
109.06	109.54	109.35	108.7	108.73	109.55	107.04	108.79	108.59	107.62	108.23	109.03	107.01	108.72	108.51	109.43	107.54	107.58	107.88	107.51	110.17	108.88	108.78	107.26	107.4	108.55	107.98	108.09	109.57	108.53	108.46	108.34	108.58	106.5	108.39	108.97	109.34	107.92	108.48	110.36	108.86	108.72	109.49	109.65	108.4	108.22	109.77	107.67	109.24	109.32
107.03	106.32	105.11	104.4	104.99	107.04	105.03	105.46	105.49	104.79	106.43	105.99	106.11	106.47	106.33	107.68	105.79	106.8	106.95	105.69	105.1	106.09	105.9	105.43	107.19	105.67	104.76	106.47	107.76	106.06	105.55	106.92	105.3	107.5	104.68	104.94	107.12	107.24	105.13	105.5	106.77	104.01	104.26	105.06	105.03	106.06	104.86	105.23	106.63	106.47
105.83	107.28	106.63	105.34	108.36	106.09	106.34	106.2	105.4	107.68	106.29	105.67	105.55	106.67	104.39	105.74	106.15	105.71	106.14	103.93	106.35	107.26	105.42	106.93	105.66	106.07	106.59	105.93	106.62	106.75	106.44	104.77	107.58	106.87	107.1	104.35	106.2	106.02	106.41	106.13	105.67	105.02	107.04	105.64	105.57	106.44	106.16	106.18	106.01	106.47
98.036	98.661	96.892	97.542	98.932	97.532	98.585	98.124	99.241	97.791	97.314	98.047	98.707	97.714	97.924	98.998	97.711	98.779	97.744	97.425	98.327	98.112	97.901	97.345	98.105	97.911	99.249	98.636	97.107	97.084	97.594	98.147	97.708	98.552	95.638	98.162	97.333	97.532	97.663	98.16	98.445	99.422	98.761	97.145	98.538	98.14	97.823	97.435	96.876	97.902
98.884	98.218	98.843	100.27	99.579	98.413	97.841	99.005	99.352	98.95	98.622	98.889	99.161	99.441	98.444	97.638	97.609	98.383	98.749	98.731	98.361	99.537	98.588	97.541	98.804	96.913	99.571	99.059	98.257	99.439	99.429	98.66	99.413	98.401	97.061	97.914	99.334	99.435	100.01	97.469	98.604	100.11	97.861	99.421	100.32	98.183	98.672	100.1	99.78	99.061
108.25	107.74	108.79	106.68	108.11	108.98	108.08	108.57	107.53	108.48	106.47	108.95	108.07	107.41	107.04	108.8	106.99	107.58	108.9	107.4	108.04	107.7	109.67	108.3	106.23	108.69	108.86	106.39	109.42	107.43	107.52	107.95	108.63	108.15	107.69	108.81	107.1	108.32	106.34	109.12	106.67	107.13	108.02	106.33	107.48	108	107.57	108.95	108.04	107.68
108.15	106.92	108.13	107.58	107.6	107.76	108.01	108.64	107.63	109.42	108.83	109.54	109.24	109.21	108.64	108.27	107.87	108	107.54	108.08	109.8	108.46	106.91	108.41	107.85	108.51	108.27	108.88	107.62	109.86	108.56	108.98	108.68	108.11	107.86	107.66	107.99	108.91	108.47	109.53	109.11	108.73	108.99	107.58	109.19	111.04	107.4	109.37	110.46	109.79
108.16	109.72	108.01	108.51	108.35	106.68	108.69	108.35	109.36	109.01	109.01	107.16	107.94	107.06	108.73	107.89	107.68	108.35	108.78	109	107.94	109.49	108.19	108.61	108.21	108.99	107.91	107.76	108.41	107.08	108.71	107.9	110.13	107.64	107.65	107.99	108.89	108.53	109.75	108.22	110.15	108.18	109.37	108.43	107.96	108.34	107.89	108.49	107.86	108.82
96.795	98.784	98.171	97.97	99.14	98.104	98.564	97.456	97.826	99.437	96.792	97.913	97.865	96.786	98.454	97.152	98.277	98.801	97.614	96.972	97.858	97.019	97.519	97.471	97.522	98.375	98.363	98.384	97.931	99.92	98.827	96.819	99.067	97.019	97.525	97.375	95.994	98.298	96.85	97.962	96.579	97.308	97.678	98.351	97.815	99.073	99.292	97.065	97.533	98.556
98.193	98.516	99.22	99.46	97.994	97.538	96.886	98.168	97.879	97.693	98.047	97.626	96.512	97.906	99.109	97.824	97.576	98.254	99.178	97.516	98.841	97.448	98.422	98.292	97.522	98.744	98.315	99.187	97.46	99.204	99.49	95.903	97.793	96.68	99.38	98.534	97.994	97.356	98.086	97.916	97.965	97.798	99.128	98.622	98.26	96.788	97.39	99.007	97.744	98.044
98.9	98.755	98.468	97.348	98.455	98.974	98.962	97.462	97.841	98.619	98.089	97.264	97.554	97.861	97.829	97.677	99.192	97.463	97.256	98.376	98.237	97.908	98.649	98.16	97.344	97.938	97.861	96.451	99.146	98.134	97.701	100.22	98.282	98.852	99.73	98.321	98.304	98.933	98.13	98.88	98.246	98.553	98.95	99.435	97.574	99.035	99.221	100.1	97.237	98.188
101.13	102.25	100.39	100.8	101.45	100.07	100.08	100.65	100.82	100.71	100.79	101.65	100.24	101.53	100.38	100.05	99.746	102	101.23	99.958	99.919	102.5	100.51	99.963	101.2	102	100.73	101.03	99.751	101.11	100.42	101.02	101.44	100.27	99.275	100.89	99.812	99.496	101.18	101.54	99.444	99.535	100.78	98.932	99.74	100.53	101.46	100.21	100.85	101.42
100.97	101.9	100.94	101.02	100.84	100.78	100.31	99.367	102.58	100.91	101.39	101.98	99.943	99.475	101.19	100.26	101.62	100.87	100.48	100.26	101.24	101.19	101.3	100.88	99.313	100.3	99.366	102.11	100.51	99.104	99.259	98.545	99.734	100.98	99.187	100.51	99.72	100.48	101.64	100.64	101.62	99.354	100.79	98.549	101.44	101.54	100.66	101.57	100.93	101.24
105.48	108.1	105.83	106.57	105.73	105.28	105.48	107.68	106.08	107.13	106.14	105.34	105.05	106.9	105.78	105.3	103.84	106.28	107.42	107	107.52	105.63	106.1	106.72	105.61	105.88	106	105.05	105.47	106.41	104.03	105.37	105.77	105.44	105.77	106.23	105.5	104.12	104.04	106.4	107.54	107.08	104.91	105.01	104.37	105.87	105.13	105.83	105.04	106.13
104.17	105.08	105.74	105.6	106.07	106.22	105.81	106.48	105.57	105.52	105.31	107.68	104.98	105.61	106.82	105.88	105.62	105.38	104.38	105.15	106.02	105.33	105.44	105.31	106.35	105.43	105.24	106.11	106.5	105.28	104.37	105.65	104.79	106.52	105.97	105.83	105.99	104.79	106.03	105.56	105.19	107.58	105.05	105.01	105.45	104.27	105.44	104.43	105.73	105.61
105.89	105.89	104.16	104.96	103.43	105.45	104.72	106.09	102.83	104.85	104.94	106.22	105.16	105.26	105.84	105.53	106.08	106.58	106.09	105.55	104.97	105.27	105.74	105.19	107.01	106.26	107.08	105.12	104.36	105.04	106.91	105.28	104.41	105.88	104.26	106.41	105.15	104.91	105.62	106.76	105.12	104.58	105.19	105.9	105.15	105.52	105.74	106.29	106.29	106.24
99.796	102.5	99.996	100.6	100.94	101.24	101.09	101.03	101.24	100.35	100.78	101.86	99.853	101.48	100.3	100.57	100.72	99.378	100.37	100.93	99.722	99.906	98.908	100.63	100.17	99.625	99.818	100.62	100.89	99.693	101.52	101.03	99.342	99.777	98.311	100.41	99.918	100.89	100.66	101.07	100.67	100.02	99.703	99.309	101.82	100.48	100.21	100.82	101.54	100.52
105.92	105.3	104.3	105.79	104.96	106.53	102.91	105.7	105.64	104.95	104.81	106.17	106.17	105.56	105.6	105.53	105.57	104.91	106.63	105.58	106.38	104.17	106.12	105.4	105.88	105.11	105.74	104.85	106.6	106.32	105.61	105.94	105.09	105.46	106.3	104.65	104.33	105.6	106.8	107.69	105.58	106.88	105.71	104.46	104.75	104.78	105.85	107.27	106.84	104.65
111.48	109.73	110.25	110.53	112.55	110.21	110.79	108.73	111.1	110.25	109.63	109.72	110.37	110.8	109.64	110.18	108.82	108.95	111.77	110.14	110.27	110.76	108.77	112.04	109.26	110.03	110.3	111.05	110.55	108.54	110.56	110.34	110.13	109.63	110.49	110.31	110.67	110.08	109.33	110.84	109.72	109.73	112.07	109.66	109.86	110.17	111.56	110.09	109.69	109.11
108.18	107.61	107.86	107.6	107.42	107.22	107.85	106.37	106.54	108.03	106.87	108.93	105.65	108.11	106.75	108.03	107.53	109.01	107.39	108.8	106.53	106.18	107.24	106.58	108.22	109.56	107.49	107.95	107.21	109.29	107.38	108.08	108.19	108.71	108.02	106.34	106.69	109.25	109.34	107.66	108.63	107.42	109.57	107.22	108.04	108.84	107.73	107.93	109.75	105.42
100.48	101.67	100.65	101.44	101.25	101.95	102.75	100.61	102.21	99.419	101.01	99.883	100.08	102.36	102.08	101.39	100.41	101.39	101.43	101.37	100.26	101.37	101.34	101.3	100.49	100.31	101.38	101.5	102.5	100.19	101.4	99.24	102.57	98.914	99.727	100.9	99.621	100.38	101.74	101.02	100.44	101.19	101.4	100.48	100.18	101.25	98.892	100.39	100.49	100.82
107.42	105.71	105.55	106.89	106.15	107.94	107.58	106.52	106.01	106.54	106.64	105.5	107.34	105.52	106.14	107.6	106.31	105.84	107.08	105.75	105.14	107.33	105.19	106.18	107.44	105.21	106.47	105.8	106.75	105.89	104.86	105.09	105.94	106.54	107.41	107.49	105.94	106.01	106.89	106.05	106.49	106.02	105.73	106.9	107.73	106.59	106.22	107.53	106.53	107.13
109.72	108.56	108.66	108.21	107.99	110.03	108.43	108.05	108.99	107.38	109.02	109.39	108.15	109.79	110.1	109.88	108.83	109.69	108.68	107.91	108.26	108.25	110.33	108.83	107.68	109.67	108.27	108.19	109.3	110.35	108.67	106.94	109.05	109.06	108.87	107.17	109.05	109.12	108.24	108.87	109.37	107.96	108.47	109.04	107.61	106.18	110.21	108.66	108.98	108.13
97.896	97.072	97.634	98.816	98.98	97.861	97.986	99.103	99.581	98.152	97.633	99.837	99.033	97.12	96.595	98.607	98.427	99.421	97.871	98.226	97.122	97.497	98.257	98.509	96.535	98.343	98.214	99.535	98	99.65	98.28	97.236	97.989	97.801	98.802	99.661	98.103	98.345	99.218	98.182	99.408	98.548	99.401	98.274	97.862	99.216	98.207	99.526	98.198	98.058
107.99	107.2	107.46	107.26	103.7	104.97	107.61	106.94	105.21	106.17	106.19	106.03	106.85	104.08	106.59	109.23	106.39	107.66	105.86	105.43	106.85	105.9	105.75	107.01	107.07	106.8	106.64	105.93	107.23	105.78	107.14	106.22	106.06	105.78	106.69	105.23	107.72	107.19	106.07	105.83	105.71	107.24	106.98	105.61	106.33	106.06	105.47	107.04	107.34	107
99.211	102.11	102.75	101.56	100.69	100.78	99.098	99.355	102.15	101.15	99.725	99.706	99.094	99.919	100.73	102.52	100.42	102.73	102.66	100.68	98.371	101.13	100.15	99.451	100.96	101.06	102.64	100.87	101.23	101.37	101.58	100.82	100.46	101.77	99.739	102.15	100.95	101.18	99.943	100.33	101.92	102.5	101.25	99.657	99.486	100.27	101.37	100.77	101.44	102.28
108.17	107.68	108.36	110.05	108.69	108.53	108.13	107.46	108.72	107.94	109.12	107.68	108.19	109.05	108.68	108.01	108.03	108.87	108.47	108.14	108.07	110.17	108.6	108.07	109.17	106.99	107.32	108	108.11	107.27	108.05	108.5	107.8	108.21	109.99	108.19	108.75	106.65	107.71	107.96	107.81	108.03	108.15	107.02	108.56	108.33	110.37	107.55	108.05	108.94
105.57	106.89	105.39	105.19	105.64	106.48	103.74	106.1	106.79	105.09	106.4	106.09	104.81	105.46	105.4	106.72	104.97	106.56	103.62	106.6	105.81	104.63	103.67	105.25	104.65	106.22	105.93	106.45	106.62	105.18	105.56	105.79	105.25	107.01	104.84	106.8	106.08	104.75	106.15	106.27	106.27	104.91	104.84	106.33	106.83	104.76	107.51	107.14	105.6	104.88
108.59	108.88	107.63	108.85	107.85	108.51	108.13	107.47	108.2	107.17	109.76	108.37	109.12	109.29	107.6	108.55	109.96	108.05	107.66	108.95	108.12	108.7	106.24	108.34	108.91	108.22	106.65	109.17	109.19	108.63	110.53	108.31	106.54	107.89	106.89	106.2	107.64	107.79	107.71	108.29	108.76	108.15	109.01	108.54	107.74	107.9	109.63	109	108.85	107.21
108.21	108.79	109	107.73	108.85	108.75	110.71	108.73	110.59	107.77	107.63	109.44	109.13	107.88	108.01	109.14	108.64	107.38	109.37	107.37	107.15	107.57	106.88	108.89	107.6	109.15	108.95	108.69	107.23	108.39	108.15	109.16	109.4	108.69	109.5	108.57	108.05	108.39	108.7	108.83	109.52	109.24	108.01	108.93	107.78	108.8	109.05	108	110.41	109.85
105.37	106.79	105.67	106.29	105.38	106.26	107.31	106.99	107.69	107.18	106.8	105.68	106.42	107.07	107.19	107.44	105.9	104.88	107.69	108.09	107.28	105.28	104.95	105.98	105.92	106.6	104.75	106.88	107.08	108.68	106.32	106.43	105.56	107.32	106.03	106.59	106.89	107.9	107.91	107.4	107.14	105.87	107.8	105.95	106.61	108.31	106.22	105.72	105.06	104.42
103.45	103.06	103.32	103.45	103.96	104.3	102.15	102.73	101.44	102.74	101.83	103.12	103.57	103.51	103.51	101.18	102.73	103.26	102.37	103.28	102.77	104.94	102.49	102.77	102.38	103.09	102.23	103.32	101.89	102.23	102.99	102.53	103.32	101.5	102.67	101.95	102.48	102.62	102.26	103.43	103.01	102.19	101.37	102.56	103.04	103.69	103.28	102.14	103.27	102.67
104.73	105.45	105.82	105.72	107.17	106.01	106.48	107.05	106.31	106.5	106.19	106.65	105.26	105.68	107.04	108.42	106.62	106.72	107.03	103.3	106.78	105.17	106.8	106.36	106.7	108.61	106.27	107.97	106.47	106.84	105	107.27	106.09	108.37	106.18	106.07	106.06	105.65	107.05	105.2	106.91	106.22	107.18	107.39	105.88	106.37	106.54	108.5	105.86	106.21
97.378	97.969	98.043	97.703	98.356	97.523	97.889	97.743	99.797	99.264	97.028	98.023	98.405	97.521	98.562	98.251	97.569	98.469	98.553	98.956	96.695	97.749	97.317	96.976	99.879	96.67	97.662	100.85	98.219	97.623	98.32	98.054	96.855	98.463	98.661	98.22	96.346	97.398	100.48	98.28	97.375	97.783	98.179	96.83	97.317	95.137	98.876	96.8	98.908	97.389
100.82	98.09	101.12	101.75	99.76	98.914	100.09	100.57	101.73	100.09	100.87	100.22	99.83	99.07	100.9	99.458	98.881	98.382	101.74	101.74	101.26	100.69	99.53	102.16	101.4	100.72	100.16	101.13	100.8	101.63	101.14	102.06	100.54	100.39	100.21	100.9	101.92	100.74	100.73	100.46	100.45	101.01	100.24	99.949	101.12	100.17	100.52	100.05	102.28	100.76
97.543	99.836	98.461	98.298	98.458	98.106	97.369	97.578	98.855	98.945	97.615	98.669	97.441	98.453	99.319	98.686	98.9	97.64	98.516	98.775	97.036	99.463	98.771	98.468	97.818	98.09	98.015	97.747	100.31	99.106	97.966	97.416	99.163	99.572	98.717	98.177	99.228	96.14	98.571	96.884	97.23	97.724	100.64	96.999	99.761	97.561	98.039	97.629	97.991	98.029
105.55	105.74	105.28	105.59	105.6	107.07	105.87	105.81	107	105.73	104.38	106.15	106.39	106.48	106.16	105.61	105.85	106.49	105.91	105.63	103.95	105.03	105.64	105.93	106.05	107.41	105.2	103.74	106.61	105.67	105.82	105.75	107.04	105.77	106.06	106.09	105.47	105.18	105.03	106.04	105.18	106.45	104.78	105.43	106.81	104.99	107.67	106.61	105.36	106.54
105.72	104.96	106.73	105.99	106.19	104.85	105.93	107.66	105.27	106.86	106.97	104.93	106.22	104.47	104.98	105.79	104.5	106.93	104.67	106.8	107.64	107.24	107.1	105.73	106.85	106.26	106.44	106.68	105.94	106.07	105.37	106.13	105.73	104.52	105.17	105.48	107.03	106.68	106.03	106.61	106.1	106.24	104.58	103.73	103.84	105.31	105.54	104.93	106.68	107.15
98.573	97.49	98.42	97.245	99.139	97.153	96.878	97.863	97.888	98.364	97.356	99.739	97.273	98.292	98.639	96.147	99.465	97.753	98.248	98.635	98.476	97.159	98.993	99.048	99.597	98.21	98.386	99.037	98.114	98.278	99.036	98.08	97.147	96.16	97.115	97.704	98.609	97.608	97.315	97.786	98.092	98.938	97.365	97.703	98.824	99.196	97.805	97.179	97.958	98.149
98.063	97.387	97.179	98.659	98.295	99.67	99.041	97.136	99.37	97.254	98.296	98.27	97.862	97.463	97.53	97.704	99.212	97.593	97.565	98.164	97.566	99.324	98.45	98.736	98.123	98.306	97.835	98.794	98.259	97.857	99.21	98.378	99.178	97.222	97.044	98.836	98.632	98.051	98.394	97.651	97.805	98.093	97.982	97.679	99.306	97.965	99.404	97.904	98.838	97.82
106.89	107.86	109.28	106.38	107.89	107.64	107.71	107.74	108.84	107.14	108.7	107.95	107.69	107.99	107.71	108.46	108.9	107.08	107.78	109.04	109.13	108.08	107.93	107.99	107.91	108.62	107.41	105.45	107.66	108.28	107.36	107.44	107.12	107.08	109.26	109.15	107.86	106.99	108.7	107.26	107.11	108.97	108.98	108.09	107.12	106.32	107.32	107.94	106.7	110.04
104.29	103.78	106.18	105.57	105.77	106.88	104.46	105.6	104.61	106.61	105.26	104.26	105.61	105.97	103.51	105.78	107.21	103.69	106.07	105.73	105.15	105.22	106.96	106.51	104.36	106.11	105.26	105.98	106.16	105.63	104.95	106.6	105.97	106.26	103.79	105.17	103.85	106.09	105.26	107.16	105.89	104.96	105.04	105.4	105.89	104.64	104.42	105.28	103.9	104.93
110.9	110.21	109.84	110.23	110.31	110.4	108.24	111.63	110.75	110.13	110.26	110.7	109.98	109.56	111.54	111.17	111.15	110.96	109.25	109.89	109.37	110.01	109.96	111.48	110.09	110.3	109.25	111.13	111.26	109.98	110.62	110.55	109.97	110.86	109.31	110.69	111.22	110.06	110.21	110.12	110.11	109.54	110.34	109.98	111.14	110.21	111.14	109.61	111.6	110.05
107.05	107.38	108.25	108.36	108.3	106.83	107.96	106.88	109.32	106.12	106.71	107.57	108.01	108.39	108.17	108.06	106.94	108.53	106.31	107.37	106.76	108.48	107.8	108.1	108.99	109.35	107.22	107.83	108.29	107.6	107.25	106.24	108.35	107.96	109.16	107.59	107.55	107.63	106.68	109.47	108.12	108.92	107.68	107.82	106.8	106.9	108.85	106.34	107.76	107.06
101.33	100.51	101.59	100.93	100.92	98.711	98.678	99.604	100.68	100.65	99.912	99.902	99.247	100.02	102.12	102.44	99.963	101.71	100.61	101.23	99.482	101.87	99.968	102.33	99.384	100.71	100.69	101.1	100.84	100.48	100.28	100.24	101.33	100.78	100.38	100.14	100.96	100.12	100.64	99.663	101.33	100.87	100.22	99.613	100.24	100.72	100.15	101.41	100.04	100.1
108.34	109.78	107.63	108.43	108.28	107.59	109.24	109.32	108.23	108.77	107.29	109.07	109.67	107.97	107.87	108.02	108.15	109.52	109.09	109.36	107.67	108.99	108.21	108.75	109.43	107.84	108.49	108.03	109.46	108.98	108.62	108.47	107.33	108.14	109.21	108.61	109.41	108.62	108.89	106.6	109.11	107.51	107.66	109.07	108.53	107.88	109.48	109.61	108.78	108.76
105.83	107.64	106.99	105.25	106.64	107.83	106.57	106.52	106.11	106.98	107.27	107.17	105.26	106.91	107.26	107.17	106.76	105.89	106.3	106.1	106.5	108.59	105.67	104.9	106.93	105.82	105.29	106.97	107.95	108.12	106.65	105.9	107.3	104.78	106.86	107.68	106.54	107.51	104.77	106.67	107.04	106.8	107.18	104.56	105.73	108.18	105.54	106.82	107.01	107.3
108.23	108.45	108.34	108.63	109.13	107.9	107.97	107.29	108.32	110	108.42	108.06	108.2	109.67	108.22	108.82	108.42	107.04	108.94	108.68	108.18	106.5	108.51	109.41	109.36	106.47	109.06	109.32	109.59	108.63	105.72	108.86	107.12	107.78	108.23	108.64	109.75	108.92	107.3	108.83	107.79	107.93	107.32	107.55	107.51	109.9	109.73	109.13	107.7	108.69
97.055	97.69	97.564	97.912	97.606	98.741	98.002	97.606	98.654	99.051	97.133	98.032	98.325	99.76	96.273	97.465	98.398	97.664	98.245	98.002	98.745	97.451	97.065	97.148	99.739	97.444	98.196	98.391	96.054	98.481	97.434	98.961	97.482	98.674	98.403	99.261	98.299	97.844	97.95	97.328	98.419	97.376	98.233	100.19	97.924	97.999	98.894	97.477	96.249	97.691
98.246	97.626	97.206	98.252	98.302	98.972	98.298	96.547	99.561	99.064	98.308	99.088	96.937	97.161	98.411	96.459	98.772	96.781	98.874	98.002	98.151	98.777	98.873	98.821	99.253	99.753	97.834	99.614	96.458	97.671	98.646	97.623	99.773	99.021	98.781	97.209	98.328	98.689	97.518	99.24	97.704	99.209	98.908	99.084	98.526	97.64	98.487	97.567	98.399	98.982
98.058	98.325	98.554	98.177	98.559	98.541	96.557	98.84	98.812	97.7	98.33	100.56	96.927	96.922	98.83	97.443	98.76	98.101	97.005	98.727	98.409	98.16	98.196	97.569	98.748	99.077	98.854	97.457	99.653	98.54	97.983	97.192	97.41	97.842	97.678	98.094	96.497	98.279	99.074	98.382	98.726	98.411	97.358	99.105	97.848	96.145	98.083	101.31	99.422	98.066
106.78	106.4	104.68	105.53	104.92	107.81	107.64	104.99	107.62	105.95	105.5	106.71	105.92	106.89	106.93	106.6	106.27	105.45	104.8	105.8	106.46	104.32	105.24	105.61	104.67	106.93	105.47	105.73	106.2	105.8	105.21	107.34	106.91	106.52	107.5	105.61	104.46	106.27	107.59	106.02	106.72	106.18	106.48	105.19	104.98	105.19	106.39	104.92	107.11	105.87
107.83	108.56	108.82	108.4	109.07	107.94	107.79	105.14	107.2	107.08	108.5	108.69	106.73	106.9	108.24	108.54	108.39	108	106.81	106.67	108.38	106.55	108.34	106.06	107.42	109.14	107.95	107.43	109.75	107.21	107.98	106.16	107.41	107.18	109.3	108.97	107.73	107.67	108.87	109.15	107.45	109.08	108.14	108.75	108.15	107.4	108.61	107.65	108.16	108.31
105.33	104.72	104.71	105.65	105.2	104.5	106.6	105.28	105.99	105.33	105.15	104.58	105.8	105.63	104.67	105.75	106.5	106.68	102.94	104.61	105.24	104.61	105.43	106.41	104.75	106.13	106.92	106.95	105.64	107.22	103.2	106.33	106.2	105.98	104.57	106.19	104.68	104.04	106.2	108.04	105.64	106.66	106.46	105.82	104.91	105.61	105.41	104.85	105.42	105.27
104.8	106.91	105.07	106.27	106.33	104.73	104.88	106.51	105.8	105.7	106.03	105.98	106.19	107.55	106.92	104.61	105.28	105.85	106.46	104.29	103.79	107.4	104.49	105.82	107.93	105.88	106.59	103.87	106.82	104.8	106.76	106.03	104.35	104.73	105.02	106.16	105.31	105.96	106.82	105.93	107.2	105.36	106.32	105.33	107.12	106.18	105.62	108.59	106.51	106.45
105.1	105.29	104.85	105.1	104.03	105.9	105.41	105.18	105.53	104.78	104.49	103.01	106.11	106.15	103.62	106.22	106.03	105.87	106.13	106.16	105.12	105.95	107.07	105.53	103.48	106.58	104.95	106.67	105.03	104.78	105.54	106.77	106.09	106.3	105.91	106.32	104.7	104.69	104.59	105.31	105.7	106	104.91	105.5	103.31	106.4	108.04	105.39	106.16	104.05
106.57	106.41	106.06	106.1	106.27	107.43	106.25	107.99	105.52	105.91	105.51	107.5	107.8	106.91	106.1	106.65	104.85	104.85	105.84	105.18	108.26	105.29	104.51	107.59	106.23	107.6	106.44	106.37	108.06	106.77	107.11	106.56	106.71	107.45	107.08	105.42	107.16	106.84	106.83	106.19	107.25	105.25	105.98	107.1	106.53	105.92	105.71	106.95	106.48	108.02
108.14	109.36	108.78	109.15	107.85	108.03	108.4	107.5	107.05	107.31	109.19	107.37	108.19	106.64	108.41	108.01	107.27	107.94	108.34	109.34	107.71	108.71	109.13	109.05	107.31	108.65	105.92	107.26	106.44	106.78	106.14	106.16	105.93	108.99	108.05	107.03	106.62	106.23	108.05	109.48	108.94	108.35	107.44	108.04	107.12	108.66	108.43	106.08	107.24	108.52
97.317	99.026	97.877	97.178	96.687	97.469	97.055	98.556	97.354	97.226	97.154	97.297	97.787	96.602	97.073	99.588	97.649	96.641	97.652	96.8	98.089	98.344	97.823	98.183	98.915	99.389	98.995	97.531	98.478	96.922	98.161	97.785	98.645	96.793	96.898	98.337	97.904	97.959	96.258	98.205	97.71	97.647	98.95	97.779	97.628	97.545	97.478	97.946	99.548	97.289
106.03	104.84	104.99	103.87	104.58	106.31	107.09	105.74	103.99	103.71	106.49	105.79	105.15	107	105.86	106.2	105.71	105.77	105.57	105.97	105.85	105.73	105.14	106.15	105.04	104.43	106.02	105.4	106.95	105.81	104.6	106.38	105.2	104.66	105.42	105.5	104.61	106.11	104.59	104.04	104.82	105.4	105.03	106.06	106.56	104.75	106.44	106.45	105.82	105.02
106.03	104.85	106.43	104.74	105.49	106.53	105.16	107.12	106.38	104.64	106.46	105.78	105.81	105.07	106.47	106.5	106.67	105.9	106.48	106.23	105.46	106.99	105.44	105.11	106.15	105.37	105.75	104.89	106.32	104.92	105.77	104.33	107.05	106.06	108.47	105.39	106.98	104.4	105.87	104.76	104.78	104.91	105	105.5	105.62	105.76	105.59	104.71	104.64	105.82
101.95	100.6	101.14	101.21	101.23	99.584	100.89	101.58	100.34	100.87	100.92	102.2	101.27	100.47	99.915	101.41	101.56	101.85	99.346	100.72	102.86	100.33	101.53	100.71	100.07	100.57	102.03	100.99	103.66	100.32	100.64	101	98.786	100.32	101.08	102.5	100.31	101.75	100.85	103.14	102.27	102.23	100.44	101.97	100.62	102.54	100.26	101.21	100.93	100.83
109.32	108.71	107.83	108.44	108.08	108.56	108	108.45	107.01	108.73	109.51	110.17	108.72	109.08	106.75	106.64	108.15	108.73	107.27	109.78	107.84	107.2	107.69	109.74	107.93	108.5	108.6	108.16	108.24	109.46	106.46	109.11	107.46	108.17	107.54	107.99	108.66	108.64	108.3	108.78	108.6	109	109.44	107	109.86	108.2	110.06	108.74	107.77	107.62
100.01	100.7	99.61	99.963	101.4	100.45	100.69	100.01	100.68	100.59	101.35	100.75	101.45	100.2	99.783	99.982	99.964	100.63	100.13	99.517	101.28	99.992	99.805	100.28	100.47	101.12	99.575	100.6	101.55	101.91	99.615	100.45	99.075	100.55	100.45	101.09	100.1	100.19	101.54	100.87	101.37	100.18	100.58	100.65	99.929	101.05	100.17	101.37	100.05	99.914
96.701	98.401	97.72	97.848	97.341	96.576	97.378	97.635	98.963	98.185	98.66	98.824	98.888	98.678	97.997	99.708	98.415	97.391	99.161	97.567	96.161	99.311	98.47	97.458	96.384	98.304	96.788	98.907	98.28	97.176	98.303	97.374	96.815	97.364	98.241	96.937	98.913	98.213	99.052	97.744	97.457	98.445	99.555	97.34	97.741	97.477	97.208	96.666	100.35	98.904
107	107.19	108.28	106.6	108.41	109.03	107.54	108.35	107.5	108.31	107.42	107.3	110.39	107.83	107.35	107.6	107.21	108.86	107.91	105.99	109.14	109.72	107.76	108.8	107.39	108.48	107.12	108.75	107.11	107.71	107.88	107.5	107.1	105.53	108.33	106.76	107.21	108.46	108.21	107.58	108.11	107.87	107.61	107.6	108.48	107.37	106.76	108.11	107.3	109.44
98.131	97.288	98.184	97.653	98.574	96.879	98.209	98.492	98.006	97.288	97.723	98.429	98.155	97.857	99.657	98.905	96.596	97.308	98.288	97.672	96.652	99.011	97.498	98.15	97.368	98.146	98.189	98.765	97.216	97.408	97.828	98.91	96.477	97.513	97.596	98.583	99.912	97.621	97.62	98.856	99.718	98.115	97.861	98.404	98.375	97.923	97.693	98.305	97.371	98.594
107.02	105.25	106.8	104.37	106.05	107	106.48	105.76	106.27	106.17	104.58	106.5	104.39	105.94	106.04	104.6	107.79	107.21	105.58	105.71	106.13	106.35	104.79	105.74	105.75	106.96	106.01	106.36	107.04	105.16	107.16	106.75	104.93	105.89	103.81	107.37	105.48	105.77	105.26	105.1	106.68	106.44	105.5	106.52	104.89	106.35	106.36	105.74	104.7	105.03
105.43	106.02	104.05	105.32	104.89	105.14	105.56	105.29	106.18	106.37	105.8	105.12	105.81	106.02	105.92	106.2	104.48	106.62	105.67	105.78	106.57	104.66	106.48	106.15	104.44	107.16	106.73	105.56	105.75	105.46	105.21	104.46	106.25	105.54	104.86	105.39	106.57	106.42	104.98	105.27	105.69	105.1	106.33	105.91	107.28	105.12	104.79	105.91	104.91	105.65
106.46	105.73	105.73	107.22	106.54	107.17	106.41	105.72	105.5	105.87	107.04	106.27	106.31	105.67	107.07	107.74	106.1	107.7	107.88	106.33	107.33	106.23	105.91	105.16	105.52	107.94	105.58	106.94	105.91	105.28	106.52	106.19	106.24	106.79	107.31	107.36	106.68	105.71	107.85	106.42	105.48	105.23	107.15	106.26	105.78	105.28	105.58	104.79	106.08	106.6
106.35	107.37	106.69	106	105.62	106.37	106.31	106.1	106.56	107.19	106.04	105.75	107.49	105.25	106.33	105.55	107.07	107.11	106	105.55	107.22	107.14	108.64	106.12	106.01	105.36	107.08	105.93	106.92	106.01	108.4	105.45	106.41	104.36	107.4	106.96	107.41	104.96	106.41	106.71	105.44	105.68	107.48	107.94	108.53	105.52	105.11	105.62	106.1	106.42
104.98	107.04	105.35	106.4	105.08	106.13	106.03	105.41	104.81	105.86	106.72	105.52	106.38	105.85	106.19	106.59	106.53	105.44	106.42	105.13	105.01	107.15	104.42	105.84	106.64	104.99	105.42	105.58	104.25	105.72	105.17	106.23	105.22	106.58	105.04	106.39	105.12	105.1	104.29	104.59	106.74	105.04	105.46	105.84	105.69	106.61	106.27	106.28	106.22	107.65
99.994	97.794	98.042	97.535	98.832	97.241	99.833	97.792	98.856	98.531	98.449	99.402	96.934	99.725	98.652	100.29	98.685	98.984	99.259	99.683	99.621	98.762	98.607	98.807	98.915	99.2	98.787	99.276	97.706	99.132	98.006	97.994	100.04	98.935	97.893	97.856	99.254	98.255	98.171	98.987	99.468	99.221	99.017	97.329	98.632	99.592	100.76	100.29	98.61	100.66
106.76	104.64	104.46	105.3	105.84	106.37	105.76	106.29	106.36	104.6	105.55	105.23	104.28	104.79	106.26	103.54	106.13	105.8	104.12	105.43	105.3	106.31	105.51	105.74	106.04	106.03	105.67	106.32	103.73	104.67	106.27	104.97	106	104.33	104.34	106.43	106.55	104.65	105.31	104.83	105.18	106.04	105.13	107.37	105.34	106.12	104.98	104.38	106.15	105.29
108.41	107.52	109.07	108.65	109.14	106.72	108.28	110.28	108.62	105.78	107.2	107.66	108.85	108.3	107.46	107.86	107.35	107.05	108.66	106.19	107.78	107.5	106.72	107.8	108.94	108.92	108.45	109.01	107.74	107.57	107.99	107.26	107.66	108.97	106.48	106.62	108.36	108.44	108.13	109.24	108.8	108.69	109.24	107.55	107.36	108.45	109.11	108.2	109.36	109.46
108.35	107.27	108.1	108.43	108.2	108.51	107.23	108.79	108.2	108.7	107.71	109.79	107.34	108.88	108.36	109.23	108.74	107.49	107.35	109.16	107.73	108.27	107.98	107.01	107.7	109.04	109.1	106.56	107.19	108.67	107.79	109.12	108.2	106.94	109.13	105.97	108.44	107.46	107.12	108.01	107.98	107.56	108.48	109.45	108.51	106.82	107.47	107.78	108.37	107.95
97.328	98.26	99.466	98.275	99.342	97.713	97.012	99.505	98.85	98.712	99.931	97.689	98.268	98.17	98.753	96.621	99.137	99.447	99.269	97.52	96.762	98.524	97.555	98.147	98.105	98.295	99.238	97.926	100.58	99.553	97.703	96.87	97.024	98.202	97.694	98.774	99.186	99.874	96.695	99.723	98.47	98.589	98.535	97.388	97.042	98.249	97.728	97.238	97.884	99.545
107.16	106.62	107.07	108.73	106.82	106.47	106.9	108.65	108.98	107.06	108.31	108.47	107.27	106.25	106.69	107.81	108.63	108.06	106.93	107.42	107.07	108.31	107.43	108.27	109.28	108.27	107.72	107.95	108.94	107.27	107.12	109.09	108.5	108.57	106.48	107.91	107.88	108.38	107.66	107.31	107.08	107.67	107.59	106.69	106.42	107.6	107.41	109.66	108.06	108.17
105.25	104.88	106.56	105.32	103.65	104.65	105.39	106.64	105.59	106.71	104.62	107.35	106.45	105.22	104.49	103.34	104.14	104.96	105.53	105.69	104.6	104.59	105.1	105.67	105.26	105.99	105.93	106.05	105.65	106.2	106.15	106.12	106.92	105.43	105.53	104.76	104.8	106.39	105.01	107.08	105.37	106.22	106.16	104.74	104.98	106.71	105.56	105.92	104.99	104.64
110.44	111.24	110.89	110.04	111	111.8	109.53	108.54	110.16	111.69	109.7	109.17	110.64	109.6	110.13	111.46	110.75	110.47	110.19	110.34	110.67	110.2	109.6	111.2	110.01	111.8	110.86	109.82	112.22	110.53	109.52	110.44	108.73	110.92	109.58	109.66	108.37	110.61	109.59	110.23	109.42	110.95	110.07	110.35	110.92	109.54	110.7	110.78	110.44	110.23
106.96	108.13	107.99	108.05	107.23	107.75	108.07	108.43	107.77	108.56	107.5	107.7	107.54	107.56	107.58	107.98	108.32	107.82	109.68	109.01	109.09	109.38	108.59	108.32	108.61	107.1	108.46	109.47	108.93	109.76	107.64	107.64	108.74	108.29	108.39	108.14	108.15	108.79	109.44	108.89	108.16	109.93	107.91	106.97	109.06	108.1	108.15	108.77	108.99	108.4
107.78	106.32	107.65	106.36	105	107.56	106.55	106.57	105.64	106.78	106.24	107.04	104.59	106.9	107.97	105.72	106.68	107.29	106.28	107.81	107.47	106.42	105.92	104.82	107.15	106.62	105.34	107.43	106.8	106.5	106.25	106.75	107.93	105.25	107.23	105.5	106.5	107.13	107.13	105.63	107.08	105.81	107	106.53	106.16	105.78	106.97	105.12	106.62	105.94
106.96	105.51	106.17	105.27	104.58	105.49	105.19	105.66	106.33	105.58	106.75	106.92	104.75	107.19	104.12	106.12	106.34	108.06	105.88	107.15	106.85	106.85	106.2	107.33	106.69	107.03	106.27	107.47	105.22	105.43	106.26	108.15	106.4	105.73	107.04	105.94	107.22	105.62	106.73	106.74	107.5	106.13	106.23	105.65	107.33	106.39	104.76	106.05	105.98	106.26
106.97	106.11	105.69	105.25	104.28	105.47	106.11	106.77	105.19	105.93	104.92	105.12	105.29	105.21	104.57	104.66	104.43	105.68	106.15	106.52	106.89	107.3	105.26	104.95	106.04	105.41	105.87	106.25	105.28	106.06	106.75	106.64	106.52	107.06	104.98	105.87	105.75	104.9	106.14	106.6	106.2	104.25	106.4	106.33	106.47	106.81	105.34	105.36	105.99	105.79
105.96	105.66	104.66	106.24	106.22	105.09	106.74	105.95	105.65	106.31	105.48	105.42	105.89	106.22	105.39	104.35	106.56	103.75	106.89	105.76	104.83	106.37	105.41	105.11	107.4	106.44	105.77	105.86	105.39	103.85	105.37	106.52	106.22	104.38	105.65	104.42	105.09	104.93	106	106.35	105.53	105.25	107.61	105.14	105.65	106.18	106.32	105.75	106.09	105.33
108.18	107.38	107.46	108.59	108.29	108.37	107.31	109.29	109.43	108.24	110.08	107.32	108.15	108.73	107	109.29	107.69	106.92	108.43	106.55	108.24	108.16	108.76	109.06	108.19	107.6	107.69	108.01	108.39	107.9	107.14	108.15	107.04	108.97	107.52	108.04	106.51	109.74	107.91	108.58	107.68	108.05	108.93	107.95	108.96	106.84	110.12	108.39	108.76	108.67
105.84	106.72	105.73	106.42	107.32	106.9	105.92	107.4	105.61	104.99	105.82	106.29	104.9	107.23	106.25	106.98	106.96	107.22	105.68	105.28	107.12	106.93	106.76	104.74	104.52	106.52	107.07	105.5	106.62	106.29	106.83	106.94	107.32	106.01	106.9	106.77	106.22	107.44	105.53	105.28	106.94	106.79	106.77	107	105.04	106.91	105.74	106.18	108.64	107.38
107.62	105.6	105.97	105.44	106.23	108.45	107.13	105.11	106.19	106.37	107.19	106.94	108.11	107.96	106.43	105.53	105.85	105.66	105.72	107.14	107.02	108.01	106.29	107.7	106.38	106.56	105.61	104.72	107.26	105.77	107.7	106.26	107.41	106.23	107.13	106.82	107.11	105.96	107.65	106.98	106.21	107.55	105.22	107.29	106.19	106.66	106.6	105.94	107.77	106.28
104.68	106.82	105.05	105.12	108.19	105.49	105.58	104.24	106.45	105.39	107.07	105.93	106.52	105.7	105.86	104.27	106.22	103.66	105.81	104.23	106.96	105.9	104.63	104.27	105.19	105.33	106.74	106.47	105.66	105.95	106.71	105.37	105.07	105.23	105.72	105.5	106.85	106.11	105.48	105.83	105.47	106.41	106.25	105.79	106.43	105.37	105.6	106.7	104.77	106.07
97.913	96.92	98.183	98.619	97.619	97.461	97.965	98.269	98.313	96.962	100.22	99.356	98.297	98.554	97.307	97.506	98.22	98.031	98.149	99.101	100.22	97.144	99.48	98.146	98.405	98.532	97.493	99.553	98.584	97.753	96.645	96.9	96.932	98.858	98.609	97.42	99.181	99.397	96.564	98.532	99.733	98.61	98.263	97.24	98.507	98.778	97.601	97.63	98.068	98.101
98.958	98.348	100.03	99.963	97.842	99.454	97.813	98.825	100.23	97.139	99.717	98.108	98.072	99.165	99.678	99.169	99.3	98.059	99.7	97.818	99.344	99.349	97.975	98.596	98.299	98.619	100.43	99.133	100.08	99.588	98.43	99.03	98.113	99.552	98.921	98.567	99.26	98.988	98.788	97.997	98.695	98.248	99.121	97.389	97.595	97.553	100.27	97.838	97.768	99.638
107.24	108.74	108.75	110.56	107.47	107.33	108.93	107.78	108.71	108.9	109.83	108.53	108.52	108.65	108.7	109.46	108.21	107.79	107.07	107.96	108.6	109.1	107.96	107.16	108.49	108.09	109.97	108.22	108.63	108.98	109.2	109.05	108.33	108.88	108.01	108.35	108.14	107.53	108.96	106.99	109.55	109.08	108.83	109.11	108.97	109.05	108.1	109.6	107.99	108.21
106.51	107.13	106.9	106.77	106.33	108.93	107.62	105.78	107.16	106	106.57	106.73	105.93	108.2	107.9	106.9	106.64	106.96	107.12	105.35	105.03	106.88	106.25	106.4	106.88	107.57	106.98	106.56	105.57	105.48	107.66	105.98	106.86	107.57	105.28	106.88	105.38	106.99	106.31	106.95	107.3	107.41	105.36	107.13	106.14	106.6	104.79	107.71	106.81	105.31
98.389	98.063	96.719	98.867	98.27	96.792	98.292	96.144	98.591	97.556	97.603	96.491	97.305	98.01	97.749	98.797	97.852	98.014	97.25	98.058	96.904	97.655	99.72	98.3	97.705	97.824	97.453	98.677	99.307	97.652	98.57	100.03	98.434	98.676	97.807	98.568	97.07	98.977	97.1	98.389	97.2	97.766	96.601	96.037	99.387	96.351	97.53	97.972	98.388	97.774
106.17	105.33	107.54	106.97	107	105.05	106.65	106.16	105.85	105.52	106.36	106	105.5	106.12	105.97	105.84	106.52	105.34	105.42	106.98	107.61	107.67	104.58	107.93	105.25	106.54	104.33	106.3	106.65	107.72	106.36	106.55	105.38	106.59	106.73	105.48	107.18	106.73	107.11	106.32	105.83	106.42	107.53	107.69	106.25	105.27	107.27	105.42	106.32	107.51
107.18	106.61	105.2	107.18	106.02	106.81	106	107.26	106.97	106.08	105.26	107.01	105.21	107.67	106.78	106.39	106	105.31	104.83	108.28	106.35	106.32	106.04	105.93	106.94	106.03	106.17	106.44	106.12	107.35	105.82	106.15	107.1	106.26	105.57	104.44	106.71	104.25	105.75	106.86	107.07	107.99	106.54	107.19	106.23	106.35	104.46	106.11	107.66	107.56
106.88	105.57	106.87	105.52	106.4	106.24	103.73	105.06	106.73	105.17	105.8	104.83	104.9	104.54	106.28	105.09	105.55	105.41	106.82	106.82	104.66	104.78	105.71	105.75	106.08	104.63	104.83	106.61	108.56	105.39	107.41	104.81	105.7	104.63	105.38	106.46	106.47	105.03	105.18	106.49	105.25	105.17	106.28	107.48	104.54	105.64	105.13	105.32	104.79	105.82
109.6	106.77	107.91	109.03	108.78	107.45	107.65	109.37	107.46	109.64	107.83	109.42	107.73	108.27	108.28	107.19	107.77	107.22	107.83	107.13	109.08	108.28	107.73	109.66	109.04	108.01	108.28	107.74	109.02	110.27	109.55	108.64	109.65	109.53	108.11	108.84	107.6	110.07	108.38	107.18	108.91	108.94	108.29	108.81	109.01	108.93	106.54	108.97	109.45	107.31
106.14	104.62	106.04	105.96	106.64	105.02	105.73	105.32	106.42	104.84	107.1	106.25	106.77	105.63	104.89	106.2	105.05	106.4	106.53	105.6	105.43	105.31	105.13	105.79	104.73	105.12	104.22	105.75	104.33	105.59	105.24	103.82	105.94	106.22	106.01	105.31	106.15	107.18	105.86	105.35	104.99	104.9	105.45	105.3	104.86	106.59	105.65	106.07	105.74	105.93
99.25	98.028	99.039	97.215	98.505	97.635	98.896	97.612	97.144	96.78	97.673	97.948	97.935	97.638	98.679	97.934	97.676	98.469	96.101	98.723	98.206	98.294	99.101	97.632	96.396	99.61	96.448	96.761	98.324	97.484	97.29	96.634	97.045	98.454	97.905	97.906	97.418	95.963	98.301	95.821	97.973	99.152	96.517	98.402	99.242	98.259	98.575	98.695	97.485	98.561
100.62	101.59	100.67	100.38	100.84	100.18	99.979	99.227	100.99	100.37	100.77	100.37	100.46	100.58	100.58	102.03	100.38	101.43	100.82	100.77	100.6	101.31	101.41	101.28	99.893	100.19	99.569	100.39	100.89	99.604	99.333	100.57	100.66	100.13	99.645	100.47	99.379	101.58	101.69	99.691	100.96	100.18	100.34	100.29	100.2	100.61	101.09	100.9	100.11	100.48
100.57	101.26	100.42	100.52	101.8	101.52	101.01	102.41	100.28	100.65	101.11	100.6	100.34	99.937	102.09	100.29	99.903	100.56	99.679	100.72	100.31	102.41	102.5	100.46	100.97	99.578	101.47	102.15	103.02	100.99	101.34	99.777	100.95	101.7	101.34	100.06	101.99	100.91	99.535	101	103.08	102.58	97.867	100.7	100.89	100.13	99.855	101.03	101.47	101.09
105.65	105.47	105.35	105.77	104.81	104.62	103.96	103.74	104.12	105.47	105.33	104.5	106.22	104.82	105.83	104.64	105.4	105.78	105.85	105.36	104.73	106.47	104.36	106.92	106.27	105.17	107.78	104.12	105.6	105.39	105.8	106.86	105.43	105.43	106.49	106.67	104.06	105.43	105.99	106.78	105.43	107.56	104.71	105.46	105.88	105.38	105.73	105.49	106.1	106.27
100.67	101.34	100.42	99.909	102.05	100.32	101.37	100.2	100.48	99.659	102.18	100.79	100.76	100.2	100.47	101.89	101.67	99.577	101.69	100.91	100.14	99.734	102.07	99.819	100.37	101.22	99.435	100.6	100.84	99.964	101.23	98.821	100.49	98.684	101.39	101.84	102.16	101.7	100.61	100.49	98.774	100.5	99.777	100.73	100.29	100.16	101.13	100.26	100.44	99.568
107.21	107.6	107.69	108.75	109.51	107.64	107.06	107.63	108.98	109.47	106.42	108.3	108.25	107.52	107.72	109.13	107.39	109.3	107.58	108.18	107.88	109.29	108.98	107.75	107.66	108.49	106.35	108.45	108.6	107.36	108.41	107.36	108.6	108.89	107.07	108.68	108.64	108.71	108.13	108.39	108.47	108.87	108.16	108.94	109.3	108.3	107.83	108.33	106.93	108.28
107.04	108.35	108.41	109.12	109.33	106.64	108.02	108.66	109.53	107.86	109.74	108.35	107.84	108.6	108.26	106.92	107.75	109.74	109.7	107.59	109.9	108.58	108.77	107.4	107.37	108.38	107.31	107.8	109.43	107.57	107.6	108.19	109.45	107.98	107.59	108.78	109.2	108.54	108.72	109.18	108.86	107.99	108.99	108.01	107	109.55	108.96	109.01	109.62	108.79
105.81	105.41	105.15	105.5	105.58	104.96	105.98	105.97	104.67	105.58	106.18	104.34	107.52	105.18	106.06	106.82	105.8	104.63	105.9	105.88	106.76	105.95	105.42	105.63	106.68	105.05	106.21	106.01	107.02	106.49	104.64	105.37	105.14	105.99	105.1	105.45	106.44	107.27	106.39	105.62	104.07	105.94	106.12	107.51	104.78	105.05	104.99	104.82	107.91	105.43
98.532	98.927	98.35	98.733	98.239	97.856	99.741	99.943	99.132	98.401	98.86	98.559	98.851	98.727	98.612	98.567	98.691	97.749	100.51	99.623	99.813	98.442	99.38	99.205	98.372	100.05	100.18	99.073	99.79	96.212	98.381	99.545	99.729	100.59	97.28	99.407	98.824	99.312	99.706	98.59	99.902	98.877	99.797	100.12	100.84	98.336	100.82	98.823	99.986	98.779
104.66	106.46	105.54	104.7	106.28	106.16	105.15	105.74	106.37	106.84	105.48	106.52	105.62	104.26	105.15	105.8	106.57	105.51	105.79	104.99	105.5	105	104.66	104.6	105.4	105.75	105.28	104.84	106.73	106.77	105.99	105.7	107.29	105.78	105.5	106.46	105.83	106.16	104.97	105.9	106.14	105.74	105.27	106.07	105.7	105.39	106.5	105.08	105.78	107.02
110.73	111.46	109.57	111.13	110.33	111.14	109.85	110.85	109.85	110.39	110.41	111.31	112.91	110.42	111.07	109.37	109.7	109.78	111.99	109.92	111.83	110.77	107.57	108.91	112.16	109.71	109.54	110.78	111.15	111.47	110.89	111.51	109.77	109.21	109.36	109.66	110.76	110.56	109.51	112.16	110.04	110.33	110.42	110.12	110.37	110.02	110.2	109.76	110.84	109.57
104.29	106.49	106.46	104.94	105.45	105.32	105.93	105.25	104.98	104.51	106.6	106.3	106.31	106.45	104.07	105.82	105.04	106.72	107.24	105.82	106.15	104.2	103.76	105.96	105.52	107.29	105.57	105.97	107.11	104.88	106.65	104.42	105.82	104.72	105.2	105.6	104.49	106.44	105.86	105.41	105.89	105.78	107.03	106.15	103.52	103.35	105.93	106.07	106.15	106.39
98.065	98.363	97.676	97.659	98.396	97.281	96.406	97.787	98.632	98.438	97.739	98.94	100.38	97.221	97.603	96.484	98.676	99.953	98.035	98.503	97.408	98.383	97.876	97.539	98.449	98.607	96.894	96.882	98.6	98.336	98.884	98.721	98.501	98.879	99.78	98.153	99.402	97.158	100.64	98.519	98.036	98.804	99.996	97.341	97.66	97.823	98.012	97.891	98.581	99.259
109.42	107.8	107.79	107.67	108.08	108.23	107.41	106.81	108.42	109.25	109	107.22	108.51	107.85	106.69	107.41	106.83	108.85	107.89	107.81	107.65	109.16	108.12	107.78	108.17	109.75	106.27	108.57	107.51	108.01	108.67	107.32	108.1	107.55	106.33	106.81	108.04	107.54	108.17	108.09	108.36	107.98	107.63	108.97	105.95	105.98	108.91	106.93	107.25	108.61
106.88	108.41	109.1	109.8	107.61	108.46	108.1	108.42	106.79	109.67	108.56	108.58	107.68	108.56	106.77	107.05	108.44	107.37	108.87	108.24	107.38	107.11	108.18	106.42	108.56	108.27	107.87	106.61	107.67	108.12	106.88	106.06	106.86	108.96	107.49	105.42	107.52	109.9	108.64	110.17	109.18	108.39	108.49	107.59	107.49	108.01	108.15	106.89	107.4	107.77
104.53	107.08	105.24	104.93	106.78	106.1	107.36	106.64	107.72	107.56	106.3	105.14	104.85	107.6	107.49	105.31	104.73	106.34	107.28	105.48	107.05	106.36	107.23	107.39	105.92	106.64	106.41	107.25	106.61	104.77	107.47	105.95	104.81	105.9	106.65	106.21	105.99	105.42	105.06	106.65	107.07	107.42	104.96	107.1	106.13	105.97	106.2	106.79	107.8	106.76
105.05	106.34	107.03	106.67	105.73	105.76	105.34	106.78	106.14	106.6	106.49	107.24	105.88	106.11	105.88	108.52	106.08	107.27	106.66	107.71	107.54	105.75	106.06	105.25	107.7	106.12	106.79	107.81	106.91	105.84	107.83	106.13	106.88	107.38	107.45	105.67	107.43	106.84	107.56	104.56	104.87	107.16	107.63	105.34	107.3	105.6	106.64	105.88	106.44	107.94
105.44	106.52	106.06	106.28	105.29	104.46	105.69	104.63	106.18	106.04	104.81	105.05	104.34	105.39	106.76	105.09	105.59	107.17	105.59	106.12	105.96	106.65	105.17	105.08	105.67	106.53	105.92	104.47	106.74	105.59	105.23	105.63	106.18	104.71	107.01	106.24	105.5	105.59	106.97	106.09	104.85	106.21	106.6	104.79	104.51	103.7	105.31	105.01	106.83	106.13
106.34	107.79	106.83	107.25	105.72	106.82	106.4	105.02	107.53	106.46	107.37	107.14	107.46	105.77	106.6	108.26	106.08	104.7	108.41	105.91	106.77	107.26	105.91	106.48	106.99	106.09	106.01	105.65	106.86	107.89	107.34	106.02	106	106.55	105.66	105.78	107.21	106.32	104.45	107.18	105.91	106.9	105.61	107.84	106	106.05	106.25	105.64	106	106.88
108.07	108.42	107.5	107.7	109.17	107.26	107.03	107.85	107.12	108.4	106.41	106.89	107.31	107.61	109.89	108.93	108.16	108.55	108.7	108.34	109.27	107.36	108.8	109.46	107.37	107.43	108.68	107.87	108	107.16	106.84	109.76	108.66	109.15	108.59	107.32	108.49	107.57	108.72	108.55	107.7	109.13	109.25	109	108.38	107.52	108.85	108.41	109.59	108.48
104.87	105.52	105.44	105.42	105.52	105.92	105.77	104.47	105.47	105.37	106.43	105.39	104.72	104.74	106.56	105.79	106.27	105.31	106.57	107.32	105.79	106.21	104.79	106.72	106.03	104.27	105.5	105.2	105.29	105.28	105.35	104.85	105.63	104.48	105.44	103.67	106.35	105.6	105.78	105.64	105.32	104.76	105.13	106.7	106	105.38	106.45	105.22	105.36	106.83
97.276	99.051	98.711	98.569	97.955	98.058	97.937	99.089	99.819	98.288	97.29	97.916	97.523	96.805	96.158	98.291	98.365	98.041	98.114	98.679	99.091	97.751	98.177	97.74	97.985	96.79	97.892	97.639	97.661	97.518	96.625	96.272	97.376	97.485	99.498	96.168	97.415	97.037	98.892	98.053	97.897	98.679	98.623	99.312	97.611	97.349	97.795	96.133	97.857	97.915
108.31	106.88	107.8	108.93	108.85	108.59	108.54	109.17	108.23	110.2	108.28	107.04	107.34	106.75	109.51	108.7	108.83	108.23	108.21	108.07	107.45	108.02	108.03	106.84	108.81	106.98	108.07	109.5	108.76	109.41	108.18	108.59	108.99	107.76	108.67	108.53	107.75	107.67	108.96	106.58	108.98	107.38	109.1	109.24	107.87	108.39	108.36	108.75	106.79	108.99
98.007	98.409	97.204	98.755	98.35	98.952	98.984	97.676	98.262	95.958	99.561	97.78	98.079	97.482	96.843	97.384	98.749	97.367	97.597	98.045	98.876	97.958	97.573	99.104	97.366	97.198	97.459	96.754	99.31	96.899	98.188	96.897	98.934	98.677	98.434	97.993	97.96	96.991	98.657	99.442	97.596	99.021	96.995	97.667	97.97	98.084	97.565	98.885	98.608	98.969
110.04	111.07	111.52	109.61	110.04	109.22	111.32	110.71	110.14	110.17	109.69	109.76	110.36	110.42	110.73	109.95	108.92	110.3	110.61	110.02	110.08	110.42	112.09	108.74	111.12	111.22	109.75	109.14	110.79	111.37	110.38	111.09	112	110.09	109.74	111.25	110.08	110.11	110.43	111.35	111.25	110.5	110.81	111.12	110.52	110.65	111.66	109.62	110.09	111.15
107.67	108.33	108.22	108.96	108.01	106.32	108.6	109.43	108.17	108.62	107.03	107.44	107.55	110.01	107.87	108.12	108.47	108.18	107.92	106.94	107.84	108.68	107.72	107.78	108	106.8	108.64	109.17	108.25	108	108	108.97	108.5	108.04	108.46	107.45	108.74	109.21	107.77	108.53	106.91	106.71	108.82	108.51	108.96	108.6	107.88	107.97	107.24	109.69
107.52	106.27	105.84	105.25	105.84	105.05	105.48	106.39	104.74	106.14	106.12	105.39	105.02	106.39	106.47	105.56	105.62	106.56	105.78	105.67	107.35	105.04	106.16	105.4	104.25	106.86	105.2	104.61	105.04	105.15	106.23	105	105.68	105.36	105.42	106.63	104.25	106.1	106.31	107.46	105.63	105.72	105.35	106.17	106.06	104.96	106.31	106.12	104.54	106.55
105.73	106.62	106.12	106.08	106.01	103.82	107.52	104.4	105.53	106.55	106.41	105.8	106.34	106.16	105.44	107.09	106.29	106.5	107.45	105.33	107.23	105.93	106.89	105.36	104.72	105.67	105.46	106.37	105.32	105.24	106.09	104.79	105.15	104.61	106.94	107.54	106.14	103.99	105.74	104.91	107.13	106.06	105.56	105.63	105.88	105.85	106.57	104.41	104.8	105.74
99.881	98.337	96.651	98.344	98.349	97.952	96.054	97.916	98.262	97.537	97.579	99.775	98.233	98.002	97.976	98.329	98.488	96.578	99.572	97.383	97.974	97.128	98.382	98.627	98.248	97.682	97.561	100.07	99.312	98.004	98.753	97.362	96.5	99.976	96.805	97.753	99.11	98.618	99.001	98.67	99.83	98.494	97.791	99.516	99.151	97.598	98.991	97.917	99.024	96.664
109.69	111.63	107.92	107.66	109.2	107.19	112.13	108.6	107.92	108.53	108.97	109.31	107.59	108.24	108.55	108.78	106.96	108.9	107.39	108.55	109.54	108.39	108.55	108.99	108.68	108.43	108.76	108.81	108.1	108.53	108.74	108.85	106.54	109.13	108.62	109.41	107.88	108.71	107.85	108.61	107.62	108.51	106.83	107.33	107.37	108.84	108.06	110.27	108.94	108.8
107.48	108	108.37	108.11	108.17	108.9	108.8	108.2	108.5	109	107.58	108.71	108.15	109.25	107.91	109.27	106.92	109.36	108.48	109.64	108.85	108.89	107.7	107.49	107.46	108.12	107.32	106.76	108.46	109.66	109.47	107.77	108.24	107.72	106.98	108.41	106.54	107.34	107.18	108.06	109.4	108.05	108.12	109.19	108.35	107.27	107.72	107.76	106.37	107.91
100.1	98.745	98.25	100.03	98.977	99.536	99.524	100.03	98.963	98.315	98.838	98.35	98.851	99.846	98.567	98.855	97.637	99.397	98.233	98.947	99.602	98.722	97.891	100.88	98.214	99.521	99.164	97.203	97.033	99.146	99.501	98.433	97.879	99.944	99.176	99.769	100.5	99.427	99.602	98.609	96.954	98.625	99.666	98.487	98.489	98.127	99.425	100.45	96.679	99.551
105.4	107.19	104.83	104.83	106.1	104.25	106.16	105.31	103.43	107.64	106.03	105.43	104.7	105.92	106.17	105.97	105.59	103.93	105.15	105.8	103.83	105.26	105.77	106.09	105.87	107.52	105.87	106.59	104.92	105.41	104.51	105.49	106.72	105.32	105.41	106.66	105	105.62	107.1	105.5	106.15	105.49	105.42	106.01	105.21	106	104.95	105.4	106.55	105.65
106.3	106.79	106.19	105.2	104.8	105.72	106.73	105.39	106.13	107.01	104.42	104.63	104.8	105.58	105.53	104.76	104.71	103.76	106.02	106.54	106.19	105.65	104.77	105.12	104.06	107.61	105.91	105.82	105.52	106.39	104.86	107.03	105.12	106.33	106.19	105.9	106.92	104.98	105.09	105.67	106.61	106.09	106.67	105.52	105.85	105.2	105.48	106.36	106.36	105.7
104.14	102.05	103.69	103.25	103.67	101.73	101.56	101.84	103.74	102.89	102.52	102.78	102.29	103.3	103.43	102.63	102.28	101.94	100.83	103.02	102.16	102.86	99.957	102.69	102.56	103.22	104.32	103.84	103.66	102.4	101.89	102.14	101.45	101.86	101.89	102.81	103.07	102.86	102.5	104.12	103.63	101.73	101.73	103.65	101.7	102.31	103.43	102.75	102.44	103.78
104.41	107.64	105.99	105.64	105.89	104.58	105.73	106.23	105.58	105.16	106.88	105.18	106.47	104.43	106	104.81	104.47	106.27	104.62	105.54	105.67	105.52	103.65	105.97	106.22	106.95	106.66	106.9	105.57	106.43	105.17	105.33	105.57	106.83	105.29	106.78	105.96	104.79	105.01	104.44	105.46	105.83	104.59	106.7	104.52	106.45	105.35	105.47	105.2	105.34
107.42	109.91	108.94	107.07	107.8	105.99	107.71	106.68	108.01	107.17	107.04	108.82	107.39	108.28	107.1	107.61	109	106.69	108.69	109.87	106.93	106.58	108.2	109.03	108.81	108.37	107.1	107.36	107.28	108.3	108.97	106.68	107.1	107.78	106.67	107.48	107.86	107.28	107.17	108.4	106.2	106.9	108.52	108.3	107.05	108.64	109.39	108.64	108.61	107.35
105.6	105.29	107.21	106.43	105.51	105.97	104.53	105.3	105.86	105.35	107.44	105.91	107.19	105.02	103.21	105.9	106.3	106.01	104.37	105.29	106.84	105.72	104.73	104.15	106.68	106.02	105.64	105.92	105.49	105.2	106.57	106.76	105.83	105.75	106.34	106.08	105.8	105.26	106.58	105.2	106.08	104.85	105.11	105.86	104.76	104.96	106.92	106.08	106.87	105.92
106.89	107.7	106.63	106.9	106.66	107.88	107.33	107.78	106.66	108.83	106.98	109.06	108.49	107.51	106.84	109.25	106.8	106.65	108.31	107.74	107.89	106.79	107.35	108.23	106.56	106.11	108.41	106.67	106.1	109.04	107.19	108.19	107.32	107.75	108.23	109.78	109.38	108.05	108.17	107.77	107.63	108.94	108.81	107.36	108.81	106.93	107.51	107.51	106.05	108.05
97.982	97.975	98.022	97.241	97.71	96.968	97.401	97.212	97.391	96.746	98.614	96.088	98.37	98.104	97.93	97.125	97.473	98.608	98.515	96.426	97.229	98.869	97.604	98.168	97.092	98.307	97.334	97.699	97.931	99.4	98.179	98.182	98.023	99.577	97.999	98.887	99.044	97.449	98.268	97.303	97.345	98.521	97.216	97.722	97.752	97.845	96.75	97.312	99.196	96.39
106.41	107.4	106.68	107.18	106.55	107.1	106.11	106.96	107.69	106.15	106.08	106.75	105.93	107.45	107.22	107.01	106.28	105.48	105.35	105.7	106.52	106.29	105.59	106.16	107.11	105.12	108.6	106.99	105.73	106.94	105.05	106.84	106.67	105.89	106.24	107.51	107.02	106.41	106.52	107.44	104.48	106.53	106.84	107.16	105.74	105.81	105.58	104.6	106.59	106.32
98.327	96.926	98.442	97.903	98.283	98.023	98.961	98.661	98.722	98.234	99.25	98.655	96.473	98.469	97.838	96.793	99.168	97.25	97.634	98.488	96.738	98.105	98.536	96.388	98.097	98.107	98.05	97.047	99.43	98.661	99.761	97.243	98.415	95.68	97.755	99.543	98.987	97.385	96.022	97.345	100.01	97.882	98.478	98.91	96.318	98.038	96.376	97.894	98.329	98.622
107.18	108.92	107.9	109.36	106.99	106.02	107.82	107.04	109.38	108.5	106.76	107.87	107.11	107.96	107.35	108.42	107.05	107.34	107.85	106.99	108.17	106.89	109.12	108.11	109.61	107.07	107.15	107.13	107.62	107.79	107.75	109.12	108.18	107.77	106.71	108.2	109.21	109.2	109.36	107.64	107.81	107.94	108.28	108.96	108.55	107.52	109.19	108.22	108.19	107.5
98.303	98.356	98.425	98.142	98.603	99.582	99.543	99.649	98.883	98.835	99.356	98.172	98.506	98.896	98.669	98.4	98.592	97.758	100.16	100.16	99.154	99.104	99.019	99.721	99.527	100.92	97.857	99.848	98.721	98.153	99.259	97.478	99.533	98.339	100.66	99.269	99.633	97.38	98.993	97.911	99.796	98.969	99.498	98.496	98.168	100.05	99.547	100.6	97.377	98.576
108.12	107.47	109.05	109.87	109.54	108.15	109.07	108.76	109.07	109.66	107.39	108.36	107.28	108.88	107.27	107.8	108.67	107.95	109.94	110.1	109.29	108.98	108.22	108.05	108.61	108.73	109.04	110.3	108.93	109.06	108.99	108.69	107.59	108.98	108.26	110.06	109.09	108.55	108.21	108.42	109.38	108.3	109.83	107.79	107.38	109.88	108.23	107.35	107.65	108.79
105.47	106.48	106.69	104.66	104.88	104.04	106.74	105.61	103.94	105.75	104.71	105.81	106.11	105.45	106.15	105.76	105.8	104.95	105.51	105.33	106.02	105.66	106.2	106.68	104.64	105.29	104.27	107.53	105.1	108.07	105.91	105.47	105.73	105.4	107.09	106.42	105.55	105.1	106.46	105.21	103.79	104.54	105.21	105.48	106.51	103.65	106.29	103.38	105	104.25
107.21	107.69	108.55	107.11	108.22	108.1	107.69	109.31	107.98	107.39	108.64	108.63	108.7	108.55	108.18	108.01	107.54	107.4	108.58	107.95	108.53	105.94	108.88	107.7	107.17	107.22	108.88	107.31	107.11	108.76	108.32	108.7	108.61	108.46	108.62	109.96	108.53	108.53	108.44	108.58	109.1	107.31	106.88	108.37	108.31	107.78	107.09	107.67	108.08	108.58
104.93	106.54	106.63	106.41	105.08	105.1	105.84	104.39	105.79	106.01	105.22	105.69	105.94	105.81	105.31	106.12	105.36	105.72	106.96	103.87	104.72	103.78	105.77	105.19	106.07	105.55	105.31	106.47	105.06	105.97	105.68	106.89	104.65	106.02	105.64	105.65	106.83	106.57	104.87	105.48	105.33	106.52	104.83	106.67	106.57	104.8	105.77	106.05	106.56	107.69
106.89	108.04	106.62	107.31	108.4	106.16	107.78	106.82	107.99	106.54	107.23	107.86	108.55	108.46	107.27	107.9	105.62	107.84	107.1	109.38	108.46	108.02	107.12	106.73	107.67	107.95	108.71	107.4	106.35	107.72	107.11	107.46	107.46	107.32	108.47	107.11	106.3	107.97	108.1	108.38	106.19	107.15	108.25	107.16	108.17	107.9	106.72	108.2	109.05	107.02
99.96	98.458	98.936	101	100.08	99.883	100.92	99.392	100.3	99.852	100.18	101.46	100.19	100.58	101.57	100.51	100.36	98.895	99.037	100.41	99.969	100.02	99.946	98.829	101.04	99.363	99.632	100.05	99.627	99.119	98.655	102.01	99.728	100.74	99.498	98.912	99.08	97.514	100.19	99.131	99.581	100.23	99.294	100.93	100.63	98.96	99.704	101.38	100.96	100.8
107.62	106.55	107.89	107.23	104.66	106.17	104.9	106.51	105.8	106.41	105.64	106.05	105.72	105.82	107.34	106.19	105.68	107.74	107	108.81	105.32	105.85	106.58	107.96	105.85	106.1	106.04	105.67	105.33	107.48	106.04	105.47	106.72	106.79	103.93	105.22	106.03	104.63	105.49	106.62	106.24	106.44	105.68	105.13	105.86	106.99	105.83	105.94	106.99	107.28
105.11	105.56	106.99	104.9	104.91	105.94	105.21	105.88	106.28	106.05	102.81	103.94	105.62	105.09	104.29	107.55	105.52	107.3	103.97	104.53	105.5	103.44	105.75	104.93	105.46	106.54	106.22	105.64	106.35	104.76	105.51	106.94	105.68	105.43	105.59	105.14	106.77	106.95	105.8	105	103.94	105.35	105.82	104.46	105.76	105.3	105.35	104.12	107.82	106.19
100.47	102.04	101.38	101.63	101.15	99.853	101.64	100.04	100.04	99.516	101.1	99.57	101.92	99.368	101.78	100.94	100.83	102.34	100.6	102.35	101.15	101.27	101.48	100.16	100.56	100.41	101.32	101.29	100.37	101.72	100.45	100.8	100.07	99.926	101.78	100.8	101.33	101.78	100.76	99.643	101.9	101.1	101.77	101.53	100.65	99.407	101.79	99.637	101.12	100.56
106.33	106.36	105.62	106.53	106.14	107.81	105.3	107.85	107.56	108.21	106.39	106.01	106.65	105.54	106.34	107.77	106.25	106.16	105.91	107.25	107.25	106.97	107.23	106.35	106.37	104.45	106.06	106.08	106.53	106.11	106.41	106.28	107.31	104.82	107.01	105.82	105.59	107.26	107.11	107.68	107.01	107.04	106.77	105.47	106.89	106.35	106.51	107	105.11	106.51
106.1	106.28	105.18	105.71	106.28	105.78	103.97	105.67	105.16	104.19	105.47	105.17	103.77	104.18	106.01	106.52	105.07	107.72	106.11	105.75	105.15	105.67	106.33	103.97	106.12	106.03	105.83	106.58	106.33	105.53	106.25	105.26	105.92	105.93	105.14	104.43	107.25	105.71	106.37	105.42	105.97	106.51	106.4	105.29	104.82	107.79	105.23	104.98	105.52	104.57
107.95	109.83	108.94	107.69	108.2	107.66	108.28	106.38	109.64	108.23	108.09	109.25	108.06	109.18	108.02	108.08	107.46	109.06	106.9	108.07	108.37	108.34	108.1	108.47	108.06	106.89	108.2	107.89	107.97	108.87	108.88	110.64	108.85	108.43	109.35	108	106.56	108.53	108.63	109.35	107.4	107.71	108.63	109.39	109.15	109.63	108.89	108.56	109.52	109.26
107.93	107.52	106.47	106.38	110.23	109.14	108.25	106.47	109.4	110.65	109.67	109.22	110.02	111.11	106.58	106.47	107.05	107.09	108.16	107.65	109.7	109.29	107.5	109.03	110.46	109.56	107.78	109.08	109.61	108.45	107.72	108.59	108.02	107.3	107.17	108.99	106.34	108.57	108.67	107.01	107.93	107.15	106.66	108.73	105.77	109.85	108.69	108.86	107.18	108.77
98.865	97.907	100.87	97.709	98.943	100	99.797	98.13	99.254	100.56	100.18	99.422	99.207	98.786	98.108	98.179	97.698	99.187	98.075	97.99	99.1	97.536	97.203	98.833	98.494	98.133	98.565	99.118	98.591	98.688	99.439	99.777	100.98	99.077	99.133	99.736	97.865	98.564	97.797	97.93	98.883	96.719	99.536	99.184	99.795	97.419	100.31	97.929	99.945	99.724
97.872	99.301	99.482	98.688	97.179	97.128	98.631	98.023	99.037	98.826	99.102	97.928	97.897	96.731	98.333	96.855	99.397	98.247	97.869	97.714	95.892	98.82	97.153	98.186	97.311	99.576	98.941	99.764	99.277	98.145	98.095	98.074	97.145	98.076	97.525	97.24	99.116	99.456	98.945	99.849	99.546	97.729	97.885	97.395	96.17	98.121	98.219	98.99	97.83	98.15
107.37	109.54	106.97	106.95	108.21	105.72	108.01	107.39	108.16	107.29	107.08	108.84	107.41	106.78	108.12	107.72	108.96	108.08	107.5	106.99	107.12	106.48	108.68	106.55	109.03	106.95	108.14	108.53	108.93	106.94	109.25	108.38	108.27	107.21	107.95	107.07	107.72	109.17	108.26	106.25	108.85	106.92	108.07	109.17	108.68	109.4	108.06	107.56	108.04	107.18
106.01	105.57	105.35	106.42	107.06	105.55	106.03	106.44	105.98	104.52	104.9	105.44	105.06	105.94	106.15	106.22	106.52	106.39	107.18	105.83	105.87	105.25	106.1	106.04	106.24	105.87	105.29	105.1	106.13	106.29	107.06	104.3	106.25	105.15	105.78	106.72	106.28	105.27	106.34	106.1	107.34	105.46	105.82	106.42	105.63	107.51	106.03	105.17	106.01	105.48
98.146	97.787	98.141	98.024	97.678	97.589	96.723	96.834	98.759	98.669	98.354	98.269	99.865	98.857	95.906	97.526	98.052	98.798	97.72	98.337	98.393	99.098	97.382	98.243	97.163	98.08	98.683	97.428	97.66	98.535	97.724	97.543	96.456	97.17	99.142	97.328	97.405	98.343	99.304	97.79	98.602	97.44	98.308	97.86	97.021	98.241	99.113	97.672	97.822	97.214
108.29	108.5	105.69	107.84	109.38	107.81	109.13	105.9	108.16	107.25	106.43	106.46	107.38	106.92	108.23	107.95	109.92	107.89	107.18	107.46	107.25	107.03	106.91	106.19	108.29	108.66	109.2	107.5	109.45	108.77	107.35	107.64	107.77	107.26	107.5	109.44	107.43	109.13	108.39	106.85	107.61	106.6	108.04	109.42	106.45	108.3	107.25	108.89	108.12	106.45
106.42	105.89	104.28	104.98	106.18	104.7	105.73	105.01	105.41	104.38	105.32	107.27	105.45	104.27	105.91	107.22	106.36	106.04	105.92	104.41	105.88	107.23	105.69	105.94	105.53	104.34	105.07	103.97	105.74	105.16	106.05	106.23	105.39	106.3	105.1	106.41	105.41	104.9	107.04	106.91	104.72	106.25	105.96	106.87	105.38	104.28	105.13	104.51	105.83	105.25
109.16	108.59	107.7	107.98	109.43	107.69	108.74	107.8	107.97	107.38	108.22	108.45	108.13	107.88	107.56	109.81	107.85	108.21	106.64	108.11	106.11	107.71	108.41	108.14	107.84	108.77	109.29	108.6	107.9	109.25	108.39	108.01	109.22	107.49	109.13	107.26	110.25	109.07	108.3	108.82	108.22	108.37	108.39	107.16	107.8	107.51	107.91	107.07	108.49	108.36
106.28	106.67	105.73	104.7	104.61	106.58	104.95	106.34	104.07	105.25	105.77	104.69	107	105.36	105.48	105.32	106	104.8	105.21	104.34	105.44	105.7	104.54	104.75	106.18	106.26	105.85	105.1	105.5	106.87	105.6	105.91	105.39	106.79	105.31	105.72	105.3	104.85	105.04	104.8	103.47	104.04	104.27	105.59	106.49	106.63	104.93	106.06	104.57	104.49
107.26	108.75	108.12	107.82	108.62	108.35	109.91	108.89	111.06	107.72	108.5	109.16	108.73	108.33	107.93	108.36	108.61	108.04	109.06	108.67	107.97	108.34	108.78	106.64	108.66	106.87	108.31	107.64	108.81	107.8	110.25	107.81	108.97	108.26	109.84	107.86	107.45	108.24	108.67	108	109.39	111.03	108.53	107.13	108.21	108.41	108.23	108.57	108.87	109.37
107.06	104.36	105.04	105.22	105.43	106.21	105.49	107.19	106.9	105.47	106.39	104.42	103.32	104.87	106.42	105.39	106.27	105.58	105.75	106.73	107.01	104.94	106.59	106.04	105.63	106.2	105.05	106.42	106.94	106.06	104.94	106.63	106.64	105.91	105.29	106.45	106.16	104.74	105.63	105.07	105.42	106.25	105.41	104.88	105.31	105.17	105.07	105.02	107.06	105.46
105.69	106.11	105.21	104.3	105.77	105.17	105.64	106.7	104.14	106.06	105.58	105.63	105.57	105.59	105.16	106.57	106.95	105.85	106.32	105.27	105.17	106.24	105.43	105.16	105.21	105.68	104.93	104.21	104.86	106.48	107.88	106.88	105.82	103.84	106.77	105.94	106.19	106.69	105.49	105.28	104.8	106.29	104.92	105.38	104.46	103.95	105.76	105.37	105.41	106.33
98.266	97.441	96.751	97.613	97.118	98.137	98.25	100.21	98.777	99.562	97.333	97.695	99.793	97.865	97.717	98.917	98.697	97.408	98.111	99.009	97.598	98.816	97.793	99.283	97.075	98.414	98.115	99.945	98.245	98.525	99.423	97.33	98.535	97.071	96.464	100.95	97.65	98.939	97.981	96.891	97.783	98.488	97.846	98.393	98.295	98.561	97.151	97.921	97.728	98.85
105.25	105.01	104.94	105.54	104.75	105.17	105.92	104.06	105.35	105.33	106.34	103.8	104.04	105.74	105.34	105.4	105.03	104.95	106.18	106.38	104.54	105.92	105.68	105.15	104.97	104	106.7	106.37	106.43	106.76	106.68	105.28	106.49	105.45	105.22	106	105.4	106.8	105.38	105.87	106.72	105.84	105.31	104.9	104.67	104.25	104.21	105.18	106.33	106.65
107.52	105.12	106.53	106.1	107.17	108.25	104.95	106.85	105.91	107.74	105.71	105.08	107.02	106.25	105.92	105.83	106.81	107.39	105.77	106.69	105.97	105.13	107.62	106.81	106.95	106.65	106.84	107.39	106.21	106.49	107.29	108.29	107.46	106.64	107.94	105.42	105.81	107.49	106.44	106.83	106.85	107.25	106.23	106.48	106.14	105.32	105.86	105.38	106.58	106.9
110.45	109.98	110.45	110.54	110.04	109.89	110.39	109.91	110.38	110.6	110.83	109.19	112.04	111.32	109.44	110.23	111.73	109.49	109.76	111.13	110.53	109.95	109.94	110.03	111.26	110.96	110.22	111.59	112.1	110.04	109.28	110.2	109.5	110.86	110.94	109.21	108.99	111.11	109.67	110.4	110.31	110.44	110.56	109.76	110.32	110.62	108.55	110.3	110.63	111.28
107.96	107	107.74	108.88	107.62	109.18	108.37	106.58	109.21	107.36	109.99	108.57	108.8	108.93	108.06	108.45	109.27	108.25	108.64	107.37	109.12	109.35	107.57	109.44	108.52	109.62	107.57	107.41	109.1	107.44	107.87	110.46	106.92	109.65	109	108.86	108.6	108.35	108.91	109.23	107.66	107.77	107.55	109.13	107.82	107.22	107.23	107.67	108.67	108.58
105.25	106.29	106.65	107.92	105.97	106.25	105.29	106.84	106.11	106.23	107.62	107.48	106.73	105.03	107.41	108.89	107.11	106.23	105.77	105.98	106.33	106.88	106.19	105.67	106.5	108.23	105.61	106.54	104.96	107.89	106.26	106.45	105.43	105.31	106.88	105.93	107.14	106.87	107.31	106.32	107.59	106.66	106.75	107	106.37	106.75	106.24	107.02	106.12	106.49
104.79	106.26	105.07	106.5	105.56	103.93	104.44	104.92	106.45	106.32	105.12	105.7	106.72	104.87	106.65	104.29	107.23	104.86	103.92	106.99	104.26	105.07	107.7	107.04	105.73	106.5	106.19	106.35	106.93	106.79	105.29	105.51	104.75	106.84	105.05	104.71	104.79	106.61	107.2	103.66	106.33	106	105.15	106.48	106.64	105.14	104.12	105.32	106.79	105.03
108.84	108.78	109.33	107.56	107.62	107.66	108.78	108.22	107.85	107.87	110.71	108.61	107.2	107.92	107.96	107.36	107.56	107.64	108.89	108.36	107.53	107.45	108.28	107.37	107.34	107.57	107.14	107.64	107.8	107.18	108.01	107.65	108.74	108.21	107.57	107.35	108.09	106.7	108.09	108.74	107.13	106.96	107.04	107.88	108.64	107.31	108.79	109.32	107.96	106.99
102.57	102.32	102.05	101.76	101.78	103.16	103.3	101.66	103.5	102.93	101.61	101.46	101.39	102.67	103.29	103	102.27	102.43	103.54	103.47	103	102.08	102.61	101.99	103.05	102.53	102.03	103.23	102.02	102.79	103.97	103.43	102.42	102.12	104.27	100.53	102.36	102.59	103.32	103.16	103.38	102.77	102	103.26	103.12	103.84	103.33	102.82	102.79	101.89
101.79	99.974	99.108	98.509	100.78	99.78	99.778	100.82	100.05	99.069	99.894	99.272	99.947	98.638	101.06	100.76	99.824	100.99	101.62	100.35	100.74	101.46	99.42	102.14	100.89	99.781	99.628	100.14	101.05	100.13	99.124	101.05	99.07	99.741	100.53	100.03	99.156	99.785	100.8	99.245	101.22	99.461	101.65	100.86	101.17	100.14	100.06	99.652	101.08	99.989
104.67	105.87	105.44	105.1	105.91	104.77	106.09	105.37	104.62	105.38	106.36	106.72	105.57	105.24	105.28	105.48	105.5	105.23	105.6	105.91	106.24	104.56	106.4	105.65	105.23	105.69	105.25	105.72	104.32	104.87	105.72	105.45	105.87	104.85	103.36	106.13	107.47	106.12	106.71	105.57	106.4	104.62	104.3	104.68	106	105.79	106	105.15	105.81	105.2
107.19	105.63	107.07	106.09	106.4	107.01	106.11	106.66	106.89	106.81	106.23	105.15	106.38	107.14	107.09	106.17	106.13	106.42	106.16	107.28	107.14	105.84	106.97	106.67	108.45	107.72	106.89	107.05	107.85	105.42	106.49	106.08	106.98	105.59	104.6	106.4	106.55	105.54	106.72	106.59	106.22	106.52	107.06	106.68	108.22	104.65	106.65	106.58	104.22	106.09
106.75	107.8	105.79	108.14	109.66	107.54	107.43	108.16	108.45	107.88	104.55	108.63	106.31	107.32	105.98	108.04	107.87	109.41	109.05	108.67	107.99	108.68	106.3	108.51	107.32	107.65	107.47	107.52	106.23	107.8	106.73	108.02	107.93	107.39	107.4	105.02	107.18	107.2	107.44	108.68	107.53	107.42	107.06	107.08	107.57	109.51	107.69	106.93	108.23	108.83
106.3	105.63	105.66	105.35	106.75	106.04	104.69	105.31	105.42	105.21	104.32	105.54	105.89	104.64	105.01	105.14	106.32	104.89	105.66	104.81	105.56	107.21	105.5	104.22	106.21	105.67	105.54	104.9	105.61	104.41	105.05	105.76	106.7	105.12	103.9	104.62	105.74	105.7	105.46	106.04	105.8	105.28	105.65	105.07	105.02	103.65	107.76	105.56	105.41	106.81
99.709	98.715	102.08	101.27	99.683	100.53	100.64	100.85	99.726	100.57	101.94	101.31	99.77	101.51	100.38	100.7	101.43	100.1	101.98	100.4	99.239	102.37	100.6	100.76	100.41	100.57	99.343	100.31	99.176	99.833	101.14	99.558	100.72	100.31	102.13	98.795	100.27	99.826	100.15	99.03	99.128	101.04	99.714	100.09	100.42	102.81	99.373	100.13	100.62	98.688
105.04	105.77	105.61	105.69	104.08	104.95	105.89	106.1	104.72	107.2	104.93	104	104.41	106.71	105.48	105.9	105.27	104.92	105.52	104.3	105	103.31	105.16	105.57	105.94	103.87	105.8	104.83	105.06	104.55	104.4	106.55	106.48	104.01	106.61	105.53	107.14	104.23	105.11	106.18	107.07	105.39	107.03	106.62	105.6	105.11	105.3	105.64	106.16	104.63
106.2	106.52	105.6	107.88	108.51	107.07	107.16	106.6	107.28	105.36	106.7	106.21	105.78	105.11	107.83	107.05	106.55	106.43	107.83	105.89	106.2	107.02	106.81	107.32	105.95	104.92	106.25	106.74	105.09	107.99	105.77	106.45	107	106.21	106.89	104.93	106.63	106.6	108.28	106.02	107.23	104.85	108.2	106.62	106.19	107.2	106.27	105.65	107.76	106.68
105.43	106.24	105.12	105.84	106.35	106.06	105.05	103.99	105.45	106.41	105.16	104.46	105.1	105.1	105.53	105.67	105.6	108.15	105.73	105.19	106	104.23	106.02	105.13	105.16	105.91	105.75	105.23	104.9	105.01	105.91	104.44	105.54	105.48	105	105.07	106.44	105.26	106.43	107.56	106.41	105.38	106.37	106.59	105.34	104.36	105.86	105.8	105.62	104.72
106.26	106.06	105.03	104.74	106.05	106.48	106.27	104.25	106.1	106.88	105	106.48	106.63	107.2	105.47	106.2	104.85	106.06	106.22	105.03	107.05	105.77	106.46	105.33	106.49	105.2	105.74	107.68	105.87	106.72	106.34	106.43	104.23	106.02	107.06	105.47	107.43	108.27	105.59	106.02	106.77	105.95	105.21	106.25	105.37	106.82	105.33	106.33	106.57	107.53
99.672	102.11	100.62	99.777	100.42	100.69	102.11	100.94	100.55	100.62	101.62	99.092	98.794	99.87	101.09	101.45	100.7	100.98	100.85	100.99	101.83	100.77	101.08	102.1	101.93	101.68	101.08	101.34	101.6	101.4	100.86	101.71	99.781	100.66	101.31	98.825	100.49	99.085	100.7	99.874	99.541	99.903	100.13	99.408	101.12	100.44	101.3	100.44	100.61	101.3
106.12	106.46	105.85	107.65	107.43	107.56	107.53	106.46	108.42	106.57	107.15	105.18	107.24	105.9	106.67	106.59	105.89	105.37	107.49	107.45	106.06	106.08	106.73	106.95	105.22	105.96	106.74	106.3	104.76	106.67	106.54	106.99	105.85	106.79	107.01	107.63	105.82	104.4	107.7	105.81	106.22	106.74	107.81	104.58	107.76	106.88	105.71	108.53	107.17	105.86
98.088	98.325	98.399	98.856	100.16	98.715	98.113	99.161	99.169	98.264	97.322	99.505	100.12	99.009	99.026	99.704	99.201	97.887	97.657	98.174	99.689	97.544	98.366	99.31	98.369	99.604	98.238	101.12	98.811	99.717	99.565	99.123	97.78	97.967	99.277	98.361	98.01	98.731	100.12	99.011	98.779	97.605	98.786	99.657	97.795	99.476	100.72	97.47	99.011	98.961
108.53	108.44	108.14	109.45	109.35	109.31	109.52	108.15	107.82	108.79	107.07	108.59	108.07	107.39	107.96	107.39	108.89	107.81	107.84	108.85	108.04	107.15	108.93	107.99	106.95	107.08	108.01	108.44	106.96	106.9	108.72	108.05	109.3	107.23	108.03	110.02	108.48	108.89	107.16	110.06	107.67	110.39	108.23	109.67	107.91	108.42	108.22	109.98	108.51	107.68
107.34	106.07	107.83	107.18	107.34	108.07	107.66	105.96	105.77	106.02	107.45	106.77	105.65	105.17	107.23	106.45	106.15	104.88	107.44	106.8	107.26	107.68	106.74	104.77	105.52	107.21	105.23	107.42	107.14	106.58	109.29	105.56	107	106.06	108.01	105.29	106.53	106.1	106	105.92	106.11	105.89	106.7	107.86	107.67	106.2	105.68	105.76	106.3	106.95
107.64	109.04	107.11	107.59	108.87	107.79	108.82	108.76	109.06	108.92	108.6	107.8	110.03	108.45	107.34	108.6	107.74	107.44	109.28	108.17	108.63	109.59	107.61	109.89	109.53	108.94	108.73	108.48	108.18	108.24	107.98	108.72	109.26	107.34	107.6	109.83	108.31	107.43	107.91	107.55	108.65	108.2	107.49	107.81	107.25	107.73	108.78	109.35	109.52	108.67
103.65	104.4	103.94	104.83	105.12	104.26	107.1	105.69	105.76	106.68	103.78	104.96	105.09	106.54	106.9	105.18	105.99	104.5	106.27	104.6	105.59	106.51	105.41	105.45	106.21	105.48	106.31	106.1	107.95	104.91	105.79	105.24	106.68	103.86	105.12	105.29	105.95	107.02	104.83	107.3	105.75	105.09	105.03	105.55	105.24	106.25	107.01	105.25	106.99	106.96
106.1	105.99	105.74	107.38	107.03	106.27	105.79	105.54	106.06	106.06	104.9	105.69	105.02	106.51	104.86	106.15	106.34	106.35	105.72	106.97	106.43	105.75	106.95	107.55	105.68	105.58	107.61	106.73	105.81	106.23	107.96	105.9	106.81	105.76	107.37	106.97	107.36	106.16	107.87	106.62	106.11	106.08	106.19	106.38	105.99	107.77	107.31	106.23	106.24	106.61
100.69	99.463	100.2	100.39	101.29	100.97	100.03	102.77	100.25	100.17	102.29	100.4	101.68	100.04	99.969	101.82	99.379	100.31	100.67	100.6	101.43	101.67	100.15	101.22	100.78	100.01	100.47	100.11	100.14	100.31	100.37	100.21	99.381	99.865	100.38	99.639	100.11	100.7	100.77	99.942	101.07	99.877	99.54	101.07	98.624	100.35	100.6	100.75	101.89	100.21
98.588	98.321	98.021	96.561	98.906	98.975	98.423	95.914	97.718	98.268	98.15	96.986	97.696	98.07	97.777	98.724	97.669	98.573	97.331	99.539	97.608	98.577	95.887	97.465	98.179	98.269	98.317	97.003	97.485	98.143	96.825	100	98.054	99.63	98.674	97.886	99.059	98.744	98.977	99.127	97.994	97.415	98.986	97.755	98.066	97.744	98.718	96.33	96.606	99.219
110.91	108.49	107.18	108.59	108.49	109.34	109.41	108.74	107.4	108.45	108.81	109.39	110.63	109.53	107.37	109.23	109.06	108.94	108.15	110.05	108.6	108.96	108.87	108.07	109.25	107.39	108.37	109.27	108.55	107.9	109.65	107.82	109.32	107.51	107.9	108.4	109.34	108.29	108.27	109.22	108.15	107.8	107.5	109.35	108.98	107.61	109	109.24	108.89	109.33
108.52	108.71	107.02	108.18	107.71	108.02	108.11	107.97	106.81	107.79	107.94	106.88	108.59	108.2	106.81	108.4	108.17	110.05	108.43	107.98	106.97	106.57	106.52	108.18	107.74	107.88	108.55	108.57	108.21	107.56	107.73	108.15	108.42	107.29	107.31	107.04	107.17	107.27	108.19	107.95	108.81	107.48	106.54	108.13	108.82	106.9	106.21	107.73	108.23	106.88
107.7	107.68	106.65	107.83	107.64	108.73	107.53	109.29	107.86	107.08	106.68	108.62	108.72	108.43	108.39	109.17	108.01	107.59	107.34	107.69	109.13	107.76	108.4	105.71	107.7	108.17	108.76	107.54	107.23	107.92	106.91	107.59	109.73	106.79	107.41	106.22	107.4	108.86	109.78	106.07	108.23	106.72	107.09	109.2	107.68	106.96	109.36	107.3	108.54	107.64
98.625	99.212	100.43	96.735	97.684	98.71	98.063	98.169	97.933	97.973	97.746	97.593	99.415	99.715	98.752	99.563	99.054	98.358	98.488	98.537	98.79	98.113	98.308	99.856	99.082	98.335	97.536	98.981	99.578	99.427	99.622	98.713	98.863	97.726	100.22	99.117	98.409	99.427	98.424	98.427	96.525	97.707	99.022	97.962	99.674	97.122	99.508	98.74	100.28	97.795
99.482	97.975	96.95	98.75	98.556	98.579	96.412	96.459	96.885	97.264	97.146	99.97	97.842	99.795	98.019	97.259	97.192	99.282	97.937	98.135	98.59	98.019	97.493	97.188	97.431	95.592	98.419	98.15	96.886	97.135	97.38	96.104	97.724	98.88	96.897	97.148	96.579	98.969	97.71	100.5	98.374	99.02	98.609	99.359	97.185	96.768	96.475	97.755	97.926	98.411
108.72	109.07	107.91	108.14	107.09	107.63	108.26	106.73	106.87	108.07	108.4	108.66	107.58	106.87	108.91	107.99	108.82	108.65	108.12	106.14	107.9	107.27	108.2	107.9	109.01	107.22	107.68	107.4	108.19	109.04	109.21	106.96	107.73	109.1	108.19	107.63	109.28	107.06	108.36	108.19	109.13	110.23	109.08	107.28	108.55	106.96	110.17	108.86	109.3	110.28
100.54	98.569	97.41	98.963	100.81	99.849	98.925	99.346	98.892	98.599	99.441	99.102	98.611	98.76	99.985	99.703	97.718	96.579	98.013	97.945	99.813	99.245	99.177	100.28	97.253	98.448	99.185	98.555	97.533	98.418	99.54	98.692	99.639	99.754	99.913	98.487	99.18	97.414	98.523	98.857	99.193	100.81	99.062	100.23	98.992	98.639	98.561	100.04	97.786	99.174
105.97	105.65	104.35	105.85	106.02	105.89	107.56	105.71	106.07	106.13	107	106.59	105.68	106.89	105.08	106.7	105.73	106.33	105.88	106.41	106.21	104.86	105.74	107.17	105.74	105.47	107.79	106.69	105.58	106.14	106.49	107.37	104.36	105.84	107.01	106.49	106.22	106.61	104.46	105.85	106.19	105.18	105.67	105.66	105.84	105.72	107.08	106.46	106.45	105.84
109.98	109.08	106.92	108.47	109.09	107.96	107.83	107.03	108.67	108.8	108.04	109.21	109.06	106.67	109.01	107.93	108.23	109.02	107.72	109.11	108.14	108.3	106.83	107.22	108.72	107.56	106.71	108.92	107.58	107.42	107.73	109.16	107.64	109.42	108.2	107.45	107.61	107.88	109.14	107.45	110.04	108.8	108.43	106.98	107.67	108.71	108.78	107.78	107.75	107.91
100.94	101.34	101.04	100.43	100.19	100.85	101.77	100.43	102.12	99.191	100.34	99.514	100.87	102.09	100.3	100.76	100.9	101.97	101.08	100.89	101.95	100.01	101.38	99.945	101.83	100.59	101.42	102.77	101.38	99.733	98.576	98.798	98.588	100.69	99.948	101.01	100.87	100.55	101.73	101.51	100.83	100.06	101.08	101.28	100.6	101.47	101.41	101.02	100.66	101.84
98.387	98.042	99.484	97.59	98.139	97.141	99.345	99.643	98.594	97.887	98.086	98.402	96.317	96.731	97.393	97.902	98.597	99.013	98.634	97.132	97.77	97.893	97.43	97.381	96.233	99.258	97.805	97.97	96.14	98.988	98.018	96.393	97.243	96.737	98.645	97.47	99.47	99.015	98.575	97.786	99.59	98.923	97.599	96.718	97.625	97.889	97.886	98.936	98.755	98.085
106.57	105.71	105.39	106	106.8	106.1	106.28	104.87	104.42	104.73	107.02	107.23	106.52	105.64	104.45	104.4	105.36	105.22	104.57	106.53	106.01	107.58	105.69	105.5	106.05	104.91	106.17	105.74	105.13	106.79	104.36	106.22	104.99	106.69	105.41	106.48	105.88	105.34	107.21	105.59	105	104.82	106.21	105.77	106.7	107.14	105.69	105.36	105.79	104.77
106.77	106.76	108.64	107.76	108.59	107.57	107.29	107.43	108.59	108.33	107.05	108.9	106.04	107.37	106.39	105.85	107.79	107.34	107.62	108.72	107.84	108.48	106.8	106.3	108.28	107.3	108.13	108.86	107.81	108.5	107.65	108.12	105.56	108.21	106.87	110.24	107.73	108.87	109.86	109.4	107.1	108.09	108.2	106.88	108.56	108	106.33	108.76	109.31	106.85
107.45	105.92	105.89	104.63	106.49	105.39	104.03	105.53	105.63	106.53	107.14	104.95	106.29	104.68	106.36	106.54	105.39	105.79	105.8	105.28	107.42	104.78	105.36	106.32	105.18	105	104.27	106.36	105.15	106.13	104.84	104.93	105.9	105.82	105.18	105.77	103.5	105.81	107	105.21	104.55	105.33	106.97	104.92	105.48	105.77	106.2	106.51	105.08	105.75
107.5	108.39	107.7	109.91	108.51	108.06	108.68	106.22	108.96	109.44	108.36	109.16	109.52	107.46	110.41	109.44	108.98	110.47	109.91	109.11	109.05	108.77	109.63	109.78	108.07	108.58	107.38	110.23	108.41	107.87	109.64	108.93	108.81	108.32	110.62	109.1	108.83	109.96	108.14	108.31	110.17	109.13	110.05	108.63	108.86	108.8	107.8	108.43	108.97	109.55
105.36	106.49	105.94	105.65	104.22	105.96	106.24	106.74	105.47	104.32	106.18	106.99	105.06	106.68	105.06	105.76	104.2	104.49	106.34	105.1	104.87	107.1	104.85	105	105.5	105.16	105.06	106.56	106.31	105.03	105.49	107.66	105.87	105.95	106.26	104.57	106.14	105.85	106.28	105.19	105.28	106.75	106.17	107.07	105.36	106.19	106.75	106.64	105.47	104.37
105.77	105.5	106.28	107.44	106.3	106.14	106.63	106.04	106.92	107.33	106.59	106.3	105.46	106.88	106.71	106.1	105.22	106.72	106.31	105.51	107.45	108.14	107.72	105.93	106.61	106.28	106.52	106.89	107.22	105.34	105.45	105.59	105.91	107.13	107.17	105.36	107.12	105.81	105.92	106.32	105.79	104.64	105.43	106.95	104.79	108.33	106.56	106.21	106.45	106.55
107.93	108.89	107.8	107.79	108.33	108.07	109.4	108.4	107.2	108.75	109.47	108.69	110.04	109.02	107.74	108.96	107.94	107.94	107.69	108.29	109.13	109.71	109.06	108.7	108.48	108.93	107.91	108.46	108.86	109.92	107.71	108.79	109.94	108.28	107.77	108.71	107.84	108.41	108.29	108.4	107.01	109.26	108.38	110.59	107.47	108.19	109.41	107.62	108.07	108.7
109.59	110.2	110.38	109.36	110.35	110.48	110.95	111.43	111.74	110.47	110.15	111.27	107.82	110.09	109.27	109.85	110.65	111.17	109.89	109.76	110.89	112.35	111.52	109.54	110.01	109.61	110.85	110.91	110.07	109.65	111.51	110.1	109.69	110.87	109.37	109.03	109.46	110.95	111.01	110.1	111.32	110.1	110.55	109.64	109.15	109.37	110.95	109.96	111.22	108.92
110.71	111.33	111.13	110.18	110.04	110.3	110.1	111.34	109.97	111.43	110.53	109.77	111.5	110.67	111.65	109.79	110.29	110.07	110.04	111.37	109.87	110.24	111.25	109.57	110.08	109.49	111.58	111.03	109.46	110.16	110.78	110.32	111.25	111.13	111.13	110.91	110.27	110.28	109.24	110.66	111.68	110.9	111.66	110.94	109.05	108.91	110.05	110.83	110.04	110.02
105.9	105.25	106.35	105.83	105.59	106.07	103.84	106.16	105.16	104.73	105.59	105.33	106.68	106.93	105.82	105.81	105.92	107.06	107.81	104.94	104.28	107.11	105.53	105.42	107.27	105.57	105.71	106.53	105.44	106.57	106.87	106.2	105.96	106.84	106.27	105.35	106	105.53	105.93	105.02	106.11	105.73	105.74	106.77	106.48	105.54	105.57	106.61	106.5	104.97
105.47	105.32	105.57	106	106.02	105.17	108.37	106.42	106.86	107.42	105.59	106.04	106.9	107.14	105	105.88	106.4	106.75	106.41	106.39	106.43	106.6	106.8	106.12	105.17	106.4	106.69	106.8	106.99	107.4	105.86	105.64	106.03	107.31	106.83	104.6	106.66	108.28	105.95	107.39	107.93	107.32	107.65	106.3	105.6	107.41	106.13	106.14	106.62	104.8
98.738	98.108	98.472	97.229	98.056	98.814	97.122	97.04	97.53	96.359	98.832	95.822	98.651	96.169	96.151	98.897	98.569	98.474	96.44	97.297	98.482	98.633	99.345	98.732	98.939	97.944	97.894	98.53	98.202	98.815	97.966	98.972	100.52	98.342	98.066	99.187	99.782	96.064	99.08	97.427	98.296	98.067	98.83	98.406	97.513	96.987	98.296	98.145	99.067	98.709
110.66	109.6	107.51	107.48	107.8	107.5	108.6	109.79	109.53	108.42	108.02	107.09	108.24	108.34	110.22	109.82	109.14	111.4	109.9	107.42	108.04	107.74	108.43	107.05	107.8	107.78	108.65	107.29	109.72	107.98	108.06	107.32	110.03	108.57	107.66	107.75	108.73	107.95	108.4	107.43	107.11	109.57	108.96	106.28	107.79	108.97	109.75	108.34	107.24	108.27
102.3	100.76	100.89	101.88	99.795	100.5	101.72	100.74	101.53	100.39	101.49	101.52	101.6	100.02	100.33	100.53	100.82	100.57	101.35	100.86	102.67	101.68	101.83	100.8	101.29	100.91	100.98	100.83	100.62	102.08	101.08	99.866	99.776	102.37	100.61	100.55	101.07	100.86	101.84	101.36	101.61	99.332	100.14	101	101.95	101.04	101.65	100.86	101.35	101.3
107.18	106.82	108.5	107.52	107.68	106.02	107.24	107.43	108.12	108.99	106.6	106.98	108.6	109.24	108	107.89	108.25	108.78	107.51	107.12	107.11	108.37	106.15	109.06	108.66	106.15	108.72	107.05	107.8	107.31	108.84	107.6	107.71	108.3	108.61	106.5	107.62	106.79	107.56	107.08	108.49	106.51	107.92	108.4	107.95	109.27	108.61	107.56	106.93	107.37
99.315	100.35	99.182	100.61	99.916	101.17	100.65	98.858	102.19	99.973	100.24	100.81	99.898	99.831	100.86	99.826	100.9	99.543	100.61	100.55	100.82	99.638	101.21	100.41	100.23	100.96	100.82	101.45	99.214	99.685	100.51	99.845	98.685	100.93	101.12	99.692	100.75	101.95	101.81	100.65	99.389	102.34	100.35	100.86	100.47	98.412	100.8	100.78	100.61	100.98
106.76	106.21	107.39	107.89	105.93	105.88	107.53	105.79	107.38	107.61	106.47	106.26	105.91	106.91	107.9	107.3	107.76	104.7	105.8	105.75	107.48	106.4	107.12	108.08	106.5	105.36	107.3	107.73	106.92	106.4	106.63	107.83	107.14	107.16	106.5	106.36	106.68	107.38	107.77	106.08	107.99	106.14	106.22	105.31	106.54	106.77	106.67	106.02	106.6	106.16
107.84	108.89	109.61	108.38	107.5	107.87	108.17	110.28	108.45	107.37	107.26	109.33	107.75	108.12	109.38	108.67	109.07	107.99	107.53	110.05	107.87	106.49	108.22	107.42	108.16	108.85	108.82	107.72	107.35	108.49	109.42	108.53	107.55	108.66	109.08	107.56	105.69	107.79	106.56	108.16	109.07	109.56	107.98	108.72	108.11	107.76	107.87	109.9	108.37	108.74
109.01	111.44	110.48	111.12	109.14	110.23	110.02	111.12	111.23	111.68	108.62	111.49	111.32	110.82	109.56	111.69	109.97	110.09	110.38	110.68	109.06	111.53	110.89	110.88	109.93	110.29	110.49	111.63	109.62	110.82	108.85	109.82	109.76	110	110.7	110.4	110.65	110.18	110.93	108.99	111.24	111.42	110.24	110.63	111.22	111.09	110.6	111	110.71	110.46
101.81	103.88	102.21	101.19	102.07	102.44	102.63	104.85	103.42	102.03	102.45	101.46	102.05	103.65	101.4	101.83	101.22	102.26	101.12	101.4	103.62	103.74	102.59	104.74	103.47	102.77	103.12	102.64	103.68	102.33	102.57	102.92	101.94	101.78	102.68	102.22	101.26	101.3	103.26	102.94	101.27	103.15	102.4	104.95	101.61	103.03	102.47	102.81	103.78	102.3
100.09	101.29	99.391	101.27	100.65	99.724	98.447	99.861	99.793	100.87	101.07	99.844	102.04	99.595	101.21	100.62	100.94	100.96	99.914	100.55	101.73	101.74	101.1	101.35	100.14	102.15	100.04	100.95	100.26	100.92	100.7	100.8	102.21	102.15	100.81	100.6	99.649	100.03	99.87	100.95	100.4	100.39	100.62	100.24	100.13	100.53	101.12	101.44	100	101.49
108.04	105.43	107.2	103.98	105.65	107.23	104.57	105.38	107.03	107.6	106.44	106.9	104.44	104.25	106.1	106.82	106.52	106.3	105.32	106.19	106.51	104.79	105.17	106.35	105.91	104.86	105.67	106.09	105.64	105.7	105.81	106.63	106.06	105.46	106.11	105.1	105.39	106.39	105.21	104.49	106.59	106.19	106.46	105.94	104.83	105.91	104.36	105.7	106.34	106.41
107.06	107.05	107.68	107.62	106.18	106.63	105.76	105.98	106.41	105.75	108.08	106.7	105.9	106.66	107.14	104.87	106.78	106.72	107.61	105.68	105.54	106.76	107.84	106.21	108.27	105.95	105.97	105.61	106.93	105.86	106.86	106.51	107.67	105.85	104.87	105.79	104.8	106.2	107.47	106.26	107.57	105.64	106.85	105.5	106.91	104.53	106.54	107.73	108.09	106.17
105.26	105.61	105.92	106.05	105.2	105.94	103.32	105.98	106.47	105.71	105.96	105.79	104.21	104.82	106.26	106.04	104.61	105.26	106.02	106.27	106.57	106.28	105.58	107.02	106.57	107.21	105.59	105.81	104.03	106.23	105.31	104.94	105.61	104.36	106.07	106.2	106.29	105.74	106.29	106.06	107.18	104.12	107.86	106.07	106.79	104.78	105.46	104.4	107.11	106.54
109.78	111.62	110.32	111.98	109.28	107.24	109.6	111.07	109.86	110.18	112.29	111.72	110.72	110.46	109.84	109.17	111.77	110.54	110.88	110.75	110.22	110.49	110.39	110.11	109.73	110.76	111.1	112.07	110.41	109.14	110.06	111.16	109.25	109.11	109.54	110.85	110.7	109.48	111.38	110.27	110.24	109.38	109.54	110.43	109.81	108.85	110.01	109.27	110.99	109.69
106.59	109.3	107.45	108.55	108.5	106.58	108.35	108.03	109.97	108.05	108.75	107.71	107.24	107.25	107.94	108.35	109.03	108.01	107.24	107.38	107.19	107.34	109.3	108.76	107.89	107.84	107.72	107.13	107.68	108.39	107.84	107.83	107.02	108.68	107.34	107.8	107.53	109.15	106.01	107.48	108.34	109.5	108.31	107.92	107.5	108	107.58	109.7	107.77	108.36
105.15	106.67	105.46	107.24	106.29	105.76	106.66	106.56	106.12	106.39	106.11	105.6	104.73	106.41	106.16	106.94	106.88	105.03	104.36	106.12	106.38	104.34	105.2	108.2	106.5	104.72	106.1	106.14	105.9	104.14	105.35	105.87	105.39	104.77	105.68	107.24	104.36	106.33	104.88	106.12	107.3	106.46	105.55	103.65	105.26	105.18	105.98	104.35	105.15	105.72
106.23	105.99	107.46	106.74	107.15	106.4	107	106.65	106.54	106.25	106.62	107.23	107.59	107.72	106.28	106.57	108.58	107.95	107.31	107.89	107.19	107.9	104.06	104.68	104.95	105.48	106.78	106.08	105.61	105.6	105.91	107.09	106.8	106.4	105.11	105.71	105.66	105.17	106.46	106.55	107	107.29	108.13	106.51	106.68	105.64	104.61	106.67	107.42	106.39
106.29	105.75	105.59	104.45	105.95	107.03	105.37	104.07	105.77	106.49	105.86	105.14	106.29	103.73	106.11	104.49	106.6	106.31	105.03	106.95	105.27	105.87	104.39	105.72	105.65	105.19	105.28	105.53	104.38	106.64	105.84	106.08	104.69	106.17	105.39	105.69	105.06	105.95	106.4	106.61	104.85	106.15	106.15	105.39	105.62	105.32	106.34	104.09	105.68	105.81
99.011	98.802	99.091	99.029	98.033	98.137	99.027	98.728	98.681	97.926	99.443	98.531	99.987	97.917	98.142	97.494	97.868	100.38	99.774	99.154	98.754	97.179	99.082	97.01	98.153	99.98	99.568	97.846	99.934	99.157	98.761	98.48	99.867	97.96	98.298	97.86	99.055	98.914	99.158	97.793	98.591	99.418	99.384	99.17	98.366	98.656	97.897	98.161	99.74	98.576
109.5	112.07	110.94	110.39	109.72	110.82	109.32	110.54	109.51	110.2	110.84	108.33	111.79	110.3	108.89	109.77	109.99	109.27	110.78	110.41	111.49	110.4	111.06	108.9	110.58	111.02	109.77	110.09	111.27	110.59	111.82	110.16	110.27	107.23	110.04	110.06	109.1	109.09	109.92	111.76	109.57	110.84	110.32	110.88	111.77	110.41	109.67	111.98	110.4	108.72
99.765	100.13	101.27	100.8	102.48	99.852	100.66	101.21	98.882	100.68	99.931	99.911	99.263	99.473	100.54	100.05	99.769	102.17	101.7	100.37	101.28	100.72	100.51	100.23	100.34	100.12	100.2	100.54	98.064	99.428	100.25	99.163	99.41	100.49	99.111	100.5	100.76	101.25	99.282	100.18	99.049	99.026	101	99.057	100.83	99.247	100.03	100.31	101.33	100.18
110.85	111.12	109.92	109.92	110.15	109.67	109.92	109.88	111.27	111.18	109.95	110.84	110.74	111.16	111.13	110	111.03	110.11	110.09	109.47	111.17	109.41	110.84	110.74	111.37	109.41	110.84	110.62	109.51	109.79	109.77	110.28	110.51	112.59	110.43	111.15	109.93	108.93	109.97	111.47	110.37	108.71	109.87	110.61	110.78	110.39	110.5	111.28	110.6	110.38
107.42	106.68	105.74	105.2	107.68	106.55	106.47	108.33	106.25	106.57	106.54	106	105.63	105.68	106.08	106.27	105.89	106.47	106.2	107.54	107.26	106.61	105.4	107.44	107.11	106.47	105.36	105.48	107.52	106.09	106.16	106.75	106.45	105.67	107.01	105.69	105.42	107.02	105.47	106.17	105.35	107.65	106.67	107.48	107.4	107.42	106.26	104.69	107.41	105.79
108.66	109.77	108.15	109.19	107.06	108.64	109.84	110.54	108.14	110.37	108.43	111.14	107.65	109.79	108.71	109.34	108.18	108.89	107.33	109.17	108.35	108.62	107.68	108.82	107.93	109.99	109.16	108.8	107.42	108.8	107.42	109.68	109.71	109.79	109.17	107.68	107.31	109.23	106.63	108.79	108.98	107.47	107.55	107.13	108.79	107.94	111.31	107.63	108.28	107.61
107.83	108.09	107.83	109.12	108.33	109.03	109.06	107.45	107.51	106.4	107.27	106.86	110.35	108	107.46	108.87	108.39	107.29	107.45	106.55	107.61	108.37	107.94	109.53	108.74	109.04	106.72	106.82	107.48	107.11	109.45	107.03	107.76	106.45	107.33	107.91	109.24	109.19	108.27	108.27	107.11	107.88	106.66	108.21	107.97	108.67	108	108.94	108.61	107.29
105.64	105.85	105.6	106.83	105.83	106.45	104.29	108.06	106.81	106.44	105.78	107.36	106.7	105.44	105.74	106.26	107.1	107.29	107.68	105.97	105.83	107.93	106.89	105.12	105.45	107.88	104.45	105.85	106.41	105.83	106.31	106.97	107.74	105.06	105.76	106.76	105.89	105.4	106.22	107.12	107.35	105.16	106.48	106.2	107.05	105.44	104.92	106.31	106.21	107.37
108.94	110.51	107.09	107.8	110.04	108.12	109.39	109.08	108.8	107.66	108.9	108.64	109.51	107.76	109.41	109.12	109.17	108.13	109.3	110.14	107.53	106.5	108.7	109.75	107.35	109.7	110.09	107.08	108.56	109.02	108.82	110.9	107.24	108.37	109.04	108.58	107.57	108.89	107.37	108.81	109.03	107.91	109.52	109.17	108.47	108.25	108	109.27	108.34	108.19
107.28	106.93	105.72	106.48	107.37	106.5	105.3	107.11	106.63	106.23	106.31	105.63	105.52	105.69	105.22	107.34	106.15	107.68	107.04	104.79	106.75	104.73	106.42	107.09	106.5	106.28	106.13	106.42	107.01	106.65	106.65	107.25	106.01	106.35	106.77	106.29	106.64	107.99	106.21	106.61	106.81	107.05	106.33	105.65	107.63	106.98	105.96	107.33	106.92	105.47
105.4	104.41	106.23	105.75	104.47	104.95	104.97	105.17	105.93	106.42	105.14	106.24	105.28	105.74	104.02	104.08	105.45	107.13	104.43	105.8	105.45	104.63	107.36	105.84	106.24	105.51	105.61	105.93	106.37	106.7	104.12	105.92	105.51	106.14	105.76	106.49	107.69	106.34	105.24	106.68	104.64	105.77	105	105.78	105.79	105.37	105.58	105.24	106.3	105.17
98.241	98.508	99.381	96.933	97.645	99.426	99.186	100.11	97.94	97.386	98.459	98.41	98.386	98.436	97.092	98.417	98.749	97.883	97.956	96.748	99.598	97.289	97.782	97.717	96.941	98.109	97.23	97.237	98.827	97.508	98.506	98.835	97.477	98.974	98.363	96.844	97.292	98.15	98.297	97.752	97.872	96.695	98.52	98.724	98.982	98.229	97.352	97.558	98.664	97.5
100.26	100.7	100.06	100.48	98.758	100.91	99.117	99.535	101.17	99.596	101.55	100.27	99.553	99.621	99.439	99.888	101.49	100.08	100.47	99.164	100.98	100.01	100.46	98.946	101.07	100.54	101.1	99.147	100.49	99.846	99.545	101.24	99.73	100.88	100.13	98.989	101.02	100.6	100.01	100.34	99.189	97.6	100.21	99.938	99.702	100.17	101.57	100.21	99.378	100.38
102.1	100.42	103.24	102.89	104.63	103.59	102.41	102.29	102.88	102.72	102.3	102.27	102.25	103.42	102.42	103.39	102.81	101.65	103.18	103.32	103.45	103.41	100.93	103.16	102.41	103.02	104.59	102.18	103.14	103.27	101.84	101.82	102.97	102.46	102.65	102.67	103.97	102.08	102.48	101.51	102.85	103.96	102.55	103.65	102.73	102.34	103.05	102.3	103.69	103.28
105.85	105.34	106.06	106.01	104.1	105.1	104.77	106.67	106.68	105.9	104.99	103.75	104.94	105.8	106.56	104.66	105.32	104.36	105.66	105.72	105.44	105.37	104.25	104.07	105.73	103.62	104.17	105.22	106.94	106.82	105.84	105.87	105.84	106.47	106.18	105.12	104.44	105.48	106.85	104.73	107.12	104.75	105.64	105.77	105.5	104.59	104.62	105.95	105.69	104.17
107.81	107.42	108.08	107.86	107	108.1	108.47	108.22	109.16	108.97	108.13	108.76	108.95	108.79	107.8	110.68	108.58	107.98	109.15	108.67	107.67	108.49	108.33	108.3	107.13	110.24	107.25	108.38	108.11	107.53	107.29	106.83	110.05	108.16	108.99	107.78	107.68	107.08	108.64	107.49	108.1	108.84	109.9	108.3	107.44	109.39	108.26	108.26	107.43	108.31
107.31	105.15	107.01	107.45	106.29	107.11	106.47	107.23	106.6	105.69	106.67	104.94	104.33	106.47	107.6	105.99	105.09	106.96	106.04	105.87	106.52	105.68	106.89	106.56	106.97	107.11	106.07	107.04	108.28	106.69	106.42	103.97	106.98	107.23	106.36	105.85	105.44	105.84	105.09	105.31	104.61	106.18	105.44	106.04	107.23	107.55	106.96	105.38	106.94	107.67
107.03	108.94	108.85	109.91	108.31	106.92	107.96	108.32	109.23	107.57	108.35	109.11	108.18	108.14	109.1	108.32	109.48	106.66	107.6	109.83	108.31	109	109.32	108.41	109.09	107.84	107.84	108.03	110.34	107.42	108.16	106.57	108.44	108.1	108.55	110.01	108.67	107.61	106.55	107.97	106.99	109.03	109.15	108.02	108.68	107.34	109.06	109.19	108.38	107.95
107.74	106.58	105.26	106.14	107.54	106.63	106.06	107.9	106.48	107.56	106.06	106.88	106.07	108.48	106.24	105.29	104.42	106.12	107.16	108.07	105.3	106.63	104.93	106.71	107.92	106.29	106.51	106.93	106.29	108.28	107.59	106.86	105.71	107.88	107.53	106.85	105.66	107.63	106.22	106.95	105.75	107.89	106.73	107.94	106.71	107.16	107.4	107.48	107.95	107.07
98.232	97.341	96.305	98.478	97.063	98.139	98.032	98.373	97.769	97.276	97.053	97.602	98.194	97.648	97.6	98.871	96.547	98.486	96.675	99.514	98.071	98.337	98.189	98.146	98.934	99.363	98.179	96.679	98.491	98.744	99.098	97.507	98.316	99.381	96.774	97.546	97.76	98.871	99.024	98.36	97.053	97.819	98.154	96.694	98.582	98.264	99.143	97.717	97.384	97.497
107.6	108.86	108.46	108.78	108.71	108.26	107.57	106.37	108.57	106.79	106.55	107.78	107.5	108.17	106.64	107.02	108.78	108.21	108.77	109.04	108.11	107.72	108.68	108.38	108.39	108.42	108.1	109.24	106.91	108.13	107.13	110.11	108.32	108.91	107.07	109.12	108.37	109.09	108.19	108.41	108.8	108.12	109.07	108.38	108.38	108.09	107.24	108.13	108.24	107.44
106.74	107.22	105.97	105.55	106.4	105.3	106.9	106.39	107.49	105.9	106.17	104.65	106.89	106.55	106.87	106.25	106.33	105.18	107.22	106.81	105.83	106.9	105.11	108.31	106.1	106.94	106.92	106.58	107.28	106.83	105.35	106.93	106.44	106.7	105.43	106.85	106.79	108.08	106.12	105.39	107.26	105.47	107.7	106.03	105.16	106.86	105.72	105.59	105.95	105.58
105.8	107.86	106.09	105.01	105.72	105.3	105.66	106.25	105.29	105.16	106.52	105.55	106.28	105.85	103.85	105.53	106.52	104.65	106.27	104.67	106.25	106.47	105.62	106.05	106.32	104.95	106.08	105.26	106.06	104.99	106.23	105.46	107.06	105.69	105.32	106.45	105.88	104.92	104.09	105.04	106.06	104.67	104.86	104.81	105.57	105.95	105.13	105.32	105.63	105.15
101.66	101.08	101.66	100.83	100.87	100.83	100.22	99.849	100.89	101.34	100.95	101.07	101.04	100.4	100.76	101.56	99.476	100.16	101.82	101.1	100.64	101.24	100.87	101.41	100.24	102.09	101.3	100.43	101.43	99.885	101.55	102.44	98.679	101.83	100.07	102.59	100.13	100.19	102.42	100.27	101.21	100.66	100.41	102.05	100.25	100.44	100.2	100.26	100.97	100.69
105.48	107.96	105.8	105.03	105.62	106.36	104.85	106.77	106.68	105.53	105.24	105.38	106.59	105.17	104.75	107.04	106.47	105.56	104.88	107.76	105.61	105.55	105.99	106.22	104.84	105.41	105.37	104.25	104.1	105.64	106.39	104.5	105.15	106.3	107	105.17	104.12	105.96	104.62	105.71	105.79	106.45	104.93	105.08	104.97	105.71	105.84	105.58	103.61	105.84
102.03	102.58	101.16	100.86	102.11	100.88	100.59	100.52	101.51	101.05	100.24	99.572	100.81	100.62	99.544	100.33	102.39	101.39	101.58	100.96	100.74	100.83	100.54	100.42	100.35	100.92	100.91	100.53	101.11	99.77	101.48	100.57	101.89	99.908	100.42	100.54	101.24	100.35	99.846	100.93	101.08	100.81	101.82	100.45	101.67	102.85	100.08	100.89	100.78	100.58
99.849	100.35	101.25	99.848	100.12	101.23	100.51	100.44	100.81	100.04	101.26	100.97	99.514	100.33	99.221	100.06	101.61	100.47	100.36	99.14	100.28	100.5	100.37	101.39	101.07	100.69	100.58	100.25	99.893	100.11	100.37	99.642	98.866	99.25	99.048	100.2	100.43	100.88	101.16	99.978	99.277	100.19	102.01	101.38	101.29	101.6	100.5	99.638	101.42	101.2
105.1	106.41	107.15	107.07	106.27	105.96	107.1	106.12	107.48	106.36	106.34	104.67	105.44	104.51	107.09	106.14	107.38	104.62	106.18	107.9	107	105.78	105.44	105.62	105	106.44	104.89	105.66	108.88	107.02	107.09	106.46	106.76	105.68	106.89	105.77	107.02	106.01	106.51	106.81	104.89	107.43	106.69	105.84	105.86	106.22	107.38	105.38	106.95	106.27
100.46	99.304	100.83	99.497	101.63	100.17	101.63	100.15	100.93	101.47	101.63	98.96	98.98	97.781	101.55	100.33	99.172	100.16	99.219	98.489	100.57	101.13	99.103	100.15	102.21	102.28	100.73	101.51	100.92	101.46	100.73	100.01	99.971	99.395	98.687	100.28	100.4	99.601	100.43	99.89	100.09	99.075	102.11	99.915	100.54	100.31	101.44	99.628	101.1	100.06
105.81	107.14	106.9	106.56	106.5	105.65	105.98	106.41	106.89	106.06	105.73	107.66	106.76	106.22	107.88	105.56	106.5	107.02	106.11	106.99	107.07	106.5	106.04	106.14	106.78	106.33	107.04	104.74	106.47	107.01	105.11	106.07	106.65	106.83	108	106.1	106.6	106.56	106.66	105.84	107.29	107.1	107.09	107.07	105.49	106.16	106.59	106.42	104.92	106.8
106.11	106.65	107.11	105.97	104.98	105.15	106.04	104.88	105.84	105.94	105.33	105.28	106	107.28	106.8	106.92	105.99	105.4	106.21	105.2	105.35	107.13	106.3	106.23	106.07	104.97	105.43	105.48	107.78	106.24	106.21	106.03	105.29	106.84	106.05	106.53	105.15	105.99	105.57	105.04	105.75	106.58	106.78	106.03	105.67	106.36	106.33	107.71	106.21	106.16
101.4	100.59	101.74	100.76	99.158	99.773	99.159	101.3	99.725	100.65	101.89	101.45	101.32	99.946	101.15	99.534	100.59	100.98	100.01	101.02	100.14	100.74	100.34	99.715	100.01	100.62	100.56	101.14	101.25	102.61	101.02	99.6	100.35	100.59	102.53	99.664	100.39	100.85	99.398	99.515	100.95	100.44	101.03	100.36	100.29	101.04	100.86	99.751	102.42	102.83
106.62	109.13	110.43	107.09	108.54	107.83	107.76	108.45	108.5	108.28	108.61	109.84	108.43	108.17	108.55	109.06	106.88	108.81	108.65	109.19	108.61	108.86	108.54	110.44	108.66	108.69	109.72	108.48	108.82	107.5	110.54	108.45	108.78	108.56	109.22	107.89	109.45	108.52	108.62	108.53	109.75	107.96	108.81	109.27	108.46	108.79	108.75	107.41	107.63	110.72
109.09	109.14	107.82	109.16	108.89	108.9	109.27	108.07	108.06	108.09	109.59	108.57	108.02	108.08	109.81	106.47	109.52	108.64	110.04	108.81	107.91	109.24	107.24	107.84	108.87	107.17	108.67	109.42	109.65	108.13	109.79	107.89	108.71	107.66	110.44	107.63	108.61	106.95	109.64	106.88	108.47	108.15	108.49	108.68	107.94	107.65	106.94	108.27	110.44	109.61
100.71	100.38	99.666	99.905	100.01	100.72	99.881	101.62	100.26	100.67	99.184	99.791	100.41	99.451	100.21	100.31	103.35	100.13	100.32	99.696	99.945	100.87	101.46	98.82	99.811	100.15	100.18	100.17	101.56	99.779	100.64	99.309	101.02	101.16	99.63	101.36	98.67	101.34	99.824	99.607	100.37	100.84	101	101.41	100.88	100.21	101.26	101.84	100.9	102.45
103.95	104.39	105.23	105.19	105.01	107.7	106.03	106.1	106.46	106.55	106.62	106.99	104.77	104.61	104.14	105.87	104.7	105.37	104.23	106.28	104.6	105.53	105.33	103.79	105.33	105.83	106.65	105.05	105.01	106.2	107.04	106.66	104.34	105.14	106.19	106.61	105.67	104.94	105.52	104.77	105.66	107.57	104.73	106.08	104.61	105.06	103.54	104.67	105.42	103.95
98.007	99.025	98.137	97.887	97.053	97.67	98.075	97.797	98.18	97.073	99.306	97.983	97.14	98.449	97.655	99.4	97.902	100.09	97.683	98.19	98.589	99.18	97.855	98.543	97.038	96.878	97.492	96.63	96.831	98.592	98.236	98.183	97.464	97.729	98.45	99	97.658	98.744	98.08	95.968	97.799	97.209	99.716	99.485	98.898	99.538	97.987	98.624	97.296	96.949
105.57	105.8	104.2	105.49	104.31	106.01	105.96	105.96	104.85	106.17	105.84	105.5	106.4	104.8	105.91	105.63	106.13	106.25	104.35	107.12	105.92	106.11	105.74	105.54	106.08	105.26	106.63	104.95	104.95	105.32	105	106.77	105.13	106.61	106.02	105.56	105.97	105.57	105.67	105.73	106.36	105.93	105.38	106.5	106.32	106.15	107.08	106.25	106.34	106.36
100.94	101.57	98.589	99.847	101.01	101.75	100.96	101.86	102.49	101.19	102.21	99.136	101.63	101.3	100.55	98.883	100.36	101.62	100.2	100.77	101.02	101.07	100.81	101.51	98.749	99.103	101.07	101.9	100.47	100.11	101.85	100.78	101.04	100.15	100.17	100.95	101.79	101.57	100.94	101.31	100.85	100.83	101.94	100.89	102.66	101.95	99.977	100.72	101.15	99.945
108.05	107.46	107.38	107.54	107.06	107.76	106.94	108.13	108.03	108.72	108.01	108.95	107.48	107.56	108.57	108.13	105.84	107.63	107.43	105.66	108.15	108.86	107.93	106.13	107.19	107.35	107.86	109	108.67	107.7	108.34	107.46	109.26	109.76	107.07	107.87	108.96	107.6	107.69	109.03	107.68	107.55	107.34	106.15	109.23	107.77	106.74	107.93	108.34	107.72
108.67	108.85	108.7	108.7	108.98	108.33	107.56	109.4	108.46	108.94	109.56	108.3	108.68	108.4	107.73	107.83	106.62	108.22	108.52	109.24	110.18	108.53	109.25	107.39	108.64	109.03	107.96	108.36	108.45	109.24	107.75	108.74	108.38	108.42	110.38	107.88	109.02	108.3	107.79	107.66	107.49	108.55	107.37	108.79	108.92	107.79	109.27	106.81	108.33	107.97
99.941	98.139	98.671	100.4	98.446	98.663	97.255	98.944	99.131	100.15	99.235	99.859	98.936	99.473	98.26	98.395	97.269	100.08	98.844	97.583	97.651	99.698	98.014	99.463	98.321	98.155	101.09	99.003	99.735	98.167	100.09	99.318	98.358	99.424	97.544	98.409	99.134	99.321	99.972	98.518	99.526	99.607	98.422	99.821	98.391	98.044	99.194	99.296	99.315	100.51
108.32	108.32	108.01	109.43	107.56	108.23	108.42	108.01	108.11	107.57	108.7	107.85	108.87	107.4	109.4	109.08	108.6	107.33	107.38	107.31	108.28	107.81	108.34	106.73	109.33	107.41	107.12	108.28	106.81	106.71	108.88	108.27	107.17	109.48	108.25	108.38	107.77	108.35	106.59	108.5	107.82	107.67	107.41	108.82	108.35	106.24	107.49	109.53	108.64	108.89
108.99	107.2	108.8	108.25	107.73	108.15	106.35	107.16	107.47	107.8	108.05	108.84	107.19	106.24	107.21	107.77	108.06	106.45	108.5	108.42	107.22	106.7	108.94	108.2	108.57	108.12	109.67	106.86	108.97	107.12	108.79	107.69	108.09	107.78	107.21	109.36	107.72	106.78	107.24	106.81	107.94	108.11	106.83	107.5	107.89	108.97	107.72	106.9	108.52	106.37
106.92	107.94	110.09	108.55	107.61	109.03	107.99	107.69	106.79	108.55	108.44	108.5	109.08	108.26	108.01	109.03	107.61	108.73	106.34	107.46	108.88	108.69	106.91	107.74	107.08	108.56	108.29	107.23	107.06	108.28	107.93	107.85	109.15	107.04	107.42	106.15	109.22	106.83	108.69	108.28	108.08	108.06	107.88	109.12	108.02	107.45	109.08	108.19	106.88	108.42
106.12	108.09	105.47	106.44	106.16	106	106.53	106.65	106.51	107.88	106.78	106.51	107.7	105.53	106.62	105.8	107.45	106.35	106.51	104.09	105.11	106.08	106.28	106.32	106.25	108.13	106.04	105.56	106.87	106	106.92	107.21	107.51	106.01	106.18	105.86	105.47	106.54	106.47	104.8	108.28	106.57	106.43	106.46	105.79	108.07	106.68	107.4	108.49	107.76
105.35	106.99	106.62	106.85	105.67	104.81	106.12	105.79	106.1	105.42	104.02	106.77	107.02	106.06	104.85	106.58	105.61	106.13	105.32	106.69	105.56	105.06	104.27	106.01	107.05	107.11	105.61	106.23	104.71	107.76	106.88	104.57	105.95	105.17	104.96	106.23	105.74	105.8	106.35	104.54	105.66	103.84	106.74	104.72	104.97	105.57	106.65	106.62	104.65	105.17
108.35	107.22	107.8	109.19	108.11	107.98	108.3	107.59	109.27	108.39	109.07	107.08	107.98	109.01	106.74	108.28	108.14	107.69	106.86	108.11	106.99	106.03	107.81	107.92	107.18	107.48	108.55	108.64	108.63	106.58	108.42	108.29	110.25	107.03	106.97	106.83	107.23	108.02	107.24	106.52	108.68	107.93	106.88	107.65	108.28	109.04	108.22	107.8	108.49	108.79
110.21	110.87	111.23	110.05	109.54	110.27	109.08	110.21	110.55	109.21	109.87	110.01	111.8	110.63	110.14	108.43	111.87	109.08	109.57	110.8	111.57	109.63	110.96	110.78	110.8	109.46	110.64	111.63	110.47	111.59	111.77	110.65	110.18	111.22	109.01	110.43	110.19	110.14	110.71	110.98	110.79	110.57	109.95	108.82	111.21	109.31	109.56	112.4	109.83	111.08
109.48	108.39	109.95	107.63	109.66	107.57	108.76	107.55	107.84	107.28	108.58	108.16	107.39	108.89	106.45	107.68	107.88	108.45	108.01	108.97	106.92	107.45	110.42	108.8	110.35	110.95	107.51	109.36	108.71	107.46	108.77	109.26	109.27	108.7	108.86	108.99	106.76	108.02	108.17	109.42	109.42	107.68	107.23	107.3	109.42	106.84	108.45	107.69	107.82	107.25
109.65	107.97	106.91	108.29	107.95	107.83	108.1	108.44	107.43	108.95	109.13	108.96	110.04	108.64	107.08	108.81	107.36	108.77	109.09	109.71	108.82	107.12	107.12	109.36	109.55	108.68	108.24	108.37	109.09	107.93	109.35	108.54	109.85	107.19	108.45	109.07	108.28	108.85	108.14	107.16	108.07	107.61	108.29	107.61	109.28	109.01	107.69	110.05	107.12	107.32
98.747	98.157	99.469	100.58	99.77	99.482	99.661	98.476	99.027	99.038	100.48	99.553	97.928	99.894	98.514	98.998	100.25	99.049	100.22	100.17	99.126	99.534	99.433	100.19	98.738	98.803	99.574	99.145	100.06	98.371	99.252	99.249	99.1	98.9	98.793	98.055	100.34	97.744	100.05	98.67	99.173	99.5	99.546	98.892	97.127	99.635	100.26	99.101	100.61	99.487
109.38	107.61	108.92	107.22	107.1	108.65	108.15	108.59	108.4	108.34	109.19	108.08	107.77	107.67	107.59	107.89	109.62	108.27	108.38	108.41	109.34	109.2	107.85	108.36	107.14	109.33	107.87	109.31	108.18	108.14	109.18	109.75	110	109.17	108.02	108.68	109.66	107.63	108.52	106.72	108.25	107.45	108.44	107.44	108.34	109.66	110.7	108.66	108.78	108.15
109.31	108.79	107.4	108.31	107.42	108.49	107.79	107.15	107.68	107.87	108.92	107.98	108.58	109.33	108.01	108.13	108.55	107.33	108.03	107.61	108.06	107.17	108.87	108.96	109.37	108.23	110.13	107.53	107.9	108.13	107.37	107.96	108.69	108.89	107.44	109.26	109.28	108.87	107.1	107.6	107.32	109.38	109.64	108.3	108.25	107.73	108.25	108.1	108.34	106.97
107.06	106.17	104.67	106.28	105.35	105.07	106.26	107.26	105.22	106.38	104.36	106.38	104.54	105.91	106.39	105.43	105.96	105.62	105.62	106.71	106.91	105.57	105.38	106.66	105.48	106.09	105.78	106.05	106.05	106.06	106.14	106.96	104.62	105.6	103.99	105.6	106.9	105.73	106.38	105.89	105.94	106.39	105.1	106.62	106.99	104.73	105.72	105.25	105.16	105.97
108.68	107.55	108.42	107.5	108.04	108.12	106.24	106.97	108.04	107.39	109.02	108.69	108.57	108.79	109.73	108.53	109.66	107.29	108.32	108.68	108.69	107.72	108.94	108.06	109.19	109.44	108.24	108.73	110.81	108.1	108.84	108.48	108.66	107.78	107.92	108.28	108.27	109.3	108.3	108.75	106.71	108.61	108.39	108.26	109.74	108.81	109.41	105.69	107.02	107.95
99.888	99.319	101.19	99.689	100.02	99.493	100.23	98.248	101.08	100.62	101.19	100.68	100.65	101.34	102.39	101.28	98.483	100.19	99.903	100.65	100.7	100.19	101	100.98	98.604	99.712	97.708	100.22	99.596	100.57	100.54	102.15	99.823	99.216	99.622	101.22	100.08	99.935	99.43	101.05	100.44	100.09	102.09	100.41	100.89	99.738	99.617	100.16	99.243	99.714
99.091	100.65	99.451	99.854	101.7	100.22	99.325	100.32	98.955	99.437	99.079	100.62	100.52	99.634	100.67	100.19	98.814	99.376	102.23	99.323	100.2	101.22	100.58	100.04	101.12	99.481	100.61	100.35	99.011	99.135	100.07	99.341	99.931	100.48	99.925	100.5	100.11	100.82	99.713	100.41	97.898	100.08	99.414	101.13	99.75	100.01	99.38	100.69	101.28	99.071
106.69	104.96	105.42	104.88	105.7	106.31	107.36	104.06	105.79	106.28	105.65	108.8	106.83	105.95	106.61	105.95	107.09	105.23	105.26	106.4	105.68	106.21	104.94	105.41	104.64	107.86	106.77	103.92	105.92	105.91	106.6	106.88	105.55	106.03	106.44	105.61	105.31	106.76	105.67	105.86	105.08	105.11	105.23	105.7	105.96	106.25	105.84	105.2	105.22	106.8
99.255	100.01	98.23	99.489	99.858	99.286	100.17	99.666	100.94	99.355	100.05	100.66	100.18	100.33	100.54	100.57	101	100.09	101.21	100.85	100.11	99.661	98.438	99.086	99.666	101.35	100.18	101.44	99.638	98.415	100.19	100.65	100.18	100.3	99.942	99.792	100.54	101.37	100.83	100.89	98.971	100.27	99.488	101.05	99.588	100.17	99.232	102.75	99.103	99.945
98.495	98.61	98.727	98.366	98.341	97.588	98.208	97.574	98.606	99.237	98.178	98.208	98.412	98.898	97.369	98.152	97.309	98.289	95.699	97.528	98.22	98.218	98.286	97.839	97.374	99.697	97.528	96.7	96.579	99.058	99.506	96.085	98.29	97.528	98.839	96.867	98.696	97.296	96.639	97.661	96.581	99.47	99.339	97.844	98.121	98.763	97.324	98.669	99.039	98.182
99.242	96.126	97.653	97.498	99.171	100.05	97.752	98.594	99.654	97.59	97.389	97.25	97.306	97.437	97.831	97.146	98.338	96.935	99.286	97.538	98.723	98.173	98.574	99.952	99.153	96.159	97.73	97.604	96.898	97.604	98.775	99.02	98.113	98.43	97.018	99.026	99.194	96.832	97.523	96.715	98.504	97.945	98.816	99.034	97.411	97.119	97.516	96.872	96.437	97.501
109.71	109.36	108.02	109.49	107.96	109.48	107.99	108.54	107.98	108.23	109.08	108.71	108.3	109.89	107.6	107.66	108.6	108.37	107.74	109.47	108.09	109.79	108.5	108.18	107.75	108.97	108.7	108.39	108.55	109.3	108.88	109.39	107.56	107.85	108.07	109.32	108.45	108.56	106.19	109.01	110.48	107.56	107.76	109.18	108.83	109.16	108.99	108.79	106.65	108.51
105.46	104.99	105.65	106.27	105.59	105.83	106.54	105.06	105.5	105.4	106.09	105.95	105.28	106.06	105.3	104.77	104.77	105.64	106.26	104.01	105.21	104.67	105.25	104.2	104.77	105.43	105.73	104.83	105.66	105.57	103.82	107.64	106.82	105.13	105.67	103.54	104.87	106.65	106.46	104.96	105	105.62	105.78	106.98	107.47	104.87	106.11	105.11	105.48	105.31
105.99	106.11	106.41	104.96	105.72	104.97	106.42	105.43	105.12	105.83	104.59	105.62	105.08	107.28	107.79	104.45	105.4	106.85	104.99	104.9	106.54	105.57	105.07	106.9	105.69	106.45	104.59	105.54	106.21	105.75	105.01	105.4	106.05	104.69	105.46	104.74	105.01	107.18	104.1	106.38	104.76	105.5	105.17	105.82	105.96	104.96	106.14	105.15	106.27	106.42
109.23	107.22	107.08	108.14	107.87	107.21	109.73	107.47	108.68	108.2	109.28	109	107.9	107.92	108.74	107.07	107.9	107.05	108.2	109.25	108.54	107.68	109.26	108.45	107.78	107.78	108.08	108.47	108.28	108.15	108.23	106.56	109.36	107.38	108.78	108.31	108.42	108.24	109.44	110	109.3	107.57	107.98	107.75	107.67	107.79	109.41	106.59	107.36	107.32
105.34	107.38	107.31	106.43	106.25	106.6	105.83	107	106.38	106.92	106.94	106.06	106.9	106.17	105.05	108.61	106.04	105.12	106.25	105.92	107.25	105.54	106.75	108.74	106.59	105.39	107.15	107.19	104.93	106.66	106.02	105.08	106.79	106.39	105.91	104.78	107.6	106.89	107.13	105.81	105.42	106.54	105.44	107.41	106.41	106.71	106.85	107	106.28	107.01
105.76	106.81	107.14	105.86	102.91	105.13	104.4	105.88	105.14	103.91	103.46	105.65	105.96	106.98	106.12	106.06	104.83	106.27	106.29	105.58	107.1	104.89	105.29	107.48	105.27	106.46	106.59	106.24	106	105.63	106.37	105.93	106.18	106.86	106.12	106.86	106.13	107.01	105.57	103.83	107.09	106.06	106.34	106.53	106.14	104.54	105.32	106.63	107.7	105.8
107.48	106.64	110.47	108.57	107.88	109.19	109.49	107.16	107.5	108.33	108.8	109.21	109.33	109.22	108.28	107.24	108.44	109.26	107.21	108.62	108.16	108.46	107.52	108.88	109.45	107.72	109.77	108.66	108.97	108.33	107.59	110.2	109.72	109.19	108.5	109.3	108.07	110.48	106.99	106.08	108.5	109.96	108.24	108.96	110.12	108.91	108.37	108.68	107.33	107.03
98.026	98.361	98.575	99.197	98.701	97.108	98.236	98.558	98.579	96.56	97.814	98.642	100.45	97.919	97.979	99.468	98.542	98.422	99.232	99.006	98.236	99.051	98.288	99.899	100.15	99.543	100.36	97.819	98.678	99.563	97.176	99.162	99.119	98.154	97.11	97.89	99.178	97.85	99.052	98.612	98.835	98.626	98.064	98.268	98.162	97.97	98.843	98.25	99.637	99.874
107.71	108.03	106.42	108.64	108.75	107.14	108.22	107.6	108.32	108.31	108.04	107	109.09	107.3	107.81	107.71	107.74	108.02	108.12	108.52	108	108.97	107.31	107.92	109.22	107.63	107.68	105.66	107.76	106.94	108.54	107.49	109.86	108.65	105.89	107.69	107.67	108.24	108.56	109.85	106.29	107.58	107.4	109.93	109.07	108.29	109.26	108.01	106.96	107.23
106.48	105.29	105.96	104.92	105.29	104.49	105.47	105.27	104.52	105.82	106.06	106.21	105.59	107.79	105.71	105.34	106.77	104.73	105.8	105.86	105.2	105.84	106.63	107.6	105.58	106.24	106.2	105.68	105.38	105.25	105.47	106.45	105.21	106.31	106.34	106.35	105.5	106.28	104.66	105.18	105.82	106.33	105.44	105.89	104.39	104.79	106.9	105.91	106.03	106.06
108.7	107.45	108.12	105.81	106.73	108.2	108.77	107.04	108.1	108.32	107.98	108.85	107.71	108.64	107.35	109.6	107.26	107.71	108.96	106.67	108.03	106.84	107.79	108.6	107.88	108.86	108.31	106.83	107.3	108.99	108.67	107.75	106.98	108.75	109.42	108.24	107.43	107.54	108.11	108.82	105.5	110.13	108.59	106.73	107.95	107.9	108.67	108.06	108.99	107.62
109.03	109.77	109.81	110.55	110.31	110.35	110.16	111.4	110.43	110.63	111.23	110.38	110.87	111.29	111.35	109.55	109.98	110.02	111.24	109.51	110.64	108.74	110.02	109.02	110.35	110.6	110.69	110.47	108.99	109.18	110.91	110.51	110.54	109.65	110.91	110.44	110.73	111.32	111.99	110.27	109.38	110.12	110.54	109.62	108.7	111.01	110.19	111.25	110.91	109.58
107.17	107.46	108.09	106.16	106.47	106.89	104.63	108.22	106.4	104.86	106.52	107.99	106.8	105.27	106.25	108.22	106.29	106.59	106.03	107.76	105.37	105.75	108.04	103.87	106.37	106.67	106.49	106.23	105.56	105.47	106.52	105.45	105.46	106.88	105.93	106.78	107.23	105.29	106.45	107.47	106.63	106.3	106.31	105.74	104.92	107.02	105.35	105.68	106.35	107.02
109.45	108.69	108.95	106.79	108.07	107.14	108.11	109.53	110.21	108.21	110.07	109.02	109.34	109.43	108.42	107.13	107.27	108.55	107.26	108.63	107.86	107.6	107.79	108.13	109.22	109.34	107.89	106.61	108.73	108.85	109.58	108.53	109.95	108.39	108.92	109.85	109.66	109.87	109.33	106.61	109.49	107.82	108.76	108.62	109.66	108.69	107.68	108.84	107.83	109.04
109.3	106.9	107.79	109.16	110.47	107.49	107.39	107.64	109.1	110.35	108.38	108.63	109.57	108.82	107.8	110.96	109.33	107.93	108.04	108.32	109.72	108.07	107.58	108.18	109.28	109.49	108.68	108.72	109.03	108.71	108.37	108.53	107.82	107.77	109.42	109.13	108.77	107.25	108.95	108.95	111.1	108.87	107.92	108.87	108.56	109.72	108.91	108.04	108.37	109.41
107.79	108.36	108.64	108.13	107.5	107.89	108.31	108.02	107.92	107.81	108.52	107.52	106.73	107.48	108.68	109.39	109.84	107.95	107.53	108.58	107.61	107.83	108.97	108.07	108.9	109.42	107.93	108.25	109.05	107.98	109.75	107.84	108.11	107.82	109.76	107.92	107.21	107.91	107.16	108.54	108.7	108.61	108.56	108.18	107.92	108.32	108.59	108.79	108.52	107.69
99.666	101.42	100.26	100.87	101.57	99.858	99.927	100.75	99.111	99.94	100.22	99.702	101.17	99.959	99.787	99.632	101.65	100.3	101.54	100.22	100.66	98.998	100.83	99.965	101.85	99.869	100.29	100.57	100.26	99.668	101.41	100.45	101.5	100.84	99.012	99.369	99.817	101.9	100.45	100.21	101.25	101.63	100.13	99.256	100.46	100.23	99.614	101.64	100.49	99.269
106.47	106.19	106.58	106.13	106.91	106.22	106.24	108.72	105.52	105.17	107.49	105.84	107.59	106.5	105.58	107.37	105.48	106.75	105.52	104.46	107.58	106.01	106.72	105.74	106.28	105.28	105.02	105.95	106.64	107.26	107.34	106.99	105.79	107.56	106.57	106.74	107.83	107.51	107.85	105.9	105.61	108.49	106.08	106.69	105.9	105.53	105.95	106.65	107	105.61
105.96	106.8	106.34	107.42	106.2	106.54	107.91	106.19	106.15	107.47	106.5	106.79	105.2	106.79	106.56	106.55	106.19	106.52	107.24	106.52	107.54	105.46	107.91	106.22	107.34	108.31	106.29	106.1	106.95	106.61	106.86	106.47	105.62	107.22	105.04	107.17	106.48	107.62	107.6	107.3	106.98	107.32	105.69	106.29	106.82	105.66	106.45	106.36	107.65	105.68
105.57	106.43	104.88	104.59	105.48	106.06	106.44	104.97	106.12	105.07	105.58	106.58	105.77	104.87	106.04	106.4	106.23	104.78	106.09	106.09	105.86	106.22	107.18	106.2	104.25	106.65	104.7	105.11	104.96	105.1	106.51	106.28	106.21	105.8	107.29	106.71	105.27	105.98	103.96	105.9	107.16	107.67	105.01	105.27	104.54	106.89	104.88	104.71	105.99	106.18
105.78	106.17	105.1	105.11	105.51	105.01	106.36	106.44	106.22	104.76	104.31	107.97	104.76	105.37	105.23	106.05	104.31	106.01	107.19	105.89	106.32	105.57	104.32	105.45	105.18	104.43	107	105.85	106.17	104.54	105.22	105.92	104.91	105.6	105.94	104.65	104.07	104.31	106.05	105.69	105.31	105.09	105.69	105.83	106.01	105.23	106.46	106.83	105.08	106.91
107.93	105.77	105.72	108	106.43	107.68	105.84	106.34	107.06	105.46	107.6	107.61	108.09	106.45	108.65	106.39	106.23	106.86	107.45	106.55	106.82	106.55	108	107.6	105.64	106.98	106.05	105.26	105.58	106.53	107.52	107.97	107.61	104.93	105.41	107.34	107.15	106.84	106.9	105.86	108.15	106.97	107.41	105.84	105.18	106.58	106.49	106.37	104.93	105.37
106.31	106.88	105.24	105.84	104.95	105.2	104.51	105.76	104	106.58	107.46	107.62	105.56	105.49	104.56	105.77	103.91	105.3	105.44	104.81	105.56	106.07	105.34	105.01	106.21	107	105.11	104.19	104.58	105.83	106.82	105.56	107.35	106	104.92	105.83	104.1	104.24	107.05	105.27	105.95	105.59	104.99	104.39	105.34	105.18	106.64	104.87	105.02	104.36
108.51	108.85	107.72	108.44	108.87	108.62	108.84	108.58	107.4	110.08	106.37	107.81	109.05	107.85	108.12	106.36	108.2	108.25	107.31	108.74	108.11	109.36	107.09	108.11	107.4	107.77	107.98	108.45	108.83	107.71	107	106.86	108.74	108.18	107.49	107.77	107.61	108.79	107.47	109.85	107.38	109.16	109.05	107.66	109.27	107.82	108.58	108.26	107.41	107.09
108.53	108.99	108.45	108.54	107.17	109.47	108.37	108.83	108.34	108.63	107.87	107.64	109.33	108.54	107.38	107.74	107.95	109.99	107.47	110.49	109.58	108.69	109.8	108.56	109.85	107.42	107.94	108.38	108.6	109	109.78	108.63	108.41	108.25	108.62	108.19	108.49	109.06	107.44	106.78	108.29	108.52	108.27	108.83	108.78	107.32	107.79	109.52	109.02	109.52
106.14	106.19	107.87	106.61	106.44	106.55	106.52	107.03	105.36	106.52	106.36	105.66	106.66	106.31	106.91	105.69	105.96	105.5	106.4	105.66	105.41	107.44	105.18	107.49	106.62	105.39	105.57	106.23	105.77	106.37	107.34	107.29	106.54	107.31	106.92	105.83	105.5	106.81	107.49	106.31	106.88	107.52	104.9	106.99	106.21	104.16	105.61	107.3	106.65	107.05
107.76	108.46	106.96	109.88	107.83	106.88	108.57	108.64	107.94	107.35	108.58	109.42	108.23	106.2	108.53	108.08	109.29	107.52	108.09	110.18	109.42	109.21	109.29	109.92	107.81	108.63	107.73	108.43	106.57	108.09	107.54	108.76	110.03	106.65	107.42	108.13	108.67	109.32	109.05	108.29	108.42	108.21	107.26	107.67	107	107.81	108.95	108.99	108.23	108.14
106.31	105.93	105.32	107.08	105.96	104.45	106.63	104.52	106.59	105.3	105.86	105.18	107.06	105.83	105.95	105.9	107.39	106.38	104.74	105.75	104.51	105.04	106.72	105.57	107.75	104.43	105.75	105.17	105.03	105.52	104.94	106.26	105.34	106.52	105.79	104.33	106.8	106.87	106.51	106.45	104.2	106.51	107.26	105.6	106.25	106.37	106.05	105.47	106.12	104.35
107.53	108.44	107.94	107.98	108.77	108.58	107.93	108.41	106.7	109.17	107.69	108.46	109.46	108.25	109.19	106.87	109.51	110.03	108.37	108.91	108.87	108.8	109.25	106.36	107.32	108.57	106.38	107.86	107.78	108.27	107.27	109.2	109.77	109.22	110.08	107.61	107.96	110.15	107.46	108.98	108.51	108.89	108.48	107.03	108.98	108.31	108.86	109.29	109.36	107.91
107.39	107.71	108.39	106.71	108	106.42	108.51	108.14	106.11	108.4	107.54	108.21	108.21	108.65	107.76	107.54	108.21	108.05	107.32	106.75	107.32	107.57	106.66	107.51	106.29	108.22	108.38	107.43	107.53	108.86	107.24	107.71	106.94	108.34	107.04	108.27	108.3	108.18	107.05	108.33	109.17	106.84	108.13	106.53	107.57	107.84	108.07	109.21	107.72	106.87
104.47	107.15	105.92	104.97	105.57	104.77	106.54	103.73	106.14	105.46	105.38	106.89	105.95	104.95	106.08	105.15	105.13	104	105.15	106.19	105.63	106.36	104.64	106.55	107.02	106.51	104.58	104.66	104.73	105.87	104.51	105.14	105.13	105.63	106.84	105.27	105.72	106.64	106.07	103.89	106.54	105.84	105.34	105.06	105.38	104.77	106.44	105.19	104.68	105.65
103.87	106.11	105.02	104	107.18	106.79	106.97	105.3	106.76	106.57	104.5	105.16	106.03	105.84	104.99	105.85	106.58	105.35	105.86	105.79	104.54	104.95	107.1	103.93	105.91	105.97	105.82	107.13	104.93	105.21	104.35	104.18	106.24	106.24	106.56	105.32	105.96	104.64	105.51	106.23	105.88	105.27	106.35	104.77	107.4	105.95	105.92	105.39	105.46	105.59
104.48	105.28	105.19	108.06	105.15	104.89	106.39	105.41	105.88	105.01	105.63	104.69	104.82	105.6	105.38	105.3	105.19	105.74	105.15	104.45	103.75	104.16	105.97	104.78	105.06	105.32	104.55	105.85	105.47	105.19	106.63	106.13	105.5	105.09	105.49	104.97	106.01	105.46	106.07	104.45	105.63	106.73	105.45	104.86	105.93	106.4	105.04	105.55	105.67	105.89
106.95	106.21	106.4	105.66	103.8	106.18	106.84	105.53	104.97	104.8	105.65	106.58	104.6	106.33	105.79	105.12	105.38	105.27	106.41	104.97	104.82	104.98	106.18	105.91	105.39	105.29	106.17	106.21	104.99	103.73	105.57	105.7	106.05	105.14	106.7	106.07	106.15	105.15	106.51	107.01	105.99	104.97	105.13	105.52	105.63	105.62	104.36	104.58	105.71	104.65
108.04	107.17	107.09	108.66	107.12	107.74	108.95	108.92	109.94	108.42	108.18	108	108.2	109.3	108.19	108.67	108.04	109.33	109.23	109.13	107.97	108.3	108.51	108.84	109.07	108.45	109.19	107.93	107.95	108.22	108.52	108.61	107.96	108.17	107.98	107.33	108.95	108.98	108.26	107.6	108.91	109.02	108.72	109.34	108.73	108.01	108.55	107.94	107.61	107.41
104.97	106.13	105.2	104.84	105.61	105.57	106.34	104.71	106.37	105.74	106.18	105.22	105.66	104.01	105.15	104.81	105.85	106.07	105.18	105.82	106.84	105.17	104.71	106.14	107.32	106.8	105.72	104.93	106.64	107.47	107.41	105.81	104.86	103.21	106.34	105.88	106.73	105	104.97	105.52	105.45	107.27	105.2	106	105.38	105.66	105.08	104.73	105.18	104.89
105.74	106.16	105.08	105.6	104.01	107.51	105.18	105.39	107.04	105.37	106.2	108.1	105.44	104.61	106.67	107.55	106.33	106.12	106.35	106.17	104.95	106.6	105.62	106.14	105.15	106.13	105.56	105.43	105.55	106.06	104.9	105.91	105.44	105.9	105.69	105.38	105.35	104.96	105.48	104.72	105.21	104.41	105.99	104.9	106.17	106.1	104.73	106.39	104.9	106.94
105.07	106.72	107.41	106.56	105.48	107.11	107.27	106.3	107.47	106.22	106.28	105.24	104.98	105.67	105.32	105.21	106.17	106.25	106.5	106.41	104.54	106.13	106.28	105.81	105.7	106.32	105.89	106.9	107.01	107.86	105.53	106.86	104.12	105.51	107.5	108.12	107.8	108.34	106.16	105.55	106.48	104.73	106.23	106.1	106.25	106.87	106.53	105.61	105.93	104.85
105.4	104.34	105.14	104.5	104.36	104.16	106.06	106.04	106.8	106.83	105.56	106.47	105.91	104.44	106.83	106.73	104.76	105.9	103.49	105.79	106.39	104.64	107.08	104.75	105.93	105.01	104.41	106.04	105.86	104.28	106.13	105.89	106.75	104.96	104.27	105.3	105.78	106.16	106.01	106.2	106.68	106.18	107.04	104.54	106.57	105.44	106.46	104.7	106.59	106.28
99.466	97.304	100.04	97.697	97.986	98.074	96.399	97.914	98.034	97.532	98.725	97.867	97.703	97.743	96.58	97.019	98.015	96.922	97.091	97.086	97.612	97.976	96.258	98.881	97.468	99.458	99.892	97.356	98.633	96.331	96.873	97.514	98.013	98.932	99.41	97.958	98.904	97.68	97.534	99.343	98.023	98.373	98.133	96.993	97.841	97.712	98.36	97.769	97.445	98.492
107.04	106.42	106.71	107.24	106.48	106.75	106.54	106.61	107.41	107.04	106.66	106.36	107.45	106.31	107.85	108.03	106.36	107.21	105.96	106.11	106.76	106.91	106.2	108.11	106.72	106.07	106.45	106.39	106.96	105.84	106.41	106.39	105.09	105.25	106.42	105.1	105.85	105.62	105.61	106.35	105.79	104.97	105.49	106.47	107.28	105.65	105.27	107.28	106.39	107.17
106.22	107.34	105.11	105.88	107.82	106.09	106.42	107.08	106.48	107.29	106.78	105.39	104.74	105.61	105.89	104.55	107.93	105.64	106.76	107.14	107.35	105.71	105.45	105.07	106.16	105.79	105.58	104.97	106.17	105.14	105.11	105.35	106.39	105.36	106.84	105.96	106.88	105.85	106.84	105.74	104.41	106.08	105.99	107.11	105.53	105.85	105.7	106.86	106.33	105.26
106.83	107.12	106.69	105.42	105.49	105.37	105.04	106.68	107.54	105.77	105.74	108.33	108.32	106.96	105.64	107.38	105.65	106.11	107.17	106.41	106.58	105.59	106.44	105.19	106.88	105.75	106.29	106.65	106.61	106.58	106.1	106.53	106.56	105.43	105.31	106.51	105.34	105.61	107	105.51	106.9	107.68	106.38	105.91	106.46	106.47	105.26	105.71	105.91	106.96
105.55	105.13	105.37	104.62	105.96	105.86	104.52	105.42	106.25	106.17	104.65	107.09	106.92	103.74	105.76	106.58	105.58	105.34	106.47	105.94	106.44	104.6	106.53	106.67	104.15	105.4	106.82	107.09	105.41	107.78	104.83	104.41	106.45	106.71	106.29	103.57	104.35	103.59	105.46	106.13	103.75	105.88	105.06	104.84	105.7	105.47	106.52	105.2	105.02	106.89
106.12	107.93	105.68	107.01	105.87	107.76	107.25	107.45	108.92	106.23	105.26	106.12	107.32	105.7	106.22	105.87	106.05	107.6	107.17	106.8	107.39	105.89	107.16	105.99	106.65	105.48	106.78	106.04	108.21	107.52	105.76	107.19	107.47	106.29	105.96	106.07	106.41	106.26	106.74	105.89	106.09	105.15	106.84	107.14	107.67	107.39	106.09	105.43	108.37	106.61
106	104.97	105.83	107.57	105.89	104.92	105.15	106.62	106.39	103.93	105.67	105.81	105.95	104.47	106.24	104.32	105.46	104.8	104.92	106.11	105.71	105.71	105.33	104.53	107.57	106.46	104.82	106.03	104.09	104.05	105.21	104.74	105.22	105.94	105.16	106.13	104.94	106.04	105.37	105.52	107.03	105.6	105.37	105.62	105.94	105.09	105.54	107.65	106.51	105.85
100.93	100.3	99.89	100.6	100.89	100.98	99.624	101.44	99.935	101.7	100.8	101.52	100.64	98.818	100.35	100.97	101.87	100.4	99.614	100.17	101.4	100.63	100.98	100.41	100.12	101.83	99.104	101.03	100.86	99.669	100.42	101.37	101.57	101.58	101.32	101.01	101.71	101.19	100.09	100.24	101.79	100.04	100.56	101.21	99.882	100.52	102.08	102.04	99.105	101.31
99.769	99.113	99.533	101.43	101.47	100.79	99.783	99.806	100.49	100.84	101.37	99.675	99.135	101.34	101.72	102.17	101.09	100.05	100.57	101.18	101.52	99.411	99.198	100.47	99.948	100.28	100.87	100.67	101.33	101.3	100.24	100.5	101.14	99.964	101.83	101.93	100.98	101.9	100.47	99.719	99.539	102.1	100.99	100.1	100.25	101.42	99.601	99.822	101.19	99.875
100.55	100.78	103.38	99.98	101.87	101.65	101.17	101.28	100.58	100.79	100.52	101.14	101.23	101.32	100.58	101.45	101.43	100.56	100.8	100.49	100.74	102.44	102.12	99.304	99.865	99.924	100.07	102.36	102.03	99.988	101.25	102.25	100.52	100.59	100.73	100.65	100.64	100.6	99.562	100.27	100.86	101.44	101.54	101.27	101.04	100.85	101.85	101.59	100.79	99.365
107.11	105.56	104.21	105.59	105.14	105.65	105.5	105.72	104.97	105.63	105.98	104.33	104.86	104.52	103.27	104.48	104.84	105.67	105.89	105.49	107.24	105.13	102.94	105.36	105.07	105.5	106	104.09	104.52	106.45	106.47	105.01	104.14	107.03	104.22	106.46	105.57	104.61	105.79	103.2	105.98	105.82	105.49	106.39	105.16	106.18	104.27	107.15	105.41	104.78
106.21	106.07	106.01	105.55	106.69	106.48	105.39	105.31	105.24	107.26	105.76	106.72	104.82	107.39	104.59	106.39	106.73	106.71	104.88	104.25	106.06	105.35	105.25	105.53	105.75	104.9	105.07	105.12	106.41	106.43	104.97	105	106.45	104.29	105.53	104.06	104.86	105.62	104.09	106.91	107.19	107.04	106.18	107.75	106.12	105.21	105.27	106.28	105.09	106.5
106.33	105.17	104.72	106.54	106.26	106.97	104.59	104.54	105.26	104.93	106.68	106.64	105.16	106.12	106.28	104.86	105.33	105.01	104.47	103.68	105.65	104.04	105.86	106.11	104.75	106.19	105.65	106.36	104.92	106.83	105.67	106.46	105.25	105.67	105.68	105.41	106.23	105.14	104.57	105.47	104.57	105.57	105.88	104.65	106.07	106.47	105.46	106.26	106.65	104.41
101.22	102.38	100.53	98.718	101.02	99.444	98.787	100.39	100.62	101.32	100.58	100.64	100.16	100.18	102.88	102.36	100.91	99.542	101.17	100.36	100.48	100.19	99.929	101.11	100.79	99.865	100.97	100.24	101.41	99.235	100.42	99.977	100.85	99.69	100.1	102.39	100.59	101.01	99.367	99.939	101.5	100.75	99.78	100.71	99.816	100.11	101.27	99.763	100.32	99.961
104.08	105.19	105.31	106.65	105.83	104.84	105.88	104.68	104.2	106.07	104.39	104.49	105.32	105.57	104.68	105.6	105.74	104.38	106.03	106.32	104.48	105.49	106.85	105.6	107.34	105.44	105.88	106.45	105.99	106.31	103.6	105.87	107.06	106.97	105.12	105.46	107.18	106.36	104.43	103.96	105.84	105.3	104.12	105.96	104.85	105.7	105.97	105.37	105.47	106.26
100.88	99.198	101.7	100.4	99.347	99.182	102.04	99.703	101.21	101.99	101.57	99.848	101.32	99.855	100.33	100	101.47	101.92	101.35	101.72	100.42	101.72	100.18	100.01	100.88	99.233	102.58	100.58	101.46	99.456	100.87	99.582	101.61	101.83	100.01	101.1	101.57	101.36	100.62	99.854	99.622	102.29	100.57	100.83	100.11	101.12	100.35	99.407	101.87	101.34
108.93	107.48	108.48	109.33	109.58	108.65	109.84	107.38	109.23	108.41	109.07	108.52	109.07	108.57	107.04	107.6	106.86	108.11	108	109.47	108.33	108.61	108.46	108.98	106.64	109.1	106.57	106.53	107.46	109.49	107.92	107.89	107.27	108.39	107.67	108.34	108.25	108.1	107.53	105.77	108.17	107.14	107.35	107.65	109.44	107.95	107.7	108.27	107.8	108.72
105.84	105.71	105.79	105.86	105.38	106.84	106.81	105.17	104.24	105.21	107.3	105.33	104.97	106.21	105.32	104.86	104.35	106.48	104.49	106.12	105.62	107.11	105.52	106.34	106.04	106.06	105.55	105.23	106.83	107.74	106.77	106.01	107.24	105.74	104.54	105.5	106.16	104.77	106.62	105.33	106.5	105.35	105.26	105.27	106.58	105.8	106.49	105.69	106.17	106.78
103.17	100.75	101.53	101.6	103.86	102.58	102.8	103.26	102.69	103.9	102.62	101.92	102.51	102.86	100.93	102.62	102.7	102.12	101.14	101.04	103.45	102.69	102.86	103.11	102.73	102.95	103.22	103.61	103.85	103.32	104.01	102.25	101.81	102.03	103.19	102.17	103.88	102.32	101.35	102.44	102.95	102.77	102.16	103.67	102.95	102.54	101.85	101.41	103.36	101.84
110.1	110.8	110.29	109.99	108.26	109.49	109.77	110.53	111.99	110.29	109.23	110.83	109.86	110.31	109.5	109.65	109.8	111.01	111.69	110.21	109.24	111.08	109.99	110.95	111.12	110.03	109.68	110.48	111.26	110.24	109.72	110.6	110.01	111.98	109.52	111.14	109.62	110.27	110.61	110.46	109.18	110.4	109.41	111.59	108.97	110.87	109.81	110.6	108.99	112.24
107.04	107.08	108.76	108.99	107.69	107.6	107.71	108.62	108.21	107.93	110.21	107	109.06	107.91	109.33	106.89	108.22	107.42	108.65	107.76	107.92	107.52	108.27	106.78	107.12	107.62	109.28	107.63	107.84	109.14	107.63	108.69	107.59	107.76	107.96	107.5	107.55	106.32	107.34	107.26	107.48	108.41	108.95	108.1	106.82	108.38	106.27	108.01	107.05	107.88
100.06	100.03	99.274	100.41	100.65	98.534	100.91	98.392	101.43	97.779	100.17	100.87	100.26	100.17	100.1	99.891	100.27	99.067	100.47	100.64	100.22	100.99	98.69	100.96	100.87	100.88	99.513	99.78	100.51	100.85	99.962	100.4	100.15	100.99	100.23	100.17	100.19	99.495	100.1	100.38	99.587	98.903	102.97	100.85	99.023	100.65	98.819	101.86	100.23	100.35
98.787	97.492	96.987	97.79	98.107	99.022	97.822	95.886	97.963	98.093	99.301	98.608	97.398	98.697	98.364	98.505	99.795	99.345	99.96	96.829	97.734	98.384	99.763	97.617	100.12	97.736	97.435	98.358	96.959	98.032	98.283	99.817	98.013	98.41	98.408	97.111	98.507	98.381	98.781	99.025	97.226	97.337	97.376	99.105	98.675	97.107	98.921	98.219	100.47	99.037
102.02	100.51	100.72	101.64	101.38	100.69	101.73	100.89	99.631	99.868	102.12	100.18	100.7	100.46	99.558	99.858	102.01	102.18	100.55	101.53	100.03	101.27	101.54	99.704	99.48	99.998	98.577	99.828	100.67	99.215	100.24	100.43	100.42	101.92	101.95	102.84	99.149	99.901	99.44	101.1	99.002	99.82	101.04	100.89	99.711	101.2	100.16	101.7	102.06	102
101.6	99.677	100.23	100.39	99.351	101.44	100.96	100.72	102.75	101.72	99.862	101.08	101.95	101.22	99.866	100.72	100.75	100.76	101.07	100.96	101.5	100.99	101.11	100.41	100.68	99.04	101.2	100.18	99.251	99.698	100.36	101.04	101.67	99.558	99.188	100.78	101.03	99.13	100.73	100.9	101.62	100.07	100.55	100.2	100	100.09	99.69	101.08	100.45	102.23
106.48	107.01	106.67	105.51	107.87	105.32	107.97	105.27	105.11	104.98	105.98	106.45	107.51	106.77	105.61	105.4	106.79	105.64	107.55	106.07	106.95	106.46	106.39	108.3	105.26	105.31	105.06	107.01	106.93	107.18	105.85	106.67	106.7	107.76	106.65	108.07	107.42	107.82	105.72	105.96	107.77	106.43	107.31	107.31	105.64	105.33	107.44	106.25	105.51	106.6
110.84	109.23	109.4	111.64	110.02	111.3	109.45	110.49	108.69	111.08	111.45	110.62	110.77	110.49	112.15	111.36	111.39	109.78	111.13	111.56	110.02	107.63	110.16	110.73	110.16	110.2	110.53	110.24	109.12	109.85	110.94	111.31	110.47	110.9	110.48	110.57	110.76	109.52	111.03	109.78	111.29	110.44	108.91	110.37	111.84	110.1	110.48	110.01	110.74	111.28
98.486	97.965	97.461	99.227	96.65	98.849	99.074	96.795	98.2	98.196	98.689	98.296	98.762	97.653	96.526	99.772	98.159	98.701	96.428	98.632	98.923	99.075	100.75	98.194	99.15	97.222	97.881	97.031	97.988	96.262	97.87	98.105	98.788	97.256	98.16	98.402	98.181	99.107	98.407	97.392	98.044	97.74	97.75	100.39	97.946	97.654	98.4	96.916	98.462	97.045
109.67	110.79	109.26	109.12	110.86	110.47	111.3	110.64	110.89	109.03	110.94	110.27	112.36	111.07	110.84	111.49	109.46	109.62	110.87	110.38	110.67	110.22	111.82	110.62	109.15	110.07	111.31	111.85	110.51	110.48	110.04	109.97	109.72	109.75	108.95	109.25	111.19	111.6	111.62	111.05	110.63	110.96	111.39	110.98	110.09	110.49	109.55	110.41	110.12	109.05
106.58	106.04	105.69	104.85	106.63	104.45	106.82	105.9	106.01	106.49	105.74	104.99	105.93	105.27	107.33	104.66	105.21	105.76	105.9	106.72	105.35	105.76	106.45	105.86	107.15	106.64	107.92	108.02	104.63	105.93	107.12	105.88	105.37	105.69	105.67	106.83	105.89	106.3	106.71	107.35	106.71	104.96	105.36	104.65	104.52	105.06	106.64	104.85	105.45	104.09
102.16	100.26	100.67	101.17	101.38	101.49	99.683	101.56	100.85	100.22	101.77	102.92	101.27	101.71	100.72	100.37	101.36	101.81	100.2	101.26	100.6	100.09	100.76	100.86	100.96	101.27	103.45	100.27	100.01	99.651	100.35	100.7	101.37	100.9	100.48	99.178	101.65	101.31	101.49	100.53	101.47	99.566	99.106	100.73	100.89	101.02	100.28	101.62	101.55	101.48
105.41	105.89	104.65	106.6	105.09	104.29	106.45	105.38	107.44	103.91	108.1	105.4	106.67	106.74	106.75	105.86	106.55	104.85	107.41	107.03	107.11	106.05	107.09	106.41	103.87	107.45	105.83	106.82	105.45	106.07	108.13	105.47	107.81	106.6	106.16	106.28	106.58	105.81	106.82	105.31	106.21	106.79	108.25	106.71	106.22	105.95	105.75	107.16	107.28	105.43
107.83	107.56	107.46	108.28	109.44	107.14	108.11	108.09	106.97	108.5	108.58	108.13	107.81	108.25	106.1	108.5	107.94	109.14	107.87	109.08	109.29	107.68	107.11	107.44	108.36	108.61	107.99	107.77	107.58	106.85	106.93	107.82	108.64	109.22	108.98	108.54	107.58	107.71	108.08	108.27	108.06	107.62	106.8	107.36	107.65	108.1	108.41	106.82	107.24	108.02
104.72	105.62	105.1	104.51	105.99	104.08	105.41	107	106.64	104.85	104.34	105.89	104.92	105.28	105.22	106.31	106.08	106.03	105.38	105.12	104.67	106.25	106.04	105.28	105.2	104.66	106.46	104.42	106.63	106.02	106.31	103.39	107.37	107.59	106.71	105.19	106.76	107.01	104.48	105.55	104.88	105.83	106.5	106.3	104.53	104.82	106.32	104.83	104.92	106.09
104.18	106.32	106.24	107.02	105.56	104.36	105.39	106.19	106.1	105.1	105.71	106.95	106.44	106.23	106.53	103.73	105.83	104.86	105.73	105.66	104.19	105.25	104.36	105.84	107.22	104.28	105.87	105.34	105.38	105.48	106.19	107.45	106.77	106.52	106.27	104.76	104.9	104.78	106.84	106.5	105.54	104.21	105.86	106.32	105.03	106.36	104.96	105.87	104.69	105.65
104.91	105.08	105.62	106.29	104.7	106.45	104.83	106.01	104.63	105.18	104.32	105.57	106.52	106.82	104.67	104.93	105.81	104.1	105.25	104.93	104.74	104.75	106.32	105.38	105.43	105.89	105.52	106.12	107.44	105.43	106.34	105.2	105.31	104.67	105.25	105.89	105.67	106.01	103.35	105.55	104.01	105.8	105.93	106.33	104.49	105.02	106.07	105.56	106.94	106.41
105.14	106.43	106.92	107.71	107.89	105.14	107.49	106.89	105.43	105.81	106.97	106.78	106.18	106.97	105.84	106.01	106.79	104.96	109.09	108.04	108.16	106.07	105.29	107.88	106.66	106.57	106.33	106.15	104.98	107.59	105.71	105.54	105.99	105.77	107.26	106.47	106.89	105.34	105.59	106.94	106.15	107.52	107.45	106.17	105.82	107.26	106.37	105.02	105.61	106.43
104.34	106.01	105.29	106.16	104.71	104.97	105.22	106.4	106.17	105.84	105.11	106.6	105.64	105.7	105.11	106.73	105.29	105.81	106.86	105.25	105.05	107.08	105.39	104.93	106.72	107.47	104.52	105.68	104.9	104.84	105.15	106.02	104.97	106.73	105.28	106.28	105.54	105.32	104.76	105.14	105.85	108.12	106.11	107.08	105.47	107.63	106.66	107.15	105.91	104.73
100.57	101.29	99.323	100.84	101.54	102.65	100.79	99.818	101.44	100.27	101.68	100.99	100.96	101.81	102.51	101.73	101.13	102.87	99.532	101	102.01	99.302	100.64	99.455	98.476	102.51	102.07	102.41	100.05	100.57	100.91	100.9	100.6	101.94	100.39	100.85	101.3	101.23	102.06	100.34	101.1	102.02	101.62	99.066	100.16	100.66	101.39	100.94	102.18	103.24
105.67	105.35	106.01	105.17	106.4	105.72	105.38	104.85	106.45	104.86	105.09	105.47	105.88	105.54	107.35	105.92	106.31	104.99	105.24	107.84	106.42	106.61	104.99	104.87	103.71	105.14	104.05	105.82	107.75	106.44	105.96	105.31	105.09	105.03	104.9	106.8	105.64	105.84	107.44	104.96	104.82	105.53	105.6	105.37	107.41	106.42	105.92	105.18	104.94	105.28
105.82	105.16	105.75	105.08	105.67	105.55	105	105.38	105.12	106.22	105.39	104.85	106.09	106.17	105.99	107.02	104.9	106.99	105.12	105.98	105.05	105.51	105.09	105.78	104.27	105.25	105.86	104.21	106.69	106.26	107.15	105.64	104.99	105.73	104.18	105.3	105.21	106.25	106.98	105.51	106.23	106.06	105.6	105.14	105.02	106.14	104.57	105.14	105.97	105.06
105.96	105.3	105.4	105.71	105.79	105.33	105.6	106.88	106.06	105.55	106.43	105.43	106.51	104.25	103.93	105.19	105.53	105.09	104.91	104.34	106.51	106.23	105.71	105.47	104.07	106.28	106.17	104.5	103.89	104.8	105.55	104.92	106.01	104.83	105.41	105.8	106.43	105.62	106.28	105.77	106.27	105.59	104.2	105.52	107.16	107.36	106.44	105.51	104.06	107.32
106.78	107.77	109.2	107.32	107.59	108.27	109.49	105.9	108.77	109.03	107.73	108.96	109.08	107.21	109.14	109.28	108.04	108.5	107	106.61	106.9	108.99	107.7	110.29	107.94	107.54	107.7	108.22	108.16	108.72	108.05	108.79	108.67	108.45	107.95	107.39	108.43	108.41	108.62	109.23	107.3	109.47	108.58	107.54	107.38	108.04	107.58	108.67	107.92	109.49
105.9	104.83	105.71	105.64	106.57	106	106.34	106.19	105.13	106.24	104.55	103.47	105.59	103.51	106.82	104.26	106.03	105.94	103.89	104.73	106.47	106.39	104.79	105.61	106.39	106.78	105.58	105.39	103.83	104.24	106.12	104.45	106.37	105.55	106.68	106.9	106.15	105.91	107.38	104.85	105.97	105.02	105.8	106.5	107.01	106.04	103.44	107.14	106.06	106.18
98.324	99.429	100.2	99.728	98.235	98.196	99.263	98.409	99.202	97.63	100	98.831	98.368	98.506	98.744	97.238	99.524	99.466	99.963	99.331	98.446	99.905	99.249	99.018	98.626	97.246	99.118	99.157	98.235	98.948	98.053	99.429	97.799	98.251	98.618	99.126	98.673	98.501	99.123	97.805	98.398	98.641	98.505	99.038	100.23	97.909	99.271	98.844	98.323	99.635
107.31	107.82	107.83	108.17	106.99	108.05	108.19	107.31	108.4	108.87	106.7	107.73	107.4	109.11	107.43	107.86	106.88	108.91	109.09	106.4	106.97	107.71	107.08	107.73	106.7	109.68	108.59	108.97	107.82	107.48	107.61	107.95	108.15	108.03	107.82	108.07	108.05	108.29	108.68	107.21	106.55	108.44	107.63	108.18	106.94	108.62	107.95	107.1	107.17	107.48
108.57	108.09	107.87	106.94	108.08	107.74	108.6	108.71	108.2	107.52	108	106.73	108.46	109.47	107.09	109.51	107.48	108.59	107.92	107.44	107.8	109.87	109.17	107.38	108.47	109.89	107.68	107.19	107.63	107.89	107.47	109.14	110.28	107.81	108.7	108.14	107.18	108.65	108.76	108.92	109.08	110.15	109.91	109.75	108.5	107.82	108.57	108.2	110.05	106.6
98.314	97.557	97.864	97.499	97.085	97.522	98.452	98.178	99.72	98.5	98.578	99.237	96.79	97.558	98.564	97.881	98.101	97.121	97.393	97.653	97.857	97.414	98.821	95.657	97.691	98.42	97.638	98.872	96.844	98.608	99.279	97.244	97.958	97.446	98.571	98.378	98.018	98.563	98.339	99.845	99.195	97.649	98.615	97.393	98.533	97.672	97.809	97.54	98.667	96.731
106.17	106.36	107.11	105.17	106.19	104.59	105.96	104.86	106.99	107.39	106.6	105.94	106.45	105.24	105.91	106.01	105.47	106.66	105.85	106.35	106.99	106.9	106.03	105.37	108.44	106.13	105.91	105.83	106.46	106.55	106.06	106.11	105.72	106.65	106.91	107.31	106.17	106.67	106.79	105.67	107.52	107.2	104.88	106.21	107.52	104.9	107.11	107.11	106.89	106.9
105.19	105.81	105.53	105.58	105.29	105.7	106.75	105.53	106.54	106.5	107.06	106.56	104.06	105.68	106.13	105.62	105.28	105.77	105.67	105.37	106.21	105.36	106.44	105.99	105.22	106.19	106.74	105.87	105.29	105.05	105.78	106.46	106.93	103.83	105.1	104.94	107.51	105.65	106.94	105.85	105.95	104.4	105.32	105.23	106.93	106.45	104.76	106.32	105.53	107.03
98.915	97.278	96.907	98.007	98.621	97.426	98.784	97.796	96.469	97.986	97.744	97.061	98.769	97.581	99.185	98.748	99.463	99.192	96.572	98.556	98.82	98.285	97.068	99.314	97.542	97.719	98.074	99.051	98.723	97.001	99.043	100.04	99.111	96.911	99.966	97.361	97.789	97.959	96.919	97.086	97.391	98.48	98.913	97.734	97.273	98.203	100.53	97.746	98.672	96.594
107.33	108.04	106.78	108.44	108.69	107.8	107.92	108.5	108.85	108.3	107.88	107.47	107.72	108.83	107.65	107.75	108.03	107.56	107.44	108.79	109.03	106.9	108.44	108.21	108.87	108.09	108.28	109.63	106.97	108.26	107.51	107.65	107.38	109.07	107.83	108.13	109.6	107.37	106.37	107.94	108.4	106.02	108.01	109.31	108.33	108.01	108.41	109.41	107.18	109.03
106.31	106.73	106.99	106.38	106.22	108.08	107.78	106.49	107.27	106.65	107.58	105.9	106.37	106.11	107.67	106.34	106.82	106.51	107.52	107.81	106.42	106.69	106.64	107.01	106.77	106.29	106.27	107.11	108.32	106.01	107.27	106.73	105.21	106.82	105.58	104.73	106.66	107.77	106.85	105.75	106.27	106.38	106.29	106.53	107.75	106.79	105.03	106.54	106.45	107.76
107.04	107.53	108.3	109.15	107.88	108.91	107.25	107.3	107.73	107.71	108.24	108.38	108.16	107.84	108.91	108.68	107.68	108.24	109.36	107.87	106.09	108.07	108.45	107.53	109.06	107.94	108.58	110.07	108.56	106.89	107.44	106.98	109.37	106.98	108.53	110.13	107.99	108.16	109.7	109.66	108.43	108.58	108.29	107.99	108.49	108.03	107.38	107.16	109.71	108.62
109.89	109.97	110.42	112.06	111.46	110.29	111.97	110.48	109.01	112.65	110.41	112.83	111.57	110.41	110.2	108.27	112.22	109.4	109.7	111.1	109.77	110.34	110.49	109.81	110.06	109.83	110.6	109.29	110.55	110.16	109.81	109.37	110.59	110.44	112.12	110.22	111.43	110.4	111.04	109.62	109.44	109.48	111.35	109.98	110.75	110.3	110.36	109.08	110.94	109.83
108.75	106.94	107.84	109.24	109.18	108.1	108	107.64	107.05	109.07	108.07	109.54	107.33	108.5	107.87	109.16	108.16	108.76	108.74	107.73	108.17	109.61	109.3	107.45	107.6	108.95	108.5	107.07	108.04	108.98	108.24	107.83	107.53	108.46	108.34	108.38	110.02	109.24	108.93	108.06	108.28	108.91	109.15	109.49	108.27	109.56	107.98	108.66	109.11	106.63
104.67	106.12	106.32	106.03	105.08	105.22	105.23	106.88	105.3	104.01	105.86	105.58	106.36	108.08	104.48	103.93	107.12	107.01	105.57	105.59	103.93	105.7	105.76	105.27	105.82	104.57	106.37	106.45	105.55	105.78	105.27	105.99	104.12	105.46	106.36	107.04	106.28	105.67	104.74	105.44	105.12	106.38	104.73	105.7	106.07	105.7	104.71	104.75	105.1	104.33
105.63	106.82	105.18	105.09	107.27	106.11	106.46	106.1	104.91	106.46	105.93	106.94	104.92	104.81	104.97	107.11	106.16	106.62	104.82	107.33	105.95	106.04	104.27	105.19	105.91	106.13	104.54	105.87	103.52	107.22	105.08	105.05	105.25	106.4	106.3	105.85	104.87	106.5	105.18	105.67	105.29	104.69	106.32	106.23	106.46	106.99	107.17	105.1	106.04	104.94
106.77	104.9	105.93	105.24	105.93	103.86	105.31	104.83	104.85	104.98	106.2	106.92	104.2	107.29	105.38	104.73	106.49	105.97	105.25	104.68	105.46	106	106.89	104.97	106.08	104.78	105.85	107.59	106.52	105.07	104.54	107.26	104.71	105.41	105.08	105.85	106.62	106.17	106.53	105.73	105.64	106.42	106	105.43	105.84	104.67	106.63	105.28	105.8	105.83
105.15	105.6	105.2	105.16	106.72	106.28	108.74	104.75	105.67	106.21	104.21	105.33	106.64	107.4	104.35	104.93	106.02	105.06	105.57	105.86	104.45	105.68	105.59	105.75	106.39	106.43	105.51	106.23	104.93	105.19	105.92	105.66	106.17	106.2	104.99	106.74	105.36	106.54	106.55	104.67	104.48	105.36	105.68	105.07	106.46	104.98	107.35	108.17	107.55	105.77
102.39	101.33	102.49	100.09	101.14	99.651	100.16	100.95	102.16	100.14	102.31	99.426	99.171	99.816	100.53	101.79	99.576	101.61	101.69	101.81	101.4	100.8	100.84	101.59	101.01	100.43	100.41	99.603	100.18	101.9	100.93	100.66	100.01	102.3	101.56	100.07	101.24	100.69	100.07	101.33	102.21	101.25	102.48	100.58	100.24	100.46	101.24	100.72	102.08	102.27
106.85	107.04	107.41	109.07	108.91	107.31	108.36	106.55	109.11	107.35	107.68	107.99	108.97	107.25	108.16	109.62	107.23	109.03	109.24	108.17	109.72	108.48	106.5	109.18	107.06	108.76	108.67	108.43	108.55	108.19	108.3	107.72	107.24	108.11	107.41	108.69	108.7	107.24	108.72	107.68	108.47	107.27	108.03	108.37	109.01	108.37	107.32	110.12	108.4	109.36
108.93	108.07	108.64	108.51	108.12	107.02	109.4	108.89	108.09	107.96	107.23	107.86	108.06	108.33	108.18	107.56	109.48	107.63	108.76	109.41	108.62	108.45	108.45	106.8	108.9	108.97	108.73	108.1	107.1	107.19	108.23	107.8	107.68	107.93	106.04	108.39	108.43	108.59	107.57	107.01	108.76	107.63	108.45	108.84	109.03	107.54	109.04	108.44	108.18	108.12
106.2	106.41	107.2	105.08	105	105.94	105.01	105.68	105.91	106.36	105.46	107.53	103.47	106.73	105.9	105.35	106.83	103.79	105.3	106.14	106.15	105.67	107.01	104.63	105.66	106.99	104.73	106.41	104.84	105.03	106.05	104.32	105.9	105.76	104.96	104.69	105.42	103.4	104.95	105.57	105.64	105.72	106.59	104.76	106.08	106.08	104.89	105.26	105.74	105.78
98.859	98.592	98.105	97.082	98.143	99.066	98.244	99.261	97.73	97.364	97.33	95.924	98.18	98.564	99.346	98.891	98.389	98.414	99.289	97.185	98.213	96.695	96.075	98.113	99.851	98.214	98.99	98.909	98.6	96.766	99.279	97.523	96.947	97.48	98.481	99.128	98.079	99.111	98.854	98.18	99.491	97.769	96.929	98.149	97.474	98.348	97.752	97.292	98.404	97.732
105.34	105.63	105.44	107.3	104.95	105.02	105.22	105.73	105.07	105.43	104.88	106.49	106.99	105.17	105.52	105.87	105.9	104.7	107.01	107.04	106.4	105.06	104.85	104.95	106.14	106.18	104.82	105.27	105.06	105.33	106.57	105.47	103.56	106.45	104.98	105.81	105.42	105.56	103.76	103.11	105.28	104.91	105.77	106.81	107.06	106.09	104.89	105.59	105.41	106.5
107.2	105.68	105.83	105.25	105.34	106	104.88	106.06	106.87	104.23	107.32	104.46	104.9	105.93	105.47	106.18	106.3	106.25	104.24	105.65	107.61	104.25	104.72	103.9	105.8	104.82	106.21	105.42	105.33	105.96	104.26	104.59	106.9	105.79	104.61	104.83	106.46	105.25	106.41	106.29	105.83	105.19	105.22	107.25	106.19	106.09	105.24	106.68	105.7	105.02
109.52	105.98	108.58	108.71	106.99	107.52	107.79	107.24	107.78	108.1	108.38	108.35	108.29	109.62	107.73	108.49	108.91	107.98	108.04	109.12	108.58	108.21	106.61	108.57	108.19	109.13	107.98	108.45	108.77	108.3	109.04	109.5	108.33	107.14	108.7	108.57	110.16	109.3	107.88	108.38	106.72	107.99	107.39	109.01	109.08	109.21	107.53	108.69	109.5	108.35
110.16	109.66	111.61	110.62	109.83	109.76	110.03	112.09	109.43	109.23	111.78	111.47	109.98	110.82	110.31	110.03	109.42	110.79	110.07	110.4	109.74	109.62	111.19	109.79	108.46	110.07	110.67	108.6	110.41	110.33	111.25	111.29	110.98	110.82	111.62	111.23	111.32	110.88	111.28	111.47	111.35	110.61	108.39	112.14	109.97	110.43	109.37	109.5	110.2	110.56
105.47	105.18	103.92	105.4	105.97	105.18	106.68	105.84	105.71	105.33	105.64	105.32	103.96	106.03	104.85	105.78	106.14	104.73	106.25	106.07	106.39	105.84	105.34	106.92	105.41	107.08	107.02	106.11	104.49	105.38	105.46	104.55	106.42	106.27	104.67	105.3	106.02	103.92	103.42	106.45	106.55	105.85	106.12	106.42	105.07	106.91	105.64	106.83	103.4	104.39
106.73	107.55	105.81	107.88	106.65	106.51	107.69	107.75	105.81	108.05	106.31	107.06	106.14	106.78	107.3	106.42	106.57	107.19	107.29	107.01	106.74	107.51	105.8	106.24	106.18	105.29	107.12	106.66	105.72	106.97	108	106.62	108.57	106.81	106.48	105.12	105.97	106.55	106.71	106.81	105.13	107.27	107.87	107.86	105.44	105.15	106.63	106.11	106.07	107.7
98.83	100.25	99.648	100.54	101.39	100.29	99.897	103.13	100.91	100.21	99.464	101.96	99.964	100.54	100.69	100.54	101.33	101.61	100.77	100.74	101.03	101.02	100.15	100.05	101.45	101.42	101.61	99.311	100.47	101.63	100.87	99.514	101.14	99.093	99.707	100.5	100.54	101.06	99.487	101.53	100.81	101.48	99.201	99.545	100.87	100.45	100.77	101.77	99.443	101.69
107.24	108.8	106.44	108.6	108.22	108.49	107.65	107.79	107.35	107.34	109.37	109.31	109.39	108.57	109.57	109.41	106.34	107.87	107.28	107.57	109.26	106.37	108.49	108.68	108.27	107.19	109.23	109.61	108.48	107.57	108.88	109.72	107.48	108.33	108.26	108.1	108.85	107.14	107.51	109.22	109.67	108.18	105.36	109.51	107.99	110.27	106.67	107.87	107.95	108.37
106.93	108.64	108.28	106.13	108.28	107.92	107.3	108.58	107.92	107.02	106.68	109.11	105.95	107.73	108.27	107.71	107.39	107.59	107.92	107.12	107.04	107.43	107.41	107.65	107.98	108.75	107.66	108.58	109.09	108.39	107.32	108.72	107.25	108.16	107.71	108.08	108.62	107.12	107.37	107.25	108.06	106.97	106.83	107.65	107.53	107.59	108.67	107.95	106.98	108.34
107.56	107.42	107.93	108.18	108.1	106.44	107.57	109.15	107.87	108.01	108.32	105.12	108.32	108.09	108.23	109.06	106.92	107.88	108.36	107.54	107.46	108.85	106.23	108.39	107.4	106.22	107.95	106.69	107.82	107.84	105.88	107.58	108.69	108.68	108.72	108.7	107.49	109.08	109.23	107.23	107.54	107.82	106.76	108.08	107.96	107.3	106.8	108.05	107.85	108.12
107.25	106.79	106.97	105.46	106.05	107.21	106.78	105.78	106.56	108.14	106.75	107.19	105.89	105.02	105.42	105.22	106.52	106.16	106.29	106.98	106.58	106.43	107.71	106.35	106.46	105.92	106.94	106.1	106.46	106.52	105.56	105.8	106.29	105.83	107.2	106.65	104.82	107.82	107.77	105.95	106.3	106.43	105.04	105.28	107.24	105.89	106.53	108.08	105.19	104.86
104.15	105.05	107.83	104.57	104.58	104.89	106.68	105.46	105.49	105.21	104.32	104.39	106.53	105.69	107.08	104.22	106.45	106.02	104.93	105.5	106.49	104.71	105.98	104.06	105.29	106.27	105.67	106.43	105.37	107.01	105.73	105.1	104.81	105.06	107.53	104.7	107.01	105.53	104.94	106.74	106.75	106.26	106.99	104.49	104.98	104.17	105.69	105.87	105.96	105.8
104.81	105.42	105.93	105.78	105.67	106.42	106.35	105.88	104.79	104.94	106.48	104.4	104.26	105.31	106.6	105.42	105.01	106.65	105.35	106.06	104.82	104.25	104.86	106.17	105.06	105.4	106.68	105.18	106.76	104.97	105.72	105.35	105.44	105.62	105.3	104.93	107.35	105.78	105.68	107.07	105.29	107.09	105.47	105.53	105.96	104.73	106.05	104.22	106.14	106.63
100.75	99.739	100.17	100.07	101.26	100.51	99.758	98.888	100.17	99.131	99.76	98.422	98.314	100.17	100.16	100.51	100.1	100.76	99.888	100.91	99.331	99.371	100.37	99.862	101.09	99.864	99.991	100.08	99.624	101.43	100.76	100.84	101.05	100.23	100.59	98.864	99.923	99.937	100.13	100.8	101	101.38	99.281	98.686	101.35	101.17	100.3	100.77	99.39	99.847
105.85	108.65	106.91	107.6	107.26	109.01	106.98	108.57	109.12	106.11	106.99	108.06	105.8	109.22	108.16	107.3	107.96	106.11	107.98	107.05	108.17	107.24	107.65	107.54	106.57	107.67	107.99	107.77	107.41	106.93	107.86	107.03	107.21	106.35	106.12	108.45	108.16	108.6	107.86	107.87	106.39	108.28	108.37	106.17	107.41	108.63	109.03	107.73	106.82	108.61
105.99	108.16	104.71	105.86	106.41	106.2	106.75	106	106.67	105.73	105.58	106.2	105.71	108.21	107.03	105.34	105.59	106.86	106.1	106.05	106.26	106.38	106.51	107.21	106.23	106.37	107.83	106.12	108.15	105.85	106.44	106.12	105.73	104.87	106.83	106.54	105.54	105.96	104.35	107.32	107.33	105.47	104.14	106.3	105.15	106	106.46	107.61	107.17	104.56
109.65	110.37	110.91	109.51	111.1	110.13	110.21	110.51	109.19	110.1	109.66	109.68	109.88	109.94	110.31	111.63	110.76	109.72	110.4	108.93	110.36	110.04	110.11	109.86	108.41	109.83	110.03	110.2	109.54	110.8	111.72	109.29	110.33	110.6	108.96	110.06	111.22	108.38	110.13	109.64	110.62	110.85	110.23	111.23	110.23	110.77	110.7	110.57	109.97	110.83
104.75	104.77	105.88	105	107.22	105.87	106.93	104.84	105.02	104.92	104.74	105.59	105.19	104.18	105.64	107.36	106.42	106.1	105.35	105.07	105.19	105.61	105.98	105.53	105.56	105.63	106.39	106.1	107.39	104.5	105.36	104.85	104.3	104.41	105.42	106.94	104.33	105.48	106.22	104.7	105.81	105.06	104.97	105.52	105.78	106.46	106.02	106.08	104.94	106.63
107.4	107.12	106.18	106.98	106.17	106.67	105.83	106.32	105.05	106.44	108.97	105.33	106.29	106.14	105.41	106.56	106.87	105.97	105.74	107.27	104.95	106.04	107.35	106.8	105.63	105.87	108.11	105.33	105.6	106.32	107.55	106.44	104.47	106.99	106.9	107.06	106.19	105.73	105.35	106.7	105.51	105.27	106.93	106.94	106.25	105.83	106.53	108.22	105.86	105.83
109.3	107.07	108.21	108.17	109	109.62	108.47	108.14	108.81	108.99	108.54	109.65	110.67	109.6	108.29	108.48	107.98	106.82	107.52	109.57	108.92	109.2	109.55	108.94	108.23	109	108.99	109.21	109.1	108.27	108.79	109.76	107.5	107.5	108.16	107.46	108.12	108.7	109.02	109.57	107.73	108.46	107.72	109.12	109.53	108.58	107.51	108.66	108.26	109.22
106.68	106.57	105.47	106.62	106.53	107.07	105.76	106.48	104.79	105.13	105.62	106.51	105.82	105.4	105.53	104.92	106.2	104.97	106.54	104.88	105.74	106.37	105.21	104.65	106.05	105.92	105.82	104.77	104.55	104.39	105.48	105.12	105.86	105.91	104.71	106.82	104.53	106.73	106.56	105.38	106.15	105.72	104.97	102.77	105.69	106.01	106.01	105.14	106.65	104.53
108.04	107.1	106.76	107.18	105.23	106.98	106.96	107.88	106.45	106.18	106.67	105.21	107.32	105.72	106.91	106.69	106.88	105.68	107.2	106.45	107.8	106.63	107.22	106.54	106.4	106.89	105.06	105.86	106.34	106.66	107.66	107.31	108.19	107.45	107.96	107.02	106.8	105.94	106.19	106.31	105.75	106.39	105.63	107.1	106.89	106.86	106.83	107.37	106.66	106.69
109.32	110.54	110.61	111.34	109.81	110.22	110	109.23	111.01	110.84	109.5	109.14	111.26	110.52	108.15	110.44	108.71	111.53	111.3	110.33	108.91	109.28	108.23	108.63	111.61	110.31	109.59	110.19	109.79	109.71	111.58	110.23	111.11	111.05	110.72	109.32	110.12	110.83	109.81	108.98	111.75	111.28	109.98	111.99	110.23	110.87	110.59	109.35	110.6	108.84
105.42	107.09	105.89	105.13	105.97	105.58	106.78	104.81	107.52	106.5	105.6	106.09	107.3	106.18	105.54	106.26	104.82	106.06	107.38	105.58	106.3	107.42	106.5	105.26	106.59	106.69	105.95	106.62	104.35	106.36	105.49	106.88	107.04	107.97	106.41	106.2	107.3	105.81	106.66	106.65	107.22	107.12	105.68	105.42	107.2	105.67	106.64	105.15	106.43	105.83
105.96	103.79	104.45	104.63	104.42	106.65	106.09	105.33	105.12	104.72	104.73	106.49	105.78	106.81	106.77	105.31	103.99	106.59	104.92	105.24	104.9	106.51	106.13	106.36	105.04	105.39	107.82	107.04	105.52	108.18	105.88	105.49	105.5	105.3	104.83	105.52	106.93	105.79	105.07	105.17	107.28	105.1	105.49	103.95	105.06	105.65	106.32	107.82	106.62	105.07
97.866	98.465	98.288	96.919	95.869	97.956	96.856	98.985	99.416	98.706	98.217	95.989	98.694	99.144	98.723	96.946	98.077	97.506	99.922	97.107	97.73	97.879	97.136	99.342	98.416	95.589	97.208	97.38	96.585	99.931	96.138	98.864	98.62	98.722	96.16	98.527	97.819	97.667	97.487	97.989	96.718	98.755	97.416	98.155	97.81	98.811	98.872	100.71	97.935	98.053
110.73	110.46	110.24	111.38	110.86	111.04	111.24	111.18	110.6	110.23	110.14	110.35	112.33	109.05	108.97	109.95	109.54	108.59	110.87	109.87	109.68	111.15	110.29	110.12	110.37	110.48	109.25	110.2	109.85	110.04	110.17	111.26	108.86	108.92	109.61	111.09	110.55	109.24	109.16	110.15	110.42	110.37	110.82	111.35	111.42	109.22	109.9	111.52	111.03	110.7
108.86	107.58	107.86	107.66	108.66	108.11	108.26	107.31	109.43	108.13	108.04	106.86	108.71	109.16	107.77	109.22	108.68	108.71	108.26	109.8	108.39	108.47	108.36	108.11	107.97	108.49	108.39	108.33	108.5	108	107.88	106.92	108.2	108.76	107.29	108.06	107.21	106.14	107.97	108.5	108.14	109.13	107.13	108.58	108.81	109.79	108.82	106.73	107.71	107.34
105.94	105.58	105.49	106.35	105.04	104.2	104.46	105.98	104.33	104.1	105.83	106.22	104.78	106.53	106.58	105.53	104.97	106.92	107.73	105.73	103.99	104.65	105.38	105.48	105.27	105.16	107.02	104.89	106.31	105.48	104.8	105.6	105.41	104.82	105.21	105.62	106.72	104.05	106.05	104.77	106.63	106.18	105.53	107.6	103.84	105.86	105.95	104.79	104.94	104.88
111.03	111.08	109.86	110.88	108.67	108.6	111.02	110.89	109.97	110	111.23	108.31	108.19	110.2	109.81	109.66	111.72	111.74	111.09	110.44	111.52	110.82	112.37	110.49	110.13	110.99	109.38	111.04	109.88	112	110.63	109.91	110.96	110.82	109.24	108.97	110.84	111.44	110.55	109.73	109.21	110.78	110.39	110.08	110.52	108.53	111.39	112.05	111.04	110.98
100.87	100.32	100.53	100.13	100.91	100.37	101.14	100.21	100.07	100.71	100.44	100.88	100.64	100.92	101.86	97.915	99.677	100.87	100.75	99.83	101.25	100.51	101.5	101.09	101.4	101.61	99.732	101.94	99.568	98.488	99.808	100.98	101.42	98.771	100.4	99.822	101.46	100.3	101.96	100.42	99.52	101.81	98.68	100.58	100.06	99.702	100.02	101.39	100.38	100.35
106.52	106.51	107.18	108.19	107.41	108.34	108.13	108.69	108.32	108.13	106.81	108.1	107.44	107.1	107.42	106.88	108.15	108.79	107.15	106.83	109.96	108.58	108.92	106.72	108.5	109.37	109.42	108.49	107.52	106	108.26	108.21	107.57	107.25	107.83	108.6	107.99	108.04	106.46	107.94	107.07	106.67	108.73	107.77	107.91	107.57	106.4	106.92	107.58	107.5
108.27	108.78	107.09	108.07	106.67	106.88	107.53	108.18	108.17	108.52	106.59	107.35	108.05	108.03	108.81	106.3	107.81	107.27	108.59	107.64	107.85	108.23	107.46	107.74	107.91	109.98	107.04	109.33	108.85	106.41	108.06	108.13	106.88	107.4	106.36	107.97	108.5	108.85	109.79	107.54	108.78	107.69	108.25	108.68	108.8	108.65	108.92	107.46	109.71	106.46
105.44	106.06	104.94	105.84	104.97	106.24	105.72	104.56	106.76	106.54	105.73	106.58	105.08	106.4	103.75	107.11	105.78	105.55	106.62	106.95	105.8	105.29	107.13	107.06	105.9	105.83	104.16	104.95	104.16	106.61	105.53	105.27	104.51	105.94	104.52	106.23	104.99	106.97	106.84	105.27	106.88	105.84	107.03	106.26	106.59	104.95	106.04	106.38	106.68	106.22
106.56	106.57	106.33	106.01	107.29	106.32	105.54	106.48	106.4	107.24	106.79	104.96	106.06	108.08	106.06	106.64	107.16	106.4	106.24	106.45	106.32	105.87	106.33	105.83	106.91	105.72	105.7	107	106.04	106.9	107.37	105.46	105.49	106.9	107.04	106.37	108	107.85	106.19	105.93	107.14	105.4	107.17	106.24	106.52	105.2	105.7	106.86	106.51	106.08
107.49	109.05	107.5	108.1	107.76	108.95	108.2	110.17	109.02	107.12	107.69	108.78	106.96	108.91	107.37	109.36	108.38	107.07	106.58	108.72	107.68	107.49	108.43	108.02	109.44	108.21	106.91	108.13	108.71	108.44	107.48	107.16	108.71	107.44	107.35	108.26	109.3	107.98	107.11	107.82	108.07	109.8	109.25	109.62	108.18	108.13	108.33	108.76	108.7	108.6
104.84	105.64	106.31	105.59	106	106.04	104.47	105.85	106.01	104.78	103.07	104	106.47	106.86	105.57	105.27	106.6	106.15	106.32	104.73	106.63	106.18	104.7	106.6	105.31	104.29	105.63	103.51	105.69	106.52	105.86	106.43	105.28	105.3	105.98	106.6	105.08	107.31	103.21	103.02	105.12	105.26	106.55	104.68	105.21	105.96	104.69	105.39	107.05	106.53
107.1	107.01	106.4	107.12	108.82	106.94	108.84	109.01	107.83	109.73	108.08	107.5	107.45	108.17	107.75	107.32	108.67	108.45	107.24	107.13	106.49	107.82	107.99	109.26	107.43	108.33	107.24	107.85	106.63	106.84	108.2	108.13	106.09	107.82	107.81	108.08	108.2	108.89	106.9	107.41	108.32	108.03	107.76	107.51	107.94	107.48	106.08	106.46	107.19	107.94
109.13	109.36	108.31	109.63	107.9	107.84	108.72	106.42	107.74	108.42	107.98	108.98	108.87	107.35	107.7	107.17	108.49	107.51	108.1	108.98	108.42	108.1	108.99	110.31	106.94	106.5	108.8	108.69	108.68	107.68	107.89	106.96	107.43	108.34	109.03	107.06	108.84	110.06	106.64	108.61	108.33	108.59	108.99	109.07	108.39	108.44	108.09	108.91	109.48	108.49
106.19	106.47	107.46	106.83	106.38	107.5	106.43	107.53	106.41	105.25	105.12	105.41	106.5	106.28	107.58	105.22	107	104.99	105.03	105.26	104.89	106.67	103.86	107	106.18	105.82	104.74	106.29	107.03	105.83	107.44	105.51	107.02	106.21	107.49	105.59	107.56	104.81	107.32	105.36	104.97	105.67	104.86	106.71	106.65	106.83	106.03	106.05	105.58	106.95
111.2	110.06	110.25	110.72	111.03	110.99	110.2	110.13	110.45	111.05	110.36	110.06	110.5	111.5	110.53	110.16	108.5	110.19	109.33	109.28	108.89	108.26	110.23	110.69	110.78	109.98	109.23	110.08	110.52	111.12	110.11	108.39	109.98	109.95	109.97	110.06	111.69	110.19	109.28	111.1	111.08	110.06	109.14	110.08	108.97	110.61	110.39	110.22	111.09	110.94
109.82	108.57	108.62	108.78	108.02	109.38	109.49	107.31	108.63	107.58	107.33	108.66	107.26	109.2	108.45	107.39	108.62	109.75	109.61	108.5	107.16	108.76	106.91	108.25	107.66	107.78	108.95	107.18	107.81	108.2	108.36	108.47	107.72	109.25	108.45	107.43	108.34	108.82	111.14	108.1	108.09	109.58	108.41	107.21	108.05	108.67	107.3	108.29	107.37	106.61
96.836	96.752	98.071	98.937	98.469	98.519	99.177	96.992	97.59	98.101	98.008	96.867	97.891	98.61	98.209	98.61	98.426	97.217	96.559	99.183	97.478	96.975	98.096	96.895	100.49	98.115	97.333	99.682	96.813	97.769	97.408	97.421	96.613	99.058	99.436	96.593	97.013	98.473	98.212	97.891	99.596	99.733	96.426	98.548	98.787	97.778	98.287	99.68	97.835	97.716
106.14	106.27	107.13	107.42	106.67	106.9	106.96	106.96	107.5	106.58	106.32	104.7	108	106.95	107.21	106.6	108.07	106.78	107.33	107.16	105.68	107.02	106.1	105.83	106.32	107.7	107.22	106.5	106.69	107.12	107.18	107.71	106.98	106.12	106.6	105.56	106.25	107.38	104.72	107.66	106.74	106.19	108	107.01	106.21	104.94	103.62	105.23	105.23	105.82
105.37	105.03	105.17	104.51	105.95	105.62	105.29	106.06	105.74	105	104.86	105.28	106.56	105.56	104.19	105.98	105.6	104.36	105.94	105.14	104.92	103.79	105.56	105.57	104.33	105.76	104.93	104.87	104.52	104.36	106.32	107.57	105.62	106.86	104.76	105	104.94	105.99	105.16	105.92	106.93	105.22	105.54	105.87	105.82	103.6	106.11	104.29	105.43	105.42
104.85	104.31	107.39	105.78	107.11	106.63	105.51	105.9	106.06	106.36	105.31	106.62	104.43	105.76	105.38	108.28	104.39	104.6	107.91	106.48	106.08	105.54	106.55	104.23	104.18	104.65	104.92	106.04	106.38	106.99	106.12	104.55	105.66	106.22	104.72	105.18	106.69	107.09	105.29	105.06	105.14	103.83	105.38	105.07	105.68	106.66	107.2	107.49	105.62	104.82
109.97	109.14	108.05	108.49	108.06	107.96	109.53	109.51	108.82	109.47	108.27	107.17	107.79	107.97	108.31	107.33	108.85	107.32	109.6	107.53	107.9	108.83	108.25	108.79	107.23	108.94	107.71	109.21	106.88	109.45	107.9	107.77	108.81	108.82	108.2	109.39	107.42	106.98	109.58	108.27	109.19	106.97	108.24	109.52	108.15	107.45	108.36	108.25	107.98	108.94
97.192	99.049	98.372	98.486	98.289	97.148	98.497	97.505	97.803	97.194	98.263	97.532	99.526	97.673	98.447	98.701	97.845	97.553	97.128	97.14	97.078	97.24	96.818	100.09	98.627	99.624	98.586	98.388	98.068	97.975	98.583	97.71	98.822	97.918	97.922	98.635	99.05	97.435	97.587	97.284	97.36	99.027	96.019	97.371	97.634	99.063	98.354	97.899	98.219	98.158
98.698	97.31	97.965	97.255	96.627	97.201	97.224	98.104	96.558	98.026	99.73	98.314	98.021	97.862	98.82	99.176	98.383	99.974	99.059	97.753	97.883	98.715	97.697	98.582	98.476	99.592	98.559	99.74	98.463	96.79	98.26	96.937	97.894	98.561	98.403	98.111	97.844	99.192	98.321	96.66	97.334	98.801	100.22	97.994	98.693	97.538	96.959	98.446	97.932	97.345
108.12	109.85	109.74	109.4	107.67	110.38	108.68	107.35	108.01	108.61	109.71	108.28	108.41	107.7	110.08	108.08	108.38	109.19	107.8	108.94	108.01	109.24	108.82	108.01	109.19	107.85	108.49	109.66	107.83	108.11	108.99	108.4	107.89	108.79	108.45	107.2	107.67	107.78	108.96	109.75	108.26	107.96	107.91	108.6	108.76	108.74	109.35	109.1	107.71	108.57
108.39	106.95	107.79	107.46	107.35	107.53	108.54	107.94	107.9	107.06	106.71	107.59	107.01	110.52	108.32	109.06	106.74	107.09	109.43	106.86	107.78	107.4	108.31	107.71	108.25	108.57	108.05	107.54	109.08	106.76	106.52	108.71	107.74	108.46	105.73	108.43	106.52	107.74	107.35	105.62	107.93	107.83	108.01	108.48	107.71	108.05	108.38	107.06	107.7	107.7
106.59	105.23	105.74	105.66	106.91	106.43	107.21	105.51	106.76	106.86	106.82	105.37	106.69	106.28	105.74	108.08	104.91	105.9	105.17	107.61	107.18	106.25	105.38	106.26	106.11	105.9	106.23	105.78	106.7	104.83	106.47	106.41	105.88	107.08	106.45	108.03	106.46	104.79	106.87	105.87	104.42	107.28	107.8	107.44	105.92	106.04	107.32	106.28	107.32	105.79
108.93	109.28	107.97	107.93	109.08	109.68	109.16	109.91	107.99	106.78	108.83	109.57	109.55	107.83	107.45	109.3	106.84	108.03	107.16	109.4	108.76	108.29	107.31	107.85	106.62	109.42	108.57	108.41	108.47	108.25	109.1	110.4	106.75	108.59	108.6	109.73	110.56	108.63	108.43	108.27	109.39	109.61	107.23	107.39	106.92	109.17	108.72	107.71	107.9	106.95
108.1	107.94	109.5	105.81	110.38	110.16	107.54	109.89	108.49	109.71	108.6	107.92	107.9	108.51	108.88	107.52	108.35	107.93	108.88	107.59	108.7	110.15	106.96	107.77	109.05	108.23	108.56	109.02	109.06	108.2	108.5	108.81	107.34	109.35	107.72	109.41	108.1	109.28	108.05	107.58	108.28	108.3	108.05	107.49	109.06	109.63	108.87	108.44	107.85	107.7
107.26	106.17	106.62	108.25	105.99	106.49	107.11	107.09	106.9	105.85	106.29	107.37	106.43	106.74	106.4	107.46	106.97	106.61	107.02	107.31	106.93	106.17	107.31	107.03	105.77	105.55	106.5	106.42	106.88	105.19	108.06	106.18	107.15	107.53	106.6	106.26	107	107.32	107.5	106.64	105.76	107.03	106.05	107.69	107	107.87	105.18	107.18	108.31	107.16
107.7	106.94	107.48	109	107.82	108.07	107.05	107.53	106.73	107.89	108.56	108.76	107.68	109.95	106.76	108.51	106.76	107.09	107.72	107.72	106.32	108.56	107.93	108.29	108.1	106.55	109.73	108.25	108.11	107.33	107.24	108.08	106.56	108.29	107.22	109.08	107.97	108.11	107.02	108.12	107.62	108.02	108.34	106.02	107.97	108.43	107.45	107.39	108.2	108.6
107.08	106.43	107.58	106.26	107.88	107.73	108.56	107.03	106.65	107.21	107.81	107.3	107.86	107.84	108	106.49	109.84	108.07	107.82	108.48	107.4	109.04	107.92	108.67	110.07	107.59	107.42	108.15	108.28	107.73	109.62	108.97	107.66	108.89	107.51	108.21	109.58	108.38	109.9	109.27	107.22	107.41	109.28	106.82	108.8	105.91	108.14	107.98	107.64	109.02
108.4	108.83	108.66	108.74	107.73	108.3	108.67	109.63	107.77	108.63	110.19	108.58	108.22	109.57	108.1	109.6	108.08	107.73	108.44	109.35	109.05	107.44	108.78	108.79	107.88	108.94	108.31	109.45	109.13	108.32	108.55	108.44	108	110.18	110.44	108.99	108.12	110.17	107.62	107.43	108.14	110.19	109.24	108.65	107.13	109.77	108.81	107.43	108.26	108.82
101.11	101.45	101.48	101.13	99.916	101.08	102.12	101.59	100.72	99.651	99.745	102.15	101.64	102.02	102.07	100.69	101.46	102.1	101.43	102.61	101.63	100.56	102.03	100.73	100.06	100.35	100.83	101.56	101.1	101.34	103.51	100.31	101.34	101.35	102.05	102.84	99.979	100.77	99.913	101.51	102.04	101.48	100.63	101.39	99.217	101.93	100.76	100.31	101.22	101.67
107.14	106.28	104.2	105.34	105.04	104.97	104.72	106.43	105.19	105.68	106.39	107.44	107.61	106.06	105.11	104.65	107.54	105.25	106.11	105.73	107.1	106.1	106.75	104.6	104.84	106.82	106	103.95	105.68	106.6	105.6	106.2	106.2	105.16	104.83	105.11	104.99	105.43	105.61	107.91	106.69	106.51	105.25	106.64	106.26	105.07	105.79	103.71	106.42	106.47
106.79	106.71	108.11	106.35	109.21	107.1	107.67	109.38	108.3	106.75	107.34	107.63	107.95	108.02	107.98	109.72	107.78	107.88	110.1	108.75	109.3	108.58	108.54	108.04	107.16	107.7	109.88	107.77	109.36	108.61	108.94	107.34	108.95	108.49	108.74	108.03	107.9	109.35	108.15	107.7	108.2	107.61	106.89	109.34	109.03	108.37	107.57	107.44	108.99	108.3
104.62	105.87	105.48	104.45	104.55	105.27	106.69	105.52	106.22	105.16	108.26	105.59	105.07	106.54	107.05	105.56	106.12	104.85	106.48	105.13	107.15	106.76	105.44	105.23	104.63	105.44	105.63	106	106.24	106.15	104.08	107.11	106.04	104.96	106.91	106.46	106	106.58	106.7	105.28	106.29	105.01	106.16	104.99	105.94	107.08	104.34	104.91	106.28	105.16
108.71	110.5	106.99	108.67	108.19	109.35	109.45	108.1	108.21	109.67	110.33	109.01	107.49	109.31	109.4	109.22	108.85	108.77	108.07	109.78	108.21	107.68	109.49	106.24	108.51	108.06	108.03	108.06	110.04	108.2	108.61	108.92	109.42	106.93	108.9	107.93	110.64	108.41	109.59	109.51	108.97	107.45	106.51	108.64	108.24	109.78	110.43	109.04	108.64	108.44
108.36	108.59	108.73	109.46	108.77	107.85	109.57	107.98	110.21	107.99	108.06	109.77	108.67	109.44	107.61	106.26	109.59	108.36	108.13	109.25	109.13	108.61	109.19	108.3	106.05	108.76	108.15	109.29	109.03	109.19	109.23	109.42	107.2	108.7	109.1	108.66	108.19	107.02	108.02	109.14	109.21	109.68	108.6	107.13	108.63	108.39	106.61	109.05	108.34	108.83
105.72	106.78	105.46	106.32	105.15	106.7	104.81	105.18	104.26	106.45	106.66	104.21	103.4	105.96	106.57	106.55	105.72	105.91	105.59	106.06	104.08	106.23	106.68	105.48	105.84	105.26	106.73	106.4	105.38	104.59	105.31	104.68	105.04	105.61	104.92	105.25	105.75	105.26	106.43	106.03	106.47	105.75	105.08	105.57	105.44	105.19	105.4	106.04	105.92	105.88
107.12	108.57	109.51	107.25	107.67	110.89	109.93	107.82	108.2	108.78	108.96	109.05	106.9	108.64	107.36	108.58	109.02	108.45	106.69	107.9	108.39	107.66	108.99	109.54	107.89	107.73	107.7	107.86	108	108.74	108.22	108.2	107.54	109.36	108.62	107.29	108.85	107.6	108.56	108.72	109.26	110.33	108.54	106.72	108.56	107.15	106.85	111.19	108.64	108.45
107.75	107.52	107.76	108.5	108.74	108.22	107.83	107.63	108.61	108.92	107.83	108.15	109.94	108.49	108.69	107.53	109.17	108.6	108.26	108.9	106.19	106.86	109.05	107.07	107.85	107.78	108.81	108.58	106.38	107.58	108.57	108.7	106.79	107.23	108.01	108.22	108.11	109.13	108.51	108.93	108.68	106.7	106.49	108.78	108.64	107.98	108.41	108.35	108.52	106.35
106.24	106.12	105.77	105.08	105.77	105.16	106.53	106.59	105.46	106.01	105.26	106.47	107.76	107.98	106.02	105.04	106.02	105.58	107.19	106.84	106.94	106.26	108.02	105.5	104.94	107.04	105.86	106.89	107.67	106.9	105.6	106	105.12	105.94	106.28	106.95	105.93	105.46	105.3	106.7	106.49	106.66	107.32	105.42	107.65	106.63	107.19	106.62	105.32	106.65
107.03	107.21	107.83	106.69	106.55	105.2	107.95	106.76	105.8	105.78	106.87	106.92	106.29	106.26	104.95	106.19	108.99	107.37	106.4	106.42	105.32	105.23	107.27	106.14	107.24	106.46	107	104.99	107.89	106.11	106.38	106.44	106.92	106.19	105.69	107.44	105.7	106.35	107.02	107.46	105.62	107.91	105.57	107.81	106.22	104.97	106.9	107.69	107.19	106.3
107.46	105.59	107.33	107.49	104.22	105.81	104.36	106.31	105.34	105.93	104.8	105.25	103.74	107.58	105.73	106.55	107.54	105.51	104.8	105.29	105.05	106.22	105.17	105.22	105.07	104.78	105.02	106	107.67	105.61	106.47	105.02	106.1	105.85	104.74	104.66	105.96	106.64	104.44	103.35	106.06	106.47	105.54	106.46	106.27	107.13	106.26	106.46	105.43	105.31
105.03	105.82	105.31	105.14	105.44	104.19	105.18	106.47	105.72	108.33	106.06	106.72	105.81	104.14	105.21	105.94	105.1	105.64	106.39	103.52	105.7	105.03	106.37	105.37	105.18	105.76	105.12	106.54	105.91	105.64	105.64	106.6	104.46	105.86	104.67	104.38	104.53	106.25	105.39	105.23	105.86	105.82	104.04	105.63	106.07	105.48	105.69	107.7	103.84	105.61
105.65	106.84	105.17	103.86	105.64	105.59	105.24	103.65	106.35	105.92	107.33	103.18	107.73	106.86	105.36	105.43	106.6	105.68	104.05	106.22	106.27	106.88	105.42	105.67	105.03	105	106.39	104.83	105.55	106.22	107.25	105.62	105.31	106.06	105.32	105.1	105.67	105.2	106.02	105.24	107.18	104.35	105.36	105.75	105.37	106.19	105.92	106.19	105.27	106.1
97.319	97.759	97.372	97.37	98.245	98.598	98.189	96.698	98.649	98.888	99.65	97.949	98.473	97.678	98.057	98.482	97.751	98.166	97.378	97.04	98.403	97.159	98.909	99.075	97.206	97.939	96.237	97.801	100.11	97.545	98.561	98.04	98.997	100.41	98.227	97.138	97.507	96.767	98.141	98.383	98.141	97.698	98.537	98.379	99.429	98.49	97.718	98.301	98.374	97.477
109.26	109.81	107.19	108.04	107.79	110.28	110.67	109.02	107.13	109.84	109.03	110.12	107.54	108.84	109.09	107.9	108.73	107.89	109.63	111	108.64	108.88	109.43	108.83	108.85	108.65	109.18	106.94	109.2	108.43	107.77	108.35	108.55	109.14	108.72	108.13	108.63	109.03	109.23	107.56	109.65	109.23	108.39	107.71	109.04	108.72	109.06	108.11	109.52	108.13
107.2	109.17	107.53	108.53	109.12	108.85	108.16	109.34	108.42	105.72	108.16	108.4	107.62	107.83	107.78	109.31	107.85	106.22	107	106.61	106.49	109.44	107.96	106.87	106.76	107.7	108.52	107.33	109.23	108.58	107.31	107.39	107.24	107.57	107.1	108.42	108.03	107.22	108.11	108.16	106.53	108.97	107.6	106.21	107.47	107.2	108.51	107.97	106.33	107.27
108.55	108.74	109.1	109.29	107.79	107.57	107.85	109.29	108.95	108.96	108.98	108.95	108.41	107.11	107.29	109.57	108.65	107.08	110.28	108.98	108.92	110.05	109.52	108.83	109.29	109.82	108.99	109.48	109.86	109.11	107.5	109	106.9	108.53	109.2	107.98	110.1	108.68	108.19	106.64	107.72	108.9	108.1	108.43	108.15	107.35	108.3	110.54	109.09	107.12
106.66	106.19	106.19	107.12	108.4	105.58	107.97	106.13	106.46	104.48	105.94	106.25	106.9	105.78	106.06	106.2	106.58	106.13	106.74	106.2	107.16	105.58	105.07	107.46	107.64	106.77	105.9	108.44	106.03	106.75	106.76	106.1	107.14	107.22	107.06	106.61	105.65	105.49	107.17	107.44	107.63	106.23	106.21	106.63	106.09	106.23	106.81	107.35	106.32	107.67
105.38	104.34	106.03	107.23	103.8	106.1	106.29	104.88	105.93	106.9	105.26	106.86	104.54	105.23	106.03	105.9	105.45	104.79	105.77	106.69	105.38	104.96	105.56	105.77	105.68	105.05	106.09	105.19	105.57	104.95	107.03	107.55	106.24	105.43	106.45	105.23	105.22	107.81	107.24	104.9	103.76	105.83	106.09	107.84	104.31	106.73	105.65	106.18	104.8	105.8
103.69	104.45	105.58	106.76	105.58	105.4	106.06	106.73	106.47	106.47	105.47	106.13	105.08	105.05	107.51	106.64	105.62	105.65	105.28	105.42	105.97	105.72	104.75	104.64	106.65	104.41	106	106.56	104.55	104.42	106.26	105.99	105.66	106.1	106.12	104.25	104.98	105.41	104.76	107.19	105.74	105.91	106.1	107.02	106.32	105.8	105.15	105.57	106.47	105.79
106.15	106.81	107.91	106.28	105.55	107.59	106.18	108.41	107.64	107.52	106.59	105.53	106.74	106.18	107.7	105.88	106.02	105.7	107.44	107.13	105.91	107.14	106.2	105.8	107.06	108.12	107.42	105.17	107.3	105.25	106.19	106.59	106.63	108.08	107.17	106.11	104.14	105.47	106.51	107	108.26	108.54	105.26	106.63	106.39	106.53	106.8	105.97	107.8	108.16
110.41	110.92	111.19	109.88	111.03	110.05	110.09	111.02	109.98	111.36	110.23	110.93	111.34	110.63	109.51	110.6	110.02	110.38	109.92	110.12	111.4	108.95	109.36	111.56	109.29	110.41	111.27	109.56	111.5	110.28	109.88	109.07	110.08	110.19	109.95	110.06	110.78	111.47	110	109.37	111.9	110.04	112.31	110.73	111.49	110.15	109.98	109.66	110.21	110.47
107.73	106.9	108.31	107.16	105.25	106.6	107.34	106.94	105.38	106.74	107.4	108.16	106.45	108.19	106.03	104.92	107.59	107.23	106.52	106.57	107	106.34	106.92	107.23	106.31	106.13	107.09	107.62	106.67	105.62	107.08	105.36	106.16	108.27	106.53	104.31	105.15	105.95	106.05	107.9	107.02	107.25	106.27	106.27	106.96	105.73	106.16	107.07	106.87	106.96
105.43	105.62	105.25	106.9	105.88	106.29	104.44	107.11	106.03	105.09	104.71	106.89	104.96	104.64	107.01	105.3	106.08	105.55	106.79	107.11	104.57	107.14	104.94	106.45	106.36	104.49	105.05	105.18	105.86	106.69	107.32	104.86	105.82	105.71	105.65	104.61	106.97	106.43	106.48	106.76	107.28	105.85	107.35	105.97	104.59	104.71	106.62	105.83	105.74	104.35
107.34	109.3	108.47	109.02	109.5	108.28	108.06	109.51	108.47	108.51	108.13	107.44	108.58	106.92	108.53	108.5	107.75	107.65	108.39	108.24	108.28	107.77	107.78	108.4	108.18	109.39	108.3	107.82	109.15	109	108.75	106.03	107.28	109.73	108.37	108.02	108.03	109.07	107.58	108.28	107.92	108.47	107.98	108.6	109.36	108.48	108.61	108.4	108.94	107.86
98.649	97.986	96.943	98.326	97.402	98.663	96.674	97.515	96.997	97.343	98.929	99.447	98.757	97.321	97.586	99.078	98.842	96.842	100.27	98.264	98.035	99.19	96.848	97.348	97.855	96.232	97.422	97.805	96.99	98.97	97.85	98.059	98.117	97.517	98.692	97.572	97.486	97.65	98.499	98.37	97.183	97.98	98.232	96.83	98.426	97.819	97.607	98.3	99.819	97.515
106.63	107.86	109.27	107.71	107.73	109.06	107.15	106.73	108.71	107.21	108.1	107.49	109.37	108.61	109.34	109.93	107.75	107.6	109.17	108.24	107.8	107.87	109.26	107.85	108.3	107.44	107.95	108.08	107.05	105.81	108.55	107.73	106.93	109.54	110.01	109.38	107.12	105.87	108.78	108.49	109.49	110.04	108.68	109.13	108.25	107.31	106.57	108.46	107.4	107.27
110.6	107.26	107.69	109.67	109.48	108.64	107.45	108.56	108.92	107.99	108.42	108.45	107.92	108.32	108.73	109.02	108.64	108.54	107.75	109.27	107.27	108.21	107.82	107.79	109.18	109.16	108.41	107.57	108.08	105.91	109.21	109	107.45	109.18	106.97	109.97	107.38	107.42	109.74	107.29	109.35	108.62	108.35	109.82	109.02	107.43	107.45	108.97	109.09	107.44
108.89	107.02	108.21	110.05	106.36	109.65	107.36	107.19	108.67	107.3	108.19	106.32	108.11	108.87	110.01	107.48	108.61	108.58	107.61	108.67	108.44	109.39	109.67	109.15	107.94	107.58	110.65	107.36	108.87	108.57	107.72	108.8	107.91	109.28	106.62	108.07	109.29	108.2	107.77	108.03	109.2	107.96	109.49	109.85	108.71	107.31	107.05	108.41	108.67	107.83
109.11	107.39	107.92	109.54	110.42	108.73	109.83	107.96	106.91	107.27	106.98	109.27	108.76	109.36	109.79	108.73	107.51	108.38	109.67	108.02	109.97	106.96	108.2	107.25	108.34	108.66	106.95	107.25	107.33	107.58	108.21	108.68	109.89	108.38	107.6	107.57	107.36	108.03	109.12	109.06	109.6	107.55	107.84	107.78	107.8	108.91	107.06	108.14	108.19	107.79
107.77	108.81	108.56	106.56	106.5	107.77	108.28	106.74	106.54	107.46	107.35	106.38	106.41	108.13	106.86	109.24	109.15	108.69	108.14	106.58	106.57	106.89	108.11	106.82	108.39	106.16	106.93	107.99	107	106.91	108.16	108.8	107.77	106.56	108.23	107.05	106.65	108.06	107.81	108.78	108.62	107.45	108.96	108.6	108.55	106.57	108.15	108.61	106.98	108.23
108.1	109.56	109.26	107.68	107.81	109.71	107.75	109.14	110.09	108.26	109.63	109.35	108.56	108.5	108.64	109.11	107.85	108.01	109.28	109.37	108.76	109.61	107.1	109.19	109.47	107.17	110.2	108.01	108.98	108.95	107.18	109.98	108.61	108	108.45	109.18	108.18	107.97	109.03	108.86	108.88	108.89	109.28	108.06	107.66	108.35	107.08	107.36	106.74	107.61
106.72	106.57	107.97	107.26	106.9	106.21	106.5	106.06	106.28	104.62	106.2	105.66	105.6	105.52	106.29	107.45	105.98	107.43	105.62	107.88	104.74	106.74	104.36	104.96	107.54	107.99	107.18	107.09	105.44	106	106.9	107.77	106.81	106.42	106.35	107.23	105.43	107.57	106.08	106.78	105.38	106.9	106.67	106.41	107.09	108.53	105.82	106.98	105.77	105.75
109.5	107.94	108.59	108.02	108.37	107.37	109.12	107.95	109.05	109.75	108.24	109.19	107.48	107.78	108.1	108.62	108.43	107.21	109.25	109.49	108.64	108.89	107.5	107.14	107.96	107.79	109.56	107.82	108.5	108.84	108.49	108.73	107.72	108.42	108.78	109.28	108.85	107.6	109	109.28	107.8	109.04	109.44	108.46	109.86	110.56	107.23	108.41	107.85	109.07
100.01	97.591	100.46	98.92	98.718	99.004	98.932	98.868	98.866	98.124	98.048	98.336	98.225	99.776	97.62	97.581	98.854	97.325	99.263	98.746	98.423	100.27	99.227	99.651	97.655	99.522	100.39	98.453	97.284	99.058	100.98	99.385	97.074	99.113	99.121	98.18	98.878	100.04	98.448	98.61	99.132	98.376	98.807	98.774	98.448	99.917	99.585	97.621	98.449	98.025
107.49	106.67	108.41	109.14	108.79	106.94	107.99	110.51	108.23	108.57	107.87	109.23	108.41	108.28	109.18	109.69	108.02	108.24	107.16	108.38	108.55	107.25	108	106.75	107.31	108.2	107.94	108.98	107.95	107.49	108.78	109.05	109.52	107.65	108.6	106.41	108.06	108.85	106.68	107.39	107.55	108.48	107.16	107.31	107.77	108.36	108.13	109.49	106.59	108.55
106.88	107.71	106.93	109.14	108.42	109.55	107.78	110.22	108.18	108.67	108.15	106.54	106.62	108.73	108.51	107.7	109.03	108.57	108.65	106.18	107.53	107.4	107.38	107.4	107.53	109.25	107.79	108.88	108.09	107.82	107.52	107.14	106.29	108.45	107.56	108.38	106.71	108.35	106.92	108.61	107.7	108.47	108.18	107.78	108.81	108.33	110.26	108.52	108.72	107.97
106.69	107.7	105.56	105.69	105.36	105.4	104.95	104.73	105.81	105.33	105.7	104.3	105.2	105.92	107.44	106.57	105.97	104.96	105	105.65	105.42	105.13	105.86	107.13	104.2	105.86	106.05	107.02	106.22	104.29	106.14	105.56	105.79	105.77	105.89	104.56	107.48	105.1	105.4	106.81	105.82	105.15	106.27	105.64	106.73	106.98	105.67	105.85	106.08	104.38
[truncated: 699 more rows]
[truncated: 150 more columns]
