# Supplementary material for: Genetic dissection of main and epistatic effects of QTL based on augmented triple test cross design
Source: PLoS One. 2017 Dec 14;12(12):e0189054. doi: 10.1371/journal.pone.0189054 (PMC5730204; doi:10.1371/journal.pone.0189054)
Supplement: S10 Supporting Information — (ZIP) [file pone.0189054.s010.zip › z6_1850_0.8_5.csv]

97.754	97.154	98.406	97.317	98.259	97.318	98.899	97.263	98.507	99.101	97.599	98.715	95.983	97.427	99.469	100.81	96.533	99.085	97.517	97.467	96.999	97.698	97.506	100.64	99.725	97.219	97.363	99.135	97.212	98.033	100.58	99.897	98.719	98.09	96.973	99.091	97.634	97.685	97.692	98.034	98.073	97.504	98.355	98.05	96.619	99.265	96.368	97.373	96.896	97.991
104.41	104.64	103.96	106.48	104.65	106.48	106.82	104.59	104.42	105.52	104.52	106.39	105.33	105.33	104.73	104.97	104.71	105.49	106.08	105.73	106.75	106.76	105.88	104.4	105.6	105.04	105.7	106.07	106.79	105.26	106.6	105.56	107.11	106.72	104.61	105.84	105.41	104.93	104.31	106.04	106.33	105.77	107.83	104.87	105.87	104.4	104.57	105.54	104.29	105.04
103.85	106.22	105.53	105.55	104.74	104.96	104.69	105.5	105.34	105.5	105.4	106.58	103.53	103.69	104.18	105.39	105.52	106.28	104.55	104.92	106.72	104.36	104.7	106.12	105.12	108.4	105.6	103	104.6	105.75	104.82	105.71	104.82	104.48	106.38	104.7	107.03	107.73	107.02	106.76	105.72	103.9	105.5	105.29	105.34	103.96	105.93	106.75	105.99	105.98
105.66	104.75	105.08	103.84	106.71	104.76	104.12	104.81	106.35	107.14	103.14	102.73	105.76	105.41	105.94	106.68	106.78	108.17	106.9	108.37	105.62	107.22	108.06	105.3	106.1	105.74	106.21	105.11	106.75	106.6	105.62	104.98	104.95	103.77	104.91	104.94	106.56	106.12	102.84	106.14	105.95	104.56	106.98	105	102.96	104.97	106.14	103.54	104.7	104.04
109.11	108.91	108.25	107.47	111.26	111.52	109.52	108.53	109.2	109.31	108.03	108.76	107.51	106.21	108.61	107.23	111.1	107.67	110.09	106.58	110.66	106.78	107.41	106.05	109.24	108.38	108.61	109.23	106.73	108.82	110.3	109.28	109.48	109.8	110.14	106.72	108.23	109.36	107.92	109.72	108.05	108.4	108.36	108.04	109.34	107.33	109.36	110.45	110.7	108.23
105.51	104.41	104.01	103.98	104.81	105.39	105.2	106.13	107	106.1	104.7	106.24	104.56	104.92	105.87	107.46	105.6	106.05	105.87	104.96	106.4	107.58	104.71	104.03	107.47	105.94	104.29	106.36	103.11	107.04	106.59	105.32	102.87	104.67	104.36	106.49	105.19	106.31	105.95	104.64	105.66	106.28	105.34	104.6	105.82	106.3	105.99	108.22	103.39	105.08
106.19	106.52	103.74	106.01	104.18	106.01	104.81	105.67	106.36	107.35	107.57	104.51	103.59	105.74	104.18	105.83	106.32	107.63	105.9	104.98	106.91	105.94	105.13	107.38	104.1	104.46	107.05	105.56	106.48	107.22	105.4	105.83	107.57	105.12	106.61	106.97	104.52	106.92	104.43	104.42	105.68	107.78	105.96	106.36	105.64	104.99	105.96	103.83	105.82	103.33
97.99	96.579	100.49	99.279	101.04	100.12	99.379	97.819	99.599	97.659	98.271	98.126	99.534	97.465	98.693	98.717	98.606	97.775	101.26	99.753	98.398	98.295	101.12	96.198	97.816	98.444	97.8	99.644	98.698	99.202	99.709	100.01	98.279	99.727	100.71	100.41	99.947	98.995	98.602	100.66	98.409	99.673	99.687	98.23	97.743	96.337	99.145	98.548	98.171	100.84
106.54	104.7	105.41	104.82	105.48	103.86	104.73	104.88	105	105.42	107.15	104.99	104.85	106.52	105.13	106.72	104.44	103.81	107.08	105.41	106.13	105.14	106.85	103.92	106.05	107.25	107.91	104.72	107.06	105.36	107.33	105.47	102.74	106.29	106.31	106.42	105.37	106.69	105.58	107	106.15	106.04	103.95	107.02	106.81	107.81	106.76	104.7	106.18	104.2
109.72	108.75	107.92	109.24	109.07	107.4	109.59	106.51	107	110.98	107.04	107.85	108.84	108.46	109.6	108.65	107.42	107.52	108.9	108.31	107.02	107.56	108.13	110.07	108.11	108.37	107.22	108.99	106.85	109.44	107.71	107.94	109.73	107.22	108.41	108.74	107.16	109.49	108.47	109.53	109.26	106.53	109.68	107.63	106.84	107.78	108.77	109.08	108.59	108.76
97.267	97.941	99.386	95.877	99.087	96.473	99.23	97.415	97.953	101.71	97.937	99.736	98.909	96.892	98.805	97.649	98.866	98.832	99.842	99.217	97.535	99.816	99.426	98.71	99.493	99.228	99.851	97.84	97.438	99.599	100.92	99.437	97.218	100.99	98.991	99.296	99.861	98.026	95.331	100.03	97.437	99.879	98.306	100.99	97.808	97.3	99.541	98.498	96.691	99.298
103.35	100.97	100.24	101.29	99.55	101.98	101.1	99.163	99.127	99.859	100.48	99.376	101.09	101.3	102.77	100.69	100.5	100.89	99.664	99.206	100.94	99.786	101	101.91	100.7	100.26	103.02	99.549	99.444	102.47	100.49	100.51	102.83	98.817	100.41	101.95	100.77	101.94	100.26	100.1	100.27	101.11	99.947	100.97	100.59	100.79	99.858	99.823	102.16	100.57
100.56	98.732	100.37	100.41	100.54	102.06	100.4	99.907	101.95	100.9	100.47	101.16	103.03	101.52	100.56	101.69	102.55	100.39	100.46	101.76	101.55	100.49	103.52	101	100.7	100.37	101.47	101.76	103.19	100.37	102.92	101.63	99.959	101.99	100.47	99.365	100.96	99.749	101.91	100.5	99.97	102.46	100.8	100.19	100.01	101.11	100.85	102.34	102.4	100.92
101.14	102.14	99.093	100.06	99.797	99.593	102.09	101.14	101.06	101.29	101.11	100.08	99.75	102.38	100.95	102.31	99.682	101.88	100.24	101.9	106.12	100.97	100.74	105.15	99.753	102.67	99.367	101.73	102.13	102.17	103.86	102.33	101.64	99.742	99.01	101.69	100.31	98.533	98.766	101.63	103.08	102.57	101.33	100.92	99.149	103.4	101.73	102.86	99.062	101.96
106.19	104.85	105.93	106.42	106.33	108.35	105.82	104.85	105.44	105.02	104.28	105.53	104.78	105.26	105.58	106.68	105.55	104.74	105.61	106.28	104.42	104.15	106.11	106.35	106.42	104.39	106.31	104.18	106.42	105.41	104.61	106.62	104.92	102.66	104.33	104.47	105.02	106.24	105.99	104.62	106.34	106.23	107.4	105.3	105.51	104.59	106.65	105.78	106.35	104.86
104.21	106.66	103.89	105.36	106.93	104.83	104.71	104.73	105.59	105.19	105.29	102.7	104.41	104.89	105.73	106.12	104.66	104.69	103.73	106.12	105.96	105.53	104.83	104.02	106.98	104.22	104.65	106.29	105.3	106.6	105.61	107.62	106.16	106.82	105.61	104.31	103.88	106.2	104.93	106.47	104.46	105.26	104.27	104.51	105.04	107.01	106.59	108.1	107.1	104.03
97.883	97.181	98.353	98.572	99.422	101.29	100.74	99.28	97.347	97.906	97.772	99.053	98.701	97.947	99.249	98.001	98.74	97.783	97.653	100.68	98.47	97.678	98.771	96.202	97.225	98.421	99.106	98.664	98.277	96.445	98.189	97.593	97.918	100.23	98.22	94.709	95.488	98.509	99.188	96.833	97.205	96.282	97.79	97.323	96.255	98.215	98.853	97.005	95.952	100.11
104.98	106.47	107.53	106.6	104.63	107.09	102.51	106.25	105.91	104.55	105.71	108.16	106.34	106.46	106.01	106.57	106.83	105.44	106.3	106.08	105.1	106.19	106.04	106.64	108.26	104.66	106.37	108.62	105.8	106.56	107.42	106.2	106.29	105.63	106.85	106.26	106.91	105.85	108.61	107.12	106.05	105.74	107.42	107.2	104.9	104.98	104.45	107.88	107.32	107.06
98.703	100.29	100.12	99.674	99.912	100.9	101.69	99.561	100.75	100.58	101.73	99.552	99.824	103.09	102.09	99.783	101.08	99.861	101.11	100.33	100.05	101.73	101.53	100.21	100	100.01	101.92	101.68	101.36	99.931	100.84	98.875	101.47	102.44	99.261	100.81	99.591	99.307	100.34	100.54	100.93	99.876	99.963	98.257	101.9	99.935	101.57	99.726	98.649	99.735
99.444	98.826	96.323	97.962	97.816	98.451	98.176	96.584	99.925	98.86	99.192	99.779	98.639	97.567	99.04	98.097	97.494	96.967	98.632	99.737	97.742	99.431	99.175	99.15	95.966	97.874	98.135	98.817	100.96	100.71	100.8	98.839	96.675	97.797	96.549	97.531	97.271	98.484	97.645	101.81	98.972	99.096	98.525	97.239	98.412	98.432	100.82	97.805	98.274	98.569
111.05	110.61	110.17	111.44	111.84	108.61	108.31	108.61	111.63	109.42	109.97	110.78	111.04	108.72	108.78	110.63	109.29	112.04	112.77	107.98	110.55	110.21	110.44	110.56	111.4	110.48	110.62	108.08	108.91	108.8	107.82	111.86	112.27	109.77	109.7	110.31	108.9	110.03	110.23	111.13	112.04	111.33	109.55	110.22	111.41	109.53	109.82	111.66	113.19	112.59
109.74	108.11	108.12	108.83	107.08	108.42	109.28	107.43	108.78	109	107.55	109.01	107.14	105.16	107.27	108.2	109.6	109.1	106.72	107.36	107.74	108.43	107.02	107.21	108.45	108.44	109.41	107.23	110.18	109.18	109.49	110.66	108.66	109.62	109.63	109.45	108.65	109.11	109.03	108.78	107.46	109.33	108.46	109.94	109.22	108.33	107.39	109.78	109.36	106.95
107.16	109.65	106.58	107.32	107.87	105.97	107.92	108.29	107.1	108.23	108.25	106.52	109.52	106.7	104.41	108.23	106.21	107.42	108.38	106.08	106.42	109.79	107.12	108.06	107.44	106.13	107.76	106.98	108.75	108.88	109.3	110.33	107.69	108.94	108.28	107.85	108	106.92	107.46	108.93	109.36	106.75	108.3	107.78	108.61	109.05	105.51	106.52	107.68	109.6
105.6	106.71	107.6	104.93	104.01	104.86	107.06	106.41	104.99	105.07	105.9	105.78	106.29	104	103.54	104.52	106.3	105.14	105.13	104.97	104	105.96	106.18	108.03	106.34	103.96	105.75	107.02	107.05	105.35	104.88	105.64	104.86	106.89	105.17	106.4	104.23	103.43	106.29	104.53	105.66	105.68	105.43	104.36	105.83	104.25	104.9	107.38	105.81	104.92
110.49	108.16	105.65	108.53	108.87	108.85	109.64	108.16	106.83	108.92	108.14	108.27	108.36	109.86	106.37	107.83	107.5	109.24	107.69	109.13	108.64	108.49	111.72	107.2	108.66	108.61	110.68	108.24	107.63	110.21	110.29	106.12	107.18	108.12	107	109.28	107.49	110.6	108.89	107.75	107.05	108.55	107.74	108.91	108.17	110.76	105.42	108.93	107.02	108.04
106.96	105.45	104.72	108.06	106.95	103.66	105.64	105.58	104.76	105.1	106.95	106.23	107.11	104.74	104.13	104.02	105.8	105.51	106.55	106.04	104.54	103.84	106.4	106.55	107.49	105.32	104.18	105.89	105.07	105.42	103.74	107.26	105.75	104.29	106.69	105.7	106.01	105.44	105.42	106.4	106.54	104.36	107.77	107.87	106.31	104.4	105.99	106.57	107.11	104.91
108.74	107.73	105.76	110.05	107.85	108.3	106.79	108.29	108.08	105.46	108.3	107.49	109.7	107.7	107.15	108.64	105.85	107.47	107.15	109.76	107.48	107.1	109.53	108.06	106.94	107.46	107.44	106.92	107.09	111.07	107.68	108.18	105.94	109.68	106.74	109.25	106.7	109.84	106.59	109.1	108.36	106.5	107.24	109.07	109.31	106.62	107.3	108.48	106.43	109.96
108.06	106.79	105.52	103.15	107.04	105.75	107.43	104.69	107.64	106.03	103.09	106.03	107.05	103.65	105.99	106.57	104.38	108.18	106.41	107.41	106.96	105.3	106.43	106.11	106.98	105.13	105.47	106.45	104.49	105.78	106.58	107.12	103.17	106.15	107.3	105.79	107.82	107.65	108.91	107.09	108.77	107.11	108.03	106.68	106.44	107.97	106.41	107.48	104.06	105.22
107.65	105.24	106.13	107.12	105.09	107.79	108.03	106.39	104.99	106.55	104.77	108.9	104.46	105.37	106.4	105.2	107.66	107.6	103.72	104.67	104.2	106.82	106.99	105.49	107.57	106.42	105.72	107.15	104.54	107.2	105.71	106.19	106.19	104.95	107.59	104.72	107.85	106.57	106.51	107.22	106.94	106.42	105.2	106.06	106.43	107.03	106.36	107.25	108.79	106.1
98.885	96.802	97.078	98.441	97.975	97.065	97.65	97.641	96.557	99.059	98.56	97.635	97.064	97.77	97.841	97.413	97.518	97.663	97.503	98.825	95.906	97.156	97.619	97.371	97.577	98.497	98.926	99.085	99.4	99.047	98.006	97.852	97.709	97.767	97.078	96.402	98.621	98.58	96.866	98.026	97.869	98.449	97.235	99.114	97.899	99.044	98.396	99.205	100.73	94.791
98.571	98.835	97.117	98.81	97.872	100.93	97.774	100.31	99.775	97.596	101.1	101.01	99.071	99.247	97.586	97.715	97.264	98.476	99.912	99.941	97.371	98.127	99.337	98.277	99.035	99.588	100	97.534	97.483	97.755	98.957	99.962	98.935	99.999	100.62	100.97	99.906	100.25	97.816	98.233	99.19	97.576	98.329	98.48	98.401	97.57	99.136	97.707	100.57	99.13
108.79	106.26	107.07	110.43	107.31	109.56	107.74	107.57	108.96	109.17	110.59	108.72	107.9	107.06	109.24	107.27	108.52	105.47	108.65	109.41	107.47	106.59	109.36	109.39	110.25	108.61	108.31	109.01	107.61	107.36	108.59	110.76	107.09	109.88	106.17	107.6	108.05	107.15	107.62	109.76	110.65	109.36	106.63	107.91	109.74	107.48	107.29	108.43	108.56	108.59
105.58	105.47	104.44	103.95	105.03	105.17	108.18	103.75	106.26	107.41	104.35	105.92	105.39	106.01	102.51	105.96	104.06	105.54	106.56	105.08	106.92	105.07	103.87	105.02	104.98	104.76	104.89	104.94	106.76	104.93	103.86	105.71	106.83	101.9	103.26	106.39	104.14	105.91	107.32	104.02	103.88	104.94	104.34	107.12	106.52	105.91	106.28	105.23	107.21	104.82
100.95	102.82	102.38	100.78	100.66	99.298	99.752	99.749	101.86	98.238	99.31	100.17	102.01	101.34	98.798	101.2	103.32	100.91	100.82	102.09	99.994	102.47	101.14	99.974	100.66	100.1	100.08	98.886	98.949	101.78	99.769	101.14	100.09	101.48	100.2	99.663	100.07	100.39	101.51	98.443	100.82	99.917	100.17	100.38	98.674	100.51	101.74	99.182	101.45	100
108.09	107.44	109.27	108.83	106.95	107.55	107.7	108.14	109.26	109.69	106.93	109.05	108.33	109.26	107.96	107.19	108.06	108.35	108.02	109.03	110.94	110.12	106.65	110.33	106.9	109.68	108.77	108.99	107.74	107.9	108.57	110.22	104.88	109.04	110.96	107.72	109.12	109.19	108.12	110.3	107.62	106.74	109.12	108.18	108.29	107.78	109.25	110.57	105.13	107.37
99.899	99.389	99.221	99.814	100.81	98.294	99.813	101.56	98.642	99.373	100.48	100.81	101.98	98.015	99.167	99.823	101.17	102.11	102.06	100.34	101	98.392	99.433	101.38	97.771	99.962	100.96	101.18	102.77	99.286	99.734	100.71	100.45	99.246	102.51	100.55	98.261	99.776	101.15	100.13	101.83	100.43	100.6	100.12	100.66	99.753	102.66	101.93	98.507	102.62
108.34	110.34	112.32	109.67	111.84	109.39	111.58	111.43	109.44	109.31	110.01	110.78	110.78	112.74	110.34	108.65	108.82	109.15	110.21	110.32	110.19	110.29	110.21	110.32	111.55	107.26	109.81	108.76	111.12	109.49	112.83	111.37	112.46	110.86	108.73	109.86	109.33	112.02	107.14	112.47	109.74	110.36	109.96	110.99	110.08	109.1	110.15	109.66	110.54	109.69
100.89	99.274	103.64	100.84	102.03	101.41	100.47	102.16	98.414	99.674	98.413	98.611	99.284	101.52	100.55	99.966	100.15	101.05	101.81	101.76	102.3	99.836	99.546	98.191	99.623	101.21	103.21	99.148	100.29	100.14	101.33	98.479	99.625	101.81	101.43	101.81	101.4	101.81	102.94	102.54	99.034	98.594	102.81	99.111	101.24	101.18	101.82	101.18	101.16	102.35
98.735	96.912	98.343	99.446	98.16	96.957	99.062	98.528	99.364	96.937	98.461	99.108	98.773	96.139	97.905	96.457	99.582	97.971	99.771	98.994	96.327	97.582	98.337	97.603	98.416	97.34	99.113	100.11	97.172	100.7	99.545	99.444	98.76	100.53	97.639	98.579	96.233	96.985	98.183	99.845	97.691	100.6	97.562	97.958	97.6	98.39	97.806	98.946	98.757	95.223
106.79	102.82	103.99	102.26	106.52	103.83	106.94	108.28	105.59	106.55	107.18	104.8	104.19	106.03	105.26	105.57	108.63	104.37	105.15	107.94	105.09	106.61	105.74	106.13	103.82	105.08	107.32	106.27	104.02	105.73	104.77	105.06	107.15	105.11	106.18	105.01	105.47	105.09	107.49	105.13	106.7	105.8	104.49	106.62	104.83	106.53	108.16	105.49	105.93	105.48
96.845	99.175	97.049	98.438	98.148	97.945	99.747	100.39	97.958	96.878	96.896	96.853	97.854	99.46	97.477	98.208	99.884	95.624	98.315	98.648	98.99	97.986	100.28	98.251	98.86	97.837	96.579	98.278	97.413	97.886	98.328	99.516	98.999	97.714	96.441	96.283	98.606	99.906	98.806	98.783	98.263	96.542	96.965	98.007	98.857	100.01	97.427	96.191	98.825	96.852
108.14	106.94	103.91	103.4	107.61	107.24	106.5	104.94	106.55	105.58	108.01	104.67	102.97	106.9	108.59	105.84	107.17	106.85	106.84	104.51	105.43	106.92	106.42	107.15	105.73	103.96	104.99	106.38	105.29	107.5	105.57	107.08	104.36	105.68	104.76	105.64	104.43	106.14	104.9	107.55	105.86	105.71	106.34	106.95	105.5	105.91	105.42	107.46	105.19	107.12
97.791	98.659	99.065	97.853	97.924	96.37	97.996	100.07	99.105	98.064	98.018	100.73	96.713	98.548	97.79	99.93	96.896	97.494	99.603	98.605	98.091	98.121	96.199	97.583	97.556	97.925	100.42	98.675	96.004	98.873	96.021	96.94	99.13	99.299	99.655	98.056	98.507	97.97	99.192	97.917	97.247	97.566	97.739	98.497	97.065	98.459	98.196	98.281	96.827	95.636
106.02	106.59	106.85	107.38	106.17	108.48	103.15	106.8	106.41	106.8	104.09	106.48	105.73	104.31	104.06	106.52	105.6	106.19	103.27	104.42	105.68	106.34	106.61	107.24	104.25	106.99	106.99	106.57	104.69	104.81	105.41	104.54	106.59	107.9	105.85	107.24	105.35	104.34	104.94	106.72	107.41	106.62	106.51	103.31	106.75	106.94	107.01	108.59	108.96	105.39
104.21	107	105.27	106.91	108.98	103.76	107.04	107.56	105.42	105.88	105.67	106.75	105.71	104.52	105.78	105.39	105.81	105.08	106.32	105.77	105.29	104.82	104.43	102.85	106.47	104.35	106.62	105.72	105.22	105.68	107.43	104.93	104.26	107.31	106.04	106.68	104.88	103.34	105.75	106.1	106.63	103.86	105.56	103.19	103.75	106.89	104.26	108.31	104.82	107.79
106.09	105.12	105.37	106.41	106.92	106.18	107.36	106.8	107.01	106.48	106.3	105.72	106.46	106.1	106.4	106.75	105.78	106.72	105.58	105.84	106.43	107.68	107.88	105.48	107.67	106.06	106.21	108	106.12	106.08	105.88	105.15	105.23	105.89	107.63	107.38	105.16	106.23	106.96	106.43	106.36	105.22	106.16	105.74	105.35	106.41	105.03	104.17	108.65	107.47
106.6	105.29	105.95	106.61	105.57	105.46	106.05	107.48	104.56	104.51	105.99	105.34	105.27	104.88	106.33	107.58	105.96	106.79	104.42	106.4	106.28	102.14	106.94	105.56	105.84	107.57	104.89	105.46	106.11	106.64	105.14	104.23	107.8	106.56	108.21	104.86	104.4	107.37	107.03	105.6	104.31	104.34	103.2	105.57	107.77	106.02	103.56	104.84	105.62	105.45
108.13	106.45	106.69	107.48	105.75	108.07	106.9	105.02	107.92	105.35	106.39	105.37	106.02	106.93	108.38	105.66	105.13	105.36	104.5	105.59	107.25	106.08	106.15	107.65	107.87	107.63	107.39	106.34	106.02	105.91	107.15	107.03	108.31	105.67	108.98	106.57	108.55	107.79	106.58	106.44	104.9	108.07	106.96	106.24	106.33	106.35	104	107.41	107.79	107.18
105.09	105.87	105.27	104.16	104.39	105.8	104.96	105.59	107.11	104.59	107.15	105.43	104.46	103.95	106.36	103.76	106.51	105.68	104.59	102.74	107.06	105.76	102.71	106.06	105.42	104.55	105.16	104.97	104.77	104.55	104.84	107.38	106.26	107.5	105.7	106.62	105.73	106.6	107.9	105.71	104.58	103.33	105.79	105.17	106.38	103.56	105.96	106.28	106.06	107.66
105.87	108.65	104.18	106	107.91	105.52	105.45	103.34	104.47	103.68	105.98	104.68	105.71	103.92	108.48	105.82	108.11	106.47	105.85	106.42	105.71	107.39	106.65	104.88	106.99	105.34	105.88	105.24	105.32	105.8	104.19	103.42	105.44	105.05	107.03	106.52	106.65	106.31	108.04	107.12	103.91	105.57	105.74	106.07	105.09	105.68	106.58	105.71	105.52	104.31
110.03	109.95	106.45	108.92	108.42	108.35	106.07	108.66	105.68	107.09	106.02	108.17	107.58	109.14	106.09	106.18	108.32	105.83	109.1	109.36	107.52	109.46	107.83	109.26	108.53	108.47	107.39	109.02	108.51	107.32	109.84	109.9	106.58	107.58	106.77	107	107.21	108.13	107.22	107.4	108.09	107.74	110.11	108.08	108.1	107.38	107.7	108.14	108.45	108.36
100.49	101.14	100.7	98.866	98.45	100.98	97.251	98.394	99.551	101.21	101.26	99.415	100.09	99.904	98.53	99.774	100.87	98.354	102.16	100.43	100.48	100.51	100.55	98.78	98.625	99.521	98.106	97.526	99.606	101.18	99.351	99.145	99.778	99.381	99.604	100.02	101.63	102.16	99.592	100.2	100.42	98.509	100.11	100.2	99.171	100.39	98.687	101.07	100.17	101.99
109.06	109.69	107.67	105.72	107.26	105.94	107.56	104.86	109.76	109.45	107.29	108.09	108.35	108.01	106.03	108.4	107.89	107.37	110.97	108.66	106.22	108.01	108.53	106.04	108.58	107.22	107.54	106.71	109.79	108.05	108.7	108.2	107.27	108.25	109.31	109.39	106.35	109.09	106.28	106.93	108.29	107.48	106.89	110.76	109.36	106.18	108.36	107.68	107.71	107.53
104.62	107.42	106.94	106.79	106.91	107.94	105.86	105.42	106.73	108.17	106.45	106.08	105.65	107.72	106.22	105.26	104.43	106.85	108.38	106.27	107.42	105.75	106.14	107.11	108.21	108.11	106.96	108.03	109.32	106.77	107.99	106.84	106.55	107.87	106.41	107.37	104.21	105.3	105.8	109.48	104.67	106.92	105.25	106.96	105.13	106.5	105.48	107.52	108.36	107.81
106.49	107.38	109.43	108.91	108.01	109.2	108.09	106.63	108.37	107.94	109.46	106.62	108.25	106.72	105.82	107.26	106.21	106.51	107.42	107.87	109.59	106.82	109.08	108.92	107.09	108.79	107.49	107.64	106.65	108.68	107.87	108.71	106.87	108	108.18	109.17	107.2	107.47	107.34	107.96	108	108.08	107.08	108.56	108.33	107.88	107.31	107.49	106.31	107.27
110.01	110.7	108.8	108.66	107.54	107.45	110.14	108.55	109.02	107.89	109.41	108.43	107.64	108.95	110.07	108.15	107.13	108.35	107.4	108.39	107.31	108.18	106.98	106.59	108.07	108.28	107.73	109.3	108.82	105.71	108.22	110.27	106.77	107.92	107.93	106.43	110.23	107.59	108.29	107.23	108.54	109.04	108.85	106.51	109.13	107.94	107.15	109.35	106.98	109.42
106.73	104.99	107.07	104.04	107.76	106.53	109.14	105.28	106.75	107.36	107.6	104.62	107.04	104.14	104.91	106.83	104.59	108.17	105.62	104.59	104.21	106.47	106.21	105.03	105.63	105.47	106.72	106.29	106.01	107.71	104.14	107.33	105.01	104.52	105.77	104.62	105.77	104.26	106.75	107.43	106.13	103.78	105.7	107.22	104.97	105.33	105.89	104.96	104.07	104
107.47	107.4	109.01	107.22	109.16	107.93	110.09	106.81	107.08	107.11	109.99	110.02	106.65	107.21	110.99	105.92	107.46	107.08	109.13	107.03	108.78	107.85	106.62	105.54	107.63	108.77	108.26	108.67	106.7	106.11	108.09	108.08	107.05	107.23	109.24	106.17	109.87	108.36	108.07	107.31	105.51	106.37	107.78	107.04	105.42	108.03	107.24	106.6	107.99	108.7
103.65	105.07	103.85	105.78	106.17	106.52	103.55	106.88	105.14	106.96	104.75	106.82	104.99	104.42	105.91	103.66	106.13	106.17	104.68	103.81	106.23	103.75	104.15	105.12	106.57	107.81	104.35	103.82	105.8	104.46	105.8	105.84	107.02	107.72	104.98	107.32	105.15	106.74	106.46	105.69	105.5	104.95	107.8	103.57	106.11	104.45	107.06	105.97	106.2	105.17
105.92	106.92	104.72	105.64	106.65	103.05	105.76	107.25	103.31	106.86	106.95	105.05	104.85	105.85	105.6	106.41	106.72	105.66	108.14	105.62	107.47	107	103.45	106.59	106.77	107.54	105.29	105.39	107.51	106.89	104.7	104.95	105.02	106.12	104.21	106.35	107.77	106.04	107.14	108.08	106.84	105.95	105.64	103.97	103.39	105.07	107.57	104.99	102.9	104.93
96.886	98.222	97.669	98.971	96.251	97.15	97.385	99.246	98.083	96.72	96.767	96.2	97.345	98.147	97.329	97.977	98.686	98.91	98.977	98.029	100.96	97.966	98.458	98.606	98.984	100.25	96.84	98.795	96.888	97.856	96.503	98.108	98.326	96.876	101.04	97.838	99.254	96.044	98.68	96.627	97.024	97.657	99.197	98.904	97.277	98.275	97.276	99.366	97.582	96.63
105.43	105.31	104.8	104.11	105.73	106.53	107.19	106.27	104.48	105.6	105.43	105.14	106.61	107.26	103.35	106.06	105.48	106.05	105.19	106.33	106.8	106.23	106.03	108.23	106.53	104.33	107.21	104.31	106.24	105.11	107.99	108.53	106.46	105.29	106.96	105.81	103.71	105.3	106.6	105.24	105.31	107.23	106.23	106.17	105.87	105.26	105.59	104.38	104.87	106.01
108.54	108.43	110.23	108.2	109.09	109.36	109.08	108.48	108.74	107.47	107.9	109.19	107.78	106.44	107.46	107.48	109.79	108.55	109.26	108.49	107.2	107.71	108.02	109.08	107.07	105.85	108.27	108.62	107.15	106.44	108.25	108.27	109.89	109.44	109.82	106.86	108.57	109.51	109.29	107.04	111.8	108.07	108.28	108.28	109.01	109.08	108.02	108.72	108.97	109.33
107.37	104.76	103.75	106.54	106.19	103.59	106.89	103.8	105.95	108.97	104.46	106.75	105.64	104.91	104.4	105.63	105.85	105.68	103.7	107.22	105.81	104.27	106.59	106.44	105.81	105.24	106.09	105.22	104.81	106.81	102.92	105.06	107.07	104.76	105.32	106.75	104.93	104.49	104.77	105.48	105.8	108.54	104.65	105.36	104.88	106.43	107.33	105.33	105.43	104.19
97.056	98.078	96.735	96.975	98.054	98.197	100.68	98.527	98.746	99.629	98.686	97.832	97.532	98.556	98.926	98.272	98.498	97.125	100.14	100.79	98.357	96.228	97.911	99.701	95.622	97.918	98.336	96.321	99.181	96.852	97.076	98.622	99.712	99.214	97.03	97.351	97.515	97.921	97.851	98.129	99.485	95.445	96.58	96.591	97.533	97.122	97.817	97.262	98.249	98.559
106.59	109.92	107.67	107.21	107.66	110.23	106.69	107.22	109.15	110.06	108.44	106.44	108.63	109.33	108.07	108.3	109.44	109.03	107.45	106.3	109.62	107.61	107.96	107.39	108.41	106.22	108.58	105.8	107.91	108.41	109.53	106.61	107.78	108.34	108.25	107.93	109.54	104.55	109.27	107.07	107.1	109.22	107.69	109.57	109.99	107.29	107.23	106.26	106.75	106.61
98.725	97.559	98.219	99.268	99.95	98.166	99.854	97.651	99.381	98.431	98.554	98.329	99.944	96.572	98.276	99.756	99.572	98.073	97.894	100.87	98.567	98.772	99.591	98.623	99.579	99.367	99.486	97.973	98.93	95.836	100.18	99.445	100.51	96.682	97.035	97.575	96.894	98.961	98.201	99.059	96.734	100.11	98.909	97.067	99.364	99.61	96.942	97.623	98.866	98.985
110.67	107	108.8	109.24	108.03	107.58	108.81	104.48	108.38	107.74	108.28	106.84	106.79	107.91	105.48	107.28	109.56	107.57	110.07	109.57	106.32	107.54	108.02	108.68	107.23	107.78	108.6	107.12	107.53	108.34	110.39	107.61	108.94	108.39	107.73	106.28	107.85	107.98	110.63	106.75	107.65	107.37	108.33	109.05	109.54	108.69	106.43	108.84	110.32	107.04
110.25	107.85	108.54	107.7	109.07	106.4	110.28	108.82	108.49	105.52	106.97	109.23	107.1	110.5	108.27	107.7	107.52	109.1	108.75	107.74	108.51	108.64	107.89	109.28	109.7	109.52	107.55	111.36	109.62	110.01	108.01	108.44	111.22	107.76	107.67	107.23	107.46	109.88	107.27	108.4	107.77	109.08	109.53	107.63	109.98	110.55	109.56	106.4	109.56	109.64
106.21	109.12	107.59	106.22	108.64	106.45	106.31	105.72	107.15	108.95	110.2	106.59	106.6	109	106.84	105.86	108.25	108.19	109.46	107.61	107.04	109.17	109.12	105.48	109.36	109.98	110.21	106.56	106.25	108.56	106.94	104.64	108.3	107.66	107.54	109.16	107.85	106.67	108.08	110.05	107.02	107.34	108.55	109.94	107.91	109.47	106.88	109.48	106.76	107.79
98.689	97.601	96.473	99.062	97.865	96.519	98.654	97.954	97.385	97.269	97.926	99.103	98.411	97.681	97.571	98.622	98.328	96.798	97.303	96.475	98.05	99.735	96.151	97.145	99.73	99.172	99.057	97.192	96.812	98.878	97.322	100.62	100.52	96.819	97.814	99.649	97.823	99.72	99.116	98.987	100.04	98.122	98.834	94.603	96.143	98.089	98.725	97.819	96.966	99.772
107.47	105.8	105.55	106.81	107.48	105.53	105.91	105.53	107.2	106.6	105.68	105.81	105.19	106.44	104.62	105.71	105.66	105.4	105.27	107.11	104.26	106.35	106.04	107.27	104.66	107.78	104.83	107.24	105.08	106.13	106.38	106.02	108.19	106.11	104.84	104.4	105.46	106.07	103.77	105.3	104.88	103.98	104.5	105.75	106.26	103.52	105.45	106.05	105.31	105.85
98.105	98.639	98.649	95.408	98.105	99.376	98.764	97.514	97.197	96.948	97.712	96.673	99.525	98.323	99.297	96.205	98.688	98.472	99.34	98.752	96.698	96.304	97.292	98.91	98.12	97.332	98.558	98.17	97.684	98.016	98.016	97.236	98.639	99.905	97.588	98.864	98.133	97.57	99.024	97.688	99.175	97.922	100.99	97.329	96.894	96.815	98.46	99.009	99.297	98.36
109.94	112.43	113.17	108.62	111.51	109.68	109.4	110.25	109.95	108.06	111.98	110.41	110.3	109.84	109.61	112.24	110.39	109.75	109.04	112.09	110.44	109.46	109.04	112.37	110.1	109.54	108.99	112.06	110.34	109.97	110.88	110.63	112.05	109.28	110.48	109.05	110.65	110.53	110.9	108.03	111.23	110.91	111.02	110.96	111.96	111.44	109.91	108.86	109.89	110.4
107.84	106.33	103.72	105.87	105.65	106.54	105.82	103.99	104.16	104.84	104.97	105.57	105.9	108.52	105.38	108.55	108.49	107.16	106.19	106.8	106.69	106.71	105.45	105.64	106.94	108.04	107.19	106.83	107.41	105.12	106.18	106.14	106.2	106.27	106.32	106.36	107.9	104.11	105.49	106.81	104.49	106.65	105.45	105.66	105.87	105.28	104.62	105.4	106.84	105.28
98.403	97.113	98.547	98.67	98.894	97.206	98.654	97.933	97.721	96.184	97.642	97.096	97.886	97.553	98.954	98.057	98.365	97.765	98.274	99.775	98	98.499	97.507	98.154	96.816	99.003	97.375	98.066	98.376	98.268	97.403	97.578	98.913	97.436	98.836	97.218	99.7	99.098	99.595	97.039	97.253	97.772	97.978	97.673	98.145	96.561	97.083	98.633	98.013	96.387
108.81	108.11	109.05	108.08	108.78	107.84	108.43	107.77	107.74	106.53	106.98	106.79	107.46	108.44	105.87	106.51	108.32	108.74	105.96	110.41	108.72	108.44	108.93	108.47	107.68	109.5	107.39	108.5	109.13	105.62	107.91	109.1	108.38	109.29	109.19	110.22	108.98	108.06	107.07	106.53	108.33	106.17	106.31	108.17	108.35	109.86	109.54	108.29	106.68	108.28
106.29	104.93	106	105.41	106.07	105.85	105.23	104.64	107.94	107.38	106.01	105.13	105.72	105.01	106.36	104.37	106.46	105.31	103.95	103.81	105.29	105.81	106.19	104.17	105.16	107.49	106.47	105.69	105.03	106.97	104.96	107.01	108.38	104.93	104.28	105.19	105.98	104.83	104.67	104.84	105.78	105.45	105.32	106.75	108.59	104.3	104.64	104.74	106.6	104.84
107.66	106.33	105.27	103.3	107.6	106.49	105.57	103.69	105.72	106.23	105.27	105.98	103.54	103.89	104.85	105	105.99	104.51	104.76	104.59	103.51	108.1	105.79	106.08	107.95	103.5	107.41	105.99	106.1	107.11	105.55	104.31	105.16	106.04	106.36	104.74	106.64	105.87	103.72	106.78	105.45	104.91	106.38	105.55	106.71	103.14	105.22	104.53	107.12	103.58
107.54	108.77	108.09	108.29	108.1	108.53	108.29	108.73	110.1	109.77	106.6	107.36	106.97	106.87	107.02	107.78	106.43	106.44	107.59	106.25	107.94	107.29	106.96	109.75	107.32	107.44	108.49	105.67	108.68	109.03	110.14	108.97	106.63	107.96	109.33	106.58	108.44	106.93	108.36	106.31	109.54	108.73	108.94	107.78	107.37	108.92	108.99	108.94	107.57	107.79
106.96	104.65	105.47	107.27	106.28	105.24	105.82	104.19	106.17	107.67	106.1	105.02	105.2	105.7	106.41	105.63	104.67	103.31	106.45	105.96	106.39	105.95	106.83	108.53	107.18	106.26	106.09	104.66	107.84	106.9	104.44	105.47	107.76	106.17	106.02	105.81	106.14	107.12	106.95	106.07	102.97	104.51	104.14	104.05	106.42	105.79	104.09	104.89	106.17	105.25
107.45	108.44	106.29	106.11	107.24	107.53	107.34	108.06	108.26	108.19	106.99	107.65	106.99	106.35	107.44	106.78	106.46	109.35	107.56	105.89	109.08	108.04	110.01	108.88	107.55	106.39	107.24	108.35	109.59	107.11	105.51	110.22	108.67	106.15	107.97	107.82	106.6	108.26	107.72	109.35	106.84	107.25	107.75	107.35	108.85	107.62	107.31	108.41	108.1	108.48
108.7	109.13	109.47	106.18	108.63	105.99	108.81	107.28	106.78	109.02	109.14	108.77	109.87	109.03	107.99	108.55	109.45	105.89	108.66	110.12	107.93	109.19	110.64	107.06	109.29	108.17	108.02	109.53	111.29	107.78	107.03	109.16	109.29	109.7	107.54	107.57	108.44	107.55	107.78	109.02	108.35	106.69	109.65	108.38	107.86	106.25	105.88	109.82	108.36	109.27
97.92	97.172	99.348	98.263	97.052	97.858	97.618	99.31	95.965	97.905	97.775	95.572	97.018	96.678	97.788	97.412	97.149	99.489	99.407	95.938	98.328	98.927	99.441	98.355	99.04	96.432	98.717	98.704	96.465	96.889	98.773	95.484	98.585	98.483	98.723	98.982	99.332	99.439	99.155	98.542	97.333	96.526	100.84	97.079	98.39	99.958	97.995	99.246	98.144	98.081
101.51	100.2	100.72	102.56	100.32	101.65	101.29	101.34	99.431	101.21	102.94	100.92	100.16	102.85	100.86	100.1	98.741	101.98	99.089	101.2	101.67	98.261	101.8	101.07	99.226	99.491	101.58	102.36	103.18	101.89	100.89	100.65	101.52	102.36	99.713	101.87	99.427	101.64	99.974	102.94	101.49	99.444	101.1	101.95	100.49	101.74	102.04	101	98.88	99.419
108.11	106.98	105.63	108.9	106.29	107.59	107.67	108.41	107.64	109.56	107.31	107.89	109.74	108.49	108.13	108.74	108.34	107.08	106.29	108.45	108.46	108.83	109.46	106.69	106.46	108.27	108.12	107.44	105.09	107.14	107.44	106.92	107.32	108.64	106.86	108.25	109.04	107.32	109.03	108.2	107.38	107.91	108.99	106.57	103.96	107.44	109.9	106.3	108.07	105.87
105.86	106.01	103.98	106.04	106.14	109.34	104.5	106.66	106.27	105.37	107.88	104.36	107.48	104.47	107.04	103.14	105.01	106.34	104.48	105.68	107.55	104.72	104.61	105.05	106.09	105.2	105.13	107.81	105.71	106.71	104.75	106.91	106.03	106.95	104.69	106.27	104.89	107.69	106.71	105.52	106.59	104.81	106.62	106.71	107.52	106.99	105.82	104.36	105.78	104.57
107.77	105.2	107.1	107.23	106.67	104.81	106.35	105.27	106.18	102.96	106.32	106.49	104.77	106.57	106.72	108.14	106.24	105.95	107.24	105.91	105.95	108.72	106.84	105.66	106.46	107.5	107.09	108.61	107.7	106.62	108.36	105.46	107.65	107.05	107.13	105.22	104.93	105.19	103.34	104.11	105.2	103.48	108.09	107.08	104	106.48	106.24	108.23	107.26	107.44
109.17	107.87	107.7	106.89	110.37	109.61	106.22	106.48	109.54	107.48	108.11	109.28	107.01	109.38	107.18	106.28	108.61	107.3	106.29	107.56	108.59	106.58	107.94	108.36	109.64	109.32	108.29	106.39	105.8	106.71	108.43	106.14	108.48	108.13	105.96	106.01	107.67	107.9	108.09	106.91	104.61	108.69	107.22	107.35	109.05	110.02	108.17	107.76	107.3	106.32
109.49	106.06	107.56	108.45	108.8	108.84	106.58	110.6	107.81	108.05	107.84	108.29	107.65	108.35	106.89	107.91	106.49	106.4	106.29	109.02	109.15	108.13	106.13	108.36	107.89	107.95	107.38	105.2	109.6	109.39	106.19	108.18	106.07	106.41	105.69	107.5	106.53	106.35	109.63	105.71	109.8	107.87	106.91	109.31	107.11	108.97	108.49	106.89	108.38	110.34
108.44	106.19	108.17	108.46	108.05	107.9	106.63	109.28	108.42	110.19	105.35	109.65	108.17	105.99	107.3	108.3	107.59	108.73	107.58	106.33	107.96	106.5	109.47	107.83	108.6	109.89	108.37	107.67	108.49	108.14	108.08	111.26	107.02	110.16	106.32	108.5	108.62	108.88	107.31	108.02	106.45	107.37	108.01	106.43	108.63	108.67	109.4	107.95	109.17	106.36
105.23	106.21	104.78	104.25	105.77	107.04	103.72	103.78	104.37	107.09	104.22	105.26	105.94	105.11	107.2	103.61	104.37	105.42	105.41	104.76	106.56	104.86	105.98	103.92	105.57	105.4	105.06	104.95	105.55	105.07	105.73	106.15	107.02	105.13	105.69	105.89	105.01	105.33	104.87	104.9	106.19	104.55	104.71	105	105.06	104.54	104.18	106.06	102.4	105.31
108.5	107.67	109.33	109.01	109.53	107.73	109.23	109.72	110.68	108.74	108.67	108.58	108.36	108.19	107.49	109.77	110.25	109.05	108.93	110.75	106.48	108.58	108.45	110.57	109.87	109.55	110.09	107.16	109.12	106	110.42	109.91	108.85	106.3	108.78	108.91	109.74	109.87	107.41	109.53	108.75	107.16	106.98	110.69	107.57	108.22	110.82	109.64	108.62	108.04
98.948	98.763	99.87	96.821	99.453	99.245	98.814	99.568	97.974	100.14	100.52	97.763	99.984	98.721	97.272	98.521	96.481	97.477	98.304	99.849	100.07	97.877	100.84	98.856	99.969	100.02	98.602	98.114	99.432	99.015	97.479	98.154	98.653	98.903	99.687	99.047	99.39	98.477	100.64	97.174	100.15	98.377	98.195	98.216	100.03	97.847	99.645	98.944	98.304	95.63
105.26	107.87	106.3	104.77	106.26	106.41	106.06	106.96	106.89	105.44	107.24	106.04	106.82	105.62	107.28	107.74	104.3	105.11	105.23	105.61	106.09	106.69	103.67	104.62	106.75	105.84	104.97	106	106.27	106	106.98	105.86	106.31	105.18	105.55	106.51	107.69	104.7	106.64	106.28	105.8	105.53	103.24	109.55	104.32	104.7	105.69	107.56	108.23	105.23
108.47	108.58	110.22	108.52	108.67	106.97	108.03	110.13	107.53	106.15	107.1	107.58	108	106.59	107.86	106.91	109.6	109.43	106.26	106.16	106.88	107.58	108.66	108.46	108.75	107.82	108.2	109.93	109.7	108.03	106.7	107.81	108.8	108.51	106.02	108.59	107.67	108.65	108.58	108.34	108.38	107.32	108.41	108.39	109.3	108.18	109.06	107.39	108.35	108.79
108.75	107.82	105.79	107.53	109.82	105.85	106.83	106.38	109.34	107.71	105.4	108.06	107.61	108.66	108.29	108.76	108.56	108.84	109.58	108.6	107.78	107.4	111.64	110.16	108.66	109.58	108.68	107.32	106.37	106.88	110.08	108.25	109.21	107.65	110.17	108.57	108.3	108.57	104.95	108.92	109.08	109.38	109.84	108.38	108.95	108.03	107.39	108.18	109.39	107.39
105.83	110.42	107.01	107.74	108.36	109.71	107.53	108.02	109.97	110.17	105.53	107.77	106.03	107.16	109.12	108.69	107.7	108.67	110.17	107.34	108.62	107.99	107.43	107.7	107.91	109.52	108.23	108.21	108.25	108.72	107.9	109.14	106.66	109.55	107.66	108.6	108.4	109.26	108.54	107.32	109.72	109.21	108.35	108.57	109.66	107.63	109.15	108.74	106.14	108.5
98.134	97.891	97.479	97.837	97.05	99.263	96.724	98.456	98.858	98.446	97.244	100.05	98.969	98.787	99.042	97.583	98.411	98.06	99.134	100.02	97.884	100.2	97.401	97.175	97.191	96.643	98.624	95.667	97.807	97.475	98.433	98.261	97.828	99.881	98.808	98.89	97.72	99.289	100.62	98.16	97.899	96.312	96.206	99.536	95.385	98.602	98.638	97.116	98.657	98.771
108.82	109.2	108.23	107.54	106.49	107.34	107.02	107.32	108.49	107.34	107.78	107.37	110.94	106.66	108.98	107.53	108.32	107.51	107.96	107.28	108.85	106.91	106.66	107.2	109.4	106.66	109.06	109.51	106.68	108.11	109.22	108.48	108.02	107.64	108.14	106.82	108.88	108.59	109	109.9	109.61	108.82	106.22	108.16	107.07	108.4	106.38	109.39	108.2	106.69
109.05	108.96	106.37	109.37	108.29	106.9	108.74	108.24	107.8	107.43	110.06	108.1	105.88	109.42	109.36	108.22	107.88	109.48	109.14	107.45	105.71	107.36	109.03	109.89	107.55	109.73	108.88	107.13	110.9	106.15	107.7	107.97	106.81	109.24	110.38	109.65	108.47	106.63	108.51	108.59	106.61	108.93	109.03	110.54	109.34	108.61	109.29	106.97	106.22	108.36
106.69	105.59	105.41	105.9	105	106.7	105.54	105.55	105.29	105	105.75	107.21	105.01	103.36	104.9	107.55	105.6	105.1	106.12	104.88	106.34	106.58	103.75	107.33	106.42	105.31	105.46	105.84	104.57	105.02	108.45	105.83	104.53	107.11	105.09	107	106.47	104.3	106.39	104.61	104.76	107.83	106.48	106.18	105.23	106.07	105.33	104.34	108.16	105.71
107.67	108.33	108.03	108.85	105.7	108.99	108.78	108.98	107.99	108.75	107.51	108.88	112.49	109.93	108.26	107.5	108.13	107.52	109.48	108.76	107.89	110.65	107.19	109.48	105.77	108.34	105.24	107.6	106.93	109.08	107.13	107.07	109.32	107.02	108.14	107.39	108.3	109.44	105.99	110.41	108.64	111.33	108.4	107.12	108.28	109.03	108.62	109.32	108.79	110.4
107.05	104.21	106.37	105	105.09	104.44	106.22	106.29	108.38	106.96	106.71	103.63	104.71	107.36	103.5	106.13	107.53	105.55	105.39	105.87	107.08	108.84	107.1	107.19	106.86	106.76	104.15	105.58	105.36	106.37	104.62	105.53	104.15	104.33	105.34	105.11	106.52	105.47	105.56	106.34	106.31	102.56	104.92	104.27	104.99	104.85	108.45	105.67	105.18	106.43
105.84	106.61	105.84	105.72	106.32	106.31	104.91	106.87	106.21	106.9	107.27	105.85	105.37	105.01	106.96	105.62	107.99	107.64	105.77	104.18	108.21	106.42	105.64	104.47	102.06	106.83	105.94	107.06	104.81	107.44	105.9	106.59	105.63	105.63	107.41	106.93	105.33	103.78	103.2	106.18	104.86	107.09	105.02	105.86	107.46	103.36	105.92	104.66	106.78	105.2
111.86	109.43	111.47	110.72	110.08	111.27	108.94	110.77	110.44	109.2	111.26	109.87	111.28	110.69	111.13	110.87	108.45	109.93	109.86	110.03	110.92	107.5	109.66	113.13	110.32	110.21	111.73	111.61	108.08	111.26	110.7	108.72	105.93	109.24	111.89	108.05	108.55	111.2	110.57	110.39	109.51	109.75	110.36	108.67	111.71	108.73	110.5	112.12	110.62	110.09
106.43	106.51	106.92	106.04	105.77	106.85	104.2	105.83	105.39	105.55	103.77	104.24	105.95	106.18	105.36	106.28	106.37	107.57	103.87	105.9	104.08	105.39	106.94	103.95	106.59	105.17	106.67	107.22	104.16	105.49	104.16	105.76	103.49	107.07	106.77	103.49	107.17	105.89	105.56	105.7	104.53	103.83	107.08	107.53	104.74	107.31	107.5	106.31	106.5	105.21
101.3	103.53	98.425	100.3	101.61	100.45	102.47	101.42	99.88	100.58	100.94	103.19	99.766	100.13	102.1	102.5	101.52	101.12	100.52	102.67	100.5	100.33	100.64	101.38	99.908	100.79	99.08	100.92	100.44	99.457	101.21	100.19	102.34	100.37	97.897	101.86	101.52	100.27	103.13	100.55	101.51	98.722	100.79	99.732	100.26	100.95	98.482	101.07	100.3	100.36
109	108.36	107.87	109.29	108.12	108.03	110.6	110.22	109.93	109.17	106.75	109.36	108.83	108.68	109.04	109.78	109.36	108.47	109.19	108.53	109.94	108.88	109.54	110.09	108.03	109.42	108	108.7	110.42	109.96	108.23	111.03	106.38	108.52	108.35	107.5	109	108.04	108.11	110.62	108.5	107.44	110.84	107.61	107.53	107.8	107.76	108.2	110.24	108.06
107.83	108.24	106.63	105.48	106.74	108.57	107.56	108.51	108.49	107.99	104.97	107.21	109.15	106.58	107.61	108.41	108.8	106.02	106.81	109.93	108.7	109.47	107.43	106.08	105.57	108.47	106.28	108.14	108.72	109.11	107.49	108.48	107.13	108.3	108.54	106.13	108.36	108.76	107.79	105.23	109.08	105.39	106.65	106.62	107.05	108.23	107.14	106.73	109.92	105.78
100.79	101.52	99.205	101.3	99.298	99.385	102.15	99.909	99.535	100.7	100.48	100.2	99.82	99.639	101.23	101.76	99.986	99.997	101.19	100.72	101.16	100.15	102.13	101.27	100.35	102.03	99.455	102	99.891	100.65	99.032	96.815	99.037	101.22	100.09	100.96	98.972	99.329	100.42	99.059	98.395	98.316	100.48	100.72	99.446	101.15	98.705	102.07	101.36	100.08
100.94	102.82	102.24	102.13	100.88	101.88	101.51	102.02	100.44	100.75	100.94	98.246	100.96	99.993	100.23	101.2	101.48	102.62	100.34	100.14	100.49	101.89	99.528	102.51	101.48	99.79	100.55	101.92	99.584	101.43	100.61	100.61	99.133	101.45	100.26	100.74	101.07	99.134	100.76	101.81	100.22	101.43	98.81	100.65	100.25	101.35	99.362	102.27	101	104.48
106.09	107.31	106.31	108.49	109.05	106.86	109.18	107.66	108.7	108.53	106.96	107.67	107.32	106.71	105.97	109.18	106.83	109.82	108.41	106.82	108.02	107	109.56	106.66	109.14	109.19	107.87	107.48	107.18	108.81	107.94	108.73	106.55	108.82	108.21	107.67	109.54	107.13	108.55	110.39	109.59	108.95	108.72	109.3	106.75	107.33	111.22	108.53	107.85	108.63
108.22	107.48	108.19	109.13	108.29	107.69	105.85	106.43	109.15	106.64	107.89	108.73	106.89	108.18	106.92	108.38	108.98	108.24	108	107.46	106.78	110.56	107.75	107.97	108.1	103.45	106.86	106.49	106.43	107.93	107.84	105.52	108.85	106.41	106.28	108.23	106.63	107.09	108.18	110.07	106.16	109.3	105.19	108.44	108.07	107.86	105.23	106.39	107.97	106.51
106.7	105.3	105.55	108.43	104.66	106.13	105.78	105.47	105.09	105.6	104.72	105.41	106.98	104.65	105.03	106.6	105.93	106.98	106.06	105.26	105.58	105.81	105.87	105.51	105.97	104.54	104.38	105.79	105.06	104.72	105.27	105.07	104.16	108.98	105.3	104.38	106.37	105.64	103.56	105.06	106.84	107.79	103.97	105.2	105.67	103.76	104.12	104.77	107.42	105.07
109.36	111.54	109.84	110.63	111.8	109.17	108.81	110.21	111.93	109.16	109.21	111.39	111.8	110.06	108.85	111.02	109.58	110.22	109.88	110.32	108.09	110.67	111.24	111.1	109.63	110.57	110.55	110.61	110.12	108.98	111.37	111.43	111.08	110.44	110.23	110.5	113.16	112.84	109.89	110.9	111.37	110.78	108.35	111.88	111.49	111.79	110.79	110.77	110.9	110.52
100.6	101.15	100.27	100.76	99.474	98.437	100.73	100.14	98.59	100.26	99.796	98.736	99.281	99.088	99.378	99.532	99.909	98.951	99.728	99.231	99.687	102.38	101.15	99.339	99.537	100.24	100.4	102.21	100.87	100.91	102.01	98.524	99.336	99.697	101.21	98.808	100.58	99.238	101.2	101.42	99.79	100.77	99.785	99.127	101.15	100.3	98.908	100.01	100.06	98.478
96.741	99.823	98.158	99.47	97.677	98.612	97.061	97.925	97.758	98.277	97.648	98.564	98.892	98.587	97.579	99.354	97.839	99.553	96.915	97.479	98.973	96.228	99.262	98.446	97.224	96.579	97.853	95.674	96.243	96.068	97.255	97.809	97.993	96.748	100.71	98.347	97.884	94.647	97.344	98.209	99.094	98.08	96.614	97.711	96.759	99.494	98.107	98.364	98.488	100.22
106.35	108.59	107.72	107.09	107.01	108.89	107.37	107.51	106.05	107.5	110.66	107.87	110.62	110.69	107.25	109.47	106.52	108.22	107.14	107.88	106.89	107.26	108.13	108.07	107.2	106.09	107.56	107.48	104.84	109.96	108.41	106.64	108.05	109.28	106.09	108.29	107.72	108.27	107.03	110.67	108.56	108.65	109.35	107.46	109.43	108.17	107.08	108.14	107.87	108
106.25	106.31	104.71	102.94	104.2	103.66	104.17	104.14	107.41	105.48	104.74	106.46	106.62	106.82	105.74	107.1	104.82	106.4	104.59	104.68	105.21	106.05	105.07	102.92	105.7	104.01	106.65	105.3	105.08	105.24	106.66	105.01	104.65	104.28	105.26	106.12	105.48	105.18	103.45	107.31	105.55	104.72	107.71	105.4	104.71	105.32	105.18	104.06	105.13	104.39
107.46	106.24	105.78	107.49	105.75	103.56	105.89	107.04	105.93	106.13	105.4	106.18	105.99	105.76	105.9	103.44	107.2	105.61	107.88	107.59	108.32	105.72	104.06	106.27	107.22	105.6	104.83	108.41	104.04	106.68	106.91	105.36	105.41	107.15	107.32	107.43	105	106.64	106.61	107.25	107.23	108.31	103.67	106.43	105.87	106.25	106.21	107.43	107.93	108.27
107.3	106.7	108.78	105.89	106.2	105.74	108.13	107.28	106.45	108.33	104.96	106.77	109.28	105.85	107.22	106.95	107.49	106.95	107.47	105.56	104.66	105.37	105.49	107.43	105.84	107.5	107.79	106.91	107.84	106.98	106.54	106.7	106.55	105.35	106.04	107.92	107.53	106.4	107.19	106.07	107.86	105.49	107.58	106.69	104.99	105.19	105.36	107.2	107.58	106.16
106.54	105.08	106.01	107.71	106.18	104.81	106.84	104.47	108.06	104.56	104.65	105.71	105.76	106.57	104.48	105.23	108.38	106.06	105.06	107.14	105.41	105.44	107.4	105.41	106.49	105.48	105.91	106.73	108.25	105.42	107.64	106.37	105.95	104.46	106.04	103.79	108.13	104.6	106.37	105.28	107.65	104.99	104.32	104.83	106.97	106.76	106.07	105.02	105.95	107.62
98.777	99.129	98.748	99.225	98.96	98.15	96.556	99.926	98.147	98.185	101.05	99.064	98.811	99.942	99.334	99.447	98.785	97.995	99.661	97.585	97.95	99.249	98.67	100.16	98.91	97.623	100.36	100.42	96.842	99.909	98.699	98.701	97.497	100.04	97.95	98.658	98.715	98.938	100.94	99.286	97.531	100.02	98.164	100.95	101.33	100.76	100.52	101.59	100.13	99.737
106.85	108.58	111.6	107.72	108.65	108.58	110.1	108.77	107.55	107.24	109.25	107.43	106.87	107.5	108.38	107.8	108.73	107.87	107.7	108.05	109.15	105.23	107.28	107.32	110.05	107.96	107.64	110.44	108.74	107.48	109.58	108.11	106.19	107.78	107.06	108.95	107.45	106.97	106.98	107.89	107.29	109.3	110.67	108.33	107.94	107.7	109.84	109.37	107.25	109.11
104.77	105.63	105.11	104.85	106.37	105.4	106.75	105.03	103.7	106.49	106.66	104.58	107.47	106.36	107.24	104.88	106.62	104.96	106.86	105.19	104.82	105.22	104.79	104.24	105.56	106.23	106.26	104.49	105.93	103.23	105.32	105.32	104.49	105.18	105.36	106.15	104.48	105.14	105.93	106.75	105.43	107.16	105.81	105.78	107.97	105.07	106.23	106.38	106.31	106.97
103.91	104.11	105.99	107.65	105.5	108.32	105.4	106.59	105.91	105.95	106.22	106.23	107.83	105.8	104.59	105.23	108.76	106.43	105.06	107	104.69	107.5	107.23	107.9	107.5	105.91	107.21	105.46	105.76	105.92	107.62	106.82	107.64	105.45	106.87	105.69	106.17	107.15	105.74	108.35	105.92	106.54	106.7	107.22	106.82	105.44	107.06	107.01	106.83	108.01
108.99	107.69	106.42	109.44	107.11	108.92	107.24	106.77	108.75	107.61	107	108.45	107.31	108.64	108.35	108.78	110.59	106.54	109.09	108	107.35	107.5	108.52	108.17	109.48	110.24	108.6	107.97	108.2	109.07	109.75	108.59	109.61	110.73	108.52	108.38	108.52	107.53	108.28	108.5	107.33	108.94	104.99	108.27	108.72	107.78	106.29	108.04	108.99	108.49
108.56	107.84	108.2	108.13	108.32	107.77	106.81	108.28	109.02	107.59	108.8	107.53	109.4	108.97	108.95	110.38	108.16	107.84	110.28	106.4	106.4	109.1	106.82	106.65	107.77	107.09	107.18	108.61	108.39	108.07	109.88	111.03	107.27	107.53	109.21	109.57	110.13	108.42	107.18	107.04	108.08	107.33	107.99	106.98	108.34	107.17	108.01	109.54	107.33	107.27
100.1	101.34	99.015	99.267	100.49	99.567	102.84	99.526	96.04	100.74	98.8	100.45	102	100.21	99.66	100.94	99.87	100.46	99.434	98.444	99.648	100.77	101.7	101.32	99.993	98.765	102.24	99.595	98.53	99.645	101.63	100.94	98.718	101	100.72	101.47	99.801	100.97	100.66	100.74	101.96	100.1	98.813	100.12	99.552	102.79	99.8	100.71	99.973	99.328
101.34	102.96	100.24	104.8	101.16	103.75	103.2	102.94	102.62	103.61	105.26	104.15	100.94	102.05	103.26	101.03	103.03	102.72	101.7	101.27	102.91	103.31	103.81	103.27	105.75	101.71	101.53	101.69	99.795	105.17	103.65	102.66	102.39	102.43	102.04	105.46	100.85	102.1	102.3	104.01	105.71	102.13	100.77	103.78	103.17	103.16	101.3	102.26	103.13	100.4
109.5	107.24	109.97	106.35	108.39	108.65	109.45	107.92	107.61	109.88	107.83	108.59	109.12	108.18	110.46	106.23	109.13	109.82	107.47	107.17	107.82	108.89	106.58	109.24	108.23	108.9	108.26	108.55	108.65	108.98	109.36	107.88	107.1	108.17	106.01	108.34	109.54	110.81	106.88	107.62	107.19	107.71	107.85	106.86	108.5	108.17	107.82	107.95	107.96	108.07
101.15	99.329	100.05	100.19	99.94	100.53	100.26	101.97	100.81	102.07	99.434	97.562	99.277	101.22	101.09	96.675	102.37	100.77	99.973	101.21	101.21	100.32	101.04	101.02	99.067	99.694	102.14	99.089	100.64	99.066	101.57	99.982	99.933	101.41	102.51	100.02	100.54	101.73	100.34	100.73	101.72	99.728	99.108	99.244	99.643	101.96	100.89	100.19	99.323	99.859
98.665	99.183	99.75	98.974	99.719	100.06	95.755	95.779	97.972	98.249	98.649	98.384	98.331	96.223	97.467	98.044	97.401	98.626	96.434	97.761	100.51	96.811	98.32	97.336	96.696	98.771	99.746	98.446	99.006	97.25	98.943	97.351	96.722	98.179	98.047	97.331	99.081	97.47	96.696	95.759	98.571	97.337	97.949	98.05	96.893	97.228	97.167	99.083	97.869	97.57
103.9	106.03	104.68	104.56	105.21	105.77	107.26	106.84	106.42	104.81	104.49	104.02	106.15	106.59	104.56	105.41	105.58	104.89	103	106.46	104.55	106.99	104.24	105.33	107.13	101.45	104.91	105.62	104.33	107.8	104.66	103.13	106.09	104.13	106.43	105.82	105.18	105.43	104.23	106.97	106.88	104.32	105.76	103.69	105.78	105.32	106.52	105.68	105.79	108.19
106.67	104.12	106.24	105.08	105.96	107.04	107.1	106.77	106.09	105.26	104.67	104.89	107.57	106.56	104.92	105.89	104.13	104.66	105.04	107.24	105.35	103.59	104.03	106.59	105.87	107.37	106.85	107.16	107.31	104.89	104.23	105.74	105.37	104.29	107.33	106.13	104.57	105.37	105.15	107.18	106.66	105.22	106.47	106.9	105.59	106.39	107.67	104.65	104.87	106.14
98.383	97.983	97.527	98.607	98.376	95.73	98.493	98.545	98.228	96.831	97.995	97.14	99.838	96.131	99.182	96.236	99.127	98.012	99.037	99.461	96.448	97.273	97.1	98.571	98.021	99.293	98.028	101.32	97.904	100.23	97.398	96.934	98.983	97.944	97.276	98.429	99.403	97.016	97.609	97.567	98.963	98.546	97.513	98.58	97.734	97.205	95.49	99.542	98.209	98.783
108.13	108.87	107.9	110.3	108.91	108.91	108.64	109.44	109.64	107.82	107.46	107.11	107.45	107.75	108.34	107.47	108.41	108.56	106.83	108.39	107.73	107.31	107.54	108.94	108.63	107.45	106.33	109.7	109.77	108.13	108	108.11	109.22	108.41	107.55	105.67	108.52	109.21	107.6	107.53	105.71	106.14	108.72	108.47	108.37	108.71	106.48	108.48	110.66	107.41
98.113	100.29	100.47	96.556	95.818	101.1	97.988	98.301	98.848	98.927	97.701	100.51	96.882	99.552	100.6	98.699	97.045	100.57	97.825	97.891	97.916	96.29	100.01	97.993	97.536	96.761	98.493	100.37	99.625	98.407	98.728	99.162	98.12	98.938	98.758	98.613	97.255	97.205	98.653	97.505	99.387	95.519	99.321	98.05	99.865	97.28	98.709	99.456	95.898	98.254
107.82	107.17	106.94	109.07	108.19	107.19	107.44	107.02	109.16	109.29	107.08	109.91	109.14	107.61	111.13	108.59	107.52	106.5	108.14	108.18	108.54	107.01	106.74	105.23	107.07	107.57	107.71	108.84	109.58	106.99	106.87	108.82	107.78	109.46	108.4	106.37	108.6	108.88	108.1	109.08	108.44	109.71	109.19	108.04	106.52	107.74	108.16	107.99	106.66	110.11
108.97	105.64	108.98	108.74	109.26	107.55	107.34	106.49	109.4	110.28	109.5	107.12	106.32	105.59	108.29	109.41	105.64	107.58	108.05	110.11	107.79	108.35	109.72	108.95	111.84	110.01	107.06	108.25	108.38	108.87	108.68	108.99	107.31	109	108.67	108.83	108.3	109.32	109.62	110.26	109.68	106.7	107.76	109.17	107.08	107.22	110.19	106.82	108.38	108.06
107.44	108.73	105.85	108.29	107.47	108.91	106	107.99	106.33	108.06	106.49	105.82	105.5	107.22	107.27	107.05	105.03	106.71	107.29	105.35	106.29	105.63	105.99	104.35	105.22	103.72	107.1	108.37	108.78	104.94	106.3	106.01	106.83	106.87	105.9	106.73	107.65	108.94	107.27	107.13	106.17	107.41	105.47	105.95	104.97	105.85	107.6	106.58	104.57	107.99
110.03	107.24	110.4	108.65	104.73	108.37	110.14	108.4	108.77	108.31	107.53	109.44	109.23	106.68	106.98	108.73	108.77	107.23	107.14	106.44	107.73	106.18	107.61	106.73	108.94	106.14	107.39	106.65	106.34	108.05	107.84	107.04	107.73	109.61	107.76	106.37	108.94	108.55	108.96	107.49	108.43	108.33	108.28	111.93	109.1	109.38	106.37	109.96	108.83	107.78
108.22	106.3	107.66	106.26	108.99	108.78	106.97	108.57	106.87	108.59	107.97	109.52	107.15	109.06	110.22	108.31	109.16	109.68	109.5	108.77	107.55	106.36	107.36	106.48	108.74	107.33	109.02	108.36	109.11	109.4	107.26	109.92	106.82	109.77	108.57	109.08	107.43	107.7	106.38	110.02	108.56	107.43	108.75	107.71	108.73	107.45	107.2	108.69	108.29	107.74
97.576	97.68	98.522	97.73	97.314	97.885	97.348	98.903	95.286	97.955	99.235	97.228	97.198	98.21	100.18	101.97	97.476	100.4	97.676	99.029	99.595	99.325	98.582	100.59	98.362	98.526	98.575	100.16	96.607	97.193	99.406	99.274	99.76	98.313	97.862	98.425	98.722	98.599	98.285	98.532	96.793	99.502	99.1	98.49	96.703	99.117	97.223	97.413	96.745	97.664
106.31	109.46	109.51	108.35	110.48	108.15	109.82	109.93	108.58	110.02	107.59	108.85	110.1	106.03	106.31	108.77	108.94	109.98	108.96	107.28	108.22	108.16	107.48	106.82	107.78	108.53	108.66	107.78	108.77	109.42	110.06	106.82	110.57	108.01	108.45	108.06	109.52	110.39	108.41	107.04	108.86	108.75	106.75	108.33	108.82	108.29	108.24	107.03	106.32	106.71
97.628	96.496	97.141	96.784	99.541	97.302	98.126	98.742	96.226	98.309	99.093	98.631	98.29	98.292	99.641	98.068	97.424	95.833	99.558	98.634	98.545	93.661	97.831	99.202	100.11	98.137	95.755	99.405	100.63	99.222	98.366	97.525	95.833	99.658	98.592	96.904	98.472	97.033	100.57	98.107	96.871	98.12	99.121	99.814	99.102	100.45	96.797	98.008	98.709	97.496
107.73	106.41	106.56	108.95	107.77	108.58	110.16	106.53	109.05	106.19	107.29	109.82	108.31	109.47	106.34	108.58	106.61	108.63	107.02	109.3	109.56	107.82	109.4	107.06	108.89	108.65	108.48	106.65	108.57	109.41	106.81	106.8	108.83	107.8	107.46	108.29	108.52	107.03	109.6	106.46	107.84	109.51	107.42	107	107.43	108.39	107.58	109.12	109.13	104.86
98.566	96.504	98.797	98.675	99.016	96.284	98.207	96.522	96.861	99.213	97.314	98.427	97.574	96.906	97.849	96.295	98.199	97.486	98.035	97.521	97.429	98.824	97.758	98.642	98.264	96.108	97.949	97.403	99.344	96.553	96.704	99.851	96.258	97.329	97.013	99.9	96.162	98.429	98.953	97.898	98.3	98.792	99.5	97.803	97.976	97.577	97.027	98.608	97.773	98.772
100.29	95.985	99.7	99.301	98.216	100.09	99.588	100.04	99.655	99.714	98.558	99.355	101.28	99.42	96.773	99.911	96.549	99.533	96.195	99.087	98.593	97.656	99.507	99.912	98.539	99.086	97.454	99.309	96.761	97.428	99.137	97.337	99.796	97.475	98.499	99.236	99.918	100.87	99.512	97.958	96.344	98.168	99.589	98.581	99.349	97.592	98.512	98.912	99.262	97.657
96.626	98.15	99.714	97.697	98.229	98.285	97.338	96.567	97.61	98.419	99.456	99.064	98.387	97.243	98.253	95.546	95.977	97.216	95.939	97.562	97.938	98.003	97.498	98.97	97.654	97.994	99.525	98.233	97.395	97.172	99.514	97.814	98.452	99.466	94.37	97.53	96.056	99.964	98.614	99.363	98.414	96.325	98.302	98.665	97.571	97.938	98.028	98.719	97.093	98.197
103.58	108.34	107.25	107.68	107.57	105.92	105.83	104.11	107.01	104.3	104.15	105.15	108.16	105.37	104.58	104.61	104.05	107.18	103.83	106.14	104.96	106.74	106.15	106.22	105.32	105.18	105.7	105.26	104.94	103.53	106.21	106.05	106.65	104.51	106.15	106.09	105.21	107.06	106.49	105.41	105.05	106.26	105.77	104.54	106.14	107.46	104.79	104.96	106.68	105.23
108.77	103.94	107.18	105.04	105.84	104.35	104.09	105.79	105.98	105.78	106.89	103.07	103.54	105.42	106.59	104.86	105.66	103.87	103.75	107.96	103.14	105.77	104.34	107.35	103.71	104.83	107.19	105.26	107.3	104.75	106.41	104.82	105.61	105.69	105.85	106.74	105.56	106.2	106.34	105.47	104.02	105.17	106.53	105.22	105.68	107.56	107.11	105.75	104.26	103.81
106.78	109.14	105.73	107.37	106.9	108.55	109.03	106.94	106.34	107.48	109.07	108.82	107.38	106.4	107.14	109.16	106.73	106.34	106.41	107.15	108.41	108.36	108.14	107.19	106.38	106.4	107.64	108.08	107.43	108.5	107.8	106.03	106.47	108.83	109.21	107.31	106.81	107.85	106.62	106.57	108.95	103.17	108.29	108.16	107.38	109.35	108.41	109.2	106.9	107.09
110.08	109.29	110.34	108.79	110.26	109.4	111.66	109.14	108.4	110.36	108.95	104.36	108.43	109.8	110.21	109.06	108.33	110.69	108.4	106.98	108.68	106.86	109.1	107.76	108.99	109.06	109.05	107.6	106.16	108.23	111.06	108.33	109.25	109.17	107.96	108.41	107.64	109.65	109.37	108.87	110.79	109.28	107.05	107.92	109.21	110.6	105.74	107.19	108.81	108.83
106.13	105.53	105.55	104.69	105.77	107.94	105.45	105.12	105.33	104.34	106.18	106.38	104.76	105.7	106.04	103.38	107.74	107.21	109.26	104.51	106.36	106.72	104.82	105.79	106.46	104.85	106.06	104.91	107.34	107.19	105.62	105.88	104.44	105.27	107.01	105.99	104.78	106.34	105.16	106.09	105.55	107.83	105.32	105.4	104.29	104.61	105.49	106.16	107.67	105.24
108.27	108.04	108.5	108.97	107.93	109.84	109.86	108.58	107.8	109.37	107.04	109.83	108.67	108.25	109.05	108.79	107.73	110.29	109.63	106.92	108.72	110.12	107.58	109.01	109.47	108.48	107.57	106.94	108.3	108.55	108.87	109.63	109.67	109.39	108.02	108.56	110.56	108.07	109.61	109.25	108.14	108.15	109.66	106.02	108.94	109.41	109.39	106.79	106.44	107.4
107.2	110.25	108.29	109.58	108.28	110.13	110.08	108.04	107.48	107.72	109.73	110.53	107.3	108.84	106.34	106.95	109.75	108.18	108.72	108.95	109.15	108.23	108.37	108.34	108.8	109.78	107.22	106.49	108.52	107.82	110.59	106.79	108.25	108.89	108.64	106.48	108.76	110.81	107.11	107.18	108.63	109.69	107.84	109.62	110.62	107.9	109.51	109.01	106.61	107.69
104.2	103.35	106.59	105.25	104.74	106.94	105.57	104.86	107.4	106.19	105.86	105.15	105.08	105.05	105.85	105.21	104.27	105.56	105	106.02	105.99	104.21	103.69	104.34	106.38	104.36	104.65	106.35	105.9	106.02	104.02	105.61	105.95	106.16	106.29	103.52	106.27	104.84	103.16	106.16	107.59	106.55	106.4	103.79	106.15	106.02	103.84	106.84	104.45	105.43
107.54	103.28	104.26	103.9	104.7	106.83	106.02	103.14	104.53	108.02	105.91	105.94	106.25	105.2	104.26	105.72	107.53	105.61	106.55	106.06	104.4	105.51	105.05	104.51	106.67	106.97	105.99	104.72	105.97	104.9	105.71	105.47	107.02	106.88	108.93	106.29	103.47	106.51	106.53	104.32	105.78	107.4	105.08	105.78	105.72	105.34	105.45	105.86	107.12	105.29
106.05	106.28	107.89	107.89	109.64	106.56	107.03	106.91	106.21	106.11	106.41	105.44	105.28	105.82	104.02	104.61	106.65	107.84	108.78	105.99	105	106.91	106.27	105.38	106.17	108.76	105.3	104.91	104.24	105.87	105.16	106.79	107.87	106.56	104.8	103.85	106.79	108.01	107.25	107.23	106.2	106.1	106.01	106.53	106.48	107.58	107.43	105.19	106.69	106.38
109.55	110.19	107.55	110.39	104.57	107.41	108.12	108.68	109.04	108.65	107.84	108.62	108.31	107.91	108.33	110.01	105.86	108.64	108.41	108.21	108.95	108.45	109.88	108.55	107.71	109.21	107.91	107.55	107.64	107.86	107.69	108.97	106.82	106.96	109.41	107.36	108.46	108.24	106.35	109.97	108.58	108.84	106.4	109.61	109.05	109.75	109.13	109.27	109.7	108.04
104.3	108.69	104.65	106.26	103.44	107.45	103.79	106.41	106.4	105.04	107.36	105.32	106.01	106.93	105.55	106.3	106.03	103.95	106.41	109.05	103.31	104.56	106.35	105.72	104.7	105.38	104.12	105.09	105.93	105.13	104.09	106.91	106.66	103.79	105.99	104.49	104.5	103.61	107.92	105.05	106.63	104.48	105.6	105.46	108.13	106.71	107.13	103.96	106.37	105.84
110.6	109.08	109.94	108.82	109.54	111.2	109.65	109.37	110.64	108.78	109.61	108.33	108.58	109.95	109.52	110.33	110.02	111.36	109.25	109.24	111.65	111.24	111.54	110.51	110.09	111.78	110.61	111.39	111.2	111.3	110.96	110.82	111.73	110.19	110.23	110.13	111.94	108.86	110.53	110.16	109.28	109.44	113.31	108.63	111.78	110.03	109.38	110.86	110.94	111.01
99.177	99.025	98.964	98.608	98.574	98.197	97.113	101.45	98.765	99.258	98.071	100.33	97.403	97.355	99.593	97.744	99.786	97.544	98.882	95.367	98.483	98.417	97.854	97.09	100.56	99.289	97.615	96.203	98.158	100.5	97.844	99.757	97.897	99.718	98.934	98.694	100.69	97.198	100.63	96.192	98.272	99.261	97.397	98.525	99.384	101.75	98.324	97.978	98.922	100.05
109.57	109.19	107.55	106.88	107.84	108.78	110.14	109.39	108.51	108.45	107.2	108.63	109.88	107.84	110.61	107.86	109.32	109.79	108.49	108.49	108.08	106.19	107.64	108.36	108.8	107.69	110.1	109.17	109.54	108.19	109.18	107.89	109.23	110.19	110.71	109.01	110.19	106.62	108.64	108.09	107.33	109.74	107.44	106.56	108.31	108.88	107.85	109.59	106.91	108.31
109.17	108.69	105.11	106.57	106.53	107.58	108.38	108.57	107.77	107.21	106.97	107.79	106.81	105.56	106.5	105.38	106.88	107.28	104.48	107.05	106.15	107.17	107.13	108.89	105.8	106.35	107.18	108.86	106.92	105.32	108.25	107.65	105.83	108.62	107.87	107.42	106.31	105.91	106.37	107.01	107.29	105.42	105.76	106.71	106.83	105.75	106.11	106.26	108.77	106.2
100.5	100.23	97.432	99.435	102.15	100.29	102.1	98.677	100.17	100.73	100.1	97.89	98.959	99.347	100.97	101.44	100.35	101.22	99.287	99.998	101.08	99.984	102.9	101.47	100.83	101.03	100.08	99.837	100.62	100.54	99.832	101.24	97.493	100.46	100.89	98.739	99.07	97.852	100.48	101.27	100.66	103.58	101.12	98.494	101.75	102.38	101.4	98.342	100.21	100.71
109.58	107.95	109.21	106.96	107.8	109.44	105.68	107.46	108.27	109.82	107.69	107.48	107.76	108.68	107.58	106.73	107.67	108	106.89	108.81	109.55	108.24	110.33	106.68	108.19	109.4	109.21	109.02	109.17	107.56	107.46	108.64	108.87	109.54	107.22	107.65	107.09	107.18	107.7	106.07	108.95	108.73	107.59	107.53	106.34	108.52	108	107.89	109.01	109.19
108.19	105.12	106.15	105.15	107.02	106.92	106.91	105.68	104.98	102.4	105.32	104.72	105.44	106.9	107.14	105.52	105.33	105	104.89	103.86	104.94	106.06	105.95	107.51	106.11	105.18	106.89	103.76	104.42	103.48	105.24	105.03	107.35	104.71	106.51	103.82	108.58	105.25	104.27	104.69	106	105.81	104.85	106.24	104.38	106.5	105.55	104.9	105.77	105.65
107.68	108	108.83	106.18	108.18	106.76	107.69	111.41	107.17	105.42	106.78	110.35	108.02	108.21	108.78	110.84	106.39	106.32	108.75	107.93	107.35	108.73	110.34	110.01	107.9	108.31	107.91	108.01	110.09	109.07	107.15	107.42	108.6	106.84	110.28	107.64	108.23	107.52	108.07	107.41	111.03	109.14	108.44	109.93	110.04	108.84	108.39	107.12	109.58	110.08
100.83	100.09	98.915	100.92	101.11	101.45	100.51	102.03	102.73	101.53	102.74	100.55	99.063	100.47	100.18	101.04	101.84	102.26	99.649	99.147	101.57	100.77	100.04	99.853	98.757	100.51	102.07	100.06	100.72	98.96	102.54	100.82	101.02	100.56	99.802	101.57	98.797	99.828	100.75	97.456	99.577	99.364	98.915	101.91	102.37	100.3	100.48	100.27	100.51	98.808
99.319	96.696	98.98	98.148	96.206	95.53	97.705	99.276	98.881	96.025	98.308	96.26	97.382	96.309	99.409	98.115	99.524	96.642	98.915	97.835	96.671	98.313	97.276	98.813	96.789	98.046	95.987	101.01	98.293	101.24	97.674	98.606	98.989	97.157	96.359	100.02	99.556	97.207	98.094	99.623	98.435	98.017	99.637	97.161	98.369	96.83	93.408	97.609	98.556	97.399
106.32	107.1	107.09	105.09	106.8	108.08	105.89	106.76	105.87	107.5	107.06	104.47	106.5	105.25	108.4	105.85	106.22	104.96	107.25	108.89	106.43	105.32	104.86	106.91	105.43	104.22	106.92	105.56	106.74	105.43	107.46	105.57	105.39	107.77	106.1	104.81	108.39	105.56	106.91	106.77	105.95	106.71	103.75	106.68	106.02	107.38	107.25	105.53	108.04	105.74
105.44	105.15	106.04	107.37	107.38	106.87	107.17	107.15	105.2	107.66	106.48	106.19	106.23	106	106.77	106.59	106.82	103.55	104.69	107.6	105.49	105.76	106.37	106.48	106.62	106.5	106.41	107.95	105.04	104.51	105.44	104.9	108.03	107.48	107.85	104.6	108.06	104.36	108.65	105.63	102.96	107.15	105.52	106.65	107.34	106.4	104.12	106.62	106.76	105.47
111.24	109.63	110.59	108.81	111.4	109	112.47	113.4	110.01	110.91	109.55	110.37	110.99	111.08	110.03	113.01	112.18	113.29	109.1	109.39	111.4	111.1	110.41	111.79	110.95	109.07	110.93	112.3	109.52	111.32	111.57	109.37	111.24	111.28	108.84	110.61	111.29	110.66	110.89	110.72	110.32	111.09	110.17	109.73	110.57	112.38	110.52	109.28	111.43	109.34
100.97	101.8	100.68	99.785	100.91	101.43	99.523	102.34	101.76	99.939	102.23	101.08	102.36	97.621	101.26	98.775	103.18	101.21	101.49	100.39	102.86	101.63	99.836	101.17	100.53	101.78	101.73	100.68	100.68	100.72	99.778	101.43	100.47	99.684	102.11	101.4	100.71	100.89	97.218	98.28	100.96	102.9	100.72	101.37	99.171	99.928	101.02	98.964	100.57	99.326
107.53	106.17	106.57	106.56	105.92	108.32	105.95	105.16	106.84	105.74	106.96	105.98	106.53	107.54	104.81	108.38	105.46	106.79	106.92	105.05	108.58	107.12	107.85	105.87	107.46	107.48	107.61	107.37	105.86	106.65	108.51	106.87	108.25	105.67	107.29	105.93	107.27	105.94	105.7	107.78	105.45	106.68	106.26	106.13	108.34	106.34	105.77	107.32	106.2	105.97
106.03	107.28	107.23	106.66	104.88	104.99	105.72	105.18	105.4	105.8	102.9	105.13	105.13	106.91	106.16	105.89	106.83	104.55	106.27	104.32	106.29	106.38	106.86	105.48	104.68	104.3	107.01	105.23	106.71	105.38	104.52	105.31	104.46	105.62	105.27	104.57	106.33	103.8	104.54	105.27	105.91	105.84	102.89	105.81	104.72	105.39	106.13	104.89	105.85	103.19
98.813	95.188	97.454	97.166	99.555	98.506	98.509	100.25	99.175	98.878	96.821	97.564	96.865	97.818	98.927	97.107	96.923	96.924	97.874	96.288	98.691	99.054	99.069	98.459	96.975	98.155	97.747	96.293	99.285	96.806	99.578	98.673	99.484	96.32	101.16	99.838	96.096	97.748	97.228	97.827	101.01	99.302	98.228	101.14	97.27	97.161	98.316	99.087	95.46	98.662
99.831	99.671	102.25	100.96	98.82	99.844	100.58	101.78	100.35	99.484	101.63	98.368	100.03	101.66	101.65	98.701	98.225	100.52	101.24	101.87	100.23	101.34	100.69	98.717	100.01	100.77	101.66	100.65	102.19	98.897	102.3	100.09	100.74	99.031	102.74	99.3	100.6	99.879	101.71	101.2	98.645	102.69	104.46	100.05	99.84	99.789	100.04	100.38	101.61	99.53
103.47	105.35	106.88	106.55	105.27	106.43	103.42	107.56	104.98	106.55	106.77	104.57	104	107.12	104.81	105.41	105.49	103.95	105.3	105.18	107.12	106.43	107.5	107.23	104.48	106.36	105.67	108.44	104.34	102.65	107.47	104.86	106.28	104.87	106.75	106.02	104.22	105.71	106.45	106.09	103.13	104.85	105.22	107.08	108.17	106.25	104.63	103.54	102.51	107.46
97.495	97.863	98.893	99.439	97.588	100.15	97.845	97.193	101.53	96.616	98	99.073	99.726	98.366	99.271	97.675	99.101	96.498	98.701	98.811	99.011	97.846	99.499	99.553	98.508	98.91	98.89	97.529	98.693	100.81	98.543	97.457	100.23	98.955	99.799	97.642	100.14	99.08	98.818	101.28	97.796	98.361	99.309	100.17	99.638	100.15	99.615	97.962	97.641	98.12
106.75	106.95	108.87	106.69	106.14	105.76	104.56	105.87	106.24	105.09	106.98	106.15	107.34	108.13	105.47	106.91	104.44	106.44	105.94	103.53	107.19	106.21	105.46	107.19	104.16	106.17	105.11	105.95	103.99	105.36	109.12	106.17	106.69	106.19	105.87	106.27	105.42	108.63	105.95	106.75	107.24	105.94	107.05	107.43	106.92	105.11	105.13	105.76	104.58	105.75
98.333	97.659	96.228	99.356	97.151	99.205	98.135	99.019	97.598	98.678	97.84	94.192	98.793	94.266	98.441	98.057	99.951	95.831	96.962	96.888	96.908	99.678	99.535	98.71	97.566	97.158	98.528	97.374	99.257	97.599	99.976	98.285	98.332	98.532	98.575	99.924	98.156	98.29	100.39	99.673	95.306	98.157	95.704	99.007	97.441	98.831	97.233	97.822	97.467	98.233
109.59	109.52	108.62	109.91	108.64	107.97	108.76	108.11	106.63	108.62	108.77	109.16	107.69	109.12	109.33	107.95	106.15	107.35	108.77	107.41	110.13	109.39	107.11	109.34	109.77	108.18	107.02	108.26	109.44	108.07	108.7	109.32	109.93	106.04	108.33	106.65	107.75	108.7	106.73	110	107.58	107.32	110	108.52	108.91	109.68	107.91	108.06	107.07	108.38
100.92	102.83	101.73	101.45	100.11	101.79	101.08	100.82	101.71	99.836	102.28	100.44	102.46	100.03	99.948	100.68	100.01	99.762	102.02	102.08	100.93	101.76	100.35	101.03	101.79	101.48	100.33	101.55	102.88	101.94	100.55	100.9	99.11	101.76	101.61	102.87	100.6	102.24	101.46	100.68	100.73	99.494	99.092	101.69	100.65	100.73	100.42	98.444	100.79	101.13
98.653	101.11	99.561	99.927	98.713	98.031	99.911	98.071	99.567	99.308	98.509	97.779	95.694	101.07	97.318	97.742	99.742	100.05	97.782	102.22	97.928	96.534	100.13	97.96	98.751	100.18	100.75	99.029	98.965	97.875	98.275	98.788	96.775	98.329	97.835	97.09	98.913	99.151	99.587	97.793	98.939	99.836	100.1	98.013	98.408	97.087	97.597	98.039	96.98	99.792
108.09	108.2	108.14	108.58	107.93	107.68	107.87	106.74	107.72	107.85	107	106.94	107.87	107.36	108.85	108.26	105.08	107.63	107.02	109	107.61	108.6	106.97	107.66	107.21	109.35	107.92	109.01	108.62	108.54	107.66	107.84	107.73	108.26	106.56	109.18	109.47	108.66	108.42	106.8	106.91	108.14	108.56	107.3	108.56	106.22	108.61	107.69	108.88	106.47
105.29	106.62	104.72	105.34	105.62	106.18	103.85	105.48	105.27	105.76	105.55	106.33	107.98	105.23	105.67	105.28	103.9	106.05	106.86	107.05	104.33	107.11	106.4	106.28	105.09	104.57	105.4	103.16	104.88	105.75	103.15	104.57	105.8	104.46	105.71	104.86	106.36	103.74	104.02	106.47	105.76	106.03	104.33	103.42	103.05	103.63	107.52	104.84	108.09	106.03
106.65	107.08	108.02	107.44	106.68	107.27	107.5	107.61	106.76	108.21	107.27	108.3	107.04	110.37	107.26	107.4	108.93	109.74	108.2	111.61	108.83	108.75	108.12	108.24	109.61	109.69	107.87	108.96	107.9	110.53	109.33	108.75	108.27	109.97	108.57	109.25	108.16	110.47	108.4	109.37	107.69	107.93	108.74	106.73	111.72	107.11	109.02	108.41	108.63	109.6
109.25	107.11	107.11	108.49	107.91	105.42	108.57	108.76	106.84	109.51	106.94	107.01	106.98	107.13	106.3	107.25	108	108.53	105.48	106.4	105.32	107.67	109.12	108.05	109.07	107.29	106.19	107.06	106.57	108.47	108.92	108.49	110.32	109.11	107.59	107.86	109	107.23	107.51	108.98	105.84	108.22	108.2	106.16	109.13	107.92	109.43	107.9	108.27	107.7
108.19	109.77	110.59	108.21	107.97	110.08	109.23	108.47	108.54	108.04	109.21	107.75	109.35	108.44	110.4	109.89	106.42	110.03	108.02	109.86	107.71	108.15	108.47	107.96	106.9	107.44	108.3	107.72	107.27	108.71	105.83	108.94	107.4	109.32	107.39	108.2	107.63	108.49	108.12	106.51	109.16	108.34	107.79	107.83	107.5	105.46	107.3	109.14	108.1	108.66
107.15	106.29	106.44	107.34	106.87	105.24	105.98	105.42	107.15	106.84	106.82	108.54	105.28	107.14	106.63	106.1	106.77	107.84	105.65	107.29	104.3	105.57	105.22	106	107.83	107.07	106.15	106.66	105.53	104.82	106.81	107.27	105.26	104.56	105.19	108.29	107.92	106.69	105.56	108.26	105.43	106.21	106.11	106.73	106.32	105.59	104.71	108.56	108.16	107.71
105.68	104.91	103.48	106.48	105.89	106.67	106.55	108.51	104.76	107.35	104.97	105.55	105.29	105.23	105.21	105.43	110	106.73	102.82	104.76	105.61	103.47	106.41	107.66	105.96	104.23	105.18	106.18	107.53	105.58	106.57	105.26	104.98	105.53	106.05	106.13	106.59	107.19	106.28	107.41	106.56	105.64	104.28	106.54	104.76	106.27	105.64	106.62	103.76	106.7
108.27	107.88	107.38	107.42	107.47	105.23	105.44	105.71	105.81	104.52	108.2	107.06	108.22	107.9	105.75	108.29	106.25	107.52	106.77	105.92	107.67	106.23	107.27	106.09	105.28	105.59	108.18	105.92	105.85	106.94	106.94	107.73	107.33	106.91	104.05	106.67	105.12	105.77	108.63	104.33	108.3	105.92	105.87	107.42	107.88	107.91	107.03	107.24	106.51	107.73
104.06	104.68	106.87	106.21	106.79	105.33	103.97	103.56	106.33	104.96	106.01	105	106.85	105.75	105.19	105.95	105.09	106.38	107.08	105.31	104.66	104.28	106.13	105.91	103.81	105.51	105.34	106.84	104.67	104.59	104.69	107.59	105.69	108.19	106.66	106.59	106.74	104.97	105.35	105.19	106.39	104.32	106.74	103.76	107.65	106.48	106.12	104.93	105.31	104.63
105.74	107.62	107.13	104.85	104.92	106.16	107.3	107.1	105.77	106.11	104.46	104.84	105.54	107.11	105.52	106.42	106.61	107.08	106.93	106.42	106.71	106.78	105.64	105.09	104.61	107.27	105.02	108.36	106.08	105.5	105.49	106.2	104.89	105.84	103.85	107.13	108.51	103.98	107.72	104.9	107.81	107.2	106.59	106.49	105.91	106.98	104.27	106.81	107.71	106.58
105.48	108.7	108.15	108.44	105.63	110.14	108.69	108.77	107.06	107.59	107.14	108.82	110.38	106.94	108.69	108.03	109.34	105.59	109.41	109.9	106.46	108.88	109.26	107.93	107.06	108.22	105.47	109.06	109.71	107.8	107.47	107.88	108.42	107.53	109.36	107.98	109.42	108.13	108.4	108.17	106.85	106.44	108.41	107.37	109.95	108.13	107.31	108.18	107.31	108.56
98.768	99.728	97.725	97.562	96.44	98.968	98.811	98.66	99.719	100.12	98.552	98.203	96.683	98.899	98.474	99.237	97.977	97.861	97.375	98.911	97.436	98.095	96.658	96.746	97.09	98.962	97.539	100.86	99.249	98.275	97.751	98.623	99.163	97.948	98.79	98.004	97.709	98.998	99.015	98.335	96.612	96.526	98.166	99.45	98.402	98.259	99.597	96.871	99.327	98.201
105.51	104.42	106.62	106	104.6	106.76	104.72	105.87	106.06	105.64	107.41	106.42	107.24	105.87	107.5	101.87	105.87	104.42	105.85	107.55	106.28	106.45	105.55	104.47	105.64	106.06	103.67	105.14	105.93	104.6	106.44	104.83	106.3	103.86	106.91	106.65	107.13	104.98	106.76	105.43	108.1	104.18	104.51	107.59	103.92	103.28	105.84	104.45	105.79	104.69
107.53	108.24	106.33	107.5	110.11	109.47	105.61	106.89	109.22	108.4	108.91	108.71	109.05	108	107.98	108.33	110.13	107.94	108.19	108.38	107.75	110.41	107.13	107.26	107.91	107.57	109.32	109.07	108.12	106.89	107.74	108.07	106.02	106.83	107.1	109.68	108.03	108.34	105.23	108.45	108.18	109.28	106.35	108.55	107.02	106.33	107.1	109.13	108.41	106.24
105.92	107.83	108.24	106.68	107.11	106.09	104.69	104.82	106.54	106.44	104.12	103.51	106.61	105.5	105.65	107.58	105.76	103.91	105.18	108.01	109.82	105.18	106.87	108.33	106.27	105.99	109.09	104.9	105.43	107.04	105.84	105.87	107.44	108.18	104.12	106.22	106.84	105.92	105.12	106.72	104.56	107.27	105.66	107.31	108.08	105.71	104.63	107.81	107.25	107
107.89	106.83	107.54	110.25	108.31	108.21	109.01	107.67	108.77	108.54	107.43	105.32	108.48	106.54	109.25	109.06	107.24	107.06	104.28	108.84	104.31	105.63	109.46	106.18	107.05	106.76	107.67	109.53	105.02	109.29	109.82	107.63	109.24	106.9	108.73	107.04	104.62	106.41	108.11	107.87	107.89	107.49	107.82	106.27	109.29	107.39	106.41	107.79	108.13	109.32
107.16	105.73	103.76	101.21	105.55	104.42	105.49	104.82	103.31	107.75	104.32	108.11	105.95	104.9	104.79	105.63	106.75	107.3	106.79	104.4	104.7	106.47	105.08	108.76	106.41	106.07	107.32	104.33	104.6	105.74	106.65	106.66	106.5	104.33	104.46	107.18	107.01	106.93	105.04	104.08	105.24	104.44	103.54	107.64	104.94	105.08	107.08	104.16	103.5	106.23
107.14	106.17	107.78	104.91	104.87	105.85	107.86	105.21	108.96	105.95	104.47	106.45	105.15	106.59	105.86	105.04	104.36	105.88	105.2	105.5	106.31	105.59	104.22	104.75	103.13	105.26	106.34	106.4	108.34	104.52	105.57	103.61	106.34	107.77	106.04	106.98	104.79	104.19	106.07	105.18	107.23	105.82	106.3	104.5	106.27	104.79	106.92	105.26	104.01	106.69
107.72	105.27	105.37	106.71	104.5	106.36	105.71	104.23	105.74	106.08	103.74	105.03	104.05	104.1	105.63	104.85	106.93	104.71	104.21	106.16	105.08	104.9	105.34	108.13	106.16	107.9	106.41	106.88	103.44	107.03	106.55	102.68	105.99	104.53	105.96	105.15	105.31	106.22	107.51	105.94	106.57	107.71	106.25	106.03	106.01	105.69	105.52	105.74	105.1	106.29
99.243	99.071	98.492	99.99	98.522	98.235	98.301	100.53	97.367	99.2	100.49	101.29	100.8	98.446	98.209	98.308	99.519	99.604	95.313	99.304	100.08	99.793	98.968	98.734	99.653	98.299	98.953	98.284	98.701	98.241	101.3	98.682	99.322	99.492	99.046	100.32	98.247	98.994	99.04	97.565	100.48	98.863	98.039	99.736	99.51	99.278	98.924	97.447	98.674	97.623
108.06	107.78	109.84	109.1	106.62	110.79	107.93	109.66	108.06	108.32	107.31	106.26	108.59	110.99	109.15	106.68	107.57	106.21	107.41	105.72	109.39	106.2	108.97	106.32	109.13	106.91	109.15	109.4	106.37	107.05	108.07	108.73	108.9	106.87	107.74	111.06	109.21	107.29	106.61	108.66	110.07	109.59	107.17	107.9	108.03	109.68	107.32	109.35	109.24	107.78
95.756	96.433	98.585	98.465	94.717	96.709	97.973	100.7	96.389	96.211	100.03	99.279	97.525	96.269	100.22	99.209	97.431	97.649	98.471	97.024	98.391	98.955	97.485	98.701	96.925	98.912	98.649	98.43	98.154	98.407	97.744	100.2	97.026	99.519	98.155	97.951	96.965	99.01	99.633	98.593	98.535	96.935	98.55	95.225	100.86	96.789	99.585	96.696	98.627	97.791
105.37	105.7	105.82	103.5	104.63	105.03	105.62	105.7	104.84	104.74	105.8	103.13	105.34	106.18	104.75	104.03	106.36	105.03	105.65	103.7	105.76	106.09	105.9	103.78	106.63	105.55	106.64	105.37	106.75	104.44	105.08	106.54	105.43	104.38	102.02	105.42	105.99	107.07	104.96	105.83	106.26	105.18	105.14	107.84	103.65	105.5	106.48	104.91	103.18	105.65
107.66	108.32	108.48	107.59	108.62	108.15	107.58	106.58	106.66	107.47	109.25	109.35	108.33	109.09	107.46	108.15	109.1	108.66	108.92	107.27	106.9	107.39	107.07	108.08	106.87	108.17	105.81	105.57	107.79	105.81	106.62	108.32	108.54	108.08	108.47	107.41	109.19	109.11	104.79	107.8	108.2	108.51	109.16	107.53	107.65	108.94	106.36	109.17	107.24	106.57
103.65	102.46	102.92	102.56	102.86	103.71	101.62	103.14	103.93	102.8	101.63	102.98	103.07	103.04	104.68	102.17	103.25	101.98	103.51	101.84	102.07	105.72	104.39	103.15	102.55	104.06	101.77	102.62	104.88	103.11	102.3	103.55	102.92	104.09	104.28	100.23	102.87	103.14	102.45	102.81	103.98	101.43	103.72	103.02	102.18	101.6	102.84	103.05	105.15	103.05
107.1	108.31	110.01	107.18	108.98	108.82	106.28	107.74	109.66	109.52	110.05	106.69	108.03	109.1	108.14	110.69	108.68	107.27	109.75	108.77	108.38	109.18	109.58	107.76	108.4	107.24	111.4	108.56	105.39	107.07	108.72	107.77	110.74	109.1	109.1	108.05	106.87	108.46	108.11	106.87	108.84	109.35	109.7	106.37	108.9	110.75	107.55	108.25	110.74	108.92
109.42	106.78	107.12	109	108.33	109.06	107.88	106.13	105.54	106.28	107.75	108.23	107.7	108.52	108.6	108.59	108.09	106.15	108.67	108.64	108.84	107.93	106.17	110.05	108.59	107.59	109.33	110.1	106.27	108.6	106.97	107.84	109.81	108.29	106.27	107.72	107.84	106.41	109.35	105.97	105.71	109.3	107.99	108.93	107.77	108.74	107.45	108.4	107.98	112.12
108.48	107.33	107.78	109.03	109.27	109.44	109.47	108.41	109.11	109.17	108.41	107.4	108.92	108.12	107.37	110.53	107.92	108.88	108.22	107.39	108.27	108.66	107.53	109.38	107.84	110.12	109.34	110.15	106.48	108.25	107.1	109.25	108.09	106.72	107.27	109.69	109.54	108.28	108.9	109.07	109.1	109.6	111.54	108.11	108.79	110.07	107.04	109.44	109.71	109.65
97.656	97.991	97.698	96.771	96.447	98.239	97.938	96.891	98.338	96.928	96.591	96.771	98.564	97.838	97.618	99.506	99.395	100	99.12	98.532	95.512	96.454	99.126	97.754	100.32	99.332	97.488	96.34	100.35	100.14	99.189	98.92	98.096	98.623	98.835	97.101	99.517	98.694	96.835	97.827	98.091	96.018	96.283	96.867	99.11	97.323	98.36	99.281	97.988	99.404
110.05	108.5	105.55	106.49	108.35	107.96	108.44	108.09	109.44	106.15	105.7	108.21	107.9	109.05	108.11	109.35	106.82	105.69	107.02	107.68	104.76	107.24	107.25	108.8	106.31	108.75	108.82	107.24	106.55	107.69	107.35	108.57	107.54	107.16	107.28	109.19	107.31	109.88	106.5	108.16	107.34	107.29	108.92	111.23	106.37	106.95	107.77	109.36	105.86	108.78
101.08	99.233	99.645	102.07	99.655	98.261	99.104	102.58	99.975	99.965	100.5	97.167	99.931	100.87	100.33	98.935	103.27	99.507	101.64	99.805	100.61	98.961	99.985	98.78	101.9	99.909	99.287	100.37	99.063	100.53	100.78	99.217	99.543	100.52	98.669	100.45	99.866	99.844	98.422	103.24	99.701	100.01	100.3	99.551	99.077	101.47	100.45	99.47	97.541	100.59
105.4	107.25	110.08	106.42	104.32	106.81	104.91	105.31	105.67	107.01	104.68	107.85	107.47	106.16	107.3	107.77	104.08	105.23	107.74	107.94	107.35	106.07	105.81	106.77	104.92	106.34	106.42	105.66	107.39	107.41	105.97	105.67	107.43	106.22	104.34	107.51	107.37	106.02	107.46	105.25	107.63	103.71	105.88	108.35	105.7	107.84	109.25	105.41	105.28	104.98
105.92	107.81	106.24	106.63	107.59	107.14	104.66	108.43	107.63	106.21	104.36	106.84	108.68	107.23	106.38	106.48	107.31	107.53	108.96	106.39	104.7	108.76	106.39	106.76	108.03	106.45	107.58	106.32	107.72	104.35	106.57	106.45	105.57	105.54	106.47	106.51	105.77	107.67	106.41	106.58	106.62	106.5	106.56	106.47	105.05	107.36	108.18	105.24	107.06	104.89
106.67	106.24	107.27	106.54	104.7	106.04	107.38	105.33	105.43	105.95	104.51	106.88	107.62	106.23	105.22	105.16	106.29	103.05	106.67	108.28	106.48	105.64	105.1	106.24	106.15	107.2	108.35	105.22	109.45	105.98	105.87	105.43	106.35	106.68	103.4	107.11	103.32	105.76	106.73	105.97	106.45	106.67	105.91	105.72	105.76	106.89	106.13	105.19	107.35	106.59
106.79	106.22	106.09	105.22	106.06	106.34	108.04	106.9	107.39	107.38	105.1	104.91	108.81	105.14	106.51	104.56	103.27	104.18	105.44	107.01	105.81	105.84	106.81	107.31	106.82	108.17	104.15	104.22	107.2	107.97	107.61	107.82	106.27	103.19	105.04	105.72	106.92	106.48	106	104.67	106.27	107.1	108.23	106.94	105.81	108.47	106.87	108.36	105.92	105.66
96.715	99.461	97.752	98.263	99.309	97.891	100.29	98.68	94.457	99.259	95.726	97.891	97.669	98.741	96.599	99.772	99.144	99.629	95.937	97.073	100.13	96.384	97.738	97.409	98.565	98.582	98.031	99.328	96.208	96.272	99.181	97.183	98.472	97.653	97.737	97.245	98.528	97.048	99.82	97.318	100.35	95.997	99.013	98.581	98.969	100.09	99.134	99.239	97.403	98.505
105.56	108.3	104.2	107.77	106.87	106.32	103.28	105.38	103.82	105.67	106.37	105.36	108.13	105.38	105.65	105.9	105.33	105.56	106.88	107.58	106.07	106.26	106.99	105.02	104.85	103.99	106.64	103.22	106.67	107.13	104.91	105.49	104.65	105.85	105.95	106.3	104.14	107.21	107.04	105.73	106.36	104.08	107.2	105.02	103.61	104.49	105.01	104.8	104.21	107.38
95.949	98.147	98.531	96.787	97.12	100.22	97.782	97.047	98.065	97.368	97.621	96.641	98.379	95.59	99.153	98.463	100.53	98.709	99.386	97.72	98.494	97.322	97.243	99.106	98.143	99.426	97.507	97.625	96.125	99.106	99.739	98.462	98.423	96.745	98.729	97.592	97.706	98.212	98.996	98.153	96.833	96.186	96.25	98.135	99.633	97.576	99.77	96.199	96.591	95.863
96.945	99.777	96.768	98.896	99.213	99.751	97.07	97.905	98.774	99.928	98.882	97.9	97.908	99.974	98.239	97.928	98.55	98.421	100.1	102.67	99.133	98.415	98.172	99.222	101.49	98.087	99.249	99.907	99.361	98.802	100.13	96.6	98.095	99.528	99.18	98.377	99.684	100.74	98.052	98.308	99.798	97.414	98.536	99.11	98.536	100.15	95.513	98.694	99.995	99.338
106.74	106.13	105.72	105.65	107.46	102.86	104.4	107.09	103.98	105.93	103.72	105.84	105.33	105.96	107.17	107	106.82	105.83	105.3	106.07	106.33	104.5	107.42	107.73	104.17	104.78	104.98	105.69	103.88	106.5	106.07	104.85	106.12	107.96	105.48	106.38	106.24	105.58	105.61	106.22	105.94	103.84	106.46	106.42	102.88	108.38	106.5	106.26	105.52	104.78
106.39	105.5	106.26	107.02	105.4	105.59	107.4	106.7	104.22	106.02	107.16	105.91	105.6	106.4	105.11	106.39	107.66	106.79	108.2	104.58	104.62	105.09	106.95	105.43	106.01	105.9	106.29	104.87	105.07	105.51	102.29	107.36	106.79	107.42	105.62	105.78	105.73	103.05	107.51	105.04	105.22	107.89	105.69	106.42	105.41	105.36	104.93	104.93	105.78	104.51
105.79	107.15	105.87	104.37	103.98	106.53	103.66	103.89	106.44	105.76	106.1	106.89	104.13	104.94	105.91	106.46	108.02	107.42	104.24	104.44	103.36	103.98	106.47	106.44	107	107.67	105.99	104.32	105.9	107.51	106.7	104.1	106.43	106.6	107.31	105.39	105.25	105.25	104.96	105.74	107.44	106.06	107.69	106.03	107.16	105.71	103.59	105.97	107.78	105.36
107.73	105.98	105.7	108.75	108.51	108.87	105.9	108.04	109.28	106.47	106.75	108.25	107.76	106.74	107.68	109.33	107.69	107.38	108.46	108.33	108.92	108.85	107.25	108.3	106.21	111.01	109.54	106.4	109.58	108.73	108.5	107.93	106.38	108.74	110.36	106.89	107.99	106.27	106.45	105.83	107.95	108.66	107.29	107.7	108.28	106.55	107.89	108.97	107.8	106.93
108.87	108.52	107.53	106.27	107.57	108.92	109.73	110.2	108.72	107.55	107.18	107.32	107.62	108.62	108.27	106.96	109.09	108.91	108.18	108.1	107.55	107.25	108.14	107.71	107.54	107.39	107.5	106.69	106.15	107.67	110.5	108.55	109.35	105.61	108.78	108.03	107.66	109.99	108.12	108.65	108.11	108.68	107.07	106.51	107.97	108.47	108.18	106.15	106.95	107.95
106.79	104.84	108.97	105.83	107.33	108.88	107.79	105.79	106.83	107.62	105.53	107.83	107.24	105.37	106.68	108.08	107.71	107.21	104.8	105.09	104.79	107.17	106.93	109.85	106.61	107.34	106.16	105.61	107.19	107.01	107.55	104.64	106.13	107.41	106.16	108.23	106.33	108.92	106.15	106.33	103.98	105.14	105.89	105.27	108.05	105.49	105.27	106.44	108.48	107.65
104.86	107.23	104.36	104.81	106.24	103.93	104.27	107.96	105.22	104.85	107.57	106.46	103.64	105.71	104.58	105.3	106.9	105.03	106.7	107.94	107.91	103.66	103.96	105.11	106.3	105.7	106.26	105.14	103.93	107.3	105.92	105.4	108.11	107.4	103.68	106.26	104.64	106.03	106.92	107.81	103.9	104.39	106.45	106.24	104.87	109.12	106.18	105.59	105.22	104.57
104.63	104.57	104.11	104.4	104.05	103.21	104.14	104.56	107.08	103.96	104.94	105.99	104.76	104.05	105.44	103.96	103.42	106.21	104.82	104.78	105.09	106.04	105.13	104.88	106.12	104.96	105.83	104.54	106.18	105.44	105.53	105.5	104.74	105.5	105.83	106.23	104.81	104.88	103.29	107.11	104.9	104.26	104.97	106.39	106.18	105.61	104.71	106.27	106.34	105.67
106.11	107.34	104.9	106.83	104.98	107.54	106.41	105.9	107.81	104.74	108.58	108.31	105.78	105.43	104.41	105.92	107.19	106.82	107.02	106.94	105.45	106.88	107.51	108.26	107.21	105.39	109.81	108.21	105.43	107.58	104.48	105.67	105.48	106.33	106.39	107.18	105.19	106.02	104.78	107.01	106.28	104.91	106.29	106.38	105.98	106.01	107.3	106.8	104.25	105.87
107.92	110.63	110.1	109.55	109.15	108.53	112.56	111.13	110.77	110.29	107.47	110.51	110.59	111.39	109.93	111.23	110.52	110.5	111.15	111.23	110.41	110.58	110.83	109.15	110.24	110.66	111.74	108.72	110.95	111.7	108.81	108.45	108.33	110.24	110.96	112.31	109.29	111.83	110.94	111.71	112.61	107.97	110.3	108.89	109.87	110.34	111.07	109.39	111.61	110.16
104.72	107.56	107.09	107.64	105.68	104.02	106.4	107.91	107.74	105.3	104.77	105.37	105.57	104.92	105.28	107.28	107.6	105.21	105.63	106.01	103.9	104.76	104.33	106.75	106.01	106	105.8	107.08	104.76	105.92	103.34	105.93	106.13	106.1	105.01	104.97	106.04	105.06	104.1	106.64	107.48	106.47	104.84	105.9	106.64	105.04	105.44	107.44	106.02	106.44
100.23	101.44	101.15	100.89	101.09	101.52	101.27	100.61	101.67	98.93	98.886	97.643	101.82	100.51	100.58	100.06	102.79	100.25	100.31	102.62	99.687	102.28	100.18	101.57	100.74	100.63	101.85	101.73	98.606	100.79	100.26	101.14	98.089	101.6	99.558	100.83	101.31	98.53	99.882	100.34	100.37	98.61	99.882	101.15	100.46	99.648	101.48	102.34	99.083	101.2
97.627	97.402	98.775	97.726	99.1	99.502	97.913	98.795	97.473	99.755	98.958	98.593	99.345	100.18	99.444	99.901	98.171	96.862	98.748	101.39	96.425	97.594	98.903	96.515	97.204	99.207	99.717	98.153	98.677	99.231	99.68	99.52	100.21	98.372	102.49	97.776	99.29	98.955	98.199	100.46	99.294	97.886	98.44	100.36	96.584	99.019	98.161	98.35	98.783	99.637
99.16	97.489	100.05	97.142	99.118	97.588	100.19	97.949	99.517	98.971	96.974	96.771	98.493	98.243	98.665	98.709	97.848	96.752	98.604	99.025	98.808	97.888	97.412	98.833	96.52	97.923	98.742	98.645	97.257	98.382	97.55	97.527	99.676	97.824	95.532	94.405	96.741	99.328	98.781	97.627	96.124	98.4	97.404	96.809	96.897	95.242	98.36	99.244	97.542	98.056
111.73	108.36	110.79	109.73	108.76	109.86	112.33	109.28	110.76	112.65	110.86	111.95	110	111.39	109.15	108.74	113	108.79	110.29	111.51	111.92	110.43	110.07	109.19	109.78	110.31	110.7	109.9	110.97	107.33	110.4	109.51	110.43	109.42	110.68	111.24	107.88	111.67	112.97	111.09	110.52	109.06	109.77	108.63	109.51	109.84	110.21	111.66	111.15	110.37
110.24	110.12	108.11	111.3	108.05	110.6	107.77	111.48	111.02	112.22	111.73	108.86	111.49	109.58	109.45	111.43	109.24	110.46	108.07	110.29	110.64	110.12	111.25	110.42	111.27	109.67	112.37	112.53	110.87	109.83	111.73	110.05	110.03	110.9	109.54	109.9	109.97	109.98	109.86	111.41	111.53	110.35	110.08	109.38	109.3	111.74	110.21	110.17	109.19	111.35
109.14	107.56	107.29	106.27	107.97	108.87	106.25	106.05	108.3	107.08	108.12	109.51	105.81	108.56	106.12	107.84	109.87	106.63	107.99	104.86	108.46	106.98	109.66	108.04	109.27	108.08	108.35	107.47	108.02	105.28	109.68	108.23	107.51	107.94	109.16	107.6	106.45	107.24	108.22	107.37	108.3	107.65	111.01	107.38	108.36	109.14	106.65	108.76	106.8	110.17
109.24	108.83	109.31	108.95	109.67	108.54	106.95	108.63	110.32	107.05	107.25	107.95	108.04	108.04	109.68	108.71	107.42	107.27	108.91	108.7	106.66	107.63	107.42	109.48	108.84	109.74	106.77	107.37	110.12	108.27	107.83	109.64	109.27	109.33	107.74	108.04	108	107.38	109.92	107.65	109.88	110.15	109.01	108.09	109.99	108.37	109	107.54	109.74	108.25
107.87	107.67	110.66	107.15	109.41	108.1	107.36	109.61	105.09	107.23	109.41	107.68	110.76	107.82	107.57	105.89	107.86	107.87	105.5	106.98	107.2	108.67	107.81	106.1	108.79	109.58	107.82	108.93	107.61	106.23	108.9	109.28	109.62	108.33	109.17	106.32	107.88	105.72	106.79	109.49	109.08	109.14	106.33	108.62	105.55	109.36	106.88	108.63	107.63	106.62
105.45	104.12	104.85	105.15	104.13	105.51	104.31	107.85	106.71	106.48	107.64	106.06	107.71	105.41	106.22	104.03	106.98	107.67	105.54	104.91	105.36	104.54	105.94	106.12	106.83	105.22	104.61	106.65	106.07	105.41	105.57	105.82	104.5	104.24	105.5	106.26	103.59	107.25	107.61	107.03	107.31	105.27	105.41	105.3	105.65	105.84	106.43	107.53	106.24	105.01
107.51	108.2	106.22	104.48	107.06	106.51	105.11	107.85	108.2	106.08	103.08	106.17	106.46	106.39	105.73	105.48	107.92	105.28	105.95	106.47	105.16	106.97	105.08	106.42	105.88	107.07	108.54	108.46	106.97	104.78	106.03	106.36	105.74	106.43	103.54	106.72	104.89	106.64	107.65	105.85	105.71	105.86	109.2	106.9	105.7	106	104.12	109.31	107.71	104.16
107.49	108.81	107.25	106.7	103.96	106.68	106.95	106.31	107.77	108.27	105.99	105.75	105.9	104.08	105.29	104.52	107.24	108.82	108.38	109.26	105.67	104.63	105.65	105	107.65	109.08	107.69	105.82	105.71	106.43	108.16	107.37	105.31	108.46	106.15	105.29	107.34	105.2	107.35	104.25	106.08	106.92	104.81	106.14	105.39	106.37	104.87	106.66	107.45	105.66
107.04	106.84	105.28	106.15	104.14	106.64	105.93	107.37	107.12	105.24	106.74	107.67	106.39	106.9	105.7	106.73	104.52	106.56	106.05	105.96	108.3	105.43	104.92	105.92	104.39	107.3	106.23	107.1	106.18	106.11	108.44	105.17	106	106.54	107.94	108.5	105.21	105.16	108.15	106.5	105.53	106.98	106.37	107.13	106.18	107.65	106.41	105.53	106.86	105.79
105.08	108.01	103.02	107.82	107.12	105.47	107.69	106.7	106.79	106.81	105.33	104.2	105.76	106.96	107.47	108.74	108.62	107.55	105.6	107.41	105.38	106.5	106.25	106.52	106.26	106.96	107.04	107.4	105.35	104.83	106.07	108.18	107.92	106.76	109.1	105.97	105.41	106.8	107.6	106.87	110.77	107.4	107.6	106.21	105.87	106.06	107.13	105.98	106.35	108.45
108.98	109.01	109.71	110.13	111.76	111.46	110.43	109.1	112.07	110.87	112.18	111.52	111.68	110.81	111.95	108.87	110.62	109.6	110.11	106.95	110.1	110.03	110.78	109.92	108.07	110.28	108.67	110.81	110.69	107.74	109.72	108.25	108.96	112.36	110.78	108.79	109.09	111.18	110.5	111.26	109.77	112.66	110.91	107.91	109.88	110.31	111.76	111.59	111.79	111.1
105.22	103.77	108.27	104.81	107.19	106.53	104.92	107.85	105.85	105	106.52	105.81	105.78	106.8	106.26	108.52	106.86	105.16	105.45	108.03	105.25	105.39	102.29	107.66	108.62	106.5	106.18	106.2	104.32	107.51	106.32	104.62	106.79	106.15	105.75	107.96	105.74	107.87	107.04	105.89	107.76	105.83	107.22	107.06	107.13	105.12	107.33	107.05	104.32	108.4
100.75	97.719	97.7	97.866	96.387	98.824	97.843	99.894	98.727	95.892	98.388	98.542	98.234	99.055	98.257	98.997	96.146	98.393	99.492	96.235	99.085	98.4	96.667	99.914	98.522	100.75	99.355	97.593	96.403	98.214	98.068	97.582	98.32	97.602	98.065	99.419	97.494	100.09	99.131	97.871	97.977	97.619	98.882	98.107	96.386	98.894	97.335	98.815	98.875	97.636
107.98	104.34	104.65	106.49	106.15	104.06	107.15	106.82	107.5	104.92	106.78	106.51	106.03	106.74	104.57	104.31	107.02	106.37	105.93	107.03	105.8	107.15	107.55	106.42	107.76	104.62	107.27	108.1	105.83	107.87	109.2	107.83	105.08	108.73	107.13	106.34	106.84	106.89	108.79	106.33	107.12	105.14	107.04	105.43	106.74	105.23	105.7	105.16	105.3	105.94
105.53	108.16	105.26	106.5	105.91	106.43	109.08	106.06	107.96	106.98	107	105.98	107.54	106.3	106.87	107.15	105.75	108.15	104.3	105.75	105.75	108.16	106.19	105.73	106.28	106.23	106.75	106.32	106.28	106.82	106.68	108.53	106.01	105.69	106	106.33	106.68	106.5	105.08	108.52	106.33	106.7	108.57	107.74	107.03	107.39	106.63	104.85	106.98	105.35
106.89	108.17	108.09	107.38	107.68	108.12	107.9	108.08	107.96	107.96	109.03	109.12	108.83	107.93	107.39	108.28	105.64	106.96	108.08	107.73	106.95	110.9	108.81	107.4	109.84	108.7	109.51	109.09	107.22	109.49	109.14	108.84	107.84	108.9	106.93	107.4	109.7	107.79	109.39	107.78	110.4	107.07	108.15	108.49	106.99	109.38	109.52	107.98	105.61	107.32
108.43	106	105.38	107.5	106.85	107.27	106.02	108.21	108.58	109.53	108.73	107.13	108.48	105.33	108.28	110.3	108.58	106.39	107.34	108.51	107.72	110.49	105.7	107.66	108.54	107.62	109.02	108.89	107.99	105.38	106.94	107.91	106.97	108.71	107.24	106.87	107.53	109.69	108.7	107.6	107.47	108.16	109.61	109.05	107.87	107.75	108.1	108.85	107.24	106.54
105.02	106.37	106.28	105.5	104.86	104.17	105.95	103.12	106.24	102.27	105.39	104.95	107.26	105.54	106.13	105.99	107.43	104.42	106.2	106.09	104.69	103.76	107.6	105.72	105.73	106.76	105.35	106.35	105.88	106.6	103.89	104.79	105.56	104.66	106.68	104.8	106.26	104.19	106.27	104.79	105.78	105.66	106.18	104.72	105.24	107.26	104.57	104.96	104.68	103.56
102.32	99.304	98.391	99.707	97.181	98.329	99.777	98.514	99.611	98.307	103.21	100.51	99.449	97.368	100.16	98.607	98.926	99.177	98.302	98.943	100.23	99.908	99.516	98.905	100.81	99.546	96.612	100.1	100.06	101.21	99.185	98.083	99.212	98.186	99.232	99.03	100.71	97.483	96.773	97.984	98.3	97.642	99.263	100.22	99.085	98.082	99.777	97.019	98.464	97.57
111.76	111.2	111.97	109.25	111.12	111.21	109.51	111.23	109.81	110.41	112.27	112.76	109.04	112.04	111.61	110.45	109.58	110.2	109.55	112.24	108.52	109.46	108.93	110.23	107.72	110.2	109.38	109.09	107.82	110.66	111.72	111.49	111.61	110.98	110.49	110.53	110.98	110.41	111.65	111.3	110.17	110.65	108.41	108.96	110.45	110.73	111.33	111.11	111.45	110.93
109.52	107.55	106.57	109.27	109.45	107.28	110.06	109.16	108.5	110.77	106.74	107.79	107.43	108.32	107.13	109.92	108.31	108.66	106.42	108.7	108.25	109.35	108.24	107.35	108.4	107.62	108.77	108.06	106.62	107.97	109.44	107.59	108.28	107.29	107.96	107.45	107.19	108.83	109.79	107.91	110.12	105.21	107.09	108.23	110.09	110.23	107.13	110.85	108.96	107.96
109.72	106.38	105.76	108.28	107.85	108.31	107.04	108.76	106.83	105.66	108.29	108.63	107.78	109.88	108.46	106.29	110.5	108.37	107.46	107.38	108.05	109.58	108.28	107.86	109.32	110.17	108.16	108.83	107.7	107.64	106.01	106.75	107.77	108.27	107.88	108.67	108.24	106.69	109	109.12	106.35	108.69	106.94	109.5	107.24	108.51	109.7	106.8	108.1	106.9
100.52	102.53	101.65	102.87	102.23	99.82	101.93	101.6	102.25	101.53	101.31	100.08	100.16	101.13	102.6	99.343	99.278	99.373	102.41	101.51	98.77	98.568	100.34	101.52	100.59	101.15	102.37	100.49	102.28	100.17	102.32	100.74	102.47	101.7	101.82	100.39	100.67	100.13	101.14	99.326	102.06	99.499	103.8	98.774	100.72	101.16	98.265	100.31	101.29	100.27
109.96	107	108.98	108.93	107.58	108.7	109.68	108.96	108.26	107.64	107.89	107.33	109.13	108.72	107.05	109.11	107.1	108.97	107.4	110.27	109.69	107.21	108.74	108.38	108.68	108.12	108.92	107.72	108.92	109.44	107.43	110.91	108.94	109.28	107.34	107.75	108.61	109.2	109.29	107.98	107.75	108.74	108.32	111.28	109.61	106.79	109.23	105.05	107.47	108.45
110.25	110.27	108.15	110.76	109.63	105.96	105.98	107.97	106.76	106.83	109.32	109.14	109.31	108.91	107.15	108.1	108.7	107.24	106.64	105.29	109.23	109.38	107.2	106.51	109.72	109.83	107.9	108.6	108.03	108.81	106.9	108.86	108.86	109.29	108.35	108.38	108.92	108.56	107.3	109.31	109.25	107.67	109.7	110.4	108.6	110.49	108.4	109.53	107.24	106.92
106.04	105.87	107.3	105.93	106.82	106.51	104.35	104.88	105.95	103.72	105.49	106.44	105.47	104.23	105.35	104.79	104.89	106.31	106.35	105.01	104.79	105.49	104.34	106.01	106.19	107.58	104.68	107.07	105.52	104.99	104.72	107.79	104.81	103.61	105.63	106.01	107.38	105.8	106.25	105.77	104.9	104.42	106.17	105.9	106.01	107.49	105.97	106.59	107.4	104.45
107.57	109.34	107.77	106.53	106.4	108.61	108.03	108.59	108.32	106.72	108.19	107.32	105.2	107.51	108.83	106.76	105.95	107.19	108.27	106.2	107.16	109.02	106.73	107.04	106.4	108.29	106.4	107.13	108.15	108.23	107.95	107.65	105.62	105.76	106.46	105.33	107.47	107.02	107.8	108.42	105.27	106.32	106.26	108.4	106.94	106.17	108.16	106.73	106.78	106.76
97.927	98.843	99.089	98.263	97.744	96.978	98.469	98.026	96.857	94.859	102.13	99.43	100.38	98.283	97.689	97.826	97.444	98.463	96.172	98.6	98.759	99.569	97.643	98.117	98.476	99.64	99.042	98.651	96.596	99.05	95.562	99.072	97.066	97.792	97.773	97.208	96.135	97.203	97.571	99.005	99.092	97.899	97.104	96.759	96.809	98.8	97.631	98.205	97.372	98.198
106.76	108.02	109.11	108.33	109.49	109.4	109.01	108.24	109.2	109.83	108.03	107.38	107.12	106.46	109.39	108.54	106.43	107.87	109.05	110.93	106.52	109.22	107.66	109.46	108.95	109.04	106.22	109.47	108.35	106.76	109.31	110.03	108.88	106.03	107.91	108.37	107.96	106.92	109.05	108.6	107.23	108.4	104.26	108.13	109.18	107.54	108.39	108.77	108.07	107.98
105.93	107.04	106.2	104.74	105.04	104.72	102.77	103.42	106.2	104.54	105.14	106.42	104.81	105	108.28	106.97	105.78	106.03	104.65	106.85	106.09	104.96	102.77	104.94	106.47	104.47	105.36	108.69	104.93	105.42	105.8	103.68	105.24	104.01	105.51	104.23	106.49	107.46	106.17	104.59	103.28	106.53	104.91	104.29	106.01	105.29	106.47	105.9	107.85	103.06
109.68	109.17	106.87	107.23	108.09	106.91	107.97	108.29	110.06	107.07	107.25	107.66	108.25	107.89	107.84	108.54	107.47	109.89	108.94	107.62	108.95	106.79	108.63	109.74	108.4	108.59	106.72	106.73	107.49	107.86	108.98	109.77	108.36	109.69	108.42	108.73	108.6	106.94	109.21	107.49	106.86	106.4	106.78	107.49	108.54	107.34	109.17	107.84	107.53	107.48
108.95	107.88	104.89	107.03	104.93	106.21	106.51	106.08	105.66	103.76	105.14	105.94	103.29	106.55	106.11	106.8	106.34	104.25	103.75	106.34	104.24	108.33	105.53	105.04	104.62	106.76	102.76	105.53	105.83	106.65	105.29	106.75	106.51	104.89	107.22	106.69	104.9	107.19	106.98	106.48	106.93	105.01	104.67	104.25	106.18	106	104.97	105.36	105.69	106.87
105.7	105.2	104.95	106.89	102.98	104.84	106.88	105.14	104.68	105.5	103.15	107.53	106.34	105.5	104.25	104.26	106.09	104.21	105.25	103.1	106.65	105.32	106.45	104.43	104.51	106.76	103.35	105.47	107.27	105.45	105.07	105.57	105.09	104.72	105.25	106.19	105.24	103.65	104.96	104.77	105.34	104.47	106.8	105.39	105.67	104.87	105.8	104.71	105.18	106.84
108.19	107.48	108.01	107.24	109.61	107.61	109.06	107.97	106.98	107.7	108.19	106.85	108.85	106.51	106.62	107.65	109.1	108.59	108.74	109.67	106.47	108.67	109.9	108.34	107.97	107.68	107.27	106.7	107.68	107.31	105.16	108.72	106.64	106.84	107.37	107.8	108.36	108.58	107.33	108.01	107.3	108.55	106.47	109.53	108.32	107.88	107.64	107.18	108.74	107.47
99.37	97.042	99.294	98.828	98.411	98.33	98.754	96.979	97.536	99.584	99.476	97.793	97.834	99.931	97.586	100.11	97.478	98.647	98.042	99.647	98.684	98.91	98.638	100	99.413	98.42	100.4	99.579	99.774	98.766	97.74	97.678	98.311	98.797	98.487	97.85	99.056	100.54	98.182	100.95	98.902	98.667	97.668	97.36	99.29	98.504	97.745	100.34	96.968	100.54
105.33	108.9	105.7	106.05	103.62	107.43	106.11	105.35	105.6	104.07	105.61	105.7	105.69	104.95	104.01	104.72	104.15	105.81	103.39	108.03	105.61	106.79	104.61	105.6	105.01	108.33	105.59	106.49	103.95	104.82	101.14	105.24	105.78	103.54	106.84	102.86	108.12	104.39	107.86	107.93	106.68	105.35	105.39	106.63	105.31	106.26	106.87	106.81	105.74	107.5
107.69	108.06	105.84	103.15	103.88	106.01	104.41	106.49	105.21	107.03	106.26	107.05	106.6	104.59	102.95	105.07	107.94	105.26	105.99	106.33	107.05	106	106.52	105.81	107.65	106.14	106.86	104.87	105.65	106.37	106.79	104.75	105.93	105.59	103.52	107.05	106.04	104.6	106.95	105.76	108.3	105.18	105.11	104.21	104.5	106.95	105.89	104.91	105.25	107.49
98.347	95.843	97.698	97.121	98.095	99.464	97.358	97.27	99.228	97.231	100.65	98.155	98.72	98.242	99.624	97.213	99.095	96.734	99.946	98.989	97.901	97.306	98.478	97.643	100.27	98.244	99.534	97.844	97.982	98.863	98.747	96.376	95.895	98.206	98.274	97.74	98.739	99.984	99.97	98.44	96.832	97.981	99.401	96.184	95.773	96.327	98.085	96.651	96.07	96.288
104.19	105.62	104.27	104.56	105.04	108.16	106.51	104.19	105.39	107.65	107.81	106.75	105.78	105.11	104.7	104.86	105.86	105.91	104.75	106.39	106.93	106.03	105.32	106.24	104.87	104.61	105.76	105.81	106.13	104.3	104.73	106.43	104.88	107.97	105	108.78	103.33	107.64	105.58	107.34	106.23	107.36	107.35	105.04	105.42	104.38	105.77	105.16	106.55	107.48
99.122	99.904	97.693	97.625	98.599	97.474	97.86	99.811	97.774	98.339	96.612	98.087	98.291	97.742	96.7	96.373	99.68	98.574	101.02	98.967	97.929	98.709	99.182	97.456	98.916	96.33	97.622	98.56	97.796	97.579	98.587	96.869	101.51	97.305	98.14	98.711	99.015	96.566	99.902	97.949	97.999	97.262	97.388	98	98.166	98.507	96.945	98.091	98.023	99.949
106.84	108.03	107	107.74	109.27	108.14	108.55	106.4	108.59	108.34	110.41	107.66	106.85	108.66	107.91	107.4	110.16	109.71	108.28	107.51	107.55	107.3	109.4	109.04	107.57	107.91	110.43	106.07	107.94	107.81	109.93	106.87	107.83	109.05	106.29	109.01	104.95	109.91	110.61	107.11	106.8	110.84	106.99	109.91	108.79	108.45	108.86	108.63	108.36	109.84
105.58	107.09	105.99	107.36	105.38	103.53	103.16	106.04	107.44	105.43	106.76	105.21	104.06	105.17	106.85	106.52	105.9	102.77	106.04	106.14	105.82	106.47	107.6	107.41	103.7	105.49	104.81	105.18	104.77	107.45	105.2	105.44	105.52	104.82	105.43	104.23	104.1	104.89	108.49	104.97	105.47	106.18	105.97	102.45	105.05	106.29	104.25	106.05	105.29	105.35
103.42	100.04	101.17	99.611	102.89	100.42	100.18	101.38	101.48	101.21	99.02	98.988	102.43	101.35	99.295	100.71	99.571	101.9	101.47	99.351	100.46	101.51	100.21	100.62	99.275	100.71	99.365	101.13	102.12	100.41	99.874	101.21	99.157	101.57	100.65	100.05	101.74	101.93	100.01	100.97	101.68	100.64	100.9	99.555	101.42	100.53	99.114	101.15	99.675	100.74
106.71	109.41	109	107.17	106.08	108.45	108.76	110.22	106.51	108.19	106.78	109.39	107.62	108.73	107.62	107.91	109.77	109.72	109.7	108.97	108.45	106.23	109.83	107.12	108.46	108.02	107.84	110.57	109.4	108.37	108.2	110.28	108.03	108.95	108.5	106.34	107.51	109.06	106.37	110.4	109.53	109.4	107.85	108.12	108.82	107.09	107.71	109.49	112.32	107.59
110.6	106.68	104.76	103.76	107.26	105.6	106.52	105.69	107.96	105.9	106.86	105.72	104.96	107.72	106.15	107.31	104.36	107.1	107.27	104.33	105.94	107	107.54	106.29	107.24	107.57	104.34	108.21	106.09	107.89	105.75	108.62	108.88	109.22	106.09	104.93	106.54	105.57	104.46	106.43	105.85	108.03	107.04	107.28	109.01	107.04	108.94	106.27	104.55	108.25
108.14	104.94	107.35	103.5	106.59	107.26	103.38	104.22	105.99	106.94	104.95	106.19	105.48	105.49	107.94	104.73	105.72	105.35	104.48	107.06	106.41	106.4	104.58	105.21	107	106.59	105.03	106.42	104.71	106.98	106.8	106.84	108.08	106.01	105.58	104.36	105.79	106.69	105.75	107.7	105.7	104.83	106.18	105.53	106.15	105.63	105.47	107.66	105.2	104.38
96.272	97.915	97.945	98.401	97.286	97.75	95.752	97.538	99.651	95.79	96.947	97.279	98.452	97.845	97.847	98.539	96.116	98.509	95.714	99.266	98.033	96.915	96.667	100.23	98.643	100.29	99.857	96.585	98.491	94.87	97.342	96.99	97.902	98.327	98.475	95.917	97.443	98.61	96.532	97.474	97.482	99.009	98.326	97.214	97.844	96.574	97.061	96.069	98.777	97.308
107.61	104.52	105.15	102.77	104.67	106.61	103.63	105.22	104.93	105.41	105.86	108.4	104.14	106.55	106.12	106.18	106.37	106.48	106.49	105.34	105.45	107.15	105.52	106.36	106.26	105.9	105.9	105.16	106.39	106.82	105.73	104.72	104.91	105.46	105.48	105.23	106.52	105.52	106.5	106.1	108.51	104.51	104.6	104.26	105.07	106.55	105.74	105.28	106.77	106.74
100.99	96.561	101.07	99.037	98.197	99.478	100.06	98.803	98.749	99.158	99.269	98.226	98.88	98.616	99.36	98.844	100.12	97.783	100.95	98.958	100.52	98.482	98.253	99.853	98.816	98.482	99.862	100.24	100	98.855	98.807	95.874	97.926	101.06	98.003	99.437	98.133	100.48	95.982	98.072	99.932	97.04	101.11	98.175	97.086	98.097	95.445	96.498	96.302	97.091
111.69	111.38	111.91	111.29	111.2	110.88	110.75	108.67	110.04	110.35	110.47	109.44	109.23	108.45	111.35	110.5	111.19	109.63	112.45	112.7	111.75	109.59	112.87	110.78	109.66	111.17	109.95	111.96	110.87	109.82	111.52	111.75	111.62	111.55	113.24	108.1	112.97	113.3	108.98	110.23	111.32	110.19	109.54	109.93	111.13	111.56	109.69	110.67	110.9	108.7
99.263	100.35	98.971	101.3	100.32	101.21	101.56	99.989	100.21	100.17	100.52	99.477	98.997	99.926	102.07	98.624	99.158	102.39	99.316	98.593	100.2	100.47	99.122	101.83	98.298	98.156	100.55	99.598	101.04	101.13	98.309	99.212	100.53	100.92	100.68	101.76	101.42	102.9	99.607	97.881	99.899	100.44	101.07	98.271	100.87	98.294	98.405	98.183	99.919	99.803
107.99	109.05	108.62	109.54	110.16	106.82	106.99	107.88	108.85	108.67	111.57	106.91	109.92	109.44	107.45	107.91	109.05	109.47	107.5	108.36	108.94	108.93	108.2	108.57	107.1	108.81	108.83	107.61	108.63	109.32	106.62	111.09	110.27	107.7	108.15	107.32	108.11	106.43	107.37	107.18	108.29	107.76	107.56	108.29	109.4	109.47	107.9	107.99	108	110.84
98.918	98.862	99.293	97.771	96.416	97.01	97.789	98.824	99.568	97.916	98.875	97.079	99.918	97.999	98.844	97.756	98.422	97.513	98.808	95.922	98.855	99.689	98.922	98.545	99.023	98.153	97.397	101.27	97.378	97.886	99.021	99.228	99.651	98.566	98.322	99.635	97.857	96.562	98.961	98.786	99.19	97.333	99.128	97.591	96.776	97.329	96.539	98.718	96.896	100.96
108.77	107.48	108.17	106.6	107.18	107.96	107.19	107.93	108.05	107.71	106.4	108.51	109.9	107.87	108.8	108.91	109.04	109.97	109.78	109.61	108.25	106.13	106.97	109.8	109.58	106.69	109.62	108.01	109.2	108.48	109.9	107.84	108.23	107.56	109.95	109.73	110.76	108.52	109.03	109.41	108.48	107.98	107.92	109.73	107.78	109.12	107.57	108.38	105.42	109.65
104.14	106.21	105.38	107.27	106.48	106.28	107.11	105.38	105.5	107.87	104.4	105.76	105.11	105.01	104.41	104.83	106.57	101.96	105.37	106.32	107.54	106.31	107.29	105.77	107.43	105.85	106.22	106.39	105.71	104.94	105.87	106.6	105.15	104.95	104.52	107.44	105.88	106.19	106.1	105.82	104.55	106.73	107.44	103.2	106.6	104.45	107.21	106.15	106.05	102.99
97.989	98.444	98.172	97.641	98.895	98.436	99.88	99.162	99.119	100.02	100.4	98.143	97.038	98.239	99.78	100.35	100.1	97.234	100.67	99.557	98.224	95.934	97.736	98.727	99.477	98.5	98.512	98.934	100.29	99.372	98.009	98.645	98.742	102.47	97.231	97.972	98.882	100.02	98.223	100.4	98.69	99.087	99.233	99.669	100.47	98.757	100.12	99.206	99.997	97.405
107.14	105.12	106.19	104.37	104.68	105.83	105.44	105.21	105.95	105.95	102.77	105.82	104.06	106.78	104.76	102.94	105.09	106.83	106.77	105.36	104.73	106.04	105.23	108.01	107.08	105.77	105.96	103.57	106.47	105.76	105.07	104.61	106.58	104.81	105.35	106.71	106.23	104.88	104.15	104.78	104.21	108.01	107.09	106.26	105.4	104.85	105.23	106.8	104.38	105.03
105.73	105.52	103.28	106.99	105.42	104.07	104.68	104.68	105.15	104.45	106.98	105.9	106.97	105.01	106.65	105.46	105.97	105.47	104.9	104.96	105.78	105.9	107.04	104.52	103.03	105.08	104.66	107.07	105.55	106.05	104.42	106.79	108.31	105.57	105.78	106.06	107.31	105.58	104.28	106.6	104.59	106.48	104.13	105.02	105.62	108.52	106.1	105.91	103.9	106.68
112.19	109.83	109.19	110.29	109.67	111.91	110.56	111.23	109.11	112.89	109.8	110.28	109.93	111.91	109.44	108.85	108.5	109.99	109.42	108.86	108.99	110.06	109.66	111.56	107.55	110.84	111.52	110.29	111.52	110.45	109.56	110.83	110.51	108.99	111.54	109.47	112.1	111.97	109.2	110.73	109.24	110.23	111.32	108.83	111.24	110.08	110.92	111.94	109.89	109.32
105.01	108.63	106.56	107.19	106.76	105.11	106.93	108.58	106.5	104.82	105.83	104.61	105.73	106.29	106.2	108.01	106.41	107.9	106.95	104.9	107.98	105.09	105.96	105.43	105.78	106.12	105.17	105.07	105.63	106.31	106.25	107.54	106.36	107.03	105.58	107.11	106.4	106.03	104.44	106.89	106.06	106.69	104.04	106.47	105.98	104.1	105.33	107.25	106.76	106.75
104.12	103.81	106.26	105.17	106.18	105.8	103.84	104.68	107.38	107.91	106.63	104.76	106.57	106.81	106.55	105.01	104.9	106.42	105.6	105.38	107.63	107.76	103.5	105.89	105.26	105.05	103.82	107.68	104.63	106.72	105.43	105.61	103.14	108.05	105.95	106.35	105.99	106.5	105.97	105.61	104.94	106.97	106.51	106.14	105.77	107.34	106.33	104.61	103.8	105.58
108.29	108.26	109.28	105.69	107.89	109.74	107.89	109.38	109.35	107.39	108.27	107.63	108.26	107.97	108.74	110.35	109.23	110.82	106.87	109.53	108.25	108.08	111.1	107.43	106.43	108	110.59	106.46	106.47	109.38	110.88	108.14	108.48	108.77	108.11	109.76	108.7	107.66	108.13	107.24	106.96	107.35	108.11	107.98	108.08	108.83	109.37	108.08	108.88	106.66
104.95	106.78	106.78	105.7	105.48	107.25	105.54	107.93	107.7	107.83	104.54	107.56	106.1	106.03	106.15	107.09	105.57	107.23	103.38	107.74	108.26	105.04	104.95	105.74	104.27	104.74	106.66	106.24	105.88	105.95	107.08	106.47	107.45	104.81	105.36	104.39	107.71	105.33	107.33	106.57	107.14	106.99	105.28	106.58	107.67	105.36	107.28	104.07	107.58	107.45
106.21	103.71	107.16	105.57	107.15	105.45	103.83	105.29	104.7	107.4	104.9	105.06	105.07	106.77	103.79	106.09	103.29	105.05	103.89	105.47	107.12	105.77	106.61	104.61	105.91	104.58	106.97	104.64	106.16	105.95	105.32	105.55	105.21	107.57	104.61	104.23	107.73	104.97	106.26	106.56	105.9	106.75	104.8	106.08	104.88	106.09	105.3	105.67	104.96	108.37
97.927	99.038	99.8	97.422	99.309	100.28	99.079	99.243	98.769	95.841	99.355	95.282	97.828	99.211	99.365	99.35	98.928	98.863	99.169	101.48	99.391	97.622	96.503	97.75	98.399	97.395	96.799	97.63	98.351	98.28	96.957	97.409	97.002	98.331	98.171	99.7	97.917	99.213	99.432	97.208	98.32	96.494	95.949	97.588	97.032	98.254	97.918	98.031	100.3	99.541
105.05	107.74	107.47	105.7	106.09	105.53	105.36	106.42	106.72	105.16	106.62	106.82	107.3	106.01	106.74	104.21	104.61	107.26	107.15	106.73	107.51	108	105.5	105.53	104.57	104.71	107.82	108.14	104.6	106.72	105.61	104.52	106.33	105.79	106.63	105.35	105.91	106.93	106.54	104.91	106.36	108.7	105.99	107.22	106.76	105.02	104.22	104.69	104.37	106.9
102.13	103.6	101.89	103.77	103.16	102.04	101.97	105.49	101.06	102.53	103.93	103.04	101.18	101.67	101.36	102.71	102.84	104.21	101.56	101.11	106.83	103.47	103.96	103.21	101.78	102.58	103.17	103.82	102.83	103.55	103.53	101.34	103.59	102.02	103.59	105.25	106.33	102.71	103.24	104.19	103.28	102.76	103.01	102.43	102.41	102.75	103.56	104.02	102.08	103.02
102.65	99.509	100	100.2	100.77	100.74	99.472	102.67	101.77	101.5	99.258	100.39	99.642	100.7	102.09	100.04	99.461	101.34	100.94	100.41	97.239	102.16	102.23	101.9	101.71	100.99	102.98	98.066	98.981	101.8	100.85	100.53	100.99	100.66	99.863	102.53	101.91	100.53	98.715	99.754	101.09	101.65	99.682	101.23	100.98	99.714	101.83	100.25	100.65	102.75
96.23	99.685	100.16	99.148	100.49	99.016	97.978	98.737	95.25	96.524	97.391	100.22	98.873	100.25	97.789	98.105	98.732	99.792	101.18	97.085	97.14	98.915	98.854	98.902	98.114	99.871	98.472	98.129	97.571	97.038	98.031	99.465	97.27	99.184	99.562	100.02	99.288	98.024	98.62	98.281	97.033	99.572	99.014	100.13	99.161	98.539	99.272	100.26	99.074	101.94
104.93	105.82	104.4	104.69	106.5	106.34	102.52	104.44	106.82	104.53	106.2	104.37	105.13	105.74	105.99	104.65	103.17	104.06	106.54	106.22	106.43	105.7	104.76	106.37	106.13	103.54	106.44	106.49	104.98	106.23	107.04	103.77	107.03	107.87	108.07	105.74	107.24	106.56	107.91	106.98	106.29	107.94	105.58	106.23	105.81	108.54	107.4	105.39	106.63	105.91
96.851	97.422	98.823	98.483	98.005	97.07	98.048	98.015	99.304	96.93	98.814	97.773	97.088	99.908	96.906	97.465	98.232	97.327	98.55	98.35	97.014	97.929	98.607	98.041	96.367	97.816	96.86	97.573	97.341	97.278	97.825	96.85	98.163	100.12	98.357	97.267	98.765	97.438	98.418	98.909	96.706	97.919	100.59	98.895	98.214	97.053	97.726	97.82	101.98	97.026
107.5	107.13	108.8	107.47	106.14	108.62	109.27	110.15	107.83	109.54	106.29	106.96	108.97	107.47	106.84	108.28	105.68	107.56	109.29	107.8	109.05	107.63	108.4	109.66	106.81	108.99	108.6	109.47	111.12	107.65	109.95	107.21	106.83	108.25	110.55	109.72	106.1	109.9	109.42	106.33	107.04	109.58	109.37	107.91	105.49	108.68	107.23	108.29	106.73	107.11
106.83	109.53	108.79	107.95	106.73	106.7	109.67	109.26	108.22	110.21	108.59	105.61	107.57	108.17	108.05	107.37	108.82	108.7	107.46	107.91	108.99	107.14	107.79	109.78	107.25	107.96	105.88	109.39	105.86	108.53	107.03	107.81	108.17	108.56	110.45	108.68	107.32	109.42	107.34	108.11	106.76	108.59	108.78	109.32	106.64	106.82	108.49	107.71	107.51	107.96
108.65	105.81	107.09	107.3	106.96	109.39	107.22	107.46	105.4	109.4	108.8	108.26	106.86	108.02	106.36	107.54	107.55	108.01	109.13	105.78	110.08	111.05	107.58	111.44	108.49	106.16	108.12	108.06	108.55	108.69	106.98	108.38	108.36	109.13	105.75	109.81	108.24	111.32	108.21	108.75	110.26	108	108.91	109.48	108.39	107.42	106.95	109.55	107.6	108.51
105.16	105.48	108.95	106.52	105.24	106.7	106.6	106.2	105.74	103.46	106.33	107.19	107.09	104.08	105.92	105.93	103.94	104.72	104.69	106.29	105.66	105.91	105.2	107.57	105.14	106.16	106.77	104.56	106.4	105.64	106.17	106.52	106.68	103.36	103.55	105.37	105.03	107.68	104.51	106.62	106.33	106.02	106.5	105.29	106.31	104.38	104.75	104.72	106.33	106.2
106.43	107.73	103.9	106.92	105.18	108.48	105.93	103.92	107.21	104.18	105.15	104.93	106	107.71	105.53	107.11	105.75	104.11	106.88	108.62	107.11	102.87	106	106.07	106.17	104.39	103.87	107.97	105.28	103.96	106.3	105.14	106.75	106.57	108.74	103.97	102.96	108.22	105.74	107.83	104.44	104.8	106.03	105.14	105.02	108.51	105.11	105.46	104.54	105.78
108.91	107.59	108.88	108.53	110.4	107.27	106.68	107.28	107.7	109.54	105.78	107.49	110.68	108.15	108.97	108.01	108.12	109.07	107.97	107.31	106.72	109.21	107.36	109.15	107.83	109.21	109.54	108.63	109.69	106.25	108.73	108.45	108.01	108.14	110.13	108.14	107.87	108.75	108.57	109.16	108.66	109.33	107.23	108.1	108.83	109.11	108.89	106.81	109.08	107.54
107.49	106.67	108.37	109.09	108.15	110.39	108.27	108.68	107.43	108.65	106.54	110.28	109.96	109.03	108.92	108.04	107.42	107.47	109.71	110.82	108.16	107.65	106.61	107.96	107.22	108.73	108.02	109.66	106.35	108.63	109.86	109.53	110.5	108.22	109.05	108.48	109.15	109.63	105.72	108.39	109.24	106.55	109.19	109.5	108.71	110.54	110.17	110.32	107.67	108.5
103.32	104.87	107.42	104.88	104.91	105.71	104.61	107.43	105.04	105.35	104.73	107.12	106.49	107.31	104.29	105.9	107.25	104.82	106.68	104.18	102.87	104.64	106.54	104.11	104.38	105.54	104.83	105.61	106.25	106.52	104.77	106.67	104.45	106.27	105.55	105.76	103.75	106.33	107.87	106.57	105.24	104.4	107.09	109.38	105.22	106.18	106.27	104.59	105.04	105.94
96.882	99.337	98.399	100.99	98.506	99.296	98.184	96.902	97.742	97	100.11	100.03	99.18	100.21	100.49	99.21	99.928	99.958	98.488	99.865	97.566	100.23	96.7	99.636	100.4	97.681	96.26	97.789	100.15	98.044	99.746	99.921	98.358	98.138	98.624	99.565	99.129	99.837	99.604	97.954	100.73	100.21	98.139	98.148	97.096	97.284	98.708	98.132	98.047	101.78
104.75	105.62	105.05	103.45	107.21	106.63	104.7	105.02	105.4	104.63	106.77	105.63	106.13	105.9	104.6	106.62	105.05	105.93	105.69	103.42	105.36	105.18	104.81	105.48	106.49	105.12	104.96	103.66	105.77	106.79	104.94	106.89	106.44	103.79	104.29	105.21	107.1	105.73	106.03	106.04	106.04	105.22	104.85	106.49	106.73	104.54	104.63	105.35	105.82	105.28
105.57	103.93	103.8	104.25	103.74	104.92	106.09	105.18	104.42	102.76	105.51	104.38	106.59	104.72	105.97	103.85	105.8	104.44	105.84	105.06	105.89	104.8	107.56	106.26	107.33	106.55	106.52	105.45	105.79	107.26	106.12	107.28	103.01	105.27	104.82	104.79	107.46	106.08	105.94	102.85	106.69	106.01	104.57	106.68	103.53	104.78	107.35	105.52	106.91	105.23
108.24	108.8	106.13	110.86	106.1	107.04	109.09	109.51	109.37	109.14	108.68	107.74	108.33	108.93	108.2	106.79	108.98	107.37	109.71	109.35	108.47	107.37	110.46	108.93	108.27	107.68	108.1	108.13	107.68	107.02	106.78	108.41	107.61	108.93	107.91	107.92	105.58	110.32	108.37	107.59	107.39	107.69	109.34	108.96	110.05	106.44	108.12	107.1	108.99	105.91
105.69	103.8	104.66	103.92	105.84	104.48	103.44	106.14	106.76	105.99	105.01	102.1	105.52	105.39	105.56	106.93	104.6	106.31	107.44	105.14	106.53	105.5	106.16	106.13	105.19	106.86	107.07	106.63	104.71	105.95	105.38	105.01	103.7	103.88	106.72	104.72	105.6	105.31	104.45	104.57	103.87	104.46	106.38	106.97	105.12	104.82	104.52	103.84	109.01	106.57
106.49	105.03	104.92	105.54	103.98	103.36	105.94	105.44	104.05	104.86	106.81	105.95	106.13	105.02	105.95	104.67	107.91	105.95	103.24	106.51	106.22	106.81	105	105.07	104.47	105.73	104.69	106.49	105.28	106.36	107.37	106.38	105.18	106.01	104.39	104.74	107.53	106.21	106.26	105.7	105.89	106.43	106.17	104.1	105.55	108.24	104.37	104.01	105.91	105.52
99.248	100.78	99.888	101.82	100.47	101.34	99.972	101.66	102.1	97.441	99.971	100.55	103.11	100.12	101.81	99.024	99.879	101.15	100.74	102.25	100.47	99.872	99.849	98.355	102.17	100.57	101.66	100.68	97.989	98.985	99.581	101.03	100.22	101.16	102.04	101.06	100.16	102.74	101.72	101.12	100.29	101.41	100.07	100.33	102.69	103.24	99.532	98.877	98.548	99.906
106.82	106.11	106.65	106.71	106.85	105.11	106.5	106.71	105.24	104.49	106.52	106.23	103.47	104.86	106.73	104.36	104.51	106.78	106.19	105.96	107.29	104.24	105.47	103.9	106.31	104.47	105.74	104.17	106.25	103.32	106.53	105.87	106.22	106.4	105.3	107.59	107.17	104.63	106.02	105.36	104.07	106.4	105.61	106.39	106.22	102.82	108.41	105.21	106.99	106.46
106.31	106.49	105.93	105.14	107.33	105.83	105.72	105.65	105.79	104.52	106.75	106.95	104.9	106.98	105.71	105.16	107.63	103.88	106.54	105.55	106.96	106.52	104.73	103.99	105.44	105.38	104.82	106.32	104.74	106.04	104.64	104.78	106.94	105.62	105.01	105.78	106.14	105.36	104.39	103.81	106.73	106.58	106.39	104.8	106.72	105.58	105.73	104.92	108.7	106.89
105.12	104.94	105.23	104.2	108.04	104.74	106.35	106.7	106.49	104.97	106.28	106.73	106.62	108.52	106.71	106.27	106.65	104.16	108.69	107.09	104.88	107.26	105.62	105.7	105.56	107.22	107.02	106.23	105.83	107.49	105.67	106.94	106.02	106.99	107.91	107.74	106.58	105.87	105.96	107.13	106.72	104.77	106.77	107.31	107.01	106.02	104.4	104.16	107.47	105.45
109.08	108.25	108.3	107.85	109.25	108.33	108.72	107.74	107.71	105.89	107.63	106.68	107.2	107.04	106.23	109.25	109.78	108.75	107.95	109.02	107.47	108.28	107.2	108	108.76	108.74	106.22	109.45	107.48	109.72	107.26	110.56	107.75	108.07	107.85	106.62	107.58	108.78	108.56	106.95	108.29	108.92	107.47	106.79	105.62	106.87	107.86	107.33	106.6	107.61
100.2	99.626	98.737	99.33	100.14	100.27	100.26	97.674	99.783	99.077	100.05	97.938	99.347	102.49	100.32	100.22	101.84	100.28	100.79	98.865	100.58	99.985	100.78	98.214	101.74	98.423	99.068	98.78	99.326	98.877	100.67	99.728	98.459	97.955	100.54	98.785	99.249	98.468	100.25	101.74	100.82	100.13	99.452	98.63	102.03	100.09	103.12	101.19	102.32	99.452
110.62	107.84	108.13	107.59	108.78	106.82	107.63	107.89	108.45	108.16	109.45	105.56	106.64	106.42	109.2	107.74	107.03	107.44	108.81	109.28	109.28	107.76	109.86	109.76	107.24	107.33	109.74	105.53	108.67	109.48	108.71	111.96	108.77	108.68	110.42	108.77	108.73	109.09	107.15	108.36	109.11	110.72	107.04	110.38	109.11	105.72	107.35	106.37	109.4	108.8
106.85	104.95	107.1	107.14	106.27	106.64	107.04	102.89	107.3	104.35	104.81	105.87	105.06	106.61	106.24	106.54	109.36	104.88	107.31	106.59	106.21	104.75	103.73	107.82	106.91	104.52	104.33	104.85	104.43	106.33	106.27	103.89	105.91	104.7	106.14	106.6	106.34	105.02	104.44	104	105.9	105.35	105.46	103.99	104.65	105.75	105.78	106.43	105.22	106.43
99.807	101.05	100.55	102.08	99.871	99.045	102.38	101.43	100.65	101.64	99.591	100.04	100.99	100.02	99.814	101.48	100.6	101.26	101.1	101.29	100.09	100.72	100.02	100.64	100.29	102.74	100.3	101.12	100.58	101	102.25	100.75	103.15	100.9	100.61	99.871	101.07	98.926	101.48	101.8	100.9	100.64	101.24	98.72	101.48	98.631	100	100.61	99.915	100.53
109.65	107.85	109.68	108.74	109.65	108.58	106.46	107.69	109.88	108.83	108.8	106.05	109.49	109.79	108.5	109.5	109.4	108.76	107.02	108.77	107.05	106.91	109.62	109.23	107.58	108.2	108.85	110.64	107.51	110.92	108.86	109.37	108.37	108.86	106.77	109.61	106.85	107.21	109.6	107.93	108.85	107.45	108.11	107.99	110.18	106.94	109.23	107.67	109.14	110.24
106.56	108.39	107.46	107.23	107.77	110.07	106.15	109.91	108.95	107.87	108.57	109.12	109.01	107.02	110.24	108.28	108.42	107.6	107.33	109.93	109.6	108.21	106.6	107.23	106.45	106.96	107.77	107.7	106.75	108.97	109.09	108.7	108.61	109.62	109.51	107.3	108.6	107.68	108.3	108.46	108.43	107.85	108.89	109.17	106.35	110.35	108.2	109.96	107.26	108.31
111.52	109.8	107.78	110.13	109.87	109.7	110.83	109.32	108.86	111.67	109.69	109.68	109.51	109.36	110.6	110.58	109.66	110.19	113.4	111.61	110.28	111.2	110.23	111.62	112.68	110.38	111.26	109.65	110.14	109.25	110.62	110.34	110.25	109.47	111.95	111.43	110.26	111.57	109.35	109.79	112.85	108.56	110.17	110.47	112.05	109.78	109.16	111.88	109.41	109.42
98.806	99.143	96.741	99.516	97.579	99.409	99.178	99.111	99.069	97.745	98.241	97.385	97.325	95.812	100.02	97.659	97.219	97.948	99.787	96.39	98.83	98.261	98.352	96.667	96.644	97.066	98.767	98.67	100.47	99.505	99.061	98.258	98.533	99.827	95.912	99.011	98.414	97.249	96.65	97.356	98.415	98.9	97.272	98.812	99.083	98.096	97.981	97.532	95.189	99.486
107.47	108.12	107.63	108.69	108.54	107.98	108.04	109.63	108.28	108.61	107.38	108.5	108.03	107.86	110.01	107.31	109.38	108.07	106.74	106.07	106.54	106.87	109.5	107.81	106.49	106.42	105.64	106.38	105.78	109.23	107.13	105.59	106.9	109.21	106.63	106.23	108.28	106.95	108.55	108.37	107.07	108.41	108.64	106.57	109.19	106.27	108	108.17	108.77	108.01
110.11	113.74	111.33	112.22	110.7	109.51	110.69	109.52	111.84	110.41	111.04	109.88	111.81	109.8	112.05	111.3	111.29	109.08	109.91	111.27	110.35	110.78	112.46	110.43	110.39	109.46	110.62	107.1	109.94	110.86	111.18	108.74	112.23	109.88	112.23	108.19	110.28	109.73	110.27	111.12	109.49	111.24	111.05	108.8	108.21	108.54	110.15	108.54	111.46	109.74
96.407	96.83	96.712	98.251	97.646	96.801	96.109	99.117	98.653	99.341	99.84	95.856	98.632	98.635	99.248	97.455	101.79	99.532	96.892	95.839	98.53	98.796	97.523	97.682	99.741	97.439	98.661	99.047	95.928	97.807	98.502	100.48	99.145	97.791	96.461	97.721	96.461	97.639	96.995	100.53	99.057	98.207	99.524	99.15	99.43	97.102	97.803	97.017	97.472	99.218
102.23	100.92	99.75	100.31	101.02	101.37	99.745	101.23	98.981	101.92	100.05	99.378	101.05	100.91	101.07	100.75	99.623	102.82	101.72	102.04	101.03	102.34	100.32	101.73	102.12	100.82	102.1	97.955	103.04	101.48	100.25	100.46	97.922	102.44	102.73	101.9	100.78	100.35	101.8	100.33	102.77	101.97	100.9	101.12	101.25	101.72	100.02	101.35	101.17	101.27
97.473	99.853	97.439	100.96	99.025	98.316	99.214	98.75	99.67	100.29	99.809	99.599	99.162	98.496	98.478	97.672	98.306	98.33	99.386	95.785	98.936	97.514	98.193	98.909	98.405	96.708	98.326	100.23	98.392	99.68	98.352	98.668	100.19	98.581	97.942	96.956	97.509	99.74	98.959	99.327	97.351	99.023	98.309	96.301	97.873	98.955	100.08	99.709	98.512	97.68
105.25	104.96	104.86	105.83	107.9	106.8	102.46	102.63	105.67	106.46	106.52	106.22	106.74	104.94	105.33	105.39	105.6	105.93	104.61	107.22	106.02	105.28	104.58	105.93	107.66	106.26	105.79	106.83	103.04	106.01	104.09	104.45	105.17	104.23	105.64	105.36	105.75	105.46	104.99	104.5	104.72	105.01	106.91	106.53	107.68	106.08	104.97	104.23	106.38	104.34
105.08	103.58	107.82	104.39	107.53	107.75	105.54	101.99	105.35	106.86	107.26	105.07	105.03	106.64	104.67	104.64	108.46	107.03	106.14	104.04	107.15	106.07	106.28	105.9	107.31	106.01	104.46	106.21	103.66	104.44	106.34	105.74	105.18	107.45	102.8	104.13	105.43	105.73	104.94	106.25	104.32	106.3	105.24	106.34	106.14	104.21	104.35	106.32	106.97	106.69
99.949	101.49	101.21	100.9	100.96	102.29	99.75	100.19	104.23	102.44	102.46	100.25	102.13	101.83	100.04	101.22	100.46	102.12	99.996	104.12	101.32	100.34	99.464	99.701	101.67	101.5	101.58	100.96	100.42	100.29	100.51	98.914	100.86	99.297	101.76	100.51	102.49	104.06	100.46	100.33	99.89	103.55	102.38	102.73	101.17	99.913	100.22	102.61	100.05	101.46
105.92	107.13	106.17	107.97	105.96	107.03	107.55	107.96	108.28	106.33	109.76	104.72	105.03	106.96	106.18	107.9	108.08	106.47	106.31	105.87	106.06	107.7	105.83	107.52	107.02	107.57	107.81	105.66	108.48	106.67	104.65	107.6	104.38	105.89	106.65	107.12	107.92	105.87	107.32	104.48	108.16	108.17	109.09	105.13	105.42	106.38	106.21	106.74	106.45	106.81
105.8	106.83	108.79	108.4	108.81	107.46	108.81	107.44	109.18	106.68	108.74	108.28	110.22	108.46	109.07	109.19	110.57	107.16	108.89	109.56	109.39	110.68	108.68	107.36	107.85	108.35	110.76	109.54	108.26	108.12	108.82	108.29	110	110.66	108.97	109.7	109.07	106.36	107.77	107.68	108.18	108.4	106.13	108.04	108.38	109.28	108.04	106.76	107.51	107.58
108.33	108.12	108.41	106.67	107.58	106.46	107.42	107.66	108.14	109.92	107.01	106.45	105.39	107.78	107.66	106.6	110.76	107.71	108.42	107.48	107.24	109.99	105.33	108.45	110.35	108.54	106.22	109.29	108.93	106.24	106.53	107.83	106.28	108.98	109.33	109.57	107.32	107.36	105.7	109.2	108.07	108.09	107.06	109.82	107.6	108.77	106.21	107.79	108.42	108.16
108.91	106.88	107.44	108	109.27	107.67	108.72	109.28	107	109.47	107.36	107.98	106.74	107.97	108.28	108.86	108.91	108.13	108.33	107.45	108.37	109.66	107.92	108.96	107.76	108.94	108.36	107.8	108.22	106.51	108.69	107.38	107.91	107.65	107.08	109.5	108.94	108.27	108.18	108.56	110.31	110.58	108.32	108.29	108.94	106.35	108.72	108.78	111	108.85
106.91	106.8	107.74	106.74	104.37	104.28	107.07	106	106.48	105.14	105.11	107.22	105.23	106.31	105.38	105.62	105.42	103.56	105.83	104.54	104.05	106.69	105.32	106	106.35	105.14	106.69	105.43	106.8	105.88	104.69	106.61	106.84	105.39	105.38	106.48	105.78	105.28	107.8	106.24	105.78	105.14	104.55	105.93	107	104.04	106.15	104.51	104.34	105.6
105.39	104.12	104.51	105.75	105.55	106.29	106.65	105.51	105.03	107.74	106.15	107.19	106.54	106.23	106	106.12	104.25	107.23	105.93	106.44	106.47	107.96	105.48	105.66	105.66	104.47	105.55	106.24	106.36	103.11	107.22	108.73	106.49	107.14	107.27	106.15	104.95	106.31	105.26	106.84	105.35	106.69	106.61	103.17	108.26	106.04	106.04	107.1	105.83	107.87
103.94	106.32	103.98	104.55	106.17	105.45	106.07	106.74	105.36	104.64	107.39	106.96	107.46	106.17	107.53	104.73	104.29	105.66	107.12	105.04	105.47	106.84	105.31	106.03	105.22	105.38	105.73	106.26	105.98	105.38	104.79	105.49	105.73	105.37	105.49	107.17	105.62	105.26	105.38	104.03	105.6	103.65	105.25	106.65	104.26	104.79	104.27	106.28	105.87	105.41
106.21	104.67	104.53	109.22	107.1	105.57	107.11	106.82	108.47	106.45	106.85	108.34	106.53	107.63	105.85	107.71	103.76	105.63	107.17	106.54	107.29	108.98	107.95	106.12	106.77	107.15	103.82	105.53	107.52	107.14	107.24	106.65	104.91	107.19	106.39	105.21	104.73	105.51	105.45	106.82	107.19	106.76	106.93	106.1	107.15	107.1	108.9	104.77	106.33	106.05
105.52	102.81	101.59	103.65	102.46	102.35	101.49	102.3	102.04	102.79	104.12	102.4	102.88	101.52	100.98	102.47	103.39	102.68	102.73	102.21	105.51	101.38	104.4	103.77	101.93	103.23	104.37	103.66	102.68	101.57	103.42	102.47	102.7	102.53	103.85	101.77	102.2	103.08	102.72	100.85	103.92	103	105.53	103.51	100.95	102.35	103.21	102.34	103.67	102.85
98.357	98.351	98.596	95.518	99.087	97.621	99.152	98.369	99.632	98.866	98.055	97.343	97.56	99.566	97.347	97.27	98.37	97.159	98.723	99.325	98.91	97.412	98.814	97.805	97.504	97.816	98.619	97.093	98.158	96.92	99.389	98.664	96.4	96.981	95.805	98.377	97.402	98.67	100.08	97.322	98.417	95.785	98.569	97.124	97.846	98.358	98.837	96.214	99.715	98.369
106.26	107.07	108.31	109.16	106.4	107.46	109.11	107.27	109.48	110.4	108.22	107.99	108.55	109.71	108.57	107.95	109.87	108.54	108.37	109.54	108.1	107.03	105.63	108.81	109.06	109.14	107.55	108.28	107	107.75	110.53	108.09	108.03	106.12	107.8	108.31	109.77	109.02	107.45	107.01	108.2	104.81	110.22	108.47	107.73	107.65	107.38	107.71	109.44	106.1
108.46	108.76	108.71	108.5	107.26	109.02	107.73	105.95	107.56	108.74	108.44	107.4	109.68	108.63	106.85	109.17	108.34	105.99	108.8	110.23	109.11	107.76	107	106.46	109.03	107.74	106.56	107.33	110.33	107.09	109.19	106.48	106.53	106.75	110.47	109.02	109.39	105.61	109.1	106.84	107	108.53	107.78	108.07	108.5	108.28	108.3	108.45	108.46	108.36
109.22	108.25	107.69	107.33	109.13	107.54	108.37	110.19	108.25	107.41	107.59	108.13	109.93	106.89	108.19	108.57	108.65	108.27	111.12	109.31	106.76	106.26	108.87	106.68	107.94	105.89	106.74	107.5	106.29	109.13	106.21	107.41	108.17	108.14	110.64	107.51	108.73	108.69	108.71	107.92	108.71	110.71	110.56	109.07	109.43	107.46	108.15	107.86	108.42	105.48
104.24	106.74	104.77	105.75	106.93	106.7	105.27	104.23	105.2	107.06	107.72	107.17	105.1	105.5	106.46	104.97	105.97	108.25	106.29	108.56	107.61	106.47	106.14	105.15	107.58	104.28	107.22	107.27	106.94	105.5	105.86	106.89	105.88	106.86	108.14	105.68	104.21	106.4	107.96	107.58	107.55	105.7	107.56	105.88	109.49	108.14	106.83	108.85	106.13	108.65
106.95	109.78	107.67	106.93	106.87	107.74	108.81	107.13	106.3	105.56	108.54	108.27	106.06	108.33	106.89	108.47	109.01	107.7	108.67	105.95	108.6	108.3	108.2	107.87	107.37	109.33	109.39	108.2	111.62	107.73	108.99	107.87	106.7	109.69	108.59	107.22	108.32	109.63	108.58	108.06	110.13	108.16	107.79	107.29	108.83	108.99	109.11	108.96	108.36	106.86
106.1	105.45	106.95	104.47	104.73	103.21	104.02	104.52	106.27	103.88	106	104.99	105.14	105.7	102.21	103.16	103.5	104.24	107.29	106.71	108.13	105.19	106.37	106.1	104.99	104.11	106.95	105.98	105.44	104.55	106.84	105.75	107.43	105.76	105.84	105.91	106.44	105.45	107.52	103.38	103.68	105.62	106.81	106.69	105.63	108.48	103.13	105.56	105.79	105.99
108.41	109.16	106.99	106.38	107.52	109.93	108.18	108.19	106.43	108.65	108.67	106.35	109.02	106.94	106.57	110.02	109.41	107.87	107.57	106.65	107.09	109.36	105.63	106.47	106.36	106.46	106.69	109.21	105.36	107.87	108.42	105.29	106.38	106.52	110.04	106.97	109.48	107.96	108.33	108.01	107.01	108.21	109.11	109.74	106.75	108.49	107.16	106.9	108.05	107.15
100.28	98.966	99.359	100.33	98.872	100.67	101.78	101.02	99.428	100.13	102.97	102.37	99.288	98.867	99.624	103.45	98.504	100.32	101.65	101.46	101.04	98.327	99.17	99.738	100.85	100.75	99.539	102.71	100.35	99.719	100.02	101.41	99.741	104.21	100.82	100.05	99.889	101	101.06	100.05	98.512	99.023	100.49	99.773	98.596	101.22	98.409	99.168	99.052	98.931
100.65	101.18	99.863	98.158	100.08	100.21	103.43	100.74	100.42	100.52	101.34	100.69	98.963	101.66	101.28	100.34	100.28	101.09	99.261	100.89	102.87	99.984	100.62	100.34	99.623	100.53	100.22	99.936	101.18	99.4	101.17	100.25	99.994	97.352	100.44	97.918	100.85	99.727	99.335	102.13	98.714	99.766	100.11	100.27	99.781	102.9	99.949	100.51	98.333	99.968
110.23	103.59	107.51	105.49	105.81	106.48	105.18	106.31	106.38	106.83	104.99	106.6	105.07	104.61	107.66	108.94	105.01	105.74	104.79	107.78	105.75	105.75	106.63	107.52	107.46	105.71	107.27	105.53	105.89	105.71	108.25	106.73	107.61	105.57	107.54	107.1	103.4	105.64	107.68	108.72	106.92	107.57	107.68	106.55	106.5	107.99	105.66	107.39	106.39	107.09
106.57	108.78	110.06	109.55	108.32	107.28	108.23	108.28	110.04	106.54	107.55	108.38	108.06	107.84	107.29	108.54	108.36	109.09	108.03	104.75	108.59	109.32	108.39	108.43	106.84	106.31	108.17	106.43	106.62	108.83	106.36	107.87	108.91	106.7	109.41	106.21	106.91	107.5	109.33	109.3	106.84	106.6	108.85	108.67	107.55	107.2	109.04	107.52	108.02	106.72
104.86	108.05	105.89	103.05	105.96	107.01	104.32	108.26	105.61	108.19	108.74	104.16	105.16	107.87	103.6	107.29	107.65	104.52	108.48	106.59	104.66	108.12	107.66	105.44	107.46	107.53	107.01	105.17	106.96	106.81	107.25	106.8	104.19	108.12	107.13	107.66	106.18	106.24	107.63	104.23	105.49	106.29	104.61	105.12	106.79	105.78	106.33	108.22	107.02	105.49
101.5	99.322	97.688	100.45	99.498	98.444	99.971	99.987	99.833	98.221	100.45	99.615	98.975	99.972	100.36	100.96	100.85	100.9	100.18	101.11	99.646	100.54	99.903	98.486	98.056	100.01	98.905	100.58	100.13	101.06	98.029	101.84	102.09	99.817	101.16	102.14	101.13	99.853	101.04	101.21	100.36	98.53	101.39	101.22	99.338	99.741	99.618	100.19	102.51	99.952
109.22	107.18	107.21	108.06	109.21	108.78	107.73	108.39	111.12	106.31	109.85	105.79	106.59	106.79	108.51	108.8	106.68	109.15	108.49	106.91	106.76	108.13	109.22	108.82	107.79	107.08	107.53	108.3	106.41	107.97	108.78	106.67	107.24	110.52	108.62	108.93	106.86	107.96	106.62	106.26	109.09	108.89	108.27	107.23	106.35	109.98	108.59	106.32	108.4	108.09
105.08	106.84	103.48	106.82	105.41	106.46	104.43	105.21	105.94	105.73	106.3	106.22	103.7	107.89	106.01	105.66	105.36	106.3	105.39	104.91	106.29	103.37	105.3	106.07	105.47	105.23	105.64	107.29	106.05	106.44	104.72	106.09	107.74	105.7	104.6	106.75	106.08	106.29	106.26	105.69	103.78	104.55	106.06	106.19	104.05	107.07	106.32	106.95	105.7	107.45
107.91	107.41	107.72	107.22	107.58	106.52	108.4	107.49	108.75	108.64	108.46	108.3	107.85	109.7	107.55	108.65	107.44	107.8	106.13	107.85	108.1	108.2	107.84	104.88	107.51	106.4	106.72	108.5	108.77	108.35	107.61	108.64	107.7	106.6	106.67	109.1	105.61	106.35	106.38	110.18	108.03	107.98	110.13	106.57	108.26	107	109.7	107.7	108.69	107.09
109.47	108.68	107.95	108.45	108.93	107.58	106.76	109.64	106.56	107.08	107.52	109.58	108.91	107.53	108.21	107.93	108.23	108.45	108.37	108.44	107.55	108.74	108.3	108.02	106.7	107.57	109.25	108.88	106.3	107.32	107.5	110.28	111.01	108.65	107.01	108.15	108.37	106.32	108.2	108.5	107.48	108.63	107.18	107.61	109.61	109.38	108.19	108.01	108.78	107.89
107.8	104.33	106.56	106.64	107.23	106.4	108.13	107.68	107.23	107.16	106.67	104.84	107.23	106.24	107.37	105.56	105.49	106.07	108.67	105.49	106.59	107.4	108.75	107.31	106.7	105.58	106.08	106.68	106.47	106.51	105.96	104.71	105.26	109.95	105.14	106.48	106.29	106.9	105.49	104.99	106.66	108.04	104.96	104.72	104.68	105.17	105.73	104.51	105.8	106.69
108.26	107.86	108.52	109.24	110.13	107.55	109.95	107.88	111.07	108.64	109.78	107.98	108.76	108.26	109.29	109.19	109.65	109.32	107.78	107.87	108.37	109.69	106.58	108.8	108.92	110.54	108.58	106.44	108.36	108.41	106.7	107.31	109.22	110.41	108.89	109.65	110.51	109.65	107.84	107.24	106.37	106.14	107.14	107.66	109.51	105.86	110.75	109.04	108.28	108.88
108.57	107.59	109.84	107.54	109.39	108.52	106.16	108.13	108.54	109	108.15	108.02	108.42	107.27	108.46	108.92	107.48	106.79	109.75	107.6	105.64	106.69	110.62	108.67	107.94	105.84	108.31	107.4	106.61	109.07	107.08	109.29	107.32	106.63	106.38	109.15	108.77	105.84	108.89	106.39	108.52	109.63	109.17	107.82	108.28	108.41	107.86	107.86	110.02	109.32
108.3	106.32	106.57	105.76	106.44	108.45	106.87	104.54	105.89	106.83	105.83	105.78	106.54	106.87	108.16	105.96	104.94	104.08	107.31	107.06	106.72	105.08	104.68	104.44	106.35	105.61	108.32	106.52	106.86	107.54	105.72	103.96	103.8	108.29	106.8	104.39	107.09	104.73	107.75	108.07	105.62	105.3	106.23	106.11	108.57	105.49	107.11	106.23	106.8	107.55
106.05	108.42	106.41	107.33	106.9	105.32	108.96	105.63	106.23	107.83	106.28	107.73	106.08	107.77	102.59	107.43	104.83	106.63	108.22	105.45	107.45	105.19	106.45	104.1	103.54	104.67	105.72	104.71	106.46	105.49	106.85	107.07	108.15	109.24	104.83	107.58	105.97	104.7	105.87	106.84	105.99	105.46	108.16	107.03	107.66	106.69	107.15	106.04	105.74	107.64
99.487	98.52	97.154	100.47	99.025	99.129	97.464	102.2	97.504	99.964	98.314	96.329	97.21	99.55	95.941	98.795	97.042	99.4	97.546	97.903	98.761	98.185	97.981	100.11	96.302	100.05	98.375	97.332	100.21	96.074	98.829	97.263	98.299	99.176	98.053	96.988	97.019	96.638	97.75	100.02	98.085	98.76	98.507	100.23	100.64	97.381	99.164	95.657	99.825	97.861
105.25	105.52	107.84	102.97	104.88	107.08	107.51	105.71	106.98	107.35	106.32	107.28	105.68	108.68	106.35	105.49	104.93	104.01	106.01	105.81	106	103.49	104.91	105.9	105.52	104.08	105.81	107.78	105.67	104.95	104.87	106.46	107.02	105.17	105.56	105.32	105.59	107.19	106.84	107.11	104.5	106.18	104.58	105.35	106.26	103.51	105.41	102.07	104.92	104.93
109.23	110	108.42	109.14	108	109.98	108.47	107.84	109.85	108.1	109.55	108.1	109.15	109.79	106.63	107.69	107.06	107.62	106.69	107.1	108.33	109.73	108.11	109.65	106.13	111.02	109.05	109.2	107.94	104.77	109.23	108.06	108.14	107.51	108.92	109.92	107.19	108.58	107.42	107.7	107.76	106.42	107.52	109.36	105.31	107.84	109.33	105.43	107.52	105.97
106.35	106.52	106.15	106.2	105.39	106.46	104.29	106.49	106.17	106.79	105.59	106.73	108.74	107.54	106.2	106.78	106.64	106.53	104.11	107.47	105.5	106.71	106.33	105.1	109.19	106.72	106.45	105.84	106.7	107.41	106.83	108.94	105.58	106.14	105.68	107.69	108.47	105.5	104.91	105.72	107.07	104.92	106.5	106.69	106.5	107.67	106.5	105.09	104.53	107.88
102.58	100.35	100.68	101.41	98.754	102.2	101.84	100.8	101.11	100.08	101.41	104.51	102.29	102.6	99.176	101.15	102.68	100.06	102.56	99.606	101.75	101.8	102.44	100.32	101.13	100.61	98.776	100.41	102.38	100.73	101.27	103.05	101.79	99.716	101.04	99.892	101.64	100.09	100.65	101.99	101.42	101.09	100.59	100.73	103.81	100.81	101.49	101.66	98.846	100.69
106.63	106.92	106.43	105.71	106.25	106.41	106.24	107.28	105.85	105.8	106	103	106.1	106.49	107.6	104.57	107.57	106.66	106.46	105.95	107.02	107.27	106.14	106.73	107.49	105.7	106.97	107.31	108.35	104.77	105.12	106.51	106.82	107.58	105.24	107.84	107.27	107.73	107.77	105.47	107.21	108.43	104.49	106.94	109.1	105	107.2	105.04	108.07	106.36
106.68	107.68	104.86	106.09	104.71	107.24	104.02	106.72	104.76	106.81	103.93	109.46	104.53	106.76	104.81	104.95	106.69	105.95	107.38	105.14	104.13	104.85	105.39	105.93	105.97	104.14	107.89	105.12	105.52	105.61	107.46	105.26	108.62	106.44	104.57	106.89	106.99	105.23	106.36	105.87	105.47	105.13	105.22	107.67	105.03	105.86	104.65	105.84	105.39	105.44
99.11	99.05	99.239	97.727	98.906	98.471	97.19	97.457	97.455	99.538	98.188	98.281	97.799	97.634	96.693	99.372	98.039	97.958	97.767	96.582	96.813	95.739	96.654	97.652	99.803	99.341	100.59	98.541	97.417	96.898	98.462	97.839	99.104	98.963	97.801	99.351	96.805	97.75	97.088	101.47	98.161	98.971	96.303	97.358	99.416	100.14	99.483	99.543	97.588	98.638
99.771	100.92	101.27	100.9	100.67	100.94	101.28	98.849	102.44	99.303	102.14	100.35	99.41	101.56	101.38	101.14	100.67	100.06	100.38	102.89	100.72	100.72	101.12	99.922	101.6	100.06	100.47	99.207	98.299	99.946	100.08	99.834	99.574	100.39	100.57	102.36	103.29	100.83	100.62	100.13	98.811	100.97	101.17	100.69	101.6	101.88	99.281	101.91	99.585	99.494
106.16	105.48	107.87	105.66	107.17	107.32	106.1	105.72	107.68	105.23	103.08	106.93	105.44	104.9	108.36	107.01	107.82	106.91	105.92	107.62	108.13	105.51	107.4	107.33	107.79	106.09	106.37	106.01	107.18	104.81	106.67	106.85	108.1	107.85	106.21	108.93	107.61	106.97	106.24	105.63	106.25	107.33	107.02	107.31	107.2	106.22	108.18	105.98	108.14	105.11
102.23	101.07	99.009	97.189	101.03	99.95	101.86	101.92	98.619	99.563	99.429	99.188	100.99	101.48	101.16	99.673	101.1	98.86	100.41	99.891	101.46	99.887	99.769	98.598	100.64	100.74	102.73	101.12	100.44	103.1	101.47	100.78	99.075	99.889	102.03	101.87	97.254	100.79	99.857	99.333	100.07	99.613	104	98.491	101.62	102.01	100.06	99.723	98.818	100.08
100.25	101	100.88	101.94	101.07	102.37	101.68	98.445	98.441	100.9	100.31	101.21	96.737	101.74	101.83	101.03	99.274	101.7	100.94	100.4	101.1	101.67	102.42	98.843	97.336	100.93	100.29	100.15	101.83	98.549	99.563	101.03	101.04	99.233	101.67	101.23	102.24	100.74	101.31	103.19	103.39	100.87	101.12	101.81	101.52	99.304	102.39	101.78	98.803	101.56
104.48	105.65	104.71	106.05	105.87	105.29	106.12	106.01	107.68	107.21	103.72	104.91	105.9	108.2	106.01	104.6	106.05	106.92	106.96	105	106.08	105.24	104.38	104.04	106.62	105.56	106.68	104.95	107.3	104.11	105.31	105.24	106.16	107.63	105.28	104.25	104.57	108.27	104.93	102.51	106.06	104.61	106.24	105.08	105.64	105.03	107.38	104.72	105.15	105.73
100.55	98.373	95.988	100.16	97.92	98.257	100.8	97.556	95.889	96.36	96.615	99.089	97.443	97.458	97.611	97.796	100.11	97.417	99.656	96.083	98.832	97.933	99.186	98.051	97.878	98.357	98.568	99.189	97.488	98.229	99.659	98.373	97.54	97.866	98.44	97.222	97.613	98.618	96.836	97.632	96.738	97.048	98.061	99.856	98.972	95.326	97.852	96.694	98.434	98.872
108.96	109.55	107.24	107.66	107.52	109.52	108.83	109.34	107.82	107.8	108.06	109.98	106.47	106.06	109.27	106.93	109.34	109.69	106.23	107.72	108.85	110.37	108.84	107.46	109.27	109.17	106.14	108.05	106.48	107.96	109.67	108.02	107.52	108.34	108.44	106.15	107.76	106.14	108.89	106.61	108.61	108.4	108.42	107.97	108.88	108.58	108.97	108.02	109.87	107.86
100.6	100.55	99.021	101.06	100.18	100.78	100.44	101.73	100.94	100.54	102.41	100.07	100.36	99.958	100.26	100.29	100.16	100.95	98.99	96.827	100.03	99.225	98.488	98.976	98.953	100.26	100.11	101.41	97.783	100.81	100.63	100.87	99.047	98.506	96.726	98.645	98.262	101.12	100.08	99.122	100.06	98.998	99.706	97.957	102.04	101.84	101.97	101.08	101.35	100.36
107.31	109.4	109.97	109.79	110.45	107.6	108.42	108.08	108.32	107.37	105.75	107.93	108.27	109.72	108.6	108.48	109.4	109.69	109.41	110.55	107.11	110.02	108.03	109.23	109.29	107.65	107.56	107.51	107.07	109.9	111.12	110.78	107.38	110.24	110.9	107.69	107.96	108.29	107.86	107.13	107.19	106.38	107.26	108.74	109.02	107.54	107.09	108.55	108.18	108.18
110.47	110.31	112.69	109.58	111.55	110	109.62	108.73	109.32	109.6	110.97	107.09	110.13	110.33	111.37	111.84	111.19	109.83	111.52	112.18	109.58	108.16	111.34	111.91	109.43	110.68	108.67	110.41	111.11	110.31	111.59	111.53	110.7	111.13	110.7	110.95	112.69	110.52	111.93	108.81	110.16	111.06	110.46	110.08	108.59	110.06	110.29	111.77	109.75	109.43
106.8	106.1	108.31	105.68	104.48	105.23	106.17	105.82	106.48	105.26	106.54	105.13	106.3	106.66	106.94	106.8	108.09	107.18	106.4	105.77	106.67	108.12	107.83	107.42	106.95	108.44	107.28	106.29	105.21	105.89	106.15	105.98	106.46	106.28	107.4	104.72	107.45	107.83	106.94	106.13	106.69	106.55	107.71	106.69	108.96	106.59	106.01	109.24	104.46	104.93
108.46	106.99	107.38	107.85	107.25	105.12	110.38	108.48	108.45	107.48	106.78	109.37	107.57	107.47	107.89	108.51	107.83	108.19	108.11	108.45	108.23	108.13	107.12	108.69	110.46	107.42	107.45	110.24	106.35	108.53	107.31	108.57	108.76	107.26	108.2	108.07	108.36	107.83	106.57	109.58	106.92	107.44	106.34	106.87	107.48	106.39	107.8	107.96	106.55	107.29
106.74	105.77	106.26	105.45	103.99	106.15	106.42	106.33	103.96	103.67	104.79	107.25	105.65	105.52	102.88	105.04	106.43	103.88	104.11	106.05	105.52	104.58	104.1	107.63	105.17	106.7	104.01	103.76	104.08	106.03	105.88	104.07	105.79	104	108.65	105.34	106.47	104.82	104.71	106.05	105.51	106.37	105.18	105.73	104.71	105.38	104.79	105.67	106.76	105.77
105.68	107.35	107.94	108.53	104.83	106.76	106.27	106.91	106.03	105.26	107.26	106.31	104.55	104.32	106.39	106.28	104.57	106.74	105.64	106.98	106.93	106.84	105.7	106.76	106.45	103.22	106.02	103.45	107.04	106.34	104.21	105.08	105.5	108.9	106.3	105.51	105.85	104.41	106.39	104.52	107.94	107.01	105.28	104.15	106.62	104.79	105.52	107.28	104.67	106.3
107.02	107.94	105.45	105.61	104.78	105.95	104.2	106.92	104.14	104.34	106.43	104.62	105.92	106.79	103.06	104.06	106.31	107.18	107.23	107.05	103.66	104.53	105.76	109.16	106.19	104.71	106.48	105.13	106.34	105.07	104.63	105.65	106.38	104.61	105.97	105.13	105.07	105.97	105.98	103.36	105.75	104.86	105.3	105.49	107.92	108.39	103.3	107.13	104.52	104.45
105.99	104.83	103.58	104.94	104.22	105.44	106.18	106.71	105.18	106.05	104.82	105.55	103.41	106.91	106.33	107.04	106.95	106.25	105.26	106.33	105.32	105.18	103.28	106.73	105.18	107.11	103.38	103.54	106.06	105.08	103.72	105.25	105.62	104.51	105.02	105.5	105.13	103.89	106.07	106.81	104.78	104.06	105.64	104.57	103.56	104.04	108.27	104.89	105.92	106.94
105.32	106.09	107.54	104.29	105.47	104.62	104.71	105.85	103.72	106.46	106.75	108.38	108.71	105.56	103.04	106.06	104.2	107.09	106.83	105.79	104.37	104.98	107.95	106.26	106.72	105.25	105.94	105.78	105.8	104.15	107.28	104.53	104.92	103.83	106.39	106.47	106	105.76	107.04	106.87	104.72	104.1	105.61	104.69	106.36	105.82	105.1	106.24	104.86	105.05
98.694	97.761	96.621	99.193	97.804	98.74	98.947	98.616	99.582	97.938	100.52	97.984	98.631	98.778	97.57	98.425	97.439	100.43	99.469	98.926	99.976	98.102	98.708	99.264	100.8	97.98	99.401	98.039	98.627	97.888	97.838	95.015	97.897	96.974	98.716	99.628	97.531	97.84	97.29	97.774	99.818	98.622	98.839	102.07	100.12	99.26	97.626	97.46	98.487	97.869
107.71	106.42	110.51	108.29	109.7	107.67	106.32	105.1	107.62	109.54	108.01	110.28	108.09	106.77	108.49	108.91	109.82	109.28	105.83	107.89	108.59	107.45	110.05	107.19	106.93	108.74	108.45	107.96	107.86	106.95	108.31	108.41	108.18	108.99	108.83	107.45	109.13	106.19	107.75	109.82	109.93	108.37	108.88	109.56	107.9	108.22	108.14	108.05	107.96	108.33
108.17	104.41	106.36	106.39	105.13	106.44	105.04	105.88	105.84	103.74	104.57	105.92	105.13	104.32	105.55	104.69	106.46	103.82	107.22	106.41	104.93	107.19	104.57	103.92	103.55	108.15	107.7	105.38	105.59	106.02	102.53	106.25	105.7	105.71	105.24	107.24	105.93	104.24	107.49	106.39	105.63	106.6	105	106.54	104.45	106.01	104.46	106.77	107.65	104
104.68	106.72	104.91	106.51	106.89	104.71	105.8	104.55	105.76	106.24	105.36	105.01	106.66	107.03	106.25	105.26	104.84	105.62	106.16	107.14	107.68	105.7	107.24	104.06	104.71	106.94	106.85	106.5	105.93	108.14	104.07	109.65	106.02	104.1	105.08	106.47	105.63	106.14	106.1	105.55	105.67	107.76	105.51	104.97	107.78	105.89	104.95	107.41	106.94	105.8
98.718	95.766	97.087	97.942	98.09	99.661	99.739	97.13	98.602	97.702	97.495	96.854	96.962	95.987	97.245	99.358	99.48	96.789	95.687	97.054	99.212	97.701	98.426	99.776	95.346	98.024	96.07	99.43	99.174	97.379	97.83	96.625	96.734	97.16	97.181	99.737	95.263	98.552	99.149	97.098	98.695	97.821	97.949	98.624	97.087	99.377	95.924	97.485	96.818	99.152
95.286	97.133	99.052	98.498	97.366	94.727	95.806	98.03	97.736	97.638	97.377	97.462	99.016	96.941	97.615	97.64	96.981	96.615	98.011	96.639	98.559	97.712	98.455	98.687	98.573	99.115	97.513	96.384	98.16	98.217	97.291	98.811	97.996	97.58	97.756	95.761	98.044	96.062	96.966	99.34	96.233	96.879	97.19	96.213	99.227	98.094	95.969	99.189	99.226	97.938
110.77	112.65	110.29	109.48	112.78	111.75	109.79	109.98	109.59	108.93	111.83	109.38	107.99	111.11	110.93	110.54	109.56	110.18	111.81	109.86	110.7	110.39	111.98	108.36	112.01	110.12	109.33	108.28	109.6	111.14	110.2	108.41	110.81	111.3	109.13	109.6	109.86	109.5	111.24	109.24	108.29	108.75	110.92	110.16	110.75	109.58	107.64	109.29	111.49	112.26
106.88	106.38	106.18	108.12	104.73	104.38	105.33	104.01	105.11	106.35	107	106.48	105.49	105.35	106.35	105.52	103.9	105.19	103.72	106.91	105.97	102.3	104.86	103.79	106.49	106.6	103.76	103.04	106.66	102.87	106.95	102.31	107.54	104.51	107.16	106.22	105.42	105.28	105.84	103.74	106.59	104.78	105.02	106.31	102.59	105.84	104.42	105.15	103.95	104.4
107.87	105.4	105.64	106.23	103.42	104.18	107.02	107.8	105.05	106.93	105.68	104.3	104.69	106.79	103.05	106.53	105.24	105.87	107.33	104.18	105.95	104.05	106.65	105.08	102.75	106.56	105.46	103.91	105.97	105.21	106.49	106.91	105.05	106.25	105.61	106.91	106.74	106.14	104.11	105.08	107.2	106.45	106.77	106.58	103.51	107.6	105.73	102.66	104.18	104.5
100.89	101.32	104.85	102.01	101.35	102.06	101.99	101.11	102.42	101.35	103.81	105.15	103.27	103.18	102.64	105.34	102.75	104.15	105.23	100.11	101.47	102.15	102.41	104.41	104.58	103.04	103.46	103.42	103.81	103.37	101.37	101.98	103.93	101.33	102.52	103.11	105.17	102.89	103.89	102.18	101.86	102.22	101.33	100.78	102.33	102.18	104.37	104.55	102.82	102.38
104.73	105.36	106.76	104.58	106.01	105.83	107.44	105.16	107.59	105.28	107.72	104.7	108.2	106.32	105.52	103.95	107.15	104.36	109.28	106.32	106.79	106.72	105.8	105.17	107.36	107.22	105.24	108.19	106.78	106.93	107.82	105.83	106.31	106.33	108.37	104.85	106.21	108.15	106.11	106.6	105.49	105.27	106.06	106.46	106.07	106.9	107.22	106.53	106.66	106.3
107	105.2	105.21	106.89	103.89	104.93	105.52	106.64	105.98	105.23	103.33	106.09	107.63	107.25	105.06	108.75	103.7	105.22	107.07	104.93	106.64	103.71	107.41	106.27	107.23	105.37	105.45	105.93	106.06	105.97	105.28	105.78	106.26	107.29	106.58	105.82	105.96	103.79	104.54	105.66	106.32	105.46	105.28	107.07	103.91	105.39	105.97	104.65	105.35	103.22
105.7	105.44	104.91	107.56	105.68	106.62	104.37	106.03	104.35	105.97	106.6	105.63	105.39	104.2	105.62	103.42	107.76	105.74	105.62	105.71	108.04	105.3	106.41	104.08	106.34	106.14	105.01	105.13	105.98	106.15	105.29	104.09	105.62	104.51	106.44	104.93	105.06	106.36	106.08	105.93	106.1	103.35	104.94	104.25	105.47	106.12	106.42	105.05	104.11	107.37
106.79	106.08	107.84	108.71	109.25	108.52	106.94	109.8	107.4	109.47	109.19	110.12	106.81	107.51	106.54	107.42	108.57	106.66	110.04	107.76	107.41	109.37	107.91	109.93	105.19	109.83	109.51	109.07	108.19	107.62	108.28	111.4	110.59	108.16	108.21	107.99	108.92	110.53	107.98	108.61	108.2	108.88	107.3	109.3	109.29	107.15	107.35	110.03	107.14	107.95
108.32	105.3	105.44	105.48	104.07	105.91	104.61	104.7	106.58	105.1	105.71	104.75	105.26	107.07	105.55	105.34	103.12	106.82	104.83	104.93	105.15	106.13	105.63	106.36	104.41	106.05	105.3	106.08	106.25	107.1	102.97	105.05	107.31	106.48	106.56	104.45	107.18	106.95	105.96	104.1	104.99	106.74	103.17	106.63	105.63	105.69	107.54	107.25	106.74	106.12
107.89	108.37	107.37	105.57	107.53	107.51	107.3	107.58	106.44	105.96	109.76	106.38	106.41	107.49	106.58	109.09	107.33	107.87	107.59	108.91	107.29	106.06	107.36	106.67	108.52	106.76	109.14	107.69	106.21	108.14	107.74	105.19	107.45	106.17	108.58	107.96	106.28	107.9	108.8	105.83	105.82	107.61	105.86	107.62	107.65	107.16	106.89	108.7	107.05	106.33
105.67	108.4	111.64	106.92	110.65	108.16	108.52	108.16	108.69	107.49	108.68	108.05	109.61	106.98	108.11	107.57	110.2	106.39	109.98	108.23	109.88	108.12	108.81	108.46	108.84	107.47	110.48	107.05	109.14	108.41	107.21	109.89	110.09	111.65	108.5	108.16	109.01	106.91	109.57	109.4	108.81	107.81	108.38	109.49	110	108.47	108.05	107.51	108.87	109.1
108.01	109.82	111.03	108.91	108.82	110.1	107.19	105.63	107.25	109.18	108.2	107.79	106.69	107.86	108.77	109.16	108.31	108.8	109.34	107.36	109.92	105.24	108.21	107.04	108.31	108.02	106.45	106.4	110.2	107.85	106.83	108.92	108.79	108.57	106.37	107.52	106.54	108.15	107.86	106.54	108.38	109.65	107.98	106.14	108.16	107.23	107.39	106.95	108.08	107.59
108.8	105.08	105.11	108.32	105.61	108.07	106.41	107.49	107.9	109.09	104.77	107.28	106.23	104.99	105.71	105.91	106.81	104.7	107.17	106.16	107.02	107.85	105.96	105.87	106.06	107.86	107.63	106.4	107.36	107.79	106.57	106.38	105.89	105.35	108.31	105.82	106.73	107.43	105.33	108.87	106.53	106.85	107.22	108.56	107.13	106.58	107.25	106.63	105.43	107.84
105.69	106.85	107.83	106.36	107.85	108.23	109.16	108.28	106.24	108.09	108.11	108.28	109.56	108.98	107.99	108.7	107.99	108.7	107.67	108.7	108.67	108.28	110.12	107.42	107.59	107.21	107.91	107.1	107.54	111.6	106.69	108.54	107.99	106.93	108.69	107.75	108.59	107.09	107.16	110.46	110.54	108.91	109.85	108.61	107.85	108.55	108.22	108.09	109.17	110.25
110.89	113.98	110.35	112.01	110.14	110.11	109.67	108.23	108.36	110.33	111.26	109.96	109.56	110.94	110.06	112.17	109.67	108.54	111.79	108.6	110.54	108.49	110.28	108.83	111.44	110.4	109.66	110.29	108.02	111.1	111.43	108.53	110.23	110.23	109.68	108.19	108.76	108.69	110.74	109.56	110.88	110.65	110.69	109.49	111	109.43	109.58	109.85	107.17	109.16
103.46	106.04	105.34	105.97	106.1	106.46	105.63	104.74	106.85	106.71	107.45	104.46	106.99	107.6	106.8	107.4	105.11	106.97	107.57	107.89	105.66	106.36	107.36	104.23	104.2	104.66	106.49	104.69	108.04	104.67	106.95	107.42	103.98	105.22	104.61	105.82	105.79	106.3	106.96	105.59	105.83	107.21	105.46	104.77	106.09	104.29	106.76	107.38	104.25	105.17
107.68	108.12	107.87	107.03	107.33	107.49	107.55	107.36	106.52	109.37	105.66	108.78	108.79	107.03	106.46	105	106.82	105.79	107.72	108.58	109.96	108.68	109.6	106.5	109.69	107.57	107.16	107.46	106.87	108.02	109.12	108.01	107.82	108.36	108.64	107.27	106.01	108.09	107.69	105.49	109.09	109.72	107.74	108.87	108.49	106.85	109.33	107.74	108.44	108.27
106.51	106.73	105.94	107.32	106.18	107.8	106.74	108.79	107.97	106.01	106.68	108.04	107.06	106.32	104.77	107.82	107.25	105.01	105.67	108.66	106.28	106.71	104.87	107.44	109.27	108.14	103.32	107.06	108.1	106.98	107.13	105.6	106.16	107.49	108.62	106.19	106.23	108.79	105.34	109.36	106.39	107.07	104.87	105.91	106.2	107.59	108.13	104.23	108.56	107.64
109.48	105.15	107.13	106.83	107.47	108.54	107.03	109.27	108.37	105.44	107.83	109.05	109.54	108.89	109.07	108.71	107.42	107.02	109.42	107.54	106.29	108.31	107.71	109.05	107.24	106.79	107.52	107.71	108.65	106.48	107.94	105.98	106.78	110.76	108.24	107.92	108.05	106.18	109.63	107.58	106.29	108.35	105.97	106.39	108.29	108.72	107.88	108.84	108.84	111.81
108.87	106	108.31	103.91	107.35	107.46	107.55	106.02	107.98	105.72	107.04	105.82	105.35	105.14	106.62	107.84	105.67	105.02	106.6	105.1	108.72	105.54	106.98	108.24	105.57	104.53	107.38	106.5	105.6	106.08	107.02	106.67	106.6	105.94	106.46	107.06	105.04	106.45	104.87	107.88	104.92	107.66	107.93	107.22	107.5	107.69	106.45	104.09	106.62	105.22
107.6	107.94	110.18	109.08	107.03	109.19	108.32	107.29	108.83	108.37	107.45	107.96	108.63	109.62	108.37	107.52	108.63	108.42	106.21	104.79	106.69	107.91	109.14	107.25	108.17	107.77	107.14	106.76	104.98	107.58	109.25	109.25	106.95	109.69	107.84	108.33	108.72	110.07	107.39	107.61	108.83	108.44	109.12	106.59	110.96	110.12	107.27	109.78	107.35	106.52
103.6	104.98	104.59	104.54	105.31	106.75	105.39	106.4	106.66	106.55	107.14	106.07	103.55	105.88	104.81	106.35	105.04	105.52	107.38	105.88	107.45	104.49	105.19	105.87	104.19	105.69	106.09	108.63	104.09	104.84	106.64	104.17	105.09	105.84	104.37	106.32	103.85	105.45	107.31	106.15	105.69	106.43	104.71	107	106.38	105.09	105.14	106.81	107.14	106.58
109.31	110.19	110.51	110.42	111.94	108.39	110.18	109.76	109	110.04	110.62	110.43	109.88	111.98	110.93	109.73	109.22	109.97	110.84	112.21	109.14	110.18	108.47	112.02	111.8	109.53	109.5	111.39	111.6	110.79	111.1	109.58	110.61	108.82	110.09	110.49	110.34	109.39	112.29	111.62	112.65	109.57	110.67	108.88	110.68	108.62	111.77	112.25	109.57	112.35
104.83	103.46	108.05	105.94	105.69	107.29	105.5	106.77	104.29	105.49	106.86	108.13	104.98	104.91	105.33	105.87	105.39	105.51	104.82	104.92	106.8	104.79	104.66	103.77	105.22	103.91	105.63	104.73	106.18	107.38	103.63	106.21	104.46	105.45	106.48	104.74	104.1	107.93	105.42	104.49	105.49	105.44	105.01	106.74	105.25	106.82	104.73	106.33	103.84	105.52
105.72	107.59	104.05	105.34	105.96	104.47	105.03	104.78	105.36	105.65	105.37	106.5	104.71	105.59	106.61	106.82	105.23	106.22	105.77	105.06	106.22	106.32	104.12	106.12	105.5	105.78	106.81	107.06	107.32	104.87	106.36	104.78	104.14	103.65	104.57	104.27	105.69	105.74	104.78	103.82	106.23	106.31	103.39	105.54	106.66	105.8	101.73	106.09	105.76	105.56
106.97	103.42	105	106.55	103.03	103.82	106.96	108.84	104.36	104.65	102.83	105.6	105.04	107.18	104.04	103.38	102.68	106.52	105.67	106.32	104.17	106.93	106.33	104.26	105.52	105.04	104.44	106.73	105.21	104.64	105.61	105.92	105.29	102.54	106.61	104.73	106.74	103.42	106.22	106.9	104.52	106.38	105.83	105.61	105.55	106.52	106.56	106.8	105.65	105.69
104.08	105.12	105.95	103.44	107.95	103.79	106.19	103.92	104.65	104.57	105.54	108.07	105.14	105.96	106.14	105.16	104.2	102.97	106.26	103.88	107.82	105.67	106.32	105.54	104.81	105.68	104.82	103.83	104.9	104.4	104.05	105.27	105.97	107.22	103.86	105.74	106	106.67	103.83	106.43	106.14	104.86	104.65	105.64	104.93	103.74	105.3	105.4	103.27	105.83
108.16	107.42	106.93	104.71	106	107.04	104.63	107.52	106.95	106.92	105.9	107.16	104.49	106.35	108.12	105.72	106.48	105.87	106.13	105.88	107.47	105.23	106.52	106.59	105.27	105.56	106.03	106.59	107.1	107.15	106.2	106.13	105.82	104.72	105.23	106.72	107.82	107.13	107.78	106.35	106.24	105.35	105.81	106.44	104.17	105.78	105.35	107.71	107.33	104.32
107.84	105.97	108.85	106.07	107.37	109.75	107.99	108.03	107.67	109.21	109.72	110.16	109.1	108	108.67	109.51	108.13	107.93	108.2	109	109.51	110.64	107.65	109.16	110.75	110.63	109.15	108.3	109.94	109.54	107.84	106.34	107.74	107.01	108.87	110.29	107.5	108.07	108.09	107.03	108.34	110.62	108.11	109.79	108.42	108.95	107.82	109.24	110.3	106.37
99.599	100.27	97.279	101.7	100.32	102.22	97.789	101.89	98.557	100.74	100.1	100.02	99.811	100.63	103.08	100.67	100.17	100.76	100.6	100.15	101.78	100.9	99.441	99.779	101.67	99.327	100.25	100.29	100.38	99.728	99.905	100.92	98.228	101.37	98.461	98.731	102.29	99.35	101.31	100.33	97.957	101.5	100.16	99.034	99.68	100	102.67	101	101.26	101.95
108.65	107.08	109.31	107.81	108.68	107.68	109.08	109.34	108.86	109.5	109.79	106.88	107.27	106.83	108.91	108.62	107.72	107.77	106.79	107.1	107	107.36	107	108.38	105.09	107.77	107.51	107.01	109.35	107.85	109.16	106.81	108.63	107.95	107.89	106.37	107.49	109.42	104.93	107.61	108.77	109.43	104.71	109.3	107.24	109.03	108.83	109.32	106.48	106.13
103.1	98.991	102.53	100.63	101.43	100.38	100.5	102.95	102.73	99.996	101.33	102.35	102.54	102.27	100.88	102.09	102.32	99.246	101.13	101.11	101.54	98.224	100.72	101.1	99.586	99.667	99.543	101.25	103.9	101.65	100.73	100.9	103.99	101.43	100.82	101.5	102.11	101.11	99.951	99.954	103.2	100.86	100.27	101.1	101.38	100.99	103.04	98.693	98.14	102.79
101.37	99.732	102.43	100.54	98.654	99.34	101.26	100.9	100.69	99.008	99.298	99.271	99.817	100.21	100.41	100.22	97.938	98.899	100.79	101.11	100.06	99.981	100.2	101.56	98.906	100.89	97.831	101.53	101.32	98.49	102.25	98.765	99.294	98.578	101.07	101.78	100.71	101.37	103.09	97.54	100.71	100.46	100.12	99.921	100.5	100.23	98.923	100.32	101.9	99.182
106.59	105.75	107.67	105.58	107.48	107.19	104.39	105.64	105.87	102.94	105.06	104.53	102.89	105.98	105.64	107.64	104.77	105.24	104.38	106.61	103.14	105.12	105.52	105.12	106.06	105.86	105.57	105.52	105.49	105.97	107.35	106.88	104.06	106.4	103.16	106.32	105.82	105.36	102.94	105.49	105.38	105.19	107.39	105.16	107.5	107.11	105.54	104.36	107.35	107.69
105.05	104.71	105.19	105.39	106.55	106.39	106.08	104.29	106.18	105.35	102.56	104.11	107.6	105.6	106.42	106.23	104.58	103.45	105.77	106.43	104.77	105.27	108.16	104.81	104.24	103.95	106.64	104.79	107.42	105.77	107.17	105.47	105.91	106.35	102.05	107.21	102.95	105.89	106.03	105.9	104.67	105.59	104.47	105.67	102.18	105.92	105.56	107.56	106.59	105.79
100.47	101.22	99.994	101.56	101.34	102.48	101.58	103.3	99.455	101.79	100.29	102.96	103.98	100.41	100.95	102.25	100.85	101.48	100.98	101.3	101.46	102.07	100.38	102.56	100.23	101.57	101.17	100.24	99.062	99.227	101.69	99.373	99.788	99.772	102.45	102.24	100.67	101.49	100.95	101.82	99.781	101.2	100.93	100.65	102	101.09	101.04	101.82	102.3	100.67
108.65	109.09	109.72	106.84	106.23	107.15	107.76	107.89	106.66	107.03	107.36	106.54	106.9	106.92	106.63	107.19	107.73	107.9	106.79	106.67	107.8	108.25	107.95	107.93	108.31	107.05	107.98	105.32	106.85	109.67	110.16	106.54	107.67	107.2	107.93	106.81	108.08	109.58	109.33	109.23	108.42	108.11	106.82	108.61	106.87	109.75	107.14	108.13	107.35	106.21
109.63	108.02	107.02	107.43	108.15	107.11	107.68	108.93	109.01	106.1	107.88	108.02	107.73	108.91	106.88	111.67	108.2	108.37	109.59	108.2	109.13	108.72	108.25	109.17	107.02	109.61	109.72	107.48	109.11	109.39	108.46	109.99	110.67	110.91	108.06	108.56	109.66	108.94	109.17	108.23	107.22	111.42	109.33	108.78	108.93	107.13	107.66	108.13	107.89	106.74
99.771	98.812	97.841	98.486	98.868	100.7	98.487	97.765	99.64	96.121	99.663	99.983	100.11	98.599	96.508	100.18	97.762	101.85	98.986	97.703	97.605	98.502	99.084	100.36	100.22	98.386	98.641	100.23	98.809	99.365	96.556	98.808	99.739	97.656	99.169	99.408	98.105	99.298	100.24	99.206	98.579	98.057	100.25	99.6	99.302	102.36	97.422	101.79	100.02	98.278
107	108.68	107.86	109.03	107.28	108.64	106.52	108.15	108.63	106.56	109.97	106.97	109.31	107.01	107.67	109.32	109.21	109.32	106.96	109.64	109.7	109.81	109.48	109.28	106.3	107.92	109.04	108.6	109.14	107.72	105.68	107.9	107.72	107.9	108.04	108.55	107.67	107.64	107.35	107.98	110.67	108.5	107.72	106.33	108.19	108.53	106.89	108.28	107.42	108.26
107.5	109.02	107.6	107.77	109.02	107.25	107.63	107.86	107.47	108.45	109.88	107.79	108.62	106.85	106.36	106.28	107.3	107.68	107.55	108.15	108.14	108.36	108.52	108.98	109.01	107.76	109.64	109.69	106.6	108.69	108.26	107.28	108.28	108.72	108.71	107.99	107.79	107.63	107.74	109.13	107.66	106.7	108.17	107.16	106.75	109.47	107.72	107.37	107.83	107.21
97.371	97.747	98.157	99.337	97.085	97.815	96.251	97.349	97.915	99.174	96.073	97.912	96.816	97.89	97.988	98.348	98.964	98.212	95.375	98.25	97.899	96.859	95.109	97.645	96.317	98.403	98.256	97.343	98.42	97.571	97.656	99.56	97.672	98.521	98.552	96.686	97.612	98.846	100.24	96.952	97.443	99.459	97.815	96.051	97.823	98.631	96.963	98.159	99.309	96.458
104.77	103.32	105.71	105.14	107.01	107.46	104.94	106.11	105.67	105.27	105.39	106.23	106.79	106.47	106.2	106.17	104.6	101.91	106.33	103.79	106.05	106.64	105.24	106.51	107.34	106.91	105.1	105.6	106.64	104.36	104.29	106.3	104.88	105.64	107.38	102.44	107.75	106.7	103.18	103.31	107.74	106.87	104.83	107.52	105.98	106.47	107.26	105.91	107.85	104.87
107.71	103.41	104.25	105.98	104.31	105.24	108.09	105.5	105.03	107	106.11	106.56	106.2	107.26	104.78	105.75	105.82	105.21	106.61	105.56	105.41	106.17	105.51	107.28	105.55	106.01	105.53	104.94	107.5	106.34	105.64	106.67	105.95	107.93	103.94	104.26	107.07	105.9	107.46	105.47	107.62	105.4	104.67	105.71	103.43	105.44	103.03	104.18	106.39	104.72
108.28	106.78	109.38	109.55	108.88	107.16	109.51	108.37	109.09	110.11	106.8	107.54	108.32	106.49	109.84	108.69	107.88	108.89	107.1	107.02	107.79	108.79	108.08	108.33	107.65	110.14	108.66	105.33	108.95	107.28	108.47	108.26	109.57	107.66	109.54	108.72	108.11	107.79	108.35	107.9	107.96	109.03	108.34	109.08	109.41	109.77	108.57	107.81	107.8	109.96
105.37	107.67	105.64	103.67	105.57	107.31	105.54	106.23	105.55	107.11	106.2	107.25	106.51	105.95	105.59	105.2	105.01	103.69	105.95	107.5	107	107.71	104.67	107.06	107.16	103.82	106.05	104.63	105.76	105.82	103.99	107.44	105.21	106.44	105.1	105.59	105.38	106.87	103.63	105.75	106.45	108.12	109.87	107.16	108.21	104.79	105.83	106.46	104.41	105.45
100.93	100.83	100.35	101.19	101.56	99.511	101.53	100.29	101.11	100.24	101.39	99.212	101.76	102.17	100.73	100.88	100.68	100.24	99.942	99.328	101.72	101.34	101.53	100.44	96.608	102.1	101.01	101.76	99.938	102.75	100.87	100.2	100.49	100.78	100.26	101.91	102.19	99.457	98.597	98.587	100.92	101.31	101.08	100.26	98.935	101.28	100.57	101.04	100.75	101.71
107.88	105.19	107.71	105.9	103.6	104.32	104.63	104.09	105.79	107.45	107.99	103.77	105.58	105.12	105.04	105.3	104.95	107.39	105.64	107.51	107.12	106.16	104.57	105.08	104.84	105.8	106.3	104.86	106.9	104.93	105.98	104.61	105.63	105.89	104.48	105.37	103.62	106.9	105.4	106.73	104.65	104.14	107.37	109.32	106.33	107.92	106.05	106.99	106.98	106.62
108.34	108.91	108.87	109.13	108.75	107.88	107.71	107.98	106.96	110.13	107.63	106.48	108.04	108.78	108.9	107.22	105.97	109.02	105.5	108.6	108.15	106.23	106.91	106.67	108.06	106.55	106.63	109.69	107.26	106.21	105.05	109.54	105.77	107.53	107.14	106.78	109.56	108.24	108.91	107.08	109.74	106.89	107.32	109.27	108.17	104.97	108.88	111.58	109.22	107.83
106.72	106.97	106.43	106.15	107.17	107.18	106.55	108.12	104.13	106.04	105.17	104.96	107.08	107.2	106.3	105.34	107.28	103.91	105.7	107.5	107.89	106.44	106.63	107.33	105.92	104.78	105.21	107.64	106.53	106.36	105.65	107.32	105.86	106.58	107.73	107.71	104.9	106.11	107.58	103.66	106.01	108.77	106.23	105.61	108.01	106.09	106.95	107.65	107.91	106.55
107.98	108.92	108.58	108.43	108.03	107.91	109.52	109.63	108.37	107.83	108.92	107.61	108.54	108.52	109.43	107.51	105.87	108.52	108.09	106.14	107.45	106.75	106.13	107.31	109.42	108.56	109.08	106.31	108.02	109.13	107.87	107.73	110.58	108.16	110.74	107.76	110.43	107.26	108.6	105.91	108.55	105.47	107.18	108.79	108.91	109.59	107.68	109.26	106.71	107.85
108.34	106.62	111.04	108.34	108.59	107.73	105.62	107.03	109.62	107.08	107.18	108.58	108.9	106.56	108.24	107.64	109.94	108.98	107.94	110.32	109.64	109.07	106.11	107.96	107.69	109.25	108.52	107.15	107.91	108.54	110.46	107.93	107.98	106.62	109.29	106.67	110.09	107.48	107.7	107.39	107.48	107.15	108.9	110.38	108.58	109.52	108.54	108.69	107.45	109.43
107.42	107.87	106.43	107.12	108.06	108.68	107.8	106.91	108.25	108.3	109.44	108.3	108.89	107.51	107.27	110.89	109.44	108.43	109.19	108.31	108.18	106	109.56	110.51	109.8	106.41	109.01	105.78	109.63	109.53	107.74	109.13	108.42	107.23	108.63	108.23	108.78	107.64	107.89	107.45	110.56	108.01	109.39	109.28	108.54	106.46	109.02	106.95	108.09	106.82
106.46	105.59	105.9	107.35	106.79	106.63	106.12	107.38	103.65	105.96	106.61	103.84	105.61	105.42	106.5	108.27	106.74	107.33	107.98	104.67	105.22	106.33	107.98	107.77	106.09	106.99	105.39	106.86	107.57	105.5	107.06	106.11	107.55	104.75	105.5	107.68	107.08	106.79	106.19	105.58	105.44	105.08	105.85	107.24	108.67	107.02	108.66	104.86	105.97	105.79
106.56	106.96	107.18	106.54	108.87	109.11	108.12	107.64	106.72	108.97	107.77	107.86	109.64	108.58	107.27	105.8	106.54	107.28	109.69	108.56	110.39	109.49	108.37	108.62	106.44	109.54	108.13	107.48	109.12	109.14	106.81	106.35	109.86	107.46	108.82	109.5	107.2	107.85	106.98	108.91	107.27	108.43	107.58	107.66	106.63	107.56	105.69	109.75	108.69	108.37
102.98	97.383	99.689	102.75	99.96	102.88	100.78	101.03	101.13	105.1	100.29	100.51	101.4	101.52	100.37	103.38	102.08	103.3	100.02	100.89	104.94	102.37	101.54	101.77	101.3	99.933	100.48	101.07	101.33	101.91	100.8	102.68	101.16	101.45	101.8	101.77	100.03	100.98	101.72	100.67	101.66	102.4	101.34	102.55	101.27	101.13	99.932	100.58	102.08	101
102.17	100.64	100.74	100.76	101.84	102.98	101.64	100.42	101.47	101.21	99.525	100.73	100.12	100.35	101.49	102.63	102.43	100.43	101.24	102.24	100.52	101.91	100.61	100.33	100.42	97.384	99.892	100.24	101.76	98.939	100.12	100.95	98.648	101.28	99.527	102.21	100.26	99.834	100.83	101.57	102.96	101.63	102.68	98.547	102.47	99.727	100.83	99.605	97.863	100.19
98.831	98.034	99.946	101.01	99.701	97.904	99.183	97.803	98.314	99.363	99.689	97.949	97.672	99.894	100.48	96.724	99.054	97.294	101.12	97.873	101.16	97.854	98.362	99.625	97.311	98.78	100.39	98.921	98.995	99.677	101.22	100.16	98.983	99.714	99.034	97.243	101.5	98.509	97.947	99.599	97.638	99.156	98.039	98.492	98.943	96.856	97.484	98.329	99.983	98.39
109.31	106.82	106.35	106.41	106.67	109.79	108.09	108.78	107.46	109.02	110.72	109.05	109.07	109.19	108.75	106.54	105.77	109.74	108	108.96	108.78	108.91	108.84	112.97	110.19	107.72	108.56	107.63	108.33	106.58	107.33	106.51	110.51	109.7	109.2	107.2	109.02	108.92	108.94	109.3	109.82	109.92	106.4	108.6	109.29	108.83	108.15	107.44	107.16	109.14
104.77	104.85	105.75	104.63	105.03	104.31	108.86	106.18	106.98	107.78	107.14	105.94	107.52	104.98	103.6	106.75	105.13	104.48	106.27	107.21	104.89	105.54	106.47	108.06	104.98	104.19	103.8	105.68	105.89	105.55	106.17	106.5	107.15	105.92	108.19	106.46	106.41	103.84	106.07	104.1	104.5	102.57	105.4	105.6	105.81	104.71	104.72	106.73	104.93	104.49
108	105.96	108.35	106.04	106.29	105.74	105.12	105.92	106.48	104.2	105.5	105.29	106.25	105.21	104.66	103.21	105.07	104.36	102.83	104.34	106.34	105.14	105.2	103.52	103.35	106.58	104.15	105.66	105.31	105.41	106.68	106.4	103.54	105.48	104.51	106.31	105.21	106.36	104.08	103.96	104.59	106.46	104.57	108.44	104.99	102.72	108.8	105.81	106.44	105.81
98.91	95.918	98.635	96.397	98.703	97.854	101.86	96.551	96.916	99.003	98.68	97.726	97.3	97.155	97.451	98.092	97.927	97.12	98.762	96.892	97.441	99.798	101.22	98.799	98.133	98.387	97.493	97.933	98.656	98.643	97.51	98.765	95.58	98.746	96.741	97.723	98.169	98.228	98.962	98.004	97.432	96.224	98.313	97.697	97.463	98.054	97.2	95.97	100.08	96.829
106.57	105.13	103.46	107.59	105.83	104.79	107.02	108.12	105.6	105.2	104.9	105.7	106.4	107.55	105.28	108.54	104.16	102.99	105.44	103.54	105.18	106.13	107.57	105.62	105.68	104.83	105.37	105.89	105.39	105.8	105.95	105.3	105.03	106.67	105.95	106.43	105.42	105.66	108.53	102.7	105.1	106.16	104.73	107.01	106.83	106.46	105.91	106.11	105.47	107.38
106.82	107.82	107.01	107.99	106.84	109.32	108.37	106.17	107.08	108.39	108.73	106.14	107.4	107.83	107.22	107.2	106.62	108.34	108.02	109.51	106.84	107.2	108.68	109.11	109.02	109.26	108.61	107.09	107.97	107.57	108.08	107	107.86	105.1	106.4	108.89	108.97	105.71	108.05	108.03	109.58	108.47	107.26	108.03	107.27	105.32	108.27	109.07	106.13	107.7
107.66	108.12	108.94	108.58	108.46	109.91	105.25	106.15	107.48	106.02	108.06	107.6	108.43	107.83	108.81	105.68	106.85	106.54	108.95	108.73	108.92	109.71	107.89	108.6	108.92	109.31	104.62	107.88	108.29	109.08	109.09	107.54	109.09	109.95	108.59	107.94	108.03	107.95	108.9	105.72	110.09	108.62	107.11	108.04	108.82	107.63	109.07	108.93	108.74	109.16
106.78	106.92	105.66	106.12	103.9	107.33	106.22	107.7	107.41	107.92	103.63	107.24	106.83	106.86	106.37	105.96	107.89	107.68	105.58	104.31	105.07	108.01	106.9	106.84	106.9	107.35	104.89	105.41	106.59	105.37	106.51	106.29	103.66	106.67	106.15	104.92	105.72	106.34	104.28	105.27	105.24	106.8	106.49	106.57	106.48	106.18	107.77	105.02	106.87	106.91
106.32	105.06	105.68	106.28	106.05	106.64	103.57	105.79	107.11	106.78	107.25	105.85	106.57	106.98	103.56	104.43	105.75	106.6	107	105.78	105.28	105.47	104.82	107.62	103.3	104.62	106.1	107.67	105.61	106.19	107.72	107.84	106.56	105.07	105.89	106.57	104.87	108.95	106.4	105.77	106.5	104.71	106.19	106.35	105.53	108.08	106.4	105.95	108.63	107.24
101.33	100.23	102.32	99.742	98.173	101.14	98.938	100.99	101.54	99.759	98.873	101.45	101.64	101.48	101.97	99.885	99.7	100.81	101.35	99.621	101.21	102.03	100.99	102.14	98.75	99.948	98.79	101.29	99.033	99.683	102.03	101.5	101.74	100.88	100.62	97.229	101.38	99.701	100.14	102.06	100.61	101.4	103.08	100.11	100.95	99.524	100.78	101.25	100.29	102.01
106.47	104.95	104.63	108.52	104.48	105.35	105.61	105.54	104.27	107.54	107.12	106	107.96	103.08	105.84	106.38	106.46	105.05	104.89	102.34	105.43	104.84	106.98	106.66	106.15	107.56	105	105.19	104.4	105.24	104.14	104.42	106.38	107.12	106.31	105.86	105.16	106.46	105.82	106.07	105.03	103.57	106.27	106.65	105.61	106.43	107.92	105.09	106.46	107.85
100.12	99.094	96.297	101.93	99.42	99.431	99.502	98.593	95.527	97.99	97.276	96.166	99.048	98.9	100.25	97.631	100.44	100.67	98.674	98.592	99.54	96.723	98.582	99.978	98.232	99.876	97.736	97.882	100.86	98.101	97.957	98.705	100.11	99.318	99.724	98.736	99.2	99.646	99.347	99.069	99.533	97.401	97.763	98.879	98.756	98.454	98.934	99.362	100.07	101.45
105.11	107.39	105.41	107.18	106.08	105.32	105.73	104.05	105.25	105.34	104.65	105.9	106.75	107.26	104.81	105.33	103.64	104.68	104.19	105.36	105.16	104.84	105.8	106.21	107.01	101.87	103.44	107.5	103.33	105.55	105.63	104.71	104.58	104.47	106.42	105.63	105.71	104.35	104.76	104.19	108.21	105.44	103.12	105.14	105.41	105.35	106.41	104.58	107.6	103.36
108.24	110.21	107.17	109.06	107.87	107.84	107.92	108.79	108.06	107.87	108.66	109.23	109.39	107.64	109.18	109.64	107.44	108.15	108.39	107.43	108.93	109.25	109.33	106.69	107.04	108.28	111.64	108.38	108.01	108.42	109.12	107.71	108.57	108.22	109.59	109.12	110.53	108.46	107.6	107.23	108.75	109.38	108.95	107.68	108.35	107.6	108.99	108.33	107.66	106.79
108.29	107.17	107.91	106.98	110.23	108.43	107.63	106.74	108.62	109.08	107.91	108.76	108.82	106.74	108	106.62	107.06	107.98	109.68	106.92	110.04	106.45	107.09	109.08	108.09	104.97	108.23	108.48	106.29	109.26	107.18	108.04	108.51	108.65	107.78	107.23	109.98	106.35	107.76	109.43	106.38	108.95	107.32	107.43	107.8	108.64	105.49	108.04	106.96	106.45
106.88	105.83	106.44	107.72	105.74	106.35	106.54	107.51	107.48	106.53	103.59	106.25	106.4	105.27	105.3	106.94	106.11	105.38	107.21	104.62	106.21	107.27	106.69	106.45	107.69	107.23	106.86	105.03	108.14	105.17	105.63	107.59	105.38	105.42	105.08	107.01	107.86	105.99	107.61	106.37	109.85	104.58	107.87	103.94	106	105.13	108.01	107.63	108.62	106.46
98.335	99.361	97.472	95.529	99.013	96.14	95.708	96.012	100.71	98.309	95.309	98.82	98.386	98.787	99.368	96.727	97.329	96.739	96.515	98.582	98.413	97.998	98.731	100.12	100.14	98.573	99.236	97.121	98.126	97.317	97.83	98.596	98.052	98.727	96.81	97.644	97.227	99.441	97.354	98.981	98.867	100.68	96.064	98.134	96.62	100.39	96.914	98.95	97.286	97.14
106.99	106.34	106.18	107.12	108.81	108.57	107.61	108.76	107.75	107.44	106.96	106.24	107.37	109.1	106.01	107.12	106.71	105.18	107.71	105.94	107.93	108.76	106.52	106.55	106.58	108.43	109.48	108	109.4	106.64	107.91	107.62	108.22	109.52	106	106.08	105.09	109.37	107.51	104.68	110.39	106.89	106.92	110.96	108.6	105.87	106.94	108.57	106	108.3
105.92	109.08	106.82	109.44	109.18	107.26	108.73	109.07	108.57	108.53	110.79	108.18	107.36	107.68	106.42	106.91	107.83	107.33	108.59	110.66	109.45	108.95	108.22	107.77	110.01	109.49	108.14	109.59	107.44	106.8	109.22	108.83	109.07	107.27	108.57	107.42	110.76	107.6	109.01	109	109.37	108.97	107.18	106.42	110.51	109.75	108.71	109.82	108.71	106.72
110.54	106.59	109.86	107.69	107.35	109.15	108.04	108.8	108.36	108.71	108.53	108.24	107.32	106.88	105.81	108.39	109.85	110.18	110.27	106.22	107.54	109.3	109.4	109.16	110.4	108.59	108.1	107.59	107.52	108.19	108.89	107.86	109.93	109.67	108.98	108.61	108.77	107.15	108.25	107.97	107.66	108.38	108.48	110.52	108.28	107.65	106.8	107.54	108.29	107.16
106.34	106.73	104.96	105.66	105.63	104.93	105.45	106.21	109.28	108.38	104.8	103.94	106.76	104.58	105.05	106.31	105.17	105.33	105.29	107.21	104.65	105.29	105.02	106.17	104.98	104.31	106.14	106.96	104.96	105.49	105.32	106.31	104.14	105.75	106.01	106.14	106.13	107.34	104.43	106.04	106.11	107.02	104.08	104.84	107.95	105.22	103.75	105.93	104.54	104.44
110.04	110.52	108.93	109.54	109.21	106.67	107.66	107.6	106.71	108.76	109.12	109.47	109	108.77	107.44	107.28	107.64	107.97	106.98	109.05	108.48	108.31	110.73	107.48	108.09	109.46	109.86	108.32	108.01	106.88	107.52	109.52	107.43	108.81	108.71	111.22	108.97	107.75	107.06	107.73	108.47	108.68	106.99	108.34	110.7	109.44	105.37	106.13	108.89	108.64
105.62	106.16	105.19	105.12	106.82	105.05	106.56	104.04	102.91	105.27	103.43	103.96	106.47	106.6	105.79	105.63	105.48	104.96	108.37	105.92	106.45	105.96	107.03	107.59	106.26	105.49	106.91	104.83	106.09	106.33	106.7	106.61	105.72	105.66	104.95	103.69	105.19	105.81	105.3	104.52	105.04	104.66	105.98	104.44	106.27	107.67	105.57	107.62	104.09	107.39
98.894	98.51	98.336	97.348	98.135	98.478	98.666	97.609	97.119	98.536	98.537	98.193	96.615	98.97	99.485	98.367	98.108	96.258	99.494	98.942	98.145	97.178	97.225	97.678	96.143	98.364	98.875	98.728	97.902	97.279	98.47	99.437	98.135	97.869	95.045	95.812	96.918	98.837	98.784	97.964	96.763	97.504	99.449	97.731	95.401	97.952	100.04	96.825	99.251	97.76
107.08	107.73	105.74	107.07	106.38	108.98	106.33	106.47	105.93	106.4	104.91	106.48	104.49	105.57	105.83	106.26	108.02	109.78	107.63	105.66	106.06	105.83	108.65	106.06	106.07	106.35	105.81	107.21	107.71	107.21	107.25	107.17	107.37	107.08	107.48	105.68	106.36	108.21	105.74	107.3	105.95	107.38	107.96	105.29	105.12	105.51	106.81	107.27	105.84	108.5
98.21	96.027	99.427	96.506	98.402	99.345	97.19	99.503	99.521	98.554	96.985	100.41	97.759	97.647	98.401	97.559	96.427	99.348	96.741	95.883	98.333	96.923	99.004	98.474	98.965	95.86	99.153	98.931	95.408	96.808	95.138	97.868	97.799	99.529	95.954	98.108	99.713	97.474	99.843	98.893	98.575	99.586	98.659	97.155	96.748	98.04	97.649	96.553	96.95	97.943
97.209	99.568	99.649	99.517	97.675	97.229	98.096	96.21	99.019	97.258	97.632	98.036	97.76	97.854	96.47	97.482	97.308	96.758	96.308	97.132	99.698	98.174	99.411	97.16	99.241	97.161	98.393	97.824	97.087	99.384	97.579	97.57	97.492	97.699	98.634	98.27	97.967	97.517	96.148	98.58	97.906	98.024	99.229	96.68	96.59	98.717	97.291	96.773	96.791	98.528
107.73	104.01	109.31	104.52	105.63	106.29	106.87	104.59	104.39	104.14	105.95	106.84	104.55	105.38	105.92	105.82	107.93	104.49	105.98	105.46	105.88	106.69	105.39	104.93	104.12	104.26	106	105.41	106.04	106.47	106.54	102.37	107.06	105.67	104.35	106.71	105.03	105.91	105.25	106.99	105.21	107.23	105.13	105.34	104.91	104.65	104.82	105.75	106.55	104.31
99.19	98.313	98.152	97.081	100.17	98.421	97.442	99.419	98.601	98.392	98.555	99.577	97.223	99.279	96.318	99.065	96.146	97.44	98.774	99.838	97.704	96.842	100.15	98.719	97.971	97.383	96.632	100.6	98.375	97.416	98.892	97.888	97.006	98.918	97.042	94.141	97.918	96.953	97.02	97.606	96.75	99.525	96.244	98.839	97.908	97.003	97.641	97.487	98.953	98.008
105.07	103.35	105.19	107.88	104.95	105.85	106.65	107.56	105.99	103.42	105.42	104.08	105.88	105.35	103.9	106.81	104.53	105.18	105.12	106.86	105.08	104.75	106.5	104.52	106.81	104.89	106.01	106.97	103.79	106.32	107.33	105.78	105.21	103.76	105.12	106.45	106.14	105.09	105.17	106.11	104.21	104.3	103.01	107.27	105.6	105.44	106.73	103.93	105.7	105.5
109.15	106.25	110.13	108.53	110.93	109.12	108.27	108.69	107.28	109.19	107.79	108.72	107.86	108.56	107.85	108.2	107.22	108.31	108.52	107.56	108.64	108.44	106.23	106.9	107.75	106.85	109.31	109.28	109.92	108.51	107.59	108.6	108.79	109.53	108.19	107.96	109.66	106.46	108.61	108.59	106.23	108.25	109.58	107.26	107.76	108.21	108.92	106.25	107.05	105.16
106.67	105.56	108.01	106.03	106.97	104.22	107.05	107.59	106.12	105.22	106.1	104.92	104.44	107.77	106.08	107.23	104.6	104.46	105.25	104.78	106.02	105.09	104.1	105.08	105.89	106.84	104.73	103	105.1	104.73	108.74	103.68	105.79	105.7	105.28	103.91	105.34	105.8	105.87	106.25	107.74	104.16	106.86	107.05	107.29	105.3	105.04	106	105.82	103.59
106.78	110.7	107.71	109.97	107.92	110.04	107.38	109	107.61	108.43	110.68	109.85	109.96	108.06	109.85	109.03	108.13	109.21	110.6	109.65	109.6	108.85	107.44	106.14	108.17	107.06	108.71	107.23	108.87	107.74	107.22	107.16	107.34	108.49	109.29	107.32	109.59	108.22	106.51	107.14	108.79	110.38	108.22	110.2	108.04	107.53	111.85	108.29	109.55	108.83
107.69	108.36	107.34	108	106.5	107.64	107.27	105.89	107.97	107.25	107.03	106.01	108.52	105.67	107.56	109.65	108.23	108.45	108.51	109.21	107.26	105.02	108.78	106.75	109.41	108.41	107.8	108.13	107.21	105.28	106.93	108.41	107.24	107.25	107.72	107.97	109.1	108.14	108.6	105.55	106.48	107.19	107.31	107.23	109.18	107.89	108.79	108.76	110.47	108.4
99.542	99.354	97.938	99.739	99.098	98.892	101.31	99.647	99.385	99.265	98.534	99.973	99.846	98.915	99.242	99.866	98.528	97.455	98.871	98.064	97.982	99.129	100.29	99.628	102.03	97.1	101.57	98.863	98.647	97.86	97.864	100.63	97.569	99.308	100.97	99.442	99.527	99.156	100.04	99.412	101.15	100.55	98.962	98.988	99.546	101.1	99.081	100.75	101.62	100.59
98.637	97.982	98.971	96.833	98.203	99.685	99.516	97.052	98.007	101.57	99.781	98.594	98.981	99.162	97.853	98.88	99.752	99.12	97.876	98.966	99.829	98.764	97.449	97.761	98.018	99.743	100.67	97.836	98.759	99.656	100.53	98.737	100.43	100.53	99.043	99.332	99.964	97.608	98.17	99.796	96.926	95.331	96.405	100.06	100.23	103.58	99.76	99.745	99.663	100.12
105.38	106.98	104.6	103.96	105.5	106	106.62	106.53	106.61	105.79	104.36	105.67	105.29	106.64	107.32	104.97	107.2	104.99	107.58	103.59	106.87	105.15	108.4	106.4	106.41	106.82	106.11	106.24	105.13	104.17	104.01	104.42	106.64	102.88	103.4	107.83	106.05	106.05	105.51	105.48	105.55	105.17	105.2	104.87	106.55	106.48	106.39	106.2	104.76	105.01
98.143	98.991	99.941	97.302	96.455	100.69	99.097	98.251	99.442	97.06	98.961	98.105	99.31	98.897	99.454	95.662	97.534	98.233	97.714	97.092	96.273	97.465	97.256	97.147	98.498	97.951	96.751	97.487	96.09	96.645	97.908	97.673	96.631	96.574	97.737	97.761	99.509	98.977	100.55	98.617	97.867	100.27	98.368	96.821	98.783	97.291	98.015	98.101	96.346	98.537
106.48	106.8	105.81	106.35	105.94	105.81	104.43	108.41	107.13	105.65	104.66	107.7	104.94	105.02	106.34	107.99	106.95	105.64	106.53	106	105.72	108.54	107.79	105.87	106.67	105.28	106.05	107.14	106.95	107.11	107.79	105.39	105.31	106.58	106.43	108.02	106.82	107.99	107.16	105.36	105.77	105.92	106.68	105.79	107.81	106.53	105.17	106.9	104.27	105.88
99.992	99.279	99.208	98.588	101.13	98.114	97.578	97.313	98.086	98.426	96.396	98.659	100.05	98.878	98.417	102.78	98.353	98.232	99.02	97.5	99.579	97.921	99.245	98.465	98.392	99.209	100.49	97.285	100.42	99.299	97.917	98.289	99.709	97.845	98.212	97.058	98.705	101.44	98.546	99.848	99.102	98.769	96.81	98.971	98.09	99.09	98.982	97.559	99.388	100.93
98.35	98.488	99.037	98.744	101.1	98.237	98.872	97.174	98.696	96.279	98.107	98.24	97.967	98.81	99.911	98.772	99.352	97.935	98.773	98.817	98.015	100.19	99.844	98.014	96.91	101.4	99.373	100.08	99.377	99.734	100.31	98.988	101.58	100.61	101.83	98.322	100.17	99.732	99.181	98.712	101.26	97.558	97.421	99.35	99.259	99.048	99.186	97.346	100.55	99.818
105.47	105.58	106.43	106.39	106	105.71	104.98	107.56	105.91	104.22	106.72	105.9	104.73	105.9	103.97	104.83	105.41	105.71	106.95	105.5	104.56	103.88	105.37	104.42	106.46	107.74	106.11	105.46	105.05	105.13	103.86	105.07	104.77	105.68	107.17	104.61	105.9	106.28	107	106.12	105.64	107.43	103.83	105.44	106.55	106.54	107.44	104.95	105.55	104.47
105.83	104.42	106.38	107.54	104.22	106.83	104.07	105.75	106.49	106.49	105.88	106.9	105.33	107.14	107.07	106.56	103.02	103.71	105.96	107.22	105.18	104.43	105.66	106.14	105.43	105.54	103.71	104.86	106.83	107.37	103.76	105.3	106.93	105.85	105.27	104.61	106.94	104.44	108.31	106.06	103.59	106.78	104.43	108.11	106.98	104.04	105.58	105.16	105.99	106.42
104.99	104.44	106.25	104.83	108.66	104.9	105.75	104.66	104.95	105.43	103.82	106.11	105.12	104.69	105.88	106.54	104.26	106.77	105.03	102.62	106.31	104.12	104.5	106.08	106.32	103.23	105.52	103.8	105.74	104.11	104.78	104.81	105.14	104.6	105.84	103.87	104.83	106.14	105.24	104.76	103.92	103.9	104.94	104.97	104.64	105.81	106.62	106.31	106.32	105.4
105.81	106.16	105.7	103.3	105.58	104.5	105.48	106.43	106.74	104.12	105	105.91	106.19	103.97	104.9	106.66	104.2	107.81	105.69	105.38	104.83	104.82	106.09	105.54	106.16	105.44	103.47	104.6	104.49	103.04	106.11	104.78	105.46	104.54	105.84	106.13	106.11	105.3	103.19	105.55	105.45	104.07	106.79	108.3	105.95	106.84	106.22	103.99	106.22	104.63
104.77	106.04	105.6	106.26	106.95	105.58	105.53	105.16	105.26	106.97	105.74	106.78	103.73	105.75	104.14	104.82	105.68	107.04	107.05	106.05	103.92	104.61	106.65	107.16	105.04	104.85	104.59	105.43	105.48	104.28	104.89	106.99	107.61	105.08	105.46	105.25	104.45	107.59	103.47	106.63	103.96	105.32	105.86	105.28	105.07	107.42	106.6	105.21	106.47	104.53
108.05	104.51	105.03	106.85	105.88	104.8	105.55	106.06	104.34	105.19	107.05	104.34	104.99	105.75	104.38	105.69	107.37	106.12	104.82	105.83	105.44	106.63	106.32	107.04	104.49	106.56	105.58	104.67	105.75	107.81	105.3	104.15	105.16	103.4	105.07	108.25	105.8	104.75	104.37	105.83	105.2	104.72	104.97	106.57	105.44	103.87	106.35	106.35	104.52	104.64
107.65	108.34	108.62	108.67	108.36	110.17	108.28	107.93	108.27	107.85	108.95	108.04	109.8	107.57	106.84	108.4	108.35	110.52	110.11	107.42	108.09	104.73	107.8	108.38	109.68	109.45	109.76	109.04	107.03	109.8	107.39	107.35	107.42	107.51	109.19	107.63	108.95	108.68	107.6	106.39	107.93	108.27	107.92	108.07	107.61	109.82	107.27	109.5	108.79	110.48
105.57	105.78	104.58	104.02	107.05	107.56	105.6	105.93	106.9	103.34	104.85	105.81	104.7	106.05	106.83	104.99	107.49	104.47	105.61	106.18	106.12	106.28	105.11	106.16	105.39	104.99	104.67	106.49	106.74	104.73	103.16	104.27	105.17	105.92	105.99	104.35	104.08	106.49	105.3	105.5	104.25	106.18	104.74	106.59	106.27	106.06	105.08	103.88	107.05	105.13
106.43	104.21	104.77	105.05	107.03	105.04	104.97	106.85	105.87	104.8	105.42	105.2	104.36	106.7	103.38	105.71	104.2	104.8	104.33	106.99	108.03	107.29	105.23	106.23	104.1	105.6	104.76	103.77	105.38	104.39	105.02	107.38	104.34	105.82	107.62	105.42	105.09	105.99	103.96	104.84	105.25	106.89	105.58	106.22	106.36	104.67	104.79	105.36	106.05	105.85
107.54	104.97	107.14	104.55	106.81	106.51	106.1	108.74	108.21	107.79	106.92	105.23	106.79	107.5	109.52	106.78	106.51	104.75	107.83	107.49	106.16	106.17	106.69	107.45	107.53	106.48	106.54	105.72	105.38	103.86	104.95	106.08	107.9	106.53	106.06	107.69	106.24	106.94	106.02	108.9	105.52	107.91	106.83	107.96	106.18	106.52	106.25	108.29	105.25	107.14
107.02	106.42	107.28	105.71	104.79	105.06	105.53	105.09	103.82	105.64	105.45	104.9	106.16	103.58	103.16	105.56	106.72	108.13	107.42	104.89	105.29	104.87	107.15	107.04	104.38	105.63	103.72	105.48	104.57	104.85	105.96	105.67	105.14	103.53	106.88	105.51	102.79	105.19	105.5	104.24	105.37	107.19	105.5	105.76	104.76	106.44	104.77	105.15	105.17	107.21
108.53	108.69	109.11	108.46	106.49	110.04	109.92	106.02	106.73	109.24	108.58	106.48	107.1	109.28	106.94	109.02	107.26	110.24	109.23	107.32	107.64	108.7	108.99	108.58	109.68	108.74	107.72	107.49	108.6	107.9	109.22	107.07	108.04	107.62	106.74	107.54	107.82	109.12	109.53	107.4	107.96	108.78	108.66	108.19	111.48	108.25	106.47	110.65	107.65	108.59
104.22	105.82	106.4	106.29	107.52	107.33	105.9	104.51	107.84	105.24	105.54	106.76	105.71	106.31	105.44	105.56	106.26	105.43	108.75	105.72	105.14	106.06	105.19	106.53	105.49	105.26	105.72	106.26	106.83	105.39	107.55	104.88	107.39	105.43	106.37	105.31	105.83	103.94	105.21	106.28	106.85	103.81	105.52	103.9	106.13	107.28	106.03	104.65	106.62	104.72
104.77	108.03	105.65	106.49	107.14	107.35	107.13	105.85	109.17	106.96	106.56	109.02	105.71	105.96	105.73	105.55	104.06	105.78	107.44	110.12	105.18	106.06	108.69	106.58	107.06	106.56	107.72	108.27	107.48	106.08	110.14	109.18	103.78	108.67	105.51	105.63	104.9	105.26	105.16	108.44	105.47	109.82	107.02	107.27	108.56	108.39	105.1	106.52	108.08	106.01
105.29	108.28	109.13	108.1	110.77	106.09	106.73	109.45	107.58	108.58	107.55	107.93	107.69	108.54	108.67	108.59	108.62	108.72	107.24	111.59	107.7	108.94	108.48	106.49	110.24	110.39	110.81	105.46	109.54	106.79	107.29	107.76	106.72	107.42	107.9	106.75	108.13	108.25	107.39	106.1	108.67	107.87	108.68	109.21	109.17	108.46	106.46	107.97	106.86	107.29
105.55	107.73	107.5	107.79	106.8	108.27	107.7	106.94	106.94	106.21	103.86	108.79	107.74	107.94	106.95	107.7	105.27	104.51	107.32	106.65	106.92	105.69	106.99	108.83	105.16	107.17	107.14	105.84	105.23	106.21	107.13	104.64	107.42	104.65	106.64	107.52	107.24	105.73	103.67	106.65	107.49	106.2	105.64	105.91	106.55	105.91	106.56	106.54	107.28	108.41
102.51	101.85	100.85	101.28	101.71	102.12	102.89	103.81	101.96	100.3	97.282	101.3	98.227	101.77	100.61	102.07	99.776	100.9	100.56	102.42	100.68	101.73	101.34	100.18	100.71	99.983	100.12	100.66	100.95	99.015	100.39	101.48	102.41	100.93	99.416	102.16	101.45	101.88	100.47	101.84	101.64	100.58	100.22	102.29	101.23	100.82	99.871	101.76	100.34	102.25
107.21	108.84	109.53	109.58	106.53	106.35	107.32	108.7	109.23	106.97	105.42	109.36	109.7	107.97	108.87	109.66	107.97	108.3	106.74	107.1	106.87	106.73	109.29	106.64	107.3	106.19	105.28	108.17	108.03	107.91	106.56	108.78	107.11	107.26	108.16	108.94	106.89	107.31	106.92	108.37	107.37	106.87	108.42	108.08	106.16	106.79	108.44	106.43	107.34	108.23
102.97	106.54	105.22	105.06	104.98	108.38	104.98	107.95	107.22	104.41	106.81	106.65	104.6	105.25	104.63	108.65	106.12	104.98	104.72	104.28	104.64	105.48	107.9	108.2	104.77	105.72	103.84	105.68	106.37	105.73	105.73	106.53	105.49	105.3	105.07	104.48	105.6	104.67	105.76	104.48	105.9	105.92	106.12	106.16	104.62	104.73	106.44	106.75	105.69	106.4
105.69	107.12	105.98	104.94	104.62	106.78	103.18	106.48	104.59	105.6	106.65	105.18	105.69	106.16	105.4	105.67	107.38	105.22	105.53	105.5	104.83	106.08	107.01	104.85	105.11	106.5	106.02	104.31	107.15	108.08	106.16	104.84	103.83	104.39	105.1	105.14	106.48	107.35	104.92	105.67	104.52	106.86	105.34	105.06	103.26	106.86	104.84	109.08	105.22	104.82
103.04	105.06	106.54	106.97	103.69	106.15	104.86	106.43	104.13	106.02	106	105.59	107.53	104.28	107.11	107.01	106.3	107.65	105.47	107.1	107.14	105.85	107.39	106.84	106.35	108.32	104.61	104.92	106.11	107.55	107.73	104.93	105.43	104.15	105.31	107.38	104.87	107.21	105.17	107.51	106.47	104.73	105.75	103.5	104.45	107.6	106.23	104.8	104.66	105.6
106.47	106.89	105.74	106.13	105.42	105.74	105.56	107.34	105.94	106.18	106.02	104.8	105.51	108.17	106.05	105.19	106.63	105.17	104.22	105.08	107.27	106.96	107.71	106.65	105.84	104.52	108.17	106.35	103.96	105.96	106.93	106.14	105.64	106.42	105.91	108.04	106.09	107.57	107.25	107.89	104.9	105.13	105.45	106.15	108.23	107.01	107.57	106.1	105.06	105.37
109.33	107.31	108.34	108.94	108.38	107.99	107.36	109.88	106.44	109.14	109.58	108.9	106.69	106.85	107.05	107.34	107.04	109.86	106.65	106.46	109.39	107.52	108.48	108.54	109.34	109.94	109.02	110.51	107.36	106.89	107.34	108.09	108.44	108.18	107.99	107.53	108.88	105.8	109.65	107.97	109.04	107.6	107.8	106.46	107.62	108.94	109.66	108.04	110.41	108.78
108.84	109.88	108.86	108.75	108.13	107.3	108.91	108.19	107.47	108.32	109.2	107.57	109.66	109.57	106.81	110.05	107.42	108.03	107.51	105.48	107.7	108.81	111.23	110.83	107.95	107.52	107.38	108.16	110.4	110.41	108.76	109.34	107.39	107.98	108.09	109.01	108.18	108.27	108.48	106.45	108.93	107.36	109.03	107.07	109.33	110.53	107.34	107.75	108.66	106.63
106.09	104.97	103.92	104.33	105.96	105.2	106.04	107.23	107.23	106.87	105.85	106.53	106.78	107.76	106.8	107.2	104.61	105.23	103.65	105.42	106.27	105.6	105.55	105.28	107.75	106.35	106.77	103.14	106.03	104.8	105.69	107.71	106.57	104.88	107.02	105.41	107.9	104.92	106.11	103	102.96	104.89	104.32	107.22	104.57	107.23	108.27	106.31	105.84	105.79
101.92	104.38	103.05	104.05	104.12	102.39	100.56	102.51	102.4	101.29	103.28	106.08	102.79	103.19	105.12	101.73	104.37	103.95	101.94	102.82	103.44	104.77	102.98	102.36	101.95	101.63	104.27	102.52	104.11	103.29	103.76	104.07	102.2	103.86	100.45	104.05	103.78	104.75	103.6	103.84	103.6	101	103.29	104.17	102.37	102.78	102.78	104.15	101.58	103.71
107.8	105.85	107.72	107.3	106.11	110.18	106.53	107.51	109.18	107.59	109.09	108.79	108.91	106.01	108.31	108.86	110.49	108.83	107.23	104.91	107.12	109.64	107.63	107.96	108.57	107.78	111.03	107.89	108.49	105.98	108.44	106.07	107.64	109.04	110.27	107.32	107.84	108.2	107.05	110.09	109.75	109.88	106.1	107.79	108.02	110.11	109.15	109.61	108.69	108.56
108.46	109.24	107.44	108.1	109.1	107.1	107.98	106.94	109.77	107.44	107.38	107.91	107.38	106.39	106.27	106.1	106.94	108.99	106.7	109.54	110.67	106.75	105.04	109.68	106.34	107.93	108.42	108.41	110.05	108.45	108.63	108.53	105.86	107.47	109.1	107.85	107.38	107.76	108	106.87	105.67	106.14	108.71	107.77	107.54	107.01	108.34	108	108.33	106.14
104.66	106.58	106.82	104.77	104.24	106	106.52	105.81	106.85	107.72	105.11	105.38	107.28	105.22	104.72	104.34	106.51	105.27	106.92	103.76	105.13	106.1	105.2	108.54	108.5	104.36	107.13	105.65	106.3	105.93	104.37	107.64	104.7	105.74	105.23	104.61	107.81	104.67	103.41	105.66	106.83	106.09	108	105.03	104.34	104.69	105.08	105.08	104	104.54
104.8	106.59	106.39	106.37	104.97	108.15	105.16	105.3	105.57	105.61	105.26	104.61	103.35	105.5	104.28	104.95	105.76	105.85	109.06	104.83	107.12	102.37	104	106.82	106.12	105.37	104.65	106.89	104.19	105.1	105.33	104.86	106.85	107.59	104.89	104.43	106.53	106.42	103.98	105.95	105.69	105.54	105.48	104.8	104.98	105.26	105.95	104.1	106.8	107.35
104.17	107.11	106.56	107.32	104.26	105.19	105.45	106.85	107.6	106.06	104.31	106.94	107.29	105.93	107.01	105.77	107.59	105.69	105.73	105.04	107.98	105.08	108.29	106.99	106.06	105.12	107.04	106.69	108.24	107.46	107.3	105.75	106.75	105.8	106.46	106.05	107.7	107.08	105.88	105.89	105.14	105.91	105.12	107	106.18	104.77	106.49	105.44	106.86	105.88
101.86	103.18	102.81	102.04	104.84	100.76	105.27	102.72	101.73	102.26	103.35	103.7	102.92	102.2	100.21	102.75	104.15	102.33	103.3	104.64	100.89	101.55	101.42	102.83	102.87	101.57	103.75	102.68	102.68	102.91	104.58	104.13	102.52	101.18	103.25	100.05	103.76	106.04	101.37	103.95	104.86	104.41	101.79	103.72	102.34	102.2	102.9	103.69	102.38	102.4
103.2	106.18	104.79	105	106.7	105.91	106.41	105.67	104.6	105.93	103.56	105.43	104.73	105.15	105.11	107.94	104.82	105.15	105.3	104.75	104.67	105.44	105.23	105.2	105.28	105.86	106.46	103.69	105.07	107.34	104.64	106.93	104.6	103.99	104.83	107.62	105.52	105.22	103.56	104.95	105.42	107.06	106.22	105.73	105.91	104.11	105.79	104.98	104.21	105.71
110.45	109.42	108.59	111.78	111.79	111.53	112.02	108.98	109.61	108.44	111.76	111.3	109.48	111.84	108.14	109.13	110.79	111.19	108.43	108.85	111.56	110.52	111.82	110.42	109.31	111.78	109.64	108.81	110.53	111.51	110.82	110.16	108.62	110.03	110.49	110.3	109.96	110.59	109.57	111.84	111.98	110.41	110.67	108.74	112.02	109.17	110.27	110.87	110.72	111.26
107.54	108.78	110.84	106.04	108.76	106.26	107.7	109.24	107.88	108.6	107.86	106.32	106.63	107.54	107.76	107.81	108.5	108.84	110.82	106.41	108.72	106.7	106.61	107.37	106.82	108.51	106.57	108.98	109.3	108.66	106.71	109.11	108.37	107.21	108.9	106.48	108.49	108.54	105.62	108.06	108.07	108.11	109.62	107.93	108.83	107.56	106.09	109.79	107.02	110.13
105.41	104.1	107.56	107.26	106.56	106.32	104.68	105.02	104.71	105.24	105.56	105.32	104.01	106.77	106.1	105.35	105.56	104.95	104.63	105	105.74	107.04	106.32	107.46	107.11	104.09	106.05	104.63	104.71	106.5	105.03	105.69	106.31	104.73	104.77	107.78	104.47	105.94	105.9	103.76	106.13	106.39	104.48	105.13	105.02	104.83	107.16	105.41	106.94	105.92
108.88	108.28	112.21	110.61	110.35	111.23	109.07	109.33	111.8	110.94	110.77	110.37	110.55	109.68	111.67	112.19	109.78	109.93	111.93	110.51	111.9	108.44	110.29	111.93	112.94	109.42	111.97	110.26	109.25	107.97	110.32	109.5	109.8	110	109.55	109.91	109.68	112.81	108.87	109.85	109.47	113.59	110.24	109.12	110.17	109.1	111.31	111.11	110.4	109.78
97.528	97.487	98.035	98.142	99.793	99.338	96.859	97.38	99.514	97.972	98.116	97.647	96.596	97.84	97.258	95.949	98.537	100.03	97.9	99.171	95.388	97.906	97.372	98.273	98.821	98.431	99.703	97.091	98.048	97.24	96.191	99.051	97.91	98.684	97.914	97.338	96.802	97.928	98.819	95.043	98.823	98.089	96.975	97.647	97.646	98.853	99.716	100.21	97.468	98.813
106.06	107.35	108.18	111	104.86	110.13	109.68	109.02	106.53	109.46	108.94	109.11	110.82	107.04	108.39	107.86	109.48	108.24	108.54	109.09	107.86	109.21	108.95	108.45	108.75	107.47	107.88	106.42	108.09	108.24	109.54	110.86	106.01	107.04	109.37	108.99	106.75	110.9	108.78	107.15	108.18	110.18	110.31	109.41	108.49	106.79	110.02	109.71	109.43	109
106.4	106.21	109.16	110.53	107.38	108.08	110.93	108.54	107.55	107.17	108.27	106.15	109.14	109.32	107.88	107.1	108.68	107.64	109.28	109.75	111.27	106.39	108.85	110.08	107.61	107.71	108.76	108.8	108.4	106.9	107.84	108.12	108.82	107.81	109.02	106.32	108.73	107.15	107.53	106.18	109.92	107.15	108.66	105.86	106.98	108.2	107.36	109.24	108.04	108.41
108.02	104.88	105.84	107.37	106.59	105.32	108.34	106.26	107.48	106.46	107.36	107.13	105.45	104.6	106.73	106.54	106.34	105.42	106.34	107.22	105.15	106.44	106.8	105.91	106.84	104.43	102.85	105.65	104.97	106.48	106.61	105.8	104.71	106.03	106.61	107.57	107.43	110.24	107.49	106.93	105.98	104.83	107.38	104.31	105.38	107.2	105.57	107.41	107.89	105.81
105.79	104.11	105.31	105.44	105.96	105.5	104.76	105.32	105.76	105.39	105.13	102.54	107.48	106.04	105.01	106.87	106.85	108	105.05	107.01	106.67	108.07	105.09	106.88	105.83	104.93	103.1	106.67	104.49	104.06	104.95	104.79	104.43	106.14	109.74	105.8	104.62	103.94	103.95	104.81	104.32	106.32	106.26	104	105.02	106.77	104.85	107.02	107.68	107.22
105.46	104.73	105.84	104.56	107.15	105.68	105.23	104.49	106.11	103.14	107.82	103.83	106.77	106.51	105.46	105.31	104.21	104.95	108.86	105.47	106.81	104.47	105.63	106.06	106	106.87	105.97	105.02	103.37	106.64	105.63	104.5	108.17	105.15	105.91	105.65	106.26	105.38	105.81	105.2	106.03	104.68	105.68	106.54	106.76	106.14	104.91	104.31	105.89	103.9
106.35	104.57	106.95	106.04	106.48	107.58	105.33	106.78	105.75	105.95	104.87	107.43	106.68	106.38	107.57	104.59	106.47	105.19	106.32	103.95	105.93	105.99	105.42	104.12	105.06	106.84	105.2	106.86	104.33	104.26	102.33	106.09	106.4	108.18	103.91	105.64	106.12	105.71	105.19	106.3	105.62	106.75	104.93	106.79	105.55	105.99	108.06	107.27	106.2	106
106.88	108.32	108.07	111.94	105.76	108.2	107.28	106.52	108.57	107.87	106.54	105.44	108.47	108.72	105.23	107.34	108.15	106.25	107.57	106.79	107.12	108.83	107.18	108.32	108.19	108.78	107.38	107.75	109.05	109.72	106.9	106.91	108.23	105.83	107.49	108.18	107.91	107.66	107.21	109.17	105.64	108.73	108.66	107.85	106.5	110.17	108.89	107.61	109.87	107.45
99.235	97.342	98.767	98.598	96.781	97.641	96.962	98.385	97.646	98.38	97.543	98.002	97.575	98.288	99.024	99.352	98.824	100.76	97.798	97.387	98.784	96.763	96.879	98.459	100.27	96.939	97.362	97.79	98.482	98.434	96.219	98.859	98.354	98.993	99.435	98.101	98.518	95.899	97.096	100.14	97.958	98.817	98.454	97.547	97.213	96.583	97.569	96.484	99.56	96.728
106.47	108.97	109.68	107.73	107.68	106.4	106.74	110.64	108.87	107.5	107.54	107.68	108.25	107.49	107.11	110.38	109.32	110.39	108.07	108.18	108.36	106.5	108.12	108.85	108.87	106.97	107.27	108.75	108.74	109.27	110.49	108.97	106.43	108.37	108.23	109.23	107.2	109.43	107.18	106.94	109.7	108.42	107.49	106.76	107.76	109.09	107.79	107.95	107.41	107.78
98.852	96.758	97.269	98.245	97.098	100.77	97.891	98.447	97.627	99.128	98.809	96.357	97.623	98.912	98.575	97.84	98.755	96.399	98.873	99.637	99.102	97.528	99.75	100.23	96.46	96.653	98.698	97.481	98.189	97.619	97.849	97.921	97.643	98.165	99.635	97.409	96.297	98.197	97.892	99.897	99.341	96.685	100.47	97.029	98.296	97.876	97.783	98.466	100.01	98.136
98.008	100.66	97.456	96.982	99.851	95.252	98.684	99.537	97.045	98.103	99.014	99.328	99.047	100	98.211	98.35	100.13	98.72	97.863	95.529	98.556	99.253	100.46	100.08	97.643	96.354	98.921	100.09	99.099	98.185	97.376	100.23	99.486	98.297	96.788	99.684	99.203	100.53	98.919	100.77	98.82	99.872	98.796	98.691	98.183	99.715	99.96	100	97.316	99.037
106.49	105.67	106.88	104.54	104.24	105.28	105.09	103.29	106.87	105.31	104.96	103.77	106.71	104.5	105.8	107.24	105.83	104.68	105.44	106.77	106.78	105.22	107.09	103.79	106.6	106.54	107.09	108.57	107.28	106.12	105.79	104.98	104.33	106.03	105.43	106.97	105.3	107.01	105.4	105.74	107.59	107.19	107.06	105.75	106.58	107.48	104.57	105.24	105.48	104.58
105.24	106.17	104.11	105.63	105.61	105.95	106.03	103.91	106.16	105.78	106.57	108.17	107.67	106.51	107.04	106.99	103.66	106.3	104.52	104.65	104.35	106.23	107.53	107.36	104.39	108.05	106.02	106.74	103.67	105.79	107.56	105.16	106.62	107.29	104.26	106.8	105.02	106.11	104.97	105.54	108.72	107.99	105.4	105.84	106.36	106.66	105.47	105.67	105.41	107.36
107.68	106.01	107.03	105.75	105.18	103.99	106.86	104.71	105.99	108.12	105.26	103.69	106.04	107.99	104.98	105.72	105.14	105.97	105.34	106.26	106.36	106.5	106.23	107.27	105.55	105.79	106.42	105.4	106.1	105.43	104.82	106.95	105.98	106.29	106.6	106.69	104.4	102.28	106.39	106.73	107.56	104.04	102.79	106.51	106.81	106.83	103.74	104.67	106.81	106.04
107.11	108.12	107.16	108.74	108.28	107.58	110.25	108.65	106.99	109.49	107.68	109.05	108.92	108.3	107.85	107.7	107.3	104.9	108.61	108.76	107.22	106.6	110.28	107.8	107.96	109.03	106.22	107.7	109.4	110.53	108.71	108.54	106.09	106.64	109.01	109.4	108.5	106.37	109.47	108.37	108.58	110.55	107.73	110.26	108.45	105.66	109.45	107.71	107.56	109.46
104.52	104.93	106.39	108.12	107.45	106.76	106.11	107.2	107.21	106.05	106.96	105.47	105.54	107.73	104.51	105.63	104.57	106.33	106.11	108.55	108.18	106.18	104.34	106.06	105.88	105.63	108.29	107.97	105.42	108.11	108.59	107.45	105.22	105.41	107.68	104.4	107.8	106.76	105.54	107.21	107.13	106.57	107.13	106.99	107.12	105.2	106.85	108.24	108.87	106.16
99.701	99.842	100.22	101.53	100.27	98.089	98.516	102.9	100.89	100.19	101.12	101.31	100.57	99.349	99.029	99.3	100.74	99.698	100.41	99.461	101.14	97.903	100.22	98.469	100.91	97.347	100.75	101.74	99.083	100.08	99.769	100.91	101.6	101.37	99.88	100.48	97.52	98.882	100.3	100.86	99.677	97.848	100.19	101.52	98.726	99.579	100.29	104.45	101.72	98.417
96.235	100.87	102.07	98.603	98.427	100.05	100.71	100.46	98.259	101.03	102.12	101.77	100.32	100.88	101.59	100.47	103.09	101.04	99.967	102.03	100.75	99.963	101.23	102.1	98.224	100.99	98.999	99.925	102.22	100.86	100.99	100.6	100.28	101.54	99.431	100.39	101.44	101.5	102.24	101.42	101.25	100.03	101.39	100.54	99.715	101.48	100.16	98.102	101.62	99.085
98.932	98.668	99.118	100.83	100.67	100.1	100.24	100.53	99.595	99.174	100.01	101.71	99.985	101.02	101.58	100.63	99.51	101.21	100.06	101.55	101.01	101.03	100.29	100.19	98.615	98.375	102.04	98.999	101.28	100.54	100.39	101.69	100.82	99.227	100.29	100.43	98.833	99.985	99.343	99.933	99.758	101.19	100.29	101.72	99.157	100.4	101.83	98.749	98.94	102.07
100.2	99.172	98.747	99.199	101.05	100.98	101.08	101.59	102	104.43	102.86	99.708	99.409	100.17	102.02	102.62	100.05	101.43	99.281	98.944	100.71	100.67	101.55	99.65	100.58	100.85	99.884	100.69	101	100.21	100.98	99.748	101.78	103.18	99.363	100.84	99.141	99.707	99.051	100.3	100.72	99.575	99.966	99.968	101.57	102.51	100.07	97.278	100.71	101.7
106.05	105.1	104.49	105.28	106.12	105.45	106.62	106.26	106.81	104.82	105.01	104.99	105.23	105.48	107.48	107.88	105.8	106.38	105.35	106.49	103.22	105.5	105.44	108.43	103.59	106.04	106.88	106.44	106.68	104.15	107.34	105.92	105.82	106.42	105.68	105.81	103.5	105.73	105.29	105.69	106.15	104.4	105.98	106.62	104.01	106.08	103.98	105.13	106.99	105.35
106.66	107.83	107.72	108.74	108.38	107.93	109.99	107.12	107.06	107.29	108.12	106.48	109.28	108.47	108.79	110.14	109.88	108.73	106.09	108.35	107.88	110.25	106.01	109.25	107.6	108.3	107.86	110.76	107.97	108.01	109.17	109.97	109.96	108.76	106.42	109.11	106.54	107.66	109.98	107.39	108.6	109.09	106.93	106.66	108.21	107.08	107.65	108.76	107.03	107.92
107.31	106.86	106.48	107.07	107.37	105.41	107.56	106.81	108.57	105.24	104.16	107.61	107.89	108.7	107.22	106.6	106.72	106.1	105.61	106.5	108.94	105.51	104.54	106.52	106.09	105.26	107.14	105.41	107.11	105.44	105.3	108.37	106.38	106.2	105.47	105.67	107	108.63	103.11	108.86	107.25	109.65	108.32	105.91	107.07	107.05	105.13	105.73	107.87	104.37
111.7	108.45	110.86	111.27	109.75	110.01	109.75	112.01	111.3	108.9	110.39	109.74	112.25	108.26	109.66	110.71	111.63	109.56	111.5	109.34	109.48	107.4	111.13	111.2	109.55	109.04	110.34	108.83	111.56	112.68	109.74	110.64	109.61	110.1	108.97	111.72	110.33	111.62	108.45	110.42	111.07	109.22	111.27	110.5	110.59	110.37	109.96	109.11	111.48	110.96
107.99	107.72	107.61	108.19	107.2	108.79	105.49	107.89	109.31	106.26	107.6	107.62	106.81	105.44	108.58	106.47	110.37	108.08	107.26	109.12	107.43	108.68	110.48	107.77	107.96	109.49	105.47	106.43	107.03	109.9	108.91	107.78	108.39	108.97	112.1	108.14	111.19	107.26	108.15	107.13	109.81	110.79	108.54	107.08	108.29	109.24	108.02	108.88	108.04	106.55
100.72	102.05	100.41	102.7	100.67	99.528	101.17	99.577	101.39	101.09	100.47	101.91	97.638	100.77	99.484	101.93	98.047	102.2	100.29	100.46	100.82	100.75	102.61	99.77	101.2	101.11	98.447	99.524	98.079	100.42	100.97	101.08	102.28	101.03	101.67	102.05	101.92	102.23	102.94	101.17	100.51	100.03	99.201	100.63	100.72	100.23	104.54	101.46	102.73	98.893
108.48	105.54	109.58	109.18	107.46	106.81	107.66	110	107.74	106.13	105.35	106.65	110.33	107.2	111.09	106.75	108.24	106.95	106.44	106.66	108.92	108.1	109.93	108.18	108.06	108.81	108.07	108.88	106.94	108.49	105.34	107.04	107.75	107.36	106.45	105.75	109.77	108.4	106.27	109.18	107.82	107.19	106.39	107.99	108.67	106.9	105.57	107.54	107.29	107.46
106.46	106.58	106.68	107.49	107.68	104.81	104.14	107.17	105.2	104.42	107.05	105.29	107.98	104.5	107.91	106.66	106.6	106.74	105.62	106.2	106	105.11	105.9	106.01	108.02	105.69	105.68	105.94	105.49	104.65	104.03	105.01	102.58	105.84	105.8	107.48	106.26	103.06	104.8	104.42	105.01	106.16	103.82	105.84	106.1	106.5	106.04	105.58	105.59	105.07
104.92	103.57	106.6	104.71	104.42	106.38	104.47	105.5	105.53	104.51	105.73	107.7	106.61	107.37	104.42	106.92	105.88	105.8	104.74	104.8	108.42	104.67	105.8	105.52	104.7	107.02	102.46	106.75	106.47	103.36	106.35	104.7	105.96	104.4	103.78	105.93	106.48	105.93	105.26	104.97	105.09	104.96	106.12	103.92	105.17	104.71	107.35	105.13	106.18	107.1
104.61	106.02	106.9	105.51	106.98	105.42	106.15	103.33	107.38	106.14	106.28	106.88	108.91	105.26	104.67	105.04	105.34	107.77	104.29	103.95	108.29	104.64	105.91	105.01	105.04	106.05	103.1	107.1	106.8	106.16	107.7	106.82	106.18	103.62	104.24	106.04	106.95	106.37	107.7	104.46	103.82	108.53	105.81	104.66	106.41	104.86	104.97	106.25	105.15	106.02
106.12	108.91	108.97	107.28	107.31	109.21	108.06	106.61	108.6	109.35	109.23	108.29	107.33	108.4	108.94	105.41	108.93	109.18	108.86	108.83	109.99	107.47	107.07	108.35	110.58	110.09	106.09	110.62	109.21	106.44	108.13	107.33	109.6	107.6	110.18	108.23	107.22	107.65	108.96	106.63	106.47	111.33	109.5	107.14	107.83	105.21	107.86	110.62	107.68	107.83
107.93	107.32	109.4	108.2	107.2	108.31	110.47	108.15	107.32	107.4	108.01	105.98	103.31	108	109.25	107.56	107.85	107.93	107.38	107.97	106.58	108.33	106.99	107.72	109.25	109.83	110.16	108.52	107.79	107.59	109.03	110.87	106.42	110.67	108.3	106.39	109.98	109.35	107.55	108.77	109.05	108.46	108.1	107.29	110.32	106.51	106.5	110.17	106.18	110.52
112.18	108.86	110.73	110.63	110.39	110.71	109	112.12	112.18	111.25	112.23	110.83	110.86	108.86	109.88	113.38	110.91	110.31	109.78	109.92	109.34	108.46	110.9	110.91	111.02	110.37	110.37	110.38	110.94	110.65	109.15	111.26	109.24	111.47	108.96	111.09	112.38	107.29	108.74	109.58	109.8	108.98	110.47	110.75	110.34	110.73	107.84	110.87	110.33	111.64
104.18	106.52	107.99	106.8	107.08	108.36	109.63	106.59	108.94	106.39	105.42	107.17	106.91	105.12	106.05	106.84	105.22	107.35	105.44	107.57	106.36	106.54	107.76	107.18	108.19	105.58	106.32	104.16	106.65	104.32	106.08	107.34	106.09	104.75	103.9	106.55	104.53	107.6	106.07	107.51	105.5	108.68	106.4	108	106.96	105.86	107.75	107.27	106.7	107.62
104.23	105.37	106.48	107.45	105.25	107.9	106.39	106.82	106.78	104.73	106.97	104.76	105.93	103.05	104.47	104.74	103.33	107.07	106.04	103.66	106.51	106.18	105.41	105.85	106	106.61	106.54	104.64	106.55	106.02	105.78	106.21	105.38	106.13	104.49	106.35	105.51	104.77	105.93	105.5	106.93	104.87	103.07	105.91	104.42	105.79	105.04	105.3	107.02	106.74
105.98	109.25	109.8	107.99	107.66	108.32	107.26	109.65	108.37	107.28	108.42	106.58	109.69	105.61	107.23	108.53	107.51	106.95	106.8	107.85	106.95	108.54	111.14	107.66	109.33	109.3	107.89	106.77	105.53	109.47	109.21	109.41	106.43	109.33	109.97	109.86	107.07	108.61	106.65	108.2	106.39	107.08	106.97	108.46	109.33	107	107.2	111.23	108.43	107.96
107.37	106.52	104.98	106.5	106.89	106.35	104.79	103.9	106.01	105.47	104.92	106.02	104.12	105.56	105.05	106.05	105.64	106.14	106.78	106.95	106.16	105	106.02	104.79	105.5	105.13	105.53	105.81	103.62	107.86	104.76	104.65	104.93	105.41	105.54	106.18	104.49	103.86	104.94	105.47	108.01	105.54	106.97	105.55	106.12	106.38	104.94	108.38	105.11	105.96
105.06	105.21	103.93	105.84	105.65	106.72	105.38	103.89	104.83	106.63	107.64	105.96	105.75	106.72	106.43	105.96	103.85	104.48	107.35	108.51	108.42	106.01	106.22	104.44	108.01	107.64	106.18	105.15	105.78	106.02	104.2	103.72	107.22	105.29	105.06	107.46	107.96	105.15	107.45	106.54	106.19	105.16	106.22	104.35	106.31	106.47	106.71	103.91	106.21	105.25
96.493	99.53	99.866	98.109	99.231	98.916	99.517	99.246	96.592	98.571	99.799	97.764	98.344	97.464	98.261	97.519	98.015	97.336	98.599	98.133	99.451	98.441	99.539	96.89	97.328	97.776	97.664	98.631	98.036	97.916	98.103	97.46	96.73	100.69	98.821	100.22	99.038	97.224	97.421	99.355	97.804	96.773	99.249	99.017	97.675	97.58	99.633	98	98.133	99.162
108.64	107.82	108.96	106.6	108.11	109.21	107.89	108.61	107.82	109.12	107.2	107.29	107.03	108.09	108.1	107.01	108.97	108.39	109.18	107.92	107.58	106.56	108.06	106.35	108.74	107.98	108.83	107.44	109.38	106.37	106.32	110.49	108.36	109.77	105.06	105.42	108.68	108.81	107.22	109.33	107.68	106.03	108.57	106.74	108.08	110.01	109.82	107.51	107.28	107.41
105.94	107.3	109.63	107.87	107.17	109.74	106.6	107.4	107.99	109.04	107.65	106.19	106.14	107.68	107.81	105.67	110.33	109.75	107.12	108.82	106.97	109.73	107.6	108.29	108.09	108.56	106.48	107.63	106.95	106.78	108.45	108.62	106.96	106.94	108.21	107.63	107.33	108.78	106.43	107.63	109.68	106.45	109.74	110.01	107.79	107.13	108.53	106.31	107.11	108.57
105.18	109.01	105.98	107.54	107.84	108.02	106.93	108.28	107.89	106.96	107.99	107.69	106.76	106.62	106.86	108.04	106.7	110.14	106.13	108.84	107.36	107.02	109.51	109.43	106.25	106.88	106.7	107.81	109.98	107.9	109.79	108.42	107.84	108.89	107.06	108.42	109.03	109.67	107.52	107.59	109	106.52	106.47	109.33	107.56	110.16	105.21	106.22	106.45	105.92
105.99	104.57	105.09	107.52	104.96	105.74	104.08	105.63	103.74	105.69	107.39	107.51	107.71	105.7	104.19	104.79	104.68	106.94	103.81	105.09	105.71	106.58	108.06	106.37	105.2	104.69	103.01	106.28	105.74	105.95	106.3	107.3	104.47	106.17	106.27	105.46	105.66	104.66	104.69	105.25	106.47	105.38	107.06	105.89	104.78	105.57	105.47	103.82	104.2	106.63
107.91	107.41	105.05	104.88	106.91	107.21	107.67	106.15	105.27	108.31	106.57	106.96	106.29	107.02	109.05	106.92	104.99	106.87	108.43	107.75	104.31	105.29	106.68	104.36	106.62	105.12	106.59	106.02	105.89	106.07	106.83	105.2	107.25	107.15	106.46	105.77	105.45	105.18	108.72	107.73	107.09	105.23	105.33	108.17	104.61	106.23	105.82	106.01	108.29	106.65
101.46	99.268	97.374	100.94	97.971	99.682	98.495	98.338	99.56	99.657	99.221	97.99	100.04	99.764	100.45	97.697	97.036	99.614	99.519	100.24	98.938	95.202	97.232	98.366	97.705	98.525	98.622	99.551	97.176	98.702	101.55	98.471	98.795	99.488	99.453	98.816	100.1	96.642	97.782	99.098	99.48	98.142	99.101	99.598	97.904	99.466	99.522	101.21	99.483	98.376
98.247	99.533	97.088	98.102	98.423	101.24	98.525	100.4	100.33	98.972	100.44	98.453	99.846	97.598	97.074	97.79	99.665	98.604	99.756	98.929	98.357	99.255	96.867	99.36	99.369	98.39	99.248	98.408	100.36	98.729	100.96	98.07	98.147	98.061	100.28	100.57	98.082	100.42	99.415	98.679	99.798	98.047	99.159	100.01	98.962	99.805	99.435	99.679	97.627	98.681
105.31	106.74	107.01	105.91	104.87	106.68	106.83	105	104.51	105.99	105.69	106.31	106.74	107.39	106.15	104.01	104.57	106.24	106.71	106.54	105.73	105.18	107.47	106.89	104.14	105.8	105.49	105.07	103.97	104.17	105.54	103.88	104.79	106.04	103.83	102.97	103.9	105.42	102.82	101.66	103.92	106.53	106.94	107.38	106.11	104.46	105.09	104.87	106.25	104.55
103.72	101.91	104.12	103.82	103.17	104.49	101.48	102.9	102.96	103.94	101.73	103.35	104.31	103.08	101.04	103.18	102.43	102.98	102.28	103.44	103.36	100.48	103.59	103.09	102.84	102.54	103.15	100.17	103.78	104.08	103.6	102.71	102.24	104.1	100.14	102.65	102.84	102.45	104.67	103.24	101.97	103.39	102.77	101.57	104.03	101.88	103.64	102.5	101.79	103.1
99.03	99.268	99.847	99.173	99.832	96.944	101.98	97.182	98.583	97.743	98.446	98.233	98.107	98.412	99.72	98.737	98.892	97.65	98.891	99.006	98.122	97.233	100.85	101.72	97.333	100.22	99.706	97.424	99.061	98.848	100.97	99.509	97.813	99.145	97.255	98.855	98.964	98.693	100.44	97.189	98.877	100.24	100.2	99.039	98.701	99.047	98.34	99.406	98.704	98.623
109.43	109.36	107.26	109.92	107.96	107.94	106.84	108.63	108.19	108.8	106.54	108.86	107.16	108.21	107.57	108.26	109.1	108.74	107.21	107.96	109.64	106.97	105.99	106.72	108.79	108.68	108.57	106.77	108.93	109.95	107.72	108.16	109.19	107.91	109.15	110.37	109.45	108.68	106.11	108.56	107.07	109.11	108.27	108.36	107.57	108.44	106.99	106.64	107.1	108.21
105.4	106.33	107	106.04	105.91	106.23	105.4	103.81	104.02	106.85	108.44	104.57	106.58	106.38	105.14	107.03	103.95	106.33	104.97	106.12	105.64	108.71	106.77	108.66	106.94	107.22	106.03	105.88	103.92	107.44	107.26	109	104.54	104.29	105.89	107.2	104.89	104.96	106	104.03	106.23	105.95	108.68	103.38	106.21	105.68	102.86	103.77	106.14	107.07
106.69	105.95	105.67	105.12	108.39	105.85	106.95	105.15	104.16	105.51	103.43	102.82	104.15	107.15	105.73	103.66	105.09	104.58	106.06	105.88	105.22	102.69	105.95	105.82	104.16	103.51	107.03	106.3	106.6	105.78	105.29	104.03	107.39	105.21	106.54	104.26	108.7	104.12	104.35	105.23	105.09	106.96	105.65	103.33	107.49	105.1	104.35	108.08	104.58	104.78
103.99	103.4	105.04	105.6	106.73	106.49	104.35	106.79	106.52	107.19	108.02	107.38	106.67	107.15	104.2	106.34	106.85	107.69	104.37	104.01	107.34	108.2	106	104.33	103.94	105.88	104.18	104.61	107.29	104.03	106.99	105.84	105.47	106.14	106.77	107.04	108	107.13	107.08	104.01	107.07	105.81	104.56	105.5	104.88	106.97	105.36	106.18	103.93	104.97
108.08	108.7	109.58	107.54	109.71	109.93	108.65	107.69	107.79	107.88	108.68	108.62	108.18	111.47	108.36	110.78	107.25	107.82	106.97	109.58	108.28	106.61	108.55	110.19	110.22	108.36	109.45	109.26	107.49	106.24	109.9	108.86	110.95	107.06	108.95	105.85	108.75	106.31	108.76	108.84	109.68	108.85	108.61	108.22	109.08	110.42	109.25	109.27	109.49	111.29
108.67	107.64	107.88	108.07	108.43	108.19	107.5	107.09	108.57	108.5	108.74	108.16	107.53	107.7	108.35	107.02	108.84	109.15	108.29	107.86	107.66	106.67	108.66	107.25	107.4	104.71	108.75	108.28	107.89	105.79	107.99	108.86	107.87	109.39	107.72	108.8	106.48	107.37	106.28	106.66	106.79	107.3	106.78	107.68	107.25	109.29	107.38	107.04	108.44	108.56
107.63	108.06	108.22	110.32	107.03	108.14	108.67	108.95	107.58	106.13	109.21	106.82	108.07	107.16	109.69	107.67	108.14	106.83	108.94	106.94	107.92	108.47	107.23	106.27	109.16	107.64	108.81	108.37	106.35	109.34	106.31	109.57	110.26	108.34	107.96	110.1	106.16	109.57	107.46	106.96	106.95	109.06	110.22	110.47	110.6	107.45	107.32	107.71	106.75	107.4
108.35	109.53	108.84	107.54	107.19	109.15	109.57	108.63	109.08	109.76	110.27	108.05	110.16	108.87	107.07	110.43	108.57	106.97	107.72	110.88	107.55	108.18	108.7	109.99	108.59	108.23	108.06	108.8	108.44	109.21	109.9	107.21	109.4	108.69	107.09	107.35	108.04	108.56	106.42	109.89	107.51	107.82	108.53	108.6	108.67	106.8	109.75	108.36	109.85	105.04
109.4	108.47	107.87	106.9	108.92	108.26	107.68	106.4	108.08	108.85	106.61	108.61	107.07	107.59	109.79	107.09	109.65	105.86	107.82	108.71	107.46	108.26	107.89	107.07	107.21	109.92	108.29	107.76	107.37	106.13	107.79	107.15	106.04	107.84	109.86	109.37	105.9	107.95	107.77	107.8	107.98	108.87	109.78	105.64	106.3	106.64	107.19	106.69	109.39	107.13
107.17	107.59	109.06	108.51	109.72	109.55	107.25	107.54	109.62	109.38	109.78	108.82	108.41	107.28	108.88	108.48	107.24	106.86	107.65	107.74	106.09	108.57	106.55	109.95	107.94	109.1	110.15	106.4	110.05	108.21	107.54	106.91	109.34	107.77	107.42	111.55	105.98	106.83	108.93	106.86	107.82	109.59	108.33	107.95	106.19	107.41	106.45	107.68	109.38	108.51
104.14	108.17	104.66	105.49	105.33	103.9	105.59	105.88	103.63	105.57	107.44	104.82	104.85	107.06	105.68	103.86	106.08	106.82	104.49	105.34	105.99	104.98	106.25	106.64	106.11	106.56	104.31	106.25	105.77	105.25	105.73	105.2	106.92	106.09	104.73	106.96	103.18	106	104.44	103.95	104.25	105.62	106.17	105.66	106.73	105.8	108.21	107.55	105.58	107.33
108.38	107.76	108.12	108.69	106.34	108.77	106.89	106.98	106.98	109.6	107.46	109.08	107.13	107	106.56	108.47	109.38	107.84	107.13	107.14	109.71	108.76	109.55	107.57	106.41	107.52	106.19	106.18	107.43	107.3	107.56	108.35	108.28	107.55	110.43	107.85	107.96	109.04	110.26	108.44	106.05	108.8	106.15	106.83	111.07	109.55	107.87	109.93	107.43	109.66
108.36	107.99	107.46	107.55	106.21	106.99	108.92	107.14	107.33	110.17	109.02	111.01	108.76	108.57	108.3	108.07	107.75	110.53	110.59	108.17	107.81	108.76	107.51	108.26	108.23	108.81	106.9	106.58	108.96	107.54	108.11	110.25	108.37	107.17	107.35	107.95	108.37	109.59	109.31	108.81	109.18	106.98	108.47	107.45	109.09	107.33	107.12	109.62	105.7	107.56
100.29	99.626	100.48	97.88	99.065	99.866	99.273	101.03	100.28	102.6	100.25	99.899	102.15	102.24	100.47	100.23	99.627	100.77	100.85	99.314	101.26	98.515	98.634	97.972	100.62	99.854	101.04	99.579	100.32	102.61	100.54	100.99	100.26	98.595	99.044	98.885	99.586	100.27	101.01	99.01	100.1	97.984	98.311	98.721	101.23	100.7	99.752	101.17	100.19	100.32
99.03	100.2	98.499	100.56	97.018	98.409	98.801	97.241	98.041	99.271	101.09	100.16	97.09	100.7	98.276	99.39	98.795	98.407	99.685	99.025	100.52	100.34	100.54	98.997	98.291	100.16	97.603	100.52	98.619	98.401	98.84	99.244	100.38	95.985	98.201	98.274	96.935	97.15	97.083	96.201	99.397	98.617	98.689	99.2	99.127	100.54	99.211	97.757	99.052	100.85
105.04	106.15	105.03	105.33	105.52	106.85	107.89	108.26	108.38	107.99	106.2	106.09	107.6	105.27	107.64	107.02	106.08	105.09	106.08	105.54	106.78	105.92	107.96	102.93	105.52	108.49	107.02	106.49	104.19	106.52	105.83	107.53	106.02	105.22	105.9	106.4	108.31	104.6	107.06	107.47	107.28	105.78	107.45	106.25	105.83	107.49	105.73	103.94	105.86	105.72
103.69	105.55	105.51	101.99	104.6	103.61	103.27	102.71	100.81	101.28	102.14	100.29	102.92	103.76	102.75	104.22	102.63	100.98	100.64	102.79	103.43	101.12	101.2	102.71	103.26	103.03	100.7	103.53	102.17	104.55	102.48	103.69	103.13	104.17	101.66	104.22	102.78	103.18	103.91	103.6	102.28	103.94	103.18	102.59	102.81	101.94	101.28	103.53	105.65	101.29
107.43	107.88	108.48	106.43	106.82	107.42	109.6	109.39	108.03	106.2	107.83	105.91	109.04	107.61	107.78	108.89	107.96	105.73	108.46	105.82	107.41	107.15	106.18	109.31	105.86	110	108.64	108.48	107.48	107.79	108.39	107.95	107.58	108	108.22	107.49	108.46	108.92	107.57	106.72	106.81	107.8	107.82	108.89	108.37	107.05	108.8	109.46	107.2	109.61
104.39	106.58	105.92	106.66	104.43	105.02	104.97	106.67	104.42	105.09	105.02	106.57	106.52	105.6	107.11	107	105.66	104.32	105.1	105.72	105.51	104.24	105.37	103.37	105.68	105.8	106.64	103.35	105.42	105.11	106.29	105.76	105.52	105.41	103.91	105.93	105.89	106.64	103.75	106.35	104.52	105.46	106.38	105.06	106.61	105.95	105.92	105.39	105.21	103.89
105.51	106.33	108.23	105.9	105.39	104.11	106.65	107.13	106.12	107.88	106.49	108.67	104.4	105.84	106.96	108.43	107.07	106.2	104.18	106.28	105	107.72	105.11	106	107.1	104.78	106.48	105.68	106	104.81	105.96	107.51	105.34	108.34	105.62	106.72	106.38	107.56	106.37	108.59	106.09	105.51	105.96	108.02	106.83	106.56	104.08	105.83	108.02	106.96
106.09	105.55	106.48	106.89	105.16	108.99	105.64	103.35	108.16	107.86	108.02	108.38	108.1	106.45	107.23	108.37	106.6	106.92	106.69	108.48	109.09	105.93	104.76	105.01	109.3	107.04	104.87	106.71	108.59	107.17	107.78	107.68	104.88	106.62	107.47	107.89	106.25	106.34	107.11	106	107.06	107.45	107.04	107.86	107.48	106.85	108.38	109.11	105.83	108.93
100.25	98.736	99.089	97.005	98.421	96.033	100.57	99.667	100.76	100.15	99.297	98.823	99.006	99.59	98.552	98.355	99.14	99.507	98.867	98.934	100.41	100.67	97.618	96.39	98.768	99.236	99.25	99.792	98.467	98.1	97.773	101.65	98.531	98.165	96.632	98.391	98.225	99.091	99.254	99.939	100.15	96.959	99.654	98.932	98.158	99.275	96.865	98.368	98.385	97.464
108.8	107.02	108.66	107.07	109.25	108.46	109.13	109	108.09	108.83	108.85	108.89	107.81	109.23	109.3	107.48	108.8	109.1	107.39	108.4	109.53	108.51	107.3	108.33	110.22	106.25	106.77	109.19	108.25	109.35	107.05	109.54	108.38	106.39	107.94	109.5	109.97	108.25	108.69	109.18	108.11	108.55	110.53	108.52	109.37	108.08	110.65	106.9	106.6	107.94
107.59	107.39	105.43	104.91	105.51	104.88	105.72	103.53	107.29	106.42	105.88	105.48	107.79	104.22	107.22	104.63	103.38	107.68	107.24	106.7	104.42	105.19	105.19	107.56	103.54	105.28	104.99	106.76	107.18	106.18	107.05	106.74	105.3	106.96	105.53	104.13	106.82	104.56	103.45	104.27	105.85	104.7	103.26	104.6	103.36	105.6	106.22	106.62	106.18	105.54
109.52	108.98	108.09	108.31	108.61	108.08	109.49	108.12	108.18	107.17	107.61	108.53	106.35	107.7	108.32	106.03	109.47	109.69	108.15	108.48	108.9	106.88	108.65	108.19	110.01	107.8	106.7	109.73	108.95	108.04	107.84	107.83	105.23	109.13	109.33	108.63	108.03	105.3	108.13	107.9	108.37	109.07	110.1	107.94	107.18	108.11	107.54	107.73	107.28	109.59
107.18	104.72	108.94	104.02	106.01	106.74	106.92	105.13	106.8	107.05	105.84	106.84	107.53	105.48	107.19	106.58	105.84	108.32	107.46	107.67	107.47	105.06	107.65	105.75	108.66	106.19	106.06	105.22	106.61	105.62	107.11	104.77	105.93	105.05	110.15	107.75	105.95	106.29	107.65	106.36	107.67	106.53	107.68	105.49	108.3	107.12	105.77	103.71	105.64	106.25
105.98	107.11	108.1	105.85	108.7	106.03	107.15	108.64	106.27	107.88	106.33	108.77	105.81	106.96	106.93	106.38	106.01	106.97	107.17	105.36	108.22	105.25	106.17	105.61	106.58	106.43	106.76	107.35	108.18	105.82	107.18	107.59	106.87	105.52	107.73	106.25	105.65	105.98	106.76	106.38	104.48	105	106.34	106.43	104.78	106.15	107.69	106.42	107.39	105.97
96.516	98.948	96.073	98.369	97.903	99.686	97.631	96.965	96.894	98.084	98.214	97.646	98.051	95.095	98.025	98.37	97.508	96.967	97.184	98.984	97.083	99.201	97.045	96.587	98.203	97.516	100.17	99.96	99.018	98.638	98.185	97.768	97.13	98.149	96.757	98.265	97.69	97.008	96.673	99.198	98.407	97.521	98.49	98.936	98.743	96.664	97.522	97.585	98.33	99.653
98.834	98.072	100.23	100.31	97.872	99.493	98.159	97.78	96.622	97.141	97.248	97.652	97.557	97.185	96.907	100.18	97.56	98.853	97.349	98.396	98.391	96.851	95.895	99.896	98.206	98.688	97.433	100.77	99.087	98.552	98.635	96.992	99.658	98.74	97.526	98.417	100.02	98.214	96.084	95.926	96.587	96.631	99.834	98.396	98.378	95.981	97.93	97.409	97.032	98.668
97.706	100.58	98.596	100.15	98.931	98.147	98.303	95.709	99.214	97.332	95.843	99.429	98.881	96.937	99.008	98.328	97.939	99.733	98.166	98.408	98.314	98.329	98.226	99.571	97.804	98.303	99.264	98.93	100.23	100.67	96.863	100.45	98.224	98.322	98.134	95.535	99.425	98.551	98.414	97.852	98.628	96.715	96.701	98.772	97.548	98.5	99.116	99.918	99.504	98.594
109.04	108.15	106.06	106.67	106.76	108.22	108.13	108.95	106.68	106.34	108.95	107.17	108.66	109.28	110.2	108.46	108.13	108.58	107.06	108.67	110.85	107.48	108.73	110.61	108.22	106.07	107.87	106.17	109.33	109.87	108.57	107.92	107.82	108.23	107.12	107.7	106.8	108.57	109.06	108.05	106.88	107.71	108.59	109.14	108.32	109.04	109.04	107.79	109.53	109.32
105.84	104.87	106.55	105.33	105.62	104.98	106.54	105.14	105.73	108.4	106.75	106.98	106.91	107.19	107.33	105.92	106.46	105.91	104.32	107.01	104.55	104.63	106	106.3	104.19	104.56	106.48	105.11	105.73	105.95	105.72	106.68	105.26	107.11	105.7	105.03	104.14	106.58	104.95	108.45	106.34	105.39	105.18	105.82	105.26	108.29	105.29	107.28	106.59	108.16
107.12	107.39	106.58	105.17	102.02	103.75	107.84	106.82	104.86	105.07	105.18	104.81	105.5	105.59	102.28	105.96	105.25	104.57	106.02	104.72	103.68	104.98	105.62	105.22	105.39	104.19	105.34	107.11	103.75	106.61	106.84	105.89	105.32	106.29	107.74	107.85	105.22	103.83	103.48	107.5	106.39	104.75	104.13	107.96	105.25	102.51	105.56	106.9	107.11	105.53
103.86	105.63	107.18	104.27	103.29	103.97	106.69	107.64	106.65	104.69	105.97	106.35	105.56	104.64	107.06	106.68	105.44	108.59	105.33	105.08	106.66	104.83	103.94	104.01	106.12	105.55	106.66	104.99	104.13	105.66	104.19	105.8	106.24	106.06	105.76	105.6	106.9	108.18	104.23	107.1	106.55	105.68	105.34	106.57	105.53	104.4	104.8	105.46	106.43	105.8
104.6	104.69	105.97	107.16	103.98	103.48	107.08	105.31	107.17	106.03	104.35	104.61	105.05	106.24	105.84	106.95	105.22	105.49	106.24	105.25	105.35	106.71	104.53	105.88	102.28	105.21	108.21	106.01	104.72	105.21	104.93	106.1	105.3	107.28	104.82	106.6	105.36	104.15	106.04	105.17	105.93	107.07	106.35	106.09	104.36	107.09	104.04	106.33	104.62	106.52
108.42	105.79	104.76	107.46	107.04	106.35	108.47	105.84	107.34	105.51	105.7	105.97	106.33	107.29	105.81	108.13	107.45	107.59	103.42	106.66	107.12	107.23	107.64	106.03	107.99	105.89	105.58	108.12	105.41	106.83	105.86	105.77	105.76	105.94	107.07	107.59	106.72	108.04	106.62	105.63	106.07	106.91	105.81	105.81	104.1	106.14	105.69	106.09	104.93	105.01
108.57	109.71	108.7	108.53	108.76	107.16	107.17	106.64	107.32	111.05	110.05	106.34	108.5	109.81	107.88	108.53	108.47	108.86	109.6	107.94	106.3	109.72	109.44	108.33	108.54	107.17	108.51	107.65	107.98	109.71	108.9	109.01	108.52	109.8	110.54	106.61	107.45	106.02	107.61	108.31	109.98	109.25	108	107.06	108.39	110.63	110	108.48	109.17	109.36
106.15	105.5	104.36	105.88	105.75	106.61	106.76	107.83	107.15	105.51	103.59	107.03	107.2	105.97	105.81	104.69	104.1	105.86	106	107.77	106.9	105.59	107.31	107.41	105	106.68	106.11	104.69	103.81	106.38	106.03	105.91	104.03	107.15	105.61	106.31	106.67	107.49	106.55	106.12	106.31	105.72	106.29	105.86	106.23	106.54	107.22	105.13	102.39	107.24
109.83	109.72	108.29	109.88	109.32	106.97	108.43	106.23	109.19	107.36	107.28	106.25	107.56	109.49	108.44	109.93	105.38	110.35	107.08	108.88	108.76	105.68	106.73	105.54	108.23	109.72	108.66	109.33	108.34	108.95	107.66	108.42	109.28	108.29	108.83	108.73	108.56	109.98	108.7	107.66	108.97	108.25	109.95	108.54	108.4	107.75	109.69	108.4	107.36	107.84
108.85	106.43	107.13	104.85	105.96	106.8	106.8	105.63	104.63	107.46	104.23	106.43	106.44	106.3	104.79	107.34	108.72	106.77	107.84	106.61	105.59	104.99	104.21	108.98	107.74	107.4	104.25	105.69	106.7	108.67	106.23	106.41	107.18	105.44	106.89	106.44	105.26	106.76	105.6	108.53	104.62	107.03	106.63	105.81	106.11	107.24	106.81	106.74	107.99	106.75
107.53	107.07	107.1	105.94	107.25	104.48	105.03	106.01	105.51	106.75	104.94	106.53	105.27	104.06	102.64	103.87	106.09	106.78	106.81	105.43	107.18	103.69	107.6	103.77	105.52	105.46	105.95	105.74	105.87	104.46	105.7	107.33	105.78	104.87	106.44	102.94	105.65	105.86	107.49	104.84	106	104.76	105.71	105.67	105.83	104.82	106.28	104.37	105.28	109.23
105.45	101.62	104.05	104.87	106.17	104.43	104.82	105.36	106.01	106.33	106.31	105.49	106.71	105.62	103.42	107.14	106.65	105.61	106.39	105.02	105.28	105.72	106.29	108.25	105.62	105.11	106.55	104.99	105.26	106.94	106.63	106.01	105.53	104.39	103.53	103.75	105.74	107.02	104.7	103.48	105.29	105.04	105.68	103.89	104.42	106.91	107.55	106.75	104.27	105.28
106.1	108.62	107.31	103.41	106.51	104.34	108.29	107.44	105.7	106.24	107.05	104.03	106.68	106.03	107.15	106.45	107.38	107.37	105.91	106.77	106.1	106.94	107.34	106.68	106.4	106.21	105.65	107.06	107.33	107.11	107.99	104.52	105	105.16	104.46	104.96	106.31	105.56	106.63	107.24	104.74	106.05	105.81	105.26	106.14	105.79	105.88	104.79	109.38	106.53
106.39	107.16	103.93	103.69	105.22	105.59	105.89	104.37	105.78	105.94	106.82	104.6	107.14	106.28	105.34	105.32	104.31	104.59	103.74	105.97	106.19	104.22	104.95	105.53	106.86	105.18	105.7	104.99	106.74	107.47	106.27	106.32	106.09	108.53	105.36	105.04	105.78	105.08	104.55	103.43	104.94	104.73	107.27	105.68	106.95	106.13	104.4	103.74	105.31	107.43
109.65	108.1	109.59	109.05	109.72	107.17	109.26	108.53	110.12	107.94	108.59	108.44	108.82	106.63	106.36	108.31	107.2	107.47	109.03	108	108.06	110.65	108.84	107.95	110.97	108.95	108.1	106.8	109.45	109.35	107.81	108.38	109.41	106.34	110.9	111.2	110.71	107.81	110.56	107.7	108.03	109.99	107.79	109.51	111.98	108.64	107.83	108	104.92	108.67
108.62	105.11	105.47	104.57	104.81	103.17	104.36	106.27	104.59	103.54	104.98	107.88	105.81	103.86	106.03	105.31	106.35	103.74	105.11	104.78	105.19	102.94	104.56	104.41	104.48	104.7	106.06	104.82	104.83	104.1	105.83	105.87	105.64	107.38	106.92	106.15	105.01	104.16	106.39	105.56	106.03	107.44	107.82	102.73	106.27	106.88	104.24	105.87	104.37	106.07
108.42	107.22	108.03	106.71	108.4	107.72	106.27	108.95	106.11	107.19	107.81	108.01	106.1	109.29	107.92	107.67	108.36	105.88	108.69	107.04	106.91	108.1	107.66	107.13	108.4	106.48	108.88	106.26	105.18	106.53	105.37	107.89	110.43	107.6	108.68	107.18	107.48	105.55	108.49	106.61	109.49	106.9	107.09	107.8	106.7	107.02	107.29	108.17	106.52	106.11
106.33	105.66	106.02	105.8	105.16	106.83	104.6	108.81	107.39	107.85	104.11	103.9	105	106.48	105.16	107.38	105.7	106.65	106.24	105.45	107.63	104.77	107.37	104.62	104.44	104.78	105.25	105.84	106.57	105.16	105.32	107.97	105.96	104.16	105.78	105.02	105.45	107.55	106.22	105.45	104.62	104.26	106.63	104.73	103.96	106.04	106.74	106.3	106.69	104.65
100.21	101.24	99.954	96.965	99.411	100.3	96.398	98.273	98.405	99.56	96.569	99.135	98.201	98.691	101.28	99.357	99.588	100.35	98.762	96.554	99.574	97.564	97.353	99.123	99.995	100.06	99.977	98.714	99.423	99.729	97.798	99.956	98.48	100.42	98.128	100.09	100.49	99.771	98.168	97.662	99.232	100.89	98.986	101.09	100.39	98.578	98.056	99.769	98.284	97.563
99.664	102.49	101.03	102.34	100.39	100.87	102.38	101.87	98.222	100.87	98.913	98.828	100.35	101.98	100.46	100.62	100.12	100.85	98.2	99.271	99.358	100.37	99.638	100.36	101.99	100.91	99.968	100.62	100.82	99.846	98.618	100.85	98.583	98.67	100.11	101.78	99.146	100.49	98.808	99.913	98.846	100.78	99.359	99.255	99.766	98.457	101.23	99.99	99.411	100.29
106.19	109.82	106.93	106.66	108.98	106.88	110.02	106.73	108.8	107.49	110.47	108.92	107.76	108.63	109.83	109.6	109.42	109	107.67	109.17	107.59	108.64	106.35	106.4	106.07	109.24	107.77	107.79	110.92	108.5	109.5	108.63	107.67	109.5	107.56	106.39	106.8	109.6	107.14	108.41	109.31	106.4	108.03	105.81	107.52	108.44	106.29	109.24	107.33	110.12
108.4	108.4	107.76	109.09	110.06	108.62	107.26	107.8	108.33	106.72	112.3	108.8	108.85	107.34	109.22	109.56	108.76	107.73	108.1	110.31	107.61	107.27	109.43	110	108.73	108.23	108.76	107.99	105.75	108.07	107.84	109.72	109.91	109.18	107.64	108.77	107.78	109.83	108.58	108.26	108.15	109.6	107.03	107.33	109.46	109.72	107.89	107.99	109.33	108.65
99.184	98.495	100.79	101.15	99.725	99.038	99.443	96.287	99.362	99.296	99.247	100.66	98.237	102.52	102.75	99.798	100.75	100.65	101.06	101.22	102.08	100.58	99.976	102.67	100.31	98.529	98.492	99.706	99.952	99.181	102.66	100.04	98.095	100.76	100.04	102.36	100.5	98.092	100.1	101.37	98.302	100.33	99.942	100.55	100.23	99.943	98.787	100.66	103.77	99.645
107.95	107.72	107.74	107.36	107.43	106.26	108.33	109.29	105.32	108.79	108.74	108.04	108.02	107.84	108.39	107.62	107.68	108.97	109.43	107.79	106.03	108.98	108.26	106.89	108.23	108.59	108.7	110.34	108.98	108.99	106.99	106.38	108.35	107.1	108.86	109.01	109.5	109.23	106.18	106.84	107.28	108.94	107.67	109.18	107.63	106.74	108.4	107.9	108.97	105.58
104.65	104.84	105.72	107.35	108	107.45	106.55	104.92	107.07	108.11	106.81	107.37	105.09	106.14	107.38	106.87	106.63	105.06	105.32	105.5	105.19	104.36	107.31	104.62	103.58	105.57	103.89	105.76	106.62	105.37	105.5	105.72	106.37	103.87	105.13	107.04	107.05	105.5	105.7	107.06	104.63	104.61	105.31	104.06	108.41	106.4	106.06	105.21	105.96	106.95
107.74	106.01	106.65	104.45	107.67	108.27	108.04	107.53	107.12	109.8	105.8	106.04	106.65	110.07	107.47	108.53	106.67	108.23	109.91	106.96	108.91	107.37	106.08	107.12	106.56	109.39	106.57	107.94	108.89	109.44	107.93	107.75	108.72	106.78	108.53	108.46	108.72	109.88	107.6	107.85	108.64	109.23	107.77	105.39	107.53	106.53	108.3	108.5	108.07	107.63
101.9	101.64	100.89	100.94	99.28	101.5	102.51	101.41	98.839	101.22	99.779	102.35	100.48	100.59	100.81	101.22	100.39	101.97	101.99	100.98	103.04	97.603	100.84	104.76	100.15	99.356	99.992	101.86	103.41	99.183	99.485	102.48	97.314	98.447	101.06	100.42	100	99.998	100.48	100.1	101.29	101.3	100.98	101.05	100.6	101.95	102.83	98.799	101.19	98.966
106.06	107.6	107.77	105.93	105.26	107.5	107.21	107.41	105.77	105.49	104.71	105.1	106.57	104.3	104.9	106.43	108.83	105.47	105.95	105.5	106.86	106.43	105.83	105.22	105.49	106.79	107.01	105.68	103.85	105.84	105.35	108.68	106.34	106.83	106.65	106.58	106.6	106.18	105.78	104.97	107.33	105.13	106.03	105.94	106	106.46	106.52	106.51	105.71	108.08
106.46	105.58	107.01	108.61	107.69	109.21	105.4	106.04	107.39	106.17	106.9	106.04	104.8	105.42	104.79	106.17	105.66	106.42	105.82	107.36	110.68	104.01	108.54	105.45	106.1	105.47	105.82	105.84	107.56	108.07	106.21	106.54	106.09	107.17	106.87	106.12	104.57	104.47	107.72	107.52	108.38	105.29	103.06	105.47	105.72	104.94	107.72	105.64	107.31	106.5
107.46	104.89	107.05	106.76	106.07	105.6	106.98	104.95	106.08	104.69	105.46	106.84	105.5	104.46	106.57	104.4	106.15	105.5	105.8	104.94	106.4	105.77	106.82	104.69	106.49	107.67	106.05	105.67	104.75	106.09	105.89	106.17	104.77	106.37	106.04	105.44	106.71	106.18	106.53	106.72	104.59	105.47	104.69	105.52	106.46	106.44	104.6	107.28	104.75	104.21
106.7	109.54	108.31	109.2	109.76	109.23	108.65	110.19	106.33	109.54	107.36	110.26	107.91	107.41	110.65	110.2	107.05	107.88	110.25	108.34	108.02	109.23	109.15	108.83	106.99	108.04	110.96	108.68	110.38	109.5	107.96	108.05	111.17	108.78	109.04	109.34	108.01	107.73	108.02	109.52	111.14	108.98	109.79	109.31	108.35	105.31	108.2	107.91	109.02	106.87
104.79	105.72	105.59	105.89	106.7	107.28	107.23	106.44	106.63	104.8	106.64	107.54	106.11	105.99	106.07	107.63	104.61	108.47	105.21	105.73	107.69	106.18	105.86	104.55	106.92	108.02	107.7	105.83	105.39	107.9	108.48	105.07	105.48	104.94	108.17	107.11	104.57	108.66	107.3	106.53	106.7	107.72	106.4	105.22	107.02	105.46	104.67	108.82	107.88	107.07
104.12	105.25	105.88	105.99	105.23	106.53	105.73	105.33	104.36	105.82	105.8	104.17	106.65	103.25	103.72	103.8	105.7	104.7	104.69	104.86	103.97	103.92	107.61	103.79	103.27	104.08	103.78	103.72	105.94	104.81	106.54	105.38	108.64	104.08	105.22	105.91	105.26	105.76	105.2	102.62	105.36	106.24	105.29	103.52	106.31	106.98	105.31	105.3	106.03	105.62
107.9	107.83	108.66	106.28	106.71	108.85	107.6	106.92	106.95	106.07	109.53	108.79	107.74	107.88	110.39	108.27	107.85	110.65	107.8	108.46	108.67	107.26	107.8	105.18	107	107.94	109.14	108.06	108.31	106.42	106.09	106.52	106.76	107.08	110.71	109.36	108.6	108.7	108.23	107.73	107.01	107.58	107.21	108.58	107.01	108.1	108.4	105.54	107.34	109.09
108.46	107.94	106.63	108.35	106.52	110.7	107.9	109.69	108.42	108.33	109.15	106.74	107.95	109.77	108.86	106.9	107.84	107.33	106.23	108.26	107.56	107.2	107.56	107.74	107.95	108	108.89	108.03	108.66	107.39	107.9	108.06	107.24	107.02	107.86	110.28	107.37	106.81	106.62	107.68	107.64	106.29	106.23	106.31	108.63	108.7	109.01	106.68	106.2	106.99
100.23	100.27	101.45	100.2	101.24	102.51	101.53	100.17	102.4	102.56	99.665	101.07	102.5	101.61	101.99	100.23	101.39	100.58	100.91	99.84	99.723	102.15	99.995	101.11	99.525	100.85	100.67	101.07	99.911	100.3	99.971	101.35	101.09	99.612	101.77	101.58	101.69	101.08	102.23	100.6	102.43	101.18	99.583	99.874	101.36	100.21	98.814	100.91	101.62	101.93
98.431	97.085	99.598	97.781	100.23	97.696	97.458	96.963	98.435	96.193	97.293	97.323	98.016	96.916	98.558	96.09	98.395	97.231	95.973	97.504	98.435	97.908	96.664	96.996	97.147	98.346	98.313	98.751	99.287	98.145	98.69	97.541	96.982	98.277	98.793	96.915	97.959	98.396	99.258	98.379	97.701	98.12	99.495	98.312	98.463	97.528	97.755	98.134	96.098	97.205
108.59	108.19	109.02	109.51	108	106.13	106.46	108.75	107.63	106.33	109.52	111.07	107.25	109.78	104.88	108.08	106.93	109.95	106.48	108.31	104.86	108.24	109.1	107.88	107.23	108.24	106.48	108.06	107.92	107.88	108.36	106.19	106.99	108.4	108.75	107.07	108.37	108.39	106.56	107.17	107.47	108.35	107.34	108.56	109.96	109.07	109.06	108.88	107.25	107.98
101.04	99.509	99.682	101.25	98.35	101.02	98.565	97.863	99.698	100.22	98.627	99.355	100.48	102.85	99.308	99.013	101.83	99.882	100.5	100.48	100.45	99.711	101.64	101.78	100.02	99.235	100.08	103.31	101.98	101.92	102.67	101.03	100.15	100.14	102.12	100.18	101.45	101.46	101.26	101.06	101.18	101.55	99.574	100.35	100.83	100.82	97.025	98.971	99.324	98.938
97.31	98.439	100.04	97.374	98.292	99.237	99.466	95.7	99.197	97.764	98.831	98.189	98.548	99.742	98.29	97.41	98.646	98.525	99.558	97.992	97.322	96.428	97.763	98.639	97.013	98.102	95.857	97.353	98.69	100.44	94.049	98.901	99.74	97.29	96.919	100.11	97.923	97.596	96.165	98.42	99.776	97.94	96.198	97.813	98.977	97.583	95.419	98.201	98.98	101.29
97.33	96.742	98.288	97.018	98.966	96.508	98.609	99.082	99.095	96.512	99.758	98.868	99.059	100.4	97.966	97.217	96.349	97.192	98.526	98.296	96.445	97.126	98.564	100.86	99.434	99.726	98.871	99.221	98.408	98.97	96.75	99.142	99.468	99.622	97.202	98.662	97.806	97.929	99.891	97.169	98.476	100.63	96.253	99.792	99.948	96.563	97.787	95.305	98.321	97.903
109.88	109.02	105.63	108.4	111.24	106.88	110.01	106.63	107.61	108.99	109.15	108.07	108.62	108.38	108.74	105.95	108.07	106.98	108.81	109.65	107.97	108.22	106.09	108.87	107.34	108.12	107.95	109.11	108.52	107.06	106.42	109.06	107.68	106.35	107.5	108.51	107.06	108.99	107.15	109.96	109.72	107.96	107.02	107.64	109.22	107.65	110.28	108.51	106.18	107.11
104.52	106.08	105.52	105.24	104.55	106.49	107.62	106.29	106.28	105.09	104.32	106.62	106.2	106.29	107.67	108.82	106.11	105.7	105.67	105.98	106.78	106.22	105.53	108.02	107.05	105.79	107.63	106.1	107.66	106.28	105.79	104.81	104.87	107.42	107.89	108.27	107.07	107.14	105.62	106.16	108.66	103.5	104.6	104.58	104.52	107.39	104.99	106.59	103.91	107.17
101.63	103.39	103.33	102.78	103.24	104.83	102.27	102.83	101.49	102.36	103.03	102.36	103.42	103.34	103.86	101.75	102.92	102.85	103	102.99	102.27	103.35	101.02	102.26	102.42	101.66	102.88	103.35	100.34	102.3	103.26	100.86	102.77	101.56	101.17	102.11	103.68	101.88	101.3	101.95	102.85	102.9	102.7	102.3	103.37	101.45	103.58	104.14	101.64	101.04
98.554	99.344	97.631	99.072	99.029	96.7	97.677	97.398	99.6	99.834	99.344	94.892	98.469	98.971	98.816	100.1	99.442	94.448	96.638	98.651	97.365	95.875	98.856	97.88	95.265	95.726	98.195	97.902	98.61	100.26	98.455	96.721	99.433	99.153	96.445	99.187	98.017	99.328	98.762	94.412	99.136	99.91	97.364	98.789	97.5	99.763	97.722	96.712	95.67	98.689
99.911	101.73	97.954	101.11	98.051	99.433	98.786	100.32	100.04	101.81	100.18	101.05	99.748	99.615	101.64	99.947	100.24	100.56	101.12	101.31	101.53	97.767	101.17	100.65	99.061	99.668	98.863	100.12	100.02	99.715	100.16	99.271	101.52	100.67	99.343	100.79	100.41	101.33	99.704	99.381	100.17	98.716	99.117	103.21	99.951	101.46	100.06	101.38	100.55	101.17
105.36	108.43	108.16	107.92	105.63	107.64	106.62	106.52	105.38	107.96	105.32	105.69	107.04	106.02	107.51	106.82	105.68	106.21	106.14	107.97	105.82	107.16	106.65	106.05	106.4	107.07	106.64	107.85	105.38	105.62	105.82	108.55	104.72	108.19	105.88	107.1	108.32	107.61	107.51	108.87	106.84	107.02	104.57	106.84	105.97	107.01	106.54	105.52	106.74	106.45
108.48	109.26	108.77	109.49	109.6	108.08	108.13	107.52	109.36	108.88	107.65	108.78	109.43	108.02	108.84	110.45	108.9	107.64	106.9	109.86	107.11	107.84	110.33	109.05	108.44	109.36	107.97	107.4	109.56	109.04	107.04	109.35	108.27	105.33	109.08	109.97	107.37	106.57	108.14	108.51	110	109.17	109.49	106.73	107.27	107.47	107.66	109.25	110.61	107.23
106.26	108.02	104.33	108.11	105.08	107.06	108.01	107.62	108.71	107.59	106.53	106.84	105.24	105.6	107.07	105.68	106.88	104.74	106.57	106	107.68	105.14	105.87	106.18	107.14	106.07	108.05	107.68	107.66	106.8	107.63	106.59	106.01	107.03	105.72	108.15	105.12	105.99	107.41	108.05	106.96	109.21	107.17	106.07	106.33	106.41	105.4	106.27	105.54	107.52
106.92	105.93	110.94	105.18	105.92	105.8	107.47	106.84	107.38	106.42	106.44	107.37	108.22	107.88	106.59	106.54	106.05	103.23	107.5	107.35	106.42	107.48	107.48	106.1	106.53	106.44	107.03	105.1	105.72	107.57	105.49	107.11	107.3	106.49	106.54	105.17	108.19	106.58	105.91	105.56	106.37	105.86	106.42	105.78	105.7	105.98	105.87	106.91	107.19	103.76
104.47	104.43	104.75	106.16	105.68	104.39	106.08	107.56	104.42	105.48	105.69	105.52	106.49	106.86	104.91	105.19	105.98	106.54	105.8	104.31	105.4	108.27	109.24	105.12	105.36	104.64	103.76	104.46	106.54	105.85	106.52	107.3	106.31	105.68	106.82	104.37	105.08	106.09	104.95	106.24	105.03	105.77	106.51	106.03	106	105.76	106.11	105.52	103.61	105.09
112.99	113.31	110.35	113.1	110.24	111.91	110.85	110.44	110.88	108.35	111.3	110.55	113.26	110.23	110.52	110.1	109.87	110.26	112.53	109.99	111.35	109.99	111.56	110.58	108.78	112.56	109.87	110.54	111.42	109.23	111.12	107.68	110.48	110.94	111.33	111.17	111.08	109.36	111.6	112.08	109.81	111.64	110.04	110.84	109.2	108.84	110.71	111.12	111.59	110.26
106.3	105.6	106.16	105.02	104.75	106.14	103.71	105.43	103.81	106.67	104.54	105.45	104.45	104.54	104.64	106.84	106.27	106.07	106.31	105.67	108.28	105.39	106.32	105.95	105.08	106	105.64	103.57	107.46	103.37	104.94	106.45	104.12	102.61	103.76	105.76	104.33	104.63	104.96	107.03	105.33	104.26	105.35	106.41	105.33	106.94	104.58	105.61	105.86	103.45
97.037	97.262	98.138	98.781	99.833	98.231	96.851	96.772	97.519	98.794	96.976	96.981	98.171	98.907	98.031	97.621	98.076	97.1	96.024	98.251	97.363	99.302	97.212	97.244	100.61	96.769	96.205	96.584	98.666	97.67	98.332	100.07	101.98	96.726	98.331	98.334	97.742	97.468	98.034	98.278	96.139	96.628	97.206	97.009	99.027	98.548	96.765	96.63	96.349	97.092
105.73	107.87	106.94	105.75	108.07	106.54	104.54	108.26	105.58	106.71	107.44	105.63	104.91	104.93	107.76	106.65	106.11	105.9	106.39	106.23	104.69	105.8	107.76	105.6	107	104.41	105.15	105.87	108.12	106.71	105.26	104.84	105.33	106.35	106.16	104.95	104.82	106.27	107.17	109.01	108.97	103.3	105.34	108.06	104.8	106.23	106.01	107.06	109.37	106.97
99.512	100.68	102.3	102.57	98.505	99.059	102.86	102.65	100.3	99.381	101.38	98.404	101.56	100.06	100.89	101.68	100.44	100.45	100.45	101.11	99.998	103.53	100.15	100.74	99.252	101.97	100.45	100.51	100.88	101.57	101.2	101.78	100.24	99.034	97.674	101.41	100.54	100.91	102	99.313	98.399	102.48	99.365	102.61	100.42	98.316	102.58	100.89	101.87	101.74
106.67	105.49	105.57	105.84	105.76	105.96	105.53	105.62	105.3	105.68	104.74	106.88	107.5	106.31	102.74	106.28	105.15	104.49	104.82	105.51	105.45	107.03	104.65	105.78	105.16	104.3	107.32	105.95	104.07	105.32	104.89	104.6	102.7	105.42	105.86	104.97	104.66	107.17	105.59	104.89	108.04	107.33	106.9	105.28	104.92	104.18	105.43	106.78	104.45	105.56
109.17	107.01	109.28	107.25	110.17	107.26	108.68	106.88	110.32	108.64	110.34	107.86	109.19	107.62	107.94	108.55	108.68	108.17	108.19	108.3	106.33	107.89	108.96	108.09	108.65	108.73	108.45	106.5	107.23	108.18	110.42	107.78	108.53	110.29	106.84	108.06	108.56	110.53	109.19	108.71	108.01	108.22	109.13	108.46	108.81	108.54	109.07	106.88	109.54	109.22
106.44	102.78	106.06	104.57	103.12	103.55	106.87	105.56	104.86	104.26	107.11	105.56	104.52	104.22	104.12	104.86	106.71	104.58	104.49	106.22	105.56	104.21	107.25	105.39	103.06	106.58	104.07	107.1	106.32	104.99	107.74	102.99	106.44	106.94	108.2	104.65	105.79	107.51	106.32	105.7	105.42	107.09	104.34	104.39	105.32	105.77	105.59	105.28	103.97	105.73
105.32	105.6	107	104.55	104.67	106.77	106.32	106.25	105.21	103.52	105.47	106.9	105.71	106.76	105.41	104.99	107.7	103.7	106.22	105.43	107.24	104.65	104.81	103.13	102.59	104.04	105.71	105.51	103.3	105.31	105.4	105.45	105.18	105.56	104.16	104.36	105.45	104.77	104.71	103.24	104.94	105.65	107.53	106.65	106.25	104.65	108.44	106.02	105.17	106.98
105.11	105.72	106.1	104.11	104.69	103.81	107.01	106.02	106.26	106.95	104.75	106	106.71	106.85	105.76	105.5	105.89	107.65	106.44	107.31	104.44	107.18	104.46	103.9	107.31	106.53	103.85	107.45	105.14	105.67	104.67	106.99	106.54	106.88	105.74	106.38	104.76	103.77	104.52	104.04	107.91	106.31	105.13	104.84	108.37	105.41	105.59	104.87	105.35	106.64
107.96	109.19	110	107.06	109.76	108.61	108.88	109.95	106.73	109.62	109.38	106.16	108.17	110.28	107.67	108.34	107.75	108.08	108.91	107.71	109.02	106.78	107.06	107.99	105.89	106.82	107.61	107.96	106.26	108.59	107.19	107.03	108.77	110.5	107.8	108.26	109.49	108.94	108.47	107.98	106.53	109.32	108.45	107.53	109.05	109.97	106.79	107.55	108.61	108.47
105.19	105.09	104.71	105.16	106.02	105.56	104.31	103.38	103.6	105.96	105.41	104.5	105.28	106.58	104.2	103.55	106.63	105.25	107.91	105.05	105.67	105.51	105.35	105.96	105.52	106.86	105.75	106.37	104.65	106.14	103.23	103.23	104.84	107.33	105.74	104.92	106.26	105.55	106.14	107.47	104.87	103.09	104.49	107.74	105.6	105.65	105.82	107.21	104.96	104.18
100.65	101.05	100.85	99.42	100.57	97.865	100.44	99.376	98.375	102.59	99.695	100.49	98.734	101.43	98.406	99.276	101.84	100.78	99.099	97.792	100.1	101.88	101.02	101.2	102.04	100.06	98.082	100.89	98.48	100.76	99.244	100.61	101.81	99.676	99.371	99.825	99.697	100.06	99.708	97.922	99.936	102.64	101.96	99.793	98.007	102.92	103.14	98.857	100.38	100.67
105.65	107.64	105.01	107.85	108.67	105.57	106.41	107.24	107.34	106.55	106.85	105.45	107.21	107.41	107.78	106.44	107.92	104.94	107.17	105.86	105.77	105.69	107.48	105.04	107.23	106.77	108.42	107.16	106.41	105.8	105.44	106.57	104.03	105.37	107.96	105.86	109.01	108	107.43	106.4	107.15	106.37	105.64	108.9	106.05	108.1	106.5	107.6	105.63	106.28
103.4	104.21	104.79	106.5	105.25	107.19	103.77	104.11	106.17	105.45	107.72	106.49	104.31	107.43	106.08	105.78	104.01	106.35	105.45	103.89	105.12	106.71	104.78	105.73	105.41	106.3	106.93	106.27	105.22	104.77	106.75	104.8	104.42	104.91	106.43	105.17	107.02	105.49	103.23	105.14	104.89	105	105.53	106.67	103.98	106.75	105.11	103.13	106.4	104.35
108.73	108.79	107.51	108.76	108.19	106.79	109.1	109.59	109.33	108.99	109.34	110.86	107.48	108.73	107.83	108.84	108.09	109.59	109.05	107.4	109.1	107.95	107.61	109.16	107.75	111.27	109.72	108.92	108.33	108	108.34	107.84	107.14	106.62	107.68	107.96	110.06	107.33	106.83	109.63	109.43	107.98	106.19	109.05	107.65	108.9	107.12	109.2	107.56	109.81
105.3	106.4	104.93	104.16	104.62	108.01	105.66	102.81	106.23	105.75	104.58	104.24	106.09	107.97	104.34	104.05	106.16	103.94	106.18	104.9	106.68	107.42	103.28	105.91	104.71	106.42	104.92	106.58	104.04	104.26	105.69	106.79	106.01	104.13	105.73	104.94	105.62	106.32	103.46	107.5	106.78	106.46	106.01	105.51	104.52	106.18	104.55	105.69	102.83	105.79
105.46	107.62	106.54	104.7	108.08	106.74	108.18	107.06	105.89	106.01	107.84	105.27	107	104.64	107.64	107.06	104.86	107.8	107.51	105.5	106.98	106.82	105.71	106.08	104.95	106.24	106.92	106.43	105.74	109.25	107.31	106.82	106.63	105.89	106.04	105.92	105.36	104.05	107.28	105.71	104.82	108.68	107.19	107.56	106.75	107.66	106.68	105.1	103.86	107.07
106.91	107.73	110.49	108.99	109.55	109.17	107.31	110.23	107.87	108.26	105.35	108.99	108.24	110.57	107.34	108.01	107.5	110.74	107.82	108.19	109.2	109.85	106.12	109.81	108.3	108.48	108.91	109.36	107.72	107.46	107.82	109.52	109.26	107.11	107.72	109.18	109.75	105.39	108.93	109.57	108	107.85	109.43	109.65	106.91	108.41	105.89	108.76	106.25	106.86
104.9	107.09	104.54	104.7	104.36	107.06	105.91	105.76	106.68	108.01	104.4	106.3	106.49	103.75	103.75	104.44	106.1	105.71	106	106.8	105.14	107.9	106.62	104.79	107.32	106.31	105.52	106.06	104.94	104.68	106.87	105.33	106.33	106.8	106.98	106.53	108.87	106.48	105.61	107.53	106.87	104.91	105.08	105.94	106.47	105.99	106.63	105.63	107.32	105.07
104.22	105.82	105.89	105.12	106.01	104.46	106.44	106.76	105.38	103.89	106.28	105.43	104.74	105.68	105.01	106.36	105.74	108.47	107.64	105.9	108.29	105.83	105.54	104.47	104.86	104.02	106.63	105.99	108.61	106.07	107.52	105.85	107.43	107.02	106.23	106.11	105.53	105.17	105.19	105.24	105.02	104.52	107.49	106.16	105.99	104.54	103.62	106.26	105.25	106.48
95.845	98.384	98.38	99.07	96.229	97.779	97.103	96.231	100.16	96.725	100.67	101.21	98.068	95.884	99.734	98.558	95.157	94.834	98.613	98.409	99.544	98.25	97.047	98.17	99.112	98.218	97.366	99.484	100.3	98.171	97.933	98.651	97.14	98.796	99.773	98.322	97.547	98.38	100.15	98.721	99.487	100.13	99.646	99.28	95.717	98.125	99.981	97.909	96.188	99.497
106.24	107.42	106.47	106.21	109.04	107.65	105.39	105.59	107.17	104.44	105.47	104.77	105.58	105.54	106.91	106.78	105.55	104.55	108.27	105.41	105.51	106.41	106.53	105.79	104.99	107.37	104.04	106.77	106.04	106.67	108.37	107.26	105.99	107.25	106.35	107.06	105.47	106.41	107.96	106.46	106.16	106.6	106.47	105.15	106.54	106.05	105.83	105.52	106.1	104.96
107.83	107.69	107.09	108.81	106.34	108.38	105.25	109.15	108.41	110.08	106.58	109.99	106.54	108.7	107.41	109.03	106.71	107.88	109.01	107.13	108.62	108.26	105.87	108	106.02	107.7	108.3	108.27	107.86	107.73	108.73	107.26	106.66	106.92	106.36	107.87	108.09	108.71	106.47	106.75	110.22	106.54	107.43	109.05	106.14	108.23	108.33	109.19	106.58	106.22
107.55	106.23	105.95	104.9	105.99	106.87	105.27	105.11	105.72	107	105.98	106.03	106.78	103.05	106.9	104.59	105.92	107.36	105.28	107.91	107.82	107.39	105.17	106.33	106.29	104.32	105.73	105.16	103.55	104.44	105.56	104.78	107.1	106.5	106.38	104.98	104.92	106.45	109.23	104.94	104.63	106.67	104.79	105.28	106.79	107.07	105.52	108.12	104.21	106.69
107.92	107.48	109.87	108.69	108.94	108.51	107.17	109.41	108.72	107.94	108	110.53	109.11	106.79	108.52	107.65	108.36	108.4	110.28	105.64	108.34	107.76	107.96	106.37	107.19	107.39	108.49	110.04	107.96	108.34	106.28	106.09	107.32	111.17	107.64	105.59	107.24	106.93	107.62	108.02	108.82	106.98	109.56	107.98	109.05	109.11	108.31	107.94	108.12	109.66
106.35	105.08	104.27	104.82	107.93	103.57	107.51	106.22	106.05	103.97	106.36	105.42	105.89	106.25	105.45	103.88	106.68	105.7	105.85	106.04	106.82	107.32	104.63	106.27	106.14	106.45	104.63	104.68	106.86	105.09	106.63	105.29	104.54	103.02	105.46	104.61	104.31	104.94	105.28	107.17	106.76	105.05	105.87	104.49	106.17	106.08	105.28	104.65	103.75	107.19
106.17	107.9	107.87	105.63	107.93	107.54	108.09	107.35	106.9	108.71	107.88	107.87	107.21	108.68	105.64	107.78	107.93	107.71	107.51	106.48	106.05	107.57	106.48	110.94	107.95	108.16	109.77	108.79	108.87	109.92	108.02	106.89	106.71	111.35	106.43	107.89	107.16	108.9	107.42	107.52	106.81	110.84	108.68	106.92	107.76	106.58	108.19	108.44	108.64	106.52
104.96	104.28	104.29	106.49	104.12	105.71	104.44	105.34	105.91	106.28	104.31	105.31	103.81	105.23	107.52	106.55	106.22	105.24	104.99	107.1	105.29	106.25	104.75	105.59	107.19	107.57	104.86	105.69	106.32	106.12	105.91	105.35	105.83	106.18	106.27	104.91	107.86	105.14	105.68	106.33	106.53	105.4	103.79	106.83	107.23	107.34	107.71	106.76	106.46	104.94
104.86	105.87	106.07	106.95	107.06	106.29	105.88	104.94	105.54	107.7	108.76	105.55	107.1	105.38	107.72	104.75	105.86	106.43	107.53	105.73	105.92	106.39	105.08	106.58	105.99	105.43	106.51	104.14	106.35	105.38	105.56	105.95	106.74	105.85	104.22	105.42	105.9	106.6	106.35	104.89	105.65	106.59	105.6	107.31	107.32	104.29	105.48	107.21	106.41	103.35
105.77	104.78	107.14	107.27	104.76	105.94	104.42	107.04	105.94	104.22	107	102.77	107.78	106.74	106.14	105.15	105.06	107.61	105.2	104.8	106.72	107.29	106.03	106.82	107.41	105.33	106.11	107.72	104.23	105.45	106.34	104.97	104.75	104.69	105.09	104.62	105.32	106.11	106.47	104.73	105.93	109.73	106.03	106.89	106.04	105.69	108.22	106.05	107.59	105.35
108.28	109.75	109.41	109.46	109.94	107.42	106.85	105.88	107.8	107.46	106.98	110.26	107.19	108.82	108.97	107.98	108.95	107.56	110.05	109.51	112.07	107.4	109.62	108.43	109.14	107.11	108.46	108.72	108.2	109.1	108.81	109.47	109.07	108.12	108.35	109.89	108.52	108	110.01	108.22	107.83	110	110.06	109.64	109.11	107.37	107.78	109.52	110.06	109.54
105.66	105.96	106.85	105.17	107.21	105.16	107.24	105.77	105.62	105.94	105.58	105.64	105.74	104.77	106.56	103.37	105.1	104.33	107.16	104.02	105.76	105.94	107.66	105.02	107.09	106.64	104.47	105.39	107.44	104.75	105.99	105.44	105.22	105.13	103.91	104.97	103.39	103.86	107.43	106.23	105.14	105.26	103.65	104.79	105.84	108.6	105.41	106.21	104.55	105.93
104.44	103.96	102.68	104.37	101.86	101.44	102.52	100.79	101.65	104.18	104.04	104.18	103.91	103.26	102.25	102.15	104.08	101.25	101.86	102.92	101.94	103.56	102.55	99.763	102.86	103.74	102.69	102.78	101.32	102.08	101.38	102.26	104.06	101.84	101.36	104.09	105.76	103.87	102.46	102.41	102.07	102.5	101.49	101.51	103.49	101.11	104.34	102.2	102.76	100.78
110.43	110.36	110.49	111.64	112.08	111.25	110.67	111.18	111	110.5	109.68	110.76	110.71	109.36	109.51	111.18	112.37	107.97	109.34	109.45	110.99	110.83	111.63	109.22	112.44	111.79	110.77	109.6	111.66	109.83	110.89	110.92	109.38	111.92	111.17	110.69	110.78	109.28	112.13	112.75	109.76	110.87	110.48	110.28	109.09	109.26	110.58	112.27	111.28	111.5
105.03	107.85	104.1	106.46	103.71	105.32	107.88	105.46	106.06	104.74	104.07	107.05	106.01	105.3	106.18	104.53	104.87	106.61	105.31	104.1	104.3	103.98	104.69	105.34	104.09	104.11	105.82	106.53	105.52	105.36	103.37	105.2	106.26	105.3	105	107.91	106.05	105.03	106.84	107.95	106.78	105.06	105.89	106.44	107	106.57	106.6	106.4	106.43	105.73
104.81	106.33	106.61	106.05	107.6	103.95	104.28	105.8	106.45	106.06	105.57	107.03	106.11	109.39	105.69	107.06	107.04	106.59	107.09	105.08	106.29	107.75	103.98	106.08	105.63	106.41	106.42	103.11	108.1	106.07	105.06	106.66	106.02	108.27	103.65	107.57	106.72	105.94	107.61	104.57	107.24	106.05	105.99	106.63	105.93	108.35	107.67	105.94	104.73	107.41
105.11	107.84	105.03	107.47	106.13	105.85	105.27	109.01	108.11	107.14	107.56	106.64	108.35	106.22	105.74	106.71	107.05	107.56	105.07	104.08	104.82	107.75	106.09	107.77	106.58	105.24	106.13	106.5	104.8	104.42	107.85	107.34	106.99	106.43	104.77	106.52	106.24	105.55	107.55	109.76	105.83	104.49	105.51	105.07	107.87	105.37	106.37	105.37	107.02	107.12
107.72	107.53	105.57	105.53	105	106.67	105.81	106.32	107.76	106.34	105.55	108.33	106.58	106.51	106.13	107.92	106.56	106.86	104.9	106.29	106.01	105.71	108.96	106.78	105.89	107.06	107.91	104.64	105.76	108.58	105.72	108.05	107.72	103.96	109.41	106.75	106.76	107.63	106.01	107.02	104.24	106.33	108.67	108.63	105.6	105.49	107.93	105.38	106.49	105.06
106.13	108.42	106.61	108.56	108.22	105.54	106.13	105.52	106.72	105.24	107.47	106.59	105.19	104.91	106.01	104.77	108.42	107.08	107.72	106.71	103.41	107.01	106.7	106.11	105.85	107.27	104.92	106.47	108.35	107.17	105.82	106.72	107.26	105.54	108.48	106.15	107.42	108.6	105.73	106.49	105.34	106.29	105.87	107.45	106.41	108.01	107.4	107.23	105.65	107.05
106.15	105.31	105.64	105.77	107.35	106.5	105.44	106.43	105.84	105.57	105.9	105.86	106.78	105.56	107.11	104.84	105.38	105.95	105.42	105.86	105.94	103.85	106.15	103.77	104.38	105.8	104.55	104.47	106.88	103.69	105.87	105.32	106.03	104.08	105.59	106.59	107.06	104.57	103.42	104.49	105.21	107.03	105.89	105.7	106.5	103.84	103.92	106.74	103.71	106.39
105.49	106.83	106.68	107.69	104.08	107.73	106.58	108.34	107.47	106.6	107.19	106.87	106.59	107.74	104.99	108.39	106.13	106.51	103.87	105.51	105.28	105.36	105.15	106.97	106.66	105.65	105.21	105.09	104.24	107.5	107.12	105.16	107.27	106.28	107.63	106.54	105.29	105.54	106.46	107.56	105.28	107.01	105.72	105.52	106.17	107.86	106.71	104.76	105.36	106.52
106.95	106.48	108.78	106.66	107.34	104.66	106.66	107.74	105.03	107.87	108.25	104.5	107.46	106.19	106.18	106.86	106.56	105.98	109.47	105.84	104.61	107.03	106.23	106.16	107.42	106.56	108.69	107.74	107.02	106.26	105.42	106.48	107.33	107.77	107.07	107.68	106.8	108.5	108.62	105.38	108.38	108.25	106.71	105.5	108.07	105.53	106.52	107.85	108.62	108.9
100.16	97.763	98.808	100.27	96.783	96.156	95.853	98.94	100.31	96.607	98.45	96.415	96.628	95.877	97.73	97.494	98.985	97.094	97.936	98.515	95.138	99.334	99.282	97.426	97.438	98.436	98.388	95.385	96.92	98.406	96.592	99.488	98.505	101.15	96.536	97.57	98.477	97.781	97.779	98.421	97.4	99.571	98.959	98.345	97.871	97.784	98.857	98.553	99.638	97.794
107.07	107.37	106.37	105.43	106.81	105.15	107.88	107.83	106.3	107.09	104.62	105.9	106.99	106.67	106.2	107.39	106.05	105.27	108.46	106.1	107.3	107.27	105.45	104.88	106.04	107.12	106.73	105	106.68	105.85	106.99	107.73	105.49	109.28	106.54	106.36	109.04	106.85	105.96	106.49	106.43	107.27	106.67	106.45	107.66	106.39	106.81	105.47	106.59	104.69
106.65	103.72	106.06	104.66	105.57	105.72	107.77	104.97	105.87	104.12	105.17	105.21	105.66	104.89	103.97	105.04	105.48	104.65	104.59	105.7	104.71	104.99	105.37	106.29	105.44	105.65	106.47	106.09	104.45	101.28	104.54	106.15	106.26	105.49	105.09	104.56	107.44	104.91	107.48	105.39	106.3	105.55	106.39	106.72	106.34	103.92	106.58	104.15	105.39	106.27
107.7	107.46	109.1	109.26	108.13	109.65	109.55	107.88	108.42	107.97	107.23	108.59	106.97	107.86	107.29	108.04	107.36	109.23	106.8	106.78	105.67	106.62	110.76	107.9	109.07	106.76	108.26	107.14	107.82	106.92	108.23	107.82	108.78	108.83	108.71	108.81	108.09	108.79	108.21	108.26	108.4	109.85	108.3	106.9	108.81	108.63	107.12	109.68	110.08	107.23
98.894	99.868	99.508	99.04	98.405	97.174	96.402	98.051	96.771	96.38	97.903	97.931	99.591	95.245	100.1	97.202	98.48	97.131	98.641	96.394	96.045	95.445	97.814	98.713	96.363	98.043	98.532	94.795	97.669	97.255	98.64	97.542	97.813	98.14	98.101	95.566	97.799	98.219	98.232	98.241	95.721	99.33	98.396	99.316	98.069	98.032	97.095	97.73	98.567	96.836
103.62	105.82	107.27	105.58	105.04	105.14	104.25	106.08	105.43	102.81	107.4	106.49	103.92	106.03	104.33	104.76	106.32	104.24	107.02	106.12	108.16	107.12	104.65	104.96	104.9	103.53	108.04	104.54	105.14	103.9	103.97	103.3	103.91	103.61	104.74	106.81	105.57	104.99	106.52	106.09	106.51	104.55	106.17	104.27	104.24	106.82	107	102.89	106.43	105.09
107.8	104.02	106.41	106.35	107.28	106.68	104.89	104.61	105.49	106.86	105.64	105.25	105.06	108.2	105.59	103.77	106.38	105.88	105.14	104.31	102.78	104.94	104.69	104.8	107.02	106.14	104.01	106.81	105.34	105.97	106.08	105.88	106.68	104.35	107.95	103.77	103.92	103.51	105.33	106.65	105.68	105.02	106.38	102.53	105.27	107.25	103.25	106.39	106.53	106.92
109.79	107.17	107.67	107.45	105.52	106.53	106.75	106.09	105.74	104.02	107.03	106.89	106.54	107.19	103.98	105.5	105.03	107.52	105.85	105.87	107.01	108.64	106.74	106.47	104.23	107.4	108.86	108.77	105.49	108.04	104.13	105.19	105.2	107.6	105.33	104.97	105.84	106.36	103.37	103.93	104.83	105.36	107.21	107.51	105.34	106.6	107.3	106.55	104.21	105.36
105.52	105.73	105.7	105.25	104.58	106.6	104.54	105.99	105.9	106.45	104.61	106.59	107.02	104.26	105.82	107.17	105.78	103.62	104.97	107.24	106.38	106.32	106.15	105.1	106.78	103.59	104.34	108.6	105.73	105.94	106.94	106.99	106.12	104.63	106.92	105.42	105.96	107.33	106.99	105.27	105.01	104.07	104.57	104.61	105.92	106.89	106.12	105.56	106.85	105.82
106.63	105.55	104.9	104.01	106.02	105.09	107.28	106.62	106.74	105.6	104.42	106.85	105.13	105.87	107.02	105.52	102.56	105.79	103.85	105.88	105.44	105.94	102.81	105.04	105.16	105.65	104.97	106.86	106.23	106.63	107.85	105.18	107.75	106.64	106.57	104.6	106.29	107.03	105.02	105.54	105.18	107.22	105.83	106.18	105.95	104.39	107.6	109.05	104.46	105.78
106.9	105.02	106.61	105.75	106.49	105.79	106.18	106.61	105.75	106.87	106.02	106.52	104.12	104.1	104.51	107.42	105.68	105.32	106.14	104.38	107.21	104.43	104.14	105.27	106.21	107.05	104.9	103.21	108.13	106.14	107.13	107.48	106.84	105.53	107.43	104.62	105.24	106.24	104.73	106.21	105.31	105.26	107.55	104.76	106.66	104.26	105.96	105.95	104.32	107.77
105.57	105.78	107.02	105.17	107.16	106.63	105.49	105.73	104.61	104.87	106.52	103.86	107.16	104.5	104.83	105.85	106.48	102.76	105.19	104.7	106.98	105.16	106.49	107.17	107.62	104.69	105.25	102.76	106.8	105.48	105.5	105.47	106.58	105.06	104.92	105.65	106.7	105.29	104.48	104.7	106.14	103.17	104.75	106.46	104.56	105.77	105.42	104.05	109.01	108.01
105.56	104.6	106.49	105.11	107.4	106.13	104.79	106.63	107.7	104.94	105.39	103.49	104.73	105.47	108.59	106.13	103.28	106.28	107.04	105.84	106.97	106.49	105.89	102.58	105.57	103.6	107.32	106.59	107.26	103.79	105.63	106.26	103.81	105.02	105.15	104.16	106.46	106.39	105.97	104.97	104.39	106.74	106.73	107.26	106.36	106.97	108.34	105.12	107.44	105.43
111.23	109.36	109.65	110.94	109.24	111.26	110.94	108.72	110.23	110.94	111.05	110.25	108.47	111.34	109.51	111.49	109.8	109.93	111.35	109.62	109.03	109.87	111.54	109.73	111.4	110.38	110.75	109.5	110.39	108.47	110.44	110.67	108.57	111.39	109.61	112.24	111.12	109.38	110.44	110.65	110.54	111.33	112.57	109.63	110.87	113.34	110.66	110.14	109.54	109.71
109.82	108.17	107.73	108.11	108.65	107.9	107.46	108.41	106.56	110.2	108.75	107.67	109.52	109.16	108.44	111.01	108.8	107.47	108.85	108.57	108.22	107.73	110.18	109.05	107.61	106.64	109.11	109.04	108.78	108.4	109.32	109.78	108.01	107.97	107.24	109.46	105.71	107.12	109.07	106.98	107.73	108	107.75	106.84	110.66	109.13	108.14	109.71	107.84	109.51
97.584	99.049	98.846	98.116	98.866	96.357	98.411	98.548	98.308	99.205	98.523	96.664	97.874	96.748	97.846	95.105	97.514	97.996	97.401	98.213	98.615	98.116	98.59	96.314	96.668	97.732	97.491	100.97	97.798	96.661	97.728	100.66	100.03	98.067	98.719	98.771	97.872	99.391	97.874	100.1	97.184	98.447	97.923	98.823	94.804	100	98.948	97.705	97.579	96.927
107.54	108.71	109.51	109.28	107.21	107.91	109.84	110.67	107.99	110.22	108.75	108.31	108.15	108.94	110.24	108.02	110.65	108.55	109.42	106.76	109.97	108.93	108.69	107.6	108.44	109.55	106.36	105.88	108.3	109.56	107.68	107.89	108.58	109.1	109.3	107.42	107.8	108.39	107.54	109.82	106.68	106.14	109.08	107.87	109.16	107.1	107.54	107.72	105.59	109
107.25	104.75	104.05	106.89	106.73	107.13	105.81	106.23	104.61	106.14	103.45	106.21	105.2	107.23	106.19	106.28	107.37	105.39	107.89	106.86	105.46	106.14	106.69	104.95	105.78	106.32	105.63	104.49	104.8	104.72	103.64	107.6	106.22	105.99	103.43	104.78	105.88	104.73	103.65	106.82	105.48	105.98	105.7	104.25	104.09	104.92	108.34	105.64	107.01	104.44
101.39	99.016	100.08	100.27	102.18	97.72	98.659	99.006	98.966	99.442	102.11	100.86	100.85	98.711	99.307	102.73	100.54	99.275	98.685	101.36	99.164	100.32	102.76	99.542	99.588	101.04	98.34	103.09	101.69	99.206	100.72	100.77	101	99.901	100.1	100.24	101.65	100.91	102.52	101.44	101.4	101.47	100.16	99.218	101.46	101.64	102.45	99.638	100.39	99.306
105.54	103.7	105.02	104.9	105.1	106.81	106.3	105.5	106.91	106.6	106.16	105.48	106.17	107.84	107.43	106.44	105.18	106.16	106.56	107.65	104.87	107.09	107.11	107.19	107.32	104.51	107.53	107.54	104.74	105.98	104.91	107	106.09	108.19	108.18	105.52	105.1	107.38	107.5	107.86	107.08	105.35	106.57	106.43	105.57	107.79	106.73	106.78	105.86	106.05
103.77	107.52	102.97	102.98	104.38	104.21	104.45	104.99	105.82	105.06	107.08	106.98	105.28	107	104.74	106	106.02	103.73	106.56	105.39	105.67	104.43	103.54	103.36	105.91	105.3	107.99	106	105.07	105.31	102.15	104.7	105.78	104.74	105.94	105.26	103.86	103.14	104.26	104.49	106.18	104.68	105.42	105.19	104.98	106.83	104.54	105.13	106.28	106.07
98.789	97.728	99.805	98.98	95.308	96.714	98.896	98.464	99.479	98.695	96.136	97.666	101.47	97.18	99.151	97.977	99.45	99.089	97.789	97.745	97.086	98.851	99.648	97.369	97.408	99.381	99.411	99.682	97.895	97.648	96.715	97.016	98.042	99.472	98.097	99.41	99.173	97.232	100.52	97.718	99.005	96.804	99.264	97.98	97.707	98.772	96.388	96.053	99.523	96.145
106.41	105.15	106.1	107.56	104.96	107.45	106.01	104.66	105.85	106.61	104.44	106.03	106.33	106.17	106.29	107.82	107.45	103.97	104.16	104.01	107.33	104.63	107.24	105.59	105.31	106.89	106.04	105.58	106.13	105.36	106.7	105.22	101.95	106.61	105.18	105.97	106.57	105.6	104.1	108.19	106.28	108.09	107.71	106.13	106.42	106.24	105.18	108.04	105.01	104.98
107.77	108.4	107.18	108.62	106.43	107.11	106.87	106.92	107.91	109.18	107.71	109.13	106.95	108.46	108.45	105.35	106.64	108.83	105.91	107.89	109.29	109.72	108.98	105.11	109.77	109.96	106.81	106.56	106.23	106.93	105.7	106.46	108.89	109.05	106.62	107.59	111.45	107.06	106.18	107.2	107.54	108.43	107.08	106.75	105.67	106.26	108.96	106.55	108.08	107.67
97.593	98.423	97.419	96.855	98.776	97.047	96.107	97.94	99.91	96.578	95.265	98.833	96.561	100.46	97.064	97.288	98.493	97.191	96.041	98.02	97.611	95.51	96.211	97.999	98.732	97.599	96.274	96.983	99.783	98.138	97.208	96.531	97.818	98.268	98.389	96.471	96.943	95.87	96.045	97.774	99.229	96.991	97.092	98.9	99.116	97.468	96.866	98.094	99.081	98.207
104.76	105.1	103.54	102.56	105.57	104.39	104.54	102.87	103.55	103.19	107.37	104.64	105.16	105.5	103.68	107.11	106.1	105.33	104.15	102.76	104.19	104.96	106.6	106.4	105.65	105.71	106.76	109.57	106.54	105.55	104.58	103.61	105.56	103.76	106.88	103.75	107.17	105.51	104.41	105.17	105.18	106.01	104.86	106.02	103.44	103.75	106.24	105.12	106.27	105.02
107.58	108.04	107.05	106.61	108.56	108.82	107.28	106.8	105.56	108.09	105.51	108.81	109.6	108.84	107.05	105.64	108.84	106.24	109.66	109.99	107.35	105.8	108.79	106.65	108.7	108.2	107.99	106.55	108.07	108.13	107.18	106.74	107.7	107.15	108.05	106.77	107.36	108.54	107.19	108.57	108.44	109.72	107.74	108.08	108.02	107.83	106.61	107.23	107.57	109.83
100.62	97.16	95.758	97.516	96.995	97.379	97.296	97.848	99.92	97.136	97.472	95.584	97.234	98.779	98.786	96.16	97.065	97.454	99.111	97.463	98.574	99.442	96.538	97.254	98.947	96.869	98.424	100.33	100.06	98.517	98.088	96.75	98.233	97.016	97.886	96.026	97.822	98.796	98.724	97.454	99.546	97.586	98.306	97.68	99.427	95.6	96.738	98.53	98.319	99.435
99.59	98.039	96.604	97.053	96.71	97.517	98.911	99.102	98.004	100.36	98.968	99.907	100.17	96.623	98.195	97.922	97.028	97.931	98.318	98.063	98.292	99.817	100.45	98.21	99.745	95.876	97.913	99.527	98.779	97.932	98.967	97.497	97.433	97.717	98.499	97.451	97.404	99.453	98.749	96.746	97.673	97.099	97.209	100.21	97.806	98.046	99.079	99.477	100.2	96.189
105.7	104.1	105.1	106.55	106.88	105.7	103.43	106.36	105.05	105.4	105.74	104.84	105.63	106.43	105.04	106.37	105.56	105.44	105.34	105	105.41	103.16	108.42	105.61	106.51	106.15	104	104.47	105.27	106.61	105.64	103.86	107.45	105.08	106.27	103.36	103.94	106.28	106.25	107.46	102.83	105.04	102.72	107.28	104.55	106.8	105.45	105.61	106.08	104.95
109.97	109.21	108.7	106.21	109.18	109.02	107.2	109.86	107.7	108.59	107.3	105.82	109.33	107.88	108.32	109.38	108.44	106.36	108.14	108.99	108.02	107.8	108.47	107.6	108.02	108.06	106.8	107.48	110.04	107.82	105.49	106.93	110.25	108.02	106.7	108.47	107.5	106.79	109.19	108.95	110.45	107.83	107.73	108	106.83	106.54	107.08	108.01	107.15	108.8
105.25	106.59	107.9	108.72	106.86	107.23	106.74	111.14	107.03	108.49	106.56	107.59	109.58	109.09	108.93	108.34	107.2	110.11	105.68	108.77	106.91	108.26	110.29	109.25	109.6	108.15	107.75	110.32	110.49	107.02	106.16	106.89	107.23	107.2	107.69	107.06	107.64	107.87	107.78	110.79	109.92	108.73	109.01	108.96	109.83	107.6	107.7	106.92	108.27	108
105.32	106.32	106.43	105.59	105.92	105.98	106.91	103.4	106.36	106.15	104.29	106.31	107.1	107.24	104.85	103.72	106.43	106.17	107.04	106.05	108.17	106.44	104.94	104.26	107.23	108.03	106.96	104.28	107.25	105.16	106.71	105.01	104.78	104.1	104.72	106.32	103.9	104.09	106.34	105.31	104.69	107.47	106.38	106.61	107.04	105.02	103.11	104.29	105.82	103.98
104.82	105.8	106.94	108.68	105.05	107.07	104.81	105.09	105.67	106.51	108.27	106.63	106.36	105.27	107.47	104.67	105.84	105.83	106.11	107.28	105.04	105.9	105.58	104.52	104.04	108.34	106.78	104.28	106.52	105.18	107.81	105.55	103.95	106.73	104.19	104.94	106.56	105.35	105.61	104.69	104.01	106.03	103.88	105.79	105.9	104.68	106.38	104.26	106.66	107.22
109.57	107.82	108.6	109.27	106.82	104.69	107.9	107.24	108.25	108.25	109.21	106.52	108.57	107.39	108.83	107.1	108.23	107.92	108.82	108.91	108.17	109	109.3	107.8	107.57	108.26	109.18	110.72	108.8	106.74	106.21	107.71	108.91	110.72	108.88	107.04	107.69	106.7	109.76	105.89	107.44	108.99	106.07	106.47	108.28	108.94	106.2	108.3	106.46	107.02
108.36	109.63	107.38	107.1	107.83	108.65	110.99	108.98	109.1	107.43	106.19	106.89	108.99	111.02	108.46	108.53	109.68	107.39	109.02	106.87	109.59	109.89	110.83	108.13	108.67	107.56	107.07	108.59	106.13	109.4	107.54	107.98	107.48	105.45	107.45	108.18	110.54	107.07	107.8	105.81	107.65	108.13	109.03	108.45	109.25	108.88	110.77	108	111.06	107.29
103.16	104.86	103.22	104.74	101.91	108.96	104.75	104.99	106.59	104.9	105.84	107.44	106.04	105.33	107.25	105.91	103.5	107.36	105.6	105.88	106.23	107.25	105.32	104.43	107.05	105.47	105.99	106.21	104.52	105.33	105.45	105.95	104.57	106.17	107.67	107.09	103.77	103.86	104.48	105.82	106.13	104.46	106.86	106.87	104.7	108.26	106.14	106.32	105.44	104.91
102.97	103.91	104.93	104.88	104.86	107.49	103.39	105.72	106.76	104.68	107.57	104.68	103.89	106.02	103.91	105.97	105.54	105.3	105.52	104.19	104.72	106.18	105.23	107.08	105.07	107.83	106.99	105.55	105.57	107.01	105.82	105.95	106.03	105.35	108.86	105.91	106.08	106.58	104.21	105.91	103.93	104.87	106.04	104.91	106.7	104.72	104.89	103.28	107.82	106.22
108.38	108.67	108.82	108.95	107.26	108.44	107.23	108.15	107.63	107.63	108.84	108.7	105.9	105.29	108.68	108.56	108.21	108.63	107.26	108.57	106.4	108.96	106.27	108.95	109.93	109.1	106.72	106.23	107.97	108.34	109.7	109.4	108.29	109.71	110.58	110.49	108.45	107.13	108.01	106.12	106.15	108.37	105.41	108.89	109.14	108.9	110.49	108.12	108.36	107.88
104.48	108.29	107.88	106.25	107.9	107.49	109.54	107.39	107.28	108.03	108.81	109.05	107.18	108.36	109.43	108.56	107.16	108.7	109.84	107.28	106.63	105.35	108.22	108.46	107.14	107.78	109	106.49	109.99	107.27	108.3	107.27	107.23	107.06	111.38	108.33	110.88	107.53	107.46	110.83	108.67	109.32	107.38	108.37	107.4	110.57	106.91	108.55	108.04	107.14
105.67	108.36	107.87	106.47	106.66	105.63	108.42	107.22	107.73	106.73	107.95	107.45	109.33	106.21	108.44	108.05	108.43	106.4	108.45	106.5	107.03	107.05	108.08	108.03	107.57	106.71	107.79	106.58	107.47	107.59	107.82	107.76	108.26	109.49	107.52	107.19	107.43	108.69	108.72	108.38	107.09	109.32	106.44	106.42	106.99	109.55	107.85	107.2	108.05	106.64
108.63	109.51	109.56	107.87	108.84	108.67	109.94	108.56	108.39	106.56	107.6	109.85	109.24	109.99	108.32	106.75	109.53	107.43	107.3	109.58	109.04	108.38	107.72	111.87	109.01	108.99	106.96	110.52	108.74	108.57	106.16	107.07	108.16	110.09	105.66	107.43	107.34	107.1	106.51	109.08	107.8	109.49	108.82	106.48	108.2	109.53	106.42	108.8	108.73	110.37
98.177	99.493	99.913	100.65	100.11	98.129	98.166	99.187	98.242	98.295	96.917	96.9	97.558	98.997	100.6	101.46	98.891	99.015	99.245	99.418	98.811	98.875	100.6	97.338	97.778	99.833	98.464	98.573	100.55	99.172	99.015	97.767	99.773	98.798	97.455	99.113	98.379	98.84	100.66	98.477	98.179	98.378	100.37	98.645	98.765	99.854	100.05	99.138	97.745	99.03
108.02	109.52	108.76	107.18	108.89	107.6	108.23	108.85	108.46	110.2	106.69	109.06	108.95	107.68	109.32	105.88	109.89	109.02	112.23	109.16	109.36	109.86	107.66	108.25	108.45	107.47	108.08	107.95	108.64	108.31	108.72	109.03	107.87	107.67	105.49	106.26	108.15	105.5	108.71	106.71	107.62	106.98	108.04	109.21	109.23	107.45	108.46	107.94	109.28	111.11
98.067	98.768	98.074	99.173	99.737	98.618	98.171	100.31	101.02	96.898	98.854	97.752	99.136	97.449	99.106	97.487	98.647	99.419	98.289	99.882	98.749	101.01	100.05	99.559	99.642	98.9	99.213	96.595	98.304	99.399	97.947	99.61	100.79	98.263	99.762	99.133	98.274	98.044	95.905	99.265	97.441	103.24	99.222	99.429	97.705	98.64	99.422	98.555	98.061	97.952
105.92	104.54	104.65	105.36	104.15	106.89	107.86	103.73	106.5	103.69	105.39	107.08	103.11	106.36	105.29	105.7	105.82	107.25	105.59	105.32	107.5	104.98	105.56	105	105.22	106.22	104.9	106.25	105.13	104.67	107.21	104.56	106.05	105.31	105.05	104.46	106.63	105.65	104.99	104.02	103.73	106.03	104.89	106.12	107.33	106.65	104.5	106.22	105.18	106.36
101.09	99.557	99.726	101.28	101.02	99.847	102.02	100.66	100.36	99.552	101.09	100.47	100.2	100.68	99.434	99.807	98.366	100.63	101.44	103.52	99.523	102.32	102.03	101.1	100.93	101.24	102.16	99.302	102.96	101.45	100.94	101.46	101.27	98.744	100.76	103.05	101.59	100.67	99.745	100.23	99.389	100.52	102.2	102.43	100.71	101.38	102.92	101.86	101.95	99.371
97.876	96.99	99.542	99.205	99.578	99.061	98.208	98.082	98.924	97.931	99.209	98.348	97.161	98.302	98.859	97.9	99.481	100.11	99.129	97.812	96.81	98.094	97.307	98.013	100.41	96.07	98.632	99.93	100.24	97.855	99.598	99.126	97.168	97.639	97.879	100.27	96.981	99.073	96.933	97.777	98.337	99.536	101.65	97.891	96.889	97.122	98.904	100.12	99.399	97.89
107.53	107.26	108.45	107.82	107.83	108	109.93	106.41	109.17	108.2	107.79	109.23	109.74	108.82	107.64	108.25	110.22	109.46	107.92	109.67	107.82	108.82	109.61	108.62	107.2	107.39	109.04	108.78	108.78	108.19	106.38	107.8	108.8	106.88	106.27	108.8	108.24	108.73	108.93	108.18	105.93	107.44	108.67	108.05	108.28	108.56	106.77	108.62	108.08	106.19
102.53	101.92	103.51	101.46	102.38	102.22	102.4	101.7	101.28	103.16	104.56	101.41	103.43	104.81	103.59	104.95	102.36	102.59	104.22	102.11	102.64	102.25	102.16	103.1	106.35	103.91	103.8	104.02	103.83	103.13	102.6	104.22	102.55	103.28	103.43	102.17	103.32	105.25	104.15	103.22	103.71	102.25	101.26	102.67	100.82	104.17	103.38	104.01	99.995	103.13
104.79	104.87	105.6	104.4	105.48	107.26	105.27	106.58	106.32	104.84	107.42	105.73	106.82	104.52	105.13	104.42	104.48	105.88	107.01	106.77	103.55	106.4	104.46	104.69	104.78	106.49	106.12	105.09	106.73	105.33	107.06	105.4	105.11	103.81	105.72	106.63	104.63	104.42	104.96	105.55	104.17	107.55	103.74	108.92	105.15	107.59	106.66	104.5	105.45	108.19
99.023	101.79	99.421	98.295	101.19	100.72	99.659	99.869	102.06	99.806	99.606	99.369	100.86	100.53	97.435	101.68	100.35	100.52	99.683	102.85	97.49	98.446	99.878	99.289	99.377	101.74	102.56	100.42	101.36	99.316	100.69	99.291	100.57	99.91	98.445	100.08	101.95	99.374	100.06	100.6	99.862	101.91	100.14	99.701	99.195	97.711	98.295	102.06	98.533	99.593
109.12	107.57	108.24	108.47	105.4	108.03	108.48	109.3	110	104.9	108.48	108.53	108.17	108.38	107.5	107.06	108.8	108.46	109.18	108.36	105.02	106.54	106.78	109.41	108.79	107.12	107.41	106.1	107.43	109.88	108.43	106.46	108.84	106.88	108.32	107.25	108.53	107.77	109.39	108.79	108.06	106.56	106.39	107.76	108.53	107.84	108.31	111.11	109.48	108.39
105.98	103.1	105.7	105.68	104.85	103.02	102.33	104.21	105.25	103.68	104.56	103.69	105.26	104.37	105.6	104.05	105.36	105.77	105.81	105.24	106.85	105.19	106.97	103.72	104.37	105.74	103.7	106.74	105.61	104.56	104.9	104.45	107.07	106.01	104.79	105.04	105.19	105	106.43	106.31	103.45	105.09	106.32	104.99	105.75	106.05	105.7	107.29	106.39	105.29
109.98	107.8	108.45	108.67	107.71	108.27	107.72	106.28	109.98	107.43	105.08	108.3	108.02	108.7	108.81	108.81	109.07	108.01	107.52	108.53	109.1	105.95	106.92	108.16	107.74	107.79	108.86	107.23	108.87	109.11	108.08	107.62	108.21	105.47	109.09	109.64	106.48	106.72	106.17	108.83	108.75	105.69	107.1	108.35	106.09	107.93	109.01	108.23	108.87	108.33
100.24	99.156	99.891	97.91	97.214	97.517	99.408	99.59	97.87	97.718	97.777	98.893	95.828	99.115	98.205	99.23	98.73	98.749	99.569	98.258	100.2	100.11	98.981	98.898	100.02	99.437	100.05	100.63	97.745	99.191	98.498	97.792	101.28	99.09	100.83	100.95	98.793	97.388	98.946	101.66	98.611	96.858	97.589	96.537	99.258	100.52	97.876	97.981	99.812	98.723
99.887	101.11	102.37	100.74	99.697	100.62	100.94	103.21	99.844	99.422	98.394	100.42	99.181	99.34	102.37	99.238	99.203	101	99.861	100.36	99.339	98.753	103.18	101.2	99.652	99.989	99.325	100.16	100.33	100.32	100.28	98.53	102.13	100.44	99.963	99.511	101.51	99.607	101.45	99.973	97.996	101.32	98.503	100.08	101.21	98.991	100.89	100.26	103	100.05
106.5	104.49	105	106.72	106.55	105.4	106.02	107.58	107.16	107.37	106.53	104.96	106.3	107.48	105.56	108.32	107.32	107.44	105.83	106.41	105.82	106.72	107.24	104.79	106.11	105.16	105.38	105.64	104.33	107.84	108.98	106	104.88	106.21	104.65	104.72	106.12	107.19	108.11	105.51	107.65	105.16	104.96	105.46	107.06	106.43	108.52	106.32	105.06	106.11
105.72	107.67	108.71	107.58	106.95	106.57	105.42	107.67	106.89	106.75	105.15	108.13	106.55	107.41	104.8	107.59	105.99	105.95	105.8	107.74	107.73	106.24	106.72	106.48	105.77	110.35	107.05	106.07	104.82	105.96	107.05	107.64	107.3	104.26	107.44	106.19	107.29	106.31	107.45	105.93	105.48	106.66	105.96	107.46	105.77	108.46	107.05	107.81	106.6	106.55
110.28	109.4	110.72	109.31	110.15	111.45	108.67	109.14	109.27	111.69	108.94	108.99	110.41	111.35	112.32	109.94	110.54	111.41	111.82	111.02	110.75	110.54	110.56	110.66	109.55	110.74	109.3	110.79	112.96	108.98	111.39	110.54	110.92	111.13	111.2	110.68	110.2	112.02	110.31	109	111.02	109.27	110.29	109.48	110.7	109.41	109.12	109.27	109.2	109.41
106.39	106.89	107.38	104.73	107.34	107.22	106.54	106.39	106.9	105.66	107.3	105.56	107.06	105.95	107.1	106.1	105.39	105.75	107.04	107.17	107.82	107.02	105.69	107.44	108.23	107.27	106.54	104.06	105.08	105.63	104.96	104.03	103.79	104.61	105.98	105.9	107.3	106.17	106.14	103.42	104.68	106.63	107.75	105.51	104.47	106.08	104.32	106.68	105.58	104.16
110.76	110.09	110.78	109.95	109.05	110.56	110.61	111.02	107.46	112.43	108.76	111.62	112.94	110.78	111.49	111.17	109.46	111.02	109.43	108.85	110.65	110.65	110.29	111.11	111.93	109.71	112.14	111.13	109.73	110.86	110.02	108.95	112.93	110.94	108.83	111.62	112.54	110.05	110.99	110.56	111.2	110.09	108.27	109.59	110.19	109.37	108.43	110.95	111.36	112.02
106.35	108.23	108.9	108.31	107.94	108.48	108.39	109.4	106.75	107.4	107.53	107.28	104.9	105.43	108.65	107.67	109.46	107.96	107.74	109.47	109.48	108.5	107.45	106.99	108.79	109.12	107.52	107.47	108.91	107.56	107.5	107.05	108.05	108.52	108.51	105.81	109.99	106.8	107.77	107.17	106.21	107.74	108.68	106.51	108.86	109.03	108.51	106.03	106.94	104.67
96.033	99.285	98.957	99.505	98.231	96.187	96.244	97.982	97.698	97.961	98.696	96.582	97.761	98.023	96.072	96.737	98.582	98.766	96.291	96.926	97.544	99.577	98.948	98.291	98.16	98.53	97.279	97.757	98.191	97.138	98.436	98.063	98.157	98.86	94.842	97.551	97.217	98.934	98.446	98.014	96.713	97.396	97.897	99.067	99.578	97.17	98.617	98.468	97.509	97.405
104.35	105.69	108.47	105.71	106.38	105.44	105.09	106.83	105.07	105.85	107.39	106.87	106.82	105.29	106.52	106.62	104.86	106.35	107.03	105.36	104.88	107.34	106.64	105.86	106.67	106.52	106.01	107.36	104.71	105.77	106.28	104.11	105.02	106.44	105.34	107.21	106.24	105.95	106.41	104.66	106.8	104.63	106.06	104.97	107.72	105.9	104.75	105.83	105.52	107.09
108.01	109.68	107.71	109.22	106.08	109.15	108.36	108.51	106.74	106.67	108.51	109.15	108.3	107.38	109.31	109.39	107.68	109.09	109.91	107.61	108.58	108.74	111.61	109.61	106.75	108.6	108.68	107.61	108.45	107.4	107.84	106.83	108.53	109.02	108.59	108.66	107.95	107.49	109.6	109.24	106.33	110.27	108.34	107.91	108.41	110.29	107.55	106.76	108.61	108.78
96.606	99.043	99.188	98.395	99.125	96.994	98.915	100.3	99.289	98.846	97.263	97.086	99.489	97.785	98.021	98.95	97.69	96.585	97.335	96.706	99.893	97.595	98.311	98.606	96.829	97.193	101.17	98.034	97.675	97.48	98.904	96.486	99.121	97.622	98.718	97.807	96.647	95.974	98.37	97.547	97.262	97.844	96.514	97.012	97.528	97.536	97.199	99.122	99.625	99.058
98.863	96.086	98.859	99.118	97.877	98.431	96.39	99.158	98.021	98.852	96.666	98.299	97.905	96.851	98.588	98.893	97.557	97.333	99.078	100.06	97.676	98.086	97.555	97.263	97.137	98.371	100.71	99.258	98.023	99.113	96.619	98.642	99.04	99.201	99.536	97.669	98.633	98.822	98.968	98.599	97.89	98.382	98.564	98.633	99.868	98.209	98.318	99.328	97.037	98.564
102.69	102.04	101.03	101.75	100.89	98.731	101.14	100.69	99.773	102.24	100.17	99.399	101.3	101.28	101.27	100.06	100.5	103.19	102.66	101.9	100.67	99.985	98.926	99.859	102.66	99.829	99.32	100.62	100.81	103.72	100.31	102.33	102.98	99.634	101.08	99.509	102.12	103.73	102	100.33	99.276	100.77	101.01	100.43	100.78	102.49	100.35	100.27	98.995	104.05
97.868	100.75	99.752	98.973	98.346	100.69	101.34	99.789	99.432	100.08	101.46	100.71	100.47	100.16	98.046	99.922	99.313	100.8	101.24	99.03	99.009	100.43	99.999	99.376	99.433	99.582	100.24	100.68	101.97	99.799	99.451	98.984	101.75	102.34	99.714	101.5	100.79	98.878	100.43	101.61	100.83	101.36	100.46	99.79	102.25	100.86	99.592	99.869	99.426	101.59
107.4	106.67	108.45	107.46	110.53	106.86	107.88	107.48	109.56	108.11	108.7	108.68	104.99	109.46	108.91	108.63	108.16	106.38	109.33	108.99	108.44	109.05	108.95	108.02	109.32	110.83	107.45	107.18	108.91	108.37	105.91	106.83	107.34	107.4	107.65	108.81	109.03	107.33	110	108.55	108.98	106.56	107.2	107.56	107.87	107.88	106.97	107.33	109.53	106.95
108.48	107.11	107.5	106.36	109.13	107.47	107.04	108.46	109.91	108.52	108.29	108.43	107.58	105.74	107.06	107.35	105.65	107.95	109.52	107.7	105.46	107.82	106.25	109.4	107.74	109.1	107.26	105.28	106.54	110.04	108.5	109.1	108.21	108.64	107.14	107.95	107.01	107.73	106.55	106.82	106.57	107.11	107.85	107.05	109.88	105.82	108.7	109.69	107.24	106.8
105.26	105.74	107.91	104.98	103.51	106.77	106.41	106.86	106.17	107.07	106.47	105.54	105.24	104.24	106.83	106.06	104.03	104.03	104.41	106.65	105.16	104.34	104.62	104.9	107.94	106.08	105.31	106.65	104.87	103.77	105.02	103.87	105.54	106.48	103.6	105.94	104.01	106.48	104.74	106.67	104.95	106.58	104.57	104.96	105.95	105.71	105.52	103.37	106.97	107.45
105.18	104.05	107.47	106.37	104.14	107.45	106.73	104.87	103.8	105.07	104.11	106.25	104.61	104.84	105.73	104.6	106.34	105.46	106.72	104.9	104.9	105.14	105.13	106.18	105.87	104.82	105.53	104.94	103.89	107.16	107.92	106.95	105.48	106	105.65	104.39	105.4	103.74	104.76	106.58	105.21	107.32	104.26	106.15	104.42	106.25	105.38	106.08	107.48	105.73
97.007	98.685	98.963	98.73	97.522	98.755	97.869	99.295	97.647	97.564	98.097	97.96	98.132	97.338	96.712	98.524	96.599	98.303	97.855	98.42	100.11	97.103	97.944	97.722	99.055	98.741	98.79	97.743	99.934	99.166	98.297	98.838	96.563	97.347	98.581	97.286	99.502	96.353	96.47	99.497	96.365	97.94	96.394	99.069	97.156	99.258	94.819	98.592	97.091	98.275
107.11	107.89	109.14	106.9	109.16	109.1	107.95	108.17	109.38	107.93	108.44	106.88	106.7	108.49	107.01	108	108.01	108.55	108.95	106.08	107.3	108.82	107.81	109.23	109.66	106.17	109.07	106.88	105.39	108.95	109.3	107.14	106.62	108.65	107.75	109.12	109.06	107.3	105.62	107.4	109.37	107.87	107.65	106.73	106.67	108.1	106.83	108.5	108.22	106.15
108.56	107.92	107.92	107.57	108.44	108.33	107.61	106.77	107.72	107.13	106.93	105.2	107.53	109.4	109.04	107.9	106.94	106.11	107.99	106.18	106.41	107.09	106.76	109.53	109.51	107.91	109.2	109.47	107.98	107.47	108.48	109.83	107.41	109.17	109.13	106.6	107.24	105.72	109.2	109.51	106.06	109.19	105.71	106.59	107.39	107.5	107.46	106.08	107.74	107.94
105.86	106.22	105.75	107.72	106.19	103.93	103.18	106.82	105.97	106.56	106.88	106.2	108.38	105.44	108.04	106.5	107.24	105.69	108.19	102.74	108.24	107.25	105.44	104.37	104.95	105.72	106.66	106.27	107.35	106.71	106.61	106.48	106.87	106.64	105.98	109.23	105.42	105.34	104.89	106.56	107.1	105.28	107.63	105.49	106.13	106.32	105.23	105.62	107.56	105.75
109.82	108.09	107.81	108.22	109.93	108.45	109.51	108.68	108.32	108.18	107.03	107.55	106.25	109.29	105.84	107.69	108.28	106.74	109.45	109.77	107.82	108.47	108.47	108.62	109.5	105.67	108.42	109.88	108.1	109.95	106.92	108.3	107.46	105.84	106.64	106.9	108.45	109.4	106.42	110.25	108.05	107.68	106.95	109.1	107.28	107.99	108.29	105.95	107.17	106.28
107.14	106.95	107.94	108.28	109.28	107.2	109.07	108.27	107.84	111.16	108.59	106.18	108.87	107.91	108.04	109.19	107.46	110.01	108.18	108.97	109.5	109.78	108.14	109.44	107.64	109.03	110.3	107.76	110.44	108.28	109.51	107.74	108.68	107.15	108.55	109.7	109.56	108.31	110.17	108.54	107.61	109.29	107.51	109.02	110.6	108.18	108.91	108.25	108.79	108.61
111.33	112.06	111.8	110.08	110.07	111.61	110.9	112.39	111.36	109.9	111.76	110.52	109.8	109.91	110	110.39	110.49	111.03	111.11	110.59	109.06	111.08	112.99	109.88	110.98	111.8	111.05	109.54	109.96	109.06	111.2	109.15	108.17	110.53	110.89	109.91	111.81	109.29	111.21	109.92	112.1	110.29	111.09	109.33	110.64	111.96	109.43	108.43	111.5	109.98
109.81	108.58	108.87	109.62	105.68	109.13	106.43	107.92	107.37	106.84	107.73	108.18	107.75	108.26	110.57	106.66	105.8	108.63	108.79	106.77	108.47	108.48	108.36	108.27	107.4	106.89	108.12	107.42	106.93	109.03	106.22	107.47	107.99	108.61	107.34	106.74	105.43	107.27	108.84	108.38	107.76	110.27	107.16	106.51	110.28	106.46	108.38	109.51	108.75	109.14
106.44	106	106.49	108.12	106.11	107.47	106.92	107.82	106.8	106.13	105.22	106.37	105.03	104.3	107.39	105.46	106	104.5	107.37	105.7	104.48	104.18	105.96	105.76	107.85	105.64	106	104.28	104.85	107.02	107.06	105.11	103.17	105.06	106.02	106.18	105.54	106.9	104.69	106.96	108.5	104.71	106.73	104.43	104.75	106.82	104.46	106.51	105.9	106.26
105.55	104.55	106.7	107.87	103	106.81	107.21	104.24	106.63	107.82	104.04	105.96	106.8	104.16	103.38	103.84	106.55	106.65	106.25	105.35	105.4	105.15	104.71	104.19	107.27	104.91	104.98	104.96	104.87	105.75	105.5	104.08	106.35	106.9	104.13	103.46	103.52	105.69	103.88	107.61	105.55	105.15	104.63	107.2	105.31	104.2	105.67	106.85	106.26	105.81
109.55	112.03	110.59	110.44	111.56	110.45	108.25	110.34	109.3	111.72	110.93	111.06	111.54	109.59	111.22	112.73	110.16	109.46	110.25	110.88	110.54	112.51	109.15	111.09	109.2	108.4	111.08	110.9	110.01	110.52	112.05	113.92	109.95	110.02	110.93	110.87	108.65	111.29	109.25	108.01	111.54	109.59	109.49	110.22	109.2	110.63	110.71	108.95	110.71	110.96
110.33	108.64	107.47	110.98	108.68	109.98	108.39	110.57	107.16	107.78	108.33	107.56	108.93	108.85	106.19	108.69	107.95	107.58	108.6	107.52	110.19	108.37	108.95	107	110.7	107.2	109.69	106.86	108.52	109	108.32	109.41	108.68	108.91	109.18	107.21	110.59	109.33	107.9	107.94	106.98	107.62	107	108.74	109.13	108.37	106.53	109.08	108.52	107.75
101.64	102.27	100.58	100.94	101.3	100.56	99.355	101.05	100.96	103.39	100.26	100.29	101.87	100.97	100.43	99.069	100.26	101.63	101.31	99.962	100.28	101.51	99.532	99.176	99.865	101.58	99.092	99.037	101.21	99.941	102.03	98.492	103.24	100.1	101.22	100.09	101.14	102.08	102.05	99.908	101.28	100.49	98.747	101.04	100.22	99.753	99.761	99.683	100.02	102
98.461	99.371	97.334	97.928	99.991	99.614	99.598	97.746	97.174	98.174	98.589	99.269	96.85	97.322	96.497	98.207	98.1	98.92	97.913	96.762	98.046	97.688	98.34	96.364	97.644	97.367	99.151	99.064	98.721	99.042	98.546	98.136	98.305	98.159	99.258	98.181	98.184	99.314	98.046	97.688	96.947	96.842	100.46	97.779	97.934	97.513	97.366	98.033	96.377	97.733
97.353	97.651	98.806	98.798	96.892	95.544	95.871	97.303	97.651	100.28	98.785	98.867	98.533	96.8	100.98	101.7	98.493	99.46	98.033	96.709	97.302	98.333	100.07	97.675	97.655	97.528	99.45	100.64	99.547	96.585	95.863	97.02	98.691	97.302	95.903	100.33	98.219	100.67	100.19	97.575	99.341	97.522	98.407	96.466	96.864	97.09	97.305	96.99	97.615	97.079
104.42	104.9	103.73	107.35	104.65	103.13	107.04	106.02	107.36	106.06	104.85	105.32	105.66	107.33	105.88	105.65	105.68	106.06	105.95	103.49	105.03	107.11	107.44	106.15	107.77	104.41	104.5	102.7	103.91	105.49	106.3	103.03	103.46	106.5	104.4	104.66	103.96	105.44	106.6	105.46	104.26	105.4	105.72	104.48	106.38	105.35	103.72	106.31	104.58	105.48
106.21	106.28	107.21	106.59	105.13	107.79	105.74	106.24	105.78	103.52	105.71	108.72	106.9	107.03	106.48	105.44	104.89	106.27	109.36	108.09	106.71	109.09	105.21	106.85	106.03	104.79	110.04	108.15	108.37	105.45	106.11	104.95	105.04	105.96	106.71	107.17	106.41	109.33	105.97	106.44	106.74	105.56	106.65	108.77	108.12	104.97	106.47	106.42	106.56	106.27
106.08	107.13	106.86	107.75	105.98	107.4	106.1	106.14	106.46	106.98	105.72	106.56	104.85	108.58	106.79	105.84	106.86	107.9	107	106.39	108.23	106.39	105.77	107.44	107.57	108.84	105.75	106.86	105.26	105.74	106.88	106.82	105.75	106.3	107.88	107.78	107.91	105.7	105.74	105.82	108.63	104.99	105.19	105.92	107.16	105.58	107.02	105.69	108.32	105.4
109.33	107.84	107.64	106.17	109.3	107.91	107.99	106.94	109.78	109.52	106.33	108.47	109.22	107.93	107.47	108.05	108.1	110.37	108.42	108.54	107.66	107.25	107.48	107.57	106.33	108.99	106.63	109.07	107.67	108.4	105.88	108.69	107.3	107	108.39	108.61	106.55	107.49	106.47	107.84	108.29	107.12	108.45	107.68	110.31	106.7	106.36	109.82	106.98	106.94
100.97	99.424	98.838	98.845	100.79	100.7	101.95	99.198	99.661	100.94	102.14	101.63	99.688	101.15	98.922	99.608	99.23	99.374	101.95	101.19	102.83	100.21	102.28	99.484	100.46	99.987	100.61	100.22	99.696	99.196	100.52	101.07	101.22	101.06	99.31	99.312	99.264	100.29	101.3	99.48	99.673	100.33	101.3	99.15	99.2	99.655	100.68	99.28	100.12	100.93
108	104.21	106.71	104.38	105.8	106.94	107.26	105.5	104.53	104.16	103.91	105.23	105.11	106.66	105.83	105.87	104.02	107.13	108.04	104.95	106.78	104.72	107.33	104.43	107.03	106.38	106.24	104.9	108.14	106.2	104.13	105.53	103.44	106.65	104	107.13	105.3	106.15	106.98	104.75	102.13	105.4	105.88	106.22	105.54	106.42	106	105.51	104.03	104.22
97.972	98.01	98.406	97.573	96.946	96.934	97.54	99.476	97.541	98.861	98.095	98.541	97.779	99.369	98.259	96.54	98.331	96.85	97.843	97.322	98.474	97.796	99.186	97.272	98.085	99.583	98.108	96.12	99.74	98.278	96.955	98.957	98.953	97.18	101.51	98.859	98.544	99.134	99.491	97.444	98.97	96.825	96.171	97.657	99.721	96.89	97.416	99.465	96.903	96.053
110.19	110.23	108.32	109.23	109.21	109.03	108.14	106.95	109.29	107.57	107.18	108.18	107.36	107.65	109.5	108.53	109.92	106.4	110.32	109.41	110.22	107.22	107.86	108.05	107.81	108.31	108.63	107.67	107.93	108.26	107.17	109.61	111.26	108.1	108.22	107.49	108.57	107.2	108.74	111.68	108.42	107.96	109.41	110.21	108.8	108.69	108.48	106.82	110.42	106.38
107.66	105.63	103.63	104.52	106.41	105.5	104.7	107.16	107.18	106.92	104.11	103.96	106	105.42	104.23	108.25	105.05	103.38	106.71	106.97	106.47	106.72	107.6	104.57	106.24	105.12	105.9	107.11	106.64	106.97	107.21	104.62	103.33	105.05	106.45	106.98	104.74	106.28	106.01	105.01	104.65	104.51	104.71	105.67	105.53	105.12	105.59	104.95	104.66	104.29
108.72	108.47	107.48	108.48	107.41	109.41	107.27	108.94	107.09	107.11	107.34	107.26	108.87	107.26	108.83	107.54	107.25	109.05	109.19	108.79	107.61	109.12	108.16	107.54	106.94	110	107.51	108.37	106.36	109.71	108.47	111	105.56	106.7	109.08	106.15	108.95	108.22	108.85	108.22	108.39	106.16	108.25	106.43	107.67	105.36	109.01	109.08	108.79	107.02
101.06	98.913	98.814	101.45	100.34	100.36	101.8	100.74	101.43	99.385	99.625	103.36	100.8	100.68	102.99	100.23	100.23	101.82	99.201	101.1	99.388	101.06	101.45	101.17	101.03	99.669	99.072	100.28	101.9	102.19	99.706	102.72	100.02	100.22	102.3	99.032	101.77	101.17	99.275	101	99.175	100.89	101.16	102.41	100.06	102.65	100.22	102.09	103.63	99.973
101.86	102.5	101.04	105.53	104.62	102.47	104.79	103.61	102.76	102.48	103.74	100.96	102.91	103.06	100.83	102.82	102.76	104.05	103.14	104.01	101.7	104.67	103.63	103.49	103.2	103.09	102.1	103.7	104.16	99.421	102.75	103.1	102.84	104.49	102.45	101.54	104.27	103.68	101.1	103.86	104.08	102.9	101.86	102.42	103.01	104.64	102.4	104.03	103	102.39
106.05	105.31	105.59	104.15	107.06	104.08	104.56	105.85	105.86	103.28	105.74	106	104.54	103.15	107.77	106.34	105.56	103.18	105.83	104.35	103.21	106.75	104.49	106.89	107.63	106.16	106.98	107.14	105.97	105.81	106.81	105.67	102.92	107.76	104.51	105.33	105.68	105.47	104.37	105.86	109.2	107.31	106.37	105.67	103.85	105.29	106.55	106.33	104.84	104.07
107.64	105.3	105.81	105.64	104.85	107.94	108.07	106.48	105.2	105.7	107.31	105.46	105.99	103.73	105.52	107.18	108.5	108.79	107.6	106.02	106.24	107.45	106.46	104.58	108.51	105.86	108.89	105.72	107.32	107.4	104.9	108.4	107.72	106.16	104.47	105.82	106.74	107.49	107.59	107	105.56	108.03	107.88	106.89	105.59	107.76	104.76	107.18	105.81	107.63
109.52	110.07	107.1	106.78	108.56	107.03	106.56	107.24	107.47	108.71	109.27	107.63	109.24	109.82	106.06	109.52	110.45	108.58	108.64	108.08	108.58	107.73	109.18	107.24	106.77	109.04	109.09	107.64	108.09	107.18	108.28	107.49	107.5	106.91	107.7	106.49	107.36	107.57	110.23	108.76	108.95	107.1	110.48	107.49	108.03	107.82	106.09	109.46	107.67	109
105.41	107.87	105.3	106.05	103.88	103.37	108.03	107.76	104.73	107.07	104.26	106.12	108.84	103.14	104.67	104.78	104.08	105.27	104.1	104.19	105.81	105.56	106.23	105.08	105.4	105.55	105.53	106.15	105.55	105.71	106.63	106.6	103.53	101.26	104.72	105.75	108.19	105	104.62	107	105.67	108.34	105.28	106.77	105.98	103.9	104.83	104.6	105.67	105.55
108.86	111.11	112.1	110.2	110.66	109.44	108.58	109.93	109.43	109.67	109.92	110.16	110.38	112.47	108.14	109.53	109.1	109	110.64	110.59	110.07	110.22	112.11	110.89	110.11	111.46	110.56	109.25	109.73	108.32	109.02	110.05	110.76	110.68	111.63	110.04	109.63	109.89	109.66	110.22	110.78	110.3	109.04	111.77	109.07	109.94	111.32	108.43	110.99	110.53
108.64	109.99	108.06	107.97	107.83	107.39	108.09	108.15	108.95	106.98	110.06	105.39	108.92	109.19	108.69	106.76	107.84	108.94	109.93	107.63	107.86	109.84	106.52	107.64	107.18	108.93	110.82	106.73	108.41	107.29	107.78	106.84	108.72	108.58	107.46	109.3	109.1	109.67	109.74	106.8	106.27	106.1	108.58	109.12	108.99	108.3	107.36	109.69	106.33	108.08
107.16	108.58	106.93	107.8	109.44	109.44	108.12	108.97	109.58	109.36	108.76	108.13	107.54	109.5	107.92	109.36	109.57	108.22	108.03	107.5	110.27	107.93	109.14	106.77	107.09	110.22	105.99	107.62	106.76	110.8	108.04	110.72	109.55	108.32	105.53	107.71	111.59	108.19	106.41	110.23	105.22	107.5	107.46	109.3	107.31	109.87	106.74	107.18	106.17	108.84
112.43	109.1	111.36	109.23	109.88	110.84	108.58	111.06	113.19	109.82	109.81	110.83	109.96	112.33	111.09	109.3	111.62	111.66	111.15	107.61	111.11	111.44	110.59	109.68	110	111.94	110.81	111.14	110.98	111.11	112.39	111.11	109.17	108.85	108.36	109.76	109.93	111.36	109.29	110.68	112.64	109.72	109.54	109.47	108.89	110.51	112.3	109.84	112.32	109.48
98.381	96.927	100.06	101.08	98.213	101.07	97.281	99.704	101.28	100.38	97.091	98.812	99.28	100.45	100.85	100.1	99.416	99.963	98.137	96.708	99.728	99.63	99.795	99.599	97.338	97.913	99.661	99.519	99.817	96.954	100.09	97.868	97.44	98.467	99.111	99.345	100.15	97.288	98.943	98.495	98.014	99.038	101.44	100.39	99.01	101.61	97.712	100.36	99.096	98.992
104.64	103.69	106.31	103.73	107.49	104.43	105.04	105.66	103.13	103.37	106.78	106.37	105.56	104.09	109.08	105.55	106.07	105.42	105.69	104.71	107.19	103.33	106.7	104.88	104.95	104.12	106.16	106.72	106.97	105.72	106.6	106.92	107.07	107.02	106.31	105.48	106.24	106.06	105.52	104.35	105.18	105.96	105.6	108.39	104.7	106.3	107.03	103.47	105.72	104.14
98.021	98.027	97.273	98.252	97.804	97.962	98.026	98.356	100.47	97.051	96.22	97.718	97.991	98.65	96.668	99.14	100.68	99.064	99.02	97.429	95.112	97.427	98.743	98.395	99.089	97.397	94.74	99.174	97.936	98.231	97.634	98.632	98.413	97.509	96.875	97.607	97.097	98.03	94.974	95.949	97.714	98.148	95.186	96.696	97.819	99.86	96.175	98.976	98.261	96.576
105.58	107.84	107.26	108.42	109.81	110	107.48	108.19	107.66	107.57	108.46	108.22	107.74	107.39	109.18	107.48	108.22	108.08	107.49	107.96	105.62	107.09	110.2	108.84	108.53	107.92	108.88	107.13	109.6	106.93	108.98	108.35	109.22	108.71	105.15	106.45	107.44	107.52	108.88	107.93	108.76	106.36	106.84	110.74	109.89	108.46	108.1	106.62	109.4	109.15
105.62	105.76	104.76	105.03	105.72	104.73	105.61	103.73	105.79	104.97	107.1	106.15	106.56	106.64	105.07	105.09	104.47	104.2	106.07	106.85	104.94	104.65	106.52	106.38	103.87	106.65	104.76	105.66	105.65	106.16	107.02	104.97	104.7	106.53	104.29	103.77	105.57	105.17	106.34	105.87	104.57	105.45	107.12	106	106.09	107.41	106.94	104.32	105.14	104.26
106.75	104.2	105.99	105.53	108.52	105.04	105.99	107.52	104.07	107.08	103.66	105.9	105.41	105.32	103.72	104.87	105.89	106.44	107.2	104.95	105.99	105.42	106.81	103.32	106.04	107.26	105.12	103.77	104.44	106.4	105.64	105.75	103.23	108.04	104.57	103.1	106.35	105.85	105.45	106.54	103.25	106.55	105.85	106.51	103.23	105.76	108.41	105.32	106.82	104.85
96.969	98.448	98.954	98.652	97.958	101.33	99.548	98.735	99.717	102.55	99.789	100.31	100.4	100.61	98.633	99.166	99.244	97.764	97.75	98.06	95.935	101.49	96.756	99.825	99.093	99.439	95.353	99.87	100.32	99.105	98.061	98.689	100.7	99.55	100.87	98.247	99.574	99.85	98.015	100.24	98.987	100.03	98.109	98.626	98.212	97.697	96.991	101.26	99.805	99.736
109.4	109.34	108.09	111.55	108.45	109.88	110.42	108.51	110.83	111.15	111.85	111.02	110.1	109.42	107.8	110.18	107.26	109.22	110.48	110.88	108.24	111.55	111.72	110.55	110.08	110.66	109.98	110.46	108.04	113.14	110.62	110.09	109.13	110.43	110.6	111.04	114.2	112.35	110.13	112.74	110.43	111.01	108.93	109.43	111.32	109.26	110.67	112.62	108.05	109.41
106.43	105.78	104.71	106.33	108.17	105.79	105.85	104.19	104.61	103.5	106.12	105.56	107.56	105.34	103.13	106.04	105.06	105.76	104.96	105.39	105.58	106.09	104.69	105.83	105.29	106.95	106.37	101.73	105.49	104.32	103.31	106.07	104.99	105.33	106.56	103.35	106.31	104.77	105.38	104.02	107.66	104.62	105.25	107.75	104.97	105.21	106.09	106.82	104.55	105.48
100.27	99.554	98.437	97.364	97.331	97.483	97.513	99.435	98.968	96.138	102.05	96.421	97.612	97.082	97.54	95.319	97.207	98.52	99.155	97.536	97.891	98.543	99.203	96.975	98.397	98.588	100.64	99.123	97.049	98.792	98.401	98.281	98.361	99.9	100.42	95.592	98.503	97.293	99.222	99.726	98.002	97.055	97.087	99.495	99.088	97.884	99.003	100.1	98.999	98.996
103.85	107.54	106.79	104.85	104.89	105.15	106.03	103.71	106.01	104.71	107.24	106.77	103.56	106.73	105.77	105.5	107.11	105.81	106.11	106.77	105.95	106.08	105.69	104.5	105.36	105.54	107.15	107.19	103.51	104.84	103.39	108.45	104.76	104.51	105.93	103.35	104.01	106.75	105.89	106.31	102.62	105.22	103.68	105.95	105.33	104.41	104.59	104.08	103.03	105.13
107.7	104.59	104.36	104.45	104.52	105.97	104.72	104.16	105.49	106.11	104.12	103.37	103	104.31	104.33	106.74	106.22	105.69	105.82	102.97	104.85	105.51	106.04	107.29	104.87	104.73	104.43	107.23	104.96	104.1	105.6	104.88	106.46	103.03	109.66	105.7	104.42	105.51	106.25	106.75	104.75	105.16	105.74	104.17	103.74	106.87	104.66	103.82	106.38	103.16
104.69	103.25	105.3	103.62	106.77	105.86	106.68	104.76	106.43	107.78	105.83	105.35	105.37	105.04	105.54	105.54	106.33	105.95	106.34	105.63	106.1	106.54	106.89	107.05	106.21	105.27	104.66	105.62	106.72	106.02	105.61	105.46	105.66	106.42	106.88	105.43	104.46	105.75	106.32	103.52	106.3	103.69	105.45	103.06	105.61	106.64	105.3	105.77	107.06	103.56
109.75	108.88	111.4	110.07	107.36	109.04	107.17	109.63	108.67	108.84	108.75	107.68	107.1	106.68	108.28	109.57	108.32	106.14	110.69	107.88	109.22	109.24	108.83	107.63	109.81	108.74	109.97	108.26	105.94	107.85	110.62	108.98	108.76	107.49	110.53	110.5	109.72	109.83	108.44	105.8	108.55	106.77	108.05	106.85	108.07	109.03	107.75	106.74	109.84	107.74
107.5	105.49	103.24	104.79	106.7	104.87	105.85	106	107.16	107.11	105.07	105.12	105.62	105.79	104.4	104.04	106.28	105.93	107.42	103.53	104.73	107.36	104.83	106.08	104.31	105.68	105.59	106.77	108.85	105.28	104.27	103.77	106.47	107.03	104.61	105.46	105.07	106.72	104.69	106.81	104.94	104.43	103.64	104.76	106.71	103.7	105.3	105.05	107.48	105.08
104.77	104.34	106.56	106.09	108.31	106.29	106.53	104.97	104.88	105.28	105.61	102.43	105.36	107.48	104.06	107.34	105.31	104.7	103.1	104.94	103.56	106.9	106.82	104.47	105.1	104.62	104.9	106.33	104.48	106	106.76	106.74	105.21	105.11	105.59	105.16	105.98	104.53	105.1	107.08	105.64	105.32	106.43	107.3	105.4	106.9	104.9	106.97	104.71	106.28
98.62	99.663	100.47	99.545	100.51	98.246	100.32	97.739	102.15	100.34	99.883	100.5	100.37	101.55	98.92	100.66	97.965	100.36	100.77	100.82	101.49	100.99	101.46	98.499	101.34	99.924	100.7	101.81	101.22	97.934	101.21	99.562	98.429	100.82	99.331	99.729	100.91	100.58	98.424	98.858	99.883	101.13	101.1	100.06	101.7	100.63	100.85	100.64	100.47	99.228
106.97	106.15	105.45	105.95	104.32	105.16	106.06	106.19	104.32	103.69	106.61	106.58	106.52	105.8	105	107.31	106.35	104.88	105.18	104.53	105.61	105.08	105.65	105.03	105.77	106.11	106	106.33	104.68	105.34	106.39	102.05	104.79	107.42	106.34	105.95	106.57	104.1	105.65	106.39	105.07	106.33	105.87	106.64	106.12	104.36	107.95	106.26	106.21	104.93
104.76	105.18	104.12	105.31	106.24	106.4	104.65	105.28	104.48	106.35	104.58	108.25	102.84	107.43	105.89	107.19	106.02	103.68	105.83	104.94	107.26	105.13	105.93	104.88	106.53	106.59	107.53	102.22	106.71	105.79	106.74	103.24	105.25	105.52	104.74	107.72	105.86	105.1	105.17	104.27	102.99	103.43	103.84	107.9	104.92	105.53	104.99	105.36	104.3	104.59
100.52	103.24	103.37	102.68	104.41	101.48	102.95	103.14	103	102.48	103.02	103.78	103.89	103.06	105.15	102.11	102.49	102.96	104.72	102.24	103.61	105.3	102.33	104.41	100.89	103.49	102.73	100.85	100.87	102.68	103.95	102.88	101.3	104.77	103.14	101.76	102.87	101.62	102.17	102.88	103.18	101.52	103.68	103.33	100.61	102.32	102.05	104.06	102.99	103.11
109.02	107.7	107.56	108.38	107.45	108.52	108.06	106.48	108.52	107.01	107.9	107.61	107.64	107.62	109.66	105.6	107.81	107.42	105.88	108.03	106.37	109.54	106.09	108.17	107.87	109.04	108.42	107.99	107	109.93	108.86	108.72	107.83	108.72	109.09	107.2	106.58	108.09	107.2	107.49	106.91	105.99	109.21	108.07	108.36	108.52	105.81	107.38	107.07	109.03
105.01	106.42	106.12	108.21	107.17	107.67	104.35	104.39	106.67	104.67	106.34	103.46	103.48	106.92	103.48	106.68	104.31	104.46	105.66	105.94	105.16	104.46	105.96	107.64	105.4	108.82	102.97	104.08	107	108.48	106.18	104.2	104	103.87	104.05	106.64	106.49	107.11	106.74	107.24	104.06	108.05	105.62	104.72	105.19	104.41	106	105.61	106.73	104.69
109.48	106.96	108.19	109.28	105.28	106.99	107.24	109.93	109.55	109.4	107.68	106.32	106.97	107.15	108.69	108.71	106.95	108.28	108.54	106.72	107.53	106.25	107.47	106.87	107.98	106.68	106	106.45	107.94	105.86	106.75	110.23	109.01	107.7	107.45	107.75	105.72	106.81	105.74	107.31	108.03	110.2	106.62	109.4	109.17	105.57	106.79	108.97	107.75	109.8
98.436	99.161	96.983	96.673	99.462	98.14	96.723	95.501	97.644	99.438	100.09	98.112	98.432	98.114	98.933	99.17	96.333	96.413	97.463	96.8	100.11	97.599	98.176	97.267	97.947	99.277	97.311	99.685	98.709	96.902	97.225	98.544	98.32	98.626	97.396	97.733	98.221	99.255	97.618	97.443	97.335	98.513	97.612	97.723	97.401	97.1	96.959	98.896	97.107	96.82
106.3	105.82	106.41	103.9	106.73	107.05	104.1	106.82	105.42	107.68	106.75	102.97	107.52	106.99	106.28	107.03	104.29	105.6	107.2	105.68	108.36	105.55	104.8	106.81	105.37	104.28	107.68	105.09	106.8	105.31	107.03	105.38	106.38	107.16	105.3	106.98	103.79	105.56	105.9	103.98	105.12	106.64	106.55	104.42	104.97	104.97	105.61	106.6	108.5	105.78
106.45	104.27	103.73	105.59	106.17	105.8	104.64	105.29	106.22	106.12	102.65	105.47	104.81	104.91	105.06	107.44	104.18	106.35	107.84	103.81	106.45	107.84	106.48	104.94	104.12	106.2	103.98	105.48	106.81	104.16	104.1	105.23	105.06	105.4	105.3	106.86	106.21	105.54	105.48	105.46	107.88	103.09	106.6	105.06	104.68	106.19	104.91	104.29	105.07	106.22
97.572	97.839	98.49	95.895	96.271	97.919	98.92	98.407	97.873	97.182	97.181	97.449	98.194	97.736	97.86	99.097	95.82	96.435	98.446	98.208	98.858	96.703	99.197	96.197	96.5	99.287	100.12	97.586	99.819	97.567	97.279	97.851	97.546	100.7	97.436	98.514	97.79	96.956	99.198	99.031	96.553	98.563	99.079	97.84	97.552	96.83	100.18	97.582	97.378	98.373
106.75	105.45	106.37	106.75	106.72	104.21	105.9	104.9	107.19	108.39	106.68	104.53	106.26	104.88	105.78	106.7	105.22	104.75	105.21	107.57	105.63	105.71	105.75	107.35	109.08	105.79	107.57	106.21	106.86	107.26	107.13	105.15	106.56	105.52	107.02	107.03	107.5	106.23	106.1	108.04	104.46	108.96	106.23	105.23	106.97	105.74	104.69	107.06	105.06	104.06
97.565	98.79	99.131	96.388	99.165	99.388	98.117	99.74	100.34	97.646	99.367	97.59	98.562	98.046	98.891	97.691	98.72	98.63	95.894	98.623	97.106	99.342	101.18	99.432	99.219	99.759	100.26	99.151	98.703	98.451	97.072	99.949	98.65	96.793	99.143	100.04	99.393	101.05	97.613	99.261	97.567	100.31	97.5	97.322	98.71	99.423	99.248	99.312	98.585	99.292
101.43	103.35	103.53	99.306	99.377	99.892	99.645	98.727	99.761	101.56	98.752	99.657	100.33	100.36	98.865	98.951	99.96	100.91	99.369	102.06	99.247	101.66	100.59	98.33	97.932	98.415	98.782	99.844	99.5	100.42	99.713	100.4	98.452	100.42	101.3	100.76	99.752	100.13	99.94	96.838	98.57	100.49	101.63	99.201	99.539	97.943	100.4	102.78	100.75	99.707
107.23	106.84	110.82	108.29	108.27	107.63	107.85	108.79	107.41	107.7	108.54	109.76	109.46	110.21	110.03	109.06	108.81	109.49	108.52	109.79	111.45	108.52	108.35	106.67	109.69	108.23	107.74	108.01	108.56	109.32	107.57	107.52	108.45	105.4	108.17	109.38	111.73	107.89	107.79	109.56	109.66	107.02	107.85	109.29	108.18	106.95	109.55	108.4	108.76	108.65
105.04	105.53	106.92	106.16	106.69	107.19	104.66	103.84	104.86	105.63	105.33	107.68	106.51	104.34	107.97	104.67	104.65	106.83	105.17	106.84	106.51	104.34	105.55	104.06	105.91	104.41	104.95	105.67	103.42	104.52	108.46	106.35	106.73	104.9	104.6	104.86	104.67	105.81	106.08	105.18	105.55	105.49	106.68	104.79	107.33	108.27	103.73	105.14	103.12	108.12
106.3	106.58	105.09	106.39	105.38	108.2	106.57	104.5	107.15	106.86	104.02	106.44	105.21	105.54	105.45	105.97	106.39	104.81	106.12	103.57	103.45	107.37	106.85	105.15	105.76	108	105.5	107.32	105.14	106.34	105.94	104.53	105.54	107.73	106.88	105.51	106.11	106.97	107.79	106.29	104.75	105.56	105.3	108.17	106.04	106.03	107.76	105.6	105.76	105.67
108.84	109.19	108.5	107.18	108.52	110.02	105.99	105.99	108.68	107.84	109.28	107.4	108.45	109.9	106.56	108.72	107.35	110.54	108.61	110.28	109.03	110.18	107.98	109.35	108.17	107.54	109.34	110.68	108.15	106.21	108.71	107.23	107.68	109.56	108.73	108.35	110.83	110.09	107.42	109.56	106.42	107.93	106.8	108.15	106.76	106.51	108.59	107.25	109.47	105.82
104.85	106.65	104.33	104.6	107.5	105.46	104.46	106.18	105.92	106.33	106.18	105.77	105.98	103.45	105.4	105	105.87	107.12	107.61	105.76	107.2	105.24	105.4	107.01	105.45	104.54	106.71	105.76	105.22	105.51	106.58	104.79	103.43	105.74	105.51	106.23	105.38	104.27	107.22	105.85	107.05	106.44	105.26	104.24	105.13	104.5	105.31	104.38	104.1	106.49
108.6	108.2	107.09	110.05	110.52	106.99	108.51	108.96	110.21	107.01	109.6	109.11	108.82	110.39	108.91	106.65	107.42	109	108.48	109.06	106.41	106.62	107.52	108.31	107.46	108.16	108.98	106.28	108.63	108.29	107.97	106.56	107.9	107.97	109.21	108.46	107.75	108.33	109.16	106.86	106.7	106.23	108.87	110	109.14	107.25	109.46	107.58	106.51	108.17
106.66	108.79	108.57	105.92	104.9	107.42	107.85	106.89	107.47	105.76	106.64	109.56	108.37	107.59	108.93	105.83	107.8	109.07	106.94	107.07	107.51	107.99	108.65	108.43	106.25	108.15	109.5	107.04	109.66	109	107.89	107.35	107.62	106.91	105.52	108.09	107.63	106.51	106.61	107.57	108.09	108.33	108.24	108.05	108.18	106.61	106.63	106.98	108.34	108.82
100.64	102.19	100.33	100.15	101.3	100.49	100.97	101.93	101.18	99.963	100.99	100.79	100.13	99.719	102.66	103.38	100.83	98.797	100.51	102.09	100.14	101.6	100.86	102.02	100.74	97.833	99.793	100.6	102.15	99.364	99.713	103.14	100.38	103.12	100.29	102.14	99.662	102.71	102.21	100.34	102.46	99.293	101.84	101.78	99.126	102.05	100.24	101.59	100.81	102.07
98.854	98.11	98.213	97.69	98.195	97.709	98.713	99.214	96.999	98.45	95.242	96.841	96.528	97.39	97.044	97.849	95.55	98.678	97.346	99.983	98.209	96.052	97.714	99.013	96.447	98.154	97.337	98.896	98.741	98.432	98.079	98.404	97.968	97.684	99.859	99.641	99.631	98.494	99.275	98.191	97.162	96.546	95.26	99.773	98.65	97.023	97.861	97.355	96.245	99.566
106.98	108.37	105.94	107.78	108.39	107.18	107.63	107.59	106.31	107.6	107.67	108.1	111.09	106.87	106.45	106.32	107.73	108.37	108.42	108.07	105.7	110.59	108.91	109.86	109.61	109	109.05	108.67	108.36	109.02	108.98	107.85	109.4	111.3	107.78	108.98	106.2	109	109.36	107.04	108.61	106.08	108.28	107.04	108.6	106.75	106.9	109.23	105.8	108.15
105.46	107.68	107.31	104.63	104.87	105.46	107.9	104.67	105.6	104.87	102.88	107.31	108.21	105.54	105.62	106.72	105.27	108.19	105.94	106.69	105.98	104.62	105.1	105.81	106.8	105.8	105.11	105.29	105.76	106.19	105.59	105.58	107.17	105.01	106.95	108.1	104.26	104.44	107.46	104.53	106.48	103.83	105.82	106.9	106.96	108.17	105.05	105.1	105.17	105.33
107.41	109.01	108.15	106.14	106.4	109.44	109.1	109.77	107.41	107.13	108.64	109.08	106.84	108.78	110.23	107.76	108.43	108.7	109.01	108.58	105.38	108.03	108.97	107.13	107.42	108.77	108.88	108.83	108.68	106.46	108.19	108.73	107.15	108.05	109.17	108.74	106.96	107.53	108.73	109.89	108.57	106.87	107.67	108.77	109.44	107.79	110.39	108.56	107.46	108.13
106.71	108.82	108.11	105.9	105.73	107.1	106.69	108.23	107.4	107.79	104.08	105.42	105.33	105.38	107.09	105.9	108.19	107.52	105.82	107.19	106.82	105.45	106.5	105.93	107.33	107.85	107.47	106.8	105.52	105.55	105.76	104.59	106.8	106.08	103.28	103.13	108	106.05	107.21	106.48	105.05	108.18	106.63	107.37	105.57	107.39	108.39	104.39	107	106.25
107.27	107.56	107.31	107.73	104.66	107.82	106.76	107.97	108.45	108.03	106.76	106.9	106.27	106.57	108.52	109.2	108.38	107.46	108.45	105.03	108.43	106.06	106.95	107.84	108.1	108.14	110.31	109.42	107.44	106.96	108.65	107.98	106.9	109.76	107.77	108.44	106.87	108.58	108.55	108	109.19	106.93	108.18	108.49	110.33	106.61	108.48	108.43	107.69	107.9
108.12	107.15	107.9	109.12	108.77	109.01	108.05	110.76	106.74	107.73	107.23	105.64	109.22	109.56	109.26	108.53	109.25	107.14	107.44	107.97	107.09	108.11	108.19	108.06	107.21	108.47	108.93	108.8	109.84	106.53	105.64	106.29	108.94	107.2	107.16	107.99	106.21	106.91	105.91	108.71	107.58	107.06	106.64	105.92	106.08	107.13	107.91	108.68	107.34	110.35
105.09	106.08	106.26	105.16	105.23	102.75	104.72	105.45	105.21	105.79	105.32	108.49	105.24	105.92	107.62	105.17	104.25	105.13	105.28	106.39	103.67	105.46	105.03	103.78	104.13	104.36	105.42	105.48	105.99	105.98	106.33	105.21	107.45	106.28	106.93	104.58	107.46	106.51	105.96	103.71	105.29	106.09	105.21	105.4	106.39	108.19	103.8	105.11	106.9	106.26
99.661	101.12	99.214	99.337	99.904	98.848	98.797	102.14	101.16	98.504	100.6	100.53	99.726	100.59	99.659	95.913	100.64	100.35	100.83	99.591	103.54	100.35	100.28	102.59	100.63	100.44	101.11	102.33	99.523	102.21	103.11	99.643	99.539	99.286	99.42	102.07	99.055	101.3	98.279	98.952	98.102	100.42	99.941	98.231	101.14	99.014	99.227	100.63	99.707	100.95
107.6	108.5	109.78	109.69	108.89	106.56	108.19	105.69	107.45	108.66	110.08	107.22	108.64	108.37	107.02	107.14	108.1	107.9	108.5	107.03	108.21	109.19	106.73	107.1	109.26	107.01	109.59	109.51	108.12	107.53	108.4	108.64	110.93	105.27	106.87	108.2	109.97	108.51	108.98	108.43	108.12	108.96	110.25	109.32	108.7	108.35	109.65	109.93	109.87	108.13
107.91	107.59	105.9	107.94	106.06	108.53	108.34	108.68	107.88	107.81	107.3	109.67	108.85	107.48	108.93	108.05	107.93	107.95	107.75	107.21	107.28	106.77	106.62	107.61	108.28	109.51	108.2	107.71	106.91	108.7	106.02	108.15	106.62	107.31	110.76	107.71	106.94	108.3	107.71	104.52	108.75	106.59	107.59	109.85	107.94	107.79	107.81	104.72	107.22	107.68
110.27	108.1	110.2	111.77	110.81	107.69	111.16	110.46	107.72	109.37	112.06	108.19	110.67	110.65	110.72	112.56	109.46	109.99	110.16	110.2	109.8	110.82	110.5	112.54	110.43	110.82	111.4	109.6	108.37	110.26	110.17	108.84	109.85	109.6	109.09	109.39	108.84	111.27	108.61	109.62	110.01	108.67	110.15	112.25	111.5	110.73	106.52	110.12	110	110.06
104.73	109.68	107.94	106.99	108.01	105.7	108.75	108.23	108.53	108.71	106.7	109.47	106.28	107.76	108.61	109.27	108.24	107.05	110.01	105.91	108.9	105.5	109.01	108.44	107.83	108.31	111.8	108.68	107.99	106.88	107.06	104.83	108.87	108.18	108.2	107.44	107.4	109.47	109.02	106.92	107.03	111.25	109.82	110.52	108.25	107.98	108.41	109.73	108.12	107.22
104.76	104.91	105.55	105.73	106.11	107.08	106.71	105.29	105.94	105.71	105.33	104.94	108.82	104.89	104.47	106.19	105.59	104.7	106.77	106.75	106.77	106.19	106.44	106.57	104.49	105.69	106.58	105.61	105.58	105.78	107.76	106.35	105.41	106.92	106.68	104.14	107.59	108.49	105.05	105.45	105.08	104.48	105.93	103.56	107.28	104.12	107.16	106.71	106.66	107.15
106.4	105.32	105.24	105.6	106.6	105.19	105.81	104.88	103.49	106.5	106.26	107.37	105.24	105.92	104.9	105.68	104.82	105.35	104.58	107.35	105.22	106.7	103.71	104.9	104.2	106.39	106.78	103.87	107.17	104.46	105.27	105.82	103.84	105.82	104.77	105.24	104.68	107.46	106.17	106.67	103.72	106.16	107.31	106.48	104.14	106.67	105.29	105.36	106.52	105.21
106.52	105.02	108.43	106.05	106.29	108.4	106.56	106.92	105.01	105.82	106.63	104.13	107.46	104.77	106.13	105.44	106.36	108.08	105.74	107.79	105.43	106.33	104.85	104.95	106.71	105.77	108.28	105.94	107.31	107.45	107.82	107.77	104.06	106.15	106.23	106.63	107.15	106.81	108	107.22	106.78	107.67	106.44	106.77	108.75	107.01	106.25	105.54	104.95	108.31
103.37	101.23	103.92	100.86	105.61	102.93	102.89	102.19	103.43	103.31	102.73	102.78	101.13	104.14	103.26	103.05	103.34	103.38	102.34	102.81	102.34	104.39	104.08	104.31	103.06	102.59	103.64	103.28	102.49	101.71	102.05	100.55	101.98	101.91	104.56	101.54	102.78	102.83	102.63	101.84	102.77	103.14	104.2	104.09	100.71	102.16	103.07	104.02	103.02	103.23
99.264	99.583	99.235	98.477	100.71	97.192	97.973	98.972	99.272	97.244	101.42	99.271	99.905	100.16	99.249	99.814	98.31	96.491	101.02	99.778	98.969	100.39	99.335	98.059	97.022	98.044	98.321	99.981	98.833	97.74	97.185	98.857	99.828	96.567	97.544	97.441	101.62	99.842	98.443	98.974	97.562	99.957	97.264	99.338	99.054	99.103	95.856	96.707	97.045	97.452
106.2	106.22	109.02	106.09	107.81	109.49	106.41	105.33	105.37	106.63	108	106.91	104.74	109.62	106.61	104.08	107.29	104.96	105.55	105.89	105.1	105.98	108.1	106.44	104.29	105.66	109.01	107.38	105.85	105.79	104.12	106.13	106.89	106.43	109.43	104.24	107.47	103.97	106.34	104.98	105.23	109.29	106.84	104.77	107.76	106.14	106	105.35	108.62	105.06
109.53	109.92	108.81	111.29	109.93	107.16	108.41	108.14	108.47	109.91	107.89	107.43	107.28	108.3	108.61	108.96	107.85	107.74	106.46	109.02	110.07	109.54	108.89	108.05	106.6	110.1	108.18	107.14	105.45	109.54	107.04	108.93	110.11	107.14	106.56	107.46	108.13	107.99	108.3	106.54	105.74	108.58	108.98	108.32	109.81	108.57	108.14	106.41	107.3	108.87
108.15	110.21	107.79	107.29	105.87	108.88	109.23	108.25	109.79	107.71	108.93	106.3	108.84	109.01	108.16	107.24	108.28	108.25	106.62	108.87	107.65	107.94	108.67	106.61	108.2	109.52	107.07	109.63	107.62	110.02	109.68	109.52	106.07	108.78	106.23	107.52	108.99	109.15	108.56	109.51	108.45	108.16	108.66	106.99	109.65	109.22	109.12	106.87	109.58	109.17
106.29	104.02	106.89	105.86	103.54	103.99	104.99	103.1	105.66	105.81	109.09	105.78	105.45	104.84	105.32	105.79	104.55	105.2	104.25	108.51	105.99	107.61	106.51	105.18	104.33	105.83	103.47	106.03	104.97	104.62	107.46	105.71	106.92	105.55	105.09	105.76	104.64	103.22	104.84	107.81	105.17	105.83	105.83	104.93	105.76	104.74	103.16	104.82	105.32	106.09
106.91	107.73	107.73	108.15	106.06	107.8	106	108.25	106.66	107.13	108.43	108.35	106.92	105.75	106.95	106.4	109.76	106.48	108.8	110.09	105.46	109.42	108.34	109.86	108.82	107.64	108.87	108.45	109	107.95	109.25	107.5	108.64	105.24	108.33	107.22	110.14	106.8	107.89	107.45	106.15	107.97	109.27	107.56	106.72	108.06	106.74	108.2	106.45	108.87
108.49	110.04	108.35	105.79	107.07	108.99	107.27	108.17	108.72	106.98	109.29	108.89	107.24	108.02	108.52	109.1	109.12	111.02	108.24	109.35	109.44	107.6	107.02	109.06	109.44	107.21	109.07	107.61	108.91	108.38	108.17	107.97	109.28	107.11	106.62	109.47	107.46	108.13	106.79	106.6	108.17	108.93	106.92	107.87	110.27	108.21	109.92	109.65	109.79	111.11
104.55	105.09	107.36	104.77	105.29	106.3	105.79	104.71	105.07	104.4	104.92	105.18	108.33	106.52	105.75	104.48	105.23	107.03	105.16	106.06	104.34	106.76	105.71	104.31	105.81	103.92	106.44	107.02	108.76	106.79	103.58	106.75	106.36	107.82	104.92	107.37	105.87	104.8	104.37	105.66	104.96	104.6	105.37	103.69	105.78	105.7	106.85	104	104.64	106.55
101.95	104.47	104.11	102.47	105	102.58	103.89	103.6	102.06	102.89	102.98	102.03	103.83	103.58	104.08	103.48	103.11	102.93	106.03	104.29	104.18	103.79	102.91	102.97	101.75	102.35	104.55	104.12	103.45	103.46	100.18	102.45	101.03	102.33	102.61	104.5	101.42	101.01	103.65	101.51	105.49	102.79	103.31	99.874	101.89	104.11	103.82	104.6	103.4	102.41
107	107.52	110.02	108.8	107.81	107.24	108.28	108.5	109.3	110.32	106.9	108.01	109.98	108.59	107.68	106.58	108.54	107.53	109.22	109	105.74	108.14	108.01	109.76	108.36	108.58	109.6	108.49	105.01	108.61	106.31	107.79	108.44	108.65	107.98	106.33	107.12	108.52	107.76	109.77	107.69	108.11	106.9	106.62	107.14	106.28	108.93	107.07	109.89	107.84
110.45	106.03	108.03	108.95	108.93	108.72	106.27	106.25	107.6	107.08	107.83	107.56	106.68	107.03	105.53	108.92	106.08	108.86	108.8	106.8	106.7	109.18	109.01	108.63	109.31	108.95	110.28	109.7	107.22	107.82	108.64	107.47	107.33	109.16	109.89	107.92	107.77	109.89	106.79	108.16	109.63	107.38	107.56	108.76	107.72	108.38	108.75	106.08	108.55	108.79
100.33	101.14	102.2	100.8	101.07	100.74	99.012	100.7	99.537	101.26	101.18	102.85	102.2	99.668	101.36	97.829	101.47	101.71	102.28	100.98	101.38	98.815	98.981	100.54	101.84	102.02	100.3	100.05	101.78	100.7	101.43	98.911	100.15	101.74	102.32	101.03	100.59	100.52	101.7	103.21	102.28	100.65	102.57	99.235	99.148	100.95	101.84	99.032	100.64	100.59
109.67	109.66	111.55	107.97	110.62	109.17	107.97	109.04	109.71	109.75	107.19	108.23	107.02	109.15	106.83	109.63	108.08	108.4	109.92	106.86	107.52	108.12	107.83	106.98	107.76	109.47	106.51	110.23	108.54	109.13	108.37	111.04	107.91	107.66	104.66	108.01	110.05	106.2	109.01	107.22	106.55	107.56	108.53	110.06	107.66	105.81	108.49	109.37	107.88	106.81
104.65	105.25	104.52	105.53	106.42	105.6	106.36	106.46	106.81	105.14	108.59	105.9	103.65	103.86	106.78	105.08	105.25	105.52	106.52	105.05	105.64	107.2	103.6	106.33	106.69	103.75	104.32	105.02	106.51	106.24	102.16	103.49	105.69	105.03	106.2	104.37	106.25	105.71	104.96	106.19	105.2	106.3	106.43	104.93	106.39	105.15	104.68	107.01	106.79	108.65
108.2	107.73	109.03	107.78	109.13	108.93	107.08	109.13	106.72	108.28	106.94	107.91	108.74	108.89	109.32	110.57	108.97	108.73	108.24	106.17	107.66	108	109.31	107.63	106.19	109.7	106.67	106.86	107.73	108.68	108.84	109.04	106.41	108.27	106.57	110.44	109.04	109.76	107.28	110.49	108.24	109.12	109.12	107.49	107.71	107.93	107.03	108.55	109.1	106.64
108.78	103.73	106.49	105.24	105.4	103.21	105.49	104.59	105.96	105.48	105.4	105.31	105.06	107.41	105.55	105.42	104.8	104.19	106.08	102.95	106.28	105.04	106.49	105.91	106.43	107.25	104.01	102.6	106.31	107.19	104.8	105.59	106.04	107.24	108.58	107.54	107.76	104.57	105.57	105.96	106.69	107.92	106.28	106.68	106.94	105.94	105.51	106.29	101.14	106.16
95.852	99.112	98.301	96.224	102.75	95.681	98.867	98.871	98.963	99.132	98.71	99.053	99.489	100.25	96.609	98.324	98.092	98.999	97.584	96.985	99.175	99.349	98.65	96.393	97.815	98.63	97.559	97.121	100.22	98.085	99.987	97.687	98.359	99.858	96.62	94.854	98.458	97.615	98.499	96.846	99.999	99.9	100.19	97.468	97.319	99.583	99.057	98.433	96.927	97.166
107.31	103.86	106.92	102.46	105.9	104.29	108.25	103.81	106.73	105	104.83	104.9	105.17	103.63	105.61	105.11	106.81	103.83	106.4	104.62	107.62	106.6	106.25	105.71	104.48	104.98	106.68	105.18	106.26	108.62	107.24	105.88	102.2	106.02	105.96	103.95	106.84	108.82	106.65	105.5	106.85	106	106.41	106.59	106.67	105.86	106.42	105.99	106.76	107.38
98.616	97.168	98.541	96.429	100.7	99.091	98.452	98.097	97.547	97.578	98.22	97.218	98.616	100.48	97.181	97.176	100.9	98.319	98.484	100.74	97.731	100.18	99.368	98.865	98.46	96.722	97.886	99.017	98.472	98.21	99.773	99.055	97.44	98.013	99.57	101.66	99.811	95.493	97.655	97.7	98.937	98.457	100.34	98.41	98.602	100.26	97.735	98.377	98.748	98.966
103.77	106.02	106	107	106.18	106.56	107.53	103.48	106.45	105.03	104.7	105.58	105.52	107.71	105.19	105.14	106.24	105.1	104.21	104.3	103.99	104.18	106.09	107.29	106.02	106.39	107	106.7	107.43	104.84	108.49	106.43	103.94	106.7	103.49	105.18	105.17	107.36	104.37	106.63	105.41	104.96	105.78	104.1	105.42	104.44	104.87	108.06	104.12	104.2
98.217	99.484	97.541	101.26	97.081	98.142	97.285	98.409	99.401	97.641	98.258	97.599	98.315	98.792	99.718	98.586	96.91	98.897	97.747	99.214	100.72	99.626	98.818	98.596	99.906	98.161	97.811	98.319	99.046	97.805	98.169	97.339	100.68	97.164	98.878	97.355	99.014	97.638	99.298	97.432	98.973	99.176	99.044	99.454	98.52	96.577	98.274	97.236	98.907	98.797
105.44	105.88	104.14	106.5	107.51	107.74	105.28	105.51	105.22	106.88	105.55	107.24	106.85	106.62	106.56	104.42	106.07	105.79	107.16	104.32	105.8	108.28	105.52	106.75	106.86	105.86	107.57	105.91	105.43	107.2	106.51	105.76	107.43	106.58	106.73	107.29	108.9	105.86	107.02	105.25	106.63	102.75	105.26	106.57	104.13	106.48	105.92	108.64	105.51	105.75
98.053	96.682	98.684	96.528	98.997	101.01	97.868	97.113	96.694	100.63	98.809	98.007	96.197	97.762	98.678	97.819	97.616	98.26	97.912	97.627	99.712	95.693	98.525	98.453	95.32	96.854	96.683	98.587	102.08	97.181	99.679	99.078	97.289	98.669	99.384	100.79	98.612	99.09	95.485	98.402	98.009	97.922	98.425	97.366	98.041	98.604	99.79	100.25	96.796	99.174
105.31	104.89	105.21	105.86	104.56	105.93	105.13	106.49	105.44	106.23	104.16	106.61	106.46	105.21	108.3	103.61	104.86	103.96	104.34	104.94	105.87	106.76	107.08	105.45	105.77	104.63	107.79	104.14	106.68	104.95	104.4	106.39	104.7	104.32	104.53	105.68	105.79	106.7	106.59	103.79	107.52	106.38	105.69	103.82	105.43	105.96	104.17	106.35	104.99	102.68
107.18	107.4	106.64	109.45	107.95	109.7	109.11	108.42	106.51	107.66	105.43	109.35	110.44	107.22	106.76	106.9	106.86	106.86	109.17	107.26	108.4	105.05	107.15	107.49	109.2	107.9	106.56	108.09	105.69	109.44	107.42	108.45	108.64	108.09	107.38	108.06	105.77	108.54	106.3	109.43	107.18	109.12	108.77	106.75	107.69	109.6	107.63	109.96	105.36	107.93
97.839	98.904	100.68	102.77	99.416	100.86	98.858	99.958	99.593	98.828	98.506	99.307	100.15	98.299	99.468	98.811	99.347	102.1	102.47	99.082	99.302	100.99	99.123	100.24	99.661	100.83	99.976	100.46	98.833	100.71	98.492	99.816	101.63	99.89	98.876	100.12	102.24	98.966	99.378	100.68	99.139	99.595	100.63	101.99	101.37	101.65	98.73	100.44	99.93	101.94
105.18	107.45	104.79	104.93	105.65	107.08	103.64	103.79	106.31	105.52	104.08	105.53	104.56	106.07	105.78	106.71	104.96	106.44	104.98	104.34	107.33	103.31	103.45	107.09	105.93	104.83	105.97	107.47	105.74	106.11	105.96	105.39	104.05	105.29	106.2	103.9	109.11	108.72	105.1	104.89	105.77	106.38	107.01	103.51	103.66	106.74	104.94	105.06	103.58	104.18
105.95	106.7	106.76	104.43	105.86	104.3	106.1	107.52	107.74	105.68	108.38	107.34	107.62	106.26	104.44	105.57	107.67	107.53	106.49	107.33	106.98	107.16	107.06	105.76	106.99	107.51	108.87	107.4	106.87	105.78	105.83	106.6	106.38	108.98	108.16	107.78	107.55	105.09	105.57	106.29	107.16	108.69	106.86	106.81	105.43	105.72	106.9	106.23	105.96	106.87
106.09	106.33	106.32	104.79	105.29	107.91	105.05	103.43	104.44	107.51	107.34	105.71	105.47	104.17	104.63	103.15	105.7	101.43	105.26	107.59	105.01	105.59	106.71	106.57	106.17	103.97	105.23	105.03	106.76	105.59	105.13	105.19	107.25	107.05	106.37	104.7	103.72	106.21	105.5	105.09	105.13	105.94	105.65	107.83	105.86	104.49	102.58	106.18	105.53	105.46
98.429	100.34	102.34	101.65	100.52	99.62	99.451	97.576	100.49	99.495	100.62	100.2	101.3	100.38	99.262	99.63	100.7	101.04	99.333	99.241	97.982	100.87	100.28	100.73	102.03	98.828	98.63	100.96	102.32	100.8	100.03	98.915	101.85	99.401	101.44	99.957	100.61	101.28	99.153	101.56	100.79	100.46	99.813	101.98	101.54	100.34	101.16	101.21	99.504	99.356
108.84	110.65	111.47	107.68	107.58	106.52	107.5	110.34	108.68	109.73	107.57	106.39	107.51	108.6	106.82	108.69	110.29	108.51	107.23	108.05	107.11	109.07	108.21	108.77	108.17	105.57	109.18	108.27	109.45	109.41	109.53	108.46	109.24	108.41	105.49	108.97	108.77	108.25	109.84	107.17	109.17	108.85	109.68	106	109.85	107.46	108.11	105.68	108.84	110.14
105.01	106.92	106.05	107.55	106.24	105.51	105.44	106.72	106.41	106.73	105.45	104.74	106.69	103.9	108.68	105.86	106.92	104.93	105.58	109.19	106.75	106.46	106.45	106.18	107.66	106.12	106.69	106.62	105.47	107.27	107.4	107.45	105.07	104.85	105.06	104.34	106.36	106.14	107.08	108.23	104.61	105.59	103.61	104.41	105.84	106.57	106.98	106.14	104.26	105.15
107.99	108.26	109.03	107.55	108.28	107.82	108.22	108.19	107.47	108.46	109.36	108.51	107.52	108.21	108.16	109.58	108.2	108.85	109.49	108.63	109.52	106.76	108.86	108.74	108.03	110.28	107.55	108.16	107.21	110	107.1	107.97	107.41	107.3	108.73	104.54	108.67	106.85	109.91	108.78	109.31	108.41	108.53	109.05	108.75	107.96	109.6	107.08	109.3	106.35
107.55	107.68	108.13	107.7	107.54	111.09	107.5	108.02	107.34	111.84	110.32	108.85	107.59	107.38	107.99	105.99	109.45	109.43	107.69	108.22	110.45	106.67	109.71	108.6	107.51	109.17	106.84	109.76	109.01	107.23	107.93	108.4	107.15	109.7	106.28	106.09	107.87	108.7	108.8	109.94	107.49	107.59	107.16	109.09	109.18	107.63	109.87	106.52	106.96	107.42
99.858	98.543	99.971	98.897	100.62	99.794	99.812	99.721	98.517	99.581	99.24	98.445	97.97	100.95	96.79	98.701	98.386	96.968	99.447	97.418	97.717	97.48	99.648	97.792	99.955	98.139	100.48	98.821	99.059	99.192	99.783	100.04	99.059	97.62	99.459	97.895	98.176	99.522	99.907	98.282	100.75	100.41	96.866	96.563	98.813	99.897	100.23	99.724	98.695	100.07
108.65	110.76	111.38	110.99	110.18	110.94	111.24	109.95	112.24	110.99	109.71	110.99	111.33	110.95	112.81	110.48	110.83	110.81	110.16	111.9	108.39	110.16	110.52	109.98	112.21	109.69	112.37	111.35	109.59	110.29	110.18	111.39	110.56	112.1	109.7	109.41	110.89	110.82	109.05	110.66	110.53	109.68	108.92	109.78	111	110.98	109.35	109.7	111.39	110.79
107.84	107.34	109.3	108.38	107.77	107.56	109.88	105.98	108.07	108.52	111.19	107.94	108.03	108.01	107.56	107.91	105.96	107.88	108.82	106.67	108.91	104.21	107.3	104.38	107.48	109.39	107.49	109.7	107.01	108.82	108.2	108.53	107.56	109.39	107.78	107.91	106.52	109.5	106.55	110.52	107.08	105.53	109.04	106.24	107.52	104.8	108.16	108.87	106.33	108.54
105.32	107.73	104.03	104.73	105.62	105.46	104.85	105.58	105.64	106.54	105.76	105.92	105.24	104.84	104.28	106.34	106.75	103.5	104.55	105.6	102.17	105.97	104.06	105.69	105.73	103.99	105.85	105.16	107.07	105.88	105.81	106	105.85	106.54	107.16	106.63	106.35	105.78	105.45	106.67	105.36	105.48	104.57	108.18	106.67	105	106.51	105.98	105.86	104.05
100.6	100.41	99.527	100.42	101.95	100.76	100.72	101.43	100.82	103.01	100.15	102.01	101.19	101.91	100.32	103.25	102.57	101.66	102.76	100.11	102	99.693	101.07	102.54	101.12	101.18	101.44	100.02	101.68	100.97	100.73	101.06	100.72	99.757	100.07	99.545	102.12	100.26	100.7	100.74	100.3	101.59	100.03	100.95	102.37	101.48	100.03	102.52	99.242	98.751
100.83	99.115	100.02	99.806	100	100.7	99.195	101.01	101.28	101.14	99.64	100.48	101.17	101.22	101	99.554	101.04	99.65	99.499	100.24	99.944	99.999	99.544	101.07	99.231	101.44	99.583	98.049	101.62	100.33	100.94	102.1	100.04	102.46	98.255	102.19	100.54	101.46	99.881	99.425	99.293	98.922	99.511	101.99	98.366	101.89	100.5	99.07	100.56	101.84
101.46	101.59	100.54	100.04	99.944	99.747	100.66	100.75	100.15	100.06	100.44	103.47	102.57	100.92	101.89	100.9	101.49	100.69	98.733	103.64	99.417	100.8	101.77	101.57	99.614	98.74	102.86	100.5	100.97	100.89	100.21	100.79	101.14	100.4	101.53	99.898	100.14	101.12	101.11	101.53	101.17	102.38	100.61	99.828	100.96	100.41	99.526	101.04	99.658	100.23
107.96	108.6	106.42	106.89	106.19	108.05	104.89	107.88	108.64	109.08	106.88	106.24	108.49	109.59	109.01	105.03	109.97	108.54	106.21	110.24	109.6	105.84	106.6	109.33	109.41	108.85	107.5	107.77	108.11	107.85	109.56	109.6	107.05	109	109.05	109.59	105.66	109.62	109.13	107.43	107.76	108.84	108.52	108.15	109.45	106.93	107.89	107.55	107.6	106.87
105.65	105.86	105.95	106.23	106.06	106.88	105.86	107.96	106.52	106.27	108.61	104.6	107.39	106.36	106.2	104.81	106.69	108.42	106.79	107.78	106.78	106.64	106.01	106.24	107.17	105.42	107.58	107.19	106.71	106.81	106.44	108.66	104.61	107.45	105.51	108.8	106.18	104.6	107.66	106.39	107.18	105.73	106.35	106.04	104.71	104.22	107.6	106.32	107.81	103.7
103.23	106.52	102.99	107.45	109.21	104.7	105.5	105.55	104.91	105.72	104.09	107.2	104.43	104.9	106.62	104.59	106.32	104.59	106.77	105.58	104.62	104.7	104.3	103.96	104.8	107.42	104.19	106.18	104.15	105.64	108.98	107.31	106.89	106.19	105.36	104.99	106.61	104.43	105.19	108.52	106.38	104.32	106.14	105.15	105.14	107.3	103.33	106.02	107.02	105.91
110.42	108.75	112.43	111.18	110.15	112.68	109.9	109.65	111.33	109.08	111.48	111.96	110.45	109.09	110.99	112.17	110.92	109.22	112.33	111.53	110.42	109.03	110.05	111.16	109.63	111.17	110.23	111.7	110.68	109.89	108.69	110.13	111.42	110.99	109.96	110.67	110.39	109.74	109.22	113.14	108.26	112.03	112.92	111.55	108.64	112.51	110.72	111.73	111.14	110.16
106.7	107.39	107.3	110.11	110.36	106.24	107.84	106.99	107.65	106.53	107.68	109.02	106.42	107.75	105.61	108.21	107.8	107.12	109.26	105.65	109.49	108	108	109.28	108.46	108.36	108.25	106.97	108.25	108.5	106.93	107.04	108.09	110.78	108.55	107.52	109.85	107.28	108.87	108.1	108.24	108.09	107.58	108.91	107.72	107.71	108.55	107.85	108.52	106.2
100.78	101.08	100.61	101.01	101.78	99.538	102.24	101.17	99.633	101.46	99.958	100.57	103.27	100.83	101.33	99.516	101.37	101.14	100.88	101.88	100.88	100.9	99.753	99.019	103.17	102.2	99.645	99.728	101.04	99.378	102.6	101.71	100.63	100.39	100.31	100.96	99.345	99.812	101.37	101.06	102.73	101.59	101.31	100.72	101.94	101.28	101.49	99.919	102.83	100.06
96.833	98.356	97.055	98.09	97.555	98.115	98.402	97.059	97.433	98.882	96.097	98.141	98.772	99.251	98.207	99.158	98.598	97.879	97.172	99.212	97.739	99.312	99.646	99.965	97.968	98.674	97.223	97.172	98.102	96.689	97.567	95.894	98.215	97.19	97.424	99.545	98.314	96.726	96.802	96.999	97.866	99.871	98.897	97.94	99.922	98.763	96.3	98.998	95.838	96.827
105.9	107.87	109.39	108.82	107.04	107.66	107.45	109.33	107.14	106.81	107.96	107.12	106.35	107.64	107.98	109.39	107.41	106.85	108.81	109.86	108.56	107.27	106.94	110.56	108.61	107.34	107.11	106.74	106.73	108.81	109.98	106.44	107.76	109.36	108.33	106.39	106.3	109.1	107.8	108.51	107.38	109.41	105.66	107.19	108.03	109.26	108.91	108.23	109.89	109.32
97.227	98.199	99.038	99.034	100.22	98.102	98.323	98.486	97.703	97.778	98.124	100.07	100.96	100.16	97.573	99.721	99.512	98.888	98.668	98.718	97.711	99.011	101.2	97.723	99.714	101.59	99.906	97.459	99.494	98.721	99.212	98.702	97.303	99.787	99.287	100.6	97.536	99.357	99.193	98.271	99.24	98.423	97.401	102.18	98.819	98.747	98.924	99.404	96.976	99.021
102.89	104.53	105.85	108.35	103.99	106.97	106.57	107.4	106.4	105.07	104.67	105.14	103.76	103.71	105.45	106.04	104.78	105.45	104.93	105.49	105.8	104.73	105.45	106.51	106.44	105.44	105.25	106.32	104.06	107.82	107.71	106.08	107.11	106.41	104.78	105.56	106.78	106.45	107.95	106.45	105.66	104.88	103.92	106.62	107.3	104.3	104.23	106.1	105.95	104.48
107.05	108.4	109.64	107.27	108.83	107.95	107.09	108.26	108.81	108.34	110.7	109.29	110.41	107.1	108.76	106.91	109.78	107.3	107.1	109.04	107.95	109.56	109.27	106.23	108.98	110.18	109.03	109.75	109.42	107.41	108.63	106.73	108.52	108.71	109.13	110.39	107.5	108.74	109.17	108	106.95	105.96	109.43	107.92	106.6	109.28	107.91	108.76	105.3	108.19
104.51	104.23	107.78	103.07	105.56	109.65	104.37	105.07	105.17	103.74	103.19	106.85	104.93	105.66	105.41	106.53	102.76	106.94	105.21	105.7	105.85	105.14	106.02	108.09	105.67	103.25	105.72	104.26	106.07	105.65	105.15	104.13	106.14	104.17	104.28	104.56	107.98	106.16	106.73	105.8	104.78	105.23	106.78	104.95	105.33	107.3	105.38	105.82	107.58	107.22
107.14	110.19	108.67	107.43	106.4	109.93	109.31	107.09	107.92	107.49	107.89	109.32	107.83	108.68	109.78	108.17	109.94	108.19	108.41	107.82	109.27	108.34	110.08	106.57	106.52	109.03	109.88	107.63	109.81	105.46	108.55	108.79	108.04	109.64	109.57	109.66	109.86	108.23	110.49	107.19	107.25	108.83	106.8	108.45	108.23	106.8	109.03	109.27	108.61	109.29
100.95	100.52	98.091	102.1	100.84	99.482	100.17	101.15	98.062	101.68	102.77	102	100.68	99.405	100.13	100.52	100.45	100.75	98.624	98.143	98.949	100.36	98.897	102.29	99.438	99.773	100.97	100.85	102.25	101.36	99.423	101.62	100.09	99.855	99.752	99.613	101.49	99.685	99.346	99.97	99.639	101.15	101.55	101.42	99.124	98.971	98.403	101.44	98.644	102.78
106.61	106.19	105.77	106.68	107.07	105.5	104.88	105.28	104.99	106.72	102.98	105.29	105.93	106.2	105.53	107.56	107.02	104.62	104.84	108.72	106.27	106.4	105.38	104.3	105.42	105.65	104.97	106.25	105.38	105.28	105.55	106.18	106.26	101.84	106.85	105.07	104.85	106.76	108.17	107.45	106	105.09	105.27	104.38	106.57	106.71	106.2	108.94	107.77	103.96
100.07	101.38	97.993	100.03	101.18	98.804	99.781	99.295	98.254	98.372	99.237	99.138	99.465	99.205	99.325	100.22	100.39	98.361	97.268	98.373	99.517	98.612	98.723	99.211	99.611	96.879	100.74	95.903	100.39	100.02	96.248	100.24	98.118	101.52	99.275	97.466	97.656	99.336	99.34	99.575	99.01	97.196	100.54	98.104	96.511	97.793	99.974	101.21	99.127	100.17
105.14	106.49	106.61	107.14	107.9	105.91	106.58	107.91	107.37	107.69	106.04	107.19	107.7	106.06	107.25	107.49	106.92	109.12	107.05	107.37	105.88	107.92	105.8	106.09	104.14	104.9	107.98	107.09	106.36	107.98	106.41	104.25	106.29	106.96	105.42	104.95	108.23	105.5	108.39	107.89	107.59	107.52	105.45	107.17	107.08	106.65	105.86	105.49	107.39	107.12
106.95	105.91	107.39	106.92	104.87	104.62	105.47	104.4	107.46	105.31	107.88	104.12	105.74	104.87	105.29	105.72	107.12	108.14	104.51	105.89	105.82	106.01	105.65	104.91	106.51	105.1	106.33	105.31	104.76	107.68	104.18	106.73	106.06	106.37	107.9	105.83	103.57	107.31	108.64	105.16	105.86	106.48	105.76	106.96	106.54	106.35	106.66	105.5	105.96	104
107.61	106.22	107.44	106.35	106.9	106.66	103.84	106.66	105.36	107.6	107.73	107.32	106.67	105.7	108.89	105.09	106	104.29	106.22	105.67	107.78	106.98	106.41	107.22	105.88	107.85	106.16	105.83	106.91	106.83	108.35	107.26	105.01	105.45	107.17	108.81	105.32	105.13	108.07	107.47	106.82	107.83	108.07	107.35	104.85	105.35	105.39	106.09	104.38	108.72
99.231	99.708	100.6	98.837	98.619	96.982	97.383	98.058	98.184	98.527	99.546	96.744	97.51	97.781	98.35	96.402	99.001	98.735	97.36	98.807	102.43	100.13	99.24	95.37	98.181	100.33	98.728	101.02	99.488	98.194	98.654	99.973	98.935	98.168	96.453	98.488	97.917	99.23	99.037	98.208	96.83	99.801	99.919	97.966	99.223	98.192	97.86	97.888	98.45	99.667
110.12	110.87	108.99	114	110.2	109.85	111.27	111.61	110.83	108.5	108.8	110.84	111.88	110.11	110.46	111.73	109.55	110.93	111.13	110.26	110.52	113.03	110.72	113.02	113.35	111.22	109.73	109.21	108.97	109.08	111.29	110.09	109.81	108.82	109.79	110.85	110.87	111.58	112.5	108.86	110.21	109.8	110.49	110.17	109.96	110.46	112.09	112.16	111.32	109.89
105.26	109.17	109.08	108.93	108.8	108.77	109.16	108.16	107.64	107.32	106.81	106.53	107.97	108.27	108.57	109.64	108.74	108.85	109.06	108.42	107.97	110.75	107.07	108.27	109.79	107.1	106.7	108.21	109.14	106.73	108.91	108.65	109.09	108.59	108.84	108.35	108.62	106.28	106.67	109.4	109.07	110.28	106.06	107.34	106.37	108.73	109.97	108.76	109.79	107.7
106.18	106.61	103.95	107.77	105.01	105.48	106.67	106.07	106.17	107.05	104.75	105.55	106.04	102.63	105.54	104	106.37	105.95	104.12	105.67	106.46	107.64	105.09	107.24	107.33	105.16	106.3	104.11	105.23	105.11	105.21	107.4	106.25	108.15	107.9	104.64	105.26	103.42	105.02	104.53	105.93	104.4	108	106.87	106.77	107.97	105.23	105.68	106.31	105.28
105.36	105.2	105.89	107.12	103.82	106.87	105.1	106.41	105.48	105.5	106.03	106.13	104.32	104.53	107.21	107.32	105.58	104.24	108.2	105.06	106.95	105.56	101.52	104.9	105.56	106.81	105.25	106.67	105.74	104.43	105.97	107.12	103.19	104.64	103.61	105.08	105.3	105.14	107.41	105.24	104.25	105.38	104.23	106.2	104.96	105.21	104.27	104.89	106.65	105.37
103.88	107.48	106.9	106.01	107.53	107.83	106.29	104.62	105.37	105.67	104.68	105.8	106.93	105.3	104.03	106.52	105.04	105.49	105.39	106.14	104.37	104.03	105.81	106.08	104.23	102.44	106.14	104.05	106.93	105.04	105.96	104.28	106.37	105.75	106.08	106.88	105.2	105.59	108.44	104.34	104.83	103.56	106.22	109.75	105.2	104.14	105.29	104.6	106.08	105.58
109.05	109.26	109.91	104.33	107.73	107.22	109.96	108.66	106.61	107.57	107.63	107.48	105.92	109	108.93	107.39	107.68	105.37	107.05	107.65	109.11	111.43	106.81	107.81	105.68	107.56	109.48	109.57	109.03	110.36	108.17	107.01	108.88	107.18	108.42	107.94	109.08	108.84	107.49	107.46	107.74	109.3	107.24	110.37	107.22	106.28	109.47	109.14	107.91	108.03
109.32	109.56	105.03	108.28	107.65	107.41	108.64	107.16	109.26	108.83	108.66	108.25	108.31	109.26	107.12	107.22	109.35	109.54	106.99	107.7	104.87	107.74	107.3	107	109.51	108.92	107.83	106.6	106.78	106.84	110.59	107.17	109.97	108.15	109.81	108.71	107.43	109.92	108.16	107.68	107.39	108.57	107.84	108.29	108.69	108.88	109.4	109.43	106.06	111.23
105.49	108.81	110.06	109.1	105.85	108.42	109.05	105.89	106.96	108.39	108.29	107.44	108.76	107.85	107.12	108.44	109.69	110.15	108.16	109.57	108.09	106.69	108.77	109.13	109.62	108.59	108.44	108.6	107.73	108	107.44	108.12	107.5	107.67	107.73	107.92	108.64	108.93	106.56	107.01	107.57	108.53	106.95	109.21	109.65	107.99	107.75	109.04	110.58	107.57
108.12	103.67	107.43	107.03	108.43	108.35	106.58	109.99	107.51	108.21	106.94	106.86	107.73	106.95	106.65	109.89	107.19	111.21	107.1	108.41	107.11	106.76	109.31	106.6	107.69	108.22	107.21	108.88	107.49	108.97	108.26	108.21	109.93	108.05	109.55	106.37	109.61	109.13	109.75	108.41	109.56	109.02	108.38	109.54	106.96	108.86	108.72	107.55	109.08	109.58
101.58	98.844	99.923	100.86	100.85	100.14	98.31	100.71	100.95	101.91	99.748	99.586	101.17	100.23	100.71	100.54	102.14	100.23	100.39	98.076	98.771	100.89	99.766	101.08	100.19	99.954	100.27	99.914	98.415	102.6	102.18	99.93	101.22	100.07	100.2	100.66	99.845	99.314	99.702	100.26	99.819	100.36	101.07	98.18	101	99.081	101.66	99.972	101.06	97.606
109.32	107.72	106.84	107.93	109.05	107.1	107.86	107.73	106.61	107.46	105.01	108.65	110.24	108.19	107.74	110.09	105.12	108.65	108.12	106.92	109.16	106.57	106.61	107.55	106.11	109.03	108.12	107.77	106.55	107.45	107.03	106.53	109.36	107.18	108.5	108.02	107.61	108.56	107.23	107.68	109.41	108.01	107.89	109.42	110.11	107.37	106.65	108.23	108.3	107.11
107.47	106.83	108.26	110.08	109.64	107.8	107.53	107.24	107.9	108.5	107.5	107.15	108.58	108.12	107.12	109.61	106.73	107.1	108.32	108.84	108.46	108.56	106.56	107.61	106.87	109.63	109.28	108.4	106.89	108.01	108.79	108.23	109.77	108.08	107.08	107.24	107.72	106.28	107.45	107.74	107.54	107.58	107.61	110.32	108.83	106.41	108.61	108.39	108.22	106.29
100.05	99.126	101.49	100.04	99.131	98.069	99.831	98.491	98.8	97.735	99.308	99.031	97.212	99.896	99.435	98.382	100.72	98.149	97.974	98.99	98.895	97.752	96.893	99.081	99.504	99.551	98.367	99.553	98.264	100.09	98.479	98.341	97.256	98.375	100.13	97.849	99.619	100.7	99.27	102.59	99.162	98.979	100	97.64	98.236	98.21	100.15	99.73	98.835	99.537
107.33	106.69	105.91	107.39	104.06	103.43	106.44	104.82	107.65	106.66	107.26	104.28	106.7	105.33	105.25	106.16	107.88	105.43	103.94	108.07	104.4	105.84	109.84	104.27	105.92	103.72	103.64	107.89	104.19	106.62	105.98	107.08	104.07	107.57	104.43	106.32	105.18	105.52	105	106.11	105.16	106.82	103.99	105.44	105.25	106.77	105.99	102.99	105.31	104.98
106.57	107.95	104.91	106.15	106.12	105.99	107.26	107.54	102.91	107.63	107.77	105.78	106.48	106.89	105.61	106.79	103.96	106.57	105.18	104.09	105.25	103.97	104.92	107.76	107.2	104.84	106.96	106.19	104.83	103.88	104.34	107.64	103.97	105.21	104.98	105.31	105.05	105.2	105.51	106.57	105.59	104.1	105.08	106.97	106.75	105.64	105.01	104.19	106.42	105.15
109.41	107.97	108.64	107.79	108.92	106.47	109.22	107.73	110.27	108.87	109.2	108.08	108.32	109.26	108.29	109.43	107.93	109.91	108.93	107.55	107.28	107.76	106.3	109.07	109.07	107.92	108.18	106.85	108.71	108	111.13	107.47	107.08	109.19	109.52	108.79	108.45	108.66	108.56	109.98	107.99	106.59	108.61	108.73	106.14	106.38	108.32	110.26	106.79	106.64
105.55	105.6	110.46	107.31	104.88	107.56	107.75	107.2	107.08	105.86	104.45	107.18	105.86	106.48	103.35	108.35	107.39	106.14	107.04	105.37	106.83	104.48	106.26	107.43	104.74	106.24	106.85	108.38	104.87	106.57	105.61	105.41	104.71	106.26	105.37	107.83	107.39	105.53	108.26	105.77	104.4	107.44	107.16	106.04	105.27	105.29	107.89	106.36	106.93	105.88
111.09	109.8	109.04	112.79	110.81	111.07	111.45	111.6	109.64	109.63	109.67	110.1	111.19	111.06	111.58	109.55	108.59	111.13	109.39	111.11	109.61	111.73	108.74	110.37	111.93	109.21	108.79	112.77	111.48	111.81	111.38	111.23	109.51	109.86	110.51	108.89	106.91	110.57	110.67	110.15	108.86	109.17	110.54	109.19	109.44	113.66	110.38	109.77	110.9	110.63
109.01	108.59	107.44	107.52	108.9	107.1	106.26	106.18	108.11	109.16	106.6	107.54	106.16	110.16	107.04	107.57	108.38	108.79	109.74	108.4	106.27	108.55	107.34	107.65	106.46	108.3	108.61	106.98	106.34	106.48	106.31	106.25	107.76	105.69	109.65	105.44	108	106.3	109.84	105.98	105.52	107.1	108.67	107.82	105.49	106.92	108.42	108.85	107.64	107.84
106.15	106.69	105.77	106.64	104.28	106.75	105.81	107.5	103.54	107.22	106.44	102.2	104.73	106.46	106.37	104.74	103.12	106.3	105.39	106.07	104.97	105.15	105.82	105.88	105.44	107.49	105.37	106.34	104.98	103.09	105.03	105.65	104.74	104.3	101.24	105.03	104.61	105.93	106.46	104.88	105.14	106.53	106.04	105.72	105.14	105.4	102.64	103.69	103.4	107.76
105.42	105.11	104.61	106.09	107.06	105.06	105.16	105.91	105.46	107.74	105.5	103.57	107.21	105.32	106.38	104.74	105.53	105.08	107.74	105.98	103.88	104.82	105.11	106.55	105.22	108.3	105.89	106.4	107.79	105.91	105.76	104.64	105.98	105.47	108.16	104.62	106.34	107.22	105.94	106.33	105.01	104.8	104.25	103.19	104.47	106.73	103.58	105.75	105.55	104.17
109.38	108.42	107.71	108.82	109.78	105.5	107.19	108.61	110.63	108.94	107.14	107.48	108.27	110.07	108.11	107.33	109.32	108.09	108.27	111.54	108.91	109.19	107.81	106.7	108.05	107.74	109.34	108.49	107.47	106.3	109.87	108.24	107.96	109.12	108.18	108.94	108.36	108.37	107.45	107.99	107.88	106.69	109.95	108.07	106.65	108.17	107.39	107.22	108.01	108.98
106.84	108.52	107.62	106.25	107.72	105.96	107.43	108.49	106.47	107.36	106.22	108.34	108.26	107.73	108.18	106.41	107.98	107.26	109.18	108.8	107.72	108.13	107.09	108.14	107.31	106.59	106.81	109.94	105.68	109.25	109.48	107.86	107	108.8	108.94	107.5	106.49	107.99	108.07	106.58	108.46	109.25	110.11	109.45	107.89	108.2	107.8	108.89	107.6	108.97
106.11	107.86	103.35	106.08	106.8	103.96	102.82	106.76	106.53	106.52	105.89	105.4	103.7	105.37	104.43	105	105.86	106.65	105.88	105.8	104.99	103.91	104.53	105.46	107.17	105.15	106.92	106.52	106.7	105.46	105.6	105.71	106.97	104.57	106.23	105.27	106.22	103.92	107.27	105.65	106.51	105.72	106.43	105.31	105.97	106.36	104.77	104.9	105.39	107.72
106.77	108.82	106.34	106	107.43	104.95	106.58	106.43	105.87	106.35	107.85	106.65	107.49	106.17	107.36	107.26	106.14	107.66	106.3	105.8	103.96	105.42	108.86	106.65	107.58	106.92	106.83	107.14	104.54	107.56	104.91	107.85	108.49	106.53	106.2	107.1	107.04	107.1	106.44	105.72	107.11	106.44	105.34	106.88	105.97	106.67	108.41	106.09	105.89	104.03
105.09	105.65	105.97	106.69	104.71	105.97	104.59	106.53	107.6	106.29	105.66	105.42	105.19	105.97	107.24	105.05	107.23	107.45	106.07	106.9	105.68	105	107.1	104.63	106.67	105.57	106.87	105.05	105.66	104.97	105.81	104.49	105.22	107.1	105.33	103.54	103.67	106.01	105.04	106	106.5	106.65	107.05	104.87	104.78	107.97	105.18	103.57	105.67	107.32
110.28	111.97	111.07	108.84	110.16	109	110.91	110.09	109.96	110.77	111.03	109.07	111.72	107.54	109.73	108.54	110.13	110.69	110.58	110.93	109.01	112.88	111.02	110.26	108.12	109.64	112.37	109.66	110.94	108.06	109.1	109.27	109.03	111.31	108.2	109.67	106.81	111.28	110.82	109.81	110.57	110.89	108.59	111.19	110.23	112.8	113.59	109.3	111.46	109.55
109.63	109.31	107.58	110.38	109.12	109.95	104.89	109.32	107.73	106.85	109.05	108.69	110.99	108.53	107.83	107.75	108.35	109.15	106.66	108.72	109.12	109.4	108.82	111.41	108.68	107.67	108.23	110.77	108.8	107.41	109.2	109.25	108.8	107.68	105.99	110.17	107.69	107.06	107.35	107.08	109.06	108.73	111.25	107.96	109.25	107.58	107.7	107.57	110.27	106.33
103.43	106.91	106.13	103.41	106.7	108.51	106.79	104.91	106.84	106.79	106.18	104.79	104.15	105.93	107.1	106.4	104.99	106.4	108.79	106.38	107.46	104.79	107.04	106.75	106.2	107.02	106.25	105.06	107.06	105.79	106.86	106.24	105.15	106.89	105.53	106.33	105.2	106.49	107.05	105.76	106.91	105.07	107.39	106.56	106.95	106.18	108.47	107.2	105.36	105.11
109.26	106.95	108.26	109.2	108.67	109.45	108.07	108.55	109.61	107.01	107.97	107.75	108.91	108.41	106.97	110.09	107.02	109.35	108.41	110.11	107.76	108.23	108.32	107.26	109.84	111.1	107.4	106.89	106.01	107	109.66	109.84	109.85	107.17	109.76	109.06	109.02	106.23	106.69	105.9	106.29	109.7	107.07	107.05	107.19	108.48	110.74	110.05	108.05	108.75
106.27	106.48	106.18	106.38	103.12	104.73	105.42	105.36	107.08	105.85	106.14	106.08	105.76	106.33	105.28	106.8	105.62	105.79	106.53	105.2	104.95	106.5	105.15	107.09	106.05	105.06	106.48	107.08	107.17	105.46	105.76	105.46	108.03	105.68	104.69	106.73	107.37	107.54	107.84	106.84	105.3	105.11	107.35	106.96	105.82	105.83	104.02	104.05	106.12	105.59
99.38	95.861	97.028	97.984	96.635	97.455	98.152	97.803	98.774	95.622	98.437	99.24	99.371	97.826	96.36	97.682	98.471	98.346	96.51	98.895	98.931	97.904	100.2	96.71	95.536	98.336	98.11	98.35	98.692	99.424	97.131	97.939	98.634	97.091	98.371	98.887	95.102	98.974	98.537	98.286	99.759	98.702	97.149	98.803	98.945	99.436	95.973	97.005	99.197	97.849
108.32	108.67	109.76	105.9	107.63	106.2	107.51	107.46	106.54	108.82	109.44	108.19	106.42	107.23	107.81	108.43	108.96	109.04	106.2	107.03	109.33	108.2	110.09	108.95	107.13	108.92	106.91	107.84	107.95	106.71	106.75	107.39	107.14	109.45	107.23	105.55	109.93	110.98	108.7	106.44	108.6	111.05	108.27	106.84	110.14	108.59	109.72	108.3	107.7	108.1
100.6	99.335	103.5	103.15	100.34	100.86	99.952	100.75	102.48	101.51	101.88	98.12	103.21	101.47	101.51	100.54	98.788	100.37	100.38	102.78	101.78	100.91	99.535	100.05	102.1	100.42	101.42	100.21	100.82	101.64	97.718	99.387	101.64	101.1	99.186	98.369	99.911	99.81	100.23	100.91	100.93	99.649	101.58	100.49	99.886	100.6	101.52	99.235	101.75	102.42
107.53	112.15	108.62	111.89	109.84	106.96	110.09	108.2	108.74	107.19	109.16	106.53	108.15	107.76	108.84	107.82	106.27	106.4	108.31	109.14	108.77	109.36	106.81	107.75	105.7	109	108.27	107.87	108.72	106.62	108.91	106.9	107.82	106.16	110.82	107.06	107.19	107.48	106.57	107.76	107.39	111.21	107.92	108.05	107	108.68	107.6	108.12	106.57	110.35
106.36	105.95	103.63	103.41	106.04	106.8	105.52	105.51	103.87	105.55	107.65	108.15	105.95	108.65	105	107.22	104.32	104.2	103.19	106.77	104.88	107.31	105.97	105.74	105.92	107.23	106.15	104.19	105.65	106.56	106.67	105.95	104.4	104.77	108.86	105.19	105.87	104.62	106.17	105.65	104.18	104.97	107.48	107.89	104.64	102.24	105.6	106.08	106.99	105.52
108.96	109.82	107.77	109.13	107.51	106.83	108.44	109.61	107.06	110.43	107.58	106.47	107.92	108.15	107.16	106.91	107.82	109.42	106.56	109.61	107.28	107.94	107.7	108.3	106.56	104.83	107.17	107.76	108.79	108.98	106.46	107.96	106.19	108.52	107.68	107.51	107.96	107.06	110.33	110.5	106.06	108.85	106.84	107.88	108.41	107.69	107.22	107.31	109.02	109.26
105.91	106.07	104.3	107.1	108.23	105.31	105.75	105.11	107.02	107.95	105.07	104.81	104.18	106.54	106.23	104.61	103.54	104.07	107.51	108.42	106.11	105.51	104.86	106.61	101.64	106.92	105.92	105.23	104.68	105.12	103.67	104.85	104.69	106.58	106.87	105.52	104.52	103.34	106.1	105.63	105.22	103.84	107.18	105.69	108.54	106.71	105.37	105.57	105.71	105.27
108.61	110.1	107.85	108.57	111.01	107.83	108.7	108.6	108.31	108.2	108.89	108.43	110.52	109.07	110.04	107.71	109.4	108.92	110.11	108.97	106.69	106.93	107.35	110.45	110.1	110.32	108.12	106.71	108.23	109.65	108.25	109.99	109.52	109.17	108.61	107.08	109.92	109.1	108.27	109.24	109.62	109.19	108.18	108.37	107.36	109.42	106.77	110.22	108.77	108.73
108.05	104.75	106.35	107	103.16	107.83	105.83	104.13	105.31	103.17	107.04	107.84	106.41	105.98	105.7	105.85	106.43	105.79	104.88	104.55	104.26	104.23	106.41	108.2	105.8	106.07	105.88	103.47	105.2	104.23	104.9	104.28	107.74	104.3	105.84	106.21	107.54	104.8	105.38	105.21	105.6	104.86	106.46	107.63	105.96	105.22	104.09	108.19	107.01	105.47
99.174	99.146	100.88	101.88	100.04	99.885	99.591	99.28	99.087	100.81	101.67	99.737	99.397	99.045	99.212	99.957	100.91	98.738	101.27	98.54	101.92	99.956	97.398	99.5	101.21	100.26	100.03	100.05	100.16	100.41	100.22	98.674	100.45	99.402	101.07	100.5	101.82	100.78	99.406	97.853	101.37	99.258	99.774	101.19	99.774	100.59	99.117	99.982	99.009	99.357
98.907	95.913	99.294	98.437	98.494	98.023	97.68	99.121	96.258	99.092	97.326	96.853	97.583	99.032	100.34	99.645	99.431	97.675	98.751	97.505	96.875	97.137	97.887	98.099	99.756	98.673	98.085	98.642	98.449	97.228	98.386	97.441	95.206	96.918	99.912	97.195	97.822	97.156	97.626	98.194	97.008	97.797	99.689	96.878	101.56	98.327	99.547	98.005	98.19	99.044
106.07	105.76	107.17	103.1	105.13	106.77	104.02	103.03	103.04	106.48	105.88	106.38	105.18	103.87	106.02	106	105.52	105.37	103.08	105	104.69	105.88	102.95	105.19	105.55	104.97	107.65	103.98	104.73	104.29	103.94	105.48	105.03	106	103.57	105.04	105.47	106.08	105.06	104.63	103.05	104.29	103.92	107.09	105.04	103.69	106.55	107.87	105.93	105.58
97.807	96.233	97.543	97.771	99.191	99.136	98.046	98.777	99.003	95.522	97.076	96.345	94.405	99.26	96.872	97.179	96.73	98.786	97.924	98.243	99.041	96.511	99.177	98.168	98.994	99.165	98.176	98.065	99.233	97.706	99.747	96.834	97.272	97.77	97.955	98.915	98.735	99.341	98.029	99.426	97.403	98.86	95.851	99.192	98.411	95.179	96.275	99.82	97.34	98.862
110.09	112.34	107.35	108.11	110.38	109.43	108.84	109.06	109.03	109.56	108.48	109.75	107.89	109.17	109.59	107.22	109.4	107.82	110.67	108.93	108.21	110.06	109.85	109.09	108.27	108.14	112.06	107.73	110.4	108.16	108.85	109.29	107.74	106.16	110.2	109.98	108.85	107.17	108.26	107.67	107.01	109.52	110.17	109.55	108.65	107.09	107.42	108.03	107	110.21
108.84	106.65	108.45	108.05	107.31	106.96	108.09	108.98	108.91	108.84	110.03	106.77	110.17	108.73	106.2	108.8	106.99	108.87	107.02	110.3	109.19	110.82	107.99	105.16	108.9	108.49	108.29	109.78	108.02	107.92	110.4	110.14	108.28	107.87	108.39	107.86	109.07	107.91	109.51	108.37	108.19	107.25	111.39	109.69	111.7	108.66	108.4	109.36	107.49	108.41
109.46	111.62	110.23	109.11	106.78	108.33	109.91	107.63	106.99	107.42	107.7	107.47	109.79	107.35	106.68	107.68	107.86	109.81	107.27	108.04	107.88	107.77	109.86	108.95	109.31	108.52	109.16	108.44	109.25	107.97	107.82	109.39	107.73	104.97	106.16	110.27	110.66	108.8	108.33	108.31	108.75	109.55	108.52	108.37	108.12	111.79	108.44	108.46	107.38	108.67
106.07	104.64	106.57	107.91	102.54	106.23	107.33	104.74	105.19	104.19	108.37	104.63	105.72	105.81	105.3	105.4	107.57	105.76	108.07	104.31	105.28	107.13	104.45	104.92	108.65	105.98	105.01	108.32	107.04	106.52	105.17	107.36	107.4	106.52	106.6	105.7	106.9	105.57	105.81	106.3	103.98	106.97	106.07	106.54	105.06	106.2	102.19	106.97	106.2	103.56
107.02	108.83	107.96	106.44	108.82	108.95	107.04	107.54	108.18	105.53	112.09	105.86	109.21	106.09	108.18	109.09	106.59	109.44	108.12	106.38	107.13	107.11	106.56	106.01	107.47	106.95	106.27	108.99	108.23	108.09	107.51	108.66	107.78	109.22	107.59	105.62	107.6	107.9	106.49	107.86	106.62	107.41	109.18	108.67	107.67	106.86	105.1	108.56	107.47	107.99
97.761	97.55	99.603	97.493	99.627	96.197	98.888	100.31	98.679	99.646	98.214	97.891	98.279	97.48	99.201	97.883	99.758	96.852	97.429	96.687	98.589	98.217	96.396	97.043	97.357	100.77	97.892	98.73	96.652	100.25	97.671	98.128	97.368	98.346	97.929	99.165	96.615	100.37	100.66	96.8	97.204	99.353	99.068	95.349	97.61	98.979	98.107	98.456	96.657	98.395
106.54	105.74	105.82	105.94	106.16	105.72	104.81	104.11	106.53	104.66	104.64	105	104.95	102.8	106.36	106.44	105.03	104.69	103.31	104.8	104.61	105.29	105.52	104.91	104.97	103.95	104.77	104.17	105.08	107.03	103.18	105.11	106.53	105.03	106.52	106.71	106.32	105.98	106.05	105.94	104.96	104.41	105.64	105.49	104.41	105.16	105.54	106.6	106.47	105.06
106.8	106.61	104.84	106.01	107.09	108.43	106.41	105.72	105.01	103.9	105.36	107.05	105.42	104.2	105.83	104.72	104.89	106.37	105.28	104.5	104.96	104.49	105.55	105.66	105.2	104.44	104.24	109.01	106.33	105.06	103.3	105.17	108.02	107.09	104.2	105.54	108.12	106.8	104.72	105.37	105.22	103.69	106.43	102.94	105.6	107.16	104.79	106.94	107.08	105.63
107.43	104.42	105.5	106.22	106.93	108.06	106.74	105.85	107.77	104.36	107.59	106.43	105.28	107.44	107.27	105.61	106	107.45	105.88	107.6	105.71	105.12	106.77	108.45	106.02	104.75	105.37	106.5	106.29	106.18	106.12	105.13	107	105.16	106.16	108.22	104.15	108.59	105.7	104.67	104.98	104.22	105.84	106.92	106.36	105.07	106.2	106.76	106.78	105.65
107.36	106.25	106.52	106.4	104.22	104.54	106.84	106.61	106.81	106.47	106.67	106.56	106.44	106.03	107.33	107.22	104.79	104.37	104.43	104.4	106.03	104.07	106.32	107.62	105.32	106.47	105.41	106	107.65	105.25	105.62	106.87	107.46	108.58	105.15	104.93	105.66	106.7	106.1	106.25	108.71	106.3	107.64	105.4	107.86	105.17	108.03	106.35	106.23	104.81
105.74	105.58	105.69	106.69	107.54	107.39	107.02	106.44	105.18	106.5	106.76	106.54	108.33	105.14	104.02	109.18	105.67	105.05	107.61	108.59	107.17	105.59	106.15	105.94	106.31	106.54	108.6	107.96	109.25	108.76	106.13	107.31	107.69	107.49	106.05	105.94	108.42	107.45	106.98	104.1	107.71	108.32	108.09	104.54	106.09	105.18	106.41	107.72	106.4	106.3
105.38	106.58	105.2	104.03	104.84	105.25	105.19	105.88	105.3	103.51	107.16	104.77	106.25	106.92	104.31	105.15	106.13	105.12	106.45	105.37	105.38	104.52	106.48	104.94	108.06	106.23	107.64	107.96	106.36	105.14	105.89	107.96	105.67	105.03	105.02	104.58	104.08	107.09	105.26	103.85	105.22	106.63	104.73	106.69	104.54	105.62	106.19	105.07	105.42	106.68
107.27	107.24	108.59	110.06	107.41	110.31	107.43	107.68	108.73	107.46	108.78	107.66	108.49	108.44	108.76	104.7	109.54	109.21	108.93	108.15	106.48	110.92	108.66	108.2	110.33	109.17	106.32	108.18	108.09	106.82	109.11	110.6	107.2	109.48	107.15	104.35	107.76	109.47	108.32	109.36	107.82	107.74	108.95	106.38	109.19	105.37	107.87	108.53	107.08	107.42
102.29	101.86	99.948	102.87	101.85	100.16	99.749	99.156	99.15	99.635	100.94	100.57	99.663	99.944	100.45	102.71	101.6	100.16	100.58	99.181	101.35	100.4	100.17	99.218	99.508	100.92	101.65	101.86	98.578	102.41	101.69	99.563	101.93	98.249	99.476	103.04	101.76	102.02	102.33	100.29	101.75	101.14	101.05	102.24	100.25	97.958	102.16	99.748	100.25	100.35
107.5	105.52	105.48	106.69	107.17	106.38	108.14	107.5	106.67	107.01	106.03	105.7	106.57	107.11	107.56	105.98	105.51	106.5	106.59	104.51	105.44	107.84	104.77	106.76	106.66	105.17	103.81	105.73	105.8	107.5	104.43	106.16	106.63	106.29	104.84	106.12	105.43	106.23	105.71	105.23	106.1	106.61	105.42	107.09	106.98	107.28	106.63	105.23	106.8	106.95
103.37	103.92	107.43	107.15	105.06	105.09	105.73	105.26	104.3	105.07	104.19	105.08	105.5	106.32	104.5	105.33	104.9	106.58	106.47	106.03	106.22	108.03	105.39	106.97	105.24	106.63	107.25	104.17	106.32	106.34	105.39	105.27	104.76	105.28	105.63	105.43	107.5	105.24	104.51	105.28	107.42	105.98	107.92	105.02	105.4	105.82	105.59	104.99	107.78	104.04
106.31	104.74	108.71	105.49	107.71	107.88	107.09	108.26	107.14	107.87	107.04	108.54	110.44	107.17	107.03	107.98	108.78	107.11	109.23	107.26	107.62	108.48	107.86	106.06	109.39	107.58	106.6	106.98	107.07	106.4	107.35	106.5	108.93	109	106.27	107.24	107.52	108.21	106.91	107.39	107.72	108.52	107.92	107.2	105.48	108.63	106.58	107.07	106.08	107.91
103.19	103.18	106.03	106.23	105.67	107.47	106.49	105.45	106.41	106.3	105.11	104.95	105.28	107.44	105.27	108.01	107.34	106.9	104.44	108.21	106.52	103.42	106.6	103.67	105.18	105.27	107.18	105.6	104.38	106.69	105.32	107.41	106.68	103.48	106.77	104.14	103.31	105.94	105.14	106.24	105.73	105.57	106.93	106.48	104.43	103.46	105.53	104.85	105.61	105.91
110.5	109.12	108.64	110.66	108.45	108.48	109.7	107.57	106.64	107.94	109.05	110.16	107.41	106.48	108.64	111.37	108.14	109.15	108.18	108.3	108.22	107.34	106.29	110.51	108.37	107.5	106.9	105.95	108.09	110.03	108	106.99	109.7	108.79	110.41	110.82	107.99	108.14	110.34	107.84	108.21	107.71	107.97	108.5	109.03	110.83	108.18	107.25	106	108.81
99.68	102.83	101.57	101.47	100.57	100.05	101.14	99.611	102.33	101.95	99.431	99.753	101.24	101.53	100.87	99.968	100.65	100.19	99.57	99.665	101.35	100.72	101.68	100.29	99.511	100.31	100.01	100.39	99.589	101.71	99.281	99.57	101.26	100.82	100.7	100.55	102.9	101.61	100.75	102.81	100.88	100.22	98.778	101.07	101.75	101.05	101.71	100.12	100.58	100.19
109.57	108.11	108.02	109.3	109.09	107.2	110.8	109.53	108.75	106.11	108.82	109.7	106.69	109.29	107.73	108.25	108.74	107.18	106.99	109.79	107.22	108.05	108.98	108.93	106.77	108.39	112.19	106.07	107.98	109.19	107.53	108.66	109.27	108.54	107.68	109.25	108.98	108.37	108.88	109.07	107.73	107.54	107.76	108.06	108.79	108.64	109	109.52	107.82	105.95
108.39	107.26	106.25	108.44	107.63	109.88	108.48	106.78	108.91	107.92	108.79	108.2	106.5	106.77	109.2	109.44	109.55	106.98	107.42	107.6	108.5	107.7	109.16	109.59	109.06	110.1	109.59	109.74	108.04	110.69	109.96	109.17	107.72	109.13	105.17	107.14	108.39	107.08	107.35	108.35	107.3	109.85	106.12	110.9	109.92	107.34	109.17	111.66	103.7	107
110.39	109.59	110.03	110.29	110.04	106.57	111.8	111.32	108.64	109.95	110.02	108.72	110.55	110.92	109.88	109.61	110	111.88	111.21	110.96	110.73	108.14	111.11	109.5	112.63	111.01	109.44	110.29	111.22	110.09	109.99	110.44	111.05	110.05	111.67	112.9	111.87	110.74	109.85	111.67	108.72	109.97	109	111.09	109.13	110.94	110.73	111.16	111.64	109.22
101.53	101.81	98.69	98.732	101.63	101.74	97.502	100.86	101.9	99.323	101.4	101.12	103.22	102.24	101.75	101.45	101.01	100.44	100.52	102.23	100.53	101.83	99.069	102.14	99.643	101.65	100.24	102.61	99.87	102.01	102.28	100.1	100.52	99.857	101.81	101.87	102.1	100.5	100.77	102.77	103.78	98.659	99.89	100.97	99.45	102.01	100.5	101.51	99.663	100.93
106.02	109.53	109.91	110.91	108.36	109.32	107.59	105.64	109.93	108.96	108.45	108.93	108.79	110.14	107.41	108.85	107.78	108.17	107.49	107.21	108.77	108.76	107.46	109.29	107.7	109.18	107	108.1	108.64	108.09	108.36	109.73	107.27	111.88	110.12	108.85	106.92	108.27	110.32	108.93	109.11	109.44	109.58	108.78	109.61	108.55	109.31	109.51	108.54	109.76
107.92	105.93	110.09	108.41	108.61	106.89	106.71	106.77	108.49	110.18	108.66	109.19	108.49	109.94	107.6	107.38	108.26	108.66	108.35	110.93	110.29	108.57	109.98	109.28	110.62	107.66	108.77	107.42	108.5	108.25	107.22	110.31	107.05	109.93	108.03	110.11	108.2	107.46	109	110.44	110.27	109.17	107.96	107.96	107.61	107.04	109.3	108.29	109.87	108.14
106.91	107.84	108.62	107.86	108.32	108.87	108.23	107.64	107.89	109.4	108.27	109.34	107.85	107.18	107.1	107.77	109.74	107.92	107.57	108.91	107.11	107.01	105.74	109.96	107.7	106.34	107.94	109.51	108.2	109.04	109.11	108.27	108.15	109.21	107.87	110.28	110.08	105.92	106.28	107.97	105.3	106.46	108.24	107.75	105.23	107.76	108.72	107.52	108.82	106.53
99	98.007	100.46	99.165	99.865	99.201	98.389	99.306	99.632	97.335	99.281	97.672	98.733	97.835	99.235	96.578	98.929	97.481	96.237	100.27	98.689	99.178	97.901	98.552	98.298	97.958	96.194	97.92	98.724	98.308	97.974	97.102	99.073	98.538	98.753	100.2	99.536	97.355	100.75	97.814	100.99	99.377	98.143	99.751	98.314	99.31	97.445	98.287	99.621	97.886
107.47	107.1	105.23	105.53	108.54	105.67	106.35	105.31	104.61	106.2	106.2	105	103.56	106.12	104.5	104.88	104.32	106.38	107.34	105.34	107.66	106.95	105.75	106.73	105.99	106.29	105.12	105.2	103.89	103.46	106.14	106.23	106.12	104.73	105.3	105.86	107.16	106.54	105.95	107.18	107.36	106.06	105.6	104.97	106.98	107.35	104.77	106.9	104.06	106.54
100.62	99.85	100.77	99.202	99.692	99.517	102.12	101.84	97.231	100.11	101.11	100.47	102.1	97.881	101.39	99.134	99.806	99.635	100.16	99.444	100.39	99.15	100.86	100.71	100.82	99.624	99.122	100.82	99.944	99.666	100.21	102.96	102.01	102.4	100.12	98.513	98.629	99.626	99.48	98.886	100.31	99.316	101.21	98.927	103.57	100.62	99.985	101.02	98.219	99.867
107.97	108.33	109	107.42	106.62	107.27	109.14	107.93	107.26	110.38	108.03	108.43	111.85	110.48	108.58	107.22	108.63	109.37	106.37	107.43	109.1	104.48	106.62	107.93	108.89	109.25	108.19	106.41	107.6	108.45	107.66	106.75	109.34	105.5	107.94	108.02	108.24	107.33	107.88	106.14	108.46	106.87	107.94	108.75	108.23	109.02	108.97	108.74	108.13	105.62
111.64	110.16	109.32	112.13	109.42	109.96	112.24	109.46	110.71	110.38	111.46	109.43	112.64	109.24	110.87	109.67	113.61	112.29	108.84	110.29	110.61	109.33	109.32	110.91	110.61	108.83	112.34	110.77	108.59	109.25	110.83	110.53	110.79	110.97	111.68	111.06	110.55	110.76	110.73	108.95	113.54	112.07	109.15	108.12	110.29	109.42	107.78	110.69	110.48	109.64
109.98	113.37	111.49	109.33	109.09	109.97	109.92	109.65	111.62	110.45	112.76	110.15	111.03	110.84	109.3	111.17	110.29	109.32	110.79	111.09	108.63	111.59	109.64	110.03	109.18	111.85	109.34	110.12	111.09	110.98	112.17	110.27	110.28	109.69	108.95	108.9	112.77	110.18	110.42	110.45	109.63	109.25	108.18	111.61	109.75	108.62	111.62	109.56	109.34	109.19
106.84	107.39	105.43	104.65	105.29	105.31	105.71	101.81	104.53	107.2	106.85	104.52	106.64	106.37	106.61	104.42	104.83	106.06	103.27	102.75	105.21	107.92	105.36	102.66	106.39	106.56	105.82	103.7	105.26	104.77	105.88	106.62	105.76	104.21	104.93	105.8	105.99	106.38	103.59	107.16	104.12	105.81	106.92	105.07	105.76	105.53	106.59	103.96	107.57	107.26
110.88	109.95	109.86	109.76	109.22	109.18	112.51	111.49	111.9	111.31	112.09	112.93	110.07	109.33	112.54	110.84	108.33	112.57	109.24	109.5	109.68	110.2	111.9	110.06	109.22	111.24	111.02	111.73	110.17	111.18	109.42	108.37	110.71	110.33	110.63	108.78	110.19	110.89	109.97	110.88	111.5	110.43	109.2	111.01	109.95	110.77	108.23	110.06	111.96	108.79
104.74	105.28	105.84	106.65	104.43	104.37	106.8	106.57	107.54	106.69	106.06	108.95	106.49	106.14	106.02	104.72	106.35	105.52	106.42	106.94	108.04	107.21	104.82	105.53	106.25	103.83	104.53	106.76	106.7	107.68	106.99	104.71	106.38	106.95	106.67	105.84	105.83	105.34	107.9	103.87	105.69	106.05	105.12	104.98	107.08	107.02	106.56	106.04	105.08	105.78
100.53	103.01	101.81	100.18	100.8	102.05	100.76	97.837	98.036	100.58	99.793	101.27	102.74	100.77	98.409	100.75	99.826	102.02	102.05	99.791	98.111	100.36	99.567	99.621	98.798	99.776	98.453	100.74	99.402	101.21	99.791	98.684	102.2	99.775	100.82	99.73	101.85	102.75	99.107	100.29	100.21	101.18	101.86	103.28	100.07	100.47	99.885	100.65	99.961	100.65
97.695	99.136	97.216	97.629	96.949	95.781	100.06	100.58	95.099	97.514	97.968	98.264	96.188	98.835	98.128	98.683	97.971	99.313	98.567	100.07	98.393	99.684	97.147	98.009	97.616	100.9	98.936	98.158	96.422	99.042	99.792	96.977	98.637	96.741	98.78	100.5	97.606	96.167	98.07	98.434	97.959	98.521	97.614	97.397	99.33	99.691	99.345	99.134	99.646	100.37
104.49	108.01	104.86	104.78	106.95	107.05	106.28	105.35	105.64	108.02	108.67	108.41	106.04	106.09	107.76	107.32	107.99	107.42	106.18	107.71	107.22	105.9	105.94	105.67	105.06	103.9	105.55	107.32	106.92	106.82	105.69	107.29	104.65	105.45	106.83	105.97	106.75	105.31	105.89	103.6	106.96	106.54	106.42	108.59	106.28	106.21	107.7	106.04	107.27	106.57
106.73	105.05	105.52	105.75	105.69	106.93	106.44	106.23	104.45	104.88	107.28	104.78	107.45	108.74	105.27	105.53	106.98	106.31	105.91	106.58	108.78	104.76	105	106.84	107.78	106.13	106.94	107.81	104.86	106.88	103.84	106.2	107.5	104.78	108.68	106.69	106.56	105.99	105.49	107.5	106.41	105.74	107.23	105.99	105.96	104.13	106.49	106.52	107.22	107.63
101.72	102.13	99.974	99.345	102.9	101.16	100.78	101.79	100.28	101.71	101.16	99.603	99.723	101.97	100.87	100.51	99.503	102.87	101.93	100.92	101.9	100.93	101.64	102.79	101.44	101.55	101	101.03	99.557	99.767	102.21	100.61	101.24	101.82	98.507	102.1	102.87	101.89	99.803	103.06	100.57	100.28	102.92	101.23	102.39	101.16	101.89	100.89	101.5	100.59
105.46	106.4	106.81	106.61	106.34	106.73	106.36	105.71	105.58	107.87	105.25	104.44	105.9	105.79	104.92	104.74	103.06	106.75	104.73	105.51	105.15	104.61	106.4	105.11	105.47	105	103.31	104.76	104.15	107.58	105.14	105.52	105.21	104.94	106.86	105.58	104.41	105.54	107.9	106.05	105.08	105.14	105.78	102.88	107.73	106.78	104.98	106.37	106.78	105.82
110.95	108.03	107.3	109.17	107.96	107.6	110.78	109.56	108.78	109.29	107.16	109.83	106.23	109.67	108.64	108.83	108.55	109.67	109.87	109.72	108.13	109.86	108.98	106.1	107.19	108.69	110.02	108.8	109.33	110.58	108.85	108.52	108.13	109.14	109.59	109.68	107.89	111.17	109.48	111.11	107.04	111.32	105.73	107.88	106.99	108.42	111.06	111.05	108.42	108.54
106.2	104.82	106.23	105.39	107.04	107.2	104.96	105.41	105.85	106.19	106.05	104.45	103.31	105.3	105.7	102.87	106.3	103.88	103.76	104.27	105.11	107.43	104.54	105.88	105.87	106.97	106.72	103.89	107.61	107.44	106.5	105.74	104.75	107.92	105.48	103.01	106.52	105.4	105.43	106.29	107.99	106.94	105.64	107.71	106.23	106.27	106.83	106.14	104.19	106.38
103.54	101.95	102.22	102.84	101.85	101.87	102.32	103.91	102.53	101.28	100.72	102.37	102.28	102.76	104.81	103.05	102.58	104.05	102.02	102.28	104.65	102.81	102.38	102.32	104.91	101.01	102.84	103.53	103.78	100.74	103.5	103.63	104.01	104.44	102.87	103.54	101.27	101.49	99.971	103.55	103.66	102.32	104.31	104.83	101.82	103.95	104.26	104.4	102.79	104.54
105.59	104.57	107.46	104.32	105.76	106.25	105.26	105.2	103.8	106.82	104.27	105.97	105.55	104.13	105.44	106.11	104.31	107.18	105.96	106.57	104.71	105.24	104.52	104.79	104.67	107.08	105.05	103.44	104.97	105.44	106.11	106.08	107.19	105.78	105.74	104.74	108.42	106.09	106.02	106.32	104.06	105.19	106.57	105	107.44	106.27	105.34	105.97	106.16	105.28
105.21	105.25	106.01	103.63	105.79	107.37	107.8	105.18	105.92	105.44	105.82	104.83	104.67	105.33	106.89	104.36	103.56	105.81	106.33	104.96	105.45	104.88	103.11	105.22	104.57	107.07	105.63	106.14	106.87	105.66	106.47	104.91	106.26	104.84	104.36	104.6	102.61	104.6	104.95	105.76	107.19	105.13	103.94	103.76	103.63	106.23	107.12	104.69	106.9	104.8
101.38	99.443	101.09	97.924	101.34	101.92	100.49	99.797	102.16	102.03	100.09	101.25	98.966	100.79	100.89	98.836	101.9	98.634	100.04	97.664	100.33	100.17	99.007	100	101.3	100.19	99.03	100.65	99.267	101.17	102.64	99.12	100.66	99.831	101.36	99.846	101.74	101.25	100.74	97.993	100.7	100.63	100.42	100.22	101.8	101.07	99.926	99.498	101.78	101.5
107.06	106.77	108.68	106.56	109.27	109.34	106.61	107.14	107.84	107.42	106.82	109.72	107.23	109.36	107.73	107.6	108	108.93	107.24	105.91	106.62	108.15	107.4	108.81	108.89	108.4	108.82	109.21	107.9	106.96	109.15	105.66	107.08	108.25	108.34	108.39	106.34	106.54	108.04	109.89	108.77	107.34	107.82	110.17	106.02	107.09	107.48	107.64	110.65	109.31
108.74	107.86	108.33	107.74	107.36	107.35	107.06	109.23	106.64	107.05	108.7	106.75	106.95	108.74	107.37	106.69	108.53	107.5	107.36	108.15	108.28	106.39	107.96	110.17	110.92	108	105.19	107.71	108.22	109.94	109.85	109.35	108.07	107.82	107.69	106.95	107.43	106.81	108.69	107.42	107.95	108.68	106.91	104.8	109.55	107.37	108.07	108.42	108.84	107.33
106.78	107.68	110.34	107.71	108.77	106.04	108.5	109.56	110.65	109.03	109.74	108	108.62	109.13	106.48	110.76	107.6	107.87	107.78	109.7	108.27	109.9	109.33	108.21	108.31	109.67	109.03	106.95	106.2	108.36	108.54	106.23	107.87	108.22	106.55	107.95	109.3	106.35	106.96	110.18	107.89	110.75	107.39	108.87	110.19	109.28	106.14	109.24	109.21	107.96
107.93	107.29	107.49	106.23	108.9	108.39	110.62	107.77	106.77	106.99	107.02	107.1	108.44	105.99	106.33	108.69	107.54	109.42	108.14	107.93	107.27	107.85	106.63	107.15	107.31	107.33	106.66	108.52	107.33	108.7	105.99	106.52	109.97	107.29	111.82	107.34	108.25	108.56	109.09	109.07	108.99	107.69	107.09	108.63	108.21	106.56	108.12	106.28	111.83	107.7
97.927	99.891	96.318	96.794	98.702	98.729	97.126	97.646	99.242	98.59	99.314	97.755	99.34	97.296	95.886	99.688	97.902	99.845	97.12	98.701	98.357	95.38	97.964	97.063	97.419	97.209	97.984	96.846	99.488	96.495	98.438	97.044	98.883	98.48	98.449	96.969	98.195	97.224	94.996	97.619	99.396	99.514	97.45	97.658	97.253	97.171	99.323	100.25	96.272	96.867
104.22	106	106.96	105	104.87	104.64	102.53	104.6	104.26	106.27	106.27	104.94	104.13	103.78	104.73	106.42	104.96	106.44	106.48	107.99	107.36	106.78	107.28	105.44	104.41	106.49	103.96	107.16	104.46	105.52	104.75	104.31	107.44	105.6	105.01	104.93	106.46	104.59	105.95	108.32	106.38	105.36	104.17	105.69	107.23	106.26	106.26	105	106.98	104.31
106.4	104.17	104.47	107.41	106.49	104.1	104.2	107.23	104.3	104.52	105.57	106.12	105.48	105.76	105.1	106.67	105.82	106.59	105.1	104.67	107.49	105.71	105.77	105.15	106.77	104.84	103.53	105.83	105.94	105.75	107.34	105.84	107.07	106.47	106.69	105.55	107.21	106.31	107.19	104.39	106.44	106.17	106.28	105.81	106.31	106.9	105.56	107.62	105.03	105.89
100.1	100.44	100.51	99.636	99.017	100.09	99.474	101.2	100.09	100.45	102.61	100.32	99.859	99.11	101.59	102.46	101.27	101.8	100.36	100.45	100.09	100.65	99.444	102.79	101.42	101.05	100.17	101.29	101.33	102.75	100.05	100.57	98.819	100.92	101.51	102.15	99.654	99.971	102.01	101.37	101.53	102.63	100.75	97.737	100.18	101.51	100.03	100.36	101.04	101.15
108.08	106.67	105.52	103.31	104.7	103.84	106.53	105.08	105.1	105.26	104.54	105.36	104.92	103.21	104.42	106.29	102.6	103.83	107.49	105.07	106.81	104.8	105.26	104.15	105.91	105.35	106.29	107.1	106.47	106.15	105.42	104.16	105.24	106.29	105.15	104.29	104.74	105.35	107.3	107.01	108.09	106.67	106.05	104.63	106.77	106.9	105.23	106.74	107.25	107.49
105.58	104.93	106.53	106.06	104.98	104.92	105.76	105.38	107.6	105.87	105	105.32	103.9	104.96	107.11	108.83	104.07	105.8	104.5	108.27	103.93	107.11	103.33	105.58	105.19	107.41	105.35	105.82	104.96	105.87	104.5	102.51	104.64	105.73	106.22	105.24	105.14	106.29	106.7	105.53	105.3	106.05	106.65	104.55	103.17	105.53	106.36	105.99	104.78	106.09
107.04	106.68	109.44	107.9	107.97	107.78	109.07	108.3	109.27	109.36	107.03	109.1	108.57	108.36	108.04	106.6	107.6	107.65	108.21	109.24	107.84	108.56	107.51	108.84	108.78	108.3	107.98	107.41	108.99	108.51	107.5	109.31	107.63	109.05	108.12	108.86	107.26	108.23	107.85	107.96	109.69	108.53	108.63	108.51	110.32	106.06	107.85	108.42	108.3	108.1
109.28	108.22	108.11	109.76	110.33	108.8	107.41	109.07	109.84	108.79	107.54	106.6	106.4	109.73	106.37	108.41	107.03	108.13	111.27	106.9	105.97	106.53	108.95	110.24	107.84	109.16	109.96	107.37	108.74	109.23	109.35	109.66	110.21	108.82	107.33	106.02	107.52	109.07	107.65	109.24	107.77	106.75	108.83	108.88	108.93	106.83	108.62	108.36	106.62	109.24
111.11	113.05	110.21	114.07	108.03	109.96	109.37	110.04	110.76	111.22	110.36	109.92	110.37	109.36	109.86	108.51	110.42	110.39	111.83	111.36	111.79	111.86	109.38	110.92	109.52	109.43	113.3	110.66	109.84	111.88	111.49	109	110.98	110.48	112.59	111.63	111.36	109.41	109.35	111.45	109.2	109.67	108.52	109.49	109.89	109.58	109.43	111.77	110.35	110.01
105.86	103.6	103.97	107.01	105	105.47	106.12	106.61	106.52	105.19	105.3	102.37	105.78	104.56	105.32	106.42	108.79	105.7	105.98	105.99	105.62	103.92	106.42	106.64	106.06	106.77	105.41	105.82	105.24	107.46	106.74	105.34	106.87	106.01	104.55	106.93	106.35	106.66	104.28	107.58	106.5	104.18	107.67	104.34	105.29	102.72	107.22	105.33	104.81	106.94
106.43	106.28	105.11	106.58	103.78	104.91	106.29	106.24	105.6	107.09	104.16	105.7	104.58	105.98	106.7	105.73	106.59	107.54	104.28	105.38	105.39	106.43	106.88	106.32	105.32	106.97	105.13	106.28	106.81	106.66	104.99	105.52	106.38	103.69	105.91	105.69	106.45	102.28	105.75	104.67	108.74	104.73	104.26	106.57	107	103.95	108.09	105.22	104.33	108.51
109.84	109.13	107.3	108.1	108.43	108.79	108.45	107.16	109.7	106.89	107.75	108.15	110.65	110.1	108.19	108.62	107.66	109.64	106.5	109.28	105.78	107.58	106.27	109.1	107.81	106.71	107.67	107.58	107.68	108.43	107.63	107	106.95	108.7	108.33	109.18	110.4	108.46	108.79	108.26	110.46	108.88	108.23	110.98	108.71	108.71	107.71	109.88	106.91	108.37
106.73	107.25	107.66	106.65	106.72	107.13	106.71	103.67	105.35	108.06	105.1	104.74	104.4	106.02	108.46	107.1	106.08	106.25	107.46	106.1	106.88	107.06	106.17	106.49	106.2	109.31	106.08	104.75	105.29	108.04	106.32	105.52	105.66	106.15	107.43	107.42	104.98	106.61	108.46	107.01	107.44	104.63	107.54	108.22	105.39	106.75	106.36	107.29	105.33	107.42
107.1	103.71	105.04	103.29	103.83	104.62	105.52	107.65	104.46	104.23	106.32	106.11	106.03	105.57	105.54	104.64	103.35	106.8	103.82	107.11	106.34	105.25	104.17	106.02	106.09	106.51	104.68	105.38	106.78	104.43	105.01	104.57	104.31	104.86	104.41	106.39	104.81	105.12	105.8	106.98	106.5	106.1	105.35	104.65	106.13	105.39	105.68	105.85	105.74	104.8
102.26	100.79	100.09	98.597	99.783	100.03	98.619	101.06	101.37	97.963	99.448	101.12	98.502	100.47	101.57	100.27	100.31	98.603	100.59	100.96	101.91	101.21	98.74	100.32	98.145	102.18	101.19	102.03	101.88	98.946	99.25	99.084	96.413	102.1	100.95	100.92	100.21	98.304	100.13	99.423	101.75	101.35	99.653	99.936	100.33	100.47	101.9	98.873	98.667	100.24
107.25	108.48	105.92	106.39	107.01	107.33	107.31	105.99	107.55	108.05	109.08	105.72	107.01	107.59	106.8	105.49	105.39	107.72	108.57	106.42	104.98	108.42	107.89	106.21	105.76	106.62	106.67	106.87	106.23	105.78	106.92	105.86	108.44	105.92	108.07	108.17	106.81	107.89	105.86	106.76	105.75	106.76	107.36	107.35	107.72	107.65	106.15	106.76	108.59	106.14
105.37	106.67	108.02	105.08	105.77	109.1	107.86	107.11	107.12	106.2	105.95	107.48	106.16	105.62	105.03	105.68	104.98	108.62	108.76	105.98	106.59	105.19	106.38	104.92	107.65	107.81	105.68	108.68	106.21	107.08	103.91	107.11	107.49	108.48	104.87	106.79	105.63	108.86	105.62	104.94	104.81	105.56	106.72	108.32	107.31	108.47	106.18	104.29	107.06	106.25
97.498	97.587	98.611	97.128	97.034	98.151	97.232	98.856	98.142	97.773	96.702	98.122	98.254	97.726	98.781	98.185	98.421	97.507	97.629	96.547	97.387	98.461	95.617	97.834	98.661	98.696	97.247	97.462	98.237	96.742	98.541	95.647	97.747	97.82	99.879	97.235	99.436	96.046	98.412	95.882	96.429	96.322	98.654	96.825	97.836	101.53	96.553	99.866	98.282	99.37
106.84	106.97	106.28	105.47	103.98	106.07	105.12	105.38	105.55	104.28	106.97	107.5	105.66	104.16	109.12	106.6	104.62	103.5	104.43	107.36	107.14	105.58	103.59	104.96	107.16	107.29	105.8	104.64	107.24	104.68	105.2	106.83	106.65	106.08	107.15	106.96	105.14	104.4	107.26	105.16	106.25	105.9	106.15	104.6	105.26	107.05	104.03	105.38	105.49	104.91
99.334	99.283	97.061	97.648	98.076	99.671	95.146	99.07	98.739	101.16	98.543	99.476	98.395	99.76	100.42	96.784	97.665	100.47	97.212	98.172	99.022	98.216	98.381	98.004	100.48	96.097	98.135	97.913	99.018	99.065	98.734	100	97.974	99.671	98.266	98.62	100.91	97.614	99.016	97.99	98.18	98.073	97.084	98.262	98.465	96.648	100.62	98.873	97.946	99.478
104.63	106.09	105.49	105.35	105.63	105.26	104.58	105.7	106.41	104.71	106.53	106.26	105.31	106.95	106.29	107.62	106.37	105.69	106.98	107.95	105.43	105.72	105.08	106.28	106.43	103.19	104.61	105.61	105.65	104.07	106.52	105.23	104.67	105.17	106.65	104.58	106.57	106.42	106.57	107.07	103.36	106.14	103.98	105.28	104.6	108.3	106.21	106.97	104.06	104.56
107.37	106	105.57	106.67	107.22	106.85	103.18	105.15	105	105.99	106.37	108.24	104.25	104.15	106.12	105.39	104.29	105.64	107.48	106.56	106.23	106.54	105.32	107.7	106.15	106.22	105.6	105.85	104.69	107.28	105.09	106.09	105.51	106.95	106.23	104.88	107.73	106.11	105.56	106	104.98	107.34	105.41	105.68	104.99	107.13	105.95	104.49	105	104.22
107.47	105.04	105.92	102.57	105.37	105.39	104.74	105.08	106.71	105.63	108.23	106.38	106.56	108.49	105.3	105.83	106.6	105.48	105	106.87	105.79	105.63	106.6	108.58	107.11	107.04	107.81	108.41	107.82	105.3	105.28	107.27	106.89	107.37	107.75	106.43	106.55	105.1	107.32	106.7	103.55	107.2	105.95	108.51	110.26	104.15	105.79	105.8	106.13	104.64
97.914	99.138	97.166	97.394	96.216	99.124	98.012	99.317	98.555	98.478	98.168	97.79	97.58	96.961	96.413	98.281	99.092	97.336	99.819	98.153	99.487	98.871	98.656	98.67	97.988	97.364	98.234	100.35	99.486	98.258	97.73	100.44	99.452	97.054	97.56	98.93	97.692	98.376	96.938	98.098	97.27	99.536	98.559	98.731	99.368	97.438	99.059	98.7	96.102	99.159
99.407	99.682	98.514	101.47	99.977	100.45	99.926	99.606	99.427	100.99	97.476	101.67	98.662	99.272	100.07	100.03	100.89	103.06	98.801	101.56	100.35	98.225	100.46	100.89	100.19	100.59	99.491	101.49	99.62	100.48	100.05	101.75	101.87	101.06	102	101.49	101.12	101.69	102.22	99.489	99.207	100.28	99.782	101.78	101.51	97.574	100.93	100.64	101.29	101.7
111.54	108.89	110.76	110.48	108.62	108.82	108.03	106.72	106.77	105.63	108.71	108.7	108	107.44	108.99	107.08	107.11	108.39	110.5	108.13	109.48	110.22	108.58	109.36	108.13	107.34	106.26	107.78	108.75	109.33	109	109.32	110.01	109.2	110.35	108.82	108.81	111.17	106.91	107.88	109.45	108.8	107.07	106.73	108.79	108.8	109.57	109.87	109.83	110.63
101.62	98.902	99.047	99.845	98.634	99.199	100.8	99.833	100.46	98.65	98.186	101.36	101.17	99.513	99.353	99.591	99.736	99.975	101.05	102.51	99.433	99.537	101.75	99.624	102.06	97.904	99.223	101.5	100.86	98.564	101.42	98.908	97.187	100.46	100.29	100.27	99.271	100.4	99.611	97.785	100.13	99.797	100.98	98.884	99.046	100.66	101.01	100.23	99.652	99.366
104.36	106.26	106.04	106.07	107.23	106.8	108.24	107.76	105.43	107.62	106.44	106.48	106.95	106.27	104.27	107.01	107.76	108.65	106.58	107.02	107.05	107.69	106.91	104.77	106.91	106.95	106.99	108.21	105.64	105.44	105.4	106.91	106.01	105.21	105.77	105.18	107.36	106.27	108.75	106.67	107.15	106.09	103.71	108.1	106.72	104.64	107.17	105.98	105.53	105.54
98.027	97.936	97.306	97.338	99.423	99.686	98.722	99.362	97.88	98.192	99.41	98.296	95.939	98.978	97.636	96.935	99.166	96.414	96.313	97.26	98.206	97.468	96.333	96.827	99.288	100.34	95.787	97.481	99.829	98.655	98.885	96.952	97.988	98.728	98.242	98.818	98.571	98.846	98.126	96.684	96.73	98.677	96.225	98.5	95.998	97.076	98.722	97.469	98.36	96.93
99.68	96.878	99.78	97.744	97.557	98.032	98.234	98.662	97.78	97.431	97.614	100.23	98.853	99.869	97.015	96.707	97.405	99.957	98.61	96.745	97.654	97.619	98.852	99.688	100.58	99.114	100.51	100.3	99.029	99.078	97.592	100.15	99.985	96.487	98.835	98.712	99.721	98.178	97.81	100.57	99.681	98.755	98.049	99.028	98.564	97.777	100.71	96.18	98.72	97.947
107.68	107.78	107.36	111.62	109.55	106.88	108.89	107.14	109.21	106.52	110.17	109.84	108.56	108.39	110.08	108.77	108.79	107.38	110.34	109.72	108.99	106.83	109.01	109.27	107.25	109.35	107.49	109.95	108	108.41	108.08	108.43	107.01	108.16	108.54	107.98	108.87	109.34	107.77	109.21	107.58	107.37	106.31	109.13	106.55	108.89	106.76	110.38	108.26	108.04
105.36	104	104.16	106.57	104.53	106.76	109.08	103.95	105.04	104.58	104.61	106.59	104.27	105.08	107.03	105.65	107.16	104.69	104.27	106.02	105.16	106.87	105.02	105.35	106.79	103.66	105.72	106.9	103.83	105.51	105.19	104.14	104.47	106.6	105.45	107.66	105.39	106.39	107.03	104.38	105.24	106.67	106.5	106.19	105.53	105.25	106.05	105.06	106.54	104.65
105.16	106.09	105.63	105.58	106.47	110.34	106.93	105.53	106.89	105.61	107.94	107.93	107.66	106.96	106.19	105.97	106.07	106.91	107.23	106.17	105.42	104.67	107.29	106.78	108.01	108	106.25	107.29	106.87	103.09	109.22	104.35	106.39	107.66	107.06	105.04	108.41	105.26	107.31	107.25	104.64	104.95	105.75	103.81	107.32	108.63	106.5	104.76	106.79	108.08
99.419	98.073	97.242	98.215	99.166	97.472	97.836	99.514	96.52	97.68	97.837	99.841	96.948	99.285	98.439	97.765	96.502	97.308	97.815	96.296	98.03	98.548	97.689	97.224	96.774	97.364	96.633	98.576	97.516	98.977	97.048	98.202	96.899	97.26	101.25	97.364	97.183	98.544	97.57	95.831	99.123	98.494	95.149	98.026	98.324	98.65	97.137	98.03	96.014	97.059
107.2	109.85	109.44	110.56	107.49	108.91	109.08	111.38	108.55	108.01	108.34	108.35	110.93	107.64	108.29	108.63	108.41	108.57	108.53	108.84	109.45	106.07	109.37	107.71	109.28	109.18	110.41	109.58	108.3	110.64	107.07	108.58	108.83	108.86	109.1	108.44	109.97	108.3	108.56	106.64	110.07	107.97	109.77	108.98	106.71	106.75	109.28	109.18	109.78	108.65
100.7	102.53	101.98	100.63	99.41	101.08	98.909	100.93	100.79	100.04	99.388	97.247	100.08	100.99	100.97	100.53	101.09	99.269	100.32	101.16	99.686	102.59	100.91	100.88	100.78	101.55	99.62	101.1	100.78	101	98.739	100.39	101.66	103.26	100.46	100.67	99.213	101.07	100.08	98.799	101.61	100.95	100.01	99.791	98.735	100.23	101.6	98.859	100.75	102.03
105.61	103.61	105.9	104.92	107.03	103.92	106.72	104.2	106.59	104.74	104.76	106.31	106.33	106.25	105.56	105.73	104.39	104.01	104.94	107.83	105.24	106.81	104.49	105.89	104.76	105.91	104.14	107.28	101.34	106.27	106.61	103.67	105.08	105.96	104.87	104.56	107.39	105.43	106.03	105.56	103.67	105.13	105.2	104.17	106.47	104.52	102.9	106.02	101.9	106.69
105.73	105.82	105.8	106.59	105.25	106.74	106.8	102.59	105.67	104.61	105.88	107.13	105.81	105.29	106.65	107.73	104.24	106.41	106.51	106.25	105.01	104.97	105.34	106.85	104.06	104.61	107.7	104.65	106.85	105.32	104.43	105.66	105.58	106.37	106.3	105.89	104.38	104.89	105.56	107.64	105.86	105.82	105.66	104.1	104.15	105.62	104.21	104.28	105.3	107.46
99.817	99.887	101.23	99.15	99.281	98.893	100.37	98.822	101.43	97.482	101.35	101.4	100.24	100.85	101.07	101.4	98.747	100.07	99.427	99.446	99.119	102.78	99.366	101.27	99.103	98.934	99.577	100.87	101.75	98.847	100.64	101.95	99.242	100.82	98.9	98.952	98.409	97.935	100.76	103.09	99.7	99.841	99.785	101.59	102.71	100.74	100.69	101.59	99.316	98.672
107.72	107.88	105.76	108.11	109.5	107.04	107.36	107.78	106.9	107.21	108.59	107.86	109.1	108.69	107	108.25	109.06	108.37	110.56	107.24	107.55	107.09	107.32	107.83	107.3	108.14	108.33	108.96	107.89	107.52	106.99	106.94	109.83	108.21	107.65	107.59	107.59	107.58	107.45	109.86	106.41	110.26	107.85	109	109.55	108.55	106.29	106.15	109.14	108.53
110.61	107.83	109.33	109.32	108.14	110.87	109.67	111.74	109.55	110.42	110.99	110.07	112	110.29	111.22	109.36	110.77	109.29	110.09	112.29	111.44	110.33	110.83	112.57	109.82	106.9	109.54	108.44	113.38	109.61	110.54	108.19	110.23	110.16	111.26	111.2	109.35	110.84	111.97	110.44	108.74	108.63	110.6	108.59	109.26	109.92	111.91	108.23	108.97	110.72
98.079	96.087	99.599	94.161	95.37	98.412	96.687	99.194	96.654	97.084	98.979	97.759	97.625	98.223	100.5	98.771	98.25	97.195	97.473	96.802	95.782	96.154	97.203	98.158	98.233	97.484	98.723	100.6	96.177	94.682	97.42	99.047	98.465	98.142	97.451	98.971	100.89	97.77	97.146	97.726	98.176	97.078	97.542	98.398	98.429	97.655	97.783	97.106	95.471	98.231
106.97	103.74	104.74	105.81	106.21	106.42	104.45	103.24	104.52	107.35	107.58	107.26	105.81	105.6	103.29	104.78	105.67	105.8	104.67	106.11	106.02	105.62	105.54	106.02	106.92	105.12	105.8	106.83	104.29	107.12	105.03	105.09	104.71	106.08	105.63	105.02	103.52	104.48	105.31	107.39	106.51	106.3	104.83	105.43	104.94	108.88	105.87	104.54	105.97	106.5
106.06	105.32	108.04	105.23	106.56	104.54	105.74	104.37	105.64	105.94	106.75	107.15	106.31	107.06	104.36	104.99	105.56	105.78	108.2	104.66	106.85	105.16	105.4	105.04	106.84	104.13	106.15	106.73	105.28	105.4	106.34	106.29	105.32	105.19	103.9	103.97	103.75	106.86	106.73	102.71	104.44	104.38	105.7	106.41	107.35	104.33	104.36	105.4	106.68	106.27
109.5	109.2	110.22	109.74	109	108.86	110.42	112.04	110.09	109.03	111.13	109.44	112.43	109.6	112.15	108.93	110.96	111.28	111.33	108.14	112.5	111.99	110.9	112.5	110.22	110.49	110.4	108.96	110.87	110.52	110.85	109.55	110.02	108.9	111.56	109.77	110.04	108.12	111.98	110.43	108.61	110.93	108.97	109.39	110.56	112.05	108.92	110.16	110.01	108.64
106.95	107.36	107.56	106.76	109.69	108.33	107.47	107.73	109.16	110	106.09	106.43	108.14	106.79	107.95	108.22	107.66	107.83	107.61	106.72	105.34	108.68	107.05	108.59	106.2	105.96	105.92	107.81	109.16	108.29	108.75	107.51	106.63	106.25	109.45	107.52	107.36	106.83	108.09	109.46	107.16	106.56	104.77	107.45	109.69	108.99	109.4	108.03	107.6	105.85
103.64	106.55	104.84	103.64	106.35	108.85	106.63	107.29	107.2	106.09	105.92	105.08	107.83	105.93	105.01	106.84	106.19	105.79	106.17	106.55	105.78	104.68	105.12	105.03	106.4	106.82	105.44	105.82	105.48	107	107.26	106.69	105.9	106.11	105.5	105.38	107.17	107.35	105.5	105.61	106.46	106.84	105.98	104.65	105.14	107.2	107.1	106.61	107.59	107.15
107.87	108.92	108.13	106.54	108.08	109.81	108.87	108.13	109.51	108.81	110.35	108.39	105.59	107.68	106.98	109.42	107.72	107.07	108.96	109.31	108.89	106.59	108.79	108.3	106.06	110.46	107.71	109.66	108.52	106.94	108.7	109.59	110.18	108.99	108.28	110.72	109.46	109.22	107.43	109.33	107.14	111.21	109.08	107.78	107.75	106.9	108.64	110.03	108.76	107.75
98.059	98.36	96.274	98.002	96.896	96.346	96.891	99.463	99.039	98.027	98.247	98.003	97.551	98.023	97.429	98.549	97.456	99.022	100.8	98.821	97.412	97.315	98.211	96.67	98.184	100.63	98.76	96.405	100.3	97.71	99.892	98.239	98.581	98.963	97.702	99.189	98.696	96.491	99.134	99.296	96.906	98.768	97.363	97.174	99.739	97.009	98.768	99.477	97.254	98.577
96.861	99.609	99.191	98.126	98.493	98.708	98.788	98.552	99.992	98.274	97.491	97.963	99.998	98.487	96.532	99.129	98.728	97.77	96.09	99.541	99.374	98.303	99.242	99.552	98.353	98.123	95.999	98.595	98.393	98.026	98.053	95.838	96.749	95.792	100.44	97.42	96.414	95.97	100.44	99.961	99.537	99.697	97.021	98.501	97.68	97.937	99.105	99.666	95.878	96.988
106.97	108.59	111.22	109.16	109.57	107.58	108.38	110.11	107.2	109.72	107.94	107.59	107.18	107.56	107.45	108.04	110.49	108.46	107.57	107.24	108.52	108.37	107.15	109.34	108.76	105.47	107.47	107.24	108.66	107.72	105.13	107.78	106.54	108.05	105.6	107.97	108.53	107.94	107.54	109.36	106.63	109.08	107.28	109.48	109.77	108.57	108.24	108.78	108.64	105.91
103.77	105.13	102.74	104.43	107.36	105.39	105.51	104.61	105.85	104.34	103.53	104.91	103.8	107.02	105.98	107.65	105.28	107.14	106.16	105.82	104.91	107.1	104.19	107.58	104.32	107.53	107.28	106.35	104.35	106.4	106.77	107.95	104.27	106.18	105.65	105.69	105.04	108.35	105.89	106.13	104.89	105.71	105.88	104.53	106.4	105.03	105.41	104.9	104.73	104.91
105.96	105.11	103.46	101.93	105.86	106.25	105.29	106.71	105.84	105.53	104.35	106.08	106.44	107.64	107.08	106.67	104.23	105.17	108.81	106.13	106.3	106.75	105.68	107.05	105.56	106.9	107.48	105.96	105.74	103.94	105.26	106.11	104.32	106.16	103.05	105.19	105.51	105.83	104.17	103.77	107.18	106.24	105.33	105.72	106.06	106.6	104.26	105.61	105.08	105.15
108.61	104.87	108.49	106.74	110.66	106.99	106.85	106.91	107.43	111.1	108.02	108.68	109.53	108.04	106.64	108.94	106.88	108.89	106.77	105.67	108.27	108.5	106.9	109.28	105.84	108.21	107.75	107.6	109.45	108.07	106.7	108.63	107.82	107.54	109.79	109.09	108.72	106.77	108.32	108.24	107.02	108.8	107.42	106.82	106.45	107.57	107.96	105.84	109.56	108.27
107.57	107.21	104.62	107.21	107.6	107.6	106.83	107.1	107.2	105.78	106.58	107.53	106.74	106.24	107.44	105.47	107.36	104.58	105.58	106.47	104.72	107.59	104.94	107.09	109.23	105.44	105.78	108.3	104.1	106.24	103.66	105.54	106.66	104.7	106.25	104.39	106.43	106.29	105.25	104.56	107.34	104.54	108.01	106.34	108.24	106.76	106.75	107.97	108.34	105.66
109.07	108.24	108.63	108.48	106.38	105.49	108.83	105.99	108.76	108.18	110.55	109.98	108.84	107.09	106.73	107.23	110.4	106.73	107.9	109.69	107.68	109.13	109.65	108.83	110.06	108.5	108.07	106.98	109.09	109.06	107.33	108.85	107.08	107.77	105.77	109.04	109.32	109.63	107.6	109.64	110.33	107.45	107.19	106.15	107.38	108.09	107.21	110.05	106.87	108.08
106.95	105.58	106.48	105.81	106.36	107.83	103.66	107.21	108.64	107.61	108.42	106.57	106.84	105.59	106.5	104.31	105.84	106.02	103.54	105.85	105.09	107.86	104.77	107.29	105.66	105.91	106.73	107.43	107.12	106.39	106.57	108.26	105.8	106.43	105.64	105.49	105.71	105.48	106.52	106.82	104.49	107.26	105.24	106.08	104.52	107.8	106.15	105.74	105.8	106.88
108.83	109.95	108.23	109.23	107.92	108.63	109.05	107	108.96	107.47	107.31	108.41	108.48	105.55	108.45	108.65	107.85	110.74	105.39	106.21	107.97	108.64	108.73	108.66	108.4	106.89	109.31	108.34	106.61	108.06	108.52	109.18	109.64	110.47	107.78	107.68	108.09	108.98	108.92	110.19	109.1	110.05	109.5	108.31	106.31	109.94	107.6	109.13	108.83	106.87
106.59	107.29	105.96	106.35	105.13	110.87	108.56	106.89	104.78	104.36	105.45	107.07	109.25	105.43	105.22	104.75	107.9	105.98	106.79	105.4	107.36	106.44	104.89	106.26	106.78	105.96	104.24	107.37	106.27	104.02	105.33	105.76	105.35	106.24	110.3	108.1	106.59	107.4	106.83	108.34	105.82	104.68	106.32	107.12	107.95	106.17	107.3	105.56	104.51	104.61
106.75	103.97	106.95	104.5	102.02	105.99	107.57	104.82	105.61	107.18	105.08	105.89	107.16	105.81	105.14	104.53	106.37	105.04	105.75	107.25	105.12	104.48	103.26	107.08	103.96	106.56	108.07	104.99	102.44	105.14	106.49	105.14	104.97	105.88	104.23	103.99	106.48	103.9	105.26	105.73	107.02	105.61	105.23	106.99	104.94	107.31	105.92	105.41	107.02	107.48
106.49	108.33	106.07	105.54	106.23	107.14	107.94	105.32	106.04	106.17	104.11	106.65	104.71	103.88	106.63	107.1	104	107.9	105.1	106.67	105.17	107.05	104.94	107.29	105.04	106.44	106.22	106.68	104.54	107.54	104.44	102.65	105.39	104.82	106.68	106.24	107.71	105.11	105.82	104.63	105.86	106.26	107.18	106.91	104.52	103.36	106.88	106.87	105.53	104.68
106.49	104.08	103.47	105.07	105.48	105.76	106.65	104.95	106.92	106.17	104.84	105.48	104.45	107.39	103.79	105.84	107.05	105.24	105.8	106.05	104.34	107.38	105.59	106.35	105.85	107.1	103.75	104.44	107.7	105.47	105.62	104.29	105.77	104.63	107.26	106.46	106.74	104.96	107.5	105.05	106.96	105.34	104.6	105.7	106.41	106.93	105.28	104.3	106.45	105.98
101.08	100.22	101.25	101.04	99.395	100.41	99.003	99.663	100.43	99.812	100.89	98.796	98.862	100.01	98.363	102.14	98.923	99.504	98.471	100.78	99.445	98.319	99.053	102.12	102.13	97.849	100.55	99.788	99.898	101.31	99.934	100.25	101.68	99.953	101.18	101.28	101.01	101.63	99.588	99.871	100.19	99.324	100.85	97.96	100.46	99.255	99.543	101.62	101.34	100.11
109.15	108.99	110.12	110.22	108.33	109.16	107.45	108.38	109.57	107.3	109.95	108.02	108.94	108.53	107.89	108.76	107.66	109.69	104.55	108.84	108.03	107.86	108.42	109.95	107.18	109.71	108.18	109.56	106.98	107.87	112.72	109.22	109.68	110.08	106.79	109.57	109.16	110.47	109.07	110.72	108.12	106.87	108.89	109.28	109.56	110.15	109.53	109.54	108.02	109.71
111.46	109.02	111.76	109.46	108.05	109.64	110.17	108.8	110.73	110.89	110.71	109.73	111.38	109.58	111.47	110.06	109.49	109.18	110.92	108.44	110.42	109.86	112.53	109.43	109.95	110.06	112.2	112.31	112.28	110.26	109.76	110.61	109.7	110.75	110.21	109.39	111.39	110.35	111.46	112.27	110.17	111.44	110.39	110.55	111.06	107.89	109.93	108.86	111.13	110.84
107.76	106.97	106.88	106.14	107.55	106.66	107.86	107.2	106.61	105.93	107.51	104.46	104.88	109.11	106.64	105.57	106.55	106.47	105.59	107.43	106.23	107.05	107.46	104.58	106.76	104.44	104.19	106.85	103.99	107.44	108.21	108.09	107.07	108.25	105.8	105.71	105.78	107.04	106.06	105.89	104.92	104.54	106.23	105.93	107.47	109.98	105.7	102.09	106.7	105.06
98.839	97.837	94.865	97.612	98.906	97.391	98.954	96.28	97.441	97.444	95.634	98.653	101.15	98.637	99.814	99.845	99.855	98.596	97.251	97.566	98.533	99.575	94.187	97.245	97.991	98.202	98.013	98.676	98.13	96.415	99.094	97.467	98.859	97.2	94.675	97.437	98.224	97.883	99.493	99.413	99.565	97.323	98.305	96.688	99.269	99.172	96.02	99.389	96.745	98.455
108.81	107.78	108.16	107.05	106.85	106.85	108.58	107.4	107.91	108.35	107.61	108.95	108.93	110.37	110.32	107.41	108.23	110.02	107.77	106.79	108.32	107.19	107.71	108.26	108.46	108.04	105.46	109.7	109.37	109.64	107.71	107.8	106.96	107.19	107.88	109.07	109.63	104.9	111.69	108.38	108.07	108.78	108.12	107.76	107.52	109.99	106.81	107.23	106.98	108.95
103.01	103.33	104.61	104.31	100.94	100.94	101.7	102.2	102.53	104.61	102.1	102.17	100.6	103.4	105.56	102.09	104.76	102.72	103.86	103.05	101.59	102.75	104.44	105.6	103.6	103.84	103.86	100.07	101.5	103.43	102.24	102.05	103.5	104.09	103.14	102.62	106.23	102.77	102.15	102.08	101.21	103.19	102.83	104.27	101.45	105.21	103.93	101.28	102.59	102.94
107.95	108.49	106.23	108.8	106.87	108.64	109.11	106.65	107.72	110.63	108.4	106.13	107.93	107.75	107.1	108.73	111.73	109.13	109	108.81	109.11	108.24	109.87	110.6	108.45	107.04	108.19	108.74	107.46	109.04	105.75	108.67	108.03	106.54	107.11	109.29	105.72	107.34	109.09	108.96	106.54	109.66	108.1	105.72	106.82	106.17	107.25	109.32	108.1	109.84
97.69	100.48	99.488	99.411	99.078	97.568	98.576	100.56	100.45	99.366	99.889	98.532	98.252	99.569	100.96	96.173	99.021	97.469	99.898	97.911	100.82	98.966	98.428	99.991	98.711	99.169	98.261	99.124	98.636	99.392	100.62	100.11	100.54	99.713	97.839	99.782	99.219	97.729	99.554	98.768	97.031	100.58	99.194	99.431	96.16	98.678	100.65	98.989	99.959	99.237
105.43	104.09	103.72	104.76	104.78	105.77	105.15	106.39	104.78	104.54	106.41	104.49	104.85	106.3	104.06	104.77	105.28	106.38	105.54	105.96	104.72	107.76	105.84	106.88	103.46	105.6	103.75	106.49	105.74	107.03	106.56	106.29	107.65	103.8	104.29	105.95	107.74	104.59	105.45	104.45	105.85	104.85	104.79	105.26	103.23	107.26	104.07	105.38	108.1	107.1
106.24	107.9	108.22	109.72	108.23	106.43	108.5	104.95	107.06	108.37	108.6	107.88	105.82	109.42	108.77	110.58	107.98	109.18	112.73	109.45	108.6	107.68	109.7	107.44	109.45	109.35	108.34	107.64	107.8	106.54	108.1	109.02	108.12	106.02	108.94	108.12	108.37	108.75	111.2	107.54	107.99	107.64	110.22	106.97	106.14	107.39	107.85	106.33	109.28	108.97
99.103	101.6	103.02	100.36	97.557	100.87	100.98	98.904	101.7	98.551	101.16	99.622	99.829	101.86	99.81	98.427	99.448	100.06	102.27	98.902	101.26	102.23	100.62	100.77	101.58	100.88	100.19	99.073	100.21	99.941	99.25	100.37	99.216	101.4	99.09	100.91	101.52	100.65	99.704	102.14	101.34	101.41	99.058	100.14	99.173	103.02	100.08	99.701	101.07	99.7
106.66	105.3	105.85	107.73	106.94	105.81	107.02	106.43	104.99	106.7	108.69	105.29	104.63	109.71	103.33	106.64	106.77	106.53	105.92	106.76	104.76	108.23	103.51	106.55	105.4	106.35	105.15	106.17	105.28	109.02	107.71	106.87	107.48	106.72	105.3	105.92	106.24	105.38	106.69	106.63	105.04	108.04	106.31	106.06	105.68	107.86	105.23	107.03	107.45	106.19
105.5	106.64	105.17	106.1	106.03	104.68	106.42	107.98	107.92	107.03	104.9	107.32	106.11	106.21	106.94	108.07	106.12	108.18	108.23	105.45	105.16	106.31	106.86	107.37	107.36	105.26	106.64	105.92	105	106.79	106.28	108.48	105.98	104.73	105.87	106.83	106.32	107.34	106.49	106.36	107.11	106.64	107.98	107.8	107.25	104.72	107.86	107.63	106.89	108.15
98.543	98.138	97.644	100.18	99.823	98.648	96.575	97.213	97.089	95.406	98.701	98.455	98.306	96.768	97.192	99.132	96.9	97.022	98.545	97.668	98.635	98.035	97.833	96.171	98.292	97.37	96.318	97.118	97.901	99.138	98.222	98.013	96.866	101.01	97.137	97.085	97.342	97.071	97.286	97.813	98.172	97.81	98.832	98.192	98.856	98.99	97.982	96.68	99.192	97.187
100.48	100.66	98.837	99.896	101.36	100.52	98.606	101.95	100	101.95	101.61	100.42	100.32	101.1	100.01	100.66	102.54	101.24	102.18	100.48	99.682	102.14	100.5	99.83	99.356	100.7	102.58	103.17	102.91	101.48	101.35	99.846	99.892	100.79	104.4	103.25	101.83	101.93	101.7	100.54	100.05	101.72	99.414	101.82	100.41	101.4	99.205	100.13	100.84	101.39
99.004	98.956	99.329	96.946	97.772	98.779	101.08	96.597	98.106	100.42	98.734	101.34	99.341	96.011	99.565	100.25	98.452	97.442	98.072	99.897	100.19	98.287	98.115	96.55	99.262	99.888	97.778	99.579	100.07	99.098	96.109	98.47	96.943	100.02	98.901	98.303	98.372	99.461	99.391	98.105	98.386	100.14	99.271	101.62	99.797	99.044	99.821	95.683	100.01	100.87
99.008	97.783	97.348	99.591	98.412	99.482	99.17	95.459	98.702	99.791	98.562	99.668	97.341	97.388	99.153	99.315	98.295	96.718	100.1	97.974	98.858	96.246	98.908	99.158	98.373	99.429	97.849	96.993	99.78	98.019	97.003	96.921	97.849	97.632	98.501	97.091	98.411	98.517	96.728	97.069	97.263	97.64	97.908	98.893	98.393	99.293	97.617	97.568	99.706	97.972
107.91	106.62	108.99	107.29	109.12	108.39	109.87	108.96	106.59	108.07	107.71	108.97	107.21	108.76	108.25	106.11	108.75	107.83	110.65	110.32	109.06	104.99	106.64	108.29	107.02	108.47	105.7	109.37	105.27	108.67	107.56	106	107.57	107.55	109.74	109.22	106.94	107.55	109.33	105.65	108.23	107.38	108.77	108.8	108.95	106.92	108.49	107.7	107.61	106.94
99.478	100.11	100.29	99.498	99.493	98.513	98.293	101.26	96.876	99.091	102.2	102.31	98.838	101.43	98.938	98.656	98.053	102.46	100.2	100.62	100.33	100.67	101.63	99.472	99.46	98.958	100.19	99.165	99.271	99.932	101.1	98.793	99.572	100.23	99.104	101.22	101.72	100.46	101.89	101.62	99.587	101.7	97.655	100.35	100.37	101.18	99.823	98.441	100.53	100.11
108.99	105.16	106.44	106.79	104.77	106.72	106.36	106.16	106.78	106.5	104.02	106.25	105.35	106.15	104.74	106.85	106.6	105.25	107.1	106.41	105.65	106.76	104.83	104.9	105.46	104.29	106.79	106.63	105.55	106.51	105.92	106.82	107.01	104.59	105.43	106.36	105.16	104.21	105.06	106.82	106.69	107.22	104.04	106.07	104.12	106.64	105.07	104.07	105.74	107.44
99.911	98.754	98.429	98.201	97.872	98.922	99.822	101.48	98.462	99.886	97.194	97.231	100.96	98.182	98.119	99.165	97.996	97.336	99.613	101.99	96.421	95.504	99.707	98.152	98.34	97.844	99.394	97.178	97.119	97.682	99.748	99.05	97.168	98.046	99.269	101.09	98.806	99.822	98.975	99.498	100.06	99.848	99.939	98.598	98.374	98.674	98.208	99.187	98.311	100.08
107.57	109.1	109.46	107.23	109.7	108.51	108.07	107.33	108.54	108.69	108.13	108.15	107.94	109.18	109.13	108.38	107.12	108.37	109.96	108.17	108.87	106.92	108.87	107.21	109.44	108.93	106.07	109.98	108.65	108.07	108.65	107.38	109.29	107.31	108.59	108.21	110.46	109.34	107.93	107.03	108.23	109.09	108.38	107.87	107.73	110.91	105.91	109.09	109.54	107.56
106.79	108.23	106.67	105.41	103.77	106.38	105.85	104.13	105.25	104.63	105.54	105.79	105.06	107.65	103.2	105.04	105.6	105.32	105.33	106.59	106.71	105	107.61	106.21	106.78	105.22	106.01	106	107.83	106.48	106.32	105.46	107.39	105.97	104.34	104.59	104.62	105.63	105.08	105.38	104.3	107.82	107.21	106.48	104.97	104.7	105.9	104.58	105.59	107.12
109.63	110.05	109.51	105.72	107.53	107.8	109.24	109.02	108.37	107.09	110.28	108.55	104.68	106.54	110.42	109.96	108.8	109.19	112.26	109.15	108.54	108.2	105.53	107.74	108.95	109.21	107.5	108.3	107.04	110.16	108.1	107.38	107.5	108.05	109.74	109.12	109.63	108.67	108.83	109.1	106.95	108.22	107.6	107.72	107.65	108.17	107.38	105.55	109.14	107.9
103.87	103.68	107.42	105.73	105.12	104.61	106.33	104.94	104.14	106.81	104.67	105.14	104.68	105.93	105.08	103.93	105.26	106.84	105.65	105.32	104.83	105.61	103.46	105.31	104.52	104.57	105.04	106.94	103.26	103.16	107.48	107.28	107.03	104.27	104.34	104.71	105.99	106	104.76	105.86	107.02	106.15	104.45	105.19	104.59	105.14	104.66	107.71	104.4	104.5
107.81	107.53	105.35	109.05	105.19	105.45	108.65	105.79	104.83	108.05	106.25	108.36	105.99	106.4	105.97	104.54	103.17	108.19	107.91	105.16	106.5	106.64	109.42	107.6	107.11	107.02	104.6	108.18	105.37	106.19	108.72	105.19	108.29	104.46	107.05	106.8	104.76	106.93	107.59	107.8	106.39	109.08	107.68	107.64	107.24	104.7	107.23	105.96	106.15	107.27
108.21	106.93	105.18	106.67	106.07	106.91	107.79	105.81	105.34	106.38	106.48	106.29	108.39	109.07	104.52	106.54	107.54	106.13	106.38	105.44	106.34	105.84	108.45	104.92	106.18	110.6	105.47	105.27	104.67	109.1	106.13	106.08	109.55	106.73	107.06	108.54	104.96	106.6	105.43	108.42	105.81	106.26	106.26	107.14	107.3	104.08	108.01	107.25	105.61	107.06
100.38	100.35	99.749	101.61	100.02	101.43	97.548	100.45	100.84	99.345	102.5	100.14	101.03	101.4	102.73	99.55	100.27	100.38	100.66	101.53	101.22	100.66	98.332	100.63	99.724	100.89	100.15	103.03	101.53	101.02	100.83	100.57	98.886	100.07	98.89	99.771	98.362	99.841	98.606	98.267	98.344	102.3	101.29	99.439	102.27	100.7	99.974	100.43	102.03	98.088
106.53	106.23	104.14	108.56	108.23	106.52	105.07	105.05	105.87	107.4	106.08	105.12	105.35	105.21	107.07	104.19	106.57	105.97	107.23	105.21	104.15	104.26	106.32	107.76	106.08	107.2	105.34	105.62	103.93	106.23	106.52	104.45	106.49	105.46	106.03	104.6	107.56	106.98	104.82	107.72	104.64	106.69	103.64	106.89	105.15	104.64	105.14	104.77	105.7	106.22
110.76	107.93	107.16	109.03	110.11	109.34	108.53	108.39	109.45	105.91	108.91	105.66	107.75	110.46	109.93	110.08	106.76	108.07	108.23	107.89	107.21	106.92	108.09	106.79	108.39	107.48	105.83	107.47	107.89	109.12	111.32	108.72	108.42	109.62	109.24	105.9	108.05	109.21	109.4	106.71	107.97	107.78	109.12	107.8	109.03	108.91	111.25	109.36	107.68	109.76
108.47	107.67	107.06	108.49	109.58	107.44	107.68	107.21	107.98	106.48	109.08	109.57	109.09	106.83	108.67	108.16	108.91	108.96	110.17	109.3	108.78	110.08	110.1	109.41	110.01	107.82	107.52	108.39	110.98	108.47	109.1	109.6	107.71	107.86	109	109.13	107.31	108.15	108.96	108.82	108.29	108.1	107.36	108.75	109.37	108.89	109.54	109.05	109.07	109.88
103.86	106.45	107.21	106.06	106.13	106.02	103.65	107.34	106.53	104.92	104.59	105.25	106.12	104.52	106.07	105.59	106.23	106.37	104.48	105.45	105.22	104.03	104.36	104.08	105.43	106.93	104.74	105.01	104.8	105.2	106.41	107.71	107.84	108	106.11	105.73	105.92	104.57	105.94	106.18	105.55	104.87	106.19	104.06	105.38	105.68	105.98	106.99	107.23	104.61
99.046	99.778	99.795	97.254	99.471	100.93	99.755	100.39	99.557	100.33	98.749	101	98.733	99.278	98.306	98.765	100.3	96.913	98.088	99.168	97.843	99.145	99.42	99.343	99.96	100.37	99.646	98.11	101.02	98.603	101.83	99.953	99.227	97.442	99.204	97.769	96.426	99.17	98.727	99.746	100.29	96.333	97.854	96.888	99.301	99.113	101.43	99.265	99.259	100.05
107.2	107.52	105.93	105.06	108.16	107.28	108.71	105.86	107.48	105.75	107.89	106.27	107.97	105.93	104.77	107.23	106.07	105	108.23	106.25	107.42	107.46	105.48	105.2	106.2	104.4	105.55	105.73	107.75	106.23	105.15	107.91	105.49	105.88	106.26	106.61	105.54	105.93	108.04	107.3	104.66	105.97	110.05	108.53	105.97	104.79	106.08	107.46	106.72	106.46
102.33	102.82	102.31	103.34	102.18	104.63	102.71	103.75	102.4	102.59	103.33	101.63	102.26	102.29	103.24	104.7	103.31	103.93	102.62	102.77	104.08	100.84	104.9	102.63	102.93	103.55	102.94	99.624	103.59	102.85	103.53	103.76	102.51	102.48	103.56	102.03	102.23	103.65	103.77	102.46	102.64	102.07	101.73	103.78	101.17	103.11	101.77	104.26	104.64	102.5
105.46	104.06	105.6	104.47	105.79	105.85	106.42	104.85	104.79	106.26	104.45	107.25	104.87	106.42	105.28	106.91	105.77	105.52	105.18	108.27	107.11	105.96	108.21	105.38	107.58	104.79	106.12	104.6	104.76	103.62	103.13	106.64	107.04	105.82	105.06	107.54	105.75	108.03	104.2	106.16	106.37	105.25	105.23	105.03	104.98	106.85	107.57	107.3	103.82	107.39
108.33	107.03	108.27	106.96	108.39	107.38	107.32	108.07	108.12	107.7	106.7	106.22	107.92	108.2	108.39	107.69	107.99	109.14	106.85	107.21	107.94	106.64	108.63	108.07	107.77	107.45	107.56	107.64	106.16	107.27	106.05	106.53	108.05	106.67	109.54	106.57	107.91	106.21	108.01	107.31	106.99	107.54	107.52	108.7	107.33	107.98	108.87	109.16	108.55	108.95
104.93	106.11	104.99	105.82	105.71	105.09	105.74	108.05	105.67	108.65	106.47	104.14	105.59	105.19	105.23	104.2	106.85	107.97	105.27	105.18	105.61	106.9	105.04	105.03	106.49	106.44	107.43	104.7	104.91	107.57	104.59	105.27	107.68	104.88	105.45	105.25	104.14	105.53	105.32	107.36	107.99	106.14	105.05	107.42	106.03	105.21	104.84	105.09	104.37	106
106.23	106.82	105.24	105.48	106.07	103.33	104.83	102.53	107.52	104.37	104.99	105.85	105.48	106.54	105.11	104.3	106.26	107.8	103.53	104.98	105.14	105.03	107.47	104.65	106.14	105.96	105.9	104.74	105.51	104.44	106.53	105.52	103.8	104.82	105.45	106.07	103.71	107.89	106.72	105.78	103.3	105.61	105.74	103.89	108.17	105.15	104.2	104.63	105.49	106.43
108.1	106.58	106.82	108.64	106.68	105.85	105.56	105.67	106.01	106.86	106.94	106.68	105.45	108.92	106.64	108.99	105.83	106.05	106.18	106.54	106.32	107.67	109.55	107.05	106.65	104.36	107.54	107.29	107.66	106.22	105.41	106.29	106.62	105.26	106.79	107.23	105.82	105.11	107.32	108.12	106.96	103.97	106.75	103.83	106.73	107.34	106.04	106.77	109.15	107.01
107.21	108.84	107.94	111.2	107.94	106.46	107.46	108.54	109.39	108.01	106.73	106.83	109.22	108.23	108.21	108.81	109.59	107.64	105.99	109.57	109.13	108.6	106.6	109.43	110.43	107.96	107.11	108.32	108.55	108.05	109.18	106.41	106.88	107.91	110.83	107.39	108.27	109.85	109.67	110.01	104.12	108.8	110.25	107.16	106.74	108.99	109.07	108.41	110	107.29
106.09	103.62	105.66	104.9	106.59	105.58	104.69	107.43	106.25	104.78	106.59	107.87	107.8	104.06	106.08	105.24	105.69	105.02	107.5	105.42	106.1	104.04	107.12	104.94	106.23	106.63	106.01	105.76	105.6	105.24	105.34	107.24	105.41	104.82	104.8	106.37	104.51	105.79	104.74	106.3	105.59	105.17	103.79	106.16	105.99	106.36	104.92	104.31	105.71	104.79
108.74	105.39	107.29	106.98	108.15	107.68	108.03	107.31	109.35	107.64	106.51	109.21	107.64	108.59	105.82	106.66	105.74	108.31	107.62	108	107.58	108.18	108.82	108.41	107.88	106.66	108.34	108.99	105.38	108.28	107.74	107.26	108.01	107.38	109.9	105.33	109.22	109.28	107.88	107.9	107.33	107.64	109.02	108.85	108.66	107.85	107.4	108.39	106.95	108.96
109.89	108.96	108.41	107.36	107.94	109.04	110.19	108.99	108.72	107.46	108.77	107.22	109.53	109.15	107.35	107.14	106.68	108.58	108.43	109.42	107.83	108.42	108.42	107.34	109.03	110.43	109.16	109.51	106.75	108.44	108.36	110.25	110.8	108.34	109.26	106.01	111.56	111	109.6	107.63	108.85	109.09	109.59	111.39	107.35	106.64	109	108.6	109.21	106.76
100.43	100.09	100.58	102.59	102.13	101.9	101.41	101.29	101.19	101.85	102.16	101.8	100.31	99.477	103.01	99.907	100.65	101.21	102.42	99.718	100.76	100.76	103.62	100.15	101.28	100.11	100.53	101.24	100.74	99.828	100.69	102.02	100.97	103.64	102.65	98.359	101.04	102.18	101.66	100.83	101.25	101.06	103.85	101.15	99.254	101.29	102.89	102.86	100.34	101.05
108.27	106.95	106.64	109.27	108.59	110.15	107.35	108.07	109.47	107.4	109.78	109.33	110.41	108.98	108.24	107.75	108.39	108.62	107.57	108.36	107.58	107.56	106.93	107.11	107.55	109.58	109.05	108.44	108.06	106.51	108.91	106.23	107.53	106.38	108.02	107.55	109.09	104.93	106.86	107.43	108.72	107.55	109.07	109.25	108.28	105.67	107.39	108.38	106.32	107.73
[truncated: 700 more rows]
[truncated: 150 more columns]
