# Supplementary material for: Genetic dissection of main and epistatic effects of QTL based on augmented triple test cross design
Source: PLoS One. 2017 Dec 14;12(12):e0189054. doi: 10.1371/journal.pone.0189054 (PMC5730204; doi:10.1371/journal.pone.0189054)
Supplement: S10 Supporting Information — (ZIP) [file pone.0189054.s010.zip › z6_1900_0.2_10.csv]

106.25	104.4	107.05	110.21	104.06	110.14	109.47	104.23	108.35	108.22	103.54	108.59	103.6	107.07	114.52	108.97	107.61	109.94	104.52	109.3	108.85	110.61	109.49	112.66	110.83	117.61	107.05	105.81	108.94	115.73	107.09	110.57	109.03	107.42	110.52	112.99	105.23	113.08	105.45	113.68	109.78	103.37	109.81	112.99	107.49	111.32	105.3	105.84	102.74	114.51
112.63	100.41	106.17	106.99	99.42	110.84	111.5	104.67	106.13	105.75	111.6	105.09	103.09	106.62	107.63	103.05	102.92	109.14	105.4	109.95	108.93	107.53	104.51	114.46	106.51	108.94	102.87	103.84	106.88	106.56	109.25	106.81	105.42	107.23	108.71	101.36	106.06	107.71	109.36	104.26	105.88	98.12	108.33	110.83	104.09	111.04	107.88	105.28	100.61	103.31
102.58	101.56	104.12	93.393	98.894	101.11	100.24	103.86	104.92	97.889	104.49	99.239	105.68	102.98	102.86	105.2	99.673	104.14	106.71	99.696	103.53	100.23	104.29	97.002	100.49	98.479	101.05	100.83	102.73	99.543	102.46	96.999	97.064	99.039	91.804	103.78	101.73	103.37	100.49	99.019	96.252	106.04	96.898	95.259	102.77	101.13	97.962	100.71	102.42	99.898
104.89	108.42	111.57	105.59	112.17	108.55	114.86	102.21	104.2	116.7	109.1	107.57	112.69	109.52	106.74	110.99	112.9	105.49	113.14	115.5	107.54	106.62	107.27	113.53	107.67	104.62	114.84	111.44	103.91	108.86	109.24	109.58	115.4	107.07	106.82	106.71	113.03	108.97	109.1	101.98	105.88	107.53	107.46	108.08	112.43	107.88	111.09	104.24	107.64	106.74
113.08	117	111.13	110.55	113.96	108.01	109.01	113.42	113.64	112.37	111.06	113.7	112.34	114.72	105.98	107.52	112.85	110.09	101.24	106.91	108.97	115.81	108.17	106.39	107.93	112.97	110.81	108.73	109.79	113.4	115.1	120.51	111.6	111.62	106.44	105.85	107.24	108.93	114.14	110.99	109.05	108.9	105.47	112.69	113.06	114.63	112.66	107.44	110.81	112.07
100.74	97.274	97.374	96.518	95.445	95.663	98.671	101.95	95.648	92.774	99.362	94.786	100.52	97.981	93.382	99.191	103.09	97.436	92.421	97.597	103.56	96.881	96.408	102.29	96.085	92.528	93.403	98.579	97.215	99.833	95.073	96.266	94.963	102.23	97.561	99.902	95.931	102.59	97.569	93.587	95.863	101.31	98.935	97.153	95.71	99.074	100.85	101.47	101.65	100.76
94.458	100.32	101.95	101.82	96.962	104.87	102.21	93.404	98.45	98.727	99.503	93.555	92.471	96.64	98.329	93.898	98.81	98.918	103.98	96.643	97.974	93.612	96.651	100.72	92.955	92.502	97.31	98.73	94.766	97.304	101.18	97.636	96.994	99.298	94.078	104.8	96.937	95.405	96.768	92.654	99.547	95.628	99.004	96.193	100.89	100.73	100.37	98.756	98.426	97.708
111.84	102.18	109.03	99.056	109.41	111.33	102.42	103.05	108.29	102.98	111.56	107.74	104.35	107.82	106.89	101.92	106.39	111.33	107.67	107.83	99.67	108.09	102.49	109.19	106.82	108.18	105.47	105.88	110.71	103.06	100	106.68	103.27	104.08	106.6	112.03	110.72	103.99	111.38	107.55	105.5	104.71	109.35	100.01	105.5	100.74	104.26	102.97	102.23	99.937
104.56	100.53	105.06	109.42	96.644	103.72	107.38	107.59	106.96	102.11	108.98	107.92	106.42	108.39	107	104.24	108.38	104.42	107.49	102.61	100.74	107.3	106.12	108.19	102.73	100.37	101.63	104.83	110.46	106.58	101.74	101.16	112.74	99.145	107.83	107.02	108.24	105.13	104.09	106.33	107.06	106.32	111.74	106.14	102.05	108.26	108.9	108.47	101.86	104.31
91.391	98.972	106.82	104.46	99.041	95.794	99.701	98.061	97.224	96.594	104.56	99.656	98.483	107.06	98.727	100.5	100.39	105.61	102.59	104.86	103.83	102.25	99.314	100.52	95.489	94.247	95.963	99.933	103.27	95.312	100.16	95.417	98.094	102.47	96.953	104.15	97.664	93.47	97.832	101.84	100.05	96.24	101.1	96.72	99.403	96.902	101.9	102.39	96.664	106.05
112.93	108.27	104.5	108.39	111.33	103.76	107.4	105.2	115.52	104.67	109.7	115.54	108.99	105.3	107.67	111.62	110.4	108.29	110.18	108.95	104.12	109.08	114.14	108.13	108.52	111.71	105.27	111.29	109.56	102.39	109.27	112.67	109.24	112.91	106.91	104.99	110.43	107.32	104.41	104.9	110.6	103.23	112.93	112.76	109.88	100.57	102.97	109.53	107.09	102.78
107.18	115.33	108.83	111.05	115.23	109.98	110.94	112.69	109.15	113.53	107.2	109.14	111.83	107.27	107.42	115.29	115.38	115.53	109.16	107.63	115.86	113.41	108.44	103.45	113.61	105.74	112.15	109.54	107.74	115.6	110.59	116.44	108.12	113.19	108.82	117.5	111.99	115.19	104.9	107.84	110.83	104.5	107.72	111.91	109.63	111.75	111.32	112.7	108.92	107.51
109.22	102.22	103.04	100.79	101.76	106.97	103.3	112.38	100.41	106.76	104.12	104.06	106.32	107.01	109.37	103.93	102.07	110.41	104.24	105.63	108.37	112.85	112.82	104.62	105.86	106.02	105.56	109.79	107.39	102.99	104.58	102.98	105.73	107.7	107.98	104.71	105.98	106.18	108.66	107.13	106.59	110	106.28	100.88	110.01	106.25	105.45	102.58	109.64	103.71
106.27	101.26	110.58	106.38	105.86	109.12	109.35	103.58	107.4	111.54	103.93	107.54	103.98	104.44	109.21	100.7	101.74	103.6	108.8	107.26	109.12	102.38	106.43	113.07	109.49	109.93	106.75	106.06	104.05	104.08	104.42	100.85	109.63	101.51	106.04	103.52	106.19	104.05	108.03	107.52	104.86	105.6	107.93	100.9	107.07	104.97	111.15	101.55	104.98	109.48
104.91	105.23	106.77	109.03	105.59	101.07	110.65	102.13	104.97	101.6	105.31	109.02	105.8	111.09	93.778	100.65	101.88	104.87	106.46	104.36	110.96	103.55	107.66	112.72	100.98	105.57	105.74	106.61	102.7	101.51	104.42	113.79	103.3	105.63	105.35	105.84	106.36	106.54	105.67	107.85	103.98	101.24	111.94	108.81	101.73	105.62	106.79	99.89	109.57	109.73
110.63	105.08	106	106.71	107.71	105.08	104.54	105.56	105.29	106.91	100.04	107.74	103.28	110.07	103.45	110.77	104.92	106.05	109.44	108.29	103.99	105.39	107.93	106.47	100.39	99.412	110.44	104.91	105.29	103.3	105.38	101.38	98.078	108.75	105.41	103.17	107.35	110.12	106.12	105.31	109.15	113.32	106.96	103.31	109.61	110.48	106.08	97.725	104.67	101.64
98.74	101.99	97.978	97.96	100.53	96.336	98.779	96.094	103.63	102.02	103.75	101.39	99.434	98.042	102.28	98.04	93.747	95.024	95.83	101.93	101.18	96.343	100.06	101.91	101.27	104.54	102.2	103.28	99.526	96.284	97.505	102.1	94.637	92.781	104.98	100.24	98.549	104.2	98.312	95.845	104.54	99.191	93.058	93.381	105.41	91.845	98.347	97.396	96.227	100.98
100.26	97.818	100.61	95.429	97.344	103.57	103.93	104.22	103.63	97.013	100.31	95.893	100.02	97.574	99.738	104.9	99.889	102.09	99.38	97.938	103.96	100.44	101.91	99.726	103.4	100.77	103.54	102.84	99.112	103.01	97.996	98.708	102.29	103.05	102.28	101.91	94.797	106.49	97.009	100.53	100.79	99.758	101.85	100.45	98.073	105.79	96.332	102.76	99.907	102.86
95.248	102.59	101.27	102.58	100.72	102.08	99.036	102.05	96.243	99.271	103.9	99.713	102.96	97.882	104.81	97.237	96.982	104.85	105.41	104.43	98.884	100.74	106.36	98.691	99.729	102.22	103.73	97.806	97.112	103.71	99.465	102.19	100.07	108.62	103.25	99.532	101.13	102.96	100.59	96.047	105.95	98.396	97.308	103.61	108.28	98.798	98.106	107.69	102.28	104.81
102.59	106.01	106.58	100.49	108.04	107.27	108.45	108.56	106.27	104.12	103.41	101.78	102.56	106.52	102.92	103.45	106.73	105.01	104.54	102.44	110.85	100.25	107.14	103.72	106.6	108.48	99.676	108.35	107.73	105.88	103.7	103.99	102.26	106.71	105.78	108.26	107.86	105.62	104.89	110.47	108.53	111.9	95.732	107.46	110.69	103.01	108.45	104.55	103.53	103.25
106.18	114.02	100.47	111.58	112.31	110.98	110.8	117.15	105.62	104.09	107.21	110.72	109.67	111.22	105.29	110.49	110.35	109.81	108.71	102.8	113.1	112.8	113.64	113.19	106.89	106.08	109.34	107.76	112.96	104.66	104.3	107.96	106.98	106.17	105.3	104.26	110.77	102.44	113.44	110.37	106.76	109.95	107.89	104.26	106.86	107.21	112.28	102.64	105.68	102.83
99.256	100.9	91.516	99.611	97.128	94.86	93.675	96.638	100.84	100.47	103.89	96.245	93.997	93.404	97.857	99.438	96.149	101.3	96.518	105.88	97.11	93.426	95.553	97.163	100.47	96.856	91.994	99.402	94.399	102.11	98.492	103.67	98.409	100.01	100.77	109.42	99.873	102.31	98.969	108.12	99.267	104.27	96.236	97.423	99.183	98.052	101.07	94.831	100.82	98.199
107.35	101.89	100.91	103.07	101.78	104.9	102.9	103.19	102.57	108.02	104.48	106.55	106.23	106.47	101.93	106.97	111.3	99.012	106.31	103.79	104.88	107.84	110.64	107.91	97.277	109.05	107.9	103.36	97.495	108.05	104.94	102.51	106.54	106.59	106.08	107.28	103.11	102.8	103.91	104.4	106.75	104.5	106.23	104.19	108.47	106.45	97.446	108.01	111.25	107.36
103.48	96.335	99.103	96.841	102.37	103.93	98.493	105.77	101.13	97.66	95.4	98.521	95.696	98.094	97.321	99.407	95.895	97.051	99.976	103.99	97.519	94.211	105.19	96.294	102.26	99.015	94.43	99.168	99.482	99.638	99.476	101.28	98.357	95.254	97.576	99.249	100.29	104.91	97.249	103.91	96.315	95.571	98.995	96.024	96.111	101.42	102.1	100.37	100.87	95.87
102.27	98.547	91.463	100.06	97.902	95.248	99.675	86.77	97.986	98.22	102.47	99.118	96.015	100.23	100.12	101.93	95.988	99.309	96.006	96.263	97.691	93.746	95.87	93.59	97.18	97.704	97.297	100.8	101.88	97.457	91.409	93.35	103.29	92.984	97.573	97.634	102.91	95.284	97.908	102.93	97.938	99.611	98.47	97.811	95.358	97.502	99.983	91.099	96.629	96.497
107.61	107.96	105.47	110.3	108.46	103.93	109.63	112.77	108.96	112.93	108.38	111.05	114.06	105.01	108.96	105.49	107.11	103.63	105.38	111.11	113.07	108.88	113.28	113.44	103.89	110.8	106.6	109.03	105.09	108.9	111.53	111.87	109.05	112.87	107.53	107.1	108.82	112.92	104.84	105.53	109.26	107.71	103.53	108.4	113.02	112.45	108.44	101.14	109.51	108.65
98.61	101.39	103.76	102.7	99.143	102.04	101.88	103.05	98.162	99.224	103.41	104.48	97.022	97.55	98.609	101.72	97.622	98.849	102.48	98.877	104.35	93.805	103.37	100.44	102.24	107.13	100.7	99.685	101.41	103.28	97.564	97.915	103.7	98.555	98.298	102.99	101.28	94.846	96.101	101.38	102.88	101.03	102.92	100.86	98.241	101.29	99.908	101.81	97.173	96.974
107.09	103.86	102.77	108.82	104.53	107.81	109.79	107.55	114.62	102.1	110.13	105.71	109.55	108.97	99.591	111.05	110.35	106.58	99.478	102.68	107.24	111.06	107.39	107.49	103.08	111.72	104.75	114.86	108.27	109.68	111	107.09	108.39	112.22	106.97	105.68	107.2	113.03	108.88	106.11	108.49	111.08	109.86	106.81	107.16	108.3	105.32	105.34	107.11	110.17
103.66	107.37	107.67	100.32	105.16	98.265	109.56	111.06	106.27	104.63	111.6	100.54	107.6	104.12	100.8	105.64	99.047	103.21	104.51	98.103	108.23	107.78	103.58	105	104.87	105.63	106.38	100.15	106.76	106.8	105.26	103.96	105.95	101.12	108.03	108.49	107.02	106.41	107.77	108.59	105.81	103.54	109.48	103.15	101.39	111.63	106.2	107.27	107.22	99.941
103.43	104.81	108.49	106.16	109.11	107.64	106.03	101.03	102.86	104.98	107.05	103.54	105.87	109.75	110.96	111.6	105.37	104.47	103.7	105	105.1	104.03	109.52	107.85	101.29	106.11	98.174	104.13	107.13	111.54	111.85	107.93	107.9	107.76	111.1	103.12	105.88	107.71	110.85	105.32	106.87	102.79	105.7	111.21	107	103.83	103.86	105.01	108.35	106.41
109.19	103.96	105.8	104.9	108.61	102.51	108.91	105.11	105.46	100.37	102.69	105.13	103.27	99.693	106.58	107.2	106.9	108.56	107.91	104.72	114.15	106.52	112.73	108.9	110.12	105.86	109.99	106.42	110.2	102.4	106.84	103.46	105.81	107.45	109.64	112.92	109.3	108.37	109.19	104.7	106.55	106.8	102.23	105.56	102.96	104.89	104.12	104.87	102.1	108.8
105.13	101.83	107.66	103.57	107.75	106.99	112.35	105.99	104.26	106.96	102.54	102.67	103.28	110.55	110.53	110.81	104.62	111.6	102.1	106.64	104.98	108.23	110.39	107.54	103.87	101.33	106.11	104.74	101.27	101.34	112.72	109.8	106.47	109.03	110.54	113.17	105.84	104.22	104.07	101.54	102.65	102.58	106.07	107.21	99.072	102.03	106.93	101.83	105.46	107.31
100.17	98.269	98.721	92.811	100.22	100.33	92.696	100.5	93.36	100.14	91.499	100.38	100.53	94.058	99.154	96.082	97.207	91.536	101.84	100.47	93.271	95.08	95.726	101.33	96.12	100.97	94.952	93.041	102.99	96.579	103.72	94.768	96.452	97.493	96.228	96.919	96.094	101.33	96.082	100.24	100.99	95.729	96.573	95.344	95.616	96.694	94.842	96.545	94.608	98.91
96.798	101.66	96.419	103.02	105.57	104.27	103.81	96.535	97.057	97.244	93.51	94.48	97.909	100.2	100.75	99.209	99.474	101.59	104.87	102.16	102.47	98.217	104.2	103.46	91.822	102.08	101.17	100.54	106.95	97.824	100	102.53	102.43	102.42	100.23	100.62	101.8	100.3	101.48	94.215	99.227	96.999	103.48	97.453	105.76	105.77	100.5	99.021	100.3	97.18
101.82	100.22	101.25	102.42	101.5	94.366	100.09	104.3	100.8	95.833	94.838	101.12	95.929	98.5	92.691	102.47	98.856	101.18	94.882	102.57	96.975	97.505	94.985	100.37	91.914	100.48	96.359	97.556	95.177	95.109	103.38	92.629	95.766	102.73	99.737	97.232	97.976	101.2	102.7	95.379	94.663	100.56	97.633	103.04	100.13	96.409	95.474	95.21	103.08	97.111
111.23	113.46	108.37	99.41	107.85	111.58	109.02	105.26	111.31	108.44	107.97	104.87	107.62	106.28	110.26	107.03	112.92	107.43	107.36	107.83	103.11	106.97	108.65	102.31	118.91	111.8	101.31	109.87	105.14	110.5	102.04	109.85	108.53	104.48	112.99	107.15	108.37	109.36	109.82	106.6	109.87	107.84	106.02	107.08	116.35	106.1	111.88	101.98	109.12	110.2
106.38	113.02	100.57	104.37	103.33	102.53	103.8	109.99	111.52	109.85	105.14	109.57	99.217	104.95	109.41	105.35	105.58	100.77	104.93	99.609	103.41	108.36	105.82	116.39	105.43	108.22	113.36	110.47	111.89	107.34	109.25	105.71	104.05	115.92	111.44	99.861	105.31	106.9	107.84	109.34	108.17	111.47	100.47	109.86	109.24	103.69	98.2	106.75	100.38	107.05
100.34	108.3	108.58	107.72	101.18	109.44	112.75	102.57	102.14	100.46	102.27	98.444	105.59	109.04	103.58	102.99	105.78	109.49	103.8	109.98	112.66	105.11	108.35	103.97	114.9	105.03	112.3	107.94	111.77	100.26	104.87	110.93	105.88	109.6	103.34	106.08	99.85	111.41	106.88	103.62	106.28	102.02	106.61	112.41	103.62	98.947	103.81	105.48	99.896	106.19
107.1	101.75	105.28	106.13	100.76	106.64	100.27	115.55	109.94	103.63	106.38	108.51	108.09	105.2	104	108.01	98.976	106.88	105.1	102.25	106.99	108.98	102.32	108.04	107.96	105.77	108.6	109.59	106.95	109.93	103.01	105.41	102.6	107.88	104.28	109.8	98.078	105.45	108.93	101.51	104.1	107.71	107.29	108.52	111.15	106.22	101.59	102.64	104.11	104.81
112.61	107.1	109.85	105.3	103.71	107.2	104.97	106.03	109.7	107.37	109.24	101.85	99.367	104.05	106.29	107.27	104.91	107.12	109.44	100.08	104.33	106.54	105.74	104.37	109.71	102.45	99.686	109.37	108	105.39	103.88	104.15	97.571	104.58	106.92	106.35	102.57	113.86	103.34	106.21	100.48	102.38	108.83	106.06	109.53	98.167	102.31	106.97	95.576	103.76
104.33	105.77	105.54	108.99	105.98	107.87	105.6	106.02	106.53	102.15	107.36	104.86	107.88	106.23	103.62	108.01	101.63	109.18	105.91	103.05	110.03	102.37	106.61	106.95	106.89	105.28	105.32	104.21	108.97	101.77	107	101.99	103.95	109.54	101.4	103.26	98.633	107.52	106.64	107.03	107.57	102.76	107.04	103.77	109.28	108.79	105.87	103.46	105.47	105.38
110.75	104.12	105.02	101.04	105.43	106.3	107.39	106.71	105.96	105.89	110.23	108.8	103.53	106.7	104.71	100.34	105.03	104.45	107.59	107.3	111.52	100.72	111.34	103	103.59	106.34	106.08	105.06	103.85	101.06	105.64	104.19	105.47	102.53	107.27	100.62	102.9	111.79	100.83	102.94	113.88	104.74	100.98	108.52	106.56	108.65	106.04	110.71	104.51	106.77
97.908	99.657	98.595	102.09	98.41	100.68	96.399	102.45	102.64	101.15	103.73	99.58	101.22	101.88	97.683	96.87	97.875	100.53	95.034	108.65	98.906	100.08	98.806	103.21	99.696	99.972	97.105	97.826	100.14	96.383	100.28	96.85	98.426	103.07	100.74	104.37	99.168	104.76	100.34	97.995	105.58	100.55	95.594	101.99	104.66	107.55	101.11	102.13	96.845	100.06
100.31	105.49	108.38	104.45	106.81	103.09	108.7	104.22	104.99	109.58	108.01	105.56	105.88	113.33	98.562	109.06	108.93	109.38	108.33	109.83	102.46	103.88	103.37	107.47	107.04	110.53	105.12	105.13	107.5	106.65	109.64	104.73	113.96	104.67	109.79	102.82	113.95	110.46	109.16	111.26	110.31	105.15	102.99	105.34	107.82	106.08	102.33	102.7	107.13	106.69
105.63	96.338	101.9	104.56	95.2	99.348	97.416	101.06	92.855	103.47	97.263	103.43	104.83	103.18	96.016	97.987	103.45	99.247	103.1	99.897	104.29	100.21	97.325	102.36	99.778	96.248	100.42	103.52	104.25	101.24	100.44	101.67	103.83	102.42	97.796	99.836	98.619	99.805	99.702	98.106	105.37	102.08	101.04	103.93	104.91	100.17	100.02	99.062	100.3	103.02
101.4	108.63	105.41	107.46	107.61	110.72	106.01	107.25	115.94	110.46	103.63	102.91	101.33	102.31	104.22	108.3	101.34	105.54	110.29	101.94	107.79	104.81	104.55	104.05	102.1	104.13	103.33	107.78	104.19	106.77	101.11	109.88	102.28	105.74	112.87	108.99	104.66	100.47	97.917	107.64	109.01	105	108.75	104.96	102	103.09	106.04	107	110.07	105.14
109.4	111.75	114.93	107.77	113.55	105.13	106.54	111.02	107.57	106.26	103.98	109.87	101.63	113.49	108.04	106.91	108.51	110.75	105.21	110.75	107.76	113.79	111.85	109.48	110.33	109.01	111.41	112.36	107.52	105.23	112.98	112.95	110.19	99.873	103.7	112.25	107.79	109.97	110.57	108.63	108.21	110.84	102.43	111.43	111.85	111.25	109.66	104.43	105.06	114.3
107.89	106.56	113.25	110.43	107.56	104.92	107.91	112.53	115.25	108.94	110.22	106.91	108.16	114.17	102.03	116.91	110.56	105.39	105.98	109.03	105.78	109.86	113.15	107.39	106.36	107.54	102.73	107.81	110.62	103.36	109.87	110.11	111.94	104.89	112.33	114.53	105.97	109.7	107.65	113.73	106.27	104.93	104.3	107.75	104.05	108.39	113.36	112.26	114.24	110.21
108.34	98.15	105.69	106.18	108.92	108.03	112.97	110.07	105.29	115.17	107.45	113.13	109.33	110.25	104.38	102.36	105.92	102.9	102.41	114.38	105.18	102.19	107	107.29	108.44	107.12	108.66	102.14	107.23	104.93	103.36	104.5	103.64	109.13	105.27	104.9	96.65	105.9	104.73	109.89	102.51	102.25	113.66	106.96	106.48	105.53	107.39	103.62	109.4	107.59
107.72	110.59	102.96	106.71	107.21	107	109.9	110	110.4	108.39	108.94	105.69	106.97	106.57	107.65	105.66	109.21	107.92	104.76	98.285	106.99	110.07	111.68	103.8	106.43	101.06	109	104.78	102.82	104.4	107.95	108	109.76	112.25	108.03	106.49	105.11	112.74	104.62	104.22	105.41	110.64	105.3	103.62	116.61	110.05	111.4	111.38	105.04	106.38
100.84	106.24	107.15	106.12	106.21	106.42	101.26	104	103.46	104.38	105.48	100.21	101.79	103.7	105.66	103.24	102.44	103.99	97.57	108.21	103.83	98.372	103.13	101.18	101.34	106.32	99.695	102.74	101.65	107.87	106.55	103.4	101.39	102.11	102.8	105.98	102.61	100.99	105.25	104.24	99.714	99.088	103.6	100.41	99.25	95.516	105.95	104.78	101.1	111.26
97.188	100.77	111.98	101.1	106.84	108.74	104.22	95.753	103.62	102.47	108.54	101.78	109.04	104.65	109.56	108.67	105.55	115.02	105.72	104.64	101.57	111.24	105.57	104.76	107.66	102.53	101.03	105.22	104.3	105.69	107.44	102.2	107.04	111.03	100.67	111.45	107.2	106.92	107.89	102.52	110.24	106.26	105.84	99.768	104.81	103.72	104.55	105.15	105.75	102.3
117.54	109	108.79	109.23	114.18	117.74	112.45	104.59	107.87	114.45	108.29	114.32	102.65	110.23	108.74	114.49	112.47	110.36	116.67	111.99	108.13	108.64	113.24	116.32	114.87	111	111.56	110.56	107.11	122.87	108.81	116.72	112.82	111.15	107.33	112.4	113.47	114.5	109.65	107.61	108.54	108.79	106.74	110.69	116.42	111.02	108.83	111.5	116.36	110.12
100.99	101.95	97.59	98.631	95.766	98.469	104	102.37	105.91	103.03	98.255	102.32	105.12	95.854	98.577	103.54	95.963	98.233	101.29	99.05	105.49	101.23	99.415	102.88	95.997	104.18	105.1	99.205	99.545	102.1	101.21	97.18	100.7	102.46	102.55	98.231	101.67	102.5	97.617	104.25	103.01	100.01	99.423	102.86	99.173	101.59	101.38	99.51	97.026	93.612
97.099	97.864	102.16	100.48	96.443	102.43	93.19	102.14	103.5	98.405	97.123	103.54	94.877	99.138	96.815	100.32	99.012	92.624	97.997	98.165	93.167	99.973	98.447	96.893	97.189	99.502	94.099	99.28	97.466	96.231	103.44	103.28	98.622	105.29	102.73	97.708	106.4	97.167	98.272	96.874	95.915	97.196	102.62	92.038	96.946	101.33	99.623	93.677	93.448	97.959
105.82	101.78	101.97	108	101.9	105.72	109.75	101.68	110.8	105.7	100.96	104.86	103.41	106.01	109.92	102.31	104.47	100.61	109.61	101.84	100.28	107.62	111.79	104.43	109.29	112.61	104.49	113.03	105.22	108.59	101.17	101.13	115.53	100.61	99.68	105.63	110.12	107.13	103.97	107.27	103.11	108.23	103.76	106.19	104.02	101.64	110.54	109.89	104.48	106.87
104.51	100.13	96.101	103.17	100.1	96.826	94.486	99.096	95.223	100.84	104.14	103.42	99.701	98.896	101.46	100.77	99.409	94.059	95.924	96.922	103.6	99.88	95.707	95.485	107.35	98.37	96.39	99.076	103.64	98.798	99.989	99.134	101.52	100.08	99.147	101.32	99.685	98.748	97.777	100.19	93.24	102.23	99.641	100.34	102.68	101.95	90.664	100.65	95.117	94.833
106.44	113.1	105.99	105.22	104.47	107.19	101.51	101.53	108.68	112.4	102.5	109.46	101.53	104.02	104.63	102.51	105.44	100.3	110.38	104.16	112.77	103.21	109.73	103.72	114.34	105.48	113.3	102.95	108.51	110.59	107	107.08	107.16	101.28	107.27	109.74	108.36	103.02	108.65	103.77	111.06	107.52	106.67	107.22	111.1	108.46	108.01	107.56	108.92	102.74
106.18	106.61	104.41	104.57	110.09	105.55	108.56	109.38	103.29	106.86	102.3	107.51	114.11	105.07	105.98	105.13	103.48	98.901	102.44	105.6	105.16	101.08	109.85	108.13	110.94	100.87	108.43	104.39	96.691	103.55	111.57	101.87	109.6	107.6	102.91	106.62	108.74	106.58	108.56	103.94	111.17	104.43	101.11	103.97	108.38	99.987	108.15	102.66	102.36	105.28
106.15	106.69	106.56	108.51	105.25	103.46	109.1	105.39	108.52	107.07	102.13	100.36	107.95	109.03	110.25	104.6	102	108.5	106.32	104.41	101.39	105.28	100.91	106.46	111.1	104.7	103.18	107.46	107.16	103.75	103.16	111.57	106.02	106.64	113.47	104.56	110.26	102.58	106.82	101.64	104.19	106.4	101.45	106.02	108.39	108.01	101.79	100.34	103.85	107.49
103.18	102.92	107.62	104.89	110.87	115.33	106.06	108.32	103.12	105.31	114.16	102.86	107.3	108.95	103.24	106.04	107.82	107.79	102.82	100.99	104.01	101.06	101.36	101.46	97.391	104.25	106.4	107.2	107.83	105.2	104.03	107.36	103.27	99.4	111.1	113.02	104.39	108.04	100.89	107.23	112.13	109	107.83	104.66	106.22	109.65	105.6	104.26	103.19	112.38
108.53	107.33	112.54	109.12	102.81	106.7	106.93	104.78	106.55	109.78	110.46	110.57	106.14	107.78	112.67	108	106.49	112.06	103.61	110.4	111.2	109.2	106.15	100.42	106.61	103.88	107.07	109.89	110.12	105.78	107.74	106.69	116.77	112.13	105.67	110.38	109.09	111.19	111.8	104.56	107.7	118.35	105.38	105.92	104.17	107.38	110.51	108.11	105.39	100.97
108.49	109.83	108.55	104.77	108.32	107.07	110.15	107.05	109.22	105.19	107.42	107.63	105.38	109.56	107.91	109.95	107.85	109.38	110.08	107.77	111	112.51	105.39	108.12	111.43	113.93	110.54	103.57	108.99	106.35	109.11	106.31	103.59	107.02	101.79	107.22	105.72	113.78	109.17	105.83	106.64	103.2	106.2	106.26	115.38	102.41	104.59	101.97	111.54	106.32
102.66	108.72	105.1	108.66	101.53	102.31	100.13	115.14	109.98	108.2	105.62	106.81	105.8	110.76	104.75	107.87	105.69	101.9	110.42	107.44	110.53	111.97	105.33	101	108.55	104.08	112.93	110.33	109.22	104.91	107.77	103.03	101.29	103.51	99.649	106.95	111.38	102.68	115.63	107.66	101.71	105.67	109.5	107.11	104.39	106.21	102.38	107.74	105.62	109.59
97.924	114.53	110.41	104.34	105.81	108.73	108.42	108.23	110.36	103.37	109.34	104.79	112.75	110.28	106.59	101.09	108.6	106.97	105.5	105.7	108.01	108.57	103.59	108.03	105.47	110.35	113.3	118.62	107.98	111.38	110.21	107.97	103.45	109.02	107.9	104.89	112.52	102.56	106.65	102.2	108.49	110	112.45	99.647	109.75	107.26	101.97	109.58	110.71	108.92
106.46	104.78	107.69	104.86	107.65	102.08	105.74	106.76	104.26	104.84	110.22	100.3	111.18	98.827	103.09	102.48	113.25	103.58	103.97	106.54	106.49	110.65	102.83	102.56	105.9	109.31	105.49	107.86	107.12	105.65	103.67	107.55	107.55	105.73	105.33	99.833	105.96	110.67	101.86	106.86	108.14	103.17	111.82	108.29	100.42	105.48	98.704	110.68	108.28	103.52
106.34	107.79	101.25	104.42	108.13	103.61	111.64	101.13	107.88	104.9	103.5	102.61	106.18	105.26	103.08	110.85	109.28	104.8	106.87	107.38	101.8	102.03	104.55	105.29	106.41	109.29	99.294	104.85	104.4	105.5	108.59	97.479	101.97	107.63	105.67	108.78	102.88	100.35	105.31	104.64	105.59	106.61	102.69	102.74	103.73	104.07	98.402	102.17	105.31	100.55
106.02	108.6	109.5	110.09	99.363	110.19	112.67	111.99	106.69	109.24	110.97	111.5	112.25	106.94	111.59	106.53	115.9	110.91	105.98	111.22	111.5	109.61	107.74	106.48	112.86	103.6	106.56	105.67	105.84	108.92	113.18	106.57	107.45	103.87	112.45	104.01	105.27	107.57	107.46	110.28	111.31	103.22	107.42	111.48	99.874	100.96	106.05	105.8	110.77	112.67
105.43	102.86	106.08	97.654	102.3	98.172	106.83	98.362	104.18	106.61	105.11	107.29	103.86	102.2	106.04	107.58	106.77	107.69	103.89	107.01	104.25	101.98	105.47	104.3	111.11	103.72	106.51	103.5	106.23	104.49	101.97	105.76	106.31	102.82	108.1	103.73	109.71	105.99	104.34	105.85	107.87	101.76	106.2	98.738	109.74	105.97	105.41	108.27	112.68	107.61
105.64	108.17	101.25	112.18	104.01	109.44	106.81	109.56	104.55	107.48	104.62	108.02	114.3	107.39	111.6	107.49	100.07	102.21	105.41	106.18	108.57	95.45	105.6	108.87	112.39	109.75	108.78	98.388	103.02	104.12	103.82	104.79	101.97	106.58	110.03	109.62	106.82	104.19	106.29	107.98	110.17	108.19	104.47	109	105	103.04	107.41	113.13	107.17	106.14
102.39	107.06	106.65	103.5	111.11	113.48	107.5	103.02	106.37	105.66	107.51	109.57	108.51	106.03	110.44	106.34	104.95	107.59	112.6	107.67	110.71	104.42	110.95	108.67	113.85	108.87	110.32	100.85	106.27	107.2	109.66	115.49	109.71	110.2	109.56	113.71	103.94	100.86	104	104.76	107.98	106.75	109.74	105.29	112.41	102.73	105.89	106.37	113.16	109.89
102.67	107.53	105.85	108.31	109.09	112.23	108.67	109.61	109.74	103.46	99.252	104.79	105.24	107.54	114.68	108.01	114.1	103.12	105.56	105.45	100.96	108.99	111.71	107.43	107.73	110.94	108.02	107.67	101.23	106.57	105.23	110.37	107.55	110.96	107.19	111.29	105.6	105.58	104.77	114.95	118.4	105.91	115.1	106.86	107.5	106.25	107.22	109.12	107.25	112.79
105.64	108.53	105.07	103.23	105.48	107.93	106.08	110.5	102.91	112.7	110.47	105.74	102.5	105.01	112.67	105.7	107.43	105.42	106.53	111.5	112.94	112.71	108.72	104.86	103.7	107.83	112.47	105.65	110.03	113.71	108.95	111.95	102.85	106.99	111.09	106.46	111.92	111.23	107.18	108.69	106.8	107.37	107.66	103.77	107.46	113.25	104.02	111.79	108.15	107.34
96.317	98.517	95.779	97.39	97.436	92.732	96.965	99.72	100.66	100.24	100.72	95.715	100.6	99.376	98.214	100.87	98.046	103.21	97.478	97.637	98.739	100.69	99.989	97.367	99.898	98.773	96.243	92.169	94.015	98.499	96.112	96.024	94.686	93.401	103.05	97.104	93.283	100.76	98.085	98.35	93.062	98.029	103.73	97.927	103.2	93.359	98.533	98.713	102.4	100.81
102.34	103.68	111.02	97.083	108.08	105.88	100.56	102.05	103.95	107.35	99.041	99.034	99.595	100.27	103.26	103.77	98.595	99.023	106.65	99.813	103.52	102.66	100.65	101.65	104.6	103.94	106.16	101.24	101.07	100.44	101.9	100.85	102.68	100.54	107.61	101.68	101.57	106.88	109.87	107.06	99.63	101.5	98.589	105.07	99.275	98.613	102.02	107.38	104.58	107.03
93.782	99.795	95.572	97.249	101.01	96.63	98.701	97.36	96.105	91.571	97.864	101.49	99.425	97.091	100.4	95.866	103.57	99.963	94.444	98.502	96.703	91.426	94.756	97.03	97.601	93.43	103.1	96.144	100.09	90.331	101.8	99.838	101.11	94.549	99.039	91.483	100.06	100.25	95.882	96.519	91.709	96.588	96.349	98.922	92.466	102.46	95.904	99.01	97.434	96.222
101.9	99.79	99.208	94.911	102.31	98.909	96.524	97.78	99.605	91.859	97.183	95.527	99.741	100.56	100.04	94.219	100.21	99.92	99.402	98.526	97.535	99.601	97.936	103.02	102.51	101.92	95.595	104	104.18	96.567	98.753	95.186	96.798	98.924	95.242	101.81	103.85	95.327	102.37	97.617	93.442	98.888	98.733	100.25	98.587	101.28	95.422	93.846	94.222	91
109.61	98.077	109.85	102.09	104.06	105.11	102.8	103.68	105.42	104.55	105.64	103.08	103.85	109.23	106.67	106.1	109.78	103.92	106.41	102.2	99.155	108.34	107.89	107.06	105.46	102.16	108.66	104.37	115.34	104.57	104.64	100.09	105.86	110.61	101.61	106.38	99.182	107.36	111.31	102.91	111.57	106.45	103.75	111.97	101.92	113.79	107.29	108.6	105.37	103.86
97.082	102.17	103.41	99.492	100.35	102.12	100.77	103.57	97.474	105.26	102.47	104	93.35	95.708	96.628	100.21	99.823	98.812	98.988	103.94	99.659	99.277	101.98	102.18	97.79	98.396	102.52	104.8	100.18	101.26	99.496	102.09	96.99	97.518	102.6	103.95	102.04	95.135	103.15	99.652	99.178	99.785	99.379	97.659	95.238	100.17	100.25	104.6	102.77	107.48
96.415	101.42	102.33	99.643	97.976	94.378	104.67	97.485	104.5	99.768	102.94	99.374	104.23	104.78	99.001	108.1	102.1	96.211	97.143	98.131	101.21	94.73	98.072	98.743	96.241	104.06	102.28	105.81	100.32	101.19	101.32	101.99	100.77	99.289	102.42	97.379	102.18	94.072	98.932	104.64	100.69	95.055	102.63	97.299	103.23	100.45	100.07	95.224	102.36	97.013
101.59	106.97	110.36	112.4	105.86	114.24	103	104.32	98.649	102.05	107.78	102.52	103.01	99.654	107.24	102.95	100.38	112.04	106.02	102.96	105.86	104.9	107.73	102.12	105.38	107.21	106.2	103.09	104.16	111.32	104.81	106.4	103.43	104.99	106.28	109.11	105.03	107.69	108.14	109.81	103.9	107.09	105.99	104.22	103.73	100.65	106.49	107.29	106.07	104.09
98.301	98.66	101.03	97.828	110.06	101.65	96.672	101.69	100.97	96.672	100.35	99.253	101.13	105.53	95.361	100.53	99.27	105.03	101.6	99.892	99.282	107.38	103.43	98.925	100.95	103.58	101.23	94.897	98.13	97.125	97.533	100.56	99.767	93.824	100.61	98.093	98.556	97.629	101.98	97.894	104.95	102.34	97.164	104.23	91.03	101.22	101.16	94.964	103.21	100.59
98.048	102.54	101.02	97.657	96.84	98.586	99.51	98.097	89.116	96.815	95.582	99.413	97.985	100.02	93.69	94.004	98.34	96.39	92.758	98.585	92.797	101.89	100.07	101.31	98.187	98.937	92.878	102.28	100.68	91.545	96.658	102.06	101.54	97.535	102.52	94.594	96.399	95.487	98.839	99.474	94.829	97.148	102.62	100.45	101.11	97.825	96.963	93.838	100.48	95.809
107.85	109.9	112.17	104.72	108.68	115.11	107.73	107.76	107.98	107.08	109.51	107.43	101.37	106.64	108.17	104.25	109.28	113.99	105.82	111.29	111.56	104.75	105.18	106.5	112.64	105.42	105.64	108.67	106.84	100.9	105.8	107.08	111.88	110.96	105.82	102.54	103.44	105.08	108.82	106.32	97.162	104.41	107.63	107.11	108.49	112.43	111.39	105.93	104.03	103.9
102.26	101.26	104.66	99.393	102.41	100.23	102.42	112.37	99.596	105.3	109.91	103.06	109.79	98.145	107.64	109.84	102.6	101.99	106.58	100.25	104.99	103.67	106.23	101.9	109.4	100.13	103.69	106.52	101.82	106.51	102.53	105.52	102.16	111.04	110.7	101.59	110.62	108.81	111.04	108.61	103.13	109.79	106.65	108.76	100.98	113.69	100.95	109.68	105.58	103.24
105.73	98.896	102.51	101.58	102.12	103.39	102.29	102.41	96.748	105.17	100.28	108.29	102.13	105.46	99.688	95.773	102.76	103.97	99.657	99.909	100.37	103.12	107.13	101.85	103.47	99.768	98.269	97.898	98.855	101.84	106.15	109.58	99.135	104.29	108.37	101.67	106.34	101.97	104.34	112.04	108.4	98.819	103.64	108.41	101.51	102.82	101.38	99.441	101.37	101.28
105.05	107.34	108.8	109.87	102.63	108.21	105.05	114.42	104.73	101.11	102.62	104.41	108.39	101.21	102.78	101.11	110.93	105.61	103.11	105.51	103.51	101.46	106.88	111.45	105.69	106.75	105.62	104.28	105.68	111.82	104.13	105.8	108.73	113.82	107.86	105.85	105.32	106.23	102.33	100.8	105.43	112.34	107.71	103.46	115.77	107.71	105.33	108.21	108.37	109.17
108.27	99.812	107.6	113.47	103.47	105.19	105.5	104.22	106.72	107.16	105.34	106.14	106.64	100.32	102.71	104.1	99.622	108.23	105.09	104.72	108.11	113.02	112.22	106.8	105.16	107.81	102.16	106.87	103.48	103.11	100.92	107.86	99.794	102.56	101.69	108.63	107.91	106.76	101.19	105.95	107.06	107.28	107.62	105.51	110.2	109.12	105.3	110.51	105.28	102.59
109.04	112.1	111.67	108.26	110.34	106.2	111.34	109.1	101.57	108.84	104.67	113.2	103.94	107.11	107.6	100.81	105.83	108.61	108.52	106.54	100.74	108.15	110.55	104.27	108.89	106.83	109.57	102.94	105.99	106.89	109.7	109.63	106.95	105.23	104.46	103.11	106.85	109.93	102.69	110.94	109.44	107.91	104.55	108.84	109.75	110	107.11	103.06	112.08	111.2
100.78	105.65	108.03	111.89	102.12	103.72	108.26	107.36	104.81	108.86	109.65	102.73	102.04	111.85	112.16	106.37	97.982	108.27	98.071	106.11	102.49	104.5	99.133	104.81	107.28	103.11	107.95	108.3	100.1	99.094	106.68	105.5	104.76	107.26	105.88	110.26	106.85	109.47	103.35	98.629	109.69	108.51	107.49	101.34	101.52	107.54	112.85	107.62	107.15	111.46
101.54	109.14	105.01	105	104.28	102.57	109.2	106.59	105.52	112.67	108.27	110.7	105.65	108.09	107.78	107.27	105.7	108.13	107.38	105.24	103.57	109.54	103.17	105.97	101.92	94.688	103.77	106.53	106.59	108.09	105.14	104.04	110.39	104.51	106.02	107.81	107.07	108.85	104.94	107.48	104.61	105.91	105.54	107.83	103.84	108.28	103.4	107.09	103.63	100.07
97.645	100.55	104.8	96.951	101.83	100.83	96.767	99.616	99.021	104.63	95.821	100.58	97.627	96.769	106.18	96.605	103.43	97.727	97.604	98.502	94.309	98.757	103.75	94.937	93.893	99.705	99.104	101.4	94.463	99.329	95.794	98.416	100.9	103.54	103.56	98.412	102.85	92.973	98.56	96.958	94.109	97.333	101.01	101.06	94.114	101.05	94.648	96.487	104.84	100.9
110.13	111.28	105.15	107.75	112.12	110.26	111.96	106.46	106.05	108.68	109.1	108.79	106.97	109.24	108.99	106.81	104.34	106.65	106.59	106.19	109.78	105.7	112.79	103.56	109.57	106.33	107.86	107.02	101.07	113.18	111.21	104.94	109.42	110.59	111.24	113.01	103.9	113.33	111.6	108.37	110.13	111.52	104.49	103.71	106.64	106.78	108.89	106.53	102.85	113.51
106.35	112.41	107.14	109.32	106.05	105.86	99.488	102.89	109.21	110.88	102.12	100.26	107.01	108.53	106.83	110.82	105.15	105.41	104.16	108.18	110.98	101.18	105.37	106.96	108.88	103.94	104.95	108.18	103.09	101.97	108.27	109.03	105.2	111.84	108.59	103.46	105.99	100.81	102.05	102.5	114.07	106.92	96.417	105.57	109.01	110.73	105.9	106.2	103.35	103.85
107.52	111.06	105.2	104.84	110.62	105.38	104.1	104.56	98.798	107.31	108.72	107.72	103.38	112.73	106.68	101.39	107.07	104.66	101.68	101.98	99.428	104.91	107.74	106.96	101.12	102.96	107.09	106.83	108.49	100.08	105.56	104.42	104.11	114.75	104.07	108.77	104.11	111.52	106.47	108.38	107.88	104.17	105.85	110.02	107.39	104.78	104.23	104.09	103.01	112.5
106.17	113.08	108.51	105	109.1	110.26	111.55	113.9	106.17	103.63	106.99	106.57	108.81	111.67	109.78	105.98	108.47	102.53	107.71	107.56	107.39	112.81	111.55	105.24	113.61	104.99	111.56	110.26	110.07	109.51	99.21	114.74	110.39	107.29	105.73	108.77	110.57	105.83	109.62	104.77	108.31	109.95	105.43	108.55	106.48	105.35	108.42	110.09	112.56	106.29
105.45	106.15	102.45	105.01	105.99	109.63	103.3	107.83	101.33	106.82	105.54	104.33	111.3	104.05	102.32	104.63	107.77	101.39	108.22	103	108.48	109.66	105.64	105.51	105.7	106.4	106.86	107.85	108.92	109.8	105.69	112.86	105.24	99.808	107.48	107.99	105.36	105.87	107.88	104.16	101.73	111.87	108.99	106.66	108.76	103.16	104.45	107.48	105.79	104.14
105.55	106.9	102.06	106.54	110.7	106.84	107.77	109.4	108.37	108.11	108.36	106.2	105.99	104.59	107.13	110.64	104.71	108.7	107.5	112.12	109.59	108.7	110.39	104.52	112.25	108.05	108.91	106.12	110.58	109.79	110.45	99.21	108.24	103.15	102.73	107.07	113.1	109.03	105.96	111.05	110.46	108.09	111.49	107.65	110.07	113.25	103.36	105.91	105.27	105.15
103.74	112.04	106.07	104.88	107.07	107.9	105.43	110.65	110.6	105.87	110.07	107.5	100.7	109.65	106.83	110.9	105.76	106.67	105.43	107.8	106.37	107.66	103.9	110.38	103.86	101.45	103.25	109.98	104.48	111.67	111.47	111.4	108.12	105.42	104.97	101.9	106.28	113.55	105.47	108.76	108.67	107.39	103.29	104.3	106.73	107.54	103.75	106.19	107.83	102.83
102.35	107.19	109.18	110.71	108.56	108.87	103.48	107.84	107.77	107.09	96.117	101.14	102.75	101.66	108.37	105.3	107.2	108.52	105.6	106.34	96.162	112.35	102.82	104.99	108.34	106.35	106.24	110.16	104.26	98.261	104.46	103.37	102.22	104.76	109.81	115.53	105.02	114.43	100.66	105.57	103.49	108.76	109.72	113.68	109.08	102.87	111.86	107.81	107.08	110.28
104.98	106.11	103.95	109.59	104.74	100.44	101.72	103.67	110.82	112.13	108.03	109.46	102.42	105.42	105.41	119.61	100.06	104.73	107.66	103.14	103.11	106.86	102.66	104.68	112.31	107.16	104.9	100.55	102.17	105.41	108.55	107.84	106.43	103.32	100.95	112.24	96.606	108.46	108.53	108.75	107.41	112	110.05	102.94	106.32	104.33	105.85	104.28	103.22	109.18
94.254	106.12	96.722	95.858	103.85	105.68	102.16	100.13	98.043	95.495	98.936	103.36	103.75	99.237	99.903	99.804	97.773	99.191	95.613	100.14	101.81	106.14	98.591	102.3	97.645	97.955	97.692	95.507	105.14	103.13	97.833	101.04	99.338	100.63	96.559	99.573	100.35	94.342	98.288	97.321	105.58	98.205	98.843	98.335	98.1	105.08	94.431	103.19	99.453	99.086
105.82	109.03	104.89	100.77	98.679	105.8	106.31	105.14	103.44	106.85	106.66	105.44	103.45	109.54	99.568	110.23	103.32	104.51	107.03	113.43	104.08	109.16	107.85	108.31	107.6	101.46	110.59	107.7	104.94	103.26	98.524	101.43	104.22	112.1	108.83	103.87	109.72	107.48	107.07	103.43	105.22	101.61	105.57	110.54	107.42	104.64	107.13	105.53	98.384	107.28
106.99	100.57	105.34	104.21	104.95	107.24	101.45	110.13	109.47	107.51	101.17	105.88	111.54	101.76	107.28	111.39	105.19	98.148	102.35	108.7	112.94	113.05	110.99	111.35	108.64	112.57	105.58	103.85	102.55	105.4	110.24	105.11	102.02	110.47	98.312	104.28	113.4	109.83	105.75	105.74	109.01	105.14	112.12	111.02	106.19	104.08	110.3	107.15	108.39	104.48
111.84	107.15	110.13	108.38	112.17	103.48	105.22	109.19	105.22	110.1	112.83	104.42	102.77	105.33	105.98	110.82	105.64	106.56	105.93	109.33	104.6	109.9	113.82	110.83	114.79	107.08	103.61	108.26	107.2	107.26	107.64	113.83	110.65	108.49	105.66	105.42	106.49	108.65	107.39	111.94	107.23	111.91	105.24	110.52	113.93	108.97	109.34	108.87	106.57	104.69
110.59	102.84	104.9	108.6	104.98	112.31	107.3	106.15	108.99	98.32	104.37	111.18	105.3	103.32	111.11	109.78	112.86	100.89	106.21	105.52	100.79	109.24	104.91	107.91	104.13	109.2	100.84	107.82	107.97	107.43	103.73	111.17	102.04	112.74	112.84	112.13	111.07	108.24	109.42	107.33	104.35	102.55	115.06	107.04	108.16	101.4	105.43	106.59	102.65	108.7
109.39	106.79	103.99	106.36	110.28	108.21	112.79	108.31	105.53	110.08	110.18	108.49	106.53	109.7	110.64	110.54	111.53	104.02	106.48	104.99	108.32	109.14	110.09	107.05	106.88	103.54	107.56	106.3	106.94	109.14	109.38	104.04	113.69	113.06	104.49	107.17	112.39	107.59	103.58	110.15	110.27	107.59	108.19	109.72	104.62	112.6	106.74	109.49	102.81	110.28
109.07	95.459	103.62	105.67	103.39	98.903	97.156	94.405	98.901	96.197	102.71	98.74	101.4	97.419	96.578	100.58	101.38	98.537	99.121	91.668	104.78	105.74	107.31	102.59	106.19	101.31	96.696	102.11	103.86	103.25	97.591	104.27	100.25	95.658	102.26	100.75	103.59	102.02	103.97	102.53	106.43	101.09	95.047	94.946	101.67	96.315	102.33	103.71	102.35	97.973
115.08	99.071	105.98	103.11	112.18	107.09	108.06	112.3	106.04	106.78	104.86	104.45	107.75	104.23	104.57	105.05	106.64	104.48	102.91	103.59	109.95	107.68	111.29	108.45	107.85	108.49	102.59	100.5	105.23	108.54	104.49	111.75	105.01	100.32	108.17	109.89	107.7	105	105.39	105.5	107.38	104.76	103.89	103.52	102.8	106.56	100.71	104.16	105.03	104.03
111.99	112.78	101.62	109.85	107.28	92.686	114.17	105.53	104.31	104.81	103.34	105.73	102.36	111.13	103.02	103.52	103.08	102.3	108.3	100.53	107.33	98.644	102.75	100.8	105.65	103.37	110.4	103.22	109.93	102.47	103.38	105.48	108.78	101.18	107.9	107.3	108.09	100.05	106.66	105.78	108.7	104.54	110.97	105.15	111.46	107.79	106.18	109.86	110.96	113.51
96.134	103.33	104.5	98.036	100.08	99.29	102.15	97.992	100.04	94.198	94.091	101.7	96.255	95.498	103.29	102.9	97.941	100.74	99.023	92.738	103.79	102.02	102.72	99.018	93.901	95.58	96.263	96.55	97.01	104.04	95.597	94.181	105.95	93.877	104.61	102.26	101.73	101.99	94.407	98.746	102.43	101	103.65	93.599	100.35	91.955	97.324	94.979	101.46	97.691
108.33	112.44	104.75	110.27	105.71	109.21	110.46	109.7	106.15	110.59	100.16	109.55	104.88	104.44	110.1	110.35	109.1	105.55	108.26	108.18	104.66	105.34	109.57	107.38	106.19	105.5	105.11	107.95	106.37	105.72	108.93	108.67	105.38	112.76	106.11	113.18	110.86	101.5	106.93	104.32	109.09	108.73	104.16	106.74	108.94	111.11	106.07	101.1	102.63	116.6
107.06	108.79	100.87	110.82	105.7	107.67	112.61	106.55	111.51	106.63	104.35	103.89	109.24	109.04	108.01	104.18	112.13	111.95	104.42	106.87	110.7	108.4	103.65	105.43	105.21	104.85	105.95	109.34	100.22	105.43	104.25	100.93	105.19	107.22	110.94	108.33	106.93	102.08	109.49	105.85	107.39	106.71	108.34	106.66	102.19	108.55	105.11	101.71	110.09	107.97
107.84	121.1	114.86	112.35	109.88	107.37	103.32	110.74	110.81	114.23	108.92	103.01	108.91	112.61	102.5	104.17	108.65	104.6	109.96	104.44	105.45	103.08	107.96	107.41	111.66	102.33	108.84	111.85	107.61	108.41	116.4	109.06	105.15	107.66	110.76	102.55	111.06	107.58	105.79	114.93	112.98	107.74	107.84	101.04	112.13	106.71	106.93	109.98	113.69	105.33
105.42	105.78	106.77	110.2	102.31	104.19	100.87	100.52	107.09	108.97	99.807	96.266	109.57	105.42	110.59	103.31	110.73	104.41	105.07	104.31	102.8	98.557	108.89	100.81	112.56	105.56	102.25	102.5	106.37	103.18	105.42	100.79	102.24	108.47	105.1	100.05	102.16	111.35	106.8	104.62	108.73	105.03	107.15	102.3	104.56	102.38	107.43	111.05	107.32	106.32
103.55	97.232	94.122	103.51	93.21	100.07	97.807	90.596	95.544	101.93	96.837	92.808	95.554	98.906	101.22	102.79	98.87	93.406	97.679	98.609	94.682	95.247	99.457	93.738	99.456	96.866	101.81	100.77	96.076	98.121	99.996	105.2	95.387	91.833	93.976	96.436	95.532	92.801	92.586	93.662	98.97	104.18	100.7	99.208	94.837	96.582	100.03	104.27	95.848	99.365
101.79	98.762	97.644	99.658	98.727	99.242	101.62	99.705	101.61	105.45	100.95	99.331	102.16	103.98	100.31	99.214	100.2	96.571	98.903	104.54	92.601	101.89	103.32	101.31	105.07	100.58	97.29	102.8	95.945	95.645	103.55	106.61	100.4	105.63	104.2	99.575	99.868	99.365	96.928	94.646	100.58	98.576	95.721	94.352	103.13	99.625	102.44	106.95	92.61	108.57
115.33	109.93	105.38	107.93	103.85	111.38	104.87	108.7	104.7	107.7	104.07	105.95	106.66	107.18	108.02	108.38	107.1	104.1	104.3	113.26	104.65	113.48	104.08	102.85	114.4	105.92	104.44	105.79	103.34	104.74	102.15	109.07	98.607	110.11	108.82	109.65	107.19	105.07	98.912	107.44	104.61	104.58	101.92	107.01	101.37	107.49	111.76	101.71	107.78	105.33
96.518	95.006	95.189	98.053	95.849	93.378	97.429	93.35	95.551	98.886	94.339	99.08	101.36	103.85	96.123	103.46	95.78	97.775	88.353	100.79	96.048	97.135	101.22	90.472	104.02	94.685	96.202	95.545	99.929	96.565	100.49	96.839	94.759	102.88	103.05	93.535	95.41	98.754	104.57	90.276	98.183	98.833	98.557	98.547	97.678	94.234	99.278	91.574	103.01	91.391
106.3	109.48	107.58	103.72	106.12	109.7	110.47	105.32	107.12	109.7	99.883	112.54	109.63	107.98	104.16	94.99	106.02	108.26	104.86	114.36	106.07	102.99	103.95	113.69	105.52	111.62	104.03	101.62	106.77	106.35	111.1	102.66	107.6	109.95	103.73	105.76	107.56	102.43	105.2	109.38	109.39	106.04	106.41	105.66	106.87	106.44	107.12	107	104.27	110.63
108.42	103.58	106.81	107.76	110.14	105.71	110.81	109.42	107.97	105	104.63	110.85	111.23	107.15	107.04	116.95	106.42	108.27	102.46	115.42	107.55	110.43	110.67	106.97	104.49	108.51	112.36	109.01	107.5	111.74	109.2	113.21	110.81	112.08	109.92	110.07	109.05	107.88	105.75	110	111.56	113.29	98.861	113.13	111.15	107.91	104.24	107.87	108.13	107.36
106.02	106.2	104.23	104.8	103.97	104.88	111.64	107.66	107.05	101.78	99.58	102.23	106.35	110.22	106.84	104.35	104.43	103.74	114.76	108.24	105.75	101.29	102.36	106.17	107.09	105.32	108.87	101.25	104.97	103.36	105.65	100.41	110.86	108.75	104.02	107.68	105.03	102.32	109.34	110.03	109.95	109.79	106.32	110.54	108.69	101.15	103.89	102.57	97.023	97.52
106.95	115.2	115.13	108.4	114.29	110.9	114.27	110.99	110.02	112.6	109.54	111.81	112.7	112.75	112.41	109.89	111.4	113.42	110.9	108.34	112.06	109.38	110.91	109.25	110.94	111.79	110.92	115.6	104	110.94	115.55	112.33	111.35	106.16	109.95	107.7	110.26	109.06	114.07	107.43	107.68	112.84	109.85	114.1	110.78	104.92	110.7	112.27	106.98	103.66
97.667	96.962	97.983	95.421	98.911	91.559	96.988	105.13	96.774	105.03	97.043	96.735	98.092	93.692	96.886	97.298	98.58	100.8	103.06	94.343	104.28	93.376	94.882	101.21	96.685	96.702	99.893	100.29	102.11	100.94	101.1	95.239	96.184	100.97	95.427	97.312	102.05	100.53	100.04	97.599	93.593	96.884	97.716	102.78	97.625	100.39	94.392	97.051	95.035	97.203
97.117	94.66	103.38	96.692	92.659	100.57	98.431	90.609	92.283	94.468	98.928	97.804	97.524	99.917	95.395	95.787	93.636	96.06	103.88	98.401	98.313	97.904	95.448	100.16	94.282	93.531	94.036	96.815	97.737	94.767	96.983	98.379	94.905	97.437	95.075	96.781	93.829	104.47	100.17	96.42	96.704	94.881	97.178	92.907	98.226	103.02	94.623	90.33	95.618	93.655
107.6	108.93	108.66	104.3	109.88	106.23	111.41	107.99	104.13	108.77	101.35	108.09	113.14	108.05	112.79	109.45	102.43	100.96	104.53	109.29	111.98	110.83	112.06	101.36	103.31	109.21	105.34	104.25	105.1	106.39	102.86	114.3	106.09	102.54	108.95	106.82	105.46	105.93	101.45	102.12	109.15	97.433	98.797	108.06	102.77	102.34	112.02	108.35	104.06	111.58
107.88	108.26	105.44	106.38	103.05	105.88	105.96	105.39	105.38	108.62	103.67	106.92	103.63	105.98	102.64	104.34	106.71	104.07	107.37	106.73	104.7	104.14	100.72	110.83	106.2	105.99	109.12	101.72	102.71	106.99	101.68	104.45	106.82	99.861	106.35	112.28	106.86	107.45	101.11	99.469	102.74	105.96	105.82	106.9	105.98	105.77	107.62	116.33	108.98	104.18
107.3	109.24	112.68	113.2	114.35	111.94	104.57	107.62	103.74	113.09	113.54	111.23	109.56	113.44	109.01	111.54	108.73	110.82	109.36	108.2	108.21	109.89	106.82	109.43	108.47	117.59	108.9	103.2	107.95	108.11	110.14	117.98	114.01	108.2	109.52	109.57	113.64	111.65	113.51	107.18	110.11	112.77	111.27	111.38	109.69	110.08	106.69	117.79	114.7	110.79
100.94	97.238	101.38	99.867	104.58	94.859	100.14	94.059	94.249	98.078	94.896	97.47	101.02	96.408	99.604	97.41	98.909	100.25	93.83	103	94.61	98.417	93.487	99.454	95.858	98.512	96.403	97.108	95.785	97.819	99.594	99.283	98.161	96.228	103.53	99.988	104.69	104.81	95.975	102.47	101.08	103.89	98.638	96.886	95.341	101.95	100.09	100.13	100.72	97.448
94.168	101.08	97.408	102.12	91.693	99.861	95.612	103.09	99.549	98.89	100.87	96.937	96.657	96.739	92.424	99.076	103.51	98.992	94.103	97.077	100.23	97.744	107.9	98.822	97.089	99.376	95.838	96.242	98.293	99.767	98.567	96.274	91.987	96.35	97.947	106.75	98.105	92.753	94.571	100.73	97.169	97.889	96.66	97.351	94.186	97.525	96.164	98.776	96.586	98.557
104.47	96.755	105.47	98.705	98.397	105.39	103.01	104.39	99.43	97.654	97.324	93.822	96.564	100.54	96.635	100.13	91.406	100.44	95.746	100.76	104.72	97.856	97.365	99.208	99.92	102.57	104.69	104.52	101.45	95.14	96.969	97.285	101.07	94.094	104.53	98.411	99.78	100.04	95.592	102.87	105.68	104.12	103.01	101.77	100.9	100.46	103.38	101.62	106.82	96.349
113.15	107.92	108.14	105.19	108.27	104.43	107.5	110.14	101.33	109.06	108.27	103.29	109.63	107.6	103.97	100.6	101.61	107.11	105.09	107.95	105.07	108.51	103.65	97.534	102.53	107.36	110.02	106.72	106.96	103.97	105.01	102.94	106.15	102.53	105.14	104.98	104.63	107.08	109.72	104.06	103.12	105.69	103.09	110.29	100.9	101.92	105.45	102.53	105.22	110.5
99.711	96.027	95.513	97.305	95.627	100.55	99.133	95.783	97.827	100.73	92.407	98.313	106.86	103.11	98.307	96.295	99.213	102.28	98.44	96.99	96.508	102.51	102.45	104.69	96.698	91.733	96.125	93.166	97.952	100.1	97.814	94.66	98.466	100.76	98.08	103.36	96.987	91.357	95.544	97.932	96.355	100.08	102.92	98.272	94.063	92.862	99.038	96.813	99.929	101.97
103	97.297	98.587	99.673	97.078	109.88	99.154	107.05	95.461	101.33	100.46	96.17	95.758	97.825	96.831	99.3	95.462	104.5	102.91	89.032	101.73	98.711	97.948	102.41	100.49	96.719	98.21	103.97	104.13	102.58	98.508	100.59	101.24	99.654	100.92	101.17	98.056	96.638	109.33	98.894	97.513	102.99	97.148	96.815	102.49	104.7	103.82	98.277	101.19	99.787
109.29	112.9	104.05	115.05	111.71	110.69	109.71	106.32	99.184	112.55	110.03	107.38	108.09	99.511	105.25	107.41	110.53	106.91	102.24	102.4	109.71	104.82	104.14	106.54	106.8	105.01	108.23	111.95	106.36	104.46	112.49	113.48	109.44	101.3	110.94	110.66	103.68	107.31	111.71	108.47	110.29	113.35	106.53	111.05	108.56	106.4	107.45	103.56	112.44	104.52
97.91	96.294	100.64	100.67	100.16	100.37	96.046	101.24	95.751	98.341	94.035	100.17	99.54	96.576	97.812	93.396	98.44	103.65	92.185	97.13	96.653	100.87	97.601	100.77	101.39	97.913	101.63	100.17	105.6	96.424	97.018	102.28	103.46	101.5	103.71	100.13	95.301	98.47	103.07	100.07	97.523	98.641	97.17	95.078	96.99	89.406	99.985	103.5	95.735	101.29
110.21	109.2	109.62	112.48	105.56	109.97	102.25	110.71	113.64	112.43	106.43	115.51	98.927	111.98	113.92	108.71	114.8	104.75	111.72	114.2	114.11	108.86	107.43	110.75	112.59	115.11	107.7	108.13	108.92	107.07	108.52	111.11	111.41	110.66	106.47	110.43	106.07	115.52	109.14	112.75	111.57	109.67	110.89	107.57	106.06	103.21	111.16	105.77	112.33	113.43
96.679	103.53	100.41	96.179	104.98	97.928	105.59	96.099	99.358	99.093	100.25	96.664	99.082	93.936	99.231	99.061	100.13	90.375	93.106	104.38	95.039	100.84	101.49	97.975	100.82	96.851	95.194	95.972	101.67	94.195	99.821	98.701	100.54	101.77	106.54	102.01	100.11	89.941	103.02	98.884	103.04	98.907	98.038	98.149	103.13	91.412	95.514	100.28	102.71	97.234
108.81	109.61	110.33	106.9	106.09	108.51	113.66	104.65	108.25	106.36	109.34	108.25	104.37	106.97	110.52	109.89	107.59	112.45	108.43	109.11	103.11	109.82	111.23	104.1	110.55	104.55	110.53	110.24	109.06	114.54	109.46	107.7	103.52	110.07	106.23	102.3	105.01	108.25	99.004	107.17	109.14	109.47	110.86	103.52	110.08	110.33	110.07	106.02	115.34	105.31
108.7	93.855	101	92.105	107.33	93.719	97.522	94.729	90.944	103.92	100.4	100.24	94.005	98.408	92.164	102.75	99.694	93.317	96.655	94.058	102.2	98.782	97.156	105.45	94.894	96.751	101.42	97.389	95.223	97.303	94.388	92.89	94.158	100.67	91.809	102.16	101.47	97.309	103.14	102.84	97.325	102.35	100.21	101.34	91.635	97.672	102.24	101.79	98.029	99.456
103.46	105.47	112.6	109.74	109.83	108.87	109.45	102.54	105.38	108.03	100.93	106.42	108.54	106.03	109.34	109.4	106.37	106.02	109.76	103.73	110.22	108.42	110.12	102.94	104.43	105.5	108.15	108.25	106.81	109.18	109.81	106.35	110.93	110.06	110.26	103.66	110.13	105	108.24	102.52	113.43	104.22	102.27	101.09	101.29	99.013	109.58	107.7	101.88	102.28
113.92	110.8	108.65	101.99	112.13	115.33	110.93	102.31	113.42	108.96	108.26	110.23	114.69	112.95	103.73	109.95	104.19	107.2	109.86	109.15	103.19	111.73	109.3	107.59	108.23	113.4	103.42	107.49	111.17	111.79	113.31	102.68	106.37	106.28	108.24	109.45	112.35	112	110.44	106.78	109.77	105.87	100.15	106.64	111.68	110.74	111.81	102.36	113.97	110.1
113.06	105.49	108.59	105.61	109.29	104.76	106.81	109.95	106.34	102.95	110.2	106.41	106.79	112.77	107.04	101.06	112.85	104.51	110.2	102.82	108.82	105.9	109.02	108.17	104.41	108.23	106.24	110.97	116.83	106.82	108.59	108.68	108.47	103.56	108.25	112.78	105.28	107.71	110.52	110.82	108.01	107.47	111.8	104.02	110.94	104.21	107.04	110.27	107.3	110.7
103.89	100.41	106.16	98.609	105.43	96.793	97.787	97.69	103.44	105.09	98.415	103.47	96.237	102.14	99.986	99.507	96.808	99.509	104.24	101.94	102.72	97.802	98.499	99.586	104.33	98.157	102.04	94.855	101.33	96.291	97.497	100.1	99.948	97.658	95.22	104.54	103.11	103.89	98.562	104.3	103.44	105.57	104.37	95.16	102.36	102.3	101.26	100.99	100.73	94.844
97.692	100.24	104.48	101.38	101.55	93.761	96.79	96.323	96.134	99.275	96.531	97.86	98.266	96.328	98.22	94.806	100.54	98.967	99.037	96.661	99.055	99.13	106.54	93.929	100.33	95.554	95.28	100.93	103.22	99.351	94.817	100.56	96.11	96.4	98.129	102.87	97.673	97.758	100.98	101.12	96.275	102.76	96.622	100.32	90.519	97.181	98.511	96.345	102.41	100.33
109.11	99.826	106.71	100.91	106.3	102.93	107.33	107.55	104.13	107.99	106.35	109.09	105.24	98.614	104.47	104.46	109.89	100.87	110.58	108.11	105.73	105.8	103.26	101.98	100.94	104.25	103.35	111.6	103.11	101.43	106.55	102.18	111.31	93.8	105.37	107.43	105.3	102.21	111.16	105.53	108.09	111.04	109.86	106.51	100.44	105.45	102.01	106.38	107.28	105.73
105.14	107.04	109.4	101.46	108.14	114.48	107.87	110.1	112.27	106.83	108.05	107.9	111.72	109.27	108.05	108.19	110.31	107.84	106.08	108.67	102.61	108.12	105.98	106.33	105.61	103.98	108.66	106.66	101.44	104.6	110.87	105.42	104.28	110.39	112.03	109.77	104.46	102.78	102.8	108.31	114.26	104.78	109.26	106.76	107.09	105.41	105.07	113.47	104.9	106.85
106.36	100.97	102.57	112.29	99.853	111.39	104.72	106.28	109.36	103.96	108.53	109.38	108.95	104.82	106.51	107.17	110.52	110.69	98.448	102.64	104.48	101.53	99.25	107.72	111.05	105.88	111.7	104.38	105.06	101.55	105.41	102.7	103.53	105.02	109.25	108.38	97.994	104.76	110	104.75	105.79	101.56	102.3	105.97	108.13	108.32	104.24	111.14	106.43	103.5
112.48	109.09	110.76	112.09	106.67	106.61	109.83	109	105.33	109.26	107.9	105.45	101.5	108.67	104.77	101.18	108.95	110.87	114.23	108.52	104.17	104.63	114.1	101.88	103.68	114.12	114.54	103.12	106.53	107.01	104.63	105.91	114.21	109.95	104.48	106.83	105.81	101.93	106.81	108.8	110.24	108.55	108.99	109.71	108.34	107.19	98.11	107.56	104.63	107.36
109.46	109.18	111.71	104.37	104.35	103.54	100.66	109.07	102.17	109.38	112.45	102.79	107.78	103.61	104.01	108.39	114.01	116.48	106.19	108.1	102	109.94	107.53	112.61	107.69	110.3	113.65	102.58	107.97	103.33	110.42	103.5	104.55	105.96	106.23	108.92	111.25	109.03	109.56	107.97	107.1	108.59	108.87	108.06	105.79	103.18	106.11	108.97	110.3	104.06
111.18	106.77	108.03	104.1	106.09	109.27	107.04	107.73	110.85	109.52	104.84	105.84	109.43	105.66	110.53	106.33	106.57	115.74	105.11	104.39	103.87	103.39	111.12	108.04	99.469	103.48	102.16	108.28	109.46	105	109.75	110.52	101.86	109.85	103.48	107.9	101.93	101.26	107.71	104.48	110.57	102.97	106.48	109.11	103.81	110.83	107.67	101.99	101.72	107.61
99.42	98.944	97.533	99.824	99.859	104.1	101.05	102.29	98.705	96.514	103.33	99.598	98.229	95.75	102.14	101.05	97.995	102.06	98.802	100.18	101.66	97.467	100.07	102.17	94.137	100.82	98.793	108.26	110.81	97.086	95.359	96.929	103.14	95.441	105.56	99.034	99.247	100.95	105.81	97.372	88.926	97.715	105.91	94.293	95.234	99.812	98.134	102.81	102.31	96.787
105.36	105.6	105.16	108.84	104.99	104.67	106.44	105.56	103.4	103.42	106.09	109.46	102.49	107.75	103.61	110.54	102.04	106.17	108.47	103.95	106.19	107.06	102.82	107.22	99.684	109.6	106.15	107.34	103.05	110.42	107.26	102.33	113.51	103.35	107.9	107.89	110.38	101.34	105.16	110.42	106.84	105.48	101.42	110.16	107.48	107.22	111.97	101.27	99.972	104.13
108.53	103.16	107.63	102.66	109.16	115.02	113.11	109.1	109.99	107.82	106.03	109.85	100.88	108.29	108.67	109.6	110.01	110.44	105.05	111.1	103.25	107.29	106.05	104.64	107.41	109.29	105.05	107.61	113.03	104.05	115.17	107.46	105.11	111.02	111.12	110.73	106.75	102.21	101.51	107.52	104.44	102.15	104.98	103.72	105.39	110.06	110.3	109.96	114.63	107.52
99.843	100.13	100.2	101.75	101.04	102.53	93.572	99.174	96.264	96.685	96.298	104.22	94.629	99.976	99.45	101.05	99.508	101.6	103.91	102.01	94.119	101.66	100.02	104.95	97.288	99.266	97.541	102.66	102.73	96.181	105.59	102.01	102.83	95.776	99.137	98.035	97.478	98.573	93.831	99.295	101.75	102.7	100.99	102.45	105.22	102.23	98.783	97.959	99.556	98.839
99.963	92.319	97.938	98.213	101.41	100.44	92.656	100.69	96.854	100.66	101.74	102.92	100.08	98.629	100.72	97.363	105.68	98.35	102.55	100.9	94.89	101.91	107.12	99.233	104.76	103.72	97.806	95.061	100.48	104.93	96.608	94.396	98.401	96.517	100.8	95.299	101.35	97.221	101.56	96.454	96.608	96.15	99.696	100.68	100.12	103.59	103.7	102.68	96.956	98.77
104.61	104.29	101.2	107.69	110.74	105.55	104.11	110	103.72	107.01	114.59	105.46	109.42	107.04	103.12	104.33	110.16	105.28	105.87	105.63	111.89	106.82	106.58	106.29	111.01	114.34	112.91	113.46	107.82	107.3	110.19	111.46	105.26	109.29	108.03	107.86	106.76	112.46	111.23	105.41	109.66	108.25	107.67	109.28	106.31	112.48	105.9	108.55	106.06	106.7
108.78	108.88	111.53	106.3	110.61	106.18	107.92	106.04	106.34	113.77	107.69	105.83	102.36	108.94	106.88	110.71	108.12	109.21	111.6	103.87	107.96	108.21	106.64	101.41	106.73	109.39	101.97	105.8	112.7	110.57	107.07	103.61	104.17	111.11	105.86	108.19	101.82	107.22	115.52	103.04	106.68	103.52	108.96	108.55	103.04	102.87	102.96	108.56	112.36	111.68
106.48	111.51	108.99	109.63	112.82	111.99	109.63	112.88	107.14	110.44	112.02	106.22	114.38	107.35	107.96	105.03	111.17	107.75	106.15	108.27	116.09	113.86	109.63	106.31	110.41	111.53	111.36	113.07	108.71	110.49	115.16	106.32	109.76	109.2	109.56	106.13	104.54	113.61	109.74	106.49	106.77	113.56	110.72	115.42	107.59	104.55	106.94	104.79	109.25	116.81
101.9	98.964	99.863	94.372	95.452	97.426	97.59	107.74	98.849	97.774	100.47	97.433	99.008	96.847	96.73	92.585	104.03	97.588	97.394	101.54	97.211	100.44	98.885	98.112	94.092	93.794	99.062	96.429	96.299	100.54	98.07	103.41	102.02	99.727	99.662	94.14	97.883	101.84	97.832	99.781	102.15	103.94	96.036	99.239	102.81	98.293	92.568	92.085	95.85	98.956
102.91	96.094	105.76	97.564	98.989	96.158	100.77	105.15	101.38	98.286	96.612	98.735	104.69	99.502	105.02	100.54	100.52	97.83	97.762	101.35	101.62	93.662	100.24	95.353	101.62	99.847	104.53	104.02	95.758	98.32	95.408	97.02	97.534	102.18	99.094	99.751	100.3	98.649	95.046	99.507	106.02	104.31	94.561	101.48	95.141	101.62	103.91	100.19	107.51	91.952
109.84	110.72	107.18	104.9	106.62	106.99	114.41	109.68	108.51	105.09	112.2	106.53	106.67	114.42	103.09	106.09	108.26	105.76	106.44	107.85	109.64	105.19	106.75	107.72	108.85	107.01	112.04	109.61	101.66	108.43	106.49	110.46	100.16	104.92	102.57	111.25	111.77	110.68	106.75	107.7	111.06	106.74	110.99	110.73	110.29	108.69	107.6	107.63	106.92	106.53
97.47	93.475	89.174	100.36	98.724	100.35	99.122	104.13	93.49	104.4	104.5	93.903	107.24	104.39	93.294	98.803	94.347	91.946	92.621	96.662	99.487	101.78	100.73	98.292	100.5	99.578	95.827	94.952	101.02	100.16	95.713	103.83	93.126	101.16	98.494	96.48	92.274	100.43	98.665	103.77	100.67	98.063	97.668	98.702	101.38	103.28	98.856	95.835	99.22	100.02
107.08	105.72	103.52	106.71	105.19	102.76	105.51	104.59	111.69	104.95	102.37	110.3	99.759	105.98	105.88	109.17	103.5	102.57	109.2	105.89	110.35	108.24	100.89	107.73	102.91	109.43	109.7	99.656	107.13	104.2	107.38	102.01	102.75	104.01	103.6	104.35	105.68	108.75	106.01	112.64	111.94	108.41	103.55	110.98	98.823	110.7	108.95	106.93	106.14	109.43
107.88	108.5	108.62	107.23	109.46	110.16	107.24	108.01	104	107.74	109.29	112.61	106.64	100.74	106.17	107.49	106.95	110.72	114.07	108.53	104.88	101.78	108.35	104.87	103.49	102.94	110.02	103.52	111.38	113.37	104.46	106.19	105.15	101.53	100.17	111.87	105.59	111	111.66	110.73	107.12	105.95	108.62	109.15	108.49	106.78	111.58	101.21	104.04	106.44
113.71	106.14	102.29	105.8	111.15	113.49	109.62	107.2	110.11	108.29	106.2	112.51	103.37	109.07	113.8	109.91	107.97	109.25	106.93	106.14	110.48	105.32	108.41	114.55	111.54	107.82	112.85	106.27	111.69	109.7	109.07	115.63	111.56	111.1	110.59	104.82	110.96	115.13	110.57	114.8	112.84	104.55	108.49	108.97	106.1	106.58	111.4	107	114.52	106.91
99.026	106.17	102.44	105.76	97.487	103.14	97.147	94.667	103	103.61	95.906	100.5	96.391	96.68	96.547	97.113	98.51	99.648	98.065	90.496	98.667	103.89	99.515	103.73	97.377	101.22	101.01	100.29	103.62	100.33	98.78	99.894	103.19	103.34	103.69	97.368	94.454	103.51	102.23	100.86	97.354	102.04	99.08	100.75	108.63	108.32	100.6	101.26	99.622	106.44
111.28	107.34	100.99	110.36	105.77	111.58	111.85	101.56	110.64	111.19	106.05	109.11	107.74	111.48	107.6	107.54	112.74	102.49	106.21	106.22	113.23	108.77	107.32	106.99	107.9	103.46	108.15	107.97	105.18	117.8	102.83	104.56	104.44	109.87	108.75	102.14	111.11	107.8	105.99	112.25	108.88	108.2	107.34	106.62	103.22	106.22	108.51	111.91	110.54	106.93
111.18	107.82	116.18	107.31	107.41	108.75	106.73	108.32	103.28	107.78	101.2	108.63	111.07	110.62	109.44	110.44	111.92	112.09	105.47	113.19	110.01	109.99	110.36	115.09	114.69	103.75	105.41	107.24	106.17	108.07	106.65	106.84	109.04	106.17	109.61	106.72	106.15	110.62	112.48	113.85	104	100.9	104.44	103.67	110.67	113.11	113.26	102.93	105.37	111.76
100.53	99.912	99.22	100.08	100.64	94.707	95.629	100.06	96.361	99.82	104.98	96.247	91.724	99.892	90.27	104.36	99.131	98.876	99.407	97.581	98.586	103.15	101.8	99.28	90.107	102.26	99.735	102.08	101.93	102.07	97.049	96.515	99.943	102.15	93.932	104.35	96.328	96.998	101.1	103.19	102.99	98.832	96.402	98.519	101.55	106.06	99.121	98.482	97.661	102.68
104.65	107.24	107.66	106.58	108.86	109.54	106.14	110.56	109.64	105.34	108.91	110.42	111.42	110.26	109.9	110.2	117.33	108.08	106.47	110.29	105.55	104.4	106.27	103.97	104.66	110.83	99.857	105.83	105.15	105.97	115.21	112.99	106.76	100.2	108.79	101.68	104.17	103.02	102.87	102.79	105.69	107.1	99.578	107.45	107.71	105.98	111.03	100.72	104.35	102.1
110.47	98.527	108.82	102.51	98.071	99.09	105.62	101.19	107.64	108.23	107.72	111.38	104.44	104.13	102.24	111.93	105.39	100.26	104.8	104.58	107.3	103.86	102.68	101.34	103.43	105.24	103.63	102.16	103.65	109.71	108.86	109.69	105.19	103.04	107.47	103.94	103.7	103.51	104.97	111.69	105.18	106.35	100.77	106.85	106.14	100.01	108.04	103.13	105.69	103.7
105.24	107.34	110.15	104.75	107.25	109.25	110.9	108.67	114.66	108.37	116.98	110.43	104.5	103.15	113.6	110.25	109.33	107.08	111.55	114.69	101.06	108.74	113	101.87	108.87	109.08	108.47	110.94	103.78	109.68	106.59	110.45	112.25	113.65	110.21	108.45	114.09	103.01	108.71	112.05	110.76	104.71	102.48	109.48	105.14	112.44	117.01	111.51	107.97	110.7
105.6	108.97	107.1	106.45	105.69	110.46	103.8	103.55	106.56	109.81	113.12	112.69	108.75	109.57	106.45	105.06	109.68	103.72	103.68	103.27	108.34	104	109.37	109.97	107.4	100.47	109.15	107.05	107.19	108.16	108.93	114.71	110.14	110.23	109.58	110.05	111.79	111.98	102.62	104.96	110.71	106.64	103.12	102.58	105.25	109.11	110.39	107.21	102.38	112.31
102.02	107.32	112.28	104.59	107.23	107.8	110.85	101.93	108.82	107.58	107.05	108.3	105.56	112.46	107.29	109.9	103.76	108.08	105.27	106.28	102.95	114.03	110.72	108.59	110.95	108.9	109.88	107	104.26	98.938	106.92	108.54	109.89	108.23	104.3	106.69	112.56	109.76	106.46	104.73	100.43	111.97	106.11	99.918	101.62	113.21	109.4	111.65	108.18	105.31
105.45	99.628	99.803	101.62	89.63	100.41	98.654	98.982	95.086	95.517	95.132	95.142	101.32	97.249	102.61	103.6	92.331	96.796	98.227	88.706	95.046	94.594	101.22	103.55	99.335	98.713	105.44	89.158	96.573	98.805	98.851	101.25	101.79	98.094	101.58	100.45	101.75	98.665	99.837	101.09	97.375	99.428	99.113	102.95	96.525	105.11	102.22	99.52	95.357	99.219
97.037	98.552	103.62	103.96	94.444	99.065	103.28	99.369	98.771	99.942	103.45	103.92	96.78	106.46	101.44	98.359	103.12	108.78	99.03	105.74	110.41	98.57	102.16	99.383	101.78	97.972	101.31	102.81	94.937	103.21	103.68	99.395	98.55	97.438	101.48	107.84	102.22	102.36	100.29	103.44	98.823	96.09	101.13	96.649	102.94	91.124	98.497	95.685	101.91	101.32
102.69	100.88	102.13	95.189	101.66	98.09	100.6	99.394	96.877	97.704	99.783	101.72	100.16	101.74	99.293	100.34	98.174	102.96	101.31	103.09	96.844	101.9	101.93	101.82	98.93	98.674	102.74	100.18	105.23	99.503	100.41	96.8	97.134	100.35	95.039	102.62	105.89	96.764	105.77	97.035	105.38	99.043	103.48	99.269	98.675	104.54	95.155	104.64	97.546	94.897
110.62	104.95	105.82	106.76	105.45	110.36	109.77	112.53	104.27	108.39	106.74	102.47	106.49	108.28	110.45	107.89	106.24	107.71	105.97	101.75	111.17	104.09	106.7	105.53	110.83	108.48	100.11	111.34	108.7	108.69	103.54	104.24	107.84	99.362	106.99	101.66	102.44	104.29	109.31	111.92	110.2	99.112	110.21	106.71	106.42	107.47	100.88	111.37	101.39	103.02
98.94	109.29	103.02	109.85	102.54	102.53	106.87	107.95	104.02	101.84	102.83	104.65	106.62	107.48	111.96	104.97	103.26	102.39	109.96	106.19	101.52	102.88	102.09	103.61	104.62	103.88	107.52	110.49	106.98	109.75	105.19	111.64	104.56	109.34	103.77	108.95	103.96	108.11	104.25	103.18	104.12	110.77	97.945	104.23	105.25	105.57	109.01	102.27	105.16	109.64
108.53	105.84	107.19	103.01	103.57	106.11	98.153	95.332	102.76	105.22	103.26	107.43	105.95	104.63	103.87	106.8	100.61	104.81	101.72	104.68	104.84	101.52	102.41	106.15	103.21	100.06	101.12	104.98	112.56	104.82	103.26	109.62	103.73	107.91	111.82	109.92	111.48	110.11	110.59	106.96	107.02	104.24	102.82	102.47	109.25	96.63	103.48	104.15	106.14	104.43
113.24	109.34	105.91	108.71	107.71	110.93	109.04	106.77	115.11	108.8	106.22	101.56	110.39	109.62	110	110.42	110.89	110.07	115.07	107.82	111.43	109.66	113.52	113.79	113.16	110.72	109.73	108.53	109.37	113.02	109.18	107.94	115.1	107.61	107.09	110.74	105.42	111.53	112	102.83	107.87	110.93	112.42	114.36	108.97	113.51	113.35	108.52	107.82	107.61
94.722	101.44	106.31	102.44	97.096	99.525	102.33	95.712	98.581	98.313	99.52	100.17	100.03	105.58	97.215	104.15	98.693	99.952	94.058	100.58	104.62	93.084	99.585	103.44	106.9	96.572	98.176	99.558	102.09	97.074	101.94	95.012	103.65	108.31	98.098	103.92	100.91	101.74	103.62	98.518	101.06	99.731	103.3	100.04	104.01	100.55	104.21	100.15	99.829	98.816
110.44	101.75	101.29	109.26	100.21	106.76	101.77	104.6	108.55	108.86	106.26	98.208	108.36	109.54	106.7	101.03	106.42	98.613	106.57	111.25	104.67	104.83	101.34	109.91	109.11	108.31	98.15	104.48	106.6	110.07	105.29	103.26	100.09	106.84	106.3	114.25	107.46	102.3	109.9	110.79	107.85	108.37	102.92	104.87	105.08	105.28	104.74	101.91	107.32	102.73
102.1	107.41	109.25	104.03	105.74	101.23	107.18	106.81	104.62	107.07	107.57	110.91	105.42	112.5	110.07	102.42	102.31	101.86	107.24	106.52	103.06	102.8	102.4	108.16	105.36	102.67	108.83	104.81	104.99	107.76	104.59	103.41	107.12	102.75	102.64	106.95	106.31	106.7	110.54	98.048	110.32	104.26	108.82	105.99	112.32	104.69	105.07	103.69	108.4	102.64
106.81	102.88	110.94	103.63	105.51	111.52	104.57	103.54	108.38	101.47	108.17	108.58	103.27	107.11	101.51	102.21	107.19	109.31	99.438	108.2	106.14	111.09	103.75	102.43	105.5	108.31	101.2	102.87	106.34	105.21	102.88	98.159	106.42	110.09	106.86	111.99	115.28	103.53	113.15	108.11	111.16	109.21	108.14	105.24	106.99	102.92	103.28	114.68	108.72	112.56
96.919	94.223	101.99	100.37	92.27	100.55	93.953	96.723	99.577	101.98	95.121	100.67	100.58	100.4	94.668	95.893	103.85	100.67	105.14	99.211	100.59	94.506	100.01	102.07	100.46	96.15	97.11	97.38	100.82	92.981	94.09	95.375	99.029	98.293	97.39	99.43	104.18	103.25	95.345	103.57	102.17	98.577	94.805	103.9	105.35	98.007	99.234	99.215	99.086	95.207
105.42	105.49	110.86	113.06	96.352	105.23	109.16	104.36	98.203	104.29	107.67	100.37	104.27	105.52	102.66	107.15	109.41	104.17	103.26	106.08	105.29	107.19	105.57	107.62	102.24	110.21	102.71	102.38	104.09	106.35	108.21	104.22	104.78	111.19	103.12	102.76	108.78	102.68	105.29	106.75	105.85	103.74	101.2	104.17	99.345	111.34	108.17	105.89	111.6	100
101.67	102.75	110.14	107.02	103.7	101.68	110.64	112.58	102.83	108.47	110.38	108.59	104.81	104.55	100.21	106.06	100.85	102.58	106.27	103.06	108.62	107.05	107.93	113.29	103.94	107.03	101.6	106.28	100.26	107.97	100.88	108.24	111.87	109.48	106.7	109.62	104.78	105.81	106.33	105.74	111.38	98.285	107.84	110.84	103.39	96.867	106.11	112.64	108.67	106.06
107.5	106.78	106.91	103.28	104.01	106.23	105.5	105.52	102.77	104.53	102.4	108.91	111.81	101.92	104.77	104.44	107.11	108.66	104.83	106.7	108.85	105.97	104.88	100.2	99.562	103.82	111.23	103.09	107.51	101.59	102.93	105.75	108.1	103.79	105.67	109.69	107.13	107.25	112.17	106.46	106.44	107.36	106.04	111.03	107.67	105.59	104.78	104.84	102.52	102.53
105.12	100.12	103.92	106.24	103.95	104.84	102.68	103	100.71	107.28	100.29	102.96	97.24	102.26	101.34	105.34	98.588	98.048	101.5	102.31	101.47	97.712	98.418	101.51	96.658	97.166	102.42	97.008	104.6	102.36	101.03	106.02	102.94	105.85	102.1	97.068	107.43	102.83	102.02	104.34	97.138	98.026	94.367	100.8	100.59	101	99.743	102.82	101.05	103.12
102.67	104.8	99.211	107.27	101.83	107.78	111.3	105.05	106.96	107.83	103.93	105.78	108.93	106.85	113.97	102.67	105.03	103.83	106.93	102.74	105.25	109.5	110.07	103.87	106.93	108.06	105.44	110.66	112.45	106.41	106.61	106.32	102.34	103.53	102.99	104.55	104.99	107.1	106.99	106.78	107.5	105.92	110.57	104.4	110.76	104.01	105.84	105	105.19	107.5
104.27	98.032	95.357	105	104.71	100.95	102.38	100.63	102.61	103.62	102.54	105.59	97.886	105.14	105.85	103.78	104.93	100.43	107.88	101.05	102.2	105.82	106.17	98.61	105.6	105.09	100.6	97.527	103.12	105.18	103.94	104.53	103.52	100.34	109.12	101.15	106.97	98.25	100.04	106.52	106.35	107.19	98.092	101.64	105.65	104.51	103.05	102.07	103.61	108.22
99.272	92.053	94.413	100.44	98.126	95.421	95.914	95.574	98.153	87.391	98.88	98.575	98.048	95.634	95.826	97.796	98.841	94.946	91.373	99.531	100.21	101.28	103.29	100.87	99.903	103.69	94.511	98.067	97.47	93.985	99.626	94.568	97.25	97.676	96.295	98.316	98.337	95.93	93.099	92.579	95.489	95.499	99.429	102.33	99.003	99.042	97.154	98.466	97.212	96.515
111.36	104.05	103.05	111.88	109.93	108.48	104.74	108.65	106.13	106.61	103.98	108.16	109.7	109.17	105.55	104.75	110.6	108.32	106.34	109.48	111.44	105.88	103.3	106.34	110.13	108.07	105.62	106.12	115.53	104.53	106.39	109.45	105.99	113.39	107.9	111.29	110.42	107.14	112.94	105.73	110.46	105.69	112.49	105.45	108.37	110.19	106.31	110.18	108.84	110.42
116.28	106.59	104.66	105.59	111.31	106.65	104.97	106.49	107.89	104.44	111.95	112.14	108.55	115	102.42	104.74	103.77	111.41	107.68	102.95	109.52	114.13	110.68	112.94	108.51	102.58	104.99	112.11	110.3	110.37	109.39	103.71	111.58	104.16	108.69	112.01	101.92	107.63	111.03	102.82	105.3	114.11	110.71	110.89	106.29	109.55	111.52	108.56	111.12	113
116.88	105.06	101.69	101.27	102.1	105.05	109.07	104.08	106.27	111.04	108.93	113.1	105.94	110.97	112.13	107.1	106.58	111.48	115	105.42	106.61	107.74	109.34	110.83	111.52	107.7	111.21	108.63	109.37	109.95	112.27	101.12	107.91	104.23	105.2	109.37	114.04	108.35	107.23	111.29	107.18	106.29	111.13	106.08	105.75	106.95	105.91	118.67	108.08	108.46
92.203	98.852	96.761	94.321	103.19	97.623	95.699	100.31	94.151	99.784	98.866	100.31	95.591	99.637	103.32	94.825	95.222	95.718	97.013	101.9	98.16	96.273	96.712	96.44	96.629	103.33	98.895	106.51	97.49	98.865	100.71	99.034	96.613	94.412	99.033	98.679	104.09	96.464	99.364	103.89	100.98	100.6	94.341	101.6	93.076	96.984	96.502	92.575	99.483	103
103.39	110.88	100.8	104.34	106.6	110.21	103.25	108.98	103.2	110.68	107.89	109.3	106.59	102.72	105.01	107.67	108.07	106.88	104.82	103.9	103.6	101.39	112.52	110.04	104.79	107.79	110.29	103.39	105.83	102.17	100.89	104.78	97.323	103.07	104.57	106.54	105.78	108.22	111.53	104.72	98.754	104.43	103.87	108.12	108.22	103.98	108.93	101.9	107.8	115.2
100.55	101.17	102.84	99.28	108.33	106.39	99.507	104.94	101.48	104.2	104.52	97.431	101.25	104.1	102.4	99.352	100.34	99.564	100.21	97.765	99.868	94.3	102.74	97.036	105.75	103.22	109.02	100.65	100.09	104.76	97.289	100.85	99.904	105.57	95.429	102.19	102.77	102.7	96.087	101.27	103.06	98.766	101.75	105.07	100.56	98.579	104.38	99.483	101.05	101.59
110.08	106.61	106.05	109.77	107.05	108.01	109.08	103.71	109.33	102.78	107.74	106.34	104.77	108.48	108.07	106.38	110.46	111.83	109.54	108.56	111.1	111.83	108.42	103.98	108.55	103.83	106.9	102.75	108.58	103.11	106.04	109.67	103.45	104.82	107.16	108.86	107.87	105	113.2	115.86	107.38	109.65	109.22	107.3	107.02	110.62	103.79	111.17	112.31	103.92
110.43	103.32	104.85	111.12	111.04	107.42	110.11	104.48	110.38	110.49	108.36	115.2	110.76	109.98	105.15	112.6	111.14	106.81	109.36	107.7	112.39	110.29	109.29	109.17	110.06	104.25	108.19	106	111.61	106.97	105.98	103.95	109.19	107.72	106.77	106.66	110.81	104.7	108.15	106.62	113.61	103.25	108.07	112.62	112.58	106.29	109.09	111.45	109.34	111.7
95.733	96.498	96.424	93.115	98.541	99.496	94.004	97.837	103.08	99.128	97.777	91.433	98.868	98.034	102.47	95.916	101.78	94.617	95.543	98.568	98.256	99.385	96.898	96.766	100.3	96.878	98.978	99.283	96.134	107.5	97.67	96.016	100.23	95.415	96.28	98.205	100.21	98.033	97.473	92.522	105.75	96.005	95.705	94.791	100.24	98.841	96.536	96.079	93.422	98.973
108.57	107.29	105.35	110.72	100.51	109.47	102.39	108.92	110.88	108.33	108.83	109.63	110.59	109.64	106.31	111.12	110.85	107.56	103.61	113.28	108.57	104.24	104.04	108.95	105.61	104.63	106.93	108.18	110	106.53	105.19	108.49	109.91	105.14	109.08	111.07	103.15	106.02	112.09	107.15	105.31	107.65	101.97	105.43	108.84	107.84	114.03	111.76	114.24	108.29
105.75	107.17	102.81	110.67	111.6	106.81	107	110.97	109.05	113.59	109.25	109.53	110.24	115.61	107.9	110.85	105.25	112.13	109.93	108.95	106.37	106.16	106.73	109.93	108.97	104.62	109.83	108.01	104.41	110.86	107.84	100.54	108.01	104.22	106.1	102.12	110.93	111.24	109.92	109.94	110.62	107.54	106.65	110.01	113.44	105.25	108.4	109.37	108.08	106.93
106.48	108.38	106.61	102.96	102.16	101.86	105.51	103.64	106.72	104.28	102.96	107.07	107.58	105.13	104.83	102.94	115.63	100.35	105.81	105.15	109.19	107.17	110.11	109.96	109.89	110.87	105.72	106.94	97.954	107.2	108.36	102.36	109.67	109.71	105.99	107.89	106.05	104.85	108.55	106.77	101.74	108.49	113.76	104.7	104.3	103.78	107.4	105.8	112.61	106.74
107.29	110.38	100.86	105.36	100.13	108.46	106.6	101.05	104.22	105.72	107.56	102.45	101.23	109.25	102.91	109.68	106.94	107.23	112.93	105.48	101.48	100.76	101.4	106.32	105.47	101.1	108.71	101.76	101.53	112.76	102.32	108.3	111.71	105.39	109.68	105.69	101.12	99.491	107.66	107.13	108.37	106.31	106.59	108.5	107.61	103.23	110.09	108.15	106.77	103.2
110.2	106.14	107.03	111.65	104.39	105.01	102.69	101.57	110.36	106.3	105.43	109.34	104.5	109.35	109.52	108.01	105.92	105.78	104.68	110.08	104.53	112.78	109.83	104.03	109.13	116.89	103.66	105.51	109.24	110.82	105.97	112.93	107.6	108.69	100.77	108.44	111.19	107.3	108.72	105.98	108.42	108.2	109.24	111.55	112.46	110.13	107.73	109	109.84	108.53
105.09	106.75	114.01	109.09	115.32	110.25	106.19	108.04	109.44	110.28	110.27	106.73	109.5	107.38	108.09	103.46	115.7	106	110.78	108.01	107.74	105.85	105.15	110.43	107.45	112.9	103.53	110.15	107.08	110.71	109.47	112.65	112.98	110.55	101.83	112.75	104.95	105.25	104.03	110.26	101.68	111.18	113.04	102.72	101.63	108.39	105.61	113.24	106.69	106.63
100.95	112.13	103.37	107.23	104.11	104.86	106.57	102.76	105.36	106.01	107.58	104.71	103.9	99.639	110.47	111.7	102.96	102.69	106.93	100.67	107.03	110.5	107.59	107.99	108.17	104.44	111.1	106.87	110.9	106.82	100.12	104.34	109.94	101.79	107.9	109.27	108.54	109.82	109.25	100.83	107.2	106.56	103.96	110.68	102.99	102.25	106.94	106.66	103.68	104.04
110.32	103.65	106.14	113.34	111.36	109.56	106.15	104.11	102.71	104.91	105.1	108.44	103.34	111.34	113.03	109.41	105.96	112.53	110.45	98.564	108.23	108.73	104.3	110.15	109.53	108.61	111.05	108.65	97.386	106.19	107.03	104.22	107.99	109.55	107.08	100.24	106.42	112.58	110.93	105.32	105.36	107.62	105.71	102.91	106.64	106.03	105.25	106.94	112.51	110.13
101.59	102.34	99.159	101.83	95.657	97.42	102.55	103.61	95.285	110.02	104.13	104.47	94.925	103.6	102.29	99.629	98.914	109.33	97.32	99.099	104.34	94.4	98.601	107.93	98.228	99.683	107.26	95.563	99.108	96.721	105.92	103.81	98.843	100.5	101.31	101.7	107.77	95.892	104.95	102.68	100.27	102.42	98.258	101.93	105.72	96.859	98.561	103.57	97.159	102.38
98.899	101.89	95.804	98.981	102.02	103.53	95.592	97.904	105.29	99.174	95.948	100.97	102.74	93.859	94.731	97.586	95.338	100.61	99.976	99.577	100.5	96.401	106.12	95.241	97.714	97.832	96.042	95.305	104.49	102.46	93.119	95.172	89.271	95.844	96.557	98.265	96.215	100.6	92.335	98.002	100.07	106.15	96.227	102.82	103.62	94.261	105.49	100.99	94.94	102.36
103.07	103.11	97.577	102.74	95.92	100.61	97.558	101.37	95.524	95.262	100.76	102.19	95.952	101.09	93.834	105.94	101.16	100.82	97.583	99.757	104.42	103.21	98.039	106.91	94.313	98.479	104.3	95.906	100.97	99.787	99.972	100.32	101.06	101	101.41	102.13	102.07	101.88	104.45	91.575	93.822	97.685	101.19	97.964	102.42	99.258	103.56	100.2	101.33	100.73
105.89	110.81	109.07	104.27	108.16	110.1	106.15	112.95	108.94	105.01	110.5	111.55	102.6	107.3	106.27	113.77	107.41	105.13	111.6	107.48	113.01	106.52	108.86	111.49	106.73	102.66	109.66	110.19	104.39	115.16	106.48	107.39	105.48	111.03	109.22	108.81	110.19	114.55	106.29	105.2	104.48	100.21	103.32	108.41	102.11	113.96	107.46	103.21	103.53	106.17
103.99	110.11	108.98	103.6	111.24	104.58	110.74	102.42	107.72	111.93	112.59	108.25	104.25	110.2	106.72	111.24	111.43	109.36	111.63	109.45	102.52	105.41	117.81	108.25	112.2	108.22	107.5	107.57	99.281	112.28	110.15	108.94	104.77	108.56	102.99	104.19	108.59	112.81	108.08	104.7	105.58	106.09	107.02	106.95	110.5	106.61	115.04	107.21	113.39	110.58
101.89	99.566	94.969	97.231	102.4	98.939	102.04	95.822	99.752	98.405	95.858	95.46	104.4	94.746	99.143	92.067	94.609	99.491	97.684	98.537	103.05	99.916	98.673	94.466	104.52	100.2	97.143	96.089	98.872	94.181	96.272	100.22	94.379	99.294	92.724	100.31	92.999	96.567	98.44	90.936	98.58	105.88	93.798	90.922	97.924	97.613	96.032	99.052	94.423	107.4
104.6	105.42	107.67	106.2	105.36	110.98	107.73	111.49	105.99	104.3	107.43	105.45	109.43	103.99	102.75	105.97	105.48	98.915	106.38	105.09	104.76	104.82	102.44	107.63	110.48	109.61	101.05	102	108.86	103.3	102.52	106.8	107.38	104.73	111.26	106.44	103.33	106.76	100.39	104.18	103.89	109.54	108.01	99.975	108.57	107.95	103.66	108.2	102.19	102.21
105.57	102.64	100.87	97.561	106.11	92.592	104.01	109.64	104.53	104.93	100.96	96.514	102.49	98.09	101.49	105.3	100.8	103.97	109.32	99.207	105.61	105.03	106.03	105.35	107.72	105.32	101.12	105.99	97.221	102.17	109.51	108.49	105.36	105.56	102.42	111.88	104.75	103.49	108.73	108.49	110.06	106	99.206	107.27	104.02	106.53	105	110.27	106.89	107.75
112.03	109.09	111	114.26	108.74	101.43	112.05	101.2	114.97	109.83	107.24	110.82	110.2	106.39	108.01	112.82	106.63	109.41	108.16	112.24	111.52	110.72	107.11	105.54	111.21	112.39	108.89	108.96	108.21	107.87	101.3	106.79	111.32	112.07	104.78	107.42	107.79	110.61	113.28	113.97	112.56	106.66	105.02	110.4	105.71	111	114.32	109.39	107.49	100.86
105.55	106.45	107.93	106.03	107.21	109.08	110.31	106.99	113.94	106.15	109.64	105.28	105.06	106.63	116.45	108.97	104.35	104.97	102.63	104.38	105.63	110.91	106.64	109.41	109.34	108.55	103.93	107.4	111.52	102.92	102.11	108.38	111.52	110.1	109.49	102.65	110.15	109.28	105.71	107.47	111.28	108.31	106.22	107.23	111.07	112.84	113.29	115.66	107.34	112
103.62	101.31	99.06	96.949	99.368	102.41	92.78	91.946	96.111	93.527	94.986	100.55	98.731	104.09	98.881	91.901	101.63	101.15	98.529	98.226	97.082	99.819	97.561	97.268	98.08	96.167	102.21	99.399	95.071	95.561	94.281	99.314	90.289	97.55	100.35	91.951	98.675	94.748	92.668	99.113	99.052	94.655	101.73	92.034	98.898	95.438	97.969	99.072	97.01	94.244
96.789	109.64	102.16	98.946	98.72	107.86	99.611	98.434	100.89	101.21	102.33	96.396	104.76	100.11	99.917	96.643	95.437	96.646	104.22	100.29	99.09	102.74	101.88	99.903	108.08	103.99	101.2	101.47	97.837	100.02	100.89	98.661	102.62	101.73	101.99	106.15	102.61	97.242	101.69	100	96.872	97.439	96.945	106.38	105.47	106.94	98.345	103.17	100.3	100.04
110.74	101.66	111.18	102.86	105.08	110.55	100.4	104.57	106.77	102.36	103.81	104.19	109.96	102.58	115.95	113.17	108.56	115.21	103.12	100.99	101.94	103.6	106.26	105.92	106.62	106.16	106.79	106.25	99.07	106.77	99.254	107.24	108.22	108.11	104.25	104.97	108.99	105.78	105.68	111.39	106.21	107.23	105.87	104.16	106.21	104.88	107.74	102.16	102.19	105.36
107.99	104.24	108.03	100.03	107.72	107.61	103.3	106.44	104.29	104.19	112.21	101.33	99.625	103.75	106.54	106.56	106.93	106.26	101.38	105.64	102.62	110.94	104.71	106.81	101.46	109.14	103.03	111	105.06	101.17	104.35	107.82	111.46	102.06	104.24	110.52	103.14	103.63	103.96	106.27	114.26	105.57	102.5	101.05	105.31	95.193	104.87	104.32	103.76	110.03
102.4	103.67	107.69	98.501	94.574	104.17	104.55	95.758	100.71	104.87	101.14	99.51	95.891	111.41	102.01	102.57	97.629	106.13	97.853	94.426	100.34	102.93	100.33	102.92	95.305	104.02	97.217	95.625	99.443	103.69	98.601	100.2	98.608	94.951	104.01	94.863	96.868	99.111	96.913	94.931	99.606	102.78	101.07	102.25	103.65	99.829	96.365	100.35	101.75	97.81
101.9	97.466	106.62	99.108	95.335	90.289	95.729	102.87	101.32	96.223	102.66	95.041	96.158	103.33	99.605	101.26	101.9	96.406	94.549	100.52	104.62	101.33	98.167	99.705	94.834	102.26	96.987	95.939	96.197	95.566	98.504	95.442	103.21	100.03	98.986	97.11	92.768	93.097	99.693	97.758	98.529	102.89	101.04	97.342	102.19	97.414	100.11	97.502	100.04	95.691
112.71	111.59	107.71	105.75	103.88	100.8	111.88	108.03	103.85	102.9	105.66	100.38	113.23	105.28	107.79	107.56	107.54	103.36	108.67	103.35	105.31	110.42	100.07	101.68	100.4	110.59	105.22	108	105.41	106	109.05	107.96	104.95	105.08	102.37	110.7	106.31	108.46	115.99	105.7	107.52	107.03	111.48	104.58	107.21	107.65	103.35	97.833	103.75	103.71
109.91	112	113.8	108.56	113.59	105.05	107.89	106.53	106.26	112.1	110.34	105.26	109.31	106.37	105.7	108.2	107.57	104.58	108.62	109.96	105.03	107.61	107.45	108.63	111.68	110.72	106.91	111.71	110.24	112.08	106.62	108.08	111.12	109.33	113.05	106.72	102.75	113.26	106.83	110.16	110.12	104.77	110.32	109.89	105.64	108.49	110.6	102.88	107.08	118.26
106.19	111.01	105.69	106.75	106.22	110.65	110.29	106.13	103.58	109.19	111.13	104.8	105.08	105.47	111.04	105.62	103.68	106.45	101.46	109.89	106.48	112.01	107.68	107.71	103.33	104.7	104.63	102.76	107.73	108.2	104.74	104.01	109.73	103.56	95.892	99.968	109.94	106.38	111.33	108.42	105.66	115.34	111.33	115.2	108.43	108.39	107.98	108.71	106.51	112.25
110.78	110.31	110.3	111.64	114.19	109.22	108.24	108.53	112.72	108.81	103.53	112.12	109.21	101.49	114.47	108.5	111.4	106.75	114.07	106.01	110.85	102.72	111.54	108.58	107.37	109.52	107.5	112.01	116.33	110.64	110.14	112.91	113.22	102.43	107.98	103.36	106.45	106.94	103.9	102.81	106.59	102.78	106.81	111.73	109.96	109.95	116.8	108.36	111.44	109.41
105.73	101.54	105.1	105.36	106.59	102.99	105.96	106.97	102.92	103.16	102.57	105.19	106.29	105.02	102.74	110.56	109.86	103.44	102.2	104.76	99.068	105.92	102.87	108.45	107.08	107.42	102.49	110.95	106.35	98.641	103.16	107.1	103.36	107.41	101.76	107.82	107.2	105.87	100.16	99.056	108.26	105.15	102.42	101.27	103.99	102.07	101.18	104.26	108.51	105.57
105.86	107.36	105.74	106.47	108.01	104.4	105.72	103	101.86	110.34	108.33	108.62	112.41	107.51	108.29	98.201	109.72	113.73	102.83	107.91	109.48	103.69	101.14	107.17	110.96	106.42	100.62	104.02	107	106.75	111.39	110.39	105.46	103.36	102.86	102.73	103.8	108.33	103.25	106.48	105.73	105.73	106.38	100.72	103.35	105	111.73	101.61	106.02	103.48
108.27	105.95	110.93	112.27	103.43	101.24	112.4	110.05	108.71	110.52	104.39	110.04	108.57	106.96	109.58	104.85	108.6	107.11	105.53	107.36	107.78	107.06	111.28	109.14	108.5	105.1	111.22	105.83	111.49	102.76	113.18	114.19	109.02	111.76	106.1	103.29	110.75	112.43	108.95	110.12	107.74	111.48	113.05	108.55	103.24	106.46	109.11	110.1	109.71	115.82
104.86	102.79	103.12	104.89	103.51	109.92	106.38	104.7	94.962	111.24	107.82	103.76	100.03	107.05	107.93	101.63	112.71	101.03	106.13	110.6	104.85	100.78	108.88	101.9	113.68	112.65	106.08	110.41	105.03	106.9	106.39	105.11	111.54	113.01	109.32	98.986	106.12	108.93	105.1	107.78	104.23	106.59	104.98	109.28	101.98	102.41	106.69	104.46	108.59	105.91
102.56	98.54	104.08	100.66	102.02	98.405	106.86	104.1	96.102	106.78	106.75	109.21	105.32	99.162	105.29	105.67	106.08	101.01	102.21	100.42	102.52	102.18	104.34	109.2	109.39	111.64	104.72	102.57	105.14	105.39	101.19	100.98	98.984	101.98	102.37	105.32	99.302	105.23	112.48	106.5	101.47	106.2	102.87	101.63	100.1	100.3	108.82	101.12	95.639	108.07
112.09	108	105.22	98.769	110.29	105.69	106.26	100.46	103.57	108.27	102.22	104.46	111.7	104.6	112.19	109.4	110.69	103.36	110.41	102.72	109.08	102.19	111.28	106.43	105.96	106.72	103.25	102.5	101.88	110.47	110.87	107.19	107.7	108.74	106.21	107.25	108.86	97.672	101.93	101.25	107.24	109.99	100.82	106.04	105.21	104.22	104.03	104.18	105.32	109.8
105.77	111.5	110.09	106.56	111.83	109.59	106.07	106.37	106.88	106.05	107.32	105.43	106.44	115.13	107.69	114.21	109.7	111.55	104.88	109.2	102.95	111.98	108.24	111.98	109.26	104.65	106.77	104.57	109.48	100.81	107.39	107.44	108.47	111.87	103.34	114.73	106.18	108.86	107.19	111.06	110.32	114.1	109.07	103.66	111.53	106.55	109.2	106.01	105.57	109.47
103.84	105.4	106.22	105.98	105.72	109.71	106.86	104.95	100.61	100.07	99.561	101.38	109.77	112.86	105.36	109.37	105.49	102.72	109.84	97.625	106.26	103.34	99.757	98.74	107.7	102.68	106.18	110.52	107.99	105.4	103.83	110.26	109.17	110.81	110.87	112.63	105.18	105.92	102.62	97.79	110.61	105.33	109.08	99.057	110.73	106.51	107.44	104.59	105.66	106.34
105.27	103.44	101.27	105.16	106.52	108.1	110.79	104.34	104.17	106.07	104.88	108.44	109.35	107.35	104.64	111.57	109.62	108.82	102.42	95.643	110.06	108.26	106.24	102.85	101.78	104.32	103.21	106.73	107.74	113.56	107.61	105.85	109.26	104.58	100.57	102.6	109.88	110.16	104.77	106.69	109.02	107.72	103.4	105.68	102.83	108.36	110.79	103.12	105.09	103.66
107.82	104.66	110.23	107.93	102.65	112.18	106.97	99.197	106.6	109.42	109.68	105.25	109.39	104.39	104.41	103.68	102.73	105.24	105.59	104.44	105.4	109.16	101.88	103.2	103.79	108.1	111.55	103.37	103.67	109.29	103.74	109.94	103.42	105.74	102.1	103.37	110.76	104.23	102.3	105.82	105.37	97.415	105.58	109.13	104.25	103.78	101.37	109.01	106.59	103.11
103.26	111.95	103.58	107.6	106.91	109.56	112.12	109.34	109.62	112.34	106.67	104.77	107.14	112.91	107.37	110.1	104.42	111.42	106.22	109.44	110.77	112.62	105.98	100.31	109.23	109.32	104.36	105.91	110.16	112.34	110.03	106.17	110.52	103.51	109.84	108.4	106.2	105.38	107.19	104.45	104.99	113.53	108.11	109.86	108.13	106.56	104.84	102.78	105.51	100.22
105.76	112.71	111.7	103.29	112.89	109.81	110.15	105.67	108.26	102.75	107.88	107.17	107.63	102.3	110.92	109	110.89	103.88	109.69	107.25	106.67	105.85	99.844	109.88	112.36	103.96	108.31	107.74	105.13	104.71	109.9	102.31	107.42	113.99	105.16	116.47	102.55	103.68	109.76	104.57	106.41	102.78	104.29	110.32	104.39	112.15	102.56	105.85	115.05	109.02
99.458	105.19	100.48	95.076	98.15	100.76	105.41	94.751	97.755	101.81	99.584	105.17	99.119	103.07	99.75	104.77	97.125	101.62	105.52	108.26	97.751	98.788	101.86	102.38	100.34	100.33	99.837	104.47	100.12	107.71	100.64	102.58	104.31	97.698	102.45	104.65	99.309	99.468	96.088	102.5	102.93	102.97	101.08	99.713	94.444	95.047	98.156	93.667	96.275	111.11
108.23	110.26	110.77	109.72	107.87	116.16	107.81	106.97	107.16	104.73	108.9	106.62	109.72	108.14	109.12	105	103.18	106.43	105.32	105.32	105.84	111.68	105.34	105.48	104.84	103.23	107.37	106.87	107.25	110.16	110.12	106.76	109.6	104.96	109.12	107.99	109.78	106	109.6	112.16	106.64	100.67	102.41	108.53	106.86	111.02	106.95	109.25	110.58	109.8
106.02	108.85	109.36	109.26	107.53	110.98	104.22	111.54	102.29	104.16	104.93	111.55	112.17	111.09	115.49	102.5	108.43	110.02	108.63	109.19	115.5	101.7	105.33	106.93	110.9	111.32	106.76	110.23	111.91	102.21	106.05	112.97	110.02	116.47	102.37	109.7	113.98	108.54	107.59	105.38	113.44	107.46	106.07	110.95	101.76	108.17	105.39	108.32	105.2	109.03
106.13	105.45	105.05	106.79	105.76	109.51	110.75	103.65	99.203	107.23	108.23	111.66	106.91	101.97	106.8	97.518	100.48	108.64	104.24	103.49	103.31	108.06	108.48	105.95	110.92	101.93	101.5	105.68	101.41	112.85	100.7	106.06	109.16	106.38	109.99	105.9	108.19	111.21	108.19	104.42	105.42	110.67	110.39	104.67	107.53	106.45	106.79	111.8	107.23	106.82
99.059	111.59	104.14	104.81	107.28	107.51	106.74	103.52	105.18	108.19	105.96	109.84	110.58	110.09	105.87	112.85	111.16	106.91	105.75	107.69	107.79	110.26	109.02	109	102.61	104.68	107.78	110	102.1	108.93	111.32	105.51	109.97	112.62	108.95	105.35	109.04	109.73	110.25	103.35	109.89	112.5	111.31	107.3	102.89	100.48	113.22	108.05	111.16	105.87
107.57	102.24	104.18	101.53	102.2	104.85	110.25	97.805	103.73	108.08	110.22	106.45	98.389	106.8	104.72	106.87	110.38	111.59	107.54	101.73	110.29	105.05	104.59	103.01	106.77	103.6	106.77	110.67	112.81	105.87	99.06	105.38	107.21	102.17	108.32	103.61	105.47	104.74	103.94	106.43	105.62	106.01	99.677	107.86	107.33	102.49	107.16	99.597	100.71	104.71
110.51	110.07	107.07	103.31	109.04	110.48	105.72	104.5	112.43	107.16	111.16	111.56	104.51	111.1	109.16	110.28	101.44	106.54	108.12	105.18	107.28	113.1	106.42	110.01	107.78	106.07	102.39	107.9	109.06	110.35	104.32	110.67	106.41	109.96	111.2	111.55	108.52	105.47	109.41	109.58	106.91	108.07	109.17	106.88	110.24	109.28	112.6	106.65	109.19	107.44
95.736	100.21	98.398	95.468	97.579	98.301	96.222	96.249	98.752	92.697	100.03	96.003	100.69	96.391	100.65	96.997	103.48	100.92	98.972	96.593	93.266	98.682	96.673	98.602	99.67	94.432	96.423	97.898	101.73	95.241	101.7	92.582	104.9	102.83	93.639	91.623	102.93	97.705	96.537	91.217	92.644	90.442	97.872	91.075	97.879	93.082	99.272	87.948	96.912	99.478
106.73	101.89	101.46	102.57	101.64	101.94	101.59	105.76	105.67	101.98	101.72	100.71	104.18	106.51	103.66	102.67	100.51	99.838	101.97	102.5	97.551	103.28	105.68	100.91	105.39	106.38	106.36	101.05	105.68	104.73	101.78	98.257	96.427	106.77	98.942	100.26	103.19	102.48	102.03	102.84	100.13	105.08	94.881	102.98	106.04	99.744	106.2	103.98	99.755	103.31
106.6	107.7	97.677	105.01	103.1	105.56	105.48	101.89	103.69	100.89	103.45	107.62	106.88	103.25	113.51	101.03	112.29	101.18	109.87	102.41	105.05	102.39	109.48	105.71	108.37	110.32	106.26	104.55	105.29	105.7	105.04	109.85	107.88	105.39	102.28	108.02	105.32	107.06	108.91	107.19	98.59	111.83	106.47	107.47	103.77	108.77	105.19	109.62	105.95	108.32
102.88	106.1	112.5	106.21	106.33	104.82	109.24	106.54	108.48	106.55	106.27	107.94	107.15	105.8	108.52	111.15	111.98	101.9	99.776	102.52	107.58	106.3	108.03	111.25	105.87	106.3	109.26	113.6	106.46	107.46	109.22	109.71	102.77	117.54	107.49	109.25	113.42	104.28	102.73	109.3	109.19	112.27	113.91	107.26	110.87	101.18	114.3	112.31	109.65	103.31
97.982	98.802	106.6	103.48	95.316	101.68	105.99	98.659	98.346	105.81	101.63	96.282	100.39	98.379	105.28	97.009	106.45	100.85	95.455	100.48	99.36	101.51	99.012	101.48	104.45	102.89	96.519	98.21	100.79	101.49	98.417	101.81	99.017	100.91	106.98	98.593	101.06	106.99	104.84	99.385	99.006	106.6	94.463	101.16	96.377	96.27	102.73	101.1	103.35	104.55
98.668	102.81	96.443	102.21	93.639	98.888	94.311	97.908	99.35	96.5	99.044	93.486	106.09	99.222	97.348	93.353	93.524	98.602	100.81	93.497	93.65	93.928	101.56	95.042	95.97	91.316	96.081	101.1	99.43	100.14	101.35	94.669	97.638	98.06	96.31	94.188	95.735	102.93	95.529	106.44	101.61	98.825	97.506	96.303	101.07	97.353	105.54	97.913	97.896	95.783
100.36	109.77	111.26	108.14	112.89	104.44	106.93	106.21	107.39	106.12	109.74	113.27	109.29	103.74	103.14	107.58	106.43	107.3	112.13	107.87	107.01	105.17	101.7	108.06	106.6	112.99	104	104.08	102.8	104.68	109.82	111.92	113.31	109.05	116.83	108.04	107.6	113.84	103.74	115.44	115.06	109.18	111.53	108.31	105.53	111.79	102.87	113.21	103.19	110.34
104.3	105.58	103.65	102.7	97.669	104.65	105.96	102.6	105.22	107.37	104.67	104.31	107.08	106.84	101.21	102.23	105.81	115.58	106.07	100.44	114.53	106.93	111.9	103.23	103.3	107.42	111.46	105.68	103.72	102.58	108.76	107.37	113.55	106.28	109.77	108.36	104.81	101.61	107.39	102.63	104.55	104.01	99.454	104.18	101.66	100.54	100.59	99.303	104.46	102.52
108.05	98.478	109.99	111.46	110.31	104.58	106.08	107.83	111.84	109.55	104.95	107.57	109.13	104.6	104.6	111.72	105.8	103.2	103.92	100.87	103.59	105.06	102.09	106.14	110.41	108.42	102.91	105.43	110.53	102.98	111.4	101.88	108.63	104.99	107.48	104.86	104.97	104.64	107.45	104.76	106.29	97.482	111	109.66	110.37	109.02	107.56	108.43	108.88	108.47
104.42	103.59	95.396	103.27	102.7	97.836	104.17	99.832	106.15	97.913	103.96	98.845	99.707	100.74	105.53	100.06	93.54	103.78	103.53	97.652	96.157	90.964	101.34	99.508	96.829	98.103	100.67	100.09	102.51	104.44	98.176	105.17	102.28	98.004	97.16	100.53	101.9	102.35	103.72	100.66	99.109	110.05	100.25	91.287	106.67	100.68	99.357	105.4	103.53	101.86
107.21	108.72	111.99	111.51	107.82	104.84	107.94	106.64	105.07	104.4	105.22	108.36	104.34	112.97	115.2	101.85	113.16	106.16	104.33	108.7	109.7	109.3	108.02	108.8	110.6	115.25	107.86	104.48	108.7	114.46	111.46	107.43	103.49	105.4	111.95	107.47	104.79	111.83	109.54	105.82	114.12	108.73	109.75	110.43	108.9	107.34	113.37	110.7	108.49	108.86
103.92	109.01	108.33	104.7	105.43	110.61	106.49	108.6	102.32	107.19	107.44	106.85	112.71	110.53	111.34	99.539	108.71	107.42	110.11	109.76	104.07	113.34	102.99	109.06	105.98	104.4	104.83	112.29	102.86	108.67	107.31	110.45	113.83	107.33	103.99	108.13	109.46	107.5	104.63	111.56	105.23	106.24	109.57	107.42	108.29	105.54	105.44	114.55	108.3	108.37
100.26	100.68	108.41	102.39	112.31	104.97	106.86	100.19	110.12	111.83	109.87	108.51	108.86	106.17	102.55	104.62	105.8	106.01	108.51	95.762	96.342	107.89	109.8	111.19	108.01	109.34	105.08	111.06	106.51	101.57	103.68	109.12	106.05	109.04	116.76	107.23	105.9	108.67	105.75	100.22	106.03	108.97	109.2	102.08	106.7	107.36	111.32	108.87	102.89	103.14
112.18	110.58	115.37	106.15	110.83	114.57	111.72	104.8	110.19	111.06	110.42	108.77	110.16	107.52	110.31	111.15	108.51	104.22	106.04	109.24	103.72	106.65	107.6	105.75	108.45	115.87	110.03	102.69	107.16	110.13	105.72	105.12	107.06	107.91	106.81	102.73	110.59	106.44	114.64	110.75	106.33	108.15	109.16	105.5	105.63	107.48	105.7	108.21	110.01	115.48
101.56	104.03	94.407	91.482	99.61	97.315	95.571	100.6	99.655	103.05	96.804	96.787	99.184	94.038	99.371	98.48	95.667	94.13	99.124	99.358	93.033	97.62	99.607	98.339	97.619	93.798	93.362	103.29	100.95	97.9	103.11	101.19	102.59	102.38	100.29	93.349	99.184	98.25	96.564	96.767	107.5	97.829	93.398	100.27	100.1	94.249	95.532	95.986	101.16	96.298
108.42	105.53	103.4	102.52	105.39	105.95	107.25	107.1	106.04	103.96	106.16	108.89	100.15	104.8	102.79	113.05	103.88	106.43	105.06	99.548	103.83	98.084	104.68	101.47	108.76	105.12	100.95	109.09	103.59	102.04	102.86	101.87	107.16	101.43	108.13	102.38	105.01	107.84	108.22	107.26	99.833	110.31	99.659	108.45	105.39	105.89	107	110.04	106.79	100.04
101.08	97.913	98.856	103.97	102.8	104.35	101.15	112.77	107.41	104.92	100.49	105.33	102.38	96.953	102.82	104.02	101.67	100.93	102.23	102.35	98.926	96.534	98.935	91.769	101.82	104.89	98.524	100.11	102.07	99.882	95.265	99.368	95.142	103.59	103.62	99.182	99.162	102.93	100.7	100.98	102.31	99.279	97.508	95.907	96.983	106.46	102.8	100.73	101.59	103.99
112.32	104.14	101.8	109.98	105.05	106.4	107.26	107.47	99.644	105.05	108.71	107.69	105.92	106.3	109.03	102.2	100.69	101.85	108.65	101.77	109.39	110.13	113.11	108.29	106.24	106.49	112.85	107.39	112.61	105.51	108.56	105.02	102.95	109.86	107.34	107.58	106.94	107.28	101.96	107.37	105.61	103.88	112.99	109.31	107.14	106.87	106.9	109.38	107.65	104.98
115.76	110.87	106.11	108.96	102.24	106.22	106.79	107.39	106.72	108.19	108.03	108.78	106.78	109.07	110.91	113.56	113.02	104.38	110.74	110.54	106.93	111.19	107.52	110.38	104.01	106.65	101.28	107.49	109.92	106.62	111.31	105.33	117.54	102	107.49	109.93	107.49	109.03	111.54	103.73	108.95	100.35	112.88	106.12	110.49	105.64	104.82	110.81	108.03	103.73
102.02	105.52	109.32	101.49	104.17	102.56	109.16	102.51	105.35	105.55	96.229	103.51	107.81	104.02	109.63	102.01	106.06	105.11	105.57	110.15	100.83	104.75	107.75	107.25	105.57	104.97	109.8	109.06	107.19	101.28	98.517	103.28	102.31	105.42	108.01	108.01	108.37	110.24	107.3	108.35	109.51	104.29	103.76	103.19	102.61	104.22	102.19	111.71	102.29	108.82
107.47	96.852	102.04	98.203	98.151	91.95	99.02	92.726	95.697	99.542	98.5	89.625	104.41	101.89	99.675	97.303	95.593	97.631	90.807	93.142	96.687	98.946	101.56	100.11	95.454	94.713	98.214	100.49	102.8	99.45	98.756	97.688	99.569	103.88	98.809	102.75	90.523	98.963	95.613	103.4	95.904	98.052	96.209	97.182	96.749	104.28	96.909	100.57	99.374	98.025
110.81	108.03	109.7	112.04	103.7	113.5	102.5	110.91	107.57	105.79	108.09	110.76	107.47	110.11	113.44	106.5	104.75	108.91	107.41	107.45	110.56	112.4	108.12	103.47	101.3	112.31	100.65	108.07	104.41	109.75	108.3	105.11	106.34	110.37	99	112.34	101.55	106.35	99.594	109.83	105.3	107.97	108.46	109.95	111.66	106.79	107.61	106.06	102.71	107.05
110.03	112.28	108.25	104.73	109.93	108.18	107.61	113.33	106.19	114.44	105.73	106.95	109.45	111.01	107.05	101.7	110.15	104.11	111.68	106.71	111.25	106.35	112.4	106.38	104.69	107.66	112.18	111.9	102.8	102.19	107.54	114.46	104.78	114.59	105.37	106.53	114.36	108.49	108.49	113.77	107.28	99.767	108.69	107.2	110.86	103.26	105.98	110.42	107.6	109.16
103.83	113.02	107.87	109.28	107.17	108.71	105.48	108.55	107.11	109.75	111.7	109.36	106.77	104.51	107.9	107.2	107.06	109.91	104.59	108.89	109	107.3	104.98	109.78	108.39	107.36	110.6	106.55	107.66	106.38	110.78	104.44	107.07	105	111.57	108.93	113.79	107.31	110.88	110.26	104.68	103.73	112.19	116.43	103.09	110.74	108.13	108.38	109.45	106.22
108.34	105.39	109.84	108.16	106.29	108.99	107.22	97.408	107.77	102.76	103.5	105.84	98.3	101.34	107.11	107.09	100.24	105.65	106.77	104.39	102.42	108.71	106.18	104.91	104.36	108.59	107.22	108.49	100.6	108.35	102.42	109.21	110.32	105.54	102.8	107.91	106.44	99.519	109.6	103.85	108.58	108.31	111.78	103.48	104.57	105	106.87	99.226	104.68	110.69
107.26	110.84	102.6	108.31	112.55	104.78	106.47	105.72	107.76	96.919	106.6	103.74	102.96	104.37	110.53	102.16	104.16	101.59	102.87	100.34	98.543	103.06	102.54	109.59	106.8	103.69	109.54	102.38	100.49	106.21	106.99	103.11	105.28	105.93	108.77	102.71	104.88	107.09	103.05	109.2	99.198	102.47	106.4	108.63	106.56	102.35	107.98	109.27	100.43	104.59
107.07	113.42	107.28	106.34	119.42	115	108.31	110.71	107.21	108.09	110.08	108.38	111.52	114.48	106.17	112.78	108.37	104.85	114.13	114.74	107.57	114.85	111.49	110.87	108.67	109.24	111.13	112.62	108.59	110.8	110.94	107.74	111.19	115.9	106.61	110.4	108.32	112.43	107.86	113.92	111.35	103.36	107.18	106.76	113.63	111.48	115.68	110.69	111.97	113.2
95.32	102.28	91.032	94.214	94.478	93.882	102.44	94.324	94.362	94.385	96.343	97.993	101.16	97.021	99.708	97.112	95.508	97.993	99.04	96.237	98.021	90.828	95.452	94.335	101.79	99.519	102.8	102.96	99.964	97.789	96.555	97.752	95.224	104.52	91.531	93.756	99.134	95.789	91.606	97.946	93.668	99.131	101.17	94.11	95.889	95.871	97.905	96.348	96.176	95.641
110.4	108.45	113.34	110	104.6	110.93	107.49	107.81	106.97	110.58	104.25	106.65	103.46	106.7	115.12	103.16	113.9	108.45	110.05	110.22	109.06	109.92	113.4	106.12	109.81	107.8	106.87	104.76	108.62	111.88	115.42	108.27	105.01	100.47	111.23	106.57	105.78	109.72	105.82	106.47	106.09	106.55	110.93	112.67	107.57	109.71	109.39	115.83	104.16	103.59
103.02	104.88	108.65	106.06	106.18	108.4	105.03	104.11	112.02	105.71	107.44	107.22	107.78	107.36	107.78	109.2	104.04	101.43	101.02	103.87	106.64	110.14	100.95	109.52	102.63	102.37	105.17	108.16	106.29	108.05	103.46	107.37	107.97	107.51	106.34	100.9	110.1	103.2	104.07	107.81	103.29	107.79	110.63	105.82	104.28	106.49	102.44	102.5	105.3	101.49
102.38	97.778	99.25	91.119	100.97	100.34	101.16	98.605	97.767	95.931	96.826	102.54	99.663	100.79	95.423	101.8	102.26	100.71	97.291	97.788	96.839	94.523	98.837	91.279	100.07	103.91	97.425	97.442	99.446	102.39	102.12	102.39	95.999	94	92.448	99.902	101.01	96.442	94.795	95.489	99.248	99.681	93.347	96.137	96.159	95.311	94.969	97.464	99.183	89.882
105.63	101.35	100.51	101.1	105.49	101.32	107.76	107.97	110.98	106.86	106.16	108.74	108.72	112.54	105.36	108.87	106.53	106.99	105.09	98.779	110.19	101.44	104.43	113.73	101.4	110.16	111.74	104.6	104.97	104.33	99.657	107.08	104.81	105.52	109.72	105.61	102.32	111.21	107.49	105.12	103.5	104.96	108.57	105.66	107.56	108.68	114.34	101.18	107.94	107.65
100.41	106.27	103.37	93.963	98.854	101.46	102.94	103.61	100.76	99.905	100.52	99.218	100.02	98.246	103.23	99.67	99.912	98.897	104.79	98.404	98.817	102.06	105.39	105.25	106.98	106.87	96.452	100.46	97.046	95.508	96.558	104.67	98.36	97.834	104.68	97.443	97.348	94.194	100.47	102.09	96.643	98.716	103.89	107.16	100.67	97.665	98.517	102.85	103.73	105.88
98.9	99.687	102.25	97.446	102.92	99.616	92.904	99.562	95.03	97.998	104.82	102.61	98.638	94.51	102.35	96.944	97.863	94.652	103.85	106.28	101.93	96.575	103.32	93.832	101.87	100.84	96.144	101.16	101.68	99.35	99.416	98.156	95.33	102.04	96.877	101.57	95.304	100.29	103.35	103.58	98.589	100.27	104.75	99.984	95.99	101.26	103.18	95.709	101.96	99.996
102.19	94.594	96.657	102.34	94.174	97.825	104.47	97.217	94.553	102.87	99.496	101.98	99.494	98.095	93.287	97.298	102.76	101.48	97.039	93.736	101.82	97.417	97.984	91.776	99.113	93.829	95.171	97.14	104.6	102.01	105.95	97.88	97.889	97.04	101.16	94.894	101.03	102.89	101.2	97.243	101.32	102.16	100.2	96.212	99.503	106.97	104.07	98.395	97.128	96.319
98.582	97.133	95.768	98.749	95.607	101.87	93.386	97.687	100.76	98.966	107.07	98.057	102.53	101.72	99.944	97.898	97.211	96.074	101.22	99.293	101.78	97.959	90.643	100.27	100.77	102.27	96.427	91.114	100.27	99.275	94.763	92.551	99.572	101.49	103.84	98.897	101.71	93.91	96.56	102.07	97.937	99.435	102.58	99.067	101.86	101.55	100.06	98.65	96.449	98.482
106.9	111.08	105.86	105.92	109.92	105.64	108.23	104.69	104.82	106.36	106.43	111.38	108.12	111.92	113.85	99.62	104.68	105.91	112.36	110.64	102.51	105.75	107.01	102.27	105.32	108.57	112.88	111.55	113.51	106.78	105.98	110.87	108.76	93.424	106.45	106.71	106.17	101.24	104.52	109.84	109.84	102.12	106.8	116.77	109.32	111.09	107.31	108.65	105.61	113.67
106.47	103.31	108.69	109.5	106.36	106.47	102.18	105.71	101.56	103.19	109.77	107.72	113.05	103.96	101.18	106.08	111.35	108.04	108.75	106.83	105.48	105.58	102.3	109.9	108.87	109.14	105.46	112.08	108.01	108.82	108.42	109.32	109.78	106.6	112.16	101.72	106.16	108.47	110.48	106.84	108.49	104.68	107.31	105.54	111.65	103.21	99.895	106.7	108.27	108.01
105.08	98.831	109.55	107.13	105.67	101.28	107.18	108.49	112.38	102.19	107.83	98.333	108.18	97.382	103.93	102.36	100.98	102.9	112.28	104.06	105.63	105.62	109.02	108.51	102.96	106.28	102.57	111.24	104.38	104.78	100.38	102.73	106.17	107.77	105.87	107.88	109.23	108.2	102.22	105.07	99.447	105.2	100.21	105.88	106.94	104.82	104.49	104.09	104.25	99.499
104.27	105.05	108.65	109.19	107.08	106.37	106.8	105.82	101.02	103.04	108.3	106.69	102.89	111.04	109.88	106.12	106.2	107.11	108.37	112.46	103.64	98.832	108.16	103.99	106.82	109.09	108.55	101.72	100.56	109.13	100.9	102.88	105.57	105.92	103.48	100.51	103.5	103.4	97.933	107.76	103.33	103.53	106.12	106.47	108.86	102.31	106.72	104.73	99.184	108.74
105.79	106.62	111.39	110.09	110.32	110.18	116.34	106.53	105.94	106.67	114.68	109.87	111.85	108	109	113.56	109.87	109.25	112.51	100.74	106.41	102.36	116.37	104.16	115.27	104.67	106.12	112.17	114.2	106.68	102.12	111.83	109	106.66	103.86	100.21	104.1	109.48	106.14	108.84	109.72	106.61	101.53	108.86	103.95	101.52	104.4	108.63	107.44	110.92
107.98	104.94	108.95	106.82	108.24	106.93	111.15	111.24	103.33	105.95	104.54	108.57	113.37	109.35	105.52	108.45	109.41	108.44	111.19	108.21	108.67	104.85	109.14	108.39	116.53	114.77	116	108.7	99.238	109.02	108.81	108.26	105.6	111.89	110.88	108.43	105.98	107.21	111.4	109.98	107.2	110.72	107.99	105.11	106.87	107.43	101.37	109.79	107.87	108.27
112.74	106.36	108.63	109.32	109.48	111.42	102.92	111.57	113.36	112.41	113.81	105.2	107.73	108.31	104.16	103.6	105.13	101.9	107.48	109.14	108.39	106.86	109.67	103.37	110.31	104.27	105.15	112.65	108.81	109.21	107.56	108.32	108.76	106.27	107.67	103.01	105.45	107.31	107.41	105.22	105.33	108.02	108.39	105.56	99.863	101.57	109.26	101.02	108.74	107.93
113.87	112.66	111.62	106.86	110.13	107.01	107.07	107.1	111.81	105.48	105.55	107.25	114.97	111.55	118.2	108.98	112.19	105.52	109.74	107.83	108.33	110.15	110.36	109.17	105.97	114.31	107.82	108.13	105.12	107.3	105.61	111.76	113.34	105.44	105.59	105.19	103.25	115.78	111.87	110.54	109.6	111.93	109.98	109.56	105.51	109.43	104.53	105.42	113.26	111.61
106.4	106.51	103.63	101.51	107.82	106.4	109.81	112.24	100.46	109.28	107.23	105.84	110	102.96	104.59	109.37	100.13	103.31	108.78	105.47	107.47	109.71	104.54	100.8	107.13	102.36	107.13	112.89	102.06	109.1	112.69	105.26	112.18	103.41	111.89	107.71	109.63	100.44	103.77	114.79	108.06	105.06	105.91	106.53	102.81	106.81	105.36	109.59	112.65	104.32
108.16	105.92	109.72	110.09	109.19	106.64	113.29	113.5	105.64	116.48	109.08	111.08	110.19	106.24	111.74	104.3	118.07	108.23	115.69	109.14	111.67	112.04	116.12	104.29	106.03	113.43	109.59	116.43	110.43	106.87	118.9	113.18	111.24	101.86	109.8	109.87	108.18	106.24	107.95	110.8	112.54	111.03	114.45	112.25	107.25	106.73	109.58	106.31	105.83	115.74
97.874	98.215	101.48	99.473	94.925	97.876	103	96.561	92.819	100.48	95.792	103.08	101.46	95.598	100.53	101.15	96.961	99.516	98.405	101.27	98.987	96.126	95.438	103.04	95.016	101.5	100.62	98.744	97.743	101.67	98.399	97.948	92.344	98.494	94.184	98.596	99.901	93.666	100.26	100.1	99.482	98.157	100.16	105.91	97.953	101.16	92.918	99.149	98.847	95.913
106.23	110.34	107.92	113.32	107.16	106.45	110.67	105.55	105.69	106.68	101.81	105.89	109.1	101.6	96.274	114.04	109.28	110.03	97.499	110.43	104.96	108.65	102.87	110.38	98.016	105.18	107.66	103.05	109.43	107.16	109.19	104.34	99.905	104.12	103.42	106.37	108.44	109.73	101.61	106.17	103.71	107.98	103.84	110.27	104.73	106.93	98.212	103.53	104.96	105.65
103.16	106.95	112.63	103.52	110.21	110.44	110.15	111.08	111.55	108.63	105.48	109.01	110.1	105.7	107.62	108.06	109.07	111.35	113.45	106.39	113.83	107.44	111.32	108.34	112.47	105.2	112.44	108.1	108.69	109.83	106.67	105.16	109.31	105.71	109.53	111.08	107.19	107.18	117.15	110.07	112.99	110.39	115.53	108.86	111.41	110.66	107.77	107.64	107.08	107.06
107.87	105.44	107.44	102.44	111.05	111.46	109.12	104.86	104.36	110.18	105.63	106.14	111.19	101.39	102.43	104.12	111.61	108.02	111.54	108.49	104.32	108.35	105.58	100.26	111.78	111.46	100.79	106.36	102.72	105.89	107.44	106.91	103.85	101.6	105.75	102.31	103.95	102.47	107.51	104.73	110.9	109.17	105.89	103.03	106.09	108.22	109.58	107.52	102.99	105.59
111.87	105.91	105.46	106.41	113.16	103.57	110.24	108.97	107.29	109.35	107.87	109.84	111.45	113.07	107.68	106.02	109.66	110.16	104.91	111.05	102.62	110.12	110.86	108.68	102.95	116.28	102.47	106.47	108.71	111.37	105.38	107.98	117.52	106.67	111.33	104.19	108.73	110.98	108.77	106.4	109.65	113.59	102.04	102.34	107.42	108.41	110.54	105.12	106.46	111.42
109.32	110.24	111.69	113.17	107.64	108.21	115.89	109.08	114.85	110.92	108.08	111.84	106.35	110.54	114.54	115.34	114.61	115.83	109.25	115.72	104.61	113.94	114.71	113.65	107.85	108.13	111.78	113.61	114.25	104.16	113.78	112.87	110.32	112.26	111.02	111.85	111.34	109.31	108.91	112.89	113.96	113.43	107.91	109.93	111.37	111.7	108.33	108.09	117.6	116.04
106.61	108.06	109.74	110.04	109.26	106	107.11	105.74	101.82	105.86	104.87	109.52	107.62	105.14	107.32	102.82	103.96	106.43	102.71	102.53	106.75	105.12	108.76	102.36	105.35	105.72	106.56	103.02	104.96	105.72	104.31	109.61	101.65	99.766	106.07	112.99	107.2	104.68	104.66	104.14	100.23	101.13	99.906	107.82	102.54	107.7	103.38	114.13	105.43	105.04
98.075	100.51	101.19	99.929	104.2	98.295	99.4	103.84	98.296	103.85	105.82	99.781	107.81	98.559	97.285	101.38	101.58	101.68	103.64	98.957	107.06	106.71	105.01	102.68	102.2	94.464	102.22	98.211	104.81	102.7	96.965	105.75	97.903	102.26	91.722	97.91	99.441	100.72	103.59	97.294	101.11	96.413	107.01	95.736	98.163	107.44	107.01	105.73	100.7	104.31
109.52	101.18	109.91	105.71	108.88	105.75	107.86	109.11	109.59	106.85	99.849	105.86	110.16	102.75	98.517	103.86	111.45	107.36	104.87	104.21	106.92	101.26	102.07	104.13	107.64	104.24	102.92	106.28	106.29	103.92	106.3	104.4	104.48	112.68	109.4	105.85	103.43	104.52	106.7	108.72	102.69	111.54	103.97	105.95	106.43	112.63	113.7	106.54	105.38	111.9
97.595	105.8	101.9	99.631	99.544	102.73	99.011	96.252	99.198	101.47	106.69	105.48	102.09	103.24	98.135	101.77	105.37	103.47	99.76	105.82	97.725	104.2	100.99	94.276	104.21	99.978	98.873	102.94	96.512	100.43	103.44	98.298	102.99	101.63	98.214	104.41	96.799	95.825	98.479	96.838	105.37	101.15	107.41	104.78	100	101.09	100.67	100.19	104.17	95.676
109.47	110.66	104.86	100.77	108.49	104.93	102.85	108.14	108.3	112.52	104.85	105.08	109.52	111.23	111.88	108.39	105.48	108.98	114.68	109.38	113.48	104.1	103.82	114.69	107.32	112.83	108.7	105.13	111.9	108.92	106.9	107.53	104.82	107.2	107.14	105.67	111.65	110.79	99.47	109.07	107.73	105.44	101.26	100.03	107.96	114.08	102.65	105.33	110.56	104.22
108.96	104.01	103.32	102	110.46	103.26	101.95	109.05	107.82	111.3	107.14	109.32	104.78	104.85	113.28	107.13	109.1	113.08	103.46	108.79	108.21	107.35	108.91	110.32	111.92	103.45	105.21	103.78	107.3	111.16	108.14	106.2	106.03	108.13	109	108.22	107.45	109.76	102.49	107.81	108.21	106.33	109.38	104.87	114.32	113.09	105.49	104.34	107.32	103.34
105.33	102.45	104.97	105.13	106.41	103.38	104.8	103.62	112.4	108.11	104.58	106.91	102.59	108.33	101.9	106.75	107.49	109.98	106.46	108.62	103.79	111.63	103.94	110.31	108.05	109.57	107.48	103.03	108.02	104.44	106.35	111.61	107.54	104.4	107.21	109.36	111.59	109.45	105.98	102.97	105.76	105.45	106.41	104.14	107.28	106.25	106.72	108.16	108.7	101.13
106.87	108.51	117.7	113.33	112.6	106.16	113.54	109.08	104.76	107.8	104.47	103.75	105.22	111.41	102.94	99.414	103.92	104.56	115.19	107.87	111.19	112.88	109.24	108.76	109.65	102.31	108.9	108.74	104	108.71	112.52	105.62	111.25	104.83	110.3	109.58	110.06	109.02	103.1	112.72	108.35	105.06	113.43	109.41	107.4	106.62	118.75	105.99	105.02	109.09
104.83	104.13	113.55	113.47	110.73	103.16	105.71	101.43	109.07	103.82	107.38	103.44	109.56	100.12	109.7	99.291	106.59	104.89	106.29	103.53	108.64	108.41	102.4	108.22	108.8	106.68	109.13	105.3	104.83	103.24	107.4	107.63	104.84	103.16	105.15	106.24	103.45	103.84	100.06	106.96	101.48	105.66	106.46	104.46	103.3	102.1	110.3	106.53	113.75	102.19
105.76	109.21	115.07	105.36	105.03	110.35	104.38	104.95	108.2	106.22	106.21	106.32	113.35	107.67	98.981	110.37	107.76	105	105.23	108.22	111.28	103.74	103.75	102.39	107.24	101.12	103.52	105.08	101.54	103.4	104.59	109.41	106.31	102.84	104.23	105.56	106.7	106.8	101.63	104.63	107.13	104.75	102.55	103.97	106.57	106.95	111.91	103.16	106.4	99.638
101.34	96.871	95.636	100.08	99.248	101.42	97.206	104.12	98.494	96.617	98.688	93.519	96.143	96.841	101.27	100.36	97.409	100.4	99.781	101.26	93.1	96.689	93.637	105.13	100.29	94.551	98.143	98.58	94.779	94.946	90.969	99.241	97.479	95.305	99.32	101.5	100.9	95.861	93.277	98.689	95.825	102.04	96.62	99.909	97.041	99.892	101.42	97.79	94.812	93.639
110.71	108.47	109.54	105.38	109.42	108.31	105.6	111.28	106.8	107.07	107.54	104.45	107.93	114.79	104.34	108.28	111.98	105.18	106.58	103.82	106.06	111.42	107.75	114.37	108.54	109.91	100.17	109.4	110.55	103.5	105.92	103.46	112.92	103.92	110.08	108.26	110.87	106.89	111.91	111.59	111.54	108.68	105.43	109.54	109.09	106.04	103.53	103.76	109.82	111.7
106.51	106.86	100.37	104.85	100.48	99.95	102.6	98.457	98.967	107.69	99.822	108.81	100.39	99.676	103.56	102.79	107.26	108.09	105.87	101.52	109.81	96.278	108.93	106.06	103.8	105.23	105.04	106.02	96.698	108.56	99.281	98.951	105.94	104.36	103.19	101.94	96.041	98.564	104.31	100.82	103.2	104.91	102.79	98.95	97.739	106.2	110.2	100.83	96.345	98.499
103.86	108.39	103.34	103.24	104.48	107.31	106.12	105.2	107.4	103.12	105.65	102.38	107.98	105.89	104.16	103.28	102.94	103.33	110.19	107.2	110.48	113.9	99.548	102.52	109.54	108.26	109.45	104.15	106.36	107.09	107.37	105.25	103.78	110.95	111.08	100.71	107.45	102.14	107.56	106.57	105.4	102.28	104.77	99.671	102.09	109.38	105.78	109.08	104.88	106.69
111.65	112.36	111.85	104.07	111.75	114.47	108.13	116.52	105.18	107.74	109.46	109.21	109.52	110.89	116.36	104.86	107.84	111.32	111.08	115.03	109.97	111.95	108.91	105.78	107.5	108.5	111.91	111.12	109.02	117.58	105.44	109.75	105.01	107.2	109.27	107.12	110.34	110.55	111.42	109.32	107.64	109.81	103.92	113.76	111.45	113.03	104.68	110.2	114.65	111.9
107.17	108.19	105.57	109.65	105.72	111.74	108.52	101.46	111.23	108.38	106.14	104.78	104.27	105.73	104.54	96.355	105.9	110.05	111.05	106.14	112.58	108.74	108.81	109.81	102.92	104.31	108.3	106.07	111.11	103.02	98.605	99.558	111.55	107.63	111.92	110.67	107.64	104.14	109.47	113.1	102.85	109.31	102.44	103.28	106.62	104.88	106.06	105.1	101.13	106.95
106.52	112.14	104.58	105.19	103.54	108.58	99.605	108.25	105.5	102.06	105.48	113.85	103.25	102.97	108.68	108.68	105.03	104.86	99.09	106.35	104.7	106.94	105.25	107.69	101.22	100.68	105.21	105.8	106.41	102.65	109.43	103.69	107.11	110.68	102.8	107.53	103.42	107.96	110	107.75	110.75	111.51	106.13	106.24	107	112.96	103.71	111.53	109.84	104.77
107.42	103.58	111.63	109.6	102.17	110.76	111.03	105.05	106.05	110.06	104.17	114.72	109.35	110.54	105.83	112.35	109.91	109.49	107.83	108.42	111.44	105.92	110.91	105.13	110.75	103.99	105.4	105.74	113.03	113.68	110.66	107.72	111.06	103.38	110.47	112.24	107.08	115.39	107.53	109.06	105.98	111.42	109.41	109.14	105.58	105.76	110.66	105.19	109.62	106.61
100.23	105.8	109.27	115.42	106.49	104.01	105.63	100.11	103.52	110.76	102.22	104.06	111.49	109.37	106.71	105.86	112.92	109.48	105.9	105.15	105.64	104.55	110.47	101.88	107.86	104.47	102.64	106.12	112.02	97.666	103.77	103.2	106.08	107.88	113.69	99.109	101.64	106.99	103.61	100.58	109.54	99.8	111.5	107.91	106.06	111.31	107.57	107.8	103.98	104.01
107.71	108.97	103.45	111.86	104.93	103.6	109.76	110.33	105.39	109.44	113.67	106.69	113.26	106.3	113.13	109.61	108.57	109.18	107.5	109.88	112.16	110.43	110.24	111.73	115.22	108.36	110.45	113.69	104.01	100.75	103.51	110.16	112.86	106.05	105.94	111.51	113.93	107.17	101.36	109.02	102.37	104.4	113.24	100.51	106.54	115.24	111.6	107.3	102.46	111.42
108.27	106.22	108.99	104.64	104.35	108.58	108.25	105.59	105.86	105.04	104.46	102.29	108.97	110.23	102.65	108.16	109.93	108.71	110.26	102.23	107.39	107.14	100.22	113.4	96.785	107.14	105.34	111.75	104.47	104.13	110.4	108.4	106.91	104.52	106.89	103.6	105.02	110.75	102.87	106.07	104.4	108.27	107.69	101.42	107.95	105.3	104.2	106.68	106.1	107.67
107.98	111.35	108.52	105.19	111.16	103.65	111.48	103.1	109.64	110.36	110.75	103.56	110.17	111.97	107.42	107.45	108.06	108.38	111.75	108.89	112.64	106.23	109.36	106.02	108.41	109.49	106.9	103.16	109.88	105.41	108.73	104.58	111.43	108.85	114.14	105.95	109.04	110.97	107.84	108.97	114.1	112.29	112.77	108.23	108.93	104.64	104.39	101.48	106.61	111.57
98.324	102.13	96.078	91.022	104.76	92.07	94.976	103.67	98.002	93.968	91.372	97.425	95.775	97.491	97.159	98.141	105.36	101.81	99.274	95.445	95.881	96.671	97.149	95.524	98.982	97.96	97.15	99.095	93.984	94.231	99.087	94.942	92.226	98.576	95.841	94.089	99.864	101.88	98.1	96.628	95.762	97.078	93.477	99.062	101.34	98.094	103.59	101.51	100.01	100.87
98.671	94.542	105.22	94.339	96.567	96.795	104.16	97.171	98.734	96.907	95.944	90.291	101.64	99.085	100.7	90.923	94.484	95.923	101.97	98.088	97.856	98.774	102.23	96.225	102.01	94.201	102.54	104.7	98.557	99.614	99.183	98.845	97.701	97.853	97.04	102.98	99.688	90.435	102.75	100.05	96.203	98.293	100.23	99.906	91.533	98.729	99.312	93.605	98.65	95.228
109.15	105.57	105.82	104.98	107.36	105.38	107.65	107.46	108.41	104.14	95.814	105.62	102.54	102.69	99.451	106.51	107.51	101.84	105.2	106.88	105.93	98.402	102.24	104.79	104.79	105.07	102.88	100.74	101.36	110.15	101.79	112.08	105.28	107.09	109.69	105.3	108.29	103.37	110.14	105.36	105.42	111.01	97.625	108.98	103.57	105.06	97.637	110.07	100.95	110.23
106.78	108.78	109.35	107.16	110.04	104.75	105.6	111.49	110.46	108.93	111.15	114.7	110.63	109.56	112.88	108.2	106.82	112.47	115.16	108.24	113.02	107.45	107.33	106.51	106.71	119.19	108.44	105.91	110.62	110.6	113.05	108.61	106.68	114.99	103.71	109.72	110.31	112.45	111.92	112.56	110.81	111.01	109.38	111.24	116.67	107.54	116.99	112.95	116.55	109.06
109.94	111.03	105.76	107.3	108.05	110.12	108.62	104.4	105.73	110.02	109.63	103.54	107.33	106.16	107.94	111.24	108.03	112.81	109.16	107.24	110.4	102.77	113.78	109.81	107.56	107.63	113.96	113.08	104.72	109.35	102.43	110.73	109.42	112.9	108.87	113.71	101.54	96.536	109.54	110.05	110.51	114.28	104.28	108.83	111.8	109.2	111.49	105.84	107.25	108.73
96.857	100.27	103.99	105.64	102.69	101.58	101.14	105.78	100.72	94.748	104.89	106.08	99.468	99.764	100.54	101.64	96.227	102.1	104.01	104.71	100.9	100.95	100.9	99.697	93.695	97.513	98.205	104.15	103.08	102.19	102.06	105.67	102.46	97.072	95.659	100.09	98.409	105.47	100.3	104.99	96.663	103.34	100.27	102.29	104.67	101.82	101.58	100.89	100.55	99.424
93.287	105.16	104.98	102.31	102.83	103.36	97.893	98.857	100.9	99.603	102.65	101.42	96.937	90.589	95.956	99.436	102.03	98.992	99.912	100.13	102.23	102.59	99.78	99.99	95.065	92.189	98.449	104.11	100.47	100.36	94.94	98.68	104.42	96.82	100.98	95.787	101.91	98.325	105.39	102.59	100.44	96.016	103.54	97.401	101.69	99.603	101.52	92.053	98.509	96.357
96.932	102.49	95.795	101.94	98.693	94.833	101.51	99.693	103.6	93.731	96.468	97.345	97.13	99.481	99.975	96.625	95.453	99.193	98.467	101.75	97.795	98.34	95.057	105.07	91.468	103.56	100.26	94.029	103.37	103.13	96.611	100.45	98.414	96.406	99.295	99.15	97.388	100.86	100.96	101.91	99.435	98.918	97.219	103.72	100.51	97.336	95.787	96.316	94.505	95.967
110.72	113.39	106.84	114.6	103.29	110.65	110.21	109.6	111.99	103.36	107.01	105.52	111.35	107.29	105.63	106.1	106.75	113.07	110.7	112.01	112.2	109.03	115.21	105.79	112.32	104.6	107.94	103.54	110.02	110.49	110.58	106.4	109.47	107.48	101.39	105.26	113.85	109.16	105.27	105.17	105.8	102.68	105.98	105.59	109.87	103.76	110.84	109.6	108.69	101.24
107.99	107.92	104.78	109.23	114.76	110.74	103.79	105.59	105.89	112.95	106.63	105.46	109.98	105.41	105.28	106.86	112.06	108.18	110.04	104.85	105.16	107.02	114.2	110.71	107.85	105.43	109.99	100.77	107.25	113.37	105.88	107.73	106.22	106.91	108.42	108.15	105.82	112.34	105.14	110.98	106.84	106.26	101.99	107.92	108.29	104.04	104.93	101.26	110.05	113.42
110.78	108.24	104.81	102.8	102.48	105.56	104.92	106.03	106.67	99.341	112.99	111.23	107.38	110.77	113.06	108.75	112.63	111.6	104.67	110.44	104.02	106.29	101.55	104.9	109.05	103	107.5	111.04	102.57	108.67	103.89	110.47	113.97	106.61	105.34	109.56	110.14	113.17	108.16	106.14	108.93	115.22	109.88	116.25	113.6	103.34	111.59	103.73	107.68	108.16
108.66	104.26	100.8	106.01	100.52	104.89	109	104.29	103.92	112.54	110.89	97.578	107.32	107.57	106.31	105.7	112.43	103.98	103.86	111.94	108.12	102.26	106.24	105.93	101.6	98.181	105.11	110.24	105.03	109.64	105.07	110.37	100.42	106.6	106.08	105.05	102.22	110.88	103.6	108.18	108.31	108.36	101.34	102.12	106.86	107.08	111.64	105.04	101.94	107.97
108.31	101.18	113.69	109.19	108.93	110.53	111.37	110.96	109.47	108.54	99.794	107.78	116.54	112.2	107.07	109.27	108.46	117.69	110.43	109.09	113.13	109.74	107	104.72	109.68	109.38	109.95	110.72	111.46	112.53	111.08	108.78	108.06	110.49	111.32	105.66	111.7	109.37	112.3	108.02	107.73	110.4	106.49	106.63	106.83	106.52	108.59	114.73	112.27	115.49
98.456	104.81	99.808	101.05	101.6	104.32	100.4	97.855	103.36	102.73	101.57	97.604	99.739	96.666	103.6	103.4	97.899	100.14	94.205	100.36	96.837	103.4	104.88	99.678	96.648	93.603	105.9	100.4	97.46	104.42	106.48	101.09	103.83	99.199	93.45	95.583	99.887	102.88	102.38	99.82	99.559	102.82	96.032	97.859	98.425	106.7	106.03	97.756	100.29	104.34
104.29	112.69	107.09	109.93	110.22	108.85	105.12	106.53	105.99	106.59	107.84	103.12	109.92	104.87	109.72	108.06	107.43	99.076	103.89	107.75	107.54	107.99	105.04	113.47	109.03	107.92	104.99	108.95	108.12	109.96	105.74	111.51	107.52	108.99	109.83	112.64	98.913	107.5	106.89	109.27	109.37	108.33	99.774	107.63	106.14	109.41	102.33	109.71	110.72	102.3
103.58	112.82	109.84	111.15	111.06	108.92	103.13	107.88	105.64	105.8	107.34	104.9	114.93	108.3	106.26	108.1	108.64	109.82	105.56	110.54	107.18	109.17	107.45	108.34	99.837	108.4	109.8	110.15	104.53	101.2	107.04	104.6	110.78	105.93	104.14	104.25	114.02	106.89	113.81	111.23	110.28	107.84	106.19	106.88	105.15	108.51	100.29	103.97	108.67	109.13
98.619	98.603	95.019	95.913	99.771	96.567	106.31	103.92	101.89	99.853	94.872	97.332	101.29	104.33	100.46	103.61	97.858	97.853	101.01	97.771	97.488	94.907	92.829	102.53	97.857	99.676	94.354	99.562	98.585	99.687	99.227	103.27	103.77	100.18	103.53	95.154	100.11	98.932	90.521	97.884	91.026	101.2	95.239	101.94	99.305	95.418	97.876	95.18	101.11	102.42
110.78	106.29	107.49	112.49	109.47	106.45	107.5	99.056	106.02	102.52	108.47	108.86	104.06	105.87	112.36	107.89	103.27	104.18	106.62	98.351	107.25	105.47	103.85	110.04	114.13	109.91	109.36	104.12	105.38	97.523	106.14	111.08	107.1	110.44	104.54	108.97	110.51	102.61	108.71	104.58	105.91	100.03	104.61	104.63	102.05	106.6	106.18	108.2	106.07	107.11
107.6	105.45	105.32	115.36	108.2	114.45	108.02	105.74	108.21	104.97	108.25	107.27	110.55	110.61	111.24	104.93	102.43	106.39	110	113.56	108.21	108.63	111.69	109.34	104.99	106.47	106.02	106.25	107.89	107.25	110.51	110.04	107.75	113.7	114.33	107.93	108.07	104.76	114.65	108.81	107.33	112.12	109.93	107.4	106.76	110.23	101.56	104.83	110.29	110.71
108.55	107.2	112.93	112.59	106.75	106.95	104.78	106.87	108.08	108.52	110.57	103.79	109.38	108.26	112.1	114.34	107.03	108.04	105.91	108.2	100.43	103.63	106.4	110.66	113.7	100.78	105.41	115.16	108.4	109.28	105.55	113.9	108.72	102.5	111.65	111.6	112.2	112.73	102.94	112.24	105.29	106.99	111	108.53	104.96	106.34	108.23	112.71	108.08	112.16
101.31	99.792	93.844	99.559	93.826	101.25	98.693	98.566	97.541	100.61	97.661	92.968	101.68	96.862	102.72	94.986	94.384	100.71	97.668	97.478	100.71	102.19	106.39	99.165	101.61	94.61	91.656	87.255	104.29	103.64	101.05	99.325	98.562	92.625	96.133	100.7	97.741	97.801	100.51	96.477	99.011	99.95	102.64	99.598	100.21	93.613	97.392	102.28	91.782	95.869
102.71	103.85	105.48	104.75	102.2	112.37	107.83	101.32	105.12	104.67	110.02	108.23	107.47	110.62	103.71	104.35	102.28	106.65	106.09	108.77	109.24	102	108.77	110.54	104.24	106.12	106.09	106.22	109.07	109.07	107.95	102.97	103.01	111.16	110.01	103.79	114.69	111.35	110.07	108.38	110	108.77	113.94	105.11	106.51	102.75	104.74	105.37	114.9	109.08
103.92	110.08	105.23	108.77	104.67	116.87	106.78	107.8	107.32	107.57	104.44	106.44	102.35	103.56	104.51	102.73	101.45	104.86	99.853	103.69	108.68	106.18	107.29	97.621	105.9	104.06	104.82	99.387	100.83	108.32	108.82	108	101.84	109.97	104.45	106.67	94.069	111.41	107.71	111.73	103.9	98.511	101.7	102.95	106.61	100.27	108.95	104.48	107.78	106.29
100.16	102.24	98.87	105.31	102.88	106.05	108.36	102.47	105.38	111.05	98.489	107.79	107.59	99.515	107.29	100.89	109.53	102.92	101.01	104.19	110.84	101.21	106.01	112.43	101.71	110.29	99.616	101.38	101.7	103.76	105.82	105.61	103.38	104.58	106.77	107.77	104.85	105.78	104.14	113.15	108.92	100.7	105.06	106.4	108.19	104.79	110.96	104.34	103.62	101.82
113.2	106.55	107.59	105.27	106.72	106.09	109.93	113.91	106.92	111.54	103.56	107.06	97.51	102.91	106.97	104.3	111.77	100.19	109.13	107.91	106.84	106.48	107.42	112.76	106.23	106.69	104.93	109.63	108.49	109.94	110.5	107.89	98.882	109.41	109.28	108.84	104.8	107.46	110.04	104.3	112.26	104.41	104.02	109.31	105.18	110.52	105.99	98.031	104.45	105.49
104.14	106.11	109.3	102.62	100.33	105.4	98.809	106.11	108.84	103.82	106.16	104.03	105.15	103.55	109.19	103.02	104.03	104.63	105.71	104.99	103.61	101.67	102.81	108.43	111.69	104.32	105.57	100.17	107.1	107.09	107.66	109.98	109.46	102.82	108.44	104.83	101.97	112.65	107.26	103.58	109.12	106.54	106.3	106.06	104.67	103.46	106.55	110.41	106.18	104.96
110.42	110.18	111.03	107.12	107.64	109.99	104.86	103.29	106.98	105.35	106.56	104.97	102.34	104.42	104.45	104.22	106.06	110.33	103.09	104.27	101.66	106.69	105.5	99.214	109.6	104.62	105.43	107.21	103.8	107.95	105.1	105.3	103.47	107.86	106.25	108.89	101.32	105.36	104.82	103.4	110	107.79	106.88	101.99	100.13	105.62	112.67	108.09	102.94	104.87
110.09	110.24	105.38	110.85	112.98	107.1	112.65	109.86	105.97	105.68	100.4	112.18	108.65	103.47	105.04	110.23	106.7	105.27	108.88	111.56	107.5	108.3	109.59	109.7	108.48	114.58	105.04	112.31	108.35	110.75	106.85	100.41	106.35	112.27	111.16	106.35	102.04	102.17	106.71	107.75	111.35	107.65	110.05	108.85	108.35	104.42	112.12	110.86	105.96	106.96
103.76	101.7	103.73	116.02	102.68	107.27	111.81	99.158	104.76	102.5	104.97	101.94	108	104.34	104.86	105.98	105.99	110.4	106.77	107.1	110.85	105.56	107.47	99.878	110.87	107.47	111.8	111.55	100.87	107.34	103.68	104.83	109.55	112.31	104.11	101.58	104.27	100.92	104.84	96.664	107.52	97.176	102.46	107.78	104.08	101.21	98.422	106.85	105.38	107.53
103	102.04	99.766	104.27	106.06	103.72	103.79	102.39	106.44	105.06	102.82	101.47	106.31	110.12	107	109.91	102.81	105.46	103.44	107.92	103.07	106.11	104.19	105.56	110.14	101.31	101.8	107.77	110.6	108.47	110.2	107.46	105.83	105.41	106.5	110.55	108.69	107.19	99.169	101	107.45	106.48	104.56	103.49	105.46	109.06	113.32	104.39	107.99	103.96
99.73	107.31	104.09	114.81	104.48	108.93	103.21	108.4	111.12	110.43	108.95	108.65	107.91	102.34	107.47	103.58	104.43	105.97	111.47	105.1	108.8	106.29	106.88	103.38	105.8	105.33	110.48	111.3	108.17	96.462	103.58	102.49	102.26	101.81	109.12	103.78	102.76	105.53	102.71	108.31	104.2	108.5	104.58	110.45	98.724	106.98	113.56	108.68	105.42	106.72
112.93	108.04	115.6	112.94	106.91	112.88	110.98	113.31	115.45	111.93	106.99	103.03	104.44	107.96	110.35	106.82	111.66	107.23	112.42	105.37	110.5	105.64	103	108.01	108.97	106.48	105.49	102.14	111.08	102.17	108.89	108.44	111.29	110.55	102.69	108.1	110.64	109.52	104.55	106.82	110.35	103.66	102.04	106.3	109.73	103.41	115.47	105.4	104.64	102.08
101.56	97.5	96.837	101.75	95.766	102.17	100.19	103.84	104.17	100.51	97.597	109.43	105.91	100.37	97.013	102.84	104.97	96.815	100.75	103.47	100.66	97.628	98.774	99.815	105.3	101.08	99.351	98.311	104.39	103.28	104.46	94.26	105.95	96.012	102.6	106.36	100.83	98.688	102.08	99.643	101.7	98.614	101.7	102.19	101.31	99.452	104.23	98.344	96.476	101.92
106.29	105.34	103.16	109.35	109.11	106.88	110.29	110.06	100.65	104.69	106.83	111.21	107.71	107.6	108.11	106.27	107.23	109.29	108.69	108.26	106.2	103.34	110.71	104.23	112.07	108.93	105.59	106.19	108.92	103.46	106.15	110.91	114.39	101.74	106.63	105.52	110.97	101.65	103.02	97.539	112.54	107.48	107.46	107.45	105.73	107.62	111.69	101.81	108.65	105.93
106.39	104.87	106.45	108.4	101.65	111.54	110.36	104.39	109.94	107.47	109.52	108.26	104.17	108.96	106.07	101.42	105.8	112.9	110.38	108.55	109.28	102.34	112.14	108.65	110.01	106.26	108.76	107.85	112.74	110.7	108.52	109.2	108.34	106.25	110.94	109.89	105.87	113.32	105.51	110.25	110.25	107.17	109.17	108.11	112.74	106.84	107.59	111.2	112.75	98.803
105.88	112.16	106.61	110.17	111.75	109.93	114.18	115.89	111.52	111.82	111.22	112.9	112.45	108.41	106.11	107.73	109.68	103.74	109.56	110.6	104.82	113.06	108.75	109.26	119.41	106.31	112.16	110.22	108.94	113.33	110.56	117.76	112.56	111.18	107.78	106.08	112.35	108.99	112.18	109.15	108.23	108.02	103.97	110.94	112.79	107.51	114.24	105.6	110.21	105
105.15	103.68	102.45	108.75	103.97	105.8	111.14	104.42	101.93	100.96	107.85	101.07	104.65	100.91	104.31	103.28	104.41	105.05	101.91	103.26	103.51	104.27	100.43	110.28	104.33	104.32	105.54	105.01	106.06	106.27	102.55	103.88	99.926	105.25	105.77	101.04	105.5	101.54	104.49	101.04	109.65	103.32	109.2	103.97	107.11	108.31	103.05	106.07	114.74	111.91
105.1	108.25	112.67	108.14	115.12	106.21	105.95	107.43	107.44	115.92	112.07	110.66	109.59	110.01	112.73	115.58	110.46	113.18	114.97	107.1	108.25	109.68	114.61	114.77	108.65	110.18	112.21	98.127	108.54	113.35	107.86	111.75	106.41	115.57	109.1	109.13	107.85	111.44	109.97	111.53	109.11	105.19	105.13	109.31	114.37	117.12	104.93	109.45	105.16	108.23
96.954	96.082	100.66	90.993	100.83	96.113	102.3	96.162	97.102	102.18	98.184	100.57	100.14	93.772	100.29	101.57	94.878	98.675	96.046	92.888	99.675	93.145	102.3	94.5	97.634	102.2	106.65	102.34	100.97	92.203	91.382	103.42	101.04	93.105	103.19	98.827	92.02	99.899	102.81	96.13	92.849	98.101	97.039	102.89	98.779	101.74	97.992	96.129	102.89	101.82
101.33	106.34	108.09	93.974	104.86	107.54	111.93	112.37	110.34	112.72	104.3	108.61	108.24	97.808	110.12	102.76	110.98	107	111.06	109.19	109.23	104.18	108.26	108.54	100.71	106.82	107.52	105.92	105.54	105.59	113.61	108.8	104.7	110.74	104.15	107.64	103.61	102.92	105.01	107.03	107.9	101.62	106	108.53	107.53	111.4	106.83	105.03	103.13	108.7
105.01	105.18	99.295	102.97	105.38	108.74	108.56	102.99	101.29	100.14	100.78	105.26	101.23	104.37	101.27	105.5	108.21	109.48	98.321	103.42	103.73	105.71	101.93	110.66	100.76	105.1	108.57	107.58	109.88	107.37	106.15	101.12	106.09	104.94	104.5	99.953	107.43	109.81	106.55	105.11	103.3	108.53	108.74	109.04	105.92	108.83	108.4	109.55	107.12	110.34
100.25	111.4	109.68	106.33	103.95	108.33	101.98	100.29	109.46	110.86	116.03	107.07	105.11	104.23	105.91	107.49	101.17	103.22	100.29	110.27	108.51	106.97	108.93	111.12	105.77	103.67	107.62	103.48	108.15	100.74	108.87	108.28	117.78	108.84	109	110.96	106.35	101.62	107.83	105.32	105.27	110.51	102.13	104.42	109.25	110.18	105.56	97.273	105.37	106.08
111.94	113.04	114.58	111.08	112.82	112.58	111.01	112.16	107.46	107.25	108.58	107.33	109.68	111.89	111.02	111.94	111.04	105.49	113.27	101.76	112.27	114.77	112.44	106.96	105.55	114.47	111.95	105.74	115.3	112.3	117.29	117.83	109.99	110.98	115.46	109.45	108.82	111.29	108.38	108.52	113.17	108	112.23	115.21	112.59	112.26	107.82	108.35	109.62	113.68
104.4	97.447	100.16	99.284	101.04	99.893	102.36	101.69	98.717	96.274	95.117	100.55	103.7	102.18	101.77	95.498	105.3	100.49	98.181	100.06	97.081	96.45	95.997	101.15	104.14	99.968	100.34	98.355	103.38	105.85	101.42	100.09	98.304	94.342	107.44	102.81	98.623	101.61	98.953	90.81	94.142	97.667	97.052	97.447	100.12	101.78	107.34	101.46	100.18	102.79
103.66	111.63	111.92	109.25	100.24	98.718	106.35	106.96	106.19	101.78	96.936	102.06	105.82	112.81	108.43	104.67	103.45	102.98	101.7	104.14	112.99	107.47	105.24	101.82	107.17	107.95	104.35	105.65	103.23	108.7	103.57	107.79	104.46	106.92	109.27	106.52	105.31	106.73	111.48	101.41	105.57	101.57	102.56	108.53	104.77	101.95	105.45	104.39	108.5	101.06
109.73	108.92	105.59	109.28	103.59	105.69	105.54	100.04	101.65	103.77	105.05	107.14	106.02	105.22	107.37	105.58	104.98	112.19	102.72	110.36	107.02	108.09	107.22	108.49	107.4	104.05	105.05	109.84	103.52	103.36	104.96	101.21	103.74	104.47	104.28	106.95	99.238	105.04	105.04	110.74	101.32	101.58	114.13	106.5	107.7	107.12	98.546	106.74	104.35	109.39
106.86	109.07	105.98	109.99	111.57	114.33	106.68	103.24	108.09	110.11	112.71	105.62	102.26	112.96	107.62	102.57	104.54	106.09	103.47	117.08	108.31	113.03	109.3	108.78	108.26	107.21	113.73	108.72	105.48	108.32	111.95	107.22	104.34	103.23	112.2	108.71	108.74	107.14	108.11	108.52	104.75	115.39	107.03	106.09	103.91	113.87	105.1	110.86	109.63	104.11
106.97	106.4	112.88	103	108.51	104.25	108.56	108.06	105.81	106.11	109.95	108.4	111.22	111.18	105.1	109.45	110.35	113.45	106.54	105.37	108.79	109.58	104.3	98.754	114.58	106.55	111.52	105.22	112.79	109.78	112.03	114.03	107.3	106.53	109.86	117.42	109.2	104.39	107.72	108.55	108.46	97.486	107.29	111.56	108.43	110.13	104.48	102.55	108.47	107.5
97.638	104.13	101.68	98.514	101.24	102.9	104.24	102.21	99.938	102.47	103.28	100.3	102.74	96.796	105.37	100.67	97.546	100.63	96.811	98.298	100.44	98.236	103.52	104.38	103.83	101.61	98.032	98.355	102.45	98.12	98.366	95.125	96.32	103.42	97.561	107.64	104.36	104.48	97.879	102.85	99.593	105.17	102.97	92.435	100.16	97.962	103.87	100.12	100.93	104.46
102.75	105.82	98.469	95.532	100.59	107.17	101.68	95.262	96.305	101.41	96.069	95.966	97.426	99.302	100.03	101.37	99.89	92.344	98.328	96.487	101.6	99.713	97.341	100.36	94.188	97.171	96.836	91.928	97.7	99.447	100.85	93.241	95.579	99.491	90.972	104.37	97.015	96.729	93.069	98.495	102.07	97.671	96.229	97.6	100.42	96.706	94.787	101.6	97.513	102.38
108.56	105.74	106.9	111.79	111.67	111.01	107.01	107.73	103.26	102.72	109.29	110.18	108.84	105.09	105.03	110.45	105.77	106.3	107.39	105.17	108.94	108.33	107.14	108.3	102.23	116.28	107.08	109.74	104.02	105.28	110.02	109.92	103.04	102.63	99.159	104.28	106.59	108.18	108.58	110.62	111.64	107.68	101.42	103.5	113.77	108.7	109.42	112.14	108.36	106.68
103.15	108.37	108.86	107.15	109.9	115.16	109.91	107.03	110.75	104.29	104.44	102.16	102.59	106.32	109.82	105.99	103.38	109.37	107.6	108.94	106.98	107.97	105.98	106.32	102.71	99.867	98.638	108.16	103.12	113.13	107.16	110.98	100.89	109.25	108.84	103.33	113.4	107.64	112.68	105.94	104.57	107.96	104.4	107.6	104.07	105.34	109.39	102.45	107.27	108.47
109.11	107.12	112.31	115.86	113.26	110.25	106.61	110.72	105.98	101.68	106.33	106.27	105.46	103.12	108.51	106.78	110.8	110.96	103.2	103.95	108	106.41	109.62	107.1	114.95	108.03	108.68	109.92	108.24	102.49	108.42	108.13	102.62	109.75	105.54	109.48	110.88	109.77	105.75	108.67	107.49	106.48	108.12	100.24	106.08	99.804	106.24	112.47	106.19	110.26
104.91	105.05	104.72	108.76	109.44	97.014	103.47	105.87	106.1	113.7	105.63	102.44	103.11	102.01	104.02	109.76	105.97	104.92	105.87	108.41	110.71	106	103.69	104.73	105.03	104.88	106.01	102.07	109.37	99.895	109.16	107.79	107.78	102.51	101.38	104.92	102.53	105.92	106.89	106.12	101.54	103.61	112.89	102.51	107.32	105.2	103.18	104.46	102.94	104.14
100.68	97.017	95.619	98.739	103.21	95.81	88.783	98.555	95.262	99.958	102.18	100.58	106.43	103.7	96.358	99.396	95.94	102.85	96.928	98.779	100.64	97.355	91.761	100.1	102.74	97.636	97.496	98.319	96.045	98.438	98.742	106.42	96.777	94.899	98.062	104.22	103.91	98.869	98.659	94.993	99.479	98.593	97.215	95.498	100.24	103.94	101.86	98.505	98.12	99.033
102.69	107.68	113.25	109.42	108.47	105.5	110.24	114.7	113.16	106.37	111.35	108.33	110.44	107.96	110.45	105.68	109.21	113.6	112.15	113.94	109.1	109.83	111.49	109.18	116.85	106.64	113.1	114.15	109.54	114.33	107.83	107.23	108.72	113.18	108.6	113.1	114.36	113.33	106.49	113.51	108.03	108.62	112.88	114.22	110.54	113.41	109.06	116.2	111.34	112.33
103.9	106.72	109.77	104.41	104.27	106.32	110.93	107.64	111.38	104.97	106.52	106.55	107.44	102.99	111.05	96.818	104.91	105.89	103.65	105.84	108.27	112.14	99.443	108.96	99.748	99.517	104.8	100.72	110.69	106.52	102	111.46	101.12	108.98	112.79	107.46	106.06	111.03	103.35	99.578	110.86	105.06	106.63	100.95	107.53	104.16	106.58	110.44	104.99	104.77
107.61	104.84	115.27	101.71	104.64	110.4	105.64	103.54	108.63	101.46	105.89	108.33	105.82	109.92	111.24	104.75	107.92	112.99	104.67	102.41	101.61	111.75	113.97	113.61	111.03	109.25	104.61	114.34	105.37	110.84	108.04	107.12	105.87	106.36	108.54	105.04	112.27	106.1	109.72	110.02	109.03	107.49	106.22	107.16	110.31	107.41	107.78	113.1	103.65	106
104.35	98.415	101.54	112.75	106.58	105	104.68	101.24	101.8	102.68	106.31	100.9	94.708	103.49	99.237	105.51	103.73	103.12	104.83	106.75	106.34	104.29	103.5	109.5	110.24	108.64	104.38	102.83	105.63	100.46	102.77	102.43	105.39	103.81	98.261	101.96	112.1	107.72	102.81	100.24	103.08	102.27	102.51	99.138	97.937	103.91	105.3	93.755	104.99	98.633
108.52	106.07	103.3	107.96	107.66	109.37	108.13	104.93	110.59	107.89	108.29	109.27	109.75	106.1	107.06	109.58	111.08	109.37	101.68	107.91	108.57	115.75	108.77	102.33	114.34	113.43	108.99	106.52	113.3	113.08	112.62	110.08	106.52	114.21	106.9	110.88	108.67	107.7	103.85	105.76	109	109.8	102.38	107.45	101.5	115.66	107.32	111.48	103.85	115.38
109.48	104.6	109.99	107.79	103.2	106.92	100.27	102.45	101.08	102.85	109.17	109.18	110	109.8	105.96	113.18	105.56	108.33	110.7	105.12	104.26	103.86	107.79	111.84	106.56	110.63	108.4	110.57	103.98	102.13	111.9	111.46	106.56	108.95	107.11	106.59	101.82	107.83	106.17	111.39	109.98	106.79	107.63	104.67	106.02	110.46	114.91	112.02	101.06	107.11
108.44	107.92	110.68	109.87	109.85	107.9	104.52	107.69	105.28	106.2	108.19	109.27	107.91	114.04	103.44	102.53	106	109	104.64	111.27	109.88	111.19	104	104.02	111.95	106.93	108	109.37	100.83	110.6	102.1	107.25	110.42	107.07	100.81	107.01	110.68	109.07	109.73	100.47	98.525	107.32	104.24	106.24	106.68	106.07	109.73	110.08	106.69	110.24
109.46	104.06	109.46	113.34	114.69	107.53	105.01	105.6	107.87	110.36	106.57	107.07	106.77	115.87	106.72	110.17	106.99	115.7	105.73	105.7	111.1	107.79	110.53	104.94	111.44	106.45	111.67	115.2	107.95	113.3	108.24	111.76	111.15	106.13	107.42	109.78	101.39	109.14	108.63	113.82	107.34	107.64	107.4	108.59	105.85	111.13	107.84	113.35	106.49	111.52
105	111.04	107.85	104.83	102.33	106.1	104.25	105.58	103.78	103.15	102.27	107.57	99.234	108.96	103.54	111.75	101.9	107.39	107.5	105.8	104.43	103.75	103.94	114.18	104.7	103.84	108.4	109.08	107.47	106.4	105.3	107.01	101.93	108.03	107.12	104.24	107.87	106.43	105.73	107.66	103.81	97.106	100.86	100.64	111.1	103.69	104.37	108.83	108.08	108.82
109.13	109.85	109.41	109.96	108.83	110.75	115.99	106.06	108.6	104.73	100.18	109.38	111.29	111.13	110.95	108.5	109.38	111.1	109.55	111.45	107.66	111.78	111.25	104.01	110.77	113.28	105.78	105.15	110.88	109.53	106.83	111.45	104.76	108.08	115.64	108.05	106.23	106.33	118.18	105.56	105.37	108.95	108.1	112.74	104.02	104.01	111.44	103.82	107.72	105.83
108.89	102.51	107.75	107.13	108.21	107.93	104.96	103.75	108.11	99.097	104.86	104.78	105.31	109.4	108.82	108.53	102.31	100.98	103.39	108.27	101.88	108.44	103.44	106.6	104.49	106.57	109.59	102.08	105.11	105.49	107.29	103.53	106.59	108.31	103.85	105.85	97.766	104.65	103.56	101.36	107.34	102.63	104.82	105.32	106.7	108.08	111.07	107.31	102.67	101.92
107.81	113.04	101.29	99.498	109.29	109.52	111.5	109.06	115.72	106.69	107.32	107.94	112.32	112.69	103.3	112.79	105.88	113.29	109.95	104.32	112.91	112.08	103.97	103.4	108.75	104.21	107.93	111.34	109.49	108.22	105.22	104.99	107.05	101.59	106.49	111.7	102.74	103.95	102.85	106.48	108.76	102.69	109.44	103.83	104.49	102.57	102.92	108.35	107.83	110.28
108.21	102.75	104.22	108.48	108.68	109.65	108.21	107.16	108.34	106.5	110.55	108.28	104.22	106.03	107.75	102.74	109.8	110.43	101.94	104.03	102.55	111.34	103.22	111.11	102.38	110.6	111.81	110.4	110	105.74	104.09	103.65	107.31	105.46	109.24	107.73	105.52	105.63	106.01	100.4	104.39	106.31	112.2	104.57	104.71	110.06	100.99	108.08	101.52	103.52
93.796	98.169	101.58	102.81	99.982	97.069	102.39	98.746	102.8	103.06	103.62	103.44	101.01	97.335	107.24	111.32	100.25	101.97	93.346	98.765	102.43	99.91	101.02	101.92	93.354	105.43	98.516	97.862	96.343	99.724	108.5	100.35	99.735	102.03	101.4	98.205	100.42	107.77	104.48	99.303	100.52	94.571	96.01	102.45	100.49	96.436	101.71	101.75	97.683	102.02
94.729	92.854	97.018	99.425	93.726	92.259	94.831	106.45	100.18	99.909	100.05	102.09	100.46	103.61	101.7	96.966	98.166	93.981	95.787	100.3	99.549	100.76	94.813	95.155	104.08	99.883	96.707	96.386	96.25	94.182	98.836	96.018	102.71	96.981	96.711	99.315	89.338	104.09	95.833	94.323	95.455	98.96	94.993	96.2	96.402	96.69	99.292	100.86	97.444	107.63
110.32	104.84	103.08	105.2	107.68	100.83	100.37	102.84	105.94	107.61	110.73	107.87	111.02	102.06	109.87	108.47	101.11	110.47	101.91	107.04	103.54	105.8	105.6	106.19	102.26	108.13	109.02	108.84	101.28	105.08	108.12	101.92	108.14	100.92	102.68	104.87	106.79	106.12	111.31	106.93	103.43	103.25	111.05	100.22	107.02	103.74	102.1	112.13	110.84	104.28
105.66	108.99	103.01	111.2	105.06	101.22	107.16	104.52	106.85	104.75	101.55	112.53	99.791	106.5	108.13	103.9	101.58	106.24	111.09	109.94	104.6	100.62	107.66	108	106.07	109.09	108.77	106.17	100.49	104.8	104.76	104.51	103.62	99.069	101.91	103.02	99.625	103.89	108.49	104.52	102.84	105.33	103.53	105.23	101.13	110.25	99.063	109.5	105.5	111.76
102.11	99.376	101.6	100.81	98.181	97.529	104.02	105.47	94.256	98.841	101.01	103.19	95.697	106.11	94.959	97.44	101.28	96.668	102.83	102.15	103.62	97.939	101.5	101.32	105.29	100.22	100.62	104.77	92.871	96.876	97.534	104	96.529	103.42	103.46	95.181	99.365	104.68	106.07	98.014	99.273	103.33	99.162	98.217	100.75	97.242	100.88	103.02	104.43	98.557
102.93	109.55	111.16	109.52	109.56	109.86	110.27	109.7	109.46	108.08	108.29	107.01	109.66	102.68	107.06	108.48	108.31	109.28	104.35	108.56	104.85	115.37	103.35	106.77	107.36	108.26	108.72	103.73	103.8	109.13	105.55	105.42	111.41	105.54	111.17	108.21	108.11	113.47	112.43	101.35	109.17	111.51	115.02	104.31	107.29	115.65	107.37	111.77	105.89	110.86
107.03	108.66	115.02	104.96	103.52	102.4	108.49	101.09	107.21	113.41	107.94	113.24	113.74	104.31	108.83	109.99	112.26	111.38	111.22	107.05	107.15	112.88	109.42	108.2	106.24	108.69	113.48	110	102.17	110.73	108.51	105.91	109.35	106.69	103.61	112.51	110.04	112.1	107.25	109.5	110.3	107.75	108.42	109.45	110.46	105.36	109.03	107.85	107.7	106.11
99.616	100.69	98.188	96.978	99.913	97.807	91.737	91.929	104.06	99.56	88.824	97.052	99.659	104.37	96.631	99.141	99.173	99.717	103.51	101.33	99.242	99.342	103.6	96.407	93.672	101.8	100.1	106.09	100.54	94.664	91.835	100.18	98.585	93.396	91.435	99.079	103.85	101.63	100.02	97.812	95.929	98.006	102.87	97.663	101.6	107.45	87.865	97.975	101.4	100.75
103.88	99.901	103.94	98.606	97.32	104.71	95.965	99.797	107.41	101.49	98.958	102.5	97.477	96.534	98.475	99.902	101.69	102.37	98.512	101.85	105.69	100.37	97.74	101.78	98.413	99.249	97.562	101.42	102.75	107.01	96.999	100.27	92.918	100.94	98.112	100.2	98.187	102.37	97.921	106.23	98.499	102.94	96.455	104.48	98.972	93.3	102.58	96.891	97.467	101.3
91.947	99.627	103.15	100.31	98.315	95.423	96.61	101.25	100.41	102.61	96.474	94.544	97.274	91.854	95.916	103.66	106.5	96.015	96.665	97.356	99.157	101.99	93.147	101.25	97.878	96.463	99.791	101.51	95.195	100.68	97.1	104.59	101.3	94.855	92.747	102.43	99.178	98.765	100.38	96.978	106.06	97.478	94.264	100.87	100.43	94.232	91.202	93.43	98.666	96.286
105.76	108.33	102.48	107.93	103.67	107.2	109.38	110.37	109.9	104.52	104.52	110.93	108.07	108.34	108	110.26	104.94	109.84	111.71	103.12	112.96	107.47	104.93	111.07	107.91	106.9	103.34	104.65	110.08	106.54	105.16	111.03	104.03	110.7	105.85	110.8	101.44	110.94	111.84	109.93	120.03	108.59	111.38	109.98	110.69	108.75	104.28	112.21	110.83	111.44
98.113	102.69	106.19	93.911	99.118	100.9	100.02	99.24	99.559	97.493	99.965	96.282	101.49	101.5	102.51	97.865	102.05	96.642	101.55	102.04	101.59	102.95	95.632	105.51	104.27	105.25	96.935	97.529	104.69	102.71	97.708	103.09	98.403	102.78	97.379	102.25	99.311	92.57	102.16	102.09	100.24	103.93	104.16	95.456	97.882	107.74	101.27	104.17	97.943	97.194
110.4	107.79	102.09	103.41	107.87	116.06	107.12	107.9	98.083	107.18	107.76	103.85	104.97	102.12	102.99	105.87	110.03	104.52	107.23	106.31	108.69	101.88	106.87	109.17	99.728	99.931	111.39	103.05	103.16	112.17	106.9	102.93	98.011	106.83	102.45	108.6	98.508	110.9	107.09	102.23	106.21	102.87	107.8	103.36	100.04	106.53	107.2	100.01	101.84	103.95
99.472	106.92	99.842	107.18	106.81	103.68	103.44	107.37	111.43	112.08	106.51	100.74	106.15	105.35	106.01	109.3	99.23	112.65	101.73	105.22	109.28	103.6	107.96	110.22	107.33	107.91	104.43	111.33	103.79	108.05	104.05	112.25	108.37	105.96	102.93	102.95	108.21	103.88	107.71	102.76	109.31	109.54	104.51	106.86	103.72	108.58	113.41	107.46	108.33	108.42
106.24	110.57	111.75	106.77	107.27	104.21	109.65	103.49	103.18	99.429	106.64	110.4	103.88	111.81	106.75	113.84	102.99	101.77	110.29	108.82	107.78	104.69	99.723	105.49	104.64	101.17	106.73	110.02	106.64	106.29	106.97	99.671	107.72	104.36	105.83	108.12	108.08	104.64	110.51	102.17	108.49	108.03	110.24	102.18	105.87	102.88	103.49	100.58	104.23	109.82
109.57	103.18	105.79	104.32	98.093	105.73	108.79	100.91	109.43	105.2	107.69	104.56	105.91	103.22	107.81	105.51	105.65	102.15	102.15	97.806	105.26	100.79	109.86	103.66	105.56	104.02	104.5	98.199	106.83	106.92	111.45	105.24	103	102.43	100.6	103.31	103.7	103.72	108.65	108.27	103.17	108.76	108.77	109.37	100.78	112.6	107.56	110.15	111.67	102.77
100.97	111.3	103.1	100.43	103.68	104.77	108.06	110.23	103.12	106.74	109.01	103.08	110.31	106.51	101.28	110.07	98.115	105.49	107	108.22	100.24	108.85	106.73	106.11	103.78	107.38	109.7	107	101.89	104.81	102.98	102.43	105.16	103.94	105.35	104.97	109.77	103.35	105.57	107.91	115.35	106.37	114.76	102.53	100.07	108.15	97.182	106.29	101.48	112.5
109.08	108.35	101.86	108.16	106.88	102.49	110.52	100.46	107.24	105.04	103.34	106.68	111.65	101.27	111.92	107.92	100.93	99.081	101.9	98.058	105.25	108.42	106.11	107.86	108.67	110.88	103.6	102.97	107.96	108.5	105.58	107.01	103.94	103.23	104.04	105.91	101.61	109.76	102.88	106.67	103.9	105.45	109.01	111.08	100.4	109.46	108.57	107.36	112.04	109.69
109.45	105.22	106.16	100.33	105.25	103.12	104.94	103.63	104.99	101.92	107.33	107.22	111.96	108.32	101.77	107.77	101.45	105.15	107.79	111.35	109.45	106.02	103.66	111.05	102.57	104.06	106.73	105.42	106.5	104.59	108.55	108.65	105.63	105.05	104.84	110.45	101.44	108.98	108.81	105.7	108.39	106.77	105.93	105.18	107.27	103.33	102.48	111.74	109.86	106.41
100.95	95.495	91.891	105.37	95.286	92.676	95.719	94.94	97.413	101.79	104.42	100	101.74	102.09	95.944	99.288	101.91	93.293	96.8	96.221	93.462	95.156	98.972	98.127	95.504	96.282	105.29	100.22	97.331	99.501	98.986	101.27	99.886	96.955	97.354	98.112	100.56	94.748	101.5	91.28	103.36	96.913	98.278	95.549	99.014	93.183	102.71	90.729	100.08	96.256
101.77	105.05	105.29	108.34	95.006	100.57	101.32	107.54	107.63	106.88	110.9	107.06	108.58	113.33	96.324	102.72	110.4	103.4	109.1	104.37	105.89	104.59	104.35	105.36	106.53	107.5	101.84	104.93	103.29	108.32	107.82	103.03	99.61	101.97	106.97	108.01	103.08	98.699	102.31	103.2	105.34	108.53	102.41	104.65	101.46	106.81	107.54	110.5	105.74	106.62
110.94	106.96	103.72	108.91	103.44	103.52	106.54	106.3	104.42	104.82	100.24	107.53	107.6	102.36	105.69	107.01	97.936	103	106.04	108.52	107.21	104.38	101.98	108.3	102.65	101.21	104.34	103.77	96.896	103.19	100.64	107.01	113.31	105.71	100.58	111.28	103.8	107.19	102.36	113.51	106.09	97.924	104.02	106.45	107.71	102.45	106.01	105.79	104.02	107.36
102.39	111.32	111.7	109.67	108.11	103.73	110.38	106.25	102.18	107.27	106.98	102.4	112.08	105.99	108.87	108.55	107.27	101.68	111.71	102.74	113.38	104.53	101.76	109.34	106.65	103.81	103.59	112.58	108.2	101.74	105.81	108.13	104.15	109.19	111.64	106.22	107.65	110.66	100.71	110.71	108.09	107.76	109.25	105.92	102.84	111.87	108.83	107.5	105.37	102.97
103.04	107.39	105.57	109.46	102.07	105.74	106.08	104.9	102.57	109.18	102.14	107.44	104.35	104.46	108.15	108.77	101.79	103.59	114.35	107.8	108.13	102.26	105.8	104.59	110.86	105.07	107.55	105.89	99.782	100.09	107.23	108.83	103.47	109.81	106.91	99.927	103.78	104.88	103.94	104.2	103.64	101.39	109.12	101.23	108.55	110.63	110.32	107.84	111.14	101.51
99.914	93.967	104.67	99.963	101.37	103.54	100.61	101.91	99.507	102.61	101.22	93.544	102.07	108.41	102.18	101.61	105.74	101.16	102.81	97.57	100.87	106.37	98.132	103.74	98.364	99.808	97.976	101.68	101.37	104.01	101.7	100.31	100.31	97.187	103.24	107.59	98.599	104.01	102.01	102.4	97.626	101.06	105.37	97.349	96.883	95.672	106.28	105.69	99.417	103.99
95.679	104.26	100.51	101.48	97.073	103.31	100.18	107.15	99.59	92.78	101.52	102.87	99.105	101.23	94.387	95.9	101.09	106.79	100.81	101.62	99.776	97.475	104.45	100.03	99.804	98.603	99.696	100.9	96.282	104.37	102.79	102.85	92.379	101.26	100.75	103.04	97.171	101.99	100.57	101.05	103.27	105.87	98.91	95.394	108.19	101.19	101.99	103.67	101.56	98.885
104.85	106.05	106.22	106.45	106.92	106.12	106.22	109.36	99.678	108.42	104.48	109.49	104.07	111.45	107.63	105.59	99.14	110.02	110.96	109.41	103.6	105.38	106.78	112.88	107.03	106.3	110.33	108.17	109.1	108.19	107.13	107.53	108.39	111.49	101.03	107.08	108.14	103.96	99.568	110.14	109.07	104.8	106.98	105.76	111.63	102.42	101.16	108.96	106.46	101.77
105.92	109.23	114.43	106.75	113.13	110.01	112.03	109.31	107.51	109.48	108.55	105.59	108.99	110.61	107.94	108.27	103.62	106.08	103.19	109.92	110	106.1	108.37	108.89	108.19	107.94	107.27	109.63	110	112.77	105.8	109.77	113.56	107.23	101.86	104.63	100.12	109.02	111.89	116.34	108.76	114.59	105.27	107.69	109.26	109.64	106.49	108.74	115.75	112.96
107.65	107.38	107.4	102.52	110.57	107.02	110.3	106.18	104.71	104.4	111.47	109.08	110.3	99.257	107.43	103.81	108.02	102.45	105.83	113.11	106.54	108.89	111.58	113.13	107.32	112.85	107.71	112.8	105.44	103.02	108.87	105.39	106.54	107.06	110.18	109.43	106.19	108.65	105.81	108.66	111.53	97.413	108.32	109.06	109.69	113.75	107.19	106.9	106.31	110.2
107.34	107.41	101.75	103.87	108.25	110.28	105.79	104.38	104.4	108.31	101.91	109.37	114.26	103.79	107.61	103.22	108.1	110.82	107.32	107.18	103.91	105.61	108.34	110.69	108.34	108.65	107.96	109.66	111.82	103.74	104.45	108.16	107.19	106.3	102.13	111.39	107.27	99.236	108.77	108.47	102.39	106.27	106.57	112.13	111.56	108.8	105.98	106.41	117.04	101.17
97.01	99.378	97.953	97.342	100.85	90.171	93.023	99.062	101.82	99.16	102.25	96.952	98.951	96.167	100.89	97.539	92.441	99.494	96.905	101.62	90.395	96.583	101.82	97.618	96.856	94.699	100.29	100.18	94.173	102.14	98.338	98.051	100.41	91.077	96.431	98.11	96.605	94.98	103.63	98.647	96.784	99.79	105.17	92.541	99.557	93.248	96.67	96.86	92.627	101.23
101.42	96.173	105.43	100.94	93.759	98.073	103.85	97.905	100.68	107.12	94.969	102.13	101.56	93.213	101.12	100.38	95.25	96.886	99.237	94.941	100.25	94.948	98.794	104.31	90.435	93.925	102.39	101.37	96.198	101.31	97.649	100.68	99.784	98.596	90.898	100.02	97.384	95.753	104.8	96.717	100.97	96.715	98.64	101.66	98.421	97.906	93.542	98.791	97.622	94.98
110.2	109.32	102.45	105.13	107.97	107.66	103.79	104.36	112.2	101.2	106.77	107.91	103.68	104.22	103.53	106.17	107.66	99.858	102.23	105.64	109.49	113.92	106.69	108.57	113.76	105.32	106.14	109.58	106.39	104.14	109.98	116.23	109.25	105.51	99.698	105.56	102.7	105.27	108.57	101.82	104.62	105.25	100.48	105.39	108.13	113.23	102.18	106.23	110.88	100.16
101.42	113.42	111.62	110.76	113.89	108.23	114.41	114.2	108.88	116.09	114.3	110.6	112.87	116.02	106.83	106.66	112.07	105.95	110.15	116.18	110.54	105.1	110.78	106.21	107.26	110.48	116.24	102.9	115.03	112.27	106.65	113.11	111.03	111.71	113.05	109.01	106.57	112.57	116.6	107.46	113.51	107.75	106.21	110.66	109.82	110.73	109.02	117.67	111.72	115.44
107.08	101.75	110.41	109.32	109.46	108.29	113.27	101.69	109.19	111.95	102.64	106.9	111.37	103.1	105.04	109.69	107.19	111.27	101.99	105.23	106.54	111.58	111.29	107.09	111.24	108.6	109.29	111.85	99.518	108.14	104.99	111.65	106.64	106.51	108.78	104.26	104.68	107.29	105.03	109.12	103.93	106.65	105.38	106.6	105.93	108.42	106.89	109.94	107.75	105.4
102.35	110.13	111.04	103.53	106.65	111.42	108.46	102.95	100.43	101.97	106.35	103.95	113.83	110.06	108.45	103.99	104.86	111.16	107.24	104.51	106.36	110.52	108.63	104.46	111.37	108.82	106.21	106.41	106.59	114.3	107.32	110.77	106.91	109.51	106.81	105.41	112.07	109.88	104.09	112.71	107.64	106.81	106.8	104.33	104.48	101.04	107.27	102.82	107.47	112.55
102.16	103.21	108.57	95.681	103.99	110.37	105.81	99.204	106.27	108.57	105.18	99.271	104.39	104.75	110.45	111.54	107.68	105.28	107.97	102.78	96.758	102.92	106.22	109.85	104.81	107.72	104.65	104.24	103.68	110.73	110.59	106.71	105.29	109.44	109.6	108	107.19	106.28	105.74	104.65	106.2	109.09	104.64	111.83	108.21	111.9	109.02	100.72	107.69	107.17
92.574	100.43	97.531	99.065	99.885	100.34	96.099	86.743	103.08	87.723	99.284	97.694	95.406	98.038	97.341	98.675	91.708	94.832	101.34	94.117	99.042	100.79	97.635	101.56	96.497	95.147	100.63	97.837	95.218	98.509	99.453	94.13	94.487	103.27	96.672	99.727	99.555	96.547	97.703	97.834	92.222	95.671	93.154	98.857	96.044	92.99	96.465	99.208	93.43	95.317
109.26	111.52	111.54	113.44	104.22	105.26	103.65	105.11	108.09	105.92	106.19	110.11	110.12	108.23	105.32	109.49	107.31	106.18	110.37	111.38	106.52	106.67	105.03	107.85	108.92	107.95	108.64	110.99	103.21	111.96	106.21	106.83	109.23	100.79	108.33	106.59	108.09	108.53	110.05	114.82	108.42	107.8	108.11	116.4	104.45	106.31	108.57	110.84	107.81	107.15
108.19	110.03	114.93	110.56	104.03	109.7	105.64	113.54	110.62	109.98	108.54	108.24	112.96	106.93	104.64	115.63	109.19	111.12	107.69	116.53	109.28	117.57	109.63	112.89	113.87	107.07	107.49	112.28	110.85	112.38	108.55	109.1	106.79	108.92	117.2	109.75	111.81	112.68	115.71	106.87	115.48	113.67	107.82	107.57	111.45	114.84	111.13	111	110.37	109.76
92.466	105.2	96.569	100.95	97.526	96.84	100.47	97.734	95.733	101.86	106.1	101.8	100.32	98.827	93.975	101.29	97.557	95.888	101.57	96.37	103.97	98.899	94.995	100.29	92.382	98.803	101.41	99.831	92.352	103.26	102.63	96.769	103.09	98.496	101.83	98.966	96.442	95.062	99.369	97.848	99.847	94.187	99.38	98.694	101.2	98.55	95.653	96.081	95.638	91.316
108.4	108.34	110.7	114.04	115.11	106.24	116.06	111.58	108.49	109.1	108.35	107.93	110.58	110.56	107.45	112.46	103.26	104.77	106.36	109.6	112.32	112.09	110.45	103.61	109.58	110.5	110.94	105.03	109.43	106.01	111.7	107.29	111.41	108.36	110.22	108.83	108.95	105.9	106.76	114.94	110.24	108.89	104.19	107.33	110.8	112.16	116.33	113.71	112.31	112.56
106.72	105.87	109.24	108.35	103.68	102.43	103.4	104.45	104.8	106.96	104.55	109.21	106.9	101.98	104.55	99.96	103.37	108.38	105.14	104.94	105.45	108.29	110.6	101.85	111.43	104.39	106.07	95.864	103.3	103.87	111.58	98.659	110.2	104.88	109.38	100.72	100.74	111.28	102.39	110.79	105.94	99.114	104.01	102.99	100.58	103.7	107.6	106.45	107.27	107.04
100.71	99.305	98.431	100.49	99.477	99.157	97.85	94.697	96.309	95.746	101.72	98.647	104.5	98.244	101.01	99.121	96.414	98.627	96.148	104.63	97.902	103.6	100.02	100.22	103.86	107.09	106.7	101.23	94.252	94.77	103.5	101.08	96.316	103.05	97.474	100.84	99.32	101.85	92.023	102.33	102.71	99.183	100.89	101.29	94.401	97.854	100.21	101.03	102.9	93.143
102.61	102.74	100.93	101.6	100.12	97.946	99.862	96.034	100.5	96.172	96.483	97.914	94.85	100.65	97.817	92.302	101.02	99.209	96.427	93.709	96.68	96.056	96.66	101.48	106.02	100.02	95.605	100.25	99.736	101.57	101.58	93.627	101.66	97.557	101.23	96.788	100.45	95.391	98.025	96.14	93.255	97.777	96.277	102.15	96.656	99.316	102.99	97.366	98.196	93.104
105.44	110.21	108.84	102.78	102.72	104.7	111.07	105.24	107.18	105.1	110.58	102.78	106.11	104.11	102.01	109.22	103.16	104.66	104.07	104.56	104.66	104.83	104.49	104.4	105.66	106.59	106.5	116.16	110.69	109.1	104.48	102.78	101.85	106.38	102.32	110.16	102.57	106.36	103.94	103.29	105.64	104.15	105.92	109.95	103.39	112.04	108.57	107.22	107.31	99.244
100.45	97.522	96.419	101.25	101.6	104.08	106.75	100.02	99.443	90.911	99.02	90.922	96.273	95.668	93.971	105.34	96.179	110.15	95.232	104	103.55	101.78	97.191	97.036	92.839	103.5	94.618	101.69	102.08	95.946	108.66	105.59	96.186	94.54	98.884	95.633	103.1	102.98	95.613	100.98	96.531	100.54	99.568	98.928	100.42	102.33	97.188	96.488	104.91	97.716
101.71	101.46	109.22	105.77	106.98	106.49	107.69	106.39	104.33	110.34	106.18	100.99	101.95	107.35	105.6	107.04	99.062	103.73	103.77	106.23	104.1	102.25	103.1	100.5	109.72	104.7	108.75	103.08	97.215	108.04	96.858	100.61	98.042	106.8	105.35	104.32	112.53	100.69	104.51	105.62	109.35	104.94	103.84	107.58	106.2	107.27	106.36	115.81	105.04	112.5
103.51	103.03	108.32	109.49	106	105.66	106.87	102.29	99.514	100.6	109.88	109.61	105.38	108.75	104.31	109.18	105.83	110.35	105.79	103.1	106.27	107.07	107.26	106.2	106.32	108	107.04	106.97	102.98	108.59	102.95	106.51	101.74	105.1	108.21	111.7	99.612	102.33	107.27	104.83	109.41	104.67	107.2	106.37	105.32	103.7	107.36	109.65	102.43	103.23
106.89	107.89	106.97	109.96	111.85	103.64	109.14	108.88	107.24	111.21	107.45	110.25	108.85	103.18	107.11	105.39	102.89	115.11	109.1	110.83	111.16	107.38	106.53	108.21	109.41	108.61	107.37	106.69	104.94	110.4	104.32	108.45	106.8	107.58	107.41	111.97	109.21	110.29	108.73	109.25	105.74	109.02	108.23	109.84	102.55	109.05	108.06	109.32	110	110.47
104.42	107.74	110.96	111.47	105.43	102.89	109.63	110.23	111.93	97.732	105.34	108.02	102.28	106.45	107.96	111.86	114.67	102.83	104.75	103.84	108.79	108.09	112.82	106.01	103.84	106.45	111.71	105.55	105.81	110.29	108.85	111.68	104.99	114.39	110.93	101.86	109.38	111.34	107.78	114.46	102.01	108.51	108.34	112.81	103.44	109.74	106.8	106.87	107.88	104.8
95.575	103.29	97.956	98.558	94.882	100.87	98.698	99.344	100.13	96.379	96.667	93.047	96.107	95.814	98.682	88.99	103.41	94.016	99.251	89.839	100.4	97.374	93.496	96.647	98.092	94.671	99.654	97.516	99.952	95.541	98.686	102.67	103.41	101.4	92.355	101.35	100.18	99.426	92.86	98.697	98.255	97.801	99.221	100.91	92.628	102.37	91.623	95.166	91.132	96.835
101.29	109.2	103.67	102.64	105.32	106.27	101.31	103.9	105.65	104.5	107.21	108.63	105.78	106.12	107.95	105.58	104.33	110.16	100.53	102.11	102.45	104.03	102	102.81	106.62	103.62	97.49	104.59	105.81	112.09	100.87	106.24	104.95	106.45	102.42	106.53	104.39	112.22	109.71	108.16	108.47	106.94	104.27	102.58	104.94	110.74	101.01	110.16	103.89	104.13
102.01	97.854	101.13	94.128	101.19	97.994	99.158	94.618	90.798	95.495	95.033	98.216	101.92	96.845	97.549	101.07	101.07	94.939	97.745	96.174	99.288	100.13	108.83	106.31	101.64	101.28	99.552	94.623	100.88	101.91	95.387	96.963	100.13	99.697	99.254	98.063	98.272	97.073	92.73	97.223	97.259	99.242	96.228	103.67	97.362	96.398	103.21	100.29	100.52	95.432
106.41	105.85	108.12	114.36	109.25	107.1	104.58	98.823	108.09	101.26	104.42	110.15	107.96	107.55	98.715	106.49	108.76	106.33	103.33	108.39	101.2	108.32	104.75	103.35	109.34	103.61	106.79	102.01	104.7	104.1	103.7	102.48	104.53	108.92	104.11	105.3	106.98	107.3	101.22	109.37	102.55	106.97	105.1	98.848	105.24	107.57	103.96	104.91	109.5	103.89
107.79	105.79	106.58	108.51	107.96	107.78	101.38	106.35	107.71	104.66	109.39	111.91	114.07	106.28	110.9	109.61	107.7	105.49	104.37	113.21	115.88	108.38	112.83	105.94	107.35	98.535	111.62	107.86	100.26	108.34	108.09	108.4	112.68	105.25	104.82	105.09	112.57	106.47	106.72	100.26	102.82	103.04	100.16	103.05	110.74	107.51	110.63	105.35	113.51	105.43
92.424	93.987	94.932	104.54	102.2	97.625	97.28	107.11	97.918	100.39	92.331	102.4	101.43	99.211	100.36	104.74	98.342	98.348	98.231	97.621	94.605	98.881	98.586	98.912	100.21	96.423	94.901	94.684	102.2	97.754	99.922	100.06	95.233	94.489	95.13	97.678	99.845	100.51	103.73	94.906	100.89	96.36	99.043	98.636	98.691	91.813	92.696	96.004	101.57	103.1
91.981	101.99	93.075	95.513	95.705	100.86	96.948	98.922	103.02	98.294	92.699	101.07	95.688	100.51	98.983	94.183	94.677	99.825	97.009	95.49	99.423	97.665	99.449	98.146	96.777	98.92	99.063	101.13	101.02	95.138	98.328	95.87	96.654	99.729	91.613	95.366	98.149	95.868	95.846	98.578	99.982	99.899	91.558	98.796	103.15	93.764	101.98	101	94.879	98.152
94.665	91.332	93.656	102.54	95.906	101.94	103.72	92.523	101.34	91.138	94.954	98.196	99.673	97.986	98.85	98.146	96.641	98.034	99.069	99.266	96.872	102.79	95.897	102.24	97.074	94.007	104.61	95.804	97.036	105.29	95.924	101.82	95.499	102.32	97.876	97.957	100.26	107.73	92.51	95.958	98.97	98.779	96.617	92.8	96.398	96.148	98.543	94.191	98.541	95.889
114	110.32	104.83	106.53	109.53	102.85	107.74	106.61	103.82	110.72	112.22	110.38	114.74	109.19	106.08	110.12	109.38	112.37	108.09	105.75	105.47	104.35	102.84	112.16	113.13	103.64	104.99	105.73	109.75	108.51	111.64	107.31	108.55	108.78	108.6	103.64	104.83	111.56	109.11	108.81	109.19	111.1	108.27	102.68	101.01	105.75	105.94	107.58	109.07	106.67
99.868	113.71	109.17	105.86	105.59	118.99	112.29	107.22	109.33	110.43	104.41	109.38	108.8	109.39	107.84	104.99	112.49	109.02	108.05	110.27	104.65	108.02	108.2	107.65	109.41	113.27	110.36	108.07	112.11	110.53	105.52	104.15	108.76	104.9	114.62	107.78	106.96	108.01	106.13	111.14	109.16	106.15	108.38	113.81	105.25	103.91	109.42	108.07	108.73	102.9
95.958	90.945	94.894	95.406	97.754	101.49	95.498	99.069	101.89	98.608	95.817	98.388	99.444	100.34	99.838	94.467	97.818	100.34	104.21	98.532	99.027	98.94	97.004	99.977	94.817	94.428	97.64	106.19	93.725	101.08	94.055	95.255	94.023	99.825	96.211	96.278	101.14	98.783	101.29	98.964	100.87	97.644	95.146	89.696	92.477	99.111	101.8	94.232	101.72	100.57
104.33	105.5	106.09	104.83	108.52	106.24	112.54	107.74	107.67	101.69	107.14	104.87	104.55	106.83	102.11	102.59	106.45	102.05	104.52	105.34	103.94	104.5	101.31	106.56	102.03	105.6	105.81	103.59	101.1	102.67	104.58	113.29	104.1	97.82	106.9	106.03	105.71	107.99	108.7	101.55	105.73	102.03	105.35	103.15	106.7	106.2	104.91	99.112	114.54	108.17
99.742	94.684	98.329	96.424	95.364	103.09	99.465	92.571	96.669	94.83	97.178	92.371	99.055	97.423	94.972	102.96	94.256	96.008	101.06	98.233	97.455	102.51	101.5	99.585	96.526	100.01	94.106	104.35	102.56	99.72	100.7	97.914	97.476	96.895	98.423	100.15	103.01	91.248	100.33	96.082	100.25	103.57	99.698	102.63	100.21	96.924	98.554	98.803	97.608	92.467
101.83	105.68	104.71	106.77	103.02	100.48	111.04	106.25	105.42	105.92	106.95	103.93	108.65	105.92	108.27	101.81	106.06	109.77	107.03	112.68	110.56	109.74	102.88	100.04	101.43	107.85	114.45	108.38	104.3	108.6	105.69	102.46	107.3	107.12	104.34	101.05	105.1	102.06	107.85	108.67	105.3	104.16	111.86	108.74	105.22	109.93	101.72	100.03	102.46	106.84
100.67	101.61	99.421	99.093	107.08	97.958	101.66	98.688	104.11	98.517	98.176	102.89	101.29	103.17	94.043	100.14	109.35	105.93	100.37	104.83	103.46	98.956	106.92	101.29	105.54	98.072	105.94	103.47	102.67	98.634	106.15	102.13	98.931	98.038	100.57	101.83	100.18	102.85	99.406	99.151	102.46	100.24	97.96	96.981	93.672	101.82	95.935	102.06	100.07	97.541
96.379	102.7	108.34	102.88	102.86	100.78	106.04	108.4	104	108.72	101.04	101.66	105.9	101.92	106.91	107.19	105.35	103.56	102.63	104.87	105.78	109.69	106.08	106.99	102.51	102.24	103.65	108.73	103.14	107.51	111.18	106.08	103.19	112.22	107.31	103.43	106.99	111.17	102.38	106.86	104.14	99.846	109.38	104.99	102.86	99.633	101.69	107.55	105.25	104.38
107.53	102.66	106.82	98.805	107.5	100.21	100.86	108.66	105.13	104.17	105.48	107.82	101.31	103.29	103.87	101.26	107.96	99.94	113.02	100.75	108.9	105.86	104.34	106.49	105.6	107.83	106.89	104.77	105.77	107.77	95.562	100.41	106.44	102.11	108.91	107.58	101.3	109.55	102.57	106.24	108.54	110.95	104.12	106.55	102.46	104.55	104.26	113.41	99.598	102.1
107.52	103.88	104.7	109.76	110.45	109.27	109.61	107.69	106.1	110.34	108.14	107.04	110.7	107.07	105.75	106.15	111.35	112.05	103.26	106.54	109.92	106.62	105.26	108.12	102.41	108.53	100.64	106.3	104.5	108.41	100.23	108.12	103.57	108.46	108.86	107.54	108.41	108.3	115.39	104.1	103.03	103.4	110.74	105.37	109.39	103.86	112.15	106.51	107.58	103.71
96.132	106.03	108.81	103.53	108.71	110.21	104.94	109.49	105.91	102.79	108.59	103.37	100.82	108.02	101.49	113.33	106.96	106.79	106.38	100.53	106.25	109.04	102.14	99.715	105.4	109.34	97.788	105.53	109.23	109.57	98.534	106.57	108.09	102.56	104.79	106.58	105.78	111.78	103.44	111.06	104.88	105.81	102.31	106.34	100.94	105.23	109.51	107.74	102.13	104.49
112.58	104.88	109.05	110.33	109.15	108.37	114.22	104.15	108.16	111.44	110.45	110.33	108.51	103.22	108.75	108.53	109.69	104.29	108.59	112.99	102.65	108.57	106.94	110.01	111.83	112.52	104.56	109.69	103.42	105.07	108.56	111.24	108.39	107.01	112.65	110.68	108.24	106.9	108	108.84	104.33	104.73	107.74	108.51	106.12	105.1	107.24	108.3	107.08	107.22
105.19	110.32	108.59	104.74	111.68	107.85	107.54	106.35	101.37	112.38	110.66	104.64	108.44	108.72	104.62	108.52	99.22	106.52	109.15	107.41	105.17	106.47	105.33	103.64	103.91	113.83	112.15	104.8	107.08	106.84	111.45	99.715	108.73	100.6	110.66	105.57	101.56	108.55	107.56	114.15	114.06	97.817	108.91	107.38	99.43	96.311	107.78	103.37	101.43	107.48
104.36	100.16	107.72	104.52	108.38	104.93	107.22	106.56	109.11	107.68	109.68	113.79	103.5	106.47	106.72	100.04	104.32	100.67	103.04	105.68	108.52	111.05	106.87	105.28	114.95	106.28	103.15	106.55	105.07	107.67	100.96	108.78	109.34	110.07	105.81	97.136	103.86	99.526	103.62	100.38	107.34	108.22	106.47	108.01	103.79	105.16	104.24	107.34	100.49	101.21
109.16	104.91	110.96	109.26	103.53	104.05	110.46	106.82	104.4	110.92	106.67	108.69	104.45	107.48	106.85	101.48	104.23	112.87	104.9	107.6	110.73	105.57	106.42	106.2	112.52	107.63	105.28	102.46	104.81	108.05	110.42	109.54	100.78	104.57	108.72	108.6	104.36	102.07	106.42	104.87	105.88	101.97	104.62	106.99	103.2	113.05	102.39	109.36	110.62	109.68
100.43	98.376	102.11	99.287	102.29	103.36	105.53	103.43	95.873	99.34	91.438	100.82	97.414	100.16	102.71	97.105	101.85	99.124	102.92	103.68	97.67	95.94	96.894	103.44	98.53	102.19	92.175	99.758	100.33	101.67	104.58	97.305	99.39	100.52	93.738	102.48	101.84	101.7	96.674	98.374	101.48	102.22	101.46	99.231	104.42	97.882	95.609	99.355	107	96.104
100.26	97.641	98.46	102.85	100.28	94.561	98.932	96.546	104.96	102.35	99.86	93.768	99.655	98.447	97.577	95.407	98.925	101.86	99.833	99.407	104.43	96.959	102.06	98.03	99.182	100.68	97.747	97.17	99.856	99.904	99.254	99.79	95.775	102.01	94.5	99.829	101.37	100.13	99.669	100.2	95.863	101.15	108.82	102.9	100.2	101.78	101.43	100.95	103.12	101.94
102.74	109.86	107.45	104.09	102.77	106.78	103.16	104.27	103.79	105.46	101.05	104.71	106.52	102.93	106.95	107.41	104.38	107.47	105.7	104.83	110.46	108.81	104.93	106.02	103.26	108.24	106.49	105.33	101	103	101.84	103.53	107.72	108.13	103.96	103.8	106.49	109.45	109.93	105.43	102.52	104.24	108.39	104.36	105.09	110.65	100.32	106.98	106.83	110.31
104.7	106.91	103.04	104.74	105.82	111.03	108	107.7	107.1	101.02	109.82	101.54	108.74	106.66	109.88	104.57	108.06	108.44	107.7	103.64	111.01	113.14	105.79	102.37	110.38	110.74	106.52	110.56	106.25	107.85	106.07	113.18	105.75	111.18	102.17	107.75	103.49	105.02	103.53	107.18	105.86	110.7	106.93	110.69	107.61	108.05	103.88	106.1	105.73	99.428
98.754	97.946	95.445	92.707	101.53	100.45	100.69	100.82	99.557	91.956	95.964	96.014	98.541	98.186	97.728	100.53	97.477	91.399	100.71	100.17	94.087	98.91	101.17	95.511	99.15	101.68	95.965	98.285	100.1	101.65	103.45	97.593	99.981	99.465	98.339	100.14	99.996	95.221	101.96	96.871	102.95	96.578	92.481	99.427	103.58	100.56	98.604	100.04	97.17	104.63
108.86	101.43	107.27	105.41	106.51	102.65	112.36	116.12	106.94	106.45	101.57	101.41	106.26	107.84	110.33	111.42	107.57	101.75	105.13	108.03	105.48	106	108.97	115.34	108.22	108.02	106.66	100.89	110.29	105.25	106.51	105.26	106.79	109.03	105.93	109.85	105.28	107.5	106.11	108.07	104.75	107.01	105.77	104.71	102.26	111.4	115.93	110.92	101.92	110.44
111.32	101.02	106.34	111.09	102.09	104.83	106.7	112.79	108.29	100.1	100.52	101.5	96.258	102.35	105.42	103.36	106.98	103.68	100.84	112.32	102.84	107.18	101.12	107.11	107.3	111.34	107.13	109.45	107.38	105.73	105.11	110.99	108.12	107.38	111.32	105.54	105.69	108.09	100.98	107.44	103.68	98.795	113.42	100.94	107.53	106.07	106.54	100.59	103.08	106.27
100.21	106.28	102.09	103.55	105.5	106.08	107.94	106.76	111.73	105.27	99.567	105.93	107.82	111.46	111.65	103.89	100.56	111.15	102.95	106.36	104.83	110.58	102.02	104.21	105.42	107.21	104.12	99.408	106.81	105.26	101.96	108.83	105.98	109.93	107.56	107	104.25	107.78	103.78	100.2	112.8	105.32	108.51	104.04	110.91	104.83	107.81	111.65	108.85	104.19
109.84	107.96	99.503	109.04	109.62	102.68	104.87	101.49	110.62	105	99.855	111.06	100.25	109.71	104.43	104.12	108.06	98.96	105.31	104.68	106.67	100.74	111.02	109.26	106.39	99.602	104.72	107.64	101.85	104.38	104.01	101.14	103.78	104.66	102.52	102.55	105.92	101.88	105.07	108.19	101.5	108.7	101.33	103.8	104.81	103.57	102.94	101.42	92.31	109.08
107.33	108.66	112.69	104.11	103.41	108.21	103.53	109.6	104.73	115.87	102.32	104.52	108.36	103.65	115.05	107.12	108.35	105.02	109.13	105.78	104.89	106.59	111.93	106.39	116.2	114.15	106.99	106.34	105.66	108.36	105.65	107	111.52	104.02	108.76	112.41	103.63	106.84	103.63	107.74	105.14	106.61	105.98	109.31	109.38	107.58	112.05	100.28	109.87	108.98
111.77	108.03	111.94	105.07	110.67	105.62	103.97	108.67	107.46	103.45	114.2	102.79	107.46	112.42	101.45	111.96	108.79	113.2	105.63	111.82	107.04	110.02	103.68	104.4	108.35	108.88	108.61	107.42	109.04	105.65	111.48	106.76	99.642	115.46	109.26	109.58	104.06	108.36	104.89	100.1	103.56	106.17	109.22	113.07	114.13	108.88	106.13	109.75	110.48	106.28
109.7	115.06	108.82	106.84	104.08	108.73	107.12	115.2	110.54	115.38	100.39	105.75	106.64	110.05	111.61	109.39	106.31	104.8	105.81	105.56	108.52	106.47	111.5	109.4	106.3	101.13	103.33	111.73	107.92	105.3	109.19	105.22	100.67	108.38	108.17	105.91	110.5	107.86	111.45	106.59	112.68	107.24	111.9	113.1	109.14	110.38	109.55	106.4	107.56	111.62
98.173	96.048	93.302	95.944	92.164	97.791	100.74	96.428	100.05	99.134	101.13	92.988	92.53	99.115	98.07	99.197	100.34	102.44	93.969	99.678	97.907	91.887	91.174	102.08	99.276	96.771	96.822	99.76	106.55	94.554	94.111	103.19	94.931	95.283	101.43	99.931	94.457	97.008	95.26	103.68	97.938	97.667	97.709	98.294	97.117	91.256	90.937	97.309	100.79	104.37
105.15	103.89	101.97	99.403	101.23	101.11	103.7	105.37	100.6	102.87	97.168	100.6	101.6	94.093	100.03	98.359	98.433	104.09	105.27	100.3	99.638	105.98	102	97.612	97.98	107.66	100.07	100.77	106.12	103.58	100.42	96.778	100.51	99.952	100.95	106.04	106.35	109.64	94.274	99.22	101.57	99.936	98.298	98.947	107.15	98.828	105.83	105.05	94.9	90.206
97.432	99.228	98.384	99.594	103.21	90.687	95.571	100.26	100.05	103.42	103.53	103.7	94.614	96.338	105.78	93.782	91.389	94.651	102.56	100.24	93.257	97.197	95.844	98.275	99.814	102.35	98.678	98.311	99.611	90.957	96.452	97.219	101.83	98.801	97.604	95.273	98.895	98.738	102.07	100.62	99.359	100.62	101.34	93.669	93.624	96.871	95.354	101.56	98.868	96.48
107.2	106.69	102.38	108.32	111.6	101.14	106.36	106.55	104.6	105.86	113.94	103.95	108.72	109.93	101.32	104.67	109.72	108.84	104.55	109.76	106.99	105.31	106.18	104.34	105.94	106.15	102.96	109.84	105.45	104.93	107.65	110.37	106.72	105.85	106.42	107.27	112.04	104.42	112.84	105.62	109.68	105.9	110.33	101.27	109.69	104.57	106.66	104.27	106.38	111.2
98.469	99.867	102.02	96.331	100.99	96.344	91.282	103.16	101.81	97.83	98.788	100.68	104.65	104.78	98.23	95.99	98.6	104.48	102.38	90.794	104.36	93.596	98.025	101.41	101.09	99.705	101.89	97.898	91.164	99.841	97.7	104.33	101.59	99.74	98.882	100.87	99.008	100.9	103.46	101.12	105.58	102.26	98.986	99.207	101.97	100.74	97.676	102.84	100.8	101.83
108.59	105.48	104.14	105.73	107.73	105.59	105.48	107.83	105.27	109.05	110.94	103.66	106.6	110.83	114.64	108.77	111.47	104.97	108.94	110.12	99.701	105.16	107.55	103.61	109.56	108.82	105.7	111.29	102.72	106.61	104.46	105.74	100.74	108.35	105.68	103.82	105.66	109.94	99.483	106.9	105.25	107.63	105.81	106.72	111.62	109.66	107.25	102.4	101.27	105.36
102.83	100.27	102.5	95.081	104.1	97.781	103.59	97.535	94.543	98.232	99.804	97.834	93.261	96.281	100.17	99.686	94.471	98.174	98.101	98.932	97.935	99.573	102.74	103.2	94.658	103.14	96.248	94.713	104.36	89.212	96.909	101.84	96.779	95.908	101.96	97.097	99.641	99.018	100.11	90.631	93.931	100.77	94.69	100.32	100.6	98.966	94.751	92.886	102.67	98.316
107.78	108.19	105.72	107.35	111.8	102.77	110.32	108.15	111.45	117.83	116.58	101.73	106.77	115.64	111.79	108.2	117.37	108.31	113.21	109.07	111.78	110.57	109.42	104.99	107.53	110.6	106.78	111.77	112.35	105.51	111.39	110.57	112.32	97.093	111.74	108.46	109.91	115.23	108.68	110.61	112.22	108.22	110.71	108.77	117.12	112.22	107.2	106.23	106.81	110.81
100.42	105.13	106.16	104.51	100.57	95.586	103.67	104.47	103	97.607	102.51	97.029	100.27	100.53	98.792	102.53	108.95	98.476	97.143	100.77	98.685	103.91	100.19	103.44	100.85	99.097	106.21	101.46	97.902	100.41	96.069	106.94	99.916	99.496	97.638	98.045	103.79	103.25	102.59	97.158	106.16	107.26	106.81	101.19	97.827	101.51	102.45	96.808	104.7	103.29
98.903	92.855	101.73	97.498	95.3	101.28	102.55	95.898	102.84	96.842	99.353	94.727	96.747	98.168	94.748	103.52	94.634	95.933	96.049	93.442	99.406	103.22	93.561	92.928	97.698	97.276	95.343	100.4	94.51	102.81	100.51	106.61	102.61	100.62	100.25	104.91	94.923	93.641	96.061	94.868	96.95	97.657	99.978	102.74	94.838	97.771	104.7	92.057	93.683	97.238
107.53	103.53	102.22	103.51	103.6	108.81	105.73	106.71	107.46	102.26	110.6	102.23	103.71	110.34	106.36	111.47	105.87	110.17	104.15	105.78	112.8	104.34	104.99	109.33	102	102.4	105.75	100.58	109.38	108.03	100.9	101.41	97.202	110.22	107.37	98.44	105.31	112	106.86	105.07	101.62	103.46	101.19	108.13	111.06	103.15	103.96	102.46	103.01	110.9
99.486	101.37	96.27	94.89	103.6	99.05	101.73	100.68	95.068	101.98	92.172	101.34	101.27	100.67	97.817	99.127	103.52	104.97	95.296	102.74	98.255	98.279	95.443	97.489	99.351	101.23	102.01	100.07	101.1	94.217	97.634	96.352	96.28	107.53	98.481	100.54	100.26	100.92	98.637	99.035	102.74	107.62	105.27	99.96	100.29	101.76	99.186	109.31	99.038	97.375
103.19	105.14	104.7	103.69	109.15	112.94	104.45	110.47	106.34	101.48	111.79	108.82	106	104.04	107.35	109.72	104.92	103.27	112.14	101.27	104.88	106.6	107.7	108.08	108.53	104.11	101.26	109.18	102.08	109.36	100.85	104.86	104.29	104.39	108.1	105.42	110.18	100.65	105.4	101.87	104.45	103.92	103.51	113.24	104.71	111.18	104.44	110.34	109.95	110.69
108.63	107.43	105.04	113.25	111.05	107.51	107.73	109.83	113.97	109.01	104.54	110.28	108.25	107.18	108.82	106.89	103.34	107.87	116.57	101.76	106.61	106.32	111.38	105.43	106.64	112.04	109.14	105.8	110.29	116.68	111.26	104.1	105.46	111.16	109.69	110.89	104.79	103.92	114.78	108.15	105.66	111.94	116.45	102.57	106.8	106.24	105.49	104.48	107.1	109.8
107.26	103.71	101.87	105.76	109.97	101.86	111.06	111.86	108.94	107.73	104.88	99.155	102.34	109.3	102	103.05	105.73	111.57	103.34	111.41	104.37	108.29	107.62	110.92	106.29	110.78	107.64	100.19	109.73	113.33	103.91	110.31	105.6	107.36	111.65	110.28	110.06	102.4	106.79	109.94	109.74	105.37	103.9	102.68	113.69	100.53	108.25	108.13	104.29	105.95
103.34	98.484	100.72	107.97	105.89	95.543	100.72	103.14	97.005	103.19	100.67	100.99	104.06	100.96	103.2	96.538	100.49	103.68	101.74	101.89	101.26	98.365	100.13	104.87	103.65	97.791	99.001	100.56	100.63	104.63	103.81	104.05	107.98	103.65	97.11	103.95	100.54	105.68	103.77	101.58	97.19	96.646	105.59	100.86	97.881	100.59	95.133	104.47	99.912	100.75
109.78	112.17	106.97	108.29	107.75	110.13	109.81	106.05	109.48	109.22	103.74	101.36	112.95	106.58	111.05	103.23	111.33	115.06	112.17	110.36	107.07	110.53	108.2	108.51	104.56	111.54	108.93	106.51	108.68	100.69	107.86	112.56	104.95	110.33	109.42	102.8	103.01	109.94	105.35	109.03	104.51	118.74	116.61	109.9	110.66	114.69	104.72	111.84	108.37	106.05
98.088	96.788	104.14	100.01	101.23	99.907	102.88	97.549	103.33	99.769	94.993	101.74	98.019	101.36	98.717	98.353	103.47	92.459	104.88	104.83	96.344	96.111	101.42	102.6	100.35	101.68	95.123	97.549	101.35	101.41	99.239	95.234	96.53	103.8	106.13	106.19	110.41	100.49	99.099	98.863	95.936	99.427	99.074	94.078	98.915	99.055	107.68	101.87	103.3	100.76
108.58	101.83	99.798	102.31	103.49	96.575	107.68	97.628	105.08	104	101.54	104.3	93.037	100.02	99.873	111.03	99.358	103.94	100.08	100.44	106.2	101.91	94.097	103.95	103.28	107.6	98.676	106.22	97.59	100.74	106.42	98.835	98.245	103.89	103.11	100.24	99.551	100.86	100.81	102.68	99.471	109.13	100.63	97.129	102.89	95.503	106.01	96.898	103.84	106.3
111.9	105.7	105.71	103.98	107.9	107	108.15	108.36	108.51	102.99	103.92	99.618	106.5	108.52	112.94	107.75	107.33	107.29	110.7	102.79	107.18	112.01	106.85	103.35	111.13	116.98	105.11	100.91	112.29	113.85	109.34	104.67	107.59	109.2	110.56	108.99	109.12	107.06	104.35	109.28	107.38	110.44	113.3	107.31	103.59	108.42	111.2	111.88	112.44	109.33
107.5	109.1	105.68	109.94	101.11	106.22	109.54	110.27	108.4	108.62	108.84	109.28	109.7	108.35	108.1	104.22	104.79	114.4	108.62	110.81	112.53	111.4	106.76	110.6	117.38	105.22	99.121	105.18	109.07	110.58	113.51	105.18	111.7	108.12	116.97	102.9	104.95	104.99	109.84	106.72	102.1	110.26	114.2	107.1	108.2	107.3	97.969	101.43	113.93	113.03
104.79	106.56	108.24	104.06	103.76	108.26	108.85	101.99	108.59	109.4	103.51	108.23	105.76	107.5	107.28	105.05	102.47	103.55	101.62	107.25	107.32	101.13	107.46	107.72	108.64	103.03	104.14	106.65	106.59	106.74	104.33	99.026	106.37	114.77	105.03	106.51	101.9	107.86	108.65	104.63	102.47	111.26	107.78	105.82	98.872	106.73	100.84	107.69	102.11	98.741
101.67	109.8	105.62	106.9	105.68	99.045	101.59	109.29	110.21	114.84	105.82	106.11	105.32	105.92	107.92	109.86	113.04	106.24	107.54	111.02	106.45	114.28	102.15	105.43	104.93	112.26	102.43	105.05	104.59	106.37	112.24	103.7	111.57	101.44	108.72	112.21	111.26	108.38	96.652	108.69	105.18	109.94	108.01	102.27	111.34	110.87	103.3	106.07	104.37	109.3
108.95	103.04	108.46	104.2	106.08	101.86	109.18	102.03	102.7	102.19	106.52	105.63	103.28	98.289	104.16	107.2	102.67	104.25	104.57	108.8	101.85	108.48	105.14	105.37	105.77	101.48	109.05	107.54	104.12	106.22	109.54	108.72	109.12	110.86	104.85	104.87	105.6	98.918	103.4	97.679	107.99	109.27	99.979	105.81	102.91	106.64	100.65	102.33	105.11	100.36
106.34	100.89	102.25	104.85	97.498	101.75	108.84	107.68	106.7	99.825	113.5	104.27	106.3	105.6	108.54	105.42	104.19	107.49	105.69	110.66	107.51	101.56	100.36	103.79	102.79	101.59	103.52	107.39	107.66	108.06	103.4	106.96	107.82	103.68	109.84	101.32	111.04	104.19	104.44	105.41	107.75	113.42	108.76	112.69	106.36	108.11	101.88	107.78	105.63	104.02
101.2	103.47	106.01	98.248	108.01	97.824	101.56	100.93	102.3	98.316	102.94	101.47	102.34	97.419	108.21	99.276	104.1	98.915	97.824	101.05	95.061	95.329	96.098	100.12	98.891	102.39	104.1	104.5	97.74	100.36	102.35	100.28	97.355	101.99	108.97	95.35	101.11	103.1	104.49	101.33	97.613	101.11	101.89	100.28	103.42	102.93	99.176	97.44	104.36	100.15
103.78	108.82	106	106.69	108	107.77	101.21	104.1	99.565	107.16	110.93	106.39	104.59	104.87	112.8	104.19	102.94	109.75	103.16	103.71	103.66	105.91	101.09	106.79	108.35	105.77	105.76	102.81	107.14	103.59	107.89	109.14	102.66	108.75	100.65	103.26	104.54	107.86	101.88	107.46	101.34	95.407	106.93	104.8	104.96	107.01	102.72	105.56	105.25	103.34
109.85	109.53	102.09	106.73	105.43	108.42	107.5	110.05	106.28	111.96	105.86	112.95	107.59	114.76	110.68	113.8	111.56	111.35	102.9	110.65	108.47	106.29	107.12	108.35	106.46	105.14	112.05	111.83	108.73	108.7	111.54	111.23	115.18	105.59	108.31	106.82	114.2	106.01	102.77	103.57	111.58	104.95	114.28	111.24	105.94	111.21	107.65	105.92	110.16	109.57
106.86	105.75	108.47	105.51	110.35	102.27	103.2	108.37	106.96	109	112.73	107.24	100.35	101.78	105.69	105.41	110.1	106.1	103.47	102.66	98.156	109.22	110.82	101.5	103.73	108.04	105.72	105.07	103.85	103.64	111.16	102.82	111.69	109.69	99.144	111.82	103.07	103.7	107.36	108.73	103.13	102.34	107.24	102.76	107.5	107.42	107.11	101.3	105.68	109.34
97.114	98.354	92.463	99.1	94.497	100.67	97.721	97.316	99.938	101.83	96.811	101.75	98.115	96.96	99.469	101.95	97.296	96.139	98.785	99.867	93.037	96.246	101.35	101.6	106.85	97.61	100.86	95.447	98.315	95.161	99.055	98.389	93.858	101.25	94.213	91.683	99.164	99.898	95.643	100.37	103.28	96.743	94.741	92.24	102.7	101.92	104.61	97.064	99.462	92.654
112.19	102.18	110.32	110.22	107.85	112.28	111.19	114.33	109.69	114.15	100.18	105.48	106.59	102.99	103.58	107.2	103.66	107.5	105.97	107.59	103.59	100.26	111.31	104.59	111.92	106.05	103.57	101.98	105.79	116.4	103.78	110.99	113.86	110.1	103.59	113.4	105.71	106.86	104.82	107.16	105.96	109.39	108.8	109.46	106.22	103.1	113.95	100.92	109.23	109.92
110.03	102.08	109.32	103.39	105.65	112.03	112.68	102.87	103.96	107.6	107.08	102.46	103.84	104.56	104.08	104.48	106.14	108.41	101.34	103.22	106.91	102.24	108.52	111.66	104.54	102.49	107.03	108.96	106.43	100.45	103.02	105.24	101.36	107.36	103.27	108.45	113.09	104.17	100.77	102.03	103.34	106.09	101.08	106	106.8	105.1	111.88	109.11	103.82	103.21
97.326	92.455	100.54	104.34	98.145	101.96	94.67	101.45	103.41	104.98	98.415	100.74	100.5	100.08	105.6	94.416	98.961	98.678	98.237	98.073	95.758	96.876	93.306	95.061	95.375	93.801	101.93	94.977	98.155	102.39	105.27	95.232	99.872	96.632	101.92	94.957	99.141	100.24	100.41	95.706	104.23	97.648	94.996	99.41	99.74	104.26	99.017	104.97	93.861	101.24
101.87	104.1	97.177	98.43	101.99	96.146	95.097	101.76	98.124	96.737	97.234	99.333	94.187	96.202	101.46	98.592	100.49	93.099	105.05	102.45	98.369	105.91	104.78	94.174	100.24	93.004	107.08	104.35	101.35	99.837	98.219	96.652	103.38	101.46	101.44	97.358	100.25	98.998	102.27	96.527	96.488	96.934	97.719	100.04	96.628	96.632	97.353	103.33	103.75	92.857
110.12	105.49	107.58	105.83	102.1	103.15	106.68	111.73	110.31	105.23	100.16	103.66	101.83	106.59	105.66	107.77	103.85	104.48	107.4	103.46	103.08	110.84	104.89	107.77	101.53	103.46	111.04	106.35	104.37	107.51	98.6	103.88	108.77	104.01	111.78	105.87	101.82	106.4	106.14	105.49	106.38	99.316	107.16	109.17	103.28	103.72	102.95	108.66	99.259	104.93
98.78	95.709	99.262	97.49	97.032	97.444	104.09	96.581	100.15	101.94	93.795	90.362	96.603	96.142	100.88	96.902	93.28	105.5	93.495	97.101	98.614	99.335	101.66	97.567	93.65	95.579	100.35	92.95	99.851	99.696	92.287	91.272	98.071	89.109	93.959	98.26	99.335	95.277	94.084	99.277	96.601	89.569	100.45	103.73	95.69	106.1	102.9	98.528	94.661	101.7
106.21	104.16	110.41	106	102.46	108.71	107.22	104.06	113.05	107.28	109.15	107.36	106.28	101.48	101	108.86	109.69	108.96	104.3	104.72	108.52	103.6	108.56	101.91	105.39	108.86	116	102.66	114.12	112.25	107.57	112.32	107.14	108.99	103.56	108.75	106.03	108.26	102.49	110.1	108.51	106.76	108.81	100.91	100.96	104.51	105.15	100.87	104.57	109.55
100.99	97.861	96.052	99.273	102.41	100.31	97.227	96.728	100.36	96.398	103.62	97.134	99.161	105.6	98.935	97.911	103.97	102.6	105.7	99.502	100.75	97.746	104.04	103.93	101.31	98.002	101.5	98.875	100.84	95.814	101.68	99.78	96.389	99.851	102.29	103.1	95.932	106.86	102.64	94.544	96.174	94.076	102.77	99.232	101.47	101.02	94.876	96.022	105.15	98.717
113.86	110.93	111.87	108.23	114.87	109.25	111.61	106.39	108.67	109.9	109.72	105.94	108.72	109.31	104.59	107.59	106.68	109.82	105.35	110.81	103.73	109.84	107.04	110.34	109.37	106.63	103.1	107.35	112.55	102.83	110.56	110.19	110.12	104.86	104.05	110.23	104.05	110.12	109.48	111.82	105.75	111.63	106.95	100.77	112.12	103.68	106.12	111.2	104.45	108.83
108.62	108.1	111.31	103.51	107.58	108.27	111.34	106.68	111.96	105.27	103.41	100.72	105.65	108.62	112.39	105.88	113.14	110.42	108.11	111.23	110.12	100.98	111.25	98.516	103.45	108.5	108.29	104.65	107.85	110.2	107.83	105.43	103.01	115.17	108.97	102.71	113.94	108.54	106.69	110.48	105.74	106.66	107.87	110.71	108.2	110.06	100.77	108.46	110.62	105.5
108.94	108.09	109.19	112.8	109.72	112.05	115.35	107.49	115.64	111.41	108.57	106.05	108.59	112.59	105.83	112.24	105.2	112.19	109.19	113.26	110.14	104.12	111.78	106.58	108.44	115.27	114.03	110.31	118.49	113.37	108.04	113.07	105.89	113.33	106.25	112.79	115.47	110.82	115.28	112.92	116.08	109.85	118.78	104.56	109.9	110.63	113.08	110.37	109.94	119.98
99.523	110.65	106.22	105.31	104.12	104.09	106.38	104.87	104.01	109.35	103.94	110.18	107.16	102.26	113.55	101.01	102.65	103.94	103.89	108.36	101.94	105.25	107.48	103.76	101.56	107.07	105.17	104.41	109.62	104.52	103.33	108.48	103.26	106.44	109.84	107.94	107.75	102.61	105.01	104.23	102.33	106.38	104.75	110.03	104.72	106.12	108.43	111.18	109.79	109.28
108.03	112.36	109.71	112.5	105.78	103.43	108.7	109.21	108.43	109.89	107.17	103.52	111.91	103.16	107.31	99.661	109.5	112.09	103.43	107.77	102.9	104.72	103.27	106.11	111.13	108.88	103.4	106.03	101.03	107.26	110.86	105.59	109.12	107.09	106.45	102.27	107.92	105.23	105.85	108.36	108.39	110.32	113.62	108.01	110.62	105.11	105.2	105.03	109.74	107.47
108.99	107.44	104.32	110.41	105.39	106.57	105.09	113.22	101.04	105.84	106.93	103.71	103.92	104.67	103.48	102.02	105.88	105.14	106.47	102.35	105.49	107.14	105.98	106.17	106.81	107.88	110.94	105.73	115.08	109.47	102.29	107.32	108.49	105.89	105.02	101.38	109.01	108.48	103.31	107.7	108.77	102.68	105.96	107.72	106.02	104.28	99.591	104.11	106.74	104.13
110.34	107.31	105.54	103.63	111.91	112.52	108.07	104.52	111.84	108.47	110.05	106.35	104.93	114.32	112.84	109.05	110.77	109.66	108.78	104.91	109.15	105.4	108.6	110.93	109.98	105.62	108.82	103.64	106.91	105.82	106.56	107.85	106.37	110.04	105.64	106.43	102.05	113.21	112.18	108.34	109.73	106.15	106.3	110.42	114.04	107.63	114.48	103.27	106.57	107.71
112.34	101.58	106.89	110.02	106.57	103.81	106.33	101.06	106.32	100.62	109.05	104.9	110.85	108.53	99.48	107.64	103.06	107.15	107.62	103.82	109.33	109.04	107.02	98.014	104.85	106.95	106.23	107.82	101.84	104.28	104.41	107.46	106.34	108.22	109.35	105.74	104.97	103.56	104.89	104.08	103.86	105.73	104.29	106.47	101.31	102.39	106.14	108.47	102.5	102.59
106.25	109.99	113	107.28	105.94	105.88	109.43	114.33	104.44	107.41	102.98	104.73	103.62	108.22	99.37	109.1	108.29	106.11	106.87	108.22	103.8	105.38	104.11	103.31	101.39	102.44	101.44	114.6	108.81	105.01	108.74	108.56	109.37	106.02	104.85	102.57	105.99	107.06	101.61	105.06	110.52	105.1	106.4	111.01	109.31	105.63	106.25	102.04	113.7	103.85
104.81	106.41	101.21	101.17	110.91	104.08	105.64	101.91	112.11	108.17	109.11	107.18	100.93	102.36	101.02	109.16	102.8	107.18	104.81	106.75	102.7	108.62	108.77	104.78	106.07	106.47	110.32	102.61	94.901	99.991	105.86	105.85	107.89	110.63	103.59	111.37	107.66	99.259	105.95	110.95	103.28	107.43	101.71	103.19	104.69	100.5	106.49	108.26	104.89	108.29
109.66	106.66	107.5	103.62	104.36	95.364	108	107.92	105.58	106.9	97.044	106.16	103.25	109.38	106.65	103.67	105.27	102.36	105.39	99.57	106.65	105.2	110.58	107.88	101	103.12	103.59	111.29	105.6	105.2	104.62	102.43	109.17	109.09	101.02	105.33	109.6	97.748	107.97	106.28	111.25	108.33	116.93	102.4	102.01	110.95	104.1	105.21	106.64	102.21
98.67	102.14	97.359	102.03	100.04	100.02	95.176	97.873	99.763	99.607	96.49	97.462	102.54	96.446	98.555	97.072	93.727	99.987	98.581	87.911	97.807	99.556	102.88	94.249	99.069	99.227	95.093	98.007	100.16	103.2	101.31	101.76	95.658	106.07	99.028	91.647	97.132	101.79	100.56	102.26	95.362	101.9	99.018	97.683	94.635	98.939	97.234	98.172	94.938	102.55
104.14	105.93	103.21	106.27	110.44	106.47	106.16	109.94	107.36	108.13	111.11	108.2	108.19	107.88	105.1	102.39	101.73	111.38	108.94	104.1	108.92	106.44	104.55	106.61	104.68	105.28	108.87	106.78	105.94	112.25	104.41	106.3	103.63	109.25	105.73	107.18	110.47	103.91	101.41	103.79	102.59	104.16	112.31	106.54	109.58	104.91	101.81	109.82	106.28	106.26
108.62	99.231	110.25	106.69	109.61	110.66	102.9	105.56	109.79	104.65	101.68	108.74	106.07	104.73	103.58	109.09	103.21	106.93	108.16	107.75	112.8	103.5	101.74	103.69	102.17	103.39	100.53	105.43	104.92	106.12	97.609	99.646	102.86	104.58	101.8	104.79	107.44	97.917	106.32	102.16	106.28	112.38	104.28	101.9	109.39	106.99	101.63	102.37	104.44	104.88
105.73	113.31	117.35	108.65	100.35	102.71	110.4	111.4	111.03	107.22	106.68	103.7	108.57	107.42	108.08	109.89	111.18	103.95	106.24	105.39	110.41	105.51	105.51	106.35	103.21	109.47	104.06	112.02	107.55	106.22	111.04	105.61	108.57	107.88	106.18	108.95	111.74	103.55	110.05	105.48	102.23	106.68	104.43	110.67	108.9	103.41	107.34	109.66	110.41	109.41
98.797	99.698	95.286	95.379	99.418	93.415	101.2	94.165	95.725	102.5	96.467	103.69	103.57	94.54	99.892	100.03	104.87	98.028	99.03	96.573	98.301	95.169	94.001	101.39	99.69	104.04	99.429	101.87	102.73	104.86	95.693	100.84	98.682	93.59	101.11	100.49	105.16	98.069	97.711	103.96	100.07	102.37	105.57	99.224	88.563	100.58	100.59	100.46	96.262	95.75
104.18	106.12	116.44	112.87	109.31	103.86	104.21	102.38	105.51	107.89	108.53	102.8	109.1	109.18	108.12	104.92	105.4	110.68	107.58	111.83	105.27	109.8	111.05	110.44	111.66	112.11	103.09	108.41	107.14	117.47	111.68	105.92	108.6	105.62	104.53	104.65	106.15	105.24	107.54	103.64	109.34	106.77	104.77	113.76	110.58	110.31	107.26	108.02	107.1	107.41
103.91	106.4	106.9	112.51	107.29	103.35	116.74	108.27	107.68	105.66	110.32	109.89	109.23	109.68	106.98	107.88	107.03	102.01	111.78	104.72	112.41	102.37	105.5	110.01	110.34	106.58	105.84	110.31	111.44	103.48	111.39	111.27	110.21	109.25	107.46	106.96	101.92	107.42	117.27	107.88	104.3	111.05	115.06	110.07	110.54	104.45	110.17	100.93	106.92	105.55
102.91	95.969	105.13	101.94	95.811	102.64	103.66	97.37	95.763	94.607	108.83	99.971	107.08	102.55	96.099	96.598	93.299	102.04	103.54	100.88	103.04	103.33	99.737	105.88	101.51	98.971	107.77	100.96	104.65	106.83	106.87	92.559	95.577	101.82	104.98	99.868	91.135	102.26	100.43	97.034	96.25	100.98	97.498	106.02	99.91	98.542	102.28	100.45	103.74	103.83
102.18	102.52	108.81	104.47	102.08	103.04	100.47	102.64	112.67	106.61	100.81	98.838	100.14	104.96	98.855	102.92	104.59	105.04	101.82	102.36	102.92	100.26	103.69	103.99	101.44	99.908	105.46	106.39	103.95	103.01	107.43	106.68	107.3	104.89	103.11	101.48	107.47	106.01	98.469	106.31	106.17	108.05	107.55	108.22	103.26	103.66	103.74	102.83	109.36	109.56
104.99	109.58	106.6	104.6	109.23	107.16	106.89	111.99	107.69	107.06	110.32	103.73	107.44	108.42	107.9	108.07	107.07	108.37	105.65	110.09	104.89	110.07	112.3	112.16	112.55	110.13	108.82	111.6	106.79	105.14	107.05	104.65	113.33	104.87	110.73	105.57	109.11	107.17	102.61	105.21	107.03	107.93	109.15	112.91	105.2	107.75	105.94	109.98	108.51	106.44
107.97	100.7	105.85	107.73	108.12	102.14	102.9	103.73	105.97	105.76	108.81	102.71	105.95	103.42	101.7	104.13	104.41	108.84	105.13	101.72	100.21	112.36	105.84	101.24	99.813	103.18	101.3	102.04	105.63	110.01	104.48	103.66	106.26	104.91	111.28	103.34	103.13	107.32	102.82	111.23	107.98	104.74	109.28	107.29	106.51	107.23	114.71	108.79	104.51	105.01
105.67	105.29	106.93	109.44	108.52	108.24	101.98	109	111.12	103.05	107.07	102.47	102.4	107.76	105.21	110.68	115	111.01	102	104.71	107.07	106.06	101.33	106.34	99.713	105.82	110.6	101.98	107.69	106.13	107.65	104.66	113.04	107.18	106.78	107.29	109.21	102.61	103.32	112.53	104.5	102.46	104.23	108.71	107.27	105.53	107.43	107.34	103.85	104.77
111.73	108.39	114.92	108.44	109.83	115.04	111.83	108.3	108.05	108.52	106.53	110.73	109.74	107.49	109.24	114.9	106.2	113.01	110.2	109.59	103.48	105.94	108.74	112.01	109.73	105.24	110.86	112.87	108.82	108.62	111.07	105.61	102.67	108.63	109.03	109.16	108.43	111.1	104.36	107.66	99.113	97.597	106.13	108.18	107.33	108.39	108.66	103.86	113.76	104.77
104.52	106.99	107.83	107.58	101.3	113.08	106.4	106.56	104.03	113.26	108.7	103.6	101.52	102.94	108.5	106.15	103.67	99.481	103.79	108.09	100.9	110.92	107.16	103.93	108.34	104.16	100.39	108.08	98.562	98.76	103.66	104.26	104.94	110.53	108.74	102.26	109.25	106.14	102.7	104.78	106.58	105.13	105.7	100.88	104.15	105.29	106.99	104.63	107.05	107.93
108.79	104.73	104.92	102.64	104.29	110.44	101.79	103.39	109.06	100.79	104.66	105.23	105.91	109.27	98.016	106.53	101.34	102.51	109.78	108.71	103.46	107.61	105.16	112.79	109	102.61	103.82	103.26	103.96	105.9	98.841	107.17	111.58	108.64	103.99	105.92	100.03	104.21	104.85	103.53	106.57	98.101	110.29	105.11	108.39	102.48	105.09	106.07	107.38	105.51
105.56	110.17	105.25	108.4	105.88	109.89	110.77	103.28	109.38	108.65	101.81	105.64	102.86	101.19	101.28	105.72	104.81	104.5	101.05	105.65	103.63	102.89	103.68	109.89	113.98	108.3	105.72	103.58	108.08	107.3	112.32	98.454	112	104.58	106.72	103.24	103.75	101.93	107.19	106.67	106.57	107.47	101.78	106.12	109.59	111.51	103.97	105.37	105.14	105.38
109.1	113.35	101.82	109.92	110.13	108.16	112.04	107.78	101.02	110.57	106.11	105.37	109.72	106.4	108.55	112.25	112.21	114.3	108.09	110.2	108.19	106.95	105.86	110.22	106.86	107.9	108.19	104.17	106.26	110.23	101.24	103.9	107.14	109.31	108.45	110.53	108.53	111.08	107.18	108.44	116.82	106.49	109.12	109.9	111.23	104.62	110.01	110.27	104.99	115.22
106.44	105.52	106.09	109.57	108.63	105.42	100.75	101.55	104.54	107.44	112.37	106.06	105.8	109.41	104.8	104.33	104.35	105.83	110.02	107.73	108.87	108.79	105.27	110.82	108.56	110.79	107.49	107.8	106.1	102.27	108.41	105.6	112.8	110.31	107.19	104.69	107.61	107.01	113.89	106.05	108.7	110.17	110.23	112.66	108.54	106.11	107.47	110.25	107.89	109.58
101.37	93.729	95.115	100.83	98.823	100.3	90.415	101	97.036	99.893	100.63	98.789	92.172	93.526	98.142	99.666	100.48	94.732	105.21	94.503	100.95	104.8	99.192	97.734	99.832	92.241	96.158	99.91	89.868	90.645	93.283	98.252	102.89	104.18	93.657	104.74	97.191	99.808	103.66	96.072	100.36	101.14	96.444	99.922	95.304	96.322	103.33	95.968	102.31	103.21
109.54	107.48	106.56	113.56	108.05	106.51	105.64	111.35	106.74	109.53	112.13	105.6	111.52	104.74	119.94	101.24	107.43	111.8	111.84	108.69	106.86	108.83	106.55	109.12	106.91	100.77	108.55	105.26	100.44	111.26	104.38	108.78	108.72	110.04	108.7	108.12	104.05	112.06	106.23	106.92	109.64	111.81	110.2	106.7	109.34	112.52	103.51	107.12	104.94	106.9
102.92	107.45	100.03	105.76	103.16	107.17	103.72	106.53	104.77	107.78	104.14	107.48	103.46	103.76	98.838	107.82	105.64	104.06	109.87	108.23	108.76	104.81	112.7	108.78	105.99	112.68	111.7	105.25	102.12	99.336	103.81	109.21	104.84	104.2	105.15	109.76	100.47	103.56	104.73	108.59	102.1	107.06	104.08	106.04	108.17	102.25	111.22	101.68	107.76	109.84
107.44	96.938	101.48	104.52	107.58	111.67	109.25	112.02	108.84	107.45	101.73	103.28	105.65	104.27	106.13	114.33	100.7	105.89	110.45	102.32	107.22	106.17	102.41	100.7	104.01	107.14	108.57	105.02	110.57	108.45	106.51	106.95	102.45	101.61	112.59	107.71	104.66	107.03	103.01	102.83	105.28	107.29	105.16	105.44	103.89	107.62	107.84	109.87	116.18	106.84
103.22	103.53	110.96	112.38	110.56	107.59	104.24	104.98	115.43	109.23	112.03	107.4	113.07	105.43	107.71	106.96	104.7	105.14	110.26	106.57	106.13	102.04	116.53	108.25	110.8	100.93	109.26	105.5	105.92	105.78	103.09	112.71	107.49	110.32	103.19	105.64	104.09	111.01	107.91	106.41	105.78	102.91	112.97	105.13	107.23	112.43	104.41	113.83	106.54	107.44
112.82	112.33	114.7	112.59	112.79	103.63	109.96	104.71	105.97	108.6	115.67	109.66	106.99	105.8	107.66	110.8	104.93	104.01	110.39	113.66	107.52	107.09	107.41	109.09	109.47	102.35	110.88	106.15	111.48	106.68	104.71	109.61	109.36	107.71	112.49	106.18	110.23	117.3	111.48	108.48	106.22	103.57	101.14	111.26	101.31	107.25	113.99	108.65	110.47	104.71
103.74	102.23	109.92	105.59	102.61	105.95	107.12	109.82	106.66	102.6	113.7	108.73	104.01	111	109.33	102.77	106.77	104.53	106.78	109.02	105.26	108.94	106.15	103.2	105.82	103.32	113.49	103.78	103.44	101.49	105.74	107.66	106.91	107.35	106.07	105.68	111.4	108.4	105.28	100.44	105.65	101.97	106.41	103.47	106.43	103.94	105.58	108.21	106.76	106.49
103.05	108.5	109.2	107.76	106.35	104.02	105.29	101.83	107.21	100.09	105.33	111.92	100.76	102.15	110.21	109	105.16	106.54	104.15	103.73	112.65	112.41	108.23	99.95	101.39	103.83	106.71	102.29	98.195	105.52	113.35	104.61	106.59	110.47	104.14	103.91	103.28	103.77	104.29	108.18	103.44	107.24	101.93	108.09	109.4	103.57	102.76	114.25	106.05	106.1
97.482	100.08	102.56	97.075	100.81	96.229	96.961	101.46	100.68	98.476	101.18	101.33	102.55	95.635	93.772	103.52	101.71	103.22	103.83	101.43	98.348	96.439	102.35	101.65	96.545	102.36	98.39	94.802	100.54	98.629	94.649	97.679	101.96	101.42	99.635	104.01	93.93	104.18	97.944	105.39	109.56	101.21	99.186	99.193	104.23	105.51	102	94.013	98.494	98.486
110.22	107.26	103.63	105.81	103.02	110.14	102.68	108.57	98.866	110.96	113.32	102.61	112.04	101.75	103.73	105.49	101.43	109.16	108.82	110.73	105.61	104.28	105.78	109.28	108.18	105.67	104.33	106.55	108.88	101.52	95.612	104.28	105.06	105.39	107.61	107.77	101.9	109.36	111.51	106.87	106.27	104.95	108.06	103.15	101.04	106.62	103.61	98.031	103.7	97.442
106.38	111.1	105.1	109.66	102.41	108.75	110.48	102.13	105.64	106.68	107.42	109.28	107.46	102.77	97.33	105.78	101.45	109.12	109.26	99.056	110.54	109.77	107.21	102.12	108.01	107.41	110.17	107.15	106.18	103.14	105.77	108.99	103.59	105.76	105.49	109.84	105.06	109.8	106.97	106.83	104.38	103.88	101.56	108.96	104.85	107.13	104.63	107.55	112.32	111.29
93.451	96.745	97.535	97.575	99.721	99.947	95.95	101.85	103	96.837	97.983	97.634	93.713	103.18	95.885	93.24	103.08	98.995	98.783	101.17	101.83	99.117	96.944	101.73	94.924	95.928	100.53	99.419	104.46	100.68	98.146	101.42	101.83	96.939	98.937	101.25	104.4	94.972	92.13	101.18	94.614	93.535	103.55	99.952	97.41	96.254	100.56	94.714	97.195	99.478
105.78	105.05	112.02	102.35	109.87	108.8	112.52	110.16	101.7	105.02	102.02	100.2	109.04	105.16	109.52	107.68	115.1	105.31	107.59	104.12	106.36	108.44	106.37	105.51	103.71	104.06	107.71	108.45	104.89	106.66	105.42	112.44	107.25	103.85	109.76	108.39	104.14	108.15	105.83	109.35	111.16	105.02	102.11	107.41	111.01	114.42	106.3	109.62	110.69	105.18
108.55	106.16	111.05	102.02	107.02	103.97	102.14	110.83	101.52	102.56	113.27	103.56	110.9	108.53	111.38	106.96	111.43	113.51	107.81	100.98	108.13	112	114.22	109.36	109.85	104.76	109.6	110.57	104.1	109.23	105.64	109.5	112.56	108.98	108.59	111.32	115.74	108.03	104.35	107.3	106.84	106.75	113.79	104.54	106.17	108.35	105.33	106.89	109.24	107.92
109.64	105.27	103.33	111.66	104.09	110.83	111.84	117.62	108.58	107.84	103.73	104.39	109.72	111.83	104.17	109.1	103.94	108.8	107.46	111.12	106.87	108.6	106	110.26	102.98	109.61	107.43	110.29	104.67	102.88	115.89	101.75	106.75	103.48	108.96	104.2	109.3	108.32	108.66	109.56	112.18	111.28	100.33	113.5	109.02	104.05	112.86	104.62	111.48	110.24
106.79	107.25	110.32	111.06	108.38	104.89	105.11	106.45	106.83	102.83	106.07	98.447	105.7	104.52	109.21	102.72	110.1	105.36	107.63	107.37	106.64	103.03	104.67	105.5	108.19	108.81	103.18	107.93	100.41	111.34	115.92	104.9	107.45	112.54	104.38	101.1	111.55	104.34	109.1	102.96	101.81	99.134	110.91	108.28	104.83	112.12	104.67	102.39	100.64	103.36
110.13	109.6	101.79	102.4	101.47	105.85	104.43	109.46	103.59	104.3	105.73	106.86	101.67	107.92	102.37	106.73	99.785	108.55	109.12	106.66	102.09	108.04	114.59	104.75	102.3	103.02	107.83	107.21	103.27	104.73	98.14	104.04	102.01	108.21	105.73	94.367	102.98	108.84	106.63	108.98	106.03	106.01	102.69	107.24	108.41	104.21	108.01	102.82	105.73	105.5
109.07	105.09	107.09	111.58	111.74	113.28	106.15	110.64	104.8	104.71	106.01	106.34	107.55	111.62	106.73	109.52	111.29	110.63	114.83	106.96	104.8	104.36	104.11	110.11	109.8	111.65	104.43	102.01	108.81	109.67	114.83	104.04	109.73	109.38	109.23	110.39	107.59	112.82	111.69	110.03	111.98	103.23	115.01	106.26	109.72	109.9	111.16	107.9	114.57	111.5
101.11	111.43	113.12	112.52	102.96	106.32	110.65	103.16	106.38	107.85	104.58	112.73	114.06	110.74	111.74	105.18	115.14	107.06	106.33	108.5	104.74	102.68	115.02	109.74	110.37	118.92	109.96	110.16	109.47	109.14	101.34	107.71	114.01	108.1	106.86	101.43	105.29	106.37	107.91	113.61	105.92	113.48	105.32	107.56	114.1	109.92	107.78	115.17	113.05	104.06
100.92	103.28	109.44	107.63	103.55	105.11	106.96	108.55	104.49	103.54	110.51	106.45	108.49	103.9	105.16	108.32	103.42	107.61	99.258	100.01	105.87	107.42	109.43	108.93	107.26	107.39	107.47	105.66	105.18	100.77	99.188	109.48	106.24	102.06	102.32	100.93	103.99	111.03	105.63	106.48	103.19	100.58	101.1	107.87	108.05	106.09	100.86	108.37	107.7	108.94
106.19	96.753	96.821	97.165	103.6	103.84	97.691	101.02	102.36	98.847	99.629	99.61	100.64	100.93	100.75	99.991	99.298	98.023	107.35	101.58	105.43	106	103.9	97.664	95.549	104.11	102.59	100.56	103.77	96.64	100.69	105.52	102.48	103.54	99.378	100.63	100.82	102.57	105.56	101.77	101.06	96.5	100.72	96.312	102.04	100.7	96.614	98.682	99.592	95.312
104.94	106.71	107.95	103.62	102.19	107.51	106.32	110.49	103.31	99.914	110.29	101.25	111.11	103.71	104.03	107.78	107.79	102.8	105.45	104.26	104.19	104.74	106.61	103.29	106.7	104.71	104.5	105.38	107.29	104.28	103.72	109.05	101.53	103.07	105.95	102.98	112.12	109.96	95.84	102.89	108.73	98.473	103.96	102.61	100.72	102.21	101.5	100.15	105.58	104.59
102.17	109.03	106.53	107.84	103.06	105.24	100.85	106.22	108.97	107.67	107.48	97.678	103.59	109.44	107.58	106.06	104.82	105.29	103.88	112.78	109.74	108.04	102.83	99.561	109.41	110.74	104.43	102.77	105.1	105.77	106.62	105.79	110.43	107.17	101.82	108.72	107.05	106.86	101.38	110.31	108.51	103.88	100.75	110.43	112.54	104.23	107.86	106.04	108.4	111.3
98.183	102.94	92.762	98.177	96.313	97.336	104.21	95.235	96.072	96.108	93.009	94.983	92.822	95.96	97.326	93.878	101.89	94.715	98.426	104.57	101.76	97.643	97.97	90.711	99.646	101.95	99.749	94.069	97.754	103.6	100.07	98.981	101.55	99.773	96.846	96.934	99.645	99.156	105.29	97.428	92.388	94.35	100.97	90.731	97.775	91.16	97.621	97.427	95.443	102.58
107.07	107.82	104.75	109.14	109.02	108.24	110.4	105.63	102.99	106.02	104.07	110.34	113.79	109.4	107.85	113.15	108	107.69	105.64	102.42	104.91	113.12	103.2	109.32	102.8	102.32	108.02	107.71	107.52	105.26	109.83	110.75	107.46	104.48	108.61	104.18	108.98	104.92	105.89	103	104.12	105.7	106.02	105.56	102.14	111.4	99.619	104.72	107.46	107.09
105.68	105.46	102.27	102.39	104.95	103.13	102.44	97.446	106.23	99.684	106.63	100.92	100.37	101.18	98.265	96.779	102.04	98.704	108.22	104.26	99.12	104.59	102.94	101.47	101.31	103.18	106.4	101.41	98.176	98.504	101.82	100.5	101.26	107.46	102.39	99.875	104.16	98.756	103.41	104.46	103.45	100.33	106.11	100.85	104.3	100.16	101.77	103.65	101.65	101.93
101.89	105.07	95.583	112.7	107.21	106.07	105.37	106.23	108.37	108.7	100.35	105.62	109.39	107.28	99.181	105.26	104.15	109.75	102.33	111.68	106.26	111.1	103.76	101.75	108.98	97.423	109.07	102.19	101.18	111.24	107.47	106.16	102.7	105.25	104.69	103.96	99.45	103.94	105.74	107.01	103.44	100.66	108.66	97.215	105.82	105.56	103.48	106.38	109.16	104.43
103.65	113.37	112.47	110.11	104.27	103.07	106.82	112.88	101.48	104.68	111.82	107.19	109.12	97.508	103.14	106.75	107.45	106.38	108.71	107.83	106.4	103.52	104.65	104.19	104.37	103.48	102.19	106.7	103.01	108.99	99.893	114.42	104.29	108.14	108.99	108.74	103.35	100.79	110.77	104.7	107.11	100.11	106.2	104.03	106.9	110.35	104.92	106.89	104.5	106.03
108.4	110.01	110.08	112.1	116.47	110.99	105.77	107.13	114.61	108.65	106.61	103.91	108.76	112.5	100.86	95.277	106.45	108.81	109.27	105.13	105.43	106.53	112.52	109.66	103.33	110.83	111.43	108.69	111.07	110.26	112.86	112.09	105.9	110.87	105.44	109	110.58	109.45	101.95	102.21	108.45	109.4	114.96	107.22	105.53	109.5	111.59	105.28	108.28	104.62
111.14	106.13	108.64	99.04	105.42	111.82	102.66	112.34	98.686	102.86	107.05	103.02	107.07	107.34	111.11	117.01	105.36	103.62	101.59	110.5	105.22	97.112	101.63	105.89	102.24	104.21	105.52	110.04	103.8	103.2	108.25	104.84	107.76	105.7	105.08	104.01	101.35	108.48	112.65	103.3	99.826	105.99	100.4	109.22	99.441	110.36	112.1	107.36	101.7	103.56
103.96	99.957	98.531	100.28	96.972	102.75	100.18	95.734	103.51	94.866	93.958	97.79	97.617	103.14	96.642	99.813	94.747	95.783	99.046	100.13	100.33	98.276	95.425	95.042	101.58	100.62	100.33	96.122	105.1	101.19	97.833	95.832	95.956	99.75	101.37	97.078	98.217	98.297	99.789	97.54	97.487	95.357	105.36	101.83	99.763	103.48	102.47	96.098	97.552	98.389
106.72	107.19	111.33	107.49	104.78	106.3	105.2	105.7	114.35	109.99	108.18	104.9	105.77	108.61	111.11	111.35	108.56	108.4	107.32	114.31	110.39	106.49	104.09	106.97	105.52	111.62	105.78	107.74	107.55	110.91	107.29	106.63	112.61	108.89	105.55	102.7	114.5	106.03	107.27	109.41	108.12	112.54	109.4	101.51	107.02	110.66	104.01	109	107.27	110.67
112.87	105.85	101.17	100.73	107.08	102.72	106.94	104.57	104.05	102.61	105.81	110.84	107.34	106.26	106.77	107.96	106.52	104.15	106.7	106.6	100.93	106.28	105.38	101.54	102.21	103.54	111.87	98.688	106.86	102.75	102.97	107.19	105.74	107.64	104.98	110.2	103.96	106.62	103.32	108.56	105.6	106.03	100.78	108.22	106.12	106.17	113.24	105.52	98.651	108.29
108.86	106.13	103.94	107	108.63	102.64	107.11	101.92	104.91	105.71	107.03	100.49	106.53	102.4	108.95	109.91	102.81	105.72	105.16	108.58	99.702	105.03	96.473	103.07	97.814	107.69	110.45	101.01	106.55	104.18	99.705	98.789	104.28	103.37	99.491	106.65	105.24	110	106.69	104.1	107.86	100.53	106.25	106.42	109.87	100.63	107.79	101.62	109.47	105.24
107.32	103.42	108.29	107.07	105.78	103.56	102.2	107.34	106.97	101.68	104.06	107.08	100.89	109.62	104.31	103.57	110.58	105.12	108.26	106.58	106.86	107.52	108.54	105.9	103.56	109.2	96.876	107.43	108.86	106.63	111.53	108.56	108.1	102.76	107.09	106.02	100.1	109.91	105.46	109.59	112	101.87	104.31	105.9	104.62	108.89	104.03	103.38	110.12	103.67
112.37	108.7	108.78	108.8	112.77	110.79	99.858	105.1	111.86	111.69	116.99	115.06	111.29	108.54	111.65	110.54	108.53	110.13	114.73	112.57	111.28	112.88	109.13	108.88	115.09	115.72	104.28	113.13	115.24	105.36	104.59	107.19	114.07	109.4	115.62	113.14	110.89	115.94	114.53	109.94	113.79	110.05	106.93	116.17	108.86	110.88	108.72	114.21	111.32	111.23
111.86	111.46	104.71	107.25	107.66	103.43	104.97	105.72	106.98	107.78	103.59	105.24	103.89	105.69	101.18	99.188	106.26	106.62	102.85	100.23	110.75	105.44	108.75	108.19	102.55	107.42	106.33	103.02	101.29	105.89	109.01	98.064	101.38	114.06	108.34	114.53	105.66	102.44	108.04	102.34	107.74	101.71	103.58	104.76	105.54	103.17	108.53	101.23	104.05	106.49
108.53	104.48	100.94	103.71	107.72	104.72	103.95	109.34	104.58	104.98	101.74	103.07	105.75	104.61	106.42	108.04	107.95	106.42	104.63	107.24	104.86	106.55	106.19	108.52	107.13	103.95	107.72	107.44	101.36	102.09	111.2	104.76	105.42	106.08	96.266	104.37	101.44	101.81	102.88	106.27	99.436	105.18	111.37	103.56	104.69	102.8	110.8	107.25	103.46	101.62
104.79	115.26	106.41	108.51	101.36	107	100.72	109.87	108.5	112.7	110.5	105.65	105.14	105.56	110.26	107.36	106.17	106.63	105.7	112.17	110.73	104.45	106.81	110.23	106.68	110.22	109.06	110.46	107.25	107.62	110.42	110.5	109.43	103.62	107.95	106.66	108.74	109.35	112.93	106.96	108.94	107.82	99.019	107.81	111.22	110.57	108.66	108.78	109.81	100.21
106.04	107.96	110.85	106.6	101.71	102.12	107.93	106.37	108.31	107.99	110.48	106.74	107.06	110.12	107.14	107.26	102.34	111.45	113.5	108.44	102.2	107.37	108.97	101.39	110.24	107.57	104.32	106.62	107.73	107.34	108.58	110.08	111.68	109.85	110.72	115.13	109.17	108.46	108.87	103.29	105.88	108.43	108.79	109.88	107.8	103.54	110.76	102.96	104.05	103.79
103.06	109.36	110.45	105.93	108.74	107.88	108	104.76	107.87	102.85	105.26	109.96	103.81	112.29	110.98	109.34	112.85	104.83	106.67	109.73	108.51	108.95	108.36	108.81	107.44	103.85	109.31	106.07	106.72	104.36	110.63	106.21	101	109.8	100.47	106.34	108.15	107.3	103.36	111	111.71	105.8	106.66	110.89	105.86	108.47	110.17	106.95	110.82	108.65
108.63	109.39	109.89	108.45	117.62	109.42	110.26	120.55	112.67	110.05	112.17	111.16	115.03	115.63	111.77	112.8	114.33	112.38	115.1	110.63	112.84	113.05	112.19	106.67	118.8	108.21	113.79	106.82	109.39	110.04	110.8	111.69	111.87	104.08	107.33	113.14	107.88	110.51	114.97	112.38	112.29	108.45	114.27	109.71	108.75	107.99	109.97	114.22	108.62	114.22
105.59	111.59	104.86	100.35	108.26	104.51	101.8	105.04	112.8	103.43	104.68	108.13	101.52	106.47	102.92	107.52	104.99	108.3	104.27	101.05	106.79	106.96	109.75	109.98	105.26	105.96	109.55	104.57	99.815	97.403	106.42	104.33	109.47	105.59	99.209	107.34	103.25	108.18	103.5	105.21	106.1	109.05	100.79	102.94	111.75	109.22	106.53	104.6	102.55	108.49
103.82	105.05	100.21	101.38	103.72	104.94	111.84	105.63	110.79	107.48	111.31	102.06	99.207	108.09	101.33	105.91	106.46	105.22	106.02	105.15	98.69	105.06	98.434	106.93	103.26	102.32	114.17	107.05	107.36	110.52	104.19	107.73	109.98	107.81	104.09	108.53	110.58	102.43	111.73	104.73	102.97	103.66	108.62	113.02	103.14	102.3	108.91	102.53	105.88	101.8
103.57	104.15	110.82	109.46	107.92	108.21	105.86	108.7	112.58	103.04	104.46	109.09	101.39	107.8	113.95	105.52	105.79	109.37	101.47	106.27	111.36	108.51	108.22	109.03	109.27	105.86	108.84	108.26	108.7	111.05	106.12	104.17	113.28	105.69	109.28	108.65	107.43	109.35	98.41	111.88	103.4	110.76	107.11	107.2	108.23	108.24	110.44	110.58	111.35	105.46
100.46	100.11	100.53	99.947	99.372	103.41	100.01	97.406	97.757	96.106	97.286	97.182	102.22	107.26	101.15	105.38	98.673	97.947	105.98	97.903	98.314	98.265	100.91	100.88	102.67	93.937	100	97.813	101.92	100.76	100.81	96.43	102.73	96.997	98.889	100.39	96.087	97.01	99.226	93.078	100.15	98.868	101.67	101.4	94.022	97.177	96.655	100.38	95.031	100.04
104.61	112.18	104.86	107.67	103.5	99.079	101.29	100.19	108.07	104.83	107.18	106.15	100.45	109.9	100.91	107.16	105.92	98.985	101.65	109.11	105.46	103.08	110.52	102.75	107.27	97.883	109.49	101.37	107.7	109.61	113.08	106.53	101.58	105.62	107.72	105.77	107.42	106.77	101.87	107.68	104.15	101.41	105.08	100.47	105.68	107.2	107.45	104.11	107.61	102.34
99.455	98.45	94.104	99.06	90.987	100.31	102.14	99.45	95.597	101.33	102.38	98.278	99.469	100.76	98.36	97.409	100.79	99.289	103.17	94.003	98.642	94.673	97.364	97.248	99.611	100.41	101.37	102.14	98.996	92.349	101.51	100.65	97.797	102.15	99.869	97.933	92.697	96.33	95.835	103.02	100.19	95.448	100.49	103.56	93.8	94.316	101.62	108.69	102.32	105.77
108.11	99.775	100.88	105.71	106.84	112.59	106.75	110.17	104.36	108.31	110.58	106.77	108.03	117.39	108.55	102.44	109.71	104.93	100.8	110.87	103.92	107.56	114.62	103.56	105.63	111.85	111.18	117.34	104.94	102.17	105.76	113.29	104.77	107.46	107.09	109	105.55	108.16	111.21	108.99	103.03	111.79	107.33	109.75	113.65	108.24	107.48	107.6	106.96	108.68
102.28	104.38	108.66	102.62	104.09	98.946	105.78	106.51	105.66	110.4	107.68	103.9	102.54	108.15	102.15	106.94	105.4	105.78	107.83	109.14	110.08	100.12	105.11	101.8	106.02	106.2	109.93	102.28	106.07	100.65	97.285	105.05	109.83	103.49	113.48	100.4	109.55	103.79	111.85	106.36	110.17	105.7	102.43	109.41	104.77	106.7	114.18	104.12	113.18	104.95
108.62	105.66	107.42	104.65	101.95	106.4	102.34	107.44	102.97	110.21	113.25	107.11	109.77	110.04	106.06	113.86	112.18	106.47	108.88	104.66	107.5	113.57	107.96	110.42	106.26	112.15	104.87	103.26	111.05	106.76	106.42	107.33	103.76	102.82	104.71	103.39	107.68	106.22	106.58	110.9	100.62	109.84	106	104.66	106.33	105.69	104.63	109.09	113.25	108.99
97.322	103.4	100.1	103.43	93.615	102.56	101.55	106.34	99.641	100.93	104.01	106.81	98.927	103.81	108.37	101.38	102.39	96.522	106.76	100.1	99.05	98.665	99.939	104.52	92.205	102.49	99.065	103.79	101.69	99.016	99.764	100.98	100.5	92.666	94.842	101.65	102.43	101.77	94.34	94.327	98.893	97.76	99.795	102.75	98.412	97.921	107.66	95.151	99.734	93.953
100.78	100.91	106.68	100.87	109.77	99.565	106.51	98.583	103.5	106.93	99.131	110.79	100.47	114.32	113.79	106.96	103.53	109.21	109.97	105.12	103.4	104.6	107.59	100.34	106.02	107.91	108.68	106.54	100.88	106.17	101.61	107.04	102.17	104.31	109.37	106.04	111.27	103.78	110.71	104.26	107.7	112.07	109.58	103.49	110.22	107.62	99.557	109.84	103.67	110.78
110.25	110.09	107.43	102.73	103.73	108.4	104.28	107.76	104.65	105.45	98.805	107.56	102.5	103.56	103.48	103.76	104.01	102.63	101.53	104.43	110.81	104.43	101.11	107.39	107.71	100.1	102.72	106.04	102.69	108.38	100.06	105.11	103.36	100.75	101.05	104.63	105.6	106.14	102.89	101.24	108.21	101.79	103.52	103.87	105.65	103.89	99.641	104.81	110.9	109.61
100.13	97.788	98.349	101.56	96.29	99.284	94.493	105.46	102.92	94.821	103.31	98.248	96.577	100.04	96.362	103.12	101.02	103.14	105.02	98.524	99.619	95.187	105.51	105.69	102.76	99.342	110.14	97.057	102.59	105.97	102.23	97.235	101.63	100.72	97.082	102.08	100.51	101.33	97.085	102.46	101.06	104.83	104.5	101.49	102.58	94.071	108.48	97.704	94.091	103.87
100.81	96.239	101.81	97.394	99.602	94.738	103.32	98.897	102.91	102.58	100.43	99.385	101.66	96.687	104.07	95.697	104.12	101.03	101.46	92.064	108.94	103.31	103.45	97.727	104.67	100.53	99.845	97.263	100.15	100.55	102.37	95.814	106.77	101.9	93.368	98.817	99.001	100.57	105.06	103.99	103.29	99.317	92.63	97.787	98.903	96.329	104.74	105.65	97.807	101.87
107.38	109.42	112.07	104.19	113.97	112.2	106.2	116.94	114.16	109.01	102.94	111.69	111.76	109.81	103.88	110.18	108.49	106.09	108.7	112.28	115.42	113.33	112.68	109.92	111.53	109.21	110.6	109.22	105.92	112.38	111.73	111	105.98	112.4	102.77	113.69	113.29	105.29	109.66	110.9	110.82	116.44	111.51	108.45	105.53	114.02	110.41	113.93	113.66	108.99
106.18	108.86	105.92	111.39	114.43	111.19	104.9	105.73	112.94	114.19	105.31	108.59	104.83	108.28	104.18	107.79	104.96	106.84	108.98	106.66	110.47	112.67	106.09	112.42	108.14	107.63	108.31	105.49	114.96	103.44	107.53	106.49	105.55	108.61	108.08	110.02	112.33	114.6	108.66	105.41	109.1	104.19	108.34	109.46	104.72	105.71	105.16	110.82	109.35	111.88
108.53	107.38	98.576	101.5	101.07	102.89	107.41	100.5	108.39	102.34	105.38	105.31	101.56	108.54	113.47	106.94	107.71	105.19	103.11	108.61	108.11	112.65	110.14	106.75	108.22	104.4	107.85	102.4	112.25	100.45	104.85	102.72	101.12	103.86	107.18	107.75	105.03	100.41	104.62	108.47	106.74	104.16	106.5	95.406	113.42	106.16	104.06	105.01	111.09	100.93
108.92	101.19	112.2	110.91	112.58	113.94	107.76	106.06	117.48	100.52	102.24	111.62	100.76	107.24	110.74	100.67	109.39	105.66	102.78	106.41	112.76	106.13	108.19	113.17	104.78	102.08	105.3	109.37	110.68	107.92	110.19	107.97	107.6	113.6	104.55	109.14	110.67	104.18	105.65	110.54	106.96	102.68	109.51	109.21	107.96	105.13	102.75	109.99	107.86	100.63
108.98	113.11	104.06	111.3	106.31	110.28	107.62	109.98	112.12	104.86	111.33	109.51	109.25	110.86	115.02	114.49	107.87	109.74	111.4	111.23	102.3	105.18	105.33	108.96	103.4	110.95	118.12	107.33	111.71	106.68	106.37	111.2	101.35	108.85	107.59	107.38	100.64	109.32	113.27	108.21	101.95	108.51	110.11	109.19	106.08	112.89	106	108.53	105.92	110.22
101.58	105.35	103.79	102.87	110.58	104.95	108.87	105.64	110.42	108.37	107.49	107.81	106.75	106.18	106.13	105.87	110.52	112.26	104.6	114.05	112.39	107.44	104.82	108.29	105.83	108.12	105.11	106.76	104.2	107.53	110.33	109.05	103.25	107.67	109.65	109.31	109.94	100.39	105.72	111.75	110.25	106.55	108.84	113.87	110.73	108.15	106.44	108.77	108.42	104.26
103.18	102.52	103.13	105.2	98.258	105.66	98.942	102.27	95.07	96.083	105.46	97.059	102.74	95.74	100.53	102.06	101.83	100.48	106.23	103.64	99.791	103.93	104.62	107.26	100.57	98.97	95.992	101.59	107.38	101.14	101.42	101.64	97.888	98.691	94.481	104.72	96.289	92.594	104.85	100.64	102.27	104.06	95.367	101.9	102.42	104.57	105.49	97.283	96.106	96.26
111.21	115.78	107.2	106.56	110.7	102.89	107.97	104.03	103.5	103.72	114.37	103.29	109.08	108	108.34	111.54	107.5	108.08	103.01	110.68	110.88	106.75	110.47	112.8	111.06	113.6	103.44	106.25	106.68	101.76	111.4	104.92	101.56	102.71	108.39	104.09	110.44	109.26	102.39	103.52	103.07	106.67	107.19	103	104.98	103.89	105.18	113.59	105.9	107.28
104.25	113.99	108.78	105.8	104.78	112.15	106.62	107.02	105.5	105.92	106.3	109.23	108.63	107.45	106.74	109.66	103.85	110.91	110.12	107.77	106.07	113.56	112.28	109.65	108.6	113.5	111.28	110.44	114.73	113.36	108.4	102.3	105.9	111.18	115.73	112.95	110.61	107.74	106.33	108.61	101.83	103.13	109.37	109.78	109.86	107.97	107.43	107.48	111.53	109.84
96.964	99.793	99.667	97.215	101.25	99.046	90.907	97.541	97.976	99.014	100.69	102.13	93.847	100.52	94.372	97.726	102.9	99.765	102.1	98.834	100.67	95.031	107.99	102.07	99.528	94.529	98.015	96.585	97.735	95.767	99.137	98.161	100.79	98.338	97.161	104.15	93.739	98.306	103.5	96.724	96.215	100.92	98.867	104.25	95.517	95.049	93.172	100.37	94.561	93.234
107.48	107.26	111.85	111.74	111.27	105.19	111.75	108.96	107.23	111.55	112.01	110.38	113.62	111.42	110.49	105.47	106.24	105.64	107.44	107.6	120.46	107.02	103.01	109.1	106.91	105.62	108.06	102.9	102.7	111.61	108.06	107.28	106.56	111.29	105.56	106.86	105.48	105.6	112.18	102.25	107.8	107.03	107.87	110.17	106.16	107.73	105.49	113.85	112.36	103.18
114.95	107.4	105.92	107.78	107.35	108.24	112.8	103.53	111.92	106.4	104.57	105.76	110.21	107.27	110.59	106.99	102.09	108.39	110.22	104.94	112.42	112.46	107.18	114.03	115.28	109.16	113.6	114.6	102.07	107.88	110.53	109.6	108.41	107.91	108.54	106.47	103.7	107.26	110.54	105.74	107.43	109.24	112.51	103.22	110.44	103.23	104.05	107.91	108.49	102.56
107.08	105.85	105.24	111.6	105.26	105.2	107.14	108.99	106.8	112.08	101.2	104.41	109.19	103.37	100.55	101.78	107.58	110	104.78	110.58	110.39	109.77	108.52	109.76	104.45	108.48	106.12	104.19	108.73	110.95	108.04	113.92	106.1	103.55	107.92	106.96	105.72	105.82	113.83	105.67	109.98	106.04	107.6	105.6	108.08	111.52	104.36	95.612	106.78	100.11
108.18	104.86	109.47	106.71	104.98	111.18	108.24	105.71	108.75	103.78	104.75	107.88	101.04	109.83	105.14	105.73	104.97	108.67	101.72	110.77	104.15	103.66	112.37	107.94	100.29	107.82	108.36	108.32	100.53	105.19	103.55	105.19	101.26	104.19	108.44	112.82	111.79	107.17	109.41	109.84	112.91	107.28	110.61	108	110.47	100.36	109.81	111.05	102.64	111.47
107.97	110.34	110.45	103.94	103.21	111.09	102.88	105.61	108.67	106.47	108.56	107.41	107.05	107.23	105.26	112.84	110.13	113.2	103.85	108.59	106.06	111.78	106.75	114.44	111.29	106.91	109.65	107.48	107.67	110.86	110.15	100	111.18	108.92	108.7	106.63	112.97	105.46	113.2	107.45	104.78	106.74	105.94	112.03	105.34	105.74	110.69	112.96	105.93	99.744
106.73	109.59	105.83	105.79	109.48	105.89	108.23	110.89	108.86	105.98	108.12	111.34	102.96	106.27	108.41	105.04	112.47	110	108.33	104.97	107.64	112.39	103.94	106.27	112.36	109.56	103.16	108.46	109.01	111.07	106.27	107.87	108.02	109.44	112.53	105.57	106.97	106.3	110.26	108.91	111.83	102.46	110.96	110.69	108.4	109.98	103.02	109.32	105.8	108.06
98.48	100.69	100.98	95.242	96.112	94.112	97.068	96.017	107.25	88.6	97.397	95.86	101.12	97.633	96.268	101.35	102.02	97.153	97.957	101.81	100.4	96.143	95.124	97.889	97.794	99.168	96.85	98.733	95.853	98.934	96.771	96.126	93.702	95.776	98.676	94.771	99.54	92.988	97.582	93.493	97.378	92.811	94.97	98.77	91.407	93.642	97.389	100.82	103.03	98.417
110.89	103.59	103.43	111.75	106.49	103.7	104.91	107.98	101.82	105.81	106.27	106.89	109.41	101.19	103.2	103.71	105.56	112.64	100.22	108.38	101.71	105.26	101.87	103.17	106.39	100.83	110.65	105.76	110.41	103.46	102.76	106.35	101.88	105.22	108.27	110.81	104.16	102.12	104.81	104.82	107.68	108.45	108.83	105.3	108.01	104.45	102.06	99.88	111.92	110.29
99.649	100.08	100.59	92.469	97.396	95.624	97.695	97.336	96.361	95.748	98.34	100.95	101.2	102.54	97.617	103.94	104.59	97.648	98.488	97.244	94.157	98.45	99.61	97.046	99.023	97.902	97.848	98.279	97.17	95.435	98.559	105.82	98.934	106.01	99.535	93.041	98.052	96.817	90.609	92.168	99.177	97.306	94.836	94.771	92.051	97.849	88.001	100.04	95.009	94.774
99.573	94.219	96.528	90.904	97.431	101.74	101.72	101.5	99.436	92.847	102.97	99.801	97.261	96.303	98.414	99.555	97.113	99.994	101.62	99.953	100.13	95.783	101.4	97.557	99.549	92.269	94.961	103.15	99.996	103.92	100.31	100.21	95.51	95.399	99.177	96.655	97.599	99.336	97.918	91.535	96.693	97.537	97.808	91.781	101.13	96.246	99.145	98.245	94.307	97.497
104	106.54	97.166	106.47	95.96	98.795	108.69	106.51	101.53	102.39	104.44	105.39	96.543	105.53	102.79	98.544	101.61	113.61	104.21	102.8	105.46	101.38	105.95	104.79	102.55	95.432	101.51	98.367	102.57	101.25	96.469	102.78	100.11	107.89	104.92	102.7	101.4	100.66	107.35	103.32	98.083	106.18	104.12	102.91	101.98	106.44	101.44	103.27	101.41	102.03
106.31	104.43	104.68	103.13	103.57	102.77	112.83	102.16	109.82	106.24	105.87	98.68	107.61	103.63	105.87	105.66	106.67	104.16	109.18	102.56	108.62	103.27	109.08	105.55	103.63	104.75	109.46	108.46	107.92	104.67	103.86	113.81	103.62	106.96	108.36	110.25	99.967	108.86	103.12	106.58	109.42	108.35	111.29	103.61	111.93	108.3	107.75	108.99	105.32	102.7
106.87	104.4	102.04	111.32	104.91	105.86	102.49	103.12	103.42	109.68	102.3	110.93	110.98	105.05	107.18	107.35	104.87	106.53	107.08	110.17	108.23	102.76	104.53	105.79	103.55	107.55	102.31	106.57	104.69	102.53	103.64	108.17	106.12	108.25	104.63	113.69	110.45	102.44	105.63	111.49	102.23	107.59	104.2	105.13	103.4	109.67	108.77	100.52	106.18	105.36
105.5	105.8	110.81	106.26	110.34	101.24	105.4	106.88	111.14	104.5	112.31	108.19	108.4	104.42	110.19	108.91	110.15	106.61	110.53	102.36	112.66	108.01	108.26	109.44	105.84	111.73	104.24	105.5	111.66	106.18	106.59	110.07	108.31	104.75	102.08	108.14	104.57	104.37	106.15	106.71	107.27	111.14	107.82	105.3	107.62	106.97	102.59	105.72	106.47	111.4
98.446	93.324	99.813	99.37	93.112	102.37	102.14	97.225	103.37	99.107	91.491	99.828	99.761	102.98	102.24	92.606	101.25	92.732	98.66	95.05	96.849	102.93	101.19	95.793	97.929	92.27	98.146	95.841	93.196	101.54	99.083	95.55	95.657	99.817	93.155	97.53	95.949	103.27	95.934	96.635	98.424	100.46	95.866	93.978	92.224	101.74	89.271	91.265	103.75	98.41
98.595	95.425	103.09	97.039	98.736	93.364	99.14	94.819	98.192	99.862	100.4	102.67	98.301	99.684	99.695	99.211	97.351	91.226	99.075	101.71	100.35	103.12	95.536	103.18	93.751	95.841	98.3	96.924	97.185	106.75	105.21	91.501	94.903	92.574	97.088	98.435	96.672	100.9	95.684	106.13	91.997	94.055	97.659	99.879	101.8	93.822	101.25	101.63	102.18	99.219
101.97	103.98	106.82	99.328	105.32	110.06	104.17	110.35	103.18	107.01	108	107.4	109.82	102.93	102.99	114.18	115.27	114.7	108.76	106.75	106.83	101.9	100.84	111.75	104.01	109.73	110.45	101.19	104.32	103.99	112.12	109.31	104.28	99.668	107.86	106.95	110.44	111.45	104.69	103.24	103.58	103.8	102.34	100.75	105.29	110.54	106.57	104.3	105.35	104.86
117.97	110.32	109.36	109.03	109.65	112.03	108.34	114.34	104.29	106.1	107.54	114.5	101.65	106.74	101.37	101.96	101.69	109.05	110.17	108.01	108.33	114.49	111.95	99.981	111.2	112.01	105.14	109.1	102.33	115.04	102.73	104.96	108.69	108.16	112.36	110.5	108.76	113.24	107.24	107.36	107.68	108.01	107.3	108.05	108.2	111.06	107.13	109.72	114.26	108.66
97.723	107.29	101.54	100.34	101.55	96.543	95.783	99.372	102.64	101.27	101.59	95.032	104.85	99.668	99.754	104.39	100.28	98.722	102.09	97.028	99.938	109.74	100.69	102.84	101.54	98.742	97.502	98.647	108.98	96.573	96.192	110.53	96.722	99.114	103.88	93.271	99.599	104.71	103.15	101.01	101.15	100.34	95.902	104.26	101.52	104.59	96.595	104.42	95.708	98.115
105.01	104.2	98.985	99.755	100.41	94.462	98.197	105.02	103.04	99.213	101.19	103.5	99.238	105.35	94.376	106.26	97.438	100.15	98.553	95.08	100.63	98.228	102.41	96.613	97.392	103.08	103.76	100.75	95.3	102.36	103.17	100.84	101.33	106.17	92.756	94.201	95.391	106.67	102.72	104.28	91.822	105.18	102.02	98.23	107.43	101.07	103.5	99.909	101.37	104.89
100.16	103.71	100.55	104.83	101.08	105.79	101.36	102.34	100.33	97.583	91.855	100.65	104.75	99.89	101.91	101.72	95.205	102.45	90.134	105.12	94.418	101.2	99.156	103.19	99.376	98.507	100.16	102.13	89.779	100.61	97.331	98.983	98.34	100.3	98.319	97.681	101.49	102.19	101.45	101.33	105.16	100.26	96.005	101.53	93.13	97.131	103.31	99.775	100.65	99.115
107.75	109.41	111.42	111.12	106.32	108.79	107.73	105.92	110.32	114.14	111.38	113.24	109.29	110.05	110.66	109.15	112.96	109.06	111.29	102.5	109.36	109.75	107.53	104.49	108.39	105.78	108.52	110.26	111.36	109.8	106.69	112.18	114.51	106.85	105.26	100.53	106.98	107.12	109.2	107.85	111.08	109.17	108.8	107.5	102.11	107.42	107.23	106.46	105.37	119.23
111.55	112.67	110.18	109.69	110.93	114.67	107.83	118.23	107.4	105.39	110.27	113.33	111.6	111.24	113.26	110.6	113.96	111.16	103.1	114.62	108.09	111.13	114.86	108.67	107.22	105.42	106.98	114.66	113.49	109.91	109.79	110.03	112.2	108.25	112.63	107.96	104.74	107.95	114.29	111.16	112.08	113.78	112.01	105.58	103.88	114.59	113.27	114.75	113.11	114.57
105.33	102.65	104.81	110.75	111.35	108.29	110.31	105.48	100.11	110.26	104.66	104.28	104.84	107.08	108.35	106.55	105.46	109.57	106.74	108.06	104.23	108	103.12	105.9	108.48	102.5	106.55	105.86	100.09	107.86	109.02	104.58	103.21	111.29	101.82	103.32	108.79	104.57	111.57	108.15	108.62	106.49	103.93	109.39	105.63	104.06	102.57	101.89	102.03	108.68
105.81	104.76	105.25	107.96	106.19	103.3	102.78	108.51	103.81	104.57	107.7	105.46	105.37	104.89	109.2	107.7	107.74	109.94	113.31	101.88	106.21	105.07	104.92	105.12	109.01	108.56	110.88	101.29	107.2	111.62	106.05	108.03	106.86	107.38	99.687	110.85	110.89	110.27	100.53	106.2	103.11	113.13	100.48	108.13	107.24	105.47	106.14	108.47	105.28	107.15
109.2	107.92	107.72	107.01	106.78	108.2	114.1	107.64	106.11	109.42	103.7	108.1	106.66	106.93	108.53	97.998	106.47	106.38	104.22	103.89	105.45	111.15	104.06	113.08	102.98	108.16	103.51	108.71	104.23	106.01	107.73	110.96	103.74	102.79	107.18	120.05	110.27	104.93	105.71	106.18	106.23	107.65	104.96	107.06	101.54	104.8	102.46	103.32	102.84	102.49
103.74	108.23	98.773	104.76	100.69	103.51	97.566	99.642	99.876	99.992	95.657	96.077	101.35	102.54	101.57	100.93	103.54	100.23	101.4	103.73	94.848	103.22	102.49	101.78	90.943	100.33	96.845	104.52	103.35	101.65	102.53	96.893	104.25	104.44	103.26	101.07	108.3	98.546	98.351	95.502	95.655	96.954	103.41	102.86	95.895	101.04	100.61	105.2	107.74	99.391
100.41	89.324	98.184	95.022	93.733	101.1	100.25	92.975	95.038	97.29	93.541	100.39	94.424	100.05	99.076	102.14	97.745	98.852	101.31	96.877	95.468	94.295	96.124	94.058	99.98	95.819	98.095	95.211	97.573	93.444	91.082	98.127	99.888	97.171	94.47	98.445	99.19	100.81	104.67	104.74	95.532	93.751	94.398	97.885	101.34	96.087	93.46	100.51	100	98.416
106.94	106.68	107.62	105.01	106.11	108.87	101.07	108.22	107.2	105.8	109.18	101.13	105.59	106.36	105.29	108.8	112.29	108.66	106.14	114.59	111.86	105.45	105.64	109.36	105.16	109.05	105.48	111.19	103.29	103.79	104.7	105.21	108.22	104.06	103.06	105.73	105.89	102.65	103.29	106.34	103.18	107.92	116.4	108.83	109.83	102.77	99.163	105.29	101.99	114.5
104.97	107.66	112.2	107.37	105.66	108.63	105.08	104.42	103.22	106.21	106.33	101.48	107.29	107.83	105.54	106.4	106.85	108.71	109.81	101.22	107.09	105.79	104.69	107.6	104.67	111.94	106.47	102.86	98.992	102.98	106.88	103.44	106.75	106.82	110.13	103.75	111.85	107.05	103.88	103.65	106.98	102.05	100.19	101.35	113.27	109.3	101.51	103.63	109.63	108.44
107.77	113.87	107.18	112.17	104.65	102.32	101.56	101.44	113.04	102.24	106.49	110.57	102.12	110.33	102.89	100.96	108.84	111.56	105.9	104.69	107.6	104.99	102.81	105.53	106.95	100.64	107.26	98.472	109.75	100.31	107.83	100.23	104.3	102.08	110.93	106.56	101.03	111.07	102.69	106.73	108.57	110.56	101.41	114.02	104.31	103.16	99.13	104.21	103.29	109.1
101.42	104.48	99.2	99.905	107.8	98.35	98.516	104.77	105.66	100.05	99.164	102.87	109.03	100.45	103.25	107.55	102.33	102.12	104.48	103.46	102.19	97.259	104.52	102.21	99.933	106.65	100.12	95.562	99.746	107.7	102.55	99.643	95.568	100.18	105.61	96.688	101.18	101.76	109.41	103.16	101.09	100.68	99.749	108.84	104.68	101.74	106.51	108.76	103.83	101.59
98.756	111.87	103.12	112.88	99.046	102.14	106.37	111.92	105.18	104.06	100.83	106.68	107.14	106.35	103.47	96.333	109.25	104.32	103.79	99.576	103.43	107.29	110.11	108.29	106.37	108.72	107.31	106.69	105.57	106.07	102.36	103.52	108.92	108.89	106.34	105.28	104.16	102.12	106.16	99.618	109.17	109.7	112.51	111.12	101.46	104.08	102.66	104.05	105.46	106.05
104.28	101.69	101.52	106.56	103.41	103.64	105.52	105.41	100.26	110.4	106.89	106.55	105.04	103.21	107.34	107.21	104.56	109.76	107.3	111.87	102.53	101.29	102.58	100.39	103.51	101.67	94.89	107.41	105.5	107.38	101.34	102.26	105.63	108.73	112.05	103.55	107.51	103.2	104.29	100.98	104.86	111.71	103.48	104.92	101.94	104.84	100.73	104.44	110.91	99.455
107.24	107.79	107.44	104.13	107.84	106.76	102.6	102.83	100.95	110.76	97.592	104.97	108.02	108.4	102	105.81	109.87	108.73	107.62	104.94	112	101.39	109.36	106.43	106.63	108.14	103.31	103.42	112.39	106.51	100.8	107.5	108.91	101.74	102.82	104.97	102.94	107.56	104.12	98.697	101.35	105.62	105.95	100.3	104.61	114.24	100.49	110.25	105.04	106.59
106.99	104.15	110.93	101.32	102.88	105.89	102.72	110.26	105.67	98.764	103.1	103.36	104.32	105.18	103.43	106.4	106.32	108.4	106.69	105.61	104.22	110.63	107.24	104.89	104.8	113.44	111.62	107.44	111.09	106.79	104.1	103.08	101.89	102.9	108.91	102.82	106.27	104.8	102.86	103.95	102.44	107.07	109.37	92.237	108.49	110.97	109.9	103.86	103.17	105.09
98.568	93.505	91.388	97.85	100.37	99.801	101.2	99.098	96.599	97.4	99.024	97.628	99.513	93.438	100.4	98.323	92.585	94.13	97.662	99.744	101.44	94.669	93.533	102.53	97.542	99.249	102.06	101.46	101.41	96.839	98.419	99.031	99.021	98.632	105.65	98.116	93.241	99.066	97.593	97.036	102.17	99.465	99.264	105.74	98.661	100.3	101.4	97.872	97.942	95.289
108.36	105.24	105.17	107.12	105.71	103.98	112.11	109.86	104.77	106.62	104.32	98.659	100.6	103.01	111.14	102.41	106.59	105.5	95.298	101.55	108.83	106.16	104.94	101.58	104.43	104.01	109.17	104.08	104.43	106.08	109.07	105.61	103.58	107.86	105.51	108.15	105.74	109.03	106.26	100.37	108.09	105.21	106.87	103.97	104.21	106.15	110.85	112.23	104.43	112.08
111.61	110.22	108.96	109.96	108.94	104.64	109.62	110.88	110.49	108.32	108.93	112.15	109.73	104.4	108.03	111.1	112.46	108.54	104.43	110.05	107.51	107.92	106.36	109.01	108.51	112.73	110.31	112.92	107.04	108.19	110.14	107.17	108.28	107.6	106	105.67	109.74	108.2	105.05	113.89	107.04	110.67	108.54	109.44	106.79	112.78	108.25	107.81	104.59	105.91
101.7	111.13	106.3	106.21	105.14	106.94	109.35	106.68	105.61	107.26	104.74	105.72	105.42	109.31	108.2	105.89	106.61	103.82	106.55	106.92	109.82	104.32	107.62	106.44	106.9	110	109.31	111.84	109.56	105.17	102.97	111.37	111.95	106.51	108.99	107.97	106.38	104.4	107.97	113.78	99.208	110.43	103.22	107.45	108.48	110	115.91	108.07	107.02	108.62
107.13	109.67	103.58	107.47	107.37	106.39	114.45	103.55	105.43	101.89	109.89	109.26	110.17	110.21	109.91	116.41	110.72	101.1	105.34	108.48	107.65	109.42	104.26	104.52	109.43	108.3	109.11	109.24	106.1	109.63	108.9	109.31	105.29	111.8	102.97	108.23	109.9	104.49	112.54	103.64	106.99	102.95	105.03	107.82	109.68	106.62	110.27	107.22	104.76	109.76
110.26	108.08	107.63	116.91	107.1	109.6	103.85	110.83	111.07	107.85	109.11	110.85	105.12	107.74	110.01	101.8	114.77	105.26	108.35	103.19	101.87	105.33	106.07	112.47	111.4	103.76	107.93	107.6	112.31	107.9	112.58	104.9	109.27	99.312	109.05	107.02	103.86	104.98	111.04	114.8	109.67	108.68	102.69	105.57	111.65	106.27	109.45	114.64	99.826	113.31
102.15	103.22	101.48	103.9	105.17	100.85	107.23	102.24	106.02	104.72	104.85	107.41	107.52	105.01	115.37	102.33	105.18	103.01	98.794	108.12	102.64	107.36	103.53	106.4	111.94	101.62	108.54	109.03	103.81	105.04	102.77	107.67	103.19	100.61	102.59	105.3	110.23	102.63	103.51	108.63	106.02	105.93	104.47	106.35	101.44	109.99	106.92	104.21	106.47	104.18
102.42	99.279	101.14	98.534	105.26	96.287	99.714	92.572	102.1	96.894	88.278	98.344	102.72	98.731	101.71	100.75	100.49	102.37	97.958	93.941	99.617	96.047	104.86	107.92	89.759	98.713	93.956	97.305	95.386	98.538	101.43	93.971	96.927	99.726	97.856	96.339	98.199	97.387	108.09	99.782	96.735	96.486	96.765	102.3	102.52	98.187	94.437	100.12	94.773	93.143
105.67	102.29	98.545	102.04	99.171	99.89	100.27	101.13	102.21	102.6	98.149	100.09	100.77	103.05	99.582	99.891	98.009	105.02	99.545	97.313	103.48	104.59	99.997	100.33	95.468	97.459	102.54	96.121	95.705	98.528	103.31	92.075	102.05	103	96.284	104.52	97.516	98.581	100.74	93.412	105.11	93.072	99.445	101.91	100.38	97.446	99.542	102.47	98.592	98.099
100.74	104.79	106.3	109.31	103.87	111.08	109.52	105.41	104.94	104.04	106.97	108.81	114.06	110.51	104.99	103.74	107.53	114.43	108.58	108.7	105.2	104.58	103.16	104.12	111.3	108.45	109.63	107.39	105.72	105.57	109.21	104.88	104.41	108.22	110.56	107.62	109.41	102.79	108.55	106.67	108.47	103.14	108.18	105.16	107.72	108.62	106.36	108.65	106.9	106.58
97.291	99.396	101.9	99.53	98.977	90.277	100.22	102	101.98	93.994	100.89	100.8	98.319	100.8	103.78	95.503	101.41	102.94	102.21	92.784	99.184	94.005	99.942	101.33	101.8	101.98	97.177	91.986	102.9	97.831	99.308	100.26	104.05	99.73	94.18	99.923	103.99	103.95	100.83	96.344	95.597	95.484	98.964	112.92	98.786	97.662	96.56	94.892	102.29	90.513
104.06	108.48	103.46	108.27	107.96	107.86	109.79	108.48	108.13	109.81	104.64	103.72	105.85	106.47	110.53	99.795	107.36	106.29	107.27	105.9	110.02	110.07	99.33	107.85	101.33	101.45	102.63	107.83	109.75	103.21	103.03	110.64	110.86	109.54	110.4	106.76	102.83	106.55	107.35	107.1	104.32	104.79	105.3	103.16	107.97	104.77	105.41	101.89	102.56	104.65
111.21	103.73	108.55	110.19	102.18	111.75	113.57	113.49	110.23	111.18	111.01	111.18	109.38	114.78	108.01	105.93	110.39	114.42	103.2	110.37	117.51	114.51	108.05	110.34	110.05	110.44	114.04	101.99	109.07	109.07	114.81	114.82	109.17	99.107	109.61	104.47	106.14	110.45	112.37	100.79	106.84	109.61	111.87	114.95	106.42	114.09	114.78	107.27	113.66	113.84
94.428	98.636	105.1	100.13	100.18	105.87	103.2	100.48	101.94	99.267	99.969	101.88	97.274	102.02	98.989	108.58	102.32	99.019	102.08	103.16	102.3	100.22	103.25	98.14	97.856	99.731	105.75	98.564	101.9	101.35	104.38	95.187	105.41	98.76	102.93	98.043	102.37	98.02	95.65	102.42	108.36	102.36	97.657	100.57	94.61	101.07	94.207	103.74	101.89	100.74
107.46	105.88	108.93	107.88	104.25	106.54	109.53	108.64	112.55	106.32	109.58	113.47	101.98	105.95	103.68	106.95	109.5	114.47	107.27	104.28	109.96	118.37	111.14	102.77	105.8	108.37	106.23	105.16	107.42	110.7	108.73	105	109.95	108.17	101.8	111.43	108.36	106.64	105.43	108.08	108.34	111.02	109.76	102.6	111.58	111.65	104.92	108.4	108.3	102.37
108.41	109.59	113.68	113.77	112.94	108.67	110.28	104.44	110.24	107.59	113.11	108.79	110.76	109.75	112.06	114.53	106.48	108.71	107.96	114.07	113.42	108.62	113.63	112.72	105.09	114.28	117.96	109.45	108.48	108.5	106.06	107.06	106.72	107	106.62	105.42	112.67	108.57	106.96	114.28	106.41	113.56	107.88	109.69	110.61	105.27	110.53	110.83	110.18	110.55
107.57	109.4	108.75	109.69	108.58	102.08	103.41	104.84	106.96	98.645	115.36	110.93	103.62	107.38	107.75	111.72	109.08	106.99	112.26	105.09	108.78	110.2	112.32	106.56	111.2	109.63	109.41	104.73	106.97	109.6	106.29	108.84	109.93	101.95	106.67	109.62	108.9	109.92	115.68	105.1	112.47	110.66	120.11	110.16	104.24	100.57	110.86	111.34	107.97	99.488
107.27	104.34	111.81	99.307	113.49	108.15	111.08	107.47	110.84	104.4	111.55	102.78	107.8	112.37	102.87	111.07	107.48	109.57	110.54	103.26	110.24	110.04	103.6	105.8	106.73	114.07	111.35	108.98	108.35	108.78	110.01	112.11	108.07	112.31	109.16	102.62	108.21	107.39	109.32	107.33	108.78	104.2	112.27	109.05	107.06	109.36	110.75	110.55	106.84	105.86
104.6	107.57	107.17	98.873	110.01	106.89	109.87	110.16	108.65	108.05	108.84	107.88	107.48	108.34	113.22	107.31	105.99	114.52	111.85	110.12	107.31	109.19	110	108.29	109.66	110.72	104.96	101.43	114.47	108.54	106.16	110.91	108.57	109.18	107.69	106.33	107.87	109.77	102.24	103.95	105.61	113.7	106.01	104.53	109.33	108.87	103.61	107.51	106.85	109.05
107.37	110.19	114.23	107.66	111.37	109.2	105.44	106.98	101.27	111.68	108.12	101.5	106.2	109.52	110.8	105.56	103.02	107.36	110.78	101.6	114	107.34	107.64	109.01	109.98	108.19	104.29	108.84	106.07	107.91	105.64	107.56	106.18	106.42	111.95	115.83	108.79	102.01	103.33	106.4	108.86	110.98	103.86	109.72	108.93	110.02	105.35	110.81	108.14	105.59
104.59	109.98	105.61	109.88	110.49	107.18	110.59	101.46	107.14	118.22	111.63	110.7	114.21	101.54	105.67	102.84	110.5	105.3	104.75	106	107.42	108.23	105.78	102.3	104.42	112.84	110.89	107.55	102.41	109.94	104.99	107.52	107.24	99.918	109.79	108.11	107.97	106.82	108.21	104.15	108.28	107.32	110.96	103.32	111.07	111.81	102.67	104.92	109.22	103.19
101.63	97.652	100.98	102.41	101.85	98.846	99.29	99.125	102.56	100.23	101.92	98.025	100.98	104.2	97.831	98.708	100.13	97.426	106.89	100.59	102.69	103.42	104.89	96.345	105.27	99.859	100.8	98.757	100.11	98.348	104.86	97.288	101	96.887	102.32	101.91	97.141	100.81	99.316	103.57	103.2	102.42	99.814	104.86	100.15	98.66	100.39	92.454	94.068	95.273
98.062	99.705	94.863	94.926	100.41	99.973	94.112	90.546	101.71	97.552	96.377	98.972	92.738	101.43	93.236	95.855	100.46	101.22	95.428	99.859	99.685	100.02	99.292	92.45	101.69	96.096	94.053	93.658	97.157	101.64	97.407	103.45	100.57	96.614	100.89	95.845	100.12	94.154	96.587	103.81	96.444	93.894	98.567	99.314	96.352	101.17	104.62	100.86	93.882	97.227
116.05	110.84	114	109.23	115	108.92	113.39	107.75	108.49	107.25	107.08	111.48	106.89	113.77	107.03	112.99	111.14	113.76	108.16	111.71	111.21	114.1	105.65	103.45	109.42	109.46	105.27	104.84	111.53	104.23	104.03	102.04	112.23	108.17	114	108.03	111.43	108.62	111.58	110.12	114.95	104.8	118.82	111.5	109.21	108.42	111.95	109.58	107.83	116.43
110.65	108.78	112.19	114.62	114.62	105.22	108.8	112.34	109.16	113.22	104.11	109.48	114.86	108.17	108.19	111.17	117.78	111.17	110.97	114.6	115.11	112.07	113.19	113.68	113.7	109.88	115.92	113.1	111.91	106.63	116.39	106.07	104.73	114.26	106.42	112.92	105.63	105.31	107.43	103.83	104.39	114.98	112.14	109.23	107.63	109.25	118.04	113.87	110.08	107.77
105.02	110.14	109.95	112.03	106.59	107.49	102.41	103.08	109.33	106.99	107.29	109.33	111.18	107.82	106.78	105.47	110.44	108.75	107.69	100.49	107.96	108.95	114.81	103.21	106.68	109.87	106.27	108.31	102.98	105.89	114.93	104.38	106.79	109.07	109.85	110.55	108.48	109.85	102.74	109.07	106.4	109.75	106.21	108.76	105.63	104.21	112.88	104.03	106.58	110.88
106.25	109.33	107.53	107.66	105	104.82	102.33	105.28	101.38	105.02	106.22	100.44	102.14	108.3	107.71	103.59	103.19	110.57	102.07	105.31	99.351	101.91	104.83	111.6	107.14	102.01	109.9	107.75	107.65	101.9	108.43	100.03	105.84	108.92	106.72	102.95	105.68	102.83	106.09	105.83	102.56	104.8	99.338	99.199	113.03	107.59	106.13	102.15	104.44	104.81
106.03	114.11	108.78	107.19	105.15	97.579	112.64	113.73	107.71	109.44	106.41	113.41	108.71	108.9	109.32	103.87	106.83	101.9	112.36	107.4	103.93	108.33	112.13	111.86	110.22	108.65	106.96	107.19	107.55	109.03	107.47	110.65	110.03	110.04	104.24	104.09	106.88	106.14	105.82	108.92	107.94	109.81	106.56	101.25	103.79	105.56	104.3	110.1	110.65	107.48
103.87	105.86	106.21	103.79	105.08	108.83	111.59	104.67	106.61	105.05	101.97	104.6	110.64	107.31	101.94	100.54	102.83	107.66	106	111.51	100.1	102.14	103.83	113.28	103.25	106.27	104.08	104.36	103.87	108.45	104.68	107.79	96.012	106.89	105.32	105.44	109.25	99.946	106.88	107.97	101.49	102.5	111.03	103.7	104.66	109.28	107.99	108.38	113.21	106.35
107.22	102.9	98.593	100.56	100.71	99.059	101.62	100.5	100.91	109.39	97.807	97.423	107.08	99.13	99.034	98.068	99.273	100.4	100.84	96.778	96.848	100.22	99.429	106.42	98.822	101.68	101.03	96.884	105.42	101.71	105.57	98.986	96.899	95.228	101.07	105.29	102.27	100.1	100.59	105.23	101.84	100.95	99.237	100.6	102.57	100.19	101.03	96.589	103.96	102.08
106.23	107.91	107.57	107.14	108.07	108.96	100.37	106.95	103.63	110.61	106.66	102.07	99.155	113.85	116.96	102.55	110.76	105.81	108.11	105.58	105.78	106	112.94	107.08	107.35	103.6	108.73	102.61	103.69	107.75	107.47	109.1	107.2	102.83	108.54	100.29	110.16	113.24	106.85	107.82	101.93	115.81	105.07	101.6	102.77	106.89	98.582	106.31	107.14	104.51
96.284	98.769	95.533	100.3	100.53	93.859	98.797	100.82	90.025	94.272	93.175	101.47	99.397	94.829	101.16	101.17	102.99	102.19	102.43	103.68	98.393	96.724	98.847	93.411	92.163	93.27	100.96	96.109	99.584	102.14	94.517	96.135	101.79	101.96	93.46	97.81	101.71	102.57	99.166	98.386	96.091	100.21	96.086	95.658	97.089	94.079	100.91	95.893	99.581	99.021
102.27	98.252	96.789	97.473	98.492	89.775	96.018	97.933	91.191	93.763	99.704	97.356	95.472	103.81	96.913	91.208	101.93	94.549	94.735	99.914	94.434	95.766	104.39	102.34	97.009	97.192	96.548	97.956	93.129	104.06	93.095	92.351	99.084	95.747	100.75	100.02	95.49	104.5	101.41	98.453	95.456	95.81	95.396	97.263	98.106	101.16	98.72	95.84	97.517	95.666
106.21	103.03	101.91	104.67	102.48	101.82	98.838	114.31	111.24	105.61	103.2	109.43	103.79	109.87	103.67	108.98	109.19	106.33	109.1	109.53	106.33	100.54	108.32	105	107.1	107.98	109.4	107.82	106.99	107.8	105.38	111.15	109.12	117.8	115.46	108.38	105.11	110.75	102.31	112.01	105.58	109.2	107.68	111.96	104.18	106.94	106.07	107.04	109.06	105.62
103.5	109.62	104.12	108.97	110.48	105.7	105.5	107.9	106.64	102.64	100.93	111.59	106.97	103.83	106.7	107.37	106.25	102.99	112.26	102.7	103.71	106.74	107.42	106.19	102.37	103.79	99.056	107.52	104.52	99.766	106.28	107.35	99.159	112.44	103.75	106.38	103.22	103.17	99.116	107.78	101.26	101.48	106.56	106.41	108.98	106.61	105.41	109.57	105.18	103.02
105.35	108.11	112.91	109.31	103.31	110.15	111.65	114.57	111.17	106.68	106.54	106.46	110.41	108.8	103.75	111.52	113.25	104.2	110.02	106.34	111.32	114.25	108.18	113.82	107.95	107.58	112.13	107.87	107.84	109.57	106.88	113.63	111.72	107.56	108.56	104.63	108.86	104.51	108.86	102.27	106.59	109.27	113.45	105.23	110.44	101.45	101.72	105.54	110.66	104.12
90.486	96.965	102.36	94.526	92.176	98.21	102.67	100.88	101.69	98.689	97.661	96.118	100.68	99.035	94.574	101.16	97.688	96.394	97.526	98.377	99.696	97.134	104.47	98.812	93.559	96.657	96.759	101.66	96.283	102.08	94.921	100.95	90.506	97.797	100.03	96.868	97.37	97.371	100.61	100.01	96.486	93.881	100.22	100.54	97.971	97.45	93.692	101.02	95.644	99.609
103.08	94.576	95.336	91.822	96.994	99.522	98.203	95.542	100.71	95.873	99.436	100.54	93.619	96.613	97.103	90.259	101.38	100.54	96.372	93.478	102.6	101.01	101.87	97.459	95.218	102.07	93.573	101.82	100.06	95.854	101.37	96.688	100.04	103.4	95.707	98.145	103.85	102.38	101.35	95.095	100.14	103.43	97.413	94.193	97.596	97.238	93.91	100.98	94.882	97.206
91.803	99.579	100.31	97.012	94.123	97.986	104.33	99.961	95.279	98.614	102.84	100.71	99.385	99.906	97.314	105.54	94.943	97.776	94.605	95.348	89.89	95.363	105.37	97.058	97.833	99.23	98.614	101.46	98.204	98.073	96.773	93.949	92.721	94.821	99.867	99.388	95.627	101.92	96.164	100.26	95.898	92.652	100.47	98.027	99.501	97.409	100.01	100.97	104.97	98.855
103.76	107.44	108.75	107.3	114.04	103.53	108.76	100.28	101.75	111.51	106.06	110.23	105.45	108.58	103.75	111.99	104.41	106.92	112.21	106.12	108.57	107.17	109.03	111.21	110.87	99.514	108.32	106.5	108.27	107.98	101.92	107.45	103.75	106.82	107.48	100.41	112.41	108.43	106.2	107.05	109.95	114.7	104.3	108.97	109.85	106.13	111.39	111.28	106.84	109.99
103.32	98.151	101.1	102.57	102.38	104.98	105.81	102.98	105.56	104.78	105.32	104.94	100.5	101.74	111.45	98.814	103.22	104.1	98.161	108.37	109.77	101.31	105.87	103.77	104.78	105.73	103.17	113.93	107.6	102.53	105.24	106.7	98.417	102.82	103.95	105.55	110.02	108.93	106.79	97.289	111.02	103.73	106.5	107.37	106.1	112.26	97.976	108.79	105.1	104.1
102.78	104.66	107.77	108.57	102.98	109.72	108.86	103.24	107.06	105.43	106.81	108.85	107.52	110.84	103.03	106.64	101.19	108.71	102.03	102.03	107.51	104.15	105.14	105.35	109.51	103.27	105.98	108.14	102.27	106.74	101.62	102.17	102.66	102.46	109.99	113.07	101.82	103.74	101.31	105.63	114.21	107.65	106.52	105.92	104.1	104.63	96.658	107.49	107.19	104.45
106.55	107.39	107.45	116.08	109.34	113.03	102.75	110.74	109.08	106.12	112.78	105.61	106.29	106.85	104.08	100.52	113.37	104.3	106.05	109.62	104.96	112.73	111.65	111.89	109.02	111.64	110.75	110.55	109.36	105.41	107.47	106.51	105.16	107.31	101	110.65	107.45	105.89	114.94	110.88	106.44	110.55	107.19	109.72	119.57	107.44	116	112.61	110.3	108.57
109.27	104.15	102.19	103.85	102.14	102.42	106.52	106.43	112.05	107.89	102.69	107.92	106.3	102.22	107.19	107.58	101.66	103.15	112.31	104.51	113.65	102.81	104.93	108.7	101.49	107.45	101.99	107.83	107.6	107.82	112.05	105.21	103.37	105.55	100.23	108.01	105.35	101.66	100.86	106.78	109.83	103.04	110.26	105.49	98.855	109.49	105.64	105.18	102.82	104.99
96.547	108.7	108.65	104.53	110.72	105.94	105.37	106	100.8	109.68	107.48	102.5	106.35	109.29	101.48	105.71	106.31	106.92	108.13	102.63	107.56	106.33	108.51	98.496	104.68	105.04	107.73	103.39	103.15	104.4	113.49	103.32	105.37	107.19	102.98	98.373	104	109.5	111.11	106.94	109.34	106.58	108.99	99.468	101.75	103.14	101.64	105.78	101.21	111.11
103.43	101.86	110.97	105.53	114.36	110.28	105.97	107.05	108.16	100.46	100.67	101.56	109.75	102.82	103.36	102.16	105.97	108.84	111.02	111.23	109.65	114.59	108.6	104.52	102.2	105.72	110.1	109.38	101.67	106.32	104.22	103.12	108.9	113.29	111.15	102.13	104.2	106.57	106.22	105.83	100.68	106.53	108.38	102.46	105.69	110.04	103.67	101.07	109.07	108.31
105.76	106.41	107.28	104.34	107.17	109.91	112.17	114.46	99.065	109.71	112.07	105.09	110.61	108.32	110.37	109.01	109.77	106.16	110.04	109.42	110.02	109.56	107.9	113.04	112.12	111.4	109.56	107.26	108.31	111.51	109.95	109.16	106.3	102.35	105.88	104.61	106.56	110.15	107.84	107.52	109.89	114.84	108.02	107.44	108.57	104.22	106.89	105.33	106.73	106.4
101.25	105.1	106.64	108.71	101.61	104.44	110.69	113.61	107.76	111.46	107.77	101.32	98.994	103.86	109.34	108.94	103.58	104.43	106.07	109.58	110.04	100.53	104.86	106.97	107.89	106.19	100.81	103.03	106.34	102.67	104.71	109.56	104.44	110.58	106.52	108.15	98.016	105.07	98.765	107.53	105.19	107.52	100.53	105.98	104.35	105.45	103.89	105.02	98.935	112.21
108.06	107.72	106.51	103.19	101.5	107.02	103.46	111.24	105.31	107.04	106.28	112.48	106.8	104.56	103.07	99.895	108.55	110.58	108.15	105.79	106.91	111.11	107.26	105.42	105.01	106.08	109.75	109.72	108.35	103.72	106.01	106.44	109.38	109.5	103.72	113.32	107.52	109.33	110.93	107.31	106.81	115.71	104.65	108.4	111.99	108.97	107.34	108.87	110.03	108.47
106.14	107.49	99.096	109.6	105.28	110.5	108.42	105.4	104.57	100.04	107.45	107.09	102.26	113.29	106.73	105.85	101.81	109.26	105.11	105.89	110.98	103.23	106.86	105.34	105.75	102.52	106.03	110.07	106.75	106.91	107.17	111.13	106.54	102.91	104.81	101.9	102.06	101.71	110.72	102.9	108.96	102.22	107.35	108.03	101.23	105.32	100.3	106.48	100.53	100.56
97.132	101.82	100.55	101.49	96.662	95.617	97.227	94.37	94.104	101.66	101.52	99.921	99.248	105.07	98.556	99.247	96.136	101.39	95.172	98.601	103.29	91.565	98.96	98.233	98.228	103.44	90.331	101.8	98.327	96.042	103.85	98.739	90.557	93.163	98.06	102.82	102.15	94.103	96.933	97.279	96.123	92.187	98.297	102.58	98.427	100.11	100.59	99.634	96.197	97.16
107.14	109.02	108.19	109.02	108.46	103.09	105.43	111.42	107.54	105.9	108.87	109.91	102.91	108.61	108.77	107.84	112.21	107	101.43	111.26	106.48	105.61	109.25	115.58	105.6	111.42	110.3	104.52	106.15	108.22	110.8	111.24	105.96	108.75	110.34	106.19	111.55	110.07	105.96	110.75	112.47	110.19	109.58	111.67	105.96	104.69	103.93	107.41	105.09	110.37
106.34	107.31	110.85	108.74	111.72	112.44	106.19	108.3	106.37	112.19	104.19	107.3	104.27	108.67	109.48	105.83	115.74	109.5	111.97	108.99	110.23	107.91	103	104.65	117.1	106.23	112.38	115.47	115.93	111.23	112.8	108.48	110.35	106.29	105.89	115.07	110.49	106.62	107.41	108.96	102.98	109.91	107.39	111.89	107.03	114.38	109.47	103.48	113.19	109.49
103.32	102.16	106.76	113.07	104.59	107.47	113.59	108.3	111.2	103.38	106.56	106.39	108.22	105.35	108.73	104.51	106.52	105.92	105.62	107.12	104.96	103.41	104.41	110.88	112.11	108.37	110.03	110.18	104.07	102.7	110.02	110.87	108.34	105.64	105.06	105.06	105.83	105.78	105.82	109.88	103.96	111.75	113.21	101.64	107.74	109.06	104.65	104.74	106.35	111.24
107.5	109.43	107.13	106.95	108.31	97.798	105.95	101.82	103.22	108.94	96.735	110.85	110.04	106.01	105.73	108.7	107.14	107.58	103.94	107.46	107.81	102.65	110.39	106.71	113.32	106.39	110.16	107.92	104.88	110.34	109.13	111.01	103.47	108.03	104.66	109.53	106.45	106.72	103.75	111.05	107.96	98.81	110.72	110.03	107.47	108.04	110.68	105.62	112.09	112.74
97.483	91.599	98.143	100.35	102.74	93.491	95.242	98.661	99.488	93.161	97.751	98.497	95.879	101.23	96.507	92.124	98.021	91.372	98.127	94.456	97.71	103.47	97.335	104.3	96.013	98.829	94.954	99.446	103.61	101.23	92.683	95.575	96.355	96.119	96.396	100.57	103.5	101.82	92.813	96.907	91.618	99.755	104.06	97.686	101.05	96.994	96.826	94.422	100.09	105.64
101.06	112.51	104.72	110.51	111.5	108.59	109.35	109.35	112.07	106.91	107.8	104.62	101.19	110.33	105.58	103.67	105.86	106.7	106.74	112.38	108.19	106.6	111.65	107.27	111.2	108.22	110.53	111.21	110.89	106.99	105.72	108.44	110.37	111.82	110.22	103.82	112.95	105.24	108.83	103.78	107.55	107.08	113.2	105.94	110.12	110.35	108.62	110.5	111.85	106.13
110.56	106.62	99.139	102.42	106.23	106.87	111.26	106.31	109.97	98.268	112.31	105.01	105.62	104.92	108.43	105.71	99.502	102.94	104.38	109.17	107.56	100.32	104.95	107.59	112.72	112.23	100.08	111.04	104.82	104.86	103.82	106.67	102.35	108.59	93.307	102.69	109.02	104.44	107.08	99.521	109.84	104.89	109.37	108.38	102.54	107.95	105.93	104.29	101.68	104.82
106.28	103.56	103.82	105.51	107.4	110.57	108.75	111.74	106.35	104.77	96.265	111.48	106.2	105.62	110.57	101.94	111.9	101.11	113.2	111.47	110.84	102.27	105.57	103.36	110.35	104.13	102.15	113.54	104.81	103.93	97.577	107.37	104.63	106.74	108.88	105.28	100.73	107.78	110.56	111.2	108.07	105.23	114.55	103.92	106.48	106.7	106.19	110.79	103.94	106.79
109.05	103.52	110.2	103.63	104.28	109.01	102.87	107	101.87	110.86	106.7	100.53	110.01	102.95	104.34	102.85	112.28	110.09	109.48	105.93	103.94	102.33	105.83	104.65	109.43	101.3	102.08	114.53	101.72	110.36	104.42	112.88	108.93	106.42	107.97	106.28	107.73	113.74	105.39	105.62	104.06	107.57	110.69	106.33	114.82	103.96	111.54	107.43	106.25	110.61
111.3	101.42	111.8	102.65	106.02	103.86	106.91	106.07	106.97	105.44	105.1	108.25	109.65	103.6	108.52	105.33	112.05	105.87	102.26	106.14	106.15	103.84	105.45	108.63	105.7	108.29	97.44	106.05	104.97	108.86	108.12	108.66	109.09	106.79	108.04	106.55	107.93	113.84	108.45	103.93	106.91	109.93	97.143	102.38	104.73	103.77	101.25	101.39	105.81	109.77
105	104.45	107.33	102.03	107.19	102.13	106.49	108.15	105.43	110.6	99.636	104.11	105.97	104.35	103.85	103.96	102.93	106.01	104.02	107.17	112.57	105.75	100.22	104.1	105.3	107.16	104.85	102.27	109.35	104.31	106.08	109.56	110.2	101.18	99.864	106.27	110.17	107.79	102.45	106.5	111.56	105.39	109.9	106.38	101.72	106.1	106.3	102.98	100.72	104.22
111.86	105.92	110.16	109.86	108.21	104.22	111.84	109.34	103.55	105.38	108.97	103.61	109.76	108.4	112.76	105.79	105.2	102.61	108.4	102.24	105.13	103.86	108.13	114.9	98.651	109.53	108.61	108.45	102.39	106.94	105.41	112.91	105.95	107.05	107.45	106.52	112.09	104.53	104.82	104.57	113.5	107.19	101.63	103.61	102.41	103.25	108.79	110.24	99.486	102.22
107.16	103.55	102.91	103.53	113.19	101.8	110.58	103.92	103.86	108.06	105.31	105.16	102.96	107.15	101.95	99.004	99.231	104.41	103.44	107.74	102.46	107.65	101.97	101.35	111.99	104.51	107.77	110.04	102.47	112.27	103.29	110.88	108.7	105.86	101.88	108.17	103.31	100.85	105.48	104.43	103.8	109.85	104.51	103.99	105.87	100.98	103.81	105.73	104.42	101.08
109.41	107.74	103.02	113.84	103.38	107.1	106.78	105.13	104.55	108.94	110.23	108.57	104.77	108.85	107.46	110.01	107.26	109.22	104.93	107.11	113.74	113.23	107.65	111.38	109.66	104.77	108.15	104.34	106.25	104.15	110.86	107.86	112.31	106.64	117.89	109.65	108.94	109.54	107.79	106.63	108.65	103.84	99.916	108.77	110.43	113.3	105.82	105.77	107.59	102.88
105.1	102.69	102.69	108.85	105.77	105.43	104.41	101.76	107.6	109.61	108.63	105.58	109.02	109.74	109.9	111.82	106.36	108.22	108.98	109.89	103.19	106.09	109.63	111.85	107.4	110.96	105.52	107.77	107.8	103.45	102.39	103.54	109.03	102.49	107.82	104.23	106.05	110.15	105.77	99.772	105.97	107.46	106.3	105.07	110.47	106.22	110.7	103.44	106.55	104.32
109.32	104.24	106.71	100.98	102.92	108.38	103.62	106.26	103.04	108.12	102.61	104.38	107.91	99.547	106.58	102.61	99.943	102.78	105.55	105.07	100.48	106.71	105.97	112.69	105.9	105.64	104.36	105.1	108.88	101.16	104.2	113.32	106.62	106.03	105.39	100.13	102.7	107.83	106.26	104.47	106.75	97.543	99.655	101.51	107.27	104.8	101.62	108.28	106.23	101.73
108.67	97.594	98.391	96.675	100.25	104.24	100.87	97.76	100.65	108.61	105.7	101.54	97.548	101.06	99.139	107.83	98.806	101.97	103.34	91.682	104.75	97.92	103.46	101.98	104.73	97.89	102.59	99.127	102.27	96.043	100.77	100.76	97.364	102.35	106.48	102.04	96.084	97.708	104.08	105.2	101.46	98.726	99.196	101.02	100.99	100.35	99.995	97.102	101.79	95.597
107.04	112.63	107.77	105.23	110.31	105.38	110.23	102.78	100.15	107.59	108.63	106.33	111.68	107.83	114.27	106.19	100.99	106.12	109.59	105	104.43	112.85	105.31	111.57	104.61	107.62	105.86	107.53	103.65	104.47	108.01	111.53	106.31	103.64	108.18	113.88	111.25	105.12	107.65	103.38	97.953	108.75	105.71	114.98	108.75	107.25	104.96	106.96	102.59	104.42
97.956	102.07	99.811	93.642	97.278	99.023	95.126	92.554	97.566	98.077	95.575	98.418	97.257	99.015	94.409	95.239	96.319	100.96	99.19	100.33	102.97	100.71	97.215	100.02	100.71	103.1	97.377	102.72	103.79	104.57	96.573	99.486	99.741	90.582	99.736	95.708	102.71	92.812	100.51	102.42	98.595	101.31	100.06	100.42	94.736	99.262	92.649	98.96	100.07	102.89
108.13	104.05	107.12	105.01	104.02	108.35	104.97	110.85	110.56	105.15	106.81	108.28	107.03	105.31	102.62	108.74	104.48	106.34	102.92	102.47	108.4	100.7	103.43	102.26	109.73	109.26	105.61	106.15	108.53	104.28	104.12	108.41	104.5	107.99	104.51	102.51	107.4	101.28	100.81	111.72	107.88	94.807	103.78	108	103.38	104.46	110.29	110.02	106.84	109.71
105.9	103.39	110.11	111.33	106.28	101.57	105.82	107.17	99.915	109.15	101.41	102.81	106.05	106.31	109.22	112.73	103.27	105.5	106.09	103.03	112.93	103.46	100.98	106.94	108.81	104.55	103.25	104.5	100.64	101.32	106.57	100.96	101.64	106.77	103.98	103.02	104.19	103.58	109.33	103.56	102.03	105.76	108.26	104.78	103.22	112.05	104.77	106.16	109.69	107.06
98.056	102.56	104.5	111.02	96.998	104.98	98.046	114.64	104.75	103.69	96.152	100.82	103.17	106.34	105.07	101	96.797	99.777	99.121	98.479	95.521	99.403	96.997	105.51	99.938	103.57	102.04	102.97	98.886	101.84	99.39	100.28	98.173	101.25	99.783	95.516	100.54	90.589	96.276	108.13	99.407	100.03	100.44	105.94	99.4	100.94	99.867	101.31	104.98	99.596
110.38	109.66	109.3	101.46	106.28	107.24	102.24	112.67	104.82	106.97	103.94	115.54	112.13	109.06	108.92	112.01	103.91	102.23	101.84	111.91	109.97	108.86	106.06	109.12	107.29	111.62	105.68	109.83	98.78	112.03	110.21	103.97	107.61	109.83	109.46	105.35	105.34	110.99	105.58	109.33	109.96	114	108.65	98.758	102.09	109.3	106.23	99.734	105.08	108.6
98.115	107.03	105.09	107.03	105.22	104.11	103.23	106.09	106.27	104.12	108.94	109.25	103.88	105.27	99.805	107.27	110.56	106.13	105.26	107.83	101.65	104.5	103.22	101.5	107.13	108.84	106.57	106	101.34	108.08	102.45	103.84	102.08	103.52	105	105.15	99.967	104.59	106.61	105.16	106.41	111.47	104.94	105.11	108.67	106.4	105.25	104.63	108.45	107.88
97.282	99.843	104.68	95.657	102.6	102.13	97.991	102.03	104.31	94.866	98.896	102.19	99.737	101.1	96.414	107.05	98.626	94.542	94.916	89.139	99.239	100.57	100.85	98.229	89.117	97.886	92.962	99.368	98.542	103.91	107.07	103.26	96.965	100.2	95.255	101.89	99.911	98.112	97.557	97.041	100.78	92.98	97.647	99.054	106.51	96.533	99.019	100.46	98.997	93.902
112.74	96.935	111.09	99.513	99.951	102.5	105.65	109.52	101.99	106.23	105.88	105.47	106.04	111.46	106.38	103.98	108.54	104.11	110.15	105.1	101.27	100.94	111.48	105.05	108	106.05	105.96	104.41	100.85	113.02	96.196	100.98	99.634	105.98	109.86	104.06	101.88	104.3	105.34	108.07	105.22	106.82	105.55	106.86	108.5	108.29	107.47	111.76	106.34	103.46
107.91	107.84	104.77	104.32	105.08	106	108.29	108.31	101.32	108.73	110.65	109.56	104.78	100.52	99.42	105.58	104.21	106.79	105.03	109.8	107.96	104.43	113.87	104.48	110.71	101.35	106.76	101.84	104.07	107.94	109.36	106.09	107.76	110.84	110.21	102.58	107.79	99.64	110.21	109.55	104.43	115	110.96	106.3	99.404	112.4	110.88	98.966	107.67	102.11
105.7	103.07	107.77	106.62	111.57	107.04	105.97	110.36	112.19	109.24	113.49	107.3	118.8	106.81	112.43	108.45	112.17	108.23	104.06	109.11	107.42	112.08	104.68	108.9	105.76	109.52	104.98	113.38	116.28	108.55	107.56	108.03	112.26	102.25	108.48	109.7	111.4	108.17	107.98	107.46	107.32	110.23	105.82	112.74	112.64	104.33	113.87	105.47	104.89	110.56
106.15	105.84	101.52	108.99	110.79	106.1	108.22	106.17	106.78	110.58	102.25	109.75	111.19	108.97	108.52	110.07	107.65	110.82	105.86	109.22	108	105.14	110.99	107.51	108.87	103.35	104.77	105	107.56	105.28	102.91	110.81	102.37	113.43	111.38	107.9	104.93	111.09	99.882	110.88	110.69	110.21	106.3	109.23	108.45	109.9	105.49	109.05	106.78	103.55
97.84	98.254	101.12	93.608	98.56	100.91	97.217	100.09	100.32	95.887	99.989	96.682	98.501	95.647	102.71	102.8	98.963	98.575	99.972	99.86	100.68	98.206	91.108	95.596	99.997	96.629	93.855	99.215	93.36	94.319	94.67	88.681	96.383	100.75	102.35	102.78	104.27	99.712	100.52	99.642	99.909	97.967	94.762	98.549	95.461	103.52	100.03	101.87	98.379	100.61
107.68	112.33	103.47	107.66	111.65	104.92	101.65	106.73	102.36	103.19	106.8	112.18	108	111.07	99.844	108.86	101.89	107.95	103.21	108.95	105.97	105.14	104.01	103.48	104.38	106.3	108.32	106.86	102.93	100.78	112.84	110.54	104.95	107.3	101.8	104.97	100.2	109.64	101.58	106.71	111.31	104.74	101.38	106.31	104.84	105.47	103.73	107.09	102.24	110.44
105.69	97.618	105.63	98.701	104.7	104.52	107.97	113.41	105.9	109.59	110.22	105.03	107.07	110.43	104.06	108.22	101.73	108.95	105.47	106.81	102.98	105.01	109.25	105.28	107.2	107.3	102.29	105.06	100.9	104.85	107.72	103.48	105.08	110.87	105.07	101.53	107.25	107.78	105.94	103.66	109.58	107.54	111.24	108.3	109.31	109.41	108.8	108.46	109.6	103.44
102.28	107.65	105.89	109.45	104.65	112.24	108.64	108.13	108.07	109.37	102.27	100.61	107.47	104.38	112.76	110.47	107.01	108.28	103.74	98.953	107.9	104.85	102.98	105.01	104.25	109.56	100.61	112.39	106.1	102.9	106.45	108.62	111.2	104.66	102.71	104.78	104.64	105.92	108.88	105.93	102.78	104.81	104.55	108.09	107.4	108.79	110.05	109.09	104.72	105.88
107.87	107.77	104.52	107.46	107.68	108.23	112.72	106.09	110.07	108.4	113.71	103.95	106.34	103.78	112.51	105.12	103.71	110.3	101.76	107.66	109.69	109.61	112.26	108.16	114.03	106.98	106.39	108.69	110.45	104.47	106.91	109.42	109.83	107.08	101.5	103.91	107.92	113.48	109.35	108.65	105.98	105.58	109.35	104.96	110.62	110.57	106.83	107.8	112.36	110.93
102.02	108	109.92	101.68	106.36	109.63	107.59	109.05	112.71	117.82	104.82	102.72	111.54	109.84	113	103.14	109.97	106.33	107.16	111.82	97.941	113.41	105.43	108.62	101.88	108.47	105.66	104.8	109.21	108.36	107.28	103.92	106.46	110.14	104.08	105.95	109.52	105.56	108.43	110.34	107.71	107.15	111.76	106.08	111.2	111.49	102.38	107.68	115.23	111.47
109.31	109.35	104.78	110.75	107.92	109.38	105.21	109.61	109.89	107.3	107.71	106.52	105.06	108.03	106.22	103.99	105.66	109.7	100.46	105.76	113.44	109.13	105.33	104.34	110.8	111.19	106.91	115.8	103.36	102.62	103.27	108.32	100.32	110.64	104.25	110.21	100.3	102.65	101.29	114.66	109.56	108.58	103.97	108.51	108.03	102.79	104.2	102.87	108.88	105.64
104.43	103.25	103.84	110.6	108.39	107.65	104.6	110.81	112.52	104.58	111.93	100.29	109.57	100.02	105.63	103.44	106.72	103.88	105.26	106.71	99.679	106.66	105.79	99.92	111.29	101.57	107.86	105.25	107.43	106.15	107.36	105.24	105.57	108.15	102.47	97.23	101.56	104.41	102.14	106.49	105.76	105.75	102.17	107.97	111.19	105.88	106.86	106.22	108.13	110.9
110.52	106.57	104.37	106.71	104.09	107.9	112.36	98.401	110.81	107.16	96.846	107.92	102.28	107	110.9	99.825	101.85	104.89	105.74	105.43	106.65	110.4	105.53	101.62	111.7	104.21	103.66	102.38	106.48	106.31	104.05	108.86	105.14	110.69	104.69	107.76	107.88	110.67	109.38	101.38	103.16	108.38	105.8	108.24	114.65	106.74	111.59	106.49	102.14	109.71
108.5	101.75	101.55	110.46	107.08	111.31	104.59	106.28	113.47	103.32	107.53	114.27	108.22	106.19	110.44	113.77	105.07	109.56	104.52	108.04	107.65	105.82	107.45	110.43	103.71	114.36	100.33	104.41	103.8	114.83	106.64	102.86	110.62	108.9	107.51	99.473	107.6	100.56	99.955	103.66	109.13	101.11	107.41	109.9	105.93	113.16	105.53	106.22	105.26	109.01
105.63	107.51	103.49	100.97	103.05	105.09	103.49	108.04	100.1	104.86	106.68	106.21	107.04	106.64	106.59	105.59	99.004	102.96	107.94	102.31	105.16	106.62	106.12	100.88	113.66	105.84	109.15	103.76	100.21	106.83	104.07	103.31	99.687	101.64	108.31	104.58	106.07	104.81	107.45	100.36	102.94	104.21	100.91	102.25	104.99	101.6	105.66	110.39	104.26	103.21
109.92	99.074	107.04	101.7	105.15	108.14	112.44	110.38	103.45	111.85	110.64	103.1	110.03	111.14	114.46	110.05	105.36	109.51	100.44	103.07	103.08	102.78	114.09	104.41	108.79	105.53	112.34	103.95	105.52	106.11	101.14	109.94	109.38	105.15	108.04	108.59	101.33	113.48	109.42	108.72	103.8	105.88	109.28	107.71	110.26	106.88	114.47	100.75	103.35	105.21
92.62	100.21	99.734	103.57	102.13	95.017	100.61	99.232	98.226	98.697	93.43	103.52	89.83	101.48	97.793	102.63	94.831	97.575	95.925	98.058	100.44	100.38	99.925	97.573	99.578	100.45	99.544	96.183	100.73	95.536	99.233	97.444	95.323	95.116	97.046	95.765	97.956	98.497	100.26	93.378	93.615	97.139	101.13	100.88	98.365	100.45	101.59	101.73	96.056	104.46
107.38	103.66	112.46	100.74	105.88	106.88	108.54	104.23	108.11	108.49	105.88	109.58	104.65	102.94	103.26	109.9	106.21	105.18	107.63	106.56	109.7	104.96	111.87	104.81	108.73	106.94	106.75	108.08	105.49	101.43	104.56	105.39	105.82	109.02	112.16	105.54	101.82	109.28	106.34	108.92	103.91	106.76	112.38	100.59	104.44	115.22	102.5	101.16	106.67	100.79
105.26	105.73	109.36	112.2	111.42	110.46	104.38	106.24	108.59	105.23	107.69	100.43	109.35	103.47	108.63	106.05	108.94	108.59	108.69	105.29	106.38	107.1	105.64	103.74	111.57	105.59	110.43	104.32	104.8	109.12	106.84	103.21	112.2	109.85	107.3	106.56	109.73	104.01	109.55	107.23	107.71	103.92	102.02	99.904	108.12	110.76	110.58	101.05	108.92	108.15
101.99	107.52	105.41	106.82	103.71	104.01	96.973	102.9	105.73	106.66	103.4	109	102.92	100.14	100.73	106.65	103.45	107	107.22	106.75	103.2	103.6	102.92	105.44	108.54	103.09	106.27	108.36	105.53	103.26	101.11	105.65	107.13	106.39	103.46	101.59	102.7	106.31	105.02	100.55	99.335	108.43	106.22	105.85	105.95	101.58	111.08	104.48	106.99	100.25
108	110.74	112.26	105.65	107.21	109.53	112.18	106.49	111.08	113.94	110.68	104.86	105.3	104.08	103.94	100.4	104.68	105.47	106	104.66	106.7	107.96	109.79	106.82	111.15	108.49	113.01	104.36	107.37	109.77	110.74	107.74	108.96	105.98	107.06	112.81	106.19	109.25	106.04	110.84	104.54	109.95	102	106.08	102.21	107.93	106.94	107.5	118.56	113.6
101.85	103.18	107.68	105.5	111.72	108.33	107.33	102.63	107.23	112.14	107.6	111.9	107.1	107.36	103.79	105.51	103.48	108.1	103.58	103.57	106.21	104.31	100.62	107.31	102.96	104.83	97.838	105.77	116.54	101.52	104.95	107.6	103.35	105.36	102.24	104.59	99.035	105.71	102.52	109.58	98.769	107.93	103.06	106.83	105.51	108.42	109.17	109.8	107.8	106.4
107.19	113.08	104.97	106.13	105.36	109.9	109.27	106.69	112.25	106.07	107.59	106.05	108.99	113.85	108.16	109.86	107.78	106.42	105.75	103.66	104.44	106.28	106.08	109.66	111.42	105.61	109.39	111.54	104.17	110.66	103.45	108.41	105.73	110.17	105.16	107.63	103.79	106.51	109.84	109.89	112.42	107.13	108.32	110.94	113.95	105.46	106.52	107.23	114.92	109.61
111.97	107.34	116.31	105.9	109.71	104.44	104.89	106.6	111.27	105.71	108.32	110.82	113.46	110.98	105.94	109.65	106.82	103.77	113.39	110.45	104.59	107.76	105.62	107.99	105.95	105.54	107.61	104.67	110.47	112.91	106.71	108.89	107.77	108.62	108.37	112.11	102.53	108.25	105.45	110.31	105.94	103.98	108.3	112.36	103.59	107.82	110.22	110.02	113.97	111.06
108.09	106.6	109.46	106.1	110.16	103.49	113.41	112.55	109.84	107.35	112.55	108.85	106.79	114.79	107.44	104.44	114.03	105.58	109.37	105.87	112.54	110.28	104.76	106.85	111.5	112.71	107.09	107.61	101.92	104.11	112.64	109.32	113.71	108.11	106.17	104.35	111.89	111.89	106.52	114.87	106.21	107.1	110.11	110.68	107.94	113.77	107.88	111.85	109.44	105.23
102.14	105.16	107.2	103.49	101.31	110.65	102.45	107.42	102.45	110.01	111.49	102.45	103.94	106.37	109.44	101.74	102.88	108.75	108.56	108.33	110.52	110.86	112.08	104.78	99.206	101.56	109.33	112.91	102.13	107.86	106.19	114.58	103.54	109.19	110.55	101.29	103.59	109.82	103.92	107	104.02	107.02	99.837	110.01	109.41	102.53	104.73	110.06	114.3	105.13
103.73	107.11	107.29	113.04	112.38	107.6	107.57	102.36	96.167	106.04	107.51	107.12	104.42	106.27	104.57	101.22	103.93	110.17	116.54	105.05	98.899	103.5	110.03	103.26	105.43	104.83	106.31	103.38	109.39	110.13	105.83	110.87	109.15	111.95	103.43	108.87	106.64	107.94	103.31	101.73	107.72	101.18	108.52	104.29	105.1	98.1	105.11	105.11	106.37	104.33
97.566	99.909	106.59	102.6	103.8	100.74	107.33	98.689	105.88	100.46	99.515	101.21	100.06	97.295	99.802	107.09	96.614	104.26	104.91	93.852	102.59	100.37	106.4	96.817	97.378	99.873	102.99	104.86	103.13	102.83	99.255	98.198	99.215	104.28	103.03	103.68	96.781	102.76	98.497	88.035	103.37	102.4	103.28	91.577	101.82	101.22	96.762	102.4	99.82	98.121
93.485	99.219	92.972	99.416	94.081	100.99	94.726	98.823	96.567	105.4	98.984	106.03	98.77	101.33	101.87	103.99	100.53	103.92	96.156	100.26	107.11	99.555	99.957	99.37	102.46	103.73	97.597	95.166	92.433	101.82	99.919	91.252	94.127	98.436	91.711	92.452	101.13	97.1	99.04	98.407	96.979	98.133	95.048	104.63	100.01	101.24	96.016	97.413	92.015	100.8
100.12	100.65	97.892	96.873	94.615	99.749	90.574	100.06	95.844	95.383	98.466	94.275	94.568	97.336	101.67	97.854	98.353	104.52	98.052	97.862	96.688	96.222	94.796	93.636	98.234	94.282	99.293	90.33	94.91	101.3	96.678	104.83	99.051	100.21	99.363	101.57	98.748	94.134	92.287	101.38	96.446	97.966	98.526	96.112	104.2	92.924	97.578	96.512	94.776	95.736
101.53	98.803	94.73	99.419	96.866	101.27	99.942	105.13	97.235	101.32	98.131	97.995	102.92	89.778	104.16	98.812	100.87	98.553	102.86	99.543	100.19	99.526	96.678	101.59	104.05	108.21	103.36	102.49	97.865	99.429	93.84	102.46	98.072	100.07	103.87	99.769	96.786	98.569	102.1	96.077	97.166	95.992	102.48	100.51	98.305	96.28	95.446	99.151	99.009	98.783
107.46	103.65	112	109.64	106.8	103.07	111.09	117.38	112.84	110.2	112.57	108.29	101.4	115.27	111.82	112.84	111.64	112.96	109.17	114.5	107.9	109.97	111.16	112.95	111.02	105.48	114.42	109.93	111.78	106.4	105.83	114.71	111.8	114.17	111.47	112.83	114.25	110.56	105.53	112.7	110.2	111.11	113	110.65	112.94	105.44	113.69	110.57	113.83	114.74
111.94	106.64	103.05	104.39	112.61	105.16	108.82	110.52	101.72	101.22	104.46	109.35	98.325	105.87	110.26	109.74	97.588	106.53	104.79	108.92	102.15	107.81	108.96	103.58	110.3	100.3	105.24	107.52	107.21	100.51	107.45	103.37	106.31	113.53	108	107.43	108.87	106.16	108.57	107.53	99.883	104.8	111.77	107.21	108.34	108.85	104.79	101.35	104.24	103.19
106.54	105.98	107.11	101.51	105.53	111.76	108	107.73	107.32	109.78	103.82	109.17	106.88	108.73	104.63	101.21	109.52	104.71	107.16	101.21	107.27	106.18	105.59	107.92	104.33	106.94	102	106.12	100.9	108.51	108.09	105.55	108.92	101.54	104.78	108.96	106.87	110.34	103.22	109	109.55	109.31	106.38	103.52	104.88	107.03	106.72	108.85	106.34	100.84
114.24	112.4	112.08	108.85	114.16	112.25	112.55	110.49	110.68	108.12	108.97	111.05	106.85	113.65	105.48	110.18	105.16	108.08	109.73	111.99	107.88	107.61	112.49	104.9	110.29	110.16	109.82	109.8	112.86	110.87	102.03	109.56	102.88	115.88	101.69	105.04	111.16	108.91	101.82	103.64	105.82	110	102.23	111.04	108.37	106.79	104.78	105.28	106.83	107.03
99.442	94.205	99.626	96.462	95.213	100.3	98.009	97.6	95.347	100.65	95.696	95.617	93.535	101.89	91.342	95.237	100.07	96.025	96.966	97.032	100.38	104.43	97.96	100.47	99.334	95.504	94.888	94.044	99.696	100.73	96.985	100.95	96.415	95.155	97.884	104.32	104.1	94.401	95.607	96.919	101.11	97.307	99.188	97.539	93.084	97.526	92.353	90.923	96.114	97.012
103.86	106.59	106.06	102.9	98.13	101.41	97.748	103.48	101.45	104.76	104.86	107.26	101.25	110.98	103.19	108.6	102.05	109.42	101.74	104.7	107.72	106.07	102.21	105.93	99.392	101.18	101.2	113.63	111.31	107.5	104.38	102.5	108.89	106.91	107.4	104.9	98.602	110.42	103.82	110.36	110.68	110.93	112.32	103.34	108.68	100.8	103.55	104.75	108.74	101.13
112.52	109.07	107.89	113.23	105.83	111.54	109.84	109.11	113.64	109.4	111.23	112.12	110.03	106.22	107.71	112.45	106.51	110.22	110.5	111.4	116.03	107.34	109.66	108.3	102.91	116.61	113.16	115.3	114.82	112.87	110.99	111.51	111.67	105.31	109.03	105.23	110.03	108.42	107.74	116	112.65	113.52	108.25	106.59	105.87	103.68	109.67	108.8	104.14	115.68
101.72	95.883	97.554	98.516	99.255	98.728	98.47	91.952	100.31	98.063	93.902	103.52	100.78	96.343	101.46	99.778	100.92	103.46	99.195	99.207	98.724	100.91	103.81	105.02	90.292	103.15	101.9	98.822	102.07	97.992	101.98	96.31	95.262	101.51	97.576	98.563	95.334	107.34	100.41	95.356	103.98	102.9	99.913	102.63	101.17	103.7	100.24	98.304	94.298	104.32
103.07	105.51	113.28	109	99.729	106.69	103.79	107.03	101.95	101.65	99.973	100.4	106.71	106.56	103.99	108.25	106.14	100.75	104.97	111.36	103.96	109.53	108.49	106.18	99.313	106.32	110.35	115.39	109.16	108.92	108.57	109.29	99.986	101.7	103.21	108.58	106.1	102.92	106.76	100.08	104.14	108.52	105.74	102.76	104.37	107.67	109.54	114.86	111.59	107.62
113.57	111.85	107.01	110.76	107.19	106.55	109.71	111.54	107.82	107.91	114.78	109.44	109.62	104.51	102.97	109.09	105.41	102.72	110.38	113.38	108.94	108.98	106.65	106.65	101.91	105.15	107.79	108.86	114.7	105.02	104.44	111.37	107.57	104.73	107.84	113.26	111.9	109.01	108.35	111.42	109.9	110.31	110.1	111.56	103.63	114.87	110.41	105.93	107.18	110.14
95.881	98.199	98.922	99.569	109.48	94.29	95.27	103.78	98.215	106.69	95.194	96.665	101.75	102.93	105.34	98.904	97.474	109.75	95.055	107.6	93.217	99.011	99.641	103.18	93.675	99.329	104.86	95.074	102.82	101.9	100.99	108.77	95.12	98.058	99.286	99.997	101.43	101.79	102.86	102.17	96.435	104.9	101.03	97.15	100.76	102.2	96.826	98.881	102.14	106.74
107.27	108.7	107.57	102.52	113.6	105.21	107.44	110.61	104.31	102.61	113.69	114.11	108.23	98.982	106.62	110.62	109.02	106.53	110.61	105.6	111.99	117.1	109.12	105	107.94	105.03	109.7	112.75	105.8	109.03	111.88	107.74	103.66	113.13	107.8	109.87	109.84	109.57	106.46	113.11	106.94	112.12	107.03	103.2	104.16	107.08	106.38	114.38	106.09	114.18
108.66	103.43	106.36	107.76	107.31	100.09	105.97	102.78	110.62	105.98	107.31	108.55	104.61	108.29	103.48	106.29	113.81	105.63	106.09	111.54	106.88	105.36	108.03	106.02	108.36	106.84	109.78	106.6	103.87	101.24	98.722	105.93	105.98	100.61	117.95	103.12	108.91	107.09	109.62	102.76	103.85	103.32	100.79	103.78	99.693	106.58	107.35	101.6	110.06	105.44
97.158	99.907	98.489	97.02	98.912	103.38	102.49	94.089	98.777	100.31	99.064	101.31	97.919	92.458	89.058	101.97	97.845	101.65	98.689	98.719	102.43	100.19	97.786	94.603	100.87	100.88	96.607	94.667	95.185	96.835	91.934	100.16	103.77	100.3	94.298	104.09	101.75	96.182	98.049	98.337	98.47	95.664	96.609	94.588	95.053	93.404	96.865	92.081	93.344	96.607
109.31	101.77	111.07	110.58	106.06	102.69	105.07	110.5	104.11	101.85	109.34	103.48	104.2	108.41	104.19	102.4	106.49	105.55	104.82	104.74	105.27	107.87	104.89	106.95	105.5	108.71	106.72	109.46	103.26	105.86	108.54	101.36	107.07	111.45	112.44	107.36	106.54	105.02	106.66	110.27	109.32	105.36	109.26	106.57	103.28	105.46	112.13	107.06	107.63	105.61
106.84	97.673	102.17	99.964	103.1	97.342	103.72	99.878	101.48	98.823	98.505	96.224	103.56	100.72	99.759	100.91	108.34	104.58	101.7	102.78	96.757	105.67	105.44	103.57	99.707	102.38	102.04	101.4	101.29	99.92	95.286	100.18	97.71	101.57	101.16	103.35	107.48	103.75	97.578	96.465	106.61	94.727	103.4	100.07	101.61	101.88	99.406	98.625	100.2	101.68
102.09	104.13	109.45	108.35	102.52	105.36	98.335	111.44	109.25	101.1	103.19	106.39	99.787	101.99	112.85	104.88	99.496	109.14	108.55	104.74	106.3	113.93	112.79	102.45	102.51	105.33	104.53	109.42	102.01	103.84	101.34	98.025	99.016	104.68	101	108.25	103.41	103.77	104.56	100.72	109.56	106.54	105.41	105.66	106.17	105.66	102.61	112.97	101.06	104.5
105.28	102.39	101.82	108.25	108.18	104.29	106.03	112.98	105.56	108.6	107.55	113.67	103.23	107.58	113.33	99.979	111.18	108.26	105.63	105.52	102.12	103.24	109.07	104.48	105.28	109.83	102.34	108.02	110.3	103.49	103.84	104.79	102.33	101.26	102.3	106.96	102.99	105.86	107.93	104.46	109.27	110.58	103.75	102.68	108.18	107.33	108.74	107.89	105.65	106.86
113.32	107.56	101.13	101.88	104.58	109.41	104.33	109.03	108.14	105.17	106.36	100.21	107.62	109.37	106.04	105.46	110.1	107.03	107.96	103.11	106.76	107.76	101.56	112.97	107.63	105.23	109.17	108.17	107.48	104.78	110.42	103.71	97.754	105.08	105.2	110.07	106.39	106.62	106.25	107.93	98.712	98.273	100.99	103.14	106.45	106.79	107.32	104.88	110.36	109.39
96.169	97.563	100.35	99.873	103.7	97.892	99.13	106	96.528	103.16	102.47	102.23	106.52	98.744	102.8	99.778	101.6	99.671	100.98	104.89	101.24	103.36	95.937	103.07	103.54	101.1	101.09	95.512	100.43	106.7	99.154	102.9	105.38	103.9	101.28	97.873	100.22	106.11	108.75	104.13	102.09	100.66	94.221	96.699	97.524	100.25	99.793	95.501	101.27	99.964
104.06	101.96	99.158	109.03	111.37	101.08	106.15	105.78	107.39	108.49	108.93	104.62	101.28	112.03	108.25	108.67	107.73	105.06	103.46	109.68	107.92	113.51	110.66	101.75	105.76	102.53	106.15	103.21	100.82	103.12	101.98	101.62	104.57	112.14	106.86	105.09	108.98	110.51	105.63	106.43	103.16	112.07	104.71	104.57	112.15	107.24	98.493	104.6	106.89	101.02
107.8	107.84	98.38	106.16	104.01	102.85	107.63	105.97	108.6	108.41	108.53	113.66	107.49	110.96	111.01	117.92	105.05	105.59	112.66	116.36	106.62	113.07	105.76	109.86	108.85	106.63	106.07	105.58	109.28	105.52	100.47	109.57	112.53	109.31	110.26	108.41	101.79	107.51	104.02	106.27	105.82	110.78	105.44	108.99	105.33	111.83	108.68	109.23	112.73	108.25
102.58	109.92	104.56	112.46	109.82	100.23	109.84	109.18	104.16	104.82	104.91	108.52	108.39	107.49	106.8	105.78	104.01	107.97	113.23	108.44	103.81	110.1	106.67	107.29	104.55	106.67	109.34	107.14	107.62	107.5	103.23	109.34	109.7	115.04	105.92	100.42	111.5	105.28	109.49	108.24	104.04	104.29	107.65	105.4	109.32	104.82	111.1	105.02	107.42	100.09
96.887	95.001	101.58	102.34	97.158	97.713	99.235	106.05	98.91	98.923	100.47	104.65	105.09	99.281	105.34	102.55	108.23	98.5	98.798	96.144	100.34	103.03	96.887	101.8	100.31	104	100.81	95.752	105.68	103.02	100.24	94.873	105.1	105.54	101.78	95.227	106.17	101.82	102	100.59	97.045	98.631	101.45	99.741	102.85	106.22	100.5	100.15	103.54	101.01
106.91	103.57	108.21	104.14	105.42	104.34	106.94	111.79	105.13	105.15	104.44	104.8	105.48	110.7	111.65	107	113.13	113.94	102	110.66	108.79	105.46	102.88	116.68	105.79	103.09	105.13	108.27	113.41	106.39	103.98	106.17	109.04	107.24	104.89	97.698	108.26	105.4	108.44	110.61	108.13	100.27	105	110.27	109.71	108.84	114.99	103.61	108.5	106.21
103.74	105.99	103.09	108.79	106.18	109.82	104.46	104.79	109.78	109.48	98.165	103.64	102.13	109.45	103.95	99.89	100.89	110.37	106.02	100.47	105.83	102.11	101.77	104.76	108.16	115.41	106.35	101.11	103.02	100.94	103.27	105.99	103.3	104.42	105.95	97.16	108.08	109.85	108.16	104.52	106.18	107.83	101.6	104.82	106.04	105.01	101.95	109.2	103.99	110.41
110.27	105.27	101.85	108.68	109.11	102.54	102.74	107.63	106.41	106.7	110.19	106.23	109.95	108.56	104.79	109.95	109.16	106.01	109.5	107.92	108.96	107.73	108.34	106.04	106.57	103.79	103.93	109.48	107.85	102.4	110.34	100.55	102.37	106.46	109.8	112.19	112.83	102.03	101.84	102.21	113.42	105.4	106.26	107.96	109.11	108.26	109.88	106.64	104.41	110.08
101.64	108.89	103.11	106.03	104.99	108.71	98.006	102.7	106.27	101.18	104.46	108.92	108.79	102.69	108.39	106.79	106.72	104.42	98.464	103.95	103.47	105.34	103.83	109.15	108.88	110.38	97.471	105.59	102.69	108.02	95.714	109.22	101.1	102.71	106.2	106.75	109.56	99.733	103.96	106.3	103.79	104.75	112.5	108.87	103.86	104.07	106.32	107.2	108.94	102.54
99.743	97.726	98.391	100.3	97.56	99.014	101.8	96.995	99.845	99.762	95.56	104.14	101.16	92.015	97.231	98.386	96.516	99.87	99.483	99.273	97.573	99.407	93.554	98.248	95.414	101.81	96.215	96.216	110.02	103.94	98.772	104.35	96.507	93.826	97.573	101.75	97.643	103.28	96.241	101.44	93.603	93.366	93.311	105.26	98.323	103.11	102.78	97.886	99.076	94.877
113.25	107.43	104.97	108.36	104.51	107.68	107.63	106.26	112.99	108.82	111.03	105.13	109.4	102.13	106.44	111.25	111.47	104.97	111.12	107.29	117.87	109.83	100.74	106.32	107.21	107.91	114.66	105.7	110.97	103.24	110.11	106.36	108.19	100.35	112.16	115.43	107.68	108.49	106.04	115.7	109.34	110.99	110.85	109.6	106.65	111	103.07	106.64	110.77	113.43
96.694	105.47	99.386	94.893	98.905	101.06	106.88	101.8	95.542	100.46	101.88	102.82	100.21	95.679	102	97.829	95.326	93.755	96.55	105.5	101.12	102.39	97.872	95.879	96.703	95.785	97.409	101.78	107.39	103.62	99.999	99.171	99.338	101.18	104.89	104.53	93.267	104.18	106.35	103.95	93.135	105.3	104.57	98.654	100.21	95.971	104.7	97.651	102.68	104.94
102.1	107.92	109.1	107.78	108.21	114.03	104.64	109.86	106.07	108.37	103.12	109.83	109.55	104.27	100.91	112.48	116.03	106.71	103.89	111.37	100.26	97.021	108.92	110.84	106.37	102.78	103.54	107.23	111.85	109.2	106.1	106.61	106.98	111	110.03	107.46	107.69	105.32	108.2	107.27	102.03	115.58	104.51	103.25	103.54	116	102.15	111.6	108.65	110.46
108.1	105.62	106.32	106.79	109.34	106.24	105.28	106.07	106.18	110.8	103.87	107.32	104.53	100.35	107.05	106.08	107.09	104.31	103.51	104.9	100.11	109.96	110.34	107.34	111.71	103.07	101.62	108.39	108.89	103.79	100.37	111.11	109.51	105.87	105.5	106.71	102.49	102.64	104.66	101.66	109.33	103.9	112.09	106.82	106.97	104.04	114.72	103.26	111.51	105.06
101.59	101.59	101.35	99.718	102.34	102.29	96.115	107.6	103.81	99.43	101.92	103.47	107.33	101.05	96.17	101.86	100.75	96.65	98.769	97.468	99.982	96.792	98.939	100.93	104.05	101.55	101.8	102.38	102.35	101.2	91.81	100.49	103.08	97.974	103.23	97.188	102.44	98.561	94.022	102.05	93.378	104.56	98.237	99.853	103.13	100.06	102.51	103.94	97.835	99.748
107.72	110.05	101.86	108.24	103.01	104.07	110.65	106.17	105.67	106.69	107.49	109.47	115.19	107.77	108.49	112.58	103.34	106.65	109.11	101.79	103.91	113.4	105.36	106.4	109.95	113.44	109.28	110.2	104.41	106.55	113.02	112.23	106.24	106.74	107.91	101.02	107.41	101.92	105.48	109.88	104.45	106.21	107.76	105.81	109.37	106.28	103.15	108.18	108.38	106.39
92.857	99.413	101.26	98.171	104.51	98.707	98.081	105.22	104.82	101.15	104.41	96.399	100.29	102.88	99.328	103.49	100.84	97.627	102.29	103.18	102.26	100.76	100.21	100.37	100.28	97.258	100.28	98.494	99.894	100.2	101.07	95.677	99.302	99.185	99.347	94.893	93.835	97.627	98.475	97.653	98.572	98.413	108.73	99.896	95.938	104.79	108.86	106.01	100.59	104.68
101.05	105.18	106.99	103.45	103.56	103.32	106.03	103.09	99.72	104.28	108.37	103.26	108.83	106.59	107.51	102.68	107.93	104.38	104.7	101.11	105.27	105.05	111.64	112.75	110.52	107.85	104.98	105.45	104.49	105.64	107.94	99.471	110.74	103.19	107.26	101.23	102.23	100.14	108.38	104.26	101.23	107.83	95.999	100.29	104.14	99.649	107.87	105.37	98.895	103.35
112.23	109.66	101.98	113.55	111.5	104.85	104.07	107.6	108.26	108.42	108.77	107.08	115.6	110.18	110.14	109.49	111.48	110.83	105.41	108.38	104.13	103.31	106.47	103.49	108.59	108.9	111.57	110.2	112.83	112.7	102.05	103.6	108.76	108.42	105.08	106.54	106.85	103.11	107.19	108.62	106.23	109.05	101.8	103.18	115.24	108.46	104.15	114.04	108.74	112.82
106.13	112.76	110.69	109.21	108.98	108.99	111.6	108.23	106.67	115.66	108.15	111.63	110.71	110.17	105.15	109.91	108.27	110.37	108.24	110	106.62	113.87	111.23	119.6	115.59	115.56	110.64	109.16	111.9	113.77	114.71	108.58	110.6	108.74	109.46	111.82	106.23	110.7	109.29	111.29	111.95	112.51	112.61	107.59	111.37	117.13	109.97	111.9	108.43	112.84
101.12	102.41	102.14	101.97	95.491	104.16	100.37	93.067	95.807	95.256	100.5	97.43	100.97	96.281	96.193	99.517	101.77	101.13	99.992	96.271	99.977	93.646	88.762	96.888	99.283	91.259	101.23	100.37	105.33	98.95	97.065	95.494	95.682	94.583	93.56	97.23	95.887	99.02	96.506	100.62	91.563	95.128	93.493	98.275	97.427	99.517	101.31	104.96	101.88	97.292
104.64	101.8	99.207	98.372	99.303	97.859	99.789	98.711	94.874	97.675	92.99	102.23	99.221	101.43	99.638	105.04	96.983	104.33	101.26	102.12	101.18	104.24	105.01	105.84	100.89	95.635	101.75	94.242	104.05	100.13	100.73	102.04	97.397	96.594	102.67	97.435	97.079	100.09	99.062	98.707	107.34	99.932	102.28	96.993	101.85	96.056	99.411	98.531	95.578	89.721
104.03	105.85	106.61	104.52	106.73	108.62	102.9	111.59	115.47	115.45	116.88	115.47	112.35	110.82	108.88	106.67	108.55	115.63	112.55	105.09	104.44	107.95	109.59	105.8	107.99	104.61	111.16	110.08	100.58	111.64	104.64	111.16	102.04	106.89	106.61	110.7	110.71	107.25	107.28	106.47	105.83	109.03	112.99	108.27	109.05	106.62	109.31	108.37	105.06	105.75
111.3	105.15	105.6	109.15	104.21	109.63	103.27	104.51	104.67	106.64	112.99	113.36	110.36	111.26	101.53	104.44	100.24	112.79	106.24	111.33	109.36	105.58	105.33	115.03	102.7	102.49	116.26	102.63	108.81	108.62	109.35	108.92	110.18	108.67	109.98	105.01	111.07	108.24	108.71	111.22	108.1	105.45	108.17	103.6	109.37	107.17	103.46	106.06	109.34	111.75
102.52	105.51	111.17	101.44	98.347	102.92	106.96	111.94	107.98	112.13	100.94	108.85	103.79	108.81	105.17	105.78	101.4	106.69	108.89	111.55	106.18	101.68	98.709	108.15	100.9	108.61	103.68	110.93	106.32	104.78	98.253	106.84	112.95	103.66	101.93	100.48	105.97	108.33	106.23	101.21	108.4	107.35	112.64	108.53	102.85	108.66	103.14	105.3	103.53	108.02
108.98	106.12	111.41	99.188	107.85	109.03	98.829	109.79	102.51	105.57	111.39	108.64	107.8	105.42	103.52	104.33	110.68	106.56	105.56	106.92	107.11	110.55	98.746	111.25	105.11	104	103.73	108.86	106.45	102.56	106.19	101.56	101.05	111.59	106.02	103.72	103.62	102.97	106	106.95	112.04	103.42	106.32	106.67	105.32	109.89	107.15	112.29	109.86	102.17
100.22	100.06	103.73	99.162	101.98	91.216	106.41	96.35	97.434	100.65	99.668	98.709	93.463	101.12	97.055	97.151	96.924	95.288	102.99	99.786	95.357	93.644	91.641	97.881	98.254	99.919	102.57	94.778	95.204	99.391	97.982	101.22	96.526	99.996	96.515	99.021	98.048	97.764	103.04	95.14	99.133	95.488	102	100.25	98.039	95.592	92.724	97.085	96.78	91.528
100.2	97.212	96.266	95.16	97.626	103.93	101.96	88.724	101.08	98.257	94.108	94.258	101.24	94.556	93.616	97.974	98.2	104.41	100.36	98.942	97.724	96.366	98.822	93.952	94.748	98.131	96.798	94.954	99.467	95.941	102.82	97.8	93.925	98.478	94.229	103.08	96.198	93.839	98.439	100.32	100.41	99.252	98.746	97.211	96.068	98.236	97.452	101.64	100	97.483
106.42	111.84	111.43	109.66	109.75	107.08	108.23	107.95	107.5	104.97	106.98	109.47	107.79	108.81	102.66	111.6	111.77	112.74	104.38	113.86	106.9	107.57	106.41	101.82	109.46	111.15	110.49	106.27	105.71	113.39	111.48	112.88	110.69	111.38	109.81	115.89	106.56	109.3	108.98	116.24	108.95	105.31	101.17	106.01	101.79	110.34	109.48	110.04	105.32	107.15
108.53	111.39	108.94	110.29	103.97	112.3	109.03	100.23	106.66	103.65	106.15	106.12	108.07	106.16	111.74	102.78	104.1	110.85	112.2	112.93	109.3	108.11	105.65	111.21	113.85	106.15	107.6	96.749	102.48	109.95	113.92	108.72	106.82	108.94	105.6	112.64	104.55	111.85	110.62	104.22	111.04	102.08	103.49	112.78	105.43	109.73	102.38	112.81	109.93	112.4
109.51	108.78	105.27	102.72	106.23	107.59	108.73	109.99	109.13	109.09	101.92	110.62	99.664	107.11	101.99	104.67	104.15	112.64	107.07	102.81	111.81	102.94	106.37	106.86	107.6	108.78	105.11	108.81	104.95	113.77	98.09	113.81	109.63	106.58	115.46	113.86	104.54	105.9	111.1	104.91	103.21	108.51	113.05	102.84	103.35	112	108.19	103.24	104.94	113.61
101.93	101.57	108.33	106.24	111.01	104.1	109.96	103.76	101.26	103.48	106.34	104.96	107.68	103.37	109.54	100.75	114.92	107.88	106.67	109.48	112.08	103.09	105.46	102.01	106.59	99.807	103.43	106.14	105.95	105.36	102.92	100.31	103.41	100.04	102.04	104.27	109.16	102.04	107.05	108.53	109	108.29	98.705	104.67	106.62	111.62	106.49	104.5	106.33	105.41
106.65	107.49	106.26	108.58	110.6	103.45	103.51	113.89	101.21	105.61	106.82	109.96	105.19	104.63	103.57	109.17	109.44	109.46	107.08	103.98	110.15	113.75	109.73	104.69	104.59	109.08	105.89	110.82	107.74	110.96	105.08	106.12	107.66	105.93	108.51	110.12	103.83	110.43	112.66	105.92	113.05	104.55	102.35	106.6	106.1	106.55	110.76	106.3	105.95	109.24
108.38	108.9	112.03	108.97	107.57	109.03	109.11	108.26	107.23	109.61	109.17	110.14	101.45	109.55	108.17	103.05	102.91	105.47	102.99	108.08	103.92	110.45	105.48	108.04	108.82	108.51	107.81	107.63	105.02	113.99	103.33	110.58	105.2	110.97	115.84	111.25	110.07	105.45	106.95	108.21	107.56	110.65	104.71	106.03	109.68	108.69	116.59	107.49	108.06	108
111.15	105.96	111.29	104.92	108.79	119	108.52	108.35	112.72	108.5	110.87	114.5	104.67	107.69	107.33	110.34	105.25	109.82	105.68	109.31	109.15	108.94	102.63	106.68	115.4	108.3	109.54	106.9	107.06	109.01	111.77	106.96	111.48	107.86	104.36	110.5	109.51	110.91	110.26	111.26	106.52	115.08	110.75	113.98	108.97	105.02	105.31	108.69	109.02	105.93
99.266	107.88	106.89	110.75	105.96	102.24	104.62	107.89	107.74	98.662	110.09	108.05	98.103	100.44	103.34	106.11	100.73	108.22	108.75	110.68	105.13	108.51	107.58	110.55	106.73	103.43	105.3	104.74	109.22	105.69	104.17	102.26	105.55	103.76	104.14	108.74	107.76	104.81	101.46	100.74	106.44	103.45	107.29	101.17	107.4	108.53	108.8	104.77	101.6	107.24
100.19	96.604	93.197	97.857	105.12	100.27	101.94	101.18	99.098	98.028	106.45	103.52	95.953	101.82	107.19	103.93	103.94	106.64	102.43	97.278	92.348	96.442	95.717	100.44	95.376	94.086	101.15	103.06	97.044	100.23	94.211	96.043	102.99	107.16	100.08	104.68	103.14	107.08	100.18	99.288	105.49	99.091	100.3	101.66	107.31	96.669	101.58	93.333	96.346	100.89
103.46	109.89	106.53	100.68	109.35	112.22	109.06	108.74	106.76	111.9	107.44	106.3	102.61	109.22	108.17	109.61	107.24	108.46	107.41	104.17	104.29	110.06	106.22	106.17	107.91	109.79	104.28	104.58	109.27	104.25	111.86	114.29	111.2	105.58	106.27	112.51	101.57	104.92	111.89	110.7	111.32	111.09	110.69	102.73	106.74	104.6	106.5	104.4	111.29	104.77
101.41	105.38	109.79	112.11	100.35	113.79	114.47	112.87	108.24	109.63	110.98	103.59	110.24	105.51	106.59	108.4	106.52	102.2	112.29	108.63	109.29	102.01	111.85	109.9	99.87	102.25	109.5	104.53	109.59	100.09	108.34	106.5	111.43	107.54	107.58	106.95	110.98	112.52	108.52	107.57	109.39	111.18	105.81	110.11	105.75	109.18	106.11	110.29	109.9	108.87
104.97	102.66	103.06	106.99	111.46	100.97	107.8	104.37	100.65	106.97	103.59	103.03	101.04	103.18	104.54	98.032	107.51	109.83	110.98	103.16	106.57	110.01	104.8	104.92	100.64	103.55	105.13	105.16	103.14	102.6	103.02	107.24	106.42	110.19	105.68	102.2	106.35	102.68	106.07	105.32	103.62	103.79	106.31	104.42	103.57	110.34	106.11	105.84	105.33	103.09
107.97	109.57	109.18	109.05	118.18	115.92	105.13	111.22	118.52	107.64	112.97	116.59	114.72	112.87	114.63	109.32	107.67	110.42	112.48	111.82	113.69	108.83	110.44	112.16	104.03	110.49	112.72	107.91	110.51	114.43	110.84	113.06	114.77	111.11	102.11	113	112.46	110.18	108.53	108.53	106.46	109.3	115.39	111.68	112.6	114.78	112.87	110.86	113.09	113.32
114.09	107.69	109.77	110.74	110.92	108.43	108.24	112.8	109.22	104.26	115.65	110.55	106.28	106.79	108.34	104.21	109.43	104.66	100.81	105.16	107.65	106.96	107.77	108.35	99.104	105.37	107.88	105.13	106.17	103.66	104.49	106.97	106.38	110.76	108.45	107.02	110.36	109.52	113.23	111.26	107.78	103.15	107.34	106.29	108.5	106.67	109.19	106.63	106.47	108.47
101.4	95.676	99.963	98.757	98.189	96.383	94.809	100.81	101.95	99.601	100.3	98.366	95.358	99.927	100.82	93.737	101.23	98.337	97.619	100.46	101.02	100.54	99.215	94.623	94.633	105.39	104.78	98.937	106.54	102.46	101.94	100.44	95.144	101.01	90.686	96.529	97.964	104.31	102.9	100.78	101.44	106.47	104.47	91.159	98.819	97.81	92.189	93.338	93.378	93.146
112.17	108.44	100.46	107.27	109.37	107.97	114.48	105.79	108.37	110.21	103.29	111.21	111.38	103.88	102.1	109.99	114.94	106.84	111.3	103.56	108.53	103.83	105.59	102.57	105.34	101.1	103.88	105.17	111.15	106.77	110.95	110.25	106.38	106.87	114.08	111.05	110.75	110.58	111.75	106.3	105.88	106.07	101.61	98.392	106.49	104.76	101.64	103.03	108.92	108.51
102.95	100.57	99.516	101.42	106.77	103.38	97.739	96.95	102.27	98.97	97.322	106.42	104.82	99.625	97.747	98.862	102.23	107.77	99.25	97.185	99.937	98.593	100.68	104.4	104.23	98.836	100.25	101.38	100.1	102.57	99.582	104.31	101.51	102.38	105.43	103.87	104.64	103.76	101.64	106.66	97.096	104.15	106.72	108.01	109.75	102	98.584	107.94	100.34	102.43
109.26	102.07	96.72	107.11	109.46	117.32	111.18	102.8	107.19	106.17	108.32	104.11	106.41	109.99	102.14	109.17	103.91	102.44	105.15	104.56	103.92	114.4	109.88	104.78	111.4	110.5	107.87	106.17	102.53	100.97	107.03	103.26	106.94	112.62	108.53	106.07	110.73	108.06	103.11	105.83	104.6	104.86	107.56	105.74	106.37	106.27	109.8	109.8	112.13	106.67
96.985	101	99.668	102.64	104.15	103.91	108.43	108	104.1	106.14	104.79	107.68	112.53	109.85	105.32	109.18	105.39	107.83	104.34	105.78	99.296	111.4	106.29	104.95	103.13	105.3	101.41	98.016	106.58	112.5	105.54	108.12	98.591	111.61	108.43	107.67	100.75	107.87	100.4	107.99	105.6	104.31	105.74	100.12	99.132	106.65	97.917	110.37	100.13	105.22
101.78	101.41	101.09	104.08	101.77	104.48	104.39	100.39	98.037	101.81	100.1	98.063	102.97	108.89	104.12	109.13	102.64	105.14	96.33	98.936	97.644	102.63	95.756	97.807	94.24	94.494	102.58	98.363	101.75	98.397	98.09	102.5	105.21	96.131	100.19	104.61	102.86	104.35	95.187	102.47	97.593	101.48	99.441	97.97	102.1	103	100.01	95.587	103.67	105.47
109.98	113.08	118.18	108.78	111.3	111.04	110.66	116.83	106.89	109.64	104.48	105.57	104.64	105.26	111.78	102.58	107.86	107.84	113.63	104.99	113.91	113.29	107.12	110.63	113.65	110.96	106.02	108.84	105.53	108.93	111.01	105.51	111.21	108.9	115.06	108.13	115.34	116.15	112.82	111.21	107.5	114.19	108.21	118.62	111.98	109.36	115.96	110.4	116.29	111.96
106.19	111.4	107.39	106.82	111.09	104.15	106.81	105.05	110.46	112.03	109.78	114.52	109.14	105.06	114.15	108.36	110.14	111.43	108.9	107.91	109.38	110.61	108.42	106.64	104.92	104.82	105.63	108.45	109.28	112.88	107.08	107.21	110.48	108.37	112.79	109.1	114.53	104.03	111.85	104.73	108.84	106.18	104.06	106.96	107.77	106.13	113.02	107.7	107.42	100.73
107.53	105.91	104.97	106.13	104.79	113.06	95.545	107.44	108.91	110.68	112.23	104.12	106.84	106.01	109.72	103.73	103.78	106.8	111.49	111.85	107.68	109.11	107.93	104.18	102.76	110.73	106.77	108.82	109.89	109.62	101.54	106.23	109	104.51	105.95	109.29	112.57	110.57	104.03	113.81	112.47	109.46	106.62	108.34	103.12	101.82	111.15	102.83	112.82	105.29
111.25	107.76	98.824	109.34	105.68	106.99	99.972	106.6	106.82	106.74	105.93	108.02	102.66	105.04	117.35	106.22	105.47	104.06	105.78	105.95	107.25	111.87	108.74	108.78	104.59	96.779	107.09	107.11	100.35	106.28	107.48	102.55	107.26	104.27	105.79	105.02	111.22	108.49	101.37	98.154	103.39	101.53	105.12	107.43	103.78	107.79	108.69	110.61	110.63	107.93
111.55	111.75	100.72	109.07	105.92	105.31	99.417	103	108.14	105.95	110.86	103.88	108.9	112.39	110.91	97.635	112.1	107.7	106.58	99.537	106.06	103.55	109.54	100.59	100.32	108.77	107.97	106.61	108.93	108.17	105.96	107.75	109.92	104.97	105.92	107.14	105.73	101.32	111.48	100.99	109.44	104.8	104.56	113.15	107.26	103.29	107.02	105.01	103.39	99.929
104.41	101.1	102.38	105.37	111.43	112.43	102.09	103.5	104.29	103.47	102.66	107.8	101.37	105.92	102.17	104.14	100.15	106.12	103.33	102.96	108.19	106.42	103.17	104	105.9	101.67	105.55	99.297	107.61	105.43	108.01	103.95	103.69	102.16	103	103.31	104.93	109.11	106.32	107.04	102.38	103.2	113.47	103.58	106.12	104.4	107.53	112.9	102.8	114.26
103.3	111.81	108.96	99.209	102.19	102.6	101.42	107.25	102.5	105.07	102.38	105.87	102.26	108.43	106.65	102.1	101.65	104.62	102.3	111.34	107.32	107.61	103.46	102.29	111.18	104.61	101.39	105.19	105.74	104.15	113.29	103.5	106.35	106.86	107.46	106.06	100.3	107.03	103.7	108.45	100.13	106.08	99.843	108.8	103.77	107.07	109.54	109.25	105.09	103.75
101.72	111.05	107.37	108.56	107.6	111.68	109.87	105.05	107.94	106.75	98.63	106.02	103.86	103.22	104.12	101.58	100.52	106.29	101.47	104.18	102.17	104.73	96.148	106.41	106.92	104.14	107.45	108.02	105.45	114.63	110.54	99.676	105.75	105.32	100.93	112	110.46	104.35	99.043	100.09	111.02	112.03	104.73	105.61	102.85	105.49	107.2	105.81	105.6	100.97
101.8	109.66	102.88	104.87	112.02	104.45	101.59	109.78	111.52	99.297	110.53	108.38	107.18	98.13	104.91	105.75	101.37	110.9	106.75	107.62	102.24	105.74	106.71	105.15	110.4	105.59	111.09	109.37	106.91	107.73	105.37	113.05	108.26	104.72	101.32	109.49	104.96	105.91	106.45	103.34	107.67	109.18	104.82	106.58	109.66	102.1	104.46	106.21	104.32	109.73
110.61	107.62	107.76	101.07	105.99	106.79	111.21	109.12	108.75	105.58	106.23	106.71	105.22	108.13	111.42	104.51	111.58	105.2	106.47	113.43	108.64	104.22	110.74	105.52	107.15	105.39	107.6	110.93	111.39	104.67	113.54	108.44	111.19	106.38	109.9	106.59	110.31	112.54	114.43	112.82	112.13	106.7	106.47	109.28	117.02	104.63	110.96	108.6	103.68	120.23
104.38	106.55	106.47	101.63	106.75	102.28	109.79	112.1	103.57	116.37	115.24	105.34	108.29	105.11	105.55	103.82	109.74	113.48	107.15	108.7	105.67	105.97	102.68	112.71	111.53	104.57	100.2	107.9	104.69	105.53	105.84	100.51	102.29	111.35	102.95	104.51	108.93	104.49	104.42	106.45	101.64	106.65	100.35	111.43	100.2	109.61	101.81	104.94	106.75	104.75
104.48	111.68	108.66	107.74	104.73	112.57	108.64	110.65	111.74	108.54	107.14	109.14	115.89	110.75	105.19	110.91	103.53	107.42	109.33	113.12	109.58	111.89	107.38	113.85	111.47	108.53	111.97	109.35	108.58	104.48	107.92	108.82	106.08	110.83	110.28	111.25	112.28	105.41	108.35	108.59	104.07	109.34	107.81	106.04	102.14	101.37	109.78	104.87	105.45	113.33
97.409	97.453	97.121	104.5	100.12	105.79	97.837	97.113	97.098	96.746	97.103	103.01	99.986	96.148	102.61	95.101	89.304	99.195	101.41	98.094	100.31	97.845	97.471	97.946	97.023	104.05	103.81	94.22	99.554	103.41	102.4	96.659	94.269	99.25	108.35	103.38	96.125	99.273	96.175	105.17	96.097	100.26	96.482	99.35	99.038	101.8	99.7	94.26	95.281	104.93
97.385	98.502	97.047	105.96	99.869	104.07	104.2	102.39	102.3	109.93	98.552	100.18	100.09	104.62	94.214	92.653	103.88	96.893	96.134	97.383	102.31	98.788	94.857	102.74	105.35	101.48	98.923	105.17	101.68	100	97.497	96.36	99.28	96.259	103.55	97.132	99.15	98.813	98.19	96.369	94.355	99.988	105.29	101.68	97.775	99.71	102.66	100.78	100.81	96.552
101.04	102.89	99.309	96.451	100.95	103.6	102.71	105.42	99.591	101.99	102.64	99.227	102.72	104.66	102.36	101.51	104.56	99.965	91.053	96.896	100.77	101.82	101.67	98.14	97.582	99.611	103.8	104.93	105.46	106.29	98.336	103.54	99.875	104.12	107.61	104.97	99.675	102.84	105.66	98.662	105.02	101.4	102.85	100.93	101.56	97.179	100.35	103.8	96.215	105.89
97.875	109.54	104.29	107.44	107.44	106.02	107.52	108.86	109.26	108.95	101.81	108.92	114.46	103.96	104.7	102.76	110.78	108.31	106.62	101.85	105.81	109.2	108.06	105.16	105.49	109.64	102.05	103.42	103.66	113.41	98.103	105.82	111.13	107.81	106.97	109.86	110.98	105.4	109.06	104.17	103.14	103.71	108.48	109.64	104.36	104.88	107.54	108.71	97.237	107.09
103.98	99.059	109.52	102.62	109.84	106.59	102.89	105.43	100.73	111.8	104.87	106.74	104.99	104.96	108.64	96.268	109.07	107.48	107.4	111.71	105.27	102.18	108.86	106.01	99.561	100.37	105.54	107.12	100.04	109.21	101.11	105.99	108.34	105.42	107.99	104.8	103.11	105.53	108.38	103.76	107.03	107.43	98.779	106.6	107.92	109	112.04	98.835	106.08	102.7
91.779	102.42	102.43	95.546	97.911	96.529	95.441	99.174	94.96	95.829	99.035	99.943	94.482	96.181	97.997	93.879	99.416	94.842	97.921	95.936	96.547	100.49	96.741	100.96	102.92	94.39	100.06	97.078	99.258	100.17	101.7	91.424	96.791	96.047	92.894	100.94	98.067	94.987	100.11	101.38	102.39	96.356	96.51	99.6	95.21	106.84	101.63	104.51	99.759	99.346
108.15	105.74	108.88	108.01	105.82	106.63	105.62	108.66	100.93	106.3	102.19	105.62	111.04	107.5	103.6	107.03	108.08	112.62	100.15	106.1	101.81	109.55	102.59	108.55	109.64	107.77	107.5	113.51	107.58	105.43	104.07	107.8	101.2	109.39	109.01	104.51	97.485	102.75	105.96	108.28	103.91	104.91	105.69	106.68	109.04	106.69	103.18	112.12	110.8	100.86
104.43	108.56	105.44	106.34	110.39	101.4	99.407	110.51	107.19	107.79	106.85	110.14	106.5	105.88	110.24	110.98	97.73	105.75	104.59	106.85	107.76	106.57	109.58	106.91	102.98	109.47	108.33	104.91	112.27	101.75	105.93	103.55	105.87	100.91	105.41	100.98	110.49	111.76	111.64	106.67	99.291	104.05	105.5	103.15	102.98	99.751	110.33	110.76	100.21	114.3
100.97	104.27	107.27	109.54	106.82	110.06	104.02	110.05	105.76	110.24	105.05	108.79	109.67	107.94	112.45	104.35	112.34	104.66	108.59	98.629	109.46	106.59	104.77	108.32	102.18	111.06	99.197	109.59	104.7	106.7	108.7	105.19	114.32	107.26	111.53	115.28	105.98	106.64	105.37	105.81	110.86	105.33	104.16	108.71	106.84	105.7	108.56	105.13	116.79	102.22
111.78	107.86	109.64	107.15	112.68	108.09	113.72	109.97	108.32	110.83	109.56	109.99	113.48	104.6	106.06	104.04	110.05	111.54	108.99	106.36	110.2	113.5	112.35	110.37	107.71	111.22	107.8	110.48	104.13	109.24	113.57	114.38	103.03	106.7	107.68	105.91	111.32	112.11	108.72	111.63	104.92	105.64	108.87	112.37	107.93	111.83	108.12	105.71	106.34	108.54
111.31	99.333	110.23	107.8	108.9	108.96	110.48	104.51	106.53	112.77	112.49	107.77	108.24	109.96	111.99	107.14	104.32	105.75	112.21	105.4	108.35	115.43	106.82	110.6	110.08	107.51	111.29	107.81	114.39	107.11	107.73	108.5	108.43	108.5	116.29	106.05	115.27	107.91	107.67	105.2	115.79	117.44	110.81	111.04	106.14	109.03	105.59	111.17	103.37	108.45
97.764	100.4	107.39	96.996	98.318	102.88	91.892	101	95.95	97.809	100.98	101.89	103.09	96.888	100.49	104.83	104.72	99.334	105.9	99.968	104.36	99.224	105.4	106.67	104.4	100.68	98.728	93.228	98.058	100.72	101.82	101.41	100.69	97.518	97.566	97.86	104.53	104.65	101.05	98.351	100.53	98.832	102.21	104.94	101.92	101.58	98.969	101.94	101.26	99.909
104.42	106.13	104.54	104.22	106.14	110.61	103.09	108.92	110.14	107.4	105.39	101.02	106.57	111.75	102.2	103.8	100.49	107.71	104.74	104.79	107.72	103.72	108.24	104.12	107.1	103.29	106.19	106.32	105.35	106.15	110.51	107.72	109.89	110.04	104.24	103.33	108.22	102.6	108.87	107.54	105.83	110.65	99.207	108.45	108.03	105.16	105.64	101.8	109.43	108.15
94.603	98.345	99.124	101.41	94.815	97.701	98.051	97.446	99.804	97.137	96.168	99.204	103.59	98.938	100.65	101.57	94.993	96.862	96.734	94.876	98.566	102.66	99.247	88.204	95.072	98.95	98.232	98.267	100.06	100.33	104.62	98.312	96.564	103.48	96.459	97.99	93.021	101.07	100.55	96.272	97.185	96.383	98.93	96.812	100.68	98.748	95.129	97.361	99.258	98.478
107.82	101.56	107.46	106.98	106.73	106.74	108.19	113.6	107.32	108.23	100.28	99.637	102.45	108.11	102.71	106.32	105.58	100.76	109.01	105.02	106.3	102.58	102.2	103.1	104.29	106.5	109.01	105.25	106.66	104.04	102.37	102.54	110.92	106.66	102.53	105.01	104.18	107.02	106.79	103.42	109.87	100.58	111.12	107.68	106.29	106.31	101.01	105.3	108.62	106.71
104.87	106.82	107.47	105.16	104.21	101.87	100.57	102.43	105.52	107.21	104.53	105.53	107.61	110.27	101.77	107.95	100.48	109.55	114.9	114.55	104.56	107.7	109.89	104.47	105.18	105.1	101.6	111.17	104.03	104.37	105.28	107.03	94.563	105.56	109.2	104.81	106.4	104.13	106.14	106.53	112.49	99.894	107.37	110.07	100.45	108.33	102.29	105.18	105.39	105.28
102.95	102.43	104.43	111.57	103.32	108.44	105.98	100.98	106.87	104.29	107.65	114.29	108.78	101.19	107.57	105.77	104.01	102.46	104.04	106.23	108.62	108.57	109.24	99.513	110.26	108.87	106.44	106.85	101.24	105.25	102.25	112.14	107.68	98.467	104.77	104.88	105.19	104.36	107.94	105.76	96.937	103.47	101.04	106.37	109.41	97.336	107.5	102.93	108.54	106.66
98.63	96.921	99.475	88.756	100	97.188	91.726	102.43	92.756	97.242	101.49	95.632	98.92	98.235	99.085	99.228	102.31	96.544	94.444	99.08	101.27	101.4	98.74	101.8	102.19	98.119	95.535	99.848	96.341	94.254	93.889	98.165	98.495	106.75	97.226	96.932	99.732	95.276	100.93	93.154	96.441	92.48	96.356	92.979	96.321	101.57	94.001	94.694	96.265	98.663
113.14	108.81	105.44	107.7	103.62	104.61	106.19	108.97	101.11	105.39	108.11	105.34	105.28	108.15	104.99	106.28	100.19	109.76	103.59	102.73	105.94	106	108.42	105.96	103.07	114.36	106.79	103.68	99.795	104.15	108.11	102.23	110.86	103.74	103.99	103.96	107.18	106.5	109.97	104.98	106.77	104.49	109.18	103.31	109.35	104.96	109.33	107.35	112.4	107.58
109.02	111.91	101.88	109.24	106.48	112.15	102.92	112	109.23	118.76	110.67	111.99	109.73	103.8	105.11	104.79	101.52	105.41	104.9	107.44	111.26	104.58	104.37	106.58	108.07	113.17	107.28	109.92	105.67	108.43	107.93	110.9	108.52	109.15	107.68	107.79	107.01	109.11	109.12	101.49	106.06	104.57	107.29	107.49	111.35	113.33	107.27	116.11	111.97	104.09
108.94	105.04	106.27	106.97	107.3	103.47	106.73	107.98	105.49	104.9	106.77	102.72	101.86	96.529	104.53	103.32	104.78	105.14	101.99	103.35	109.79	103.3	107.72	107.36	105.49	104.54	105.1	104.15	107.08	112.27	107.25	101.93	107.89	104.07	109.41	104.27	98.944	109.97	101.49	104.71	108.02	107.55	101.03	103.11	103.65	102.88	102.6	105.91	100.88	111.21
105.17	108.48	104.91	106.17	109.49	103.26	108.92	102.01	107.66	101.55	104.78	110.3	106.21	107.48	100.04	106.32	101.03	111.01	114.01	108.07	111.53	101.6	105.89	106.88	110.71	106.77	103.86	103.58	108.96	106.74	109.13	108.73	102.75	108.93	108.96	104.08	109.13	108.07	102.55	106.14	102.5	106.89	105.24	108.6	105.49	104.44	113.35	106.66	111.79	109.44
111.32	105.99	102.47	109.06	109.16	112.94	105.48	109.14	103.92	108.39	111.45	103.2	108.46	113.32	105.2	105.46	110.78	106.18	110.65	115.31	109.55	111.22	106.83	113.86	105.16	110.41	107.71	107.75	110.37	102.77	107.27	109.63	113.37	107.33	105.88	108.22	103.75	105.94	110.17	103.96	108.22	113.31	106.68	102.51	106.91	107.97	109.7	102.4	106.68	110.79
94.102	97.137	95.233	97.527	91.117	93.615	96.087	91.637	93.984	94.404	94.131	99.855	93.846	95.327	103.23	101.87	96.852	98.957	94.77	91.793	96.683	97.605	96.966	95.62	93.374	98.726	99.118	100.03	102.69	101	96.319	98.65	96.561	95.201	97.525	99.685	97.565	105.03	108.12	98.192	101.95	98.918	94.902	98.333	97.584	96.577	97.308	97.752	103.47	101.96
107.23	108.87	110.92	101.5	102.67	105.65	102.16	100	107.23	105.7	104.7	108.05	110.05	102.66	104.81	106.16	110.46	104.78	105.91	113.76	107.31	108.21	104.65	106.5	103.33	104.3	105.86	107.45	99.878	103.94	104.16	107.38	106.27	105.09	114.12	112.25	108.41	99.894	101.5	101.33	112.17	106	108.7	110.4	105.34	103.41	102.05	102.06	106.48	105.79
96.584	99.523	100.73	104.05	101.83	99.171	97.914	96.844	97.346	103.26	96.666	98.148	100.14	101.39	95.969	104.78	96.407	94.43	92.806	102.97	94.892	107.76	98.856	101.13	103.61	93.753	98.406	98.925	97.242	100.5	93.999	103.55	97.774	97.643	94.694	103.52	100.13	101.95	96.988	95.189	99.295	98.083	97.986	103.77	98.126	99.955	99.714	96.697	91.969	100.02
101.38	98.024	97.217	101.38	103.93	96.549	100.66	106.19	93.24	99.619	99.052	104.08	101.81	100.03	96.573	92.838	100.71	102.66	98.984	96.953	103.98	100.14	97.365	100.44	95.383	94.318	98.019	101.66	106.14	92.623	101.18	96.845	98.961	98.752	103.54	97.425	99.76	101.48	100.95	100.31	94.637	100.95	97.22	102.56	98.405	90.81	104.91	95.008	102.39	100.79
110.16	110.74	105.84	108.68	105.92	109.22	118.11	105.86	106.81	104.52	101.14	110.67	110.99	108.77	103.41	107.54	110.88	108.48	112.44	107.21	106.96	114.09	104.17	113.68	103.6	105.33	108.59	109.78	109.59	110.86	111.03	111.02	110.55	112.75	108.61	101.29	104.45	110.14	113.96	109.26	107.28	101.99	112.64	107.14	116.49	110.66	108.86	107.47	104.02	110.84
99.81	109.43	108.98	103.28	107.43	106.64	107.44	105.88	102.25	103.84	104.83	101.69	103.7	108.17	108.63	106.24	102.13	102.85	100.84	104.94	112.58	105.1	107.49	103.47	108.39	105.51	108.47	107.51	106.09	99.661	108.64	110.02	108.89	100.42	109.51	101.45	104.54	105.35	109.13	105.9	110.82	101.73	106.67	103.74	105.4	107.73	108.32	106.36	110.94	102.1
109.45	111.47	105.36	108.75	107.97	103.41	104.38	108.65	108.4	105.42	106.75	107.04	105.29	107.09	109.82	104.46	106.11	106	104.75	100.62	111.71	103.78	111.2	107.57	106.86	106.42	106.47	116.48	105.14	110.36	108.45	107.27	106.63	103.15	107.75	107.45	102.5	102.14	105.1	106.72	102.23	113.96	107.22	105.23	107.14	107.2	104.23	107.63	109.62	108.65
108.45	103.4	101.61	108.52	106.42	101.73	107.06	109.58	108.8	105.39	105.12	104.35	109.04	107.72	109.98	109.02	102.66	105.15	107.31	111.91	104.1	102.64	112.23	108.54	107.33	108.26	108.49	105.88	112.31	105.29	100.99	100.24	105.95	107.46	105.7	103.78	98.625	102.52	101.15	100.54	101.88	107.2	105.72	98.258	101.46	108.32	104.38	109.16	103.91	106.35
107.02	106.64	101.59	100.08	110.32	110.52	105.93	105.38	107.8	96.108	110.02	107.97	107.68	110.14	106.3	107.18	105.87	102.36	114.07	101.94	109.45	101.53	108.04	103.26	102.22	111.5	107.37	102.39	103.9	104.92	114.42	105.91	110.13	107.67	102.64	100.69	108.01	107.33	103.26	105.83	97.347	99.682	102.91	101.96	103.68	101.34	104.72	107.88	106.51	103.73
94.461	101.03	99.858	102.22	91.209	96.749	104.98	94.734	100.06	100.85	98.236	97.265	96.328	95.991	98.523	98.009	102.3	99.79	99.825	106.09	96.963	97.146	92.404	99.622	95.103	99.29	102.45	96.714	95.524	101.51	91.744	98.828	98.872	101.55	96.99	101.03	99.274	93.92	96.183	96.616	96.415	99.66	97.471	103.31	100.79	103.89	100.66	95.314	96.717	97.527
105.71	106.38	106.37	106.74	107.91	115.7	106.21	97.943	97.179	102.35	104.54	106.06	107.48	104.45	107.03	105.78	103.76	102.9	108.98	102.23	106.33	105.57	106.59	107.77	102.24	112.57	103.08	110.39	106.74	106.71	106.85	107.31	106.55	112.11	102.41	110.85	105.51	104.66	107.59	108.46	113.24	102.74	104.54	106.32	109.5	110.02	107.15	108.3	103.16	100.6
104.54	106.56	108.96	104.69	108.9	111.06	105.23	105.93	108.9	106.99	107.27	103.83	104.02	108.53	107.37	105.66	108.8	107.44	105.63	107.73	109.89	103.96	102.86	107.12	108.84	103.59	110.37	104.57	100.25	107.72	104.58	103.53	107.7	107.09	110.2	106.65	108.5	102.33	112.05	103.18	100.83	101.01	107.64	109.38	103.42	103.93	107.36	105.6	108.29	104.91
107.58	109.95	107.04	105.41	105.36	111.85	108.55	109.65	101.6	114.34	106.27	105.65	110.61	109.54	106.29	105.57	110.78	109.94	108.06	101.68	104.06	108.72	107.07	97.262	103.01	109.77	107.36	104.37	106.63	105.25	104.82	109.39	103.28	106.51	112.06	105.18	106.74	108.3	109	107.44	105.97	105.48	101.8	112.01	109.52	110.2	105.51	109.43	108.26	111.66
112.5	105.26	113.76	109.22	100.07	110.01	108.76	106.38	111.41	109.46	107.17	107.31	110.51	106.08	109.91	109.31	111.54	108.02	109.1	100.54	109.02	111.14	110.49	110.49	110.42	106.77	107.57	103.89	105.48	105.92	115.32	115.82	113.74	113.54	107.59	109.76	103.67	106.78	111.69	106.69	108.15	113.73	111.65	108.76	104.69	103.78	109.75	109.39	104.3	110.28
107.72	101.83	108.15	102.12	105.11	101.06	102.22	110.87	108.13	105.08	101.84	105.42	107.77	104.85	108.06	104.69	104.38	99.547	102.79	101.32	98.079	107.09	102.6	100.84	109.04	96.708	110.98	106.03	106.25	100.47	109.61	102.8	105.16	108.55	102.62	110.87	109.16	101.17	97.217	105.59	99.027	113.88	100.75	107.7	112.82	109.21	107.08	110.1	105.45	106.82
106.03	108.39	107.6	112.15	105.73	105.82	103.54	102.65	107.48	108.97	111.35	110.06	108.25	108.81	103.43	110.16	104.5	112.81	108.44	109.06	104.86	107.75	105.07	102.24	103.47	102.06	107.55	109.12	101.88	102.06	106.5	104.5	104.45	99.733	105.71	104.71	104.25	103.81	93.993	107.57	106.33	102.77	100.73	104.92	100.83	106.38	102.16	104.42	105.89	99.62
102.36	108.03	114.26	113.53	115.64	104.37	112.62	105.45	113.14	108.41	102.18	110.76	113.59	116.06	99.712	109.24	107.59	104.45	105.48	111.55	103.65	114.43	110.96	104.74	101.18	106.58	104.24	108.34	106.83	103.33	108.88	111.1	110.83	106.1	100.55	102.18	106.89	110.36	107.47	110.72	111.83	110.59	110.09	108.11	106.32	107.56	111.11	103.2	113.21	108.12
105.76	108.77	105.57	106.07	104.49	104.73	106.14	111.8	106.88	105.53	105.85	109.09	99.666	99.77	100.24	104	106.64	103.44	107.18	104.58	104.07	112.15	107.96	103.77	107.74	99.678	102.54	104.76	106.04	103.98	104.62	110.71	103.04	105.81	109.12	110.19	106.36	97.988	103.61	107.74	102.99	105.64	103.32	107.23	104.47	111.02	105.92	103.21	108.41	103.84
108.59	105.86	107.92	104.59	112.06	105.73	108.21	107.88	106.42	112.81	105.45	106.9	107.04	103.72	104.21	101.6	110.35	111.54	106.11	106.72	113.48	111.48	104.36	107.28	100.67	116.54	104.85	111.9	107.5	108.73	108.23	108.87	109.09	104.03	116.01	108.61	111.24	112.24	115.68	105.06	103.34	114.94	104.39	113.96	109.32	104.2	106.59	106.79	110.46	111.59
109.73	105.21	110.79	109.38	104.3	108.46	111.52	111.28	105.73	114.98	112.19	107.59	105.58	106.98	108.52	110.97	108.73	102.87	114.08	107.58	110.59	111.66	104.81	108.84	114.36	110.59	102.84	107.58	110.2	102.57	111.08	105.74	110.56	106.66	108.44	114.21	110.3	108.62	111.44	100.43	109	111.56	106.65	111.63	110.23	113.98	107.06	105.34	114.08	99.231
110.25	105.52	106.01	102.17	103.72	105.36	105.51	110.95	98.019	107.45	107.89	106.66	107.35	106.94	109.59	109.69	114.16	114.15	103.6	106.21	106.67	103.2	105.68	107.8	99.451	102.62	108.59	108.14	104.16	106.8	104.76	114.55	106.37	108.83	112.73	113.42	103.76	101.82	101.94	106.6	102.22	104.54	101.52	101.43	108.78	103.26	110.16	101.24	104.9	108.72
116.14	113.11	115.43	106.03	113.55	107.42	108.58	110.27	103.12	105.39	109.57	104.11	116.58	106.94	110.73	108.64	112.67	112.2	112.23	114.9	109.85	106.24	110.72	107.87	106.75	112.61	110.93	104.69	109.66	108.99	106.47	111.82	115.97	113.72	115.33	111.34	110.04	111.4	115.46	113.25	116.85	111.83	110.37	111.86	110.98	109.52	109.13	107.96	112.63	110.46
102.49	108.49	106.42	112.67	107.26	108.81	104.73	108.87	109.13	111.2	109.34	107.67	117.02	104.46	104.5	113.34	108.5	110.38	103.78	106.57	110.89	108.02	106.91	108	105.18	101.76	104.72	111.82	104.84	107.85	108.75	101.94	105	109.51	110.01	104.27	105.82	109.1	109.28	107.39	112.01	108.71	105.07	110.2	105.23	108.8	107.95	106.47	108.5	102.58
110.69	114.99	104.09	112.33	109.47	109.57	105.6	104.78	107.09	112.06	108.23	103.21	108.49	106.87	106.12	110.98	103.42	103.33	110.56	105.57	109.23	104.3	97.207	118.11	102.69	103.86	109.21	105.8	110.5	117.63	105.08	108.61	108.78	107.32	112.21	109.61	112.06	106.81	106.66	103.37	107.33	114.93	103.77	103.78	108.64	109.43	107.15	100.2	107.75	109
103.53	112.97	104	111.97	113.62	103.52	104.2	99.127	101.78	110.38	115.04	97.45	111.29	109.1	105.56	102.23	110.45	110.83	111.09	104.49	107.56	108.97	108.36	106	108.3	108.28	112.36	105.47	104.36	101.85	112.25	112.5	110.86	104.83	110.78	108.6	107.51	110.55	112.82	104.85	104.62	112.36	108.88	104.71	107.23	111.89	103.93	106.49	111.73	108.25
111.8	105.13	107.72	103.38	110.39	102.95	109.79	106.34	98.812	104.97	107.3	105.52	101	101.19	101.87	106.22	108.17	105.31	103.81	111.96	102.16	103.05	109.15	107.83	107.29	107.56	106.18	105.86	100.09	101.35	104.42	101.06	104.84	107.31	109.83	104.13	108.18	109.67	107.13	100.8	112.67	100.04	107.21	109.68	102.17	107.51	107.06	103.12	102.35	110.64
97.588	95.785	95.669	88.101	92.037	93.856	103.53	98.732	100.77	95.779	97.236	101.7	104.91	95.185	101.73	101.9	96.778	98.565	96.71	101.76	97.077	101.5	97.475	95.576	92.704	93.657	100.31	98.709	102.16	97.035	97.936	97.51	105.41	94.321	103.83	96.741	99.075	104.97	92.11	101.43	100.24	100.98	94.765	96.772	96.009	98.059	95.271	97.96	102.77	98.315
110.69	108.49	106.55	105.79	102.01	103.71	103.12	106.43	109.05	104.53	102.09	110.13	106.14	107.25	104.64	104.89	108.75	109.05	105.7	103.96	107.78	111.6	101.18	107.47	107.97	101.82	106.09	100.37	106.93	103.85	104.23	98.177	101.81	111.57	104.95	106.79	101.31	107.8	103.49	104.05	100.7	108.42	105.09	107.14	103.14	105.79	110.22	106.27	110.69	105.26
113.14	105.65	105.8	112.08	108.63	109.8	102.97	103.99	107.94	106.49	111.28	101.81	103.56	101.66	106.65	106.21	107.84	101.43	105.8	109.45	110.87	105.46	107.38	104	105.44	103.28	97.703	107.47	106.2	109.9	98.231	105.2	108.44	109.98	108.24	108.67	103.35	103.26	108.47	105.81	103.23	106.9	100.85	104.76	105.89	109.55	100.33	108.87	106.58	104.95
97.213	96.248	102.99	96.001	98.967	102.88	90.364	99.427	95.481	102.79	93.758	101.36	98.084	95.935	104.89	96.493	95.229	101.42	97.273	89.608	105.09	94.221	101.73	101.22	101.59	105.72	101.87	95.358	96.294	98.247	95.333	93.075	102.2	99.82	95.932	96.936	105	102.83	102.27	101.18	96.575	101.28	96.363	99.712	97.302	99.456	102.52	91.56	101.43	97.013
106.23	113.09	109.56	107.89	112.33	107.45	110.83	113.38	113.28	104.16	111	107.57	107.26	114.83	104.52	109.44	110.18	108.02	109.81	115.76	109.2	108.11	110.41	110.69	111.35	110.85	112.47	110.07	112.22	108.62	107.5	104.21	113.98	106.77	110.25	112.24	112.95	107.78	107.1	109.23	110.5	115.99	106.6	106.95	111.06	112.4	108.67	106.68	105	112.92
106.4	102.71	105.98	105.72	106.42	104.31	106.05	105.35	104.27	107.17	108.77	104.11	110.92	106.74	106.45	107.36	110.44	104.11	110.6	108.2	110.48	102.56	109.52	110.89	106.21	105.54	109.21	105.5	99.007	108.65	109	111.13	110.33	106.39	108.42	112.59	102.55	113.82	108.6	106.84	110.17	106.51	107.26	105.24	103	106.43	112.66	112.27	104.82	110.33
104.11	101.94	102.28	104.54	103.48	103.79	94.453	94.482	104.23	102.51	98.125	103.74	101.56	102.1	105.25	107.1	104.55	103.01	98.725	103.89	103.6	101.73	99.508	100.77	98.988	100.93	99.577	105.1	104.58	96.151	106.35	103.61	100.42	107.97	104.77	97.861	102.36	99.978	97.986	105.77	101.51	100.13	100.62	101.17	100.1	107.6	101.57	102.03	103.67	103.49
109.03	100.91	106	110.03	102.25	106.73	110.46	105.76	107.51	108.92	103.99	107.52	103.74	112.11	108.24	103.17	104.98	100.33	101.41	104.99	111.08	101.42	108.06	103.39	112.89	98.061	99.576	104.07	107.5	103.34	102.99	106.96	99.524	105.35	104.85	101.95	108.06	104.74	108.19	108.22	99.782	107.06	100.9	106.39	101.68	107.91	102.2	108.95	107.4	109.51
105.03	114.01	112.62	112.5	110.23	115.23	105.97	109.58	113.56	106.48	114.87	106.4	108.96	113.84	113.07	108.14	103.78	110.63	113.8	112.15	110.76	111.62	111.48	108.02	108.05	112.83	110.17	113.55	117.45	106.71	108.4	114.06	107.65	110.55	108.31	106.67	112.16	111.21	115.22	116.98	116.57	107.61	108.42	110.8	112.16	108.03	116.97	110.41	116.65	110.13
94.873	101.21	105.43	101.77	93.821	98.705	97.07	99.472	100.31	100.43	94.994	106.72	96.975	94.852	94.03	103.68	101.43	95.196	100.01	104.24	97.831	95.95	97.826	97.44	98.62	96.836	101.23	101.38	98.296	97.102	100.48	95.625	97.462	98.847	95.761	103.28	106.74	95.412	96.684	97.905	96.198	96.787	97.883	94.665	98.872	95.371	93.209	101.34	94.348	98.247
105.61	104.64	107.55	98.348	104.42	115.93	107.25	107.03	111.64	108.09	104.48	108.84	96.466	107.82	109.05	113.28	107.42	108.05	101.85	109.19	106.3	105.85	106.01	109.61	109.79	103.5	107.17	105.76	109.39	104.79	112.39	106.01	106.07	105.86	106.34	106.59	106.74	102.19	101.01	106.66	104.56	106.18	103.22	105.74	101.67	101.65	109.66	109.07	107.12	107.99
106.56	113.39	108.77	109.61	101.53	109.2	108.13	112.22	108.81	110.08	106.66	108.49	106.48	112.16	104.86	104.86	103.24	113.81	101.69	110.73	110.39	101.21	106.23	111.05	105.56	110.77	112.47	106.19	110.06	111.22	109.91	108.91	106.33	107.78	105.15	112.6	112.68	108.99	107.47	107.53	104.85	109.55	115.55	107.13	115.91	109.13	105.2	110.28	109.27	105.97
108.42	109.76	108.63	105.9	110.48	108.42	106.91	104.14	109.93	99.675	114.31	105.55	108.79	108.14	107.69	112.51	104.5	109.94	100.18	106.63	112.02	112.47	109.24	101.86	99.118	111.07	104.97	104.32	109.22	109.62	105.59	107.34	104.93	104.89	103.94	105.53	106.13	107.95	103.43	108.53	107.01	105.66	103.91	106.54	112.11	105.25	105.34	105.81	108.52	101.88
105.88	109.47	104.15	111.82	111.68	100.15	104.09	105.67	107.94	106.41	107.18	105.2	111.4	104.35	110.21	108.99	105.31	106.7	110.8	110.19	100.94	109.49	105.38	103.46	102.68	109.65	106.91	106.75	102.77	110.37	102.71	98.767	109.81	108.99	108.76	114.49	110.7	107.84	108.28	105.31	109.91	117.8	107.38	110.32	101.31	106.87	110.31	106.1	110.84	107.84
108.37	107.15	105	109.45	113.8	104.45	111.09	109.05	100.15	108.44	103.47	103.82	102.1	104.94	107.19	102.29	109.48	107.76	109.78	105.69	105.2	102.67	106.5	107.03	104.21	103.66	108.75	105.84	111.21	107.85	102.79	108.42	102.66	105.08	100.37	105.39	103.72	106.92	102.84	110.93	103.81	103.63	109.86	103.96	104.32	107.71	105.23	105.45	103.3	106.65
110.16	102.44	105.09	105.03	111.08	105.7	103.71	107.41	107.32	102.25	100.14	112.12	104.1	105.43	107.99	104.71	108.43	105.44	105.82	110.42	105.51	104.06	103.48	108.05	106.92	103.18	108.48	104.14	102.31	103.74	113.29	106.06	104.09	99.629	110.21	101.92	106.53	107.26	110.69	108.01	109.8	107.26	105.32	103.79	108	99.558	107.79	107.66	104.3	102.56
106.09	108.45	108.2	107.11	107.91	108.04	111.58	108.68	113.85	109.43	110.47	105.28	106.41	108.6	112.51	103.8	108.82	107.87	104.79	109.33	98.94	100.8	105.71	108.4	113.17	111.03	106.03	113.28	108.66	106.73	108.01	105.69	109.88	108.78	113.75	102.13	107.27	108.23	108.04	111.25	104.17	107.5	110.33	107.9	108.68	109.26	104.85	106.48	108.9	105.66
106.72	110.23	108.64	108.5	109.92	105.52	102.07	104.35	106.45	109.24	102.97	99.139	111.8	106.88	109.56	103.28	106.84	101.24	101.83	103.15	107.79	101.93	106.73	108.7	102.53	105.14	98.947	103.97	108.8	103.01	111.1	104.81	110.72	102.95	102.74	104.96	106.02	101.74	106.58	102.15	108.63	104.49	106.49	102.92	103.17	106.11	107.55	109.5	105.63	109.92
102.28	104.05	100.62	99.717	102.14	98.688	107.03	98.588	103.41	101.26	101.96	100.63	99.712	100.23	106.7	104.19	108.12	99.611	100.6	101.49	103.49	93.518	97.157	99.822	100.24	102.43	99.298	99.582	102.22	105	89.711	101.16	102.27	100.68	100.46	99.884	103.85	106.14	94.476	98.401	97.302	103.88	108.39	103.19	100.88	101.09	102.17	101.08	99.362	100.66
111.15	107.28	107.78	104.22	111.03	100.04	108.75	110.44	103.66	103.57	108.38	97.918	102.43	98.419	106.78	104.92	107.45	107.94	105.13	106.15	97.375	104.19	109.56	109.72	110.18	100.48	104.68	103.74	110.45	110.48	107.74	113.56	111.26	109.45	102.68	103.72	108.79	104.92	113.65	106.23	108.22	105.8	112.33	107.47	110.91	104.15	104.36	107.03	112.29	110.99
102.73	111.16	112.19	111.25	112.67	110.12	109.69	108.96	115.91	109.56	109.77	102.54	104.76	107.29	111.54	114.3	115.3	109.4	107.37	111.35	111.74	109.65	113.41	114.06	107.81	111.73	107.6	111.89	109.74	110.49	111.03	110.11	110.82	111.09	115.01	108.18	112.19	108.89	115.33	112.04	109.7	110.35	110.39	113.65	101.88	106.12	109.87	111.15	113.64	111.08
111.21	98.604	107.86	99.617	108.6	104.33	110.22	101.95	97.673	106.22	99.015	103.95	110.09	102.77	107.07	100.29	103.31	109.08	103.16	107.09	102.56	106.91	109.55	103.79	106.27	101.06	102.4	104.94	110.45	109.53	105.07	111.64	105.94	105.56	106.71	105.12	106.53	101	105.12	106.16	109.57	102.47	112.68	100.77	105.53	105.65	107.14	104.34	105.5	108.44
101.37	109.62	98.377	106.71	110.14	103.85	102.17	104.01	107.38	108.44	107.3	107.03	108.58	111.39	106.98	107.75	110.54	107.86	102.58	104.76	105.96	104.31	114.11	106.2	101.03	109.4	104.98	110.34	109.91	111.47	106.76	101.9	106.73	105.31	110.05	105.49	109.08	107.54	107.63	103.34	110.72	109.62	103.78	105.14	107.67	107.81	103.88	106.51	102.02	99.54
114.1	110.73	107.66	108.09	110.21	108.89	107.16	110.88	107.72	112.92	113.03	109.66	106.4	106.31	102.48	107.36	109.2	112.66	108.22	104.11	105.14	103.23	109.54	105.64	111.4	109.26	108.08	110.22	108.22	102.8	112.56	110.14	103.01	112.72	109.19	112.52	103.08	107.49	109.21	107.49	102.62	112.23	109.66	113.35	107.9	111.73	104.96	106.38	103.98	104.62
105.41	102.91	108.74	103.5	106.25	107.76	112.19	104.12	106.96	109.51	106.23	110.21	105.93	108.06	107.43	107.67	110.28	109.09	110.38	100.23	107.83	109.2	100.54	104.78	100.1	107.47	112.74	106.65	104.83	106.3	104.9	107.23	100.58	112.17	108.83	102.64	110.26	105.73	103.97	110.27	103.19	100.95	107.74	107.48	104.74	109.43	109.71	105.59	101.69	110.05
101.37	108.04	107.79	107.64	103.5	99.529	109.27	104.36	102.92	103.77	106.48	108.16	105.88	116.69	108.86	111.27	102.94	106.01	102.86	110.87	98.225	104.86	110.32	100.03	107.72	104.91	110.91	108.75	107.85	104.3	111.39	111.75	103.96	102.83	109.14	108.63	103.5	107.07	106.12	104.39	102.03	105.19	109.04	105.51	107.47	104.09	107.15	106.71	110.04	100.77
99.273	100.16	98.047	101.88	98.196	105.36	100.76	104.69	103.31	108.03	101.94	95.858	104.81	99.01	98.985	104.51	102.73	100.44	108.35	99.443	102.96	98.952	100.4	109.47	98.698	106.75	98.025	98.998	102.17	96.95	102.62	97.738	103.01	108.14	97.263	105.9	110.06	105.37	106.05	101.89	101.61	99.089	100.08	102.56	99.457	104.65	95.335	102.13	102.81	105.03
108.2	102.81	113.97	103.65	107.72	110.27	108.56	104.03	110.54	112.06	102.21	109.25	107.18	107.84	108.17	114.78	112.17	109.8	110.83	113.42	110.57	105.96	105.58	108.9	108.28	108.17	102.64	112.3	101.83	108.42	107.05	108.02	107.29	105.42	112.65	102.53	108.96	108.88	107.24	106.48	107.31	108.26	108.05	106	105.2	108.13	110.49	102.74	109.16	108.53
106.66	101.77	104.61	110.82	111.42	105.03	108.21	103.43	107.09	105.64	106.06	105.96	102.37	102.22	108.49	107.92	108.03	108.32	103.24	111.79	103.32	99.888	101.85	102.74	105.8	107.16	100.56	103.92	106.36	95.464	108.18	103.52	105.76	111.79	106.48	104.48	102.44	110.41	111.54	104.84	105	101.95	106.33	98.039	106.95	108	100.56	105.84	106.39	106.29
101.4	99.944	98.083	95.643	100.62	99.01	104.02	97.934	103.22	92.965	99.899	106.49	102.28	100.8	102.52	102.35	100.07	103.05	98.013	103.16	96.198	104.48	103.76	102.22	104.26	101.3	98.993	99.389	102.58	101.56	105.29	106.88	100.77	101.03	100.17	104.1	102.02	99.291	110.05	102.69	96.771	104.59	104.73	98.668	91.229	101.4	102.11	103.16	101.85	96.722
108.08	109.33	105.8	105.73	107.67	106.17	108.63	109.89	106.23	109.78	103.31	114.23	103.11	108.5	109.26	114.5	108.93	109.37	106.52	110.99	105.61	108.23	109.49	107.18	107.5	121.59	114.93	116.85	107.96	106.02	105.69	110.72	110.99	100.17	111.11	106.95	107.38	105.2	112.96	108.52	110.83	109.64	106.85	112.87	107.22	108.02	108.19	110.17	107.79	108.67
108.52	104.46	112.11	109.17	110.16	112.1	113.17	107.23	100.92	108.65	107.15	100.17	112.67	111.89	107.69	99.745	106.39	102.49	113.19	105.76	108.65	108.66	111.91	115.07	112.53	109.94	113.45	108.55	112.8	107.24	100.46	110.64	108.85	108.67	100.48	111.12	101.33	115.56	106.65	108.56	111.1	110.64	106.24	108.06	106.54	111.84	110.73	109.48	108.96	117.41
101.26	104.04	105.8	106.41	101.71	104.03	114.71	107.05	107.42	105.36	102.55	98.233	108.46	102.76	105.37	106.32	103.84	103.42	108.8	100.84	107.39	104.16	102.83	100.83	104.08	112.58	109.68	107.62	102.95	104.89	99.696	106.23	104	101.89	111.47	100.69	104.38	107.33	108.35	101.96	100.63	104.27	113.15	102.84	109.49	110.46	103.75	108.3	103.94	102.08
101.82	102.21	103.86	112.08	108.07	111.61	109.8	107.01	106.14	113.16	111.25	110.43	103.75	108.55	110.81	114.8	107.6	113.32	107.22	111.52	116.01	101.72	109.59	103.89	101.55	111.65	112.81	107.58	107.87	104.03	104.13	108.14	108.33	108.66	110.35	109.05	109.6	108.64	109.38	108.79	98.296	100.06	113.89	104.04	112.43	108.36	113.4	110.27	108.17	106.33
100.98	96.103	103.37	106.12	104.72	102.45	106.17	103.75	103.54	104.39	102.57	101.08	107.33	104.49	98.932	101.99	103.97	109.96	108.21	103.83	106	100.84	102.11	102.9	109.97	98.949	99.499	103.51	107.45	105.92	98.39	101.53	104.36	103.32	100.86	102.94	105.26	100.98	106.95	103.66	104.26	100.44	104.25	100.38	112.32	102.49	101.57	103.36	108.06	95.986
108.6	103.2	107.17	109	110.5	107.26	98.016	103.44	104.52	107.64	103.79	110.95	106.65	103.04	110.06	105.13	104.24	110.88	102.43	104.65	104.04	97.283	112.71	102.62	104.52	104.93	106.02	108.09	106.16	103.89	104.36	109.07	104.33	110.44	107.19	107.5	103.75	109.41	107.24	100.55	104.11	103.29	102.31	100.24	107.39	105.25	102.55	102.87	108.39	110.93
99.215	93.611	95.178	90.906	100.31	99.486	98.508	111.66	98.567	97.905	100.28	100.92	98.05	98.399	96.522	99.869	98.217	97.931	95.313	95.792	100.35	94.337	100.8	98.485	92.688	94.292	100.37	101.99	105.99	88.076	96.506	95.505	93.404	99.886	102.43	99.57	100.53	96.806	93.082	99.004	93.741	103.22	98.198	102.91	93.509	105.47	98.175	99.978	101.03	96.283
108.1	106.78	107.98	110.88	112.32	106.37	108.65	106.52	105.44	110.11	108.17	105.96	104.78	108.68	113.64	110.35	102.16	102.36	105.33	104.95	110.79	111.12	103.44	106.75	112.6	109.27	111.05	105.16	108.49	110.43	111.3	111.8	114.68	110.86	107.45	109.22	104.74	104.4	108.67	105.34	107.75	107.64	109.26	106.3	113.96	108.56	108.93	110.13	107.43	104.53
106.6	105.7	103.54	106.06	110.05	103.77	96.829	92.95	102.88	105.33	107.73	103.88	98.763	103.68	105.12	103.96	109.49	104.1	102.99	106.93	107.04	102.54	99.991	104.03	106.62	102.95	98.911	106.43	102.86	104.69	103.12	103.08	101.03	95.654	97.6	104.94	104.32	100.37	99.919	102.89	103.93	101.54	94.726	98.774	104.87	100.21	102.73	99.755	101.27	102.4
107.5	107.97	106.64	111.07	106.39	110.76	106.63	104.53	104.55	103.31	102.7	108.58	110.96	102.18	106.38	113.98	107.38	109.39	108.91	113.17	114.25	107.04	109.01	111.94	113.88	108.85	107.93	108.61	109.2	107.91	102.39	103.51	111.95	106.12	104.08	109.75	106.6	103.44	110.27	108.46	107.56	109.16	112.5	107.67	103.91	107.68	109.12	101.39	107.99	105.99
105.65	111.78	110.5	103.38	112.77	109.88	104.47	109.81	110.44	103.36	114.37	108.35	105.14	107.92	109.58	111.18	102.86	109.3	112.13	112.51	103.87	108.01	107.59	111.48	103.89	105.61	105.98	106.49	111.15	107.45	107.72	111.44	114.31	107.87	107.25	112.77	109.46	105.8	103.97	113.93	104.14	107.17	101.61	111.85	107.3	109.56	102.28	112.04	107.28	109.7
110.66	107.7	108.73	107.62	109.73	104.48	101.85	113.42	107.86	106.35	104.29	109.98	107.03	104.12	109.71	110.08	109.52	111.53	105.22	108.1	106.17	109.05	111.78	107.56	105.01	108.61	104	106.34	103.44	111.94	109.65	105.53	101.61	104.85	104.96	111.44	111.92	114.18	109.33	98.328	114.7	111.31	108.81	109.1	114.4	110.01	108.73	105.68	109.84	111.01
109.69	102.66	101.15	105.21	101.39	108.55	99.155	109.03	99.362	108.81	106.11	106.86	105.46	108.3	109.79	102.89	106.33	108.36	107.71	101.16	105.05	109.55	103.64	97.626	107.68	100.19	105.97	105.32	105.45	103.7	109.62	111.15	106.28	100.64	104.39	106.34	107.86	102.88	108.47	107.66	100.2	108.35	102.65	108.15	106.7	102.79	104.69	114.59	103.87	104.01
95.695	98.083	95.252	92.097	98.894	96.832	99.688	103.19	96.762	96.504	104.29	100.86	96.387	97.22	100.54	98.93	98.318	95.546	95.465	91.953	101.03	97.844	98.768	96.224	94.802	98.581	98.354	107.46	94.239	95.324	100.4	102.98	97.931	105.74	92.796	99.119	103.87	95.696	98.563	95.196	96.84	92.62	96.822	95.084	100.45	95.224	100.11	92.286	91.18	100.61
100.5	96.695	105.79	102.69	96.992	102.96	103.51	102.14	92.46	102.12	104.55	101.13	99.267	100.3	96.448	104.54	99.458	96.596	99.588	106.28	97.712	101.57	102.78	93.379	104.06	95.596	102.11	102.71	103.08	99.081	98.12	100.83	99.32	97.81	98.895	97.368	100.84	98.81	100.94	97.422	104.94	101.54	104.18	100.43	102.48	90.581	98.717	101.39	96.555	99.589
110.37	108.37	107.93	113.69	104.92	105.4	106.53	104.54	101.49	113.08	110.94	114.22	108.28	112	104.1	105.32	105.62	109.21	106.47	109.48	105.3	109.54	104.9	110.88	114.6	108.99	106.23	113.08	109.5	110.21	105.03	110.06	104.77	109.22	102.25	105.37	112.06	95.957	109.4	112.72	109.05	114.6	105.01	103.11	101.65	109.19	111.31	108.04	110.99	107.82
105.93	108.4	102.16	113.05	108.19	106.68	111.97	110	102.43	103.92	99.707	105.97	104.86	103.66	108.93	107.12	104.66	108.71	112.97	107.69	103.84	109.96	103.4	109.27	107.52	102.74	103.58	107.26	109.04	106.67	101.74	101	108.69	104.54	105.32	102.97	108.58	104.41	103.66	106	108.08	107.91	111.57	105.8	106.33	107.3	105.24	107.7	112.29	106.62
98.105	109.79	108.36	109.22	105.91	111.66	106.29	106.23	107.71	109.91	108.8	110.2	110.33	106.61	108.04	107.35	102.6	105.04	113.23	104.82	106.5	111.37	103.75	112.78	111.58	103.55	106.96	105.58	104.7	104.62	100.24	104.17	105.85	113.6	110.23	106.15	105.47	102.34	103.17	107.64	104.99	112.73	106.49	106.19	108	108.42	109.06	110.67	106.59	113.81
110.15	108.61	108.98	107.61	105.37	106.01	112.94	106.19	109.67	106	112.66	106.26	104.6	100.13	107.4	102.53	103.35	108.57	113.35	104.61	107.5	110.79	110.83	104.75	106.63	110.62	111.12	106.47	108.64	103.77	114.12	112.8	105.57	103.44	108.7	108.41	108.28	103.68	115.52	103.47	110.56	111.01	110.36	110.87	107.68	112.12	105.4	110.62	103.81	109.21
104.11	101.93	104.31	107.44	101.59	103.25	107.21	105.25	99.029	102.98	103.36	105.29	101.48	105.11	107.06	102.17	102.76	105.34	98.499	101.49	105.36	108.78	98.01	102.36	99.425	95.357	100.11	100.25	109.77	98.747	99.174	100.17	104.58	100.86	100.95	99.632	97.499	105.48	106.61	104.91	101.41	108.61	102.16	102.07	102.44	98.47	95.478	105.28	104.72	98.835
98.752	104.91	99.418	102.78	98.912	100.7	100.55	103.53	107.05	99.05	100.72	103.64	99.234	108.71	100.43	98.475	96.97	103.52	103.77	98.884	103.08	106.69	94.848	103.46	101.03	94.226	105.87	94.903	105.74	104.23	102.33	102.88	101.03	100.21	103.75	105.04	97.61	103	95.613	102.41	99.959	101.68	100.1	92.066	106.45	98.539	100.98	100.36	95.785	100.19
104.47	107.46	105.2	105.39	102.66	115.47	103.15	105.14	101.41	107.15	103.67	101.62	107	106.82	110.16	105.71	105.82	108.12	106.58	104.83	111.48	104.32	105.24	97.299	104.09	100.22	103.43	103.19	104.91	102.21	103.34	98.311	112.38	104.46	104.5	110.1	106.95	106.23	106.63	105.96	108.19	103.29	111.19	106.11	105.8	103.46	109.17	105.17	105.68	102.94
90.472	95.477	105.12	99.647	92.838	98.133	101.98	98.207	100.85	99.038	97.298	96.048	98.782	97.501	101.28	104.52	100.58	94.994	99.158	104.09	104.13	97.4	90.797	96.023	96.802	101.25	99.473	96.891	101.02	98.59	103.93	96.722	94.408	97.497	101.48	97.33	94.27	94.701	94.483	92.79	99.084	98.571	97.526	98.343	95.92	97.753	95.542	101.89	101.02	95.339
109.33	106.56	105.21	108.33	106.07	113.13	108.89	103.14	106.74	113.42	111.9	111.17	110.32	106.68	106.97	111.89	110.29	104.66	108.85	103.94	110.62	106.96	114.5	103.09	111.18	109.42	104.74	112.99	105.44	107.31	106.47	107.45	111.57	109.96	108.66	109.88	104.29	104.28	109.08	103.83	110.36	104.03	109.3	104.41	112.72	104.64	106.23	104.29	103.23	112.01
104.24	108.81	107.63	117.13	113.54	110.05	109.24	102.13	108.35	119.5	104.97	110.83	110.03	104.53	105.06	111.41	109.58	108.62	113.73	114.06	110.56	110.07	111.87	110.09	110.44	117.49	111.94	114.03	111.86	103.11	105.4	105.06	112.42	106.55	107.87	101.33	112.28	108.67	111.84	111.8	106.51	104.92	108.2	108.53	112.37	103.01	106.55	108.02	103.87	116.69
105.96	109.81	101.61	99.551	107.28	113.9	109.19	108.59	104.79	107.34	103.03	106.03	107.54	104.95	115.92	106.74	106.52	104.88	101.9	105.14	110.44	109.48	106	103.81	105.35	107.04	111.62	107.31	115.95	106.41	110.83	97.777	109.65	105.7	107.25	109.38	100.12	104.13	103.08	108.97	106.91	107.35	105.48	109.11	103.57	106.97	108.38	110.09	113.84	106.27
93.54	96.958	96.302	104.23	103.05	99.165	100.8	98.277	102.36	100.13	97.89	101.56	95.233	98.56	98.257	95.848	95.344	98.895	101.39	96.002	103.55	101.09	101.94	100.42	99.915	94.17	95.261	95.353	96.591	97.763	97.081	97.298	100.04	94.769	98.74	101.35	98.693	92.868	97.077	101.81	100.72	101.64	95.185	94.577	99.303	92.25	108.01	102.97	92.613	99.874
106.01	104.91	99.405	105.51	105.2	107.35	107.02	106.98	106.1	106.78	104.08	109.7	104.07	108.4	106.49	104.03	101.9	105.22	105.03	102.66	110.87	100.22	109.8	103.14	102.98	100.17	102.09	102.68	104.54	98.207	106.42	106.26	103.34	108.1	105.88	110.26	104.33	111.51	104.18	101.42	100.2	106.79	104.8	100.72	111.18	104.22	102.52	105.79	104.67	102.88
105.69	104.96	101.5	106.05	101.68	100.89	103.54	108.03	103.53	107.44	110.72	106.34	104.59	105.25	103.03	104.78	101.31	107.9	102.66	112.95	99.826	106.84	110.15	104.04	107.27	107.63	111.98	101.96	106.84	107.07	114.81	107.26	111.33	103.82	104.99	101.08	108.15	104.83	106.31	113.01	107.42	108.81	109.69	106.54	106.26	103.58	103.23	102.97	110.48	102.87
101.34	101.72	108.61	97.327	90.479	99.638	104.2	101	100.91	99.473	104.15	103.54	97.045	103.09	98.342	100.46	95.04	99.934	96.954	103.83	100.34	102.56	97.009	103.38	103.33	102.74	104.74	97.015	103.39	105.42	105.34	96.964	101.62	103.78	98.08	101.85	101.88	98.952	101.55	109.27	104.52	97.835	98.797	101.87	102.1	95.077	103.47	100.95	99.189	98.912
108.48	105.29	106.29	109.16	107.88	112.05	107.19	104.53	109.67	106.49	109.22	112.02	111.86	106.96	106.99	111.19	105.2	109.8	105.72	109.25	101.74	106.52	106.21	112.66	110.56	108.95	110.11	116.63	103.89	110.41	111.95	106.96	103.7	106.87	110.79	103.49	106.16	103.3	109.46	113.04	108.27	105.15	110.17	107.69	106.87	103.54	111.32	104.72	111.14	106.14
117.78	110.59	107.52	109.18	109.62	108.58	110	109.87	114.22	111.42	104.27	108.72	106.27	107.65	105.59	113.47	119.28	109.21	108.08	110.89	111.64	110.65	111.03	112.07	109.23	111.18	105.39	108.41	114.2	111.69	108.24	112.99	115.5	112.13	112.15	112.31	105.72	111.24	107.86	106.67	110.86	108.54	114.38	109.66	113.5	108.14	107.05	110.65	111.82	107.71
108.29	105.21	108.4	102.79	106.14	102.32	111.29	102.96	111.45	105.88	106.76	104.95	103.12	106	108.16	104.62	104.75	108.7	104.78	102.29	112.79	105.62	101.79	104.27	111.44	106.36	109	106.05	106.43	106.55	107.44	105.25	104.44	111.7	109.89	106.08	101.46	110.62	103.91	99.489	110.82	103.81	102.49	109.02	107.22	105.39	110.65	104.5	98.085	108.53
91.462	104.19	98.891	97.395	93.284	98.858	100.6	95.253	95.806	91.763	94.668	98.687	97.077	98.242	97.031	91.902	97.746	99.251	101.22	98.612	99.505	93.711	94.916	99.301	96.384	100.09	101.4	96.809	103.92	92.656	100.85	103.95	89.928	93.703	103.15	94.636	97.128	99.84	101.92	92.47	99.404	100.21	98.527	96.532	99.525	97.663	102.05	97.632	105.22	100.33
104.81	107.48	110.41	115.55	107.52	104.48	107.57	108.8	112.02	106.86	105.83	105.22	112.49	103.55	103.15	104.72	111.71	104.92	106.06	107.89	108.45	103.42	104.47	101.94	111.72	109.81	107.37	107.62	101.81	103.96	107.16	109.89	105	104.51	106.68	108.3	106.09	106.76	101.79	102.59	107.8	102.41	102.38	105.73	107.95	109.71	112.03	103.62	111.74	107.39
108.67	107.52	108.51	105.09	106.91	101.9	103.5	109.17	105.05	106.04	107.18	103.9	106.28	105.69	109.32	112.07	102.83	111.88	114.31	105.82	107.55	102.42	112.23	99.84	104.3	113.29	109.81	106.87	107.13	108.05	105.56	98.258	106.32	105.23	105.29	108.2	104.9	104.35	111.82	105.45	107.53	103.36	108.29	101.7	115.79	105.1	104.1	112.41	100.56	111.55
108.35	109.09	116.16	108.47	111.43	109.85	111.74	109.63	110.74	113.86	107.38	114.77	105.42	110.37	108.16	110.52	111.44	114.18	108.49	109.28	115.46	110.79	110.08	112.01	110.4	109.7	112.27	109.24	109.21	110.9	116.3	112.14	110.97	106.2	107.71	117.08	113.69	107.25	118.16	104.8	106.73	115.46	111.27	106.77	109.71	115.34	112.09	114.71	113.57	108.54
100.72	105.43	93.441	99.39	104.12	97.891	104.94	98.087	102.23	101.57	98.902	101.46	95.445	100.94	96.403	95.343	97.801	90.825	99.655	101.03	98.994	95.493	96.415	93.336	101.81	97.778	103.21	98.623	94.776	98.993	100.71	95.922	96.139	97.546	99.146	99.851	89.543	95.26	104.08	96.912	100.8	101.11	94.752	94.46	96.04	98.112	101.77	100.34	99.719	96.214
98.645	98.507	97.256	102.35	96.684	99.7	100.61	96.906	96.985	103.42	96.706	99.08	97.174	93.368	97.814	97.557	96.252	105.3	99.399	94.704	96.267	102.55	96.685	93.829	95.176	100.02	96.864	95.734	90.828	99.537	96.044	95.671	99.069	98.696	94.74	99.555	97.665	88.763	97.59	100.92	92.368	97.964	96.021	98.485	100.04	100.38	98.055	100.67	98.893	96.337
101.18	106.24	105.43	103.6	109.57	101.76	103.56	102.68	98.991	109.42	103.62	111.92	113.06	110.93	108.12	99.822	106.24	102.99	97.611	105.02	109.29	107.35	105.79	110.55	101.37	104.56	107.43	98.924	102.42	104.07	101.61	104.26	108.99	105.17	110.67	107.39	104.64	110.76	107.12	112.41	114.09	113.29	104.11	108.32	103.54	101.55	101.76	109.17	102.06	103.09
106.84	114.32	110.24	101.6	109.15	108.11	105.98	104.36	102.91	112.17	107.19	112.9	105.36	107.36	107.16	108.04	106.66	102.23	108.07	100.41	106.43	104.58	101.76	107.96	110.86	106.84	108.67	107.28	103.62	107.13	100.93	98.093	106.54	102.26	109.75	109.02	102.47	96.802	106.79	107.27	105.4	105.84	109.39	111.07	104.56	109.03	106.92	106.83	107.96	105.05
106.66	110.54	110	107.01	112.54	109.22	104.9	106.9	108.17	105.86	110.3	107.01	111	114.6	105.03	105	108.42	108.96	106.97	102.5	111.5	105.95	109.45	104.35	109.84	109.8	112.97	110.19	107.09	104.39	110.63	105.35	105.88	106.75	98.259	114.27	111.56	106.44	114.58	108.25	111.12	107.81	109.3	105.71	100.9	110.7	107.89	110.42	106.59	104.81
111.85	110.32	105.09	111.93	104.73	107.9	109.41	109.02	102.57	106.62	108.31	104.18	106.96	107.09	104.92	103.38	104.63	110.21	110.5	108.64	111.94	109.27	104.51	112.12	104.07	106.2	109.73	105.2	109	107.28	108.41	103.29	104.75	103.21	109.11	104.59	115.47	106.7	102.64	110.22	114.33	112.26	105.29	105.14	105.77	109.75	110.95	112.9	106.89	104.8
93.956	96.282	99.707	102.46	101.37	96.003	97.207	98.994	101.19	93.05	99.494	100.09	93.908	101.32	102.78	94.992	105.22	95.274	98.352	94.519	102	96.969	102.42	93.922	92.798	102.56	97.869	102.7	96.632	94.976	94.473	102.13	100.79	98.35	98.702	102.75	95.18	99.932	93.653	102.58	98.298	103.58	102.54	102.99	98.219	105.28	101.15	92.841	92.234	102.39
96.069	101.55	95.272	102.05	100.83	91.776	95.771	96.18	101.15	105.25	100.01	99.859	92.824	100.9	99.34	99.149	95.414	98.028	102.54	98.889	95.232	96.425	95.111	96.378	101.31	100.52	99.34	99.063	100.26	94.114	95.988	96.942	99.304	96.421	93.981	95.712	103.76	98.025	93.351	101.05	99.514	93.388	99.653	97.16	99.346	97.654	96.783	98.858	101.4	100.93
93.433	101.8	99.873	102.35	93.802	100.37	99.44	103.54	100.04	100.04	96.308	99.434	93.596	96.891	93.517	93.799	96.001	100.06	100.51	101.98	102.58	98.304	101.78	99.413	93.124	96.204	95.521	91.661	102.04	97.703	90.575	95.167	103.41	94.576	100.33	93.844	101.15	96.622	97.541	98.381	102.43	102.18	107.99	97.437	99.641	95.849	101.79	104.46	98.629	106.06
96.131	95.309	102.67	101.7	102.05	101.64	99.427	95.199	97.961	94.862	96.661	103.87	105.11	93.617	98.326	97.24	95.081	102.18	102.1	95.971	104.32	104.1	100.6	105.24	105.1	94.426	92.569	97.544	95.612	102.26	98.948	96.138	95.817	95.09	101.99	97.707	99.554	96.074	101.46	91.549	96.311	102.75	98.677	97.265	102.82	96.863	95.973	101.27	98.979	89.994
107.71	107.28	107.09	99.068	106.57	107.36	107.72	109.45	104.82	102.31	107.7	102.17	104.1	105.37	105.15	105.31	102.04	101.23	103.31	109.29	105.85	103.66	105.04	103.98	102.86	107.31	108	104.55	98.759	109.9	97.857	109.47	107.24	99.648	103.95	101.2	107.15	99.963	108.33	107.64	108.39	108.06	106.39	110.01	108.69	105.02	111.3	103.08	103.96	104.84
107.45	104.39	105.11	110.18	108.2	109.5	98.738	105.95	106.39	102.93	111.03	105.48	105.98	106.9	105.48	109.3	109.41	107.71	105.26	101.27	109.31	104.5	106.05	107.43	108.15	102.03	106.76	106.38	104.43	109.56	108.95	110.16	106.13	109.24	103.63	104.41	107.8	108.24	100.53	104.64	109.25	106.58	99.971	110.36	101.28	105.1	104.85	111.69	104.43	99.408
100.13	100.15	105.17	99.919	103.6	102.11	99.098	99.495	102.98	99.665	102.37	101.89	104.42	101.12	95.724	96.778	102.46	98.014	93.312	99.721	101.22	100.4	95.901	96.154	98.64	98.384	96.269	98.154	98.236	95.402	100.38	98.77	99.359	103.6	102.12	100.1	94.998	95.97	99.658	100.89	98.937	100.99	105.47	105.26	103.08	104.28	103.95	100.31	106.81	98.137
107.24	106.74	98.628	104.84	106.22	108	105.14	103.66	108.08	104.8	103.29	104.97	110.14	102.78	97.992	106.74	105.67	106.8	102.79	104.63	104.1	103.5	106.45	107.01	102.03	104.41	101.29	104.52	104.41	107.05	106.65	105.52	106.62	110.67	103.3	101.52	110.68	108.53	105.79	109.9	104.02	106.5	105.46	108.48	105.28	105.48	103.86	107.11	110.92	104.78
103.07	105.88	101.09	101.28	93.467	105.23	104.24	102.98	96.521	101.43	101.4	101.85	94.444	103.74	99.764	104.63	101.29	98.057	100.73	105.05	99.844	100.66	95.699	102.81	106.58	100.23	99.931	92.329	102.86	104.34	101.62	97.263	97.652	98.398	101.97	105.16	96.273	102.6	98.489	95.145	99.637	98.805	96.237	101.17	96.592	101.23	108.76	99.147	97.71	102.19
103.59	108.08	113.24	108.04	110.53	115.95	105.04	102.06	107.32	108.89	110.38	111.73	106.63	105.15	103.39	106.84	107.44	101.31	108.52	107.58	103.02	106.82	110.02	102.45	109.62	113.69	101.98	110.49	111.28	107.52	107.89	104.39	108.99	107.83	111.6	113.03	110.66	106	108.61	107.89	109.07	104.17	108.11	110.15	112.46	110.2	106.75	106.69	108.78	107.2
96.509	99.122	100.49	99.883	103.61	100.56	97.787	97.469	98.493	93.088	96.979	100.86	103.35	103.53	95.251	100.96	99.325	94.462	99.806	104.06	98.22	103.89	96.725	94.617	99.426	98.578	100.08	92.082	100.45	94.867	94.231	94.043	102.36	96.271	97.263	101.03	101.63	102.84	91.492	99.248	93.819	98.532	94.74	101.53	102.48	97.272	98.257	98.876	102.23	96.602
102.16	105.92	106.15	110.14	110.24	101.24	107.62	103.9	109.11	108.15	105.59	104.66	103.03	106.82	111.4	108.8	106.99	115.55	104.33	111.33	109.32	103.66	109.81	108.91	103.33	111.46	100.47	102.54	108.35	103.28	100.65	102.96	106.48	105.36	102.98	105.86	105.03	102.44	97.85	104.01	104.18	109.81	100.65	103.87	105.3	109.02	106.81	104.12	105.97	108.58
96.04	97.795	99.26	92.746	96.835	102.24	98.919	98.33	103.09	101.49	95.167	94.997	91.975	99.177	97.404	102.26	102.22	96.5	91.509	100.88	97.244	103.38	95.7	98.095	98.879	96.365	97.154	99.585	98.537	98.618	98.011	94.997	103.55	95.596	92.864	92.818	102.83	103.29	97.918	98.809	99.679	98.211	98.458	101.27	95.695	97.633	97.179	102.39	95.034	101.79
105.13	104.7	101.44	101.46	102.54	106.88	103.15	105.01	104.9	105.43	109.09	107.01	105.62	105.78	107.16	107.4	105.52	102.98	105.06	109.11	107.07	106.5	104.04	107.64	105.97	102.12	100.49	105.42	104.64	106.87	103.33	98.73	104.55	99.32	110.66	103.79	106.87	108.16	103.52	110.92	107.5	101.85	96.396	110.46	107.17	104.04	103.02	105.8	110.48	105.65
106.12	105.79	106.1	107.07	101.51	105.48	108.36	106.68	104.85	109.38	107.93	109.77	113.66	104.57	111.11	104.67	111.23	101.44	106.45	106.6	106.16	111.07	110.83	104.1	109.65	101.24	110.5	112.15	106.99	115.74	109.23	109.57	109.74	105.8	104.79	108.6	113	103.67	105.71	111.7	110.71	110.4	106.33	110.6	102.71	110.51	107.52	112.8	112.29	106.67
105.46	107.07	106.22	104.85	101.05	116.08	107.74	102.38	108.91	102.79	106.05	106.29	111.58	111.59	103.09	105.93	103.65	112.82	107.52	108.9	104.95	107.3	102.08	104.92	106.54	107.3	105.73	104.57	106.31	107.23	104.68	102.05	101.88	102.54	106.22	110.89	109.28	102.54	104.47	103.6	107.26	107.59	106.64	109.96	103.99	103.93	100.38	104.12	104.44	108.45
101.72	104.94	107.72	103.53	106.57	107.58	102.82	104.14	102.59	106.6	106.42	105.78	105.49	113.76	99.911	104.62	106.5	111.55	104.9	104.79	109.83	105.13	104.26	108.39	103.01	104.06	101.01	113.62	108.17	103.24	101.4	103.81	107.48	108.21	107.85	101.37	112.85	112.37	108.65	101.72	107.74	106.76	104.69	104.55	101.03	107.02	107.21	106.52	105.54	107.83
116.85	106.75	106.35	102.91	116.43	107.47	106.41	108.02	106.44	104.57	110.17	103.14	107.3	105.36	104.21	98.438	110.53	109.89	107.31	105.45	101.77	108.83	108.27	106.77	106.1	108.12	106.97	101.51	103.61	107.93	105.46	109.47	108.66	108.8	104.84	103.22	109.85	105.75	109.15	112.71	114.42	107.44	104.34	101.86	107.43	104.06	108.5	108.88	106.1	112.24
107.74	106.42	106.48	107.66	102.66	112.9	104.67	102.06	109.9	106.71	110.06	109.18	102.88	102.24	104.15	107.18	106.4	112	104.18	108.12	105.72	108.55	106.29	104.9	108.38	100.92	105.51	98.212	107.79	106.74	110.51	103.67	101.26	109.35	106.15	104.79	107.61	98.871	111.1	104.62	109.03	107.11	103.77	105.84	106.96	105.48	109.32	106.15	110.8	111.1
106.71	111.49	103.9	104.26	112.29	108.42	100.42	109.81	104.04	106.58	111.05	106.76	107.44	107.17	110.51	110.65	103.91	108.09	105.8	107.4	109.2	110.86	105.79	108.34	117.43	102.06	107.34	116.26	112.58	111.88	114.15	109.45	108.84	110.16	107.6	104.26	107.1	109.39	110.11	109.92	105.99	102.62	113.01	114.92	103.29	105.76	112.57	110.44	101.42	104.7
101.63	97.627	99.226	102.25	95.949	101.56	101.97	100.3	95.644	96.267	96.824	96.697	94.569	95.483	104.54	103.18	99.564	91.558	96.74	99.441	94.292	97.624	97.719	97.719	89.488	100.22	102.34	95.602	94.448	93.955	101.8	99.367	95.372	94.577	102.2	97.356	101.99	98.826	98.482	93.004	92.883	96.679	96.248	99.015	102.37	103.49	100.61	102.86	99.634	101.14
113.41	104.5	104.05	106.99	105.62	107.26	111.12	108.13	106.59	99.425	107	103.12	106.59	116.69	105.04	109.01	106.57	105.8	112.76	106.62	105.1	109.18	108.73	112.3	105.49	103.61	102.19	108.9	114.39	105.77	108.91	103.96	108.55	109.42	105.93	108.16	106.73	112.11	109.61	113.57	104.42	109.08	106.25	108.29	105.73	109.89	101.37	104.59	111.04	105.71
109.31	107.13	103.21	101.2	105.44	100.72	107.03	105.73	102.21	107.57	105.58	111.49	105.14	108.2	108	112.35	102.09	105.62	103.97	109.26	106.62	106.6	111.99	104.45	109.82	100.77	103.94	109.04	103.26	101.65	103.13	103.19	104.62	108.87	113.08	104.7	110.32	98.497	108.27	103.07	103.79	100.73	106.28	98.27	108.87	104.79	105.44	105.85	111.55	102.69
104.73	108.77	110.59	106.32	106.86	107.02	106.18	102.72	109.05	110.21	105.97	112.5	109.62	107.94	99.96	106.49	107.11	111.37	100.01	106.62	102.61	110.41	108.75	106.35	102.62	107.8	105.9	109.26	107.34	111.93	105.13	104.96	108.26	115.37	103.43	106.31	110.85	110.16	109.95	103	109.92	104.96	102.99	104.77	102.91	105.61	110.74	107.36	108.71	100.89
105.57	98.395	106.15	112.29	105.38	103.1	110.56	109.46	108.44	106.77	102.82	108.05	104.57	102.05	102.44	101.8	109.84	111.84	107.81	105.08	108.95	105.04	104.75	111.52	100.55	104.38	112.59	100.32	107.38	108.61	109.12	110.31	107.06	101.39	102.28	107.98	109.68	106.85	109.52	110.65	106.11	109.39	108.9	108.59	107.98	100.35	112.1	103.59	101.01	106.61
103.59	103.48	114.06	108.4	106.74	113.19	99.313	106.57	110.3	111.23	109.11	113.64	112.05	116.64	108.39	111.39	110.07	105.94	110.02	108.51	110.77	109.84	106.5	111.6	111.15	111.38	102.3	109.93	110.23	113.84	109.55	108.22	116.55	110.27	108.18	108.66	114.57	111.21	110.35	98.572	111.27	108.64	111.76	107.5	103.78	103.72	113.36	105.75	108.64	105.68
105.67	105.14	107.33	101.76	107.44	110.36	109.82	105.51	108.26	104.81	105.58	103.87	103.73	102.16	109.29	108.96	106.45	103.61	104.77	110.22	107.84	103.33	111.06	105.13	103.36	104.75	107.95	108.34	105.04	105.36	108.8	106.59	103.05	107.74	108.58	104.95	107	107.08	105.95	108.33	103.23	102.12	104.56	112.24	104.62	106.47	108.75	108.46	107.34	106.98
104.67	100.49	108	100.89	108.59	111.43	113.81	109.7	108.6	107.45	105.84	108.07	106.5	107.76	113.33	101.72	111.34	108.18	105.83	106.06	110	104.8	105.63	107.48	107.73	110.6	104.88	99.476	101.02	104.6	111	107.14	103.88	108.69	103.55	107.09	109.25	104.98	107.16	110.04	104.06	111.54	103.04	105.99	107.67	106.27	101.91	103.31	102.48	107.19
102.91	99.445	99.41	105.38	101.45	100.31	99.475	99.979	103.46	102.5	106.05	102.25	103.68	106.31	109.69	107.28	109.54	105.48	99.456	105.62	102.29	100.8	100.44	103.4	104.22	99.424	98.853	105.71	99.156	105.35	97.95	100.42	105.51	102.82	105.69	107.44	97.023	98.154	95.91	106.96	108.52	97.948	105.41	102.67	99.886	108.54	103.15	110.23	99.584	104
106.07	106.71	104.94	103.29	105.59	107	108.99	114.19	105.31	108.44	99.855	107.41	105.82	113.64	108.3	105.68	107.13	114.41	107.88	102.54	107.31	109.89	105.92	103.88	103.04	109.15	108.39	102.16	101.71	101.42	108.42	103.86	109.35	108.05	105.81	109.45	103.16	105.02	108.31	105.19	101.66	108.06	107.38	108.44	108.54	103.97	107.24	110.6	100.31	108.43
107.62	102.79	108.69	106.56	106.31	114.58	108.66	102.11	99.026	102.05	104.51	104.84	100.35	106.78	105.3	108.96	102.59	104.57	106.53	99.868	102.71	104.7	108.31	106.39	109.56	110.76	113.55	117.36	102.57	107.09	109.39	105.04	106.85	107.62	104.89	104.55	112	106.87	106.13	100.1	103.34	110.23	106.89	114.43	106.98	109.48	106.29	107.06	109.8	110.17
118.68	110.75	106.75	108.87	109.09	114.45	110.24	110.36	111.39	114.76	106.26	114.79	110.16	112.84	108.88	113.03	115.6	114.28	111.63	108.55	108.3	106.4	115.99	111.33	112.29	105.23	113.73	114.01	110.59	110.52	109.96	110.27	118.06	112.35	109.92	106.43	111.02	109.92	112.99	111.22	109.88	117.79	112.76	107.65	110.35	106.88	116.19	106.15	111.45	114.6
103.49	100.33	96.199	107.78	95.967	101.81	98.554	103.95	99.242	98.326	96.685	101.32	101.22	99.585	94.855	99.704	96.429	97.43	102.27	96.053	108.08	100.35	98.774	99.534	105.01	100.17	101.56	97.379	103.77	100.92	101.89	102.09	104.19	98.401	96.279	103.79	100.17	103.66	98.872	98.546	98.112	103.06	100.13	100.73	100.13	100.49	96.115	104.22	101.76	104.03
102.82	105.44	109.09	102.02	108.05	103.78	105.58	106.24	101.94	106.11	100.56	107.44	104.56	98.82	99.422	102.63	103.33	109.95	112.53	105.66	106.61	100.73	103.97	99.448	102.83	102.84	105.95	103.73	108.19	107.6	103.03	112.05	106.53	108.9	110.03	115	108.16	109.9	108.94	108.31	106.74	106.89	105.85	107.78	101.45	107.71	104.09	106.69	114.84	107.33
104.93	99.135	93.754	101.7	97.115	104.66	100.32	93.83	104.49	102.06	106.25	99.209	102.9	100.05	99.489	99.006	99.908	98.37	100.7	112.1	102.01	99.322	98.828	99.987	94.617	100.23	100.68	97.669	104.03	100.98	104.84	99.063	101.84	102.01	100.86	100.46	100.92	106.31	100.39	104.6	96.932	97.531	97.868	98.287	102.09	99.497	100.95	96.638	97.742	98.075
100.64	95.273	96.803	99.302	101.34	101.17	100.45	97.151	102.38	96.068	98.402	91.851	99.648	105.29	107.74	98.246	99.432	97.057	96.875	96.783	100.03	105.27	100.27	96.039	93.274	92.832	103.03	93.961	98.597	98.405	96.134	95.603	95.118	93.09	102.81	99.436	97.203	99.174	95.58	96.297	99.127	97.992	95.209	92.491	103.04	99.366	97.257	99.892	100.56	103.19
103.52	106.52	109.77	105.43	108.02	101.61	110.62	107.88	105.07	109.6	106.28	104.29	105.29	106.77	108.91	105.66	108.36	107.56	105.8	104.86	108.52	105.99	106.38	115.25	111.22	104.05	96.615	103.46	109.33	107.52	104.51	110.62	109.31	110.99	106.61	109.44	107.42	103.9	105	114.73	107.93	104.67	102.82	104.15	107.77	107.99	105.94	106.7	103.37	110.03
108.34	107.71	103.37	106.49	102.75	103.04	98.323	102.35	98.369	104.39	99.826	103.97	104.1	98.243	96.894	97.8	104.45	103.5	99.503	105.75	102.42	93.386	110.6	97.268	105.06	102.08	106.29	101.56	99.545	102.49	102.7	97.721	105.76	104.26	100.32	103.78	96.125	99.014	101.69	102.93	98.831	102.8	102.94	105.85	104.13	101.85	102.57	99.402	101.76	101.07
102.37	102.72	105.38	110.86	109.04	104.9	104.55	104.49	108.96	105.74	100.49	105.63	98.786	106.8	105.03	108.9	108.79	106.52	109.86	102.2	107.68	105.61	111.01	104.05	98.604	110.03	108.31	101.87	111.12	104.86	109.43	112.4	109.44	105.09	105.51	102.64	105.17	100.44	106.39	104.55	101.33	105.23	110.05	106.6	97.567	107.07	101.21	105.84	102.26	109.6
105.31	110.32	105.91	99.117	106.26	105.3	105.89	99.801	102.12	110.58	104.95	100.03	105.15	107.31	105.16	105.36	107.63	106.44	106.18	101.94	104.88	106.93	108.76	106.23	102.91	109.18	106.8	102.74	104.63	109.48	105.39	102.53	109.01	110.92	105.83	105.62	106.86	101.78	106.23	104.95	101.05	106.95	107.84	109.34	107.99	106.13	99.635	108.3	106.37	106.59
106.74	105.96	108.96	105.82	108.48	105.97	103.55	103.79	104.63	103.66	101.91	101.59	112.93	108.37	106.17	106.36	107.28	109.38	107.74	105.63	107.76	108.9	102.9	103.39	107.88	108.41	104.75	106.42	104.03	106.53	112.99	106.12	106.77	107.53	101.2	102.86	104.33	108.46	109.72	109.59	107.42	105	103.44	111.12	105.88	104.76	108.89	110.36	110.14	102.14
111.66	108.78	108.12	108.7	109.98	113.38	107.9	105.79	107.63	113.48	113.08	113.57	103.56	110.01	106.59	106.28	106.56	108.03	108.74	107.63	109.41	108.03	105.47	107.08	105.63	106.3	107.71	105.6	112.38	113.01	107.03	110.91	103.02	107.45	105.01	113.55	113.69	109.81	105.75	105.81	110.14	106.6	113.86	104.58	102.32	113.22	105.44	110.49	107.08	105.07
106.84	109.61	107.68	111.2	111.11	104.28	109.06	110.61	108.45	107.79	114.65	108.55	105.95	109.24	103.83	106.77	104.35	102.64	107.7	106.67	105.27	101.92	109.65	104.17	104.65	108.81	104.43	104.89	109.55	105.85	113.83	102.24	100.61	102.71	103.74	105.73	105.14	110.19	107.5	106.86	103.71	109.41	106.1	107.99	106.71	102.19	104.78	109.42	110.14	114.9
111.74	112.43	108.87	105.6	110.57	111	106.37	110.53	114.3	103.48	111.4	114.51	104.34	109.44	119.26	104.47	108.87	111.79	105.55	108.23	111.01	120.74	107.14	109.69	114.86	114.93	109.44	110.5	107.77	108.82	114.59	109.26	106.89	111.56	112.47	111.07	115.18	108.7	108.58	110.45	109.21	114.39	114.92	109.36	111.17	112.51	114.26	114.04	110.51	109.97
105.78	107.35	114.31	99.749	94.723	102.48	101.31	105.63	104.55	101.31	102.87	110.21	101.46	100.27	102.13	106.28	111.06	105.61	100.91	104.35	110.52	105.09	105.19	110.47	107.54	105.62	99.548	102.64	102.88	111.57	107.95	104.22	106.49	102.67	106.06	110.96	109.24	104.45	111.64	109.14	99.37	101.81	101.07	110.67	104.78	102.92	105.99	106.35	101.01	112.91
107.99	108.43	111.01	105.49	103.42	103.52	102.15	104.48	104.92	108.92	109.72	105.96	103.65	107.72	101.32	107.75	103.03	106.07	106.41	106.03	106.04	109.36	99.86	101.34	105.83	100.08	109.64	103.3	107.8	104.61	106.31	104.13	108.87	108.52	109.71	109.59	106.18	105.77	107.42	108.5	109.15	105.39	107.24	104.61	102.28	106.06	100.34	105.9	116.69	103.41
102.7	106.96	108.78	106.82	103.35	104.18	104.54	103.62	109.66	108.62	109.21	104.56	107.37	113.57	103.03	104.85	105.08	103.72	108.59	99.596	111.2	107.37	104.4	108.48	106.08	101.03	107.75	105.81	103.35	107.12	110.58	111.19	105.33	103.35	102.35	104.99	103.9	108.52	109.95	103.22	105.11	104.66	106.85	103.31	103.73	105.05	104.06	103.46	108.35	112.56
95.036	105.08	100.58	107.83	105.16	99.17	96.448	101.13	101.31	102.19	98.244	100.15	105.54	110.2	99.733	103.68	101.76	105.94	98.188	95.799	102.89	100.35	92.03	103.75	104.17	102.79	103.67	105.9	99.867	95.764	98.034	97.009	101.68	100.38	104.82	104.47	96.171	96.493	98.757	106.72	98.661	106.45	102.15	105.81	99.041	97.074	98.118	90.577	93.874	100.24
105.06	103.47	107.85	103.39	107.43	104.09	101.73	109.62	101.73	104.41	106.59	97.056	103.79	104.61	104.48	102.28	106.19	107.44	102.76	109.43	104.33	102.49	101.86	108.42	103	109.64	101.69	110.11	105.3	98.774	102.39	108.11	104.52	106.98	107.39	105.15	105.23	103.39	106.48	106.06	101.82	101.08	101.81	99.758	110.08	102.82	108.67	108.06	102.94	106.1
90.76	97.918	101.35	101.34	100.03	102.03	97.497	98.492	99.249	102.26	101	105.37	103.74	97.958	95.925	95.464	99.023	93.82	97.365	99.235	103.42	96.333	94.507	101.15	94.11	103.46	94.489	95.16	104.04	102.11	95.504	97.603	95.658	99.497	97.632	97.08	103.08	101.5	94.039	98.027	97.88	94.915	100.8	102.06	93.066	95.463	92.483	92.289	93.942	94.939
109.51	102.99	111.07	109.04	108.38	104.11	108.76	111.22	102.16	106.72	108.78	104.82	104.72	99.331	107.45	103.17	108.84	109.35	104.38	108.21	105.8	106.94	102.59	107.61	111.85	105.71	105.17	106.08	104.21	105.99	108.61	106.76	107.43	113.14	103.17	105.52	105.21	103.42	104.77	108.32	108.72	106.02	110.57	107.34	103.13	110.84	110.01	112.36	103.47	104.07
103	103.18	110.27	106.61	109.08	105.75	100.73	102.78	97.467	105.3	108.96	103.98	104.11	102.93	104.67	106.47	110.73	108	106.57	105.41	107.43	100.2	109.47	109.93	108.38	104.03	107.09	107.75	109.85	103.34	107.4	106.67	103.07	100.26	108.34	108.39	100.95	103.84	103.24	103.33	103.1	101.85	109.46	102.78	103.77	107.12	108.3	102.25	107.3	107
106.33	110.35	109.71	111.79	109.83	105.58	116.69	110.68	110.79	110.51	107.45	112.4	114.28	111.11	106.19	107.58	114.58	107.48	111.41	109.03	107.98	108.67	111.77	107.28	105.47	108.77	111.35	106.31	119.5	108.05	103.01	105.74	103.12	114.75	108.15	103.8	104.11	108.23	109.31	106.37	106.56	110.19	112.25	112.58	118.72	112.02	105.38	108.12	107.94	103.99
97.159	101.26	99.696	102.28	107.04	100.15	101.26	98.132	105.17	101.57	95.961	100.9	101.93	100.29	105.85	97.074	99.253	105.22	99.622	96.935	102.67	97.659	91.528	109.75	98.051	99.859	105.27	102.67	99.729	100.4	101.92	97.535	100.14	104.4	99.574	102.03	99.336	95.985	97.177	96.151	101.81	97.652	102.5	101.76	101.01	101.11	100.87	92.993	95.883	96.22
113.28	104.24	101.06	106.54	112.15	108.38	108.88	112.66	101.47	109.38	110.75	108.17	108.68	108.59	111.53	108.57	106.48	109.36	109.92	109.23	108.94	111.72	105.48	103.22	110.05	115.56	111.31	106.81	112.23	105.36	112.49	113.28	106.23	109.07	105.91	109.26	107.3	104.49	105.6	106.37	109.3	106.02	104.51	107	109.12	106.17	107.16	113.31	108.45	107.48
110.24	109.42	107.53	103.98	104.25	115.55	107.28	108.08	108.24	112.72	109.95	110.65	104.88	104.41	110.41	112.56	102.95	107.57	107.85	106.57	105.82	106.44	107.39	107.81	104.77	106.53	107.54	109.7	110.99	104.09	107.96	101.87	105.6	104.68	107.07	105.79	108.85	104.96	110.97	110.21	108.2	109.38	108.2	102.96	111.86	110.59	108.35	109.62	107.66	109.11
113.81	108.88	108.38	107.43	110.49	107.12	108.33	110.31	104.6	110.46	112.81	112.72	107.09	113.19	101.54	107.64	104.81	105.89	109.27	107.56	108.33	110.05	113.16	98.001	108.47	108.01	109.34	111.92	104.73	110.85	99.631	111.39	110.32	110.65	110.21	110.01	111.33	109.71	100.89	101.51	108.87	110.6	107.54	104.86	109.8	103.28	113.74	112.93	103.23	105.87
106.99	110.03	102.72	104.38	107.34	108.35	114.99	111.25	109.15	110.51	102.35	108.1	110.63	107.71	107.81	107.31	108.21	110.93	107.91	105.69	112.81	107.16	109.07	107.31	104.17	109.38	112.03	108.68	104.9	105.67	108.13	108.61	104.61	109.83	107.64	112.88	101.42	104.41	105.67	107.76	106.13	110.05	106.88	107.32	109.01	106.68	106.36	105.17	113.08	104.44
106.02	105.25	102.48	103.4	102.68	102	99.569	111.86	107.72	103.67	100.49	100.37	112.27	109.65	108.12	104.02	104.56	96.679	103.51	105.1	105.82	104.85	113.6	105.96	105.94	98.031	105.92	105.75	104.68	108.34	106.39	108.95	108.59	103.98	107.87	109.04	104.08	103.28	100.69	108.32	104.84	105.53	105.16	102.59	102.39	106.34	104.16	105.83	111.44	104.86
106.76	105.34	102.57	104.82	101.85	101.25	107.73	106.85	102.03	105.82	106.09	112.63	106.87	106.81	106.52	102.53	104.11	109.69	100.7	110.27	110.03	102.37	108.13	100.96	110.49	103.23	103.6	113.07	110.14	108.61	104.64	106.46	108.98	102.99	102.42	102.86	106.21	100.84	107.01	109.56	101.77	103.16	108.66	100.84	98.626	104.5	105.29	106.67	104.3	101.19
105.24	111.52	111.99	101.35	116.62	105.91	111.76	106.23	108.22	111.09	109.52	110.81	112.63	107.75	106.74	112.82	105.46	108.91	107.03	108.61	109.95	99.526	102.67	107.42	106.24	106.31	111.74	112.83	111.64	116.62	106.31	113.15	107.83	113.81	111.76	107.27	106.37	107.86	108.96	101.95	104.69	107.29	107.75	98.013	110.2	109.8	109.01	107.14	109.45	104.72
99.319	98.781	99.118	100.5	104.99	106.01	102.41	101.4	95.576	104.22	103.07	102.52	92.223	104.49	95.277	104.98	98.074	100.32	103.51	102.45	101.57	97.549	101.61	104.31	97.986	102.38	99.637	95.634	90.618	100.33	102.6	100.08	102.48	101.55	100.09	100.4	102.53	105.51	104.78	94.797	100.42	103.11	100.49	102.82	104.39	94.674	96.316	103.1	95.821	95.896
109.79	114.22	111	111.67	114.13	107.15	113.9	105.38	109.96	107.64	104.9	110.55	103.57	112.36	110.58	114.52	103.99	116.01	118.31	113.63	109.79	105.59	112.38	109.1	108.41	106.35	110.97	103.29	108.02	112.84	106.4	111.17	103.32	105.42	113.61	104	109.46	108.68	110.62	106.5	106.25	107.28	111.43	109.93	108.01	107.92	110.35	110.01	109.48	109.98
104.06	100.24	110.07	108.04	103.4	107.6	107.85	107.75	105.16	105.63	103.65	107.38	104.25	104.92	104.39	108.46	106.83	102.67	107.6	106.88	106.78	107.93	105.99	108.34	100.11	108.91	113.43	106.58	105.01	107.5	104.03	106.9	105.44	106.88	104.88	105.77	100.73	100.43	105.5	100.01	106.03	112.05	111.23	104.98	114.51	104.52	107.96	108.51	105.27	102.51
111.47	109.1	112.16	110.78	112.51	108.47	109.63	110.49	103.01	109.27	108.48	104.36	113.06	113.19	108.79	112.9	113.01	109.11	110.59	108.99	113.55	115.01	111.53	108.21	112.2	106.54	104.73	113.66	106.54	112.75	109.48	112.34	111.26	112.92	104.66	109.06	108.34	106.67	113.42	111.24	113.54	113.22	109.78	115.18	117.83	110.92	114.94	112.59	104.15	111.06
109.16	104.27	111.47	110.02	111.08	110.99	112.14	104.07	102.43	109.29	110.53	110.87	110.86	110.19	102.63	103.66	105.05	111.12	104.89	105.11	107.81	106.19	107.14	113.95	112.19	109.46	106.74	107.06	106.56	105.92	104.07	101.74	106.69	103.75	104.22	102.98	106.39	106.6	111.44	112.23	108.18	109.91	101.9	107.87	101.27	105.83	104.74	105.87	108.94	102.92
98.308	101.6	100.03	107.79	98.653	97.469	96.032	94.219	106.84	95.767	102.24	95.662	94.034	96.697	106.05	89.258	99.367	99.812	97.806	100.6	100.65	95.819	96.148	97.452	98.795	98.884	97.711	97.93	99.049	101.56	95.473	93.958	99.642	98.69	94.916	99.485	95.658	96.957	86.726	97.293	101.97	102.76	97.064	96.945	101.52	93.701	96.991	96.027	99.308	103.03
105.83	109.37	109.39	109.36	104.31	106.93	113.46	113.46	105.86	108.73	110.51	112.8	109.6	108.59	103.39	102.09	116.35	103.42	109.83	105.67	109.65	104.63	105.21	112.11	105.16	100.19	110.58	115.35	104.96	103.59	106.72	115	102.81	108.06	107.07	108.4	113.31	112.61	109.46	105.35	108.18	105.4	111.9	114.14	112.48	108.28	105.66	110.54	106.25	112.33
100.88	97.327	94.638	92.329	100.26	104.15	100.89	96.294	104.65	97.704	95.81	101.46	101.85	96.539	99.882	104.67	101.55	103.19	99.308	101.33	100.55	99.141	97.859	99.991	102.55	97.3	100.43	102.93	104.37	99.484	100.2	101.95	93.034	97.761	99.123	101.25	97.066	105.17	106.6	100.6	95.288	108.44	102.42	100.95	106.13	98.255	102.36	101.3	100.93	100.53
97.958	102.89	97.141	102.28	90.951	98.983	104.83	103.89	103.85	97.497	95.889	94.589	103.12	96.624	102.19	100.08	94.274	98.793	101.6	101.73	97.085	101.07	100.79	97.452	94.587	103.39	98.819	94.241	102.46	96.5	93.852	96.725	99.978	98.007	99.667	100.24	99.803	94.85	98.135	95.391	93.396	105.19	91.403	105.96	100.68	95.855	98.341	99.776	96.738	97.755
98.203	92.979	93.989	97.115	97.124	100.21	95.317	94.248	98.18	92.495	100.65	97.847	92.64	88.852	95.389	97.908	103.4	96.971	97.344	95.445	96.345	96.575	99.083	98.128	102.23	101.73	96.899	101.54	95.46	102.34	97.249	97.509	92.286	101.28	101.44	94.652	97.109	102.29	97.726	99.616	96.935	93.363	96.418	99.353	94.582	96.965	98.298	99.696	102.13	98.866
101.96	97.216	106.28	101.94	111.38	105.96	102.57	108.38	113.54	107.05	108.3	112.11	105.79	108.12	111.03	110.6	109.04	109.73	106.67	102.75	107.12	106.01	105.03	109.48	106.14	104.65	104.77	104	107.6	103.95	109.51	101.13	102.98	108.1	110.77	102.07	109.32	108.96	107.77	99.22	111.2	112.79	105.16	102.76	108.7	102.47	104.7	104.17	109.96	105.62
112.72	108.94	103.55	110.96	106.46	113.93	112.17	107.19	106.2	105.21	111.95	114.67	107.46	113.51	102.09	111.27	106.81	105.53	105.45	111.18	113.26	109.11	105.46	113.33	110.18	108.39	109.54	108.62	102.5	109.2	109.64	110.97	109.99	108.69	111.82	109.93	107.05	110.38	110.66	108.82	115.92	107.26	107.57	111.06	109.04	100.4	107.58	109.06	106	112.86
108.48	110.26	106.07	104.06	108.1	104.92	110.01	102.1	107.07	104.97	103.16	103.6	110.16	103.49	106.66	112.47	103.63	100.62	107.76	108.48	114.46	107.74	109.51	109.34	109.04	105.96	102.91	108.91	105.4	100.94	109.81	110.08	113.01	106.42	106.34	102.56	104.83	108.7	107.31	105.82	108.96	110.08	102.5	104.37	99.287	101.83	105.37	103.23	101.95	102.83
105.54	108.44	103.69	105.61	104.33	102.74	109.94	97.617	107.88	103.77	104.59	99.049	101.2	106.94	106.53	100.37	101.69	103.79	103.88	106.26	103.72	102.85	107.51	105.23	103.09	108.2	102.32	106.15	106.59	106.24	101.46	108.03	98.555	107.12	103.92	106.06	108.33	109.13	108.01	97.209	106.27	107.24	103.84	108.55	110.85	105.49	99.677	108.3	100.02	103.27
116.38	107.05	114.21	113.58	104.11	108.96	116.71	114.36	107.22	106.67	108.21	112.09	107.69	117.47	105.33	111.8	105.92	110.19	106.33	111.99	113.46	110.01	109.71	112.24	114.69	110.29	112.14	110.41	110.25	110.85	112.49	107.12	110.74	109.05	107.65	116.88	112.64	111.02	111.45	114.85	109.35	111.74	111.16	113.37	115.75	108.94	111.02	108.14	109.66	112.97
106.78	106.55	103.15	103.53	101.23	109.06	106.66	109.2	103.7	106.86	100.95	104.95	103.81	112.11	101.47	112.36	105.7	110.27	109.89	111.44	107.74	98.254	102.59	111.35	105.14	105.29	110.34	107.76	110.32	108.69	101.6	110.53	105.22	107.88	111	108.42	108.09	107.01	107.16	103.93	103.59	107.63	107.95	103.99	106.25	100.33	108.19	104.52	103.14	113.39
97.948	94.014	102.42	95.314	103.29	98.936	94.468	97.391	98.69	96.28	91.648	100.76	100.44	101.19	102.56	92.519	96.893	96.538	102.31	97.95	99.214	98.106	99.181	97.297	103.47	99.193	97.08	101.8	94.83	98.419	96.183	101.89	103.28	104.02	97.636	105.9	97.162	95.055	96.925	97.574	100.1	96.849	96.911	97.411	99.854	97.843	99.294	103.53	101.97	101.46
97.023	90.831	100.8	95.864	93.572	97.941	103.19	97.697	99.447	100.11	99.233	97.38	97.876	102.07	96.495	98.852	96.838	101.95	102.61	96.133	95.499	99.783	103.07	98.329	97.375	100.46	103.84	101.33	103.39	100.29	104.46	104.5	99.611	97.965	99.214	102.74	97.48	104.14	104.85	93.606	102.57	102.28	98.21	101.1	100.61	106.98	102.78	101.28	104.49	104.32
97.629	104.78	102.9	97.913	103.44	96.994	108.09	99.489	103.81	98.893	100.68	106.85	94.81	99.251	95.131	96.115	104.44	106.35	98.021	93.649	104.41	101.79	99.383	96.677	99.804	101.25	103.55	96.175	109.41	99.156	97.873	101.98	106.51	100.27	104.59	100.99	96.015	99.113	97.894	98.488	101.82	95.66	101.72	95.301	95.756	95.684	101.35	97.005	98.215	104.11
115.96	111.22	109.84	110.45	112.39	108.27	107.51	110.27	109.33	105.47	103.9	108.38	108.78	114.6	111.66	111.9	104.57	107.93	111.41	112.48	113.24	109.8	108.89	113.69	108.6	112.32	115.49	112.85	109.11	106.53	115.18	106.87	110.12	113.94	103.1	99.082	112.89	107.04	108.45	108.37	112.91	111.93	110.42	107.68	111.59	108.1	112.06	107.33	109.5	110.5
99.868	98.253	96.886	93.283	96.202	104.96	99.737	96.069	100.3	99.466	95.962	100.94	96.425	99.15	103.08	91.172	103.72	93.791	95.805	95.942	92.461	98.484	98.952	95.263	93.13	93.268	99.841	97.273	97.56	97.276	95.097	98.049	94.481	100.66	96.455	98.896	92.099	96.7	95.87	90.611	98.821	96.532	92.962	95.667	94.056	99.92	95.908	96.399	96.15	93.347
110.5	101.11	107.55	110.34	110.65	103.72	105.75	107.96	109.48	110.85	102.03	110	111.46	102.18	106.52	111.53	112.17	113.52	114.01	107.92	112.65	110.63	106.32	105.24	113.45	109.99	107.3	106.61	110.54	108.71	106.87	108.69	113.07	103.12	103.85	107.58	113.45	112.09	106.77	109.4	112.92	106.96	107.33	108.41	111.37	110.06	110.01	103.98	106.06	107.33
100.16	96.773	98.318	105.6	102.26	105.16	98.51	95.544	98.358	105.1	102.55	101.39	100.68	99.689	102.45	102.16	103.43	91.497	93.454	97.671	95.616	95.528	97.019	96.108	99.381	97.822	98.868	106.12	102	104.34	97.764	103.37	96.608	105.42	96.441	104.31	109.39	97.797	101.33	96.233	103.4	99.489	95.376	96.377	107.95	102.72	95.971	103.44	99.354	101.16
105.63	108.76	107.97	108.37	104.7	101.89	104.81	101.74	107.47	104.78	108.39	105.07	102.75	104.21	109.96	98.685	104.12	106.76	99.762	105.43	102.25	106.31	99.98	100.97	107.23	110.87	108.57	105.37	104.98	106.25	106.7	112.01	111.56	107.29	109.02	108.83	107.69	107.35	111.04	103.65	101.34	110.82	108.07	100.69	100.9	107.19	108.68	106.41	101.18	109.62
103.31	111.18	104.45	111.27	106.6	109.72	107.33	109.56	105.2	112.47	114.03	104.97	106.31	108.04	104.17	116.71	108.62	109.03	112.18	108.21	106.39	101.36	113.82	105.44	102.52	108.23	106.32	106.52	105.12	115.02	105.13	113.12	109.61	105.77	115.55	103.51	110.52	110.84	108.87	105.73	107.82	108.19	111.86	106.15	110.41	110.86	111.97	109.32	105.67	108.03
103.81	109.4	102.34	110.4	110.92	106.06	104.48	101.39	108.99	111.87	102.69	105.92	106.62	105.55	105.76	106.14	107.2	105.53	107.95	107.33	102.17	107.08	104.97	107.39	99.992	106.47	105.34	106.91	110.53	100.39	107.99	98.552	107.3	107.08	104.52	110.11	108.79	98.646	102.44	101.98	102.9	103.37	106.65	108.33	104.67	104.6	100.73	103.12	111.67	101.65
105.53	102.64	104.18	107.56	107.58	103.44	105.61	107.69	104.55	101.27	103.56	109.7	107.37	106.73	109.75	108.5	113.33	106.05	102.26	111.8	101.03	108.01	105.42	107.3	111.33	112.44	106.66	101.72	109.27	109.64	108.64	111.64	106.16	107.97	108.82	109.34	107.8	105.91	109.01	101.36	102.27	104.15	103.73	112.44	105.88	107.14	111.16	104.24	105.13	110.58
110.41	108.6	110.06	108.31	107.16	106.25	112.33	111.93	110.61	101.79	107.4	105.34	109.35	108.96	105.87	105.94	102.12	106.4	106.26	105.37	115.47	112.25	109.29	108.51	106.64	101.59	112.11	107.99	109.46	113.7	105.92	110.96	107.45	105.65	110.85	108.7	108.78	105.66	113.23	102.78	109.99	113.23	116.19	112.99	109.22	108.36	108.18	112.33	105.3	108.9
104.57	107.21	107.66	106.27	105.71	112.94	103.09	113.38	106.99	110.33	97.312	112.19	104.37	104.53	103.65	109.61	99.615	103.11	114.07	102.34	107.89	109.98	105.38	107.05	108.67	109.04	101.76	105.13	107.2	106.59	106.71	105.29	109.51	110.16	105.04	102.68	104.07	99.842	103.23	106.21	104.79	112.71	109.98	105.45	106.64	109.84	99.565	105.37	97.702	106.87
106.93	99.712	107.05	107.58	107.29	107.83	110.98	102.3	110.12	108.26	112.01	101.19	105.82	106.29	102.68	103.12	101.93	104.4	106.85	104.91	99.237	104.55	105.66	101.88	106.96	104.26	105.18	108.25	104.29	104.86	103.83	99.86	106.06	111.63	104.68	101.24	104.91	114.67	107.32	105.42	109.15	102.11	103.17	106.18	106.46	108.72	102.92	106.53	104.4	103.09
94.926	100.77	99.628	97.895	99.326	96.234	98.643	92.63	95.21	98.57	99.844	95.454	94.586	96.481	107.68	97.739	102.08	101.28	98.731	103.81	98.232	91.611	104.02	99.976	96.493	95.288	97.604	99.608	96.028	94.124	102.58	98.219	92.5	93.557	97.518	97.017	96.201	96.626	95.317	97.209	97.059	94.171	99.476	99.174	101.47	95.399	104.54	97.784	99.217	100.53
104.16	111.19	111.99	100.06	101.42	105.4	110.52	104.37	107.06	108.65	104.36	105.51	110.41	104.47	108.24	101.73	113.47	108.78	106.96	110.12	97.271	106.16	110.17	102.19	105.83	99.863	109.09	109.4	106.79	104.89	106.79	108.48	110.42	101.46	102.92	111.21	111.2	105.04	100.42	111.74	104.42	106.94	105.99	106.31	102.64	105.13	107.22	98.779	108.83	106.66
94.894	101.7	98.955	102.19	102.06	100.29	108.1	98.8	104.28	98.986	101.99	95.837	101.09	101.65	102.23	108.01	100.08	102.8	95.542	100.8	97.185	107.33	96.573	102.8	105.59	101.22	102.54	102.66	103.57	99.006	105.41	100.47	100.86	102.27	100.33	101.09	98.75	96.949	100.31	102.67	96.659	99.79	100.68	110.14	103.46	100.4	100.94	102.54	98.875	95.321
105.69	107.8	98.619	105.73	103.16	112.54	105.76	105.26	109.78	106.1	105.55	108.65	107.41	100.17	105.99	105.43	107.35	104.78	102.17	105.39	103.78	105.18	106.9	108.25	106.14	106.78	104.26	110.87	101.59	108.82	106.98	104.85	106.24	108.11	103.58	103.86	101.86	109.35	112.11	110.25	107.86	107.12	105.4	106.1	108.52	109.71	101.76	111.38	104.62	103.23
97.338	95.903	95.995	94.552	96.489	102.84	100.44	98.022	96.7	96.357	98.618	96.783	100.2	101.72	91.388	96.911	100.99	95.84	97.375	100.13	94.516	100.64	94.143	101.69	96.845	99.803	93.509	93.59	95.388	98.353	94.802	97.549	95.182	95.387	95.502	97.494	102.77	96.005	103.7	104.91	100.98	99.864	97.731	97.665	97.9	98.891	94.937	101.68	99.945	100.6
100.19	100.07	100.2	101.77	96.907	99.115	103.63	101.51	102.2	98.542	100.78	99.63	99.211	90.153	108.59	100.57	95.988	99.314	93.43	93.733	100.35	101.16	96.227	103.14	98.462	99.217	97.969	95.086	107.48	89.722	101.59	100.77	101.15	96.659	99.03	103.95	96.757	99.999	101.42	102.54	95.677	101.56	100.9	100.88	95.882	97.971	96.483	91.45	101.46	101.04
104.07	107.72	99.501	102.61	110.44	107.1	103.31	106.23	107.78	104.29	107.63	102.48	108.92	108.71	104.08	101.8	103.27	106.11	103.51	105.29	108.69	103.42	109.1	109.07	107.45	102.28	102.5	106.86	101.08	103.59	106.65	103.52	108.38	105.5	109.4	103.4	102.79	109.41	105.11	105.07	102.65	101.02	107.84	105.09	107.83	105.32	105.68	105.22	106.3	96.802
103.56	107.93	104.33	102.57	101.1	108.03	105.9	104.82	109.74	107.4	101.69	104.55	101.69	107.71	107.49	102.15	104.8	113.14	103.55	108.84	106.43	104.76	108.89	104.24	108.22	107.32	97.936	106.93	105.97	100	110.57	101.59	111.93	102.47	100.37	109.63	107.16	115.43	107.14	103.6	105.63	100.75	105.08	106.66	104.47	106.68	107.54	110.12	107.81	106.8
107.05	109.36	104	113.08	107.32	100.4	106.51	107.07	113.59	109.25	108.59	105.55	106.54	114.19	112.58	110.38	109.6	114.41	111.67	112.9	103.95	116.24	112.04	109.79	108.3	105.28	115.55	111.6	107.33	103.09	106.45	104.51	108.42	117.43	108.67	112.45	108.39	110.68	112.52	110.89	108.5	109.94	111.19	107.36	111.91	112.61	111.06	105.86	109.72	108.94
112.41	115.54	117.45	111.2	113.02	104.98	111.05	108.98	109.16	106.08	109.44	105.09	107.77	110.13	106.53	113.92	105.99	106.88	110.03	108.96	110.53	104.69	109.08	107.61	110.58	105.58	101.39	108.5	109.68	109.5	110.78	110.78	108.01	105.76	107.67	104.87	110.08	107.77	105.33	110.8	112.07	103.89	107.11	116.61	106.73	105.53	105.76	107.01	110.29	110.33
112.72	109.33	112.11	111.37	114.32	108.82	102.82	101.01	104.53	112.11	105.55	105.37	111.8	108.6	113.47	107.94	109.48	110.04	110.03	103.8	104.53	106.66	110.25	106.53	107.36	103.64	108.45	107.49	109.01	108.15	105.29	111.86	115.53	106.15	105.32	117	109.26	110.37	103.79	114.63	111.85	111.58	108.61	111.78	104.71	108.54	109.1	110.84	109.94	109.21
111.54	113.44	106.58	105.1	104.79	108.54	102.34	102.71	110.49	110.88	102.38	102.04	109.27	106.33	110.94	112	100.79	110.56	101.82	101.57	106.48	103.35	108.11	110.16	107.83	105.63	112.33	104.63	102.88	104.86	109.02	107.18	111.38	105.81	105.6	106.27	105.23	103.82	105.11	111.95	102.54	106.56	111.14	110.24	110.98	106.32	112.47	107.34	108.12	104.8
99.222	114.16	110.02	109.44	104.99	108.15	107	106.91	106.1	117.84	103.26	114.74	104.92	111.91	109.08	105.98	109.32	105.96	112.65	115.91	112.41	107.7	108.14	113.24	116.03	108.12	107.9	106.77	114.77	111.83	112.98	113.74	98.023	112.5	115.79	109.73	102.56	105.23	105.14	108.02	109.11	108.57	98.032	105.11	110.03	109.04	102.47	110.26	106.23	106.96
100.53	98.349	93.327	94.132	100.46	98.151	101.12	100.26	101.62	99.555	99.13	98.974	94.542	99.015	101.82	99.85	99.61	98.079	100.8	101.88	103.2	92.691	91.973	94.442	93.502	97.777	93.397	95.123	97.952	94.762	93.318	99.128	100.97	96.68	97.831	93.29	97.087	97.827	102.59	102.26	97.97	96.498	95.603	98.677	97.197	94.146	95.639	100.6	97.583	104.42
107.43	104.26	109.96	103.21	104.48	105.93	102.5	104.56	104.72	101.72	107.2	102.12	107.08	107.94	102.82	106.62	113.02	105.47	106.1	106.01	99.224	107.5	104.14	108.86	103.07	106.66	105.49	104.44	103.08	106.98	107.7	100.55	104.79	103.84	101.74	103.14	104.85	111.19	103.09	109.15	103.34	106.53	105.22	110.17	109.82	108.94	105.06	103.3	103.35	103.85
107.1	102.48	106.63	103.46	106.4	107.28	105.89	103.13	109.04	106.88	111.71	106.66	110.88	105.03	104.91	108.25	108.67	105.04	102.99	104.31	103.36	100.81	107.01	103.05	105.09	100.2	101.08	107.3	106.87	98.341	95.717	107.02	109.72	101.89	108.94	106.56	105.35	105.92	103.96	105.69	107.6	110.97	107.74	104.56	114.91	106.86	106.66	104.38	101.31	109.8
111.63	103.48	103.87	103.76	105.74	100.96	105.91	106.21	105.28	108.58	106.14	111.43	105.22	113.82	104.47	107.46	101.87	106.5	101.19	103.44	106.03	110.51	107.39	105.77	102.44	100.26	114.38	103.46	104.55	106.82	103.2	101.89	101.37	108.78	104.54	109.23	108.83	108.13	105.92	104.09	108.06	109.85	103.72	100.55	109.37	109.57	104.96	101.62	110.2	110.4
107.51	101.76	113.38	105.61	113.86	108.66	112.04	110.56	110.8	111.43	116.52	113.95	109.16	109.01	107.73	110.17	111.74	114.53	115.11	111.66	111.84	110.38	111.62	108.38	107.18	110.68	112.58	112.71	112.37	106.84	108.34	113.14	112.23	104.8	114.08	106.5	101.71	112.4	111.47	113.4	118.45	109.76	114.91	107.1	112.62	111.64	111.47	113.82	113.27	112.6
111.92	104.63	105.19	108.35	106.15	101.98	106.14	104.69	102.76	109.33	106.39	105.3	111.15	104.81	104.9	102.83	108.02	108.1	105.08	106.35	99.954	98.794	108.26	104.63	101.68	100.77	100.68	105.61	99.667	102.03	106.75	102.05	104.92	103.67	113.12	109.06	97.548	104.01	105.98	109.51	105.03	105.71	104.8	103.83	114.39	107.38	104.52	105.93	98.254	107.6
101.14	103.1	104.25	108.59	115.24	106.33	104.03	104.39	104.93	114.11	103.82	108.64	101.86	115.59	105.65	103.95	104.59	112.14	101.05	104.72	111.16	105.64	109.08	104.11	105.77	103.5	109.83	109.42	102.81	105.13	104.1	107.34	107.2	106.26	98.81	107.02	101.69	111.91	103.6	103.74	101.92	105.14	109.58	107.12	106.92	104.19	109.63	105.12	110.69	108.3
102.87	105.97	99.849	106.67	109.23	108.68	105.12	111.19	112.64	109.31	110.21	109.12	108.11	109.85	100.48	113.4	107.69	105.16	105.3	100.16	108.38	104.3	106.62	110.5	106.78	113.55	105.32	102.57	110.96	103.83	112.37	110.64	117.16	108.62	110.51	109.17	109.58	109.24	111.35	103.67	107.49	113.89	112.76	111.58	108.32	108.83	108.33	112.05	112.5	106.38
98.547	108.17	105.06	105.29	105.21	104.68	108.98	108.57	113.13	106.44	102.85	112.77	109.34	108.04	101.41	101.66	110.07	104.41	103.42	112.34	102.76	100.57	109.18	104.64	106.56	106.11	105.65	109.62	105.78	106.65	108.78	110.41	103.09	103.07	103.26	106.05	104.27	111.83	99.586	112.47	98.174	109.05	107.23	108.49	107.94	105.22	110.88	105.25	109.92	107.31
111.54	111.96	110.04	113.8	110.73	108.74	111.59	110.12	114.12	106.05	102.69	100.4	107.04	103.69	103.13	105.19	109.5	112.59	107.1	109.17	111.57	103.01	106.36	100.24	109.85	106.12	105.42	102.86	112.26	103.29	106.58	108.25	112.54	106.05	106.03	112.65	109.03	110.87	111.3	111.14	106.22	108.36	109.68	106.73	102.25	105.29	111.1	108.33	113.76	103.89
106.29	100.98	104.96	104.85	109.24	99.095	107.29	109.6	112.01	110.07	107.62	104.39	112.28	116.17	95.862	110.13	103.55	108.14	105.68	107.43	110.84	113.8	107.62	106.6	111.56	113.78	112.34	109.8	107.83	108.97	108.83	106.64	108.56	102	112.96	110.14	108.3	109.59	108.69	113.29	100.02	105.03	106.5	111.93	107.33	109.73	112.56	107.18	110.25	110.15
99.951	107.52	110.95	107.11	108.45	108.14	110.57	108.84	108.05	102.11	109.76	109.13	104.1	107.44	108.27	102.24	108.66	109.1	105.08	102.45	111.04	108.15	105.04	109.96	101.39	107.09	105.93	108.95	109.52	103.51	114.62	111.57	103.51	103.45	109.17	106.33	109.14	107.03	109.17	101.67	104.68	108.63	105.45	108.02	108.47	101.73	106.29	105.99	108.04	103.12
110.04	105.21	108.12	108.18	110.96	114.85	105.64	107.31	104.63	101.3	107.16	109.06	116.35	106.51	104.4	110.38	107.23	112.55	109.75	111.11	108.47	112.3	108.23	106.19	102.74	109.29	107.08	109.27	109.36	110	109.56	104.99	107.02	112.31	108.36	106.61	106.87	108.68	105.01	115.05	104.03	102.78	111.18	111.93	105.02	109.11	112.16	106.16	111.66	112.42
99.748	97.337	101.46	88.784	105.45	98.335	99.719	98.14	100.66	97.189	93.537	96.474	94.285	97.744	100.59	100.86	92.111	97.953	93.942	101.87	99.338	105.39	102.48	94.853	101.93	102.27	98.641	97.888	96.773	103.31	98.093	98.74	102.38	99.102	100.57	102.1	96.671	94.376	93.136	94.616	96.331	100.2	96.979	101.11	101.96	101.73	97.41	99.685	96.214	96.207
106.17	102.85	102.65	108.76	109.9	110.18	108.87	102.08	101.41	99.873	102.98	99.537	112.14	106.81	105.48	107.26	104.13	104.16	110.64	104.97	106.84	109.05	97.077	107.5	104.9	108.06	104.42	107.49	106.48	109.34	103.51	99.209	98.337	100.39	104.13	106.03	107.22	105.14	103.64	98.595	107.27	104.53	113.69	99.121	108.18	104.01	110.86	110.02	100.43	107
100.44	95.983	102.72	96.77	97.043	102.45	94.034	103.85	94.979	98.365	93.37	91.242	102.16	93.819	99.151	94.284	91.153	100.97	98.478	99.943	95.82	95.404	96.191	99.829	95.497	97.95	93.202	96.147	96.887	90.82	95.619	100.56	89.696	92.588	96.72	94.252	98.115	102.09	90.173	99.931	102.7	99.68	92.347	93.861	98.718	101.68	98.999	96.34	90.661	94.884
110.67	110.14	113.71	104.53	108.68	104.31	108.44	112.42	110.98	111.11	108.92	105.28	109.52	112.9	110.44	108.46	112.87	110.47	103.6	111.9	109.08	116.34	108.59	106	106.91	110.21	104.43	110.64	107.76	113.02	105.98	111.56	112.11	108.98	102.62	111.88	115.2	108.51	108.21	111.37	107.38	115.55	110.81	102.65	112.6	108.79	111.62	106.91	98.716	107.3
109.82	104.35	100.27	108.16	103.04	102.33	109.51	110.2	96.369	104.32	105.21	107.15	106.4	106.44	98.823	107.99	105.88	108.81	105.05	102.79	104.69	101.48	111.73	108.94	108.96	106.71	102.98	111.89	104.33	111.8	110.09	107.23	108.9	107.62	103.63	101.86	112.09	108.57	96.934	108.06	105.35	101.47	108.46	106.86	106.89	107.26	107.37	102.98	104.28	100.25
109.69	107.78	107.77	109.62	104.12	108.59	110.14	102.86	108.18	103.23	109.6	109.49	122.92	113.04	109.57	107.13	106.68	107.54	108.88	106.1	111.65	109.56	111.45	109.86	109.11	106.94	108.9	105.85	106.74	113.3	111.88	110.35	112.53	111.23	114.98	109.73	112.54	108.81	104.82	101.46	108.87	108.39	107.04	103.31	107.74	106.69	111.36	102.46	111.15	104.59
104.79	109.38	110.22	108.62	106.29	103.48	110.88	103.86	106.95	111.62	111.45	108.42	103.99	106.4	107.98	102.45	111.67	108.91	106.54	99.601	108.64	111.97	108.84	104.7	102.82	109.89	99.917	112.32	111.43	99.795	105.33	105.47	103.61	112.72	107.89	107.75	106.6	107.95	112.21	106.62	102.01	109.04	109.53	106.14	112.29	105.36	112.92	109.12	102.04	115.89
95.629	98.894	99.49	100.92	98.158	98.225	103.8	102.97	103.18	95.67	101.84	101.57	97.593	98.422	100.76	101.64	103.78	101	100.99	104.54	100.3	101	110.18	108.48	98.859	105.46	101.58	95.094	97.518	100.51	97.628	100.67	99.432	97.087	99.569	98.146	105.2	103.51	103.17	103.1	96.873	95.141	100.27	108.5	102	100.05	95.51	98.083	101.31	100
98.737	95.745	100.1	96.204	103.12	92.533	96.15	99.974	94.325	96.641	101.19	94.371	99.475	96.663	95.637	99.816	96.874	102.57	96.93	98.705	96.119	97.893	96.665	98.206	102.76	96.576	96.96	98.421	106.66	100.78	95.053	96.857	97.285	93.893	99.769	95.529	101.75	102.93	95.401	92.526	96.742	96.096	98.414	100.15	95.255	95.866	96.081	99.699	102.68	101.78
107.49	111.15	111.8	104.87	110.89	107.51	107.04	106.31	115.34	99.052	113.94	111.87	104.87	107.01	111.46	104.58	110.67	108.82	103.2	110.89	108.36	107.81	110.25	98.079	111.49	109.05	107.31	109.32	107.33	109.99	108.17	109.23	110.38	107.7	109.57	113.74	113.93	108.87	107.61	110.28	106.43	102.86	106.25	113.98	102.3	105.21	109.67	109.25	110.83	112.74
109.42	109.51	104.73	109.44	106.54	107.83	106.12	108.52	105.53	103.93	106.35	106.23	111.99	108.64	111.75	110.48	99.853	112.8	107.47	104.51	102.25	103	107.64	104.72	107.41	103.34	102.88	109.65	111.23	99.435	105.84	113.22	109.88	114.19	103.16	105.57	113.67	115.15	109.83	106.11	107.02	110.85	106.85	103.46	107.6	109.63	108.19	109.09	112.72	112.27
110.39	107.67	108.51	107.59	111.29	105.41	105.44	108.16	112.11	113.01	109.09	113.39	105.96	112.64	109.05	110.65	109.53	109.97	110.83	111.2	107.3	108.25	111.96	112.62	107.95	101.91	108.72	112.38	107.39	105.01	104.9	102.3	109.38	105.41	103.1	109.43	103.95	104.61	112.08	108.22	101.09	115.42	110.38	106.07	104.56	106	101.11	107.07	111.39	109.79
98.482	99.025	99.165	101.11	96.921	104.43	98.866	91.803	103.61	97.604	103.91	101.97	101.02	92.412	95.5	103.39	97.945	100.18	97.077	102.03	98.563	97.395	99.254	101.92	98.789	104.98	105.28	100.71	97.403	101.53	101.53	107.66	100.8	95.29	96.714	105.6	101.76	97.095	94.155	104.15	96.299	97.958	97.889	100.87	101.53	100.76	98.094	99.249	102.67	104.53
97.036	102.88	104.11	99.317	100.49	97.144	102.92	103.19	98.873	105.84	102.97	97.327	93.384	93.003	95.414	94.929	94.698	96.452	98.096	97.593	95.485	90.975	99.202	99.875	101.26	98.445	99.78	97.364	99.855	104	93.699	95.112	99.674	92.526	98.304	99.16	92.293	105.76	97.128	98.547	101.92	103.94	99.88	102.91	94.806	102.51	99.458	99.317	95.264	104.08
109.78	106.38	110.61	110.72	107.09	111.15	113.02	111.64	109.46	107.41	102.47	102.39	107.03	107.48	102.87	103.75	110.05	108.15	108.27	105.71	103.26	107.37	111.46	107.28	106.39	103.27	109.82	107.76	112.84	102.15	110.68	109.79	107.7	109.05	105.98	107.2	107.34	109.22	105.32	113.45	108.24	114.16	106.71	103.58	109.56	108	108.49	104.91	109.4	104.8
100.77	97.328	100.23	99.419	99.372	97.63	102.05	100.6	96.33	103.13	95.328	96.647	97.33	101.31	98.494	99.822	95.852	95.031	98.905	102.19	98.441	97.749	102.63	97.449	97.341	101.03	97.749	100.53	100.66	101.59	98.572	100.96	97.35	103.1	96.495	96.623	96.668	108.52	102.73	103.91	99.401	101.81	95.421	106.89	100.28	104.29	103.99	98.041	96.226	93.722
99.474	95.928	95.32	93.938	98.085	101.6	99.434	100.61	96.887	97.296	97.296	92.48	95.276	92.539	97.913	95.056	99.463	98.793	98.226	101.21	104.65	90.381	94.002	100.26	104.17	93.591	95.79	98.483	97.813	93.191	101.09	101.22	93.865	99.049	99.118	100	102.01	98.498	95.148	91.241	100.04	95.478	88.514	102.16	95.899	95.571	101.3	100.34	94.925	100.08
105.42	113.02	107.6	104.9	104.89	101.98	105.37	98.736	101.65	108.5	104.77	105.58	109.41	106.62	107.71	108.39	106.87	111.68	108.59	108.94	108.17	105.27	101.63	113.31	109.49	104.75	108.74	103.49	104.6	112.07	111.77	106.02	109.51	100.15	107.24	102.77	103.92	108.33	104.47	106.03	108	108.5	100.03	107.17	113.7	106.68	105.21	107.2	99.748	101.99
102.45	106.86	100.46	104.1	103.67	103.64	109.38	109.65	104.34	113.58	105.01	107.31	107.97	105.03	104.92	105.86	103.2	105.81	102.64	105.02	109.57	104.49	106	105.12	106.3	106.23	105.01	107.24	99.352	109.72	103.31	102.89	108.88	107.29	100.89	109.65	100.28	111.57	109.36	105.89	109.15	111.89	104.91	105.79	114.8	105.18	103.87	113.17	105.73	101.13
95.368	95.91	97.968	100.13	99.207	97.779	99.552	104.41	101.73	94.25	98.122	95.499	99.83	98.471	96.594	101.36	99.705	100.57	99.642	101.83	96.442	93.503	106.16	98.252	100.84	97.208	100.43	104.31	94.418	98.893	97.603	101.32	100.6	96.447	96.143	99.529	100.35	101.83	103.38	100.65	99.962	97.857	99.564	96.857	104.8	98.111	101.71	97.891	103.6	100.42
109.15	103.72	106.35	109.17	108.99	111.16	113.3	110.82	108.55	111.71	110.11	110.9	102.59	112.55	110.51	110.01	107.83	104.59	104.98	102.4	102.28	110.87	112.33	104.49	106.93	115.26	117.04	111.22	110.58	106.17	107.71	114.74	103.67	107.13	110.05	112.18	108.15	111.53	109.77	108.93	108.91	113.08	107.95	107.67	106.9	108.23	107.72	105.78	107.85	108.09
94.185	91.74	99.644	102.25	94.823	100.64	93.909	96.083	95.647	90.034	99.435	98.912	102.57	98.282	98.476	96.13	91.666	103.16	94.59	98.966	96.471	99.68	95.008	99.991	94.117	102.92	96.457	92.359	100.49	98.064	92.329	99.326	97.018	103.04	93.838	96.368	98.066	96.735	95.961	103.43	97.283	94.323	92.602	96.84	94.814	102.77	101.19	98.064	96.712	107.11
104.72	105.93	109.52	109.66	105.53	109.13	107.75	108.11	103.5	110.88	104.34	101.85	117.37	111.36	110.77	102.15	114.06	106.53	107.13	106.04	114.27	108.32	114.55	105.89	103.65	112.2	109.12	106.59	112.98	116.18	101.48	115.22	104.91	105.94	107.24	105.42	110.37	105.91	108.28	107.92	106.38	106.19	107.67	101.93	104.52	104.81	110.86	111.71	107.72	101.69
107.19	111.08	108.53	104.4	111.57	106.46	108.04	108.57	107.65	106.69	112.34	108.82	103.49	108.65	109.04	102.72	108.36	109.67	108.3	107.38	104.29	107.61	111.66	112.79	108.09	109.78	106.09	103.96	109.41	109.76	107.36	110.63	106.91	105.83	106.63	108.34	113.41	106.88	108	107.07	115.72	107.19	111.13	105.66	110.45	105.04	103.46	107.52	114.31	121.43
107.23	111.9	104.21	112.98	111	112.08	108.77	106.15	115.44	111.33	111.21	111.63	108.21	111.54	106.96	109.37	109.5	104.98	113.04	107.09	104.93	104.99	105.01	112.21	106.2	104.27	109.98	109.38	103.76	111.55	103.3	108.44	109.35	111.11	109.18	113.77	109.75	113.18	104.8	103.48	111.16	110.05	108.81	106.86	115.11	108.15	110.26	110.69	109.35	110.51
104.68	108.35	107.72	108.28	109.92	112.97	105.93	105.97	114.9	109.47	104.26	108.16	110.82	109.99	111.77	105.88	108.81	109.47	105.42	107.14	106.45	107.09	107.89	110.64	112.39	106.32	106.5	106.13	112.83	111.33	106.51	114.41	105.36	107.41	110.85	105.85	106.06	107.3	111.06	108.49	108.22	109.65	108.03	106.93	112.82	101.47	108.6	105.62	111.36	103.16
102.81	104.43	102.2	113.23	105.44	109.16	108.77	107.64	109.26	104.89	107.06	101.67	103.32	100.92	101.76	106.98	107.74	101.25	102.19	108.69	105.88	100.51	105.56	99.33	101.82	103.59	109.63	106.23	100.74	108.19	102.77	102.21	105.7	108.26	101.24	105.98	97.811	115.65	108.97	105.53	103.02	106.71	102.09	108.75	110.57	102.06	103.41	103	102.09	107.83
100.78	105.45	107.93	107.91	104.67	106.02	107.32	106.86	105.59	103.34	104.71	105.32	105.41	105.92	104.59	107.34	103.28	107.34	103.54	105.81	100.02	103.44	101.17	108.55	100.03	101.08	104.49	103.63	101.58	100.47	114.48	111.78	107.36	111.8	110.74	104.31	105.94	105.11	102.69	104.53	104.74	104.92	107.28	110.11	106.9	110.33	101.05	106.18	112.33	103.38
103.16	111.76	107.64	105.05	109.17	105.65	109.32	106.93	105.33	106.58	103.2	105.7	102.55	111.42	112.16	107.81	105.7	109.12	101.94	104.95	99.631	105.98	105.17	99.545	102.64	105.61	109.39	104.25	108.74	108.83	100.56	104.65	109.13	106.77	110.58	104.86	111.97	107.74	99.733	104.2	112.42	102.58	107.42	106.73	105.49	106.78	103.47	109.15	103.4	105.19
107.94	100.75	113.79	113.05	111.9	106.68	113.84	106.47	108.91	109.31	107.49	107.42	110.31	109.2	106.07	109.15	112.72	108.5	105.05	110.88	114.33	110.43	108.75	105.17	109.22	108.03	111.7	111.57	108.79	114.18	105.16	109.92	112.33	104.16	109.84	110.35	107.63	109.92	114.34	108.3	113.89	111.64	110.16	111.48	107.58	112.27	106.6	111.5	102.83	107.06
104.95	94.174	100.73	103.85	108.58	108.9	108.88	104.71	109.84	109.55	106.71	107.69	104.55	102.14	99.391	104.2	107.42	107.93	110.29	107.22	106.56	109.11	104.97	97.692	110.02	102.19	106.83	110.08	104.64	109.42	103.08	105.18	111.51	97.641	105.3	104.53	108.15	104.53	104	106.72	108.47	106.56	103.16	106.83	105.25	101.48	100.66	107.38	101.25	103.66
101.15	107.16	104.33	101.7	100.78	106.44	105.31	110.12	101.77	108.01	105.32	110.32	111.29	107.32	108.59	108.61	104.88	108.72	105.47	102.64	105.69	107.58	106.43	108.82	104.94	105.19	108.79	102.7	102.87	106.14	107.07	109.03	103.95	102.48	109.64	101.99	108.56	104.38	108.24	112.03	102.42	104.88	104.43	105.89	108.51	107.28	105.41	108.15	105.33	106.48
111.49	108.4	106.27	107.78	109.52	109.05	108.74	103.13	109.74	114.1	107.14	107.05	113.18	107.47	106.12	106.95	108.21	110.79	107.43	103.99	110.73	106.84	112.3	115.28	108.72	106.6	110.99	112.66	112.58	105.74	113.36	101.59	110.21	111.83	105.26	104.35	109.08	110.67	108.02	106.84	110.4	102.11	110.52	104.51	102.35	108.17	112.3	107.53	109.31	107.58
110.3	110.63	109.93	108.91	106.64	110.45	110.94	105.21	103.18	107.91	107.02	107.18	105.82	110.49	113.7	106.3	108.66	114.63	102.67	105.38	109.46	111.61	100.88	109.92	109.77	110.39	103.57	103.68	109.59	111.55	107.69	110.45	103.88	112.49	105.28	104.39	103.48	99.46	109.99	106.99	108.08	102.81	108.78	110.79	107.35	108.29	107.11	106.18	108.42	106.01
108.01	109.04	105.5	100.79	106.67	105.69	103.46	105.62	105.69	107.5	104.78	101.77	105.24	106.58	105.71	104.65	105.27	104.57	106.35	97.913	111.96	102.34	99.865	107.45	99.792	111.86	111.62	113.43	106.48	103.8	96.066	112.13	103.03	108.85	107.95	104.95	103.26	108.19	106.66	104.73	101.34	106.45	111.26	105.99	109.33	104.45	107.69	100.36	111.64	110.47
97.193	97.437	97.245	92.861	99.998	97.518	100.62	94.742	100.87	95.274	102.65	98.943	104.58	101.23	104.27	99.43	104.82	95.918	103.22	97.459	105.43	97.608	94.413	100.27	92.276	94.838	95.861	98.631	99.849	99.198	95.873	91.431	96.297	97.436	100.19	95.234	105.23	100.85	102.06	99.933	97.564	101.74	94.341	100.24	96.047	98.948	97.232	97.162	101.83	93.738
108.4	109.91	109.82	108.93	111.45	116.39	109.54	111.43	114.03	108.35	113.31	112.07	110.51	111.08	116.7	106.12	109.54	116.09	101.69	111.85	108.57	111.51	101.66	103.93	100.1	110.26	109.18	107.18	107.19	104.9	108.29	104.32	111.65	104.45	103.4	103.74	111.81	105.77	100.46	112.17	109.02	115.29	105.53	99.52	101.33	110.25	108.02	102.12	110.31	105.9
100.87	111.46	98.632	107.14	105.19	107.96	107.09	106.54	103.85	107.64	107.9	103.39	103.57	108.44	110.32	97.505	103.62	98.295	104.99	109.08	108.66	109.71	107.93	103	111.34	102.72	111.72	99.159	108.09	101.44	105.84	103.22	103.55	105.33	101.79	98.769	106.43	108.31	105.63	102.82	110.64	100.32	111.93	109.64	107.73	109.01	105.14	109.74	109.91	112.38
104.54	101.56	105.05	102.73	111.84	106.27	108.86	110.82	108.99	107.6	110.5	106.98	106.3	106.96	107.13	105.02	103.41	107.25	113.83	109.16	107.01	105.53	107.81	113.1	106.25	106.94	99.074	104.44	106.65	109.91	114.33	105.69	102.67	107.12	107.01	111.86	105.13	115.35	110.62	106.48	110.97	107.57	108.63	112.03	109.67	111.41	110	102.77	110.11	104.94
99.92	100.81	109.26	104.45	108.16	106.11	102.07	107.32	103.71	106.53	109.58	105.13	109.89	101.76	104.15	105.63	101.17	105.27	111.48	102.33	107.62	105.06	107.19	104.7	108.35	103.68	103.34	106.9	110.31	106.35	104.07	106.02	105.66	109.92	106.27	101.16	100.66	101.71	103.22	104.29	100.6	108.88	105.36	108.49	106.58	104.35	102.48	103.99	106.5	112.25
108.58	111.65	106.8	105.93	108.04	105.91	110.35	103.27	107.33	102.82	112.36	109.13	105.67	99.676	102.5	103.33	106.84	103.68	104.91	103.48	106.11	104.12	101.69	101.82	110.87	105.41	98.931	104.87	105.17	109.02	102.36	109.78	106.72	101.93	108.67	100.81	103.41	100.38	105.05	106.66	108.01	104.53	104.24	105.87	97.813	108.93	104.05	107.1	105.42	103.89
99.567	105.56	104.47	107.12	102.92	104.46	101.08	109.89	107.68	106.85	102.26	105.9	103.32	101.2	101.62	102.54	102.82	101.8	107.82	105.56	108.2	103.73	106.58	105.79	109.81	103.63	109.49	122.17	106.79	103.42	104.5	105.85	108.62	104.44	109.05	98.072	106.26	103.17	105.59	106.17	108.68	108.83	108.15	109.4	105.95	105.75	106.97	99.467	111.32	111.93
105.85	104.31	109.76	101.87	96.085	102.71	100.52	100.1	99.825	100.35	101.43	99.298	98.433	99.115	100.68	104.22	91.712	101.51	100.95	99.773	103.28	99.402	99.583	104.34	102.37	98.32	102.24	101.99	94.197	102.34	101.45	105.05	101.09	100.76	99.364	107.41	99.735	98.475	96.421	104.46	97.804	101.05	101.82	101.88	97.498	103.99	100.68	97.123	103.54	100.24
113.9	104.58	103.25	105.63	105.79	97.96	97.82	105.41	107.01	104.68	105.77	111.79	112.44	109.91	107.48	103.96	104.25	105.41	106.63	107.37	101.59	106.3	100.36	104.28	101.61	105.53	98.317	105.3	111.43	102.82	110.92	102.4	108.61	98.772	107.55	106.39	100.5	105.75	108.61	104.64	107.9	105.75	109.46	102.79	100.37	111.51	111.36	109.72	105.15	107.98
105.22	104.11	109.96	107.65	105.87	102.98	102.31	110.14	103.09	112.03	97.142	103.72	110.32	108.74	111.6	104.66	104.18	104.61	113.91	99.483	109.9	110.49	105.46	102.37	101.95	110.56	102.8	106.68	106.11	103.24	108.04	104.2	110.08	103.86	102.43	106.84	115.94	108.22	105.49	107.48	107.98	104.07	109.29	107.86	108.54	111.78	105.17	107.91	110.12	108.98
108.68	110.55	108.68	106.23	115.62	109.27	106.31	106.58	110.51	107.43	105.31	106.36	107.12	113.7	105.26	109.19	105.97	110.31	104.92	104.76	113.23	111.89	115.03	108.44	111.6	115.19	111.06	112.25	108.59	104.11	105.58	105.09	105.56	110.57	107.02	107.71	106.86	106.01	106.21	110.07	110.23	105.57	103.12	107.73	107.27	102.62	108.21	112.03	102.53	103.27
116.77	114.47	114.47	107.75	112.15	105.65	108.05	110.19	114.39	112.62	107.36	110.38	109.34	107.14	111.73	112.4	105.32	104.94	108.91	109.31	105.29	107.58	107.18	108.25	114.73	106.95	110.82	109.63	106.04	108.71	106.33	110.63	110.04	103.42	105.67	106.95	107.56	110.72	108.75	108.56	110.38	110.22	107.34	109.77	114.18	110.81	103.51	103.12	104.4	111.12
100.48	98.573	106.87	105.79	105.32	105.46	109.74	106.75	110.48	104.14	102.35	103.76	105.74	110.98	105.44	102.93	113.27	107.3	103.58	112.22	103.59	111.58	107.34	107.28	104.73	107.61	94.861	110.1	104.65	108.38	110.93	111.4	105.66	106.82	110.64	104.56	108.01	103.12	108.68	107.51	100.79	108.38	105.89	108.44	103.48	103.21	100.4	100.52	108.3	111.62
97.067	101.19	103.68	102.89	104.79	94.093	105.89	101.19	106.91	93.895	105.67	100.23	97.658	98.025	102.24	96.041	98.542	101.88	101.48	100.6	99.737	97.678	102.16	101.19	106.18	103	107.86	93.3	99.618	104.36	102.77	99.349	102.03	100.96	101.41	105.01	101.37	98.95	92.418	100.23	98.682	94.508	103.76	98.798	98.422	95.343	100.89	92.916	102.35	96.305
106.1	102.21	95.928	103.93	109.7	98.219	101.99	100.43	96.904	103.6	97.291	105.35	107.41	101.06	104.26	95.999	104.71	100.27	99.944	102.26	101.11	105.1	103.85	100.66	102.91	99.195	100.49	104.41	98.376	105.58	100.45	102.74	97.691	97.774	96.705	103.35	97.758	100.03	104.34	98.881	98.139	101.26	100.14	98.208	108.44	99.336	101.19	102.59	99.487	101.96
97.906	99.637	97.485	90.732	90.103	96.443	97.152	96.93	103.99	95.141	101.68	96.658	97.373	95.254	95.511	96.837	98.53	96.549	98.599	96.992	93.309	99.491	103.72	95.558	93.509	96.089	96.432	91.916	97.859	100.62	102.65	99.994	97.111	96.012	100.15	102.64	95.971	96.096	95.787	90.755	103.25	99.969	100.81	100.99	96.661	98.616	101.33	101.22	98.545	101.28
108.63	107.09	103.25	107.97	102.32	103.9	106.03	103.45	105.74	107.16	107.81	102.11	107.62	102.73	106.12	109.31	109.32	102.06	102.27	112.5	108.44	105.52	112.03	102.69	106.98	106.21	107.05	102.18	101.71	109.83	108.49	104.01	104.56	108.93	103.85	105.26	106.75	109.23	103.29	115	106.26	115.88	107.51	104.57	106.33	105.15	115.18	105.04	108.25	110.89
102.65	106.76	113.15	112.04	106.08	107.43	108.34	109.91	109.13	111.71	111.42	104.42	104.2	108.94	109.74	111.78	104.43	110.56	109.55	103.74	109.79	116.54	104.98	110.95	113.26	106.92	106.33	109.31	114.3	104.29	102.74	110.31	108.45	103.31	110.59	102.59	112.85	108.05	106.42	106.98	102.24	101.37	118.69	105.17	107.57	105.97	107.81	104.49	107.18	107.98
106.52	104.35	109.7	107.26	108.01	107.53	109.04	103.69	113.56	111.86	107	105.87	102.01	112.53	105.72	104.38	108.13	114.47	110.09	109.77	107.92	112.8	109.7	104.1	111.89	102.84	103.33	111.75	104.65	103.41	110.8	108.13	107.57	113.24	111.7	110.21	107.93	108.62	104.61	105.26	109.32	109.3	111.37	105.72	107.03	105.07	98.385	104.11	113.98	109.85
101.85	110.9	106.15	104.81	105.35	108.94	109.94	101.71	99.571	108.58	105.87	106.37	104.29	99.742	99.317	100.79	104.75	107.83	102.13	108.85	99.033	103.85	113.2	102.91	114.2	109.39	108.9	105.58	105.18	102.34	102.1	106.92	104.67	101.45	108.22	102.92	104.91	107.58	108.91	103.25	105.13	107.8	109.16	102.94	109.73	109.71	108.38	108.59	106.23	109.63
106.1	107.03	108.41	111.31	111.4	107.82	106.15	109.46	108.86	111.92	105.91	104.46	105.49	111.28	110.11	108.56	110.25	107.91	97.366	109.82	111.26	113.3	105.39	105.79	119.65	108.49	108.35	103.63	104.38	110.3	106.24	103.94	110	107.23	106.62	106.78	108.83	106	112.42	113.47	112.41	98.71	110.28	106.97	114.07	111.35	105.91	102.57	102.75	102.93
105.05	102.77	104.38	103.99	102.66	105.55	105.26	113.34	104.72	101.46	112.77	112.49	110.99	108.05	104.88	104.26	105.52	101.91	102.77	110.13	103.3	103.53	102.6	105.78	107.38	105.23	105.95	109.61	102.83	105.9	108.88	109.29	110.96	102.46	113.2	99.772	101.25	110.51	101.9	99.82	104.43	107.44	102.39	102.05	105.12	109.07	103.02	103.18	100.66	107.11
107.62	114.89	105	105.6	110.79	112.18	103.63	105.84	112.22	108.33	110.28	108.89	110.75	113.69	104.8	107.86	111.5	112.53	112.31	109.54	112.31	105.19	108.71	110.2	113.22	109.14	108.52	104.81	106.78	112.54	112.48	108.07	109.5	110.49	104.21	104.3	107.99	107.7	104.96	105.18	107.03	107.24	111.01	112.53	109.36	104.54	107.65	105.62	112.6	102.64
94.204	96.312	101.25	97.898	106.34	100.71	103.33	98.587	96.438	98.45	96.339	101.32	101.65	93.734	97.091	102.88	97.865	99.584	101.88	99.404	98.036	104.91	102.34	99.522	104.89	97.566	101.91	94.772	98.613	100.93	96.422	102.82	105.1	95.685	98.622	98.287	98.125	104.78	103.91	104.33	97.083	91.37	99.606	100.03	99.341	99.058	99.278	103.7	106.06	100.38
106.45	102.3	99.754	107.91	111.19	111.67	105.68	110.06	108.65	105.76	110.47	105.07	106.99	103.87	106.57	106.29	109.47	108.85	106.51	106.81	110.66	102.68	110.43	104.61	103.35	107.57	102.21	106.46	104.23	101.38	106.14	102.33	102.87	105.63	100.3	106.92	107.52	109.96	107.03	112.34	111.74	108.98	105.74	109.19	103.48	107.01	104.13	108.69	107.32	103.05
112.61	109.13	107.84	107.17	107.23	104.88	113.05	106.26	107.49	104.22	109.35	105.47	99.887	104.38	110.14	105.16	105.67	107.16	104.76	105.78	110.94	104.83	106.39	107.08	109.81	105.3	106.65	112.27	104.54	104.82	107.46	108.91	105.81	114.16	111.39	110.22	108.76	104.29	108.36	105.97	110.36	102.57	101.7	108.27	109.05	106.98	108.53	104.09	109.13	110.34
107.4	105.12	106.32	111.89	104.24	110.19	106.65	110.55	105.75	106.13	112.38	107.29	104.06	101.47	99.019	104.07	101.46	101.45	104.23	109.64	107.29	103.45	105.33	104.39	106.89	105.01	110.48	101.4	100.13	109.96	105.26	102.75	104.43	100.75	106.99	107.85	103.8	97.037	106.34	110.15	102.25	99.843	112.37	109.66	106.55	107.29	96.864	109.21	107.91	108.55
109.91	114.28	107.47	107.63	104.17	106.44	107.3	100.72	108.28	110.09	105.92	104.14	112.34	107.54	101.49	110.67	109.96	112.02	98.415	113.11	111.91	102.93	106.51	112.86	108.05	111.8	111.71	109.72	97.628	107.32	108.46	114.99	108.35	109.71	103.15	113.45	99.593	111.33	105.96	114.1	103.76	109.31	111.19	105.99	105.15	112.53	111.15	109.8	114.18	113.4
116.6	112.62	107.07	111.03	109.12	110.54	107.25	109.59	113.4	106.87	112.82	109.79	107.14	112.55	108.48	108.45	105.27	114.53	107.06	107.79	112.49	114.28	113.7	115.3	111.85	106.48	111.2	113.08	106.44	109.39	104.53	108.98	112.25	110.39	108.6	113.74	109.9	110.77	111.53	113.19	106.54	109.45	114.73	110.4	114.05	117.92	107.27	107.69	109.57	107.15
109.99	108.08	108.31	112.8	105.56	103.02	101.01	107.33	107.88	107.56	109.56	106.44	110.39	110.14	107.02	106.9	109.95	111.06	115.89	105.4	110.24	104.33	106.11	105.42	114.43	107.78	106.24	111.47	113.66	110.26	106.09	105.03	105.76	104.69	106.41	109.88	105.7	111.38	103.95	103.1	107.71	109.51	105.72	107.28	103.23	108.53	105.67	111.08	104.67	107.9
109.77	114.23	110.07	110.79	106.54	105.06	107.49	107.32	108.23	105.97	107.64	111.58	108.82	108.76	106.67	106.64	108.62	111.32	111.8	106.15	102.18	110.65	114.28	108.83	103.49	114.33	113.36	108.36	109.78	116.31	104.76	115.01	110.35	110.33	108.54	108.93	106.47	111.04	117.54	108.29	107.79	109.41	112.3	107.2	111.19	112.07	110.86	104.43	112.02	110.29
109.33	99.236	99.77	104.61	111.11	106.9	108.78	108.68	107.07	109.34	102.11	107.09	104.76	101.67	110.64	103.85	103.32	103.27	107.7	108.4	107.82	100.99	108.09	98.54	103.39	103.26	107.15	104.09	106.19	107.32	105.58	102.99	112.2	100.78	101.38	102.8	105.86	105.2	102.63	105.25	108.93	106.61	106.28	105.29	109.73	99.948	101.35	105.54	103.71	101.05
112.36	109.45	109.16	105.95	100.84	106.69	107.56	106.92	103.58	101.86	101.74	102.41	101.95	107.19	106.86	107.55	105.94	105.34	107.23	104.37	103.95	101.08	106.94	103.01	106.13	102.98	100.33	106.81	113.49	102.35	102.96	109.11	100.19	107.43	102.77	110.22	104.51	107.08	107.73	105.2	109.42	112.25	105.4	113.96	105.03	104.69	98.402	104.85	103.5	112.44
104.3	103.93	106.29	107.78	103.72	105.1	105.85	105	102.16	104.3	110.6	108.47	104.79	108.24	103.9	106.59	104.18	107.47	108.11	103.41	109.52	108.81	105.56	111.43	108.03	109.09	103.34	110.23	104.69	108.78	109.1	108.85	113.58	109.64	105.54	99.962	102.93	115.49	108.8	109.28	110.21	104.5	104.73	109.56	105.57	102.59	112.77	109.23	108.61	108.58
97.461	105.5	108.15	108.17	105.18	104.87	105.26	109.21	105.06	109.77	109.76	101.47	101.79	105.57	100.88	105.49	107	103.39	106.08	107.52	103.55	100.65	106.39	106.88	102.23	104.24	111.29	104.14	107.92	104.78	104.9	104.23	102.34	104.57	102.08	110.65	104.14	103.4	106.06	103.54	103.89	108.87	103.14	113.4	108.57	101.45	103.74	109.13	100.59	105.43
106.24	107.62	104.5	107.37	107.12	104.85	105.66	108.06	114.61	102	107.59	114.79	111.94	108.17	108.15	110.96	106.57	109.98	112.02	110.07	107.26	112.33	105.78	109.53	111.99	104.94	107	112.17	108.97	111.04	110.37	101.04	110.62	117.34	102.5	104.09	109.09	109.31	105.68	108.24	105.39	109.84	104.37	107.2	110.21	107.65	111.47	106.77	108.17	105.82
102.6	105.72	102.35	91.598	95.226	97.572	101.88	99.099	101.04	95.618	100.34	96.163	91.842	101.65	94.655	96.651	91.033	95.107	91.695	102.99	102.5	106.33	99.865	98.967	104	97.995	103.61	96.24	100.34	101.27	98.101	100.5	93.179	95.512	97.519	103.79	96.893	101.3	97.361	97.653	92.604	98.397	92.124	94.881	100.88	100.89	94.251	100.46	102.28	97.178
108.48	110.05	114.85	109.57	111.76	103.72	112.38	114.03	106.72	109.34	109.48	109.41	111.65	113.86	104.79	106.59	115.04	111.14	115.98	104.43	109.98	108.25	104.33	107.86	110.05	111.39	107.56	105.01	106.84	108.1	111.38	106.41	111.16	112.35	108.98	109.94	110.56	106.42	107.03	104.92	109.97	105.96	111.75	107.82	105.71	107.56	102.72	105.41	106.01	108.98
110.26	97.998	101.1	106.44	104.11	110.7	107.28	106.77	97.744	103.81	101.9	105.88	108.7	107.19	98.796	103.42	105.49	106.55	111.73	108.79	102.16	107.36	107.92	104.21	109.4	107.26	108.28	98.424	108.71	107.99	111.87	102.73	106.7	107.44	104.93	105.41	107.63	102.82	106.42	109.94	102.11	108.43	105.28	108.94	103.78	104.4	106.96	107.42	109.96	99.928
110.8	108.48	110.21	108.03	105.22	110.4	107.43	108.38	105.81	107.84	109.17	107.05	102.81	114.01	108.46	108.08	102.91	102.11	110.55	110.38	107.91	110.94	108.19	101.54	109.07	108.72	109.98	105.5	107.24	100.48	109.29	108.2	109.44	108.73	106.99	107.07	104.18	109.01	112.29	110.58	109.72	110.36	111.5	106.87	107.19	107.15	106.72	109.09	109.69	109.3
100.75	95.057	100.81	97.627	89.286	96.081	101.86	98.961	99.239	98.976	104.05	99.388	94.113	99.034	99.052	100.95	98.634	95.783	95.427	100.87	100.63	103.72	95.628	101.08	93.495	104.55	94.092	98.166	94.501	96.423	99.885	100.48	103.17	95.244	98.686	92.7	93.725	98.729	97.195	98.141	98.047	102.42	98.162	98.378	97.832	99.617	98.219	103.31	98.673	99.889
108.13	103.83	106.85	102.3	110.74	97.096	105.49	108.54	110.99	103.33	108.68	100.7	104.76	101.16	103.94	102.24	104.43	115.72	101.3	100.8	109.06	102.34	103.16	105.24	105.92	103.15	98.28	109.84	103.57	106.18	107.8	106.74	106.24	103.83	112.77	101	110.37	103.29	102.33	109.23	110.42	104.5	115.07	104.21	102.1	102.41	102.47	108.06	104.35	108.57
102.84	108.06	110.17	106.4	103.07	106.06	104.75	107.11	104.88	110.03	108.3	108.21	113.48	110.09	104.99	112.7	102.48	102.41	107.21	108.22	109.85	109.14	113.52	112.53	108.82	110.51	108.3	108.75	110.12	110.38	108.02	113.27	111.02	108.52	108.36	108.46	107.76	113.69	114.76	108.14	112.95	109.08	103.67	104.11	108.26	107.93	116.74	104.62	102.28	107.58
[truncated: 750 more rows]
[truncated: 150 more columns]
