# Supplementary material for: Genetic dissection of main and epistatic effects of QTL based on augmented triple test cross design
Source: PLoS One. 2017 Dec 14;12(12):e0189054. doi: 10.1371/journal.pone.0189054 (PMC5730204; doi:10.1371/journal.pone.0189054)
Supplement: S10 Supporting Information — (ZIP) [file pone.0189054.s010.zip › z6_1900_0.2_5.csv]

102.75	106.38	107.42	99.57	109.13	101.37	109.55	103.58	103.83	95.26	97.232	107.05	106.35	100.5	97.766	105.66	97.133	102.79	119.41	103.84	102.5	107.55	101.31	105.97	106.46	101.58	101.29	98.937	100.44	108.06	103.93	103.02	99.004	99.421	96.814	92.681	100.17	107.67	102.74	98.84	93.753	98.561	106.51	104.93	103.86	108.62	108.93	99.172	110.55	105.18
90.928	95.658	92.347	100.83	97.002	104.42	106.35	98.852	93.617	97.964	95.346	106.72	98.802	93.534	98.421	102.14	92.745	96.8	88.43	100.35	91.831	95.592	91.087	106.3	92.502	98.879	101.89	89.964	98.833	93.644	105.86	96.703	99.937	98.088	99.864	90.353	98.133	98.513	102.49	93.981	102.71	103.97	100.97	88.877	95.551	102.57	93.958	100.4	95.691	104.4
99.759	107.25	98.534	104.21	93.904	92.449	95.446	103.61	100.75	99.663	92.138	100.08	102.03	97.172	94.711	98.518	96.514	97.327	98.59	100.51	92.665	101.75	103.72	107.4	96.249	102.84	97.732	101.59	94.264	100.29	98.252	103.56	93.687	99.409	94.1	102.73	93.676	96.834	104.49	94.023	107.67	100.16	95.867	94.45	96.45	98.344	96.521	98.466	88.888	90.53
96.09	103.04	96.741	101.66	103.37	107.33	105.06	108.3	95.357	107.71	108.72	102.03	107.11	120.82	105.98	102.67	109.2	107.53	104.74	107.84	108.42	110.88	106.72	110.78	102.07	102.33	109.69	111.28	114.26	100.87	108.67	104.45	101.38	99.797	106.29	106.3	101.44	100.04	106.16	105.96	107.88	100.31	98.537	109.32	106.29	106.48	101.36	104.11	110.35	105.03
102.45	98.432	118.54	106.15	107.31	106.07	106.42	110.95	118.11	107.63	109.27	105.8	108.68	113.18	116.31	103.74	100.48	106.81	103.66	102.14	108.93	103.26	103.71	107.01	104.09	110.32	109.94	102.26	107.82	97.959	100.6	105.17	111.14	100.84	109.22	109.19	106.3	110.34	108.72	106.71	108.75	105.32	115.34	99.838	110.82	109.02	105.48	102.43	103.71	110.56
100.82	104.17	99.313	110.26	108.58	107.79	105.1	107.84	100.72	104.01	103.44	99.66	100.09	109.31	102.55	106.18	114.1	99.703	102.03	112.46	103.36	102.25	108.13	105.37	99.016	99.322	106.45	100.55	111.92	110.76	119.1	105.23	106.75	95.398	104.23	105.04	97.235	99.765	110.55	109.26	98.763	110.57	109.3	112.66	111.18	107.61	100.65	100.32	109.81	105.61
106.46	115.84	109.43	105.59	98.48	104.65	102.75	104.65	98.55	99.56	104.58	105.3	107.73	104.39	102.19	108.67	109.04	106.21	103.17	107.74	104.9	117.78	109.58	110.23	107	103.82	107.09	102.4	107.13	108.59	97.853	113.58	97.708	105.12	112.43	104.76	109	116.03	103.75	111.9	105.16	100.95	113.21	106.31	111.91	100.03	102.73	102.76	102.77	102.1
109.15	106.06	121.8	102.61	112.25	103.81	115.19	100.28	105.07	103.05	109.08	108.15	111.91	111.52	102.79	110.93	111.35	103.87	98.093	110.99	105.7	113.45	118.53	110.72	108.16	100.62	109.8	107.5	105.46	105.53	102.98	107.9	111.89	110.18	107.21	101.87	110.07	110.26	108	100.72	102.74	108.6	113.16	113.77	109.04	102.2	103.33	112.21	111.64	112.63
111.9	108.31	102.61	107	111.12	115.34	108.62	107.16	101.83	110.89	105.04	116.4	112.37	111.24	117.01	101.96	104.69	104.57	106.42	95.098	99.463	114.36	107.35	110	114.46	110.33	111.65	106.2	107.74	110.63	103.49	107.21	114.39	112.58	104.68	103.97	101.02	108.18	113.86	105.48	113.25	106.61	110.86	106.25	101.66	108.28	105.05	111.69	111.15	108.29
105.67	117.61	107.68	106.99	100.66	102.56	108.31	113.25	102.58	99.863	108.43	99.196	104.84	111.96	107.39	97.997	103.89	98.404	118.78	113.78	101.26	112.03	113.19	118.17	111.93	103.46	114.95	107.26	106.45	101.94	110.11	116.53	108.25	106.83	112.15	111.51	110.17	108.08	111.45	104.74	111.06	107.93	107.14	105.33	108.9	102.31	104.4	104.68	109.15	111.38
105.13	107.1	110.11	109.39	113.17	101.49	103.19	105.14	109.16	95.564	111.05	106	116.89	115.89	102.68	117.69	109.85	105.06	106.2	110.96	115.05	104.87	105.85	102.61	107.1	106.06	109.75	114.66	106.19	107.97	110.48	106.88	106.17	108.77	105.78	107.24	109.05	114.47	111.02	111.17	115.53	101.65	110.81	106.39	106.06	100.75	107.84	93.948	106.74	111.71
104.33	105.44	106.12	99.247	110.85	101.86	104.39	94.974	99.894	111.77	100.66	110.74	104.85	101.23	113.88	107.4	105.28	110.44	100.82	110.6	117.15	111.33	101.52	115.61	106.24	105.22	107.79	100.02	102.49	104.78	108.65	103.05	114.54	106.54	102.92	106.08	110.33	108.73	105.27	104.18	102.49	98.953	100.09	105.33	102.28	103.96	108.87	103.92	103.68	106.58
104.9	100.1	101.1	100.98	109.12	99.495	106.83	100.71	102.76	108.95	112.33	103.61	103.6	106.8	112.68	100.56	106.77	99.654	95.436	103.53	107.28	106.75	104.74	104.95	103.94	99.048	95.855	108.01	113.34	108.54	108.21	101.44	105.68	106.12	101.42	109.26	105.82	109.08	96.123	107.23	109.3	104.23	105.16	111.19	116.91	103.42	114.35	108.43	108.18	112.49
101.75	94.961	92.055	96.609	98.735	95.692	100.23	106.77	96.648	97.814	92.503	92.304	103.94	108.22	103.58	92.901	90.718	96.243	100.63	100.06	100.03	94.355	99.312	90.642	106.1	94.273	100.82	96.272	102.2	101.77	96.347	101.79	99.735	100.48	87.257	103.97	96.124	96.628	97.423	99.847	101.66	89.198	88	98.338	108.57	98.92	97.317	93.901	94.748	98.221
110.86	106.84	109.21	108.72	112.13	117.65	100.33	114.31	100.5	112.25	107.58	109.21	108.14	98.147	104.69	109.97	96.042	105.83	111.42	111.76	101.98	118.98	108.41	97.901	115.33	106.64	111.47	100.68	104.72	106.92	109.62	100.49	105.1	104.02	114.14	107.21	116.02	106.17	106.38	102.4	98.035	104.7	103.78	102.7	111.39	107.68	109.55	105.66	103.06	106.22
113.23	112.41	98.217	110.93	108.67	118.11	106.29	107.72	105.33	110.34	103.53	107.63	110.1	107.09	102.99	110.72	109.24	111.08	103.26	104.65	109.06	116.45	104.48	106.08	100.91	107.72	106.61	104.35	110.98	104.17	106.28	105.32	107.99	102.77	107.6	111.62	105.51	100.23	116.18	114.57	108.13	113.4	110.43	105.41	114.21	115.67	108.11	103.77	105.86	103.89
101.1	100.09	103.46	93.348	95.631	94.287	94.749	101.15	103.2	95.108	94.365	94.542	101.05	103.33	103.66	92.512	97.391	96.56	97.164	102.18	87.735	99.655	98.368	98.818	104.86	103.7	93.263	103.07	103.93	99.725	103	88.876	106.82	103.77	98.402	92.028	105.57	90.415	104.66	109.94	100.41	93.181	105.61	96.042	98.52	95.335	105.53	99.442	93.618	96.217
107.34	118.01	107.18	102.83	110.77	99.352	104.29	115.35	111.51	107.04	102.9	105.11	110.68	111.99	103.28	111.3	113.5	109.54	103.94	116.64	100.89	106.48	117.15	105.46	107.08	103.55	102.3	97.883	111.15	110.04	106.79	109.04	102.09	112.98	112.58	104.49	111.38	106.15	112.35	103.53	107.47	103.35	116.65	108.96	113.17	109.68	103.71	110.99	107.65	110.85
105.95	106.72	105.16	114.51	105.42	99.099	107.15	115.41	103.46	110.39	108.38	109.47	113.83	104.04	96.789	109.6	106.73	123.11	107.25	105.36	106.88	107.77	104.81	118.91	96.369	111.6	110.59	108.42	104.42	105.4	108.27	102.96	109.81	101.22	103.88	106.89	111.98	109.25	112.12	113.32	103.03	110.74	107.81	113.74	108.4	109.05	111.88	108.67	103.33	102.26
104.08	109.46	102.11	109.1	95.797	112.07	111.53	104.44	119.89	104.03	106.99	104.35	101.24	106.6	107.07	111.4	109.52	108.27	110.66	113.67	101.32	112.27	108.66	111.81	113.75	107.12	103.91	105.51	108.31	106.4	109.8	107.25	103.04	111.31	109.2	114.04	100.74	115.73	105.84	106.59	107.39	108.22	101.15	106.07	99.156	108.01	103.49	109.88	104.25	105.69
112.2	95.804	109.14	109.13	104.95	101.09	104.57	106.8	102.74	107.69	109.98	106.01	108.7	106.16	110.9	109.34	109.34	112.59	110.86	109.56	101	116.29	107.4	107.22	108.53	104.98	105.2	111.24	115.91	104.74	102.97	104.92	106.64	98.789	111.88	108.63	101.66	103.89	107.98	118.76	116.16	107.01	105.14	105.45	112.41	105.77	103.19	115.64	103.77	100.6
111.7	100.24	97.489	107.19	105.72	108.01	104.73	102.47	101.33	110.86	103.96	104.38	103.23	108.65	99.726	107.96	111.2	93.232	107.53	105.49	106.6	96.099	110.25	105.61	109.03	95.914	93.328	103.06	108.67	106.02	100.06	105.95	107.11	104.42	99.252	110.83	102.62	105.82	102.71	110.78	110.44	107.73	110.42	112.8	111.91	100.95	100.86	100.65	118.09	94.469
103.74	103.21	99.673	101.8	102.32	94.576	102.33	99.527	100.88	96.611	100.31	102.53	99.223	99.709	105.06	91.266	90.96	107.22	102.47	102.33	110.06	103.57	101.22	100.33	98.991	100.85	99.59	104.59	97.76	97.096	102.93	97.202	99.149	94.736	96.986	101.55	101.78	97.099	100.89	101.15	98.783	101.45	102.1	112.27	106.31	105.6	109.91	107.92	89.31	98.358
97.184	104.67	101	106.78	101.78	95.579	95.479	98.299	110.32	94.446	101.45	111.21	104.53	112.25	100.84	100.46	108.49	103.92	108.48	103.27	95.293	102.05	97.34	99.045	95.635	100.65	98.626	104.35	102.85	93.899	102.3	103.2	101.27	104.07	96.074	100.84	103.79	95.642	102.06	101.14	87.521	100.3	98.263	101.5	97.395	87.834	102.73	104.24	101.24	102.37
99.775	97.694	97.42	103.29	97.388	97.542	108.02	97.157	96.514	95.966	96.216	97.971	93.426	90.855	90.164	96.866	91.769	94.863	92.182	93.382	106.04	103.96	98.478	104.23	98.082	94.818	105.3	100.29	94.464	95.292	94.888	88.873	104.22	100.84	107.35	108.76	105.26	103.56	97.249	101.06	94.033	95.353	96.348	92.989	93.362	103.13	107.97	102	94.537	90.437
105.79	103.39	108.44	96.63	98.819	107.18	102.63	106.27	101.63	97.677	103.98	104.33	102.85	99.653	103.64	98.128	112.76	102.27	110.71	104.4	100.95	100.32	93.811	101.83	99.599	102.16	105.92	106.36	96.082	103.33	103.37	96.125	98.822	100.89	97.469	103.75	104.91	95.069	100.81	103.49	104.2	101.19	91.287	111.01	108.15	99.552	97.21	102.03	97.118	104.46
93.939	107.14	104.47	100.86	97.183	101.35	101.99	110.26	103.06	100.07	109.78	102.56	96.012	94.01	97.452	103.15	113.95	91.56	96.694	97.234	97.6	106.8	86.814	89.825	91.934	87.209	102.67	93.62	104.89	96.464	91.032	103.57	93.685	104.61	107.41	98.097	95.628	91.875	95.852	96.658	105.65	94.765	95.473	103.75	94.175	107.81	95.484	103.61	102.81	95.058
99.783	103.17	115.75	108.53	96.475	104.55	113.14	110.58	109.63	106	111.46	113.59	101.81	110.16	111.71	108.69	117.91	108.09	104.52	108.78	104.23	111.98	115.1	104.4	101.1	113.95	111.63	100.24	101.73	104.71	104.52	105.01	102.25	110.86	115.49	109.93	106.94	106.12	110.57	112.32	109.76	108.32	107.07	117.2	100.03	116.9	103.37	109.01	100.28	115.36
101.87	100.08	96.522	100.92	97.9	101.15	95.318	89.286	94.297	95.961	100.62	101.22	97.902	100.82	102.59	104.06	95.459	101.34	93.113	106.55	103.3	94.759	100.7	95.714	99.587	94.594	95.982	96.332	100.64	110.48	101.14	98.43	96.764	102.16	96.312	102.96	102.56	99.295	89.127	106.28	97.577	102.38	99.341	95.962	101.7	88.871	99.237	97.489	96.281	101.84
100.61	100.15	93.243	93.354	103.55	105.77	102.33	104.31	103.56	97.904	106.36	102.31	95.547	103.76	98.896	94.927	107.09	104.16	109.35	98.385	101.44	102.24	98.12	88.01	105.33	98.163	98.958	101.12	95.628	95.823	98.416	98.969	94.862	97.219	109.37	109.32	100.26	96.365	98.254	101.27	94.767	104.69	89.082	97.264	101.9	100.95	96.782	100.53	95.653	101.32
111.8	103.36	105.34	101.59	109.9	109.09	96.137	100.16	105.5	103.18	110.12	111.97	100.74	98.784	107.86	104.38	104.23	106.24	118.16	108.5	104.46	99.729	97.443	99.555	106.67	104.91	108.13	116.72	104.27	103.79	105.76	107.21	99.692	104.71	99.914	113.46	104.68	111.05	106.51	111.1	110.29	99.645	111.79	101.57	116.25	103.19	111.54	105.86	114.09	104.53
104.17	107.73	111.44	105.52	111.68	101.92	104.29	113.34	113.26	100.77	107.72	112.45	118.34	111.95	101.8	105.05	106.27	107.97	107.92	109.39	109.26	109.57	109.31	108.04	108.49	111.41	103.39	103.39	102.68	104.34	106.66	104.72	95.94	110.58	110.59	117.28	93.121	111.46	92.763	103.68	101.54	112.9	105.44	109.38	102.61	110.4	103.28	109.13	107.69	107.33
105.6	106.48	101.85	103.81	110.91	102.82	97.621	95.51	104.11	104.7	112.89	107.23	98.47	106.8	111.54	106.98	101.88	107.71	114.75	97.211	105.12	105.35	98.435	104.79	100.16	104.47	102.88	92.997	108.96	101.22	103.62	108.41	99.849	102.5	109.68	106.13	103.96	110.66	105.18	115.47	102.23	101.68	107.78	95.792	103.06	96.598	112.13	107.32	109.27	103.34
96.833	111.62	105.24	105.36	108.74	107.51	108.61	111.22	106.21	101.29	112.31	104.81	109.44	112.76	104.34	105.76	101.78	106.06	104.29	113.51	107.16	104.59	105.17	107.73	111.78	106.72	107.24	105.1	109.99	105.97	110.96	113.43	111.36	114.73	104.58	106.2	106.43	109.72	106.44	104.5	103.35	111.05	109.94	109.36	98.919	107.91	100.36	102.57	107.72	103.9
101.42	105.36	104.48	110.01	107.96	102.77	113.2	101.05	99.028	107.03	106.06	106.85	94.776	91.62	99.351	109.37	100	99.109	104.51	98.68	98.29	98.235	100.34	106.95	100.4	98.205	103.6	101.99	104.85	105.34	111.54	101.86	94.094	99.702	110.36	101.96	101.45	107.41	105.77	105.9	102.64	90.433	107.37	105.79	103.83	105.2	108.68	109.86	108.05	96.387
107.29	105.59	108.02	98.845	120.21	98.371	111.27	104.02	112.11	108.51	114.09	108.16	111.96	97.175	108.85	108.62	112.32	114.5	114.56	100.11	105.05	107.56	107.96	109.37	107.63	102.06	116.4	111.23	101.04	111.48	109.48	114.35	109.9	105.31	117.46	116.88	106.56	94.398	104.07	108.97	111.81	112.67	104.12	103.56	106.67	113.96	105.62	109.97	106.77	102.5
103.15	108.02	105.25	107.19	109.19	111.57	106.28	108.9	102.63	108.26	103.47	109.94	103.69	116.31	101.68	101.65	110.9	111.21	106.43	111.64	106.36	102.4	104.32	107.83	104.84	103.6	109.08	103	103.96	105.14	107.69	100.45	106.37	99.496	107.57	109.6	106.66	105.92	110.83	105.29	105.46	101.81	98.133	108.16	101.47	106.68	102.8	103.57	107.16	104.65
111.53	113.13	110.28	114.13	108.64	107.57	99.275	100.78	113.52	104.22	106.61	106.17	114.65	109.73	109.18	114.5	107.47	110.15	104.5	101.65	112.18	111.33	121.3	104.34	101.5	116.68	118.1	102.5	109.85	102.89	103.6	103.63	104.53	108.48	108.97	107.7	96.888	106.84	111.31	111.01	107.95	107.66	109.57	98.411	103.56	103.28	108.13	104.29	104.72	109.72
94.073	104.01	107.16	105.28	106.18	103.58	101.89	101.99	109.86	107.83	94.501	112.71	102.05	104.15	112.99	106.01	98.98	102.85	98.761	102.02	103.81	108.95	109.13	108.13	105.36	105.5	112.19	108.05	103.74	109.43	109.33	96.37	108.6	116.94	106.94	106.09	106.02	104.46	105.78	97.538	105.4	106.44	106.97	106.49	110.35	107.46	104.98	110.8	102.77	110.99
102.72	110.36	110.57	112.48	108.79	111.25	110.74	113.92	105.37	103.4	109.42	103.57	100.59	113.18	111.48	102.7	111.12	102.81	107.26	106.45	104.86	103.56	112.07	115.15	116.84	114.72	105.54	107.67	117.3	110.74	101.67	105.05	107.5	105.07	107.88	106.98	97.451	107.09	105.35	94.942	105.04	105.69	105.64	113.72	114.33	108.92	105.02	112.86	105.96	97.994
112.54	102.94	108.64	107.17	100.36	99.811	111.44	106.34	106.33	108.89	101.49	110.4	107.96	99.942	107	103.08	107.09	108.63	97.267	103.14	105.93	101.08	98.383	112.18	95.154	99.037	107.08	108.22	98.715	111.71	106.98	102	107.81	108.96	97.269	108.27	106.33	108.59	106.8	111.53	108.42	106.28	101.71	92.415	102.43	96.133	106.31	94.983	110.16	104
108.23	103.52	108.45	113.99	113.51	110.23	110.36	106.04	108.98	107.95	101.53	104.95	113.56	109.84	115.67	106.07	104.98	99.985	105.41	107.66	100.07	103.09	107.69	96.768	113.58	105.27	110.07	101.29	111.63	115.28	107.24	102.37	97.675	99.554	110.55	111.27	108.36	106.12	104.08	100.86	105.46	113.82	99.812	105.84	107.19	105.63	110.59	107.01	105.81	111.23
105.63	110.8	107.57	101.29	111.19	103.92	104.09	107.71	109.27	117.59	103.77	103.04	111.55	112.32	106.09	104.37	106.29	110.12	106.08	109.28	103.9	107.43	108.34	114.4	115.11	105.04	115.09	105.99	110.43	99.242	114.3	105.46	106.28	109.53	108.62	109.73	106.47	100.48	111.95	96.686	104.15	108.46	109.1	104.52	105.46	105.91	104.23	98.578	109.82	101.09
103.54	102.48	100.05	97.678	104.5	100.3	105.66	105.63	99.421	99.867	94.918	101.9	100.4	88.584	104.75	97.206	105.82	104.84	98.574	92.128	104.07	103.38	100.84	102.91	105.6	96.141	108	103.11	104.79	104.98	104.78	102.37	107.01	96.981	104.53	99.323	105.14	101.04	95.669	95.515	103.97	99.814	101.29	107.76	105.82	99.919	90.369	106.8	100.77	98.231
111.01	106.44	116.16	97.671	110.55	106.71	112.65	97.842	106.53	102.4	105.44	110.25	104.13	108.12	103.35	96.925	109.27	102.99	103.43	106.14	98.82	103.81	102.46	106.45	108.78	107.21	103.22	103.41	109.65	101.99	102.06	112.01	110.65	109.07	112.19	103.75	99.172	107.3	104.54	98.35	106.98	100.04	97.406	111.74	108.06	104.04	109.14	100.91	107.68	102.21
96.54	84.826	103.86	93.106	102.52	99.98	103.56	101.03	96.953	97.458	97.825	96.693	88.632	94.674	89.877	98.991	97.292	104.92	95.492	106.05	93.221	99.473	102.27	91.114	95.264	100.05	101.63	94.028	98.628	107.04	91.345	93.648	99.105	100.51	100.59	97.092	94.719	95.481	106.51	98.372	98.169	103.78	108.31	95.715	92.641	92.514	97.133	94.126	87.943	94.435
109.81	109.56	96.656	104.18	112.77	104.5	102.71	117.13	105.3	104.93	98.394	107.04	115.29	109.93	98.262	101.43	102.97	110.56	115.72	107.35	113.11	108.6	112.97	113.44	119.5	116.85	113.65	111.5	99.503	104.6	110.87	104.13	107.04	107.64	111.67	106.57	104.3	114.17	108.35	111.35	107.2	108.85	105.89	100.18	108.42	110.98	103.97	109.68	107.32	107.75
96.753	100.14	97.277	95.356	94.706	95.002	94.899	112.8	98.456	87.158	99.614	107.34	103.47	103.68	97.533	98.862	94.46	99.646	93.308	98.104	98.342	106.8	98.023	86.592	91.402	92.363	98.818	103.06	99.786	95.009	96.566	105.84	96.172	102.92	98.29	90.936	104.77	97.962	90.364	102.05	106.72	95.283	94.698	105.24	97.69	97.925	85.277	98.272	96.323	97.242
97.182	107.06	98.245	110.21	112.73	105.41	104.96	107.44	101.18	111.12	106.58	109.67	100.15	105.28	107.77	107.01	102.82	113.13	110.48	107.21	109.97	113.29	104.78	108.67	114.8	107.44	108.41	113.65	118.1	100.78	108.64	102.37	109.21	108.03	110.92	107.08	108.24	109.81	99.037	101.93	109.12	105.03	112.04	101.2	104.74	105.6	103.81	109.62	109.59	101.81
104.45	103.93	99.587	102.02	114.59	110.89	116.06	106.92	101.58	101.32	106.23	115.48	95.458	110.79	107.11	114.69	108.57	100.95	114.82	102.94	110.89	106	112.97	115.25	108.15	111.14	103.62	105.7	105.13	108.09	107.78	104.3	110.06	101.48	108.89	111.65	107.21	107.29	101.17	101.71	109.78	107.95	109.23	105.81	109.79	104.83	113.03	110.21	105.22	107.47
104.96	110.25	108.83	98.961	105.56	99.791	110.03	107.52	106.92	106.37	108.85	111.77	107.2	106.81	104.95	117.08	109.86	113.03	106.41	101.8	110.32	107.41	109.85	111.86	107.23	116.78	110.88	106.58	103.46	117.11	105.39	107.98	108.18	105.31	108.67	109.89	105.07	103.36	100.44	116.09	107.83	112.22	110.28	102.12	109.69	112.46	101.73	117.88	102.99	106.4
118.17	113.91	111.75	111.76	100.43	106.06	111.28	105.81	106.67	103.96	98.17	106.7	115.19	99.914	108.08	101.91	115.06	113.42	101.93	110.73	103.48	108.1	111.43	113.07	110.34	104.6	112.38	106.92	117.73	115.52	105.17	116.18	104.82	106.55	101.89	117.58	110.41	110.74	114.77	106.92	101.8	105.08	114.09	115.17	114.02	99.473	104.13	109.31	108.68	105.84
97.94	93.411	98.843	104.03	96.133	99.049	96.422	105.47	97.385	99.961	91.007	98.452	94.01	103.87	98.839	102.63	99.403	98.9	104.77	105	99.43	100.13	101.9	98.35	97.457	97.159	100.85	96.279	91.845	99.553	96.434	102.37	98.897	91.921	103.65	103.21	99.992	106.95	101.05	96.738	92.421	91.858	100.17	103.36	100.28	103.8	97.941	94.62	103.6	100.76
101.26	110.33	107.86	100.51	107.26	112.3	102.38	112.91	104.56	106.9	104.92	104.51	105.8	109.59	105.48	113.19	112.87	109.46	112.48	107.2	109.03	108.22	102.38	103.11	115.75	101.84	110.38	110.07	103.21	100.96	108.31	108.61	106.69	105.11	115.33	107.47	92.577	105.86	105.65	112.65	109.94	107.81	104.69	107.08	101.48	104.4	104.39	112.16	100.75	105.78
110.89	109.44	109.8	102.23	97.39	109.76	106.58	101.77	99.325	104.89	105.4	105.43	103.74	104.49	111.36	110.28	106.49	112.21	108.04	97.179	98.525	105.87	104.26	105.83	110.93	103.38	116.46	102.87	93.344	112.84	105.83	102.67	100.98	109.54	107.22	111.17	110.34	107.17	99.764	106.92	108.07	99.548	101.42	99.339	106.14	104.82	108.45	111.92	107.62	105.31
95.659	98.56	107.15	93.783	95.857	97.314	97.944	91.218	98.857	91.893	102.02	97.72	93.909	97.802	100.24	97.263	97.986	99.154	107.17	101.91	99.368	97.149	93.302	102.29	102.41	100.85	99.68	100.49	90.509	102.33	104.89	95.094	106.64	95.501	97.711	101.01	91.371	93.893	101.2	102.19	101.55	105.94	103.33	99.884	97.99	104.46	96.478	93.22	105.41	103.7
108.79	109.99	113.18	104.63	107.38	99.185	104.47	103	103.56	110.73	109.36	102.31	104.01	112.99	102.96	111.31	108.18	112	104.33	106.57	104.13	118	108.93	101.03	103.29	102.9	111.43	107.88	103.49	106.11	110.23	111.21	106.07	105.47	112.4	98.001	108.06	112.75	103.96	111.84	107.71	113.05	108.98	103.75	103.4	112.36	105.25	111.53	114.19	107.49
109.62	100.51	112.8	114.6	103.38	111.63	106.8	104.05	111.88	106.39	99.28	102.94	109.37	97.452	101.5	106.97	99.279	107.97	101.17	111.64	103.39	108.93	102.31	108.5	101.51	103.15	110.9	108.72	106.26	111.32	112.74	105.95	105.29	110.12	104.88	106.2	115.16	100.97	105.83	109.74	106.82	101	98.459	101.15	114.23	102.48	96.614	101.44	102.5	109.59
102.73	97.023	97.013	101.53	93.935	95.736	96.555	100.12	94.557	98.903	89.013	101.44	100.61	104.5	100.23	91.758	99.478	104.11	88.012	98.257	85.897	93.572	103.03	97.617	95.97	88.993	92.568	101.23	94.757	96.628	95.582	92.894	93.277	89.743	93.925	98.34	105.48	97.139	98.557	102.02	98.573	102.33	98.665	92.886	95.199	96.231	92.555	95.606	95.715	99.544
98.187	94.83	92.384	103.39	94.678	100.32	97.917	103.05	89.124	107.44	90.276	105.1	92.606	104.08	108.48	98.392	93.325	100.84	95.578	100.63	101.26	81.653	99.105	97.863	104.58	92.906	104.16	98.04	115.2	102.13	92.504	94.798	102.14	100.47	92.717	101.45	97.8	88.609	99.307	97.388	93.174	102.44	91.845	92.831	91.372	100.64	103.82	100.78	99.822	95.854
109.5	103.82	118.24	105.7	109.68	115.26	99.18	101.88	107.32	100.67	106.8	118.4	107.6	101.19	105.52	104.12	98.153	111.89	113.07	111.96	99.607	109.05	101.56	106.12	108.63	108.17	104.15	109.52	98.096	108.36	112.19	103.91	113.18	109.08	112.79	103.39	103.18	104.92	105.81	106.61	102.22	117.08	112.57	107.46	104.92	103.16	92.871	110.54	98.977	108.06
109.2	113.97	100.69	103.01	97.698	102.26	112.1	104.48	103.67	104.19	107.24	98.003	107.17	108.75	103.2	103.44	113.71	116.7	104.01	95.405	113.16	98.574	104.24	102.6	106.93	105.11	106.48	105.3	110.03	108.99	108.91	103.07	100.17	110.83	104.28	104.36	109.23	110.08	100.17	107.89	106.23	103.85	112.49	97.509	104.59	101.22	109.08	115.97	105.11	101.72
104.05	105.59	112.21	98.927	110.21	103.84	100.18	114.3	98.033	103.92	95.265	96.027	102.43	108.47	106.42	96.792	97.598	108.85	110.01	104.79	113.84	100.93	114.03	103.08	105.93	107.63	105.62	105.99	104.89	108.6	108.57	102.81	105.44	104.84	106.87	105.42	111.71	99.888	106.55	105.42	110.97	99.089	108.11	107.94	107.06	103.45	92.971	107.93	111.86	115.15
110.5	102.16	99.92	110.65	108.38	98.548	106.65	99.089	107.58	102.43	94.424	103.24	102.46	112.16	104.18	104.13	111.32	108.16	114.32	110.68	99.313	114.89	109.75	105.73	104.61	108.85	108.55	103.91	106.66	103.75	108.85	102.62	105.11	99.91	102.2	109.02	105.64	96.361	106.99	107.72	105.94	97.658	107.91	108.18	101.82	109.89	110.48	102.63	104.95	107.25
104.94	108.27	102.49	112.99	114.98	114.3	114.86	99.685	102.98	115.16	108.93	108.02	112.9	116.4	109.8	106.7	106.87	100.89	108.33	108.14	112.2	109.83	107.71	94.981	92.429	113.57	100.65	105.58	111.28	112.04	118.02	104.82	106.16	110.31	109.92	100.03	105.65	112.98	113.96	100.17	107.7	103.83	106.14	110.53	115.54	101.65	116.98	107.43	105.32	114.1
107.62	104.4	112.87	114.77	110.25	110.38	112.32	107.72	110.63	99.449	99.617	103.04	109.95	113.12	102.03	103.3	105.7	98.077	103	107.13	98.903	118.46	108.5	107.45	97.945	109.36	105.17	101.46	112.76	111.51	107.1	106.05	101.16	104.03	97.718	104.89	105.63	103.15	107.15	106.5	98.416	107.96	112.25	104.66	100.2	112.81	102.1	115.73	98.742	99.719
105.08	102.69	104.86	114.9	107.28	111.55	99.074	103.67	95.893	99.519	105.08	102.21	105.09	114.74	106.36	104.37	112.98	107.84	100.6	106.81	105.01	108.99	106.75	105.5	98.076	110.16	111.14	111.19	104.13	102.6	105.19	113.56	99.146	97.141	104.03	105.9	102.65	109.37	98.256	103.91	106.04	107.91	99.406	107.75	97.417	110.44	98.595	105.21	106.2	106.68
105.54	106.22	104.58	111.04	104.28	103.18	101.5	108.88	107.08	93.944	109.26	106.2	101.74	115.15	96.463	102.25	108.32	115.18	108.11	107.68	101.52	103.74	105.26	104.26	96.835	102.82	107.03	107.43	104.18	103.47	109.14	111.18	94.736	112.13	105.9	107.82	111.73	108.95	109.85	105.1	102.59	109.85	105.15	107.9	103.12	107.42	109.54	106.93	106.57	110.9
110.38	111.76	103.38	105.09	110.24	107.76	108.78	112.59	109.15	104.99	108.14	105.24	106.8	113.32	100.85	102.99	111.45	114.66	104.44	107.91	104.81	105.33	97.778	106.07	104.4	108.43	104.11	102.1	112.6	108.95	102.66	108.09	116.85	107.65	109.64	101.94	103.1	114.37	99.971	98.326	108.83	104.64	113.33	112.34	108.92	112.68	107.29	112.96	114.13	110.89
113.28	102.3	109.99	109.81	117.05	106.55	105.38	100.45	116.42	113.95	108.42	107.21	107.65	106.74	100.08	112.73	97.826	107.26	109.19	113.56	115.37	121.06	111.03	111.36	105.5	118.63	116.76	104.28	100.04	111.41	114.1	110.66	109.64	109.25	111.35	102.32	103.81	111.87	106.56	102.29	106.71	100.49	109.59	109.51	110.59	98.18	114.57	101.95	107.13	104.93
115.41	111.61	100.66	94.921	109.38	103.45	109.23	100.34	117.25	102.69	105.21	108.85	101.95	106.67	107.89	109.68	108.97	108.4	111.92	109.71	108.63	117	117.27	112.88	91.52	103.68	107.42	103.54	111.62	107.02	102.71	117.43	117.89	107.12	119.13	103.25	97.469	103	102.16	105.32	100.74	110.39	101.09	110.56	109.87	110.6	114.71	111.8	112.15	107.99
104.01	98.403	99.916	92.707	108.68	104.3	104.25	94.046	102.04	103.02	106.17	100.99	100.89	109	102.63	96.564	96.269	103.36	104.25	101.92	101.17	98.212	99.12	105.81	91.726	103.75	99.995	95.912	95.685	94.503	104.36	97.006	97.259	109.18	106.06	108.14	97.49	97.971	101.93	95.295	109.79	95.809	93.341	99	99.269	99.667	103.98	104.2	103.74	93.013
109.08	96.678	107.83	103.57	101.21	117.37	103.04	100.69	103.37	112.1	112.04	100.85	106.56	98.725	114.45	112.17	114.51	108.21	111.49	106.24	92.26	109.8	107.07	110.6	112.44	105.08	108.8	106.58	111.69	108.57	112.02	110.21	105.38	100.57	108.32	104.53	102.4	108.82	107.03	110.1	102.95	103.2	104.67	103.75	106.08	115.42	114.4	96.519	110.29	102.23
101.5	106.68	99.668	103.62	101.06	107.32	97.642	95.307	103.85	103.23	98.429	97.743	91.863	99.934	99.839	95.235	96.594	96.672	94.277	92.513	101.66	96.388	100.07	95.927	99.219	98.948	102.21	99.661	105.95	100.15	101.43	98.681	104.53	106.63	97.609	102.11	100.34	98.644	101.13	111.7	104.68	95.121	101.39	100.79	96.319	107.03	104.6	86.729	98.026	94.099
97.706	92.038	100.74	91.846	101.87	104.86	108.34	92.333	99.91	114.38	97.2	94.498	96.658	94.754	94.091	99.992	96.272	115.78	96.524	102.87	95.177	99.061	101.91	96.996	97.437	97.487	98.244	101.42	96.022	106.85	102.67	95.872	92.32	93.56	103.65	96.263	102.42	93.039	107.51	100.45	105.07	103.67	98.815	106.2	95.686	102.99	104.98	95.348	103.91	104.75
104.89	102.3	96.68	108.75	89.294	97.769	98.525	101.08	96.765	98.851	104.79	101.17	107.45	99.456	103.41	102.87	99.496	103.07	108.27	95.47	103.6	100.62	91.687	97.35	93.763	86.644	94.081	97.954	94.367	102.57	97.185	102.39	103.27	91.396	92.43	94.556	105.29	92.129	98.684	100.16	97.296	93.905	104.5	100.58	95.187	105.48	92.459	104.1	89.258	99.829
107.18	95.616	96.354	100.97	98.402	91.506	92.471	97.572	89.639	87.098	100.74	91.953	102.69	96.575	99.813	109.14	100.5	104.99	94.534	96.286	94.118	90.647	103.89	93.126	99.228	95.635	98.027	94.977	99.774	96.837	99.357	98.728	98.729	96.288	96.049	97.026	88.934	105.55	91.016	93.781	97.966	105.57	99.246	98.316	109.36	94.853	99.184	94.925	99.283	93.373
97.654	103.47	103.66	102.22	103.18	97.934	109.03	102.4	105.19	107.57	110.96	102.09	104.78	107.62	104.34	102.69	112.13	89.985	107.32	114.12	105.67	104.52	104.47	108.71	101.32	100.31	108.1	106.37	102.67	110.13	98.625	112.42	106.19	104.13	104.49	110.58	112.4	105.65	103.98	105.42	106.98	102.45	113.84	99.47	109.18	102.42	107.1	111.35	103.5	105.04
112.97	97.355	106.35	101.36	103.55	105.01	108.31	105.2	91.686	103.42	106.11	103.6	108.08	111.62	106.54	106.37	105.83	110.38	103.55	104.73	107.49	98.354	102.03	115.65	111.43	105.76	110.57	100.56	102.8	118.46	103.39	108.96	108.33	103.66	107.84	117.82	110.08	100.66	101.15	102.99	105.06	107.73	107.4	113.54	107.92	110.63	106.58	100.69	108.82	116.45
102.93	103.93	105.26	103.99	102.2	100.86	114.61	101.81	100.2	110.81	106.83	115.57	108.95	103.24	103.31	104.96	103	101.98	108.84	107.95	114.17	110.25	106.36	103.47	96.708	106.79	106.03	102.47	107.72	101.63	108.19	108.64	108.19	106.4	99.198	115.31	102.58	110.29	106.49	109.54	106.28	109.29	96.453	104.36	108.96	94.88	102.66	104.62	110.98	103.63
113.1	106.26	104.45	110.73	106.5	108.59	106.43	104.51	112.97	110.37	100.19	114.32	106.79	110.62	113.55	109.42	104.99	107.33	112.77	108.38	118.08	109.72	106.01	104.65	112.4	112.65	114.1	109.28	113.39	109.55	106.47	100.08	102.61	100.9	107.66	106.98	106.48	106.12	114.01	115.68	116.48	112.89	117.71	118.6	112.83	106.03	102.16	116.13	113.12	99.44
100.86	98.053	95.557	98.478	106.28	99.709	96.412	94.024	99.626	100.69	95.87	106.68	91.733	103.88	100.89	97.687	94.793	104.35	106.03	88.723	90.55	93.803	97.765	97.62	97.486	102.23	104.16	96.418	90.165	95.435	100.69	98.705	104.48	96.684	98.362	102.76	104.96	97.305	108.58	100.34	106.18	97.381	94.023	99.762	108.9	96.55	92.827	99.588	96.052	97.941
110.12	119.72	115.14	110.96	116.72	106.28	109.46	103.1	102.29	100.87	117.29	107.54	105.74	110.8	109.2	106.79	109.41	104.7	98.272	117.09	104.21	94.873	112.73	103.1	102.02	108.9	105.73	108.47	102.79	105.05	108.01	101.26	107.37	96.679	109.76	105.88	111.68	104	109.76	106.83	109.9	105.18	107.64	99.59	100.37	106.24	102.51	110.12	108.96	107.34
106.18	107.92	106.17	112.29	106.83	107.6	110.5	113.55	108.09	103.01	105.09	113.61	110.88	102.15	105.82	104.44	98.445	98.849	109.41	107.72	103.63	111.62	109.87	102.11	110.22	107.93	107.1	106.72	114.43	107.58	96.106	105.6	111.89	102.3	104.64	107.75	105.71	111.1	108.17	108.38	107.97	106.98	106.04	104.83	110.54	107.03	121.36	106	112.32	98.284
99.021	108.19	117.64	106.09	106.52	101.91	103.84	102.35	106.27	111.72	108.84	102.28	109.51	108.89	110.34	104.17	106.25	106.87	103.42	98.279	102.79	98.012	102.76	114.16	102.12	103.09	107.04	109.07	105.83	102.44	101.22	101	97.785	108.33	108.78	116.86	109.57	102.06	111.37	107.44	114.91	111.99	102.62	99.099	116.48	106.27	105.94	101.29	107.13	106.32
101.38	109.27	91.233	101.61	93.273	97.785	108.61	103.33	106.65	98.645	96.416	97.511	99.374	107.62	97.296	107.59	92.929	100.2	100.14	98.489	101.85	98.85	91.235	91.936	100.77	92.612	87.607	95.031	102.23	107.44	106.25	96.504	93.862	97.042	96.645	98.07	96.268	102.09	89.735	96.64	89.514	100.05	97.798	94.468	104.36	100.15	102.42	99.975	98.506	94.868
102.01	102.45	104.91	97.653	97.262	111.16	102.52	102.93	103.5	97.307	101.45	102.62	103.14	104.11	95.815	117.09	104.69	101.38	100.01	102.25	99.468	104.56	104.22	106.09	98.227	103.97	95.257	93.586	108.45	92.786	104.64	106.9	103.72	100.15	89.214	97.419	95.987	95.548	91.921	104.52	102.83	102.78	104.95	97.454	100.28	92.528	101.71	96.175	105.76	92.237
103.19	92.698	100.95	99.83	93.833	94.275	100.64	97.808	93.909	94.362	96.552	90.508	100.85	100.46	94.336	103.77	97.108	102.65	96.438	93.329	100.41	99.902	103.86	102.21	99.739	100.6	98.015	98.828	96.097	92.594	91.121	97.676	102.84	103.88	101.61	94.01	98.648	104.54	105.54	100.25	99.2	95.756	102.59	95.215	98.585	100.84	92.684	95.681	99.019	98.262
115.59	106.39	112.05	97.356	111.39	113.32	117.11	108.52	100.86	112.13	100.52	110.95	103.04	105.93	111.18	100.07	119.53	108.31	109.29	102.35	102.95	101.11	110.54	109.93	107.83	106.9	103.87	112.3	103.95	108.51	107.21	113.02	112.68	103.7	110.76	106.87	103.64	111.45	108.63	109.04	110.9	114.46	109.13	100.6	110.87	112.28	106.96	113.03	101.04	111.26
104.18	108.87	98.011	114.35	111.69	113.78	91.139	104.98	113.46	99.135	115.01	105.37	111.48	109.8	109.57	111.83	103.47	114.59	105.5	114.14	107.59	108.14	113.29	104.07	106.6	99.066	103.89	116.36	98.394	111.55	105.89	111.03	107.11	109.43	95.898	110.95	98.604	107.58	112.54	97.819	117.48	103.88	105.13	112.34	115.42	105.58	112.36	108.74	105.66	106.37
113.49	109.44	114.44	109.37	100.08	106.84	112.48	105.61	113.3	105.5	105.9	106.27	114.92	111.58	111.21	103.66	108.29	111.67	102.71	114.55	101.22	110.96	101.78	103.29	114.91	109.67	116.15	110.72	111.2	109.52	103.87	114.2	111.92	107.61	103.15	108.37	108.82	103.81	115.82	102.51	106.45	106.46	107.56	96.732	105.06	114.39	107.58	106.25	106.45	101.88
108.8	117.71	108.96	105.88	109.49	105.6	105.91	100.74	108.68	109.23	103.86	92.313	105.74	103.37	98.051	103.24	103.74	108.21	104.89	104.43	108.68	105.1	101.61	108.05	103.76	101.54	104.84	110.76	103.87	109.78	100.7	114.09	101.88	106.49	111.44	100.65	108.89	106.84	110.49	109.14	105.21	117.58	109.23	103.93	99.794	103.54	107.19	97.662	99.128	105.03
106.52	110.31	108.56	112.38	102.7	112.28	102.96	107.2	105.93	104.71	104.81	105.76	101.51	100.27	116.87	106.57	102.99	101.15	106.68	104.61	112.1	108.16	103.53	107.34	107.55	105.47	102.26	100.11	105.36	103.21	107.23	103.88	100.27	109.78	102.57	107.06	113.57	108.74	101.98	106.65	107.56	101.83	106.47	115.94	106.11	104.78	111.4	106.46	106.65	105.64
103.57	103.7	116.03	101.61	117.5	111.77	112.94	106.41	111.04	117.3	112.63	113.7	118.83	109.18	109.27	99.864	108.51	109.7	105.04	109.18	105.18	107.63	110.25	108.63	108.86	110.2	110.12	115.26	113.85	112.31	109.96	117.3	112.65	114.11	108.02	114.23	111.97	106.24	113.85	109.36	105.09	111.03	112.67	118.51	112.49	108.2	110.95	121.22	109.61	110.31
121.92	115.83	110.53	105.47	109.84	115.7	110.65	115.76	109.87	101.88	108.37	109.76	107.74	113.16	117.37	108.77	109.07	110.78	107.69	103.97	112.18	112.67	106.02	109.76	121.67	116.92	110.66	101.93	118.35	109.95	114.05	108.31	104.16	116.16	114.19	108.89	117.67	108.71	105.87	115.94	110.31	116.32	105.76	109	112.05	107.99	103.3	110.35	107.81	110.47
107.34	109.4	112.98	106.6	113.22	118.34	115.96	104.66	115.06	103.51	103.52	107.57	104.52	116.5	108.53	102.52	110.54	108.19	112.91	106.8	112.06	109.18	108.58	116.23	119.25	115.49	101.77	105.97	117.6	109.98	111.34	113.36	113.37	115.39	113.2	107.22	107.91	108.91	107.48	114.8	106.89	106.38	114.02	106.02	111.25	107.49	120.27	115.06	112.38	109.16
111.01	111.49	104.72	108.86	103.34	103.29	117.35	108.37	114.36	108.04	111.17	102.19	110.61	110.33	107.1	112.8	106.49	111.73	103.6	113.92	110.24	105.01	114.61	111.19	100.64	104.59	104.04	108.86	109.02	120.29	114.61	112.31	100.33	103.22	107.23	106	113.17	111.88	106.24	103.84	112.52	115.68	101.48	111.4	115.92	96.255	114.8	118.61	106.9	114.23
102.08	102.28	106.6	105.26	101.71	102.24	104.75	115.32	108.27	102.26	94.502	103.91	111.42	107.38	105.95	97.865	113.95	114.47	113.17	98.679	108.92	106.87	108.85	109.34	104.31	95.114	93.368	106.12	102.61	108.57	101.7	99.199	95.72	102.39	104.06	108.14	98.96	106.42	113.51	105.13	98.427	101.32	104.82	106.87	99.044	109.4	97.532	109.41	111.36	111.84
121.45	104.41	110.11	111.15	112.93	108.58	102.4	103.83	111.72	106.02	113.02	110.23	106.52	103.54	104.47	102.31	97.878	103.71	105.44	106.3	104.71	106.8	111.04	109.49	107.85	109.32	112.76	104.49	105.02	101.04	110.55	113.61	109.27	104.43	111.31	104.53	108.01	105.82	111.05	97.628	103.9	108.87	108.05	108.46	107.51	110.84	108.15	114.26	104.8	105.59
110.77	106.7	107.18	115.79	103.38	120.26	105.15	109.14	107.24	106.95	114.26	103.44	105.65	108.32	103.33	109.99	91.059	113.66	112.54	114.62	110.65	101.8	107.82	104.2	105.8	106.55	109.53	102.31	106.31	113.44	103.99	112.93	103.17	110.9	108.27	114.14	106.31	106.55	107.14	105.5	116.26	117.63	107.98	111.75	105.99	110.27	111.21	108.94	104.65	105.05
102.52	103.96	103.32	107.67	106.43	105.08	102.37	106.48	107.72	102.17	103.51	104.46	101.47	108.98	107.88	103.62	112.61	102.51	96.414	104.49	107.82	107.8	107.53	113.29	110.08	111.9	97.277	94.455	110.05	103.69	105.19	105.56	108.53	89.772	99.897	103.68	103.38	112.56	109.08	115.84	101.72	95.521	110.55	103.59	103.43	102.66	97.904	116.65	104.03	115.33
107.15	104.91	109.05	88.486	89.671	94.28	104.64	103.48	100.92	94.375	101.93	95.271	96.66	105.07	103.62	104.52	105.61	110.19	104.37	107.9	94.024	104.39	105.33	106.07	101.28	101.24	104.1	101.24	105.19	105.68	105.98	98.609	94.194	103.26	107.8	99.15	101.17	98.22	106.19	109.46	95.411	107.65	99.854	96.486	97.354	108.22	104.35	98.606	105.78	97.679
100.68	103.36	103.29	98.033	118.31	102.57	98.481	102.16	123.29	98.369	105.9	94.114	107.82	102.7	105.47	98.421	101.7	104.91	103.06	97.036	111.73	115.67	100.98	103.68	105.21	111.8	100.86	98.868	101.89	106.71	107.05	110.55	100.6	108.63	115.38	104.6	103.04	102.47	108.67	104.17	105.73	105.13	108.08	107.44	105.62	111.64	117.94	108.8	108.82	106.69
108.27	107.13	113.61	104.43	105.4	106.31	107.72	100.76	101.55	108.45	112.21	100.61	104.81	99.353	106.34	109.07	116.27	100.47	97.23	100.56	109.8	113.81	99.52	95.837	102.6	102.07	102.39	98.725	100.01	102.86	110.48	109.17	104.05	104.63	102.84	106.18	110.36	108.28	102.77	105.65	109.31	112.22	102.2	94.361	104.03	110.39	111.14	104.53	101.94	115.01
112.5	113.65	111.17	111.1	122.16	99.59	112.21	107.08	108.53	114.95	108.76	108.72	103.13	115.31	104.25	109.53	108.56	109.72	107.38	103.66	104.38	108.48	102.84	110.21	113.17	108.03	101.02	111.85	101.38	104.03	112.03	108.88	99.993	105.42	104.07	106.02	110.9	105.08	105.7	108.32	113.37	105.13	105.16	106.73	101.94	112.16	100.75	109.94	106.49	106.7
104.25	111.26	107.16	103.8	99.924	110.16	106.14	115.29	116.77	111.64	108.07	112.53	115.91	115.78	104.82	109.6	116.34	121.45	106.52	104.17	97.554	109.4	114.19	112.18	102.38	109.06	106.09	107.89	108.33	116	112.22	112.66	108.53	105.95	121.92	114.94	112.43	113.57	105.46	108.88	108.41	111.66	108.4	119.84	113.94	106.04	109.34	107.5	110.1	106.52
102.65	109.48	104.57	112.92	113.1	108.36	102.08	99.68	108.19	106.24	107.82	112.01	102.44	113.01	115.73	104.23	107.79	96.913	105.19	104.21	112.13	111.91	98.542	106.19	104.06	98.445	110.66	106.04	102.24	110.18	103.41	110.79	100.46	101.6	105.36	111.16	101.15	105.39	104.06	114	106.84	100.97	106.59	99.643	99.216	105.43	102.81	118.82	111.98	113.78
111.24	110.19	113.32	108.99	112.83	107.36	103.33	104.68	107.79	104.91	113.9	98.735	106.94	109.46	107.1	103.59	116.64	120.68	116.76	109.06	107.54	120.63	113.04	109.63	108.73	114.5	105.62	112.21	106.73	113.32	110.81	119.17	113.99	106.45	111.82	117.46	110.29	115.26	105.74	113.28	105.08	109.21	103.54	111.57	102.73	112.05	111.4	113.14	110.51	103.14
102.94	97.1	97.969	104.86	98.713	99.175	101.89	99.174	99.409	107.65	105.1	99.67	104.41	102.72	99.681	104.04	98.41	98.674	93.781	99.16	102.49	98.549	102.84	102.48	106.73	99.757	106.09	102.39	108.84	96.097	99.942	99.467	89.836	99.057	99.248	103.17	100.89	97.112	105.29	104.38	103.72	92.979	99.304	101.05	105.71	112.06	101.3	102.74	106.83	93.622
110.6	105.85	108.43	102.99	102.07	111.57	95.58	106.96	101	109.42	105.05	111.56	111.82	108.61	111.77	106.31	105.02	107.46	102.86	113.14	112.38	102.82	112.48	116.05	102.61	108.64	114.11	108.28	105.55	111.6	114.96	93.374	104.57	108.12	110.69	101.13	114.78	94.529	102.76	110.1	107.01	103.14	106.65	111.2	107.54	102.87	113.89	107.47	103.99	103.44
110.68	108.24	105.85	108.43	102.68	103.78	99.804	105.32	107.41	115.48	104.45	108.98	108.5	105.03	105.3	97.014	104.01	107.89	108.3	103.42	108.66	102.72	102.93	104.08	94.751	106.2	106.17	107.3	103.47	107.65	102.64	99.969	101.95	108.41	109.79	106.93	108.46	99.087	100.11	98.204	107.73	101.53	104.22	111.1	106.31	113.49	94.702	103.59	105.48	106.67
94.829	103.11	93.268	99.34	93.246	95.944	98.015	86.189	104.28	100.23	97.921	100.19	96.898	102.17	94.637	98.148	94.923	89.486	95.419	98.893	95.556	100.78	95.376	90.201	99.237	97.973	101.75	97.093	103.03	90.423	91.605	89.53	96.85	100.89	99.125	90.3	92.377	97.208	105.6	98.424	99.673	93.383	100.59	95.851	96.009	92.827	84.965	98.333	97.584	91.679
106.99	114.28	102.19	105.55	110.73	102.9	111.89	116.93	110.78	109.69	107.44	111.08	107.66	116.45	114.63	102.72	115.43	104.69	104.85	110.13	107.53	109.34	99.808	112.95	104.08	98.699	111.5	121.28	110.51	111.16	101.86	109.43	113.04	107.66	120.77	104.78	100.74	101.11	102.89	109.21	101.76	107.69	106.55	107.32	118.64	107.3	111.21	112.84	102.06	110.1
114.8	110.36	108.36	99.307	109.13	107.61	119.78	109.2	105.49	106.29	111.26	105.85	120.23	109.16	105.76	113.18	106.36	104.47	107.09	108.54	109.85	106.99	103.85	113.95	109.96	105.25	108.36	105.06	109.8	111.84	111.73	115.81	115.52	111.88	109.82	101.32	107.18	116.9	103.23	105.59	109.31	117.65	104.97	107.39	107.44	119.32	110.35	100.09	107.37	105.17
115.4	99.269	106.74	95.742	110.85	104.92	116.44	101.53	104.85	98.762	103.09	104.65	101.24	109.86	104.88	108.37	102.57	106.81	99.23	112.74	107.46	114.87	103.27	103.58	107.77	103.25	108.66	98.412	106.25	105.46	108.44	107.61	101.44	107.07	117.78	99.784	98.501	96.69	111	101.36	106.48	99.493	105.93	101.95	107.91	99.846	106.73	112.73	98.843	114.89
109.5	100.67	102.23	107.01	108.89	95.598	109.86	112.09	112.36	104.51	108.25	105.4	100.18	100.29	114.58	108.44	105.99	105.75	105.52	108.3	104.28	114.58	113.09	106.12	105	116.34	106.53	114.3	112.25	110.16	110.04	103.34	102.26	104.83	111.99	104.52	106.61	101.49	102.02	108.24	112.15	113.47	105.69	105.04	103.93	100.59	102.14	104.98	110.08	111.05
97.631	106.66	108.28	107.01	99.946	104.85	99.874	107.4	101.78	103.94	103.1	107.18	110.56	105.61	105.93	104.43	112.16	111.34	105.28	107.81	107.89	107.38	110.26	104.46	105.4	107.4	100	103.19	112.75	111.6	109.84	101.49	105.99	107.1	115.07	100.37	94.376	101.73	117.79	113.07	102.15	104.07	106.74	111.08	92.689	110.59	100.82	107.78	103.9	103.88
110.85	107.56	103.52	107.68	109.75	107.3	113.57	106.33	107.2	106.08	106.65	108.13	109.97	101.71	117.92	102.55	114.45	106.56	104.13	109.88	115.12	109.55	106.49	104.76	105.45	103.84	104.2	113.77	113.83	103.24	109.01	105.97	106.77	101.08	108.25	106.8	111.38	102.98	108.52	104.38	105.86	103.63	104.97	106.84	105.89	112.14	107.23	114.64	107.79	109.46
112.4	108.76	104.58	114.71	114.33	107.83	107.34	112.38	105.36	109.37	112.16	112.48	101.63	110.98	112.2	110.1	114.18	103.21	105.56	115.44	108.51	115.92	111.59	113.7	108.63	104.47	109.12	110.79	98.572	108.19	112.88	100.49	110.84	111.99	111.97	111.61	101.25	110.88	119.1	96.425	104.61	111.34	112	111.65	108.38	114.65	100.76	107.98	113.41	109.59
109.05	102.98	115.27	113.28	100.31	110.37	107.66	97.934	104.65	103.14	106.76	105.54	99.675	101.99	108.55	100.42	114.6	101.33	99.625	110.61	111.17	105.66	97.539	110.71	107.52	104.68	99.849	105.04	101.47	112.49	102.07	101.51	104.19	113.36	104.44	102.78	98.855	99.328	101.12	97.256	97.039	107.61	107.95	108.46	103.29	112.44	109.94	104.42	99.031	109.54
114.07	114.63	93.301	102.54	104.79	107.98	117	102.22	103.36	121.11	100.88	113.9	101.5	116.2	111	108.64	104.01	109.8	112.67	111.07	104.16	113.58	107.47	106.68	101.61	104.87	105.61	105.53	105.27	116.18	103.56	111.38	115.36	112.86	108.69	100.61	110.88	108.69	101.85	100.5	109.15	109.11	108.26	111.33	99.278	104.42	117.04	116.37	100.9	105.13
114.14	105.11	106.39	100.48	106.35	111.31	100.91	107.43	99.136	105.74	104.57	106.46	106.74	105.1	104.16	113.62	99.113	106.58	104.61	109.19	105.69	111	106.71	104.63	104.86	108.69	104.78	104.43	104.9	107.26	101.87	102.1	108.58	104.97	103.89	101.02	109.72	110.79	106.07	105.67	106.5	102.9	106.88	108.87	96.945	105.23	98.573	106.25	102.25	111.35
94.742	97.911	103.99	106.67	101.33	98.948	105.59	101.39	106.86	96.8	106.16	106.59	101.98	104.12	106.26	109.41	104.94	107.53	112.48	114.63	113.17	99.083	111.43	100.27	96.941	109.15	102.89	92.457	104.67	107.62	102.29	100.55	96.028	104.36	98.104	105.09	101.5	102.95	107.49	104.2	113.39	106.06	116.99	106.81	109.43	109.78	104.9	103.7	96.391	106.25
113.09	109.62	100.21	105.55	106.16	103.04	103.44	107.84	108.96	104.95	97.354	100.49	103.9	112.53	102.29	105.7	98.017	101.74	101.82	109.07	111.73	104.51	108.84	105.78	104.78	102.74	111.54	101.16	107.68	110.71	113.04	110.22	105.08	110.27	105.59	108.24	105.75	100.51	109.23	105.46	110.96	100.11	111.73	104.42	103.98	102.6	105.75	107.99	108.49	96.462
111.41	98.082	111.87	110.54	105.73	107.43	98.322	107.78	99.379	104.87	109.53	106.86	107.3	103.01	103.52	103	108.76	114.74	106.32	108.35	100.67	100.93	105.17	104.89	110.08	111.72	109.81	103.55	101.75	100.5	111.43	99.874	107.4	110.26	107.45	103.98	109.16	106.88	104.82	103.74	94.297	105.31	107.7	95.49	113.01	112.11	105.35	109.02	109.59	111.41
109.26	108.37	97.235	102.73	102.4	111.37	107.65	94.435	124.86	109.67	115.65	113.23	110.39	111.83	108.56	118.51	116	101.46	101.32	106.43	94.193	109.03	115.73	101.74	103.58	107.2	106.72	108.75	110.48	104.21	119.67	114.16	112.88	107.18	111.57	102.34	107.15	105.99	104.92	112.84	109.7	103.98	103.39	106.16	108.77	106.34	104.82	106.35	103.91	107.96
110.03	106.27	100.26	106.37	96.219	115.83	107.13	105.16	103.74	94.916	97.12	109.97	105.53	113.35	105.4	107.37	109.63	97.929	98.634	105.4	100.48	110.55	103.65	103.96	107.53	94.998	109.25	103.45	106.61	104.8	111.09	108.9	103.86	93.884	105.14	105.34	105.88	103.08	100.27	107.48	106.15	97.429	113.07	113.86	105.64	107.58	100.07	104.18	107.54	112.94
103.93	100.27	106.9	106.04	98.716	102.4	102.16	95.515	95.637	106.39	97.235	102.27	107.03	107.66	94.862	108.47	97.303	100.61	99.31	93.575	106.02	104.35	99.019	112.95	96.227	96.132	108.39	90.185	97.779	103.25	101.52	98.538	107.7	96.012	101.12	97.581	106.09	100.03	98.38	96.359	103.14	101.49	106.76	102.65	100.95	105.98	107.75	98.127	112.33	108.71
108.64	113.59	110.62	107.17	118.41	115.01	104.78	120.26	117.95	109.13	113.15	115.18	110.06	111.3	112.34	108.79	98.242	106.7	109	117.58	112.32	111.04	107.7	118.77	109.47	115.92	115.15	99.115	108.47	110.71	109.1	118.45	114.17	109.16	105.6	108.55	116.53	99.561	109.18	110.57	123.02	107.42	119.02	112.43	113.75	106.9	117.94	104.81	116.31	109.24
113.84	110.08	111.53	100.75	108.17	107.54	105.46	106.01	100.52	103.77	107.9	103.51	111.68	103.1	108.35	105.29	94.707	108.79	109.87	111.8	102.45	105.87	110.55	106.89	99.966	102.38	110.16	109.73	109.29	109.53	106.04	99.979	106.33	104.27	107.89	107.66	97.066	106.84	115.99	103.72	113.16	105.78	115.47	104.94	108.33	103.07	103.81	114.05	104.84	111.18
97.606	98.858	97.202	95.099	104.31	100.7	103.78	100.31	102.84	102.68	100.4	97.314	93.032	99.842	105.01	94.8	101.22	112.41	99.324	98.468	106.59	106.34	100.66	90.15	100.21	99.078	98.568	94.892	91.26	98.701	102.92	103.65	100.25	104.27	106.52	99.124	103.8	100.37	99.365	104.03	101.49	97.875	107.59	98.874	104.21	104.2	95.269	102.76	102.03	98.32
94.967	98.454	93.84	98.225	97.046	92.619	92.858	97.068	99.076	100.26	112.28	95.298	96.932	100.66	92.147	102.28	95.767	108.54	93.366	101.51	94.633	94.459	100.91	107.89	95.394	108.58	93.84	95.056	99.937	104.89	95.289	98.797	100.28	101.27	103.18	97.526	103.03	85.664	101.82	102.79	98.991	96.095	90.011	98.364	100.04	93.083	100.07	109.2	96.145	116.34
108.32	108.59	110.98	105.12	112.41	105.69	102.68	119.03	97.761	101.2	109.01	100.06	99.629	109.16	103.54	105.66	111.8	108.65	106.03	111.97	104.88	100.99	104.62	100.69	111.51	105.35	111.94	109.05	108.62	102.84	100.54	102.57	109.74	105.87	112.17	100.87	107.81	98.349	109.31	102.25	105.49	106.4	115.5	106.53	105.7	104.03	98.76	106.8	103.85	103.94
104.29	99.75	95.768	110	103.6	100.7	101.61	100.83	94.513	88.158	99.298	108.46	96.466	94.811	98.742	96.159	101.32	108.65	88.769	99.746	96.246	92.976	105.55	102.58	96.224	93.178	104.99	98.33	100.06	102.9	103.98	97.748	105.5	100.1	96.257	104.38	98.662	94.245	96.193	102.4	102.24	96.537	91.057	103.39	86.799	94.237	100.42	99.908	94.93	101.77
102.95	106.88	109.37	106	105.39	106.69	114.85	117.97	105.87	103.05	103.46	101.6	110.05	111.39	110.93	108.35	102.36	106.33	105.01	109.59	108.92	104.22	110.92	113.66	112.22	115.1	115.98	110.97	102.9	105.34	109.55	104.02	105.88	115.48	109.09	113.29	110.02	104.72	108.46	106.43	103.74	105.29	110.5	108.31	112.11	99.364	104.54	109.77	112.09	104.34
116.97	105.35	117.54	107.23	108.2	98.712	112.8	110.9	113.11	98.873	111.75	102.78	101.79	111.75	104.65	103.62	110.58	115.97	108.7	111.66	111.45	110.12	106.34	109	111.15	112.01	114.71	106.35	112.48	109.15	112.45	108.67	106.65	107.02	115.19	105.02	104.66	111.77	113.69	103.05	111.15	106.2	102.86	111.22	107.19	105.52	104.41	106.13	123.01	115
115.13	117.58	111.95	104.04	103.12	101.57	111.12	105.65	112.17	111.34	104.97	108.74	109.25	103.83	107.61	100.09	108.35	103.12	106.74	108	108.57	109.15	113.46	109.7	96.572	107.75	118.6	97.139	109.84	117.68	107.11	108.83	108.68	108.27	111.36	99.848	109.36	101.37	102.9	117.44	114.57	113.78	110.49	111.77	106.61	111.59	101.62	116.75	110.41	117.01
111.07	108.7	89.815	110.8	102.21	113.49	98.097	100.43	110.81	97.338	107.74	107.99	110.66	97.311	103.1	106.11	96.939	110.64	100.11	108.95	105.9	110.23	104.96	108.41	109.11	105.14	111.59	106.05	112.58	112.86	104.69	112.35	101.99	98.679	118.3	114.09	101.16	105.18	104.41	113.92	112.85	106.89	109.03	113.5	94.143	106.08	107.18	106.86	99.638	106.68
106.78	116.33	110.1	98.793	106.37	106.02	123.21	111.83	111.91	112.42	112.44	105.34	104.51	100.92	109.48	109.38	104.15	118.91	109.44	117.73	108.33	99.948	108.31	105.21	124.94	106.77	114.97	103.63	110.38	106	116.23	111.1	113.64	102.1	114.14	99.744	106.34	112.35	115.03	96.341	108.82	105.07	111.47	109.76	110.13	109.22	111.71	110.12	112.33	114.72
104.65	113.18	115.62	104	105.16	106.84	108.68	105.46	110.5	110.37	111.81	104.53	111.23	110.56	105.07	115.4	118.3	105.97	110.48	104.45	112.03	114.46	100.03	112.15	107.9	107.31	108.87	120.25	112	112.35	112.52	118.05	111	111.58	104.79	104	108.47	108.75	111.39	96.368	109.44	107.67	113.64	109.43	112.93	105.44	113.24	113.71	113.87	107.77
106.06	101.49	95.408	99.34	108.98	99.406	110.94	106	113.04	94.314	100.18	103.82	108.31	112.57	103.45	111.76	111.86	103.75	105.89	106.58	105.76	105.04	103.15	103.86	109.51	98.385	98.316	103.56	107.71	108.76	102.21	98.304	111.04	106.24	103.48	106	104.75	107.5	95.983	108.78	102.5	95.873	105.27	111.8	108.53	106.54	91.779	96.187	109.2	109.59
92.96	106.06	96.954	98.502	99.751	106.91	98.631	101.01	101.88	98.303	94.022	106.46	101.66	93.46	94.951	100.26	110.23	105.14	102.41	87.037	97.844	93.974	95.293	95.605	107.31	102.29	98.915	105.03	104	99.78	101.8	109.18	97.606	97.958	97.809	106.36	96.251	97.121	97.808	94.438	86.347	97.168	99.496	100.62	102.77	99.973	108.08	98.158	96.644	103.73
91.036	99.062	100.31	102.94	100.36	87.53	90.002	98.463	97.195	92.916	103.25	97.144	97.316	91.176	107.85	91.88	106.4	98.452	102.86	101.62	99.549	93.6	99.547	100.66	100.35	106.66	98.17	98.823	96.965	95.678	100.66	97.921	98.395	103.08	95.889	98.279	98.973	104.89	87.469	98.225	103.26	102.48	101.03	105.37	100.78	93.815	102.72	102.08	98.225	91.337
92.585	99.599	104.6	97.947	100.78	95.262	93.094	101.21	96.678	99.247	100.46	91.278	95.927	90.223	99.648	102.44	96.357	99.774	94.413	103.24	102.6	91.578	101.67	99.652	94.204	95.003	98.305	93.971	93.77	96.448	88.419	104.39	86.488	101.81	106.57	100.22	90.651	105.31	101.83	102.19	90.507	94.706	103.19	101.77	91.923	93.673	94.298	100.59	97.487	94.284
107.45	109.45	103.49	102.68	110.66	99.36	103.67	99.06	107.6	110.2	102.45	99.984	108.06	102	111.72	104.96	108.94	102.56	100.68	105.86	112.59	109.44	106.2	103.92	106.7	103.49	100.78	109.15	108.74	111.84	114.91	102.75	98.707	111.94	107.42	109.17	104.55	107.64	111.02	103.82	103.48	108.66	106.9	108.02	108.65	107.67	112.53	105.39	119.05	106.96
107.92	97.583	101.85	111.21	100.81	110.57	107.74	110.43	114.41	101.61	107.5	107.16	105.05	106.66	107.96	104.94	104.05	110.07	103.08	111.83	109.91	106.53	108.17	108.55	110.28	108.72	104.97	108.71	104.37	109.95	109.26	106.56	105.36	105.35	111.07	106.22	103.54	99.838	110.97	109.79	101.88	111.73	109.32	107.15	115.42	113.74	96.735	102.83	111.63	114.58
100.16	105.5	108.38	107.37	104.9	106.98	104.74	96.404	114.71	100.75	103.71	102.71	105.49	108.95	109	100.59	105.38	109.12	99.901	92.862	103.31	104.57	111.07	104.04	110.57	101.25	99.629	108.98	104.25	107.74	101.14	117.81	108.03	101.35	105.56	103.61	110.65	105.7	103.07	106.82	105.41	112.39	103.96	99.473	103.54	109.24	107.2	110.51	105.41	100.85
110.68	97.78	100.72	121.39	113.48	110.53	106.84	111.6	103.2	100.06	112.78	110.38	102.11	106.9	99.701	119.06	105.64	105.91	107.58	103.87	107.83	106.36	109.83	109.07	116.4	99.938	106.48	104.71	112.59	105.97	110.46	110.44	110.66	108.32	114.83	104.02	106.51	101.21	109.82	101.77	106.62	116.37	107.15	102.33	104.77	115.6	114.77	109.33	114.91	106.5
108.88	105.81	110.2	102.21	105.32	112.91	116.16	97.849	108.01	111.94	107.26	105.43	100.28	106.58	112.55	113.92	99.421	112.68	110.62	118.12	107.94	115.75	109.83	110.14	110.53	112.94	107.8	102.36	106.96	108.09	106.76	102.08	97.771	108.31	115.96	102.69	105.9	114.65	111.14	115.32	107.68	108.95	107.96	103.85	109.09	107.32	106.75	110.71	113.19	108.67
94.66	97.945	102.33	97.425	106.11	92.967	93.296	95.66	96.176	104.36	98.621	102.85	105.01	95.541	102.5	92.933	103.88	98.932	91.484	94.095	106.9	97.741	93.333	101.21	99.461	102.6	92.135	96.475	89.752	92.201	103.39	92.176	104.56	102.22	96.439	90.978	106.85	97.363	105.33	97.255	96.329	93.436	99.396	101.32	93.397	95.987	99.859	105.39	96.292	101.23
93.901	86.738	96.185	101.72	95.111	98.47	102.08	101.13	108.58	101.34	108.01	94.55	94.203	95.124	91.011	91.619	97.625	103.86	90.674	96.566	88.838	101.3	90.291	97.209	104.85	91.616	107.26	102.08	106.66	99.491	99.074	100.25	94.326	97.88	95.163	107.17	89.1	98.022	99.333	102.75	103.46	103.3	92.437	95.276	98.601	103.25	106.35	92.395	97.696	98.245
103.52	97.932	101.39	103.68	100.26	95.83	90.343	103.8	101.96	95.985	102.18	90.616	101.25	99.504	99.29	97.224	101.38	98.763	100.78	89.419	91.732	95.231	97.746	99.273	105.21	93.434	93.538	94.103	105.23	104.58	92.324	102.89	103.59	101.94	95.735	99.257	89.46	93.992	96.356	97.517	100.19	101.92	93.288	114.06	104.84	93.624	95.768	104.21	96.401	104.47
109.13	100.53	104.82	111.05	105.94	111.74	100.94	115.27	106.87	97.298	117.09	108.89	103.9	104.43	108.57	111.16	107.57	106.42	102.97	111.33	106.06	105.17	118.22	104.66	107.95	110.31	109.17	99.544	113.95	115.96	106.48	106.41	102.3	106.83	100.96	115.97	101.15	105.58	105.08	114.74	110.14	101.79	112.62	110.22	109.27	103.87	106.54	106.31	110.38	113.82
106.07	93.702	102.56	101.66	107.28	107.98	99.8	105.57	102.87	103.82	105.39	102.22	107.2	107.18	114.86	104.97	98.328	101.61	105.81	102.35	100.38	101.45	114.13	107.69	102.44	108.67	100.9	103.68	115.99	102.65	105.14	103.99	102.82	112.9	101.28	100.61	114.75	99.321	103.35	99.479	103.62	104.93	91.535	109	107.65	103.64	107.05	99.901	108.2	102.84
110.6	103.29	108.14	103.12	101.71	100.67	102.71	108.55	103.79	107.23	103.28	101.79	96.454	100.85	105.16	93.32	108.74	100.03	99.486	95.508	105.72	115.3	103.18	99.702	102.83	104.93	104.47	105.6	103.77	97.191	115.3	101.63	104.57	105.94	93.947	100.34	106.8	107.95	98.092	108.65	97.511	102.19	100.02	98.889	95.815	100.81	109.26	102.92	94.926	99.847
111.73	97.299	104.84	97.106	112.18	111.67	97.523	104.95	106.49	108.99	103.69	112.57	102.65	114.82	105.68	105.84	105.54	100.2	105.33	104.95	109.41	107.08	99.189	102.94	118.63	99.204	99.248	102.76	113.24	106.37	110.23	103.02	106.81	97.174	109.57	107	100.01	105.48	102.39	106.89	103.2	97.368	105.19	94.604	109.26	116.27	104.88	109.67	108.64	104.08
98.209	108.08	103.41	102.05	105.2	102.86	103.92	106.48	98.588	108.27	111.11	115.52	106.64	104.38	103.25	108.56	103.02	100.66	94.326	105.61	106.85	106.36	104.98	109.61	109.58	102.5	99.886	108.58	109.42	106.39	106.69	103.41	101.09	99.903	104.57	105.29	114.74	106.47	112.42	101.88	115.25	115.76	108.05	99.384	97.496	100.68	108.61	98.677	109.15	102.77
107.21	116.28	112.93	110.37	100.28	109.42	111.81	106.82	110.46	113.57	115.46	117.08	109.75	103.66	106.6	114.06	107.1	103.35	108.16	106.5	109.08	107.31	113.22	106.09	105.27	112.36	113.68	111.63	116.85	116.8	104.06	111.62	108.66	117.32	110.43	106.37	111.55	111.75	108.04	115.72	113.37	112.64	99.99	112.08	105.15	110.63	118.2	101.33	113.56	115.34
109.16	106.93	100.51	114.47	119.44	107.83	100.92	103.57	105.52	112.64	117.1	109.6	100.41	107.76	117.6	107.44	98.325	110.92	110.99	107.67	107.42	105.19	110.66	115.04	105.19	110.51	103.57	103.58	108.36	105.54	112.46	104.69	103.77	104.99	101.15	103.79	113.92	112.87	106.98	117.49	105.58	107.49	110.41	104.31	116.25	112.84	115.3	106.02	111.42	103.08
108.12	113.15	101.71	110.12	96.527	104.31	100.17	109.61	106.01	110.36	106.69	103.76	100.77	111.19	112.73	120.47	115.91	107.14	101.25	102.4	103.54	102.86	105.11	110.18	101.37	104.56	108.74	109.74	101.37	116.29	108.51	102.43	114.8	99.082	106.63	109.67	114.71	112.18	107.81	100.98	104.28	112.17	105.51	97.803	111.23	103.02	109.14	98.325	103.56	104.26
104.17	92.424	100.62	96.627	95.31	106.1	95.531	102.61	96.137	87.584	96.762	93.774	97.161	102.58	92.068	110.08	93.633	98.459	97.495	100.67	96.242	104.3	97.559	95.277	117.59	93.795	96.96	92.332	104.54	96.93	96.475	100.58	101.06	100.09	104.69	102.78	97.911	99.804	91.069	95.708	95.055	98.2	96.861	103.31	100.3	99.16	99.69	100.25	104.39	93.634
97.497	99.704	101.36	101.46	97.293	97.386	96.132	101.63	97.299	97.273	104.46	100.32	94.422	100.85	87.152	94.312	97.665	95.568	95.07	107.82	96.261	101.01	100.22	101.7	102.61	102.37	94.344	103.82	97.187	99.477	103.33	98.65	106.45	89.381	95.302	104.66	100.59	83.916	88.809	96.203	91.808	103.52	104.26	95.554	97.016	101.66	108.42	101.13	94.269	98.799
108.87	118.19	104.12	119.84	105.93	113.61	107.46	114.03	112.17	112.46	107.99	112.59	105.39	108.44	108.45	112.86	109.17	114.15	105.31	106.51	105.43	107.64	111.13	99.959	111.64	109.66	107.25	116.17	110.19	104.73	116.8	108.92	108.15	111.58	106.9	109.04	111.98	109.54	104.42	119.26	106.27	111.04	110.23	110.46	103.46	110.9	115.62	111.94	113.47	114.47
105.28	106.9	111.22	106.18	110.44	107.95	104.78	106.3	109.5	122.55	117.31	118.81	104.2	99.899	107.02	105.69	107.02	104.68	111.9	110.74	101.85	105.99	107.76	101.13	108.79	109.2	97.821	113.88	100.53	104.79	115.69	110.95	107.43	112.83	108.99	104.5	106.83	109.9	110.82	105.91	102.03	107.97	101.79	105.28	105.97	107.3	102.6	110.43	114.33	115.69
101.05	96.399	99.846	107	100.48	104.65	94.599	97.596	108.67	102.2	104.54	95.754	99.423	99.111	102.15	108.77	96.427	101	103.15	104.5	103.01	101.7	96.002	94.549	104.05	95.297	98.446	99.128	116.62	95.874	103.51	95.477	107.27	101.44	104.42	96.477	105.94	91.17	98.887	109.09	95.35	93.888	99.741	103.06	93.266	106.03	103.24	101.48	100.65	103.21
98.627	96.835	100.74	100.87	102.75	99.563	97.815	100.86	102.31	104.29	101.5	100.85	91.791	99.32	94.078	101.73	94.699	101.03	92.039	93.728	101.57	98.167	101.58	93.323	93.346	98.96	101.7	99.7	92.145	91.163	100.1	98.041	104.96	98.412	95.885	106.55	101.22	93.812	90.826	100.81	93.358	102.37	99.698	95.97	100.82	95.764	97.33	96.248	102.74	95.581
113.43	102.75	103.95	104.94	105.26	96.866	109.04	107.36	108.77	109.66	100.03	112.86	104.77	99.503	98.624	106.42	98.118	99.999	97.906	109.46	107.15	102.1	105.08	105.75	106.99	108.49	105.16	98.616	99.577	109.45	106.36	98.695	98.928	105.75	109.69	103.59	100.6	106.77	104.84	110.26	114.2	104.25	96.256	111.3	101.86	100.89	111.44	98.292	105.48	101.75
111.87	111.24	115.21	107.47	104.8	103.71	109.66	115.02	113.01	115.21	107.69	102.47	107.33	112.77	106.38	109.31	107.63	112.49	114.64	101.09	111.76	107.92	100.87	114.82	102.16	107.27	105.36	110.69	105.39	100.14	115.54	111.65	97.755	108.92	102.32	111.62	108.25	107.63	105.38	110.59	104.48	114.6	102.29	111.74	102.15	112.82	110.38	99.371	105.74	104.9
99.114	109.33	95.011	93.512	105.86	102.82	94.51	95.824	100.61	102.83	105.46	95.431	102.46	96.119	100.79	99.108	100.72	108.92	105.83	102.55	103.34	105.95	104.09	93.844	110.36	96.59	104.34	105.4	100.82	99.068	99.85	100.84	90.98	96.03	95.611	111.44	99.719	100.07	99.266	92.462	96.868	103.31	103.13	109.54	99.182	99.399	98.03	103.77	93.766	105.7
112.78	107.41	112.7	106.25	113.83	115.06	104.93	96.128	106.97	113.39	110.04	107.07	107.44	110.55	109.72	102.12	110.78	104.87	108.44	107.26	112.17	112.7	101.42	103.5	114.9	108.19	99.641	108.88	103.15	109.94	115.05	102.64	117.3	102.57	105.4	108.42	108.04	111.96	104.18	111.83	111.86	117.75	106.68	99.522	109.97	105.88	114.71	95.893	107.54	113.81
111.59	101.33	107.35	109.76	106.92	107.86	99.678	110	104.89	109.05	107.64	113.44	110.89	98.06	114.62	112.13	110.89	100.97	104.23	93.482	103.32	113.76	101.54	105.36	110.82	109.05	114.14	116.19	107.2	116.39	94.756	104.45	112.46	108.23	107.83	107.91	102.68	106.96	109.77	109.82	108.7	107.04	103.36	103.68	107.26	113.64	108.08	105.53	95.491	102.1
104.87	108.25	108.63	99.51	114.57	104.79	105.94	108.44	99.006	108.57	116.36	106.42	109.69	113.54	106.34	107.7	102.67	113.56	112.93	109.73	111.38	110.63	109.15	114.46	109.84	108.55	103.52	99.775	105.6	114.07	107.26	113.45	108.12	110.47	106.93	107.74	106.85	108.79	118.79	102.85	121.38	113.32	104.11	109.15	106.9	111.37	103.55	100.11	98.941	106.05
107.61	107.9	108.98	99.478	104.72	106.34	107.71	109.14	116.59	107.47	103.71	112.04	112.29	104.05	109.42	104.76	102.3	106.36	118.28	105.24	106.82	107.05	107.13	112.28	117.17	116.18	116.57	103.6	110.6	107.99	111.28	100.14	118.18	105.06	100.23	110.18	106.71	100.51	111.47	104.47	108.66	101.73	116.49	105.31	108.88	101.24	105.23	108.67	101	107.18
99.066	91.967	96.048	101.64	98.689	90.453	90.277	98.971	102.44	99.692	99.856	94.554	86.904	102.84	93.762	90.956	104.08	102.21	94.246	96.118	97.684	106.35	97.504	103.02	101.22	90.872	98.07	91.959	96.689	102.01	93.164	101.01	92.743	101.39	87.136	96.723	92.512	105.72	90.74	108.78	104.65	93.022	108.43	92.607	92.821	99.878	99.533	105.32	103.36	98.452
110.76	103.22	111.75	111.7	107.17	111.12	114.69	104.61	112.87	107.75	103.75	105.55	103.43	103.26	108.46	100.07	117.31	99.18	97.769	110.92	109.27	105.37	102.76	105.81	113.09	101.81	110.35	107.82	97.129	109.46	106.84	108.04	110.87	107.82	115.18	98.593	107.01	113.15	105.15	105.04	109.04	108.74	106.57	102.93	98.571	110.03	101.36	95.792	114.92	114.1
102.07	106.51	108.51	99.776	110.88	108.58	109.03	105.41	98.063	109.37	115.22	102.57	113.76	103.89	106.53	106.2	102.45	104.08	107.96	106.02	102.67	106.6	100.82	108.74	105.55	102.52	101.75	108.35	91.828	110.72	102.47	105.81	96.578	100.7	101.36	102.61	98.315	101.17	108.35	98.488	104.8	110.56	97.775	94.821	105.08	104.64	105.31	111.37	103.66	100.51
119.32	118.63	100.59	108.25	107.56	107.11	119.38	111.56	112.66	108.04	108.64	118.13	107.48	115.75	104.29	103.4	116.1	111.01	115.88	100.46	101.77	116.31	104.79	117.1	108.51	116.53	113.96	121.33	111.41	116.43	112.72	107	111.23	105.45	108.58	117.91	110.15	104.61	99.658	112.62	110.17	110.97	111.98	108.89	105.69	103.79	110.58	101.44	109.42	111.33
105.22	114.44	111.13	97.322	112.07	98.8	96.962	100.44	102.38	102.29	108.23	103.71	113.41	108.34	108.26	105.96	108.86	97.338	108.92	108.03	108.86	112.76	104.25	106.24	112.83	109.19	110.04	104.7	107.11	112.91	106.85	103.32	114.01	101.44	105.27	107.99	95.116	107.13	100.4	103.26	111.13	108.51	105.6	100.3	106.34	106.55	110.09	106.26	111.5	107.31
102.08	102.62	107.86	116.08	110.33	92.996	107.95	106.08	106.53	104	96.922	117.92	106.52	107.91	115.43	105.97	110.2	103.22	106.65	105.78	111.7	102.71	103.93	101.17	112.62	99.766	113.82	100.86	108.76	112.49	106.3	107.14	112.13	113.2	104.18	110.58	113.24	110.49	108.1	97.39	112.07	105.28	100.32	112.11	113.59	103.38	104.28	107.51	109.25	104.04
100.09	103.21	103.82	96.732	102.9	103.1	107.16	98.38	98.34	115.75	106.8	107.56	99.206	110.38	100.83	108.62	103.4	106.41	107.58	100.58	117.59	108.84	106.59	114.71	94.256	108.44	104.92	110.81	115	104.17	102.07	99.166	99.07	115.36	107.99	105.71	106.69	110.06	110.75	108.19	109.35	101.17	106.35	103.12	107.48	109.57	102.76	112.06	112.05	106.72
103.5	105.18	110.6	116.28	104.99	105.78	107.45	109.54	108.82	113.51	106.72	107.2	101.62	106.45	108.09	106.83	110.48	106.71	103.04	112.37	116.12	113.67	110.65	109.01	99.776	105.85	110.86	104.68	107.69	107.52	110.55	105.1	113.47	106.88	106.37	109.4	105.59	107.73	108.23	101.59	108.39	109.41	98.27	111.91	108.7	111.1	105.25	106.09	102.81	106.65
96.437	95.368	94.314	92.256	99.794	86.942	94.171	100.34	103.44	94.69	95.178	101.35	89.316	96.797	102.11	100.44	94.642	100.9	94.697	94.975	98.909	98.331	104.57	94.423	104.52	98.24	101.05	97.129	95.21	99.443	97.685	102	97.708	99.421	96.131	103.57	102.27	101.77	96.48	99.196	96.101	90.601	97.279	91.46	96.897	100.16	91.857	84.537	103.77	101.63
110.7	112.38	112.73	105.21	117.28	104.8	106.78	113.72	104.37	106.74	113.81	111.27	102.34	106.81	119.69	110.73	103.92	112.97	102.47	113.47	105.94	117.12	112.36	106.74	109.79	106.31	104.01	110.62	103.5	105.91	108.53	113.06	114.21	106.86	107.97	107.32	103.47	98.994	104.49	105.69	111.02	112.48	110.58	112.16	112.52	106.5	108.21	103.51	109.1	109.26
103.81	103.6	96.242	94.297	92.681	100.94	94.642	97.484	94.729	107.95	103.57	94.869	92.023	105.07	101.8	101.98	104.85	89.416	96.301	103.03	106.01	104.91	102.33	98.572	109.08	93.291	95.406	100.59	97.534	96.365	95.585	99.382	93.567	95.8	99.371	95.089	94.793	95.323	101.06	107.18	98.053	90.978	91.802	94.102	98.339	99.381	98.825	97.784	100.14	98.293
94.729	94.921	98.374	99.563	99.996	102.1	97.667	98.906	109.4	104.88	95.111	94.009	104.11	100.78	98.962	96.041	100.78	101.04	97.897	102.46	96.977	103.05	93.342	96.968	102.93	104.92	107.12	97.824	100.06	102.98	95.659	108.87	102.09	102.8	98.672	101.21	98.231	100.66	101.08	99.213	105.96	103.2	95.681	102.53	105.17	92.798	99.828	98.05	102.14	98.539
108.59	104.06	104.42	115.68	111.7	101.45	105.36	103.51	101.47	106.6	107.29	110.58	104.12	112.94	109.31	116.86	117.76	110.21	106.33	109.13	112.14	106.79	105.7	111.58	105.02	115.96	115.65	103.7	104.05	107.75	105.76	105.71	101.2	114.77	114.94	103.87	99.125	111.66	102.73	118.09	111.11	111.22	104	112.59	99.899	104.39	107.97	96.517	106.1	114.04
105.88	119.15	105.16	106.51	107.97	111.97	109.36	103.95	115.61	110.82	114.83	105.31	106.75	107.86	104.65	111.82	112.52	117.14	103.2	110.87	113.28	100.5	104.97	106.02	103.97	102.94	105.92	112.28	115.43	115.21	115.17	99.388	105.24	113.69	111.66	104.87	115.38	101.21	110.66	103.83	104.57	116.48	107.41	100.47	111.07	109.63	106.6	108.35	109.1	108.54
100.57	101.11	100.94	101.85	103.53	109.28	105.51	109.26	110.3	101.41	106.55	103.22	105.48	103.19	109.3	104.34	107.58	103.32	106.68	111.43	111.36	100.9	106.11	111.36	104.37	105.94	98.621	111.97	101.2	107.36	109.15	112.81	104.41	104.09	110.12	105.64	101.31	109.3	108.33	100.78	109.22	112.46	95.417	107.34	96.625	111.09	113.56	113.47	111.29	111.87
106.11	106.89	107.98	109.2	116.5	113.14	109.58	107.78	107.23	106.58	105.54	109.82	107.13	116.44	105.44	115.99	110.25	97.322	108.9	109.81	113.76	111.8	107.49	109.34	104.26	102.1	103.71	102.62	104.45	111.7	111.87	115.61	111.74	111.69	103.61	106.6	116.34	113.67	101.98	105.88	105.03	108.94	110.48	110.68	106.83	113.71	94.745	118.15	111.26	105.62
100.56	105.12	106.08	105.98	103.3	117.89	108.9	102.38	101.65	105.87	101.31	109.98	97.927	108.83	112.94	106.99	98.258	98.237	113.27	100.75	114.16	111.9	109.96	105.56	111.29	105.04	104.27	105.19	114.74	106.06	96.756	108.55	109.99	105.54	105.57	112.29	106.31	106.86	110.94	103.02	103.08	101.6	106	109.64	110.19	108.07	111.77	101.38	99.06	98.864
102	100.96	98.65	103.91	105.29	101.11	101.74	96.77	98.111	105.51	102.52	105.05	108.9	105.57	96.074	101.05	105.04	106.54	95.803	101.7	91.903	99.203	102.93	103.81	99.439	98.779	106.42	99.606	95.501	100.44	98.209	106.84	95.188	103.9	99.811	103.96	102.35	97.722	98.702	96.05	105.12	101.65	102.15	99.967	103.7	99.053	102.61	101.99	97.86	92.881
109.89	112.28	107.67	111.06	104.55	112.04	101.33	106.99	109.61	109.31	107.12	113.94	114.21	110.9	111.72	100.48	117.05	103.79	111.72	103.55	100.91	104.12	98.671	120.11	106.4	109.7	104.53	106.46	104.22	110.78	107.12	103.29	101.67	110.24	114.41	105.85	115.7	107.48	115.76	112.32	111.06	108.91	102.14	110.51	101.7	115.63	107.62	104.62	109.61	116.27
103.11	107.91	110	105.31	98.674	100.81	103.63	106.36	109.61	89.356	99.859	92.14	99.043	100.54	101.04	93.21	101.86	105.15	93.257	94.177	97.665	99.413	101.66	101.26	86.095	84.794	98.298	103.8	92.642	93.804	99.533	94.742	100.2	97.503	87.086	98.001	100.23	101.9	93.06	101.2	86.892	96.612	95.886	100.17	100.1	101.59	101.2	97.023	95.204	102.54
100.53	98.89	92.025	98.979	98.158	96.841	107.47	102.56	99.386	98.229	99.847	98.14	106.1	103.38	94.091	111.89	89.618	106.83	89.087	103.35	106.97	98.665	100.57	95.836	99.939	102.04	97.233	105.34	103.67	101.66	106.8	90.732	109.7	101.9	100.22	95.188	107.67	91.163	99.462	103.49	100.99	101.31	97.331	106.83	107.1	112.84	92.409	100.18	100.15	101.04
104.34	102.53	109.23	105.88	113.6	95.505	105.92	109.18	108.06	113.88	95.481	98.843	100.42	106.33	101.6	109.42	101.83	101.92	115.6	109.82	99.762	94.75	109.96	109.07	107.05	110.49	109.78	100.03	107.27	108.38	114.79	109.3	93.963	113.68	112.21	113.46	106.61	108.38	106.22	103.65	93.29	96.906	105.75	103.09	102.96	99.76	108.44	114.18	107.81	101.92
107.58	104.82	100.61	98.742	97.115	112.77	108.02	102.9	109.31	110.04	100.42	107.02	107.21	115.94	104.11	99.32	110.53	107.27	103.32	97.084	108.5	108.52	98.091	117.05	98.923	107.57	106.57	108.56	113.7	107.11	99.441	102.17	108.15	103.95	106.14	101.2	110.61	111.02	103.77	107.14	106.36	104.89	100.11	102.06	106.3	104.13	100.82	100.8	108.89	113.53
109.74	109.05	105.29	104.98	105.41	104.48	108.16	101.06	109.84	102.69	100.88	114.26	100.74	104.88	102.03	111.19	106.25	109.57	99.798	105.43	102.59	102.01	104.6	99.274	105.51	106.5	115.5	102.35	103.82	107.67	115.81	108.37	100.74	98.952	104.57	104.62	102.36	111.56	96.283	107.73	110.05	106.25	116.19	103.45	101.62	110.57	99.334	108.12	100.53	108.48
110.13	110.62	106.6	100.82	107.11	100.02	88.115	103.52	101	110.76	104.8	105.4	110.6	104.09	115.47	101.92	109.13	116.79	107.93	105.79	103.64	101.18	107.38	112.87	105.75	109.73	105.04	100.63	103.55	107.15	102.52	114.63	106.4	116.95	105.56	109.42	105.03	108.92	112.26	112.62	101.48	111.6	103.55	98.245	101.45	105.12	105.02	107.27	107.91	102.89
107.89	103.57	115.09	113.4	114.72	113.39	115.57	105.38	104.65	110.79	107.03	103.93	108.24	112.02	105.06	109.76	113.08	99.935	103.57	108.69	105.08	104.66	105.35	100.58	117.15	108.87	109.3	110.49	107.21	101.62	105.71	107.34	105.54	101.51	111.29	110.47	109.96	106.34	109.81	112.7	103.14	104.2	108.65	102.46	109.19	113.06	106.44	102.33	112.87	110.66
111.73	105.71	107.78	110.61	109.39	107.18	108.39	109	102.88	109.28	107.05	101.91	103.79	108.35	100.92	113.53	102.17	106.33	103.48	106.47	109.69	110.46	105.68	106.04	100.96	113.5	91.022	106.1	99.888	103.76	101.76	104.64	109.84	107.86	106.9	100.9	100.81	110.38	102.64	105.17	113.24	100.89	104.94	99.889	105.27	98.82	97.09	112.64	107.13	94.247
107.41	99.816	108.15	100.55	111.04	105.86	106.33	103.21	110.3	103.98	108.54	97.161	109	101.36	120.2	110.8	110.96	106.07	112.55	96.192	104.56	98.56	109.42	108.23	98.396	108.44	98.681	103.04	112.3	109.61	110.95	98.816	103.38	117.92	101.76	101.22	110.77	106.31	107.27	100.8	104.96	106.44	105.71	106.89	102.46	105.71	102.72	112.92	108.27	100.52
100.43	111.63	105.7	105.63	106.13	102.67	112.28	107.98	108.18	117.04	114.46	111.49	110.16	102.59	102.61	110.55	120.85	102.07	106.9	101.96	114.55	106.87	105.93	102.83	108.81	103.22	107.13	109.94	110.31	102.21	104.22	108.65	110.45	107.01	108.36	106.82	114.28	105.62	111.97	115.43	114.74	109.24	101.35	93.695	106.77	105.84	115.94	115.06	96.744	106.53
95.286	105.99	104.05	109.45	105.98	109.35	101.2	110.43	99.403	110.33	112.04	97.457	97.149	109.21	104.62	102.2	107.26	106.09	108.21	108.01	106.3	99.171	101.19	105.73	109.51	106	101.08	97.553	109.38	115.12	104.66	92.216	120.24	102.64	104.59	105.84	100.5	110.74	101.83	105.61	107.1	100.75	107.63	112.79	103.04	108.77	91.068	104.53	105.83	109.78
113.87	108.05	101.42	104.91	115.03	114.45	103.51	105.87	117.76	104.65	108.16	108.34	93.215	109.81	115.33	101.57	112.81	111.24	115.29	103.68	112.35	112.62	102.73	102.71	108.14	119.87	102.39	101.79	101.68	105.6	108.7	110.78	106.31	109.51	99.279	108.65	107.25	109.83	107.28	111.18	108.62	115.88	105.12	108.55	106.6	106.33	113.77	111.72	111.17	103.91
97.202	103.49	106.28	103.49	100.86	104.46	98.151	92.843	102.47	96.455	95.892	94.717	95.3	95.176	105.88	100.03	90.102	99.4	96.878	97.406	96.869	101.35	102.86	109.37	102.69	94.553	102.24	99.573	102.88	95.149	94.002	110.11	102.32	97.693	97.679	102.52	107.71	100.67	104.03	102.66	100.17	101.74	98.282	103.25	100.61	104.02	106.6	102.03	94.462	113.97
111.35	111.09	110.79	104.55	98.553	108.28	107.17	107.47	112.07	99.547	106.65	105.13	107.28	110.56	100.05	100.5	97.823	105.95	112.44	101.17	109.76	110.67	104.93	97.715	99.486	110.49	106.37	96.625	112.67	107.02	105.96	121.97	113.32	104.56	104.81	106.1	113.91	107.39	102.23	110.24	105.18	109.35	108.04	109.44	103.93	102.1	106.89	105.02	113.08	108.61
104.48	102.34	109.02	109.16	115.66	110.52	96.528	106.02	118.09	99.184	103.97	111.09	118.59	101.22	103.9	102.57	113.72	108.83	105.43	106.3	106.98	111.39	107.98	114.17	116.91	105.07	105.29	106.3	102.25	109.87	110.47	106.89	98.787	101.93	100.17	105.22	111.99	108.48	109.06	104.39	109.43	113.41	104.77	107.26	101.95	117.48	112.26	109.83	112.73	99.755
98.624	106.48	102.92	97.957	104.94	105.35	97.847	95.369	93.319	104.92	91.472	108.31	108.82	102.04	97.692	96.986	96.004	104.59	107.34	95.024	98.088	109.29	101.61	95.024	104.64	96.048	98.221	95.314	92.228	97.428	95.914	99.475	105	93.446	101.32	104.65	95.56	98.488	93.062	99.681	102.54	90.982	102.96	105.54	106.2	99.724	99.315	102.6	96.563	101.98
102.79	102.4	103.42	105.37	106.93	96.606	105.2	108.43	105.78	106.17	108.01	105.65	114.94	101.87	98.003	111.69	103.25	104.23	111.82	99.306	103.01	100.5	101.86	104.37	110.89	116.31	108.51	107.81	105.06	99.17	107.99	99.91	110.5	102.1	103.04	103.76	104.47	108.96	107.64	111	104.13	109	105.7	97.839	105.82	114.3	99.209	98.414	112.22	110.45
102.78	110.47	112.94	106.58	103.22	107.19	110.82	98.845	109.57	102.66	110.47	102.16	111.99	99.928	112.06	99.675	101.49	105.52	104.98	100.02	107.63	112.16	99.195	113.53	107.79	109.75	107.84	111.94	103.22	100.34	117.54	111.41	114.82	110.5	108.15	98.27	107.12	97.425	106.14	104.49	107.21	110.04	87.376	113.71	107.98	115.02	103.16	99.735	103.71	110
108.64	100.97	110.38	109.03	103.5	106.49	107.38	112.48	101.92	107.1	109.66	100.19	114.41	110.74	118.67	106.79	109.24	100.63	99.684	112.2	103.85	112.14	103.66	97.179	101.09	104.71	115.93	109.36	110.28	105.48	112.77	108.34	110.26	107.29	101.84	106.74	108.6	103.59	101.86	111.78	104.48	113.93	109.27	107.65	109.9	110.99	101.37	99.699	97.544	108.56
105.28	102.66	111.44	108.41	104.98	101.37	94.73	99.942	107.19	109.86	111.13	108.09	104.9	101.98	101.77	101.3	109.82	96.794	106.2	109.83	110.85	106.94	108.58	109.84	97.822	100.91	96.262	101.09	100.95	106.32	110.96	103.55	103.3	106.34	107.54	107.08	106.59	101.87	113.32	99.005	104.54	110.5	97.96	102.17	100.74	97.463	100.19	104.81	98.425	112.65
102.41	95.903	100.63	99.943	101.34	91.458	103.24	92.963	91.931	99.167	96.979	96.262	89.847	96.565	99.469	95.369	87.657	95.521	101.44	107.95	103.61	100.65	96.846	97.276	90.163	97.33	91.524	95.956	107.32	96.109	92.276	95.304	94.036	93.045	98.565	95.542	98.776	107.08	96.102	92.779	98.499	85.34	95.822	100.25	92.71	102.6	95.414	99.117	95.345	99.635
97.904	95.618	92.279	100.29	88.092	100.71	101.98	94.923	97.45	89.25	95.664	96.471	99.772	98.435	93.185	101.98	98.044	102.23	92.262	97.213	102.16	98.689	102.77	96.335	99.558	83.118	103.28	104.34	101.65	99.356	110.62	103.33	108.54	98.22	104.41	100.18	101.67	98.28	100.71	96.783	97.501	103.96	108.83	100.5	95.978	94.34	104.31	96.379	99.775	102.59
106.33	108.34	101.84	106.32	112.88	106.55	108.4	106.51	111.97	99.311	102.89	108.47	103.17	99.149	112.08	115.33	107.51	104.95	111.34	110.23	111.44	109.28	108.82	107.33	106.68	108.19	105.03	107.36	102.04	102.46	111.98	110.52	103.81	102.01	110.71	116.14	100.12	108.79	105.03	112.63	109.41	103.36	115.18	113	107.13	112.67	110.2	114.92	112.39	109.12
100.89	98.553	101.27	105.95	107.89	103.32	103.52	105.51	101.22	103.27	105.34	104.76	109.52	104.75	105.29	109.48	108.17	109.65	110.66	103.83	102.89	104.23	103.53	111.44	106.48	101.42	105.13	106.86	114.27	111.35	102.03	110.28	107.61	113.49	107.08	109.39	108.12	94.472	107.31	106.22	96.201	106.48	107.75	106.43	105.89	110.47	102.06	100.02	108.97	93.668
103.57	106.59	107.31	102.76	113.3	113.09	111.97	105.53	103.89	105.5	103.64	104.16	100.97	104.12	104.3	98.803	110.63	108.1	114.81	109.81	106.71	99.641	112.58	107.15	106.84	103.04	96.13	112.62	95.89	101.03	106.18	104.57	105.28	109.14	108.99	112.09	112.77	105.04	110.09	94.249	109.88	104.23	106.19	109.75	100.98	108.07	109.32	117.06	108.37	113
99.589	108.38	102.91	101.8	102.09	101	116.21	105.6	101.29	106.78	109.72	102.78	106.14	107.17	109.36	94.539	101.8	109.54	96.967	98.376	100.16	116.01	106.7	101.56	104.37	100.96	113.49	104.86	108.66	109.12	101.41	102.8	107.13	111.77	99.401	106.72	107.74	100.31	104.96	107.51	107.36	105.8	103.24	97.212	105.35	112.9	103.95	98.883	97.639	111.58
105.16	113.13	111.38	112.27	110.05	108.98	99.321	109.77	104.9	114	115.84	97.927	111.24	110.3	112.5	104.96	104.96	119.08	112.23	115.39	112.2	117.3	118.72	114.02	104.05	106.22	102.47	108.05	117.49	109.97	112.11	111.51	110	104.92	119.78	107.88	108.62	118.25	104.88	107.03	101.64	115.78	114.1	114.33	109.6	119.55	107.24	103.11	113.37	117.64
113.68	102.66	109.75	105.64	115.3	106.78	108.82	108.44	109.66	113.47	105.13	110.22	111.94	102.87	100	103.11	113.77	106.54	103.08	115.7	109.95	112.27	108	120.6	111.65	119.55	113.9	114.24	98.173	110.63	112.1	109.72	108.21	107.45	104.62	106.51	107.07	111.28	111.2	105.94	110.07	113.98	109.79	106.18	106.37	112.28	110.94	105.38	116.8	107.92
107.26	107.48	101.08	107.63	102.48	104.43	111.87	108.33	103.41	102.95	106.89	100.39	102.37	100.24	106.77	105.89	111.22	106.02	97.498	105.36	102.36	107.64	106.13	103.98	98.344	107.57	102.06	99.092	103.66	104.18	88.761	107.82	108	103.4	107.74	112.13	106.8	110.75	110.26	109.06	109.22	116.16	111	106.5	99.422	107.69	102.08	107.7	108.35	108.47
108.3	106.28	101.67	100.69	107.64	101.92	108.09	101.35	107.75	111.03	106.52	107.51	104.75	111.05	106.15	102.55	100.18	112.44	111.11	100.15	112.17	107.78	102.1	108.39	105.85	104.32	105.86	107.86	114.93	111.33	110.03	103.45	100.87	106.8	107.89	99.644	102.87	102.68	99.761	106.34	108.58	104.46	110.46	111.05	102.92	107.03	96.854	102.79	112.26	113.55
104.62	102.48	96.356	96.111	83.107	97.816	97.624	98.297	95.131	98.119	91.772	94.381	94.95	95.823	103.86	101.28	97.226	95.164	105.93	98.326	99.967	87.086	105.66	91.04	98.784	100.72	92.633	96.865	96.375	99.359	105.83	98.551	90.339	100.12	99.33	101.68	101.06	90.947	92.526	95.969	93.6	89.6	101.21	92.992	98.586	95.046	101.19	94.226	96.187	101.11
97.451	91.97	94.192	94.827	98.924	91.893	98.221	97.827	93.622	94.673	94.868	93.579	99.201	95.245	96.851	98.707	97.51	106.98	100.39	94.472	102.14	95.004	86.999	100.67	92.319	97.819	96.821	102.98	98.605	101.56	92.91	92.603	103.6	95.085	98.668	101.01	101.29	98.739	99.604	89.447	105.66	89.176	105.45	89.382	93.702	102.28	99.649	97.597	93.746	95.494
105.71	107.8	112.47	115.72	107.42	110.99	112.41	116.29	104.17	109.89	113.8	113.75	100.11	98.74	113.86	107.5	109.39	105.59	103.77	105.98	112.07	112.11	113.14	97.667	106.77	113.62	100.26	102.35	107.77	95.233	108.73	106.59	100.09	111.29	111.14	106.77	110.28	104.78	103.23	112.05	111.81	112.7	105.21	116.29	114.94	115.22	113.57	101.1	114.11	109.1
107.08	102.96	109.47	109.27	105.04	101.81	110.06	108.52	107.16	109.87	100.07	108.51	100.87	109.07	101.47	100.5	104.32	106.7	102.78	111.89	100.65	108.87	104.34	103.89	105.69	104.24	111.07	109.7	99.391	106.19	115.17	115.79	101.03	96.329	111.25	114.43	113.71	105.58	105.45	104.69	100.2	105.95	110.05	101.65	102.33	106.38	109.54	101.05	103.7	111.45
116.8	108.44	114.78	109.04	109.87	110.25	106.92	113.51	112.18	109.74	112.27	107.85	111.69	111.99	112.43	110.46	105.68	109.64	105.07	107.59	97.105	112.36	102.98	110.76	117.43	112.58	113.55	113.76	112.09	107.79	101.53	115.62	113.21	109.22	112.66	111.73	104.59	113.86	114.58	103.35	112.26	94.767	114.22	106.46	108.81	114.09	108.13	114.27	116.7	111.08
95.12	106.97	111.84	107.98	108.67	100.7	102.98	104.03	100.64	105.92	109.98	106.91	109.23	107.29	107.73	104.81	104.18	107.38	104.81	111.5	99.981	106.59	107.64	97.917	106.32	113.26	104.74	99.487	100.98	104.07	100.42	107.95	108.13	104.36	110.02	106.58	94.397	103.01	103.51	102.9	97.653	103.7	96.812	109.59	110.44	112.41	104.18	105.08	98.746	105.9
112.13	102.64	109.07	107.95	111.29	108.04	110.19	104.34	105.51	119.82	101.51	103.52	111.31	103.8	106.77	105.34	110.23	111.97	112.2	102.94	106.63	105.9	113.52	107.44	112.56	105.18	106.9	107.01	113.66	106.1	107.82	111.61	102.15	108.9	101.37	102.06	109.05	110.49	111.97	103.08	103.35	108.31	107.48	110.77	110.34	109.03	113.05	109.94	111.99	109.98
104.13	106.57	109.31	109.07	106.94	103.47	106.18	113.61	110.03	111.4	106.01	103.22	109.42	108.55	110.98	99.716	108.6	117.32	111.01	107.48	104.42	105.65	116.82	110.9	113.24	102.64	97.122	106.25	102.06	109.51	105.91	108.27	112.74	102.28	112.22	109.76	110.55	105.56	112.32	105.63	107.12	99.974	110.86	106.08	105.78	110.99	103.7	107.5	110.23	105.65
105.1	105.34	105.19	104.05	103.04	108.54	104.42	98.667	106.48	106.24	113.17	104.53	104.39	109.36	109.67	103.63	108.61	101.19	105.72	110.92	106.57	94.981	111.51	105.53	103.5	108.43	109.13	110.24	100.34	111.96	99.61	115.22	103.88	107.69	102.85	109.38	102.27	105.8	109.09	113.96	107.46	107.83	108.55	103.13	106.07	107.53	107.93	104.18	106.1	95.135
102.73	107.94	103.49	108.2	108.38	107.55	102.03	112.73	106.29	106.47	97.122	109.52	113.32	96.888	110.84	115.43	99.528	101.21	102.47	110.29	105.75	106.13	111.01	95.839	100.77	101.24	112.66	105.83	106.99	101.77	109.49	107.32	101	113.34	103.91	106.87	117.2	105.67	102.16	107.52	97.024	100.76	103.53	104.87	98.05	99.277	104.15	107.81	106.7	104.51
105.7	103.46	93.294	88.903	96.399	93.552	93.328	101.99	85.633	93.487	89.265	92.315	89.865	87.906	97.203	94.645	94.655	98.766	99.4	92.857	96.997	97.693	98.469	97.94	88.45	91.646	95.075	98.882	102.21	95.327	100.38	99.059	100.63	100.64	111.56	89.871	95.451	93.339	97.814	102.05	103.06	103.81	95.968	99.701	96.692	91.321	96.069	104.99	99.154	92.131
108.6	115.32	117.63	112.88	100.06	103.38	106.94	115.53	108.84	111.87	101.59	108.73	106.13	110.74	107.89	105.21	117.41	95.924	103.79	105.02	105.65	121.63	104.68	114.31	97.319	106.68	113.65	112.47	113.39	123.51	110.75	111.57	103.85	104.17	106.8	107.63	107.08	110.51	100.92	108.37	100.81	112.76	115.87	107.48	103.27	107.43	98.272	109.35	107.75	114.01
105.99	100.18	100.16	106.41	106.68	102.99	110.72	111.98	115.27	110.45	97.684	102.84	102.43	108.93	100.65	105.26	107.45	109	106.66	105.38	109.92	110.79	109.13	101.2	106.88	110.33	114.16	103.5	111.01	103.44	117.16	109.83	109.47	112.17	97.299	105.18	103.36	109.72	108.54	115.34	113.72	101.19	111.75	106.37	106.98	114.16	105.36	114.55	112.61	107.39
101.22	96.538	90.18	96.668	98.952	92.254	97.6	104.08	96.4	94.686	103.66	93.57	98.579	99.633	103.62	101.55	93.596	95.551	102.86	103.89	95.667	103.08	97.869	101.97	107.69	99.444	97.158	102.5	94.511	94.898	99.022	107.46	93.043	94.109	98.746	107.47	102.17	98.471	95.288	102.3	108.69	92.689	105.47	103.85	97.22	91.87	97.018	93.381	96.522	94.654
108.38	104.75	109.71	109.82	111.94	109.59	113.32	114.81	110.53	110.34	107.73	111.75	111.4	104.7	106.87	112.92	107.35	103.5	101.02	113.37	106.56	105.94	102.73	105.74	108.52	105.18	104.25	107.9	102.73	106.28	103.34	105.2	106.78	109.8	106.43	106.92	112.5	110.9	107.04	101.66	108.05	107.82	105.67	111.62	104.45	102.63	108.48	118.51	104.52	101.01
104.26	107.78	110.06	109.05	117.79	95.934	103.39	113.5	104.81	107.33	104.45	101.76	108.99	100.34	105.94	102.74	101.37	104.74	105.8	104.41	107.56	108.46	97.295	102.36	109.72	100.35	104.3	99.752	105.7	102.89	106.69	112.04	111.26	104.89	104.41	107.72	102.71	101.08	98.547	98.557	113.68	105.74	101.08	113.82	109.16	115.7	109.99	95.531	107.64	109.65
108	101.55	108.56	108.93	101.47	109.07	114.31	111.35	97.794	105.93	99.013	96.135	106.12	108.88	110.79	106.72	100.95	110.99	116.65	109.92	98.941	103.51	104.41	113.56	106.34	99.297	110.12	103.32	106.55	102	110.28	106.07	102.09	102.26	103.41	103.99	109.76	101.37	102.46	110.86	108.99	103.47	105.71	104.19	110.62	107.88	102.78	113.13	102.25	99.811
105.16	109.9	105.45	109.43	107.62	105.22	101	108.72	108.28	107.85	103.19	97.588	103.57	105.36	107.97	95.004	99.148	109.39	110.2	100	116.56	107.26	102.42	109.21	109.22	97.878	110.99	100.73	101.67	113.95	105.23	104.83	100.41	102.7	107.53	110.38	98.873	96.817	113.47	110.4	102.94	103.22	104.99	104.76	107.97	107.63	103.06	102.74	103.43	102.16
98.763	109.95	106.44	115.86	96.841	110.41	111.98	99.479	110.02	99.799	106.15	104.92	108.09	109.92	111.1	105.86	107.94	104.4	100.09	103.39	94.249	108.27	107.65	102.09	105.17	108.55	109.96	102.24	111.55	108.3	111.43	106.84	113.22	113.19	111.51	106.95	97.416	106.49	103.93	107.7	109.25	111.56	111.12	119.76	110.07	99.087	99.834	110.24	110.83	104.65
104.05	117.56	116.01	103.8	110.2	94.401	107.87	100.16	100.34	105.05	107.54	106.65	108.51	116.24	98.529	103.46	105.76	106.51	106.82	106.77	109.22	101.59	114.15	103.53	103.45	106.19	101.2	98.117	113.19	105.87	96.05	112.57	103.6	106.93	101.04	112.71	100.18	105.33	111.48	106.27	104.18	114.92	108.6	107.66	107.75	103.59	106.7	109.44	105.16	100.18
109.21	103.59	103.25	101.74	114.36	100.86	115.15	103.4	95.022	103.28	105.04	104.62	104.57	106	112.06	98.682	110.18	106.51	103.09	113.93	99.761	111.4	108.23	109.54	113.62	110.84	108.8	110.68	106.1	104.99	106.21	111.34	102.88	110.4	106.1	101.33	100.3	109.81	101.86	109.1	103.98	105.54	113.33	99.067	112.86	108.22	101.82	100.96	110.38	107.56
105.65	104.44	101.21	101.32	102.99	117.33	110.67	97.238	98.716	106.13	106.38	100.74	108.73	110.59	98.26	108.46	104.03	95.639	101.94	119.61	102.81	100.91	108.03	107.77	108.66	114.79	107.68	106.43	109.81	107.51	109.65	108.79	100.81	105.74	102.5	111.82	110.34	108.26	100.01	100.45	105.89	106.31	100.18	101.65	106.68	103.21	99.58	103.93	107.69	105.26
108.77	115.09	109.7	99.859	108.27	108.62	113.42	111.91	117.51	107.58	104.45	107.1	106.08	108.84	108.61	105.68	113.64	102.38	111.66	107.45	107.81	97.729	104.25	106.83	107.35	106.93	103.06	105.14	105.77	107.73	107.17	103.37	109.18	118.9	106.43	99.799	107.22	104.85	104.35	107.87	111.65	103.67	111.94	104.7	110.39	104.53	104.87	112.56	103.4	103.36
104.5	104.6	112.16	101.31	101.96	111.53	106.74	113.82	103.21	111.84	107.02	99.57	110.81	103.55	101.74	99.301	104.48	103.21	104.23	103.73	102.68	108.09	107.75	108.57	105.4	105.37	103.57	111.47	106.34	98.621	116.73	102.54	102.4	106.4	104.71	100.48	102.56	107.04	100.62	105.43	105.69	103.99	107.37	102.42	116.15	103.6	111.3	109.8	110.31	107.76
109.19	121.92	111.05	107.4	108	115.42	106.51	114.17	117.79	114.16	111.09	111.62	115.43	111.63	102.93	114.92	111.43	108.15	116.34	110.39	106.1	106.86	108.57	107.82	111.48	109.17	110.61	106.58	114.15	108.77	109.68	107.6	104.88	112.83	108.23	104.09	105.06	108.05	107.73	104.05	101.49	120.19	105.63	99.49	118.46	105.47	113.29	112.07	109.8	104.49
112.56	105.27	106.54	115.06	99.36	110.23	112.8	103.31	109.09	102.41	108	102.37	98.271	106.62	109.36	105.14	99.371	107.62	101.92	102.27	112.78	111.17	112.06	108.42	109.91	108.24	94.792	104.07	116.09	104.72	104.49	100.82	111.99	104.34	105.13	105.5	108.79	112.11	108.41	106.76	105.06	110.35	99.053	106.83	105.75	111.46	107.75	115.89	115.3	104.13
109.74	111.23	105.84	108.7	119.72	106.3	109.39	104.02	98.98	114.66	102.47	107.27	104.54	121.07	106.73	110.25	113.39	100.92	113.12	107.09	102.25	107.43	106.96	112.09	110.13	106.11	107.44	118.64	118.15	102.79	105.41	107.88	113.76	109.22	109.71	117.13	102.56	98.172	107.51	115.64	102.67	114.7	106.83	101.94	100.14	100.92	104.32	104.34	115.46	101.94
93.04	105.01	101.83	107.56	98.117	96.93	98.551	100.22	106.43	99.373	96.052	98.258	96.865	96.037	100.59	95.69	99.405	99.6	99.623	97.909	98.28	91.822	95.494	90.386	98.022	98.473	91.436	104.54	102.97	96.344	100.1	100.74	103.35	99.889	101.48	92.024	101.33	94.21	104.88	99.62	104.95	96.827	93.947	103.3	98.076	94.807	102.77	101.41	96.781	104.99
106.83	111.91	98.955	94.141	102.21	103.55	97.457	100.52	98.218	102.7	96.62	93.92	101.87	94.494	88.507	91.365	93.997	97.335	91.611	96.011	98.937	102.66	103.99	94.374	96	98.641	101.38	96.058	98.118	96.313	99.105	94.601	96.951	94.181	100.33	96.826	101.28	108.3	95.866	103.36	100.25	100.87	102.66	99.428	107.68	105.85	96.56	97.216	100.8	94.751
111.2	114.06	132.13	106.91	110.03	106.9	108.49	102.44	120.2	108.32	114.87	106.24	109.9	116.51	114.17	115.29	111.39	107.44	104.81	113.5	109.6	99.292	119.96	104.44	108.31	104.25	105.37	106.63	109.09	125.15	111.19	111.53	110.31	101.79	111.52	115.89	111.85	107.06	113.24	111	101.36	108.55	111.67	112.69	110.56	113.7	103.84	115.05	107.07	114.7
102.75	96.035	104.36	93.651	102.18	99.677	93.217	105.28	104.53	88.034	95.361	100.43	100.07	101.92	100.4	105.31	104.28	95.635	103.51	105.17	91.529	93.702	83.671	92.041	99.247	100.11	95.506	99.84	95.489	104.6	108.32	104.78	103.74	99.851	94.245	99.902	100.36	94.998	91.357	88.708	99.78	98.214	111.33	104.6	107.22	89.8	97.902	99.327	96.532	99.809
93.102	100.91	95.228	94.161	98.451	94.968	101.75	93.957	99.308	105.99	95.583	90.927	96.907	97.504	99.844	94.991	100.21	102.63	96.005	103.74	90.496	98.164	98.771	91.514	98.791	99.84	99.891	104.91	91.113	99.841	102.38	96.115	103.76	96.795	93.71	104.38	101.75	96.737	103	104.68	102.49	105.35	107.29	95.253	94.608	95.319	100.06	102.05	95.936	94.782
96.92	100.23	88.593	88.643	97.012	91.137	105.53	93.726	102.34	99.969	97.603	102.29	101.92	100.7	103.34	92.087	89.894	93.902	89.556	99.597	100.15	106.43	99.32	91.466	93.683	89.417	91.192	95.565	96.819	98.961	102.32	98.783	97.699	102.31	96.128	92.922	99.976	99.794	92.812	97.196	96.303	95.106	97.342	104.8	106.04	92.229	94.665	98.838	101.02	103.64
111.14	115.99	117.88	110.22	112.43	108.51	115.04	111.1	102.75	107.02	102.71	108.32	108.33	109.06	114.39	113.57	108.54	110.03	105.41	104.74	108.52	118.25	105.72	109.24	115.17	102.21	108.98	109.22	107.21	102.66	109.69	102.04	106.85	103.95	115.07	112.91	95.278	106.5	100.46	108.19	117.64	107.73	107.66	102.55	108.22	114.05	107.82	111.12	111.79	106.31
113.23	110.56	107.3	101.91	100.52	111.63	111.33	110.94	100.01	111.61	103.47	117.48	96.767	108.17	104.12	112.63	120.61	121.93	103.41	110.99	103.53	107.18	111.54	117.59	108.85	104.15	102.31	108.16	111.97	114.9	99.586	105.85	107.16	109.29	111.49	105.5	104.99	105.37	110.95	110.74	104.32	102.5	105.25	117.59	103.69	112.31	103.9	103.13	111.91	110.39
105.77	109.37	108.34	110.38	105.87	106.74	101.86	104.39	110.54	105.75	107.68	111.53	107.86	98.3	106.42	102.52	107.42	103.93	102.04	110.94	106.54	103.53	102.31	104.75	109.04	104.21	111.14	97.075	99.292	104.43	110.11	104.39	97.334	111.72	107.01	113.48	102.48	106.97	99.648	109.28	103.52	102.07	100.57	105.24	113.67	112.07	110.37	105	110.86	106.58
98.612	108.72	101.49	95.78	110.89	97.073	104.19	102.68	111.57	106.16	107.39	109.22	102.11	100.91	108.63	104.95	105	103.95	99.699	111.99	107.21	104.37	104.32	104.3	113.14	113.58	108.44	109.92	102.88	117.37	104.37	95.331	107.99	106.09	105.48	107.97	100.26	111.02	106.84	98.725	106.4	109.43	105.57	106.38	111.62	100.16	105.9	107.18	102.43	108.32
107.06	111.52	102.94	95.353	98.545	104.4	99.767	101.68	103.15	99.443	101.05	104.47	112.41	115.64	109.89	105.5	107.5	101.83	110.71	104.38	104.15	102.73	115.4	106.02	104.22	114.74	99.801	105.73	106.88	104.2	98.374	98.616	104.45	110.57	109.63	100.06	115.48	104.69	98.37	120.88	109.88	103.21	106.88	112.41	113.18	101.14	105.46	110.96	98.997	106.83
99.221	107.33	105.56	107.61	106.45	108.08	111.34	103.63	106.73	109.37	107.02	103.02	109.6	102.14	104.38	97.127	111.04	105.18	106.44	107.36	114.11	103.84	103.42	107.54	104.77	97.563	104.32	104.4	104.1	103.6	112.42	105.75	96.625	101.06	106.24	104.05	101.32	99.453	107.36	98.33	103.16	108.93	104.84	107.31	105.97	102.28	109.07	110.14	114.67	103.05
99.452	91.999	100.48	102.24	105.33	95.582	108.25	107.74	97.633	94.485	95.13	90.887	99.32	105.1	110.88	103.96	105.36	106.8	103.05	90.863	108.22	104.15	107.05	99.538	100.18	99.496	105.76	101.69	98.231	100.12	102.69	110.27	104.41	97.872	102.06	99.111	111.62	102.28	98.4	103.51	95.218	102.85	100.89	110.8	99.788	103.84	98.491	96.683	96.788	96.183
107.16	107.35	118.89	101.8	106.32	89.363	97.162	105.8	108.7	104.66	111.55	104.04	106.73	103.35	110.85	107.4	104.27	115.49	100.73	105.05	107.23	117.19	106.04	98.122	104.37	108.09	106.61	94.279	107.43	105.59	107.43	109.46	103.39	120.55	105.44	98.191	105.04	107.25	99.889	113.88	104.76	98.903	107.37	109.26	100.62	105.96	110.6	114.44	103.89	105.46
109.25	110.47	112.02	108.07	118.05	105	92.535	111.46	102.85	109.83	114.07	105.11	104.55	113.63	103.07	114.12	111.86	102.39	105.12	108.43	115.48	109.6	111.33	112.75	112.31	106.6	112.5	112.67	103.85	107.61	113.81	107.06	115.63	109.59	103.97	103.82	102.38	115.15	101.65	103.32	108.08	110.02	105.54	104.69	112.14	100.59	110.66	102.83	112.33	105.57
102.08	104.63	103.7	98.746	110.21	112.62	102.93	103.26	99.5	113.33	111.78	99.842	101.17	110.03	103.62	104.54	107.65	115.53	104.79	103.9	105.53	97.522	101.64	109.74	104.7	109.04	107.09	112.93	105.62	99.736	104.91	104.07	105.91	107.24	97.202	113.08	108.18	103.13	107.53	116.12	113.56	97.26	101.33	109.47	108.21	104.68	106.65	106.96	97.261	106.04
106.34	97.122	114.68	109.38	114.26	104.87	103.99	100.17	106.98	112.39	100.19	104.24	101.91	114.02	102.64	105.61	101.26	108.16	103.2	109.68	102.01	109.04	103.36	110.69	104.35	116.16	102.6	106.3	108.53	107.36	105.08	107.23	105.16	105.1	103.69	105.64	112.24	107.06	115.52	99.714	105.25	112.35	108	106.7	101.97	107.34	108.78	107.27	101.89	112.76
102.75	95.138	96.482	101.5	98.748	85.239	94.589	92	100.55	92.976	111.49	104.08	99.934	98.061	94.151	96.843	97.231	97.914	97.449	92.512	97.142	98.779	95.715	94.52	103.83	95.479	94.849	100.25	100.44	99.428	101.87	98.681	95.913	93.786	98.139	99.635	101.78	99.85	102.26	94.813	93.138	93.936	94.077	102.73	95.213	101.66	100.6	94.823	90.206	102.85
113.62	115.62	108.13	107.92	104.93	105	109.5	98.018	109.6	107.49	106.27	105.05	115.07	109	109.31	106.93	110.96	115.17	106.17	104.96	109.02	99.228	102.3	103.89	103.33	111.82	113.9	105.02	99.93	105.48	110.32	108.3	113.65	106.46	101.61	100.64	100.72	106.77	98.461	104.7	104.11	100.22	107.43	102.98	105.41	106.76	104	108.66	104.71	112.64
111.29	105.68	111.14	114.53	98.578	101.34	112.21	105.96	98.304	107.51	111.84	101.26	108.05	102.07	103.75	97.541	102.44	102.69	98.862	106.03	106.4	113.65	112.76	105.77	101.11	106.25	99.62	113.05	104.55	114.38	106.74	100.86	100.79	107.05	107.5	111.65	103.22	108.38	108.47	122.12	109.31	107.37	103.81	99.164	110.9	102.13	89.315	98.373	108.27	101.1
114.96	108.71	111.01	115.75	110.78	102	96.58	113.16	102.31	106.99	110.65	100.22	110.51	107.65	106.87	110.76	114.99	102.08	111.11	113.4	101.37	114.07	109.97	111.08	110.2	104.18	109.34	107.81	110.16	106.21	119.38	105.44	106.64	107.43	102.42	113.28	100.2	109.34	113.76	108.5	110.6	96.193	104.14	112.63	109.65	94.923	106	115.29	99.607	108.93
99.961	85.674	105.05	101.1	109.96	98.138	113.34	103.66	103.65	100.61	113.2	107.6	109.23	102.19	106.44	103.93	104.49	108.96	107.98	103.84	114.12	105.58	105.43	102.18	104.66	111.67	106.5	99.09	111.58	102.57	98.136	97.691	106.81	112.36	100.1	98.054	114.65	99.719	111.73	115.97	102.89	101.22	107.84	110.34	106.69	111.42	110.68	106.09	98.647	106.75
94.122	99.552	92.121	99.725	95.288	94.661	104.39	98.453	106.01	101.71	101.33	103.36	106.36	99.443	101.37	89.549	98.103	104.64	107.38	93.118	93.266	98.962	103.13	103.16	99.061	100.51	102.91	102.11	95.294	100.86	94.586	109.29	90.221	92.731	103.2	99.53	95.161	93	98.873	99.208	90.011	99.212	97.127	102.13	95.185	99.904	93.884	100.07	102.8	102.34
100.15	112.12	106.24	113.75	114.14	106.96	115.16	113.85	110.55	105.75	106.02	101.35	112.74	113.84	102.33	109.22	113.76	111.42	112.76	106.74	108.09	104.85	101.07	112.97	105.98	104.03	112.38	105.97	111.94	105.24	107.34	114.64	109.45	107.84	104.53	111.95	115.28	106.92	108.85	111.47	100.72	109.87	101.68	111.62	105.89	107.24	101.29	117.58	115.83	112.07
112.14	105.67	109.72	112.92	101.92	110.53	102.84	102.48	112.09	107.4	104.97	107.02	106.3	102.99	116.23	104.03	112.62	112.85	107.84	106.61	109.22	109.89	100.74	112.05	103.91	113.59	106.2	101.21	105.11	103.31	110.56	112.47	105.03	108.37	106.64	110.91	104.77	107.8	110.15	102.57	114.09	108.64	99.786	100.92	107.9	109.49	105.97	107.48	111.54	115.08
116.69	105.49	107.88	101.03	103.38	108.15	99.944	108.84	112.34	99.242	112.42	104.77	114.88	107.97	103.55	106.68	106.28	103.62	110.84	101.78	101.89	114.09	105.3	96.038	97.668	106.04	103.87	94.739	113.34	104.28	101.53	109.76	109.21	98.269	111.72	109.82	102	101.82	108.19	101.32	109.45	105.5	105.14	102.57	104.7	103	105.22	112.3	105.78	109.82
104.31	111.02	106.83	110.17	108.41	103.75	111.32	111.78	108.85	109.77	102.46	106.82	99.7	104.23	107.76	103.39	95.19	105.32	103.77	115.5	102.16	100.22	112.64	100.12	104.5	104.06	103.8	111.55	107.25	110.55	105.36	107.77	103.94	102.09	107.7	103.35	119.39	111.46	109.47	101.76	107.58	105.68	111.39	97.869	97.482	111.78	107.25	105.38	114.34	106.34
100.58	98.284	96.541	105.05	96.328	97.164	107.83	104.96	110.62	105.16	103.27	104.38	100	100.11	102.96	109.53	109.67	103.75	106.43	111.33	109.72	104.05	105.17	106.19	107.96	98.216	99.416	102.89	104.27	106.46	100.91	102.84	101.19	100.47	98.365	108.43	100.89	104.3	92.813	101.44	107.96	101.97	110.6	103.78	104.49	96.752	103.57	101.57	97.443	93.273
99.896	109.58	105.03	108.19	105.52	106.91	104.93	105.26	108.46	116.8	114.25	105.93	103.87	111.08	104.83	99.322	106.18	104.03	103.82	111.96	115.28	111.06	107.02	108.49	104.73	111.57	104.62	111.74	105.33	101.8	104.33	104.76	101.91	106.34	101.8	103.2	104.98	107.29	109.11	97.35	110.25	113.72	105.67	105.31	116.88	115.27	95.176	104.75	106.47	111.01
103.76	110.04	89.27	95.646	99.843	102.76	110.16	96.359	109.13	110.17	106.47	111.71	116.33	95.305	114.44	106.27	111.91	96.971	109.66	103.69	114.23	110	109.2	110.58	108.23	118.63	104.92	104.4	108.59	102.68	102.55	106.71	109.91	101.4	105.2	101.36	108.5	106.6	114.15	104.54	109.71	107.51	106.42	104.18	105.39	104.23	103.83	97.41	111.07	110.71
110.55	109.9	106.15	115.86	116.94	111.75	104.58	102.11	107.94	114.95	102.11	101.9	111.79	108.93	107.61	111.19	117.07	101.2	109.36	115.98	106.65	118.43	108.99	105.89	117.39	112.4	113.54	107.29	102.88	109.76	110.16	122.57	113.88	110.87	109.17	111.47	117.49	103.05	114.11	112.61	115.14	103.96	103.37	114.53	109.38	110.95	110.53	116.4	109.58	106.81
108.81	102.91	100.81	103.75	108.76	99.801	108.15	103.31	111.99	103.59	111.49	101.34	111.37	102.44	103.32	104.12	105.48	106.14	104.48	96.816	103.72	105.09	107.28	103.5	101.96	113.35	109.52	111.27	111.91	102.04	97.618	106.89	110.49	107.72	102.21	106.22	111.55	107.22	100.29	97.259	95.375	106.12	100.06	99.798	118	101.4	105.03	101.37	96.418	103.19
108.8	103.93	112.29	104.51	97.819	101.09	107.43	105.99	100.55	102.73	96.573	91.984	98.802	100.08	110.83	97.654	89.637	104.89	100.87	105.24	93.675	101.59	100.22	103.68	96.767	98.809	104.77	100.01	99.282	107.67	101.99	101.24	104.58	99.707	101.58	102.32	101.55	90.36	104.05	106.01	98.399	102.33	100.68	100.33	95.783	103.58	97.023	101.76	97.17	100.52
103.16	104.24	102.49	119	112.11	107.14	109.69	103.85	120.36	96.571	110.42	113.31	115.27	111.58	106.27	113.15	113.19	99.858	100.88	102.91	105.61	111.62	110.72	99.006	103.52	107.05	107.42	113.12	103.21	118.72	117.81	104.35	112.92	112.71	118.4	105.79	101.8	103.8	99.104	108.62	107.62	113.93	113.93	110.03	111.57	112.06	103.9	109.49	105.16	107.41
106.12	103.53	115.72	116.23	107.31	104.73	118.61	118.05	104.17	115.7	107.93	97.65	92.397	106.46	105.06	106.81	104.44	105.75	98.911	102.19	101.95	95.225	107.72	110.19	105.87	99.227	104.37	112.45	111.14	109.1	111.23	97.188	106.73	106.09	106.41	99.484	107.95	103.62	104.53	105.91	103.55	103.51	111.54	102.07	99.943	101.44	101.15	112.09	109.85	95.046
119.21	106.56	109.91	110.86	106.52	108.06	109.31	105.64	105.65	106.24	106.59	112.57	99.248	104.25	104.79	103.14	110.21	110.14	112.04	100.57	115.57	104.3	95.794	109.42	106	105.81	119.2	111.84	103.08	105.27	108.45	107.16	115.91	108.58	113.62	105.73	111.68	101.52	109.84	112.49	113.71	116.36	114.93	109.17	112.96	111.18	104.79	115.17	112.06	101.03
96.856	94.111	100.7	97.571	99.013	100.28	92.613	98.638	96.465	99.337	98.676	102.23	94.782	106.73	102.54	101.17	107.72	105.7	100.55	104.16	105.7	104.51	97.08	96.829	110.28	97.662	97.972	102	99.733	100.74	106.98	92.385	101.02	99.052	102.34	97.381	98.857	107.92	94.926	107.62	103.28	92.825	107.22	95.695	106.82	105.13	105.5	101.88	96.594	102.08
98.956	108.05	119.35	108.13	111.99	105.49	112.01	106.97	107.69	109.24	106.24	106.88	107.45	105.24	105.79	112.62	107.2	123.83	112.37	110.72	106.63	114.22	116.49	114.28	114.17	111.03	103.47	112.76	108.45	106.62	112.17	107.87	102.52	104.2	106.19	112.59	124.15	113.62	116.62	102.94	113.54	106.02	103.01	114.77	124.69	102.07	119.02	111.75	101.14	123.88
100.6	99.837	99.874	88.217	88.738	93.03	103.86	109.11	88.185	96.209	96.136	102.39	101.57	104.15	103.48	105.31	94.317	98.165	94.589	96.622	99.952	104.74	86.353	98.357	103.85	93.391	102.54	99.454	95.993	92.587	99.281	97.83	99.865	100.24	93.446	97.568	98.496	91.523	104.37	97.899	91.625	94.79	102.64	101.26	104.3	106.83	98.6	97.319	104.1	94.17
96.802	112.21	108.27	108.82	117.01	116.36	115.38	106.68	108.63	109.86	111.25	116.67	107	115.17	113.94	116.26	114.17	101.4	105.09	106.35	116.73	106.41	98.116	104.99	114.48	105.91	105.78	109.57	112.18	102.78	110.84	98.82	111.28	111.25	110.61	101.58	106.31	109.02	115.88	112.35	106.48	107.51	107.24	110.35	112.81	107.43	111.23	117.4	104.35	108.49
97.535	101.96	102.87	96.46	88.317	108.86	95.356	92.977	100.1	99.024	102.82	100.76	107.8	105.07	90.205	93.17	98.795	104.53	98.042	101.95	104.33	102.9	103.87	101.08	98.809	99.762	108.44	100.1	98.687	98.706	102.54	109.93	101.8	98.217	92.936	110.05	91.762	104.39	99.823	97.352	107.34	105.29	87.024	103.96	89.523	97.524	94.889	97.849	103.95	95.876
106.79	102.79	108.44	105.28	101.19	107.88	111.53	102.22	103.74	101.19	110.03	110.02	111.98	104.75	110.83	105.45	98.389	111.34	106.68	104.86	104.59	98.395	104.56	108.2	102.57	111.85	113.84	98.781	99.56	109.75	105.87	107.28	109.88	96.298	108.4	96.576	109.77	101.6	102.8	108.64	100.69	111.56	100.33	110.64	106.82	108.35	106.23	101.89	105.87	112.39
105.9	103.13	107.86	109.33	118.14	102.9	111.03	102.05	109.62	105.72	102.21	114.21	115.53	110.73	105.4	100.57	101.94	107.68	101.47	108.6	117.16	109.07	115.95	102.89	108.49	105.92	101.92	109.19	107.99	107.23	109.77	112.86	101.39	108.46	107.8	109.85	112.88	110.13	102.1	110.01	115.52	116.04	102.76	102.49	115.17	112.97	112.71	109.05	103.21	114.96
108.4	103.95	104.51	109.75	104.12	106.91	100.96	104.42	106.55	101.55	101.74	105.46	101.96	113.39	100.51	116.71	108.07	108.07	111.94	100.67	109.28	109.06	102.43	100.44	109.34	105.03	111.38	106.81	108.75	106.49	110.67	99.039	96.927	101.17	99.947	103.83	99.173	101.04	97.904	113.62	108.97	107.63	107.4	100.91	94.89	110.04	105.19	105.09	104.03	105.28
104.35	116.86	104.81	97.815	106.78	110.89	107.23	111.43	109.83	95.883	102.4	104.61	109.82	103.28	105.74	108.19	103.92	103.45	108.55	107.55	105.69	98.229	108.55	110.6	107.95	105.08	108.84	102.78	112.92	102.6	109.03	116.43	101.88	104.99	106.62	106.52	95.484	97.963	114.34	104.21	100.52	96.361	110.02	113.32	114.54	102.52	99.69	110.08	104.87	103.45
102.04	104.76	105.59	103.66	101.58	106.22	111.89	116.72	102.99	107.29	108.83	111.51	102.24	103.72	99.075	111.83	97.045	107.1	101.32	107.87	99.568	102.02	115.21	111.49	103.94	100.71	107.18	99.621	102.63	103.72	111.81	112.72	110.72	112.98	108.59	104.83	101.62	102.56	104.19	100.46	107.75	105.89	99.218	100.23	106.23	102.88	103.08	105.43	103.55	106.77
110	101.66	110.87	107.25	111.06	109.62	110.97	113.77	112.86	107.84	107.72	107.55	111.26	113.14	111.34	112.47	115.29	104.24	113.28	110.81	104.83	112.68	103.54	101.41	109.49	110.99	104.7	110.66	107.26	114.17	113.75	108.98	100.94	104.01	109.48	104.9	103.54	110.41	106.64	108.37	104.89	107.08	105.48	115.29	106.6	104.92	94.969	96.173	103.52	110.92
112.83	105.55	113.52	111.76	105.69	109.88	104.62	106.33	104.85	109.53	103.2	101.48	109.92	108.82	104.33	110.13	108.92	108.76	111.2	110.73	107.71	108.78	106.27	102.8	101.07	103.88	113.49	102.34	121.09	99.12	117.54	101.48	110.99	101.13	116.63	105.76	112.57	99.119	107.13	102.53	113.4	106.98	110.48	111.45	97.171	107.67	99.012	108.06	105.42	114.95
97.18	103.21	99.211	93.034	103.84	98.339	93.687	101.22	104.87	100.51	101.21	105.32	101.84	104	101.38	94.509	101.58	102.99	101.98	96.231	106.47	101.56	103.78	97.68	104.05	101.94	98.658	87.184	101.13	101.17	97.617	109.55	103.41	100.78	102.48	102.38	96.026	102.5	99.663	96.745	102.82	104.31	104.51	109.35	104.7	99.048	87.786	103.55	97.285	104.9
100.52	98.292	103.3	108.89	97.207	107.42	103.2	108.29	100.22	109.21	106.93	103.48	97.37	117.23	99.732	107.8	102.97	105.72	103.65	99.832	106.72	100.84	101.89	109.32	101.79	111.04	98.127	103.55	109.56	113.36	106.91	106.45	104.38	105.19	106.64	105.25	99.535	105.18	110.35	113	106.74	101.64	106.69	106.7	112.17	103.47	108.17	110.12	107.04	101.77
108.65	107.4	109.47	105.03	99.585	107.98	109.1	106.55	110.22	118.44	102.66	118.83	102.91	117.27	125.75	105.21	116.26	115.07	100.27	105.12	115.96	105.46	107.67	103.46	107.66	113.27	108.69	103.42	106.97	108.14	98.249	107.34	111.91	103.77	106.47	113.11	112.11	99.349	108.25	108.27	113.67	105.48	108.61	109.89	111.46	109.74	113.31	103.99	101.22	113.26
101.85	104.92	113.33	104.8	106.36	113.54	108.14	114.58	103.13	106.46	97.71	101.24	102.63	104.27	105.11	108.48	101.09	104.63	103.97	101.6	105.95	103.48	113.46	109.02	96.763	105.03	106.55	99.813	115.21	106.24	104.55	94.931	106.13	116.47	108.62	113.1	103.01	110.33	103.89	109.17	104.83	101.38	103.3	107.98	101.56	104.42	113.34	105.56	99.398	109.99
105.67	108.28	100.34	109.66	112.17	101.05	103.07	103.56	107.98	104.14	109.03	110.61	98.151	108.31	106.11	113.22	109.85	94.318	106.62	105.36	106.86	109.35	119.65	101.3	109.09	103.81	108.31	112.08	99.94	113.14	103.63	104.84	105.95	105.8	96.665	104.8	108.13	108.9	108.16	110.26	110.58	106.59	101.67	101.39	110.16	105.04	109.69	107.03	101.6	99.091
100.96	96.765	99.502	103.4	103.33	101.08	110.16	101.8	105.2	111.23	102.11	104.37	109.5	106.87	98.548	105.63	107.14	106.94	107.5	108.51	109.7	100.52	109.03	100.74	97.302	112.76	106.68	101.78	102.1	107.5	106.48	103.88	105.56	110.98	117.83	106.57	102.25	102.12	106.55	98.592	116.45	107.96	109.91	106.69	108.99	102.14	110.01	111.72	92.83	99.028
103.4	106.08	110.4	103.7	110.58	103.14	115.59	108.51	109.26	106.58	109.87	113.37	107.61	112.54	109.39	105.8	107.36	114.35	114.9	106.67	101.57	106.64	100.01	106.26	101.29	95.581	101	106.55	104.83	106.56	112.17	108.12	108.44	107.08	112.21	99.124	109.02	108.98	110.21	106.08	109.8	108.5	109.06	115.75	111.73	116.08	107.68	104.88	100.09	105.45
109.68	103	89.42	91.66	98.36	103.47	92.963	96.707	97.556	96.777	88.374	107.03	98.871	94.524	101.83	99.939	101.09	93.637	88.671	92.094	95.011	98.227	101.49	102.39	93.753	103.04	97.134	93.387	105.27	100.95	102.49	92.036	88.867	98.488	104.66	96.718	98.099	93.307	104.33	97.412	94.24	96.9	94.769	106.9	96.143	99.808	84.154	103.71	100.2	95.314
99.907	106.47	111.48	102.67	104.11	108.38	99.5	102.08	112.33	102.92	102.06	107.96	105.83	104.66	101.92	109.7	101.95	101.74	103.9	106.16	103.96	113.86	108.06	106.64	104.88	106.61	104.99	108.71	112.77	104.78	104.6	112.03	104.54	97.848	109.65	104.39	107.66	96.097	103.01	107.16	105.88	115.1	90.198	106.97	107.96	107.7	103.59	106.01	95.723	104.36
103.34	101.47	105.39	106.98	103.12	102.97	111.88	102.56	114.56	100.26	106.95	107.87	102.33	108.26	96.624	97.587	104.43	115	99.225	108.42	103.6	105.1	96.874	105.92	112.64	94.279	98.126	110.63	114.31	99.023	104.02	103.76	100.9	99.637	107.73	106.91	103.23	117.03	95.276	94.354	107.17	105.89	102.52	105.84	104.64	96.137	102.51	101.44	96.19	101.35
109.73	99.071	112.15	114.05	112.33	124.09	112.74	107.91	109.06	107.86	115.03	111.41	108.44	109.78	120.33	103.04	112.96	112.34	112.63	113.69	111.46	103.65	112.05	116.27	111.47	106.42	118.69	116.89	113.5	107.06	107.92	115.91	101	115.76	113.3	106.87	115.48	120.14	110.78	114.89	104.59	114.09	115.43	106.9	102.18	106.1	113.55	103.84	101.03	116.84
103.43	97.685	104.21	105.91	106.92	100.76	110.41	97.081	112.13	102.97	101.13	108.39	98.47	106.14	114.97	106.02	110.26	105.56	100.48	112.3	111.33	110.93	109.65	105.22	119.94	96.307	105.6	106.47	106.99	113.54	105.58	99.427	108.24	106.73	107.33	98.819	107.36	104.81	104.31	104.3	113.82	103.61	110.43	102.01	98.963	109.3	108.23	104.09	113.36	112.3
108.69	114.13	110.32	109.52	109.42	103.84	115.41	110.4	106.51	108.38	100.86	115.59	113.02	111.05	103.1	115.88	110.41	109	103.22	111.08	103.93	111.29	110.6	109.91	99.825	112.44	106.48	110.87	118.04	107.72	108.22	117.16	102.17	100.78	102.77	103.97	109.17	104.69	104.32	108.19	101.65	105.36	100.73	115.82	108.23	124.04	106.23	107.47	110.26	111.6
109.08	106.1	106.77	109.46	105.22	108.92	113.63	111.15	105.05	112.93	103.7	105.1	106.24	110.13	109.74	114.47	113.05	106.69	115.8	105.64	112.15	101.04	112.88	100.08	114.51	109.31	112.24	100.08	100.34	98.723	111.2	105.95	107.32	106.94	103.71	106.75	102.23	113.95	108.25	113.82	104.44	119.79	115.23	107.9	105.22	111.09	108.66	110.99	110.19	115.06
114.09	96.154	114.76	111.88	106.93	106.25	103.66	106.77	115.94	105.72	112.42	116.91	112.25	110.22	107.39	105.31	100.1	121.96	102.19	101.76	108.46	106.43	107.5	116.84	115.24	110.99	108.62	108.71	109.41	103.56	105.66	109.81	99.537	110.11	109.67	102.9	106.69	109.61	102.92	112.05	112.41	107.6	107.97	109.63	109.27	113.1	107.36	104.62	95.562	103.37
104.61	107.56	107.49	111.65	106.15	101.99	111.53	99.813	96.956	103.89	101.01	102.4	105.68	95.456	101.99	104.71	108.63	103.63	109.82	110.28	108.55	104.75	99.164	104.75	101.4	112.17	104.53	106.52	105.2	109.41	104.01	102.78	101.81	100.08	109.76	107.97	94.388	100.23	105.91	108.02	95.152	101.19	104.77	99.037	121.3	102.87	107.79	115.58	110.13	107.6
98.133	102.42	101.17	100.31	102.55	87.634	99.677	98.102	93.819	109.86	101.72	95.6	105.19	100.22	99.839	96.026	104.93	99.17	97.653	100.43	102.09	96.64	106.61	89.701	103.16	104.79	96.257	102.31	103.2	95.894	101.59	105.8	99.867	102.62	108.49	90.427	99	102.42	95.931	100.72	102.39	98.025	100.62	99.942	97.972	112.35	102.54	103.64	94.886	96.131
96.383	96.522	107.9	100.34	94.638	95.713	102.91	88.823	98.553	97.549	92.079	99.504	93.482	96.579	93.123	86.787	102.25	104.26	99.621	98.158	103.51	98.239	97.183	92.273	98.532	94.637	94.078	91.336	91.092	100.28	97.237	102.17	103.03	111.59	91.429	99.908	99.873	111.6	106.17	91.12	94.197	96.072	104.38	89.923	103.67	100.91	100.95	97.736	97.686	97.053
97.309	107.02	105.39	108.47	115.65	103.5	109.85	107.57	115.4	113.91	110.58	108.03	111.87	109.02	109.3	108.52	105.77	116.32	103.81	101.13	108.05	100.88	107.59	104.62	107.49	112.16	116.25	96.104	103.62	108.22	105.29	103.73	105.75	108.4	105.5	101.76	115.86	103.86	103.65	105.35	117.56	111.77	97.876	99.646	117.51	116.95	113.44	107.83	104.38	108.41
111.65	112.7	106.01	108.36	106.38	117.61	101.7	103.1	102.69	109.56	100.98	95.337	106.72	98.599	109.55	97.781	104.55	103.39	112.28	106.63	102.85	105.72	108.61	108.52	114.58	100.06	106.9	117.75	109.67	97.788	112.92	104.67	107.48	117.86	105.56	103.59	112.04	117.53	104.71	104.39	100.57	103.14	107.17	104.88	107.2	108.67	112.77	98.119	103.1	99.459
112.36	110.47	104.7	110.72	110.03	100.76	104.06	111.34	100.49	114.48	107.79	105.3	102.37	104.54	100.71	104.69	113.07	104.22	104.13	108.38	104.32	104.9	108.31	109.74	102.97	112.82	108.76	110.59	106.6	110.07	107.83	110.76	101.22	110.56	113.39	111.64	106.23	103.52	102.63	113.6	96.826	106.75	99.654	106.92	109.12	95.813	108.16	112.08	111.91	104.92
115.84	100.03	117.28	102.49	102.88	103.88	102.02	106.15	113.94	111.76	109.31	107.74	106.48	111.04	106.05	107.18	95.245	103.08	110.98	108.97	102.01	102.34	105.35	105.59	100.17	108.17	108.48	115.16	104.29	112.73	99.017	110.9	106.77	104.27	110.27	115.24	113.31	100.05	112.63	112.06	109.56	110.23	98.138	109.65	104.25	101.34	105.16	103.63	113.26	117.88
102.88	92.181	96.499	98.138	92.441	96.41	98.876	97.686	95.616	94.906	104.89	91.057	106.47	107.65	96.446	92.025	97.497	106.27	99.43	97.173	99.126	91.154	95.62	99.415	95.527	95.479	91.257	99.914	97.343	90.986	100.36	89.809	104.27	100.49	98.111	100.58	97.992	95.086	107.41	94.864	88.628	103.59	99.701	93.141	98.994	99.33	93.452	100.36	101.51	103.92
94.22	96.035	103.33	97.409	102.31	97.87	91.426	102.1	111.4	96.991	100.49	95.652	105.93	103.81	99.984	105.32	100.59	97.893	95.065	104.41	106.21	97.293	96.591	92.241	97.961	99.189	102.67	100.56	104.07	108.9	95.489	101.93	92.566	110.75	104.26	98.572	102.76	98.473	95.458	101.23	88.717	94.541	105.38	95.48	106.02	105.24	95.34	96.86	102.61	99.78
103.03	112.49	103.6	98.967	104.76	107.48	103.58	104.63	104.78	111.52	112.77	106.44	102.2	107.24	109.66	104.06	101.68	107.64	110.96	108.27	116.72	104.46	99.148	109.44	105.8	107.9	103.57	108.08	103.22	108.55	106.55	98.346	110.71	104.11	103.86	99.368	107.41	107.05	105.28	103.59	110.78	109.2	109.07	107.29	106.19	107.67	105.07	107.57	104.47	100.98
112.84	108.23	106.96	105.17	112.1	104.02	113.74	101.02	107.08	106.18	105.14	104.05	112.7	116.66	106.12	114.83	105.32	111.83	116.03	108.65	111.23	98.721	110.21	106.66	103.11	113.95	106.34	107.98	106.75	101.51	104.56	107.79	113.25	107.49	106.84	105.94	110.44	102.33	108.42	94.036	97.263	103.77	108.81	103.41	113.07	112.84	102.65	106.93	104.66	102.8
112.23	107.24	94.894	101	101.82	113.13	99.88	110.61	104.9	98.224	114.36	105.29	109.58	112.14	109.54	101.75	106.66	109.04	107.21	105.73	116.42	106	105.18	101.98	104.87	112.4	102.17	109.3	104.72	102.03	107.09	102.11	103.33	104.51	114.95	103.31	96.363	101.19	97.116	98.793	98.607	113.59	106.38	112.31	105.76	113.77	106.52	105.73	112.91	105.98
109.29	112.43	106.31	103.14	107.58	110.56	105.28	97.415	118.1	112.74	103.32	112.28	120.24	102.07	97.943	104.12	114.76	105.32	112.64	99.474	110.76	110.01	108.44	111.81	102.74	100.56	100.88	107.25	109.11	107.85	106.22	113.26	103.51	105.9	107.54	104.15	110.22	110	110.7	109.12	111.31	109.54	104.56	106.92	107.89	116.84	106.89	100.54	104.99	110.44
104.92	106.44	103.97	106.34	96.493	107.71	104.11	99.264	111.67	100.84	104.26	107.82	106.63	109.06	104.96	111.31	107.16	106.32	117.2	105.11	107.24	107.04	102.36	105.69	101.18	111.37	110.18	111.15	107.44	105.13	115.35	109.12	105.54	101.53	111.9	100.62	104.57	103.4	105.37	105.15	103.57	112.46	105.24	112.88	108.92	113.15	112.75	117.11	104.24	118.36
106.06	101.56	104.16	112.4	106.14	95.922	99.34	106.53	101.91	107.11	114.52	101.4	117.31	109.26	106.98	108.81	105	100.43	103.18	113.91	110.48	103.64	101.24	96.764	97.725	108.09	108.39	101.85	110.63	99.871	105.8	107.37	100.64	100.35	102.99	96.808	98.064	104.13	114.98	111.11	101.58	112.38	111.45	108.75	111.65	111.96	101.71	107.02	106.82	109.21
99.569	103.83	101.47	100.26	99.785	98.872	108.87	96.971	106.56	94.136	99.254	105.89	94.086	99.869	90.981	99.504	93.285	97.776	98.963	97.975	99.884	90.239	102.91	100.35	98.776	104.62	95.343	102.74	101.5	97.525	91.765	95.488	100.86	102.98	99.424	107.41	103.02	104.09	110.11	105.72	93.354	104.75	96.699	102.36	96.711	94.356	93.233	99.998	102.58	106.64
99.374	112.26	109.15	101.66	106.99	109.57	104.06	107.31	101.99	105.96	103.83	110.16	111.78	106.18	117.55	112.51	113.46	109.14	106.34	100.71	112.77	106.99	105.98	110.22	102.41	99.984	104.57	100.59	118.38	110.82	110.57	105.21	108.07	107.67	109.02	102.78	98.908	96.459	109.91	102.89	104.29	112.64	107.95	108.74	111.3	101.02	105.04	104.57	107.94	105.84
100.38	98.394	100.8	100.29	102.28	101.27	100.94	92.491	99.187	100.42	97.011	101.57	100.65	104.02	102.04	93.621	106.72	98.022	91.771	101.13	95.195	95.654	100.09	91.451	100.07	112.54	115.05	101.46	95.288	110	101.71	98.797	93.906	100.37	103.39	91.897	97.838	90.641	100.07	96.751	104.31	97.941	107.38	108.43	91.032	103.73	105.71	101.14	99.541	91.126
91.756	93.701	106.68	102.81	101.59	97.517	101.65	88.936	98.037	105.12	96.315	100.71	94.162	89.714	97.855	99.336	97.064	93.887	103.82	103.08	98.402	99.516	96.007	98.832	105.22	94.761	101.27	100.08	97.183	91.645	96.461	86.027	105.75	102.49	95.161	102.99	111.76	99.237	94.806	94.365	89.188	95.039	107.56	107.17	99.647	93.01	99.749	103.9	93.931	91.496
96.552	102.57	98.627	95.42	95.631	102.24	95.783	94.592	102.11	100.25	106.22	101.22	104.57	98.395	95.476	108.56	94.745	96.302	99.178	99.669	97.125	98.994	92.818	103.24	103.68	99.758	96.565	104.33	104.18	84.481	92.945	97.328	93.4	96.789	93.532	97.68	106.17	102.8	104.17	100.14	97.724	93.538	97.014	105.06	96.284	90.627	94.773	99.812	104.34	100.66
116.91	103.67	113.24	106.1	111.52	104.96	104.28	104.32	115.74	105.88	95.286	96.205	105.35	106.27	104.13	109.85	115.7	110.01	105.38	113.49	114.1	104.44	113.83	110.38	108.03	108.83	107.8	104.8	114.63	105.57	112.46	110.2	107.77	111.88	106.13	108.72	107.15	113.16	117.89	118.6	109.8	103.55	111.63	108.42	106.54	110.17	109.47	109.81	101.74	109.18
101.44	104.56	112.59	115.54	105.96	104.75	111.73	107.78	100.39	100.57	116.65	96.041	111.06	101.77	109.78	105.65	114.44	106.16	113.51	106.45	115.07	111.97	100.04	112.66	109.85	105.48	111.98	117.81	107.85	108.53	112.25	106.3	111.14	99.854	117.67	112.13	110.65	115.54	104.72	109.16	104.04	112.89	101.2	112.34	101.76	107.63	109.05	103.39	98.772	104.94
110.1	106.72	102.08	108.92	103.18	102.6	102.07	104.59	107.73	97.801	104.8	100.98	110.85	107.85	101.38	116.66	105.91	114.1	103.55	110.19	102.8	108.8	112.9	110.71	111.84	106.83	97.814	100.62	105.97	102.59	108.03	105.96	101.44	102.19	106.9	102.99	115.01	103.45	104.09	105.54	108.28	109.22	98.647	105.11	115.27	100.24	109.08	99.014	106.14	110.14
108.19	97.127	109.22	97.037	101.66	100.99	106.07	116.49	105.74	104.26	112.84	112.57	107.81	106.65	100.38	120.23	114.74	115.61	108.45	104.7	113.23	100.36	106.29	114.71	106.59	98.969	112.06	104.76	109.02	109.01	109.75	106.96	114.55	101.67	96.631	110.78	99.437	106.71	105.12	101.04	110.63	109.57	103.36	97.224	104.06	115.39	107.57	100.72	99.868	116.11
102.9	107.63	117.85	98.88	107.64	112.61	100.4	104.83	107.64	102.56	101.66	110.66	107.76	104.42	104.19	110.52	104.8	103.9	107.08	97.471	91.65	102.5	109.35	107.94	107.35	112.13	105.92	105.5	104.6	107.09	107.07	113.71	98.262	111.37	112.51	107.86	109.13	111.4	107.54	109.48	114.79	101.07	101.91	108.19	102.81	113.01	107.95	108.12	108.85	101.33
99.938	98.634	95.957	106.9	115.43	113.17	106.38	101.85	91.819	111.9	106.98	110.46	101.75	111.07	109.39	112.2	110.26	107.3	102.23	103.32	104.49	120.28	101.67	108.09	99.071	100.12	100.73	112.41	109.1	105.19	105.88	111.08	101.85	108.03	109.57	101	101.35	101.79	114.34	111.16	108.98	99.934	98.987	99.655	112.17	108.28	92.984	100.17	100.03	105.58
107.31	108.27	110.46	103.13	105.79	107.69	94.624	101.05	109.57	105.6	111.44	111.34	111.15	107.1	104.94	101.03	105.46	110.76	113.05	97.715	109.01	104.51	103.89	102.8	112.69	101.81	110.71	102.86	110.75	109.63	100.54	97.811	105.62	99.535	118.84	106.04	101.4	93.035	108.08	104.86	111.93	102.28	113.32	109.88	103.56	103.51	110.88	109.33	111.52	103.59
119.4	106.5	112.85	115.41	103.88	112.03	111.85	103.71	104.53	103	110.56	97.801	103.88	110.79	111.81	112.77	110.9	107.91	113.11	101.42	92.282	107.45	113.22	105.63	95.929	107.25	109.99	105.9	106.42	110.34	112.41	108.26	100.15	120.52	109.31	103.64	110.03	104.93	105.65	105.35	109.43	104.24	107.49	116.39	104.67	98.519	102.13	101.2	102.84	103.86
110.24	108.3	106.22	103.56	107.31	109.88	110.17	103.47	111.92	102.71	109.76	115.97	114.28	108.58	107.98	113.95	113	103.68	117.13	113.38	100.77	114.46	106.91	113.87	112.35	107.58	109.79	113.41	105.37	113.37	105.41	115.04	108.85	109.11	97.28	105.47	104.97	104.83	108.78	113.83	107.28	104.5	115.34	101.48	100.63	115.77	109.73	99.829	115.38	109.77
90.495	100.03	97.989	103.93	97.509	97.883	96.427	107.14	92.832	91.791	102.6	100.25	105.58	93.384	107.62	100.56	107.2	95.202	98.591	103.99	100.03	92.92	95.438	92.641	99.863	109.02	97.434	98.673	100.65	104.34	107.54	97.196	95.214	103.1	106.05	104.32	99.237	103.21	102.96	99.701	101.43	102.13	106.79	105.83	98.587	101.47	105.99	96.756	96.749	108.79
105.36	119.84	107.98	112.48	113.85	102.87	102.96	112.45	108.16	98.915	107.62	110.98	103.89	112.1	104.81	112.42	108.53	105.67	105.79	90.857	109.46	107.17	110.25	103.62	112.92	98.72	111.95	102.83	111.35	110.16	113.52	111.45	103.74	107.36	111.31	102.65	107.22	108.25	100.73	108.25	108.03	96.151	109.81	110.22	107.59	108.21	110.78	115.45	110.7	108.66
108.04	104.49	107.22	103.03	106.1	99.816	110.84	95.273	104.04	103.21	99.8	102.91	102.04	109.62	97.363	107.84	100.96	105.54	107.62	101.79	102.78	109.23	112.17	110.25	112.06	101.33	112.97	104.46	102.76	115.22	91.986	103.04	110.29	101.85	101.32	105.72	106.59	114.59	109.09	108.72	111.61	113.05	101.78	109.47	111.96	115.67	103.94	99.902	102.12	111.59
107.63	109.63	104.7	105.9	114.47	114.43	102.26	114.28	107.7	111.98	111.68	106.24	112.88	100.06	106.05	112.41	119.27	100.67	113.44	112.41	105.64	113.26	113.02	101.45	110.06	103.6	106.13	102.59	104.52	112.38	113.12	112.69	105.6	100.66	109.77	110.92	110.59	100.5	121.66	117.84	101.3	103.74	112.51	114.27	107.25	105.48	105.32	96.784	104.46	115.1
104.2	98.04	109.17	100.91	104.43	103.84	104.38	101.99	103.2	117.51	96.811	110.75	104.19	109.22	111.08	95.666	99.502	99.777	107.76	109.82	106.62	105.23	112.55	102.99	107.38	102.75	106.05	105.53	103.71	99.696	112.66	109.06	115.3	104.99	92.871	98.536	102.63	107.23	101.39	111.2	104.73	101.9	97.502	108.37	103.52	107.33	101.93	105.19	101.13	104.19
105.72	112.92	100.85	103.49	109.58	111.33	106.84	105.06	100.11	100.64	104.57	111.96	96.244	105.82	107.3	111.63	117.06	97.564	104.04	105.27	107.17	112.09	107.29	104.36	104.91	105.62	102.72	103.81	112.45	104.16	105.51	101.06	104.16	102.63	107.59	109.65	109.76	99.617	104.65	105.69	104.42	99.938	108.48	108.03	109.56	118.66	100.26	109.98	107.39	93.565
107.16	103.06	112.95	104.49	111.63	109.36	102.91	103.43	109.91	106.84	109.16	109.82	110.02	105.2	112.9	105.99	112.29	108.45	104.52	115.16	107.05	112.56	97.312	96.015	103.09	117.31	106.78	106.43	109.72	106.56	99.156	107.93	105.04	112.05	110.07	107.64	106.32	111.29	106.32	108.11	109.03	107.09	105.3	100.83	107.87	107.51	110.06	101.58	107.9	110.71
105.14	116.67	110.45	109.18	108.46	103.02	115.5	112.05	106.74	98.654	104.52	112.72	111.99	101.37	112.5	107.72	107.58	102.35	98.445	103.01	112.58	113.66	111.73	105.55	109.57	115.56	105.52	109.49	102.79	107.05	109.86	104.72	116.32	102.16	107.42	113.2	104.55	112.35	108.82	107.69	106.84	108.2	106.54	108	109.23	112.85	112.1	101.59	109.16	112.46
101.26	104.09	101.4	102.4	99.251	98.116	93.515	98.164	95.101	99.525	96.764	98.63	101.65	96.943	89.964	105.14	93.171	101.51	100.7	98.563	96.76	95.064	89.822	97.566	110.33	92.706	100.33	94.13	93.298	102.67	109.88	108.81	90.484	94.051	100.58	90.265	97.627	92.257	91.131	99.706	99.211	101.11	97.962	95.077	99.427	95.274	96.263	105.53	93.496	90.95
105.71	98.985	107.37	109.25	103.22	99.885	99.36	98.704	107.38	118.4	107.86	103.87	102.79	114.83	105.39	109.43	111.96	117.85	112.2	109.32	113.78	107.37	118.92	116.02	102.16	109.62	107.7	103.32	98.786	104.95	100.45	105.74	109.3	105.74	106.03	106.8	100.29	102.69	105.1	106.17	109.45	116.07	112.32	116.85	111.68	107.42	101.24	114.1	106.51	103.12
107.59	100.47	97.609	102.38	101.13	111.55	112.45	111.09	109.2	105	106.13	112.15	102.86	97.481	106.15	103.43	104.34	106.87	111.88	105.13	104.22	111.2	100.93	104.96	104.33	107.4	110.48	106.27	109.19	109.46	104.92	109.59	105.83	104.03	106.65	107.24	108.51	118.03	114.37	104.18	108.24	112.62	103.75	97.423	98.949	114.06	106.92	104.08	109.26	110.24
111.05	111.68	104.52	103.25	109.64	105.76	106.6	103.39	106.78	113.34	102.67	102.3	106.06	99.095	106.76	107.28	107.85	109.2	109.73	113.62	109.11	109.95	95.733	110.69	107.47	110.88	114.37	104.18	114.43	118.22	107.78	114.85	102.76	106.9	109	115.81	108.52	113.79	102.53	107.33	104.24	105.18	114.27	110.6	106.69	116	112.93	105.6	110.36	109.3
117.13	99.894	102.35	108.82	108.56	105.38	106.44	102.3	114.96	97.348	109.51	101.56	103.62	108.65	110.81	105.44	109.6	102.37	96.406	122.82	98.485	98.492	101.51	106.36	101.22	105.92	100.62	101.32	113.32	96.515	103.79	103.81	107.95	101.17	94.21	110.93	104.17	125.04	107.52	103.51	111.14	100.81	106.89	110.1	103.34	104.33	91.662	108.77	115.65	104.9
109.89	111.28	120.45	100.47	112.38	114.75	103.84	115.62	104.12	105.97	108.85	107.56	110	114.54	111.58	104.8	110.21	113.99	103.19	104.52	115.33	116.65	106.48	111.55	96.039	106.52	104.32	104.05	113.67	118.23	105.32	108.58	107.59	109.05	107.75	111.16	108.14	116.01	103.35	102.55	110.75	106.31	112.58	110.3	106.67	109	108.44	104.79	106.85	107.68
107.37	101.18	118.05	105.7	107.63	113.11	109.39	106.11	109.33	108.4	107.99	100.76	110.61	109.09	107.84	105.07	110.76	122.46	106.8	104.76	110.61	111.76	103.39	104.48	104.87	103.76	108.82	104.86	111.2	105.38	112.11	99.911	106.37	103.28	102.74	107.28	115.89	103.41	104.61	101.34	108.79	101.21	108.11	105.21	106.04	100.92	119.93	105.47	120.13	105.12
99.447	100.41	96.922	98.591	103.56	107.31	109.29	105.26	93.225	108.71	103.71	94.366	96.255	102.87	101.54	108.5	99.236	99.638	110.61	99.289	99.471	108.43	98.214	102.33	108.59	101.48	102.8	101.11	99.671	104.8	97.291	107.73	102.38	108.29	103.69	103.8	106.19	90.643	100.99	98.699	100.36	98.842	105.85	107.66	95.902	99.207	115.78	103.76	100.61	91.78
107.89	113.44	111.43	112.95	112.53	107.31	99.294	107.85	101.61	111.78	105.76	110.51	117.99	110.87	103.91	108.78	105.35	121.56	101.23	109.99	112.95	101.15	98.368	109.03	104.38	109.01	105.77	105.63	116.82	108.19	105.83	108.66	106.54	110.26	116.79	112.39	105.92	99.838	103.45	110.67	107.46	109.26	120.73	104.14	106.87	99.293	102.23	104.59	113.65	115.59
107.25	113.91	109.3	107.1	108.93	105.33	104.53	103.15	108.87	104.99	96.948	100.36	97.313	106.88	100.52	99.166	111.14	105.74	103.71	111.6	101.29	106.67	105.35	109.58	114.62	104.71	108.74	95.269	108.54	107.31	97.677	108.14	111.41	114	106.8	107.77	107.76	111.8	105.62	100.42	109.87	106.01	101.8	103.34	106.29	114.93	103.11	108.72	110.72	103.54
108.12	103.28	104.05	103.65	106.9	104.19	102.47	105.11	98.972	109.86	98.376	102.52	110.4	110.1	102.86	111.47	111.35	101.26	110.67	109.21	105.25	110.23	107.43	102.77	102.63	103.74	104.94	108.63	105.81	104.76	109.02	108.59	103.31	104.27	105.92	95.789	109.24	105.05	114.6	109.76	107.92	102.64	103.97	94.711	99.186	100.86	107.1	102.58	108.89	105.77
106.82	103.13	103.52	111.63	100.68	99.184	108.77	103.53	103.27	100.58	99.881	103.46	102.87	112.25	111.52	108.34	102.1	118.61	96.299	109.53	103.32	103.79	109.81	102.66	95.091	111.12	102.81	106.09	104.42	110.36	108.8	102.64	101.18	99.53	110.73	104.39	103.71	104.73	107.05	107.79	98.416	102.78	106.95	102.4	107.15	97.032	111.61	101.3	100.88	107.7
105.01	104.92	103.27	107.77	111.39	107.42	120.59	104.81	111.7	104.87	112.58	115.51	104.31	111.15	117.21	103.99	107.17	120.46	103.4	101.3	108.88	108.22	106.45	107.67	109.26	101.8	103.48	105.25	103.85	115.58	111.4	104.93	102.88	103.84	102.1	103.88	108.55	115.8	103.76	110.46	109.73	112.04	108.56	99.899	106.18	112.4	109.1	109.44	106.15	110.33
94.438	100.27	98.597	104.5	105.82	106.33	99.984	93.524	102.66	88.538	91.421	90.418	106.98	88.719	102.99	104.1	96.427	98.161	106.25	102.86	95.561	101.22	104.79	97.94	105.71	98.197	102.18	97.634	106.66	102.78	98.851	104.74	97.791	98.003	98.051	106.8	105.72	106.17	101.14	103.15	109.72	97.248	108.89	97.681	96.836	97.125	95.926	101.35	104.4	100.08
96.952	92.963	96.221	105.32	96.682	107.45	90.172	104.36	89.35	96.678	93.353	101.87	102.97	102.82	103.34	106.18	101.62	100.87	98.182	105.77	91.839	101.13	100.28	92.182	85.901	87.237	94.195	93.028	98.161	102.84	99.775	113.31	97.955	108.53	110.09	91.411	111.78	93.723	94.791	101.16	93.569	104.33	102.84	106.22	102.41	95.027	93.032	98.568	102.02	101.14
105.41	102.49	102.05	101.16	101.18	107.45	104.09	107.52	108.55	100.3	108.01	107.13	104.91	113.15	103.08	97.107	100.91	103.56	105.11	102.14	108.19	104.78	107.3	103.03	110.19	108.46	102.95	105.85	107.79	106.52	102.85	113.97	94.517	106.23	103.49	97.953	111.73	111.97	105.74	110.4	106.73	103.68	100.16	112.3	106.48	107.77	105.12	106.66	103.57	109.96
103.7	113.75	113.33	111.22	106.85	107.69	106.69	108.39	110.09	103.59	107.23	102.08	107.3	101.47	103.94	106.19	105.34	106.28	106.18	101.98	119.65	102.11	112.57	109.12	115.49	104.55	110.03	105.6	112.06	106.8	109.25	102.58	110.01	110.06	110.56	110.26	102.44	105.76	107.11	109.57	116.83	102.3	97.262	108.08	103.45	111.24	111.67	111.01	114.24	106.23
97.891	99.263	96.386	93.008	102.91	100.34	98.086	92.646	108.66	111.6	103.86	95.024	98.668	104.25	96.392	94.953	102.7	103.74	99.28	102.54	99.618	96.645	98.667	101.41	96.677	96.427	89.323	98.508	98.122	101.88	106.46	92.535	98.615	95.907	106.32	107.19	96.708	104.42	93.999	98.318	104.76	93.047	95.144	99.503	97.784	104.51	103.25	100.57	102.49	109.46
98.75	109.96	105.11	103.95	109.54	95.118	106.1	109.67	100.84	106.03	108.55	107.45	103.63	116.02	101.8	106.35	107.55	106.5	108.81	112.39	100.36	102.16	103.29	106.92	104.25	97.508	97.412	98.97	103.79	102.03	109.3	105.55	113.07	99.185	100.11	107.98	102.66	91.885	103.63	101.79	109.54	100.73	105.05	97.092	109.06	102.89	109.3	104.74	107.69	108.17
111.54	119.64	106.15	110.34	108.75	107.96	106.66	106.34	107.92	112.73	107.4	114.78	103.93	108.21	115.19	112.83	107.62	109.24	104.45	109.09	103.88	112.71	108.1	108.69	96.683	108.2	104.95	107.09	109.7	110.73	107.46	109.04	111.28	100.35	100.01	110.21	110.77	102.09	107.21	111.04	105.68	115.62	107	106.91	104.69	112.65	102.96	104.24	109.75	109.33
107.97	107.57	110.98	109.9	109.11	105.15	110.82	110.77	108.36	114.24	107.1	122.44	102.58	107.01	110.14	104.45	99.456	106.37	115.04	120.03	104.01	111.11	109.17	105.3	101.83	105.02	98.408	103.61	111.63	101.72	109.06	101.26	106.76	107.69	109.59	113.51	97.991	112.07	114.11	116.63	107.19	104.93	110.99	105.59	112.39	109.32	105.46	117.87	107.39	109.83
105.62	105.35	110.52	111.8	111.38	108.85	111.29	104.55	107.26	110.67	113.78	113.11	106.88	110.67	102.47	99.038	102.01	107.44	108.5	112.27	107.53	92.896	110.41	116.39	99.508	106.73	106.1	100.33	103.06	116.16	109.33	105.79	101.04	104.72	103.69	110.08	101.64	116.22	98.479	106.56	103.39	105.85	104.34	104.42	93.882	106.04	95.213	102.92	105.62	95.545
107.35	118.35	106.9	104.44	99.643	107.18	106.68	104.76	110.08	99.219	109.49	110.27	96.864	105.02	106.31	97.715	103.57	111.32	110.35	104.14	109.94	103.55	98.01	105.73	108.04	109.89	107.03	108.75	99.947	99.908	107.38	104.58	107.76	98.954	105.22	103.93	105.7	100.06	105.44	106.44	110.89	111.28	111.45	104.3	104.89	105	104.48	104.66	110.51	104.6
107.32	98.615	101.42	95.664	101.97	110.64	97.209	102.37	105.15	98.536	104.76	105.76	100.07	98.751	113.08	106.27	100.66	109.99	107.84	103.05	98.98	107.48	100.41	96.646	99.898	113.74	112.22	97.393	100.65	103.85	107.15	104.22	99.967	110.41	104.96	105.55	114.89	103.25	105.77	104.4	106.35	107.32	106.56	107.95	120.31	106.56	114.73	106.51	99.447	101.98
114.84	103.94	111.3	104.86	113.3	109.64	119.96	106	108.49	109.9	112.31	108.93	101.36	101.72	108.42	117.88	112.32	108.98	102.11	95.183	109.85	110.42	108.11	107.84	108.3	108.78	105.55	111.02	111.7	114.62	112.1	115.13	112.03	108.86	114.92	107.47	100.28	110.84	102.57	109.28	102.55	108.28	109.26	105.2	104.27	99.143	101.91	106.41	106.86	110.73
103.84	99.12	105.58	99.43	108.17	107.04	111.55	112.36	107.84	112.19	98.721	102.75	105.4	107.19	107.5	105.65	106.01	102.02	107.03	104.44	110.85	112.7	108.2	108.42	114.29	112.98	101.37	113.23	105.93	109.67	101.16	111.25	107.07	99.893	115.15	102.78	94.529	106.3	100.04	111.32	107.76	107.68	100.01	99.009	107.07	96.052	103.73	109.1	103.33	110.01
102.81	112.96	105.38	108.17	108.21	108.67	113.26	106.9	116.31	121.25	111.83	109.62	118.13	108.98	110.21	108.33	108.91	106.5	114.66	111.97	108.03	107.9	107.96	100.05	109.67	104.2	112.3	107.75	114.66	104.49	105.76	111.43	111.99	104.02	114.92	111.22	110.97	114.07	114.09	101.28	109.42	109.35	105.85	116.29	113.03	117.19	116.66	113.79	113.7	103.01
106.89	104.03	108.66	96.864	113.62	110.68	106.63	99.877	112.25	106.96	108.58	106.46	104.23	111.27	96.605	106.81	110.67	106.94	102.57	105.36	106.3	107.74	110.08	112.35	105.99	114.53	106.74	109.84	111.14	110.67	105.86	99.213	103.96	102.46	101.66	101.77	99.167	104.68	108.84	108.28	108.02	103.19	103.07	102.72	95.631	103.91	109.93	105.63	101.53	109.74
102.6	109.02	108.57	101.55	110.93	105.1	111.83	109.44	103.72	100.88	108.9	110.55	109.51	106.06	106.09	111.4	105.14	105.83	104.25	106.88	115.98	108.57	106.51	106	108.97	99.539	108.55	107.38	101.05	102.2	115.94	100.06	107.16	104.64	105.76	98.876	107.91	102.13	106.56	103.46	109.1	105.66	106.59	115.58	105.83	105.05	105.56	110.07	98.558	108.48
103.92	100.91	98.903	93.248	88.382	110.49	97.067	94.393	94.498	98.964	102.02	92.638	97.219	98.506	95.415	111.39	103.68	101.65	104.54	100.51	97.452	100.7	99.339	103.31	104.38	89.56	94.468	104.25	91.569	97.126	98.714	101.8	103.14	89.134	100.02	102.23	101.33	110.1	102.24	91.655	100.88	96.128	95.575	106.69	98.347	96.459	94.76	104.18	101.78	99.357
105.67	109.87	101.61	108.54	108.91	107.05	106.41	103.1	108.62	103.75	102.31	109.06	103.05	108.93	113.57	114.1	108.24	111.25	103.06	99.058	111.32	115.8	115.55	112.79	102.87	107.5	113.09	113.5	101.9	110.81	109.54	102.65	113.28	116.56	100.58	113.42	119.2	105.94	103.51	104.65	106	110.17	104.87	117.72	106.16	109.81	112.47	104.67	106.77	105.55
105.22	102.42	112.08	103.44	104.46	101.74	99.584	105.3	108.77	109.52	103.22	108	105.99	115	117.09	102.78	103.95	113.3	106.17	105.9	108.97	108.43	108.96	111.81	107.07	104.96	112.34	111.7	110.15	101.92	103.89	110.7	107.52	110.65	104.9	104.44	110.08	106.04	115.57	108.58	97.298	110.85	107.01	108.22	107.98	101.41	102.78	112.19	108	103.95
110.98	108.45	109.68	104.42	108.64	97.113	110.97	103.55	107.77	103.28	101.4	107.04	111.15	104.3	108.74	112.43	105.42	94.992	116.73	106.93	106.33	107.9	98.255	103.53	105.56	95.461	102.47	107.52	100.12	100.22	102.03	104.77	105.84	103.8	114.28	107.75	106.54	108.57	106.64	95.722	104.31	112.59	103.88	102.64	108.27	117.03	110.76	99.921	108.58	111.2
103.85	110.05	99.896	97.382	109.81	112.4	105.44	118.31	109.26	107.74	101.88	103.83	109.18	101.26	113.72	104.62	99.317	106.88	103.84	114.69	116.6	107.84	106.37	98.158	103.42	99.846	111.87	112.48	104.51	107.91	112.6	110.47	103.27	107.79	105.33	105.77	103.32	98.81	104.79	104.86	114.28	104.18	103.72	100.85	112.01	101.43	112.67	109.35	110.43	113.47
104.19	99.495	98.946	105.52	99.178	103.43	96.824	100.88	109.55	100.04	104.98	102.37	104.78	110.63	110.95	102.07	110.6	115.39	106.43	107.04	108	106.24	105.49	108.78	113.44	108	105.8	104.5	110.34	103.08	113.42	105.11	101.59	109.44	101.1	106.9	108.84	107.23	111.52	106.76	101.33	111.61	111.4	110.49	108.37	112.17	98.594	112.48	101.28	100.53
106.55	109.83	102.59	111.71	107.11	110.66	109.83	109.24	113.36	106.21	109.57	111.46	106.7	100.22	107.38	105.33	108.62	102.57	112.36	113.62	114.79	112.29	113.19	105.43	108.86	115.66	100.79	104.77	101.01	101.05	106.68	108.77	107.99	110.82	112.2	104.69	110.95	110.25	103.24	100.12	109.35	103.37	110.36	100.66	105.09	103.66	106.67	102.2	109.81	118.79
106.73	104.3	100.35	106.09	110.76	106.42	109.03	99.426	103.35	92.581	110.18	115.36	98.278	107.1	103.23	108.7	102.87	95.641	112.17	101.06	105.99	104.59	94.359	99.843	107.27	94.835	104.46	103.05	103.28	103.39	109.51	109.72	104.46	106.36	106.83	103.2	106.18	97.935	106.29	106.89	97.628	106.97	107.95	98.919	102.91	91.529	112.07	101.16	109.65	101.59
99.58	93.69	95.885	82.548	96.438	91.579	98.227	99.05	98.856	96.34	96.277	99.034	94.59	107.32	102.08	102.55	100.84	100.95	98.466	100.01	104.63	99.144	96.877	97.773	98.864	88.934	101.79	102.31	102.73	100.1	91.468	96.957	94.475	111.53	91.08	101.3	98.586	103.21	90.565	97.507	96.317	101.67	98.25	98.931	93.653	95.155	102.1	100.55	98.801	102.48
104.57	109.74	113.21	105.63	115.37	114.34	112.39	103.05	111.87	115.59	105.82	100.06	106.14	97.367	103.58	112.51	105.84	109.84	103.13	101.97	102.81	105.06	109.85	107.28	105.9	115.29	99.324	106.89	105.44	100.82	109.91	101.81	104.71	109.71	106.69	106.59	99.441	107.31	105.54	103.95	107.91	102.51	98.804	108.33	108.43	102.38	98.473	97.538	107.92	103.26
105.85	104.01	109.76	105.3	106.19	102.23	107.25	104.89	99.378	108.67	99.591	100.7	103.33	96.782	102.55	108.77	114.52	99.059	107.27	106.61	101.81	112.43	106.73	107.76	88.715	98.346	108.6	94.087	104.17	106.4	107.77	110.16	107.75	98.702	109.89	104.16	101.85	113.4	111.74	113.01	97.052	115.13	106.21	108.88	107	105.12	101.99	103.33	105.84	100.59
106.57	107.82	110.88	109.14	101.62	113.4	105.87	103.64	116.46	108.33	103.97	113.41	114.56	111.86	108.68	101.78	104.85	109.45	103.41	109.25	98.252	110.2	110.52	99.79	106.36	107.45	104.6	106.41	108.02	105.3	105.68	105.58	103.32	105.28	107.42	103.25	110.6	105.47	102.13	99.613	109.7	105.54	104.95	105.98	109.63	117.09	101.04	101.24	105.11	100.93
106.38	101.38	112	116.8	105.52	112.02	113.88	103.3	108.42	98.843	115.87	102.8	107.71	110.33	101.31	104.06	113.4	105.44	111.14	112.24	100.4	90.394	102.81	106.37	115.79	102.73	107.06	107.21	112.49	110.11	102.28	111.5	109.95	114.14	110.29	107.12	106.36	107.69	108.87	103.21	109.25	104.43	112.33	108.16	107.22	110.23	111.22	120.18	104.58	108.01
109.43	103.81	100.35	108.28	102.82	105.36	101.44	106.17	106.6	113.63	109.5	101.2	110.4	112.32	109.81	101.22	103.26	104.28	110.02	102.95	98.788	105.01	109.16	113	114.7	102.89	106.98	103.32	108.24	106.41	98.112	116.74	103.69	101.82	105.83	109.69	107.34	108.37	106.58	109.32	106.32	105.56	107.96	113.96	101.27	103.5	104.92	111.07	103.42	109.59
114.06	114.58	114.6	111.76	104.87	109.2	109.7	99.939	105.02	94.858	104.12	113	109.69	106.65	101.58	106.75	105.51	98.262	107.47	105.12	108.63	114.71	108.26	113.59	111.65	101.12	108.74	113.64	104.34	105.23	104.87	107.62	110.49	105.32	95.74	102.54	105.51	106.33	107	106.38	107.69	100.38	116.17	106.74	107.5	94.581	108.83	111.88	102.88	112.8
115.35	102.79	108.83	109.37	116.76	108.5	109.47	110.74	102.39	101.84	117.8	113.86	106.5	106.37	98.874	111.18	114.4	114.26	104.72	114.4	102.68	105.45	107.28	116.28	119.49	115.75	109.41	116.17	106.86	113.57	108.78	102.57	112.71	103.22	120.3	104.92	105.02	106.09	102.27	103.93	115.34	110.1	102.31	107.59	114.87	107.33	111.59	109.94	114.67	106.83
106.53	98.51	109.7	107.7	103.09	110.11	97.209	100.3	107.44	94.056	104.15	100.78	109.57	109.62	101.58	105.54	96.017	98.173	117.17	105.72	103.38	113.98	107.11	96.308	105.1	113.44	103.95	112.52	106.13	99.587	103.92	107.23	102.86	104.25	104.64	107.05	110.81	101.72	99.462	101.17	109.01	107.94	100.75	105.9	104.68	100.56	108.43	104.79	119.59	105.04
106.97	110.59	102.85	109.89	110.83	102.16	104.82	99.125	104.17	100.58	102.58	104.03	108.61	107.76	101.18	102.27	101.58	108.35	107.22	108.13	106.58	106.67	106.3	109.55	105.96	101.52	113.01	97.455	105.14	109.67	112.44	107.16	103.95	100.49	109.47	108.53	111.51	104.5	100.32	109.79	106.17	106.14	113.05	99.949	106.63	104.98	103.4	99.799	106.38	110.74
103.25	101.45	120.33	106.08	105.12	116.63	106.16	103.95	110.14	102.62	102.5	106	110.24	106.46	106.44	97.982	103.71	109.14	109.47	104.33	110.23	100.97	97.013	111.49	102.63	107.76	98.651	110.95	112.9	104.64	110.7	107.04	97.149	106.81	101.6	113.55	105.23	107.99	103.02	112.04	113.45	99.129	105.98	107.69	100.72	103.01	93.29	100.69	99.866	114.79
113.59	100.19	94.48	108.01	107.61	110.83	110.76	113.96	110.34	108.84	107.83	119.87	110.5	102.18	105.65	105.9	108.6	103.16	113.23	103.39	114.62	108.01	117.87	102.09	99.697	108.25	107.68	108.42	114.9	106.83	114.3	101.87	110.68	97.712	111.55	109.72	102.36	103.69	99.648	115.85	105.44	111.52	108.01	110.21	110.32	101.03	101.71	108.07	113.78	111.76
106.58	106.13	105.99	114	97.619	99.585	109.68	108.88	110.61	110.91	113.55	103.66	107.77	105.05	100.2	106.01	109.87	98.884	105.55	108.54	97.679	116.82	95.23	118.11	106.14	118.43	108.02	110.56	104.02	103.66	104.61	98.226	103.48	108.63	105.53	95.133	106.83	103.26	110.27	103.71	112.52	101.44	103.78	107.88	106.72	101.6	110.59	102.49	109.09	102.64
103.04	105.37	103.65	108.49	111.72	105.01	111.24	112.73	102.23	98.449	105.28	111.22	104.65	119.1	103.37	100.97	100.45	101.6	102.49	102.69	105.42	105.98	94.706	108.53	108.68	108.99	105.05	108.41	107.34	104.8	101.94	105.63	107.18	110.16	104.96	114.26	110.5	105.41	107.84	103.41	100.94	105.69	103.36	108.51	102.73	107.88	100.23	104.02	110.33	101.41
110.05	111.64	103.41	99.271	105.49	106.22	107.78	113.41	106.34	111.43	113.25	110.42	97.415	105.64	102.98	108.45	95.95	103.78	111.95	106.94	108.56	111.63	100.81	97.386	111.81	103.57	107.4	108.61	102.43	102.45	105.26	105.59	106.52	104.97	106.59	105.21	109.99	104.44	105.12	104.28	117.76	104.55	106.3	107.63	111.27	88.31	105.69	114.41	109.49	108.8
107.9	111.01	107.06	108.46	111.11	100.79	108.84	100.73	115.12	111.51	108.9	108.69	103.08	101.36	106.22	111.73	105.23	102.99	102.97	104.11	106.73	95.541	118.41	106.13	111.65	108.24	105.32	104.38	105	103.08	108.68	105.51	104.57	105.92	97.666	103.66	111.55	111.57	104.86	97.256	112.58	103.9	104.25	101.06	101.18	104.35	111.46	102.64	106.57	102.87
101.19	109.53	110.23	108.82	112.83	102.44	111.18	108.47	108.01	110.17	110.86	95.539	111.82	107.57	108.9	110.97	104.56	110.95	104.75	105.96	106.91	110.97	115.24	104.42	109.19	105.41	112.54	105.2	112.45	107.43	102.68	104.56	104.8	112.34	110.85	106.7	101.96	108.84	100.87	106.52	108.02	107.87	107.14	103.84	112.62	105.52	117.73	110.57	106.8	107.13
113.49	113.86	97.937	114.41	99.285	115.71	106.68	112.78	108.46	115	112.47	109.66	102.95	118.5	93.113	114.75	111.87	98.505	110.36	106.33	108.78	109.86	107.9	105.66	107.05	108.54	109.59	110.22	101.09	101.5	103.92	110.77	102.6	106.83	106.7	106.1	110.6	111.4	111.44	106.62	106.1	114.69	102.29	110.67	110.1	100.35	109.11	110.36	106.11	113.82
110.06	106.02	103.53	103.54	101.73	113.21	95.541	101.33	118.29	108.29	113.64	108.72	110.81	104.72	105.72	100.81	109.26	109.3	110.43	111.53	110.05	106.48	105	111.46	108.91	98.842	113.31	107.6	105.95	112.11	107.6	107.26	108.52	110.47	104.22	111.27	114.55	112.23	110.39	112.93	112.78	112.37	111.41	113.51	107.04	117.31	115.38	107.18	101.74	112.29
102.82	101.87	92.814	101.32	98.972	97.618	96.574	97.679	100.38	98.052	97.662	98.241	100.78	104.29	84.027	94.033	101.06	97.156	102.09	93.917	97.912	95.782	100.95	103.73	105.72	89.707	97.719	104.99	96.326	95.765	103.31	98.079	94.32	102.44	98.591	97.462	96.331	87.632	104.55	96.682	96.655	93.902	101.12	96.69	99.634	89.981	97.443	101.74	97.092	102.41
97.232	108.62	110.44	93.91	99.456	106.46	101.52	113.48	102.98	102.11	107.66	103.9	106.32	96.558	98.35	107.67	102.34	102.93	117.03	109.28	115.04	102.65	107.1	112.18	113.21	97.563	104.76	107.42	107.98	91.549	106.18	107.51	106.72	113.11	104.21	103.19	98.302	115.58	102.92	103.07	98.7	103.5	112.25	100.8	110.3	103.86	110.41	101.13	98.769	108.9
106.31	102.95	108.69	98.508	119.75	104.64	106.95	105.9	100.56	115.59	105.25	105.55	106.3	104.31	110.97	112.35	110.66	108.78	112.01	102.56	112.2	112.12	107.97	100.14	106.87	100.82	114.86	110.97	111.15	103.62	106	108.1	107.45	114.77	110.76	110.18	111.95	114.73	103.5	107.83	108.33	113.96	110.41	108.65	105.93	108.79	105.57	111.54	105.98	112.59
101.8	106.56	108.71	98.076	108.05	112.08	106.14	101.54	113.42	109.27	106.9	109.54	107.46	111.44	105.06	102.49	106.47	107.22	119.18	104.04	100.55	106.48	108.48	108.33	111.73	100.66	102.82	106.84	106.32	103.28	109.53	110.07	98.103	110.08	111.14	110.61	101.83	105.33	103.29	114.76	104.59	98.442	107.6	108.21	101.22	105.79	110.32	111.62	108.25	104.39
107.73	115.73	105.72	103.35	109.23	102.61	114	102.08	98.962	99.093	105.66	106.45	111.02	105	105.53	98.555	112.74	99.789	105.98	110.19	102.25	111.25	112.12	98.478	98.917	103.92	116.37	104.63	105.18	102.49	109.4	109.11	104.25	111.01	108.28	98.266	108.76	106.71	106.77	108.52	105.35	107.35	102	101.93	95.641	113.67	103.33	105.55	99.157	95.357
109.08	106.42	109.72	108.4	105.89	99.899	107.19	100.79	108.65	103.24	107.67	111.38	102.03	102.8	96.775	106.91	110.67	109.91	106.12	115.96	103.91	109.92	103.69	108.33	109.6	108.8	100.62	97.89	105.47	106.73	110.38	105.11	105.63	107.48	108.5	109.69	105.5	101.43	101.32	103.75	103.15	102.46	102.12	100.2	103.36	98.753	101.13	99.504	104.32	110.28
116.65	117.38	104.7	100.3	103.61	110.76	102.39	113.49	110.87	115.03	111.28	110.88	104.42	113.98	104.46	106.43	114.73	100.21	105.35	107.24	112.89	108.18	107.57	116.8	99.792	106.08	116.65	108.14	107.71	113.97	115.41	115.32	101.89	102.25	109.44	110.81	110.82	104.32	106.57	107.46	114.27	104.41	105.19	106.56	108.36	106.55	102.56	105.36	105.09	113.75
102.21	100.63	95.8	95.666	93.144	94.981	99.63	94.886	100	99.362	96.878	98.751	98.626	93.987	103.2	86.422	102.57	98.641	99.238	94.231	90.371	108	99.926	99.477	92.971	98.822	103.84	101.86	90.812	99.711	98.969	96.608	99.476	100.51	90.557	100.59	103.3	96.757	101.25	102.24	98.076	100.14	96.034	98.556	98.015	98.858	88.163	100.61	94.698	101.79
113.13	111.07	100.97	108.3	110.27	106.02	112.71	118.28	110.75	109.27	111.6	98.803	111.16	111.24	113.65	104.38	106.98	108.85	107.84	106.5	110.64	117.45	106.47	108.12	109.15	107.75	101.01	112.75	118.2	106.2	109.46	105.07	101.46	116.67	112.28	109.68	111.94	111.76	107.34	116.02	120.75	113.04	120.82	102.75	109.22	108.32	115.85	111.57	112.89	111.09
105.49	118.67	111.22	109.29	110.53	110.22	108.46	115.68	110.47	111.99	101.17	102.09	115.5	110.33	107.97	110.89	106.49	115.68	98.529	102.47	96.175	115.25	108.39	117.96	104.7	101.02	108.4	100.38	108.1	104.2	104.81	105.13	106.35	118.27	107.79	108.61	107.02	101.88	106.16	111.91	110.3	101.52	96.674	108.97	111.58	111.52	108.66	121.79	111.99	121.37
106.86	105.89	107.72	108.78	108.62	103.73	114.39	105	100.31	111.97	102.27	100.33	109.58	104.32	108.37	99.851	108.28	109.18	102.11	105.28	104.7	103.66	107.18	114.99	103.02	107.41	113.56	103.85	110.81	104.6	103.07	105.79	100.26	103.52	104.79	122.69	103.41	102.83	102.09	105.32	111.13	111.95	102.77	104.83	106.74	101.6	114.21	101.14	116.26	110.94
106.23	107	103.83	111.21	101.9	107.02	103.27	110.36	106.4	116.75	105.64	111.02	114.07	99.978	108.57	102.36	104.63	105.97	118.33	106.49	109.07	113.18	107.86	106.89	115.89	107.42	115.04	98.092	115.24	114.3	105.04	104	99.88	108.93	110.32	112.42	105.52	111.13	111.02	109.77	103.76	106.04	111.14	106.78	100.68	113.71	110.91	105.24	110.09	107.1
105.74	109.67	105.51	105.91	110.55	104.55	107.11	103.01	104.81	109.42	113.26	104.51	109.27	100.91	104.58	114.69	108.16	103.2	104.56	108.67	105.96	108.75	108.62	111.86	99.982	111.72	102.02	111.79	107.3	106.19	114.05	109.96	109.42	101.19	114.44	100.46	102.48	109.95	109.16	96.804	110.27	112.66	110.54	110.05	106.55	102.02	105.22	102.28	108.51	110.66
109.29	115.5	112.6	104.12	106.55	110.32	106.19	109.49	112.17	106.3	108.58	109.17	123.74	106.49	113.44	106.6	114.06	103.74	108.82	105.42	104.26	111.72	106.32	105.19	111.87	110.02	114.65	106.74	107.21	111.73	107.57	109.12	112.35	104.96	113.48	104.78	115.51	104.35	106.31	107.07	105.24	113.73	109.26	109.21	108.8	113.58	111.18	111.76	110.54	112.4
106.87	108.04	105.7	115.47	99.435	110.88	105.12	109.26	113.98	115.14	117.02	108.48	106.01	101.99	104.81	98.315	113.26	103.3	107.45	100.69	108.31	107.79	106.6	101.57	108.66	112.12	102.97	107.15	114.82	108.98	104.94	109.82	104.08	109.07	111.89	105.42	113.4	110.43	104.74	108.2	108.22	103.4	114.69	100.53	112.28	110.7	110.14	111.94	108.89	103.39
109.07	103.98	114.38	110.78	96.263	111.07	103.41	107.08	102.85	111.15	107.58	107.98	107.97	108.9	113.59	116.12	107.1	106.74	112.81	106.54	104.39	112.86	112.34	106.71	115.58	116.89	99.82	107.46	108.11	108.72	112.05	112.13	114.04	113.99	106.78	97.893	112.43	101.92	97.715	101.53	106.6	108.27	107.95	100.43	105.42	108.24	107.7	111.56	111.18	105.34
102.45	108.37	114.78	109.62	112.15	112.05	102.37	106.23	108.44	113.41	101.87	112.53	103.55	87.343	107.56	102.46	107.61	103.48	112.17	115.88	104.6	108.26	106.24	113.92	117.13	114.81	104.52	100.07	114.33	110.87	112	106.03	113.43	105.44	103.83	112.83	111.74	112.89	113.72	106.71	102.89	111.41	106.71	115.31	112.94	112.79	103.83	108.14	102.29	107.29
120.82	96.535	102.39	110.15	99.01	106.73	104.39	108.22	113.35	114.6	110.41	100.51	109.82	114.85	114.63	112.82	114.06	104.59	108.02	105.12	102.91	115.39	101.04	102.41	103.85	116.66	115.04	114.2	110.27	106.94	105.15	103.55	108.5	103.93	111.96	109.9	111.44	107.72	102.2	108.52	111.08	114.52	108.73	106.75	104.34	106.47	104.08	111.32	105.3	102.9
99.659	104.47	105.14	108.91	101.11	108.71	112.38	113.22	104.33	101.8	108.07	112.73	97.242	106.97	109.55	103.76	108.31	103.08	106.51	114.16	110.86	99.304	119.16	110.56	109.31	108.94	116.32	105.89	104.07	113.39	103.13	100.07	113.81	111.35	108.75	106.23	108.24	100.26	102.48	103.66	101.24	111.53	100.79	107.61	115.95	104.09	116.67	110.35	117.31	97.365
106.88	106.9	105.18	114.09	116.02	108.5	114.14	112.7	118.31	107.07	115.68	107.1	107.66	106.88	109.11	108.49	115.47	110.52	107.56	112.19	105.47	119.1	104.63	112.86	96.571	110.04	110.38	109.81	111.03	103.25	110.86	117.1	100.79	110.26	110.99	113.43	101.06	108.77	107.18	108.72	111.2	104.07	105.35	109.15	107.32	95.279	105.34	110.73	112.1	111.39
106.95	102.38	100.68	110.66	105.62	106.03	105.3	104.97	99.182	103.91	100.86	107.31	103.6	102.99	100.13	109.5	111.83	108.17	112.3	107.95	109.87	111.78	104.8	107.16	102.81	103.13	109.38	110.43	101.86	99.298	111.06	106.15	106.03	106	106.48	99.8	105.22	105.1	99.224	103.4	106.72	109.76	105.06	100.34	109.09	101.76	106.02	110.27	113.37	105.3
108.36	109.55	106.79	95.603	98.29	107.8	109.23	105.72	112.83	110.03	102.14	105.32	106.47	108.38	108.41	110.71	107.7	109.37	108.89	108.77	101.46	106.72	94.285	105	111.5	112.94	112.19	102.77	108.32	115.49	97.429	102.31	101.43	106.84	100.74	109.38	104.71	101.09	109.01	100.9	105.53	103.16	99.696	112.71	104.4	112.19	107.6	106.04	105.43	100.82
96.777	97.596	100.4	106.63	102.03	101.53	97.937	101.57	95.54	92.283	98.688	111.18	86.138	98.318	96.069	96.753	92.465	96.01	102.19	103.1	96.958	94.74	100.93	108.18	101.04	96.191	100.79	93.68	98.963	97.088	99.686	102.81	94.623	96.509	105.74	100.38	100.02	98.289	89.829	94.767	97.693	96.315	89.203	101.41	93.978	98.652	102.43	103.03	108.97	103.98
104.66	99.897	104.98	103.19	110.49	111.57	98.464	104.3	107.47	111.98	99.474	100.96	114.62	113.68	98.279	99.466	106.62	110.99	105.2	105.15	112.04	107.36	108.96	100.67	104.67	120.95	99.274	111.01	105.14	110.79	104.85	106.52	110.51	105.94	101.2	102.17	106.83	113.82	105.52	100.51	106.05	102.79	97.969	103.84	107.36	94.325	109.47	102.39	92.365	115.17
104.9	104.82	103.6	98.858	113.61	106.99	101.01	106.17	95.701	112.23	108.44	98.164	110.06	109.59	113.17	102.9	106.95	103.59	116.07	100.63	107.45	111.48	102.48	100.77	103.28	107.44	101.35	102.33	112.44	96.449	95.821	106.05	107.85	109.08	102.71	101.98	107.53	102.47	105.27	108.53	113.89	104.75	110.94	107.5	105.94	104.98	103.08	108.86	107.94	117.18
92.756	103.61	105.52	97.1	92.864	101.8	101.72	98.21	92.291	97.662	102.8	93.619	99.762	98.454	92.15	104.2	95.921	98.061	113.86	98.627	97.033	101.96	94.556	99.949	95.057	102.91	106.27	102.49	101.14	95.683	105.02	97.762	97.945	111.2	103.49	97.61	96.487	99.193	95.885	112.46	97.977	93.648	100.52	96.239	105.42	99.274	94.866	99.717	99.615	99.028
93.013	100.47	96.301	99.226	90.163	97.181	100.8	92.786	96.124	101.74	105.39	97.276	95.185	102.49	100.61	111.76	104.99	92.825	94.677	109.79	103.51	101.56	91.872	90.192	95.916	86.482	99.61	99.468	95.198	95.349	105.54	98.012	100.37	101.97	94.833	104.77	105.33	90.142	99.744	100.07	96.992	101.5	99.947	101.71	88.259	107.27	102.96	98.003	112.51	97.451
104.92	105.27	102.43	101.22	105.53	106.52	97.87	101.22	104.92	97.378	97.492	96.211	106.21	102.14	94.69	101.56	102.19	91.429	108.5	106.76	103.72	99.906	106.98	104.03	110.73	98.531	104.8	99.821	94.931	101.29	111.56	95.241	99.451	93.765	103.77	100.9	105.62	100.03	95.438	105.55	109.35	104.86	96.957	89.994	92.153	101.85	97.773	106.75	99.048	100.06
104.9	108.04	105.62	107.39	101.02	96.709	108.7	105.86	105.34	112.06	104.5	98.333	101.44	112.18	109.69	104.26	109.89	97.672	107.7	104.73	106.79	109.22	102.4	108.04	107.81	109.95	105.62	98.412	105.11	102.75	112.8	109.83	105.41	102.45	95.992	106.43	105.14	109.58	101.21	105.29	104.44	100.46	107.62	113.24	109.34	105.91	113.78	107.09	101.1	99.219
100.23	109.44	96.095	95.731	97.725	106.37	100.94	105.84	94.116	96.727	96.198	95.323	98.412	91.449	97.859	100.23	93.66	97.465	103.22	102.95	94.908	103.61	103.56	98.219	97.502	106.76	84.642	95.713	106.93	97.178	100.56	95.525	98.053	87.16	105.66	100.28	90.447	100.73	92.923	93.347	104.8	98.876	91.521	96.965	99.532	101.69	98.059	92.128	101.35	100.6
105.27	103.85	106.6	109.31	111.31	105.75	108.57	108.13	114.62	108.07	109.09	107.51	110.48	107.13	109.36	112.76	103.14	114.44	109.21	116.67	113.05	110.86	106.45	106.01	114.55	100.61	106.7	107.76	114.98	107.17	112.14	105.04	106.01	113.83	116.15	111.75	111.11	100.16	110.96	110.02	113.55	102.75	99.664	117.01	98.354	106.54	103.75	92.815	108.69	105.94
113.52	103.23	107.61	110.71	106.11	110.06	109.29	104.29	108.66	105.42	102.34	116.5	114.05	107.62	106.55	112.01	116.33	101.63	101.5	110.91	109.19	100.08	116.83	112.73	105.07	115.41	111.65	107.38	108.36	106.9	110.71	114.73	109.97	111.59	106.78	111.39	112.46	115.51	112.73	95.789	99.386	104.5	103.04	107.74	104.94	114.2	117.11	112.88	106.82	109.15
111.04	108.15	102.98	117.71	104.31	111.06	106.6	115	104.46	113.94	113.15	110.47	116.2	105.27	116.6	111.75	110.16	109.86	117.09	108.53	111.1	103.4	115.06	110.17	112.16	120.51	106.17	102.57	106.77	110.88	101.86	107.86	101.49	110.8	107.37	116.44	113.75	108.31	123.72	108.49	102.63	116.72	107.53	113.22	118.13	117.94	105.58	111.41	102.57	103.96
113.67	111.33	106.22	121.92	108.57	111.37	114.51	102.89	102.82	109.02	113.91	101.47	100.79	110.26	106.5	113.57	113.03	110.43	110.13	112.2	98.842	90.189	109.29	108.06	108.06	110.63	110.68	111.17	111.22	106.33	104.97	109.27	111.48	116.08	101.07	103.17	106.23	104.59	111.35	111.87	117.05	105.28	100.72	111.08	106.81	111.44	110.32	109.82	112.79	108.08
96.911	108.62	108.9	114.22	105.97	108.29	103.39	111.6	112.53	113.5	107.19	94.915	113.22	116.11	100.89	95.875	110.72	110.48	105.35	101.84	98.785	104.48	112.54	108.14	106.31	106.79	115.24	102.19	109.88	105.29	116.38	105.48	109.68	108.86	112.6	101.45	109.57	117.65	109.4	108.27	98.272	103.86	96.892	104.51	106.78	108.48	98.801	103.69	108.97	108.33
101.5	104.32	108.24	101.54	96.658	100.19	93.698	97.893	96.911	97.618	98.86	105.66	106.58	106.68	89.834	101.07	106.12	92.08	99.156	109	101.28	95.528	96.359	101.8	102.95	101.88	105.97	106.05	104.75	100.6	91.605	97.965	92.004	98.965	97.681	96.925	98.524	100.05	98.696	97.927	97.557	105.24	100.03	99.875	104.41	96.354	93.437	107.23	96.928	94.218
107.82	108.7	102.52	108.83	101.2	114.25	104.92	112.12	114.06	112.96	105.05	103.65	103.85	107.4	107.1	104.21	110.04	107.74	103.68	106.17	103.36	104.82	111.5	119.63	113.77	105.07	104	119	101.87	105.38	98.872	110.07	104.64	107.29	105.76	120.86	108.21	115.46	104.58	107.13	98.38	109.19	112.7	110.78	113.17	105.53	121.36	110.79	101.12	104.17
116.09	111.34	100.56	107.12	102.32	112.52	98.311	109.11	95.759	110.67	119.63	102.75	109.2	100.45	106.12	99.468	102.97	106.38	112.97	106.56	110.69	105.42	105.76	102.99	112.03	108.34	110.5	111.3	103.23	110.5	111.9	113.29	111.33	105.12	94.531	107.45	102.71	104.96	104.11	99.66	105.88	110.15	104.59	104.91	108.58	107.18	108.29	106.03	106.27	114.03
98.72	101.52	98.81	103.59	99.653	96.483	103.45	95.533	103	97.681	93.372	105.69	99.067	93.808	98.509	101.35	107.42	97.353	94.102	106.69	103.62	103	93.8	101.33	88.234	91.739	108.52	99.95	97.846	96.514	98.275	98.262	102.64	102.75	98.491	100.9	102.21	97.205	99.63	91.449	103.69	94.345	104.17	100.81	100.34	93.365	97.786	101.8	95.856	94.532
99.721	100.15	100.83	99.005	106.05	103.01	96.247	106.82	103.88	108.92	99.052	110	105.73	106.88	102.39	104.58	103.73	111.75	106.53	105.48	96.933	104.26	108.58	110.26	106.41	98.786	108.19	105.72	105.09	98.06	93.534	95.544	94.118	104.33	108.48	104.23	106.09	95.839	110.16	99.119	102.25	96.253	95.302	99.16	92.9	92.502	102.99	102.99	103.19	103.74
104.21	97.538	104.22	110.73	99.67	107.84	101.73	109.94	102.46	102.5	101.81	104.97	110.67	109.63	108.18	102.63	110.59	114.74	115.63	100.26	112.16	108.54	103.6	106.42	100.42	109.28	106.6	111.48	103.6	109.8	105.08	112.22	105.26	103.05	102.85	106.96	108.37	102.98	109.5	104.85	102.14	108.69	101.88	96.882	98.31	108.79	106.78	106.49	109.55	99.288
108.67	99.573	99.396	108.69	103.72	108.55	105.4	102.37	104.71	111.6	105.35	108.25	106.38	104.87	104.71	110.07	102.38	111.63	107.5	111.12	108.37	106.4	98.515	101.59	95.596	105.3	99.508	99.608	106.36	106.35	102.79	108.63	98.564	114.1	109.52	95.69	106.08	108.03	100.41	98.675	106.83	99.693	101.71	108.08	107.93	106.21	103.47	105.55	104.08	107.17
108.67	95.501	114.52	107.89	110.5	109.15	111.31	104.69	115.89	96.723	109.62	103.11	104.01	105.15	121.98	103.58	102.74	104.7	107.21	113.33	99.738	111	116.38	113.79	104.57	106.29	106.75	112.61	103.19	107.98	100	108.79	104.14	104.59	116.72	109.3	109.14	106.76	112.77	108.43	104.09	110.73	99.108	103.77	104.81	100.64	110.44	109.98	104.16	104.81
106.93	105.97	104.93	105	112.72	108.77	104	109.53	109.06	108.82	101.55	109.03	113.6	112	110.46	114.41	105.85	109.53	107.07	105.2	108.85	100.37	104.17	107.39	107.2	101.57	108.06	104.46	116.82	102.93	103.9	108.5	113.32	103.38	100.27	108.22	113.02	107.51	110.15	104.38	109.49	100.68	104.34	101.82	101.13	107.29	116.89	105.4	104.42	102.45
102.65	106.85	104.38	114.78	108	105.58	104.64	101.97	106.41	95.508	118	107.6	105.52	107.99	98.35	98.676	107.01	100.38	98.369	110.25	94.795	107.38	101.37	101.53	106.87	102.22	112.17	112.98	113.71	101.34	114.02	114.78	109.35	108.43	102.97	100.89	103.99	104.34	102.14	110.96	104.32	105.58	101.31	105.43	113.79	115.94	107.47	106.92	111.47	107.02
104.87	105.66	92.23	100.66	93.499	100.27	94.188	103.6	102.87	95.232	103.2	106.4	99.14	99.691	97.621	105.56	101.05	90.224	102.5	91.984	95.371	106.22	111.29	96.708	96.34	103.26	96.074	91.84	97.941	94.775	101.38	94.147	98.596	104.45	98.225	88.915	100.8	106.17	104.41	100.56	94.604	96.328	96.901	103.87	101.49	98.042	87.517	105.1	102.66	96.149
95.884	98.723	110.7	98.418	112.47	104.64	109.46	99.163	94.608	107.38	110.46	108.12	97.899	109.75	107.13	98.106	98.679	110.1	102.22	97.543	103.55	112.84	102.4	103.16	107.02	103.93	106.23	96.987	111.6	108.46	107.95	111.09	97.04	112.04	105.89	100.09	107.57	110.73	115.6	102.06	97.858	103.33	103.76	104.88	102.67	105.63	106.07	102.5	100.44	114.39
119.58	109.28	114.41	109.23	113.05	109.76	107.98	112.7	111.73	100.96	115.1	114.13	115.81	117.08	107.54	106.9	118.5	116.89	115.56	112.18	105.2	106.98	113.69	110.73	118.14	112.56	107.78	105.04	105.07	114.72	119.41	114.71	108.82	106.44	114.83	106.56	116.36	119.41	111.83	114.13	112.11	124.93	109.23	118.17	100.62	115.35	112.72	112.39	116.29	111.23
102.81	104.34	101.58	92.437	97.001	104.43	102.76	93	104.36	104.66	102.17	100.06	99.055	98.858	92.418	103.69	107.3	108.07	100.15	100.47	100.96	102.41	94.453	94.946	104.56	100.01	96.874	94.184	104.48	96.885	107.36	96.95	96.899	113.23	97.758	98.754	93.104	99.766	109.61	103.6	104.71	102.28	102.58	97.548	98.574	108.63	100.4	107.44	103.68	103.61
106.96	106.87	105.79	109.9	103.5	107.05	117.54	114.75	99.461	108.61	103.07	104.62	109.61	111.15	108.64	106.77	103.64	108.78	117.49	107.98	111.59	113.6	115.03	111.76	106.6	102.94	108.9	111.01	109.25	107.04	106.95	109.98	104.02	117.74	107.83	109.2	100.7	106.2	113.73	114.68	110.28	108.94	113.7	111.63	103.19	107.4	100.53	110.35	102.87	107.93
102.47	99.06	97.362	102.09	102.13	102.7	98.778	98.225	103.59	106.53	96.791	99.07	99.196	107.23	97.357	101.32	106.27	100.37	104.02	104.1	94.398	100.59	102.83	105.38	94.23	98.928	98.7	102.13	92.355	94.259	105.38	97.701	99.634	98.42	93.92	98.639	92.24	98.438	97.346	98.49	93.266	105.55	94.72	97.036	103.15	95.071	100.69	104.2	106.74	94.434
102.56	99.947	108.64	104.89	107.6	108.08	101.83	102.67	105.69	103.39	107.22	108.03	101	101.88	98.314	99.792	104.96	113.52	109.61	106.03	111.24	117.97	103.84	106.07	108.88	114.4	110.28	115.8	105.2	109.02	106.75	109.28	103.91	107.25	106.42	109.47	106.86	99.298	103.94	114.28	100.02	97.257	113.4	107.74	107.99	98.932	107.69	100.06	115.86	99.035
95.764	102.43	95.466	101.48	99.471	93.783	99.74	98.629	97.119	97.986	86.906	99.575	106.28	98.146	104.83	96.93	91.702	103.04	102.38	93.184	93.803	98.95	99.123	100.42	105.26	99.228	88.494	92.82	103.24	104.67	92.165	108.91	99.862	105.07	99.069	107.04	98.982	94.29	103.46	91.915	104.24	103.17	104.72	93.844	99.66	92.049	97.489	108.63	101.89	94.073
91.222	105.51	99.325	106.09	94.763	94.268	101.02	97.909	94.624	96.011	90.522	93.044	93.855	89.147	89.744	92.486	89.602	92.447	91.277	98.984	94.388	98.166	90.389	97.518	99.066	101.94	102.29	93.9	98.66	93.424	97.827	97.2	102.13	99.304	94.509	97.296	100.27	97.382	92.228	92.987	97.099	102.96	92.438	102.58	101.72	99.447	90.734	94.408	90.848	101.24
114.53	105.23	116.98	106.32	104.09	99.685	105.23	115.4	108.47	110.36	111.66	107.91	114.78	110.61	101.75	97.147	110.24	107.55	115.15	109.04	103.11	109.87	108.11	105.42	114.04	100.66	106.83	95.652	99.325	109.99	103.65	100.35	103.92	101.7	105.54	105.95	108.33	104.71	109.62	102.27	111.57	107.87	103.2	109.65	109.11	107.31	110.35	111.31	111.92	96.783
106.04	106.95	100.97	103.48	104.5	101.89	94.719	104.46	104.94	94.19	101.75	99.288	89.223	107.27	98.72	105.77	107.31	97.371	112.47	99.022	99.385	97.651	97.284	100.46	104.84	106.04	95.718	103.76	98.291	111.05	96.264	101.51	103.67	102.39	98.784	98.503	109.93	99.695	108.21	97.591	96.828	92.891	97.338	106.62	101.94	96.644	102.03	101.65	100.72	106.19
100.69	98.414	98.778	103.88	99.472	97.688	110.01	102.53	96.87	98.067	106.59	107.2	98.998	102.97	107.16	93.754	93.662	107.32	100.34	101.08	98.792	101.27	94.069	95.308	107.07	106.67	101.16	104.61	98.249	102.26	97.424	101.03	107.26	101.41	95.34	99.26	99.252	90.665	104.6	104.83	107.83	101.56	97.325	101.72	101.07	95.544	98.484	95.271	105.95	98.707
104.14	110.5	103.12	107.69	103.23	104.51	94.396	110.55	106.7	112.94	109.93	108.06	114.34	107.8	105.34	102.68	113.12	97.655	99.822	105.81	105.22	105.04	94.869	99.321	104.95	108.64	99.026	115	105.63	107	107.22	107.59	109.7	99.463	102.51	108.62	112.79	97.165	104.64	102.64	104.99	108.63	111.6	95.955	107.41	104.63	110.55	112.01	103.11	102.87
101.34	109.92	105.49	98.984	105.69	109.57	116.7	105.01	107.5	99.809	104.88	101.5	111.73	106.66	101.81	98.984	108.7	115.2	110.27	106.74	105.38	101.24	110.21	97.333	108.91	101.84	108.42	105.06	117.12	104.24	97.594	105.5	101.17	113.63	96.323	113.81	109.86	107.67	97.061	107.94	105.37	103.78	115.13	111.02	99.713	106.64	108.75	104.26	103.82	110.39
117.66	111.52	115.13	109.73	116.3	107.6	104.71	111.09	114.24	104.16	113.46	104.68	101.46	106.6	108.06	104.19	105.67	118.1	113.87	103.3	109.94	111.58	107.62	109.81	105.14	116.44	117.5	112.11	106.91	109.53	107.36	116.63	114.44	120.85	109.43	100.42	97.448	110.4	111.87	113.7	113.63	111.6	108.15	116.01	102.71	100.97	101.38	114.93	108.35	110.27
97.364	105.97	107.83	104.18	112.55	107.29	104.81	102.72	95.084	98.479	111.9	113.77	113	103.88	109.16	104.76	112.66	105.34	108.77	99.907	103.11	111.56	108.65	110.23	111.52	114.68	112.84	110.12	98.01	113.77	106.2	109.98	103.66	105.89	106.99	110.27	109.22	114.69	110.8	102.74	102.44	110.02	109.93	103.86	103.42	111.17	110.06	101.11	109.04	106.49
100.63	100.28	104.51	101.56	103.04	94.129	97.6	97.647	94.553	104.28	99.714	105.21	90.578	108.74	104.47	99.953	99.955	98.475	95.663	95.579	98.373	96.073	101.79	102.5	100.04	96.63	102.42	100.41	108.68	90.609	89.789	101.91	100.64	94.427	95.662	98.67	88.314	97.966	105.83	99.492	98.955	91.032	105.8	97.512	109.74	98.048	99.427	99.658	110.23	95.577
104.28	107.72	98.991	111.03	110.32	97.9	106.83	107.32	108.93	108.01	104.86	101.1	99.676	110.39	103.61	103.83	111.92	104.37	99.002	106	111.12	109.55	97.687	103.1	102.56	104.24	106.15	103.81	96.311	106.55	103.29	106.53	120.56	109.24	98.391	108.36	107.56	103.24	105.92	109.12	101.37	103.45	106.47	106.6	103.41	107.27	94.84	111.73	105.93	107.38
105.79	100	101.71	106.96	99.168	108.85	110.21	104.47	103.95	108.61	104.23	110.79	109.39	110.71	102.24	119.53	107.99	118.63	104.93	104.19	107.79	112.03	112.84	111.6	106.01	111.1	108.42	103.25	104.29	107.32	105.25	98.058	94.574	103.38	100.75	99.151	108.85	106.62	104.49	101.82	102.13	107.48	102.97	112.49	107.96	106.05	106	111.72	102.6	107.58
101.61	105.66	102.58	111.93	110.68	105.69	101.23	103.1	108.05	102.97	108.07	102.15	111.15	109.87	106.27	105.87	111.97	106.59	103.16	115.07	107.07	105.02	112.25	93.626	109.13	104.06	102.35	106.66	102.42	105.59	106.59	101.89	107.29	101.31	101.21	107.7	105.99	108.15	110.6	106.84	106.01	102.4	106.91	106.23	112.35	110.73	102.33	110.4	111.64	108.59
88.459	100.75	93.465	108.07	104.74	101.51	104.2	105.68	106.03	99.693	99.171	102.08	98.782	93.257	98.549	104.96	98.981	92.408	104.13	103.89	101.26	105.96	101.83	104.11	103.03	105.16	107.32	107.99	92.464	98.79	89.597	102.38	104.6	101.39	103.8	101.48	104.67	103.1	89.599	102.92	98.807	95.023	105.06	104.61	108.63	103.78	100.22	107.16	96.885	103.84
105.9	110.57	113.97	110.32	109.82	105.45	107.79	117.91	107.07	108.06	106.55	112.59	108.05	111.11	104.83	103.55	111.6	108.27	106.1	110.52	109.76	119.58	118.14	115.27	107.91	113.14	113.08	101.35	99.141	108.22	111.28	106.25	105.4	112.88	113.58	114.15	110.47	108.86	114.69	124.75	110.47	105.14	103.16	102.72	101.92	100.46	108.15	115.39	105.29	110.34
106.89	109.39	106.08	104.93	102.04	97.265	109.36	109.44	106.97	102.84	99.313	107.7	103.16	102.69	112.16	103.78	112.68	109.04	105.27	110.83	109.24	103.09	113.59	99.054	98.457	102.2	102.51	101.82	110.12	100.39	108	101.36	103.27	105.58	103.34	96.717	112.8	103.69	96.75	108.33	106.48	100.96	109.68	99.195	100.98	102.21	96.183	104.13	100.33	111.76
102.27	109.84	115.66	114.68	107.38	104.12	104.82	105.46	98.794	103.19	108.37	105.67	98.475	109.79	106.94	110.22	99.348	102.5	112.52	114.69	110.81	99.093	103.5	105.04	103.4	111.94	103.36	106.35	112.31	104.77	107.78	95.501	102.97	101.95	102.9	111.81	109.51	114.62	107	106.31	111.08	105.64	106.67	103.58	112.52	98.875	96.23	96.924	97.182	103.77
105.47	108.52	98.988	103.89	105.05	109.86	111.44	112.09	108.12	104.08	105.61	106.91	103.77	107.07	102.82	106.52	109.87	102.61	100.9	112.53	106.02	111.67	107.92	108.32	111.95	107.85	107.57	102.97	112.53	100.1	116.65	111.67	98.976	105	106.7	116.71	117.68	114.44	103.7	117.87	104.91	102.34	102.27	104.07	103.09	107.24	102.39	97.417	102.85	104.11
112.62	100.34	109.41	99.537	106.21	108.96	108.26	112.05	109.29	99.49	102.74	109.7	113.84	99.287	104.76	107.74	104.9	103.6	108.43	103.6	113.64	104.04	118.36	106.9	106.22	101.6	100.67	108.2	115.2	108.3	102.14	111.74	108.57	110.36	117.86	108.1	114.39	102.85	112.67	104.1	109.07	112.58	105.9	111.7	121.01	101.78	107.78	107.11	106.07	108.97
98.543	87.052	97.965	100.26	101.16	96.356	104.84	89.68	97.019	110.34	94.057	99.85	97.451	101.96	108.31	97.904	104.21	93.628	91.498	92.477	99.092	99.126	100.28	95.355	99.085	98.41	99.314	91.459	100.86	93.807	89.466	99.084	103.43	99.24	101.9	104.94	97.966	103.22	95.801	101.38	100.24	107.29	109.69	87.174	97.52	105.46	104.23	101.55	105.45	110.47
105.14	105.95	98.235	101.98	114.43	114.01	113.82	111.14	112	104.3	116.48	106.67	101.86	109.5	110.04	106.73	104.24	108.67	100.61	103.04	105.2	104.27	109.81	105.98	108.97	100.49	109.26	108.13	110.72	103.79	102.83	106.74	108.68	112.55	108.83	117.89	107.31	111.18	119.43	117.43	100.69	113.44	99.004	109.25	110.44	113.68	99.269	109.14	101.96	101.76
112.68	111.97	115.37	120.71	102.31	107.57	99.111	111.36	114.69	105.13	106.02	107.6	108.4	118.34	108.21	103.95	109.41	109.97	112.82	104.48	110	105.21	107.83	100.49	112.04	107.66	108.71	100.75	112.32	109.48	100.09	115.64	105.25	110.24	100.05	102.28	108.98	108.98	114.79	110.31	118.58	117.46	99.883	96.732	112.23	104.75	103.62	110.42	109.56	115.61
112.42	104.79	103.26	102.92	102.47	106	99.354	108.15	108.67	103.41	107.97	102.94	103.79	103.5	104.89	103.73	102.3	103.13	107.99	101.75	100.07	102.19	110.59	107.95	105.74	101.85	111.19	115.18	102.99	103.1	100.99	102.12	100.35	103.82	101.66	111.43	107.86	105.99	108.52	108.94	102.55	111.81	102.6	100.41	100.85	113.77	105.06	103.51	92.834	103.77
98.624	102.4	108.09	105.75	101.57	101.38	102.77	115.54	100.55	108.46	110.76	95.674	106.99	98.488	109.71	106.55	103	108.03	93.538	106.1	108.58	115.57	101.89	107.67	107.57	107.62	108.55	103.24	103.17	98.424	107.27	106.17	104.75	103.05	111.02	100.86	111.55	107.87	110.78	102.53	101.99	93.979	107.74	101.5	110.49	97.71	101.88	101.88	113.01	101.14
112.44	106.98	107.7	107.67	102.7	108.98	105.84	114.09	106.23	115.39	113.48	105.88	110.11	103.23	119.86	107.46	107.28	112.91	104.08	98.64	106.69	98.412	104.37	110.83	109.94	110.65	108.79	100.59	113.7	107.16	100.15	104.14	105.69	109.3	110.33	108.29	108.22	104.68	112.93	113.19	105.43	109.87	107.06	107.83	109.62	105.39	112.5	104.27	102.21	109.92
103.09	107.12	98.629	108.1	105.1	105.96	103.11	108.94	114.06	103.7	108.74	105.35	113.29	109.18	108.7	110.26	101.84	99.606	109.72	106.64	101.96	111.13	104.91	110.73	106.73	104.09	108.47	109.83	111.38	108.54	111.79	104.83	109.45	111.35	118.73	108.84	112.84	108.34	110.64	104.63	102.52	108.87	112.1	111.55	111.18	107.27	102.54	105.74	106.46	103.42
111.75	111.64	106.96	103.78	86.769	105.1	108.04	102.09	112.06	98.895	101.88	99.063	105.04	102.34	112.06	99.982	103.67	109.76	108.79	107.84	100.6	109.15	99.611	103.23	98.437	103.24	103.53	108.68	114.91	113.03	108.38	111.74	105.15	98.886	107.84	112.52	107.98	101.91	101.13	105.65	109.74	103.45	107.79	106.62	117.88	104.61	100.06	107.28	98.797	103.45
113.98	110.97	108.94	111.62	106.47	107.54	97.096	110.25	105.25	110.09	104.34	106.11	109.61	100.48	113.05	114.59	108.17	111.29	115.68	109.5	103.07	110.74	120.29	105.44	111.39	111.32	111.7	106.86	108.51	113.27	98.131	100.71	104.07	112.86	116.53	115.19	116.49	105.59	103.33	102.43	109.9	103.9	113.99	115.39	107.86	102.98	105.6	113.89	114.9	117.24
111.39	102.27	103.01	98.102	108.06	105.84	103.17	111.19	102.47	104.86	106.07	106.27	107.33	104.13	104.14	107.97	104.98	111.11	98.373	107.67	105.85	104.05	106.49	104.51	113.5	103.97	105.22	104.71	110.83	115.12	100.75	102.72	108.02	108.13	106.79	112.84	112.87	102.85	98.588	105.79	105.83	101.29	114.02	108.79	103.68	106.43	106.45	104.05	107.23	111.43
105.28	102.68	110.46	108.68	107.69	113.21	111.6	114.08	107.92	106.69	107.26	107.38	102.94	106.95	104.91	107.89	108.86	103.99	108.03	112.24	116.48	112	110.34	111.53	113.34	109.78	102.96	103.78	110.58	110.97	107.2	112.3	107.08	108.33	108.82	113.87	109.84	107.5	108.13	102.98	109.66	95.15	108.51	102.83	105.06	111.45	110.63	109.97	114.52	93.322
111.36	104.66	97.053	105.7	106.93	109.07	108.52	114.11	102.46	111.22	111.42	114.84	106.73	107.73	107.17	107.35	110.18	106.27	106.14	107.19	114.15	97.403	103.19	101.14	110.82	99.906	101.27	105.07	106.25	112.73	108.16	104.04	108.72	111.05	112.5	104.56	108.89	111.96	100.5	107.2	103.84	104.68	101.14	109.71	108.62	104.15	111.4	104.83	106.31	101.71
103.67	101.3	100.29	104.99	104.87	102.33	111.52	108.02	107.23	111.06	99.732	101.34	106.06	100.23	100.51	109.84	105.99	107.54	102.39	101.24	107.95	99.324	107.87	106.55	105.23	108.52	106.12	113.16	98.98	107.27	107.11	97.841	117.45	105.15	106.6	111.57	101.82	114.21	109.44	108.84	113.23	103.87	110.09	108.11	94.688	107.66	105.02	109.79	116.35	101.25
102.95	93.833	97.648	106.88	97.616	92.636	103.5	101.53	98.987	97.704	101.8	100.01	99.388	105.03	104.45	98.64	106.61	91.78	98.642	99.144	95.724	108.83	107.94	96.978	100.83	98.598	91.451	98.921	97.532	97.947	104.5	90.874	90.313	108.76	97.927	100.3	105.73	103.9	100.2	100.49	104.05	85.955	99.598	90.144	93.476	107.41	102.39	105.55	106.33	99.24
99.662	105.44	105.7	102.51	105.17	106.42	99.46	111.16	104.4	107.78	113.89	115.33	93.614	113.98	109.04	106.38	110.32	103.66	103.05	111.96	106.09	107.94	103.44	100.43	107.38	105.43	103.17	108.76	107.2	115.75	108.08	106.18	117.28	106.91	108.73	103.29	109.75	103.41	106.52	101.78	99.271	103.67	108.77	104.87	103.78	107.13	112.64	101.14	102.57	96.882
108.84	105.55	105.7	112.87	96.768	106.98	100.55	103.7	102.69	101.35	110.28	100.44	108.08	104.1	97.312	112.13	107.56	106.49	106.37	108.89	101.76	105.8	105.81	110.52	116.75	108.1	104.46	100.43	107.83	101.41	111.72	103.91	108.37	111.26	101.46	108.65	108.22	111.66	111.85	110.93	99.467	109.5	104.98	103.64	105.04	110.13	101.68	110.89	110.98	112.91
106.38	109.4	115.02	105.82	98.206	106.25	108.5	109.79	104.04	106.92	101.88	112.18	107.58	109.1	110.12	103.92	117.61	113.58	114.91	109.67	100.71	111.19	104.24	113.54	105.96	106.7	106.26	113.47	108.96	104.39	114.28	110.85	108.39	106.44	110.31	112.9	107.49	114.14	104.33	106.29	94.247	108.76	110.61	103.01	112.5	110.41	106.04	104.85	110.57	106.93
93.004	100.84	96.763	95.779	105.01	107.05	93.234	98.619	106.04	85.957	99.106	96.619	99.269	90.914	102.1	93.33	96.988	100.74	98.031	100.3	98.048	101.36	95.709	98.397	101.68	98.091	92.016	97.368	101.2	92.772	98.766	102.66	97.602	104.62	96.64	90.35	102.37	108.81	97.389	92.661	93.73	92.881	107.72	100.49	102.94	90.72	98.08	108.2	99.458	105.61
104.34	105.42	104	116.69	107	114.88	103.71	107.11	112.48	109.05	114.46	108.93	109.27	107.23	110.83	111.91	109.63	108.69	102.99	112.68	115.37	101.17	111.99	107.07	101.63	106.56	107.85	105.38	108.83	114.35	103.22	111.2	108	102.57	110.71	97.986	107.37	111.75	106.32	108.44	108.73	109.91	107.13	108.26	110.36	105.09	112.53	112.14	117.86	111.93
110.61	116.33	116.81	108.84	98.894	103.54	107.69	107.21	112.24	105.55	111.73	109.51	112.14	108.69	111.53	110.79	108.01	112.87	109.12	109.63	107.01	96.155	102.58	109.9	111.6	108.25	107.46	116.27	110.16	111.37	110.84	116.87	112.79	103.91	102.44	108.13	112.87	107.33	113.83	105.09	101.48	105.33	110.67	109.98	112.35	101.79	99.438	107.4	111.55	111.17
103.93	102.21	106.75	105.58	106.7	93.009	100.48	103.56	104.25	100.16	106.03	105.41	99.636	97.774	97.774	104.37	109.55	101.58	100.89	101.5	102.39	99.275	99.665	103.01	104.37	101.57	97.088	97.454	98.557	103.44	96.598	103.64	100.1	106.19	105.22	97.061	106.33	105.71	103.25	106.17	98.309	87.835	99.898	97.502	99.908	99.521	93.19	91.618	105.37	96.172
112.36	101.98	99.291	108.15	115.91	106.56	115.51	100.64	100.3	107.59	114.63	101.45	104.56	101.77	104.08	117.94	112.66	102.9	108.43	113.24	105.86	108.67	109.42	110.62	112.73	111.4	116.36	113.2	101.4	103.09	104.74	104.85	114.91	110.95	111.84	103.03	101.79	108.76	103.02	103.78	107.67	97.033	109.21	106.98	100.88	110.13	107.44	116.03	106.35	120.92
98.841	99.667	103.76	103.6	106.45	95.836	103.29	108.04	116.05	108.78	114.06	103.1	100.25	107.34	101.97	96.488	103.88	107.13	112.04	101.57	109.83	114.64	110.01	110.41	107.67	100.58	101.87	100.89	107.26	106.56	101.64	111.08	101.5	103.62	96.162	108.84	112.23	102.63	111.25	110.35	101.6	109.07	105.28	109.42	108.67	96.56	107.29	112.79	115.14	111.07
117.75	108.83	100.45	109.29	109.52	102.79	103.95	107.04	106.89	108.05	108.35	109.25	112.44	102.25	107.37	98.654	107.91	108.46	111.06	112.15	114.31	108.47	97.763	111.19	108.01	105.83	110.92	101.41	109.87	100.69	103.29	104.25	98.8	103.37	103.13	99.711	111.19	106.36	111.52	108.61	108.27	100.58	108.31	102.81	101.13	105.58	101.83	104.34	103.97	109.96
107.15	107.62	114.18	99.876	103.67	108.02	104.06	108.13	108.22	105.77	104.85	107.24	104.73	98.403	108.3	109.22	105.81	106.03	101.12	99.398	116.07	105.4	104.49	107.55	103.75	98.528	115.35	105.82	103.95	102.3	114.5	111.09	94.916	102.76	107.14	101.64	104.79	100.68	105.87	102.9	100.56	100.64	112.47	106.57	95.761	102.83	107.81	100.58	100.06	99.86
101.65	104.75	97.164	102.72	98.038	95.572	98.622	98.067	105.04	91.747	100.36	98.686	104.55	95.643	98.512	94.206	96.725	96.982	99.096	105.12	95.67	106.68	105.51	93.167	99.907	93.953	101.53	101.71	90.861	88.912	99.755	96.575	94.945	100.93	100.27	97.297	103.82	98.53	101.27	102.9	95.228	102.69	95.718	91.212	97.515	89.668	94.275	97.743	98.59	99.617
105.44	104.35	118.28	106.52	108.42	107.58	112.27	109.11	120.28	116.43	104.64	108.24	98.763	106.64	103.03	107.08	117.36	104.54	110.93	103.01	117.61	115.09	111.66	113.43	100.19	107.84	102.4	108.7	114.69	112.48	120.69	118.5	108.7	114.15	116.47	109.75	107.58	112.39	103.98	112.63	111.4	109.64	108.22	101.73	107.63	109.35	107.44	103.26	102.52	111.77
113.91	110.85	103.22	108.8	104.48	110	108.04	107.32	107.56	108.5	94.819	105.6	107.17	113.99	92.418	112.31	106.39	107.2	116.2	102.84	110.02	106.29	108.54	108.82	102.92	111.13	108.2	110.02	110.54	109.76	110.61	112.64	102.5	107.4	105.61	108.54	97.434	97.199	107.24	100.09	106.08	102.05	100.01	105.19	107.46	105.49	104.53	101.94	107.48	113.37
104.74	105.48	102.11	104.55	112.34	104.94	110.43	102.31	105.36	105.38	110.93	103.18	97.031	112.21	100.74	97.271	105.2	108.05	116.6	110.1	104	105.13	113.81	108.81	104.39	105.38	95.073	103.17	106.16	113.18	110.24	99.289	104.2	111.1	95.004	102.35	86.639	101.28	99.427	104.71	115.45	107.09	98.529	103.93	113.44	103.95	110.88	110.28	100.19	108.82
100.74	94.11	102.99	105	108.17	105.11	102.97	101.07	109.43	110.95	110.76	103.65	103.46	104.97	108.63	105.73	105.18	113.23	105.28	107.12	100.8	102.66	106.49	107.23	98.718	99.444	105.63	97.831	98.597	101.71	98.613	95.396	97.248	105.02	102.12	105.01	109.55	111.62	98.435	102.98	108.74	109.38	100.12	107.94	99.544	109.16	115.24	110.54	109.67	102.61
110.65	110.89	104.45	114.93	110.83	101.69	113.88	114.24	113.39	102.47	111.39	102.6	100.74	96.178	100.66	103.42	106.93	105.52	112.12	115.08	102.88	111.01	101.51	107.32	102.31	101.67	111.14	98.385	96.91	115.65	101.71	106.18	108.92	105.48	98.465	100.99	109.08	110.52	103.92	108.57	104.48	102.34	105.81	107.91	101.86	98.724	103.23	110.19	95.718	109.03
115.1	105.81	108.16	113.96	106.33	102.76	108.99	103.47	107.64	107.83	111.37	109.95	106.77	107.08	106.62	106.08	102.9	98.949	109.7	99.372	108.04	104.44	103.29	103.77	108.44	107.18	103.54	105.44	109.93	100.43	112.58	102.27	101.61	109.54	104.72	110.34	108.29	107.92	106.23	104.19	97.4	99.269	102.8	112.58	109.73	110.51	96.402	104.9	99.133	101.27
106.58	100.38	107.99	109.51	105.67	97.72	112.66	108.82	104.73	117.44	110.39	108.64	94.278	100.26	102.67	97.075	101.39	111.95	105.41	114.72	107.12	110.88	101.45	98.967	106.51	103.55	109.93	92.441	106.72	107.59	105.53	101.72	113.46	109.37	102.18	104.46	103.67	105.81	106.78	96.782	111.51	110.63	104.65	102.29	100.16	106.49	107.76	106.2	101.78	106.69
102.05	92.238	101.14	101.76	107.58	103.82	92.519	109.09	101.3	102.46	95.451	97.137	106.22	99.12	93.157	97.732	96.733	87.927	102.53	104.02	98.483	102.95	101.49	99.88	88.971	109.59	104.73	102.7	101.71	101.01	103.45	100.28	104	102.6	100.2	104.61	108.71	100.65	94.783	97.215	98.902	96.136	106.47	88.628	104.38	103.08	89.657	100.65	113.03	100.12
92.939	96.896	87.891	96.039	86.309	96.74	89.062	92.477	90.42	99.599	95.424	96.543	95.761	95.654	99.406	94.374	89.619	94.882	93.365	100.32	96.533	89.53	104.76	93.319	97.964	91.185	99.147	105.48	99.08	96.97	104.75	92.499	96.391	104.15	91.357	96.009	98.069	99.277	99.081	95.114	101.66	97.086	101.43	89.895	102.92	89.106	92.562	89.745	100.69	101.75
103.51	95.242	92.991	105.32	101.74	99.106	99.392	100.17	102.27	95.806	102.5	105.3	97.356	93.243	98.353	97.051	104.69	97.815	106.71	103.79	104.18	95.106	90.412	98.214	95.694	101.41	95.082	99.008	104.51	108.21	96.207	103.79	94.664	103.39	105.27	91.621	100.4	108.12	93.907	102.4	104.01	92.261	99.097	97.664	102.96	95.879	98.46	97.247	102.17	100.86
106.56	114.52	108.53	116.15	113.66	105.39	110.26	114.62	106.77	109.2	104.15	95.03	117.72	107.6	100.31	105.88	109.12	99.651	104.97	113.91	95.332	107.75	115.69	105.36	113.97	109.9	104.51	105.16	106.74	114.65	111	104.85	110.08	107.15	112.67	106.32	107.47	111.38	110.6	108.26	102.32	107.39	114.33	102.92	104.89	108.09	108.44	106.11	117.59	111.52
102.11	97.069	98.388	94.668	98.24	102.4	104.69	102.19	89.553	104.6	102.3	94.378	93.076	97.5	97.05	92.516	100.39	102.11	106.62	93.374	98.179	104.49	96.858	98.41	97.503	103.33	97.454	91.435	93.284	88.493	96.284	97.716	92.114	102.43	100.86	110.81	93.101	100.92	93.219	94.134	95.63	105.3	94.304	104.71	104.02	95.807	99.856	101.25	95.366	98.414
103.2	109.24	105.76	94.59	109.1	99.644	98.814	97.325	102.78	101.6	106.45	103.71	95.86	97.685	100.5	99.179	104.09	97.79	104.65	102.79	100.82	106.25	112.26	91.472	99.615	105.33	104.56	95.393	103.08	102.44	96.433	94.507	105.73	94.391	105.95	91.255	106.05	98.485	103.93	96.388	102.65	96.502	97.474	95.767	102.35	106.34	104.65	110.41	103.7	95.442
100.11	106.49	103.64	96.268	108.29	98.655	100.14	91.341	101.98	92.544	96.46	98.876	97.069	96.73	97.1	103.68	98.5	93.076	101.35	98.82	94.034	101.59	104.99	102.39	97.026	93.615	94.573	98.823	106.33	94.319	99.162	97.46	103.49	96.778	91.221	93.232	97.262	103.13	95.297	97.514	96.733	92.04	101.59	97.408	100.43	99.265	98.948	103.29	101.76	97.682
113.63	105.34	107.4	104.64	110.27	98.238	108.12	108.46	96.992	109.19	110.27	103.98	105.42	109.71	111.93	111.36	109.1	113.61	107.17	109.79	99.045	116.07	110.16	105.15	105.28	114.26	105.7	103.33	106.71	102.6	104.75	107.06	104.5	112.29	110.53	114.27	107.46	104.23	111.2	109.44	114.69	114.5	112.54	115.21	105.86	109.56	109.13	110.09	108.82	100.94
107.13	115.4	107.4	114.24	116.12	109.82	109.07	113.04	100.97	103.97	104.42	106.89	103.18	105.02	101.76	99.215	111.65	107.33	107.72	102.97	105.2	106.28	105.93	103.26	107.82	111.72	117.12	112.8	120.64	107.39	105.35	107.71	109.09	105.79	99.456	105.25	103.17	103.85	110.65	101.68	102.85	108.38	110.2	101.98	106.11	106.62	106.62	108.22	101.31	110.2
105.07	100.09	117.14	106.59	110.24	109.95	110.49	107.34	105.12	113.33	111.65	110.36	103.12	104.7	102.57	100.85	107.66	103.03	115.73	107.77	106.48	101.65	107.24	105.39	119.28	108.69	100.06	104.71	116.74	105.3	101.88	108.47	97.079	111.28	111.35	106.69	103.53	108.18	109.5	99.366	104.15	113.69	103.16	109.68	105.3	107.82	100.89	115.19	101	101.53
116.89	105.06	102.88	114.21	104.09	110.17	101.85	98.636	104.72	97.98	113.69	108.65	108.39	112.05	96.968	105.35	93.877	99.743	110.59	100.22	110.75	105.06	102.88	104.17	106.86	104.58	113.04	102.32	104.18	93.841	101.5	105.1	103.83	104.2	100.01	107.43	108.21	101.39	107.59	87.638	107.77	110.01	103.79	102.26	109.03	101.72	102.81	99.94	106.75	108.97
98.263	105.45	103.18	100.32	102.85	105.25	99.269	100.15	98.442	100.63	99.576	97.383	111.21	101.19	102.85	99.72	100.9	94.491	97.271	101.95	93.88	109.26	89.729	109.15	99.357	101.06	97.886	98.426	105.09	92.423	99.809	99.499	98.096	93.906	90.919	102.4	103.58	100.17	104.39	95.675	102.35	109.45	101.68	104.46	103.3	106.79	92.716	97.73	85.532	94.003
103.64	114.26	107.27	107.46	104.9	112.97	107.56	103.51	106.38	107.99	111.12	95.996	103.06	109.19	102.11	102.95	108.36	99.744	106.81	115	107.92	110.92	106.97	107.69	102.96	104.01	101.22	105.98	96.176	107.62	107.7	98.834	108.31	112.25	114.12	104.22	109.74	105.8	102.8	108.34	109.83	108.75	115.44	104.21	109.62	105.81	112.68	116.53	111.39	104.23
87.406	101.57	101.24	97.307	95.956	104.59	101.38	93.154	99.739	95.376	97.677	95.749	98.559	92.397	102.31	93.435	99.834	100.11	98.135	95.605	97.339	89.932	103.64	99.874	108.83	101.77	94.533	105.53	103.62	90.302	92.179	97.107	91.176	93.417	91.744	95.396	89.862	87.786	97.91	101.27	103.86	106.12	98.252	103.71	98.047	98.913	111.29	99.436	94.542	99.743
96.331	96.139	92.798	99.471	101.91	98.879	104.22	91.043	101.48	98.352	93.136	96.509	95.492	95.656	94.246	95.455	101.68	105.36	103.07	97.214	102.1	97.604	96.621	103.94	102.96	95.785	94.219	108.37	100	98.348	105.68	99.347	99.03	95.255	99.937	101.4	97.48	97.024	91.684	101.41	111.19	105.09	100.19	98.162	100.5	96.767	100.82	103.61	96.192	100.2
103.14	101.72	98.54	102.2	102.69	101.23	110.53	122.38	116.87	104.68	110.94	105.12	107.55	112.22	95.95	99.022	99.788	103.68	106.95	107.82	106.37	104.86	111.85	101.26	107.15	96.136	98.857	99.286	100.93	101.08	111.31	104.39	109.92	106.75	106.22	100.86	112.26	112.6	102.34	99.767	103.83	107.51	104.9	100.94	108.8	109.82	102.28	111.53	95.925	104.03
110.02	106.5	106.74	108.95	105.15	106.63	106.07	112.27	105.17	98.755	119.43	98.421	105.48	104.1	113.03	104.9	105.8	117.93	103.48	100.83	99.969	111.07	109.22	102.4	101.87	105.29	96.397	114.37	107.03	107.04	105.55	114.29	100.49	104.46	102.12	102.56	101.33	112.1	101.59	106.58	104.77	108.68	103.79	109.37	107.63	100.35	105.28	118.1	113.44	113.35
110.62	102.41	106.94	112.84	105.93	105.72	102.88	112.31	111.64	101.74	98.237	107.42	102.57	96.871	110.07	105.2	116.66	109.07	103.39	107.05	112.67	105.72	112.63	99.69	104.44	104.43	107.69	97.639	103.23	117.6	106.45	115.54	98.931	92.523	104.46	108.24	104.28	93.972	100.67	102.29	109.76	112.05	109.01	99.558	112.12	107.83	99.96	99.864	112.54	108.45
112.08	107.13	107.67	102.59	97.699	98.006	105	106.01	96.1	105.76	108.26	103.59	107.12	109.41	100.36	103.77	95.389	116.01	106.67	111.11	110.1	109.67	102.66	106.38	107.2	111.94	96.489	102.63	109.16	105.42	111.23	104.33	108	105.95	106.62	101.27	108.66	111.47	113.54	104.73	105.74	117.8	102.09	106.22	115.54	113.28	100.65	107.48	101.98	104.96
110.01	114.21	111.77	113.76	110.39	103.98	110.41	113.06	114.29	107.8	107.53	104.91	109.17	106.22	114.57	111.56	105.44	106.75	116.53	112.65	103.89	113.47	113.05	100.82	108.3	102.29	110.93	102.5	102.46	104.9	108.54	112.35	113.38	109.8	123.51	115.02	98.96	111.07	110.66	114.54	116.87	98.747	109.67	103.1	107.44	111.81	103.27	112.16	102.49	98.584
100.1	102.96	97.308	106.91	103.49	102.74	108.29	102.46	103.71	99.618	111.06	107.44	99.605	110.91	108.12	112.49	111.64	98.751	115.03	102.37	104.18	93.724	112.99	108.51	98.536	100.98	111.61	109.77	111.58	104.23	100.8	109.31	105.53	99.957	107.84	108.36	100.03	107.39	100.16	116.83	104.67	110.72	97.727	107.06	112.79	111.59	100.63	100.52	104.54	99.72
106.8	115.84	101.14	108.43	112.13	101.73	101.91	104.79	108.73	100.53	108.32	109.54	98.802	107.26	108.2	113.85	112.8	113.17	102.66	101.64	107.45	103.69	97.154	99.394	110.38	105.98	112.53	106.73	101.92	103.02	108.68	104.94	111.12	106.25	107.6	113.28	112.72	112.91	109.05	103.75	103.51	113.42	107.39	105.63	101.67	111.8	109.43	108.21	108.23	107.57
106.81	101.99	108.61	104.58	110.59	105.18	108.25	104.32	108.4	101.95	112.86	103.56	117.05	105.07	108.09	106.8	103.04	107.88	106.99	110.13	113.49	106.19	112.34	108.87	116.14	107.89	115.93	105.02	101.97	102.41	110.94	106.11	101.32	106.48	105.47	117.52	107.7	94.747	100.26	102.65	105.88	111.06	107.47	104.14	110.84	106.38	114.31	104.53	108.89	105.44
108.2	111.33	112.04	112.58	104.54	99.24	101.38	102.11	100.56	102.48	109.18	96.058	107.55	108.29	100.93	107.99	113.43	103.04	101.24	104.84	104	110.44	110.64	114.62	112.6	99.032	110.7	107.07	118.2	115.53	101.75	105.08	103.35	115.61	110.72	106.52	105.31	109.13	88.623	106.44	111.86	107.31	102.94	103.33	100.63	112.4	106.4	105.64	106.07	100.44
98.868	105.65	107.23	108.23	112.17	105.82	101.65	108.35	105.46	104.11	107.59	104.65	106.6	100.05	103.24	101.68	106.21	109.03	106.68	105.87	92.09	106.64	97.125	104.04	97.905	101.94	93.722	105.81	98.636	93.49	108.33	107.24	115.58	104.63	102.33	95.856	107.55	98.263	108.62	114.13	98.192	100.49	102.01	105.17	104.3	113.14	115.69	104.22	104.91	103.52
104.32	107.7	101.04	102.64	105.86	99.413	102.98	102.12	115.41	113.99	110.95	97.386	112.65	107.72	107.67	104.72	94.622	97.686	108.9	109.03	101.24	102.1	107.08	108.8	106.64	110.52	105.56	105.47	106.79	109.93	113.77	102.71	110.95	109.34	106.65	108.29	104.69	116.78	107.92	108.06	102.9	114.2	103.61	105.48	105.07	110.96	103.69	110.13	106.61	110.05
108.46	106.75	109.09	110.29	106.36	111.93	106.56	99.948	106.93	113.01	108.6	105.52	100.79	106.43	105.6	106.71	109.88	112.48	105.83	105	115.29	107.54	102.52	110.8	105.56	111.32	113.64	112.78	123.12	109.61	103.57	104.1	104.57	110.99	110.69	96.415	107.62	100.06	115.06	107.32	110.86	109.05	97.81	103.81	106	105.86	107.16	106.79	105.95	103.89
110.76	109.96	122.14	106.49	104.58	114.35	109.46	115.09	116.08	113.08	113.88	107.62	111.18	114.97	101.1	116.44	104.28	105.91	107.28	107.63	105.22	114.86	105.24	105.65	108.49	107.16	108.84	112.37	111.95	114.73	109.43	109.67	106.67	102.74	115.78	105.73	101.48	100.95	113.63	109.44	114.29	117.92	107.84	108.54	105.15	107.92	101.56	110.74	100.62	109.48
103.7	100.5	99.781	104.68	117.59	101.93	104.43	106.56	110.86	101.05	105.22	101.97	108.29	104.13	111.17	107.22	108.29	99.564	108.09	107.58	100.98	104.01	101.16	107.61	102.52	107.7	101.98	111.77	106.15	102.47	105.73	111.8	99.261	105	100.63	104.57	110.43	118.57	105.54	101.42	113.17	109.74	109.84	114.57	113.22	105.92	102	105.98	97.195	107.2
100.9	104.46	101.72	107.68	109.18	107.75	100.61	106.71	116.85	112.43	107.25	114.84	108.81	102.63	105.42	108.11	113.47	111.93	104.98	113.02	99.297	97.206	106.47	104.58	105.03	107.4	102.27	102.63	111.83	105.73	102.26	111.62	107.42	104.2	112.04	103.48	109.62	110.45	109.04	111.23	101.34	106.86	112.27	113.42	104.4	114.69	99.418	105.71	113.79	106.54
109.99	105.56	107.48	111.75	107.72	118.18	116.18	109.2	103.65	115.83	106.25	103.76	113.03	108.64	108.63	106.94	112.74	107.72	109.85	115.01	113.58	111.3	103.46	113.43	106.16	109.08	115.67	106.04	102.13	104.35	102.27	112.35	116.99	106.39	108.88	112.92	108.28	105.45	103.96	106.2	108.7	100.27	113.81	117.7	116.51	110.49	103.8	105.63	99.104	105.56
101.69	107.99	98.903	96.799	96.854	96.056	108.36	94.342	98.117	90.066	102.86	109.08	101.65	102.05	108.33	101.14	108.99	94.707	96.243	96.403	110.24	100.66	100.35	113.35	96.016	105.58	107.41	108.5	109.6	101.52	96.06	92.789	98.494	101.99	98.326	93.033	106.59	102.54	100.28	107.49	104.67	102.46	105.08	98.56	102.12	94.169	101.72	94.897	96.996	105.5
103.48	108.68	112.07	102.92	110.5	103.76	103.71	106.59	115.89	109.38	107.72	109.19	117.27	106.33	105.84	105.3	106.77	109.51	107.06	113.54	110.66	102.8	107.3	97.382	100.63	107.42	101.29	113.37	113.5	103.09	107.85	103.8	106.8	115.31	111.2	106.66	110.48	111.55	104.76	106.23	117.3	110.67	108.98	105.29	105.91	99.868	117.07	105.05	114.76	106.16
91.588	99.374	98.372	103.42	92.206	102.65	101.6	87.843	97.597	91.962	95.222	95.618	89.854	99.758	107.47	97.669	91.398	89.154	91.289	94.089	95.408	98.435	93.338	94.999	93.445	94.99	98.48	99.425	93.219	93.393	93.097	98.057	93.08	94.221	91.086	90.122	94.843	100.53	98.425	101.95	99.523	106.18	98.987	105.58	95.232	95.312	96.771	89.909	100.5	104.98
86.375	100.92	106.81	99.952	102.02	95.33	108.13	97.59	95.202	99.572	101.37	98.55	104.44	97.318	108.2	103.08	99.41	96.139	99.969	106.13	105.91	101.3	98.725	97.799	106.01	97.6	101.55	100.65	93.738	95.391	106.41	101.45	109.62	98.058	93.935	104.51	100.37	98.777	103.91	109.55	102.96	95.324	100.45	102.32	111.77	101.62	93.342	98.27	92.81	108.32
105.63	112.7	115.92	106.61	108.32	102.6	112.85	103.64	102.97	96.192	102.68	109.6	102.47	112.68	98.839	109.69	103.84	102.36	110.47	108.56	103.01	96.313	109.31	101	108.31	101.21	104.85	108.17	109.54	98.895	104.76	112.05	99.347	104.84	101.41	105.58	105.21	105.53	105.06	109.09	113.11	100.34	112.71	100.29	96.741	106.4	109.32	112.02	107.89	102.92
104.97	102.74	99.231	109.16	105.09	105.36	115.8	100.53	101.94	114.33	103.34	109.51	104.13	104.59	101.18	107.37	101.79	99.675	108.56	112.4	101.89	111.96	110.01	103.87	100.23	103.01	105.01	98.933	113.92	108.07	115.67	109.78	111.64	114.29	109.2	105.56	106.02	108.14	96.456	104.47	101.81	100.3	116.42	116.92	102.58	106.75	106.39	115.33	109.91	106.17
100.24	98.385	101.71	109.8	99.042	101.59	113.77	112.57	103.44	101.94	112.72	102.31	95.133	94.66	100.19	98.61	109	101.27	105	106.03	90.577	100.89	96.993	97.817	101.93	106.32	102.43	102.11	103.34	103.77	104.81	103.67	106.19	102.81	112.47	101.53	97.953	102.48	104.77	101.64	103.99	107.43	107.31	104.96	104.39	110.23	100.34	107.6	107.29	114.46
97.497	103.46	109.34	105.99	104.24	100.08	101.75	99.433	96.388	105	112.22	101.19	108.82	109.89	108.83	114.84	110.21	104.93	107.09	103.18	97.312	111.23	98.418	103.68	107.14	105.16	110.64	98.952	106.27	104.81	104.07	109.5	102.02	107.92	108	106.21	108.06	106.94	108.66	107.72	113.38	104.99	113.12	106.97	108.78	117.03	110.92	119.98	114.46	110.04
112.88	108.97	120.67	105.29	105.66	114.29	113.11	113.36	104.24	107.52	107.61	111.22	101.21	107.37	106.76	113.62	110.06	108.05	98.478	106.86	113.97	107.29	110.92	101.46	112.86	116.67	103.18	105.52	108.26	107.12	111.01	99.148	99.974	116.81	105.82	111.07	115.81	108.39	104.67	102.22	108.46	116.2	104.46	108.87	100.59	104.87	109.1	105.84	112.19	104.88
100.15	93.147	101.45	104.17	98.516	108.31	106.37	97.547	91.743	106.94	99.893	97.396	94.838	102.99	105.25	102.14	103.7	96.014	101.25	101.91	102.11	96.608	94.351	108.3	103.57	100.12	105.2	101.27	111.38	98.876	99.326	102.97	98.191	100.04	103.03	103.61	93.277	105.2	96.472	100.2	103.58	104.8	100.09	95.037	106.19	95.696	109.22	96.96	97.942	97.736
97.669	104.73	104.05	98.306	95.125	97.673	92.076	96.853	102.79	92.242	98.648	101.82	94.197	94.044	94.476	92.634	90.007	97.728	100.51	85.763	108.41	104.06	93.971	98.838	90.929	96.564	95.17	100.5	100.15	102.56	98.146	96.455	106.14	99.307	101.79	86.181	90.605	98.829	93.313	101.76	97.3	104.34	97.687	92.258	103.17	101.57	93.713	113.7	110.53	102.5
96.313	99.604	104.31	90.797	101.75	91.449	104.47	97.263	104.71	99.551	104.43	94.11	101.9	97.597	95.724	103.51	102.97	102.01	99.06	102.36	102.53	99.751	90.754	107.91	97.058	103.51	104.79	102.93	105.34	103.26	101.55	93.818	97.285	93.007	99.955	91.931	96.639	94.195	106.65	108.15	102.88	102.08	103.53	102.76	101.89	101.23	96.075	100	101.98	107.5
100.81	97.364	96.827	90.025	102.61	97.218	102.84	93.696	90.618	106.96	99.894	107.93	92.729	95.965	99.541	100.77	98.234	99.811	91.842	95.353	97.946	107.59	99.094	99.292	102.98	96.36	92.036	98.558	92.581	99.441	96.719	99.629	95.773	97.449	97.992	100.95	100.33	102.31	80.731	98.803	98.699	106.09	107.05	104.51	92.828	104.99	99.188	102.71	97.924	93.147
115.86	109.76	100.57	104.92	102.53	104.98	106.13	117.71	105.16	101.25	110.48	105.24	105.94	97.387	98.21	114.46	94.343	102.28	107.07	110.91	112.37	107.79	103.51	110.05	105.77	99.032	116.18	110.48	99.032	107.47	105.41	108.75	108.39	101.57	110.38	105.79	101	108.89	105.38	115.08	97.161	98.413	109.8	107.89	106.88	116.18	117.89	114.61	107.36	100.95
107.95	108.11	109.09	92.404	112.11	108.66	110.49	115.89	106.94	106.84	108.73	109.67	117.45	108.98	114.74	98.537	111.11	111.27	108	110.6	117.27	104.93	99.314	107.83	114.05	105.47	114.94	109.44	104.74	109.24	107.81	104.61	108.19	98.789	108.43	108.49	103.69	104.5	107.58	106.7	112.48	108.61	111.52	101.34	108.32	110.18	106.42	109.75	108.84	110.62
110.28	106.8	111.58	111.07	112.93	113.03	104.04	112.36	114.61	102.86	113.97	115.44	110.77	102.41	110.58	111.78	107.17	108.7	115.1	100.84	109.33	113.95	108.99	103.81	109.62	112.34	115.72	107.44	105.98	113.03	100.94	110.32	107.72	106.83	107.89	118.95	107.75	116.6	107.62	102.68	110.88	109.02	116.87	114	105.98	110.31	107.34	102.07	110.02	111.58
113.77	107.45	102.16	106.85	110.12	100.52	102.88	104.43	112.79	112.17	104.39	107.73	104.43	104.27	103.73	100.96	110.59	104.37	113.68	103.77	108.94	114.68	106.29	105.48	121.19	114.06	107.52	115.43	102.88	111.78	106.74	105.2	109.79	100.52	109.39	109.94	109.27	104.76	108.25	117.08	111.35	105.93	106.29	113.32	101.84	109.98	113.55	106.05	101.6	114.29
99.684	96.334	101.81	103.67	106.84	109.98	102.63	100.37	104.65	102.76	102.96	101.82	93.297	100.37	99.692	104.71	100.85	101.76	96.004	91.87	102.71	97.671	98.367	101.17	102.05	97.399	109.96	93.751	107.28	105.1	98.93	105.49	96.55	96.933	99.289	104.74	100.96	98.93	102.14	95.656	106.35	110.17	106.16	97.424	108.21	109.03	101.91	99.209	105.4	103.84
112.6	114.23	103.81	101.88	103.53	105.75	104.43	100.11	109.33	106.94	106.28	102.33	106.57	106.19	103.31	99.044	104.3	103.21	101.13	99.662	107.75	103.21	101.34	106.87	107.91	100.84	108.11	100.92	99.807	108.07	101.23	113.76	107.74	109.12	103.1	113.6	105.87	106.46	100.28	100.17	108.07	104.61	100.73	104.12	104.84	116.45	104.61	109.59	109.36	112
113.36	110	95.041	100.84	111.84	107.61	101.22	112.07	110.58	116.64	103.63	114.38	110.53	96.855	114.96	108.92	111.61	106.67	108.46	107.13	102.42	104.59	110.31	98.658	113.62	103.29	97.124	103.66	110.07	101.66	109.51	95.534	110.86	105.31	107.8	100.87	105.3	114.44	104.63	105.05	106.67	111.34	107.24	101.9	110.47	111.32	101.75	107.36	116.45	108.07
111.12	99.383	113.19	113.42	107.6	110.62	105.2	118.06	103.05	107.41	97.156	100.8	95.022	105.74	106.73	105.62	115.06	100.8	102.34	105.55	111.97	109.81	106.69	104.96	113.68	96.358	106.34	106.29	105.29	101.45	108.01	114.91	100.67	98.201	109.22	103.16	94.61	109.52	106.93	105.01	116.79	107.08	100.11	102.3	105.16	102.27	110.38	101.3	111.61	111.63
102.71	96.951	105.48	102.45	95.308	115.27	105.82	104.13	108.48	103.31	102.83	106.84	106.24	112.91	104.65	103.26	110.34	100.17	106.66	115.68	101.77	100.91	103.95	112.26	108.39	109.38	109.02	104.44	97.508	96.833	106.89	108.55	100.74	109.61	101.59	110.4	102.29	117.48	104.87	106.54	107.69	96.72	108.89	104.66	102	101.64	106.65	110.23	103.13	104.63
96.673	114.87	99.675	113.54	102.1	96.176	107.26	105.95	113.43	109.18	98.549	104.97	108.36	104.86	111.98	101.61	110.21	110.09	109.52	101.99	100.82	97.189	105.79	107.11	110.07	109.71	103.51	102.45	110.17	106.94	111.23	102.62	107.38	105.83	99.791	108.71	103.81	98.211	99.796	103.42	96.817	99.242	99.511	110.58	109.41	99.025	115.97	104.5	108.99	103.13
111.53	109.25	106.28	108.81	107.28	108.84	108.95	110.6	102.46	108.9	102.23	100.87	113.81	110.15	99.214	108.35	115.13	106.95	103.78	98.656	112.06	114.21	106.24	94.309	111.78	100.74	100.23	112.97	109.2	104.04	103.7	106.95	110.94	103.19	107.76	103.77	111.95	96.39	107.57	102.94	106.75	108.89	110.7	104.58	111.39	111.15	113.78	108.18	108.51	106.79
111.88	101.41	109.11	113.3	110.01	107.55	106.65	103.18	108.45	108.28	91.924	103.3	99.327	101.44	107.96	101.86	109.87	110.58	104.94	98.855	111.68	103.41	104.58	102.24	111.33	103.08	97.959	99.191	104.72	102.22	106.79	99.664	108.33	108.99	98.396	102.01	108.32	112.7	105.05	109.24	108.18	107.8	109.85	102	103.77	107.77	103.1	95.829	106.84	105.89
112.43	102.37	111.09	114.44	107.25	108.25	101.1	111.6	110.77	100.3	107.87	112.81	107.46	111.83	105.69	107.27	106.84	97.701	110.54	109.66	104.59	114.22	109.48	115.48	107.31	110.11	100.98	106.99	113.02	112.12	112.03	109.65	113.76	111.85	108.81	110.89	107.48	109.45	101.54	98.895	114.34	111.31	107.99	114.2	114.3	119.13	109.57	116.03	112.08	106.9
107.36	109.95	103.32	111.28	106.48	110.44	111.04	101.35	107.94	106.63	109.61	106.76	112.19	113.87	109.72	99.148	104.4	104.35	117.42	101.21	117.09	117.28	101.86	111.3	112.08	117.28	107.96	105.27	101.05	108.14	108.05	114.42	103.58	107.46	106.14	111.79	113.21	114.17	108.62	98.236	122.78	107.27	108	110.67	112.07	117.95	104.3	113.89	107.72	111.48
112.89	107.2	106.46	115.34	109.23	113.21	111.14	115.51	102.13	106.65	120.61	104.57	110.55	106.48	112.08	108.68	108.04	122.81	106.74	105.46	117.52	103.81	107.56	107.36	113.87	112.49	111.81	103.32	116.79	110.39	104.81	105.27	114.4	105.63	108.54	110.44	108.63	103.04	114.46	110.1	109.69	97.304	120.22	117.3	110.29	109.75	111.4	102.24	104.5	110.83
100.37	108.8	104.04	95.254	111.54	105.25	97.712	107.67	114.54	102.09	113.76	108.75	107.41	106.47	107.76	105.65	107.16	99.243	112.02	98.431	101.56	109.59	104.07	100.11	111.55	112.5	110.23	106.33	109.06	107.8	110.49	101.47	113.69	101.92	106.83	100.94	108.15	96.828	112.83	106.13	105.82	104.91	107.66	116.35	106.58	100.35	112.63	110.32	105.55	106.86
97.939	99.697	96.62	88.401	103.02	106.86	101.39	92.592	98.808	104.53	98.682	106.14	101.43	98.743	105.41	102.35	100.74	98.899	100.51	102.36	98.41	100.75	93.203	103.33	99.76	100.92	104.53	92.987	93.457	104.26	87.244	101.78	100.45	96.134	101.98	107.57	98.755	92.744	106	100.64	96.787	99.197	97.838	104.25	105.28	106.46	100.11	92.915	104.74	99.596
95.694	103.91	92.362	102.39	91.994	100.07	99.177	97.832	94.867	94.727	97.709	98.289	97.154	97.123	95.17	102.5	97.682	98.429	92.18	105.47	101.96	97.977	88.558	92.983	99.23	104.21	105.95	89.404	100.01	95.761	92.775	98.491	93.795	101.04	100.42	102.2	97.221	91.068	94.275	98.359	104.33	95.268	95.514	95.141	104.78	99.074	92.989	96.158	108.26	99.662
110.84	96.704	94.408	100.31	92.885	100.38	94.08	92.092	97.722	88.422	95.636	104.06	94.04	105	99.987	100.71	98.639	100.8	96.127	101.35	94.991	99.571	104.97	99.428	95.526	106.12	99.139	99.715	99.335	90.226	94.977	98.573	104.85	90.963	101.71	101.4	93.353	96.079	93.144	109.55	93.949	93.818	103.92	98.912	105.51	99.881	93.867	94.582	104.58	99.11
115.33	108.65	114.18	102.89	103.62	108.33	98.135	104.21	111.32	110.2	105.57	107.09	102.96	103.22	106.56	113.53	98.779	108.4	105.75	114.55	112.62	105.25	104.17	120.75	104.35	111.02	98.18	96.849	102.8	105.06	105.99	108.8	102.61	107.23	113.76	104.19	106.86	102.45	112.47	105.39	97.722	103.64	101.5	108.36	106.09	101.81	110.17	106.87	106.92	115.46
103.05	109.34	112.18	119.84	116.06	105.71	102.57	112.24	97.798	100.54	105.57	103.25	106.55	106.61	98.602	110.68	104.8	114.02	105.06	105.14	106.84	113.81	105.09	115.63	100.12	110.37	109.86	110.99	110.31	106.91	103.76	107.36	108.14	98.805	108.18	107.24	109.44	111.66	106.56	105.34	102.03	104.91	107.37	113.86	106.41	104.94	102.39	113.06	116.21	109.49
105.49	104.75	114.85	110.17	115.57	110.32	106.24	97.956	99.679	103.88	103.3	100.23	106.36	106.53	111.91	104.9	107.3	104.08	103.88	107.93	105.37	98.343	106.34	109.32	110.28	104.52	110.16	98.676	112.7	107.64	108.01	108.1	101.77	105.89	104.9	109.55	110.26	111.59	103.98	110.34	101.98	111.82	107.08	112.96	99.732	103	109.57	104.76	110.04	112.09
102.06	106.84	101.6	112.54	103.94	114.35	112.74	98.387	100.66	105.44	109.56	101.68	107.97	112.02	108.6	104.84	106.66	102.23	104.36	101.22	105	110.94	102.16	103.81	101.59	95.727	107.42	115.75	112.32	102.01	114.35	106.78	100.72	113.88	104.64	108.18	93.499	105.67	102.5	102.03	109.83	105.67	108.01	113.53	108.88	104.41	106.46	108.1	102.58	112.92
102.24	92.854	96.696	95.175	97.786	96.601	96.722	97.675	101.91	107.06	97.835	96.615	94.178	99.747	93.735	103.62	92.834	86.272	92.248	108.06	98.589	95.746	100.59	101.17	101.55	100.58	98.222	107.73	90.156	96.463	91.59	98.831	106.04	97.162	109.87	100.79	98.138	100.22	94.811	97.03	94.888	98.879	99.04	94.716	94.126	99.965	87.492	100.17	92.152	88.013
114.11	110.24	111.04	106.12	105.28	104.7	103.29	101.85	101.82	109.86	104.1	102.48	103.97	103.69	108.26	102.74	109.57	110.26	103.65	107.44	107.84	101.91	109.17	100.96	99.224	113.97	105.01	104.53	98.694	113.44	109.72	111.76	100.76	110.24	108.1	99.203	106.21	112.43	107.33	112.34	106.82	110.62	110.22	105.34	106.31	102.12	111.9	104.24	111.59	116.56
101.62	106.72	105.68	95.264	110.62	106.18	106.26	103.1	104.3	106.62	104.25	103.57	98.389	113.94	105.26	102.41	97.87	108.77	108.01	106.69	101.71	105.98	106.23	102.66	110.47	100.11	102.07	112.66	101.08	109.22	108.29	109.61	98.182	105.65	105.28	97.843	109.05	119.01	113.23	109.27	98.326	105.59	98.536	104.92	101.81	109.67	102.1	107.96	113.49	94.896
122.03	106.34	110.56	110.18	111.85	101.4	100.83	104.32	106.66	103.43	107.89	105.07	113.79	97.733	110.32	95.712	108.12	110.4	110.66	106.15	108.22	117.67	108.41	103.09	109.51	115.76	108.36	106.9	112.12	109.43	112.5	109.43	117.26	104.25	108.4	100.4	104.42	109.64	103.39	108.2	106.59	114.5	112.99	110.44	107.84	107.1	102.83	89.533	110.67	113.6
106.52	107.45	109.82	111.45	105.18	106.63	109.71	103.79	112.41	107.96	110.62	96.851	101.32	110.62	118.74	110.55	118.45	109.2	112.08	106.55	102.67	108.46	110.4	102.89	114.72	104.78	103.82	106.44	113.01	101.25	106.54	109.82	107.85	106.99	100.35	113.23	108.72	107.86	116.7	111.39	100.77	110.75	119.04	115.08	106.67	112.26	109.65	109.36	114.21	118.25
105.38	108.65	102.66	104.48	112.85	107.36	102.93	105.02	103.68	101.97	108.78	100.3	110.63	97.979	105.66	117.9	103.78	108.93	107.48	110.59	108.62	106.61	103.43	110.55	101.59	104.41	100.02	98.204	109.01	113.59	105.44	110.59	101.33	103.23	109.43	118.88	107.15	107.04	104.68	116.06	104.49	102.28	113.38	105.13	107.38	106.39	112.95	98.125	107.23	106.87
106.51	102.11	109.16	104.96	95.711	98.718	106.4	120.53	105.26	104.48	110.27	99.021	105.53	104.7	101.16	115.94	109.96	98.426	100.23	109.12	109.82	110.31	107.1	101.9	111.69	103.97	111.96	111.08	108.12	106.04	104.32	111.99	111.4	102.82	104.56	101.59	98.43	104.5	111.41	102.63	109.93	109.4	103.18	108.54	113.16	103.3	107.79	108.83	106.7	107.93
103.33	90.566	103.4	90.589	105.86	100.76	103.22	100.36	93.882	105.86	97.765	98.761	101.39	112.49	93.906	92.905	94.975	104.5	95.358	102.93	95.967	95.527	92.562	100.72	91.225	95.03	107.25	101.13	97.672	98.828	107.98	100.42	101	102	95.803	102.14	95.938	102.58	109.87	97.852	99.481	92.5	97.278	98.215	105.86	100.04	104.56	101.03	107.81	102.97
101.97	107.93	101.86	108.16	97.72	103.9	112.92	103.26	108.85	97.083	98.38	100.5	106.14	110.39	104.99	106.37	117.62	110.4	104.19	111.8	109.75	111.37	100.64	97.363	108.15	112.47	100.7	112.29	109.09	102.87	111.13	108.38	101.34	103.41	111.67	105.13	109.01	103	104.95	96.197	111.96	107.89	113.56	101.94	109.74	114.8	101.51	107.85	97.689	112.29
102.96	103.58	106	103.94	101.5	95.162	97.13	109.14	99.461	99.342	95.898	99.755	98.297	106.96	100.23	99.269	103.6	99.229	91.499	100.92	98.357	95.412	103.17	102.63	100.8	94.853	102.93	93.985	101.67	100.76	95.547	111.1	95.7	108.76	103.28	95.649	95.068	101.95	101.44	104.37	99.497	100.55	87.942	92.567	105.27	104.72	93.774	103.24	96.812	95.462
109.52	110.05	113.84	109.99	101.57	111.46	115.06	115.73	115.71	109.3	102.78	110.42	119	110.51	106.03	113.39	105.53	108.39	112.25	103.94	103.53	110.42	109.21	102.94	107.18	99.953	105.16	105.47	118.82	102.45	116.03	117.83	114.04	112.15	102.18	106.9	109.2	117.51	110.2	110.94	107.95	120.86	103.93	104.89	107.27	108.11	106.78	107.55	106.1	108.68
110.96	104.43	100.87	109.06	110.86	120.54	111.28	108.84	120.62	111.4	98.645	106.19	111	108.71	113.36	109.99	111.58	106.31	107.77	113.49	113.14	102.28	107.71	114.27	120.33	106.86	97.957	107.97	106.33	100.36	114.94	108.56	104.06	102.9	101.69	100.7	105.55	104.87	102.94	109.9	107.57	112.45	105.9	103.3	111.78	106.94	108.41	102.77	106.12	110.64
94.95	102.88	105.04	99.847	103.3	99.75	100.54	103.01	100.02	101.23	94.647	98.69	102.02	90.066	105.54	100.57	100.61	107.26	108.57	107.18	106.66	102.52	99.983	102.44	109.18	96.836	87.218	102.58	100.95	99.25	97.833	100.82	98.963	105.18	97.061	98.386	99.695	96.9	93.061	103.39	101.15	104.19	106.22	98.173	102.9	105.81	116.12	91.24	106.5	105.41
105.25	102.08	110.58	105.24	102.18	99.777	101.99	106.57	106.76	109.56	108.68	109.83	106.32	101.23	100.55	95.655	105.82	108.38	106.99	103.89	108.13	107.47	100.52	108.18	99.073	105.43	109.72	102.17	100.71	110.82	101.07	110.72	102.05	108.84	111.64	103.1	105.38	103.41	109.67	108.13	105.68	111.59	113.55	105.63	102.93	102.72	105.1	111.65	108.67	106.1
106.84	103.7	100.14	93.705	102.86	91.992	100.79	93.42	101.25	99.959	106.48	94.83	102.95	109.63	108.96	95.019	94.905	106.61	106.64	98.482	92.865	96.555	100.25	109.21	102.57	106.26	96.926	103.76	99.959	89.145	94.983	95.379	90.673	104.5	100.08	108.85	91.61	104.94	100.3	100.01	99.135	101.29	96.507	99.189	102.26	99.685	99.624	98.375	93.718	94.69
99.18	102.5	107.42	110.69	102.96	105.45	111.54	101.97	102.24	105.31	103.03	108.21	111.11	107.73	103.74	105.14	103.54	101.26	101.59	111.98	107.4	121.24	102.23	116.3	95.259	107.49	104.5	93.376	103.47	105.6	103.73	107.22	108.45	105.05	101.24	97.446	106.2	111.32	107.83	108.89	101.47	100.52	100.8	95.584	105.69	104.96	108.89	111.35	97.293	110.66
115.29	108.51	109.21	101.1	110.81	107.71	100.62	108.61	108.78	110.34	113.55	99.783	105.46	101.09	93.692	110.47	117.28	106.59	106.65	105.81	105.6	110.46	97.403	101.1	116.66	107.76	102.02	113.75	107.13	94.86	105.22	111.72	108.55	106.54	105.57	110.1	102.78	100.99	108.19	110.81	108.03	108.38	101.55	111.73	102.81	106.17	103.23	102.15	106.1	104.31
110.6	108.91	107.19	103.27	113.54	114.81	102.29	109.33	110.31	112.97	103.17	104.27	104.81	114.1	111.54	104.27	109.22	106.25	101.62	113.14	98.65	110.09	108.5	112.06	110.95	113.37	102.81	105.9	107.94	109.96	103.81	107.79	111.3	114.66	114.67	108.04	105.42	107.52	113.35	112.91	104.55	108.69	102.37	114.17	112.55	96.701	112.05	111.5	106.96	115.38
98.352	101.46	97.481	90.113	107.16	99.427	102.28	94.591	103.21	99.028	93.936	102.45	100.22	104.46	95.513	108.95	87.988	99.027	100.82	100.99	106.95	100.71	97.664	104.6	104.7	99.127	107.94	99.882	83.799	101	99.222	93.995	94.551	92.766	98.867	98.23	106.78	96.605	98.599	91.04	98.455	94.001	94.693	103.38	99.311	102.59	100.47	94.517	99.414	97.435
101.41	110.28	104.53	101.22	93.132	105.04	112.21	102.75	103.54	111.45	106.45	113.09	106.55	107.72	107.16	110.45	104.91	103.53	111.78	105.1	105.73	101.67	103.57	101.29	104.67	105.28	99.585	108.83	106.47	107.88	106.72	110.99	111.94	105.56	103.96	107	95.203	107.23	102.96	108.72	102.2	110.35	100.19	106.28	99.116	115.72	104.51	104.22	107.78	110.53
95.491	107.3	106.83	112.6	107.14	108.16	108.13	109.17	97.484	103.22	102.07	109.51	111.4	106.74	108.53	101.19	109.97	108.35	98.909	106.91	106.96	101.04	107.78	101.36	105.67	115.97	106.59	101.26	102.08	107.63	111.38	101.61	97.903	111.15	103.05	109.54	103.35	107.35	109.8	103.06	108.35	116.74	110.74	106.67	99.332	105.07	100.35	104.74	96.616	105.62
103.46	109.09	105.18	111.6	107.26	108.82	107.7	101.85	110.91	116.11	106.89	103.35	100.3	103.26	107.61	113.28	104.04	104.69	106.04	104.16	113.87	113.27	109.33	120.64	118.36	112.27	104.05	102.52	114.21	109.83	108.14	104.91	107.95	111.3	107.34	112.16	100.73	107.26	104.83	110.43	115.49	107.15	113.11	103	110.4	106.12	108.26	106.63	111.71	98.495
115.94	112.97	107.66	115.47	114.46	114.24	117.96	113.8	114.22	116.04	111.58	111.06	107.89	100.19	104.81	115.42	112.93	119.7	105.54	111.18	104.71	117.3	113.04	114.62	102.66	111.61	113.35	115.84	104.96	103.39	108.33	110.56	109.21	114.82	109.03	115.04	104.05	108.67	102.99	122.1	102.42	108.81	114.39	115.4	113.1	104.99	112.38	115.57	121.65	111.89
113.75	109.57	106.59	111.41	104.4	118.85	107.47	111.21	103.43	106.41	115.8	100.06	110.31	105.51	105.99	101.33	110.6	104.95	103.2	108.34	109.75	114.44	112.06	103.83	110.33	108.93	109.83	108.67	99.791	110.19	104.15	104.39	115.63	108.98	102.61	117.47	102.25	95.99	106.38	111.96	106.54	103.79	109.23	101.69	100.21	103.95	106.34	102.15	100.94	114.37
107.41	101.83	102.52	114.85	112.44	105.35	105.36	106.53	108.03	105.08	101.71	104.55	107.09	108.91	101.84	103.1	115.13	99.457	109.65	111.24	105.79	110.49	95.549	109.09	103.42	102.95	101.18	114.58	112.2	110.55	108.07	107.72	110.06	105.66	111.44	103.44	101.1	104.22	103.58	97.807	108.76	98.951	103.2	105.78	109.77	111.27	104.5	104.98	111.17	100.32
111.69	104.24	101.12	104.99	111.08	103.28	112.15	112.58	107.41	111.79	111.41	108.13	114.73	108.7	110.66	102.16	108.99	103.33	108.55	109.96	102.44	108.29	103.65	107.12	111.28	111.37	108.48	107.76	110.22	105.4	105.69	103.12	103.3	105.56	105.37	108.87	102.47	114.74	98.973	105.33	115.39	107.11	104.71	103.66	104.56	101.35	110.61	109.18	113.66	115.26
97.688	100.1	90.524	95.537	112.02	103.06	100.17	97.586	95.509	105.81	99.416	102.3	92.11	98.782	105.84	98.29	100.79	94.168	101.32	104.21	102.01	102.39	99.974	92.136	97.112	99.827	106.91	90.124	106.19	97.623	99.837	96.923	100.17	99.921	105.14	109.54	102.34	100.29	99.429	101.88	97.834	96.204	93.457	107.69	93.952	102.13	92.668	97.828	99.972	106.37
110.49	109.98	112	113.21	101.95	108.32	111.64	112.72	103.54	114.56	109.24	106.39	102.61	100.15	103.72	112.89	108	107.04	100.74	96.818	107.86	107.72	102.86	111.1	103.24	105.62	115.37	108.47	108.57	109.83	104.33	107.83	113.09	97.853	111.42	112.98	107.03	105.17	105.36	109	108.89	96.247	100.63	99.595	107.48	96.57	106.15	107.9	95.183	98.838
111.35	102.28	106.38	106.56	113.89	112.41	112.99	103.44	101.91	107.5	105.64	109.27	104.13	102.34	107.37	103.88	111.87	110.25	107.39	113.01	107.12	101.22	108.25	120.13	103.22	101.1	105.52	108.05	105.51	104.4	100.49	99.455	108.37	102.49	108.24	101.68	110.03	99.919	101.72	105.88	106.94	108.5	112.54	107.26	114.06	107.66	112.11	105.65	105.64	103.69
109.59	110.19	106.95	96.22	103.94	106.48	101.93	108.08	109.68	108.79	108.41	103.77	103.71	100.71	111.88	110.43	108.75	117.83	108.13	111.01	111.24	110.68	103.97	108.06	109.4	112.14	97.596	108.61	105.21	111.14	114.18	103.31	109.81	99.291	106.45	110.36	106.58	115.75	105.52	101.85	104.59	107.3	104.3	104.16	105.98	108.68	105.65	94.096	98.144	107.31
114.88	106.16	117.62	102.2	104.88	110.38	100.15	115.2	99.971	106.11	105.02	109.26	107.25	102.06	100.32	102.4	95.865	104.92	102.64	105.74	108.59	104.35	112.18	103.36	112.65	95.154	111.92	101.82	105.54	103.08	107.51	108.57	104.47	114.73	98.132	105.75	99.865	104.38	107.71	99.601	112.05	111.67	107.36	101.99	107.59	102.5	109.59	104.29	108.61	107.12
101.69	107.83	100.16	104.79	105.65	105.39	106.71	104.54	104.5	112.37	100.98	116.72	106.72	105.06	117.49	109.85	105.43	109.25	113.24	116	114.63	102.27	106.19	107.43	108.17	116.25	107.02	110.31	110.58	112.32	101.56	109.94	101.66	107.53	109.22	114.49	104.6	111.99	106.26	109.02	117.65	106.55	110.16	116.15	113.83	106.41	106.38	101.76	117.77	106.51
92.266	107.49	104.35	108.13	104.69	96.883	104.49	105.77	95.311	101.9	106.92	101.83	98.628	100.35	100.9	102.08	104.78	99.691	104.86	108.17	104.17	98.366	102.79	99.055	105.81	106	95.107	98.323	110.05	105.34	96.838	100.53	101.85	94.793	106.46	101.94	99.047	89.938	105.88	104	104.78	99.01	100.56	100.04	96.201	103.89	101.3	101.51	85.744	97.259
98.329	93.446	98.069	104.79	93.45	108.16	101.22	111.95	109.54	103.09	102.83	100.97	111.41	103.8	106.74	103.26	104.92	111.42	108.13	109.09	109.1	99.925	105.32	99.866	100.11	101.76	100.01	112.85	102.05	108.55	117.67	107.5	102.97	105.85	104.25	105.53	97.923	107.36	107.27	103.95	100.35	110.05	110	114.78	108.49	108.83	106.74	102.77	104.35	101.6
98.851	93.564	93.691	99.8	102.6	102.29	103.37	93.285	99.182	105.5	99.833	101.55	101.99	97.957	103.14	95.951	110.23	94.377	100.13	93.657	94.972	98.222	103.55	96.893	99.107	104.81	95.875	106.02	97.183	93.597	99.089	102.04	101.98	98.552	102.18	102.51	96.531	99.182	103.87	99.271	93.895	94.019	96.134	100.61	104.36	95.444	95.204	93.375	96.86	109.14
112.73	104.94	100.63	104.91	106.01	106.78	106.5	104.97	107.31	110.41	111.34	102.88	108.41	103.43	99.863	100.59	106.26	106.54	113.38	111.26	105.91	109.21	99.654	109.78	106.88	102.17	104.79	109.85	102.75	106.31	103.41	101.44	112.04	108.84	113.73	104.7	102.18	107.29	106.54	111.17	112.34	105.89	109.5	99.894	106.57	101.72	105.11	105.82	103.54	97.02
110.56	108.92	113.07	108.69	115.26	109.66	109.38	113.8	110.4	106.75	112.26	107.81	107.43	109.52	102.38	115.21	108.08	103.41	113.44	107.36	109.73	116.54	107.04	107.29	108.55	110.98	105.9	110.18	109.75	102.77	109.69	107.52	110.59	100.99	111.87	108.49	100.7	118.38	118.1	116.96	109.7	111.58	106.2	112.05	110.2	98.619	108.15	108.09	112.38	110.81
116.05	104.07	111.72	103.45	114.43	108.22	102.48	112.11	96.132	102.58	113.72	104.61	107.64	112.54	111.08	105.33	118.02	100.43	113.64	108.56	107.11	101.19	101.22	107.37	102.17	102.45	107.76	107.1	97.834	113.01	109.79	97.985	108.27	103.32	99.012	113.91	106.15	119.42	104.24	105.54	109.14	107.19	108.39	108.17	108.43	105.02	107.72	106.76	106.04	101.26
109.67	109.59	111.8	101.09	111.97	100.05	109.47	104.63	113.41	109.89	104.65	110.23	107.17	114.73	107.2	111.33	116.22	111.37	110.79	110.62	112.31	109.01	109.51	107.49	106.16	114.26	103.62	110.17	114.2	108.93	106.82	105.26	108.94	99.698	111.9	98.877	96.789	107.63	105.06	114.04	111.63	101.56	101.98	116.06	107.27	109.89	110.61	104.73	106.44	105.45
110.81	109.81	110.87	116.11	109.86	106.68	109.06	111.63	107.08	111.47	105.02	112.57	102.84	102.15	103.75	110.15	109.66	116.65	102.69	116.45	105.5	108.89	108.39	109.2	105.75	107.9	100.73	112.04	101.61	117.47	105.9	111.93	114.74	105.24	101.9	108.44	100.77	103.31	102.76	106.32	97.938	108.42	100.03	106.48	104.66	103.68	116.14	101.43	106.05	101.55
103.08	108.57	105.33	102.76	112.38	106.69	101.26	105.61	98.857	107.91	108.49	107.9	105.98	95.138	100.82	111.27	105.87	108.25	119.55	100.21	101.92	99.496	105.4	111.27	109.44	108.35	112.97	107.91	104.06	104.42	110.05	104.42	98.455	105.41	112.59	109.85	104.2	108.32	98.948	106.6	106.27	111.87	106.91	107.75	98.403	101.46	113.11	110.09	111.97	103.97
113.58	100.05	113.42	107.45	102.99	113	107.17	100.53	112.2	109.88	117.49	111.09	110.79	105.6	112.71	108.52	116.21	112.79	113.66	109.08	108.99	94.341	112.92	106.01	111.37	114.06	112.51	104.92	111.51	93.782	105.52	101.16	112.63	111.32	99.348	108.29	110.68	107.22	107.64	113.25	111.36	103.61	101.45	105.27	115.8	113.68	107.72	111.24	112.96	105.91
100.6	98.839	102.36	101.58	96.192	95.843	115.66	99.752	102.98	101.89	99.559	95.191	105.67	109.84	83.151	111.64	100.48	101.22	108.31	92.389	105.76	106.33	100.52	105.18	94.76	100.95	99.255	96.651	102.84	105.54	97.569	114.73	100.18	94.19	102.73	96.785	98.496	101.43	106.24	101.9	97.285	107.3	103.63	102.26	90.162	106.5	105.57	108.88	100.47	96.902
97.037	96.806	104.22	105.06	104.25	102.78	100.53	110.2	115.05	102.27	99.33	107.74	99.804	110.95	99.578	103.88	104.44	107.54	109.38	103.19	109.83	98.18	106.64	94.069	102.1	111.51	115.32	109.69	114.75	102.13	107.01	104.86	108.96	106.05	102	112.06	104.42	105.92	113.32	107.19	103.82	106	107.05	102.09	103.05	111.84	100.28	102.99	109.36	104.87
96.054	93.403	106.59	105.44	90.56	87.879	98.715	92.565	93.745	101.1	98.847	100.82	104.55	94.49	90.991	95.162	109.61	110.34	100.4	107.23	101.11	91.027	89.276	98.851	102.94	101.61	95.437	96.793	100.88	89.41	102.25	97.335	92.3	96.171	99.245	94.685	98.046	93.516	96.486	93.429	92.983	100.26	98.539	96.444	101.44	100.24	100.76	108.01	97.241	88.065
105.12	110.17	115.36	110.9	107.12	109.45	111.66	108.27	110.72	110.79	103.94	109.16	110.99	115.35	103.43	109.79	107.74	108.02	105.7	115.23	116.59	104.81	113.97	119.05	113.93	110.59	110.16	103.73	104.3	97.474	109.91	111.21	101.22	112.22	107.62	105.75	115.67	108.34	114.83	104.96	115.43	104.12	107.56	108.87	105.86	107.62	113.81	115.31	105.33	109.94
95.46	97.448	98.66	93.337	104.9	98.041	103.8	101.33	98.765	99.11	102.57	92.351	103.34	99.648	85.067	100.19	97.661	102.4	84.947	101.09	95.832	98.356	97.16	104.85	99.101	98.17	98.928	100.85	87.092	96.62	105.74	97.543	99.775	89.314	103.03	100.79	91.24	105.61	95.323	101.29	99.992	93.69	94.699	93.817	103.3	96.442	99.018	92.851	102.86	97.202
101.08	111.54	106.07	113.39	96.751	109.19	117.58	116.85	104.85	105.85	99.903	103.21	108.79	99.096	106.78	101.51	99.299	101.11	106.35	108.09	100.74	107.2	94.377	92.761	101.86	105.6	107.72	103.64	110.67	101.6	95.679	104.82	99.567	107.64	106.35	105.13	112.07	106.94	101.63	103.81	107.98	108.91	113.49	109.3	112.15	102.42	109.12	104.09	104.45	103.87
99.965	110.97	103.7	108.61	101.64	106.75	120.52	118.26	106.63	93.284	101.72	110.02	111.58	107.98	104.87	111.28	110.94	106.56	100.13	104.42	108.12	107.92	108.2	106.91	110.69	102.74	102.94	100.31	104	106.46	97.604	110.45	112.3	103.8	106.11	92.227	102.58	113.92	97.491	114.86	105.78	95.925	110.34	108.74	107.73	110.38	111.1	104.68	105.82	115.73
99.806	111.13	107.94	98.732	104.95	101.48	101.52	106.39	103.22	96.912	100.11	95.096	102.92	107.31	100.43	99.182	100.59	101.67	103.9	103.01	102.74	110.45	104.4	90.15	106.23	107.19	110.43	99.004	107.67	98.424	110.78	104.76	105.16	99.496	104.09	105.55	97.2	109.88	105.7	103.22	107.58	103.73	101.45	102.7	100.68	106.05	99.989	102.82	104.53	102.36
107.11	105.34	100.14	99.825	110.18	101.78	101.51	109.55	97.5	114.12	100.01	102.94	114.32	110.35	101.77	106.44	106.07	112.46	107.78	114.74	100.3	108.25	114.31	103.03	116.48	107.69	103.13	116.75	105.78	101.94	110.63	99.23	104.45	101.21	108.26	109.32	104.58	104.07	93.768	104.48	99.985	101.7	99.85	105.63	100.98	108.59	103.5	104.47	109.54	105.45
110.01	108.59	104.35	97.16	102.05	104.18	110.34	117.5	104.2	112.73	112.04	110.77	109.8	101.84	107.74	109.21	104.69	111.72	108.08	106.27	102.03	110.95	113.24	107.03	108.72	100.48	108.86	112.43	111.34	107.51	106.67	98.441	97.643	112.4	104.49	101	98.333	109.29	110.06	106.92	107.7	108.51	103.16	107.02	110.17	106.43	104.97	102.54	103.28	100.67
102.8	104.19	95.084	103.74	105.92	109.9	108.35	101.92	96.762	96.792	106.65	106.01	94.453	100.86	90.839	101.04	104.76	99.141	105.5	98.573	100.51	101.39	97.07	101.47	94.962	100.87	94.898	94.147	109.32	99.889	94.525	98.811	104.03	115.76	98.929	94.695	102.03	104.38	92.821	96.262	100.16	102.2	102.85	95.46	98.93	99.926	102.68	107.02	96.017	105.62
110.11	99.11	97.828	109.76	108.4	114.57	100.69	106.1	107.23	97.082	103.91	103.45	102.4	108.33	103.94	108.33	104.41	112.26	99.489	106.38	98.398	117.71	99.641	101.05	108.49	107.74	105.89	109.91	104.61	104.86	104.34	110.13	100.34	106.06	97.434	102.79	102.99	100.94	110.54	106.12	114.62	107.75	101.85	99.496	105.56	110.57	107.76	108.31	102.02	108.97
104.97	98.957	98.318	105.2	108.65	90.786	107.65	102.73	99.17	108.95	92.814	103.77	98.267	101.73	98.035	97.824	104.9	108.62	102.65	103.25	91.558	98.52	94.917	97.149	103.58	95.732	106.37	94.016	103.74	99.903	94.469	99.389	105.63	107.92	100.52	103.7	105.09	105.5	103.69	104.46	100.8	94.757	96.166	94.899	101.22	91.599	99.434	95.282	101.58	97.84
99.36	102.95	107.12	108.16	106.54	102.38	112.73	104.06	102.23	105.41	109.47	112.26	102.47	94.09	103.77	114.9	106.72	103.57	101.65	103.62	113.09	95.924	99.146	109.41	99.773	110.27	102.97	110.76	102.18	114.92	111.86	114.85	100.42	100.5	108.81	113.7	100.92	103.25	97.687	109.99	102.89	109.32	108.74	103.09	105.85	98.682	95.628	106.84	105.64	101.96
111.54	111.39	108.45	107.51	105.19	105.99	102.48	105.74	113.08	99.297	108.66	112.83	110.5	106.33	105.68	112.77	115.98	102.24	100.32	108.84	100.13	106.95	107.77	103.27	101.87	118.93	115.88	105.71	106.83	106.41	106.68	108.68	101.01	100.21	105.78	113.69	117.44	116.63	104.85	109.8	104.57	107.61	114.01	112.35	103.85	112.92	110.16	110.36	111.83	106.19
111.06	108.33	104.47	101.9	100.69	101.71	105.47	110.38	107.4	112.69	100.54	104.43	103.46	108.41	97.171	106.74	120.66	102.84	113.93	108.99	113.75	110.35	109.41	106.52	102.91	116.32	111.96	109.01	113.97	110.92	106.14	108.47	111.48	105.7	107.34	99.548	101.46	100.43	105.1	111.65	105.83	116.11	112.68	100.8	107.29	111.36	109.11	114.64	115.16	109.83
107.79	110.32	104.83	100.37	104.44	107.99	94.9	109.12	102.79	110.99	110.49	102.58	103.88	109.89	102.3	95.035	106.17	105.2	104.23	103.08	108.78	100.34	110.19	107.02	107.96	115.54	104.78	105.79	112.71	104.48	106.87	105.91	104.77	105.03	98.794	94.976	109.02	108.59	99.47	102.82	108.8	101.94	104.09	102.56	106.11	103.8	99.011	107.39	102.58	106.51
103.16	100.18	113.15	119.71	121.62	104.06	109.69	107.13	118.75	110.69	104.28	112.95	113.56	117.05	122.79	110.91	118.25	109.18	112.44	116.84	113.82	113.05	117.95	110.3	113.74	109.8	109.47	101.38	113.24	98.49	108.84	112.98	110.3	108.53	107.93	109.52	100.95	123.14	116.2	112.74	111.04	114.97	102.63	103.72	104.52	112.15	116.38	109.64	120.63	108.33
103.24	103.33	100.13	107.5	109.66	100.37	110.02	106.22	105.12	100.38	97.612	107.89	105.86	106.67	94.674	99.097	110.33	102.45	101.36	111.03	106.01	105.37	100.97	105.66	103.13	103.68	98.021	98.885	116.35	101.02	107.62	105.95	101	105.76	103.59	98.846	98.997	100.77	111.39	113.59	104.13	104.65	108.05	104.46	102.99	106.21	112.49	111.94	108.37	105.86
103.34	103.03	105.95	107.23	110.01	110.98	104.7	98.2	101.4	97.916	102.98	99.12	110.5	107.55	103.25	109.47	107.35	104.81	103.9	119.04	106.18	110.07	111.27	104.72	97.861	112.91	108.08	98.835	112.53	112.85	108.03	104.17	105.7	107.11	109.24	102.09	99.765	103.06	105.27	108.6	112.61	112.59	111.04	111.83	106.19	109.37	103.48	112.98	100.32	101.14
114.76	107.1	107.61	118.23	106.9	111.23	113.11	100.68	103.86	113.79	113.98	109.66	97.705	103.89	114.01	109.23	110.57	112.18	108.25	106.05	109.87	102.24	107.77	108.59	105.13	120.79	113.44	100.49	100.98	102.71	106.68	106.79	109.29	111.98	102.51	106.44	110.8	103.6	107.19	108.15	101.43	104.66	113.78	112.6	113.06	116.05	112.88	113.66	111.76	114.26
108.87	109.6	97.272	113.34	107.41	104.42	105.47	104.47	114.13	103.94	116.51	104.87	107.23	97.997	102.55	101	95.863	107.27	112.91	101.48	101.76	105.65	100.03	95.813	96.575	99.618	106.23	100.93	107.54	106.79	106.58	110.15	109.1	113.57	103.14	97.678	99.187	107.39	106.28	107.15	106.37	108.06	110.34	112.53	117.89	108.78	115.06	109.25	105.07	108.21
106.26	102.76	118.19	108.11	105.53	106.07	107.33	116.36	111.02	109.98	106.58	106.67	106.44	106.88	104.77	106.02	112.7	102.62	102.01	114.32	111.33	115.03	111.17	116.27	108.4	100.98	112.97	103.92	112.06	104.84	106.56	103.84	111.09	111.97	103.62	109.11	107.46	107.05	104	109.93	108.22	102.81	107.37	107.37	111.16	109.67	107.2	105.39	96.561	115.99
102.27	113.74	109.68	104.98	99.666	105.46	115.73	107.73	112.94	100.57	104.95	104.05	102.76	105.9	108	93.836	105.59	105.54	101.25	104.48	104.89	105.29	107.21	102.72	100.83	111.25	103.01	98.933	109.17	111.78	105.54	105.73	111.97	102.53	104.74	100.75	111.39	99.359	106.31	112.99	93.363	102.7	110.16	104.09	103.64	96.829	115.57	102.63	94.775	96.166
101.27	112.21	94.269	109.07	94.139	110.32	102.23	100.54	94.311	97.259	98.908	89.873	103.62	96.184	93.592	94.704	95.946	97.172	99.236	101.97	95.307	97.162	107.28	93.744	96.999	106.1	100.46	100.25	93.518	104.3	97.889	103.22	104.72	102.54	103.23	109.38	99.908	102.68	96.996	102.66	102.95	99.697	100.32	101.67	102.77	100.99	102.09	107.09	103.99	103.11
94.027	105.25	104.36	83.209	95.674	94.061	93.259	92.636	100.09	100.15	97.939	95.153	95.284	97.88	99.232	92.851	96.694	98.088	92.958	89.474	98.704	100.24	98.12	104.26	91.716	102.11	95.96	92.687	94.214	98.936	98.74	88.005	99.931	94.871	96.85	92.443	94.204	94.893	96.091	91.868	101.66	98.249	104.28	104.93	103.44	97.236	95.495	97.908	102.23	100.75
104.03	98.105	104.85	93.935	98.832	94.957	95.306	102.39	99.045	93.22	86.767	102.01	104.12	98.039	94.846	94.666	91.832	103.29	100.15	93.604	92.197	96.415	103.71	102.61	95.935	92.484	107.21	105.25	95.112	95.272	84.535	99.311	99.107	92.416	102.1	95.202	94.785	89.858	87.481	105.59	90.813	96.63	103.26	98.24	109.16	96.449	94.9	96.953	97.885	95.054
97.52	93.29	103.8	98.273	103.71	95.195	102	104.09	94.076	92.997	102.82	97.372	100.16	93.712	100.63	98.665	94.384	96.923	101.22	98.585	107.42	106.49	103.73	98.512	103.97	103.87	106.43	93.934	100.93	93.011	105.78	96.244	103.57	101.74	95.927	97.75	93.678	103.75	97.365	108.86	93.358	103.95	95.777	99.844	116.83	90.568	95.696	102.69	104.39	104.19
110.27	109.2	106.89	109.82	110.87	107.92	116.45	111.21	112.06	111.92	102.48	102.5	113.61	103.88	107.24	107.42	106.17	114.73	118.53	116.87	104.25	104.12	112.52	107.18	109.62	101.73	110.65	107.05	111.46	116.02	111.41	110.21	111.9	103.35	112.53	113.63	108.94	112.42	109.48	107.12	114.72	114.79	103.75	111.39	121.87	113.59	114.04	108.47	105.31	104.87
112.37	113.18	108.62	111.43	103.86	107.01	105.71	103.04	101.13	116.54	112.92	109.86	103.84	106.43	116.39	100.23	103.55	111.99	107.1	106.11	113.78	111.21	110.56	101.13	107.61	112.88	107.27	111.41	106.77	109.28	112.18	111.52	107.79	98.298	115.26	106.46	129.22	110.42	108.88	114.03	109	107.62	109.58	99.238	103.73	105.05	105.26	100.4	103.84	112.14
108.04	107.08	108.11	100.48	107.39	104.68	106.41	107.62	105.45	105.03	102.18	107.71	102.22	111.42	108.99	109.68	104.46	113.18	97.834	111.8	105.17	102.71	107.37	105.08	111.23	102.35	105.38	110.15	102.4	108.45	109.41	98.86	96.662	101.13	104.38	97.498	105.35	101.33	109.3	103.68	111.02	106.11	105.63	99.999	97.796	107.6	107.34	108.07	117.42	106.19
104.03	100.34	103.98	102.49	102.63	97.474	106.49	105.16	109.73	110.26	107.72	110.25	100.45	115.55	101.95	109.05	108.98	99.519	102.08	108.64	100.46	106.39	101.3	101.47	103.4	104.22	105.21	114.51	107.6	97.742	91.06	100.85	114.09	103.86	106.91	99.543	106.66	120.07	106.24	97.903	100.99	99.065	103.67	108.79	109.26	103.36	113.22	102.65	105.71	108.22
102.19	108.78	105.34	106.04	108.34	115.18	108.11	108.05	94.49	104.58	110.08	108.88	108.43	104.12	109.95	107.63	99.894	105.23	102.39	104.08	101.21	108.43	107.18	103.49	109.92	104.89	101.23	114.72	106.99	104.97	113.85	110.39	109.42	95.881	113.18	110.72	109.91	115.76	110.45	105.59	118.11	100.45	113.52	114.83	104	107	102.94	103.03	108.93	99.108
106.94	99.158	104.4	107.08	107.47	107.95	97.71	99.749	109.75	104.29	112.47	105.1	112.49	106.12	106.07	108.58	113.96	112	109.38	97.85	104.73	112.87	107.25	102.93	108.39	116.9	102.04	99	108.09	102.42	100.33	110.95	108.61	106.57	107.39	98.336	107.5	100.44	108.07	102.79	112.34	103.89	109.54	103.07	114.23	101.59	98.387	98.709	108.77	100.06
101.46	98.122	109.63	102.27	92.032	113.74	102.14	110.55	96.712	98.07	97.696	102.76	104.98	94.416	92.371	113.55	101.09	101.45	96.768	96.369	103.52	97.82	95.303	95.363	90.446	103.87	97.819	93.329	99.767	95.587	106.42	103.54	98.905	104.91	95.143	104.64	105.49	93.45	103.32	106.76	101.99	104.94	92.988	103.7	107.5	95.12	100.35	104.66	97.347	106.32
93.428	89.013	98.594	107.33	92.61	104.47	85.908	96.665	101.03	100.19	99.697	97.1	96.036	99.451	98.695	104.41	94.941	102.43	104.49	97.312	99.329	99.059	98.857	88.927	98.104	98.862	96.152	99.481	90.999	105.1	90.507	94.801	93.084	98.907	96.971	99.663	99.863	93.328	109.51	96.979	95.427	98.411	95.687	101.62	95.032	91.079	103.17	102.43	92.443	95.497
99.674	104.22	110.56	109.26	109.57	114.87	112.51	117.26	111.34	108.87	107.15	96.982	112.12	110.19	101.98	115.71	111.14	101.13	105.32	106.15	112.02	99.139	98.494	110.01	100.54	107.41	105.83	103.33	103.78	109.95	113.34	105.33	106.7	103.87	112.26	109.25	99.317	106.76	107.44	110.2	111.48	110.1	103.38	104.43	103.03	105.89	95.598	109.16	108.96	111.29
100.73	113.35	101.03	107.36	111.26	106.61	110.55	106.95	100.53	112.85	118.08	108.68	115.55	111.37	109.04	116.45	99.464	109.76	109.56	110.08	108.85	108.86	110.76	110.46	110.92	104.71	111.42	109.09	103.8	99.39	107.43	108.91	112.28	101.52	105.26	105.17	101.56	111.77	108.9	105.87	105.54	109.94	111.03	107.28	106.76	115.57	103.61	106.43	105.07	116.5
109.39	106.21	108.3	103.61	103.77	110.49	107.21	116.26	111.25	102.27	109.33	101.21	97.413	102.67	109.68	105.14	112.45	98.152	106.91	113.61	103.09	104.29	103.24	109.31	100.97	112.14	114.97	100.48	104.8	110.87	107.75	100.04	100.6	98.554	99.293	109.26	110.35	108.73	106.44	100.18	100.87	110.98	101.67	107.64	103.98	101.67	102.95	102.55	103.84	105.9
111.04	104.86	103.59	108.68	109.94	108.86	97.975	110.62	103.88	106.76	110.37	109.03	110.88	99.374	110.08	106.07	104.5	99.784	96.159	103.44	114.78	104.62	111.13	113.83	112.88	108.17	106.54	114.68	106.42	112.48	107.24	116.33	103.54	113.23	105.43	110.68	101.94	109.48	107.58	103.93	109.68	116.61	112.05	115.57	107.46	103.56	105.1	105.2	104.75	102.04
108.36	113.78	112.74	112.92	101.34	112.9	114.8	107.33	110.19	108.64	106.12	101.76	105.92	112.28	104.71	99.54	110.02	101.52	111.58	120.32	106.75	114.93	108.14	109.2	109.08	107.19	106.12	113.3	115.52	101.83	109.11	106.72	99.359	103.68	104.73	105.93	107.17	102.08	106.65	104.88	106.95	107.62	110.96	118	110.82	102.48	108.18	115.01	102.53	109.99
99.19	92.259	107.54	95.465	105.77	102.65	95.151	98.954	97.424	98.959	100.43	103.42	98.92	94.978	99.197	96.747	97.209	97.17	106.25	96.791	106.51	100.81	103.1	106.02	101.92	102.16	95.435	99.479	97.19	97.838	99.986	99.675	96.842	97.095	105.04	91.338	101.19	101.51	100.12	110.18	104.72	99.659	94.14	104.04	105	101.82	101.46	98.811	107.2	98.463
101.53	99.029	107.33	104.57	111.4	107.58	106.76	106.56	109.34	116.8	104.57	98.105	105.71	111.96	99.682	108.16	106.14	99.027	105.79	104.99	110.01	105.76	107.23	85.467	97.972	107.34	107.72	112.39	101.91	109.48	111.31	115.59	106.1	104.34	97.333	98.946	103.82	103.59	110.55	105.98	103	103.28	103.92	96.509	104.86	99.183	101.89	101.77	105.89	114.92
112.17	94.356	109	98.516	104.25	108.61	101.86	109.63	108.86	106.35	108.23	104.77	113.73	112.75	113.72	109.26	103.79	102.26	111.37	111.08	111.05	105.02	110.97	98.168	99.659	113.55	112.07	103.32	106.43	112.08	110.02	115.1	99.943	100.72	104.32	107.33	98.332	107.86	100.91	105.4	114.17	111.18	113.79	103.34	108.18	107.02	110.05	107.42	105.19	111.57
105.12	103.74	100.81	106.97	107.16	108.11	108.66	100.55	107.42	107.88	109.81	103.2	105.58	103.38	101.05	112.61	111.83	113.88	105.95	102.89	111.26	105.22	101.38	105.33	103.08	102.51	99.663	101.73	112.49	103.21	107.75	92.636	104.41	109.68	100.92	114.14	106.95	103.49	110.41	106.77	101.62	104.93	113.83	101.63	111.53	106.17	103.78	100.56	101.59	104.28
100.38	108.8	108.85	102.38	108.83	107.66	97.376	112.2	102.71	109.55	112.37	102.28	108.55	105.8	103.99	113.77	103.6	106.56	110.29	110	107.25	102.67	119.83	107.26	107.3	111.14	105.95	113.54	107.86	101.76	104.53	107.52	108.34	104.39	108.77	102.93	111.17	115.92	106.56	111.16	110.32	107.78	105.69	108.88	105.56	114.31	104.26	107.57	116.62	103.16
98.463	98.929	95.203	99.651	96.914	101.32	90.717	98.615	94.83	99.612	96.932	106.37	97.926	96.827	87.806	98.046	102.26	98.415	95.635	103.51	97.172	93.03	96.4	102.5	89.667	105.89	96.62	98.825	96.607	90.354	101.87	108.92	101.86	100.36	97.96	93.174	99.896	105.58	94.285	103.23	93.309	98.535	95.333	106.73	103.04	88.69	100.31	104.04	101.96	102.21
98.468	103.62	97.831	100.52	104.03	109.72	98.623	109.75	103.88	93.631	96.643	89.797	101.93	106.29	98.753	105.82	110.91	102.47	100.83	103.45	94.515	106.01	95.345	89.814	100.93	95.834	100.74	106.34	95.861	92.378	97.619	103.62	108.36	92.338	96.651	92.031	89.9	99.279	102.16	101.18	100.37	98.969	100.04	98.537	101.89	92.506	91.685	95.706	101.69	91.757
101.41	110.51	106.45	102.96	96.025	117.4	100.16	106.5	105.21	105.35	99.211	102.84	114.42	98.091	99.979	101.66	117.34	107.65	107.84	113.57	99.591	102.16	106.32	103.65	110.49	109.88	107.89	112.88	105.12	109.64	109.76	107.2	99.582	98.355	105.22	105.01	98.798	102.11	96.715	98.642	104.34	103.26	106.71	117.22	117.39	104.56	108.58	108.34	105.38	111.67
110.52	109.75	103.39	109.64	102.6	102.4	100.63	110	110.58	102.38	102	105.25	106.49	102.23	103.9	110.09	102.98	108.96	106.7	106.98	104.12	102.43	97.173	115.96	111.29	93.638	100.56	110	100.91	108.16	100.5	98.633	97.953	103.16	102.56	107.64	102.52	105.9	102.26	101.92	97.569	108.87	106.55	105.25	111.38	102.64	97.083	105.89	106.7	105.78
103.25	105.24	108.06	108.35	100.1	110.27	104.47	110.08	105.2	106.04	109.91	111.97	105.12	100.73	104.2	106.86	112.95	105.01	112.72	110.14	106.42	108.41	102.32	107.68	92.868	98.723	106.01	103.6	113.64	115.83	103.67	108.45	110.73	95.519	103.58	115.49	99.805	104.16	108.81	104.53	105.55	105.96	112.35	111.29	118.9	105.6	110.31	108.16	102.18	108.49
99.643	103.89	97.197	96.854	101.85	101.14	100.96	96.315	90.696	99.818	97.557	95.535	96.634	95.353	99.279	102.67	108.23	101.12	96.953	98.137	105.89	99.697	103.75	104.63	106.97	104.94	110.27	99.839	96.341	96.766	100.92	99.259	98.173	105.05	101.17	100.28	114.95	103.48	105.05	92.202	94.408	105.32	96.852	99.917	102.34	97.582	108.46	95.912	96.271	98.703
102.55	102.67	99.036	101.32	104.3	113.6	111.47	118.08	110.04	103.31	105.42	109.32	106.22	101.15	101.17	108.91	102.31	113.42	106.19	106.4	102.01	117.05	112.14	107.58	105.98	107.95	98.2	106.26	112.33	106.87	99	107.48	108.11	108.99	111.54	102.59	110.4	102.36	99.628	102.65	101.03	108.35	104.68	103.98	111.29	105.42	102.24	101.98	102.19	100.9
107.19	103.44	101.57	99.32	117.01	106.7	109.03	113.96	103.76	104.32	97.308	108.55	99.104	102.31	111.03	109.48	105.21	114.2	106.72	108.92	104.57	100.32	101.39	116.84	98.89	105.39	99.028	111.53	103.98	106.76	97.705	100.81	111.31	104.35	94.228	108.41	110.75	100.51	103.89	103.78	107.61	108.23	108.46	96.648	100.77	101.73	109.88	101.54	105.36	112.49
96.916	95.601	101.62	104.54	98.744	106.57	99.83	96.08	90.753	97.774	103.96	96.291	98.117	101.4	100.35	99.849	90.584	100.49	99.246	98.286	98.723	98.745	103.51	98.588	90.253	101.25	93.829	103.02	101.91	105.26	99.934	98.547	96.411	98.064	99.958	101.33	96.256	102.24	103.51	98.372	101.27	93.565	103.32	93.617	92.113	92.95	103.24	96.521	92.882	96.06
112.47	113.04	110.35	108.28	110.22	99.582	106.85	106.72	107.51	109.34	99.326	109.95	111.12	102.3	112.83	101.25	104.94	104.6	112.28	108.09	104.75	104.97	98.467	112.63	106.08	113.92	98.783	97.8	103	112.87	115.23	103.96	117.72	110.22	104.44	109.22	108.28	104.77	111.12	103.17	115.24	104.74	107	105.35	106.52	103.61	100.56	111.51	105.14	102.67
106.59	103.44	104.01	99.629	103.53	107.66	110.8	105.84	102.95	102.18	102.3	108.89	100.68	108.31	103.66	107.8	104.82	98.183	117.47	101.49	107.9	106.09	109.13	104.48	113.52	108.56	105.57	108.14	103.44	100.66	114.43	105.4	106.69	102.29	111.27	96.451	100.4	101.95	107.11	107.33	99.719	106.91	108.5	111.75	100.81	109.27	110.9	107	104.14	96.68
104.98	102.95	112.37	103.73	106.51	111.02	108.37	101	113.45	106.6	97.93	113.37	110.88	103.68	116.72	111.49	109.15	109.48	104.92	104.04	104.88	101.3	108.72	110.26	108.58	102.05	108.83	101.65	110.65	93.344	104.77	106.63	109.8	97.798	97.234	106.41	113.73	104.52	100.54	109.08	96.442	103.97	107.53	109.18	98.633	105.89	106.03	100.44	104.78	103.02
104.47	114.84	101.18	103.58	103.73	108.32	102.84	112.1	106.09	112.92	103.29	111.17	98.802	105.89	106.1	104.07	98.545	105.83	110.7	95.665	103.3	108.06	110.71	106.93	104.02	98.082	109.12	102.74	106.75	97.944	98.726	111.41	107.07	96.726	104.1	116.48	97.141	99.456	109.04	101.51	102.82	104.9	101.41	102.18	108.45	110.53	100.64	108.17	99.535	105.9
112.31	106.3	103.11	104.3	102.51	104.92	108.55	103.44	113.11	103.13	104.59	102.78	104.53	106.58	104.17	106.59	109.55	103.09	109.63	110.37	105.3	107.68	109.79	98.737	110.52	108.54	110.65	110.2	107.7	102.31	102.33	102.15	107.31	108.18	101.44	114.75	103.49	106.1	108.11	104.3	109.96	113.38	103.9	99.734	100.37	109.51	103.16	107.77	106.15	115.24
102.53	107.58	99.219	102.58	104.74	109.11	104.2	106.45	103.4	108.12	109.9	98.148	109.93	106.05	103.05	99.74	106.54	105.04	102.66	93.9	106	106.41	101.09	110.82	102.76	116.25	106.91	99.929	111.26	107.56	100.73	104.43	110.66	103.76	103.26	106.62	105.84	107.51	109.58	103.22	104.35	98.395	99.134	113.95	111.26	108.29	110.67	104.28	106.52	115.82
97.836	112.31	105.27	114.62	115.5	105.22	112.4	116.85	104.18	103.66	109.52	101.52	106.21	114.55	109.12	108.96	108.89	114.08	98.855	105.99	100.78	109.41	99.489	106.15	107.5	108.87	107.99	108.56	110.52	110.93	108.41	115	106.06	111.35	112.05	97.511	107.15	110.94	97.274	107.82	112.6	104.57	111.72	106.98	109.41	114.59	113.34	100.75	107.1	103.81
104.71	99.424	110.28	112.38	111.09	112.75	99.544	111.29	109.33	114.39	118.08	105.53	106.77	112.86	109.16	104.34	101.31	110.13	106.63	106.54	111.59	117.2	107.94	99.344	108.26	108.55	106.97	101.07	102.42	105.05	104.07	103.35	104.49	108.6	107.91	111.09	104.13	110.84	109.13	112.92	110.64	99.177	105.79	114.24	103.65	107.52	106.54	114.3	106.88	105.99
100.59	96.455	100.63	104.22	109.35	96.698	100.24	100.28	109	103.56	106.73	107.12	108.14	102.23	109.34	105.98	91.237	108.51	97.992	104.34	98.434	93.846	93.591	105.91	97.264	94.895	97.846	100.58	102.42	101.36	103.58	105.46	104.02	96.498	100.86	98.984	107.46	104.84	98.729	102.14	103.9	98.972	101.76	97.769	89.574	113.07	95.988	99.604	103.53	103.62
108.21	108.68	110.55	104.22	109.65	108.09	107.02	102.94	110.08	109.97	102.02	107.59	111.41	100.06	104.4	108.62	105.07	107.38	108.96	110.47	109.77	109.22	103.65	104.28	106.63	111.65	100.22	97.198	114.91	108.86	101.93	110.65	110.27	114.52	114.57	111.44	105.76	114.77	101.21	106.63	115.78	104.96	112.45	106.66	117.11	113.93	110.98	114.12	110.65	107.16
99.454	103.88	98.536	97.459	113.45	100.02	102.44	94.079	102.22	99.839	95.046	103.03	100.17	97.923	97.943	100.04	101.4	99.868	97.207	101.72	93.766	101.34	97.118	99.035	106.08	98.679	103.83	92.27	104.28	104.42	107.36	100.79	106.99	105.06	99.586	115.84	96.92	101	101.62	94.587	96.969	91.701	100.66	94.438	97.247	99.659	105.26	100.77	98.048	99.051
105.76	112.11	108.47	109.37	104.5	107.1	114.09	108.01	107.27	107.07	102.63	110.62	113.96	115.31	100.38	111.4	107.89	109.68	112.98	111.18	112.71	105.18	105.98	111.95	114.41	114.87	115.03	113.53	108.89	110.37	110.88	102.45	106.78	107.53	104.91	108.54	118.85	106.57	107.73	110.26	106.18	99.492	104.36	109.39	108.29	113.27	114.98	106.87	108.21	105.18
104.22	104.13	108.51	108.5	103.11	101.25	110.7	108.67	110.45	109.05	107.39	106.76	112.1	107.05	114.97	102.44	108.9	109.59	111.35	109.76	108.97	110.72	107.97	115.41	115.34	111.25	108.52	108.71	107.97	114.3	114.81	107.6	111.98	117.22	99.99	104.86	111.17	110.12	113.45	107.84	100.07	108.81	97.531	107.73	108.92	102.55	104.71	99.436	107.62	104.12
106.98	106.51	109.16	107.26	113.55	107.15	99.002	105.85	107.07	107.86	105.76	106.42	114.77	104.36	105.86	105.5	108.99	113.88	107.76	109.32	104.86	101.74	103.66	96.253	101	102.59	100.05	102.19	108.13	117.68	107.45	97.202	111.64	107.9	96.6	108.52	105.75	117.13	106.58	103.88	104.93	109.96	120.2	115.39	108.63	101.4	104.3	92.862	105.96	107.9
107.7	104.43	92.626	96.032	103.07	101.12	97.909	105.12	95.102	105.6	99.097	98.253	101.44	97.809	101.81	99.41	94.322	104.55	99.544	98.266	105.12	109.02	93.137	108.08	100.57	97.124	99.78	104.85	105.15	97.063	100.44	100.45	93.149	104.41	94.217	105.45	106.08	93.436	101.41	98.552	102.96	98.728	105.05	103.91	93.083	106.88	100.75	107.54	99.071	105.39
92.339	90.504	98.158	96.17	93.052	100.99	108.53	106.95	100.85	102.09	92.031	101.28	96.907	89.244	104.48	102.09	109	114.42	101.02	101.21	104.21	97.36	104.73	102.87	100.75	93.269	98.185	102.8	105.71	98.247	102.38	104.85	103.3	98.716	101.62	94.61	102.48	98.271	99.633	102.29	98.857	97.761	95.294	100.13	95.248	100.3	100.53	99.924	106.14	97.656
98.153	97.719	103.13	96.027	109.38	93.28	107.43	87.578	97.96	101.26	98.453	94.64	94.412	92.273	87.785	98.748	99.898	97.661	104.62	93.056	92.605	96.354	97.524	94.304	92.381	101.16	103.13	110.25	95.772	96.61	99.539	93.76	91.776	100.93	103.92	101.87	106.85	96.112	98.287	95.246	100.79	95.681	98.395	98.242	93.277	95.807	100.15	98.006	95.249	94.065
109.72	109.98	100.82	109.85	113.4	102.11	103.22	107.98	112.6	109.21	103.95	107.51	114.26	105.46	109.85	105.61	107.89	104.09	111.03	122.17	105.56	107.84	109.47	97.893	102.14	115.68	98.95	110	115.5	100.09	109	107.26	106.31	113.05	108.02	109.38	111.65	113.53	114.42	105.97	111.76	108.32	109.24	116.16	116.54	107.79	117.81	98.867	103.16	106.58
111.62	110.81	106.26	106.85	104.95	110.5	100.82	102.64	102.74	103.62	106.41	106.39	101.12	109.67	103.86	96.763	92.418	101.46	102.47	107.13	103.43	105.39	104.92	100.57	104.77	104.99	106.12	107.18	107.51	108.9	113.06	103.28	106.48	108.69	108.64	108.63	109.3	104.71	95.354	105.88	96.806	103.19	107.61	105.3	111.1	104.47	111.26	96.176	101.31	106.39
109.48	109.77	105.83	97.549	101.65	99.483	105.45	111.96	103.24	109.41	101.81	95.858	94.12	91.894	103.25	97.566	102.97	103.77	96.837	91.115	98.414	99.506	101.57	103.86	102.35	92.906	98.295	103.67	98.528	102.9	98.122	94.855	94.726	95.635	102.91	101.82	101.24	97.621	101.26	104.84	102.22	103.55	96.685	91.806	104	99.521	97.421	98.639	97.962	101.78
101.58	117.32	104.77	103.69	108	102.8	108.08	102.05	107.12	104.53	100.78	109.22	105.14	114.39	106.23	108.63	107.53	107.95	105.33	114.56	114.09	99.807	104.04	102.51	99.717	112.63	106.27	104.97	105.19	96.209	102.5	105.57	109.82	100.33	105.29	110.46	109.39	100.07	111.52	104.78	109.12	106.83	113.01	113.17	100.04	96.173	113.41	105.03	109.18	110.67
109.96	112.56	114.11	122.9	100.18	98.858	109.42	110.23	112.44	102.35	117.05	101.18	105.83	100.06	105.52	112.29	104.42	105.83	105.12	108.68	107.21	113.48	102.95	106.87	110.25	113.74	110.73	106.46	105.77	108.08	112.54	109.16	109.16	97.589	112.75	104.7	102.49	110.87	105.32	105.9	111.62	106.83	109.17	109.94	97.452	110.92	111.16	111.02	103.41	108.53
108.31	97.165	108.6	101.98	110.62	109.85	107.29	103.47	112	99.513	108.67	117.95	102.49	106.96	103.25	102.7	106.62	110.45	109.84	108.4	109.3	102.3	100.96	105.95	111.59	106.23	102.11	99.442	105.33	116.24	110.36	110.73	106.96	120.42	105.1	106.75	112.07	106.71	105.22	113.78	103.97	108.2	112.22	111.29	104.83	107.05	110.63	118.01	107.86	109.23
98.653	94.127	99.685	99.918	95.689	102.87	108.64	98.667	90.697	105.43	90.405	99.316	100.39	99.387	93.116	90.951	102.73	102.25	93.992	100.43	97.952	94.738	93.622	94.439	93.429	96.745	105.25	99.311	97.21	100.84	92.741	100.13	100.68	98.327	97.645	99.215	94.838	103.85	90.182	97.167	92.477	100.83	110.1	90.223	101.27	101.72	96.144	102.14	100.6	103.84
99.741	109.38	104.59	98.451	106.51	105.93	103.94	110.27	99.961	108.38	103.12	112.75	110.12	114.2	101.62	105.63	107.61	111.95	99.029	104.85	108.33	107.68	96.386	114.14	112.86	114.75	104.05	98.173	113.39	110.19	110.05	103.77	99.581	103.63	108.86	106.5	102.13	109.35	109.99	104.59	106.81	99.425	104.03	109.4	98.784	106.69	100.17	102.09	117.33	108.15
105.54	98.165	104	98.26	109.75	104.58	110.3	107.11	101.6	114.11	103.89	103.84	110.05	110.85	106.08	102.21	108.34	109.49	102.69	106.08	112.23	108.6	114.74	107.75	102.37	116.18	98.856	104.62	102.32	102.48	111	110.11	101.57	103.58	107.25	103.62	112.32	111.49	105.61	107.11	108.7	110.33	103.62	108.72	102.91	103.42	104.14	108.82	110.5	114.18
103.02	98.552	101.66	104.07	105.28	101.48	111.42	101.57	106.92	110.33	105.36	108.42	109.32	103.44	110.99	113.13	111.47	107.72	101.95	104.96	115.8	108.86	109.17	110.44	101.68	104.98	106.16	99.384	106.79	97.504	105.21	108.33	102.1	104.23	105.85	107.21	100.51	108.69	102.33	103	114.24	97.057	98.313	117.94	112.7	105.67	103.03	108.54	96.343	97.479
110.88	105.32	111.68	102.9	111.09	112.3	109.92	113.14	112.47	110.27	106.95	111.41	111.67	120.78	110.98	105.53	114.89	107.22	106.69	105.56	111.18	111.7	101.46	106.48	108.24	119.1	106.15	109.62	113.89	110.19	112.11	106.54	113.38	108.34	110.52	115.51	116.63	112.5	119.23	107.05	106.49	108.12	108.61	112.85	105.87	113.36	103.67	109.99	121.75	107.91
105.01	108.17	105.15	104.05	107.5	114.33	108.06	111.24	109.63	107.19	106.69	110.61	111.67	111.68	109.78	114.38	105.81	110.47	112.64	121.18	114.4	117.51	113.38	122.69	114.58	116.36	108.24	110.92	122.54	116.11	107.07	106.01	109.48	112.96	118.72	114.97	100.97	115.76	112.04	117.25	109.6	112.82	109.41	114.17	112.12	113.62	113.09	110.52	108.2	124.05
111.1	111.48	111.92	102.58	106.06	111.96	113.56	111.57	115.64	110.8	105.4	111.69	119.1	110.98	111.42	107.2	115.55	103.54	114.31	107.82	112.3	104.66	113.36	113.77	106.21	104.08	107.03	106.6	116.12	112.58	115.13	119.93	99.566	111.45	106.28	117.66	102.32	119.31	110.59	111.63	115.64	107.62	102.71	100.49	114.5	112.28	110.17	103.96	108.77	111.15
106.64	103.06	110.11	103.49	109.88	103.34	107.85	111.62	109.63	103.06	106.55	107.9	109.99	114.86	106.22	112.39	101.62	113.05	108.31	107.51	110.33	107.52	111.62	108.27	102.43	104.06	100.96	103.67	106.35	106.91	104.56	105.04	102.12	106.42	104.79	106.29	103.07	110.58	114.96	116.36	113.09	111	111.71	116.19	106.27	109.31	100.12	113.72	106.04	118.07
99.624	101.3	95.367	98.918	97.758	94.717	107.84	100.29	106.47	97.907	101	108.56	101.01	93.567	97.352	102.2	111.43	92.329	95.15	101.94	98.129	104.37	95.617	96.178	91.523	93.227	96.163	100.62	95.531	95.798	101.25	101.35	96.949	92.48	96.55	105.1	106.86	102.55	92.292	98.202	87.554	98.028	97.591	100.87	96.848	103.99	100.64	97.274	96.489	103.74
105.09	96.723	100.18	94.187	104.69	105.22	98.75	99.194	108.81	101.69	91.654	103.97	98.3	106.57	95.561	103.03	96.314	96.374	108.82	94.14	91.21	91.494	101.21	100.73	99.12	96.151	97.793	95.189	103.07	106.22	94.702	106.76	93.194	114.28	108.93	102.27	99.393	99.851	99.146	96.02	101.33	105.24	107.36	99.346	100.89	106.46	101.44	109.58	105.79	95.737
102.61	100.26	106.8	96.96	104.02	98.475	97.521	103.7	105.42	96.551	116.13	122.67	101.86	102.28	100.13	109.77	106.79	112.36	112.71	101.84	99.388	105.73	103.48	104.39	98.719	110.32	103.55	109.41	112.08	107.43	104.54	104.94	104.8	102.56	111.73	99.126	113.37	107.34	107.22	101.66	103.8	95.358	113.1	101.86	111.31	105.9	107.91	105.41	98.813	96.972
106.3	108.1	111.48	114.79	109.35	105.85	116.64	108.19	117.41	109.74	105.5	111.09	103.56	110.26	102.09	97.594	112.52	110.03	114.93	107.64	107.21	112.7	112.19	102.05	111.44	109.09	93.675	112.96	100.75	115.89	105.65	108.98	102.81	106.97	113.47	109.44	110.31	98.602	105.97	120.48	112.85	102.59	101.04	112.38	113.47	110.87	111.14	103.1	100.94	109.22
93.326	100.38	95.895	86.76	94.549	101.74	97.214	100.07	96.957	103.69	99.498	93.547	98.247	97.66	105.44	104.68	97.461	94.876	97.304	91.118	95.74	100.23	97.972	91.948	94.677	95.743	98.073	103.34	103.42	100.84	105.72	97.809	107.58	94.171	98.156	101.75	103.55	95.537	95.99	106.31	100.23	100.46	106.54	94.979	96.328	105.74	102.19	98.141	103.48	95.352
84.026	98.146	103.83	95.34	97.487	92.781	102.5	97.315	100.26	106.78	98.728	106.49	91.357	103.1	101.37	96.115	106.77	103.25	99.052	94.772	104.46	103.6	103.83	104.05	102.71	105.38	93.632	98.802	102.32	96.916	85.736	93.51	102.32	101.06	96.54	95.264	105.18	93.902	98.382	90.576	99.592	98.476	98.476	109.36	90.046	96.283	96.752	104.3	99.782	103.76
101.05	103.33	98.996	104.03	104.58	103.59	103.55	113.72	99.784	100.68	108.51	103.03	102.95	104.81	106	101.39	107.29	106.81	104.05	104.72	106.77	113.04	112.7	115.91	102.97	111.75	105.04	111.56	107.73	111.43	105.99	117.99	102.12	103.45	105.69	105.66	106.85	102.64	104.92	95.788	99.785	96.279	108.71	92.818	104.15	113.22	97.317	106.8	102.64	103.86
110.1	106.53	101.61	98.859	111.19	94.462	110.91	103.69	103.67	96.261	106.13	108.05	98.918	95.061	100.23	102.42	111.24	105.3	100.75	96.052	110.85	100.67	109.69	104.18	105.54	102.37	104.6	107.68	96.577	109.37	104.16	104.38	110.03	114.78	109.92	103.11	98.904	103.78	111.68	106.45	99.99	102.96	108.5	104.14	102.42	105.04	105.65	95.639	92.202	106.79
95.949	100.05	101.6	100.72	101.75	111.22	108.65	103.45	96.498	93.274	97.112	102.89	99.943	100.27	97.917	95.488	106.44	107.32	98.465	102.13	103.73	98.992	93.516	100.89	89.773	103.95	106.23	100.74	96.403	101.75	93.47	93.578	98.138	100.87	97.245	89.978	100.96	96.505	92.12	92.863	98.427	100.04	104.12	94.064	109.1	102.36	93.62	103.3	98.355	94.829
92.296	113.26	105.31	107.94	109.26	101.31	105.6	112.75	112.68	100.86	109.92	107.66	107	96.985	105.76	112.25	102.84	113.27	105.38	99.758	105.12	108.43	105.98	100.88	96.043	105.15	106.38	110.26	103.83	106.04	117.74	104.63	95.032	109.39	104.64	106.11	111.46	98.966	98.883	111.03	105.51	108.05	104.73	108.92	112.16	99.028	106.43	104.14	105.51	107.83
114.24	106.04	109.26	98.042	112.55	108.3	102.19	98.885	109.6	101.65	110.1	102.68	105.85	113.1	103.74	103.5	104.07	99.567	103.78	111	108.35	101.87	104.58	104.21	108.18	118.69	107.85	103.73	106.29	105.39	110	99.097	97.47	100.95	106.52	96.655	119	113.28	104.52	104.58	112.49	103.29	112.57	106.66	113.41	102.69	100.99	100.85	107.62	99.481
108.61	109.93	110.87	107.77	111.3	104.24	104.67	100.68	110.03	103.89	104.79	105.4	107.59	102.61	112.16	104.09	107.53	108	103.31	111.14	100.03	111.14	101.62	114.86	108.77	112.41	99.342	112.26	104.09	107.15	99.836	101.32	93.709	112.96	104.97	97.366	110.19	106.5	106.16	108.5	103.39	109.73	107.81	109.24	100.64	107.86	98.815	111.64	110.21	113.2
113.39	109.02	112.88	113.21	107.97	110.61	104.21	97.995	104.57	109.56	102.31	108.9	109.53	108.61	105.53	111.15	108.12	110.01	100.07	104.37	111.07	105.27	104.63	115.79	96.623	105.42	102.97	113.48	105.97	102.99	111.64	110.24	113.89	109.5	107.76	110.99	117.15	109.85	104.73	101.22	119.48	118.75	109.9	110.17	113.5	108.56	110.84	115.29	111.79	105.61
109.45	100.6	111.88	106.66	105.9	105.96	108.63	99.13	97.751	105.69	106.84	95.459	104.46	109.12	112	103.73	101.29	103.22	97.367	104.66	106.29	102.97	107.17	105.58	107.01	117.61	93.939	95.145	106.12	105.18	110.36	104.57	106.87	103.97	111.87	104.32	107.62	107.39	104.76	104.2	105.11	106.29	104.74	104.56	110.45	100.7	102.91	98.404	109.95	104.26
103.5	102.41	104.56	109.5	96.286	106.74	113.59	113.13	100.68	104.37	105.34	110.57	107.54	116.21	105.28	102.73	111.58	107.89	110.91	113.23	116.7	109.55	98.999	107.09	103.71	111.19	102.65	110.21	113.65	105.1	107.8	112.46	113.38	114.46	114.6	109.97	107.42	105.92	107.72	102.32	110.07	109.6	114.15	112.13	111.39	107.12	106.34	112.28	108.44	105.53
97.578	94.736	90.663	100.03	101.46	106.24	101.69	88.429	103.37	105.56	95.237	96.472	101.44	98.366	96.798	97.268	110.08	95.443	104.79	89.136	96.908	109.82	109.16	104.88	89.007	103.91	91.593	98.349	98.617	104.79	98.391	93.386	104.46	98.94	103.21	87.18	91.978	104.82	93.176	101.42	89.796	105.03	94.98	95.949	94.617	100.65	91.529	101.5	96.363	95.676
94.699	103.94	111.68	107.68	100.67	109.6	109.93	105.9	111.16	99.899	100.1	111.53	101.55	109.23	98.84	101.78	112.66	112.48	105.5	106.54	104.13	104.21	107.06	111.84	98.134	107.6	98.883	108.6	106.66	97.462	101.63	104.34	104.09	107.73	113.48	112.6	112.2	108.74	101.6	111.93	109.36	107.53	98.403	107.09	107.05	111.48	116.94	95.615	111.18	108.66
108.74	113.15	108.59	103.13	104.81	102.66	99.57	114.63	100.71	104.7	107.48	102.27	104.97	118.45	104.37	102.56	109.55	96.117	104.56	114.18	115.3	108.41	109.3	112.26	113.83	94.85	111.92	100.52	108.15	98.533	110.74	102.67	110.91	110.41	103.37	106.04	104.82	102.79	109.9	111.03	107.8	107.18	115.86	111.06	112.32	119.63	99.905	106.36	102.8	108.67
93.585	93.549	102.7	99.054	101.86	98.047	98.177	99.031	98.557	97.859	98.476	100.89	99.381	104.56	83.027	96.972	100.69	95.318	104.11	104.58	99.001	96.728	98.772	103.5	105.02	92.612	91.717	90.899	91.167	105.67	90.12	95.791	103.85	91.081	92.629	96.532	101.5	95.635	89.439	95.311	95.984	97.276	103.77	100.43	94.59	96.554	98.926	98.552	93.657	94.526
96.227	100.87	115.4	104.26	94.361	106.47	104.93	111.42	102.15	104.54	102.67	101.59	110.95	107.4	101.31	100.35	108.7	107.29	108.7	103.32	93.339	113.29	109.68	102.52	101.46	106.07	99.472	103.51	99.214	111.8	113.34	107.15	106.68	97.75	107.9	112.81	106.07	105.55	102.83	105.12	112.46	96.798	110.81	107.55	105.08	97.613	104.4	102.9	107.31	106.11
95.923	105.05	105.57	103.69	105.56	110.4	107.65	101.87	108.53	104.91	100.88	120.46	108.12	110.15	107.99	104.51	104.58	105.1	102.04	109.56	106.87	107.2	109.45	99.234	107.98	103.15	101.37	109.2	113.96	104.14	105.81	98.921	109.11	95.486	108.61	108.27	100.33	99.526	108.34	96.867	105.34	108.59	104.22	106.12	110.74	103.84	100.16	104.94	103	101.34
99.278	101.13	95.087	98.824	100.27	102.29	105.9	104.26	94.957	98.068	99.421	98.525	87.977	97.584	95.808	100.32	95.41	107.08	99.428	98.017	99.17	99.206	94.003	98.863	100.72	96.877	93.725	107.15	101.17	96.326	103.12	99.007	101.6	97.962	97.735	98.543	101.9	98.823	103.78	97.415	85.631	104.14	94.113	93.01	103.94	95.151	100.96	94.515	95.336	105.95
104.19	109.37	111.04	108.78	105.64	105.1	110.64	98.436	105.36	106.03	105.61	114.87	114.89	113.39	102.72	109.78	101.97	114.9	106.27	113.77	104.92	113.23	98.818	108.61	98.221	104.03	106.75	109	106.34	96.128	113.47	99.855	123.36	104.61	105.98	107.58	107.22	108.8	113.07	102.69	104.55	108.49	105.89	104.78	107.48	107.76	111.9	114.15	112.7	112.29
114.81	109.88	107.6	112.07	103.65	112.95	107.71	97.824	116.45	102.07	103.54	105.11	105.09	104.1	110.65	102.26	110.06	113.79	107.9	111.53	112.21	109.18	103.89	111.13	103.27	104.62	109.25	107.93	105.38	110.48	103.23	106.29	106.71	112.81	106.61	102.28	112.01	104.77	103.24	103.85	106.45	107.93	101.37	108.33	106.3	106.97	105.84	104.44	115.38	114.64
116.98	106.85	106.6	113.11	104.07	108.65	107.18	99.871	104.67	109.38	106.84	95.883	102.15	108.73	110.66	111.88	100.98	105.4	104.4	109.09	108.01	112.88	102.8	107.99	104.88	107.01	110.54	105.32	104.42	99.057	103.08	108.59	108.83	102.81	107.6	101.5	107.54	106.8	104.95	109.51	112.35	108.67	101.46	101.61	98.441	105.6	100.17	100.99	110.66	109.5
107.71	106.71	108.82	108.8	102.99	98.888	96.09	111.07	103.75	105.32	101.01	114	104.86	106.83	98.42	106.25	107.01	99.274	107.85	107.82	108.8	105.34	105.83	110.45	108.72	109.19	105.79	95.53	96.495	111.18	113.66	99.599	113.48	94.832	103.68	113.24	109.86	96.716	103.18	111.08	104.88	102.86	109.33	104.07	113.7	107.82	105.08	98.584	102.38	104.5
107.34	112.6	102.63	111.85	106.96	108.85	107.53	103.83	100.51	108.26	102.33	108.38	103.97	111.18	107.68	112.82	110.32	103.95	111.57	97.359	110.13	112.44	119.21	108.09	108	111.85	95.926	104.23	100.44	104.64	105.36	109.26	107.28	100.54	113.43	115.15	117.39	108.82	105.43	106.95	110.58	102.8	103.73	107.03	105.5	107.76	107.11	110.52	104.24	115.34
90.541	98.272	104.41	98.952	105.7	111	102.45	106.36	97.113	96.568	104.02	104.19	94.789	111.49	104.66	98.05	99.97	105.39	101.16	97.381	102.2	97.236	90.543	109.84	100.49	95.496	101.71	98.749	101.11	105.24	101.44	92.746	100.92	101.81	99.957	105.88	103.41	102.55	91.994	92.367	92.497	91.463	95.836	105.47	101.15	100.7	99.288	102.51	100.36	96.434
111.31	111.44	101.95	115.76	104.36	109.39	110.26	104.66	110.47	105.34	105.07	109.74	118.09	102.48	105.71	112.52	116.32	111.04	113.85	118.49	105.77	114.31	108.17	103.37	101.81	109.24	111.78	106.55	116.33	108.93	107.96	104.65	112.25	105.07	98.698	114.15	107.12	106.69	111.21	108.09	107.84	106.25	100.53	108.18	104.63	108.16	109.68	103.42	116.04	106.96
112.68	115.29	109.67	101.48	104.74	112.81	108.34	108.82	106.88	105.6	105.73	103.56	100.9	108.05	103.29	112.4	116.97	108.03	117.19	108.6	111.88	113.67	111.31	109.55	113.73	105.89	112.82	106.43	111.11	104.34	102.76	107.53	108.58	105.1	111.05	107.4	112	112.41	110.48	107.18	105.2	112.12	108.51	108.18	111.2	115.67	109.54	111.72	110.15	102.11
111.12	95.704	112.2	105.21	103.51	103.31	109.85	105.35	111.26	107.31	114.2	109.64	106.92	116.87	116.33	105.37	111.09	114.01	107.45	102.22	105.03	109.66	105.1	114.47	115.64	103.42	121.41	99.178	113.94	96.962	107.07	107.27	107.42	101.39	100.54	105.7	112.1	104.33	102.69	96.235	101.1	106.31	113	109.12	113.38	111.22	106.31	102.75	108.02	113.47
97.28	115.03	116.21	100.87	110.39	109.32	109.81	104.4	110.59	105.21	105.52	110.38	102.31	105.55	111.74	108.25	116.57	107.34	104.67	111.89	107.39	113.87	112.1	106.12	106.04	106.19	110.56	109.34	107.8	108.39	109.1	112.92	106.53	106.36	109.55	110.98	109.11	104.18	102.15	114.38	106.2	113.96	105.04	117.8	115.01	108.2	105.24	104.51	103.48	117.33
100.16	105.57	107.13	108.96	106.68	94.005	107.12	110.63	111.49	106.75	106.67	99.271	105.59	97.035	105.84	110.13	97.094	111.32	105.46	101.82	100	108.12	104.96	99.455	110.79	114.01	109.72	107.52	99.009	107.52	107.15	109.23	110.5	100.85	109.7	113.34	103.48	108.66	102.64	108.53	104.65	106.55	104.56	106.58	106.34	106.47	98.284	100.65	119.33	107.92
102.76	88.622	104.37	105.28	100.24	92.004	101.74	109.98	103.44	98.935	93.619	88.529	100.02	96.387	104.33	108.22	107.99	104.42	94.545	107.77	98.982	101	96.015	102.32	100.97	97.638	108.2	98.266	100.41	108.99	102.7	96.118	107.11	93.084	96.838	106.93	102.19	109.15	106.08	99.185	101.13	96.16	100.44	111.68	97.151	92.979	92.442	104.95	95.159	103.89
118.3	112	106.78	112.5	106.36	106.11	113.41	109.63	110.21	111.22	106.18	106.27	107.49	112.71	105.53	102.28	112.89	113.04	107.22	99.249	97.469	111.68	105.74	107.16	109.73	102.06	106.84	102.22	109.88	102.73	112.2	111.97	107.95	110.41	100.72	111.33	113.01	113.46	103.91	108.92	105.37	110.54	107.73	110.57	106.15	112.93	103.94	107.84	105.12	120.1
98.886	87.447	95.495	92.615	87.241	103.06	98.127	97.041	94.583	92.403	107.01	96.819	92.131	99.615	93.84	97.78	99.204	100.4	100.17	101.49	99.967	96.92	102.32	95.196	97.717	100.53	97.875	106.11	88.35	92.835	104.62	102.28	98.909	103.04	97.45	104.03	91.975	98.226	105.4	94.566	101.53	94.759	93.088	99.606	97.816	95.313	96.282	103.24	102.08	99.209
113.85	95.99	104.89	106.46	99.617	109.82	102.91	109.1	110.15	108.64	102.18	103.81	101.92	100.71	103.54	94.421	96.39	95.161	107.27	98.162	105.91	101.9	107.32	105.5	99.329	98.041	103.44	118.51	103.87	100.51	108.97	106.51	99.309	103.56	106.16	100.3	98.829	109.71	103.18	103.79	102.97	102.94	105.13	93.653	105.25	108.15	102.53	106.01	106.53	104.7
94.871	101.33	102.15	95.777	94.437	95.02	107.14	102.91	93.48	99.557	98.426	95.847	98.557	100.69	106.7	95.521	92.142	95.349	109.6	95.253	92.737	98.384	99.983	94.941	93.078	101.92	93.241	99.815	94.165	95.907	94.993	104.36	100.95	105.43	106.07	100.53	112.73	93.442	98.511	100.69	103.17	98.729	95.748	107.11	105	94.978	108.65	101.75	96.884	94.006
108.65	102.4	104.42	108.53	97.552	99.022	94.327	96.621	95.858	96.608	105.15	96.493	98.404	92.919	96.665	91.289	97.886	94.425	100.99	99.822	99.99	105.13	93.409	105.88	99.807	107.58	101.3	96.229	100.55	97.906	104.16	91.848	101.3	97.312	100.1	100.27	98.907	104.68	99.669	96.581	98.873	99.836	97.231	102.64	97.169	104.21	98.735	106.96	90.862	94.822
115.86	113.39	104.32	103.42	105.06	105.66	102.61	108.18	107.39	104.47	106.26	104.87	97.054	101.83	102.09	107.8	113.51	100.04	107.24	96.638	104.45	101.46	110.11	113.55	116.81	104.42	102.1	96.054	98.248	118.34	108.92	109.73	100.02	99.177	106.18	105.6	103.32	101.52	106.03	102.92	107.87	111.58	101.05	105.78	100.73	104.16	107.45	111.83	110.84	97.399
104.34	103.06	105.62	102.12	107.56	97.1	102.66	109.16	109.81	107.22	105.1	101.37	111.37	106	101.08	111.37	113.18	107.07	105.97	114.3	106.78	104.2	103.72	103.94	112.09	110.49	104.29	95.093	109.66	100.01	107.74	108.1	107.8	105.69	113.9	104.05	99.4	110.93	112.85	109.55	106.74	114.26	95.758	102	114.95	107.74	106.25	111.31	109.34	111.13
107.65	93.307	100.96	99.578	105.85	99.008	111.08	99.747	103.83	105.45	109.36	104.19	105.44	105.19	105.64	103	97.546	108.84	105.39	110.69	105.53	103.42	105.82	112.18	100.5	105.43	100.7	99.038	109.28	108.37	105.28	107.88	111.64	99.074	105.37	111.92	109.97	100.44	102.36	100.62	104.36	107.2	105.24	107.38	98.596	99.002	114.01	106.19	113.24	107.34
96.199	112.78	102.92	112.68	108.66	107.47	106.43	111.76	105.12	109.25	102.6	105.26	116	110.96	95.692	104.01	103.38	106.24	104.31	103.67	102.44	106.42	104.85	102.22	106.77	108.1	105.48	99.938	101.99	111.64	106.48	102.58	109.47	114.34	107.64	111.36	104.47	111.58	111.16	109.15	100.95	114.75	100.13	108.41	97.529	101.89	104.13	100.8	96.534	99.158
104.89	100.64	95.696	102.46	105.78	104.13	104.64	92.921	100.78	118.29	110.14	119.84	106.67	106.41	105.66	96.341	94.429	102.14	107.54	107.4	112.24	114.48	113.06	113.12	108.97	110.83	100.03	114.94	111.02	98.792	108.65	102.29	104.52	102.24	107.61	113.27	104.77	108.99	105.26	113.92	96.876	115.52	107.26	98.602	101.47	108.33	104.33	106.03	109.55	104.17
106.12	103.87	102.02	107.7	108.07	108.73	104.34	106.16	102.38	100.75	102.62	99.866	109.88	112.33	99.618	110.52	107.95	97.302	110.02	100.45	97.043	103.09	97.88	107.15	106.96	106.69	114.67	107.09	93.958	107.2	109.8	100.1	116.05	101.78	105.41	97.364	108.72	98.974	98.03	110.81	106.55	107.33	106.97	109.39	107.27	120.99	106.43	94.757	100.89	118.25
103.6	111.5	104.35	104.38	105.01	98.541	99.938	108.93	98.71	108.89	105.71	108.55	99.523	96.04	102.89	97.871	106.49	109.52	102.11	91.599	109.08	111.86	103.47	101.06	114.66	105.09	101.08	104.05	105.33	109.52	111.43	98.189	99.213	99.975	107.66	111.91	102.05	114.61	102.04	103.42	99.889	112.64	113.17	118.28	115.29	110.31	114.73	100.21	105.89	104.37
102.15	101.84	115.52	106.29	111.45	107.26	112.52	92.571	104.01	113.57	113.24	100.59	107.39	105.37	107.76	107.77	110.56	96.671	107.6	111.03	107.49	115.47	106.5	109.22	107.48	115.74	109.36	108.24	119.02	99.115	106.95	102.17	104.72	102.66	114.23	103.24	108.48	109.86	112.37	103.68	104.31	109.8	112.89	103.9	104.16	108.86	94.886	114.58	100.31	113.34
95.858	98.208	103.37	107.17	96.533	97.999	96.65	93.206	107.14	97.683	100.54	95.193	99.53	105.47	102.94	108.99	102.07	94.334	98.272	98.186	103.08	94.597	98.774	100.37	95.445	98.643	102.56	102.35	111.77	97.182	93.412	104.63	102.14	96.207	96.518	102.54	100.63	100.09	96.183	91.728	94.504	104.46	107.63	103.12	90.595	101.86	105.87	100.07	106.27	92.193
103.71	96.378	103.68	107.9	95.947	93.359	99.284	92.027	92.395	104.61	89.566	98.201	98.662	92.125	98.103	103.17	94.738	103.95	99.16	94.228	101.35	98.817	102.88	98.828	97.205	103.75	91.599	96.792	98.149	99.465	94.583	97.238	95.448	106.15	98.852	99.458	92.332	96.598	93.624	104.25	107.53	105.16	95.707	99.066	102.71	104.92	98.252	98.718	101.19	91.72
105.22	101.31	108.63	97.738	111.26	111.72	115.41	106.63	114.63	113.59	114.68	111.9	108.19	111.69	112.03	112.19	112.73	102.49	109.42	122.92	110.67	114.57	105.18	109.42	124.01	109.21	108.14	120.91	105.69	115.26	113.38	112.27	114.02	109.67	112.45	100.16	109.08	113.88	105.06	106.87	113.69	115.1	120.79	97.489	107.49	100.22	99.437	117.62	109.81	111.72
103.51	97.647	98.421	100.79	100.05	104.32	103.56	94.327	96.711	96.538	103.02	107.06	91.957	101.27	91.173	95.037	97.618	94.663	92.779	100.19	99.595	102.73	107.6	102.54	98.231	95.377	104.41	97.395	109.96	102.52	94.39	90.601	89.816	93.71	92.584	105.43	95.028	100.75	98.713	100.03	103.93	91.343	105.87	98.461	94.079	99.165	91.272	100.75	98.08	96.429
114.41	110.02	113.76	103.91	110.28	101.85	111.44	106.53	105.32	119.04	112	108.55	107.54	106.67	104.59	109.62	110.02	110.37	101.93	97.312	110.83	108.88	94.094	111.81	108.38	102.04	117.86	111.42	103.02	103.71	108.24	105.66	104.57	104.77	105.45	110.4	101.09	105.72	99.835	114.82	108.49	103.06	109.41	107.49	110.35	107.87	108.09	118.01	113.16	103.33
108.52	102.28	108.62	107.16	99.598	99.888	105.97	109.81	104.3	109.47	106.28	110.51	106.44	110.83	111.32	110.9	107.85	105.84	108.02	116.85	108.65	116.65	107.71	103	107.6	115.07	102.01	108.21	108.86	118.37	101.91	108.24	110.24	100.52	111.63	112.72	102.16	106.25	101.57	118.25	106.07	116.69	110.96	104.23	118.27	112.54	106.36	105.7	103.07	104.57
118.38	102.84	102.82	104.42	101.17	107.15	103.51	102.33	112.71	108.49	98.236	105.28	108.61	110.38	112.75	106.15	104.1	103.12	104.11	102.28	104.56	101.29	108.39	105.32	100.49	104.65	111.43	104.51	107.58	104.92	103.57	101.03	105.6	110.88	106.03	108.48	108.01	105.58	112.18	111.22	105.38	107.65	103.34	100.64	113.02	106.8	105.69	110.58	104.55	99.764
97.614	92.416	90.164	90.972	98.415	100.61	102.17	99.806	101.3	100.85	103.5	103.21	93.836	93.006	96.281	96.588	93.588	99.22	93.275	92.193	103.65	101.95	97.924	100.15	99.177	107.24	93.22	98.124	102.05	95.489	96.111	103.13	96.034	94.588	100.62	99.038	104.48	95.7	99.58	102.91	103.05	102.02	96.766	103.23	108.02	95.72	88.899	101.49	100.52	104.14
105.73	112.48	104.49	100.6	115.02	115.28	109.43	104.04	102.81	104.67	101.96	105.08	106.17	105.12	102.52	109.39	111	102.61	104.66	103.29	100.43	106.69	112.1	99.777	101.57	107.14	103.51	107.4	108.27	102.08	97.663	116.52	101.5	98.571	96.052	93.344	109.18	111.9	105.02	93.24	104.86	105.07	104.99	109.18	105.89	95.076	109.96	105.01	107.04	106.23
107.56	104.07	106.58	104.44	111.07	96.117	105.22	108.15	100.06	106.72	97.669	110.53	114.17	108.84	95.631	111.06	105.7	107.95	108.43	109.82	104.97	102.82	101.88	103.72	109.45	104.34	102.15	102.6	88.282	111.57	95.335	107.38	91.993	104.08	109.18	105.5	102.16	115.93	108.35	107.66	108.79	107.52	109.71	102.42	110.26	105.02	102.1	102.47	107.39	96.238
102.22	96.193	112.56	106.07	96.141	101.6	102.72	98.202	102.12	108.88	101.06	112.09	110.55	113.94	105.7	115.36	106.22	100.21	101.29	115.37	101.69	106.38	106.99	101.41	103.96	101.16	102.08	105.01	97.069	108.12	105.77	109.69	106.91	104.03	111.85	105.07	105.47	108.04	117.87	104.95	110.12	104.16	109.92	98.343	108.19	105.5	115.72	109.38	101.69	103.61
110.73	103.84	97.478	115.61	114.2	99.294	119.88	115.61	110.71	114.79	106.83	115.03	102.92	106.21	112.57	95.273	110.37	108.37	111.81	113.66	111.28	119.82	102.61	100.24	95.383	101.76	113.35	122.18	109.32	105.33	107.64	110.12	112.7	113.99	109.99	110.02	107.12	104.26	117.39	104.41	122.81	98.693	107.51	105.26	99.132	108.41	105.43	102.54	114.94	101.01
113.07	97.065	111.02	99.958	105.91	109.14	104.3	102.24	109.06	112.75	100.24	102.38	90.009	107.53	108.87	97.176	109.96	99.246	109.2	101.11	97.562	114.52	108.51	97.742	108.47	103.43	108.32	113.99	112.04	102.49	111.18	102.28	108.29	109.09	112.3	99.099	112.19	104.79	104.43	105.94	111.06	103.22	120.23	100.97	110.37	111.83	105.86	109.5	106.21	104.79
98.505	106.78	97.856	111.14	108.02	114.09	103.81	99.097	115.42	102.89	115.48	108.21	99.822	105.07	100.96	116.53	102.77	119.32	107.13	112.59	112.17	102.13	111.11	106.23	106.86	98.469	110.33	97.329	110.65	105.76	95.322	98.36	112.08	104.98	104.94	108.57	104.34	108.45	102.6	102.56	99.012	103.04	105.59	111.35	96.939	101.91	112.75	100.82	109.5	110.01
88.476	94.779	103.04	101.21	107.34	98.281	98.713	101.95	105.25	105	108.74	103.3	92.698	95.824	102.89	94.271	95.967	95.967	95.47	102.07	92.289	91.7	98.342	95.596	97.956	105	104.79	96.634	104.35	97.101	98.235	97.886	101.11	100.92	100.48	94.239	95.325	98.537	102.55	91.92	104.37	104.63	104.77	96.555	91.119	102.14	94.336	99.732	99.801	102.09
100.26	98.128	103.03	95.584	105.73	99.517	109.44	103.28	97.219	98.015	100.69	103.7	105.89	101.41	105.05	105.48	107.11	112.19	100.07	106	99.9	116.8	99.418	98.336	111.58	105.57	97.86	97.363	110.01	104.47	103.25	106.55	96.278	101.03	96.717	99.708	103.39	105.57	99.236	103.96	98.03	95.89	103.23	106.82	95.094	109.42	110.22	97.098	97.316	107
103.6	110.73	107.01	84.651	98.7	102.15	99.587	105.98	99.513	110.3	100.59	101.61	103.03	99.118	98.224	104.23	90.953	103.35	93.318	103.31	101.6	113.37	94.034	99.735	104.83	107.91	97.377	99.597	96.731	106.05	98.749	99.782	104.34	94.196	98.757	99.609	106.58	104.61	94.697	106.52	95.539	98.892	103.31	104.28	110.25	104.54	112.08	107.56	101.39	106.36
111.09	112.08	107.71	117.46	109.18	114.86	115.85	106.37	108.94	110.87	112.17	110.93	108.02	107.93	109.15	105.46	117.31	113.46	99.501	109.84	109.72	116.12	109.96	111.13	107.7	107.82	111.4	115.87	111.91	109.92	108.66	118.21	107.55	108.87	109.73	108.1	106.58	106.61	111.63	106.32	105.68	108.74	114.1	109.55	108.23	108.57	94.842	109.06	106.94	105.38
100.88	100.28	114.16	106.95	103.02	113.39	102.77	103.58	113.23	107.58	114.76	104.84	97.966	110.51	107.25	102.8	106.11	89.424	106.35	102.46	105.88	112.57	97.818	108.22	106.19	103.55	109.32	109.7	100.94	102.54	108.41	103.81	101.93	106.11	98.978	102.21	99.653	109.2	104.97	106.01	101.56	104.38	113.13	110.17	108	103.3	123.79	96.005	98.986	106.54
104.35	103.66	113.18	101.92	105.58	99.345	101.72	103.68	104.33	104.42	105.68	106.9	104.49	106.13	102.79	107.12	108.82	113.49	113.9	110.8	107.1	95.399	104.14	111.53	110.66	103.48	100.23	104.26	100.56	110.64	106.42	96.982	101.47	103.37	102.99	97.526	107.23	105.73	108.57	106.69	106.92	109.93	107.18	98.498	105.88	108.57	103.88	109.17	97.432	111.68
109.16	115.47	107.55	116.25	108.49	100.85	109.75	113.45	103.7	109.79	103.7	105.31	105.97	106.31	102.04	107.14	107.22	105.39	108.65	110.95	114.21	108.62	104.06	102.81	112.17	109.14	111.1	104.55	105.55	114.33	108.25	107.4	107.79	102	106	103.36	116.33	109.45	108.42	118.13	105.18	105.83	109.38	110.49	106.64	113.06	107.21	96.558	100.8	111.29
95.21	94.814	102.36	99.185	98.182	92.706	106.34	93.892	97.407	108.79	100.43	103.5	98.096	93.397	93.458	96.188	98.523	97.583	96.46	93.141	91.557	95.032	92.497	101	101.24	98.026	89.453	106.11	104.86	105.48	101.79	92.761	99.036	92.342	101.06	91.512	101.23	107.45	98.06	106.68	95.132	105.26	96.704	104.25	102.39	93.582	94.043	96.83	101.81	108.24
108.62	109.45	101.23	111.63	97.47	103.41	115.88	107.05	107.34	119.25	102.7	111.54	106.29	115.42	114.23	107.81	109.48	103.06	115.5	104.41	108.18	103.56	107.56	105.8	108.97	109.21	114.35	111.16	107.08	116.44	108.95	114.17	105.57	113.32	102.01	107.2	106.58	100.46	120.12	107.99	109.58	109.98	106.08	112.76	109.24	107.79	108.69	111.75	110.33	103.82
110.75	102.72	108.42	109.71	116.38	105.63	103.86	111.37	100.61	105.09	103.36	106.62	104.68	118.04	107.33	108.74	104.8	111.91	109.21	105.56	110.03	96.379	108.43	108.63	112.34	95.872	109.3	107.81	106.38	108.17	110.78	110.93	106.54	104.24	107	107.1	111.7	106.36	111.11	110.4	110.18	110.24	109.83	108.02	109.7	107.77	109.14	106.54	115.2	105.39
116.83	100.4	106.34	102.91	111.75	106.36	107.85	112.68	113.83	111.7	111.02	107.81	112.28	99.873	115.2	110.27	106.92	114.74	105.63	115.81	108.26	109.09	105.47	107.12	113.16	113.86	104.56	107.31	108.05	108.88	112.34	104.58	107.7	105.31	108.6	111.21	105.68	111.74	111.7	102.97	104.79	114.47	112.3	105.18	110.33	101.2	108.93	108.88	104	105.5
101.61	116.23	104.74	103.88	103.6	105.88	103.7	116.02	103.37	112.37	97.01	111.7	110.85	105.83	108.15	110.66	101.78	105.19	111.24	109.44	103.2	103.5	106.67	115.65	108.31	106.63	107.23	113.19	112.96	111.02	112.75	118.34	112.44	109.42	105.09	110.81	105.82	111.33	104.92	102.58	102.66	108.03	121.03	112.23	111.17	112.7	108.57	105.82	106.44	99.888
103.43	109.24	116.44	114.35	108.9	106.44	114.17	102.94	103.47	101.01	107.67	115.7	109.25	110.71	101.65	100.66	101.67	105.7	100.33	102.69	110.62	100.66	104.63	111.09	103.81	101.34	97.04	101.26	106.1	104.49	105.43	101.62	114.99	98.703	108.77	108.7	105.45	101.24	95.864	109.1	97.753	101.61	108.09	111.51	103.2	101.5	107.9	106.59	103.67	105.66
102.48	108.19	111.57	111.95	111.06	106.81	111.22	119.74	111.17	108.99	104.09	108.83	112.66	110.9	114.5	106.06	108.42	111.42	107.11	114.86	115.74	111.08	117.24	116.05	112.3	112.98	115.56	107.93	108.24	110.1	103.26	108.96	114.85	111.25	109.35	108.59	104.66	113.44	108.1	103.96	104.86	109.75	114.48	119.54	111.28	102.05	112.69	107.2	111.23	114.69
111.15	99.876	99.352	97.513	104.07	101.35	95.257	92.71	94.624	105.04	93.827	89.141	101.97	99.903	104.27	96.173	100.88	98.014	97.858	102.47	102.33	94.922	101.45	92.711	100.54	103.13	95.295	103.44	103.85	89.397	97.231	101.03	103.45	93.239	93.315	99.559	98.37	100.22	107.93	98.93	113.71	106.13	109.56	99.29	95.961	97.847	96.178	104.43	102.79	87.917
104.03	112.53	105.55	104.25	101.87	108.86	99.924	99.124	103.6	110.47	104.51	104.96	107.84	113.58	106.97	111.99	109.78	107.81	107.32	107.37	109.68	105.39	108	115.33	118.6	112.52	104.22	104.71	114.06	110.15	107.62	118.26	119.61	107.14	103.72	106.83	103.13	114.39	112.34	103.72	105.33	104.84	114.33	113.37	110.3	108.21	106.01	116.8	109.07	109.27
103.02	107.22	106.51	103.22	108.79	104.53	102.23	100.57	108.01	103.54	105.36	100.87	103.99	111.09	95.991	108.09	98.966	108.82	103.17	113.27	103.17	101.66	110.08	116.52	111.36	106.93	100.48	104.77	107.25	107.4	116.17	113.54	104.69	110.91	104.4	105.58	101.06	96.789	108.18	108.6	104.92	110.99	105.89	109.46	110.17	101.94	99.744	107.24	97.246	104.94
114.77	106.34	110.95	105.96	102.48	116.62	114.36	103.76	105.9	117.6	102.74	112.37	115.84	107.73	112.84	105.48	110.61	112.73	102.34	108.15	111.12	109.73	103.62	114.32	110.59	108.18	105.09	109.8	112.82	118.73	100.75	109.56	112.71	102.33	109.21	119.63	97.201	109.57	108.72	116.55	104.57	115.06	109.27	111.92	108.71	108.2	99.911	114.08	105.55	113.69
103.97	100.36	98.631	106.87	93.517	98.803	95.316	94.295	92.366	98.793	104.13	90.623	95.873	90.72	95.916	105.21	101.68	101.62	97.701	99.562	90.017	98.069	100.09	99.538	105.23	101.36	93.188	110.14	103.5	103.65	95.249	105.02	97.298	94.634	109.85	96.845	89.701	98.51	103.42	95.297	92.405	100.61	90.102	97.482	95.703	94.258	100.88	93.181	99.418	101.56
94.599	90.7	96.629	92.082	92.827	101.71	96.315	100.66	94.527	86.075	98.126	98.942	99.335	100.35	100.46	97.502	101.91	94.516	92.104	96.629	94.083	100.43	99.473	100.35	92.375	95.888	98.175	99.986	90.852	99.019	115.22	96.441	98.672	92.356	102.61	95.982	96.286	105.81	106.68	96.214	103.59	93.22	98.162	95.59	101.22	106.16	87.214	96.749	97.998	101.1
108.85	105.94	99.182	109.29	103.32	98.171	101.86	107.42	101.32	112.97	104.27	112.46	106.57	113.89	97.266	106.99	113.62	102.91	98.453	100.67	110.1	107.61	110.15	112.49	106.19	110.68	94.082	119.05	106.76	110.7	107.55	100.89	103.47	94.539	104.27	102.79	102.55	100.2	107.2	99.968	111.85	107.96	107.36	105.33	110.03	97.015	118.09	104.22	94.101	95.671
107.64	107.5	104.78	117.76	105.17	100.7	106.02	98.806	110.44	106.56	109.44	107.38	105.57	108.1	100.88	106.84	108.03	98.946	117.68	114.75	101.89	112.36	114.4	106.54	111.52	99.946	106.39	105.47	106.02	105.46	107.21	106.58	104.75	108.94	105.2	116.14	106.38	108.5	107.98	108.89	104.97	100.08	108.13	113.45	102.36	115.32	116.58	112.67	111.72	102.79
104.73	107.61	119.7	106.77	109.51	97.002	118.73	101.68	114.18	99.021	112.01	114.86	117.35	110.53	119.91	103.59	113.62	110.68	109.65	114.23	114.07	113.9	111.01	109.02	103.25	109.86	115.98	112.25	119.26	114.94	113.06	118.52	104.91	109.44	109.19	119.18	111.74	105.59	110.95	119.04	116.97	107.14	112.27	108.64	107.82	105.45	106.55	119.23	108.66	118.85
96.473	101.76	99.652	90.076	103.38	104.4	87.486	94.892	89.355	91.829	97.51	93.315	93.592	100.28	103.58	96.446	96.481	96.118	96.743	105.79	101.13	102.74	84.488	105.04	94.249	89.097	93.772	104.15	99.512	97.546	90.264	93.198	105.42	100.49	90.841	100.05	106.31	102.24	95.737	95.569	91.851	100.14	99.989	93.591	93.066	94.018	100.82	98.084	93.658	101.2
106.33	104.2	109.4	114.39	100.6	110.55	106.61	102.36	116.26	113.95	107.59	99.436	101.77	100.37	106.12	105.4	105.18	105.89	108.81	104.72	107.79	97.612	105.49	108.71	100.51	116.38	101.46	109.65	109.72	102.61	102.52	104.51	99.883	108.22	111.54	101.64	97.287	114.22	103.24	102.66	111.93	100.67	107.14	112.17	97.434	105.6	102.09	103.29	101.52	113.31
110.12	102.53	102.21	101.96	104.6	113.29	109.01	107.56	106.62	97.489	111.35	103.63	100.09	109.58	115.09	104.18	109.79	112.02	109.97	103.37	108.9	103.43	105.47	106.07	103.71	103.04	95.212	115.84	113.72	106.22	102.67	101.5	107.14	109.12	97.018	109.55	105.83	106.09	109.68	104.1	98.935	102.67	101.47	107.2	107.32	112.69	113.61	100.8	107.41	109.75
109.33	104.94	101.02	104.39	98.824	101.31	101.13	93.683	104.57	97.133	106.32	102.25	91.434	100.79	102.59	103.73	101.84	101.42	97.497	107.45	102.31	107.58	95.358	96.323	97.62	103.14	101.19	88.897	105.24	103.48	103.19	94.633	95.243	98.505	101.69	102.22	103.8	99.393	102.64	100.24	98.097	103.01	101.25	102.04	103.26	102.16	105.94	101.33	107.51	102.18
114.01	101.88	106.55	105.74	104.81	99.85	102.05	112.13	106.93	106.97	110.99	105.99	95.916	105.85	103.77	103.18	107.09	95.422	115.13	102.85	106.73	103.32	100.92	98.956	111.13	104.15	103.03	102.31	108.85	100.87	100.25	107.81	108.51	109.75	102.69	104.84	109.15	107.35	102.17	114.94	108.55	100.59	101.34	109.62	106.29	105.48	102.42	99.582	101.75	106.3
92.327	101.7	105.6	104.93	112.34	103.36	111.44	110.1	104.87	113.87	96.823	105.85	101.79	107.12	102.55	103.24	106.43	107.29	110.26	111.29	106.4	104.23	97.721	107.02	107.54	110.3	114.26	108.98	113.65	105.63	106.35	100.44	102	104.02	104.97	113.1	104.46	109.08	105.61	117.7	108.28	104.41	104.63	111.75	108.31	104.19	113.98	108.86	109.59	118.73
99.199	112.3	99.33	97.731	106.59	96.748	98.342	90.796	97.764	95.744	112.16	94.001	99.715	88.258	101.4	97.235	90.281	95.646	95.392	104.11	99.781	90.077	94.827	90.379	98.229	80.572	91.047	110.05	92.608	105.86	95.585	99.679	101.28	95.951	96.267	97.668	99.968	106.36	96.865	101.35	102.53	94.05	102.45	105.57	104	93.091	100.82	99.241	98.481	98.756
97.757	103.39	93.211	102.49	99.195	93.839	106.51	93.333	90.01	95.85	95.055	95.797	100.42	105.16	89.348	93.379	94.774	99.189	101.37	104.48	98.897	94.567	103.51	100.81	101.22	93.869	93.497	107.75	101.17	91.195	106.88	100.72	91.653	92.643	96.538	96.95	94.354	103.07	95.751	95.219	85.949	101	94.619	98.06	104.36	102.45	98.633	92.043	98.121	97.785
109.33	94.169	112.35	110.83	100.32	111.83	109.17	100.95	98.449	106.01	95.56	108.88	107.99	102.29	101.55	103.11	101.16	104.75	100.47	99.51	109.7	107.14	105.35	99.61	99.245	105.79	112.89	104.62	106.09	106.73	106.68	108.63	110.03	98.412	103.49	101.61	103.65	101.17	106.66	110.12	113.93	94.059	111.79	109.28	107.81	109.14	96.017	105.18	108.15	107.3
111.57	104.34	106.85	104.68	104.73	111.06	107.98	108.66	112.31	112.82	111.33	107.63	110.51	116.84	106.29	113.88	106.88	104.87	100.99	111.58	106.49	100.35	104.39	109.63	105.05	112.56	118.22	118.73	110.51	106.63	109.54	103.44	106.27	106.54	104.34	109.94	109.22	107.41	106.16	110.86	105.14	112.51	111.05	107.1	109.49	107.67	102.52	102.86	107.26	106.36
116.97	99.466	106.62	104.02	105.74	106.8	102.82	106.35	103.47	102.85	100.41	109.32	101.1	109.63	100.09	108.8	110.27	101.31	100.78	103.19	107.66	102.29	101.91	105.66	110.95	105.35	102.36	102.09	105.39	108.73	109.62	109.4	106.64	99.797	106.51	111.03	100	100.63	105.45	100.5	114.56	110.7	103.34	106.72	101.08	105.51	105.84	110.36	106.62	119.47
108.91	108.11	107.1	96.58	104.41	101.1	100.87	98.952	105.85	99.262	111.24	93.826	106.37	104.73	106.67	100.51	97.747	104.01	102.04	96.355	97.092	102.44	101.1	103.13	98.196	97.75	108.71	96.358	108.76	104.35	92.181	115.23	103.37	96.906	95.462	93.824	103.86	95.696	100.51	109.22	101	102.74	103.83	109.57	100.55	98.279	105.02	100.19	103.14	101.96
99.299	105.83	96.571	106.72	101.81	108.01	98.886	99.618	112.26	99.875	107.96	110.25	103.2	111.18	93.745	109.07	112.61	108.29	103.09	103.44	101.52	105.47	105.59	113.83	97.173	100.16	103.36	101.84	110.03	104.24	104.59	118.26	103.14	102.91	94.944	95.325	103.55	104.45	103.66	100.98	110.11	112.18	109.28	96.872	110.97	101.29	109.45	108.56	97.489	115.02
115.4	103.77	106.15	102.43	110.99	104.85	102.69	110.14	104.91	101.73	110.36	102.72	111.55	107.6	113.82	109.01	106.65	102.71	103.26	98.661	96.771	103.48	98.002	103.5	101	103.53	106.91	102.68	103.74	103	101	107.22	96.315	119.68	101.55	108.33	107.32	98.411	113.15	107.49	103.14	98.329	109.54	103.72	110.09	111.1	108.3	97.261	102.4	110.3
106.93	103.23	108.67	103.36	105.26	107.44	116.39	102.72	105.17	106.39	112.26	107.93	106.57	105.51	102.87	103.76	104.09	108.84	104.77	110.52	109.37	110.81	104.94	109.16	108.56	103.66	108.36	104.73	111.9	103.85	103.08	100.85	103.42	109.39	112.64	113.99	112.07	106.93	115.81	113.62	108.5	109.68	100.66	110.46	111.85	112.47	112.36	108.18	102.35	117.49
101.03	121.22	110.21	107.84	112.04	111.32	108.22	108.86	110.24	107.67	105.36	106.12	110.22	108.65	106.68	117.42	108.16	112.48	104.71	110.54	121.76	112.6	104.73	105.43	109.42	108.08	111.31	115.34	114.43	103.66	109.43	105	99.988	111.04	109.77	116.1	113.12	113.3	106.88	107.73	115.03	108.54	101.96	115.61	102.97	104.17	116.43	107.58	107.81	115.63
101.58	103.87	109.12	102.85	106.24	105.37	104.18	105.84	101.3	112.28	99.092	100.41	102.78	109.02	101.73	103.63	111.55	100.01	111.44	102.24	111.89	104.8	104.56	110.79	104.8	112.07	109.31	104.19	110.11	107.26	103.41	102.03	103.31	103.86	100.72	98.73	109.39	114.44	104.5	107.96	105.85	106.53	110.59	102.78	112.53	109.11	108.91	107.63	100.28	111.16
106.15	103.3	113.65	110.04	110.34	106.5	109.04	104.1	95.616	112.29	113.17	104.05	103.09	106.69	110.62	103.41	109.5	96.492	106.32	102.27	98.599	108.76	102.49	103.47	107.3	109.29	107.45	102.58	103.34	105.71	92.518	115.46	104.74	111.93	108.05	99.398	108.97	103.9	100.75	101.15	100.91	102.73	109.32	100.43	101.42	104.57	112.93	98.963	101.29	101.97
112.58	105.87	113.07	103.47	111.95	104.15	102.57	123.33	107.38	115.76	106.79	104.91	98.909	102.74	113.25	106.15	104.98	109.57	108.4	109.9	101.83	99.741	112.74	111.14	113.41	104.2	108.23	107.57	107.47	108.49	103.79	95.535	112.09	104.94	106.21	106.39	103.88	115.16	112.22	103.6	106.09	101.26	97.973	107.14	105.81	111.06	114.03	100.44	102.5	103.28
107.17	103.98	110.18	105.2	104.68	99.828	113.23	103.05	109.05	111.96	104.45	110.78	101.11	109.93	104.73	115.6	101.55	102.76	108.7	107.25	98.615	106.43	106.59	101.59	101.71	105.96	113.34	112.53	103.1	110.83	105.33	113.99	106.65	98.383	93.502	110.44	104.71	102.04	103.19	106.92	102.47	112.91	103.66	97.877	104.29	100.42	108.39	105.65	113.04	102.02
96.091	109.73	112.39	106.81	97.831	103.2	105.29	106.09	90.974	99.554	100.74	105.55	106.09	104.63	102.54	98.422	92.4	102.54	102.72	117.57	107.61	105.76	108.25	100.05	103.05	101.22	102.66	101.75	97.158	105.01	103.92	100.47	107.49	101.81	94.715	105.99	104.13	110.58	106.18	100.28	106.64	104.08	99.877	103.42	96.368	105.54	107.1	109.52	99.7	101.75
96.117	96.905	92.229	94.672	101.32	101.34	104.51	101.16	104.05	92.387	95.169	99.668	90.632	98.536	102.67	95.562	89.676	96.962	97.244	95.105	95.088	99.266	103.91	99.835	95.689	88.435	105.92	105.94	84.779	101.4	98.321	101.58	99.09	94.604	95.298	94.8	98.521	101.75	99.253	106.68	89.651	102.4	93.706	96.087	96.006	101.86	100.1	91.722	92.464	94.815
104.09	114.24	113.23	102.37	109.95	109.64	97.75	107.23	116.34	111.4	111.96	112.07	109.59	109.83	111.35	109.82	99.229	112.79	104	112.25	106.59	118.52	106.6	108.18	111.36	113.34	103.21	102.26	107.08	111.94	116.97	114.41	108.77	105.83	104.62	120.24	113.68	109.58	100.53	110.08	115.38	110.43	108.16	108.54	105.4	118.95	108.19	107.61	108.27	101.39
104.43	102.46	106.66	108.8	102.61	112.73	108.62	112.36	116.61	103.68	109.17	111.43	104.6	112.49	113.99	106.81	103.89	106.64	102.48	102.38	108	108.39	110.05	115.27	106.89	110.13	106.84	109.26	105.51	98.951	106.38	111.86	112.63	110.93	110.06	105.1	100.8	109.77	110.5	115.21	99.198	115.32	112.23	105.17	108.91	99.055	106.68	113.52	104.9	110.19
105.58	110.55	112.49	107.11	113.54	101.44	108.81	109.48	108.95	110.56	104.08	114.28	111.59	110.41	104.16	108.15	108.03	105.78	105.41	106.39	119.08	109.45	113.32	112.41	105.04	121.23	109.8	111.7	106.95	107.42	110.08	113.81	116.21	114.01	113.62	121.97	105.97	111.39	114.83	103.41	111.35	110.88	103.41	107.65	108.76	110.26	116.61	102.47	106.27	105.45
106.82	108.9	105.76	109.91	103.02	100.85	94.75	99.875	105.72	93.149	109.28	103.53	100.61	100.6	110.15	102.18	100.45	99.698	104.39	110.28	109.26	107.68	98.25	101.86	102.17	103.03	104.23	109.55	107.68	101.83	97.395	103.3	103.53	103.65	107.42	110.2	102.07	99.075	110.56	101.55	110.38	108.09	102.28	107.4	104.45	114.34	110.09	111.8	110.98	109.05
113.27	104.86	107.45	105.83	102.5	102.54	109.03	110.77	110.52	118.85	102.95	110.22	114.26	110.72	104.12	103.03	103.82	108.72	102.63	105.58	105.9	108.42	110.43	109.19	106.45	106.06	107.1	109.79	100.82	109.49	104.72	104.5	109.7	102.37	104.92	115.44	99.988	105.21	100.51	104.78	100.03	108.46	102.53	108.69	104.51	107.4	106.63	103.73	111.25	106.47
96.392	103.82	100.09	103.38	95.436	92.214	97.832	95.818	93.817	94.838	92.671	104.49	95.372	97.973	107.15	95.67	99.708	101.82	99.577	104.22	95.863	104.63	103.04	94.77	86.952	100.33	98.461	89.214	104.72	94.027	102.56	110.81	103.49	94.248	93.156	93.038	93.945	87.754	98.151	101.06	92.36	95.425	96.93	95.808	100.16	92.728	96.709	103.82	91.932	102.14
108.67	104	114.07	108.29	113.15	107.04	109.62	108.81	95.491	111.31	107.74	107.55	102.69	109.73	108.4	99.088	110.64	106.45	106.76	105.57	107.39	104.93	104.7	112.79	118.74	108.59	104.55	116.2	112.34	100.41	112.91	102.23	117.16	106.26	101.62	109.19	110.02	107.91	110.54	104.7	106.92	108.96	110.58	111.99	107.34	105.9	117.67	106.28	113.3	104.3
101.9	102.3	100.34	98.905	95.36	89.163	108.87	99.482	95.06	95.07	93.748	105.03	96.09	101.31	93.837	105.16	91.651	89.623	97.66	98.793	86.692	106.56	105.84	99.423	100.51	100.15	100.19	96.428	102.44	93.161	101.31	90.716	96.786	93.649	95.191	98.562	90.673	94.43	92.603	92.865	100.89	101.97	96.666	100.02	91.221	108.6	104.09	93.457	101.86	92.539
101.44	110.07	102.08	108.01	115.54	104.59	113.17	105.61	113.37	105.61	110.94	105.3	103.38	104.83	107.92	114.43	102.29	98.584	102.64	97.613	102.88	100.49	105.44	106.98	104.43	113.35	108.19	109.9	112.64	96.818	98.409	93.857	109.1	106.91	109.04	103.35	90.835	110.73	101.71	104.92	109.02	96.336	106.18	109.34	108.14	101.64	103.33	111.26	102.85	106.41
102.82	108.14	108.69	110.1	109.17	106.4	116.77	102.27	108.3	113.74	110.44	107.74	114	98.199	95.79	102.83	106.73	103.77	111.79	104.68	107.6	101.71	102.39	102.47	114.59	107.1	98.922	99.869	108.75	101.4	109.75	106.48	105.82	111.26	112.42	109.65	107	97.968	104.48	97.696	110.27	103.43	102.91	106.29	110.13	115.54	103.05	111.76	108.58	104.94
104.84	108.69	102.25	104.99	103.05	104.2	114.2	101.17	110.33	111.06	108.92	106.66	110.14	119.01	98.566	110.64	103.53	107.47	117.9	101.69	112.97	113.54	119.25	110.9	107.92	107.97	105.21	114.96	111.56	103.8	110.04	112.22	111	108.62	111.12	113.89	108.16	107.51	102.42	118.6	101.75	112.53	108.38	109.44	106.61	105.74	114.12	115.11	105.34	107.56
105.93	105.85	106.79	105.49	107.91	116.84	101.18	101.94	103.19	111.08	102.15	91.779	112.56	107.51	109.08	104.04	110.98	104.46	104.31	106.31	103.17	101.4	109.1	96.043	109.67	109.58	116.17	96.775	102.48	111.19	104.88	112.48	101.87	108.82	104.06	98.62	109.56	91.902	108.09	100.82	101.09	108.58	107.84	102.34	99.961	100.03	106.31	101.74	102.37	112.77
110.69	114.01	111.9	109.66	106.36	107.68	108.58	106.03	112.28	103.16	114.32	108.33	105.09	106.98	110.31	104.37	111.56	112.76	108.74	115.03	106.54	107.22	108.61	109.24	110.84	113.95	111.52	111.43	108.21	110.02	106.43	108.18	101.79	117.44	102	111.68	111.42	114.6	109.49	116.84	115.46	101.2	114.45	115.32	109.45	103.67	108.96	112.32	105.12	112.16
108.41	104.89	110.13	108.2	112.52	110.53	102.04	102.83	108.03	114.59	107.75	106.35	99.538	109.29	111.01	112.07	116.01	110.58	106.92	102.33	112.45	99.669	109.53	108.91	111.6	105.06	113.47	102.62	109.98	107.38	109.33	117.47	100.36	102.95	114.88	109.79	111.88	103.79	107.1	107.24	114.34	105.81	101.38	106.29	106.86	111.75	105.24	117.6	107.86	108.36
115.06	115.39	109.25	103.42	103.33	106.02	98.51	103.08	109.5	102.89	112.92	106.78	103.96	102.37	109.9	98.531	111.54	105.28	106.5	102.94	108.2	110.75	101.75	107.99	111.87	109.18	97.403	110.82	104.38	115.6	106.55	110.94	101.59	108.27	108.82	103.47	103.21	104.53	121.7	104.78	98.779	112.09	107.91	101.69	93.544	99.452	106.56	108.3	104.34	117.9
91.263	98.856	98.182	94.314	99.707	97.633	102.99	100.66	103.64	100.08	99.966	97.42	106.63	93.282	96.182	99.423	92.871	106.15	98.011	88.688	95.081	100.36	97.625	108.8	93.966	94.642	95.818	102.33	92.05	99.344	98.913	101.45	101.26	103.04	91.423	92.419	101.67	93.48	99.711	102.54	98.709	95.287	100.06	100.88	98.428	96.104	103.15	97.169	92.82	106.31
99.868	112.61	111.58	107.63	114.25	109.87	103.35	106.3	107.29	111.91	107.14	96.988	106.98	122.18	106.77	111.45	101.49	110.29	112.98	113.24	101.77	102.28	108.12	117.26	110.9	113.22	116.13	110.33	106.86	112.11	105.17	107.94	113.43	104.47	104.44	105.15	104.81	105.69	106.18	107.18	108.29	102.6	113.92	114.23	107.86	107.87	106.82	110.72	111.32	105.8
113.63	108.71	103.51	105.63	103.75	108.19	108.8	95.739	109.45	106.62	104.61	108.76	100.63	101.01	101.74	103.56	109.33	109.88	113.92	110.5	103.87	104.24	107.81	113.11	106.75	105.84	105.17	106.85	103.17	109.04	112.19	103.02	113.67	105.66	105.8	105.62	110.22	108.71	110.63	109.39	104.06	102.62	107.02	108.67	103.11	110.04	106.39	104.69	105.75	104.66
109.78	110.52	105.97	108.48	99.311	101.03	109.85	106.46	97.614	108.8	114.1	103.22	106.49	110.82	105.53	101.47	106.16	115.49	108.45	110.99	108.09	102.07	110.6	111.36	102.08	103.64	99.702	105.68	111.21	96.466	107.68	112.33	104.07	110.65	107.08	108.46	104.61	107.04	98.66	101.7	113.75	99.994	103.27	110.18	109.92	105.27	103.78	112.71	108.24	105.36
109.59	110.51	106.43	105.94	111.86	110.52	101.69	105.73	117.05	104.35	103.32	109.58	107.73	111.73	112.72	115.86	115.76	97.541	106.25	105.08	111.21	100.67	116.53	111.71	107.49	115.79	107.98	102.29	105.28	99.384	107.28	112.02	108.07	107.7	102.41	104.65	109.05	93.417	103.96	103.18	97.443	102.37	90.812	102.83	112.5	105.36	106.72	102.79	107.45	100.62
106.38	99.764	100.18	107.09	108.02	109.87	105.31	95.441	103.21	109.2	102.69	107.83	113.91	114.29	102.21	106	103.35	105.39	100.18	110.14	109.19	112.09	99.777	104.01	110.64	108.43	104.87	98.401	99.64	106.28	108.01	106.99	111.88	101.84	109.79	110.23	109.27	107.27	108.9	107.31	111.05	101.58	99.725	109.91	110.31	105.57	107.6	102.13	104.64	101.81
104.64	105.99	101.93	98.127	112.58	96.265	115.33	100.04	106.2	115.08	110.84	91.56	98.653	107.91	113.93	98.847	108.27	99.997	102.34	108.79	104.71	119.69	108.77	103.47	110.2	110.92	112.48	96.553	98.399	112.49	109.59	112.72	98.748	106.51	102.66	99.615	106.64	105.85	106.81	92.346	104.24	96.875	103.08	100.26	103.43	112.14	107.85	114.23	102.32	102.04
108.95	103.04	110.29	109.22	98.745	110.18	115.49	104.09	103.28	102.51	112.22	103.3	114.59	106.69	107.38	107.54	106.96	98.683	106.87	102.62	103.97	101.29	115.12	111.6	111.65	111.01	107.37	105.73	100.8	98.021	100.69	107.44	105.15	114.69	104.24	115.07	111.77	97.768	105.36	98.392	107.39	107.84	104.73	109.95	110.49	107.76	101.48	103.75	105.8	99.855
105.83	108.39	106.65	114.01	109.77	112.51	101.02	105.89	107.78	109.33	115.11	108.58	115.09	105.24	112.66	103.18	110.77	107.81	112.83	104.96	111.53	99.784	106.06	101.54	109.76	104.34	105.86	102.93	107.57	111.61	108.11	111.57	113.97	107.3	117.29	107.89	117.52	107.78	98.975	97.359	103.69	107.28	118.84	116.09	99.295	113.43	108.57	94.391	110.8	105.93
105.19	102.43	98.704	96.902	102.64	98.274	102.75	102.38	103.13	101.15	99.326	92.175	95.733	100.86	99.281	111.54	99.935	104.1	90.457	96.098	96.156	102.79	105.45	88.79	97.839	107.7	99.935	104.93	94.514	107.24	98.794	97.653	102.38	106.06	111.14	105.66	100.98	102.86	90.762	98.684	93.985	94.004	105.26	95.765	97.525	103.09	101.07	102.33	89.8	105.32
112.13	102.25	108.66	112.55	99.027	100.02	106.59	107.54	115.65	99.082	104.8	98.319	106.34	111.16	96.552	102.42	104.48	95.029	110.78	108.27	107.75	102.71	102.43	106.82	105.24	104	114.2	98.94	104.73	105.28	104.18	104.67	111.18	106.91	115.48	101.17	111.79	106.5	101.57	106.51	103.66	108.43	104.62	107.56	103.37	100.15	103.8	98.242	102.02	101.27
111.92	99.266	97.058	109.24	110.83	103.07	113.09	105.93	99.594	110.74	110.21	102.81	102.49	111.37	111.88	104.91	108.28	108.89	116.44	104.1	112.92	107.79	111.9	112.12	104.34	102.83	113.66	111.64	105.48	98.51	115.51	107.83	112.86	108.11	107.26	107.41	108.03	110	106.1	115.17	123.57	103.63	104.55	111.09	112.26	102.68	109.32	107.85	118.6	111.77
107.11	108.61	103.77	105.51	113.88	102.18	103.61	108.22	106.67	102.2	113.93	111.15	103.13	98.886	101.72	105.96	100.68	105.4	114.19	101.31	106.62	107.89	111.48	102.52	110.19	108.2	107.71	96.911	108.71	109.93	113.04	105.13	100.06	106.43	102.09	98.475	102.29	104.27	111.4	109.07	103.57	108.36	103.42	105.98	98.921	109.7	99.386	104.43	96.025	116.34
107.78	115.6	102.34	109.76	108.34	115.26	108.67	104.01	116.36	112.8	96.873	115.49	105.24	108.07	112.96	110.55	106.38	106.41	109.68	108.18	105.36	112.12	110.6	98.491	106.03	111.35	103.44	111.2	105.29	104.72	114.03	104.73	104.16	103.68	107.18	112.61	107.51	107.7	110.24	100.56	108.29	110.04	107.56	97.752	105.37	105.03	109.46	100.79	104.42	109.16
111.65	111.57	101.01	110.53	98.447	105.88	111.4	109.46	105.22	113.5	105.08	103.33	104.01	117.22	105.47	106.7	109.79	102.48	108.91	99.647	100.43	113.39	110.32	109.05	104.31	113.07	111.08	103.64	103.5	109.24	99.785	105.15	105.63	98.169	103.24	105.19	106.04	104.18	106.03	105.99	108.17	100.2	113.84	97.183	103.88	103.01	115.93	104.8	103.82	111.07
107.22	101.33	112.96	115.95	111.35	107.96	108.42	109	119.25	111.54	111.65	103.76	102.46	108.5	106.1	111.35	104.26	109.93	119.1	116.04	108.2	110.4	108.32	105.75	106.88	106.88	107.22	114.53	120.64	108.46	117.2	111.31	112.12	118.5	107.18	111.48	114.62	111.09	109.01	109.73	107.11	109.23	109.65	105.59	113.37	116.48	102.43	114.02	110.18	105.37
106.58	96.318	93.865	110.7	95.851	95.367	91.01	98.946	99.205	90.864	101.77	102.7	91.327	91.5	87.828	96.798	96.899	99.631	105.02	102.76	94.852	98.527	92.275	98.411	96.426	95.295	99.344	89.734	92.35	100.35	94.706	95.723	103.77	99.936	101.25	102.72	90.239	97.813	97.224	97.96	96.711	103.58	103.8	95.402	103.46	102.11	92.734	96.364	95.12	94.668
106.85	94.915	100.27	96.992	107.01	106.42	97.046	103.21	109.81	105.68	102.34	107.04	111.23	101.2	104.4	100.67	104.85	96.066	108.2	96.311	97.784	97.931	103.33	100.95	100.88	99.631	92.782	93.217	94.128	99.3	102.83	107.2	100.62	95.771	99.524	99.03	97.521	93.353	102.15	104.88	94.172	108.36	96.09	106.97	107	103.5	102.1	100.76	105.86	110.46
107.54	103.7	108.41	102.6	107.35	109.73	104.84	97.752	102.38	111.27	112.3	107.16	108.06	101.59	98.74	106.75	106.6	103.22	107.89	102.38	105.66	98.263	108.12	102.74	102.14	112.32	106.76	105.88	99.438	107.75	102.46	113.74	103.26	112.14	104.31	104	102.06	103.5	98.472	112.6	106.7	99.79	101.26	107.75	116.9	106.14	95.25	104.82	103.22	108.8
95.343	101.7	105.22	112.25	91.634	113.59	101.26	102.95	106.89	103.98	96.385	112.82	99.925	99.822	106.35	105.72	103.81	101.4	112.28	104.26	95.861	107.27	109.36	106.89	107.44	106.99	109.77	100.47	109.97	107.54	103.72	108.58	108.15	104.76	107.61	92.607	106.54	105.44	106.03	110.69	109.15	107.1	108.57	109.44	104.77	101.44	110.69	107.38	105.68	106.39
96.342	99.741	102.45	97.323	106.25	89.781	103.58	98.143	92.974	101.44	100.2	93.017	98.047	93.234	93.779	100.41	105.47	94.882	103.34	104.51	94.661	100.76	100.71	100.23	98.929	99.836	99.864	97.571	99.403	97.991	93.402	98.24	102.9	99.222	100.23	110.63	99.206	98.919	100.78	91.62	93.98	100.54	93.388	97.479	95.965	100.33	97.101	104.98	99.75	97.029
101.49	98.591	104.6	93.078	108.24	94.78	92.536	105.88	96.992	89.452	101.89	103.63	105.75	101.01	108.58	90.64	100.42	104.86	99.997	99.158	96.624	104.4	94.253	100.53	99.292	105.19	98.718	106.1	100.84	91.065	92.324	100.02	94.5	99.979	101.71	94.31	94.43	111.86	104.53	96.378	103.93	94.832	103.88	95.204	95.219	104.96	103.42	100.66	102.8	102.03
102.94	109.46	104.06	111.54	108.75	103.59	115.02	118.18	118.8	105.32	102.92	113.73	110.57	107.33	104.97	103.98	103.97	105.37	97.836	109.88	103.94	110.54	96.523	107.55	103.43	107.42	101.8	104.52	114.64	101.75	108.34	106.39	106.36	109.93	115.41	109.5	110.12	117.75	111.67	110.74	114.37	99.424	104.19	110.76	101.13	111.5	107.75	109.54	104.99	110.84
101.67	94.923	94.766	92.901	93.242	98.944	94.808	100.4	93.554	109.96	94.052	96.749	105.97	103.03	108.54	107.62	96.113	88.571	102.29	91.982	96.316	94.974	93.279	97.949	97.585	92.582	102.68	99.198	105.61	100.63	102.36	97.758	98.989	113.57	102.25	93.096	93.438	96.511	99.49	95.703	103.26	107.12	100.12	96.865	107.4	99.559	103.02	108.09	96.402	96.543
99.882	105.34	109.01	100.73	103.17	98.623	102.27	96.394	97.519	104.28	96.132	89.556	101.65	98.34	101.17	103.21	95.867	103.02	102.77	106.04	100.75	101.16	96.562	94.714	100.54	107.25	101.96	112.61	102.84	103.52	110.32	100.16	105.79	95.093	98.723	114.18	97.188	107.67	93.567	94.576	101.91	103	91.477	104.8	104.32	103.26	96.914	99.776	96.954	91.189
103.26	94.712	90.747	87.459	92.266	103.65	95.391	92.117	100.61	100.97	91.888	97.635	98.027	88.282	91.793	91.99	97.502	99.289	89.551	101.41	93.932	105.48	94.59	99.455	102.08	104.21	98.651	99.083	94.157	102.7	98.128	103.01	102.71	102.95	107.26	99.316	95.171	100.39	96.557	98.616	93.582	95.37	99.766	95.379	102.28	108.75	95.126	93.632	98.913	95.135
102.18	105.79	96.191	94.076	97.406	102.09	95.165	98.248	97.755	96.498	100.14	104.79	98.108	102.46	103.38	95.89	97.956	92.071	109.29	92.154	91.97	94.975	102.71	100.9	104.79	104.92	98.504	95.43	97.831	86.499	107.09	100.39	100.92	98.254	95.806	102.52	93.055	93.702	103.48	108.21	98.576	99.785	92.684	95.814	100.63	94.968	95.312	101.23	103.89	103.01
115.75	100.38	107.2	101.24	98.435	104.47	110.36	104.71	101.81	111.44	101.49	106.49	106.83	102.15	106.62	108.84	114.88	93.081	97.983	104.32	96.351	101.98	103.44	113.04	96.674	112.23	104.07	107.63	108.85	104.96	95.451	113.12	106.8	112.23	104.92	108.77	95.164	116.57	102.58	109.08	111.07	104.53	99.953	102.81	110.75	108.36	110.21	107.13	103.95	105.2
107.59	101.51	104.55	108.47	111.44	105.26	107.77	100.29	112.38	98.832	105.26	108.49	102.5	114.08	97.62	104.89	105.49	102.94	100.01	111.19	111.99	104.83	106.93	99.18	99.73	115.44	100.66	109.15	102.15	111.38	112.41	98.703	102.8	99.552	99.431	106.44	101.28	101.19	106.88	112.75	111.57	105.65	104.13	101.56	110.03	103.02	105.37	100.02	106.22	100.25
109.56	101.12	98.3	100.16	97.898	112.79	103.84	112.44	107.76	110.99	115.06	105.14	109.75	108.72	118.28	110.31	101.02	106.54	106.37	109.38	115.51	110.39	111.69	112.28	104.52	107.47	108.37	106.99	102.73	107.42	104.89	107.23	111.19	100.74	99.922	112.84	89	104.88	111.71	103.22	106.45	105.12	106.34	107.08	108.26	111.36	110.47	99.023	107.97	104.15
104.16	108.02	116.57	100.35	106.06	103.55	106.88	109.94	109.3	109.91	100.04	101.72	104.1	105.4	108.91	107.85	105.53	107.03	101.21	106.2	106.23	108.11	104.16	111.49	104.69	105.77	103.32	110.88	107.83	109.96	107.29	105.64	104.45	101.89	98.615	102.38	114.56	102.53	105.51	101.39	109.35	97.208	105.99	109.36	109.46	107.66	102.62	116.14	113	104.38
99.475	108.92	111.89	100.14	115.75	107.09	107.54	107.29	107.75	108.22	104.75	114.7	101.33	112	102.66	101.55	101.99	101.98	110.13	109.8	111.4	115.2	99.563	113.04	111.37	100.21	104.42	99.813	104.79	106.27	113.15	101.89	110.9	108.04	103.28	107.94	96.757	96.907	105.75	108.29	105.16	108.98	103.4	96.205	104.74	96.174	105.78	109.93	112.19	105.65
92.565	114.51	106.33	105.72	110.09	111.45	110.98	101.29	110.92	100.68	99.659	109.7	107.05	106.12	108.75	107.39	109.52	106.14	109.19	113.77	100.8	104.07	113.14	107.68	100.01	105.6	98.43	112.65	107.79	101.76	114.91	105.46	104.93	102.22	105.17	108.82	111.41	105.31	108.52	106.28	103.84	109.78	90.176	108.33	109.14	109.19	110.5	104	110.76	108.59
111.81	101.71	108.56	103.43	110.01	112.71	115.44	96.665	111.94	107.13	106.16	106.36	96.623	100.88	105.46	101.15	101.46	98.594	112.68	106.31	105.92	110.07	113.66	111.56	119.46	109.73	110.87	111.39	105.01	109.62	115.68	104.28	105.68	102.48	105.13	103.58	117.54	104.14	99.856	107.23	105.39	106.45	106.38	105.58	102.29	104.52	98.12	112.54	107.18	114.38
114.25	107.02	110.64	110.62	110.21	112.65	103.75	104.78	103.07	107.27	106.53	107.87	107.68	96.442	109.37	111.54	109.53	110.37	106.3	111.27	106.38	106.45	104.83	110.63	109.45	115.52	110.58	104.75	114.82	106.07	107.83	114.42	106.31	113.09	106.79	110.31	112.82	118.18	100.98	107.65	112.89	107.67	106.53	108.47	109.14	111.55	102.53	114.86	105.12	116.37
106.67	108.37	111.06	105.39	93.49	100.5	113.19	109.36	113.48	103.49	103.55	106.19	108.85	113.17	101.99	104.21	104.94	102.18	107.54	107.07	105.84	95.822	105.24	114.22	115.73	104.7	113.56	107.21	109.46	108.17	109.95	113.48	103.47	108.6	111.06	113.85	114.69	112.92	123.83	114.88	112.02	110.68	114.37	111.31	112.27	106.56	110.36	103.96	109.24	107.49
101.4	99.431	110.87	101.28	108.45	96.072	103.56	99.65	108.44	105.88	112.01	104.9	109.96	111.61	111.35	100.41	103.59	100.3	106.19	104.14	98.926	104.39	103.96	102.12	101.9	111.1	106.92	111.06	109.43	110.52	106.32	105.13	99.634	103.84	106.02	107.52	105.37	105.02	106.47	112.49	106.22	107.48	101.53	105.83	100.3	103.63	104.03	109.63	107.07	105.2
107.19	101.58	103.23	110.45	103.1	105.26	116.35	106.1	96.215	102.18	104.65	113.19	108.96	110.19	113.44	98.139	111.74	104.43	115.06	99.015	113.25	101.85	106.02	99.15	103.86	116.76	106.69	109.15	110.82	108.15	109	112.64	102.11	105.78	100.98	111.16	107.06	118.8	99.062	100.96	103.8	108.52	103.18	104.05	112.33	117.9	103.07	111.9	101.21	107.01
104.9	97.959	107.43	90.603	106.13	96.019	100.48	107.85	98.968	104.15	97.131	95.402	101.25	110.37	95.333	99.412	99.744	98.729	105.68	101.34	100.81	102.25	108.52	96.271	96.153	102.51	104.74	111.43	102.1	101.88	112.38	96.899	104.34	102.57	98.68	99.144	100.82	100.51	97.451	100.62	105.16	107.44	99.932	95.202	104.25	97.593	102.77	100.81	101.36	104.78
115.53	114.51	109.41	111.92	107.52	113.15	107.96	101.25	114.05	107.49	109.52	104.59	113.08	108.36	103.22	109.71	106.07	108.64	102.94	111.31	110.86	117.83	108.7	109.02	113.3	108.88	100.27	108.94	107.43	114.37	106.94	103.9	104.4	115.99	107.59	106.38	102.43	106.89	107.89	108.2	109.02	110.25	110.12	107.52	108.69	110.66	107.06	113.81	107.51	110.61
105.5	102.08	107.85	116.14	113.44	116.93	94.78	101.33	104.73	115.22	97.985	107.34	96.094	111	107.05	105.5	100.87	106.06	102.9	102.53	100.52	109.54	105.17	109.1	111.04	101.91	105.22	107.24	104.56	108.15	106.78	103.2	103.79	101.02	109.93	104.86	109.79	106.83	111.41	100.07	108.7	105.46	111.99	102.69	105.53	114.64	97.208	106	102.43	106.1
102.06	98.067	104.73	101.8	89.721	108.45	101.66	91.824	94.1	89.155	94.087	95.181	95.285	95.993	97.344	97.163	99.075	94.914	108.85	96.423	98.016	104.15	96.679	93.052	102.02	96.679	94.51	103.23	98.112	104.63	99.77	104.83	96.935	93.572	96.535	100.66	104.3	109.38	95.136	97.929	91.995	95.295	97.496	93.475	91.63	107.7	91.072	95.85	87.53	99.527
112.19	119.74	110.82	107.78	106.7	118.7	104.07	108.64	103.36	104.54	120.37	110.94	99.311	108.51	108.16	105.66	110.33	98.901	115.89	109.01	117.81	111.18	105.72	110.77	109.54	110.19	113.84	106	111.57	113.18	110.39	111.01	104.72	116.22	109.11	112.26	107.61	97.43	114.61	108.18	107.96	107.78	105.86	109.24	114.24	105.34	110.23	108.15	114.73	107.91
104.31	104.17	102.92	107.95	114.71	107.15	105.28	110.4	114.27	110.96	109.13	104.41	104.95	105.53	110.45	104.78	114.14	98.488	100.79	110.16	107.14	104.1	112.31	108.17	105.33	109.13	106.98	107.3	110.77	107.09	108.07	102.6	114.18	115.1	106.73	103.84	100.96	99.185	117.32	115.99	103.43	105.55	104.6	109.79	114.7	102.75	112.1	112.43	95.321	113.04
108	98.621	103.53	99.04	98.016	114.07	107.67	111.63	104.16	104.73	106.7	110.33	99.793	105.25	100.84	110.59	102.05	107.97	100.34	105.58	105.03	107.78	103.37	102.53	103.32	102.5	106.97	98.707	100.56	121.72	98.936	100.88	100.47	103.23	101.24	105.18	104.39	96.703	106.53	104.42	101.59	101.87	110.98	111.9	103.54	102.95	102.34	106.69	108.09	107.36
110.34	110.28	107.55	102.55	95.546	109.01	110.02	109.89	108.6	109.73	104.16	99.428	112.21	101.97	112.87	101.28	99.096	99.778	109.48	101.78	108.77	95.991	107.26	98.633	104.42	107.34	100.31	118.69	103.1	110.89	111.34	108.47	115.93	99.967	102.82	110.62	111.08	105.83	103.8	102.67	114.47	110.76	110.04	102.67	111.2	109.16	108.89	99.731	105.22	107.43
113.43	108.35	100.66	115.93	109.33	103.34	105.77	104.86	107.4	112.37	112.92	106.78	109.58	109	104.58	104.57	112.75	104.65	110.06	103.8	109.83	105.53	107.24	99.478	110.66	107.98	108.03	114.23	101.89	105.15	106.91	115.45	108.56	101.11	100.46	101.52	108.04	116.78	113.36	111.64	110.67	109.22	114.78	106.7	108.46	98.49	111.29	103.69	100.03	107.37
103.31	107.01	104.77	98.792	101.34	102.87	106.64	103.16	100.69	102.24	98.346	107.32	101.47	102.82	114.26	111.63	114.36	105.28	95.74	99.356	100.95	114.27	99.684	102.97	110.32	100.93	106.12	105.52	99.197	113.23	105.38	110.54	105.08	104.04	116.17	106.68	108.16	103.58	116.14	106.47	106.31	105.37	102.53	104.23	106.74	101.63	103.29	99.857	105.17	100.55
95.022	108.93	108.26	104.1	105.38	104.38	118.36	113	103.86	106.17	111.32	100.62	105.69	110.66	113.84	106.67	106.88	108.43	106.91	98.769	107.42	104.3	102.46	109.27	110.86	105.26	106.47	104.36	109.94	101.01	115.71	93.222	116.22	111.89	106.99	106.3	105.26	100.93	107.98	112.03	101.17	113.44	116.39	98.672	108.96	108.15	104.98	108.91	105.43	102
93.499	107.81	95.316	108.47	99.365	100.56	95.252	91.37	92.239	105.98	106.21	102.59	87.929	102.46	106.71	105.49	99.798	97.058	99.27	106.96	102.75	94.418	98.242	98.863	90.478	101.58	107.52	98.704	104.8	96.965	93.576	112.28	103.98	97.447	97.781	89.973	100.44	88.3	92.994	97.046	99.6	94.526	98.893	96.249	101.43	102.45	103.31	99.834	101.23	102.64
103.16	104.48	104.01	111.06	112.35	112.57	101.42	114.48	111.38	102.89	104.67	102.51	102.96	109.58	108.31	105.15	103.96	105.01	108.2	108.91	110.49	110.07	105.72	103.72	103.77	102.52	103.68	99.316	113.82	103.03	100.38	104.7	96.263	96.877	103.56	105.53	107.23	102.02	113.29	112	115.05	102.88	103.84	96.953	105.17	101.7	99.576	98.541	112.56	109.63
107.85	104.99	108.03	103.89	105.78	110.69	104.41	115.8	97.342	104.3	104.06	113.17	102.48	102.88	108.6	116.01	110.4	104.47	96.18	114.41	107.57	106.72	114.05	120.42	107.52	112.61	109.94	101.3	108.03	111.77	108.72	105.73	104.56	113.61	108.43	109.42	110.42	107.28	104.09	103.37	109.05	109.08	96.437	104.82	113.05	100.07	102.78	100.56	105.69	101.47
105.8	109.09	103.51	97.674	109.42	108.41	111.08	104.55	95.555	101.28	112.3	100.97	111.06	102.8	107.83	106.61	109.85	106.95	105.69	99.76	99.206	111.39	119.91	103.04	103.56	103.15	113.45	102.55	94.818	104.65	103.46	110.87	97.44	102.54	97.571	104.8	111.38	113.28	104.54	97.412	112.1	108.21	100.38	104.61	110.43	101.15	99.304	103.18	112.16	107.83
114.12	107.5	98.082	112.26	107.04	107.86	114.9	110.96	108.93	109.91	108.06	110.45	108.75	111.91	99.514	111.05	111.34	98.209	100.38	116.57	113.04	115.41	105.85	101.5	105.61	103.88	109.41	112	109.74	101.95	108.23	106.77	112.19	109.59	106.4	110.14	114.38	109.64	99.462	101.5	110.6	110.03	113.34	103.64	103.43	104.31	108.02	102.54	112.49	101.8
107.72	93.488	86.892	98.41	107.24	96.138	97.361	93.944	92.87	105.02	99.174	98.833	97.169	99.475	96.968	92.483	95.877	101.64	108.49	94.126	100.66	110.33	94.192	89.016	108.61	96.902	98.092	95.748	104.99	93.126	107.25	94.037	111.75	95.303	88.785	90.805	98.764	98.54	98.284	98.548	94.544	95.19	96.1	97.393	100.4	94.269	98.714	93.581	103.46	99.652
110.99	106.85	103.32	105.82	106.64	105.36	105.47	104.45	110.48	104.28	103.92	103.92	115.92	104.2	100.72	107.39	110.45	102.1	112.93	111.24	110.87	98.164	103.13	102.77	100.51	96.071	97.529	105.89	110.31	100.8	94.314	113.94	106.62	109.92	106.08	102.23	105.26	103.81	107.87	106.86	113.64	106.49	104.41	101.57	108.52	103.98	97.758	99.914	105.53	107.3
96.933	99.257	106.45	93.183	89.169	97.531	93.891	98.25	94.343	93.139	88.548	96.398	99.801	97.468	94.702	103.48	98.82	95.845	95.451	94.099	88.848	96.196	96.333	96.94	96.168	97.515	98.114	94.973	90.912	97.572	100.71	100.41	98.569	100.55	97.484	99.869	103.69	84.846	97.558	103.27	102.28	93.639	103.87	100.8	107.96	102.97	91.578	102.92	101.49	98.416
107.15	112.73	110.19	106.77	108.82	115.87	113.49	98.151	100.58	110.05	104.75	97.437	118.2	112.14	105.37	98.453	109.57	117.04	106.97	104.9	107.18	109.22	110.96	111.99	112.4	110.06	102.8	113.11	114.96	116.92	115.39	119.17	112.64	116.29	104.75	107.72	106.74	102.77	112.45	106.3	112.11	104.21	105.7	101.1	100.88	104.73	102.24	103.55	111.29	96.633
99.22	101.45	113.12	110.63	103.66	109.52	108.36	102.03	113.24	109.08	105.99	100.96	113.7	105.96	105.58	107.19	112.26	107.29	102.03	111.1	105.55	97.386	105.78	108.83	108.15	104.45	108.19	110.23	104.87	102.24	110.93	114.99	108.94	105.72	104.31	112.94	112.63	103.2	104.12	103.07	100.82	112.94	109.25	104.42	104.53	108.17	98.033	108.72	103.48	107.2
99.565	103.24	98.544	99.327	102.89	102.73	104.06	100.86	92.062	97.217	91.982	93.39	99.062	99.41	99.521	111.01	99.868	106.67	98.779	103.63	100.28	99.695	95.56	104.81	101.55	104.87	92.533	92.012	101.25	99.607	107.18	101.14	96.105	100.37	101.31	100.13	96.737	96.662	98.438	100.21	98.477	107.21	103.86	101.37	93.605	108.02	98.536	98.074	100.94	98.601
105.07	113.71	101.6	110.96	110.13	103.4	106.69	107.01	117.17	103.21	103.24	98.184	107.89	106.36	111.48	104.15	109.79	101.02	106.91	115.51	113.29	95.855	105.02	108.79	112.78	106.79	105.61	105.84	92.841	104.36	100.1	111.86	101.72	103.78	111.06	113.56	114.08	107.24	110.6	112.12	101.35	108.82	107.49	105.4	101.17	98.942	107.64	110.13	107.59	106.81
106.18	104.91	100.05	96.74	103.68	100.2	100.68	99.688	103.18	103.08	96.852	93.48	113.61	102.5	103.08	103.39	100.55	104.52	99.659	114.06	103.74	102.23	111.51	112.65	101.93	97.241	107.21	102.25	100	119.88	108.06	106.55	114.91	106.14	105.98	110.95	107.53	105.2	101.83	112.56	113.7	100.92	104.95	114.09	106.61	110.49	96.186	106.33	100.94	110.91
107.76	102.15	105.99	102.33	107.19	110.7	101.12	106.13	105.24	101.61	100.32	116.34	113.1	102.75	108.63	98.956	102.96	102.45	108.75	108.48	104.85	102.22	106.85	100.09	105.03	114.24	100.35	107.07	102.04	108.61	98.335	95.714	109.02	108.23	106.11	112.86	109.58	106.42	100.65	105.66	121.08	101.04	104.29	104.61	106.42	99.543	101.88	104.96	104.4	100.6
97.97	99.123	103.51	102.88	104	105.24	108.85	105.99	98.057	103.5	108.41	104.64	105	104.45	112.89	106.89	111.55	107.11	109.8	109.86	104.33	106.54	100.38	96.553	100.11	112.92	105.34	110.83	107.95	102.65	107.39	117.69	102.24	106.18	104.71	116.53	103.51	107.17	97.44	104.09	102.82	111.35	99.513	111.22	109.54	110.68	104.98	96.946	97.008	100.92
100.99	117.54	109.81	104.51	108.03	109.88	110.58	103.96	112.61	106.45	108.81	111.19	108.82	102.22	106.44	106.59	106.47	111.87	107.97	100.31	106.92	109.3	109.55	108.71	99.458	98.381	103.82	114.44	114.44	107.29	109.04	110.26	114.1	107.01	104.63	105.72	114.31	105.14	102.96	112.6	107.14	109.51	108.41	101.25	108.83	115.97	113.84	109.57	108.59	113.02
109.37	109.17	106.11	108.42	97.806	105.99	105.61	115.12	107.35	103.2	105.65	98.389	102.06	106.18	106.54	117.46	93.899	99.679	106.14	109.25	101.26	103.91	102.22	114.21	106.17	105.16	103.65	108.38	115.28	108.86	107.33	107.65	95.353	112.39	110.3	109.05	117.23	101.29	103.38	106.28	109.16	116.46	103.75	109.44	107.3	104.44	108.72	102.65	101.68	104.02
107.35	102.65	103.51	113.97	106.35	107.39	114.62	100.67	99.599	105.07	98.54	110.61	101.3	100.54	107.48	102.33	108.61	108.62	109.7	94.441	102	101.95	104.46	106.5	100.38	102.7	107.13	104.51	107.05	102.87	108.72	120.83	96.722	103.36	111.77	91.721	110.23	107.47	102.78	107.3	102.13	102.78	99.977	110.44	104.72	117.87	104.58	97.327	102	108.01
109.52	115.81	108.66	113.28	107.92	108.87	109.92	102.05	112.49	113.28	109.66	115.67	101.24	106.82	111.05	110.83	108.36	106.6	116.03	99.306	112.22	107.08	109.08	107.44	113.75	108.46	108.07	113.04	98.819	120	106.44	109.8	103.39	108.82	112.07	106.13	107.75	113.54	115.75	107.93	107.39	100.06	105.49	108.06	104.84	104.62	108.52	97.749	101.44	97.312
110.68	105.54	110.26	107.96	113.17	109.08	101.94	105.4	117.26	99.938	117.78	106.2	111.8	106.73	110.29	107.53	104.14	100.52	105.99	107.64	115.17	105.21	102.49	108.86	116.1	112.41	111.74	108.03	105.29	107	108.53	110.19	106.4	105.49	102.3	108.74	112.45	106.11	104.03	109.28	112.17	104.72	110.56	115.64	105.89	107.76	109.77	114.91	116.3	105.34
107.26	109.36	104.37	110.63	107.61	102.52	106.49	98.871	112.76	108.83	102.52	101.04	101.87	99.97	108.88	103.23	109.68	104.04	112.3	98.478	114.92	99.33	109.88	103.26	112.75	100.79	102.08	107.91	102.5	111.05	110.24	111.67	114.87	103.07	108.75	98.407	110	108.3	103.43	96.883	108.35	106.66	107.9	94.938	108.52	100.74	113.5	101.74	100.69	104.84
104.32	104	112.63	96.085	101.4	103.66	98.162	96.417	101.92	107.86	94.95	96.211	101.72	105.76	98.017	107.11	114.04	96.51	111.09	105.05	101.78	107.73	104.63	99.844	108.6	94.086	114.75	108.39	106.12	100.36	111.47	109.46	102.22	91.469	105	101.31	98.762	97.228	95.592	97.125	90.211	105.9	108.44	107.63	97.658	105.43	102.37	104.77	98.421	103.48
96.857	114.8	114	101.36	105.25	90.856	112.97	105.06	105.95	113.58	108.75	105.46	115.3	106.51	103.62	94.613	107.78	109.24	108.83	113.21	106.18	105.07	101.82	109.7	105.53	102.96	102.23	117.37	106.24	113.14	107.35	110.88	113.13	104.03	108.06	102.64	109.2	108.13	101.72	102.42	106.84	106.83	104.83	104.92	109.44	110.15	95.654	96.38	105.1	110.18
103.43	107.78	108.31	106.7	109.17	102.96	102.38	109.73	105.54	102.93	100.92	101.36	115.35	113.08	100.14	112.72	105.61	110.7	111.48	112.61	101.21	104.64	112.63	109.81	107.48	108.03	109.05	108.44	112.53	115.8	114.86	103.43	101.57	96.865	109.31	105.45	107.52	108.24	113.35	109.98	101.42	112.71	104.03	109.19	110.3	101.31	108.42	114.14	110.84	105.24
104.46	110.98	114.75	108.76	107.49	111.32	104.25	110.43	105.34	101.16	110.61	118.6	114.51	113.99	110.36	112.24	115.08	108.16	106.74	118.64	106.61	109.14	113.62	114.89	107.54	111.3	113.33	107.32	108.31	104.7	115.7	106.21	120.01	108.17	110.15	112.45	105.94	112.12	112.29	113.87	105.36	126.98	104.67	119.56	105.84	104.5	117.62	107.71	111.92	111.22
114.69	104.48	111.16	114.63	108.21	109.81	110.02	114.62	111.04	113.78	106.25	107.15	112.73	114.56	104.62	106.07	102.16	106.9	103.53	108.94	104.67	112.14	112.08	108.13	113.21	108.82	106.64	105.84	106.08	115.27	114.89	105.46	106.18	108.59	115.99	106.42	115.9	104.57	104.47	108.87	99.494	111.86	109.29	120.49	98.499	111.02	105.03	105.52	122.22	107.86
101.51	104.33	95.7	102.05	109.83	97.859	99.177	102.04	94.848	101.96	101.77	102.68	101.8	98.104	107.43	98.346	98.599	91.33	101.46	102.5	92.973	101.1	100.82	95.388	102.59	95.194	102.58	102.9	94.893	92.188	105.6	93.702	98.778	99.327	98.083	94.218	102.89	103.73	93.073	100.06	104.84	88.479	94.749	100.36	96.078	104.07	97.453	102.52	99.121	100.01
100.92	106.49	102.2	99.008	105	107.05	101.81	103.11	115.24	108.79	104.34	100.13	96.565	106.99	106.11	114.87	109.18	110.37	105.87	111	112.73	92.667	98.867	105.06	105.84	108.66	111.2	108.61	113.36	108.67	108.8	106.57	109.93	113.19	106.23	104.89	103.41	111.55	111.47	103.37	110.62	103.45	98.918	101.45	95.544	103.97	111.15	105.18	112.51	101.67
99.165	101.85	100.23	107.08	105.18	105.15	98.501	102.95	100.63	105.11	95.245	96.911	92.664	91.51	90.809	103.13	100.86	90.682	96.537	93.048	102.01	105.61	99.775	100.35	99.502	97.267	103.75	99.935	102.01	110.02	103.41	103.78	104.43	99.641	109.41	91.806	90.117	106.81	99.019	97.063	101.93	104.81	100.15	96.506	93.755	94.708	106.68	93.79	99.817	99.659
102.14	112.77	114.9	109.71	103.03	100.65	113.15	103.44	111.24	109.8	113.3	98.077	94.911	98.248	104.6	101.37	107.4	107.46	105.71	106.49	101.74	107.99	107.14	107.62	104.61	100.26	112.89	102.99	110.71	100.44	114.97	107.61	106.37	109.66	113.92	107.06	102.04	111.75	98.955	102.25	112.49	105.26	100.5	106.61	114.03	108.23	104.03	108.39	111.16	117.07
107.79	106.13	116.33	105.37	112.91	109.4	109.79	95.857	103.65	104.33	106.95	96.979	112.71	108.27	103.44	96.707	106.25	99.238	105.52	103.68	109.2	102.21	109.59	100.93	108.56	112.84	105.78	106.89	99.263	111.75	102.55	103.89	97.646	109.77	111.05	108.87	103.4	103.68	103.89	114.36	112.24	104.97	105.21	108.94	112.09	105.95	101.77	105.06	108.66	104.27
108.97	104.66	104.24	94.992	100.27	107.68	100.06	111.95	111.36	98.214	98.222	100.06	97.301	100.25	103.91	105.22	113.98	110.79	95.345	112.3	106.51	108.22	103.32	109.31	104.72	105.19	103.94	120.25	100.81	107.12	104.76	106.97	98.623	102.93	110.72	107.63	94.041	103.22	112.09	104.79	109.78	106.99	111.18	101.44	108.71	107.48	103.24	109.42	105.63	99.678
99.813	101.79	113.51	107.34	114.84	105.42	104.77	109.91	106.61	105.93	102.79	115.84	100.26	109.81	103.75	106.3	112.59	101.94	103.44	112.24	100.77	113.99	110.74	95.602	103.55	109.42	103.79	109.43	104.37	114.74	99.295	106.75	105.71	109.1	111.49	102.85	112.42	107.52	115.34	106.36	93.892	102.7	107.11	110.16	115.36	102.97	106.48	100.31	102.23	102.85
99.535	105.79	96.188	102.49	99.229	98.259	98.323	109.05	97.23	101.67	107.45	109.09	104.77	89.588	104.2	103.82	96.722	111.88	100.97	111.31	106.74	100.98	103.27	104.01	100.27	96.547	96.505	101.13	95.168	100.16	94.74	102.94	100.1	105.22	101.41	101.74	103.96	104.54	94.309	107.03	96.971	96.652	98.109	99.921	101.46	96.546	94.714	101.96	108.57	101.58
111.15	108.62	108.39	104.78	103.38	105.61	100.9	104.18	103.94	106.11	107.14	109.21	107.19	105.68	113.15	106.62	106.25	110.87	98.238	100.84	102.58	118.66	108.48	117.26	109.51	114.93	110.07	107.12	106.69	106.59	104.26	96.927	102.24	101.42	104.66	112.5	113.49	105.21	101.89	107.34	102.79	105.53	108	106.05	108.1	105.03	106.03	101.91	104.31	101.79
96.529	106.99	110.66	108.48	110.21	104.68	106.77	106.34	100.48	109.49	105.14	105.03	109.85	95.941	101.6	104.84	115.34	106.45	109	105.37	106.35	111.76	112.22	101.74	112.25	106.38	107.28	98.965	101.15	100.17	109.35	94.486	99.888	106.76	107.52	112.32	107.38	103.45	107.24	107.02	102.27	110.45	108.85	103.2	97.987	107.04	102.48	99.696	112.68	104.51
113.91	105.64	111.43	108.71	104.44	113.73	109.32	107.36	108.55	104.78	99.316	111.62	101.96	107.27	105.24	108.76	112.5	105.54	105.52	96.503	109.58	103.98	101.64	116.73	111.51	113.79	97.701	110.11	104.87	106.08	110.2	109.38	105.11	109.05	101.7	110.1	106.44	107.62	108.48	112.13	112.98	106.55	105.24	99.435	111.09	110.55	104.69	113.72	105.35	105.77
106.18	106.2	95.778	100.05	102.94	101.85	111.42	112.21	96.675	112.67	113.83	105.13	104.17	101.41	106.34	111.83	113.12	115.79	104.38	100.8	104.76	107.59	96.638	105.81	104.62	110.81	107.41	103.94	115.61	109.59	100.22	102.19	107.99	100.42	105.92	102.42	105.32	100.85	106.42	114.51	103.12	112.64	111.49	104.1	105.69	104.44	113.66	107.64	106.12	110.21
110.99	100.8	118.23	103.05	108.39	103.7	99.771	109.33	107.35	104.43	106.52	108.4	106.7	103.98	108.57	104.81	103.21	101.47	107.88	94.053	116.62	107.7	104.88	113.08	105.27	100.27	104.1	98.958	96.013	105	105.66	116.43	107.55	111.05	100.46	111.94	104.82	109.3	115.71	111.66	106.36	100.7	109.36	109.58	105.85	102.76	104.3	108.88	106.14	115.13
99.013	102.76	97.577	102.83	104.5	105.45	101.72	104.04	101.84	99.119	95.124	100.16	102.9	92.113	102.48	99.375	100.23	110.99	101	94.369	103.54	99.284	101.25	97.247	97.404	101.08	96.114	107.64	101.59	105.71	100.13	107.13	105	96.196	101.05	103.91	94.747	103.77	102.81	100.7	103.11	101.93	104.11	100.82	112.43	110.28	104.44	98.867	97.642	100.82
101.7	115.3	109.38	107.63	106.74	101.74	107.31	106.29	102.67	110.12	101.61	108.64	106.46	106.3	110.35	115.67	111.74	111.31	105.16	99.498	110.45	104.18	105.17	108.42	110.06	108.59	107.61	111.52	105.55	106.06	107.77	109.36	106.22	106.77	100.89	112.44	105.09	98.125	104.55	104.92	110.59	107.75	117.97	114.09	106.39	102.34	113.46	100.71	110.78	117.6
95.479	111.49	98.431	98.521	100.17	106.78	105.27	113.17	113.05	102.01	102.04	110.71	100.75	106.65	111.25	101.83	106.3	102.76	106.32	97.402	100.02	111.26	105.02	110.46	105.88	108.78	104.82	95.085	97.897	107.04	99.346	101.79	104.84	105.69	110.28	107.16	103.45	109.81	106.79	105.51	109.79	103.35	111.1	110.96	102.23	109.93	110.43	100.77	100.27	101.35
107.2	117.4	109.8	110.73	109.64	106.8	102.68	113.23	107.33	104.8	112.96	105.46	102.59	109.94	101.06	108.82	99.531	107.42	106.55	99.764	113.61	96.195	103.94	106.92	108.2	102.31	107.21	103	108.87	111.1	109.31	101.27	112.02	104.86	102.94	109.08	104.47	96.9	104.36	101.85	107.12	108.98	99.091	110.69	107.82	100.62	107.31	115.38	104.34	107.43
108.48	104.4	106.03	99.424	105.7	112.38	102.04	108.6	110.27	113.15	99.57	105.06	108.1	113.25	102.22	106.59	105.39	102.51	105.63	112.28	102.52	107.98	108.03	99.86	112.24	106.85	100.36	104.75	104	108.44	106.77	113.76	109.58	111.22	103.96	104.77	106.06	112.07	104.49	102.81	99.961	110.74	113.46	108.06	110.41	95.345	106.43	106.15	107.6	115.46
119.85	108.14	112.96	111.68	97.448	105.78	111.31	116.35	105.86	109.6	113.9	108.21	106.19	111.84	103.63	108.9	108.85	107.69	114.58	108.32	102.09	112.61	114.32	106.41	104.44	106.56	113.49	114.58	108.43	105.38	110.2	102.82	112.11	100.74	106.9	113.97	110.88	106.06	110.64	106.23	103.1	108.24	99.707	109.9	108.11	107.22	107.77	102.43	108.75	116.3
105.55	107.15	106.91	108.01	103.38	108.23	114.55	105.79	110.42	119.12	112.9	105.86	112.26	104.72	109.47	109.65	100.83	109.16	116.51	119.76	108.77	121.26	116.72	103.62	113.45	111.59	110.76	112.06	111.85	116.26	104.34	103.31	107.8	121.48	111.22	108.73	98.067	117.37	105.8	111.47	107.63	105.01	117.44	107.42	107.86	108.05	106.15	97.621	110.67	107.82
108.55	109.64	109.59	108.56	108.88	116.42	106.8	107.56	108.39	104.16	106.4	105.49	107.87	104.74	103.03	112.54	98.601	108.39	117.03	114.34	109.5	115.45	108.62	107.36	106.73	107.93	107.03	114.34	108.28	111.73	107.26	112.97	105.88	103.66	106.14	111.85	105.2	107.5	107.61	103.67	99.164	120.03	109.85	112.23	108.17	109.47	100.08	113.43	108.48	111.12
111.21	105.98	108.76	116.73	108.18	102.68	99.622	105.32	115.43	111.11	108.2	113.26	111.63	100.41	110.89	106.36	111.57	113.83	111.56	113.33	104.73	107.53	112.08	102.43	99.591	115.9	106.78	107.96	103.85	112.31	113.04	111.18	109.9	104.88	101.78	112.18	101.68	102.3	109.96	117.8	115.16	102.72	106.95	109.54	103.56	110.46	104.15	110.7	104.28	101.98
108.93	109.25	100.12	104.04	111.65	104.9	111.33	106.66	109.89	105.18	103.84	99.368	111.1	100.17	108.7	112.17	108.34	100.45	112.45	106.37	107.14	104.56	109.73	106.87	107.24	108.76	108.66	102.35	99.693	112.04	109.52	110.81	106.45	103.71	109.34	109.58	116.31	112.81	102.74	101.58	104.59	97.012	113.82	101.44	113.01	116.56	102.92	110.56	108.73	114.11
105.19	98.234	109.87	113.39	111.89	109.09	105.81	106.8	108.3	114.02	107.41	108.7	109.91	101.53	100.85	99.345	106.71	106.84	112.16	102.11	110.75	107.88	107.03	108.94	102.45	113.12	99.75	112.68	103.72	107.34	100.81	106.03	103.48	114.6	105.42	115.3	103.93	104.99	105.63	112.45	117.74	107.53	107.85	108.69	99.906	105.97	104.02	106.2	104.55	111.11
107.51	110.41	106.18	104.98	111.76	103	113.04	102.29	116.94	106.08	95.419	113.03	105.8	100.48	110.05	107.01	103.55	107.21	107.94	105.55	108.54	105.65	114.23	108.99	106.53	105.74	108.77	106.78	95.556	103.79	104.93	97.757	109.17	106.84	109.77	107.68	108.24	105.87	107.23	102.48	101.24	112.7	118.86	104.36	101.64	109.87	107.96	106.93	104.19	102.09
103.81	109.94	104.56	105.23	104.08	113.9	102.98	101.2	110.16	109.52	103.36	113.25	103.57	110.15	110.66	108.99	112.26	98.427	100.4	96.977	101.73	109.4	110.38	103.05	103.57	106.89	112.93	114.39	111.35	105.65	109.86	106.33	111.6	102	107.56	112.22	104.95	111.76	109.06	108.74	111.8	112.39	107.23	97.994	107.08	102.66	102.52	100.98	111.58	107.4
105.74	113.99	100.68	116.71	108.9	102.37	101.46	107.01	107.86	110.65	102.69	98.568	93.249	113.12	101.29	104.22	103.34	116.01	111.58	102.44	105.71	106.82	100.28	109.4	104.07	100.35	101.82	110.66	106.77	101.49	93.726	91.556	101.04	104.07	103.04	112.68	113.02	110.91	104.64	111.63	101.16	108.07	106.64	106.06	107.45	108.13	104.67	112.83	107.3	111.9
104.44	116.33	110.83	109.76	109.15	99.699	114.94	112.26	98.496	108.9	110.26	109.47	101.02	113.15	110.11	101.12	114.44	108.23	104.9	103.37	116.28	104.86	106.55	112.81	111.01	104.15	114.05	96.917	107.07	108.13	104.85	111.88	109.46	107.09	100.73	110.95	111.37	111.76	106.33	113.59	116.03	103.87	102.63	112.41	107.61	104.34	108.47	107.11	109.69	108.95
116.14	107.32	97.853	109.44	110.19	107.05	108.32	103.54	109.7	104.2	99.35	104.61	108.68	106.34	116.42	102.8	112.95	98.56	102.55	100.94	105.73	102.35	108.2	100.78	100.8	111.53	105.2	103.13	110.57	108.02	110.17	110.65	107.82	109.25	101.88	103.07	107.55	106.18	105.5	101.52	107.4	106.59	113.01	108.18	101.69	111.37	103.5	101.51	101.65	107.19
104.69	94.769	102.15	105.74	102.1	101.92	107.44	96.843	103.49	108.19	107.86	110.74	107.19	100.45	104.33	110.22	109.54	109.63	105.74	113.76	105.14	106.66	103.67	115.72	93.097	106.98	100.07	101.09	103.08	105.78	100.36	109.9	110.62	104.66	106.61	112.14	103	110.85	106.04	113.85	108.98	112.7	107.39	107.29	104.37	99.159	108.99	97.454	108.29	110.5
107.74	111	96.934	109.36	111.24	104.62	107.75	104.29	106.63	108.57	108.28	105.83	103.59	103.85	101.05	110.58	104.89	108.5	112.47	111.54	106.08	102.32	106.18	105.33	103.24	101.7	104.76	104.29	110.44	105.55	104.99	108.49	100.85	115.51	106.69	99.516	111.77	115.85	108.11	112.71	99.428	113.2	108.65	108.82	112.56	109.98	100.96	101.75	103.47	118.99
107.83	104.74	102.07	105.06	103.56	104.12	109.13	109.43	113.1	110.85	101.26	114.86	108.23	101.25	96.669	108.19	107.03	114	104.8	105.97	99.594	108.11	105.05	108.07	110.92	111.25	113.28	109.46	97.756	109.74	102.4	102.57	108.23	111.04	104.5	112.7	113.17	102.48	99.319	107.34	102.84	104.09	106.2	105.04	109.05	106.02	104.78	108.6	103.17	99.825
102.12	108.64	101.3	101.16	96.443	115.32	109.67	102.19	104.81	101.99	104.96	97.869	97.37	92.373	105.28	117	97.568	100.45	103.45	106.61	99.871	104.57	104.63	100.46	96.382	101.56	98.708	96.001	104.02	101.51	102.75	110.39	94.968	92.345	101.85	98.434	100.25	105.21	96.372	95.805	106.4	109.62	96.581	113.65	105.84	107.98	104.2	93.213	106.13	95.864
105.26	109.54	108.68	108.63	108.68	103.8	108.1	110.79	108.51	115.65	104.56	108.29	110.21	103.58	105.44	112.12	109.56	107.59	110.33	108.22	112.3	112.73	110.65	112.63	118.75	106.55	103.74	114.9	100.59	106.98	112.1	100.5	111.81	114.28	113.68	111.39	98.828	111.22	109.22	113.72	109.82	103.82	117.62	106.5	107.88	108.47	114.02	114.47	110.78	113.58
116.31	110.63	104.47	113.67	113.06	114.8	108.98	115.33	118.35	117.01	111.34	106.89	106	103.53	113.28	104.62	117.38	105.4	106.33	114.06	106.94	99.651	109.41	111.4	113.29	109.22	114.73	119.39	110	116.33	116.03	105.91	118.73	109.13	111.31	112.59	110.12	112.71	106.13	104.81	110.94	108.79	115.81	101.96	111.03	114.64	105.35	109.74	119.8	109.6
107.27	113.65	109.96	115.35	113.37	111.76	110.27	113.41	112.53	118.05	111.64	116.85	106.08	108.91	102.56	102	109.18	117.65	104.64	110.46	114.86	105.92	104.66	109.9	100.4	108.07	100.57	106.77	101.99	108.09	99.132	104.13	100.74	114.26	101.56	111.71	108.67	104.48	109.91	107.55	103.97	100.47	119.33	109.64	111.06	108.11	107.46	106.47	103.37	107.6
110.59	107.3	109.53	107.03	107.19	119.24	110.85	114.65	100.22	111	109.87	102.48	105.74	101.73	107.01	102.88	102.65	107.28	109.19	106.99	108.38	110.21	108.01	108.63	107.97	105.91	102.76	111.85	102.78	118.37	113.74	104.89	113.19	111.02	107.62	108.33	105.71	107.32	103.94	102.59	99.101	107.3	99.34	95.71	108.63	105.18	104.06	112.37	96.987	107.16
101.75	95.427	97.043	92.745	100.22	98.12	101.87	103.4	102.87	94.493	105.85	92.678	99.841	98.039	107	103.63	97.202	97.383	104.16	95.993	97.923	92.636	94.389	100.48	101.16	99.379	93.925	102.32	101.45	101.02	102.55	100.23	97.207	102.2	100.23	95.546	99.527	93.872	100.21	95.761	107.18	105.55	103.6	95.94	101.55	109.2	99.064	100.87	101.85	101.93
98.895	99.891	105.82	107.01	92.008	105.67	109.06	98.863	100.08	97.964	107.1	95.44	99.31	102.1	99.126	102.83	94.62	104.79	102.98	102.95	101.58	92.26	102.47	104.36	100.53	88.885	104.77	101.09	99.192	100.13	105.49	102.68	100.92	96.464	106.91	94.504	101.09	104.01	99.704	103.93	108.54	92.313	91.908	93.186	106.38	102.07	105.15	98.007	94.039	101.89
113.54	99.684	107.76	111.44	106.85	110.44	111.92	101.65	111.38	107.04	109.44	100.97	96.65	106.05	107.6	96.522	105.17	109.42	108.58	107.83	107.43	102.84	107.84	108.85	108.82	103.55	96.77	111.69	101.51	106.49	108.19	109.48	116.17	103.96	107.13	102.61	103.81	99.003	107.23	107.9	108.81	105.15	107.13	107.71	109.83	106.7	104.88	100.42	108.88	106.28
104.36	98.656	108.47	105.69	104.33	100.08	112.17	107.06	104.32	106.43	106.47	101.15	105.01	107.39	100.51	106.4	105.92	110.59	108.11	107.69	105.18	107.82	109.19	104.91	104.11	109.96	101.39	99.578	105.79	116.72	111.25	114.65	104.78	109.43	107.05	103.08	107.96	93.797	100.79	98.049	103.58	103.43	114.97	119.13	103.91	105.54	110.88	107.33	100.65	107.67
105.72	103.59	103	105.52	104.71	117.37	107.5	109.61	106.23	117.8	108	110.08	117.61	110.31	106.09	115.83	108.27	113.93	105.17	111.58	102.52	101.64	117.67	102.52	108.39	101.4	108.31	105.7	109.86	109.17	111.85	100.19	113.88	109.86	108.65	104.49	113.48	100.13	106.45	113.53	110.59	110.59	116.12	107.29	111.07	103.64	113.82	102.81	105.34	104.74
104.79	104.32	96.818	97.572	93.375	101.73	100.27	105.55	107.18	99.659	97.546	99.222	93.348	104.43	96.123	102.2	104.84	94.181	106.21	104.54	99.375	99.422	98.282	98.606	94.783	101.93	105.03	106.19	99.414	100.14	105.55	106.43	96.277	103.2	111.51	97.381	98.776	105.04	107.08	86.49	101.52	101.12	104.08	103.63	99.503	105.14	101.39	100.71	96.831	87.555
104.57	98.845	101.26	104.39	104.12	104.24	100.25	112.73	109.27	106.35	108.59	103.54	97.999	112.12	107.28	116.59	102.17	95.006	104.49	108.86	100.02	107.45	111.14	100.05	104.53	109.15	103.25	115.08	105.75	112.34	101.19	107.7	97.683	105.45	108.75	102.74	111.64	105.15	105.34	101.43	108.8	103.89	105.64	100.95	103.33	100.65	98.119	104.86	99.267	108.54
119.73	103.1	105.72	105.25	110.69	103.67	112.3	107.21	113.57	109.91	104.87	106.53	114.6	108.13	111.3	107.71	106.32	104.01	108.65	100.55	108.96	98.047	110.46	107.33	110.61	121.62	109.59	117.35	111.26	116.38	106.28	115.59	107.7	113.3	109.69	105.61	119.76	109.97	113.34	105.07	115.35	109.05	108.75	104.13	103.31	113.46	110.44	104.74	103.96	107.56
105.74	101.98	101.72	113.8	101.63	96.325	106.74	95.188	104.25	98.111	106.2	103.06	97.333	96.091	93.335	103.61	103.64	100.95	103.5	103.64	96.744	93.09	101.88	102.55	98.135	107.85	102.78	103.6	102.19	93.886	98.932	98.202	95.654	98.012	104.23	98.334	96.298	96.175	98.847	93.976	107.4	103.84	96.109	103.74	106.79	102.02	92.027	94.117	100.14	94.226
109.68	102.52	105.59	111.17	107.92	105.75	100.02	118.69	104.18	111.87	118.96	103.77	104.6	106.19	101.97	105.98	106.97	113.62	120.1	104.12	105.79	106.96	105.47	106.17	104.08	113.11	105.31	103.17	107.47	111.29	106.95	105.3	106.83	109.65	120.91	106.42	104.4	99.681	102.48	103.7	95.787	112.12	104.74	104.45	108.39	103.35	106.42	102.05	105.77	115.41
108.4	100.34	102.96	105.92	114.38	114.9	110.52	106.13	112.71	113.1	115.04	101.18	107.48	110.65	110.01	103.07	110.36	105.59	114.51	108.63	104.23	111.41	105.81	106.62	111.23	108.84	107.12	111.72	107.83	106.74	111.37	106.54	109.2	113.04	111.57	107.16	108.92	109.79	112.19	108.23	111.85	111.05	110.46	106.42	111.57	108.31	107.42	118.07	101.55	99.804
115.37	107.46	106.25	110.4	103.38	107.01	111.88	110.68	105.5	109.1	106.72	101.97	118.57	109.68	107.03	116.4	105.56	107.39	117.86	112.32	111.4	106.17	104.18	122.61	104.37	105.91	103.05	113.4	109.86	106.31	109.37	101.32	104.87	105.08	107.61	101.9	101.11	111.97	105.72	114.24	115.75	104.23	114.03	104.46	111.49	114.17	110.65	108.49	105.19	100.63
105.03	106.21	97.999	99.738	102.93	104.05	103.69	102.2	107.49	108.68	106.92	113.88	97.631	110.34	101.02	106.77	114.54	104	112.13	104.47	104.69	111.17	111.88	113.75	113.34	106	112.84	101.21	99.208	108.77	111.5	104.82	112.93	100.77	106.03	103.67	107.86	104.99	108.02	103.1	104.32	108.28	105.96	99.317	100.45	104.9	105.67	96.865	106.71	98.254
110.98	99.096	101.17	110.09	98.882	99.286	105.02	108.84	102.81	101.64	103.82	110.48	110.44	98.613	105.55	106.65	101.04	104.5	93.227	93.715	113.11	105.4	107.96	99.702	102.68	112.14	106.02	108.18	106.51	102.31	107.73	102.47	105.89	104.23	102.86	109.73	96.418	110.68	111.71	107.78	114.03	108.38	112.31	104.8	103.86	99.545	111.74	100.77	108.81	101.53
96.604	103.57	112.95	105.63	102.64	105.03	99.93	106.41	103.56	106.42	109.22	102.56	98.637	105.98	104.6	109.86	113.68	96.273	104.1	105.26	103.84	104.93	116.28	99.079	113.51	109.41	99.533	101.34	103.22	104.42	107.45	104.54	103.13	101.49	98	102.99	105.52	109.41	103.4	102.94	107.13	105.45	107.65	105.38	108.98	101.63	87.652	112.25	106.89	98.36
109.98	112.35	104.17	106.33	110.27	105.54	103.88	111.32	108.52	113.16	111.61	113.69	109.67	107.1	106.93	113.9	110.47	111.95	107.28	112.06	110.03	112	102.26	116.42	105.89	113.83	104.01	99.785	105.89	109.14	104.36	108.76	109.74	108	107.52	106.06	105.58	121.15	101.65	106.7	111.26	107.89	107.92	107.69	117.89	112.28	109.82	107.58	107.93	118.37
103.7	110.52	105.39	109.26	100.64	109.52	104.7	102.76	98.002	106	105.89	106.54	96.34	106.64	100.63	111.65	110.17	104.64	102.75	105.93	101.37	107.39	103.15	99.895	110.55	103.99	99.101	94.502	105.96	116.94	103.93	112.45	105.93	107.44	104.05	109.2	104.7	101.67	107.4	107.06	104.9	109.92	107.25	110.63	110.37	114.56	106.04	98.04	107.8	117.7
101.08	106.21	108.33	102.75	106.03	101.78	114.82	109.69	105.6	102.29	104.27	104.3	111.69	109.14	96.968	108.83	103.88	106.59	110.83	103.5	107.06	99.961	98.392	106.5	107.85	98.551	98.863	104.03	105.29	114.88	102.57	105.83	104.45	107.64	102.66	97.872	107.7	107.74	101.77	116.81	104.67	109.82	100.96	99.079	101.48	117.8	100.29	108.27	103.5	109.12
115.09	118.15	100.97	117.01	107.28	107.37	111.49	116.01	107.65	113.76	112.28	114.14	113.48	108.66	110.4	108.04	114.41	114.92	109.76	117.4	101.81	106.85	116.68	106.83	120.8	115.63	98.494	102.05	109.28	109.99	104.54	116.38	107.73	102.59	113.58	117.02	116.12	112.51	102.31	107.87	111	113.48	107.41	118.97	102.6	109.3	110.87	107.33	112.74	109.24
107.33	115.26	103.28	108.16	109.82	106.22	103.5	113.37	104.11	102.23	110.93	114.79	109.05	109.36	111.99	105.71	111.65	107.9	110.04	112.1	102.88	107.01	109.61	101.42	108.61	109.54	115.18	110.75	110.08	104.19	107.43	102.39	104.2	110.07	109.35	114.67	110.82	112.56	104.69	101.4	111.71	114.19	106.66	104.51	110.49	105.08	115.31	107.3	105.28	108.01
108.34	100.73	102.41	108.29	101.8	99.118	100.24	107.9	102.85	96.916	108.5	96.202	106.42	109.14	113.22	106.69	106.08	97.811	107.34	110.17	105.76	101.43	101.91	102.85	106.73	107.33	106.79	114.48	103.56	109.98	101.59	110.21	113.43	102.09	104.17	110.66	107.88	101.9	105.86	111.06	112.57	103.79	101.34	103.22	102.28	105.14	110.65	102.59	106.72	100.33
109.16	109.64	110.99	106.16	115.1	107.24	119.3	116.44	110.97	102.95	107.97	113.23	113.88	112.97	113.61	114.12	107.9	112.7	107.52	105.41	113.03	107.71	113.13	107.56	105.45	114.22	107.91	102.1	99.706	104.94	117.15	100.95	106.57	115.88	113.8	112.86	111.43	100.05	100.72	115.93	118.83	100.34	108.31	109.97	106.6	110.7	108.12	101.34	107.92	114.5
100.42	116.83	111.69	111.09	106.82	103.81	108.91	97.704	106.12	104	107.31	103.93	116.56	99.378	105.69	113.7	106.02	108.44	103.75	106.71	108.37	100.81	105.93	106.42	99.859	100.62	106.11	110.18	97.893	106.94	104.57	102.95	100.08	108.35	106.66	117	104.65	102.81	97.508	100.81	110.83	112.04	116.04	104.23	104	110.19	104.3	105.7	100.69	103.46
98.808	100.96	117.95	104.82	116.2	111.5	115.65	111.11	103.95	99.696	101.61	110.27	109.91	109.57	114.99	112.09	111.38	112.89	112.39	104.4	105.2	111.23	106.43	112.18	119.67	111.88	115.49	98.649	105.29	100.65	100.33	106.36	111.67	107.45	106.29	107.05	103.96	112.27	108.31	109.75	103.2	105.06	108.27	108.97	103.52	106.44	111.56	110.4	111.95	100.44
106.94	103.54	108.7	103.67	103.03	108.34	107.45	108.41	100.05	108.38	107.82	106.21	94.776	108.7	108.53	99.95	102.34	105.86	101.13	103.79	101.86	101.74	106.34	96.982	107.58	108.18	98.774	97.178	105.61	97.756	110.91	103.78	99.961	106.12	106.96	105.98	105.02	116.08	107.93	98.662	107.18	104.66	108.64	101.29	106.41	100.39	106.17	124.58	102.15	104.46
108.71	96.829	101.15	98.596	95.869	88.973	98.004	87.899	86.298	101.89	97.065	94.67	90.061	98.191	94.137	102.09	101.25	93.575	99.811	96.379	97.144	105.23	97.287	99.678	93.416	88.797	108.28	90.815	92.433	94.304	90.022	99.763	94.078	103.95	101.58	106.41	95.026	103.36	89.033	98.197	99.466	86.447	96.685	98.344	103.39	100.22	95.067	97.513	102.18	97.32
105.69	107.37	108.71	110.8	101.14	109.81	108.16	110.52	105.31	98.364	118.3	99.742	114.79	106.59	110.69	101.6	108.24	105.73	109.94	114.29	98.525	115.27	108.66	99.284	101.38	118.06	114.41	106.84	112.4	106.94	113.3	112.23	113.54	112.19	110.12	102.59	102.57	112.91	117.96	107.67	114.95	102.65	109.91	102.12	113.89	112.09	109.39	107.12	113.65	113.62
112.51	94.857	110.94	107.86	111.67	95.05	112.83	103.72	100.8	114.47	105.89	111.22	99.124	119.39	109.93	101.2	110.81	106.6	101.21	111	105.26	112.34	108.12	95.864	103.7	100.65	107.86	105.06	98.85	99.248	113.55	110.6	100.68	106.83	109.72	94.659	116.47	111.09	102.59	107.05	107.8	111.63	106.04	111.2	113.18	103.37	102.98	98.516	116.32	101.75
93.817	94.455	97.652	94.498	91.197	102.55	99.574	96.785	101.71	96.655	98.915	94.712	100.38	100.34	91.744	98.006	89.986	98.719	103.52	102.82	98.956	89.566	100.01	92.286	100.28	95.595	98.858	92.552	100.34	97.034	99.513	108.74	94.89	100.46	99.572	105.08	94.412	103.34	102.44	94.99	98.652	102.99	102.05	102.32	102.39	107.65	94.038	92.691	102.35	91.352
95.695	91.819	93.967	108.3	105.73	97.888	100.36	97.135	99.143	98.502	99.014	97.443	98.049	100.98	92.911	99.765	102.03	99.581	92.092	100.56	98.9	104.17	99.391	95.747	105.89	104.32	104.61	103.51	92.718	101.88	97.473	96.8	102.53	98.735	100.93	105.87	103.32	99.233	105.78	102.38	103.51	92.963	96.565	102.37	96.072	91.27	100.52	99.868	102.61	88.062
100.3	104.14	99.457	96.673	103.12	94.879	93.414	99.834	100.6	97.89	101.64	96.201	102.94	102.24	101.85	113.09	99.437	107.64	97.596	98.666	108.83	102.95	95.847	96.284	95.927	98.33	103.75	105.8	101.66	107.57	96.935	98.459	101.66	100.84	102.94	101.33	102.63	105.93	104.79	89.973	95.404	92.48	95.49	91.978	97.526	91.998	94.655	96.541	90.746	100.14
93.874	118.68	109.94	105.34	106.52	110.06	113.8	110.37	106.85	104.53	115.47	117.73	106.24	111.52	104.52	112.96	113.59	115.91	114.43	113.61	107.15	103.28	101.96	112.88	102.79	104.53	109.27	109.62	104.72	112.98	107.2	109.3	100.69	111.17	107.9	105.17	104.91	101.82	103.64	106.62	106.49	102.86	107.25	113.26	111.32	107.86	96.897	118.91	110.26	109.68
98.74	110.09	95.067	112.86	106.82	102.47	113.74	101.18	100.72	105.29	108.89	109.07	105.47	111	108.4	106	106.02	112.99	102.39	101.79	94.785	102.64	105.5	103.6	103.58	104.13	107.97	108.83	103.01	110.24	111.27	96.961	107.61	97.996	99.106	113.8	117.61	108.14	111.52	114.16	104.97	106.11	113.49	101.18	102.72	106.15	104.5	103.48	113.23	112.31
96.552	103.13	103.03	102.7	99.705	104.45	100.68	101.08	99.263	91.966	103.77	98.724	101.1	102.02	97.421	97.706	94.39	99.062	95.336	101.1	90.131	104.44	97.892	95.989	101.9	91.772	97.315	107.66	98.899	101.24	99.035	92.539	101.53	94.397	105.13	93.022	89.088	99.919	101.13	102.08	101.58	100.98	96.954	90.955	90.98	94.57	97.81	94.968	102.68	103.16
113.75	108.81	94.299	104.56	99.455	103.47	100.88	102.93	98.863	111.81	92.021	106.92	101.74	110.07	96.494	97.559	94.791	99.938	97.992	99.945	97.782	95.035	96.641	102.42	103.96	110.05	104.53	92.364	93.9	93.184	106.65	100.03	112.57	96.408	97.302	102.26	97.476	94.708	103.42	112.57	104.85	104.93	102.69	101.19	105.09	97.544	113.6	100.3	101.59	99.67
110.67	111.46	98.733	108.81	107.61	107.18	102.64	115.08	108.53	107.2	106.55	115.49	111.15	105.75	106.48	109.36	104.08	107.38	106.33	108.55	119.02	115.51	94.915	103.34	110.21	120.61	116.7	103.34	108.44	96.779	110.7	108.77	115.96	106.8	109.05	112.84	108.14	108.29	116.54	105.44	108.54	105.43	106.06	114.89	110.03	105.58	102.75	110.26	102.39	109.85
108.34	109.2	105.73	98	107.53	110.08	111.39	105.42	111.62	105.4	118.06	103.31	110.87	107.25	109.53	107.46	96.669	110.18	99.679	105.9	112.72	104.35	107.2	102.93	99.501	116.37	101.13	106.21	103.44	99.666	113.66	109.78	110.18	99.546	105.37	106.45	100.11	114.02	104.06	96.854	106.89	111.92	99.866	104.48	111.41	111.06	97.372	108.12	101.43	100.43
100.89	102.88	102.14	98.116	98.209	96.267	97.454	103.71	99.719	104.6	96.979	97.398	106.54	97.994	103.81	102.17	103.02	97.061	99.748	103	92.322	104.02	104.5	108.29	100.83	106.07	100.99	107.82	108.95	110.87	100.14	99.396	98.152	96.606	104.12	104.33	103.14	101.36	98.938	95.433	102.56	85.897	101.09	99.701	102.91	110.56	104.87	97.099	104	92.402
101.55	104.97	106.43	97.361	98.784	104.27	97.935	109.58	111.25	112.88	114.75	112.88	103.57	104.65	109.56	108.35	101.23	105.3	106.04	115.8	112.37	102.31	100.71	110.32	106.94	111.52	110.33	106.24	114.69	110.85	101.46	108.4	107.62	105.31	97.329	110.29	101.99	107.78	109.3	107.02	104.12	98.545	105.31	106.11	106.87	108.14	97.625	105.84	111.01	108.29
107.85	105.42	112.3	100.87	108.03	105.77	111.35	105.77	110.07	108.09	105.19	107.09	103.67	101.92	108.88	106.99	108.34	110.48	99.547	112.96	104.66	107.76	110.84	105.69	114.2	112.01	109.91	108.33	105.33	104.15	111.45	109.96	111.53	108.32	108.02	119.85	109.69	105.58	114.61	110.37	106.04	112.34	112.09	115.73	107.69	114.22	109.94	102.39	105.88	115.96
112.64	110.43	99.933	121.23	107.28	103.08	110.99	117.42	115.85	111.06	113.41	113.51	102.81	115.86	104.7	118	110.46	106	111.87	109.96	111.25	119.38	107.62	102.08	116.03	110.49	111.61	111.43	108.92	114.16	114.97	96.559	109.7	106.54	108.42	107.16	110.34	111.89	113.33	112.13	110.28	106.18	112.67	116.6	112.3	112.11	110.97	119.24	110.5	114.96
100.7	104.58	84.072	93.035	102.75	100.98	108.63	99.764	91.784	97.762	99.759	94.974	90.111	106.13	93.242	97.172	95.032	92.863	101.32	99.163	95.761	107.46	98.578	107.57	97.446	93.507	99.366	94.964	106.17	95.422	101.69	94.014	98.125	97.946	99.252	98.163	101.78	96.276	94.753	96.339	98.429	97.71	92.985	96.4	94.72	98.676	98.129	105.23	85.676	99.895
104.02	97.282	100.32	102	107.73	101.04	98.304	92.838	103.38	100.9	104.01	101.28	94.996	98.581	98.496	101.54	97.855	98.974	95.859	98.031	99.994	101.01	92.011	99.573	101.78	110.58	98.545	99.757	97.055	98.896	106.23	102.06	104.06	91.193	104.26	101.88	94.436	106.13	103.86	97.334	94.182	99.425	102.27	105.91	104.96	96.845	97.863	104.55	89.306	91.639
96.64	95.216	97.658	100.45	107.9	95.977	101.75	104.5	103.73	107.17	106.71	97.282	99.337	102.76	99.691	105.11	109.29	99.941	98.983	105.96	103.47	101.29	106.36	101.18	93.102	102.26	100.78	96.78	100.11	100.94	99.423	106.28	103.07	98.664	91.718	97.991	99.306	101.97	102.05	102.65	86.414	103.68	104.68	107.66	93.94	98.72	97.813	105.28	100.6	102.05
107.07	112.74	102.47	104.83	93.816	102.11	116.29	99.661	98.17	107.32	112.72	102.05	103.2	110.35	105.43	101.79	102.98	109.63	107.14	109.42	111.95	114.76	107.83	101.64	109.64	110.42	110.65	109.01	99.469	106.25	111.87	108.94	102.53	107.75	99.578	107.71	101.92	108.15	111.41	109.91	111.87	105.5	102.24	99.472	100.06	121.26	110.87	102	110.27	111.91
108.18	100.79	103.4	111.4	111.17	108.47	112.87	117.38	101.65	107.62	103.06	103.95	104.1	106.04	104.48	109.34	105.14	112.69	115.18	109.84	111.98	103.52	114.44	118.92	105.49	111.65	109.55	106.74	99.94	113.21	108.31	108.84	95.327	113.79	107.38	108.56	104.38	104.14	103.72	105.71	110.31	102.93	114.41	111.66	104.23	110.91	109.79	109.05	113.17	109.17
94.328	100.54	99.287	99.945	96.245	103.32	97.108	95.326	105.05	97.627	96.859	101.25	100.05	109.32	103.15	95	101.53	97.293	98.888	111.71	102.96	94.5	102.35	101.37	102.13	99.327	103.98	107.42	96.499	98.353	94.645	108.74	108.37	98.453	105.02	105.09	93.811	96.227	99.916	105.64	100.71	93.692	103.83	94.4	96.645	104.86	108.33	97.965	96.854	104.95
104.14	98.762	109.04	113.44	115.25	105.23	105.4	115.69	104.66	102.08	109.38	107.89	102.44	99.82	100.74	110.63	100.7	113.03	109.61	107.9	107.13	105.37	112.85	110.88	104.02	110.7	101.71	113.25	105.95	116.06	107.87	110.73	112.66	109.07	94.709	110.69	110.29	105.77	99.548	105.07	111.2	108.91	113.12	111.61	95.672	91.728	113.77	102.2	103.59	106.29
99.528	98.479	98.039	98.099	90.555	91.43	102.42	98.791	96.462	95.075	100.86	90.559	98.165	94.012	108.61	93.585	94.61	95.166	103.68	108.78	100.01	107	99.771	106.38	101.53	94.554	91.429	104.15	106.47	90.86	102.89	92.972	101.91	97.023	90.936	103.71	96.395	110.91	100.23	95.3	95.919	92.84	96.269	92.314	99.259	100.63	101.64	97.972	95.338	99.142
110.35	104.32	113.4	98.131	104.19	104.86	111.4	112.72	106.5	113.09	110.73	111.99	108.72	113.85	110.73	112.8	109.58	91.617	107.34	105.35	102.94	103.23	107.81	100.93	102.96	106.52	104.56	105	107.67	109.34	97.621	109.13	113.32	117.09	111.77	103.67	104.44	104.58	117.88	107.46	98.311	107.98	108.17	112.98	102.76	97.213	100.56	112.83	102.08	112.64
105.64	104.2	99.887	110.19	105.13	109.44	103.49	108.67	107.36	106.68	101.06	106.56	106.89	106.01	106.87	99.034	106.42	108.78	109.34	104.64	99.188	105.76	97.122	104.65	105.38	108.23	98.513	111.06	102.77	97.02	112.92	107.1	106.5	99.168	99.143	105.49	103.28	109.72	109.11	108.55	107.26	111.11	113.56	94.164	102.63	101.01	110.74	106.24	105.51	115.39
98.424	103.37	106.92	108.19	112.28	111.19	109.08	99.69	102.52	104.71	104.18	100.05	104.42	102	109.38	104.85	105.14	107.66	102.85	104.61	104.82	108.48	103.99	102.09	102.92	102	103.66	103.77	108.26	99.413	98.253	105.84	103.11	107.26	117.39	110.71	110.55	104.7	108.42	101.61	104.25	103.72	99.184	104.74	110.51	108.89	101.58	113.78	110.95	107.74
103	97.537	110.19	100.29	105.75	102.19	101.62	101.89	105.68	101.38	106.01	113.24	104.21	110.33	105.3	107.36	105.02	110.49	105.33	104.27	103.52	102.18	103.78	104.36	109.5	104.09	98.635	103.82	108.67	107.07	99.473	104.65	107.57	102.06	104.1	104.23	110.54	102.59	105.63	106.31	108.42	105.34	105.41	100.05	111.12	105.86	104.89	106.99	102.31	95.189
108.61	113.97	110.02	114.37	101.42	105.42	101.48	104.15	101.24	106.21	102.69	110.11	108.85	106.19	103.15	103.69	106.16	101.59	100.54	106.14	97.197	107.84	105.69	117.42	101.76	115.06	104.88	104.17	102.34	98.699	100.42	104.75	102.81	108.3	109.35	109.63	109.15	107.3	106.15	100.3	103.47	104.16	105.77	107.22	98.878	96.801	113.05	104.99	101.89	109.32
110.2	104.85	106.29	111.47	106.91	106.28	101.12	92.651	107.96	108.64	106.16	107.69	111.35	112	100.61	105.27	116.44	106.95	96.115	105.09	112.94	102.86	101.13	109.32	106.33	110.5	107.03	104.1	107.74	102.41	101.29	96.705	97.619	96.917	107.72	111.22	107.68	110.05	111.86	98.238	101.66	118.02	106.47	103.41	98.179	107.21	103.83	100.28	115.23	108.99
106.49	102.7	100.78	108.63	111.46	112.84	102.61	100.7	106.91	101.91	109.77	101.42	109.82	102.29	115.19	108.4	101.83	104.3	99.78	100.47	105.69	105.27	101.7	103.41	108.58	106.73	101.4	101.7	107.61	102.66	106.28	103.1	100.3	110.94	100.16	96.346	108.53	108.31	105.74	112.49	98.916	106.9	103.56	95.563	96.833	109.36	103.25	103.53	100.57	108.87
107.98	109.32	103.04	108.97	104.97	109.6	108.74	101.38	111.18	116.31	106.79	113.67	109.86	113.84	113.93	108.8	110	115.25	101	112.43	110.88	116.7	106.7	107.66	114.34	104.96	99.883	111.14	109.21	112.04	101.66	107.44	105.01	113.15	112.25	105.46	100.61	104.66	102.39	111.07	108.14	108.67	113.32	104.26	107.56	112.41	112.28	112.42	103.18	114.01
97.188	107.1	98.697	105.84	97.5	103.56	108.88	108.62	103.07	104.62	94.944	102.72	108.73	112.83	101.11	103.01	97.755	98.037	106.06	102.93	91.942	101.44	109.11	100.31	109.71	99.478	99.688	101.67	97.361	96.06	99.403	94.807	101.63	105.59	99.941	100.87	104.84	105.54	99.681	105.48	101.69	107.61	102.3	102.16	99.398	103.66	93.68	105.69	99.988	109.97
105.76	113.26	105.21	106.14	113.33	105.37	109.48	100.56	102.19	110.5	103.86	105.85	99.566	106.76	103.65	108.91	110.32	104.31	104.11	102.99	100.78	112.72	110.49	105.11	107.31	110.02	113.77	114.71	92.402	107.16	107.55	104.17	108.09	101.47	109.26	105.52	106.76	104.41	108.89	101.05	108.54	109.11	108.99	105.67	93.735	98.162	98.986	104.39	113.94	106.06
114.06	107.16	109.24	98.932	106.41	110.25	114.27	111.25	109.59	99.193	105.87	107.79	112.32	108.66	100.73	105.4	102.82	115.78	111.25	109.08	106.48	100.24	100.35	108.22	103.21	99.4	108.93	98.837	107.36	110.88	113.29	95.203	106.7	107.82	99.636	114.29	101.97	112.45	110.83	112.01	110.15	109.16	110.01	108.79	112.92	107.18	111.88	105.37	106.92	104.38
95.31	102.71	98.218	105.93	110.27	110.79	110	103.48	109.04	110.9	105.04	94.05	106.01	102.13	106.14	108.41	96.951	112.7	94.509	108.53	101.72	104.13	108.77	94.524	110.46	117.57	105.02	107.92	112.16	103.52	100.76	98.522	104.43	114.27	101.23	101.18	106.65	100.48	109.85	107.68	105.04	102.64	101.27	102.68	104.76	101.46	113.78	110.31	105.15	105.71
103.09	108.39	99.677	111.75	108.88	99.366	105.6	117.79	113.02	111.26	104.87	109.85	105.32	105.72	109.24	101.82	108.16	109.06	101.31	110.64	105.43	112.01	105.72	109.47	112.53	111.38	105.34	103.14	115.31	105.35	101.02	98.471	106.33	107.93	102.3	100.95	112.74	110.22	105.33	104.68	107.46	111.25	96.017	103.12	104.5	106.2	110.73	106.61	112.04	102.7
114.27	102.77	110.47	105.44	104.51	104.97	95.519	107.93	108.76	108.67	99.262	109.78	108.54	111.16	106.4	115.28	97.426	110.56	97.336	105.14	98.037	107.46	110.67	106.93	103.09	108.4	108.4	107.47	104.54	106.93	110.51	99.41	105.32	107.5	109.91	103.63	106	103.46	103.3	99.149	102.24	110.01	106.24	107.47	114.67	104.01	109.38	105.6	101.18	108.55
98.595	106.82	98.383	95.424	103.66	105.04	105.95	91.591	101.51	96.738	87.716	102.96	97.131	99.054	100.63	99.844	106.65	102.46	99.428	92.181	99.77	93.135	98.901	100.88	110.25	99.725	105.26	88.715	102.82	92.161	95.84	93.823	88.51	102.24	95.629	95.515	93.624	94.78	92.427	97.105	95.406	97.887	106.21	100.76	106.76	101.1	106.09	107.67	100.01	100.91
103.33	106.22	106.58	107.89	100.95	105.3	92.896	100.94	107.87	104.58	112.68	112.39	109.54	115.68	108.6	109.47	107.05	115.36	104.92	112.21	108.22	101.4	98.628	97.45	103.38	98.639	99.143	102.76	107.16	106.09	105.02	107.51	99.83	104.57	112.29	105.37	105.01	104.62	111.93	107.87	105.21	108.98	113.04	115.87	111.9	97.773	106.07	109.69	101.89	111.75
115.05	123.02	113.59	118.54	112.61	111.19	104.71	113.05	105.72	113.54	116.11	112.19	107.8	115.11	107.82	106.11	113.32	110.25	106.58	98.866	115.22	115.28	115.24	113.2	102.64	121.55	111.54	99.453	103.66	108.98	111.9	111.07	117.71	118.37	111.37	107.13	112.44	104.74	114.42	110.91	118.68	112.49	108.85	109.8	113.44	109.81	110.98	110.14	115.37	112.48
106.37	106.48	113.12	113.39	108.28	108.37	111.48	108.54	118.92	105.64	111.89	108.48	105.97	103.28	105.15	101.77	107.58	116.12	102.82	113.21	107.69	113.63	111.67	110.94	111.2	113.71	105.45	113.45	107.07	103.61	113.62	113.89	96.114	98.251	105.1	101.46	98.016	108.3	104.94	108.01	105.68	112.23	107.88	109.35	107.29	109.39	105.24	106.65	108.2	105.26
103.58	111.9	111.03	100.15	108.85	103.92	113.54	103.14	107.19	109.26	102.84	111.89	106.86	109.67	115.93	103.6	100.24	108.31	110.37	106.68	107.82	103.65	102.67	105.82	104.93	106.01	103.18	104	106.36	101.75	108.23	100.33	102.75	108.11	111.72	112.71	109.94	112.31	106.19	102.91	100.46	96.671	112.69	104.39	102.41	105.26	111.19	105.77	106.94	104.67
98.888	105.89	106.64	108.18	115.26	95.688	109.34	102.75	98.403	104.68	106.7	108.94	110.96	103.69	102.09	108.3	105.07	108.65	107.77	107.01	96.234	118.72	117.5	105.01	104.01	108.53	104.1	101.59	103.88	106.06	106.92	106.83	103.82	101.03	105.01	106.77	105.22	107.54	102.26	107.28	101.93	104.57	104.52	99.619	103.02	99.234	105.24	103.74	113.15	102.04
104.5	99.973	101.1	107	97.954	108.12	101.27	97.289	95.733	86.631	96.549	105.05	107.46	99.622	102.96	110.2	103.75	110.1	99.418	96.878	98.507	102.96	96.634	93.452	102.46	95.678	106.17	95.643	98.817	97.687	98.414	107.58	95.949	97.459	89.374	111.05	99.607	97.971	101.78	99.203	97.443	96.193	99.914	112.89	106.07	94.922	100.41	103.8	103	102.4
107.89	103.27	112.8	110.53	106.18	121.42	110.59	118.24	110.1	105.48	111.9	111.52	112.02	109.06	98.806	111.77	103.65	107.46	104.81	107.04	108.76	107.37	115.97	108.67	101.38	117.73	106.67	111.99	114.63	111.1	111.72	108.22	107	113.07	108.77	105.06	111.04	115.53	113.51	104.69	108	116.85	102.74	111.52	107.66	104.69	116.66	114.62	110.04	107.98
102.13	113.11	104.51	102.8	105.79	116.93	109.71	98.949	105.25	105	106.65	108.64	101.42	113	99.649	95.254	110.34	104	105.05	103.13	111.4	115.28	106.72	93.907	106.18	103.66	103.84	98.733	118.55	103.65	98.455	103.13	101.68	99.838	101.3	100.79	95.912	107.53	102.22	113.76	106.23	107.33	106.83	99.522	107.21	107.14	112.53	107.75	106.73	104.94
101.82	110.87	111.25	102.54	110.08	100.15	105.11	108.79	101.26	106.52	113.9	112.1	102.7	101.66	106.3	108.1	115.95	108.2	99.238	110.37	108.2	109.76	108.65	116.16	96.688	111.93	104.09	110.24	105.48	106.87	106.1	112.67	112.55	105.52	112.66	117.05	103.58	116.77	109.65	106.25	114	101.6	115.61	103.06	109.42	107.3	104.88	119.83	99.482	112.95
100.19	99.207	98.72	96.668	98.113	104.8	85.028	95.26	98.577	100.5	100.61	110.07	111.27	105.61	97.919	99.691	96.028	105.5	105.53	103.94	111.74	96.434	106.04	104.1	96.228	102.21	104.53	96.764	97.125	97.92	99.134	110.11	99.26	104.11	91.597	100.51	97.082	95.559	100.06	98.753	95.696	91.659	105.54	105.72	104.87	94.135	100.14	111.17	91.744	106.28
101.9	104.01	103.52	101.55	104.79	103.64	103.96	107.91	109.56	105.83	108.03	111.12	102.53	102.29	99.504	111.79	102.72	104.97	110.8	108.23	116.24	106.17	105.61	111.29	97.479	103.31	107.95	109.34	104.6	106.15	115.03	105.28	108.26	111.07	109.56	106.39	106.51	105.26	107.45	110.93	107.91	102.67	100.16	104.69	105.38	99.732	108.38	103.55	98.425	108.35
107.49	101.13	103.24	112.83	103.81	104.59	111.01	108.37	104.99	95.594	106.03	107.79	104.35	105.38	104.95	98.684	108.38	106.07	106.33	104.38	106.07	100.29	113.31	108.26	109.06	105.84	112.35	103.58	112.41	101.94	99.897	102.27	106.07	107.81	107.67	109.8	102.94	105.63	105.29	115.27	100.59	99.881	100.97	97.462	106.03	99.216	100.45	108.07	106.02	105.39
109.06	107.83	98.238	106.94	110.54	102.94	103.75	99.535	108.61	100.1	114.18	109.08	100.62	104.57	115.12	112.8	100.47	112.1	109.26	105.19	99.356	97.14	103.64	106.27	107.08	106.97	107.86	102.75	109.5	107.6	99.292	113.24	104.19	107.3	104.19	102.25	96.027	108.01	106.71	104.12	100.83	102.45	112.88	102.62	114.31	106.4	108.75	105.99	109.95	107.82
100.69	109.31	109.37	98.574	99.967	107.34	102	113.55	99.004	104.71	104.85	105.53	113.94	101.75	110.89	99.056	107.99	105.55	108.48	104.8	108.29	103.04	111.8	107.1	113.33	107.46	109.5	99.691	105.54	104.58	106.77	100.42	111.04	98.728	109.67	104.82	113.61	114.66	107.36	120.65	105.64	114.56	98.2	105.24	105.2	99.19	104.88	104.74	98.763	106.14
96.51	95.363	95.753	100.13	95.64	96.229	92.902	102.67	104.69	95.202	96.242	99.345	89.337	97.456	95.847	96.071	95.477	100.71	106.66	101.81	108.83	99.917	94.962	103.86	91.515	96.068	97.959	93.409	104.35	96.26	96.729	99.455	102.94	95.278	102.3	96.81	91.177	100.6	107.92	98.309	92.593	102.17	96.794	105.81	95.538	101.76	98.837	96.524	96.977	102.74
104.94	116.57	109.05	104.79	100.44	107.62	107.62	95.892	101.77	104.27	104.85	109.2	98.522	108.34	96.02	95.099	107.44	115.45	109.27	108.8	105.02	107.06	109.57	95.339	114.55	107.97	102.46	100.44	107.87	96.165	107.15	107.77	100.4	109.89	105.32	103.31	100.33	102.31	102.24	107.3	106.79	101.03	106.37	104.14	104.36	104.11	106.22	111.95	112.35	109.52
98.648	105.32	105.66	114.74	112.06	102.64	94.245	104.6	109.15	107.92	100.18	105.09	118.4	106.06	111.2	106.23	105.96	110.35	108.3	105.83	107.82	104.99	109.02	107.4	105.85	108.48	104.56	108.39	107.94	102.32	109.13	118.03	106.12	105.27	104.84	96.266	109.88	109.6	111.72	112.67	107.65	108.47	101.29	107.47	113.79	109.79	110.37	107.32	100.76	107.88
99.215	91.449	101.51	98.607	108.66	99.286	99.258	98.384	90.523	91.895	102.65	102.9	100.08	98.155	100.6	111.34	98.359	103.33	101.54	107.46	106.51	97.01	97.107	99.916	92.954	101.32	99.9	103.78	99.868	102.1	95.572	95.589	96.618	88.088	97.638	98.941	102.08	96.323	97.253	108.04	100.05	99.337	95.847	88.51	88.023	110.73	96.927	100.99	100.97	98.752
89.624	106.08	94.017	101.22	96.886	107.83	90.494	92.131	101.16	103.29	101.46	94.917	93.999	104.23	100.79	99.113	104.4	96.104	97.122	102.56	95.704	91.64	99.572	98.074	97.305	91.843	97.726	90.027	102.98	89.8	101.16	93.009	112.5	102.71	94.559	96.192	103.12	98.682	103.66	94.536	94.996	99.946	96.413	106.01	100.47	101.07	94.844	101.15	93.951	94.113
107.46	103.17	105.75	104.8	103.29	102.11	106.26	108.19	104.39	109.04	107.56	112.39	113.78	112.64	101	111.82	107.24	117.99	116.79	113.31	108.81	107.9	113.53	114.06	103.61	110.13	113.42	111.02	111.92	109.01	113.28	109.63	113.11	108.26	109.57	110.1	110.7	115.36	101.64	112.06	92.914	112.24	101.48	102.63	108.37	104.57	105.11	93.529	111.83	108.92
107.21	108.18	93.784	103.24	106	105.69	96.653	107.31	97.181	93.925	104.14	97.958	103.42	96.126	102.67	102.89	101.95	101.53	96.417	97.22	109.62	100.84	104.61	104.68	100.06	99.221	109.26	100.87	96.28	101.24	93.774	105.14	93.361	105.13	99.464	106.48	97.018	98.544	106.68	105.5	93.186	108.35	98.134	88.058	103.24	100.07	101.31	104.8	97.709	106.16
110.83	114.59	105.24	106.74	111.72	104.99	107.22	112.88	107.22	109.68	103.67	102.83	115.12	109.47	109.14	112.4	111.42	103.78	110.23	109.33	110.72	109.78	109.53	106.02	108.34	106.2	110	117.69	112.75	111.17	112.66	105.03	108.33	106.51	115.93	110.77	111.39	116.95	105.52	111.51	114.71	113.33	106.18	106.08	113.39	110.75	106.69	108.02	113.68	110.37
100.89	107.13	109.41	106.52	101.62	99.185	119.08	114.24	101.44	108.85	108.31	103.47	110.66	102.55	101.4	108.98	101.62	104.24	99.635	118.59	107.92	101.82	103.39	112.29	106.46	101.62	109.59	99.689	105.23	104.9	99.614	103.21	105.49	102.58	101.75	109.58	101.36	106.05	107.22	99.692	98.45	109.85	111.68	104.32	103.74	99.441	107.16	106.94	112.64	108.97
106.73	103.33	113.53	98.906	118.31	111.17	96.907	107.64	105.99	111.21	106.93	112.89	100.63	104.42	105.71	116.37	106.71	111.41	111.9	107.9	107.02	108.11	109.04	101.84	114.7	105.89	102.56	102.38	108.05	102.58	116.87	104.64	106.6	104.54	104.9	100.99	102.93	103.76	112.33	102.25	109.93	109.62	115.63	111.77	119.58	113.14	104.97	106.53	101.35	103.53
114.36	107.3	103.67	103.61	101.44	104.16	104.16	104.11	101.97	111.7	104.96	114.94	108.61	108.23	117.85	103.91	108.85	104.82	113.53	97.186	107.56	112.51	97.642	106.33	102.27	111.91	108.83	109.06	105.69	111.38	112	112.73	99.414	112.99	107.37	107.93	102.18	113.02	105.39	109.46	109.88	106.06	108.65	110.75	101.41	108.21	102.16	107.58	113.64	107.59
119.85	122.97	114.31	109.03	107.81	111.08	109.66	115.31	107.28	106.3	119.17	111.87	111.63	110.03	107.37	104.46	110.72	109.28	110.64	119.15	106.61	106.59	112.59	114.82	107.91	106.38	111.08	117.64	110.31	113.15	113.33	105.86	113.88	110.64	115.02	113.11	109.32	110.78	118.9	112.32	115.75	111.11	110.85	104.64	112.15	107.41	105.31	106	114.01	105.6
113.13	106.8	104.84	107.25	104.67	110.29	100.82	110.09	102.49	99.104	108.63	106.49	105.48	107.03	101.32	103.25	105.37	108.8	100.8	108.8	102.66	95.304	106.9	110.6	103.66	103.04	104.41	105.21	103.27	105.61	106.29	107.8	99.949	104.23	108	104.2	113.33	101.64	106.23	104.79	109.93	104.87	96.426	102.79	105.2	104.27	117.43	102.09	100.91	114.24
113.28	107.27	104.16	111.05	104.51	110.8	107.44	101.68	109.89	109.68	108.48	98.589	108.37	103.98	106.19	105.75	105.93	110.16	115.81	106.16	107.69	101.91	117.2	106.88	107.4	111.62	111.68	104.62	97.877	106.25	100.36	104.19	113.25	102.66	111.2	107.56	101.71	99.959	108.94	109.49	99.933	106.79	106.05	102.08	103.02	111.6	109.02	113.55	105.41	116.01
106.64	104.92	110.37	107.71	118.47	108.35	114.57	104.25	112.96	110.07	110.26	108.35	108.56	119.33	111	105.27	108.02	105.18	112.68	100.06	99.953	115.3	106.75	108.09	102.1	111.26	112.49	111.82	117.24	118.38	116.04	114.65	114.13	113.18	110.49	110.9	104.49	109.39	106.31	104.63	104.36	113.65	109.59	113.15	103.43	106.79	104.43	108.84	102.67	103.93
101.31	107.38	102.23	104.43	102.99	111.27	113.58	109.86	110.68	99.999	106.9	106.18	97.807	110.68	108.52	104.21	102.26	109.47	101.8	99.916	111.16	107.94	103.07	108.28	106.57	99.402	103.31	105.68	108.93	109.87	106.26	111.2	106.71	103.03	110.18	107.89	97.766	102.94	111.92	101.52	105.1	102.87	105.18	107.41	103.72	107.08	101.61	112.21	103.04	109.11
105.5	99.681	114.12	107.53	106.47	112.3	103.89	113.08	114.97	106.6	109.5	106.32	109.47	112.09	103.17	108.31	117.68	105.03	108.76	106.91	107.16	99.593	103.17	108.07	105.19	111.78	118.57	100.43	113.14	110.97	108.37	109.27	116.01	100.37	113.85	108.16	116.2	104.7	108.45	107.16	104.49	107.73	108.27	105.58	99.555	108.94	109.35	104.98	114.66	100.65
99.768	103.89	109.82	105.93	107.29	109.41	102.82	107.1	109.97	105.3	109	109.13	107.62	110.96	106.12	101.83	100.51	95.431	100.42	103.04	97.082	102.84	112.75	110.92	115.1	100.21	100.6	105.24	106.08	107.81	104.24	110.62	105.32	108.46	101.22	112.45	110.1	102.06	110.58	120.68	107.65	117.61	121.16	106.83	105.14	114.81	102.57	103.24	103.22	109.7
102.46	102.26	104.94	105.16	111.12	116.5	106.65	105.18	109.5	97.293	109.61	111.9	108.72	111.34	109.34	104.95	104.8	102.85	109.35	109.37	108.72	113.95	107.38	106.84	102.3	92.489	103.06	100.95	109.57	111.58	107.28	99.093	103.79	111.42	104.71	109.03	107.06	106.81	103.14	100.74	114.41	107.37	109.66	110.69	117.43	109.53	102.36	108.19	100.32	113.62
106.18	106.88	104.93	116.03	105.21	107.6	110.25	109.02	109.25	116.37	104.89	112.74	105.23	103.96	102.02	116.19	108.72	102.49	105.35	113.99	111.42	99.103	113.62	108.85	98.032	99.866	105.96	106.24	110.17	100.33	104.7	108.92	106.37	103.67	112.42	112.16	107.31	104.08	104.66	111.9	109.39	108.27	112.04	110.84	98.683	113.68	115.14	110.87	106.14	113.35
96.104	97.214	102.3	84.845	102.84	110.08	102.81	95.015	104.53	109.24	100.3	95.665	92.589	103	104.28	96.861	89.968	99.447	103.02	101.48	93.25	98.982	98.417	98.367	97.518	97.445	92.001	98.011	96.971	108.21	101.13	98.199	102.59	88.688	101.98	106.38	103.99	99.349	105.83	110.94	97.453	102.33	102.02	100.53	93.734	102.14	100.09	96.725	94.657	93.918
100.55	112.52	107.03	111.32	106.38	109.24	116.97	109.81	104.89	108.97	111.74	107.46	107.28	103.35	103.65	98.41	102.32	106.01	115.5	115.58	106.48	113.41	106.49	107.63	103.97	114.56	114.06	110.12	104.38	105.67	115.5	103.6	106.69	107.77	99.397	106.57	108.51	113.31	101.9	98.387	105.44	110.93	114.2	113.79	103.67	105.72	108.1	108.26	110.33	116.31
97.28	104.24	103.56	103.08	104.71	107.01	110.27	112.56	108.5	109.7	111.44	101.46	107.57	111.96	103.56	105.51	108.94	110.86	105.62	103.16	110.71	95.321	104.12	116.16	104.92	105.51	103.14	104.3	104.67	108.43	104.42	111.59	105.09	104.96	98.93	110.58	110.94	94.391	102.16	108.54	112.3	103.9	105.75	103.51	95.545	110.15	104.54	109.63	108.67	107.54
102.67	113.38	109.56	112.57	114.76	120.04	111.68	92.561	108.02	103.51	110.44	123.54	113.95	109.37	104.44	108.17	112.1	112.98	107.68	109.38	106.33	99.958	103	106.5	107.89	110.73	104.1	117.73	117.06	112.8	109.25	114.53	117.02	116.61	110.9	109.73	119.81	112.3	113.21	111.75	115.17	111.36	106.72	115	107.75	105.78	107.89	116.01	111.58	116.26
103.58	110.85	106	104.29	106.29	105.17	102.71	109.35	104.83	105.79	106.36	112.54	110.36	107.63	103.29	111.75	115.15	109.35	102.46	111.7	104.75	97.3	100.28	111.06	112.51	100.13	103.25	106.11	111.35	115.43	103.65	111.12	105.1	108.77	106.89	112.46	104.84	108.82	109.27	111.19	104.3	99.16	101.82	111.46	109.42	105.88	112.48	115.36	109.55	109.2
111.07	110.88	111.86	107.1	110.68	113.85	106.4	103.02	109.47	117.77	111.7	110.74	112.7	109.52	109.16	113.64	108.05	118.14	108.6	104.51	118.12	103.98	98.89	109.61	107.02	108.59	107.97	110.74	108	106.41	105.72	108.77	105.12	102.4	112.28	106.75	97.981	105.58	102.54	105.31	105.7	103.12	113.03	109.39	108.25	115.29	102.84	109.66	107.77	105.1
106.09	111.44	111.37	106.22	100.65	102.64	105.23	106.12	101.63	102.62	100.57	101.57	109.74	103.16	111.24	103.29	115.69	112.93	106.25	111.6	109.47	108.12	103.48	106.88	108.01	102.34	100.04	106.85	106.21	104.06	110.29	105.44	107.78	107.54	108.13	108.07	105.17	101.93	107.9	110.94	104.99	100.25	111.31	106.75	113.83	105.7	108.42	108.33	112.59	105.19
98.923	104.85	97.353	97.141	90.747	99.91	102.53	98.343	108.54	97.552	107.43	98.09	104.27	108.68	102.52	104.69	100.56	104.89	99.059	105.29	101.22	92.355	98.802	104.36	105.7	102.69	102.17	99.87	103.69	99.005	93.833	106.53	105.81	104.16	91.311	100.05	97.692	101.84	99.934	103.87	96.446	83.572	111.99	101.54	109.88	103.55	102.81	104.41	96.643	102.18
97.74	103.81	101.91	92.766	97.809	100.05	99.433	98.893	97.176	94.015	97.638	89.928	98.362	93.62	99.234	108.32	95.978	95.952	104.32	100.86	99.473	96.9	95.693	90.329	99.37	90.678	90.504	90.868	94.364	86.388	96.767	93.532	96.74	97.393	92.371	97.33	100.59	102.8	99.569	100.33	97.645	96.481	98.895	97.64	95.834	101.72	107.84	97.378	95.587	101.21
103.24	105.6	111.41	111.38	110.54	108.31	107.02	125.21	110.32	110.67	119.09	106.65	112.53	114.44	111	101.36	107.56	111.39	105.52	111.96	109.87	108.63	107.71	111.97	118.07	116.25	106.32	108.7	105.93	116.28	111.82	107.92	109.79	116.54	110.92	110	110.56	99.952	105.41	107.83	109.1	115.61	115.48	114.06	97.752	108.88	108.02	116.27	112.9	97.928
103.67	105.82	110.57	111.53	111.93	104.17	100.47	107.21	107.49	104.68	114.91	107.9	110.09	104.1	104.77	112.36	114.1	103.76	105.94	114.83	105.53	107.85	111.08	117.36	103.94	114.08	107.8	99.645	108.35	99.767	104.06	110.5	103.84	105.94	116.48	98.333	106.76	108.21	113.88	104.03	105.69	113.43	104.39	109.03	106.55	111.8	107.75	122.62	101.84	112.9
95.614	102.72	100.6	95.652	100.17	97.334	96.756	106.53	97.442	97.819	97.852	99.923	105.41	99.973	101.53	100.44	91.735	107.05	99.872	92.599	98.032	109.48	110.06	101.56	96.649	99.916	105.05	101.89	91.095	98.944	91.448	96.269	106.71	104.6	112.54	105.36	95.774	91.361	103.46	100.37	103.23	99.611	101.96	97.377	92.947	102.28	96.287	102.55	102.42	103.73
109.2	108.3	106.76	106.15	104.96	107.49	108.96	112.12	108.19	111.84	105.63	113.9	101.42	100.04	107.07	107.61	101.36	104.4	102.86	100.35	107.22	112.77	100.9	109.42	97.088	114.2	112.53	94.903	112.19	99.583	110.48	108.56	107.93	112.1	104.67	104.18	100.19	98.075	107	97.627	107.21	112.97	108.43	109.46	126.25	105.83	103.09	96.577	106.35	99.813
96.126	105.97	106.48	92.93	95.484	89.691	105.18	100.59	109.86	102.88	101.76	94.277	101.51	105.18	112.81	95.413	95.559	89.6	103.99	95.992	100.26	97.172	95.161	100.53	96.705	95.738	90.831	100.73	96.155	98.192	104.17	108.33	99.483	96.078	97.583	100.18	88.523	104.71	100.51	101.36	92.508	101.7	93.518	100.51	96.577	95.101	98.202	102.1	97.621	95.957
97.048	106.14	101.78	95.345	108.12	95.038	106.72	101.57	111.62	91.077	104.04	98.821	104.55	99.482	96.923	98.842	94.224	93.997	104.82	101.63	106.32	111.13	100.51	103.67	94.344	96.616	103.48	95.855	99.167	102.69	103	101.77	95.951	106.38	95.663	104.57	102.4	104.34	99.003	96.534	104.26	104.42	98.918	92.867	104.54	101.38	97.621	97.444	95.157	103.71
108.85	108.51	109.69	110.99	107.69	117.62	113.56	106.45	102.17	106.79	107.77	107.87	109.73	112.9	103.33	109.17	108.38	107.74	112.51	110.67	114.54	116.54	108.31	104.34	106.26	111.37	106.33	106.38	110.98	110.07	103	113.83	107.96	114.86	112.1	112.28	105.8	116.08	115.55	106.9	113.11	106.58	109.54	101.98	102.95	117.32	115.3	99.597	109.46	112.18
106.92	106.17	98.274	106.12	102.55	110.11	106.47	104.25	101.72	102.34	106.63	100.64	106.77	110.32	100.2	117.31	106.41	106.87	104.03	104.48	107.77	111.21	107.6	102.45	99.724	96.741	111.03	105.09	108	105.74	104.81	104.46	107.82	99.512	112.93	103.74	110.85	96.729	106.18	118.71	114.14	96.967	106.59	99.695	116.34	108.3	106.22	108.1	102.55	101.93
113.11	119.81	106.73	111.99	105.62	113.71	111.42	107.28	108.95	111.05	102.83	112.52	106.23	113.06	100.97	112.09	111.35	114.41	105.44	114.61	104.47	104.75	103.03	109.75	114.46	112.73	109.67	104.12	110.23	112.07	98.736	99.611	98.091	113.22	104.5	110.29	101.26	106.35	107.12	111.4	113.13	108.22	108.2	100.37	109.19	111.85	117.09	112.4	118.2	99.885
112.89	109.79	108.58	105.99	109.35	107.51	98.059	100.91	106.92	107.87	102.09	100.98	115.56	98.832	110.18	109.62	111.99	106.71	100.93	97.64	114.21	107.86	113.11	108.88	106.24	99.99	112.54	106.63	110.72	93.843	109.91	101.96	105.23	107.95	102.17	112.07	103.14	105.68	105.53	112.55	106.76	113.21	106.93	115.7	110.37	102.44	108.44	113.45	115.5	105.44
107.02	111.76	115.45	108	99.72	106.75	109.67	111.67	102.65	106.84	97.704	110.21	100.83	108.74	110.97	102.33	103.06	109.75	104.52	96.731	116.88	108.37	112.84	109.11	116.88	104.63	109.67	109.47	104.35	105.08	99.826	104.08	100.43	112.17	103.73	97.231	100.93	106.95	109.6	111.28	101.74	103.47	110.35	104.66	104.93	108.46	106.95	104.73	115.05	96.933
113.25	107.87	106.72	110.47	111.76	107.15	108.95	114.22	100.34	100.84	100.24	106.33	101.92	105.36	107.83	107.42	94.232	108.62	102.96	103.65	113.42	109.67	103.37	112.03	112.07	103.32	102.46	105.82	104.56	106.74	106.32	105.36	102.56	107.1	99.84	95.279	112.2	110.39	96.157	103.55	102.34	106.93	104.32	107.6	103.59	109.56	105.93	110.64	106.13	104.52
113.99	108.56	106.06	109.35	98.139	100.99	117.05	109.69	110.1	112.14	102.64	109.42	104.9	104.62	108.05	103.43	115.36	105.6	99.571	103.08	108.28	113.13	114.16	111.95	107.54	99.933	103.88	102.07	110.33	108	103.62	104.42	113.43	110.93	103.44	108.84	106.53	107.21	113.6	106.77	103.16	106.63	113.6	103.29	111.39	104.2	114.46	117.89	108.26	107.38
103.25	105.27	101.68	106.75	107.56	100.05	86.967	92.981	99.286	107.1	103.63	95.167	105.4	100.49	87.435	92.494	104.63	95.645	99.209	111.14	96.387	96.216	100.29	107.56	106.25	104.08	101.69	93.748	95.347	89.88	98.252	108.5	96.883	107.25	107.54	103.68	103.09	99.599	98.888	99.549	99.103	100.8	104.42	97.067	102.93	96.586	90.921	106.23	95.873	103.59
116.17	93.865	102.32	99.028	104.59	112.46	113.4	98.122	102.89	101.77	116.81	109.69	101.4	104.89	98.974	108.07	100.45	108.13	107.23	108.7	111.38	115.03	114.02	110.08	108.35	107.34	110.5	111.11	110.34	102.42	119.65	102.62	111.75	101.51	109.23	100.64	102.47	107.2	106	107.49	104.3	103.06	108.41	101.62	101.12	101.98	106.69	96.283	98.526	112.77
101.06	105.04	104.46	104.1	107.17	107.91	110.23	104.76	106.66	116.41	100.18	111.53	104.77	101.75	103.47	99.934	112.79	104.95	110.66	98.153	101.54	104.42	117.41	101.74	111.71	101.76	102.53	105.41	116.1	113.16	105.95	100.56	108.11	103.12	105.28	96.561	110.95	99.787	110.11	113.08	110.54	108.63	104.66	109.63	108.39	100.72	105.38	104.31	109.28	102.59
111.74	102.82	98.027	105.58	100.28	103.32	109.75	104.3	106.18	105.25	101.46	107.27	110.14	104.93	96.396	97.804	110.52	102.07	103.67	107.38	104.23	106.8	117.17	107.43	105.3	104.43	107.74	105.71	99.344	106.48	109.89	107.51	103.83	105.33	104.45	104.08	108.88	105.05	99.866	105.87	109.4	104.78	108.76	99.698	107.74	112.38	99.019	105.37	106.12	101.25
106.52	112.74	106.17	111.34	114.33	113.64	106.96	106.07	107.01	106.58	98.025	106.07	111.1	109.79	106.17	106.19	100.83	105.82	114.54	105.9	99.554	106.83	110.71	107.17	106.12	106.94	106.15	105.82	106.08	98.089	107.98	105.3	98.094	102.74	105.46	104.64	102.66	101	112.01	99.892	101.71	102.67	117.55	108.19	108.42	110.31	111.5	105.35	100.22	102.07
115.11	110.17	105.37	104.94	96.968	109.12	103.4	108.65	99.438	98.906	96.633	114.67	103.64	103.21	105.16	107.21	103.64	109.41	106.2	103.7	108.69	110.05	109.73	97.599	105.63	105.24	96.604	106.61	103.92	103.6	116.91	109.99	107.91	106.1	110.29	105.38	108.18	108.72	107.49	100.03	113.85	94.81	104.44	100.62	105.85	102.28	107.68	108.61	102.28	110.27
111.3	102.18	104.71	107.77	107.4	109.73	107.13	117.97	109.62	99.629	114.94	108.67	114.83	112.37	105.28	112.33	103.96	107.56	106.79	105.8	117.56	105.02	108.95	106.9	113.56	115.71	101.27	110.98	105.9	108.62	114.04	110.65	106.96	95.17	98.504	109.33	101.29	106.62	106.34	112.95	114.22	104.46	114.78	102.01	103.92	105.67	109.83	110.82	108.7	110.06
114.79	100.51	111.21	108.45	103.51	111.11	109.13	112.31	110.32	106.76	111.99	115.2	108.29	112.63	101.76	102.75	112.65	112.09	113.58	109.15	112.87	115.56	104.91	109.79	108.03	98.65	107.95	112.62	99.984	107	108.76	107.33	107.04	100.12	112.71	106.47	112.08	102.69	104.57	108.4	110.84	105.57	119.51	115.12	108.36	114.94	108.17	105.72	100.27	106.47
113.55	107.75	105.35	103.55	103.77	106.85	92.231	111.18	110.84	101.61	112.97	107.29	103.5	110.35	98.774	103.69	100.78	99.732	109.03	99.849	112.29	106.61	108.91	96.607	106.83	113.9	107.67	102.73	102.59	101.94	98.142	113.97	110.93	102.15	105.07	104.75	107.81	114.7	102.9	109.59	106.83	112.3	104.04	109.15	99.374	107.72	107.04	105.09	104.68	104.84
102.63	102.98	110.93	108.26	118.28	106.72	111.65	109.1	101	100	104.39	107.54	114.78	106.69	109.64	106.19	113.18	100.97	114.51	113.31	105.51	101.92	109.86	102.27	117.67	117.44	105.92	117.02	109.26	104.57	108.63	109.32	108.81	111.43	123.44	103.25	105.08	99.249	111.25	104.89	104.29	98.107	101.24	106.05	101.96	106.51	108.92	109.91	109.82	114.64
101.53	99.924	97.959	99.341	98.68	104.43	102.27	103.61	98.689	96.492	97.139	94.546	104.02	101.17	101.21	109.77	92.362	98.459	96.376	94.052	98.31	92.038	102.87	93.895	89.136	98.084	93.983	103.48	97.104	96.302	100.47	95.892	107.84	91.181	86.399	105.89	93.32	91.916	100.36	106.69	94.069	108.92	101.07	101.07	105.55	94.609	102.53	101.94	97.737	99.924
92.282	108.15	109.88	118.74	105.98	109.06	102.7	98.395	110.58	108.96	106.02	106.43	105.64	106.61	105.74	111.3	110.93	109.36	102.86	103.69	109.55	105.42	105.08	104.74	103.69	106.79	110.29	107.07	103.98	105.53	109.84	114.18	104.62	113.87	106.36	114.19	105.12	101.39	103.06	107.45	119.67	110.9	105.98	105.84	111.45	98.142	110.26	105.83	97.319	99.879
99.801	102.13	103.33	99.674	104.87	95.892	107.23	101.4	88.155	99.858	98.4	92.026	100.08	101.69	100.89	97.757	102.3	97.081	107.6	96.947	91.008	108.24	104.89	94.054	110.83	98.268	95.798	102.83	101.89	102.91	98.167	110.36	99.547	95.405	88.925	102.45	95.442	86.006	96.003	101.33	91.404	91.483	96.065	104.5	111.97	99.276	98.63	108.45	98.396	94.469
101.3	108.22	96.418	100.9	95.028	93.594	109.61	100.14	96.362	100.63	99.493	104.61	92.759	93.918	100.82	95.32	87.052	103.4	105.33	102.51	90.16	102.8	98.032	104.05	98.906	94.994	98.191	104.4	102.77	105.93	92.273	98.481	100.06	99.453	92.109	92.481	99.101	100.19	101.1	95.161	97.576	85.395	103.04	103.88	92.829	97.424	99.545	105.74	99.311	97.435
111.47	101.64	106.77	106.9	103.4	102.65	105.25	109.56	105.89	104.67	112	115.64	107.72	106.55	105.01	109.11	102.89	106	118.19	103.49	108.35	105.87	101.26	103.54	106.21	103.18	108.8	112.63	103.7	105.01	110.71	106.96	102.02	99.977	100.7	102.96	103.38	97.588	103.1	107.15	109.26	106.39	106.91	107.08	105.12	107.72	101.66	110.95	105.24	111.71
103.57	107.74	103.87	106.64	105.17	100.69	110.07	103.3	97.127	101.59	101.91	99.908	118.85	108.85	111.63	105.95	113.96	99.696	116.04	109.31	105.32	97.573	97.758	107.72	99.382	103.4	107.38	104.09	103.62	104.48	108.68	114.93	100.19	108.02	98.601	109.81	111.2	96.209	108.78	108.64	105.74	96.934	95.925	109.54	111.79	107.67	108.05	95.405	110.15	108.29
98.781	101.56	94.284	87.039	103.74	103.97	97.275	93.216	89.696	95.07	106.13	95.23	100.2	106.34	102.72	103.6	116.54	90.147	100.14	101.54	96.691	108.41	92.227	104.49	96.65	93.368	94.224	93.602	104.62	91.479	92.919	97.146	100.1	93.53	90.01	99.826	89.812	98.005	101.82	96.677	99.043	98.3	101.69	106.49	93.373	93.557	106.03	97.601	96.882	99.641
102	106.82	87.521	99.021	104.45	99.465	95.491	101.16	102.15	92.399	101.78	98.828	96.983	97.627	92.032	106.4	97.412	93.201	104.06	95.605	97.442	94.654	95.765	99.807	102.39	108.62	99.83	94.216	103.62	101.74	107.67	103.25	96.301	93.982	95.364	101.95	98.81	100.32	102.76	93.633	100.18	100.94	96.656	103.64	98.205	105.57	104.14	102.63	102.76	110.06
104.96	110.92	104.85	105.56	102.77	106.51	111.38	105.16	116.54	108.54	98.836	103.17	108.65	105.68	103.32	109.61	105.55	104.69	110.25	112.64	106.6	110.1	108.56	101.73	95.953	106.42	103.87	104.52	107.97	111.78	112.45	109.36	110.08	106.41	114.27	114.8	106.7	103.82	110.2	108.97	107.9	100.79	113.16	104.91	112	103.05	101.96	100.65	100.88	96.274
88.358	97.783	101.79	100.89	89.264	100.98	107.21	96.147	97.468	103.49	96.901	100.62	101.34	101.47	103.48	99.104	105.46	111.95	98.766	107.27	104.6	106.38	93.53	98.616	100.94	102.32	106.77	102.29	100.78	100.78	97.578	98.037	96.368	104.4	99.63	104.15	97.117	103.55	106.95	103.11	102.14	91.215	104.45	101.1	109.59	96.288	107.85	99.887	100.3	109.12
90.99	97.457	96.173	92.864	96.991	97.183	103.95	101.36	108.49	95.772	94.445	88.036	95.768	96.13	103.41	97.548	109.34	98.492	95.375	103.68	99.533	100.44	100.88	93.151	92.906	91.847	94.388	93.77	92.685	100.35	95.763	101.08	99.261	95.486	103.17	97.085	98.65	96.971	99.91	99.588	100.48	105.04	91.751	94.52	95.233	101.71	101.78	102.05	90.276	90.465
107.75	105.56	103.7	106.72	103.23	103.05	110.29	102.16	108.83	105.2	106	111.55	102.95	103.69	109.34	109.88	113.92	103.06	100.6	112.55	106.87	104.41	110.61	98.23	104.74	107.94	102.84	103.09	104.59	107.81	108.71	105.62	103.14	100.27	107.68	107.24	103.96	104.62	99.857	118.36	109.41	119.24	110.14	110.04	109.03	108.15	110.43	109.87	103.5	103.6
106.79	103.77	104.61	105.16	104	106.53	109.59	107.28	105.16	107.06	108.51	112.03	106.88	104.87	106.97	112.33	98.512	110.4	105.08	110.41	107.96	109.24	105.97	104.23	115.1	101.47	103.94	106.54	109.68	103.44	111.49	104.43	112.14	119.03	105.47	102.17	107.28	106.85	105.5	113.29	97.289	106.65	108.49	105.62	100.66	106.56	107.92	106.93	104.17	97.824
109.43	111.78	110.16	116.75	107.04	101.66	106.49	110.08	105.51	106.86	116.24	109.89	100.6	111.71	107.01	110.28	106.82	105.36	108.48	109.37	108.82	111.92	105.59	97.229	101.57	114.44	111.41	107.31	107.02	108.85	98.831	104.09	100.79	109.75	110.69	105.04	108.43	106.41	107.48	109.71	108.38	110.52	105.63	105.18	107.44	101.9	102.16	106.87	108.97	99.41
96.845	100.8	105.73	114.43	105.72	115.91	115.96	100.34	109.29	100.96	115.1	102.46	105.76	104.79	117.43	116.12	110.63	113.53	118.18	112.67	112.27	119.44	104.26	116.77	102.99	99.52	98.624	108.93	108.25	111.2	102.29	113.55	109.35	111.65	101.13	113.61	104.23	113.14	95.971	99.802	104.56	105.9	95.068	117.29	99.704	111.34	107.92	102.92	115.29	112.6
100.39	100.28	99.289	109.2	106.03	95.937	104.8	95.717	94.533	104.36	95.686	97.368	99.214	100.12	96.727	100.13	99.576	95.911	101.94	102.34	99.19	97.897	96.356	101.27	99.929	97.749	107.48	107.66	101.6	103.48	94.603	98.149	98.088	104.43	97.45	96.594	104.19	97.848	102.87	95.807	90.9	106.94	96.907	96.769	105.02	108.75	93.351	98.033	102.94	99.338
103.99	106.24	104.46	101.91	112.23	98.734	104.99	104.7	115.25	109.87	101.25	108.93	103.67	107.33	112.07	112.4	106.21	111.27	111.39	111.16	100.2	115.1	107.97	108.96	104.61	105.79	114.32	102.66	106.54	105.55	103.26	102.62	104.74	105.88	109.6	103.29	102.44	98.95	103.42	107.25	98.968	102.67	107.33	111.14	111.73	100.94	110.15	110.21	110.56	105.63
110.02	103.77	99.782	110.3	111.53	109.9	101.85	105.4	104.75	112.25	102.64	98.454	107.28	116.48	105.26	109.49	113.95	111.61	102.17	107.96	105.15	103.34	110.06	109.75	111.82	115.02	105.06	105.56	104.76	108.57	110.08	111.14	110.15	120.12	104.38	112.32	104.51	108.69	110.38	105.86	117.7	99.174	109.11	103.15	104.76	104.99	106.16	107	107.35	105.5
104.94	108.37	113.82	106.81	99.074	110.69	98.441	110.53	105.32	92.381	102.11	108.26	110.77	103.88	103.9	106.58	108.21	114.59	112.93	110.84	112.43	108.22	104.3	103.53	101.87	109.67	98.987	108.28	99.97	105.48	104.37	105.06	113.77	104.51	106.46	109.14	108.9	110.88	104.32	106.38	104.83	112.2	108.86	111.97	116	105	96.625	104.74	100.83	107.67
107.81	107.02	114.35	101.06	106.58	104.33	100.59	101.75	111.69	99.291	107.85	110.64	100.22	109.45	97.93	115.79	93.531	103.47	97.958	99.467	110.4	96.854	98.778	105.3	113.32	96.577	111.07	104.88	110.58	111.03	105.77	108.68	110.84	115.46	111.21	101.83	108.63	120.47	95.416	107.96	98.787	102.82	112.55	106.75	106.89	105.64	97.739	99.126	106.58	95.637
107.58	120.19	103.36	99.154	107.75	111.71	112.11	111.54	100.39	108.38	101.85	113.37	99.613	109.66	108.23	102.13	106.19	103.94	102.33	104.19	115.22	108.72	105.51	105.2	112.78	107.83	107.88	111.77	105.81	103.42	98.223	102.47	103.28	106.42	103.7	104.57	102.5	105.79	111.57	104.17	106.25	109.33	106.19	110.58	110.46	107.86	109.12	118.11	109.49	100
90.808	93.631	96.924	102.33	102.94	102.35	103.56	98.325	96.172	91.484	98.852	96.148	98.371	103.05	103.89	98.158	90.484	105.21	97.299	106.88	97.419	98.727	102.12	99.624	92.694	94.507	94.495	101.96	97.171	93.807	102.42	100.33	101.41	95.925	99.731	105.23	103.04	96.834	102.82	94.211	105.36	98.461	99.354	106.57	94.434	93.662	95.751	95.506	99.242	99.004
104.36	103.24	101.62	110.76	98.37	104.24	100.33	86.431	96.098	96.576	103.9	98.452	99.592	95.608	111.1	107.01	101.07	98.997	107.78	106.72	108.49	89.548	87.858	101.69	98.115	98.593	103.21	95.676	103.27	101.86	96.748	99.923	100.03	102.16	103.44	96.354	99.474	100.05	99.428	107.44	105.89	99.769	98.606	105.31	89.847	99.499	98.495	103.78	104.81	93.31
95.337	97.382	96.018	101.58	95.887	98.982	92.392	94.272	96.945	100.46	100.88	94.87	91.066	98.916	93.807	92.407	101.98	99.162	98.106	92.231	95.306	93.827	93.511	110.43	105.64	99.001	104.31	98.496	104.51	96.212	96.152	96.402	104.12	94.771	96.542	93.97	101.5	94.364	92.205	101.16	109.83	107.4	103.78	97.659	101.72	99.856	94.645	97.062	97.156	98.287
91.76	95.528	90.165	95.024	105.85	95.26	114.09	99.405	96.947	107.81	101.7	98.087	96.096	100.56	97.104	97.484	94.838	94.711	95.118	83.844	97.103	94.442	93.328	99.668	95.352	106.42	92.679	96.505	105	102.57	98.291	100.29	100.12	94.611	99.721	109.52	96.462	101.85	97.274	94.094	90.733	105.78	98.496	98.067	97.876	102.49	96.86	110.77	97.47	97.948
105.69	107.04	108.67	111.65	102.04	106.13	108.06	109.12	99.088	110.34	112.47	107.85	111.61	113.48	110.96	100.11	102.92	107.38	108.64	107.74	116.89	100.12	106.9	110.44	112.05	105.4	110.69	115.51	106.66	109.31	114.07	111.77	107.97	115.48	109.54	107.37	112.1	101.79	108.02	104.69	112.82	108.5	104.5	113.37	108.84	112.8	118.99	108.24	104.11	108.46
98.695	100.94	93.715	104.43	103.83	114.02	99.43	105.27	103.57	104.27	99.62	110.24	100.29	107.51	96.755	93.871	95.095	97.892	102.82	96.86	100.68	98.463	106.12	97.917	101.13	95.82	97.858	105.48	100.25	99.931	110.53	106.9	109.22	109.99	103.12	96.823	111.43	107.95	111.93	88.629	95.173	99.142	103.02	99.258	107.64	105.53	107	102.45	99.628	100.77
109.1	92.109	113.71	100.7	104.36	105.41	97.589	110.42	97.244	115.55	101.96	109.83	100.32	101.73	104.79	107.25	112.66	106.03	111.34	110.48	108.04	106.47	110.78	105.27	106.36	97.367	110.7	104.48	102.86	99.253	108.22	100.11	104.81	108.67	110.5	100.79	104.73	105.1	108.86	115.69	99.584	109.89	103.71	100.23	102.32	96.857	103.07	109.49	105.73	106.45
101.62	112.16	113.63	105.5	107.21	107.82	113.23	108.09	119.75	109.06	111.1	115.36	99.005	113.34	104.92	109.81	96.32	108.21	117.44	107.86	103.26	105.75	115.15	104.57	107.7	106.31	102.99	112.38	115.29	113.4	110.06	105.19	106.79	102.51	113.97	112.38	103.27	106.39	115.29	111.59	108.11	106.03	111.48	110.38	108.24	105.99	106.33	109.1	109.08	106.77
107.87	103.11	103.78	106.93	103.81	103.38	113.72	114.45	112.97	116.72	108.41	109.52	104.84	114.56	107.82	106.47	106.18	103.23	102.13	107.43	99.002	110.39	103.3	97.55	100.04	100.28	111.31	94.035	99.42	108.54	112.8	99.984	109.47	109.84	110.41	111.1	107.6	106.56	109.01	108.17	112.5	122.14	102.69	111.28	99.775	103.89	113.2	101.57	112.98	112.4
107.59	109.21	107.04	112.62	103.35	109.6	110.99	107.1	109.34	104.42	108.3	108.54	108.97	103.35	116.92	106.76	110.6	107.42	104.76	108.5	103.91	106.86	101.95	108.49	112.73	108.01	106.53	109.57	113.48	105.72	120.18	108.49	113.39	105.68	104.16	108.31	103.73	110.17	112.22	105.79	108.4	109.71	113.61	115.57	109.53	114.41	107.08	109.27	113.62	107.53
96.264	96.207	90.426	103.48	94.453	96.083	102.67	105.19	99.487	99.546	86.783	98.007	88.51	101.03	95.301	98.639	94.417	97.019	104.78	102.49	104.73	99.044	95.797	91.972	100.65	93.585	93.883	100.1	100.76	107.02	103.96	98.6	111.21	98.495	97.196	103.5	95.682	106.46	98.95	95.297	97.6	91.824	102.44	99.375	93.758	102.61	94.49	106.03	94.032	97.063
106.58	110.7	102.73	116.04	108.85	117.62	115.93	110.13	115.25	99.75	101.12	104.64	102.04	100.01	111.78	102.01	106.74	111.09	113.14	109.64	105.53	110.5	105.73	111.06	109.27	112.18	107.83	103.74	111.05	107.32	111.32	110.34	105.03	100.8	99.591	111.22	105.15	113.08	117.72	109.89	105.96	106.81	97.896	111.77	103.62	111.83	111.04	111.18	107.52	117.21
100.5	107.63	98.749	103.2	104.75	104.25	108.88	108.76	110.7	109.04	108.17	106.74	103.19	110.07	103.03	102.81	103.87	107.7	107.1	105.79	113.75	110.58	105.19	110.55	103.14	112.29	113.31	107.54	103.18	109.75	106.98	106.48	104.38	105.25	102.14	104	111.89	107.25	101.8	107.16	105.08	104.49	103.44	112.87	108.03	108.55	118.36	105.85	110.03	102.51
112.66	107.6	109.83	100.32	115.22	104.87	109.45	115.22	105.91	105.74	110.29	106.15	106.07	107.31	112.34	109.75	107.32	108.65	112.36	107	108.04	109.1	109.96	110.64	105.79	112.62	103.61	113.91	105.47	107.04	97.158	100.85	110.61	107.39	110.75	113.04	105.5	114.76	106.63	107.05	104.23	107.12	108.3	115.02	109.33	113.5	108.31	109.5	101.39	103.04
106.64	97.822	105.23	104.46	106.47	88.219	95.309	101.25	101.71	89.884	103.42	93.541	102.84	99.455	98.463	104.53	99.905	101.29	97.302	104.92	98.335	101.93	101.26	101.69	106.06	97.752	105.19	100.91	100.94	96.964	110.9	97.76	97.432	108.24	103.68	98.208	101.06	107.66	104.72	100.03	93.964	101.04	102.26	98.374	104.57	101.52	101.88	97.717	97.176	105.3
89.614	96.095	107.32	103.58	100.85	92.145	102.5	91.609	103.39	94.858	98.34	96.409	100.73	100.14	99.653	98.688	102.75	102.89	91.944	94.288	97.436	108.92	101.02	95.477	94.474	91.79	96.598	105.65	91.456	106.4	95.733	97.237	95.631	97.346	94.854	92.477	90.987	109	103.1	97.23	96.82	94.167	93.392	93.503	86.53	94.663	99.431	101.08	94.967	100.48
109.76	111.72	102.99	112.85	103.84	116.39	113.64	103.58	114.61	104.28	107.84	107.9	107.37	111	108.75	100.69	107.55	107.17	103.69	107.44	100.41	112.12	108.39	103.82	113.56	109.04	113.72	112.22	107.75	101.9	101.66	115.91	105.95	114.73	104.51	97.349	107.23	105.82	103.59	112.63	108.81	108.08	107.55	112.5	115.81	112.18	108.01	111.53	111.83	116.59
101.64	104.59	110.14	108.07	104.53	100.39	103.45	106.09	97.163	113.62	99.823	105.95	111.5	112.47	102.17	105.97	107.29	108.94	109.5	103.8	109.29	104.08	108.85	103.72	107.45	96.04	100.69	107.8	114.41	111.95	99.372	110.81	103.1	111.54	106.6	102.33	117.35	109.07	105.61	108.41	111.03	102.16	109.55	103.8	104.53	103.48	106.4	114.84	114.57	106.9
109.12	107.76	115.52	103.35	107.58	114	106.74	112.79	104.31	106.96	117.13	115.49	104.6	119.05	116.66	113.16	107.73	114.5	114.94	109.8	114.03	110.98	115.52	113.21	102.25	106.21	115.42	116.33	113.39	105.21	103.68	101.47	115.15	108.77	115.19	107.35	108.23	113.06	108.3	112.03	112.18	109.37	110.6	102.49	114.52	110.16	112.53	105.94	114.12	105.26
106.31	105.3	107.28	104.6	105.13	101.1	103.57	109.56	102.74	108.04	105.1	105.71	105.85	110.07	104.02	105.6	105.79	102.93	101.13	107.61	109.41	108.96	104.6	112.7	114.07	113.47	112.25	102.21	105.28	107.05	108.37	119.81	100.25	103.14	104.29	103.24	106.89	112.6	110.35	113.86	105.3	99.319	109.25	103.45	104.98	103.15	111.72	113.51	104.54	102.2
102.11	99.569	112.6	106.6	107.42	107.22	109.41	104.6	107.28	117.65	119.55	101.49	110.63	101.7	108.34	106.05	108.22	106.69	101.79	107.87	112.4	115.23	102.88	106.7	108.81	106.5	103.08	104.3	107.03	102.58	93.918	102.58	103.13	112.4	110.26	104.64	113.35	105.82	103.16	103.39	107.92	100.28	105.12	112.08	112.46	100.23	112.88	105.75	116.89	111.76
107.3	106.53	112.46	112.21	106.4	101.46	106.23	106.1	109.59	106.37	102.61	104.93	101.64	106.29	105.27	112.22	100.59	114.07	109.82	106.72	115.75	103.64	105.82	99.693	112.04	106.41	109.28	103.84	101.17	99.053	108.63	98.804	115.85	99.898	108.62	113.29	106.5	106.51	104.3	108.37	104.3	110.09	112.44	119.4	100.8	111.01	106.98	105.78	113.27	97.395
101.09	105.08	102.3	105.64	110.87	113.52	97.933	101.46	102.91	100.95	102.11	107.6	97.998	103.54	106.24	97.858	110.3	101.91	109.64	102.77	104.85	105.73	97.711	115.1	103.37	103.31	103.6	112.28	106.08	108.54	106.36	108.6	111.43	109.28	104.04	109.18	105.01	101.93	105.97	107.1	107.65	104.52	107.34	108.03	107.64	102.87	118.11	106.58	102.6	100.27
103.41	103.25	108.67	117.89	103.83	102.37	114.58	112.27	102.55	112.88	105.7	105.67	109.42	101.36	94.235	106.84	109.88	102.47	105.71	106.47	107.02	95.066	105.11	103.79	107.43	114.09	102.39	106.05	106.34	104.39	101.06	105.3	108.12	95.473	105.7	101.94	109.29	99.887	103.73	104.52	101.61	102.91	98.667	105.19	102.12	105.3	111.1	102.13	104.51	104.92
115.38	103.78	115.93	114.24	107.32	104.42	109.54	117.42	108.65	105.99	97.548	107.25	105.56	106.95	111.96	94.409	110.77	104.23	103.81	103.74	103.43	104.49	107.43	106.84	112	109.66	108.94	101.42	106.71	105.23	110.01	98.43	102.88	113.24	102.93	111.27	96.693	109.7	117.06	115.76	112.47	101.92	113.23	107.27	106.25	110.69	112.19	99.554	109.46	100.19
100.54	110.68	105.55	116.03	103.63	101.87	101.51	105.23	105.9	107.45	108.67	108.79	108.54	111.75	110.71	106.15	104.11	104.79	112.34	107.2	115.34	108.22	110.82	100.03	108.48	105.96	105.63	114.96	103.08	105.01	106.71	101.64	110.06	108.54	95.644	113.51	106.66	114.8	100.9	109.03	107.33	108.72	107.76	103.8	111.33	107.12	115.08	109.78	111.99	108.21
102.01	99.893	94.261	88.711	102.25	100.18	107.77	107.28	107.34	99.532	102.88	91.214	95.802	96.956	93.36	92.038	99.313	95.131	110.44	91.031	94.728	91.856	98.055	101.56	106.04	101.64	102.31	96.611	93.952	101.14	96.842	103	90.289	96.122	90.67	103.58	98.23	98.935	98.549	98.035	96.948	89.975	99.879	96.607	95.183	99.322	105.21	98.737	95.706	92.772
104.57	105.95	116.31	109.75	109.02	108.88	106.67	102.39	105.85	106.27	111.54	106.19	111.53	106.15	109.27	113.18	108.53	107.58	113.14	95.608	100.92	105.8	114.41	104.94	103.5	109.51	108.95	106.24	105.11	106.06	110.34	97.492	109.38	105.78	100.24	112.59	105.67	100.84	106.6	110.86	116.9	106.12	105.85	108.27	105.52	111.02	102.27	116.72	114.02	107.78
109.42	109.31	101.89	108.01	110.62	125.5	105.08	104.57	114.36	108.92	112.65	109.45	115.22	111.78	110.83	111.66	104.84	121.12	122.84	112.69	104.4	111.84	103.86	104.9	104.46	112.73	116.28	102.82	121.7	98.269	113.05	106.98	100.24	113.62	118.06	110.71	106	109.39	111.42	113.66	104.5	111.25	114.01	114.71	111.84	106.52	112.52	110.08	117.28	108.35
101.24	91.404	100.09	102.66	99.978	92.89	103.52	96.917	92.801	87.134	98.9	93.349	94.639	93.226	102.83	98.922	95.783	98.257	89.877	92.569	101.18	95.828	102.88	101.85	104.6	107.91	94.325	102.07	97.896	95.69	91.806	102.13	112.03	101.35	98.902	96.702	101.08	96.414	93.17	103.85	93.517	108.45	101.35	89.798	103.32	95.719	97.256	98.723	98.837	101.09
115.83	112.75	117.04	111.5	100.26	102.52	99.699	105.85	109.62	101.37	110.31	116.1	112.24	108.49	108.1	104.46	104.67	103.02	105.42	105.52	112.42	109.46	111.38	109.97	99.739	107.31	108.41	114.7	115.25	108.03	96.897	105.59	108.25	107.39	110.3	109	114.16	104.89	115.19	101.34	102.95	102.62	111.09	113.72	103.01	109.53	110.58	106.41	107.64	114.19
105.31	100.62	103.98	110.66	116.16	107.02	107.41	113.93	106.51	109.82	108.09	111.14	102.25	102.06	109.54	97.225	109.78	102.96	111.7	109.87	105.69	108.36	109.31	109.17	108.22	110.58	103.97	104.42	110.76	104.72	112.59	99.261	110.81	110.18	93.389	108.82	106.28	107.15	103.22	106.17	94.232	104.73	114.18	99.053	108.71	122.48	107.96	99.898	101.54	102.07
118.77	107.49	105.15	116.47	112.09	108.67	109.53	107.61	114.32	97.001	111.74	108.77	112.05	104.37	114.73	107.81	102.04	106.25	114.55	104.31	100.43	115.45	112.62	104.25	112.66	106.65	103.25	111.61	120.04	98.88	112.68	113.38	115.71	108.49	96.444	106.23	103.83	104.52	103.54	104.72	106.23	107.82	105.56	117.41	117.45	113.44	110.08	107.41	108.26	101.95
90.118	113.77	101.87	103.74	104.86	107.53	99.123	109.02	106.49	102.25	102.81	108.69	104.22	102.1	98.673	97.156	108	104.46	104.05	106.76	105	106.46	109.86	113.78	106.21	117.42	112.09	104.78	110.02	98.171	113.63	103.38	108.77	105.07	102.97	102.4	102.06	99.555	105.86	112.53	102.27	107.55	108.38	109.23	105.4	103.4	97.827	106.89	102.23	107.01
101.18	107.73	95.708	103.85	100.52	100.57	103.67	102	96.296	97.675	103.48	90.001	99.284	107.8	98.376	101.18	100.62	102.55	104.27	111.24	101.54	96.035	104.11	93.325	97.486	103.07	96.479	95.145	104.84	105.05	104.92	103.21	100.68	99.563	105.1	101.63	99.18	99.364	103.69	98.416	96.102	103.28	98.179	102.32	106.09	102.14	102.15	97.567	102.43	99.718
111.36	96.643	95.235	98.509	99.931	105.37	101.31	94.721	110.66	97.389	93.875	98.857	97.344	110.5	103.71	116.15	97.082	90.727	94.355	110.9	108.28	105.44	101.22	88.897	97.291	94.996	100.52	102.16	109.91	107.88	94.679	110.19	87.873	99.161	102.02	101.36	98.21	98.021	93.384	104.6	98.166	96.875	106.77	108.09	97.859	98.376	100.66	99.871	99.783	97.928
111.63	97.62	111.76	101.21	112.21	111.35	110.93	108.18	100.12	112.34	105.3	106.05	113.19	112.84	110.32	117.98	105.37	109.9	107.83	106.23	113.93	108.55	107.48	109.59	99.716	115.37	110.16	116.22	112.9	112.15	103.4	101.16	108.84	113.21	112.25	109.52	101.04	113.04	123.26	100.71	104.66	113.2	106.37	104.13	114.22	102.93	99.925	112.15	101.35	107.71
107.37	119.1	107.87	108.67	96.916	109.15	110.47	106.1	108.34	111.56	110.76	114.89	110.4	113.59	109.04	108.78	107.09	110.04	116.44	119.42	107.7	110	111.36	105.95	102.64	108.82	112.79	100.56	114.51	114.96	113.52	96.708	120.97	109.17	106.12	113.26	118.4	106.37	107.21	115.05	108.93	103.47	111.5	120.83	113.05	110.63	114.13	110.58	112.38	109.35
99.825	106.21	114.73	99.856	111.08	107.33	108.83	106.75	96.226	102.01	100.36	111.2	110.05	106.4	92.293	106.31	110.21	109.93	102	103.9	103.19	108.84	110.45	100.09	92.012	101.01	104.39	106.19	99.909	100.48	103.74	107.34	105.31	104.08	112.91	107.4	107.98	114.02	95.344	109.3	105.18	103.12	106.87	103.45	103.64	107.98	99.144	102.96	101.15	102.31
97.345	104.19	95.802	109.04	101.75	98.29	99.2	95.495	104.24	92.852	88.852	105.32	100.8	99.357	97.576	103.65	101.14	104.34	103.9	95.424	100.82	95.516	95.521	110.05	103.61	103.98	97.96	104.37	107.18	93.858	104.49	103	103.5	102.61	103.32	108.92	102.78	105.31	104.85	92.553	101.58	98.954	108.44	97.251	100.06	105.84	105.95	99.704	93.598	96.743
109.89	113.92	104.29	107.59	104.46	107.86	102.93	113.67	102.61	109.66	110.64	96.486	100.95	110.15	103.14	105.15	103.16	106.96	99.814	105.98	106.26	104.85	109.14	107.51	105.59	112.89	106.3	110.39	104.24	104.2	103.56	111.85	101.74	103.78	99.566	106.21	112	110.64	107.59	104.94	102.79	99.656	99.171	100.01	107.38	99.842	109.66	94.025	106.58	106.34
93.195	105.23	103.64	102.58	108.42	96.878	103.98	104.24	93.591	94.879	107.33	99.496	111.16	108.76	110.57	102.62	94.865	111.51	107.09	108.21	106.49	106.36	102.87	109.9	100.37	110.9	107.36	100.27	94.023	107.1	108.26	104.84	104.13	99.921	112.15	106.42	107.62	107.03	101.3	106.51	102.26	98.177	106.49	102.05	100.19	112.64	105.34	104.86	102.43	112.86
96.38	95.034	108.51	98.382	97.384	96.527	92.54	97.589	96.45	97.69	89.368	95.314	96.608	100.76	96.907	92.943	96.471	88.02	93.468	101.9	98.879	99.232	100.66	101.23	92.191	98.188	96.332	97.522	103.06	95.179	108.01	98.009	91.175	104.6	99.277	97.887	98.231	95.888	103.21	94.324	95.929	101.35	98.255	101.93	99.271	102.69	107.52	99.701	99.995	109.23
106.55	96.74	101.32	98.818	108.72	103.71	95.813	110.22	104.75	96.856	98.683	95.86	98.279	102.07	99.793	100.82	104.88	107.73	109.7	99.633	91.194	99.996	99.493	101.82	106.77	112.41	97.377	100.31	98.971	100.54	101.86	102.35	101.73	103.62	112.95	97.881	102.81	107.2	105.35	95.207	99.835	101.59	106.11	96.624	108.17	100.58	97.468	97.439	89.002	100.32
106.44	104.52	107.17	100.4	119.02	111.15	108.01	111.2	106.88	108.14	111.02	103.21	113.98	105.36	105.01	111.04	108.68	117.14	101.97	108.98	103.72	106.05	114.66	110.94	105.59	103.78	115.78	111.26	107.09	114.38	113.42	104.31	101.71	108.01	106.47	108.77	106.92	106.26	107.59	107.37	108.57	104.18	114.05	116.44	114.68	115.55	109.01	113.1	118.44	110.23
109.8	100.38	101.93	107.9	104.7	116.46	109.79	97.814	109.11	105.42	102.47	112.55	104.57	101.48	106.52	108.66	98.218	104.01	112.81	104.2	104.56	99.885	103.73	105.99	112.64	93.763	108.1	111.88	103.97	104.86	106.89	100.75	104.36	105.43	107.58	104.52	104.54	109.06	102.62	104.89	106.04	112.34	103.87	101.67	107.56	106.6	108.4	109.01	102.5	101.43
102.79	101.35	95.865	96.541	108.08	97.613	101.54	110.79	101.12	101.51	99.027	103.47	92.535	98.583	93.248	105.18	99.181	96.615	104.15	100.01	105.39	100.5	102.7	100.37	101.22	92.641	107.97	95.665	98.572	98.341	94.902	96.288	90.691	98.105	104.56	101.39	101.33	103.02	105.67	100.35	106.6	99.858	92.407	103.66	107.38	104.99	90.386	106.03	98.85	104.13
99.707	97.218	98.439	100.92	94.644	92.609	91.037	94.764	100.87	92.985	99.782	99.362	96.275	98.172	99.083	97.481	105.1	102.23	102.41	96.382	93.454	96.598	98.578	95.368	95.675	94.297	92.073	95.795	98.828	94.443	98.536	102.83	99.434	99.298	102.01	99.525	97.666	94.413	91.547	103.43	90.283	97.353	108.45	93.524	101.63	106.16	100.75	94.652	100.51	106.82
96.742	105	104.41	104.4	107.16	108.6	115.4	110.19	107.93	105.9	97.386	108.97	114.27	112.83	103.26	112.4	108.55	105.8	101.62	103.63	99.124	102.6	111.36	105.31	106.88	103.9	108.52	109.16	109.46	106.93	108.35	108.59	107.56	101.29	102.14	102.16	108.98	111	109.83	103.07	119.48	108.85	105.28	111.55	106.76	107.86	103.79	106.84	107.75	99.156
95.856	107.4	96.783	105.75	110.77	103.5	98.404	113.57	105.8	107.63	100.21	107.5	112.21	107.98	98.743	107	93.501	96.761	108.44	106.48	107.09	109.55	109.47	112.01	108.44	102.42	96.938	101.34	108	113.48	108.38	111.42	105.08	107	95.912	108.09	98.257	103.56	105.63	98.173	104.49	104.45	93.767	102.07	104.84	101.43	98.173	102.33	97.99	108.85
95.098	94.284	96.31	93.736	90.357	98.612	102.34	93.432	105.9	94.718	104.14	92.915	87.629	102.12	89.843	90.666	101.55	93.246	97.834	89.244	104.9	93.253	98.268	113.25	92.819	97.83	97.802	95.247	98.643	100.29	101.54	95.629	98.966	98.699	98.4	97.821	110.84	104.5	105.06	97.819	86.369	93.627	112.28	95.762	97.53	98.431	98.819	94.767	105.49	102.24
104.79	98.293	99.136	96.253	93.107	97.892	102.06	104.34	108.18	95.353	99.753	99.121	104.4	95.765	91.682	101.25	102.41	100.5	98.107	92.653	92.699	111.33	102.12	103.32	103.99	96.906	96.035	95.902	106.11	92.314	92.709	99.986	94.686	103.81	99.692	94.23	98.146	97.768	103.8	97.164	101.43	99.697	95.036	96.902	97.312	100.77	89.545	96.427	101.61	103.52
113.1	102.36	105.66	111.36	113.71	100.88	97.473	108.54	106.58	100.97	102.68	102.39	96.638	103.15	105.67	112.24	107.17	101.35	101.51	103.68	102.1	108.84	102.05	95.078	115.62	104.74	108.47	102.33	100.6	106.57	105.57	107.74	113.04	99.37	107.24	96.844	99.177	103.9	110.27	109.48	111.11	111.86	105.48	100.94	105.77	108.54	105.2	116.31	102.36	106.72
102.77	104.89	100.89	100.9	106.44	105.4	99.471	104.14	99.665	102.66	104.72	99.064	98.51	95.354	95.172	94.291	99.816	100.55	103.82	109.71	108.54	104.1	97.192	99.954	96.914	96.678	98.403	99.816	104.06	105.03	102.59	102.14	96.519	94.403	96.631	97.385	103.37	97.082	100.02	91.63	106.15	96.656	100.93	102.58	105.41	100.95	103.33	93.081	92.722	106.34
112.31	114.4	115.41	109.43	117.51	107.95	116.27	121.03	110.05	100.73	112.24	120.47	111.49	109.71	110.37	112.7	116.06	112.68	114.96	112.95	111.33	111.3	113.95	96.44	115.18	113.18	111.18	104.59	107.28	109.16	105.76	102.42	105.05	109.33	119.12	114.53	104.89	118.29	125.3	114.27	114.69	109.62	112.32	113.94	105.73	111.82	111.55	112.08	110.57	110.98
114.7	106.6	114.83	105.5	107.98	109.41	107.26	105	107.69	109.04	101.34	112.95	102.35	104.38	103.42	98.518	114.26	109.24	102.34	102.29	108.2	110.57	114.2	110.11	115.6	99.68	107.39	104.11	101.97	105.39	109.06	106.85	107.64	106.79	105.97	108.87	100.59	114.08	102.47	114.78	107.49	109	110.02	101.19	111.65	113.38	108.3	105.66	120.57	107.57
99.941	105.75	108.46	104.35	108.86	104.18	101.18	115.71	103.05	104.59	105.22	105.38	118.17	106.84	107.87	103.72	100.91	116.85	111.82	112.88	103.93	101.08	108.82	96.505	102.02	107.26	98.584	102.28	98.029	103.98	111.76	112.3	102.91	108.11	102.65	107.37	106.85	104.37	99.701	106.18	109.31	105.06	110.64	107.32	104.79	105.05	106.3	99.657	105.5	100.97
95.731	101.46	102.67	97.602	104.02	97.838	102.81	94.778	101.65	103.03	101.38	97.146	92.2	92.908	88.788	101.89	92.159	99.676	102.5	96.546	99.946	92.22	95.693	103.52	103.21	98.747	104.37	83.987	103.31	99.619	99.188	96.736	103.71	107.25	97.677	102.87	102.05	91.877	104.68	100.16	98.673	93.778	96.847	98.385	103.62	107.07	99.263	99.976	93.763	92.006
101.27	101.41	108.64	109.32	111.75	100.12	107.29	106.09	104.59	104.88	110.17	112.77	115.03	100.6	112.61	115.85	104.58	109.02	109.41	105.79	105.23	103.95	102.84	109.42	111.12	119.61	108.56	108.21	116.04	110.34	107.13	106.32	99.635	108.96	107.92	101.92	104.36	103.97	107.09	115.13	106.2	108.86	110.99	106.88	109	103.5	103.39	112.89	105.78	106.01
111.99	113.3	104.28	108.05	114.53	114.76	110.19	109.19	111.74	105.19	106.5	103.82	107.95	100.59	111.41	106.85	109.88	119.85	106.47	101.14	105.3	111.48	111.14	112.61	107.74	118.74	105.25	114.8	108.69	112.42	114.43	107.59	109.78	99.38	109.29	104.1	109.87	118.78	102.16	117.39	104.86	115.58	118.35	116.55	110.36	109.26	112.13	106.41	111.87	117.87
94.814	104.3	99.758	107.06	106.48	98.893	102.04	106.61	104.92	111.39	99.083	104.42	96.675	98.551	97.95	101.65	105.28	95.872	95.261	101.63	108.25	105.61	99.696	103.61	98.122	103.89	95.156	95.828	101.13	105.13	89.324	107.23	97.471	100.61	97.903	102.01	98.122	99.825	100.84	95.067	105.18	97.777	99.377	89.58	103.82	101.77	99.123	105.18	104.96	107.9
108.99	104.74	107.06	111.2	107.96	104.27	102.22	117.69	104.29	115.66	111.35	108.69	107.84	109.95	110.46	110.03	103.47	105.86	111.47	113.92	100.42	110.06	102.53	105.45	113.51	106.6	108.65	110.51	102.09	94.388	108.89	101.06	103.6	104.86	112.29	108.82	101	110.47	115.35	103.79	104.86	101.24	109.73	98.635	113.18	108.19	104.45	100.3	107.92	111.74
100.68	103.91	102.69	99.96	107.02	103.21	102.46	103.67	107.67	99.275	105.63	94.778	112.98	107.92	109.95	109.09	101.94	96.499	102.83	104.63	92.924	107.96	98.919	106.1	105.45	98.963	99.826	102.75	99.374	103.01	97.068	106.52	99.25	105.19	111.07	99.465	104.61	107.3	101.3	101.21	103.92	103.81	108.75	104.27	103.66	101.4	107.71	106.05	107.55	99.958
[truncated: 749 more rows]
[truncated: 150 more columns]
