# Supplementary material for: Genetic dissection of main and epistatic effects of QTL based on augmented triple test cross design
Source: PLoS One. 2017 Dec 14;12(12):e0189054. doi: 10.1371/journal.pone.0189054 (PMC5730204; doi:10.1371/journal.pone.0189054)
Supplement: S10 Supporting Information — (ZIP) [file pone.0189054.s010.zip › z6_1900_0.5_10.csv]

103.61	105.22	106.08	106.62	105.42	104.64	104.55	105.9	105.62	106.26	104.7	106.8	107.58	105.47	106.63	102.31	104.18	106.77	107.84	107.84	104.11	104.48	102.44	106.15	109.18	107.54	105.86	106.01	106.09	105.18	108.34	105.31	104.56	107.09	107.69	107.11	103.07	108.24	105.21	106.7	107.98	104.99	103.97	108.79	106.34	107.64	106.52	108.21	106.91	103.1
106.74	112.75	109.96	109.98	111.63	110.2	111.9	109.53	109.94	110.21	109.85	108.97	110.66	112.42	112.26	112.39	109.01	110.61	110.41	111.36	111.52	111.11	109.81	111.09	110.56	108.94	111.75	110.66	109.6	116.85	108.24	107.64	108	111.92	111.04	112.91	111.43	108.43	110.49	111.06	111.07	110.03	112.13	108.13	109.38	110.82	112.24	110.18	110.78	112.25
106.98	105.83	105.47	107.9	108.25	109.38	104.76	108.46	105.16	107.06	106.58	105.19	107.47	106.03	107.51	106.5	106.82	107.8	109.21	106.38	107.05	105.33	107.13	108.55	104.03	107.32	106.59	106.19	109.21	107.45	106.86	109.81	106.41	103.38	105.13	107.25	108.26	106.8	106.94	105.8	107.1	103.89	105.68	109.28	106.74	107.17	106.92	108.25	105.23	107.97
108.97	108.42	110.7	106.63	110.22	108.92	109.03	109.13	108.87	109.28	106.21	111.26	110.16	107.61	108.65	110.57	108.34	107.78	103.42	109.45	106.65	106.77	107.98	108.78	111.31	109.01	108.23	106.9	112.54	106.23	107.94	109.57	110.53	107.12	110.73	107.09	109.55	110.8	109.65	106.75	110.64	106.52	110.97	108.53	107.34	108.31	110.11	109.65	110.52	106.98
99.743	96.808	95.807	96.399	100.27	101.39	97.548	96.448	99.98	97.635	97.594	99.774	98.217	96.874	96.272	97.097	96.236	97.336	95.927	100.57	102.37	98.758	95.603	99.728	97.774	101.93	98.566	99.475	98.451	97.931	99.776	97.318	95.424	97.689	98.419	97.522	96.054	100.66	98.959	96.583	98.819	97.702	100.13	98.143	97.237	97.877	98.711	92.574	96.268	99.169
99.575	105.96	103.18	100.92	99.373	101.87	96.84	99.47	100.36	101.17	99.564	105.44	100.84	103.42	100.52	103.83	101.03	98.778	99.499	100.85	99.963	101.15	101.38	101.47	97.906	98.975	98.624	102.41	102.64	98.698	99.237	101.45	96.961	101.57	100.44	99.545	102.11	103.3	102.3	100.25	100.08	97.834	96.822	100.6	100.83	98.459	102.81	103.88	100.75	101.12
104.65	104.91	104.19	104.6	105.16	104.37	104.98	106.22	107.47	103.24	105.79	105.39	105.34	105.27	106.17	106.89	106.19	108.15	106.43	105.1	105.23	105.81	104.86	103.66	108.01	106.02	107.89	101.99	107.19	106.04	108.23	109.37	104.03	104.52	109.71	107.35	108.29	107.11	106.82	101.75	106.23	106.34	111.51	109.46	108.75	107.63	105.41	105.63	107.18	103.97
101.37	100.88	100.91	106.63	99.864	100.19	100.94	100.01	98.833	100.53	95.634	103.47	101.39	100.65	99.75	101.12	101	98.886	96.667	101.71	99.617	97.56	97.332	102.06	100.81	98.896	101.13	97.558	97.785	99.998	97.246	101.9	102.54	100.41	103.38	97.748	98.153	101.54	103.58	100.47	98.639	100.68	100.46	96.873	98.955	98.181	97.664	102.9	101.16	101.09
107.99	105.52	107.24	108.83	107.63	108.2	107.62	106.52	107.12	105.28	108.94	107.34	107.56	108.25	105.91	107.62	108.74	108.62	109.52	106.26	108.21	105.81	106.91	110.56	105.76	110.31	106.04	109.2	108.61	109.39	106.53	110.39	106.9	107.89	107.79	108.47	110.06	110.45	106.94	107.32	107.18	106.19	107.51	108.04	110.04	108.21	109	108.27	104.98	107.88
109.39	110.17	109.66	106.98	107.58	107.91	109.36	106.63	111.78	111.93	108.63	106.51	109.14	107.23	112.25	109.82	109.11	107.18	106.71	107.58	110.45	107.8	112.66	108.63	108.33	107.46	110.22	108.14	106.96	109.52	107.46	104.32	108.66	107.93	105.33	107.07	108.29	107.98	107.65	110.18	105.57	109.27	109.41	108.6	106.85	109.23	110.71	110.24	110.13	108.5
99.817	102.1	97.647	102.32	100.17	102.17	98.993	99.551	101.85	96.659	99.511	99.134	99.158	103.09	100.06	100.27	99.857	99.229	100.7	97.799	100.89	103.99	100.81	98.056	100.14	98.221	102.59	101	103.93	98.986	99.772	101.21	104.63	102.48	102.11	101.53	101.53	102.63	99.729	99.883	101.22	102.52	99.192	100.06	98.772	101.48	98.903	98.356	98.328	98.907
109.79	107.3	109.34	108.4	105.8	107.71	106.76	107.69	110.41	106.24	107.59	107.03	108.58	108.39	105.74	109.72	108.95	105.83	109.42	109.01	108.21	109.4	103.22	109.08	105.4	107.3	104.38	106.01	109.31	109.1	108.47	106.02	105.05	107.18	109.6	105.92	108.62	107.22	109.06	109.73	107.47	110.82	109.52	109.04	109.8	104.1	108.81	108.82	106.15	107.56
99.699	96.471	97.865	97.55	97.315	96.99	94.484	96.913	99.625	97.783	97.17	96.908	99.178	100.79	98.351	97.449	96.752	96.712	98.745	100.37	96.472	97.517	99.079	97.548	96.664	100.97	100.34	95.415	99.433	98.943	97.211	98.771	96.971	98.804	96.761	98.187	95.735	99.766	97.477	96.267	97.918	99.524	101.14	95.966	93.79	96.684	99.642	100.7	97.586	100.81
109.53	108.58	108.71	104.58	107.32	108.22	108.48	107.47	108.41	109.04	107.89	110.51	107.34	108.22	109.13	108.21	108.55	107.3	107.44	109.47	105.74	108.92	111.55	108.7	111.17	108.68	110.98	107.98	107.92	105.79	108.98	105.76	108.53	107.13	109.39	110.32	110.8	106.93	111.7	107.78	108.36	109.6	107.58	110.37	108.53	108.73	108.04	107.64	105.34	107.56
101.98	100.93	101	101.93	103.22	100.34	101.66	98.722	99.709	101.21	100.7	100.29	101.52	101.7	99.351	102.41	100.23	103.17	99.4	102.72	97.574	102.31	97.232	96.61	99.59	100.71	101.37	99.681	99.644	98.703	98.232	102.4	101.52	101.38	98.22	98.552	101.13	99.875	103.91	100.37	100.79	100.49	101.95	99.727	101.33	102.82	99.857	102.84	99.837	99.424
105.12	102.89	107.03	107.25	105.99	107.17	105.79	106.73	100.74	106.43	102.16	106.15	105.68	105.6	104.46	101.84	105.32	106.39	107.31	104.99	106.48	103.19	106.72	107.23	103.36	103.2	104.19	105.75	105.31	106.2	102.27	105.16	108.76	109.21	103.02	105.81	105.78	105.62	105.26	107.3	106.84	109.34	104.79	107.2	108.78	106.54	107.96	103.69	106.36	108.46
111.08	107.98	108.98	106.64	108.48	106.51	107.21	110.62	109.27	107.71	108.62	108.82	108.96	109.01	108.46	108.45	109.09	111.4	107.56	109.91	109.4	106.5	110.8	108.23	109.91	106.74	107.88	111.5	104.11	110.22	107	107.79	111.83	109.03	111.07	110.04	104.84	108.64	109.49	109.62	104.65	107.68	107.54	106.27	108.57	106.79	110.75	112.37	109.8	107.48
107.09	104.87	105.87	106.29	105.34	106.11	106	110.82	104.75	107.89	108.19	108	106	105.33	105.79	104.81	106.64	106.47	106.77	107.6	105.7	107.13	106.62	107.94	108.23	107.51	104.03	105.26	103.54	106.6	104.6	106.64	104.85	107.37	102.7	104.87	102.06	103.46	107.13	106.3	105.39	102.08	101.86	104.05	106.01	106.04	104.81	106.14	103.73	107.76
105.54	106.53	103.93	104.66	105.42	106.62	105.56	104.95	108.62	103.68	106.68	106.36	106.34	107.4	105.3	105.07	103.77	105.71	107.94	105.7	102.14	107.6	104.7	107	105.89	103.84	105.04	109.25	101.33	108.36	107.05	106.45	104.3	107.66	105.65	104.43	103.96	104.34	105.56	105.24	106.41	107.14	104.78	107.16	104.96	106.17	104.43	106.76	105.39	104.86
107.41	115.57	111.42	111.49	108.05	109.79	110.49	108.13	109.2	108.3	110.33	109.35	109.21	110.08	110.62	111.32	112.77	112.49	111.17	110.92	110.55	111.69	110.44	111.22	110.39	112.53	110.49	109.35	111.66	109.01	110.27	105.9	112.71	112.26	112.02	110.46	108.5	108.45	112.8	108.83	112.54	108.56	110.76	111.33	110.56	109.11	110.56	110.77	108.5	108.95
105.65	104.5	105.79	108.47	104.85	105.89	106.58	107.28	107.09	106.74	106.18	106.04	104.61	107.22	104.13	104.65	106.2	104.35	106.36	107.12	106.16	105.21	106.6	102.28	102.43	103.46	105.99	107.2	106.35	107.5	105.08	105.45	104.26	107.02	105.39	106.1	108.35	106.19	107.26	106.42	106.12	107.07	104.85	105.48	102.29	104.91	104.83	107.04	106.09	103.34
96.699	99.671	98.999	97.439	96.116	95.039	94.761	95.637	98.104	96.206	97.902	96.933	96.853	95.403	96.725	99.566	98.817	96.509	96.7	98.824	96.723	98.951	97.802	96.729	100.78	100.13	96.52	98.13	98.179	97.209	97.002	100.47	97.64	99.003	98.649	99.17	96.476	95.841	99.737	97.626	99.937	96.493	96.6	94.522	99.485	96.592	100.96	101.12	100.52	97.329
105.68	105.68	103.77	105.66	107.2	107.62	104.79	106.77	104.44	107.51	107.24	107.21	106.09	103.22	102.6	105.93	107.99	107.9	106.51	104.59	107.29	105.94	104.39	109.7	107.55	102.6	105.31	107.65	106.65	106.72	106.53	103.81	109.71	103.75	107.01	105.31	104.58	104.78	105.3	106.74	103.13	103.61	105.7	104.73	105.87	104.62	105.81	106.77	108.59	104.82
106.97	104.11	108.22	106.26	107.22	106.95	106.16	107.81	107.69	106.11	106.6	109.86	106.67	106.25	106.9	107.74	105.54	104.96	109.73	104.99	105.07	108.36	106.11	104.09	107.48	105	106.82	105.59	108.99	107.05	103.95	105.46	104.96	107.06	107.48	111.64	106.84	106.48	109.48	107.59	106.49	105.03	109.73	106.34	105.15	106.82	107.04	108.04	102.21	109.53
102.3	103.18	101.42	98.492	102.01	99.415	100.71	99.464	102.26	100.5	100.72	97.603	102.32	102.4	101.68	102.41	101.51	96.051	98.354	98.838	98.22	100.12	100.76	99.628	101.19	101.34	102.47	99.516	102.75	99.887	100.31	100.73	98.116	97.423	103.68	98.389	99.89	101.08	101.11	101.36	104.81	103.8	98.06	101.77	99.978	102.72	102.62	101.52	104.02	103.63
109	105.42	105.33	105.07	108.2	103.41	107.04	108.74	109.54	105.09	105.71	101.4	102.38	104.54	104.7	106.05	103.01	104.43	106.85	104.4	103.79	107.19	101.93	103.9	103.34	106.91	103.02	104.68	104	110.32	105.48	108.79	107.4	106.1	104.62	104.39	105.09	107.78	105.94	106.17	106.53	106.36	105.21	104.97	105.21	106.4	104.2	105.9	105.22	108.63
106.84	102.06	106.69	103.94	106.06	105.56	105.83	105.34	105.87	103.98	107.9	106.22	106.73	108.17	104.26	106.01	106.6	104.05	104.47	107.66	108.62	108.43	106.99	106.5	106.48	106.88	106.32	103.47	105.61	106.42	103.07	104.75	105.3	106.15	104.68	108.57	106	103.71	108.09	104.97	105.88	104.55	106.96	108.98	106.32	106.11	107.74	105.7	108.64	107.67
105.87	103.95	109.09	105.93	107.64	106.16	109.74	107.05	105.03	107.04	106.48	110.1	105.09	108.52	107.08	108.18	108.59	107.41	107.78	106.04	108.89	108.68	108.12	110.31	108.73	106.21	106.96	107.6	106	109.04	106.09	108.91	106.42	107.04	107.53	109.84	109.06	107.56	107.37	107.25	104.84	110.15	108.34	109.28	108.36	108.22	104.04	107.21	105.97	109.33
98.195	97.01	96.837	96.639	98.737	100.15	98.258	98.569	99.395	97.962	97.49	99.185	99.401	97.326	101.43	96.528	98.023	99.137	98.075	100.65	97.563	98.087	98.279	97.552	99.923	96.679	96.624	98.535	96.591	98.909	99.874	98.95	99.227	97.173	98.133	99.004	96.633	95.61	96.687	99.419	97.667	99.969	96.142	97.439	97.238	96.77	97.394	98.33	100.53	94.99
108.1	107.66	106.4	106.19	107.42	105.02	106.97	107.41	106.57	106.95	104.75	104.69	107.37	104.63	102.71	107.7	104.2	105.5	103.05	109.73	105.85	107.89	110.72	105.77	102.1	103.61	104.56	105.24	109.44	105.74	108.74	103.97	104.6	106.5	106.8	105	106.81	108.3	107.51	105.43	101.78	107.23	105.27	107.83	108.56	103.06	106.96	105.01	106.65	107.74
107.09	107.28	111.68	109.53	111.17	112.8	109.64	114.57	112.93	110.98	111.52	110.94	111.26	108.69	110.56	112.65	107.97	110.64	112.45	111.71	111.36	108	106.93	110.5	108.89	113.25	112.62	109.2	110.64	109.22	111.5	109.93	110.4	113.37	109.9	109.24	109.31	109.32	109.34	109.61	111.25	111.92	109.25	109.99	111.1	110.93	114.95	111.83	109.9	106.74
104.47	104.61	104.24	106.29	106.19	102.06	108.42	104.12	104.35	109.41	107.41	105.17	106.18	106.32	105	103.75	107.25	104.07	104.75	106.62	106.43	104.73	105.23	104.55	106.75	106.93	105.79	106.5	107.62	101.86	107.43	106.63	103.85	107.97	103.32	104.75	102.3	103.96	106.33	103.85	102.81	102.64	108.13	104.99	107.28	111.28	107.7	103.42	102.56	103.34
107.54	107.88	105.04	107.35	103.58	104.3	105.84	105.11	108.5	104.75	104.85	108.73	106.33	105.95	105.56	103.58	103.96	104.39	108.6	102.88	104.42	105.14	105.61	107.39	105.73	105.99	104.57	106.66	106.75	104.33	107.19	104.12	109.04	105.85	102.19	109.46	106.63	107.16	102.51	107.66	107.85	106.48	104.95	106.94	107.07	104.88	107.45	104.17	103.31	105.01
110.89	104.64	106.07	109.74	106.21	107.38	107.83	109.35	107.11	108	111.51	107.46	105.97	107.68	106.92	108.88	107.8	106.16	109.61	104.87	109.29	105.27	108.61	110.74	107	110.26	111.35	108.54	108.23	105.53	113.72	108.12	105.84	106.81	108.2	105.94	107.56	106.69	105.79	109.04	109.81	106.63	110.29	109.39	107.03	108.39	104.48	107.34	105.67	106.3
106.22	105.52	108.99	106.41	109.98	107.2	107.44	107.99	109.01	106.93	106.04	109.94	108.88	105.56	106.37	103.97	109.7	109.3	109.11	110.4	107.34	104.1	107.34	107.61	108.97	105.8	105.64	107.11	107.93	108.04	106.4	108.44	109.74	110.67	108.39	108.12	105.97	106.08	107.11	109.98	107.14	104.17	104.18	107.02	108.11	110.34	108.53	106.36	108.25	105.42
99.628	97.646	96.888	98.403	99.762	99.284	98.9	100.34	98.482	99.689	96.238	99.299	98.561	100.57	101.56	100.72	100.82	99.549	99.868	99.835	100.33	99.838	99.63	100.37	97.733	97.904	101.35	98.933	98.483	95.216	96.542	100.7	96.543	98.285	93.788	99.067	99.685	99.88	100.33	98.016	99.339	97.575	102.61	97.751	97.179	97.901	97.174	97.258	97.721	100.52
109.27	106.81	108.6	106.38	108.81	106.86	108.76	107.37	109.71	107.59	110.1	107.43	109.54	108.22	106.69	106.75	105.68	108.12	107.51	108.32	107.48	111.53	105.19	106.88	109.16	107.23	108.81	108.31	108.52	107.25	107.21	109.06	107.09	102	111.69	106.21	109.83	107.2	109.2	107.02	106.36	111.91	107.75	108.92	108.17	105.32	107.62	108.9	109.75	108.99
105.86	105.05	104.73	104.65	106.93	107.35	103.42	105.79	106.15	104.98	101.96	106.11	104.78	105.95	107.29	105.15	105.83	108.59	104.25	107.62	105.07	103.3	107.39	107.97	105.35	103.59	108.51	102.82	103.27	105.75	108.47	104.23	107.46	103.32	104.81	104.97	105.71	103.97	104.16	105.48	104.94	107.29	104.73	108.45	109.21	106.28	108.04	103.17	106.57	104.79
100.62	97.961	98.957	100.36	100.53	99.712	101.23	98.601	100.94	101.54	103.69	100.34	98.284	100.6	101.04	100.42	98.359	106.42	102.2	102.38	103.41	99.7	101.15	98.366	100.08	102.05	100.16	100.94	101	101.1	98.407	100.44	104.32	101.32	100.9	100.64	100.83	101.59	103.7	101.58	101.48	101.32	100.94	101.13	100.86	102.01	99.786	100.35	101.16	103.56
107.74	103.53	104.79	102.48	106.16	105.59	107.28	104.75	104.55	109.94	106.16	107.19	104.33	107.53	103.59	110.01	106.75	105.18	104.15	108.14	108.13	104.49	105.51	105.14	105.72	102.62	105.87	104.72	107.07	108.06	104.86	105.34	104.93	103.8	104.19	107.03	106.66	103.08	105.95	103.83	106.45	107.99	109.23	106.51	104.54	106.74	104.73	105.94	104.72	104.43
104.67	105.36	100.93	104.6	105.72	105.39	107.58	107.64	106.62	107.04	106.19	105.98	105.46	104.17	102.35	107.36	107.19	105.66	107.1	106.54	105.86	107.92	104.41	106.57	106.37	107.5	105.23	101.87	104.08	105.45	102.77	104.87	105.04	105.16	107.41	107.75	105.81	107.22	108.82	104.1	106.33	106.82	104.19	107.94	105.33	105.68	105.8	103.23	104.79	105.01
101.59	100.71	103.3	99.862	101.64	102.13	101.63	98.679	98.364	103.4	102.87	99.699	100.18	98.428	98.792	101.94	100.21	99.733	101.6	99.475	103.84	99.734	99.772	99.684	98.767	100.5	99.351	100.6	98.319	100.89	97.97	103.6	101.65	99.817	96.613	99.885	99.963	102.41	99.77	100.54	104.14	99.329	99.867	99.634	103.03	102.43	103.89	100.15	97.792	103.78
97.57	99.704	97.728	100.13	99.526	98.465	93.151	100.55	96.362	97.671	98.445	101.07	98.896	99.168	100.88	98.84	98.895	98.795	94.457	96.65	97.056	99.389	98.066	96.788	94.057	100.5	99.692	100.2	100.72	96.316	98.136	94.4	96.851	100.44	94.659	93.343	99.322	99.856	99.575	98.138	99.583	101.94	96.103	100.12	97.947	97.914	97.74	98.874	99.441	96.807
105.46	104.15	106.16	106.23	108.28	104.35	107.38	107.78	106.87	104.16	103.43	106.19	104.3	107.21	107.69	104.98	105.46	104.98	105.95	106.35	106.99	105.02	103.7	104.22	105.79	109.78	108.19	106.93	109.42	105.57	106.09	106.87	105.49	103.43	105.47	104.12	104.02	107.48	107.23	107.45	105.66	104.84	104.83	108.88	107.98	106.1	105.43	108.15	106.73	107.05
110.51	105.95	108.64	106.52	110.7	106.37	109.53	105.92	107.82	109.26	106.91	104	109.19	106.51	108.1	107.7	104.05	109.86	109.31	109.55	105.68	109.87	107.22	107.83	104.85	111.18	112	107.68	106.51	108.27	109.84	108.63	106.33	113.63	107.22	106.75	107.01	107.05	109.05	106.77	108.44	109.44	108.1	107.5	107.37	107.36	105.45	108.48	109.98	107.12
110.14	111.88	112.53	112.24	109.78	111.32	109.76	109.09	111.23	107.43	109.59	110.97	111.72	109.94	110.89	111.46	107.33	111.66	113.87	110.83	113.4	110.39	109.74	111.37	109.98	110.46	111.32	108.3	111.87	109.04	111.47	108.77	112.66	111.5	112	108.97	111.31	110.17	107.07	111.44	111.19	107.43	107.7	109.02	108.19	111.34	109.87	112.26	110.95	114.59
99.306	101.73	99.398	101.83	100.83	100.93	102.51	102.39	101.71	103.24	98.44	97.653	99.624	102.15	101.49	102.56	101.38	101.97	101.86	97.267	99.156	101.53	98.122	99.12	99.286	99.041	96.721	100.63	100.36	97.272	98.804	99.013	105.86	100.44	98.459	102.6	99.705	102.7	99.032	102.63	99.525	99.27	103.51	102.26	99.909	98.61	100.23	98.877	98.202	99.887
99.524	96.549	97.226	99.828	100.65	97.681	96.661	99.535	97.094	98.191	100.27	100.63	94.988	97.266	97.432	99.457	99.04	100.14	97.395	101.54	98.068	98.482	101.75	99.047	99.014	100.58	99.057	99.609	96.341	102.17	99.766	103.38	100.83	96.828	100.79	97.622	98.361	97.087	101.26	98.555	97.875	96.548	99.642	98.682	100.43	98.159	98.94	99.221	98.156	101.92
101.19	104.47	108.36	106.53	106.49	106.3	107.94	106.2	108.93	104.39	105.49	104.93	107.23	105.02	109.28	105.73	106.48	106.37	103.92	106.74	106.63	108.58	108.21	107.44	109.89	106.1	108.69	107.28	105.58	104.21	107.28	107.17	107.11	106.58	106.47	106.72	105.68	106.1	109.49	106.06	104.45	105.76	106.75	104.61	108.35	106.9	106.03	106.35	106.45	105.46
108.41	108.91	107.21	106.1	109.43	105.01	110.23	106.71	107.14	107.62	106.09	109.78	108.35	109.55	110.92	105.2	108.08	107.12	108.8	105.79	110.98	111.63	106.94	107.67	106.77	107.26	105.17	108	106.81	105.53	107.53	109.57	108.19	109.67	110.19	104.98	107.96	108.97	106.92	106.25	107.66	107.84	106.85	111.16	108.47	108.04	107.37	107.08	106.8	104.5
101.49	102.99	100.68	100.64	102.51	100.35	97.309	102.13	100.26	101.57	101.94	98.442	101.7	99.94	99.472	101.14	102.12	101.66	100.85	100.19	103.06	99.124	101.09	100.37	101.5	100.5	99.207	99.938	96.888	105.23	100.53	97.18	101.88	101.25	100.99	99.872	97.958	101.5	101.91	102.66	101.42	97.739	100.72	99.624	102.59	101.43	101.03	99.394	100.68	97.59
106.12	107.43	108.4	108.09	108.59	109.06	107.23	111.91	107.41	109.89	104.81	105.61	108.02	106.19	111.45	110.61	109.01	106.85	107.46	107.85	108.65	106.42	110.88	106.98	109.09	108.08	106.21	106.72	108.69	105.49	107.41	107.17	109.35	105.32	108.86	106.1	104.61	108.24	106.47	109.16	105.14	108.75	109.57	106.19	110.3	110.39	107.53	109.16	107.48	109.27
105.45	104.42	103.32	107.79	105.33	105.37	107.48	105.83	106.69	104.79	106.31	104.64	104.03	107.78	107.09	106.77	103.67	106.26	102.83	104.26	108.18	102.81	106.07	104.74	106.92	104.95	105.74	106.06	106.63	108.74	104.42	103.31	107.1	106.14	105.24	105.51	106.32	106.46	105.67	109.74	105.31	106.91	103.49	107.56	106.88	105.86	107.4	107.21	106.39	103.47
105.82	106.4	109.08	105.96	103.06	106.21	107.69	106.09	103.55	107.31	105.5	106	105.24	102.7	104.97	105.21	104.83	110.49	107.68	107.78	104.41	105.91	107.22	106.1	106.3	105.87	104.04	108.42	105.45	104.19	107.49	105.92	109.15	107.08	105.46	107.21	104.46	105.92	108.05	106.05	109.86	105.02	103.79	104.15	106.86	107.55	103.27	105.3	103.8	106.13
108.84	107.85	104.89	105.08	105.22	102.34	105.82	106.55	105.58	108.02	103.55	103.29	106.13	105.79	108.63	104.09	107.13	110.18	107.83	105.57	105.63	106.49	104.49	105.14	107.44	104.11	106.58	103.04	103.47	106.84	103.27	105.41	106.73	100.13	107.16	105.4	108.82	106.42	106.44	105.35	104.3	109.65	104.29	103.25	106	106.48	107.59	104.86	103.27	105.42
99.307	97.554	99.251	98.513	98.355	99.652	98.2	100.8	99.459	96.807	102.21	98.583	95.143	96.75	95.484	96.712	97.588	97.242	98.248	96.949	99.97	98.644	100.14	97.528	98.205	97.302	99.222	97.609	94.734	96.237	98.284	99.827	98.866	100.02	97.985	96.818	100.15	97.891	98.484	98.968	98.859	97.382	99.501	97.696	101.65	96.518	97.805	95.117	96.782	96.85
106.51	104.36	103.97	107.14	105.84	100.7	106.13	105.62	105.74	104.48	107.34	103.98	105.25	108.08	105.17	108.21	105.15	108.28	105.76	103.82	104.45	104.99	106.55	106.01	105.27	105.3	108.08	108.04	104.33	104.52	108.67	108.6	105.52	108.61	105.79	106.49	108.72	105.12	109.13	106.35	105.93	107.42	105.63	105.76	103.88	106.48	104.48	105	104.11	108.77
108.93	104.59	104.09	107.9	111.51	109.07	106.51	109.71	108.12	108.45	107.66	107.69	105.86	106.37	106.27	104.4	106.29	104.98	106.8	107.81	107.58	106.79	106	105.73	106.75	108.2	108.4	109.75	107.86	108.26	107.67	103.87	108.2	109.05	108.04	104.5	108.73	107.76	111.66	107.85	106.68	106.87	107.25	109.74	104.45	107.22	109.38	107.48	106.34	109.46
109.16	108.78	106.65	105.85	106.83	109.98	105.35	107.84	105.25	107.3	108.74	110.46	108.88	109.55	107.01	108.84	107.36	107.15	107.59	108.88	106.16	108.38	106.47	106.59	112.25	108.75	106.04	108.76	108.62	108.08	109.78	108.74	108.47	107.41	105.6	109.72	109.06	110.2	107.48	109.17	108.92	108.18	109.28	106.85	110.66	109.13	110.2	106.12	105.93	105.92
104.76	101.86	104.68	106.21	105.25	106.33	105.29	107.16	106.83	106.25	107.53	107.21	105.6	107.48	105.84	105.28	109.49	106.95	105.59	102.54	102.25	106.91	107.09	104.93	103.82	103.69	107.5	103.84	107.56	104.34	107.43	103.21	104.65	109.04	105.43	106.28	106.12	104.87	103.43	105.11	103.11	103.56	105.4	104.91	107.71	102.47	104.78	104.61	109.46	106.06
105.83	104.15	107.09	104.81	108.69	109.83	108.94	108.33	105.82	109.6	108.28	106.01	106.17	109.16	104.35	107.7	109.74	105.03	105.25	106.62	106.24	106.51	108.47	109.08	108.05	109.47	105.89	109.22	107.1	108.31	107.94	107.21	109.17	106.91	109.38	109.07	109.13	107.89	107.8	108.51	107.92	110.1	107.76	107.27	111.23	107.2	109.19	107.94	109.31	109.64
109.51	107.33	106.05	108.16	109.53	112.53	107.51	108.69	109.23	108.57	109.12	111.89	106.7	109.8	112.5	106.35	105.27	104.88	108.27	108.91	104.14	109.5	110.74	108.07	104.2	109.06	110.44	106.42	108.91	109.89	109.02	107.26	107.2	106.91	110.72	111.14	106.85	112.28	105.39	106.74	107.14	108.99	107.62	107.53	108.23	107.67	110.34	108.34	109.09	111.13
107.32	107.38	110.13	110.7	115.2	108.17	111.65	112.19	111.05	108.45	109.37	107.84	109.2	110.95	110.28	108.99	107.01	110.66	111.97	112.99	111.85	111.75	110.4	110.83	112.87	108.95	110.04	108.88	110.75	109.65	109.9	108.8	111.44	110.8	113.02	109.12	105.89	111.54	110.62	110.48	109.05	111.48	107.56	108.23	109.66	109.99	110.98	111.24	111.69	109.7
104.39	105.19	101.8	106.23	107.07	109.01	106.19	105.88	105.76	108.65	107.85	105.61	104.56	105.98	106.26	104.63	105.4	103.16	106.24	106.9	107.06	105.98	104.44	105.18	105.81	103.25	104.8	106.1	106.43	106.02	106.02	102.32	103.44	105.01	107.1	107	105.89	107.47	105.04	103.3	102.15	104.22	107.21	104.39	103.28	104.23	106.66	107.67	106.09	106.67
109.77	109.71	110.91	109.69	110.92	112.82	108.62	113.18	109.94	110.19	110.74	109.27	113.07	108.36	109.61	108.08	110.2	110.4	111.58	113.51	111.19	107.19	109.4	109.02	109.97	110.55	109.13	111.72	106.98	109.59	110.92	113.68	111.4	111.3	110.99	112.32	112.19	111.84	109.07	112.19	109.43	107.46	110.27	108.93	109.91	111.42	108.58	111.12	110.09	112.09
106.85	111.26	106.5	107.78	105.04	106.72	107.28	106.36	106.44	106.8	105.52	106.97	108.55	106.03	108.11	104.02	107.55	107.48	106.58	106.43	106.44	108.92	106.99	104.15	109.36	105.54	105.68	106.4	104.06	107.74	106.42	107.98	107.12	106.51	108.01	107.68	108.56	110.01	107.65	102.19	106.44	108.37	106.06	106.23	105.61	106.19	107.35	109.12	106.37	110.37
103.8	98.044	96.327	100.11	103.33	101.73	97.056	100.69	98.244	100.88	101.57	100.34	102.19	98.181	99.432	99.478	101.41	97.838	103.45	100.47	99.982	97.935	101.47	102.3	101.26	101.18	99.979	99.646	98.943	100.58	101.8	100.25	104.06	101.59	103.35	99.247	101.23	100.41	101.15	103	98.612	100.42	97.585	102.01	98.216	96.26	101.78	99.002	101.37	99.653
108.83	108.55	107.55	108.97	109.81	109.18	108.13	105.7	108.51	110.7	106.77	111.13	108.4	109.39	110.51	108.21	107.76	108.16	105.52	109.21	107.26	106.79	111	106.94	108.9	106.19	109.59	107.62	109.79	110.67	110.43	109.62	109.83	106.33	105.01	108.35	107.81	106.95	107.13	108.69	105.42	107.09	106.7	108.96	106.6	104.23	106.93	111.75	110.07	110.76
105.5	105.34	103.8	103.98	105.26	105.44	107.42	104.75	108.05	105.8	109.8	105.63	103.34	107	107.58	105.03	107.65	104.39	103.63	105.84	105.62	105.3	106.86	102.45	107.72	105.77	104.89	103.15	108.1	105.3	104.83	107.99	103.88	105.83	106.12	103.84	107.4	105.45	108.71	106.22	107.65	109.79	107.24	105.5	103.95	106.63	106.89	103.95	102.78	103.54
107.25	104.18	104.52	106.38	101.94	106.19	103.53	105.51	104.27	107.09	110.17	102.94	101.55	103.58	105.42	103.91	107.41	106.85	106.16	107.72	106.01	105.76	105.96	102.15	104.4	105.87	106.47	102.65	102.03	107.42	105.02	107.55	104.71	104.76	107.85	103.83	103.77	103.41	107.96	108.99	104.86	105.35	107.3	105.43	106.7	106.52	106.52	106.4	103.99	106.51
113.52	108.73	111.39	113.29	112	112.45	111.22	108.92	109.97	108.48	109.33	108.84	111.83	109.61	111.81	112.91	109.2	110.44	109.69	111.9	108.6	110.28	112.04	107.85	109.56	109	111.23	113.33	106.04	113.35	107.26	110.87	109.92	109.44	109.78	108.75	109.95	107.36	108.36	110.15	112.01	111.71	111.65	109.8	108.21	110.23	112.53	109.07	109.85	111.53
107.72	105.24	105.79	105.64	102.34	104.8	105.22	106.53	104.48	103.55	107.51	103.69	105.18	106.34	103.71	104.84	105.64	104.92	103.97	105.74	103.68	105.5	102.18	104.84	104.65	106.3	106.75	106.42	106.11	106.65	101.3	105.52	106.61	109.79	104.36	106.52	108.78	107.8	107.46	109.3	105.61	106.74	108.2	106.13	107.6	103.16	104.41	105.35	107.24	104.48
110.13	107.39	108.92	110.11	111.58	108.16	108.41	107.46	108.97	107.27	108.44	109	107.24	104.97	109.25	106.87	107.34	106.58	109.14	110.06	106.64	107.94	110.18	107.84	111	108.31	107.89	109.14	108.73	107.28	107.66	108.63	108.94	107.1	107.44	107.91	108.54	105.49	108.68	104.25	106.55	108.8	109.63	111	110.54	110.2	108.5	105.64	107.18	107.91
100.59	99.993	100.37	103.15	101.74	101	102.77	102.3	100.93	101.75	104.1	106.43	104.19	102.3	101.02	101.26	103.91	100.03	101.59	104.09	102.57	107.72	102.88	103.12	104.72	100.75	104.61	104.86	102.05	101.35	105.04	100.21	102.61	99.985	102.18	104.54	102.83	103.02	103.8	102.02	105.08	100.46	102.61	105.74	105.32	103.05	102.14	104.2	106.57	99.404
106.16	102.7	105.34	106.79	106.79	104.13	108.19	105.14	104.17	105.98	105.39	103.38	104.48	103.46	103.78	105.04	106.1	107.03	106.6	107.25	103.19	102.87	101.92	104.65	104.86	103.72	108.81	103.46	106.33	104.14	105.81	104.55	104.08	103.52	101.19	104.21	106.02	105.21	106.67	104.81	107.61	105.34	105.58	106.31	105.7	108.45	102.32	106.68	103.52	107.21
107.16	105.38	108.44	106.26	105.7	105.27	100.25	107.13	105.72	104.79	104.6	106.33	106.71	106.27	108.15	103.16	105.61	107.83	109.68	107.54	106.84	107.69	105.37	106.4	104.63	104.08	105.22	102.7	107.25	109.95	104.69	110.34	108.72	105.18	111.2	107.44	105.98	108.77	104.25	109.86	105.55	107.9	109.5	106.68	106.67	106.92	104.94	107.12	107.76	106.53
98.249	96.117	96.138	100.05	96.523	99.262	98.288	99.009	101.3	98.36	100.54	97.98	98.543	98.371	99.09	97.228	96.656	99.905	95.799	99.947	99.293	97.53	98.811	97.449	96.954	97.25	97.511	99.993	94.958	99.776	98.179	102.44	98.477	98.509	97.481	98.513	95.59	98.23	97.384	97.711	94.624	100.3	97.312	99.037	92.097	96.434	97.129	99.183	97.703	94.901
100.4	100.93	103.5	100.1	100.06	100.05	102.42	99.121	100.47	98.908	100.52	100.63	98.928	102.86	100.71	98.916	99.444	101.67	97.984	101.61	99.206	99.869	101.69	98.757	99.921	100.76	99.68	102.09	102.63	99.35	100.49	103.48	100.92	100.32	102.96	100.65	100.18	101.97	100.95	101.14	101.25	98.195	103.26	102.43	99.921	99.387	102.07	101.22	102.67	100.17
112.8	109.68	105.13	111.21	113.09	107.72	108.13	108.18	109.12	105.71	107.32	109.66	109.25	109.1	108.69	107.93	109.51	111.19	104.48	111.1	108.16	110.34	106.42	106.1	105.97	108.58	108.38	107.4	111.32	105.45	108.33	107.84	108.07	109.09	108.48	109.94	108.73	108.9	108.11	108.64	107.23	107.94	108.04	109.81	109.5	105.63	107.15	110.35	105.63	107.95
106.24	105.05	105.57	105.51	104.5	108.11	105.4	106.04	104.33	105.41	101.6	106.03	104.51	106.75	106.11	105.59	107.11	106.92	102.37	103.39	106.56	105.45	103.18	104.15	104.34	103.56	108.31	108.23	103.56	104.84	104.61	103.72	108.34	104.47	105.3	102.97	107.67	103.11	105.55	105.54	103.95	104.19	104.92	102.92	105.51	106.02	108.42	104.92	104.5	106.15
98.917	96.367	99.341	99.755	96.851	96.949	98.574	97.597	98.657	96.368	97.279	97.65	97.293	97.632	98.078	100.72	100.26	97.116	97.249	96.428	95.109	99.548	99.316	98.205	101.07	99.136	99.857	96.12	97.395	96.869	97.76	98.088	99.364	98.186	100.05	97.895	100.74	99.028	97.286	94.683	97.416	98.137	98.607	98.919	98.795	98.498	96.534	99.249	100.71	100.68
107.98	107.75	107.9	106.08	105.11	106.99	105.77	109.11	107.47	107.93	107.52	107.05	103.85	105.48	107.08	107.94	108.19	104.54	107.59	104.57	108.74	106.93	107.61	106.7	106.38	107.56	109.75	105.67	108.41	106.14	105.48	103.92	106.75	104.79	106.91	105.55	106.49	104.85	106.04	106.48	108.56	104.24	103.81	105.51	105.03	107.81	109.24	110.27	104.1	107.7
103.99	104.93	107.67	104.39	106.74	107.7	106.11	106.32	107.49	106.87	103.28	106.83	103.36	104.9	107.02	103.92	104.67	105.33	105.5	102.96	104.83	104.06	106.82	105.4	104.9	105.96	106.44	108.33	105.37	104.75	106.19	106.14	106.43	103.97	110.24	104.05	103.95	106.02	107.69	107.01	104.12	103.91	103.54	106.85	107.66	104.37	105.36	104.56	104.57	103.23
109.17	101.29	103.51	106.17	107.02	106.28	105.43	104.08	105.17	107.27	107.93	101.77	105.03	107.01	104.8	107.12	106.37	104.5	102.85	106.42	105.83	108.26	106.65	103.18	105.88	102.59	104.21	107.25	103.97	104.96	104.67	107.62	106.61	106.6	105.61	106.14	104.47	105.92	104.03	103.7	105.66	105.32	107.22	104.59	104.91	106.95	104.78	105.27	105.04	104.33
97.836	98.398	98.993	97.851	97.467	98.668	96.798	97.791	96.311	96.521	97.697	98.417	100.07	97.804	97.34	100.1	97.003	97.821	100.74	98.564	95.263	98.765	99.478	100.15	98.947	97.604	99.06	97.064	97.152	100.54	100	96.105	96.62	99.768	96.509	95.349	95.733	99.384	96.306	98.287	98.525	96.548	96.927	99.351	100.75	101.26	98.208	97.218	98.976	95.875
105.57	105.31	107.71	106.07	107.08	107.59	107.07	109.57	105.37	105.4	106.49	105.83	108.27	108.33	105.9	109.7	103.54	106.95	103.51	104.21	108.58	106.44	105.95	108.83	104.42	103.56	108.33	103.79	104.96	104.59	108.25	105.86	105.66	106.74	107.76	102.09	105.99	106.92	102.69	105.86	107.26	105.85	107.64	105.02	105.49	107.24	104.1	110.66	106.49	105.73
106.51	103.69	106.4	107.18	106.36	106.26	104.75	104.03	106.29	106.6	106.17	105.26	106.45	106.67	105.7	106.47	104.31	104.44	104.73	102.38	109.2	107.93	104.61	103.21	107.34	105.84	107.25	105.74	104.47	107.12	103.77	107.92	104.91	107.04	104.23	110.71	105.19	106.26	105.9	107.53	106.36	109.07	102.5	107.13	108.48	103.09	105.67	104.23	105.95	104.05
108.91	111.23	104.96	104.51	104	105.1	102.6	106.13	104.82	108.62	106.69	105.29	105.77	106.43	106.94	106.15	105.6	106.16	106.37	105.84	112.3	105.52	103.51	103.23	105.16	103.53	104.32	106.46	105.91	105.27	107.19	108.56	105.74	105.44	109.61	107.46	107.65	104.51	106.33	105.58	106.77	107.58	106.61	106.2	107.1	104.24	105.36	109.39	108.1	107.41
106.71	109.01	109.72	106.69	107.3	107.63	109.36	110.86	107.14	108.98	109.72	107.36	109.18	111.37	107.55	109.34	105.48	107.43	109.08	109.3	107.43	110.37	105.23	109.39	110.29	112.01	109.02	111.42	107.7	107.18	108.8	104.92	110.16	104.91	107.97	109.23	107.95	108.64	108.93	107.04	108.25	109.56	110.34	107.19	111.13	106.59	106.75	108.86	109.91	106.92
104.85	109.54	105.39	106.62	105.47	108.08	106.45	105.07	107.6	105.21	107.35	103.86	106.38	105.8	105.58	105.82	106.74	109.13	107	105.72	105.41	105.69	107.06	106.56	104.22	110.4	107.87	104.39	105.4	104.37	104.29	107.39	108.12	107.39	104.56	106.81	109.58	107.42	108.16	107.8	106.48	107.56	106.14	105.57	103.23	106.9	104.14	107.73	105.59	104.3
107.59	104.36	103.76	105.28	103.24	102.54	104.49	106.42	101.71	105.91	106.12	106.16	107.55	106.38	105.75	103.88	105.92	105.35	102.48	106.59	107.41	105.91	105.06	103.09	104.9	107.11	104.12	104.65	102.8	111.29	105.37	105.8	103.88	103.51	105.92	106.45	107.48	105.92	104.64	107.82	104.34	105.34	102.94	105.28	106.97	107.48	106.98	105.39	107.15	106.23
107.78	105.83	108.93	105.83	109.15	108.36	110.31	103.61	109.9	106.66	108.14	110.32	108.38	106.81	109.32	108.1	108.3	109.43	105.53	108.63	108.46	108.77	105.44	104.79	106.2	107.21	109.94	105.5	106.44	109.21	106.79	110.54	107.4	110.66	105.57	110.6	108.24	106.75	106.05	109.53	108.45	110.11	109.13	110.68	108.06	106.09	108.7	107.69	109.43	107.92
104.1	106.15	103.86	107.52	107.45	107.3	107.97	108.75	106.41	106.57	106.5	105.85	105.49	106.63	105.52	106.1	105.07	108.82	103.54	107.36	106.7	105.58	106.62	104.67	103.7	108.1	107.4	109.24	109.5	106.33	103.73	107.79	107.34	108.4	106.49	106.56	107.52	102.7	106.05	106.38	107.32	106.2	110.91	106.83	108.17	108.54	106.23	104.65	108.22	108.55
100.18	96.856	96.711	98.658	98.414	98.197	98.314	94.049	98.867	100.77	99.708	99.517	101.21	101.72	98.046	97.578	96.593	97.422	98.138	99.437	98.779	100.25	99.345	100.43	98.439	100.65	98.224	97.364	95.865	97.925	101.33	99.608	99.74	99.641	100.64	100.97	99.83	100.61	98.679	98.316	97.529	99.424	97.475	99.133	99.033	99.301	100.17	98.646	98.311	99.194
105.29	106.22	105.55	105.44	105.76	106.52	105.51	105.49	104.84	104.05	106.7	106.98	108.23	105.48	103.66	108.3	103.6	107.37	107.11	103.46	107.03	106.05	105.08	106.09	107.43	104.28	108.25	105.83	104.21	107.62	107.25	106.17	104.48	105.45	108.78	106.71	108.81	103.75	106.2	105.05	108.33	106.35	108.25	104.1	102.34	106.77	106.44	106.85	101.72	103.8
110.66	107.32	104.33	109.18	106.51	106.26	107.76	109.81	109.15	107.01	106.7	107.28	107.81	108.95	108.09	107.9	102.61	108.13	106.25	109.76	108.9	106.83	108.56	107	110.17	110.74	107.58	110.5	109.88	110.78	105.54	109.03	107.98	110.64	106.93	112.8	106.57	107.24	107.56	109.2	107.85	111.15	109.42	108.53	107.68	106.8	106.77	107.95	109.34	108.13
100.02	100.89	99.109	100.42	100.96	100.83	101.65	102.14	97.464	102.06	103.45	99.199	101.93	101.82	102.01	101.48	100.54	104.79	101.61	100.26	95.979	101.9	98.032	101.39	103.28	100.66	99.942	99.917	102.74	100.34	98.605	100.12	100.6	97.827	102.19	97.949	103.13	99.603	103.36	100.03	100.57	99.994	100.55	99.429	101.46	102.27	100.37	101.57	96.769	101.03
105.94	107.65	107.91	105.76	106.19	107.26	105.35	105.66	108.81	104.75	105.9	106.72	104.79	106.83	106.02	108.68	105.43	104.84	105.41	105.76	108.68	104.7	106.43	105.01	107.51	106.92	104.65	107.09	105.85	106.31	105.77	104.34	103.57	109.32	107.5	108.65	103.26	108.72	106.08	103.99	104.28	105.62	108.84	102.75	102.9	109.56	107.61	111.55	104.4	104.34
102.93	106.03	108.37	104.24	106.45	106.15	105.7	106.84	105.65	103.38	104.97	107.05	106.5	109.1	108.64	105.32	108.87	103.66	106.39	104.76	105.99	106.8	105.86	106.4	105.1	103.66	107.42	106.07	106.19	107.45	105.91	104.07	104.44	103.31	107.4	105.22	107.53	103.52	106.92	105.32	104.84	106.58	110.02	104.55	104.38	103.04	104.66	107.15	103.37	106.99
105.69	105.82	107.16	104.48	107.19	106.04	105.82	107.6	106.7	102.02	110.3	107.2	102.83	109.17	105.8	107.54	106.89	103.59	101.93	107.63	102.21	105.86	105.11	107.13	104.2	102.37	105.29	108	109.11	103.68	105.93	103.63	106.88	105.39	105.2	105.65	106.03	103.5	104.35	105.14	108.46	106.26	104.5	104.62	107.39	105.16	104.09	103.98	105.06	105.38
106.5	107.65	108.08	105.79	107.18	106.62	102.2	105.26	106.61	105	106.46	104.3	106.67	109.28	104.98	104.46	108.31	107.46	105.39	105.04	104.18	105.11	103.59	108.78	106.2	109.99	104.51	108.99	108.14	106.85	105.69	105.93	106.33	105.93	106.28	102.67	106.06	105.27	107.56	105.34	103.19	102.2	104.33	102.81	103.11	106.09	105.38	105.42	107.82	104.99
111.77	110.31	111.78	109.28	111.62	109.18	108.77	109.33	106.92	110.45	109.46	110.43	110.87	109.41	109.21	112.92	109.84	108.93	112.07	113.01	112.07	109.25	110.04	110.16	109.73	110.05	111.28	113.15	113.08	112.11	113.44	112.02	107.54	109.71	112.29	107.52	109.69	112.36	111.28	109.23	109.02	107.24	110.43	106.89	114.5	109.41	111.68	109.01	110.4	109.95
102.97	106.32	107.34	105.9	103.63	105.16	104.75	103.3	105.08	104.21	105.27	105.51	107.93	106.99	107.51	101.98	105.83	104.33	104.41	104.54	109.01	102.11	103.98	107.57	105.08	106.66	106.32	106.08	108.84	105.25	105.75	103.69	105.29	106.14	106.44	105.23	103.25	104.38	105.9	106.25	104.82	105.98	106.9	103.95	106.11	104.31	104.36	106.41	103.68	106.6
96.013	100.37	98.758	101.26	99.266	98.622	97.082	99.058	97.374	98.647	97.464	101.31	98.523	94.934	96.096	94.687	96.854	97.401	99.469	95.288	97.499	101.37	97.358	99.785	99.687	97.516	97.91	100.69	99.729	98.29	98.758	95.983	95.958	97.484	95.54	98.618	95.762	99.355	98.6	99.429	97.022	95.463	98.057	99.592	95.9	97.034	97.695	100.07	99.268	98.609
106.69	107.04	105.7	105.88	106.33	106.17	104.62	104.03	107.49	105.98	104.98	108.8	106.72	106.67	106.75	105.43	106.02	107.24	107.19	104.34	106.59	103.16	104.9	105.88	103.74	104.5	107.44	110.86	105.06	104.92	109.2	106.06	100.05	105.93	104.89	106.72	106.5	107.68	105.62	104.93	104.96	103.97	105.69	106.96	108.75	104.14	107.18	106.25	105.54	104.18
106.93	107.99	105.34	107.25	106.05	103.51	106.53	108.13	108.06	104.92	103.65	104.45	106.74	106.59	106.2	107.88	105.15	104.16	105.08	107.26	105.35	104.73	103.58	104.94	106.12	103.55	107.2	104.66	102.26	104.24	103.83	105.12	104.69	106.32	106.45	108.62	103.98	107.89	102.25	104.49	106.48	104.68	103.89	103.11	103.88	105.57	106.95	104.21	103.57	105.7
109.6	105.82	107.43	105.18	104.51	104.98	105.54	105.9	104.7	105.66	105.2	104.77	106.75	104.72	106.97	105.12	106.63	106.94	104.32	109.23	106.73	105.39	105.76	107.55	105.04	107.3	106.42	107.34	106.02	103.51	106.53	108.98	105.02	105.46	104.21	102.83	109.78	106.54	107.05	108.38	106.6	106.3	106.92	107.87	108.19	107.17	104.38	107.23	106.98	107.33
98.967	102.13	99.714	102.23	98.971	98.617	102.76	100.01	103.13	100.66	103.15	102.35	100.67	102.49	104.86	102	98.975	100.2	103.65	97.47	100.87	104.3	98.792	98.231	101.55	101.72	95.806	99.444	98.836	99.2	103.23	100.55	102.6	102.31	96.285	101.82	99.841	99.748	99.441	101.14	99.854	97.655	99.917	104.55	101.56	103.33	97.966	100.26	102.67	102.46
109.74	107.15	108.08	111.77	105.5	104.16	107.27	108.89	110.25	106	105.93	108.04	107.6	107.72	107.91	107.37	108.89	105.14	110.01	110.14	106.66	106.84	109.87	106.83	110.25	107.91	107.44	107.45	108.67	108.16	104.13	106.94	108.27	109.6	103.2	108.79	109.42	111.49	105.62	107.39	110.15	109.18	109.93	109.77	105.44	107.32	104.95	107.15	110.64	107.62
106.53	106.96	106.97	109.89	103.86	105.57	106.69	103.31	107.02	108.38	105.58	104.82	105.06	106.35	105.84	103.27	106.33	106.52	108.06	107.22	104.82	103.61	103.65	104.12	106.44	106.3	106.56	104.57	108.16	106.37	105.86	106.01	103.38	105.94	106.87	106	105.12	101.87	107.08	105.82	104.89	105.98	106.15	103.76	106.18	102.94	103.74	103.68	103.74	105.66
104.45	106.87	107.87	106.25	102.07	107.23	107.56	107.76	105.94	107.27	102.55	108.17	103.71	105.56	104.39	105.62	106.66	106.99	105.88	104.66	105.29	104.37	108.2	105.47	106.36	105.85	102.23	102.84	107.9	103.82	104.93	106.32	106.74	107.06	104.77	103.3	104.98	104.49	104.63	102.35	105.42	104.27	104.8	109.43	106.69	106.08	105.93	105.06	105.65	103.92
104.33	103.59	108.29	105.67	105.12	108.17	110.23	105.64	105.13	106.98	104.6	106.35	103.61	104.88	109.24	107.52	103.96	104.83	109.28	103.85	101.16	105.54	108.63	106.9	104.5	103.39	104.07	106.05	104.52	108.33	104.24	109.63	107.71	108.15	103.43	104.57	106.45	107.98	108.39	105.86	105.73	105.94	104.47	106.45	105.79	103.92	105.01	105.76	106.02	106.98
111.31	111.87	112.52	108.34	112.01	108.93	106.56	110.21	106.04	109.18	112	107.55	110.58	109.92	113.59	109.78	110.68	111.63	107.41	108.54	109.58	110.65	111.17	108.94	110.33	108.95	110.08	111.99	109.26	113.9	111.32	108.54	110.98	109.5	111.78	111.77	112.52	110.57	109.35	112.15	110.87	112.45	112.8	112.6	111.03	107.58	110.13	107.58	109.06	112.3
96.359	101.5	97.821	98.882	100.07	100.2	101.84	98.647	97.387	96.069	98.427	99.907	99.717	93.99	97.509	97.201	100.16	100.42	98.261	99.668	100.31	96.36	97.348	99.089	97.126	96.747	98.019	96.518	99.923	98.451	100.11	99.743	97.976	97.124	101.02	99.406	97.088	99.161	98.07	98.489	95.299	97.552	97.546	98.52	96.422	97.911	101.22	99.101	99.093	97.33
106.5	108.41	107.14	104.65	104.06	105.96	103.23	107.83	106.43	105.72	106.93	109.06	103.02	101.9	109.68	109.63	106.17	103.81	106.7	106.27	106.41	105.97	104.29	101.04	108.15	106.62	106.13	106.21	108.64	103.51	102.73	105.47	106.16	105.11	106.36	106.71	102.3	104.68	106.58	100.46	105.26	105.84	109.91	107.75	106.51	103.88	106	102.3	107.65	105.93
103.24	107.98	104.94	109.82	105.04	104.98	102.97	104.47	105.09	104.6	103.28	103.86	106.44	105.58	106.13	107.81	103.03	106.33	108.34	106.98	105.6	108.04	106.4	103.94	106.14	106.76	105.56	104.34	105.05	107.87	106.55	104.35	103.67	105.66	103.99	102.76	104.49	105.69	103.06	108.19	108.16	105.4	104.34	107.81	107.05	108.87	104.82	106.76	105.75	107.99
109.11	106.54	106.97	108.35	104.96	108.45	104.53	105.35	102.92	107.11	105.57	106.89	105.35	105.94	105.05	106.54	106.83	106.35	107.16	108.18	106.59	102.49	109.43	105.57	106.62	104.47	107.36	103.27	102.44	105.6	106.33	105.15	104.25	103.87	105.49	108.35	101.99	107.06	105.62	108.75	105.96	106.49	104.39	103.72	106.23	105.15	105.27	103.81	104.7	102.93
107.22	108.85	108.48	109.2	106.13	108.08	110.52	106.34	106.14	106.61	107.03	110.3	104.64	107.93	107.01	107.8	109.43	105.09	106.52	110.72	107.61	104.83	108.88	105.69	104.95	107.21	107.7	108.89	104.47	108.45	107.78	108.51	106.82	113.1	109.18	105.65	109.11	107.82	105.99	107.53	107.14	105.35	107.82	108.84	105.24	108.88	105.27	107.4	106.12	106.57
103.75	103.88	108.12	104.55	107.79	105.97	105.71	105.81	108.86	104.44	106.43	106.56	104.46	102.72	105.78	105.72	104.71	107.13	104.28	105.41	108.7	105.78	104.99	104.94	102.9	104.97	106.26	104.91	104.78	105.99	105.5	105.63	104.78	105.07	106.85	103.73	104.27	108.36	102.27	105.91	104.16	105.67	105.91	104.02	107.23	105.95	106.47	108.8	104.63	106.29
98.581	99.797	99.998	99.199	101.28	97.034	97.059	98.038	96.521	99.153	99.607	96.294	97.093	97.436	96.999	101.02	97.706	101.11	96.687	99.761	96.266	98.366	96.47	94.785	100.1	99.907	98.235	97.137	96.008	96.75	98.668	99.272	96.423	99.49	98.6	99.882	97.854	96.774	98.88	95.734	97.071	98.883	99.285	97.938	96.637	99.69	96.332	98.154	97.206	99.426
103	107.2	104.34	105.61	107.49	106.68	105.85	105.58	104.73	105.93	103.19	105.93	106.82	103.18	105.01	105.96	107.63	105.05	108.69	105.67	106.28	104.51	106.03	102.97	103.95	105.11	106.08	108.41	107.49	105.31	109.12	102.64	105.49	106.4	105.92	109.13	105.72	104.78	105.96	109.39	107.32	104.15	103.63	107.71	106.42	102.36	104.48	104.95	110.01	105.66
99.447	101.05	100.16	102.16	98.56	101.34	99.289	100.48	98.66	101.22	102.7	99.277	100.33	100.37	101.18	98.325	99.782	99.728	99.632	100.04	98.327	100.68	100.66	98.842	100.26	100.39	99.337	97.051	100.86	98.724	102.66	99.246	98.834	103.54	98.717	102.49	105.5	101.46	100.78	102.2	104.27	100.36	98.406	98.337	100.22	98.679	101.31	100.39	100.94	100.06
105.8	103.72	107.78	105.12	104.41	108.7	111.09	104.25	105.55	104.01	106.87	105.93	105.85	106.28	105.43	102.28	108.25	106.07	108.48	105.91	106.89	107.3	110.99	105.63	105.82	105.88	104.41	106.39	105.79	106.51	106.17	105.69	104.93	107.66	103.22	107.65	108.2	106.4	104.92	105.52	110.49	106.8	108.43	104.97	109.71	105.06	104.43	106.49	105.98	105.28
106.46	106.75	106.61	104.73	108.35	107.65	105.07	105.38	104.79	106.65	104.72	110.09	105.75	107.57	107.09	106.81	105.84	108.39	106.66	106.55	105.95	106.31	105.81	108.51	105.48	108.14	107.99	107.94	105.5	103.88	103.93	104.03	106.98	104.45	103.79	105.06	109.42	107.95	103.52	106.25	106.61	104.32	110.85	107.75	107.23	110.04	104.2	105.6	104.42	106.47
107.08	107.58	107.76	107.72	107.08	109.19	105.86	108.54	108.58	110.71	109.87	107.69	108.05	109.88	108.09	105.61	111.43	107.98	109.01	109.07	109.17	108.44	107.29	104.58	105.08	109.92	104.94	108.24	107.78	108.25	106.94	108.43	107.8	105.66	109.35	105.79	107.66	109.69	107	107.02	110.67	105.41	109.54	107.33	108.39	109.07	106.86	106.41	106.58	106.68
106.18	105.48	105.08	102.49	106.23	104.11	105.97	104.33	105.96	107.75	105.49	102.46	106.55	102.59	106.05	107.96	103.56	104.86	105.07	107.65	105.11	104.42	104.77	105.94	106.06	106.71	108.74	105.79	103.47	105.48	107.77	105.15	105.13	108.53	105.44	103.16	105.59	104.35	105.95	105.55	108.21	105.09	105.74	109.14	105.4	104.09	106.4	103.48	105.21	106.81
104.27	104.69	105.76	105.76	105.97	102.65	106.24	106.07	110.32	105.32	107.11	107	108.11	107.24	108.2	104.39	103.94	104.97	107.27	108.32	104.64	104.32	105.62	104.63	105.5	103.81	107.48	109.85	109.24	104.96	103.49	104.43	106.7	105.7	108.42	104.52	107.57	106.48	103.79	104.91	104.21	104.71	105.42	105.9	106.58	109.37	109.76	105.29	107.87	105.79
101.11	103.43	103.52	102.93	101.61	102.71	102.32	103.62	106.05	103.78	99.849	104.15	103.43	102.26	100.98	103.05	102.36	99.76	102.78	103.14	102.13	103.8	102.45	100.09	104.04	104.9	103.06	104.51	104.42	103.86	102.86	103.65	99.484	102.64	104.51	102.21	100.46	102.41	102.7	99.8	102.41	102.9	103.17	106.03	103.63	100.84	101.76	104.44	104.73	104.32
106.85	109.93	107.3	108.54	103.82	110.01	103.07	107.72	110.46	106.59	105.68	107.85	110.74	111.07	106.29	104.7	108.04	110.18	110.51	107.91	107.88	106.24	108.06	107.49	106.25	108.37	109.63	107.04	108.55	109.14	109.8	105.94	110.93	104.86	105.65	103.42	107.95	107.93	105.33	109.48	108.09	107.02	105.75	110.92	105.75	107.56	109.91	105.76	105.83	105.99
109.94	109.7	110.61	107.43	108.48	107.05	105.84	107.99	106.88	108.52	108.94	105.96	107.68	106.73	106.43	104.71	108.53	109.52	108.82	109.85	105.59	108.23	107.17	108.84	108.99	107.07	105.9	107.24	106.21	108.98	109.56	107.24	110.23	109.29	109.51	110.36	111.36	109.84	107.75	109.44	109	108.04	109.7	110.31	105.73	107.7	107.84	107.82	106.78	109.32
106	107.16	103.9	105.7	104.86	108.99	109.24	106.22	106.18	106.46	106	106.86	109.06	107.37	107.11	106.41	105.72	106.1	107.71	106.11	108.16	104.33	105.03	108	110.83	105.92	108.83	108.29	105.74	107.1	106.76	105.25	108.01	108.4	107.38	105.48	108.59	107.46	108.28	106.96	106.88	104.93	108.6	104.43	104.69	105.49	105.73	105.83	104.97	104.13
106.39	110.08	107.78	104.87	106.13	106.74	104.07	104.12	103.2	108.46	108.62	105.76	105.75	106.46	105.02	111.73	104.6	105.62	105.67	108.65	106.03	105.71	105	108.7	104.46	104.41	108.53	106.43	107.57	106.82	104.71	106.9	107.79	103.8	107.2	104.84	107.19	110.52	104.19	106.86	108.67	105.49	107.43	108.11	111.15	108.75	106.85	105	107.49	104.92
99.311	97.613	100.48	95.762	98.672	96.964	100.75	97.871	98.714	96.168	99.416	99.517	99.307	103.43	99.692	96.901	98.064	96.491	98.237	99.359	98.759	97.723	98.322	99.231	95.868	101.02	97.616	97.261	99.643	98.703	95.986	98.564	98.325	99.667	98.573	98.197	96.514	99.85	99.081	95.979	98.918	97.257	100.51	95.736	99.24	97.842	98.542	99.273	96.839	96.302
108.41	106.67	101.7	108.75	105.51	103.85	102.28	106.02	104.36	104.91	106.2	107.82	107.05	105.15	103.36	103.77	102.87	105.49	105.29	106.48	103.03	105.03	106.34	105.89	103.33	107.5	105.95	108.91	105.6	101.41	105.33	104.98	102.4	104.72	106.59	106.55	104.78	109.26	104.64	106.32	108.78	105.88	108.4	106.1	105.67	107.75	104.65	110.1	106.48	104.63
99.515	95.847	101.47	97.178	98.77	93.148	99.64	97.628	98.188	96.091	96.375	96.575	99.778	100.85	100.58	99.813	99.292	101.46	96.366	99.094	98.518	94.505	97.945	98.657	97.843	101.47	99.204	100.01	95.009	97.951	98.239	97.414	96.56	96.831	96.261	100.6	97.31	98.212	96.244	99.349	100.37	100.27	97.742	99.207	98.005	97.786	99.478	97.617	98.425	95.449
98.756	100.83	98.349	98.619	95.633	97.46	95.894	99.309	98.793	97.615	98.703	99.589	98.166	98.238	97.438	98.747	98.033	100.8	98.161	99.779	100.68	99.851	99.288	96.157	97.537	98.082	101.74	101.32	103.64	97.35	101.32	99.65	96.827	98.117	96.697	99.56	98.856	95.007	96.575	100.37	99.548	99.317	96.905	98.184	99.265	96.182	99.528	101.46	96.4	99.425
100.74	102.85	99.228	100.59	102.99	100.47	100.06	97.751	99.503	100.39	100.41	98.981	99.508	100.46	104.35	99.719	100.07	100.02	99.6	98.66	101.97	100.84	101.49	98.195	98.215	101.97	97.772	99.58	100.82	102.56	99.713	98.679	100.85	102.3	100.48	104.76	100.99	105.17	99.492	103.82	98.677	101.94	100.74	98.836	99.75	101.06	104.53	100.2	97.891	99.153
107.74	102.98	106.91	106.67	101.8	105.79	108.03	105.96	105.36	103.74	102.51	106.18	105.28	102.57	106.77	105.4	104.08	104.85	106.08	103.41	105.36	105.69	106.53	104.21	105.17	106.21	105.02	107.11	104.61	108.38	107.55	104.02	107.17	106.3	107.06	107.24	105.89	105.35	106.4	106.17	106.25	106.68	103.82	110.02	106.17	105.14	106.89	105.67	107.73	104.78
108.71	106.06	104.83	109.76	105.19	105.25	105.44	106.5	104.29	105.74	104.72	105.39	108.35	105.09	104.26	105.66	106.84	109.42	106.17	107.55	106.3	106.47	106.63	109.11	108.62	106.52	105.75	106.28	104.5	107.86	105.89	104.04	105.25	105.47	108.15	108.7	105.72	106.85	103.73	107.27	107.67	106.08	109.01	107.06	107.76	103.13	102.94	106.35	105.95	106.78
108.29	108.03	104.69	106.02	108.25	103.99	108.58	102.57	104.62	106.31	106.58	102.72	105.65	107.73	105.68	104.69	103.11	107.5	107.32	108.41	106.99	107.93	111.17	105.48	107.22	108.59	104.28	106.58	107.15	107.58	106.17	105.99	106.71	108.13	104.62	107.56	107.94	105.32	104.21	105.14	107.97	105.45	105.37	108.68	105.46	104.22	107.81	107.48	104.69	104.86
98.44	99.671	102.22	102.61	102.31	101.7	97.735	101.75	103.14	102.94	105.57	98.756	102.61	98.513	98.267	103.5	100.74	98.654	98.548	98.968	103.22	102.47	97.399	99.252	101.79	101.35	100.71	102.76	102.63	101.35	98.187	103.9	100.2	99.731	101.12	100.55	99.963	100.06	102.81	102.66	101.53	101.63	102.42	101.12	100.59	101.42	101.67	100.81	99.776	103.54
104.09	103.25	104.78	106.57	104.83	107.48	109.79	106.95	108.07	108.18	104.36	104.69	102.25	106.88	104.37	105.45	105.8	102.62	104.56	105.9	108.17	107.87	103.28	106.01	106.55	109.34	107.41	105.79	105.29	108.62	104.18	103.61	103.7	105.92	106.21	108.11	109.44	106.91	108.8	103.39	109.24	106.61	107.33	106.64	108.79	105.55	106.28	108.78	104.52	104.82
105.34	107.15	107.84	108.86	108.14	105.65	103.31	105.36	106.74	105.8	105.25	107.22	104.49	107.06	107.13	106.32	107.81	105.4	106.42	108.56	108.47	103.97	106.42	106.12	105.93	106.27	106.56	108.57	107.4	106.26	107	108.03	108.1	105.31	102.47	106.38	105.65	107.26	107.05	106.72	108.08	107.08	108.47	105.14	104.03	108.59	101.89	105.76	105.6	108.29
104.73	102.98	105.38	106.89	106.38	104.87	102.85	106.26	106.03	108.52	103.41	104.59	102.17	102.41	108.28	106.01	106.02	107.11	105.18	103.72	104.77	105.26	104.97	104.97	108	105.1	107.21	105.69	105.59	104.8	106.79	107.37	106.35	106.25	103.49	104.79	103.54	106.24	108.14	102.34	102.15	104.15	105.46	108.29	105.62	105.7	105.26	105.04	106.7	107.87
105.86	104.59	105.86	106.56	107.44	107.37	104.84	105.57	105.68	105.78	106.11	106.93	103.57	105.93	108.32	106.9	105.88	105.84	108.01	105.58	106.33	103.41	109.27	108.24	106.26	105.82	105.07	104.18	103.54	106.61	102.57	106.36	105.33	106.11	104.41	103.02	105	105.59	107.02	106.56	104.26	105.06	108.44	103.82	109.53	106.38	107.78	103.57	104.27	108.06
108.31	111.23	110.76	110.56	108.09	107.83	108.11	110.2	105.64	107.36	106.96	109.98	108.99	108.33	105.75	108.16	106.96	111.26	108.88	108.06	108.82	105.42	109.69	109.75	108.19	105.33	109.29	109.5	109.85	110.36	109.05	112.02	105.38	106.02	111.22	110.28	108.75	107.2	108.97	105.88	108.26	107.49	107.42	109.41	110.25	109.36	107.41	109.2	108.61	109.14
109.79	110.24	110.42	109.02	109.31	109.12	109.49	112.05	109.24	111.6	111.16	109.12	110.09	109.81	111.22	113.09	111.45	112.43	111.3	108.17	109.8	109.04	113.21	112.66	108.83	110.81	110.76	110.31	109.76	111.34	108.87	109.72	107.96	111.5	110.91	112.81	108.91	111.15	112.61	111.57	109.39	110.48	110.74	112.16	110.06	109.65	110.21	110.75	110.45	107.36
106.37	105.48	103.86	108.32	104.58	104.33	105.51	107.31	103.61	106.64	105.67	106.63	104.78	106.18	104.88	105.26	105.13	101.55	107.52	104.23	105.08	106.12	107.15	108.19	105.18	105.55	105.99	102.1	107.05	106.3	106.8	103.48	107	104.75	106.22	104.23	106.47	108.55	106.13	107.83	107.21	106.34	105.88	106.59	104.8	104.9	106.18	104.1	109.03	106.8
111.47	111.52	108.28	111.43	110.64	105.56	113.92	108.9	108.27	113.68	111.28	109.24	109.9	110.23	109.49	110.49	108.31	109.91	116.57	110.45	110.41	107.17	107.97	112.04	111.14	110.86	112.17	109.59	110.66	111.44	111.48	110.41	113.06	112.94	115.17	109.06	111.61	111.72	108.36	114.02	110.26	108.85	107.67	110.45	109.38	111.33	108.29	111.63	110.13	110.23
103.68	105.77	106.55	108.08	105.17	104.06	108.28	107.38	107.71	102.44	105.59	106.6	106.86	106.56	104.35	107.31	104.28	106.22	106.12	105.3	105.11	105.63	109.55	105.81	104.32	107.44	103.29	104.39	106.53	104.35	106.61	104.65	104.86	106.27	108.56	104.7	106.71	108	107.1	105.76	106.39	104.98	104.89	105.57	110.09	105.69	105.07	107.5	105.83	104.24
109.41	103.42	105.5	108.49	106.03	108.99	109.88	102	104.65	103.61	103.54	106.98	109.01	107.39	104.62	102.32	107.06	105.81	106.58	101.99	108.16	106.88	103.46	101.62	105.18	106.67	106.74	109.49	107.01	105.56	105.7	103.81	104.54	107.15	103.26	106.55	105.39	105.56	107.99	104.57	106.46	106.52	103.72	109.51	108.59	105.07	103.2	105.67	104.2	105.88
109.87	105.71	108.92	106.28	104.81	107.09	105.38	105.14	107.22	106.11	104.98	106.8	107.9	111.9	106.46	105.79	105.49	108.95	105	109.17	105.74	106.34	102.67	108.77	104.73	105.55	106.2	106.4	105.91	108.83	106.98	106.2	106.74	106.59	106.55	106.98	103.79	103.8	105.6	103.26	106	110.11	106.96	107.15	104.95	110.76	109.56	106.48	109	106.86
107.88	107.94	110.07	109.51	109.15	110.84	105.55	110.02	107.57	105.85	105.55	107.96	105.72	106.07	105.52	109.12	106.03	106.14	104.28	105.29	106.7	107.19	108	109.03	110.51	108.04	108.68	107.03	110.54	109.21	106.5	102.86	108.51	108.92	107.74	106.63	108.85	107.11	106.45	109.12	108.97	108.38	107.95	108.58	106.57	105.74	111.13	108.29	107.91	107.56
105.66	106.31	107.85	106.32	109.27	103.23	105.86	108.68	106.29	105.8	106.58	106.83	107.08	107.84	102.95	104.76	107.69	101.78	105.3	108.79	107.28	103.37	106.88	103.59	105.96	105.61	110.28	104.21	106.29	106.21	104.73	104.4	105.99	103.54	104.01	104.53	101.65	107.69	104.73	105.83	107.07	107.67	105.67	106.26	106.03	105.89	105.28	108.09	108.26	107.95
108.17	107.27	112.42	107.79	108.99	109.27	109.71	109.34	110.01	110.63	108.61	105.03	111.5	109.47	107.22	110.63	110.55	109.77	111.05	110.5	107.93	111.23	112.08	107.95	109.3	108.04	109.71	108.85	109.7	112.73	107.47	108.77	110.07	108.13	109.78	107.92	108.67	106.6	107.01	108.46	106.29	109.68	108.31	110.19	109.96	106.87	109.12	108.66	110.39	110.06
98.653	100.97	101.56	97.862	101.59	102.65	98.357	98.765	99.084	98.94	99.478	100.04	98.316	98.143	103.4	99.449	98.052	98.824	101.55	100.88	102.77	98.062	94.792	98.817	101.57	100.86	100.27	99.619	98.727	101.15	103.91	99.681	99.685	101.62	101.63	98.138	99.811	101.2	99.658	100.57	98.352	99.936	99.311	98.997	100.72	100.03	101.35	102.45	98.104	99.129
97.516	98.779	100.93	96.389	96.717	96.828	93.202	95.588	98.799	97.276	100.19	95.378	100.42	97.7	99.903	97.575	99.577	98.55	98.271	96.072	102.23	98.222	98.72	94.073	97.121	96.571	98.755	98.134	98.012	97.963	97.35	98.446	99.943	101.21	97.257	97.069	100.49	100.29	99.602	97.78	97.362	97.582	96.528	98.255	102.79	96.382	100.6	99.104	95.492	98.866
97.961	99.07	97.476	96.291	98.604	97.074	101.15	96.995	98.39	100.14	100.07	97.649	99.018	98.077	97.658	99.959	96.493	99.482	98.981	96.93	96.446	96.913	100.67	98.361	98.349	98.372	98.165	98.548	99.085	98.36	96.956	96.273	96.864	97.128	97.19	98.91	101.6	97.833	97.024	96.604	97.982	103.6	96.959	96.802	99.538	100.47	100.32	99.367	100	102.09
106.76	108.47	108.68	104.72	105.84	106.3	104.43	106.48	106.57	106.09	104.84	106.84	105.01	105.2	106.89	106.14	103.4	103.26	106.55	101.56	104.95	106.08	106.96	107.1	105.58	110.13	109.67	105.29	109.02	106.77	105.87	105.4	105.14	108.16	105.36	109.52	105.3	104.71	105.48	105.43	105.98	105.81	106.5	108.31	107.8	105.81	103.58	107.56	106.12	107.95
107.81	109.03	109.03	105.83	106.21	104.87	109.27	107.41	108.18	104.86	106.67	106.71	109.99	108.19	108.23	108.32	107.22	106.2	107.19	108.69	107.06	106.37	103.89	106.78	108.11	110.64	107.59	107.23	106.33	106.77	105.77	106.96	107.28	109.3	108.66	109.05	111.78	109.22	105.49	105.25	108	110.84	110.93	109.49	107.37	110.24	108.74	106.75	107.5	107.94
96.655	97.57	98.824	98.171	98.387	95.558	98.898	96.102	97.341	97.837	97.223	99.381	97.583	99.47	99.164	99.135	95.949	98.509	96.242	97.288	98.002	98.01	99.962	98.191	94.381	97.631	100.88	95.653	97.767	98.454	99.767	98.569	99.653	99.003	93.493	96.586	96.075	98.348	97.435	96.62	96.206	97.877	96.118	98.398	95.608	96.49	98.72	99.55	97.956	95.554
108.49	108.86	109.02	106.86	108.6	107.62	105.65	108.35	106.92	107.18	110	108.56	107.28	103.93	106.19	108.45	106.4	107.1	103.98	109.9	108.51	106.64	107.71	107.17	105.9	108.37	110.35	108.72	107.76	109.68	109.19	106.86	106.05	107.61	110.48	106.29	108.66	108.3	109.07	107.03	105.77	112	105.75	106.94	106.96	106.75	107.02	107.55	110.15	106.75
109.38	109.46	104.59	107.28	109.01	106.2	108.56	108.87	106.64	108.81	107.75	109.19	112.89	108.47	107.19	108.43	104.46	110.18	104.72	112.03	109.97	107.58	106.74	108.22	106.98	110.52	109.43	108.42	109.81	108.51	107.54	110.17	110.72	111.51	110.98	109.42	109.19	106.7	103.93	106.97	110.88	105.93	106.75	104.9	108.04	109.45	104.69	108	107.4	105.25
106.57	108.05	107.64	103.62	109.69	108.26	105.76	108.02	101.3	105.07	106.06	105.57	109.77	108.62	109.75	105.54	102.84	109.89	103.25	106.03	106.31	106.55	107.95	107.52	106.46	105.3	108.75	108.93	105.32	106.56	102.92	106.25	105.05	105.81	106.93	105.82	103.84	106.99	107.35	105.33	106.66	105.74	105.47	104.02	107.25	106.45	105.75	106.62	106.19	106
107.53	110.36	110.35	110.51	109.51	107.03	109.17	109.32	107.16	110.88	106.51	110.18	106.11	106.16	108.81	107.83	106.41	105.39	108.37	109.39	106.28	106.45	110.04	108.41	113.23	103.66	104.5	107.78	106.31	110.3	108.53	105.48	107.15	109.29	107.55	108.93	104.96	106.57	109.86	108.25	106.09	108.89	106.31	108.49	106.49	108.43	108.94	107.63	105.4	106.78
107.15	105.72	104.53	108.75	107.55	106.02	106.98	107.63	108.52	105.85	107.84	107.16	106.95	105.86	107.25	107.04	105.51	105.38	105.71	108.19	106.8	106.78	105.7	105.15	107.47	107.27	107.15	105.52	105.53	105.14	105.22	108.23	106.69	104.69	106.16	108.92	105.55	110.52	110.08	107.92	105.32	106	105.14	109.64	105.45	105.35	109.27	106.28	106.67	108.02
97.903	102.67	103.05	101.8	101.87	103.67	102.69	100.88	101.51	94.8	100.75	100.62	101.68	100.02	103.01	99.248	104.11	102.37	99.305	100.21	99.221	100.97	101.71	98.982	102.19	100.92	103.22	101.55	98.391	101.84	100.09	103.77	100.43	105.18	100.96	102.32	100.27	100.47	101.8	102.35	104.4	100.41	102.74	101.42	101.3	99.437	99.548	96.849	101.17	101.66
97.703	99.712	98.142	100.72	101.43	97.405	100.51	96.08	98.482	100.19	98.144	95.863	100.45	97.828	99.185	100.57	98.273	98.288	101.43	97.169	100.25	100.2	96.422	98.046	94.246	99.093	96.111	96.401	99.104	99.776	101.06	96.793	99.402	100.56	96.472	101.05	99.42	96.498	98.013	95.908	98.753	98.778	96.627	99.213	96.708	98.448	101.42	99.03	96.215	99.618
110.35	110.37	104.33	109.03	109.16	108.73	108.67	106.9	105.19	106.28	108.04	108.74	108.91	108.61	107.22	109.65	108.75	109.33	110.57	107.58	110.2	105.93	108.92	106.91	109.82	107.7	106.5	106.2	110.63	109.61	109.61	110.08	109.66	110.24	107.84	106.89	106.67	106.99	109.07	108.4	108.39	105.79	107.15	107.91	106.55	106.08	105.93	105.71	107.62	106.34
104.34	107.77	105.44	105.24	104.88	104.26	102.41	104.7	106.07	103.52	104.63	109.63	104.37	105.42	107.61	101.19	102.36	105.53	105.41	106.95	106.66	105.71	107.91	106.81	108.86	102.4	106.25	106.81	106.11	102.35	103.78	105.47	107.68	102.1	103.9	107.08	105.95	106.6	105.17	105	105.94	105.52	106.08	107.43	106.93	105.75	105.59	105.7	103.82	103.11
106.63	105.04	109.84	105.52	106.55	107.13	105.87	107.72	105.55	106.56	105.85	108.37	105.09	106.12	107.91	106.01	104.34	106.7	107.74	108.62	104.94	101.64	108.16	108.13	108.08	109	103.7	104.45	107.63	107.8	108.19	102.9	103.41	104.87	106.56	105.95	108.04	106.94	108.77	104.64	104.54	104.66	106.4	106.31	106.84	106.7	109.38	106.92	107.05	106.52
99.891	98.963	96.778	97.682	99.67	98.102	97.978	96.977	95.131	97.396	99.385	98.631	100.66	98.003	97.584	99.658	101.04	97.149	100.82	97.837	96.374	97.134	96.94	98.422	98.743	98.166	96.501	99.275	98.505	98.774	102.45	97.408	95.181	99.231	97.525	102.59	99.8	97.154	97.62	99.536	96.901	98.059	95.789	94.649	95.837	97.866	100.94	97.714	102	98.078
104.89	106.87	104.59	106.84	110.35	108.44	108.29	105.3	104.68	105.94	105.77	105.51	106.12	104.08	108.34	103.82	106.38	105.61	107.65	108.14	106.99	107.63	105.8	107.06	107.24	107.33	106.94	107.36	105.61	110.23	103.86	102.73	109.38	108.03	106.11	102.44	104.08	105.96	107.94	105.67	108.69	105.34	104.09	105.49	104.27	105.36	104.98	106.55	105.58	108.03
99.016	101.16	97.466	98.326	98.837	95.307	101.58	98.391	97.919	96.032	97.055	99.627	99.544	97.452	98.171	97.645	97.502	95.929	102.37	99.382	97.508	98.517	95.573	96.919	95.778	99.187	97.935	98.491	100.27	95.345	97.249	98.051	100.93	97.286	97.553	100.47	97.848	97.866	97.161	98.52	100.44	99.811	100.13	95.531	100.96	98.121	95.833	98.082	96.046	101.16
104.22	106.72	107.26	106.05	107.17	105.17	108	109.28	103.47	104.02	108.84	105.73	106.3	108.59	106	107.78	110.25	106.59	103.81	106.71	107.09	107.1	108.73	105.99	105	106.22	105.77	108.67	104.33	105.64	105.76	106.79	103.29	107.33	108.08	106.18	104.81	104.99	104.6	105.3	102.67	103.52	104.35	104.22	107.04	110.27	110.28	107.43	106.31	104.1
101.39	97.789	100.94	104.38	97.345	99.774	99.178	96.399	103.18	100.11	98.905	98.097	99.934	96.43	96.834	101.4	99.568	99.62	97.398	99.205	95.94	96.357	100.3	98.085	100.6	97.478	100.01	100.65	100.33	98.067	96.51	97.196	96.118	100.7	97.831	98.829	98.528	99.146	99.981	98.104	97.087	98.718	98.398	100.02	101.3	97.468	100.62	96.481	96.892	99.094
110.7	110.06	113.47	109.83	109.5	109.08	109.26	113.18	111.67	108	111.02	111.25	111.23	109.86	113.68	107.73	109.01	110.49	111.52	109.64	107.25	109.96	112.79	106.95	107.87	112.15	111.04	112.5	110.52	113.38	111.62	108.5	107.47	112.2	109.52	110	111.39	111.95	110.6	108.06	109.95	109.86	110.56	112.49	110.88	110.16	108.79	108.65	109.38	109.75
105.31	101.81	104.89	105.6	104.09	106.18	105.71	106.8	106.36	103.15	107.63	104.53	107.18	106.37	104.63	108.09	106.82	103.69	102.98	105.96	107.04	107	105.97	106.63	104.97	104.95	107.46	105.34	102.31	105.15	108.51	105.25	106.36	103.46	103.06	106.79	103.8	105.94	105.88	105.3	107.39	102.86	107.4	104.03	104.26	104	104.66	103.99	108.68	105.79
98.846	96.382	94.053	97.712	97.683	97.928	98.28	101.12	98.858	99.803	98.884	97.949	97.879	96.416	96.052	101.98	99.406	100.83	99.417	99.534	99.101	100.25	99.634	99.639	95.989	99.805	98.546	102.39	97.137	99.278	99.685	99.831	96.85	97.067	98.439	95.419	99.045	98.423	97.525	98.299	97.461	96.123	97.78	95.852	97.55	96.346	99.9	97.761	98.23	98.222
108.71	109.31	109.21	107.84	109.29	105.32	110.54	109.01	107.68	108.96	105.08	106.98	105.87	107.54	108.84	108.1	107.67	108.62	108.77	110.92	108.76	109.02	109.66	106.61	109.34	109.65	111.93	108.74	109.56	109.95	106.93	107.21	106.97	109.27	107.39	109.01	108.25	108.58	109.21	109.52	107.3	105.1	109.47	108.32	106.85	105.54	104.18	110.04	107.15	109.26
105.53	107.42	107.61	103.45	107.47	105.91	102.52	108.72	104.48	105.74	105.34	102.95	106.3	104.82	106.81	102.2	105.13	103.32	107.71	105.36	104.95	102.78	104.15	106.14	106.33	104.29	108.33	104.38	103.16	104.96	105.54	105.11	106.41	108.4	105.96	106.55	104.58	108.71	103.31	105.8	104.17	103.76	104.24	105.56	105.9	105.45	106.39	102.69	104.62	108.28
102.47	100.94	103.14	99.6	100.8	97.59	100.04	98.481	101.42	100.08	97.733	100.53	98.468	99.367	100.82	98.307	99.492	101.09	101.6	99.632	102.73	99.067	101.11	99.662	98.283	102.54	98.069	99.129	99.451	103.21	102.71	100.57	101.62	100.68	102.8	100.33	100.7	101.65	102.69	99.136	100.39	101.43	100.17	97.117	99.385	98.826	102.28	101.49	99.917	101.24
109.3	106.28	109.89	107.47	105.94	104.72	108.83	106.12	106.5	105.48	106.97	106.77	108.78	108.96	105.77	107.18	106.67	105.22	105.41	106.34	107.21	104.82	104.41	106.25	104.77	107.99	107.28	107.26	105.71	106.41	107.2	106.63	106.19	104.25	105.92	105.76	106.87	106.54	104.7	104.23	108.72	105.52	107.2	108.48	106.44	105.68	102.75	109.44	106.45	107.52
105.95	103.43	105.18	109.15	107.49	103.53	109.45	107.07	105.42	106.5	106.69	104.97	109.53	104.6	106.25	108.17	107.58	104.85	106.88	105.79	105.16	108.82	106	108.94	109.02	102.11	108.98	107.77	109.24	102.82	107.82	103.73	106.05	104.65	106.34	109.59	106.52	110.24	105.3	104.48	108.26	106.04	107.15	106.49	104.8	105.48	108.25	107.39	107.58	103.58
107.76	108.7	108.95	110.11	107.44	107.5	104.29	109.06	108.48	107.27	104.72	107.63	111.35	109.36	109.39	108.89	108.28	107.06	109.78	109.99	107.34	108.8	108.09	107.7	107.46	107.57	108.3	107.02	107.99	111.45	109.23	108.94	108.47	107.03	110.42	107.86	110.76	108.06	106.51	106.14	110.21	110.78	108.1	106.34	107.1	105.21	108.25	105.5	108.15	105.94
108.42	112.88	112.3	108.26	109.33	106.76	108.83	110	108.16	108.54	108.2	107.63	109.17	108.6	107.99	109.72	110.2	107.33	109.78	107.29	110.29	109.89	107.33	105.7	108.23	107.92	108.2	107.11	107.88	106.68	105.1	109.03	108.7	107.34	107.5	107.5	109.96	110.41	108.86	108.69	108.81	107.99	111.25	109.53	110.6	109.62	106.36	106.63	109.28	108.81
99.692	98.383	98.874	98.207	98.119	94.522	97.664	98.153	99.411	97.638	97.576	98.739	98.069	98.003	100.59	96.488	97.739	97.423	97.844	97.517	96.562	99.339	96.936	99.2	98.576	96.637	100.09	98.098	98.98	97.654	98.277	100.42	98.25	96.676	96.948	100.96	100.3	99.205	100.79	100.9	96.246	100.91	98.999	102.47	96.941	99.673	97.629	97.398	94.72	98.518
97.654	99.734	99.534	97.897	96.91	101.17	97.783	101	97.119	97.771	97.757	98.49	98.36	97.192	96.501	102.58	96.547	99.782	94.669	99.221	99.766	101.16	97.036	96.554	98.017	96.641	96.963	99.095	98.631	97.069	94.819	98.068	101.53	101.23	95.326	97.931	98.626	98.529	98.378	96.173	99.471	96.659	98.743	97.598	101.11	94.912	98.076	98.861	95.348	97.11
105.42	104.84	105.44	106.75	104.5	105.76	105.47	106.26	104.39	108.33	108.87	109.25	109.09	106.85	105.27	106.26	108.17	106.43	106.04	104.78	106.29	109.32	106.42	105.99	105.3	107.98	105.58	106.91	107.99	104.02	103.61	107.9	111.2	103.32	104.9	107.19	106.73	105.98	106.31	104.72	105.17	106.06	102.22	105.68	106.19	106.96	106.84	107.41	106.36	102.64
103.57	108.65	105.62	106.33	107.78	108.75	103.76	103.84	105.82	103.07	106.36	103.2	106.79	105.32	105.37	105.4	106.81	102.77	105.59	102.51	104.96	107.52	106.64	105.61	100.33	105.09	106.76	101.74	107.48	105.65	105.88	106.66	104.44	106.61	104.9	104.86	102.67	104.75	107.04	108	106.87	102.02	103.88	105	105.12	106.98	106.8	105.7	104.28	105.77
103.96	107.36	109.89	105.01	103.72	108.9	106.7	111.04	106.45	107.04	108.42	104.4	105	108.03	106.54	108.59	105.96	106.48	109.08	106.95	109.65	102.7	107.04	104.87	106.23	105.64	107.66	104.16	106.17	109.33	108.41	102.63	108.46	105.26	100.11	109.17	103.53	108.06	105.41	105.7	108.51	106.04	107.16	104.72	106.48	106.38	104.56	107.39	105.48	106.38
109.78	109.38	112.04	110.99	110.17	111.41	107.94	111.2	106.01	111.79	111.87	113.41	108.89	109.01	110.73	105.49	111.46	111.7	110.28	111.45	109.59	109.63	111.51	109.17	114.64	115	113.88	113.37	109.63	109.14	110.86	109.02	111.04	110.38	109.23	110.36	109.63	113.56	109.25	109.41	112.19	111.78	113.15	110.54	110.46	109.87	110.8	109.86	112.79	104.98
100.59	101.88	101.74	100.7	101.23	102.11	96.912	100.8	100.18	98.8	101.33	99.624	97.3	98.449	98.938	100.26	100.27	101.92	96.779	100.4	99.809	97.743	99.302	98.455	98.661	99.987	99.449	100.99	102.38	100.03	101.41	100.8	100.51	99.71	100.07	100.93	101.75	101.05	100.37	97.92	99.683	100.76	99.957	103.86	101.03	98.635	100.73	101.3	101.92	99.728
107.62	109.23	104.83	108.4	107.7	110.91	112.74	107.7	106.82	107.52	109.56	110.32	109.86	108	108.61	108.07	108.68	110.43	110.06	113.07	107.31	111.14	109.94	108.54	110.43	109.28	111.15	106.93	107.04	106.46	109.16	108.6	106.48	105.31	107.52	110.67	110.22	108.17	105.35	108.39	110.78	110.53	105.86	107.89	107.17	106.72	109.15	106.87	107.86	107.1
108.66	107.58	111.37	112.25	110.32	108.87	107.23	110.14	107.43	107.61	111.33	109.91	107.62	109.87	106.6	110.13	110.05	107.25	109.54	105.76	107.49	110.21	109.83	107.7	108.69	106.71	106.91	107.87	109.58	109.87	109.86	109.81	106.71	105.85	106.83	108.42	108.89	107.7	105.93	108.2	108.08	109.4	108.83	106.11	107.3	108.78	108.68	106.36	108.63	106.39
106.97	105.56	106.78	102.29	105.5	105.81	103.8	106.47	105.46	107.59	105.52	104.89	105.53	107.87	104.31	107.85	107.84	106.84	104.89	102.66	105.27	103.88	105.95	104.95	102.91	107.58	106.47	103.05	103.87	104.24	105.06	104.66	105.63	102.87	108.28	104.05	106.21	102.96	106.08	103.88	104.25	105.83	104.02	106.36	108.19	103.43	106.63	104.42	105.29	105.85
101.8	106.07	107.12	105.36	107.28	105.47	106.57	106.28	108.3	102.13	104.37	106.19	103.6	109.7	104.71	104.09	104.6	105.46	107.16	103.58	104.72	102.62	105.01	103.66	102.82	105.45	103.64	105.99	105.07	101.95	105.76	105.61	106.05	102.65	106.96	107.17	105.24	102.96	106.38	103.99	107.41	103.74	99.647	105.5	105.39	107.52	105.56	106.01	105.12	103.2
106.32	104.45	105.5	102.7	103.31	104.38	107.82	105.09	108.12	104.08	109.54	104.87	105.18	102.32	104.56	107.81	103.09	108.21	106.15	105.11	106	106.49	105.66	104.56	103.81	108.79	108.53	103.37	106.84	105.27	105.42	107.07	107.14	105.5	105.65	105.26	104.71	105.39	107.54	100.39	110.59	104	104.88	104.81	106.73	105.5	101.49	104.91	106.14	106.82
107.5	108.9	109.29	106.14	108.72	105.84	109.55	106.71	104.37	108.08	106.01	107.38	109.22	109.59	108.67	107.71	108.94	108.23	108.61	108.7	107.2	107.19	108.86	106.61	106.53	109.8	105.75	109.77	106.64	107.4	105.17	107.77	108.6	104.88	107.51	108.18	105.35	109.53	106.4	106.09	107.88	108.65	106.25	108.86	107.28	109.25	105.96	108.79	106.3	110.18
104.37	111.1	107.5	109.72	109.66	107.38	105.34	110.61	111.94	105.33	107.3	111.68	106.57	105.63	107.52	109.34	108.35	103.39	107.69	109.71	108.01	108.49	109.06	108.52	108.23	106.34	109.98	111.33	107.45	110.87	108.17	108.34	107.77	109.39	108.65	106.96	109.31	111.66	107.71	110.38	108.47	106.93	109.32	106.65	107.87	107.28	110.67	108.42	107.51	111.19
108.78	109.81	108.59	106.3	106.59	109.3	108.99	108.94	109.85	107.16	107.56	106.7	107.11	106.36	107.63	109.38	107.34	109.85	105.74	107.71	108.66	108.54	112.07	104.97	111.12	106.88	107.21	106.85	108.15	109.25	107.35	108.2	107.98	107.89	107.81	109.08	110.71	109.19	109.79	108.42	111.09	106.61	106.79	111.04	111.33	107.6	109.38	106.33	106.84	105.79
110.95	109.75	107.57	109.74	108.06	111.3	110.6	107.85	112.22	109.29	107.74	111.96	110.61	110.14	112.27	111.53	111.16	112.46	111.06	109.49	110.1	109.06	112.04	109.76	114.51	112.09	110.92	111.56	111.93	109.22	110.24	110.84	109.65	109.73	108.08	110.04	113.11	106.92	110.5	109.13	112.24	108.74	106.27	111.92	111.3	109.5	110.77	107.36	110.89	109.58
109.06	104.69	108.65	108.94	108.29	110.32	110.17	107.25	105.16	107.52	112.45	108.22	107.82	108.92	110	108.83	105.6	108.33	106.96	105.09	108.93	108.54	108.25	109.24	108.04	105.2	106.76	110.11	109.8	105.69	108.41	105.8	109.51	108.91	106.38	107.9	109.05	106.23	111.49	107.45	110.99	107.27	110.77	109.05	108.71	106.98	107.98	108.13	108.85	109.57
105.71	103.68	101.85	106.94	106.1	105.28	108.23	105.76	106.04	105.28	107.83	107.77	107.4	106.47	107.44	105.66	106.17	107.59	104.6	107.47	106.05	106.83	105.86	104.69	104.81	106	106.89	103.99	106.13	104.66	105.84	107	100.97	105.13	107.06	107.22	104.05	106.96	105.78	107.71	107.14	103.82	106.46	103.66	104.13	109.1	105.06	107.34	105.58	104.99
107.13	105	107.57	103.83	105.44	107.08	106.07	108.42	105.35	103.97	104.58	105.42	106.16	105.23	104.28	104.86	103.76	107.84	104.24	106.06	103.34	106.02	106.89	102.97	107.92	108.86	106.84	103.99	105.61	105.49	106.16	107.75	107.22	104.05	107.04	107.83	105.16	104.28	104.79	106.56	108.45	106.33	107.83	104.48	104.51	102.32	104.17	109	106.84	105.73
99.624	107.98	106.88	108.35	107.8	104.31	103.84	107.37	105.27	103.04	104.06	109.37	104.19	105.73	103.19	105.05	102.46	105.52	106.61	110.34	106.23	105.08	101.77	108.99	104.74	109.39	106.24	106.13	108.14	108.33	103.62	104.1	107	105.91	105.47	103.56	105.83	105.74	104.86	105.22	104.4	104.92	105.45	103.39	103.21	107.98	110.04	103.82	103.77	105.34
107.34	104.76	106.74	106.45	104.12	105.94	105.86	104.8	107.96	108.24	109.73	105.32	105.72	107.79	110.49	107.25	107.65	107.08	106.47	107.95	106.54	109.91	105.85	106.94	106.77	103.88	104.83	106.5	108.32	106.74	108.49	105.32	104.69	108.57	104.6	106.53	106.88	107.15	105.93	103.88	105.85	104.2	108.55	107.15	108.75	107.19	102.2	107.38	106.24	107.47
98.511	96.282	99.626	98.283	98.291	99.625	97.967	98.794	99.058	99.987	97.779	96.052	100.04	98.87	96.556	99.612	97.88	99.464	97.293	96.114	97.55	99.08	95.089	101.94	98.742	99.476	98.443	97.567	96.761	97.882	100.62	98.243	96.969	101.1	101.17	98.448	95.212	96.102	100.16	100.21	100.1	98.832	95.4	99.818	99.718	94.522	102.5	97.613	95.454	94.891
105.56	105.85	106.07	103.45	104.79	106.41	109.24	104.83	106.6	110.36	106.41	107.41	109.64	106.16	105.23	107.2	105.24	101.8	106.69	104.86	105.9	106.35	108.93	104.72	104.65	108.93	106.87	107.16	103.37	104.42	109.23	103.67	106.45	104.15	107.27	106.09	102.8	107.69	106.43	107.06	107.39	107.74	107.93	104.95	107.98	105.34	105.23	109.36	105.35	103.92
109.77	109.65	106.69	105.22	108.07	103.75	107.46	105.15	105.83	108	111.49	108.13	108.43	105.2	109.35	110.65	107.26	109.33	108.03	107.06	106.39	107.9	108.99	107.63	107.55	107.92	109.86	108.99	105.71	107.5	106.1	107.83	107.2	105.46	109.38	106.3	107.92	108.76	109.63	106.98	109.36	107.24	108.87	108.48	109.12	111.86	108.43	105.31	107.05	107.04
104.92	108.17	104.01	105.86	105.43	104.62	105.95	100.25	107.35	106.06	106.68	108.81	105.04	108.57	104.43	106.1	105.18	102.9	105.49	106.6	109.56	108.18	105.16	102.57	104.8	103.92	101.75	109.26	105.07	105.46	105.47	107.51	102.91	103.69	106.07	103.08	105.98	105.71	103.64	108.53	103.06	106.43	103.61	102.94	105.82	105.27	104.94	109.86	104.39	105.66
106.88	105.89	106.26	107.13	104.25	106.46	105.91	108.28	110.42	108.89	107.2	108.63	106.68	104.29	108.64	107.15	110.6	105.1	106.21	108.76	109.14	107.77	107.5	106.45	107.64	104.87	109.82	108.45	107.95	109.45	108.13	107.85	106.29	107.43	108.34	106.81	108.73	109.68	110.16	107.22	105.95	108.13	107.72	104.92	106.69	107.09	110.46	110.26	106.56	106.01
105.58	106.68	104.97	104.19	101.6	107.88	102.31	106.7	106.59	103.2	105.01	107.38	104.96	105.28	104.09	104.31	104.6	104.27	101.44	102.04	105.85	105.34	102.7	106.4	98.203	106.71	104.58	107.05	108.03	107.86	105.78	105.41	104.1	104.26	107.73	106.7	105.28	103.89	104.23	103.95	107.31	104.74	102.39	107.98	106.67	104.31	106.75	103.81	107.73	106.92
104.75	107.33	104.49	108.64	107.18	105.91	105.79	105.07	106.05	107.53	107.3	106.81	106.63	106.41	107.52	105.86	108.2	106.03	109.15	103.46	108.36	102.52	106.96	104.68	105.72	107.44	108.49	104.38	108.23	105.55	105.54	108.75	106.95	106.85	109.11	108.19	109.24	108.63	104.83	106.41	105.89	106.13	106.8	108.13	103.54	104.16	104.93	107.52	106.01	107.32
108.85	106.82	105.64	101.65	107.03	104.84	105.95	105.49	107.49	106.46	106.75	106.36	106.48	106.41	107.69	109.4	105.31	105.88	106.9	105.06	105.24	106.49	106.43	105.57	107.25	104.85	109.19	103.29	105.99	105.31	106.21	105.44	106.8	103.43	104.74	105.04	106.65	106.73	104.56	103.22	106.32	104.49	106.04	105.32	104.98	108.47	106.45	104.73	104.58	105.14
107.36	109.24	108.68	106.18	108.18	108.27	105.91	109.03	111.07	109.27	109.16	106.77	113.16	106.66	106.98	108.83	107.16	109.64	111	107.17	108.42	109.95	108.07	108.25	110.01	108.91	109.04	107.79	110.07	110.1	107.77	107.94	108.23	107.19	109.97	109.62	111.73	107.97	109.3	110.57	105.43	108.32	108.69	106.99	111.54	106.14	110.51	107.43	103.93	105.73
106.45	108.62	107.66	106.24	108.13	105.88	106.24	109.79	109.16	110.12	107.44	108.96	107.87	107.71	108.3	106.52	108.5	108.41	110.73	107.72	108.44	106.73	105.94	111.49	108.48	109.55	105.54	105.77	109.3	105.41	104.87	107.52	109.38	105.28	107.83	110.66	107.35	105.49	105.93	109.09	107.78	108.45	107.18	106.42	107.64	108.04	109.22	107.69	109.62	106.73
107.65	105.53	109.84	113.25	110.42	105.66	107.13	107.96	111.3	106.19	104.82	107.5	108.45	109.34	108.94	107.24	105.9	108.77	107.91	111.11	109.54	106.22	110.9	110.67	105.73	106.87	110.18	110.01	108.63	105.23	106.1	107.11	107.86	109.04	108.51	105.77	107.63	106.94	105.89	107.93	111.82	106.2	110.67	110.89	106.22	105.11	107.59	105.47	106.92	106.55
105.59	107.93	107.59	108.47	109.7	109	107.91	110.95	108.43	109.91	109.25	108.8	109.81	105.16	108.13	106.37	106.39	105.17	107.04	110.69	108.85	108.49	109.23	110.18	108.57	107.88	106.7	109.59	108.37	107.14	107.59	106.25	106.75	109.9	107.87	106.74	106.29	109.3	107.83	107.71	110.55	110.89	113.27	104.94	109.52	110.04	107.5	109.04	107.35	112.69
108.27	108.36	107.49	105.59	106.32	106.74	109.75	110.35	109.04	110.38	108.45	107.83	106.62	107.3	109.11	106.9	107.37	109.22	109.04	105.95	109.55	104.47	108.14	105.2	106.65	105.53	106.91	104.89	105.36	107.65	108.09	108.72	107.51	105.21	108.05	107.56	109.14	106.64	106.34	107.25	104.56	107.66	109.7	107.74	108.44	106.08	106.2	109.16	109.61	108.14
105.22	104.5	107.47	108.42	107.87	103.81	106.61	105.99	103.8	106.31	105.73	106.9	109.06	106.81	104.61	107.79	105.9	108.05	105.82	105.87	105.95	101.8	106.25	104.77	104.42	103.89	103.25	106.36	105	106.23	105.54	106.81	106.26	107.56	107.07	106.4	105.39	105.26	106.09	104.5	106.8	107.85	106.45	103.14	104.94	104.24	103.66	108.35	105.22	102.3
108.09	107.26	113.2	104.7	108.54	107.82	106.62	108.62	110.37	107.59	109.57	107.86	109.6	108.91	106.19	108.03	110.94	106.93	108.19	106.4	103.24	107.63	107.44	110.02	108.44	110.96	105.9	109.7	110	108.36	109.31	107.33	110.66	107.21	106.62	110.05	113.2	107.77	108.42	109.75	107.2	111.61	107	110.22	108.63	109.4	107.9	109.68	108.73	109.43
107.04	108.32	106.96	108.77	108.24	108.74	106.53	104.24	108.64	108.25	107.43	105.99	102.36	107.51	104.42	108.1	103.19	108.8	107.56	108.01	105.69	104.85	106.38	104.52	107.58	104.16	104.11	105.34	107.01	105.07	107.55	105.71	107.98	105.18	105.13	103.23	107.99	104.11	105.9	105.49	104.31	101.24	106	102.68	107.88	106.09	106.03	105.21	105.3	103.53
106.09	105.08	110.27	106.14	108.23	108.95	106.87	107.69	106.51	104.82	105.22	103.82	101.41	105.02	102.92	104.28	106.43	105.77	105.21	107.17	105.31	105.25	108.97	108.25	103.09	106.99	106.13	105.4	105.28	106.48	105.78	107.82	105.17	106.44	105.31	104.14	102.43	103.69	105.92	104.01	105.69	108.16	107.72	103.28	105.27	103.29	105.08	105.37	105.62	101.64
107.98	106.78	104.46	106.62	107.98	108.53	107.93	103.92	107.21	107.91	106.64	106.56	103.74	106.97	107.16	105.33	102.88	108.31	107.29	109.15	106.65	110.18	105.21	109.57	106.01	105.49	107.35	107.14	106.23	109.02	108.7	107.48	108.08	108.12	106.1	105.32	107.22	105.66	106.58	106.43	104.17	105.23	105.67	106.38	107.36	104.75	107.08	107.05	107.12	107.14
110.08	107.75	107.38	109.75	108.04	106.6	110.8	109.76	108.34	106.56	108.46	105.59	105.45	106.92	107.98	110.4	104.51	109.1	108.14	108.56	105.27	107.78	106.92	107.26	107.01	108.84	105.6	108.57	111.96	111.95	105.89	109.63	107.23	110.45	108.3	107.58	108.77	107.6	110.25	107.56	108.78	107.81	107.43	108.87	109.44	107.85	107.59	106.48	106.29	107.4
108.5	107.69	103.65	111.36	109.59	107.92	109.59	108.59	107.26	109.74	108.47	104.74	106.88	107.45	109.24	106.89	108.11	106.23	109.18	110.4	105.6	107.87	108.31	107.79	110.09	107.83	107.56	107.02	105.55	105.62	105.92	107.03	107.1	105.93	107.72	107.36	104.04	110.06	107.85	107.23	107.49	106.15	109.51	109.11	110.61	107.01	109.11	105.87	108.89	108.96
97.92	100.07	99.048	100.83	103.03	102.86	101.87	97.001	102.99	100.67	98.814	101.22	103.39	96.933	101.67	102.27	99.236	102.8	100.52	97.437	100.3	100.48	99.191	99.455	104.57	101.97	101.45	97.68	98.713	99.6	102.64	101.24	100.19	99.835	99.012	97.241	99.249	101.09	100.18	101.87	101.05	101.28	102.29	100.48	96.968	102.97	99.089	97.308	99.801	100.15
109	110.59	109.16	108.66	109.23	106.28	109.21	108.84	109.75	110.07	106.79	108.19	107.36	106.73	107.15	110.48	107.53	110.55	104.95	108.12	107.57	108.32	108.58	107.98	110.55	106.42	107.29	105.7	107.46	108.85	108.29	104.38	104.62	105.6	107.28	107.81	105.65	107.76	108.45	107.85	107.69	108.32	110.16	109.09	107.75	106.9	108.09	109.6	105.5	108.4
108.24	107.5	110.78	108.57	107.66	108.87	110.08	107.38	109.26	109.17	108.5	109.26	109.16	109.32	110.31	108.51	107.54	106.73	108.16	109.11	110.05	107.95	106.33	108.39	108	109.01	106.02	107.7	111.57	107.65	108.88	106.91	109.56	108.87	111.26	109.76	109.17	106	108.32	108.96	107.76	108.99	108.78	108.59	109.08	109.58	109.36	108.89	106.33	109.98
109.44	106.29	104.77	102.53	108.55	102.77	104.73	105.24	104.08	105.78	105.03	106.01	105.07	107.43	104.36	104.3	104.42	106.55	107.77	106	107.09	104.56	106.11	105.3	105.42	105.67	106.88	104.23	103.47	107.67	105.01	108.52	104.23	103.98	106.13	103.42	107.49	105.37	104.85	103.42	105.85	107.47	107.28	106.5	106	104.49	105.18	104.21	105.81	104.93
105.39	110.44	107.02	105.4	108.97	105.12	105.31	107.05	105.74	107.26	106.36	103.4	102.43	103.74	103.83	103.05	105.04	103.1	103.5	104.58	109.14	104.71	104.62	105.49	105.71	104.21	105.57	103.01	108.83	104.54	105.24	103.95	104.52	106.56	104.24	104.85	108.95	102.56	104.14	103.41	106.14	106.74	106.26	104.97	102.27	105.6	105.75	108.11	103.71	107.32
106.59	107.28	108.08	105.24	107.89	106.09	106.62	109.45	107.12	108.68	106.93	106.75	108.48	105.57	107.82	105.71	108.22	106.18	109.46	109.15	108.76	109.08	108.93	105.77	106.69	108.76	110.83	107.46	107.68	107.82	106.85	107.48	105.52	108.96	109.73	109.29	108.76	108.8	103.52	106.22	106.72	108.6	108.7	113.46	108.18	111.52	108.4	109.27	108.35	107.76
108.16	104.28	106.32	103.34	107.27	109.39	105.65	106.85	105.67	105.62	106.3	107.16	103.9	108.28	106.48	107.03	105.95	103.82	107.14	102.41	104.45	105.86	103.53	104.66	107.34	107.55	104.4	103.31	106.4	105.75	106.55	104.77	102.66	103.35	112.37	106.42	104.49	108.21	102.26	108.01	109.15	104.86	109.67	109.44	104.86	106.42	105.77	104.08	105.54	107.93
107.75	106.28	108.12	106.52	103.91	107.68	105.34	107.93	107.89	105.11	105.56	106.48	104.78	104.5	105.93	104.14	107.54	107.75	104.86	103.94	103.69	107.03	104.32	105.63	108.65	107.97	108.72	101.84	105.71	103.6	108.14	107	107.11	103.98	106.55	108.63	105.44	104.5	102.65	106.58	106.58	107.14	106.97	107.51	109.37	106.39	109.56	103.05	106.06	107
101.51	101.04	102.28	104.39	102.82	102.78	103.03	103.71	105.28	101.93	103.23	106.59	102.64	101.9	100.05	103.67	99.479	104.66	105.48	103.47	102.65	99.37	102.07	102.02	101.34	100.92	104.32	102.9	103.16	101.58	101.67	102.38	102.49	100.29	104.13	103.88	102.39	102.36	104.16	104.18	104.82	100.64	101.83	101.36	102.32	104.02	105.72	103.95	103.98	100.53
110.64	108.55	109.52	106.94	107.76	109.61	110.96	113.44	109.13	106.47	109.06	108.18	103.89	109.09	109.28	110.19	108.08	111.14	107.89	107.93	106.75	109.47	111.98	107.69	107.11	107.03	106.41	105.61	108	107.6	107.71	108.31	107.44	107.93	106.11	109.01	108.06	108.37	106.53	106.85	109.65	107.16	109.65	107.55	109.35	109.3	105.26	109.96	104.58	110.01
102.53	106.53	104.22	105.19	104.12	107.65	106.24	102.84	103.52	107.02	104.56	106.83	104.64	105.88	108.27	105.4	104.87	106.57	108.71	104.01	103.04	104.43	107.85	104.22	104.76	106.5	103.68	101.44	104.01	103.18	105.19	103.1	106.18	106.89	103.09	106.48	99.118	105.65	108.81	104.66	107.78	106.16	106.52	107.21	104.3	105.3	104.48	104.8	107.38	103.46
110.78	110.23	110.08	110.34	109.41	107.24	108.2	107.67	107.91	108.62	108.78	107.09	109.94	109.69	109.22	108.98	109.94	109.23	110.27	106.08	107.32	107.9	108.68	110.68	109.26	111.09	106.36	105.29	109.03	109.32	110.34	106.53	110.39	107.41	109.09	107.93	110.26	109.73	107.62	108.93	108.92	108.37	112.44	109.17	109.99	106.5	109.74	109.64	106.29	109.08
106.11	111.18	109.97	106.04	110.16	109.68	112.31	109.91	109.36	108.86	104.57	108.93	110.44	110.08	106.87	106.26	107.69	110.52	109.27	105.45	107.28	108.57	111.67	108.34	109.5	107.93	107.21	109.22	106.19	108.38	107.75	108.98	109.12	107.95	108.06	107.86	107.02	108.32	107.48	107.42	108.67	112.78	108.72	109.77	107.4	108.86	105.86	105.91	111.93	109.2
107.45	104.12	106.83	104.91	110.18	103.46	106.44	104.78	109.35	103.65	105.45	105.59	105.41	106.08	105.46	104.43	102.74	106.17	104.76	106.93	104.29	102.22	104.19	109.94	104.44	107.89	106.19	106.86	107.12	105.36	108.39	107.22	106.39	103.64	103.19	107.91	104.3	105.8	107.26	106.37	106.95	106.17	103.76	109.44	106.88	106.87	102.84	103.77	104.05	107.16
111.97	104.77	105.98	108.57	107.17	107.35	107.42	107.72	103.03	111.93	106.21	111.63	106.15	106.26	103.72	107.78	106.36	107.28	102.01	106.94	106.14	103.83	106.47	108.03	105.96	104.6	103.54	106.14	108.12	107.31	107.35	108.23	106.55	108.85	105.78	108.38	105	108.83	106.68	103.74	103.47	106.5	104.33	110.72	107.14	105.21	105.24	105.4	103.82	106.32
112.18	107.54	108.15	108.29	111.13	107.24	107.09	113.47	110.18	111.05	108.23	110.42	103.32	110.94	106.13	108.05	110.74	105.96	108.46	108.72	109.92	112.31	107.18	110.07	109.22	108.79	107.44	105.01	110.05	108.44	107.26	107.02	109.14	108.05	110.27	108.08	107.85	107.57	107.3	107.83	107.57	108.26	105.68	109.42	108.05	108.37	110.03	108.68	110.02	109.6
98.649	98.93	97.892	97.124	100.2	101.18	98.48	98.998	99.935	95.243	99.162	96.55	100.26	97.647	97.467	98.442	99.185	96.974	101.11	94.905	97.371	98.104	98.263	97.794	99.14	98.668	93.488	99.898	101.16	100.26	98.204	100.69	98.038	97.218	98.272	98.582	95.284	99.228	96.543	95.141	97.166	96.784	97.679	96.431	96.586	99.305	99.304	96.283	97.581	95.918
98.15	100.6	100.56	100.4	95.868	101.69	98.869	96.419	99.436	98.511	100.85	100.27	101.66	101.21	99.063	98.609	100.86	96.455	98.139	101.59	98.704	100.38	99.207	97.705	97.232	101.76	100.51	97.621	98.057	100.69	95.086	97.834	99.336	99.347	97.556	97.494	99.409	96.403	99.581	96.182	99.044	100.53	98.752	97.922	98.566	100.69	99.426	96.141	96.77	98.06
100.96	98.554	102.95	98.223	101.83	99.762	99.848	102	100.7	101.51	100.6	103.09	98.55	101.72	101.11	101.07	100.66	102	98.358	100.2	97.994	100.95	98.88	99.624	100.19	103.58	98.386	101.1	98.766	99.346	102.08	103.51	98.042	101.11	98.927	102.08	98.158	100.39	101.13	97.342	99.874	100.39	99.493	99.845	99.598	98.95	98.624	99.781	98.081	98.332
108.9	106.48	108.69	106.27	104.18	109.74	110.74	106.68	108.52	105.76	105.65	107.57	108.06	107.01	109.79	110.43	110.56	107.66	109.55	108.81	107.99	110.82	107.66	107.08	107.86	108.32	107.3	105.64	107.22	107.61	111.1	108.05	110.13	107.46	105.01	107.1	109.02	113.49	106.25	109.66	108.95	107.83	106.45	106.62	106.37	104.75	110.85	109.37	104.73	109.24
100.19	99.043	97.78	100.37	100.31	100.38	99.937	101.75	100.38	99.646	98.795	102.21	101.7	102.49	98.295	100.27	98.241	100.86	101.45	102.45	101.06	101.47	101.53	98.426	99.725	99.556	100.87	99.57	100.06	101.3	100.63	101.64	100.84	100.25	100.35	99.872	101.99	99.898	99.112	101.93	99.848	98.561	102.52	99.957	102.13	99.46	101.76	99.253	100.92	102.1
98.923	97.444	95.508	99.547	101.21	99.166	101.18	98.489	100.89	97.295	100.65	97.628	99.794	97.009	98.637	95.696	99.621	99.489	97.606	96.794	99.178	98.226	97.814	95.423	96.206	94.925	97.135	97.622	96.72	96.929	99.328	99.161	98.076	98.469	100.15	98.145	98.718	98.066	97.682	97.81	98.187	96.418	99.604	96.377	97.099	97.909	97.361	96.497	97.182	99.516
99.512	99.269	98.39	98.053	98.643	96.968	97.497	99.547	97.106	97.961	98.186	98.993	97.331	98.253	98.042	97.98	97.274	98.546	98.673	98.531	94.648	95.883	99.103	96.665	96.287	96.43	97.32	100.12	100.96	98.994	101.87	98.392	96.396	100.96	97.051	93.542	98.808	94.48	98.762	98.801	96.29	99.993	97.03	98.809	96.9	95.502	96.961	97.447	98.47	95.464
112.12	108.34	107.31	109.81	106.23	106.36	106.54	109.07	103.38	108.21	105.64	107.41	107.06	107.75	108.73	108.9	106.03	104.11	108.25	107.78	108.06	108.06	107.4	109.11	109.9	110.44	105.31	111.33	107.36	107.98	109.94	107.19	109.01	106.9	107.55	106.11	108.51	108.48	110.44	107.93	107.79	105.41	109.96	106.23	106.07	109	108.62	105.54	106.25	107.51
110.37	109.77	107.71	109.96	106.54	103.69	109.71	108.64	108.44	110.15	108.86	108.95	106.69	108.23	107.72	109.39	113.1	105.85	109.87	110.76	110.13	107.03	108.24	106.62	109.42	106.99	110.09	111.24	106.92	104.45	110.36	108.8	105.28	111.31	106.45	107.57	104.72	111.61	109.55	109.93	109.29	108.3	108.12	112.83	110.28	109.69	107.59	107.39	105.77	109.35
108.75	110.09	109.72	108.53	107.3	106.52	111.44	104.74	109.77	107.27	107.94	109.89	108.24	108.29	106.08	111.65	104.16	110.37	110.01	108.93	108.64	108.15	108.98	108.45	111.65	105.55	107.84	109.72	107.6	108.61	105.79	107.2	108.25	105.76	109.35	108.77	107.88	109.06	108.04	104.89	109.96	109.3	104.84	110.01	108.04	105.35	107.89	108.72	110.68	110.98
101.55	99.663	100.45	96.665	99.026	100.94	99.319	96.216	100.05	97.888	101.93	100.44	99.168	98.229	100.88	101.62	101.11	103.79	101.76	99.003	100.74	101.54	101.06	104.59	97.714	99.712	99.505	100.01	97.559	98.346	98.77	100.59	103.08	105.18	98.851	101.95	98.947	99.609	98.712	97.702	99.627	99.227	101.42	96.872	97.871	99.194	101.93	100.67	103.38	101.25
106.09	107.33	109.48	107.31	108.01	108.85	106.26	106.99	106.6	101.74	108.07	107.45	109.26	105.43	109.24	105.98	108.87	108.21	109.43	106.81	106.48	107.53	109.75	106.65	105.28	106.32	109.54	108.29	105.43	109.2	108.75	108.59	104.09	107.49	104.91	107.7	107.18	105.92	106.96	108.52	105.27	106.76	109.66	107.65	110.23	103.61	109.73	110.98	105.21	112.22
106.87	107.46	110.6	107.41	106.52	107.32	110.45	110.16	107.57	106.94	106.08	111.09	107.98	111.71	109.5	108.71	111.79	109.75	108.01	106.56	106.82	105.75	111.85	107.99	108.04	107.26	107.17	110.1	107.88	109.41	107.76	110.23	105.18	108.37	108.46	109.6	107.04	111.28	106.79	106.55	109.32	106.87	110.02	107.83	109.57	109.06	106.65	109.95	110.2	106.64
105.93	108.43	105.87	106.36	112.38	106.96	106.08	107.25	105.92	106.4	109.25	109.59	109.86	108.13	108.97	104.59	109.86	109.62	106.18	110.71	109.81	109.57	109.54	107.47	107.82	108.38	109.19	106	107.64	107.16	106.55	106.17	108.4	109.71	108.92	108.51	105.68	108.28	108.53	110.76	106.01	110.47	107.94	108	108.44	110.56	109.44	107.36	103.41	109.46
108.5	105.11	107.16	106.91	108.24	103.93	106.93	108.23	108.68	106.28	107.96	106.13	110.6	107.48	108.34	107.15	108.24	111.06	105.28	109.74	107.72	103.83	106.87	107.98	106.14	107.04	105.65	108.29	106.42	108.55	108.55	107.02	109.18	106.61	108.06	106.79	107.79	105.41	108.3	106.95	106.67	110.13	108.02	105.12	105.89	105.82	106.17	107.58	107.42	108.2
105.63	107.33	109.26	103.01	105.4	107.91	106.53	107.07	105.42	104.17	105.64	108.42	105.74	106.65	108.1	107.74	107	104.49	103.9	107.44	110	107.96	104.38	110.57	107.16	105.62	105.79	106.04	105.74	106.07	103.94	103.81	107.94	105.25	104.71	107.31	108.25	104.27	106.68	104.37	105.75	106.69	103.1	105.2	106.7	106.52	106.05	105.03	103.59	107.46
102.77	107.75	110.14	103.89	103.68	108.4	104.12	105.6	108.31	109.73	108.02	103.73	105.45	106.81	104.88	108.81	107.93	107.83	103.93	104.92	106.73	103.69	108.11	105.08	104.81	106.79	108.13	105.16	103.74	108.96	106.64	109.95	106.09	106.94	106.85	105.22	104.53	106.12	107.28	105.27	106.17	107.67	105.6	108.6	103.82	103.42	108.3	108.43	109.31	108.28
106.53	107.7	111.38	109.45	109.39	105.67	106.73	105	109.24	107.81	108.1	106.17	109.03	109.06	109.27	108.52	109.93	109.36	108.15	109.45	109.12	108.18	108.16	108.94	109.46	110.37	108.13	110.45	108.8	108.33	109.71	107.75	109.61	110.78	108.69	106.36	111.15	105.83	107.05	109.2	108.16	109.89	109.67	111.41	107.48	108.65	108.73	107.16	104.96	108.55
107.05	110.96	106.72	102.25	108.94	108.27	108.92	105.14	109.83	105.35	103.85	105.78	106.56	107.49	107.7	105.65	106.55	108.19	109.66	105.27	109.88	108.2	106.82	106.61	107.52	107.7	111.04	105.67	107.12	109.52	108.8	106.22	109.44	110.48	107.35	109.52	105.01	106.54	107.22	112.11	108.68	105.99	104.91	108.61	107.93	107.68	111.64	106.97	108.26	106.27
107.31	109.27	108.25	108.81	105.06	110.41	109.06	106.91	106.26	106.21	107.6	107.67	111.99	108.18	108.62	107.87	109.6	109.68	104.96	108.15	107.6	107.63	107.02	107.68	108.27	109.38	109.18	107.24	109.71	105.94	108.98	106.9	111.4	106.81	108.58	106.9	108.35	108.11	107.76	110.04	107.28	109.17	108.33	111.04	105.56	113.87	109.63	105.24	109.76	108.25
97.687	97.999	97.677	100.17	98.999	98.61	97.455	96.478	97.694	102.03	99.988	101.73	93.828	97.733	96.662	97.88	96.599	102.35	96.022	100.52	98.546	98.214	97.78	98.644	98.826	97.766	99.702	100.2	99.26	100.51	100.58	95.84	100.32	96.909	101.03	99.822	99.756	96.643	96.498	96.765	95.932	98.727	98.492	98.267	98.415	99.88	98.421	97.174	96.7	99.621
104.88	108.41	109.54	107.81	108.59	107.3	108.89	107.15	107.76	104.71	109.86	106.83	108.06	107.92	107.23	108.34	107.45	109.56	108.42	108.46	107.64	109.77	107.28	107.12	111.17	108.73	107.06	105.77	105.35	106.64	107	106.36	107.4	108.82	107.55	106	109.66	107.63	108.23	109.76	107.71	108.19	108.8	107.7	108.2	108.67	104.15	110.3	106.84	106.36
107.58	106.62	103.84	104.23	105.21	103.46	103.96	110.24	107	102.71	104.7	105.04	107	105.51	106.51	104.29	104.01	105.2	107.5	108.67	109.75	105.68	103.53	103.82	104.23	105.49	105.89	107.85	108.92	104.36	106.65	104.11	107.19	107.05	103.72	105.97	103.19	105.1	107.42	103.75	105.23	105.08	106.13	105.73	103.31	106.2	104.81	106	108.39	106.21
96.91	95.654	99.213	96.811	99.093	100.99	98.918	97.588	96.489	101.62	98.63	99.668	97.433	100.35	96.696	99.202	100.36	96.829	100.4	97.349	97.571	101.53	95.643	98.093	98.191	98.556	100.23	100.24	102.61	100.62	99.533	98.115	96.706	98.38	101.82	103.83	99.794	102.37	99.102	98.371	98.9	99.104	95.395	101.59	98.08	99.848	99.513	98.228	99.022	98.004
109.58	109.23	108.63	106.05	106.78	107.53	106.71	108.55	106.25	104.99	108.29	111.93	105.58	105.54	108.96	108.85	109.18	108.49	110.89	105.66	107.88	105.22	107.62	105.52	106.9	108.2	106.93	107.2	107.96	107.27	106.31	110.49	107.39	106.72	108.98	104.63	103.25	108.94	109.25	105.65	108.4	106.89	108.21	104.05	108.62	109.88	106.38	109.5	110.44	104.15
105.7	108.84	102.79	104.45	106.87	105.63	108.62	106.47	106.42	105.54	108.55	109.09	108.44	106.07	105.56	109.94	105.44	103.67	108.37	104.8	105.92	107.79	105.4	108.21	103.96	106.28	107.36	108.76	105.92	107.7	108.43	104.02	107.1	106.67	103.73	108.17	106.19	105.48	107.21	108.38	105.4	107.7	106.31	108.86	104.17	105.14	106.82	110.12	105.07	104.92
112.69	109.11	107.87	108.63	109.57	109.4	104.78	109.36	105.82	109.57	111.58	109.05	109.36	106.89	109.99	106.04	107.6	105.06	108	107.56	109.26	107.61	110.31	106	107.92	108.28	109.08	106.37	107.87	103.43	108.74	106.91	108.38	107.52	109.02	109.58	106.29	106.24	106.43	109.24	109.79	106.1	110.9	109.17	108.1	105.72	111.09	108.68	109.38	106.87
109.06	107.15	105.96	104.15	108.21	107.84	108.98	107.51	108.61	110.45	106.67	107.9	107.03	108.94	110.19	111.62	109.37	108.69	107.83	108.65	107.27	107.95	109.56	107.24	106.6	103.9	107.97	107.71	106.07	109.09	106.7	106.35	109.5	108.65	107.64	108.49	110.65	109.07	107.69	110.38	108.77	107.18	107.57	106.26	110.63	108.29	107.18	106.22	108.01	110.3
95.107	99.692	98.2	98.931	95.615	97.442	97.408	96.631	97.205	97.768	98.117	98.877	99.331	99.024	99.093	97.623	97.321	95.109	100.75	98.412	95.165	96.833	99.919	98.749	97.531	95.445	94.5	99.718	98.53	99.167	100.46	96.976	95.887	95.141	96.182	97.377	99.958	93.537	98.061	95.82	95.095	95.88	101.07	99.253	99.664	99.588	97.178	98.371	97.579	96.436
100.39	101.71	98.54	99.107	102.4	101.98	101.16	101.57	103.24	102.27	100.83	100.98	99.924	100.47	102.96	100.24	101.21	101.51	98.928	96.536	100.46	99.278	98.626	101.22	103.95	98.619	101.11	101.61	100.54	101.6	98.055	99.935	97.582	101.6	102.91	100.92	99.739	103.48	99.029	103.23	99.363	99.382	100.5	100.04	98.261	100.21	100.82	102.83	99.704	99.893
99.575	101.78	99.489	99.38	99.801	97.061	99.322	99.67	98.029	102.99	100.97	102.03	103.92	103.21	98.324	99.107	98.407	98.773	99.72	100.89	100.28	102.56	101.61	102.05	98.529	99.9	99.93	102.84	99.996	103.65	100.98	99.728	101.25	98.895	99.949	100.99	102.46	99.363	99.782	103.23	103.18	100.93	101.79	102.81	99.452	100.67	100.56	100.33	101.44	100.05
104.9	106.52	107.15	104.38	106.93	106.88	106.34	106.45	103.59	105.57	107.71	105.23	107.76	105.88	107.21	108.65	110.02	108.16	108.84	107.85	107.86	109.95	104.06	108.88	106.02	105.46	104.54	103.94	107.84	109.21	106.65	104.99	106.2	104.58	111.05	106.77	107.14	107.16	108.82	107.31	103.81	103.87	108.22	106.83	104.15	109.54	106.38	103.56	105.73	105.1
103.03	104.89	105.8	104.53	104.71	102.67	105.44	105.94	107.24	103.56	104.79	104.15	103.67	103.21	104.76	105.56	106.86	106.6	103.67	106.45	106.5	101.17	108.45	107.46	105.07	106.57	105.29	106.38	108	105.78	103.75	106.89	107.55	109.01	105.11	107.74	103.26	104.68	104.25	107.06	105.19	106.84	105.01	105.54	106.12	105.9	104.92	105.45	104.32	106.69
103.9	104.29	106.98	105.32	107.72	105.49	106.82	107.24	104.11	106.56	109.79	105.73	104.59	107.28	103.38	106.73	104.93	105.27	104.49	107.96	102.43	105.62	105.71	105.67	105.97	107.35	107.75	101.83	105.72	108.94	107.57	106.31	108.49	104.89	105.71	108.64	107.47	106.89	108.86	106.41	105.87	107.2	106.66	106.38	108.75	104.17	104.32	105.82	109.9	106.25
99.697	99.475	101.61	98.573	100.3	100.12	103.75	101.46	100	100.62	102.06	100.19	103.39	100.62	103.7	98.737	99.715	100.5	103.93	97.843	100.46	102.84	100.6	96.741	99.072	96.028	99.186	98.943	102.23	99.682	100.24	99.47	99.935	101.9	101.42	100.47	101.56	98.081	99.693	97.703	99.257	99.444	100.15	102.14	99.248	100.95	97.933	102.18	101.26	101.98
105.63	107.26	106.68	103.94	106.47	107.73	107.07	109.44	106.27	108.44	104.75	104.9	106.79	108.14	106.9	108.19	105.14	107.32	106.98	106.32	109.82	107.16	104.55	109.17	105.08	106.4	103.56	106.07	108.85	104.86	105.59	109.05	106.47	105.65	106.48	106.16	106.44	105.58	107.42	107.64	101.27	107.07	106.09	107.26	107.62	105.86	104.59	106.07	106.67	104.87
107.66	108.41	111.39	112.97	108.07	108.35	106.06	107.32	112.55	111.4	108.9	109.04	107.98	111.26	106.58	109.22	111.05	110.63	109.65	112.74	110.18	107	111.35	111.87	110.18	113.96	110.48	111.58	109.32	108.16	108.81	111.99	107.09	110.18	112.32	108.53	110.3	107.86	112.09	107.88	107.76	115.1	113.46	110.95	109.03	110.71	110.33	109.67	108.15	109.29
100.89	102.19	102.84	99.309	103.51	100.78	102.31	99.254	99.675	100.97	99.764	101.28	101.28	99.901	101.19	99.468	103.41	99.432	98.678	103.25	100.73	99.159	99.81	96.618	98.898	99.174	100.77	97.42	100.26	102.19	100.84	98.717	101.07	98.219	98.123	99.853	101.3	101.66	98.967	100.61	99.35	100.56	101.8	102.09	98.691	100.99	101.13	99.625	96.495	101.19
99.229	96.462	96.898	97.547	100.11	97.519	97.265	102.84	99.788	96.419	100.69	97.59	95.281	99.366	98.89	99.244	98.085	98.053	99.33	99.042	101.14	99.787	99.016	98.036	99.488	96.86	95.187	96.252	97.93	98.187	96.683	97.178	97.369	97.948	100.28	96.896	96.862	95.494	95.469	99.094	95.809	99.806	97.853	97.898	99.356	96.87	98.04	98.156	99.779	100.6
99.094	97.951	97.575	99.323	98.738	97.741	99.276	100.58	97.516	94.975	99.855	95.108	97.243	96.059	98.79	98.43	98.044	95.644	96.124	96.494	94.752	96.356	97.189	98.894	95.505	97.048	97.972	97.454	98.547	95.333	100.92	96.9	101.49	97.172	98.625	100.29	95.429	97.939	97.293	101.28	95.191	99.653	99.842	99.527	97.174	97.525	98.357	97.028	94.44	96.641
108.09	107.5	111.18	107.34	107.11	108.75	107.06	106.86	111.89	109.27	109.79	105.14	109.55	105.72	106.44	106.7	107.44	110.02	106.04	106.06	108.16	107.84	106.82	107.54	106.35	108.73	106.77	105.29	103.74	106.28	108.47	107.23	108.77	108.33	108.13	108.75	106.96	106.98	107.41	109.16	109.19	110.2	110.08	109.77	110.29	108.68	106.6	107.7	110.45	107.17
101.64	99.674	95.562	100.75	103.24	98.652	99.382	101.45	101.32	99.688	100.37	100.2	98.422	100.45	100.67	100.28	103.67	97.709	103.41	102.54	99.051	99.877	101.62	100.67	104.75	100.97	101.08	103.62	100.64	100.62	101.64	99.955	99.961	97.537	102.03	97.804	100.74	101.98	100.28	102.55	104.55	100.43	100.7	97.679	101.16	102.12	101.59	100.39	101.46	97.565
110.83	108.69	106.75	103.95	107.7	104.96	107.71	107.02	106.58	109.36	105.1	107.12	105.99	107.64	104.95	109.49	107.77	108.84	108.4	107.91	107.03	108.91	108.17	107.69	109.81	109.64	107.09	109.49	107.53	105.86	108.9	107.99	107.46	109.56	107.52	107.69	106.14	109.72	106.83	107.17	107.83	104.82	110.65	109.62	108.32	106.66	108.12	107.74	107.64	107.65
97.964	99.18	97.968	98.428	99.978	103.81	98.758	98.355	98.486	98.514	99.084	98.014	98.488	100.48	99.662	101.43	98.941	101.39	97.366	97.786	100.14	100.44	94.115	96.939	101.09	99.948	100.04	95.511	99.009	98.187	100.21	99.271	98.998	101.34	99.613	101.75	99.426	99.581	101.55	99.441	99.028	100.24	99.28	98.77	101.19	99.448	102.11	100.03	96.435	99.589
96.761	100.23	98.878	99.919	99.953	102.3	100.6	103.28	97.856	97.004	96.976	98.989	97.367	97.008	97.422	99.91	98.64	99.306	98.236	100.28	101.11	98.181	101.18	98.209	99.634	98.716	97.284	98.622	98.089	100.65	98.523	101.26	100.2	97.54	98.021	99.314	96.667	99.94	98.88	97.026	100.02	98.666	102.09	95.604	99.313	99.566	99.047	98.12	100.38	100.29
104.62	106.03	107.43	108.89	104.07	106.64	106.97	106.58	105.51	106.66	103.44	105.52	106.08	105.92	105.81	107.34	104.08	104.85	106.41	105.06	108.9	106.12	106.89	106.65	105.91	109.96	106.14	108.25	108.48	106.29	104.7	105.59	106.92	107.74	105.38	106.62	105.78	101.58	106.57	102.33	104.62	106.48	107.19	106.7	106.42	102.84	102.91	106.25	105.35	102.5
103.82	103.43	105.51	106.46	104.65	105.46	107.47	106.8	105.26	107.09	103.57	104.13	104.62	105.68	104.3	104.94	104.81	107.15	105.45	105.42	104.49	105.49	104.29	101.65	106	107.8	104.86	104.84	105.11	103.63	107.25	103.52	105.43	106.09	106.6	105.86	105.74	107.31	103.99	103.73	108.16	105.08	104.22	106.79	101.7	105.29	103.99	108.55	104.15	106.19
95.808	99.67	96.956	99.654	96.474	95.297	100.23	97.917	100.29	95.608	100.54	98.932	97.496	96.385	98.005	100.72	98.775	98.862	98.52	97.175	97.796	99.599	95.018	101.92	97.24	95.023	99.742	98.206	100.01	100.47	98.787	98.257	96.943	101.66	97.925	98.302	100.93	96.791	97.791	98.336	98.745	100.32	98.775	101.78	95.635	98.124	98.004	97.786	98.034	99.679
108.74	111.21	107.65	111.07	109.19	105.22	107.62	106.5	106.14	107.17	109.22	110.95	107.51	106.42	108.45	109.34	107.05	106.9	109.91	108.26	107.33	107.68	106.68	107.67	102.07	106.19	110.88	108.08	105.79	107.83	106.07	104.82	108.22	111.27	106.22	109.43	106.08	109.81	109.8	109.04	103.65	107.69	108.16	103.21	107.52	110.64	106.79	108.8	107.97	108.2
112.6	109.93	107.25	108.47	108.98	106.63	103.27	107.55	108.02	108.65	108.95	107.39	108.08	106.62	105.22	107.45	104.93	106.96	110.34	106.16	107.83	105.55	107.18	109.45	106.72	109.01	107.84	105.68	107.29	107.27	109.52	106.93	107.05	107.61	105.29	109.13	109.83	111.28	107.75	107.56	108.99	105.69	108.42	106.58	107.46	108.6	106.35	108.27	108.32	109.81
106.57	106.03	106.34	104.13	105.09	106.74	106.49	106.7	103.93	105.2	104.54	104.77	108.42	105.88	101.14	104.27	105.48	107.04	109.76	105.47	107.88	105.06	104.19	106.55	104.6	103.63	107.5	108.18	106.74	105.92	104.78	108.89	107.35	107.5	105.16	107.82	107.2	105.65	107.97	104.38	106.04	104.81	104.32	106.54	104.71	106.56	102.6	104.75	107.45	104.7
99.034	97.159	99.21	99.184	98.879	98.391	99.632	101.69	100.17	97.373	101.42	102.51	99.342	99.246	95.789	100.48	100.12	97.471	98.96	98.932	98.99	99.733	98.824	101.83	100.29	98.703	97.905	99.788	98.511	98.047	100.45	96.729	97.668	98.456	97.249	98.442	97.526	100.22	99.533	99.004	98.449	99.242	101.72	99.21	99.785	94.853	102.41	99.8	99.336	99.097
109.26	104.35	104.9	107.44	107.3	108.38	109.65	108.79	106.91	109.38	107.39	108.2	108.47	110.85	108.32	107.63	107.74	108.95	110.69	106.86	110.02	108.66	106.68	105.6	106.52	108.91	107.07	107.89	105.86	109.22	107.32	110.27	108.51	108.08	106.53	109.25	108.83	106.43	106.52	108.65	107.26	107.61	106.46	105.14	109.4	106.42	109.01	108.61	107.27	109.2
97.814	98.351	98.716	99.453	98.455	98.701	97.588	98.618	96.951	97.448	97.001	97.741	97.341	99.053	97.077	96.595	100.06	101.67	97.233	98.998	97.141	98.647	99.536	97.753	97.312	97.14	96.664	97.005	98.855	101.87	98.794	101.26	100.4	97.685	94.042	97.859	97.378	98.811	98.841	95.719	95.235	101.07	97.838	98.587	98.252	100.03	94.996	98.142	96.778	96.748
100.41	101.13	104.95	102.44	103.85	103.39	105.17	102.37	106.53	102.41	101.95	101.12	103.39	104.03	100.16	105.92	102.63	103.29	102.39	101.47	103.33	101	102.62	101.8	100.3	106.75	102.04	105.67	103.69	103.72	101.44	102.74	103.44	100.19	104.32	105.18	101.87	103.57	104.87	102.15	98.799	102.51	100.24	102.59	101.23	102.91	103.07	103.81	102.23	99.617
106.81	109.55	107.88	108.79	109.27	109.38	108.11	108.82	109.18	108.17	108.14	107.34	109.82	107.75	105.01	110.54	108.19	108.48	107.61	108.28	105.01	109	106.36	109.51	106.43	108.77	104	107.24	106.7	109.69	110.2	108.92	108.04	110	106.71	107.18	108.32	109.8	110.18	108.04	106.37	108.3	103.68	107.07	110.61	111.65	110.44	107.35	107.68	108.01
98.088	95.796	95.369	97.423	97.921	97.47	100.54	97.43	95.11	97.417	98.876	100.52	100.83	98.845	96.906	97.965	97.897	99.882	98.078	94.53	99.173	98.648	100.62	96.899	98.06	97.281	98.316	98.021	99.674	98.415	99.735	100.17	98.382	99.897	98.106	100.28	99.616	97.237	96.367	96.578	97.242	95.395	99.491	98.294	96.952	96.047	98.26	101.4	99.517	101.04
98.902	98.59	98.439	95.411	95.205	94.615	97.617	99.378	94.12	97.948	96.425	97.698	96.966	98.056	102.25	97.245	95.759	96.491	100.83	98.303	98.174	98.781	98.585	98.15	97.843	99.093	100.82	97.463	98.184	95.725	97.74	97.461	97.954	97.071	97.111	99.636	94.632	98.706	97.81	96.465	99.316	99.028	97.578	97.725	99.26	99.261	98.403	98.941	96.682	100.5
110.37	109.37	109.29	108.75	110.02	112.45	113.01	111.06	107.14	110.46	110.18	111.43	109	109.63	113.15	111.21	108.86	109.2	112.81	109.22	109.24	107.15	112.29	111.12	112.91	111.33	109.56	109.64	110.25	110.17	109.33	111.63	112.1	112.59	113.35	111.18	110.28	110.51	108.99	109.19	108.85	111.86	110.6	110.33	106.02	109.71	108.91	109.38	108.91	108.17
107.38	112.5	107.01	107.99	106.35	111.12	109.53	108.3	109.02	106.16	109.47	110.64	108.7	105.87	109.96	110.47	110.53	106.37	106.54	108.45	109.2	105.91	109.1	107.44	108.4	109.49	109.47	106.06	110.23	108.94	108.24	108.62	107.78	108.41	109.95	111.87	107.82	108.86	106.95	108.86	107.36	109.34	109.66	105.72	106.67	106.35	110.12	107.21	106.99	107.08
106.03	105.74	105.08	105.3	106.32	104.83	105.98	108.41	108.82	105.86	106.53	105.58	104.41	105.64	104.39	106.64	107.49	105.77	104.6	102.53	106.66	103.34	104.8	106.56	106.19	107.92	106.67	105.35	103.15	107.26	106.11	105.73	104.57	109.22	106.32	107.54	105.45	104.54	104.87	107.68	105.14	104.01	106.08	106.27	106.39	104.83	102.89	103.66	103.4	101.92
105.29	104.91	105.88	107.08	101.7	107.17	108.36	105.12	108.3	107.85	107.24	107.26	103.26	106.06	106.04	108.79	103.96	106.34	107.25	106.07	104.86	105.28	108.18	103.76	106.71	105.32	110.08	104.85	105.87	107.16	104.68	107.15	104.21	107.74	105.76	104.87	106.73	105.97	104.46	104.1	105.25	103	105.66	105.19	105.09	108.51	105.92	107.45	107.69	105.49
105.71	106.5	107.01	107.75	106.85	108.5	108.76	105.43	107.44	108.19	111.61	105.5	108.77	108.66	107.13	105.94	106.13	110.26	108.12	106.24	109.14	105.88	103.67	107.56	107.08	106.64	106.24	106.88	108.95	102.79	107.33	106.94	105.63	109.35	109.19	104.47	107.93	107.38	106.63	108.32	104.73	103.92	107.6	106.56	106.61	105.36	109.17	104.61	106.49	106.78
105.41	110.22	106.98	103.59	105.24	106.88	108.07	107.58	108.07	107.16	106.22	104.82	107.19	108.22	102.93	108.93	108.1	104.81	106.62	106.5	105.1	105.43	105.48	104.88	107.57	108.58	109.73	105.04	100.98	106.82	107.99	106.69	106.85	106.22	106.05	110.56	105.58	104.21	108.31	107.88	107.63	109.52	109.42	105.92	107.5	106.63	106.12	107.21	105.91	106.44
107.23	106.02	107.78	105.32	105.67	103.99	107.88	107.13	104.48	103.36	104.3	106.77	107.3	105.06	108.78	107.97	107.3	110.7	104.76	108.34	108.75	107.24	108.77	105.5	105.32	106.67	106.83	106.42	107.18	106.43	108.19	106.26	110.04	108.15	108.32	103.75	103.95	106.71	106.22	105.83	105.77	106.95	109.99	104.68	105.31	106.62	107.63	104.38	106.68	105.49
98.694	100.18	97.218	100.83	100.36	101.18	97.635	99.222	99.528	95.32	98.491	99.178	98.758	100.33	103.59	102.66	100.6	97.737	100.08	99.012	97.827	99.47	98.826	98.766	99.19	97.913	101.92	99.157	101.58	98.136	95.018	100.26	101.91	100.34	95.647	100.41	98.232	95.936	100.42	100.14	98.633	98.492	98.888	99.186	97.563	100.61	96.446	98.158	99.165	98.57
99.641	99.54	101.94	98.982	103.53	101.02	100.06	101.39	99.789	100.23	100.08	100.79	101.53	99.247	104.22	99.641	101.64	100.81	101.01	102.65	101.73	99.548	100.08	100.03	98.107	102.6	102.19	96.619	100.93	101.93	99.02	98.235	100.44	99.604	103.14	101.91	99.37	102.61	101.21	101.47	105.26	99.508	100.25	101.45	102.79	104	100.85	99.27	99.575	101.57
102.86	106.75	104.1	107.23	106.74	105.5	104.53	103.94	107.73	104.87	106.46	106.26	108.33	105.56	105.39	108.19	103.74	105.11	110.25	107.45	104.67	105.3	105.83	109.12	106.21	107.5	107.64	106.5	105.93	106.35	105.62	106.03	106.1	103.28	107.25	106.29	103.4	106.86	107.96	105.77	104.27	108.36	108.43	105.09	103.39	106.02	106.14	104.83	105.03	104.83
104.95	109.15	106.65	108	107.14	108.26	108.36	107.29	108.79	106.9	107.72	110.02	106.56	106.57	109.96	107.18	110.87	103.68	104.04	111.27	110.23	111.24	106.76	109.41	109.53	105.68	107.03	111.73	106.51	105.97	104.97	106.88	109.17	109.94	106.43	107.76	107.91	110.27	105.93	107.44	110.68	109.49	108.56	107.32	108.17	110.18	108.84	107.15	109.08	109.01
98.367	99.362	99.422	99.948	97.023	100.98	97.998	100.52	97.614	98.701	97.188	98.737	99.318	101.71	98.714	101.87	101.85	102.52	97.527	101.15	98.781	99.455	101.3	100.14	98.704	95.911	100.85	97.575	99.034	102.8	99.706	97.487	100.32	98.856	100.94	99.835	102.04	100.6	100.63	97.619	103.91	101.66	96.857	96.308	103.05	97.062	102.66	101.34	98.67	101.1
107.19	106.37	103.11	102.22	105.15	105.22	104.93	106.95	102.73	104.96	104.95	108.99	104.38	108.41	106.47	104.51	106.45	103.68	104.86	104.43	107.4	104.33	107.55	105.02	106.25	106.32	107.04	105.45	105.77	104.18	105.26	105.61	105.44	108.13	104.63	106.69	102.38	104.32	108.3	106.08	105.62	105.75	105.62	106.82	106.62	106.21	105.52	103.61	103.58	107.09
110.2	107	107.23	106.27	105.17	106.52	104.88	103.18	106.01	105.62	107.16	107.2	107.21	105.63	107.33	108.07	105.13	105.63	104.11	103.88	102.76	103.87	103.86	105.87	105.74	105.12	104.91	105.46	105.26	107.94	104.99	104.27	106.05	102.68	104.05	105.62	105.05	106.95	104.05	107.95	108.34	107.09	103.81	104.71	104.93	103.58	105.96	105.62	104.01	106.16
108.63	104.33	108.73	105.37	108.69	106.8	108.93	107.27	107.56	111.11	107.87	106.09	106.27	106.1	106.75	106.49	108.33	109.21	108.51	109.28	109.59	111.81	111.64	108.77	110.57	106.3	105.05	106.55	106.09	110.49	108.89	106.92	108.88	109.55	108.96	107.81	109.16	107.39	106.43	107.7	108.16	109.51	106.59	109.09	109.97	108.51	110.31	105.84	112.02	108.27
104.93	107.74	103.95	102.14	106.49	106.62	106.25	103.56	105.29	106.86	107.9	105.31	105.29	105.14	103.7	105.54	107.25	106.06	108.85	105.59	104.56	104.11	105.29	105.12	104.18	104.67	106.16	104.33	104.53	105.05	102.66	104.38	104.9	101.92	104.36	106.19	105.31	105.93	105.02	106.88	104.16	106.76	104.16	105.19	106.58	107.13	106.99	103.51	102.16	103.48
98.222	98.185	95.951	95.822	95.773	97.686	97.764	99.495	97.621	97.285	97.595	98.026	98.532	96.616	97.129	98.249	99.161	98.157	97.89	95.395	97.753	96.529	98.242	96.72	98.365	96.758	94.642	98.552	99.893	97.935	102.76	98.924	95.866	97.001	96.299	98.204	96.333	96.927	99.62	96.377	97.685	97.103	97.53	98.629	96.033	100.16	99.666	95.395	96.099	98.253
106.1	105.78	104.1	104.61	105.71	107.1	107.13	105.05	106.75	107.23	105.25	101.18	104.9	106.82	106.23	105.47	105.2	104.76	106.55	104.88	105.95	109.38	103.65	105.79	106.86	106.52	107.76	104.31	107.98	106.55	107.21	103.02	106.82	108.51	106.65	105.68	108.29	104.42	106.2	103.49	105.69	106.83	106.68	105.03	103.21	107.25	104.63	106.82	103.8	106.93
104.57	106.09	106.39	103.7	106.48	105.85	105.88	103.59	108.32	106.28	108.42	105.69	106.28	107.42	108.32	105.03	107.11	105.61	104.4	104.23	107.55	108.22	105.91	105.86	107	105.56	105.88	106.29	105.35	105.77	104.22	102.27	104.41	104.76	108.55	105.76	107.99	105.81	105.61	105.13	102.98	101.28	106.06	107.18	108.01	105.11	105.85	106.06	106.64	107.9
108.28	106.71	107.99	105.04	105.72	108.41	107.43	108.5	108.47	112.06	103.11	106.96	111.79	104.57	109.77	106.03	109.48	110.14	106.78	108.69	109.9	107.79	110.52	107.3	112.15	109.34	108.53	105.89	108.88	109.86	106.82	107.14	106.33	105.07	106.33	108.35	111.87	108.86	107.11	108.58	109.51	109.43	107.29	107.22	111.12	109.41	109.55	107.05	107.02	107.5
100.42	101.12	97.847	98.607	99.04	95.651	100.19	96.904	98.584	96.845	97.755	96.148	99.785	100.34	94.706	99.979	96.569	96.615	95.414	100.67	99.019	99.869	96.495	97.256	100.02	96.535	97.578	100.2	99.543	99.8	97.448	96.402	101.68	97.183	97.619	98.569	98.295	97.672	97.629	98.467	100.56	96.518	96.13	99.088	97.728	95.579	97.89	98.634	100.17	100.97
112.86	106.88	106.58	106.1	104.5	107.58	107.57	109.87	110.73	108.05	109.36	109.12	107.28	108.59	108.27	107.4	108.62	109.36	107.89	106.23	110.25	110.55	108.56	105.16	106.19	107.2	107.61	110.74	108.62	105.31	107.24	109.94	107.87	108.87	106.43	107.82	107.88	107.66	110.34	106.24	107.55	108.02	105.47	107.76	109.27	108.46	113.17	106.76	109.48	108.3
109.76	103.72	107.97	105.87	105.11	108.84	106.14	106.65	106.71	107.67	108.2	107.81	107.63	110.26	106.25	109.1	109	108.14	109.05	106.4	106.21	108.65	105.51	107.07	109.33	105.47	107.2	105.42	107.97	107.1	107.78	107.88	109.19	109.75	108.86	107.02	108.09	107.26	107.58	111.44	109.25	107.81	109.78	110.44	107.2	108.98	109.36	107.83	108.64	106.24
102.55	104.93	105.7	103.1	105.63	106.18	107.8	102.68	104.96	103.4	104.48	101.74	102.54	104.3	101.86	103.67	105.95	105.95	104.96	100.45	110.48	104.74	105.94	103	104.08	106.17	107.2	102.29	102.23	105.34	103.59	107.28	104.52	106.05	104.61	104.38	102.69	103.51	104.11	107.45	105.79	107.54	106.12	103.22	104.13	103.29	102.43	106.58	106.94	107.3
110.1	106.63	103.68	106.77	108.26	106.12	107.53	110.28	108.11	106.61	106.37	106.75	108.34	106.62	112.59	105.65	108.05	111.55	109.61	107.91	108.91	107.09	108.14	109.71	111.53	108.52	107.17	107.77	108.7	108.74	104.65	109.7	109.95	106.08	107.79	108.33	106.4	106.79	104.45	110.92	109.15	104.88	108.99	108.05	107.71	110.07	108.71	106.83	108.95	109.79
108.52	108.99	109.33	112.26	111.55	109.63	110.78	107.41	113.03	111.65	107.83	109.82	109.53	110.86	110.89	109.44	108.89	112.54	113.27	110.23	108.75	110.56	113.43	110.32	111.05	112.69	111.9	114.58	111.52	107.23	109.76	109.62	109.84	110.14	112.4	112.74	112.4	111.1	109.5	110.03	111.21	111.76	110.92	110.63	112.18	113.05	107.72	110.28	111.82	106.96
109.73	105.06	106.32	110.08	103.61	103.5	106.23	109.49	107.76	108.69	104.95	109.55	108.67	108.89	111.31	109.99	108.97	111.25	109.46	107.88	105.94	107.25	106.76	108.87	106.8	108.1	107.13	110.22	109.76	109.11	108.93	110.95	107.04	109.6	111.54	107.64	103.66	105.2	107.96	106.73	106.06	107.61	107.46	107.66	110.68	109.3	113.06	109.93	106.61	106.08
106.64	106.66	106.11	105.23	107.13	108.83	106.45	109.19	107.29	113.37	108.54	111.66	108.63	105.71	109.02	108.93	108.99	107.11	108.66	104.95	108.83	106.84	107.57	105.98	108.85	106.89	110.97	108.75	108.52	108.99	108.65	107.45	109.98	105.69	107.85	110.92	113.57	106.87	108.39	109.24	108.6	107.88	107.86	106.46	113.44	111.27	107.46	108.21	109.07	107.8
108.62	107.82	110.66	110.74	106.79	108.72	105.6	107.06	109.41	107.46	106.55	105.9	108.49	106.82	109.07	108.59	107.51	107.18	109.91	106.52	108.26	105.86	108.6	107.03	106.12	109.05	106.99	108.14	107.62	105.26	106.72	106.97	104.36	108.44	107.55	105.61	102.17	107.87	108.76	109.56	108.56	108.01	106.88	105.35	104.8	107.61	105.12	112.75	108.01	108.22
107.97	102.77	105.78	108.65	104.75	107.62	106.16	105.28	103.99	109.4	105.43	104.63	106.02	104.79	104.45	106.18	103.23	104.91	106.46	105.13	108.08	105.29	106.57	105.85	104.46	106.97	103.21	105.74	103.71	104.6	109.1	108.63	106.25	103.79	105.67	106.82	108.39	104.64	106.44	104.86	103.34	105.07	109.67	107.49	105.86	104.8	108.35	105.24	105.46	105.76
100.86	101.56	98.724	101.25	99.787	97.872	103.11	98.984	98.144	101.45	98.681	98.05	99.437	103.66	100.03	99.257	103.86	101.27	99.216	98.803	101.85	99.74	99.987	99.443	102.49	100.41	100.76	103.33	101.58	102.5	100.3	100.16	102.01	101.67	99.093	102.45	98.978	99.065	98.34	99.699	97.768	100.63	99.933	97.347	99.02	102.44	97.301	101.32	100.58	101.91
104.79	107.34	105.01	104.5	105.16	102.15	106.02	105.7	105.97	102.42	105.72	103.55	105.49	105.47	104.43	106.39	106.18	105.37	108.02	104.93	104.29	104.42	108.15	107.98	105.4	104.03	104.02	106.4	105.78	105.66	107.49	105.56	104.73	104.78	106.41	105.78	106.15	104.63	105.53	104.2	106.31	107	105.88	106.8	104.9	104.85	104	103.62	103.49	103.66
100.15	99.138	102.7	96.983	101.86	99.93	102.15	94.725	99.856	98.274	99.642	100.08	101.65	97.409	102.01	100.06	102.66	99.433	98.538	101.67	100.67	96.925	102.16	100.04	100.8	103.75	100.24	98.309	100.31	101.49	98.919	100.65	101.41	97.402	100.29	104.12	98.102	100.66	101.42	101.32	100.54	101.89	102.56	101.21	102.21	103.09	99.899	100.86	100.2	100.64
102.78	100.56	97.207	98.021	97.268	99.935	99.548	99.979	98.564	98.394	95.487	96.289	96.103	99.223	99.119	99.283	99.686	100.95	100.23	98.922	98.889	97.261	101.79	98.123	97.902	97.553	98.933	99.173	102.06	100.44	100.31	94.916	100.1	100.26	98.968	100.39	102	96.987	100.63	99.126	100.15	97.041	99.256	99.269	98.744	96.671	96.86	100.26	99.904	98.683
104.38	109.92	106.77	103.69	104.11	108.24	105.44	106.1	108.05	105.93	107.5	104.4	106.43	105.23	103	106.44	104.65	106.34	107.33	107.16	106.63	103.55	105.92	104.92	106.03	105.89	104.03	106.9	107.1	105.81	106.21	104.74	107.45	104.02	103.71	107.29	102.87	102.81	102.27	105.32	106.87	106.25	105.35	105.01	105	106.2	105.8	105.84	105.92	106
105.36	106.01	105.32	106.43	106.41	104.56	107.85	106.91	106.49	106.56	105.08	104.66	105.9	105.42	108.22	104.66	104.56	103.53	107.34	104.92	108.62	109.02	108.9	104.88	105.52	108.71	104.67	105.24	109.56	107.63	106.73	107.4	103.7	106.02	104.78	105.68	107.32	109.13	104.97	107.27	106.49	107.21	106.18	108.17	105.55	106.37	103.86	104.03	106.24	105.33
110.38	110.83	110.81	110.46	112.5	112.48	109.83	112.09	110.37	110.82	112.48	111.39	113.33	110.34	111.51	112.87	112.16	108.66	110.56	111.6	107.26	109.75	106.91	105.86	107.97	113.28	110.65	109.89	111.15	108.57	110.35	107.59	110.42	112.72	110.05	109.14	109.71	111.81	111.92	109.73	111.84	106.36	110.48	109.54	111.7	109.46	111.33	108.97	109.67	111.6
104.24	107.52	106.63	105.09	104.94	106.69	108.12	105.57	106.9	107.13	105.37	102.58	110.8	104.04	104.49	105.84	102.26	105.35	104.85	107.04	107.76	106.72	107.14	103.72	105.64	106.99	107.51	107.18	105.07	104.48	106.4	106.02	105.77	103.55	106.8	105.97	104.33	105.41	105.22	104.68	105.98	106.94	105.96	105.92	106.78	107.06	108.27	103.8	106.03	104.48
106.82	107.95	105.53	106.47	106.56	107.51	102.8	104.86	104.83	106.31	108.55	107.3	105.48	106.17	106.96	105.83	104.58	103.29	108.18	104.09	105.87	107.87	104.28	109.63	105.58	103.97	106.48	104.32	104.94	109	106.67	103.43	108.52	104.12	103.79	106.99	105.3	104.93	107.83	106.49	108.03	105.6	108.53	104.88	106.26	105.81	105.87	106.92	105.9	103.09
97.825	101.19	103.32	100.6	100.37	102.4	99.584	96.714	97.923	101.49	100.18	100.36	100.37	98.852	100.64	98.755	99.006	102.07	101.17	102.57	104.22	102.7	100.66	101.43	104.91	99.787	97.358	99.592	97.984	99.747	104.28	101.09	99.029	98.443	101.28	102.59	101.71	100.16	102.19	101.28	99.541	101.47	101.63	100.51	100.36	101.54	99.076	100.52	101.49	99.91
105.43	107.99	107.46	107.24	107.91	109.82	106.9	108.11	106.53	110.86	109.71	107.28	108.77	108.13	107.98	109.63	104.24	109.52	109.34	106.2	107.06	108.03	111.17	107.51	109.79	108.61	110.43	110.49	108.86	107.17	110.86	108.77	106.93	105.48	110.8	110.45	109.46	109.63	106.87	106.94	107.66	108.1	105.91	109.09	104.24	109.88	108.84	108.52	107.64	105.09
102.25	101.34	100.07	98.343	102.72	100.78	101.52	101	100.12	100.59	102.29	99.739	102.05	99.999	100.24	98.436	98.796	99.778	103.17	100.16	97.998	101.46	102.9	97.796	99.933	103.27	103.43	97.836	100.45	100.02	101.23	102.18	102.77	99.628	99.38	99.096	100.25	102.36	101.46	96.702	98.915	102.05	101.5	101.28	98.855	99.991	99.547	100.92	97.627	99.158
105.71	106.32	109.35	105.99	105.61	107.81	103.6	109.88	104.93	106.94	106.71	106.8	104.35	105.15	106.83	101.62	103.66	104.63	107.18	104.91	105.56	106.32	108.73	104.1	104.9	105.11	110.26	105.13	105.25	105.93	105.94	105.23	107.67	106.37	107.77	105.68	104.59	107.3	108.6	109.44	108.31	106.22	108.52	106.73	105.91	106.6	108.94	103.22	105.21	104.08
103.98	106.94	108.92	106.24	104.43	105.06	101.25	107.34	105.25	106.87	103.52	105.76	104.66	105.38	106.7	106.26	105.17	108.13	106.78	106.1	105.91	105.41	104.02	105.51	107.59	107.72	108.38	104.56	106.59	103.57	106.02	106.31	107.63	111.18	104.85	106.36	107.1	109.67	107.07	109.39	107.34	105.33	108.04	105.94	106.09	106.04	104.77	103.76	104.44	105.24
106.17	107.95	106.51	108.54	107.97	107.42	107.44	106.72	105.56	108.38	108.14	109.73	103.18	106.47	106.19	106.84	109.71	107.92	107.75	108.55	105.25	103.67	105.33	108.75	107.41	103.62	107.08	101.6	104.92	107.54	100.73	106.91	108.22	103.97	106.44	108.06	106.3	103.8	105.12	104.41	106.36	106.7	106.14	105.47	107.5	107.76	108.8	107.29	107.48	108.21
100.13	97.181	99.634	101.07	97.795	99.916	96.674	99.055	98.068	98.614	98.264	100.21	97.235	98.716	101	99.535	99.755	96.778	101.03	98.225	99.674	96.674	102.03	99.932	102.62	98.685	97.331	100.4	96.981	96.598	99.372	96.852	97.3	99.633	99.657	96.996	97.954	99.393	100.84	101.85	100.42	98.256	97.995	97.252	96.76	99.56	102.72	95.839	96.508	95.729
105.95	105.45	106.93	104.7	107.54	105.13	104.15	103.15	104.39	105.73	105.91	106.04	107.91	107.32	103.12	103.87	103.06	106.37	107.31	103.81	104.02	104.39	106.26	103.94	107.37	107.11	104.29	108.77	108.4	102.98	103.4	103.89	107.11	106.09	108.6	108.84	108.49	104.81	104.38	105.72	107.17	106.28	106.23	107.73	106.22	107.33	109.7	108.87	105.34	105.79
98.362	101.07	102.64	101.23	100.88	99.175	101.16	97.818	97.878	99.476	98.552	102.89	98.329	95.342	100.62	100.1	101.46	98.968	99.555	98.301	101.83	100.32	101.17	99.34	100.96	103	99.814	101.41	98.736	100.43	99.77	96.628	97.71	98.124	96.926	101.09	101.33	96.892	101.84	101.59	106.49	100.28	97.024	99.619	100.88	99.995	100.44	101.88	100.14	101.87
106.3	107.56	108.73	105.51	108.35	108.33	107.95	109	105	110.8	105.69	108.26	107.89	107.04	112.11	108.88	109.28	108.42	111.86	109.27	106.29	104.25	109.14	107.77	110.39	108.48	109.28	105.62	111.93	109.19	108.44	110.24	110.53	107.75	106.74	108.35	105.81	108.56	110.7	108.52	103.65	109.42	105.52	108.3	108.45	109.04	109.32	107.49	104.1	107.93
107.63	102.6	105.62	105.26	104.21	106.62	106.29	104.97	106.24	104.2	107.2	104.46	106.11	104.64	105.84	104.59	104.98	106.95	106.36	106.4	101.89	110.43	106.83	106.87	104.2	106.38	105.65	106.15	107.49	106.63	106.68	107.05	107.81	106.38	108.25	105.58	107.31	105.33	108.56	108.26	106.32	103.45	103.71	106.15	106.42	105.21	107.26	102.86	103.16	100.93
96.636	96.119	98.437	96.084	96.621	99.367	101.06	101.11	98.493	96.545	98.29	97.488	98.919	97.87	99.739	97.73	98.018	95.898	97.769	98.357	96.254	98.594	95.868	97.888	94.295	94.983	97.178	99.647	98.104	97.949	99.458	100.54	96.784	97.543	99.663	100.48	99.738	100.1	94.2	100.92	97.564	99.826	100.49	95.701	99.262	100.76	97.3	97.59	93.552	98.243
106.44	105.34	107.59	103.61	105.08	105.18	99.769	103.88	105.31	103.93	107.38	106.68	104.72	108.84	105.48	103.78	105.79	108.25	105.89	103.21	107.79	105.88	103.7	104.93	103.18	103.34	106.06	108.65	105.13	108.1	108.15	102.53	103.19	106.69	103.18	103.49	104.36	107.02	106.35	103.83	106.63	105.99	108.99	105.56	104.74	106.93	104.56	106.26	108.36	104.9
106.75	109.61	106.04	109.6	107.46	110.21	107.03	106.7	107.45	107.79	107.47	108.24	105.45	110.99	110.12	105.93	106.55	107.6	108.23	110.28	110.51	109.48	105.71	108.93	109.7	106.88	107.14	105.79	106.88	107.5	109.73	109.31	108.36	104.04	106.42	109.55	107.95	107.36	107.51	108.35	106.01	104.87	108.48	109.19	106.05	106.74	111.71	104.74	105.11	106.06
98.665	96.283	98.04	95.976	99.227	97.883	100.88	98.423	99.161	99.741	98.309	98.957	97.314	99.133	98.434	101.18	96.478	100.74	99.024	96.299	99.467	98.552	102.96	97.677	99.33	98.026	95.371	99.22	97.562	97.873	98.402	98.968	96.253	99.528	97.594	96.224	96.167	97.627	98.24	100.29	101.36	99.209	99.713	99.685	97.77	98.574	99.298	100.29	96.568	99.371
106.44	106.78	104	104.21	108.73	103.73	104.8	105.38	104.85	104.13	105.11	107.56	107.59	105.27	106.58	105.09	106.42	106.26	106.32	103.12	106.68	108.46	103.44	105.03	107.07	107.69	105.38	107.16	104.45	102.17	106.18	106.55	103.84	106.69	102.61	105.19	105.63	104.68	107.03	102.32	103.4	106.65	104.77	105.13	108.43	104.69	106.01	104.99	104.48	104.73
106.45	104.79	104.89	104.48	105.47	106.17	105.96	109.51	103.5	104.97	108.3	104.57	104.77	108.28	107.48	106.36	104.64	106.06	109.3	105.45	106.41	104.92	106.78	103.73	108.47	105.25	103.39	101.59	104.75	107.16	106.72	105.44	104.97	103.56	105.41	104.17	103.71	102.34	104.78	103.3	102.71	108.91	107.59	105.5	104.36	106.34	106.89	105.6	106.62	106.54
104.3	100.98	100.25	103.99	103.31	102	101.56	104.48	103.8	101.95	101.4	103.49	107.01	102.92	98.065	101.78	101.86	99.317	103.83	102.1	99.352	101.41	101.23	100.18	100.86	102.7	102.17	99.506	101.28	101.77	100.48	100.7	102	101.86	103.93	105.84	101.18	105.8	101.81	103.29	103.14	100.61	100.91	104.67	105.24	103.2	104.63	101.87	102.61	101.15
104.34	103.07	107.12	104.23	106.93	103.31	106.74	105.37	107.81	105.63	103.25	108.31	102.66	107.64	107.15	105.41	109.56	108.52	106.84	107.92	106.94	102.92	105.28	105.42	109.26	104.48	108.88	104.37	111.04	105.23	109.81	107.02	106.4	105	104.15	108.1	104.73	109.32	107.89	106.16	107.32	105.56	107.77	108.72	110.56	104.09	103.79	106.44	106.64	105.7
100.28	103.18	99.637	100.33	101.19	99.877	101.24	99.527	98.117	101.03	101.92	97.317	100.28	100.02	100.76	101.68	100.72	99.182	100.14	102.58	101.03	103.33	99.933	101.53	98.94	101.27	99.52	101.65	99.902	101.62	101.45	102.91	102.94	99.551	102.15	102.6	97.779	102.17	99.947	100.64	102.56	101.63	100.08	103.4	99.517	100.7	102.19	100.33	98.923	98.828
107.91	109.54	108.32	106.7	110.02	105.51	110.55	105.68	104.69	107	107.73	104.46	111	105.32	111.18	111.28	108.52	107.11	109.75	110.63	105.64	106.24	109.14	108.44	108.17	108.5	108.46	106.67	108.75	109.59	109.03	107.7	110.96	104.95	109.42	109.05	110.18	109.76	107.22	103.47	107.88	108.46	109.49	106.53	107.2	111.02	107.86	105.62	108.34	107.89
100.9	97.696	98.369	97.443	100.45	97.279	97.174	100.44	98.444	99.829	97.313	96.312	98.455	96.214	97.658	94.926	95.611	96.192	97.856	95.136	97.531	99.821	96.931	98.634	98.618	99.676	97.684	100.74	99.963	99.717	99.121	96.612	99.178	94.248	98.056	98.17	98.014	94.211	96.113	97.612	98.53	101.31	97.587	96.256	98.959	96.512	99.315	97.688	99.274	95.102
97.159	102.19	98.71	97.087	95.151	98.053	98.142	98.051	99.48	95.853	97.106	96.476	98.868	100.93	94.626	98.044	98.606	95.98	97.513	96.597	98.739	99.367	98.284	95.39	97.896	97.893	97.577	96.531	97.383	97.807	98.476	97.792	96.622	98.053	98.281	98.728	94.823	97.636	97.579	98.487	95.333	97.489	100.44	100.83	97.085	98.139	99.826	100.64	97.387	99.578
109.34	109.54	108.56	111.66	107.11	109.31	110.62	105	112.58	107.66	108.58	106.78	109.7	105.73	107.39	109.96	107.37	106.77	108.19	106.37	109.82	106.97	105.99	108.12	106.58	108.26	106.74	106.8	108.5	105.13	105.86	109.79	106.45	106.38	107.17	105.06	107.72	106.44	107.38	107.87	105.55	109	105.89	108.66	109.67	108.89	106.22	108.17	106.5	108.26
109.83	105.57	107.13	106.61	109.45	110.43	106.93	110.28	108.87	107.79	107.65	108.14	110.76	108.78	107.83	106.12	110.65	109.06	107.09	106.53	109.12	108.59	108.75	107.75	105.87	111.12	107.57	109.6	107.25	106.95	109.59	107.28	109.95	108.2	109.53	107.49	105.1	111.57	109.17	110.55	103.82	107.79	106.51	107.47	107.54	106.22	107.16	108.32	106.82	110.92
105.69	104.78	105.36	108.15	107.29	108.02	104.31	105.58	103.98	106.22	107.46	104.93	107.27	104.48	105.81	109.53	106.39	109.68	107.86	106.72	103.14	108.72	106.82	107.13	104.19	109.79	104.11	110.49	103.11	106.62	107.49	107.14	106.71	105.77	103.59	106.66	107.33	107.68	108.46	105.61	107.96	105.17	104.11	106.91	105.87	104.26	106.03	105.93	107.79	106.44
111.5	107.19	109.47	108.23	109.67	107.97	107.39	110.51	104.31	104.85	110.15	109.38	110.2	107.41	106.25	109.46	110.63	104.24	109.04	109.35	107.86	109.78	110.38	110.71	110.6	107.63	106.04	107.51	108.79	111.85	111.04	107.96	105.37	107.2	103.66	107.45	105.85	105.25	107.29	106.59	109.53	107.03	107.44	105.68	108.58	108.23	110.94	106.12	103.63	109.85
109.23	107.63	107.77	108.63	108.05	107.34	109.74	110.16	108.12	109.37	109.34	109.16	106.58	110.51	108.09	111.29	108.49	108.47	107.2	107.01	110.29	108.41	109.9	107.84	106.84	108.98	108.58	106.72	105.71	110.1	107.17	110.74	105.93	109.99	106.22	105.82	112.64	112.43	109.07	107.67	110.78	108.7	106.93	107.71	106.96	107.4	110.35	108.92	108.56	106.99
109.18	106.79	107.81	102.95	110.29	108.62	106.42	108.09	107.72	105.69	108.52	109.18	107.44	105.88	109.11	107.56	111.22	108.35	109.24	107.78	108.09	109.92	106.31	107.5	108.75	104.04	106.75	108.71	104.5	108.28	105.16	107.08	108.56	108.35	105.57	103.1	110.02	105.98	105.5	108.88	106.34	108.91	106.03	106.74	107.26	105.61	108.5	106.42	110.73	106.16
97.821	97.661	98.691	102.08	95.876	99.453	100.12	99.394	98.015	97.525	97.154	97.11	95.594	96.863	101.44	100.31	96.715	98.353	97.981	98.321	99.235	95.356	97.539	97.202	97.219	99.635	100.02	97.957	100.34	102.47	96.683	95.532	100.03	98.393	93.384	98.235	97.55	96.227	98.706	96.888	98.643	98.671	97.87	98.839	97.641	98.61	97.179	100.17	98.402	100.98
105.22	106.21	104.14	109.35	104.38	104.07	104.51	105.55	109.1	107.41	106.71	106.69	107.44	107.01	108.19	102.45	107.66	107.86	107.98	105.64	107.22	103.25	104.38	107.5	104.89	103.64	108.81	107.16	106.82	104.05	107.33	105.35	103.63	104.49	105.62	105.08	107.59	106.23	106.56	105.09	106.15	106.43	104.53	104.29	103.5	105.83	106.88	107.21	106.11	106.13
99.837	98.152	100	96.869	95.325	96.251	96.622	95.346	99.723	97.75	95.708	98.94	95.683	95.754	97.371	100.5	99.541	96.313	94.014	98.092	99.625	97.706	99.463	95.071	97.381	98.626	95.413	97.93	97.777	98.674	100.82	96.198	99.078	101.38	96.898	99.44	98.047	99.618	99.36	98.367	98.728	98.668	100.38	98.826	97.343	96.302	97.889	98.362	97.619	98.761
110.8	107.54	112.64	107.55	113.02	111.26	111.45	106.32	106.96	109.36	106.86	107.18	107.04	106.97	107.26	106.77	109.16	105.68	109.58	109.82	113.64	106.69	110.12	108.11	106.32	109.61	109.54	107.54	107.51	109.9	105.87	107.92	106.91	113.21	109.39	107.08	111.03	112.11	108.16	108.31	108.25	107.92	110.17	107.79	109.22	110.51	108.89	109.08	109.04	108.57
100.52	100.13	96.945	96.041	95.21	99.527	97.933	101.39	95.574	94.995	97.413	99.514	97.368	99.083	100.25	98.842	98.934	99.57	96.578	98.158	95.838	100.02	97.612	100.31	96.36	96.483	98.07	99.57	97.906	95.889	94.376	96.068	94.544	99.276	98.498	96.71	99.352	100.29	98.915	99.26	96.883	101.36	97.042	101.16	97.238	98.793	95.853	99.588	99.701	98.363
100.74	96.161	96.931	97.545	99.468	99.068	99.352	96.247	95.689	97.215	96.906	94.497	100.04	99.163	96.723	97.813	99.093	100.59	95.48	97.794	95.84	97.16	97.118	97.591	98.426	99.19	98.301	97.84	98.222	98.412	94.872	96.141	98.983	99.958	96.557	98.133	100.41	96.964	98.395	97.417	99.955	98.838	95.709	96.475	97.96	99.193	97.468	98.824	97.7	96.534
101.73	99.802	97.799	100.77	105.29	100.25	97.462	99.99	101.11	99.475	101.72	101.3	101.11	101.39	98.801	99.554	100.89	96.432	99.483	102.11	101.33	97.283	100.4	99.087	99.64	97.534	101.26	100.68	101.2	100.26	101.55	102.17	101.82	102	98.279	101.19	103.03	101.79	98.534	101.2	101.61	100.41	102.06	102.32	99.071	99.666	100.11	101.09	100.82	99.447
103.99	106.41	105.65	104.09	106.22	107.61	105.68	109.41	103.08	103.63	104.56	100.96	107.38	105.55	109.27	107.11	107.85	108.37	102.87	106.46	105.16	108.21	103.83	104.86	106.22	103.84	108.11	104.55	102.75	105.52	106.65	106.11	105.7	103.02	105.36	107.41	104.59	105.37	105.03	109.14	105.15	105.63	108.52	106.48	106.02	108.39	106.73	105.38	105.65	107.76
108.44	105.11	107.61	108.92	109.49	108.43	110.78	110.9	107.7	106.44	109.29	107.22	107.35	108.73	108.16	105.84	107.28	105.54	107.79	107.33	106.21	108	107.29	108.93	105.82	109.51	106.67	109.57	110.12	110.99	107.65	105.73	110.05	108.68	105.68	108.17	108.64	106.92	109.1	109.53	105.21	106.92	108.51	107.45	107.42	109.06	108.65	110.22	108.29	109.48
104.34	105.37	103.57	108.44	105.83	104.3	104.9	103.86	107.07	106.72	103.56	107.64	106.64	106.65	105.41	104.28	106.89	103.05	105.71	105.88	106.52	106.67	104.11	108.65	106.16	104.32	107.03	103.99	105.07	107.18	107.16	106.48	109.13	108.17	108.43	104.23	102.57	109.41	104.82	105.83	106.04	103.05	104.71	106.9	104.07	105.37	106.68	107.56	107.69	103.96
105.47	103.7	105.91	107.36	108.52	108.49	105.82	104.64	101.48	105.09	105.1	103.96	103.81	105.59	105.35	105.17	105.24	106	103.9	101.21	104.37	102.47	105.4	105.86	105.68	108.05	103.41	108.25	105.47	104.81	105.48	109.17	103.24	102.42	104.04	105.1	105.84	107.81	106.08	104.71	109.79	104.43	106.32	106.59	105.91	107.28	104.26	105.63	106.24	101.1
111.37	109.08	109.2	109.31	109.03	107.82	105.48	106.56	108.64	108.31	106.62	110.08	110.31	109.42	109.92	106.83	109.87	105.63	106.48	109.2	107.54	109.85	110.22	108.19	108.81	108.81	108.18	108.52	111.06	108.9	107.87	107.18	112.22	105.57	106.54	106.26	110.12	103.25	111.13	109.21	109.68	105.62	108.69	108.46	109.53	108.94	108.77	107.2	106.63	110.55
110.4	106.47	107.65	109.91	109.99	107.96	107.5	106.34	108.91	110.94	110.14	109.89	107.33	107.46	105.96	109.64	107.93	108.78	108.42	110.17	110.2	109.52	109.06	108.74	111.31	106.09	107.82	105.7	109.26	109.23	110.04	109.67	104.93	107.97	107.27	106.56	106.7	107.83	110.26	112.56	104.91	106.56	104.87	106.71	110.15	111.65	105.85	107.78	107.78	108.92
109.74	108.17	109.62	107.54	110.11	104.43	105.76	107.74	109.52	107.09	109.12	107.51	109.93	113.04	106.82	108.17	106.63	108.95	106.77	107.89	108.46	105.79	108.55	108.2	107.48	104.76	104.98	108.59	110.91	106.46	105.66	106.96	107.76	108.25	108.7	105.68	106.89	108.09	108.28	107.9	108.46	109.11	111.11	107.4	109.63	109.5	107.83	105.02	108.75	108.33
107.97	111.76	107.7	110.66	111.19	110.21	106.83	109.52	110.25	109.7	111.82	106.95	112.03	109.51	111.96	113.03	107.53	110.76	109.88	109.82	110.13	109.2	111.32	108.7	109.7	110.97	106.59	108.98	110.69	111.29	112.15	108.87	109.13	111.69	109.11	106.49	114.34	110.52	112.43	110.6	108.58	108.81	108.79	108.86	106.44	110.12	113.63	110.36	110.77	110.7
107.72	106.34	108.31	104.3	106.01	107.08	107.38	108.9	106.36	107.06	105.04	106.43	107.63	107.85	104.31	108.03	105.59	106.85	107.37	106.17	106.51	104.23	102.55	109.76	106.43	108.29	105.92	105.6	103.24	107.09	107.65	107.76	107.82	108.4	106.66	105.14	109.32	106.61	107.85	108.05	107.92	109.6	104.02	106.68	104.73	108.32	104.78	105.48	106.68	104
98.33	95.189	99.552	96.151	101.18	98.509	97.84	102.2	96.09	99.686	95.252	97.168	97.518	98.777	97.756	98.857	97.875	98.663	98.691	102.86	96.674	100.71	98.19	99.832	97.985	96.64	96.823	98.594	98.723	98.39	99.568	97.896	95.606	96.598	101.47	98.374	97.692	98.493	97.906	97.299	97.805	97.507	99.827	99.433	95.029	98.033	98.505	99.017	99.749	101.05
106.22	107.55	107.91	109.83	106.68	109.71	108.8	109.22	110.88	110.23	106.48	109.59	110.55	109.16	108.71	108.82	111.1	107.77	108.58	107.56	107.44	111.93	109.41	111.75	109.09	112.04	111.93	110.19	107.6	110.29	106.95	110.51	109.39	103.81	109.86	107.47	108.52	108.32	107.53	110.96	105.23	107.23	107.32	106.93	107.75	112.22	110.47	113.62	107.86	108.96
104.22	106.21	105.77	106.88	105.76	106.55	109.9	106.34	104.75	106.43	107.21	107.78	106.21	103.56	102.29	103.46	103.85	104.42	104.63	105.47	104.94	106.22	106.69	106.23	105.99	104.7	105.82	105.8	103.63	104.57	102.79	105.4	108.84	105.28	106.55	104.22	105.77	105.16	104.18	106.67	105.75	106	108.19	104.13	108.47	105.04	107.26	105.65	105.17	105.56
108.22	107.09	107.29	108.64	107.58	111.83	109.17	106.31	110.75	107.41	108.48	108.02	112.56	109.78	110.32	105.4	112.72	111.53	109.56	109.72	110.02	108.77	110.09	111.77	107.57	111.64	109.7	112.26	108.55	108.4	106.04	107.3	107.31	106.12	107.61	109.01	107.86	107.58	110.5	109.38	106.97	106.42	107.91	109.93	107.15	109.37	105.33	110	110.79	106.9
106.3	110.87	108.17	106.69	107.31	108.41	103.19	107.12	110.09	106.62	106.85	110.4	107.59	107.89	108.02	110.54	107.98	108.4	108.26	107.94	107.82	108.99	108.7	110.45	108.65	108.85	112.83	107.94	107.66	109.83	113.43	107.05	110.32	108.27	106.41	108.86	108.2	105.01	110.93	107.04	108.38	106.68	108.15	108.32	109.14	106.77	107.41	105.63	106.42	106.38
108.75	106.76	110.39	107.27	109.02	108.83	106.02	106.39	110.31	108.49	109.75	107.7	109.15	103.15	106.46	109.16	107.59	106.74	105.73	110.56	109.17	107.6	104.96	108.71	105.61	108.7	109.15	106.1	106.3	109.54	109.01	109.95	107.05	108.15	108.79	108.69	106.85	107.72	109.5	108.02	107.6	108.86	106.62	108.32	108.47	108.85	107.67	109.47	107.3	107.36
107.07	106.24	108.04	106.06	111.22	107.87	113.26	109.18	107.65	107.18	110.81	109.5	109.43	109.91	109.99	110.3	110.15	110.18	111.1	111.05	109.69	109.16	109.29	106.05	109.76	109.4	106.93	109.9	105.63	106.03	109.41	108.28	109.44	110.67	107.14	110.74	111.06	108.06	106.87	108.04	108.86	109.05	107.62	106.48	108.03	110.69	111.76	106	109.61	109.52
109.4	104.98	105.85	105.91	110.74	111.1	107.76	110.78	106.67	112.51	108.61	112.08	106.87	106.61	108.12	107.92	108.76	109.21	106.05	110.59	106.56	105.59	107.73	106.47	111.82	107.94	105.36	107.24	109.7	109.03	107.46	111.44	109.95	108.22	108.35	106.59	109.83	105.35	108.28	106.42	111.76	106.53	107.58	109.78	108.69	109.16	110.17	111.68	107.28	108.89
107.82	112.27	107.99	110.24	111.5	108.4	112.49	111.53	112.13	110.09	111.71	111.77	109.67	115.05	110.97	108.91	112.01	110	107.96	112.27	111.1	109.85	109.88	112.2	108.31	112.42	110.49	108.22	110.75	108.23	113.14	110.4	108.87	108.87	109.16	109.66	109.35	109.51	111.42	106.94	109.46	110.92	111.74	111.34	109.87	109.86	108.71	111.1	110.38	112.57
105.58	105.98	110.13	107.74	102.95	103.4	105.84	110.4	105.83	108.16	104.15	106.31	106.9	107.01	106.64	104.03	109.39	108.23	105.82	107.84	108.12	107.84	107.16	106.84	104.16	105.58	107.39	105.26	105.07	108.9	107.01	107.25	109.89	103.27	107.42	105.05	108.07	106.08	106.46	104.36	104.75	108.05	105.52	106.58	106.47	108.49	107.15	105.64	104.97	106.13
105.59	104.53	105.14	103.32	104.83	101.91	106.3	106.1	106.83	108.27	106.26	108.16	104.33	100.04	106.11	106.81	106.5	108.33	107.17	104	106.89	104.34	103.62	109.39	104.06	107.72	104.52	106.36	105.79	106.92	103.28	103.38	109.13	105.72	106.86	106.27	106.31	104.15	109.08	105.67	104.23	105.94	103.42	104.59	106.53	105.43	104.69	103.77	103.65	108.11
100.94	102.9	100.97	104.22	102.28	100.74	100.67	99.866	102.21	101.18	98.131	99.794	101.37	102.24	100.64	99.145	100.19	95.861	101.43	100.07	100.67	99.835	102.24	99.531	101.04	100.84	98.636	100.67	101.48	101.85	99.535	98.077	97.999	99.775	100.19	101.76	101.21	99.862	103.4	100.35	103.01	100.88	99.292	99.562	101.44	100.12	102.12	99.199	101.99	104.81
109.52	108.86	109.41	105.51	106.56	108.04	104.7	106	107.99	108.59	108.93	108	107.69	112.81	106.75	106.21	106.28	106.37	105.74	107.24	106.51	104.86	107.95	107.88	104.5	106.58	108.91	109.14	105.45	107.99	106.87	108.32	108.88	109.32	104.17	107.6	104.92	106.5	107.23	108.68	108.54	106.46	106.02	105.53	108.03	109.38	105.99	109.19	108.05	105.38
109.67	105.93	109.02	109.23	108	104.96	105.13	108.24	107.35	109.13	107.55	105.39	110.85	105.62	100.66	110.4	108.41	108.56	107.78	107.73	110.5	109.41	106.92	108.29	106.87	109.14	109.81	110.64	112.27	112.12	109.65	109.27	108.85	105.69	108.9	106.97	107.86	107.23	107.79	107.98	107.4	107.83	106.12	108.52	106.92	106.37	106.78	108.19	108.62	106.44
100.72	102.19	100.62	99.721	101.51	97.904	98.64	101.67	99.888	99.426	104.49	101.3	100.01	99.208	101.62	103.68	103.62	101.14	100.58	101.72	104.65	101.97	101.67	103.8	103.21	102.96	103.13	100.2	99.95	104.01	100.93	101.58	98.089	103.84	100.18	99.866	103.46	102.9	98.841	102.98	101.35	100.93	102.35	103.49	99.614	100.82	100.56	100.57	103.86	99.841
102.39	100.06	97.618	103.12	99.298	99.188	102.64	100.74	98.707	100.89	102.99	100.28	98.313	101.99	98.056	100.36	100.7	95.771	103.92	99.256	100.29	99.969	103.65	101.44	100.93	100.83	100.45	99.327	99.85	99.17	100.95	100.49	100.5	100.24	99.032	100.94	101.16	101.58	101.2	100.98	101.01	101.33	98.93	101.04	99.087	102.07	100.92	101.99	100.83	98.358
96.46	101.64	95.691	97.725	99.532	95.558	99.144	99.679	102.37	96.775	95.154	98.148	97.606	96.626	96.275	94.717	95.923	97.363	97.429	98.522	97.123	99.471	96.627	98.881	98.9	99.817	96.408	96.074	96.44	98.249	97.665	96.673	97.814	100.1	93.676	95.392	97.476	96.032	95.835	98.476	99.177	99.101	97.08	98.587	96.316	96.881	97.444	95.785	97.828	102.5
110.07	110.06	109.64	111.52	113.76	111.93	112.25	110.01	109.34	111.95	112.47	109.56	113.89	109.49	110.28	109.6	111.29	109.76	107.94	110.45	109.18	110.34	111.06	110.37	110.76	112.83	108.79	110.62	111.68	109.03	109.52	110.45	112.83	110.53	110.94	107.86	111.91	109.01	112.08	108.48	109.55	113.21	104.95	108.82	108.39	110.85	110.68	108.19	109.35	109.85
96.151	98.258	99.264	99.05	95.608	100.78	93.645	100.11	96.182	97.942	98.863	97.847	97.009	95.507	97.916	100.48	95.114	95.865	99.11	97.479	96.452	97.901	98.933	97.525	95.303	99.336	98.449	95.68	99.121	100.12	97.723	95.975	97.275	97.973	98.321	99.971	98.925	100.2	96.17	101.21	97.284	97.629	96.913	99.923	97.697	97.147	97.212	95.139	98.761	96.76
109.13	104.32	101.8	106.58	107.8	105.56	106.78	106.58	107.71	105.51	106.28	103.26	104.15	109.11	104.83	104.59	105.68	105.06	104.66	103.64	104.97	105.09	107.8	106.74	105.21	103.15	104.31	103.39	103.5	105.74	106.93	106.1	104.14	108.26	107.12	104.33	105.56	107.14	106.81	106.56	102.53	104.64	106.04	106.83	101.7	104.36	104.1	103.98	105.67	104.41
106.38	103.18	107.05	105.47	107.95	101.48	109.41	105	103.24	106.43	103.4	108.26	103.92	101.42	106.39	103.51	103.08	104.67	108.95	107.88	107.48	106.7	103.36	103.63	107.27	106.14	103.89	109.07	104.15	104.51	105.61	105.56	107.94	107.52	104.61	105.39	105.82	105.38	106.72	104.44	102.5	105.46	105.74	106.45	106.4	105.64	102.04	104.21	103.11	103.52
107.71	110.08	105.47	108.9	109.16	109.16	109.74	108.36	107.44	102.87	106.96	109.92	107.47	108.94	108.41	105.2	109.42	107.98	110.4	105.51	110.02	109.26	105.06	108.95	108.07	105.22	109.48	107.76	108.6	106.71	109.53	106.26	107.72	108.28	108.07	106.38	108.83	108.54	106.67	106.06	109.53	110.63	106.29	107.46	106.5	111.47	107.13	106.08	109.91	106.47
104.31	108.48	106.07	106.06	104.63	109.65	103.4	107.65	106.23	102.83	105.69	106.24	103.24	103.02	105.27	103.76	108.98	104.02	106.48	108.65	105.54	104.19	107.54	104.5	107.68	102.34	104.91	104.7	102.37	109.49	108.82	105.4	108.48	109.62	105.2	108.01	104.83	105.77	105.86	105.63	105.71	107.31	107.44	104.73	109.07	102.23	105.65	105.24	107.15	106.13
108.83	105.96	104.87	108.4	104.96	105.16	102.61	108.44	109.57	105.28	105.33	106.1	107.57	107.49	107.28	104.82	106.57	106	108.05	106.09	103.68	105.26	103.55	105.62	104.42	104.45	106.8	106.32	104.17	103.89	108.2	108.87	105.25	105.82	105.24	107.44	102.21	105.09	104.11	103.2	104.34	104.32	106.01	109.08	107.7	105.56	105.13	107.63	107.02	104.32
110.15	107.2	106.76	108.57	109.52	104.57	106.41	107.54	104.91	106.6	108.19	106.52	107.57	105.63	107.5	105.22	108.89	107.95	106.23	108.9	104.49	106.93	106.61	104.27	106.19	107.03	105.98	107.49	106.17	107.41	110.64	110.07	106.78	103.75	106.19	107.1	108.31	106.41	106.28	107.39	101.91	107.38	107.47	109.08	105.22	107.6	105.89	105.83	106.32	105.93
107.14	105.93	105.55	105.12	108.19	109.02	106.34	105.66	105.87	106.47	106.43	109.69	106.58	105.64	108.6	107.07	108.12	110.8	108.15	106.52	106.17	105.55	107.75	107.34	104.83	105.02	107.26	108.43	105.95	106.13	109.83	104.93	105.76	107.04	108.05	107.14	104.55	108.55	106.59	106.69	110.09	109.09	108.46	108.05	108.38	106.24	106.71	105.83	104.19	106.7
107.62	107.32	108.99	107.05	108.22	107.38	110.29	107.18	109.69	105.02	105.74	106.52	107.5	106.31	107.78	108.31	110.53	106.56	112.85	108.68	105.2	106.87	109.74	105.26	106.87	106.06	107.15	108.47	109.02	110.76	108.35	111.18	105.22	107.32	108.38	107.48	109.94	107.64	109	110.02	108.21	106.6	108.08	108.6	108.12	108.88	108.2	106.3	109.84	107.29
110.25	103.41	110.6	107.15	108.63	108.23	104.21	107.75	108.44	108.81	106.45	109.85	107.68	110.27	107.7	111.16	108.51	108.07	107.12	106.71	109.14	109.93	104.59	106.82	106.52	108.99	109.5	106.14	106.96	109.69	108.24	108.61	109.73	107.95	106.04	108.91	107.5	107.99	107.14	109.34	107.73	107.53	111.04	105.66	108.41	108.73	108.08	107.64	111.41	107.05
106.5	111.64	109.57	109.51	111.98	107.79	110.45	108.12	108.87	111.4	112.9	108.61	111.32	109.33	109.98	110.79	115.43	112.11	110.86	110.44	112.1	110.35	110.59	110.09	106.82	111.28	112.53	109.03	108.46	110.27	111.28	109.88	109.37	110.23	113.19	111.8	111.42	113.48	109.24	114.39	108.83	109.44	109.59	109.18	109.83	105.61	107.94	111.06	110.48	110.76
109.17	110.76	110.54	112.68	107.35	112.55	109.69	115.86	111.33	109.79	110.41	109.44	109.18	109.56	109.81	111.78	110.45	111.42	109.86	106.72	106.82	109.57	107.78	109.41	112.38	109.73	110.06	111.72	108.79	111.59	112.63	109.71	109.43	108.78	110.05	107.92	108.23	110.45	108.27	108.18	107.09	112.94	107.53	110.99	114.76	109.86	109.01	106.1	107.77	108.37
100.22	100.99	101.24	99.322	99.853	102.24	97.111	98.921	101.64	100.34	99.381	99.9	100.43	97.867	99.579	99.672	99.687	98.403	99.609	97.152	98.852	98.341	98.985	101.1	99.357	100.92	100.82	99.594	100.24	100.02	95.358	99.929	101.76	98.402	100.59	99.697	101.14	99.651	98.448	101.69	97.264	97.942	101.1	100.37	99.84	99.378	98.591	101.82	99.183	99.61
109.95	110.62	110.73	105.05	108.43	108.77	107.32	108.08	108.31	111.22	107.82	106	105.17	108.88	110.23	107.42	113.36	109.06	108.49	109.49	109.37	109.01	109.02	109.5	109.64	108.93	107.86	108.31	109.88	103.85	109.54	107.14	108.96	105.91	109.37	109.04	109.95	106.54	108.56	111.85	107.32	109.32	107.48	109.58	109.35	109.3	106.02	108.44	110.5	108.78
106.07	104.69	104.27	107.61	105.32	105.44	106.51	104.28	106.48	102.14	106.54	106.38	105.38	105.89	106.97	105.15	106.17	103.89	103.05	104.77	107.91	102.17	105.14	102.23	109.09	102.85	106.39	106.49	101.07	103.07	103.7	106.79	106.23	107.55	104.06	101.39	105.06	106.93	106.71	105.42	103.02	103.98	105.13	104.31	104.48	107.55	106.15	102.11	104.77	106.24
107.47	106.68	105.54	105.65	104.16	105.9	105.46	103.69	106.44	103.91	107.56	106.05	105.54	105.36	104.59	104.82	106.74	104.97	105.31	104.82	109.27	106.22	107.49	105.59	106.25	105	104.75	105.34	105.03	104.47	109.19	105.78	107.71	103.66	103.44	104.09	104.18	106.84	105.79	106.99	105.17	103.72	106.53	103.86	107.56	104.79	105.57	108.05	106.67	104.99
109.25	110.48	109.14	109.03	106.22	108.13	108.15	108.75	108.48	109.76	108.47	105.29	109.54	107.99	108.31	105.79	106.02	107.01	107.62	106.99	106.22	109.12	111.56	107.39	107.72	107.56	109.26	111.38	104.51	107.37	110.14	110.47	107.28	108.59	106.88	108.07	109.04	105.89	108.43	107.06	108.08	105.53	108.33	108.85	110.82	106.64	107.05	110.83	108.07	105.85
96.611	98.7	96.188	96.848	103	96.875	98.493	99.718	99.21	98.604	98.906	101.31	97.657	97.694	98.959	99.798	98.869	97.717	99.177	97.966	103.37	101.36	99.491	97.547	98.461	98.73	99.253	99.908	99.346	96.571	97.117	100.71	101.43	100.54	100.62	99.906	100.1	97.038	96.878	97.489	95.315	99.048	96.523	95.522	99.443	98.515	95.666	98.524	100.12	96.527
106.73	108.15	103.81	109.1	110.19	106.59	105.82	108.78	107.76	108.46	106.59	106.26	107.72	110.36	108.19	107.72	110.1	105.3	110.22	107.11	106.97	109.63	108.79	107.07	109.39	110.18	109.05	107.56	106.9	109.23	108.63	108.1	108.13	109.36	108.31	108.96	106.75	109.74	105.94	110.18	104.15	108.56	107.2	104.61	108.56	103.89	106.08	109.18	109.35	107.94
109.72	104.69	108.37	105.61	107.3	104.9	110.29	102.33	109.87	109.45	105.25	108.38	105.97	105.17	107.6	107.96	101.77	108.09	107.69	106.8	108.45	109.86	106.87	109.57	107.77	106.36	104.7	106.53	106.36	109.02	103.62	109.5	105.85	108.92	105.86	101.66	107.21	104.76	105.22	106.45	107.38	105.36	105.98	104.71	104.54	101.6	105.85	104.21	107.55	108.3
99.171	95.429	96.721	97.147	96.621	94.883	99.269	98.935	96.233	94.479	96.639	102.16	95.704	95.76	97.941	98.093	95.799	97.302	99.182	97.266	99.055	98.303	97.157	96.531	96.741	98.395	97.286	96.354	98.328	97.874	95.094	99.945	97.386	98.197	99.3	97.773	99.718	98.637	97.558	97.051	97.986	98.32	99.4	99.383	98.951	99.538	97.563	97.261	99.042	100.01
108.8	105.4	107.73	107.48	105.36	107.37	103.47	105.3	104.21	105.31	105.23	106.96	109.23	104.16	106.97	108.64	104.59	106.23	102.54	104.51	102.12	108.7	109.31	107.97	104.07	103.16	105.7	107.22	107	104.11	105.94	108.26	104.83	107.08	105.32	107.93	106.52	107.54	106.84	103.63	105.89	105.48	108.39	103.69	104.96	107.14	107.51	106.63	104.84	107.12
105.57	103.41	104.63	104.39	104.92	104.44	104.27	104.62	105.15	104.57	106.48	102.06	106.04	104.02	107.55	103.99	103.56	105.36	104.11	104.62	108.17	106.77	104.46	99.772	103.28	104.12	105.01	105.47	105.43	103.44	107.26	105.16	106.92	102.46	106.57	102.98	103.91	104.17	104.38	107.69	104.95	106.95	106.43	106.27	105.52	105.82	105.42	105.36	105.8	107.93
107.36	108.44	107.19	107.65	108.08	107.82	105.96	107.82	106.1	108.54	107.75	103.27	107.86	105.57	107.7	106.37	106.17	106.54	108.95	103.32	106.89	108.5	106.51	107.36	103.23	108.05	106.25	109.53	103.54	105.94	106.57	105.36	106.03	107.49	103.46	109.13	102.2	109.53	105.3	105.75	106.7	105.73	105.05	104.66	105.64	104.25	105.31	105.41	106.47	107.1
98.655	97.202	100.57	97.531	97.665	95.998	98.598	99.328	96.561	94.896	96.827	98.701	94.311	96.032	99.431	98.233	101.3	99.766	99.254	97.915	98.539	97.663	97.297	99.475	99.648	98.798	96.309	98.39	98.371	96.287	98.806	99.251	98.245	101.12	99.623	94.266	97.014	96.639	98.715	96.725	100.71	98.054	98.353	99.621	98.271	99.008	97.839	101.41	96.217	98.205
95.453	98.747	98.749	99.698	98.94	98.988	101.54	99.511	99.702	101.05	101.57	97.805	99.286	99.746	98.624	100.16	100.5	97.336	101.31	100.99	97.877	99.504	99.605	102.06	99.043	99.174	101.06	99.424	100.24	100.47	100.95	98.396	101.07	102.26	99.463	97.937	98.781	99.458	98.997	95.993	101.32	98.018	99.544	98.615	99.47	102.92	98.77	100.95	102.44	99.561
99.439	97.362	95.092	96.837	99.811	98.08	100.15	101.13	100.6	100.23	99.291	97.339	96.656	96.429	95.58	98.622	95.748	97.186	98.225	99.875	99.05	101.06	98.737	98.323	96.406	96.653	99.258	98.157	96.949	100.15	95.754	98.228	98.478	98.877	97.59	98.866	100.69	96.879	96.646	97.85	100.68	99.608	98.311	97.135	98.173	98.908	96.116	96.989	98.66	98.195
106.53	105.5	108.34	106.03	106.71	107.04	109.21	106.99	105.18	107.48	108.13	105.84	108.06	106.8	106.18	105.75	107.62	105.04	104.9	108.57	106.52	107.77	109.8	108.17	104.82	107.81	105.03	106.98	111.84	105.6	108.01	106.97	108.14	107.29	106.93	107.42	106.08	106.89	108.12	107.52	106.5	106.83	104.39	110.72	108.38	109.1	110.23	105.98	107.03	106.18
98.207	97.699	96.161	98.701	98.958	98.502	98.466	98.479	98.606	98.367	97.366	96.448	97.914	99.433	99.681	100.14	96.029	99.818	94.636	97.569	98.461	100.32	98.89	99.343	96.359	99.113	98.912	97.474	98.075	97.805	98.973	97.476	96.816	97.504	99.146	97.839	96.482	97.96	93.765	100.04	98.642	100.79	97.782	97.473	98.115	94.53	96.431	100.27	98.941	98.906
103.61	105.82	109.96	103.71	105.43	107.92	107.28	104.3	103.17	107.8	106.99	106.56	108.29	106.01	105.36	105.82	103.95	102.75	105.11	109.68	105.53	109.38	107.72	104.97	105.92	103.79	105.25	105.86	103.91	106.88	105.97	102.32	105.04	105.85	105.88	104.07	107.24	106.8	107.68	105.07	105.04	105.88	105.95	104.23	105.52	105.1	104.8	105.12	103.33	105.37
101.82	97.965	99.509	100.66	97.369	101.48	99.305	102.13	101.1	102.5	102.58	98.909	100.64	99.326	99.764	98.959	100.7	99.025	100.23	100.88	99.832	99.06	100.89	100.18	101.46	101.7	101.69	101.4	102.03	100.19	103.61	99.287	95.726	102.82	103.36	98.833	101.86	97.502	101.6	96.84	101.74	102.95	97.935	103	99.193	98.906	100.29	101.46	99.05	99.661
107.2	107.98	111.59	102.39	108.46	104.7	105.95	105.81	107.53	104.09	107.46	107.41	106.93	104.59	105.39	109.57	107.15	108.98	107.74	107.68	107.39	106.48	106.6	108.72	108.35	106.74	106.94	107.02	107.83	106.04	105.25	107.25	108.34	106.01	104.55	105.34	105.62	106.52	103.01	105.93	108.99	105.42	109.37	103.65	107.41	105.29	108.59	108.55	103.12	107.74
101.29	103.14	101.93	102.09	98.579	101.15	99.249	98.067	103.83	99.689	98.839	101.11	102.89	101.43	98.433	102.01	99.619	101.59	98.532	104.24	100.19	101.7	98.384	102.19	101.8	96.321	100.98	102.45	99.949	101.42	101.14	102.71	102.69	103.02	102.07	104.11	100.15	101.95	102.76	96.973	98.029	101.32	104.02	99.274	101.99	100.46	99.185	102.71	101.23	101.59
101.07	99.325	102.57	98.82	99.396	98.167	94.954	96.342	99.963	98.128	99.457	97.443	98.175	97.501	98.514	97.98	98.817	98.928	99.118	97.491	99.218	97.339	100.62	96.428	97.046	100.6	101.03	96.348	98.315	98.404	97.391	101.14	100.38	99.049	96.977	97.211	98.616	97.147	98.742	96.646	98.227	99.049	98.609	99.205	98.892	100.07	96.222	99.687	100.03	100.09
104.81	107.17	108.56	106.61	109.22	106.86	108.04	107.79	109.71	103.87	105.65	107.5	109.66	107.34	107.69	107.48	108.3	109.38	107.38	105.58	107.59	105.75	106.77	106.63	107.5	110.8	106.62	104.16	108.33	108.81	106.99	108.19	106.23	108.3	107.06	108.44	108.87	109.24	112.2	110.89	106.32	108.9	105.5	107.51	109.48	108.1	105.74	108.76	108.86	107.92
100.63	95.882	95.916	99.895	95.169	97.568	99.999	100.09	101.62	100.59	99.743	98.115	96.895	98.571	96.12	98.923	98.198	98.995	97.969	95.721	94.736	97.346	97.403	101.79	101.24	96.902	97.01	98.081	102.2	99.201	97.57	99.246	97.676	98.29	100.8	100.21	100.35	96.505	97.791	96.497	97.774	97.496	100.78	97.834	97.732	96.842	98.154	96.978	97.078	102.26
99.914	100.29	98.751	99.131	99.537	101.73	98.739	98.415	102.14	101.62	104.15	99.372	99.198	101.39	100.84	99.609	99.501	99.903	100.34	102.59	100.14	103.91	99.009	100.45	102.76	99.481	101.67	99.237	100.39	98.947	99.973	100.56	97.34	97.999	101.07	100.58	98.62	102.16	99.747	101.83	101.71	102.19	98.268	100.3	97.096	97.66	98.49	99.442	100.58	99.097
105.57	111.58	106.53	110.28	110.89	108.71	111.62	107.47	108.71	107.85	110.26	106.63	111.99	108.55	110.34	111.15	108.14	108.66	108.06	106.28	108.71	108.24	108.81	109.66	106.28	110.42	109.39	109.74	108.91	105.48	110.74	104.83	108.75	106.56	108.44	108.75	106.03	107.36	109.22	108.53	110.39	109.65	106.41	107.81	103.05	107.24	110.41	108.87	110.8	109.97
105.04	111.38	107.1	107.78	106.08	109.85	106.21	111.1	108.15	109.4	108.35	109.21	108.33	112.02	111.74	107.59	108.85	107.96	110.07	107.4	109.31	112.16	108.24	111.64	110.49	110.89	110.57	107.33	106.96	109.41	108.37	110.25	107.84	108.56	107.39	106.29	108.42	107.75	107.01	107.19	105.92	108.4	107.91	109.47	112.02	106.86	105.53	110.18	104.23	108.11
98.232	100.32	98.795	97.852	95.107	98.962	98.777	97.928	98.264	96.605	100.54	101.7	99.724	98.606	101.78	96.803	96.147	98.93	99.211	98.198	97.208	97.661	99.289	98.416	96.853	99.637	97.997	100.84	97.205	99.15	98.292	98.317	94.458	95.963	100.58	98.224	98.476	98.734	95.09	100.99	101.61	97.912	97.773	97.929	98.087	98.469	98.917	98.242	95.996	97.311
107.54	105.14	104.93	103.05	105.08	106.82	107.37	107.45	103.99	105.59	103.95	105.38	107.24	104.49	106.77	104.33	104.77	107.13	103.39	104.01	106.38	106.34	104.73	106.06	106.5	108.68	104.02	104.26	107.35	108.09	106.61	103.67	106.68	107.79	103.3	105.66	107.35	107.69	109.87	103.51	106.03	104.24	107.18	107.51	104.02	103.63	107.61	103.43	105.8	102.85
109.8	106.62	104.22	105.01	105.65	105.84	106.15	104.98	106.73	109.48	103.95	104.02	105.14	103.89	102.97	103.97	106.35	106.48	109.18	102.94	104.98	109.26	102.93	106.59	106.01	105.91	106.69	104.73	102.88	107.2	106.08	103.84	103.73	108.69	105.86	107.13	105.71	105.19	104.5	105.77	104.83	107.87	103.51	104.29	107.79	108.54	106.3	104.74	105.57	104.84
107.5	106.78	109.41	109.88	107.06	106.77	109.74	107.12	108.01	109.49	107.89	111.04	108.13	108.94	108.44	109.81	105.12	109.04	107.81	107.51	109.6	105.03	105.85	107.49	108.57	106.85	105.89	106.61	107.28	108.73	108.11	107.09	108.95	109.68	111.78	106.3	108.69	105.86	112.22	108.84	107.17	109.31	107.6	107.5	107.68	108.49	109.16	109.26	111.14	110.94
107.55	108.45	103.33	111.92	104.33	106.52	105.35	108.08	106.5	108.25	108.2	107.39	108.13	103.83	102.22	106.31	105.92	107.26	103.62	105.9	107.22	104.29	108.24	107.22	108	105.63	107.49	106.68	107.63	104.66	106.49	103.5	107.35	106.88	104.4	107.12	105.29	108.99	104.45	106.93	103.43	105.1	109.67	108.7	107.64	105.1	105.74	107.68	105.82	107.15
105.99	107.85	107.43	109.56	107.66	109.7	106.92	106.97	107.62	107.57	106.22	108.76	104.95	106.7	106.97	107.04	109.35	109.5	105.06	106.12	107.27	108.97	108.86	110.55	107.55	110.76	110.96	107.81	106.55	109.14	109.75	106.24	111.71	106.94	105.69	109.32	106.08	106.5	106.92	107.6	108.49	108.26	110.58	109.19	107.94	106.95	106.92	105.3	110.48	110.36
103.96	107.29	106.18	106.36	105.18	102.8	107.93	106.57	107.22	106.65	104.94	103.22	104.95	104.01	104.52	107.06	105.34	108.28	108.06	102.8	103.7	105.26	104.27	103.8	103	104.58	102.26	106.13	104.33	107.91	107.17	103.98	107.5	106.44	103.14	107.2	107.76	105.65	107.71	102.67	107.45	107.71	105.63	105.54	105.18	105.94	107.18	105.81	108.12	104.51
108.28	109.06	109.45	107.26	106.01	107.56	109.07	110.2	107.57	106.98	108.62	108.35	107.97	112.01	109.19	108.87	109.36	107.55	107.53	110.39	108.57	108.96	109.1	111.22	110.6	113.12	109.16	105.41	109.45	108.69	110.42	110.91	106.28	107.81	109.87	107.6	111.91	108.92	109.14	107.58	110.52	109.38	109.47	103.38	107.77	108.23	105.62	104.61	107.32	110.16
104.54	107.21	104.33	106.59	105.31	105.11	108.6	109.26	106.88	105.98	104.41	106.15	106.54	106.5	111.14	106.14	111	107.35	109.79	107.28	103.05	103.66	107.02	104.53	105.23	103.51	109.25	107.29	102.34	104.34	108.79	102.74	106.6	101.24	106.93	108.53	102.62	105.62	107.29	105.39	106.87	110.21	101.35	106.05	105.89	107.99	108.54	106.39	106.26	105.93
98.838	99.169	100.66	105.56	98.968	98.843	97.419	98.119	97.47	100.68	100.65	98.37	99.602	100.35	100.74	100.43	96.641	100.3	101.81	99.904	98.426	101.21	100.08	98.101	101.54	97.322	99.196	99.003	101.16	100.54	98.201	98.587	101.87	103.75	102.47	97.394	99.399	96.672	97.026	97.181	101.76	101.9	99.381	98.094	99.234	103.66	100.09	97.479	100.81	97.578
99.55	100.44	101.49	102.51	99.665	100.03	103.2	99.049	95.86	101.27	101.4	101.47	100.9	101.17	100	99.537	97.207	101.33	98.533	102.73	99.805	100.52	102.49	102.3	100.22	102.35	100.76	99.33	100.89	100.92	98.657	98.976	100.82	97.699	99.499	98.105	101.24	101.18	99.483	101.15	99.304	99.705	97.857	100.6	100.52	102.5	102.01	99.976	100.58	101.64
109.17	109.29	108.26	107.01	108.42	106.11	111.17	108.09	108.58	107.59	107.63	112.89	108.53	106.31	106.46	105.96	112.1	106.08	105.71	111.03	107.52	109.97	106.46	109.47	108.13	107.6	109.49	108.8	110.62	109.84	107.19	106.88	108.29	105.74	110.43	110.38	108.32	109.44	106.22	105.67	109.35	110.04	111.65	108.98	110.82	108.99	107.51	109.89	106.55	110.68
105.91	108.62	105.44	109.07	108.18	109.19	107.8	105.97	109.19	105.88	105.73	108.17	104.36	110.59	107.83	106.98	107.57	106.36	110.73	105.29	107.17	107.32	106.85	110.71	104.82	107.62	106.82	108.71	107.34	108.81	105.87	106.08	106.03	110.08	110.97	106.11	112.36	107.09	108.96	104.93	106.16	110.22	107.59	107.28	109.28	108.36	106.13	108.15	105.02	108.73
105.26	102.47	106.22	101.59	105.7	104.35	106.68	107.49	106.14	106	105.26	108.39	107.17	105.74	102.03	105.93	105.59	106.45	105.57	105.12	104.01	106.98	104.54	109.93	107.66	108.47	102.8	106.28	106.68	102.56	103.56	105.88	104.47	104.89	108.2	104.91	105.04	103.62	106.58	107.97	103.11	103.21	103.42	105.92	107.18	107.73	106.54	103.79	104.66	107.7
103.09	103.86	100.04	103.39	103.68	103.39	101.89	102.83	102.87	101.17	102.2	99.301	102.69	102.61	101.65	102.65	103.25	102.08	104.2	103.14	103.88	102.74	101.38	104.02	107.24	101.07	104.03	102.22	104.18	103.76	103.04	102.35	106.6	101.91	105.15	101.2	102.98	101.97	104.63	104.44	104.15	101.38	101.25	103.11	102.34	105.13	103.02	104.9	101.49	101.27
108.57	107.77	108.9	108.31	108.55	107.84	108.27	111.24	109.17	107.32	111.68	110.32	104.3	106.42	107.82	107.39	110.56	107.88	110.08	110.84	110.51	108.78	111.28	109.74	107.33	108.66	107.18	108.88	106.82	107.68	110.85	109	107.73	109.64	108.14	109.11	108.57	110.44	108.2	107.53	108.83	109.89	108.14	111.83	110.6	108.46	111.51	108.31	108.41	109.53
103.67	104.82	107.78	103.45	105.96	108.1	108.13	105.75	105.56	105.31	107.21	107.27	106.09	107.55	106.39	104.33	101.58	106.05	102.96	105.31	103.03	106.46	107.9	103.96	104.63	105.17	106.56	104.84	104.48	106.19	106.16	101.91	104.86	107.06	106.96	103.86	105.55	105.54	106.63	104.94	104.13	107.35	106.38	105.78	108.23	106.25	105.74	104.29	106.67	102.92
103.45	105.4	104	105.66	105.19	107.77	104.81	106.19	103.09	104.14	109.57	105.62	104.38	105.28	103.39	106.39	102.99	105.05	106.4	107.3	107.94	107.51	107.35	104.3	108.64	103.74	110.08	105.42	106.18	105.84	105.94	106.33	110.77	106.61	103.95	106.4	104.89	104.1	107.4	107.47	105.03	103.43	107.96	105.62	105.64	105.51	105.49	104.92	106.25	105.34
107.1	107.72	105.81	107.34	105.52	105.25	104.19	101.64	103.83	105.22	104.6	107.77	101.52	103.76	105.86	104.62	102.32	104.73	107.23	106.61	106.35	103.35	106.49	102.72	103.23	105.55	107.23	107.63	105.76	105.17	107.18	103.55	104.52	107.35	107.54	107.15	106.04	104.49	106.02	107.82	104.76	104.99	104.55	107.12	104.6	107.26	105.7	108.15	105.99	105.71
108.95	108.03	110.19	107.74	107.3	107.37	108.31	109.86	105.83	107.8	106.78	108.3	110.28	111.59	107.86	109.12	109.01	107.13	107.05	107.55	107.82	106.77	107.8	104.15	108.43	110.43	109.04	106.1	111.08	105.66	107.55	109.37	105.79	108.82	107.6	106.83	108.98	108.46	107.39	107.27	107.34	106.95	106.58	107.65	106.83	107.94	106.76	106.66	108.06	110.59
106.32	104.4	108.54	105.87	103.86	107.08	105.93	108.31	108.06	108.14	106.7	104.21	105.13	106.12	106.97	108.28	105.06	107.39	107.47	107.41	107.58	104.43	108.39	106.06	107.9	107.35	111.02	106.93	107.13	106.16	105.93	107.64	110.11	105.66	103.83	109.75	105.02	105.81	106.97	105.4	105.73	106.03	107.44	109.08	107.25	106.49	104.48	105.08	107.59	107.19
108.16	106.14	105.3	105.56	106.27	105.92	105.51	104.94	107	106.4	108.03	106.82	105.19	106.97	105.77	107.81	105.87	103.41	105.04	104.13	107.78	104.62	107.17	104.35	104.81	106.41	109.13	108.13	104.8	106.99	107.42	108.89	106.01	102.65	104.29	108.29	103.6	104.06	110.04	107.72	105.27	106.14	105.41	105.18	104.14	106.17	104.83	105.87	106.05	107.86
102.78	108.12	107.06	106.81	107.67	107.07	109.28	108.91	106.15	108.44	106.21	109.72	106.94	108.9	108.36	108.63	109.48	110.6	109.94	109.79	106.15	108.72	107.5	107.65	106.88	108.83	107.64	106.58	107.19	107.94	105.67	108.18	107.56	109.8	105.74	110.79	107.31	108.64	109.18	107.62	107.75	108.05	112	106.1	109.1	108.11	108.63	106.88	106.73	105.71
110.73	107.99	110.16	109.48	109.42	109.83	109.29	108.95	111.04	107.55	108.91	106.4	110.01	109.05	109.97	108.59	108.5	111.11	108.08	111.08	107.58	108.56	108.42	106.59	111.11	106.92	109.65	108.76	109.26	110.35	110.01	108.67	105.45	109.78	106.01	109.47	109.54	109.67	105.83	105.51	105.14	109.21	105.25	110.26	108.97	106.41	110.06	108.05	106.46	108.44
106.55	105.69	111.02	107.33	108.77	104.09	105.58	103.78	104.22	106.65	106.01	108.79	106.4	107.87	103.45	106.77	109.11	107.17	104.11	105.11	107.77	110.66	102.36	106.52	105.65	105.94	103.56	110.59	103.37	109.18	105.32	104.37	106.44	103.99	105.2	108	105.44	108.07	107.75	108.01	106.82	108.29	103.13	105.38	105.17	106.22	107.11	107.09	102.55	108.04
97.486	98.516	96.663	99.16	99.487	98.355	98.547	96.912	97.879	97.55	97.129	97.417	96.958	96.753	101.11	96.454	99.507	98.045	99.195	98.559	98.475	98.539	98.286	96.404	96.454	96.948	96.414	95.853	100.04	99.067	99.461	97.298	99.443	96.926	96.869	97.438	96.977	95.297	94.984	96.515	97.299	99.168	97.498	97.694	98.221	94.554	97.512	100.32	98.535	96.004
106.16	108.89	105.41	105.5	111.16	107.4	102.95	107.87	107.61	106.02	105.35	104.49	108.39	107.5	109.3	105.51	107.02	109.34	107.24	105.36	106.6	106.65	105.75	105.72	108.98	104.82	105.1	105.51	107.63	107.1	110.26	104.82	105.56	106.18	103.83	105.38	109.41	104.16	105.81	106.38	104.79	106.08	107.97	105.52	105.72	109.18	108.38	107.36	107.82	109.35
107.2	104.78	106.28	107.84	105.65	106.85	107.55	105.51	105.83	106.74	104.28	105.94	106.16	105.9	104.4	107.91	106.54	102.72	103.29	106.4	103.83	105.46	104.6	105.16	104.21	105.68	105.14	108.99	104.82	103.52	106.82	106.59	104.32	108.8	108.17	107.67	107.2	108.1	105.05	106.73	105.64	106.38	109.76	109.44	104.5	103.86	104.33	106.21	104.12	103.33
107.61	108.55	111.06	106.81	107.21	107.61	110.95	108.98	107.79	106.93	107.37	106.54	106.92	109.83	107.22	106.28	105.4	107.37	108.75	106.93	108.25	108.11	106.73	109.74	106.75	107.97	106.96	110.77	109.59	108.02	109.16	110.42	104.54	107.89	110.13	109.69	110.08	112.44	102.79	106.9	106.88	109.87	106.16	108.96	109.97	110.53	108.75	107	105.18	108.07
109.47	106.69	108.26	106.43	109.8	109.96	108.74	107.14	110.14	108.55	111.88	111.54	108.65	108.88	109.97	106.79	107.96	107.92	111.62	110.12	109.11	107.44	109.87	110.02	104.32	107.46	107.63	108.52	110.65	104.05	108.11	108.77	110.59	109.41	106.48	104.92	107.35	108.18	106.59	110.04	109.68	107.3	108.98	109.95	109.41	107.99	110.62	108.43	108.37	108.65
98.142	98.679	100.54	102.7	98.825	95.562	98.663	99.018	99.96	102.48	101.96	100.21	100.15	101.15	97.595	97.049	99.66	101.29	101.87	96.412	98.242	100.95	100.16	99.52	102.09	96.67	99.559	101.76	100.8	99.551	100.78	99.077	99.704	99.172	97.542	96.449	100.61	99.02	98.444	101.03	98.568	96.919	102.59	100.23	98.099	100.95	98.456	102.16	100.7	100.4
107.47	107.42	105.14	105.71	104.09	104.84	107.77	106.62	107.95	105.88	107.47	106.66	102.41	107.44	103.96	106.15	102.16	104.76	106.79	104.02	106.9	107.29	106.7	106.45	104.54	105.48	108.12	109.18	108.23	106.17	104.61	108.4	107.29	105.21	103.49	104.72	107.04	106.02	105.11	103.75	101.41	108	107.17	107.28	106.73	105.55	108.19	108.82	106.2	105.43
101.77	99.837	100.53	93.266	99.928	96.997	97.636	99.283	99.197	100.04	99.314	100.93	101.64	98.175	95.087	99.652	96.886	97.906	98.381	99.346	96.46	98.767	100.66	96.248	100.59	98.795	98.312	99.209	99.028	99.799	98.593	98.204	101.01	96.838	98.663	98.031	95.924	101.32	101.85	98.849	96.789	100.63	96.372	98.583	98.458	95.647	101.11	99.455	98.247	100.2
109.5	109.31	110.14	112.13	110.3	108.09	106.97	109.12	112.24	111.24	112.96	110.46	110.07	111	109.88	111.12	111.17	108.18	112.33	110.84	112.38	109.98	113.97	111	110.7	110.89	112.65	111.23	112.48	111.84	111.53	111.26	111.58	108.45	111.02	109.11	111.01	113.03	110.84	110.61	113.88	109.95	111.4	108.6	110.92	111.9	111.43	112.18	109.6	111.16
108.25	110.27	109.74	107.82	104.16	106.42	104.22	110.41	107.75	108.32	108.26	107.06	109.71	110.04	109.49	107.81	108.1	106.65	108.61	107.37	107.77	107.36	109.34	109.15	109.11	108.78	107.31	109.09	108.54	108.39	109.63	108.7	109.32	106.89	109.29	108.34	108.72	104.96	108.59	110.11	107.58	109.87	107.82	108	107.74	105.57	110.55	110.94	107.37	110.94
104.43	105.98	106.34	106.85	104.51	106.38	106.44	106.38	104.66	105.22	105.84	108.79	107.78	105.59	105.8	106.26	105.12	106.02	107.37	106.19	105.02	104.62	107.28	105.19	108.8	105.13	104.69	103.24	108.74	105.41	108.92	105.17	107.27	106.27	107.09	103.54	103.69	106.27	107.16	105.18	102.66	106.14	105.92	102.26	105.63	106.41	109.82	105.01	104.99	109.89
105.67	105.18	105.43	104.96	106.52	109.03	102.67	105.4	106.31	106.73	107.3	105.3	104.28	107.48	106.44	102.95	105.84	103.05	102.74	104.96	107.01	105.31	105.03	106.78	104.33	105.6	106.99	107.9	109.81	106.13	105.73	105.91	106.75	103.02	108.58	103.91	107.27	103.8	106.31	108.49	105.01	102.81	105.28	106.34	107.14	104.81	104.66	105.56	106.92	107.82
106.59	107.72	105.08	103.97	102.95	109.01	104.08	105.03	103.73	106	106.69	105.98	104.11	105.31	107.5	108.25	106.49	107.81	104.64	105.55	108.11	107.71	105.34	105.72	105.9	105.19	106.03	106.63	104.47	105.83	106.04	106.78	106.69	101.03	111.31	105.75	107.68	108.78	106.54	107.44	106.75	103.27	104.62	103.54	104.06	106.94	107.09	105.3	103.2	107.15
103.42	106.02	107.07	109.67	105.75	105.52	107.64	104.84	103.47	109.39	106.62	108.2	104.41	106.37	106.55	106.67	107.35	106.12	107.45	107.3	106.49	104.76	107.14	108.01	109.49	105.05	104.49	106.79	107.17	106.92	111.05	105.11	108.4	106.8	106.25	107.04	106.18	105.55	108.6	106.15	103.67	111	104.74	104.59	105.9	105.75	109.59	107.18	103.71	106.71
100.02	97.501	101.87	100.83	103.81	101.44	101.31	102.41	97.374	100.79	100.8	98.558	97.764	99.032	99.631	101.33	97.996	99.704	102.38	99.224	97.68	99.841	101.3	100.25	102.71	99.181	101.56	101.42	100.06	100.52	99.322	102.66	99.025	100.09	99.583	101.2	99.948	102.43	100.17	102.22	99.848	100.17	98.74	99.335	101.55	101.68	100.72	100.3	100.18	102.95
104.89	106.71	107.47	103.96	104.58	103.35	107.98	109.63	107.03	108.16	107.38	110.18	106.76	107.03	106.53	105.26	106.44	105.11	105.77	108.79	108.99	107.08	105.98	104.46	106.3	104.36	105.88	105.07	105.74	107.11	106.78	105.2	105.74	106.62	107.33	108.03	105.27	106.09	109.78	108.96	106.76	106.11	108.09	103.86	105.91	103.94	108.23	103.24	107.29	103.33
105.46	105.18	107.08	103.5	107.24	107.27	103.17	105.67	105.07	105.23	106.27	105.93	104.75	107.42	106.72	104.27	106.45	104.12	104.66	106.41	106.47	103.8	103.73	103.79	105.56	104.91	105.34	107.11	107.21	104.74	103.11	104.59	105.71	107.04	102.63	104.71	104.81	105.25	105.51	105.83	105.45	108.95	108.68	105.77	106.23	106.04	103.63	107.45	105.35	103.27
107.64	109.8	107.09	108.2	108.92	110.53	110.4	108.08	108.87	107.35	111.9	110.21	107.59	109.36	110.16	106	109.91	110.58	109.74	106.12	109.17	108.97	107.7	108.99	109.89	109.77	111.44	107.86	108.51	107.35	110.92	106	108.35	106.87	107.96	111.11	111.4	110.02	110.6	106.47	106.31	103.98	110.79	106.53	110.78	111.11	108.32	111.53	109.57	110.82
104.55	103.15	106.62	108.74	105.05	106.49	105.22	105.03	108.04	106.87	108.15	105.18	107.08	108.05	107.68	105.35	107.25	104.84	106.2	104.49	109.12	106.25	106.56	106.04	105.32	108.91	109.19	105.82	106.86	106.24	104.23	107.47	108.12	105.49	104.04	107.97	106.75	105.28	109.03	105.87	103.82	105.35	106.32	106.56	107.97	107.96	106.34	108.39	105.55	108.07
106.63	108.68	106.95	108.66	105.78	107.72	106.45	108.06	107.86	109.26	108.28	105.42	103.35	108.79	105.37	107.77	104.15	108.34	109.85	107.09	108.9	104.8	104.39	110.01	105.85	105.13	106.47	105	105.13	104.61	109.01	106.18	104.57	107.07	107.19	105.58	106.27	104.65	104.21	104.06	105.98	104.8	107.57	107.4	104.78	104.91	108.02	108.77	106.15	107.72
98.082	100.09	96.176	96.433	98.453	96.084	100.34	97.836	95.908	100.7	95.982	97.668	101.04	99.609	99.37	98.714	101.97	98.546	97.892	98.599	96.534	98.372	96.867	97.53	97.916	96.056	97.111	98.998	100.92	98.258	99.665	99.878	96.635	96.085	100.31	98.494	101.76	102.01	98.778	95.91	99.672	96.665	99.284	100.33	100.6	97.236	95.931	101.58	97.705	98.858
97.352	96.021	102.19	95.787	98.374	96.866	98.372	96.626	99.916	96.468	98.586	102.53	95.478	99.48	99.818	98.18	98.594	98.839	95.159	98.683	97.554	96.969	98.179	97.797	100.18	99.936	98.305	94.008	97.466	97.45	97.961	97.681	96.921	97.13	98.565	96.885	98.326	98.158	98.084	95.549	100.59	96.581	97.759	100.72	93.834	98.753	100.2	99.734	94.479	99.14
105.07	106.89	104.77	105.4	106.27	105.1	106.27	106.57	105.31	105.26	106.48	107.32	105.95	105.5	108.49	108.79	107.35	106.31	108.37	106.2	105.8	107.84	107.87	103.59	105.32	106.93	107.25	104.02	105.92	105.08	105.86	104.13	106.86	104.43	105.11	103.54	106.34	105.94	108.58	104.5	104.92	104.07	104.81	105.29	104.28	103.71	104.77	105.07	106.13	106.5
111.18	108.11	106.76	108.88	109.96	103.63	111.31	109.42	110.41	109.01	107.21	107.41	110.3	109.65	108.96	107.1	105.01	107.96	111.89	109.96	107.73	107.73	108.73	109.19	109.19	110.05	106.89	110.27	107.82	109.33	109.73	105.63	110.23	108.49	110.76	108.06	110.36	109.64	107.32	107.75	106.89	106.54	106.32	107.44	108.07	108.22	105.97	110.7	107.89	105.83
99.546	97.475	99.745	96.521	97.284	101.01	99.667	99.252	93.677	99.195	99.144	98.1	97.125	95.561	97.776	99.901	97.674	99.1	97.643	96.84	98.147	98.391	99.279	98.582	97.054	98.766	98.46	100.28	98.44	97.602	98.216	96.406	97.289	98.054	96.979	97.165	96.707	98.683	100.82	98.146	99.244	95.254	96.152	99.127	99.184	99.412	98.976	97.662	98.151	99.106
105.35	104.62	105.72	105.65	104.71	105.2	105.9	104.99	105.93	105.89	107.46	103.45	106.4	105.16	106.27	107.22	107.81	108.36	104.77	105.46	107.97	104.8	108.08	106.4	108.08	104.97	104.9	107.53	107.63	105.6	107.26	106.72	107.39	105.7	108.55	102.45	105.87	105.82	104.64	106.37	106.4	104.36	106.14	105.52	106.92	104.27	105.96	107.44	104.28	107.55
101.4	109.9	108.44	103.64	104.56	107.48	108.34	104.86	105.51	103.72	104.73	106.82	106.62	106.11	103.89	109.64	104.76	104	109.37	106.62	103.37	105.3	105.84	106.69	105.38	107.29	103.35	105.12	106.29	107.63	105.51	108.35	106.28	109.12	106.5	103.13	107.69	106.94	105.93	106.62	102.93	105.96	103.68	104.09	106	110.1	105.2	107.08	105.77	103.7
105.01	107.64	104.95	104.51	108.42	106.77	109.43	106.57	105.78	107.19	107.35	102.24	102.41	104.53	107.09	103.93	107.04	108.41	103.02	107.26	106.57	109.56	106.98	107.39	105.43	108.45	107.65	108.13	106.42	104.38	109.96	105.26	107.7	106.8	104.82	106.5	105.55	105.02	105.71	103.75	104.24	104.15	107.05	109.02	106.04	106.02	106.31	107.15	108.44	106.72
107.25	111.53	107.29	106.46	104.85	105.74	111.24	109.6	109.59	110.04	110.89	105.99	110.12	106.92	106.34	108.19	107.4	106.17	109.51	109.03	107.3	107.98	109.58	109.77	106.53	110.62	110	107.83	106.18	110.8	107.48	110.54	109.7	108.26	108.21	107.18	108.23	106.6	106.17	109.54	108.9	108.49	108.65	108.2	110.51	109.4	107.95	106.63	107.69	107.38
106.17	103.88	103.93	105.62	108.55	106.07	105.05	103.29	106.86	106.46	111.09	105.93	104.41	107.37	103.68	104	105.12	108.23	105.88	107.16	105.18	105.38	104.2	109.43	107.02	107.49	104.22	103.3	102.92	108.54	102.79	105.68	108.75	107.15	107.28	107.24	106.05	106.58	106.69	107.22	104.4	106.68	106.32	106.74	106.19	103.8	105.57	103.66	107.07	105.38
106.75	107.56	108.48	105.61	103.43	104.31	108.87	109.29	108.44	108.03	106.59	107.62	105.16	106.36	107.61	107.27	108.37	103.15	107.57	106.36	104.41	107.3	106.49	105.02	107.58	105.22	106.68	105.49	107.62	105.92	104.29	105.06	104.97	104.48	106.86	110.46	103.95	104.46	106.02	107.35	107.7	107.03	104.98	109.6	104.95	106.47	106.88	106.25	104.38	105.9
108.92	107.23	106.46	108.54	109.43	106.34	112.02	109.48	111.3	106.68	108.35	106.03	109.05	111.17	111.33	108.64	109.34	106.48	106.03	106.79	106.31	111.77	108.11	109.66	111.14	109.68	107.68	107.34	106.88	110.88	107.73	110.42	110.77	111.83	110.13	105.56	110.41	112.41	109.54	108.86	108.53	109.43	109.28	110.83	107.37	107.75	110.45	107.33	106.66	110.24
106.03	106.04	107.28	107.04	102.78	107.58	107.93	106.58	105.14	106.18	106.51	106.16	109.86	105.58	107.07	109.19	103.75	110.97	106.53	109.73	105.18	103.51	106	106.18	109.08	104.9	105.84	108.74	109.11	107.94	105.5	110.45	105.94	105.44	105.86	105.45	104.83	109.34	108.11	108.07	107.92	106.7	105.93	106.67	100.99	105.47	106.93	103.69	108.94	105.89
107.39	106.3	109.4	108.47	109.4	105.01	108.51	107.54	107.47	106.01	108.14	108.46	105.63	106.28	106.57	110.34	108.39	109.41	107.89	104.99	109.11	109.94	107.57	108.51	108.77	107.04	108.15	108.72	108.59	108.66	109.54	107.78	112.6	109.78	108.92	107.61	111.03	110.06	109.19	110.43	108.65	110.01	108.59	105.7	109.83	107.44	107.99	109.02	109.96	111.36
105.88	109.59	108.07	105.57	105.2	105.71	106.63	105.16	107.17	106.4	108.36	106.28	105.38	107.72	108.54	104.99	104.68	104.98	103.74	104.03	104.76	109.25	107.76	106.82	104.74	107.85	107.09	107.62	104.44	106.75	107.15	107.44	110.22	106.34	106.46	107.82	106.05	106.44	108.1	108.49	108.51	109.78	109.99	106.72	107.94	106.87	108.61	105.65	106.24	107.32
105.2	102.99	107.21	107.24	105.71	106.26	103.53	103.6	107.19	104.18	103.57	107.69	104.51	106.42	104.69	105.36	102.74	108.96	102.66	106.2	107.13	103.82	104.18	104.1	109.56	109.14	104.56	108.43	108.09	106.57	106.79	108.38	106.5	106.42	106.21	104.91	103.89	106.71	109.3	108.45	104.26	107.57	107.84	104.12	105.77	103.28	103.5	107.44	101.33	105.44
97.394	97.455	97.726	96.996	95.758	95.864	98.855	95.658	94.293	97.241	101.85	98.572	100.62	98.279	96.733	98.677	95.099	94.719	96.458	95.771	95.77	98.815	98.225	97.533	97.689	98.237	100.07	96.808	99.69	98.651	99.105	101.6	99.451	98.714	96.952	99.838	98.965	97.689	100.65	101.24	99.382	99.224	96.352	97.268	95.568	95.748	99.363	96.381	96.847	98.024
106.06	113.33	109.42	111.77	105.74	108.92	107.11	107.66	110.59	106.53	107.52	108.31	107.04	108.45	105.59	107.48	110.28	110.63	110.23	106.35	109.62	109.51	106.89	106.53	106.49	106.31	110.23	107.95	111.01	107.39	107.11	109.82	111.11	108.18	104.83	105.2	112.01	111.04	106.12	107.53	106.61	107.76	107.1	108.87	106.4	107.38	110.85	109.35	109.55	109.21
102.17	104.14	102.91	104.72	106.02	106.35	104.56	106.33	103.38	106.96	104.82	106.27	106.25	103.98	108.79	106.98	106.81	105.22	105.76	106.12	104.52	108.37	103.78	105.57	107.34	106.1	106.71	106.21	105.86	104.49	104.06	104.99	106.73	104.31	108.74	103.77	107.85	109.99	107.87	106.37	106.04	106.11	107.19	105.88	103.99	102.71	108.63	107.73	106.64	106.93
104.82	103.12	106.25	103.9	105.35	105.44	107.92	107.2	107.9	108.47	106.85	103.03	107.6	107.21	105.67	107.03	102.98	104.11	104.94	105.33	104.98	105.17	105.57	105.76	107.35	106.93	106.43	104.48	106.64	107.59	103.46	105.23	105.65	103.71	104.51	104.75	108.64	107.15	105.03	105.72	105.75	106.84	109.03	106.23	103.03	106.91	108.12	104.09	108.46	106.79
107.06	104.07	105.47	104.03	106.4	107.76	106.45	107.71	105.94	105.73	105.93	104.52	105.4	106.92	107.48	107.66	107.57	105.91	106.44	106.52	107.33	105.2	107.7	109.43	106.41	104.64	105.54	104.62	107.97	104.65	106.88	103.33	105.48	108.61	104.25	104.37	109.98	105.3	104.25	106.23	107.32	105.82	103.84	107.03	107.16	103.22	104.88	103.08	105.54	107.05
109.43	109.3	109.41	106.36	108.2	109.12	108.78	108.09	106.65	108.71	107.06	107.8	108.16	109.33	108.72	107.98	109.01	106.94	107.44	108.42	109.63	110	107.13	104.14	109.75	110.35	106.43	111.37	111.38	108.64	107.7	109.25	107.83	104.75	107.79	107.53	107.93	107	108.41	106.19	107.99	109.39	112.88	111.08	107.36	107.29	110.58	110.07	107.37	110.21
97.326	99.33	102.33	98.453	96.982	100.16	95.207	97.076	97.98	98.154	96.437	96.539	100.36	100.7	98.181	99.64	97.052	99.085	97.776	101.59	100.38	99.882	100.8	96.125	94.998	100.89	100.08	97.934	97.466	98.7	99.268	96.34	97.354	100.27	98.301	98.609	97.532	98.786	97.883	97.083	98.2	98.881	101.43	100.07	96.358	97.439	99.628	99.759	95.924	99.633
100.52	96.599	96.013	98.813	99.93	100.09	100.19	97.911	93.146	97.582	98.294	98.202	95.052	97.089	96.288	95.524	97.238	98.452	100.37	99.644	97.301	98.945	98.006	96.181	98.716	97.672	94.597	97.51	98.236	101.42	99.798	99.083	101.07	98.908	98.306	94.99	98.37	95.224	97.052	97.581	98.281	97.755	94.777	100.53	99.958	99.943	99.428	100.83	100.15	97.788
100.54	99.698	98.428	101.08	100.85	100.73	99.145	102.74	102.64	98.194	100.36	100.47	102.43	97.495	99.944	98.391	100.57	100.72	103.05	98.107	99.624	98.957	101.81	102.05	99.306	100.98	99.098	98.186	101.1	100.11	99.375	101.52	99.797	101.65	99.903	100.95	97.919	98.663	96.721	105.01	100.78	98.343	99.607	102.67	101.08	100.25	102.53	103.01	103.29	99.779
103.78	106.05	102.85	103.48	105.51	106.86	107.79	103.72	106.9	108.95	106.66	105.03	106.81	109	103.13	105.67	104.8	104.11	107.82	105.89	105.23	105.05	105.57	107.63	102.88	108.18	107.11	107.95	104.12	105.32	106.12	104.83	104.93	106.35	106.91	102.74	108.22	105.06	109.5	105.32	104.39	107.17	105.02	103.19	105.03	104.76	106.88	103.38	106.58	102.89
105.62	104.87	106.77	107.42	109.82	109.58	108.19	106.98	108.04	109.04	107.17	105.56	108.97	108.69	108.48	107.58	107.72	106.21	106.98	107.23	106.76	106.23	107.42	106.96	106.09	104.64	106.58	107.87	108.04	108.89	108.89	109.15	108.35	107.61	108.26	110.83	111.42	109.63	105.3	108.44	106.73	109.4	106.35	107.08	105.46	106.5	107.66	107.44	108.24	108.47
112.73	112.44	109.67	106.98	111.93	110.67	112.17	110.58	107.86	113	110.9	108.33	109.86	109.74	110.05	109.48	110.43	109.59	108.54	112.36	109.77	108.94	110.32	108.55	107.96	111.71	110.41	111.3	108.13	108.73	111.09	110.45	111.01	108.3	110.96	112.71	112.3	107.35	111.97	109.72	107.43	113.26	109.24	110.8	110.38	108.79	111.83	110.4	108.59	111.25
104.19	104.14	105.67	106.84	106.48	104.32	106.46	105.5	106.48	106.1	101.33	105.42	103.75	104.75	103.78	106.27	105.26	105.53	107.23	103.52	106.73	107.95	105.09	107.91	106.96	105.61	106.13	104.54	103.97	107.21	103.36	107.18	109.57	109.59	107.01	106.51	104.29	104.76	107.07	106.77	105.96	106.59	106.66	103.99	105.94	104.76	104.36	108	105.52	105.91
96.821	100.51	95.68	98.459	95.728	97.841	96.584	99.236	95.57	95.581	99.225	97.328	99.621	99.755	97.403	101	98.377	96.689	97.767	96.603	97.384	100.46	96.948	99.022	98.067	100.21	98.797	94.934	95.958	99.134	98.649	98.525	95.444	99.156	96.145	100.65	99.601	99.388	102.03	99.492	95.575	97.522	99.355	98.75	97.311	97.293	100.94	96.106	100.78	95.716
107.15	105.67	108.65	103.94	104.99	103.55	104.1	110.82	104.93	107.72	107.95	108.01	105.39	103.25	105.94	110.46	106.35	110.01	107.35	104.82	105.76	102.38	108	106.94	107.88	101.61	103.38	104.02	106.51	109.27	106.4	107.8	104.15	109.08	104.14	106.54	106.15	107.37	105.35	103.86	107.02	105.76	105.35	102.91	107.15	107.7	105.36	108.01	105.72	108.05
105.83	111.71	106.17	105.72	102.97	108.11	108.28	106.4	105.72	108.56	108.44	108.76	108.49	105.55	105.79	109.41	109.18	108.04	109.91	108.93	106.29	109.18	109.16	109.61	107.78	106.52	107.04	108.2	108.48	106.03	107.84	106.53	109.08	105.61	108.73	108.09	111.61	107.21	107.69	107.24	112.32	110.26	103.62	108.99	109.13	110.22	106.74	107.34	109.45	109.73
106.87	106.47	107.45	104.56	104.45	106.26	104.92	103.35	105.97	104.47	105.39	105.9	105.62	106.12	105.11	107.46	104.81	101.34	104.17	105.63	104.05	104.14	103.41	108.76	103.35	106.41	106.39	105.03	104.9	106.01	108.22	105.64	105.27	105.57	104.34	104.33	105.96	104.8	104.6	107.2	107.06	105.7	105.7	104.88	107.23	103.74	105.41	106.12	106.78	101.89
104.02	107.28	104.64	106.14	108.78	105.73	104.22	103.38	105.49	107.17	106.92	105.76	106.4	105.61	107.07	107.57	107.49	106.19	107.29	108.94	108.73	108.61	106.37	105.1	105.22	106.88	106.32	107.99	107.17	106	109.16	105.34	104.05	105.84	104.64	107.28	104.83	110.04	108.2	105.93	106.11	108.51	106.73	107.17	105.19	106.65	107.49	109.14	106.85	106.63
108.63	106.67	107.92	106.73	106.54	108.38	105.91	108.31	102.51	105.27	108.88	107.08	104.27	105.28	108.61	106.05	106.67	103.44	105.36	107.24	107.8	105.76	106.64	102.32	109.07	107.81	104.67	106.22	104.52	107.17	106.83	106.42	107.3	107.4	108.44	107.98	107.83	106.41	107.1	106.87	107.14	103.23	107.88	103.18	106.33	103.33	107.17	104.46	106.66	105.52
106.1	108.4	108.19	111.95	107.23	109.45	108.37	108.77	104.67	107.31	106.87	108.42	107.66	102.73	107.41	107.09	108.1	107.86	113.82	109.69	106.8	108.07	107.44	105.36	107.52	109.19	107.73	106.61	107.69	105.91	109.46	107.79	107.65	106.6	105.92	107.9	108.06	107.58	108.69	110.18	108.51	108.33	107.75	108.55	109.45	111.08	108.47	110.45	110.37	108.09
108.73	104.83	107.64	107.24	104.96	107.44	105.9	106.73	105.91	104.7	108.15	105.45	105.96	106.79	108.63	107.85	103.74	102.46	107.1	107.49	107.5	103.21	108.05	105.41	104.05	105.17	105.41	108.09	107.61	110.37	107.54	110.18	107.4	106.98	107.82	104.64	103.49	108.08	105.86	107.9	107.99	105.05	107.84	105.78	108.09	106.62	102.8	104.78	104.31	108.95
106.18	109.76	112.27	107.47	109.09	109.66	108.15	109.25	110.33	108.35	106.54	109.62	108.18	108.6	107.85	110.97	110.92	111.73	109.99	106.58	110.39	109.06	108.4	110.01	110.26	108.16	111.5	107.14	110.82	110.23	107.66	106.89	105.59	110.67	107.4	110.34	108.54	108.32	107.36	107.42	108.26	107.47	106.76	108.67	110.42	108.55	110.34	108.26	112.26	110.07
103.54	108.1	103.62	112.07	107.92	108.6	106.84	104.96	107.24	106.56	107.56	103.56	107.76	109.07	107.36	107.44	105.93	106.3	103.23	108.45	105.3	104.68	106.01	103.73	105.37	108.18	105.4	105.96	104.27	105.54	107.88	105.39	107.92	107.17	106.63	103.62	108.42	107.78	106.57	108.09	106.84	108.7	108.95	106.21	107.38	105.54	106.92	105.25	104.76	106.74
101.38	105.41	109.46	103.56	104.92	105.5	108.56	105.99	102.74	104.67	104.85	107.76	106.73	103.67	105.07	106.81	107.75	106.3	109.28	105.1	106.01	102.33	107.19	105.54	102.98	106.09	106.61	106.57	106.3	105.65	105.09	107.8	105.32	105.83	108.46	108.88	105.93	103.35	106.93	106.07	108.33	104.42	105.73	106.21	105.9	105.02	108.32	107.37	106.2	104.89
105.82	110.38	103.1	104.03	106.42	109.12	101.49	104.66	103.69	104.43	105.83	106.83	106.07	104.24	104.28	105	104.53	105.98	104.38	107.45	103.45	106.8	106.06	106.29	108.89	104.76	105.86	107.31	104.49	103.92	107.54	108.98	106.97	106.18	110.82	107.23	107.53	106.71	106.08	106.84	104.76	103.87	104.3	106.41	107.57	109.81	106.56	105.75	107.02	107.56
103.07	108.97	104.04	103.46	107.52	106.04	105.89	104.84	103.46	105.06	102.87	106.6	105.65	106.52	107.73	103.09	107.22	107.88	105.1	105.68	103.58	105.53	105.02	103.94	103.95	107.31	107.03	104.77	110.14	102.77	107.43	103.35	105.33	102.4	105.78	107.95	105.39	107.38	104.45	103.53	105.1	107.5	103.9	104.99	106.52	103.64	103.13	103.66	107.52	105.6
104.91	107.34	106.93	105.51	108.24	105.1	103.8	108.74	103.8	107.44	106.33	104.94	104.26	103.9	107.62	100.81	104.56	108.18	106.41	105.79	105.51	105.69	105.56	109.05	106.17	106.94	104.01	107.34	100.91	104.22	105	106.06	106.71	110.38	103.53	108.52	103.92	105	106.42	105.25	107.31	106.37	107.26	105.68	100.93	105.55	107.66	110.7	108.76	106.8
105.79	106.08	106.27	105.76	105.41	104.37	105.52	104.71	102.51	106.2	105.57	105.25	107.13	106.21	106.58	104.65	104.7	103.48	103.26	107.16	107.16	105.27	103.16	106.45	110.66	103.6	104.32	105.81	108.32	104.08	104.65	108.07	106.26	102	107.65	104.32	103.67	107.39	106.42	105.86	106.01	105.54	107.54	104.98	103.67	103.57	107.02	108.26	104.56	106.6
104.24	107.16	107.44	107.64	107.29	106.94	105.7	108.88	107.41	105.91	108.64	109.29	108.02	104.04	108.75	105.91	108.72	104.88	105.61	106.42	105.49	107.33	105.22	107.57	107.01	106.05	105.69	107.01	108.52	104.49	105.47	105.01	106.64	104.33	106.86	105.1	103.31	107.77	106.84	106.2	104.32	104.16	106.04	104.46	107.53	108.07	105.34	102.79	105.89	106.62
105.85	103.44	104.55	106.73	106.25	107.1	106.33	109.7	105.1	107.61	102.98	105.42	105.44	107.51	104.39	106.53	106.19	103.07	105.98	106.02	107.91	104.9	105.2	109.5	109.69	104.6	108.58	107.39	105.79	106.03	105.49	105.64	105.21	106.96	110.04	106.87	105.85	107.25	106.2	107.07	106.88	103.66	109.54	102.94	105.72	106.28	106.9	106.75	106.03	107.48
98.434	102.62	99.327	99.842	99.813	103.59	102.06	99.697	100.37	101.78	103.71	100.21	99.012	99.942	101.63	100	101.91	102.91	102.39	102.22	98.995	99.852	103.01	102.57	106.55	103.61	100.92	98.673	100.73	101.46	101.21	104.06	99.797	101.74	102.68	98.999	99.15	99.935	101.93	100.89	98.212	102.91	100.28	100.22	102	101.14	101.85	97.518	101.03	100.98
111.3	104.45	111.45	105.86	103.76	110.1	107.53	104.33	107.47	104.66	106.68	109.73	107.73	109.27	102.26	104.77	109.1	110.47	107.76	107.4	106.86	107.59	111.25	107.73	109.46	107.9	108.48	109.76	108.46	110.22	106.85	107.13	109.28	107.15	108.91	107.01	109.25	110.21	107.16	106.52	110.91	106.22	106.83	109.47	107.41	110.5	106.69	109.25	105.08	104.73
107.74	107.58	106.83	107.68	107.04	107.73	105.84	107.11	107.4	106.88	108.63	111.48	104.97	106	103.51	103.69	103.64	109.3	108.61	104.56	108.82	105.52	104.16	106.39	104.96	109.69	105.39	104.26	107.18	107.38	105.94	109.75	105.79	106.62	104.31	106.85	107.27	103.94	109.41	109.59	107.44	106.47	104.75	109.13	105.89	107.11	103.27	106.94	106.56	106.4
110.48	111.63	108.35	107	105.77	108.64	104.58	108.03	110.11	108.85	107.26	108.7	111.72	106.46	107.87	109.43	107.96	106.41	107.71	110.65	109.42	105.21	105.48	109.85	110.38	108.71	108.07	108.63	109.14	108.58	105.84	107.44	106.56	108.7	108.78	108.71	109.96	108.17	110.26	108.72	107.85	105.9	107.14	107.75	107.06	105.58	107.05	109.16	109.07	108.98
112.19	106.88	107	111.07	106.65	107.98	106.91	104.85	104.51	108.3	104.91	105.74	105.97	105.88	107.78	103.95	107.21	105.49	106.36	105.97	105.9	105.65	106.59	107.52	105.55	105.58	101.08	104.71	108.72	105.99	106.1	106.57	106.4	106.72	107.95	107.06	105.93	107.1	103.37	108.75	106.26	105.88	104.18	105.65	105.61	105.42	110.3	104.02	103.92	107.05
103.56	104.76	104.7	108.09	104.96	104.92	109.21	104.69	103.66	101.08	103.74	106.74	109.14	108.85	107.71	107.9	106.77	105.42	105.83	106.68	104.84	107.28	105.78	101.43	104.73	106.06	103.87	102.85	105.78	104.95	103.95	107.36	106.61	106.11	108.91	108.12	107.69	109.24	106.75	106.37	105.06	107.79	107.35	103.2	103.86	105.08	106.28	107.58	104.69	107.18
103.88	100.87	101.04	99.65	99.861	103.31	105	101.21	98.598	103.65	105.11	103.63	102.87	103.84	104.52	104.93	102.65	102.44	104.99	102.27	101.14	100.31	103.08	101.55	103.32	106.11	103.75	104.12	102.68	101.87	102.34	102.43	103.26	105.39	102.92	103.54	105.09	101.33	105.12	104.9	102.15	100.98	100.96	101.79	101.8	102.12	100.88	100.81	104.14	102.16
108.39	108.82	108.2	108.52	106.6	110.48	110.97	106.87	109.34	110.78	108.78	111.29	107.04	112.1	108.37	109.81	109.02	107.48	109.28	107.13	106.24	109.63	108.46	106.92	109.45	110.08	107.6	110.68	107.14	109.31	106.9	105.33	106.73	108.14	106.9	108.91	105.58	108.4	106.94	108.15	110.66	108.89	105.31	110.47	106.74	107.71	111.24	110.25	108.08	110.89
109.06	104.84	107.46	106.13	106.45	105.75	106.87	106.76	105.19	104.08	107.69	104.55	105.67	105.92	108.4	104.6	103.88	106.03	105.07	102.22	104.21	105.72	104.87	106.95	105.54	102.95	104.8	103.26	107.64	104.78	107.45	103.9	99.575	103.9	105.59	107.12	107.46	105.24	106.05	105.4	108.36	104.65	105.04	104.78	105.94	103.82	103.76	105.31	105.09	107.82
106.02	107.04	106.56	107.71	105.79	104.1	107.19	105.09	103.66	107.29	106.57	106.41	105.73	104.75	107.22	107.28	107.31	108.38	106.8	108.6	107.11	104.7	108.18	108.16	105.67	107.16	107.01	103.94	107.36	104.35	106.87	106.98	104.83	107.8	109	108.95	104.82	104.57	104.89	106.33	106.38	106.76	107.52	109.05	106.05	103.26	107.51	105.16	107.28	107.74
106.83	106.28	106.85	106.21	103.12	109.84	104.96	103.67	105.38	104.89	107.03	105.53	105.3	104.61	105.76	103.89	106.56	101.96	107.82	105.58	103.91	104.28	105.84	106.24	107.74	105.28	106.47	103.3	108.61	107.26	107.62	106.98	105.7	105.92	105.06	105.64	107.68	103.47	105.64	105.2	103.93	105.92	103.5	107.33	103.93	108.78	105.4	104.02	107.97	106.31
104.53	105.32	108.2	104.23	105.84	104.18	108.66	109.14	106.53	106.97	108.4	108.29	105.49	108.24	106.72	106.14	106.52	103.87	106.8	109.07	104.45	106.59	106.46	107.11	107.33	107.34	108.31	104.69	106.87	109.66	108.2	105.51	107.55	105.42	104.86	105.11	108.87	105.87	108.96	105.64	103.87	106.31	106.77	106.03	109.45	106.05	107.27	107.51	106.59	104.21
107.16	107.04	109.73	110.22	106.78	107.49	107.34	110.02	107.83	112.61	108.06	111.54	104.84	109.35	107.31	107.96	103.31	104.48	106.32	108.47	106.09	110.01	105.49	107.88	110.68	108.33	108.97	107.44	109.84	109.14	108.95	108.21	105.98	108.35	107.87	107.05	105.78	107.71	107.47	110.58	108.57	107.79	107.34	106.01	106.36	110.06	105.9	107.68	109.96	105.64
106.52	110.23	108.67	105.42	108.57	108.75	110.71	108.64	110.58	105.65	110.46	108.36	107.73	108.83	108.28	110.4	108.2	109.5	109.61	105.69	109.11	107.63	109.89	109.25	109.08	106.96	110.13	105.51	111.36	109.16	107.7	107.23	112.18	104.87	107.75	104.94	111.19	109.26	107.84	107.37	107.69	106.71	106.73	107.62	106.78	107.39	108.17	109.57	109.48	109.08
107.84	105.48	108.53	107.27	110.07	107.45	110.08	107.77	108.25	108.92	106.26	108.73	107.53	110.29	109.89	109.37	108.48	112.99	109.78	109.9	109.48	110.86	110.06	108.41	110.64	110.72	109.18	111.08	106.3	107.69	107.45	110.37	104.96	108.2	106.75	107.08	109.89	109.26	106.66	106.2	105.94	110.65	106.72	107.58	109.67	105.5	107.71	107.29	104.51	107.22
104.15	103.79	104.25	104.11	105.29	103.8	105.07	108.16	104.34	104.31	104.09	106.51	105.58	105.31	106.12	101.95	106.38	106	103.77	103.98	107.71	105.28	107.96	106.81	104.16	105.05	106.41	106.83	105.79	104.49	105.22	108	106.25	103.51	105.9	105.29	106	106.57	103.04	106.39	104.79	105.72	103.34	106.53	105.79	111.06	104.67	104.07	103.67	107.79
109.47	109.84	106.69	105.26	107.1	109.38	108.76	106.05	105.42	107.4	106.04	107.09	107.96	106.94	106.74	109.96	107.51	107.08	108.51	106.37	105.88	111.96	110.81	106.02	109.28	107.34	105.78	109.57	111.72	106.72	108.91	105.48	102.83	105.54	106.15	111.88	109.63	107.43	108.7	106.49	108.31	108.81	105.94	107.57	109.64	107.85	107.9	106.58	108.2	108.26
110.07	111.2	108.95	110.46	111.62	109.04	110.13	113.82	110.12	111.36	110.13	110.26	109.35	109.18	111.5	111.27	109.59	111.42	105.49	110.16	110.56	108.98	111.36	110.32	111.14	106.96	112.64	106.85	111.99	111.4	112.23	108.87	113.35	110.21	110.37	112.92	111.32	109.43	114.86	108.85	109.59	112.51	110.18	110.22	110.07	109.65	110.6	112.35	109.8	109.86
106.45	105.06	103.25	106.14	107.99	107.76	105.76	102.02	108.34	105.06	106.71	104.89	105.72	102.92	107.77	105.91	106.18	105.53	104.37	105.9	106.68	104.88	104.83	108.11	104.74	101.56	105.03	106.48	104.8	102.03	104.95	106.43	105.12	104.38	104.18	103.51	104.92	111.1	107.55	104.42	108.6	102.7	103.7	106.79	106.41	108.77	107.26	104.68	104.04	107.81
100.11	98.641	98.125	98.94	99.015	94.378	97.679	101.48	100.6	99.16	97.922	99.062	96.764	100.79	101.04	101.5	100.98	97.821	97.771	99.182	101.14	101.07	98.644	101.73	100.22	98.113	98.303	97.98	98.969	99.619	100.45	99.025	101.15	97.704	100.43	98.198	98.563	102.88	98.641	99.418	97.657	98.181	96.494	99.454	98.84	100.03	99.966	95.948	96.582	99.73
108.41	108.72	107.2	107.71	107.61	106.14	106.93	107.59	107.73	109.25	107.73	108.58	106.76	110.34	108.25	109.37	110.19	109.06	109.54	105.95	110.33	108.14	109.35	105.93	106.13	109.3	108.71	107.58	107.81	111.43	108.91	108.43	112.58	106.79	108.14	105.08	107.49	108.25	107.58	109.88	104.65	110.2	110.03	108.44	108.33	107.09	108.3	110.75	108.65	110.06
106.46	105.69	105.54	102.78	102.8	104.39	104.89	104.74	104.4	105.87	106.88	102.87	105.26	109.28	103.95	103.43	104.34	104.49	106.64	108.39	106	101.27	103.68	106.23	103.38	106.67	107.4	108.47	107.37	105.39	108.76	105.73	105.73	108.06	103.2	106.7	107.19	105.11	101.91	104.52	104.5	106.47	105.73	104.91	103.11	104.5	104.68	103.78	106.18	105.95
105.94	105.59	105.7	107.01	106.36	109.34	107.91	109.59	110.29	108.15	109.85	104.32	106.45	106.12	104.38	107.48	106.17	104.63	105.68	105.45	107.17	108.16	107.16	106.62	106.76	106.21	105.49	101.96	105.76	106.71	107.16	105.17	107.54	105.36	106.51	107.77	106.5	102.86	107.03	107	106.94	108.06	106.65	106.16	104.54	107.84	106.8	107.88	107.94	108.77
105.36	108.1	108.85	107.12	103.97	104.61	107.43	106.72	107.68	105	107.44	106.56	107.33	106.31	105.37	107.31	103.43	109.5	103.33	103.81	105.54	106.07	107.89	102.84	107.22	108.31	104.05	107.58	107.94	106.19	108.73	104.32	107.28	102.6	107.79	105.03	104.68	104.45	106.33	104.64	107.24	106.5	105.9	106.31	103.74	105.28	103.8	104.47	103.36	104.43
108.75	110.88	106.74	105.8	107.98	104.6	108.38	107.89	110.41	108.87	108.72	107.36	109.18	110.9	107.05	107.87	108.8	110.24	108.98	105.58	109.06	109.98	110.63	109.55	107.23	109.6	108.63	106.23	109.58	106.62	110.64	109.2	108.74	109.49	105.61	108.4	109.34	107.32	105.58	105.49	105.76	110.27	105.69	111.5	108.64	109.69	103.4	107.16	110.53	107.27
94.819	96.301	98.026	97.788	98.954	98.727	97.766	95.212	98.308	95.927	98.492	100.41	100.69	95.947	98.947	100.13	98.397	97.66	98.384	95.849	98.317	98.871	99.559	100.22	97.544	96.391	101.1	97.753	96.48	98.221	97.116	97.281	96.298	98.487	97.482	101.91	97.05	97.865	100.19	98.674	98.169	98.895	99.481	96.062	96.002	99.602	98.794	98.747	94.119	99.984
107.53	105.01	108.36	110.47	105.09	104.87	105.15	104.1	107.93	104.43	107.95	106.02	105.15	106.37	105.08	107.54	106.74	106.52	107.49	104.9	105.94	103.56	107.12	102.6	105.52	107.99	105.24	105.72	106.83	104.79	106.32	106.89	106.29	106.06	106.95	106.93	105.79	104.56	104.41	102.62	109.58	105.53	105.25	105.59	105.32	105.52	106.2	103.99	108.53	103.59
106.69	104.72	103.36	106.08	104.49	106.15	104.99	106.46	107.29	105	108.15	108.9	103.52	105.81	106.51	106.89	107.29	108.36	105.53	101.89	109.06	110.93	107.73	104.59	105.03	108.2	107.24	104.62	109.42	108.44	103.18	106.87	107.05	106.93	112.35	106.95	109.43	104.99	107.63	108.94	105.33	107.67	106.91	105.88	110.84	106.46	105.29	103.3	108.6	107.99
107.99	106.35	108.17	109.03	109.53	109.08	109.63	109.09	108.34	109.79	110.93	108.37	106.71	108.65	108.18	110.2	108.77	108.09	105.3	108.97	113.56	108.16	107.24	108.9	105.85	109.67	105.67	109.95	106.6	107.34	109.47	109.74	106.06	108.05	108.11	107.76	107.29	108.44	110.45	108.99	107.51	106.72	109.11	109.11	108.32	109.76	107.12	106.69	106.74	107.04
107.03	108.78	111.33	112.17	109.79	109.56	106.24	112.24	107.4	108.45	109.65	108.18	109.81	112.75	110.28	108.27	108.55	109.3	107.45	107.67	104.28	107.83	109.6	106.57	109.25	108.71	108.6	109.58	110.38	108.69	107.77	108.86	108.67	108.89	111.1	108.09	109.3	104.24	105.69	108.37	104.26	106.95	111.53	108.9	110.42	107.32	107.78	110.02	109.03	110.05
101.53	100.59	99.969	100.84	97.785	100.25	101.02	101.17	100.97	99.249	96.098	98.455	100.28	101.47	100.45	101.58	98.692	101.49	101.57	99.045	101.04	103.72	99.419	100.64	100.95	102.45	100.64	98.971	101.23	103.55	96.281	101.18	99.928	100.27	100.61	98.788	99.15	100.07	100.13	99.74	102.81	102.48	99.285	101.96	98.49	100.82	100.7	98.715	101.17	102.6
99.751	102.26	101.3	99.27	98.682	102.08	100.46	101.83	99.776	98.336	100.5	98.873	100.41	101.34	97.135	98.829	98.393	100.86	101.01	100.36	101.37	99.891	101.38	99.355	99.302	98.202	99.715	101.33	103.38	101.2	99.626	99.818	96.424	97.196	100.74	100.73	97.997	99.739	101	98.05	98.4	98.327	101.57	101.23	103.13	101.26	99.67	101.18	103.41	101.83
107.83	109.2	108.44	103.82	108.37	108.62	107.36	107.26	103.56	110.17	107.28	105	107.74	103.98	102.87	105.02	104.53	106.51	108.57	108.47	107.15	106.62	102.11	103.67	104.87	107.12	104.91	105.74	104.19	106.84	104.38	107.45	104.21	104.5	106.39	106.01	102.49	103.24	102	107.67	104.36	107.83	106	103.99	106.5	108.01	103.09	100.95	108.13	103.18
108.53	109.99	107.82	104.7	107.01	110.75	113.07	107.46	110.45	108.72	111.05	109.54	109.87	109.16	107.73	109.71	105.63	108.15	109.54	105.17	106.57	112.07	112.36	107.49	105.58	106.65	106.93	109.26	110.48	107.15	114.39	110.28	105.54	108.61	108.98	106.58	107.48	109.14	108.12	106.08	108.31	107.75	106.88	106.15	108	108.03	105.57	107.26	105.28	106.05
103.95	107.7	107.02	106.23	105.35	102.82	103.24	108.03	106.73	102.94	105.61	104.66	104.29	101.8	104.04	108.66	106.18	106.94	105.03	105.23	105.1	106.71	106.59	105.2	104.27	106.37	104.96	106.83	105.06	103.93	108.85	105.01	106.42	104.54	107.09	106.1	105.71	107.21	104.81	105.47	103.51	104.26	107.4	107.95	104.72	104.98	107.38	105.06	105.44	107.16
106.37	105.77	103.81	106.36	104.79	105.14	105.73	102.66	106.79	103.42	106.01	108.5	106.44	105.97	104.95	106.55	105.95	106.11	108.41	106.21	107.8	105.45	104.95	105.97	110.02	107.45	105.36	105.23	104.79	102.17	106.64	104.91	108.55	105.34	105.49	102.07	104.37	103.08	106.77	108.93	103.86	108.45	106.15	105.52	107.64	104.01	105.7	103.92	108.48	106.11
105.15	104.5	105.45	105.04	106.39	107.23	105.84	100.23	107.24	106.19	106.75	105.78	107.41	106.42	107.29	103.11	105.96	102.95	104.46	108.32	105.41	105.13	108.74	107.37	105.74	103.39	103.54	101.83	106.82	107.98	107.07	108.46	105.59	104.95	105.2	107.97	105.75	104.48	104.37	105.89	104.06	105.05	107.61	106.52	105.01	106.2	105.7	107.53	108.34	106.71
102.66	104.03	107.15	104.17	107.65	105.95	103.12	104.92	105.37	106.27	108.88	106.6	106.82	107.44	109.92	108.32	104.42	101.7	106.23	106.66	107.22	106.45	106.94	103.63	99.818	106.03	107.01	106.12	106.73	107.22	104.1	106.3	106.92	102.07	104.64	112.34	104.84	105.21	107.72	107.25	104.69	108.49	104.53	105.62	107.66	106.27	107.17	109.5	106.86	104.19
107.71	106.82	105.89	107.53	107.52	105.92	110.22	106.95	106.75	103.98	108.64	106.61	107.54	107.73	105.1	105.78	106.22	106.5	106.73	107.77	108.17	109.3	105.16	104.8	106.18	107.32	108.97	102.01	108.2	109.49	104.23	105.19	105.92	106.07	108.13	108.14	108.49	105.5	104.53	104.44	105.3	107.71	107.27	107.11	103.92	104.58	104.33	107.35	109.05	106.63
107.66	110.38	108.91	110.84	112.19	110.77	110.49	110.73	109.12	109.04	110.56	110.71	108.24	109.39	112.24	107.96	116.08	108.35	111.69	109.21	110.69	113.32	111.78	106.36	109.02	108.23	110.05	110.89	111.54	109.44	110.9	110.39	112.53	110.96	110.73	111.97	109.74	111.22	111.46	109.81	112.55	111.05	111.09	112.93	111.56	111.63	110	108.67	113.61	110.52
109.14	104.9	106.98	109.69	106.04	105.63	110.6	109.37	110.3	108.14	108.7	108.7	109.18	107.63	108.42	106.12	107.88	109.91	109.82	106.54	110.65	108.36	108.47	107.24	108.99	104.69	106.33	108.59	107.34	110.01	108.83	107.56	106.69	106.98	108.24	108.28	111.28	107.41	105.45	110.26	108.61	108.06	105.45	111.59	109.73	109.01	109.98	110.04	107.45	106.49
106.34	111.06	107.78	107.52	110.1	110.33	108.68	106.5	109.22	109.81	107.85	107.08	108.94	111.56	110.82	108.95	106.91	109.78	109.08	108.28	112.35	108.5	110.39	112.73	108.1	107.38	110.26	107.27	108.24	105.78	108.79	109.22	108.5	110.44	107.54	106.34	106	109.11	106.1	109.89	106.6	106.03	110.04	109.56	107.14	110.91	109.19	107.05	109.77	108.33
111.66	107.19	111.7	109.7	109.05	109.85	111.87	111.33	111.44	111.01	111.68	109.85	112.49	106.71	110.96	110	111.25	109.68	113.05	108.15	107.43	109.86	110.23	107.82	110.42	108.78	109.19	111.31	109.09	111.35	107.58	109.62	110.07	113.51	111.2	110.42	113.54	106.97	112.82	111.01	109.82	109.77	109.85	110.31	111.93	110.46	108.18	110.54	108.16	111.6
113.6	111.15	105.45	105.46	108.58	108.43	106.91	107.31	109.3	106.62	106.66	110.7	107.19	107.73	113.5	108.47	111.33	108.59	106.52	109.15	105.29	108.81	109.18	109.21	109.27	109.46	106.69	107.41	107.97	107.33	104.87	109.07	110.65	108.01	108.56	106.88	106.53	106.02	106.71	110.95	110.07	106.66	107.5	110.72	104.88	106.98	107.1	108.44	106.4	110.46
104.01	105.87	103.73	105.43	105.55	106.68	106.26	106.99	106.64	106.66	105.18	101.57	105.99	104.52	107.38	105.89	105.81	105.97	113.96	107.92	104.11	104.26	103.68	106.31	108.82	102.41	104.92	104.22	102.53	102.51	105.38	105.4	108.09	105.57	106.42	103.64	107.5	106.29	104.1	104.99	107.55	106.46	106.91	108.2	104.34	103.74	104.92	107.86	105.02	104.01
102.89	101.64	98.267	99.673	102.94	101.48	99.481	102.14	99.744	100.21	99.871	100.33	101.12	102.66	99.984	98.434	98.019	101.44	100.99	101.05	99.425	97.909	103.2	98.278	99.8	102.26	100.15	101.62	99.023	99.731	102.58	100.18	102.19	99.246	99.88	102.73	99.286	99.321	97.871	100.61	98.489	97.767	102.19	99.632	102.8	100.13	96.924	98.503	100.12	99.921
108.07	110.08	110.23	109.63	109.33	108.61	108.2	108.36	109.54	107.13	107.39	109.27	108.88	107.27	107.37	111.78	108.62	107.05	106.83	109.91	109.61	107.19	107.81	106.92	106.24	111.17	107.13	110	107.85	110.68	107.57	109.04	105.48	106.66	109.75	113.75	107.43	109.98	108.99	110.19	111.95	106.45	104.77	105.84	110.04	110.14	105.71	106.65	109.11	108.4
107.16	108.15	107.26	109.47	106.74	106.68	109.23	108.33	105.64	107.52	106.91	107.33	110.91	107.66	110.69	108.17	108.91	108.2	108.27	107.37	108.13	108.5	108.88	108.91	104.37	109.76	108.71	109.31	109.22	109.49	110.4	107.63	111.14	108.93	105.85	108.47	107.07	109.95	108.65	109.14	106.47	110.92	106.75	109.41	110.1	109.88	108.73	108.22	106.17	105.03
107.8	107.13	112.13	103.71	105.54	107.85	102.36	104.95	106.53	108.84	104.37	105.17	106.15	106.83	104.41	103.16	103.65	102.6	106.61	106.38	104.89	103.84	105.47	105.93	106.82	108.79	107.52	108.05	103.36	105.59	109.63	108.35	105.24	104.47	107.82	106.17	106.03	107.48	104.61	105.92	108.5	107.08	104.6	106.97	109.42	105.53	108.15	105.19	103.39	108.54
106.86	106.36	108.34	108.29	109.1	108.83	110.36	110.33	109	108.19	105.32	106.81	109.18	110.32	108.46	105.51	107.13	108.02	111.22	107.48	110.14	107.97	108.36	109.75	106.39	106.87	108.99	105.75	109.66	108.6	107.49	108.81	107.37	110.18	108.72	109.01	108.15	107.09	108.44	109.12	110.97	106.66	110.17	106.59	105.96	109.94	105.93	110.59	108.23	109.19
102.76	110.09	105.49	104.75	104.2	106.08	108.15	105.43	103.82	106.66	105.95	104.53	105.25	107.57	105.11	109.68	107.47	103.14	108.78	104.82	102.99	102.73	105.43	105.15	105.92	104.86	106.84	107.5	106.22	105.24	105.52	108.7	107.81	105.33	106.95	107.01	108.25	106.49	105.49	107.61	105.51	107.09	105.95	105.29	107.86	105.77	107.38	104.2	108.76	109.98
111.64	110.17	109.71	105.81	110.52	106.47	106.68	107.07	105.95	105.95	106.69	109.74	110.04	111.58	107.36	105.57	111.03	105.37	109.01	108.16	108.1	103.35	107.23	112.14	107.19	110.69	107.42	109.37	105	106.19	106.67	109.53	107.19	106.88	106.37	108.03	108	105.52	108.06	108.28	108.49	108.3	109.14	108.55	109.75	112.34	108.61	109.08	108.89	108.17
106.34	102.32	109.91	105.33	104.18	108.57	106.43	106.15	107.17	105.46	104.04	105.28	106	103.85	106.47	105.39	105.72	102.94	105.94	105.52	104.05	101.9	103.31	106.33	105.83	107.18	107.65	106.92	104.23	106.95	105.21	103.99	108.01	107.06	104.63	105.49	107.43	106.15	105.89	104.54	103.86	108.17	104.88	105.95	109.35	105.86	105.64	105.51	106.87	107.95
107.89	106.48	103.29	106.31	107.55	105.82	103	107.5	108.23	105.36	108.17	102.81	101.65	108.31	108.92	105.8	105.85	104.38	109.2	105	103.51	104.5	103.21	107.06	104.29	107.83	108.43	108.04	107.17	107.63	107.69	105.33	106.94	105.14	106.93	105.28	104.94	108.29	106.22	105.02	102.83	107.14	106.27	106.6	104.96	107.25	107.76	105.65	105.97	106.73
105.38	108.63	106.15	107.04	109.45	108.99	106.85	110.92	112.87	106.1	107.65	106.28	106.83	108.35	107.2	106.17	109.59	109.52	107.3	109.02	106.5	107.67	107.55	108.57	110.82	108.1	105.9	106.73	105.52	110.95	106.83	106.52	106.34	107.8	103.89	107.06	105.98	107.94	107.05	109.3	108.1	104.15	109.86	108.73	107.04	105.69	106.01	108.21	108.23	106.1
110.25	107.95	107.63	108.24	108.33	112.16	108.64	107.52	107.11	107.97	108.32	107.51	106.01	110.37	111.14	111.31	110.3	110.08	110.24	107.41	106.8	106.53	110.45	113.76	110.12	106.85	108.32	105.09	105.68	110.31	106.98	108.16	109.14	108.54	107.15	106.13	110	108.44	110.59	106.24	110.77	108.23	107.71	110.13	106.37	108.69	108.93	106.48	110.78	108.85
104.33	104.69	106.54	105.83	106.33	102.5	106.27	106.96	105.76	106.62	105.64	102.51	104.41	106.21	103.4	105.25	102.42	106.78	105.21	106.54	104.13	105.44	106.2	104.51	103.3	103.12	106.69	102.19	104.71	103.99	106.05	105.81	107.81	108.18	105.38	106.34	106.69	103.27	106.05	107.12	105.68	106.44	108.29	106.75	104.22	105.63	104.86	104.74	108.65	102.98
106.28	106.81	107.32	106	104.57	106.84	109.57	109.32	109.35	103.64	105.33	103.32	107.7	103.03	106.71	105.22	105.18	104.77	107.48	107.19	105.34	102.31	107.1	106.68	107.64	106.13	105.33	108.32	104.61	104.74	103.29	104.53	104.98	107.7	104.05	105.79	105.93	107.37	105.48	105.01	106.98	103.34	103.38	105.23	105.19	107.31	106.51	104.73	106.52	105.96
106.2	101.67	108.1	103.59	106.87	105.84	107.68	105.09	104.01	107.76	103.88	104.66	103.15	106.55	103.85	104.13	105.73	107.13	106.02	102.78	104.76	106.24	106.49	105.71	103.2	104.24	105.1	106.8	106.66	103.74	106.54	106.9	106.53	103.47	106.35	106.43	103.78	104.02	104.62	105.12	106.37	106.89	105.6	102.46	104.32	106.33	106.41	105.09	106.05	107.28
101.45	104.23	105.64	107	103.74	102.45	105.94	108.54	103.67	106.21	104.46	104.5	108.57	105.98	105.43	105.03	105.18	103.99	105.63	107.18	105.93	109.03	106.48	106.49	106.16	105.29	102.62	107.38	108.2	108.5	103.72	107.17	106.13	106	104.46	105.02	104.75	103.16	105.82	103.4	103.5	105.73	107.49	105.09	105.14	106.33	105.23	106.39	105.53	105.1
104.11	106.7	108.12	106.04	104.43	104.05	107.23	105.91	110.53	105.98	106.64	106.35	105.93	105.48	107.37	105.57	103.99	107.19	105.66	105.77	107.86	105.72	107.68	105.37	103.89	104.97	109.41	104.41	107.8	105.85	105.05	104.55	105.84	109.53	106.47	104.89	105.55	106.04	106.5	105.76	108.42	107.07	107.06	106.12	106.65	107.79	105.85	107.91	107.32	108.31
97.487	99.764	99.294	100.8	102.47	101.07	97.546	99.144	99.141	101.81	101.76	100.1	99.725	100.57	98.692	98.459	100.53	100.94	101.21	101.73	101.02	102.1	100.28	101.51	99.122	98.408	100.01	104.3	100.9	98.389	99.929	101.78	99.849	100.28	100.52	101.12	98.866	101.39	100.46	99.395	97.447	97.897	101.29	98.128	100.11	99.084	99.617	101.03	100.1	100.84
108.41	105.2	106.6	106.49	106.59	106.67	106.87	108.04	107.53	106.76	105.13	108	107.24	105.26	103.28	104.67	105.18	107.21	105.52	107.58	105.74	103.66	106.18	107.78	106.18	110.62	108	107.66	106.73	107.42	104.71	106.05	105.18	106.38	104.46	107.12	104.53	105.98	104.13	108.92	105.61	106.57	109.11	103.77	109.18	103.48	109.83	105.68	109.57	106.3
108.75	108.1	101.98	106.79	107.21	103.92	104.71	108.7	107	108.59	107.96	106.75	107.86	107.95	108.94	109.31	107.35	108.98	106.26	103.81	105.21	104.89	107.87	108.2	106.61	106.31	109.07	107.98	106.43	107.49	106.12	103.41	108.09	104.19	108.29	106.49	109.28	107.65	107.4	105.32	107.87	106.08	107.53	105.43	104.88	107.27	106.06	105.21	105.87	109.15
109.07	106.18	106.55	105.32	104.81	108.83	107.3	106.18	107.53	106.4	104.94	105.68	106.32	103.11	105.19	106.86	105.53	103.27	105.35	105.93	108.5	106.8	103.84	106.89	106.39	109.14	107.62	106.83	105	106.02	107.59	106.53	106.32	105.92	102.72	105.05	106.54	106.94	108.46	108.67	108.64	106.45	108.08	105.11	106.57	107.12	105.2	109.63	106.58	107.29
106.85	107.05	108.92	109.55	107.83	108.08	107.36	106.07	106	107.39	110.72	108.61	107.13	107.34	105.03	106.58	106.92	108.69	107.38	108.15	109.05	105.82	106.57	108.2	107.27	111.42	108.26	108.56	105.48	106.42	109.21	105.79	107.02	106.45	110.82	108.04	107.53	109.32	105.79	105.85	107.65	107.37	107.71	102.83	105.53	107.9	105.51	107.26	108.42	106.49
105.03	105.78	105.11	109.61	107.58	104.17	106.82	106.6	105.37	106.56	106.44	104.33	103.93	104.26	103.75	108.35	105.67	107.83	104.22	104.99	103.63	105.33	106.39	105.39	108.77	108.87	106.13	103.3	102.45	105.63	104.93	104.93	104.25	109.05	106.45	108.22	102.92	107.3	105.74	108.68	103.32	106.75	104.43	105.13	109.33	106.27	103.96	105.7	108.3	104.32
106.48	106.24	108.82	107.97	111.06	105.48	107.74	110.01	108.21	107.59	108.76	106.11	106.43	113.13	108.74	109.55	111.13	107.66	107.13	109.07	109.33	105.72	107.9	107.4	107.37	108.72	107	107.37	110.15	107.3	108.48	105.37	106.53	110.21	109.3	104.84	105.04	108.53	105.5	105.05	108.81	106.87	108.53	107.28	108.31	108.65	112.04	112.87	106.19	109.4
110.37	109.81	111.37	110.92	109.41	111.28	109.92	110.27	110.13	108.74	111.29	108.82	108.97	110.86	107.92	111.42	113.32	109.8	113.35	108.48	110.83	109.61	109.06	108.09	109.03	111.73	114.39	109.95	110.01	111.73	108.09	111.77	111	113.34	109.55	112.3	110.14	108.67	109.55	109.82	109.65	109.27	109.63	110.47	112.08	109.28	109.59	111.44	110.57	109.38
98.1	99.781	101.34	105.47	98.906	101.7	101.19	100.43	100.33	100.22	100.6	100.83	101.27	99.753	103.57	98.454	99.566	98.309	103.62	102.68	102.21	103.43	99.078	101.54	101.64	102.65	103.09	101.17	99.119	100.21	101.24	101.93	100.42	103.67	100.37	102.36	98.122	105.01	101.82	100.15	100.1	100.67	101.3	103.7	96.791	100.24	99.42	100.86	100.51	98.666
100.42	96.737	99.018	95.526	101.81	96.547	99.951	95.665	98.286	98.549	98.354	98.188	96.578	95.948	97.414	97.595	97.748	98.301	98.76	94.855	95.61	96.017	94.271	98.841	98.928	101.19	98.211	100.99	96.959	95.823	97.445	98.074	97.765	95.54	97.891	96.197	94.672	97.067	98.421	97.607	98.669	98.276	94.611	98.587	99.075	98.248	98.54	99.07	97.717	98.883
105.5	108.64	109.73	108.45	107.07	108.19	109.65	107.15	105.83	108.07	105.85	106.41	110.65	106.94	107.79	106.51	107.86	108.6	109.13	110.89	107.56	107.27	105.95	108.44	105.08	106.59	107.53	106.39	107.89	109.22	107.15	106.34	107.46	110.18	105.41	107.37	108.74	107.88	107.19	106.61	106.94	102.9	106.13	105.84	105.49	106.89	105.07	105.77	106.17	107.85
103.68	107.56	107.54	105.96	106.17	107.23	105.5	105.98	107.32	106.13	107.47	105.36	104.63	106.07	105.18	106.76	104.09	102.64	106.82	104.97	106.02	107.5	106.28	105.5	105.01	106.7	107.61	104.84	105.59	106.77	105.74	107.84	107.91	104.76	102.37	107	101.96	106.22	106.04	106.1	106.96	105.34	103.38	104.48	106.88	105.93	104.91	105.59	105.51	107.81
105.98	107.57	106.03	110.5	107.43	107.84	108.9	107.9	107.29	106.96	109.12	108.71	104.91	106.64	106.72	109.65	111.14	109.26	107.67	111.23	105.11	109.66	108.78	108.01	105.29	108.87	106.61	107.74	107.57	110.94	106.24	109.05	108.13	110	108.31	108.76	109.85	109.72	107.64	109.24	111.25	108.3	104.77	107.33	107.92	107.3	107.93	107.42	105.58	105.65
101.62	100.39	102.28	99.433	100.34	102.02	102.91	99.549	96.911	101.27	102.28	97.551	102.95	97.513	99.83	102.25	100.15	100.76	101.98	99.234	98.976	100.47	102.23	100.01	101.17	101.15	102.47	100.82	100.14	100.57	102.11	101.29	99.825	98.028	100.85	100.45	97.159	103.01	101.17	99.595	99.586	102.57	103.61	99.738	100.99	99.843	99.445	97.872	99.106	103.37
104.77	106.81	106.51	102.46	105.51	106.56	104.49	104.54	105.16	105.99	106.74	107.91	108.5	103.94	104.21	107.66	103.29	105.25	105.29	106.2	103.17	106.97	107.92	105.21	104.8	106.06	103.96	106	107.22	103.95	104.86	103.63	108.9	103.88	105.44	105.54	107.51	106.82	100.93	104.97	108.18	107.07	105.81	105.62	105.63	105.13	103.8	106.22	104.13	106.96
106.34	103.63	104.64	105.27	106.24	102.06	107.22	106.93	107.31	103.69	106.82	108.22	107.35	109.33	105.79	107.05	108.94	111.6	109.19	104.58	106.76	108.77	106.46	108.6	103.71	103.5	106.18	107.47	107.06	109.06	103.69	105.89	108.78	104.02	106.69	106.14	106.49	105.36	105.46	106.69	105.22	104.43	105.11	105.12	106.96	105.25	107.46	104.81	105.39	107.84
106.34	105	109.54	104	105.29	108.09	109.58	105.13	106.25	105.85	108.45	107.16	102.41	104.35	105.68	107.85	107.02	104.37	103.45	106.01	109.03	105.46	105.29	107.75	106.99	109.8	107.72	105.24	105.44	104.43	104.88	107.56	106.74	106.1	106.32	107.15	105.18	106.76	106.92	108.21	107.31	107.5	106.23	106.81	105.79	106.32	105.76	107.44	105.89	108.8
109.18	107.4	108.99	110.17	109.19	108.89	108.02	109.15	105.98	107.28	108.68	107.09	107.22	111.29	108.05	107.86	108.03	105.2	107.47	110.72	108.8	108.43	108.6	108.92	107.09	108.98	107.71	109.89	107.22	108.16	109.65	110.4	108.33	108.86	109.04	110.03	108.22	108.35	107.94	111.41	111.12	108.3	110.67	106.78	109.81	110.41	107.47	107.52	107.8	112.08
99.432	97.433	97.362	96.241	98.885	97.877	96.37	98.57	100.12	98.188	96.182	97.713	100.05	98.311	95.814	96.055	95.483	95.351	99.62	98.626	99.408	97.664	95.371	100.54	97.211	97.204	99.763	100.8	99.232	101.14	97.685	97.397	95.547	101.7	96.746	94.978	94.644	99.88	99.095	95.563	94.255	95.708	98.76	97.336	97.626	98.443	101.45	93.712	98.113	94.999
104.55	107.14	107.75	105.11	106.1	106.14	106.69	104.59	109.13	106.16	104.35	105.12	106.45	108.12	105.48	106.44	106.5	106.32	106.31	106.27	105.52	107.61	105.25	106.65	102.44	104.93	107.24	106.87	108.15	108.06	110.17	105.88	106.4	102.47	106.37	108.19	102.73	106.81	106.24	104.63	103.4	107.91	104.36	106.63	105.3	105.83	104.66	103.48	105.13	108.53
107.09	110.24	107.06	111.67	105.62	107.17	107.91	109.53	105.75	109.72	108.48	110.29	108.72	109.44	107.91	108.93	106.46	108.34	106.15	112.07	107.53	108.92	107.79	111.24	108.4	106.45	110.51	105.73	107.92	108.12	107.66	110.19	112.88	109.94	112.01	112.22	107.34	110.19	106	111.25	109.89	108.74	107.49	109.67	105.14	110.06	110.66	108.65	110.26	108.86
105.53	106.56	105.23	107.1	107.06	105.79	107.29	105.66	104.47	104.79	109.26	102.43	108.92	104.16	106.42	107.96	104.46	105.21	106.4	106.34	106.64	105.06	107.67	110.83	106.49	107.7	106.39	105.45	103.19	105.75	106.15	107.63	106.51	106.1	106.83	105.56	107.6	109.5	103.62	104.12	107.21	104.58	107.74	104.21	107.61	106.42	105.92	103.86	109.14	107.11
108.25	107.38	106.32	108.25	111.54	109.05	105.94	112.78	107.88	108.36	107.84	108.51	105.92	105.58	107.23	106.49	104.78	106.99	108.82	106.81	106.57	106.57	108.2	110.46	107.82	110.06	108.55	108.44	107.23	108.46	104.64	110.49	110.65	107.11	108.17	107.39	105.42	108	108.11	108.1	105.28	106.25	110.16	109.1	109.92	107.57	105.79	110.65	107.58	105.71
109.42	108.88	110.16	104.91	108.65	106.93	107.27	110.6	104.17	110.47	106.02	109.39	107.1	112.92	106.53	107.49	108.41	108.93	108.04	107.79	108.4	107.39	106.24	108.15	109.5	106.02	109.53	109.53	108.53	106.96	110.48	108.24	109.08	106.66	106.54	109.62	106.89	109.58	107.03	105.78	105.51	109.07	106.25	108.59	109.64	109.13	108.08	108.86	104.12	108.12
106.31	104.47	105.02	102.67	107.85	101.53	104.63	106.84	104.09	105.92	107.57	106.09	104.12	106.3	107.55	105.6	106.35	106.21	104.44	106.19	105.13	105.81	105.2	101.87	106.68	106.35	104.94	106.41	104.61	105.09	107.13	105.85	104.71	108.24	108.13	104.01	109.34	103.28	101.34	105.95	105.14	104.66	108.44	105.41	103.14	105.58	102.91	104.56	106.05	108.79
108.66	107.59	108.07	110.65	108.04	108.03	107.96	104.68	110.09	110.12	105.82	107.9	107.83	110.21	107.51	108.56	107.68	108.27	106.3	108.07	105.94	109.87	104.39	104.41	111.61	109.64	105.35	112.32	109.45	109.74	108.51	108.31	108.98	107.4	108.11	109.89	108	107.87	106.18	109.79	108.52	107.34	105.68	109.35	107.92	107.64	108.19	110.12	110.72	109.57
102.48	101.73	100.81	99.398	100.72	99.046	99.142	99.51	100.16	101.09	99.45	100.7	99.113	99.82	100.36	104.32	98.104	100.11	100.04	99.775	101.84	104.99	100.41	101.72	100.16	98.607	100.9	97.762	100.49	99.796	99.006	103.38	101.63	101.55	101.45	102.15	103.77	100.43	96.115	102.61	98.463	98.603	99.803	101.86	100.77	102.75	101.09	99.418	101.45	97.441
107.39	107.79	113.26	108.84	112.12	109.95	112.18	108.81	110.32	109.61	109.75	111.85	113.64	109.52	108.96	112.95	111.88	109.91	112.48	112.39	111.13	110.09	113.16	109.94	108.33	108.1	111.43	110.14	108.03	107.27	110.04	108.24	110.5	111.78	109.97	111.45	110.34	111.3	111.03	112.69	109.99	108.4	110.27	109.87	105.46	112.15	113.65	111.17	108.79	113.58
99.967	100.31	97.714	98.63	97.845	99.789	101.29	104.11	99.622	99.063	97.924	100.31	99.107	99.308	98.626	97.719	98.619	100.13	96.282	101.72	100.87	100.67	95.467	101.17	97.859	102.62	99.205	99.992	101.51	94.645	97.528	100.79	98.544	99.217	99.41	101.07	100.25	97.718	97.271	100.19	96.397	98.447	97.311	98.266	101.74	98.164	98.227	100.14	99.496	97.11
98.688	95.357	99.133	102.26	96.39	102.13	98.175	100.42	96.352	99.548	97.013	99.422	99.526	99.605	99.256	100.92	100.92	99.178	99.646	94.249	97.642	97.586	100.73	99.487	95.612	100.61	100.37	95.326	96.933	102.15	99.399	98.353	100.13	102.36	99.51	99.916	98.944	101.79	98.766	94.546	98.482	96.485	96.761	99.977	97.907	96.703	97.039	99.863	96.438	98.293
107.55	110.07	109.97	109.09	106.46	107.76	106.66	108.37	109.95	110.91	108.88	107.62	107.66	110.41	107.75	107.73	105.42	108.05	110.09	107.55	108.38	107.41	106.68	111.08	108.37	105.96	108.6	105.72	109.26	109.3	107.68	105.57	107.97	107.42	105.46	108.76	107.68	109.27	108.93	111.41	109.21	108.98	106.63	110.08	106.93	109.39	110.15	108.07	108.64	107.46
108.62	107.89	106.35	110.28	107.13	107.66	108.33	107.37	107.52	110.27	109.28	107.73	103.38	109.83	104.45	107.89	105.93	108.52	107.34	107.54	107.72	105.88	106.35	108.03	107.91	109.14	109.58	107.14	107.4	106.63	109.17	108.57	108.71	106.51	107.27	111.52	107.61	109.94	107.36	108.99	108.58	103.68	107.88	109.17	106.74	108.42	108.25	105.06	107.35	110.32
97.218	98.019	99.259	98.171	99.228	97.669	94.666	95.346	98.28	100.48	94.729	97.241	96.96	97.31	98.225	97.349	99.987	96.569	96.52	98.07	99.95	100.92	97.134	97.205	96.609	97.643	96.772	100.27	100.87	99.125	97.138	93.974	99.302	102.41	99.207	97.196	97.237	100.72	99.379	97.091	100.89	99.066	100.66	98.302	99.56	94.85	99.747	96.72	98.837	95.508
100.66	102.34	102.24	101.9	100.28	98.693	100.46	102.11	100.72	101.46	100.39	103.82	100.31	102.87	99.928	102.39	101	104.45	99.955	99.823	100.83	104.36	103.39	103.05	100.57	101.14	99.443	103.25	97.422	104.67	102.15	100.17	98.361	99.828	100.95	99.268	102.31	101.07	99.638	98.962	100.51	99.363	98.24	104.3	99.753	97.532	102.87	101.57	102.02	103.13
105.03	104.2	107.97	105.04	107.17	107.27	108.27	107.45	105.33	106.94	104.72	104.82	105.4	106.22	105.3	106.99	106.02	105.22	106.71	106.07	108.47	108.72	105.53	105.58	107.46	103.55	107.79	107.46	104.16	106.99	107.42	107.24	105.18	108	106.57	103.67	106.89	106.15	108.5	104.14	105.33	103.91	105.68	103.78	105.55	106.21	102.61	106.94	102.3	107.35
106.62	106.56	108.21	108.05	108.52	107.84	111.8	110.86	109.57	110.46	110.01	111.16	108.15	110.64	108.93	108.08	107.96	105.97	110.55	106.26	110.03	107.59	107.59	108.13	107.46	107.76	110.43	106.5	108.55	109.04	108.99	106.4	105.12	110.08	105.91	108.08	107.49	108.04	106.44	107.97	108.73	106.27	108.82	106.02	105.93	108.73	110.71	108.57	107.79	105.51
104.24	106.57	105.75	107.17	103.92	107.62	103.58	106.32	106.37	108.06	106.99	103.7	104.13	108.16	106.12	106.81	105.76	104.97	106.24	106.89	107.17	103.72	104.55	107.22	104.4	107.39	106.05	108.36	105.19	105.45	108.02	106.24	108.15	107.91	105.62	107.85	106.2	107.7	107.68	105.63	105.86	106.43	105.84	104.98	107.3	105.95	104.24	103.52	104.26	107.32
101.42	101.34	100.62	102.45	106.7	104.99	101.35	103.25	104.17	104.64	104.66	96.243	103.78	105.06	104.69	101.94	99.584	102.41	104.31	103.92	101.41	102.04	103.96	103.63	99.133	103.98	101.19	103.66	103.11	101.63	104.41	104.56	103.49	102.4	100.3	103.58	102.06	104.63	103.78	106.11	102.15	103.82	99.727	103.12	102.58	100.81	101.59	104.03	104.24	100.75
110.09	110.61	108.05	108.73	108.41	104.62	107.35	107.98	109.73	105.97	112.27	105.95	105.57	106.56	108.99	106.78	108.25	108.43	107.59	107.71	110.49	106.77	104.96	106.87	106.45	105.17	105.11	108.4	107.26	109.48	109.16	104.14	106.92	108.57	106.5	106.82	107.17	109.57	109.79	108.45	106.47	110.8	105.51	108.88	105.83	107.36	106.16	106.12	107.8	109.23
107.55	103.1	107.42	104.77	106.21	105.62	105.56	105.55	104.64	106.12	104.37	105.62	104.45	105.34	107.81	103.76	105.47	106.96	105.62	104.26	106.29	102.17	106.1	102.51	103.69	106.33	107.96	104.19	105.27	108.32	107.3	103.99	106.58	103.83	106.56	105.73	104.87	106.64	108.85	105.47	108.92	105.46	106.03	104.99	103.58	106.46	105.89	106.43	105.17	106.08
108.1	103.08	106.03	102.83	104	105.59	105.17	109.64	104.99	105.22	106.24	105.69	103.45	105.37	104.87	106.83	102.16	106.54	102.49	105.75	111.93	105.72	105.12	104.26	109.36	105.02	106.25	105.98	103.93	104.53	109.7	109.4	105.34	102.39	108.39	104.85	102.96	105.8	107.22	104.45	105.49	109.91	106.55	105.59	103.53	107.4	107.79	105.52	104.68	104.87
107.48	106.67	105.96	106.28	103.6	108.05	107.55	106.89	105.13	104.88	109.78	106.88	102.43	105.53	108.42	106.44	106.43	105.26	106.8	108.79	107.62	101.98	105.73	104.27	106	103.15	107.24	104.17	109.76	106.22	108.71	105.34	107.98	109.01	108.5	107.73	107.37	107.44	106.01	107.27	104.74	106.16	107.74	105.48	107.38	107.71	106.34	106.63	103.94	108.17
101.09	104.7	106.16	106.1	108.14	106.92	104.17	103.95	107	104.56	103.78	105.46	103.26	103.7	104.09	105.08	106.71	106.65	109.01	108.14	107.68	107.28	107.22	108.97	106.77	105.09	108.12	104.72	104.01	106.36	108	102.85	104.33	106.57	107.12	105.57	105.81	105.45	103.59	106.22	104.94	105.26	109.99	107.53	106.39	103.41	104.66	108.03	106.92	105.54
114.14	109.31	112.37	111.55	107.97	109.99	111.49	109.77	109.55	110.28	112.97	109.94	108.77	111.63	109.87	113.47	108.97	109.56	111.03	106.71	113.42	109.13	107.21	112.49	111.76	110.65	109.43	111.98	113.75	108.5	110.96	107.42	111.99	112.08	109.82	110.79	110.04	109.47	113.61	112.52	113.51	111.96	107.77	115.64	106.97	108.9	109.56	111.98	113.3	110.15
105.22	105.97	107.3	104.98	108.62	103.59	107.07	107.12	103.61	106.87	104.41	107.29	107.46	105.05	109.65	105.78	106.65	106.13	104.04	101.8	107.96	105.38	104.95	105.14	106.6	106.6	107.25	107.58	106.13	105.17	108.35	108.37	105.28	107.92	108.42	104.07	104.01	104.1	103.22	106.47	105.49	104.08	104.59	106.93	104.06	103.19	105.27	105.11	104.65	105.57
107.07	107.73	103.26	104.27	105.59	105.16	103.59	104.85	106.67	105.59	106.77	105.17	106.32	106.13	106.65	103.57	104.76	103.34	106.97	108.92	106.92	107.53	101.62	105.78	107.01	105.43	102.98	105.8	106.97	102.17	107.79	106.13	107.05	108.86	107.91	107.67	104.04	104.92	105.05	103.99	104.69	105.02	107.28	108.82	107.61	108.83	106.77	109.64	105.18	105.22
105.27	108.14	106.3	109.02	107.11	108.59	107.74	106.93	106.4	108.68	108.57	104.5	108.59	108.52	109.1	109.05	106.88	107.43	104.48	108.87	106.41	107.57	103.44	105.98	108.72	106.67	106.86	105.44	107.7	106.99	107.82	107.6	108.37	107.59	109.69	110.05	105.87	106.31	105.96	108.83	108.92	107.67	109.58	109.02	106.43	110.13	106.92	107.58	107.58	105.73
104.45	106.53	107.53	104.24	108.95	108.26	106.31	104.99	106.73	107.56	102.98	103.31	105.75	106.34	105.04	107.34	102.82	106.73	105.9	106.15	106.2	104.41	104.34	107.05	105.05	107.23	104.48	105.56	107.21	104.48	103.85	106.23	107.01	106.55	104.78	106.4	102.43	103.37	106.45	104.84	105.95	105.97	103.65	103.94	103.91	106.6	106.49	105.67	104.71	104.77
109.42	109.23	106.06	111.52	107.91	105.54	107.1	107.96	107.07	109.99	107.96	108.81	112.28	108.9	109.51	108	107.1	108.16	108.3	107.02	106.71	110.67	106.37	105.21	105.99	106.66	109.07	108.96	111.57	111.02	106.49	108.1	109.85	107.86	108.3	110.61	107.04	108.97	109.33	106.76	105.52	108.39	108.37	107.31	107.62	110.7	109.04	106.44	109.9	110.6
99.869	99.906	95.72	99.925	98.123	100.02	98.217	95.809	94.907	99.996	99.662	96.328	95.874	96.617	94.643	97.083	99.409	99.876	98.965	100.12	102.43	98.434	99.409	98.242	97.096	95.69	98.565	100.14	99.089	98.054	95.835	98.176	96.94	101.49	96.766	98.049	100.09	98.064	97.413	98.88	96.523	95.127	99.491	97.573	96.263	95.541	97.584	96.463	102.14	97.412
102.63	107.37	102.9	106.52	106.62	105.32	105.95	106.02	104.15	107.76	108.97	107	105.7	109.51	106.17	106.52	105.84	107.95	107.18	106.06	105.04	108.62	103.93	105.2	106.95	106.38	108.67	104.58	106	106.48	103.94	105.36	104.82	108.45	107.04	105.94	102.94	108.48	106.68	106.75	106.43	108.6	105.6	107.35	105.69	104.01	105.69	104.72	106.68	109.16
104.44	106.27	107.83	106.21	102.72	103.99	106.02	109.09	105.84	105	104.09	107.92	108.55	102.98	108.99	105.6	106.17	103.71	104.6	107.27	108.8	107.75	108.25	105.55	107.79	106.1	107.96	109.1	106.91	103.82	106.73	106.23	104.66	105.2	108.79	107.81	107.76	107.6	104.86	108.21	103.86	106.24	105.07	107.37	105.58	107.92	107.9	105.06	104.6	107.5
108.54	106.05	108.27	106.37	107.23	107.95	102.89	107.23	107.06	105.15	105.63	106.97	104.03	105.61	100.36	105.27	106.12	105.77	103.12	105.21	105.78	106.57	104.19	107.47	107.34	105.73	108.4	104	107.42	106	105.54	105.05	106.93	104.08	107.02	104.84	107.21	104.61	108.01	103.4	106.1	104.08	108.2	103.47	105.95	102.53	107.61	105.26	103.7	104.94
108.63	112.53	110.3	109.34	110.33	109.15	111.86	111.98	113.95	111.62	111.29	112.27	109.99	112.97	109.83	111.4	111.22	108.53	112.87	109.16	107.04	114.22	108.23	110.29	111.12	109.9	109.61	110.36	107.56	111.76	111.77	109.48	110.55	109.49	114.77	109.79	108.88	112.14	113.84	109.87	108.22	114.99	112.29	109.12	110.14	113.21	110.31	108.44	107.71	112.31
108.6	109.34	110.92	108.41	108.37	109.25	109.04	108.11	107.22	109.3	106.38	109.52	107.96	107.32	109.56	107.58	106.55	111.24	108.51	107.59	105.96	108.65	108.3	108.28	109.32	104.78	108.47	107.95	107.69	105.9	107.61	105.66	108.2	107.91	108.35	106.31	107.57	108.35	107.19	109.07	107.77	111.57	105.29	107.85	107.41	106.88	107.28	108.28	109.19	107.45
106.9	106.34	106.61	106.56	105.03	108.61	103.79	106.03	108.19	106.16	104.92	106.41	106.04	106.2	106.88	105.8	102.29	107.5	109.97	108.82	105.63	107.98	105.36	106.51	106.44	106.99	108.17	107.31	104.95	105.15	110.16	107.84	107.08	107.42	105.83	107.78	105.48	105.54	107.03	106.77	109.33	108.2	106.18	104.78	107.94	105.57	105.55	104.61	104.26	106.16
98.275	101.09	100.93	101.4	104.33	98.005	103.46	102.32	104.59	102.4	102.99	103.08	103.76	108.38	105.26	99.299	103.11	103.26	101.37	103.49	102.95	105.18	101.37	104.57	101.82	103.61	104.21	103.84	102.12	100.35	101.83	102.64	100.62	103.82	103.45	105.94	103.33	105.74	104.17	104.38	102.8	104.38	102.21	103.05	101.62	101.39	106.31	102.6	101.1	100.89
107.76	111.67	108.56	112.67	110.44	108.96	111.32	109.1	110.1	107.94	107.59	110.32	110.91	109.26	109.92	109.86	110.98	113.36	112.51	106.27	110.5	113.1	107.54	111.13	107.84	108.91	108.8	107.71	108.41	107.07	111.38	108.14	110.33	109.23	108.91	110.23	111	109.69	106.64	107.7	111.08	111.43	107.91	109.51	110.21	112.86	108.4	113.74	109.53	109.51
108.41	104.42	110.31	104.45	108.7	107.63	107.93	105.37	108.85	109.03	110.54	108.08	105.44	109.15	108.68	108.08	104.27	108.82	106.3	107.44	107.32	109.76	108.43	107.94	107.87	107.31	110.09	104.05	108.8	108.63	107.67	105.26	108.54	108.93	109.74	107.25	109.09	107.17	109.49	106.57	110.36	109.36	108.12	111.44	107.77	107.23	108.75	109.58	106.25	105.64
104.75	101.46	99.908	102.27	99.647	104.67	98.925	98.647	101.63	103.88	101.11	102.63	101.36	99.364	99.712	98.638	100.51	102.82	100.96	101.71	103.54	98.739	101.93	100.35	101.72	103.54	98.12	102.9	100.85	101.4	101.48	100.96	100.15	101.88	100.64	102.33	99.781	102.09	101.33	101.05	101.63	101.58	98.894	105.1	101.46	102.54	98.116	103.2	103.78	100.57
111.32	110.93	109.39	108.12	110.1	111.22	112.24	107.29	110.07	109.18	109.03	111.11	114.77	110.84	108.45	110.8	108.19	109.48	109.9	112.17	109.98	110.71	109.42	113.11	108.79	110.07	110.52	108.22	109.8	111.63	110.86	108.89	109.64	109.12	110.08	108.89	110.68	110.55	110.57	110.03	109.69	108.41	109.24	109.67	109.95	111.03	110.57	108.56	111.81	108.58
105.95	108.99	105.45	106.57	106.21	101.85	104.67	108.44	105.39	102.77	103.97	108.04	107.11	105.03	106.5	108.32	104.56	104.52	108.03	105.64	109.12	105.59	107.87	109.86	105.39	106.42	105.28	104.6	104.01	106.15	108.57	108.67	107.38	106.96	108.1	105.86	108.61	105.36	106.04	108.19	103.21	107.49	106.53	106.13	105.44	107.26	108.24	104.25	104.24	106.24
109.07	108.17	110.84	106.99	107.94	107.48	109.22	109.7	108.72	110.2	107.84	109.45	106.4	110.78	107.53	109.77	107.05	106.42	107.96	108.87	110.53	108.29	108.53	107.99	107.66	106.39	108.04	109.09	108.75	108	108.13	111.45	107.79	111.47	109.11	108.56	111.43	109.04	109.05	108.77	109.01	108.67	109.53	111.07	107.21	107.46	108.3	111.14	104.66	111.73
100.28	103.02	100.43	99.01	101.03	98.335	97.044	99.217	100.12	101.29	100.6	102.09	103.13	98.287	100.22	99.498	99.432	101.41	97.779	99.01	101	100.1	98.978	100.22	99.387	105.55	100.16	98.457	98.887	99.038	101.12	98.354	99.453	99.4	98.958	98.915	97.372	100.27	100.99	101.1	100.48	100.66	101.03	99.339	99.373	98.077	100.19	100.78	100.77	97.772
109.2	105.22	109.98	108.12	108.31	106.95	108.78	109.18	108.18	108.55	107.53	104.77	107.76	105.94	110.22	111.48	105.83	110.36	106.32	107.99	112.16	106.91	109.96	110.16	109.47	110.5	109.77	108.01	109.95	107.82	109.39	110.55	107.25	109.11	107.98	108.89	104.24	108.96	110.35	108.61	110.35	109.57	106.5	108.62	109.77	111.46	107.32	111.79	110.3	110.5
103.62	103.44	105.12	103.57	103.54	106.5	107.05	103.41	105.37	107.42	105.2	102.27	106.1	103.16	108.02	109.72	103.6	106.56	106.4	106.1	104.7	104.88	106.82	105.81	103.57	106.38	108.03	103.99	106.39	106.54	106.42	105.53	105.2	108.1	105.35	105.12	105.25	108.59	105.04	106.96	106.92	107.04	102.01	104.99	104.62	104.81	107.32	105.26	102.22	104.02
106.06	110.67	108.15	108.68	109.25	108.41	108.27	108.03	106.16	109.38	104.24	107.62	104.72	110.22	108.48	108.75	107.04	107.57	106.32	107.7	109.74	103.27	113.1	109.96	110.14	110.11	109.02	108.32	105.93	107.78	108.51	108.23	106.87	106.81	106.53	107.38	110.03	107.21	107.26	109.46	106.23	107.85	106.05	108.8	106.31	108.49	108.1	105.67	106.87	109.81
109.65	108.09	110.94	110.13	111.21	108.62	110.53	113.81	108.88	109.89	109.28	113.28	110.62	109.13	107.43	110.81	110.25	112.66	112.54	110.49	106.87	111.94	109.54	109.2	108.19	109.66	109.78	109.19	108.97	109.35	112.55	111.66	110.66	109.87	109.92	112.1	115.19	108.06	111.3	108.65	112.33	110.56	113.38	109.73	110.21	110.02	111.1	107.74	109.92	110.89
106.96	105.58	105.48	105.87	106.91	101.95	108.24	105.06	109.38	107.16	105.49	105.47	106.75	105.1	106.64	106.63	104.17	108.58	103.66	105.31	108.67	108.18	102.31	105.65	107.69	104.76	108.23	107	107.57	105.43	103.86	104.91	106.44	105.44	104.85	108.42	104.86	105.41	105.54	105.25	103.79	105.8	105.91	106.05	105.86	107.3	108.11	105.8	105.19	110.97
104.29	108.68	103.43	104.72	102.85	105.39	106.87	109.23	106.62	107.23	106.52	107.19	106.58	105.84	105.74	108.68	108.93	105.37	109.23	105.93	107.24	106.69	107.81	108.88	109.03	106.13	106.91	105.11	106.83	107.47	107.08	107.81	107	107.64	105.29	107.19	107.7	107.28	107.75	106.27	107.9	105.1	106.31	107.87	103.91	105.18	105.16	103.6	108.17	108.84
104.34	104.18	103.21	106.94	103.26	103.21	107.84	105.37	103.77	103.34	107.39	106.56	108.84	108.09	104.84	105.2	107.4	105.86	105.95	104.13	104.76	104.89	103.05	103.88	107.27	107.22	105.33	105.87	104.48	104.92	108.41	107.79	108.2	102.74	108.21	105.9	106.07	102.13	105	107.58	105.99	102.76	103.44	104.54	104.05	108.3	105.43	107.44	106.18	103.8
97.73	96.353	96.386	100.91	98.873	94.894	96.328	101.14	100.29	98.694	99.996	96.505	99.441	100.05	98.92	102.91	101.11	96.866	99.402	97.457	97.81	99.702	100.66	100.78	97.174	99.694	97.893	96.88	99.44	99.927	98.064	100.6	97.951	98.622	99.781	98.397	99.466	98.277	100.47	101.75	102.18	97.86	100.22	99.366	98.611	98.797	99.076	100.72	97.096	97.433
111.18	106.66	104.44	106.28	101.17	106.45	106.61	107.2	107.16	104.61	103.6	105.79	106.48	106.04	105.04	107.82	105.94	102.48	107.74	109.55	107.69	107.19	107.51	108.58	105.78	103.95	104.31	108.14	107.49	102.5	104.38	108.1	106.04	109.09	109.13	109.27	108.17	104.94	105.58	107.56	108.92	107.41	107.01	106.54	107.46	107.61	106.08	106.31	109.57	103.9
106.89	112.23	109.11	104.67	104.76	108.07	109.27	110.14	108.58	110.37	109.07	107.02	109.56	111.88	107.32	107.12	109.78	105.96	108.1	109.48	108.44	108.35	108.5	109.04	108.06	107.59	107.6	106.91	106.69	109.39	108.58	109.26	106.76	106.41	110.49	108.77	105.79	109.71	108.07	107.59	108.11	106.75	109.54	105.24	106.57	109.18	108.55	105.56	108.37	107.64
102.38	101.1	105.22	105.05	105.04	104.26	103.88	104.36	107.37	103.43	102.05	105.66	104.2	106.38	103.43	103.77	104.96	102.94	103.87	108.22	105.75	104.07	106.13	103.78	105.42	105.39	108.57	103.51	106	105.14	107.57	106.88	105.38	102.15	102.56	108.78	104.02	105.05	102.32	106.94	104.33	106.49	105.53	103.23	105.51	106.32	105.53	104.95	103.81	108.09
99.044	100.66	97.897	99.03	100.09	96.018	99.257	101.22	98.114	99.432	97.443	98.951	101.4	102.5	101.59	100.61	99.292	102.03	99.433	102.87	100.44	100.65	101.12	100.72	98.928	98.336	100.99	101.6	102.54	101.21	101.15	100.13	101.98	100.21	101.43	102.44	98.075	100.45	100.59	98.488	102.25	101.84	104.24	102.66	101.53	99.139	99.09	98.167	98.134	99.075
107.99	105.2	107.08	107.04	101.67	109.11	105.63	102.29	106.76	103.25	106.96	107.4	102.64	106.63	106.02	105.12	107.82	104.57	107.26	107.38	106.76	104.57	105.17	105.03	101.9	104.72	104.31	108.25	102.33	104.46	101.51	105.03	104.06	104.62	105.25	103.48	104.69	103.63	106	106.55	104.23	102.74	105.09	107.63	107.3	103.08	104.07	105.86	105.98	103.31
97.576	97.34	102.14	96.403	97.795	100.04	97.407	99.385	97.657	99.878	95.423	99.266	97.161	100.22	98.229	98.313	95.03	97.275	97.421	97.387	97.265	96.715	98.99	97.181	96.981	98.66	97.619	95.969	98.062	95.855	98.204	94.782	99.58	99.891	96.972	96.57	95.193	99.123	95.36	97.713	98.927	96.625	100.33	97.24	96.354	98.478	95.193	100.34	98.869	97.341
101.81	100.63	104.36	100.36	99.929	102.98	100.06	101.99	102.72	100.7	100.35	99.37	101.96	100.32	102.66	101.33	99.629	98.167	102.17	100.25	99.46	97.87	102.08	98.575	102.1	100.99	100.75	100.11	99.584	101.19	105.33	99.863	100.56	103.04	102.31	99.457	101.58	101.29	98.881	99.017	100.98	103.1	102.08	100.49	101.39	100.78	103.37	100.63	100.32	96.232
106.88	107.77	108.36	109.43	108.56	108.52	108.43	107.51	108.46	109.46	108.91	107.41	110.39	108.08	109.46	112.26	110.88	108.32	107.74	108.12	106.34	108.49	109.17	107.31	109.14	108.01	111.91	109.06	108.53	109.9	108	109.63	107.52	109.44	106.97	106.47	108.37	110.49	106.29	107.38	110.52	107.59	108.82	108.87	106.74	108.83	112.3	109.5	108.79	108.55
106.57	105.73	101.75	107.01	105.85	107.7	109.54	104.06	106.61	105.78	102.75	109.69	107.6	105.69	105.85	102.1	103.74	103.89	106.36	104.64	106.24	105.02	102.36	108.1	106.36	102.36	104.76	104.11	104.63	104.45	110.53	103.95	106.3	104.27	109.17	105.49	105.07	104.66	103.23	106.52	104.57	101.66	105.48	104.64	108.39	105.29	103.85	103.41	105.71	101.84
106.94	103.1	101.27	107.91	106.29	104.27	102.85	103.95	106.31	106.17	107.13	108.27	104.2	106.75	107.46	106.05	108.03	109.12	106.04	105.6	103.72	107.53	107.86	103.19	106.7	105.51	107.81	107.34	102.9	105.84	105.1	104.73	105.43	106.69	108.48	105.95	102.83	108.54	105.68	103.67	104.11	106.2	103.4	105.75	105.44	105.13	111.77	107.09	108.24	105.54
109.34	109.15	108.82	108.06	107.87	108.57	110.94	106.88	108.73	106.68	107.33	109.04	110.94	105.61	109.02	111.48	106.21	108.19	109.04	108.7	107.54	110.7	107.67	109.48	107.32	106.3	107.19	107.43	106.88	107.63	109.08	108.68	106.33	111.35	107.74	108.33	107.19	105.69	109.2	111.17	108.66	108.04	107.22	105.31	105.54	107.14	106.88	109.42	108.05	106.93
108.05	110.42	107.82	106.77	108.54	107.09	109.04	107.69	106.55	109.3	107.22	104.92	106.92	111.11	108.8	109.8	108.13	109.67	107.2	110.74	109.7	111.04	107.27	106.65	108.24	107.21	108.97	107.53	109.94	108.59	109.36	107.71	111.05	107.67	109.19	107.82	108.49	108.7	108.17	107.4	107.25	107.51	108.49	109.95	109.38	110.36	107.34	110.52	108.94	107.57
101.74	96.993	97.162	99.217	101.63	100	99.284	98.279	101.79	97.654	100.78	100.17	101.53	97.576	100.2	99.161	103.72	100.44	101.23	101.11	100.15	101.85	97.119	101.34	98.331	101.29	101.72	99.215	101.75	100.83	99.335	101.02	98.318	101.31	98.502	99.583	99.034	100.41	99.728	98.93	101.62	105.34	99.825	101.27	99	103.84	101.37	98.985	103.05	99.292
110.09	108.08	107.44	107.31	109.24	108.63	108.51	107.21	108.73	108.97	111.21	110.13	107.57	105.23	104.83	110.42	110.73	111.39	105.77	109.96	109.32	108.3	111.33	108.49	106.09	107.54	104.75	107.86	105.21	108.69	110.5	110.51	107.93	111.12	106.16	108.01	112.13	109.93	110.83	106.8	104.36	110.92	108.57	112.07	109.27	107.37	111.29	108.42	110.7	109.86
111.04	108.61	112.16	108.59	104.32	111.4	107.86	106.46	107.91	106.5	108.65	107.19	109.22	108.35	109.56	111.75	110.01	108.58	109.86	110.63	108.27	106.19	111.66	106.35	109.72	112.03	109.55	108.19	108.6	111.01	108.88	109.89	109.21	108.33	107.36	104.22	108.26	106.24	108.29	107.17	109.03	107.54	111.69	107.16	105.82	107.89	111.52	109.15	109.46	108.13
106.13	105.75	101.06	109.98	108.88	106.31	106.03	108.77	105.58	106.5	104.5	104.38	104.95	105.41	106	108.25	108.7	104.73	107.16	105.55	107.33	107.02	104.82	107.5	106.39	107.39	107.03	103.31	106.79	109.74	105.15	105.75	107.56	107.94	107.75	105.85	107	103.31	102.01	108.05	109.12	106.01	107.67	110.71	104.73	105.13	105.48	104.8	108.95	107.35
100.93	94.1	97.912	98.349	101	100.75	97.387	100.02	98.898	100.11	97.579	96.141	96.88	98.108	101.25	98.733	98.362	98.414	98.609	99.761	97.243	97.289	99.19	98.771	99.438	97.817	99.55	98.098	95.066	98.036	97.247	99.038	97.174	99.9	97.362	100.93	101.18	99.392	97.81	97.184	100.33	98.976	96.708	98.208	99.571	100.34	97.821	95.298	100.59	98.163
107.55	106.81	110.69	111.23	105.11	105.04	105.89	107.75	110.32	107.29	104.26	104.63	104.59	107.07	106.93	107.74	106.14	106.95	104.54	107.16	105.1	105.06	106.8	106.98	108.84	106.64	106.72	105.13	104.04	103.9	106.21	106.28	106.21	104.81	105.72	105.35	107.12	112.31	105.49	105.7	108.36	107.5	105.26	107.54	108.92	108	107.75	106.54	105.61	107.19
98.197	97.939	98.426	93.52	98.19	98.238	97.49	99.835	98.423	98.822	100.79	96.129	98.145	96.501	97.668	99.781	97.374	101.42	99.108	96.145	99.726	98.571	95.462	99.991	97.877	98.457	95.666	99.738	99.984	99.68	98.669	95.569	97.768	96.886	96.005	99.734	97.976	98.192	98.797	97.183	95.917	99.413	98.161	94.28	93.371	99.614	98.679	95.879	98.493	98.69
107.63	104.99	104.72	104.91	106.69	105.45	103.42	105.95	106.73	107.19	105.3	102.22	105.52	105.89	102.38	104.28	107.35	107.1	103.51	109.06	108.31	104.4	103.46	105.45	106.53	105.03	107.63	105.75	105.51	103.48	104.08	106.94	104.52	104.84	106.11	105.51	108.2	106.49	108.72	106.48	108.13	103.97	105.29	105.82	103.17	105.56	106.65	104.11	106.05	105.69
111.4	109.29	111.16	109.76	109.59	114.87	111.75	108	110.5	110.88	111.95	110.49	108.9	111.36	111.18	111.46	110.34	110.56	109.18	109.76	115.05	110.44	110	109	112.63	110.23	113.39	112.05	113.4	112.58	108.77	107.13	110.34	111.42	109.92	110.09	109.32	109.39	109.48	111.08	109.96	110.47	108.63	109.34	108.87	109.59	113.44	110.76	110.27	107.4
107.8	110.23	112.53	107.6	106.32	108.18	107.25	108.24	109.63	111.07	108.51	110.64	112.44	108.59	106.18	112.48	109.48	107.31	111.37	108.3	107.02	111.38	108.95	108.59	107.15	109.28	110.78	105	110.87	107.39	110.12	109.18	109.49	107.22	107.85	106.09	111.89	106.83	107.99	107.97	107.22	108.7	109.11	107.58	109.43	112.33	112.49	111.3	108.4	107.78
112.18	108.2	111.45	111.49	110.5	109.5	112.51	107.76	109.66	110.17	108.3	110.31	109.67	111.44	114.27	110.1	108.71	108.8	109.21	108.68	111.77	109.81	110.11	113.36	112.91	111.91	109.67	113.86	111.55	109.83	109.49	109.67	109.91	110.52	110.55	112.78	111.5	106.04	112.2	112.4	107.27	109.62	107.43	110.22	109.36	111.19	113.15	111.49	107.63	111.02
108.01	106.83	108.35	106.74	108.3	107.02	107.07	109.09	105.95	105.97	109.87	108.21	105.36	105.94	106.71	107.41	106.28	109.78	106.04	107.13	107.64	109.58	105.01	107.44	107.8	109.08	105.13	108.94	105.39	105.78	108.83	106.3	106.76	110.68	106.69	107.65	107.08	106.24	107.69	108.57	106.32	104.4	107.83	106.34	109.66	107.48	108.13	108.48	105.72	104.31
98.636	96.32	96.368	95.007	97.687	98.464	96.475	100.4	99.919	96.187	102.63	97.718	100.93	97.38	102.44	98.525	101.35	99.775	98.492	101.28	99.711	96.697	98.064	96.94	97.934	96.15	97.176	99.577	98.368	99.976	98.243	95.953	94.081	97.516	97.846	95.553	99.054	99.736	100.5	94.659	98.311	96.746	98.875	101.01	97.535	96.786	99.794	96.205	97.248	101.53
109.12	105.5	108.84	107.04	107.45	106.57	108.87	109.63	107.48	109.69	108.69	107.47	111.42	108.43	109.22	105.58	106.81	109.83	109.98	110.62	106.39	106.04	105.17	109.03	107.99	108.04	110.49	108.13	104.65	108.03	108.23	108.93	109.16	105.93	108.56	107.71	107.06	105.91	106.72	111.68	104.73	107.74	108.39	105.38	104.68	107.15	106.09	105.29	105.6	107.56
107.61	106.8	102.42	106.99	106.81	108.1	106.03	104.79	104.35	104.31	105.44	107.42	107.19	104.57	105.61	105.59	105.41	103.02	108.09	106.78	105.09	110.04	103.27	106.17	108.4	106.14	107.63	105.09	105.56	110.06	104.7	104.08	106.29	104.86	107.43	106.38	104.52	104.79	105.65	106.24	106.95	106.73	106.83	106.54	105.72	106.36	108.64	109.58	107.81	105.67
106.52	108.39	108.98	104.81	108.02	108.47	108.07	109.98	104.41	110.74	106.96	108.87	110.17	108.45	113.1	109.17	106.38	105.21	110.59	108.73	108.35	108.51	108.98	109.27	106.48	108.27	107.13	107.2	108.57	108.05	108.48	109.97	107.12	109.87	112.57	111.95	109.03	111.25	107.45	108.18	106.34	108.15	107.61	106.41	104.98	109.54	104.12	107.32	106.15	106.39
106.11	108.6	105.11	105.35	104.58	106.7	107.12	107.3	106.47	102.56	104.07	105.3	108.41	105.49	105.25	105.99	104.42	106.48	103.04	106.45	102.94	105.8	102.22	106.24	105.29	104.6	102.46	104.49	104.25	104.7	105.39	104.41	105.43	105.73	105.18	104.29	105.41	104.49	106.64	104.36	105.65	106.56	105.51	109.14	106.73	102.3	104.45	103.65	104.92	105.05
103.73	101.52	97.855	99.565	100.56	103	101.55	98.775	98.259	101.22	100.47	102.14	99.718	99.963	99.976	104.29	99.918	103	98.649	100.72	103.25	101.56	101.72	99.632	102.23	99.302	99.603	100.53	98.299	100.36	100.09	102.19	99.479	98.651	99.533	99.128	104.14	100.51	100.2	98.967	98.807	103.53	99.389	101.98	100.26	96.892	100.49	102.62	99.701	103.85
98.379	101.66	100.77	101.53	103.87	102.84	100.06	101.87	100.81	103.36	101.19	99.141	101.17	99.976	102.26	103.37	98.385	99.724	101.56	97.151	99.24	97.919	102.35	100.05	101.52	99.245	99.671	98.775	100.41	102.88	102.03	101.83	101.66	98.485	101.17	102.6	102.04	100.96	98.649	101.31	97.625	99.781	100.07	99.539	100.8	102.46	100.14	100.95	105.14	100.81
109.76	105.96	110.43	111.3	107.71	106.25	107.32	109.66	106.29	106.44	108.12	105.58	108.89	109.69	109.35	107.42	108.36	108.13	107.85	110.15	109.82	109.66	107.64	105.54	104.48	111.46	107.17	107.73	107.11	108.66	109.61	109.98	107.36	109.02	108.76	113.05	110.14	109.18	109.09	110.5	108.32	110.06	105.56	108.73	109.23	107.24	110.53	108.05	108.43	107.76
106.78	106.24	105.95	105.99	109.68	108.4	107.69	109.39	112.04	106.74	108.88	108.29	109.24	108.32	108.75	109.34	106.43	105.65	107.83	109.35	108.33	107.53	107.4	105.87	111.38	111.22	109.11	107.08	106.36	111.06	109.06	110.58	111.68	107.58	108.19	104.78	109.39	108.25	109.87	109.88	105.32	109.11	105.68	103.41	108.27	110.71	108.75	106.91	106.36	111.31
109.63	108.89	107.22	111.78	108.84	107.46	106.86	108.82	106.28	108.25	107.11	109.47	108.5	109.49	109.93	106.81	108.42	108.78	109.64	105.9	107.67	105.91	104.29	108.86	108.76	104.55	108.91	108.33	110.1	107.12	108.54	107.88	108.25	107.15	104.64	108.92	108.5	107.26	108.84	108.96	109.57	107.26	108.06	106.47	109.79	109.92	109.61	108.76	107.79	108.25
101.2	100.21	97.796	103.31	99.993	103.66	99.993	98.758	97.001	99.152	99.748	103.01	98.897	99.122	100.54	97.938	100.56	99.562	100.07	100.51	97.068	96.773	99.125	100.9	101.68	100.26	100.15	99.092	96.808	98.328	96.076	104.32	99.103	100.84	103.87	101.37	99.338	98.174	106.82	100.32	98.525	100.54	100.04	99.428	97.236	103.74	97.782	97.743	101.22	105.55
98.929	96.704	96.247	98.811	97.509	98.944	95.899	98.115	98.668	99.423	96.567	93.995	96.653	99.729	98.316	99.487	98.516	99.156	100	99.222	94.893	98.089	99.518	97.306	101.69	96.798	98.042	97.511	97.737	99.654	93.475	96.34	98.863	100.67	97.416	95.268	98.489	98.238	99.279	98.729	99.465	98.908	96.585	99.251	98.168	98.995	99.176	98.391	98.136	97.8
104.97	106.17	107.67	106.04	105	105.26	102.74	107.91	106.87	110.11	105.02	108.42	104.2	106	106.51	108.11	105.89	101.69	107.08	106.6	108.61	106.39	104.58	105.74	105.4	104.52	105.03	108.63	104.82	102.99	106.09	103.78	106.37	108.28	105.71	105.36	107.41	106.91	104.18	104.36	103.35	107.92	105.03	104.17	105.73	108.55	107.54	106.3	105.9	103.95
97.206	97.057	96.306	100.04	96.271	97.466	97.231	94.022	96.357	97.441	96.037	100.14	97.943	95.874	96.649	99.112	96.51	95.762	97.701	97.99	97.966	98.093	94.459	100.49	99.671	98.27	100.73	98.536	97.343	98.563	98.193	95.943	96.412	98.598	95.749	97.616	95.753	96.443	97.099	96.065	99.25	96.65	98.153	97.033	95.845	98.786	98.99	96.651	97.549	97.216
107.71	111.46	108.09	109.7	105.35	108.25	108.22	106.22	106.61	107.7	108.81	108.82	108.3	108.12	107.85	107.74	108.69	107.64	109.78	108.13	106.82	108.51	109.33	109.27	109	105.33	108.24	106.94	107.19	107.52	109.2	106.79	109.33	107.22	106.11	107.6	106.95	108.28	106.59	106.52	102.95	107.82	107.73	108.14	108.92	105.85	105.84	107.28	108.24	108.72
108.95	106.46	110.05	106.68	107.88	109.72	105.39	105.66	107.41	107.41	108.25	110.47	107.22	107.86	105.72	107.39	109.33	108.94	105.06	108.12	107.16	109.48	110.92	106.8	106.85	109.04	106.34	110.71	105.93	106.16	105.79	106.54	108.45	104.42	107.77	108.58	104.58	106.34	110.2	107.49	105.95	106.52	107.83	105.83	105.26	106.09	107.76	105.52	108.94	104.75
105.55	105.61	106.03	103.77	106.7	103.88	104.64	107.41	107.08	106.28	105.21	107.21	107.13	105.7	104.3	105.01	105.88	109.32	106.99	106.81	104.82	106.3	108.61	108.54	108.85	108.74	107.38	107.7	103.53	103.26	105.85	107.56	104.52	104.49	106.32	106.3	108.42	108.07	105.5	105.85	107.41	107.67	104.93	107.11	106.72	105.73	109.78	107.31	104.68	102.9
104.49	108.73	103.26	104.52	104.02	102.97	107.51	107.33	103.63	109.98	107.63	106	106.33	108.14	108.78	106.07	104.81	108.06	103.8	107.24	107.89	108.41	107.15	108.09	105.5	108.69	109.48	106.77	108.67	106.26	104.02	107.64	106.41	103.73	106.64	104.88	108.7	105.96	107.47	108.38	106.37	103.27	106.11	107.42	104.43	105.72	106.06	106.94	109.45	106
97.72	101	96.749	98.216	99.151	99.147	100.11	97.021	99.844	97.717	97.661	98.839	101.18	99.787	101.1	99.855	100.14	99.689	97.473	97.097	100.6	96.798	100.31	100.81	99.669	99.926	99.644	100.53	100.59	98.135	99.111	101.47	98.493	97.988	97.352	96.058	98.122	99.836	100.82	98.376	101.28	97.279	99.605	99.737	97.263	100.97	97.353	99.333	96.868	99.02
106.07	107.44	105.96	106.24	104.88	110.4	109.11	108.12	107.33	107.08	104.65	106.03	109.34	109.71	106.33	109.74	105.78	107.77	107.06	107.51	108.34	106.09	106.98	108.26	107.23	108.56	106.16	109.64	108.17	108.25	110.02	108.33	108.05	109.56	106.17	110.52	109.4	108.2	108.94	108.83	107.72	108.42	107.16	111.58	108.62	108.09	106.48	108.92	106.63	109.3
107.84	106.52	110.03	107.12	106.95	110.29	105.47	107.89	108.46	106.83	106.68	107.58	108.04	109.19	108.13	108.9	107.78	109.95	107.69	103.81	112.79	109.57	108.28	106.63	111.36	110.54	108.44	107.41	108.27	106.15	107.59	106.75	107.86	108.21	104.48	107.36	109.26	108.47	108.22	110.02	108.25	107.63	110.83	110.31	107.95	108.2	106.34	108.82	107.72	108.73
106.71	104.11	106.42	103.57	105.18	104.58	104.29	102.68	105.84	107.39	106.84	105.8	105.73	104.96	105.69	105.57	102.84	102.7	104.1	106.65	108.39	105.46	106.95	111.13	105.65	103.28	104.88	105.24	106.24	105.2	106.8	104.71	104.19	105.46	106.19	107.6	104.63	107.6	103.1	105.06	106.73	105.38	108.58	109.41	105.17	108.19	103.72	106.15	105.14	106.95
95.824	99.482	100.39	98.215	100.2	99.591	98.435	97.546	98.443	98.096	98.394	101.76	100.57	98.07	96.622	100.22	95.431	97.942	99.703	100.63	100.79	98.778	98.361	98.715	97.642	96.581	97.128	98.128	98.524	96.578	100.5	97.928	98.662	100.08	98.207	93.93	97.124	99.973	98.537	100.32	96.464	97.264	95.564	98.031	98.584	98.841	99.043	100.11	97.804	100.37
105.76	106.07	106.13	106.03	104.91	107.47	105.33	106.01	108.74	103.39	106.53	104.79	105.23	104.26	103.99	103.61	104.39	105.83	105.61	107.21	107.4	106.17	103.57	105.52	103.99	102.96	105.96	108.21	104.57	108.53	105.19	104.12	103.16	106.15	105.95	104.5	105.03	106.16	104.22	105.03	101.87	102.68	107.82	103.42	103.03	109.24	105.54	103.38	106.08	106.22
104.66	106.68	102.31	101.74	106.84	108.46	104.56	102.18	104.58	109.83	103.12	105.67	106.22	103.99	105.28	104.5	106.99	106.95	107.4	106.02	104.46	103.98	105.14	106.24	104.17	104.54	103.45	103.1	101.73	108.04	105.59	107.05	103.99	105.22	107.4	105.01	106.32	106.67	107.78	105.13	106.87	106.82	102.72	104.81	105.94	107.31	105.66	106.13	105.82	105.01
105.03	102.72	100.85	105.9	103.71	105.64	100.82	102.53	103.03	100.98	102.51	104.28	103.25	103.03	103.24	100.94	101.32	102.17	103.99	102.02	103.86	101.78	105.74	104.41	100.69	104.77	104.22	104.25	105.45	106.42	103.61	101.86	102.88	105.15	104.95	101.93	102.6	104.35	103.64	101.36	103.13	100.51	101.7	102.98	104.18	104.8	101.99	104.12	104.09	99.832
104.21	103.71	100.25	100.01	99.44	103.31	99.729	100.73	99.851	101.84	100.96	102.17	101.08	97.456	100.96	101.61	103.29	100.27	99.323	103.15	98.546	101.8	99.781	101.38	102.6	100.09	98.483	102.63	101.01	101.92	102.72	99.871	98.284	101.96	100.18	101.33	101.55	99.316	100.59	100.07	100.92	102.98	100.4	100.97	99.284	102.28	102.95	100.53	99.94	99.958
106.32	106.52	109.79	104.9	107.59	109.08	105.07	106.23	104.73	107.49	109.2	108.15	106.53	105.86	107.5	105.1	106.25	105.23	108.89	104.91	107.85	104.79	105.19	108.2	107.74	107.83	104.5	107.07	106.65	107.33	104.25	106.79	106.54	107.08	106.27	108.38	105.73	108.97	107.12	105.93	105.55	108.98	104.45	105.32	106.44	105.68	108.87	108.78	104.65	108.19
106.21	103.13	106.83	108.55	105.15	100.01	105.53	105.59	103.16	107.55	105.86	107.38	107.57	104.08	105.44	102.6	106.25	103.53	105.27	104.71	104.66	107.49	103.67	105.36	106.15	105.79	105.8	105.09	104.54	106.51	107.77	107.62	102.56	105.93	106.6	104.78	103.5	104.5	107.1	104.72	106.06	107.55	107.43	106.46	103.8	104.17	106.43	105.79	103.53	104.8
96.296	99.887	97.915	100.97	100.57	98.62	97.71	97.226	94.749	100.88	100.52	98.039	97.947	102.26	96.743	97.765	102.4	100.88	95.772	99.461	100.36	99.167	99.492	97.948	99.86	98.561	100.21	99.179	99.395	100.66	99.021	98.194	94.348	99.368	99.444	98.099	100.56	101.89	97	97.224	98.539	101.97	100.36	99.722	99.417	99.479	96.051	97.587	101.83	98.616
98.802	98.382	96.671	97.989	101.07	98.987	97.516	97.512	97.726	100.86	98.704	96.582	100.15	99.48	97.444	97.965	100.01	94.221	100.54	95.974	99.988	96.633	95.902	96.198	97.671	97.39	97.013	96.483	96.007	97.439	100.27	97.15	97.125	95.909	97.501	98.365	97.899	100.57	97.309	95.316	96.45	96.69	97.231	97.488	95.184	95.541	97.268	100.43	98.861	97.605
106.09	105.66	106.1	106.58	107.08	107.88	108.12	107	107.95	107.44	103.85	107.61	105.33	103.23	108.71	103.52	108.53	104.03	108.72	107.03	108.01	106.16	104.3	106.63	106.63	103.46	106.92	106.21	108.34	106.08	105.05	107.96	104.79	106.01	107.11	107.56	106.79	107.95	103.65	110.79	108.62	105.99	108.4	105.04	108.17	105.88	109.03	105.15	105.27	111.48
106.23	107.17	108.55	109.58	110.53	107.54	110	112.49	104.58	109.99	107.56	105.55	109.96	108.43	106.93	109.08	112.26	110.14	109.83	107.99	109.66	106.67	110.03	110.29	109.71	106.41	109.18	110.5	108.02	108.84	105.56	109.04	109.5	107.19	110.05	110.08	107.58	107.29	109.62	107.21	105.14	107.22	109.33	107.67	104.53	109.88	107.6	109.37	109.63	106.46
107.27	104.29	104.18	103.6	106.51	107.98	108.28	104.81	103.73	103.66	105.62	104.82	103.9	107.3	108.94	104.67	107	106.8	106.19	104.01	104.04	107.75	104.38	106.04	107.04	106.49	105.89	106.52	105.92	105.03	105.16	104.61	107.78	108.85	104.91	105.62	104.94	103.63	105.12	103.34	104.75	104.15	107.31	106.86	106.41	105.01	102.73	106.25	107.57	105.18
107.88	106.35	106.68	105.09	104.27	106.55	102.6	104.54	106.7	108.47	101.65	101.7	105.25	104.17	108.96	105.4	103.77	105.54	107.6	107.16	104.3	107.19	106.34	105.52	106.17	102.91	106.17	105.52	102.33	101.15	102.88	106.05	103.48	105.29	104.88	106.69	105.2	106.01	104.61	104.3	105.58	105.01	105.02	106.12	104.78	109.91	107.91	102.83	107.08	106.31
104.3	105.04	108.26	106.23	105.76	107.06	104.78	107.29	104.51	103.37	103.98	103.69	109.35	104.97	105.17	103.26	107.45	104.93	104.31	105.47	105.33	104.49	106.69	103.48	106.79	105.43	102.37	106.31	105.34	104.26	104.4	104.17	103.12	105.4	103.97	103.21	104.78	106.56	104.49	104.88	107.21	107.37	104.43	105.29	105.18	106.97	106.38	106.55	107.18	106.8
109.31	110.48	110.67	105.81	108.97	106.89	108.29	106.54	110.8	106.57	108.49	108.34	109.03	106.51	110.88	106.58	108.83	109.6	108.64	105.66	111.37	108.2	109.12	109.77	110.95	110.16	110.19	106.82	108.71	110.28	108.23	108.72	108.39	109.23	110.64	109.56	107.61	105.12	108.67	109.6	107.58	105.35	109.17	110.02	109.2	107.66	110.27	108.02	109.79	106.85
108.23	106.51	106.26	106.3	106.62	104.99	105.94	107.27	108.72	109.49	104.14	110.99	113.23	107.6	106.56	105.68	109.13	109.19	107.23	105.79	106.69	108.21	112.1	107.57	107.4	109.12	110.03	107.84	105.44	109.44	110.87	105.89	110.17	107.15	106.03	109.01	104.77	107.6	106.96	107.56	111.04	106.61	109.95	106.61	105.75	106.35	111.87	108.15	108.68	107.79
104.61	102.52	106.38	106.05	107.24	103.09	106.53	107.87	106.04	104.87	105.77	105.97	107.33	107.87	108.5	104.76	106.63	105.82	100.92	105.27	104.82	105.09	105.24	106.31	108.33	106.21	105.96	105.78	106.23	108.2	109.72	108.89	103.53	107.23	106.57	105.68	106.48	104.31	104.55	102.34	105.69	105.91	105.41	105.45	104.35	105.5	106.61	108.38	105.87	104.33
104.32	106.44	104.9	106.82	105.27	107.31	104.58	105.52	106.43	106.36	103.53	108.02	104	105.6	102.66	104.71	106.91	105.13	105.88	106.8	104.53	103.24	104.28	106.11	104.64	104.68	106.66	108.97	107.71	106.24	108.94	106.07	105.61	106.33	107.39	104.64	106.04	106.17	104.43	106	107	104.78	105.79	107.67	104.51	104.4	104.03	106.55	103.38	104.01
110.83	104.54	108.07	114.23	109.17	111	106.24	110.36	105.38	111.27	106.48	108.38	108.3	105.79	107.54	105.72	107.49	110.81	109.92	107.15	109.57	109.46	109.27	108.61	108.16	108.22	109.6	109.46	109.61	109.44	109.66	108.68	108.36	109.9	107.95	108.67	108.66	108.58	106.59	109.13	106.85	106.03	109.36	108.48	105.41	108.37	108.34	104.86	105.63	110.92
97.79	98.009	96.845	98.076	98.129	97.998	99.971	98.505	99.747	98.087	96.73	102.36	96.148	95.49	95.624	99.012	100.39	98.542	99.307	97.597	96.926	96.68	98.453	93.355	96.166	98.579	98.339	95.569	102.35	98.799	102.43	96.623	101.87	96.91	101.63	97.277	100.57	96.731	95.972	95.915	98.632	96.04	100.3	99.169	95.973	97.67	98.014	94.176	97.04	97.782
107.95	107.23	107.19	104.86	107.2	107.93	109.46	108.9	106.92	105.45	106.53	107.22	106.37	105.88	106.34	106.79	110.08	107.68	109.91	109.51	107.59	109.28	106.47	110.07	107.79	108.33	109.2	106.46	107.78	110.02	105.64	102.13	105.09	109.26	106.01	111.33	108.84	103.91	111.1	107.29	107.18	108.9	107.3	109.57	107.84	106.71	107.89	108.04	107.75	105.3
107.97	110.5	106.95	107	109.69	107.68	108.38	107.03	106.33	110.1	106.5	107.48	112.79	108.75	107.67	109.18	109.14	107.66	108.56	106.69	106.86	109.27	109.27	108.2	109.14	106.74	107.97	106.9	108.79	106.88	107.98	106.34	111.74	112.43	105.86	107.56	110.45	105.09	106.88	108.41	109.02	106.85	108.36	110.29	107.53	110.33	108.78	110.32	108.05	107.09
110.18	109.32	108.68	109.7	112.59	113.95	109.47	110.07	108.94	112.62	111.72	108.91	110.91	110.37	111.68	113.65	111.46	107.62	113.58	110.57	111.74	105.66	107	112.35	109.06	109.9	110.2	110.1	110.52	109.13	111.11	112.46	109.36	107.7	109.72	112.11	107.74	111.51	112.23	110.58	110.36	108.91	109.49	105.2	110.15	110.01	112.98	109.87	111.03	110.28
102.77	99.772	100.86	101.66	99.167	98.812	100.1	101.41	104.67	103.35	100.26	102.88	103.56	97.704	100.45	103.39	100.13	99.03	101.46	99.941	101.87	102.37	101.91	98.193	103.41	101.22	101.17	98.26	100.14	103.21	99.086	99.671	102.46	103.22	104.52	100.14	101.44	101.22	100.01	101.01	102.4	101.37	99.35	101.74	97.812	99.883	98.453	95.764	98.311	101.14
95.536	96.163	95.386	97.944	97.15	98.126	97.015	98.619	100.23	99.107	97.923	98.127	99.653	95.966	96.585	98.421	98.702	97.335	97.772	99.719	97.565	96.41	95.431	99.799	96.674	95.538	99.806	96.837	99.592	97.773	97.863	98.486	93.596	95.193	98.906	96.994	93.754	96.97	96.105	97.663	97.582	98.911	96.775	99.628	96.636	99.28	96.402	98.628	98.315	95.691
113.36	112.24	113.56	110.14	109.57	113.21	111.29	111.76	108.02	108.02	112.33	110.96	107.02	110.93	108.59	110.47	110.8	112.43	112.52	113	109.59	112.65	111.83	110.44	114.24	110.21	109.7	107.23	112.5	112.07	112.4	110.41	111.73	109.92	112.29	109.65	110.14	111.57	108.34	111.04	109.41	112.46	110.59	107.41	109.4	109.19	113.41	107.7	111.53	109.6
105.74	107.3	107.99	106.09	107.75	105.4	105.83	106.17	106.48	108.48	108.4	103.43	109.82	108.04	109.02	104.09	108.64	108.2	105.07	107.65	106.42	106.73	104.01	105.78	105.71	102.65	103.95	105.03	104.77	105.99	108.37	106.96	104.04	104.59	105.85	106.82	110.74	108.79	106.91	103.8	105.51	105.97	106.56	109.43	107.58	106.79	107.74	106.83	105.64	106.43
97.521	100.38	98.879	101.93	101.35	97.953	101.68	98.425	104.22	96.275	100.88	100.8	101.69	99.877	100.07	99.851	100.81	97.599	103.43	99.694	103.44	99.418	102.03	100.37	99.667	101.09	101.08	99.666	98.645	96.743	100.26	104.23	103.86	96.506	101.78	103.56	98.547	100.39	99.231	101.93	101.38	100.55	98.431	103.03	98.283	101.79	101.68	98.782	99.541	103.76
98.034	98.167	99.049	99.335	97.495	96.748	99.392	100.12	95.61	99.892	98.988	96.558	96.222	98.213	99.857	98.479	96.708	98.58	97.102	97.17	101.93	98.487	96.498	98.684	97.435	99.296	100.84	99.372	100.78	99.489	99.11	98.387	99.458	99.04	98.931	98.946	97.389	98.634	98.532	97.978	98.817	96.156	97.548	98.255	98.681	97.591	97.463	97.14	95.402	96.532
107.13	105.09	102.45	102.68	104.97	101.82	105	103.88	104.64	105.34	104.41	105.04	105.54	106.1	105.87	105.62	106.76	105.13	103.74	106.67	105.08	108.98	108.22	105.75	105.48	105.44	106.09	105.01	105.71	106.6	103.08	103.28	105.75	108.85	103.99	102.59	105.45	108.34	107.5	104.9	106.07	103.2	106.8	103.64	106.38	103.97	104.91	106.01	107.02	104.23
96.942	99.03	98.054	97.873	98.473	99.171	98.462	99.387	95.896	98.63	98.034	95.235	96.863	99.634	100.66	95.902	99.447	95.732	96.979	96.266	98.485	98.125	98.488	99.75	97.97	99.664	98.261	98.533	99.467	98.443	104.44	97.276	97.815	96.07	97.242	99.762	95.754	96.226	93.673	95.147	97.159	100.76	98.798	98.742	97.427	96.051	95.876	98.57	99.616	99.656
105.3	102.04	107.8	107.15	105.27	105.44	106.26	105.83	104.05	105.06	104.94	105.36	106.79	106.71	103.45	104.86	102.61	108.18	103.57	103.68	104.73	110.07	105.57	103.12	105.11	104.47	110.1	104.12	103.71	107.28	105.45	104.34	106.61	105.62	107.76	107.72	106.3	104.49	104.45	105.93	105.54	107.37	103.62	106.13	108.13	103.72	107.18	105.48	106.78	102.84
100.92	98.836	101.33	98.492	100.27	100.66	99.649	101.12	102.97	100.62	102.16	101.49	101.77	102.16	99.525	100.95	101.13	101.42	97.212	100.98	97.552	101.01	97.908	99.706	102.88	99.734	97.613	101.37	100.04	99.601	99.935	101.52	99.817	100.81	100.53	101.21	102.6	100.34	101.31	103	101.33	100.59	103.97	99.051	100.35	101.56	99.645	101.64	100.27	99.304
108.64	106.94	108.35	108.62	109.14	106.56	108.32	108.68	109.04	106.46	109.72	107.89	108.35	109.56	110.55	104.68	106.38	107.15	105.96	108.55	104.88	105.83	107.38	109.73	108.31	108.72	109.66	109.44	109.08	110.4	107.64	107.17	110.08	106.36	109.72	104.4	108.82	107.7	108.1	106.02	108.55	109.85	108.75	110.62	109.79	109.69	107.36	107.92	107.1	105.2
109.94	109.56	109.27	108.24	107.13	107.68	107.73	106.65	106.92	107.95	109.31	107.34	107.85	103.92	109.07	109.62	106.59	107.41	107.44	111.93	109.92	109.72	107.87	110.13	107.76	107.86	108.12	108.68	105.62	107.53	105.45	107.63	107.61	106.3	106.25	111	106.87	105.81	105.93	106.28	109.94	106.68	106.29	105.72	110.26	108.53	104.5	109.05	109.23	108.56
105.45	105.06	106.49	105.65	105.18	106.22	109.55	106.82	102.39	105.24	104.18	110.18	107.07	105.21	105.66	106.9	105	106.18	107.76	107.08	106.07	104.87	104.84	107.09	103.84	107.03	105.41	105.41	105.25	104.35	104.5	104.01	105.73	108.73	106.22	103.72	104.81	104.21	106.85	109.73	104.59	101.62	106.78	107.1	105.53	106.27	105.82	104.16	108.3	102.67
100.2	96.167	97.08	100.28	99.204	98.309	100.39	97.247	99.323	95.375	97.68	101.42	98.723	101.39	96.442	97.051	101.28	99.192	99.275	98.895	99.658	97.476	97.034	98.947	94.492	98.447	99.874	97.86	98.846	98.535	99.417	95.879	97.72	97.379	98.337	95.375	100.71	94.904	100.43	95.412	97.163	98.657	99.1	100.52	98.749	98.576	95.676	95.676	97.98	100.12
104.7	105.87	103.97	110.47	101.63	107.51	105.9	105.36	105.25	106.29	107.48	105.65	104.72	104.75	107.61	106.63	103.15	107.85	105.34	109.47	105.03	104.9	107.82	102.2	105.5	105.98	106.59	105.68	102.64	105.13	107.22	106.78	107.39	103.62	102.57	104.36	104.99	104.31	106.89	105.91	106.46	104.87	106.37	104.43	106.87	105.3	105.48	106.43	108.7	105.67
97.689	97.498	100.98	99.282	99.982	98.322	100.15	100.32	95.898	97.735	98.862	97.89	99.494	99.906	99.594	100.71	98.489	102.18	100.54	97.515	99.546	98.157	99.69	97.989	101.15	98.769	98.468	100.73	95.923	99.657	98.084	98.726	94.89	102.52	98.271	96.955	100.34	101.52	98.394	104.04	97.571	99.877	97.747	98.125	100.65	97.564	102.45	98.228	102.3	98.976
102.56	100.12	98.353	103.28	99.489	103.12	102.1	99.742	101.88	97.002	98.142	99.616	102.59	98.981	98.935	100.27	99.925	101.23	99.086	97.757	99.747	101.08	101.22	99.321	98.589	99.303	102.61	100.89	101.56	99.722	101.3	100.08	98.834	100.94	100.29	100.58	101.35	99.804	102.8	98.139	103.2	99.537	101.01	98.608	102.14	97.01	100.78	102.75	100.73	101.18
105.52	107.86	108.63	104.63	107.86	103.55	102.93	105.72	102.62	106.24	105.95	106.57	105.15	104.29	105.7	105.48	102.97	103.45	104.07	108.5	106.38	105.8	105.21	105.13	108.97	107.29	105.49	107.26	106.24	105.04	107.97	105.84	110.78	107.62	103.72	107.36	104.83	102.63	106.04	105.76	106.94	103.18	105.75	107.25	107.42	103.48	101.57	102.15	108.34	104.78
106.51	105.28	103.5	105.56	108.63	111.01	103.74	103.28	104.07	102.88	106.08	104.12	104.86	108.05	104.95	107.4	105.11	103.91	105.04	105.94	102.65	107.16	101.82	105.92	105.45	105.37	107.53	103.86	104.1	104.7	105.87	106.14	108.58	105.76	103.6	104.25	104.16	105.55	103.94	103.93	104.29	106.14	104.74	106.37	103.72	105.73	107.05	103.35	106.93	108.84
106.31	104.34	106.43	104.43	103.21	108.03	102.91	107.37	106.43	104.82	105.82	107.26	105.58	103.06	102.73	104.1	101.95	106.04	104.54	101.43	107.7	105.86	105.52	103.49	108.86	104.69	102.28	105.88	107.61	102.12	107.76	107.23	108.13	102.55	108.41	103.44	106.77	105.49	102.56	105.45	105.98	105.1	106.93	104.76	109.1	104.84	103.32	103.54	105.5	109.14
106.17	103.31	105.32	104.92	106	104.9	107.93	107.56	104.79	107.82	106.12	102.23	107.27	105.05	104.89	105.87	102.63	106.93	107.47	108.54	105.28	107.16	105.4	106.37	104.08	107.77	104.12	108.61	103.43	106	106.65	104.91	106.29	105.38	107.86	107.28	107.18	105.86	106.79	104.66	105.32	108.83	101.3	103.58	105.37	106.19	106.17	105.1	103.25	103.25
107.93	106.9	107.41	106.87	105.56	111.87	108.64	106.98	109.94	106.96	109.32	109.08	107.24	108.47	108.26	106.76	108.18	109.98	110.67	106.29	110.03	110.38	108.01	110.91	109.66	110.54	106.87	109.54	110.2	108.05	109.75	109.64	108.27	109.35	107.39	108.89	110.65	108.85	109.01	107.65	109.62	108.57	106.39	108.36	109.04	107.92	107.6	106.99	110.39	105.66
103.65	103.62	105.12	106.8	104.55	105.89	102.82	104.51	105.66	110.48	106.14	102.78	107.45	106.3	103.27	104.87	106.83	104.65	107.02	103.34	106.99	105.02	104.41	102.71	106.03	108.48	104.88	104.14	105.66	107.29	105.19	109.68	103.44	106.09	107.44	105.85	104.5	103.36	107.9	107.07	106.36	108.98	105.44	106.39	108.98	105.47	106.09	104.97	105.94	105.64
104.29	109.11	106.29	109.27	108.13	104.19	107.22	106.4	103.55	104.05	103.18	104.38	106.47	105.44	107.57	102.86	105.53	107.46	106.78	104.23	105.76	107.04	108.12	105.69	108.89	104.55	104.99	105.17	104.53	106.4	109.15	107.45	107.81	107.85	106.42	104.37	109.42	106.63	104.75	106.04	107.22	104.39	106.45	108.12	106.31	103.73	107.77	105.74	105.97	106.33
108.38	102.82	111.34	107.71	106.9	108.27	109.04	109.7	107.23	108.1	107.4	109.76	106.74	107.13	107.62	108.23	109.75	109.57	108.48	104.36	108.18	108.28	109.61	109.85	105.57	107.29	109.01	105.14	107.51	108.7	106.25	108.8	107.7	109.42	110.04	107.83	107.1	107.85	104.29	109.46	105.95	106.62	106.82	107.8	105.42	106.63	108.11	107.47	106.56	105.04
108.44	110.18	112.28	107.22	110.37	108.91	110.69	109.68	110.91	108.76	111.74	107.64	109.23	110.98	111.97	109.67	110.51	112.54	111.43	110.59	109.58	113.52	111.95	112.79	108.67	108.05	112.92	110.68	107.43	109.1	109.61	115.27	110.65	109.6	108.69	110.87	108.75	112.03	107.92	108.59	110.15	107.91	112.07	112.25	111.19	112.06	110.83	112.22	110.65	107.36
107.05	102.5	106.07	106.01	108.1	106.41	105.26	105.78	104.3	103.43	106.29	106.8	108.53	106.34	106.16	105.47	103.42	102.79	104.21	104.44	106.71	105.14	104.09	104.87	103.77	103.7	106.45	104.51	105.7	104.83	105.75	105.88	106.7	105.7	107.24	108.05	102.35	103.71	106.18	100.66	105.49	107.11	105.04	106.73	101.33	108.82	104.08	103.91	108.15	103.23
98.07	98.476	99.262	97.084	98.938	95.534	96.896	96.76	97.041	100.67	96.57	95.425	97.46	97.966	97.135	98.58	101.29	97.027	95.983	99.781	95.427	96.47	100.76	97.592	95.35	98.466	98.972	99.514	98.18	99.851	99.739	99.094	99.091	98.941	99.178	98.604	98.181	96.777	97.714	99.152	97.701	97.69	95.832	96.756	96.55	95.872	98.883	100.67	98.805	98.941
97.924	96.044	96.395	99.095	99.012	96.262	94.653	99.256	98.446	98.146	96.693	99.716	96.78	96.525	100.23	99.503	96.715	97.142	99.549	98.902	96.977	100.27	96.383	96.467	99.747	98.984	99.389	99.689	97.667	98.65	99.003	96.582	95.373	93.352	99.774	98.202	95.43	98.595	97.835	97.277	98.623	96.073	96.694	97.505	97.24	97.226	95.653	95.437	100.73	95.165
111.07	104.08	108.5	108.39	112.57	107.35	111	106.55	107.7	112.19	104.73	108.89	104.66	111.07	104.99	112.66	108.78	107.84	108.77	108.81	108.62	106.74	110.71	110.02	107.7	107.85	108.95	110.55	109.34	107.39	103.77	110.42	108.6	107.14	110.26	111.94	108.89	106.26	108	106.59	108.04	108.6	106.69	110.29	110.36	106.7	107.46	111.73	107	108.98
109.97	109.53	107.65	109.67	106.63	105.22	109.47	106.4	106.54	112.31	106.69	109.24	109.03	107.89	108.95	108.26	106.2	108.99	109.39	109.61	109.68	105.42	106.44	109.23	109	107.28	107.14	109.95	107.3	107.78	105.84	108.74	110.58	108.09	105.51	109.42	110.31	111.6	107.02	109.66	107.58	109.35	110.22	108.44	106.32	109.57	108.93	107.02	107.77	107.5
106.83	109.35	107.36	106.26	105.9	108.39	108.54	108.26	106.08	108.97	107.9	108.25	108.56	108.1	109.6	109.91	107.52	110.21	107.01	109.65	109.68	108.26	108.4	111.06	108.5	109.11	109.64	105.65	106.65	110	107.72	107.57	108.52	107.77	108.7	110.52	107.66	109.96	107.88	109.08	108.9	107.78	104.7	108.14	107.96	108.7	109.85	109.76	105.75	110.74
100.35	99.035	102.45	102.51	100.8	101.6	97.229	101.61	101.93	102.36	99.992	100.05	97.574	103.55	102.94	99.526	101.78	101.67	98.889	99.622	100.77	102.94	100.59	99.986	101.23	100.5	104.82	103.19	98.116	101.75	102.49	99.621	102.4	98.538	103.25	97.38	102.67	100.68	100.55	99.772	98.456	98.421	101.23	102.07	97.157	100.57	98.35	100.44	99.329	97.767
100.53	98.306	97.024	97.504	98.284	98.233	97.128	95.682	97.598	99.462	97.139	100.5	98.208	98.372	99.637	98.435	99.728	98.774	98.543	99.294	97.886	99.675	98.093	97.253	97.883	96.228	95.882	99.732	95.429	99.236	96.208	99.741	99.882	97.689	96.65	98.263	101.51	100.06	97.191	99.74	99.966	97.817	100.49	100.55	98.751	97.632	100.22	96.891	99.2	100.04
102.44	103.59	107.73	107.3	104.41	106.75	107.39	103.66	107.82	107.51	104.13	106.27	105.17	105.15	107.49	104.46	107.45	104.74	107.03	105.23	108.39	106.4	106.37	106.35	104.46	103.27	101.98	103.67	103.8	104.11	105.3	106.17	104.9	104.07	108.78	105.4	106.18	105.11	107.18	105.27	104.31	106.35	104.68	107.1	104.59	104.32	106.11	106.16	104.72	106.59
109.61	111.5	111.66	110.36	109.19	114.11	109.1	107.84	108.34	111.03	108.48	111.29	107.28	109.21	110.82	110.51	109.73	112.38	107.9	111.86	110.93	109.6	112.39	110.03	108.47	109.74	107.59	110.94	108.75	114.05	111.69	108.96	110.35	110.89	111.65	110.87	109.44	112.37	110.8	110.3	111.78	113.3	110.91	110.58	108.44	110.11	106.76	111.93	110.44	109.19
105.12	107.11	105.88	104.46	106.16	105.07	106.07	104.9	104.59	103.51	105.15	103.87	107.78	105.98	106.75	103.83	106.82	104.35	108.24	108.36	106.1	105.55	104.51	104.79	102.82	105.85	106.03	107.88	105.36	106.39	104.39	106.64	103.56	105.76	106.49	107.29	106.28	107.01	106.71	106.51	105.88	105.81	107.32	107.86	103.56	104.16	102.5	102.88	106.97	106.21
98.292	95.621	97.089	99.421	98.186	98.664	96.644	101.04	99.279	99.518	98.64	98.379	99.364	102.09	98.378	101.82	99.099	99.037	95.69	99.34	96.927	98.862	100.72	101.36	97.436	102.22	99.815	96.596	103.27	97.908	100.87	99.467	104.47	101.89	98.758	99.276	99.765	97.64	98.144	100.02	97.84	96.454	99.254	99.44	100.83	98.651	101.99	100.21	96.972	99.311
107.57	108.4	103.9	108.54	105.45	109.43	105.45	104.83	104.43	102	104.95	108.1	108	106.44	104.32	101.7	106.17	105.46	103.61	106.02	103.82	103.43	104.21	105.41	107.24	106.41	106.58	106.33	106.65	104.69	104.2	106.5	108.17	102.75	107.24	103.75	104.46	110.68	108.81	104.39	108.09	104.3	103.93	105.62	105.6	101.41	104.01	107.47	103.32	102.73
100.86	98.65	99.948	101.4	98.452	101.98	101.2	103.41	99.131	102	100.98	99.228	101.13	101.53	101.92	98.869	100.58	100.67	99.032	99.244	101.87	99.565	99.709	101.48	99.564	100.95	103.63	97.834	100.42	98.038	99.06	100.51	98.049	101.54	101.23	100.85	100.08	100.3	100.66	100.59	99.88	99.547	99.591	99.276	100.8	101.81	101.34	99.184	98.628	100.57
108.55	108.28	108.59	106.78	108.42	106.67	109.04	108.47	111.84	109.99	108.23	107.5	109.68	105.53	107.06	108.3	105.64	109.89	107.78	108.3	106.93	110.95	113.28	109.49	109.84	107.43	107.97	108.81	107.48	110.15	110.46	110.38	110.12	107.97	109.31	107.1	111.23	107.46	109.19	106.74	109.64	106.99	106.06	108.42	107.91	108.5	107.84	110.99	105.83	110.6
104.11	107.01	104.09	105.43	106.5	105.66	106.12	106.98	106.11	106.71	104.41	101.73	105.13	106.33	107.04	103.05	106.56	103.94	106.48	102.84	105.21	104	106.71	106.2	103.95	103.38	107.54	104.26	105.22	103.77	106.44	107.16	105.05	105.81	104.25	104.48	103.31	103.63	104.51	107.34	108.33	106.1	104.99	105.61	108.09	104.06	107.04	103.56	106.27	105.94
104.47	105.07	106.98	107.53	104.33	105.28	107.22	109	106.94	101.89	108.25	106.29	105.49	103.95	104.02	103.62	107.59	104.64	109.89	103.67	107.15	107.62	104.55	106.5	108.03	105.61	106.46	104.73	107.8	104.39	105.25	106.76	104.5	104.97	105.05	105.08	103.29	104.07	106.4	106.35	110.57	106.29	103.45	104.15	105.29	107.88	99.906	108.43	107.72	103
108.07	104.69	109.51	105.38	109.27	109.56	107.72	106.26	108.82	110.46	107.55	106.97	105.62	107.19	108.09	105.95	109.29	108.14	108.33	104.75	110.35	109.56	110.16	107.41	104.52	105.45	108.1	107.79	106.54	109.95	106.65	109.06	106.94	107.02	106.6	106.04	107.5	106.5	108.35	108.27	110.36	104.59	108.02	108.42	108.35	105.83	104.88	106.95	108.57	108.55
102.78	98.948	99.628	99.651	98.608	100.04	102.57	103.55	101.85	99.076	100.2	102.1	97.648	99.769	97.605	100.32	102.26	99.231	99.872	103.74	102.08	101.44	100.4	97.839	101.09	102.14	102.7	104.28	97.188	100.21	98.127	99.426	98.474	99.922	101.24	98.147	100.35	100.33	102.81	99.433	100.94	99.046	101.78	100.29	98.411	99.339	100.58	102.73	102.93	102.69
100.03	97.228	94.438	93.001	95.998	97.794	100.67	99.239	96.971	99.665	100.65	101.58	99.012	100.21	100.94	98.32	98.712	99.774	96.638	96.925	94.699	97.42	97.376	96.203	99.959	97.278	99.098	95.582	99.705	99.54	97.121	96.128	96.266	98.139	102.13	96.771	99.618	95.623	99.784	97.129	97.88	95.996	98.537	99.051	96.288	98.544	98.125	97.33	99.311	100.69
105.92	104.69	107.42	104.44	105.66	104.92	107.89	108.87	108.03	104.11	108.48	105.64	105.42	105.37	103.09	104.04	104.47	105.48	104.72	104.05	106.94	107.93	103.05	104.9	103.51	107.84	104.97	107.75	105.4	105.31	107.57	102.88	106.77	105.65	103.98	106.25	103.78	104.82	108.09	106.65	106.18	104.52	107.17	104.06	107	107.45	106	104.85	106.84	105.9
106.1	104.5	106.72	107.01	104.71	104.88	105.87	103.73	109.92	104.76	102.95	105.35	103.34	104.74	103.22	106.52	104.61	105.54	105.5	104.79	103.81	107.11	106.79	106.03	105.75	108.58	105.93	106.57	105.33	108.19	104.85	105.48	104.06	105.58	101.73	106.05	105.48	105.85	106.95	106.91	105.94	105.8	107.32	107.63	106.33	106.07	107.15	106.28	107.83	108.05
102.38	107.38	103.16	109.65	107.51	105.16	102.31	106.68	105.45	103.59	105.32	106.06	104.58	105.6	105.48	103.6	105.78	104.86	104.05	102.13	105.28	104.29	105.3	104.72	105.77	106.15	104.06	106.42	104.54	106.61	106.89	105.13	105.98	104.35	104.66	105.37	108.01	106.51	104.66	106.81	107.09	104.82	106.5	105.06	106.53	106.78	106.99	107.78	106.07	107.19
103.99	96.938	99.824	100.04	97.131	103.15	103.74	100.79	104.93	100.53	99.381	98.971	101.81	100.98	100.49	100.15	99.431	98.822	100.49	101.74	96.711	99.999	98.784	99.346	100.84	100.68	98.511	101.66	98.518	101.68	96.726	99.119	104.8	101.09	97.947	101.93	99.071	100.21	100.6	96.227	102.53	101.45	100.35	98.385	104.5	96.749	99.556	101.77	101.48	98.815
98.349	100.42	97.421	95.996	96.485	102.71	98.105	96.389	101.5	99.701	99.913	100.59	98.68	97.41	99.766	100.47	96.668	96.651	100.48	100.26	98.215	98.774	95.398	100.04	97.683	98.866	99.215	98.926	97.813	102.33	100.22	97.4	98.344	98.596	101.26	99.91	99.667	97.214	101.33	99.034	95.257	101.65	100.26	99.559	98.378	99.823	98.643	99.44	97.738	98.023
104.77	108.08	106.58	106.1	108.76	109.79	108.48	106.61	109.98	105.65	107.76	106.07	110.43	109.69	106.01	107.53	108.63	107.38	108.55	109.88	108.63	110.78	106.04	108.65	107.83	110.59	105.41	108.69	107.66	108.8	107.7	105.16	110.33	110.12	108.1	106.11	110.04	108.48	104.83	107.56	107.71	108.72	108.12	110.93	108.34	108.13	108.7	109	107.93	104.72
105.38	105.76	104.9	105.33	107.17	112.21	109.19	107.7	104.4	109.23	106.47	104.97	106.32	103.34	105.87	107	108.45	105.6	102.64	108.73	107.59	107.55	103.64	109.87	106.16	109.13	103.21	104.59	105.37	108.66	105.25	107.14	108.58	104.02	104.79	107.73	106.83	106.68	104.53	106.22	107.02	105.86	105.79	105.52	107.34	106.22	105.26	105.47	106.52	105.69
106.83	105.71	105.57	105.12	106.84	105.31	106.57	106.73	104.96	104.09	108.75	106	106.12	104.32	104.38	106.4	106.3	105.75	104.91	105.39	105	101.45	106.12	105	106.35	105.45	106.4	103.78	101.72	105.5	104.5	100.88	108.34	103.89	102.32	103.03	101.75	107.89	105.15	105.98	106.05	106.74	105.66	101.7	107.41	108.82	106.02	104.18	104.21	107.08
107.42	103.44	106.3	105.91	106.56	103.78	106.74	102.98	108.54	103.87	101.25	106.71	105.36	101.19	102.68	105.6	107.71	103.43	106.4	105.69	106.55	103.31	109.06	105.93	103.98	105.16	104.44	104.12	103.9	105.4	104.95	106.78	107.71	107.6	103.48	108.47	104.9	106.14	106.16	107.11	106	105.54	108.5	106.81	104.87	105	106.15	106.01	104.16	105.73
107.92	108.28	107.96	109.85	107.31	107.94	108.48	110.15	108.55	110.56	107.38	108.15	108.26	108.95	107.13	111.63	107.65	110.55	109.51	108.67	107.49	107.64	108.18	109.46	106.72	110.72	108.13	108.15	108.34	108.74	108.55	108.03	107.29	106.56	105.89	107.4	107.78	108.57	107.72	107.72	104.91	104.7	106.75	108.91	108.54	109.31	106.77	108.34	108.55	104.98
109.93	106.96	106.14	108.01	110.86	106.74	107.53	106.67	109.68	108.66	104.39	103.71	105.68	107.1	110.54	105.81	110.49	109.56	107.4	107.87	105.82	107.23	105.94	110.62	107.18	110.63	108.53	109.11	107.34	104.49	106.53	106.47	105.82	105.96	108.47	106.76	107.8	106.78	107.8	108.27	106.69	105.94	106.02	106.08	109.19	112.61	103.81	109.94	107.15	109.4
105.85	106.67	105.83	106.35	102.5	103.34	106.57	104.54	106.46	106.45	106.38	108.14	105.51	106.38	105.88	106.17	107.15	105.35	108.02	103.51	105.62	106.36	102.44	107	105.53	105.91	106.75	106.4	102.92	105.86	102.99	106.83	104.08	107.43	105.88	104.37	105.32	106.98	105.73	102.64	105.45	106.32	108.46	104.73	105.76	106.45	108.36	103.83	108.86	105.16
108.15	104.41	104.48	104.53	107.02	105.8	105.66	105.26	103.21	105.48	106.2	105.09	102.83	105.83	103.64	108.41	104.87	105.66	105.87	105.69	105.46	103.66	102.03	108.04	107.08	105.49	103.39	107.19	107.58	104.6	105.7	104.91	104.08	104.7	104.04	106.33	104.88	106.28	105.11	105.62	106.93	105.86	103.78	104.56	107.24	108.81	105.35	105.42	108.77	105.06
106.73	108.15	106.25	107.4	108.77	104.49	107.2	106.85	107.04	105.18	104.55	106.81	108.43	106.88	106.46	105.83	109.66	107.76	108.06	110.33	108.57	106.19	106.37	105.93	105.96	106.77	104.49	105.79	107.52	106.84	108.35	108.15	109.8	104.94	105.99	109.82	110.38	109.2	108.98	108	108.66	107.29	107.06	107.98	107.77	105.76	107.72	107.33	107.45	107.7
97.851	100.2	98.932	101.4	94.979	96.503	96.139	99.713	97.817	97.284	97.338	94.717	97.242	98.53	99.511	98.217	100.32	100.19	97.254	97.455	94.797	98.785	98.629	96.376	97.586	99.843	97.46	95.794	96.893	95.685	97.709	101.39	99.283	95.078	97.273	98.232	97.231	93.762	98.917	96.282	98.63	95.955	98.832	98.622	95.296	99.593	99.607	96.798	95.791	95.172
103.1	106.56	103.39	106.05	104.96	105.56	106.51	104.57	104.68	107.67	105.84	108.14	105.43	104.28	107.14	104.64	104.84	108.45	108.22	103.23	104.02	103.64	107.28	108.42	103.56	102.66	104.13	108.69	107.49	108.76	102.83	103.36	105.7	108.77	103.76	103.81	106.13	106.06	103.65	106.29	104.09	104.92	105.05	105.42	107.28	106.11	101.95	107.29	105.4	106.29
102.84	101.63	97.236	103.5	98.401	103.38	100.08	100.15	102.97	101.58	97.696	101.75	101.14	98.128	98.748	99.634	99.244	98.247	99.413	99.849	97.722	102.31	97.946	97.61	99.109	97.9	98.838	96.553	102.26	103.79	98.097	101.25	101.93	96.105	100.57	99.128	101.47	98.709	100.41	101.31	98.557	97.633	97.639	100.06	100.58	100.3	97.357	102.91	99.632	99.572
109.12	109.11	106.17	106.98	105.56	108.82	110.47	107.24	109.28	112.56	110.58	107.45	106.27	112.11	107.48	107.8	111.35	109.97	108.21	106.88	107.65	108.35	106.26	106.63	108.86	109.71	110.08	108.96	108.97	107.23	108.54	110.02	106.45	108.17	110.24	106.33	109.43	107.82	110.58	108.33	109.11	111.55	106.47	110.1	109.5	110.83	108.25	108.68	112.2	109.63
105.07	104.32	105.99	107.69	106.92	109.61	104.6	107.39	107.71	107.3	104.43	110.6	106.09	102.82	107.1	108.66	106.66	109.38	103.62	106.04	109.09	105.94	105.6	107.86	106.05	109.62	105.32	106.35	107.94	106.39	105.04	108.64	105.16	109.05	106.48	108.57	106.51	107.68	106.05	107.26	106.12	105.01	107.23	106.79	102.91	105.62	107.44	107.37	105.56	106.77
101.73	107.15	104.9	104.29	103.18	105.73	103.24	103.58	106.39	104.66	104.34	102.57	101.16	107.61	106.5	105.74	104.03	104.79	107.59	107.93	107.84	105.16	108.86	107.49	105.3	104.22	104.26	106.18	105.64	108.13	107.55	107.44	103.2	104.86	105.82	104.5	107.95	107.1	108.21	105.37	107.75	104.99	104.28	106.15	105.55	104.98	106.36	102.01	106.09	105.3
107.02	108.01	110.35	105.85	108.92	107.81	107.75	108.73	107.39	107.75	109.09	110.74	110	109.39	109.87	108.4	107.39	108.78	107.33	108.68	109.94	107.2	108.39	107.28	109.2	108.32	108.7	105.83	106.84	110.53	108.11	107.84	106.28	107.97	107.61	106.34	107.11	107.88	110.6	107.55	108.03	109.57	108.61	113.55	108.83	105.22	108.7	105.24	106.81	110.91
98.993	97.571	98.114	100.35	100.61	101.6	97.897	99.097	97.734	97.776	100.4	101.73	97.435	97.878	97.692	97.752	99.952	98.878	96.951	101	98.386	98.115	99.335	97.614	96.464	99.523	100.52	99.416	99.691	97.076	95.397	97.295	99.934	95.056	98.689	98.53	96.087	97.265	98.287	98.483	97.611	97.028	100.18	95.817	94.751	96.917	97.446	98.856	96.734	99.235
108.55	110.13	106.34	105.41	108.49	108.04	107.22	108.93	109.2	109.19	108.28	106.22	107.34	107.55	106.93	109.27	106.58	108.39	111.19	107.89	105.6	105.46	105.39	108.19	109.1	105.18	106.7	110.33	106.42	108.81	108.47	108.78	109.56	108.12	109.5	105.63	111.41	109.35	108.64	107.57	107.31	106.04	105.55	106.45	106.51	109.08	106.39	111.29	104.46	108.18
104.14	107.36	104.78	107.99	108.72	107.16	106.24	106.21	107.23	109.81	105.01	103.74	106.73	107.05	105.48	106.88	106.83	106.4	103.87	104.75	105.14	107.39	105.37	103.89	107.28	101.98	105.6	104.94	104.8	107.44	106.95	108.12	107.95	105.19	105.76	104.66	103.82	106	106.61	105.66	106.41	103.77	109.82	106.64	104.29	106.16	106.03	106.37	105	105.03
107.39	108.3	106.86	109.94	106.54	108.06	111.22	108.34	109.45	105.04	105.81	109.45	112.32	111.39	103.6	111.41	106.01	111.07	106.79	111.35	109.19	106.67	105.28	108.4	109.19	111.62	105.69	111.62	108.88	109.5	110.33	109.27	111.72	106.05	107.08	111.11	108.1	107.28	105.24	108.84	110.67	108.75	105.72	108.58	109.56	110.6	114.71	102.69	107.57	106.98
110.86	109.16	113.07	113.79	108.85	110.53	109.01	107.21	110.99	109.61	114.15	111.82	111.15	112.53	112.86	111.51	109.75	106.77	108.06	113.05	112.36	110.61	109.49	110.37	110.19	111.44	111.65	112.22	110.52	110.34	111.65	111.14	110.62	113.05	110.73	111.6	108.5	108.99	113.06	110.05	112.35	109.34	107.32	109.1	109.74	111.06	108.88	107.88	112.02	109.71
109.42	108.94	110.75	109.58	109.48	107.86	110.44	107.69	108.88	107.77	109.94	109.42	105.62	110.48	108.48	111.04	110.05	107.86	108.74	110.06	109.61	109.83	108.56	107.27	103.4	110.41	109.82	106.96	106.35	107.48	110.13	107.21	107.22	108.88	108.93	107.9	108.1	104.94	108.51	108.99	107.93	110.85	107.82	107.59	108.14	108.6	110.21	105.47	108.15	111.08
102.69	106.75	106.29	108.24	105.25	106.68	106.03	104.56	109.33	106.66	107.9	103.69	108.65	107.99	105.59	107.88	108.49	105.87	105.67	107.34	106.22	105.47	106.71	106.95	105.11	107.37	104.5	102.6	104.47	105.83	104.07	105.75	105.85	103.77	106.12	107.32	103.96	106.2	106.28	108.24	103.63	106.18	107.62	106.21	107.2	107.4	105.41	105.92	105.65	105.71
104.17	108.64	107.93	106.84	112.37	109.5	109.06	108.67	108.06	108.09	108.29	108.62	107.39	112.34	109.49	108.2	111.49	109.02	107.2	107.21	106.58	109.4	109.34	106.95	111.09	111.41	109.47	109.29	106.47	107.88	111	108.11	108.91	106.64	108.64	106.43	108.59	106.13	110.23	107.7	110.49	108.88	110.51	111.35	110.61	106.63	107.42	110.93	107.18	108.62
105.51	106.84	106.18	107.46	105.18	104.27	108.43	106.71	106.33	109.13	104.98	103.42	108.76	106.3	106.96	107.13	106.94	104.47	108.23	109.24	105.61	104.83	104.99	105.65	104.76	108.03	108.48	106.47	105.28	106.22	107.25	108.26	102.75	108.29	104.96	105.68	104.92	108.35	107.29	107.5	105.47	104.51	106.66	108.63	106.93	105.1	107.03	106.77	106.06	106.53
105.14	104.33	105.33	107.72	107.31	104.12	103.83	106.31	101.77	106.55	104.67	108.21	108.57	103.23	106.26	104.79	103.26	105.86	104.14	103.34	104.52	103.61	107.27	105.77	106.57	105.32	106.07	105.41	106.87	105.8	105.62	105.02	105.33	105.69	106.89	105.04	108.29	107.59	102.93	106.7	108.21	104.81	105.74	105.59	106.41	107.26	104.76	107.95	104.58	105.81
105.95	103.94	103.88	105.63	103.67	107.52	104.18	105.51	103.12	107.66	104.38	104.87	105.23	106.8	106.13	105.79	106.63	104.56	105.5	105.3	105.48	107.83	106.85	104.04	107.02	105.55	105.92	107.61	107.2	108.36	105.07	107.69	108.54	104.6	105.42	110.15	105.76	104.04	106.33	107.84	107.14	107.53	106.39	104.8	105.4	107.25	105.7	107.14	107.83	104.9
105.97	108.06	105.96	107.67	104.15	107.13	106.27	105.44	107.9	108.31	106.16	107.29	104.8	107.19	105.3	103.44	106.24	102.32	103.37	108.42	107.48	104.21	105.85	108.4	106.4	104.57	107.61	103.41	103.44	109.19	103.98	107.48	108.48	106.66	107.38	105.86	107.84	106.81	107.32	111.55	106.79	105.32	106.65	106.96	105.99	106.97	107.37	103.66	108.69	104.61
101.06	100.01	101.54	100.8	98.717	101.1	100.06	101.85	98.439	99.97	101.79	101	99.574	101.67	102.55	101.67	100.06	101.86	104.23	101.72	98.336	100.09	98.765	102.54	101.94	99.801	100.83	102.39	98.478	100.24	103.79	100.76	101.19	101.84	100.78	98.649	102.07	100.27	100.38	102.67	103.4	101.16	100.43	104.23	99.791	100.65	100.57	101.74	100.37	103.31
102.56	104.52	107	104.78	105.63	106.45	107.43	106.17	106.26	105.33	104.09	108.37	108.77	107.52	103.67	105.07	107.37	107.42	109.7	106.92	105.98	110.8	109.52	106.55	106.76	106.68	108.67	105.93	105.24	105.02	105.83	103.94	103.84	105.96	108.05	108.57	104.29	110.81	107.36	104.97	108.98	108.52	106.87	107.94	106.39	105.03	105.87	106.2	105.52	108.25
100.27	101.53	98.905	98.618	100.32	95.886	97.116	101.18	97.408	101.09	101	95.435	96.51	96.941	96.582	97.891	99.207	101.96	97.884	96.755	97.688	102.11	97.246	98.872	99.68	100.94	95.991	100.7	95.388	97.629	100.65	99.476	100.68	100.28	101.22	100.95	96.815	100.01	100.46	98.808	97.785	100.32	95.382	99.665	99.498	99.485	98.165	98.786	100.47	99.793
105.13	105.02	103.59	106.33	110.82	104.23	105.75	106.72	104.22	105.33	105.73	103.41	105.39	102.72	103.45	105.36	104.56	104.77	106.56	104.11	106.14	107.85	104.4	103.57	104.91	104.63	107.02	105.91	107.89	105.82	104.3	107.98	106.09	106.15	109.39	107.21	99.897	105.33	105.08	103.84	104.92	107.56	105.93	104.81	105.23	106.73	105.96	103.71	107.1	107.46
108.91	108.66	105.25	108.7	107.41	109.69	107.98	101.92	107.7	108.36	107.16	104.33	109.78	107.56	106.49	108.05	110.28	107.78	109.36	110.77	106.24	108.54	109.3	108.94	108.32	108.55	107.35	109.66	104.52	110.58	109.86	107.55	106.78	104.53	107.48	107	106.7	108.59	107.19	108.9	109.57	110.47	107.86	108.8	108.18	108.71	108.02	109.62	104.95	108.2
105.67	102.72	108.05	106.2	104.28	108.58	105.6	107.41	108.19	107.41	104.68	107.39	106.52	105.77	107.9	106.32	106.51	106.53	103.4	110.04	103.87	107.21	106.09	104.18	107.68	106.03	106.73	105.44	105.72	110.19	106.34	103.95	106.03	108.89	104.34	108.5	106.48	103.62	108.88	101.89	106.06	104.07	107.32	106.34	107.5	105.38	103.82	104.55	108.37	104.11
109.47	108.24	105.49	106.65	108.66	107.48	108.75	109.75	107.12	109.5	106.2	107.44	106.67	107.84	111.49	111.15	109.35	110.05	109.75	105.9	110.03	109.19	108.41	110.98	106.83	110.02	106.2	109.02	110.75	106.62	110.73	105.73	109.92	107.34	108.11	108.6	107.13	106.81	107.33	106.52	106.03	106.16	110.84	104.91	108.47	108.93	108.14	108.36	108.79	107.25
105.24	105.7	106.39	106.89	107.05	106.24	107.16	107.65	106.59	107.29	106.11	104.7	103.28	106.04	104.36	108.14	103.56	104.13	104.97	105.84	104.3	108.69	106.65	102.59	102.77	108.69	107.11	106.03	104.8	104.37	106.29	107.93	104.29	105.66	106.67	104.51	107.95	105.25	104.98	101.85	102.62	102.19	109.22	106.59	101.89	106.16	107.9	107.32	105.62	106.91
108.78	107.72	109.34	106.87	106.35	108.08	107.37	108.25	107.35	108.92	107.12	109.11	103.88	106.59	108.69	107.83	106.42	110.19	107.01	109.93	110.03	107.45	107.29	108.43	112.54	108.78	107.42	106.89	107.8	106.23	109.28	109.1	106.51	110.37	108.43	109.19	110.3	106.23	110.46	106.11	106.35	109.98	109.25	108.69	109.25	109	109.45	105.52	108.1	107.66
99.518	102.31	100.33	98.769	100.2	97.71	101.22	98.648	102.03	101.33	102.69	101.39	102.63	102.58	101.77	98.706	100.49	101.03	100.14	100.96	101.86	101.54	96.236	99.919	99.673	101.59	98.574	99.49	100.14	100.7	101.03	98.604	101.27	99.296	101.37	101.21	98.794	97.611	99.908	94.589	102.55	101.51	101.15	97.645	99.266	103.37	101.82	96.904	100.47	98.647
106.06	109.72	105.69	110.36	107.36	109.52	106.68	108.24	110.25	105.67	109.2	109.62	110.41	108.24	108.18	109.95	107.29	110.34	107.16	110.54	105.35	109.17	110.32	108.39	111.52	107.98	107.04	109.39	108.49	108.58	106	107.54	106.72	111.03	108.23	108.57	106.58	108.14	109.3	107.5	106.32	106.81	108.9	108.7	105.96	109.6	109.62	107.79	108.97	107
106.78	107.39	104.05	107.16	104.28	107.81	106.15	107.17	111.4	108.34	107.7	104.17	104.25	106.88	107.25	102.96	105.47	104.09	106.57	107.27	105.97	106.61	108.82	106.52	106.78	104.58	106.84	106.5	105.17	105.24	104.04	105.44	107.73	107.41	111.21	105.59	103.72	104.94	104.79	106.68	104.3	105.72	109.64	107.7	101.86	107.52	107.6	105.02	104.79	106.16
105.68	105.33	107.82	107.09	106.86	103.6	105.08	106.61	106.07	106.6	106.13	107.02	105.17	106.12	103.02	105.35	106.98	105.64	108.21	106.11	104.65	105.86	102.31	108.41	107.21	102.64	105.47	108.12	109.19	107.31	105.63	105.75	105	103.98	104.96	103.76	105.7	102.85	106.39	107.93	107.5	107.29	106.3	106.09	105.7	108.6	105.46	104.23	107.67	105.17
106.53	106.07	105.22	106.03	106.65	106.17	106.77	104.96	107.17	106.13	103.89	102.65	108.22	104.69	104.09	103.6	104.9	107.24	107.49	106.81	104.42	102.83	104.64	104.3	106.85	108.82	105.17	104.8	102.85	99.587	107.1	102.4	107.96	106.14	104.19	105.99	105.59	103.08	106.65	108.26	103.39	103.09	105.87	109.61	105.98	104.6	102.69	103.95	104.75	105.22
98.411	101.41	102.18	101.35	98.96	98.773	102.54	103.11	99.781	101.14	98.51	100.56	100.53	98.154	99.44	98.274	100.93	103.35	100.08	100.8	102.66	96.383	99.717	101.52	102.66	99.347	101.91	99.542	105.04	102.04	102.08	99.583	98.356	99.129	96.748	99.878	98.528	100.95	100.43	102.31	99.423	99.632	99.077	102.14	99.721	97.424	100.44	102.91	98.644	101.07
109.22	105.2	107.88	108.21	103.46	108.33	105.47	107.09	104.77	103.41	106.13	108.74	104.78	108.87	106.36	105.48	105.16	104.38	104.19	107.19	108.2	104.75	105.74	105.16	105.96	105.7	104.93	107.98	105.94	107.38	105.83	109.29	105.5	109.72	103.25	107.04	106.64	106.5	106.26	103.95	104.19	107.25	107.06	104.76	105.04	106.15	105.78	104.61	104.5	105.17
107.9	110.37	109.04	108.33	110.3	107.1	109.1	106.12	109.72	108.36	108.84	108.37	108.45	109.28	109.98	109.27	108.02	106.04	111.48	105.69	110.34	106.41	109.24	112.76	104.88	108.95	106.95	108.64	108.87	109.2	107.38	108.15	111.2	108.12	108.53	108.53	108.98	111.31	108.71	105.28	107.56	106.25	107.77	105.22	105.42	108.65	106.02	109.93	107.15	106.76
108.31	110.46	104.7	107.48	109.61	106.59	105.63	106.38	107.15	105.32	109.37	107.03	105.1	107.11	104.15	105.08	106.59	107.16	105.16	107.42	105.77	107.13	111.34	107.93	105.23	103.48	108.79	107.47	105.62	109.36	103.03	105.65	107.77	106.3	105.86	104.64	104.34	106.73	106.04	107.06	105.88	106.16	105.25	105.34	106.85	102.67	105.65	106.91	105.62	104.98
109.33	108.07	108.05	108.3	109.73	109.6	111.1	107.84	108.91	108.75	109.88	110.08	104.58	107.73	108.39	106.74	108.83	108.18	111.27	109.84	108.5	110.27	110.1	107.72	107.73	107.83	110.43	108.17	110.93	109.04	111.69	107.61	110.13	109.24	109.64	106.77	108.14	107.75	107.49	109.48	112.64	108.21	111.24	109.77	108.29	109.82	105.34	108.81	108.42	112.73
108.49	106.17	105.72	106.49	106.04	101.7	104.58	105.32	105.55	106.89	104.93	105.05	106.25	105.34	103.16	106.03	102.82	102.1	107.41	104.11	105.86	105.43	107.14	103.86	104.79	104.22	107.45	106.39	106.52	105.33	105.07	106.5	107.11	104.02	104.33	107.26	106.75	105.03	107.35	107.2	106.41	107.4	108.31	105.59	106.38	104.66	103.86	103.97	103.57	102.8
98.281	101.4	101.45	97.198	97.697	104.38	97.52	99.417	100.76	99.988	97.524	102.34	101.77	101.08	97.689	100.39	100.9	100.03	99.672	102.93	102.18	101.57	99.483	98.229	100.96	98.845	100.23	100.44	95.953	99.878	100.97	100.54	103.32	99.723	98.499	103.65	101.3	100.73	97.105	99.604	100.78	101.44	99.565	101.77	98.464	98.139	101.49	101.35	100.24	101.1
107.66	108.79	108.15	104.84	106.6	112.88	109.39	108.66	107.62	107.38	107.64	111.19	109.06	106.69	110.6	107.72	108.27	112.74	111	110.19	107.11	105.47	111.1	109.42	108.26	108.13	110.3	107.71	107.51	106.83	112.25	108.66	110.44	112.85	107.64	110.64	109.69	108.24	109.96	110.65	108.69	106.37	108.88	105.14	106.74	107.93	107.71	108.15	110.66	106.35
95.117	96.218	96.534	99.91	96.659	98.8	101.07	100.58	98.587	96.493	97.026	96.933	96.579	96.612	99.667	97.163	99.386	97.63	98.394	97.864	98.319	97.409	97.872	99.114	97.952	95.344	97.482	96.362	96.458	98.195	95.946	98.809	94.9	100.16	98.471	95.445	98.916	98.665	94.878	97.087	95.559	97.769	99.695	98.993	98.497	100.54	101.7	96.872	95.258	100.01
101.91	105.71	107.7	107.31	106.85	107.7	106.32	105.84	106.15	106.27	109.46	108.98	103.93	107.89	107.05	105.89	104.51	107.61	107.25	105.13	108.91	105.87	105.94	109.13	107.65	107.45	106.1	104.17	106.79	108.04	105.57	104.73	107.33	108.66	107.7	109.62	108.07	109.19	105.44	105.64	107.12	106.34	107.25	108.01	106.69	105.56	108.17	108.49	107.65	108.56
105.5	103.42	103.68	106.53	104.89	108.55	106.82	106.12	108.89	104.59	104.94	106.17	103.02	106.35	102.65	107.89	105.63	105.1	104.27	101.99	108.74	105.73	101.84	105.65	105.54	105.52	106.04	108.24	106.89	104.52	107.63	103.77	104.87	108.76	104.96	107.01	106.23	102.05	103.66	105.35	104.4	102.86	105.08	105.81	107.82	103.04	106.97	106.91	106.94	105.29
101.21	101.31	100.18	99.898	100.83	100.58	101.66	99.196	99.169	100.32	101.43	98.723	102.98	101.31	99.784	101.46	102.15	100.71	102.86	101.56	100.83	100.67	97.625	100.67	96.286	100.51	95.523	102.63	100.4	100.2	103.07	100.04	101.2	98.173	98.493	99.883	100.54	97.778	99.608	102.85	100.52	106.06	98.767	99.488	99.928	99.742	101.03	99.438	100.2	101.36
108.47	110.99	110.67	108.78	112.87	108.37	108.37	112.88	112.93	113.16	111.84	108.77	108.73	109.51	108.28	109.56	107.88	105.86	109.48	110.2	109.71	111.74	111.99	112.35	109.54	110.77	110.18	113.7	109.51	111.36	110.71	110.03	111.76	112.13	110.32	110.13	112.34	107.45	109.29	108.53	109.49	109.27	109.96	111.26	108.89	110.29	111.82	113.85	110.45	110.2
107.43	108.06	108.11	105.8	110.46	109.56	109.26	109.35	108.56	106.54	108.33	111.26	107.51	108.82	109.07	108.23	111.02	107.78	109.58	111.14	107.17	108.88	106.54	108.4	108.78	108.35	106.95	107.95	110.65	107.36	109.15	108.06	108.52	109.34	108.04	105.85	104.94	109.56	107.47	111.03	108.92	111.46	105.89	107.35	108.66	109.86	107.76	110.68	111.09	106.2
110.2	110.27	110.28	105.63	108.45	107.16	106.01	106.95	106.4	108.24	108.93	109.12	109.24	108.49	107.94	108.67	109.77	108.19	105.46	106.89	109.62	107.85	107.07	107.69	113.76	107.72	108.83	106.09	106.91	109.6	111.13	107.71	107.54	108.22	109.63	110	111.06	107.51	107.59	107.84	105.76	107.33	110.47	105.71	110.13	108.13	108.74	109.18	107.89	106.84
99.606	100.36	101.9	98.781	102.26	99.051	99.158	99.906	98.724	101.87	99.666	98.728	101.75	99.512	102.27	98.515	99.223	96.8	96.521	102.55	102.6	101.57	102.57	96.048	98.539	101.53	102.85	97.25	100.52	101.83	100.87	99.615	96.584	100.74	99.622	97.2	98.396	105.99	101.61	103.85	101.4	102.94	100.69	98.476	99.767	103.13	96.776	97.971	101.96	100.36
105.28	105.32	106.54	105.31	104.07	105.47	106.93	108.01	104.09	108.13	104.58	110.5	104.13	108.46	107.65	107.14	106.94	105.36	106.35	106.76	101.33	102.43	102.95	103.97	103.64	104.21	105.02	101.81	106.7	102.93	104.94	106.47	107.6	104.74	108.88	106.41	103.79	103.92	101.51	107.25	107.17	105.88	103.9	104.65	105.99	105.76	108.13	106.85	105.77	105.9
110.06	107.86	108.2	107.17	109.76	108.46	110.79	109.48	106.69	106.7	105.92	109.62	109.15	111.71	107.86	108.19	105.45	105.57	107.82	106.24	111.36	107.04	110.26	109.02	108.18	112.19	112.41	105.68	111.49	110.77	112.52	107.65	107.78	107.69	108.46	108.48	108.57	108.57	109.47	109.98	110.46	109.48	109.6	107.9	109.46	105.15	105.2	109.51	107.96	110.05
102.53	108.39	106.88	108.21	102.22	106.24	101.43	106.86	104.54	104.52	103.96	108.9	107.56	105.8	107.53	107.71	108.47	105.16	102.76	106.06	105.24	105.18	103.4	107.35	107.58	107.05	109.93	107.26	105.73	105.67	105.73	105.42	106.5	106.58	103.9	105.87	105.42	107.54	103.02	107.26	102.78	106.94	106.73	106.67	109.77	106.38	108.59	105.26	105.43	102.6
109.16	109.27	108	108.5	109.04	110.17	109.58	103.76	109.08	109.03	106.05	108.84	108.96	107.48	105.96	109.74	111	107.85	102.41	106.63	109.11	107.87	107.08	106.83	108.21	107.14	107.5	108.7	108.09	106.47	109.22	106.49	109	106.73	107.96	107.65	109.2	105.71	106.97	110.12	113.12	107.67	109.6	111.42	107.92	108.18	110.24	109.7	107.72	110.06
105.85	102.17	103.97	106.72	106.15	107.29	104.63	106.67	107.45	105.27	106.05	107.29	107.41	105.15	105.17	104.24	106.93	108.44	103.87	105.92	105.69	105.64	106.44	106.69	107.53	103.67	107.78	104.75	106.07	103.71	104.87	106.18	103.17	104.81	104.9	105.78	105.69	104.49	105.38	107.77	106.66	104.11	104.47	105.75	105.96	107.13	104.07	106.54	103.12	103.34
100.32	99.898	101.04	101.4	100.88	99.219	98.65	95.587	97.58	98.943	98.355	99.865	98.039	100.95	100.6	98.045	95.989	99.601	99.444	98.472	95.17	99.864	101.35	100.26	100.9	101.03	97.979	97.687	99.087	94.145	101.5	99.759	95.943	99.707	97.446	98.209	98.361	98.218	98.336	99.798	96.75	99.105	97.451	99.653	99.091	97.513	99.398	98.782	97.098	100.1
106.79	104.29	109.49	106.84	109.17	105.59	107.75	107.03	105.62	105.44	107.57	108.12	104.47	108.36	104.53	107.4	108.49	107.63	106.89	106.95	105.2	110.9	106.79	104.04	106.78	105.87	105.43	106.31	105.8	106.7	108.98	108.53	105.4	105.26	106.16	104.07	103.4	107.03	107.11	106.51	104.66	110.06	105.74	109.08	106.71	106.8	107.46	106.89	106.5	107.12
107.44	110.23	106.86	108.55	107.58	105.33	106.88	106.81	105.85	108.9	109.64	111.77	109.93	107.69	108.29	108.73	106.61	106.59	107.77	108.34	105.64	105.76	106.68	106.98	106.57	109.1	106.59	110.33	104.8	108.56	106.9	107.38	109.23	111.3	108.19	107.62	107.39	110.59	105.01	110.38	107.02	107	105.53	110.36	107.28	106.73	107.1	105.99	106.81	109.32
103.1	106.79	105.4	109.57	106.62	105.47	105.8	109.27	105.22	109.27	102.27	107.62	106.75	101.91	104.15	104.16	103.87	105.77	105.7	106.83	106.64	102.38	103.97	105.9	104.94	105.75	104.8	101.09	104.77	106.96	105.24	106.73	106.05	105.92	105.57	106.61	108.78	106.27	103.39	103.51	102.87	106.71	106.58	105.03	103.4	102.64	105.97	102.68	105.28	105.05
106.24	102.67	105.64	106.94	106.8	102.87	107.57	105.33	103.77	102.23	105.06	104.68	102.45	104.69	104.86	105.31	104.94	102.71	104.66	105.41	106.05	104.98	105.46	105.13	103.98	104.55	107.18	103.1	104.6	105.02	104.31	105.09	104.66	106.29	105.72	105.95	106.66	105.99	104.63	106.44	107.38	103.95	103.74	101.14	105.53	102.78	102.57	109.55	105	106.11
100.67	96.499	98.15	98.944	97.178	95.204	99.749	97.643	100.66	97.889	98.105	99.743	94.142	99.247	99.929	103.55	99.632	98.838	98.894	98.184	98.716	99.382	96.033	99.026	100.93	99.539	97.126	102.55	98.395	99.28	99.991	99.445	97.245	100.63	95.56	98.479	93.274	101.85	98.264	97.14	99.058	99.207	95.996	97.532	102.21	96.098	100.08	98.597	101.05	98.63
104.01	104.99	107.24	107.74	105.35	106.38	107.57	106.87	109	106.24	107.9	105.39	102.95	106.59	105.52	105.37	104.91	104.62	105.35	105.65	107.99	106.45	107.1	104.46	107.17	106.29	102.21	106.49	104.26	108.89	107.39	104.74	104.5	103.99	107.4	110.21	107.89	107.27	106.92	107.05	109.47	103.83	106.82	108.16	107.54	107.6	107.04	108.48	108.24	104.23
99.461	99.625	101.93	102.84	97.116	100.7	100.17	102.05	100.38	101.91	103.58	100.73	100.26	101.72	99.379	103.52	101.74	102.67	99.605	99.406	102.16	102.28	98.226	105.03	102.2	99.602	99.933	102.77	103.02	103.35	98.3	101.35	102.61	100.03	101.71	99.188	103.28	98.959	101.48	99.145	100.1	95.323	102.69	100.02	99.311	103.41	96.933	101.57	100.54	97.449
108.5	107.94	107.11	111.2	110.9	107.66	110.59	108.09	105.51	108.26	109.72	106.36	110.75	105.28	109.97	109.54	106.39	109.16	106.85	109.13	107.92	106.5	104.97	106.35	109.27	105.8	106.67	105.06	110.24	109.26	106.73	106.68	110.24	106.87	108.72	108.39	108	109.01	108.31	107.95	109.46	106.27	110.93	105.66	110.73	106.44	108.22	106.3	106.25	103.97
96.125	96.626	95.934	96.59	101.67	98.424	99.463	96.501	97.166	97.444	102.96	96.354	98.616	98.585	97.905	100.13	98.617	96.037	92.881	97.257	97.336	100.78	97.463	101.13	99.081	95.679	99.271	99.993	97.227	98.489	97.573	98.159	96.984	97.226	100.48	97.674	96.86	98.129	98.223	100.77	101.8	97.844	98.596	99.167	95.56	98.942	97.055	99.086	97.505	101.37
108.03	106.46	105.97	107.03	103.65	106.62	108.17	106.38	105.33	103.89	108.63	109.74	100.8	106.89	105.8	108	107.18	105.05	105.07	104.68	108.47	107.07	106.23	108.93	109.06	108.22	104.45	107.57	107.15	106.41	108.59	105.85	108.25	106.45	105.56	103.17	105.58	102.83	109.48	108.52	106.04	107.05	105.21	103.66	105.59	105.99	105.42	104.21	103.43	105.73
107.9	108.09	107.53	110.31	108.89	109.31	107.48	106.14	110.01	109.37	105.96	108.44	112.62	108.41	108.21	106.55	106.32	107.73	108.38	106	108.31	108.12	109.62	109.88	107.81	105.9	107.28	103.65	110.53	108.67	109.36	108.12	105.7	109.82	107.76	105.94	108.17	109.23	108.72	108.88	106.96	111.46	107.58	108.42	109.82	105.16	105.25	105.85	107.98	108.22
102.97	107.54	104.25	101.55	104.67	104.83	102.7	104.88	105.14	104.51	104.85	105.52	101.94	104.7	104.69	106.41	104.08	107.03	106.41	107.2	105.71	106.39	106.45	105.89	106.45	105.73	107.34	106.19	108.06	106.5	105.02	107.36	104.53	104.16	108.32	105.4	106.93	106.13	107.79	105.78	106.19	107.6	105.53	103.57	106.66	101.37	108.88	106.29	104.49	106.51
106.82	104.14	107.23	102.82	109.05	105.71	104.42	107.08	105.06	104.07	102.64	109.34	106.65	106.16	106.14	106.13	101.9	105.8	104.21	107.44	107.82	101.77	107.02	106.63	106.56	105.52	104.09	107.04	105.93	105.32	103.33	104.54	107.25	106.46	109.01	109.28	105.73	107.48	106.25	106.29	108.19	107.06	101.46	102.71	106.85	107.43	106.87	110.12	104.81	106.5
110.31	109.29	106.92	107.31	107.89	110.13	109.35	107.57	105.94	108.47	104.58	108.93	110.01	107.07	110.81	106.25	105.46	105.37	110.49	104.29	107.67	108.81	108.57	106.15	107.87	105.97	107.99	107.74	105.4	108.3	106.86	108.59	106.37	102.1	106.43	109.16	104.19	107.29	110.41	107.85	105.85	104.82	104.91	104.9	106.23	106.49	105.86	107.38	103.9	105.67
102.56	102.69	99.762	101.62	98.141	105.91	99.503	101.19	99.081	102.04	99.856	104.15	101.33	103.5	104.29	103.05	100.18	102.72	99.304	98.426	99.209	102.6	102.29	98.646	103.12	100.48	103.08	96.457	103.61	100.06	102.09	100.87	99.381	99.961	100.87	102.82	98.247	96.165	99.881	100.73	100.19	103.93	102.5	99.219	101.47	97.434	102.46	100.57	101.47	101.39
110.2	109.13	112.48	111.34	113.46	110.6	110.55	109.68	108.72	110.76	111.42	109.39	111.34	107.33	110.8	109.85	109.31	111.08	111.3	109.13	110.89	113.05	112.68	114.32	111.38	112.24	111.37	109.57	111.25	112.69	113.84	109.81	110.73	109.51	112.27	110.06	111.5	112.4	110.04	109.31	109.39	112.24	109.06	113.09	113.35	109.18	112.26	110.94	111.44	109.86
108.15	107.96	110.12	109.39	107.19	109.14	107.84	108.15	105.11	107.5	105.97	107.2	108.12	107.54	107.7	108.92	107.38	107.42	108.33	109.25	104.33	107.88	107.69	109.68	107.42	105.14	109.12	107.43	108.38	110.16	105.5	108.48	109.69	110.28	108.9	105.68	107.78	108.1	108.06	106.55	108.02	106.13	106.27	105.81	108.11	107.1	107.4	107.72	106.87	107.33
104.25	108.68	106.3	103.81	105.36	103.67	107.44	105.44	105.41	105.74	104	106	104.36	105.07	107.98	108.02	104.31	109.32	105.6	107.31	105.73	108.41	106.15	106.54	108.04	107.3	107.28	104.36	104.11	105.26	101.38	107.38	106.66	103.26	103.85	105.97	105.66	107.1	104.34	105.32	101.85	103.72	103.34	104.43	105.81	105.68	107.46	104.36	107.18	106.09
109.09	113.88	108.56	110.36	108.78	107.15	111.33	109.06	110.83	109.58	110.33	105.04	107.81	108.16	105.89	105.96	107.92	108.34	109.63	107.53	108.29	109.23	108.36	107.88	108.42	108.19	107.35	107.65	111.91	108.63	107.95	110.28	106.82	108.71	109.08	108.92	107.38	107.49	108.71	111.9	103.74	108.09	107.12	108.81	108.5	106.2	108.92	108.63	107.1	109.46
107.3	109.71	112.19	114.42	107.95	106.2	107.36	108.67	112.35	110.45	108.4	108.92	109.73	108.74	111.49	111.14	112.78	113.72	108.64	113.06	111.39	107.91	111.28	109.42	110.53	110.3	110.45	107.03	111.8	110.61	110.06	108.13	111.63	111.69	110.03	109.81	110.35	113.35	113.53	112.63	109.42	109.85	108.51	110.11	111.13	109.64	110.52	111.4	108.55	112.49
107.23	106.35	103.94	106.12	103.39	105.44	106.94	106.48	104.87	105.92	105.36	106.33	107.87	105.07	104.08	104.22	105.17	105.34	106.88	106.68	105.8	104.8	107.45	110.04	104.27	104.59	105.38	108.41	106.4	108.11	106.98	106.61	105.83	107.77	105.41	104.72	104.83	106.89	105.95	104.69	103.13	106.45	103.32	101.97	104.35	108.64	104.06	105.52	110.24	105.27
106.22	108.39	111.25	109.61	109.44	110.01	108.24	108.13	107.38	113.61	110.05	110.14	113.29	110.09	109.23	113.13	111.29	110.86	105.78	112.17	111.21	111.29	110.24	113.21	109.31	111.91	111.16	113.08	110.21	110.34	107.39	110.44	111.21	112.88	109.38	113.28	110.97	108.69	112.41	111.01	110.35	105.67	111.17	110.16	111.68	110.63	110.59	112.86	110.38	110.52
106.57	106.19	105.3	106.88	104.91	106.56	107.23	103.11	104.83	107.41	109.55	106.51	107.23	106.13	107.4	106.16	106.73	104.97	102.97	106.67	106.7	102.68	103.57	107.79	105.66	106.42	107.04	105.77	107.02	107.86	104.3	105.74	105.39	102.7	104.33	103.98	109.1	105.66	106.66	103.82	103.12	104.52	107.63	103.98	106.84	107.76	108.17	105.2	109.69	107.09
109.6	106.29	105.8	109.9	106.36	108.75	106.03	108.31	110.09	110.3	109.91	108.35	109.16	110.48	108.74	109.8	107.66	107.93	108.41	106.56	107.72	108.82	108.84	110.02	112.11	110.4	108.74	111.76	107.56	112.12	107.98	104.88	110.23	108.24	103.6	106.6	110.3	108.68	104.7	106.03	111.43	111.43	109.02	110.9	114.2	109.64	109.22	109.12	110.69	108.75
100.85	101.8	102.37	102.65	99.389	102.66	104.3	102.3	104.97	106.58	103.62	103.85	104.43	106.24	98.987	103.53	104.59	103.47	104.32	103.57	104.53	103.99	99.881	103.15	101.14	101	102.48	102.21	102.65	102.01	100.78	102.46	104.43	102.48	100.5	102.96	105.25	104.19	103.28	102.8	103.72	105.72	104.42	104.06	102.14	103.13	99.943	101.32	102.95	103.51
97.827	100.22	96.887	100.92	97.075	99.988	95.129	99.098	97.259	102.14	100.53	99.967	97.41	97.392	97.865	98.782	94.375	93.198	98.763	98.652	100.74	98.179	94.768	96.472	98.377	96.815	98.092	98.221	101.68	98.273	99.889	97.292	98.271	98.181	99.618	100.89	100.07	98.3	98.35	94.497	98.371	100.05	101.36	97.67	100.5	96.577	100.3	98.52	97.38	98.862
108.01	108.29	106	108.27	108.3	108.32	107.01	110.45	108.91	112.36	108.77	111.89	105.1	104.31	109.51	107.66	107.94	110.22	108.73	108.13	109.37	112.7	107.26	108.84	109.48	108.03	110.98	108.96	109.08	111.55	108.89	106.16	107.24	107.92	111.21	108.46	106.25	108.63	110.21	106.6	106.3	109.11	106.4	106.89	106.33	107.84	106.99	108.7	108.92	108.08
97.026	97.737	97.234	98.324	97.62	100.91	97.985	97.53	98.178	99.503	102.75	96.105	99.567	98.53	100.12	94.506	98.483	99.333	99.138	97.794	98.565	100.56	98.184	99.978	100.8	100.9	97.517	99.074	100.26	98.434	99.251	99.63	97.843	101.25	101.48	97.348	97.66	98.054	101.6	101.68	100.21	100.51	96.927	100.34	99.607	95.729	99.254	100.35	99.102	99.893
102.79	105.25	111.46	106.02	108.75	106.68	105.26	109.04	107.88	106.8	105.21	103.51	106.73	104.04	104.28	108.04	105.78	105.37	107.1	109.03	107.83	108.31	105.66	105.52	106.99	107.22	108.4	106.51	105.76	109.7	105.5	107.16	105.51	105.73	107.76	106.28	107.42	110.43	104.75	108.43	107.06	109.7	106.15	109.04	103.79	109.95	109.6	109.87	108.3	105.63
98.716	101.77	100.65	102.03	98.582	95.71	99.037	101.17	102.6	100.29	98.308	100.74	101.8	100.45	99.063	100.04	99.791	100.65	98.345	98.133	102.04	100.9	98.972	101.74	100.15	99.231	100.09	102.59	100.71	99.628	99.671	100.29	100.26	102.53	104.32	101.04	99.597	99.609	100.04	103.45	99.683	99.279	101.04	99.111	101.45	103.31	101.61	100.24	100.63	94.348
104.74	101.91	107.84	106.04	105.99	103.52	107.04	103.55	106.11	107.5	106.68	103.23	108.51	108.83	105.51	108.42	105.44	106.25	107.16	106.28	106.24	105.53	105.46	104.26	106.23	107.58	104.1	102.5	103.25	103.22	104.23	105.57	107.33	108.97	106.76	106.13	108.03	104.68	107.27	108.03	105.54	107.05	106.76	107.69	105.87	103.47	106.32	107.26	107.68	101.86
105.98	108.41	107.04	109.34	110.35	106.3	105.52	104.69	107.97	107.52	106.48	105.64	109.43	106.89	107.85	106.27	107.44	110.56	106.73	105.11	107.03	104.35	109.03	107.07	106.6	109.02	104.1	107.44	103.46	108.65	107.85	106.18	106.09	107.57	100.83	107.22	104.95	107.68	105.33	107.15	109.23	107.56	103.49	107.27	107.48	106.66	104.5	106.35	108.39	110.64
97.869	102.33	102.2	101.05	100.91	100.22	100.42	101.58	99.047	100.42	103.19	101.93	101.44	99.753	98.796	102.41	100.92	100.31	97.861	99.339	98.931	102.09	101.85	100.04	97.799	101.9	101.84	103	99.023	104.78	101.1	99.643	99.177	98.956	101.1	102.13	98.818	98.667	105.16	100.49	103.77	101.28	102.63	97.873	100.09	100.5	102.6	100.68	99.114	99.666
106.39	109.75	106.48	109.58	108.82	110.06	107.07	112.95	106.59	108.39	109.58	106.54	106.77	109.38	110.09	105.84	106.89	105.94	109.17	108.15	106.85	108.9	111.37	108.64	108.18	107.81	107.25	109.27	106.23	107.88	109.75	108.04	112.05	108.47	111.06	108.95	106.4	107.84	108.34	106.84	107.45	106.96	105.77	111.16	109.46	107.35	109.59	108.47	107.85	108.49
107.3	108.2	106.09	109.64	106.91	107.61	107.86	108.22	106.3	106.19	106.2	108.54	108.06	111.74	108.81	109.91	105.81	106.76	107.08	107.62	108.04	107.6	107.86	107.68	107.43	108.78	105.47	109.1	107.08	106.15	106.88	106.66	105.18	105.82	108.95	106.88	107.79	106.27	106.25	108	103.56	107.29	105.51	107.86	107.93	109.3	104.81	106.22	108.75	107.57
100.11	103.27	102.44	97.132	99.629	99.394	102.3	96.075	96.997	101.07	98.68	102.21	101.78	100.44	101.1	100.69	98.668	102.04	100.31	104.84	102.5	101.53	103.52	98.094	99.92	97.506	99.533	101.94	97.371	100.95	96.024	100.56	99.733	99.434	100.69	99.074	98.779	101	99.395	101.17	100.04	98.71	100.05	100.16	101.86	101.09	99.429	99.368	99.69	101.85
104.19	107.95	101.54	103.54	102.7	105.67	106.16	108.44	105.3	102.27	107.38	105.08	104.53	106.47	104.86	102.96	107.54	104.11	107	103.14	106.12	104.22	104.58	106.93	105.29	105.93	103.61	106.35	105.59	105.63	105.64	107.36	105.65	103.97	107.93	105.4	104.03	105.17	106.43	104.48	103.36	106.78	107.84	102.79	104.3	102.19	105.51	104.16	104	105.72
108.4	103.24	108.35	108.19	108.34	111.49	107.71	105.51	106.48	106.13	106.78	106.22	107.56	108.25	109.09	105.1	106.94	107.33	106.78	109.24	109.76	106.5	108.01	108.72	107.05	108.51	107.54	108.84	106.27	108.29	108.52	109.64	110.66	108.84	108.72	109.06	108.45	106.27	107.09	107.17	105.61	110.37	109.2	111.52	107.63	108.35	110.51	108.34	108.63	107.25
104.85	105.3	103.93	106.57	106.34	106.5	107.07	107.34	106.32	104.6	106.37	104.8	108.1	102.12	107.42	102.57	103.52	105.38	105.31	106.47	105.16	106.25	106.25	107.33	104.66	102.18	106.06	104.29	105.16	104.93	104.99	107.71	103.83	105.53	105.04	105.3	106.95	105.58	107.66	105.99	105.6	108.89	105.61	105.07	107.19	103.01	109.62	109.24	103.13	101.08
105.4	106.16	106.77	109.18	105.12	108.46	104.18	105.9	105.76	110.18	107.25	103.68	108.02	101.63	107.21	106.97	108.38	103.49	107.23	104.83	105.88	103.74	107.56	103.71	104.49	103.37	105.81	104.87	109.91	105.08	104.4	105.58	106.84	106.12	105.92	107.38	108.14	106.7	106.82	107.07	107.92	106.14	108.05	105.58	105.35	107.86	103.12	107.61	105.87	105.64
107.1	105.86	107.78	102.73	106.7	104.88	106.58	106.48	104.04	103.08	105.48	106.35	107.41	105.46	104.65	103.45	105.39	106.8	107.36	103.32	108.49	104.85	105.51	106.67	106.18	104.53	105.65	103.37	103.05	105.5	104.96	108.51	107.56	108.79	102.23	102.7	108.91	108.17	105.89	109.4	107.93	105.97	106.43	103.51	107.06	103.59	107.41	105.66	105.89	107.81
110.2	108.83	107.71	110.43	109.6	110.18	107.87	110.12	109.58	106.34	109.28	107.94	109.35	107.5	112.71	110.75	107.26	107.52	108.64	108.85	107.28	110.16	111.25	107.97	112.7	108.53	110.23	108.24	108.97	105.37	108.85	109.48	111.56	107.47	109.01	109.48	109.07	106.16	111.33	110.5	110.59	110.17	108.2	108.04	108.53	108.23	106.42	109.06	110.06	107.35
105.14	107.98	109.47	108.19	108.52	111.32	108.87	106.16	105.7	105.83	105.87	107.94	109.2	108.86	105.91	108.96	107.53	108.8	107.31	107.1	107.1	106.72	108.59	107.24	106.93	110.9	111.43	108.45	108.6	108.52	107.91	107.16	110.18	106.27	107.69	108.68	106.72	107.87	107.14	106.9	106.73	108.5	108.79	109.91	108	111.33	106.28	106.38	109.3	107.69
108.65	107.81	106.62	106.91	107.05	104.88	106.92	104.84	106.3	103.46	105.73	104.86	104.66	105.08	108.19	103.17	104.89	106.48	107.06	106.93	103.6	104.68	105.73	103.74	106.49	106.37	104.19	105.85	106.53	101.44	105.01	107.79	108.35	105.36	104.97	105.82	108.78	106.2	104.31	103.1	102.55	108.09	102.76	103.64	106.03	101.69	106.35	102.48	107.15	105.84
101.94	99.319	100.13	101.46	102.7	99.712	99.619	100.66	99.765	98.553	100.05	96.479	100.68	99.387	101.76	99.924	98.873	99.897	97.845	102.68	100.26	100.4	99.56	102.5	98.555	100.57	100.36	103.99	103.74	99.928	97.683	102.34	99.26	102.91	96.914	98.696	100.2	102.23	94.806	100.32	101.5	99.617	101.47	103.05	100.51	98.974	98.634	102.03	98.758	96.433
102.19	98.748	101.61	100.46	101.37	103.03	99.448	98.613	98.618	101.8	101.39	102.69	100.17	101.29	101.31	101	99.557	99.716	100.67	100.65	104.3	100.9	99.88	104.12	103.51	98.652	102.89	98.992	100.66	98.269	103.6	101.72	101.45	101.86	100.24	101.2	102	98.642	98.872	103.38	100.59	100.62	99.274	99.396	100.28	97.764	100.41	104.22	102.51	99.556
110.18	108.7	114.49	110.66	109.36	109.58	109.11	111.34	109.81	112.24	107.5	113.32	109.13	110.61	109.81	107.98	110.57	109.92	112.59	106.9	110.59	113.37	110.74	109.28	108.15	110.47	111.02	109.5	113.13	107.32	110.45	111.09	112.42	111.35	110.46	110.86	113.77	111.97	112.31	111.83	109.61	110.56	108.25	111.92	111.68	112.13	111.69	112.32	110.97	115.83
105.34	105.43	108.12	108.28	106.33	104.65	109.28	104.16	104.33	104.64	103.8	107.51	106.23	102.9	105	104.73	104.21	106.04	105.56	105.1	104.91	104.06	105.98	104.29	107.17	103.51	106.86	102.73	104.73	101.48	104.59	105.71	105.78	106.08	104.11	106.52	104.68	107.92	103.25	106.03	108.78	105.11	103.58	105.69	104.18	107.55	107.18	106.72	103.08	107.38
97.835	101.12	97.458	98.184	97.758	96.009	97.499	96.071	98.307	96.135	98.232	98.613	97.297	99.876	97.913	96.351	94.835	98.994	97.067	98.22	97.052	97.319	98.898	95.084	98.626	97.145	99.57	99.039	94.03	99.035	95.077	96.983	99.502	99.147	98.095	98.827	98.16	98.201	97.932	99.504	100.85	101.01	101.34	98.893	98.548	97.202	97.095	101.52	100.13	93.89
105.8	108.44	109.23	103.76	109.3	109.49	108.6	107.23	109.08	108.69	107.48	105.31	108.27	112.95	108.58	111.28	108.92	107.33	107.18	106.73	108.22	106.23	108.18	110.59	107.61	107.98	105.74	106.4	106.21	107.58	109.79	107.39	108.38	105.69	107.66	105.68	107.39	108.15	105.81	110.22	108.5	106.59	108.68	106.84	108.29	108.07	107.5	112.39	109.44	107.37
106.66	107.06	107.22	106.04	105.8	102.43	100.52	105.33	105.99	103.86	106.22	108.6	106.63	105.63	107.17	105.59	101.44	102.92	106.28	106.56	105.46	108.35	105.19	105.55	103.43	104.84	107.34	106.13	105.69	107.12	101.4	106.44	105.11	107.39	104.15	107.88	106.05	106.57	104.17	106.3	106.85	105.34	104.18	104.5	107.46	104.16	104.4	102.52	105.49	103.14
103.65	105.51	104.84	105.4	103.86	108.01	105.59	105.6	105.08	104.29	107.14	109.31	106.79	106.68	110.95	104.8	104.44	106.13	105.89	103.09	106.69	103.09	101.51	109.06	107.02	107.31	104.65	107.74	106.39	107.06	107.24	107.47	106.13	106.47	105.15	104.78	106.35	106.15	101.33	105.65	106.12	107.07	106.54	107.88	101.09	107.15	106.93	105.24	104.3	102.58
104.97	107	107.24	105.47	104.85	103.39	103.77	106.75	105.63	108.67	106.76	105.28	102.73	104.47	103.22	108.23	106.91	105.98	105.83	106.19	104.16	103.62	105.87	109.01	106.52	105.56	105.57	103.59	105.13	106.9	105.93	104.37	102.52	104.66	106.11	106.14	106.97	109.25	108.49	104.63	107.04	105.13	106.49	105.67	107.29	104.19	104.76	103.58	106.29	103.76
105.96	107.89	106.74	106.07	107.22	110.27	110.97	110.14	108.54	106.85	107.17	108.62	106.47	110.84	108.22	108.97	106.2	110.05	105.44	108.34	108.55	107.75	109.94	108.68	106.06	109.28	109.23	109.38	108.28	105.29	108.23	110.89	109.3	106.57	107.3	110.15	108.8	108.46	108.54	109.03	105.91	110.3	112.25	106.96	107.42	108.71	107.34	109.22	106.6	108.61
98.785	97.297	98.381	97.916	97.73	97.886	96.467	98.84	99.047	98.941	97.055	101.41	99.373	101.41	98.024	97.055	97.766	96.069	95.124	97.84	97.719	99.169	99.458	97.009	97.696	98.611	98.211	97.51	98.525	94.148	99.287	100.56	99.409	99.739	96.691	95.716	96.486	98.08	96.012	97.156	99.915	95.258	96.367	100.67	101.03	96.246	98.328	99.659	101.12	99.535
95.897	97.626	101.03	100.26	97.097	97.928	96.774	96.819	96.766	99.07	99.654	98.221	95.812	100.7	99.042	99.409	99.549	97.574	98.44	99.949	92.694	99.955	99.269	97.399	95.615	96.202	95.334	97.896	97.236	98.461	95.93	99.655	101.18	97.686	98.562	99.267	98.729	97.212	98.603	94.987	96.061	98.561	97.411	97.579	98.543	96.85	99.616	98.494	96.128	97.678
106.82	105.54	107.2	105.28	102.71	106.3	104	104.5	108.03	106.42	107.83	106.52	107.94	102.71	108.88	108.95	109.06	101.44	106.55	106.17	104.8	104.72	105.31	106.93	106.73	107.41	110.89	107.66	108.59	105.34	108.56	103.79	105.19	106.66	104.34	105.23	104.93	108.09	105.66	106.88	108.23	107.86	107.73	107.7	107.64	106.37	106.08	105.4	106.63	102.41
104.67	104.54	106.41	105.53	105.18	105.34	108.05	105.72	108.64	106.76	106.96	105.05	103.44	107.61	104.32	105.28	103.95	103.31	106.13	104.59	105.93	106.51	107.05	105.43	107.61	104.62	106.88	107.4	107.61	102.06	105.73	103.57	105.62	107.99	105.09	105.87	108.57	104.5	104.55	105.24	101.91	104.76	106.35	108.23	106.12	108.86	107.84	106.48	106.31	108.86
102.04	97.623	98.231	100.01	98.579	97.826	98.197	96.905	98.085	98.212	96.561	98.912	99.48	98.397	98.644	101.35	101.28	96.507	97.285	99.49	99.096	98.479	100.23	102.09	98.296	102.67	100.47	98.563	99.752	96.574	97.327	92.986	100.1	96.965	96.663	96.838	98.834	99.795	99.146	103.17	100	99.902	97.358	100.05	97.539	103.31	97.95	94.832	97.642	98.63
100.82	98.779	99.003	103.63	100.71	102.43	101.13	99.385	98.22	102.15	99.543	101.99	100.49	97.872	96.509	96.624	100.1	99.452	99.914	97.936	102.43	100.48	98.887	102.11	102.21	102.01	100.86	98.922	102.4	105.06	97.966	99.789	97.495	99.391	99.931	98.89	99.245	99.813	103.09	101.65	100.17	96.616	98.646	99.685	100.29	101.23	101.62	102.8	98.168	101.89
106.12	104.89	106.81	105.11	105.78	105.32	108.06	105.54	106.79	106.02	107.86	107.61	102.64	104.54	107.73	108.59	106.82	105.36	107.58	106.12	108.29	105.1	105.99	103.16	106.44	107.28	107.1	105.72	106.09	106	104.95	108.45	107.58	104.21	105.69	106.71	103.57	104.68	107.12	107.57	105.3	109.09	107.03	107.99	106.06	104.11	105.16	105.62	107.64	103.64
105.63	104.87	109.35	104.53	108.19	103.34	106.74	109.84	104.38	103.69	103.99	106	104.2	106.94	104.26	105.28	105.58	105.61	106.42	106.16	101.49	106.69	106.75	104.42	107.62	107.78	105.59	105.41	104.9	106.56	106.78	108.38	105.96	106.75	104.35	106.58	106.32	105.32	106.14	106.52	104.27	104.34	103.68	103.68	109.39	106.26	103.15	106.72	105.66	100.82
108.29	110.18	109.97	108.43	107.79	110.15	109.96	110.71	107.52	106	108.17	111.1	107.3	107.79	109.17	106.55	109.75	110.2	106.99	108.54	109.88	108.08	112.09	105.54	110.76	106.92	105.87	108.01	108.25	107.66	108.89	106.45	106.75	106	105.03	111.7	107.37	109.48	106.73	110.93	110.75	107.38	110.97	106.37	106.95	106.16	110.1	111.59	109.98	108.2
109.37	108.54	108.28	108.72	109.87	111.05	108.91	109.82	108.48	105.15	108.32	108.37	107.83	107.7	109.46	108.01	108.34	110.37	108.13	109.56	106.87	110.53	110.94	108.39	109.2	110.56	108.33	111.05	108.2	106.91	105.37	109.27	106.8	105.45	107.82	107.76	107.6	106.95	106.37	107.65	110.17	107.4	107.15	108.67	109.7	108.6	109.11	109.06	109.88	111.92
104	104.02	103.29	100.95	101.77	101.95	103.23	102.26	101.75	100.12	103.41	103.85	103.3	103.91	106.17	104.76	101.58	102.05	100.57	102.9	102.52	102.11	103.99	97.77	103.02	103.66	103.98	100.63	103.29	104.44	101.85	99.47	102.59	101.26	103.84	102.19	101.38	103.37	100.61	101.43	104.22	99.872	101.05	100.74	102.55	101.98	101.71	104.77	103.44	106.38
107.79	110	105.82	107.54	110.37	110.31	109.04	106.22	109.47	107.34	108.63	107.9	108.77	111.41	106.68	109.36	107.7	107.81	106.15	106.18	111.44	107.23	110.56	106.96	108.7	108.59	111.07	108.6	109.22	106.96	109.38	106.27	112.35	108.94	106.54	107.47	107.36	107.06	107.74	107.28	109.28	109.58	109.34	106.35	111.05	109.88	105.62	108.67	106.54	106.78
109.29	109.57	107.84	110.08	107.92	108.68	108.59	109.98	108.19	111.64	108.81	108.04	104.91	107.74	105.9	107.78	107.48	107.83	105.27	109.74	106.32	108.09	108.51	108.14	110.93	106.6	109.24	107.63	108.29	111.38	106.85	110.74	107.44	108.61	109.12	106.19	109.61	110.44	108.16	109.5	106	110.56	112.21	110.12	104.78	108.6	105.2	108.86	107.81	107.38
96.122	99.053	97.826	96.382	95.819	100.78	98.337	95.712	98.131	98.075	96.895	100.59	100.25	101.42	94.037	98.516	100.37	100.12	100.67	100.39	97.159	99.355	99.787	99.46	100.4	95.991	96.895	97.231	99.139	99.014	98.681	101.73	97.069	99.004	96.651	99.018	97.568	98.166	96.352	94.386	96.376	99.351	98.995	96.523	97.85	95.34	97.648	97.977	99.296	97.278
106.02	102.72	104.85	100.75	105.99	102.86	103.15	104.19	100.26	103.07	102.78	97.348	102.86	105.05	104.15	104.6	102.55	102.97	102.14	102.13	101.18	103.66	103.98	103.3	103.67	101.4	102.79	102.1	103.26	101.42	101.66	102.92	103.57	101.1	101.66	101.89	103.27	102.82	99.345	102.07	103.45	101.64	104.02	101.2	104.32	102.74	104.45	99.814	103.92	103.18
97.441	98.576	101.22	99.478	95.308	93.756	94.091	96.785	98.735	99.181	99.876	97.787	96.402	98.297	95.446	93.573	101.6	98.987	98.785	94.445	101.36	97.782	97.312	99.403	100.45	98.294	95.859	98.369	96.983	97.397	99.929	98.199	97.882	98.375	98.909	98.186	98.133	94.543	96.608	99.064	97.422	97.377	99.04	98.856	96.705	99.613	95.62	97.834	98.387	97.291
107.46	104.6	105.62	108.62	102.4	104.99	107.13	108.09	108.45	104.93	104.92	104.24	106.22	104.48	103.14	105.22	108.13	106.69	106.78	109.18	109.21	108.16	104.42	105.5	106.29	102.94	105.52	103.34	103.73	109.17	105.03	104.63	105.06	107.44	105.87	107.6	104.69	105.05	106.68	107.64	105.56	110.4	105.89	107.26	107.94	105.61	105.24	102.65	110.13	106.97
106.2	108.09	104.49	110.15	106.73	106.05	105.94	104.87	107.15	107.07	103.62	107.62	107.45	108.64	109.67	106.92	106.18	105.61	108.22	104.24	104.1	106.28	106.9	105.2	105.76	103.82	105.7	107.01	105.15	108.64	109.37	103.57	106.51	105.38	107.41	108.88	107.89	105.31	106.24	103.64	108.01	107.38	107.65	105.99	107.34	105.68	104.48	105.15	106.3	108.21
106.33	106.82	107.36	103.95	108.07	109.25	105.54	107.61	107.39	107.9	107.61	105.31	104.97	106.62	106.83	107.6	106.77	104.43	109.27	106.5	105.05	107.02	108.39	105.02	104.19	106.88	108.02	103.98	105	106.15	104.71	105.07	105.35	106.55	107.11	105	107.22	101.56	108.25	106.44	107.03	107.21	107.52	109.09	105.66	102.88	105.12	106.99	105.73	106.94
111.03	111.45	110.3	109.14	110.95	111.44	110.15	111.5	108.61	110.79	110.86	108.81	109.09	111.18	111.31	111.92	112.61	108.27	109.22	109.35	110.77	111.3	109.37	111.49	110.12	110.75	110.93	110.06	112.15	110.96	114.78	111.04	108.78	111.13	111.36	109.25	108.26	110.62	111.22	109.77	111.21	111.69	111.05	108.94	107.77	110.97	107.52	109.82	108.73	110.84
111.64	113.72	107.94	110.6	112.71	112.01	111.01	110.84	112.85	108.04	111.11	110.16	112.74	110.49	112.16	109.61	110.8	109.85	109.43	109.96	111.25	109.97	108.84	110.46	110.58	110.97	110.3	110.75	112.63	111	108.88	107.93	109.62	112.4	110.25	108.39	110.29	110.54	111.88	109.27	111.23	111.05	111.89	110.14	107.35	113.54	110.95	112.13	111.23	108.79
105.09	104.01	104.53	104.88	108.71	107	104.46	104.86	106.83	105.86	103.5	108.81	103.49	108.76	106.6	109.43	106.11	107.25	104.62	108.97	105.83	106.01	105.59	106.33	107.58	106.64	105.54	105.08	104.66	107.45	110.2	106.23	108.78	105.85	106.8	103.61	104.76	105.47	107.86	108.46	104.74	104.4	107.28	105.48	104.76	104.17	104.36	104.73	108.02	106.81
105.32	105.85	106.62	105.67	107.12	101.8	107.89	107.96	105.94	104.32	103.86	102.15	105.13	103.85	103.14	106.24	105.88	105.43	104.59	105.83	104.15	102.58	102.02	105.71	108.48	108.27	107.4	108.9	107.8	104.09	106.18	103.07	104.07	104.53	102.88	105.64	104.37	108.87	104.4	108.68	107.39	104.54	104.57	102.74	106.38	101.31	108.85	105.25	103.9	102.21
107.92	112.73	111.73	110.13	107.6	110.61	114.05	111.65	110.57	111.32	110.77	110.34	111.34	112.8	110.03	111.16	108.94	109.32	108.8	108.84	112.36	112.07	107.66	110.81	110.76	111.14	111.18	108.77	107.89	111.99	111.11	113.59	110.83	109.32	108.54	110.94	111.1	111.17	110.45	106.85	108.09	111.44	112.07	109.34	107.74	111.65	113.65	109.7	110.11	110.12
102.87	103.5	107.92	104.41	107.64	104.51	105.11	105.34	106.56	106.19	102.82	105.13	106.15	104.97	102.36	105.45	105.91	105.32	105.02	105.3	108.01	106.77	106.61	104.6	105.51	104.61	106.14	104.74	103.18	102.55	103.55	105.41	108.34	105.75	104.01	107.71	110.62	106.51	107.12	107.25	104.72	108.37	104.31	108.71	104.9	104.68	106.48	106.1	105.71	107.09
110.54	109.42	109.63	104.76	108.22	107.86	107.58	107.11	108.05	107.26	106.62	110.24	107.35	108.36	107.04	108.09	108.05	107.11	107.66	107.24	104.87	109.16	106.71	107.5	106.9	108.03	108.12	110.25	108.14	108.01	109.49	107.58	109.38	108.07	109.3	105.6	106.64	107.04	109.95	108.36	105.87	105.68	105.86	106.65	109.45	108.54	105.69	108.24	106.93	111.34
106.84	105.08	104.8	106.8	107.74	105.17	105.98	106.67	107.56	108.76	108.42	107.93	104.73	107.33	107.32	104.27	106.18	107.29	104.97	105.06	106.32	106.07	104.93	104.79	103.04	104.84	103.39	104.23	108.17	107.09	103.37	104.68	104.76	106.05	106.47	106.86	107.65	108.6	105.43	108.68	104.79	107.38	106.68	108.13	105.5	104.2	103.85	109.55	105.76	107.67
109.12	111.49	106.04	107.72	109.05	108.78	104.73	109.75	109.42	106.47	110.7	103.33	106.88	108.46	107.74	106.9	109.91	109.12	107.61	111.3	108.37	106.92	107.1	108.65	107.9	108.8	107.28	107.71	108.26	108.15	109.12	107.99	106.86	107.4	110.92	107.87	110.24	108.61	110.43	108.1	107.64	109.39	109.53	110.25	104.98	108.93	108.03	108.12	110.16	107
107.75	105.4	104.77	101.99	105.26	105.53	106.03	104.84	104.69	104.36	106.9	104.4	104.28	104.97	104.79	105.1	104.1	106.18	102.68	102.52	104.08	104.14	106.54	103.43	107.9	106.87	106.73	101.99	105.36	104.79	105.24	106.78	106.32	106.75	106.99	103.28	106.49	105.49	104.17	108.1	105.95	103.92	109.29	109.1	106.86	103.6	105.98	104.51	104.08	105.04
98.207	95.226	98.7	99.969	102.41	99.874	94.8	99.807	98.539	99.873	98.777	97.23	95.639	97.994	94.43	95.166	99.024	96.88	98.565	97.392	98.9	99.373	98.893	97.249	96.959	97.044	95.318	96.33	100.31	96.809	98.526	99.972	94.415	99.211	98.216	100.23	96.339	96.584	96.95	95.42	98.625	98.921	98.037	98.45	100.48	98.33	98.33	97.915	101.97	99.452
106.18	106.69	106.99	107.25	104.81	106.64	106.6	103.79	106.39	106.88	107.46	104.51	107.96	103.95	108.1	108.43	106.4	106.76	107.1	104.9	109.86	107	106.05	104.99	106.76	102.65	105.89	107.06	106.12	104.41	107.62	105.87	106.69	107.05	106.47	104.39	103.86	104.15	105.4	106.51	106	107.73	104.68	106.76	107.41	106.69	106.6	105.52	104.65	105.06
101.3	101.57	102.7	99.41	100.48	95.954	100.86	97.435	99.986	99.282	100.69	101.39	100.18	95.673	100.81	98.896	98.743	102.81	102.54	99.051	103.69	102.94	102.9	102.37	101.22	98.879	98.922	99.773	97.698	98.979	101.04	100.61	99.497	98.911	102.16	100.23	98.997	99.664	99.282	100.44	102	101.27	101.23	98.938	99.277	96.697	93.904	97.932	100.65	97.243
96.466	97.888	97.641	97.49	95.846	97.215	101.36	95.934	98.844	98.829	96.222	97.443	96.913	97.253	99.353	95.87	98.009	98.008	95.73	98.546	97.234	98.986	95.759	100.27	97.202	99.556	98.054	100.23	100.77	97.749	95.249	96.876	98.534	98.493	95.859	99.949	101.86	97.167	99.156	98.902	99.637	98.479	97.036	98.517	97.837	98.525	100.4	100.38	98.157	99.091
107.21	109.97	110.3	110.68	111.12	109.49	108.43	108.53	107.34	108.02	106.18	104.96	107.42	110.18	106.54	110.08	106.87	109.96	108.31	108.7	104.77	108.89	109.28	107.56	107.29	109.18	109.51	112.93	107.09	108.1	108.6	110.41	108	106.28	108.2	107.58	109.77	111.24	111.59	105.03	107.87	106.3	110.88	108.3	108.06	108.69	106.11	109.77	104.33	109.01
107.48	104.16	105.85	103.78	105.87	106.71	105.93	105.35	107.11	106.58	105.32	103.31	105.14	107.3	102.53	104.08	105.34	108.1	104.82	106.52	104.25	104.59	100.83	101.53	104.46	105.03	106.32	103.89	104.23	102.95	105.35	106.06	105.66	104.91	106.25	112.53	106.64	106.65	103.26	106.19	107.72	105.11	108.23	106.47	105.93	104.16	106.59	105.77	104.6	105.25
97.625	99.732	104.76	99.628	98.985	100.06	100.38	102.66	97.82	100.36	103.59	99.174	100.75	99.117	101.15	101.99	103.56	101.06	99.013	101.14	99.112	100.08	102.68	99.441	103.48	102.54	103.22	102.79	101.86	98.499	100.25	102.35	101.89	101.62	101.15	99.885	101.04	99.941	102.26	100.14	99.863	99.918	100.74	99.321	101.07	102.21	101.25	100.83	98.838	101.42
98.653	100.99	96.852	99.612	97.939	100.85	100.31	101.93	102.47	99.325	100.51	101.58	101.05	100.77	98.31	99.299	101.2	101.37	100.67	100.19	100.77	99.891	100.9	102.39	102.19	103.16	98.992	100.82	100.36	101.32	98.899	98.185	98.658	102.18	98.918	99.96	101.77	100.34	103.88	98.503	99.585	101.64	101.05	100.76	100.09	99.715	100.71	100.83	101.5	102.6
106.51	106.85	105.51	107.95	107.44	105.46	106.62	105.64	105.03	106.4	107.6	108.75	106.79	105.7	108	104.46	108.03	101.16	105.16	108.37	107.4	103.5	106.56	106.57	106.63	108.44	103.98	106.79	106.89	104.38	105.3	105.34	103.42	105.63	103.47	103.4	106.22	104.87	106.03	106.19	106.4	104.49	107.28	106.25	102.97	107.02	103.82	106.74	108.81	104.74
110.13	109.44	107.57	105.53	106.85	107.59	108.45	109.47	110.37	109.96	108.72	105.72	110.36	106.62	106.2	107.69	104.75	106.26	109.6	103.73	106.49	106.36	109.11	106.15	108.53	110.35	106.29	108.22	106.5	109.93	105.13	104.92	107.58	107.09	106.9	108.04	105.96	109.23	109.54	103.89	105.36	108.89	102.97	106.52	106.1	106.31	109.1	106.03	106.55	107.91
105.4	107.81	103.18	103.94	107.01	106.27	109.08	109.03	105.19	105.6	105.55	102.69	106.79	105.94	105.35	108.02	106.82	108.95	103.74	104.16	103.65	105.36	106.76	106.03	101.69	105.85	106.4	106.83	103.3	105.11	105.86	104.59	104.14	103.76	105.23	103.95	105.64	104.41	106.13	103.06	104.75	107.37	106.6	107.51	105.76	106.5	105.13	106.97	104.1	104.11
107.53	104.33	107.51	108.11	106.63	104.41	107.69	111.03	106.45	107.7	108.2	108.75	104.09	104.32	107.95	105.92	109.17	108.98	107.36	104.49	107.07	104.48	106.25	105.4	110.4	105.41	108.17	108.2	106.93	107.29	107.31	101.43	104.71	107.19	108.2	108.38	110.18	108.05	108.6	103.31	107.25	107.98	107.13	107.17	103.44	105.32	103.83	106.75	103.58	104.5
106.98	107.3	110.22	106.2	108.89	106.49	109.13	108.57	105.33	104.06	106.83	108.22	107.7	107.64	106.99	106.58	109.72	111.32	108.6	108.76	104.68	106.39	106.39	108.99	107.32	108.56	106.34	109.04	105.23	106.03	108.22	110.58	110.96	108.49	106.78	108.73	107.78	107.95	107.78	108	107.91	107.78	109.45	107.78	108.26	107.48	113.05	108.3	108.79	107.58
98.148	93.963	95.366	99.494	97.361	100.33	97.715	99.021	98.99	99.006	98.26	100.77	96.617	96.616	97.084	96.318	96.102	99.451	99.811	95.79	97.995	96.736	100.11	96.545	98.374	97.081	100.34	100.85	97.772	101.11	98.475	100.4	98.355	101.17	101.47	97.699	100.53	95.404	98.093	101.49	99.131	99.891	96.422	96.836	97.558	99.966	98.239	98.353	94.957	98.934
106.9	105.73	106.99	109.46	109.92	110.39	104.82	109.66	107.74	108.08	108.7	106.99	109.83	109.42	110.54	106.46	108.29	107.08	108.58	109.05	111.49	108.89	108.98	109.93	110.01	107.1	108.46	112.72	106.86	108.8	107.01	107.16	109.68	110.69	108.07	107.23	112.65	107.43	105.59	110.85	108.09	107.12	109.83	110.48	109.18	107.85	107.42	105.9	108.88	107.01
104.96	107.19	106.48	105.35	105.99	103.04	105.16	108.22	108.11	105.5	108.87	105.93	104.87	104.1	105.96	103.33	105.97	105.77	106.73	106.66	107.25	109.55	104.99	106.43	107.37	107.2	106.29	107.16	102.06	105.21	105.71	105.37	106.65	108.95	107.53	108.01	103.4	104.31	103.48	105.6	107.52	105.45	105.95	104.49	104.99	104.83	106.2	103.08	107.61	105.17
113.09	108.04	111.9	107.9	109.04	107.35	110.2	107.74	107.67	109.24	110.61	109.85	107.43	109.14	107.14	110.21	108.76	107.26	110.01	106.97	105.13	108.65	110.19	107.76	108.28	108.42	111.02	107.13	109.28	109.85	106.13	106.97	112.36	105.11	108.43	111.16	106.25	110.7	111.57	111.53	106.35	107.52	106.99	108.51	108.89	106.52	109.6	106.67	108.37	106.34
103.09	104.91	106.93	110.04	108.13	107.02	104.55	106.52	106.66	107.78	105.06	105.38	108.92	106.59	106.86	109.5	107.08	106.71	108.88	105.07	105.12	106.73	106.56	107.18	104.36	107.52	106.23	102.59	106.03	104.56	106.14	106.58	106.92	104.39	103.55	103.05	105.83	107.39	106.42	106.09	103.17	108.08	104.71	105.53	104.91	105.77	106.51	108.9	104.45	108.1
110.49	106.36	110.97	110.4	108.7	104.67	108.78	108.78	106.62	107.32	104.47	106.29	107.38	108.6	104.18	107.52	108.92	112.02	108.39	109.01	108.47	109.24	105.61	106.22	110.97	108.83	109.89	104.32	108.27	107.69	109.35	110.52	107.65	107.71	107.58	108.15	107.05	109.48	108.04	108.09	105.77	109.17	103.78	111.87	105.81	109.82	106.64	105	107.91	106.47
104.39	105.53	108.53	105.71	106.15	104.91	107.43	107.03	104.74	107.13	106.96	109.74	108.28	104.62	105.77	104.62	109.14	106.96	105.44	108.31	105.72	107.62	106.96	106.88	105.31	103.69	104.56	105.29	105.57	107.84	105.38	113.33	104.19	105.02	104.67	104.25	103.09	104.45	104.52	106.35	107.1	105.68	102.9	103.76	104.2	103.98	105.44	106	107.27	107.85
97.372	102.82	99.883	96.063	100.29	98.567	102.41	101.73	97.489	99.43	98.858	99.712	101.74	99.887	97.077	102.61	102.44	99.561	98.173	97.861	101.18	96.36	99.445	99.424	97.798	98.906	98.818	98.528	101	97.138	94.671	99.834	99.722	100.32	95.406	96.485	97.455	97.44	97.117	102.36	98.342	97.056	97.774	100.68	100.51	97.834	98.714	96.964	102.63	100.04
98.029	98.94	99.029	99.409	100.51	98.897	100.87	97.976	98.579	98.327	98.412	99.265	97.995	96.288	98.1	100.32	96.682	97.264	97.545	100.09	100.76	99.368	98.114	97.538	99.313	96.776	100.37	101.35	97.316	99.239	100.71	101.98	96.761	96.784	101.79	99.712	98.221	98.491	100.11	100.71	95.913	95.669	96.965	96.343	98.868	101.95	98.242	96.246	98.725	96.875
99.43	94.678	98.982	99.195	100.7	101.88	100.59	96.401	100.18	101.24	101.51	98.035	99.234	97.442	100.55	98.99	100.08	100.12	102.48	97.251	102.31	100.19	99.132	96.218	100.03	103.35	99.849	92.66	99.606	100.32	101.29	97.631	99.4	97.516	99.814	100.06	98.168	99.003	103.68	98.61	98.622	96.979	101.12	98.122	102.02	97.323	97.735	99.303	102.21	98.638
100.21	95.052	99.549	98.054	98.666	97.379	99.085	94.225	97.604	97.326	97.883	99.631	99.835	98.4	99.25	97.323	99.423	100.64	100.76	98.877	100.14	96.961	94.798	97.177	97.725	97.532	100.7	96.756	99.602	95.535	95.477	97.111	97.806	100.14	101.85	100.48	95.243	99.455	96.824	99.814	97.08	102.47	94.196	100.13	102.2	97.342	98.644	97.834	95.659	98.726
107.23	105.62	106.08	104	104.49	107.64	109.99	104.88	107.08	104.75	105.36	105.6	102.22	105.86	102.15	104.82	105.92	107.18	104.81	108.53	104.66	106.78	107.51	106.16	108.96	108.41	107.18	106.09	103.7	104	107.41	104.71	105.55	104.7	110.06	103.91	104.2	106.48	102.26	106.43	104.86	108.9	105.46	104.26	105.34	107.09	101.45	107.41	106.23	104.53
109.48	110.28	105.33	109.06	105.42	107.83	107.22	108.85	110.17	109.78	106.1	109.29	110.61	108.13	109.01	103.99	111.1	109.23	104.66	106.96	110.97	108	105.93	107.41	107.05	104.29	110.28	106.55	107.87	104.2	108.96	108.95	106.3	106.68	109.76	107.53	110.37	109.07	106.31	105.77	103.55	110.14	109.9	109.52	108.62	107.66	107.44	108.96	108.64	108.14
104	106.24	108.61	105.02	108.07	103.79	104.6	105.47	106.51	107.29	107.44	106.49	104.29	105.89	108.01	105.72	106.75	107.25	106.91	107.98	107.31	103.31	106.32	105.24	110.16	104.14	106.36	107.5	105.54	108.91	101.9	104.75	107.97	103.29	107.1	104.58	105.88	105.85	104.15	107.02	105.17	109.09	107.3	105.88	106.71	105.66	104.87	107.86	108.68	106.36
104.95	100.89	106.89	104.4	104.84	104.88	105.7	107.55	102.09	101.59	108.41	105.31	105.27	106.44	107.92	106.71	103.6	103.66	103.43	106.47	108.01	105.66	110.06	108.37	108.65	104.92	103.3	105.83	104.49	106.49	104.6	106.05	104.55	108.17	107.45	107.81	104.74	107.48	108.74	106.24	106.48	104.84	105.31	108.94	104.35	104.95	107.63	107.36	106.34	103.42
106.63	107.56	107.82	107	106.61	107.21	108.36	110.08	107.9	109.44	109.27	109.62	108.47	106.31	111.42	107.97	104.75	105	105.72	104.5	106.68	107.54	106.55	111.3	109.53	109.13	105.43	106.73	107.88	107.36	108.83	110.62	107.22	106.98	108.33	104.99	104.06	105.06	107.22	110.91	107.15	109.2	108.73	106.73	108.68	108.29	110.85	108.19	108.17	104.98
105.53	103.18	103.19	104.73	104.85	104.31	103.45	108.1	106.46	108.67	101.28	107.44	105.31	106.77	107.86	109.25	102.28	107.55	104.63	108.04	104.85	108.18	108.6	107.43	106.32	101.96	106.9	100.75	104.74	105.77	105.13	106.44	105.53	108.83	105.99	105.32	106.13	102.7	104.56	104.65	104.6	104.31	109.48	105.79	104.11	106.09	105.89	106.39	107.23	107.82
113.67	106.98	109.46	102.58	108.4	106.03	107.51	106.05	108.97	107.36	108.86	107.87	112.44	107.58	107.23	107.22	103.79	108.2	108.29	106.77	109.51	107.37	109.38	109.8	108.3	110.45	106.83	106.47	106.74	105.32	107.55	107.33	105.38	107.13	106.18	108.8	107.41	107.49	108.46	104.22	108.42	107.23	109.83	111.44	107.56	107.2	110.25	107.94	110.47	111.16
105.26	107.97	104.39	103.7	106.72	101.82	104.12	107.05	106.66	103.54	106.05	108.25	104.87	103.39	105.47	104.11	108.44	107.37	104.32	105.46	107.46	101.73	101.15	105.77	106.15	108.19	107.38	108.01	105.93	105.99	105.15	107.14	103.14	107.03	104.89	107.9	105.06	106.77	103.03	108.47	104.6	104.95	104	106.01	103.19	107.93	105.9	108.22	106.84	107.05
105.1	108.85	106.01	105.87	106.69	104.68	106.73	105.96	107.4	105.71	108.5	107.05	107.26	106.23	105.91	106.58	105.25	102.23	105.93	106.24	104.38	107.19	106.8	106.04	105.93	107.42	105.51	106.39	107.77	105.34	105.24	105.85	103.45	102.59	106.22	103.94	108.24	109.25	107.89	103.31	106.41	105.66	107.91	106.74	105.81	106.82	104.45	104.99	106.03	108.83
104.52	104.79	104.12	105.26	108.01	108.55	105.64	101.55	104.39	103.82	102.35	107.02	106.48	105.69	106.69	104.19	102.76	109.56	106.34	104.42	106.64	106.7	105.46	104.04	102.46	106.08	105.36	107.34	104.46	105.48	107.96	107.25	108.33	104.58	106.4	105.69	106.17	105.61	104.81	104.19	107.35	107.48	103.92	108.35	103	101.79	108.52	106.18	103.42	105.38
108.54	110.48	109.77	109.38	107.53	108.45	109.76	108.28	105.17	109.07	106.78	107.08	106.84	106.2	108.74	105.33	106.95	105.38	106.63	106.16	109.21	109.57	111.01	106.8	105.56	108.64	107.31	106.07	112.59	109.89	107.96	109.74	104.07	108.56	107.07	109.19	105.89	110.8	107.53	108.97	110.82	108.16	104.61	106.33	108.2	109.63	109.76	109.09	107.63	107.61
109.49	110.43	111.37	111.68	110.76	110	109.24	109.05	107.32	110.28	113.21	109.39	110.66	111.94	111.41	109.69	110.53	112.51	108.74	110.79	109.94	109.39	111.05	109.89	108.18	111.02	110.49	112.37	112.27	107.61	111.64	109.34	107.94	110.6	112.17	112.58	107.49	112.28	108.44	108.66	110.45	108.54	111.95	111.37	111.09	115.64	111.09	108.03	109.4	113.65
106.24	104.87	106.73	109.42	105.17	99.462	103.8	103.56	107.25	108.62	106.8	106	105.93	105.63	107.89	106.98	106.02	106.29	106.7	107.05	108.14	106.11	108.24	103.17	107.04	107.92	107.85	109.8	105.96	108.99	106.12	109.53	104.77	107.13	105.69	104.43	105.79	103.43	104.77	107.47	105.06	108.85	105.49	103.38	109.2	106.74	106.05	109.55	106.89	109.88
109.77	110.68	109.97	109.49	107.59	108.93	113.05	112.31	109.41	107.89	108.2	110.03	112.67	107.34	112.47	110.63	109.25	111.7	112.37	110.69	110.85	108.75	108.42	110.97	108.13	111.91	112.06	113.21	110.56	109.51	112.52	110.58	115.71	112.22	114.03	114.48	110.3	112.32	109.67	108.86	110.23	109.49	110.11	110.61	107.19	109.5	109.35	111.31	108.71	110.96
106.63	106.66	106.39	105.69	105.05	105.09	110.5	106.18	106.69	106.97	107.11	104.57	106.53	108.26	109.85	105.15	108.3	109.5	107.68	103.92	108.28	107.99	107.21	104.06	107.33	105.63	104.95	109.76	107.09	108.95	109.55	106.96	104.6	107.73	107.01	103.84	109.28	103.92	107.04	107.28	106.95	107.1	107.61	107.45	105.95	105.51	106.45	107.5	105.81	105.47
102.91	105	103.5	107.93	107.69	106.29	102.54	104.99	104.65	106.08	106.58	105.29	103.7	105	105.46	102.92	104.12	106.45	108.18	105.63	102.93	102.86	108.19	104.35	106.12	107.91	105.76	107.16	108.02	106.39	102.31	103.96	104.24	105.7	106.98	108.96	109.61	104.99	105.59	105.69	106.25	104.73	104.49	107.04	110.55	105.15	104.58	104.52	101.41	104.83
108.06	106.7	106.54	107.73	105.36	107.15	111.13	108.93	108.51	109.89	107.16	106.26	107.83	104.94	111.79	109.02	112.86	109.27	106.72	107.36	108.88	107.2	110.16	109.89	107.92	109.93	108.66	111.28	107.22	106.65	106.56	109.33	109.54	108.89	107.99	110.4	106.58	109.71	109.95	108.22	107.59	106.07	108.62	108.74	107.04	106.55	108.6	108.74	107.09	109.93
109.78	110.63	109.44	111.66	112.14	111.41	112.18	111.13	110.96	108.23	109.31	112.82	113.9	107.26	106.85	110.98	110.66	109.53	111.21	111.81	112.89	114.48	108.33	109.63	109.3	111.56	107.85	109.4	110.3	110.18	111.39	110.1	111.12	110.52	110.48	109.31	111.74	112.63	110.53	107.16	112.62	111.83	110.02	109.53	113.08	113.01	106.52	114.92	111.45	108.39
98.974	99.656	98.117	100.75	98.966	99.122	100.03	99.276	96.697	101.06	99.191	97.848	98.264	98.579	97.657	101.02	98.467	97.608	99.509	98.322	100.32	98.115	100.07	95.386	100.72	97.795	99.751	99.369	100.47	102.14	100.31	98.854	100.73	103.16	99.589	99.59	101.28	96.508	96.101	96.872	101.93	99.047	99.085	98.396	99.226	100.58	96.869	94.878	98.314	98.876
109.09	109.93	109.71	107.61	106.53	108.75	110.62	109.56	106.39	108.26	106.58	109.04	108.55	107.28	105.35	111.41	106.83	107.77	109.8	109.7	110.3	108.06	107.48	107.61	108.59	110.02	108.65	108.17	110	107.16	108.01	110.12	103.33	110.31	109.67	105.54	109.53	108.21	107.2	108.15	107.4	107.23	108.77	106.88	108.33	110.02	109.56	109.8	108.05	107.02
108.84	105.09	107.24	107	108.98	109.91	111.12	111.2	109.12	108.54	108.74	109.04	107.9	109.75	110.32	108.47	106.3	108.04	109.38	107.88	108.96	107.58	109.5	107.24	108.99	105.2	107.29	106.49	110.21	106.21	109.82	107.73	107.86	107.54	107.97	106.55	110.01	107.49	103.62	110.76	106.55	108.25	110.03	109.1	109.07	109.72	107.54	102.87	108.39	111.12
105.57	108.34	107.62	103.36	107.35	105.52	104.06	106.6	108.71	108.8	108.55	105.61	106.63	109.58	108.37	107.45	109.81	109.1	105.05	107.89	105.27	105.74	106.33	107.34	110.7	107.03	108.98	106.65	108.72	105.9	107.09	107.97	108.05	109.69	109.76	108.34	108.06	104.83	106.32	107.88	108.77	107.75	107.72	108.04	110.16	109.09	109.04	109.41	111.1	105.99
102.35	101.32	99.272	101.33	101.97	100.8	102.09	99.593	103.74	96.063	99.226	101.51	102.51	101.24	103.72	102.15	102.34	100.88	101.61	101.8	100.67	100.3	97.674	98.852	103.09	103.53	101.08	101.24	100.47	98.781	95.699	101.99	101.16	102.69	101.02	102.69	103.54	99.532	101	100.79	99.456	100.19	101.73	100.54	99.721	100.7	98.772	100.66	98.803	101.37
105.94	107.8	107.47	108.71	104.39	105.41	106.93	102.42	102.8	103.93	103.7	107.36	107.05	104.99	105.17	106.41	103.74	104.04	104.92	107.35	108.5	107.13	106.64	104.23	104.41	106.21	105.08	105.27	105.36	106.4	105.12	106.95	102.47	107.24	104.17	107.95	106.82	105.53	106.1	105.11	105.31	103.81	108.47	105.99	105.53	104.79	107.45	104.54	107.3	104.85
105.08	104.77	104.91	107.42	107.67	104	107.32	108.39	104.39	109.5	107.34	106.5	107.72	107.18	107.51	105.2	108.91	107.78	102.74	107.72	106.96	107.22	108.97	106.26	104.88	106.68	108.87	103.76	105.18	110.04	105.53	106.58	106.33	106.13	107.48	107.46	108.05	106.38	106.31	105.68	107.28	107.25	106.75	105.35	108.08	107.8	107.37	108.15	106.47	104.53
109.24	108.27	109.58	108.7	108.77	110.77	105.8	109.95	105.65	109.33	109.42	108.62	110.31	107.16	104.69	107.46	107.23	107.5	107.94	106.61	112.41	108.39	106.78	107.88	111.53	107.55	105.28	108.68	109.18	109.37	108.17	111.61	110.77	107.43	108.35	109.08	110.31	109.37	108.89	109.84	107.8	105.45	107.72	107.87	108.95	111.32	105.4	106.33	109.17	107.88
106.5	106.66	107.29	104.96	105.45	105.07	104.53	108.04	104.11	105.59	107.5	111.01	108.42	110.57	102.97	104.68	105.12	107.19	104.37	108.43	105.73	108.18	109.24	108.62	105.25	104.22	106.67	105.65	106.65	108.67	108.77	107.27	106.85	106.97	109.09	107.95	108.38	106.58	104.86	106.29	104.73	107.98	105.94	109	107.02	107.2	105.8	106.14	102.86	104.92
100.16	101.96	97.556	103.2	103.67	101.66	99.204	97.847	97.69	100.23	101.76	103.7	100.43	99.365	100.85	99.633	100.56	100.51	99.388	99.247	102.14	103.95	99.773	104.93	102.29	102.05	100.98	100.34	98.009	101.05	100.25	99.133	102.88	99.607	102.56	100.29	103.36	101.51	100.81	99.119	99.51	99.202	100.83	102.46	101.91	100.22	101.43	101.63	101.24	98.607
107.54	106.58	107.13	103.26	107.77	107.08	110.13	109.08	108.01	107.83	111.67	105.38	107.07	107.41	106.96	106.07	106.7	105.67	107.76	107.63	108.54	106.67	107.47	106.48	106.03	106.96	106.54	107.41	105.24	109.73	109.12	107.05	109.59	107.94	109.84	106.43	104.8	105.76	106.78	111.29	108.59	108.1	107.79	105.51	109.65	105.56	106.87	110.9	109.04	109.57
107.19	104.72	103.8	104.05	105.91	105.14	106.22	109.21	106.24	103.93	106.43	107	106.94	106.34	106.24	104.3	105.09	104.62	107.17	106.13	103.62	107.49	107.6	104.96	106.84	106.94	109.65	104.11	106.73	106.78	105.32	103.98	106.17	104.67	106.13	104.39	108.8	106.54	107.28	104.76	105.44	105.69	104.47	104.66	109.45	104.73	105.17	106.34	105.12	104.97
102.24	105.4	107.45	103.91	106.43	104.86	105.27	104.98	106.81	106.23	105.31	105.41	104.54	106.94	105.38	103.75	109.19	106.88	108.23	103.48	106.29	109.01	101.94	103.06	104.44	102.16	105.61	106.22	106.24	108.23	105.49	103.45	107.12	104.07	105.29	104.57	103.98	106.45	110.6	106.37	104.19	106.91	107.94	106.78	107.38	108.32	105.35	107.02	107.3	105.71
97.748	97.387	96.88	98.139	97.795	98.491	96.412	96.904	96.818	98.838	96.93	97.762	96.527	100.23	97.762	99.365	97.836	96.047	98.45	98.385	98.977	95.323	97.325	98.209	99.676	95.573	98.836	98.817	97.903	96.576	95.304	96.546	98.381	96.378	98.196	93.414	99.14	94.444	99.882	97.977	97.799	96.408	99.513	101.47	99.619	98.283	99.068	97.514	98.646	96.032
105.68	107.81	109.12	105.9	107.24	109.14	104.14	108.01	105.7	106.03	108.59	105.69	103.7	106.42	105.62	107.72	106.78	108.99	103.43	105.69	106.71	104.93	108.53	107.46	102.32	107.27	102.98	106.74	106.84	105.27	105.82	104.71	107.84	109.22	106.08	105.01	106.46	107.58	106.78	108.14	104.73	107.02	108	104.14	107.26	104.82	107.09	109.52	106.64	105.73
105.47	107.07	110.01	106.23	107.8	109.3	108.15	105	107.47	109.87	107.54	108.78	109.55	107.52	106.31	109.58	107.18	109.5	108.79	107.4	107.34	106.59	107.65	110.03	108.79	108.7	108.19	111.05	109.45	103.89	108.02	107.48	110.34	109.13	107.54	107.61	106.77	113.26	105.95	106.39	107.79	106.9	109.01	108.9	108.09	107.25	110.78	110.29	107.16	107.35
110.27	108.9	112.45	107.75	108.99	107.04	111.56	105.18	109.1	109.85	108.15	109.03	108.45	106.27	110.45	105.82	111.13	108.7	106.96	108.46	108.12	108.85	107.78	109.27	104.81	103.98	107.57	107.75	106.87	107.21	108.76	107.11	104.89	107.71	108.39	108.18	105.56	105.04	108.34	105.65	106.6	107.44	109.25	109.18	108.61	109.15	109.17	106.03	108.49	106.26
98	100.33	99.107	96.959	96.692	95.221	99.332	97.626	98.344	100	100.47	97.874	98.435	98.999	94.53	99.231	97.608	94.326	96.233	99.421	97.035	102.37	97.998	98.226	93.817	96.894	98.24	99.421	97.9	100.25	98.521	101.2	98.419	97.622	97.855	98.638	100	99.487	97.361	99.887	99.162	96.347	97.51	100.11	95.531	98.58	100.02	99.596	97.569	98.539
109.36	105.99	107.39	107.86	107.75	104.33	105.5	105.23	105.33	102.72	107.15	102.1	102.77	105.11	107.7	107.07	106.39	106.16	107.37	105.94	103.78	106.05	103.03	106.14	104.63	105.57	108.06	104.35	105.45	103.62	105.84	106.44	106.31	107.12	103.07	105.62	105.52	108.13	103.38	105.23	103.97	106.79	107.55	106.4	103.29	104.23	103.12	105.46	105.56	104.02
97.174	96.896	98.128	97.613	101.19	96.421	97.752	99.338	97.887	97.198	97.29	97.676	98.389	100.51	98.479	100.45	96.201	95.31	97.61	98.388	98.012	97.171	100.9	98.971	96.027	95.73	98.167	99.037	98.271	97.955	101.29	100.49	100.21	99.189	98.141	96.78	95.507	97.612	97.85	93.857	95.766	99.222	99.515	98.418	98.302	99.787	96.096	96.765	95.304	99.936
97.055	98.861	98.614	95.81	96.667	98.903	99.909	98.755	101.32	97.029	97.346	98.118	93.927	99.8	97.531	97.429	98.51	99.148	98.929	100.7	98.657	99.327	98.724	98.174	100.32	97.63	99.579	101.45	97.533	97.677	97.034	98.344	95.43	98.408	97.373	98.48	100.18	95.528	96.347	95.051	97.164	97.147	96.421	98.745	98.677	99.94	98.504	94.686	100.61	97.601
109.64	106.37	108.51	108.78	108.92	106.86	107.12	111.65	108.57	108.49	104.73	107.54	108.48	110.36	109.26	108.16	107.52	106.71	108.8	108.01	105.66	108.66	106.69	106.59	111.71	110.81	107.56	105.05	107.15	105.35	111.38	106.66	109.52	108.29	107.87	106.16	107.61	107.98	108.72	105.82	108.58	107.32	110.1	107.05	104.91	107.72	106.65	107.83	104.09	106.33
108.1	107.52	106.57	108.07	106.92	103.64	103.4	105.24	103.77	109.15	106.53	105.89	102.48	105.46	100.86	105.96	107.98	108.95	109.46	106.26	105.1	104.76	103.35	107.51	102.76	103.98	105.08	107.32	101.21	105.17	103.58	103.91	107.56	108.12	104.98	105.7	106.09	105.09	108.83	107.79	103.06	103.81	103.57	105.23	108.02	105.74	104.38	104.36	104.93	105.16
105.12	105.39	104.36	109.51	110.8	107.47	108.39	109.46	110.52	106.07	108.02	108.39	108.65	110.5	109.28	105.26	108.49	108.34	110.57	107.03	109.87	106.96	111.87	108.03	106.62	108.83	106.86	105.43	108.72	108.09	106.93	105.19	106.24	104.39	106.88	108.8	107.23	109.08	107.38	108.06	107.29	107.38	105.65	108.07	107.08	106.57	110.95	106.21	104.2	107.6
105.52	106.3	105.11	101.9	107.02	104.67	106.77	105.06	103.89	105.79	106.8	104.42	104.23	105.18	103.3	111.62	106.63	104.48	105.64	104.45	106.18	101.8	108.3	104.51	104.95	105.02	106.41	109.42	105.63	106.92	104.65	107.41	105.12	106.12	104.75	104.62	108.73	103.88	105.38	106.48	103.54	105.3	106.34	102.28	103.92	103.91	106.93	106.47	106.69	106.82
106.34	104.81	102.67	107.06	104.84	106.91	103.38	107.35	102.97	104.94	103.37	105.3	106.96	108.77	107.66	104.53	107.49	107.17	106.6	104.6	108.24	104.04	107.67	105.7	108.55	106.82	103.33	103.37	103.35	103.19	103.49	106.92	104.36	105.87	103.26	105.7	106.16	102.52	103.48	106.36	106.78	104.49	107.34	106.55	104.49	105.93	104.81	104.11	102.85	104.71
102.6	98.313	102.49	97.45	98.431	102.42	101.72	99.24	102.45	99.422	100.73	101.47	99.637	96.803	101.59	99.536	102.58	103.09	98.576	100.08	99.261	98.189	99.189	101.34	100.72	98.568	98.029	103.21	100.35	99.791	100.27	100.27	100.08	101.78	100.9	103.15	102.65	101.48	103.03	103.32	101.87	99.553	101.02	101.3	102.62	99.566	102.04	100.88	96.365	100.92
108.92	106.93	107.23	106.47	109.96	104.87	102.85	104.47	105.12	108.33	105.35	105.52	107.29	105.67	103.87	106.82	107.53	106.33	107.79	105.26	108.49	109.45	106.76	106.14	106.32	103.85	105.4	105.51	104.24	104.12	105.7	104.2	106.28	105.28	105.87	104.88	106.44	105.31	105.67	104.31	106.77	106.2	103.92	106.81	109.23	106.2	105.13	104.91	106.75	106.64
98.493	100.98	95.51	102	94.858	97.13	97.401	98.132	99.642	95.876	95.263	97.624	99.733	98.526	99.801	96.871	98.21	95.395	98.597	98.619	98.114	97.276	99.757	96.281	97.467	98.339	97.994	98.925	99.405	97.46	100.73	98.27	99.046	95.741	97.587	98.508	99.598	99.8	98.599	98.677	99.657	96.194	98.319	99.472	98.279	97.19	99.679	98.553	96.151	99.701
107.79	109.77	109.78	105.75	108.92	106.02	108.85	106.18	108.79	106.29	107.39	108.67	108.72	107.11	107.45	108.91	109.74	108.32	104.93	108.15	108.07	109.66	108.06	107.6	106.03	107.27	106.67	111.5	108.4	108.86	107.54	106.04	107.55	108.26	105.47	109.36	108.07	109.49	109.42	110.18	104.73	106.86	106.36	111.58	109.31	109.3	104.77	108.28	106.86	105.22
104.31	105.86	104.26	106.76	104.68	107.57	105.78	103.66	106.92	106.2	109.88	106.42	105.37	104.89	105.35	106.52	103.26	105.04	105.85	108.8	105.86	105.81	106.36	107.15	103.69	102.51	104.03	106.6	106.7	104.62	105.37	106.56	106.27	104.67	102.9	107.27	103.28	107.13	106.28	104.24	104.66	106.08	105.19	107.09	104.87	103.1	108.83	104.36	105.75	104.22
103.84	107.91	111.69	106.33	110.43	109.42	105.75	108.5	108.52	106.75	108.96	108.19	104.64	108.11	105.71	107.65	107	106.94	106.06	107.78	108.11	107.73	112.36	107	108.63	106.61	110.14	108.49	106.91	109.41	108.37	107.18	109.65	107.91	111.45	107.94	104.89	108.74	108.35	110.35	106.83	105.66	106.74	108.96	108.74	107.38	107	107.77	107.29	108.05
106.42	102.53	105.63	109.76	106.32	106.87	103.99	108.2	105.12	107.7	103.87	105.2	104.71	107.02	109.34	109.9	106.98	107.19	103.04	110.02	102.65	107.44	106.87	103.72	104.01	106.8	106.13	105.85	106.46	105.74	103.48	104.76	109.07	106.92	107.1	103.47	107.93	105.66	104.71	106.53	106.07	104.11	106.4	107.97	106.76	106.58	107.17	106.63	107.01	108.68
109.67	108.62	109.54	109.24	109.19	106.42	105.41	108.2	110.31	110.94	105.35	107.74	107.66	107.51	109.98	109.99	109.86	108.85	108.83	110.63	108.76	111	108.91	110.65	106.64	106.62	105.51	109.37	105.66	106.59	105.56	110.15	112.45	108.94	108.98	109.09	104.71	108.3	109.54	111.78	110.05	108.13	108.53	105.46	109.68	105.77	109.09	109.16	107.01	107.81
103.9	106.78	107.02	105.25	106.88	106.17	105.19	105.16	103.69	103.45	104.08	103.72	103.44	105.69	104.46	105.8	101.58	106.07	105.27	104.77	106.52	103.57	106.77	109.24	106.65	108.55	107.04	106.56	104.05	108.47	103.6	106.12	108.67	102.55	106.46	103.95	106.01	105.98	106.48	103.95	104.62	101.27	106.18	107.63	103.73	104.3	105.17	105.18	104.62	105.76
99.042	98.94	96.791	98.565	97.427	100.4	98.167	98.756	97.621	98.076	99.508	97.312	102.59	96.137	97.341	97.962	96.179	99.725	99.047	98.883	98.521	97.558	98.511	98.572	97.335	99.387	97.574	95.834	97.176	97.059	97.455	101.62	95.646	98.755	94.849	99.424	97.567	96.68	95.489	98.252	98.659	100.3	97.646	99.128	94.629	98.671	98.511	97.012	96.396	96.017
100.88	100.74	102.23	99.544	99.039	98.475	99.443	101.4	101.95	101.88	102.67	100.51	102.35	98.447	102.81	101.55	101.09	100.81	99.174	99.984	100.07	101.45	101.2	101.74	98.238	98.86	100.82	100.12	102.25	98.197	100.25	97.402	98.975	101.69	102.34	98.011	97.594	102.16	102.77	100.35	98.73	100.21	100.51	97.313	101.06	100.01	101.99	97.139	100.78	97.927
108.89	109.25	110.43	108.34	106.75	107.51	108.99	108.31	108.28	108.45	107.41	108.65	105.42	109.68	107.16	108.68	110.87	106.54	110.03	110.49	108.35	108.97	107.79	108.85	108.33	109.01	107.77	109.94	109.95	105.04	110.46	108.87	109.22	107.85	108.21	105.23	106.84	106.64	109.46	110.04	105.56	106.18	106.98	112.79	105.82	104.61	106.22	110.41	104.48	107.42
99.61	104.9	97.816	100.27	98.404	102.97	100.58	101.44	98.635	100.61	100.63	103.47	98.371	104.57	101.4	98.634	97.347	102.5	97.59	99.024	101.29	98.112	101.72	100.93	98.628	98.119	99.117	101.28	98.846	102.27	99.244	103.64	102.45	102.12	97.361	98.295	102.64	102.17	103.24	100.29	98.944	101.73	100.55	101.01	99.384	101.91	98.902	102.39	99.534	103
107.02	107.53	104.48	105.79	104.69	104.02	107.46	105.15	105.71	106.36	107.49	104.22	106.07	103.7	102.55	103.88	105.18	107.72	104.08	105.59	104.03	107.72	104.19	102.69	107.19	104.81	102.96	107.18	105.52	107.28	106.93	105.78	103.13	109.15	104.75	106.53	105.85	104.57	103.7	105.01	107.71	106.92	104.31	103.1	106.72	105.84	103.38	107.07	103.09	106.13
109.43	101.8	107.39	107.28	106.58	107.95	108.53	105.9	108.06	109.45	107.59	106.83	108.81	111.05	107.44	106.02	107.15	109	108.13	109.8	112.65	108.95	106.73	106.49	108.72	106.42	111.73	106.78	104.01	109.77	110.88	111.04	104.81	107.34	109.03	108.88	109.79	106.38	105.33	106.97	108.24	105.63	108.77	110.69	109.56	109.69	111.11	104.8	107.78	108.62
112.07	112.44	108.3	111.61	111.54	109.67	113.05	111.83	108.73	109.48	111.49	109.54	109.32	109.21	108.82	108.35	109.26	111.86	107.84	109.94	107.92	109.75	110.49	111.39	106.99	110.87	106.61	108.95	109.82	110.11	111.17	111.3	106.56	108.82	113.3	112.2	111.35	107.77	108.23	111.13	110.89	111.22	111.6	108.79	109.96	108.9	110.88	107.37	112.73	108.82
98.844	101.26	100.07	102.83	103.21	100.72	97.406	103.38	100.22	97.876	99.829	101.87	100.72	98.954	97.152	99.105	100.36	101.11	99.262	100.22	100.51	100.15	102.52	100.64	98.46	106	100.6	101.49	99.489	97.602	99.52	99.537	102.29	100.61	99.255	101.47	98.868	96.544	99.494	100.49	99.56	99.909	96.862	99.575	99.829	100.21	102.45	99.691	103.98	101.27
107.41	106.26	108.19	107.84	107.4	107.82	104.23	107.41	111.44	108.48	110.34	109.05	105.94	107.51	109.72	106.98	108.11	108.72	108.67	108.88	108.1	108.23	109.3	108.53	110.86	107.08	109.33	107.72	107.02	106.71	109.31	112.29	107.56	109.08	110.15	109.94	109.6	110.37	110.13	107.97	108.26	110.17	113.03	109.36	110.95	109.59	106.29	105.76	109.13	108.8
102.58	105.41	104.12	104.88	102.27	104.93	105.03	107.21	106	102.54	106.42	105.98	101.93	106.07	103.61	109.19	107.86	105.07	105.46	103.21	103.78	104.96	107.47	107.4	108.21	108.35	106.75	102.75	106.5	106.05	104.22	103.78	108.43	102.17	105.17	108.17	107.66	106.94	104.46	105.78	102.55	106.52	105.83	104.05	103.07	105.67	103.69	104.93	106.07	107.32
104.53	104.95	102.24	104.63	103.23	102.06	100.41	104.08	101.15	102.94	102.35	102.43	105.16	101.73	103.78	104.75	101.49	104	99.955	104.76	102.44	104.84	101.76	103.24	101.49	103.35	103.06	103.85	103.39	99.25	104.26	104.5	106.18	101.9	103.47	102.98	102.22	106.23	102.22	101.67	103.13	101	99.406	99.011	102.28	100.79	104.68	102.02	103.28	105.68
108.69	111.39	110	112.78	110.24	112.29	111.95	109.17	110.88	113.02	108.99	109.32	112.49	111.38	109.61	110.17	112.06	109.82	111.82	109.9	111.72	108.41	109.4	109.22	110.35	113.17	109.63	110.87	109.4	110.31	112.29	111.66	110.39	109.92	111.35	109.88	109.78	113.34	114.2	112.23	112.97	110.28	108.76	109.58	111.39	108.44	113.08	111.78	110.27	108.88
98.976	98.162	101.5	98.603	97.753	100.87	101.28	102.31	100.52	100.76	101.67	101.33	98.596	99.325	98.114	99.89	100.78	99.849	100.47	102.53	100.4	99.348	100.6	98.825	103.68	100.5	97.804	103.5	101.33	100.11	96.336	100.5	101.71	96.502	100.74	103.86	100.12	96.367	101.51	101.58	100.57	98.969	97.112	98.441	99.471	101.56	99.697	98.293	100.75	102.97
102.24	105.59	104.92	104.08	104.16	109.14	105.86	105.9	104.41	104.85	110.16	102.41	105.6	107.03	105.25	106.35	106.6	108.65	104.11	108.46	105.67	107.17	102.82	108.08	105.9	101.92	105.11	105.16	107.24	105.6	108.85	105.02	103.3	103.83	105.1	104.81	104.33	105.29	101.69	104.21	104.77	106.11	106.84	107.76	107.01	103.52	109.06	102.71	107.96	104.47
105.84	103.94	107.64	108.6	105.39	106.49	104	108.52	108.5	106.39	103.38	108.74	102.82	106.66	107.35	106.9	103.47	102.81	105.14	104.24	104.65	106.79	103.58	106.32	105.58	103.4	103.83	105.19	105.56	107.57	103.75	103.03	106.14	106.06	104.59	103.33	106.89	102.28	106.21	108.23	104.91	104.92	106.03	104.77	106.08	106.71	109.59	105.5	105.26	103.81
103.66	106.11	105.56	105.31	102.66	105.14	105.39	109.08	103.46	106.27	107.6	103.05	104.07	108.99	108.01	107.2	107.1	101.81	106.88	103.97	106.89	104.28	104.83	106.24	104.04	106.09	108.1	104.32	104.03	104.13	106.37	104.9	104.12	107.59	107.46	108.08	106.35	107.12	104.21	104.95	105	104.84	106.07	105.88	106.57	106.9	105.98	106.2	104.86	106.59
106.5	107.74	110.51	107.42	103.89	105.02	107.04	106.4	103.32	106.2	106.14	105.21	107.4	104.03	101.31	105.36	106.66	104	104.62	104.42	104.82	106.43	103.48	106.86	106.08	108.19	106.14	104.67	102.71	108.79	107.06	104.67	105.81	103.46	103.75	106.57	108.03	107.12	108.51	102.06	104.38	104.32	105.17	105.05	104.05	101.75	104.92	107.05	106.18	103.42
108.38	107.57	102.72	104.32	103.02	106.84	110.61	106.73	105.14	107.02	107.31	106.63	105.38	106.69	103.97	106.42	104.55	102.34	107.01	102.06	107.36	108.26	105.82	104.7	104.8	108.99	105.23	105.44	106.96	103.75	105.27	108.18	104.3	105.43	102.94	104.39	108.63	106.35	108.11	107.1	104.82	107.68	105.73	103.67	103.02	104.3	108.04	103.85	106.15	106.46
106.25	102.27	106.48	104.4	103.99	107.31	106.28	105.44	105.92	105.17	103.84	104.88	103.67	105.61	105.03	108.08	106.22	107.21	105.46	107.16	106.18	107.43	104.54	105.29	102.91	102.95	105.4	104.22	104.31	105.74	104.09	106.1	104.67	108.91	105.92	105.54	104.68	107.01	104.61	104.2	107.73	106.4	106.98	104.33	104.98	103.46	109.37	107.73	107.46	105.04
98.237	99.366	96.726	97.37	101.84	98.178	97.157	96.832	99.175	99.046	97.813	95.872	99.773	98.997	98.026	98.985	96.905	99	98.824	99.778	100.93	98.779	98.671	97.124	100.51	103.27	98.011	97.386	96.067	99.945	98.486	98.723	99.264	98.437	98.673	96.659	98.487	100.53	98.445	95.563	99.013	98.778	97.992	101.55	98.066	98.819	96.696	96.383	99.44	96.438
95.374	98.263	97.829	97.217	99.277	96.366	97.602	98.151	98.286	97.791	100.55	95.123	100.51	97.535	97.935	99.141	101.17	97.689	97.841	98.943	98.918	101.18	100.55	100.13	100.05	97.101	101.17	97.616	99.283	97.441	95.362	97.371	96.595	98.984	99.639	97.866	100.04	99.977	96.77	96.569	99.468	99.089	96.489	99.81	101.81	99.699	97.749	98.649	99.546	100.52
110.84	111.44	114.01	108.71	111.71	110.42	112.33	113.38	111.04	112.23	109.48	108.5	108.26	108.32	109.32	111.47	108.65	106.51	110.7	110.13	108.43	112.55	108.94	110.21	111.84	109.83	108.77	108.28	111.07	110.37	106.9	110.15	112.9	108.59	107.56	108.32	109.99	110.75	110.32	109.36	108.33	110.54	109.26	110.98	111.72	110.69	112.34	113.12	112.45	109.12
109.57	108.43	108.54	109.72	109.29	111.12	109.85	103.43	108.8	105.97	109.79	106.97	107.27	109.57	104.95	107.77	106.73	107.85	106	106.49	107.34	107.42	106.99	106.97	110.96	104.06	108.92	109.46	108.45	107.69	107.74	106.29	107.68	105.51	110.03	105.14	108.26	108.95	109.34	109.05	106.38	110.32	103.18	106.85	109.62	106.04	107.7	105.53	108.8	104.69
106.96	104.32	105.6	105.03	104.22	106.42	105.28	107.13	107.59	106.35	108.42	105.75	109.56	104.46	107.62	105.55	107.49	105.34	104.93	107.85	106.36	105.49	103.89	106.98	105.6	104.07	106.89	108.34	104	103.26	104.14	104.92	105.01	109.55	107.36	107.43	107.36	102.9	107.77	104.2	102.28	105.4	102.78	107.2	105.59	105.5	106.5	107.91	102.41	104.06
109.42	106.12	103.95	104.51	109.79	109.88	107.46	105.75	106.47	109.41	109.22	107.01	107.89	107.03	106.99	107.35	105.43	105.5	104.57	107.25	106.96	105.36	104.1	107.42	111.26	108.6	110.36	107.45	106.16	107.79	104.37	110.54	108.5	110.59	106.95	108.27	110.51	110.78	106.75	106.88	105.17	107.65	110.27	109.07	109.26	107.3	106.65	105.74	109.57	105.8
97.991	101.59	101.68	102.86	102.62	101.56	101.61	97.902	99.844	102.34	100.14	100.51	101.88	99.515	104.17	100.79	100.01	101.32	100.05	97.109	99.98	101.62	103.98	101.25	98.562	101.07	102.23	100.03	99.141	97.913	101.9	99.773	101.5	101.61	103.34	99.295	103.15	100.9	98.788	98.653	101.54	99.253	102.69	98.728	101.32	98.404	98.316	100.11	101.77	99.931
108.13	103.84	105.1	107.19	105.54	108.07	106.09	106.71	103.97	103.41	105.52	106.07	105.01	102.51	110.7	107.97	101.66	103.54	106.7	105.88	102.8	104.65	107.91	103.86	105.68	106.5	108.94	105.69	104.57	107.18	104.47	105.83	103.42	109.33	105.6	104.86	107.75	104.52	104.95	105.48	107.75	107.51	105.82	105.32	105.51	107.49	106.49	108.94	105	106.27
101.77	109.27	103.66	104.25	104.62	107.92	107.91	104.23	103.79	103.12	106.22	104.82	104.37	104.33	106.05	106.71	103.82	104.09	106.18	107.33	104.3	105.32	106.62	105.22	105.71	104.18	104.43	104.81	105.7	105.84	107.68	106.44	102.38	108.37	104.96	104.12	103.68	108.65	106.58	106.37	106.57	109.09	104	104.34	106.58	106.84	106.69	110.08	102.98	108.05
100.3	96.354	95.881	98.444	96.357	98.137	97.358	99.415	98.018	97.87	95.82	98.359	98.237	95.74	95.366	97.711	96.318	95.169	97.432	96.939	99.432	99.743	98.501	96.3	101.54	97.366	95.174	99.692	97.462	98.755	102.07	98.3	97.906	96.949	97.818	100.76	96.464	97.347	98.682	100.73	99.324	95.639	98.256	97.399	96.698	97.778	96.489	95.45	98.437	99.369
107.09	106.62	106.92	102.3	109.92	108.08	103.91	105.8	108.63	104.45	105.38	104.64	107.78	106.79	106.35	107.52	107.36	107.85	109.08	105.74	105.55	104.65	105.72	110.07	110.09	108.92	105.6	106.7	111.34	105.89	107.66	107.4	110.62	106.83	108.46	104.76	108.64	106.18	105.61	108.48	107.06	106.24	106.46	103.28	106.2	104.57	106.67	105.9	107.51	106.15
99.702	98.698	100.13	98.444	95.257	99.8	97.717	100.65	100.26	96.071	98.061	99.321	100.38	95.812	96.494	96.184	95.382	100.58	99.183	94.614	98.352	99.83	98.597	96.115	96.421	101.62	96.384	97.457	98.499	96.465	100.13	93.102	94.002	95.291	96.385	97.222	99.88	96.03	96.915	98.973	94.522	99.505	99.148	95.717	92.798	97.632	101.32	98.285	95.057	99.472
108.17	107.09	103.25	107.43	107.88	106.6	103.75	105.22	106.71	106.93	109.18	104.6	105.56	104.24	107.77	104.51	106.88	105.51	102.07	106.15	105.64	107.69	108	105.98	103.66	105.58	103.29	104	103.9	103.69	103.42	106.17	103.58	105.65	106.09	105.17	104.03	104.22	103.28	104.69	107.71	108.21	103.93	105.86	104.67	104.37	106.01	104.06	103.11	106.69
106.05	108.83	105.72	105.91	103.14	105.21	105.2	107.22	104.25	105.86	105.73	106.51	107.13	105.52	106.13	108.55	107	108.87	105.28	106.12	108.17	104.5	104.08	104.74	103.46	102.56	105.82	104.08	104.54	104.25	104.17	103.51	105.27	106.03	105.3	103.39	103.66	105.67	109.03	105.05	104.65	107.5	103.23	103.97	106.14	106.11	105.43	106.62	106.28	104.41
102.57	106.48	102.03	102.1	103.49	102.49	105.23	102.2	102.01	101.27	102.15	104.74	100.57	104.61	101.41	101.91	101.74	102.33	99.499	103.94	102.48	104.82	104.36	99.228	102	104.36	103.87	99.935	99.989	102.96	103.01	99.533	104.41	102.9	103.67	100.29	103.25	104.14	102.6	99.422	102.85	97.342	104.25	102.32	99.74	101.51	103.17	103.72	105.17	103.97
107.9	106.94	105.53	106.91	102.96	107.33	105.66	107.29	105.21	105.9	104.73	104.85	108.07	109.67	104.46	106.6	107.24	106.96	101.67	106.41	106.16	105.92	105.44	106.54	109.62	103.7	106.42	105.1	104.53	105.58	107.6	105.74	105.16	107.67	103.52	106.96	105.19	107	104.86	106.19	108.54	106.04	106.44	103.7	107.27	105.39	105.77	106.67	106.51	105.39
97.246	97.767	97.696	97.043	97.745	98.011	98.846	97.755	97.529	97.591	99.957	99.461	100.49	100.18	100.77	97.629	99.322	96.518	98.953	97.148	98.956	102.1	97.933	98.838	99.026	100.66	98.372	98.774	98.83	98.903	100.34	101.65	99.167	99.86	99.411	99.826	99.404	99.22	99.554	98.034	98.49	99.427	101.07	97.732	101.82	99.965	100.11	98.398	98.174	100.71
99.467	98.703	102.48	101	99.892	99.742	101.4	100.04	101.79	101.36	102.86	100.43	100.21	97.045	104.45	103.57	99.883	101.69	100.09	100.32	102.24	99.915	98.833	100.74	99.734	101.92	95.931	103.57	100.42	98.098	101.91	100.27	100.08	100.81	98.14	100.61	102.03	101.42	101.7	96.773	100.03	102.8	100.72	99.128	103.67	99.613	101.52	102.44	101.99	99.651
103.01	100.42	102.94	101.73	101.34	100.68	103.33	99.909	99.856	97.436	100.01	100.23	97.942	99.341	99.078	100.06	98.323	97.509	100.64	101.86	103.63	100.06	99.476	100.74	102.07	99.847	98.772	97.414	103.45	100.36	100.5	100.43	101.34	99.556	101.08	100.83	100.62	101.06	101.96	101.47	102.48	103.63	100.95	99.309	101.23	100.19	101.17	99.135	99.383	100.07
106.87	105.91	106.86	106.68	104.13	105.53	106.09	104.55	106.31	107.71	106.69	106	105.35	105.88	107.7	108.02	108.62	103.47	104.6	103.6	105.94	106.77	106.69	108.28	108.09	104.78	106.43	104.42	104.69	105.59	107.7	104.11	107.68	104.78	105.8	104.39	103.95	103.82	104.56	106.75	103.32	105.75	104.29	102.07	106.87	105.54	105.78	107.83	106.38	106.84
105.39	107.29	108.29	104.49	107.54	105.12	105.18	104.48	104.78	106.63	104.79	105.55	106.09	105.65	100.91	105.84	104.55	105.53	106.4	102.41	104.93	106.9	105.27	106.11	107.26	103.42	107.53	105.15	106.83	102.43	104.37	105.51	104.29	107.83	108.78	104.74	103.37	105.99	103.94	107.44	103.16	103.8	108.07	104.92	105.15	104.63	108.24	105.92	105.47	106.35
105.78	105.76	110.37	106.84	108.02	108.94	108.64	107.41	111.98	111.14	108.02	107.55	110.77	104.52	106.55	106.44	107.1	110.32	106.03	107.44	107.61	106.36	106.83	107.72	109.46	107.5	109.4	108.97	105.69	104.97	105.17	104.06	109.62	106.43	110.2	108.82	108.45	106.21	110.5	109.25	109.78	108.92	108.38	104.94	106.35	110.01	111.39	108.38	105.97	109.94
108.53	108.95	110.22	107.2	106.39	110.92	108.76	107.77	110.77	109.17	110.12	107.32	105.92	108.23	108.89	108.18	108.3	109.09	109.07	108.31	109.73	107.93	107.79	107.93	110.53	108.58	109.18	106.63	112.59	107.53	107.89	108.59	106.95	106.58	109.5	107.96	109.12	108.45	107.97	110.64	107.73	109.63	111.46	105.71	110.79	107.49	111.55	108.47	107.96	109.82
110.34	107.11	111.33	111.87	110.91	109.01	111.4	111.42	107.54	111.22	109.5	110.47	109.6	111	111.14	110.04	112.44	111.69	112.83	112.38	111.41	108.22	112.97	110.94	109.21	111.87	107.93	108.71	110.52	113.91	112.04	110.32	109.64	108.47	110.73	107.26	109.78	109.97	109.94	112.16	112.59	110.95	110.52	112.16	108.44	110.47	108.22	113.05	110.34	110.33
106.02	106.82	104.05	108.66	107.03	107.6	105.95	102.45	103.23	107.57	110.11	106.21	106.42	107.55	107.47	103.95	106.18	106.09	106.62	106.89	105.07	104.26	105.63	102.57	109.74	107.41	107.43	107.48	105.16	102.06	108.39	106.08	109.97	106.47	104.68	106.67	107.41	107.16	107.77	105.45	107.24	104.9	105.21	107.84	104.87	107.16	102.14	104.6	104.77	106.52
107.3	106.79	110.29	109.34	108.5	106.01	108.67	106.83	109.31	108.45	107.6	109.07	107.53	105.74	111.84	107.7	106.51	106.95	107.43	110.08	105.67	107.91	107.68	108.49	111	108.2	106.81	108.07	107.61	107.62	106.43	107.65	107.28	107.22	110.6	108.47	107.52	108.97	108.18	108.78	108.31	107.36	107.77	108.52	109.74	110.69	106.3	108.59	109.62	110.3
108.26	107.52	107.88	108.05	109.32	109.29	112.55	105.48	108.02	108.7	108.95	108.71	109.89	109.71	110.47	103.5	106.82	105.06	108.84	109.18	110.66	105.4	109.77	107.66	109.75	107.58	108.27	110.81	109.45	108.24	106.17	108.61	105.5	113.05	109.09	109.08	111.94	106.51	109.4	107.45	107.56	107.51	108.29	108.11	110.5	104.47	108.14	107.77	107.21	109.08
105.06	105.23	100.99	105.8	106.5	104.52	106.56	108.48	106.76	105.31	103.18	101.85	104.29	106.48	104.54	107.65	104.8	105.95	107.94	103.43	105.05	105.72	107.59	107.57	107.4	107.56	106.51	106.51	107.99	107.14	106.63	107.27	109.96	104.56	107.26	105.46	107.5	105.76	106.22	109.94	106.92	107.56	106.57	108.13	105.77	106.6	107.22	104.6	106.07	104.53
105.24	107.37	108.94	108.16	106.22	107.6	110.04	107.21	107.43	110.31	107.56	108.86	103.07	106.43	105.18	105.03	105.7	103.9	105.09	107.49	106.83	104.35	103.45	101.05	104.36	105.83	107.27	105.9	104.18	105.8	105.63	102.59	105.78	109.17	103.37	102.24	103.33	105.21	108.52	108.94	103.8	104.03	104.39	106.45	104.98	102.95	105.39	105.99	107.19	108.03
107.56	106.08	107.94	109.49	107.55	105.52	106.89	105.26	107.21	107.54	104.79	106.64	106.28	105.14	107.86	104.11	106.88	105.41	106.6	107.86	108.59	102.15	108.29	105.02	107.1	106.81	104.15	102.7	109.33	104.41	108.65	104.34	107.23	101.41	104.4	103.49	105.69	105.42	105.71	103.3	104.94	105.2	104.24	106.52	105.11	107.85	107.94	101.29	105	105.83
106.88	108.92	107.67	109.77	105.68	106.91	105.06	105.73	111.11	112.5	105.05	106.65	107.98	106.67	109.02	109.76	110.9	111.54	107.41	110.97	105.48	104.15	109.4	109	108.7	107.23	108.61	112.49	106.11	102.3	107.02	108.65	112.54	108.41	107.87	108.49	107.15	103.8	109.51	105.79	105.03	109	106.52	106.19	106.2	109.26	107.56	110.63	111.02	107.8
108.21	108.72	106.4	106.23	104.3	107.75	104	105.47	105.43	104.81	106.32	107.94	107.03	107.6	103.97	108.61	103.37	104.2	104.97	103.65	106.31	110.27	107.97	108.13	109.27	102.66	107.08	107.21	105.42	105.03	106.81	104.5	106.7	102.82	105.02	105.14	110.07	105.02	103.8	104.02	104.85	107.77	104.06	107.53	109.07	109.85	107.51	106.89	106.3	104.29
106.5	109.51	106.15	107.01	107.01	108.48	102.75	107.62	105.99	105.93	105.01	107.62	109.24	108.43	107.06	105.24	108.21	103.82	109.92	105.19	105.77	105.82	106.04	105.3	103.6	107.07	106.1	107.79	106.9	107.96	105.11	106.72	106.39	102.52	105	107.47	105.25	105.41	108.56	107.4	102.73	106.76	104.88	104.27	108.17	105.14	107.93	105.2	104.32	105.86
107.88	107.57	106.06	106.01	104.44	108.32	105.61	107.42	104.84	106.98	107.22	106.84	109.03	107.12	107.43	105.13	104.23	104.51	103.77	107.77	106.55	108.07	108.13	103.17	105.34	104.55	104.6	105.65	105.25	105.34	105.89	106.4	108.98	103.65	104.42	107.17	104.98	106.31	103.98	108.36	105.05	104.73	105.15	105.79	108.62	104.62	103.16	105.15	106.6	103.35
110.14	109.76	108.07	108.28	108.49	107.27	107.66	105.75	112.21	108.33	109.33	107.15	106.06	108	108.42	111.15	107.81	107.12	106.75	110.87	109.79	106.55	107.04	110.23	107.02	108.55	108.23	106.92	107.41	107.8	107.05	111.37	107.54	108.01	108.46	105.12	108.93	107.99	106.21	108.69	106.7	110.73	106.29	105.89	110.46	109.83	106.88	107.11	109.01	108.89
108.55	107.32	107.38	110.9	106.24	108.41	103.58	107.27	108.35	110.19	108.14	107.52	107.09	110.76	104.97	109.93	110.43	107.64	106.17	108.01	108.07	109.72	104.6	108.99	107.27	106.92	109.32	110.09	109.32	109.51	107.4	108.98	108.87	105.72	108.44	105.69	107.6	107.58	109.37	107.91	108.96	107.57	111.2	108.01	108.23	108.24	109.45	107.73	106.79	110.81
104.61	103.75	106.84	104.66	104.68	106.85	107.32	108.02	105.92	103.19	105.88	105.21	106.11	105.05	104.6	103.31	105.75	107.34	108.49	104.25	105.17	107.41	105.96	102.67	107.95	110.19	104.06	105.01	106.77	106.36	107.8	104.52	105.41	104.36	105.8	104.69	102.02	106.52	105.86	106.97	107.07	105.46	107.98	105.65	109.6	107.86	102.8	107.46	108.43	105.93
106.7	106.64	106.55	105.5	106.22	104.69	107.21	104.27	108.47	105.79	107.37	105.55	106.64	106.75	107.08	103.76	107.52	107.9	106.59	106.49	106.79	105.59	106.54	104.12	107.67	106.14	105.08	107.22	107.94	106.66	106.39	103.99	104.54	107.78	105.58	104.82	102.63	107.24	106.94	107.24	109.69	105.89	107.06	106.84	106.78	103.56	108.05	107.43	106.82	104.51
110.66	111.18	110.23	108.84	110.91	109.23	104.31	110.79	108.39	108.44	109.41	107.54	108.43	110.82	108.31	110.29	110.28	105.12	106.23	108.85	107.7	109.04	109.63	108.87	108.2	109.64	106.65	107.98	107.85	107.41	109.41	110.98	107.56	105.61	107.1	107.56	108.45	109.11	103.49	108.54	111.43	112.22	109.95	108.29	107.9	109.48	107.51	106.39	110.71	109.55
105.86	107.27	106.23	105.67	104.71	107.25	104.85	107.28	108.28	106.02	103.86	105.36	106.45	106.61	105.12	107.9	104.58	106.32	103.13	106.66	106.93	106.16	103.55	105.81	105.01	106.13	105.36	107.74	106.82	105.11	108.6	104.3	99.94	106.34	107.54	106.41	103.85	103.44	105.97	107.77	102.91	102.72	104.91	108.42	104.57	106.09	103.39	106.45	105.33	108.18
108.51	107.87	107.2	109.16	109	107.63	106.89	109.41	110.18	113.02	103.7	109.65	112.83	106.7	108.01	111.71	108.26	109.46	106.37	108.8	107.67	107.7	110.75	110.46	105.51	108.15	108.72	107.08	111.24	109.16	106.79	109.58	110.89	104.07	109.28	110.55	107.21	112.65	105.62	108.22	107.12	109.07	106.83	106.42	107.63	112.08	107.15	106.33	111.85	110.29
106.24	110.42	107.69	107.75	110.02	110.94	108.68	110.31	110.7	111.81	108.29	109.7	108.79	108.98	108.18	109.56	106.2	109.88	111.03	110.91	112.81	108.03	110.39	108.24	107.9	111.44	111.06	109.02	106.4	106.24	107.6	107.13	111.71	108.77	110.04	106.68	107.25	110.65	108.19	108.56	107.81	109.42	109.56	109.48	109.19	107.15	109.47	107.7	106.08	111.16
97.418	95.906	100.48	96.617	101.12	98.174	95.927	98.623	97.983	97.854	99.424	99.885	97.008	96.484	97.666	94.527	100.63	99.44	98.323	97.724	98.963	98.908	100.32	99.706	98.513	97.762	96.801	99.603	97.309	97.709	96.041	99.089	98.528	98.731	97.336	98.776	99.809	98.31	94.249	95.18	101.41	97.865	97.697	99.561	96.268	100.72	99.384	96.223	97.49	98.529
105.55	106.9	108.1	101.6	108.32	108.42	108.58	106.3	108.21	102.08	109.11	104.46	106.44	102.41	102.22	106.02	104.63	104.79	100.2	106.09	106.66	109.01	106.8	105.75	103.69	106.19	107.77	110	105.01	106.94	110.28	104.9	106.66	106.41	107.83	109.72	110.27	103.3	106.82	107.58	108.36	106.47	110.03	106.47	105.03	105.92	105.52	100.91	108.36	103.37
102.21	98.206	96.575	98.579	99.664	97.684	96.537	98.967	98.73	97.669	98.277	98.139	97.665	96.405	97.419	98.322	96.013	99.801	98.644	96.966	96.62	94.529	99.665	95.03	97.581	98.629	95.254	101.47	96.189	99.647	101.26	98.545	98.43	99.485	96.752	96.763	99.657	96.129	98.181	97.682	95.556	97.165	97.274	102.72	99.952	97.895	100.58	100.18	100.82	99.571
106.31	103.14	104.99	107.51	103.62	107.2	103.81	105.8	105.23	104.38	107.9	103.27	101.49	102.98	104.62	105.36	105.84	103.54	104.07	104.4	105.27	109.35	104.89	105.8	104.5	105.55	104.79	105.48	104.12	103.64	105.34	105.87	107.19	103.66	103.23	105.08	108.29	106.9	108.21	108.24	104.87	107.88	105.24	106.49	109.78	106.55	107.52	109.55	103.78	107.79
104.91	98.345	101.48	100.52	101.21	101.74	100.6	104.28	100.74	100.71	98.868	101.75	99.03	102.07	99.207	104.25	98.349	100.58	98.708	103.42	98.934	102.05	104.99	101.38	99.539	101.24	101.95	102.66	102.47	103.02	101.25	103.44	99.122	101.22	100.94	101.82	101.04	99.211	101.67	100.57	100.73	103.04	102.35	102.65	103.25	100.23	100.8	99.372	101.24	100.18
95.822	97.536	96.811	97.514	96.504	96.814	101.98	96.225	97.313	101.59	101.69	95.738	99.584	98.829	97.581	96.973	102.76	99.219	100.2	98.476	100.35	95.213	97.482	97.993	98.604	98.158	102.56	98.078	97.143	98.632	97.002	98.177	97.401	98.186	100.12	98.017	96.503	99.272	98.845	97.789	97.522	97.929	96.544	99.195	97.562	100.75	99.696	99.274	98.112	96.518
99.778	99.891	96.598	100.78	97.199	97.743	99.364	100.39	99.184	101.08	99.605	100.82	98.266	101.79	101.99	98.425	104.22	103.59	101.93	103.03	103.18	101.38	99.956	101.27	98.851	103.57	98.183	99.975	99.27	98.79	102.09	99.287	100.83	99.963	101.39	100.59	98.652	101.67	103.36	98.112	98.679	100.87	101.83	98.923	97.196	98.433	100.53	101	98.736	101.05
107.84	108.99	107.87	111.76	106.6	109.5	108.28	111.5	110.06	108.59	107.69	109.53	109.06	105.8	110.45	104.56	108.05	109.14	106.96	106.97	105	108.01	104.62	108.47	107.86	105.88	109.7	105.62	111.57	106.77	107.48	111.56	107.75	107.06	106.15	106.03	112.13	108.28	109.6	107.71	106.61	110.41	106.25	107.15	105.53	105.19	104.8	106.03	109.27	106.13
109.14	104.27	109.35	108.41	107.47	105.83	108.56	107.42	108.25	107.31	108.86	110.9	111.48	110.43	109.8	107.41	108.68	106.96	108.82	109.37	108.87	106.97	107.42	108.9	108.83	109.09	109.72	108.47	110.26	108.25	109.51	104.68	106.78	109.03	107.13	108.81	110.78	109.16	107.87	107.91	107.51	108.26	107.66	105.15	108.02	106.6	108.32	110.22	109.93	108.71
107.49	106.28	107.17	109.14	110.91	110.07	109.84	108.33	107.72	106.76	108.76	107.72	108.09	108.72	107.6	107.9	106.97	108.24	109.68	108.17	111.04	111.71	108.21	107.2	107.05	107.92	109.24	109.96	110.79	108.22	108.64	105.61	107.89	107.74	110.19	109.2	108.04	105.02	107.49	108.42	109.73	109.88	105.38	109.53	108.38	108.09	106.78	110.18	107.24	106.78
102.64	101.01	94.848	99.805	100.21	100.58	101.92	101.05	103.81	101.24	101.94	97.929	103.63	104.03	99.04	101.45	102.2	99.443	100.43	99.917	101.36	100.82	100.5	101.41	99.868	100.85	99.377	100.65	103.43	101.89	101.8	97.186	100.46	97.806	100.41	102.71	94.963	101.27	100.57	101.58	101.57	100.1	99.442	98.706	101.27	101.26	99.275	103.94	100.68	101.16
103.5	103.97	106.51	106.69	102.36	105.79	104.84	106.34	105.21	104.86	104.95	106.1	107.93	105.55	103.49	106.05	104.41	107.31	104.33	105.84	107.36	109.34	109.51	104.81	106.58	103.85	107.99	104.69	104.41	111.29	106.75	107.54	107.82	105.61	104.04	108.6	107.53	105.3	105.03	106.72	104.61	106.15	103.78	105.04	104.39	103.33	104.22	105.07	106.25	105.47
110.94	109.62	109.44	110.2	109.9	109.38	108.49	109.44	108.32	108.68	108.55	109.2	107.58	107.45	108.61	106.02	107.12	107.25	108.65	108.47	106.05	106.8	106.83	105.46	106.14	107.75	109.37	108.61	111.52	108.63	106.75	105.34	108.99	110.58	107.24	110.05	107.31	108.81	105.66	106.46	107.61	107.18	106.71	107.66	106.67	105.23	108.52	108.51	104.11	110.94
108.41	107.01	109.14	109.09	106.87	106.05	111.05	107.85	108.12	111.73	108.77	105.42	105.77	107.54	109.7	107.68	106.83	108.43	107.14	108.36	108.92	107.55	110.12	111.38	108.52	109.06	110.35	107.41	108.89	108.58	107.94	110.89	108.43	107.8	109.16	109.99	108.52	107.86	109.46	110.76	109.78	109.13	108.02	108.79	111.88	107.94	109.04	110.33	109.18	106.62
101.44	101.24	97.951	103.34	100.94	99.052	99.068	104.56	101.22	99.952	100.72	100.56	100.07	101.34	100.59	100.61	100.44	100.11	100.46	99.965	99.367	102.19	102.56	101.03	100.7	101.47	100.55	102.03	98.088	100.54	98.287	100.95	99.798	100.13	103.48	100.23	102.06	104.03	99.735	106.09	100.62	100.9	97.66	98.602	100.35	101.5	102.45	99.877	102.88	101.47
107.01	102.84	108.26	107.12	102.22	105.85	105.98	105.7	104.62	107.23	106.61	104.57	106.48	108.5	102.39	105.7	106.93	104.52	105.86	101.93	106.04	106.73	102.36	105.71	104.32	108.9	106.9	108.06	105.8	104.47	104.32	105.14	106.59	106.24	104.37	106.31	106.42	106.72	106.28	104.29	105.59	106.04	103.9	105.08	103.09	108.42	107.19	101.02	103.92	106.52
112.01	109.44	107.22	111.28	110.21	111.27	111.67	110.41	110.08	111.6	111.43	111.3	113.45	108.25	109.36	110.72	111.57	109.74	108.04	112.46	110.77	111.85	108.85	112.24	109.46	108.24	108.6	108.52	109.77	108.4	111.32	109.9	113.05	110.91	114.15	109.8	108.38	112.23	109.12	110.45	109.54	108.76	108.59	111.73	109.27	109.78	113.23	111.06	110.63	109.05
101.83	105.86	110.26	107.27	104.28	104.6	106.85	108.55	105.51	105.29	104.65	106.98	109.29	104.88	107.66	104.81	105.13	102.02	105.32	109.54	106.08	106.54	106.01	102.65	104.32	105.31	108.81	106.14	105.66	102.62	104.68	103.82	106.12	105.76	106.77	105.15	107.14	103.29	108.35	106.25	103.66	103.11	104.45	105.4	104.22	105.17	108.22	105.49	104.45	104.17
103.14	103.56	103.9	99.1	101.62	98.066	101.79	100.11	100.01	98.918	102.4	102.36	101.48	97.513	97.925	100.32	99.987	99.741	104.75	102.98	100.24	98.412	99.524	101.11	98.941	103.23	99.844	100.35	102.94	101.18	99.009	99.944	103.66	98.931	98.605	97.964	97.032	100.21	100.34	97.151	94.729	100.66	98.496	98.453	96.493	101.74	97.963	99.65	101.19	98.348
95.423	98.964	99.8	98.474	97.554	100.39	98.593	101.73	95.853	100.21	97.971	100.04	97.719	102.46	101.52	101.35	100.01	99.828	100.33	99.678	97.014	100.72	99.531	99.066	99.365	97.794	100.02	95.681	97.791	102.01	98.207	101.59	99.792	96.786	96.401	97.433	101.54	98.949	96.95	100.99	95.347	100.45	96.98	99.279	97.375	98.373	96.778	97.861	100.41	99.505
106.83	105.4	103.94	105.42	110.44	106.09	105.64	108.22	105.49	103.91	105.58	105.41	106.3	108.64	105.12	109.12	109.22	104.59	106.19	105.75	106.22	106.33	107.25	107.42	104.67	108.55	107.98	106.46	104.13	104.35	102.83	107.12	108.17	107.63	102.34	105.71	105.52	107.84	104.95	105.11	107.04	105.45	107.22	103.96	106.77	105.88	104.7	103.3	109.96	106.54
99.098	100.59	95.965	99.555	95.967	95.805	94.377	94.305	100.05	96.135	99.819	98.599	94.38	98.607	99.449	100.23	96.383	99.597	96.473	96.19	96.172	96.587	99.57	98.393	100.41	100.84	99.381	95.131	101.31	96.389	97.665	99.931	98.331	101.31	98.139	99.916	97.062	99.09	97.218	99.542	97.308	98.128	96.861	99.436	98.967	97.224	96.998	99.107	96.805	99.876
111.26	110.96	108.13	109.23	111.06	110	110.92	108.56	105.42	107.87	110.82	108.66	109.11	105.95	109.66	105.62	108.61	107.89	107.14	106.39	108.65	106.85	111.8	108.11	107.7	111.42	111.01	108.46	107.76	111.01	106.78	107.01	105.79	109.82	110.9	111.21	109.87	108.96	107.08	108.34	107.3	107.74	109.73	107.69	108.26	107.05	108.53	107.29	109.88	107.21
104.85	103.42	104.91	106.7	100.26	108.05	104.85	104.15	105.75	107.18	104.53	105.2	108.16	105.88	104.69	106.91	106.43	105.7	104.02	105.78	106.03	106.91	107.32	107.06	104.15	106.82	103.83	106.42	105.81	107.54	107.46	106.62	106.3	106.13	105.86	106.82	106.77	105.45	104.79	106.99	107.87	102.92	101.34	106.4	106.11	107.48	105.56	109.58	106.5	106.96
102.44	95.352	97.175	97.127	95.087	98.506	97.605	99.715	94.913	99.815	98.824	98.407	98.587	98.072	97.768	96.878	98.527	97.635	99.206	100.4	96.714	97.115	98.54	93.162	99.173	96.027	93.371	99.552	98.405	98.059	98.63	96.778	98.4	101.18	100.1	95.979	98.976	96.145	95.148	94.655	98.273	99.612	100.59	97.936	97.968	100.88	99.25	97.803	97.201	93.604
107.41	110.78	108.54	106.51	107.69	107.76	108.86	109.29	106.18	105.78	108.26	109.11	106.5	107.12	109.15	108.32	108.17	106.04	109.24	107.34	109.23	112.45	108.25	108.09	111.13	107.66	106.65	107.32	108.61	105.11	107.94	106.84	109.78	107.03	109.79	108.48	104.57	104.65	108.88	108.89	107.2	106.57	109.87	106.56	106.31	106.53	107.18	105.89	107.72	107.89
105.78	106.12	107.94	106.95	106	106.28	107.08	101.47	107.04	107.63	107.79	105.25	107.66	109.13	109.72	105.19	110.27	107.22	106.2	108.72	105.32	108.34	109.04	106.15	105.36	110.42	105.3	106.34	106.93	107.79	107.78	109.65	102.99	106.67	104.76	105.14	104.13	105.25	107.34	104.13	106.8	106.64	104.72	104.97	106.44	105.23	104.27	108.94	104.29	103.94
106.14	107.3	107.34	106.58	105.81	104.13	104.7	104.03	106.53	103.6	106.43	107.75	104.11	104.8	103.99	108.1	109.65	106.33	107.7	106.04	105.46	103.44	108.85	106.55	105.98	105.95	106.21	108.93	109.48	108.02	108.32	107.35	104.45	104.73	105.77	107.4	106.7	110.19	106.65	106.1	106.27	106.04	106.44	108.15	107.64	103.33	109.03	108.42	107.58	108.13
104.78	106.68	105.89	105.49	105.86	107.77	101.62	107.78	104.26	105.27	108.44	102.76	105.66	102.85	102.01	107.17	104.74	103.5	105.16	104.87	109.73	103.05	106.44	107.38	106.2	103.37	107	104.33	104.7	105.37	104.97	105.32	106.05	103.98	106.99	107.29	103.93	104.96	108.29	106.51	106.8	105.29	104.64	106.77	103.71	103.93	107.81	107.08	103.92	107.06
104.7	109.32	105.05	103.51	107.1	102.75	109.69	105.58	104.11	104.38	107.96	106.9	104.44	104.8	104.04	107.83	105.15	105.51	105.82	106.77	104.94	103.74	107.05	103.95	106.42	106.98	106.67	106.98	104.73	105.94	104.25	106.71	106.65	108.12	106.62	106.99	106.74	109.49	101.59	103.31	108.56	107.15	106.38	103.61	103.97	107.06	106.28	106.83	106.17	106.5
98.566	97.993	97.007	95.805	97.353	98.228	99.777	96.79	98.305	100.64	93.603	98.545	98.872	95.293	96.302	99.233	97.698	98.248	96.499	96.459	96.002	96.973	101.29	98.569	96.655	98.092	99.083	95.075	97.038	97.952	100.61	99.666	97.338	97.468	101.1	98.377	98.998	96.542	97.367	96.535	98.11	99.833	100.28	96.718	95.663	96.228	99.508	98.746	97.85	94.728
97.716	101.51	99.941	103.94	99.929	102.31	99.992	98.716	103.65	100.1	99.403	98.343	101.51	103.42	99.769	100.83	102.16	101.96	98.513	99.286	100.04	101.19	101.17	102.13	99.29	99.89	100.1	101.16	100.09	100.03	100.66	101.42	98.676	99.277	100.93	100.75	99.614	101.32	99.717	100.05	103.01	99.463	99.491	103.41	104.41	100.01	99.049	102.21	101.99	100.18
98.812	100.89	100.91	98.775	102.89	99.218	98.941	100.7	101.17	103.06	102.54	103.11	99.66	99.795	102.21	98.133	100.7	99.383	101.03	98.614	99.988	98.139	103.03	100.66	101.21	101.84	101.26	101.2	102.48	103.3	100.24	103.72	99.2	101.93	100.58	99.696	102.53	100.81	101.53	100.64	103.07	99.594	99.013	98.853	100.47	97.763	97.608	100.04	102	101.06
109.93	107.41	105.92	105.12	105.6	105.14	107.02	103.93	104.74	105.61	106.07	106.62	104.68	105.17	104.57	103.16	102.97	103.94	105	107.63	105.39	106.73	107.16	105.36	102.78	108.38	106.73	104.56	105.11	107.96	106.52	105.25	109.12	104.2	104.44	103.41	108.7	105.79	105.54	107.99	100.78	105.03	105.24	107.22	108.85	104.07	105.94	104.56	103.17	102.65
109.53	111.45	109.61	110.51	110.32	107.45	111.3	111.19	110.08	110.13	111.53	108.42	109.17	107.81	111.1	105.95	110.58	112.14	109.92	109.47	109.79	110.23	109	111.3	111.38	109.99	107.94	111.55	110.38	110.97	109.7	111.66	112.05	111.71	111.19	116.09	111.76	111.33	110.26	110.24	112.4	111.13	109.03	110.34	111.34	110.45	112.08	109.92	109.6	110.46
107.77	105.99	107.68	108.7	106.65	108.01	105.66	105.04	109.02	107.32	105.35	104.4	106.4	107.54	105.8	107.45	106.23	107.66	107.13	106	108.31	109.04	108.57	106.46	106.02	106.77	105.62	108.69	106	106.74	105.24	104.85	105.99	107.02	106.42	107.08	106.23	105.6	106.67	106.25	106.28	106.43	106.17	106.77	107.25	106.77	103.66	106.39	105	109.46
102.59	107.4	104.02	103.6	102.7	105.45	103.43	105.85	103.73	105.38	104.62	102.73	105.76	105.8	106.05	107.03	104.2	106.42	104.88	106.01	107.32	105.86	108.21	106.2	103.99	105.47	106.68	107.86	106.02	105.62	108.17	106.99	103.96	109.79	107.54	105.89	106.47	102.29	108.71	104.84	106.61	106.34	107.03	104.94	111.19	106.46	106.65	106.41	105.4	104.98
103.84	106.78	102.87	103.38	104.87	104.95	108.21	102.65	103.95	104.25	105.5	102.21	108.91	105.94	107.18	105.16	106.4	102.95	106.63	107.6	103.98	107.07	107.68	106.19	109.05	106.85	102.28	106.46	105.03	102.54	104.71	105.09	104.97	106.11	104.48	105.03	103.04	105.5	105.71	107.69	105.67	105.45	103.26	105.18	107.28	103.45	110.34	104.48	105.19	104.44
108.07	110	107.56	105.66	108	108.93	106.76	111.31	110.42	108.8	107.87	110.46	108.71	107.6	105.61	109.21	107.69	105.98	107.85	107.75	109.54	108.47	110	109.05	109.35	109.05	109.09	111.54	105.87	109.85	103.17	108.99	107.5	106.96	107.41	106.74	109.17	107.18	111.09	105.76	109.08	111.61	108.51	107.14	111.14	109.59	108.98	109.82	108.99	110.64
105.14	107.38	104.3	108.36	105.61	107.38	106.35	103.76	107.96	108.13	111.82	109.66	106.45	107.8	109.24	106.31	109.61	106.85	108.51	108.44	104.25	104.34	105.3	105.02	107.28	106.89	106.63	107.26	105.63	106.78	106.4	105.19	104.1	105.51	107.32	103	107.88	110.11	104.33	106.78	104.72	106.19	107.56	108.33	106.79	106.59	109.34	105.49	106.83	108.04
106.95	111.06	106.86	109.7	108.07	110.47	109.6	106.3	104.8	109.68	108.9	108.25	111.13	110.21	106.51	108.76	107.52	108.47	106.42	108.48	109.04	111.45	110.01	108.74	104.32	109.71	108.3	109.26	109.69	105.61	111.05	110.87	108.95	109.47	110.83	108.36	110.26	109.41	109.43	109.12	109.27	105.85	108.21	110.11	104.92	109.71	110.51	106.85	106.94	107.7
105.74	105.31	107.97	106.21	106.23	106.02	104.9	105.14	105.39	104.35	108.61	108.24	107.06	104.21	105.73	106.67	105.9	106.37	109.37	108.6	103.61	106.64	105.81	104.74	105.64	107.46	108.46	104.41	104.7	104.71	106.54	108.67	108.81	106.06	105.65	106.09	105.52	106.88	106.55	106.14	104.37	106.07	104.83	105.98	104.54	107.58	104.44	110.08	104.69	108.19
101.72	102.07	107.67	105.76	106.76	105.43	104.93	104.4	109.47	105.16	107.01	104.88	107.15	106.14	107.63	106.37	104.91	105.3	108.83	104.94	103.11	102.39	106.01	108.62	105.11	105.85	105.36	105.86	103.61	105.11	107.44	103.61	104.04	108.51	104.43	105.47	103.97	106.8	103.43	105.36	108.69	103.65	103.52	106.8	105.36	104.75	108.36	104.87	107.28	106.22
107.36	106.67	104.55	105.02	102.98	102.24	106.73	105.33	105.91	107.34	108.56	106.61	106.72	108.36	107.96	107.3	110.8	107.14	107.21	106.76	108.04	104.67	106.19	106.5	105.51	106.17	106.51	108.89	105.02	107.56	106.59	110.42	105.94	106.42	107.53	109.4	107.46	107.56	108.36	105.17	107.54	108.1	107.96	109.04	108.4	107.54	102.93	108.58	106.64	105.24
108.09	104.51	103.85	104.89	105.12	104	105.26	103.05	106.73	106.89	107.3	103.17	106.15	104.5	105.84	106.51	104.32	105.12	105.49	107.4	106.3	105.53	106.25	106.08	109.69	104.39	107.66	106.17	109.21	101.38	108.95	107.28	105.33	103.79	106.02	103.36	107.76	106.32	106.15	107.71	107.36	104.64	107.55	107.87	104.31	105.02	103.88	107.53	107.74	106.38
105.2	107.66	105.48	104.42	105.97	104.13	103.29	105.62	104	102.17	104.79	104.16	107.12	109.15	103.03	106.24	107.65	104.9	106.08	105.77	105.63	102.95	103.73	106.66	104.49	104.34	104.72	106	102.79	105.45	105.53	106.02	108.43	104.87	105.29	107.65	108.43	100.99	108.01	106.86	105.86	105.26	104.94	104.12	104.05	107.06	105.33	104.7	104.74	106
108.53	108.69	106.66	106.19	105.23	109.59	110.09	106.22	105.86	105.36	108.58	107.58	107.46	107.35	107.76	104.81	105.33	100.4	105.65	106.07	107.01	106.13	107.08	103.64	108.71	106.04	110.35	106.24	109.1	110.83	104.34	105.88	106.44	106.28	105.25	108.39	104.65	107.84	103.76	108.25	108.48	105.87	105.26	108.43	105.82	104.19	105.27	108.05	105.92	108
107.54	105.79	107.3	108.19	108.97	108.07	107.28	108.73	112.04	110.64	108.63	108.7	108.39	105.4	107.5	107.11	108.1	108.63	106.35	109.09	111.28	107.08	107.18	106.83	107.65	109.61	104.46	106.23	108.28	109.76	106.9	107.03	108.08	109.09	111.87	107.84	109.06	104.82	107.34	106.42	108.02	108.15	107.33	105.85	110.02	105.4	107.83	108.19	104.95	108.75
106.03	105.45	106.83	110.47	108.34	109.27	108.3	107.07	108.28	108.25	105.62	104.9	110.78	107.98	106.14	108.09	105.51	105.75	107.89	106.2	105.37	105.73	107.46	105.19	103.7	106.35	104.44	110.09	105.37	104.47	109.56	105.12	105.15	107.87	105.39	107.96	105.41	104.37	109.15	108.93	106.87	107.23	105.24	107.09	103.93	106.25	109.23	104.5	107.4	105.02
96.843	95.463	97.853	97.923	95.756	98.158	96.97	97.543	96.559	98.528	100.15	98.511	94.603	98.13	98.391	98.87	97.412	98.313	98.23	97.492	96.679	99.197	99.519	99.326	98.667	100.45	96.934	101.5	96.931	96.776	101.05	98.582	99.442	100.05	94.564	98.389	100.91	97.17	99.848	93.679	95.614	97.02	98.578	99.309	97.166	100.2	99.885	98.05	97.855	96.698
109.51	106.29	105.89	109.53	108.6	104.68	108.4	109.65	105.74	109.84	108.94	107.77	107.02	108.88	108.29	109.46	106.75	106.21	109.24	108.12	109.3	109.55	107.01	108.2	109.34	107.29	108.76	110.93	108.47	105.93	106.18	107.87	108.86	108.11	107.87	107.92	113.25	109.18	107.2	107.55	107.75	108.16	111.02	108.33	104.62	106.81	108.51	106.46	111.41	110.19
106.91	108.05	108.58	108.39	107.61	107.55	106.39	104.24	108.79	109.81	106.61	112.46	108.04	109.65	110.51	109.03	106.75	108.99	105.37	109.25	105.44	106.32	107.28	107.48	109.46	109.15	109.05	109.38	108.82	107.46	107.15	108.15	106.13	108.88	109.89	110.23	107.11	109.39	105.07	106.61	108.26	110.07	108.93	106.2	107.52	108.57	107.74	108.99	110.59	106.56
107.06	103.89	103.96	108.03	105.94	106.18	103.15	107.88	103.8	107.83	109.07	105.8	107.5	106.25	108.85	109.73	109.97	110.58	106.9	106.7	110.11	105.75	104.18	107.24	107.35	107.95	108.49	105.76	106.59	106.05	106.74	108.23	106.59	109.5	108.98	109.29	107.37	106.98	105.53	104.6	108.88	106.2	110.37	104.88	107.31	106.11	105.2	104.45	107.2	105.31
105.55	105.64	105.93	105.54	105	106.46	106.39	106.48	106.16	103.92	104.63	105.33	103.77	103	105.51	107.59	106.92	106.07	105.51	104.67	104.37	105.53	103.79	104.68	107.68	103.06	101.7	103.6	107.51	107.31	106.83	103.13	106.7	103.02	106.67	104.52	108.06	105.66	104.37	107.33	103.3	102.44	103.61	107.43	104.62	104.99	104.2	107.25	105.76	104.87
108.31	109.59	106.87	111.3	106.03	105.6	109.35	106.73	107.97	107.54	107.12	108.11	107.93	109.27	110.46	106.76	110.59	108.28	112.14	106.85	110.39	107.33	107.83	112.71	107.38	108.89	105.59	107.69	109.15	107.48	105.88	109.82	110.54	109.16	107.06	108.85	112.01	109.19	108.52	109.35	107.57	109.76	110.77	108.84	106.56	107.88	110.34	107.96	109.24	112.36
104.98	108.54	104.82	108.23	107.91	107.48	109.02	107.72	108.3	105.26	108.45	109.93	107.24	108.63	109.12	108.77	109.8	111.62	108.31	108.22	111.07	107.29	109.21	105.35	107.01	108.98	108.98	108.77	109.95	109.12	107.69	109.58	108.12	105.21	109.37	107.09	107.47	108.05	106.9	110.26	107.97	107.57	109.01	107.59	108.58	108.48	107.56	110.53	106.45	109.39
98.642	96.478	95.091	96.951	98.347	96.053	97.319	98.032	100.31	98.282	98.419	96.687	99.69	97.218	97.044	95.601	97.164	99.366	97.67	97.702	99.709	101.03	98.918	100.49	98.03	95.892	97.974	96.893	93.174	98.12	97.076	95.354	95.61	100.84	99.483	98.386	99.093	96.843	95.783	101.57	99.968	98.401	101.58	96.037	96.887	95.941	97.785	95.541	98.419	97.093
106.43	106.21	104.35	106.81	105.24	102.3	106.48	105.64	107.72	106.2	103.35	104.39	101.72	105.19	106.45	106.66	106.19	105.89	105.31	107.86	103.79	106.95	105.04	106.87	106.45	104.51	110.14	106.73	105.39	104.83	104.31	105.06	105.89	108.31	106.92	102.68	107.2	104.45	103.34	107.22	105.4	104.72	103.6	102.87	105.71	107.21	103.94	105.12	104.13	107.11
104.29	107.28	102.36	103.6	109.1	103.19	107.29	106.74	104.99	104.82	105.6	106.06	108.57	107.58	104.8	104.59	105.38	103.76	102.57	107.2	106.08	104.55	105.3	104.68	105.92	104.81	105.06	104.84	105.12	104.82	105.94	107.09	108.51	108.22	102.99	108.63	105.3	104.22	105.14	107.17	105.93	105.9	104.2	104.33	107.91	106.82	106.88	108.27	101.27	104.51
111.6	110.34	112.36	109.13	110.94	111.51	107.81	110.18	108.33	112.66	112.84	111.28	109.84	108.97	114.59	110.11	110.21	107.61	112.36	109.18	110.86	108.87	112.78	112.39	110.36	110.42	112.28	110.3	108.94	110.65	113.24	110.51	108.31	108.13	109.85	111.69	107.9	110.7	108.42	107.63	109.87	111.3	110	111.36	113.73	110.54	110.69	109.64	112.18	110.41
108.26	110.98	108.53	105.11	111.32	106.9	109.85	106.39	109.63	107.93	108.96	110.13	106.92	108.76	108.46	109.83	109.29	109.83	108.01	107.06	104.59	107.19	106.2	107.29	108.26	106.79	110.39	109.79	107.5	107.23	107.92	109.19	106.89	108.28	105.74	105.04	107.23	108.33	106.7	106.99	110.16	111.7	111.4	108.5	108.81	103.66	111.37	108.45	108.58	107.34
99.594	96.259	99.168	100.09	101.3	99.192	100.54	97.132	97.341	96.648	98.615	97.185	99.806	94.696	97.667	98.758	100.76	100.6	100.51	97.435	100	96.704	98.152	96.625	98.301	97.988	98.329	99.286	100.22	102.21	97.825	97.2	97.928	99.451	97.514	94.183	96.202	98.16	96.111	96.219	95.937	97.032	97.196	97.238	102.13	97.817	96.558	98.901	98.09	96.516
112.29	103.98	107.36	106.98	104.01	107.07	108.44	109.63	107.11	109.75	107.72	108.93	106.42	108.42	110.23	111.93	108.62	108.21	109.29	107.08	108.19	108.12	107.04	106.89	111.02	104.56	108.42	108.37	106.7	111.1	107.39	107.4	106.4	106.51	109.14	107.11	107.2	106.55	108.74	106.81	107.32	106.61	109.87	107.9	107.8	104.8	109.91	107.7	108.39	108.51
110.24	112.25	110.81	108.34	110.53	107.56	106.78	107.81	111.38	106.9	106.86	110.07	112.39	105.59	109.14	106.43	108.8	107.47	106.72	111.53	108.18	112.37	108.21	108.51	105.73	107.94	108.68	110.31	106.89	107.93	107.68	109.52	111.12	106.79	110.6	107.04	111.01	105.76	107.03	106.25	110.36	108.71	109.72	106.55	109.79	107.17	107.27	108.97	108.08	109.44
99.024	98.924	99.213	101.43	100.19	99.55	96.192	98.892	99.772	99.041	100.65	96.492	97.489	97.255	97.696	101.17	97.762	102.1	97.601	98.817	99.118	98.917	101.78	101.89	97.735	99.166	99.351	100.66	99.994	98.571	98.548	101.51	98.98	100.74	101.42	99.363	99.223	98.374	98.769	99.17	101.43	97.335	99.537	100.29	97.861	93.165	98.224	101.3	99.1	97.758
107.57	106.81	103.81	110.45	108	102.98	105.72	108.38	103.53	108.57	106.43	104.03	108.96	102.33	105.88	104.62	105.46	103.4	106	104.16	106.88	104.11	103.44	103.72	106.62	105.77	107.88	106.29	109.3	104.54	104.16	108.53	105.45	104.76	102.21	107.22	105.22	106.82	106.26	107.01	106.01	108.65	106.69	104.36	107.55	105.1	108.26	103.56	104.87	109.26
109.04	108.83	110.01	107.24	110.48	109.75	110.05	104.76	107.19	109.03	109.82	112.23	110.77	108.14	111.18	111.28	112.38	107.95	107.99	110.56	108.22	105.86	109.91	108.29	107.22	111	106.12	109.78	105.23	107.69	108.22	108.53	106.34	108.45	108.26	107.55	108.7	109.75	110.22	111.1	106.28	106.22	107.64	110.87	109.57	108.45	107.64	109.73	110.48	113.01
98.114	95.27	95.47	99.439	98.853	97.033	96.593	99.043	98.254	98.539	98.042	96.76	97.531	98.433	97.146	98.108	96.879	95.337	100.29	95.728	98.278	99.422	94.24	95.206	97.175	97.469	97.746	98.668	94.35	97.665	96.007	98.264	99.692	97.513	96.367	98.433	100.82	99.659	96.033	98.16	100.06	96.66	97.186	95.463	102.05	97.143	99.495	99.605	96.418	95.913
102.52	98.015	102.36	101.4	96.829	100.25	96.062	99.127	98.553	97.487	98.231	101.06	99.001	99.19	98.65	100.06	98.887	98.53	100.06	98.812	99.026	100.56	97.532	100.63	97.259	100.15	97.424	100.8	99.911	98.744	99.67	99.754	97.39	100.38	104.03	100.16	100.1	99.057	98.052	97.886	99.658	94.262	99.801	96.822	98.204	99.441	99.043	98.951	99.387	101.08
106.82	107.62	107.97	110.53	108.82	109.55	111.14	109.36	112.34	108.06	103.37	107.58	109.24	110.19	108.15	105.84	111.07	109.5	110.3	108.6	107.94	107.89	109.49	109.53	107.98	107.16	111.52	107.77	109.81	110.88	108.59	108.48	107.51	106.21	106.23	106.26	106.47	106.76	113.65	107.09	105.33	106.09	107.53	111.05	105.31	106.42	111.81	109.78	106.73	109.41
106.46	105.85	105.48	105.94	105.08	105.36	107.6	108.76	107.4	103.42	105.92	106.45	108.14	105.8	105.39	106.25	105.66	106.15	106.19	106.33	109.69	105.67	103.47	107.93	104.15	106.49	107.47	109.16	108.62	104.66	110.17	109.65	102.44	105.53	107.48	106.8	108.11	106.4	105.69	109.22	108.06	106.79	104.79	108.83	107.66	107.39	107.35	108.66	107.75	108.42
102.04	99.463	100.27	99.291	101.84	100.03	100.53	100.84	102.69	100.48	101.14	101.43	99.715	101.93	100.12	101.13	101.62	101.41	102.66	98.442	99.783	101.12	104.34	100.9	100.4	101.81	99.808	100.48	101.87	100.77	100.85	102.41	98.365	102.94	101.37	101.31	98.816	104.72	101.25	103.26	100.8	101.45	102.61	102.92	102.49	103.04	100.42	101.39	103.21	101.99
106.3	108.6	107.26	106.32	106.89	111.56	109.29	106.74	106.84	105.63	109.92	108.77	105.97	107.11	109.77	106.61	108.33	108.08	107.55	104.38	108.3	111.07	107.64	106.92	107.29	106.87	111.92	109.05	106.49	108.35	105.19	108.03	109.7	104.38	109.69	106.44	109.23	108.27	108.34	105.52	108.7	108.73	107.58	107.37	107.55	111.34	110.18	107.21	107.79	109.1
101.72	98.185	101.82	100.34	101.59	101.28	102.89	103.2	102.65	99.651	101.06	103.29	101.19	99.722	101.41	98.486	99.849	99.098	100.87	99.887	100.62	102.59	99.53	102.41	99.015	100.5	100.86	98.424	104.84	103.71	105.14	104.24	100.91	102.02	101.28	101.86	100.58	102.14	101.63	98.448	101.08	98.948	97.839	100.26	102.31	101.52	101.57	100.62	103.55	101.63
98.923	97.507	97.369	99.573	97.062	96.346	98.905	99.607	98.928	95.848	99.608	97.507	100.31	97.135	96.557	98.611	97.961	100.05	96.824	97.672	98.892	98.878	99.47	97.588	94.609	97.532	97.15	96.7	100.28	101.74	95.57	96.464	96.479	102.46	97.274	99.874	95.195	97.829	94.661	97.889	100.29	96.216	94.944	100.83	100.49	98.314	98.219	94.728	97.613	98.863
107.45	105.57	107.7	107.2	106.15	107.99	107.99	105.92	109.54	104.95	107.07	107.73	109.13	104.91	105.6	108.48	106.63	109.02	107.97	104.45	108.99	108.37	107.91	105.11	103.31	107.3	106.73	106.67	107.44	103.44	105.76	109.62	108.11	107.47	109.46	108.67	108.77	108.28	107.45	106.27	110.61	106.73	103.78	105.53	105.18	105.71	106.89	105.31	107.78	104.74
102	99.323	99.578	99.676	102.23	100.7	99.529	96.793	99.408	97.335	103.68	98.667	101.16	98.106	97.341	99.839	98.618	98.492	101.71	97.682	99.364	94.131	97.768	100.01	96.861	100.43	96.472	98.167	96.983	102.07	100.58	99.212	98.569	99.375	99.822	97.059	100.82	98.074	99.359	97.468	96.52	97.966	98.28	98.336	100.43	101.36	98.96	96.988	98.493	99.184
112.84	108.63	112.42	107.59	108.7	109.9	108.12	108.57	107.47	109.45	107.83	110.65	107.72	110.6	107.15	110.56	105.2	107.35	109.36	106.05	108.85	108.18	112.91	108.43	110.23	108	107.62	108.22	108.63	109.29	107.75	107.56	107.92	109.73	107.98	110.88	106.51	108.05	109.74	108.09	112.34	108.3	111.23	105.69	107.44	106.35	106.71	111.01	109.8	106.44
102.9	107.6	106.19	108.83	107.5	106.6	106.1	106.8	106.69	102.62	109.48	107.03	105.3	104.17	108.37	104.63	105.08	105.82	108.33	106.75	103.1	102.35	105.95	106.23	107.04	106.57	109.07	108.51	108.65	104.06	105.69	104.92	105.64	103.18	106.01	104.67	104.28	105.86	104.32	106.6	104.65	105.22	105.26	104	104.84	104.81	106	104.3	105.19	105.55
102.52	106.88	111.04	106.61	106.41	108.71	106.73	106.44	108.35	108.87	104.95	108.24	103.68	104.65	108.58	105.37	107.21	106.22	106.37	105.78	106.1	104.41	106.22	105.08	106.69	108.21	110.92	106.97	107.58	106.74	106.13	104.36	107.08	104.51	107.04	107.12	107.95	106.93	108.49	108.3	110.98	106.43	103.94	103.24	106.32	104.81	106.46	107.72	108.35	105.59
[truncated: 749 more rows]
[truncated: 150 more columns]
