# Supplementary material for: Genetic dissection of main and epistatic effects of QTL based on augmented triple test cross design
Source: PLoS One. 2017 Dec 14;12(12):e0189054. doi: 10.1371/journal.pone.0189054 (PMC5730204; doi:10.1371/journal.pone.0189054)
Supplement: S10 Supporting Information — (ZIP) [file pone.0189054.s010.zip › z6_1900_0.5_5.csv]

110.52	105.7	106.83	106.34	110.68	109.59	109.52	109.81	110.46	113.95	109.16	108.25	110.51	109.14	110.15	103.61	106.92	104.99	109.68	109.54	110.72	108.92	107.55	108.22	108.26	110.08	104.38	111.5	108.35	110.47	109.24	109.03	105.91	103	104.7	109.24	113.11	109.87	109.22	109.5	107.21	104.38	109.84	108.29	107.85	108.05	110.7	109.49	111.15	108.68
106.79	111.63	109.91	106.73	109.3	110.08	108.61	109.3	107.15	109.96	107	108.94	111.33	109.49	109.98	109.83	108.14	108.7	111.06	106.31	107.85	112.57	106.68	111.07	111.99	109.95	105.41	110.88	108.96	106.69	107.52	110.96	107.86	110.92	108.27	103.01	108.99	107.64	111.11	114.53	104.76	109.88	110.4	110.51	103.56	111.24	106.06	110.87	107.79	110.15
111.28	108.03	106.18	107.96	107.3	110.38	107.91	106.49	109.68	109.53	107.43	108.22	107.29	105.04	108.61	104.33	108.62	105.91	105.88	112.38	103.78	105.85	107.02	106.54	99.82	108.04	104.63	108.58	102.56	106.09	105.01	106.23	109.33	100.93	105.83	106.27	105.93	107.09	109.57	106.74	110.4	107.23	101.95	105.98	102.66	108.16	110.43	109.74	107.19	103.83
103.24	108.09	107.31	109.27	105.41	108.88	105.54	109.07	109.7	107.96	104.11	108.36	107.76	110.21	109.65	113.03	107.46	109.98	108.9	110.62	105.67	105.75	110.82	108.06	112.15	108.96	109.24	107.63	107.33	109.96	105.95	107.46	105.99	102.95	108.58	111.69	110.13	105.97	106.04	107.49	113.26	108.06	106.29	109.08	107.98	104.41	112.36	110.33	110.23	108.66
109.53	106.28	105.26	105.79	107.03	105.89	107.07	106.57	110.76	103.69	110.15	103.31	102.06	107.63	106.21	107.1	108.46	109.6	106.26	105.81	102.22	102.51	108.85	105.62	106.94	108.27	104.31	108.42	106.86	104.44	105.7	105.21	107.66	107.77	105.57	107.03	106.28	108.75	102.96	106.68	106.94	108.81	105.96	104.89	107.89	102.99	107.9	106.68	106.45	101.37
108.08	102.52	109.15	107.53	106.73	105.36	106.29	107.21	99.875	107.24	104.54	107.74	108.69	105.71	109.14	106.05	109.42	106.78	104.25	101.08	104.49	107.27	105.06	103.33	106.92	102.02	104.5	107.68	106.64	100.8	104.03	104.08	106.34	109.63	105.55	103.9	107.45	102.7	106.68	108.62	108.4	107.26	102.96	106.47	102.33	109.72	104.06	107.74	104.1	105.58
98.745	98.726	99.949	101.63	101.32	99.527	100.41	98.676	96.059	97.036	98.651	95.114	101.33	98.183	96.72	98.27	96.653	102.41	102	97.191	100.12	93.428	100.97	98.002	97.252	102.31	100.51	98.859	94.731	101.73	95.479	101.39	96.495	94.32	98.762	99.215	101.56	95.979	101.13	101.55	97.903	97.414	104.11	95.594	101.05	98.572	100.85	99.682	100.01	100.62
107.65	112.13	109.35	106.47	104.05	110.58	109.11	111.26	104.96	103.51	109.22	112.81	107.88	107.87	106.49	105.94	106.6	110.59	110.45	109.27	103.96	111.51	108.28	108.68	105.87	108.47	107.55	110.32	105.85	107.94	110.48	108.65	107.09	107.69	107.32	111.53	107.27	106.32	107.45	106.89	107.92	108.82	114.97	105.24	109.68	105.71	106.39	104.45	104.24	103.13
103.6	102.88	102.09	108.35	105.3	102.34	104.27	108.81	106.59	103.45	104.22	105.55	103.75	105.58	100.3	106.12	104.27	103.8	103.9	103.12	102.25	104.32	105.47	108.14	107.97	101.84	105.95	105.76	103.42	106.74	105.87	106.51	103.53	109.54	101.39	106.53	105.52	105.47	107.55	105.14	108.56	109.93	104.18	104.57	105.25	106.32	106.1	104.26	107.2	106.87
98.662	97.744	97.978	100.07	95.147	102.35	106.75	98.928	102.88	102.25	103.21	97.38	101.2	99.149	96.444	96.267	100.91	102.31	100.57	104.18	98.95	103.94	99.695	103.09	99.949	100.83	99.961	102.43	99.913	100.17	99.5	102.11	95.717	96.013	96.432	97.171	101.88	97.095	102.05	91.751	94.876	102.92	98.554	103.62	97.662	101.4	100.68	102.89	101.26	99.205
105.06	105.88	107.48	103.98	110.11	105.69	104.12	107.45	108.6	105.07	106.77	105.43	104.38	104.77	107.34	105.42	108.3	99.764	109.02	108.91	108.14	108.38	106.95	104.27	108.57	103.92	104.08	105.18	108.51	105.71	102.19	107.87	104.86	103.37	107.06	105.88	106.05	107.17	106.34	104.87	106.62	105.82	104.11	109.02	98.991	103.28	104.75	104.68	108.09	105.12
96.216	96.719	95.601	99.217	96.654	102.77	98.726	97.921	96.316	97.33	92.295	102.29	96.825	95.238	98.591	95.876	98.528	94.547	100.39	97.404	97.532	97.671	100.97	101.26	98.322	99.512	100.67	96.583	97.805	98.279	91.831	92.829	98.998	95.798	95.731	97.122	98.718	99.57	97.996	94.388	98.762	93.557	95.071	99.002	101	103.52	100.66	99.233	92.346	96.066
106.29	106.82	110.43	107.6	110.34	110.1	108.71	106.48	110.93	106.54	108.48	107.22	111.8	109.53	106	109.01	107.78	108.72	106.82	106.63	106.22	104.61	107.83	107.79	107.89	110.04	105.45	109.31	106.23	107.78	107.3	109.51	112.98	105.06	108.05	110.63	114.16	110.33	106.85	106.75	107.65	107.65	108.13	106.52	108.73	105.68	107.85	109.58	109.47	105.97
111.28	109.94	110.55	104.76	109.96	112.67	105.21	107	111.1	107.98	109.42	107.36	111.72	107.86	108.25	108.79	107.04	108.53	111.83	107.16	112.06	105.67	108.91	107.47	108.5	110.41	108.48	107.01	108.18	102.23	112.15	104.21	110.86	105.32	106.82	107.31	110.36	109.8	105.8	110.39	113.13	106.95	106.5	111.98	109.41	110.59	107.07	103.71	106.01	108.15
108.48	110.02	107	106.95	109.22	109.82	106.92	110.36	108.69	106.27	111.6	105.79	107.34	108.06	110.23	108.98	105.4	105.69	107.02	110.45	108	107.89	110.93	106.52	106.07	110.42	108.69	108.79	107.82	105.3	110.77	110.48	109.03	112.03	110.15	107.02	103.73	107.56	106.5	111.45	112.74	105.95	108.34	106.75	103	108.63	109.56	109.23	109.89	104.35
111.41	107.81	111.3	108.35	108.22	108.61	110.14	104.59	108.58	106.78	109	104.23	108.36	112.22	112.7	112.37	112.4	103.91	106.91	107	104.69	107.43	107.91	107.21	108.33	109.37	111.81	108.14	107.34	108.91	104.71	111.58	102.52	109.22	103.25	106.98	102.51	109.35	103.22	108.37	111.04	107.34	111.59	105.94	103.31	105.12	106.34	105.53	110.44	106.6
100.93	96.709	94.142	101.25	95.162	95.563	98.934	97.378	101.8	98.586	99.694	96.164	96.57	97.215	96.719	97.182	96.84	95.047	97.222	98.417	96.097	100.01	98.401	97.2	95.953	97.185	94.97	96.252	96.785	101.02	100.21	102.41	94.084	96.848	96.142	104.33	97.808	100.69	101.53	99.859	94.726	100.73	100.02	98.176	94.836	99.481	96.625	102.43	92.406	101.19
97.679	102.52	98.412	99.861	102.51	100.26	96.826	99.711	99.758	98.84	97.821	104.8	100.16	95.649	98.208	101.31	96.453	95.439	98.351	94.573	103.42	95.755	103.11	100.13	96.644	101.09	101.83	94.874	95.074	103.07	99.114	95.265	99.389	96.159	97.139	101.42	101.82	101.39	101.41	95.828	98.834	99.001	98.911	97.068	96.904	100.09	98.109	95.545	100.4	96.69
108.6	107.51	107.45	108.64	108.38	103.99	107.58	105.94	104.29	107.9	99.262	109.03	111.02	101.15	102.67	108.35	104.23	107.26	102.66	106.55	111.18	107.93	110.72	104.21	110.64	103.58	108.54	109.05	106.14	107.61	110.27	105.79	104.44	105.98	102.04	102.5	105.41	100.3	106.44	104.86	103.92	103.96	105.93	108.21	107.4	104.98	108.55	104.83	105.72	107.92
108.56	109.48	107.99	106.18	107.71	109.64	112.06	103.84	106.62	105.73	104.74	109.25	106.56	109.07	109.14	110.74	102.41	102.58	100.7	100.82	102.86	107.09	103.07	106.67	104.94	104.64	106.08	106.98	104.21	102.16	110.61	107.74	105.03	107.39	107.49	106.72	106.66	106.2	106.33	105.39	108.39	105.7	105.23	110.28	106.28	106.95	113.45	109.36	102.32	100.49
109.04	109.54	113.04	105.54	107.7	108.39	108.73	107.55	109.81	102.36	111.77	111.48	106.57	111.17	108.95	107.37	106.37	115.25	108.13	106.82	110.15	106.22	106.76	106.26	108.45	113.26	110.74	113.5	111.08	107.42	108.09	106.9	105.06	103.06	109.49	110.06	109.23	110.91	111.29	112.32	107.18	106.6	110.67	106.96	106.44	110.01	109.98	104.22	107.34	110.6
95.805	100.29	102.15	101.94	98.059	97.721	100.94	101.77	94.087	99.443	98.685	101.99	101.5	98.749	97.286	93.641	102.92	101.03	96.528	99.212	96.328	97.823	97.077	97.008	96.697	98.32	98.59	98.13	97.835	93.492	99.895	101.13	98.786	98.699	99.122	99.565	103.84	98.925	99.009	102.12	102	92.903	98.537	98.474	99.773	99.198	100.33	100.41	100.71	95.465
103.5	107.53	106.42	104.43	104.33	103.88	107.83	104.94	104.53	108.32	106.34	101.52	111.86	104.32	107.44	108	105.55	101.13	103.15	109.44	104.44	107	102.35	105.36	109	105.64	107.24	108.79	105.24	107.24	105.71	98.039	100.42	107.07	107.06	107.18	105.92	102.78	104.51	104.18	107.31	107.69	103.68	108.47	106.95	103.69	102.34	107	105.86	102.03
102.64	103.52	100.09	96.904	101.57	97.94	98.124	99.025	101.43	96.446	98.099	94.922	100.02	97.166	97.694	97.584	99.872	96.061	102.08	102.57	99.806	100.57	99.51	100.7	100.25	99.085	98.309	100.53	99.719	98.355	98.753	96.313	98.6	100.56	98.778	98.091	94.276	99.384	98.156	99.462	99.506	94.989	97.44	97.272	98.689	97.682	97.958	100.34	95.897	95.552
106.5	106.94	107.72	106.06	106.38	99.781	103.98	106.84	105.78	102.92	109.19	105.61	101.7	108.22	106.3	104.14	106.41	105.1	105.32	109.06	105.06	110.95	108	106.84	106.55	104.36	109.54	103.44	102	105.61	106.54	103.61	112.49	107.85	107.48	105.86	104.23	104.91	105.95	106.97	108.15	112.08	104.83	106.89	101.27	105.49	104.25	107.57	102.9	106.75
110.13	108.07	110.72	107.51	114.27	113	109.6	115.61	109.47	109.61	114.34	110.58	111.54	113.69	112.56	109.27	111.64	109.3	111.6	108.93	107.9	110.52	114.66	105.21	111.3	108.49	108.69	105.76	106.68	111.81	108.83	115.29	112.79	109.3	110.08	113.37	109.48	111.11	109.28	113.05	113.2	111.89	112.96	110.97	112.31	113.02	113.78	107.55	107.84	109.03
111.28	111.52	106.6	108.59	108.91	108.42	111.8	109.91	110.65	106.6	111.28	104.36	109.61	107.43	105.42	109.18	112.41	110.78	108.62	105.59	105.64	107.66	108.33	110.06	107.74	109.42	106.52	110.89	109.02	106.65	108.93	110.89	106.62	110.23	108.17	108.52	111.76	111.09	107.5	108.36	102.98	110.83	107.74	113.19	108.99	107.8	107.05	112.16	106.92	108.7
105.81	108.23	107.5	107.53	108.96	106.14	111.99	106.84	108.29	107.03	112.88	107.64	109.5	103.57	109.71	108.3	107.33	106.88	107.42	103.23	108.13	109.39	109.14	110.5	104.3	109.84	110.53	113.14	109.43	105.65	106.14	109.46	104.66	109.21	108.41	106	111.3	105.85	105.96	111.14	109.58	109.94	108.41	106.43	108.42	106.54	110.4	111	110.71	112.07
110.85	108.66	109.5	105.93	106.07	109.13	110.91	111.95	103.53	108.92	109.11	110.32	106.66	110.23	105.12	111.84	107.42	106.87	105.69	109.78	107.13	111.69	105.91	106	107.46	106.91	107.91	108.82	104.87	109.44	111.29	110.5	110.87	107.03	111.88	107.1	107.3	105.78	103.85	108.43	109.13	107.53	109.97	110.45	108.5	106.25	114.5	110.4	107.72	105.09
105.61	101.2	100.01	106.14	101.57	106.89	101.74	108.14	100.37	101.86	103.07	104.03	102.78	99.823	99.986	102.94	103.73	103.62	103.07	103.5	100.29	101.66	100.41	105.4	105	97.724	99.561	105.35	97.775	103.74	97.625	102.25	104.37	102.82	107.08	101.23	105.46	103.13	101.68	101.54	100.85	103.81	98.299	101.27	101.13	102.21	105.35	99.009	99.911	102.76
103.54	108.78	108.01	101.71	103.98	106.36	105.11	111.33	103.28	104.84	103.38	107.87	107.83	103.97	106.5	105.8	108.6	107.49	102.97	100.82	105.35	99.211	104.75	105.13	106.27	107.14	107.01	104.72	106.55	107.89	105.38	106.72	103.99	111.01	105.4	105.7	101.84	103.51	101.7	106.12	103.09	110.03	103.71	107.43	105.56	105.82	105.32	105.61	100.45	107.07
101.13	98.214	98.318	102.24	101.78	101.68	104.63	103.44	100.77	101.25	96.554	100.14	101.19	106.72	101.06	94.822	107.24	101.39	98.027	99.477	105.44	98.692	100.91	105.45	102.46	102.14	98.782	101.3	94.455	97.456	97.672	99.319	97.095	101.06	102.3	98.745	95.493	103.17	101.92	101.63	99.259	100.91	98.358	104.73	102.35	102.07	98.656	99.376	100.41	98.735
107.66	107.17	105.8	109.95	108.21	108.24	108.2	111.44	110.19	111.34	108.84	108.31	113.06	108.03	111.59	110.45	113.24	109.48	106.55	107.03	110.02	109.53	109.14	107.67	107.58	105.99	105.55	107.67	115.26	110.33	110.08	104.09	110.49	108.04	104.53	103.15	104.9	111.94	110.63	108.1	104.25	109.4	107.15	107.3	108.05	113.77	108.29	109.25	108.39	107.7
107.13	108.36	107.57	110.57	107.54	112.91	108.78	107.5	106.74	105.51	104.17	106.98	111.4	110.68	111.99	111.58	106.19	108.84	109.75	106.09	111.64	111.54	110.98	108.4	105.69	107.08	105.4	111.14	108.18	110.29	107.43	108.95	107.26	108.75	114.5	108.44	104.38	108.24	109.97	111.67	108.58	106.69	106.56	110.24	109.7	110.9	110.21	106.19	111.39	107.62
105.88	106.05	108.59	109.31	105.36	104.55	104.54	103.09	110.09	106.79	106.42	104.41	101.21	108.52	104.84	106.68	107.64	105.54	101.16	106.36	104.98	103.4	100.61	112.14	104.47	105.6	101.82	105.34	100.86	101.33	104.91	103.34	106.39	105.67	105.19	104.33	107.18	106.98	108.4	108.17	102.09	100.04	102.92	105.51	108.7	105.39	109.01	103.17	107.69	108.88
105.33	109.63	106.31	105.06	106.35	111.45	106.29	105.88	109.28	104.87	108.23	108.46	105.44	106.85	107.98	106.33	107.8	104.36	106.55	103.92	104.23	106.69	108.51	107.07	106.07	105.69	105.3	104.73	109.44	107.26	106.75	109.69	108.04	104.23	110.02	108.13	108.82	107.28	101.91	104.87	102.51	109.37	108.65	106.7	104.82	109.42	104.24	105.07	105.54	109.95
109.13	107.88	106.43	110.22	112.03	108.16	104.21	108.8	106.02	102.87	108.22	107.01	106.76	109.39	105.84	104.5	109.46	112.72	108.46	105.54	107.97	109.7	112.87	107	107.34	111.87	108.46	110.44	108.43	105.94	106.35	112.19	112.44	107.72	108.04	108.82	108.87	109.81	106.75	104.52	105.75	114.39	108.64	109.18	105.8	112.7	109.16	109.6	105.1	107.73
113.56	112.51	111.89	109.12	110.07	105.81	110.53	107.56	109.83	106.47	110.87	114.74	108.58	108.75	111.31	108.99	110.03	112.32	113.53	111.63	112.37	106.24	112.57	107.99	107.22	107.74	111.06	113.92	111.55	111.45	114.16	109.73	108.81	111.55	107.05	107.3	111.92	112.49	111.48	109.41	113.4	109.14	110.83	112.55	113.92	111.76	112.58	109.91	112.69	106.48
106.84	109.83	104.62	106.86	104.98	102.65	109.15	101.99	104.78	104.42	109.24	106.04	102.52	103	108.44	105.96	108.36	104.35	104.24	108.91	103.44	101.8	106.43	104	110.54	102.62	111.8	108.55	102.86	103.96	109.74	109.9	106.12	108.71	105.46	101.86	106.57	105.08	101.93	101.43	106.28	107.14	106.7	105.24	109.36	108.63	105.48	104.22	106.13	107.42
103.77	106.07	103.29	102.52	107.5	102.06	103.64	103.27	106.87	105.6	106.19	108.1	104.74	102.75	109.11	99.601	105.37	109.05	104.22	109.9	106.51	100.31	107.28	105.74	107.06	105.68	109.2	103.77	109.49	109.56	107.47	105.23	106.04	104.89	101.45	108.52	102.9	102.51	101.39	108.58	101.8	108.19	102.59	109.26	107.23	108.47	106.21	105.25	107.58	109.36
100.95	107.5	107.9	107.58	107.68	109.96	104.1	108.77	105.76	106.68	102.66	103.97	108.05	109.04	106.67	107.93	107.35	106.55	106.96	101.94	104.72	104.38	103.36	107.29	104.7	104.26	101.84	103.05	106.85	97.232	107.15	107.35	102.4	103.18	103.7	103.28	103.53	106.41	103	108.49	102.41	106.22	102.99	102.81	108.15	108.05	108.98	100.51	105.24	102.44
101.04	96.699	98.213	97.856	98.374	94.834	97.458	100.61	99.619	99.936	98.003	99.049	100.37	96.762	97.524	96.713	99.131	99.459	98.659	100.62	98.993	96.753	93.883	96.208	98.27	95.036	101.65	98.378	97.964	99.937	99.306	98.73	99.427	100.28	96.544	95.885	96.58	100.4	98.604	98.193	99.506	102.18	97.244	95.205	98.664	96.078	96.937	101.37	103.12	97.529
95.901	102.78	96.779	98.124	98.36	97.142	97.717	97.39	100.32	100.53	98.884	96.75	97.771	102.25	100.04	93.68	99.222	98.327	99.521	99.141	98.172	99.231	97.496	98.792	100.28	96.488	97.6	100.98	94.465	97.989	94.683	98.096	100.19	101.57	95.995	99.633	103.81	97.108	97.612	95.539	96.897	93.615	101.65	96.869	98.615	96.709	99.3	100.8	102.23	100.95
105.62	106.66	106.9	102.89	106.63	107.41	106.26	105.66	106.66	105.88	104.77	106.41	103.46	104.75	107.63	107.16	104.75	110.64	104.14	107.36	107.05	102.36	104.5	108.89	109.07	105.75	107.7	105.89	100.19	102.95	105.01	101.46	104	104.56	105	109.36	107.13	106.64	102.54	103.36	107.96	107.72	104.88	103.18	105.54	102.62	109.1	107.28	105.62	105.87
96.245	98.204	97.752	99.372	100	99.777	95.38	95.626	100.97	95.653	97.168	103.6	95.478	96.452	97.959	95.961	97.326	93.576	95.956	98.453	97.318	100.17	93.343	97.029	98.096	96.305	101.14	97.596	95.974	103.79	97.814	97.476	96.485	94.442	94.455	99.81	97.907	97.482	96.386	95.609	96.876	98.413	96.274	100.56	96.24	96.75	100.78	99.99	100.15	99.942
107.96	107.97	104.86	106.64	106.37	108.98	107.06	105.12	106.74	107.95	106.55	107.37	106.06	104.08	104.62	109.2	104.84	107.75	101.61	107.36	106.83	108.42	105.74	111.7	102.34	112.02	112.99	105.55	108.3	107.12	102.88	106.49	105.57	106.67	100.85	105.99	105.45	107.07	105.96	103.63	103.4	108.17	101.87	108.8	111.57	106.75	109.73	106.91	107.07	105.7
92.626	95.196	96.955	102.85	95.582	100.5	96.055	98.886	102.68	96.891	101.13	100.08	97.656	99.636	100.26	93.687	96.002	98.031	103.67	96.857	98.282	96.113	96.344	97.918	96.169	100.96	100.43	99.147	96.216	99.414	99.807	95.364	95.969	99.492	101.22	102.17	98.584	95.043	97.838	100.41	97.067	99.631	96.992	101.33	95.805	99.236	95.623	99.928	96.987	97.999
103.25	104.04	108.36	105.56	104.99	104.44	100.37	103.08	101.96	102.44	107.58	104.72	107.53	107.22	104.33	109	106.3	105.09	107.97	102.96	104.45	105.24	105.9	105.85	105.34	103.85	109.05	104.1	107.49	103.1	106.64	106.29	101.89	104.16	104.9	107.41	108.18	105.79	109.91	104.54	109.97	104.18	100.72	100.77	109.12	104.95	107.21	103.88	107.8	104.59
99.171	101.08	100.09	100.88	97.278	100.9	100.81	95.745	100.43	100.28	99.185	99.729	98.876	102.35	99.052	96.639	98.658	97.838	101.34	105.96	102.17	99.889	100.4	98.61	99.959	101.64	92.956	96.397	96.708	101.95	99.329	99.892	97.071	100.32	100.9	101.39	99.185	101.61	98.537	97.031	98.82	97.61	99.649	98.573	97.596	99.661	101.56	98.555	97.66	99.375
104.06	107.06	102.88	107.51	102.63	107.24	107.87	108.65	106.66	107.94	108.87	105.73	103.1	104.65	101.95	106.67	107.39	106.37	105.05	105.26	107.39	107.92	104.24	106.08	108.14	111.61	102.43	103.75	106.64	103.48	107.45	107.09	105.46	107.94	108.42	111.28	102.62	110.54	103.17	106.69	104.55	105.42	105.6	102.64	102.77	105.4	109.94	108.85	107.35	105.02
104.48	106.61	108.32	108.34	108.66	112.25	108.15	107.21	104.11	110.96	106.73	109.19	103.99	109.2	104.43	111.75	110.95	107.32	109.91	107.85	108.27	107.66	109.64	109.67	106.55	103.13	105.97	107.19	107.13	104.79	104.37	105.93	111.76	104.67	108.2	109.99	111.68	106.39	106.06	107.74	109.29	109.38	112.59	111.78	109.14	111.76	109.67	109.25	106	106.72
104.87	108.17	105.59	103.18	105.77	103.76	105.37	103.68	106.35	105.76	103.63	104.59	103.3	107.07	107.43	104.69	110.21	103.24	106.78	106.96	103.39	102.15	105.93	106.15	107.01	105.66	108.32	101.72	107.7	101.08	102.74	108.89	108.01	107.7	104.22	103.98	108.24	108.13	100.26	104.07	105.73	105.71	103.73	107.99	104.86	103.52	112.32	106.47	104.82	109.64
105.73	101.58	110.26	108.94	109.2	100.48	108.34	107.09	112.63	102.36	107.19	107.87	102.37	111.17	106.93	107.33	103.12	106.5	105.65	105.45	110.95	107.26	109.03	103.94	105.6	109.12	106.25	108.33	103.1	108	106.99	103.82	104.9	105.84	110.03	107.25	107.87	106.16	105.39	108.47	101.39	102.4	104.09	105.39	109.47	106.99	104.64	106.12	106.03	107.31
102.15	101.11	103.55	95.107	100.25	103.19	101.42	99.215	101.66	96.63	101.05	102.92	97.03	99.315	102.48	100.65	100.21	98.082	99.919	100.95	103.75	99.347	98.172	100.2	99.755	99.373	97.532	101.11	98.339	99.59	99.542	100.94	95.585	100.58	98.228	95.158	102.51	102.66	100.96	103.16	99.344	100.49	99.12	99.106	102.01	97.028	103.7	100.04	101.04	101.13
104.87	106.93	103.31	107.92	107.45	105.02	107.64	107.59	104.86	105.02	107.19	108.12	105.76	105.64	108.46	109.86	107.94	107.19	104.28	107.56	106.06	109.41	109.22	106.17	111.09	104.66	108.45	102.45	105.36	106.49	110.86	102.71	108.63	103.24	104.94	105.22	111.52	111.41	107.45	108.09	107.07	103.78	107.49	104.25	104.42	106.05	109.65	105.65	104.27	104.94
96.609	99.282	104	100.89	100.95	98.793	102.09	101.06	101.06	96.556	99.333	101.31	99.463	98.601	103.84	99.745	100.12	104.56	102.32	95.953	102.62	98.701	101.94	96.875	99.931	103.52	96.546	100.1	98.582	98.264	99.713	103.4	100.02	97.438	101.45	101.4	97.503	99.926	100.43	101.08	99.395	99.675	102.32	102.58	101.22	100.32	95.737	100.3	101.38	100.97
109.18	109.18	109.38	112.11	109.51	108.43	110.6	111.31	108.68	109.88	109.92	107.84	109.4	108.55	106.49	109.23	113.16	108.27	110.83	107.44	109.65	108.19	112.42	110.1	109.54	109.98	111.38	108.9	108.73	109.35	108.79	115.64	109.47	111.16	111.45	107.99	110.29	110.02	108.8	111.26	108.1	113.06	110.04	107.64	113.68	110.06	110.58	105.39	111.49	109.09
105.64	107.26	105.22	107.71	108.21	103.92	108.41	103.32	108.82	111.57	104.97	104.89	104.62	106.42	105.55	105.84	105.8	102.23	107.2	108.12	105.31	102.44	104.98	105.68	105.83	106.72	110.46	102.52	109.3	105.21	108.94	106.35	106.07	104.42	105.34	107.38	104.43	107.8	108.29	112.8	101.89	107.03	107.05	103.52	104.15	106.86	103.93	102.96	107.19	104.56
105.26	106.05	102.26	107.71	101.15	103.48	110.11	103.31	104.51	102.9	105.56	105.3	103.15	106.34	104.65	107.82	101.35	107.09	105.06	106.9	104.41	111.19	103.02	105.18	105.12	104.56	104.35	107.62	105.74	104.45	109.39	108.16	101.56	101.75	103.57	108.08	109.36	105.92	108.67	109.26	108.33	108.02	105.78	108.37	104.87	107.39	105.41	105.67	102.54	107.35
107.37	104.56	106.71	109.08	106.26	107.36	107.52	109.81	107.64	112.24	107.17	104.44	108.65	108.49	105.49	107.16	109.22	111.98	108.59	109.47	104.65	108.55	106.43	106.31	107.9	109.54	108.37	110.81	107.23	104.28	107.21	109.89	107.8	108.34	111.46	106.86	107.72	112.15	105.39	105.08	105.83	108.56	107.37	106.74	108.11	107.77	109.36	105.2	104.29	106.36
107.47	108.23	105.63	107.51	107.68	106.83	104.79	104.15	103.97	108.46	107.29	104.09	109.13	103.21	106.36	102.84	103.17	111.36	109.6	105.01	109.31	102.03	110.27	106.93	103.22	106.89	106.88	108.5	104.57	104.09	105.51	103.75	104.55	105.44	103.19	102.55	104.91	104.56	109.69	103.16	106.86	106.22	108.95	104.84	107.65	107.39	108.02	106.88	107.74	103.68
101.48	98.753	93.372	94.847	99.756	98.728	95.669	98.467	93.954	96.71	96.846	98.837	96.674	93.265	95.927	93.751	101.2	100.4	96.007	96.193	96.817	100.48	98.508	97.21	94.866	95.056	95.442	98.462	98.786	95.655	97.448	98.282	98.23	95.769	98.557	92.476	93.092	96.191	96.096	98.242	96.341	97.607	95.029	97.807	94.38	96.787	95.734	95.13	100.51	93.259
104.77	103.42	107.32	102.51	102.94	107.1	105.27	109.08	102.67	105.53	107.24	110.75	100.09	108.48	107.1	107.19	104.23	103.87	106.98	108.5	108.95	104.4	104.82	103.06	109.56	107.45	107.11	107.92	107.81	108.63	103.71	107.16	104.11	103.84	108.25	106.69	108.3	107.1	109.23	104.76	108.72	104.12	108.29	105.14	106.34	106.21	104.54	105.64	102.56	104.81
99.059	97.837	97.5	93.861	98.542	100.52	99.921	96.968	98.709	95.642	99.186	98.546	103.66	99.409	100.72	100.15	97.102	93.243	101.78	100.32	101.4	100.81	96.673	95.531	96.498	97.097	95.916	99.377	96.467	100.27	102.34	107.12	94.695	94.847	102.15	97.195	99.377	103.22	98.42	101.12	100.44	100.57	101.56	97.941	99.495	96.508	98.696	98.768	104.62	97.61
109.16	108.3	112.22	109.06	109.08	107.79	111.65	105.74	107.44	109.72	107.42	110.54	108.76	109.09	105.41	105.01	107.65	106.51	108.47	107.23	108.92	108.68	106.48	106.03	111.65	106.65	107.82	107.65	103.9	109.21	102.6	109.14	106.26	111.47	109.3	103.7	104.57	109.65	106.35	106.99	112.16	107.91	108.46	110.54	109.17	107.46	107.9	106.67	107.55	110.03
112.17	110.77	113.2	108.56	105.69	104.83	109.38	102.58	107.82	106.94	108.76	106.4	109.45	111.58	108.59	107.92	111.95	105.97	105.79	106.75	110.44	110.49	111.53	109.03	104.67	107.85	107.22	111.84	110.65	105.48	105.72	110.13	105.7	106.53	104.1	110.46	110.34	109.39	106.87	110.68	111.13	112.89	109.25	112.4	107.39	109.83	109.06	108.63	105.91	110.09
98.319	93.374	99.367	97.406	100.77	104.92	103.25	99.476	98.419	96.923	101.02	95.964	101.62	95.689	96.634	96.786	96.292	97.249	96.833	98.873	100.8	96.817	98.608	98.621	101.48	99.288	101.41	102.45	102.07	99.813	94.824	98.661	95.931	96.237	99.796	98.155	97.562	97.812	97.197	98.319	103.11	97.854	100.14	97.491	100.32	98.422	98.216	100.1	96.9	98.746
103.91	97.558	98.842	97.842	93.716	103.77	96.935	100.5	93.745	97.537	97.14	99.799	101.13	96.717	99.634	97.047	97.864	98.963	99.913	96.94	95.109	101.81	102.52	97.262	101.2	96.033	99.332	96.161	97.803	101.93	105.32	96.571	96.896	100.71	99.214	97.975	100.21	97.626	102.94	101.75	99.51	102.77	99.674	98.836	95.551	92.908	100.78	102.44	98.867	97.956
109.95	107.45	110.79	113.08	109.3	111	108.47	112.5	106.67	105.57	116.32	111.08	113.13	109.56	106.62	110.51	104.73	109.68	110.45	108.72	109.99	110.18	112.21	108.46	111.04	108.72	108.17	110.46	111.61	113.41	112.26	113.95	111.86	111.16	110.01	108.51	109.65	113.64	112.15	112.44	110.88	109.45	111.39	112.31	104.29	109.91	113.95	110.57	112.24	104.96
107.61	110.24	108.2	110.66	109.2	110.52	102.66	106.22	112.7	105.37	99.85	110.07	103.43	109.65	108.12	104.44	104.56	105.93	105.58	107.31	106.43	100.38	108.49	100.5	108.93	106.99	107.89	107.57	107.23	103.64	106.51	105.08	106.82	105.38	107.23	105.28	107.4	112.49	111.12	106.71	102.71	111.55	110.24	101.95	111.54	100.92	106.87	104.29	107.74	107.49
109.81	106.3	105.81	109.45	102.91	107.52	107.96	108.68	108.63	106.87	106.09	109.4	112.86	108.71	105.82	114.8	108.83	106.39	110.41	106.8	106.97	109.5	111.9	110.31	109.89	110.55	107.89	108.72	104.61	109.29	106.18	110.87	105.13	105.82	103.92	105.11	109.12	105.46	108.2	108.37	104.42	105.62	107.17	107.24	106.74	109.35	109.82	108.4	108.5	104.65
98.012	102.2	95.314	105.72	100.76	98.164	98.625	102.05	98.683	100.58	100.97	96.836	103.89	97.37	101.78	98.535	104	104.27	102.52	105.3	99.305	98.955	101.28	100.16	102.6	98.542	96.526	101.17	101.13	99.745	100.23	93.456	95.683	98.085	97.149	100.93	97.945	102.69	98.454	98.799	97.97	102.17	97.761	103.71	102.34	98.122	100.34	102.4	101.6	95.921
110.91	109.9	105.86	109	107.92	103.96	106.59	108.99	106.05	110.18	108.73	105.6	106.54	106.49	107.85	107.4	111.51	109.25	107.03	107.84	112.86	105.93	109.85	103.83	105.88	107.32	108.96	110.48	102	109.17	106.54	105.69	109.35	109	108.33	109.48	103.54	105.36	113.25	108.35	107.63	107.23	107.52	107.43	110.55	107.09	106.77	103.16	110.85	110.32
99.627	94.471	96.479	99.134	99.469	98.877	102.47	95.791	98.085	95.994	96.126	95.362	98.042	99.367	97.269	100.55	96.802	95.438	96.876	100.96	92.216	100.05	97.287	98.971	96.878	100.83	98.791	99.787	96.73	97.366	99.89	95.336	101.16	98.18	93.891	103.16	100.92	100.12	95.962	101.75	97.738	101.83	97.486	96.992	95.768	103.52	101	105.82	94.821	98.676
104.11	109.77	107.87	105.28	106.73	107.65	104.68	106.58	105.38	107.24	109.54	109.86	108.2	106.42	109.14	101.11	107.93	106.32	104.74	103.36	110.1	104.28	105.91	105.53	103.13	102.61	109.13	108.12	106.69	105.9	107.71	106.75	106.34	104.58	111.32	108.95	110.96	101.68	105.73	107.92	107.07	109.2	106.42	104.86	104.75	106.25	107.46	107.79	104.79	107.17
101.38	95.672	100.08	97.036	98.651	100.37	100.61	102.82	103.35	101.04	104.31	101.18	99.164	96.759	100.29	99.696	98.445	101.73	99.497	98.461	100.38	101.17	97.518	97.035	103.79	101.5	99.762	101.03	103.92	98.971	102.09	102.49	101.6	96.935	101.97	99.41	100.35	101.49	102.72	102.24	99.016	102.99	106.57	99.611	100.87	99.195	98.827	98.752	101.54	100.9
99.097	96.76	100.46	97.392	98.961	96.724	96.104	99.802	102.04	100.98	93.791	101.15	98.424	96.307	99.42	98.245	103.95	102	99.408	95.759	95.611	96.378	99.737	96.523	94.086	98.694	98.261	99.061	100.1	93.622	102.78	103.74	97.808	94.97	100.85	97.937	102.89	101.68	98.976	95.915	99.002	98.363	98.413	96.685	98.208	97.129	96.74	96.357	99.222	98.698
109.02	105.31	106.74	106.94	104.03	110.33	104.9	103.75	109.49	112.12	105.32	108.74	112.57	110.75	109.44	110.77	112.46	106.54	107.75	107.52	106.93	109.15	108.38	108.21	105.94	108.49	111.21	105.04	111.38	105.04	107.71	114.22	110.67	103.03	112.9	105.93	107.43	109.84	107.25	107.9	107.52	108.99	111.48	106.25	109.06	108.36	107.69	109.93	107.76	109.4
109.3	110.26	108.42	106.13	106.86	106.02	105.27	106.61	111.18	107.45	109.28	110.32	105.72	105.23	109.56	105.67	108.21	105.27	106.27	108.81	110.54	108.91	106.93	111.05	107.59	109.16	108.56	111.45	106.29	108.16	110.68	105.51	105.5	107.61	108.29	108.6	104.49	107.14	109.52	104.99	108.57	109.4	105.65	108.71	104.73	102.73	108.14	107.65	107.41	106.66
106.37	109.75	108.24	106.88	108.44	107.89	104.97	112.91	108.34	108	110.39	110.11	106.89	106.7	105.71	110.45	111.55	106.09	107.34	111.08	107.43	106.1	110.94	102.93	113.26	110.52	111.24	107.15	108.69	106.92	104.25	106.83	107.65	107.61	107.81	107.73	108.42	113.43	105.85	103.22	109.38	110.44	105.87	111.61	107.89	107.52	109.2	110	110.15	109.19
102.5	97.03	97.018	98.748	101.96	101.02	97.061	97.636	96.609	99.381	100.73	95.537	99.745	96.958	100.13	97.816	93.601	95.866	97.203	95.288	99.909	98.938	98.892	97.965	96.495	96.394	96.789	96.142	98.964	96.659	96.04	99.136	97.15	93.198	93.113	99.493	97.325	93.553	97.549	95.8	100.17	100.27	93.397	96.352	97.88	99.082	98.248	97.84	95.884	96.333
105.82	105.38	102.4	102.61	109.25	105.11	108.23	101.37	106.34	102.94	105.45	102.83	107.63	104.18	103.25	103.16	107.38	104.29	108.11	103.23	106.07	102.98	106.97	104.28	103.37	103.49	104.68	106.14	104.98	105.05	107.66	104.6	107.41	106.73	107.99	109.61	105.37	106.69	107.19	108.3	105.05	107.97	101.7	105.33	106.3	105.25	102.2	103.09	104.23	105.05
105.37	107.37	106.14	111.86	101.72	105.72	109.84	101.21	107.04	106.35	102.61	99.99	102.4	103.48	101.68	108.83	109.96	103.28	104.99	105.02	107.24	108.67	109.35	108.63	103.4	108.7	104.6	105.36	104.99	106.08	104.35	105.24	108.48	103.43	105.92	103.98	105.99	110.49	105.35	106.24	107.57	108.15	102.55	106.61	105.33	105.18	105.86	105.99	100.56	103.71
109.19	111.14	111.85	113.8	113.97	113.34	112.61	109.84	108.4	111.87	111.31	110.49	109.23	113.62	107.94	111.08	107.76	106.09	112.1	108.22	109.01	110.79	109.09	113.81	111.24	107.78	109.97	109.26	108.5	113.29	105.76	107.82	110.94	114.3	110.69	108.3	113.14	112.94	110.2	110.94	105.99	111.31	110.94	108.62	108.26	106.2	104.26	111.12	108.53	108.82
98.456	96.255	96.949	100.8	97.801	100.09	94.667	98.367	92.258	101.96	99.594	94.312	93.541	94.323	100.78	99.279	95.806	97.184	98.765	100.31	102.51	97.054	101.07	100.57	99.754	99.726	102.6	98.256	100.93	100.16	97.313	102.39	99.368	94.409	96.828	100.03	101.44	93.718	100.16	95.23	101.21	98.619	96.702	96.388	97.408	100.69	99.422	103.72	96.466	98.841
98.514	100.66	102.06	103.61	103.65	101.03	104.94	101.48	97.308	103.21	104.13	100.68	101.21	99.044	101.37	99.627	102.39	100	100.2	103.28	102.77	101.9	102.73	100.42	101.94	105.9	95.915	101.87	99.894	101.62	97.778	104.27	102.78	107.08	99.649	97.969	99.558	99.012	98.937	94.344	100.69	104.72	99.176	98.262	98.809	99.531	99.495	101.37	100.68	98.289
95.947	99.986	95.441	98.12	100.5	99.436	95.199	100.08	100.54	96.18	99.678	98.931	102.12	98.627	100.59	100.49	94.395	103.88	95.868	99.066	101.16	100.42	97.908	95.74	99.549	98.962	98.978	98.588	102.95	100.71	99.295	100.12	101.64	96.651	99.097	94.11	98.267	101.33	98.33	100.43	100.13	100.39	100.96	98.562	99.959	98.141	98.701	98.605	98.496	96.655
99.272	97.892	93.612	96.768	94.861	101.43	94.365	93.81	101.14	100.69	99.936	100.98	95.401	99.892	93.52	95.691	99.335	97.323	95.731	100.37	94.719	97.737	91.882	97.162	98.145	99.897	95.955	97.413	99.633	96.44	98.159	95.374	93.863	96.255	98.024	101.68	95.746	99.657	97.187	96.263	99.088	97.135	101.88	101.01	98.933	97.325	97.781	100.76	96.226	101.14
107.09	106.81	109.08	107.22	106.48	106.26	105.16	110.38	109.75	105.54	106.79	106.12	107.51	111.52	103.76	108.45	109.67	104.92	107.46	110.13	104.78	101.82	110.89	106.1	106.26	109.44	107.32	107.18	100.24	105.92	109.25	106.5	108.32	107.44	107.72	108.95	110.49	113.03	105	103.24	100.7	103.72	105.62	105.3	110.34	106.91	108.03	109.78	103.9	107.26
105.61	102.34	105.22	108.7	107.31	104.63	104.83	104.5	106.78	102.91	107.77	106.43	105.75	104.83	106.47	108.81	105.03	97.357	106.55	104.85	104.83	101.18	105.73	100.96	104.6	110.24	104.78	110.5	102.87	103.53	105.11	102.4	101.72	107.01	108.94	103.03	103.89	111.4	106.73	106.22	104.9	106.78	104.03	104.67	105.68	105.76	107.04	107.01	104.25	103.87
103.73	108.01	111.6	107.82	106.68	111.76	108.87	107.34	113.37	113.4	111.58	108.27	104.89	106.35	109.62	107	109.56	109.18	113.91	110.58	107.57	105.63	107.11	106.2	110.3	104.69	107.14	111.44	109.29	105.87	105.38	108.88	102.04	111.1	108.49	103.72	105.85	105.37	105.85	104.83	105.27	107.19	107.33	103.43	106.37	107.52	108.74	107.44	110.69	110.27
110.25	112.93	108.69	104.72	109.82	110.93	107.78	113.56	105.97	105.54	101.44	101.73	108.46	109.12	106.26	109.95	110.02	107.98	110.75	109.51	106.97	105.87	111.48	107.93	105.93	107.26	115.27	99.263	110.74	110.58	107.23	109.48	104.47	108.23	108.21	105.89	107.51	106.81	107.67	112.63	109.57	107.91	107.55	108.66	104.56	103.82	107.61	103.11	109.03	107.08
107.01	104.63	107.22	105.21	106.85	106.36	102.02	107.3	107.34	105.48	102.07	99.225	107.75	102.12	110.15	106	105.23	108.44	108.35	111.07	107.37	106.29	109.08	107.59	104.81	107.41	106.06	105.9	101.22	104.79	107.04	102.53	105.81	107.15	106.48	105.54	105.76	104.81	108.34	108	105.34	109.92	105.69	106.55	103.84	102.61	108.17	107.85	102.63	104.4
104.87	104.49	102.18	108.73	103.04	105.68	107.48	105.66	106.93	107.36	106.84	108.83	104.89	102.94	105.58	106.5	105.85	105.31	104.93	107.72	107.9	103.63	102.99	105.67	103.31	106.82	104.57	103.09	103.65	104.52	102.3	109.08	107.19	110	105.92	107.12	105.97	101.92	108.3	106.09	106.86	102.73	105.03	103.32	108.04	107.63	108.62	102.95	101.36	104.27
105.34	108.65	110.23	106.93	110.46	113.82	114.51	113.68	106.28	110.2	108.95	111.57	110.85	112.4	110.83	109.55	110.51	108.82	111.15	109.47	113.14	109.19	113.32	111.47	107.57	106.74	109.75	106.34	111.17	107.39	110.34	111.14	114.32	107.86	110.17	105.98	106.52	109.55	107.08	110.1	111.14	108.36	109.74	112.39	114.76	116.18	109.37	111.78	106.36	110.44
105.31	106.48	107.37	106.11	107.16	107.59	105.65	111.56	104.75	107.62	107.69	106.86	110.54	103.54	102.8	103.02	110.48	104.26	107.51	103.16	102.89	101.42	107.29	102.1	111.99	105.43	105.24	103.77	105.09	105.5	106.72	105.31	105.84	103.48	100.87	102.33	107.87	101.85	106.84	106.33	108.62	107.01	107.97	100.54	108.35	109.82	105.73	100.71	107.73	104.67
106.31	110.33	104.46	108.68	107.54	107.36	108.76	112.98	107.37	110.08	105.3	111.18	104.56	113.48	107.34	109.61	106.25	107.05	109.41	109.76	108.37	106.56	102.26	107.75	109.51	106.56	106.89	106.44	106.48	108.76	108.54	107.57	104.6	103.86	109.87	108.61	109.14	111.14	109.34	111.33	106.52	109.59	108.46	108.92	105.91	110.15	108	104.03	108.69	106.96
110.16	113.38	110.25	110.85	106.77	110.91	105.98	107.36	111.14	110.32	105.31	105.54	108.98	106.42	107.74	111.22	108.82	109.71	104.81	109.9	111.57	108.52	105.02	112.9	106.18	107.46	111.58	106.15	106.69	106.56	112.97	111.56	108.89	106.38	109.49	106.8	106.46	109.71	110.12	110.43	108.12	108.16	109.9	111.97	108.21	106.46	110.79	105.98	104.83	113.09
110.97	108.61	106.98	108.71	107.29	110.53	107.96	107.51	112.49	105.9	109.01	106.03	108.77	107.87	107.38	109.75	111.15	108.86	108.72	113.38	103.96	107.97	107.76	107.59	109.18	106.91	109.53	110.04	109.16	110.22	108.32	108.08	105.5	112.65	111.93	114.93	109.28	106.96	107.83	113.39	111.22	108.02	106.56	112.6	108.19	108.9	107.38	108.88	105.72	109.11
105.47	108.19	113.88	107.61	108.58	108.74	104.64	107.04	109.18	111.67	111.98	110.99	104.25	112.71	103.41	113.79	108.5	101.18	107.43	109.12	108.58	106.77	109.65	105.28	111.59	111.26	106.31	113.5	109.51	105.88	108.27	111.71	105.97	111.38	109.9	113.62	111.93	114.35	103.95	108.23	107.29	104.88	110.56	107.22	106	104.93	107.32	105.58	107.51	104.65
108.68	104.63	108.46	101.88	108.7	107.72	102.27	109.83	104.03	110.76	109	109.75	106.59	108.49	106	104.91	104.32	104.73	101.69	108.83	106.25	104.19	109.18	106.67	106.77	102.42	106.18	105	102.67	108.95	107.74	98.487	101.2	106.59	108.35	102.34	106.82	107.49	105.51	105.28	109.82	104.53	106.88	107.07	109.18	107.69	108.24	105.81	104.86	108.04
102.49	101.42	100.69	98.52	94.826	101.85	100.5	102.26	107.17	96.725	92.476	103.11	102.41	101.9	104.68	100.72	101.45	99.428	102.04	99.796	103.97	99.195	98.594	104.87	101.37	99.429	100.95	94.902	98.613	98.634	101.16	102.09	98.809	101.06	99.976	96.686	101.95	102.34	101.86	101.54	98.22	98.604	101.65	96.539	97.417	100.49	96.303	98.399	99.859	99.23
107.8	101.96	108.26	105.09	105.73	106.56	105	106.12	105.78	103.14	104.36	101.15	104.18	105.41	108.77	103.12	109.04	101.76	103.36	102.21	110.71	106.85	111.87	105.55	111.93	107.86	107.38	102.29	104.09	105.71	104.01	106.17	105.79	102.39	108.81	105.37	106.29	104.45	104.83	104.61	102.82	106.1	108.76	104.69	107.73	99.902	101.81	108.94	105.65	101.28
100.78	102.76	99.668	101.29	103.6	98.021	97.038	103.08	103.19	102.56	99.226	103.08	96.954	102.53	97.606	104.87	101.21	98.313	99.922	99.833	98.641	99.284	101.23	95.87	103.41	97.233	101.19	101.39	96.976	104.48	97.272	100.13	101.13	102.36	102.95	100.12	96.515	93.672	99.34	96.7	99.077	97.634	101.23	102.97	98.034	98.526	96.747	100.18	103.97	95.18
106.9	105.6	106.56	106.4	105.26	110.56	104.67	105.52	103.73	107.93	107.34	105.7	107.04	108.97	104.92	104.84	106.61	102.95	103.03	105.67	103.45	105.6	103.03	107.22	110.09	102.79	108.26	103.13	104.93	104.22	102.89	104.09	105.98	104.92	107.75	100.17	107.36	105.82	106.06	105.72	111.31	105.85	102.46	103.26	105.18	107.15	109.16	107.64	101.34	109.75
98.959	103.22	97.832	98.091	105.08	98.688	101.28	98.501	103.02	99.346	96.231	101.17	102.71	97.445	99.511	105.04	101.76	103.24	102.68	100.61	100.45	99.463	98.525	97.393	100	99.767	101.96	102.94	103.27	99.898	99.965	104.39	99.35	98.236	108.3	95.062	101.85	98.781	97.839	97.213	102.25	94.56	103.67	98.42	97.673	100.34	103.05	102.62	101.82	104.14
102.24	109.77	103.63	110.1	109.27	109.9	110.37	110.09	104.29	112	106.64	107.16	106.23	108.85	110.33	109.63	107.03	104.5	104.44	106.88	108.88	110.4	113.17	105.71	102.69	108.45	104.68	106.89	104.97	109.28	107.72	104.28	106.99	106.63	111.63	105.51	105.28	106.96	106.77	105.87	106.12	103.38	110.53	104.63	107	107.39	108.08	108.27	107.74	104.61
104.33	106.39	101.95	106.03	105.79	103.21	103.59	103.28	107.61	106.59	109.52	102.32	106.98	103.49	103.63	103.4	105.52	105.65	105.92	105.51	103.27	105.56	105.95	108.59	101.46	105.1	105.24	109.45	108.76	105.76	108.69	108.8	107.69	102.45	102.77	104.69	108.1	106.8	106.77	104.1	107.47	103.45	102.92	107.9	106.96	104.19	109.13	103.13	106.5	103.69
107.87	108.75	109.59	105.53	108.16	107.06	108.67	111.77	109.13	103.38	110.33	107.96	105.94	104.16	105.77	107.07	104.8	110.68	106.02	105.55	107.05	108.57	108.43	108.39	110.33	105.8	102.86	108.18	106.08	109.43	102.37	105.7	107.26	108.63	108.05	106.27	106.11	105.8	107.16	105.79	110.41	107.47	106.08	107.59	104.3	105.19	101.92	109.56	105.93	103.14
108.26	102.85	107.28	108.28	110.91	110.63	105.47	102.81	110.87	105.9	102.42	103.62	106.48	101.67	106.83	106.57	111.79	108.34	109.11	106.03	104.48	110.93	106.56	105.34	106.04	109.55	108.27	110.37	110.77	106.55	105.78	107.2	111.94	107.38	105.08	106.29	104.21	106.76	108.44	102.05	105.43	103.8	107.1	104.57	108.51	105.65	108.05	109.84	106.13	104.47
106.09	108.35	106.89	105	103.7	104.02	105.3	109.07	106.96	104.01	105.92	108.91	105.14	104.17	105.11	106.63	108.73	106.48	110.3	109.9	107.05	104.75	109.88	106.25	109.78	105.63	101.26	105.16	104.88	110	102.55	109.69	113.93	105.27	103.33	106.73	108.87	105.17	101.44	104.95	106.4	101.94	107.33	102.76	107.12	99.386	104.74	108.19	110.7	106.61
105.35	102.84	104.67	99.646	107.14	105.13	104.82	106.84	102.69	107.64	104.81	102.54	107.65	103.68	107.15	104.55	105.49	107.97	109.19	106.76	107.79	103.41	103.69	103.81	108.51	105.83	105.32	104.7	104.94	109.31	106.93	110.48	104.26	104.04	107.91	109.35	106.51	104.56	102.66	106.15	101.41	109.58	104.94	102.18	111.1	105.32	105.2	106.02	105.63	103.97
102.3	106.09	107.96	107.09	104.66	100.96	103.35	106.76	102.77	106.33	108.65	106.19	108.34	110.06	106.5	108.33	106.24	109.45	107.3	111.44	105.7	107.43	105.86	103.45	110.19	109	106.05	107.87	106.51	102.16	100.03	104.66	106.95	104.11	101.8	103.46	105.49	108.46	106.33	108.93	109.44	108.04	104.59	104.87	108.69	108.78	105.34	106.9	110.53	99.456
99.156	99.57	100.32	99.953	98.734	103.11	105.56	100.55	102.39	102.86	102.94	98.852	99.249	105.61	102.33	103.22	101.08	99.287	95.606	98.675	99.172	100.35	101.36	100.53	98.727	96.978	101.92	98.564	102.65	101.11	101.24	99.271	103.09	99.999	100.48	96.876	98.115	101.34	99.794	105.25	102.07	105.69	98.248	99.772	100.11	103.17	102.15	103.77	97.637	100.55
108.25	111.72	110.8	108.84	108.96	112.97	106.55	103.23	104.31	111.21	107.89	105.02	111.52	112.69	106.74	108.92	113.46	109.62	109.47	106.71	108.7	108.74	111.1	112.66	106.08	106.27	107.87	114.92	105.66	108.02	108.08	108.78	107.57	112.17	108.14	103.46	110.59	109.53	108.98	108.41	108.18	110.77	106.99	104.6	106.8	105.52	110.43	106.82	105.57	107.62
111.5	103.24	109.1	101.81	105.7	105.22	106.68	109.42	111.46	106.36	106.11	107.37	106.52	104.71	100.77	105.73	105.01	106.62	108.75	107.43	106.81	104.58	106.29	108.16	102.19	103.9	101.02	105.76	104.86	101.7	106.56	104.28	105.25	106.28	105.01	107.72	102.71	108.14	108.66	105.7	105.85	104.33	108.21	110.3	102.65	108.95	106.96	110.1	107.73	106.36
100.17	100.9	95.298	100.58	101.09	99.204	98.997	98.871	98.015	99.213	102.58	97.123	99.078	100.15	96.044	101.1	93.516	99.122	92.923	98.782	96.061	95.577	95.176	98.462	101.89	94.995	97.678	101.85	99.202	100.07	96.425	101.52	93.866	100.05	97.787	101.69	92.824	95.213	99.635	98.375	96.444	96.603	97.987	97.294	95.252	98.667	99.829	96.712	95.65	100.58
109.09	102.5	111.35	110.31	102.85	113.5	109.54	107.47	109.99	107.15	111.41	106.22	111.23	109.53	107.3	103.83	109.92	107.65	108.59	108.53	110.96	110.92	109.52	108.45	105.65	107.1	105.76	108.16	109.66	109.64	108.37	103.51	111.06	112.54	109.25	107.17	105.22	111.85	109.46	108.1	108.44	109.7	107.25	109.75	108.91	107.96	104.88	111.12	106.77	107.56
107.1	114.36	106.97	115.44	108.69	110.99	111.57	111.05	112.32	110.36	109.56	112.7	110.69	105.88	111.68	110.52	109.24	112.13	111.15	113.17	110.58	112.23	110.72	111.68	111.72	108.98	114.41	109.19	109.19	109.91	111.49	104.17	111.21	111.28	112.71	112.13	108.89	109.38	105.92	111.62	109.23	112.16	110.89	110.03	107.37	109.98	109.39	108.78	111.05	109.89
102.44	99.553	102.91	97.726	97.501	104.25	98.678	101.96	97.599	100.46	99.848	99.633	104.29	101.07	101.2	101.23	104.27	106.43	99.466	97.071	99.352	99.173	104.54	96.871	100.93	102.77	96.921	105.17	99.505	103.75	100	98.182	101.48	98.735	100.82	97.955	101.67	98.93	102.46	100.28	102.87	102.94	98.058	102.69	98.792	103.08	104.32	101.36	99.134	98.171
108.88	114.2	105.39	108.5	107.87	104.49	103.02	109.45	109.46	105.87	108.39	108.6	108.83	112.48	105.45	105.75	107.11	106.62	113.39	110.56	109.02	102.41	107.72	110.56	107.19	111.75	112.51	109.81	107.45	105.93	110.72	110	107.26	110.97	107.88	109.71	106.16	111.38	110.11	110.8	105.87	105.5	106.4	108.63	108.06	111.73	107.23	106.46	104.12	111.11
103.09	109.95	109.6	106.56	103.46	107.88	101.32	107.46	106.82	107.38	104.34	104.73	102.46	107.53	106.87	106.51	103.99	111.01	107.33	104.66	104.91	105.28	105.66	108.81	104.8	107.87	108.98	107.06	107.55	105.04	109.33	104.09	102.26	105.9	107.29	104.01	108.79	106.29	106.04	108.05	104	105.88	102.5	104.43	108.75	107.43	102.03	109.13	103.85	106.66
100.29	102.15	99.647	98.171	100.03	97.164	96.79	98.511	105.65	96.355	101.85	99.754	97.857	102.3	99.162	100.93	95.505	96.462	99.116	92.954	100.49	99.287	96.858	100.71	99.263	97.626	100.34	98.34	97.172	100.3	97.649	102.23	97.148	97.967	101.3	98.141	98.129	99.503	96.347	99.741	94.832	99.244	97.917	98.783	99.082	97.844	98.466	101.05	102.02	97.123
103.22	104.81	106.75	106.58	105.95	112.27	110.7	106.44	108.24	106.68	110.35	106.14	109.82	108.79	108.86	108.03	105.49	106.91	108.03	111.3	109.3	110.99	108.03	106.84	108.73	108.68	109.02	112.21	108.79	109.44	107.87	105.87	110.57	106.33	113.91	109.34	107.03	107.81	111.03	109.46	105.5	102.45	110.21	111.02	113.57	107.86	106.96	106.71	102.56	106.13
112.49	105.83	104.46	102.84	107.98	106.38	106.93	102.77	106.74	108.05	101.5	103.82	101.37	109.68	107.3	106.52	100.86	107.18	111.6	104.75	106.84	105.62	103.73	105.77	105.03	104.57	103.95	105.29	111.41	110.38	106.41	107	107.54	108.19	106.5	108.7	106.69	104.34	107.27	102.72	106.26	106.42	106.24	106.17	103.38	109.27	103.81	103.32	102.39	103.52
109.66	105.37	110.67	109.87	106.75	110.72	105.69	109.01	110.27	107.71	108.76	109.53	109.03	111.06	111	110.8	109.55	107.97	108.86	107.21	109.94	107.67	109.17	107.53	110.68	108.62	108.7	108.64	105.95	107.48	106.81	104.95	113.02	108.92	106.79	114.18	113.31	104.22	105.98	107.83	108.58	104.49	102.85	108.64	105.15	111.68	105.84	108.99	109.82	108
101.88	103.21	104.16	106.36	104.8	106.16	106.02	108.73	105.37	103.79	111.24	109.43	105.19	108.06	110.2	104.66	109.16	108.44	104.46	104.55	104.8	106.18	107.03	103.71	106.52	107.07	103.25	104.49	108.66	108.27	103.13	109.58	104.56	103.24	107.68	103.66	104.47	106.11	98.89	103.87	105.01	104.15	106.79	104.52	106.46	104.64	106.16	107.84	107.47	102.57
106.24	108.53	106.96	108.64	107.58	112.07	107.11	106.54	109.05	108.67	108.9	107.35	109.4	104.02	111.95	111.12	105.65	105.2	107.48	108.13	106.35	110.09	112.26	104.95	111.45	107.87	108.05	102.73	108.73	107.89	108.87	106.78	104.58	103.53	107.18	110.15	107.66	106.91	107.98	106.76	110.84	108.29	107.86	107.33	106.2	105.78	107.63	109.52	107.72	107.16
107.63	107.08	107.64	110.57	107.23	105.94	107.45	108.46	112.2	106.88	109.14	110.78	114.56	109.97	110.2	105.07	108.14	107.84	111.53	109	107.71	110.35	106.6	104.81	108.49	106.52	107.43	109.6	105.96	107.94	113.14	105.82	106.02	108.26	105.18	110.3	112.22	106.95	103.83	111.88	106.31	111.34	106.66	110.83	107.3	108.16	106.52	105.72	109.68	112.44
102.48	102.64	97.342	99.637	97.852	100.73	101.31	99.445	99.342	99.466	100.26	95.549	104.81	99.713	98.139	105.19	102.54	98.786	101.75	101.6	96.279	104.74	99.803	105.39	97.282	105.13	106.3	99.876	100.63	104.26	96.785	102.2	99.844	100.48	98.988	99.61	99.216	99.944	101.32	95.682	98.612	98.927	103.37	99.492	96.939	102.8	98.673	98.098	99.959	101.17
112.47	106.25	107.2	113.99	108.63	111.64	112.73	108.23	109.85	111.8	113.06	111.78	111.22	107.87	108.97	109.6	109.46	111.93	113.29	112.13	107.17	110.13	110.85	112.05	109.47	111.16	110.23	110.15	106.42	110.37	112.39	111.87	107.32	112.03	104.18	111.46	109.82	114.98	111.33	112.42	111.95	103.91	111.93	112.25	111.72	109.6	108.84	108.73	111.17	113.51
100.42	101.6	95.114	94.462	101.13	100.22	99.272	100.61	97.21	93.821	96.909	94.191	97.152	94.034	95.496	99.564	98.687	96.881	97.461	98.703	102.83	96.502	98.087	98.107	101.41	100.89	102.21	95.691	101.79	97.944	97.696	99.987	99.114	96.182	97.567	99.051	102.35	94.703	99.163	96.847	98.407	95.059	95.727	98.57	96.946	99.505	96.053	96.06	100.38	94.587
94.532	98.888	97.757	97.346	99.526	95.728	101.99	95.695	98.191	99.049	96.191	92.126	101.18	91.987	98.512	98.216	95.709	96.962	93.769	97.633	99.176	92.499	99.565	96.994	100.06	95.348	102.04	92.478	97.606	96.609	96.964	100.76	97.718	100.07	97.717	96.543	98.853	98.526	97.139	100.14	91.333	96.045	102.27	94.752	96.94	99.032	100.57	96.62	100.69	96.723
106.65	102.22	102.9	107.9	103.1	110.73	106.35	106.43	103.02	101.45	103.56	105.18	109.17	108.31	102.39	109.33	102.91	107.16	101.39	103.28	105.82	103.37	105.78	107.51	104.19	103.28	109.48	101.64	105.93	102.85	103.7	102.63	103.48	104.05	108.34	103.72	106.68	104.12	104.67	109.5	103.54	103.35	106.75	106.38	103.83	106.78	102.25	104.57	108.68	102.4
97.94	97.405	95.496	93.486	97.066	96.778	99.823	94.892	97.321	92.508	99.419	99.983	102.99	95.87	98.611	95.562	95.177	95.144	98.275	99.3	98.424	90.484	94.343	98.302	98.703	99.547	94.632	98.351	98.943	94.017	100.03	95.054	94.126	100.24	98.919	95.685	101.42	99.035	100.09	100.52	99.083	101.31	98.688	99.858	98.829	96.867	99.368	96.194	100.86	94.965
105.15	106.32	102.6	104.33	103.22	105.72	107.51	99.699	104.58	103.44	103.06	108.7	102.67	105.48	104.87	106.73	109.83	107.16	104.3	107.33	105.24	102.67	107.54	106.27	111.93	105.37	108.25	104.96	105.89	104.39	107.2	104.01	106.71	106.27	107.19	103.06	108.37	104.04	107.11	103.69	104.69	107.67	107.02	105.27	106.11	102.69	109.31	106.26	104.64	108.15
111.04	106.89	107.03	109.35	110.62	108	105.5	106.68	106.49	108.73	107.45	108.65	105.37	109.76	106.41	106.15	105.87	108.73	104.9	103.18	109.25	107.19	103.97	102.02	105.69	108.24	107.61	102.95	106.87	107.35	106.37	107.99	108.68	108.27	107.12	111.19	104.83	108.19	108.24	112.08	107.43	109.99	109.58	106.34	107.52	107.64	108.76	108.22	108.83	108.66
97.146	99.264	100.41	100.99	100.56	97.018	102.58	102.7	99.825	100.64	100.08	100.07	98.39	102.5	99.825	102.24	104.61	102.07	100.39	107.02	100.13	97.712	100.53	99.731	101.72	96.272	103.04	103.67	102.12	97.5	101.72	99.842	102.82	95.5	98.513	101.16	100.5	102.93	98.833	102.15	102.55	102.29	98.4	101.33	101.74	98.669	99.002	105.13	100.35	103.78
98.652	102.26	97.083	96.822	95.772	102.78	105.4	101.1	100.65	95.661	102.73	103.83	101.32	102.58	103.74	102.21	97.294	97.727	106.6	98.606	101.35	100.81	103.3	101.93	101.32	100.98	97.169	99.288	98.492	98.396	99.706	97.136	99.701	99.58	98.487	99.36	98.212	99.564	100.44	104.55	100.86	99.104	100.13	101.08	98.783	99.286	99.508	102.23	100.9	98.589
109.33	108.53	111.59	110.84	103.15	108.4	105.75	108.8	108.44	109.77	111.47	110.37	109.2	108.92	111.18	105.36	109.78	111.35	109.69	110.18	111.02	105.82	110.22	109.31	112.66	109.84	111.86	110.58	110.64	106.18	107.72	112.21	110.69	112.36	106.77	106.24	107.96	105.19	113.19	108.81	106.03	109.37	106.22	106.26	112	107.28	106.19	110.52	110.87	107.82
96.281	94.962	99.348	100.08	94.818	96.135	96.364	100.39	100.66	95.762	100.02	102.25	98.459	99.034	102.15	100.12	95.604	99.172	101.2	92.865	100.48	96.304	95.817	98.468	99.556	97.098	100.35	99.764	97.373	94.874	95.235	101.21	94.026	95.987	97.035	97.466	97.914	99.505	99.069	96.234	100.69	95.497	97.21	95.551	101.51	99.411	96.006	101.52	98.408	93.128
105.82	101.49	102.88	95.838	104.9	102.03	103.29	98.168	100.15	98.258	100.31	104.02	98.555	99.812	99.816	103.44	102.43	101.78	103.88	105.03	101.31	102.82	102.21	97.904	102.46	105.93	98.04	101.86	100.63	101.32	100.4	96.508	98.262	101.24	103.42	98.356	100.26	102.4	94.497	101.2	97.606	101.6	102.32	97.343	99.284	102.7	105.84	97.106	99.461	99.889
93.375	101.64	96.853	103.96	96.655	98.928	102.42	98.485	100.37	101.54	96.35	99.169	96.633	100.5	100.72	102.6	98.023	97.918	99.224	98.915	96.796	99.171	98.517	102.31	98.904	98.793	101.31	100.55	91.821	99.118	98.484	98.39	94.894	98.388	94.137	98.023	96.492	98.423	99.332	95.731	100.11	98.846	101.99	99.046	97.581	98.8	94.917	94.084	95.511	93.98
97.347	100.4	100.76	96.192	101.18	98.43	95.577	98.755	97.784	104.76	98.574	99.162	101.76	99.084	100	97.523	96.388	99.574	97.748	102.15	99.25	99.391	97.164	95.219	99.33	99.924	99.339	100.13	101.17	99.208	95.561	97.91	100.31	97.517	98.783	101.17	99.205	95.612	94.958	96.853	98.09	98.211	95.496	97.235	95.913	96.654	96.494	96.24	102.44	98.152
110.99	105.96	105.16	108.56	110.18	108.04	108.16	105.98	107.1	110.47	111.92	114.9	108.63	109.76	110.03	107.4	105.3	104.7	112.64	112.33	105.29	110.34	110.83	113.58	112.36	108.4	110.73	106.76	108.16	109.67	108.96	112.7	109.59	111.93	110.09	106.33	110.24	109.67	112.1	107.54	111.12	106.47	110.45	109.28	105.82	112.24	107.64	105.82	106.25	105.02
96.3	95.91	96.003	96.4	100.89	98.877	96.583	93.58	100.18	99.378	99.808	97.578	102.72	101.06	98.765	100.6	99.589	98.676	99.451	99.874	97.479	98.925	96.524	97.313	94.693	98.186	99.765	99.319	91.788	98.432	96.369	99.65	100.1	101.37	101.64	101.49	97.471	100.48	101.64	99.677	98.046	102.16	99.56	99.072	100.6	99.399	99.698	96.367	97.028	101
106.97	106.39	107.15	109.3	105.62	107.16	102.95	108.15	109.87	109.97	106.05	104.32	107.35	110.73	109.84	110.36	112.3	105.52	109.07	109.17	108.97	107.93	104.49	104.5	110.88	111.3	106.5	107.9	107.48	104.85	107.81	105.07	115.34	101.25	105.26	108.76	110.69	108.98	105.39	109.6	108.17	108.61	110.52	108.43	108.32	108.59	107.05	105.74	107.36	106.32
105.96	105.29	104.68	105.69	105.05	103.24	107.16	106.94	108.99	110.17	107.95	101.43	106.57	100.68	103.81	107.53	106.19	108.91	108.24	102.76	106.52	103.94	102.6	108.45	105.16	104.74	105.39	105.27	100.97	103.92	104.61	102.25	103.88	109.8	109.66	105.64	108.13	109	106.02	107.72	105.44	101.34	102.94	107.26	105.55	106.64	106.98	104.56	106.31	106.74
96.262	94.381	99.88	97.492	99.191	99.731	99.069	102.8	102.58	97.749	96.715	99.272	97.509	97.993	99.635	94.818	98.743	97.649	99.663	97.823	100.59	100.18	98.805	93.419	98.156	98.119	95.971	97.903	99.503	97.972	102.78	99.595	101.46	100.9	98.615	99.708	99.547	99.13	96.387	96.167	101.59	96.861	96.639	95.032	100.71	95.099	99.121	99.945	95.017	102.5
106.42	104.8	108.65	105.82	109.05	106.35	105.14	110.56	103.76	106.35	108.03	101.42	105.99	104.71	108.81	109.73	104.75	102.84	106.8	105.94	105.59	104.29	109.11	106.7	106.71	105.62	108.89	103.43	108	103.43	104.4	104.94	104.97	107.93	104.06	105.39	103.67	104.33	102.98	107.95	104.32	106.22	108.21	104.19	103.81	110.73	101.06	104.78	106.43	102.51
96.194	96.701	97.827	98.645	96.397	101.11	100.72	97.94	100.27	98.932	103.79	101.32	96.428	95.468	99.271	102.96	107.8	99.618	97.998	99.372	102.98	105.61	93.392	96.892	102.83	99.848	100.6	99.393	98.215	99.399	98.749	100.54	98.719	100.58	103.52	101.32	97.892	102.03	99.947	104.06	99.85	103.42	96.706	98.053	100.59	100.71	99.139	99.024	102.83	101.68
104.68	104.04	101.65	103.29	102.77	105.99	105.75	106.96	104.36	106.74	108.12	104.53	108.49	103.61	111.55	105.86	105.13	107.42	107.03	101.07	108.24	107.98	104.85	103.94	110.9	100.54	104.85	105.57	106.81	104.7	107.87	102.51	102.8	104.08	108.24	104.53	99.615	107.26	110.91	107.68	107.23	105.57	107.08	104.95	102.9	107.15	104.7	110.62	105.84	104.86
109.23	112.49	107.83	112.89	108.02	105.47	105.69	109.4	110.64	111.54	108.4	107.16	107.22	104.79	107.89	106.05	113.09	111.3	104.99	106.89	113.24	107.2	104.87	105.82	107.95	109	111.79	111.47	109.65	109.22	108.69	107.8	107.34	108.35	112.19	111.72	109.71	107.07	112.88	107.85	111.29	106.2	112.15	108.66	110.03	104.93	111.21	107.78	109.62	108.19
107.43	111.39	108.67	105.19	106.38	110.57	108.56	106.47	114.31	105.53	112.4	109.98	109.03	109.49	107.27	110.68	107.45	104.75	109.59	108.86	111.44	110.11	109.93	108.76	105.42	107.66	108.28	106.57	107.45	109.07	106.95	109.36	107.7	109.92	109.2	110.04	108.43	105.44	108.21	108.58	108.79	107.5	110.93	106.23	106.63	106.53	109.46	108.29	106.3	112.05
108.33	111.62	104.32	104.13	108.36	106.62	108.1	106.49	106.63	105.95	104.97	108.89	108	107.89	108.25	104.74	109.62	106.63	109.18	105.01	108.92	109.35	107.67	105.55	103.75	107.4	107.79	106.06	109.08	106.75	110.37	110.38	107.26	104.14	105.43	106.08	107.44	112.49	110.39	108.09	108.44	103.17	106.52	105.77	111.37	105.1	111.26	109.53	107.26	107.27
102.13	105.68	108.31	104.96	104.88	104.99	109.3	102.39	104.53	103.52	106.42	105.2	108.53	106.46	105.4	105.15	106.51	105.38	109.62	104.36	109.84	105.98	103.22	108.08	105.93	107.59	108.33	104.97	106.82	106.69	103.76	107.1	103.64	107.16	101.63	100.57	104.27	104.47	108.46	103.63	108.58	109.43	103.37	102.75	106.83	103.9	102.42	109.14	107.53	104.78
106.97	108.94	103.98	104.74	113.18	103.46	105.55	107.96	104.97	107.79	106.16	106.15	103.29	106.79	106.89	104.54	101.87	103.29	103.43	105.6	106.58	105.1	108.35	102.04	105.3	101.14	104.01	106.35	107.63	103.18	107.05	103.03	105.32	100.58	105.86	105.78	108.54	107.78	107.59	102.74	103.29	107.51	106.93	106.9	107.66	103.47	102.09	107.77	107.81	103.82
107.48	106.72	107.59	107.25	105.63	107.94	108.8	110.21	106.86	111.51	107.62	106.99	106.98	107.67	110.07	107.67	105.92	105.65	107.73	108.73	101.9	105.29	105.06	109.23	107.55	104.07	109.58	108.74	101.98	106.79	108.23	104.8	105.38	103.97	107.75	111.21	103.83	110.43	106.54	108.69	111.3	111.56	107.08	108.71	106.93	107.54	110.13	110.15	112.76	105.57
109.86	109.48	114.85	111.16	112.38	112.87	111.19	106.69	111.31	107.45	112.5	111.39	113.54	111.08	110.75	114.65	108.74	113.83	110.21	110.57	108.03	111.42	106.27	109.63	109.57	111.27	104.01	108.12	110.31	107.16	107.17	109.88	111.62	109.26	109.01	106.75	115.35	109.99	110.62	112.48	112.64	106.89	108.36	111.73	115.94	111.64	112.93	110.79	109.3	110.56
110.44	109.63	105.74	107.5	107.66	109.59	109.73	104.36	111.44	110.42	111.52	109.7	104.36	102.08	110.92	106.11	106.66	105.62	105.82	108.73	102.19	112.62	104.05	108.9	106.97	106.22	110.62	105.36	111.19	110.26	106.29	104.75	109.59	110.08	106.31	109.04	104.6	108.03	109	108.13	104.68	107.83	108.83	110.57	110.16	107.28	108.65	114.21	108.57	106.2
107.85	107.28	109.23	108.16	105.01	101.27	108.1	107.75	106.33	105.11	102.59	107.61	106.86	107.71	108.99	111.46	109.6	110.15	111.71	103.77	104.57	106.7	110.94	105.87	108.84	107.76	107.21	109.78	106.4	107.75	106.01	110.3	107.88	117.04	105.32	110.44	102.29	108.4	111.17	105.49	106.86	108.62	106.84	110.08	107.46	110.64	109.56	108.66	106.33	108.49
102.46	110.19	103.43	108.22	106.45	109.41	104.35	102.97	107.31	105.67	102.29	103.34	104.57	102.99	104.04	107.58	101.63	104.92	106.46	107.05	103.27	104.89	103.25	103.71	105.96	107.15	106.07	104.9	108.46	109.94	105.78	103.61	106.9	104.83	105.31	106.08	106.86	102.88	103.91	107.85	106.45	102.01	107.11	107.91	111.9	102.16	102.19	103.31	101.02	109.89
102.94	105.81	109.07	110.68	107.57	104.12	105.64	104.32	103.43	108.49	106.58	110.39	102.06	102.9	108.69	108.73	102.95	105.43	105.34	104.69	106.14	110.66	105.94	100.81	104.62	109.71	107.88	102.67	105.25	102.89	110.31	103.4	106.39	108.6	100.7	104.1	106.17	105.22	105.86	108.54	108.74	108.21	102.79	105.07	109.37	101.67	107.3	102.86	110.22	105.83
102.19	104.52	104.64	111.63	105.74	104.13	103.05	104.6	105.58	106.92	105.18	102.74	107.82	108.58	106.97	107.31	103.32	108.39	106.55	108.1	107.77	104.22	109.79	100.81	101.68	102.65	105.78	111.63	108.58	104.51	106.3	103.37	105.1	103.66	106.2	109.71	106.79	110.39	106.87	106.34	105.15	102.71	106.69	104.48	108.81	105.7	105.46	105.51	100.52	105.78
106.59	104.44	107.7	107.01	104.51	106.59	104.01	103.68	104.49	106.62	103.85	103.84	105.18	107.7	104.15	106.1	104.93	100.81	104.06	103.82	102.89	105.42	106.54	104.78	108.26	107.06	105.99	105.43	107.52	106.02	107.23	104.11	107.06	104.08	106.02	107.45	100.99	105.46	103.89	105.56	105.36	104.39	107.29	109.36	101.7	107.41	105.42	107.77	105.28	106.46
99.404	100.4	97.344	98.945	94.022	97.67	99.096	97.134	95.538	94.485	99.781	95.715	98.322	95.379	97.308	94.419	96.464	97.511	105.55	95.71	94.347	100.17	94.798	93.447	95.182	102.04	99.037	99.421	95.818	101.33	97.243	93.837	97.874	95.978	97.576	96.101	100.73	95.106	97.794	95.738	98.646	98.829	93.872	93.837	93.174	100.48	97.35	99.766	101.47	97.661
101.17	104.69	101.17	104.3	103.22	106.55	101.01	105.17	103.63	103.81	99.24	102.45	106.86	104.99	100.94	106.35	99.339	98.364	105.41	100.5	102.36	100.2	104.83	104.45	104.26	107.97	102.44	102	103.23	100.83	107.53	100.89	103.39	104.22	106.37	102.62	101.77	104.63	103.42	104.3	102.68	102.02	102.87	103.61	104.96	106.07	106.33	105.2	104.32	105.23
103.19	107.73	103.77	101.63	104	106.7	102.97	108.76	104.93	109.06	106.52	109.35	108.2	107.01	108.02	109.07	107.09	104.36	104.61	101.71	107.74	108.83	101.15	104.42	103.16	108.91	106.01	105.34	105.4	107.85	103.48	105.33	107.05	103.68	110.3	105.8	104.6	106.7	101.07	107.83	98.47	103.96	106.52	112.49	105.35	104.95	107.51	108.43	107.41	107.24
97.85	98.52	96.392	93.905	101.25	100.25	97.666	98.383	98.675	98.163	105.07	95.885	100.31	102.9	99.958	98.607	99.444	100.17	97.591	99.894	97.552	103.75	102.12	99.872	102.16	99.218	98.182	98.745	98.724	97.307	94.44	100.95	102.05	100.39	99.25	98.256	103.08	100.97	98.312	102.53	96.501	96.034	96.199	101.14	98.418	96.77	98.525	98.808	96.466	98.86
105.74	103.23	103.18	107.28	105.39	108.56	105.75	108.67	105.01	109.03	105.43	102.53	103.82	101.77	102.16	102.79	102.82	105.4	105.95	105.89	110.65	104.46	104.41	105.81	106.47	103.97	104.63	107.6	108.36	103.77	109.8	104.77	107.01	104.98	105.76	105.31	104.37	100.24	107.2	109.63	103.4	103.1	104.01	108.69	103.63	103.14	109.38	103.94	109	103.34
112.09	107.92	112.25	106.23	109.43	108.73	110.28	106.78	109.14	109.73	109.92	108.85	110.65	110.28	110.77	108.44	110.61	108.72	108.78	106.58	109.93	109.9	110.65	107.3	108.33	108.22	102.53	108.99	104.57	106.33	108.81	108.78	109.17	107.16	110.82	112.67	108.04	107.52	110.91	108.39	110.09	102.63	105.45	105.58	106.57	106.66	108.47	104.9	107.26	108.06
96.798	100.26	100.44	100.02	97.237	100.71	99.695	100.96	99.866	99.787	93.737	96.032	94.381	98.43	92.749	97.593	100.08	98.679	98.788	97.676	95.519	105.13	97.935	101.19	99.064	102.35	99.79	97.368	99.435	100.05	98.832	97.289	95.803	98.009	101.57	99.512	96.523	102.72	98.336	95.783	101.83	99.044	99.833	96.613	100.93	97.483	103.1	102.12	99.813	97.298
100.42	100.29	103.88	102.58	98.23	96.528	98.557	104.37	100.42	102.37	102.06	101.18	103.08	96.149	99.227	96.874	99.919	101.06	100.4	102.43	99.968	99.551	99.225	98.974	104.15	95.641	95.73	100.64	103.09	103.61	100.12	98.487	100.73	101.28	100.08	102.14	100.88	98.33	99.128	98.798	103.64	103.12	96.392	104.86	103.83	102.96	103.34	101.2	103.78	99.705
104.85	101.9	104.55	100.49	109.65	105.03	104.26	110.22	110.51	103.66	104.42	103.13	105.69	103.5	104.04	101.83	104.31	103.44	105.56	100.34	110.33	103.06	105.43	100.88	110.15	106.81	106.5	107.14	105.75	108.73	108.57	102.7	102.74	103.13	105.56	105.07	101.71	99.698	102.13	104.5	108.6	106.96	104.55	100.89	111.02	105.74	104.56	104.13	102.64	107.87
101.93	106.11	109.92	109.21	109.62	102.25	105.1	106.65	103.86	104.53	104.1	101.3	108.06	109.65	101.38	111.12	108.12	109.52	112.03	107.61	107.04	106.4	104.39	105.08	109.86	105.69	110.27	106.41	106.96	106.92	103.25	109.23	104.38	105.95	104.87	103.15	106.92	103.87	107.83	105.05	106.8	105.88	109.08	109.34	103.59	104.19	108.34	105.5	104.87	107.59
111.11	104.53	108.84	110	107.71	107.99	110.81	105.9	111.29	109.85	104.02	104.82	108.6	111.27	109.35	110.21	112.6	104.2	106.91	109.74	112.72	107.48	106.54	107.1	107.36	113.12	107.97	107.6	105.66	106.31	106.51	106.64	106.69	110.59	105.94	108	110.62	107.85	107.24	106.76	110.47	107.26	114.07	106.53	108.7	109.27	110.09	111.67	106.62	108.5
106.28	109.66	109.78	107.1	105.3	109.39	109.35	101.53	110.1	106.89	106.13	109.51	107.77	104.66	107.86	106.99	109.94	109.26	104.35	108.59	111.35	107.1	108.39	105.75	111.59	110.44	105.87	106.41	107.85	109.02	108.53	107.4	105.29	110.38	108.63	107.29	110.55	106.07	107.32	105.63	109.55	104.21	111.84	111.37	108.51	108.95	109.46	107.56	108.76	103.89
96.8	97.83	101.07	100.44	101.63	99.7	96.695	99.794	100.19	97.083	97.198	101.39	99.401	101.9	96.87	96.189	96.497	96.211	99.012	98.173	98.168	93.836	100.02	96.705	92.731	98.098	98.463	98.655	101.13	97.938	103.04	93.837	95.686	97.747	103.26	99.477	96.722	98.121	98.579	93.803	97.169	99.317	96.331	98.424	98.599	100.46	97.795	98.13	98.244	97.555
104.55	103.05	95.962	103.23	96.464	96.441	95.994	99.238	102.83	100.04	99.783	99.744	99.183	96.419	98.473	97.474	102.37	104.57	104.62	99.697	100.75	100.25	100.63	100.85	98.819	99.226	95.528	97.968	100.53	103.38	100.77	97.652	102.03	97.89	103.16	103.08	100.7	97.467	96.747	103.35	97.529	99.596	96.874	99.454	100.31	100.98	99.721	100.08	100.87	95.84
105.91	106.63	107.33	100.41	103.53	107.18	105.33	107.91	103.15	104.91	100.76	106.05	101.87	105.3	100.65	109.08	106.34	101.39	107.1	107.38	107.35	106.37	108.31	102.14	106.69	109.86	107.58	106.41	102.78	105.75	104.91	110	102.87	98.46	105.68	110.04	105.55	104.56	107.48	105.3	105	106.46	107.24	106.52	102.69	106.8	103.98	105.94	103.3	110.04
105.12	108.72	107.41	105.58	109.47	103.57	106.05	106.3	106.35	110.34	108.67	108.11	104.1	106.23	107.79	109.01	108.6	111.95	107.4	103.33	107.82	104.22	103.81	103.99	111.46	104.15	103.99	100.93	103.78	110.12	105.08	107.63	104.51	106.59	104.89	106.29	109.66	108.57	109.34	106.5	102.39	111.08	104.08	105.92	107.69	106.27	104.54	108.35	105.58	107.37
108.26	106.42	105.77	103.59	105.41	108.18	104.13	107.72	103.81	105.54	106.1	106.28	106.64	104.72	106.47	104.15	106.54	104.51	102.17	102.51	106.85	103.97	106.45	102.05	106.24	106.76	106.84	109.38	108.71	108.97	105.16	104.36	106.12	107.33	108.54	106.71	101.57	103.07	107.5	106.67	108.8	106.34	108.78	108.9	104.32	100.23	107.83	106.88	107.68	109.76
106.21	102.36	104.03	107.52	106.68	106.7	101.1	102.29	105.44	106.48	106.01	105	102.28	107.12	109.2	98.267	102.72	106.43	108.46	105.46	108.48	108.43	102.81	106.03	106.74	105.08	106.66	107.74	105.11	107.05	109.17	107.81	102.83	101.96	104.33	106.13	108.7	106.15	107.09	108.54	109.33	105.15	101.05	106.76	105.66	110.13	107.67	109.1	104.73	106.86
106.69	100.1	103.78	98.244	103.44	105.76	102.23	100.27	100.78	104.15	97.557	101.7	102.43	100.42	102.14	101.38	99.323	103.38	101.44	99.577	102.57	97.244	99.48	104.77	100.99	104.29	99.339	98.713	102.31	104.28	102.68	101.17	103.55	102.21	99.559	99.433	99.481	99.304	99.444	101.03	100.41	100.35	104.84	99.071	102.59	101.02	98.829	101.09	99.31	101.07
108.98	107.86	110.42	112.21	116.02	114.86	109.98	113.06	108.18	106.76	109.72	112.8	112.43	109.14	112.61	112.68	110.44	111.21	113.32	110.31	111.45	110.34	110.25	110.55	110.19	110.37	108.57	110.34	108.53	104.5	107.39	107.5	110.31	110.33	108.52	106.94	109.31	114.37	111.24	108.28	105.98	113.16	112.14	106.35	109	111.08	111.73	112.64	110.45	112.47
101.62	102.26	102.89	100.69	98.815	100.87	96.862	102.92	100.03	104.24	98.836	102.56	98.764	97.634	98.83	103.21	98.599	96.541	98.359	99.506	96.559	98.306	100.98	99.936	98.489	97.526	100.82	104.78	98.443	102.75	98.904	98.264	101.56	104.16	99.301	105.8	98.638	102.27	100.78	100.97	101.59	99.544	101.11	100.15	104.42	97.05	100.88	96.203	100.48	97.381
97.061	99.034	96.773	99.5	96.797	100.69	99.941	96.45	95.496	102.23	101.16	97.703	94.645	98.931	99.12	94.99	99.675	99.806	97.7	97.922	99.092	98.015	101.39	99.559	102.71	94.039	100.57	97.709	97.66	97.421	94.292	98.109	99.429	98.381	96.772	98.058	100.46	100.42	99.304	98.645	98.543	96.935	99.092	100.88	101.09	96.312	90.776	104.51	95.996	100.43
93.642	97.696	97.057	100.22	95.802	98.522	98.608	95.983	95.117	94.892	99.772	99.245	94.622	97.27	99.443	96.947	101.85	95.168	98.875	97.24	97.764	102.76	98.835	104.29	98.578	93.517	97.315	99.296	91.833	97.175	103.24	94.051	98.798	98.669	100.45	97.788	102.03	97.519	99.031	94.218	95.557	97.784	100.57	97.52	94.617	95.554	96.835	98.028	97.745	102.2
107.74	107.56	106.3	98.472	107.73	103.31	108.07	107.95	105.13	107.89	110.32	108.23	109.67	105.35	108.02	110.81	104.73	104.29	111.66	107.33	105.88	106.8	104.6	100.38	104.5	105.81	103.91	107.83	106.29	102	104.93	104.09	106.57	105.02	109.51	101.46	108.43	103.85	103.1	102.44	104.51	107.61	104.25	106.26	105.28	106	106.05	108.83	104.33	105.77
102.6	96.109	98.527	96.16	96.275	102.47	102.56	96.884	96.289	92.617	100.26	96.936	99.21	93.004	100.25	98.571	94.544	94.073	95.518	98.576	99.401	98.346	95.265	95.455	95.628	105.92	100.5	97.346	98.221	101.96	94.58	96.308	97.744	94.786	100.39	95.018	100.7	95.442	97.509	98.44	97.648	95.977	97.707	99.548	93.793	98.949	96.812	101.99	98.088	99.818
97.635	96.997	96.672	98.616	98.115	98.294	98.519	97.681	99.133	97.917	98.553	94.507	102.72	101.06	98.219	98.68	99.029	102.57	98.838	99.21	95.952	98.137	100.67	95.239	97.856	95.53	98.834	96.239	94.431	96.73	102.61	99.463	96.757	97.813	98.724	92.534	95.931	98.256	95.135	98.07	101.33	98.211	94.681	98.436	98.949	95.753	99.113	95.177	97.843	99.156
104.16	99.729	103.91	100.45	99.082	99.866	98.185	96.503	98.325	95.821	96.393	95.364	99.581	100.92	101.15	97.141	91.903	100.61	93.186	96.772	94.756	94.868	97.76	94.501	99.712	99.755	100.17	96.911	96.77	98.512	98.421	102.47	100.37	98.322	98.311	97.82	96.503	99.922	94.687	98.917	97.001	97.642	91.309	94.686	96.59	94.567	98.109	96.681	95.845	96.018
110.86	110.51	113.1	111.9	109.62	110.98	111.52	109.85	109.28	115.6	110.97	111.52	106.34	111.46	109.01	109	109.56	113.16	111.65	108.63	110.87	113.14	108.51	105.65	110.79	109.4	110.31	111.17	108.82	112.42	112.07	107.48	109.11	110.88	111.02	109.81	109.7	107.92	110.86	111.61	107.68	113.71	112.92	113.9	108.38	110.91	106.66	108.01	111.05	110.95
105.18	103.68	101.46	104.67	102.98	100.08	100.39	100.66	105.98	95.235	105.25	102.27	102.39	97.824	97.819	97.499	99.282	102.13	98.987	101.94	102.45	98.797	96.186	102.4	100.89	107.33	100.42	101.21	97.046	98.518	100.66	98.069	98.501	101.57	105.18	104.21	101.33	98.506	95.928	102.94	102.59	102.27	101.43	104.3	100.61	101.65	103.78	97.528	104.31	95.373
99.503	99.684	95.597	97.947	96.476	97.651	96.548	96.434	99.099	98.517	98.471	98.454	98.211	100.34	97.963	100.31	96.286	97.032	99.89	99.35	101.4	98.357	94.786	101.03	95.706	99.3	98.181	99.223	97.459	98.21	97.271	102.02	98.599	95.46	93.747	101.94	98.46	95.318	99.361	97.865	96.463	97.204	99.682	93.148	98.321	101.1	97.995	98.21	96.025	99.219
100.7	106.94	104.3	106.31	109.02	104.63	106.91	107.45	103.71	106.65	107.09	102.73	99.632	102.42	105.23	107.46	105.07	105.14	101.26	109.32	103.15	105.14	108.64	108.33	105.87	100.63	104.16	102.8	108.86	106.19	108.01	105.47	105.59	106.54	105.38	106.71	107.23	100.82	103.53	109.55	108.41	108.16	109.19	106.19	105.08	103.16	101.16	107.45	105.07	103.75
94.767	98.959	101.95	96.863	100.4	96.42	97.817	95.411	97.648	95.905	98.773	103.93	98.057	96.657	98.068	96.656	98.374	96.443	94.091	99.85	98.577	101.17	101.7	99.432	94.94	100.34	94.238	97.584	98.466	100.79	101.12	97.067	97.303	97.568	99.216	97.248	98.164	96.001	96.8	95.295	99.793	101.33	102.5	100.58	99.808	97.924	101.44	96.678	100.59	96.732
105.29	105.52	105.16	102.44	106.95	103.3	103.75	108.06	105.27	111.35	108.35	103.69	107.07	106.75	107.01	103.28	105.81	107.09	104	110.11	105.87	99.803	108.27	102.2	104.16	105.04	104.66	102.65	107.07	109.26	103.35	106.5	102.71	104.84	106.03	105.29	105.08	108.07	106.31	106.59	101.96	105.51	103.59	107.29	108.59	107.27	106.56	104.25	108.27	104.66
107.16	107.02	107.9	106.03	104.39	98.273	103.61	101.98	103.62	98.888	104.12	101.41	108.62	105.32	108.89	104.08	110.59	106.35	105.97	105.58	98.899	106.38	106.11	105.95	106.12	106.16	106.11	100.98	107.93	108.69	103.03	107	102.59	105.37	105.52	105.33	104.15	100.57	108.43	108.19	111.28	106.36	103.93	105.94	101.68	101.91	107.94	109.44	109.29	106.15
100.97	106.81	108.41	101.96	105.42	106.35	106.44	107.02	111.51	105.47	108.79	104.84	111.07	102.36	109.61	107.56	106.19	103.59	107.87	102.89	106.62	105.48	110.9	109.75	104.19	104.54	108.48	103.26	111.19	105.22	105.22	104.04	108.48	106.63	105.82	108.5	105.97	104.15	105.12	108.74	107.79	106.63	101.96	105.77	105.04	107.79	101.61	102.87	103.71	106.8
105.41	101.11	99.049	103.66	107.02	101.83	103.56	102.9	100.67	99.803	103.51	97.075	98.911	104.51	99.731	102.93	104.5	101.38	101.4	105.96	102.47	102.36	106.42	105.03	103.36	102.76	103.26	101.81	102.76	100.74	103.74	100.25	102.48	102.05	104.99	100.89	100.47	100.42	99.344	103.65	105.47	101.23	100.19	106.34	98.145	104.15	102.04	103.52	105.79	105.73
97.123	97.348	101.21	101.13	95.416	97.53	98.501	98.276	102.04	96.01	95.179	99.273	96.337	96.599	97.253	99.926	102.1	94.85	96.778	99.833	99.795	97.549	93.631	95.42	100.29	93.81	98.093	97.832	94.337	98.052	97.118	99.458	99.762	96.834	95.702	97.173	99.499	95.662	96.938	97.601	98.747	96.422	96.09	100.57	100.93	101.49	99.369	98.801	95.757	100.42
111.56	107.14	110.95	110.71	110.27	113.11	110.57	110.9	110.93	111.08	108.16	113.84	113.01	108.33	109.49	115.22	111.19	114.91	109.87	109.47	106.51	110.75	110.67	108.81	112.58	107.05	109.03	113.33	111.15	110.2	114.16	106.39	109.58	104.32	111.06	106.75	107.86	109.45	110.86	109.1	112.75	111.61	110.75	108.02	107.42	109.9	116.8	113.09	108.52	113.16
97.682	97.905	105	100.31	95.528	101.31	102.83	96.806	99.004	97.418	97.347	98.754	100.31	100.92	101.83	101.44	99.715	100.72	101.47	98.463	104.17	96.861	99.595	105.69	100.57	102.52	104.2	101.35	97.439	97.76	99.031	103.37	104.37	104.93	98.513	101.05	103.14	102.05	96.064	105.23	99.222	100.11	100.48	108.27	105.51	103.75	100.75	98.765	100.38	102.82
104.97	107.41	101.63	105.07	105.25	105.68	105.64	104.21	109.5	103.57	105.17	106.49	110.1	101.3	103.47	102.45	106.47	106.31	108.06	110.14	104.99	109.85	104.03	106.57	107.39	107.35	108.39	108.38	104.18	105.48	104.19	108.87	106.42	109.79	104.16	105.08	107.84	102.95	108.89	103.17	106.18	104.37	107.97	106.67	101.95	109.54	105.78	106.94	105.26	106.57
106.84	112.49	108.61	108.55	107.68	112.48	110.08	113.02	112.89	111.21	108.12	108.72	111.77	112.27	111.07	111.57	111.22	112.46	112.2	111.21	107.87	111.43	110.45	107.27	112.56	110.91	112.73	108.75	111.64	108.3	109.68	108.16	110.09	111.94	110.45	105.7	109.84	111.71	115.19	116.27	111.62	109.76	108.95	115.41	105.78	106.73	109.61	108.85	109.89	108.02
110.5	110.02	110.82	107.48	104.54	107.77	103.67	106.31	103.68	107.13	108.45	112.4	105.83	105.8	105.75	110.46	104.12	110.24	110.42	109.29	107.64	108.8	110.01	109.38	109.03	112.16	111.56	107.29	109.13	105.76	107.58	105.97	110.05	109.67	106.9	109.71	106.16	108.4	104.78	111.09	108.58	107.52	112.62	109.51	107.78	107.94	107.07	106.42	108.57	108.79
101.14	103.25	97.399	96.445	103.83	99.697	104.38	103.49	100.39	99.744	100.32	100.91	100.87	101.31	94.686	104.28	102.23	103.88	100.43	99.791	99.799	100.64	103.8	99.542	101.35	99.556	99.282	105.54	98.859	102.6	101.07	104.39	100.44	102.02	101.1	96.209	101.79	100.4	103.72	94.815	99.441	102.79	100.24	96.266	105.09	101.55	104.22	99.692	98.991	103.6
99.272	96.798	97.63	103.27	96.403	102.23	99.213	100.3	100.97	95.874	101.54	98.969	98.087	101.05	96.396	96.843	101.12	102.33	103.39	98.333	96.472	101.03	98.043	96.789	98.605	101.61	101.21	97.271	97.392	94.813	100.49	102.21	99.219	98.123	95.619	102.47	95.794	98.213	103.12	98.199	98.821	99.821	101.74	97.723	96.832	99.734	102.13	100.44	102.07	102.08
95.668	93.066	102.08	98.23	98.024	102.2	97.952	98.965	106.07	101.73	99.714	102.27	101.07	101.78	103.98	100.06	101.42	98.813	99.639	101.14	102.54	98.426	92.082	100.11	96.298	100.3	104.09	99.389	99.408	98.508	98.846	100.34	102.53	95.764	97.996	102.49	97.537	99.376	103.09	100.69	100.37	99.458	101	101.04	96.475	99.988	101.65	97.645	97.875	99.363
99.546	101.53	92.18	100.69	98.744	96.039	97.065	100.84	95.231	101.67	93.469	100.49	95.522	94.656	94.924	92.389	99.633	97.087	102.52	100.89	102.59	93.137	95.561	94.984	97.49	95.353	98.89	93.192	95.831	98.693	100.06	95.447	97.923	101.02	99.556	96.005	102.37	98.518	98.815	101.1	94.215	95.354	98.259	97.169	98.275	94.91	96.25	94.977	97.965	94.833
107.91	105.85	109.45	103.85	108.55	103.52	106.77	106.54	104.11	106.92	103.4	107.35	104.11	105.63	106.64	107.91	108.48	101.69	101.53	106.23	107.42	105.99	107.77	102.71	108.7	103.12	102.92	107.27	104.06	104.25	101.31	108.47	106.17	105.67	104.92	108.14	105.56	104.18	104.6	106.37	102.2	107.36	105.6	111.82	105.97	106.05	105.8	108.48	108.95	108.21
110.68	106.28	105.62	108.87	107.29	103.09	106.63	103.49	103.82	110.91	109.13	104.37	105.59	102.89	105.25	109.19	105.98	107.68	103.09	105.4	104.12	107.81	106.18	106.95	106.04	112.33	106.98	104.74	109.31	104.4	110.58	104.41	103.57	103.6	105.54	104.88	101.6	107.27	108.21	106.65	102.66	106.55	106.2	104.7	103.85	104.93	106.52	106.43	110.42	106.15
112.74	107.28	108.23	104.51	107.83	108.19	112.66	109.09	109.79	109.38	108.77	109.76	108.5	108.99	107.27	109.64	108.58	105.34	105.11	109.24	116.68	109.26	105.34	105.89	108.91	109.42	110.84	108.87	102.83	110.23	105.34	110.72	110.8	108.14	107.81	105.46	113.78	103.88	103.41	109.09	110.25	104.66	111	111.83	109.7	108.55	104.54	108.23	110.79	112.17
106.99	108.21	103.57	105.92	104.73	103.91	105.43	106.7	103.3	106.38	105.22	107.39	101.12	104.83	109.13	107.12	106.75	105.56	108.27	104.2	108.47	107.42	109.33	106.03	103.59	109.74	111.08	106.96	103.72	106.09	106.77	103.66	107.32	109.48	106.13	106.53	108.71	104.64	110.22	104.84	104.89	106.42	106.32	103.32	105.02	104.72	105.43	105.61	109.78	104.09
106.35	113.09	107.43	101.4	105.21	104.91	108.35	105.35	108.9	106.58	107.1	110.25	107.78	111.47	111.57	108	106.49	112.65	105.91	111.71	106.76	112.52	102.97	103.55	103.95	107.22	112.06	109.51	107.09	106.28	108.28	109.78	106.41	110.1	108.21	107.28	100.11	104.12	109.31	106.14	108.84	109.21	105.53	109.37	110.75	107.82	106.78	109.24	108.69	106.6
102.11	100.04	101.76	99.463	100.44	102.77	102.57	104.52	101.78	104.26	102.8	101.72	104.4	97.837	98.005	105.77	105.6	102.9	100.42	101.5	102.72	100.36	104.32	107.33	101.17	97.542	100.69	103.55	107.4	109.98	106.53	102.55	103.9	102.13	104.12	100.22	100.85	102.11	100.32	106.99	110.22	102.22	102.45	101.43	104.19	101.85	97.977	104.84	101.82	106.34
110.25	109.98	105.47	104.87	109.45	107.7	110.41	109.99	109.48	105.26	107.92	111.19	104.52	108.16	109.35	106.01	106.6	109.16	103.1	107.65	110.64	109.82	108.76	108.04	109.03	108.86	108.04	106.98	107.01	105.9	108.82	108.34	106.82	109.04	106.22	111.36	103.43	112.05	106.49	110.74	106.78	105.47	106.36	109.32	106.88	109.15	106.49	107.84	107.25	110.12
104.82	98.404	108.21	104.24	102.59	106.83	104.82	104.75	101.33	107.36	108.77	106.22	104.58	109.35	106.15	110.27	109.66	101.96	106.01	104.11	110.34	106.76	101.32	104.92	109.65	107.22	106.61	105.33	105.96	106.61	107.51	108.61	104.57	106.49	102.97	105.54	109	100.65	105.94	104.55	109.18	105.08	105.42	109.5	106.27	107.54	103.51	103.25	106.53	105.96
107.48	103.11	108.96	106.28	103.21	106.14	109.05	105.73	107.1	101.6	107.42	106.47	113.67	108	105.15	108.15	105.32	106.23	106.16	104.34	108	103.71	110.9	105.41	105.44	103.25	109.3	106.13	105.85	104.38	104.81	109.01	107.78	103.91	109.15	105.83	105.7	102.96	105.6	106.89	107.53	113.16	107.19	107.56	105.34	102.91	109.36	100.93	106.09	104.96
110.78	106.96	107.52	111.74	110.75	106.7	112.22	113.2	111.65	111.79	110.55	106.88	105.97	107.68	112.2	110.54	105.43	112.65	109.06	112.68	110.52	108.07	107.68	108.04	112.48	110.88	107.76	110.9	114.69	111.21	111.37	110.77	110	115.09	111.79	111.92	112.17	113.87	110.16	109.22	109.83	112.74	114.06	108.17	111.46	111.59	107.79	110.57	110.76	111.93
100.94	97.015	94.275	97.488	99.539	97.637	101.63	101.99	99.39	98.057	103.46	100.92	96.654	101.09	101.12	101.47	97.47	98.233	101.14	100.47	98.892	96.978	97.758	98.981	97.619	100.4	95.932	100.69	96.619	93.675	99.414	98.363	95.684	98.035	98.802	101.4	98.398	97.533	104.33	102.68	101.91	97.913	95.98	99.808	99.541	95.003	96.618	100.05	96.696	103.06
110.26	107.13	108.18	108.7	109.26	106.45	112.59	106.29	108.28	107.79	109.03	109.86	109.67	109.58	110.47	105.04	106.49	110.11	107.75	111.25	108.49	113.65	109	109.05	110.18	107.67	104.75	107.18	114.54	103.84	107.58	109.94	111.35	106.79	100.46	109.39	106.51	109.46	107.18	112.23	111.79	107.04	108.18	107.89	107.59	110.19	105.99	110.28	117.06	109.79
103.95	105.12	105.37	110.62	107.21	105.11	106.39	104.92	108.15	110.17	109.26	112.18	108.32	111.18	106.6	108.06	110	105.04	108.1	109.26	108.96	108.18	109.7	105.93	110.14	105.65	112.75	111.41	110.85	111.58	107.7	105.86	105.09	109	106.76	107.14	110.64	107.74	108.5	108.46	104.93	105.88	110.35	108.4	104.58	108.38	109.26	105.18	106.59	106
105.39	108.2	107.39	106.91	104.24	106.34	107.8	106.03	105.29	102.95	105.94	103.79	105.84	109.44	107.43	103.34	105.18	108.24	102.67	104.3	106.18	105.2	105.64	107.5	104.59	108.4	102.98	110	107.1	105.18	102.5	104.4	106.21	105.64	108.16	104.83	108.87	103.45	107.67	106.13	101.71	107.61	109	104.35	100.5	101.48	103.83	104.87	107.39	106.12
97.138	101.5	95.589	100.1	97.321	95.943	100.59	99.772	97.09	101.77	100.26	99.535	95.745	99.577	96.157	96.82	99.073	97.255	99.303	100.17	96.897	99.107	98.498	99.32	101.14	93.505	95.833	95.462	96.843	98.982	104.2	101.1	95.695	97.551	97.917	97.3	101.01	97.514	94.111	97.381	97.879	101.46	101.34	98.563	96.82	96.865	102.37	95.762	97.295	99.634
103.68	96.867	100.85	100.26	96.97	95.05	101.78	97.244	96.95	102.95	101.67	98.315	98.313	102.29	100.43	98.621	97.802	100.22	96.036	99.091	100.66	103.44	99.775	97.366	98.642	99.777	98.875	99.63	102.38	97.657	97.76	100.6	96.328	99.093	98.043	100.14	99.977	94.757	103.69	101.57	95.616	99.279	98.262	99.141	93.669	100.98	98.829	99.048	99.056	96.312
104.32	107.88	106.71	107.66	102.8	105.26	99.539	108.38	105.47	105.61	107.98	103.84	102.99	108.4	102.09	98.455	106	108.49	106.81	104.21	106.23	98.82	108.36	103.46	106.37	107.72	107.95	103.22	105.44	101.54	106.67	103.33	105.29	104.7	106.75	105.05	106.39	102.2	107.34	110.23	105.25	103	106.28	102.72	102.52	106.67	102.93	108.12	104.04	103.98
108.1	102.96	107.56	107.31	105.8	106.25	103.47	103.9	103.05	102.75	108.37	103.25	107.8	107.8	103.61	106.26	109.76	108.77	104.23	105.24	100.74	105.88	109.89	102.52	109.06	109.55	102.79	102.18	106.85	105.86	107.16	107.05	109.09	106.94	106.6	106.92	101.83	108.17	107.66	101.2	107.64	105.56	102.2	105.36	105.62	103.64	108.94	107.13	103.65	108.27
107.02	108.95	104.66	111	107.3	107.69	107.96	109.19	109.86	107.55	106.9	106.38	105.64	107.11	105.21	102.62	110.52	110.04	110.48	111.88	108.16	105.5	107.47	108.55	106.87	107.31	109.19	110.17	107.23	110.76	111.41	107.79	108.26	111.39	108.91	106.76	105.78	107.3	111.29	108.85	107.11	108.25	111.33	107.08	105.53	109.62	108.45	109.48	106.62	107.5
98.527	96.523	102.37	98.219	102.12	99.201	100.62	99.76	95.709	104.1	99.044	106.99	101.27	96.979	101.45	98.595	98.851	100.75	104.4	101.26	100.58	100.52	104.9	102.95	99.34	103.07	97.243	101.6	102.14	101.45	102.98	102.45	100.58	100.74	100.28	98.465	103.19	104.68	105	98.964	100.33	102	98.562	98.237	98.996	100.6	102.96	104.43	104.06	101.55
104.31	108.91	107.11	109.12	104.56	110.92	108.28	110.93	107.96	110.59	110.28	113.15	108.78	108.53	107.99	106.76	109.34	109.29	110.42	106.72	110.4	109.96	111.29	107.34	104.56	106.91	108.74	103.85	106.81	107.33	109.62	108.31	106.77	107.22	108.37	104.03	109.83	110.85	106.52	106.53	111.06	110.09	108.94	107.36	106.6	107.12	106.84	108.34	113.23	107.2
109.89	106.59	108.3	112.54	108.52	109.22	109.16	106.93	107.61	104.68	108.11	106.91	108.05	107.81	108.87	109.47	108.14	113	107.9	112.76	110.35	107.12	110.06	111.6	108.16	105.51	106.75	107.94	107.08	109.04	111.33	112.35	105.55	104.25	109.49	103.77	105.86	107.71	109.38	111.57	114.29	107.26	107.61	106.91	104.4	107.39	107.59	107.61	105.04	105.86
106.83	104.96	105.31	103.47	106.71	103.99	104.69	109.44	107.83	103.68	106.81	104.43	103.95	102.36	102.65	106.79	102.01	103.16	105.94	104.55	104.94	110.96	103.61	105.71	104.15	105.62	103	105.88	103.88	105.02	106.49	102.77	107.08	107.19	104.9	103.72	104.12	104.58	104.42	102.11	102.02	106.77	100.69	109.46	105.49	106.01	102.78	104.69	108.52	105.06
109.41	108.49	113.4	108.37	106.81	111.34	104.11	110	109.94	105.34	104.34	113.39	111.84	107.1	113.49	104.77	110.11	110.54	106.3	109.56	107.75	109.44	107.45	114.38	108.83	108.24	107.82	113.9	108.68	116.51	108.1	103.43	111.73	108.96	107.28	108.48	112.32	105.33	103.45	104.19	109.6	108.45	107.13	110.31	105.49	108.41	107.05	106.55	108.02	105.01
108.81	110.6	109.13	104.38	108.47	107.71	108.63	109.61	111.05	107.3	106.29	106.83	105.4	107.52	108.43	112.05	110.84	105.25	106.05	109.63	107.73	108.73	108.72	106.06	108.31	109.86	107.56	107.61	107.71	107.1	104.88	108.8	108.57	106.42	104.43	109.53	106.13	112.36	111.95	108.94	108.98	112.7	107.73	109.78	107.88	108.02	108.78	106.59	109.8	106.71
107.16	106.76	104.56	103.06	106.2	101.39	103.39	102.16	103.14	104.96	102.53	105.96	109.61	106.14	102.3	103.45	105.53	104.83	104.87	104.33	108.36	106.75	103.07	100.72	104.43	104.36	104.24	107.44	102.92	105.08	105.05	102.77	103.88	104.25	104.54	103.38	107.45	105.83	106.1	107.25	109.73	107.21	104.36	104.12	110.27	102.59	105.42	105.59	105.02	105.81
103.11	103.04	109.06	105.26	108.65	105.92	107.35	105.74	101.71	107.73	106.02	105.72	104.56	104.05	105.44	107.59	103.25	105.46	104.74	99.06	105.62	107.01	106.28	106.74	105.24	103.36	105.98	99.326	102.7	107.35	105.95	103.01	101.99	105.3	104.52	106.97	106.28	104.06	104.49	104.23	108	106.97	100.63	102.27	103.3	106.02	107.71	103.26	108.49	105.61
103.06	101.26	96.382	96.722	104.01	101.79	99.346	100.91	101.06	101.02	101.63	96.352	101.64	96.056	100.42	98.826	101.24	102.97	98.34	102.21	103.36	96.326	107.04	95.474	102.69	98.377	102.21	100.43	98.948	103.48	101.89	97.62	100.9	100.37	99.545	99.36	103.63	99.99	101.45	103.81	99.342	99.208	100.75	97.597	103.97	103.28	100.82	98.428	102.51	103.03
107.13	106.14	108.64	110.23	102.9	107.38	110.04	110.15	105.93	107.7	110.9	102.96	104.51	107.01	108.31	107.02	105	109.88	107.57	109.13	110.78	108.6	109.57	110.48	108.62	106.91	111.89	106.41	102.9	106.82	97.735	107.1	102.77	104.63	105.55	110.86	111.89	109.7	110.07	107.47	106.87	106.81	109.39	103.73	107.11	108.7	102.57	101.58	108.75	112.97
103.7	107.81	101.54	103.93	106.88	104.57	106.69	97.713	105.09	107.66	106.4	108.34	111.11	110.06	109.35	103.68	106.27	104.65	104.41	103.84	104.48	104.77	105.29	110.52	105.01	109.98	111.25	105.9	106.61	110.46	103.13	108.49	99.905	107.23	105.12	108.02	106.58	106.15	107.56	105.39	108.73	102.62	107.7	109.78	103.47	108.54	107.79	106.34	108.36	110.14
108.06	108.31	111.74	104.4	104.86	109.07	111.44	107.65	109.63	109.02	106.62	108.03	107.02	104.36	109.4	109.08	106.77	105.81	105.9	107.4	102.04	103.1	107.66	103.92	104.25	109.95	113.99	109.36	105.85	109.63	114.45	106.87	108.47	107.03	109.64	103.87	106.39	104.79	111.39	106.64	106.09	108.16	114.11	110.48	107.71	107.48	106.04	106.09	108.36	114.22
101.15	96.846	96.878	102.37	102.25	99.719	101.35	99.163	99.336	103.56	102.8	99.653	99.65	97.426	100.24	101.66	104.37	101.13	102.51	101.13	102.84	99.567	102.91	99.577	100.74	103.52	100.23	101.93	101.59	98.821	98.52	104.24	95.268	99.469	104.73	98.742	101.12	99.437	99.934	102.9	104.54	98.858	96.007	102.9	95.974	100.92	102.71	95.974	96.697	98.402
107	105.93	110.89	105.02	109.83	109.88	108.33	108.15	108.71	108.38	109.01	105.02	106.98	102.8	109.6	108.79	107.51	111.53	106.96	109.57	106.82	106.41	108.51	109.04	108.53	109.93	106.95	108.28	105.94	105.63	103.2	107.05	109.13	110.45	108.8	108.41	106.31	112.28	105.78	109.83	110.55	104.82	107.29	108.68	103.99	106.45	109.97	104.54	102.92	110.5
104.72	108.28	113	107.58	110.09	108.4	106.14	112.45	108.83	110.06	111.58	112.69	108.39	110.15	110.77	113.76	109	109.67	109.01	110.14	110.27	107.44	110.73	110.68	107.83	110.81	110.55	108.41	115.81	109.9	113.76	112.27	110.12	109.27	109.68	112.28	110.9	111.51	110.11	108.24	110.4	112.45	112.56	113.77	110.94	111.27	106.53	108.86	110.91	111.77
108.46	110.81	110.36	106.84	113.22	110.4	103.44	106.18	107.22	108.65	110.74	111.94	104.05	105.38	109.04	106.81	108.22	107.15	107.95	106.63	104.78	109.58	104.3	108.08	110.56	108.6	110.45	106.45	107.26	112.02	105.26	104.85	107.22	103.99	106.01	107.71	107.82	108.39	106.94	110.49	108.11	105.37	106.11	109.22	108.29	105.44	106.26	101.27	107.06	109.53
111.61	103.11	109.65	107.62	108.95	108.35	105.48	109.47	106.21	110.24	105.45	108.35	106.21	114.68	108.41	107.16	112.25	109.47	109	108.75	104.46	105.05	105.96	104.74	110.52	108.6	107.05	107.57	103.9	109.4	106.33	111.17	113.1	106.45	109.19	106.59	107.46	110.3	103.41	105.33	109.67	110.68	105.39	107.06	104.81	105.98	106.67	102.87	102.08	112.31
103.06	102.04	102.43	107.84	106.54	104.84	108.71	104.15	109.44	108.12	104.56	108.71	106.64	106.76	103.51	106.87	106.44	108.64	108.17	105.76	102.49	107.66	102.07	109.78	105.61	107.88	107.82	104.93	107.15	104.38	105.7	107.63	104.68	104.75	108.7	107.45	104.8	102.77	105.31	103.5	102.08	100.29	103.71	102.88	107.4	102.22	103.72	104.79	104.97	105.5
102.88	110.31	104.5	103.02	108.23	103.69	106.7	106.77	110.39	102.04	107.91	102.7	103.37	105.56	105.94	104.21	106.84	102.13	109.38	107.07	105.81	103.56	105.8	106.05	104.79	104.49	103.31	104.61	102.96	102.57	100.9	106.88	104.32	102.07	107.4	106.61	103.27	105.64	109.86	110.98	107.35	109.74	106.9	108.57	109.65	104.5	105.78	104.76	105.13	103.6
105.17	106.74	104.36	105.17	107.32	105.98	107.36	107.79	109.01	104.88	111.37	106.63	110.18	104.98	112.1	108.82	104.53	110.01	105.32	108.24	109.9	105.13	111.61	108.29	110.58	106.2	111	107.02	111.67	105.19	105.58	106.76	104.24	107.24	103.62	104.92	107.28	105.46	110.23	106.81	103.21	106.79	106.46	99.443	105.94	106.06	100.94	107.25	101.61	102.88
111.69	109.63	107.34	106.49	107.1	109.44	112.03	109.83	108.8	106.95	108.34	111.1	103.09	110.04	107.43	106.87	105.38	107.68	104.06	106.05	104.49	105.44	103.68	106.24	105.69	105.89	102.8	108.16	103.62	110.78	107.29	106.26	104.96	105.42	111.5	108.49	104.15	106.43	108.15	105.52	106.52	103.76	106.9	102.93	105.98	105.71	106.85	105.59	105.14	107.07
98.814	102.94	95.844	102.41	103.12	101.35	100.26	103.04	100.37	102.43	102.42	104.24	98.731	98.426	101.78	102.35	101.56	100.58	100.39	100.78	101.98	100.05	99.814	100.29	96.969	97.572	103.11	102.52	104.92	96.614	97.798	105.1	99.368	97.741	102.74	101.68	101.55	102.2	99.211	102.87	95.205	104.74	96.529	98.27	99.437	99.693	100.11	100.78	101.02	94.662
106.81	109.76	105.71	104.89	110.43	110.22	106.47	103.28	110.34	109.46	105.43	111.34	108.99	102.88	106.06	104.59	105.98	107.91	111.93	113.13	108.71	107.08	113.3	111.65	107.04	108.6	108.28	106.81	108.33	114.01	106.84	108.61	106.54	105.88	107.08	110.8	107.17	110.18	107.31	107.62	109.78	106.65	104.93	105.17	104.73	107.01	105.91	109.6	107.04	111.17
106.31	107.94	110.67	104.78	106.77	103.13	106.35	107.88	107	109.9	102.58	112.3	107.01	112.79	103.51	107.28	102.36	107.72	102.69	110.53	110.41	108.08	105.28	110.98	105.87	103.99	105.04	113.53	103.78	107.71	110.7	108.23	108.96	104.69	104.99	109.09	104.85	107.11	107.11	105.37	108.01	107.59	110.53	106.67	102.33	103.86	105.34	106.93	107.28	109.9
97.026	97.971	100.8	99.218	101.06	101.09	97.798	96.552	96.682	93.633	95.94	100.85	96.397	100.7	96.609	99.88	97.092	99.226	97.604	100.11	96.746	97.422	99.628	93.831	98.646	97.005	98.34	99.917	96.756	94.904	94.673	98.696	99.217	99.851	96.278	97.917	96.295	96.779	95.608	101.5	97.956	95.357	101.7	100.14	96.222	95.436	98.969	96.625	98.318	97.596
109.14	111.81	111.88	107.18	110	110.51	110.46	109.53	110.51	114.26	112.53	113.05	107.86	112.15	104.31	108.91	113.51	108.77	110.29	113.04	108.74	110.2	113.03	103.5	110.46	110.38	110.47	111.56	105.95	109.11	110.34	109.14	110.54	111.04	112.71	109.49	109.53	110.5	110.57	107.66	115.01	111.53	108.91	113.97	111.55	108.56	107.84	115.41	105.92	110.55
96.114	102.52	100.44	97.95	104.72	102.04	99.132	97.165	101.33	100.4	101.21	98.177	98.272	101.04	97.305	99.51	99.841	103.22	104.16	101.5	104.53	99.238	105.1	101.21	100.47	101.26	102.8	99.792	98.33	99.956	102.87	95.484	102.63	98.223	99.152	101.93	105.13	102.5	99.614	98.498	95.002	98.541	102.66	101.17	98.295	103.54	99.709	101.31	108	99.392
108.46	109.38	110.09	108.6	107.95	113.29	108.19	108.34	103.12	110.93	112.48	109.25	105.27	106.72	107.35	110.41	109.16	102.22	107.18	107.53	104.93	108.23	108.07	107	105.03	107.97	108.93	103.42	108.39	108.36	106.13	109.99	110.13	108.38	110.88	111.28	108.79	110.19	104.57	105	110.92	113.39	109.43	109.15	106.63	104.58	109.12	108.08	108.34	107.46
108.86	105.39	103.75	104.31	103.44	104.48	104.39	104.66	106.98	105.05	107.09	106.08	108.29	103.18	106.27	107.26	107.33	106.49	107.06	104.53	103.95	103.81	107.53	108.62	105.36	104.66	107.33	104.93	112.84	106.01	107.34	105.83	109.32	100.09	102.05	106.85	103.68	109.47	106.75	104.38	102.37	102.87	102.52	108.6	105.26	107.63	101.9	101.02	103.97	104.87
104.85	103.8	100.08	101.54	102.91	102.48	103.44	100.67	103	101.65	102.84	103.65	103.93	100.85	102.8	103.27	100.78	97.124	102.79	101.14	103.42	99.959	106	101.66	104.67	97.568	102.43	103.86	101.45	104.91	99.922	98.966	102.85	97.917	106.45	100.67	99.703	99.331	101.3	105.11	97.267	105.66	103.86	104.12	100.19	106.48	103.18	104.1	106.04	100.81
111.14	110.21	109.22	114.21	116.42	112.7	110.49	110.02	106.5	112.01	108.81	106.93	111.85	110.8	109.11	111.39	112.91	106.36	109.75	110.2	106.42	110.02	110.32	109.24	112.92	113.83	110.49	108.42	111.25	110.21	110.64	110.87	109.49	110.79	114.61	111.07	105.47	109.77	112.83	110.4	106.99	110.49	108.55	106	111.98	109.89	113.65	109.47	110	109.77
107.62	105.33	109.81	109.25	106.36	108.61	104.28	111.66	104.58	106.5	105.32	107.23	103.66	104.65	112.95	104.33	105.06	103.88	109.06	104.43	105.64	103.93	110.75	102.02	107.41	105.64	106.97	109.29	106.85	108.65	106.52	110.04	109.54	106.56	108.96	109.3	105.07	109.59	108.32	103.89	106.6	106.42	107.18	106.9	109.08	111.78	104.35	104.5	111.88	102.83
109.97	107.03	108	107.56	109.11	110.33	109.25	113.43	113.64	111.9	109.87	107.46	107.41	108.01	107.82	108.64	110.32	109.18	103.29	104.98	107.97	111.27	109.27	108.02	108.51	108.52	113.29	107.01	111.17	109.81	107.1	106.48	106.11	107.33	111.51	112.38	109.83	107.94	105.13	111.64	107.13	107.87	109.26	108.55	109.51	112.51	109.25	109.58	109.42	106.65
103.65	102.91	104.35	103.87	106.84	106.82	109.87	106.57	102.39	110.51	109.49	106.5	106.3	109.53	106.57	102.54	105.13	106.78	108.46	103.74	106.65	104.39	103.5	104.75	104.7	107.18	104.61	97.773	108.16	103.65	106.33	105.91	104.49	103.19	105.82	102.46	106.78	105.44	104.4	104.2	100.9	103.93	105.75	103.39	105.51	105.22	106.71	104.68	105.71	101.35
106.34	109.13	106.3	101.06	105.33	102.22	106.63	107.72	107.49	104.07	106.36	104.76	106.37	106.78	103.77	104.49	102.12	107.37	106.45	103.48	104.41	104.48	108	104.55	111.36	102.29	110.83	105.99	106.84	105.69	104.86	106.09	104.54	112.46	106.73	103.68	109.06	105.42	108.46	108.74	103.98	104.89	105.96	110.67	104.22	106.18	109.21	105.75	106.6	108.22
108.02	106.52	105.12	105.38	107.2	104.23	108.41	101.89	107.54	104.77	104.44	106.13	107.34	106.6	108.7	104.62	102.42	103.24	109.76	106.18	110.1	104.93	105.03	105	103.9	102.7	102.48	105.36	108.15	106.89	106.87	102.77	107.51	105.89	101.09	108.49	103.54	104.93	111.41	106.85	104.05	105.77	107.53	107.46	106.1	105.49	109.04	107.53	108.16	104.76
111.07	106.39	103.52	105.58	106.56	107.33	108.47	109.82	107.08	110.14	106.49	105.52	106.54	107.05	105.2	109.54	107.82	100.64	105.03	110.79	105.65	106.08	104.48	106.13	103.75	112.64	107.16	111.68	104.57	105.32	108.8	108.58	108.05	105.71	105.16	104.36	105.03	110.28	106.19	107.67	106.45	105.31	104.99	108.54	106.22	103.59	109.03	102.28	103.08	106.7
108.16	106.75	112.85	109.06	108.46	105.77	103.57	110.57	111.33	109.35	111.67	106.41	107.05	108.9	107.01	108.28	112.87	113.95	109.34	106.88	113.81	105.36	110.54	110.38	113.81	107.84	109.53	107.71	107.4	108.68	108.55	109.69	107.49	110.58	107.12	104.15	105.45	107	109.03	106.2	114.58	105.83	108.4	108.22	107.28	107.8	109.16	106.26	107.7	109
109.99	110.13	111.63	107.56	110.32	106.1	108.22	101.52	113.51	109.82	111.63	106.57	110.41	107.21	105.82	111.04	112.14	106.59	102.69	109.83	106.15	109.97	104.97	110.92	106.12	107.34	109.39	107.03	111.18	109.93	103.99	108.01	110.83	110.88	110.67	106.4	109.4	105.73	104.02	106.95	110.26	106.67	103.17	110.43	112.94	107.45	109.96	104.17	107.43	110.46
112.17	107.95	104.29	102.32	107.18	105.88	106.33	108.99	102.33	108.08	104.06	106.09	105.82	106.59	110.96	104.29	104.75	104.86	103.66	107.54	107.45	103.42	106.82	104.61	104.55	105.17	105.69	108.28	102.6	107.59	106.12	105.81	109.83	107.56	106.12	107.2	104.48	107.75	106.63	106.08	104.26	105.49	110.55	107.46	109.58	102.32	110.16	104.33	107.31	106.96
110.29	110.84	110.31	113.43	108.69	110.42	110.54	109.2	113.91	114.87	112.81	111.68	109.22	110.26	112.96	108.04	109.97	106.71	113.95	110	106.94	109.15	113.12	113.34	108.98	112.11	112.14	111.86	106.7	110.06	116.27	108.68	109.54	116.09	110.82	109.69	109.28	109.48	109.39	108.04	111.99	112.48	109.79	109.18	109.78	111.43	107.43	105.75	113.81	111.98
103.98	104.63	105.37	106.64	102.07	105.16	106.58	103.23	107.56	103.71	104.87	112.31	106.81	105.05	108.85	110.21	105.87	106.07	108.22	104.12	103.88	108.67	106.68	108.07	111.92	101.97	103.8	105.69	107.36	109.79	107.73	105.02	105.36	107.86	104.08	109.31	107.4	102.57	106.54	109.31	100.58	105.91	105.61	106.95	107.87	102.93	104.02	101.92	103.31	105.46
104.9	106.95	101.8	101.56	99.607	106.5	102.96	106.36	104.02	104.55	105.78	108.07	105.86	103.15	104.33	106.38	104.29	102.66	108.17	104.68	102.27	110.07	99.117	109.91	106.06	104.02	110.85	106.26	107.91	107.79	103.15	107.54	105.57	110.41	106.38	106.81	104.51	101.04	106.42	106.49	104.63	105.46	106.39	103.97	107.49	104.83	105.7	105.12	104.97	102.54
112.98	109.78	111.05	110.24	103.54	111.23	108.22	109.54	111.3	107.53	107.39	108.69	109.69	113.3	102.54	109.74	108.73	104.04	111.24	109.81	108.25	108.99	113.7	109.38	108.27	108.82	107.98	107.77	106.48	108.17	109.6	109.27	108.53	108.62	108.54	104.89	110	106.98	111.29	107.27	112.86	107.18	110.85	111.32	112.29	109.22	108.47	108.28	109.01	105
108.39	105.63	106.72	101.55	106.43	106.39	106.57	104.96	107.83	106.46	104.11	105.99	103.39	108.29	105.08	105.03	105.17	107.84	101.47	103.26	109.83	101.12	102.97	104.21	107.59	112.45	101.66	104.49	106.41	105.13	106.47	102.27	109.49	105.25	104.98	105.83	105.93	104.96	110.82	103.41	107.4	100.17	103.86	106.34	104.81	108.76	105.58	106.9	108.63	107.03
101.1	105.12	104.05	101.2	102.2	106.8	104.22	110.54	105.3	106.19	102.59	113.8	104.06	103.49	103.97	99.806	105.93	103.23	103.91	103.88	104.05	105.8	107.3	101.25	107.11	103.29	107.82	104.59	106.73	102.5	103.15	106.75	108.17	109.4	106.74	108.83	104.17	106.39	109.6	105.33	105.34	106.15	108.48	106.61	109.43	104.12	103.81	108.65	106.97	104.27
111.08	108.55	111.1	106.46	107.32	104.78	108.67	105.25	107.3	104.58	104.92	104.82	108.99	105.59	105.67	108.82	104.85	107.45	108.36	108.5	106.84	106.83	107.55	103.95	107.25	106.1	110.93	103.37	106.04	110.7	103.33	108.32	102.6	107.95	109.71	111.51	106.11	105.33	110.16	109.94	105.43	105.96	107.46	108.81	105.15	106.42	106.55	109.25	107.05	107.91
99.088	95.816	99.303	92.407	97.385	102.22	102.37	95.512	100.05	101.16	100.43	96.98	94.56	98.023	99.549	96.249	95.415	98.711	97.229	101.51	103.19	99.798	101.96	104.16	100.97	95.97	97.379	101.12	101.47	98.825	95.715	100.63	101.57	100.14	98.355	100.82	98.396	97.315	101.18	101.06	100.27	95.077	96.1	98.781	101.91	98.511	102.51	95.193	97.732	99.88
97.411	97.088	97.396	95.272	99.466	92.357	100.79	100.57	100.65	94.562	96.749	95.733	100.74	92.681	98.353	97.914	95.64	97.872	101.76	96.877	95.761	96.595	95.372	104.92	100.47	100.23	96.099	96.314	101.44	97.34	100.05	100.67	95.119	98.047	98.133	101.32	96.402	98.769	96.107	96.761	101.33	94.308	95.976	92.92	95.839	100.32	100.87	96.909	96.098	98.574
106.13	103.45	104.64	103.8	106.49	103.98	107.85	107.1	105.31	108.49	103.05	110.13	107.46	104.83	107.06	108.44	101.79	106.58	107.52	104.33	107.23	111.65	106.14	110.47	105.33	107.52	106.8	104.16	109.4	104.81	102.04	105.07	107.39	106.37	107.92	103.22	107.36	107.12	106.49	104.7	100.76	104.72	105.62	107.85	107.08	102.32	109.56	106.63	105.31	108.1
106.91	105.54	108.74	108.06	107.32	108.98	101.65	109.62	110.95	110.57	104.5	104.63	106.21	101.73	103.86	105.59	109.64	108.9	106.07	109.59	111.22	110.95	105.31	107.13	105.02	105.68	106.67	106.53	104.29	102.93	105.26	110.41	106.26	107.76	105.4	107.18	108.71	105.49	109.74	105.98	103.61	108.69	108.37	102.8	104.22	109.29	104.36	105.07	102.28	105.54
98.36	96.342	98.295	97.797	97.252	97.267	98.832	100.58	103.64	96.063	98.131	99.595	97.91	95.199	95.478	97.595	99.979	95.099	100.66	97.311	94.878	98.886	99.889	98.058	94.073	100.38	97.864	96.378	102.14	98.713	97.9	99.11	98.817	99.988	100.86	96.513	97.255	98.726	93.38	99.123	99.463	100.75	99.858	97.205	97.294	98.495	100.54	101.03	104.49	100.14
107.58	103.33	106.79	109.41	106.11	108.71	105.3	108.36	106.15	110.16	111.82	108.42	104.02	106.29	105.42	108.38	106.35	111.49	109.53	110.14	103.36	114.59	107.07	108.66	106.38	109.11	109.29	104.86	106.62	106.63	109.6	105.22	108.18	109.28	100.15	108.01	107.21	105.64	105.4	107.82	106.87	106.21	110.57	108.53	107.88	105.77	103.72	110.56	109.01	107
108.85	105.25	109.41	108.35	111.06	107.73	111.23	106.25	109.01	103.22	110.63	110.97	107.82	106.35	106.29	109.3	108.86	109.92	106.11	109.91	108.02	112.17	112.62	111.93	108.11	110.45	108.68	111.05	107.92	100.96	111.5	105.86	109.85	104.9	106.21	108.22	105.67	108.61	111.58	107.88	111.73	109.82	111.21	108.93	110.42	107.52	109.22	106.38	104.17	108.47
107.01	108.54	105.22	110.01	107.38	98.004	103.88	100.85	104.16	102.83	112.08	111.87	104.74	99.622	106.03	105.91	106.96	102.94	108.09	106.31	107.39	109.43	108.2	103.94	106.97	104.08	101.83	103.19	107.03	108.36	102.38	107.95	105.09	106.91	108.3	102.97	102.47	109.19	106.03	107.4	105.69	101.96	109.08	108.08	107.32	109.93	105.4	105.56	104.33	107.85
115.28	108.98	109.3	110.91	111.71	107.21	111	111.78	111.47	110.55	110.88	110.63	105.9	112.47	113.04	113.99	109.47	114.21	103.09	108.42	108.31	111.1	111.37	111.52	112.94	114.69	110.14	106.72	110.79	112.49	113.23	109.39	108.62	110.93	108.74	112.97	110.01	110.92	110.61	108.94	110.55	106.7	109.57	109.36	112.64	110.18	106.97	113.05	111.83	109.19
108.19	104.42	107.88	111.12	109.78	110.89	103.69	105.07	109.06	113.61	107.78	109.98	107.9	104.76	110.64	109.11	110.15	110.63	104.91	102.87	105.25	109.29	103.82	102.56	106.87	104.94	109.06	107.69	107.55	105.35	112.5	106.41	103.27	105.97	109.28	106.55	109.8	108.43	107.2	108.44	107.77	108.65	104.16	107.37	105.89	105.5	107.39	107.42	107.54	106.69
109.28	106.49	110.55	119.47	106.87	106.92	106.58	109.78	111.39	111.2	114.17	106.39	107.46	107.88	105.81	114.94	104.9	112.95	111.16	110.47	103.77	104.2	112.86	105.77	111.87	109.08	109.33	109.65	103.96	108.52	109.61	105.68	105.63	108.79	109.67	110.45	109.48	110.96	112.15	103.62	108.3	108.8	108.61	107.03	108.57	108.91	108.52	111.5	109.22	108.54
104.24	105.82	108.59	109.86	106.6	113.65	104.17	106.48	108.14	100.99	105.8	106.15	104.12	106.14	105.92	100.89	105.09	110.33	105.17	111.52	103.24	102.95	104.3	99.617	104.11	106.81	108.52	106.92	105.06	105.31	107.42	100.37	103.84	105.09	104.92	99.529	107.05	103.06	106.62	104.87	103.73	107.54	101.88	104.13	104.96	101.07	108.85	103.01	108.51	102.42
103.91	102.27	106.96	103.22	103.96	105.8	104.23	102.14	107.35	108.51	107.02	105.27	102.65	105.87	102.04	106.38	106.3	103.59	104.46	103	105.18	103.22	106.5	105.07	110.6	103.77	108.95	106.04	108.15	101.11	103.83	107.17	109.22	105.81	103.34	106.14	103.14	106.62	107.1	102.15	104.24	109.59	104.48	101.48	105.26	107.75	107.07	102.18	102.27	103.95
108.69	107.13	105.52	105.17	102.53	106.76	109.35	109.57	105.16	109.22	106.14	108.5	111.04	107.04	104.95	108.17	106.66	106.66	104.86	106.17	108.2	108.28	107.29	113.45	105.92	107.38	110.69	108.01	110.25	107.76	109.12	108.68	105.5	103.3	107.74	108.21	104.99	112.67	103.5	108.65	107.47	102.46	104.6	103.58	104.62	109.36	109.52	104.97	108.16	106.2
103.53	100.34	102.33	104.34	102.95	102.98	102.31	104.97	102.64	100.64	97.935	101.39	101.25	100.16	102.89	105.52	100.2	102.16	100.9	103.18	106.46	101.29	103.88	102.91	103.91	103.1	101.05	103.8	103.95	97.444	105.97	106.86	102.58	105.94	102.45	103.42	103.13	103.05	103.31	106.2	105.7	102.33	102.86	106.32	100.4	97.602	100.05	100.52	104.62	107.68
105.34	108.77	105.96	108.1	110.01	109.77	108.74	108.81	109.09	108.4	104.32	106.33	107.99	109.78	107.82	109.7	113.48	104.4	106.58	113.56	106.28	108.43	107.36	115.91	106.22	107.47	107.19	110.45	110.57	110.1	106.78	108.31	106.18	110.5	109.99	107.37	107.69	109.49	105.21	97.702	112.49	107.18	113.05	107.86	104.49	109.24	111.31	109.02	107.09	110.5
111.22	114.36	110.02	108.66	108.03	108.72	105.98	114.62	113.33	112.68	113.87	112.49	110.55	112.07	109.31	110.29	113.05	106.9	112.29	109.32	107.91	107.18	114.69	109.97	107.51	110.72	113.54	110.74	112.87	112.99	104.59	107.06	110.64	116.17	114.58	109.66	108.59	105.82	106.98	115.42	106.9	111.16	112.05	113.88	113.74	110.59	108.13	106.01	110.07	109.73
109.16	110.24	108.15	105.97	107.66	110.02	109.71	106.37	109.27	106.39	106.98	108.63	105.19	107.73	107.82	106.51	111.16	110.51	106.75	107.82	110.84	105.53	104.39	108.6	106.81	110.52	110.68	110.35	110.76	108.04	107.62	106.51	107.26	107.24	108.72	111.73	106.19	107.2	109.26	104.42	105.78	108.33	106.98	112.41	107.88	110.87	107.21	111.31	108.45	101.03
103.66	105.64	111.04	107.37	101.15	109.29	106.65	103.65	105.55	101	103.29	102.94	103.82	101.67	109.85	106.54	108.19	106.68	102.84	106.6	107.63	107.13	104.78	108.29	103.82	106.47	105.16	107.19	106.2	110.19	105.42	104.19	104.44	102.51	108.39	103.53	106.45	103	104.26	105.27	109.95	103.02	105.16	104.97	109.03	104.44	102.97	109.13	102.65	107.78
95.157	102.38	98.954	99.781	102.59	99.218	101.79	105.01	102.12	101.34	97.152	100.63	96.662	103.47	100.63	97.537	99.296	107.44	97.78	99.029	102.5	100.96	105.17	103.51	97.562	99.055	99.724	100.94	101.36	101.26	104.04	104.27	104.66	106.36	100.78	98.205	100.48	102.19	97.745	99.204	102.02	103.99	97.919	100.5	101.46	103.8	99.793	101.78	100.14	97.921
111.79	103.27	111.59	111.22	111.48	109.34	110.01	109.66	110.3	109.94	108.16	108.83	103.5	105.59	107.59	104.71	108.66	108.27	110.2	110.69	106.85	107.8	108.05	106.75	106.13	105.75	110.58	109.61	108.06	108.13	108.32	107.37	107.48	107.42	107.92	104.57	108.21	107.74	106.93	104.07	105.5	109.09	109.3	106.31	110.12	107.35	108.39	113.28	108.9	110.19
96.039	100.19	102.54	102.72	98.749	100.04	98.564	98.568	95.701	99.471	101.69	100.78	97.908	99.059	101.43	99.088	101.99	99.996	101.72	102.64	99.315	97.138	104.17	100.2	101.86	99.17	103.31	98.941	99.674	100.59	103.9	97.989	102.89	104.42	104.96	99.87	99.765	100.32	102.38	102.62	99.704	100.41	97.007	99.643	98.824	99.816	101.77	103.66	98.647	102.27
104.96	103.7	107.05	106.02	104.57	107.29	111.92	103.18	105.5	109.03	105.3	110.95	102.97	105.86	104.9	106.6	105.32	108.54	108.72	103.92	106.49	104.07	105.48	104.14	107.25	102.19	106.12	104.17	105.5	104.65	104.13	104.96	104.18	105.62	101.79	105.31	106.33	105.23	107.18	109.82	110.71	101.35	106.56	103.96	103.15	106.58	107.69	109.21	108.28	106.78
106.25	112.8	110.57	109.26	107.84	111.27	109.29	113.32	110.09	110.85	110.94	110.7	107.66	114.4	111.29	109.81	110.02	113.98	108.02	104.17	111.03	113.43	108.7	110.91	109.67	114.62	110.2	112.3	105.19	107.14	109.86	110.54	110.97	107.33	112.46	112.63	112.02	106.33	112.67	113.9	114.1	114.27	109.36	111.53	109.69	111.18	109.39	111.44	111.23	111.44
99.019	102.99	99.933	99.019	101.16	97.515	103.05	101.95	96.163	101.24	100.96	101.13	96.989	103.7	101.49	99.704	104.17	104.16	107.55	95.561	102.28	102.95	99.157	107.19	103.05	98.52	102.62	99.576	101.73	105.69	100.8	98.287	97.922	102.44	99.463	101.51	96.595	102.05	99.3	102.71	102.59	96.95	97.267	99.514	100.54	99.796	103.76	103.21	102.3	101.31
108.21	107.42	111.3	108.13	110.63	109.28	108.43	106.71	108.88	107.97	109.26	108.72	108.57	103.2	108.86	108.04	109.42	107.93	113.43	108.78	111.6	107.82	107.95	107.31	105.57	110.83	108.09	108.5	107.71	110.02	109	105.97	107.91	107.25	106.09	104.34	105.83	108.15	108.66	108.1	106.39	107.66	102.15	106.66	108.13	107.2	106.5	110.52	107.78	110.22
109.27	107.75	108.28	107.77	107.89	103.36	108.91	109.33	109.21	109.41	109.87	109.3	109.55	108.69	105.2	112.09	108.21	112.79	105.13	105.28	108.15	111.32	102.31	105.94	107.96	110.66	110.58	107.51	110.87	111.84	110.21	103.98	111.54	108.14	110.3	109.8	108.55	105.99	110.44	106.13	108.99	106.49	108.11	112.01	109.79	110.52	107.96	106.59	108.61	111.15
97.175	103.98	96.175	100.77	101.01	93.9	97.141	98.575	96.966	103.1	98.973	98.065	99.302	99.997	95.648	99.076	97.925	101.4	100.3	98.523	102.85	98.368	95.392	93.192	97.539	97.146	97.563	99.274	99.631	95.945	97.901	95.018	102.58	97.569	95.719	97.766	101.06	97.747	94.236	96.923	97.934	96.563	98.277	100.25	99.532	98.876	100.09	97.837	96.768	98.199
95.264	97.666	98.093	97.596	94.288	101.31	99.082	100.05	98.307	99.789	101.12	99.57	100.85	97.282	95.843	100.06	98.801	99.127	102.52	98.145	94.338	99.394	100.45	99.978	99.348	95.837	97.703	98.332	98.627	105.63	100.87	98.478	97.906	97.788	95.055	104.03	97.761	100.33	98.165	103.41	101.34	105.05	105.14	97.232	97.917	97.932	97.635	100.41	97.374	95.086
103.02	106.16	102.8	105.86	108.95	106.26	105.78	105.6	103.04	103.83	107.28	108.01	108.59	106.4	101.18	101.53	106.37	108.84	102.84	106.12	106.69	108.65	104.39	99.759	102.88	109.19	104.71	104.09	105.18	103.83	104.11	104.31	103.28	107.96	103.86	104.99	104.33	104.87	105.84	104.18	104.41	99.507	108.58	108.99	103.56	104.01	102.51	105.31	107.38	111.47
102.48	95.386	99.383	97.915	103.96	97.674	96.321	102.68	100.46	99.644	98.971	102.4	97.09	102.37	100.93	105.2	97.75	100.82	97.015	98.908	99.785	99.583	102	97.364	95.672	101.91	100.9	99.443	98.479	98.454	98.658	98.335	101.05	102.85	100.12	96.723	97.825	102.31	100.9	99.285	104.8	95.618	100.39	103.3	96.621	100.26	98.686	96.256	99.62	97.682
108.13	104.26	107.17	108.61	110.64	106.29	106.11	106.77	106.93	106.33	112.53	106.3	101.93	102.31	105.41	105.01	103.4	103.13	104.88	105.88	103.3	104	103.43	106.36	101.6	108.87	107.48	108.3	102.38	107.35	107.32	107.91	108.19	102.73	101.6	106.5	105.22	108.89	105.44	104.36	108.92	105.34	103.49	107.05	107.2	104.15	103.32	109.64	109.48	109.29
100.8	104.87	101.2	96.51	100.41	103.56	102.73	99.343	100.28	96.451	100.74	99.267	103.19	105.8	100.65	100.77	98.566	97.954	99.05	100.33	101.42	97.996	99.801	102.47	100.88	101.8	96.25	100.11	103.88	103.37	101.21	99.822	97.472	105.1	101.89	95.802	99.067	102.72	101.54	102.98	102.92	96.539	100.77	98.824	99.37	105.1	106.06	102.22	102.27	100.38
97.133	96.972	99.584	102.01	102.04	99.404	96.772	98.849	99.794	100.48	103.49	101.2	100.56	99.659	102.33	102.97	102.73	102.25	98.079	101.05	101.09	102.13	102.84	104.46	99.662	100.98	98.904	97.433	98.161	106.58	99.68	99.031	100.34	104.34	99.892	102.29	101.59	100.67	100.33	95.071	100.59	101.83	102.66	100.02	101.36	100.77	99.096	103.54	98.951	96.059
105.83	109.2	105.21	106.69	110.33	107.65	103.62	108.1	105.52	107.65	107.15	112.21	106.37	109.69	107.43	109.89	104.78	103.99	110.98	104.23	108.56	106.22	107.47	106.6	107.19	109.66	111.06	106.8	106.06	110.29	110.61	104.67	106.84	109.18	107.54	108.9	109.46	108.7	104.51	107.19	108.68	108.37	103.91	112.71	107.28	107.12	104.49	106	105.25	106.33
108.45	108.46	108.82	105.58	104.49	103.99	103.79	106.18	105.64	102.17	103.31	106.11	102.42	107.84	102.48	105.59	108.31	102.32	106.29	101.57	104.81	109.1	104.39	104.24	105.82	108.59	101.13	105.84	103.27	108.11	102.8	104.6	103.81	104.36	104.03	104.25	104.67	101.28	103.85	105.5	105.13	103.23	105.85	104.16	107.03	103.41	107.45	102.4	99.11	104.94
104.81	107.84	103.45	107.52	108.01	105.2	106.63	108.02	100.97	107.91	105.48	103.99	110.13	109.3	110.1	104.55	105.68	107.09	111.66	109.24	106.55	107.22	106.47	108.55	111.74	107.14	110.71	109.62	107.78	108.64	111.69	105.42	108.88	112.9	107.55	108.6	106.9	109.92	107.91	105.5	107.16	104.02	109.92	102.12	108.67	108.95	106.17	109.11	106.99	105.57
99.064	100.45	97.524	102.22	98.38	96.869	100.94	97.766	97.738	99.133	95.118	99.018	99.552	98.075	99.9	98.159	96.559	97.164	99.389	96.812	98.073	95.838	100.85	97.244	101.35	96.424	98.657	97.766	94.488	100.19	95.493	96.1	98.508	97.601	97.492	98.373	96.911	100.47	99.456	96.05	96.637	95.961	91.329	101.75	94.381	96.818	97.725	100.34	99.505	95.799
104.88	106.82	108.63	104.85	104.07	108.77	105.74	106.02	106.13	108.04	106.86	108.37	106.88	111.45	108.19	106.19	108.74	108.63	109.46	102.92	107.18	108.98	106.6	111.57	107.78	105.35	105.56	110.2	110	102.09	106.37	107.85	108.08	108.67	110.1	106.95	107.28	107.78	105.34	105.32	107.85	104.44	109.2	103.91	109.2	107.35	107.61	109.79	107.38	109.19
105.62	109.21	109.17	107.81	110.6	113.95	107.4	109.82	105.01	110.4	110.47	110.98	108.04	106.8	107.1	107.03	105.54	105.74	109.41	110.85	107.45	104.95	110.01	111.49	107.33	107.33	104.58	109.73	107.06	108.03	103.65	107.12	109	107.34	111.09	106.21	103.54	110.94	109.37	107.72	109.66	107.49	107.38	106.54	104.89	108.03	109.33	110.83	107.14	107.2
103.44	113.39	104.8	104.46	107.19	107.09	108.84	105.82	104.87	104.57	110.78	104.53	104.65	105.38	106.84	108.58	106.68	108.23	106.11	105.43	110.21	106.93	109.53	103.71	104.63	104.56	107.06	105.31	110.69	106.59	106.26	103.81	106	105.12	105.45	107.16	104.88	103.35	101.79	108.41	108.81	102.02	106.38	108.75	110.39	105.68	106	102.36	102.69	105.04
93.881	96.58	98.662	96.246	98.931	99.88	101.71	104.1	100.09	95.094	100.39	97.372	100.86	92.252	94.892	98.234	100.17	98.642	96.553	94.416	99.675	98.914	96.145	99.945	93.323	98.816	97.536	97.789	98.039	100.03	99.013	98.615	98.841	99.736	95.413	94.969	99.343	96.895	98.717	99.412	94.267	97.093	97.215	95.334	97.219	97.288	97.185	94.783	98.826	101.09
107.26	102.51	107.79	110.18	105.06	109.55	104.05	105.82	107.65	104.73	103.65	101.75	109.49	104.56	108.65	104.56	104.16	107.59	105.72	106.83	108.93	105.98	105.98	101.35	104.57	103.78	103.43	109.26	107.79	105.66	107.63	103.83	104.21	101.48	105.87	105.63	101.76	105.68	102.21	103.06	103.66	104.19	107.16	105.73	101.24	107.74	105.53	107.8	103.7	106.17
106.24	113.14	109.27	110.97	108.86	110.27	106.86	108.91	114.1	109.79	112.34	110.71	113.22	110.54	110.76	110.9	110.07	112	108.71	109.51	109.45	108.72	107.9	110.4	111.38	111.1	106.79	110.58	114.43	107.82	112.69	108.97	111.29	113.67	114.15	111.62	108.28	110.92	113.42	108.5	109.85	108.4	114.88	116.95	102.85	106.9	114.52	110.03	107.36	111.56
106.88	107.28	103.24	107.4	104.43	103.25	108.76	104.1	111.71	103.32	102.57	104.13	104.01	104.39	102.74	107.46	109.58	104.15	107.18	107.77	103.75	104.27	105.13	109.92	108.98	104.28	104.71	107.6	102.53	107.6	106.34	103.89	111.76	104.38	104.14	103.61	102.61	103.98	104.36	108.44	109.87	100.95	104.73	104.89	106.33	106.39	104.21	106.33	104.71	105.74
107.08	107.27	102.29	108.18	107.45	109.12	105.85	105.87	104.97	108.22	106.94	104.97	105.94	105.51	109.85	107.47	109.81	108.57	108.6	105.4	107.23	108.49	108.74	108.13	110.65	104.32	103.73	109.05	104.74	109.79	100.57	107.89	106.68	109.11	108.07	106.44	106.29	103.99	106.71	102.14	106.9	105.71	105.57	102.92	110.71	105.1	108.47	107.66	107.06	113.45
96.719	99.772	100.91	101.67	100.87	103.8	100.52	103.06	98.606	97.692	99.304	93.97	97.919	100.8	104.28	99.684	103.97	98.32	99.357	102.9	101.28	101.16	104.11	101.55	97.223	99.049	97.914	99.568	98.052	96.173	99.596	102.25	104.57	99.752	97.611	105.24	101.54	103.58	96.294	100.42	101.85	104.4	101	104.7	101.84	100.68	101.17	103.29	103.31	100.86
103.05	105.34	108.7	105.28	110.26	103.56	107.12	101.34	105.19	106.52	105.69	105.97	107.79	101.77	105.56	106.67	105.67	100.06	108.22	106.29	102.88	110.83	106.29	105.61	104.39	105.11	105.39	108.83	106.53	100.56	103.29	105.33	107.3	106.93	106.9	105.05	109.35	110.7	105.7	102.89	104.9	104.23	105.91	102.65	108.73	108.64	99.769	107.53	108.29	107.82
107.29	109.3	108.82	106.1	103.52	103.72	107.52	104.21	101.25	104.17	108.45	107.64	105.01	108.91	111.76	106.45	107.41	107.69	104.5	105.77	107.65	108.11	108.03	106.32	107.53	104.72	104.55	105.7	105.56	105	109.57	107.07	103.8	106.31	106.68	109	107.98	108.79	100.68	103.99	108.77	110.93	102.43	105.71	104.87	105.32	101.5	101.61	103.21	105.99
96.75	94.164	98.135	94.706	94.968	96.822	101.2	101.51	97.991	98.088	99.405	100.5	98.208	96.382	93.451	99.285	99.036	99.643	96.75	101.1	97.676	96.525	99.064	100.29	98.309	98.921	98.37	98.915	95.905	96.98	95.847	95.669	95.76	99.948	101.08	98.603	96.501	100.74	95.399	96.146	96.77	100.14	101.83	98.465	97.346	99.314	101.45	97.647	102.24	97.938
108.01	106.33	109.67	104.73	104.33	104	108.99	106.02	110.85	107.25	104.06	104.8	105.7	106.37	107.73	107.69	109.9	109.24	106.61	108.84	103.55	106.02	107.95	104.57	106.41	105.71	106.15	102.37	106.28	105.28	106.41	104.79	106.4	107.19	109.02	104.4	103.61	106.21	105.8	108.29	109.35	106.62	106.86	106.7	104.76	109.8	109.83	109.41	108.99	109.52
108.28	104.24	102.34	107.77	104.79	105.88	108.26	107.46	104.3	103.59	102.84	107.18	107.78	104.37	107.62	103.73	108.46	102.94	108.34	104.26	103.89	104.77	103.59	106.78	108.85	106.19	107.73	104.47	108.85	107.41	106.19	104.28	107.37	102.64	106.09	105.6	108.47	103.66	108.72	102.16	104.64	107.03	103.27	108.41	103.18	106.2	103.95	101.87	102.49	107.33
107.47	110.12	106.69	107.35	105.17	104.04	105.7	103.95	107.39	104.75	103.94	107.47	106.93	109.87	106.59	104.69	106.66	109.65	104.55	104.01	105.2	108.59	108.33	102.6	104.63	105.67	101.76	104.16	106.7	107.34	108	103.07	106.81	103.02	103.92	105.23	108.36	105.8	108.43	104.73	105.43	105.36	104.88	105.15	111.91	106.15	102.79	106.01	104.72	106.36
106.35	105.5	107.16	106.34	107.36	100.9	107.41	104.53	105.09	103.46	100.25	105.52	106.53	105.25	103.41	105.44	107.15	105.38	105.99	104.46	107.11	108.5	111.67	104.35	106.89	105.6	108.19	104.22	103.97	101.5	108.48	102.6	108.96	103.5	106.83	105.96	108.44	106.89	101.2	103.93	104.49	104.82	103.63	106.04	100.58	102.26	105.12	110.68	106.96	108.44
103	107.24	108.43	105.64	108.78	110.35	109.98	108.84	108.02	107.68	111	108	110.53	110.42	109.53	108.23	108.57	108.65	107.52	110.73	106.71	107.01	106.55	107.53	108.16	108.94	104.15	108.68	114.67	108.09	108.96	106.1	105.26	111.54	110.53	106.26	106.18	108.9	103.79	111.43	110.3	110.13	109.85	109.95	112.08	105.65	110.85	107.82	108.1	103.38
104.87	104.73	107.73	104.75	106.51	107.54	103.48	106.51	103.91	105.14	107.02	107.98	109.29	102.6	106.94	104.23	108.81	106.89	103.11	107.94	105.1	107.3	102.93	103.46	103.17	107.89	105.14	104.38	106.92	108.64	107.38	105.98	108.38	102.68	109.76	104.96	104.56	105.49	98.374	103.67	106.13	103.94	102.95	105.75	104.65	108.6	101.23	103.63	105.61	99.619
101.12	98.249	92.766	93.381	95.219	98.706	94.75	94.301	97.644	95.434	98.479	102.02	103.95	99.743	99.751	101.4	92.715	99.307	97.164	97.006	96.535	97.738	100.09	93.817	100.64	90.411	98.632	97.2	94.144	91.193	99.671	102.02	101.75	97.82	96.643	93	96.564	97.566	98.418	102.14	98.039	98.227	101.22	96.106	93.541	98.599	101.96	95.729	97.759	94.659
112.3	110.65	112.27	109.07	107.12	112.54	112.75	107.87	110.72	111.1	113.13	111.14	110.37	106.44	107.97	110.3	111.69	109.96	107.2	107.75	109.3	107.38	107.93	107.18	105.67	112.08	109.41	107.23	113.2	112.08	110.48	110.57	111.3	107.21	109.73	105.11	108.98	104.74	107.48	106.21	106.52	107.18	107.63	104.78	109.24	107.82	104.92	105.66	109.91	106.91
108.66	109.48	107.26	108.8	104.64	101.57	110.15	108.01	104.5	107.56	109.13	107.26	106.5	103.26	102.98	106.63	108.79	103.52	109.45	108.69	110.99	108.63	106.06	102.83	107.21	111.25	104.42	104.75	105.64	106.24	105.28	103.52	105.89	107.24	108.64	105.63	104.69	105.41	107.66	103.22	113.01	107.59	108.59	107.72	107.45	105.82	107.15	102.5	106.79	108.66
97.746	103.84	99.324	101.59	96.23	100.63	99.508	100.9	96.371	98.145	99.855	97.743	99.186	96.963	98.399	99.07	100.88	101.24	97.055	99.482	96.396	97.597	99.346	99.995	101.63	100.11	98.463	100.93	100.1	99.573	96.967	103.87	104.17	102.88	99.271	99.376	95.428	97.028	101.24	96.532	96.527	103.49	95.924	104.08	99.874	94.321	98.732	96.567	98.944	95.784
109.75	103.77	110.04	105.92	109.18	107.62	107.38	103.43	109.43	106.23	112.23	106.62	111.38	106.38	107.44	104.79	108.7	109.22	107.65	110.29	109.32	101.01	111.34	106.03	110.16	107.74	107.5	110.57	105.94	109.6	109.1	107.71	107.9	107.56	107.7	106.73	109.65	110.26	105.72	108.04	111.58	105.1	108.38	108.81	106.1	105.98	110.17	112.11	110.45	110.3
94.97	102.85	96.932	100.82	98.176	99.433	96.073	97.089	97.386	96.533	99.837	100.3	98.395	100.86	98.092	91.73	101.66	98.113	100.84	98.273	99.157	99.522	101.04	95.843	99.93	100.07	96.819	97.867	96.507	94.841	101.85	96.384	99.094	100.63	101.31	101.16	98.611	96.563	96.231	98.203	103.11	100.04	99.952	91.216	97.473	103.62	100.36	95.136	100.02	100.39
108.56	106.69	108.69	107.32	107.59	109.16	105.55	105.9	109.47	105.22	109.47	102.89	107.93	104.14	107	110.73	109.27	108.76	107.42	108.98	105.24	111.44	110.1	105.68	106.88	107.51	107.31	107.9	103.4	109.68	110.48	109.55	105.58	105.94	103.35	108.32	104.25	102.81	107.23	108.64	106.92	107.71	109.81	106.91	105.02	105.23	107.48	111.56	105.08	106.57
106.66	103.79	109.26	107.95	104.11	108.53	106.52	108.33	106.88	106.59	110.34	104.51	103.92	107.12	106.44	106.47	108.95	104.11	105.87	104.7	109.64	101.13	110.55	107.37	103.61	104.14	103.53	107.08	106.85	107.41	106.36	107.11	107.67	104.93	108.29	101.98	107.37	106.16	107.89	109.34	109.33	105.35	108.45	109.53	110.07	107.36	105.98	105.19	104.56	107.03
105.24	103.78	105.63	108.14	103.39	107.99	104.85	108.67	106.94	108.11	112.8	107.21	105.58	112.81	107.8	105.77	105.66	104.37	111.73	108.99	105.28	111.2	105.23	106.35	110.68	108.06	105.71	105.53	111.05	104	104.39	104.83	109.11	104.27	103.7	102.81	106.34	102.65	103.91	105.61	106.1	109.24	106.64	108.81	105.24	109.39	102.97	104.9	110.57	107.13
106.13	106.93	108.16	102.1	105.93	105.28	105.31	105.65	108.21	107.34	108.28	106.09	101.02	105.19	107.05	105.86	106.03	107.51	109.15	103.33	106.45	100.81	104.67	109.8	108.16	106.24	102.29	106.78	106.47	102.87	110.24	103.9	105.74	106.04	103.18	104.12	107.81	104.41	105.33	104.58	111.06	108.03	102.11	109.66	109.65	102.92	106.01	106.6	101.17	107.11
100.65	98.732	99.843	102.15	105.37	99.633	101.41	101.43	100.04	102.89	97.044	103.12	96.331	97.385	95.177	102.38	101.25	99.039	97.825	102.79	100.89	97.455	93.747	96.869	98.574	100.75	103.31	94.136	99.489	98.689	101.01	96.602	100.1	99.671	99.155	99.313	96.871	94.775	98.742	96.136	101.05	97.222	100.45	96.137	96.371	99.905	94.42	101	99.788	100.33
111.22	105.65	109.77	107.06	103.41	106.75	105.58	103.54	107.05	105.43	105.15	109.7	104.36	109.95	109.11	105.81	104.85	104.5	109.44	104.8	104.53	107.61	108.67	106.95	101.21	105.84	106.05	105.78	106.88	111.81	106.98	103.42	103.29	110.44	102.29	104.63	106.34	103	104.49	106.38	100.25	106.61	103.98	109.71	109.04	106.04	108.99	103.41	104.49	108.7
110.33	108.28	112.57	107	109.11	108.67	109.61	107.26	112.03	107.32	105.53	111.02	109.11	107.61	118.16	105.45	110.76	109.84	110.65	109.36	113.98	103.83	110.16	113.34	109.33	111.06	106.25	106.35	106.48	107.23	105.3	108.74	107.74	105.41	110.23	104.45	111.63	106.76	109.88	111.78	109.71	111.28	108.5	111.81	103.53	111.47	107.46	107.19	111.67	109.02
107.44	104.13	111.3	106.34	106.36	101.71	103.82	106.09	105.68	107.31	106.47	103.07	109.01	102.67	105.32	107.35	106.2	110.7	106.84	106.83	105.5	102.66	105.74	103.98	102.63	107.01	107.3	107	108.69	112.78	108.18	105.83	106.1	106.58	100.32	102.24	106.74	103.49	103.19	108.65	103.69	103.77	105.06	107.24	101.97	106.95	106.53	106.97	106.17	103.66
100.86	103.96	99.543	102.11	104.61	101.55	100.8	101.56	103.98	105.02	102.13	104.84	100.59	102.17	100.66	104.34	103.81	98.064	103.88	102.24	107.71	101.13	99.129	102.54	105.68	102.48	104.51	105.55	107.08	101.04	104.75	100.24	102.41	101.66	104.09	105.52	101.7	104.23	101.84	101.11	105.44	102.31	104.45	100.16	103.37	101.67	100.93	104.43	100.14	101.34
100.07	94.623	100.35	95.092	98.238	100.03	99.978	101.41	101.5	95.977	102.3	98.65	99.811	100.5	99.031	96.586	98.935	93.707	99.095	91.549	96.281	98.953	100.93	96.929	97.341	96.02	96.49	99.116	103.24	100.08	97.736	97.037	96.874	101.53	99.094	101.51	96.354	96.928	95.365	92.942	93.891	99.644	96.868	100.91	101.4	102.32	99.585	95.958	104.83	102.19
111.17	104.07	108.62	107.59	108.99	107.49	105.96	109.84	106.14	106.55	110.13	102.92	109.17	101.49	108.35	103.79	111.67	106.27	105.14	104.76	104.85	105.55	105.79	108.11	107.13	104.58	109.31	109.34	111.08	111.02	108.31	107.45	107.38	112.21	110.55	110.06	109.32	107.41	110.7	110.53	106.31	106.5	107.47	105.88	108.8	111.69	109.6	102.92	111.56	105.4
104.59	111.85	107.82	107.4	105.28	111.8	108.5	106.01	106.78	105.77	105.91	104.16	103.58	106.55	102.84	107.76	107.57	104.34	107.54	103.02	106.29	104.99	104.36	109.09	106.54	106.83	105.91	110.26	107.84	106.52	110.07	109.08	110.28	107.25	109.09	106.66	108.7	106.84	107.15	106.39	103.14	112.67	109.77	102.05	108.95	103.13	105.17	105.05	106.78	103.09
110.44	110.26	103.8	109.78	106.46	108.49	109.4	102.94	110.63	105.05	106.94	112.12	109.17	110.55	104.41	103.54	107.2	110.15	104.24	105.55	105.13	102.96	109.88	102.18	109.32	104.33	111.02	107.62	107.49	105.67	107.16	112.92	106.84	106.28	106.82	106.95	111.22	108.18	106.31	106.49	106.41	109.35	105.53	106.12	108.84	102.94	103.67	106.96	107.08	106.61
109.21	105.72	108.25	113.61	108.85	108.96	106.51	103.66	104.7	104.2	106.06	106.13	110	103.22	109.31	105.7	104.32	109.04	105.81	102.55	105.99	105.95	105.08	102.8	103.96	103.24	105.99	104.24	109.46	104.78	105.37	105.03	106.6	100.84	105.82	102.1	108.84	106.42	100.83	107.84	101.72	101.81	105.31	103.5	98.276	109.22	104.6	104.88	105.24	107.24
98.97	102.84	100.02	95.458	100.84	102.47	102.48	97.91	103.68	99.555	99.314	103.01	98.911	104.04	97.614	100.25	101.16	99.305	102.49	102.07	102.08	98.067	100.63	100.29	99.129	102.97	99.443	105.05	97.362	95.973	96.125	98.71	100.48	100.49	103.96	101.4	102.84	100.48	101.78	99.773	99.517	98.056	102.43	102.17	102.68	99.237	96.294	101.79	99.394	98.327
109.36	112.76	114.41	108.8	108.45	107.42	107.85	107.93	108.08	105.42	107.67	106.81	105.71	109.95	108.08	110.66	109.61	107.03	110.81	102.8	113.94	110.92	112.86	109.55	108.4	107.55	107.27	111.55	105.67	110.19	109.57	105.2	108.47	114.23	109.58	108.4	110.51	107.79	109.42	105.91	105.5	101.7	115.56	110.37	103.54	113.26	107.29	104.86	104.08	104.54
99.885	100.18	102.6	97.128	102.64	101.78	101.63	103.41	102.81	100.8	102.15	94.83	101.65	98.441	101.5	101.56	102.99	100.13	104.07	98.388	97.545	103.56	100.17	97.855	101.82	103.56	101.76	100.44	99.541	100.77	99.996	98.877	101.69	104.29	104.13	105.53	102.36	102.79	99.401	99.223	99.727	101.37	105.87	99.924	104.94	100.89	99.771	101.39	107.64	98.603
103.87	103.11	103.58	100.59	103.95	97.774	99.675	102.8	102.52	99.773	102.13	100.61	101.38	99.819	101.87	96.178	99.447	102.43	100.55	105.78	98.428	103.01	101.17	104.91	104.61	103.44	103.92	100.47	97.773	96.639	98.968	101	101.03	100.29	101.43	98.337	105.04	103.06	104.98	100.08	102.66	101.32	96.708	100.04	99.756	102.8	98.131	98.711	103.72	97.412
107.67	106.15	110.94	108.01	110.34	114.09	107.46	107.68	105.06	110.13	111.38	109.51	110.2	107.41	106.96	105.91	108.52	105.97	106.77	110.68	105.91	109.05	110.62	106.74	109.41	110.58	108.63	104.93	110.49	107.74	111.31	109.2	105.63	108.16	107.56	107.36	107.53	106.16	109.15	113.31	108.91	98.505	103.54	103.74	108.75	106.57	110.73	111	108.7	109.77
101.42	103.35	104.65	105.93	101.68	98.561	104.16	107.08	101.36	99.808	107.02	104.09	102.07	99.099	101.46	99.818	95.81	101.46	101.81	101.84	99.971	107.95	103.88	101.38	100.31	103.77	104.5	105.61	104.18	101.26	101.69	104.36	104.3	98.702	108.21	105.11	99.542	99.14	102.27	101.68	100.94	101.57	104.28	105.76	100.33	104.81	102.66	103.26	103.26	108.9
110.87	107.87	109.56	108.98	112.5	105.94	109.71	112.86	107.11	109.5	108.95	108.03	109.67	108.93	108.05	108.39	112.26	105.23	108.12	110.78	109.22	107.44	112.32	109.08	104.72	107.96	110.15	108.07	105	108.02	109.32	108.04	108.21	109.62	106.23	106.75	111.67	110.2	109.44	103.77	113.59	105.67	112.14	108.73	106.42	109.02	104.36	107.62	109.52	112.12
107.96	109.31	105.47	106.07	104.56	103.7	105.44	111.66	107.6	107.06	106.55	101.16	101.02	103.02	105.56	106.12	101.94	112.15	105.2	107.81	107.38	106.43	108.04	105.16	106.83	106.95	105.93	105.51	107.86	107.07	105.69	105.18	108.29	105.96	103.27	106.51	106.01	110.31	103.18	108.73	109.99	108.08	107.98	114.17	106.77	106.32	106.78	105.71	105.59	101.85
110.25	101.99	109.27	107.76	103.69	106.24	104.07	102.65	108.42	107.91	104.36	108.73	107.65	103.99	106.15	103.3	101.63	104.82	107.42	104.57	103.55	108.24	105.17	103.54	106.19	107.41	106.26	107.33	106.72	103.58	111.58	104.44	109.2	108.24	106.21	105.51	107.43	107.07	104.55	109.31	103.55	103.45	103.09	105.74	100.91	103.52	104.38	104.2	107.48	106.26
108.46	106.9	105.52	107.27	103.03	108.69	108.27	106.41	104.78	103.68	105.34	106.08	106.93	103.35	103.32	102.94	98.876	103.7	107.95	106.31	102.1	108.5	108.73	104.43	99.923	111.12	106.99	108.01	103.65	103.56	108.2	105.95	104.27	106.11	106.6	108.2	104.44	104.55	107.96	103.97	109.25	104.67	110.5	102.16	106.7	104.97	102.43	101.3	104.15	104.9
106.15	108.35	108.8	103.76	105.03	104.92	109.67	104.77	104.94	107.78	103.39	106.69	106.59	106.98	107.59	103.04	108.7	104.9	103.77	103.74	105.5	106.08	108.38	107.09	104.06	110.49	103.96	104.38	107.77	106.42	107.97	111.49	106.79	102.44	102.79	103.91	102.43	103.63	103.99	112.24	104.59	107.55	102	106.11	105.42	107.99	100.78	107.6	104.97	104.16
101.28	98.73	99.933	101.12	99.985	98.466	98.077	98.222	95.881	98.366	95.518	101.13	103.43	99.42	99.011	106.46	97.087	93.986	101.54	103.23	102.94	101.5	102.05	98.673	103.82	100.17	93.333	100.09	98.217	101.55	99.925	100.24	98.846	98.532	100.99	98.705	100.41	99.339	100.92	100.59	101.51	101.34	100.61	102.37	102.26	102.78	94.557	103.58	96.702	103.05
106.87	106.91	109.89	108.87	111.12	105.89	106.42	106.13	112.93	109.3	109.44	107.16	113.75	108.08	109.34	109.57	106.42	107.8	108.74	109.2	107.42	106.18	113.36	105.28	104.06	104.78	107.77	105.7	106.69	106.4	108.74	107.66	106.94	107.58	112.47	110.49	108.9	107.28	104.74	105.48	109.29	106.52	111.13	108.52	109.54	109.28	103.94	108.74	113.74	107.28
113.77	103.07	105.7	109.59	106.04	106.5	107.55	107.81	107.6	108.8	109.8	106.84	106.3	106.14	106.07	105.04	110.46	107.39	109.74	105.88	105.9	105.99	105.23	106.49	101.24	102.2	105.82	101.6	107.15	109.15	108.97	111.78	106.77	103.12	105.66	108.37	105.16	102.79	108.17	103.72	108.3	107.35	107.47	103.9	105.31	106.12	109.58	104.99	106.51	102.62
106.25	103.92	104.79	107.24	110.43	108.36	109.83	108.58	107.33	109.32	108.06	107.1	105.64	108.01	108.03	112.25	110.49	108.43	111.36	109.4	110.68	109.59	108.84	106.19	110.21	108.03	104.3	108.63	108.56	109.41	106.24	113.14	106.49	107.23	108.68	106.34	106.52	107.13	107.74	108.85	105.39	107.35	104.64	109	105.3	108.61	112.09	110.81	107.39	107.92
103.27	105.64	105.41	108.64	101.14	109.48	103.37	105.59	102.58	105.51	109.14	106.93	107.87	105.54	104.91	106.55	108.45	105.23	108	109.14	104.27	106.52	106	107.34	106.46	107.17	109.62	103.43	106.1	101.93	108.01	107.16	100.84	106.08	103.11	104.21	102.39	103.25	105.8	106.03	104.92	101.94	98.803	104.78	108.35	105.3	107.54	104.47	104.09	104.93
105.71	109.8	106.85	102.78	107.9	100.65	101.83	103.04	106.04	108.14	100.11	106.48	109.27	104.89	111.26	108.29	109.08	109.42	108.01	112.1	107.25	104.8	105.84	107.63	109.36	110.9	99.654	106.96	108.98	109.2	102.78	105.81	108.38	107.47	106.67	109.4	106.58	106.09	104.93	104.12	109.47	106.44	103.84	106.73	110.87	106.84	106.88	100.45	102.81	109.46
99.42	99.506	100.09	100.83	104.96	97.822	100.55	101.5	99.75	100.56	103.26	98.169	103.23	103.03	99.321	104.93	98.802	99.818	99.77	100.14	97.88	99.118	102.81	98.946	98.623	101.89	97.164	102.21	100.76	101.51	95.384	99.836	100.5	98.449	100.32	103.72	103.18	100.07	100.42	102.72	100.86	94.589	101.94	101.32	103.04	105.11	97.295	98.863	96.644	100.7
100.43	101.02	100.11	99.669	105.9	97.042	95.238	100.8	98.515	98.668	100.27	98.421	101.74	97.619	98.282	100.21	98.702	99.743	97.055	95.576	98.03	101.43	98.611	94.394	100.52	98.265	103.01	98.09	97.883	97.053	98.658	100.63	97.522	94.992	99.704	96.74	97.442	98.831	98.52	102.19	101.47	96.904	99.663	105	100.42	98.814	101.68	101.62	101.22	103.16
108.75	105.91	108.63	104.6	107	109.08	108.75	107.4	108.99	107.53	108.72	106.49	106.47	106.71	109.03	110.26	108	108.25	108.46	110.9	107.47	103.11	106.11	111.72	112.39	108.41	110.44	110.53	107.72	111.43	114.15	110.32	108.01	109.87	111.27	110.32	109.64	111.08	104.01	108.5	109.44	107.79	109.23	108.82	107.79	110.12	107.43	106.47	115.47	105.58
111.37	108.06	108.24	107.16	107.95	110.41	107.31	107.91	107.55	107.51	106.9	109.49	104	106.83	111.11	108.52	104.77	108.04	106.06	109.8	108.41	107.39	114.2	107.83	106.63	108.62	111.47	108.57	108.67	112.66	106.13	108.69	108.15	106.76	109.92	110.03	109.06	107.9	110.02	103.66	104.3	104.63	108.82	109.05	112.74	108.55	108.6	111.22	105.46	106.96
106.37	105.39	107.94	106.58	107.57	106.27	107.7	104.75	108.53	102.39	106.62	105.69	111.04	104.86	109.89	104.17	106.63	106.75	105.9	103.67	105.66	109.62	110.58	104.17	105.75	107.62	107.24	107.44	111.66	100.3	108.19	102.32	107.11	103.59	105.9	102.13	108.35	105.14	106	107.32	109.09	105.84	105.22	103.71	109.5	106.27	108.73	106.83	104.9	101.57
103.18	106.8	109.97	101.95	105.22	104.46	103.78	107.58	104.26	106.44	105.48	102.87	104.61	101.51	104.46	103.85	102.76	103.22	106.6	103.76	106.12	101.35	110.53	106.44	107.01	102.66	101.69	107.27	101.04	103.68	105.4	106.09	106.61	104.31	107.39	105.56	108.28	103.41	106.79	102.3	106.08	102.36	107.01	106.22	100.09	104.24	112.41	102.17	105.56	104.44
103.83	109.28	108.14	105.55	106.63	99.361	109.65	107.72	110.86	108.08	105.09	109.12	107.02	108.87	105.31	109.23	109.99	102.03	106.92	107.99	108.48	108.31	110.19	107.15	106.7	109.34	106.85	109.36	109.41	110.33	107.66	107.22	110.22	107.76	107.12	108.55	108.99	112.11	109.01	104.42	108.79	108.24	108.57	105.56	109.08	107.47	110.13	104.64	108.21	108.36
101.27	95.717	99.977	98.274	95.959	102.49	100.07	99.003	104.08	95.766	96.158	99.599	96.695	100.77	104.86	100.84	103.71	98.663	104.96	95.275	100.56	97.558	101.23	100.81	98.392	102.65	96.12	97.167	97.36	101.42	98.306	99.211	101.36	96.265	103.78	98.717	100.36	103.05	100.37	99.473	97.772	100.32	101.2	101.22	95.757	97.116	101.08	99.009	99.814	98.65
106.26	105.18	106.17	110.56	107.38	110.2	110.06	110.76	110.12	110.92	105.86	110.72	105.44	110.38	107.95	106.86	105.67	110.06	106.16	106.67	109.03	109.97	109.16	103.7	105.75	105.02	106.11	108.78	107.36	106.12	106.22	110.51	106.2	107.61	105.11	108.25	105.02	109.23	111.25	99.235	106.88	108.91	107.88	105.75	109.6	109.38	108.22	104.54	108.18	105.92
103.84	105.06	106.86	105.45	102.77	104.99	102.19	101.98	103.1	105.22	104.64	105.14	103.98	106.1	103.56	108.21	103.43	106.45	107.89	106.96	103.95	107.11	107.15	104.4	103.74	104.64	109.49	102.78	109.87	104.13	107.04	103.55	108.75	106.43	108.25	107.83	105.4	110.32	105.76	104.23	109.39	101.79	104.8	110.02	106.88	103.07	105.55	108.18	104.41	102.55
109.49	102.84	107.85	108.59	107.43	106.05	108.26	106.85	105.1	109.71	106.88	107.34	108.53	102.5	107.36	111.56	107.63	106.28	107.06	109.35	106.3	107.75	106.09	103.83	110.56	104.76	105.28	107.57	105.22	110.25	107.4	104.35	105.84	105.21	105.21	105.59	107.32	104.89	104.59	105.16	107.22	106.86	104.6	110.24	107.59	109.15	102.49	105.93	104.38	106.39
103.7	109.38	107.05	108.18	108	104.97	106.69	111.02	106.38	107.53	113.44	109.34	108.92	109.66	107.26	107.89	105.54	107.04	106.84	105.65	104.33	103.81	107.64	104.5	103.78	109.43	110.6	103.21	112.58	109.39	107.06	102.94	107.74	103.19	108.91	108.9	105.73	104.48	107.91	105.41	105.99	108.42	112.65	110.39	106.24	106.45	112.12	110.44	108.47	107.25
105.56	104.61	107.21	104.99	102.54	104.93	108.81	107.19	105.15	107.33	105.25	104.93	108.19	107.32	106.08	108.16	106.41	110.83	105.37	106.58	105.9	106.21	108.12	102.65	106.12	107.78	107.49	102.97	102.91	106.83	101.73	105.13	105.13	104.92	106.22	102.71	106.16	101.94	106.48	104.3	104.08	105.15	104.51	107.34	99.158	110.21	103.16	110.27	113.89	104.29
109.27	110.83	110.86	109.92	112.52	108.13	107.85	112.17	111.73	109.74	111.32	107.58	110.55	112.13	106.71	113.38	107.33	111.49	107.27	109.17	115.08	108.36	107.04	109.11	110.67	114.34	108.93	105.3	109.57	111.11	111.07	109.69	115.52	109.48	109.53	113.05	108.46	109.34	109.72	109.63	111.39	111.06	108.36	113.63	112.17	112.7	112.45	107.92	109.82	112.4
96.462	101.78	100.63	98.023	101.18	100.38	92.557	99.039	101.63	100.6	100.27	101.65	99.108	100.98	102.09	95.58	98.486	100.06	100.84	97.891	95.833	100.27	101.53	99.743	102.07	101.32	97.83	95.93	99.63	95.648	99.101	102.46	97.586	100.56	102.43	104.68	102.18	97.591	103.27	100.84	101.71	101.18	97.594	100.12	98.219	100.87	97.068	102.13	99.907	101.29
107.21	104.52	106.47	108.06	106.53	101.38	104.01	106.6	107.39	105.47	106.77	103.94	103.7	105.96	104.85	110.64	108.54	106.32	103.22	109	107.11	107.82	105.94	108.39	105.97	103.7	107.6	106.25	107.75	107.6	105.25	106.17	109.7	103.87	103.57	104.91	108.63	107.67	106.08	103.99	105.43	107.41	102.2	104.69	103.91	109.98	107.53	107.68	106.13	108.01
104.58	104.71	105.71	107.5	104.61	110.18	103.3	107.22	107.77	105.56	106.68	108.55	108.92	106.09	104.06	105.93	108.37	107.53	106.67	104.64	109.73	107.07	103.77	105.62	108.62	107.72	105.38	106.23	103.57	104.3	106.23	104.37	107.15	104.67	101.99	106.63	103.95	104.48	104.71	112.66	107.35	105.34	106.28	107.81	111.03	104.21	108.19	104.26	107.14	107.31
111.03	108.96	107.7	110.34	109.21	108.73	110.73	105.03	107.83	112.06	103.62	108.08	111.64	108.62	111.65	110.61	104.76	111.18	107.25	107.57	108.71	108.03	103.75	110.95	108.74	110.8	109.84	107.48	112.53	109.25	108.5	110.4	105.19	108.72	111.89	107.43	104.83	110.33	104.79	110.5	108.82	111.28	110.97	104.91	107.92	111.78	110.63	102.69	109.58	107.22
110.11	110.26	111.51	106.21	108.99	109.69	105.57	110.58	109.54	111.69	105.02	109.02	111.14	113.05	111.81	110.79	106.93	105.82	107.64	104.91	106.39	104.13	105.76	110.14	106.26	109.88	108.43	112.79	111.98	107.63	108.69	107.37	103.6	104.02	111.53	106.69	105.05	110.94	104.52	109.74	106.38	108.55	106.16	107.4	110.46	105.1	108.23	104.4	107.53	105.48
95.348	97.523	96.879	96.61	97.369	100.6	100.95	99.489	97.771	100.33	93.419	98.058	96.912	102.41	97.511	97.878	99.332	98.572	100.39	98.279	102.43	98.905	98.036	99.401	99.004	98.323	95.758	96.618	98.134	92.556	100.1	101.9	95.789	98.893	97.76	99.973	99.019	102.55	97.692	101.43	95.919	99.193	99.652	103.84	98.676	99.152	96.252	94.329	98.686	98.137
110.67	105.87	107.24	110.09	107.35	110	107.04	107.3	111.91	107.8	109.33	105.66	107.64	109.22	111.11	109.89	110.37	108.44	107.23	111.53	108.41	107.24	109.84	107.97	106.35	109	110.46	106.74	104.36	108.61	107	106.05	107.74	108.04	105.89	107.02	107.98	111.19	108.18	107.74	108.34	110.32	108.1	109.76	108.96	105.84	110.94	110.92	109.77	107.34
106.82	106.44	110.73	103.95	106.38	101.51	104.92	106.15	102.51	105.05	104.62	107.59	109.11	108.41	107.7	102.98	104.76	111.29	109.51	105.18	105.58	103.11	105.78	98.524	102.72	108.59	107.81	103.84	113.38	102.75	102.41	103.46	103.26	108.54	105.66	104.4	107.14	106.35	108.72	104.99	108.3	108.92	104.01	104.89	105.03	107.96	104.45	106.59	106.62	108.64
104.62	108.69	110.9	110.69	108.24	108.47	107.87	109.05	106.5	107.91	104.19	107.81	108.85	105.65	108.98	108.43	102	107.01	106.91	111.45	108.01	110.25	107.98	108.9	107.5	108.3	110.31	108.24	108.08	111.48	111.24	107.24	105.18	106.71	105.14	109.78	110.73	110.96	108.33	110.83	106.71	104.61	111.83	107.1	105.8	112.69	105.98	110.26	111.01	108.02
98.585	98.133	101.77	93.66	103.02	97.529	97.944	94.754	101.57	100.11	100.65	100.98	100.41	99.611	101.42	98.762	98.386	99.827	100.49	99.399	102.35	100.8	97.736	99.31	99.556	99.26	102.87	101.24	100.92	100.73	99.771	94.526	101.56	96.868	104.5	102.46	100.67	93.782	96.822	99.854	101.89	103.2	97.685	100.41	101.51	94.89	100.95	100.27	101.84	102.84
98.176	92.955	101.34	95.086	104.66	93.47	97.968	96.477	96.912	99.383	99.144	98.893	98.341	92.984	101.98	101.52	97.103	99.949	97.516	102.6	100.55	99.741	95.077	98.039	97.716	90.205	98.548	94.933	101.34	93.912	96.823	95.458	98.519	97.904	94.3	97.631	99.31	98.161	96.085	96.306	95.781	97.983	102.38	98.714	91.828	96.728	95.691	98.507	94.55	96.57
97.457	100.4	97.574	95.501	94.249	101.73	95.817	93.185	102.64	97.46	95.195	99.749	93.631	99.097	96.337	98.284	95.98	101.66	98.286	98.02	96.335	99.004	100.57	101.06	100.61	101.86	97.15	94.885	96.256	95.455	100.47	97.696	104.09	97.944	100	100.77	99.694	99.185	100.9	99.002	101.04	99.102	96.677	101.51	95.454	102.52	98.71	94.634	97.888	101.53
103.66	108.25	106.57	109.46	106.44	109.32	107.63	107.63	108.32	112.6	109.13	107.03	110.78	107	111.48	111.36	107.14	107.51	108.35	112.02	110.09	107.18	105.63	106.44	112.08	109.21	104.71	107.76	109.36	111.97	106.99	109.87	105.48	109.87	108.24	111.69	107.59	110.83	107.27	108.65	104.26	106.96	109.39	111.21	109.16	111.1	112.11	111.13	109.4	108.67
103.27	98.701	98.789	101.23	98.221	99.278	95.995	101.06	96.402	100.57	100.6	100.66	99.16	96.697	96.273	102.58	101.47	102.51	101.8	101.64	95.77	95.464	95.262	96.135	101.4	100.07	99.843	97.64	98.059	98.179	99.561	97.754	98.447	99.801	94.298	100.61	98.651	99.648	95.052	96.612	103.98	104.2	97.38	100.36	103.96	97.193	97.148	100.35	96.44	98.474
105.84	103.54	110.58	111.6	108.29	106.08	108.75	108.38	109.02	107.81	106.61	106.84	104.95	110.63	105.06	108.77	110.59	110.59	103.91	105.29	107.9	105.41	108.92	105.36	107.24	107.3	105.71	107.47	109.43	106.91	112.03	110.46	105.84	110.2	105.45	108.28	109.22	107.59	111.78	110.08	109.27	111.74	104.22	104.05	102.63	108.82	110.89	109.04	110.54	109.3
108.39	110.86	107.51	104.27	104.58	108.44	109.16	109.49	102.18	106.97	108.37	104.58	106.53	109.06	105.43	109.1	107.98	106.08	107.94	103.41	110.13	106.53	105.8	110.48	108.28	108.16	107.27	109.87	107.87	104.46	110.62	107.94	109.69	106.2	108.52	104.21	109.08	110.3	109.46	106.45	110.95	104.38	110.85	107.73	106.24	105.29	109.69	110.45	106.41	108.01
104.46	100.29	96.462	99.658	96.672	100.58	100.45	96.127	96.498	95.38	97.264	98.369	98.885	101.58	100.95	103.93	98.679	96.238	100.63	99.236	96.086	99.712	96.754	102.43	94.995	97.768	100.86	97.411	99.244	104.49	97.428	94.45	100.35	96.524	102.35	97.357	100.55	101.51	100.19	103.96	97.466	96.37	101.73	96.703	104.7	96.638	98.038	96.168	100.94	98.397
102.46	105.31	107.74	109.5	106.41	103.38	105.43	107.79	105.96	105.24	105.06	106.76	102.33	107	104.62	102.71	101.84	103.91	108.81	103.87	102.91	106.28	106.15	106.49	112.08	101.16	105.76	104.93	105.78	104.9	106.82	107.69	107.59	103.18	104.31	108.02	106.18	106.76	111.09	106.68	106.25	104.57	102.02	104.06	104.12	108.13	109.37	107.08	108.14	104.98
109.72	105.96	108.31	111.32	104.17	106.12	107.65	105.57	109.86	104.73	105.56	110.82	109.53	106.35	110.68	108.63	110.95	107.59	102.91	107.35	109.71	107.05	104.97	109.41	107.07	109.04	109.27	108.82	112.03	106.2	107.89	109.29	109.33	107.41	109.43	107.05	108.96	110.17	108.04	111.66	107.57	112.66	106.78	110.26	106.67	106.93	108.95	108.16	110.27	107.27
97.723	103.81	104.27	104.99	107.03	107.16	104.33	105.53	108.7	110.97	104.48	104.6	102.64	105.04	106.26	105.42	104.37	105.25	108.89	105.78	107.18	102.78	109.58	106.32	104.91	108.32	106.56	104.1	106.41	108.7	107.22	102.05	108.69	103.3	106.36	107.23	106.07	103.88	106.99	103.55	110.06	107.6	107.34	104.05	109.54	101.16	108.85	105.9	112.46	104.13
115.43	111.11	105.45	110.67	107.41	108.64	106.48	110.74	105.33	109.25	110.49	108.01	105.74	112.36	109.43	109.85	111.28	106.92	106.28	111.24	110.83	111.02	110.62	109.98	109.27	110.62	107.49	107.01	110.48	106.23	106.64	111.69	105.42	107.6	109.57	103.61	105.45	107.1	105.78	107.47	108.75	110.45	111.58	106.25	107.88	106.49	106.89	108.49	110.69	106.1
105.7	105.71	103.91	102.93	107.24	106.15	107.22	107.43	106.39	99.796	109.31	103.43	98.802	103.5	106.03	106.93	106.33	107.86	104.43	108.86	106.04	109.97	105.89	108.13	103.97	107.23	104.09	104.08	112.34	104.38	105.45	102	106.29	109.27	106.35	104.76	106.02	109.59	101.02	108.27	112.66	104.56	102.11	105	100.75	107	102.43	108.02	105.92	105.38
107.66	109.8	107.49	101.86	105.63	106.76	101.28	100.54	105.69	107.94	109.73	102.61	106.39	102.72	103.98	106.25	106.09	104.1	111.46	107.96	106.54	103.84	103.57	102.27	97.369	105.34	105.53	102.28	107.3	107.14	107.05	103.33	106.28	104.18	104.97	103.07	102.96	102.26	104.48	106.83	106.64	106.5	107.06	109.65	106.34	107.32	108.5	102.41	105.51	103.88
102.31	103.78	106.46	103.97	103.71	105.96	103.13	106.68	104.23	103.11	107.59	106.98	106.73	108.59	104.8	105.24	106.41	107.53	106.06	105.7	104.3	114.53	106.99	104.94	105.38	108.07	106.88	103.4	108.68	100.61	107.19	105.93	106.84	105.4	106.75	106.32	104.98	109.63	105.59	102.08	107.89	104.11	107.75	107.54	106.01	106.55	104.89	105.38	106.21	106.96
111.53	110	107.05	110.57	112.8	108.68	110.93	114.16	110.2	106.27	109.2	109.36	108.31	113.09	115.02	99.836	108.74	109.38	108.39	105.92	105.7	108.02	111.68	105.79	107.03	108.65	110.06	107.37	106.25	108.91	102.9	111.36	111.3	106.44	110.82	106.57	109.74	104.63	113.3	105.99	108.95	105.61	106.33	107.97	107.6	110.27	110.81	102.2	109.19	111.45
108.9	107.29	107.76	106.91	108.73	104.23	110.56	104.44	104.67	109.6	101.14	105.56	101.81	106.01	102.52	107.07	107.67	107.41	102.17	107.51	103.23	107.67	102.9	107.59	102.12	101.51	103.46	109.53	108.19	104.98	109.81	107.1	112.89	103.69	109.09	102.12	107.44	105.2	103.55	105.51	105.13	108.91	106.15	104.87	106.06	108.66	103.76	104.03	103.26	104.86
108.52	105.5	104.68	103.97	106.94	109.23	109.96	105.47	105.97	106.18	104.24	102.97	108.15	104.64	108.4	107.13	103.46	106.31	104.1	106.47	106.76	106.26	110.44	106.95	99.705	104.78	106.42	107.62	104.24	108.97	106.47	104.17	98.303	103.35	106.86	106.93	109.48	104.99	106.5	105.99	107.16	109.01	104.76	106.89	107.6	103.85	104.07	102.88	102.79	107.38
102.91	107.66	107.46	108.17	102.35	104.66	102.26	105.95	101.94	102.02	104.24	102.5	100.01	103.74	104.39	103.26	108.61	103.04	105.22	105.73	104.4	105.77	106.79	103.11	108.06	106.27	108.74	105.23	104.62	107.17	109.74	104.73	100.23	102.76	109.03	105.29	105.71	108.88	105.26	106.62	108.46	102.75	103.53	104.09	102.4	104.59	107.1	106.23	105.66	107.49
98.683	101.4	98.91	94.02	100.62	96.172	98.196	95.514	99.947	97.253	100.95	101.88	101.74	94.421	97.124	101.53	98.868	98.654	97.858	99.819	102.28	96.339	97.368	97.112	99.209	99.771	96.61	99.948	97.108	94.851	99.046	94.693	98.4	99.438	96.427	98.547	100.84	98.042	98.609	100.66	98.466	98.263	98.551	101.42	98.833	98.825	97.917	98.302	100.04	98.727
108.56	106.87	111.22	106.32	106.49	106.98	107.54	109.3	107	110.41	103.83	107.28	104.96	106.49	107.95	102.91	110.72	108.98	115.23	105.91	109.79	109.73	106.01	105.86	107.97	104.33	111.6	112.79	109.5	107.58	106.09	105.88	106.59	106.44	106.08	110.21	114.09	110.04	107.63	109.26	104.13	108.88	108.95	110.4	108.3	107.39	106.72	109.15	106.54	105.73
105.13	110.11	109.48	108.46	108.29	110.86	108.64	106.35	105.46	102.25	112.01	108.11	108.62	108.38	105.47	107.26	111.04	106.84	102.76	108.2	105.1	108.14	107.78	102.8	105.01	107.53	111.39	105.19	109.07	109.56	106.73	105.68	106.26	107.77	103.74	105.62	104.4	107.82	106.48	107.29	108.84	109.58	107.72	109.37	109.17	110.54	109.16	107.41	106.98	106.87
107.36	106.76	107.38	106.42	106.17	103.18	104	105.9	105.14	102.71	106.04	103.27	105.77	105.17	100.49	104.92	104.62	104.86	106.01	105.82	106.99	105.21	105.78	102.97	110.51	104.08	106.67	103.3	107.08	102.66	108.33	103.74	106.97	104.81	107.9	101.4	102.53	100.6	106.42	104.64	107.97	105.91	101.88	106.64	107.93	106.39	110.03	104.51	105.56	104.37
110.38	109.43	109.37	108.21	107.14	108.65	110.02	111.06	113.42	110.12	104.13	106.88	108.25	102.7	102	111.7	105.17	106.53	111.17	110.23	113.91	105.94	107.02	108.4	107.9	109.01	110.85	105.32	108.27	106.51	110.85	104.18	110.5	103.72	112.34	109.77	106.97	109.5	109.44	111.52	108.82	106.3	111.87	108.57	115.09	106.76	103.6	107.9	110.15	107.33
106.22	110.37	104.17	101.56	98.363	107.08	103.2	106.23	103.67	106.32	102.19	102.5	102.16	105.34	107.65	104.47	102.63	103.78	110.03	104.85	103.99	107.25	108.89	105.16	102.53	108.37	107.24	104.59	109.08	105.13	108.27	106.73	111.22	106.4	103.84	104.84	108.62	109.28	107.09	105.59	105.25	108.4	109.21	107.93	107.1	104.24	106.76	105.71	107.21	101.08
98.628	101.55	98.12	103.6	98.046	99.932	102.03	100.22	96.558	99.41	102.42	99.445	99.901	100.29	102.22	97.924	100.79	99.724	102.13	93.496	100.28	103.98	97.553	101.42	98.546	97.162	103.51	95.079	98.439	104.24	101.28	102.19	98.087	101.9	99.699	101.96	100.46	97.519	101.11	100.35	101.54	100.86	102.16	100.24	103.61	99.623	100.46	102.22	98.257	98.662
104.44	108.8	102.21	104.48	103.49	106.69	102.83	98.947	109.67	107.7	105.3	104.82	109.3	106.31	103.72	106.52	101.75	107.16	107.43	102.83	103.78	103.18	103.31	105.13	106.96	109.14	104.75	107.25	103.3	99.745	102.46	102.25	108.53	105.29	104.29	106.07	106.5	106.17	104.51	107.06	107.05	105.81	109.59	103.23	105.1	104.12	106.07	103.25	102.91	101.8
107.87	110.59	111.83	106.72	108.53	104.85	109.63	103.43	107.81	103.62	108.09	106.99	109.89	111.64	108.28	111.7	105.48	104.31	110.88	109.05	107.44	111.93	105.95	108.7	109.92	108.42	107.96	106.17	106.05	107.22	106.98	107.27	107.64	108.62	110.77	109.33	113.97	107.99	107.51	111.42	108.4	110.47	109.95	109.27	108.89	109	105.05	105.18	110.65	108.33
106.59	107.91	102.72	105.35	106.36	106.35	106.52	109.52	109.03	107.42	103.45	104.05	108.23	106.87	109.92	101.5	103.86	106.22	99.035	104.71	102.48	109.36	109.61	103.7	107.32	105.77	102.58	108.58	103.6	102.02	105.66	110.6	106.97	99.831	100.09	107.47	105.47	105.13	106.82	101.08	101.39	104.72	106.27	107.04	102.54	110.59	104.53	106.22	109.52	100.25
111.15	105.28	109.68	109.65	105.88	111.41	104.58	107.49	107.57	109.39	110.88	106.46	107.47	106.99	113.56	108.4	110.4	110.27	109.88	108.94	111.72	111.92	109.77	113.61	108.29	111.96	102.82	109.68	111.57	109.3	109.13	109.21	108.53	109.58	107.53	108.01	106.88	106.2	107.92	111.16	109.73	109.18	109.71	108.14	110.24	110.2	106.01	107.5	104.93	106.61
109.05	105.92	109.66	111.45	111.44	107.82	108.9	113.16	108.99	109.08	108.54	109.83	113.53	109.14	110.4	108.34	104.65	106.49	109.47	109.44	111.16	107.53	108.05	105.52	109.27	108.8	106.1	110.02	105.15	108.45	103.81	108.56	111.17	107.17	109.8	108.54	106.27	112.86	104.67	109	108.85	109.37	109.85	104.17	109.4	112.33	106.36	110.19	111.79	104
105.72	103.09	99.569	98.458	97.783	102.68	103	104	101.27	101.92	100.71	94.507	100.74	104.39	101.31	102.6	97.653	101.12	101.59	97.962	98.448	102.09	99.153	99.734	100.05	100.48	97.432	102.02	101.78	96.775	99.47	98.704	98.877	102	105.26	104.01	100.13	100.99	103.85	101.38	103.96	101.99	99.52	98.379	96.346	99.702	106.57	98.428	102.19	100.41
110.08	104.28	108.93	101.73	103.89	111.72	103.9	107.81	102.55	105.89	107.28	106.7	103.31	110.85	105.42	108.76	107.57	103.57	107.53	104.67	104.61	107.8	101.86	105.11	108.91	107.48	103.1	100.53	103.2	106.75	103.45	100.98	103.77	108.4	105.06	102.4	104.22	108.2	107.93	106.42	108.16	106.3	103.13	99.382	107.96	106.47	110.27	105.59	107.83	106.06
105.9	104.78	105.53	106.42	109.91	109.97	108.7	104.43	109.65	104.14	104.99	101.43	108.05	103.05	110.95	101.13	108.97	100.65	109.26	102.49	109.29	106.19	100.12	103.46	104.88	109	106.08	107.19	104.41	106.64	109.08	105.39	107.94	109.36	104.75	105.64	105.94	106.38	104.6	106.75	101.47	103.43	105.67	103.59	106.43	106.87	104.62	103.04	106.1	105.06
108.36	105.2	102.79	103.49	102.52	108.98	105.13	104.29	103.79	107.35	107.32	106.81	110.21	104.02	109.23	104.65	106.3	106.34	106.53	105.13	101.04	108.01	111.37	106.85	105.16	103.07	107.59	106.91	108.9	110.94	107.72	106.85	107.11	107.29	107.74	102.95	107.99	105.32	107.13	105.54	105.18	106.73	106.38	108.95	107.14	103.32	109.19	107.78	106.21	103.94
101.2	97.916	104.67	103.82	102.71	95.317	98.303	97.358	102.14	102	98.064	99.843	102.95	97.971	101.58	99.387	100.09	102.84	97.153	103.62	99.066	98.461	101.33	102.85	100.24	102.65	102	96.879	98.509	101.05	101.05	100.58	99.85	102.25	98.24	99.627	101.18	101.86	104.41	98.62	101.89	101.37	103.49	103.6	104.77	102.02	98.663	97.389	101.41	103
110.71	106.34	109.04	110.18	107.54	111.74	107.42	109.89	110.76	106.81	107.97	107.8	106.35	110.12	105.26	108.81	104.25	106.64	107.64	110.08	106.53	105.24	105.36	108.07	106.88	106.71	109.83	105.94	107.35	107.18	109.56	112.62	106.12	108.6	109.28	109.12	110.46	99.762	105.3	106.39	105.14	105.39	106.63	108.47	110.13	109.35	108.97	106.17	110.73	110.78
106.39	109.09	110.07	107.13	108.94	105.78	108.66	104.59	106.89	110.24	105.45	106.33	104.48	109.19	106.8	109.61	110.64	108.5	107.44	104.07	103.96	109.95	107.64	114.58	104.93	111.85	105.11	108.91	108.38	107.51	111.06	107.46	105.41	103.86	113.55	106.49	108.05	107.78	108.88	108.67	109.18	102.94	108.54	110.65	105.52	103.68	104.89	108.66	107.11	107.42
117.44	110.66	109.19	113.81	111.5	108.34	112.33	109.83	108.07	109.61	107.84	112.01	112.07	111.46	107.68	112.17	109.68	111.22	107.94	107.51	111.82	111.94	105.15	112.5	116.4	107.64	114.46	114.34	111.96	110.63	113.25	111.89	108.87	106.75	109.6	111.08	109.03	108.12	109.68	111.6	108.79	110.73	109.91	108.1	105.57	114.66	115.2	111.39	114.16	109.6
101.68	109.04	106.91	105.42	108.91	103.06	105.28	105.91	107.33	108.24	102.44	106.34	101.49	105.52	109.92	105.8	103.15	107.98	112.36	105.31	108.12	103.99	110.12	104.6	102.67	103.82	111.55	105.22	102.15	103.1	108.66	108.85	109.48	107.09	106.09	104.27	107.08	103.73	109.05	105.98	105.42	108.42	104.54	104.55	108.66	107.1	106.83	108.72	108.19	109.55
112.85	106.54	107.56	108.26	109.38	108.06	106.67	112.34	110.43	110.8	102.63	109.55	106.94	109.23	110.36	110.02	106.88	114.71	110.78	110.75	107.52	113.46	104.76	108.31	109.03	109.36	108.49	109.12	107.53	108.62	107.34	109.38	105.19	105.59	110.56	109.93	109.1	112.31	106.69	111.71	107.65	109.08	107.42	108.77	108.34	105.57	112.92	104.51	109.1	109.36
109.76	105.76	107.91	106.15	109.82	102.47	106.15	108.17	110.33	107.19	109.46	113.56	109.39	111.52	108.37	106.52	106.96	107.74	108.38	112.62	107.27	109.48	102.72	111.91	112.08	109.69	110.2	106.65	110.34	110.01	111.22	106.79	106.41	105.76	107.91	109.82	108.44	111.26	108.35	108.84	106.81	107.4	107.95	113.98	105.15	111.45	104.64	110.52	111.02	109.57
99.46	101.33	98.991	100.26	102.09	104.23	102.11	98.741	99.063	101.34	102.84	101.64	98.349	97.44	105.41	101.8	101.08	99.138	97.076	99.479	98.098	98.686	101.05	97.804	102.56	98.34	95.039	104.41	98.292	97.205	97.149	94.966	100.87	97.995	102.47	97.284	99.337	101.71	96.642	98.849	97.156	99.534	103.51	100.61	97.759	103.53	101.66	103.39	101.52	97.214
113.78	107.25	106.15	109.33	108.83	111.51	107.86	107.99	109.6	107.45	106.05	106.73	107.01	108.72	106.1	107.58	112.3	106.26	106.28	109.45	112.36	107.44	109.7	109.2	108.16	111	109.51	108.11	107.57	106.91	112.49	107.57	107.85	105.01	109.96	104.94	109.44	110.76	109.37	110.65	109.94	106.39	106.42	105.71	104.52	104.84	107.86	110.79	109.64	107.25
107.21	106.61	104.9	104.72	107.94	109.47	108.62	109.52	108.38	110.57	104.81	108.12	111.18	104.15	108.08	108.83	111.45	109.53	109.47	108.89	109.64	107.24	109.46	110.86	109.31	106.41	109.25	110.3	108.92	111.23	106.05	109.39	107.44	105.75	108.48	103.39	106.87	109.33	109.49	108.25	105.7	107.67	105.17	112.32	110.52	107.53	110.51	109.17	105.48	105.98
104.43	102.43	103.2	105.4	106.38	109.09	108.79	105.92	107.53	105.68	104.17	105.19	105.95	107.57	103.21	105.13	108.23	103.72	108.95	111.31	106.85	105.02	110.29	103.73	110.79	106.22	104.47	102.3	108.12	102.62	104.1	107.52	106.27	101.91	104.57	102.96	109.3	105.1	102.79	106.24	109.11	104.26	107.33	104.2	103.57	107.14	108.22	105.93	109.39	109.36
104.21	106.08	109.34	104.21	111.81	110.61	105.57	112.26	110.99	107.23	111.98	109.7	109.54	106.14	109.07	109.59	103.1	108.5	109.83	107.36	112.95	103.13	103.47	107.73	109.01	108.4	107.14	105.98	106.74	109.07	110.06	103.42	107.15	106.44	104.79	114.52	106.89	106.82	110.73	112.63	107.73	106.02	106.08	102.37	105.27	110.57	107.27	107.89	110.45	108.57
96.1	96.937	99.495	98.923	98.489	101.94	96.324	100.5	101.1	98.449	96.386	103.59	94.342	102.83	100.17	100.85	98.02	97.614	99.392	100.29	101.45	101.5	99.384	98.363	95.982	97.243	97.613	99.636	100.29	98.245	99.221	99.534	102.7	99.14	99.791	99.876	99.773	94.201	102.51	96.133	98.719	97.428	97.927	99.783	99.906	98.711	97.026	97.462	98.113	99.575
111.63	107.39	108.24	112.51	106.73	109.48	108.32	108.64	110.41	110.55	112.64	111.06	111.65	109.44	108.26	105.36	105.78	106.21	106.25	107.45	107.31	106.14	110.64	108.34	105.06	107	106.07	108.45	105.93	104.96	106.46	109.57	105.93	106.59	109.08	108.11	113.27	106.6	109.51	111.06	110.54	108.07	109.26	105.82	109.73	107.98	108.2	105.4	108.76	107.03
107.55	107.88	104.72	100.86	102.29	107.88	107.22	111.61	104.27	102.15	110.74	107.69	110.61	105.75	105.21	106.47	103.22	107.6	109.29	110.59	110.77	108.64	108.03	107.37	106.63	107.63	107.79	107.06	103.4	106.06	105.54	106.13	106.32	107	107.07	104.99	107.03	104.24	107.68	107.09	107.75	106.76	105.7	109.86	110.14	105.17	106.6	102.99	106.42	111.47
107.65	108.47	106.88	106.89	105.53	110.89	106.78	108.53	108.48	102.46	101.77	105.1	108.41	103.56	111.31	106.01	105.16	105.65	110.64	105.88	105.41	108.92	105.46	103.62	105.73	101.28	108.52	106.84	106.95	102.71	103.57	107.41	102.66	106.71	106.76	106.39	106.47	103.88	109.02	105.32	104.08	107.57	108.49	103.31	108.08	107.15	104.97	100.34	103.48	108.92
108.54	111	106.69	112.13	106.93	106.59	108.47	107.65	109.86	109.26	108.87	108.82	108.16	112.65	109.92	106.99	111.05	107.66	111.74	110.97	108.64	108.48	106.91	109.35	104.73	103.39	110.48	106.89	110.48	107.37	107.14	106.79	106.86	106.71	108.26	109.39	103.3	108.83	108.35	107.93	106.73	107.11	110.1	110.61	110.12	110.31	116.68	106.27	108.46	108.2
102.98	105.43	103.77	104.67	104.36	106.97	106.13	110.56	109.63	108.58	109.89	105.66	107.84	105.54	103.32	100.81	107.75	107.39	107.21	103.77	103.73	103.05	105.17	99.07	104.15	106.67	101.95	104.22	102.74	106.68	106.89	108.2	104.11	105.88	105.76	108.12	102.58	106.01	105.59	105.48	104.17	103.44	105.28	104.9	107.71	107.8	105.09	104.91	106.31	110.16
104.53	108.11	108.36	106.74	103.99	112.53	105.22	107.08	107.16	104.77	105.88	107.4	106.64	107.89	109.67	105.95	108.04	104.64	117.89	103.35	107.23	113.4	107.15	109.2	105.55	106.68	105.04	111.96	103.37	106.52	110.34	103.51	103.07	108.03	105.21	108.7	111.45	112.66	109.28	108.13	107.69	108.75	106.88	107.03	109.08	109.9	106.09	105.09	107.33	109.07
111.39	107.41	107.09	105.11	108.66	108.56	110.94	108.15	108.3	106.46	109.32	108.13	109.29	106.9	108.27	108.35	105.72	111.97	104.79	105.82	108.7	108.72	105.9	110.48	101.98	108.24	107.84	105.41	106.17	107.78	102.78	111.7	112.26	106.21	105.81	102.32	108.63	108.75	108.92	108.85	106.56	109.55	105.28	108.26	104.71	108.5	99.589	107.56	107.75	107.61
103.09	107.51	110.9	110.46	106.66	106.9	103.6	106.79	101.89	107.41	107.74	102.08	105.44	105.03	107	108.36	106.52	104.76	104.03	103.33	104.92	100.7	108.58	109.03	106.92	106.21	105.32	106.89	103.97	102.74	109.96	107.68	107.07	107.93	102.31	102.68	109.27	107.1	106.18	107.46	107.4	110.87	106.68	107.38	106.4	104.17	108.58	108.68	112.77	105.96
103.67	114.73	109.77	108.37	106.71	109.49	111.13	107.27	106.93	108.31	105.63	108.39	111.19	108.11	108.67	103.58	106.8	106.78	109.18	106.22	107.79	106.84	108.12	102.12	106.78	112.56	108.21	105.85	114.21	111.09	106.56	110.62	107.78	106.25	104.68	111.5	109.93	111.14	106.58	102.31	108.25	109.46	107.68	107.91	108.7	106.06	105.98	111.05	106.44	108.19
101.69	103.05	97.554	100.84	100.96	101.73	98.59	99.788	105.41	100.52	100.79	104.74	101.89	104	97.968	99.5	98.534	102.16	102.83	100.11	99.512	101.98	100.49	99.136	105.01	100.22	102.14	103.78	101.83	103.61	99.75	102	101.28	97.968	104.39	100.36	98.658	101.92	101.68	96.331	103.85	101.34	99.971	100.15	100.69	103.82	102.4	100.1	102.53	102.68
99.152	99.717	96.482	99.904	99.154	98.645	95.076	100.19	97.848	97.776	97.814	99.448	97.44	100.41	99.616	101.51	100.88	97.201	101.39	100.29	98.379	100.46	99.884	98.944	97.27	96.722	97.84	97.543	97.53	101.04	94.428	101.26	95.15	98.33	98.668	94.62	96.513	97.511	98.319	97.59	95.199	98.94	93.214	99.28	99.805	99.897	98.204	96.244	95.771	99.88
106.23	107.77	106.56	100.47	109.36	110.46	105.47	102.36	104.93	98.49	103.88	104.01	107.6	106.4	106.87	103.73	106.12	101.1	107.11	105.04	106.49	106.83	105.71	107.43	105.06	102.71	107.28	105.76	109.23	105.44	108.71	107.86	104.94	110.57	106.63	104.97	102.77	109.11	105.19	101.6	109.41	104.09	105.94	105.9	105.44	108.01	107	105.87	105.99	110.33
112	106.71	108.74	109.65	111.09	107.9	109.52	103.08	108.14	108.44	104.97	105.78	109.28	116.18	107.54	109.6	111.39	111.35	105	106.63	105.83	106.01	110.46	113.6	105.4	108.48	113.56	106.65	110.63	111.83	106.96	100.05	103.74	111.82	107.43	109.01	113.29	108.95	107.91	110.18	107.62	111.77	105.24	107.05	106.13	105.84	108.37	106.89	108.78	109.7
110.93	103.85	105.45	103.52	109.04	104.46	111.36	104.55	106.08	108.74	110.37	103.57	104.43	110.49	104.94	108.44	105.93	107.27	109.11	108.11	108.89	108.67	105.78	103.89	105.99	107.14	101.65	105.36	101.98	105.47	103.4	107.94	106.05	107.39	106.26	107.46	107.89	105.58	107.11	110.69	104.34	110.39	106.61	102.14	105.7	105.05	103.72	107.54	103.18	111.71
100.45	98.111	97.952	99.206	93.725	95.157	98.07	96.357	99.152	98.326	99.424	96.941	96.484	96.449	100.56	96.016	96.287	95.993	101.28	97.861	99.119	100.53	101.26	99.181	91.13	99.858	93.421	97.878	98.588	99.692	98.604	101.83	102.51	95.059	100.46	97.801	98.735	99.352	98.522	94.729	99.802	93.732	99.566	97.841	100.42	98.84	96.259	100.85	95.238	97.283
109.98	113.54	107.05	110.66	108.01	109.44	107.83	107.56	110.35	111.84	108.54	111.03	111.12	114.13	107.65	113.48	117.16	105.81	113.39	109.26	112.72	110.49	109.31	108.99	108.39	111.9	108.28	109.5	108.07	111.1	111.74	110.86	112.83	112.07	110.02	112.2	114.11	109.46	108.16	110.28	108.68	108.03	110.91	109.82	111.87	108.84	109.45	112.34	115.13	111.38
97.718	95.6	96.883	99.723	103.24	94.664	98.238	97.937	100.75	103.69	95.196	99.227	94.499	96.78	99.941	95.777	99.632	99.468	98.273	98.725	103.98	96.444	101.58	101.05	103.39	100.33	93.228	98.827	97.583	100.76	100.51	97.041	96.551	99.639	102.95	97.534	97.592	99.206	99.167	98.259	97.093	99.31	98.597	96.154	94.553	95.069	97.937	98.075	99.674	97.283
109.37	105.19	108.58	109.92	107.93	103.7	103.05	106.36	109.03	107.34	103.89	106.06	108.11	105.62	107.3	104.06	108.69	101.98	106.83	105.44	106.01	103.07	101.17	105.92	109.81	102.65	109.29	104.62	109.57	106.42	104.91	109.63	106.5	105.53	106.43	105.32	105.72	106.27	102.06	105.12	106.48	106.96	100.69	107.16	103.37	108.8	105.65	105.82	104.76	104.84
99.833	97.843	99.294	98.969	104.07	99.209	100.28	102.87	97.123	101.01	98.558	98.778	96.979	97.245	98.033	102.19	96.031	103.33	102.62	100.51	96.92	101.21	102.05	101.22	101.56	98.5	98.27	102.67	98.378	95.642	96.43	98.583	100.09	98.69	99.691	99.384	102.37	96.809	98.607	98.428	96.811	101.17	100.02	98.136	97.99	97.075	97.038	98.985	98.178	102.08
107.58	107.38	105.12	107.31	110.76	104.07	105.96	106.14	102.65	104.6	105.4	109.47	101.43	104.68	108.24	107.96	104.75	105	100.99	108.58	106.67	105.48	103.36	106.88	107.43	106.1	106.84	106.35	101.63	109.47	108.22	104.62	105.79	107.26	106.24	104.61	105.1	107.37	104.5	106.83	105	107.03	106.65	108	110.37	104.75	107.35	104.54	110.39	104.73
113.84	111.98	109.43	110.07	110.52	109.49	107.16	110.35	112.87	105.62	109.44	111.55	105.62	110.31	113.37	109.02	112.22	108.85	108.86	107.1	107.54	109.11	111.56	109	111.13	108.98	110.33	114.02	112.4	106.81	111.62	112.05	111.31	113.14	110.99	111.3	111.49	110.85	109.87	111.15	110.21	112.96	112.37	112.95	110.05	108.31	111.63	110.84	111.79	107.39
111.87	110.39	111.91	113.53	108.89	110.71	109.38	109.8	110.36	109.82	108.81	110.86	107.42	106.77	111.22	109.62	113.1	109.35	114.38	113.69	109.52	111.61	110.69	110.56	109.78	111.3	113.13	111.51	110.71	111.81	111.54	109.04	112.8	107.8	113.45	108.24	110.7	114.23	113.88	110.79	108.71	114.57	113.12	104.71	111.99	109.68	108.67	105.68	111.52	111.14
101.45	95.405	96.777	95.202	95.407	96.528	94.432	101.89	99.277	101.66	96.155	95.654	98.879	102.72	96.219	101.58	97.591	100.06	101.66	98.461	96.151	99.804	101.55	98.985	98.712	98.482	99.328	100.49	96.621	95.786	95.611	97.975	98.774	99.418	98.957	99.958	96.76	100.12	99.042	96.952	97.647	98.703	96.877	100.47	95.065	95.701	96.376	98.516	98.437	96.623
109.71	104.31	107.11	105.64	108.63	108.84	105.95	103.72	104.52	102.98	107.43	109.12	104.73	107.1	109.6	106.18	108.36	109.21	105.38	105.34	108.84	107.02	108.81	107.34	110.38	106.96	110.35	104.87	110.17	100.7	109.62	109.35	103.67	103.92	105.94	109.33	105.57	108.8	108.8	105.73	105.81	110.74	107.56	107.07	106.91	109.66	107.93	109.13	106.57	106.45
109.06	103.7	107.88	108.18	103.75	105.23	109.84	106.46	104.79	105.88	104.95	105.62	106.89	103.86	105.63	106.26	107.81	102.67	106.2	109.98	109.04	106.88	104.93	105.09	108.67	105.03	103.08	105.2	107.32	103.1	111.4	106.32	110.84	104.79	106.11	104.23	108.97	103.46	105.52	101.39	102.04	104.15	107.91	103.67	107.81	107.61	101.76	103.79	102.47	105.95
100.68	94.775	102.12	99.004	101.89	102.99	97.131	95.427	95.909	99.411	99.72	102.42	96.938	103.09	98.479	101.36	97.142	99.365	92.969	98.916	101.22	96.215	97.77	95.262	99.103	100.36	99.49	95.881	100.85	101.33	98.743	101.51	102.42	97.611	94.093	99.946	98.926	99.943	100.54	97.325	94.582	100.64	98.249	95.576	98.589	100.39	94.283	104.15	91.576	96.287
100.77	100.29	99.962	101.24	104.96	95.798	104.65	98.204	98.183	102.81	97.8	99.362	103.33	104.04	103.34	102	104.87	95.544	102.99	96.243	103.5	100.36	102.7	100.14	96.874	102.09	97.204	98.567	101.22	98.965	105.21	99.481	99.625	100.57	96.472	101.97	98.537	101.15	102.34	99.897	100.48	97.742	101.75	101.56	98.843	101.69	99.633	103.42	100.6	102.11
102.92	100.45	102.21	99.325	98.122	100.79	99.254	102.01	105.26	98.676	95.447	99.458	97.81	98.092	101.51	99.359	98.114	100.08	99.898	100.87	98.632	100.67	99.43	103.94	102.37	105.48	103.95	97.977	99.022	102.23	98.469	99.736	98.586	99.955	102.43	100.42	100.09	103.47	100.29	99.111	100.13	98.281	98.701	100.56	100.24	98.745	102.93	105.59	99.123	102.12
111.1	105.61	111.33	105.09	104.68	102.66	106.25	107.41	105.99	104.83	107.59	105.09	105.7	106.74	102.79	106.24	105.8	108.13	103.37	109.19	104.69	104.64	107.67	104.75	109.22	105.01	107.32	102.85	105.37	105.31	106.66	105.87	107.58	102.78	106.32	106.71	106.99	107.65	109.09	103.25	102.47	104.72	107.19	105.06	106.43	110.9	105.55	106.41	106.42	99.909
107.25	108.67	112.25	112.4	111.96	106.91	111.54	112.77	113.57	109.69	112.39	114.35	107.52	112.22	112.24	106.61	106.6	112.58	113.51	109.98	114.29	113.36	105.71	106.51	108.74	115.63	112	112.53	111.5	109.92	110.1	112.53	107.43	114.56	109.56	111.66	114.02	111.36	111.89	110.07	105.19	107.16	108.1	109.96	108	108.33	106.13	111.65	113.92	113.04
98.416	97.822	99.944	104.84	100.15	102.11	101.29	105.82	103.14	101.94	102.56	100.43	104.2	94.237	97.507	99.271	103.41	101.05	101.46	100.99	101.24	99.931	100.61	97.568	98.949	100.12	99.728	100.89	102.5	102.37	101.6	103.9	98.246	101.76	103.07	101.24	99.58	100.64	97.098	99.133	105.46	99.33	98.317	101.03	99.453	104.01	100.79	102.05	100.49	101.4
101.74	104.88	104.74	110.33	100.28	104.4	108.1	106.14	107.19	104.31	104.66	105.44	104.22	107.28	104.99	103.43	104.68	106.65	110.71	107.33	105.29	107.78	112.29	104.45	110.06	103.33	108.9	105.57	108.4	109.66	107.57	105.87	104.52	108.89	107.41	105.76	104.75	108.13	106.57	104.7	101.38	108.42	109.87	106.39	105.43	111.7	105.49	103.17	107.14	106.95
103.79	109.94	106.57	104.73	108.99	103.66	104.44	101.15	104.47	104.22	108.42	106.29	105.22	104.11	106.06	102.96	104.95	114.01	106.28	106.23	103.24	105.77	108.46	107.1	105.05	104.55	111.25	104.33	105.69	109.72	104.09	101.34	106.31	106.27	105.97	109.67	108.45	109.43	104.88	103.06	108.17	102.51	106.44	108.64	104.93	106.09	108.43	107.91	103.9	107.45
107.92	108	102.92	106.1	103.38	104.02	105.76	107	103.05	106.59	102.79	104.22	105.67	104.44	103.91	114.99	100.66	108.9	105.94	103.44	105.06	106.22	107.77	111.24	100.21	103.01	107.46	106	106.47	102.09	103.78	103.29	101.83	109.63	102.32	102.29	104.08	103.34	111.28	105	105.44	106.36	100.48	103.03	102.13	104.62	107.62	108.03	105.3	110.81
107.11	109.39	107.77	106.53	105.8	102.49	102.79	106.14	112.25	108.86	104.62	107.61	103.31	106.6	108.06	110.54	107.98	105.72	107.81	102.12	106.87	106.81	103.03	107.73	103.62	103.52	105.26	104.75	108.78	102.86	106.01	105.55	106.01	103.13	108.85	103.98	109.28	103.74	107.88	113.23	106.18	110.23	109.31	103.72	108.03	105.7	108.73	107.43	103.89	106.62
110.72	108.38	107.06	106.27	107.44	106.23	106.61	106.89	103	108.5	105.53	104.9	106.93	106.62	110.66	107.86	107.69	107.95	102.08	107.36	106.87	106.69	102	106.73	104.84	106.45	108.51	102.04	106.81	103.46	106	108.72	107.77	107.97	104.1	106.29	109.22	102.28	101.7	107	114.42	108.98	107.44	103.98	105.31	109.39	105.52	108.05	104.42	108.77
106.17	107.7	109.1	107.26	108.53	105.43	106.7	106.56	108.05	107.44	108.68	107.39	112.47	110.09	109.44	103.09	107.25	106.42	109.91	109.16	108.27	112.24	108.18	109.29	108.68	108.85	107.14	111.31	111.33	111.8	111.14	110.28	105.8	106.95	111.78	109.16	105.34	106.69	108.24	107.6	111.7	110.22	108.04	106.98	107.92	110.06	110.65	104.71	110.65	106.64
103.68	93.66	96.213	94.577	98.628	98.526	95.777	98.654	100.77	100.96	97.407	97.334	95.648	98.185	97.254	99.571	101.12	96.202	96.901	99.486	94.286	97.602	96.209	100.41	97.811	97.328	97.155	99.076	99.216	98.484	96.407	94.146	97.514	96.433	98.046	103.32	101.13	103.66	99.002	98.764	99.197	99.504	102.47	98.877	97.452	92.4	101.25	104.28	98.88	100.63
103.04	102.05	103.18	102.56	98.08	97.221	98.932	99.069	100.98	99.054	103.57	102.45	97.163	102.77	98.709	97.205	102.41	95.616	101.55	98.491	102.46	107.03	101.15	98.56	102.99	98.14	103.84	102.32	98.394	97.518	100.28	97.53	102.55	100.8	99.907	99.204	99.479	99.999	100.62	104.14	98.135	101.34	100.49	106.36	102.25	100.12	101.12	101.26	99.096	98.779
99.93	101.81	100.04	103.87	98.324	99.841	99.835	98.879	98.307	97.694	95.99	96.703	100.25	100.32	101.72	97.417	101.57	101.75	97.912	96.907	100.84	101.84	98.337	99.598	103.18	102.94	95.853	95.342	101.21	100.81	101.35	99.773	101.21	101.02	102.35	101.16	101.22	101.67	101.72	99.161	100.04	97.607	98.513	99.461	105.57	99.551	102.39	101.82	102.5	102.28
100.95	101.76	97.356	96.862	95.349	97.475	99.87	95.915	99.357	98.596	98.916	94.944	95.335	97.353	97.133	92.593	99.788	98.91	93.939	98.242	100.95	99.016	98.874	96.252	95.17	96.692	95.507	101.18	97.172	96.585	92.564	103.1	97.311	96.709	99.104	94.68	99.193	97.431	98.313	101.39	98.474	98.526	100.52	96.624	97.622	95.294	99.032	96.78	100.2	98.726
100.94	100.42	103.2	102.07	103.27	101.04	100.66	102.97	98.962	98.039	101.6	100.24	100.74	96.742	103.8	104.54	106.14	98.582	100.57	98.961	98.72	100.73	101.93	98.848	99.211	99.972	103.75	104.94	98.989	99.879	99.166	97.53	99.197	97.815	101.08	96.279	100.72	97.762	97.311	103.11	99.206	96.836	95.627	99.314	102.07	100.64	102.5	98.817	99.184	101.71
106.52	110.82	108.02	105.27	102.76	104.18	103.93	109.27	108.76	106.1	106.56	105.53	104.05	108.82	106.35	109.79	105.33	103.7	101.05	100.78	105.12	109.92	109.76	107.37	108.09	104.43	104.56	102.73	104.21	106.67	101.94	108.86	107.58	107.77	104.38	104.28	104.09	106.81	110.85	105.9	101.18	100.11	104.89	105.13	103.31	104.93	107.02	108.73	103.51	103.16
105.59	106.83	112.53	110.33	108.87	108.48	105.82	109.8	110.45	104.67	108.62	108.36	103.49	106.51	107.84	108.12	106.67	107.15	107.5	110.48	105.42	108.24	107.88	107.01	106.3	107.9	109.35	111	106.43	108.61	109.43	103.91	108.23	106.17	108.92	110.61	107.1	108.05	108.84	109.21	106.35	109.52	104.31	107.88	107.21	107.45	108.09	110.32	105.87	108.88
102.84	108.38	104.75	104.39	107.73	103.23	109.34	100.32	108.56	105.1	107.84	107.51	107.39	109.07	101.94	108.85	106.22	106.05	106.65	109.1	106.2	105.72	107.19	108.91	103.23	105.4	107.36	106.51	108.18	102.76	100.35	108.06	107.85	104.09	106.94	102.77	107.19	107.55	112.91	106.56	103.93	110.42	107.23	107.4	104.56	104.86	106.4	104.24	106.69	102.5
107.86	105.15	106.94	107.07	108.05	105.7	106.36	109.86	109.99	108.48	109.35	106.19	111.56	108.92	109.63	107.45	106.19	107.07	108.61	105.18	109.93	111.88	110.41	104.42	110.17	108.42	105.92	107.74	105.8	106.5	102.56	110.7	110.45	110.57	106.19	106.63	101.8	110.66	106.86	103.42	102.13	104.74	109.27	105.37	107.55	108.02	105.81	108.01	105.18	106.54
107.32	105.44	106.59	102.6	107.72	104.11	109.16	103.48	104.77	107.92	102.95	106.6	107.93	102.33	105.73	107.73	110.48	110.19	108.39	104.94	104.33	104.29	105.01	104.33	104.87	105.3	104.83	107.41	105.88	106.24	104.21	104.53	103.65	101.87	105.81	105.31	107.5	105.15	104	103.07	108.6	102.78	110.04	107.07	106.79	102.11	107.5	106.64	103.89	108.98
108.56	106.96	105	107.99	103.51	102.09	107.8	103.29	105.47	107.42	100.17	104.28	107.62	107.15	106.59	104.61	105.67	107.51	107.18	102.93	105.72	105.78	105.9	108.16	99.468	106.23	105.85	107.79	106.7	107.68	102.49	104.99	109.13	107.32	107.41	107.37	102.81	106.29	104.82	107.58	108.72	106.95	108.87	105.05	109.77	104.37	104.93	110.78	106.55	106.45
106.67	108.47	104.6	109.03	103.5	110.89	111.06	101.95	106.01	105.91	101.73	114.01	109.94	104.21	108	108.26	105.27	106.84	108.02	107.28	108.56	109.53	105.9	112.01	106.16	110.73	109.32	108.46	109.81	110.91	107.75	108.12	112.58	105.99	106.9	111.21	111	105.66	107.48	103.92	108.95	109.24	108.42	112.38	107.63	109.82	110.6	107.33	106.2	106.37
110.47	111.43	108.72	107.47	114.39	110.38	109.73	104.61	108.9	111.52	105.11	109.63	107.8	109.74	111.94	115.4	108.92	111.38	108.26	106.88	109.32	112.54	107.75	110.03	111.59	112.53	110.83	112.28	109.2	110.15	109.42	109.45	106.66	110.33	105.14	109.72	109	110.1	107.67	109.26	109.93	107.81	109.94	112.37	111.31	106.88	108.29	107.15	110.43	112
102.4	101.02	99.345	98.342	97.928	100.63	101.66	99.482	99.139	97.542	97.381	96.826	99.151	98.63	101.89	97.167	98.429	98.326	97.766	97.258	99.104	100.15	103.35	99.858	96.826	104.16	95.313	99.637	93.88	99.028	95.67	97.348	99.343	99.212	98.855	100.95	98.287	94.908	101.74	99.488	103.33	97.857	98.838	98.535	97.44	97.711	101.75	99.512	101.03	99.078
94.242	98.744	97.705	97.807	97.576	96.813	95.661	94.81	95.946	95.963	99.024	97.205	98.057	95.69	101.69	94.475	96.389	96.894	97.789	96.178	100.02	96.415	96.396	97.747	100.13	95.032	98.205	94.632	103.2	98.692	98.695	94.367	93.223	100.07	100.77	102.52	97.398	100.37	103.92	97.029	98.418	98.1	101.49	98.247	99.359	97.186	97.342	95.83	98.003	98.276
105.25	105.65	105.08	111.02	111.71	106.91	102.61	105.93	106.87	115.23	111.33	105.08	110.79	106.89	107.55	106.49	111	109.81	108.2	102.73	105.17	107.32	103.39	109.17	104.35	107.52	109.69	107.83	107.88	107.26	111.12	110.3	108.61	102.5	106.6	109.16	107.23	102.21	105.76	108.16	108.16	104.07	109.75	108.5	108.96	111.48	104.01	107.01	107.91	103.48
99.539	97.088	99.374	99.107	98.148	98.922	95.126	98.928	97.64	98.76	99.679	101.26	94.049	95.744	96.478	98.663	95.425	97.045	95.492	100.16	97.502	98.651	98.715	100.99	94.467	102.69	95.941	100.62	98.347	92.846	94.235	99.274	102.02	90.684	99.77	97.991	97.735	97.472	96.992	98.026	95.128	95.766	101.1	93.178	97.797	98.665	98.097	99.588	93.548	98.62
109.37	104.68	103.56	107.29	108.38	105.42	107.71	103.88	111.56	108.84	110.22	111.06	111.02	107.83	109.59	110.94	104.44	112.88	109.31	106.72	106.11	103.64	104.64	105.45	109.48	104.73	108.27	109.81	109.82	105.31	107.63	107.06	108.28	106.48	105.56	108.94	109.62	107.29	110.88	106.72	101.74	104.94	109.84	108.77	108.28	108.4	107.17	105.68	108.48	109.76
98.277	100.28	97.907	107.36	99.819	96.351	99.646	94.739	99.745	106.1	101.17	97.623	102.75	98.145	96.182	102.24	99.371	99.524	100.14	98.991	100.33	96.145	97.334	98.99	95.847	95.193	105.19	104.95	102.69	99.143	96.017	98.276	100.68	96.981	98.314	97.705	101.45	101.99	103.31	100.37	102.6	94.193	105.64	98.675	97.91	94.518	100.63	98.139	102.5	99.204
109.54	102.56	103.2	103.25	110.46	106.94	105.54	105.59	109.89	104.02	105.85	103.17	107.49	106.38	105.65	108.26	108.07	104.33	107.39	108.28	106.59	104.34	108.97	101.69	105.15	105.34	105.64	107.7	107.26	106.66	104.08	108.9	107.6	103.26	106.44	112.85	100.88	103.66	105.95	108.02	106.36	107.16	101.66	106.16	101.62	103.88	103.73	104.04	106.03	105.05
109.6	104.33	101.56	108.95	106.31	108.95	108.83	105.48	105.89	111.24	110.23	108.15	108.16	112.59	103.01	111.28	104.85	106.28	113.33	106.37	107.79	106.78	109.96	109.75	105.66	111.61	108.79	110.35	108.4	109.46	106.84	109.56	108.28	107.33	108.12	104.7	108.17	111.97	109.82	110.48	113.39	111.6	107.08	108.64	112.08	104.62	105.39	109.84	107.09	106.49
106.81	104.09	108.06	104.4	105.35	105.9	110.56	107.41	107.34	106.7	105.51	105.3	106.42	106.37	107.93	105.76	103.51	109.69	104.15	108.63	108.94	103.02	106.74	107.56	104.88	105.78	108.78	101.35	102.17	108.5	103.57	107.46	104.56	101.67	111.24	106.93	103.15	105.75	105.03	103.54	104.4	107.21	107.79	105	106.03	106.32	103.43	105.31	106.46	106.03
110.72	112.7	113.68	109.38	107.17	112.79	110.68	106.74	111.63	113.86	109.18	110.76	109.06	110.38	113.68	112.88	113.9	108.6	112.25	110.69	112.83	105.89	110.12	111.07	108.1	110.89	114.28	107.99	108.1	110.4	106.05	109.65	108.89	111	107.31	111.1	111.8	108.24	108.06	113.74	110.73	111.95	111.41	112.17	110.29	111.21	108.16	110.39	109.63	110.2
107.74	107.39	106.79	99.52	105.35	103.44	111.35	104.18	103.74	101.68	108.4	102.99	108.42	109.84	109.57	105.16	104.05	110.13	105.56	109.3	104.85	107.48	108.71	102.39	109.56	106.77	105.71	107.27	103.9	105.6	104.09	104.92	105.07	108.21	105.53	103.7	102.02	105.24	104.06	107.82	103.81	106.52	110.09	107.94	103	103.58	103.66	107.99	108.09	108.56
97.689	93.773	100.98	101.33	101.14	96.431	98.952	99.862	98.285	95.3	102.43	97.273	98.34	101.59	100.94	100.7	98.542	97.746	99.587	98.285	103.06	96.835	96.55	96.503	97.838	96.971	98.845	97.037	99.529	102.2	96.93	96.185	98.794	97.958	96.201	98.387	96.998	93.899	97.558	93.783	99.329	97.212	97.845	100.98	97.254	99.258	100.83	97.174	97.712	96.571
105.74	105.48	108.99	106.24	106.71	104.14	103.29	104.56	106.11	106.73	104.73	102.56	107.9	109.93	103.96	109.64	104.7	110.74	107.99	108.64	102.65	103.52	101.41	105.84	105.47	104.24	110.85	108.34	110.94	104.55	108.17	109.17	101.58	109.82	104.82	104.74	103.99	106.78	105.63	105.92	104.63	104.8	111.79	103.85	102.4	105.37	106.3	105.35	102.78	106.36
104.81	104.29	106.24	104.37	104.2	104.64	110.4	104.76	107.18	107.89	105	105.86	111.1	108.8	101.38	105.72	110.92	111.52	107.89	104.19	108.29	107.31	109.12	104.74	110.36	106.91	106.53	108.03	109.42	110.94	110.25	109.07	107.12	101.59	109.19	106.67	107.47	108.72	106.22	107.57	108.12	107.76	109.59	108.41	105.9	104.79	108.06	105.1	102.67	107.95
102.97	98.361	99.686	102.25	101.35	97.621	98.962	97.724	98.098	103.91	102	99.934	99.98	101.63	104.1	101.34	98.018	96.554	105.18	101	101.32	98.135	100.35	99.979	100.78	103.67	103.31	100.88	99.989	103.94	98.206	103.8	100.26	101.48	102.66	100.36	101.56	102.81	100.19	100.94	102.49	107	99.986	106.15	99.827	100.17	105.07	97.818	104.53	101.08
101.82	103.87	101.91	102.1	101.35	99.293	103.14	102.82	104.26	103.72	104.54	103.55	102.43	102.36	98.877	103.44	100.54	105.12	104.75	99.875	99.699	102.72	102.81	104.17	106.99	103.92	105.37	100.36	102.12	98.911	101.35	103.56	103.5	99.607	101.57	101.29	101.86	102.02	104.57	97.818	104.12	106.15	100.19	102.76	102.55	101.27	102.76	102.41	99.798	101.87
106.5	108.37	104.62	106.49	100.95	106.4	104.26	107.55	101.93	109	110.68	107.26	111.02	109.94	106.82	106.19	106.4	103.61	106.16	105.1	102.28	108.35	107.38	106.73	105.11	107.62	109.55	104.47	108.72	108.06	108.59	113.21	108.2	106.06	102.12	106.74	101.38	106.15	103.95	105.53	107.59	104.89	104.72	107.67	108.01	99.987	104.36	107.84	104.24	105.4
110.24	108.12	107.44	109.09	106.58	107.11	102.3	106.61	102.67	109.29	103.46	103.82	102.86	106.01	104.51	105.25	105.64	110.46	104.83	107.11	108.87	103.16	104.01	104.75	107.44	108.6	106.35	103.97	103.59	107.77	105.07	103.56	105.65	104.02	103.88	109.28	105.89	105.53	107.09	106.31	102.72	107.43	104.04	103.91	105.42	109.63	100.47	108.89	105.72	105.1
109.99	107.65	106.15	106.64	102.17	108.2	106.98	104.37	109.92	102.5	104.24	107.93	103.48	105.88	102.55	105.38	106.55	105.38	103.65	102.63	108.56	102.53	103.87	106.75	106.49	104.55	104.78	107.57	108.1	104.42	102.05	106.6	101.01	103.34	98.622	103.76	101.42	109.86	109.25	106.85	104.86	106.47	101.7	105.71	110.93	103.45	104.89	107.79	108.35	103.89
108.72	111.46	111.72	112.18	112.53	111.57	107.46	106.77	112.7	110.47	110.23	108.75	112.93	108.13	117.7	111.41	106.75	110.74	115	105.69	110.18	110.95	113.41	111.86	113.12	112.37	107.44	112.02	110.75	107.52	108.28	112.41	115.63	106.88	110.13	114.44	114.72	118.24	110.14	111.98	110.3	110.63	111.41	108.09	114.59	112.93	113.77	109.19	109.42	109.02
111.38	105.26	105.45	105.9	107.35	107.82	107.09	105.36	106.42	109.64	111.68	108.23	106.52	110.73	109.72	108.74	107.72	106.67	111.12	109.44	111.28	107.57	113.6	110.21	107.96	107.15	107.8	108.29	108.72	107.92	105.53	108.26	104.69	106.8	110.34	109.32	107.91	104.7	112.06	104.29	109.26	106.33	106.96	106.91	110.88	108.19	106.95	103.86	108.16	105.97
110.7	107.54	101.66	107.8	109.37	109.83	105.07	111.11	110.06	104.16	105.87	107.45	107.04	104.56	102.92	106.9	107.75	106.38	109.04	106.59	104.96	105.16	103.49	105.17	106.42	108.27	105.91	107.78	107.15	105.86	112.52	102.94	103.96	107.02	109.63	105.49	107.62	106.27	108.93	106.97	104.22	106.55	105.47	106.41	102.28	106.1	101.46	109.14	107.58	107.05
101.2	94.855	98.707	96.571	101.28	101.92	101.84	97.323	96.965	102.01	99.329	98.556	94.976	95.238	101.11	98.12	99.991	98.964	99.429	100.17	97.334	99.259	101.25	96.983	94.941	98.028	99.005	98.186	98.283	103.14	99.995	97.73	98.948	95.019	97.061	105.03	96.822	97.04	95.16	101.78	97.672	101.15	99.734	97.83	99.678	100.51	102.48	99.381	95.76	97.491
92.43	96.145	95.692	95.953	99.977	97.053	97.481	97.126	99.836	96.135	95.922	101.57	99.13	101.18	98.882	100.62	103.64	99.008	96.682	98.879	95.874	96.715	98.726	100.57	98.968	94.323	92.803	96.647	99.069	99.134	98.635	98.835	99.437	96.551	97.239	96.597	98.56	94.662	97.816	103.31	99.204	99.02	93.588	94.309	100.04	99.161	96.966	102.19	100.2	100
109.43	100.07	104.19	104.12	104.95	100.04	102.79	103.83	105.34	102.2	107.82	108.05	105.95	102.47	108.48	108.57	100.93	108.73	108.21	101.73	108.14	104.61	107.13	106.31	104.02	104.79	105.21	109.28	103.43	105.1	104.34	107.29	105.07	106.89	105.08	106.04	106.63	107.21	104.71	104.05	106.74	104.77	100.24	105.79	97.888	106.12	103.37	102.94	104.84	103.78
107.69	110.35	106.61	107.04	107.32	104.37	110.72	108.8	106.91	105.46	106.55	108.74	110.43	108.97	109.7	109.17	109.32	107.56	108.82	110.82	107.34	104.31	107.99	108.09	110.05	112.75	107.02	105.94	109.38	109.94	103.3	112.26	109.9	110.34	107.54	113	109.35	108.2	108.56	110.02	106.21	102.07	110.16	103.77	105.65	111.28	107.45	109.77	110	108.92
108.04	109.81	109.39	106.54	108.74	111.13	104.75	108.74	103.1	110.84	106.64	107.06	106.09	108.92	110.84	104.2	109.49	107.94	105.39	106.54	109.76	107.77	111.83	106.7	110.52	111.6	109.67	111.92	110.27	103.69	106.02	114.67	104.79	109.69	105.78	106.95	108.51	104.8	101.17	104.89	109.63	111.44	106.96	107.63	108.46	103.04	106.81	107.64	105.57	106.42
103.18	96.219	96.176	101.3	96.103	96.254	94.656	99.647	97.961	100.87	97.93	96.139	101.41	98.489	96.227	91.948	101.26	100.58	97.982	95.774	96.809	101.25	97.91	99.788	94.032	96.407	96.184	99.818	103.11	100.86	97.749	100.87	96.821	96.391	96.372	95.875	98.635	96.288	99.415	96.402	97.685	99.832	96.131	99.327	101.88	102	97.669	96.74	98.637	100.99
104.98	106.58	108.42	102.78	107.1	110.29	107.62	106.28	101.08	107.23	104.12	106.83	103.07	105.67	106.59	108.51	107.77	103.52	109.11	105.85	101.92	104.68	103.42	102.19	105.68	101.32	105.78	109.3	102.49	108.97	108.47	108.18	114.14	108.32	106.75	105.9	107.65	104.39	103.38	104.82	111.38	105.7	105.62	108.34	103.25	104.87	105.97	105.64	107.41	103.98
98.211	100.12	99.879	98.208	97.29	102.07	100.25	99.602	97.585	99.698	98.839	101.59	96.824	97.628	94.774	100.9	101.05	99.475	97.808	100.86	98.949	99.118	92.895	98.914	98.342	94.516	93.7	94.613	97.026	100.16	98.29	100.27	95.35	97.964	96.832	101.03	96.513	98.424	97.029	95.414	99.977	98.07	94.263	97.318	97.258	97.671	101.56	101.6	97.741	98.222
109.73	110.9	107.27	102.86	107.57	108.13	108.33	109.37	108.47	111.85	104.4	108.39	111.67	112.29	107.69	107.89	108.15	105.35	109.04	110.3	108.13	110.54	111.45	109.5	106.53	112.76	106.94	109.63	107.89	103.18	107.44	113.27	107.77	110.08	106.22	110.45	110.06	111.23	108.14	109.43	107.87	107.92	108.33	100.96	107.35	106.23	104.12	105.37	109.43	105.27
108.34	108.38	109.81	107.45	106.54	108.82	109.29	109.5	107.47	109.07	104.67	112.64	107.62	109.29	112.7	105.31	107.02	109.94	107.69	105.67	107.75	108.64	114.54	106.74	106.36	107.88	108.18	110	106.35	109.64	109.81	108.69	108.17	107.38	105.16	108.72	108.67	106.07	109.96	107.65	108.14	110.32	110.47	105.27	109.39	111.22	112	113.57	110.5	109.97
104.23	103.92	105.27	103.81	108.87	102.2	103.28	108.82	103	109.74	109.07	108.24	104.57	103.72	104.91	108.73	109.42	104.78	107.76	108.18	105.29	104.41	109.48	105.22	108.28	108.35	105.72	110.13	109.44	106.65	104.21	107.38	105.16	102.78	108.85	103.89	107.61	105.44	105.53	104.85	103.17	105.41	105.47	104.88	102.88	107.29	106.81	108.68	111	104.25
105.78	108.64	108.18	106.41	108.87	106.94	105.04	102.98	105.08	103.62	104.15	106.58	105.24	109.24	104.53	109.17	106.63	110.28	102.56	105.18	109.66	105.92	107.56	105.16	101.8	106.96	108.98	104.29	103.09	104.15	105.45	104.99	109.75	112.07	99.626	105.68	105.5	98.699	108.06	105.25	103.44	108.47	102.96	105.71	102.95	103.01	105.14	106.34	103.38	105.65
105.06	109.07	107.21	108.63	111.8	105.72	107.14	107.53	109.52	108.54	113.26	105.91	109.21	109.22	111.2	113.41	107.04	103.18	103.71	111.14	111.91	105.12	104.55	110.7	108.67	118	109	108.92	108.25	108.53	111.22	106.26	109.81	109.5	108.37	110.3	110.48	106.78	111.17	108.87	108.89	107.54	105.28	108.79	106.35	103.59	107.7	108.3	111.47	102.68
100.38	97.306	98.078	103.68	103.7	103.96	98.43	98.345	100.32	97.709	98.055	100.9	96.568	104.71	101.3	99.219	97.049	100.52	100.7	97.973	100.63	96.878	100.23	101.19	99.942	101.27	100.26	94.987	100.41	99.109	97.887	100.34	101	98.796	94.722	97.731	103.42	98.587	99.508	102.3	101.17	100.16	101.89	99.719	96.881	99.403	98.219	97.612	104.08	99.608
109.08	104.25	109.84	105.53	106.09	111.16	106.19	109.14	108.43	108.23	108.69	106.54	107.94	105.45	109.71	107.71	109.14	108.37	109.79	110.16	109.59	109.68	108.47	107.88	109.36	106.16	106.01	109.43	109.39	111.06	107.79	107.86	106.19	106.36	111.22	110.07	109.45	109.58	108.12	110.06	110.19	111.16	112.1	109.89	107.74	110.27	113.97	107.77	110.22	104.56
107.66	109.03	107.92	108.58	102.61	101.8	109.01	106.59	106.31	107.31	106.57	107.56	107.63	110.58	106.56	107.18	106.67	103.75	107.47	107.84	105.43	105.67	111.28	107.3	107.57	107.79	110.78	108.91	109.7	108.39	107.02	109.28	106.92	110.9	106.84	110.54	106.17	104.16	106.41	107.2	106.79	106.15	107.41	106.35	110.47	108.79	105.62	109.44	109.64	106.6
109.35	104.41	109.6	107.99	104.55	107.06	106.62	107.16	111.68	110.52	110.07	108.75	109.11	109.39	112.76	108.98	111.06	109.97	110.76	107.98	109.04	108.88	113.11	108.66	107.68	109.9	106.88	109.47	108.82	111.13	106.16	108.49	108.98	104.66	109.88	106.97	111.03	107.47	105.27	107.24	111.43	108.41	108.55	106.15	107.75	106.5	110.72	105.41	109.45	104.75
102.38	107.93	105.11	105.07	106.46	108.27	110.94	104.28	109.36	108.86	102.98	111.05	107.64	105.64	101.74	103.89	102.87	109.4	105.92	101.42	101.6	105.7	104.48	108.89	103.12	104.13	105.79	108.35	104.42	107.6	108.49	107.78	107	107.14	106.45	108.46	106.33	106.57	103.7	107.94	108.24	108.47	108.46	107.11	106.65	105.97	107.85	100.31	104.55	105.36
106.58	103.13	106.04	107.37	104.44	106.49	105.39	108.84	107.82	101.33	104.08	104.08	104.63	106.31	106.19	104.08	107.55	104.58	104.94	108.37	101.56	106.05	108.36	108.67	105.12	102.76	107.55	103.66	98.217	104.14	107.85	104.96	105.15	103.38	105.34	103.23	105.99	102.74	108.09	107.26	107.68	104.95	103.81	107.42	103.63	104.89	109.3	108.39	106.98	105.28
97.434	98.842	102.74	103.82	100.04	95.59	94.376	98.427	96.66	99.571	102.39	100.57	97.31	100.57	99.419	93.21	100.41	99.602	99.59	98.815	100.09	102.58	100.16	99.019	102.2	96.565	98.565	96.386	96.363	97.058	96.721	99.324	92.942	100.13	103.48	98.08	100.14	96.047	98.843	103.43	97.407	97.959	103.96	97.14	100.37	94.96	93.735	101.94	96.55	99.917
111.45	108.6	107.26	109.39	110.4	107.7	111.88	106.74	110.23	114.04	110.11	103.76	106.45	108.88	111.23	109.8	109.63	109.31	110.46	104.25	109.07	108.93	108.03	108.56	108.95	110.47	112.2	107.1	110.25	106.65	113.34	109.74	108.7	108.02	110.26	110.52	107.22	103.81	110.32	105.25	107.11	105.14	108.48	115.38	109.52	106.95	103.9	106.12	109.19	102.76
106.82	104.19	106.1	100.72	108.2	105.53	108.06	103.69	104.58	112.3	107.52	104.77	105.86	106.25	103.54	104.93	105.69	105.84	102.61	105.85	102.07	104.75	105.33	105.89	103.4	105.18	104.49	104.3	103.58	104.63	109.85	109.26	100.28	104.87	107.37	107.54	106.6	106.69	106.36	105.52	107.63	105.34	105.3	108.15	110.47	104.61	109.98	108.24	107.64	107.53
100.97	109.74	107.87	110.62	106.28	107.62	107.84	104.67	110.05	103.59	105.27	109.21	104.2	105.79	108.67	104.05	108.65	108.6	108.01	103.73	103.66	102.48	104.39	112.35	101.13	106.77	112.79	104.78	104.39	109.57	106.76	109.43	105.8	104.08	104.06	107.91	106.79	107.56	112.37	107.75	100.85	102.02	106.14	106.48	105.43	104.18	107.05	111.54	105.14	107.37
98.051	99.159	102.56	96.129	97.746	97.977	99.251	93.769	98.946	95.859	96.714	99.716	98.39	102.86	98.826	101.77	96.025	95.965	100.55	96.425	101.05	103.5	100.15	91.525	100.9	97.895	97.008	99.254	100.46	103.39	97.739	101.96	97.639	98.845	94.165	99.429	98.594	101.51	96.373	99.676	100.72	101.94	94.829	98.865	101.45	94.901	98.105	100.08	97.029	98.627
112.15	106.99	106.93	107.84	107.69	106.8	103.02	105.76	103.11	109.89	105.13	105.51	106.68	108.67	106.07	106.34	103.55	105.86	109.55	109.16	106.53	108.35	106.46	108.27	106.15	110.17	110.14	107.03	105.82	102.34	106.19	108.79	107.38	107.37	104.17	107.88	104.12	106.24	104.21	110.71	106	104.95	106.2	106.4	106.02	108.2	105.42	105.19	104.6	107.56
97.654	102.56	98.943	105.31	97.542	100.5	97.878	101.32	101.91	98.098	98.623	102.8	103.16	100.13	99.729	103.37	93.562	102.61	101.63	100.2	102.39	101.33	98.673	96.602	98.271	99.616	101.35	101.07	99.811	97.64	100.08	101.56	99.293	101.99	102.67	98.064	101.25	99.85	96.146	98.182	103.7	100.49	102.2	104.16	103.31	99.136	103.84	105.4	96.525	102.32
112.13	107.62	110.98	106.18	109.28	106.59	108.43	108.99	105.71	108.14	108.07	105.5	104.85	109.33	109.53	105.45	107.51	107.48	109.63	111.07	108.23	111.39	105.32	104.75	109.19	108.89	110.19	106.04	106.39	110.07	111.3	107.77	106.43	105.99	109.42	110.84	105.44	108.3	107.97	110.12	106.52	111.31	106.83	105	108.8	108.09	112.88	110.25	110.6	110.07
108.79	111.81	107.91	110.77	111.98	106.22	108.75	107.24	109.53	109.42	107.6	107.82	109.24	105.47	110.3	111.94	108.61	107.06	105.41	110.1	110.31	108.54	107.29	102.4	105.38	107.56	107.79	108.02	107.63	104.74	107.21	107.07	106.52	107.62	113.81	104.17	104.84	107.35	107.45	104.62	107.8	104.53	108.85	107.14	106.62	105.91	108.45	110.15	107.97	110.21
105.36	103.81	106.29	104.95	101.43	106.52	104.84	103.34	104.93	103.13	105.08	108.27	100.53	107.65	109.25	105.34	108.71	104.81	103.89	107.69	108.26	101.26	107.11	102.41	107.54	107.61	107.39	103.54	104.82	106.48	109.71	109.44	104.55	105.98	104.63	111.9	107.26	103.37	105.22	105.49	102.61	105.72	108.18	105.28	108.53	100.53	106.32	107.39	98.914	106.95
102.24	108.9	104.85	102.5	103.47	102.79	110.67	105.96	108.79	108.59	105.49	107.66	107.33	105.76	104.16	103.37	106.6	107.42	105.39	104.7	106.49	101.77	106.23	107.46	104.93	105.07	106.56	106.71	104.24	109.94	103.44	104.36	110.26	101.97	103.94	103.59	105.04	104.02	102.29	106.21	110.39	105.3	105.66	104.26	109.86	103.44	105.94	104.81	104.43	102.93
108.53	111.49	108.24	111.93	107.74	105.34	114.11	109.79	107.37	109.9	111.7	111.02	110.66	111.18	108.08	113.47	109.81	113.22	110.52	109.51	108.24	113.85	105.44	108.05	111.48	112.71	109.91	114.75	108.66	108.26	110.79	108.27	112.66	110.46	108.62	105.41	107.25	111.82	109.45	113.19	108.14	108.62	109.86	111.23	110.19	111.04	108.97	107.68	105.61	105.61
104.48	109.09	108.98	109.02	108.84	108.07	106.09	108.56	110.64	110.37	109.81	104.95	107.26	106.16	110.44	110.21	112.38	105.3	108.77	110.94	109	104.16	105.97	108.89	108.69	108.43	107.33	109.48	107.2	109.62	112.16	110.14	104.19	105.68	111.57	108.15	106.73	114.35	105.73	105.81	109.88	107.88	104.45	108.6	108.87	111.56	110.85	109.69	107.46	108.03
105.01	100.49	102.28	106.77	102.07	105.52	106.86	107.37	106.12	109.25	106.2	107.82	105.07	105.32	106.06	104.35	103.54	104.64	108.56	107.69	105.61	112.47	107.72	101.76	101.12	106.67	105	103.75	103.7	106.75	108.67	104.76	107.79	101.85	106.64	108.56	102.94	104.54	108.48	107	109.73	103.23	107.62	108.55	103.79	107.26	105.82	105.63	105.96	103.28
97.795	99.433	99.831	98.245	96.972	99.36	99.013	89.911	102.65	97.355	95.545	98.619	94.671	97.255	96.389	99.563	104.02	98.408	98.958	99.077	94.977	102.26	96.923	94.978	93.103	99.392	93.278	100.86	100.84	97.567	96.332	98.644	100.77	94.516	100.62	95.43	94.135	96.839	101.2	99.095	100.32	95.564	101.77	100.9	99.418	96.226	94.872	99.836	100.73	95.735
107.38	104.4	102.43	103.4	104.97	104.51	106.08	107.77	105.35	105.07	108.13	103.85	107.39	106.07	107.81	107.86	105.06	104.39	106.68	103.68	111.41	104.04	108.58	105.29	111.89	103.54	103.66	107.32	108.18	107	105.16	104.32	104.73	102.48	108.36	109.12	104	99.017	108.74	106.88	105.35	107.53	109.08	101.02	109.3	105.48	105.1	104.1	106.54	107.19
97.072	97.614	102.93	102.06	99.818	95.271	97.571	99.006	97.772	99.853	97.601	97.763	99.295	96.21	100.63	94.386	101.57	96.204	99.101	97.636	95.768	99.322	98.465	98.895	98.256	96.09	101.45	102.84	100.59	95.651	97.869	99.396	93.704	97.484	98.373	101.33	100.81	102.37	99.441	98.595	98.445	99.982	99.956	96.435	95.659	99.441	97.723	99.377	95.482	102.66
105.58	100.88	101.59	98.915	101.19	103.68	100.06	104.13	101.41	99.424	103.42	96.528	102.51	97.077	103.58	103.13	97.195	102.3	102.38	103.25	98.266	100.55	104.36	99.381	103.76	103.6	98.874	104.23	99.351	105.36	100.62	103.08	102.27	98.384	98.559	100.91	98.899	102.67	100.48	99.695	104.5	100.36	99.989	103.13	104.44	105.13	98.708	98.767	100.86	93.395
98.331	97.428	96.663	98.812	99.444	97.345	103.58	96.949	100.04	98.971	97.853	98.761	101.95	100.01	101.54	98.965	101.12	103.43	100.14	93.959	98.335	101.97	101.28	98.317	99.313	95.658	98.602	96.662	99.799	100.43	100.66	95.837	98.509	98.956	101.02	94.104	102.03	96.954	100.91	101.35	98.774	96.965	97.745	96.256	96.277	95.702	96.323	99.935	98.216	96.208
96.395	101.31	94.015	99.318	97.839	99.511	94.634	104	96.65	96.394	100.32	100.87	97.494	95.382	99.531	98.884	101.55	97.467	97.978	100.57	97.792	98.064	98.444	94.98	98.454	98.834	96.428	99.762	97.15	97.575	102.56	101.95	99.861	101.55	96.159	100.74	102.4	100.63	95.502	100.92	99.643	99.286	97.376	102.26	99.302	99.106	99.891	97.557	96.917	93.455
103.91	106.66	103.45	107.17	103.93	110.07	106.96	109.31	106.76	105.49	109.6	104.61	108.84	105.36	105.72	109.98	106.88	107.91	104.15	106.34	101.04	103.79	106.11	107.28	108.92	99.985	102.5	105.44	111.57	106.24	106.81	105.32	106.36	107.53	104	101.31	109.27	105.72	105.69	102.41	102.09	103.5	106.7	105.5	104.38	105.46	99.154	103.43	106.53	103.3
103.78	104.36	106.71	109.22	106.66	105.27	105.56	102.9	105.31	100.79	104.31	106.27	105.96	106.28	107.42	104.14	106.64	103.53	102.01	107.77	105.23	103.48	105.56	102.76	104.08	106.95	109.34	108.41	104.02	105.4	108.66	108.78	105.15	101.76	106.68	106.96	105.16	103.35	105.32	106.77	104.84	103.59	106.04	102.14	103.18	102.98	108.65	106.18	105.85	105.02
104.29	105.14	104.36	104.04	107.76	103.88	103.47	103.1	102.55	105.48	109.88	104.95	108.51	103.26	107.74	108.52	103.46	103.45	103.52	108.98	108.73	100.45	109.52	106.62	104.27	104.36	106.95	105.2	107.55	106.02	106.23	106.7	104.47	106.14	104.01	105.78	104.63	109.43	105.53	108.01	105.25	104.91	105.28	107.18	102.09	107.21	109.31	102.99	109.26	107.58
99.461	99.131	94.533	101.04	94.925	100.26	99.819	101.13	102.44	95.512	101.04	105.8	103.34	98.708	98.032	101.93	99.325	99.685	102.74	100.1	101.18	97.135	100.75	104.92	98.099	98.729	100.73	103.32	100.82	100.8	100.6	99.533	97.854	100.77	97.212	99.37	98.159	101.05	102.02	97.825	104.31	99.167	99.086	100.7	99.943	98.496	103.91	100.48	98.606	102.78
106.91	107.77	107.97	110.87	108.78	105.31	106.1	107.84	105.71	109.73	110.18	107.67	108.69	106.44	105.27	107.02	105.37	104.79	110.8	106.15	109.65	106.32	110.19	104.47	103.96	109.5	105.45	105.06	102.25	108.02	105.53	104.7	107.12	106.07	110.79	106.8	109.57	107.4	107.61	106.84	106.72	106.54	108.62	108.25	106.21	106.17	104.77	105.56	102.83	108.54
101.02	101.4	94.624	96.392	103.28	99.081	97.34	96.163	95.022	100.39	98.916	99.753	94.6	92.869	99.737	99.093	97.541	94.909	92.967	94.287	95.907	97.893	97.892	98.446	93.763	97.074	101.18	98.166	101.49	98.421	98.878	102.44	99.397	99.207	93.986	97.837	94.963	101.6	100.29	98.153	96.978	93.427	96.312	97.923	100.22	94.649	90.807	98.889	94.382	93.863
109.71	112.56	108.72	105.84	106.37	107.87	108.89	107.26	108	110.64	107.03	111.93	107.73	105.22	101.38	109.26	107.94	108.92	109.94	112.16	108.32	106	106.53	110.91	110.47	108.49	109.89	104.06	105.3	110.25	108.48	108.68	108	106.5	106.69	113.25	112.35	105.33	110.03	105.37	106.54	108.09	107.32	108.22	108.88	106.24	110.28	108.51	110.32	108.23
109.8	116.84	109.52	110.9	104.65	109.08	109.68	108.48	110.46	112.23	106.87	107.87	112.09	112.04	111.05	112.83	108.67	112.93	111.48	110.72	109.03	105.66	110.83	108.59	106.77	109.31	107.77	115.32	112.31	109.03	110.13	109.04	110.77	108.69	108.58	107.59	106.42	113.4	109.74	107.42	107.9	113.03	107.69	110.9	109.36	111.88	115.15	110.19	109.59	109.72
98.406	98.425	97.55	98.911	99.926	99.278	97.592	97.494	96.221	96.399	95.699	99.445	95.761	101.53	100.37	99.431	95.963	97.995	100.3	101.15	101.29	94.249	102.34	96.762	98.693	92.873	96.919	95.723	96.375	99.447	97.817	98.815	101.9	98.824	98.805	94.196	101.29	97.899	96.235	95.687	99.989	97.947	100.31	96.859	98.184	97.112	98.569	98.618	98.981	98.294
101.17	100.06	101.57	97.343	104.28	102.07	99.536	101.68	106.12	100.53	101.95	101.55	100.32	103.83	101.28	101.69	99.2	100.31	102.44	102.76	103.31	101.46	97.251	98.225	102.07	101.57	102.78	98.801	103.01	96.11	99.041	101.04	103.81	99.597	101.25	103.54	99.838	100.65	101.71	103.35	101.79	101.18	101.74	106.13	101.54	100.26	100.37	97.872	98.752	102.1
102.28	105.8	103.32	106.81	104.3	107.29	104.95	106.52	105.77	107.95	104.31	104.26	112.78	102.79	104.78	103.99	105.12	106.72	110.84	105.64	105.25	103.32	102.56	102.35	103.26	105.58	109.1	108	100.83	101.24	100.79	103.57	110.18	103.08	106.01	106.44	105.4	109.94	106.65	108.11	104.65	104.79	106.82	104.17	103.45	105.83	101.62	106.92	106.11	103.73
104.98	106.04	104.81	103.23	102.21	109.3	105.28	107.57	108.52	102.59	109.57	104.21	109.45	103.07	109.42	105.38	103.31	109.37	106.74	104.41	103.16	107.49	105.04	109.28	113.08	110.5	104.26	107.39	107.61	108.8	107.07	103.76	105.24	107.09	110.51	108.37	105.17	106.64	105.91	106.53	112.25	105.31	102.46	104.32	103.9	106.58	107.13	109.32	111.85	103.48
103.83	106.07	109.35	109.37	106.48	105.14	103.26	107.34	105.02	107.72	98.709	101.89	109.92	108.39	106	103.41	106.19	106.4	100.46	110.24	106.16	104.2	107.46	106.67	106.33	104.22	110.27	107.35	104.48	106.07	103.41	103.87	106.17	106.93	105.39	109.35	105.51	106.42	108.28	103.25	102.18	106.49	106.6	110.47	104.13	105.54	107.63	106.97	109.08	104.25
109.51	107.14	108.03	105.93	108.37	108.02	102.96	107.64	112.79	104.27	106.69	105.74	110.6	110.26	106.53	109.5	110.01	105.76	111.08	109.08	109.56	108.47	107.82	108.42	108.85	106.87	106.27	109.61	109.56	109.68	111.67	112.1	108.47	102.59	110.42	109.17	104.36	106.38	108.64	107.82	108.14	109.56	107.63	105.17	107.35	111.49	112.42	109.21	102.68	105.66
104.84	106.3	105.46	109.35	102.65	105.72	105.88	110.86	108.19	106.59	103.93	106.9	107.85	108.99	107	109.15	101.81	104.5	107.71	106.92	106.54	105.85	101.54	104.44	107.5	102.36	105.27	106.98	105.15	108.04	105.61	108.41	104.33	106.25	107.46	106.34	103.18	105.73	109.5	107.51	106.76	105.96	106.21	99.48	110.76	102.13	104.72	102.4	102.04	105.63
93.615	96.51	97.137	95.062	98.028	96.937	98.436	95.779	97.235	98.814	98.052	91.999	94.483	99.273	93.751	96.636	100.37	97.177	100.23	101.78	95.493	96.784	92.669	101.38	95.425	93.993	97.443	96.303	98.523	94.098	92.52	98.101	98.92	96.491	100.29	100.59	100.42	100.59	100.13	94.195	97.616	100.02	99.716	100.86	100.23	98.737	96.165	97.753	93.503	93.046
102.87	98.688	99.006	102.71	99.706	101.48	101.74	98.927	105.9	100.89	101.96	99.505	100.56	98.636	101.57	104.85	102.39	98.56	98.365	99.589	100.74	102.06	99.496	100.19	104	93.727	100.14	101.92	99.283	104.66	102.62	100.24	99.963	107.32	103.01	102.31	97.462	100.08	102.17	100.86	103.76	98.637	101.98	96.16	98.83	104.01	96.372	104.97	100.36	95.008
101.06	101.04	99.443	98.389	102.6	98.774	102.78	97.281	101.78	99.752	100.82	105.9	103.58	97.95	101.06	94.134	101.23	103.03	102.73	100.33	106.94	98.666	98.536	101.21	100.54	99.34	104.84	101.08	100.15	95.279	96.346	98.396	104	100.97	102.01	96.368	101.53	96.394	102.65	101.86	98.529	101.42	99.923	99.185	98.897	99.305	101.48	102.41	104.32	99.315
107.68	102.67	104.76	108.9	101.58	106.56	105.19	105.11	108.06	103.13	106.99	106.85	105.52	105.13	105.05	101	104.35	105.98	103.2	103.96	102.57	107.99	103.62	106.1	109.21	108.15	104.51	108.47	104.52	107.74	103.84	105.91	103.74	104.23	105.96	100.57	106.09	105.41	104.83	106.15	103.29	105.36	105.82	106.2	107.69	100.04	105.89	104.43	105.63	106.81
107.18	106.32	108.2	107.92	105.01	109.37	103.72	105.41	106.31	105.46	103.87	107.05	106.59	105.81	104.07	103.24	102.4	111.1	110.56	106	105.12	110.32	105.26	103.57	104.43	106.06	106.04	108.5	101.21	106.6	102	103.88	105.45	104.03	108.82	108.88	108.16	101.77	105	106.3	105.45	104.22	105.66	111.6	101.3	106.56	104.95	108.23	107.23	104.71
110.93	111.16	107.06	109.99	105.79	110.06	106.4	112.04	109.37	106.93	109.82	107.08	110.29	108.61	106.07	108.27	105.54	112.97	109.26	109.83	104.71	111.34	110.38	107.83	113.65	111.4	107.91	105.11	106.81	108.93	108.03	110.29	112.01	102.81	108.87	110.33	112.1	104.42	112.76	107.67	110.5	108.23	108.23	110.81	106.76	109.15	106.88	108.84	108.59	108.9
102.58	107.73	104.03	111.08	109	101.95	104.12	101.22	109.83	105.6	105.57	102.84	103.49	107.41	103.92	103.38	105.55	107.18	105.51	103.99	100.37	100.98	105.28	102.29	107.89	104.51	103.81	108.8	103.93	105.62	110.97	107.23	110.13	108.73	104.97	99.082	104.75	104.7	109.61	104.29	105.68	104.8	107.74	102.19	104.24	107.03	104.4	100.11	104.52	105.34
108.72	108.48	106.7	105.5	107.19	110.42	101.97	109.18	109.84	106.43	107.56	107.49	108.71	108.21	109.7	109.4	105.71	107.67	105.27	109.13	108.26	111.22	107.96	109.88	106.69	103.63	106.92	107.64	111.89	110.64	103.02	109.9	110.77	103.08	108.29	109.5	107.17	109.95	112.16	107.87	106.99	105.09	109.95	108.07	104.88	110.77	107.19	104.37	107.35	105.04
107.18	112.08	107.3	110.94	112.73	108.32	106.11	109.98	111.5	109.82	105.15	108.13	106.64	108.25	109.75	111.01	111.27	110.97	106.05	111.91	114.96	110.85	112.91	111.91	110.65	106.66	109	107.48	113.6	111.18	110.36	113.49	115.21	109.06	110.57	111.86	112.01	114.69	109.04	108.7	108.52	112.96	108.57	105.38	109.97	111.4	108.1	110.49	111.23	112.42
98.429	100.64	104.01	96.163	101.25	95.69	99.428	97.451	99.739	103.92	96.541	94.045	100.52	101.51	98.837	102.53	102.58	99.921	100.76	106.21	98.123	101.33	96.631	101.75	101.1	101.32	92.524	99.261	94.908	100.92	100.46	97.997	100.84	97.191	101.5	101.71	99.945	100.21	104.4	102.5	99.559	96.55	99.06	96.527	103.91	99.524	99.308	103.98	97.942	100.43
110.22	104.67	106.13	106.97	106.32	108.08	103.49	107.82	109.55	109.67	107.74	101.84	107.94	111.55	110.16	104.17	111.85	108.42	105.56	103.31	109.12	104.27	107.25	108.45	106.56	103.3	107.6	110.18	105.69	105.43	107.09	111.38	109.93	108.24	102.91	102.86	109.64	100.98	107.6	108.65	109.7	109.9	106.12	102.93	104.97	104.67	106.41	105.48	109.26	108.09
108.29	103.85	109.67	107.5	111.01	101.25	102.4	110.56	103.12	102.36	102.11	106.48	108.45	106.57	102.62	106.34	104.54	107.03	109.67	108.49	109.75	105.18	101.01	107.08	104	106.99	102.53	108.4	110.38	104.8	105.3	105.28	105.16	107.5	104.03	104.9	108.69	112.22	110.29	109.11	105.66	108.99	102.18	108.45	109.71	108.34	107.39	108.63	107.31	103.47
95.19	101.56	98.859	100.35	98.952	96.991	99.3	98.792	98.778	97.656	97.96	100.29	99.25	103.34	100.02	98.035	94.785	103.08	97.555	100.08	96.374	97.702	101.75	100.05	102.98	94.508	95.629	96.464	99.174	97.554	101.94	92.241	97.753	99.399	96.877	98.367	96.571	97.658	99.61	97.412	98.719	94.56	97.132	96.627	107.02	98.17	97.444	100.68	95.217	95.505
99.455	101.71	98.244	95.879	101.11	101.88	101.54	98.575	102.55	99.277	98.428	95.499	99.934	96.762	105.95	101.36	102.33	107.01	102.92	106.39	98.971	96.613	103.78	103.98	98.552	95.571	99.45	104.56	99.855	102.71	101.46	96.421	102.3	100.18	103.42	99.526	97.704	105.36	99.599	101.39	103.02	103.99	101.36	105.06	102.63	100.88	99.568	101.9	101.3	96.489
106.22	108.89	110.17	105.61	107.27	107.74	104.92	105.23	107.66	104.19	104.49	107.33	109.52	108.43	106.84	105.72	108.05	108.33	106.18	104.32	107.8	106.05	109.85	109.85	108.98	110.61	108.39	106.17	103.42	106.85	109.34	104.43	105.82	105.15	111.4	107.2	104.23	113.16	105.19	109.77	111.42	105.72	106.71	108.18	109.32	110.32	103.94	111.47	109.26	104.37
111.67	106.6	111.01	109.01	103.98	104.6	103.36	107.35	105.31	104.49	102.68	104.08	103.75	106.78	107.68	111.6	105.12	108.04	105.58	107.5	104.95	106.47	101.99	105.15	103.88	108.15	101.28	108.32	103.65	100.67	107.09	104.57	103	105.06	101.47	104.32	99.962	106.09	102.29	105.84	102.84	105.68	105.35	104.79	102.81	106.27	103.73	106.07	107.56	105.67
109.31	104.24	110.82	109.38	109.28	103.87	110.39	112.22	106.78	110.17	111.42	108.11	105.13	110.18	105.29	109	110.12	108.43	114.82	107.32	105.7	107.87	109.77	110.66	112.34	109.94	110.61	102.36	106.86	110.14	110.87	109.02	109.11	111.33	109.01	110.19	107.12	109.53	108.11	108.67	107.71	107.4	106.35	106.44	112.6	105.08	109.35	111.48	107.33	109.41
107.88	104.01	106.41	103.64	103.31	106.13	108.37	113.88	106.11	105.8	106.62	108.93	110.14	107.84	109.26	105.44	102.59	101.46	110.74	105.94	108.38	112.57	109.23	106.05	106.72	102.85	108.02	106.61	105.42	106.46	108.17	104.7	103.59	102.91	104.08	104.95	110.51	106.08	106.06	104.66	107.21	103.56	107.38	104.8	107.88	105.16	107.22	102.61	107.44	109.16
98.504	102.29	99.196	100.96	102.9	101.43	102.41	100.99	100.94	98.298	103.15	100.49	99.588	103.92	103.5	97.341	97.893	98.01	95.762	99.598	100.58	102.34	100.2	98.398	102.57	101.62	96.708	98.435	98.615	98.666	95.992	97.46	97.131	101.36	101.46	102.94	100.43	100.9	106.9	103.94	98.691	96.247	100.36	98.195	101.97	99.754	102.32	101.51	105.79	101.23
108.58	109.96	109.98	110.36	108.46	105.59	109.1	105.93	112.11	109.5	108.75	108.96	108.12	106.34	106.41	111.83	106.78	110.37	109.92	113.03	107.2	108.36	109.06	109.61	109.55	106.4	108.37	105.71	109.35	108	106.61	110.42	104.87	104.69	104.3	110.88	107.56	107.64	105.5	107.21	105.58	103.2	108.24	111.51	103.56	104.69	110.03	108	111.42	105.83
103.95	102.59	107.11	106.24	107.4	108.73	106.33	105.76	106.74	102.12	108.6	103.03	100.53	104.1	105.15	103.96	108.51	104.65	104.79	106.2	101.87	106.33	108.45	108.4	105.45	109.65	109.65	103.5	105.98	104.33	104.9	108.8	105.08	104.64	104.79	108.7	108.2	108.72	103.72	107.03	101.06	108.56	107.79	99.235	105.76	100.84	104.39	104.87	103.54	106.51
106.81	111.15	106.4	105.8	105.97	111.47	108.22	105.86	109.09	105.38	101.76	112.69	112.07	106.45	108.31	106.29	110.94	108.14	109.78	110.03	109.26	109.66	110.8	104.26	111.55	111.7	109.06	106.97	106.8	110.06	112.91	109.46	110.32	104.88	107.67	107.19	105.98	106.52	107.52	108.48	110.52	110.08	106.57	110.33	109	103.88	105.31	102.37	107.21	109.69
105.85	112.9	113.07	110.83	111.08	106.97	109.22	111.13	106.47	112.51	112.64	113.77	109.28	112.71	111.22	113.7	108.33	113.26	110.51	105.32	108.79	107.63	112.22	112.07	107.09	111.84	110.74	112.47	106.53	113.99	110.83	113.84	109.37	111.8	111.17	109.42	110.69	107.12	106.25	104.76	112.52	109.69	109.32	113.15	112.09	110.72	109.28	113.38	109.5	112.61
100.95	108.97	107.4	112.08	105.79	105.77	105.13	104.55	108.69	105.33	103.95	104.11	105.97	104.05	103.03	105.9	104	101.97	102.87	108.99	107.58	102.82	106.34	107.67	105.3	106.72	106.17	106.27	107.94	105.39	104.18	106.37	106.09	103.66	107.3	105.62	106.84	101.7	104.28	107.27	103.56	103.76	107.12	106.73	105.91	105.9	107.26	109.35	104.85	106.66
111.29	107.82	103.08	107.5	104.8	113.7	107.34	106.51	107.46	107.43	106.32	110.13	104.72	110.12	109.43	104.92	109.74	110.73	107.74	108.48	105.48	110.25	105.57	107.67	105.03	102.69	110.81	106.85	109.71	107.23	102.12	109.56	111.13	110.44	106.3	108.87	107.4	108.92	110.8	107.93	110.25	106.94	111.89	111.17	108.3	104.17	107.06	104.37	110.18	107.46
110.01	110.09	109.19	105.85	109.71	105.32	109.64	108.23	104.46	107.72	112.67	107.85	111.29	104.44	106.96	110.38	110.46	109.44	112.3	106.62	104.95	110.83	109.16	107.94	108.7	107.62	113.88	108.13	110.21	111.77	104.98	109.53	111.28	109.21	111.14	105.16	110.14	111.42	108.66	107.06	106.3	112.69	109	108.17	109.43	104.78	112.63	102.93	111.88	105.46
110.55	107.11	107.59	106.58	107.21	107.01	108.78	103.79	108.58	108.6	104.73	109.86	105.58	110.4	106.29	109.77	106.17	106.29	108.63	102.37	107.51	106.69	102.97	110.83	108.65	105.83	110.05	104.52	111.62	109.1	108.86	106.94	108.73	107.65	105.09	107.5	107.16	109.81	107.41	109.68	107.37	108.79	110.58	110.53	109.02	106.74	104.3	110.14	109.39	109.34
106.28	105.97	110.14	103.24	111.29	106.09	108.9	105.5	107.35	106.35	101.31	106.82	104.89	103.73	104.08	105.02	102.63	99.538	109.55	105.92	104.19	104.69	109.84	107.54	112.36	107.22	104.8	106.49	107.46	102.61	106.52	103.78	106.73	106.65	110	102.64	109.58	108.37	108.62	106.34	103.81	107.15	106.74	104.37	109.4	102.35	103.05	103.99	106.22	105.73
110.79	102.46	108.42	110.05	108.32	111.91	110.82	112.14	103.43	109.09	109.47	107.35	107.89	111.1	108.27	107.96	108.06	109.2	108.41	105.03	107.48	106.32	107.39	102.26	108.25	107.94	107.77	108.11	106.58	110	109.97	105.33	107.56	110.43	106.01	102.22	114.53	107.72	107.17	108.37	108.98	106.62	111.73	110.35	105.69	107.3	102	111.65	110.06	109.72
108.21	105.27	110.89	112.42	107.85	110.39	108.43	106.94	110.59	108.5	103.28	110.13	107.82	108.81	104.44	106.26	107.9	108.9	108.82	107.95	110.15	112.26	104.83	105.01	106.73	109.56	106.01	106.56	109.23	113.4	109.08	105.94	105.19	106.4	108.81	112.19	106.79	107.99	109.47	108.03	111.32	108.84	104.43	105.12	102.62	108.74	108.19	107.21	110.45	108.99
109.66	106.25	106.75	106.36	103.71	107.11	102.2	103.34	110.68	104.87	104.98	112.84	107.93	102.72	105.14	106.88	105.41	108.56	104.58	104.43	109.43	106.64	108.06	108.72	101.77	107.07	108.88	105.72	111.07	103.93	106.06	104.93	106.65	108.06	105.69	109.41	106.35	106.61	112.15	104.92	102.99	108.54	111.18	107.96	105.95	107.56	106.56	108.88	105.97	103.94
103.94	108.41	107.28	105.77	104.15	104.91	100.14	109.79	104.59	102.14	104.42	103.68	110.07	105.35	105.96	104.97	104.24	103.66	104.74	104.44	107.67	104.41	107.77	108.2	102.59	110.93	103.04	106.61	110.49	107.95	103.1	102.03	106.83	107.77	103.82	102.85	107.42	105.54	112.2	102.75	108.21	107.53	107.51	108.32	107.63	106.99	105.9	104.42	105.39	102.92
96.044	98.489	96.755	97.839	99.56	95.58	99.347	99.194	103.39	99.054	98.971	97.414	98.743	99.1	98.479	99.048	95.276	97.213	96.502	98.475	99.431	96.636	94.17	96.991	98.341	92.87	98.213	99.705	97.008	99.945	99.026	93.905	94.474	99.614	95.119	98	96.677	100.79	96.526	95.875	96.014	90.4	100.39	99.359	98.963	98.002	95.136	95.987	100.86	100.15
103.67	105.17	109.06	108.27	105.12	104.67	108.31	109.21	107.31	108.19	107.38	100.57	105.99	107.62	104.28	108.39	108.21	105.57	104.84	103.65	106.09	104.27	105.64	103.7	107.73	110.43	104.81	107.83	103.3	106.02	106.12	104.68	104.95	104.48	107.32	106.45	108.35	107.67	104.43	108.54	106.36	106.37	111.36	100.27	106.01	108.42	104.08	105.53	106.7	104.29
104.52	107.84	107.38	104.8	102.32	102.39	105.82	107.63	104.92	104.71	112.6	108.55	108.84	106.82	106.17	103.53	104.77	106.85	107.09	104.64	106.8	108.72	106.32	110.11	103.41	106.28	109.72	101.8	103.25	103.52	106.37	109.86	106.6	104.57	105.34	104.04	104.92	104.31	106.81	107.23	105.73	108.81	103.03	106.9	107.78	107.76	105.85	109.2	108.27	103.34
109.48	105.4	109.06	101.58	105.49	105.38	104.6	106.97	109.82	106.69	110.94	105.17	110.83	108.64	103.69	107.37	108.54	102.75	103.61	101.91	102.53	103.54	107.44	105.43	104.08	108.59	103.67	103.79	111.05	109.01	107.91	103.51	109.67	112.26	104.25	106.76	108.23	111.47	102.9	105.55	107.37	105.68	106.14	110.21	104.95	109.23	101.68	109.64	103.75	102.21
106.02	108.74	100.63	105.51	106.74	107.61	105.78	104.27	107.06	104.77	106.45	103.88	102.68	104.45	102.33	107.47	100.95	102.56	104.35	102.55	106.06	103.25	104	105.46	102.05	104.76	106.49	109.41	104.69	108.7	108.91	104.3	103.72	105.01	105.87	102.88	102.31	102.78	105.58	105.52	106.99	106.11	103.94	101.77	102.82	108.79	100.49	106.26	110.63	106.1
102.34	103.17	99.214	102.91	102.22	103.4	94.885	99.968	100.53	96.173	98.54	105.39	101.96	99.371	96.848	99.443	102.6	93.672	101.72	98.839	101.48	104.7	97.011	98.36	97.629	96.938	102.78	103.9	101.69	102.98	99.653	98.082	101	100.96	103.63	97.549	105	102.2	102.26	97.387	97.128	101.39	100.14	100.52	104.64	99.532	104.32	100.11	101.62	98.944
106.04	111.36	103.34	107.27	105.26	104.4	106.42	105.77	103.76	105.32	109	106.98	108.47	108.63	105.16	105.08	107.91	105.92	108.02	106.34	102.79	105.36	104.97	111.15	107.17	104.01	107.53	108.16	106.79	105.47	104.7	109	108.6	101.71	109.63	108.51	105.51	106.71	104.75	104.63	107.17	105.38	109.88	105.28	106.29	106.52	103.7	112.09	107.6	105.46
96.877	97.777	97.448	93.452	98.965	97.811	99.498	97.835	99.006	100.19	98.807	103.36	93.291	98.331	96.004	94.751	105.58	100.14	94.771	95.942	102.42	102.68	96.656	99.208	102.2	100.69	99.744	103.72	102.86	95.804	101.38	94.194	99.086	100.54	101.03	89.775	98.273	96.908	98.926	95.919	95.227	99.312	101.69	98.49	96.744	99.701	100.78	96.524	97.881	95.599
112.1	108.06	104.31	107.03	111.98	107.48	107.48	107.14	105.59	104.08	99.02	101.16	105.86	103.56	115.03	105.36	109.73	106.64	112.03	109.4	111.77	109.52	105.68	109.46	104.35	105.13	105.96	104.65	109.61	107.61	112.8	109.42	108.36	111.65	108.6	106.69	105.71	105.84	108.5	109.09	105.55	105.02	107.39	104.91	107.79	106.77	110.97	105.37	106.1	104.68
105.45	107.78	104.87	98.84	104.6	100.36	109.31	103.35	103.99	106.98	103.88	107.3	104.28	102.83	109.22	108.03	106.17	105.68	108.84	98.881	100.01	105.03	103.53	105.19	104.77	107.11	106.6	103.08	108.96	104.7	103.86	110.1	103.74	106.02	107.22	107.88	105.78	108.84	102.14	109.63	103.96	105.46	105.74	109.31	104.2	106.43	104.6	104.56	103.36	107.76
107.66	104.74	104.05	107.21	106.4	105.49	104.51	107.15	109.36	103.43	108.74	105.85	107.56	102.56	102.14	105.82	103.38	106.59	104.05	107.67	105.47	103.06	103.49	106.84	104.51	107.3	108.14	102.93	104.44	102.17	107.35	105.78	105.04	107.62	100.6	100.68	97.877	102.99	107.05	100.93	101.9	101.31	104.74	104.39	102.53	101.25	107.63	99.665	101.28	105.09
104.59	96.806	95.78	97.569	102.09	99.85	99.046	102.44	101.07	96.698	97.808	104.25	98.676	104.73	103.13	102.15	105.06	105.24	98.7	98.39	96.139	99.736	99.972	100.93	99.031	100.91	98.822	102.35	98.94	99.467	97.319	99.58	99.87	99.197	103.27	102.6	100.88	101.47	99.866	99.213	101.49	101.42	100.29	96.179	100.18	98.75	97.128	97.914	100.54	100.29
111.12	109.5	106.41	108.07	112.36	108.23	110.29	108.69	110.51	108.76	115.37	107.99	107.24	107.77	108.38	108.77	108.78	108.64	109.89	105.66	108.98	106.19	110.68	107.82	107.59	105.41	113.58	103.68	108.1	108.08	110.23	106.95	109.35	108.8	112.75	109.36	112.98	106.92	108.35	111.01	106.33	107.3	111.63	107.1	104.57	109.51	108.01	110.4	108.03	108.35
98.859	94.295	102.41	102.04	93.892	100.82	97.151	97.773	100.39	100.03	97.281	100.18	95.398	94.786	98.838	100.5	97.685	98.135	97.171	96.399	98.708	93.993	96.248	95.78	98.013	98.606	97.215	97.476	97.023	101.1	97.377	98.862	98.923	96.758	99.826	99.825	96.783	97.003	97.424	93.021	102.22	100.92	95.144	102.2	94.369	96.013	101.92	100.89	99.093	99.747
104.63	108.61	109.43	107.25	110.54	109.78	107.87	109.54	107.92	109.41	107.45	107.04	111.49	107.43	112.73	106.66	109.56	110.63	108.1	103.9	109.01	104.94	108.8	107.09	110.95	107.06	106.8	105.54	116.26	106.1	111.71	102.09	108.52	109.15	111	109.2	109.73	109.05	110.15	110.26	106.27	108.4	106.1	111.48	107.91	110.05	106.23	108.37	104.2	104.88
107.09	104.52	109.5	107.4	106.88	103.16	102.64	107.59	108.54	109.62	107.24	100.89	105.14	109.05	108.14	108.65	105.3	107.03	107.45	105.86	105.71	106.97	107.49	109.86	106.16	109.93	105.19	105.54	104.48	105.55	103.55	113.17	108.94	99.111	104.94	109.59	103.82	107.86	108.79	104.12	111.08	110.7	108.02	107.36	107.68	106.41	107.15	105.85	105.57	108.69
107.1	106.56	101.07	99.685	107.15	109.02	106.31	102.37	105.18	100.3	106.61	102.32	104.45	105.99	105.74	107.4	107.95	103.04	105.3	107.8	103.1	107.7	107.33	107.02	103.75	101.1	105.17	106.76	100	107.64	107.38	110.15	104.21	103.63	104.97	109.78	109.02	102.25	105.75	111.09	103.77	102.92	104.65	108.41	103.55	109.18	102.67	104.25	107.77	104.01
105.07	114.7	109.2	109.99	109.79	105.65	105.24	110.43	109.37	108.71	105.89	108.86	109.51	107.91	109.49	106.74	110.98	110.98	107.73	109.8	106.24	107.6	110.42	110.2	106.61	107.41	104.14	106.09	106.32	106.31	108.01	107.82	106.76	112.36	109.69	107.53	106.32	108.22	109.14	104.95	106.26	109.64	109.91	107.35	107.08	108.74	107.95	107.61	107.06	106.11
110.87	102.72	108.61	107.02	105.41	106.31	109.05	106.32	107.24	107.87	107.41	107	108.46	107.45	106.52	108.84	107.66	103.6	105.03	105.76	107.08	106.35	107.85	104.99	105.38	107.54	106.39	106.53	109.36	108.22	105.3	109.46	106.76	107.35	107.73	111.18	105.66	104.96	106.74	103.26	104.52	106.78	108.72	104.93	105.19	108.48	107.57	106.35	110.04	108.62
106.81	107.58	111.16	112.74	104.95	109.73	105.06	111.47	107.71	108.22	109.28	108.08	106.68	107.58	103.89	109.39	108.88	110.24	108.74	108.02	107.23	109.33	108.29	113.99	111.31	108.32	109.61	107.17	110.52	106.87	109.83	107.58	109.88	107.92	111.78	107.05	109.79	112.52	111.59	106.77	108.55	106.6	112.75	109.37	107.34	105.84	108.73	106.74	107.02	107.3
104.28	103	107.15	106.8	106.52	104.72	106.28	107.21	102.03	107.55	108.83	106.72	105.1	105.6	104.23	104.75	103.76	104.12	106.34	107.7	103.21	102.36	108.42	105.7	107.25	108.32	107.38	104.92	105	108.74	105.39	105.74	106.66	107.77	105.25	103.87	105.55	104.53	104.7	106.86	105.23	107.38	105.46	103.91	111.06	108.32	103.6	105.84	108.65	108.68
107.12	102.78	107.68	103.94	107.7	103.52	106.96	105.87	106.11	109.4	104.3	106.39	105.39	100.01	107.3	105.12	109.58	102.66	106.94	105.08	104.71	101.46	104.54	106.12	101.49	103.29	104.78	109.12	104.99	107.99	108.01	105.55	105.83	102.83	105.59	107.58	107.51	105.43	105.33	106.97	108.46	105.51	109.34	103.15	101.71	106.52	104.15	110.17	103.56	107.57
104.77	106.17	107.35	103.23	105.47	109.67	105.54	101.64	108.49	106.36	105.04	108	108.24	104.49	111.23	102.99	107.22	103.4	108.32	101.2	102.96	106.69	104.01	106.7	109.04	108.68	104.9	108.8	102.54	101.32	106.63	103.15	105.95	105.59	100.27	103.13	106.05	105.09	103.7	108.73	108.14	106.7	107.51	103.08	100.05	103.66	111.71	107.23	106.39	104.46
104.75	105.81	110.76	106.55	105.55	106	109.85	108.38	104.05	104.41	106.83	105.79	107.32	109.11	107.42	108.79	107.09	106.11	105.82	107.15	105.74	106.56	101.72	108.11	109.1	108.43	111.19	108.1	107.04	106.5	101.47	105.46	103.81	107.21	106.72	106.3	108.4	105.23	107.27	104.23	106.81	109.77	107.47	105.81	102.97	106.95	107.33	107.85	104.45	109.95
106.37	107.14	108.3	108.11	110.58	104.2	108.3	107.02	107.36	108.07	110.04	109.79	112.37	104.87	107.82	110.57	108.78	110.32	107.04	105.86	112.6	107.06	107.99	112.74	107.54	101.95	107.08	109.18	103.22	109.28	108.57	107.08	109.49	103.84	105.94	109.1	110.84	110.32	105.73	110.11	111.02	109.61	110.33	106.38	108.31	110	106.41	110.59	114.48	105.75
105.28	100.9	104.97	104.89	105.78	107.07	106.79	103.5	104.83	106.18	108.56	103.73	107.02	103.42	105.93	105.93	106.61	106.35	104.71	103.27	105.45	103.49	103.85	105.66	107.82	104.36	105.35	106.07	105.38	111.45	112.22	101.32	99.571	106.67	107.67	107.12	102.33	110.68	102.79	107.55	103.1	106.63	108.63	105.89	104.97	105.18	108.74	104.88	104.3	109.57
99.45	98.19	100.67	99.604	101.85	100.02	98.343	100.37	99.705	100.21	96.687	96.189	100.22	100.31	100.15	102.14	98.077	103.28	99.775	97.745	100.73	104.21	101.51	98.452	103.34	104.02	99.836	104.53	102.67	102.31	103.16	104.23	104.18	105.39	101	103.08	101.15	100.09	101.44	96.382	91.945	103.35	99.754	105.23	99.475	101.08	99.02	101.59	101.15	101.36
111.9	107.6	106.5	109.18	107.93	112.05	108.04	108.96	108.05	111.65	111.55	106.93	106.29	110.08	108.25	106.39	110.75	106.88	107.47	109	107.34	105.37	107.73	102.6	101.86	103.72	106.55	107.6	106.74	108.97	111.54	110.82	111.45	106.72	103.62	102.8	107.81	108.13	103.28	109.96	107.4	108.07	107.92	109.81	102.65	105.02	103.58	107.74	109.69	108.9
105.23	106.31	103.86	101.03	106.56	105.85	105.48	111.44	105.8	103.88	104.14	108.61	110.34	107.44	104.67	101.91	107.52	107.9	107.57	108.74	106.56	106.88	106.66	105.08	106.79	104.23	105.78	107.35	105.48	100.93	101.88	108.32	110.92	104.66	106.69	106.39	108.25	103.22	106.36	103.3	105.79	104.61	103.78	105.93	103.83	104.11	110.54	106.8	107.43	106.54
101.71	98.486	100.63	99.599	102.32	96.597	104.75	99.224	96.884	96.952	102.17	99.738	97.179	99.573	103.27	97.772	101.15	99.637	98.721	101.86	102.94	104.08	100.17	98.21	98.34	103.21	103.49	99.557	102.73	101	100.14	104.55	102.66	95.458	99.163	100.46	104.95	99.66	98.418	101.38	97.317	102.13	102.21	100.05	93.903	98.107	105.69	101.13	102.87	101.95
107.06	108.82	103.95	104.04	108.14	107.2	104.33	105.54	107.69	105.8	108.68	107.34	103.38	102.73	108.11	106.06	111.03	108.22	103.81	107.61	104.77	105.96	108.85	108.46	102.33	104.31	102.6	106.44	105.09	107.64	103.73	102.73	107.1	103.68	103.95	107.21	100.82	105.62	109.49	107.51	105.41	105.37	100.58	106.27	103.67	105.59	104.18	107.05	105.46	102.07
104.29	106.55	106.16	107.63	109.87	109.05	107.23	105.07	109.63	107.41	105.48	108.61	106.81	109.82	110.98	103.46	106.54	108.53	103.09	108.33	101.9	103.4	104.3	105.79	103.01	101.3	102.47	106.32	107.36	108.31	107.28	104.33	108.34	108.9	104.47	105.93	108.43	104.71	107.83	110.41	105.66	110.85	105.75	104.79	109.75	108.47	107.99	106.59	107.23	107.4
108.86	108.26	108.45	105.49	103.31	104	107.52	106.65	102.71	108.07	105.52	108.04	103.54	103.63	105.87	105.96	106.35	107.34	108.67	110.18	109.71	103.3	103.39	108.86	111	104.64	108.45	106.53	111.97	107.42	103.73	103.71	106.87	107.72	112.14	108.32	108.49	109.12	106.09	106.34	106.89	108.24	104.52	105.87	108.61	110.55	105.71	111.76	106.5	105.45
106.69	108.98	107.75	113.3	111.91	113.3	109.94	107.42	113.25	109.41	114.77	113.57	108.86	108.07	107.41	110.98	110.02	108.63	104.59	106.7	106.11	104.67	110.41	105.3	111.94	107.53	104.91	106.31	106.26	110.1	109.76	109.56	110.29	111.43	106.77	109.68	111.63	110.7	109.06	105.76	104.48	110.9	111.61	111.88	107.29	110.17	105.45	104.14	112.39	107.49
99.868	98.898	98.903	99.975	97.193	99.034	99.049	95.38	98.346	96.525	96.739	101.87	102.29	96.109	97.316	99.366	98.077	99.529	95.218	98.912	95.495	99.893	101.45	100.14	96.476	101.23	100.4	99.105	102.43	99.928	98.805	98.845	100.55	96.946	95.064	97.249	104.86	100.32	99.811	105.23	100.14	98.172	101.67	98.458	100.87	104.52	99.676	100.07	97.461	99.318
107.14	109.86	109.07	105.73	108.71	101.16	102.63	103.97	106.01	103.37	109.56	104.87	109.3	105.83	106.23	103.52	108.33	105.1	109.11	106.87	105.28	107.51	108.87	105.72	105.13	106.83	103.87	103.63	108.02	109.03	110.25	109.08	103.38	106.49	103.06	103.5	108.65	106.61	104.18	109.72	107.71	109.21	105.74	105.95	105.96	109.68	103.32	99.975	105.37	107.68
98.645	96.859	97.953	96.215	97.841	101.28	98.562	95.79	98.815	97.925	96.961	100.58	100.31	94.906	98.632	99.135	97.246	97.372	100.6	97.007	99.827	98.534	96.711	95.352	98.367	96.522	99.631	93.907	96.766	100.58	98.57	98.344	96.93	94.216	96.588	98.319	99.724	96.67	96.911	94.543	96.894	99.501	96.372	99.154	103.18	102.2	98.06	98.223	98.048	99.844
109.04	111.59	111.06	107.11	110.55	109.74	108.43	108.75	109.74	106.32	105.66	107.98	101.84	109.9	113.18	106.69	103.84	108.87	105.91	108.95	109.05	105.95	105.17	107.16	107.51	103.69	106.24	107.37	104	108.2	102.3	107.23	107.45	104.75	110.72	102.89	105.21	107.94	109.89	105.18	109.68	106.78	107.5	108.89	105.74	107.59	107.76	106.24	104.29	106.61
109.3	107.07	106.4	100.45	108.4	110.85	105.61	101.15	107.09	106.06	104.42	103.67	111.64	109.33	101.53	105.79	105.17	105.67	107.32	102.25	107.22	109.54	101.44	105.97	105.69	110.3	108.99	105.91	103.9	104.19	106.08	105.33	104.74	103.95	105.47	105.17	103.48	106.94	102.31	103.1	105.74	104.46	107.85	104.66	102.23	106.12	104.04	103.84	103.88	106.14
109.84	109.54	99.452	103.92	103.83	110.21	108.6	110.24	105.06	106.92	101.63	109.36	103.29	105.2	108.46	104.38	107.5	110.21	106.98	109.5	106.54	100.06	99.942	103.75	107.41	107.82	104.11	109.98	102.61	104.48	110.5	106.9	103.47	106.51	104.7	105.82	107.22	107.72	105.52	105.91	105.99	104.03	103.85	103.67	108.77	106.46	105.64	101.93	103.55	108.12
108.89	110.09	107.6	104.56	105.47	106.96	103.43	107.64	102.36	105.48	107.42	103.35	106.89	102.32	106.82	106.42	103.73	104.49	105.91	107.18	104.43	108.6	109.95	106.3	103.78	106.75	105.83	105.71	107.28	106.78	103.96	107.04	105.98	107.45	104.85	105.61	106.03	103	107.58	102.84	104.28	102.29	105.07	105.73	106.35	104.13	104.37	112.25	107.75	107.81
107.07	106.33	108.66	104.5	110.39	109.26	105.95	109.22	106.56	105.64	111.81	105.85	106.42	110.89	107.25	108.2	108.75	107.12	106.3	104.65	109.44	107.39	104.44	109.19	110.28	111.19	110.69	114.22	106.8	110.65	107.51	105.32	106.56	108.77	106.34	106.92	109.38	108.32	111.65	107.15	107.43	108.49	111.34	113.91	107.64	111.3	102.96	111	111.88	112.77
104.8	99.488	101.92	100.72	102.74	101.04	100.89	101.4	101.03	98.188	95.738	96.357	101.53	99.495	101.51	101	102.33	99.301	96.344	99.553	103.1	96.596	102.15	101.72	101.35	99.083	101.09	98.7	103.42	100.9	99.935	103.66	106.65	105.45	100.94	100.37	100.37	98.701	99.669	101.7	96.881	100.27	97.889	95.2	97.997	100.55	104.42	101.59	95.925	102.67
101.96	102.98	108.5	102.72	106.01	109.73	105.72	106.81	106.51	103.49	104.2	106.12	109.4	102.81	105.72	105.78	102.47	103.38	110.04	104.57	106.85	109.55	105.18	105.7	105.23	107.38	110.54	108.2	109.29	107.73	109.5	103.73	108.38	108.24	106.65	104.46	110.12	100.4	103.88	107.35	103.91	107.91	112.33	101.37	105.89	107.06	104.13	108.28	108.64	105.16
106.37	109.55	106.88	108.69	109.29	108.98	111.68	108.62	105.04	112.08	109.81	109.38	104.56	107.05	110.17	108.18	104.2	104.33	105.68	109.76	104.58	105.56	108.43	107.11	109.04	109.37	107.02	105.78	109.6	106.65	107.03	111.43	110.09	109.14	106.72	111.19	106.89	104.09	104.86	103.42	108.13	107.84	110.1	111.45	109.23	109.01	111.19	104.92	105.24	107.22
105.91	105.27	106.06	110.04	108.18	107.58	105.34	102.92	105.88	104.06	107.07	106.58	108.2	110.2	108.33	109.68	103.68	108.25	105.37	110.33	109.85	104.65	104.53	106.68	104.51	109.06	106.88	108.94	103.15	104.44	106.14	102.09	103.94	102.22	107.84	100.81	107.34	107.12	112.05	103.03	104.86	109.12	105.85	102.36	102.63	107.72	108.4	110.01	104.31	107.83
103.21	98.513	101.27	96.417	99.482	101.01	101.59	103.88	101.09	98.85	97.663	98.18	99.147	101.67	100.72	100.59	96.869	103.02	104.8	100.26	101.8	101.51	102.84	99.908	101.18	104.73	99.293	100.22	100.6	106.51	99.647	97.526	100.52	102.48	107.3	103.48	103.08	103.04	99.279	99.984	98.417	101.86	100.81	98.039	99.544	102.21	103.49	105.99	97.164	99.975
97.52	101.61	96.4	99.181	97.964	95.985	97.982	101.02	96.787	100.45	102	100.63	94.149	93.726	98.651	101.56	98.557	97.433	95.163	96.93	97.578	98.242	96.992	101.21	97.962	96.358	99.736	101.24	96.919	99.912	99.03	101.09	101.41	99.077	98.567	102.49	97.526	95.07	94.556	96.982	97.947	93.009	95.481	99.215	96.266	95.297	99.694	96.147	96.763	99.588
98.33	104.73	98.743	102.72	98.895	100.48	105.15	98.878	99.389	103.84	99.482	99.852	97.653	100.89	104.69	96.638	101.65	95.662	103.91	102.68	101.17	99.768	100.66	100.57	102.63	98.407	104.92	104.17	99.452	102.16	100.44	101.03	103.73	106.12	98.623	106.86	102.18	102.83	103.08	100.12	99.327	99.904	99.551	104.82	102.32	106.37	97.7	104.09	101.56	98.897
104.58	107.96	106.95	104.04	103.35	105.17	107.97	107.47	106.95	102.16	104.51	107.36	103.9	106.91	103.05	108.41	107.21	101.35	104.8	105.78	106.99	105.77	106.03	105.79	102.51	106.75	106.83	109.84	104.97	106.57	106.63	107.45	102.76	105.64	109.28	107.31	104.88	105.2	105.75	108.57	106.66	105.68	101.46	104.17	101.97	103.19	104.09	104.99	108.58	108
99.163	98.563	101.65	101.39	101.18	102.3	103.11	96.901	100.37	105.28	103.62	104.16	100.73	100.89	102.39	94.271	99.104	101.22	104.27	103.38	99.491	102.22	102.56	96.384	99.669	100.69	101.95	100.32	99.914	100.72	91.976	103.35	99.965	105.14	97.762	104.3	100.02	100.92	102.61	95.777	97.784	100.22	99.926	95.348	102.17	106.34	99.929	104.89	100.52	101.14
100.07	101.2	95.201	97.909	95.227	98.683	104.45	95.994	100.95	97.484	100.17	98.897	103.67	98.623	95.819	99.756	96.788	97.601	95.202	100.8	99.991	96.821	93.426	94.702	102.47	98.538	98.499	100.4	98.167	96.475	99.244	97.239	99.143	101.48	94.404	98.505	96.48	97.746	99.369	102.7	97.533	98.835	93.004	97.654	96.55	99.059	99.018	92.883	98.934	100.55
103.91	105.56	107.69	105.8	103.11	108.13	103.55	106.73	106.64	111.09	105.4	108.95	105.11	106.45	105.76	104.15	105.02	106.62	105.98	106.63	103.18	101.63	104.77	107.46	105.64	105.87	105.75	106.43	102.9	104.42	104.28	106.25	106.83	107.63	104.26	107.33	105.78	104.34	107.22	109.38	104.15	106.15	108.81	105.22	103.04	106.86	103.65	106.66	105.84	104.31
107.18	107.73	103.58	106.24	105.02	108.52	108.74	108.06	105.79	105.03	103.23	104.43	108.92	104.9	106.12	106.15	107.62	108.05	105.8	111.24	108.32	104.98	105.74	106.03	109.41	106.33	103.96	103.34	110.81	105.35	103.12	104.83	104.2	101.96	108.04	105.95	110.16	105.07	103.66	107.09	105.06	110.71	102.38	107.04	107.11	105.12	107.57	104.49	104.36	106.86
109.33	111.26	111.52	110.97	109.88	111.37	112.75	111.99	112.92	111.53	108.37	111.16	109.5	113.91	114.65	108.05	108.79	113.07	111.68	113.77	109.6	107.34	111.66	111.11	110.19	108.89	110.59	106.08	112.28	112.14	113.51	113.27	112.98	110.28	112.43	105.55	109.11	111.02	107.3	108.49	108.57	109.9	107.74	113.77	107.93	108.17	109.86	112.11	111.14	108.84
109.22	110.21	107.68	110.64	110.56	108.26	106.32	105.04	106.15	110.15	109.25	107.55	112.65	106.99	106.98	110.89	113.49	112.4	105.78	105.63	111.12	105.56	105.68	109.19	108.43	104.93	112.5	109.06	110.64	108.13	111.22	106.92	107.26	112.45	104.61	112.44	109.42	105.85	107.45	106.72	110.05	110.56	107.61	107.36	109.95	111.02	112.66	109.65	101.12	110.72
107.08	103.21	109.28	107.1	102.01	105.71	107.53	109.04	104.57	101.8	106.17	102.8	104.3	106.79	101.17	107.21	103.81	100.13	101.14	103.96	107.19	106.23	103.28	107.95	105.85	105.97	103.89	106.94	114.09	101.27	102.89	106.47	105.45	106.02	103.87	102.65	109.47	104.75	104.18	104.6	105.34	105.73	106.16	105.32	107.98	103.58	103.68	107.24	103.38	105.47
112.12	109.66	108.96	106.24	107.78	106.85	107.29	106.55	108.74	107.39	107.08	107.98	109.71	109.53	110.88	114	110.88	111.64	106.58	112.97	106.2	107.94	107.41	104.01	106.05	110	112.26	109.26	105.24	109	109.18	110.83	108.3	109.19	108.74	106.26	105.04	108.19	110.59	107.15	109.45	111.67	110.76	108.67	102.44	105.1	107.46	114.65	108.08	104.1
106.34	102.78	106.79	102.94	103.36	107.18	108.21	103.56	106.85	104.34	106.22	108.59	106.59	110.33	103.4	105.86	111.2	107.26	107.38	105.09	105.96	108.5	105.43	102.72	103.8	106.65	103.5	106.12	108.52	108.09	104.83	104.94	103.21	103.5	101.85	108.5	105.87	110.23	105.76	102.76	109.35	105.95	105.72	106.88	106.65	111.06	106.14	108.09	107.41	106.31
108.87	109.23	105.52	109.9	108.29	115.15	112.93	109.06	110.61	114.5	111.99	110.41	108.47	109.72	111.12	112.97	107.92	106.61	109.7	113.81	112.5	106.41	111.51	112.89	110.85	111.43	113.9	111.15	111.81	109.91	114.49	109.44	108.63	105.6	106.93	111.55	110.57	115.93	111.06	108.89	106.62	115.3	110.39	111.84	112.03	106.56	112.77	113.72	114.04	109.17
100.71	105.8	102.99	105.49	102.03	103.94	105.49	105.48	101.61	105.26	104.43	100.96	104.48	102.45	106.37	100.92	104.47	99.666	101	105.58	101.14	100.78	101.34	101.14	101.67	101.47	105.64	99.442	99.793	105.54	100.55	100.88	103.89	106.02	103.73	103.12	103.35	103.59	103.01	103.71	101.6	104.71	97.242	105.91	109.3	103.07	106.47	99.642	100.45	99.458
107.35	103.51	107.95	106.44	103.21	105.74	100.4	105.39	103.55	100.43	104.18	106.89	101.5	109.15	108.71	109.03	106.5	108	104.23	106.65	103	103.51	103.8	107.81	107.52	106.07	106.15	109.23	105.86	103.92	107.11	104.95	107.84	105.39	103.16	106.29	110.04	107.64	104.55	111.67	103.31	105.79	103.27	102.96	105.49	107.53	109.37	107.1	105.33	105.48
98.55	96.726	97.354	97.875	92.965	97.306	98.115	97.407	98.625	99.466	96.431	99.481	98.656	98.602	98.903	97.464	93.481	94.97	101.15	98.79	94.358	101.12	97.213	94.714	96.199	101.67	95.752	95.865	101.38	96.049	96.954	95.233	98.441	99.929	100.77	91.764	100.65	98.261	95.988	99.877	95.381	100.2	99.546	99.018	98.152	96.204	99.548	99.175	96.963	97.1
111.47	113.39	107.39	113.35	113.48	115.99	108.55	106.92	108.76	108.07	111.21	106.51	108.63	106.65	108.14	111.08	114.25	107.74	112.69	109.43	110.67	108.62	107.87	109.12	110.17	114.64	110.15	111.82	111.88	111.56	108.99	113.27	109.47	111.72	113.43	109.8	107.92	113.69	109.65	112.22	112.32	112.2	105.69	111.47	107.08	110.84	111.88	113.78	108.49	109.96
98.557	98.894	99.273	101.7	100.94	103.21	99.809	95.222	97.524	97.479	98.699	96.915	99.348	100.09	102.98	100.19	98.733	100.66	94.02	99.613	96.122	98.905	98.307	101.77	96.461	97.047	98.798	97.743	102.34	99.114	99.144	97.686	99.668	96.388	96.978	92.949	103.79	101.62	98.815	103.8	98.078	100.72	98.809	100.92	97.417	99.875	101.33	98.181	95.732	98.966
107.88	105.35	104.27	105.78	103.19	101.71	105.4	105.12	108.31	105.94	102.16	108.01	105	103.85	106.74	104.43	108.91	102.87	106.5	106.02	111.5	106.52	103.83	102.99	108.67	105.65	107.28	107.49	109.88	105.75	110.04	107.23	103.78	106.69	102.73	106.79	104.67	106.67	105.95	104.75	109.43	105.77	111.37	103.79	106.8	104.62	102.65	107.91	104.73	104.69
101.92	105.11	106.06	104.41	104.1	105.17	106.2	105.83	105.97	103.94	105.7	105.63	106.46	104.74	105.06	100.62	105.09	105.91	106.12	105.53	107.19	97.942	106.57	107.4	108.46	105	102.62	108.52	102.21	104.56	104.25	102.14	105.82	105.08	105.22	111.08	102.61	107.15	104.95	107.18	104.39	108.44	105.21	105.52	105.68	105.38	107.2	107.31	108.95	106.11
102.03	101.32	111.46	105.02	106.17	106.17	107.28	107.28	109.44	104.96	104.2	108.25	102.41	104.37	105.68	104.43	108.02	107.33	108.59	106.71	106.44	106.6	105.62	109.14	114.72	103.42	105.73	108.06	111.91	100.68	106.74	104.66	105.14	105.62	108.49	106.34	108.72	102.15	107.64	101.66	102.71	108.47	107.01	102.35	105.7	108.1	107.44	105.18	105.21	108.71
102.62	102.2	105.01	106.45	105.2	106.8	103.37	104.74	104.44	105.32	108.22	105.14	107.92	103.41	106.79	105.47	105.65	108.97	107.91	105.92	109.09	109.01	103.57	104.56	105.53	107.7	104.93	102.22	101.89	104.19	105.94	104.16	104.29	106.09	109.77	102.68	105.35	107.05	109.04	108.37	105.76	105.3	103.8	99.259	105.34	106.78	105.01	106.55	105.77	103.5
104.63	105.29	106.32	107.54	103.85	103.63	107.62	108.43	107.32	104.24	109.56	106.89	109.1	108.2	105.64	107.59	106.05	106.65	104.06	104.1	104.95	105.38	105.35	102.64	103.23	109.85	105.26	105.89	103.63	110.09	106.28	104.68	103.99	108.58	112.02	108.68	106.97	106.15	110.35	105.46	103.28	105.14	107.39	104.45	105.61	107.23	106.27	105.58	108.91	104.42
106.45	107.51	108.61	107.77	105.74	108.4	105.09	106.78	105.13	109.59	106.5	107.68	109.57	110.57	109.95	110.14	106.56	107.87	111.72	104.54	109.92	110.02	102.94	112.98	103.96	108.6	108.19	111.18	112.44	110.09	111.09	111.81	110.46	106.01	106.06	107.65	110.71	104.7	106.79	105.27	108.32	108.76	110.58	111.81	107.42	107.98	110.08	106.35	107.83	110.2
109.25	105.55	106.02	109.68	109.7	107.64	111.23	107.14	106.65	113.55	110.99	103.94	102.5	108.69	109.24	107.71	105.09	106.83	104.6	106.09	104.79	111.71	108.52	111.4	104.02	105.36	113.52	109.02	106.78	104.93	110.14	107.85	103.86	106.97	103.53	107.47	105.48	109.72	107.98	108.91	108.62	109.36	107.42	105.53	105.99	104.49	109.02	104.01	108.63	105.54
109.61	107.16	105.91	107.22	108.85	108.42	106.46	107.71	104.05	110.73	107.93	111.09	110.16	107.48	106.51	108.23	109.18	111.2	109.49	109.99	109.93	108.86	110.04	106.97	108.65	105.89	109.75	109.52	108.49	108.11	108.54	111.95	107.02	106.86	110.28	106.84	104.39	105.82	109.26	107.72	113.62	111.03	108.36	111.2	111.82	112.37	110.97	107.93	111.83	112.81
110.94	106.87	106.32	106.31	107.82	107.61	104.22	101.19	111.91	106.01	106.66	106.57	105.38	107.6	104.87	108.04	106.26	108.6	107.1	106.61	107.2	109.08	107.29	107.08	108.06	102.01	107.65	103.49	111.49	105.49	106.14	106.37	106.63	109.23	105.99	103.66	108.14	104.89	105.59	107.52	108.46	103.94	106.89	107.14	109.99	105.09	105.55	105.67	105.69	107.4
108.42	108.94	109.2	108.97	110.12	108.22	109.13	103.76	105.39	110.19	105.51	108.69	107.66	112.54	102.4	107.21	107.26	101.79	108.53	106.85	103.83	109.83	104.35	107.84	110.56	108.85	109.4	111.32	112.22	110.48	111.59	106.64	107.97	105.83	107.79	110.24	103.89	104.56	109.96	106.61	113.01	106.82	108.33	107.4	111.16	109.25	107.54	109.74	106.11	112.04
99.211	98.03	95.454	96.573	95.232	96.332	95.246	98.371	103.03	100.58	99.917	98.029	95.182	102.93	94.331	94.934	96.519	98.704	100.22	98.264	93.644	100.75	97.203	94.75	100.32	100.08	99.114	99.196	94.956	99.267	98.651	90.3	97.167	92.879	97.248	94.001	97.734	94.475	98.623	97.243	97.976	98.444	95.616	98.345	96.433	94.858	98.874	95.18	102.14	100.1
105.59	109.12	105.39	105.08	111.33	109.19	102.97	111.82	103.16	107.21	104.9	105.06	109.43	104.65	108.37	101.48	105.59	105.07	103.65	104.02	104.48	107.44	104.83	106.84	109.45	106.81	109.74	109.61	104.3	101.65	104.72	105.37	105.25	106.76	103.87	109.82	108.18	105.67	109.76	105.06	103.03	105.55	109.08	105.9	102.68	106.74	105.02	102.01	104.11	103.15
107.17	105.8	107.33	111.37	106.04	109.04	106.67	110.43	112.25	101.85	112.07	112.33	106.35	112.86	105.62	107.6	105.01	108.94	108.47	110.08	107.29	111.05	108.81	110.64	104.42	110.09	107.49	107.27	105.46	108.55	103.98	106.92	111.48	107.14	108.62	106.58	103.04	107.74	105.98	108.41	105.79	112.35	111.06	104.03	103.51	105	104.79	103.47	108.58	105.58
107.66	107.98	109.12	108.75	108.91	107.93	110.58	105.69	103.82	109.19	108.24	107.85	106.54	106.94	108.91	107.54	106.36	107.82	109.83	103.24	101.66	105.89	107.06	105.56	102.73	106.23	108.75	106.06	111.28	102.1	108.02	106.68	108.35	105.43	110.96	106.08	110.56	109.58	103.39	109.86	108.71	109.55	108.76	107.44	107.12	109.78	111.27	110.53	109.13	111.07
109.37	113.97	116.84	110.51	107.89	105.65	110.45	111.86	107.43	111	110.05	109.02	108.97	108.47	111.15	109.11	111.09	107.04	112.37	110.33	108.21	113.27	107.62	106.89	108.83	117.12	109.97	113.08	111.06	110.15	106.73	114.84	109.57	112.2	108.58	105.87	108.74	108.79	110.75	107.83	113.35	109.41	107.67	112.91	108.46	112.79	113.3	113.99	108.84	111.14
105.31	99.214	98.2	104.14	102.15	103.8	100.45	101.53	103.9	97.753	99.388	99.974	100.72	104.59	98.221	100.07	97.77	97.106	101.56	101.48	102.31	102.85	102.59	104.06	100.98	104.22	103.28	102	99.231	103.13	99.956	104.93	97.294	101.82	99.347	99.346	99.196	102.64	103.99	96.905	99.775	99.286	100.99	98.568	103.14	101.88	98.273	101.09	102.08	98.977
109.43	106.46	103.68	106.43	104.55	103.62	105.56	108.94	104.45	103.7	103.01	110.27	107.65	109.54	103.78	107.12	102.84	103.29	107.75	105.6	108.31	107.01	102.98	107.77	103.25	105.43	102.65	107.86	108.97	103.97	102.37	103.99	102.53	105.74	102.38	108.27	105.92	107.94	110.25	103.2	103.95	104.41	103.18	101.48	104.85	107.04	107.67	98.321	103.84	104.46
100.47	97.205	101	99.383	101.18	102.05	101.45	100.35	102.41	101.75	101.74	103.19	102.51	97.934	102.02	103.18	102.76	102.84	101.5	98.394	101.06	103.23	100.01	98.063	102.23	105.89	98.949	101.75	105.26	103.5	97.943	102.08	100.42	102.7	101.21	101.58	103.63	103.68	101.02	99.793	102.97	98.42	98.751	98.703	104.82	99.728	105.38	103.96	98.599	102.32
108.1	102.05	106.78	104.66	103.87	106.55	104.73	105.03	103.2	107.87	103.26	104.71	105.15	101.6	109.65	107.71	108.04	104.42	105.51	101.58	106.51	100.96	110.35	103.25	104.62	102.56	103.71	109.27	105.71	107.33	105.44	104.01	103.95	103.56	105.74	106.03	105.2	103.33	107.06	108.01	109.63	108.79	105.84	102.06	106.12	102.55	105.2	103.1	110.74	108.45
106.3	107.45	108.08	107.77	104.55	104.02	104.1	103.89	104.14	106.29	106.12	104.14	108.33	105.51	104.82	104.88	104.08	107.18	107.88	105.31	108.02	108.57	105.29	104.33	105.45	111.02	102.22	102.48	108.74	107.29	105.2	103.24	104.76	105.08	103.11	103.49	105.97	107.47	104.26	104.09	110.41	103.23	102.91	100.51	104.92	104.68	103.86	104.59	107.61	104.31
104.32	105.98	106.38	104.6	111.96	110.05	108.69	108.03	108.54	105.86	107.5	102.97	105.64	107.19	110.05	106.79	108.92	103.75	104.68	105.21	103.53	101.53	107.67	107.77	102.78	107.46	108.56	107.36	105.68	105.54	110.63	107.03	105.47	105.51	105.92	108.81	109.07	105.02	107.13	107.59	102.8	109.24	108.44	106.64	110.39	108.26	106.48	103.88	108.13	108.28
107.65	108.46	112.3	109.03	109.87	112.85	110.84	111.67	111.18	112.62	113.81	106.78	110.54	113.59	107.87	110.22	106.93	109.35	109.84	111.61	111.78	105.59	117.53	108.01	106.11	111.43	108.11	109.5	112.98	112.17	108.77	111.7	108.9	108.88	110.52	113.02	109.94	108.79	108.16	111.09	115.63	109.87	108.27	112.2	108.44	108.96	113.75	109.81	109	108.91
109.48	107.44	107.52	108.78	102.93	106.35	104.34	100.88	105.05	105.4	107.3	104.76	106.9	105.75	105	106.02	103.62	99.363	105.41	102.33	107.94	100.75	102.69	110.83	102.02	109.13	100.94	106.79	104.98	109.41	104.6	102.11	108.79	108.58	105.95	102.35	103.04	106.11	110.15	106.83	110.26	109.92	105.64	103.61	106.47	106.01	107.26	106.17	105.13	101.72
106.62	107.31	107.31	105.89	102.35	107.75	109.09	103.19	107.12	102.8	107.24	104.91	103.41	106.4	102.94	107.32	107.41	106.5	106.95	112.41	106.46	107.61	107.28	106.14	104.17	109.19	109.62	104.08	103.41	106.28	108.01	102.74	106.72	109.78	104.52	104.97	103.59	104.1	106.39	106.19	108.28	106.64	109.08	106.94	109.86	105.07	104.18	106.63	105.54	110.96
106.16	108.48	106.01	105.23	106.57	101.94	101.56	102.55	107.42	105.17	108.02	106.89	102.49	105.26	102.97	106.42	102.38	104.19	105.6	105.12	103.03	101.4	103.53	103.42	101.99	104.37	107.91	103.88	105.41	107.59	106.34	104.54	105.34	101.65	103.01	106.34	103.08	106.51	103.21	104.91	108.07	108.06	105.91	109.04	104.17	105.95	106.66	107.71	107.54	107.2
105.86	106	105.26	106.85	110.03	103.04	101.92	105.33	104.61	103.29	102.25	107.92	100.07	103.05	104.51	104.87	109.9	102.42	108.06	104.47	103.52	106.78	105.87	107.64	109.61	106.36	104.94	106.68	103.93	104.06	110.34	107.12	105.27	98.674	104.81	110.91	103.1	106.55	101.79	105.34	109.02	104.49	105.59	109.99	104.11	106.77	106.81	105.68	106.73	106.52
107.23	104.84	104.55	108.6	103.78	111.12	107.98	110.04	109.75	108.02	105.73	106.57	108.62	108.61	104.9	104.46	108.25	106.92	105.56	109.28	107.25	107.93	107.05	101.51	106.77	108.75	111.23	104.9	107.95	110.47	107.44	106.62	112.26	106.03	105.23	105.28	107.76	104.31	112.36	107.72	107.18	107.69	108.79	109.53	105.79	110.42	106.99	106.95	111.62	104.71
108.61	105.9	109.42	112.37	110.58	107.24	106.12	106.69	105.27	109.04	109.74	107.51	112.15	107.31	111.35	103.8	110.77	109.94	109.5	106.8	107.99	107.81	107.16	104.96	104.74	109.12	109.06	101.85	108.39	110.41	108.88	110.4	107.08	106.89	105.36	106.03	108.13	106.89	107.32	106.99	108.98	104.93	108.76	107.4	110.09	106.94	108.71	105.91	104.35	109.39
109.3	107.62	108.14	108.22	106.85	109.55	107.43	101.78	105.47	109.27	103.25	113.35	108.18	106.35	106.66	107.95	105.76	109	107.56	108.89	103.72	110.06	103.24	102.71	105.23	104.02	105	105.28	106.05	106.56	106.31	116.09	107.08	104.28	109.25	111.13	106.31	108.52	108.18	106.26	105.31	105.49	102.29	109.09	111.06	106.52	106.82	109.31	108.26	113.55
94.949	102.29	101.51	100.24	101.37	99.044	96.882	100.46	103	99.641	100.39	98.693	103.14	104.81	100.82	101.42	99.326	97.694	101.02	100.78	100.08	99.98	98.502	102.09	104.6	100.26	99.397	100.78	98.6	96.845	101.87	98.215	99.584	102.97	99.112	99.429	101.19	103.72	96.121	98.143	100.9	100.22	99.603	99.881	104.51	101.85	98.953	98.883	98.597	100.23
107.67	104.22	109.1	108.1	103.94	105.5	104.59	106.6	107.89	109.3	104.31	106.7	104.91	106.13	105.97	103.19	106.95	106.8	106.5	104.28	106.62	108.46	101.22	108.1	106.76	104.05	100.19	104.14	104.16	104.91	107.03	106.5	107.26	106.16	105.58	107.19	106.71	107.12	105.28	103.51	102.78	103.3	104.61	102.4	103.73	103.33	106.98	101.33	105.52	106.61
103.46	101.22	101.24	100.06	100.12	96.231	98.101	99.004	98.999	95.617	102.69	99.644	104.31	99.741	98.199	98.501	95.899	100.21	101.9	97.651	102.27	102.22	102.34	100.1	103.57	101.84	103.25	100.6	100.37	103.35	101.16	102.28	97.412	101.33	103.54	98.258	103.82	101.96	101.98	100.71	99.138	103.41	97.649	99.741	104.69	98.054	102.5	106.11	104.84	99.56
107.89	106.46	104.14	106.12	110.15	107.09	107.69	104.69	104.4	105.22	110.32	108.11	106.47	107.52	109.22	107.31	108.06	104.17	104.64	107.54	107.13	108.16	109.51	107.9	102.53	106.62	105.24	109.57	107.43	108.19	109.32	103.9	107.75	109.89	110.86	108.35	110.96	107.41	110	104.6	112.84	107.81	106.82	106.59	104.23	104.43	109.6	106.59	111.12	102.2
109.85	103.47	107.73	110.56	110.72	104.97	110.52	106.51	107.11	107.45	108.49	102.42	105.75	113.34	105.38	104.99	108.34	105.61	107.43	112.35	104.52	104.93	103.33	101.37	110.82	111.26	108.39	107.72	106.98	108.65	105.83	111.9	107.74	105.58	104.75	107.35	110.22	107.59	111.02	112.01	108.59	105.36	109.54	108.1	104.07	105.3	111.36	110.26	101.39	107.83
106.31	106.2	106.55	104.69	103.87	111.29	109.32	109.74	105.11	109.07	110.48	106.58	104.3	111.53	110.86	106.51	105.31	106.82	109.55	113.27	106.39	105.08	111.57	109.22	110.06	111.37	109.02	113.02	109.61	108.13	107.5	108.77	108.94	107.1	108.92	108.13	109	106.3	105.42	109.28	109.35	109.43	108.17	106.64	107.03	111.16	105.83	106.2	107.39	113.63
100.14	102.12	104.49	99.206	99.618	97.739	99.116	99.519	93.618	100.96	102.55	99.083	97.284	103.43	102.94	97.36	97.516	99.74	104.32	104.19	99.389	100.79	99.238	100.36	98.524	98.862	97.181	98.346	96.261	101.55	101.96	100.88	102.35	96.92	105.76	99.203	98.783	105.18	97.777	99.329	99.526	95.01	105.03	102.06	102.69	99.954	96.928	100.83	97.972	100.53
106.08	103.42	107.16	106.89	105.07	109.09	105.91	102	109.85	104.76	101.27	102.61	101.13	109.74	103.51	108.86	109.29	103.14	105.95	107.63	105.88	104.93	106.5	104.63	104.34	104.91	105.17	105.49	104.46	106.13	101.31	104.15	106.88	105.42	105.06	104.58	106.36	105.36	105.44	105.52	102.82	105.48	100.92	105.1	108.99	104.41	104.55	104.21	105.79	108.04
108.3	108.66	110.66	107.42	109.32	107.8	108.15	109.79	110.76	109.45	108.77	106.35	110.04	108.59	106.4	104.72	107.59	106.04	108.41	111.81	106.31	108.53	106.92	107.68	109.48	106.21	108.06	108.83	110.26	105.62	105.24	108.15	111.01	106.94	114.78	108.47	104.89	111.68	105	104.68	108.14	108.67	107	111.48	104.87	110.62	107.81	109.14	105.28	111.22
99.458	96.634	97.704	97.488	96.498	100.24	103.02	98.377	97.521	95.622	99.641	103.04	100.32	102.63	95.158	99.826	99.854	97.161	104.25	98.952	97.629	100.36	96.153	99.223	99.028	102.08	96.728	101	98.032	100.97	96.019	97.764	96.989	96.349	98.859	97.799	97.334	98.077	94.955	97.371	99.296	101.55	96.169	101.86	98.542	100.05	96.573	101.31	104.08	102.95
108.5	107.17	113.48	109.88	109.07	107.72	103.88	108.53	106.66	104.15	109.36	108.88	109.51	107.54	108.81	108.2	109.77	104.82	110.71	107.45	106.9	108.99	105.76	109.14	109.95	103.19	108.15	110.14	105.42	107.55	109.96	102.56	105.71	107.98	107.97	106.65	104.03	108.98	110	107.32	108.06	109.18	106.87	109.93	111.58	106.54	102.61	104.67	106.39	107.12
98.394	100.7	102.01	102.23	100.9	101.41	100.92	108.28	102.13	100.55	104.02	97.827	100.16	98.927	99.195	101.76	100.33	100.66	104.73	96.661	106.35	103.78	97.045	94.974	98.512	103.35	101.63	99.424	100.11	104.52	101.19	97.722	102.25	101.66	96.188	99.726	100.18	103.72	100.89	99.784	100.16	100.15	99.542	99.348	105.1	101.23	99.194	98.119	101.4	102.57
113.34	109.02	104.04	112.48	110.97	102.81	105.5	111.71	108.71	111.07	108.39	109.98	105.21	107.18	106.59	111.94	109.9	109.48	103.95	107.52	106.96	108.48	107.51	111.81	105.26	105.6	105.85	111.29	106.36	106.76	107.33	106.9	106.81	103.96	108.87	107.47	105.84	107	110.16	104.81	111.3	111.69	106.49	113.15	113.12	111.2	111.86	112.29	105.04	106.15
96.975	96.559	101.83	96.032	103.05	102.81	105.2	99.334	101.82	99.926	101.61	100.01	97.711	102.32	102.18	100.06	98.985	96.854	101.46	98.65	100.79	95.25	101.26	101.26	96.548	98.181	99.376	100.26	98.165	103.33	97.278	100.51	99.782	103.13	100.45	103.41	99.342	101.11	97.824	103.49	102.33	100.65	100.8	103.94	100.05	101.38	100.78	99.859	103.19	103.69
107.88	108.71	107.57	106.56	108.4	102.36	106.75	106.89	108.94	105.74	106.13	107.08	113.27	105.6	101.21	110.76	104.24	107.64	107.43	107.91	104.73	110.27	108.66	107.59	108.6	102.91	110.56	107.92	106.13	104.45	111.04	110.51	105.57	103.69	103.74	102.8	105.56	108.68	102.76	105.85	106.29	102.7	104.55	109.32	106.63	108.67	108.9	107.92	110.32	107.49
105.84	105.06	107.74	106.82	102.5	103.32	106.45	103.38	104.73	101.26	105.62	100.85	101.76	107.84	102.6	103.07	103.2	105.07	108.22	105.63	106.37	102.69	103.15	106.24	102.92	106.12	107.12	110.77	105.14	108.93	110.13	105.47	104.99	106.54	106.62	108.38	109.04	104.69	103.34	103.21	104.28	103.83	107.97	102.97	106.11	110.29	102.28	107.41	106.76	107.09
110.95	107.36	110.44	107.99	109.2	107.65	108.08	106.36	109.92	111.67	109.68	113.04	109.48	109.09	106.37	106.65	108.99	109.9	103.48	108.35	108.9	108.74	108.58	108.74	105.79	113.61	107.07	113.2	110.2	109.79	109.52	110.16	108.35	108.1	109.17	109.81	106.15	105.56	106.96	108.35	107.04	107.28	108.26	112.31	106.74	106.87	109.35	106.7	112.55	110.22
106.51	102.97	108.24	102.43	112.35	106.2	107.29	106.47	101.63	107.05	101.13	102.96	107.43	107.84	106.43	104.8	103.78	102.15	106.76	103.51	110.1	105.47	106.37	110.23	109.48	107.55	107.49	105.32	102.14	103.15	105.64	108.55	105.71	107.75	108.74	111.79	108.56	109.21	105	111.32	104.28	108.67	106.62	106.68	102.57	107.77	103.99	99.345	109.67	106.14
109.91	108.52	113.01	109.75	107.51	109.76	112.4	110.77	113.95	113.11	108.11	108.46	111.67	114.61	109.4	109.15	112.18	112.71	110.34	112.31	107.49	111.06	107.19	109.16	109.16	112.78	109.3	109.47	109.87	108.86	112.05	108.5	113.18	110.35	109.64	108.06	109.84	106.34	107.86	111.69	111.89	109.71	107.02	109.3	114.78	108.74	109.89	110.42	107.34	108.29
108.49	110.35	107.08	107.64	105.1	108.73	107.47	105.51	110.04	109.71	108.73	105.81	110.14	105.56	109.44	103.37	109.41	108.99	110.06	110.32	112.45	105.03	106.77	109.32	109.32	106.3	106.97	110.62	105.34	106.28	108.3	108.72	105.22	108.55	107.6	105.66	110.94	108.08	111.44	107.45	111.34	112.01	104.26	109.19	109.28	108.8	106.11	111.33	113.15	105.78
111.12	111.2	109.01	108.81	107.71	106.8	109.11	106.76	111.27	108.75	105.58	107.94	106.36	107.2	107.35	109.35	103.3	106.9	106.63	108.11	106.89	104.68	108.27	109.18	106.09	105.81	106.74	112.19	106.8	107.88	107.28	108.32	112.84	107.75	108.83	108.6	107.32	106.21	109.2	104.37	111.21	110.32	112.32	109.99	106.76	103.73	108.08	111.15	106.62	107.01
108.4	101.52	111.21	108.3	104.16	103.67	106.28	108.02	106.81	107.43	102.59	107.55	106.73	106.77	105.78	105.36	105.3	103.65	106.53	101.14	103.43	104.68	101.48	107.42	108.07	103.95	105.06	110.99	99.437	107.6	105.93	107.45	108.57	107.43	109.4	105.27	106.9	103.92	104.31	104.36	103.79	104.26	108.76	110.86	105.38	107.01	107.33	110.78	105.43	107.15
100.89	100.03	99.174	96.666	101.4	100.36	98.992	101.94	96.503	100.47	99.164	102.05	93.629	96.521	97.589	94.928	96.475	102.35	98.231	97.384	98.804	104.09	98.636	100.11	100.21	100.87	95.57	97.917	99.712	98.523	97.99	97.353	98.656	95.561	97.006	100.16	100.92	95.589	104.97	99.588	103.88	95.713	97.165	97.856	97.469	99.938	97.988	102.25	99.537	101.52
107.53	106.89	105.41	102.08	103.49	108.29	111.41	112.33	105.76	105.03	106.27	102.45	107.87	108.16	105.75	108.14	102.23	105.18	106.82	105.95	109.48	106.49	109.31	104.74	105.14	107.59	108.85	107.56	105.89	107.1	107.03	111.57	108.77	107.21	100.02	108.83	104.24	108.3	105.44	105.9	107.41	104.55	105.89	105.31	106.95	104.4	105	103.17	103.38	104.21
111.64	112.14	110.17	113.01	109.86	109.5	110.93	107.22	112.21	106.99	111.92	110.35	112.81	114.94	106.78	111.81	111.47	112.98	112.98	112.93	109.01	111.02	111.85	106.83	110.38	111.09	108.46	110.61	112.52	106.27	107.98	110.57	108.46	111.27	108.94	107.94	109.13	113.28	112.34	112.41	109.44	110.1	111.18	110.12	110.28	107.17	107.01	105.53	115.85	110.32
103.43	111.21	108.8	107.19	104.55	108.29	107.64	107.67	103.17	105.95	108.18	109.96	107.98	106.72	105.77	107.74	105.06	110.96	114.09	103.26	108.01	107.23	104.83	103.52	110.01	108.84	108.29	106.34	106.83	106.45	107.15	106.7	108.65	110.01	108.74	109.98	110.43	103.03	104.16	106.01	108.63	110.63	105.67	105.97	107.65	108.28	111.82	105.48	103.06	111.03
111.45	113.21	109.37	108.53	104.7	108.25	109.47	107.91	109.64	113.87	107.13	109.66	111.26	115.07	113.52	113.14	110.2	113.73	104.4	110.23	109.69	105.37	108.98	107.64	109.13	111.77	112.09	109.16	108.6	110.28	110.57	112.19	111.65	108.36	112.95	109.28	109.42	113.87	109.21	113.41	112.07	106.44	110.76	106.79	107.43	119.55	115.7	108.96	112.23	109.02
108.57	102.02	107.17	107.89	108.92	105.4	106.94	107.27	106.11	107.93	102.59	110.11	104.2	106.93	108.05	103.4	105.71	104.99	104.2	107.77	102.56	107.24	106.64	105.22	105.37	106.91	105.4	107.76	103.88	106.36	105.7	104.09	103.66	110.93	106.59	107.76	104.65	106.04	110.45	108.71	105.36	105.92	106.58	101.04	104.85	103.2	102.58	101.4	110.84	108.57
106.36	102.72	106.97	106.75	102.47	105.16	104.95	110.57	105.91	109.28	111.5	107.45	102.99	105.63	103.7	109.35	106.61	104.85	108.91	107.94	107.14	102.49	101.82	110.41	101.38	105.87	110.49	109.96	103.42	105.61	104.08	104.2	104.32	108.14	105.51	105.72	106.56	108.24	109.34	102.94	105.33	105.99	100.94	105.82	105.8	110.58	106.6	103.98	108.99	106.42
105.95	102.88	107.52	104.8	109.6	107.93	105.99	107.44	106.03	110.96	109.62	105.55	109.02	105.52	108.2	107.44	106.33	108.37	105.41	109.17	112.28	108.84	107.1	110.68	107.36	109.41	102.29	109.81	112.88	110.49	111.71	106.4	109.81	109.85	106.91	113.6	109.5	106.48	110.1	107.31	108.59	113.35	103.55	108.49	113.53	109.15	107.09	109.45	107.48	108.11
109.37	108.34	109.14	104.15	104.87	107.67	106.89	106.33	111.82	108.52	103.55	107.5	110.12	108.43	103.41	104.83	109.31	107.2	109.33	109.84	104.3	108.41	107.53	103.93	107.46	105.85	111.31	109.85	106.87	108.24	111.14	108.2	113.32	110.13	107.97	110.98	113.43	103.33	107.47	111.01	108.89	108.31	107.91	110	108.85	106.32	101.42	106.82	108.41	108.54
104.86	108.66	110.68	105.48	105.83	106.14	110.12	110.19	108.02	107.29	108.87	108.43	105.98	108.44	105.98	105.71	106.13	105.12	104.2	101.65	111.01	104.66	101.52	108.05	106.38	103.34	105.98	109.59	108.42	108.09	105.67	107.86	102.91	103.34	106.89	109.33	107.64	108.81	104.59	102.44	111.32	102.77	103.1	103.22	106.54	103.61	109.86	109.64	104.55	106.83
106.76	103.1	107.18	103.49	107.48	100.1	107.2	104.39	110.57	107.74	105.49	100.83	107.31	109.33	104.94	107.85	105.96	104.55	103.22	107.51	103.43	104.63	109.73	105.61	109.19	103.81	103.06	108.66	107.78	106.02	103.52	107.48	108.21	101.73	106.21	105.12	101.4	111.59	99.859	105.95	110.83	104.73	103.97	106.83	105.29	105.86	107.79	109.3	107	107.88
106.8	102.02	105.32	101.29	108.41	110.5	102.95	104.91	102.63	100.61	105.28	105.33	103.32	103.22	105.55	105.28	103.66	100.98	107.2	106.65	104.54	105.46	106.98	102.86	104.71	102.02	108.66	103.53	104.33	108.13	105.12	105.56	107.31	105.57	106.89	110.52	107.4	102.8	102.73	104.8	107.77	105.39	107.5	103.33	105.88	101.74	102.05	109.21	103.31	106.3
110.76	108.6	109.46	108.12	108.86	110.58	111.59	106.89	111.43	111.15	106.48	108.72	110.51	104.43	109.89	108.42	108.28	108.36	109.33	110.26	103.89	109.14	109.3	113.07	108.97	107.61	106.37	110.83	103.3	106.93	106.47	110.78	105	108.72	105.9	108.48	111.46	106.45	109.02	107.05	108.84	109.31	106.95	109.26	109.14	107.55	109.71	111.03	105.78	108.22
105.78	103.37	108.57	105.19	108.9	103.59	106.02	108.68	103.92	105.98	107.8	105.18	107.15	109.54	103.35	108.9	108.78	108.67	106.83	111.73	108.7	106.08	105.95	104.04	108.49	105.42	107.15	105.32	106.09	107.78	105.25	107.98	107.65	108.58	108.22	102.56	106.78	105.5	108.34	106.04	105.71	107.47	114.69	107.89	106.08	108.57	106.82	108.55	102.63	109.18
103.04	103.07	103.99	106.9	103.95	109.47	108.83	107.08	103.2	103.84	103.11	107.18	105.37	107.84	106.04	104.53	108.02	103.88	105.1	103.19	104.76	108.88	108.05	105.81	100.79	109.56	108.23	106.15	104.35	103.08	109.36	105.36	110.14	106.5	105.27	107.44	107.17	109	106.96	104.91	108.84	106.43	110.95	104.65	103.38	108.74	106.73	106.44	108.66	108.37
94.472	95.462	99.674	95.563	97.044	94.332	97.502	96.584	99.059	98.434	99.453	100.79	98.682	98.368	96.411	98.649	93.611	94.37	99.014	97.574	98.065	97.46	100.83	96.711	96.104	96.007	98.771	97.12	100.26	97.606	94.438	98.467	94.215	96.626	99.523	98.721	97.587	95.451	97.66	101.39	98.592	100.22	101.96	101.44	100.57	97.658	100.62	101.28	93.114	100.08
105.17	108.01	107.52	111.57	101.55	104.18	102.81	103.41	105.61	108.3	107.25	109.75	107.13	101.82	109.23	105.27	105.6	107.22	95.954	110.34	113.4	105.85	104.96	109.48	99.475	109.07	106.64	105.1	109.92	108.51	102.03	102.33	106.06	109.07	105.17	105.84	108	106.67	105.3	105.09	104.36	108.08	105.62	106.32	105.84	108	104.28	107.62	103.99	102.82
93.561	100.7	98.381	92.943	94.969	102.91	94.535	98.635	98.689	95.991	94.541	95.661	96.775	100.29	97.407	96.16	96.659	98.259	93.329	102.32	96.827	99.297	97.463	99.459	94.312	97.013	98.059	95.499	96.344	95.348	98.764	101.06	100.9	99.549	98.749	98.646	96.669	93.874	98.166	96.508	94.517	99.503	101.26	99.175	99.191	95.639	99.102	103.81	91.888	97.922
110.18	108.77	104.38	106.84	105.08	104.71	107.41	106.04	104.61	104.57	105.87	103.63	110.21	109.12	104.05	106.71	102.57	105.17	104.25	105.39	103.05	106.44	103.33	104.13	108.37	106.57	110.02	109.21	104.31	106.1	105.2	104.64	102.64	101.05	98.813	102.63	107.13	105.9	109.29	105.45	105.74	100.02	107.47	102.75	101.8	106.27	105.59	103.74	108.32	105.23
106.18	102.22	103.79	103.63	101.87	105.42	100.53	103.81	106.4	103.27	108.42	104.21	106.99	105.9	105.07	101.36	109.39	102.47	103.46	103.8	106.25	105.23	111.53	105.12	101.7	106.34	104.09	106.43	106.96	106.07	106.62	105.53	104.84	105.54	104.59	102.36	108.52	107.65	103.29	104.22	108.15	107.55	106.05	107.47	107.61	107.1	105.57	108.63	99.316	103.25
107.8	109.79	103.37	114.02	107.43	107.89	109.03	105.05	111.78	107.68	108.13	105.5	108.3	104.55	104.02	108.06	110.52	108.35	108.02	108.79	110.04	109.8	106.91	104.55	108.74	110.02	108.68	109.29	106.61	106.8	110.31	108.07	108.63	110.22	106.74	110.62	111.09	112.77	103.34	108.72	105.4	111.1	110.15	106.94	106.61	113.44	106.91	110.07	107.18	110.72
101.05	102.95	105.77	108.82	99.837	107.16	103.44	109.97	106.91	106.72	108.76	104.63	101.81	99.414	107.17	104.4	103.48	98.514	104.96	110.52	107.21	106.19	104.95	102.76	104.34	108.31	105.67	104.86	104.18	108.75	101.31	99.151	104.41	107.79	105.85	106.99	108.44	107.14	106.8	110.31	107.84	105.69	104.95	102.91	103.17	104.01	103.82	108	108.44	101.17
105.27	112.17	105.92	111.26	105.25	109.61	108.94	104.02	107.96	106.94	105.21	103.93	102.88	107.21	109.7	110.35	107.66	103.88	105.32	106.33	111.71	106.8	107.14	107.55	105.54	106.73	109.25	112.3	106.15	109.22	111.56	108.65	107.78	108.03	108.9	108.16	108.68	107.46	104.83	106.37	107.92	109.92	109.85	107.07	112.88	108.1	108.5	109.9	99.811	106.06
101.4	107.63	99.404	105.59	104.06	107.83	105.33	105.2	105.48	104.42	104.77	106.82	104.39	105.99	103.38	104.66	105.23	106.92	104.21	102.62	104.21	107.19	106.08	106.18	107.4	105.82	109.16	106.18	107.61	104.37	103.09	107.3	104.47	107.35	100.36	105.32	107.21	106.84	105.08	105.61	111.05	106.73	104.18	103.17	110.67	104.72	104.36	107.07	99.946	104.79
100.65	97.889	96.423	96.293	97.27	96.948	97.662	101.42	101.58	96.083	100.05	99.327	98.939	98.847	91.615	94.06	98.198	99.011	100.1	97.861	96.82	98.96	97.878	94.898	99.438	100.24	102.24	100.41	94.496	101.78	96.956	97.548	92.385	104.27	100.48	95.462	96.395	97.876	95.519	97.819	95.156	95.171	96.123	95.583	99.743	102.7	96.821	96.382	101.25	97.629
104.76	104.6	104.7	101.96	107.09	108.33	109.52	110.8	111.48	108.46	106.07	105.28	103.72	106.75	111.17	105.95	104.97	109.6	109.53	102.83	104.3	108.42	102.88	102.16	105.68	102.2	100.16	105.73	107.49	104.34	108.18	104.55	106.68	108.11	106.27	105.2	103.69	105.96	105.97	102.46	105.38	109.88	100.11	105.41	107.39	108.93	103.36	107.38	108.91	102.16
109.79	110.79	106.44	108.33	103.37	107.97	108.33	105.73	109.68	103.46	106.75	104.78	107.53	107.59	108.9	105.99	106.33	106.01	103.42	103.43	110.35	106.37	106.63	107.19	103.67	107.4	106.49	106.45	101.98	106.73	109.03	102.34	106.49	107.25	105.44	110.98	107.1	108.33	103.47	104.48	104.97	105.55	108.29	104.44	104.14	103.41	108.12	108.84	105.22	103.11
106.19	98.829	105.62	99.678	96.486	98.866	100.2	101.42	103.85	97.359	103.76	101.58	98.377	100.5	98.594	99.884	98.791	100.86	99.023	103.35	102.57	97.86	103.02	97.569	98.112	102.26	107.43	98.262	98.232	97.673	103.62	99.666	100.64	101.7	98.64	98.762	100.57	102.5	101.87	105.92	101.99	97.236	99.414	101	101	97.943	97.839	100.47	97.032	97.412
105.95	105.35	113.57	111.41	107.88	110.27	102.02	113.14	108.5	113.02	107.69	105.54	108.47	106.48	114.45	107.92	111.66	110.44	106.53	107.61	108.64	108.44	109.03	107.61	108.69	110.37	111.04	112.12	106	104.85	107.92	108.71	106.91	108.94	108.74	111.84	108.86	106.14	110.3	106.83	107.33	104.94	109.05	108.93	108.76	104.98	109.53	109.9	109.27	110.15
113.39	112.63	109.47	107.69	108.6	107.18	109.25	109.97	112.85	109.63	108.57	109.28	107.82	109.08	106.85	114.21	111.15	112	109.23	114.84	107.64	109.96	110.08	111.13	116.75	108.67	110.64	111.46	111.35	111.16	107.85	110.11	109.86	107.59	109.77	114.12	111.86	111.12	109.44	112.68	112.11	107.68	116.4	111.13	111.52	107.49	110.97	109.52	110.44	111.73
106.55	105.5	105.06	108.22	108.15	103.95	107.8	113.33	104.49	105.99	105.6	108.32	101.43	109.1	106.45	105.25	102.84	101.54	108.71	106.26	101.01	108.26	103.43	104.36	106.21	104.01	102.36	102.24	105.41	109.6	105.03	104.32	106.32	108.57	110.67	109.08	106.36	114.21	106.09	109.9	105.88	102.28	106.42	108.42	104.99	100.04	106.13	105.7	102.59	106.49
103.37	103.74	104.99	105.31	105.07	105.39	107.07	104.11	110.5	106.33	108.03	108.2	108.22	102.27	105.79	108.08	107.31	107.13	105.39	107.95	107.19	106.55	105.22	109.12	105.81	106.74	105.31	109.06	105.33	112.44	104.21	103.65	105.86	105.42	111.67	107.24	108.47	104.16	103.11	103.7	104.14	102.55	102.88	106.81	109.88	105.24	108.08	105.69	103.88	100.76
110.7	108.1	107.99	107.88	109.65	110.55	110.06	109.2	110.35	110.37	111.46	110.1	107.6	109.59	107.56	108.14	108.92	108.52	108.88	107.71	110.09	110.17	108.07	106.65	114.97	113.59	116.55	108.5	106.88	112.33	110.87	116.99	110.49	112.82	109.46	107.09	108.15	107.32	112.89	106.02	108.51	110.86	107.76	110.57	108.05	114.69	109.05	112.08	111.86	107.24
102.39	107.31	106.59	99.174	103.06	109.48	101.61	108.55	107.77	111.51	103.22	104.17	109.75	107.7	102.75	105.74	107.2	109.87	107.19	105.38	108.35	105.07	103.84	103.44	107.06	102.66	105.44	102.62	106.23	105.28	106.25	105.34	104.35	106.75	106.26	103.82	112.25	106.73	107.57	107.32	104.6	106.64	108.05	107.27	103.47	102.83	107.46	105.51	106.31	104.68
110.27	110.23	107.51	108.52	114.76	111.99	110.51	110.27	110.81	108.33	108.75	111.98	112.72	110.18	102.99	107.96	115.11	108.03	111.35	116.69	106.21	111.89	109.39	107.43	111.58	109.3	107.61	110	110.62	112.19	111.25	108.39	112.48	109.67	109.75	116.65	110.95	108.57	108.99	108.44	111.14	110.64	115.06	111.92	112.55	111.15	108.83	111.56	106.85	109.67
99.994	98.346	96.12	99.635	96.278	94.707	100.48	105.03	97.913	96.787	97.591	103.22	96.545	96.371	96.905	99.843	97.864	103.71	96.478	98.21	99.635	97.124	98.943	100.33	95.48	96.628	98.697	95.301	97.409	96.887	97.384	97.151	96.229	98.639	98.272	94.662	98.054	98.634	94.75	102.06	97.749	94.28	95.95	93.379	99.374	97.276	99.971	98.968	94.402	95.924
107.01	107	106.88	101.96	104.1	110.66	109.99	110.29	101.88	109.17	102.31	106.94	101.01	100.96	108.42	106.64	107.98	109.79	104.07	105.84	103.64	104.48	101.42	108.12	101.74	113.06	104.51	105.37	102.35	107.49	106.13	102.34	103.8	105.27	100.02	106	107.92	105.77	105.28	106.21	106.5	104.24	102.34	105.08	109.51	110.96	104.99	110.21	105.39	107.65
108.69	105.22	104.94	110.46	106.28	108.97	105.83	106.56	110.43	110.21	110.04	102.95	108.71	109.91	107.22	107.1	105.05	107.69	105.6	104.47	108.99	106.91	110.94	108.1	106.93	101.66	107.43	106.56	108.02	111.61	105.56	107.47	110.29	108.28	103.91	108.55	102.86	111.32	105.18	106.06	108.1	107.73	108.34	112.71	108.7	106.25	110.53	110.77	110.13	111.07
106.72	112.17	103.52	104	104.06	108.42	103.32	104.75	106.72	108.87	104.84	100.9	112.08	105.37	106.4	106.72	105.37	104.98	104.36	104.94	107.34	105.9	102.9	111.3	106.49	108.79	106.39	104.72	108.73	103.36	108.89	108.76	109.9	107.72	105.48	104.9	107.82	106.46	106.5	107.98	108.32	107.98	107.88	105.06	111.23	109.54	105.73	111.08	103.39	105.56
108.46	111	107.22	109.68	105.98	107.19	108.26	111.83	109.09	109.62	108.11	110.27	108.22	107.11	106.5	107.32	108.04	110.04	108.85	111.99	107.8	107.81	110.72	108.49	107.64	109.85	107.33	104.8	106.78	108.31	108.89	110.22	110.02	110.39	105.52	105.65	107.22	107.24	108.77	107.34	108.16	105.13	106.93	109.46	110.05	107.48	105.17	111.3	105.52	104.81
102.32	103.96	106.24	107.94	108.11	105.16	103.02	106	107.95	104.29	105.08	108.7	108.09	103.75	108.02	103.97	105.76	102.72	108.55	105.21	106.13	109.56	104.88	106.36	101.3	103.17	106.05	109.91	109.7	106.44	103.5	106.95	109.16	105.02	108.28	106.09	104.43	105.32	107.64	100.21	103.33	107.11	105.59	103.07	104.1	106.93	106.42	110.5	106.13	108.44
107.68	105.23	107.53	110.01	110.28	111.79	112.61	109.3	112.09	105.04	109.43	109.79	113.67	110.05	109.01	111.56	108.17	107.8	110.03	109.89	110.73	110.44	105.49	108.43	105.47	112.02	108.2	110.47	108.63	110.63	110.12	110.57	104.39	107.37	106.64	109.16	109.01	109.93	110.9	106.2	108.45	111.24	109.8	106.18	110.68	109.33	113.48	108.75	105.96	108.16
106.87	106.51	106.63	105.28	101.17	100.06	106.16	101.4	106.59	103.75	104.81	104.03	104.74	106.05	104.86	103.97	104.22	104.16	108.65	104.31	106.78	102.53	103.95	112.25	106.88	103.41	100.13	103.84	98.813	102.54	109.37	103.32	110.55	105.11	107.24	104.98	103.38	104.38	105.65	102.03	105.01	106.47	105.05	105.09	105.74	105.63	105.86	104.2	107.82	102.08
102.81	96.332	101.74	101.51	96.139	97.169	103.18	100.07	96.655	97.608	96.94	101.98	102.4	98.897	97.362	99.001	99.591	99.501	103.08	101.52	98.582	99.33	94.599	95.238	96.767	93.299	102.49	97.305	101.67	97.864	100.32	98.727	98.988	98.088	98.598	95.349	100.85	97.635	99.904	95.804	97.032	106.62	98.481	96.325	95.895	100.99	101.03	99.903	104.14	100.82
108.38	111.36	113.55	111.92	102.4	109.42	106.33	109.94	107.02	113.88	108.47	117.99	112.57	113.44	106.55	104.71	109.97	108.67	107.15	113.26	108.34	114.94	110.6	110.11	109.83	110.43	115.13	108.98	111.84	110.97	106.52	114.18	105.89	111.08	114.4	113.44	111.93	115.33	109.29	106.93	112.19	107.71	111.53	112.74	108.1	106.17	109.73	114.55	113.44	113.64
108.23	106.98	113.3	108.21	104.74	107.42	105.96	106.15	105.83	107.79	106.49	103.9	104.81	112.89	108.41	108.7	109.88	111.36	109.81	104.27	106.33	106.04	110.23	108.61	106.12	108.53	105.57	113.14	110.29	107.07	107.46	105.59	104.18	109.09	103.33	108.26	106.52	103.66	107.48	111.14	110.53	107.86	108.99	108.32	102.36	111.48	102.93	109.44	107.29	108.77
113.61	109.06	108.02	114.05	109.54	108.92	111.86	107.38	111.16	114.73	113.67	111.34	108.45	111.28	111.44	113.12	111.68	109.42	114.18	111.67	113.19	112.13	107.93	109.59	111.27	107.24	112.51	107.82	111.53	111.85	108.49	110.77	107.86	111.36	108.97	109.39	112.43	110.74	111.73	112.63	107.7	111.95	108.55	109.42	109.39	109.92	111.75	109.86	112.65	113.17
110.35	107.39	109.75	107.26	105.92	107.14	104.28	106.89	112.82	112.69	112.94	109.92	102.63	100.26	110.59	109.64	110.73	112.08	105.66	106.45	108.6	111.05	108.75	110.19	107.3	107.73	104.37	105.9	108.66	112.99	107.62	108.66	111.77	110.16	106.49	107.05	112.57	109.03	105.49	108.58	107.56	112.15	107.9	107.3	110.97	105.28	105.93	107.56	108.66	103.92
99.662	99.288	98.106	97.911	101.13	101.99	99.83	100.02	100.45	106.09	99.98	96.885	103.6	98.745	95.769	102.06	99.274	101.74	100.7	102.76	103.76	98.743	101.47	97.995	104.81	98.113	104.84	95.543	100.63	99.265	105.17	102.44	101.64	102.3	102	103.23	98.217	101.34	102.47	103.64	99.975	96.531	101.89	104.29	98.506	99.554	100.82	94.063	101.93	106.08
109.76	106.73	109.16	108.36	109.67	110.26	107.93	111.74	107.73	109.7	108.76	104.25	107.92	104.92	105.98	105	107.55	108.7	110.05	109.2	108.28	108.65	100.52	106.35	114.01	97.756	108.23	104.23	105.64	107.37	111.03	106.58	106.54	109.47	108.23	107.13	108.51	111.31	105.67	106.43	106.05	109.63	109.97	107.07	114.32	110.08	109.76	105.37	106.79	103.18
98.738	99.829	98.955	95.457	103.06	101.27	94.229	95.171	95.068	100.43	98.442	97.544	97.937	99.602	92.597	97.248	99.399	97.629	98.666	97.946	97.332	98.277	97.094	99.556	96.799	93.809	98.729	100.58	98.96	99.877	95.751	98.163	100.91	101.74	96.947	98.451	94.006	98.022	99.879	100.47	97.219	97.622	98.946	99.179	100.52	96.798	98.147	96.066	96.637	96.862
106.9	104.83	103.11	105.55	103.15	101.12	105	107.85	103.11	106.98	100.99	108.09	104.56	105.48	110.55	102.69	103.89	103.19	107.8	109.32	101.38	103.6	103.99	103.41	107.55	106.67	108.97	105.81	99.915	103.86	107.03	109.36	100.37	105.57	106.61	109.39	109.87	105.39	101.58	108.41	105.88	104.18	108.88	104.37	105.26	108.66	104.2	99.501	106.99	105.61
107.23	107.23	107.51	110.61	108.6	105.78	103.54	105.64	107.91	111.36	109.39	106.25	104.44	110.48	106.25	108.56	108.3	104.41	110.24	107.83	104.03	104.89	107.01	104.86	109.92	105.54	109.72	107.84	108.8	106.25	107.49	103.82	106.76	104.85	104.47	109.22	108.65	107.91	104.29	108.84	110.54	103.78	107.06	105.35	111.02	103.39	109.66	106.14	106.33	105.71
110.16	105.6	106.88	109.26	105.19	108.09	104.03	110.21	103.8	106.24	106.69	108.05	105.16	104.9	110.9	103.97	110.47	102.51	108.82	107.6	103.59	103.26	105.22	107.8	107.19	106.73	109.71	104.14	101.86	106.23	109.66	103.33	107.27	104.9	104.43	105.92	108.64	108.22	104.68	102.57	109.25	103.21	110.96	104.41	103.86	109.06	101.66	108.85	108.61	105.53
104.83	102.26	104.76	103	102.26	105.87	101.72	100.47	104.91	104.41	103.69	104.18	100.83	98.018	102.97	102.94	102.02	102.93	104.55	102.93	108.05	100.07	105.72	102.1	101.46	102.41	102.73	102.87	104.56	102.63	106.55	105.16	102.34	104.41	103.51	100.96	97.883	105.01	101.95	103.27	103.71	106.47	101.84	100.07	102.88	100.87	103.47	101.63	101.26	99.552
112.27	109.46	108.2	105.93	102.94	107.81	108.32	108.9	106.75	105.85	108.17	105.51	105.67	107.45	102.48	105.71	109.45	105.4	104.5	111.09	105.22	105.18	105.95	110.1	107.52	112.91	105.1	108.9	110.6	106.48	104.3	109.69	107.8	107.2	110.78	113.1	109.88	106.72	106.37	105.07	101.11	107.5	108.49	106.97	110.63	108.66	108.5	111.92	105.96	105.32
105.63	105.33	110.54	105.29	109.03	112.78	105.49	110.53	109.22	104.79	110.8	108.74	108.45	105.15	107.32	108.03	106.87	111.81	106.48	111.87	103.41	109.21	105.71	106.08	108.32	105.73	107.96	108.22	106.4	108.05	107.79	109.64	106.27	109.42	104.01	107.8	108.84	110.93	106.61	109.14	109.89	111.52	106.1	105.82	110.23	108.96	111.37	104.74	110.41	106.29
97.981	94.098	98.901	100.18	99.444	97.727	100.14	101.94	102.05	99.315	99.609	98.289	100.42	96.566	102.34	98.752	96.952	95.132	102.4	103.57	98.282	96.685	97.615	98.902	103	94.881	97.253	100.94	92.317	96.221	96.388	98.141	99.512	98.537	97.714	100.28	99.253	100.44	98.344	100.17	103.68	98.88	100.13	96.389	103.42	100.17	97.187	102.52	99.054	95.896
95.966	96.798	101.86	99.434	98.621	100.32	97.588	94.906	97.175	98.845	95.308	99.12	98.056	102.19	99.222	99.759	102.08	101.75	101.37	100.14	97.447	97.484	100.54	95.718	100.55	94.23	95.451	98.343	101.01	97.031	100.49	98.098	99.209	94.293	94.095	102.32	98.908	101.16	99.722	101.84	96.182	96.688	98.892	98.148	100.92	97.475	98.303	100.84	101.84	96.396
105.37	105.69	106.28	106.78	107.01	105.18	103.25	107.07	109.61	103.75	101.75	104.78	108.13	102.14	104.94	105.33	105.24	107.5	104.98	105.24	102.56	106.27	110.07	109.16	109.21	108.02	106.57	106.26	104.53	106.54	107.52	104.93	103.66	109.91	109.66	104.67	109.15	102.24	102.5	106.44	106.3	108.36	108.42	110.5	102.55	104.58	106.12	103.2	108.31	106.98
105.48	105.92	102.45	106.95	108.4	102.82	106.6	106.67	107.34	106.38	106.22	100.99	108.65	107.83	108.95	112.5	104.98	107.79	113.77	108.25	103.45	107.06	102.03	106.02	108.38	106.74	103.9	104.66	102.49	102.84	109.04	106	104.77	104.63	105.01	107.76	107.08	109.03	106.53	106.73	106.57	106.82	103.35	106.11	106.12	104.61	108.45	106.76	106.05	109.06
113.67	107.85	109.79	105.88	107.89	105.24	109.37	106.07	108.05	106.4	110.59	113.15	109.16	111.08	109.23	108.09	107.78	103.54	109.68	103.84	110.75	110.51	106.27	104.97	108.09	109.53	111.81	108.17	113.63	113.38	108.27	102.74	105.8	108.81	107.52	109.67	110.41	107.09	107.44	110.37	109.68	104.57	106.49	108.43	106.41	102.82	108.73	108.25	108.64	103.51
106.64	109.02	106.26	104.92	110.11	104.66	108.06	110.49	105.48	109.68	108.09	107.66	112.22	109.89	109.41	107.92	108.81	110.12	108.47	106.87	111.48	109.92	108.45	107.1	110.59	108.14	109.2	112.99	107.51	110.1	106.76	110.4	111.82	106.49	112.56	114.74	105.96	105.83	110.36	104.71	107.15	108.74	105.6	109.07	110.77	111.13	105.89	104.31	109.11	113.56
100.89	97.196	94.811	95.732	100.08	99.699	96.74	94.367	97.763	94.582	96.565	99.693	97.971	97.848	97.75	100.21	102.56	97.574	97.897	95.218	99.864	98.853	100.83	91.686	96.553	96.75	98.307	96.115	96.35	102.88	98.713	96.061	101.57	98.681	95.575	95.522	96.881	101.95	101.52	102.16	98.253	100.25	98.156	98.686	96.971	97.24	98.337	101.68	102.44	96.653
112.08	104.82	108.71	106.36	111.3	108.25	107.23	106.36	108.56	105.4	107.76	108.9	103.06	106.85	104.46	109.02	110.01	110.43	109.07	105.34	105.6	106.01	109.33	110.44	108.97	108.58	109.63	108.41	110.57	105.14	105.4	104.38	107.29	107.28	109.03	106.78	107.07	112.05	104.5	105.93	104.82	110.79	106.93	103.25	109.2	105.71	104.13	104.54	110.75	108.96
110.33	115.47	105.98	106.73	108.89	105.33	106.08	104.06	105.79	106.33	107.45	107.92	108.77	108.14	106.27	108.21	104.75	106.5	105.45	106.8	104.4	105.58	103.89	107.01	107.08	110.35	105.11	110.61	105	106.96	104.39	105.13	106.47	110.2	104.29	109.33	106.21	103.1	109.86	104.99	108.45	105.26	106.4	105.28	108.27	111.71	105.82	109.24	107.65	107.42
108.81	102.99	104.95	101.79	101.04	107.54	103.35	104.08	101.82	106.44	99.495	104.61	103	108.69	100.9	102.42	100.64	102.47	104.29	103.81	103.32	101.51	102.41	103.33	106.08	101.46	97.554	100.46	101.3	99.77	103.72	105.37	101.7	102.81	103.29	103.73	101.8	96.581	99.547	104.17	100.45	102.72	102.22	101.99	104.19	100.18	100.53	102.74	106.59	99.879
110.97	108.89	111.25	107.45	111.48	108.83	106.21	111.81	111.94	111.96	105.62	113.3	113.92	109.46	112.27	110.57	107.37	111.58	110.93	114.92	107.59	110.2	113.92	111	108.36	109.58	110.12	112.07	112.1	108.4	108.64	107.48	105.96	108.43	109.03	111.85	113.77	112.02	113.32	113.04	113.79	109.6	108.87	113.78	110.97	109.36	108.83	109.76	111.38	110.9
105.62	105.11	106.4	105.66	105.6	108.02	104.31	105.56	107.71	102.24	108.66	109.65	107.36	107.79	105.34	99.52	103.02	101.46	108.53	103.28	101.51	104.7	105.68	111.28	109.15	105.78	109.52	111.27	108.02	107.74	108.16	107.98	106.33	103.59	106.1	106.25	108.22	105.34	109.75	108.18	109.2	105.47	109.11	103.22	100.37	106.1	105.72	105.47	107.55	104.4
105.89	107.55	110.06	100.57	105.73	103.59	105.76	104.14	106.31	107.98	106.03	107.45	105.7	103.94	105.84	104.5	109.99	107.15	109.38	105.2	104.85	111.11	107.33	106.24	106.39	107.03	106.56	107.14	109.81	99.065	103.25	105.33	99.602	108.44	106.09	109.9	103.31	106.65	106.74	107.12	102.28	104.63	105.6	104.98	104.87	104.92	106.35	111.18	110.17	106.17
104.02	111.67	111.4	106.27	107.15	106.37	110.98	107.71	108.44	112.13	107.36	103.78	109.25	111.67	112.14	109.25	107.76	110.13	106.51	107.45	108.34	104.62	104.82	103.97	109.77	113.05	109.35	110.04	108.44	112.53	110.84	105.39	111.1	111.49	108.71	111.36	104.77	108.7	104.9	110.93	109.42	106.3	104.24	110.03	112.05	110.74	108.68	106.63	103.56	109.32
105.26	103.69	104.45	108.4	108.51	109.66	106.1	109.3	105.33	106.46	110.01	111.71	107.85	108.25	111.08	109.73	107.03	104.19	110.46	108.19	115.88	103.53	108.82	106.51	108.14	103.72	109.16	110.76	108.54	110.74	104.83	105.66	104.17	108.61	102.92	103.37	108.53	104.82	107.88	110.61	107.97	108.54	107.65	107.54	108.22	110.03	108.32	110.15	106.9	106.53
110.12	109.65	109.77	110.63	104.63	108.39	113.49	112.53	111.2	112.32	109.28	105.12	103.04	110.05	105.95	107.19	103.15	106.86	104.75	104.84	109.79	106.93	105.48	109.08	108.15	111.01	106.5	107.64	109.98	106.03	108.84	111.52	108.06	111.91	112.2	108.51	107.61	109.58	106.23	105.42	112.62	107.78	105.26	105.62	110.3	104.99	106.54	108.26	107.8	111.72
94.786	99.196	95.261	101.8	94.383	95.845	97.709	95.147	98.705	100.88	100.14	100.96	95.983	99.673	97.814	94.213	95.145	93.417	98.392	93.218	96.221	96.136	98.552	96.611	98.822	100.4	96.262	105.69	96.73	97.97	99.157	97.763	94.52	99.52	102.85	98.113	99.508	98.431	95.093	97.669	98.917	99.999	98.156	98.924	99.659	95.777	98.642	96.642	98.34	100.6
98.491	99.751	103.4	102.1	101.53	99.143	98.09	97.6	100.98	100.95	99.652	93.956	92.977	99.061	97.616	97.602	96.036	97.364	96.349	94.851	101.6	100.13	99.567	98.374	102.81	98.472	96.499	102.48	97.208	102.88	98.427	98.456	98.366	100.1	96.679	99.231	100.59	97.13	101.73	97.43	97.205	98.921	100.61	95.232	101.14	99.869	98.398	104.19	93.48	96.954
107.84	108.98	103.03	108.71	106	109.69	108.28	104.69	109.88	109.1	111.36	105.46	104.42	104.77	107.44	107.48	108.14	105.83	107.14	108.51	105.45	108.48	108.78	105.85	112.99	110.2	108.4	103.34	101.59	103.34	108.34	110.69	103.76	108.02	110.62	107.77	105.5	110.44	105.09	105.3	106.67	107.91	106.26	109.79	103.87	110.36	108.33	109.33	108.27	105.47
103.34	99.605	96.834	100.88	99.988	95.792	93.913	97.998	95.307	103.63	99.786	95.724	97.012	96.112	98.307	96.319	97.674	94.796	98.392	92.425	94.662	98.796	98.737	100.38	91.308	99.526	102.14	97.169	98.352	97.562	99.625	97.306	97.197	96.556	99.998	99.992	99.014	101.79	96.565	99.35	100.6	99.247	100.75	97.442	97.121	101.5	94.89	97.66	100.44	97.458
107.09	104.12	109.01	110.3	110.32	105.39	109.71	109.25	111.1	109.7	109.07	112.91	108.02	104.58	108.56	109.5	112.16	103.67	111.25	109.41	108.01	108.45	115.69	108.33	109.88	106.4	109.08	108.06	107.57	103.16	108.23	102.07	108.72	109.78	105.83	111.53	107.73	106.75	109.49	104.74	107.51	108.77	113.32	107.19	111.6	108.54	106.95	105.79	105.91	106.79
106.14	108.2	109.19	108.24	112.58	107.37	105.15	108.74	105.05	107.37	101.44	106	107.52	109.34	106.27	111.87	103.84	113.3	109.69	110.36	106.74	110.86	107.48	110.54	110.42	111.84	105.71	108.59	110.25	107.53	111.01	108.16	107.98	107.29	107.21	110.6	106.61	106.28	104.9	108.64	110.14	104.68	106.62	108.16	106.16	111.89	108.46	107.14	106.51	108.86
95.781	97.337	99.907	103.82	99.632	99.248	98.795	98.322	98.091	99.046	105.71	99.187	96.93	97.59	96.587	97.966	103.08	98.264	97.521	102.27	96.603	97.678	99.371	98.545	99.917	97.907	100.75	98.246	101.14	97.755	101.88	98.885	97.976	96.489	97.543	99.315	99.96	99.601	99.534	98.146	100.09	98.824	99.441	102.19	99.042	104.21	101.94	97.014	104.49	99.825
110.64	110.49	107.91	106.77	107.87	111.58	108.9	109.77	109.85	106.01	105.76	114.42	105.8	104.16	107.41	106.49	105.27	107.11	108.29	108.28	110.26	107.41	104.49	107.81	108.49	108.36	107.2	107.62	102.88	106.6	109.59	105.96	111.13	109.64	110.12	107.51	112.48	107.64	107.85	107.08	106.66	109.4	104.55	106.48	110.45	112.56	105.78	109.22	102.96	107.66
99.501	101.58	101.67	103.02	98.639	103.08	98.403	96.441	102.66	99.383	98.393	98.559	96.971	100.97	101.19	94.656	97.654	98.591	99.303	100.86	93.981	97.262	100.94	97.549	97.559	99.819	103.17	94.507	104.71	99.025	100.61	98.621	98.282	95.559	99.605	98.726	101.6	99.535	101.45	100.81	101.91	100.24	99.959	98.641	101.53	100.6	96.331	99.577	101.19	100.11
108.07	111.27	107.67	106.31	106.83	110.12	110.78	104.4	108.9	101.09	110.74	105.16	107.4	106.8	111	106.33	106.51	103.97	108.27	109.66	112.14	110.28	109.75	111.68	109.97	108.46	107.36	106.05	105.54	106.61	104.1	111.09	108.66	104.12	107.72	109.4	110.63	108.59	109.14	109.43	107.77	110.13	112.59	108.72	111.14	109.45	107.63	106.28	107.5	110.17
110.24	105.52	109.94	111.25	104.44	104.18	107.04	111.29	108.21	105.91	110.34	109.69	105.98	103.42	109.94	106.71	109.89	106.43	106.14	105.14	107.88	111.33	107.53	102.84	107.24	106.95	107.89	103.6	104.33	107.75	111.81	108.12	110.06	105.07	110.49	110.61	110.14	107.57	108.16	109.27	105.59	109.11	105.91	110.85	110.11	110.32	103.44	107.37	109.7	105.59
106.83	110.78	107.23	103.6	106.51	104.45	109.52	107.04	109.54	106.22	107.38	110.44	109.72	108.76	108.43	111.7	104.06	107.05	103.78	107.15	110.41	108.35	109.78	108.52	106.16	108.22	106.58	107.89	108.61	108.56	107.51	109.91	113.36	113.17	104.97	106.96	109.71	111.44	110.86	108.36	109.11	108.8	106.83	105.79	106.55	102.85	111.17	106.68	105.69	108.05
106.86	109.47	109.94	105.24	109.98	106.22	106.29	110.6	114.09	107.54	106.41	103.72	105.17	104.45	106.36	110.01	108.62	110.36	101.67	109.23	106.52	109.8	109	107.97	110.09	108.34	110.91	108.72	108.47	107.56	105.3	106.03	109.49	106.66	109.59	106.99	111.49	108.37	107.63	107.07	111.35	110.42	112.97	107.44	108.32	112.65	105.36	109.33	111.72	108.44
108.24	106.55	106.09	105.72	110.5	101.83	105.83	103.94	104.05	108.84	104.6	105.65	106.99	108.6	102.86	105.8	111.25	103.38	108.33	106.42	102.95	103.1	102.97	109.69	102.35	108.29	105.27	104.82	105.37	102.51	106.35	102.91	104.76	100.79	109.15	107.93	109.78	103.78	108.86	106.08	100	103.34	107.5	102	102.48	106.76	105.23	106.31	109.81	108.39
112.31	105.44	109.38	105.31	102.39	109.31	104.38	110.48	104.56	103.92	109.44	105.65	110.18	110.23	108.04	110.01	107.82	108.18	105.39	105.58	105.36	108.49	107.44	108.94	104.3	101.84	106.42	111.88	105.04	104.88	107.74	107.96	107.38	105.02	105.81	106.97	105.03	102.53	105.15	104.01	106.21	104.86	106.98	108.3	108.36	109.56	107.08	104.58	108.19	102.23
109.49	108.19	107.05	102.57	109.72	106.84	111.79	105.77	108.46	104.47	107.21	106.25	105.57	107.68	106.9	108.51	104.75	107.88	108.75	110.14	106.47	108.64	108.96	110.73	111.38	105.93	108.55	109.93	104.33	107.8	109.6	113.09	108.38	105.78	106.16	111.54	105.83	108.15	108.31	104.23	107.49	108.47	108.05	110.01	109.36	108.83	111.17	109.44	107.09	105.93
109.96	109.82	108.41	106.86	107.88	108.57	108.31	109.25	104.36	107.32	104.15	105.8	109.29	111.78	105.4	109.13	108.7	106.39	107.93	107.69	106.69	105.56	104.03	105.56	111.95	105.53	106.78	106.84	108.87	109.49	110.31	108.48	107.97	109.38	109.76	108.41	107.84	106.75	103.5	108.92	107.16	109.93	106.56	108.04	107.23	108.19	104.73	108.15	112.14	105.99
105.31	106.44	108.43	108.62	104.99	106.24	104.91	108.48	105.29	103.28	104.94	107.16	104.76	101.5	106.49	110.4	106.98	106.19	108.2	106.24	111.8	109.12	104.48	103.89	105.54	105.95	106.76	110.62	113.47	102.66	104.44	97.412	100.4	104.49	106.13	101.77	102.05	100.35	107.62	106.39	101.79	103.94	109.69	104.56	104.36	106.6	103.53	105.57	108.37	106.48
109.52	104.45	107.92	106.56	109.49	108.85	109.1	107.53	105.59	110.48	110.72	113.13	107.2	109.36	111.31	112.63	109.14	106.58	104.52	108.26	111.17	104.85	107.78	102.45	110.38	103.32	106.36	112.7	108.9	109.34	104.37	108.5	107.82	104.58	110.06	105.92	111.82	112.33	111.53	109.98	107.48	107.17	106.75	111.71	105.47	110.94	106.51	110.25	108.71	109.6
102.88	104.57	100.74	104.59	103.7	104.8	104.54	105.13	108.37	105.67	102.69	102.21	103.23	101.55	103.2	108.24	103.18	106.42	106.45	104.11	105.92	105.52	104.68	103.26	103.84	105.34	107.59	103.58	104.58	102.87	105.52	105.75	108.1	107.46	106.08	108.21	105.03	109.78	108.69	103.32	108.48	103.82	107.78	104.74	106.63	101.96	107.88	104.22	100.55	108.16
106.65	106.82	104.34	105.17	101.23	108.69	105.49	111.68	108.25	108.04	106.26	107.7	108.7	106.49	103.11	107.74	103.18	109.68	110.94	107.56	106.25	112.38	104.21	107.96	106.25	109.42	100.58	104.81	105.28	105.96	106.66	109.5	106.07	104.14	105.01	106.43	103.69	105.16	106.94	103.43	103.95	106.11	107	103.43	104.75	102.94	105.98	104.69	107.4	105.75
98.084	100.97	99.067	99.514	101.24	100.14	97.824	99.127	93.913	101	104.53	99.411	97.448	96.144	98.726	98.492	98.583	98.729	100.52	97.282	99.258	94.504	97.711	98.526	98.959	97.894	100.97	101.52	96.757	94.221	95.592	97.156	97.699	96.425	98.347	100.15	100.43	97.365	98.676	100.62	98.277	96.716	96.99	100.24	101.59	101.26	96.656	97.091	98.103	96.028
108.59	108.56	101.69	103.51	103.65	102.26	105.8	103.44	103.97	106.08	108.32	107.37	102.39	106.95	102.05	102.24	109.74	112.01	105.7	106.04	103.35	108.87	103.84	108.05	103.86	108.15	107.39	106.17	109.91	107.43	110.21	104.1	104.85	106.25	98.254	100.59	104.12	101.05	109.37	106.05	102.64	107.72	103.16	104.73	107.59	103.51	105.58	107.81	107.77	103.71
108.47	106.42	101.2	108.15	101.65	106.15	99.948	110.1	106.88	102.31	103.4	102.97	104.82	104.09	106.64	107.26	107.3	106.15	101.97	104.26	107.08	103.12	106.04	106.95	107	109.27	105.86	108.23	105.97	105.29	105.31	108.1	106.86	107.31	104.31	109.49	102.02	104.54	100.49	102.92	107.48	102.69	108.47	109.71	102.79	108.27	108.99	102.75	103.81	105.76
100.06	99.543	98.818	100.42	96.864	100.66	95.207	97.789	101.89	99.271	100.01	97.231	92.174	94.559	97.627	99.613	98.961	93.703	101.29	101.94	97.661	95.493	99.352	94.674	97.845	98.929	100.4	97.59	96.176	100.45	102.08	98.064	94.01	98.044	95.355	99.36	100.02	93.923	99.391	103.46	98.591	96.078	104.91	101.11	95.068	103.86	98.059	96.031	99.521	97.251
97.567	105.54	102.05	97.631	97.248	102.53	100.62	100.22	102.79	97.848	108.25	101.72	101.24	105.26	99.185	103.06	102.18	100.42	99.866	101.98	100.16	102.22	101.28	102.71	103.73	99.265	97.459	101.4	98.655	102.43	95.297	100.62	100.93	101.82	103.21	101.27	98.927	101.14	99.695	96.38	100.25	99.212	104.32	99.634	98.498	101.61	97.028	99.781	100.57	103.37
102.49	105.83	102.22	105.07	106.16	109.11	104.83	107.31	104.45	105.72	107.19	107.81	107.81	106.74	105.68	105.69	108.01	109.26	108.1	106.71	101.81	106.5	103.21	106.34	103.21	104.07	103.1	108.95	109.13	103.43	107.64	108.41	106.79	103.68	106.97	105.27	103.47	104.13	108.23	107.13	107.55	102.98	110.58	105.28	108.58	107.15	107.94	109.88	109.27	109.72
103.05	109.2	103.82	104.49	103.28	105.57	105.45	106.84	103.41	109.44	109.06	106.04	108.84	108.77	113.65	106.8	108.01	106.01	105.97	105.55	103.08	102.75	108.82	105.4	106.27	103.67	106.69	105.79	107.67	104.92	106.3	106.21	103.16	109.93	104.64	104.24	106.45	104.13	106.43	104.06	102.61	106.61	99.237	107.1	108.81	110.43	103.66	107.18	104.12	107.15
97.22	99.437	98.091	101.23	100.81	99.361	97.477	101.9	95.737	98.714	94.96	94.123	97.285	104.93	98.822	98.36	95.619	102.68	98.438	99.988	98.376	101.25	100.39	100.35	100.16	101.11	101.31	98.998	98.068	98.768	94.783	100.6	97.785	99.596	99.353	98.979	100.39	101.24	101.75	100.2	99.527	100.11	102.56	98.647	102.11	102.82	101.94	99.12	101.04	97.547
105.3	105.88	106.17	109.16	104.86	108.28	106.46	104.11	106.87	110.89	107.36	111.48	106.06	103.5	108.82	106.17	110.66	108.06	101.71	102.8	107.55	104.97	102.9	110.8	104.4	109.25	104.68	107.44	108.11	107.69	107.99	104.6	102.13	102.64	107.04	104.86	107.75	111.72	107.16	105.78	109.56	108.23	108.12	106.51	109.7	110.33	105.76	106.58	104.8	104.85
103.37	106.68	111.82	108.33	111.16	107.89	106.43	107.65	109.12	109.2	107.86	108.67	115.45	111.41	106.47	113.49	108.82	105.16	108.08	112.08	105.72	105.62	108.7	105.49	108.63	103.87	105.77	106.34	105.6	109.29	106.13	107.99	105.5	107.65	104.85	103.87	108.16	109.32	108.4	109.51	106.34	106.24	112.52	109.49	108.99	109.78	105.8	110.06	104.69	110.45
95.518	100.59	95.468	97.592	99.294	99.513	98.204	96.521	100.39	99.966	99.703	99.085	91.727	101.32	102.32	101.88	97.074	99.735	99.779	97.997	95.958	97.197	97.906	97.799	92.956	101.62	92.874	99.409	93.229	100.81	96.745	98.134	95.641	97.122	98.195	97.256	97.927	92.107	97.642	100.94	92.879	95.845	102.68	99.533	98.399	96.637	95.673	95.927	96.72	102.02
104.58	111.04	108.43	108.56	109.99	105.15	105.03	106.51	107.61	108.87	110.79	106.41	108.14	111.53	106.82	104.33	106	104.4	109.09	111.13	111.13	112.77	107.44	110.95	105.02	111.21	110.56	106.49	107.78	103.99	109.75	109.05	107.91	111.96	109.8	112.41	112.57	109.89	104.34	109.66	110.65	113.72	107.34	109.29	107.81	109.12	113.3	111.18	112.94	109.52
108.5	108.1	108.68	106.89	103.54	102.7	103.18	101.46	105.56	107.49	106.06	102.84	109.65	107.14	105.92	109.96	107.59	110.65	101.71	108.58	103.01	108.79	106.63	106.72	104.85	107.77	105.87	109.68	105.72	105.63	102.53	106.62	101.94	103.89	107.54	106.46	105.2	107.69	102.21	101.71	102.09	106.6	106.5	106.68	110.35	103.57	105.93	105.44	107.87	105.75
104.74	110.07	107.82	109.32	103.6	113.88	104.77	107.81	107.85	111.24	107.67	107.4	109.16	105.82	109.75	104.64	107.81	105.44	110.35	106.81	110.59	110.21	108.4	106.99	110.12	108.17	106.55	108.89	103.48	107.76	110.46	108.24	110.82	107.7	109.87	101.47	107.8	107.16	104.89	110.59	109.29	113.47	108.01	105.89	107.06	106.73	105.33	109.32	107.16	108.41
107.72	100.83	104.21	107.77	107.4	104.54	107.04	102.97	104.64	108.51	107.07	106.63	108.36	108.42	108.49	101.76	106	101.28	106.34	108.31	103.26	102.75	105.26	102.67	104.29	104.56	102.91	99.484	107.57	108.03	102.99	101.58	104	109.45	102.41	105.3	106.66	107.66	104.05	106.16	103.27	109.37	105.49	107.46	106.49	102.35	103.83	102.46	106.85	101.69
108.27	110.21	108.34	111.4	104.98	109.36	107.5	106.76	112.3	110.15	109.57	108.14	109.44	111.88	106.14	109.72	111.39	105.91	111.43	109.39	106.68	110.82	105.98	109.25	108.98	109.16	109.9	106.32	104.92	110.77	105.89	104	108.16	103.08	106.59	110.1	107.97	110.77	108.96	106.28	111.84	107.49	107.61	110.69	111.38	110.49	106.54	112.05	106.05	108.49
106.04	104.42	105.15	101.17	105.73	105.77	104.87	109.91	110.02	106.52	107.01	106.46	103.77	105.43	104.52	107.1	105	104.42	106.33	107.64	107.2	107.58	105.6	107.54	100.96	104.34	107.41	108.88	104.26	104.91	103.76	102.85	105.7	105.4	103.64	106.77	105.41	106.99	107.85	106.2	103.82	106.83	109.87	102.99	104.27	105.51	104.16	106.93	103.73	102.52
106.49	104.74	101.88	107.51	101.3	102.91	107.02	107.99	109.12	107.09	110.35	107.36	103.1	107.46	104.29	105.18	111.45	103.67	106.24	103.42	104.12	102.31	103.29	99.324	102.53	104.3	106.62	109.13	103.78	105.59	107.18	100.93	105.39	109.17	106.88	108.68	106.33	106.48	106.07	105.03	109.38	105.7	110.65	102.14	105.24	107.72	103.98	100.47	99.065	105.06
96.548	104.22	96.803	96.635	96.962	97.536	97.465	101.54	100.11	95.349	97.455	101.8	100.42	96.691	97.953	102.37	94.228	98.791	96.808	97.941	98.757	100.23	100.19	100.95	98.224	99.497	99.656	93.458	97.969	101.77	100.05	99.754	99.286	100.59	101.9	102.96	99.324	99.887	100.37	99.183	99.746	98.19	98.808	96.385	95.382	102.71	99.207	98.842	98.656	94.36
103.57	106.73	104.23	105.69	105.45	104.13	107.05	107.79	106.79	102.87	107.35	101.13	108.52	104.12	104.72	104.69	104.9	107.24	109.6	106.66	106.53	105.95	101.21	103.11	104.99	103.05	110.19	103.79	107.65	104.39	104.51	103.65	104.03	104.95	103.18	111.69	108.21	106.27	104.87	105.19	105.81	108.57	109.96	104.73	100.54	107.2	100.45	106.03	106.41	104.11
104.26	101.09	107.29	108.46	108.35	106.52	110.05	105.73	106.75	105.81	105.85	103.57	105.77	105.41	103.11	106.01	108.59	107.42	104.33	104.48	105.59	102.52	108.4	104.51	101.33	104.12	105.02	99.481	106.61	104.97	111.27	106.49	105.21	105.19	109.39	107.81	107.77	106.25	105	108.36	107.55	105.56	105.94	103.49	104.61	102.66	102.88	103.53	108.42	105.9
107.75	107.11	106.71	106.81	103.9	109.82	108.4	104.46	109.58	110.03	110.35	107.73	107.26	108	107.41	108.51	107.84	106.2	112.34	104.27	109.02	104.26	106.14	102.68	109.3	106.21	111.32	106.66	108.11	107.15	104.92	106.37	113.5	108.42	108.19	110.51	111.08	108.48	113.42	105.57	108.47	107.01	105.88	108.4	112.19	105.78	104.85	106.49	111.76	105.78
107.06	107.38	107.83	104.87	101.42	104.71	105.52	107.49	104.64	107.02	104.47	107.67	105.44	107.2	109.93	109.17	104.1	103.5	107.05	102.8	108.28	103.99	108.27	103.01	106.92	106.7	103.54	106.44	104.96	104.59	111.28	106.9	109.74	104.99	110.2	106.5	104.62	110.79	107.17	107.71	106.48	108.6	104.85	107.44	111.14	109.3	108.57	104.5	111.41	108.86
100.53	104.88	110.64	109.1	107.3	111.78	108.88	104.99	111.06	106.72	107.56	108.41	104.7	105.53	108.84	106.35	108.21	108.45	108.42	106.04	105.16	107.02	109.05	108.7	109.23	108.12	105.6	106.4	109.93	105.19	106.98	105.98	104.74	107.64	107.19	107.24	107.97	108.06	106.9	106.29	109.16	105.53	108.26	105.78	108.42	110.02	107.79	109.27	107.25	108.69
107.58	102.16	105.78	105.49	107.84	106.58	111.66	107.19	105.92	109.8	104.31	103.49	109.93	107.27	105.7	105.81	104.38	103.73	110.21	104.23	102.08	107.49	103.49	107.11	105.3	106.94	105.31	107.15	103.64	108.19	104.08	107.78	106.15	107.43	107.91	104.38	106.55	108.41	108.71	104.87	104.61	103.77	107.86	108.27	105.71	106.57	101.37	106.66	107.73	104.6
109.73	103.86	104.35	103.34	106.57	110.87	107.45	107.69	100.87	106.2	105.34	105.75	107.01	109.97	104.54	102.45	102.94	102.01	108.38	102.03	104.6	103.42	104.73	105.24	105.41	103.28	103.11	104.48	105.21	108.5	106.52	106.89	104.6	108.01	104.93	110.86	110.92	109.54	104.88	108.03	104.83	109.5	104.5	102.75	106.03	106.92	105.76	103.32	107.62	103.96
108.17	104.23	108.51	104.22	107.91	103.99	106.79	103.87	104.86	106.88	107.88	106.27	104.06	105.67	103.53	106.4	104.72	103.25	106	108.05	107.53	104.61	102.83	107.13	107.65	110.92	104.17	104.06	106.12	100.69	106.46	100.86	104.07	105.81	105.57	107.72	102.9	102.38	101.11	106.04	103.95	106.08	106.65	103.12	105.23	101.08	104.81	109.13	108.82	108.29
102.4	109.58	106.52	104.39	108.69	103.09	105.64	110.91	109.83	112.19	107.92	105.6	106.91	112.26	106.64	105.23	107.51	107.29	108.26	105.25	107.92	102.03	105.63	101.14	109.23	107.32	104.22	103.32	110.43	105.99	109.05	106.36	107.42	108.71	109.81	104.77	109.44	107.36	109.54	105.97	108.35	107.61	103.66	104.48	104.51	109.71	107.08	107.82	107.26	106.13
103.94	104.27	105.76	104.86	104.98	106.39	105.4	108.96	108.59	107.5	103.83	101.01	111.6	102.86	104.1	106.63	109.47	107.78	106.46	104.5	108.19	107.52	102.8	107.24	103.32	103.79	105.42	105.64	105.75	106.22	103.59	105.78	107.67	106.42	107.69	104.9	107.54	103.35	107.53	105.97	105.57	108.64	107.19	101.84	105.88	106.92	101.6	102.98	99.767	108.07
106.02	106.84	104.38	110.23	107.15	107.45	106.91	109.25	102.49	111.47	113.15	110.37	111.15	106.81	104.85	105.89	109.13	105.01	103.14	104.09	109.35	107.93	111.23	110.47	106.8	109.18	108.33	110.71	106.59	105.97	107.64	112.45	107.78	114.13	111.53	111.86	106.06	109.97	110.47	104.74	107.92	102.14	109.35	107.08	109.67	107.62	106.2	107.8	105.73	112.4
102.41	104.61	102.37	102.41	107.14	104.83	105.3	105.64	108.34	106.38	102.79	103.32	110.25	104.1	102.59	105.44	106.85	103.55	104.89	110.83	103.32	105.47	105.6	106.71	103.69	105.05	103.91	107.61	103.13	105.18	110.69	102.99	107.96	105.92	109.36	105.01	101.35	104.37	109.12	105.36	105.56	108.01	107.49	104.59	104.53	106.72	103.89	107.27	105.36	106.27
102.05	97.001	100.16	98.375	95.899	99.559	98.307	99.988	99.401	102.06	100.28	101.91	100.74	105.09	100.66	99.23	100.34	100.4	100.68	97.49	99.202	95.675	99.813	98.32	95.307	104.39	101.48	102.07	101.7	97.816	106.31	99.527	98.458	105.79	99.929	100.26	104.61	102.49	96.245	100.9	99.529	95.4	100.28	102.21	98.678	97.675	105.89	101.99	97.529	101.74
101.73	97.823	102.62	99.048	102.84	101.32	98.541	98.433	99.495	99.288	99.308	101.96	98.509	102.99	100.3	101.84	105.8	95.337	105.33	97.663	102.02	103.93	100.7	97.912	94.945	98.144	102.7	100.09	102.18	97.114	105.57	102.14	99.883	99.977	97.679	97.225	100.33	103.79	103.03	100.34	100.95	102.04	101.07	100.6	105.08	104.62	102.05	98.242	100.47	97.274
105.84	103.7	104.33	100.57	106	107.17	105.07	105.12	103.5	102.76	105.26	104.29	103.35	103.66	107.18	107.63	108.21	104.78	105.12	106.52	107.68	103.77	107.84	108.04	101.81	106.3	107.06	105.38	108.72	111.49	103.07	106.99	109.73	110.96	111.26	107.31	105.72	102.98	106.09	101.99	105.45	107.46	110.7	104.56	105.59	103.88	107.09	104.02	99.856	100.44
111.1	107.35	106.85	113.93	111.8	110.37	110.29	113.35	107.07	100.24	106.58	107.71	104.41	109.98	113.55	107.54	105.35	109.64	108.6	109.96	108.56	109.87	105.99	110.32	109.18	106.74	110.95	104.38	107.07	109.03	106.97	105.38	110.98	109.03	106.18	105.35	105.08	111.16	109.8	109.45	109.18	108.62	108.46	104.59	105.88	104.28	112.37	110.87	104.42	113.06
95.897	97.421	100.29	95.797	95.879	99.03	101.33	99.515	100.17	95.548	92.869	96.061	93.966	98.362	102.21	100.5	98.746	99.466	100.68	93.818	96.33	102.25	99.434	98.567	101.64	98.537	97.181	97.481	100.37	96.179	94.218	99.406	95.436	100.19	94.281	94.24	97.194	98.359	99.135	100.81	101.28	94.487	97.727	97.191	97.97	96.817	96.873	100.46	95.511	98.173
97.127	99.642	99.141	97.734	100.69	101.3	97.284	97.459	96.794	98.381	94.408	96.57	99.251	101.07	102.86	99.201	100.1	96.918	100.27	103.35	97.502	99.494	93.855	97.461	93.661	100.45	100.39	99.421	97.202	100.66	99.858	99.587	98.238	98.869	97.52	96.359	97.381	100.47	94.266	100.54	98.552	100.33	96.33	100.99	101.68	98.335	97.723	98.133	104.8	100.22
106.19	104.77	105.13	107.08	108.55	103.56	107.5	104.11	102.36	103.99	104.88	104.58	108.54	107.61	109.83	104.18	105.91	108.22	103.69	105.47	103.82	104.44	101.51	110.31	104.28	102.99	106.81	107.99	110.6	109.19	107.19	103.68	107.37	105.26	103.75	110.68	105.01	104.02	104.66	102.97	105.58	103.63	107.78	105.33	106.75	104.18	105.26	105.03	102.93	105.45
103.15	98.498	102.89	104.34	102.32	103.72	106.33	103.8	103.61	106.5	101.89	100.97	110.51	103.38	101.62	98.807	101.9	107.87	103.04	101.93	102.89	100.49	99.906	104.01	103.64	106.48	103.5	102.99	103.76	100.84	104.58	106.38	96.205	101.01	103.03	106.36	103.2	104.54	104.47	100.84	105.84	101.81	105.05	101.21	104.15	98.437	105.18	103.06	105.95	99.691
108.05	100.03	109.89	105.37	107.41	105.06	108.95	110.82	106.44	103.74	101.05	107.81	110.3	104.77	102.28	105.34	104.97	103.33	103.45	107.89	108.92	101.2	106.78	105.28	108.35	104.39	105.95	104.58	105.96	103.34	103.41	105.94	111.73	98.328	105.58	98.697	105.76	101.19	106.51	107.8	104.87	104.82	107.33	105.64	106.52	105.96	106.01	102.8	104.55	107.79
112.56	108.99	110.23	109.59	112.44	108.46	109.36	105.5	108.49	111.25	112.2	108.58	107.32	108.12	109.55	106.43	104.26	106.38	107.08	109.82	107.97	109.64	108.92	107.89	110.05	110.91	110.12	106.99	108.11	107.74	100.98	107.31	104.73	109.37	108.61	109.51	106.67	102.17	110.14	106.27	112.88	107.72	108.36	108.5	107.14	108.27	104.17	112.27	105.23	107.42
96.668	100.94	98.055	100.11	99.499	98.336	97.292	97.341	98.15	102.39	101.78	101.57	104.12	99.088	100.46	102.33	101.18	97.182	98.359	97.564	100.55	103.23	101.92	102.81	101.87	101.06	102.31	103.4	98.321	100.6	101.78	97.118	104.26	98.417	98.384	98.5	91.911	104.5	97.877	99.867	100.32	101.48	103.56	103.74	104.7	98.945	103.19	105.81	103.53	102.91
105.43	108.35	110.93	111.86	108.22	109.42	108.87	113.72	104.62	111.74	108.83	110.55	110.41	109.03	112.85	110.37	118.36	109.87	111.94	109.69	107.22	111.91	112.09	104.62	109.82	111.27	107.3	109.68	104.7	110.96	105.55	109.04	106.56	107.54	106.45	110.92	106.6	109.27	104.45	109.89	107.45	106.49	104.38	106.91	111.64	108.28	106.6	107.2	111.23	110.89
108.05	106.62	108.92	105.48	103.88	107.36	106.94	105.99	106.4	105.17	111.43	111	106.32	107.09	103.23	105.32	103.89	107.23	109.6	107.27	108.83	106.17	107	109.2	104.81	109.53	103.55	107.14	107.07	104.32	104.74	106.55	103.66	107.7	106.2	105.3	103.31	103.46	108.6	103.64	104.56	108.16	106.52	101.78	108.19	103.83	104.84	107.63	108.52	109.31
109.8	106.19	109.02	110.81	109.05	105.98	108.97	112.21	107.11	105.45	107	109.73	108.2	106.42	109.44	108.64	109.9	104.51	107.56	111.45	108.04	108.05	107.98	106.35	109.22	110.1	107.48	105.19	109.89	111.02	111.15	107.77	110.26	109.22	109.01	105.48	108.96	109.25	105.58	111.24	107.27	111.46	108.66	105.35	106.93	107.65	107.48	108.11	107.83	111.97
97.904	102.43	97.957	97.127	98.153	97.096	96.856	100.76	98.182	104.79	99.063	101.32	102.64	102.79	104	101.34	96.992	97.742	101.42	102.35	97.552	99.828	102.48	98.875	101.61	98.619	99.731	104.32	100.04	102.18	99.815	103.32	101.98	96.9	99.943	102.54	97.447	100.71	97.124	100.42	100.74	99.74	100.16	98.267	98.649	101.89	99.046	95.847	98.649	99.929
107.78	106.13	103.64	102.42	108.39	103.57	108.79	108.36	104.98	105.57	105.05	100.59	107.36	104	107.51	109.23	103.35	106.95	105.37	103.6	107.53	107.32	105.09	107.9	104.59	101.56	104.7	105.19	104.11	108.23	103.25	106.56	108.97	103.09	108.46	110.44	104.85	102.06	103.85	101.68	105.73	108.81	104.88	107.03	107.66	105.84	103.52	105.27	103.9	103.58
108.12	108.25	107.32	115.93	109.92	108.31	107.37	111.52	105.04	109.89	105.1	106.04	111.28	106.64	110.99	110.99	104.56	100.65	108.43	109.01	104.82	105.63	109.5	106.76	112.09	107.7	110.07	106.5	105.78	110.2	105.62	104.77	104.35	107.98	108.86	106.17	109.99	105.03	108.12	106.35	107.87	113.55	108.23	108.73	107.92	103.06	109.07	111.28	108.35	106.4
104.96	110.26	106.48	107.47	108.69	109.66	105.52	110.73	110.97	109.82	110.45	105.75	108.9	104.59	107.99	108.53	109.98	108.67	108.62	105.34	104.89	105.58	110.32	108.8	108.75	107.72	111.48	106.84	105.61	107.1	109.39	106.2	110.3	107.68	104.54	109.22	112.19	109.32	104.22	103.38	109.34	109.66	111.63	112	105.79	106.52	104.68	106.91	113.5	106.43
105.64	108.23	109.09	108.39	108.92	102.16	103.84	109.9	105.8	101.05	105.56	103.89	104.36	108.2	105.23	102.89	105.33	110.08	107.35	105.91	103.89	105.9	105.46	102.51	105.03	107.38	107.75	111.02	104.7	103.42	99.843	104.04	108.22	105.21	107.08	106.32	103.42	105.8	101.27	110	106.07	105.12	105.35	107.69	107.37	107.31	106.54	111.87	106.44	101.73
103.03	101.34	100.75	95.391	104.7	103.16	103.43	103.83	104.34	103.18	96.071	94.714	95.437	102.56	101.2	98.663	104.87	98.665	101.96	96.196	101.16	101.81	105.89	101.12	101.78	103.99	100.86	99.677	100.66	100.31	102.5	99.575	99.251	102.12	101.18	99.756	101.26	100.71	96.95	101.88	98.904	101.69	101.29	100.78	97.831	103.03	100.78	104.17	95.534	104.95
99.57	103.76	101.34	104.05	101.67	104.27	104.07	100.98	102.61	105.59	101.9	101.14	104.08	98.992	102.75	102.03	103.73	100.89	105.07	96.19	102.95	101.8	100.79	106.43	106.77	104.25	101.54	104.04	104.7	103.1	101.75	100.83	102.66	102.44	105.87	101.61	105.93	102.27	104.31	105.66	104.18	100.81	103.34	105.43	101.97	106.24	106.94	98.191	101.18	100.56
108.01	104.75	106.35	106.64	102.55	106.35	102.9	110.06	104.1	105.07	108.67	108.73	104.22	105.55	106.65	100.29	108.35	104.58	107.71	104.62	107.61	107.14	104.7	110.09	105.63	105.77	107.75	103.2	104.16	106	108.48	105.45	104.66	105.38	108.78	105.16	105.23	105.51	107.55	107.67	104.56	107.08	102.75	101.89	103.27	106.83	107.82	108.43	109.35	103.94
103.31	105.44	97.03	97.833	98.183	97.842	100.16	99.103	101.57	102.18	98.944	100.65	98.931	102.02	97.223	98.651	101.54	101.07	102.24	101.1	100.67	104.18	100.31	96.634	98.943	100.68	99.572	98.705	103.62	101.72	98.302	101.97	97.614	101.04	102.55	101.18	99.755	96.906	97.598	100.4	102.78	101.6	99.745	102.36	100.64	104.24	99.905	102.57	103.72	102.87
105.45	106.3	109.5	106.84	109.37	106.33	104.09	109.12	104.87	113.09	105.18	104.58	107.72	106.15	101.78	105.53	108.37	107.87	103.99	102.92	109.35	109.36	107.92	106.3	111.52	113.81	106.11	111.72	105.31	110.75	105.21	108.83	107.83	102.48	109.93	109.04	107.29	108.84	108.73	106.29	107.35	105.8	107.66	109.22	108.79	108.74	107.11	109.44	106.21	108.65
105.38	106.96	103.86	106.97	106.72	111.05	108.08	109.01	105.66	103.97	103.18	107.03	107.13	106.89	106.35	102.98	107.52	101.75	107.05	108.5	105.84	107.09	103.05	106.63	109.48	107.83	107.71	108.56	105.15	103.29	109.83	103.95	107.96	108.72	107.92	109.54	105.84	105.88	108.23	104.42	102.7	103.73	105	110.48	108.34	104.02	110.03	110.4	102.75	106.05
103.72	101.89	105.99	99.207	98.845	103.56	96.374	99.265	102.23	97.65	103.24	103.14	97.706	101.08	102.03	101.74	103.56	101.2	99.025	100.97	98.814	96.657	95.163	100.71	103.07	95.81	98.329	104.39	98.025	100.42	93.63	101.46	98.975	101.91	98.914	95.874	100	100.16	99.134	101.19	99.793	98.763	101.89	101.08	100.89	101.31	103.46	102.07	94.495	102.34
101.64	99.341	105.07	95.204	99.934	100.95	101.88	99.882	100.45	103.35	100.23	102.67	99.808	97.376	101.58	98.273	99.219	101.9	102.35	101.61	102.91	98.537	103.17	101.48	98.537	100.79	101.68	98.906	102.16	99.875	101.14	104.75	100.28	99.542	105.69	98.62	101.52	97.933	99.873	100.67	104.17	97.347	98.958	99.59	101.4	97.414	102.87	102.22	100.03	99.664
102.73	98.307	100.58	101.1	101.07	100.62	107.56	96.527	105.31	100.57	102.56	100.49	100.07	102.15	101.82	100.67	101.94	98.697	100.44	102.99	100.47	99.226	98.952	102.18	101.63	98.213	97.57	103.09	103.24	101.73	99.854	101.22	98.536	97.119	99.813	101.94	104.07	100.68	100.73	101.8	100.92	95.574	96.158	95.984	99.357	100.19	101.93	102.97	100.39	102.02
109.76	105.08	106.21	108.25	109.22	112.67	108.87	110.99	108.88	106.86	106.16	108.97	106.44	104.5	109.35	107.91	108.92	110.16	104.45	107.93	109.59	108.35	108.14	105.5	109.4	110.31	107.9	109.48	106.65	108.94	110.84	105.49	106.64	106.19	112.11	106.34	107.25	107.26	109.36	114.79	106.77	106.76	115.59	104.85	105.96	107.72	110.24	110.47	110.25	109.52
101.56	99.125	96.29	97.477	104.12	100.68	104.39	102.29	102.74	102.26	99.265	101.9	100.05	99.256	97.951	100.81	99.857	100.94	101.16	95.163	95.765	99.848	97.744	100.79	94.282	93.919	97.816	101.94	98.724	97.67	95.756	97.87	95.726	96.484	100.44	100.51	97.608	102.24	98.654	97.892	98.224	102.31	99.371	98.771	98.105	95.454	100.1	99.89	97.16	98.443
110.34	108.45	107.86	108.97	109.6	110.69	109.64	107.18	110	108.89	108.02	109.29	110.82	113.23	110.78	110.59	109.09	111.65	108.27	109.21	110.35	109.85	108.65	110.8	111.91	110	110.81	106.79	114.07	110.16	113.11	112.33	107.74	110.09	111.8	114.73	113.2	108.46	109.12	110.9	105.92	107.82	113.44	115.21	108.36	109.29	107.37	107.58	109.2	114.93
109.85	106.71	104.92	110.6	104.24	107.03	107.2	106.93	106.09	105.09	106.66	107.77	109.23	108.96	108.12	99.365	107.15	107.3	106.55	105.63	105.42	107.95	105.72	106.36	111	106.26	108.82	111.06	106.12	103.56	109.19	107.68	109.89	107.86	100.89	100.49	114.32	107.13	106.19	107.19	106.83	106.44	106.84	103.41	108.46	108.88	107.41	106.63	107.7	104.37
105.12	103.35	103.94	106.25	103.95	106.78	107.78	103.13	108.7	103.99	107.65	109.48	106.72	106.81	107.45	102.16	106.56	106.27	104.42	107.62	105.83	105.16	108	102.24	110.94	102.79	106.5	104.04	107.48	107.98	103.96	107.36	103.94	105.74	106.56	103.85	105.37	103.2	107.83	106.06	105.73	107.26	104.76	104.49	108.98	105.55	107.09	110.85	106.4	97.432
103.5	103.92	108.47	108.27	109.49	104.39	104.72	109.88	107.65	103.02	102.92	112.09	104.75	103.67	106.29	105.02	110.24	109.61	101.98	102.86	110.92	106.12	108.86	107.03	107.01	104.84	105.82	105.26	105.55	103.39	105.8	106.68	105.24	105.14	109.35	107.18	109.54	109.34	108.65	104.55	105.31	107.24	102.2	105.94	105.52	105.05	104.59	104.2	100.25	107.01
106.67	102.47	106.89	100.13	104.64	111.83	104.91	110.4	102.07	110.32	104.86	99.707	103.31	101.95	101.12	109.41	101.89	104.83	109.26	104.53	106.94	104.21	106.59	109.56	107.09	110.99	110.41	107.19	105.28	105.93	103.66	102.43	110.34	105.09	102.89	108.92	105.58	106.68	104.22	108.6	106.22	108.56	107.27	107.37	108.58	107.38	108.51	103.25	104.61	104.17
108.72	111.74	108.02	109.03	106.2	105.87	108.95	107.81	106.55	107.83	112	110.98	108.77	112.13	110.76	112	115.74	112.97	106.41	112.23	113.58	108.78	110.16	110.43	110.82	106.07	110.85	112.32	112.07	111.77	112.06	110.16	114.53	113.41	110.3	108.93	107.91	107.45	112.48	109.4	106.45	112.72	112.28	108.41	109.75	109.02	109	110.08	113.69	110.56
105.88	109.76	106.12	105.07	105.58	104.17	105.33	108.54	105.26	108.44	101.59	106.41	106.4	102.11	109.42	102.29	109.1	110.2	106.8	109.49	104.8	107.43	105.79	106.02	105.13	105.11	106.25	104.18	105.8	106.45	106.14	104.52	103.42	103.53	105.6	110.73	104.26	105.61	103.87	111.14	105.76	103.69	109.08	103.07	105.58	103.98	104.03	109.27	106.47	109.02
106.97	109.02	103.05	107.95	105.02	108.89	103.68	103.89	108.36	104.77	107.35	102.89	107.78	102.87	102.54	104.92	107.95	105.13	108.01	106.19	103.93	103.67	105.49	108.32	107.53	108.18	98.824	107.04	108.08	107.04	112.27	110.19	108.35	101.51	105.52	111.81	102.72	103.55	104.73	111.54	100.36	103.66	107.7	106.37	108.36	104.62	103.08	106.77	102.3	107.13
99.722	95.884	100.86	100.83	99.929	101.94	98.395	96.96	95.39	97.477	99.155	98.314	101.4	92.399	100.35	101.29	100.75	99.398	95.387	102.53	94.926	94.529	95.883	97.265	99.645	97.208	100.99	95.781	100.31	93.627	103.8	95.697	94.513	93.141	96.008	98.138	99.357	99.013	98.733	94.523	103.56	96.019	97.243	98.336	93.331	97.405	96.027	98.668	97.952	96.935
106.4	105.58	109.38	109.66	105.43	106.13	108.91	110.44	108.89	107.15	104.56	105.74	105.98	110.94	109.01	108.54	107.45	106.18	103.11	109.58	105.83	107.12	106.8	109.15	107.02	106.97	107.69	104.36	107.93	108.12	105.96	105.36	114	107.23	110.19	108.47	112.32	106.54	109.06	111.27	114.3	109.12	107.06	107.29	114.07	107.75	104.38	108.92	106.45	107.15
105.94	109.58	105.14	108.02	107.27	104.86	102.76	103.04	108.44	108.68	108.19	107.77	109.69	107.75	106.56	106.35	107.1	107.49	106.5	107.84	108.64	104.09	107.42	103.96	110.33	109.19	103.98	110.22	111.44	106.82	107.18	107.39	105.3	106.11	106.73	110.14	105.93	106.77	111.36	108.95	107.11	103.61	107.3	107.87	107.81	110.01	103.75	104.02	107	109.06
110.55	106.23	105.16	107.36	105.06	110.56	108.35	106.51	105.13	105.96	103.76	102.58	106.84	105.37	103.25	107.73	106.29	106.58	106.24	105.28	105.46	106.85	104.71	106.4	106.89	108.87	106.07	108.35	104.94	112.23	106.79	108.45	109.81	109.3	114.38	110.1	102.43	102.68	107.54	108.46	111.74	106.49	109.18	103.92	103.83	108.67	107.63	108.47	104	112.89
96.857	96.051	97.244	101.51	101.54	100.92	102.8	96.137	102.42	98.615	104.14	99.949	95.921	102.14	99.462	100.53	95.744	97.98	99.363	101.87	101.02	96.799	95.884	99.538	94.169	93.154	100.49	97.808	99.422	101.5	100.19	102.96	96.801	98.7	95.686	101.37	100.59	103.57	101.98	100.85	101.6	97.148	97.855	97.512	100.27	102.11	97.416	98.337	99.541	97.077
101.7	103.03	101.89	106.56	104.52	102.29	102.75	105.37	104.66	101.16	103.33	105.95	104.05	100.48	102.05	102.51	106.62	101.45	101.42	103.59	105.1	107.17	103.76	96.979	104.33	102.45	101.89	97.121	103.29	101.13	102.65	99.576	98.867	102.15	105.96	95.657	99.988	105.02	104.41	104.57	106.08	103.25	100.07	106.03	98.901	103.81	103.62	107.41	103.94	101.89
104.57	103.25	110.16	106.42	103.02	105.67	99.803	107.14	104.18	104.34	108.45	108.03	102.41	108.36	106.44	105.21	105.69	107.51	103.82	108.51	109.67	101.38	108.12	111.5	104.25	103.48	107.74	108.96	102.83	102.91	102.58	106.45	107.3	106.91	104.92	107.36	107.37	103.26	109.06	102.84	108.16	104.04	107.55	107.86	110.34	105.5	105.64	102.7	106.34	107.39
108.51	109.1	110.24	107.97	105.85	108.16	109.89	108.05	107.79	110.31	105.13	108.35	110.87	110.31	109	106.94	109.42	108.3	107.24	108.66	111.15	109.51	108.07	107.34	107.29	104.61	107.8	103.82	102.81	105.78	105.6	105.61	106.65	108.74	108.27	108.46	106.23	104.26	113.39	105.71	107.75	114.93	110.13	111.72	104.73	105.88	107.2	108.95	109.1	106.98
104.18	103.69	103.06	102.75	97.085	98.143	99.175	99.611	102.23	95.681	100.57	96.233	105.33	104.8	97.375	102.19	99.68	98.488	99.492	102.04	98.022	98.877	98.516	98.816	101.89	99.907	98.612	102.73	99.14	101	101.27	97.793	100.51	96.019	95.257	99.315	96.699	102.78	102.57	101.45	98.395	99.735	95.412	98.208	97.23	100.02	100.73	104.05	100.82	95.518
105.21	107.42	108.15	106.9	109.03	109.75	105.75	103.94	107.8	105.41	107.44	101.94	105.89	104.65	106.01	107.36	106.6	104.67	108.82	106.27	110.62	104.87	107.81	103.92	104.92	107.36	106.33	104.74	110.92	107.9	107.92	102.89	107.09	109.83	106.34	108.86	106.49	108.04	102.36	105.77	101.87	106.97	111.57	109.77	104.51	109.19	106.17	106.15	108.67	105.29
107.89	110.89	111.54	110.87	109.87	111.89	108.12	109.91	109.88	102.41	106.33	111.99	108.58	105.11	108.2	109.27	110.57	110.92	109.48	105.71	105.11	106.4	114.38	104.83	107.85	110.7	107.96	110.76	109.31	106.98	108.48	108.13	109.61	103.22	104.74	108.04	105.65	106.2	105.67	109.64	110.34	106.6	107.91	109.81	109.04	106.95	108.59	108.17	111.36	107.09
104.58	106.05	108.76	107.58	103.08	108.11	108.31	108.52	109.03	103.63	107.45	106.07	108.35	105.66	106.06	102.26	105.73	105.24	105.47	103.09	104.61	102.94	104.91	104.67	106.92	108.58	102.03	110.01	107.27	109.09	100.74	108.22	104.97	102.46	105.07	104.84	104.87	106.46	105.61	101.1	107.19	105.95	108.95	104.79	108.73	107.55	108.23	105.97	102.49	106.28
102.17	103.89	106.75	104.26	99.742	102.76	104.27	107.81	99.101	98.119	104.15	102.77	105.46	101.88	105.45	103.15	102.95	104.33	100.5	104.81	100.4	104.26	99.524	101.8	100.48	99.537	104.12	103.62	101.82	104.69	101.57	98.548	99.856	100.13	103.39	103.84	104.44	103.42	99.905	105.25	106.96	98.313	103.42	104.85	100.16	99.66	106.61	101.97	105.05	108.62
110.86	110.4	113.14	109.71	109.49	109.56	113.02	106.71	112.77	106.37	110.17	109.58	111.92	106.13	113.39	109.56	109.62	103.35	111.75	109.34	109.36	109.09	114.55	110.11	112.74	111.67	110.83	109.74	112.14	107.99	112.64	102.38	114.46	111.14	110.79	111.2	112.23	109.29	113.83	112.72	110.37	112.59	103.94	111.92	115.95	110.01	109.58	113.07	108.37	112.85
104.12	106.37	106.41	107.56	109.58	110.59	103.81	110.05	107.55	104.95	107.44	109.85	108.7	109.9	109.86	108.3	107.87	105.94	108.99	107.98	107.63	107.47	108.92	106.1	110.41	107.94	111.49	112.59	108.37	110.05	104.72	104.77	113.06	108.22	109.32	109.18	109.3	104.52	109.13	110.85	107.55	110.34	108.96	107.11	106.93	107.49	104.75	108.73	112	104.09
107.26	107.42	103.47	104.42	104.78	110.07	106.79	107.45	108.67	101	104.18	106.34	106.21	102.59	103.47	105.45	105.75	105.04	105.07	103.76	106.78	105.67	104.65	104.75	106.47	104.66	107.33	107.27	110.22	107.43	105.82	101.91	105.51	104.79	109.97	104.84	107.5	106.74	109.69	102.19	107.32	105.84	107.45	105.48	109.24	105.9	109.65	105.23	107.73	107.07
106.51	103.92	101.16	107.86	106.03	104.65	103.05	106.45	107.53	106.58	105.1	104.8	106.28	104.81	103.46	106.84	102.05	104.89	108.88	104.34	101.8	108.37	106.89	106.04	104.15	107.57	105.86	103.59	107.05	108.99	108.42	107.61	102.77	106.7	108.13	104.7	108.06	106.89	107.46	104.07	105.53	105.99	106.2	104.88	107.65	106.91	101.27	99.142	102.35	108.84
100.91	97.559	96.853	100.63	95.619	96.905	103.65	99.358	97.909	99.156	104.58	100.92	99.744	94.336	99.073	104.14	101.38	103.15	101.73	101.53	97.218	100.15	97.811	103.39	101.95	102.12	98.612	102.45	102.91	103.07	102.02	100.35	102.42	100.93	97.896	99.377	103.45	99.01	98.407	102.88	93.601	102.96	103.49	98.321	100.23	97.596	97.021	104.06	98.696	101.08
104.66	106.46	104.04	110.27	108.08	112.71	105.35	109	106.9	105.21	108.39	110.62	105.57	106.04	106.87	105.32	105.62	109.47	104.14	108.52	104.78	106.04	109.39	104.24	103.65	108.41	107.19	111.59	107.58	102.7	109.8	105.1	105.89	109.01	109.6	108.98	105.73	110.49	107.91	109.32	105.83	108.92	108.83	111	105.57	105.07	106.41	105.53	103.72	110.36
105.32	106.58	108.03	107.58	109.29	108.29	110.73	109.4	108.07	104.87	105.39	103.91	105.85	107.77	107.25	109.34	109.62	105.58	104.3	107.21	105.14	107.91	110.2	107.8	110.74	107.04	105.43	106.76	103.63	108.57	108.37	104.1	105.18	105.27	111.4	105.78	106.09	105.09	110.7	104.96	107.43	106.67	105.16	102.74	108.72	106.15	106.05	108.25	106.87	105.41
109.89	107.51	108.92	110.1	112.12	110.5	113.46	108.13	111.46	106.26	108.45	115.63	106.89	109.3	110.68	107.43	110.11	112.62	108.58	110.52	108.83	109.52	110.21	110.21	110.29	111.46	107.8	112.29	110.66	112.31	110.98	112.01	113.01	110.33	109.38	104.79	110.4	112.85	108.89	111.31	109.91	105.32	108.62	108.19	108.19	111.35	110.66	111.17	109.22	109.5
105.84	104.36	105.19	112.51	103.65	103.02	103.61	102.6	100.69	103.01	105.28	104.32	103.54	104.88	108.7	107.55	105.14	104.66	108.75	107.43	106.6	107.56	106.65	105.32	104.62	104.26	104.18	105.93	109.91	104.3	105.34	109.15	102.4	104.42	106.48	105.41	106.03	104.42	103.1	106.55	102.28	110.19	107.75	106.34	106.61	110.55	106.28	103.05	104.56	105.22
97.326	96.049	99.932	97.314	99.082	101.89	99.539	98.165	102.62	95.153	100.72	101.04	98.628	94.137	97.155	102.93	102.7	95.075	100.42	95.547	95.606	98.779	100.91	95.982	99.045	102.12	101.56	101.6	102.39	100.38	96.122	100.05	96.391	94.873	101.46	95.889	98.023	99.01	99.194	97.117	97.837	96.226	102.06	93.92	102.5	97.341	100.02	99.13	101.37	100.96
96.943	99.451	101.03	97.598	102.05	103.14	103.28	103.21	100.52	102.18	102.16	96.647	102.04	102.1	101.05	100.32	103.24	100.59	100.87	101.42	96.688	99.231	102.85	96.651	96.01	100.58	101.95	99.636	98.861	102.19	101.92	98.507	96.599	98.77	99.104	104.75	105.72	100.49	101.1	100.05	99.708	104.08	104.77	100.68	100.83	98.362	96.686	98.385	99.342	102.02
109.32	102.85	106.22	105.36	105.85	108.37	104.26	104.68	102.74	104.44	106.73	106.92	108.37	106.87	107.52	107.65	106.15	106.75	112.05	109.17	108.9	103.98	104.48	109.63	106.82	103.33	105.05	103.56	104.03	102.37	107.8	106.94	105.2	105.1	104.34	108.65	105.67	107.7	102.55	104.63	102.93	104.14	101.1	104.49	105.61	100.24	108.71	105.61	104.19	103.16
103.78	101.71	105.47	103.94	105.33	103.17	105.1	103.36	109.21	105.33	107.96	102.37	107.24	106.54	104.39	109.06	105.03	109.94	107.1	108.52	108.76	101.78	107.22	109.11	99.644	104.85	102.34	101.73	102.61	107.39	107.13	102.64	101.31	105.82	108.74	104.67	108.88	100.12	107.65	104.46	108.48	104.61	108.07	105.25	108.99	106.01	108.53	109.02	106.31	108.14
105.34	108.41	107.35	105.04	101.96	103.34	104.33	102.99	105.06	108.15	104.86	104.38	105.31	102.83	107.6	105.81	103.04	104.65	102.84	109	102.66	108.21	105.24	106.91	112.79	110.15	102.41	103.88	104.87	107.55	105.75	103.13	107.39	108.21	104.95	104.48	104.18	105.03	110.98	105.87	107.01	101.85	102.64	102.89	100.25	104.29	109.52	108.34	111.95	103.49
102.73	103.62	101.87	100.59	99.508	104.66	103.01	103.66	104.04	100.47	97.107	99.738	103.67	97.512	100.97	103.1	103.35	98.388	101.46	102.84	100.52	101.38	98.52	102.72	97.662	98.844	98.484	98.899	102.7	98.195	99.38	102.17	102.29	99.946	100.17	98.971	104.37	100.51	104.65	100.79	100.57	99.673	102.37	101.36	103.45	100.77	100.4	100.08	97.627	101.84
102.52	104.71	105.33	105.87	108.4	103.87	105.05	105.68	106.82	106.68	107.5	106.86	103.31	106.1	107.69	101.63	108.95	103.81	103.76	106.73	107.48	105.59	106.09	104.53	105.58	110.45	108.37	107.01	105.39	102.17	105.28	107.72	103.23	107.75	109.31	104.09	105.4	110.24	107	100.85	103.36	106.98	109.32	104.68	110.61	104.16	105.52	103.98	104.86	105.31
106.87	106.95	105.87	101.26	107.83	108.3	107.15	103.53	105.11	107.42	107.97	108.67	105.13	111.02	105.17	105.6	108.51	112.81	105.43	113.67	108.56	103.85	104.06	106.84	105.68	103.73	106.65	107.35	108.36	100.31	109.1	103.34	105.38	106.65	112.09	108.07	102.82	100.63	108.4	109.95	103.81	105.41	106.44	110.62	105.95	106.01	105.98	106.76	103.18	104.66
104.05	103.35	104.44	104.78	107.9	107.09	107.17	103.96	107.61	102.92	106.79	105.32	107.16	108.27	105.8	110.69	105.28	101.79	103.65	105.98	106.16	105.14	101.26	107.79	106.2	107.36	108.45	102.99	108.13	108.64	103.06	108.51	106.34	104.98	109.34	103.48	109.66	106.22	107.11	103.05	109.55	109.19	104.24	102.22	105.54	102.02	101.52	108.13	103.66	105.65
102.47	103.37	103.19	107.19	103.68	111.19	103.15	103.21	110.75	103.74	104.21	106.72	105.36	106.22	108.33	106.88	107.5	99.292	106.12	105.29	101.75	104.07	107.55	107.7	99.744	105.73	104.4	102.61	102.04	104.93	103.2	106.53	103.2	104.52	103.6	111.4	106.71	108.19	105.6	106.35	104.21	104.58	104.05	102.7	106.48	106.57	104.75	106.76	107.71	96.801
98.998	103.22	100.19	104.24	104.33	101.22	101.66	100.72	100.65	103.54	104.74	97.838	104.43	104.92	100.69	102.42	104.71	103.27	97.819	102.76	100.96	104.28	102.64	101.25	105.13	102.97	98.146	99.717	98.574	101.49	101.12	101.16	102.6	99.521	99.754	105.67	98.086	103.16	99.949	98.745	103.56	99.055	99.403	103.81	99.056	101.8	100.4	101.18	94.603	98.845
105.59	103.14	104.48	107.85	111.67	108.02	103.98	107.66	105.65	103.81	106.78	108.46	106.74	105.75	103.94	101.62	103.5	102.67	102.34	107.17	105.64	106.64	107.81	108.66	110.02	107.69	107.58	100.28	109.47	102.14	105.47	103.39	104.34	105.27	104.39	106.2	105.6	100.52	108.12	107.75	103.01	104.16	108.14	97.441	109.51	105.52	102.37	103.78	103.3	102.58
109.6	109.05	110.44	108.95	108.7	111.23	110.65	112.07	111.43	110.38	108.95	109.71	110.92	111.02	109.97	109.43	111.84	109.2	111.97	106.76	110.69	110.38	109.75	111.78	117.36	110.97	112.78	113.61	112.39	111.01	111.35	108.47	115.57	109.15	111.34	108.94	113.16	109.25	109.65	107.18	109.93	107.78	107.7	110.4	111.28	110.07	108.97	109.9	109.66	110.7
102.58	101.67	97.791	99.289	98.023	96.93	98.258	95.959	100.43	96.273	95.156	98.444	96.878	100.02	99.194	99.81	101.71	99.051	96.089	98.873	99.979	101.05	99.784	100.66	101.64	97.849	101.59	97.881	95.014	98.628	102.27	99.49	95.925	101.99	93.996	97.277	98.262	98.499	95.695	96.561	99.244	99.092	93.798	93.657	102.02	100.08	99.19	96.716	100.03	93.926
103.25	108.63	104.27	103.94	103.36	104.32	108.19	105.65	106.2	107.08	110.86	108.64	103.65	104.35	105.06	108.47	105.83	110.6	104.8	103.82	103.42	106.47	103.6	109.73	104.61	107.06	106.19	105.88	106.26	105.68	101.99	104.54	105.44	111.59	102.56	108.2	106.01	103.28	107.08	107.78	110.32	105.14	106.9	107.73	102.82	104.73	108.56	107.45	103.88	105.17
107.34	103.96	104.62	106.72	107.4	103.75	103.17	103.98	104.9	103.84	103.31	102.72	107.28	107.16	106.96	105.6	105.91	108.28	105.25	102.93	105.03	104.2	104.26	114.76	101.24	106.08	108.94	107.13	105	105.21	106.69	105.34	104.97	108.98	109	102.61	107	106.97	107.42	109.26	105.46	101.57	108.55	113.38	104.63	104.12	105.07	105.33	104.69	107.5
106.07	105.42	105.61	100.39	104.41	108.39	110.71	105.36	110.19	103.01	107.17	103.41	105.68	106.41	109.75	101.63	103.63	105.31	103.99	103.99	102.59	104.79	105.02	103.56	103.79	107.06	105.19	105.63	102.18	103.66	111.98	104.2	104.75	106.45	109.24	106.5	105.75	107.04	104.97	106.59	103.46	101.24	114.91	104.7	109.2	103.68	106.08	106.99	105.2	106.16
108.71	105.71	108.7	105.08	111.19	111.68	104.6	107.33	104.1	111.72	109.23	104.28	107.92	110.02	108.18	108.75	108.11	112.05	105.73	108.94	107.06	105.9	108.09	107.63	109.96	108.01	114.45	107.91	111.45	110.06	107.28	108.39	109.59	111.59	109.02	108.98	108.77	108.18	104.79	107.45	105.3	111.19	111.86	106.2	105.93	109.35	109.2	105.87	107.04	110.6
110.24	111.13	113.21	110.9	108.8	105.42	112.98	110.64	114.01	111.67	107.03	105.05	106.42	109.33	110.78	111.04	110.36	109.29	111.82	111.01	108.55	107.11	110.57	110.81	113.28	108.76	107.7	107.52	113.55	110.39	112.25	110.65	110	111.16	112.01	109.99	117.02	113.05	109.66	109.39	110.94	112.74	107.04	112.88	106.32	107.3	110.18	109.91	110.66	113.71
110.54	108.89	104.62	106.91	104.2	112.04	109.89	107.25	111.6	108.97	104.23	104.39	107.62	108.98	107.49	107.29	106.35	105.18	112.98	106.01	108.67	107.84	110.83	112.46	110.26	106.8	107.8	107.65	109.68	111.24	105.36	106.28	109.01	108.47	104.98	106.39	108.54	109.56	105.77	107.82	109.73	104.67	112.36	104.18	109.57	108.12	105.63	105.99	111.25	104.73
110.44	103.98	105.64	106	107.75	107.22	103.1	108.14	105.98	110.58	102.17	107.07	106.29	107.37	104.09	107.64	106.5	111.88	102.84	111.33	102.45	108.45	107.37	106.25	105.9	109.38	107.69	108.46	108.17	108.71	106.81	104.86	110.79	108.27	106.49	107.98	108.12	109.16	111.91	103.49	103.42	102.75	108.47	108.08	105.95	107.13	110.27	106.86	102.73	106.65
104.22	108.56	103.42	108.22	111.92	109.3	107.61	106.59	110.54	104.25	109.4	105.74	105.13	105.24	109.59	108.03	104.16	104	110.41	105.92	106.41	103.81	103.81	107.79	107.17	102.28	103.67	107.19	99.251	107.23	104.05	104.37	104.18	101.62	105.04	107.59	103.87	104.54	108.55	109.12	104.22	106.46	106.61	103.49	102.04	105.1	102.24	107.14	108.45	108.09
105.84	106.77	110.12	105.71	107.84	107.95	104.53	103.66	108.21	107.89	106.13	107.02	111.61	107.54	106.28	108.79	110.59	107.17	107.84	109.96	111.64	107.34	111.44	111.18	109.31	111	107.17	103.34	110.82	108.33	107.53	106.42	110.38	106.82	107.46	110.9	105.25	109.48	106.82	109.21	108.72	109.66	105.84	106.69	104.64	106.3	106.82	108.09	107.65	107.27
105.7	99.273	99.749	101.96	103.04	98.656	95.307	101.56	101.55	101.44	105.13	105.16	102.11	102.1	98.602	102.16	102.43	99.827	101.82	103.93	103.14	105.64	102.12	103.59	98.981	100.68	101.27	97.454	98.81	98.62	100.62	99.139	97.622	95.818	108.18	103.95	103	101.72	97.573	100.63	99.175	98.899	99.225	101.06	100.74	101.56	99.588	101.17	101.59	101.36
106.89	106.36	109.66	108.66	108.9	107.69	108.11	102.19	103.59	112.84	105.66	101.27	106.54	108.8	110.4	114.16	104.12	106.73	106.5	103.02	109.01	108.06	106.08	110.14	107.86	105.32	112.7	106.26	107.31	104.55	102.74	107.67	107.42	108.26	103.66	106.9	105.91	101.73	107.94	104.2	102.87	110.08	106.96	107.56	106.8	100.66	107.94	112.07	108.64	109.32
101.53	109.59	109.18	107.54	104.75	105.35	103.37	108.16	104.41	107.81	104.96	104.9	104.18	104.14	106.55	108.16	105.02	104.65	104.63	104.07	106.86	106.37	108.47	105.36	107.21	105.66	105.74	102.3	107.27	104.91	112	105.79	105.54	104.64	107.78	108.29	106.43	108.79	105.31	106.27	101.4	102.4	106.29	107.97	104.57	102.36	105.22	106.43	109.79	106.7
101.66	100.67	93.542	99.39	98.381	97.387	96.875	96.612	98.614	98.781	96.757	100.9	97.165	99.932	92.938	101.51	100.56	102.09	98.417	99.567	100.38	97.537	100.3	95.884	95.152	94.568	95.857	99.371	95.483	96.363	96.393	97.662	99.451	98.895	98.354	99.128	96.872	98.474	97.465	98.653	99.684	95.256	101.09	93.911	97.16	100.83	101.77	97.202	102.91	94.237
104.43	105.17	101.23	106.51	104.05	107.67	103.6	103.9	105.28	104.2	108.62	110.22	109.3	110.85	102.01	108.84	103.48	104.95	106.28	102.52	103.11	109.03	104.58	103.8	107.03	105.53	107.22	109.47	107.42	110.98	101.97	107.49	106.11	106.16	104.3	107.08	100.68	105.32	107.8	103.38	110.15	107.41	108.08	104.14	108.7	104.92	106.16	110.37	107.08	108.31
101.84	102.64	98.769	94.653	99.948	101.63	104.72	102.8	100.09	97.373	105.4	98.005	99.656	100.9	100.15	96.946	101.36	97.842	104.06	100.41	100.87	102.89	103.14	98.396	103.87	100.48	102.18	99.293	99.548	99.228	97.453	98.744	97.087	99.82	99.105	99.483	101.64	101.43	103.47	102.26	98.147	103.98	98.663	99.477	101.08	102.13	97.756	96.721	104.83	99.453
109.28	105.46	107.62	106.57	103.75	104.24	106.48	103.91	106.71	108.26	108.31	104.26	104.87	104.23	103.51	107	106.95	107.15	103.79	107.05	108.64	101.69	102.77	108.06	107.22	107.14	104.92	106.52	105.4	104.84	107.26	107.44	103.14	106.62	105.2	108.14	106.92	105.49	107.24	108	109.76	102.9	104.3	105.29	104.87	105.1	102	103.94	106.28	106.61
111.06	108.24	105.06	105.73	103.02	107.82	106.11	107.88	106.06	109.39	108.29	112.36	107.2	108.22	105.37	116.44	106.49	105.74	112.52	108.5	109.38	104.62	109.55	107.09	100.28	106.12	108.4	111.94	110.15	106.18	107.24	110.19	108.06	109.56	105.47	108.85	104.65	112.07	106.26	106.83	105.74	103.64	107.63	108.72	110.67	106.83	108.83	102.83	109.3	105.84
101.31	108.67	101.8	104.03	109.08	104.14	106.59	109.3	103.47	102.05	106.12	103.57	104.05	108.89	109.77	104.66	105.52	104.46	101.77	109.65	109.79	107.54	102.86	104.58	103.14	105.86	102.55	107.15	104.46	102.39	105.1	106.6	102.99	106.05	105.4	101.65	105.18	107.24	107.09	106.11	107.6	104.62	107.32	104.66	103.54	110.91	102.92	106.66	107.33	106.54
105.84	103.86	106.6	103.03	104.84	107.78	102.57	104.76	105.27	105.3	101.08	104.47	108.37	103.35	106.11	108.21	104.23	101.52	103.81	104.51	107.89	106.74	110.93	101.09	107.31	104.07	103.98	100.87	104.26	106.03	106.24	103.66	105.31	105.19	108.11	104.36	101.75	109.01	101.42	105.77	104.14	102.73	104.25	105.87	105.06	98.16	106.78	104.56	102.2	106.12
111.77	107.44	109.27	112.63	108.61	107.64	106.41	108.65	106.83	105.08	106.24	107.59	107.95	105.54	109.67	110.52	108.21	105.05	109.49	105.73	110.22	112.94	103.7	106.24	108.21	107.04	106.06	105.76	107.99	103.13	106.58	109.9	104.34	109.78	110.52	109.72	107.69	105.96	107.15	109.89	108.38	109.74	112.04	106.37	108.69	107.28	109.5	102.11	109.36	109.12
100.03	96.757	97.483	101.99	98.469	100.8	98.737	97.955	103.55	98.62	97.136	101.82	105.02	100.55	99.712	95.896	100.45	98.196	100.7	99.185	106.03	99.771	98.97	97.949	100.3	97.213	101.36	98.252	97.594	99.884	99.412	98.038	105.11	100.64	105.01	101.49	96.959	103.36	102.26	99.469	101.33	100.58	100.21	97.797	99.053	96.671	103.04	103.59	99.076	100.7
102.12	99.387	109.42	99.738	107.2	99.21	102.86	101.48	100.46	104.56	100.44	107.02	102.84	97.301	107.28	102.26	104.22	99.888	102.94	99.65	103.84	101.67	105.59	101.02	104.83	102.46	103.73	103.67	101.51	101.97	100.12	96.634	101.28	105.06	101.79	97.541	103.03	99.572	108.13	104.37	103.78	103.31	104.99	100.73	101.28	102.16	102.15	101.56	101.28	102.81
102.96	100.65	97.815	98.499	105.6	104.12	104.42	99.142	99.262	103.13	97.606	102.75	98.197	105.55	102.69	105.89	102.49	102.25	102.99	98.8	102.05	100.57	95.853	99.862	100.1	102.29	99.382	96.759	99.37	97.361	105.34	96.987	95.361	103.05	103.93	105.02	103.12	97.639	96.171	99.723	103.68	98.435	102.01	103	98.794	98.257	97.26	96.614	98.319	97.363
109.15	106.19	109.06	114.38	109.03	110.04	113.03	109.88	112.41	109.04	108.93	107.92	110.98	113.17	117.18	110.24	106.23	110.48	114.76	111.73	108.46	104.81	111.18	108.06	108.48	108.07	112.61	107.9	112.79	106	107.04	113.83	111.9	111.9	116.28	110.57	108.74	113.83	114.46	110.89	108.7	110.7	110.32	108.6	117.39	106.71	106.88	112.2	110.3	111.04
109.84	106.01	106.44	111.54	110.2	109.42	110.17	110.9	105.83	111.82	113.59	108.19	107.69	109.84	109.78	109.43	108.27	111.51	108.25	108.89	108.4	111.02	105.98	109.27	107.28	102.67	110.56	106.59	103.89	107.49	109.97	105.94	112.39	107.48	108.79	105.65	108.35	107.19	108.01	108.01	108.73	111.29	110.02	112.81	104.92	107.34	108.83	112.51	110.59	109.86
103.1	104.55	100.94	102.18	100.56	103.09	100.16	97.916	100.78	99.045	99.727	101.74	101.36	98.222	95.217	102.25	98.066	101.58	101.7	101.33	100.38	105.45	97.644	97.762	101.85	95.303	96.304	101.9	97.721	101.41	99.306	96.624	103.21	96.474	101.69	99.031	100.46	102.15	100.68	96.175	97.093	105.44	101.08	98.786	95.909	103.46	97.266	100.28	97.537	98.206
100.45	105.54	100.54	109.84	107.53	105.56	105.97	107.34	104	102.01	107.06	104.96	105.96	106.66	102.95	102.5	110.07	104.2	107.26	105.13	103.87	105.33	110.59	106.76	105.72	103.23	104.67	104.43	109.14	103.86	100.98	104.14	108.63	104.85	110.33	108.14	105.47	104.76	103.73	102.92	111.64	109.22	106.07	108.07	102.64	105.62	103.66	104.82	105.75	110.47
105.82	102.06	105.7	104.22	108.88	105.93	104.51	106.99	103.1	104.53	104.52	106.56	103.87	105.2	104.67	101.25	105.77	104.46	105.3	107.11	105.92	102.86	108.96	105.94	104.45	107.9	105.15	110.77	102.94	107.21	105.79	104.14	104.18	110.37	109.61	105.09	104.49	106.06	102.48	104.76	107.89	102.74	105.66	107.42	102.69	104.06	104.44	108.88	108.1	103.88
98.055	101.44	100.57	102.24	97.67	98.068	102.04	99.295	99.682	99.705	98.355	100.57	97.178	99.839	100.54	97.497	101.65	98.892	103.56	100.55	99.897	102.59	98.814	98.734	101.6	101.02	100.44	101.79	98.735	102.73	99.081	101.27	98.757	102.71	100.27	100.34	102.64	101.43	98.929	103.23	101.44	99.642	100.86	100.48	98.606	96.415	100.76	97.242	103.38	96.253
98.607	97.891	96.367	100.45	93.897	97.172	97.378	93.482	100.67	98.48	97.328	96.773	99.745	99.82	95.846	101.77	101.94	98.689	100.33	103.33	97.335	99.205	100.94	94.635	99.026	100.86	97.155	95.743	96.876	97.297	99.266	101.1	98.475	99.646	95.89	101.37	98.722	96.623	97.681	96.504	102.59	99.874	97.34	99.566	97.772	96.283	96.326	100.53	98.711	100.91
110.54	107.79	104.29	106.31	110.8	105.48	106.48	110.32	108.79	109.38	112.67	109.9	107.14	104.5	105.65	108.14	110.97	105.26	107.31	106.64	106.92	105.5	110	107.51	109.56	110.16	103.53	110.91	105.54	111.02	106.97	107.93	108.96	110.22	107.66	108	103.3	110.11	110.51	107.7	106.81	109.28	108.64	106.58	113.31	106.71	109.26	107.26	107.15	107.86
109.28	107.73	103.8	109.63	110.97	103.79	106.75	107.06	110.13	104.81	107.48	106.53	107.76	113.46	112.04	106.38	105.87	111.1	112.27	109.12	104.56	106.47	106.29	105.62	112.05	109.26	108.74	109.19	110.96	104.4	107.18	107.1	106.8	111.25	105.77	113.53	105.4	111.3	111.06	111.94	107.61	107.53	110.37	112.7	111.12	107.25	104.93	103.94	107.96	112.47
93.336	99.039	94.746	95.413	102.03	98.534	96.235	100.87	99.205	96.715	99.585	101.43	97.65	95.741	97.658	95.894	96.199	96.907	100.29	93.708	98.538	99.012	96.145	100.59	102.61	96.71	95.261	95.891	98.106	98.888	100.3	97.743	97.504	94.559	93.698	98.213	98.615	98.514	98.382	96.034	91.597	99.916	99.85	97.994	99.996	96.888	101.81	93.615	95.215	97.061
107.06	105.05	105.21	106.49	105.78	105.02	110.07	109.74	102.2	102.14	107.66	103.71	104.46	105.55	108.04	104.15	106.17	104.43	103.88	106.49	105.74	107.48	104.29	109.05	106.69	105.95	106.77	103.3	106.58	104.9	107.07	108.95	103.83	107.13	109.41	106.79	103.89	104.63	104.07	106.17	107.34	101.64	109.91	109.74	106.58	106.28	105.79	107.59	108.75	105.62
97.686	97.635	98.735	101.02	99.695	97.586	98.48	102.89	100.4	97.284	98.931	99.511	95.269	99.17	98.988	101.67	95.048	99.774	99.958	92.678	99.303	98.495	92.39	95.348	92.594	100.01	100.93	96.389	97.041	97.746	99.677	95.195	92.731	97.644	96.257	97.429	102.11	98.955	98.916	96.518	97.805	97.117	99.722	96.65	96.665	97.3	97.684	96.631	99.303	96.758
107.2	104.58	109.01	107.43	107.34	112.19	108.24	109.78	106.65	111.91	103.59	106.54	109.82	103.65	103.67	106.57	107.69	106.26	109.15	109.79	106.96	108.22	110.81	105.58	106.81	108.47	106.42	106.13	106.8	106.24	112	110.53	107.99	114.48	111.29	109.37	106.55	107.78	103.99	106.85	112.9	104.42	108.49	109.1	108.42	107.04	107.91	106.43	105.94	107.13
98.236	100.63	102.46	98.992	100.28	102.94	94.76	98.099	103.94	103.69	99.419	103.48	98.956	98.68	99.321	98.723	96.343	96.5	101.87	100.71	97.781	94.496	99.503	99.743	97.684	95.957	97.337	102.12	98.485	96.492	95.198	97.572	94.916	96.788	97.311	98.077	93.958	99.187	96.612	98.126	98.426	96.747	98.707	98.702	98.053	96.313	96.674	97.74	100.75	95.734
104.75	104.47	111.25	105.91	111.94	108.68	107.27	111.92	111.37	109.6	107.83	110.66	109.16	112.49	109.31	106.57	112.39	108.99	107.01	112.76	111.35	111.29	109.07	105.17	106.27	108.01	107.52	111.21	108.95	109.08	110.53	112.94	114.22	103.51	104.95	106.6	106.7	108.86	108.79	104.07	108.4	111.24	111.89	111.2	111.96	108.77	110.6	115.32	107.43	107.96
105.7	103.28	106.76	106.01	104.48	105.2	102.93	109.85	107.41	101.52	104.81	106.74	107.98	107.88	103.89	106.69	107.14	113.39	105.1	104.91	103.61	106.2	107.53	98.476	106.96	105.4	107.82	108.03	102.45	102.57	106.14	106.49	108.51	102.81	106.13	104.21	108.91	108.49	105.04	103.78	101.59	107.4	106.46	109.79	102.77	105.07	106.92	102.82	107.31	106.72
101.54	103.17	107.89	104.66	102.94	102.54	105.32	103.11	101.95	105.52	107.23	107.43	102.7	107.6	109.06	103.8	104.02	107.83	106.23	102.41	106.16	105.49	104.85	105.24	108.37	108.61	104.2	106.12	104.13	105.65	105.74	105.18	106.46	110.5	105.71	107.48	106.25	104.78	106.24	106.99	103.14	104.91	108.21	106.11	108.29	104.81	104.59	103.17	110.25	107.33
109.27	110.12	107.99	105.03	109.04	106.12	109.7	113.95	105.37	105.33	107.58	111.26	107.73	110.64	102.46	109.58	112.24	102.81	107.11	110.26	104.41	110.04	108.8	113	106.9	109.11	108	109.05	105.41	111.05	107.44	106.64	107.97	110.7	107.85	105.86	107.89	106.98	110.78	111.55	105.93	117.78	108.19	110.4	107.19	107.96	107.42	113.04	110.43	109.93
113.49	110.28	103.72	109.67	105.27	108.45	105.14	109.57	108.99	109.78	107.77	107.34	104.45	109.97	110.19	109.8	110.17	104.77	109.6	106.84	112.13	111.6	108.52	104.69	104.46	108.75	106.43	107.65	106.43	112.63	108.06	109.62	105.42	106.76	105.64	109.45	107.81	111.2	107.5	108.3	111.16	109.21	109.41	106.18	107.16	103.88	108.21	109.53	105.5	105.04
106.29	108.26	108.67	107.09	110.32	104.75	104.72	102.77	106.19	104.21	104.53	109	110.63	104.45	105.66	103.38	101.37	102.67	106.67	106.78	106.5	106.57	106.78	107.49	105.81	106.97	106.32	105.37	105.29	107.29	104.4	105.66	105.24	108.86	109.55	111.27	104.7	102.93	104.29	106.66	105.22	106.22	108.82	108.39	102.21	105.9	98.454	103.23	103.85	104.37
110.42	109.11	109.16	110.64	110.31	109.39	109.95	110.4	113.13	107.04	113.82	112.09	108.97	113.83	106.29	109.45	112.25	113.93	107.48	113.19	112.7	109.33	109.7	113.29	107	110.04	110.81	111.32	107.96	111.39	109.87	111.89	112.02	110.6	107.31	113.3	110.46	110.13	106.32	110.32	109.5	114.31	108.81	107.98	114.21	110.11	112.13	110.66	106.75	109.36
111.69	103.83	106.86	106.46	103.67	103.87	106.83	99.578	106.57	108.2	101.48	111.05	102.99	104.81	106.14	104.47	106.28	109.6	106.95	114.45	106.92	105.14	108.22	108.32	103.23	101.59	107.13	106.93	108.91	98.936	104.25	107.5	105.39	106.68	108.59	108.54	106.3	107.72	109.83	110.96	104.12	107.88	108.79	108.38	102.39	103.86	108.49	110.59	103.67	106.74
107.8	105.53	105.04	105.69	106.05	108.11	108.68	106.33	103.37	104.3	107.38	106.21	104.04	104.46	107.74	105.43	100.39	102.93	107.74	104.92	107.45	107.49	109.18	99.311	103.23	102.3	104.7	107.01	103.85	104.63	103.19	105.76	105.51	106.24	106.82	103.66	107.06	104.88	103.16	106.72	102.44	106.92	103.04	109.24	107.01	107.35	102.34	109.25	103.44	106.99
97.207	93.921	96.496	101.85	99.551	97.861	103.57	98.525	97.564	100.82	103.42	98.183	97.756	95.76	100.22	97.192	100.88	98.574	102.08	95.449	96.743	102.6	100.34	95.6	101.47	102.96	96.424	100.94	94.145	102.23	100.35	97.184	97.899	100.27	97.783	103.16	97.009	102.71	94.473	100.3	98.271	100	99.8	95.989	95.862	101.18	94.458	95.251	100.36	94.385
101.89	105.06	102.01	103.13	102.78	101.36	103.16	104.49	102.64	100.85	100.77	105.39	99.214	100.14	93.483	104.35	100.96	103.59	98.622	99.412	102.64	99.036	99.817	98.929	100.72	96.033	99.228	101.21	102.89	103.69	101.68	103.6	96.795	100.87	100.36	99.04	101.28	100.66	102.31	96.329	96.256	97.925	103.01	102.14	93.075	101.34	105.19	98.94	103.95	102.98
107.34	103.92	110.04	102.84	106.29	107.84	104.42	108.24	105.1	107.79	107.64	108.01	106.65	103.35	101.24	110.48	104.61	105.28	108.58	109.39	110.3	106.48	106.14	107.06	105.09	103.71	102.82	106.07	109.47	102.61	107.33	107.74	107.41	103.82	105.53	105.55	108.86	108.18	106.63	105.49	105.05	103.77	108.22	110.9	107.79	100.88	104.26	107.69	106.62	104.32
96.814	97.5	99.321	96.331	100.98	100.65	95.533	99.225	95.518	98.716	96.871	101.47	94.374	98.573	98.824	94.575	98.221	100.02	95.928	97.12	100.19	101.37	96.267	98.047	101.26	98.648	98.799	98.129	98.089	97.511	98.093	98.818	97.855	99.004	97.392	97.414	98.433	95.463	95.463	103.4	99.019	94.479	99.587	96.255	97.042	96.848	93.726	93.73	95.399	94.903
106.78	109.76	105.3	110.38	106.86	107.94	110.23	107.45	104.36	104.79	106.76	106.46	107.94	107.05	106.06	101.35	106.23	108.39	110.11	107.67	106.85	105.34	105.19	110.5	107.54	108.24	108.59	111.95	108.44	107.05	108.4	108.63	106.09	111.71	104.5	110.66	106.1	110.68	102.5	108.94	104.56	113.78	108.07	105.61	110.36	111.52	109.27	108.34	102.64	107.87
105.65	102.96	113.54	107.42	107.77	107.26	105.29	108.97	96.947	102.89	110.36	105.02	110.5	107.69	108.44	111.34	106.53	106.26	105.86	103.5	106.35	104.63	105.8	101.26	106.23	100.77	109.7	106.66	108.54	106.11	108.75	110.23	101.7	106.7	103.9	109.11	110.92	110.81	110.53	104.54	105.59	112.08	106.99	107.19	112.53	106.36	108.42	106.93	106.74	108.05
109.31	112.32	104.62	110.87	113.43	108.62	111.67	106.72	108.67	106.23	110.12	109.26	106.83	107.32	105.4	109.12	110.08	109.18	108.79	106.2	110.72	109.43	112.07	108.03	108.61	109.79	107.6	109.05	105.41	109.19	111.83	105.88	107.97	109.6	110.7	112.69	108.79	111.51	107.8	108.93	108.56	106.54	104.15	107.66	109.3	105.85	111.41	108.29	108.94	108.91
106.33	107.18	108.1	102.71	106.96	107.91	104.96	107.91	107.86	104.42	107.33	103.01	107.95	102.79	110.97	108.46	105.59	109.85	102.62	104.27	105.01	105.79	104.66	104.14	104	105.22	103.81	105.78	103.21	105.06	105.63	105.83	106.22	105.62	100.3	106.81	108.43	102.76	109.26	106.52	104.1	103.56	106.23	104.81	102.93	104.66	106.68	112.87	104.41	108.52
108.57	109.26	110.63	106.32	109.18	108.69	111.54	109.21	109.9	110.97	104.32	109.28	108.32	107.66	105.54	110.22	110.06	108.74	108.99	107.83	107.54	109.85	110.88	109.13	104.4	105.83	108.85	106.61	112.36	107.68	113.53	112.55	108.82	108.65	111.19	106.62	106.08	108.19	108.07	105.69	107.65	106.36	105.22	105.4	108.3	108.42	109.23	109.01	108.86	106.62
106.74	108.27	106.7	106.57	107.16	110.09	108.42	107.34	105.33	107.62	108.02	105.14	108.48	109.48	108.31	107.2	104.37	107.4	107.74	105.51	104.88	112.9	110.57	105.43	107.67	106.4	107.57	107.09	108.98	105.6	106.99	106.26	109.31	107.08	109.6	106.73	109.16	112.54	109.01	107.58	103.74	106.81	105.63	107.72	107.77	108.33	108.48	106.93	110.42	107.62
110.4	102.83	104.4	106.66	98.543	105.39	109.1	101.1	105.82	104.98	107.11	107.83	108.57	107.56	105.26	109.16	107.76	100.03	102.23	105.21	101.84	104.04	105.07	107.2	110.02	108.06	104.51	106.67	110.21	106.1	107.28	103.53	110.76	105.79	105.48	107.14	104.17	99.983	110.18	103.83	103.21	109.04	103.29	107.15	103.91	103.55	105.14	104.45	106	107.15
108	105.83	107.47	104.93	102.87	102.49	108.38	107.12	103.68	106.39	104.31	104.13	105.3	104.36	102.78	105.24	104.69	105.64	102.05	102.12	105.97	103.71	107.23	106.22	105.89	103.87	102.4	106.68	105.33	103.09	104.58	106.56	108.35	106.76	106.91	101.79	106.09	101.21	104.17	113.47	107.09	105.59	103.49	103.8	105.42	105.99	104.08	109.61	105.85	103.83
107.27	111.82	107.09	106.28	107.44	111.25	110.24	110.33	111.25	109.6	107.73	107.72	105.29	111.41	108.46	107.98	108.33	108.96	107.75	107.28	108.03	108.48	105.66	109.24	109.91	107.42	109.53	107.33	108.37	110.76	106.52	106.15	106.75	106.13	107.78	106.96	106.74	111.17	109.3	113.11	108.63	108.75	109.03	110.26	110.09	110.04	110.07	104.92	107.35	107.65
98.924	100.6	98.611	101.73	99.403	101.49	97.832	103.84	101.8	100.31	102.87	103.03	104.32	99.664	99.262	103.51	101.39	103.8	98.63	99.937	101.3	106.98	102.76	103.56	101.02	101.57	101.29	103.82	100.46	102.28	99.412	101.31	100.23	98.878	102.31	101.11	97.22	102.31	100.8	105.84	105.44	98.369	98.757	102.09	102.12	100.51	98.637	99.485	100.4	102.27
109.92	107.96	110.43	105.71	110.12	104.96	108.19	109.68	105.9	103.97	105.33	103.54	104.27	108.2	110.62	106.63	99.125	109.36	107.78	108.06	110.07	103.68	107.66	104.95	106.32	110.63	110.41	110.06	107.01	110.86	106.63	105.2	112.23	107.09	107.86	105.91	106.1	106.64	102.87	107.07	108.51	106.02	106.86	109.16	105.15	107.88	106.95	110.57	109.55	112.89
104.59	103.42	102.92	108.38	107.76	101.93	105.21	107.92	102.8	108.81	107.87	108.61	106.43	107.28	107.29	104.12	107.32	103.75	104.8	103.92	106.05	102.76	103.82	102.68	104.56	107.9	105.02	105.16	104.92	100.65	106.69	106.04	101.68	102.94	104.93	106.12	107.46	100.73	106.09	106.66	100.54	102.42	101.53	108.99	109.51	107.87	105.34	103.47	111.83	106.24
102.54	104.63	101.57	103.5	107.43	101.1	107.92	108.53	101.64	107.19	107.23	104.49	107.6	106.57	105.2	108.69	108.44	106.43	105.09	103.38	106.14	103.86	101.7	105.05	102.64	103.67	105.65	101.37	101.8	107.85	107.35	109.58	107.48	106	110.18	105.38	108.01	107.68	106.32	104.5	103.04	110.23	107.86	107.51	107.99	102.76	106.05	108.77	107.81	102.01
108.12	103.67	101.01	106.07	104.63	103.4	105.12	108.09	101.34	106.46	103.05	105.31	106.71	102.87	98.683	105.18	101.37	103.34	106.92	105.22	101.59	104.88	105.33	106.32	105.29	107.3	108.21	106.64	104.3	101.57	107.43	105.79	106.61	103.96	105.96	106.99	106.66	101.39	104.67	106.47	109.2	106.94	105.07	101.06	109.1	104.25	107.85	110.02	105.83	100.69
111.36	109.52	107.22	112.52	108.86	111.73	112.99	112.14	111.94	107.7	111.22	109.57	109.27	112.98	105.26	106.86	111.65	109.69	108.49	111.76	110.07	107.93	113.62	110.23	109.58	106.49	107.22	110.91	115.08	111.5	112.28	114.14	110.38	110.26	110.58	109.41	109.57	109.79	107.27	114.04	108.83	109.5	104.21	111.27	116.51	110.03	113.02	110.78	111.37	114.49
107.93	103.41	105.26	107.07	107.6	110.85	108	107.82	103.66	103.49	106.6	106.13	110.11	104.37	108.52	107.5	104.69	107.03	108.43	102.02	106.87	109.51	101.8	105.21	109.58	106.64	103.02	105.99	107.17	106.78	106.99	105.42	108.99	110	107.56	103.33	106.23	110.74	106.76	108.05	104.92	102.42	104.57	110.33	107.51	109.02	110.24	107.87	102.08	107.89
100.42	104.35	101.43	103.47	98.378	99.693	104.83	99.818	101.59	100.1	103.52	101.96	102.17	104.27	101.5	96.725	101.62	101	106.74	98.782	99.004	102.15	96.944	105.77	100.52	103.08	102.97	106.08	103.77	101.92	98.332	99.508	102.67	101.17	103.04	102.16	99.353	101.32	98.478	95.91	98.228	101.13	104.53	100.65	103.67	97.059	99.668	96.487	100.27	96.818
106.09	102.74	102.96	104.01	110.53	107.11	104.25	102	104.13	108.85	101.61	107.5	102.69	108.04	104.37	104.55	107.28	108.2	105.24	102.62	108.61	106.61	105.44	106.7	108.04	109.35	108.35	106.06	108.12	108.38	107.22	104.14	107.18	108.57	106.84	108.52	105.17	102.4	107.09	100.99	103.61	104.43	103.06	104.79	103.15	105.19	104.98	111.59	104.09	107.28
109.71	102.92	104.24	109.29	105.09	110.32	106.23	105.33	105.87	101.27	102.01	105.11	102.96	106.7	101.88	104.94	106.21	101.94	108.29	105.15	102.51	108.25	103.67	101.42	102	103.87	104.04	104.65	108.56	101.61	102.77	107.64	104.22	105.37	111.69	108.23	100.95	106.63	111.42	107.28	112.19	104.62	108.82	108.88	108.83	107.3	104.46	103.7	104.05	106.18
100.1	108.36	107.11	107.48	98.589	105.84	102.92	103.08	111.58	101.28	108.1	106.01	100.49	101.19	108.81	107.69	109.8	106.34	109.61	103.39	104.92	106.85	106.5	104.06	105.7	102.16	106.49	105.01	105.43	107.31	104.83	108.75	105.97	105.16	106.95	105.56	105.25	101.6	105.77	112.21	103.3	103.33	107.56	103.63	103.77	102.73	108.65	104.78	105.78	102.6
106.54	108.41	108.9	105.94	106.49	111.55	105.22	105.06	106.29	108.82	104.57	110.71	103.98	110.39	108.37	109.48	106.84	106.12	109.62	106.25	104.27	102.02	111.77	106.23	108.22	108.29	107.15	108.82	107.21	103.97	104.61	102.99	108.79	105.4	111.27	104.92	107.57	105.18	105.1	104.04	109.95	105.6	107.94	107.03	107.28	109.96	108.53	107.6	103.81	105.39
112.3	102.21	109.82	110.09	105.04	110.08	105.53	103.72	106.02	108.71	106.39	109.16	107.59	109.06	108.16	106.79	103.85	108.92	104.5	105.68	109.46	110.07	104.65	110.23	108.9	104.24	107.31	110.21	105.57	105.12	110.1	110.9	104.54	104.89	103.39	109.84	108.6	107.88	106.57	108.85	103.75	106.27	107.67	106	109.23	107.25	109.29	104.34	107.17	108.46
105.23	107.1	108.24	99.835	103.05	105.67	103.84	104.67	107.08	106.67	102.85	105.5	105.33	104.65	109.11	110.15	108	107.14	108.5	108.12	107.28	105.93	105.99	110.4	109.45	108.54	109.54	106.79	108.54	105.39	109.44	104.12	107.02	107.9	108.92	111.95	110.97	107.14	109.64	107.19	108.22	107.43	106.67	107.8	107.2	107.4	106.75	105.36	106.55	110.64
101.32	107.17	101.76	104.51	107.59	106.19	106.08	107.11	107.83	105.37	104.74	106.57	102.15	106.96	106.68	110.05	105.49	104.01	106.86	105.43	101.29	106.75	105.62	106.86	104.22	106.57	103.33	107.46	104.85	107.3	106.61	106.49	106.81	108.28	106.72	106.11	106.67	106.09	106.87	102.66	103.21	105.21	108.3	108.01	107.46	104.32	103.7	106.21	104.2	103.97
104.51	101.31	106.14	101.38	106.13	106.26	104.92	106.56	109.08	103.54	107.78	106.98	102.4	106.47	106.54	106.18	107.56	101.62	102.82	102.46	104.53	106.6	101.15	102.95	106.53	107.14	107.34	105.39	103.95	105.98	106.15	102.65	108.57	101.55	105.95	101.57	102.15	103	104.25	106.29	105.46	104.95	106.48	109.12	106.53	104.53	103.18	106.18	105.88	110.09
104.83	107.09	109.32	111.59	106.42	107.38	103.38	108.17	110.68	109.59	107.92	109.81	111.37	106.83	110.01	105.22	106.99	107.54	108.08	109.79	106.21	107.02	106.31	103.53	107.29	108.65	110.98	106.77	110.71	111.88	107.91	109.69	109.64	106.76	107.05	108.14	110.14	107.25	104.92	113.08	109.53	106.77	105.14	106.07	109.86	107.49	108.85	107.72	113.66	106.07
96.243	96.523	101.34	92.43	94.895	99.962	98.382	97.194	102.19	100.38	100.74	95.83	99.159	97.202	96.878	92.888	94.323	98.185	99.669	96.355	97.224	96.761	101.14	100.47	97.11	96.102	94.695	99.249	98.826	97.163	91.331	96.547	99.204	95.253	95.676	93.644	96.164	102.41	100.69	99.814	95.531	95.966	96.432	96.67	100.13	97.078	94.591	96.537	95.97	95.203
107.91	104.66	102.8	109.71	103.79	107.46	106.85	107	106.58	102.5	106.85	110.33	105.19	110.21	108.59	108.39	105.2	102.62	105.51	105.59	105.87	107.8	106.48	105.17	107.35	106.31	107.65	104.96	102.54	102.96	106.82	105.26	104.26	105.99	108.46	108.01	104.88	114.31	112.12	107.48	108.99	103.69	106.43	108.59	104.65	109.62	104.76	110.65	105.28	104.66
103.08	112.69	109	105.14	103.73	104.9	106.67	105.93	110.36	104.49	101.39	108.21	105.7	104.6	111.5	104.46	102.2	105.67	104.63	104.68	108.37	108.96	107.3	103.78	102.9	103.83	107.77	103.27	110.56	108.39	108.2	107.29	106.48	104.86	106.06	105.5	103.06	107.65	106.13	109.26	102.83	106.76	106	104.47	104.11	107.98	109.26	106.17	106.07	103.64
104.91	109.61	110.28	110.49	109.19	109.06	106.92	109.21	108.15	109.92	109.46	108.71	107.39	103.62	108	111.41	105.56	111.59	105.27	104.82	110.13	109.03	110.31	112.04	106.81	107.45	107.9	106.44	107.21	110.6	112.24	107.96	105.95	109.1	110.32	107.55	108.94	111.02	106.92	110.27	105.55	105.29	108.87	109.63	106.63	106.85	108.34	109.66	110.17	107.65
101.8	107.67	105.73	103.07	107.68	106.5	104.8	104.18	107.95	101.18	101.68	103.67	111.12	105.2	106.31	105.55	105.95	105.85	106.96	103.39	105.53	104.17	106.79	107.15	102.85	102.68	104.8	112.13	106.58	102.65	103.36	108.73	107.1	103.05	106.68	105.87	106.11	106.83	103.22	105.43	105.74	102.8	106.21	104.56	106.04	105.7	105.25	103.75	105.26	106.48
103.28	106.59	101.5	106.54	106.16	108.38	108.37	106.01	110.04	102.9	106.94	102.96	108.78	102.99	105.44	105.55	107.09	105.16	108.87	104.45	106.09	108.5	107.41	101.98	108.4	109.38	104.99	108.05	106.7	109.09	111.96	104.94	106.72	106.6	105.45	107.8	104.87	106.5	100.6	108.2	110.27	106.8	106.27	108.55	103.7	108.85	104.27	106.95	105.17	106.52
107.49	106.26	104.13	106.12	106.14	105.47	107.6	103.61	107.37	105.36	109.77	110.21	107.67	107.19	101.82	110.93	105.8	106.86	105.94	106.77	105.31	104.83	109.03	108.46	111.68	102.17	108.82	103.26	104.1	105.36	107.43	103.95	106.85	106.79	105.03	104.22	107.08	105.76	105.32	106.59	106.56	102.02	109.03	103.96	108.37	106.27	104.1	108.82	107.36	102.09
107.11	108.25	99.526	108.18	103.4	110.52	107.01	108.51	103.35	104.51	107.17	105.75	108.91	110.01	104.92	108.93	107.02	104.77	111.04	106.27	108.85	106.82	106.64	111.01	106	105.68	104.7	108.24	107.11	109.61	103.85	109.85	106.46	110.96	105.57	108.37	103.68	105.35	104.33	107.85	105.56	103.84	104.97	103.79	104.75	107.75	105.77	105.68	109.42	107.28
102.84	100.35	100.65	101.18	106.74	102.09	100.5	102.81	103.33	102.16	100.23	106.75	99.285	103.15	103.93	102.72	102.44	105.23	101.51	105.35	104.34	107.22	98.96	97.792	103.74	104.05	105.31	107.02	100.49	103.82	103.43	98.401	102.78	108.87	99.651	97.16	107.4	105.56	103.25	103.1	99.964	101.55	105.45	101.57	106.61	104.11	102.86	103.61	103.24	99.932
106.94	108.48	105.58	106.06	104.76	106.84	107.93	104.31	106.03	108.9	109.01	100.6	105.8	102.87	107.08	106.22	108.55	104.99	107.48	105.21	105.75	105.01	103.24	108.14	106.99	105.19	104.38	106.15	108.04	108.27	106	107.87	102.54	110.87	98.865	101.3	105.78	107.75	105.86	107.05	106.77	106.75	110.1	104.81	103.28	108.01	106.17	112.48	107.68	108.8
95.31	96.447	100.64	97.315	94.611	93.18	92.899	93.74	95.216	97.725	99.824	98.984	100.83	96.088	97.361	95.196	103.4	104.07	100.79	103.16	99.281	94.737	97.107	93.028	102.26	95.499	99.645	98.501	99.917	95.143	97.845	99.148	94.679	95.424	94.989	98.706	101.39	102.87	101.6	100.23	99.314	99.307	95.197	98.25	99.895	100.91	97.065	94.934	97.403	93.372
102.08	98.218	102.44	99.797	99.566	101.44	102.05	99.289	105.11	104.02	97.595	106.37	101.89	97.473	104.26	98.322	103.2	102.27	101.57	100.85	98.079	98.432	101.09	104.91	97.476	103.78	101.44	100.85	100.55	103.81	104.63	101.72	98.281	103.59	105.58	101.51	101.16	103.71	105.44	96.779	100.21	100.75	101.54	100.17	102.05	99.561	101.14	100.46	102.25	100.48
101.19	103.78	108.24	103.21	106.98	101.83	103.88	104.21	107.57	106.38	103.45	106.93	110.57	103.2	107.12	103.68	108.43	107.54	103.54	103.39	103.22	106.31	103.24	108.95	107.15	108.16	104.74	102.7	106.97	106.81	108.92	101.46	105.28	107.46	105.67	104.6	104.25	106.76	107.07	104.91	108.3	103.22	106.92	104.44	107.32	104.17	106.11	108.62	104.32	108.28
107.85	108.36	106.73	108.8	107.26	107.79	107.13	107.77	110.04	110.21	107.33	111.6	108.1	114.15	112.94	109.23	108.37	111.82	106.92	110.14	105.42	104.96	107.63	111.15	109.07	107.01	108.62	108.49	108.85	109.66	106.54	118.84	107.6	105.64	107.21	111.97	110.54	111.02	106.61	115.95	104.71	107.55	110.82	107.28	105.54	105.7	107.36	112.06	108.1	107.72
108.66	101.64	104.03	106.33	108.49	104.55	107.67	106.27	105.07	105.88	104.54	104.46	105.18	106.28	102.47	102.87	108.7	104.81	106.44	109.24	103.23	110.92	111.34	105.96	105.5	107.3	108.87	98.226	106.04	105.26	102.53	103.12	106.68	105.96	106.6	103.12	103.18	103.23	106.59	102.48	106.16	103.22	105.58	110.8	103.41	105.12	105.33	106.66	102.89	108.17
105.81	103.8	108.75	108.35	102.86	106.79	106.98	107.51	105.5	105.44	106.96	108.12	104.39	107.04	104.05	110.83	108.29	107.47	105.91	110.8	105.23	104.69	106.13	110.54	106.21	107.73	109.33	105.83	108.04	106.56	106.48	106.93	108.56	110.37	103.2	107.41	109.35	103.19	103.98	105.82	104.89	108.39	101.81	108.85	107	103.69	107.39	103.8	106.04	105.8
109.7	107.96	109.63	104.01	109.05	110.82	113.88	110.46	111.86	106.06	109.32	108.2	103.54	113.85	110.01	110.16	107.75	108.32	106	111.65	110.02	113.01	107.57	106.63	111.28	112.89	106.81	110.26	112.5	109.94	108.77	107.07	106.02	106.63	109.75	112.52	102.53	107.57	103.95	110.65	104.81	109	107.84	109.61	111.1	105.56	106.8	107.88	109.81	109.95
104.69	112.23	108.18	107.85	106.17	111.25	108.7	107.48	106.29	107.62	106.38	105.4	111.35	109.07	108.18	110.29	109.57	106.25	106.3	106.3	107.74	108.33	107.75	111.48	108.88	106.27	107.29	103.34	112.89	106.95	103.92	106.73	106.37	105.61	109.04	106.86	103.15	107.27	107.97	105.6	109.48	105.95	112.92	109.36	108.29	107.12	110.16	107.48	106.63	108.89
100.55	101.41	97.902	104.1	101.4	99.574	99.621	99.841	103.81	98.439	100.6	103.45	99.135	96.586	104.84	99.283	101.69	102.41	99.842	104.18	99.575	102.11	102.24	103.78	104.66	101.03	96.697	105.31	102.25	102.05	100.11	96.681	97.998	101.24	100.91	105.32	97.544	103.3	97.561	97.752	96.459	102.1	98.067	98.175	100.29	97.929	103.91	101.14	101.85	103.33
108.98	110.75	107.22	109.02	109.8	107.54	104.34	109.51	104.58	112.91	107.12	106.83	105.37	109.62	109.41	105.39	111.55	110.57	111.09	109	108.27	107.07	112.43	106.35	107.12	114.94	109.21	105.55	109.22	105.49	107.09	106.56	107.97	112.07	102	104.7	110.24	107.94	108.81	108.14	105.01	111.28	106.91	102.42	107.78	108.3	106.96	110.13	105.01	106.29
103.92	106.21	108.99	105	104.52	107.41	108.75	101.69	102.18	103.25	104.02	111.17	104.14	109.24	103.95	109.53	107.63	105.36	107.12	109.37	110.04	107.81	107.46	110.86	107.07	114.55	108.61	106.41	107.57	107.72	108.68	108.51	110.91	104.93	111.14	112.51	108.01	107.86	111.87	106.98	111.73	109.63	108.37	110.57	111.05	104.28	107.63	109.42	112.47	107.47
106.52	103.12	103.09	106.91	105.98	108.7	105.78	108.78	109.13	106.21	106.57	107.28	105.44	100.59	106.7	104.15	101.85	108.24	107.99	106.24	102.05	107.02	107.35	101.32	107.38	104.62	104.1	110.46	105.43	101.68	110.01	103.28	102.69	105.6	103.53	106.25	106.25	102.48	101.12	105.7	107.66	106.4	110.66	104.12	105.94	111.61	101.22	102.73	105.95	107.56
109.54	108.53	105.33	108.5	108.4	109.2	110.2	107.24	109.99	115.12	106.98	106.01	107.02	107.31	107.95	108.75	106.7	106.83	115.6	107.86	109.68	108.52	107.27	109.47	110.13	105.5	110.53	109.24	112.12	111.97	108.2	111.77	108.03	110.01	108.49	107.8	109	111.43	108.22	109.92	112.16	108.54	109.11	108.85	108.43	109.06	109.22	110.76	108.38	108.54
108.26	105.55	105.26	106.12	107.5	106.56	104.53	109.44	111.66	113.36	107.87	107.16	110.79	111.79	107.86	108.74	108.47	108.62	109.58	111.28	106.65	112.42	104.47	103.31	112.07	110.01	106.83	107.42	102.85	107.2	109.1	109.9	109.28	107.18	108.69	107.83	110.06	107.25	107.23	104.43	108.1	112.64	107.25	111.3	110.41	107.78	107.91	105.32	108.86	108.49
113.08	110.45	111.11	111.27	109.11	109.64	112.4	111.73	111.07	108.33	109.88	108.75	114.78	112.39	106.6	112.46	110.1	110.79	114.3	113.21	110.87	108.84	111.24	112.89	110.26	115.29	112.58	107.04	110.21	109.76	113.03	112.36	114.9	110.91	111.56	110.78	111.65	111.1	111.58	110.41	112.39	107.87	110.33	110.3	109.83	106.75	108.2	111.28	109.43	109.49
110.12	109.56	111.47	106.76	115.94	111.12	112.21	110.36	109.18	106.44	109.48	104.25	110.49	111.87	111.42	106.6	105.68	106.59	107.98	103.94	113.86	109.35	106.68	103.36	107.17	107.38	106.56	107.76	111.12	107.63	106.54	108.02	110.32	105.47	106.63	108.01	109.76	112.23	108.02	108.35	108.13	109.8	110.45	108.41	104.81	108.59	110.02	111.54	108.61	106.78
104.58	111.12	107.92	104.2	105.42	108.3	104.7	102.43	106.15	104.41	103.58	100.55	105.84	103.52	105.74	106.88	104.75	103.44	103.21	104.09	107.01	107.09	104.1	102.32	107.32	106.39	108.25	106.67	108.54	106.01	104.52	105.54	103.37	105.99	106.32	107.41	104.89	109.96	103.92	103.11	103.41	107.2	109.02	108.55	107.57	102.95	105.08	110.37	105.75	108.36
102.74	102.18	101.86	103.84	104.36	104.61	107.31	102.11	102.2	105.74	105.77	106.87	106.14	104.69	107.66	110.08	105.78	106.26	111.56	106.83	105.8	108.7	104.64	106.32	102.22	109.77	101.02	108.38	106.76	102.41	104.75	99.925	105.6	106.26	104.07	104.12	107.09	102.16	105.43	103.69	103.39	103.44	104.12	102.38	108.57	109.88	104.66	103.47	100.96	105.53
107.22	107.41	104.55	106.67	106.64	103.32	107.13	102.14	106.17	106.37	105.29	107.57	109.1	107.92	109.58	102.57	103.07	105.3	107.85	107.05	105.11	107.44	108.09	102.62	108.12	102.64	110.4	105.43	101.91	103.17	108.42	104.06	103.77	102.8	107.15	104.94	104.04	106.64	104.3	105.96	105.68	108.34	105.44	104.43	106.82	108.93	105.3	108.13	105.89	103.45
103.47	103.92	106.44	105.93	106.16	103.53	105.5	101.85	100.91	107.1	100.9	102.11	109.61	104.8	108.11	103.89	107.93	107.15	107.24	111.25	103.93	106.68	109.28	104.74	108.15	105.87	106.53	103.31	105.21	107.29	102.81	105.42	102.11	104.77	103.53	107.14	104.8	107.3	104.7	109.99	104.03	106.3	103.54	105.34	102.97	105.55	106.89	106.13	104.84	105.54
107.25	108.66	110.42	105.89	108.14	107.77	104.38	106.37	110.33	101.33	105.1	105.04	103.71	104.02	110.53	106.08	105.61	108.72	104.8	103.31	100.54	105.59	111.97	107.23	110.88	103.79	106.39	104.84	102.06	106.6	106.58	108.62	107.83	108.39	102.51	109.93	105.98	108.51	105.32	104.82	107.63	104.2	105.2	105.23	107.6	106.59	106.96	104.7	105.46	103.99
108.03	110.62	110.48	107.82	107	110.02	107.99	107	102.77	109.92	108.34	107.53	104.01	106.03	107.76	105.65	108.65	108.12	109.44	106.9	113.09	105.51	108.33	109.44	107.29	108.86	108.46	108.89	108.35	106.9	109.7	105.46	107.11	108.13	109.23	106.23	107.78	104.83	106.42	108.53	106.89	103.87	108.83	111.47	108.14	104.73	107.73	108.7	107.35	108.37
107.04	113.66	106.85	108.99	108.52	108.43	111.41	110.46	111.76	111.68	110.6	111.97	108.05	108.47	111.54	111.28	108.56	107.82	110.19	110.15	108.53	108.16	107.4	109.44	109.93	107.83	111.3	108.15	102.49	113.32	107.06	112.92	115.75	109.98	112.74	109.15	109.82	113.07	108.26	113.07	111.85	108.79	109.69	112.32	109.51	111	111.08	108.51	112.26	109.74
111.78	110.41	108.46	112.18	113.52	110.62	109.94	109.93	110.81	113	113.32	110.21	106.34	112.29	109.25	116	109.37	111.17	109.52	113.87	111.39	110.05	110.48	110.09	109.53	104	110.37	111	109.22	110.47	107.5	114.92	112.02	110.34	111.83	112.59	107.19	112.21	109.67	109.39	106.08	108.97	109.82	113.69	108.74	112.23	108.73	109.62	107.49	106.71
106.53	108.73	100.55	105.99	106.88	104.74	107.98	103.4	105.87	105.1	104.36	104.17	103.12	106.13	107.77	107.27	111.38	106.95	103.61	98.656	105.33	106.68	105.28	107.15	102.64	107.61	102.71	106.41	103.45	105.59	110.67	105.59	111.22	106.54	107.38	108.34	102.07	106.51	106.05	109.02	107.68	103.62	103.66	105.79	107.17	104.95	103.71	102.83	105.44	105.67
107.31	112.84	104.42	109.02	109.84	107.05	110.51	104.39	113.56	108.37	108.37	108.77	108.98	108.22	106.86	103.42	106.28	107.97	111.06	106.55	107.14	109.54	106.32	109.89	101.98	109.63	108.01	105.76	107.37	110.83	107.17	109.09	106.68	106.88	110.19	104.75	108.84	107.59	109.27	107.48	109.83	109.74	105.71	106.87	106.44	108.5	112.73	110.32	104.68	104.05
102.97	108.02	103.34	110.23	109.23	101.05	103.99	109.26	106.69	111.99	105.21	102.54	106.41	99.315	104.45	106.06	105.73	102.86	107.26	104.13	104.97	108.36	104.88	107.24	104.11	105.19	98.44	109.03	106.08	105.24	111.24	104.11	105.04	105.22	109.51	106.09	103.61	107.5	105.48	101.84	108.31	104.28	102.84	106.66	103.61	106.49	105.32	104.05	106.18	108.33
110.47	107.78	106.8	110.89	108.15	112.5	110.31	110.99	110	108.89	109.86	109.12	111.2	110.36	108.17	106.66	104.32	106.65	110.91	107.35	104.97	106.82	111.46	109.11	105.83	107.39	107.57	108.67	111.75	110.78	108.16	114.6	107.69	106.76	111.98	107.42	108.72	109.67	110.09	108.29	107.01	108.89	108.86	109.19	108.2	114.99	109.97	107.26	109.39	110.69
108.59	110.17	110.69	107.6	105.67	111.65	107.11	110.13	107.31	108.67	105.03	101.77	104.31	109.24	106.05	108.71	106.94	111.57	105.69	112.22	108.27	106.5	106.35	111.54	104.27	107.74	107.96	104.81	106.33	109.14	108.33	112.77	107.69	106.12	108.6	106.51	107.45	107.93	105.1	107.01	108.33	104.77	105.81	106.76	108.62	108.76	101.96	110.3	110.53	107.09
101.85	107.07	106.8	104.92	105.44	110.51	102.08	109.92	102.93	109.03	105.79	102.85	100.98	111.18	109.61	106.37	102.45	105.36	106.39	112.48	107.14	108.88	109.88	102.64	107.75	108.99	107.54	108.8	107.45	106.17	109.75	102.88	104.16	103.53	106.57	105.8	105.47	108.87	108.98	109.32	108.09	106.81	111.39	105.94	105.89	102.25	105.56	104.57	99.825	105.4
109.23	109.99	108.81	109.57	108.24	105.59	108.33	105.1	106.95	111.85	107.56	109.7	108.6	109.32	109.95	112.18	111.47	111.7	106.36	107.88	108.85	112.11	109.05	115.33	105.66	111.08	107.75	109.52	108.93	105.36	112.33	109.25	106.81	106.83	105.22	108.65	106.76	108.99	108.22	106.19	110.7	112.13	107.45	109.99	106.52	109.81	109.98	113.17	105.18	104.27
107.92	111.59	110.03	110.41	110.17	113.76	107.96	114.62	111.16	107.33	109.8	112.51	103.47	109.87	112.96	106.14	111.76	109.86	111.67	108.45	112.47	112.92	110.03	109.94	107.13	114.95	109.48	110.3	108.11	107.78	105.59	110.39	114.19	115.24	110.44	112.32	111.98	110.7	106.53	113.62	108.97	110.05	112.01	110.46	110.72	109.47	109.76	109.29	117.79	109.73
106.14	104.1	107.5	106.8	106.61	105.81	105.32	107.51	104.32	108.13	108.48	107.5	108.17	105.16	105.67	109.08	101.67	104.72	111.57	104.4	107.8	105.96	108.45	107.81	105.8	106.05	105.02	105.04	104.77	110.29	106.28	106.22	108.67	107	103.59	106.62	108.23	107.93	105.82	107.31	107.56	99.699	103.75	109.68	102.76	105.32	108.64	103.91	103.61	105.83
106.12	108.57	110.18	109.65	108.18	108.9	104.58	105.39	108.52	108.87	108.47	102.48	110.3	109.78	106.31	112.04	108.15	105.2	103.11	108.54	110.41	107.67	107.38	105.27	105.3	105.41	108.6	107.59	111.25	105.79	105.37	108.95	110.16	105	109.68	111.61	108.42	108.64	108.4	103.47	111.21	108.21	108.1	108.35	105.96	111.87	108.62	112.1	108.97	107.9
106.02	106.88	105.56	105.15	105.07	105.46	102.22	107.57	99.263	103.97	107.08	104.54	102.02	104.19	101.61	104.82	108.33	106.93	108.61	100.75	103.96	100.68	101.53	106.03	105.09	103.43	107.88	106.91	105.29	104.93	103.75	105.76	107.85	105.69	104.85	108.4	107.85	105.79	112.31	106.6	109.91	103.65	104.91	99.594	104.17	106.77	105.8	107.46	105.7	106.33
109.2	107.92	110.27	109.42	109.2	104.36	106.52	109.58	108.23	104.46	110.49	107.36	112.97	107.52	110.26	105.12	110.24	108.51	106.82	108.32	105.99	108.38	104.22	107.85	110.65	109.51	107.66	106.98	109.53	108.84	105.52	107.93	111.53	108.87	108	103.21	108.26	109.03	106.8	108.76	109.71	105.97	107.1	106.04	104.76	108.5	104.32	106.63	105.3	107.35
109.88	102.88	109.36	108.71	110.95	105.54	109.4	105.47	105.84	111.64	113.73	112.36	108.29	105.63	109.1	112.51	109.53	104.82	108.86	106.12	110.66	109.18	109.15	112.07	112.06	108.07	103.87	110.36	106.58	107.66	109.29	106.09	107.26	107.38	110.55	110.07	113.02	108.65	112.13	106.1	106.41	110.16	109.71	104.23	108.57	107.82	106.62	109.44	112.92	107.73
104.24	106.78	107.52	107.84	112.7	110.72	110.53	107.19	102.16	108.45	107.13	107.37	111.24	110.13	105.9	105.04	110.32	106.81	105.29	113.14	109.24	107.7	110.2	106.59	110.32	108.11	108.66	110.97	108.38	108.28	112.6	107.43	109.59	112.41	108.99	105.43	111.8	111.37	105.39	111.82	107.68	108.22	112.3	106.91	108.7	110.57	112.22	109.92	105.27	108.46
100.43	99.257	98.923	106.48	97.661	98.021	101.56	103.09	101.27	101.15	102.17	97.29	96.318	101.78	99.759	102.26	98.592	101.97	101.61	99.127	100.17	101.99	99.093	101.56	101.68	102.42	103.66	97.383	105.34	101.79	98.827	101.25	101.04	99.131	102.42	99.398	100.13	101.95	100.06	102.98	99.246	100.33	101.31	99.11	100.24	94.425	98.797	96.486	99.036	104.66
104.13	107.16	106.99	107.01	107.6	102.77	104.78	104.89	105.11	106.19	104.15	105.45	101.74	110.3	109.54	105.15	104.84	104.68	106.81	109.24	110.43	103.5	108.44	102.29	101.07	103	105.11	105.94	106.71	105.53	108.92	106.06	107.51	106.03	106.47	103.87	105.19	106.4	101.98	106.64	110.32	107.52	104.49	109.49	106.36	106.77	105.21	107.43	105.78	101.31
112.15	107.9	106.91	108.95	111.41	106.54	113.29	110.18	108.53	108.4	110.82	107.29	109.89	109.5	107.7	109.24	107.46	106.29	111.34	106.27	108.76	109.87	108.91	109.44	108.42	110.07	106.92	109.4	106.16	111.03	107.82	108.82	109.07	103.68	106.84	105.89	108.03	106.54	109.93	101.29	111.8	103.55	110.53	110.04	107.67	107.09	107.19	105.33	109.39	110.27
101.91	107.02	106.48	103.44	106.01	105.61	105.82	106.04	107.95	108.35	105.07	112.52	106.22	107.14	107.1	104.08	103.31	104.11	106.69	105.89	107.43	105.09	107	109.71	109.76	103.02	105.99	102.81	108.46	107.72	108.7	102.14	102.34	108.82	107.94	106.66	109.84	100.76	103.36	103.37	105.52	106.87	107.72	105.38	107.3	104.75	105.6	105.61	103.24	109.04
104.78	105.97	105.73	104.67	110.07	111.07	105.64	107.92	110.24	104.06	106.97	105.75	107.04	105.21	107.88	105.88	108.11	109.05	106.13	107.46	104.44	104.94	106.11	105.74	105.7	108.74	105.59	106.44	101.97	103.89	106.38	104.56	108.89	110	106.22	109.16	104.81	105.55	105.3	105.92	104.53	108.45	106.53	108.74	103.7	108.02	108.99	104.5	103.87	108.81
109.99	106.64	108.94	110.82	104.99	107.52	103.29	107.82	102.96	109.54	107.88	111.38	110.59	106.59	105.73	109.84	108.66	111.13	108.63	111.57	106.81	111.18	106.92	110.71	114.23	107.37	104.04	106.13	111.48	106.89	109.93	106.23	103.83	109.91	107.13	109.03	108.18	108.54	108.8	106.49	109.56	108.59	104.06	111.65	106.46	110.52	110.69	111.59	109.4	107.2
105.7	109.06	102.2	105.72	102.84	104.71	104.06	108.08	103.5	106.91	109.9	103.92	105.09	108.98	105.47	109.58	105.01	107.15	104.54	105.02	106.99	105.28	106.49	106.29	106.36	105.83	109.1	107.36	107.05	107.7	102.25	106.82	105.79	103.29	102.72	104.1	107.89	110.37	100.44	100.74	107.55	107.43	101.63	103.54	107.03	102.93	113.37	104.61	105.86	109.87
105.9	105.94	106.54	110.97	105.6	106.52	109.11	103.59	104.27	112.04	106.97	105.11	103.86	102.5	109.53	106.96	106.62	105.97	109.74	106.34	105.78	106.69	108.01	110.96	104.49	110.12	106.83	105.09	107.06	111.33	105.07	105.26	106.55	104.23	108.56	105.27	105.57	105.04	108.44	107.88	108.87	110.08	106.52	110.1	109.37	111.64	108.34	102.57	110.85	103.46
103.78	104.22	108.74	108.42	105.76	107.13	108.97	108.8	109.25	104.39	106.9	105.32	109.35	106.39	107.57	107.4	110.33	106.6	109.05	104.33	111.15	111.95	104.9	105.81	106.69	113.06	106.11	108.72	109.25	110.81	109.13	106.13	109.9	109.77	113.36	105.32	109.19	111.76	109.36	106	106.35	107.61	106.67	106.99	103.22	109.53	109.59	106.61	109.9	111.13
109.86	108.31	109.49	111.4	102.5	109.48	105.86	105.42	105.73	106.56	104.74	104.72	108.4	106.76	107.52	104.51	109.96	107.11	106.62	106.22	104.91	104.26	108.62	106.8	108.8	107.02	107.08	107.77	109.83	104.68	106.16	111.35	105.09	107.72	105.64	102.04	105.57	107.01	105.22	108.15	103.29	111.51	105.65	108.65	106.59	106.11	108.24	106.59	104.14	107.54
101.93	107.36	102.65	100.61	108.23	103.1	103.41	101.15	109.55	108.68	107.62	105.86	106.73	110.66	105.75	109.05	105.77	107.97	103.72	100.37	102.51	105.99	108	109.19	103.96	107.54	108.78	110.12	100.83	109.95	104	105.08	105.99	109.35	105.03	106.18	106.4	113.54	105.25	109.05	112.2	104.77	104.32	102.04	109.13	107.67	107.11	104.42	104.74	109.36
109.22	106.09	106.77	111.34	108.89	104.2	113.36	105.22	108.35	108.22	109.43	107.3	105.8	107.93	108.04	106.79	103.05	109.23	111.5	105.58	104.18	112.5	111	108.14	108.5	106.15	109.55	109.67	113.89	106.68	107.72	111.72	104.94	106.97	105.29	104.29	105.83	110.77	106.33	108.8	105.35	106.46	109.06	112.2	109.4	110	105.02	106.83	101.59	108.7
96.153	97.229	97.592	99.438	98.656	100.1	97.07	103.62	101.24	97.775	101.66	97.802	99.662	99.988	95.77	99.078	99.375	98.55	98.943	98.015	99.384	101.97	99.619	99.275	100.49	96.586	100.83	99.222	97.241	97.574	101.04	99.421	98.267	95.894	95.595	95.679	96.808	95.508	97.614	99.232	97.894	96.679	99.042	99.613	98.797	100.2	100.06	100.05	95.461	95.051
101.24	106.83	106.86	104.24	107.79	106.69	103	109.09	106.47	102.06	107.75	101.75	106.19	107.77	109.17	103.98	104.48	107.02	104.42	107.06	106.31	104.89	108.05	107.88	107.27	103.27	106.32	105.69	104.87	111.14	109.03	104.82	103.66	104.73	111.59	107.08	105.65	102.46	107.48	103.41	108.09	110.2	107.34	104.64	104.13	107.7	106.44	102.89	105.41	107.07
106.26	106.47	103.2	108.28	107.1	102.1	105.41	102.72	108.42	108.7	106.56	105.25	108.49	106.21	105.08	104.98	107.64	111.41	108.33	107.39	106.56	109.04	105.07	106.25	103.45	109.48	109.93	106.47	107.16	106.89	103.41	110.18	106.35	109.8	114.16	103.17	105.03	105.71	110.52	104.73	108.68	107.34	104.11	109.41	106.08	108.1	101.67	103.59	109.43	105.8
103.65	106.95	105.23	106.74	108.54	106.88	107.6	110.4	103.67	103.98	104.82	103.35	101.83	102.82	111.97	104.25	105.67	106.97	101.68	105.3	103.2	107.98	107.5	105.68	104.08	104.32	106.46	104.55	108.78	106.88	102.92	108.97	104.99	106.38	103.76	106.32	105	104.19	107.38	102.22	107.83	110.48	107.64	106.43	98.528	107.37	105.72	110.09	107.84	102.97
101.13	101.83	110.54	106.55	106.81	104.58	112.95	112.17	107.51	114.15	108.26	106.9	106.29	105.94	106.9	105.53	108.75	112.03	109.12	106.52	105.39	115.45	106.6	107.51	108.4	106.89	111.35	105.11	104.15	107.37	108.31	104.94	107.86	104.17	106.45	104.9	110.21	105.88	103.01	106.17	109.23	106.74	104.43	108.84	106.92	104.03	109.37	112.71	105.95	104.43
108.09	105.09	104.25	104.8	106.29	108.18	104.23	105.71	109.48	109.55	100.7	105.49	109.88	102.32	109.19	105.48	109.67	108.96	105.74	103.96	105.05	108.91	109.45	104.03	105.34	107.09	107.09	104.62	107.74	101.44	107.96	109.49	103.59	106.78	105.36	107.17	107.99	102.44	103.26	104.17	102.99	102.5	106.91	106.01	102.92	103.2	103.82	104.12	104.61	107.58
100.16	95.805	98.222	94.894	102.46	96.008	99.115	103.98	99.009	100.41	99.79	98.561	99.462	97.459	100.79	101.15	101.52	95.554	102.3	97.532	97.531	96.682	96.773	98.027	101.59	94.695	99.631	99.95	103.36	98.22	97.302	102.01	95.407	97.871	97.49	97.421	98.15	93.483	98.674	100.78	97.395	98.643	93.755	91.937	95.322	98.67	95.68	97.853	99.593	95.2
106.65	110.66	108.59	111.71	111.81	110.55	113.99	110.29	109.48	103.2	106.85	113.54	108.69	108.59	110.02	108.38	109.36	108.82	110.09	107.44	102.29	110.15	110.01	109.92	107.64	106.83	110.47	109.24	108.45	109.43	107.77	108.42	108.45	108.9	104.95	104.51	107.86	106.84	109.16	112.93	109.56	109.48	106.02	110.34	110.03	113.87	106.2	107.28	109.69	111.43
95.02	95.607	100.55	97.821	101.15	100.71	93.56	100.64	96.815	98.885	98.254	95.183	97.275	102.6	99.155	95.763	98.286	100.88	95.483	98.386	102.13	96.5	100.46	100.2	98.256	104.53	96.107	94.027	98.912	95.984	94.061	92.556	99.693	100.2	100.07	96.14	99.929	93.827	94.666	96.163	97.521	104.14	105.19	98.757	92.793	98.122	98.738	102.83	97.122	95.353
112.38	108.45	109.04	107.63	108.8	108.18	105.78	110.47	103.98	110.47	106.7	110.56	106.43	109.12	110.1	109.6	108.96	105.77	107.31	109.62	109.76	107.81	108.54	106.78	115.44	109.19	105.29	107.73	109.03	111.98	106.92	109.94	107.59	105.49	112.51	107.92	113.63	106.64	111.22	105.04	113.78	113.37	110.46	105.96	108.27	106.91	106.57	105.12	108.51	110.07
107.08	107.32	104.92	108.73	109.68	107.37	102.34	104.68	108.37	101.76	105.67	106.83	104.93	109.13	101.9	107.86	104.8	103.95	102.67	105.43	102.46	105.79	107.1	109.09	105.16	102.45	105.54	101.12	104.69	106.3	109.4	106.2	106.55	107.53	107.35	103.28	105.89	105.39	100.47	103.99	105.71	105.13	104.8	106.46	102.58	103.67	105.94	105.51	109.34	106.78
111.11	106.97	102.61	104.94	106.1	104.03	106.34	104.72	110.56	106.53	109.19	105.46	109.19	106.57	109.61	110.12	106.02	106.69	104.94	114.1	110.82	109.29	111.4	106.78	106.51	105.32	107.19	109.37	111.11	110.61	105.18	102.47	107.9	107.45	106.88	111.29	109.66	105.02	106	105.95	109.42	108.8	106.17	108.62	107.84	109.33	111.35	104.64	103.17	109.5
110.54	110.07	101.8	111.2	104.03	105.38	106.46	106.01	106.58	104.47	106.89	105.05	106.14	99.45	107.06	109.73	106.84	104.59	105.37	110.2	106.05	104.8	108.89	103.04	106.66	107.39	107.89	108.43	102.85	106.54	107.07	104.22	102.27	102.7	102.6	102.83	105.94	106.07	103.12	100.86	104.07	108.95	104.41	105.65	106.15	104.22	105.57	104.87	106.85	105.65
111.37	104.9	100.73	101.82	106.67	107.67	108.15	106.61	106.46	108.34	105.43	106	106.09	101.99	101.95	107.79	107.37	107.33	106.31	107.1	106.13	107.37	103.66	102.98	109.08	108.34	105.18	107.39	104.69	110.99	104.62	101.32	104.43	109.53	107.1	105.25	103.42	105.98	107.97	105.04	107.31	107.23	111.25	105.06	104.53	103.45	107.38	108.53	105.24	107.05
112.27	106.26	106.13	105.38	104.21	102.9	103.61	111.4	103.57	105.08	103.77	106.48	105.5	108.17	105.97	104.48	103.29	104.85	106.34	107.74	103.77	104.27	106.74	107.41	102.79	107.21	104.39	108.07	107.17	108.31	107.84	106.98	107.56	106.62	108.85	103.24	105.5	104.81	107.25	106.88	106.88	103.7	100.72	104.46	111.4	109.58	107.07	101.28	105.47	106.12
107.26	106.44	105.5	104.34	102.3	100.4	108.24	103.01	104.47	108.47	107.4	107.13	103.45	105.37	106.26	103.37	110.18	109.18	102.59	101.02	107.44	106.75	101.51	107.73	102.18	108.97	104.57	105.93	103.73	103.42	106.39	107.14	103.98	103.02	107.3	100.12	105.34	103.14	107.36	109.32	105.54	99.595	109.68	103.75	109.14	104.68	108.25	103.01	109.29	107.67
106.71	107.33	104.53	107.97	110.47	106.42	108.17	112.77	112.83	105.78	107.66	107.88	105.74	109.9	105.95	106.5	108.69	112.37	107.22	110.4	109.82	109.73	112.04	106.62	105.24	110.36	107.96	111.11	107.2	111.65	105.84	106.96	107.45	101.18	107.5	108.91	104.83	107.07	106.63	110.97	102.9	107.84	105.4	103.98	105.02	110.32	104.18	107.58	106.45	110.56
106.47	104.84	108.7	108.09	105.81	104.15	104.53	106.6	104.13	104.02	105.67	105.99	107.53	107.06	109.61	110.38	105.75	112	102.5	104.55	106.04	111.54	107.07	108.15	107.72	104.33	108.64	107.36	105.55	103.97	107.3	106.44	106.55	105.99	105.1	105.57	104.59	104.99	109.61	107.94	107.45	102.73	110.2	105.5	107.28	108.58	106.59	104.62	107.45	108.92
101.74	97.992	99.77	101.03	101.34	99.991	98.314	98.598	102.23	99.489	98.642	100.23	99.993	98.254	102.32	100.88	105.17	93.815	100.4	100.08	98.03	97.891	97.592	95.458	95.999	100.89	97.446	97.194	98.646	103.85	98.465	100.27	102.03	101.51	103.84	100.57	103.98	99.397	100.4	98.016	103.44	99.875	105.84	102.08	100.4	99.635	100.77	101.14	100.88	98.654
105.31	108.68	107.95	105.38	107.26	106.91	105.4	110.19	104.52	104.32	108.36	108.47	105.21	105.96	106.64	102.93	107.17	107.38	107.67	108.4	104.81	103.96	100.17	101.99	109.81	108.02	104.83	104.1	106.88	106.2	103.7	106.59	102.88	105.96	103.39	104.67	108.17	103.32	100.97	104.52	102.49	105.05	106.88	112.47	104.49	106.56	103.51	107.22	104.88	107.56
99.859	100.67	94.783	97.47	102.21	99.209	99.88	99.201	97.751	97.41	101.09	98.995	94.863	103.62	95.591	97.414	101.16	98.298	98.666	98.723	95.473	103.2	95.34	96.839	99.983	100.55	92.439	96.957	97.454	95.699	98.608	99.215	99.353	99.414	100.78	97.798	98.157	99.408	98.968	99.988	97.991	98.085	96.177	99.569	102.77	95.887	96.236	94.362	96.537	95.274
107.22	105.86	108.04	102.72	105.46	105.68	103.9	100.99	103.68	105.26	107.65	109.31	106.08	102.71	105.97	109.96	108.03	103.97	105.85	108.47	106.99	104.33	104.73	106.41	110.34	109.09	105.1	105.67	103.25	108.94	105.19	102.47	106.1	108.44	107.2	106.47	108.52	105.82	108.71	106.71	111.21	103.77	107.31	110.86	106.17	100.47	104.07	105.77	108.42	106.54
95.6	98.977	97.347	101.36	97.673	94.801	94.307	97.729	97.774	97.271	101.97	100.39	96.75	102	97.996	99.798	99.241	99.202	101.5	99.996	103.24	95.657	98.506	94.026	98.012	98.084	99.595	93.888	97.468	101.54	102.97	98.727	99.753	97.633	100.53	98.086	96.053	98.49	95.781	92.36	100.48	101.3	102.07	102.81	101.39	100.58	100.15	103.03	95.889	99.399
106.2	103.52	102.15	108.69	100.3	105.31	107.33	103.24	107.9	110.22	101.81	102.7	105.37	106.13	107.18	104.75	107.26	107.06	102.02	100.74	109.12	108.98	104.34	103.69	102.43	102.39	105.49	108.02	107.31	104.54	106.56	106.97	110.18	107.84	108.51	107.69	104.86	105.56	106.6	105.12	105.02	105.56	109.43	108.03	102.12	106.82	106.58	100.1	109.13	103.86
108.35	106.32	107.33	106.24	109.69	104.49	104.99	105.75	108.92	108.43	107.05	106.89	103.62	100.03	109.35	110.83	105.51	107.67	106.64	101.95	109.13	106.18	104.09	106.09	107.2	106.19	105.46	107.93	107.34	104.02	103.26	108.53	109.27	106.56	104.31	103.48	103.59	108.4	106.15	109.52	109.81	106.59	105.92	107.44	106.51	105.31	105.64	106.82	104.87	105.52
110.84	107.81	107.15	109.55	109.13	106.99	109.52	110.1	105.6	111.6	110.3	111.35	106.88	106.05	107.54	104.24	109.99	105.34	110.43	108.2	103.95	107.7	105.92	113.09	113.91	104.99	106.88	112.78	107.66	108.49	109.5	105.26	109.22	108.77	110.31	108.54	108.15	110.23	108.35	107.88	111.08	109.99	104.82	109.86	106.17	107.21	106.72	107.06	110.25	110.76
108.13	104.12	113.49	107.49	106.04	109.71	107.68	109.91	111.83	111.22	105.43	109.54	112.2	106.48	108.55	108.5	103.48	110.25	106.97	105.87	110.82	109.07	105.66	105.4	112.16	107.81	106.12	107.27	107.23	109.12	104.44	105.63	106.37	109.76	106.19	106.04	110.63	109.99	109.19	108.63	106.41	110.41	110.21	108.14	110.49	109.97	108.4	105.76	108.85	111.18
100.02	101.39	101.78	98.064	102.8	102.65	100.97	100.28	101.17	98.814	98.892	99.554	99.267	98.606	96.9	102.23	100.63	99.71	100.33	97.187	96.446	98.195	101.22	102.2	103.52	102.44	95.16	102.78	100.97	98.802	98.594	99.023	101.01	97.15	102.18	99.964	98.225	99.536	102.56	97.955	100.72	103.33	104.09	104.44	102.91	105.26	102.45	103.5	99.761	99.086
110.54	102.84	106.49	109.77	106.07	104.07	109.86	105.08	104.03	107.18	108.96	106.8	112.35	110	109.53	108.25	112.72	109.53	105.84	107.15	110.14	110.98	110.17	112.86	108.36	108.41	105.87	111.23	102.98	104.96	107.46	107.28	107.8	109.79	107.28	108.63	111.31	108.15	107.07	111.47	111.73	106.43	111.09	108.92	108.97	110.56	112.8	110.82	107.2	111.67
109.42	109.16	105.45	111.89	106.52	105.35	109.89	114.43	107.67	107.83	108.72	104.97	111.19	103.12	108.9	110.08	106.11	106.98	108.37	106.63	108.1	111.8	108.08	106.3	108.68	108.1	110.69	106.63	113.7	109.33	112.71	107.02	109.83	108.29	107.17	106.42	107.21	104.38	106.12	105.4	107.72	110.01	103.17	110.2	112.24	108.81	107.48	108.82	109.65	108.43
99.957	99.464	102.75	103.82	94.343	98.486	99.601	98.09	99.784	97.786	101.52	97.702	96.479	93.176	95.631	101.43	99.344	99.794	101.86	96.04	95.089	98.744	100.63	93.801	100.36	97.032	98.152	97.229	97.909	100.46	95.371	99.489	101.7	95.694	98.688	101.78	95.686	100.35	94.336	98.698	95.667	97.387	93.641	90.414	93.813	96.199	97.92	96.11	96.425	102.55
98.625	101.41	93.883	97.689	98.858	95.686	99.415	101.88	99.671	100.67	100.27	98.762	101.53	98.799	96.837	95.953	96.036	102.69	96.695	96.004	99.716	99.849	99.081	96.83	97.16	97.791	94.917	92.21	97.526	95.603	101.84	97.903	96.497	98.523	97.392	102.04	94.978	95.878	97.081	98.081	97.034	98.146	98.184	99.812	93.633	100.74	95.532	95.007	103.96	94.726
101.01	101.66	96.782	103.54	96.596	101.17	100.17	95.723	103.19	96.716	103.15	103.44	99.332	104.29	102.61	99.729	103.86	97.461	99.512	101.15	102.73	101.05	98.039	103.78	97.103	99.441	101.22	107.45	98.138	100.55	103.88	100.75	102.47	101.57	100.4	97.295	96.859	102.43	102.5	97.135	104.7	102.86	102.92	102.73	101.31	101.79	101.87	99.764	99.335	103.22
102.44	104.7	108.61	105.32	107.87	100.63	104.84	107.11	100.34	107.22	106.92	102.33	105	108.93	100.98	112.16	109.26	103.81	104.22	109.48	101.1	104.59	103.73	106.42	101.81	109.13	104.48	105.55	102.62	103.12	108.76	103.08	104.07	107.9	104.88	104.47	104.62	108.72	100.36	107.61	101.95	103.08	105.71	100.37	106.15	104.19	103.25	103.83	100.76	108.33
100.36	99.189	104.22	105.38	99.912	97.736	97.88	97.954	99.813	101.66	100.5	103.45	103.69	100.58	100.81	99.446	97.257	101.76	98.991	101.51	102.94	105.96	103.45	103.48	102.45	102.36	100.78	99.318	98.438	100.86	99.976	103.68	100.43	100.74	96.566	97.744	100	99.316	95.996	101.42	102.81	100.53	103.29	102.57	99.706	102.19	97.725	101.36	102.38	99.075
113.39	107.72	111	109.7	110.89	111.59	107.48	109.44	108.51	110.93	108.02	111.13	108.39	110.2	108.9	112.75	115.09	112.9	111.28	110.87	111.02	110.9	110.88	114.13	109.54	111.03	109.26	109.34	111.57	111.3	116.1	107.19	110.32	110.69	112.5	112.03	109.42	108.26	108.13	112.75	107.75	113.66	111.82	104.76	108.42	109.13	110.24	112.64	113.37	109.84
106.77	108.67	107.9	110.49	106.77	106.74	111.6	112.81	110.9	105.54	111.22	106.08	102.12	104.32	109.41	108.98	110.58	110.92	112.24	107.52	106.51	108.42	107.26	106.77	110.8	110.45	107.51	103.9	108.55	105.5	108.12	103.04	110.14	105.72	109.57	110.27	110.47	106.75	104.94	102.85	104.57	112.72	110.91	109.59	108.7	106.05	113.21	104.78	104.12	107.98
95.841	99.066	99.503	92.865	97.951	97.33	98.49	98.357	93.893	91.766	94.758	94.064	94.733	97.16	92.657	97.598	95.432	98.539	95.643	95.29	99.166	96.777	96.364	100.99	95.377	99.564	96.964	100.09	98.699	97.241	99.147	98.687	99.608	95.021	99.915	97.269	96.503	94.638	97.922	100.69	94.945	92.484	100.6	98.571	96.077	102.13	98.862	97.087	96.016	97.629
100.28	100.19	100.5	100.08	100.15	100.02	102.07	99.982	99.446	99.477	100.42	103.11	94.161	101.52	96.976	97.373	99.342	98.452	102.15	97.604	95.872	101.58	99.513	97.189	97.217	101.83	101.45	98.234	100.15	95.136	98.004	97.853	96.02	94.386	102.14	94.894	103.14	96.139	99.603	102.12	98.146	93.822	95.111	103.22	99.458	97.249	96.774	100.7	100.72	97.72
91.07	97.627	99.81	96.522	96.549	101.12	100.29	102.48	101.5	95.2	99.009	96.912	99.673	97.15	98.301	98.574	101.66	101.25	98.983	101.17	97.541	95.719	103.72	99.383	97.988	104.92	98.096	98.737	97.782	95.248	98.811	97.205	97.764	98.108	103.45	100.42	98.186	99.293	96.464	100.44	98.514	96.808	99.179	97.542	97.729	96.508	93.338	101.84	95.182	100.41
108.41	108.12	101.98	107.81	102.83	107.71	106.97	104.84	114.07	100.03	103.13	108.63	104.82	103.48	108.13	107.73	103.94	110.62	107.05	105.42	108.23	106.91	105.93	110.45	103.98	110.59	106.04	106.15	106.03	103.78	108.32	104.89	105.25	103.32	104.64	107.11	105.37	106.86	109.19	103.62	105.34	103.11	100.83	107.87	106.06	108.12	107.1	109.47	108.71	106.78
108.33	104.78	105.68	108.79	107.26	103.56	102.25	102.03	105.31	106.84	103.17	107.01	105.54	107.3	107.46	102.25	105.58	108.33	107.4	102.19	106.05	105.06	107.53	106.38	103.83	105.93	105.09	106.83	105.37	104.49	104.93	103	109.4	103.42	108.73	109.25	103.58	104.92	105.16	107.76	102.99	107.11	105.62	103.91	108.94	104.68	107.46	105.17	104.56	109.44
104.32	103.49	105.78	105.83	103.56	106.81	103.92	103.17	103.22	104.73	107.06	107.56	104.28	107.79	104.28	106.65	103.58	105.51	108.69	101.98	105.42	107	108.43	104.77	104.72	106.68	110.79	106.93	108.07	107.15	106.4	107.01	108.57	106.93	104.52	108.37	106.81	107.71	105.68	107.98	104.31	104.82	113.09	104.24	99.067	105.69	109.31	104.21	108.94	104.03
107.46	107.36	108.12	113.07	106.91	109.66	110.43	104.9	107.72	107.95	110.78	106.12	107.83	114.01	106.92	105.86	110.57	103.48	102.13	109.73	103.97	109.5	106.66	110.04	106.81	107.6	113.32	107.24	114.01	111.51	106.87	105.69	106.52	108.39	105.52	108.55	106.61	104.9	106.22	107.05	106.54	108.45	109.61	108.34	107.02	104.43	107.05	108.99	112.43	108.2
106.21	104.61	107.09	107.11	109.46	108.62	109.91	110.38	103.87	107.53	110.31	108.57	108.05	105.81	105.31	103.78	105.74	105.74	103.85	108.7	107.6	105.03	108.6	108.72	111.08	98.715	105.07	105.99	104.21	108	107.47	105.8	102.8	105.69	106.44	110.88	107.34	103.59	106.64	106.86	106.09	106.28	105.65	107.05	109.65	105.46	108.93	109.19	104.82	107.09
104.54	105.45	107.13	102.9	105.97	107.17	106.53	107.01	103.06	106.83	102.79	106.43	103.65	103.78	104.38	103.48	105.95	104.19	106.17	105.72	100.97	101.66	105	103.74	106.55	106.37	107.04	104.04	107.4	108.3	106.28	103.99	104.08	101.69	105.54	104.04	104.39	105.57	104.71	102.71	106.01	104.01	110.31	103.56	104.84	106.53	106.69	103.49	105.14	105.11
95.025	100.94	103.81	100.14	97.846	98.754	101.02	101.28	104.88	106.06	103.33	100.42	99.299	100.44	101.15	98.528	104.62	101.96	101.04	100.69	101.12	102.55	100.84	101.18	101.33	105.06	99.972	102.37	101.2	102.71	106.41	98.382	102.65	100.27	105.89	100.43	102.93	100.74	102.19	103.61	100.38	105.7	104.19	101.99	100.2	100.08	100.92	98.236	103.72	96.971
108.82	105.38	110.01	107.05	103.68	103.59	106.2	109.94	104.76	98.478	106.57	106.17	104.73	104.68	104.66	103.32	105.14	104.57	108.01	104.27	106.44	101.3	107.69	108.94	102.29	103.06	102.27	109.01	105.73	106.35	100.85	104.75	104.07	106.02	104.02	107.34	109.18	108.39	108.13	104.12	106.84	102.38	106.89	104.85	107.6	104.33	102.19	100.94	100.5	106.83
100.45	95.843	98.804	102.17	96.311	99.682	93.696	98.15	98.178	98.846	98.113	92.983	95.494	98.282	100.49	101.08	98.84	97.458	106.07	97.69	96.377	98.127	97.595	99.042	99.072	101.11	99.878	96.106	95.1	102.1	97.921	103.47	100.73	96.885	98.458	102.09	95.147	100.71	102.53	100.61	99.457	99.693	99.152	99.614	99.335	95.812	99.974	101.15	96.164	98.947
108	105.63	104.04	101.27	106.21	109.63	108.26	108.46	112.28	105.1	111.2	106.43	109.79	107.72	111.71	102.86	108.25	110.25	109.18	112.15	110.48	106.65	107.81	106.6	108.59	108.68	106.03	108.33	106.23	108.91	102.9	106.01	107.85	100.64	105.8	107.89	106.38	106.58	108.81	110.83	104.75	107.88	106.72	105.95	106.04	103.43	110.17	109.9	108.19	111.87
102.1	97.389	97.434	103.06	95.563	98.915	104.54	101.36	97.777	98.6	100.69	99.91	101.9	98.424	97.284	100.38	100.71	97.907	101.34	102.96	105.35	98.105	99.415	98.629	99.569	100.72	94.844	102.06	107.49	99.263	98.358	100.33	97.876	107.3	103.53	99.812	96.996	100.5	104.11	99.574	102.69	101.76	101.2	101.54	101.24	100.81	102.23	97.64	101.49	100.7
110.95	106.23	113.07	110.92	107.57	108.19	105.13	103.6	106.57	105.48	102.99	106.82	110.42	107.4	109.89	105.43	103.13	108.25	104.61	104.81	106.46	107.91	101.58	108.09	108.95	108.62	102.25	109.17	109.7	103.04	107.56	104.37	103.37	105.57	107.31	103.67	107.33	106.93	103.42	104.56	107.81	102.79	108.57	111.41	107.87	111.37	106.68	105.59	108.99	104.97
104.59	105.89	106.94	109.14	106.42	105.52	107.5	110.16	108.65	107.57	106.25	106.9	103.71	105.66	104.74	109.98	106.98	106.54	102.25	104.79	109.76	106.78	107.16	108.49	105.25	106.43	105.4	107.54	108.97	115.95	107.29	106.43	108.93	105.68	108.1	103.92	107.2	108.15	113.43	108.19	104.38	107.71	111.63	107.7	106.02	108.3	107.46	108.56	108.98	106.97
106.6	103.61	105.27	104.89	107.11	108.1	109.76	107.93	106.97	107.13	105.99	106.45	107.37	109.24	104.43	106.91	105.98	106.32	102.11	106.12	103.25	110.52	106.21	108	105.11	109.38	107.26	109.78	106.42	105.79	101.85	105.88	104.27	100.32	110.58	103.9	103.46	105.78	108.86	107.22	105.89	108.33	105.41	108.61	108.91	108.82	103.09	108.64	105.36	106.05
110.61	111.09	109.28	108.66	109.63	112.19	109.13	112.3	107.33	113.73	111.58	110.68	107.78	105.38	108.79	110.88	115.44	107.78	115.77	105.71	112.7	110.31	110.77	111.85	110.63	115.72	108.91	110.95	110.22	108.81	108.02	112.28	110.62	110.65	108.84	109.32	111.7	112.28	112.97	114.31	110.8	109.9	109.89	113.77	111.65	111.23	105.81	108.41	108.44	116.02
106.92	112.64	104.47	109.36	106.82	105.79	108.44	109.97	112.3	110.01	109.88	113.07	104.04	109.39	107.77	105	113.33	107.44	106.95	114.05	107.65	104.69	109	104.52	106.26	105.26	107.59	108.31	106.04	104.32	114.03	104.18	108.35	103.46	105.99	106.49	109.29	110.69	109.63	106	109.14	107.53	104.66	109.89	110.17	107.95	109.09	101.66	111.5	107.11
97.611	99.788	101.63	105.48	98.624	102.27	101.8	95.987	100.55	103.78	95.801	101.74	99.137	100.57	101.05	100.49	99.514	98.587	101.24	99.617	107.05	102.45	94.838	100.48	100.47	96.812	103.77	100.88	99.484	99.089	102.62	95.665	101.83	99.594	100.57	99.631	98.859	100.77	97.395	101.43	100.29	98.017	101.69	104.72	103.36	100.1	104.39	100.29	103.2	99.13
107.38	109.05	109.68	105.57	104.93	104.82	103.8	107.1	102.9	104.74	105.06	110.92	109.63	106.45	104.41	103.61	106.62	105.78	104.17	106.28	109.7	105.8	102.56	105.09	106.85	103.78	106.82	106.11	105.22	111.33	105.99	106.18	106.09	109.21	108.15	103.75	102.75	102.13	105.32	107.97	104.74	108.43	107.46	107.7	104.82	103.01	101.95	105.57	101.44	104.21
110.19	110.14	112.42	105.12	108.25	111.18	106.43	109.56	110.64	110.96	109.61	110.53	110.13	109.91	111.53	110.06	110.49	110.09	109.54	109.76	106.22	106.05	107.48	105.8	110.91	107.95	106.64	108.33	106.22	106.8	110.17	111.74	110.21	104.28	106.62	108.3	107.71	107.08	106.13	107.19	107	110.27	111.6	108.83	108.35	103.17	104.16	107.51	103.9	106.31
109.97	110.34	106.18	114.58	108.62	106.03	107.31	109.15	109.05	110.66	107	107.42	109.48	109.91	108.33	107.45	107.14	110.16	108.9	108.49	105.49	108.13	111.76	108.29	107.13	111.59	106.15	110.93	110.33	106.52	111.01	112.8	110.45	106.09	107.5	104.46	109.21	104.88	105.49	107.53	106.65	104.98	111.09	106.16	109.54	102.84	111.77	110.95	103.76	107.78
107.83	106.36	106.16	106.52	106.61	107.45	106.47	111.63	103.06	110.69	107.45	102.21	109.96	105.68	103.32	108.5	105.05	110.3	105.22	106.66	106.43	107.51	103.53	107.09	105.8	104.67	108.9	105.29	105.74	105.72	102.99	111.17	107.12	107.09	104.01	105.64	106.71	110.29	105.38	112.42	111.75	111.06	103.34	107.18	105.77	107.06	106.01	103.26	103.06	109.38
106.95	110.66	104.95	107.83	106.75	111.63	105.14	101.18	105.32	105.78	104.99	104.29	103.63	109.19	108.74	109.48	106.9	106.17	105.71	105.98	106.06	106.54	100.28	102.7	104.66	112.03	104.87	101.73	105.66	106.9	108.29	104.17	112.14	103.81	105.63	106.82	106.17	105.73	106.97	107.44	103.86	106.76	108.65	105.38	104.38	107.48	104.98	103.49	104.14	104.7
98.131	100.24	101.33	99.62	99.473	97.064	99.326	100.65	95.639	94.292	99.016	99.863	101.44	103.28	99.911	99	96.923	96.263	95.601	97.865	99.392	99.888	94.917	100.06	94.458	96.524	97.655	97.076	97.98	97.74	95.882	99.619	98.112	97.605	98.132	96.834	98.184	98.952	100.81	100.82	99.484	102.05	97.201	99.543	101.52	100.31	101.21	99.237	101.03	101.99
107.43	108.25	111.73	113.73	106.87	112.6	109.98	110.46	109.72	107.9	108.05	108.39	108.85	109.7	113.69	111.34	107.06	110.99	105.94	109.93	113.3	109.19	108.74	109	109.71	108.5	106.49	106.34	108.97	106.79	113.84	110.61	107.36	111.32	107.17	113.27	110.29	108.99	106.97	109.22	111.4	109.35	113.64	113.81	108.61	111.48	106.82	110.83	111.24	112.69
105.51	106.07	109.2	109.97	107.03	105.27	110.29	107.82	109.15	109.26	110.63	110.27	106.69	105.38	106.42	114.94	107.03	107.97	105.42	115.83	109.77	112.6	107.98	111.68	108.76	110.43	109.22	110.2	109.57	106.32	112.39	108.33	111.42	105.94	103.78	108.2	108.98	110.52	108.8	110.36	109.64	108.43	108.91	110.31	105.67	111.46	109.87	108.9	108.28	105.94
99.968	101.42	98.398	103.72	100.28	98.249	101.44	101.48	103.83	102.4	99.895	104.84	101.82	105.48	99.98	98.686	99.281	99.343	103.03	97.559	97.123	101.25	98.345	100.74	102.28	100.6	97.892	96.628	101.7	100.14	100.2	98.325	96.942	99.349	102.48	102.83	93.08	103.48	100.14	98.797	100.79	101.01	99.077	98.105	99.594	106.46	100.95	98.772	102.32	99.911
102.33	103.94	107.35	103.46	105.04	106.2	106.77	104.39	106.78	106.03	103.23	113.65	102.75	103.59	102.59	110.25	104.77	103.16	102.82	105.42	109.28	104.7	106.71	107.04	106.19	106.78	106.39	109.3	104.67	102.17	103.2	106.66	105.57	106.41	107.3	106.47	107.69	106.52	109.37	108.43	106.46	106.11	103.22	105.15	108.31	111.29	107.12	106.35	102.31	105.9
105.8	103.59	108.37	102.97	100.97	100.97	106.65	105.26	104.75	105.91	104.5	99.429	104.08	105.28	109.08	103.68	106.09	106.16	103.63	106.85	107.23	106.62	109.64	108.08	108.03	102.06	101.34	103.96	101.16	108.72	101.51	110.36	103.61	108.98	105.63	108.72	110.91	105.96	103.66	106.61	109.59	105.09	103.07	106.45	104.32	106.97	105.98	108.91	104.43	101.51
108.56	104.95	107.46	107.74	106.03	105.75	106.3	102.75	105.82	109.3	104.31	104.8	106.54	105.46	109.32	107.15	108.15	102.88	105.48	105.77	107.84	104.28	106.18	107.52	112.21	105.87	106.66	108.15	106.31	106.3	105.34	103.77	104.16	102.32	103.89	100.19	110.13	103.33	105.8	108.36	106.7	104.64	104.67	105.3	110.58	106.02	105.55	110.52	106.96	106.41
99.903	108	101.33	104.02	102.54	102.17	104	95.025	97.072	102.86	99.022	99.255	96.412	102.2	102.73	99.132	99.131	96.269	101.89	98.116	102.65	100.28	101.86	99.615	103.59	102.75	102.05	97.012	100.35	98.594	101.62	96.301	102.21	97.149	100.02	102.12	99.81	101.98	98.724	102.91	101.6	101.52	97.132	102.13	104.81	101.58	99.86	99.856	105.67	98.141
100.37	105.9	101.96	105.08	99.204	102.29	105.33	105.32	104.18	103.11	99.858	106.28	102.32	103.26	103.7	104.29	105.48	97.38	101.18	107.72	102.1	104.65	101.39	100.77	102.59	96.519	100.05	99.655	100.64	100.51	103.53	100.83	103.57	103.73	101.2	104.32	100.63	104.26	104.58	104.98	103.38	102.16	102.06	102.4	105.26	103.97	104.87	104.75	105.62	96.419
106.98	103.4	105.17	105.84	103.99	105.04	108.22	105.99	107.02	109.45	104.57	107.22	102.04	105.89	98.928	108.21	106.53	109.33	104.79	104.84	105.26	105.32	107.01	102.72	105.04	107.25	102.62	109.14	104.79	104.26	103.15	106.62	107.88	104.23	105.34	104.56	104.57	103.87	105.38	105.81	103.61	106.03	106.36	102.25	106.11	107.15	106.37	106.49	103.88	107.92
104.23	108.29	106.73	104.92	102.22	103.62	106.61	104.13	107.97	103.98	107.63	104.56	104.86	105.47	106.69	109.89	104.5	103.87	103.42	104.56	104.17	103.25	104.42	106.69	108.98	105.34	103.21	101.15	107.1	106.92	106.98	106.94	104.3	108.24	105.55	101.53	104.55	107.15	105.91	102.6	103.62	102.97	107.2	98.369	109.02	105.44	108.34	106.06	108.87	108.04
107.69	105.68	110.65	111.12	109.03	109.8	101.07	108.15	107.15	106.13	107.77	108.43	105.45	108.66	105.17	103.55	110.43	111.07	108.03	110.24	109.73	106.92	110.98	103.74	106.79	113.2	108.51	106.28	114.35	104.17	109.01	111.95	110.87	109.43	106.71	106.61	111.63	107.5	110.22	106.49	106.16	104.77	111.22	106.84	112.49	109.09	111.65	114.02	106.24	103.48
108.97	108.15	109.15	103.89	109.59	105.45	106.71	106.42	107.34	106.09	103.28	106.7	107.16	105.92	110.51	110.52	109.2	107.71	107.56	106.64	108.01	104.06	104.04	112.89	104.78	107.54	111.17	105.05	105.46	105.89	105.1	105.55	106.67	105.12	107.48	106.9	106.9	105.25	107.19	110.53	105.41	105.62	107.43	105.54	108.37	106.37	106.28	106.37	104.94	104.24
106.99	108.38	107.01	108.07	109.45	104.03	103.27	110.33	111.76	107.22	106.06	106.94	105.46	103.8	107.33	102.9	106.29	103.27	107.43	108.26	107.3	105.78	107.01	106.8	109.46	107.92	106.95	107.91	109.35	102.44	109.88	108.49	108.67	103.32	101.91	104.68	106.02	107.23	105.56	108.49	104.05	104.24	106.11	111.11	106.12	101.92	109.32	107.38	107.52	104.51
106.66	106.25	104.59	103.56	108.62	104.74	104.47	112.01	105.55	108.54	107.86	105.77	107.29	108.29	102.24	104.9	103.15	105.22	103.77	100.93	104.48	103.67	104.24	105.27	105.56	102.46	102.85	104.85	111.81	108.71	105.43	104.31	105.69	104.72	108.77	105.7	103.69	105.17	106.81	106.65	108.96	105.9	106.07	105.45	103.46	108.17	106.71	103.53	106.12	105.87
103.51	105.56	100.69	106.96	108.34	106.02	103.99	106.23	106.23	108.36	109.65	105.89	105.08	106.71	105.11	104.45	103.57	108.89	105.67	107	101.73	102.66	106.14	104.44	109.37	104.84	106.62	105.74	108.02	106.44	106.05	101.15	109.03	105.26	105.15	105.96	103.8	107.79	106.24	108.9	105.71	104.76	103.79	110.18	109.59	98.792	103.7	104.81	104.91	107.93
103.13	106.55	108.24	109.87	103.49	105.07	106.69	105.01	105.23	103.61	105.97	101.33	104.61	106.32	101.7	102.06	106.33	107.6	103.48	107.55	108.1	110.17	105.44	105.96	104.89	102.63	104.85	99.062	106.71	104.22	106.27	105.65	105.02	106.5	108.17	107.22	104.5	102.08	104.03	108	110.12	108.12	106.96	103.5	105.09	104.69	109.61	107.29	104.88	104.07
107.48	108.32	106.98	110.69	107	106.59	108.28	109.9	107.02	109.59	109.43	110.01	109.18	107.56	107.67	100.11	107.92	110.02	107.87	111.71	109.93	109.08	112.96	108.61	105.5	105.25	106.29	108.64	105.83	105.03	110.23	107.74	101.9	108.09	103.88	105.26	107.61	105.31	104.81	106.27	110.16	110.24	104.46	109.22	105.61	106.55	108.1	107.06	108.35	107.16
108.57	107.36	109.38	107.85	109.18	106.71	108.18	109.78	106.02	103.62	104.36	106.9	103.66	101.62	104.04	102.68	105.65	103.69	103.16	107.92	105.37	104.6	103.32	104.85	109.97	107.34	102.27	107.99	103.49	107.2	107.11	102.04	104.4	102.66	101.53	111.97	102.93	107.75	108.31	105.14	109.66	107.12	108.84	105.16	105.41	104.13	110.61	107.03	106.73	110.09
100.78	106.51	109.94	106	101.62	102.26	107.8	108.51	100.84	108.33	102.74	106.17	101.83	111.35	106.59	110.12	106.05	110.18	105.03	105	106.69	107.68	102.07	108.6	105.39	110.52	105.78	107.81	103.97	106.31	108.63	107.68	108.84	105.62	104.43	105.11	105.02	106.71	105.16	108.08	106.56	105.75	105.62	108.94	107.55	104.36	107.83	104.66	104.79	108.65
100.29	95.429	100.36	98.688	97.8	97.771	98.054	98.677	93.075	98.302	95.15	96.689	94.542	102.16	99.793	96.699	96.625	99.83	99.826	93.972	102.28	96.358	97.884	96.183	99.296	97.281	95.037	100.96	94.906	99.96	95.582	99.151	98.119	97.032	93.931	98.594	104.61	99.529	98.207	98.244	97.936	95.132	100.47	96.094	98.215	98.587	98.972	97.512	97.108	99.393
104.05	108.13	104.35	105.69	109.31	104	104.01	107.82	104.1	105.05	100.81	104.23	104.44	102.62	104.62	101.09	108.69	104.59	105.63	107.32	106.58	105.42	105.45	103.25	108.43	103.38	105.18	104	105.34	109.29	105.43	107.13	102.49	110.05	108.1	105.2	106.66	104.45	101.98	107.91	109.16	104.29	103.91	105.06	108.64	105.21	108.19	108.8	109.35	107.61
98.743	99.968	98.456	100.76	96.826	97.594	96.142	98.593	96.455	98.435	99.103	99.061	100.5	102.02	99.826	99.507	95.942	96.017	98.234	99.64	97.926	98.134	94.801	95.931	95.979	94.586	97.706	102.09	98.484	95.579	101.57	100.16	96.812	97.988	95.452	95.143	98.991	99.971	98.763	102.79	100.51	94.778	100.96	97.058	98.798	96.951	98.96	93.774	101.09	98.783
113.83	106.13	110.95	109.48	108.84	114.21	111.15	106.98	110.36	112.07	108.41	107.58	110.97	110.13	112.65	110.55	108.71	112.91	107.85	112.11	113.93	112.48	106.33	111.47	109.04	114.56	108.45	111.3	109.54	111.59	111.8	108.03	107.57	108.17	111.09	109.05	112.56	110.6	108.35	109.84	114.56	109.55	108.52	107.81	108.65	111.62	108.98	109.21	108.34	109.6
109.63	104.3	106.88	109.34	102.63	105.92	108.51	105.78	112.22	108.01	111.26	107.89	107.26	104.81	108.35	106.24	107.17	108.14	107.76	110.63	106.34	109.86	108.1	111.14	109.9	107.52	106.07	106.3	116.26	103.13	105.89	104.63	107.2	109.03	104.78	106.37	110.74	104.73	110.55	111.17	104.08	103.97	108.44	108.21	107.75	110.44	105.9	107.73	107.33	107.73
105.75	109.78	108.33	104.9	109.3	104.66	104.1	103.56	105.58	103.69	98.771	109.2	108.18	103.7	100.28	106.98	100.77	104.99	108.18	103.78	108.67	103.66	102.83	106.7	107.24	106.13	106.13	104.52	110.76	105.4	101.08	100.56	105.28	102.48	107.54	102.49	106.91	100.66	105.27	106.86	106.3	104.88	103.24	105.41	103.3	107.24	108.63	108.78	105.93	107.73
106.68	108.27	104.98	105.82	106.21	105.38	107.22	98.999	104.25	107.78	105.24	99.793	109.21	104.65	105.09	108.63	107.76	101.19	107.44	103.77	103.55	107.9	108.6	101.53	105.79	109.59	105.26	110.85	103.01	110.4	103.96	106.22	102.89	103.9	103.05	105.43	105.17	105.15	105.19	105.39	107.72	108.71	107.02	105.86	104.59	109.11	100.97	109.76	110.25	104.38
97.952	97.521	96.772	97.83	99.976	96.512	98.602	101.84	99.226	97.134	94.652	97.441	99.691	98.232	99.228	95.615	97.38	101	100.4	98.671	99.64	97.943	98.722	100	98.79	91.482	99.088	99.716	101.68	98.749	96.134	97.239	100.41	97.3	99.337	97.299	95.901	98.255	100.08	98.951	100.5	94.293	100.86	95.635	91.648	98.571	98.87	100.12	93.56	99.216
108.07	104.16	106.02	107.29	105.61	108.94	106.49	108.99	106.49	110.17	106.18	106.72	111.01	108.1	109.68	104.83	106.33	105.01	106.08	108.21	103.48	105.91	109.75	108.48	105.88	109.79	104.26	107.76	108.62	104.02	103.69	105.02	105.67	106.57	111.69	107.22	107.29	102.84	106.05	102.27	106.17	108.78	110.98	105.21	105.58	109.22	106.82	104.48	110.3	105.17
104.68	106.63	112.48	111.06	106.26	103.82	109.9	110.1	111.34	114.15	106.9	103.16	108.04	110.31	107.49	107.76	109.83	106.77	108.3	110.36	108.62	107.45	107.25	109.21	105.28	106.22	114.11	113.04	108.07	108.49	104.4	109.17	109.74	108.5	104.46	111.49	108.47	109.55	106.26	107.91	111.23	108.8	106.37	107.87	110.49	109.03	106.04	110.9	107.33	108.71
106.38	104.33	105.52	106.61	105.28	111.46	100.04	109.22	107.71	103.04	110.56	105.31	109.3	106.92	106.94	102.15	108.21	105.8	108.23	104.1	106.33	107.03	107.76	108.74	110.83	103.85	101.78	108.7	107.39	107.21	109.08	108.02	102.12	104.7	104.98	100.24	104.89	110.21	108.08	106.05	106.65	107.11	106.61	106.62	100.96	107.57	108.93	104.65	105.36	111.21
106.91	101.87	107.64	107.52	106.46	112.49	102.51	106.44	103.46	104.98	104.79	104.05	107.19	103.06	107.06	107.73	103.81	103.68	101.97	105.92	107.69	108.17	105.48	108.99	106.16	105.87	105.69	107.08	108.18	108.31	105.23	106.58	108.99	109.07	105.22	104.68	99.831	108.41	106.8	106.54	105.7	107.29	109.71	105.39	102.96	104.16	105.39	102.83	108.69	103.54
99.09	96.145	102.26	98.425	104.39	100.26	97.123	99.017	99.621	97.38	99.118	97.908	96.781	102.27	99.495	98.814	99.479	100.33	95.271	99.644	98.329	99.17	98.493	99.673	97.741	98.611	101.98	100.43	99.27	100.68	97.823	102.81	99.663	96.142	98.975	98.099	101.29	103.68	99.113	99.641	100.84	102	99.031	99.363	96.688	99.714	100.89	99.588	99.501	102.44
109.79	110.12	111.91	109.7	109.87	111.61	109.1	111.49	106.71	109.78	109.53	111.17	111.23	111.01	112.16	110.53	107.08	109.92	109.3	111.83	109.67	109.49	109.21	109.89	109.66	106.91	111.37	113.38	112.11	111.49	113.76	107.98	112.48	106.43	109.35	109.28	109.39	107.48	114.62	113.34	109.09	105.95	109.68	110.3	110.54	109.24	112.32	110.18	110.26	110.24
106.54	105.18	107.4	105.77	106.67	104.11	108.58	105.47	106.38	102.89	106.39	103.3	108.08	99.685	104.78	106.82	100.57	105.31	105.81	105.61	108.39	108.61	106.43	108.86	104.85	104.09	105.54	101.96	107.97	99.503	105.27	106.42	106.59	105.29	106.11	103.25	105	103.68	108.3	104.79	103.29	104.52	103.85	103.45	104.29	107.74	105.72	104.68	104.49	109.45
105.34	108.11	109.31	105.47	107.1	104.29	103.55	103.48	104.92	105.18	107.85	107.29	105.9	105.54	101.64	105.32	103.27	105.19	107.85	101.55	106.93	101.37	107.63	105.55	103.78	102.05	103.37	106.98	107.22	105.88	106.77	105.1	110	106.05	104.4	107.66	107.21	104.93	106.41	105.06	103.65	109.26	105.2	103.93	108.83	105.02	105.13	104.49	107.73	102.43
105.4	102.31	106.99	105.71	108.19	106.89	109.54	105.72	105.78	106.24	109.22	111.01	103.41	101.97	104.82	104.96	105.48	107.94	107.19	103.5	105.27	105.8	110.77	107.45	105.98	105.34	106.6	105.12	105.2	102.2	104.41	105.72	106.04	108.69	105.07	108.08	107.02	108.38	108.69	103.87	105.93	102.11	107.15	108.73	104.44	105.35	109.33	106.52	106.2	103.51
106.44	108.87	107.68	109.91	107.99	110.22	110.43	102.83	100.3	108.06	109.9	106.04	105.16	107.11	104.79	108.28	104.2	104.62	106.71	107.42	105.21	108.05	105.31	107.84	108.24	102.68	106.1	109.63	108.06	107.13	102.13	102.51	108.56	103.54	111.48	105.85	106.43	106.56	106.07	100.93	104.91	112.89	108.61	101.57	103.19	107.05	108.09	108.98	103.66	103.92
96.67	94.527	98.797	98.953	98.123	96.408	96.976	97.077	98.096	98.24	96.986	97.303	94.797	96.898	103.6	97.682	100.24	95.87	96.256	98.813	95.946	97.589	97.158	102.31	101.44	97.491	101.99	96.52	100	97.994	97.069	97.43	99.086	100.57	102	100.58	99.189	95.458	98.915	100.4	95.529	95.352	99.103	93.242	96.241	96.571	96.553	99.54	106.54	100.62
[truncated: 749 more rows]
[truncated: 150 more columns]
