# Supplementary material for: Genetic dissection of main and epistatic effects of QTL based on augmented triple test cross design
Source: PLoS One. 2017 Dec 14;12(12):e0189054. doi: 10.1371/journal.pone.0189054 (PMC5730204; doi:10.1371/journal.pone.0189054)
Supplement: S10 Supporting Information — (ZIP) [file pone.0189054.s010.zip › z6_1900_0.8_10.csv]

105.83	107.11	104.93	106.78	106.03	105.71	106.6	105.24	105.8	104.16	104.81	106.9	104.58	104.16	106.11	105.73	106.83	105.21	105.99	104.92	105.85	106.02	106.88	106.94	106.49	106.13	106.13	107.84	106.56	104.3	105.01	103.96	104.46	106.52	106.43	106.32	104.6	105.89	106.45	106.05	106.13	105.57	105.84	106.34	106.32	106.9	106.59	106.08	107.24	105.04
98.671	98.668	98.541	98.406	98.515	97.66	97.617	97.457	100.17	99.602	99.062	97.68	97.401	100.46	100.43	100.28	98.542	98.429	99.032	98.271	101.2	100.05	98.345	98.381	98.679	98.592	99.586	98.892	99.739	98.927	100.49	100.61	99.234	99.288	99.116	97.639	99.236	99.133	98.89	100.35	99.761	99.054	97.649	99.711	98.491	98.647	97.875	98.39	99.168	99.149
106.62	107.7	108.55	108.23	107.57	107.97	108.33	107.94	106.33	107.64	106.84	106.45	107.22	107.52	107.6	107.38	107.57	106.99	108.35	107.01	107.82	107.46	109.1	106.66	108.56	108.76	107.97	107.15	109.05	108.81	108.24	107	107.52	106.81	107.77	107.34	109.5	108.6	109.44	107.34	107.04	107.73	107.08	107.48	107.64	108.05	106.79	106.08	108.28	108.67
98.73	99.51	98.543	99.182	98.523	99.77	99.704	99.764	97.307	98.274	99.435	100.4	98.157	97.407	98.465	98.444	97.768	97.922	99.456	99.959	98.357	98.268	99.458	98.877	98.116	99.043	98.329	98.938	98.837	98.343	99.581	99.781	100.23	99.928	99.455	99.827	97.617	100.14	98.346	98.386	97.813	97.933	98.021	99.598	98.492	99.315	98.773	98.951	98.158	98.514
109.09	108.54	109.89	108.4	109.32	107.2	108.98	108.38	107.57	108.3	106.64	109.16	108.3	108.63	108.58	108.92	107.35	106.76	109.33	108.73	108.33	107.43	108.7	107.64	108.5	109.72	108.78	108.01	108.83	108.91	109.27	108.02	108.64	109.09	107.03	108.86	108.1	108.32	107.74	109.11	107.83	107.43	110.28	109.43	107.02	109.44	108.6	108.11	109.12	109.82
105.03	105.89	106.47	106.75	105.43	105.42	105.01	105.37	103.96	105.6	105.6	106.1	104.73	107.73	105.44	106.35	105.87	106.58	104.46	105.52	105.48	107.27	105.51	104.01	103.59	105.02	106.57	105.13	105.12	106.21	103.58	107.18	104.28	104.88	106.72	107.79	106.41	106.11	105.46	105.67	106.32	105.98	105.17	106.2	105.27	106.69	107.11	104.71	106.4	105.5
107.34	107.58	106.2	106.07	108.18	106.09	106.53	106.41	106.69	106.51	106.49	107.88	106.64	106.51	105.53	106.78	107.01	106.16	106.37	105.52	106.36	105.31	107.24	106.94	106.92	106.88	105.29	105.82	106.64	106.6	106.46	105.94	105.91	104.85	105.63	105.77	107.35	105.37	106.74	105.74	106.4	107.22	106.74	107.62	104.69	106.83	106.26	106.6	107.65	105.71
97.593	98.415	97.317	97.795	98.895	96.741	96.566	96.989	98.925	98.399	98.298	99.923	99.022	98.524	99.168	99.273	98.007	100.48	99.022	98.874	98.336	96.909	98.907	98.015	99.323	97.356	98.64	98.861	97.69	97.606	97.034	98.756	97.631	98.694	97.714	98.433	98.585	97.462	97.768	98.334	99.826	97.937	96.688	96.987	98.647	98.511	97.178	97.153	97.477	99.251
108.29	109.34	108.4	108.07	108.11	107.54	107.88	109.31	107.9	109.46	107.85	110.51	108.57	108.13	107.69	107.11	107.05	107.68	110.61	108.65	106.77	107.8	109.43	106.63	106.58	109.13	108.97	109.74	107.76	108.3	108.65	107.63	108.29	106.75	107.49	106.71	107.8	108.32	108.06	109.29	107.51	107.65	109.44	109.12	108.38	108.06	109.51	108.02	107.47	107.38
109.42	110.96	111.06	109.98	110.97	110.01	110.29	110.71	109.02	110.43	109.46	110.09	110.69	109.94	109.9	109.46	110.55	111.2	111.07	111.65	109.48	109.8	110.9	110.06	112.19	110.89	112.31	110.26	109.66	111.23	110.88	110.46	110.48	110.26	111.21	109.95	110.57	109.25	110.94	109.03	109.54	109.99	109.77	109.9	110.1	109.94	110.96	109.8	110.57	111.87
106.86	105.95	105.33	107.17	106.67	106.01	105.29	106.73	105.94	105.93	108.38	106.53	108.35	103.71	105.47	105.95	107.15	105.43	107.07	106.97	106.49	106.24	106.36	105.79	107.19	106.98	105.67	106.72	106.37	106.5	104.61	106.39	107.13	105.62	107.73	105.07	106.58	107.16	107.78	106.99	103.74	107.41	106.44	106.31	105.65	104.51	106.25	105.93	106.32	106.8
100.58	100.51	99.691	101.65	99.138	102.69	100.01	100.86	101.6	100.14	101.46	101.14	99.391	101.65	101.68	101.24	101.27	102.86	101.41	101.04	102.1	101.93	100.14	101.92	100.34	100.77	101.32	99.753	101.42	101.66	102.23	102.11	98.961	101.16	100.49	101.52	101.96	100.78	101.01	102.16	101.67	100.62	101.38	100.34	100.82	100.58	101.85	101.17	101.88	100.91
98.61	98.915	98.741	100.48	100.65	99.259	100.66	97.377	99.749	97.639	99.861	100.03	98.978	98.405	99.045	100.21	98.743	96.899	97.701	99.433	100.25	99.016	99.029	98.435	97.682	99.455	98.816	98.371	100.82	98.743	98.848	99.211	99.79	99.921	99.193	100.57	98.793	99.831	98.033	97.691	100.5	99.076	97.787	99.559	98.48	99.276	99.79	98.876	100.1	99.003
108.23	107.14	109.18	108.33	109.77	108.23	108.68	108.52	108.46	109.36	108.8	108.92	110.08	108.21	109.41	109.25	109	108.77	106.91	108.92	110.07	107.44	107.23	109.27	108.61	109	108.37	108.67	108.86	109.04	109.59	110.16	108.52	109.18	107.75	108.46	109.41	108.36	107.87	107.66	108.15	109.21	108.23	109.5	108.85	108.88	108.15	108.49	105.27	108.28
101.12	99.822	101.06	101.73	100.3	99.59	100.97	102.02	101.87	101.63	99.919	101.61	100.11	101.07	99.846	103.19	101.74	99.595	100.56	100.43	100.67	100.51	101.19	103.74	99.408	99.998	101.02	100.21	99.39	100.8	101.49	100.45	99.662	99.557	99.838	101.37	100.78	99.513	99.448	100.66	101.18	99.532	99.706	99.066	102.35	100.19	102.29	101.18	100.57	99.137
109.46	108.23	107.49	107.69	106.96	108.14	108.65	108.67	108.15	107.4	108.77	107.53	108.04	106.95	107.58	107.74	109.17	108.15	108.58	108.3	109.57	108.33	107.75	107.61	108.61	106.88	106.99	107.65	107.48	107.01	109.12	107.89	108.85	108	107.24	108.42	109.27	107.38	108.47	107.59	107.41	108.17	109.2	107.62	108.66	108.09	107.97	107.96	108.05	107.92
107.66	107.78	106.03	108.63	107.54	108.26	107.53	108.26	108.47	108.76	108.99	108.31	108.35	107.69	108.6	107.15	107.55	106.69	108.07	107.12	107.36	107.36	108.29	108.48	108.51	108	109.7	107.97	107.33	108.36	109.98	108.99	108.78	109.86	108.92	108.49	109.35	109.08	109.22	106.05	108.76	108.01	108.68	108.17	107.26	107.38	107.62	108.02	109.26	106.82
103.17	103.33	102.99	100.97	103.02	102.77	102.72	103.33	102.87	101.67	104.1	102.29	103.95	102.73	103	103.74	102.88	102.95	103.06	102.2	102.5	103.44	103.4	102.67	102.69	102.88	101.28	101.54	102.53	104.18	101.71	101.12	102.67	101.31	103.18	103.07	102.24	102.6	102.68	102.75	103.03	103.61	101.7	101.52	103.67	103.08	104.26	103.08	104.38	103.79
107.96	103.25	107.19	105.98	105.15	105.63	106.33	104.18	106.59	106.34	106.65	105.1	104.68	105.08	105.37	106.17	106.23	104.47	105.81	106.25	106.33	105	106.22	104.78	105.65	105.48	104.57	105.89	104.47	105.21	105.95	104.65	106.74	106.42	105.59	105.4	106.38	106.38	105.59	104.55	106.01	106.27	107.01	106.4	106.39	106.5	106.1	105.23	104.64	105.37
108.78	108.75	107.22	107.93	108.32	107.99	107.97	106.86	107.93	109.26	110.14	108.13	108.49	107.62	108.78	108.28	107.77	108.52	107.41	109.31	108.05	108.34	108.17	107.43	109.12	107.17	107.98	108.19	107.52	109.06	108.27	107.77	108.44	107.74	108.47	107.68	108.59	108.54	108.2	107.76	109.03	107.68	107.98	107.54	108.71	109.63	108.88	107.69	107.83	108.43
108.23	107.77	107.65	107.32	107.46	107.35	107.69	108.17	109.01	108.14	108.39	109.06	109.06	109.67	106.68	108.16	109.02	107.13	108.47	108.57	107.33	109.29	108.76	107.78	105.76	107.38	106.92	109.59	108.07	107.72	108.59	107.21	107.59	106.57	106.95	108.27	108.21	108.07	108.38	107.53	108.6	108.76	108.2	107.69	107.52	106.22	108.17	107.32	105.99	108.89
106.73	106.16	103.95	106.43	105.48	105.64	104.89	104.83	105.32	104.65	106.52	105.35	105.72	103.08	105.48	106.48	105.85	105.21	106.57	104.8	105.46	104.72	105.44	104.73	105.73	105.07	106.44	105.78	105.69	105.79	105.18	105.33	105.09	106.54	106.52	105.57	105.71	107.47	106.52	107.17	106.22	104.06	105.48	106.09	105.18	105.91	105.01	107.08	104.64	104.98
107.47	105.85	106.5	106.51	105.24	104.61	107.28	106.57	107.26	106.44	104.86	107.27	106.32	105.25	105.86	106.3	106.21	106.46	106.69	107.25	107.47	107.54	106.99	107.44	107.32	106.52	105.63	106.35	107.68	105.71	106.43	106.01	106.29	105.94	106.39	106.38	105.64	106.1	106.68	105.71	105.52	108.25	108.05	106.04	106.18	105.47	106.68	105.14	105.95	106.37
109.05	107.75	108.14	107.31	108.34	107.36	106.73	108.67	106.92	107.47	108	106.16	107.65	106.72	107.28	106.56	106.75	107.02	106.56	108.06	108.48	107.51	108.51	106.75	107.77	107.74	107.04	107.5	108.07	108.39	106.65	107.23	107.09	109.07	109.06	109.63	107.32	105.29	108.78	107.04	107.58	106.64	107.9	109.2	107.03	106.24	107.54	106.97	108.43	108.43
104.23	105.56	106.45	106.06	104.37	106.11	105.8	105.11	105.01	104.79	104.95	105.63	106.45	106.31	103.48	105.3	106.62	105.93	106.35	105.18	106.62	105.1	106.82	107.55	104.99	104.46	106.87	106.57	106.34	106.19	105.03	106.88	105.74	103.85	105.77	105.62	105.55	105.33	105.55	105.54	105.78	105.3	107.42	105.88	105.55	106.46	105.77	104.7	105.92	104.42
98.764	98.108	97.957	99.276	99.07	98.406	98.189	96.062	97	99.315	99.06	98.725	98.416	100.08	98.071	99.442	97.455	98.002	98.937	96.469	98.676	97.445	100.1	99.395	97.096	99.823	97.256	96.868	98.587	96.934	97.689	98.106	97.041	98.193	98.281	99.056	98.532	98.583	98.438	98.43	100.74	97.224	98.521	98.533	99.39	96.95	97.693	98.715	98.969	98.619
105.89	106.16	108.18	107.43	106.87	106.2	106.63	106.55	104.85	105.76	105.91	107.05	104.3	106.97	106.53	105.34	105.93	105.79	105.09	106.63	105.65	104.73	105.82	107.15	105.79	106.07	107.16	107.01	106.67	106.61	108.82	106.26	108.61	106.01	106.07	108.35	105.54	105.82	106.21	105.47	106.41	104.32	106.85	106.18	106.05	105.33	107.17	106.64	104.49	107.04
101.04	98.791	99.168	99.769	99.452	100.34	100.92	100.79	100.63	100.01	100.22	100.55	99.224	99.232	100.27	100.96	99.359	100.45	99.385	100.3	100.53	98.662	99.966	98.787	100.21	99.476	99.941	99.607	99.199	100.06	101.48	100.47	101.79	99.621	100.67	101.13	102.12	99.458	99.796	100.19	100.8	100.8	99.983	100.29	101.97	100.03	99.929	100.94	99.017	100.33
107.81	108.44	108.32	108.37	109.07	108.81	109.33	108.72	107.45	108.64	107.37	108.37	107.78	107.16	109.09	108.44	107.87	107.22	108.61	107.83	106.75	108.68	107.64	108.01	107.82	108.1	108.25	107.69	109.02	107.38	108.18	107.78	108.69	108.18	108.22	107.09	107.7	107.22	106.72	108.31	108.5	107.93	107.59	107.2	107.32	108.64	108.68	106.82	108.4	107.65
105.22	106.47	105.39	105.44	104.81	107.12	104.09	104.5	105.05	106.27	106.34	105.25	106.55	105.05	105.14	105.36	104.95	105.26	104.49	106.58	105.12	105.09	105.02	105.46	104.84	105.75	105.33	105.59	105.79	105.81	106.32	105.15	105.69	105.23	105.56	105.47	105.43	105.81	106.72	105.45	105.16	106.17	106.55	105.27	105.05	105.72	105.33	106.32	104.48	106.03
105.72	105.99	107.56	107.06	106.11	105.92	106.89	106.27	105.63	105.49	106.07	105.66	105.24	105.56	105.74	107.07	105.63	106.13	105.91	105.56	106.33	107.31	105.17	104.9	106.22	105.45	105.36	103.88	106.36	106.63	105.01	107.46	106.57	105.73	104.53	104.34	106.13	106.58	106.25	106.7	105.37	105.27	105.63	104.82	105.64	105.97	107.56	105.66	108.62	104.61
99.829	100.93	99.228	98.924	101.05	101.34	100.98	102.23	100.74	101.08	101.93	100.34	100.71	101.46	100.36	100.66	99.908	101.81	100.54	100	99.717	101.22	100.99	99.327	101.02	100.77	98.804	101.28	100.27	99.496	99.374	101.46	101.53	99.602	102.08	100.84	100.18	100.37	100.43	99.917	101.06	101.58	101.63	99.905	100.14	100.62	100.43	100.34	100.83	100.79
109.09	109.13	106.9	108.54	107.3	109.65	107.98	107.62	106.44	109.5	107.2	107.65	108.08	108.36	107.83	108.88	107.66	107.32	109.14	107.5	108.35	107.34	107.86	107.94	106.73	108.97	106.62	107.86	107.36	105.88	107.64	108.01	106.26	107.06	108.71	108.04	106.97	106.64	108.53	109.15	105.7	106.71	107.52	107.65	106.39	107.42	108.01	107.44	109.06	108.25
104.62	104.88	105.29	105.95	107.53	104.13	105.18	105.76	104.75	105.18	104.18	105.53	105.16	105.9	106.16	105.43	105.69	105.55	104.53	106.37	106.71	105.78	107.34	105	104.92	106.24	106.65	105.17	106.65	104.61	104.84	104.12	105.59	105.67	105.22	106.34	105.42	107.49	104.74	104.87	105.2	105.82	106.29	106.07	104.88	105.43	105.79	105.05	105.85	105.59
98.156	96.725	96.448	98.177	98.043	97.884	98.821	98.059	98.062	97.633	98.28	95.624	96.896	97.889	98.604	96.185	97.201	99.225	98.697	96.703	98.922	98.726	100.46	97.691	97.632	97.576	98.071	99.159	97.014	97.905	96.719	97.792	98.462	98.624	96.577	98.767	97.185	96.647	96.52	97.339	98.556	98.092	99.371	98.644	97.417	99.352	97.913	99.036	97.693	97.841
104.59	105.68	105.8	105.35	106.03	106.21	106.82	105.29	105.67	104.63	103.74	106.82	105.99	106.84	105.1	103.6	105.1	106.2	106.2	105.44	105.49	104.3	105.17	105.44	105.4	105.64	105.4	104.6	105.12	104.46	106.68	105.8	107.14	105.54	106.4	104.94	105.7	105.89	105.47	105.12	104.69	103.06	106.86	106.63	106.19	105.63	105.85	106.49	106.51	106.41
105.75	104.82	106.24	104.92	104.97	105.67	104.73	104.09	107.26	107.41	106.52	105.35	109.14	107.22	105.72	105.76	106.24	105.77	104.35	106.88	104.67	106.49	105.22	103.98	105.15	105.57	104.45	105.63	105.24	105.09	104.71	105.04	105.5	106.21	106.54	105.19	106.19	104.1	106.9	106.09	105.32	104.73	105.78	106.5	105.79	105.04	105.16	105.48	107.11	104.13
109.41	107.5	108.27	108.47	108.67	109.81	107.67	108.3	109.63	108.5	107.93	109.04	110.96	108.98	107.63	110.46	108.5	108.59	108.68	109.83	107.83	108.68	108.42	109.47	108.12	108.71	107.92	110.44	107.76	108.04	106.7	109	108.46	107.45	109.93	106.83	107.2	107.93	108.24	108.06	108.04	108.48	107.38	107.82	109.39	108.13	107.4	108.77	109.73	107.83
108.16	108.78	108.03	107.83	107.49	108.59	109.77	107.21	108.71	108.76	108.52	108.64	108.3	109.62	109.28	108.74	108.05	108.07	108.11	109.19	109.48	109.45	108.5	108.4	108.54	108.65	108.99	109.26	106.85	110.16	107.6	110.44	108.51	105.9	108.67	107.74	107.86	108.18	108.44	107.16	108.66	108.12	109.75	108.39	106.57	107.59	108.77	108	108.61	109.7
109.3	107.87	109.24	110.08	108.34	108.84	106.98	108.31	107.92	107.44	110.36	108.9	107.96	107.77	108.48	109.39	107.74	106.57	106.75	106.81	107.6	107.8	107.2	107.34	107.51	108.01	107.13	110.59	108.22	107.95	107.89	109.38	108.81	108.61	107.5	108.09	107.7	108.12	107.98	107.47	108.78	108.48	107.04	107.85	106.5	109.26	109.7	108.26	107.44	107.58
98.843	98.121	97.671	98.39	98.088	98.949	99.37	96.862	95.326	98.521	98.494	98.207	95.954	96.874	96.69	98.373	97.293	97.981	98.641	98.328	97.814	98.28	98.849	98.376	97.275	96.735	96.701	98.571	96.531	98.851	99.3	98.438	97.217	98.49	97.229	99.467	97.626	96.544	99.662	100.17	98.202	98.109	99.906	98.177	97.113	98.434	99.487	99.016	97.672	97.729
108.23	108.82	109.84	107.74	107.42	107.78	108.99	109.48	110.18	108.38	106.69	108.43	110.21	108.37	107.16	108.94	110.21	108.71	107.81	107.86	108.76	107.89	107.67	109.08	108.16	107.93	108.22	109.55	108.65	109.33	107.93	109.87	108.22	108.32	109.52	109.18	109.19	108.23	108.64	108.51	108.82	109.37	108.46	108.16	109.63	107.62	109.82	109.96	107.96	109.32
106.72	107.32	105.21	106.16	107.77	106.26	107.23	108.96	107.3	106.71	106.17	106.58	106.13	106.71	106.03	105.02	105.37	105	106.35	107.46	106.9	107.66	106.22	108.37	106.77	107.38	106.71	107.04	107.49	106.91	104.65	105.76	106.49	107.73	106.93	104.71	106.65	106.21	106.91	105.08	106.82	108.51	107.07	106.34	107.27	105.98	106.75	106.75	104.89	106.73
109.37	110.86	110.95	111.17	111.43	111.78	111.16	111.62	109.71	109.75	110.09	109.7	110.5	110.16	109.1	110.64	111.94	111.39	107.83	109.78	111.43	110.1	109.54	111.09	109.52	109.35	110.7	110.18	110.53	109.27	109.3	109.37	109.69	111.17	110.81	109.95	110.4	109.3	109.48	109.76	110.67	111.23	109.89	112.2	110.37	110.7	109.17	111.15	110.6	110.96
106.93	107.73	108.4	106.26	107.21	106.93	107.88	107.23	106.55	107.25	108.05	108.48	107.23	107.5	107.07	107.05	106.59	107.4	108.14	106.96	107.57	108.65	109.03	108.29	108.4	108.37	107.58	107.61	109.16	107.01	107.54	107.18	108.26	107.95	106.67	107.3	108.49	109.45	107.55	108.92	107.92	108.05	106.42	108.43	107.29	108.11	108.49	107.38	107.46	108.02
107.42	107.32	108.49	108.59	106.3	106.98	107.68	107.3	107.69	107.95	106.82	107.18	107	108.13	108.42	106.56	104.64	107.75	108.48	108.69	108.45	108.87	109.42	108.41	106.76	106.9	107.56	108.27	106.96	108.64	108.72	108.2	106.56	106.39	107.8	108.71	108.26	107.16	107.79	105.77	107.98	107.87	108.08	108.97	106.77	107.35	108.9	108.44	108.79	108.55
100.76	100.92	100.38	100.3	100.84	99.134	99.929	99.521	101.5	102.32	100.26	98.202	99.357	99.973	98.44	101.02	99.822	101.23	101.44	99.431	99.427	99.628	100.12	98.414	101.61	99.161	99.759	100.98	100.18	100.55	97.98	99.662	99.658	99.314	98.634	102.44	101.07	100.8	101.31	102.34	100.46	102.33	101.31	100.61	100.15	100.05	101.39	99.95	100.09	100.74
110.03	109.23	110.73	108.07	109.79	111.07	111.13	109.57	110.56	111.82	109.95	110.63	109.48	111.28	109.15	110.11	109.52	109.75	109.98	110.25	109.09	110.53	110.04	109.21	108.97	109.43	110.5	111.14	110.73	112.77	109.95	110.8	110.28	111	112.14	110.79	110.2	109.43	110.1	110.21	111.41	109.77	109.9	109.18	111.02	110.66	110.44	110.73	110.47	108.5
106.83	107.9	107.3	108.3	108.87	107.44	107.3	107.64	107.74	107.1	108.6	108.23	109.03	107.78	108.11	107.61	106.94	108.56	106.42	107.91	107.04	107.64	107.09	109.42	108.38	107.68	107.91	108.59	109.16	107.6	108.76	107.97	107.52	109.43	108.04	108.97	108.58	109.79	108.97	109.53	108.29	108.72	107.39	108.52	109.52	107.04	108.14	108.8	107.83	106.84
107.34	108.17	107.45	107.81	109.43	109.27	106.07	108.05	108.48	109.23	108.98	109.56	105.73	109.16	108.35	108.22	108.05	106.57	108.29	107.71	108.02	107.92	107.17	106.63	107.69	105.77	108.54	107.94	108.05	107.55	107.27	107.72	109.14	106.98	109.02	107.4	108.1	110.03	108.02	107.46	107.62	109.62	108.31	107.07	107.73	108.1	108.47	108.18	107.53	108.43
105.23	104.85	105.89	104.85	107.01	104.74	106.46	105.04	105.58	104.55	105.41	105.69	106.29	106.93	105.15	105.36	106.23	104.77	105.63	106.13	106.19	105.56	104.34	106.03	107.26	105.45	103.52	104.97	104.86	106.25	103.82	105.21	104.91	105.66	104.85	105.08	105.67	104.9	103.83	106.67	105.33	108.23	106.6	104.88	105.61	104.2	104.58	106.27	106.62	104.84
105.26	104.68	106.26	105.49	104.39	106.5	105.04	105.27	106.32	104.24	105.24	106.27	104.17	106.84	104.64	106.4	105.16	105.22	105.95	105.01	104.8	106.15	106.14	106.55	105.47	104.92	105.03	104.68	106.59	105.26	104.27	104.59	106.02	104.35	104.66	105.89	105.78	107.32	105.28	105.82	105.18	104.07	105.57	106.06	106.05	105.71	105.56	104.98	106.38	105.74
105.09	106.16	106.24	105.53	104.45	103.99	106.32	106.06	105.74	106.09	104.75	105.96	104.26	106.41	106.52	105.26	104.39	105.02	106.56	104.64	105.34	104.92	105.23	105.64	106.33	104.55	104.94	105.21	104.97	105.39	104.49	105.91	105.75	105.54	106.94	104.72	104.78	106.7	107.1	106.15	106.12	106.55	106.63	105.32	105.72	105.39	106.93	105.47	104.64	106.76
105.72	105.67	107.16	103.69	105.62	105.79	105.89	106.4	106.72	105.56	106.11	105.72	104.73	105.33	106.26	105.94	104.96	104.72	105.28	105.97	104.98	104.23	105.82	104.75	104.93	105.04	105.71	105.06	106.07	105.23	104.06	105.12	105.75	105.37	106.25	104.68	106.42	105.81	105.33	104.41	108.09	105.04	106.49	106.17	106.24	106	105.11	106.15	105.91	106.1
108.8	108.03	109.05	109.14	109.3	108.53	108.87	109.16	107.3	107.84	110.27	105.69	108.17	109.18	108.07	107.91	108.48	107.29	108.38	108.19	109.78	109.39	108.83	108.51	107.11	108.41	108.44	107.84	108.89	109.05	108.88	107.92	107.58	109.01	108.35	109.28	107.95	108.65	108.45	108.9	108.83	110.07	107.3	108.16	108.8	107.38	106.24	108.92	108.65	109.09
104.56	105.34	103.77	107.12	105.1	105.9	105.1	106.12	105.59	104.78	104.72	106.45	106.35	106.13	105.53	105.51	105.63	106.96	104.71	105.9	105.93	106.03	105.49	106.12	104.92	106.73	106.09	104.96	103.96	105.31	106.07	107	106.74	104.35	106.1	105.93	105.63	106.96	106.41	105.7	105.37	104.64	104.73	107.92	105.39	106.32	103.68	104.25	105.92	104.38
108.07	109.58	107.34	110.71	105.86	109.12	108.18	108.51	109.76	108.08	107.02	108.21	109.61	108.56	108.01	107.91	108.44	108.37	108.53	108.68	108.71	107.53	108.14	108.92	106.55	107.3	108.59	106.77	109.12	108.76	109.41	108.34	108.95	107.59	107.78	108.65	108.66	109.12	108.57	109.61	108.06	107.67	107.11	107.06	107.7	108.46	108.63	109.96	107.05	107.77
109.8	110.63	110.56	109.69	110.17	110.31	109.56	110.32	110.51	109.18	110.99	109.39	111.5	109.99	109.78	109.8	110.39	110.18	110.74	109.24	110.01	111.75	110.07	109.86	109.96	112.09	109.81	109.03	111.03	110.27	110.33	110.15	110.6	112.42	110.17	109.3	111.42	110.01	111.05	111.7	110.76	109.77	109.77	110.15	110.27	109.93	111.05	110.61	109.67	109.49
99.071	100.55	99.519	100.52	99.621	102.22	99.672	100.01	100.9	100.95	100.82	100.46	99.877	99.259	100.22	99.959	100.53	98.519	100.85	99.916	100.02	98.869	100.54	101.32	101.26	101.3	100.05	99.118	99.982	101.05	99.749	98.794	99.18	99.295	98.614	100.34	102.3	99.764	100.93	100.98	99.62	99.389	100.74	99.012	99.83	99.897	99.956	101.33	100.79	99.78
105.17	105.93	106.19	105.1	104.97	105.86	104.18	104.65	105.54	106.6	105.81	105.84	104.8	105.82	105	105.49	105.04	106.16	106.23	105.91	103.6	105.3	106.85	104.98	106.34	106.66	105.46	104.5	106.55	105.8	106.23	105.79	105.16	105.53	105.52	104.88	106.49	105.36	105.91	106.58	105.2	107.28	106.79	106.48	104.57	104.89	104.24	106.08	105.92	105.42
100.14	100.5	98.431	99.633	100.76	100.79	101.89	101.05	99.38	98.434	99.418	101.52	99.908	99.502	101.82	100.41	100.4	101.17	100.04	99.939	98.795	99.352	99.535	99.65	99.117	99.732	100.1	100.71	99.986	99.963	100.28	97.931	99.655	100.06	98.872	100.22	100.18	102.05	100.1	100.26	100.2	99.473	100.28	100.33	100.23	100.37	100.68	101.31	99.644	100.77
110.17	111.03	111.56	110.83	110.81	110.58	110.47	111.18	110.75	111.15	110.78	111.71	109.48	111.5	108.98	110.35	110.44	109.95	109.5	110.82	110.96	110.81	109.04	111.54	109.78	110.38	109.77	109.55	109.57	110.77	110.35	111.19	110.48	111.44	109.53	111.2	110.29	109.74	108.73	110.54	109.65	110.9	110.79	111.43	110.69	110.63	110.05	110.92	109.69	110.84
101.49	100.54	100.92	101.41	102.02	100.47	101.29	101.37	101.06	102.45	100.06	101.62	101.55	103.1	101.83	100.29	101.49	99.867	101.76	101.03	100.38	101.49	99.81	100.98	98.653	101.21	101.08	100.53	99.957	101.37	101.12	102.25	102.79	99.785	100.97	101.95	101.82	103.1	101.42	101.99	103.39	99.518	102.31	99.012	102.11	101.17	102.3	99.37	100.91	101.26
109.16	107.81	107.66	107.77	107.9	109.57	108.91	107.17	108.29	109.83	108.82	108.39	109.23	108.81	107.2	109.67	107.82	109.28	108.28	109.34	109.61	107.32	108.02	108.37	109.15	108.56	107.46	109.16	107.41	107.85	108.06	108.46	109.8	109.02	107.65	108.07	108.41	110.17	108.13	108.49	107.62	107.26	109.35	108.23	106.92	107.23	107.38	108.56	108.21	108.94
105.31	105.66	106.58	106.9	106.72	107.84	105.55	108.3	105.47	106.52	105.56	107.49	107.18	104.77	106.21	106.7	107.19	106.09	105.73	105.79	105.88	105.95	106.03	107.05	106.02	105.63	105.44	106.82	106.75	106.41	107.04	107.06	106.81	105.72	106.73	105.66	106.16	106.5	106.58	106.46	106.87	104.98	105.3	106.51	106.39	106.4	106.51	105.32	107.03	105.35
105	105.47	106.24	105.65	106.21	104.37	107.29	105.88	106.09	105.73	105.35	106.62	104.74	105.69	105.94	107.03	104.13	105.44	105.28	106.11	105.3	104.33	106.23	106.95	105.77	106.13	106.98	106.55	106.01	106.89	106.31	105.81	104.45	105.3	106.68	105.68	107.25	106.53	105.34	105.02	105.42	105.77	104.63	106.47	105.55	105.34	105.47	106.06	108.72	103.12
105.17	106.78	107.18	106.5	106.97	106.62	104.71	106.74	105.83	105.33	105.56	106.82	107.2	108.44	107.46	105.51	106.22	105.83	106.58	106.69	106.49	104.67	107.49	106.74	107.6	107	106.7	104.51	107.42	105.3	106.04	106.43	108.24	108.58	106.67	108.56	106.86	106.47	107.31	106.1	106.3	107.94	104.89	106.7	106.73	106.67	106.12	106.42	104.84	106.07
106.57	107.12	105.82	104.61	105.38	106.29	106.98	107.43	107.65	105.45	106.38	106.96	107.25	105.46	106.8	105.42	107.15	107.89	105.13	106.31	105.79	107.29	105.24	107.26	106.04	105.2	107.96	108.51	107.35	106.99	106.2	105.44	104.94	106.27	104.98	106.94	106.59	107.03	106.97	105.46	106.05	108.13	107.23	105.42	106.25	104.5	107.87	103.91	106.4	106.65
100.47	101.78	97.697	99.253	98.954	99.59	98.215	98.938	99.464	100.82	100.27	99.707	99.353	98.144	98.297	98.465	96.687	99.481	99.932	99.173	100.82	99.033	99.299	99.331	99.293	97.821	98.863	98.074	99.862	99.161	98.458	99.685	99.039	99.239	98.557	99.791	99.512	98.306	98.79	96.991	99.649	98.548	97.852	100.3	99.71	100.21	99.79	98.408	99.479	99.496
105.34	106.33	106.3	106.26	105.72	105.83	105.5	106.07	107.37	106.32	106.39	106.93	104.23	106.51	107.17	105.59	106.8	106.48	105.8	106.2	106.47	106.76	105.19	105.92	107.04	106.31	106.11	105.68	106.97	106.83	105.77	105.25	106	105.87	107.19	105.93	106.26	104.23	105.75	107.35	106.55	106.51	107.75	106.54	106.19	106.65	106.29	106.06	105.39	105.4
109.97	107.74	108.64	108.39	108.2	110.28	108.19	108.18	106.23	107.99	107.9	107.8	108.35	108.53	107.93	108.57	107.6	107.99	109.2	108.25	107.6	107.84	107.42	109.88	107.97	107.47	108.18	107.59	108.85	107.1	108.67	109.74	110.54	108.54	106.88	109.18	108.77	107.5	107.99	107.7	106.98	107.83	109.52	107.84	107.81	108.62	108.54	109.33	107.98	107.06
105.05	106.21	103.74	106.61	105.62	105.38	106.19	105.38	105.82	105.96	105.34	104.55	105.38	105.23	106.83	106.04	104.12	105.45	104.24	107.07	105.67	105.71	106.35	104.83	106.72	106.31	105.24	105.63	105.25	104.21	104.18	105.08	105.01	104.11	105.67	105.74	106.24	105.76	106.18	104.18	105.27	104.52	105.73	105.66	105.55	104.92	104.9	106.21	106.28	103.74
101.1	102.57	100.27	101.98	99.724	101.04	102.07	100.42	100.94	100.16	101.01	100.68	100.03	100.68	100.57	100.26	100.47	100.23	100.7	99.875	100.7	101.34	101.69	101.56	100.31	101.01	99.408	102.25	100.12	101.36	101.45	100.59	100.82	100.88	102.12	99.864	100.7	99.883	100.7	99.694	101.04	100.99	100.86	101.17	100.39	100.05	100.55	99.521	101.38	101.27
104.7	105.05	105.96	105.83	105.49	106.95	105.45	106.18	105.91	105.86	106.22	105.96	105.15	107	105.69	105.46	104.89	104.78	104.9	104.94	104.35	105.27	104.38	106.8	104.83	105.19	106.56	105.64	105.28	105.44	105.68	102.81	105.75	106.2	104.91	104.36	105.93	105.55	104.77	107.87	105.21	106.62	105.14	105.01	104.92	104.18	106.79	105.29	105.23	106.27
100.14	100.47	100.12	99.81	99.882	100.26	99.885	97.71	101.24	99.533	100.76	100.51	101.63	100.15	101.46	99.714	100.81	101.54	100.54	99.878	100.26	98.595	101.8	99.159	100.8	100.4	99.605	101	99.676	100.39	99.828	99.42	99.911	99.01	100.63	100.96	102.17	99.526	100.12	100.19	100.39	98.873	101.21	101.71	101.5	98.586	100.49	98.708	100.28	98.122
111.66	110.97	112.05	112.66	110.38	111.33	109.84	111.21	108	109.26	110.45	110.38	111.92	109.67	111.07	110.81	110.59	109.17	111.02	108.99	109.71	110.51	109.54	109.54	110.07	110.2	110.54	111.33	107.89	109.33	111.29	112.15	108.95	110.42	109.62	110.36	109.94	111.48	110.23	109.7	109.56	110.56	110.24	110.24	112.46	110.85	109.32	109.78	109.51	110.62
105.34	106.51	106.03	104.67	104.82	104.5	105.16	106.64	105.75	106.68	105.61	105.88	105.62	106.02	104.57	106.19	105.91	105.43	106.14	104.81	104.66	104.57	105.11	106.55	104.98	104.96	104.81	105.09	104.47	105.58	105.48	107.02	104.78	105.73	105.22	104.88	105.29	105.57	105.14	105.54	104.76	106.24	107.03	105.79	105.74	106.62	106.14	105.63	103.93	107.59
106.11	106.68	107.29	105.31	105.19	106.12	108.23	104.79	105.54	106.52	106.23	106.21	106.92	106.99	105.84	104.64	107.03	105.92	105.52	104.79	108	104.56	106.06	105.93	105.36	105.33	106	105.59	103.31	107.79	104.63	106.04	104.96	105.47	107.01	105.38	107.04	105.15	106.51	106.04	105.45	105.79	105.75	105.39	106.97	105.78	105.96	105.86	106.8	106.88
107.41	109.56	107.83	107.12	109.2	108.26	107.7	108.35	109.06	108.06	108.58	108.56	108.79	107.06	108.68	107.06	107.93	107.43	108.8	107.09	108.74	108.03	109.67	109.05	107.55	108.56	109.23	109.13	107.45	108.25	107.29	107.92	107.89	108.42	107.64	107.72	106.84	107.54	107.61	108.05	107	107.92	107.97	107.22	106.91	107.25	107.96	108.7	109.09	108.97
107.62	106.98	107.64	107.21	108.06	108.37	108.91	107.08	108.18	107.01	107.98	107.49	108.71	109.24	107.87	110.1	108.79	108.74	107.2	108.57	108.46	108.13	106.22	108.2	107.88	106.94	110.21	107.4	107.68	108.94	108.04	108.54	106.4	108.29	108.14	107.9	107.78	109.19	108.52	107.25	107.19	108.45	109.59	108.7	108.74	107.87	107.51	107.59	107.25	107.79
106.17	105.85	105.45	107.19	106.08	106.65	107.02	105.34	105.02	106.39	105.18	106.69	106	106.07	105.87	105.43	107.12	105.03	105.42	104.99	105.54	104.27	103.83	107.23	105.11	106.17	106.14	106.77	105.04	106.85	104.73	106.56	105.32	106.12	105.81	107.52	105.09	105.35	106.96	104.82	106.16	107.31	105.6	106.42	105.27	106.2	107.03	104.37	105.83	105.57
104.45	106.26	106.25	106.54	104.42	105.65	105.4	106.77	105.65	106.74	105.24	105.79	105.13	104.5	106.12	106.48	105.27	104.35	105.59	105.32	105.21	105.93	106.35	106.09	104.64	107.1	108.14	105.33	104.74	105.96	106.34	106.76	106.07	106.19	103.87	106.31	106.64	105.74	106.59	107.81	105.37	105	105.14	105.84	106.12	105.97	106.9	103.7	106.01	107.71
96.629	97.176	97.278	99.155	97.881	97.88	99.294	97.528	96.566	98.16	99.044	99.925	97.04	98.642	98.227	97.943	97.894	98.996	97.941	97.292	97.72	96.756	97.004	97.998	98.332	98.011	98.193	98.679	98.134	98.104	98.778	99.869	97.761	98.591	98.245	99.923	99.212	96.958	97.259	98.021	97.416	99.208	98.383	97.589	97.69	98.007	98.124	98.956	97.434	96.682
106.48	106.71	105.38	107.73	108.65	109.26	106.28	108.01	107.37	107.36	108.04	106.73	107.76	107.52	110.06	108	107.34	108.11	109.72	107.2	107.75	108.2	106.24	106.94	108.11	107.47	108.35	105.89	108.05	107.3	107.91	106.44	107.54	108.74	109.41	107.51	107.44	108.58	108.49	108.33	107.99	105.76	107.51	106.82	107.6	107.56	109.03	107.91	109.1	108.06
106.94	107.95	108.39	108.43	107.06	110.58	109.76	108.91	109.41	107.83	107.94	107.29	107.56	108.19	108.34	108.97	108.7	109.94	109.26	109.19	108.19	107.8	109.28	109.77	107.86	108.91	108.72	107.37	108.82	107.94	109.78	107.25	108.04	109.56	108.18	109.28	109.97	107.02	108.67	108.51	108.47	110.35	108.66	107.37	109.89	107.33	108.93	109.19	109.25	108.28
106.77	108.35	108.3	106.65	107.73	109.03	107.64	108.06	108.68	108.79	108.28	107.87	107.73	107.85	108	107.42	108	109.2	108.47	107.38	106.87	106.5	107.19	107.67	108.58	107.74	107.2	108.53	105.97	106.34	107.27	107.83	108.35	106.93	107.59	108.15	107.51	107.26	106.79	106.96	108.63	108.54	109.38	108.81	108.59	108.45	107.2	108.72	108.78	108.41
108.42	108.46	108.57	108.49	108.85	107	107.84	108.11	107.92	108.23	105.79	107.88	107.76	108.48	108.57	108.25	109.9	107.52	108.25	108.41	107.03	108.15	107.29	108.75	108.46	107.94	105.99	108.29	107.41	107.94	107.51	108.05	110.25	108.33	107.94	107.46	108.42	108.39	108.43	107.54	107.57	107.28	108.05	109.94	109.35	109.33	108.52	109.43	108.36	109.01
98.663	97.687	97.249	98.551	97.713	99	97.903	97.212	98.445	97.106	96.275	99.511	97.019	98.47	98.001	98.919	98.113	98.222	98.649	97.451	97.418	97.926	99.169	99.138	98.04	96.803	99.074	98.602	96.643	97.63	95.541	97.881	97.611	98.255	98.433	97.717	97.109	96.661	98.266	98.394	97.393	99.035	98.117	97.325	97.843	97.872	97.512	96.399	97.779	98.414
108.4	108.98	107.5	108.04	109.14	108.85	109.54	108.56	107.2	109.09	108.53	109.24	109.54	109.93	108.7	108.49	108.65	108.3	108.04	108.11	110.08	109.89	109.04	107.98	108.1	108.06	109.57	108.53	108.3	108.47	110.32	106.82	109.37	109.07	109.37	107.94	108.62	107.91	107.93	108.39	109.25	108.85	109.06	109.06	110.22	106.97	107.46	108.4	107.15	109.04
106.95	108.59	107.96	107.9	107.54	108.32	107.77	108.25	108.3	108.44	108.24	108.81	107.34	108.76	108.24	107.74	109.24	107.28	111.21	108.05	107.81	106.88	107.27	107.57	108.12	109.2	109.44	109.35	108.62	108.27	106.31	106.14	107.59	107.96	108.17	105.79	106.78	108.79	108.34	110.09	108.08	106.78	107.75	109.7	108.98	108.11	108.76	107.67	107.64	107.76
97.081	97.782	97.889	97.672	97.897	98.552	97.66	98.971	97.153	98.091	96.904	98.535	98.025	97.647	98.238	98.135	99.254	96.853	97.087	99	97.636	96.214	99.567	97.798	97.82	98.272	97.507	96.674	98.445	98.126	98.165	97.193	97.28	98.183	98.258	96.895	98.184	98.624	97.8	99.448	97.526	97.681	98.581	98.414	96.875	96.035	98.387	97.297	96.936	99.389
99.885	102.4	100.68	101.61	102.47	100.4	99.361	99.507	101.09	98.415	99.397	101.68	100.63	100.76	100.02	101.08	100.18	99.787	101.13	99.956	101.97	101.09	100.57	101.94	101.01	100.63	101.84	99.244	100.57	99.892	99.975	102.04	100.99	101.73	101.47	101.01	100.7	101.5	100.49	99.979	98.468	99.046	101.14	101.12	100.14	101.02	99.746	99.603	101.99	101.21
104.8	105.62	105.62	108.04	106.4	106.51	105.84	107.1	106.46	106.47	106.68	105.8	106.05	107.73	106.13	106.28	107.58	105.11	106.5	108.57	106.48	107.06	107.15	105.22	106.2	106.3	108.12	106.25	106.77	106.57	106.89	108.91	106.64	104.16	107.87	105.76	106.23	108.57	106.02	106.59	106.23	106.55	107.07	107.95	106.73	107.1	105.59	107.46	105.98	106.4
106.28	104.65	106.97	106.59	105.1	105.33	106.42	105.81	106.44	105.39	103.87	104.67	104.25	105.44	105.34	105.42	106.32	105.58	106.21	104.82	105.47	105.77	107.04	105.61	106.66	104.46	105.39	106.03	105.94	104.48	107.23	105.72	105.36	105.24	106.72	105.91	107.72	105.63	104.55	105.87	106.63	106.85	105.25	106.01	105.32	105.38	106.28	106.77	107.41	105.95
99.49	97.923	97.265	98.67	97.309	97.497	97.927	98.846	98.486	97.838	97.19	97.34	98.166	98.512	100.03	97.466	96.359	97.417	97.439	96.556	96.942	97.079	97.604	98.406	98.158	98.342	96.169	98.428	99.076	98.775	96.867	98.443	98.06	97.113	98.727	98.168	98.472	98.639	97.757	96.48	98.787	97.042	98.241	97.341	97.417	97.774	96.671	97.952	100.09	97.802
110.14	110.5	111.68	111.14	109.5	111.58	110.82	112.33	110.32	109.23	111.01	110.37	109.85	108.8	110.05	110.95	109.99	109.4	110.71	110.63	110.2	111.18	109.01	109.8	111.44	110.03	111.55	110.96	110.02	110.27	111.77	110.78	111.51	110.71	110.02	110.36	110.79	110.06	108.79	109.41	112.78	109.2	110.11	108.58	109.51	111.28	110.55	110.99	109.78	110.45
105.77	105.44	104.39	104.85	106.11	106.03	106.13	106.52	104.28	102.95	106.71	104.53	105.88	104.45	104.14	104.51	106.37	106.44	105.2	105.3	106.26	106.77	106.45	104.69	106.02	107.81	105.94	104.24	107.31	106.13	106.26	104.49	105.76	105.31	105.69	104.55	104.35	105.57	105.27	105.92	104.61	106.86	106.11	106.45	107.91	105.23	106.44	105.52	105.62	105.26
104.92	105.37	105.03	105.95	103.75	106.43	104.41	106.11	105.57	105.27	104.94	106.01	106.31	104.68	104.14	104.9	104.96	106.24	104.42	104.5	104.72	106.52	104.67	103.72	106.93	105.82	105.21	105.69	106.26	106.14	105.98	105.25	105.99	105.91	106.45	105.36	105.71	105.87	105.5	105.99	106.66	103.25	106.4	104.67	106.49	106.63	106.04	105.51	105.75	106.83
105.2	107.77	108.23	107.81	108.66	107.88	107.78	107.03	107.89	108.84	107.15	109.13	107.72	106.72	108.31	107.71	108.88	108.34	108.02	107.15	108.14	107.31	109.01	107.27	107.12	107.81	108.15	107.53	108.24	107.58	108.29	107.04	106.09	107.15	107.23	107.2	108.2	109.28	107.64	109.1	107.06	106.9	108.02	106.73	108.06	107.88	107.44	106.77	108.24	107.39
106.74	104.69	105.33	107.04	105.38	105.46	106.02	105.38	105.83	106.11	104.64	103.57	105.06	105.17	104.6	106.2	104.44	105.95	104.84	105	103.88	105.67	107.09	105.41	104.75	105.72	105.66	106.01	106.26	105.78	105.72	104.79	105.97	104.54	104.39	104.87	105.95	105.25	105.46	104.78	106.83	104.34	105.49	106.5	104.74	105.75	105.43	105.5	105.88	105.8
105.43	105.4	103.96	105.18	106.07	105.94	106.8	105.98	104.75	104.86	105.27	105.67	104.98	107.3	105.02	105.33	107.04	105.69	106.55	104.58	103.53	104.95	106.01	104.76	106.98	104.7	104.3	104.04	105.16	105.26	104.56	105.94	105.95	105.74	105.23	104.34	105.11	106.2	104.42	105.88	105.38	105.11	105.32	106.15	106.32	104.79	104.97	105.67	104.46	105.76
103	102.18	103.37	102.99	103.8	103.81	103.79	104.19	100.46	103.5	100.97	103.55	101.73	103.2	101.11	102.83	102.09	103.86	101.76	103.94	102.5	103.32	102.95	103.57	102.67	102.78	103.52	103.65	101.68	102.97	102.04	104.8	102.42	103.86	102.25	102.3	104.49	101.54	103.47	103.19	104.25	102.39	102.9	102.62	102.6	102.87	102.48	103.43	102.99	103.22
105.86	104.08	106.73	107.32	106.57	105.45	105.11	105.88	105.98	106.48	106.54	106.02	107.94	105.58	106.91	106.53	104.44	106.25	105.46	106.53	106.22	105.45	109.11	104.86	105.84	105.27	107.83	107.19	106.25	104.86	106.18	107.37	107.27	107.45	107.07	105.72	105.28	106.34	106.31	107.79	104.36	105.97	107.28	106.95	105.99	106.9	106.37	107.18	107.21	107.53
99.964	101.35	101.48	100.71	100.35	99.865	101.16	99.89	100.42	100.45	101.37	99.415	101.01	101.29	101.85	100.21	102.09	102.69	100.53	99.151	100.16	101.3	99.858	102.31	101.36	100.4	100.26	100.6	99.68	100.86	101.55	99.185	98.988	100.7	102.06	101.14	100.67	101.02	99.767	101.63	99.143	100.67	101.14	101.76	99.961	100.22	101.63	100.89	101.06	100.78
107.12	106.13	107.53	106.37	106.09	106.11	104.83	107.1	108.14	105.13	106.62	106.59	106.88	106.59	107.68	105.67	106.99	106.14	107.82	104.1	105.41	106.83	107.88	108.09	107.1	106.18	105.71	107.54	106.69	105.59	106.87	105.91	106.53	106.48	107.32	107.43	106.82	107.18	105.65	106.01	106.69	106.41	106.72	106.66	106.71	107.47	105.19	106.83	106.06	104.83
98.114	97.725	97.572	98.628	97.365	97.356	96.527	97.932	98.464	98.401	99.628	97.548	98.257	97.155	97.248	99.23	96.991	97.89	98.121	99.24	98.109	97.076	97.341	99.792	98.545	97.954	98.855	96.979	98.164	97.865	98.175	97.914	97.823	98.165	97.594	98.535	98.359	97.515	98.676	98.069	99.463	98.146	98.788	97.977	97.547	98.382	99.562	97.965	99.041	99.375
98.677	100.47	99.451	99.751	98.81	100.5	99.328	98.307	98.278	99.184	98.153	97.849	98.393	98.866	98.597	98.472	99.737	96.991	96.966	97.79	98.701	98.459	98.576	98.347	97.143	99.377	98.883	99.83	98.544	98.601	98.132	98.955	99.027	98.154	99.711	98.615	98.868	99.224	98.11	99.985	98.039	98.004	98.388	98.449	98.434	99.704	99.89	99.469	98.512	97.42
105.79	106.47	106.73	106.45	106.99	106.51	105.79	106.15	104.53	106.57	105.9	105.52	107	106.66	106.37	106.69	106.9	105.22	106.24	105.73	107.12	105.01	105.99	104.89	106.19	106.09	106.53	106.99	107.25	106.26	105.64	105.45	104.56	106.54	105.9	105.74	107.36	108.8	106.01	105.74	106.96	107.6	106.89	106.44	107.16	105.54	107.3	108.76	107.05	106.94
99.19	99.128	98.325	98.349	99.708	98.445	99.693	98.653	96.638	99.564	98.61	98.403	97.174	98.59	97.996	99.52	97.742	99.136	98.355	98.81	97.797	96.911	98.245	99.688	96.109	98.224	98.279	99.133	98.799	98.384	98.803	97.296	98.183	97.461	96.804	98.296	97.866	96.905	97.97	100	95.776	98.476	97.587	98.076	99.076	97.937	97.8	99.3	96.827	98.229
105.62	107.53	106.95	107.03	105.86	107.87	106.98	105.74	106.29	106.23	105.29	104.64	105.97	106.28	106.62	107.41	105.47	104.93	106.46	108.32	107.19	105.89	106.18	105.92	105.82	107.7	106.9	106.53	105.59	104.73	106.96	107.14	104.27	106.18	106.31	107.04	106.88	106.05	106.32	105.99	106.9	107.66	107.25	105.64	108.91	106.33	105.85	106.77	106.53	105.07
107.92	108.6	109.69	109.62	107.39	106.39	108.07	107.46	108.87	107.41	107.6	108.64	109.06	106.89	108.82	108.37	108.58	108.01	109.16	105.76	108.36	108.78	109.47	108.31	108.78	110.54	109.46	109.35	109.16	109.11	108.65	108.04	107.76	107.53	110.15	109.83	108.77	108.43	107.44	109.43	107.58	108.51	107.6	107.72	110.89	108.31	107.99	108.8	108.31	108.07
106.01	105.6	106.17	106.04	105.9	106.51	106.8	105.78	106.35	104.5	105.05	106.51	106.44	106.84	106.19	106.96	105.04	107.14	105.57	104.03	104.85	105.03	104.91	105.94	105.82	105.67	106.51	105.23	107.28	105.9	106.05	106.84	105.64	105.04	107.31	106.21	107.55	104.28	105.47	105.12	106.36	106.48	106.33	106.49	107.25	106.22	107	105.31	105.9	105.67
98.903	96.785	98.448	96.861	97.361	97.897	97.472	97.586	96.822	98.643	96.723	98.557	99.147	97.709	99.093	98.311	97.699	98.413	97.65	96.856	100.29	97.508	96.567	96.953	97.238	97.094	98.415	97.374	98.176	98.757	97.879	96.803	98.716	97.527	97.903	97.789	97.492	97.688	97.596	98.492	99.109	99.265	97.718	97.363	97.547	98.449	98.239	99.405	97.496	100.28
106.2	107.42	106.44	106.74	106.17	106.34	106.91	105.54	106.54	105.78	107.53	106.69	106.51	106.92	106.57	107.64	105.77	108.38	105.67	106.75	105.97	104.82	104.69	107.85	107.19	106.04	106.57	107.15	104.03	106.3	107.57	105.81	105.48	106.49	105.79	104.75	105.74	105.7	106.32	105.09	108.58	106.89	106.1	106.38	105.72	106.94	107.09	104.57	105.97	105.12
110.3	110.24	109.78	109.57	110.27	111.18	110.58	110.56	109.85	111.22	111.15	109.13	110.22	110.09	109.37	111.16	108.43	110.71	110.18	110.65	111.27	109.84	108.32	109.51	110.17	109.38	111.93	109.99	110.66	109.85	111.13	109.77	110.17	110.14	109.53	110.71	110.43	109.67	109.24	108.79	109.81	110.57	110.01	109.28	109.06	110.33	109.4	111.3	111.13	110.47
105.82	105.58	106.85	105.6	105.98	106.52	106.45	106.59	105.13	105.56	104.14	106.14	105.03	107.71	105.39	105.38	106.55	105.33	105.83	107.49	104.27	104.4	105.26	103.65	105.41	107.7	106.39	106.66	105.69	104.06	105.9	104.68	106.14	106.46	105.62	106	106.09	104.38	105.83	104.91	106.08	104.58	107.14	106.02	106.42	107.93	106.78	105.03	105.58	106.02
105.25	104.71	108.47	105.83	105.63	103.74	105.53	106.41	105.36	105.4	106.26	105.34	106	104.36	104.93	104.62	105.05	106.6	104.69	105.26	104.28	106.09	104.91	105.06	105.91	105.55	105.52	105.74	105.85	106.45	105.79	105.13	106.71	104.85	106.69	106.31	107.52	106.15	105.49	105.53	105.32	104.91	105.64	106.29	106.78	104.25	105.44	106.27	105.81	105.56
112.17	110.64	109.89	111.52	110.73	111.83	110.9	111.2	111.05	110.83	110.12	109.9	111.12	108.88	110.08	109.8	111.1	109.73	110.44	109.85	110.19	109.85	112.12	110.83	109.75	110.73	109.73	110.37	109.45	110.99	110.91	110.54	110.06	111.38	111.15	108.12	109.94	110.76	110.46	110.49	110.39	109.91	111.54	110.56	111.63	109.18	110.84	109.48	111.73	110.54
107.23	107.33	106.96	105.55	105.06	107.7	105.96	106.22	107.47	106.58	105.81	106.68	105.64	106.16	107.2	106.84	105.97	106.4	107.26	105.5	106.58	105.34	107.25	107.63	107.88	106.57	106.49	106.36	106.88	107.1	106.79	106.13	106.13	106.47	105.79	104.42	107.81	106.49	106.48	106.92	105.5	106.69	106.88	106.82	107.46	106.2	105.06	107.88	106.5	106.97
98.143	97.763	97.807	98.988	98.574	96.557	97.407	98.617	97.973	97.928	97.825	95.768	97.384	99.267	98.696	99.293	98.211	98.201	97.734	99.178	96.932	98.106	97.812	96.993	97.2	98.228	97.836	97.578	97.782	98.239	97.925	97.599	95.973	97.775	99.342	98.383	98.958	98.488	97.779	98.664	98.697	98.099	98.429	98.977	98.387	98.727	96.659	98.687	96.955	98.188
108.2	109.67	110.06	109.24	107.92	107.38	108.92	107.58	110.52	108.29	109.37	108.29	106.4	106.64	108.24	107.59	109.72	109.18	108.13	108.08	108.55	109.82	108.02	108.27	107.92	110.52	107.46	107.4	108.76	108.88	107.82	107.69	108.01	107.86	109.36	107.07	108.58	109.46	110.02	109	107.88	108.22	107.34	108.26	109.78	109.34	108.46	108.85	109.01	108.66
105.6	105.3	105.54	107.59	105.68	105.75	105.9	106.84	107.2	106.78	108.08	106.68	105.64	105.95	106.55	105.87	106.05	106.65	106.83	106.72	105.87	107.33	106.74	105.32	105.7	105.63	104.55	107.65	105.81	107.74	108.36	108.18	106.19	107.7	106.63	104.21	106.86	105.38	106.29	106.03	106.87	105.98	106.43	107.31	105.67	106.99	106.72	105.68	107.77	105.88
105.04	105.19	104.91	105.48	106.32	105.29	106.7	105.85	103.25	106.04	105.67	103.62	106.36	106.92	105.66	105.8	106.25	104.58	105.32	106.08	106.04	106.89	104.61	105.13	106.82	106.89	106.09	104.67	106.52	103.9	105.54	103.16	104.54	104.54	103.98	104.6	104.27	106.13	106.41	106.16	104.33	105.82	105.84	105.17	106.23	106.53	105.8	105.46	104.1	105.14
105.02	106.39	106.89	106.26	104.51	105.6	103.52	106.28	105.24	104.77	105.89	105.16	105.48	104.89	106.12	106.06	105.34	104.91	105.3	105.75	105.15	106.34	106.1	105.53	105.72	105.17	106.76	104.21	106.06	104.41	104.76	105.79	105.38	104.77	105.9	105.75	105.26	103.85	106.69	106.14	106.15	105.78	104.2	104.86	104.97	103.43	105.38	105.52	105.49	104.91
98.713	102.27	102.53	100.2	99.621	101.69	99.246	102.01	102.36	101.15	101.14	101.78	101.21	100.36	101.42	100.26	101.34	100.37	100.5	102.19	100.56	100.26	100.92	99.308	100.74	99.275	100.34	101.3	101.33	99.88	100.83	100.24	99.656	100.59	101.08	99.918	100.68	101.17	100.55	100.76	100.43	101.47	102.37	99.672	101.1	102.45	101.11	99.345	100.1	99.681
107.14	107.17	106.91	104.47	106.77	105.52	108.15	107.73	106.94	105.84	106.81	106.2	106.49	105.89	106.36	107.27	107.95	108.15	106.33	107.97	107.1	106.39	107.17	107.06	106.69	105.21	107.93	106.89	104.68	106.4	107.37	104.47	104.87	106.7	106.05	106.5	107.22	107.12	106.66	105.91	106.32	106.46	107.53	106.74	106.25	106.68	106.81	107.93	105.14	106.43
110.71	109.82	111.62	110.96	110.7	109.94	110.3	110.48	110.24	108.77	109.93	110.19	110.27	111.69	110.74	109.87	110.62	109.83	111.36	111.12	108.9	111.03	111.05	110.46	107.52	109.2	110.78	110.05	110.62	109.63	111.31	110.65	109.81	110.79	109.56	111.64	109.41	110.74	110.36	110.49	110.85	110.32	110.56	111.05	110.66	110.49	110.48	111.87	109.07	109.24
100.38	102.33	100.82	101.94	101.43	102.53	99.378	102.44	99.918	101.63	101.56	102.24	100.9	100.58	100.55	100.33	99.927	101.6	101.23	102.35	102.34	102.64	102.45	101.15	101.22	101.24	102.44	99.84	100.29	100.82	100.42	100.71	101.82	99.072	100.87	102.25	100.31	100.33	100.89	101	102.16	99.706	101.91	101.21	101.72	101.84	100.86	100.34	102.09	100.87
105.79	107.49	106.65	106.18	106.19	106.33	105.65	106.11	104.8	107	106.58	105.34	104.86	106.58	105.56	106.23	106.62	106.31	105.58	106.51	105.16	105.32	105.86	105.45	107.82	106.51	104.53	106	104.78	105.7	105.35	106.75	106.44	104.6	105.8	105.45	105.77	106.15	107.07	105.78	106.29	104.78	105.66	106.95	105.53	106.42	107.02	106.54	106.74	103.97
106.76	105.16	106.08	106.73	105.35	106.35	103.53	104.93	105.39	105.81	105.77	106.04	104.67	105.75	105.08	105.2	106.74	106.15	106.06	104.61	106.09	106.56	106.11	104.94	106.32	106	105.25	104.69	105.92	105.6	107.08	106.55	105.75	104.54	104.16	105.33	104.41	105.39	103.66	104.49	104.84	104.26	106.29	105.3	106.58	105.77	105.98	105.32	105.66	105.4
101	100.83	100.46	100.76	100.65	100.9	99.27	100.45	101.5	100.21	99.947	99.924	101.11	100.7	99.763	98.323	101.74	99.488	101.35	100.71	102.14	101.87	101.22	102.03	99.258	101.33	101.37	99.279	101.22	100.2	100.18	101.24	100.75	101.14	101.03	101.92	100.28	100.78	100.35	101.76	102.16	100.01	99.873	100.82	100.16	100.91	100.26	100.92	101.19	101.38
112.9	109.8	111.38	110.3	111.35	111.02	111.2	109.2	110.16	110.9	110.36	111.59	109.35	111.31	110.2	111.5	110.48	111.29	110.83	110.7	108.85	111.99	110.16	110.78	109.36	111.81	111.41	111.04	109.77	110.36	111.65	110.7	111.09	109.15	110.21	110.49	111.55	110.49	110.56	111.61	111.1	110	110.4	111.32	110.97	109.53	109.6	110.88	111.22	109.93
100.92	101.26	101.42	102.21	100.01	99.691	100.81	100.92	99.84	101.1	101.73	101.69	100.8	99.244	101.47	98.469	100.4	100.6	100.18	100.67	99.408	98.632	102.31	99.854	102.11	100.27	101.22	100.16	101.69	101.73	101.48	100.77	101.57	101.36	101.87	101.16	101.85	100.76	100.99	100.48	100.46	99.06	100.26	100.35	101.3	101.41	101.84	99.461	100.1	100.73
105.36	106.34	107.15	105.37	106.25	106.06	106.28	106.78	106.61	104.65	107.27	105.34	105.99	104.98	105.19	106.08	106.04	104.79	104.79	105.54	106.13	104.99	105.79	106.54	106.01	104.41	105.37	104.36	105.18	106.3	106.13	106.18	106.64	105.92	105.72	105.95	104.08	107.32	104.6	104.87	107.38	106.16	104.18	106.16	105.72	105.13	104.08	105.05	106.62	106.43
108.37	107.39	106.13	109.93	108.8	108.14	107.26	107.25	110.56	108.41	108.4	108.29	107.89	108.87	108.9	106.88	109.77	106.24	109.7	107.95	107.75	109.06	107.58	107.69	109.33	110.21	108.42	109.11	109.73	107.98	108.06	109.36	107.55	109.06	106.94	107.92	109.1	108.57	108.02	108.4	108.63	108.14	108.95	107.76	107.48	108.04	108.92	109.44	107.89	107.68
107.64	108.73	107.22	106.85	106.36	105.05	105.9	106.36	106.69	104.39	105.85	106.77	107.15	106.67	107.46	106.73	105.58	106.06	105.76	106.6	104.93	104.84	108.31	105.73	105.71	106.26	107.04	106.82	107.32	106.18	106.36	106.15	106.24	107.81	107.39	107.96	104.72	106.49	107.43	106.59	104.14	107.09	105.61	107.03	106.91	105.86	107.69	106.97	106.28	106.19
106.12	106.57	108.5	105.17	106.26	105.68	106.07	104.46	107.02	106.1	105.4	105.22	106.21	105.03	107.1	105.48	105.8	105.66	105.56	105.8	106.46	107.04	105.87	104.98	106.2	105.34	105.57	108.06	106.09	105.78	105.72	105.37	105.96	107.62	107.43	105.44	106.05	105.46	106.82	106.5	106.63	105.61	105.54	107.08	106.2	107.36	105.13	105.65	106.01	106.85
106.89	109.76	109.07	107.97	108.26	107.65	108.5	107.74	107.93	109.26	107.68	108.64	107.17	108.54	107.87	108.62	108.58	109.78	107.62	110.04	108.82	107.22	108.24	109.78	107.53	109.3	106.47	107.71	109.37	108.97	107.67	107.96	107.05	108.62	109.46	108.07	109.22	108.81	108.1	106.71	106.01	109.15	108.03	108.11	109.89	107.08	108.68	108.35	107.79	108.53
100.09	102.09	99.81	100.53	99.728	101.8	100.66	99.016	99.168	100.3	98.929	100.77	101.54	100.36	100.35	100.1	100.04	101.51	100.54	99.934	100.49	98.037	100.76	99.389	100.15	99.356	100.65	99.587	98.758	100.1	100.29	100.92	100.19	99.557	98.304	98.442	99.728	99.639	100.15	100.46	99.583	100.83	99.268	101.54	100.89	98.797	100.98	100.3	101.33	100.93
106.32	105.47	106.85	105.65	105.6	103.94	104.76	105.67	105.84	104.61	106.93	104.88	105.18	107.09	105.75	105.59	105.47	104.43	104.02	107.53	105.95	104.29	105.6	103.82	106.05	105.43	104.69	104.74	104.02	105.08	104.85	106.19	106.21	105.41	106.02	104.69	106.42	105.59	105.93	105.85	105.81	105.26	105.49	104.89	105.2	105.41	105.67	104.71	107.42	105.9
98.373	98.495	97.35	98.525	99.11	98.804	98.649	96.907	98.453	97.779	98.773	99.115	98.68	96.507	98.334	98.483	98.635	97.662	98.281	99.113	98.141	97.68	98.768	97.777	98.275	100.41	96.893	98.111	97.221	99.022	99.085	98.781	98.904	96.56	98.265	98.911	97.852	97.394	99.05	98.688	97.986	98.379	97.782	96.886	99.619	97.281	97.691	98.284	98.044	97.994
107.51	105.67	105.59	104.37	106.19	107.3	103.44	105.43	106.27	107.09	104.93	105.87	104.86	107.63	105.87	105.93	106.47	105.97	105.54	105.65	105.85	105.98	106.35	106.74	106.43	105.99	107.92	105.1	106.14	106.74	105.16	106.11	105.24	107.57	104.93	105.78	105.21	105.9	105.77	105.31	105.58	107	106.15	105.83	107	106.07	106.04	106.86	105.52	105.67
106.15	106.97	107.42	105.71	107.95	106.21	108.4	107.91	105.49	106.04	105.93	105.96	107.29	106.66	106.7	105.6	106.38	106.72	107.29	106.09	106.16	107.11	106.67	106.97	105.84	106.52	105.8	105.49	105.71	105.69	106.01	106.24	104.71	106.63	106.15	106.25	106.03	105.82	107.16	108.85	106.54	105.6	106.71	106.73	106.94	106.74	107.87	106.47	106.8	106.42
100.59	101.19	99.981	100.96	100.8	101.11	100.43	101.15	99.381	101.8	101.02	100.44	100.41	102.14	102.25	99.08	100.6	100.98	100.96	100.94	100.81	101	100.41	100.68	100.04	101.36	100.92	100.07	101.13	100.26	101.27	101.11	100.89	100.83	102.41	99.655	103.32	100.85	101.33	101.26	101.14	100.9	101	101.16	100.32	100.26	100.63	101.4	100.18	100.16
111.14	110.57	108.98	110.9	111.21	109.62	111.36	110.16	110.89	112.31	110.73	110.09	111.17	109.85	109.91	109.82	111.07	110.28	110.48	111.2	109	110	110.06	110.71	109.96	110.86	109.77	111	111.19	111.24	110.23	110.52	110.57	110.86	110	107.7	110.51	109.85	109.81	110.72	110.75	111.51	111.28	110.25	111.29	110.64	109.3	110.92	110.45	111.59
103.36	103.38	104.06	102.42	103.24	102.33	101.54	101.61	103.85	102.6	103.29	102.13	101.6	101.61	104.27	103.94	101.84	102.09	100.76	103.06	100.76	103.05	102.49	104.11	101.07	103.28	103.16	102.41	102.79	104.34	102.17	103.59	102.69	102.76	103.39	102.46	102	101.48	102.75	103.23	103.26	103.71	103.44	103.23	103.06	102.87	103.18	102.93	103.26	102.66
106.46	106.26	106.2	105.5	105.96	104.96	105.11	105.19	106.76	106.34	104.54	105.65	105.71	105.79	106.27	107.23	106.2	105.94	105.78	105.82	106.38	104.43	104.62	105.18	105.02	107.16	104.76	106.01	104.93	107.6	106.52	107.16	105.51	106.16	104.97	105.52	105.89	106.65	105	105.58	105.19	106.14	105.49	106.96	105.1	105.18	104.37	106.9	106.77	104.73
110.82	109.97	109.63	110.75	109.73	110.21	110.19	109.63	110.8	110.47	109.56	109.97	110.32	110.14	110.85	109.95	111	110.09	110.63	111.77	111.65	110.28	109.01	112.36	110.3	109.75	109.82	108.37	110.34	108.19	109.92	111.31	110.95	109.77	109.65	110.55	108.25	111.24	110.6	111.34	110.33	109.62	111.06	110.69	109.85	109.44	109.6	109.6	110.25	110.09
107.49	108.14	108.35	107.05	108.82	107.3	107	107.77	106.43	108.78	106.62	107.34	107.85	107.48	105.26	109.01	108.02	107.47	107.68	108.39	108.94	107.78	108.54	106.56	106.45	107.61	108.71	107.89	107.1	109.64	108.28	107.97	109.82	106.13	107.43	108.66	106.84	107.11	109.46	108.03	108.19	108.97	107.39	107.38	109.49	106.73	108.06	108.25	107.45	108
106.64	104.24	106.85	106.57	106.48	107.11	105.65	107.93	106.23	106.37	105.26	105.64	107.22	105.79	106.33	107.11	106.82	106.5	106.74	106	107.27	107.45	105.79	105.35	106.21	106.02	108.27	105.06	107.63	106.46	107.48	106.05	106.57	106.08	105.28	106.68	106.77	106.32	106.63	108.07	107.36	106.87	106.26	105.38	106.81	105.37	106.89	106.34	106.39	104.85
106.11	105.2	106.48	105.34	105.48	104.93	106.88	106.46	105.31	106.27	105.94	105.33	106.08	106	105.79	108.12	105.99	106.32	106.18	105.91	105.06	104.58	104.64	106.33	105.39	105.1	105.46	104.28	106.58	105.46	105.79	105.07	105.28	104.85	106.25	106.07	105.71	106.33	105.72	103.66	105.22	105.68	106.1	106.24	106.37	106.38	106.86	106.57	106.21	105.81
106.13	106.97	103.02	106.22	106.58	106.63	106.12	104.83	106.07	104.44	105.07	106.66	106.3	106.62	107.18	106.41	105.77	106.96	106.5	106.24	106.4	104.85	106.54	106.74	106.3	106.58	106.62	105.02	106.71	105.38	105.82	105.53	105.15	105.51	106.59	103.43	106.2	105.19	103.26	106.51	105.72	105.4	108.67	106.28	105.47	105.53	106.94	106.29	106.23	106.2
104.81	105.51	108.51	106.25	103.94	106.41	104.48	105.58	105.29	104.24	104.89	106.03	106.67	105.58	106.58	104.63	105.21	105.87	105.47	106.39	105.68	106.16	106.35	106.51	105.09	105.74	105.21	106.59	106.67	106.26	104.95	105.28	105.36	105.77	105.88	105.1	104.84	106.74	105.74	106.45	105.6	105.41	105.57	104.93	105.1	106.03	105.03	104.28	104.51	105.57
101.08	100.64	101.63	101	100.81	101.91	101.43	102.02	101.69	101.42	101.22	100.01	101.31	102.14	101.58	101.59	101.99	100.34	101.45	102.07	100.85	101.33	100.46	102.03	99.062	102.43	102.11	101.01	101.62	101.45	100.17	102.72	100.09	101.02	101	99.904	99.698	101.41	100.52	100.78	100.87	100.31	101.55	101.65	99.331	100.08	101.91	101.87	101.1	101.4
106.81	104.85	107.38	107.05	105.71	106.15	108.08	104.94	106.11	106.73	107.69	106.36	107.9	105.53	105.56	106.99	107.92	106.9	105.46	107.15	108.19	106.68	105.37	106.47	106.35	105.83	106.61	105.52	105.45	108.16	106.77	106.99	106.51	106.31	108.25	106.34	107.45	106.19	107.33	106.46	105.49	106.57	105.97	105.73	105.87	106.4	106.68	106.82	105.28	107.5
108.52	108.48	107.72	108.7	110.62	108.82	108.79	111.01	108.64	109.76	109.6	108.51	108.38	108.21	108.07	108.28	108.84	108.23	108.8	109.94	108.06	109.65	109.62	109.01	109.43	108.88	107.92	109.17	109.26	107.92	106.73	108.66	107.73	109.34	108.47	108.73	108.31	109.14	107.58	107.38	108.88	108.23	108.32	107.8	108.55	107.69	110.82	109.78	107.04	108.73
101.74	101.08	100.38	103.42	100.64	99.149	99.917	102.22	100.25	101.64	99.578	101.01	100	100.55	100.53	100.16	101.67	98.934	100.54	100.24	100.61	102.85	102.99	99.233	100.79	101.1	100.67	101.4	100.68	100.92	101.63	100.76	100.4	102.47	101.49	101.22	100.75	99.659	100.85	101.55	99.921	99.979	99.59	101.32	101.17	101.22	100.29	103.09	100.19	100.74
107.82	109.25	107.19	108.06	107.2	107.76	107.71	106.18	107.9	107.66	107.07	106.34	108.66	107.47	106.92	109.72	108.3	108	108.95	108.34	108.97	106.74	107.31	107.23	105.84	106.49	106.5	109.05	107.98	107.83	108.52	108.5	105.64	107.9	108.14	106.26	106.99	107.64	108.76	106.96	107.91	108.04	107.41	108.23	106.6	109	108.75	108.1	107.83	108.08
98.781	97.483	97.609	99.124	98.263	98.456	98.942	96.435	97.679	98.014	98.11	98.859	97.517	99.52	96.901	97.488	98.202	98.89	97.458	98.439	97.947	96.811	98.357	96.276	98.561	98.062	97.309	98.481	98.481	97.785	98.751	96.244	98.842	97.601	100.19	97.134	99.348	96.313	97.923	100.53	97.928	97.432	98.447	98.319	98.788	97.727	99.084	97.137	98.56	97.39
97.383	97.532	100	97.529	99.072	96.969	98.864	98.678	98.833	99.246	98.052	98.647	98.227	97.399	98.564	98.509	99.329	97.878	97.874	96.403	97.235	97.335	98.166	98.185	98.235	97.606	98.273	99.28	97.463	98.235	97.526	97.033	96.733	98.303	96.537	97.188	99.531	97.471	96.412	96.513	99.365	97.488	98.392	99.531	97.624	98.601	97.535	97.133	97.456	98.292
102.96	103.79	103.95	103.99	103.65	102.33	102.88	102.04	102.9	102.94	102.81	102.85	102.89	103.72	102.75	103.74	103.16	103.06	103.55	102.46	102.36	103.08	102.12	102.72	103.03	102.59	102.84	102.07	103.87	101.74	102.71	104.23	101.77	103.58	102.87	103.15	103.13	101.69	101.54	101.97	102.56	103.4	102.98	101.8	103.37	101.99	102.61	100.95	103.07	103.42
108.2	108.82	108.54	107.81	108.11	108.53	108.77	109.52	107.79	109.72	106.39	108.8	108.26	108.61	108.12	108.17	109.36	107.66	108	108.75	107.45	107.75	107.56	107.4	107.69	109.54	109.58	107.28	107.11	109.32	110.23	107.2	108.76	110.24	107.76	107.32	107.97	108.02	108.94	107.53	108.18	107.35	107.16	108.4	108.76	108.69	108.17	106.82	107.14	106.95
102.32	101.41	100.47	100.98	101.33	101.36	102.39	101.85	100.64	100.79	101.55	100.88	100.58	102.59	101.17	100.02	101.47	101.61	100.59	100.94	100.93	102.05	100.21	101.06	100.52	100.33	100.77	100.89	100.78	100.42	99.87	101.69	101.34	100.37	100.81	100.48	98.674	101.61	101	100.77	99.859	100.84	100.8	101.65	101.72	102.16	100.77	101.25	98.903	101.01
110.15	107.32	110.7	107.85	107.86	107.62	108.82	108.94	108.96	108.22	109.62	108.61	109.4	107.98	109.65	109.76	109.33	108.01	108.52	108.39	109.97	107.19	109.24	108.43	108.34	109.31	107.77	108.28	108.99	108.83	109.4	110.37	109.17	107.72	108.25	108.01	109.5	108.81	108.8	109.24	109.14	107.63	108.93	107.87	107.62	107.41	109.44	107.89	108.84	109.85
106.42	106.75	105.69	105.05	105.54	106.07	106.26	106.2	104.93	106.04	105.78	107.21	106.91	105.11	107.15	106.77	107.39	105.75	106.23	105.12	106.67	106.69	104.6	107.16	105.92	106.36	105.76	105.94	106.44	105.39	106.76	107.4	107.28	106.23	106.41	106.06	107.03	106.55	106.33	106.66	106.69	106.56	106.68	105.65	105.63	106.43	105.97	105.85	106.93	107.1
107.6	107.82	109.23	108.43	108.91	108.89	108.56	108.45	106.87	108.91	109.34	108.17	107.93	108.19	106.45	107.57	107.83	109.76	107.9	107.67	107.85	108.71	106.92	108.36	108.26	109.41	108.24	108.18	107.85	107.6	108.69	107.92	108.19	108.94	109.78	107.08	107.98	108.21	108.51	107.08	107.66	106.76	107.84	107.07	108.88	108.48	109.61	109.32	108.48	108.35
106.27	105.61	106.85	104.08	105.23	103.5	105.67	106.5	105.71	105.24	105.59	105.53	105.14	104.71	106.85	106.23	105.85	105.83	105.41	105.86	104.59	105.43	105.86	103.78	104.3	105.36	105.28	104.93	106.61	104.16	105.96	106.47	105.8	104.8	106.21	104.9	105.24	106.14	106.21	104.87	104.09	107.51	106.12	105.65	105.31	106.09	105.58	105.66	105.89	105.69
99.488	98.268	97.088	97.989	95.41	97.461	98.327	97.31	98.401	97.469	97.09	97.963	98.061	98.295	98.18	98.399	98.832	98.672	97.359	99.497	98.525	98.556	98.882	98.286	97.975	99.368	98.154	97.171	99.152	97.11	98.242	98.114	98.891	98.854	96.648	97.753	99.214	98.375	97.59	98.066	98.806	97.802	99.7	98.089	97.374	96.798	96.647	99.2	97.473	97.892
107.55	109.05	108.36	107.59	110.28	108.26	109.75	107.98	107.2	107.21	110.23	108.38	107.81	108.41	108.46	108.27	109.12	107.99	108.65	108.5	110.12	108.19	107.15	108.97	106.75	108.61	108.2	106.85	107.44	108.77	109.25	108.34	109.01	109	107.46	109.47	108.08	109.28	107.67	107.32	108.79	106.68	107.87	108.51	108.41	108.07	106.43	108.22	106.24	109.25
108.37	107.93	108.66	106.08	108.55	108.29	108.58	106.59	107.8	108.32	106.53	109.42	108.47	107.57	107.76	109.16	109	107.81	109.05	107.57	106.93	107.2	106.72	107.11	107.32	107.39	109.42	107.36	107.54	108.12	107.69	108	108.17	108.58	107.83	106.84	109.1	107.55	109.07	108.71	106.97	107.46	109.7	108.14	107.95	108.24	108.07	108.19	108.2	108.73
106.56	107.08	105.7	105.79	106.3	105.43	106.81	106.2	105.6	107.3	107.26	106.82	106.14	105.75	104.94	107.15	105.79	105.97	106.09	104.18	105.78	106.99	107.37	106.44	104.66	105.95	107.49	104.93	106.23	106.32	105.19	106.63	106.48	107.03	105.5	105.67	105.55	105.41	108.75	105.94	107.12	106.34	107.21	105.41	105.54	106.13	106.89	106.6	107.32	107.14
108.94	109.97	107.76	107.95	108.35	106.01	108.85	108.88	109.16	108.79	106.76	108.53	109.27	108.11	109.33	110.07	106.88	107.97	108.3	108.49	107.79	107.57	110.24	108.98	107.64	107.85	108.57	108.46	108.53	107.86	108.96	108.4	107.54	107.71	108.28	109.74	108.2	111	108.8	108.57	108.81	108.99	108.33	107.31	108.71	109.08	108.19	106.43	108.54	108.98
99.41	100.45	99.297	98.768	100.33	100.64	100.53	101.15	99.609	98.62	97.927	100.41	99.531	100.19	100.36	100.17	101.16	100.13	99.89	99.646	99.943	99.971	100.29	101.47	99.5	99.034	100.96	99.407	99.628	100.23	99.554	100.6	98.867	99.19	100.6	100.5	101.59	100.94	99.906	99.946	99.017	101.34	100.22	100.43	99.269	99.994	100.12	100.89	99.81	98.464
105.27	106.13	103.83	106.67	105.25	105.86	106.67	106.13	104.82	106.4	105.84	106.45	105.57	106.51	107.74	105.5	106.22	106.4	108.06	106.66	106.94	107.66	106.19	106.67	105.58	107.52	107.09	108.46	106.58	105.19	106.94	107.79	105.08	106.13	106.4	107.18	106.54	106.99	106.81	107	106.94	107.72	107.59	106.19	107.17	106.93	105.15	106.25	106.63	106.68
97.687	98.248	98.839	97.258	96.888	98.905	97.807	95.516	96.361	97.589	97.494	98.353	98.553	97.591	99.071	96.397	99.609	99.208	97.717	98.038	97.652	98.192	99.636	98.112	98.235	97.933	96.752	98.458	95.966	97.381	97.379	97.801	98.201	98.158	98.869	98.729	97.937	97.718	98.122	98.551	96.625	97.754	97.114	97.754	98.237	97.95	97.767	96.766	98.793	98.234
107.85	108.37	109.73	108.68	107.62	108.4	107.14	108.51	106.56	106.85	109.24	108.58	109.38	107.89	108.69	109.17	107.95	107.32	109.07	108.11	109.54	107.18	107.94	108.84	108.7	107.33	108.63	107.72	107.22	109.62	106.72	108.45	105.92	107.75	109.51	109.4	107.58	108.12	108.44	107.99	109.32	108.05	108.49	108.79	109.26	106.81	107.7	108.65	108.09	108.62
98.471	99.735	98.201	98.387	96.528	96.364	97.169	98.468	97.175	99.248	98.2	97.423	97.631	97.777	98.304	97.879	99.777	97.338	96.389	96.725	97.617	98.101	97.89	98.009	99.497	98.973	99.073	97.789	97.253	97.33	98.232	96.936	97.326	99.395	98.758	98.557	98.427	98.103	97.724	99.612	96.575	98.246	96.674	98.66	97.899	97.67	98.775	99.105	97.985	98.37
105.53	106.16	105.4	106.36	106.4	106.23	106.26	106.39	104.95	106.08	107.17	105.6	104.57	107.16	105.92	106.75	104.92	105.7	105.44	106.05	104.45	106.42	106.91	104.83	104.99	105.18	105.64	105.36	106.72	106.49	104.78	106.04	105.42	106.33	107.65	105.8	104.68	106.84	106.64	104.51	105.51	104.41	105.92	104.81	105.8	107.34	106.5	105.37	105.6	106.39
105.75	105.56	104.39	104.03	105.86	104.29	106.6	104.48	104.7	107.07	104.41	104.13	105.98	104.64	106.09	107.23	105.58	105.03	106.86	105.86	104.24	105.74	105.6	107.03	105.34	107.61	104.23	104.27	104.95	104.55	106.18	104.11	104.81	106.06	105.78	105.99	105.72	105.52	104.66	106.04	105.74	105.33	106.01	104.81	106.45	104.38	104.42	105.42	104.48	104.21
105.22	104.66	105.18	105.39	105.99	104.92	105.67	105.44	105.83	104.7	106.81	106.47	106.17	105.38	104.45	105.39	106.19	105.5	107.63	105.56	105.8	106.03	104.41	105.73	106.08	105.48	104.57	104.72	105.27	105.61	104.34	103.87	105.69	107.57	105.23	105.52	105.75	105.07	104.47	104.87	105.03	104.1	104.8	105.37	106.26	105.94	105.66	104.97	104.19	105.1
102.07	101.61	103.58	102.67	101.54	102.56	101.78	103.38	102.9	102.21	104.46	101.98	100.89	102.68	102.94	102.82	102.5	102.98	102.34	104.71	102.6	103.53	103.2	101.77	101.8	102.36	104.64	102.81	103.08	102.91	103.81	101.78	102.26	103.3	100.15	101.72	101.72	101.56	103.41	102.13	103.09	103.98	103.26	102.67	103.05	104.01	102.11	102.38	101.31	101.69
107.4	107.82	107.99	108.63	108.43	107.74	108.78	108.73	108.65	107.59	108.64	108.96	108.93	107.93	107.59	110.18	107.51	108.02	109.56	107.88	108.35	108	107.45	108.09	106.71	107.55	107.16	107.17	107.21	107.5	107.35	105.68	108.2	108.06	109.23	108.48	109.12	107.8	107.04	107.77	109.08	107.68	108.63	107.13	107.98	108.51	106.99	106.56	105.77	107.63
108.49	106.45	108.67	108.38	107.56	108.72	108.91	107.91	108.27	108.29	107.56	107.85	106.92	107.99	106.12	108.61	109.07	107.94	109.13	107.59	109.46	106.97	107.68	107.54	106.41	107.96	107.79	108.01	108.46	107.58	108.25	106.57	107.62	107.05	108.03	108.46	108.64	110.45	107.09	108.78	108.06	107.91	108.94	106.38	107.12	109.43	107.35	108.31	108.27	106.16
105.9	105.6	105.55	104.94	106.63	105.88	106.37	105.58	104.83	106.13	107.39	107.67	107.24	106.02	107.23	105.61	107.06	104.76	105.8	106.66	106.56	106.59	105.52	106.37	107.1	105.14	108.46	106.17	105.05	106.22	106.65	105.51	107.14	107.06	104.81	106.85	105.24	107.27	106.53	106.51	106.55	107.67	106.89	106.56	107.31	106.13	106.99	107.36	106.02	105.62
104.4	104.72	106.34	103.96	106.5	105.22	104.68	105.79	105.07	105.09	106.95	106.76	104.94	106	105.36	105.5	105.55	105.06	105.59	105.89	106.36	105.5	106.89	106.89	105.58	104.3	105.74	105.82	106.52	106.28	104.98	104.73	106.57	104.97	106.53	106.11	106.72	105.04	106.93	106.78	105.66	106.59	106	105.78	106.64	104.69	104.62	104.85	105.83	106.17
98.403	97.803	98.097	97.012	97.89	98.554	96.969	97.33	97.717	97.944	96.796	97.902	98.08	99.852	99.247	99.216	97.602	98.042	98.378	96.176	99.046	96.622	96.367	97.504	97.408	97.738	98.111	99.368	98.348	98.526	96.972	98.735	98.265	98.017	97.373	98.28	97.732	97.492	98.462	101.48	98.096	98.057	99.535	97.022	96.377	97.926	97.552	97.468	99.693	97.153
105.64	105.86	107.08	106.62	106.43	107.3	105.32	106.83	105.44	105.11	105.95	105.85	106.93	106.13	105.94	105.37	106.34	103.56	104.84	103.98	105.9	105.71	105.26	105.07	104.22	105.7	105.66	104.46	106.97	106.26	104.92	105.09	105.52	106.72	105.54	106.21	105.55	105.75	105.85	105.64	107.1	106.97	105.31	106.07	106.51	106.82	106.95	105.43	106.35	104.97
108.93	107.67	108.32	107.4	108.24	107.44	109.44	106.89	108.24	108.87	107.64	106.8	106.96	107.15	108.12	108.59	107.2	107.29	107.99	107.09	106.73	107.69	109.22	108.67	107.18	107.59	107.53	108.61	108.77	108.66	107.3	107.07	108.27	108.63	108.83	108.2	105.74	107.3	107.65	106.73	106.44	107.74	107.24	108.05	107.75	106.81	106.15	108.05	106.5	106.97
96.991	98.568	98.191	97.919	97.5	97.021	98.928	97.929	96.946	97.655	97.353	98.231	99.187	97.877	98.189	98.548	96.583	98.112	97.868	98.241	98.308	96.685	97.239	98.788	99.041	99.211	97.764	98.364	96.664	98.794	95.859	99.165	98.293	100.26	98.209	99.541	98.014	98.811	98.297	98.183	97.941	98.842	97.65	99.707	98.351	98.566	97.555	98.457	97.863	98.504
106.95	106.87	109.78	109.68	106.99	108.13	109.41	106.96	108.35	108.7	109.87	108.74	110.64	108.76	107.5	107.02	110.53	108.98	109.93	107.9	108.85	110.63	109.47	108.01	108.24	109.17	109.52	108.75	107.74	107.98	109.49	108.07	110.47	107.84	108.37	108.64	108.64	110.3	108.68	108.38	108.5	108.27	110.04	109.47	108.64	107.52	109.01	108.21	108.86	108.84
108.01	107.4	107.47	108.59	107.22	109.7	109.62	106.95	107.35	107.82	108.36	107.02	107.94	108.09	107.75	107.69	107.83	107.94	108.56	109.71	108.37	108.06	109.09	108.85	107	108.6	109	108.01	107.27	109.72	109.33	110.39	108.15	109.32	108.61	109	108.19	108.79	106.76	108.93	108	108.92	107.72	108.44	107.83	107.97	109.51	107.62	107.49	109.24
98.769	96.387	98.67	94.847	99.802	97.178	99.112	98.888	95.498	97.777	98.828	98.96	98.016	97.291	98.415	99.377	98.231	98.395	97.658	98.256	97.63	98.698	98.37	98.247	98.353	97.629	98.402	97.204	99.329	97.583	101.04	98.34	99.511	98.251	97.961	97.206	97.69	96.647	96.837	99.115	96.443	97.624	97.47	97.774	98.221	99.227	98.368	98.136	98.628	98.974
101.07	99.134	100.61	101.83	101.65	101.88	101.03	101.81	100.59	99.639	101.22	102.19	101.74	100	101.11	101.38	99.578	100.38	101.76	100.75	99.977	100.02	100.47	101.61	101.97	101.89	102.59	99.95	101.25	101.37	100.02	101.67	101.04	100.82	100.25	100.71	101.19	101.06	101.55	100.68	101.86	100.38	101.57	102.07	102.66	100.41	100.87	101.07	101.67	100.52
105.25	106.27	106.67	105.38	104.9	106.4	104.71	104.14	105.5	107.18	106.47	105.8	106.74	104.94	105.22	105.52	105.81	106.51	105.07	105.52	105.89	105.37	105.52	104.93	106.41	105.72	105.38	104.91	105.13	106.26	105.04	105.16	104.88	104.88	107.26	107.13	107.08	105.13	105.4	104.76	106.01	107.18	103.83	104.48	107.65	105.63	104.14	105.89	103.97	106.49
105.62	105.21	105.45	106.19	106.32	104.57	106.04	105.59	106.05	104.75	105.92	106.82	104.1	104.82	104.18	104.91	106.67	106.15	105.88	105.28	106.92	105.03	106.34	105.97	106.35	105.91	105.74	106.66	106.21	107.93	105.08	105.58	105.68	107.04	105.43	105.74	104.28	105.78	105.17	105.33	104.67	104.49	104.16	105.37	106.39	107.14	105.38	105.29	104.64	106.39
100.62	101.42	101.79	101.1	100.5	100.5	99.988	100.18	100.78	100.37	99.753	101.14	100.59	100.28	101.09	101.12	101.66	100.22	100.05	99.707	100.48	100.39	100.98	102.5	100.17	100.03	101.21	99.508	99.466	102.4	100.82	99.869	100.42	101.5	99.994	100.49	101.18	100.03	102	100.25	99.044	100.9	100.06	100.56	101.73	100.68	100.79	101.31	100.72	100.59
108.21	107.24	106.84	106.87	107.67	105.47	106.83	107.17	106.73	108.41	108.56	106.76	107	107.98	107.23	108.8	107.17	108.31	108.12	107.73	108.78	107.59	107.01	107	106.93	108.58	107.67	107.07	107.04	108.5	107.71	107.3	108.57	106.33	106.95	108.02	108.02	107.16	107.02	109.59	107.88	110.11	108.15	107.13	107.68	108.09	109.1	109.35	109.6	106.88
106.24	103.87	106.81	107.09	106.67	106.89	105.23	104.54	107.57	106.52	104.95	105.12	104.46	104.69	106.47	106.74	104.36	104.41	105	105.94	105.13	104.97	106.4	105.49	104.84	106.07	104.99	106.81	105.33	105.55	106.5	104.38	105.8	105.24	105.29	105.13	104.59	104.94	104.51	106.1	106.44	104.62	104.9	104.72	105.64	104.99	107.35	105.51	106.18	107.1
104.91	105.21	105.98	105.44	106.33	107.05	104.95	107.36	105.56	105.95	103.78	104.87	104.5	107.11	105.3	105.52	104.52	104.89	106.92	105.56	104.13	106.46	104.92	106.48	106.55	104.88	105.82	105.23	106.63	105.75	104.65	105.7	105.56	106.67	104.8	107.26	106.66	105.79	104.1	107.45	106.51	104.96	105.89	107.2	105.61	105.71	105.28	105.93	106.47	105.85
110.14	109.06	108.23	108.98	106.8	107.94	108.46	107.45	108.85	107.79	108.33	108.03	108.24	108.5	108.23	108	109.09	110.61	108.35	108.29	110.13	108.16	107.57	108.42	110.02	108.63	107.83	108.44	109.47	107.87	109.58	108.79	109.3	108.22	109.11	109.27	108.34	109.97	108.57	108.69	108.32	108.23	107.67	106.81	107.49	107.45	108.2	108.04	108.41	110.12
108.92	110.38	109.83	111.74	109.5	110.54	112.31	109.87	108.67	110.92	110.34	110.51	110.11	111.98	109.75	110.15	111.79	110.3	111.47	112.39	111.06	109.44	110.56	108.76	110.2	111.48	112.05	109.5	111.31	109.62	110.49	109.72	110.8	110.3	109.73	109.14	111.08	109.74	110.18	109.9	110.08	109.25	110.47	110.17	110.13	110.67	109.88	110.9	112.27	108.76
106.62	105.43	107.54	106.71	106.94	104.87	105.36	106.12	105.43	104.86	103.46	104.71	106.51	104.47	106.29	107.3	104.77	105.11	105.38	105.03	105.69	105.45	104.88	105.19	106.72	105.46	106.32	104.49	106.44	105.71	105.37	104.93	104.69	105.48	104.15	105.62	105.15	106.18	105.97	105.16	105.35	105.75	106.29	106.31	106.99	106.69	105.96	105.17	105.25	104.76
104.93	105.04	105.02	103.89	106.36	104.4	105.44	103.85	105.45	105.96	104.67	107.74	106.3	105.78	108.37	104.35	106.86	106.05	106.65	106.73	106.65	106.02	104.94	107.62	106.86	106.21	104.83	106.07	104.49	106.58	104.09	107.96	106.92	105.21	104.68	106.08	106.38	105.65	106.37	106.73	106.44	106.21	107.31	105.65	107.36	106.48	104.1	105.88	105.1	105.73
97.18	98.551	98.725	98.694	97.464	96.959	97.998	98.968	99.467	97.765	96.422	98.822	97.829	97.543	97.833	97.262	97.374	98.223	97.489	99.257	97.756	98.053	97.53	99.099	98.695	98.254	98.015	98.104	97.686	99.428	97.863	96.592	98.196	98.124	97.888	98.77	97.127	98.217	98.376	99.748	98.477	98.963	99.091	97.949	99.127	98.016	97.879	98.797	98.672	99.09
97.868	99.746	99.065	96.858	98.03	99.268	97.339	98.355	97.325	96.656	97.772	96.599	98.121	98.627	98.202	98.918	99.232	98.244	98.188	97.81	96.833	98.502	98.435	96.819	97.713	98.107	98.103	98.214	98.678	96.907	97.876	98.856	98.644	97.384	98.912	98.618	97.364	97.95	97.924	97.72	98.688	97.507	97.483	97.808	97.164	97.676	97.43	97.071	98.026	97.111
98.839	100.22	99.421	99.783	100.79	100.1	98.753	99.107	100.4	99.204	100.57	97.884	99.985	99.319	98.419	98.549	97.423	99.401	100.18	98.869	97.826	99.463	98.259	100.03	100.52	99.021	99.354	98.343	97.964	99.132	99.472	98.97	97.519	98.682	99.929	100.17	97.512	98.725	99.519	98.977	99.801	98.689	97.112	98.41	99.342	97.306	99.134	97.709	97.03	100.48
107.5	107.68	108.66	107.52	107.61	106.31	106.9	107.41	108.07	107.57	108.54	107.68	107.91	106.88	108.02	107.93	108.96	109.09	108.07	108.09	108.57	106.56	107.55	107.09	109.34	109.66	109.32	107.15	107.3	107.3	107.67	107.74	108.29	108.48	108.98	107.78	106.98	107.79	108.56	108.28	108.47	106.84	106.46	108.65	108.63	109.1	106.89	106.64	107.83	108.39
105.38	107.22	105.16	108.53	105.78	105.86	108.52	104.93	107.17	106.39	106.91	107.6	106.76	105.19	108.51	105.63	105.91	107.01	105.65	106.96	107.94	106.87	105.43	106.98	107.39	107.92	106.41	106.05	106.15	105.85	105.61	106.01	105.5	105.16	105.84	105.83	105.82	106.37	106.82	107.98	106.17	107.32	106.74	106.46	106.31	107.85	105.41	106.21	105.91	107.26
99.453	97.676	100.25	99.239	99.271	98.117	98.382	97.911	99.18	98.411	99.282	98.183	99.798	98.003	97.951	99.595	98.799	99.844	99.389	100.68	97.538	97.879	98.685	100.99	99.956	99.737	98.14	98.069	98.776	99.536	98.542	98.712	98.955	98.698	99.458	98.273	99.052	98.493	98.864	99.101	99.508	97.149	98.951	97.952	99.387	97.819	97.744	98.495	98.289	99.82
107.08	107.57	108.45	107.93	107.14	106.74	109.12	109.18	107.69	107.22	107.74	109.01	107.88	108.33	108.63	106.74	109.81	108.02	108.71	108.13	108.95	108.02	106.52	108.22	107.77	108.44	107.6	108.08	108.82	108.3	109.73	109.42	108.35	108.42	109.56	109.36	108.09	106.72	108.24	108.91	108.45	107.38	109.81	107.34	107.99	107.76	108.94	108.51	109.83	109.73
108.88	108.31	108.46	108.41	110.27	108.09	108.25	106.7	109.78	107.64	109.14	107.12	108.58	108.24	109.22	108.5	109.73	109.09	106.91	107.32	108.9	107.51	108.27	108.36	108.51	108.16	108.77	109.04	108.84	107.94	110.04	110.23	107.13	109.47	106.13	109.41	108.51	108.48	109.44	106.92	108.75	107.86	108.38	108.87	106.87	107.83	108.73	108.34	108.51	107.67
99.129	97.623	98.164	98.459	97.202	98.179	96.926	97.366	98.395	99.059	97.164	98.873	97.845	98.831	97.39	97.744	98.616	98.648	96.859	97.602	99.414	97.857	98.896	97.388	97.984	97.751	99.281	99.406	97.278	98.819	98.076	97.936	99.213	97.921	98.912	98.737	98.312	96.754	97.129	96.874	97.413	99.567	99.245	98.837	98.84	96.334	99.153	99.111	98.802	98.294
97.672	98.926	97.617	97.066	96.709	97.399	98.09	98.559	100.11	98.416	98.631	97.599	97.841	99.463	96.898	98.198	97.815	98.449	96.846	97.386	99.145	98.344	98.079	97.299	98.747	97.938	97.027	98.009	98.939	98.595	99.27	98.187	97.28	98.65	98.198	98.448	98.103	96.336	97.695	98.403	99.135	97.467	97.7	96.733	98.903	97.544	100.31	99.545	98.131	97.95
106.1	106.4	104.92	106.02	106.89	105.48	107.66	105.3	105.9	106.51	106.44	108.61	106.02	105.83	107.76	106.05	105.83	105.26	107.12	106.55	106.41	107.95	106.87	107.47	106.81	106.97	104.88	107.38	106.65	105.58	107.22	104.74	105.78	105.95	106.87	106.04	106.04	107.19	106.79	106.66	105.59	106.79	105.76	106.79	107.48	106.05	107.09	106.99	107.27	107.78
109.4	108.54	108.82	108.35	108.4	107.92	109.2	108.45	109.71	107.97	108.68	108.99	108.77	108.05	108.7	109.02	109.09	108.89	108.17	108.86	109.06	109.01	109.87	108.1	107.37	109.54	109.09	110.02	109.42	108.47	109.88	107.73	108.25	108.32	107.29	107.74	108.45	108.57	108.48	110.38	109.49	108.71	109.37	109.48	108.67	109.25	108.39	106.83	109.34	108.99
110.22	107.82	107.15	109.26	108.26	108.61	108.74	107.96	107.58	109.54	108.05	107.08	108.09	108.95	108.3	109.49	107.82	108.47	107.64	109.03	109.9	108.02	107.61	109.2	109.75	109.38	106.04	107.94	107.91	108.43	107.63	107.93	108.95	108.62	107.97	108.26	109.87	107.98	108.75	108.34	107.69	107.9	108.35	107.7	108.58	109.62	107.97	107.41	107.11	107.74
106.95	105.31	105.01	106.7	106.74	104.83	105.69	106.63	105.22	104.95	105.84	105.22	106.76	105.73	105.51	107.21	104.24	104.24	105.95	106.15	104.85	105.4	107.22	104.78	107.22	106.15	105.99	105.48	106.41	105.17	106.18	105.76	103.91	105.75	105.3	104.54	106.69	105.95	104.63	106.2	104.46	106.21	104.6	104.25	105.02	105.11	105.84	105.7	107.16	105.92
109.45	108.48	108.11	109.66	109.62	109.59	107.69	108.75	107.79	107.42	108.82	108.64	108.81	106.21	108.84	109.14	107.59	108.29	107.43	108.28	108.23	108.49	107.65	106.84	107.49	107.95	107.68	109.71	108.28	107.99	108.13	107.04	107.59	107.96	108.48	107.29	107.47	107.5	108.89	108.3	107.48	107.15	108.3	108.18	110.44	107.71	106.67	107.16	108.94	109.23
106.59	105.88	105.32	104.71	105.65	104.39	105.42	104.95	104.83	105.4	105.21	104.51	105.16	102.57	106.42	106.76	105.64	106.71	104.96	104.97	104.52	105.7	103.94	106.21	105.5	103.89	106.38	106.54	104.56	105.86	104.52	106.48	105.58	107.17	105.89	104.6	105.52	105.56	105.54	106.62	105.25	105.69	104.79	105.3	105.2	106.14	106.68	104.53	105.11	104.74
96.641	97.566	98.58	98.007	96.006	98.76	98.53	96.985	97.952	97.548	98.417	98.292	98.192	96.392	97.435	97.417	97.685	97.563	99.221	98.478	96.997	97.204	98.707	98.48	97.72	99.328	96.952	97.368	98.45	98.335	97.062	97.566	98.642	97.168	98.637	99.115	97.566	99.968	96.3	97.053	98.129	96.812	99.212	96.962	98.381	98.37	97.465	97.793	99.901	96.423
106.74	107.01	106.62	107.1	105.91	107.49	108.19	105.77	106.75	106.97	106.03	107.13	106.21	105.82	106.64	105.44	105.69	105.4	105.9	104.87	108.03	106.18	104.36	107.62	106.72	106.61	106.61	105.56	107.03	105.77	104.77	106.32	105.7	106.56	108.07	105.12	106.31	106.05	105.09	106.11	107.37	106.11	107.57	105.72	107.02	106.53	107.49	106.35	106.09	104.48
97.231	99.619	98.804	98.962	97.998	98.81	98.741	98.943	98.338	99.248	98.367	99.228	99.6	98.572	97.676	98.526	98.558	97.36	99.987	99.153	98.526	98.076	97.161	98.522	98.632	99.081	99.119	98.518	97.592	99.61	99.333	99.217	98.055	98.725	98.153	98.336	98.538	99.35	98.861	98.331	100.16	99.007	98.562	99.336	98.527	98.64	100.59	98.22	98.772	100.76
105.1	106.65	105.71	104.54	105.06	108.38	106.77	108.3	106.7	106.48	106.9	106.45	106.98	106.81	107.6	105.29	107.05	106.99	107.04	106.18	106.96	106.21	108.03	107.24	105.68	106	107.5	106.7	105.71	106.33	104.02	105.62	105.54	106.34	107.61	107.05	107.23	108.42	105.34	105.71	104.12	106.58	107.54	107.12	106.7	106.48	107.53	105.14	107.04	107.17
108.11	107.49	107.62	108.81	106.93	109.24	107.22	108.51	106.84	109.06	109.37	105.78	108.97	109.9	108.13	110.16	109.13	109.45	107.65	108.96	107.84	108.49	109.29	108.1	109.62	107.57	107.8	107.42	107.74	108.2	107.36	108.3	108.17	107.77	109.21	108.21	107.79	108.17	107.74	110.54	106.49	108.32	108.53	108.23	106.44	109.06	109.37	108.2	108.99	109.86
107.97	106.97	109.31	106.6	110.7	109.2	108.16	108.07	109.68	107.95	108.09	107.61	106.89	108.58	107.18	110.5	108.18	107.99	108	108.35	106.79	108.6	107.97	108.14	108.21	108.36	109.8	109.26	107.32	109.6	108.1	106.91	108.1	108.37	107.8	107.69	106.36	108.06	108.07	107.85	108.93	107.95	108.7	108.3	108.1	109.29	108.56	107.3	107.88	108.93
100.48	101	100.35	100.08	100.07	101.76	101.32	100.37	100.24	100.98	101.7	102.65	100.37	100.2	100.55	99.915	100.71	100.61	101.58	99.857	101.3	100.25	99.334	101.12	100.59	99.968	101.26	100.57	101.17	100.48	101.69	101.73	99.837	101.1	101.22	101.89	99.815	101.41	99.319	102.06	99.492	101.32	99.425	100.9	101.1	99.823	101.29	100.33	101.5	100.55
106.25	105.85	105.53	104.75	105.8	103.37	105.78	105.54	105.34	104.27	104.85	105	106.5	106.15	107.49	105.47	105.12	107.67	106.28	106.59	106.25	105.39	105.65	104.52	105.68	105.52	104.24	106.61	105.36	107.54	104.53	105.22	106.03	106.03	104.59	105.47	106.15	105.98	104.66	103.84	106.34	105.32	104.96	106.16	105.28	105.42	105.76	104.68	105.6	105.85
108.06	107.39	108.54	109.22	108.24	109.28	107.69	107.2	109.36	107.15	109.61	110.44	107.9	109.8	109.76	108.94	108.59	108.89	107.66	106.81	108.01	108.45	107.76	108.57	109.1	108.27	108.69	108.3	109.35	108.51	106.85	109.1	106.06	108.31	107.66	108.48	108.04	108.06	108.73	108.56	107.34	108.13	108.65	107.29	106.81	108.76	108.46	109.14	108.71	108.21
107.89	109.02	108.56	106.09	106.76	106.97	107.5	107.49	108.79	108.06	108.33	108.64	107.76	109.6	106.72	107.41	107.83	108.14	106.44	107.83	109.2	106.46	109.44	109.44	107.96	107.44	106.78	109.27	109	107.5	108.79	106.87	108.02	106.74	109.12	107.94	106.37	106.79	108.67	106.81	108.24	106.99	107.11	107.37	107.59	108.3	107.16	107.39	106.93	108.41
106.1	106.85	105.72	104.93	107.36	107.93	106.71	105.88	105.26	105.51	107.32	105.9	107.24	105.2	107.49	106.33	107.01	106.47	107.4	105.7	105.34	105.62	104.97	104.44	108.1	107.01	105.66	106.04	106.48	106.35	106.39	105.69	106.46	107.46	107.09	106.69	106.14	107.97	105.99	106.3	106.98	106.45	107.05	105.26	107.31	106.82	106.13	105.98	106.79	105.36
98.787	99.619	98.947	98.714	98.611	98.265	99.071	99.2	99.068	99.093	97.823	97.827	98.092	98.321	99.606	98.93	98.371	99.24	99.485	98.545	99.241	97.593	100.31	100.04	98.536	97.536	100.16	99.217	99.726	99.898	98.839	97.339	98.385	98.614	99.152	98.058	98.458	99.032	98.746	99.656	98.228	98.625	99.182	99.963	98.241	96.68	98.126	98.542	100.02	97.323
108.43	110	105.63	107.86	106.93	108.93	107.93	109.04	107.13	107.38	107.05	109.54	108.61	106.63	109.35	107.85	108.73	109.03	108.66	108.7	107.28	108.33	108.9	108	108.61	109.04	107.36	108.52	109.66	108.79	108.27	107.13	108.17	107.89	108.19	109.19	107.64	107.67	107.2	106.87	107.82	107.23	107.49	106.72	106.23	108.27	108.9	108.51	109.61	108.29
106.7	105.68	104.86	107.18	105.9	106.69	106.29	105.06	106.19	105	107.67	106.68	104.24	105.77	106.35	104.93	105.3	106.06	105.73	106.41	105.76	105.55	106.24	104.81	106.08	105.58	105.88	104	105.83	106.7	106.9	106.01	105.82	106.17	105.61	105.39	105.48	104.51	106.29	104.81	107.5	106.98	104.3	104.62	104.76	104.6	104.26	105.77	107.31	105.55
108.13	107.21	109.23	107.81	107.73	108.37	107.78	109.27	106.99	108.1	107.21	109.54	109.54	110.98	108.27	108.04	108.66	108.17	108.51	107.99	107.38	107.47	107.56	108.92	108.84	109.07	108.35	107.42	107.85	109.11	108.21	108.5	109.42	108.57	106.93	110.01	107.85	108.27	108.22	107.58	109.4	106.52	107.65	109.3	105.77	107.86	108.03	108.99	109	108.76
110.03	109.84	107.42	108.25	108.09	109.38	108.23	110.23	108.74	107.34	110.04	108.63	107.92	109.43	108.74	110.02	109.32	109.36	108.83	108	108.07	107.55	109.11	108.56	109.26	110.09	108.02	108.96	107.56	110.36	108.35	109.41	108.68	109.33	108.34	109.21	108.08	108.21	107.96	108.17	108.89	109.46	109.51	107.9	108.96	107.27	110.16	110.31	108.25	109.51
107.41	107.53	109.36	109.34	106.89	108.31	107.95	108.01	107.41	106.85	107.8	109.08	107.22	107.08	106.96	107.18	106.64	108.54	108.2	109.29	108.56	107.95	107.75	107.22	108.66	108.65	109.52	106.26	107.94	107.35	106.69	108.86	107.84	106.72	107.38	108.52	107.73	108.22	108.56	108.44	108.53	108.22	107.77	108.15	107.25	108.7	108.01	107.52	107.36	108.26
107.44	108.32	108.4	108.06	107.67	107.16	107.78	108.32	109.23	107.49	107.98	107.34	108.44	107.5	106.53	106.78	107.83	106.89	109.56	106.43	108.44	109.96	108.79	107.01	107.39	106.91	106.4	108.49	109.14	107.54	108.09	106.13	108.55	106.77	107.93	106.85	108.56	107.87	108.6	107.49	107.3	107.91	108.74	108.57	108.83	105.95	106.8	106.3	106.7	106.65
107.99	107.61	107.23	107.66	106.8	106.85	108.67	107.79	108.01	108.61	108.06	107.46	108.66	106.8	107.34	108.13	108.49	107.06	107.3	108.79	106.3	108.26	106.93	107.97	107.96	109.46	106.25	108.8	106.81	107.13	106.39	107.32	107.08	109.2	106.62	107.9	107.96	106.55	109.29	107.81	107.71	109.26	106.87	107.74	108.57	107.94	108.09	105.74	107.71	106.7
104.95	106.71	105.47	105.72	105.15	107.54	104.23	103.44	105.68	105.54	104.91	105.93	105.8	103.97	105.74	104.77	106.9	106.14	104.52	107.56	105.72	105.78	105.98	106.51	105.3	105.49	105.73	105.61	107.83	104.81	106.36	105.55	106.1	105.48	105.37	105.62	105.98	105.32	106.71	106.58	105.69	103.82	105.56	105.26	105.9	105.21	105.8	104.25	106.48	105.2
108.92	107.87	107	106.62	108.07	107.65	108.63	109.01	108.63	108.34	107.91	107.49	107.54	108.94	108.25	107.84	107.06	107.56	106.32	108.06	107.57	106.07	107.53	107.79	107.44	107.38	107.95	108.77	108.11	108.24	107.79	108.62	107.56	107.32	106.35	106.89	106.65	107.74	106.63	107.38	108.24	106.25	106.2	107.85	107.83	109.01	108.85	106.07	107.47	107.59
99.4	100.24	100.4	99.808	100.21	100.24	99.146	99.403	101.36	100.06	101.01	99.718	100.22	100.33	99.547	100.75	100.95	99.784	100.36	98.241	100.72	99.761	100.29	99.503	101.29	101.22	99.692	100.62	99.524	101.65	100.03	100.03	100.58	100.85	100.21	100.39	99.409	99.971	100.79	100.46	100.34	99.149	99.831	100.69	100.21	101.2	99.534	99.193	99.463	100.44
106.22	106.12	106.53	105.72	106.83	105.6	106.6	106.59	106.61	107.04	106.32	106.13	108.31	106.07	106.27	105.97	107.12	107.77	105.46	105.74	106.36	105.88	106.22	105.8	108.07	106.91	105.15	106.04	106.62	107.62	105.49	106.17	104.47	107.55	105.57	104.88	107.53	106.67	106.71	105.71	105.86	104.89	106.96	105.76	106.4	106.22	106.18	106.12	106.33	105.91
108.33	108.19	107.34	106.7	107.89	108.25	110.67	107.38	107.29	107.39	108.58	109.06	107.05	107.37	107.67	107.28	107.58	108.46	107.3	107.86	106.01	108.06	107.76	107.91	107.36	107.61	108.12	107.61	106.89	107.07	107.56	108	107.61	107.07	108.36	107.88	108.16	109.25	106.26	106.31	107.77	107.43	108.6	107.78	109.54	106.67	108.67	106.91	107.85	108.07
105.52	105.58	106.03	107.17	106.17	105.34	106.69	106.41	104.11	105.66	103.41	107.4	105.37	104.73	106.04	106.09	104.42	103.36	105.44	106.04	105.47	105.69	105.37	106.23	104.58	104.95	105.29	105.37	106.3	105.11	104.75	106.48	106.27	104.55	105.09	105.13	106.73	104.87	104.76	106.59	105.1	105.35	105.92	104.86	105.59	105.71	105.09	105.63	104.95	106.52
104.44	105.64	106.62	106.4	105.76	105.61	104.47	105.83	103.51	106.08	106.37	105.01	106.49	105.19	106.81	105.39	105.89	105.18	104.7	105.09	104.97	104.8	105.28	105.25	104.89	106.5	107.28	106.15	106.25	106.3	107.4	104.87	105.42	105.65	105.06	106.24	107.23	105.62	106.72	107.09	104.57	106.3	104	106.03	105.08	105.46	105.06	106.72	105.78	105.98
105.08	105.83	105.15	104.03	105.86	107.36	104.54	105.38	106.73	105.16	106.19	104.4	105.21	105.98	106.84	105.31	105.3	107.31	105.29	104.48	105.71	104.97	105.53	105.67	105.52	105.13	105.21	106.83	106.18	105.32	106.88	105.39	106.26	106.19	105.18	106.95	105.31	106.03	107.01	104.92	106.71	104.92	106.49	104.88	106.81	107.22	104.81	104.43	104.56	103.4
105.23	105.3	105.58	106.37	105.22	105.02	106.86	105.8	105.75	105.95	103.86	104.94	105.58	106.33	105.37	105.2	106.75	105.24	107.05	106.66	106.1	106.15	106.27	106.55	106.36	106.08	105.33	105.58	106.28	106.49	105.02	104.46	106.48	105.46	107.1	105.86	105.92	107.29	105.91	104.85	105.12	106.78	104.79	105.04	105.38	104.12	104.5	106.1	105.53	105.72
106.42	108.38	109.19	110.05	108.01	110.12	107.57	109.57	107.94	109.35	109.57	107.33	108.41	109.5	108.17	109.24	109.29	108.5	107.95	108.1	108.91	108.67	107.78	108.93	108.41	108.4	108.66	108.55	108.63	108.37	109.52	106.48	108.03	107.79	108.75	108.71	108.56	109.27	107.63	108.37	108.7	107.73	106.92	107.26	108.02	109.77	109.38	108.11	108.71	109.59
106.24	106.92	104.51	104.06	104.86	105.23	105.63	105.47	106.22	105.17	105.86	105.77	104.71	105.69	105.55	104.29	105.15	105.8	104.64	104.77	105.33	105.23	105.82	105.79	104.9	104.2	105.73	105.56	103.24	105.99	105.89	103.98	105.49	105.17	106.77	106.16	104.43	106.09	108.12	104.76	105.64	106.09	106.17	105.72	105.58	103.98	105.81	106.79	106.03	104.75
108.2	107	108.45	107.58	106.27	108.72	109.14	108.61	108.06	107.6	108.83	109.6	108.86	107.78	107.59	108.38	108.54	106.84	106.44	107.38	106.98	108.57	107.37	109.57	108.69	107.56	108.35	109.02	108.54	108.21	107.1	109.62	108.08	109.37	107.8	109.02	109.12	107.88	107.41	108.54	109.28	108.82	108.42	107.34	108.02	107.06	107.81	108.82	108.24	106.16
100.39	100.8	100.94	101.44	101.58	100.36	100.29	99.585	100.45	101.17	101.09	100.89	100.15	101.76	98.953	99.74	99.544	102.4	102.28	101.01	100.9	101.92	100.2	101.47	99.778	99.648	100.28	99.73	100.77	102.14	100.18	99.37	100.49	100.75	100.39	99.79	99.937	101.42	100.57	99.589	100.64	99.945	99.858	99.217	102.14	100.77	102.46	100.23	100.92	100.1
106.36	106.39	106.02	105.26	106.21	106.05	106.94	106.32	106.78	107.31	107.44	105.5	107.5	106.53	106.55	106.26	107.29	106.76	104.13	105.46	107.14	106.62	106.22	107.69	105.83	107.06	105.98	105.27	106.94	106.62	105.36	108.28	106.04	105.99	107.37	106.86	106.17	106.65	107.54	105.27	106.11	107	106.01	107.33	106.3	107.76	107.38	107.92	105.39	105.93
105.53	106.47	106.41	105.74	105.92	105.71	105.55	103.85	105.47	105.2	104.91	105.71	105.97	104.8	107.35	104.57	105.55	106.89	105.54	106.48	104.95	105.79	106.18	105.8	105.61	104.9	105.79	105.26	104.65	106.67	105.7	104.42	104.21	106.18	107.17	105.63	104.96	104.84	105.59	105.21	105.05	105.63	106.22	105.57	105.29	104.76	106.05	106.25	107.62	106.57
105.06	104.57	104.91	107.46	103.78	105.24	106.17	104.55	105.92	106.27	104.62	104.89	106.13	104.99	106.2	106.54	106.27	106.18	106.68	105.11	104.49	105.18	105.31	104.73	106.96	105.8	106.26	106.79	104.82	105.54	106.43	106.13	105.57	103.53	106.77	105.55	105.64	106.61	106.76	105.18	106.64	105.63	106.14	105.67	105.96	105.42	103.62	106.12	106.65	105.92
106.36	105.5	105.99	104.07	105.11	106.07	105.91	104.53	104	106.03	104.94	106.28	105.38	104.31	106.52	105.95	106.04	106.05	104.95	105.9	105.25	106.44	104.43	104.61	105.71	105.09	106.47	108	106.67	105.28	105.79	106.25	104.98	105.94	105.14	105.46	103.7	106.78	104.46	106.34	105.52	104.81	106.37	106.31	105.22	105.23	107.71	104.87	105.88	107.56
98.039	100.03	97.423	98.591	99.634	99.785	98.13	99.548	99.601	98.63	98.965	99.377	99.007	99.159	96.57	98.596	99.046	99.441	98.7	99.915	98.184	98.717	99.312	99.418	98.284	98.186	99.905	100.31	98.87	98.783	97.26	97.966	99.32	98.645	99.804	98.92	99.339	98.358	99.854	100.19	99.234	100.09	99.519	98.988	98.364	98.821	98.455	98.174	99.823	98.686
107.98	107.81	106.24	104.56	106.12	104.9	107.36	105.24	108.68	106.07	105.58	106.51	105.57	105.7	107.89	106.45	106.36	108.18	106.72	105.28	108.08	105.98	105.81	104.46	106.01	106.25	108.31	106.32	105.03	105.55	106.07	106.04	106.57	106.35	105.11	105.49	107.45	106.7	106.36	106.85	105.11	107.76	104.96	106.89	104.79	105.96	106.05	107.44	105.83	106.23
107.03	106.64	105.55	106.43	106.17	106.43	105.44	105.71	106.47	104.47	106.91	105.63	106.87	105.94	107.32	105.04	107.13	107.11	107.18	106.26	107.21	103.66	106.69	105.9	107.08	106.8	107.45	105.85	105.37	105.48	107.34	105.03	107.58	105.76	107.71	105.47	106.43	106.14	104.6	106.47	106.56	107.01	105.66	107.24	105.6	106.29	108.93	105.95	106.58	107.63
98.779	97.701	97.616	98.392	98.367	98.736	98.625	100.71	98.371	98.187	99.013	97.351	98.789	99.188	98.26	99.151	99.766	98.612	97.9	99.759	98.674	98.724	98.809	99.498	98.28	98.509	98.408	99.399	98.265	97.99	98.886	99.495	99.253	97.946	98.503	99.09	99.774	98.474	98.558	98.516	98.209	98.585	97.705	97.858	97.921	97.734	98.104	98.44	100.61	98.967
107.56	106.54	106.4	107.51	105.82	106.76	106.05	106.09	106.69	105.49	105.6	106.92	107.7	106.44	104.83	106.99	106.34	105.93	106.82	105.4	106.69	105.55	106.33	106.03	106.28	106.53	105.87	105.66	105.93	106	106.77	107.05	105.42	107.39	108.03	107.02	106.69	107.08	106.26	105.87	105.58	106.46	106.01	105.07	106.43	107.41	108.01	105.03	104.4	106.67
106.6	107.08	105.66	107.08	106.73	106.54	106.69	106.4	107.13	106.52	105.46	106.84	105.86	105.74	105.96	107.46	105.61	106.47	105.72	107.36	105.02	106.64	107.24	107.26	105.83	105.31	106.68	105.84	106.37	107.37	106.4	106.74	107.22	106.83	106.58	106.32	104.63	105.37	106.16	105.95	105.79	104.94	106.31	105.92	105.53	107.52	106.34	107.55	106.21	105.95
105.98	104.98	105.71	104.7	106.66	105.6	107.4	104.26	105.27	105.72	104.09	104.91	105.4	106.38	105.72	104.68	105.88	105	104.75	104.68	105.59	105.64	106.76	105.82	106.48	105.37	105.74	105.41	105.29	106.46	106.3	104.11	105.57	106.24	105.32	106.22	104.67	104.25	105.96	105.71	106.32	105.59	105.36	105.99	105.46	107.53	107.29	106.3	106.39	104.85
108.56	106.54	107.97	105.74	106.18	107.17	105.72	106.06	107.27	107.18	105.66	105.65	105	106.8	106.02	105.77	106.59	106.03	106.51	105.9	106.46	106.64	106.82	108.07	106.27	103.61	105.43	107.06	107.16	107.6	105.36	107.48	107.2	106.99	106.77	107.54	107.32	107.16	106.41	106.71	106.69	105.85	108.1	107.51	106.61	105.99	106.17	105.88	106.4	105.91
106.36	107.83	106.14	106.69	105.35	105.2	108.24	106.82	105.79	107.46	107.51	106.68	106.06	108.03	107.14	108.05	107.22	106.36	105.27	105.47	106.43	106.24	105.88	106.03	106.04	105.99	106.09	105.86	106.8	108.34	107.24	106.91	105.37	105.73	105.72	105.1	106.27	108.36	106.66	106.86	105.97	107.62	106.04	105.8	105.77	105.43	108.71	105.44	106.79	107.23
107.41	108.57	107.33	107.48	107.75	107.79	106.43	107.62	105.73	108.33	107.12	107.81	108.74	107.35	107.39	108.42	108.42	107.85	108.56	107.9	107.82	108.7	107.04	107.78	107.51	108.65	107.6	107.05	108.99	108.25	107.03	109.6	107.93	107.98	107.58	108.21	108.03	108	108.79	108.68	106.85	106.84	106.71	106.75	108.31	107.71	108.56	107.96	108.01	109.23
107.74	106.89	105.64	107.76	105.89	106.19	107.03	106.06	105.5	107.03	106.34	105.67	104.95	107.62	106.05	106.52	105.6	106.61	106.77	106.96	105.39	107.39	105.76	105.21	106.91	105.16	106.23	106.51	107.14	107.53	105.52	106.11	107	105.27	106.96	106.51	107.16	106.49	105.55	107.25	106.43	107.53	106.97	106.44	107.34	106	106.03	104.83	105.35	106.72
106.74	107.98	106.79	107.4	109.35	107.83	108.22	108.8	107.24	107.64	107.6	107.05	107.19	107.92	106.97	107.12	108.19	105.69	107.58	106.3	108.48	108.59	109.41	108.34	106.9	107.39	107.56	108.07	108.53	108.46	108.08	106.88	107.8	107.98	106.97	108.95	107.32	107.76	108.72	107.18	107.46	107.16	107.76	107.47	108.1	107.57	108.24	106.73	108.18	106.74
107.85	108.14	108.29	107.27	109.35	107.83	107.94	106.93	108.54	108.14	106.97	108.33	109.4	108.03	106.99	107.99	107.68	107.28	107.76	107.53	107.29	107.27	107.36	107.88	108.35	107.67	109.18	107.73	107.34	109.42	106.5	106.65	107.97	107.7	107.18	108.83	108.99	108.4	108.67	109.53	107.07	107.51	108.09	110.13	108.12	107.91	107.38	106.42	107.51	109.47
104.11	105.11	105.43	105.18	104.29	106.81	104.87	106.57	104.66	106.42	105.69	105.93	104.82	107.03	105.29	104.67	104.36	105.56	105.96	103.87	104.62	104.96	106.78	106.19	106.05	105.75	105.89	104.92	106	104.62	104.67	105.85	106.13	105.99	106.83	104.58	106.05	107.16	103.91	105.19	107.02	104.79	106.36	104.26	104.77	105.3	106.26	105.65	105.35	106.3
105.14	104.91	104.21	104.29	105.97	104.36	106.12	104.2	106.92	106.38	103.97	104.4	105.83	104.57	105.83	105.23	104.79	106.44	105.63	104.47	105.62	106.3	105.69	104.53	104.61	104.72	103.95	105.08	105.91	105.59	105.84	105.18	106.34	104.72	104.74	105.13	105.11	105.17	105.68	106.47	104.16	107.26	105.52	105.68	106.99	107.43	106.16	104.14	104.48	106.28
105.02	104.92	104.46	105.45	105.95	106.72	106.68	106.27	104.1	105.87	105.47	104.15	105.44	105.15	106.81	105.8	105.74	105.41	105.37	105.14	106.56	104.34	107.71	105.02	105.96	105.89	106.77	104.86	105.91	105.59	104.24	103.81	105.66	105.18	106.96	104.99	104.85	104.11	105.68	104.09	104.28	105.28	107.09	104.49	106.23	104.89	104.83	105.02	105.45	106.26
104.68	106.75	105.88	105.04	105.29	106.81	105.38	105.18	104.9	105.62	106.62	107.07	106.51	105.03	106.94	105.05	106.71	105.16	105.16	105.46	106.48	105.47	106.56	105.68	105.61	105.95	104.79	106.72	104.22	106.76	106.45	105.22	107.97	104.34	104.48	106.28	105.84	104.47	105.48	103.9	106.15	107.11	106.56	104.9	105.39	105.34	105.73	106.58	104.57	107
99.988	98.579	98.471	98.971	98.882	97.849	99.17	97.884	98.271	99.161	99.215	98.665	98.842	98.856	96.942	98.22	97.113	99.838	99.199	100.11	97.23	100.28	97.246	99.363	99.229	98.645	98.446	98.055	97.947	99.907	97.504	99.302	98.829	98.175	98.294	98.92	98.471	99.427	98.313	98.805	99.246	99.614	98.494	98.79	98.494	98.024	97.529	98.342	99.619	98.185
107.37	109.12	108.33	108.11	109.2	107.37	107.84	108.68	108.64	106.41	107.96	107.37	108.28	108.05	107.97	107.19	106.91	107.58	107.6	107.36	107.92	108.04	107.98	106.96	109.56	105.53	106.96	108.07	109.44	108.23	107.25	106.95	106.54	109.04	108.05	106.32	108.46	108.14	107.96	108.3	108.3	108.27	107.19	108.16	108.55	107.71	108.46	108.44	106.13	108.27
106.67	107.03	107.05	105.75	106.66	105.73	103.17	106.02	105.58	104.73	105.15	105.52	105.93	105.48	105.92	106.15	107.43	104.55	105.6	106.79	106.69	104.9	106.78	106	105.65	105.54	106.34	106.9	106.26	106.1	106.69	104.7	105.29	104.49	106.7	104.2	105.92	106.43	106.5	105.72	106.16	105.35	106.15	105.05	105	107.55	105.19	103.99	105.11	107.41
105.72	104.38	104.9	103.88	107.33	105.83	106.08	106.24	104.59	105.98	105.58	106.5	104.83	105.8	105.96	105.66	105.71	105.05	106.14	105.99	106.09	105.49	106.94	105.36	105.48	105.16	105.79	104.26	105.59	105.39	107.03	105.68	106.13	104.97	105.02	104.97	106.23	106.96	105.34	104.89	104.39	105.04	104.55	105.96	105.96	106.02	105.59	105.48	106.58	105.64
107.31	108.92	107.83	107.63	109.34	106.19	107.37	107.14	106.44	108.62	107.58	109.38	108.02	105.7	108.89	109.24	107.62	108.33	107.08	107.8	108.3	108.84	108.26	108.29	108.9	108.24	107.4	107.93	108.9	108.93	107.03	106.96	107.86	108.38	108.62	108.26	107.87	107.95	107.83	108.79	106.95	108.68	106.49	109.04	107.74	108.65	107.09	108.37	109.28	107.58
108.23	106.4	107.03	107.94	107.92	108.58	107.83	107.75	108.94	107.87	107.09	107.69	107.65	109.33	107.87	107.42	108.14	108.75	108.44	107.92	106.79	109.03	109.14	105.08	107.49	106.99	108.37	106.95	108.04	108.12	107.34	107.67	106.86	107.66	106.71	107.97	107.49	106.99	109.36	107.38	108.88	108.02	107.21	108.14	106.99	107.84	108.5	106.9	108.44	108.18
110.92	110.12	110.74	108.66	111.35	111.61	110.45	108.09	111.41	109.71	109.02	111.17	109.57	110.82	110.35	110.28	109.71	109.25	110.44	110.12	110.01	109.76	113.02	110.22	109.48	110.9	110.54	110.39	110.22	110.62	109.9	111.02	110.77	109.42	110.42	111.16	109.6	109.13	110.77	111.77	110.68	109.3	109.99	111.28	109.7	109.5	109.89	110.52	111.15	109.68
106.18	107.26	104.87	105.14	105.83	105.2	106.38	104.27	106.19	106.91	105.81	104.54	104.87	106.58	106.49	105.89	105.3	105.88	105.09	105.92	104.72	105.64	105.82	106.16	105.81	106.2	106.12	105.27	105.42	104.25	105.26	105.1	106.72	105.55	106.3	106.1	105.43	106.71	104.92	105.49	105.66	106.35	105.78	105.76	106.09	106.86	105.62	105.39	104.69	105.92
107.23	109.4	109.47	108.9	106.39	108.05	108.59	107.98	107.46	110.09	108.09	108.66	108.75	108.43	106.85	106.29	109.39	108.7	108.56	107.86	109.52	109.27	108.4	108.18	107.5	108.26	108.4	108.15	108.2	107.84	110.37	108.99	106.71	108.47	107.77	107.12	109.39	109.06	108.61	109.7	108	107.14	107.06	107.49	108.9	106.7	107.7	110.34	107	109.03
106.76	105.29	106.22	106.87	104.98	106.83	107.88	105.58	104.82	105.75	104.21	106.36	106.59	105.51	104.74	103.71	106.55	105.36	105.98	106.04	106.37	105.39	105.17	105.32	105.78	103.25	105.52	105.18	104.66	105.51	106.46	106.52	105.22	105.15	105.65	105.05	105.28	104.23	105.07	105.32	104.05	104.97	105.26	106.28	105.1	105.46	105.91	105.03	104.87	106.23
108	107.17	107.77	106.24	106.51	106.61	108.17	107.75	107.99	107.69	107.27	109.11	108.37	106.34	108.02	107.21	108.18	108.07	107.64	109.54	108.16	108.41	107.23	107.06	107.71	108.17	108.95	107.4	107.89	107.22	108.08	110.2	106.23	108.74	106.82	107.33	108.15	106.13	107.23	108.92	108.03	108.31	106.25	108.14	106.7	109.35	109.53	107.72	109.04	107.81
108.72	109.12	108.08	108.05	106.74	107.45	107.52	106.93	108.25	108.11	108.7	107.37	108.16	107.71	106.51	107.74	106.49	106.88	106.11	105.94	108.27	108.17	107.93	106.77	106.56	106.11	107.87	108.15	108.52	107.2	109.43	107.23	107.31	108.71	109.3	107.62	107.97	107.75	107.02	107.11	107.73	109.6	107.14	107.85	107.37	107.06	108.54	107.96	107.02	107.79
107.84	108.95	108.16	109.38	109.08	107.75	108.3	109.1	107.78	108.42	107.88	106.88	105.67	108.49	106.74	107.38	109.55	107.87	108.35	107.53	109.22	105.94	108.98	106.53	109.19	107.87	108.27	108.55	107.28	109.65	108.6	107.55	107.78	107.83	110	109.5	109.31	108.73	107.17	109.45	108.14	108.21	107.73	108.18	107.81	108.42	107.25	107.52	109.33	108.29
105.65	105.13	106.76	105.83	105.97	105.7	105.85	106	106.1	105.69	106.06	105.85	105.11	105.24	105.99	105.89	107.18	103.98	104	105.38	105.7	106.51	105.98	107.79	106.06	105.25	106.36	105.43	105.82	105.85	104.51	106.88	106.25	105.53	105.22	106.82	106.61	105.47	105.98	106.16	105.45	106.29	106.43	105.04	106.92	106.11	105.61	105.63	107.04	104.14
105.95	104.44	105.53	104.7	106.36	105.02	105.5	105.96	105.79	106.23	106.62	105.83	104.71	105.91	105.36	105.64	104.61	104.66	104.53	107.16	105.82	105.89	104.36	105.74	105.58	106.23	105.84	107.27	105.07	107.69	105.17	105.18	106.22	104.77	105.27	105.81	105.8	106.33	106.9	107.43	106.57	106.2	106.32	104.73	105.67	106.26	105.76	106.74	106.7	105.8
105.28	106.41	105.35	104.92	106.22	107.68	104.06	104.42	105.07	105.69	105.45	104.83	106.87	105.97	104.84	106.05	105.1	104.98	105	104.76	105.69	105.91	106.7	103.79	104.14	106.05	106.91	106.65	107.37	105.91	106.73	106.04	106.28	104.86	105.75	105.46	107.41	105.76	106.18	104.65	106.27	105.83	106.46	103.8	105.65	104.65	105.45	105.5	106.89	105.17
108.26	109.21	108.61	107.95	108.51	107.95	108.06	107.95	108.37	107.69	108.55	108.19	107.41	107.67	108.4	109.6	110.7	108.7	108.6	108.29	108.3	109.77	106.82	108.42	108.28	110.13	108.51	109.41	106.72	108.18	110.4	109.51	107.44	107.67	107.91	108.25	108.86	108.23	108.04	109.45	109.16	107.54	107.72	106.73	107.99	107.59	106.88	108.04	108.73	108.85
107.96	108.33	109.49	108.24	107.08	109.57	109.57	107.89	109.35	108.8	109.62	108.46	108.45	107.38	108.3	107.88	106.96	106.5	108.09	107.31	107.95	108.03	106.81	106.83	108.48	108.47	108.93	109.21	108.08	107.34	108.21	108.2	107.05	107.2	108.51	109.68	107.73	109.53	107.16	107.83	106.57	108.11	108.34	109.15	108.85	108.77	108.68	109.07	106.86	107.1
98.821	97.647	98.816	97.879	97.68	100.17	96.335	98.071	98.561	99.663	98.097	97.779	98.544	96.737	96.979	97.93	96.699	98.122	96.193	97.551	96.691	98.442	97.641	99.13	96.718	97.783	98.462	97.771	98.026	97.321	98.472	98.483	98.655	97.716	97.447	97.107	97.579	96.518	97.929	98.199	99.795	98.473	98.213	98.99	96.44	97.293	97.734	97.191	98.646	96.817
106.94	108.09	107.4	106.24	105.54	106.9	106.41	106.38	106.84	106.33	105.18	107.57	105.04	106.8	106.47	105.71	105.84	106.73	107.37	105.69	106.13	106.61	105.36	107.07	107.15	107.32	106.43	106.06	106.6	106.42	106.83	106.08	105.08	107.07	106.94	107.76	106.44	106.37	106.62	106.71	105.13	106.05	106.53	107.2	106.46	106.76	105.74	104.72	107.05	105.51
103.2	106.39	104.75	106.34	107.15	106.6	106.51	106.12	104.45	105.81	105.3	106.8	105.93	107.61	105.5	107.67	105.57	106.9	105.61	106.47	105.33	106.18	106.38	105.71	105.67	105.23	105.74	104.71	105.53	105.06	105.01	104.7	104.62	106.05	106.27	105.68	104.84	105.02	106.08	106.24	105.11	107	105.08	105.35	105.46	105.02	106.24	104.94	105.97	105.83
106.09	105.81	107.17	107.82	104.94	107.04	106.03	107.54	105.68	106.17	106.38	106.6	105.59	107.19	106.22	107.34	107.34	106.59	107.44	106.72	105.13	104.96	106.36	106.43	105.64	106.93	105.5	106.59	106.11	106.4	105.94	105.5	107.42	106.08	106.45	108.18	105.26	108.46	107.47	106.69	107.96	106.57	107.19	104.79	107.06	106.91	106.03	107.24	106.64	107.82
107.03	104.33	106.19	106.27	106.24	106.25	106.78	106.15	105.62	107.81	106.72	106.27	104.81	107.39	106.42	107.29	107.67	107.22	106.78	105.93	106.35	105.84	105.6	105.9	104.65	106.3	107.15	106.02	105.56	105.53	106.28	106.97	107.47	106.74	108.06	108.62	106.71	106.9	106.31	108.13	105.3	106.38	105.65	105.6	104.88	106.23	107.5	105.65	104.29	104.63
105.4	106.66	105.67	106.32	105.62	107.36	105.64	105.76	106.94	106.82	106.86	107.09	105.58	106.59	104.92	105.11	105.97	105.71	104.17	106.6	105.01	106.89	105.44	106.62	106.89	106.91	104.23	104.75	105.22	108.08	105.62	106.14	104.77	106.9	104.34	106.73	107	106.18	105.75	106.04	106.43	104.97	106	105.94	106.36	108.05	104.64	106.08	105.02	104.35
104.69	105.54	106.38	105.42	106.7	105.32	106.27	106.51	104.99	106.14	105.76	105.28	106.28	106.05	105.32	107.3	105.97	105.13	106.38	105.26	106.01	105.26	105.07	105.82	106.29	105.25	105.17	105.78	105.7	105.91	105.4	105.17	105.26	105.11	106.14	105.17	105.64	105.37	104.79	106.52	105.57	104.62	104.88	105.57	106.74	106.86	105	104.63	104.61	104.03
107.84	106.03	106.42	105.91	106.6	107.17	105.59	107.68	108.1	106.43	105.38	106.53	106.18	105.6	106	105.61	107.32	107.94	108.02	104.22	106.77	106.3	107.42	106.17	107.18	106.61	107.54	106.4	105.34	106.61	106.13	106.95	106.97	106.74	105.93	107.43	106.83	105.35	106.73	105.83	106.02	107.65	106.76	107.71	106.57	105.79	106.63	107.42	108.61	106.79
107.02	105.3	106.64	105.43	107	105.42	106	106.2	107.06	106.26	106.37	107.71	107.08	106.43	106.45	107.33	105.91	105.91	106.52	106.44	106.24	108.01	105.86	106.89	106.03	107.56	107.13	104.97	105.28	107.36	106.14	106.85	105.5	105.28	105.92	106.16	106.5	107.64	107.06	106.21	105.61	105.94	106.84	105.99	105.93	106.5	105.32	107.19	106.15	107.26
109.95	110.42	110.69	111.23	111.9	110.43	108.5	110.07	109.56	109.74	111.32	109.71	109.88	110.02	109.53	109.64	110.27	110.37	111.63	109.54	109.86	111.72	109.45	110.15	109.76	110.93	110.76	109.55	109.52	110.68	110.52	109.34	109.79	109.42	110.31	109.15	110.58	110.78	111.2	111.79	109.75	111.06	110.67	109.77	111.28	109.63	109.19	110.4	109.62	111.18
105.36	107.08	105.37	106.83	108.02	105.99	106.31	107.56	107.16	107.33	105.63	105.31	105.66	105.71	106.41	107.34	106.45	106.73	107.31	107.56	107.74	104.83	106.95	106.55	108.51	105.96	106.76	106	107.54	106.65	107.14	107.92	108.1	106.73	106.66	105.58	107.64	104.53	107.98	105.94	108.3	106.96	106.38	107.44	105.91	107.22	106.71	105.04	106.16	106.36
106.21	105.11	107.49	106.16	104.13	104.05	106.6	105.52	104.16	106.3	106.51	103.98	104.54	106.02	106.87	105.8	104.26	104.4	104.91	104.72	105.42	104.47	105.9	104.57	105.59	104.2	104.62	104.85	105.25	106.34	105.8	104.6	105.41	104.89	107.02	104.4	105.59	106.74	103.58	105.79	106.21	105.29	105.96	105.45	104.91	105.4	105.87	105.6	103.8	103.7
106.65	106.71	105.9	107.96	106.52	105.67	107.97	106.76	106.26	106.79	106.39	105.71	105.57	104.85	106.3	106.97	106.6	105.38	106.83	106.59	107.29	104.06	106.32	106.99	106.1	105.77	107	106.84	105.87	105.84	107.1	107	107.15	107.9	107.91	107.19	105.93	106.45	105.96	106.7	106.86	105.86	106.35	105.47	106.78	108.09	106.04	107.5	106.77	107.39
107.73	108.09	107.77	107.3	108.06	108.23	109.16	108.89	108.65	108.73	107.4	107.22	108.48	108.71	107.25	107.52	106.75	108.15	107.28	107.08	107.62	106.67	108.55	108.3	107.82	108.09	109.45	108.99	108.3	109.39	107.83	107.07	107.66	107.52	107.14	107.51	106.84	107.55	108.37	104.65	107.83	107.47	107.68	107	108.39	107.5	107.49	108.55	108.26	107.82
105.69	106.31	105.21	106.97	105.25	107.19	106.95	105.49	105.74	106.21	105.57	106.66	106.83	105.95	106.76	106.36	107.45	104.38	107.56	105.81	106.82	104.3	105.24	106.51	103.83	105.71	106.47	107.79	105.29	105.5	106.63	104.31	107.1	105	105.14	105	107.68	106.3	104.85	105.82	105.94	105.79	104.37	106.1	106.73	104.83	107.56	105.69	105.05	106.45
103.93	103.43	106.08	105.56	107.05	104.19	104.09	105.21	106.26	104.14	105.95	105.2	106.03	104.68	106.42	104.21	107.63	105.35	106.35	104.6	105.41	105.9	106.02	105.76	106.59	104.52	105.39	105.22	106.03	104.44	107.41	107.4	105.99	106.63	105.77	107.85	107.99	105.82	104.83	106.83	105.91	106.16	105.08	105.72	106.81	103.94	105.66	107.04	105.48	105.68
105.51	104.64	106.88	106.08	105.54	105.47	105.29	105.27	107.23	104.88	105.65	105.67	105.76	106.92	105	106.39	105.97	104.65	105.61	106.51	106.26	106.18	104.67	106.09	105.95	105.1	105.53	105.77	105.12	106	106.02	106.42	105.13	105.27	104.44	107.01	105.78	105.44	105.78	106.05	106.83	105.62	104.32	106.97	106.32	105.01	105.74	105.65	104.78	104.8
105.15	104.29	106.88	105.88	105.33	105.19	105.84	105.17	105.7	105.26	105.3	105.69	105.27	106.84	106.45	104.36	106.53	106.83	106.68	106.03	105.27	105.45	105.48	105.93	105.7	105.73	105.04	104.97	105.88	106.47	105.1	105.72	106.65	105.43	105.61	105.26	106.15	103.77	105.25	106.05	107.23	103.94	106.77	105.01	106.53	104.67	104.68	105.16	104.52	105.73
108.42	108.7	108.2	108.96	108.16	108.32	109.4	108.64	106.39	108.61	109.61	108.2	109.08	106.23	108.89	108.24	108.78	108.52	109.69	107.75	107.88	108.6	108.84	108.3	107.77	108.42	106.98	109.78	108.65	106.97	107.49	107.83	108.98	107.61	107.63	108.1	108.85	108.32	108.52	106.67	108.15	107.97	108.59	107.48	107.91	106.79	106.8	109.51	106.9	107.98
105.76	105.71	106.81	106.7	105.96	105.65	105.46	106.68	106.61	106.7	106.53	104.85	107.5	105.77	106.08	106.93	108.03	106.1	107.61	105.87	108.21	107.6	106.5	108.02	106.44	105.64	106.07	106.04	106.03	106.54	107.19	105.67	105.37	106.26	106.14	104.69	105.84	107.94	105.94	106.22	107.41	105.55	107.63	106.03	106.42	105.35	106.98	106.64	105.4	107.18
100.07	101.6	101.46	101.98	101.93	101.89	100.35	101.43	101.3	101.12	99.445	100.1	101.07	99.856	99.337	102.1	102.96	99.672	101.74	100.16	101.06	99.842	101.16	103.69	100.88	102.16	101.88	100.88	99.626	101.18	102.19	100.78	99.961	100.87	101.82	102.96	102.23	100.77	101.34	101.02	100.9	100.04	101.02	100.65	100.37	102.74	102.59	100.35	101.4	103.1
100.4	100	99.226	101.29	99.945	98.82	100.06	100.48	100.17	101.54	100.08	100.34	101.08	99.573	100.12	100.54	100.43	100.35	102.1	100.09	101.72	98.793	101.52	101.51	99.912	100.58	101.7	101.38	102.06	102.17	100.46	101.8	99.415	99.713	101.05	100.55	100.47	100.23	101.09	98.955	99.865	100.8	100.75	102.42	100.84	102.26	100.69	100.45	102.2	101.38
101.06	99.565	101.07	99.034	100.78	98.573	98.516	100.75	98.802	100.06	99.91	99.52	100.91	98.98	101.28	99.712	99.856	99.17	99.545	100.71	100.44	99.711	98.717	100.72	100.29	100.36	98.845	99.42	101.16	100.2	98.854	100.38	101.62	99.534	99.256	101.97	100.88	101.09	100.69	98.793	100.69	99.504	100.05	100.49	98.85	100.53	100.51	99.705	102.02	100.28
106.64	108.01	109.88	110.51	109.64	110.84	109.27	108.55	108.26	107.86	110.71	108.81	109.27	108.23	108.1	108.44	109.27	108.09	107.9	107.5	108.75	108.72	107.16	108.69	108.48	109.65	108.96	107.73	108.34	109.51	109.06	110.57	110.28	108.34	108.65	110.51	107.69	108.74	108.81	107.76	109.12	109.3	109.41	108.6	107.65	108.75	108.54	109.46	108.69	109.27
95.845	97.725	96.938	97.664	97.294	99.263	96.966	97.467	96.321	98.391	97.108	98.372	99.109	97.786	97.721	97.253	97.748	95.543	98.171	97.865	97.985	98.873	97.434	96.013	98.063	98.268	98.038	98.004	97.904	99.637	97.722	99.143	99.38	99.155	97.914	96.424	99.123	95.652	98.443	97.295	98.537	97.375	98.619	98.451	99.332	96.806	95.783	97.811	98.293	97.384
98.555	99.004	97.862	96.699	97.564	98.733	98.145	97.111	96.632	98.804	97.971	99.129	97.294	99.463	98.05	97.948	97.88	97.503	97.405	99.309	98.079	98.422	98.505	99.173	98.067	97.845	98.653	97.309	99.29	98.604	99.533	96.916	96.793	95.801	97.51	98.294	96.438	98.264	97.662	97.833	97.743	98.9	98.004	99.65	96.947	97.937	97.746	98.453	97.748	98.087
109.81	107.62	109.54	106.94	107.11	110.1	108.39	108.95	108.59	108.28	107.97	108.07	108.39	107.45	109.26	107.83	107.12	108.41	108.83	107.76	109.16	109.07	108.75	108.18	108.07	108.57	106.6	107.54	108.37	106.72	107.58	108.67	108.36	106.6	108.92	108.53	107.97	109.1	108.15	107.44	108.5	109.06	108.16	107.79	108.39	110.34	108.23	109.82	108.84	109.07
95.98	98.533	98.352	98.096	96.75	97.906	97.132	98.29	95.603	98.922	99.412	97.63	98.836	96.876	98.144	96.247	97.718	96.698	98.371	98.154	97.162	99.388	97.766	100.11	99.358	98.106	97.303	98.535	98.573	95.613	98.61	99.288	99.348	97.836	98.584	97.7	98.582	97.33	99.324	97.45	97.567	96.703	97.669	97.141	97.153	98.194	97.738	98.925	97.883	98.289
107.84	109.17	108.32	108.71	109.57	108.92	108.27	108.22	107.99	108.46	109.5	107.54	108.95	108.57	109.04	108.8	108.26	109.37	108.51	109.29	107.82	108.31	108.66	108.98	108.68	108.9	109.15	107.6	108.51	107.8	109.11	108.35	107.26	108.56	108.37	109.07	108.58	108.59	110.33	107.33	110.19	108.72	108.52	107.49	106.78	108.05	108.03	108.08	108.88	106.41
106.09	105.39	106.25	106.2	105.14	106.28	105.94	104.75	105.73	106.12	105.25	106.3	107.98	106.05	105.82	105.07	104.87	104.44	106.17	106.09	105.99	104.45	106.67	107.7	104.88	105.55	105.55	104.53	106.27	103.84	104.21	103.47	105.11	103.88	104.64	106.1	106.12	106.44	105.59	106.25	104.64	106.19	105.52	106.52	105.28	107.29	106.36	106.07	107.43	105.78
107.54	108.95	108.78	109.2	107.8	107.78	109.82	108.69	108.87	108.22	108.23	109.02	106.95	108.77	108.12	107.88	107.51	108.25	108.31	109.08	106.1	109.27	109.21	107.49	108.36	107.12	107.64	106.89	109.98	108.46	107.49	108.21	108.36	109.26	107.69	107.69	109.84	108.49	105.76	107.39	108.59	107.73	107.88	107.73	107.86	108.68	107.05	110.12	108.33	107.42
105.23	107.09	106.93	106.13	107.69	105.85	106.7	106.97	105.09	106.42	104.8	106.44	106	106.38	107.2	106.52	105.6	107.88	106.71	106.91	107.1	106.4	106.7	106.6	104.98	106.12	105.91	107.09	107.19	105.41	105.76	105.84	107.01	106.11	107.2	106.53	104.95	105.94	105.97	106.66	106.22	106.26	106.37	104.87	106.85	106.29	108.05	106.05	107.51	106.56
98.13	96.768	96.805	97.347	98.178	97.292	98.36	96.23	98.518	99.753	99.003	97.12	97.974	98.219	98.371	98.514	97.712	99.485	98.327	98.397	96.798	97.05	99.377	98.918	97.117	97.902	98.037	97.622	98.194	96.585	97.69	96.245	97.532	97.56	98.514	96.526	98.406	97.215	97.718	98.911	98.663	98.536	97.865	99.029	99.09	97.219	97.394	98.839	98.812	96.424
101.07	101.62	101.03	100.63	100.66	101.87	100.06	100.65	101.49	101.64	100.91	100.49	102.17	100.74	100.22	101.79	101.57	99.599	99.6	102.74	100.8	101.49	101.3	100.22	101.31	100.72	101.38	100.79	101.3	101	101.74	102.14	101.11	101.54	101.46	101	101.4	100.91	101.87	102.19	100.59	101.13	101.21	100.91	101.17	101.92	101.69	99.366	99.528	101.13
108.14	106.44	107.53	110.17	108.4	109.18	109.1	108.48	107.66	107.73	107.6	108.76	107.8	108.32	107.1	110.41	107.46	108.4	108.33	108.1	107.65	109.59	109.04	108.72	107.14	108.21	109.48	107.98	106.92	108.46	109.28	110.6	110.62	107.32	108.47	107.34	107.91	107.65	107.07	107.71	106.71	109.57	109.6	108.21	107.12	107.15	108.56	108.2	107.65	109.25
105.7	104.44	104.85	105.09	104.82	105.66	106.16	104.38	106	105.06	105.53	104.02	104.6	106.66	105.34	105.07	106.63	106.35	104.69	106.81	104.87	105.42	106.58	106.28	104.6	104.39	105.16	105.12	106.26	104.3	105.46	105.86	105.33	105.19	105.26	105.54	104.77	105.48	105.97	104.01	105.78	107.08	105.83	106.28	107.93	105.06	104.82	105.92	104.28	105.01
105.41	104.84	106.41	106.95	104.37	106.74	103.03	105.95	104.48	105.19	104.55	106.36	107	105.49	106.81	106.48	104.83	105.57	106.4	104.4	106.78	105.42	106.14	105.65	106.53	105.55	104.96	105.38	105.96	106.03	107.59	104.23	105.5	106.82	105.28	105.79	106.09	106.75	106.3	105.46	105.87	106.03	105.51	105.5	105.25	105.09	106.68	105.03	106.69	108.04
108.53	105.24	107.42	107.26	107.54	109.51	106.24	107.34	107.76	109.24	107.63	106.33	108.43	107.42	107.54	108.97	105.81	107.58	107.8	107.75	108.14	107.9	106.97	107.21	105.73	108.22	107.52	108.04	107.41	107.84	107.28	107.43	106.45	106.68	109.46	108.4	109.14	109.57	107.58	106.79	109.27	109.31	108.89	108.95	108.03	107.28	106.58	106.98	108.05	108.71
105.4	106.31	105.87	106.03	107.48	105.68	105.61	107.06	105.86	106.75	105.75	106.63	105.32	106.53	106.62	105.67	106.15	106.58	106.43	105.42	108.49	106.25	107.01	106.56	106.67	106.22	103.98	105.86	105.93	106.31	106.72	107.44	107.18	104.65	105.56	108.37	104.58	106.2	105.56	105.92	107.44	106.2	107.35	106.79	106.37	105.77	107.1	105.14	106.39	106.54
107.4	109.58	107.57	107.88	108.03	107.74	108.52	108.35	109.04	108.17	107.49	107.66	107.09	107.61	106.94	108.1	107.9	106.77	107.46	107.9	107.83	107.09	107.05	107.13	107.21	107.89	108.41	106.75	108.11	108.6	108.68	109.43	108.11	107.24	105.98	106.81	108.23	108.36	109.13	108.86	108.62	108.84	107.55	108.24	107.14	108.46	108.76	107.58	108.13	109.24
104	105.22	105.07	106	106.17	105.63	107.35	105.52	104.74	105.04	106.38	105.1	105.74	107.06	105.82	107.86	106.03	104.74	105.66	107.57	106.65	107.54	106.01	105.78	107.11	104.54	105.79	107.06	103.77	106.97	107.48	107.75	106.35	105.2	104.72	106.73	105.98	105.36	105.82	105.14	106.3	105.59	103.74	106.26	104.64	104.66	106.12	105.2	104.79	105.7
105.42	105.72	106.6	107	104.21	106.17	105.04	106.09	104.16	105.82	105.67	104.8	106.26	106.67	106.27	106.82	105.8	106.41	106.75	105.46	106.24	106.07	104.25	104.11	105.75	104.46	105.09	105.82	106.74	104.79	105.05	104.78	106.04	105.28	105.88	105.3	104.83	105.22	105.08	105.9	106.03	105.86	105.03	104.77	106.01	106.44	105.38	105.63	104.33	105.48
98.997	98.403	97.572	98.547	98.455	97.392	98.532	99.135	98.064	98.004	97.205	98.187	99.634	97.393	96.717	99.31	97.1	99.053	96.984	98.531	98.488	98.186	97.893	99.198	97.613	98.612	96.282	98.372	98.169	97.222	97.314	98.129	99.471	98.5	98.703	99.519	97.301	99.163	98.173	96.854	97.587	98.536	98.833	97.429	98.29	99.025	97.324	97.302	97.408	98.193
105.69	103.63	105.41	105.96	104.18	105.71	106.83	106.6	105.97	105.07	105.38	104.56	105.38	103.49	104.11	105.35	104.62	104.88	104.71	105.09	103.74	106.02	105.05	104.89	105.24	106	106.22	105.77	104.18	106.47	105.81	105.09	105.83	106.04	106.34	105.5	105.72	107.3	105.17	106.16	104.2	106.35	106.98	107.04	106.18	106.43	105.58	104.38	105.59	105.77
106.17	104.2	104.69	105.73	104.92	103.9	105.31	106.87	105.03	106.09	105.36	105.64	106.16	106.26	105.68	106.99	105.31	105.17	107.13	105.84	105.1	104.05	106.22	105.34	106.04	104.61	105.38	106.95	105.26	106.56	106.05	105.27	106.5	105.26	106.82	106.55	107.23	105.34	105.32	105.79	104.7	106.27	104.94	105.91	106.03	106.47	105.25	105.19	105.91	105.76
106.29	108.71	107.44	108.22	108.17	108.32	107.34	107.34	108.58	107.08	108.08	106.33	108.14	108.24	107.69	108.17	107.42	107.66	108.24	108.24	108.11	107.92	106.79	108.95	107.87	108.16	107.22	106.6	108.02	107.36	107.51	107.73	109.11	106.94	109.16	107.42	107.46	109.06	107.53	109.2	106.55	108.09	107.95	107.5	106.47	106.63	108.88	108.93	110.23	106.9
109.57	107.31	108.18	109.9	107.92	109.74	110.05	109.51	109.75	108.19	108.22	106.58	109.23	108.45	109.7	108.4	107.3	108.02	108.19	108.17	108.24	109.73	107.73	108.42	108.75	108.24	107.46	108.06	109.43	109.01	109.01	107.59	108.43	109.17	108.87	109.86	107.7	107.89	108.72	110.98	109.17	108.42	108.63	109.11	108.06	108.74	109.47	108.26	108.83	108.6
107.07	108.54	106.01	106.55	106.59	106.95	104.65	105.57	104.44	106.26	107.89	106.87	105.93	105.95	106.76	107.35	106.34	105.99	105.83	107.17	105.68	105.7	107.03	106.68	104.41	106.58	106.36	107.74	107.28	106.14	105.56	105.45	107.77	104.63	107.07	106.06	107.36	106.46	106.03	107.21	106.94	107.15	105.33	105.89	106.33	106.35	105.82	105.54	106.66	105.25
108.42	107.21	110.48	107.42	109.72	106.9	107.73	106.64	107.43	108.24	107.15	106.05	106.96	108.55	108.44	109.31	106.77	107.73	106.86	106.63	107.22	107.3	108.08	107.91	107.8	108.49	108.65	107.61	108.2	107.69	107.22	107.36	108.41	107.75	108.72	108.27	108.31	107.55	106.87	106.59	107.01	106.89	108.45	107.74	109.61	106.46	107.86	107.84	108.45	109.49
104.9	105.37	105.48	106.03	105.8	105.71	106.09	107.5	104.9	104.86	106.38	106.98	106.06	105	105.04	105.03	104.98	106.65	104.54	106.44	102.88	105.19	104.14	104.7	105.95	106.31	106.1	104.7	105.18	106.41	105.65	105.68	104.75	105.37	105.14	105.31	104.63	105.3	106.73	106.68	106.82	104.98	104.42	105.69	105.55	106.12	106.4	105.61	104.88	104.78
108.85	108.61	109.03	107.79	107.96	107.26	109.53	108.44	109.06	106.64	107.84	107.07	110.21	108.84	108.42	108.45	105.97	107.65	108.11	108.8	107.83	107.61	109.06	108.75	111.01	106.24	107.83	107.48	107.56	109.32	109.53	106.22	107.35	106.73	109.1	108.67	108.73	107.16	107.99	106.94	107.91	105.5	108.54	108.51	108.71	109.15	107.94	107.18	109.15	110.29
111.76	109.72	109.99	111.57	110.39	112.56	110.98	110.73	109.7	111.08	109.75	107.92	107.84	110.6	110.79	110.3	110.06	111.37	108.83	110.18	110.39	110.87	109.76	110.24	110.08	110.29	110.86	110.05	109.53	110.97	110.71	111	110.72	111.46	108.96	110.13	109.59	110.05	110.39	110.03	111.92	111.36	110.35	108.55	109.06	109.95	111.27	109.45	111.04	108.25
109.29	106.83	108.61	105.2	107.87	108.18	108.25	107.66	105.7	108.27	107.68	109.22	108.17	107.66	108.21	107.38	107.15	107.26	107.56	109.64	108.63	106.36	107.31	106.69	107.84	109.83	109.6	108.38	108.74	107.57	109.18	106.45	107.61	108.74	108.71	106.93	108.27	107.75	107.62	107.69	106.72	107.61	105.52	106.28	108.95	105.7	106.93	106.73	108.64	109
105.16	104.49	106.05	105.72	105.16	105.5	105.38	106.83	105	104.82	105.35	106.96	104.99	107.01	105.34	106.01	104.81	106.16	106.15	105.55	105	105.88	105.03	105.81	104.83	106.54	106.25	107.16	105.78	105.68	107.09	106.3	106.24	106.6	104.8	106.79	106	106.05	106.14	106.58	106.31	106.01	105.33	106.74	104.54	107.06	105.55	106.72	106.15	104.95
100.93	100.73	100.46	100.79	100.09	100.69	101.12	99.925	100.78	101.43	101.52	99.312	101.02	100.37	101.15	102.92	100.73	100.73	100.65	99.613	101.07	100.96	101.13	100.23	101.7	100.99	102.4	100.68	100.38	100.78	100.89	101.15	102.24	101.19	100.7	101.81	100.64	100.52	100.8	102.09	101.18	101.42	101.21	100.94	101.16	100.22	100.6	100.55	101.48	100.68
99.263	99.751	98.681	98.444	96.992	98.381	98.444	97.751	97.166	99.124	99.367	97.991	98.345	98.203	98.144	98.592	98.152	99.623	99.605	99.049	99.551	100.38	98.277	95.75	99.058	98.043	97.456	99.884	98.621	98.526	99.004	98.826	97.997	99.483	97.029	99.578	97.922	98.621	98.053	99.284	99.318	99.778	99.872	99.17	97.577	98.831	99.215	98.698	99.215	98.235
100.95	100	98.487	98.996	100.68	100.62	99.72	99.266	100.24	101.47	100.24	100.48	101.61	100.15	102.96	100.5	100.92	99.477	100.93	101.85	101.26	101.73	100.83	101.39	101.5	99.722	99.593	100.65	100.33	101.1	99.177	101.08	99.992	100.31	98.166	99.458	100.37	100.31	101.48	101.04	100.82	101.48	100.03	100.58	100.68	100.52	99.875	101.55	100.47	100.92
105.92	105.5	106.07	104.93	107.92	106.22	106.5	107.09	105.4	106.79	106.61	107.15	109.13	105.89	106.29	106.5	106.37	105.43	106.94	107.51	105.24	104.98	106.13	105.41	105.99	106.05	106.3	105.13	104.73	105.59	106.57	107.39	107.74	105.89	105.87	105.68	106.58	105.85	105.81	107.67	105.07	104.05	106.4	106.23	106.3	106.95	107.11	106.09	105.73	106.81
107.07	105.76	104.8	105.46	106.07	105.39	106.45	106.01	107.25	105.4	105.32	105.77	105.17	106.38	105.04	104.56	106.52	105.19	104.87	104.33	104.58	106.61	106.41	105.66	104.43	106.95	106.42	105.55	106.38	104.76	106.2	106.44	104.87	105.18	105.8	107.36	105.73	106.2	104.92	105.72	104.69	105.55	106.17	106.21	104.89	106.86	104.83	105.19	106.32	106.22
106.13	106.35	106.46	105.06	104.61	105.19	105.51	104.71	105.83	104.54	105.38	106.98	104.53	104.28	105.4	106.35	107.2	106.17	107.08	105.27	104.74	106.52	107.35	107.03	104.85	105.45	104.79	103.97	105.32	105.5	105.38	104.32	106.2	104.29	105.38	104.79	106.25	103.52	105.27	106.15	106.3	105.57	106.01	105.49	107.44	104.86	104.65	106.22	106.2	104.91
106.16	106.55	105.96	104.95	105.47	105.72	103.95	105.48	104.3	105.94	103.84	104.92	104.37	105.57	105.44	104.62	105.72	103.71	105.39	104.64	106.6	104.5	106.02	106.87	105.04	106.61	104.85	105.19	105.05	105.58	106.34	104.88	105.12	104.7	105.93	104.07	105.96	106.68	104.6	105.67	104.29	106.05	106.19	104.46	104.24	106.4	105.92	104.27	103.78	104.67
107	107.26	106.7	107.43	107.39	107.89	106.93	105.79	106.56	106.77	105.41	105.05	107.1	107.27	105.81	108.58	105.54	106.38	106.43	107.05	106.55	109.1	104.81	104.11	108	107.06	106.42	105.47	108.13	104.26	106.15	106.33	106.06	105.65	108.45	106.45	106.82	107.14	105.64	105.11	105.18	106.81	106.91	107.37	107.12	106.72	106.76	106.95	106.01	106.29
98.119	97.214	96.904	96.547	98.835	97.971	98.745	98.844	97.269	97.931	98.731	98.074	98.315	98.819	98.662	98.455	99.394	98.53	98.555	97.407	97.041	99.895	98.633	99.232	99.307	97.532	96.61	99.347	99.488	98.327	98.672	98.571	98.32	99.108	98.528	100.08	97.749	99.103	98.013	99.433	97.03	98.576	99.833	98.423	98.602	98.404	99.377	99.543	97.619	98.439
108.45	107.63	110.64	108.45	108.26	108.52	107.73	107.47	108.28	107.24	109.49	106.29	109.6	107.59	108.13	106.6	109.69	107.8	106.67	108.81	108.17	108.46	110.11	108.79	107.47	109.13	106.56	108.88	107.75	106.96	106.88	107.42	108.16	107.36	108.88	108.05	106.61	108.36	107.13	107.92	109.2	107.44	106.12	108.24	108.35	107.13	108.08	107.75	109.75	107.68
100.17	100.67	101.14	98.186	99.187	99.482	98.315	100.18	99.048	97.273	98.516	98.773	99.85	99.726	98.524	99.584	98.056	98.389	99.445	99.123	99.051	99.671	98.086	97.815	99.844	98.735	98.585	99.255	98.446	97.539	99.164	99.41	99.039	98.26	99.524	98.261	98.105	97.368	97.64	98.715	99.261	100.38	99.763	98.755	97.904	99.732	99.13	97.888	98.471	99.337
99.242	97.039	98.435	96.68	97.896	98.505	98.909	97.511	98.754	97.149	100.76	97.784	98.679	97.061	99.245	97.902	99.433	97.935	98.012	98.554	97.349	99.16	98.603	99.003	98.996	96.525	96.673	98.242	97.402	98.651	98.531	98.019	97.053	98.673	97.516	97.988	98.483	97.191	97.914	97.919	97.136	97.914	98.742	96.503	98.114	97.334	97.606	97.634	97.751	98.526
109.76	111.71	110.95	111.34	110.44	110.35	111.66	109.72	110.52	110.37	111.29	110.55	110.38	110.04	110.09	110.31	109.77	110.63	110.05	110.48	110.64	108.63	108.65	109.16	109.87	111.38	109.87	110.98	109.39	110.98	110.7	110.87	110.66	110.53	111.33	111.21	111.03	110.05	111.15	110.77	111.51	109.97	111.08	110.25	110.95	109.72	107.86	110.58	109.83	110.49
98.172	97.391	97.564	97.591	96.497	98.647	95.736	98.618	97.961	99.213	99.157	99.526	97.997	97.917	98.685	98.698	97.882	97.669	99.693	98.699	97.385	98.553	98.817	97.56	97.02	97.744	97.313	99.057	98.082	96.961	99.201	97.55	98.744	97.784	97.912	98.65	98.821	99.292	98.336	96.858	99.172	97.261	98.207	98.876	97.976	99.237	98.738	96.183	99.01	96.921
106.73	107.9	108.31	107.58	107.91	109.44	106.48	109.08	108.83	108.78	108.75	105.64	108.07	107.41	108.52	106.91	108.52	107.72	110.13	106.87	109.06	107.57	107.79	107.37	107.73	108.89	108.57	107.41	106.89	108.87	108.3	107.48	109.94	107.33	107.95	107.37	108.93	108.46	109.18	108.13	108.34	108.86	106.41	108.16	108.03	107.6	108.33	108.71	108.75	109.01
105.58	105.99	105.91	105.61	104.82	105.69	105.51	103.98	105.77	106.54	106.56	105.63	104.8	105.2	106.05	104.99	103.83	106.25	105.62	106.23	105.04	104.01	106.18	105.96	106.28	106.04	105.18	105.89	105.41	105.13	105.24	106.66	105.19	104.55	105.77	105.15	106.03	105.48	105.28	106.64	105.52	105.16	105.07	106.29	106.11	105.33	105.19	106.12	104.51	105.99
108.47	107.77	106.92	108.15	107.85	107.56	109.15	108.54	108.05	108.38	106.53	109.17	107.93	107.82	107.83	106.35	108.97	106.9	107.39	107.79	107.89	107.81	108.47	108.38	107.19	108.3	107.5	108.13	107.1	109.17	107.65	106.33	108.07	108.64	108.14	108.33	107.58	106.34	108.97	108.21	107.87	107	107.26	109.4	108.16	108.21	107.94	107.49	108.18	107.45
96.984	97.321	100.44	100.06	99.499	97.928	100.03	98.9	99.208	99.007	99.075	97.433	97.923	99.385	100.12	98.119	98.276	99.612	99.379	100.4	100.13	99.976	98.457	98.359	99.278	98.003	98.835	99.538	98.087	99.585	97.061	99.118	98.428	98.743	97.727	99.752	97.069	98.979	98.736	98.428	99.593	98.748	98.36	98.104	99.036	98.439	100.47	99.015	99.375	99.919
98.325	97.226	98.065	97.904	98.254	99.532	97.332	98.307	96.721	99.386	97.735	99.788	97.523	96.451	98.515	97.818	99.478	98.597	99.094	99.507	98.988	97.002	97.016	97.351	97.912	98.873	96.822	98.8	98.049	96.723	98.877	98.277	97.725	98.882	97.808	98.101	98.35	98.408	98.663	99.887	98.22	99.251	97.833	98.396	98.616	99.287	97.207	99.365	99.208	97.147
105.72	105.91	105.99	107.14	107.21	106.54	105.76	107.08	105.51	106.18	106.56	105.66	106.41	106.09	107.98	105.35	106.3	105.76	106.62	105.19	105.02	106.51	107.07	107.63	106.19	106.43	107.12	105.93	105.36	106.85	107.18	107.68	107.43	106.45	107.05	107.2	106.12	105.92	107.62	104.91	105.46	105.11	107.74	105.51	106.39	106.74	106.9	106.92	107.15	106.8
107.17	108.02	107.05	108.09	108.42	106.19	107.84	108.58	108.67	107.89	108.04	108.33	108.54	108.37	107.79	107.76	109.22	108.82	107.45	108.08	108.19	107.61	108.9	108.57	110.68	107.55	109.46	109.78	107.77	108.57	108.04	109.23	107.66	107.4	107.69	107.44	108.06	108.39	106.99	107.69	107.51	109.4	107.87	107.75	107.85	107.32	106.5	107.11	108.26	106.18
108.63	108.53	107.11	108.07	107.8	106.18	107.71	106.24	108.35	108.6	107.95	109.28	108.56	108.37	108.27	107.15	108.6	110.28	108.5	108.73	108.91	108.11	109.21	108.42	108	109.07	106.89	108.53	108.03	107.43	107.79	109.66	108.11	108	109.19	109.45	108.44	108.47	108.65	108.66	110.17	108.29	108.67	108.7	110.05	109.21	107.78	107.9	108.32	109.84
103.24	101.3	103.04	102.45	102.3	104.15	104.12	102.23	102.16	103.38	103.46	103.34	102.36	102.87	103.95	102.01	103.43	104.81	102.44	103.17	102.55	101.83	102.38	103.01	101.85	101.06	103.09	103.09	102.65	103.29	103.07	103.05	102.74	100.4	103.29	101.64	102.7	100.43	103.84	102.1	103.56	103.21	102.31	103.73	103.21	102.67	101.7	101.93	103.25	101.91
107.97	109.74	108.48	108.11	106.84	106.47	106.71	106.34	108.56	108.45	109.03	108.83	108.52	106.58	107.35	107.93	107.1	107.39	108.13	109.56	108.79	108.35	107.81	106.83	108.53	109.43	108.64	110.16	108.59	109.29	108.42	108.94	108.46	108.86	107.72	107.53	108.5	109.44	108.91	107.15	106.81	109.41	108.69	106.96	108.9	108.15	109.28	107.34	107.97	108.43
105.13	105.27	104.65	106.37	105.97	106.01	103.1	105.63	106.22	106.32	105.67	105.41	103.74	104.96	105.14	106.41	104.03	104.48	106.54	104.31	105.95	105	106.13	106.03	104.47	106.55	104.73	106.4	105.76	106.37	105.33	106.09	106.05	105.64	106.26	104.61	106.02	106.07	105.06	106.87	104.86	104.82	104.13	104.92	105.42	104.31	106.11	105.88	105.32	107.04
101.71	99.962	101.91	99.51	100.76	100.41	99.069	99.929	100.39	100.12	101.47	102.75	98.488	99.949	100.07	100.73	99.766	100.02	100.35	102.49	100.14	99.403	100.73	101.27	99.728	100.94	100.18	101.74	99.444	101.05	101.16	100.73	99.963	101.56	101.14	100.74	99.732	99.877	98.995	100.35	100.45	102.07	100.84	102.01	100.06	99.617	99.195	100.04	101.18	100.44
101.22	100.81	101.23	100.87	99.805	99.568	99.538	101.53	101.3	100.87	101.1	100.6	101.05	101.06	101.06	100.54	99.691	100.66	101.32	100.49	98.903	101.89	100.87	99.82	101.03	101.65	99.588	100.28	101.77	101.36	100.14	99.629	98.964	101.02	100.05	99.029	100.1	100.91	99.3	101.47	101	101.74	99.87	100.1	101.25	100.78	102.22	102.11	100.35	100.11
106.47	107.85	106.95	107.32	107.99	107.59	110.29	107.04	107.93	108.51	107.78	107.13	106.84	108.77	107.59	107.97	106.95	109.6	108.53	107.91	107.73	105.7	105.86	108	106.44	110.07	108.34	106.98	107.96	108.7	109.04	106.5	108.54	108.27	106.91	107.43	108.12	107.23	108.55	108.91	108.27	106.77	108.63	108.58	107.75	107.58	107.53	108.07	107.92	107.26
106.94	105.66	106.52	106.13	104.4	104.89	105.84	105.26	104.9	105.89	106.64	107.49	106.28	106.85	106.3	106.4	106.47	106.51	104.96	105.89	105.85	106.6	106.34	106.06	106.13	105.84	105.85	107.32	106.69	105.5	106.48	106.65	107.12	105.75	106.83	107.37	105.83	105.57	105.43	106.86	106.73	105.86	106.36	107.24	105.26	106.58	105.45	106.15	107.33	106.33
110.11	111.38	110.91	112.37	110.91	109.21	110.45	110.04	109.75	110.9	110.18	110.6	110.56	110.6	112.35	110.61	110.35	109.17	109.55	110.71	111.81	109.66	109.4	109.65	110.48	110.83	111.35	108.46	108.95	109.41	110.3	109.6	109.24	110.28	110.63	111.59	110.46	109.75	110.5	110.62	110.28	109.91	110.22	110.57	111.16	110.56	110.4	109.99	110.19	110.53
105.87	106.01	106.73	106.43	106.56	106.42	106.49	105.38	106.71	106.68	105.37	107.46	106.23	105.67	105.96	105.58	104.73	106.66	106.43	104.77	106.3	106.07	106.74	105.68	106.46	106.48	106.48	106.08	105.94	105.7	107.56	104.63	106.32	107.17	106.83	106.16	105.13	106.03	106.76	105.71	105.27	107.68	106.24	106.2	107.46	107.78	107.51	105.75	105.8	106.12
107.53	107.21	105.47	106.23	106.77	106.37	105.08	106.33	106.51	105.33	104.66	105.39	105.06	103.94	106.37	106.2	106.23	106.3	104.51	105.03	104.34	106.07	105.36	106.4	105.15	105.44	105.19	106.21	106.26	105.42	105.02	104.99	105.54	106.4	104.18	106.22	104.74	107.61	106.43	105.98	105.92	106.25	106.48	104.76	106.12	106.91	105.89	105.15	104.66	105.99
104.18	106.19	108.56	105.96	105.99	106.5	106.21	107.71	104.79	106.02	106.81	104.89	108.72	104.61	106.6	106.01	106.76	106.12	107.1	106.97	104.23	106.47	106.6	105.34	105.45	106.36	107.63	105.9	107.94	107.8	107.73	106.62	107.04	107.45	106.86	107.44	107.15	107.56	104.86	105.53	104.1	107.13	105.88	106.49	106.17	105.66	106.72	106.62	107.36	105.7
101.23	99.731	101.88	100.79	100.5	101.72	100.95	101.69	100.01	100.56	99.806	101.78	101.24	99.986	100.63	101.79	101.47	102.09	100.49	100.71	101.16	102.75	101.35	100.47	100.95	101.44	100.24	100.84	100.36	102.03	102.34	101.96	101.29	101.53	100.32	101.34	102.17	100.38	100.67	101.86	100.08	100.46	100.84	102.9	101	100.03	100.65	99.84	100.75	99.531
101.64	99.528	100.31	99.527	100.04	100	100.13	99.646	100.27	99.093	100.01	100.7	99.73	99.037	100.12	98.435	101.19	100.56	101.31	100.09	100.8	100.06	101.19	99.813	100.52	100.02	101.35	100.16	100.51	100.18	101.78	100.47	100.84	99.187	100.19	98.068	99.874	101.57	101.39	99.709	102.62	100.26	101.46	99.934	100.68	100.01	101.1	99.688	100.51	99.948
104.99	104.99	105.98	104.68	104.42	104.66	105.8	106.66	106.25	107.27	105.72	106.16	106.97	105.36	106.52	106.64	105.09	104.83	105.43	105.78	105.63	104.53	104.71	107.4	104.02	105.81	106.92	105.66	105.23	106.47	104.39	106.53	105.48	106.19	107.14	105.5	105.14	106.39	105.33	105.95	104.76	105	107.76	105.78	105.79	104.48	105.24	104.41	107.05	104.28
99.795	97.059	98.192	98.428	97.413	97.928	97.641	98.217	99.304	98.715	99.779	100.33	99.17	100.04	98.35	97.142	98.676	100.97	98.268	98.043	99.744	98.086	99.749	97.909	99.631	98.78	99.234	99.375	99.253	98.819	98.65	97.721	98.615	100.85	99.551	98.866	99.508	99.078	99.212	98.312	98.213	98.585	99.177	98.259	98.937	100.48	100.06	98.807	98.796	97.526
107.78	107.45	105.23	105.71	106.05	106.36	106.15	105.33	106.28	107.46	104.94	104.64	106.12	106.17	108.31	105.96	106.93	105.47	106.16	107.34	106.37	107.11	106.2	105.91	105.36	105.73	107.64	108.09	106.44	107.07	106.45	105.2	107.83	106.24	106.31	108.09	106.38	107.12	106.44	106.89	107.8	107.71	106.85	106.05	106.27	106.57	106.39	107.28	106.13	106.98
105.85	106.3	105.71	105.82	106.47	106.66	105.73	106.28	105.48	105.79	106.61	104.9	104.43	106.26	105.99	106.24	105.64	104.88	107.22	106.83	107.55	106.09	104.1	105.27	104.86	105.17	105.67	105.24	105.68	106.17	105.23	106.21	105.91	105.25	105.41	104.98	105	107.35	104.44	107.41	106.71	104.71	105.13	106.17	105.79	106.21	105.62	106.6	106.99	105.61
99.191	99.186	101.72	99.505	99.439	101.32	98.846	100.13	99.184	101.32	99.656	101.24	101.09	98.627	99.471	100.26	100.14	100.49	99.993	99.536	98.844	99.78	99.043	100.09	99.98	101.18	99.769	99.572	99.835	99.699	100.63	99.608	100.2	100.01	99.948	100.81	102.14	99.596	98.171	99.714	100.33	99.093	99.707	101.57	99.372	100.02	99.729	98.757	100.63	101.19
109.77	107.69	106.7	109.11	107.98	106.8	107.74	107.22	107.4	107.7	108.79	108.74	108.92	107.67	107.14	106.84	106.6	108.27	107.33	107.78	107.49	107.58	106.74	109.11	106.75	107.77	106.41	106.25	109.09	108.55	107.29	107.9	107.13	107.93	108.93	107.41	110.49	108.01	106.18	108.34	106	108.19	108.4	108.09	107.19	109.53	107.86	108.4	106.45	108.15
97.694	96.963	98.302	96.38	99.051	99.091	96.709	98.334	97.531	97.332	98.553	99.323	98.388	97.888	96.836	98.962	98.111	97.745	98.166	99.087	99.244	96.643	97.939	98.371	98.286	97.214	99.01	96.593	97.917	97.211	97.798	99.781	98.734	97.13	97.433	98.094	98.166	99.374	97.196	98.867	98.527	99.368	98.033	97.472	97.185	98.95	97.581	96.69	98.1	99.65
106.41	106.45	107.01	106.88	107.2	106.97	105	106.03	105.8	107.11	106.58	107.58	106.84	107.66	105.47	104.55	106.69	106.13	105.76	107.81	105.56	106.73	107.53	106.78	106.21	106.32	107.22	106.49	106.62	104.9	107	106.95	105.99	105.47	105.84	107.2	106.69	106.11	106.81	105.99	106.15	106.15	104.47	106.23	104.91	107.52	106.78	106.29	105.48	106.18
107.05	105.12	105.46	105.32	105.22	107.63	104.03	104.63	105.51	106.33	105.68	105.94	105.12	105.14	105.26	105.34	105.19	105.96	106.39	105.91	105.47	106.05	105.97	105.94	106.17	105.85	105.21	106.77	106.16	105.72	104.47	104.12	105.69	105.77	106.79	107.61	107.2	104.63	105.95	106.73	105.84	104.49	105.12	105.15	106.15	105.45	107.74	106.61	104.64	103.73
105.57	104.69	105	106.56	103.28	104.86	106.18	106.44	104.69	106.07	105.46	106.99	106.81	106.88	104.91	106.39	104.73	105.6	104.6	105.25	106.32	105.71	105.58	103.97	105.95	104.69	106.23	106.32	106.31	105.29	105.95	104.48	105.57	105.53	106.02	105.24	106.05	106.47	106.87	104.4	106.06	106.95	106.94	104.71	105.75	106.83	105.44	105.96	106.2	105.58
101.27	99.636	99.11	101.4	100.45	100.78	101.21	101.81	100.8	100.8	99.525	99.562	101.88	101.4	102.43	100.88	100.42	99.921	100.53	101.34	100.13	100.15	100.72	100.34	101.75	101.9	100.65	102.67	100.58	98.752	101.15	99.734	99.416	99.889	100.61	101.6	101.81	101.07	101.29	101.48	99.233	101.49	100.34	99.066	99.891	101.31	101.21	101.3	100.68	101.39
110.84	109.2	108.61	110.72	110.6	109.13	110.18	108.76	111.46	109.39	111.04	109.9	109.6	109.24	110.93	110.09	111.15	109.12	110.39	108.92	110.03	111.54	110.63	110.29	109.59	109.84	109.53	110.15	109.27	109.34	111.97	111.29	110.06	110.08	112.33	111.56	111.57	110.1	110.08	109.66	111.19	109.9	109.88	110.34	111.33	110.59	111.87	109.3	109.93	110.07
108.58	107.34	108.89	109.49	107.3	108.4	108.9	108.42	106.93	109.71	108.3	108.21	108.69	109.12	107.94	108.53	108.87	108.21	109.34	108.58	109.5	109.37	108.78	108.01	109.8	110.43	108.74	107.61	108.54	108.51	108.54	108.37	108.65	108.31	107.96	108.05	108.65	109.16	108.09	108.72	108.5	109.29	107.71	109.67	108.75	109.79	109.37	107.05	108.34	109.12
107.27	110.02	107.99	107.59	107.98	107.37	108.21	109.23	106.97	108.26	110.03	108.48	109.07	108.29	108.09	108.3	109.24	107.35	106.86	108.87	108.89	107.33	110.12	109.35	109.54	109.81	107.96	107.72	108.99	108.37	108.1	107.22	109.18	107.63	110.15	109.33	109.08	108.72	108.72	107.41	109.34	108.5	107.51	107.89	107.18	107.24	108.78	107.84	107.94	105.69
105.57	106.28	107.48	103.17	103.96	104.55	106.14	103.6	104.71	105.4	106.59	105.48	106.14	104.79	106.27	105.31	105.05	105.46	105.13	106.49	105.27	106.75	104.6	106.11	106.51	104.18	106.81	105.63	107.02	106.79	106.11	104.72	106.91	107.57	105.47	106.41	104.73	105.23	105.34	104.22	104.77	104.77	105.58	105.37	105.08	106.4	105.92	105.47	105.99	103.91
104.45	105.88	105.94	105.44	105.15	104.68	105.6	104.18	105.65	105.11	106.85	105.69	105.89	104.36	104.96	105.94	104.19	105.84	104.77	104.78	105.77	106.48	106.31	105.76	105.66	103.78	106.67	105.66	105.08	104.11	106.95	104.53	106.91	105.07	106.92	105.01	104.73	106.26	106.44	105.21	105.64	104.99	104.46	106.39	105.94	105.27	105.71	105.57	106.4	106.15
98.167	99.17	98.702	98.5	100.34	98.842	99.237	99.852	99.302	98.936	98.326	100.09	100.08	100.04	98.334	97.602	99.402	99.455	97.724	98.484	99.433	98.542	99.221	98.054	98.1	97.904	97.219	97.406	98.272	100.22	100.05	97.262	98.095	98.091	99.798	99.2	99.006	99.297	97.356	98.263	99.243	98.295	98.925	98.673	100.11	98.713	98.252	98.525	98.729	98.236
99.432	97.675	99.157	99.035	99.214	99.72	98.934	99.528	99.642	99.268	98.706	100.59	99.773	97.902	101.26	100.17	97.781	98.41	98.278	99.343	98.489	99.821	99.978	98.285	98.73	99.902	98.257	100.15	96.364	98.264	96.983	99.265	99.182	98.423	98.698	98.748	98.487	99.138	98.139	100.48	99.835	98.633	97.508	99.628	99.161	98.424	97.928	98.129	99.465	99.869
101.99	100.77	103.86	103.01	102.5	103.14	103.23	103.29	102.13	102.6	102.92	103.07	103.26	103.16	102.62	102.66	102.89	103.65	101.71	102.74	102.87	102.97	103.49	104.02	103.5	103.82	105.19	103.83	102.53	103.3	102.09	101.67	102.76	103.66	103.83	103.12	101.97	103.85	101.69	102.04	101.8	104	102.08	101.19	102.88	101.87	103.18	102	103.97	103.04
107.69	109.09	107.8	108.89	107.85	108.55	106.39	106.61	108.09	108.71	108.13	107.28	107.83	105.91	109.08	107.55	106.91	107.18	107.8	107.3	109.45	106.5	108.11	106.52	107.44	108.92	106.13	109.64	108.15	107.74	109.05	107.68	109.16	108.75	108.45	106.61	107.75	108.4	109.17	108.59	108.34	106.82	107.59	108.53	107.72	107.87	108.18	106.46	107.72	107.72
97.42	96.962	96.33	96.722	98.86	98.902	97.801	97.25	98.463	97.158	97.897	98.567	97.238	98.49	99.436	98.695	97.136	99.66	97.689	98.24	96.291	98.866	97.878	99.203	98.182	97.651	97.08	97.691	98.509	99.074	98.21	97.804	98.719	98.434	97.665	96.266	98.516	97.824	98.025	97.972	98.235	97.576	98.376	97.953	97.689	98.099	96.894	96.186	97.728	97.406
106.95	108.43	108.87	107.04	108.48	107	108.03	109.76	107.22	106.49	107.05	108.37	108.94	109.05	108.53	109.27	107.79	108.87	107.44	107.25	107.78	108.2	107.1	107.53	106.36	108.22	107.33	107.12	107.33	107.93	108.56	107.9	108.07	106.04	107.3	108.03	107.09	107.75	108.23	108.73	107.29	107.91	107.42	109	108.08	107.29	107.49	108.82	105.93	108.02
106.62	109.85	108.19	108.02	109.52	106.86	108.76	107.57	108.55	108.29	108.1	107.38	109.57	108.36	109.32	108.37	107.44	108.65	108.85	106.89	109.12	109.27	108.08	107.55	108.29	108.19	108.66	109.3	109.04	108.62	108.51	107.87	109.39	109.7	107.9	107.17	108.77	108.45	109.75	108.64	108.15	108.99	107.75	108.06	108.29	110.06	109.43	110.51	108.04	107.43
107.18	104.88	104.67	106.06	105.36	107.02	106.24	106.51	104.05	106.13	106.53	106.88	105.47	105.95	105.42	108.05	103.94	105.1	104.48	107.14	104.6	105.33	104.83	105.58	104.52	105.14	104.99	103.43	106.19	104.94	104.51	105.48	104.93	105.12	105.82	105.45	105.58	106.04	105.75	106.94	105.39	104.91	104.49	105.31	105.35	105.5	106.29	103.53	105.31	105.1
105.18	105.88	105.27	107.28	105.13	105.06	106.38	107.22	107.65	106.56	105.34	106.52	108.33	105.26	107.15	105.76	105.28	105.93	105.83	106.96	106.22	104.94	107.4	107.11	107.01	107.05	105.7	106.59	106.52	104.99	107.09	104.99	106.31	105.99	108.17	105.08	107.11	107.54	105.86	105.03	105.46	104.85	105.11	106.77	106.52	106.49	107.96	106.78	106.28	105.18
109.08	108.21	108.51	108.39	107.03	108.15	109.34	107.04	106.72	108.8	107.12	110.7	108.94	108.13	107.1	108.3	106.9	107.31	107.94	106.97	108.71	109.54	107.55	108.6	108.33	108.11	108.14	107.71	108.17	106.61	106	108.08	108.35	108.1	108.03	107.28	106.43	107.3	108.42	106.31	107.35	108.06	109.21	108.07	109.38	108.5	107.01	108.28	107.57	107.43
104.71	106.01	105.65	106.19	106.41	107.63	104.88	106.41	105.84	105.42	106.64	106.18	105.28	105.76	105.82	106.06	106.77	106.51	105.75	106.17	104.63	105.92	105.98	104.74	106.9	107.17	105.5	105.42	106.79	106.16	105.61	106.05	104.36	105.37	105	105.07	105.86	104.85	106.13	106.63	107.6	105.37	104.94	107.99	105.2	105.95	106.1	106.74	104.65	105.14
106.63	106.99	106.55	107.63	107.06	104.97	105.94	105.34	104.71	105.97	105.78	107.74	106.69	107.43	106.31	105.43	106.85	105.88	105.8	106.74	107.93	107.34	105.74	106.99	108.6	107.35	106.08	107.51	105.95	107.02	104.97	106.68	108.28	106.85	107.82	105.35	107.35	107.06	107.81	106.3	105.68	107.88	107.04	105.94	108.15	105.7	105.41	107.01	105.22	105.61
96.251	97.658	97.742	96.033	98.232	97.693	97.183	98.901	98.584	98.356	97.839	96.974	98.74	98.473	99.071	97.909	99.34	98.106	97.838	96.993	96.272	97.869	99.023	97.775	98.283	98.722	97.363	98.692	97.187	97.909	96.027	97.248	97.535	97.4	97.29	98.326	98.605	99.005	98.216	96.894	98.057	97.316	97.144	97.863	98.135	97.995	97.244	97.76	99.606	98.169
105.66	107.94	108.97	107.97	106.89	108.28	108.48	107.04	107.46	108.1	107.7	108.74	107.44	108.79	108.16	107.26	108.26	108.74	110.45	108.45	107.88	108.71	107.43	107.53	107.53	107.67	108.69	109.81	108.66	108.52	107.31	107.79	108.47	108.93	109.54	106.96	109.7	106.72	106.54	108.03	108.14	108.7	107.64	108.51	107.92	109.62	108.9	107.34	109.39	109.18
105.47	104.15	105.47	106.42	105.46	106.58	105.96	106.24	107.04	105.56	107.14	106.02	104.58	104.98	105.54	106.25	105.56	104.79	105.51	105.85	105.18	105.51	105.24	106.72	104.34	104.93	105.05	105.75	105.15	106.7	105.46	106.23	105.29	104.45	104.25	106.04	105.68	105.55	106.9	106.02	105.7	106.4	104.91	106.75	107.21	105.43	106.66	104.58	103.89	105.98
106.09	105.4	105.84	104.56	107.05	106.15	107.56	107.35	106.68	105.83	107.69	106.03	106.95	106.77	106.54	108.24	108.05	107.89	106.25	105.75	106.32	106.25	105.95	105.72	106.39	106.38	108.59	107.87	106.1	107.59	105.59	105.77	106.13	107.24	106.34	108.16	106.86	105.1	106.84	107.05	107.4	106.46	106.91	106.36	106.12	105.58	106.33	107.76	107.69	108.2
108.83	108.27	107.62	109.08	107.14	108.25	106.72	108.7	108.18	107.48	108.63	107.2	108	108.66	109.63	107.65	108.88	108.5	107.74	108.71	107.78	108.43	108.62	108.39	108.37	108.63	108.05	105.93	108.36	107.55	108.88	107.92	107.1	108.56	108.12	109.19	108.77	107.82	107.67	108.85	110.21	108.54	107.86	109.47	107.47	108.07	108.66	108.19	107.1	108.18
107.38	105.88	106.07	105.92	105.62	106.96	108.18	106.69	105.53	106.34	105.95	105.37	104.95	105.2	105.5	105.2	105.49	106.93	106.3	104.67	108.02	106.57	106.51	106.65	107.96	105.73	105.45	107.31	106.95	105.84	105.51	105.18	107.26	105.36	106.67	105.63	105.57	106.84	107.8	106.57	106.44	107.42	105.94	107.9	106.38	107.27	106.07	107.51	105.94	106.59
106.69	104.93	105.27	104.82	105.7	104.58	106.03	106.72	105.35	105.21	104.61	104.49	104.87	104.14	105.71	106.52	105.31	105.77	105.5	105.76	107.69	105.08	105.55	105.13	106.08	105.09	104.97	106.16	105.13	104.09	106.93	106.15	105.54	106.5	106.39	105.63	104.78	105.12	104.85	105.21	104.17	104.98	104.57	104.69	103.83	105.85	105.39	104.91	104.92	106.91
107.43	106.03	108.48	108.46	106.05	106.77	105.89	107.65	107.75	107.05	106.85	107.25	105.09	107.32	108.52	106.78	107.13	109.12	107.85	107.29	107.47	108.28	108.77	107.32	107.53	108.03	109.1	108.19	106.52	106.96	107.97	109.27	109.25	108.09	107.46	108.09	107.78	106.24	106.85	108.23	108.25	108.28	107.37	108.1	109.24	106.13	107.79	107.2	108.23	109.76
106.57	106.41	105.54	105.61	106.44	107.34	106.15	105.39	107.08	106.94	104.49	106.95	106.03	106.05	105.96	104	105.43	104.86	104.92	106.46	106.77	105.14	106.58	106.48	104.84	106.99	105.74	105.56	104.68	104.47	105.38	105.14	103.97	106.91	105.49	105.03	105.6	104.15	104.24	107.37	104.92	106.73	106.07	106.27	105.11	106.24	104.98	105.65	107.75	106.21
106.9	106.85	105.42	104.16	105.39	105.66	105.9	105.9	107	104.3	105.92	106.73	105.66	106.51	104.11	105.14	104.52	106.4	106.41	104.2	105.83	105.99	105.97	104.96	105.12	106.58	104.81	105.48	105.03	105.61	105.88	105.18	104.99	105.41	105.48	104.96	106.25	105.17	106.21	105.91	106.13	106.77	105.33	106.72	106.23	104.48	104.15	106.2	105.02	105.54
108.46	107.82	109.42	107	108.51	108.38	108.39	105.96	108.22	106.52	109.82	107.55	106.9	106.57	106.67	107.75	108.11	107.01	108.42	108.2	108.02	107.64	107.33	109.08	108.2	108.42	107.82	107.41	107.49	107.3	108.9	107.71	108.19	109.09	108.19	107.05	107.08	108.54	107.47	107.08	107.26	108.36	108.04	110.19	106.82	108.41	108.07	107.49	108.22	108.13
109.41	111.54	109.37	111.32	111.18	109.24	110.73	112.44	110.56	111.15	111.76	111.35	111.34	110.51	110.8	110.34	110.06	111.16	111.37	109.6	111.82	110.97	110.82	111	111.88	109.65	112.22	109.02	109.32	110.89	110.42	109.93	109.34	109.01	111.4	111	110.13	110	106.8	110.8	108.35	111.34	110.37	109.99	109.23	109.19	110.66	110.4	111.98	109.28
109.23	109.56	110.82	109.94	110.19	108.81	110.1	111.48	110.31	109.74	110.53	111.96	110	110.4	111.88	110.38	110.47	108.75	110.35	110.68	110.68	110.26	107.91	109.26	109.02	110	112.15	111.94	111.65	110.4	111.33	110.84	109.37	109.45	109.89	110.5	112.41	110.27	111.26	109.93	109.63	111.27	109.88	111.25	108.79	108.7	110.03	109.74	110.73	109.52
106.21	103.9	104.77	105.21	104.08	105.61	105.29	106.8	105.36	105.37	107.22	106.32	106.02	105.59	105.91	105.37	105.18	106.92	104.97	105.02	105.35	104.34	104.44	104.58	105.22	106.06	105.82	107.02	106.36	105.06	104.92	105.61	105.4	103.63	105.95	105.72	106.13	106.3	104.64	106.85	103.35	104.62	107.11	106.21	104.51	105.33	105.15	106.05	104.75	104.21
108.3	108.6	108.91	108.41	108.3	107.97	108.82	107.61	108.32	109.35	108.7	109.53	107.07	107.07	108.78	108.78	109.14	107.52	109.71	106.08	108.37	109.83	110.32	108.04	109.1	109.21	108.55	107.79	108.94	108.62	108.32	109.12	107.66	107.67	108.26	107.44	107.77	109.99	108.31	107.93	109.28	107.89	110.17	108.61	108.37	109.09	107.83	108.19	108.38	106.89
106.59	105.47	105.49	105.88	106.79	106.61	104.92	106.2	104.99	107.11	106.53	105.69	105.71	106.15	107.36	106.14	106.53	106.22	105.28	105.99	107.2	105.59	106.46	105.7	107.08	106.05	106.27	106.78	108.19	107.27	105.68	106.16	105.98	106.54	105.96	106.37	106.24	107.33	105.56	106.96	107.78	104.38	106.73	105.25	105.92	106.71	107.35	106.56	108.08	106.31
106.93	105.06	105.56	105.11	104.88	104.8	106.56	106.22	106.92	106.48	105.47	106.23	106.29	106.31	106.32	105.97	105.82	105.46	104.94	107.47	105.48	105.91	106.3	107.11	105.98	105.34	105.45	105.64	106.21	105.3	107.4	105.97	107.11	104.48	105.18	107.07	106.37	105.28	106.8	106.47	104.8	105.39	107.27	104.72	106.17	105.55	105.99	105.05	107.39	106.31
101.47	101.74	99.723	101.35	100.4	101.1	102.06	101.83	100.68	101.63	100.14	99.637	102.53	100.21	98.885	100.38	100.46	99.737	100.41	100.2	100.94	101.43	99.847	100.93	100.42	100.02	100.86	99.966	100.14	100.54	98.816	99.662	99.767	100.48	100.85	100.51	101	100.88	99.851	100.38	101.15	99.878	99.891	100.27	99.898	100.76	100.56	100.44	100.89	101.2
105.9	105.87	105.03	107.05	107.17	107.01	105.6	106.64	107.07	107.2	107.95	107.46	106.65	106.89	106.72	105.69	106.47	106.7	103.87	106.62	106.44	106.57	104.59	106.34	106.45	107.96	105.83	106.6	107.34	107.31	106.25	107.09	106.72	107.24	106.46	108.14	105.15	107.71	106.98	105.91	107.74	107.18	106.79	107.68	106.24	106.22	107.26	107.24	105.71	106.05
98.365	100.23	99.169	99.074	98.008	99.308	97.764	99.283	99.884	97.999	98.084	97.663	99.529	98.886	99.418	99.582	99.62	97.866	99.232	99.038	99.54	98.127	98.44	99.037	96.882	98.938	98.489	98.782	98.026	98.889	98.704	98.067	99.185	98.851	97.664	99.748	99.657	97.556	97.534	98.743	100.16	98.462	100.08	97.528	98.701	98.637	98.73	100.1	98.128	99.504
101.62	102.34	102.23	101.5	99.723	99.69	100.71	101.29	101.21	100.98	102.27	100.98	101.77	99.462	101.28	102.04	99.603	100.39	99.38	99.737	101.09	102.51	100.7	100.17	100.68	100.85	101.99	101.29	99.975	101.35	100.94	100.24	100.85	101.69	101.01	101.46	101.7	102.58	101.21	99.853	102.36	102.32	100.75	101.82	101.06	100.69	99.531	101.1	99.532	99.672
110.75	109.37	111.81	110.13	110.5	110.08	111.41	110.02	110.06	110.81	111.21	109.97	110.46	110.68	111.3	110	109.22	110.7	110.6	109.61	110.78	109.89	109.21	109.79	110.6	109.66	109.64	111.21	110.83	111.05	112.04	110.51	111.36	109.4	110.62	110.25	108.6	109.16	111.39	109.94	108.81	110.06	110.65	111.72	110.67	111.44	110.44	111.66	111.44	109.75
109.54	110.74	110.03	109.52	110.76	111.65	110.64	110.16	110.12	109.49	111.29	108.92	110.77	110.79	110.32	110.39	111.42	110.39	109.39	109.92	112.32	109.08	109.68	111.56	111.81	109.34	111.47	110.62	111.44	110.65	109.23	109.48	110.6	109.07	109.48	111.56	111.07	111	109.21	109.45	110.03	110.17	110.28	112.24	110.07	111.78	109.57	109.29	111.33	111.51
108.6	108.22	109.06	107.76	108.84	108.4	108.87	109.04	109.49	108.97	108.68	107.17	109.21	108.01	107.9	108.35	108.33	108.95	108.86	108.34	107.19	108.71	108.74	108.03	108.62	107.34	108.34	107.62	109.43	107.81	109.6	107.88	108.8	109.65	105.49	108.06	107.92	109.1	106.95	108.45	108.22	108.7	106.98	108.01	109.92	110.01	107.97	107.9	109.28	108.75
107.7	108.35	108.84	106.77	106.65	108.58	108.15	108.53	107.33	107.29	108.7	108.18	107.63	108.29	107.42	106.54	107.54	108.46	108.73	107.43	107.46	107.31	107.74	109.56	107.35	109.57	107.43	108.23	107.03	107.09	106.23	107.25	107.02	107.63	106.84	108.42	108.84	109.53	107.82	106.32	106.62	107.87	108.75	106.89	106.96	107.84	107.55	107.19	107.7	107.65
105.13	107.71	106.13	106.41	105.45	105.27	107.56	105.71	106.73	105.3	106.63	106.18	105.84	106.22	107.42	106.29	104.71	107	104.74	105.93	105.06	106.22	105.51	105.48	105.34	105.27	106.12	104.61	106.34	105.19	105.34	104.73	106.78	106.74	106.04	105.11	104.67	104.53	105.7	105.31	105.17	106.71	106.53	105.39	105.66	105.6	107.15	106.11	104.86	106.23
98.269	96.888	98.651	98.362	99.775	98.497	97.997	96.769	97.288	96.614	99.367	99.171	98.519	97.789	97.809	97.136	97.015	98.812	97.504	98.234	98.136	97.653	97.514	96.992	98.512	98.031	98.014	98.078	98.642	97.309	97.977	96.882	98.2	99.929	99.481	99.107	97.227	99.13	96.628	98.901	98.382	97.828	99.153	98.336	97.794	97.235	98.337	99.346	97.561	97.155
109.34	107.99	110.21	107.54	108.51	107.64	109.79	108.95	109.16	107.68	108.29	109.01	109.74	109.54	109.23	107.88	108.1	107.72	108.67	108.16	108.49	107.79	108.47	107.61	108.32	108.24	107.38	109.59	107.83	108.44	108.79	107.49	109.32	108.62	108.26	108.18	109.3	108.72	108.64	107.14	109.04	108.1	107.72	108.73	107.34	108.2	107.52	109.36	109.28	109.31
104.89	106.88	105.51	105.5	105.37	106.18	106.08	106.09	106	106	105.35	105.18	106.12	105.13	105.57	106.36	104.71	106.82	104.92	107.34	104.14	106.5	105.75	105.77	107.44	107	106.01	106.1	107.58	105.87	106.13	106.23	105.22	104.17	105.7	104.95	104.16	105.93	107.06	106.07	104.22	104.81	107.02	104.46	106.5	105.22	104.91	104.94	105.71	105.69
106.64	105.78	104.15	106.2	105.12	105.23	106.42	103.85	106.26	105.38	104.91	105.1	106.42	106.04	104.45	104.34	105.31	107.37	104.04	105.5	104.94	107.17	105.88	105.36	106.52	105.38	106.9	105.88	105.49	105.23	105.22	105.31	106.5	104.4	104.23	105.53	105.27	106.3	106.64	106.42	105.54	105.26	104.31	105.51	106.02	105.35	106.08	104.27	107.08	103.53
110.98	110.39	108.42	109.56	111.33	109.57	112.14	110.53	107.97	110.3	109.47	110.36	110.17	111.44	110.4	109.92	109.92	109.92	109.79	109.29	109.99	110.56	111.48	111.25	110.62	108.7	109.59	109.99	111.04	110.83	109.72	111.19	110.33	109.02	109.33	110.53	111.2	110.61	110	109.34	111.37	109.82	109.56	110.74	109.99	109.7	111.83	110.5	109.9	110.41
97.473	99.58	97.664	98.075	96.119	97.771	98.584	99.02	98.073	97.205	98.253	99.354	98.419	98.688	99.097	98.034	99.406	97.424	98.179	97.527	98.442	98.535	98.704	98.657	97.968	99.895	97.46	98.034	97.665	98.74	98.824	97.425	97.774	98.829	100.08	97.773	97.372	97.959	99.264	97.991	97.955	98.565	99.322	98.371	96.951	100.36	98.751	98.007	98.27	97.508
96.764	98.202	99.806	98.376	98.391	97.638	96.398	98.981	99.701	97.515	98.226	98.084	98.828	98.557	97.6	98.363	97.506	98.179	99.12	101.14	97.213	99.338	99.177	98.087	98.22	97.556	98.141	98.628	97.786	96.612	98.411	98.214	98	98.985	97.813	98.387	98.054	97.689	98.837	96.998	97.801	98.47	99.553	100.05	98.911	97.027	98.926	97.249	97.698	99.212
97.465	99.253	100.25	98.482	100.22	97.82	98.037	99.453	98.423	99.073	99.65	98.3	98.606	99.288	97.574	99.061	99.471	98.692	98.65	99.681	99.72	99.166	98.36	98.156	98.91	99.582	98.9	99.114	99.892	98.212	98.831	98.677	98.255	99.001	99.198	99.527	98.356	100.47	99.314	99.93	98.533	97.967	98.08	98.954	98.875	99.593	99.264	97.786	99.435	99.364
106.97	107.35	105.84	108.37	108.15	107.57	107.54	105.29	106.7	107.22	107.65	106.91	106.04	107.21	106.41	106.69	106.48	107.11	106.07	106.59	107.87	106.35	107.46	106.1	105.77	105.76	106.97	106.87	105.76	106.34	107.39	106.78	107.09	106.95	105.91	106.94	108.19	105.56	107.09	107.2	106.9	106.51	106.86	107.05	106.68	107.13	106.8	107.21	106.74	105.44
104.98	104.62	106.62	105.64	106.64	106.33	105.25	104.98	105.87	105.48	105.89	104.54	106.69	105.48	104.27	105.43	105.54	104.43	106.91	106.96	105.83	106.45	106.15	105.19	105.19	105.3	107.28	106.63	105.11	105.91	105.18	105.73	105.43	104.28	105.84	103.87	106.39	105.76	106.77	106.5	106.04	105.79	106.03	105.98	106.18	104.96	106	105.74	106.05	106.52
108.4	106.1	109.34	108.79	108.8	108.4	108.93	107.41	106	108.98	107.92	108.15	107.8	107.05	107.71	108.14	107.56	107.63	107.12	108.73	108.33	107.66	108.28	106.9	107.85	108.29	108.09	109.12	107.53	109.91	109.5	106.95	108.25	108.03	107.34	107.46	107.32	106.57	109.35	108.81	108.04	106.8	109.7	109.23	105.06	106.88	107.09	106.82	108.39	108.82
105.82	104.58	106.57	105.78	104.55	105.46	106.06	105.38	104.63	104.49	105.91	105.23	106.67	105.45	106.29	105.69	106.75	105.11	105.18	105.97	104.98	104.36	106.12	106.33	105.28	106.11	106.19	104.96	105.19	106.34	105.17	106.34	104.76	104.95	105.55	105.26	105.05	105.73	105.87	106.34	105.76	106.04	106.62	105.23	105.67	106.43	105.91	106.13	105.5	106.1
107.02	106.44	104.85	106.56	105.43	104.96	107.03	106.17	104.69	106.12	104.59	106.58	105.96	107.52	107.37	106.72	106.23	106.29	105	106.87	106.47	104.91	107.48	106.84	107.57	107.05	105.97	106.32	105.93	105.76	105.97	107.59	106.27	105.41	106.67	106.07	106.46	106.44	104.85	105.7	104.38	106.01	105.29	105.93	105.66	105.97	105.83	105.69	106.21	105.15
108.35	109.24	108.77	108.15	108.84	109.47	108.36	107.42	108.82	108.8	108.8	109.09	108.66	109.91	108.25	107.2	108.69	107.87	107.18	109.24	107.96	108	109.32	107.78	107.11	108.48	108.07	108.83	108.62	108.15	108.76	109.55	109.71	107.52	108.28	109.24	108.53	108.56	109.34	107.73	109.99	108.42	108.33	107.18	108.87	109.04	108.73	109.17	108.61	108.13
106.29	105.55	107.03	106.7	105.63	105.74	104.26	106.41	105.7	105.75	107.14	104.71	104.1	105.59	106.32	104.12	106.08	104.54	106.19	104.64	105.65	105.17	105.47	104.25	105.35	103.94	106.03	105.05	105.66	104.84	106.23	103.82	106.41	106.08	105.17	104.99	106.29	105.28	107.1	105.02	106.63	106.84	105.96	106.67	105.64	105.07	105.91	106.31	105.26	106.42
104.98	105.23	104.38	106.93	106.4	107.43	107.66	106.33	107.32	105.95	105.45	104.57	105.19	105.29	106.4	107.29	105.37	106.37	105.65	105.17	106.03	106.46	106.12	105.73	103.89	105.26	107.35	104.84	106	108.47	105.42	107.27	105.28	103.69	105.4	106.91	105.57	105.32	105.7	104.49	104.61	105.97	106.24	103.98	105.34	106.8	106.26	106.11	105.95	105.72
107.82	108.38	108.13	108.64	108.22	108.59	108.3	109.53	109.27	107.49	108.31	108.45	108.05	108.4	108.86	108.1	107.82	109.45	109.53	109.43	109.29	111.31	108.91	107.82	108.24	108.03	109.5	108.31	109.24	110.16	108.28	108.82	108.59	110.56	107.65	108.27	108.31	108.32	107.61	107.93	107.87	110.71	108.15	108.66	108.55	108.38	108.77	109.01	108.22	108.5
109.26	109.01	108.73	109.61	107.63	108.73	107.97	107.77	108.39	107.89	109.37	107.47	107.73	109.12	107.56	109.19	109.22	107.81	106.99	109.32	108.42	108.62	109.42	108.98	108.58	108.54	107.66	109.45	107.89	108.81	110.05	108	109.96	108.99	108.32	107.75	109.34	108.35	109.9	108.77	107.61	107.68	107.41	109.67	109.14	107.4	107.83	109.58	109.34	108.23
107.06	105.96	106.83	106.11	105.4	108.01	106.22	106.42	105.64	105.8	106.63	105.15	106.38	106.19	104.16	106.2	106.73	106.47	105.37	105.35	105.19	105.57	106.72	107.38	104.74	105.37	106.75	105.61	106.76	106.13	105.79	106.84	105.88	106.82	105.94	105.51	105	106.75	106.15	106.45	106.35	106.19	104.88	105.32	106.92	106.46	107.15	104.55	106.07	105.57
106.46	104.93	106.92	105.26	105.75	105.54	105.83	105.62	104.57	105.44	105.6	105.96	104.9	107.47	106.43	105.78	106.18	105.84	105.83	105.54	105.64	106.22	106.19	104.87	105.16	106.3	103.93	107.36	106.37	106.61	106.48	106.52	105.83	105.81	105.31	107.14	105.32	104.55	104.4	105.03	106.15	105.41	106.56	105.72	105.59	105.94	105.94	106.07	104.71	106.64
107.63	108.18	107.75	107.94	105.92	106.69	106.62	106.42	106.29	106.34	106.34	107.93	106.26	105.46	106.72	106.64	105.97	106.93	105.88	106.28	106.75	106.16	106.49	106.64	105.97	106.45	106.05	106.39	107.37	106.38	104.92	106.24	106.09	105.2	106.56	106.9	106.78	105.99	106.28	107.98	105.94	106.78	104.88	107.04	107.43	106.81	106.38	107.38	107.26	105.88
104.13	108.46	107.79	107.14	105.63	105.28	105.71	108.27	104.91	106.01	106.58	105.75	106.21	107.6	105.73	105.8	106.25	106.76	106.2	106.59	105.13	106.55	105.25	105.55	106.08	106.59	107.08	106.88	106.57	108.77	106.55	106	107.08	107.3	107.88	106.05	105.87	104.81	107.56	107.35	107.3	103.67	107.46	107.15	105.14	106.16	106.85	106.28	104.56	106.43
105.44	105.1	106.44	106.72	105.87	107.6	107.22	107.04	106.92	105.71	106.17	105.74	106.64	105.77	107.97	105.55	105.56	106.35	109.43	106.81	106.57	107.55	106.04	106.17	105.79	106.66	106.2	106.43	107.83	106.32	105.61	106.5	107.14	105.42	106.8	107.78	107.58	105.19	107.85	107.51	106.39	105.52	106.06	106.66	105.86	107.63	104.73	107.41	105.82	107.14
107.1	107.86	107.56	107.36	107.54	108.72	108.57	106.52	108.84	106.51	106.95	107.67	107.47	108.65	107.75	107.94	106.22	107.44	109.24	109.06	107.9	107.54	107.19	107.07	107.12	107.94	107.86	106.8	107.57	107.89	109.47	105.96	110.06	108.18	107.7	107.32	106.86	107.38	107.18	109.19	107.51	106.97	107.42	109.9	107.21	108.55	106.72	105.68	109.07	107.94
100.9	99.431	100.65	98.99	99.544	99.2	100.07	100.58	101.16	100.02	99.206	100.96	101.23	101.25	100.2	99.091	99.798	100.52	101.66	99.186	100.2	99.461	100.81	100.98	99.666	99.038	99.03	100.25	99.157	101	100.23	100.74	98.428	100.65	99.741	101.75	99.365	99.832	99.957	99.497	100.09	100.04	100.28	99.812	101.04	100.61	99.405	101.68	100.12	98.736
105.89	106.51	105.84	104.5	106.16	107.44	105.99	107.51	105.87	106.73	106.08	106.98	106.63	107.54	106.65	105.37	106.06	105.92	105.03	105.98	105.47	106.68	106.32	106.38	105.54	107.62	107.45	106.67	105.96	107.49	106.81	107.02	107.42	106.91	107.19	107.33	105.25	106.3	105.34	107.44	105.46	106.76	107.71	106.21	108	105.44	106.94	106.57	107.57	106.93
98.039	99.142	98.663	98.434	96.769	98.707	99.332	99.266	98.648	98.678	97.176	97.762	95.492	97.072	99.228	98.516	98.487	99.674	98.928	97.432	98.639	99.924	98.345	98.551	99.259	98.486	99.778	99.489	97.212	98.969	97.193	100.02	97.741	96.973	97.827	98.224	97.059	97.348	98.632	97.612	97.848	98.801	97.292	98.382	98.31	97.589	98.571	99.415	97.728	97.985
105.65	105.55	105.84	106.23	106.24	106.13	105.75	106.02	104.36	107.32	106.31	105.83	106.5	107.06	105.83	105.42	106.11	104.39	104.55	106.39	106.63	106.19	105.24	105.12	105.79	107.9	104.95	106.39	106.47	107.65	105.31	105.15	105.55	106.87	105.71	105.82	105.17	104.84	104.8	105.53	104.49	105.32	105.38	106.94	104.52	103.66	107.57	104.48	106.57	105.5
106.14	104.15	105.52	106.1	105.42	104.97	106.5	106.57	107.06	103.68	105.19	105.84	105.76	104.61	104.71	105.63	105.99	104.56	106.5	105.25	104.76	104.89	103.38	102.59	105.64	104.68	105.67	105.15	104.91	105.04	105.44	105.47	104.38	105.21	104.97	105.27	105.18	104.36	105.64	105.6	104.3	105.78	105.82	105.78	104.43	105.02	105.24	106.3	105.98	104.86
105.23	104.52	104.89	106.42	104.97	106.3	105.05	105.13	106.53	105.34	104.41	106.1	106.01	106.13	105.79	106.82	105.66	105.79	104.02	106.43	105.71	104.78	106.21	104.62	104.87	105.97	104.24	104.74	104.27	104.93	105.48	104.01	105.26	104.69	105.99	104.91	105.45	106.46	107.05	105	107	104.91	107.65	104.35	105.51	106.23	105.9	105.57	104.91	104.1
106.99	110.29	108.52	109.4	110.25	108.46	108.14	108.16	107.7	109.7	107.82	109.52	108.13	108.82	109.84	108.46	108.69	108.08	108.91	107.68	109.39	108.4	107.75	107.36	107.17	108.31	109.26	108.44	108.96	108.94	109.1	107.21	107.73	108.51	107.97	109.82	108.34	109.7	108.13	107.42	110.06	109	108.79	108.33	110.15	108.83	109.34	107.66	109.82	108.48
106.87	107.97	108.92	109.38	108.45	106.35	107.35	108.67	109.71	109.12	107.52	107.46	107.11	107.32	107.61	107.3	107.14	108.53	108.75	108.41	107.76	108.57	108.72	109.75	109.15	109.07	107.12	108.58	108.82	107.54	108.88	109.48	108.24	109.49	109.15	109.85	108.27	107.78	107.93	108.98	108.63	107.9	107.93	107.44	107.95	107.56	107.18	108.95	109.59	108.96
98.182	98.615	99.789	97.617	98.616	97.629	98.971	98.769	99.632	98.807	97.819	99.321	96.502	98.331	99.129	97.606	99.492	98.555	97.71	98.191	98.529	98.409	98.803	98.111	97.698	97.624	98.153	99.168	98.944	97.032	97.817	97.942	98.986	98.325	98.603	98.57	96.586	98.239	96.693	95.869	97.763	99.667	99.153	98.966	99.293	97.579	97.909	98.806	98.302	98.697
107.51	107.1	108.89	109.08	108.08	108.66	109.11	107.96	108.02	109.62	108.21	108.48	109.05	107.43	108.75	110.5	107.18	108.67	109.29	109.16	108.27	108.85	109.05	107.89	110.16	107.94	108.51	108.3	108.65	108.77	107.09	109.3	107.18	109.01	107.93	107.49	108.38	108.67	109.12	109.19	108.21	107.16	107.72	106.91	107.73	108.25	108.95	108.7	107.98	109.39
100.86	101.47	100.98	100.09	99.348	100.65	101.76	100.23	100.36	101.62	99.768	101.42	101.01	100.28	99.685	99.839	103.12	99.333	100.65	102.24	101.73	101.79	99.239	101.36	101.29	100.03	100.71	101.25	101.34	100.97	99.532	100.02	100.68	100.26	103.71	99.554	100.72	99.859	100.1	101.25	100.59	99.946	100.97	100.55	102.55	100.22	100.72	100.65	100.76	101.73
99.444	99.301	99.406	97.977	100.41	98.371	98.758	99.725	97.95	98.329	98.668	98.506	99.323	99.71	99.051	99.018	97.657	98.621	99.058	98.414	99.072	99.776	100.37	99.81	98.484	97.569	99.166	99.3	97.99	98.203	97.96	98.829	98.812	99.185	98.766	98.839	100.45	99	98.343	98.19	98.79	99.674	99.145	99.592	98.896	100.02	99.18	99.078	97.907	99.985
105.86	107.2	105.06	106.51	106.49	104.5	103.55	105.05	105.06	104.88	108.03	104.84	104.72	107.26	107.4	105.92	105.06	105.45	105.54	105.09	105.88	104.99	107.29	106.02	106.27	105.78	105.89	106.93	105.45	104.99	105.7	106.06	105.68	106.61	106.72	106.2	106.59	106.15	106.94	105.67	104.62	105.62	105.15	105.18	106.82	107.33	105.54	105.9	105.51	105.65
97.905	96.245	98.114	99.468	98.081	97.059	96.82	98.043	99.448	97.985	98.826	98.407	98.205	98.532	96.772	98.465	97.914	97.169	96.758	96.661	99.228	98.183	98.51	98.433	98.142	98.178	99.894	97.999	97.113	97.206	98.603	97.911	98.251	97.868	98.388	99.123	98.041	96.438	97.203	98.601	98.778	98.609	99.247	97.419	97.371	97.844	98.239	98.987	97.815	98.166
97.4	97.829	99.107	98.499	98.544	98.278	98.934	96.826	99.041	98.394	98.799	99.016	99.009	98.599	97.764	97.892	100.04	100.17	98.109	100.26	98.93	100.12	99.134	97.864	99.774	98.169	99.673	99.586	98.176	99.516	99.12	100.13	99.553	100.43	98.422	99.031	98.208	98.928	98.845	98.756	98.99	97.752	97.589	98.669	98.424	99.555	97.687	99.073	98.888	97.965
109.15	109.69	111.56	111.68	111.18	109.7	111.01	110.24	111.87	110.82	110.27	110.57	110.09	110.9	109.51	112.12	109.01	110.52	110.64	110.79	111.41	110.51	109.82	111.91	111.26	112.96	111.53	110.26	109.29	109	110.15	110.27	110.53	110.71	110.73	109.98	110.3	111	110.01	112.45	110.61	112.55	109.07	109.53	111.47	111.02	109.41	111.6	110.08	109.45
105.07	104.11	104.66	106.82	105.97	104.59	106.23	105.64	106.03	103.19	104.24	105.81	106.75	105.48	103.92	105.42	105.79	104.11	105.49	104.2	106.02	106.23	104.91	106.41	105.1	105.34	106.02	105.42	105.86	106.22	106.6	106.48	105.99	105.97	105.63	105.91	105.62	107.28	106.27	106.11	106.34	105.07	104.65	104.85	106.39	107.5	105.43	104.84	104.77	106.4
109.03	107.88	106.85	110.21	109.11	107.39	107.65	108.2	107.51	108.05	108.48	108.9	108.33	108.87	107.39	107.61	109.06	108.53	107.31	107.12	107.09	109.36	107.36	108.32	109.01	107.4	107.12	109.61	107.27	106.2	109.07	107.65	108.27	108.04	106.21	108.71	106.95	108.27	107.19	108.27	108.95	108.45	107.39	108.19	108.12	108.58	110.38	107.48	107.51	108.06
105.93	106	106.99	105.09	106.73	106.12	107.15	107.44	105.91	105.44	106.77	105.11	106.06	105.88	105.68	106.63	105.85	106.54	104.75	104.18	106.26	106.2	106	104.87	106.47	105.89	104.9	106.53	107.12	105.87	104.84	106.82	107.11	105.44	105.34	105.53	105.24	107.21	104.23	105.96	105.82	105.18	105.85	104.21	105.87	107.19	106.32	104.98	106.11	105.4
107.89	108.3	108.78	109.81	107.69	107.68	108.36	108.78	108.73	107.72	107.89	106.95	108.51	107.05	109.77	108.61	107.71	108.03	107.26	107.15	109.14	108.54	108.39	108.94	107.47	107.66	109.24	107.08	107.97	107.5	110.4	107.41	107.86	108.84	108.59	107.2	107.33	107.73	106.88	107.48	106.27	110.13	107.48	109.41	109.01	107.02	107.09	109.33	107.96	108.89
105.15	108.05	107.01	106.42	105.76	106.43	107.68	105.66	107.44	106.85	106.98	108.89	107.18	105.23	105.03	106.24	105.05	106.82	104.86	104.73	106.72	106.3	107.01	106.48	106.25	106.47	105.46	107.65	106.93	105.93	106.59	107.04	106.47	106.75	106.56	105.96	107.5	106.38	106.69	107.01	106.04	107.65	107.09	106.67	107.48	106.35	106.03	107.76	106.08	106.2
107.41	108.3	110.86	109.08	109.87	107.54	109.64	109.5	109.26	109.57	108.54	107.6	109.34	108.75	107	107.65	108.46	108.76	109.18	107.32	108.91	108.75	109.74	108.32	107.88	107.41	108.29	109.15	109.11	108.79	107.74	108.65	109.01	109.18	109.45	109.67	108.12	106.85	110.08	109.2	109.98	108.52	107.31	109.28	108.12	109.19	108.55	109	109.5	108.41
107.67	108.06	108.91	108.34	108.41	106.52	107.67	106.63	107.12	107.99	108.78	108.42	107.44	108.46	108.73	108.25	107.4	108.14	108.15	106.46	108.76	108.89	107.61	107.91	107.86	107.03	108.56	107.56	107.34	107.5	108.28	107.68	106.7	106.56	108.65	107.09	109	107.49	106.28	105.87	106.49	108.29	107.56	108.55	106.63	109.64	107.93	108.04	108.43	107.81
111.01	110.12	110.93	109.44	111.08	110.31	109.75	110.48	111.63	112.28	111.05	110.27	111.17	109.71	111.61	110.01	110.87	110.98	109.85	110.09	110.64	110.93	109.34	108.98	111.68	112.52	111.68	110.06	111.14	110.38	110.22	111.24	111.13	109.59	109.15	110.52	109.36	109.43	110.87	109.62	110.43	109.78	111.2	110.13	111	111.18	110.12	110.69	111.03	112.1
106.29	104.62	107.68	105.45	105.09	106.12	105.49	105.3	106.02	105.79	106.37	105.86	105.35	104.89	106.27	104.59	105.79	106.14	106.76	105.25	106.92	104.97	105.86	106.87	106.06	105.51	107.43	106.21	105.93	105.54	105.37	104.95	106.71	107.7	106.76	105.53	106.58	104.85	107.35	106.24	104.59	104.77	104.21	105.15	105.56	106.21	104.56	105.13	105.65	106.97
106.85	106.73	106.53	105.89	104.57	105.09	105.42	105.03	105.66	104.86	107.24	106.61	106.2	104.4	106.15	106.82	106.26	105.55	106.47	106.16	104.89	105.78	105.31	106.05	107.1	105.36	104.84	105.08	106.59	104.58	107.04	105.52	106.49	104.98	104.86	106.31	104.99	105.3	105.42	105.11	106.75	105.5	105.29	104.75	106.03	105.9	107.06	103.92	105.95	104.57
107.13	106.14	108.39	106.67	109	108.09	108.67	108.13	107.58	109.11	107.25	108.85	109.46	107.92	106.34	108.07	107.43	107.46	106.75	107.68	108.97	108.2	108.63	107.82	107.7	109.91	108.01	107.78	107.68	108.1	108.96	108.64	108.11	108.68	108.24	107.4	107.94	108.99	106.56	108.02	108.88	106.32	108.32	108.72	106.04	108.19	107.22	108.35	107.28	107.89
107.75	107.81	107.23	107.85	107.91	108.37	108.09	106.48	107.5	107.53	108.36	107.17	107.64	106.47	107.54	106.46	106.55	109.69	107.15	106.46	108.42	108.89	106.68	106.63	106.94	109.33	107.4	108.91	108.1	108.17	107.38	109.21	108.8	106.89	108.76	108.36	108.24	108.66	107.11	109.06	108.7	106.08	108.5	106.68	107.8	109.05	108.51	107.67	106.16	106.77
106.54	104.83	106	105.67	105.5	105.94	105.63	105.11	108.52	106.09	107.45	105.9	105.32	106.46	106.81	106.19	104.05	106.42	106.13	105.83	107.17	106.52	105.46	105.86	105.98	104.08	107.21	104.71	104.33	105.39	104.81	106.82	105.45	105.68	106.11	107.15	103.87	107.6	105.21	106.38	105.09	105.59	105.74	105.63	106.88	105.8	105.46	104.34	106.17	106.3
107.93	108.38	109.49	107.64	107.33	108.01	107.64	107.76	108.12	106.21	107.14	107.26	108.17	106.1	107.74	107.56	108.67	106.91	107.58	106.42	107.79	108.33	109.23	108.27	108.28	107.89	108.54	106.99	107.77	108.81	106.65	107.05	107.85	107.24	107.57	107.78	108.95	108.8	107.45	107.46	108.27	108.67	107.41	106.51	108.38	108.07	107.81	108.76	108.65	107.91
105.77	105.3	106.68	105.4	105.77	106.34	105.93	104.28	106.91	106.01	107.63	103.44	105.89	105.11	105.52	106.08	105.63	104.48	106.08	106.39	105.29	103.71	106.06	105.9	105.58	106.72	107.05	105.73	105.4	105.73	105.04	104.77	104.75	105.38	107.14	106.26	105.53	104.74	105.59	106.84	104.31	105.21	104.21	104.71	105.67	106.13	105.08	104.94	106.23	106.13
107.03	109.74	108.85	108.09	109.24	109.26	108.89	107.09	107.24	108.62	106.03	106.95	109.86	109.72	109.47	109.86	109.71	106.57	108.9	106.93	108.95	109.26	107.96	109.15	106.91	109.26	109.08	107.81	107.98	108.98	108.66	109.29	107.07	107.62	107.28	107.97	107.37	107.92	108.37	108.48	108.37	107.63	107.47	108.58	107.19	106.23	110.44	109.63	107.01	109.67
107.22	106.95	107.08	109.96	109.19	110.1	109.12	107.4	108.18	108.93	108.25	107.55	109.5	107.03	108.43	109.09	108.25	107.85	108.23	109.22	109.84	109.2	108.26	107.24	108.91	108	108.66	107.77	107.81	108.75	109	108.57	106.46	107.44	109.07	107.83	108.43	108.55	108.62	108.04	108.89	109.56	108.75	107.65	108.12	106.88	109.83	107.36	108.2	108.98
105.47	105.29	105.2	105.93	107.42	105.43	107.76	104.13	106.5	105.28	105.81	106.46	105.79	106.4	105	104.88	107.86	105.64	105.32	105.05	105.98	105.36	105.34	105.63	103.33	105.23	105.03	105.29	105.6	104.66	106.38	107.26	105.83	106.69	106.66	105.67	105.26	104.66	105.45	107	106.78	106.92	105.04	105.82	105.97	106.91	105.18	104.24	107	105.43
108.72	109.38	109.01	108.9	107.05	107.58	106.4	108.17	108.81	108.86	107.46	106.67	107.82	109.32	108.88	109.74	106.36	108.92	108.72	107.37	107.5	107.22	107.5	107.63	107.4	106.69	107.66	107.78	108.41	106.5	107.58	107.81	107.4	107.03	106.62	107.38	106.65	107.33	107.53	108.27	107.7	107.79	107.16	107.62	106.36	108.2	109.92	108.24	107.31	106.51
97.44	97.387	98.137	97.844	97.3	97.33	95.28	97.561	98.39	98.489	98.375	98.447	98.632	97.108	97.201	97.25	98.861	97.532	98.125	97.5	98.214	98.737	99.425	97.311	97.443	98.372	97.994	98.24	98.077	98.449	98.207	100.34	98.67	97.978	98.219	97.105	97.982	98.457	98.727	98.059	97.13	96.281	98.893	97.775	96.959	97.083	97.862	98.219	96.605	98.75
108.06	106.88	108.36	106.73	108.1	107.92	108.24	107.24	109.6	108.73	108.1	108.57	108.43	108.88	108.66	108.07	109.57	107.6	107.58	107.8	106.99	107.84	106.88	107.57	107.68	107.88	107.9	107.95	107.4	108.5	108.65	107.98	108.96	107.43	107.87	109.48	109.07	110.97	107.58	108.37	108.69	106.62	107.77	109.36	109.46	106.45	107.59	107.81	107.83	107.57
106.98	105.87	103.96	105.8	107.04	106.22	106.31	106.82	106.85	103.9	104.82	105.29	107.27	105.64	105.72	103.39	106.28	105.42	104.74	106.31	106.49	105.09	106.08	106.05	106	107.68	106.94	106.6	104.72	105.3	106.46	105.46	105.43	104.83	104.68	103.87	105.66	106.28	106.06	106.68	106.27	106.06	105.61	105.53	104.41	106.16	105.4	105.97	104.07	105.1
101.33	100.58	101.18	100.15	101.73	101.15	101.01	100.85	101.54	100.03	100.34	100.69	99.925	100.5	100.55	100.26	101.22	101.81	101.35	100.97	102.07	101.61	100.13	99.377	100.94	99.695	101.75	102.11	100.39	100.99	99.305	100.63	101.11	101.33	101.77	100.47	100.54	101.77	101.58	100.11	100.65	100.68	102.5	100.03	100.88	101.31	101.27	102.84	100.14	101.27
110.37	108.06	109.09	108.86	108.25	107.58	107.98	107.44	107.87	108.72	108.21	108.93	106.41	107.64	107.24	109.95	109.81	107.94	107.38	108.03	106.79	108.31	107.1	107.07	108.11	108.56	108.64	109.25	110	108.15	107.22	108.55	107.62	107.32	108.32	106.82	108.2	108.04	108.58	107.95	108.08	108.08	107.68	107.83	107.76	108.31	108.53	108.31	106.96	107.17
106.74	107.95	107.16	107.22	106.57	106.96	106.74	107.97	107.65	109.09	109.14	107.93	109.11	107.87	107.33	107.62	106.9	107.72	108.31	106.93	107.19	108.5	109.5	107.97	108.22	108.64	108.88	107.27	108.41	107.48	107.54	109.11	107.17	108.19	107.61	107.33	108.01	107.92	106.9	108.08	107.45	107.17	107.33	110.15	108.39	108.31	106.78	107.81	106.96	107.87
108.47	106.99	108.32	106.25	108.09	107.59	107.83	108.72	106.23	107.26	107.63	106.77	107.38	108.06	110.35	107.96	108.82	108.08	108.88	107.51	106.51	108.23	108.25	106.9	109.56	108.6	108.8	110.01	109.54	108.37	110.18	108.62	107.71	108.53	108.48	108.63	108.91	107.76	108.4	107.39	109.04	108.4	108.52	106.93	107.66	109.92	108.37	107.48	108.13	107.99
100.72	101.22	100.19	100.24	101.3	100.4	101.05	99.914	100.37	101.51	99.351	97.762	101.57	101.79	100.94	100.73	99.417	99.186	100.6	101.15	100.04	100.04	100.24	101.22	99.26	101.59	100.55	101.86	100.27	99.519	100.88	100.75	101.39	98.58	98.868	102.2	100.91	99.721	100.11	99.996	100.76	101.32	99.408	100.88	100.91	99.619	101.32	99.092	99.316	100.29
106.92	108.7	107.99	108.37	107.95	108.69	109.51	107.6	107.21	109.09	108.27	109.08	107.4	108.85	110.13	107.66	107.74	106.96	109.62	109.3	108.04	107.85	106.82	107.71	107.5	108.49	108.62	108.79	107.46	107.96	107.78	108.2	107.74	107.67	108.11	108.09	109.05	109.33	109.24	106.97	107.5	108.33	108.02	107.64	108.89	109.08	107.54	109.23	107.94	107.27
105.13	106.35	105.95	104.74	106.16	106.61	105.01	104.68	105.28	103.9	107.03	105.68	106.47	106	105.36	104.89	103.54	105.61	105.45	105.94	106.27	104.77	106.41	106.55	105.02	105.39	105.52	107.16	105.29	105.6	105.96	104.69	104.47	105.77	104.6	106.21	106.28	105.97	105.44	106.76	104.36	104.58	107.85	105.87	105.95	106.76	104.76	104.35	104.19	104.99
104.75	106.71	105.91	106.82	105.74	105.98	106.05	105.45	106.22	107.41	104.4	106.64	105.65	106.99	106.05	103.71	106.39	106.55	104.78	105.91	105.18	104.61	105.65	104.42	105.21	106.43	104.75	105.09	106.25	105.46	105.42	106.1	105.17	105.9	106.89	106.2	104.97	105.49	105.12	105.97	106.03	105.59	105.06	105.48	105.26	107.32	105.69	105.25	106.13	104.73
99.426	98.739	98.515	98.087	97.824	97.95	98.172	97.838	99.751	98.85	97.625	97.673	97.534	97.747	98.507	99.714	97.384	98.597	98.631	100.59	98.583	98.176	97.142	98.781	97.327	98.516	98.247	98.049	97.953	99.877	98.261	97.651	98.234	97.833	97.612	97.852	99.949	98.174	98.252	98.01	98.157	96.054	100.11	98.139	96.61	97.708	98.245	99.097	99.981	98.782
108.61	106.44	109.42	107.85	107.51	107.44	108.39	108.22	107.38	109.44	107.22	106.14	107.64	108.47	109.32	108.86	105.93	107.64	108.94	108.67	108.93	108.62	108.09	108.56	107.47	109.09	107.2	107.53	107.39	107.89	108.71	107.98	107.74	107.68	108.5	108.15	106.72	107.89	109.39	108.3	107.91	108.79	108.53	107.71	108.4	108.19	108.59	107.22	106.56	107.77
105	106.92	105.08	104.55	106.99	104.21	106.72	106.8	107.1	106.4	105.06	104.82	104.68	106	105.42	105.11	104.62	107.21	105.7	105.55	105.87	104.89	105.81	105.31	105.06	106.21	105.53	104.83	106.4	106.13	106.4	105.12	105.14	106.26	104.31	105.58	105.96	106.54	104.62	104.54	106.46	107.04	106.05	104.91	105.38	105.45	106.2	105.12	104.45	105.91
105.25	105.73	106.86	106.01	105.14	104.96	105.17	106.37	107.48	105.08	107.15	106.02	105.6	104.9	105.83	106.05	105.98	105.39	107.09	108.47	105.86	106.08	107.21	105.58	105.54	105.3	106.03	106.99	105.05	105.32	106.97	105.73	108.12	105.58	105.76	105.66	106.88	107.62	105.35	105.65	105.61	105	106.32	106.56	105.36	105.49	104.8	106.54	106.16	106.11
102.43	102.33	103.18	101.46	103.2	102.78	102.82	102.85	102.9	101.78	104.78	101.82	102.32	103.19	102.04	101.79	102.93	102.9	102.19	103.28	102.38	102.43	103.03	101.57	103.41	103.31	103.84	102	102.86	102.24	103.27	103.02	103.16	100.85	103.34	103.57	103.88	102.43	102.18	102.01	101.53	101.11	101.9	104.23	103.75	103.12	102.84	102.1	102.39	102.86
108.58	108.95	107.67	108.08	109.3	108.47	108.39	109.28	108.49	109.59	109.17	108.42	107.08	108.81	107.4	108.38	107.48	107.92	109.36	108.79	109.45	109.47	108.68	107.95	108.47	108.97	108.1	109.2	108.57	107.79	108.06	109.83	107.09	107.23	105.92	109.17	108.94	108.63	106.49	107.55	108.09	106.74	106.53	109.12	108.5	108.68	108.28	107.85	109.6	108.8
105.47	106.18	106.21	105.72	104.79	104.31	106.29	106.13	105.74	106.59	104.31	106.49	106.65	106.54	105.25	106.84	106.52	106.41	104.82	106.12	106.08	104.45	105.27	105.97	107.59	104.14	105.8	106.29	104.66	106.67	105.33	107.16	106.34	104.48	106.08	104.53	103.91	105.54	106.45	105.4	105.78	105.24	105.64	106.43	105.67	104.6	104.52	105.74	105.18	107.91
108.84	109.69	106.25	107.6	109.36	108.82	108.24	108.96	107.77	108.17	108.62	107.81	107.64	108.26	107.75	109.22	107.82	108.87	108.45	108.3	107.73	108.47	108.54	108.95	108.27	108.2	108.88	108.79	108.61	106.7	108.74	108.54	107.55	107.04	108.37	107.44	108.22	108.44	108.16	108.43	107.26	107.79	109.46	107.92	107.88	107.55	108.4	107.16	108.58	107.21
108.85	109.53	109.55	108.02	108.88	108.85	108.4	108.66	109.08	109.04	107.92	108.67	108.41	108.56	108.5	109.21	108.07	107.6	108.81	109.3	109.48	108.81	107.18	108.43	109.08	108.82	107.66	108.32	108.57	108.54	108.47	108.86	107.81	108.33	108.27	109.11	107.95	109.68	107.83	107.93	107.69	108.3	109.22	107.7	107.6	107.54	108.63	108.56	108.01	107.45
108.23	108.14	108.74	108.13	108.17	109.08	108.92	108.34	107.72	109.22	107.67	108.53	106.82	107.45	108.84	110.43	106.69	108.71	107.86	109.62	108.61	108.17	107.13	109.43	108.14	109.59	109.99	109.46	109.09	108.98	108.05	106.6	107.34	108.14	108.22	109.06	106.03	109.03	107.36	107.75	108.44	108.53	107.47	108.28	109.3	107.51	107.88	108.5	108.67	107.81
107.12	107.43	105.77	105.55	106.01	107.2	105.76	105.12	107.08	106.29	106.21	106.98	106.59	107.28	106.26	106.06	104.91	106.02	106.94	105.53	106.79	107.33	106.24	104.7	106.3	104.97	106.44	104.97	106.76	105.24	106.43	105.88	107.11	106.62	106.8	107.28	104.98	106.99	107.37	106.96	105.33	105.99	107.37	106.45	105.76	105.43	105.13	106.7	105.65	106.21
105.41	107.68	105.79	104.94	107.61	106.77	106.21	104.67	106.94	106.88	105.76	105.05	105.38	107.16	107.16	106.84	105.21	105.23	106.17	104.2	105.51	104.18	106.04	105.96	104.66	107.73	106.07	106.43	106.83	105.48	106.01	104.14	104.28	105.68	105.43	106.12	105.89	104.77	106.24	104.49	105.71	107	106.73	107.32	105.42	104.22	105.3	106.71	107.05	107.2
110.1	111.05	110.82	111.05	109.51	110.64	109.8	112.86	110.93	111.1	110.88	110.75	109.74	110.83	111.51	110.04	110.73	109.3	110.65	109.45	109.8	109.85	111.13	111.71	111.75	111.94	109.93	111	109.67	109.49	109.15	110.98	110.68	110.43	110.2	111.31	110.43	109.45	109.66	110.31	112.25	111.7	110.83	109.23	111.14	109.18	109.67	109.71	110.11	111.75
104.92	106.82	105.79	104.3	106.49	105.86	105.94	106.26	106.7	105.91	104.39	107.99	105.15	106.05	106.76	105.16	104.56	106.07	105.66	105.65	104	105.55	105.53	104.47	106.06	107.03	107.1	105.28	106.98	104.8	105.63	106.37	106.46	106.69	106.37	106.81	106.12	105.63	104.64	104.87	106.01	106.41	105.67	105.5	106.23	106.01	106.48	106.38	106.22	104.37
100.43	99.872	100.81	99.716	100.4	101.06	99.516	98.49	99.64	100.58	101	98.796	99.799	99.718	101.46	101.44	99.037	100.35	99.293	100.39	99.999	99.748	99.798	99.291	100.91	100.75	100.83	99.743	100.51	99.65	99.769	98.872	100.15	101.23	99.679	101.01	101.36	99.959	100.17	100.19	100.55	99.585	99.988	100.28	100.19	99.63	98.543	99.716	100.56	100.12
99.671	99.268	99.999	99.532	100.6	101.66	102.17	100.55	100.12	99.834	101.83	100.97	101.68	101.43	99.806	100.67	99.79	100.38	99.855	100.1	101.69	99.753	101.19	100.77	99.203	102.05	99.282	101.29	100.72	100.45	101.8	101.5	99.525	99.639	100.11	100.45	101.27	101.01	99.573	100.4	100.01	99.616	100.71	101.14	100.67	102.21	99.152	100.55	101.37	99.431
105.9	105.41	104.88	106.55	106.29	106.26	104.21	104.77	105.85	106.12	106.51	105.47	105.25	105.47	105.93	105.74	105.34	105.59	105.63	106.37	104.35	104.99	106.27	105.26	104.25	104.43	105.85	106.28	106.37	106.25	105.04	106.25	106.26	104.42	106.83	106.35	104.77	105.06	106.12	105.36	105.41	104.29	104.46	105.36	105.26	105.47	105.15	105.74	105.34	106.03
107.78	108.02	105.89	109.4	107.55	108.68	108.31	108.58	109.03	106.17	108.86	108.65	107.78	107.98	108.44	108.3	108.53	108.48	108.98	109.36	108.06	107.66	109.57	108.17	108.36	105.93	107.41	108.33	108.52	109.28	107.98	109	107.78	108.75	109.29	108.23	108.28	108.8	107.43	108.11	108.62	108.89	109.31	108.1	109.24	108.16	107.18	106.98	108.94	107.8
105.66	104.73	105.04	105.83	104.55	104.97	104.9	106.83	106.07	105.56	104.59	105.84	105.71	107.2	106.76	105.78	106.55	106.28	106.33	104.4	105.5	106.53	106.01	105.39	105.15	105.94	105.03	105.84	104.45	105.07	106.48	105.35	103.75	105.67	105.72	106.52	105.82	105.6	105.73	106.69	105.11	105.78	105.92	106.1	105.69	105.81	105.09	105.74	107.05	105.26
106.24	106.6	105.98	106.64	104.89	106.3	106.57	105.12	106.78	105.7	106.92	106.4	106.3	106.39	107.14	105.75	106.16	105.88	105.58	107.68	105.45	106.28	106.4	106.81	105.11	106.97	108.03	106.12	106.29	107.46	105.38	105.86	105.88	106.14	105.64	105.18	105.08	107.65	107.39	104.77	105.98	107.09	107.54	106.25	106.32	107	107.3	106.85	107.47	105.25
109.87	108.69	108.4	107.74	108.72	108.08	108.79	108.51	108	108.6	108.43	108.15	109.34	107.24	109.46	109.9	107.84	107.77	106.88	108.55	108.53	107	108.97	107.45	107.92	107.09	109.11	108.9	108.08	109.82	108.29	109.36	108.21	107.61	108.07	108.98	107.28	107.68	108.34	109.95	108.26	108.79	109.23	108.11	108.65	108.1	109.07	109.39	107.72	108.46
105.4	107.34	105.72	106.72	107.43	107.22	105.9	106.21	107.55	107.39	107.27	107.76	108.65	104.2	106.53	104.08	107.49	106.65	106.83	105.77	107.03	107.35	107.89	105.85	106.46	105.62	105.35	106.84	104.01	105.86	105.42	106.31	107.89	105.87	106.7	105.98	104.62	106.26	105.91	108.37	104.76	106.18	107.04	106.77	105.57	106.92	107.45	105.93	106.13	104.85
110.41	108.55	109.84	111.13	109.66	111.56	109.89	110.91	110.3	110.51	110.54	110.9	110.11	108.79	108.36	111.24	111.73	109.45	109.46	110.51	109.33	111.3	109.58	111.99	110.18	111.16	110.12	111.18	109.6	110.37	110.98	109.92	110.97	109.41	110.85	109.36	109.19	110.62	110.79	111.5	108.86	108.73	110.43	110.56	109.81	112.4	111.53	111.19	110.95	110.88
106.57	105.87	104.9	106.22	106.93	107.03	105.45	105.36	107.9	105.91	106.69	105.07	107.03	105.04	104.74	106.03	105.75	105.6	104.91	106.45	104.85	106.16	104.65	106.28	105.63	105.91	105.92	107.53	105.63	106.61	104.77	105.54	106.67	104.34	105.49	106.99	105.24	106.24	107.06	107.07	106.35	105.73	106.28	105.97	104.48	105.89	105.22	106.19	106.85	104.63
105.14	105.42	106.47	107.5	105.44	106.06	108.06	106.34	106.63	105.81	105.59	105.81	107.33	107.77	105.49	105.77	106.06	107.19	105.79	107.86	106.32	106.6	107.01	105.58	107.1	105.6	106.71	106.87	106.04	107.34	106.66	106.06	106.23	107.6	106.39	106.39	106.23	106.73	106.75	108.13	106.13	107.91	107.72	105.99	104.03	105.38	107.15	106.44	108.15	106.42
101.93	102.78	103.62	102.62	102.46	103.21	103.65	103.39	103.18	102.4	103.98	102.52	101.44	103.25	104.31	103.65	101.73	103.14	102.68	101.9	104.33	102.67	104.45	101.93	102.2	104.5	102.25	103.45	102.56	103.65	102.19	102.14	101.67	102.08	103.79	99.895	102.92	102.65	101.6	102.44	103.44	101.81	104.04	101.5	102.84	103.38	103.65	102.1	103.28	103.5
106.22	106.51	103.78	104.84	105.91	105.42	106.3	104.78	105.67	106.91	104.43	105.77	105.58	105.82	105.04	106.29	105.28	105.67	106.68	105.29	105.01	106.13	105.27	106.04	105.01	105.84	104.97	105.86	104.53	105.15	105.84	106.53	104.63	104.32	106.84	107.14	105.31	105.78	105.13	106.17	106.36	106.85	106.29	107.03	105.61	106.45	106.84	106.46	105.5	105.49
108.33	107.4	109.69	109.27	109.66	107.28	108.55	108.33	108.7	109.5	108.78	109.42	109.25	107.73	108.74	106.8	107.82	109.34	106.97	108.5	109.45	108.28	108.58	109.45	109.15	108	107.95	109.41	108.38	108.44	110.08	109.25	108.63	109.56	108.9	108.11	108.34	107.6	109.89	110.36	109.37	108.94	106.49	107.56	108.95	108.78	108.83	110.71	107.47	109.44
108.65	107.46	109.57	109.85	107.62	109.65	108.31	108.47	108.72	108.34	108.75	109.31	108.72	108.48	109.1	108.01	109.57	108.22	106.96	107.27	109.09	108.94	108.22	109.62	108.74	108.1	106.34	108.46	108.17	108.72	108.58	108.98	106.94	108.89	107.8	109.84	109.8	108.65	108.47	108.84	110.29	109.21	106.74	109.71	108.92	109.22	108.41	107.81	107.81	108.1
105.25	104.87	104.84	105.84	104.79	105.79	104.96	105.66	104.64	105.42	105.05	105.17	104.83	106.76	107.17	106.34	107.22	104.16	104.94	106.1	106.34	107.15	106.23	106.26	106.58	105.75	106.11	105.68	105.12	106.02	107.66	104.97	104.68	105.41	105.91	105.8	104.27	103.76	104.36	105.11	105.2	107.06	105.67	105.48	106.07	104.65	105.79	106.35	106.16	105.51
110.55	108.84	106.87	107.71	108.57	107.82	108.06	107.77	106.82	105.66	107.67	109.2	108.11	106.65	108.12	107.27	108.43	107.38	108.22	106.57	107.81	107.42	108.34	105.93	108.65	107	107.82	107.39	108.31	106.92	108.07	108.64	108.76	105.49	106.33	106.97	109.04	110	107.97	109.03	108.49	109.67	109.12	106.37	105.96	107.57	107.65	108.16	107.65	107.68
105.45	103.43	106.26	106.3	104.18	104.75	106.17	104.42	105.64	105.98	106.84	104.22	103.78	105.98	106.04	105.74	106.32	106.79	106.11	106.62	104.32	106.84	104.99	104.78	104.28	105.69	104.98	105.24	105.05	105.76	105.46	105.27	103.97	105.3	104.53	106.49	105.41	107.01	106.1	107.25	105.43	105.68	106.61	104.48	107.54	106.97	105.65	105.81	104.72	104.83
106.02	106.33	105.49	107.27	107.88	106.75	106.62	106.01	107.87	107.67	105.19	106.59	107.43	105.98	109	106.67	108.2	105.56	106.81	107.56	107.1	108.58	107.58	106.02	106.97	104.9	107.59	104.04	105.53	106.4	105.23	105.52	106.87	107.57	106.87	107.69	106.61	106.72	106.92	106.06	106.95	105.03	106.11	107.22	106.87	105.45	107.26	106.29	105.97	106.94
108.02	105.82	106.97	106.28	107.66	109.27	108.83	107.12	108.8	105.58	107.62	107.76	107.11	107.26	107.96	107.76	108.67	107.72	108.13	107.36	108.76	107.61	108.31	107.86	108.79	108.44	107.57	107.09	107.16	106.94	107.7	107.19	107.92	107.8	108.75	107.53	108.04	106.84	108.19	107.28	107.68	108.03	107.72	108.07	106.32	106.35	106.86	107.19	109.66	108.33
104.75	106.3	105.6	105.46	106.31	106.56	104.73	105.28	106.13	105.66	106.74	105.62	104.44	105.25	105.3	105.85	107.64	105.32	106.34	106.31	105.7	105.75	104.81	105.59	104.66	104.09	105.85	105.21	104.69	104.14	105	105.99	105.86	104.79	105.83	105.53	106.07	106.13	106.31	105.09	106.29	106.92	106.56	106.14	107.73	106.18	105.63	104.85	105.21	106.19
106.99	104.43	105.23	105.54	104.49	105.16	104.54	105.73	104.91	105.4	105.76	107.03	105.42	105.08	106.13	102.88	105.33	105.54	106.17	105.47	105.5	107.57	106.11	106.18	106.29	105.55	106.09	105.36	105.31	106.37	105.86	104.66	106.2	104.58	104.25	105.87	105.08	106.27	105.55	103.72	106	105.09	104.68	106.4	105.33	106.01	106.17	106.5	104.41	104.87
105.92	104.42	105.92	106.33	105.67	104.7	106.31	105.45	104.42	105.07	106.1	106.51	105.61	106.63	105.35	104.49	105.04	105.05	106.16	105.64	104.19	105.6	105.56	106.21	105.67	106.45	104.13	104.88	104.27	105.59	104.81	106.59	105.06	106.1	105.28	105.55	106.43	105.48	105.51	106.49	104.8	104.55	106.17	105.11	107.54	105.58	104.59	104.98	105.62	106.51
100.59	101.44	100.27	101.31	101.5	100.48	99.958	99.823	101.58	100.97	99.099	100.27	100.51	101.7	100.95	100.11	98.933	101.3	99.972	100.75	100.18	100.69	100.88	100.35	101.34	99.794	103	100.4	101.48	101.02	101.07	100.95	101.78	99.907	99.756	100.32	100.95	100.48	101.39	100.29	99.92	102.94	101.33	101	99.031	101.28	100.28	100.59	102.1	100.12
97.106	98.541	96.245	98.431	98.418	98.31	98.673	98.15	98.335	97.706	98.109	98.133	98.421	98.897	98.73	98.856	98.036	97.716	98.398	97.807	98.142	97.618	98.737	99.076	98.731	98.913	98.079	98.998	99.761	97.429	97.315	98.96	97.704	98.454	98.54	98.407	97.274	97.213	98.284	99.088	98.823	98.036	99.026	97.251	99.045	98.85	97.552	98.542	98.256	97.431
105.35	106.9	106.83	105.91	105.84	106.35	104.55	106.44	106.16	104.61	105.07	107.19	105.83	106.89	106.85	107.17	106.13	106.18	104.89	105.72	106.29	106.91	105.83	105.39	105.17	105.92	106.49	106.37	107.3	106.18	105.23	106.34	105.24	107.14	107.01	104.23	106.38	104.39	107.62	106.43	105.33	106.81	104.66	104.94	105.91	107.04	105.93	105.35	105.76	108.04
107.27	107.06	107.53	108.35	107.67	107.33	109.16	106.54	107.38	108.99	107.86	107.68	107.06	108.28	108.03	108.83	108.65	107.21	108.68	107.45	109.12	108.58	107.68	106.68	108.25	108.47	109.46	109.47	110.03	108.28	107.47	108.09	108.73	107.03	107.62	107.32	105.89	107.74	108.81	106.04	109.31	108.46	108.08	109.1	106.77	110.65	107.96	107.65	108.34	107.81
107.9	107.95	109.71	108.69	108.34	109.44	109.36	109.14	108.71	107.62	108.41	108.63	108.45	108.36	107.98	107.92	108.04	107.36	110.88	108.57	108.1	108.77	107.92	109.78	108.43	108.14	107.46	108.66	109.9	108.41	108.69	108.79	108.59	108.88	109.55	108.31	108.9	108.72	108.74	110.88	107.03	107.88	107.22	109.56	108	108.55	108.26	108.51	108.67	107.42
100.34	99.417	97.461	99.432	99.114	98.922	97.626	98.285	100.96	98.734	99.314	99.859	99.531	100.34	98.974	99.808	97.687	98.845	99.324	98.302	97.461	98.671	100.29	97.181	98.515	98.424	99.766	99.419	98.18	97.779	100.6	98.938	99.651	98.449	98.818	97.737	98.434	99.775	97.975	98.515	98.779	98.906	98.567	98.46	96.838	98.329	98.621	97.453	99.218	97.977
100.46	100.04	99.597	99.44	101.34	100.35	100.58	99.241	101.35	101.18	98.997	100.8	99.905	101.04	99.789	101.16	101.05	100.79	98.841	100.58	100.92	101.1	100.2	99.104	98.836	100.29	100.84	101.16	101.03	100.81	100.82	100.52	100.02	100.83	99.614	99.286	98.794	101.65	100.97	100.91	99.925	98.913	100.99	101.55	100.63	97.97	97.73	100.09	101.17	100.8
108.56	107.67	108.11	109.04	108.89	108.41	106.91	107.23	108.52	108.89	109.24	107.87	106.88	107.22	107.18	107	107.57	107.83	107.64	107.66	107.38	110.23	107.91	107.75	109.24	106.44	106.99	108.44	107.24	109.13	108.61	108.78	107.52	108.82	109.16	109.74	108.01	107.58	107.58	108.09	106.37	109.01	108.3	108.98	109	107.94	108.04	109.45	107.84	109.56
99.925	101.27	102.2	100.49	100.12	98.793	99.455	100.95	101.19	101.25	99.337	100.33	101.6	102.06	99.094	99.595	100.61	101.43	101.02	99.946	102.3	100.83	100.25	100.12	99.931	100.16	100.5	100.3	100.05	100.32	100.7	99.303	101.93	100.84	100.53	101.08	100.95	101.92	100.91	99.448	99.59	101.64	101.2	101.24	102.29	101.19	99.531	100.7	101.05	101.5
105.81	107.37	103.98	107.03	106.3	105.73	104.69	107.02	105.87	106.16	105.1	106.5	106.38	107.31	106.8	105.1	106.56	105.26	108.47	106.15	106.85	104.92	103.95	107.37	107.35	106.9	106.17	105.92	107.38	106.25	106.47	106.17	105.28	107.41	106.02	106.45	106.2	106.18	105.97	108.36	106.03	107.9	108.12	106.24	104.75	105.8	105.13	105.94	105.44	107.47
105.31	105.05	105.92	106.04	105.67	105.77	106.15	106.7	104.73	104.52	104.32	106.66	106.69	105.94	106.96	106.38	105.54	104.78	104.13	104.98	104.03	106.87	106.95	106.81	106.87	105.69	106.09	105.35	105.63	104.42	104.38	105.98	105.13	103.07	104.59	107.85	105.3	106.1	105.76	105.15	105.95	106.05	104.82	105.58	106.12	106.6	104.49	106.94	103.11	105.58
109.99	108.31	109.01	107.95	108.24	108.32	108.34	108.54	107.46	109.88	107.33	107.12	109.45	109.79	105.99	107.79	110.19	109.07	108.48	109.37	109.03	108.77	108.39	109.97	110.15	110.16	109	109.33	108.06	108.01	108.08	107.53	108.31	109.02	108.79	108.11	109.1	108.21	109.43	109.9	108.33	108.35	108.28	108.3	109.19	109.36	109.48	109.96	107.9	108.76
107.29	105.11	106.92	104.74	104.34	105	107.05	105.9	104.83	105.09	106.28	107.05	105.85	106.39	105.84	106.93	104.53	104.7	104.54	106.68	105.96	106.11	105.7	105.4	106.04	106.27	106.81	105.45	105.04	105.22	106.38	106.23	105.12	105.83	105.8	104.91	105.6	104.57	104.65	105.41	106.23	106.15	105.69	106.17	106.48	105.94	106.75	105.2	106.32	105.64
107.82	108.75	109.17	107.84	108.02	109.2	109.01	108.83	109.27	107.67	106.75	109.65	108.37	106.22	109.35	109.67	108.05	107.66	108.89	107.76	108.1	108.83	109.46	108.46	108.33	108.13	108.98	107.49	108.17	109.31	107.95	108.29	108.76	108.98	107.66	108.46	108.92	110.46	109.3	109.24	108.86	108.03	108.41	107.61	109.39	108.53	108.89	107.18	107.33	106.52
97.681	97.595	98.26	99.237	96.777	96.673	98.168	98.092	97.487	96.696	97.494	98.904	98.883	98.481	97.685	96.511	96.756	97.006	97.921	98.23	97.538	100.09	97.903	97.518	97.381	98.19	98.924	99.18	98.947	97.735	97.185	97.218	98.2	97.862	96.492	97.961	98.094	98.26	98.146	98.309	98.413	98.278	98.263	99.478	97.293	99.641	98.979	96.474	97.67	97.549
107.63	106.03	106.81	107.65	106.73	105.8	105.8	108.2	107.32	106.78	107.34	105.47	107.02	106.99	107.37	106.01	107.7	107.91	105.23	104.88	107.09	106.27	106.62	107.15	105.23	105.98	106.72	105.09	106.91	106.54	106.55	105.06	105.73	105.44	107.08	105.12	106.17	107.1	106.15	106.46	106.29	107.67	106.58	106.69	105.61	106.4	106.23	105.36	106.21	106.02
104.61	105.75	106.29	105.6	105.99	106.14	105.67	107.24	106.58	105.91	105.97	106.62	106.13	105.62	104.8	105.58	106.47	107.35	104.71	103.9	105.93	105.15	107.01	105.69	105.52	104.05	105.22	105.43	105.51	104.94	105.14	106.17	106.09	103.73	105.02	105.64	105.45	105.8	104.38	105.11	105.82	105.74	105.25	106.98	106.22	104.53	105.98	107.62	106.35	106.86
99.334	99.267	97.559	97.972	97.942	98.224	97.209	98.151	97.912	98.62	98.225	97.913	97.379	97.252	98.404	97.26	97.519	98.594	97.666	98.681	99.224	99.299	100.58	98.351	97.704	98.682	96.515	98.565	97.749	98.058	99.979	98.224	99.197	97.042	98.323	97.976	97.847	98.31	98.431	97.911	96.699	97.69	97.904	96.935	98.652	98.472	98.288	99.131	98.324	97.324
107.68	109.03	107.76	107.98	109.42	109.09	109.6	107.77	108.62	108.96	109.58	108.79	107.94	108.29	108.72	108	107.76	107.63	108.91	108.68	108.79	107.81	109.15	109.01	109.65	108.24	108.49	108.26	108.16	109.85	108.59	109.92	108.7	110.98	108.59	109.22	108.62	108.34	107.29	109.53	110.58	109.74	108.64	108.79	110.92	107.84	108.16	108.3	108.26	108.64
107.47	105.6	105.35	107.6	106.36	106.07	105.23	104.57	104.45	104.89	104.83	104.75	105.08	104.73	105.63	106.31	105.54	104.39	105.63	104.12	105.86	105.1	104.94	106.88	105.02	103.95	105.35	105.48	105.75	106.33	104.75	106.63	104.73	105.13	105.68	105.89	105.06	104.67	105.03	104.65	104.5	107.19	104.54	105.48	105.68	104.58	105.15	105.09	105.62	106.6
104.53	106.8	107.4	105.34	105.76	107.41	106.5	106.23	106.89	105.09	104.91	106.74	105.45	106.54	105.23	106.52	106.19	106.07	104.65	105.91	106.03	106.81	106.65	105.54	106.23	104.63	105.95	106.4	105.31	105.64	105.85	105.57	104.82	105.04	105.51	105.61	105.14	105.25	106.93	104.8	105.91	103.37	105.65	104.7	106.63	105.1	105.61	104.73	103.72	105.37
100.19	100.44	101.41	99.381	100.49	100.75	100.01	101.82	100.31	99.871	100.28	100.09	100.48	103.38	99.473	102.15	101.46	101.54	100.44	102.14	102.98	100.77	100.53	101.18	99.549	101.32	100.08	101.25	99.986	99.548	100.89	100.36	99.77	101.17	101.66	100.52	99.89	101.5	101.2	101.49	100.05	100.71	98.772	99.958	97.737	102.6	99.183	100.86	100.74	101.73
105.38	107.76	106.61	108.13	108.35	107.29	107.26	108.44	106.43	105.49	109.13	106.75	107.24	108.63	107.2	107.56	106.81	109.01	106.2	107.25	108.68	107.27	108.09	109.53	107.18	108.42	107.14	109.63	108.9	107.63	106.46	109.11	110.73	108.57	107.37	106.61	108.73	107.01	107.72	108.1	105.75	108.1	106.06	106.57	109.07	108.63	107.89	107.04	107.77	108.51
105.35	105.72	108.43	107.1	105.92	106.37	105.31	105.9	106.57	106.31	107.04	106.32	105.3	107.72	105.59	106.22	106.36	107.29	106.41	107.15	106.21	106.24	106.64	106.89	106.95	104.92	106.67	104.11	106.12	106.69	106.49	107.15	106.97	107.25	108.13	106.17	105.58	107.31	106.38	106.2	106.14	106.4	106.31	107.35	106.11	106.97	107.23	105.01	107.03	106.07
108.09	108.7	108	109.14	108.59	109.17	109.61	108.28	108.95	107.07	108.38	110.91	108.44	107.82	109.58	108.82	108.05	109.58	109.26	109.07	109.57	108.53	108.06	108.02	108.26	108.52	109.34	109.14	109.3	108.18	109.31	109.13	107.75	107.75	109.11	108.38	108.2	107.81	108.88	108.8	108.82	110.6	109.13	107.82	108.59	109.22	109.41	108.2	106.12	108.55
106.29	106.94	106.89	104.48	108.25	106.53	106.74	106.15	106.06	106.78	107.02	105.99	107.12	107.15	106.06	106.33	107.73	107.26	105.04	106.99	106.17	107.58	106	106.54	107.36	106.4	107.75	107.22	106.23	106.04	106.77	106.64	107.26	106.53	105.65	107.65	106.03	107.31	106.27	107.03	107.33	106.19	109.01	108.63	106.41	106.14	107.62	107.46	107.17	106.26
107.46	108.24	110.14	108.13	108.71	108.31	107.49	107.79	109.22	108.63	107.34	109.32	107.22	108.82	107.25	107.44	107.87	107.67	107.29	107.54	107.56	107.22	108.46	109	108.16	107.28	107.77	107.7	107.77	106.76	107.96	108.91	108.3	108.57	108.68	107.78	108.96	107	108.18	106.9	105.97	108.11	106.86	105.7	107.76	109.45	108.97	106.85	107.51	108.85
98.65	98.462	99.188	97.662	99.21	99.692	97.975	98.564	98.906	98.488	99.486	98.786	98.452	99.918	99.096	97.487	98.98	100.06	98.988	98.792	98.52	100.03	99.316	99.049	97.944	100.01	99.375	97.728	99.631	99.61	98.599	98.07	98.782	98.554	99.036	98.759	98.696	98.568	99.41	98.375	98.808	99.141	98.895	97.928	98.372	97.571	98.84	98.652	97.482	99.082
100.93	97.91	98.458	98.663	100.2	98.127	99.227	98.479	98.176	99.741	99.282	99.6	98.452	98.893	98.178	99.073	99.408	99.557	100.65	98.257	98.415	98.142	98.769	98.077	99.429	99.177	99.961	99.561	98.775	98.394	99.938	99.145	98.323	99.057	98.461	99.879	98.448	97.906	99.563	98.916	98.893	99.024	98.14	97.573	98.342	98.123	100.54	98.603	98.392	98.668
108.42	107.84	108	109.24	107.82	107.58	108.55	108.01	108.08	109.28	107.48	107.69	107.93	107.14	107.96	107.03	109.63	108.77	107.93	108.85	107.73	108.57	106.89	109.09	108.65	108.85	108.34	108.11	108.15	108.07	106.84	107.83	109.5	108.07	107.84	108.87	108.8	107.21	107.64	106.89	108.58	108.68	107.89	107.37	107.41	109.05	109.22	106.71	109.4	107.43
107	105.83	106.24	106.16	107.83	106.18	105.22	108.47	107.42	106.42	107	106.47	105.89	107.71	107.68	106.39	105.94	106.1	107.19	106.81	107.1	105.17	106.55	106.44	106.47	105.83	106.52	105.62	106.81	106.39	105.3	106.14	106.43	106.19	105.81	106.6	106.12	105.8	108.78	107.71	106.11	107.59	106.63	106.42	107.07	107.08	106.31	105.95	106.3	105.84
105.95	103.3	105.17	104.57	104.93	106.06	105.16	105.35	107.28	107.61	105	106.18	106.06	105.78	107.23	105.72	105.08	105.86	107.76	106.71	106.15	105.23	104.58	105.5	105.89	105.57	105.05	104.45	106.9	105.02	105.77	106.65	107.29	104.81	106.21	105.71	104.96	105.77	106.42	105.06	105.75	105.22	104.43	104.84	107.42	106.59	106.03	105.5	106.42	105.22
101.58	100.87	100.4	101.99	99.686	100.38	100.07	100.41	101.81	100.8	101.38	100.43	99.617	100.23	99.895	99.962	100.28	100.53	101.28	101.23	101.25	101.06	100.71	100.87	101.18	101.24	99.776	100.33	100.49	99.152	99.007	100.23	100.81	101.29	101.71	101.24	99.618	101.76	100.35	100.53	100.53	99.988	101.91	101.08	99.831	99.654	99.215	98.667	100.63	100.08
98.512	97.495	98.863	96.518	97.454	96.695	98.191	98.287	97.889	98.158	99.599	98.617	98.651	96.825	97.271	97.721	98.418	98.638	98.133	98.812	97.454	98.386	98.032	98.187	98.85	97.312	97.94	98.09	98.501	97.858	98.316	97.468	97.867	98.708	97.683	98.92	98.268	97.587	96.896	98.665	99.537	96.468	98.058	96.613	98.84	99.553	95.888	97.542	98.2	98.369
98.723	98.616	97.024	99.462	98.772	99.177	97.19	98.508	98.443	100.49	98.202	97.29	97.987	99.799	98.572	97.038	98.381	99.938	96.728	98.945	99.417	99.096	98.717	98.627	97.502	97.927	100.35	101.09	98.135	97.145	98.299	97.106	99.373	98.606	98.538	100.7	98.262	99.131	98.305	98.114	99.289	99.207	97.913	97.612	96.633	99.045	99.681	97.7	99.059	99.652
98.407	99.151	99.429	98.964	98.896	100.31	98.497	99.108	99.009	98.408	97.457	99.018	98.031	99.784	99.939	98.845	98.975	97.305	98.737	100.18	98.276	98.66	98.268	98.874	99.26	100.07	98.12	98.678	97.716	99.116	99.179	100.2	99.552	98.29	98.862	98.676	98.004	99.446	99.568	98.277	97.771	99.339	96.691	98.297	98.46	98.231	99.626	99.339	98.687	98.998
107.4	105.81	107.86	107.04	107.8	106.58	107.05	106.08	106.5	105.89	106.65	106.29	106.27	107.57	107.19	106.13	107.1	107.68	105.95	106.77	107.3	105.36	106.14	107.35	105.01	106.52	106.62	106.62	106.89	105.51	106.35	106.15	107.09	106.89	106.73	105.63	106.37	107.72	106.39	105.68	106.65	107.43	106.35	105.34	107.11	106.51	106.78	105.94	106.8	106.35
107.04	106.73	106.27	108.39	107.59	107.62	108.34	108.07	108.08	107.13	107.39	108.31	106.99	107.69	110.21	107.73	106.71	107.09	106.97	108.01	107.33	106.93	108.44	107.96	107.44	108.14	107.65	108.32	106.75	108.05	108.49	109.63	107.92	106.95	109.76	110.76	109.02	107.98	108.29	109.51	107.77	108.46	108.8	109.58	108.14	107.78	107.71	106.93	107.8	108.61
108.6	108.96	109.29	108.47	109.69	108.71	108.17	109.55	109.05	109.36	109.19	110.48	109.22	108.44	108.63	109.24	109.56	108.25	109.24	108.4	107.36	108.9	108.96	108.22	108.4	108.97	109.49	107.67	108.29	108.09	109.29	108.26	108.28	108.33	108.05	108.92	108.75	110.25	108.08	108.44	108.88	109.36	109.9	108.1	109.76	108.98	108.93	107.94	108.57	110.32
106.88	107.21	104.86	105.15	106.53	105.81	106.36	106.44	106.42	106.39	105.63	107.12	105.75	105.09	106.43	106.91	105.63	105.58	106	105.36	103.6	105.86	105.04	106.52	106.51	104.26	105.88	104.76	104.66	106.04	105.68	106.23	105.96	105.3	105.13	106.22	105.98	105.17	106.08	105.56	106.56	105.08	105.37	105.85	106.22	104.24	105.6	105.4	105.74	104.76
105.19	104.88	104.03	104.06	106.22	105.32	106.17	104.09	104.92	107	106.18	105.12	106.06	104.56	105.3	105.64	105.16	107.26	105.52	107.54	106.41	105.31	106.13	105.48	104.84	105.2	104.82	105.32	104.43	106.19	105.15	105.45	106.57	105.52	104.44	106.06	104.86	104.66	104.7	106.64	104.09	105.46	106.47	104.71	107.77	104.79	105.63	104.11	103.74	105.09
98.491	98.637	97.163	97.895	96.477	97.423	96.687	99.196	99.32	96.514	98.829	99.414	98.738	97.719	98.967	98.835	99.153	98.312	98.815	97.316	97.835	98.496	97.612	98.569	98.072	99.83	98.3	98.549	97.839	97.874	99.168	99.645	98.277	100.46	98.446	97.054	98.821	97.153	97.673	98.689	96.663	98.949	99.16	97.39	96.729	99.111	98.708	97.193	97.564	97.945
109.55	110.63	111.98	110.51	112.23	109.77	109.89	110.18	110.86	110.39	111.31	111.15	110.2	109.82	108.82	110.36	110.03	110.8	110.59	112.65	111.58	109.87	111.19	111.05	110.33	110.53	111.69	109.44	109.13	110.31	109.44	111.91	109.26	108.86	110.52	108.93	109.75	109.38	110.81	110.34	110.13	109.87	109.72	110.54	110.66	109.29	109.72	112.38	109.03	110.36
108.42	109.71	108.3	107.82	108.12	108	109.45	109.22	106.89	108.12	108.75	109.56	107.35	106.95	107.45	107.28	108.44	107.08	107.99	108.47	108.34	106.94	108.72	107.6	108.39	109.31	108.17	110.26	109.52	106.89	108.8	109.38	107.55	109.67	106.76	109	108.98	108.03	107.1	109.19	108.64	109.21	108.86	109.52	107.89	109.15	108.47	107.82	108.31	108.11
99.575	100.27	99.181	99.092	99.453	100.16	101.61	99.935	100.35	100.07	100.95	100.94	100.33	99.679	100.76	100.33	100.05	99.789	100.85	102.21	100.8	100.15	101	99.51	100.04	99.272	99.745	101.29	98.59	99.18	99.826	99.455	100.84	100.28	100.54	99.566	99.321	102.43	100.53	98.75	100.43	100.27	100.92	101.32	99.583	99.839	100.43	100.16	99.901	101.15
105.15	106.34	105.66	104.71	104.49	105.94	106.38	106.05	106.94	105.79	106.62	107.55	106.18	107.59	106.02	105.21	107.21	105.13	106.95	106.6	107.24	106.11	105.97	106.94	104.88	106.82	105.53	106.03	104.83	104.2	106.28	106.32	105.08	105.48	106.79	105.25	105.68	106.58	105.1	104.18	105.51	105.09	105.12	106.73	105.59	105.6	105.53	104.97	105.8	105.5
107.17	108.01	109.57	108.3	108.06	108.53	107.59	107.81	108.17	109.78	107.65	108.01	107.92	107.42	107.7	107.74	107.96	107.48	106.95	107.42	108.37	108	109.68	107.4	107.8	107.84	107.63	107.47	107.35	108.39	106.79	107.35	107.78	107.13	107.4	108.34	107.57	108.93	106.4	107.43	107.41	107.59	107.37	107.43	107.89	107.67	107.85	108.67	109.52	108.22
107.94	109.4	107.68	107.08	107.02	107.67	108.24	107.92	106.04	108.1	106.83	108.1	109.36	107.22	106.92	107.76	109.35	108.64	107.48	107.85	107.56	107.18	107.98	108.05	107	107.39	108.32	109.45	106.91	109.11	107.55	108.49	107.73	109	107.64	107.74	107.81	108.88	108.32	109.77	107.38	106.36	106.82	108.68	109.16	109.55	109.13	107.75	107.24	108.08
105.58	105.31	107.6	107.03	105.11	105.84	105.93	105.73	105.75	104.89	106.67	107.01	106.56	105.11	104.8	106.4	106.43	105.02	105.27	104.23	104.82	106.22	104.52	104.87	106.54	105.28	106.19	106.92	105.44	104.72	103.79	105.93	105.17	106.73	105.89	105.65	106.65	106.31	106.92	105.5	105.13	104.34	105.06	104.76	105.24	106.52	105.45	106.66	105.93	104.77
105.78	104.37	104.49	105.21	106.36	104.9	105.79	106.45	105.63	106.81	106.1	104.91	106.01	105.97	106.2	106.07	105.29	104.62	104.44	104.8	104.12	105.66	105.93	105.52	105	106.39	107.19	106.12	104.92	106.29	105.68	104.71	104.9	105.88	105.29	105.29	105.8	105.23	105.73	104.74	105.09	104.43	104.28	106.87	104.43	106	106.4	106.6	104.67	106.16
106.6	106.7	106.88	104.81	105.78	105.13	106.94	106.58	104.45	106.23	105.21	104.17	106.22	104.96	105.24	106	103.44	105.47	105.16	107.63	105.02	105.55	106.45	105.74	105.06	105.61	106.29	105.12	104.69	103.51	105.45	106	104.43	105.63	107.24	105.63	104.43	103.92	105.68	105.77	105.6	105.71	105.93	104.86	104.9	106.06	106.48	104.54	107.36	105.01
107.82	106.75	108.68	108.64	109.94	108	107.73	109.33	108.5	108.41	108.18	108.95	108.88	110.36	110.12	107.56	107.13	108.39	109.25	110.25	110.1	107.75	108.27	108.63	108.44	108.49	110.25	110.17	107.91	108.72	105.44	107.18	109.46	110.76	108.93	109.73	107.78	108.71	109.61	108.02	108.88	109.13	109.28	108.87	107.13	107.79	108.68	106.96	108.95	108.1
106.17	106.05	106.04	107.73	107.15	106.14	106.95	106.26	107.94	104.36	106.5	106.27	107.36	106.88	105.99	105.41	105.82	105.68	106.32	107.68	104.87	106.48	107.03	106.85	105.97	108.1	106.94	105.83	106.14	106.05	107.78	106.83	106.87	106.03	106.59	108.42	106.17	106.67	108.66	106.01	107.4	108.3	106.03	105.42	105.67	107	104.73	106.77	105.34	106.4
98.981	96.579	96.832	97.858	97.677	98.136	98.962	96.769	98.548	98.597	97.992	98.041	97.242	98.372	97.729	98.275	98.067	97.334	97.425	98.808	98.354	97.158	97.905	98.701	96.623	97.688	97.166	96.122	96.399	98.137	99.025	97.297	98.104	97.198	98.058	98.483	98.174	99.345	97.758	97.046	97.102	98.757	97.188	98.722	99.075	96.435	98.992	97.342	98	98.09
101.1	102.6	100.69	100.38	100.03	101.32	100.9	100.59	100.61	101.95	101.52	99.431	101.35	101.18	101.35	100.28	100.23	101.4	99.22	101.14	101.13	100.39	100.08	100.91	101.14	101	101.51	100.84	102.04	101.52	101	102.71	100.91	100.24	101.79	100.83	101.46	99.954	100.15	100.71	99.088	99.65	100.69	100.75	102.55	100.74	102.44	101.3	100.6	101.16
107.98	108.06	105.99	107.42	106.23	107.19	109.9	108.08	106.18	107.96	109.56	108.19	108.26	107.65	105.64	108.43	107.45	107.97	109.05	107.39	108.16	107.58	106.83	108.68	107.8	107.74	108.53	108.02	108.19	107.63	107.13	107.31	106.62	107.66	106.81	108.79	108.47	107.36	107.65	106.23	106.03	106.79	108.87	106.9	107.25	107.82	108.5	107.13	109.05	107.88
108.11	108.02	108.36	108.1	107.04	109.28	108.33	108.81	107.54	108.98	108.38	109.51	108.45	107.38	108.49	109.01	108.96	107.93	108.62	108.53	108.79	107.98	109.47	109.08	108.08	107.6	108.06	107.08	107.24	107.89	109.28	109.87	107.75	107.76	109.27	108.25	108.21	106.81	108.25	106.85	108.67	107.98	108	108.73	108.42	107.89	109.11	110.24	110.73	109.72
105.5	104.48	104.81	104.78	107.47	104.33	105.78	106.09	105.65	105.46	104.06	106.22	105.94	104.4	104.87	106.89	104.84	107.92	106.13	104.72	105.83	107.36	106.82	105.43	105.57	106.8	104.45	106.46	104.31	105.57	107.41	104.63	104.41	105.14	104.95	105.71	106.5	106.53	104.52	106.33	104.28	105.28	106.02	106.05	104.07	107.54	105.94	104.12	106.37	106.93
98.705	98.32	97.445	97.583	99.225	98.482	97.863	97.35	99.117	98.34	97.752	97.149	97.454	96.967	98.86	97.371	97.293	97.761	98.697	97.051	97.263	98.423	96.199	98.156	97.204	97.976	98.352	97.738	98.214	98.347	98.554	98.533	98.052	97.285	98.862	97.795	97.812	96.31	98.315	97.32	98.167	97.022	98.203	99.22	99.422	97.435	98.875	98.022	97.716	98.022
107.4	105.68	108.13	107.8	107.11	107.06	107.62	106.08	105.17	106.36	104.09	107.33	107.17	107.55	107.98	107.26	106.76	105.64	106.53	107.84	106.47	104.56	105.57	106.94	106.86	107.81	107.27	106.64	106.67	104.77	105.91	105.93	105.92	105.43	106.17	106.49	106.04	106.24	107.38	106.89	107.15	106.67	104.86	108.24	107.58	107.76	107.61	107.08	106.76	105.9
105.73	105.05	106.41	106.35	107.01	106.22	105.32	105.8	105.1	106.09	106.01	106.05	105.9	105.81	106.9	105.91	105.03	106.77	105.9	105.85	107.76	104.64	104.79	105.46	106.66	105.99	106.52	105.48	105.86	105.49	104.04	106.33	105.36	104.77	106.14	104.83	104.47	105.87	104.92	104.29	106.76	104.66	105.06	105.95	105.52	107.52	105.34	106.19	106.05	104.9
104.66	104.45	105.95	105.03	103.03	105.82	106.66	106.57	105.51	105.73	105.47	105.33	106.61	105.16	104.34	103.91	105.58	107.11	105.87	106.2	107.27	104.71	104.8	105.48	104.22	106.18	105.33	106.5	105.69	105.2	105.58	105.7	105.59	106.22	106.15	106.11	106.39	106.29	105.09	105.91	107.64	106.04	103.94	105.83	105.62	105.55	106.34	105.69	105.84	106.49
106.22	106.52	108.13	105.65	108.08	106.69	106.26	105.73	107.08	107.64	106.61	107.37	107.71	106.93	106.48	106.34	105.79	107.47	106.36	105.98	107.4	106.76	107.07	106.11	107.14	107.53	108.33	106.07	105.67	107.74	108.01	107.06	104.98	107.22	105.48	107.08	107.36	106.37	107.29	109.02	106	105.08	107.06	105.95	107.82	107.03	106.57	105.51	107.06	107.46
109.74	108.51	108.54	108.12	109.94	107.25	107.28	108.55	107.76	108.44	107.63	106.25	107.7	107.2	108.1	106.75	108.88	108.39	108.05	106.79	107.68	106.92	108.09	108.82	107.18	107.77	107.78	107.51	106.61	107.92	108.07	107.73	108.31	108.6	107.73	106.84	108.27	106.32	107.93	108.8	108.64	107.72	107.62	107.6	107.48	108.34	109.17	107.31	107.53	108.92
101.76	102.95	102.11	102.97	102.03	104.03	101.17	101.64	103.25	101.42	103.72	102.42	103.6	103.61	105.55	102.08	102.99	102.83	102.01	101.9	102.29	103.13	102.17	101.9	102.29	102.6	103.39	102.56	103.55	102.2	102.48	102.7	102.63	103.58	102.11	103.2	102.59	102.86	102.21	101.7	103.06	102.24	101.96	100.89	102.61	103.83	103.15	101.97	103.57	103.55
105.05	106.32	105.58	106.75	105.31	104.66	106.23	105.61	106.57	102.91	105.86	105.51	107.81	107.15	105.62	106.38	105.36	106.88	106.71	105.27	105.06	106.1	106.15	106.87	105.73	105.05	105.83	105.95	106.18	106.87	105.23	104.19	106.89	106.79	105.94	106.68	104.95	106.49	105.53	106.19	106.42	105.43	105.65	106.6	105.71	106.34	105.84	105.34	105.45	106.37
98.46	99.387	96.315	97.258	96.264	98.14	96.968	97.314	99.608	97.251	97.49	97.833	97.713	98.581	98.988	95.998	98.033	98.835	98.685	97.056	98.211	98.549	97.111	99.712	97.228	98.568	98.729	98.932	96.964	98.735	98.571	98.837	97.155	98.725	98.753	99.693	98.642	99.087	96.732	97.96	99.747	97.884	98.595	98.38	98.806	97.698	98.759	97.082	97.783	97.846
106.75	107.05	104.4	105.6	104.93	105.68	104.31	105.21	104.64	105.29	106.81	103.74	105.95	105.66	106.74	105.39	105.28	104.36	104.85	104.44	105.35	105.82	106.86	104.08	106.45	105.98	105.37	105.01	106.01	104.79	106.12	105.16	105.1	106.19	105.58	105.02	106.28	104.77	106.37	105.09	106.2	105.86	105.64	104.78	106.49	104.99	105.31	105.78	104.11	105.89
108.52	108.6	107.65	108.88	107.82	108.45	108.52	109.07	107.04	107.79	108.52	107.18	108.78	109.53	108.92	107.76	108.76	109.54	109.36	107.17	108.05	108.86	108.29	108.53	109.49	108.97	107.04	109.98	107.7	107.83	109.16	110	106.89	107.76	108.6	108.38	108.31	108.2	109.1	109.99	108.38	110.01	108.37	108.16	109.05	109.34	108.88	108.45	107.23	108.16
107.83	106.24	107.96	109.3	107.56	106.75	107.86	107.52	106.88	108.17	108.08	105.9	107.98	108.4	107.98	108.9	107.78	107.87	109.79	108.33	107.5	107.54	107.81	109.48	108.46	108.51	108.92	108.24	107.17	109.1	106.16	106.49	108.5	109.59	108.08	107.54	107.18	107.05	106.85	107.53	108.9	107.95	108.42	108.32	107.36	108.06	106.58	107.18	107.33	108.6
99.644	98.721	98.165	98.895	97.8	99.375	98.445	99.251	98.413	101.18	100.26	97.742	98.052	99.691	97.313	99.198	98.53	99.491	97.681	100.81	99.764	98.27	98.591	99.398	98.012	98.62	98.864	98.884	98.001	99.95	99.647	99.424	98.424	99.425	100.91	98.696	99.728	99.366	98.074	101	98.806	98.996	99.943	97.785	98.76	98.601	99.288	99.232	98.241	98.593
110.13	108.5	108.06	107.08	108.49	108.19	106.38	107.72	108.57	108.58	108.52	109.02	108.76	109.66	107.16	107.84	109.51	107.99	107.82	108.12	110	108.41	108.84	109.93	106.77	109.22	109.18	109.1	107.4	107.86	107.33	107	107.91	107.36	108.57	108.74	106.74	107.96	110.08	107.46	107.89	108.82	108.73	108.2	109.81	108.84	107.21	108.3	107.15	109.15
108.27	108.77	106.54	109.32	106.5	108.99	108.96	107.91	110.57	107.99	108.84	109.77	108.89	109.16	108.41	108.14	109.27	108.22	109.4	109.16	108.59	109.81	108.38	108.67	108.25	111.09	108.67	109.57	109.01	107.8	109.92	107.89	107.44	109.39	108.42	107.17	108	109.66	110.06	108.76	108.38	108.62	109.55	109.49	109.85	108.85	108.1	107.66	108.93	108.34
106.19	104.85	104.54	106.59	105.51	105.89	104.68	106.47	105.91	107.33	105.42	106.38	106.24	106.09	104.5	106.31	104.97	106.32	106.22	105.66	105.52	106.37	104.38	105.97	106.39	105.15	105.31	105.39	106.35	106.17	105.94	105.45	106.69	105.99	107.47	106.07	106.74	104.64	105.02	102	104.6	106.25	105.95	106.58	104.96	106.56	105.5	106.54	104.01	105.78
105.47	105.82	105.94	106.53	105.68	106.01	107.06	107.12	105.87	105.3	108.04	106.41	105.55	107.13	107.74	106.64	106.07	107.51	106.58	106.32	106.72	106.94	107.24	106.01	105.79	107.58	106.58	104.79	105.74	106.14	106.03	105.49	106.02	106.71	106.52	107.87	105.76	105.59	106.54	104.57	106.89	104.92	107.14	105.21	104.23	105.42	105.6	106.9	105.53	106.76
109.25	109.89	110.43	110.29	110.3	109.68	110.47	109.41	110.59	110.12	110.21	110.63	110.73	111.2	110.87	109.83	110.34	108.9	111.11	110.16	109.69	110.5	110.81	109.99	111.41	111.43	110.22	111.22	109.73	110.64	110.39	109.3	112.21	110.75	110.78	111.3	109.55	111.15	108.95	110.29	110.54	109.18	110.09	110.7	112.69	109.22	109.34	109.83	110.12	109.89
103.95	106.4	104.65	105.44	105.83	104.29	105.33	106.45	105.4	104.62	105.59	106.4	106.59	106.28	105.93	106	106.02	106.35	104.04	106.01	105.22	106.13	105.43	105.36	107.53	105.17	106.49	105.32	104.33	106.16	104.74	104.55	107.81	105.9	104.71	105.78	104.49	105.78	106.2	106.9	103.98	106.46	105.02	105.85	105.82	105.05	104.99	105.42	105.33	106.07
108.98	106.68	107.55	108.38	107.52	107.01	107.95	108.13	108.62	109.23	107.77	107.22	108.51	108.12	106.76	106.91	108.51	108.91	106.75	108.22	108.5	108.01	109.07	107.21	107.61	108.93	107.78	107.59	107.28	109.67	107.45	110.34	109.81	108.42	107.97	108.72	107.58	107.21	106.41	106.28	106.64	107.73	108.42	107.88	108.7	109.59	108.09	107.45	107.95	106.68
106.15	106.99	107.29	105.67	105.76	106.93	106.02	106.37	105.55	106.87	106.83	106.12	105.97	105.85	106.75	106.64	105.95	104.93	106.07	105.49	105.64	106.32	106.2	107.98	106.43	107.19	106.22	106.75	108.14	107.56	106.27	104.8	108.3	105.88	105.84	107.71	105.9	106.94	107.07	106	106.12	106.55	106.25	105.86	106.43	105.34	108.44	106.34	107.24	106.32
105.74	105.17	105.86	106.01	106.13	106.97	106.97	104.56	105.87	106.65	106.34	106.06	105.92	107.69	106.91	107.55	107.28	107.74	106.86	107.13	106.89	106.77	107.56	104.86	107.78	107.39	105.65	107.85	106.71	106.31	106.18	107.08	106.72	106.2	104.91	106.95	106.9	107.22	108.12	105.46	107.87	105.66	105.54	105.37	107.16	107.23	106.49	105.71	108.02	106.97
103.69	106.25	105.12	105.39	105.31	106.6	105.89	105.37	106.52	105.68	106.29	104.17	103.36	105.4	104.54	106.94	104.72	106.25	104.24	105.8	106.64	103.87	104.81	106.44	105.78	105.97	106.01	105.52	105.64	106.54	106.26	106.66	104.93	105.24	105.77	105.91	105.38	104.31	105.01	105.63	106.6	105.34	105.49	103.64	106.59	105.95	104.61	105.91	105.36	107.56
97.352	99.051	98.213	100.05	98.184	98.744	98.627	96.844	99.19	97.534	98.532	99.351	99.069	100.45	99.314	99.58	98.967	95.839	100.13	99.746	98.632	99.479	100.97	99.511	98.601	97.42	97.386	97.787	99.017	98.482	98.514	100.5	98.876	98.755	97.847	98.451	98.528	98.502	99.631	97.196	99.253	97.744	99.683	99.078	98.811	98.454	100.18	100.59	97.558	98.049
108.09	106.9	109.55	107.26	107.98	109.84	109.24	109.54	109.17	109.12	108.96	108.47	106.16	108.62	108.07	108.02	107.76	106.42	107.11	108.09	107.59	107.46	107.73	109.21	107.98	107.1	108.65	108.63	109.73	107.57	108.04	107.63	107.7	107.78	107.99	109.2	109.09	110.11	108.41	107.11	106.99	108.49	107.57	108.95	109.09	108.55	108.59	106.47	108.9	109.72
106.76	107.16	107.04	106.74	107.4	106.35	107.37	107.64	107.3	108.54	105.87	105.94	107.26	105.13	105.21	107.16	106.78	106.6	106.11	105.08	105.52	105.26	107.35	106.89	106.63	106.51	106.43	107.35	106.29	105.93	107.52	105.11	107.14	107.73	107.34	106.49	106.68	106.37	107.76	105.67	106.72	107.14	107.25	106.44	107.46	105.75	108.07	104.55	105.7	106.13
107.54	108.25	107.85	110.4	109.59	110.46	108.64	107.89	108.71	108.41	108.8	109.23	108.07	108.29	109.44	109.46	106.32	106.84	109.24	107.27	109.02	109.41	109.88	107.18	107.98	106.37	109.13	107.66	108.3	109.56	109.12	107.54	108.99	108.72	109.73	108.73	107.37	107.8	109.34	109.17	108.94	108.76	108.14	109.16	107.57	109.89	110.99	107.31	107.27	109.11
107.86	107.81	107.51	107.81	105.81	107.01	107.43	105.89	104.28	105.21	108.49	105.91	106.65	105.66	106.56	105.63	107.17	106.95	107.72	106.97	105.36	107.1	105.46	107.81	104.89	106.41	105.96	107.47	106.47	106.48	105.36	106.03	107.33	106.97	107.63	106.86	106.62	105.09	106.12	106.42	106.99	105.62	106.57	107.7	105.93	106.15	106.28	105.95	107.36	106.78
106.33	105.22	106.31	104.08	108.03	106.32	106.43	106.75	105.58	105.23	106.13	105	106.14	105.26	105.1	106.15	105.84	105.96	105.66	105.86	105.72	106.89	105.63	104.66	106.17	104.11	106.38	105.65	107.26	105.73	105.58	106.73	105.32	105.54	106.44	105.79	105.44	107.02	106.87	106.98	105.49	106.21	106.16	106.27	104.7	106.15	105.36	106.09	106.1	105.54
107.03	109.79	108.09	107.84	109.62	107.71	108.47	109.43	109.38	108.79	109.26	108.12	108.05	108.99	110.07	108.9	109.33	109.26	107.37	108.38	106.36	107.55	107.85	109.42	108.81	107.11	107.61	108.81	109.14	108.98	109.34	109.4	109.63	107.13	108.68	108.53	110.02	108.23	108.46	109.54	107.95	108.98	109.24	109.79	109.62	109.33	109.42	108.36	107.37	107.64
98.725	98.548	98.353	97.593	99.565	98.347	98.965	97.538	96.159	96.915	97.132	97.196	97.91	98.401	98.808	98.709	100	98.93	98.618	96.388	99.06	97.008	98.926	98.928	98.508	99.315	98.979	98.157	97.45	98.303	97.505	99.464	98.644	98.218	98.682	97.498	97.727	98.908	97.897	98.497	99.87	98.215	97.265	97.902	98.852	99.113	95.623	98.878	98.069	98.233
107.15	105.44	105.62	105.73	105.11	106.82	105.42	105.94	104.83	103.98	105.27	104.75	104.74	106.71	106.22	104.86	105.26	105.53	105.39	105.78	107.06	105.07	106.48	106.76	105.06	106.82	106.45	105.34	105.63	104.72	104.55	106.63	107.27	106.32	105.56	105.76	105.61	105.82	104.39	105.17	105.31	107.03	106.3	106.63	105.88	105.26	106.73	105.58	105.25	106.24
105.26	105.86	104.3	106.17	107.62	105.38	105.28	106.17	106.36	105.14	107.29	105.16	104.82	105.78	105.05	105.98	105.44	105.16	106.55	105.39	106.24	106.03	105.42	106.03	106.12	106.97	105.3	107.36	104.71	105.67	106.44	107.56	105.68	107.12	105.42	105.52	104.98	105.88	105.28	107.17	107.55	105.22	105.56	107.48	105.67	104.61	105.6	103.95	105.32	105.26
103.93	102.1	104.47	102.59	103.25	100.61	104.77	102.02	102.01	101.8	102.8	103.91	101.55	102.96	102.87	104.11	102.37	102.41	101.45	103.54	103.07	101.71	103.45	102.17	103.01	103.91	103.7	103.48	101.93	103.26	102.11	102.35	101.9	101.33	101.33	100.36	102.9	101.15	102.86	104.23	102.26	102.05	102.36	103.08	102.16	102.05	103.01	102.8	101.9	102.09
105.32	105.55	106.74	104.41	105	104.91	105.26	104.71	105.03	104.94	106.85	104.03	107.47	105.7	105.09	106.38	105.63	104.7	105.47	106.67	105.93	105.95	106.23	105.13	104.69	107.43	107.05	106.28	105.18	106.03	106.47	106.83	105.03	104.78	105.86	106.25	103.54	107.34	105.67	106.12	105.98	104.71	106.62	105.66	105.4	105.04	105.97	106.04	105.89	107.49
98.558	98.28	98.71	98.388	98.491	97.454	98.172	98.749	99.111	99.013	97.865	98.13	97.911	98.274	99.638	98.119	97.974	99.501	97.569	97.142	99.598	98.725	97.493	97.633	98.133	97.443	98.276	97.774	97.059	97.677	97.257	98.77	97.493	98.459	98.63	97.845	96.747	97.143	98.215	97.977	97.115	98.724	99.211	98.528	97.466	96.695	98.026	98.164	98.18	98.311
100.69	100.64	100.97	99.091	98.952	101.4	101.85	99.792	98.306	101.4	99.833	101.51	100.53	100.66	99.327	99.375	100.92	100.77	100.68	99.705	100.01	100.86	101.46	99.473	101.81	100.93	100.83	100.85	98.889	101.95	101.58	100.14	100.38	99.988	99.698	100.27	100.32	100.41	100.32	102.33	99.753	100.33	100.38	102.23	101.93	100.95	100.34	101.27	101.21	100.09
98.714	98.398	99.943	98.443	99.793	98.339	98.455	98.044	98.209	97.199	98.756	97.155	99.494	98.23	99.385	98.38	100.47	99.258	98.764	98.291	96.999	96.719	97.024	98.974	96.348	99.216	98.679	98.904	98.929	97.853	98.369	98.546	99.583	98.184	99.115	98.007	99.451	97.459	98.228	98.865	98.289	98.175	98.445	98.258	98.092	97.928	97.916	98.279	97.421	97.925
106.23	105.66	105.74	105.53	107.27	105.17	106.62	105.34	106.55	105.16	106.26	106.12	104.53	106.06	106.21	104.88	105.92	106.41	105.1	107.3	106.3	103.01	104.73	105.34	106.05	106.02	105.82	106.21	106.77	105.97	106.62	107.41	107	105.67	104.56	104.72	106.2	105.91	104.53	106.79	106.37	105.33	105.29	105.5	106.39	104.72	103.8	106	105.3	104.6
106.81	106.89	107.43	105.85	106.74	106.35	107.65	106.98	106.58	106.21	106.96	107.84	106.26	105.91	106.68	107.63	105.58	107.05	106.04	107.54	106.08	106.41	107.52	105.96	107.34	105.35	106.6	107.27	108.51	106.3	107.83	105.84	105.75	105.65	106.09	105.78	104.02	106.6	105.46	108.06	105.27	105.49	107.58	108.19	106	108.05	105.43	106.8	106.51	106.82
106.19	105.37	107.56	107.75	105.47	105.05	105.18	105.71	107.16	108.42	105.38	106.87	106.29	106.23	106.84	105.34	104.76	105.99	105.9	106.91	105.16	105.3	107.02	105.9	106.71	106.35	107.19	106.31	106.61	105.42	106.96	105.34	105.85	104.99	107.38	106.35	105.99	105.04	106.71	105.78	105.36	106.73	107.5	107.05	107.25	106.86	106.09	106.56	104.85	106.37
105.83	105.77	105.51	104.61	105.42	106.97	105.56	104.5	105.59	108.36	107.55	104.82	106.17	105.82	104.93	104.4	105.86	105.35	104.73	106	106.87	106.53	105.22	105.62	106.1	103.92	105.57	106.23	107.7	107.16	105.85	105.41	106.63	105.32	106.69	105.01	105.07	104.95	104.52	105.8	105.35	105.64	106.31	105.81	105.46	106.4	104.46	105.96	105.96	105.46
106.98	105.64	106.21	105.23	105.78	104.8	107.12	106.7	106.37	107.66	106.48	104.19	105.31	108.16	106.49	105.52	105.48	104.97	106.36	107.62	104.47	105.62	107.16	104.06	107.22	104.82	105.79	107.57	105.89	106.81	106	105.96	105.64	106.82	106.47	104.97	106.07	105.25	106.56	105.44	105.5	106.18	105.67	105.91	105.81	108.23	105.5	104.49	105.66	104.97
100.34	102.8	102.19	101.15	101.51	101.16	102.73	99.11	101.95	99.929	101.97	101.53	100.02	99.827	99.947	101.26	102.83	100.49	100.76	101.73	101.4	100.97	101.45	100.2	102.73	102.27	100.25	101.96	100.19	101.93	101.46	101.63	100.32	101.93	100.78	100.44	101.2	102.72	99.47	100.92	100.94	100.94	99.139	100.7	101.47	100.4	99.767	101.46	102.23	102.27
96.907	98.438	98.17	99.077	98.193	97.248	97.754	97.462	98.714	98.132	98.575	98.979	96.991	97.119	98.02	98.293	97.398	99.203	99.298	96.978	97.883	99.395	98.399	100.07	98.255	98.695	98.668	98.145	98.407	97.893	98.125	98.146	97.717	98.162	97.393	97.891	98.168	98.484	99.569	96.976	97.398	97.221	97.958	98.277	97.48	98.006	98.651	97.637	98.681	96.348
96.511	99.214	97.533	97.03	98.923	96.918	97.962	96.554	97.637	98.062	97.159	98.448	97.598	98.219	97.156	98.407	99.584	98.44	98.225	98.308	98.095	98.742	98.617	97.236	99.537	96.562	96.478	98.797	98.918	99.716	96.349	98.059	98.26	97.491	98.679	98.27	97.393	98.655	97.838	98.784	98.294	97.349	98.028	97.691	97.914	98.151	97.804	96.421	96.782	98.559
106.01	107.8	105.73	107.99	106.17	105.46	105.89	106.2	104.33	106.06	105.13	107.52	106.88	105.78	107.47	106.76	105.28	106.96	106.66	106.57	106.6	107.65	105.67	107.9	107.31	105.11	105.48	105.63	107.25	106.48	106.17	106.68	107.54	106.85	105.75	108.48	106.68	106.26	108.22	106.52	105.42	106	108.08	105.96	107.99	106.74	108.02	105.71	106.23	107.41
98.51	99.848	98.162	99.241	98.37	100.33	99.321	98.605	99.86	99.234	98.531	99.191	99.304	99.942	99.347	98.357	98.718	98.327	98.982	99.343	99.331	99.069	98.97	98.428	97.989	100.26	98.536	100.2	99.286	99.309	99.911	97.697	98.187	98.816	98.754	98.86	97.841	99.006	98.69	99.333	98.886	98.937	101.24	99.143	98.288	99.935	98.123	99.202	98.09	98.225
96.983	96.702	98.14	97.897	97.664	99.103	98.422	97.268	100.1	98.079	97.034	98.431	97.991	98.758	98.297	97.498	98.014	98.845	98.408	98.708	98.151	97.899	98.629	97.017	98.003	97.53	99.419	97.319	97.832	96.741	97.397	97.953	97.697	98.476	97.057	99.086	96.998	99.16	97.091	95.291	98.195	98.428	98.88	99.352	97.825	98.943	97.684	98.27	98.222	98.355
106.46	107.61	106.7	106.14	105.81	107.29	105.7	107.62	107.81	105.75	106.2	105.42	107.29	106.61	105.26	106.9	106.33	108.57	104.97	107.55	106.31	107.22	106.24	106.4	106.65	106.55	105.93	107.57	106.08	106.89	106.03	106.05	107.29	106.82	106.41	106.54	106.93	106.97	105.81	104.53	105.26	106.28	105.37	105.91	106.49	105.62	106.49	105.97	107.39	105.83
104.85	104.05	104.09	105.73	104.99	105.48	105.9	107.67	104.65	105.47	104.66	105.63	105.93	106.92	106.24	105.12	106.24	104.67	106.5	104.23	106.11	107.01	106.43	105.07	105.02	105.67	104.96	104.05	105.94	105.35	106.7	105.76	107.01	103.53	106.4	105.31	105.77	103.84	106.53	106.37	104.98	105.76	104.83	104.81	106.25	105.63	104.76	105.23	105.4	105.86
107.75	106.09	107.93	107.25	109.06	108.34	107.9	110.04	108.77	107.86	109.87	109.5	107.93	107.46	107.72	107.65	107.4	108.65	108.41	106.23	107.45	109.71	108.73	107.88	108	109.13	108.52	107.06	107.28	107.45	106.02	107.85	106.75	108.25	110.37	108.24	108.53	108.36	109.02	106.98	107.53	109.16	107.27	108.17	108.32	110.78	106.47	106.91	108.62	107.37
105.81	106.84	106.38	106.84	107.22	106.26	105.9	105.37	105.12	107.48	106.9	103.69	106.73	105.74	107.33	106.26	106.81	106.81	106.36	105.33	106.02	106.62	105.28	106.73	106.77	106.28	107.22	106.12	106.28	107.29	105.88	105.33	106.52	106.52	105.8	105.12	104.76	107.51	107.25	107.19	106.72	106.38	106.8	106.43	104.77	105.96	106.71	105.59	107.91	105.34
106.74	106.99	106.93	106.31	106.63	106.09	106.69	106.88	105.17	107.27	105.05	106.69	106.57	106.03	106.35	105.46	105.31	106.33	106.41	107.8	106.18	106.27	106.84	104.9	107.42	106.68	105.43	106.71	106.06	106.78	105.97	106.11	106.83	107.08	106.92	105.46	106.72	104.41	107.34	104.9	106.01	106.05	105.78	107.55	107.27	106.97	106.22	107.74	107.33	105.52
105.44	104.85	104.17	105.56	104.36	105.56	104.01	104.77	104.89	103.72	105.57	105.03	106.28	107.33	106.53	106.34	105.52	104.53	104.79	106.01	106.55	104.39	106.23	107.46	106.11	105.17	106.49	105.18	106.22	105.76	105.69	104.37	105.57	105.02	105.58	105.32	104.62	107.05	105.09	105.81	106.27	105.71	106.48	105.71	105.67	106.49	106.69	105.97	106.66	105.85
105.52	105.45	107.15	105.52	105.24	104.48	104.11	105.84	105.64	106.43	104	106.11	106.02	105.31	105.39	104.91	105.11	104.97	105.67	105.64	106.63	105.57	106.04	105.52	107.34	104.63	105.88	106.01	105.86	105.64	105.44	106.53	105.17	105.29	108.06	107.66	106.19	105.42	104.37	105.97	104.38	106.98	105.42	105.82	105.46	104.8	105.87	104.24	106.03	106.51
105.12	105.9	106.48	106.25	106.02	106.46	104.24	103.93	104.97	104.62	104.67	105.71	105.35	104.18	104.23	106.09	105.85	106.6	104.43	106.16	105.29	105.33	106.14	104.38	107.15	105.23	106.48	104.91	106.48	105.45	106.15	104.22	105.62	106.17	106.69	106.09	107.25	104.1	106.74	103.77	105.18	104.84	105.96	106.91	105.08	105.74	105.7	105.22	106.7	103.8
102.22	101.92	100.24	101.2	101.35	101.05	98.977	98.333	101.23	100.41	101.32	101.82	101.47	100.7	100.16	99.997	102.28	99.487	101.09	100.4	99.556	99.304	99.249	98.802	100.2	101.18	100.82	98.694	100.42	100.56	100.09	101.64	98.625	103.03	100.48	100.61	100.84	101.53	101.06	100.76	101.17	100.62	100.36	100.55	99.896	99.477	101.09	99.309	99.207	100.24
105.75	106.13	104.76	105.55	105.42	106.8	106.03	106.26	106.25	105.86	105.73	105.03	106.41	106.66	105.93	106.33	105.04	105.22	105.52	106.56	105.91	105.64	106.45	105.28	106.04	106.51	106.12	105.23	104.41	105.79	105.25	104.58	105.81	105.25	105.74	105.04	105.65	103.65	105.7	104.9	106.88	107.87	105.25	105.16	105.12	104.96	106.01	105.82	106.09	105.19
107.84	108.33	109.45	107.85	109.14	107.15	110.29	107.45	108.68	107.74	110.87	108.46	108.74	109.48	108.89	108.02	108.47	107.06	108.21	108.37	108.03	107.77	107.56	108.59	109.04	107.87	107.82	109.26	109.14	108.87	108.61	109.88	108.85	106.67	109.69	109.14	108.9	107.62	108.9	108	107.51	108.58	109.29	106.38	108.6	107.98	109.74	108.35	107.29	108.14
110.19	108.99	107.25	109.65	108.54	108.31	108.42	107.91	108.02	110.44	108.14	108.27	108.12	109.11	108.94	108.87	108.96	108.65	108.21	107.39	108.47	108.95	108.05	110.12	108.17	107.58	108.21	109.97	108.39	107.43	109.73	108.67	106.76	106.59	107.88	108	108.86	110.52	108.68	107.15	107.79	107.84	109.49	109.04	109.09	109.47	108.61	109.36	108.29	108.24
106.72	106.13	106.14	105.62	104.27	105.46	105.53	105.4	106.52	104	105.22	104.99	106.38	105.07	104.6	105.08	105.96	105.61	105.54	105.14	104.94	105.43	105.25	106.91	104.71	107.08	105.98	105.65	103.92	105.84	104.03	106.05	105.39	104.24	106.31	105.45	105.7	106.54	104.25	104.74	106.43	106.76	104.37	106.13	103.89	106.56	105.6	104.1	104.21	103.67
102.48	102.8	101.66	104.06	101.25	103.69	103.63	102.71	104.01	102.51	101.51	104.73	102.56	103.49	102.5	103.17	101.86	103.03	102.57	102.73	102.83	102.35	102.34	103.16	102.2	102.93	102.93	101.52	103.02	102.73	102.73	102.36	102.23	103.69	102.55	103.3	102.3	104.06	104.07	103.2	102.71	102.67	103.04	101.92	102.22	104.08	100.57	102.41	104.72	102.44
106.97	107.1	108.02	107.43	107.94	106.39	109.04	108.65	107.04	108.09	107.51	108.88	109.14	108.7	107.16	107.77	108.32	107.51	107.62	107.18	107.33	106.89	108.26	108.71	108.3	109.26	106.18	107.66	107.67	107.73	108.59	108.17	108.51	106.69	107.12	107.59	107.77	107	108	107.85	107.9	105.92	108.26	106.92	108.79	107.47	108.49	107.9	106.08	107.66
106.35	106.11	105.04	105.22	106.61	104.32	106.31	106.51	106.27	106.42	106.9	106.61	105.77	104.94	107.73	106.63	106.59	106.84	105.41	105.25	105.51	108.67	106.19	106.23	107.02	106.92	106.33	107.67	106.73	105.35	106.76	106.58	106.41	106.36	107.13	106.51	107.14	107.94	106.72	105.85	106.47	105.62	106	107.69	107.5	107.35	105.82	105.48	105.98	105.52
108.55	108.64	108.73	108.63	109.21	107.87	108.98	108.86	108.16	109.09	109.43	108.16	107.84	107.35	109.3	107.9	108.26	107.71	108.56	108.67	107.02	108.65	109.15	108.62	109.29	108.45	107.29	109.2	109.13	108.81	108.32	108.95	109.31	107.12	109.12	109.61	107.18	108.82	109.07	107.32	107.96	108.41	108.06	108.66	107.97	106.46	107.31	108.34	107.76	107.99
99.425	100.6	100.52	100.58	100.7	101.82	99.692	100.91	99.481	100.27	101.35	99.41	100.07	101.83	100.8	101.03	100.59	100.42	100.57	101.42	99.544	100.42	101.37	100.56	100.54	100.21	101.97	100.1	99.706	100.98	100.31	100.97	101.41	99.958	99.942	100.54	100.94	100.22	99.417	99.487	100.01	101.7	100.28	99.569	99.267	101.48	102.3	99.83	100.71	102.33
100.15	99.866	100.24	98.788	99.282	99.949	99.514	99.695	99.905	101.13	100.1	101.29	100.26	99.46	99.174	99.688	99.912	100.4	101.2	101.68	100.42	101.21	100.85	100.52	100.16	100.72	98.87	100.91	99.861	100.8	101.08	100.2	101.87	101.64	100.8	99.409	100.21	101.17	100.87	102.04	99.695	100.61	101.5	100.04	100.31	101.25	99.441	100.17	101.04	101.4
106.12	105.72	106.52	105	105.45	103.98	104.62	105.39	105	104.36	105.5	106.17	105.71	105.52	105.21	105.55	105.98	106.39	106.05	104.07	105.74	105.29	105.49	106.39	105.33	104.78	104.51	107.99	105.8	106.46	106.16	106.18	105.88	105.57	104.85	107.14	106.3	104.41	105.06	105.93	105.32	106.11	106.42	105.29	104.06	105.37	107.51	106.37	105.74	102.14
99.451	99.976	100.56	99.336	100.11	99.753	101.61	100.8	100.81	100.24	100.78	99.926	100.86	102.02	100.16	99.971	100.27	100.93	100.89	99.861	101.33	101.15	101.37	100.46	101.01	99.317	101.3	100.65	98.849	101.03	99.258	100.03	100.47	99.633	99.49	100.79	100.89	99.933	100.16	100.14	99.904	100.76	99.091	99.964	99.888	100.18	100.34	98.849	99.963	101.95
103.19	102.71	102.44	102.18	102.78	103.48	102.34	102.4	101.9	104.1	102.25	102.7	103.45	104.72	102.21	103.46	103.22	103.33	101.84	105.01	104.16	104.35	102.1	103.63	102.08	101.36	103.85	101.48	101.76	103.83	103.86	102.72	102.47	102.61	103.6	103.65	103.43	103.31	102.03	102.38	102.06	102.47	101.85	102.63	102.44	104.1	103.91	102.2	103.04	102.96
106.71	106.26	108.46	107.92	108.11	106.63	108.94	106.86	108.33	108.29	107.48	107.08	108.85	105.87	107.58	107.31	107.6	107.01	106.98	107.29	108.22	108.25	107.21	108.89	106.93	108.28	106.57	107.19	106.71	107.31	107.43	107.25	109.18	108.33	106.32	106.37	107.72	106.1	107.35	106.74	109.28	109.35	106.87	108.62	109.11	106.72	108.41	107.86	108.78	109.09
98.578	98.826	99.946	98.741	97.17	97.787	99.741	100.26	98.814	98.7	100.66	97.808	99.03	99.446	98.291	99.606	98.536	98.404	97.442	99.042	98.199	98.786	99.218	97.576	99.034	97.359	99.28	100.6	100.75	98.73	99.614	99.063	98.383	98.326	99.477	98.461	98.811	99.08	98.277	97.626	97.241	99.691	99.034	98.604	99.059	99.925	98.602	97.062	98.063	99.396
110.93	110.54	110.57	110.34	109.93	109.57	112.08	110.02	110.3	110.59	110.78	111.25	110.09	110.44	110.3	111.04	110.14	110.65	109.43	109.99	110.83	110.58	108.83	109.49	109.55	109.65	111.28	112.26	110.04	110.48	110.68	111.41	110.44	110.93	110.58	111.93	109.99	111.54	110.96	111.12	111.65	109.37	109.53	109.1	109.51	112.07	109.48	110.77	109.46	110.08
105.3	103.69	105.27	104.11	106.57	106.21	103.9	105.43	106.2	104.45	106.82	105.61	106.19	104.82	106.56	105.42	106.01	104.94	104.91	106.54	105.22	105.36	105.24	106.8	106.93	105.9	105.22	104.1	105.02	106.97	104.82	105.86	106.31	105.37	106.37	105.51	106.59	103.45	104.9	105.8	105.25	106.63	106.07	105.07	106.59	106.24	105.71	105.89	105.49	105.99
99.577	99.202	97.477	98.573	98.004	98.597	98.933	100.36	99.815	99.012	99.732	98.275	99.582	99.147	99.532	99.258	99.248	98.333	99.476	97.469	98.845	99.152	99.649	97.787	99.355	100.14	98.516	97.272	99.002	99.165	100.23	99.169	98.412	98.8	97.017	97.13	98.306	99.388	99.036	97.386	99.851	99.106	96.925	97.833	98.57	100.93	98.958	99.129	99.539	98.703
104.62	106.75	105.85	107.31	106.63	107.05	106.3	105.79	107.24	106.44	104.63	105.21	106.1	106.1	106.77	107.07	106.2	106.13	105.75	107.16	104.36	106.55	107.3	105.37	105.52	107.88	105.27	106.82	106.64	106.26	106.31	105.9	105.68	104.62	106.32	106.43	107.26	107.27	106.67	105.72	105.77	106.39	105.65	105.86	105.09	107.35	106.23	105.6	104.71	105.67
103.78	105.97	104.9	105.21	107.77	105.48	106.3	105.05	105.39	105.76	104.89	106.28	105.01	105.41	105.39	105.25	106.01	104.95	105.67	106.1	105.95	105.72	105.19	104.87	106.04	104.9	104.32	105.08	104.49	106.27	105.37	104.15	104.46	105.76	105.35	105.21	105.57	106.78	106.73	106.49	106.34	104.82	105.64	104.84	106.98	105.9	106.44	104.4	105.54	104.97
107.82	109.32	108.83	106.98	107.83	109.37	108.05	107.36	108.47	108.75	106.76	106.99	107.65	106.14	107.34	106.83	107.12	106.09	108.49	106.76	107.99	108.17	107.06	107.71	106.98	108.21	107.05	107.48	108.59	107.76	108.16	107.79	107.35	108.5	107.35	108.86	107.54	108.07	109.11	108.18	108.36	107.3	106.17	107.36	109.57	107.17	108.55	108.33	106.96	107.86
108.4	106.78	107.11	108.35	107.47	108.92	107.45	109.17	106.21	107.53	106.87	107.85	107.43	109.27	109.8	108.26	108.22	109.53	108.41	107.85	108.49	108.67	107.29	108.11	107.15	107.01	108.41	108.3	109.13	107.19	107.94	108.35	109.24	108.78	107.64	107.23	108.73	106.8	105.76	107.38	108.64	108.79	107.74	107.51	107.39	108.1	107.04	107.9	107.46	108.62
98.456	102.05	100.04	100.3	99.553	101.03	99.203	98.835	99.734	99.769	99.478	99.885	101.1	99.234	99.93	101.94	100.06	99.337	102.63	100.93	100.47	101.32	100.79	101.83	99.239	100.86	100.29	100.2	98.313	100.26	100.15	99.77	99.981	100.41	101.63	100.62	102.55	101.08	101.63	103	100.18	100.81	99.292	101.37	101.23	99.409	100.3	100.33	100.98	100.68
107.24	105.82	106.91	104.89	106.19	103.64	103.84	104.42	106.2	107.57	106.14	107.22	104.94	104.86	106.37	105	105.84	104.4	105.76	106.54	106.08	106.35	105.64	106.22	106.43	104.93	104.53	105.54	105.03	105.53	106.09	105.89	106.12	104.46	105.29	105.19	104.76	105.97	105.79	105.96	106.12	105.21	105.17	104.66	105.79	105.22	104.84	107.22	104.41	103.86
107.78	107.79	108.47	107.88	109.73	107.05	107.84	107.96	108.47	107.87	108.77	107.69	107.55	107.33	107.07	110.09	108.61	109.19	107.07	108.21	108.53	108.6	108.57	107.83	107.51	107.61	106.85	108.63	107.86	107.62	107.45	107.69	106.85	107.62	108	108.59	106.84	108.94	107.63	107.7	107.94	108.64	108.1	106.55	107	108.88	106.89	107.53	106.74	107.62
98.65	98.11	97.28	97.583	98.143	96.673	97.317	97.489	97.59	97.655	97.863	97.539	97.504	98.322	98.925	97.45	97.975	98.776	97.245	98.722	97.857	99.308	96.268	97.868	97.563	98.633	97.872	97.129	97.062	98.943	98.032	97.131	98.961	97.277	97.481	97.813	98.867	98.135	97.514	97.42	97.151	97.873	97.2	99.638	97.411	97.455	96.58	99.638	96.757	97.469
98.347	98.301	98.59	99.487	98.595	96.595	98.205	98.719	100.62	97.84	98.471	97.888	96.142	97.724	98.797	97.798	98.701	98.854	98.068	98.705	97.441	98.416	98.38	97.864	97.451	98.59	97.689	97.09	97.425	99.234	97.93	98.531	97.732	98.136	97.906	96.847	98.713	98.31	98.513	98.187	97.872	96.582	98.642	97.936	97.192	97.386	98.795	98.085	97.498	98.632
105.91	105.52	105.39	105.88	106.62	105.05	105.31	105.49	105.87	106.19	105.25	106.95	106.63	105.52	104.61	105.48	105.47	105.38	105.52	105.79	104.21	104.98	104.46	106.87	105.54	103.37	105.16	105.27	105.07	105.89	103.74	106.45	106.63	105.42	105.75	105.24	105.96	105.62	106.26	104.33	104.42	105.78	104.5	104.78	105.83	106.32	105.15	105.12	105.59	105.61
101.85	101.35	100.6	101.49	102.09	100.73	100.53	99.277	101.42	101.78	101.99	101.4	101.2	99.51	100.47	101.28	100.96	100.46	100.32	100.48	100.72	101.5	100.53	100.68	100.99	100.5	101.14	100.52	100.59	101.18	100.95	100.71	99.824	101.2	101.56	99.582	99.832	100.77	100.32	101.92	101.8	100.51	101.15	99.94	101.9	100.26	101.16	102.15	100.68	99.959
108.39	108.86	108	107.4	106.4	107.26	110.17	108.88	108.16	109.44	106.99	107.55	108.16	107.34	108.34	108.08	108.19	109.02	109.01	107.63	108.8	107.75	108.68	108.27	107.61	109.56	108.15	107.03	107.99	108.17	107.59	108.88	107.19	107.76	108.43	108.72	106.63	109.58	108.17	107.39	108.11	106.16	107.93	106.56	107.8	109.2	108.95	108.55	107.45	108.24
104.55	106.98	104.66	106.73	104.64	104.54	105.31	105.01	105.07	106.38	105.48	103.87	104.3	107.3	106.01	104.74	105.65	104.87	107.01	107.38	105.08	106.04	104.71	105.02	104.92	105.27	106.11	104.56	105.56	105.48	105.2	104.57	105.66	104.56	105.56	106.94	104.67	106.07	105.07	106.21	105.07	105.56	105.31	104.92	105.33	105.47	107.48	106.72	104.29	105.97
104.24	105.77	105.42	104.95	104.82	104.76	105.76	105.44	107.11	105.02	106.18	104.9	105.92	104.18	106.25	105.41	104.96	106.78	106.1	106.41	105.66	106.85	104.48	104.85	105.01	105.06	106.42	106.15	104.57	106.48	105.47	105.01	106.65	105.61	104.76	107.24	105.78	106.44	104.52	103.9	106	106	106.14	106.32	105.46	106.74	106.33	105.98	106.26	106.93
106.7	106.95	107.31	106.76	108.79	107.54	107.1	108.4	108.43	106.95	107.34	107.86	107.9	105.72	105.92	108.77	107.32	107.34	107.39	108.39	108.16	108.53	108.76	107.68	106.77	107.62	107.88	109.09	107.7	107.57	107.52	107.02	109.66	108.09	109	107.85	109.21	108.74	107.9	107.96	108.08	107.07	108.88	107.46	109.75	107.86	107.71	110.18	108.7	108.7
100.11	99.882	100.19	100.35	99.359	100.57	100.51	100.63	100.91	102.59	99.399	100.04	101.63	100.52	100.46	101.97	97.915	101	101.46	99.648	100.13	100.31	99.762	101.16	100.25	100.56	99.59	100.81	102.13	101.67	100.54	99.347	100.69	99.478	99.876	101.65	100.05	99.749	98.762	99.737	100.65	98.92	99.159	102.17	101.45	98.925	99.257	101.33	99.644	99.741
106.13	107.18	105.24	106.55	105.79	107.9	106.59	106.41	106.22	106.29	105.97	106.21	106.47	105.71	105.57	106.34	107.49	108.49	104.59	105.07	106.44	105.5	108.22	105.24	104.62	106.37	105.74	106.15	106.99	107.78	105.9	106.9	107.35	105.09	105.96	105.5	105.71	105.11	107.2	106.2	106.66	105.97	107.92	105.82	105.56	106.52	104.88	107.2	107.69	106.84
99.566	103.42	99.761	101.22	101.74	99.437	100.67	99.383	100.19	101.67	99.729	100.61	100.22	99.857	100.38	100.39	100.5	101.95	99.688	100.29	99.036	100.31	100.21	100.08	100.52	101.87	100.99	99.898	101.77	101.39	100.38	100.98	100.94	99.503	99.848	99.88	100.66	100.17	101.55	101.03	101.93	100.19	99.298	100.44	100.8	99.939	100.57	100.5	99.599	99.882
107.16	104.72	106.46	106.14	105.74	104.47	106.96	106.15	106.85	105.5	104.79	106.54	104.94	104.86	106.66	104.27	106.99	106.74	106.99	106.43	105.96	104.83	106.28	104.73	107.36	104.93	104.5	108.17	105.74	105.72	106.42	105.56	105.12	106.15	105.27	104.74	107.27	105.26	106.36	104.83	105.61	105.74	104.97	106.5	104.31	105.02	103.26	105.08	102.83	106.36
105.36	104.9	104.61	103.8	105.86	106.3	105.12	105.46	104.55	106.02	104.64	106.56	105.25	106.54	103.32	104.99	106.71	105.03	105.76	106.78	105.33	105.96	107.2	105.61	106.85	106.73	105.19	105.14	106.08	106.58	105.24	106.09	105.62	105.16	105.67	106.3	105.6	106.15	106.45	105.41	106.03	105.18	105.03	106.2	105.8	105.75	105.45	107	105.81	105.94
108.04	108.44	109.42	107.79	106.92	108.66	108.59	107.63	109.13	107.18	109.99	107.65	107.76	108.28	107.31	109.02	107.85	107.71	108.36	107.76	109.5	109.11	107.63	108.75	108.81	107.58	107.1	107.4	107.58	108.87	106.96	108.07	107.78	109.16	109.64	109.24	107.78	107.45	106.98	108.23	109.26	107.55	108.94	107.04	107.13	108.05	108.21	109.67	107.96	108.27
105.61	106.45	107.05	105.51	107.95	105.21	104.54	106.76	106.37	105.49	105.4	105.69	105.55	105.23	106.39	104.98	105.95	106.79	106.94	105.76	104.68	108.32	106.88	105.95	104.62	105.71	106.15	104.27	106.5	105.36	106.77	105.09	104.7	106.21	105.42	106.37	106.06	108.13	104.7	105.84	105.22	104.91	106.07	104.84	104.23	105.08	107.22	104.16	105.27	105.85
109.7	108.67	107.96	107.72	108.83	109.16	108.64	108.42	107.42	107.22	108.72	108.39	109.24	108.3	108.58	105.81	108.11	108.86	109.9	109.04	109.13	107.54	106.61	107.56	107.77	107.02	107.14	106.64	107.93	107.82	109.51	107.06	109.25	108.19	108.65	108.52	108.37	108.21	108.12	107.33	108.05	109.81	108.64	108.99	107.95	109.61	108.11	107.91	108.49	109.32
103.78	101.26	103.6	102.29	103.35	103.2	103.49	103.38	102.78	102.24	102.35	102.26	103.05	103.49	102.49	102.59	102.83	103.72	103.89	103.26	102.87	101.78	103.71	102.42	102.79	102.36	103.4	102.01	102.07	102.03	103.72	101.91	104.29	104.04	102.6	103.43	102.22	102.68	104.06	103.52	102.63	102.36	102.35	104.21	104.69	103.46	104.74	104.5	101.48	103.8
100.83	99.133	100.21	101.05	101.37	101.62	100.64	101.25	100.31	99.788	101.36	99.693	102.48	100.64	101.69	99.266	101.71	101.04	102.26	101.02	99.702	101.01	100.97	101.56	102.22	100.22	98.557	100.98	101.88	102.82	102.17	99.626	101.01	101.94	102.27	101.6	100.57	103.27	100.42	101.12	100.6	102.07	100.51	101.01	102.38	100.58	99.819	100.21	100.65	101.23
106.04	105.76	106.05	104.71	105.37	105.66	106.08	106.03	105.69	104.46	106.83	106.43	105.59	104.87	105.5	105.37	103.58	105.53	104.97	106.2	105.97	105.24	106.08	104.86	105.66	104.6	104.99	105.67	106.2	104.46	105.19	104.64	104.21	106.88	107.06	106.24	104.4	105.4	106.19	106.16	104.97	106.17	107.37	104.7	105.15	104.91	106.74	104.16	106.7	104.8
109.63	110.36	110.64	111.84	109.42	110.66	109.84	110.14	109.78	109.64	110.03	109.69	109.66	110.16	110.66	110.19	109.35	110.22	111.31	111.07	109.79	110.69	109.51	111.09	110.42	110.94	108.88	109.78	111.23	110.65	111.52	110.53	111.44	109.24	109.75	110.25	111.28	110.25	110.39	111.15	111	109.43	110.44	110.23	108.74	111.27	109.23	109.7	110.01	110.55
97.339	98.71	98.762	98.957	98.651	97.94	97.056	97.472	98.85	99.728	98.227	98.49	95.533	98.273	97.571	97.059	96.196	98.789	97.389	98.327	97.149	98.347	98.496	98.491	99.441	97.523	97.447	98.527	98.18	96.96	100.12	98.184	97.061	99.292	95.882	96.991	97.66	97.112	97.407	97.474	97.465	97.676	98.554	98.1	98.405	97.333	97.608	98.264	97.842	97.49
96.604	99.213	99.7	97.736	96.45	98.669	97.929	99.34	97.483	98.983	97.465	100.15	97.792	98.908	99.637	99.221	99.639	97.546	99.574	99.185	98.371	97.861	97.047	96.881	99.533	99.267	100.04	98.707	99.235	99.254	99.475	98.353	98.486	98.773	97.824	97.364	98.173	99.329	98.362	99.163	98.767	99.531	98.356	99.492	98.737	99.697	97.637	98.733	99.942	100.32
100.58	99.052	99.949	101.72	100.08	100.15	100.49	102.06	100.02	100.8	101.02	100.79	101.63	101.16	100.37	101.94	101.18	99.992	100.56	100.87	100.4	101.16	99.431	101.45	100.4	99.523	101.13	102.17	101.51	101.15	101.39	101.62	100.5	100.55	100.61	100.59	100.27	101.74	101.14	100.65	101.09	99.468	101.55	99.635	100.65	100.94	101.15	100.58	100.77	98.583
107.49	109.79	108.37	108.87	109.34	108.19	107.64	108.29	108.18	108.27	109.45	109.54	107.67	109.97	110.4	107.92	106.75	107.77	107.54	110.72	108.04	109.07	109.06	110.84	108.57	108.54	108.68	109.14	108.13	108.12	109.18	108.82	107.69	108.63	109.2	107.77	108.72	107.99	108.92	109.67	108.34	107.92	108.77	108.91	106.91	109.56	108.34	107.67	108.48	108.25
107.29	108.52	106.86	108.42	107.93	106.75	108.38	106.69	107.78	108.75	108.82	107.64	108.58	108.51	109.15	107.69	107.25	107.12	107.8	108.87	107.2	108.17	108.08	105.93	106.81	106.97	108.01	107.78	107.36	107.98	106.67	107.12	108.14	107.49	107.96	107.34	106.59	108.18	107.59	107.56	106.93	107.86	105.38	107.38	106.97	108.61	108.31	109.55	107.82	107.28
105.49	106.74	105.14	104.4	104.56	105.07	104.81	105.08	104.51	106.97	106.92	103.63	105.5	104.12	104.59	104.69	105.4	106.09	104.3	106.21	105.84	104.68	104.19	105.19	105.12	107.26	105.87	105.6	105.89	105.27	105.84	105.57	105.05	107.25	106.45	105.16	105.43	105.13	105.97	104.31	106.41	106.29	105.65	104.44	105.64	105.46	105.31	105.06	104.95	106.79
108	108.12	109.21	108.03	109.21	109.83	109.87	108.84	108.95	109.92	108.81	109.22	109.52	109.34	107.51	108.23	108.59	107.83	110.18	109.26	107.86	108.3	108.32	109.47	108.01	107.38	109.38	108.9	109.18	109.27	108.96	108.98	107.6	110.4	108.54	108.36	107.8	107.38	109.22	108.44	108.84	108.06	108.25	109.8	109.67	108.31	107.66	109.19	107.39	109.45
104.44	104.11	106.91	105.42	104.99	104.66	106.57	104.68	108.35	105.58	105.72	104.46	104.99	106.05	105.24	104.5	103.99	106.02	105.81	104.99	105.68	104.38	104.27	106.42	105	106.72	105.91	105.4	105.08	105.37	104.91	105.57	105.31	106.41	105.04	106.2	105.22	104.95	104.38	104.31	104.7	104.62	104.4	104.75	106.45	107.55	104.3	106.41	106.42	107.02
107.31	108.26	107.23	108.43	106.86	106.82	108.1	108.52	107.87	106.94	109.48	108.13	108.04	109.96	107.18	107.98	107.97	106.85	107.83	107.64	109.04	107.59	108.07	108.17	108.72	108.44	108.08	107.55	108.08	109.27	108.2	106.55	108.31	107.5	108.07	108.67	108.66	107.51	108.63	106.43	107.7	107.77	107.45	106.7	108.31	108.4	107.14	108.02	108.78	108.01
97.691	96.488	97.632	99.385	97.192	99.504	99.483	97.278	97.388	98.967	97.924	98.695	96.727	98.969	98.764	98.628	98.306	98.051	97.987	98.913	96.203	97.282	98.971	97.51	98.917	97.515	97.534	98.396	98.39	98.067	98.668	96.829	97.684	99.04	98.74	98.535	99.032	97.809	98.081	99.554	97.797	96.007	97.294	99.241	97.761	97.467	97.736	98.774	98.658	97.389
98.757	96.747	98.028	99.621	99.816	98.049	96.816	98.704	98.261	98.278	97.487	100.24	97.366	97.687	99.329	98.075	99.164	98.613	96.396	98.942	98.207	99.547	98.85	98.72	99.675	98.499	98.555	98.238	101.01	98.154	98.411	100.6	99.628	99.783	96.695	99.483	98.65	99.12	99.439	98.891	99.334	98.393	99.126	98.91	99.056	98.12	99.952	99.277	98.813	98.986
107.25	107.45	106.72	105.48	107.36	106.59	108.22	105.74	107.02	106.35	106.42	107.7	105.89	107.39	107.33	105.4	105.18	105.82	104.54	107.02	107.67	106.35	106.64	106.93	106.63	107.38	105.54	105.08	107.07	106.88	105.86	105.38	106.91	105.56	105.9	107.26	105.79	105.55	106.47	105.17	106.42	104.83	106.48	105.26	106.31	106.63	106.45	105.89	106.28	107.32
98.62	99.828	99.685	97.206	97.907	98.145	98.204	98.537	99.575	99.889	98.418	98.447	99.214	98.604	98.684	97.354	99.228	98.069	97.703	98.3	100.07	99.561	99.046	98.379	98.958	99.495	99.95	98.099	99.685	96.75	99.141	100.08	97.673	101.03	99.979	98.062	99.346	97.711	98.612	99.985	97.718	98.937	98.812	99.587	99.355	98.67	99.875	98.127	98.843	98.826
101.73	100.91	101.13	100.52	100.3	100.43	102.17	101.67	101.39	100.09	100.99	100.36	102.24	100.84	99.781	100.95	101.65	99.928	101.32	103.12	101.59	100.52	100.69	101.49	101.64	101.57	101.13	101.82	100.21	101.26	102.46	100.05	100.11	100.98	100.87	101.65	101.45	100.09	102.06	101.18	102.36	100.33	99.27	101.36	100.35	100.56	101.57	100.16	100.94	99.114
108.09	106.64	107.1	107.65	105.88	105.92	104.86	105.2	106.02	105.29	106.65	105.86	107.46	105.56	106.45	107.18	107.67	105.58	106.72	104.71	104.9	105.75	104.62	105.67	105.4	106.43	107.51	106.37	107.47	106.11	105.92	107.7	107.13	107.14	105.84	105.64	105.92	105.35	105.01	108.03	106.11	107.81	106.79	103.9	108.22	105.55	107.86	106.12	106.11	105.72
97.816	98.448	97.424	98.177	99	97.131	98.184	97.16	98.02	98.665	97.702	98.925	97.24	97.581	97.24	98.086	98.353	99.388	98.081	96.997	97.502	97.772	98.355	98.241	97.235	98.166	98.075	97.626	98.415	99.037	96.676	96.86	97.287	98.062	99.42	97.246	96.855	98.677	98.363	98.576	99.658	98.711	98.024	99.527	96.566	98.016	98.195	97.268	98.017	97.205
101.38	100.4	98.757	99.228	99.115	98.977	99.107	98.74	99.343	99.276	100.49	99.672	100.61	98.536	100.92	98.894	98.897	99.595	100.68	97.201	98.658	98.65	99.112	100.01	99.948	98.582	98.831	99.207	100.46	98.923	97.79	99.304	98.195	98.314	100.1	98.829	98.806	98.687	97.829	99.865	100.68	98.694	98.156	100.55	97.449	98.864	100.25	99.991	99.209	99.142
109.17	107.95	110.42	108.1	108.77	108.2	107.24	107.24	109.39	108.88	108.67	109.8	108.28	108.9	108.52	107.78	108.21	107.17	106.24	108.87	108.5	107.68	108.3	108.89	107.7	108.21	108.64	108.35	109.82	107.85	108.7	108.12	109.6	109.09	107.87	109.12	108.2	108.27	109.67	108.72	108.74	108.35	109.36	107.79	108.65	109.24	108.31	108.9	110.45	108.53
96.613	99.299	98.209	97.388	98.974	99.361	99.988	99.445	96.514	97.411	97.99	98.686	97.839	98.305	99.621	97.625	97.028	96.65	98.05	97.126	98.181	98.592	96.766	98.291	99.866	101.19	99.123	97.997	97.986	98.464	97.99	98.99	97.07	97.846	99.688	97.977	98.342	97.703	98.29	98.322	99.378	97.608	98.086	98.314	97.632	98.836	97.661	96.387	96.465	96.77
106.45	105.7	106.89	107.04	105.08	105.87	106.35	106.62	105.37	106.06	103.71	106	106.78	106.18	105.79	105.15	105.91	105.44	104.83	106.41	103.64	105.07	105.61	105.43	104.35	104.96	104.36	105.17	104.66	106.09	106.05	104.6	105.45	105.76	106.12	106.04	105.92	105.75	104.8	104.25	106.96	106.34	104.78	106.97	104.74	105.28	104.8	104.5	106.9	106.07
104.93	104.86	105.68	105.57	104.64	106.68	104.45	106.4	106.78	104.5	104.85	105.78	107.21	106.35	104.11	106.03	105.69	105.47	106.44	105.21	107.17	105.45	104.8	106	106.12	106.54	105.51	104.69	106.58	105.94	105.8	105.04	105.86	103.66	105.97	105.03	106.14	106.33	105.87	106.29	107.39	105.19	104.36	103.78	105.81	107.08	105.23	106.09	104.53	104.74
105.64	105.2	106.02	107.1	105.38	105.63	105.16	106.62	106.09	104.57	106.3	103.35	105.66	105.85	105.19	105.33	105.79	106.34	105.45	106.86	105.32	106.31	106.46	107.69	107.02	107.15	103	104.64	104.64	105.56	104.92	106.82	105.93	105.77	105.07	105.01	105.93	105.27	106.23	105.71	104.99	107.72	107.78	105.71	106.43	106.71	105.05	105.75	105	107.08
106.05	104.67	104.61	105.94	104.27	107.13	105.4	106.85	105.46	105.85	105.79	105.7	106.2	106.4	104.27	107.27	106.17	104.67	105.73	105	106.16	106.58	105.59	104.83	106.66	105.33	104.59	106.35	105.89	105.82	105.42	105.89	105.39	105.8	104.78	104.37	105.56	105.62	105.98	106.36	105.21	104.87	105.51	104.11	106.66	105.13	106.9	107.21	105.34	105.67
104.29	105.74	104.38	103.98	106.49	106.48	105.13	105.1	104.95	106.85	105.85	103.67	106.6	104.9	105.73	104.52	105.54	104.11	104.91	105.83	105.41	106.55	106.06	107.1	105.62	105.23	104.08	105.7	104.99	107.95	104.77	105.08	104.9	105.59	104.65	105.28	105.22	105.46	105.12	106.3	104.53	107.51	105.97	104.23	104.95	106.47	105.09	106.92	105.06	104.87
107.01	108.1	107.41	106.71	108.68	106.26	108.45	107.12	107.03	107.78	107.87	109.79	107.78	108.24	107.86	108.99	108.62	108.44	107.58	106.77	107.17	107.89	107.86	106.81	107.83	109.62	108.79	108.88	108.05	108.13	107.03	107.27	107.87	107.91	109.2	108.92	106.24	107.95	107.88	107.9	106.66	107.68	108.31	108.25	107.48	108.53	108.94	107.18	108.27	107.7
107.02	105.66	105.07	106.13	106.23	108.56	107.28	105.99	106.24	105.97	106.09	106.79	104.26	106.36	106.31	107.46	104.96	105.49	106.53	104.85	107.86	106.29	106.02	105.83	106.1	106.77	107.29	107.47	106.04	107.02	106.67	106.12	106.83	104.24	108.14	106.31	105.7	106.1	106.62	106.11	106.13	105.82	105.89	105.38	106.9	104.38	107.4	106.28	106.9	106.25
107.71	106.51	108.02	109.1	110.05	105.95	108.49	107.88	107.58	107.38	108.11	106.96	107.96	108.42	108	106.83	107.22	107.39	107.92	108.1	106.41	108.5	107.02	107.68	109.7	108.2	108.41	108.42	109.69	108.35	108.25	108.12	108.02	109.17	107.23	109.03	107.87	106.97	107.61	107.52	108.63	107.81	108.67	108.89	106.61	108.61	108.3	107.32	108.58	108.75
109.07	108.22	109.08	107.96	108.72	107.64	107.77	107.98	107.45	107.6	108.26	108.15	109.38	108.32	108.27	108.61	108.85	107.65	109.47	107.73	106.29	106.98	108.21	107.85	109.82	108.19	108.58	107.05	109.14	107.8	107.87	109.17	107.16	107.18	108.67	109.25	108.62	108.27	106.61	107.55	107.75	108.47	110.34	108.35	108.64	108.25	109.49	107.95	107.87	109.3
106.34	106.19	106.5	106.26	107.31	106.38	105.81	106.7	107.02	106.34	104.91	106	107.62	107.21	106.9	107	106	107.13	106.48	106.79	105.58	105.35	105.65	107.16	106.19	107.78	106.73	107.13	107.54	106.94	105.9	106.71	107.04	108.27	106.14	107.32	105.36	107.37	106.78	106.6	106.26	107.1	106.28	105.87	107.57	106	105.82	107.01	106.05	105.98
99.472	98.569	98.233	97.947	98.856	97.481	97.643	97.814	98.091	98.123	97.632	98.186	97.534	99.294	98.437	98.019	97.987	98.262	96.701	98.123	98.248	97.154	98.931	97.195	98.545	97.459	95.64	96.266	97.999	98.619	97.218	99.199	98.197	97.532	98.789	99.019	99.041	99.298	98.56	98.88	97.636	97.765	97.639	98.488	99.627	97.257	98.29	96.729	97.763	98.305
107.04	107.37	107.41	107.27	109.37	108.22	108	107.69	108.4	108.47	107.66	109.81	107.11	109.84	107.71	107.63	106.77	108.99	108.18	107.67	108.51	108.11	108.69	109.19	108.03	107.62	109.41	107.86	108.92	107.84	108.71	109.16	106.67	108.88	107.39	108.16	109.02	108.62	107.5	106.65	108.05	106.34	108.04	108.25	108.46	109.62	109.64	107.72	108.6	106.3
100.16	99.863	98.926	99.624	99.543	101.89	99.29	100.22	99.229	101.39	101.7	99.414	101.28	100.28	100.43	99.985	100.6	100.53	99.252	98.994	100.39	100.37	99.967	101.07	99.444	102.55	100.26	101.03	99.962	98.936	100.82	101.19	101.31	98.812	100.89	98.34	100.58	99.301	101.34	100.09	100.4	101.96	101.13	98.829	99.693	100.12	99.144	98.727	101.77	99.677
108.44	108.21	108.92	108.77	108.59	108.12	106.62	108.1	107.61	111.11	109.27	108.53	107.6	107.18	108.53	108.27	107.33	108.92	108.62	107.38	107.76	107.92	107.83	107.25	107.95	109.13	108.82	108.56	108.77	108.43	107.62	108.71	107.81	105.67	108.84	107.71	108.2	108.6	107.83	107.38	107.81	107.26	109.17	107.39	107.22	108.48	109.41	108.6	108.7	109.15
106.39	108.29	104.39	104.75	105.2	104.76	106.14	104.66	106.09	105.87	104.78	103.8	104.13	105.47	106.56	105.96	104.79	106.36	104.38	106.48	104.58	105.46	104.9	106.3	105.24	104.9	106.97	103.95	105.95	106.06	106.78	106.09	104.72	106.36	105.92	105.13	105.59	105.16	106.16	105.64	104.4	103.5	106.15	106.11	104.69	106.16	106.93	105.64	106.05	105.98
99.681	99.64	98.71	99.916	98.79	99.011	97.962	99.395	97.47	98.304	98.849	98.274	97.225	97.92	97.775	99.369	99.105	98.235	97.414	99.361	98.93	99.131	98.125	97.445	98.831	97.928	98.409	99.099	98.989	97.828	95.715	98.512	98.433	99.336	97.969	99.105	99.714	98.443	99.333	98.044	98.406	98.332	98.52	97.958	97.274	99.528	99.639	96.947	98.29	97.598
106.59	108.78	108.44	109.54	106.97	107.37	107.88	109.07	108.9	108.51	107.48	107.04	108.3	108.91	108.15	110.89	107.17	109.38	107.42	109.37	106.87	110.09	106.64	108.9	108.05	108.13	107.87	108.33	109.53	107.47	108.99	108.14	107.98	110.34	109.07	107.71	107.96	109.5	108.5	109.43	108.81	107.96	108.46	107.84	108.44	109.2	108.06	107.79	107.45	108.54
104.37	105.31	104.75	104.87	105.52	107.39	104.94	103.18	103.59	105.34	105.03	105.02	104.97	106.17	106.29	105.28	106.29	104.79	106.26	105.25	105.96	104.26	104.93	103.74	105.83	106.93	106.91	105.35	105.76	105.54	105.09	105.41	104.49	104.41	105.68	104.52	104.23	103.61	104.35	104.55	105.25	107.14	106.32	105.91	106.18	105.4	105.77	105.77	104.87	106.59
104.57	105.96	104.86	106.38	106.8	106.05	105.83	106.53	105.45	104.83	106.32	105.77	104.74	105.32	105.3	104.98	104.27	106.65	104.75	106.04	105.89	105.27	105.89	107.06	104.73	105.79	105.74	105.56	105.93	105.91	105.66	106.05	105.18	104.98	106.95	107.65	104.65	105.55	105.01	105.78	105.43	105.29	105.24	106	105.06	105.92	105.01	105.68	107.12	106.08
100.78	99.429	101.63	99.063	100.48	99.132	101.17	100.38	101.02	100.97	101.39	100.85	99.996	99.193	101.25	99.897	101.37	101.14	99.146	100.7	100.61	100.81	100.23	99.276	101.93	100.29	101.04	99.557	100.26	100.13	99.16	101.27	99.854	100.77	100.16	99.942	101.46	101.31	101.16	99.489	101.68	100.25	99.705	99.948	102.72	97.604	99.67	100.55	101.5	100.45
107.69	107.12	108.5	108.91	108.68	108.89	108.3	106.79	109.99	109.62	107.97	109.08	107.47	105.4	107.72	108.23	108.66	107.97	107.51	107.18	106.54	107.25	108.75	107.73	109.16	108.07	109.48	107.61	108.27	108.29	107.98	109.5	108.7	110.43	109.84	107.71	107.7	108.11	108.14	108.62	108.15	111.07	105.96	107.35	107.5	107.65	108.16	109.28	108.71	107.99
99.648	100.66	101.26	100.81	102.14	101.09	101.6	101.04	100.63	102.93	100.96	99.893	103.06	101.05	100.97	101.44	100.73	101.42	101.35	100.66	100.96	99.272	100.57	101.08	99.798	99.625	101.51	100.27	100.31	101	101.31	101.74	100.92	103.35	101.51	100.22	101.51	102.07	100.53	102.35	100.77	101.01	101.25	102.34	98.59	100.72	102.81	100.55	100.91	100.75
108.42	107.53	106.24	108.15	108.33	108.69	108.12	108.84	108.3	108.06	108.32	109.39	108.51	107.24	107.05	107.97	108.08	108.05	107.37	109.17	106.47	108.62	108.55	108.78	108.89	108.83	109.19	107.29	108.66	108.03	107.85	107.83	108.29	107.83	107.97	107.1	108.79	109.08	109.52	109.5	106.83	109.23	108.7	108.41	108.09	108.66	108.71	110.81	108.51	108.64
100.44	98.519	98.956	97.441	97.084	96.732	99.377	98.356	98.563	98.402	99.558	98.49	97.367	96.909	96.912	97.813	96.287	98.598	98.892	99.372	97.363	97.338	96.466	97.253	97.985	98.425	97.886	97.043	98.089	98.7	98.212	98.234	97.892	98.196	98.33	97.266	100.55	97.608	99.198	97.636	97.971	98.082	98.792	97.877	97.839	98.194	98.619	98.187	98.236	97.228
108.05	107.56	107.4	106.99	107.1	108.35	107.92	107.89	108.2	108.04	107.15	109.18	107.5	110.06	108.64	107.63	107.06	108.33	109.24	108.74	109.1	108.39	107.62	108.16	106.58	108.1	106.71	107.82	107.94	107.54	107.35	106.3	106.51	108.68	108.79	108.08	108.45	105.99	106.78	108.46	108.44	108.25	109.5	108.04	107.79	107.33	107.36	106.87	106.34	108.66
107.66	105.72	104.93	107.3	105.14	105.93	106.77	105.78	104.88	105.86	106.63	106.31	105.8	107.04	105.86	106.25	106.85	104.69	105.91	103.47	106.02	104.98	105.84	105.27	105.99	106.22	107.25	105.2	106.93	105.16	106.49	105.24	106.37	105.25	104.25	105.12	104.99	105.85	105.24	105.76	104.76	107.5	105.81	107.08	105.84	106	105.44	106.07	104.57	105.49
104.8	106.5	104.54	105.84	106.41	104.86	104.95	107.35	105.06	106.81	104.83	106.01	106.44	103.59	106.16	104.89	104.47	107.55	104.95	104.24	105.34	105.16	104.96	105.59	105.33	105.62	105.17	105.03	104.61	105.28	104.94	104.35	104.22	105.84	105.78	106.03	103.79	105.35	105.32	106.15	105	105.94	105.82	105.02	105.69	106.72	105.95	105.5	106.51	104.29
107.87	109.05	108.13	108.47	107.74	110.16	107	107.6	107.76	108.37	107.64	108.58	107.93	107.4	106.95	108.34	108.74	109.05	107.78	107.85	108.7	108.61	106.82	108.87	108.98	106.79	107.41	107.34	106.48	107.46	106.69	107.9	107.98	108.55	107.25	108.39	108.09	109.3	109.68	109.17	107	109.22	106.92	108.29	106.46	107.36	106.63	108.68	107.43	108.99
106.78	107.39	105.87	105.39	106.3	105.16	107.37	106.12	105.26	105.75	105.6	105.98	105.97	106.33	105.15	105.85	105.08	105.66	104.85	106.32	104.4	105.69	103.1	105.86	104.69	106.11	105.4	107.81	107.03	105.44	105.66	106.14	106.08	105.31	106.63	106.15	106.3	103.7	103.32	106.06	105.33	104.45	107.4	105.74	105.95	107.35	105.25	105.85	105.64	105.24
106.03	104.37	104.29	104.9	104.2	106.09	105.4	106.25	106.09	105.2	105.61	107.55	105.81	106.32	103.98	104.99	105.02	105.84	105.95	104.52	104.38	106.17	106.04	105.77	105.4	107.43	106.59	106.23	105.46	105.07	106.35	105.3	105.61	104.71	105.78	105.49	106.91	105.16	105.6	106.29	105.47	106.74	105.64	104.82	104.42	106.42	106.83	103.94	105.24	106
98.708	97.622	95.573	96.031	97.847	98.245	98.114	97.152	98.317	98.125	98.661	97.513	98.082	98.071	97.922	98.643	98.128	97.946	97.122	95.929	98.937	98.247	97.341	96.724	97.728	96.942	98.32	96.576	98.397	96.957	98.391	97.591	96.624	98.568	100.31	96.607	98.385	98.247	96.985	98.333	99.662	96.632	98.072	96.298	98.528	97.534	99.798	98.477	97.608	97.031
97.337	96.569	98.568	98.072	99.374	98.218	98.222	98.757	98.428	97.953	100.07	99.939	97.993	97.766	96.267	98.14	97.352	96.994	98.441	99.139	98.935	98.609	98.077	98.727	96.902	98.003	98.78	99.469	97.918	97.877	97.914	98.918	96.599	96.89	97.54	99.665	98.077	98.046	99.566	96.931	97.851	97.581	98.767	98.92	97.93	100.33	96.887	99.167	97.524	99.111
104.4	105.44	107.35	105.37	104.78	107.88	103.89	106.26	104.58	104.78	107.11	105.07	105.8	107.48	105.26	104.91	105.55	105.9	106.2	105.89	104.53	106.42	106.14	104.89	106.63	106.75	105.91	105.44	106.64	106.5	105.93	104.73	107.08	105.11	106.4	105.87	105.47	105.91	105.52	105.8	104.12	104.83	105.04	106.14	105.37	105.92	103.47	104.5	105.65	104.87
108.97	110	109.69	108.81	108.49	109.37	107.2	108.28	109.41	108.98	110.74	107.91	108.61	107.61	106.2	109.85	108.12	109.34	108.26	108.1	109.09	108.94	110.2	108.22	108.68	108.35	108.82	109.13	108.17	110.25	107.78	108.02	108.07	109.04	107.72	107.78	110.06	106.83	108.91	109.63	109.52	109.81	108.5	108.22	109.31	106.98	108.5	108.39	108.57	109.71
109.51	108.84	109.03	109.46	108.06	107.23	109.78	107.97	107.71	109.07	108.09	109.19	108.08	109.54	107.69	108.49	108.6	109.07	107.73	108.67	108.65	109.26	110.22	109.21	109.09	108.03	109.84	110.01	108.37	108.26	109.42	109.41	107.79	107.67	108.28	107.6	107.38	106.75	107.94	109.38	108.58	108.04	107.83	108.79	109.13	108.14	109.01	109.88	109.34	110.77
105.66	105.62	105.38	105.97	105.25	105.48	104.54	105.73	105.59	104.49	106.81	105.85	105.82	104.69	105.29	105.68	104.75	105.67	105.59	105.9	103.73	105.88	105.84	104.22	107.76	105.76	106.02	105.77	106.9	104.13	106.58	106.91	106.74	104.58	105.66	106.16	106.89	104.5	105.14	106.49	107.05	106.47	105.24	105.8	105.39	106.22	105.79	105.14	105.57	105.7
104.76	105.08	105.38	108.02	105.06	105.68	105.51	105.08	106.07	106.05	104.46	103.83	104.89	104.79	105.05	107.04	105.01	106.49	104.82	106.16	105.18	105.13	105.36	104.95	105.53	108.04	104.77	105.34	104.95	106	106.02	106.93	107.07	105.76	106.11	105.49	106.55	105.27	105.36	104.81	105.25	104.85	105.92	104.78	106.28	107.07	105.99	105.48	105.15	106.74
99.22	98.95	101.31	100.63	98.103	99.467	100.96	99.854	100.92	100.26	99.266	100.9	100.98	98.683	99.141	100.47	97.79	100.3	100.15	100.04	100.16	101.46	100.38	99.422	99.392	98.485	98.526	99.74	100.6	100.86	101.22	100.35	99.525	99.189	100.32	99.42	99.977	99.739	99.921	101.31	98.98	99.891	100.34	99.802	102.74	100.17	99.286	100.3	98.905	98.626
105.12	106.4	106.75	105.37	105.81	106.36	106.2	105.86	105.4	105.6	104.47	105	105.25	107.51	105.31	105.5	103.44	106.51	107.92	104.03	105.19	106.64	104.72	106.02	107.29	105.2	106.57	105.23	106.28	105.44	105.59	106.41	105.39	106.22	105.66	105.55	106.94	105.32	105.19	105.8	105.38	106.69	107.1	106.21	106.11	106.72	106.52	104.75	105.29	107.63
106.01	106.15	105.86	104.72	104.88	105.72	105.28	105.03	105.01	104.52	105.45	105.21	105.89	104.31	105.83	103.57	106.75	106.29	106.37	106.3	106.09	105.66	105.18	106.11	103.92	106.58	105.73	105.74	106.18	106.22	106.86	106.42	105.08	105.05	106.02	106.11	105.55	106.05	106.59	105.97	107.52	104.42	104.72	105.2	104.88	105.04	104.37	105.92	105.56	105.39
104.76	107.03	104.72	105.9	105.47	107.06	103.98	105.88	106.41	107.17	106.49	106.91	106.69	105.11	105.94	105.68	105.34	105.31	107.22	104.32	105.34	105.67	105.48	104.98	105.1	103.49	107.47	105.12	104.84	104.36	105.57	104.43	105.99	105.66	105.35	105.62	106.25	105.16	107.19	105.17	104.99	103.85	106.24	106.48	104.09	106.72	106.91	106.39	106.85	105.83
106.02	106.6	105.33	104.63	106.1	107.07	104.72	103.37	105.55	105.02	105.71	104.99	105.98	105.82	105.4	104.61	104.91	105.84	106.45	104.04	105.62	106.27	105.14	105.66	106.32	106.36	105	106.33	105.53	103.88	104.94	106.03	103.98	105.39	104.36	106.18	104.54	106.03	108.27	105.66	107.49	106.58	105.35	105.08	103.72	105.13	104.75	107.06	106.34	107.07
106.65	105.51	106.77	104.94	106.82	106.23	106.95	108.79	106.51	105.76	105.84	106.06	107.4	105.83	104.93	104.38	105.22	105.38	105.23	105.68	106.42	107.4	106.3	105.82	105.57	106.78	105.94	106.02	106.66	106.13	106.82	106.74	106.06	106.21	106.32	105.45	106.29	105.31	105.44	106.55	104.77	105.48	106.59	105.74	106.73	107.54	106.16	107.58	106.28	105.63
105.61	104.77	104.65	105.75	103.57	106.42	106.55	104.2	104.75	105.85	104.89	104.26	105.54	106.15	104.89	104.65	106.55	105.96	104.95	105.29	105.8	105.58	106.67	104.87	104.92	106.26	104.22	106.61	105.35	106.11	103.71	103.42	106.21	105.22	105.21	103.93	106.06	106.85	105.81	105.52	106.76	105.24	108.14	106.12	106.61	106.76	106	105.33	106.01	104.56
99.834	101.03	99.985	100.41	99.197	99.729	99.02	100.21	100.58	101.81	99.729	100.43	100.57	101.21	100.61	102.48	100.4	100.25	99.662	101.18	99.598	100.92	101.08	99.207	100.69	100.09	100.75	101.21	101.43	100.6	100.79	100.7	100.46	100.45	102.42	99.96	101.49	99.837	101.39	100.8	99.583	100.01	100.51	102.38	103.14	100.99	100.69	100.43	99.48	101.55
106.29	104.29	104.84	105.46	105.41	105.51	104.81	104.72	104.06	106.89	105.76	106.19	103.82	105.14	104.46	106.32	105.63	104.18	106.44	105.26	104.75	104.46	105.25	105.34	106.59	105.03	104.85	106.65	105.67	106.04	104.55	105.63	105.65	107.09	105.89	107.93	106.18	106.39	105.01	105.55	106.13	104.94	105.87	105.61	105.37	104.5	106.17	105.83	105.13	105.23
105.97	106.87	105.78	106.54	105.29	105.61	103.65	105.48	106.06	103.42	106.9	105.11	105.71	105.64	105.63	105.17	105.91	106.01	106.37	106.35	106.36	106.42	104.34	104.89	104.98	105.95	104.66	105.21	104.3	104.43	106.02	106.61	107.96	104.77	106.39	105.23	107.12	104.93	103.95	105.06	107.34	104.82	105.06	106.61	104.43	106.33	105.96	104.92	105.78	105.04
108.55	108.87	107.4	107.93	108.4	107.67	108.96	106.95	108.64	108.66	109.19	108.52	109.55	108.63	108.12	107.22	108.35	108.46	107.45	108.05	107.9	110.38	107.1	107.95	108.04	108.49	108.52	110.31	108.51	109.2	109.08	107.58	108.48	109.39	109.36	108.36	108.16	108.78	108.71	107.54	108.34	108.59	107.76	108.3	108.88	108.17	108.53	109.5	108.29	108.02
110.34	110.55	110.77	109.87	110.98	110.5	110.56	110.36	111.29	110.33	110.35	109.94	110.12	110.83	110.69	110.56	110.61	109.64	111.14	111.89	110.43	111.6	110.59	110.79	110.02	109.02	109.84	110.79	110.01	110.58	111.92	111.73	111.09	109.51	108.66	111.5	111.36	109.37	110.99	109.88	111.14	111.11	110.5	112.17	111.13	110.99	109.27	110.92	112.18	110.36
104.23	105.36	106.09	106.92	105.08	105.55	105.35	106.94	105.63	105.06	105.71	105.26	106.51	104.85	105.56	104.9	104.89	105.52	106.44	103.35	105.82	105.82	106.4	106.07	106.66	105.9	104.88	106.09	106.52	104.4	106.31	104	106.66	105.37	105.54	105.54	104.96	105.66	105.2	104.61	105.12	105.91	106.08	105.54	106.48	104.97	106.93	103.59	105.38	105.06
105.73	107.52	106	104.89	105.59	105.69	104.8	105.24	105.68	106.7	105.41	106.28	105.59	106.05	104.15	105.83	107.47	106.37	104.99	104.84	106.57	107.11	104.42	105.6	106.65	105.94	106.55	105.04	106.17	105.77	104.62	106.57	105.55	106.29	106.45	105.4	105.53	107	105.22	104.63	107.74	105.8	105.46	105.09	106.46	105.74	105.64	105.51	104.82	105.02
104.96	105.68	105.07	105.81	105.97	106.14	106.86	106.96	105.43	105.36	107.36	106.54	105.12	107.53	104.58	104.73	106.28	106.34	106.75	106.83	107.06	106.19	104.33	106.79	107.35	107.62	108.11	106.54	107.09	107.52	107.56	106.67	106.93	105.14	106.83	106.53	104.89	105.6	106.57	107.33	105.85	104.67	107.76	107.24	106.4	106.68	105.33	107.17	106.39	105.86
106.17	104.93	105.45	106.94	105.85	103.96	105.53	105.56	106.59	105.5	105.82	105.48	104.43	106.23	107.78	106.63	104.81	106.42	106.17	105.05	105.47	105.86	105.33	106.52	105.66	104.99	105.39	104.4	106.58	104.73	106.64	106.55	105.21	105.45	106.79	105.37	106.31	106.19	106.36	106.48	104.68	105.65	104.66	105.94	106.18	106.26	106.05	105.39	106.65	106.1
108.63	107.77	108.66	108.68	108.36	107.65	106.76	108.78	107.22	108.42	108.64	107.8	108.61	109.41	108.71	108.68	106.67	106.24	107.66	107.9	108.13	107.7	107.96	108.78	110.2	107.11	107.83	108.31	109.13	109.3	107.88	108.79	108.36	107.47	107.38	107.58	108.85	107.11	110.25	107.69	108.63	107.94	108.27	106.84	109.05	108.7	108.39	109.26	107.37	107.94
106.8	105.93	106	105.79	107.33	105.64	106.92	106.21	105.05	106.11	105.3	105.82	105.25	106.78	105.65	105.52	106.63	105.66	104.5	104.51	106.82	105.87	104.64	107.16	105.01	106.35	104.53	106.27	106.97	107.14	106.66	105.43	107.34	105.88	105.69	105.66	104.58	106.89	105.17	107.56	107.05	107.5	106.19	107.14	105.68	106.18	105.71	104.12	106.3	107.02
105.96	106.28	104.95	106.28	104.45	105.09	104.25	105.39	105.19	105.74	104.74	105.8	107.38	105.32	105.07	106.3	104.48	105.68	105.97	105.46	106.47	104.6	105.05	105.32	106.8	103.45	104.51	104.54	104.69	106.73	104.57	105.92	105.92	103.77	106.02	105.49	105.41	107.55	106.03	106.28	104.67	105.74	105.63	104.86	105.8	106.29	105.84	104.98	106.61	106.97
109.17	107.73	108.47	106.94	108.47	108.49	108.75	108.72	107.75	107.59	108.1	108.24	109.19	109.39	106.91	107.56	108.78	108.42	109.16	109.27	109.79	107.49	109.1	107.95	107.52	108.27	109.43	108.86	109.12	109.73	107.56	107.65	108.07	109.55	108.46	108.78	107.04	108.04	109.48	108.21	109.49	108.23	109.56	107.22	107.91	108.75	111.36	110.64	108.45	109.1
108.24	108.71	109.36	108.23	107.14	110.03	107.88	107.08	108.57	108.93	108.81	107.98	109.32	108.79	109.2	108.33	109.38	108.04	110.49	107.42	108.76	107.95	107.71	108.28	107.41	107.31	107.79	107.11	109.27	107.38	107.52	109.28	107.59	107.72	108.97	106.65	106.75	108.79	108.44	108.52	108.09	109.65	107.4	109.95	106.73	106.98	108.45	107.46	109.18	108.84
107.01	104.09	104.52	105.99	106.69	104.81	104.18	107.02	107.09	105.94	105.92	106.55	105.52	105.82	105.16	106.48	104.7	105.49	105	104.8	103.83	104.69	105.91	103.82	106.83	104.01	105.67	107.2	107.39	106.23	106.01	105.26	106.7	106.49	105.88	105	105.5	104.73	105.03	105.75	103.56	106.54	104.8	104.97	105.99	106.49	106.63	106.37	104.78	104.59
98.638	98.937	97.678	98.76	98.291	97.202	97.102	97.509	99.342	98.967	97.052	98.527	98.24	98.291	97.231	99.04	100.42	97.993	98.225	99.099	98.221	98.176	97.655	97.2	98.059	98.603	97.832	96.507	98.054	98.069	99.776	98.573	97.762	98.514	100.06	99.42	97.64	96.198	98.086	97.676	98.957	98.162	98.108	97.571	97.595	99.902	98.338	99.549	96.524	97.901
105.3	103.79	106.27	105.69	105.07	106.39	105.62	104.03	103.9	106.42	106.67	106.42	106.56	106.49	106.36	106.54	104.93	103.74	105.5	104.57	105.11	105.43	106.72	105.32	105.75	104.7	105.5	105.62	107.72	103.24	105.75	104.93	105.67	104.09	106.42	105.25	105.64	106.47	105.96	106.68	105.87	105.43	106.42	104.56	103.98	102.81	105.03	104.97	106.32	104.86
108.33	108.49	109.15	108.76	110.33	108.37	108.67	108.46	107.6	108.34	109.82	107.09	109.52	108.72	108.7	109.22	107.54	108.12	108.26	108.7	108.53	107.83	108.39	107.65	107.33	108.87	107.7	109.06	108.38	108.97	107.91	110.45	108.09	109.63	106.5	111.13	109.26	108.82	109.24	109.54	107.93	108.14	108.02	108.93	108.4	109.25	107.13	106.8	108.59	108.76
106.95	104.63	107.19	107.57	106.23	107.92	106.73	107.37	105.53	105.88	105.88	104.86	106.4	106.41	107.08	107.53	107.12	104.78	106.09	104.67	106.62	106.29	106.33	105.06	106.62	104.98	106.7	106.86	108.07	106.18	105.34	107.44	106.96	108.22	105.24	105.93	107.01	108.39	107.35	107.25	106.44	107.01	103.94	106.06	107.34	105.67	107.41	108.66	106.9	105.76
106.95	105.46	105.59	104.96	105.83	105.08	106.89	107.65	106.15	104.29	105.29	105.46	105.67	105.33	106.92	105.13	106.12	105.82	104.56	105.21	106.76	106.64	105.45	104.33	106.48	105.98	104.78	106.37	105.5	105.7	106.18	105.64	105.63	105.13	106	105.84	105.48	106.62	105.79	105.12	107.08	104.61	105.86	105.62	105.41	106.02	103.22	105.89	105.72	105.22
111.28	109.75	109.03	110.89	110.87	111.47	109.2	110.57	111.2	110.2	110.94	109.13	111	110.32	110.27	109.73	109.57	110.75	110.19	110.61	110.01	110.67	110.58	108.23	109.14	109.15	110.09	108.65	110.06	110.4	108.71	110.02	110.42	110.5	108.26	109.91	110.9	108.67	109.86	109.32	110.73	108.71	110.54	111.03	109.49	109.23	110.72	110.81	110.1	110.19
107.89	108.64	106.9	108.37	107.77	107.01	108.14	108.27	107.83	107.99	108.24	108.09	106.65	108.05	108.51	107.28	108.28	107.93	107.42	110.19	110.27	108.86	108.49	107.72	108.44	108.96	109.28	107.74	108.43	107.16	107.1	106.62	108.95	108.83	107	107.57	107.79	106.59	108.14	107.11	107.21	106.59	108.05	107.72	106.74	108.74	108.22	109.18	108.29	106.89
108.26	108.04	108.41	107.91	110.94	108.89	110.21	107.39	108.06	108.07	108.54	109.28	109.78	109.25	109.89	108.36	109.31	107.67	108.03	110.15	109.84	109.01	106.96	107.37	106.21	108.43	107.31	109.34	107.24	108.88	108.43	108.43	108.31	110.19	108.86	108.44	109.07	108.63	106.52	108.75	108.48	108.01	108.62	106.79	107.66	106.03	108.21	108.72	107.34	107.58
105.81	106.23	105.5	106.63	105.63	107.75	107.07	106.1	107.01	105.31	106.98	106.53	106.91	104.22	104.52	106.14	106.7	105.76	104.54	105.7	106.65	106.03	106.11	107.1	107.37	104.9	105.92	106.23	105.4	104.13	105.78	106.45	105.06	105.34	105.69	106.91	105.72	106.04	104.62	106.74	106.79	105.85	106.42	105.58	105.94	106.4	104.65	104.51	104.21	105.21
108	108.24	107.89	108.03	108.64	107.61	108.38	107.67	108.65	107.33	109.05	107.05	107.94	108.18	109.32	108.56	107.66	108.73	107.89	108.99	109.26	106.55	108.2	108.24	107.66	108.59	109.21	107.33	107.33	108.06	108.38	108.81	108.64	107.18	106.69	109.51	107.89	108.1	108.12	107.63	109.38	109.07	108.43	108.89	107.91	108.58	108.43	108.97	109.68	107.99
108.46	109.22	109.97	107.77	107.38	108.17	108.44	108.66	109.5	108.8	108.89	108.17	109.55	108.04	108.63	107.36	109.48	107.8	108.41	107.82	107.22	109.08	107.94	109.35	106.31	109.21	108.87	110.16	108.91	108.66	107.4	109.37	107.95	109.68	107.84	109.33	110.1	108.68	107.05	108.95	108.62	108.04	109.46	108.7	108.22	109.2	111.11	108.36	108.19	108.43
106.35	105.77	105.5	106.21	106.04	106.54	106.31	105.05	106.97	104.97	105.52	107.26	107.39	104.38	106.18	105.29	105.73	106.15	106.79	105.39	106.64	106.51	105.93	104.63	104.78	106.55	106.08	106.32	106.02	106.84	107.12	104.98	105.05	105.1	105.45	105.69	104.35	105.47	105.41	106.33	107.01	103.18	106.04	104.96	107.85	106.04	105.04	105.19	104.72	106.61
106.45	107.51	107.96	106.93	106.96	108.5	107.45	108.38	108.63	106.22	108.47	107.17	107.59	108.43	108.4	107.76	107.54	106.6	108.6	107.78	108.48	106.71	108.08	108.85	107.65	107.85	106.29	108.48	107.91	107.48	107.97	107.48	108.79	108.83	107.49	108.36	107.2	106.88	107.68	107.84	107.71	106	108.49	106.44	107.96	107.9	106.87	107.47	107.34	107.49
105.84	107.12	106.89	107.91	106.39	106.38	106.67	105.32	105.95	106.41	106.18	107.26	107.2	105.4	108.18	107.03	106.54	106.16	106.28	106.77	107.05	106.69	106.29	103.73	105.55	106.02	106.22	106.27	106.48	107.08	105.27	105.23	105.75	105.91	109.4	105.96	106.25	108.4	107.18	105.48	106.44	106.18	106.81	106.23	107.28	106.26	105.92	106.69	108.1	107.31
108.56	109.83	109.59	107.51	107.27	110.02	110.02	108.29	108.92	108.8	107.81	108.12	108.23	108.86	109.99	107.98	107.84	108	108.53	108.36	108.78	108.91	107.06	108	107.99	108.63	106.5	108.59	109.26	109.65	107.84	108.63	109.45	108.52	107.86	108.12	107.87	107.82	108.4	107.22	108.63	108.07	107.9	108.35	107.43	108.41	108.42	107.84	107.74	108.15
105	106.54	106.34	105.69	106	105.74	104.91	106.2	106.39	105.8	105.24	105.92	106.89	105.24	105.58	104.99	106.07	106.78	104.22	106	105.31	104.73	105.14	104.19	106.58	106.19	105.2	106.52	106.58	105.47	104.91	106.5	106.35	105.42	105.89	104.9	106.07	107.35	104.74	106.4	105.28	103.99	104.57	105.08	106.01	105	106.97	103.72	105.37	105.55
110.07	108.65	107.79	106.81	107.81	108.8	108.69	106.54	108.36	108.39	107.16	108.15	107.3	106.93	108.59	108.82	109.41	108.81	109.18	106.95	107.7	107.74	107.28	106.24	108.64	108.23	107.61	106.91	109.42	109.34	107.73	107.95	107.53	107.31	107.36	108.91	109.44	108.58	107.72	107.39	109.68	108.46	107.72	107.58	108.66	108.66	108.83	108.63	107.91	108.41
108.19	109.18	109.47	111.16	110.05	110.93	107.1	108.93	111	108.27	111.8	110.66	111.56	110.76	110.64	110.19	112.06	110.12	112.05	111.19	109.88	111.32	110.47	109.95	110.02	109.8	110.8	110.74	110.7	111.18	109.9	111.09	110.06	111.48	111.16	110.52	112.07	111.33	110.95	110.8	109.98	111.93	111.11	111.41	110.32	110.1	110.37	111.5	111.83	110.17
106.85	108.28	107.53	108.53	109.4	109.34	108.52	108.53	107.51	107.96	107.94	109.42	106.75	105.69	108.57	107.46	109.05	106.98	108	107.49	109.81	107.47	108.93	108.87	109.48	108.13	107.98	110.43	109.57	109.19	107.85	107.44	108.56	107.43	107.51	107.45	109.09	108.18	107.77	107	107.79	109.53	108.33	108.41	108.41	108.22	108.35	109.29	108.26	108.58
106.14	104.77	105.04	106.57	104.54	106.28	104.66	105.54	107.05	107.28	106.05	104.93	104.08	107.39	104.86	105.19	104.85	107.26	105.6	105.6	105.9	106.77	105.05	105.37	106.39	105.26	106.46	105.39	105.98	105.3	105.56	105.39	104.06	105.09	104.45	106.85	105.54	105.91	106.81	104.52	106.25	107.17	106.21	106.81	105.79	105.19	103.94	106.74	105.14	104.32
101.44	100.85	101.1	100.94	101.39	100.07	101.05	102.83	100.22	100.79	100.89	100.37	100.21	100.41	100.07	100.63	101.11	102.24	102.63	100.48	100.48	102.16	100.94	101.21	100.07	100.77	100.45	101.53	102.79	101.99	100.59	102.03	101.59	101.35	101.25	102.04	100.34	102.39	100.81	102.44	100.96	100.65	100.72	100.84	102.76	100.45	99.313	100.34	99.773	100.25
105.55	106.83	106.05	105.73	105.16	106.66	106.14	104.33	105.19	105.57	105.2	105.04	106.61	105.06	106.84	106.88	104.12	104.7	104.88	104.6	107.1	105.67	106.39	104.48	104.36	106.21	106.08	106.17	106.73	105.56	104.51	104.94	104.97	106.13	106.53	104.92	104.11	105.26	104.84	105.7	106.91	105.08	106.06	105.46	106.39	105.35	103.79	104.15	106.73	106.02
106.82	107.66	106.75	105.37	105.47	107.82	107.02	105.23	106.43	105.13	106.44	105.99	104.99	106.03	106.5	106.52	105.22	106.45	106.98	107.32	106.3	106.09	106.41	106.96	107.76	104.94	105.88	106.69	105.57	106.34	106.85	106.88	104.9	105.06	106.88	106.66	107.24	105.71	106.49	104.95	107.22	106.17	106.21	106.2	106.07	106.04	104.45	105.34	105.03	107.99
107.94	108.64	108.34	108.23	109.05	108.6	107.71	108.97	107.51	108.06	108.31	107.16	108.92	109.55	108.03	107.75	108.42	108.31	108.71	109.01	107.02	108.12	108.26	109.06	107.57	108.92	109.78	109.46	107.55	108.61	108.35	108.17	108.05	108.16	108.76	108.84	108.24	109.13	108.2	107.16	107.94	108.5	109.29	109.05	107.14	107.69	108.06	107.47	109	108.41
110.2	112.18	110.12	109.3	110.8	110.71	110.7	110.79	109.54	109.23	110.6	111.17	108.39	110.09	110.54	111.18	109.94	109.95	110.48	108.51	110.12	112.5	108.84	108.69	110.4	111.06	110.97	109.86	110.75	109.51	109.38	111.05	109.65	110.99	111.46	111.35	109.83	110.02	111.2	110.5	111.24	111.02	109.48	110.84	111.02	110.02	109.64	110.5	110.36	108.88
99.212	97.228	98.263	98.067	99.235	97.834	98.373	99.054	97.955	98.786	98.726	98.186	99.496	97.461	99.222	98.613	99.134	98.619	99.438	98.362	97.008	98.763	99.742	99.297	99.752	99.687	99.932	98.595	97.97	99.836	97.015	98.303	97.917	98.546	99.122	98.922	98.656	99.566	99.122	99.296	98.47	98.386	98.199	98.374	99.029	99.272	98.995	98.125	99.042	97.04
109.52	108.61	108.51	108.39	109.23	109.12	108.3	107.67	106.42	108.28	106.89	106.41	108.13	107.74	108.49	108.21	107.92	108.43	110.23	106.41	107.97	107.69	108.2	107.23	107.35	108.03	108.05	109.77	107.98	107.2	109.9	108.4	107.88	107.9	106.96	107.51	106.56	107.87	108.87	107.05	108.17	107.77	108.16	107.01	107.67	107.7	108.22	109.31	108.8	107.29
107.09	107.44	108.14	106.64	107.63	107.18	105.81	107.92	107.29	107.01	107.63	106.31	107.59	108.09	106.98	108.62	108.49	107.4	106.96	108.38	108.61	108.74	108.86	108.16	107.78	108.11	106.71	110.22	107.68	108.04	106.96	106.59	107.51	106.51	107.85	109.1	106.92	107.06	107.16	107.23	107.84	108.5	109.44	107.83	106.96	107.72	108.47	108.9	107.49	106.85
101.12	102.51	101.1	100.13	99.477	100.25	101.51	100.17	100.46	101.09	101.11	99.332	98.792	101.52	100.44	100.34	101.11	99.248	100.05	101.09	100.35	102.71	99.4	99.622	100.33	99.914	100.43	101.31	101.67	100.8	100.31	99.686	101.84	98.738	100.59	100.35	100.4	101.5	100.19	102.15	102.01	100.86	101.41	98.601	100.99	100.37	99.198	98.983	99.933	98.822
108.31	107.85	107.97	107.44	108.16	107.54	108.46	108.02	108.15	106.62	106.33	108.14	108.67	109.74	107.06	107.7	108.03	108.9	107.7	107.25	109.52	107.42	109.81	108.6	109.31	108.39	107.85	107.9	107.11	108.11	108.81	107.31	109.83	108.04	107.76	108.35	107.99	108.97	109.07	107.6	106.71	105.44	107.85	107.5	107.36	105.92	109.8	108.73	108.46	108.83
106.4	108.23	105.8	105.95	106.83	107.72	106.55	106.65	106.58	106.43	108.19	106.36	106.92	105.29	105.63	105.41	105.47	106.23	106.28	107.07	105.94	105.89	106.6	106.79	106.93	107.24	107.82	107.38	108.3	106.99	106.54	107.36	105.07	106	106.2	106.53	105.73	105.95	105.14	106.04	105.92	105.78	106.45	106.7	107.47	107.25	105.64	109.59	105.41	106.52
106.52	106.75	106.76	104.78	106.05	104.5	105.57	105.38	105.68	105.88	105.88	107.53	105.18	106.42	105.4	105.84	107.04	105.68	105.29	105.85	106.31	104.54	104.58	104.89	106.12	105.19	108.09	106.43	103.01	104.09	106.74	105.64	105.7	104.71	106.03	105.98	107.21	105.12	106.63	105.7	104.88	105.96	106.76	104.44	105.41	104.7	104.14	105.22	107.11	105.64
99.813	100.53	99.785	100.22	100.19	99.057	98.967	100.36	99.47	100.13	101.49	100.68	99.209	98.901	101.89	101.15	100.21	99.784	100.23	100.09	101.09	99.072	101.89	99.389	99.528	101.03	99.541	101.51	99.691	101.56	101.33	98.979	100.91	99.379	101.18	99.4	99.763	99.283	99.767	100.92	101.07	98.804	100.93	100.94	99.126	99.584	100.67	100.65	100.13	99.661
106.39	106.47	106.63	106.76	105.64	106.62	106.93	104.88	105.18	105.04	106.42	105.45	106.26	106.64	106.63	106.05	107.74	104.97	106.55	103.39	105.91	107.41	104.99	106.09	105.7	106.22	105.01	107.38	106.67	104.47	107.02	106.01	106.08	104.82	105.81	105.39	105.5	106.4	105.78	105.16	104.97	105.41	107.84	106.44	104.96	104.81	105.2	106.65	106.44	106.41
106.74	108.16	106.56	108.42	108.93	108.91	109	108.71	107.77	108.42	106.21	109.34	107.51	107.54	106.93	108.51	108.41	108.31	108.13	107.27	107.47	108.26	106.71	109.13	107.46	106.93	108.15	106.43	107.54	107.41	108.39	107.96	108.3	104.82	108.66	108.13	107.91	108.15	109.06	106.51	107.43	108.86	106.95	106.84	108.82	106.75	108.38	106.87	106.37	108.26
110.42	110.94	110.85	109.16	108.74	110.83	110.32	111.58	108.05	109.43	111.53	109.56	110.02	110.05	110.98	109.21	110.62	110.5	109.78	110.57	110.04	109.22	110.25	110.35	110.45	110.75	109.42	110.08	110.19	109.89	109.58	108.9	111.08	110.98	111.05	112.1	109.91	109.51	110.81	110.53	111.19	111.34	109.81	110.2	109.08	109.32	110.87	109.33	111.21	110.07
96.46	97.772	98.703	98.998	98.727	99.336	97.539	99.308	98.181	98.992	98.47	98.127	98.421	98.381	99.75	97.61	98.45	98.349	97.001	98.153	97.079	97.789	99.472	99.621	99.467	98.522	99.225	98.692	99.572	98.479	99.197	98.477	98.902	99.399	99.178	98.365	98.249	98.638	99.071	98.075	98.075	98.055	97.235	99.176	99.822	98.39	99.614	99.432	99.254	99.218
105.19	106.08	105.14	105.89	108.08	104.68	105.47	105.81	105.95	108.16	106.08	107.3	104.29	106.83	105.94	103.81	105.7	104.89	105.84	106.39	106.7	105.88	109.83	107.94	105.21	106.35	106.16	106.72	107.23	107.09	106.73	107.88	104.49	106.64	105.65	106.78	105.66	105.14	105.74	107.28	107.11	107.45	106.83	106.45	106.76	107.65	106.72	106.08	104.05	104.96
100.11	100.62	101.11	100.43	100.17	101.73	100.57	100.77	100.74	100.8	102.35	99.843	101.41	99.106	100.66	100.66	99.529	100.64	101.04	100.86	99.848	99.628	101.48	100.34	101.26	101.2	100.91	101.06	99.774	99.243	101.05	99.753	100.54	99.66	101.26	99.631	99.914	99.687	100.04	100.07	102.22	99.953	101.53	100.57	101.18	99.45	101.32	100.51	99.121	100.82
106.06	104.83	106.77	104.9	105.54	104.77	107.1	104.02	107.2	106.51	105.71	105.54	104.8	106.69	104.87	105.61	105.89	105.66	106.99	105.44	107.5	106.75	106.24	107.06	106.55	106.82	105.06	106.73	103.82	104.66	105.73	104.85	104.99	105.2	104.25	104.61	104.39	103.85	105.69	105.71	105.53	105.29	105.26	104.63	105.06	104.94	107.12	105.61	105.79	107.3
107.08	107.32	107.84	106.89	105.7	106.12	106.42	107.66	107	107.28	105.93	106.07	106.23	106.92	108.13	106.42	107.43	105.82	107.21	105.69	105.4	104.67	105.23	105.55	108.6	106.67	107.5	105.3	106.98	105.97	105.01	105.77	106.85	108.21	108.32	105.95	108.18	103.84	106.15	105.86	106.56	107.03	105.98	105.73	106.59	107.58	105.69	106.78	107.89	106.97
104.85	107.59	104.37	106.75	105.11	104.55	106.76	105.28	105.53	106.05	106.08	106.22	106.71	106.07	106.55	104.69	105.98	105.98	106.83	107.9	104.62	105.01	106.36	106.21	107	105.07	105.93	105.77	104.75	105.32	104.16	104.92	106.61	103.9	106.98	106.95	106.29	105.93	104.76	104.32	106.54	105.82	106.21	105.53	106.23	104.29	105.43	104.71	104.97	105.32
107.94	107.82	108.98	108.88	108.43	107.25	109.17	107.51	105.63	107.16	107.13	106.39	107.51	108.47	107.5	108.92	107.14	108.54	109.25	107.49	108.47	107.79	108.6	107.74	108.83	109.18	107.6	108.09	107.27	106.86	109.29	107.55	108.61	108.09	106.88	107.82	108.71	107.78	108.26	107.79	107.47	107.67	108.67	108.25	107.92	109.27	107.74	107.47	109.62	108.24
110.35	108.76	107.51	108.4	106.52	107.64	108.13	107.86	107.03	107.59	109.2	108.88	108.47	108.66	107.13	107.3	107.72	107.11	106.76	106.68	108.13	107.53	107.27	108.22	108.1	107.4	108.5	109.1	108.05	107.71	107.8	108.46	109.26	108.66	107.23	107.21	107.33	107.84	109.44	107.47	108.96	107.09	108.56	108.14	108.34	107.6	107.09	108.9	107.09	109.64
106.25	105.75	105.24	103.61	105.53	105.74	105.43	105.9	106.03	105.86	105.51	105.87	106.65	105.62	106.97	105.73	104.32	105.39	106.08	103.98	103.53	103.7	105.46	104.8	106.22	107.06	107.17	104.09	106.53	107.16	106.78	105.97	106.17	105.25	104.86	107.74	106.42	105.54	104.74	105.75	106.46	106.69	107.17	105.94	105.88	104.05	107.44	106.49	105.24	107.1
106.81	105.53	107.39	106.21	106.38	106.16	105.84	105.88	105.11	105.3	105.77	106.65	104.34	103.84	105.5	105.54	105.28	107	105.74	104.77	104.55	103.64	104.29	105.02	105.57	104.78	107.1	105.14	105.27	105.32	104.88	105.79	103.65	106.43	105.31	105.95	105.95	105.43	106.09	106.64	105.77	106.49	107.13	104.57	106.39	106.69	105.73	105.16	104.38	107.06
105.43	106.69	105.97	105.6	105.25	105.62	104.96	105.72	104.9	106.77	105.67	105.67	106.62	105.79	104.97	107.43	105.15	105.37	104.84	105.6	106.09	103.98	105.37	105.08	106.06	105.31	105.8	105.26	104.7	107.21	104.85	106.38	105.85	106.85	105.06	105.64	105.24	105.5	106.64	105.22	106.09	105.68	104.51	107.38	106.04	105.71	105.79	104.98	104.64	104.66
105.53	105.42	107.67	105.89	104.27	103.61	106.73	105.37	105.43	106.02	106.25	104.31	107.13	105.98	105.39	104.52	105.07	104.9	104.93	106.6	106.55	106.18	106.37	105.72	105.33	106.43	105.2	106.74	104.65	104.26	105.31	105.78	105.72	105.81	106.34	106.09	103.69	105.87	106.16	107.66	105.4	104.88	107.39	104.92	105.61	107.14	105.78	105.96	106.76	105.39
107.51	108.88	106.51	107.76	107.26	108.76	107.07	107.91	108.24	107.27	108.49	108.31	107.37	108.86	109.43	106.59	108.33	105.86	108.65	107.73	109.23	108.29	107.99	107.02	108.69	106.91	108.03	108.11	107.69	107.3	108.02	108.22	108.18	109.38	108.41	107.72	106.41	107.57	107.83	107.92	106.34	107.58	108.33	108.49	108.14	109.04	108.62	107.55	108.93	107.82
108.5	108.66	108.26	110.59	106.45	108.04	108.48	109.36	107.75	107.57	108.41	108.72	108.29	107.69	108.03	110.79	109.57	109.31	108.62	109.24	110.31	107.65	107.08	107.34	107.5	110.08	108.91	109.69	107.53	108.48	108.38	107.94	109.18	109.2	108.09	108.49	109.61	108.29	109.55	107.93	109.84	108.25	107.32	109.46	109.12	108.92	108.98	109.39	109.33	108.16
105.88	106.45	106.08	104.83	106.48	106.7	106.95	105.06	105.6	106.23	105.67	105.42	104.43	106.02	105.96	105.91	104.22	105.3	105.54	105.18	104.31	104.85	106.34	105.21	105.22	106.83	106.36	105.61	107.04	106.55	105.22	104.39	105.88	104.41	104.42	105.05	105.58	105.93	106.45	105.4	106.13	107.1	104.22	106.29	105.42	105.91	106.3	104.82	105.45	104.16
106.72	104.83	106.26	105.03	105.39	104.59	105.56	104.91	105.76	105.57	104.29	106.42	104.99	104.98	106.28	105.24	105.25	104.44	105.64	105.73	104.86	105	105.4	104.91	106	106.31	105.43	105.92	105.85	105.62	105.06	106.88	104.7	105.8	105.46	106.39	105.15	105.81	105.78	105.92	105.78	105.88	103.77	105.88	104.47	104.7	105.89	106.24	105.65	106.23
106.26	106.7	105.75	105.04	105.41	105.28	105.03	106.39	105.34	105.01	106.62	105.13	103.98	105.48	104.71	105.98	105.09	105.72	105.02	106.06	105.74	106.99	105.32	106.08	106.05	105.64	105.22	107.62	106.13	106.49	107.16	104.97	105.34	107.29	107.13	107.18	104.09	106.15	106.32	106.36	106.46	106.54	105.37	106.98	106.89	106.86	106.1	105.78	105.71	103.69
107.1	106.61	107.8	108.6	107.02	106.69	107.57	108.18	108.21	106.15	106.26	105.93	107.66	107.91	107.44	107.5	106.92	108.68	107.99	107.15	107.96	108.95	108.42	108.18	107.54	107.5	108.5	108.08	108.77	108.26	109.93	108.78	106.72	106.27	108.25	108.15	109.04	108.52	107.62	108.15	107.45	108.27	107.22	107.56	106.35	107.15	105.96	108.02	107.45	108.33
100.15	100.02	101.84	101.72	102.14	101.07	100.81	99.921	101.86	102.17	101.39	100.27	101.2	102.12	102.95	100.76	100.68	100.76	103.06	100.6	102.09	100.81	101.64	101.25	100.63	101.18	101.17	102.09	100.21	101.29	101.61	101.87	102.14	99.787	100.85	101.8	102.74	101.44	100.49	101.09	99.924	101.63	100.39	99.769	100	100.59	101.56	100.21	100.36	99.466
105.05	105.65	105.8	104.66	105.26	105.58	105.16	106.95	104.93	106.59	107.4	104.66	104.41	105.78	106.82	106.6	106.99	106.25	105.82	105.79	105.62	106.56	106.51	105.23	105.99	104.62	105.98	105.49	104.83	106.23	105.03	106.02	106.81	105.71	104.95	105.06	106.96	104.98	104.44	107.06	105.57	105.97	105	106	105.73	105.61	105.48	106.15	105.25	106.49
99.802	100.23	100.6	101.86	101.08	102.36	100.02	101.68	100.17	101.63	100.14	100.5	99.993	101.17	101.71	101.01	100.78	100.72	100.19	101.69	99.645	99.981	101.39	98.721	100.13	101.46	100.47	100.72	98.1	99.171	97.313	99.836	98.443	101.42	99.512	100.19	101.67	100.53	101.22	101.06	99.272	100.6	101.18	99.994	101.91	98.949	99.967	98.806	98.662	100.98
106.7	105.36	107.12	106.88	106.07	107.14	107.15	105.65	107.26	105.57	105.68	105.68	107.5	106.26	104.67	105.69	106.77	107.53	107.2	106.36	106.89	107	106.84	105.8	106.79	105.78	105.99	106.42	106.36	106	105.97	106.56	105.94	107.07	106.33	107.49	106.68	107.47	104.6	107.33	107.54	105.39	106.83	106.48	106.4	105.32	106.08	107.12	106.53	105.29
109.59	108.32	109.43	109.1	109.24	109.14	107.41	107.71	108.61	109.72	109.59	109.68	108.49	109.07	108.75	109.49	108.67	108.04	108.5	110.13	107.66	108.5	108.04	108.4	107.38	107.64	110.59	107.9	108.2	109.79	109.6	108.47	107.61	109.34	108.83	109.08	109.29	108.68	107.81	108.71	108.51	108.57	108.69	108.84	108.41	107.99	107.29	107.3	107.53	108.72
106.49	106.94	106.95	105.72	106.76	106.19	105.39	106.46	106.01	108.07	106.32	104.87	105.69	105.88	106.19	105.86	106.72	105.95	104.55	105.71	106.55	105.4	106.9	104.86	107.63	107.08	106.75	106.87	105.81	107.23	105.43	107.47	106.32	106.48	106.41	105.16	105.28	105.87	104.22	107.73	107.44	107.22	106.43	107.13	106.5	106.64	105.4	107.12	105.25	106.61
100.08	101	101.2	100.09	100.73	101.18	101.06	100.6	101.14	100.38	101.11	100.23	100.27	101.02	101.64	100.09	101.46	101.67	100.15	101.12	100.98	100.01	101.59	101.36	100.56	102.35	100.49	100.23	101.13	100.53	100.24	99.867	101.33	102.5	101.37	100.25	100.23	100.42	99.98	101.38	99.179	101.81	99.153	101.17	99.303	100.19	101.5	98.982	100.35	101.08
99.833	100.59	101.23	100.41	101.01	99.897	100.55	99.424	99.957	101.06	99.608	101.3	100.68	99.754	99.527	102.68	101.99	100.78	100.29	102.06	101.19	101.84	102.31	101.33	101.52	101.17	101.97	100.27	101.07	101.1	101.45	100.66	100.25	101.74	101.52	100.46	99.699	100.79	101.12	98.577	101.05	102.08	100.45	101.16	101.89	103.51	100.4	102.26	100.3	102.27
101.99	104.43	102.1	102.91	100.62	103.28	102.63	103.02	102.81	103.93	103.85	104.53	101.42	102.39	102.29	102.28	103.72	102.72	102.65	102.84	102.39	104.82	103.98	102.97	104.13	101.34	102.44	102.55	102.85	102.61	101.56	103.3	104.15	101.94	103.53	104.02	103.1	101.9	102.02	102.31	103.7	102.04	101.88	102.68	103.96	103.5	102.32	100.54	100.76	102.16
108.07	107.89	108.34	108.68	107.66	106.62	108.65	107.36	107.32	106.72	108.06	107.36	106.44	108.35	108.79	106.65	108.32	107.82	107.92	109.18	108.08	109.46	107.27	108.22	109.42	108.58	108.36	108.09	108.51	107.37	106.65	109.11	107.09	108.81	107.2	109.32	107.73	106.98	108.62	108.09	108.68	107.31	106.84	106.23	106.54	107.45	107.74	106.75	107.57	107.75
109.16	107.46	108.53	109.16	108.35	109.91	109.49	109.91	106.08	108.07	109.14	107.68	108.81	108.53	108.02	107.37	107.59	106.76	107.88	109.13	108.74	108.48	107.95	109.88	108.07	109.41	107.05	108.31	109.48	108.55	108.41	108.95	108.58	108.84	109.05	107.66	107.09	108.17	108.87	108.88	107.85	109.93	108.34	107.82	108.12	108.81	108.45	109.37	108.48	108.82
109.86	111.11	110.04	111.32	110.23	110.4	110.5	108.42	110.08	111.06	111.55	109.85	109.85	111.23	111.42	110.81	111.27	110.85	109.91	110.25	110.83	111.24	110.98	109.51	111.74	110.25	110.72	109.4	109.83	109.78	109.73	109.12	111.55	111.78	110.76	110.34	110.86	111.75	110.65	109.94	109.31	110.22	110.13	110.87	112.12	109.6	110.39	109.77	110.42	109.35
106.11	107.98	107.83	105.21	105.69	105.28	104.8	106.72	106.31	105.75	106.32	106.22	105.66	106.16	105.27	104.27	104.49	105.34	107.19	106.61	105.67	106.33	104.59	105.64	106.11	104.94	105.66	106.78	105.64	106.63	106.87	106.68	105	105.24	105	103.98	105.5	106.33	106.26	106.69	105.07	106.89	104.7	105.4	105.25	105.91	103.75	105.14	104.67	106.01
100.46	101.7	101.2	99.253	99.773	101.17	99.954	102.52	99.915	100.94	101.73	100.99	101.67	100.3	102.1	100.21	101.77	100.1	101.66	98.856	103.26	100.98	101.21	99.851	99.326	100.7	100.15	100.11	100.75	99.932	100.18	99.855	101.07	99.492	102.09	99.853	99.448	100.21	101.22	100.94	101.2	99.74	100.55	100.36	100.62	100.82	101.78	99.649	100.4	102.13
107.88	108.85	108.02	108.73	107.03	107.18	108.06	107.44	106.89	106.94	106.91	107.39	108.73	107.02	105.92	108.34	106.9	107.48	107.53	107.9	107.2	107.47	107.02	106.09	108.74	107.36	106.45	107.77	108.05	107.52	107.67	106.82	108.82	108.74	108.71	107.05	107.5	107.62	107.79	108.64	108.74	108.7	107.7	107.33	107.59	107.91	107.18	107.73	106.94	108.14
104.62	105.77	105.54	106.5	105.12	106.39	105.95	107.43	104.23	106.82	104.01	105.72	104.98	104.99	105.06	105.31	105.66	106.8	106.25	106.23	105.98	104.98	104.17	104.17	105.26	105.88	107.47	106.98	106.65	105.55	104.71	105.23	105.9	106.45	103.47	106.06	106.27	103.88	107.63	105.64	105.01	104.31	106.25	105.28	104.12	103.96	104.66	104.56	105.64	105.97
109.11	109.44	108.37	109.11	108.81	108.01	108.16	108.97	109.01	109.2	108.98	108.47	108.8	108.4	108.29	109.09	108.83	108.9	108.28	108.68	108.15	109.88	108.65	108.39	107.82	109.63	106.8	109.81	107.98	108.66	108.08	109.99	107.99	108.94	109.2	106.96	108.49	107.76	108.74	107.36	108.06	108.77	107.9	110.5	107.93	108.21	108.09	107.94	108.26	108.43
106.57	105.32	106.16	103.8	104.64	106.82	107.1	105.75	105.75	107.22	106.94	105.54	106.03	105.91	106.63	106.36	105.36	105.73	106.52	106.44	105.94	105.04	105.48	105.09	107.23	104.33	106.09	106.21	105.5	106.09	107.33	106.72	108.1	105.52	104.54	105.44	105.27	104.66	104.68	105.12	106.81	104.86	104.47	105.02	104.36	107.38	106.09	106.34	105.84	105.71
99.613	100.44	97.507	98.813	99.158	99.989	99.551	98.404	98.016	100.5	96.599	98.457	98.545	99.042	96.405	97.88	98.578	99.938	98.557	98.848	98.341	99.027	97.946	99.8	96.513	98.936	98.58	98.57	99.3	97.193	98.603	98.219	98.295	99.529	98.018	98.656	98.04	98.684	98.961	98.294	99.029	97.964	96.983	99.658	97.383	98.919	98.731	100.72	99.548	99.081
103.28	105.63	106.15	106.48	106.42	105.72	106.02	105.12	105.27	105.82	104.51	104.96	104.28	105.14	104.95	106.92	104.93	105.89	104.83	105.15	104.54	105.25	104.26	104.52	107.03	105.66	104.93	104.22	105.97	105.29	104.56	104.57	106.53	104.4	105.29	105.54	105.3	104.42	105.29	107.03	104.73	104.94	106.15	105.41	105.98	106.02	105.45	104.58	106.26	105.91
105.37	104.71	105.6	106.53	105.56	106.53	105.42	106.89	105.06	104.21	105.42	107.28	105.26	107.03	105.29	106.71	105.9	105.18	105.76	105.09	105.4	105.37	105.94	105.28	105.99	106.87	105.97	105.27	107.49	104.11	104.82	104.79	106.21	104.36	105.88	106.88	105.48	105.75	106.22	105.91	104.52	107	106.25	105.68	106.28	106.16	105.45	104.84	105.79	104.31
105.95	103.73	107.05	106.63	105.23	105.54	104.3	104.96	105.56	105.58	105.16	106.89	105.63	106.15	106.5	104.33	107.06	107.01	105.2	105.51	104.74	106.12	105.12	104.54	104.9	105.22	108.6	105.23	106.49	106.72	105.09	104.34	105.57	105.32	105.94	105.66	105.73	105.41	105.4	104.91	105.59	105.72	105.4	105.02	105.05	104.92	105.46	105.64	105.37	106.16
105.9	106.19	105.06	106.43	107.13	105.57	107.71	107.17	107.61	106.89	106.42	105.67	106.34	107	105.43	105.92	105.71	107.35	105.96	105.58	106.93	106.3	107.27	105.56	107.18	106.2	106.05	106.98	105.37	106.76	106.33	106.51	107.04	106.2	106.24	106.43	107.11	105.57	106.64	106.41	107.98	105.76	105.71	105.88	105.72	106.51	106.23	106.88	107.02	107.36
105.44	104.72	104.99	105.61	105.92	105.02	107.2	107.36	106.5	104.99	104.34	104.93	106.83	105.84	105.57	105.65	106.58	104.98	106.5	106.92	106.64	106.03	103.83	106.01	104.86	105.69	105.89	104.48	106.26	105.8	105.27	105.97	106.07	107.55	105.44	105.53	106.28	106.36	105.73	106.2	104.86	105.14	105.96	106.85	104.41	106.73	105.84	105.17	105.47	106.82
107.31	105.93	106.43	105.38	106.03	106.57	105.86	107.82	108.06	105.3	106.5	105.03	107.76	108.29	105.47	105.93	107.01	107.4	105.53	107.93	106.68	106.29	106.73	108.2	106.73	106.74	106.46	106.05	107.09	105.59	106.81	106.3	106.42	105.19	106.32	105.46	105.92	104.98	104.89	105.73	106.4	106.5	106.94	105.55	106.67	107.66	106.05	105.14	107.62	107.1
107.68	105.05	107.15	106.09	106.06	106.51	106.77	106.23	106.84	106.76	106.1	107.04	108	106.53	106.16	107.27	107.81	106.05	106.53	105.71	106.02	105.54	105.83	105.74	105.37	107.11	106.17	107.8	105.44	106.19	106.81	106.64	106.24	105.09	106.01	107.06	107.64	107.39	105.88	106.98	105.82	106.58	106.24	105.98	104.45	105.63	106.42	105.74	106.48	109.06
97.379	97.609	97.628	97.95	97.698	97.61	98.827	97.83	100.94	97.356	97.348	97.616	97.984	97.264	97.415	98.631	100.17	98.534	98.166	98.637	98.863	97.445	97.724	98.076	99.377	97.458	99.399	97.104	97.91	99.055	97.687	96.967	99.134	97.847	98.612	97.661	97.551	97.471	97.378	97.789	99.38	99.231	98.693	97.794	97.746	98.174	99.658	97.488	97.844	97.062
107.73	106.86	107.64	108.24	107.25	107.38	108.56	110.63	108.21	108.63	109.03	108.96	108.24	107.91	108.95	107.78	108.63	108.27	108.62	106.56	107.12	108.07	107.32	107.99	107.08	107.97	107.54	107.34	108.61	109.34	106.9	108.64	108.26	107.19	108.68	107.86	108.26	107.93	108.1	106.93	107.35	109.07	106.68	108.76	107.35	107.84	107.9	109.61	108.73	108.7
102.37	101.38	101.07	100.9	100.61	101.33	102	100.59	100.87	101.94	101.02	102.07	100.29	101.86	100.4	101.03	100.03	99.967	102.52	101.58	100.32	100.27	101.43	100.99	100.29	102.22	100.01	100.72	100.18	101.03	100.83	101.02	101.13	100.89	100.75	101.25	101.51	99.473	100.37	101.55	102.54	100.56	100.03	100.74	101.25	101.09	100.53	100.71	101.11	101.28
97.524	98.469	99.119	97.546	98.032	98.509	96.703	98.72	100.15	98.184	96.785	97.303	98.292	98.374	98.558	98.261	97.211	98.377	98.248	99.448	98.75	98.02	97.729	99.39	97.89	97.02	97.454	98.377	98.584	98.915	97.415	99.681	97.719	99.21	98.865	98.738	100.12	97.261	97.967	96.675	98.161	95.652	98.454	97.065	97.258	98.831	97.49	99.944	97.891	97.919
109.64	109.03	109.95	107.47	108.92	108.46	107.32	109.07	108.5	108.12	109.21	107.73	109.36	108.43	107.21	108.38	108.88	109.1	108.82	110.33	107.73	108.03	108.6	108.94	109.66	108.69	110.02	109.22	109.09	108.86	107.99	108.16	109.13	107.98	108.28	109.92	108.88	108.16	108.05	108.06	107.97	107.03	108.67	108.89	108.34	110.67	109.53	105.86	107.19	107.81
106.29	108.17	106.97	108.01	107.18	108.26	106.73	107.74	107.9	105.72	108.15	104.11	106.86	107.14	107.7	108.77	106.74	108.17	108.92	107.71	108	108.55	109.15	106.88	106.08	108.34	108.43	108.84	108.12	110.04	107.99	107.05	108.16	108.96	108.62	108.18	108.2	106.55	109.27	107.97	104.98	107.28	108.86	108.92	109.18	106.7	106.94	108.31	109.99	106.65
99.702	98.741	98.837	99.192	99.593	98.963	99.9	99.295	100.75	99.418	99.556	98.674	97.809	98.955	99.075	99.56	98.68	100.46	99.174	98.456	98.546	99.128	99.884	97.109	98.287	98.811	99.621	100.49	98.385	98.643	98.396	98.761	98.16	99.052	99.866	99.622	99.274	98.31	99.109	100.33	99.514	98.258	99.718	97.093	99.336	99.326	98.065	98.475	97.056	100.93
105.86	103.88	105.8	105.12	106.26	106.52	106.32	106.78	106	107.6	105.83	106.49	105.27	104.36	105.32	105.78	106.38	105.22	105.11	104.77	106.53	105.38	105.37	105.58	104.49	105.97	106.09	105.85	105.09	105.95	105.77	106.52	106.2	105.06	106.49	106.3	104.78	105.49	104.59	106.38	106.09	105.87	106.1	105.55	104.8	104.87	105.45	104.64	105.34	105.71
98.902	100.25	98.836	99.862	97.887	98.16	99.332	98.75	97.874	98.872	97.892	99.008	98.675	97.551	98.441	99.079	97.34	98.359	98.955	98.47	99.896	97.634	98.407	97.728	99.275	96.812	98.667	99.954	99.058	97.59	99.327	98.559	99.396	99.482	98.847	98.57	99.006	96.635	98.632	97.901	97.389	99.224	97.661	98.687	99.972	99.723	99.189	98.569	99.808	99.69
99.37	98.265	99.963	100.65	100.93	99.708	100.55	101.65	99.091	102.02	100.88	101.14	100.59	100.28	99.995	100.38	100.47	102.15	100.24	100.34	101.61	100.21	100.15	100.58	99.099	100.27	100.62	100.93	100.58	99.899	100.01	99.977	100.38	101.02	100.31	99.895	100.69	100.43	99.074	100.37	100.58	99.116	101.17	100.18	101.19	100.61	100.18	99.049	100.57	100.92
97.788	97.473	100.67	97.451	99.43	97.959	99.218	99.935	99.544	100.07	100.08	99.014	99.416	99.691	98.024	98.819	98.498	97.344	101	98.129	99.616	98.813	98.698	97.622	97.953	97.386	97.574	99.417	99.552	97.638	98.002	99.393	99.307	98.427	98.497	100.14	98.272	98.679	98.783	101.71	99.451	98.526	97.562	99.46	98.982	98.592	99.581	98.669	99.372	99.734
99.172	97.729	97.688	99.602	97.873	99.785	98.607	97.77	96.729	98.778	99.473	98.974	98.768	98.684	98.092	97.007	96.77	99.818	98.495	97.563	99.082	98.148	99.265	97.716	97.098	97.146	98.211	98.188	98.145	98.393	97.635	97.95	98.743	98.706	98.144	98.896	99.107	97.367	98.48	97.542	99.401	97.446	97.984	97.328	98.364	97.965	97.158	98.666	98.259	98.614
105.38	106.43	105.01	107.18	105.8	106.08	106.67	104.37	105.45	104.13	106.1	105.92	104.52	106.19	105.9	106.26	105.17	104.91	105.15	105.46	104.27	105.48	106.39	105.19	106.05	105.52	104.84	105.62	104.69	105.34	105.28	105.92	105.49	104.38	106.48	106.91	104.46	105.24	105.39	106.36	107.74	106.68	103.48	106.09	105.63	105.8	106.5	105.69	105.13	105.93
109.2	109.59	109.21	110.16	107.77	106.8	107.02	108.56	108.3	107.81	108.97	108.76	108.45	109.19	109.4	110	109.19	109.11	110.05	108.75	106.34	109.45	108.47	110	108.43	107.48	108.68	107.88	109.68	109.75	108.65	107.33	108.08	107.7	108.19	108.96	107.65	106.79	109.24	107.76	108.49	108.04	108.58	109.08	109.64	107.82	108.74	109.59	107.65	108.91
105.54	103.87	104.61	106	106.23	106.49	105.94	106.49	104.56	104.62	105.13	106	105.84	103.47	105.07	104.6	106.25	104.56	104.26	105.24	105.89	106.53	106.9	105.74	104.59	106.01	105.53	105.99	104.65	104.42	106.34	104.38	105.93	105.73	106.49	104.5	104.39	104.5	106.3	105.24	105.59	105.62	105.94	107.58	104.93	104.14	105.51	106.4	106.6	106.18
104.62	105.04	106.64	105.74	103.96	104.12	106.16	104.85	107.41	104.07	106.85	105.11	105.65	106.87	106.06	104.94	105.75	106.99	105.02	105.98	105.64	104.96	105.53	106.34	105.31	106.95	105.27	106.77	106.61	106.98	105.62	106.81	104.88	105.64	105.76	104.63	106.51	105.21	106.69	105.19	105.11	105.15	105.09	106.18	106.03	107.22	106.29	106.85	105.13	105.67
105.6	105.86	106.9	105.83	105.23	107.11	107.02	102.49	104.73	106.3	106.4	106.25	104.27	104.87	105.47	105.77	104.66	106.37	105.93	105.33	105.86	104.24	105.77	107.08	104.61	104.44	104.7	104.83	106.35	106.03	107.42	105.56	103.61	104.79	104.08	105.94	104.95	105.91	106.22	104.8	104.06	107.53	104.82	107.17	106.96	105.35	105.31	104.95	105.25	105.05
104.89	107.61	106.1	105.45	104.41	104.94	104.35	106.43	106.28	106.02	106.14	106.6	105.48	105.87	104.55	107.07	105.64	106.41	104.64	104.55	105.23	106.21	105.01	106.74	105.88	106.6	106.77	106.94	105.49	106.31	105.38	105.52	107.45	104.93	106.2	105.51	106.01	106.53	105.85	106.08	105.52	105.96	106.51	105.36	103.73	104.35	106.46	104.24	104.73	105.2
108.35	107.89	109.88	110.69	109.26	107.77	108.64	110.07	109.73	108.32	109.79	109.06	109.92	108.25	107.76	107.57	109.78	108.02	110.46	109.33	109.32	107.62	109.56	107.32	108.49	108.23	108.2	109.49	109.44	106.54	108.25	108.75	109	108.46	107.99	109.34	108.67	108.43	107.63	108.39	109	109.44	107.45	108.82	109.02	108.37	109.71	107.47	108.55	108.11
108.33	108.42	107.5	108.08	108.69	107.89	107.34	108.49	107.09	109.77	109.55	108.45	109.8	107.83	109.5	109.77	106.29	108.11	106.64	108.5	108.13	108	110.39	108.42	108.53	108.05	106.91	107.35	108.43	109.17	109.01	109.05	107.72	108.55	109.57	108.23	107.98	108.6	108.52	107.48	107.91	109.52	107.89	107.92	109.61	107.81	109	107.95	107.09	107.37
105.21	106.7	105.94	105.49	105.81	106.07	104.6	105.83	105.4	105.54	107.15	106.93	105.19	104.86	105.47	105.5	106.57	106.81	104.61	105.8	107.47	106.09	107.13	104.95	104.48	105.08	107.3	106.73	104.95	105.56	105.59	106.74	104.74	106.74	105.19	105.06	106.46	106.26	107.17	106.14	106.64	106.73	105.19	107.76	106.06	103.63	105.62	105.52	106.5	104.5
110.8	109.26	109.91	109.68	112.14	111.36	110.35	110.85	111.37	108.77	110.66	109.51	110.31	110.93	110.27	109.97	110.68	111.8	111.08	108.54	111.65	112.63	111.08	111.73	109.26	111.31	110.62	110.56	110.31	109.3	108.12	111.11	108.94	110.04	110.67	110.59	110.95	109.64	110.03	111.35	110.52	110.97	109.28	110.98	109.9	108.57	109.33	110.55	111.1	110.06
96.792	97.939	98.251	98.061	99.093	98.065	97.794	98.163	98.074	97.33	97.92	99.143	98.851	97.789	97.008	98.22	98.886	98.92	96.965	97.676	97.298	97.76	98.87	98.85	99.229	97.651	98.406	96.861	98.03	97.482	98.58	98.249	97.323	98.987	97.386	98.67	100.27	99.23	96.838	97.429	98.027	97.591	97.723	97.721	98.146	99.365	97.735	98.623	98.814	97.946
111.16	110.68	110	109.11	111.78	109.25	110.9	111.01	109.39	110.8	112.37	111.87	112.3	110.17	112.28	112.06	110.83	110.9	111.54	110.63	111.87	110.9	109.48	112.3	110.55	111.04	111.11	109.52	109.91	110.32	110.28	109.14	109.62	110.75	109.54	112.42	110.98	110.27	111.36	111.64	110.61	110.33	110.49	111.09	110.19	109.6	110.03	110.69	110.69	109.45
99.953	101.38	99.316	99.976	102.3	101.78	101.08	100.58	101.33	101.15	100.24	101.21	99.689	101.24	101.36	102.19	101.59	101.01	100.85	101.21	101.77	100.51	100.18	101.01	99.96	100.21	100.25	99.785	99.614	100.35	100.73	101.02	100.88	99.251	101.24	100.88	99.228	100.26	100.93	100.75	99.895	100.75	98.769	100.66	99.98	100.93	100.36	101.09	100.72	101.06
106.5	110.1	109.18	108.74	109.55	107.41	107.14	107.92	108.96	107.36	107.28	109.12	109.17	108.4	107.48	108.12	107.69	108.24	109.48	110.19	107.52	106.56	107.24	107.56	107.72	108.92	109.25	108.34	108.21	108.16	109.04	108.18	108.05	108.94	109.17	108.46	108.61	108.88	108.53	108.06	107.65	108.93	109.63	107.19	109.55	108.97	106.82	107.92	107.99	108.85
107.95	106.93	109	108.87	105.22	108.85	108.77	106.55	108.02	109.31	108.65	106.6	107.6	109.16	109.42	109.04	110.12	107.64	107.3	108.01	107.2	109.31	107.77	107.25	107.47	109.55	108.3	109.52	107.29	108.32	108.57	108.94	107.44	108.43	106.71	109.28	107.47	107.2	109.34	108.26	107.84	107.42	108.81	107.99	107.84	106.27	107.63	107.54	108.22	106.81
105.91	107.26	105.35	107.66	106.65	107.48	105.69	106.55	106.96	106.03	106.68	105.48	104.7	107.49	106.28	108.01	106.21	105.52	105.85	106.38	108.04	105.55	107.85	105.69	107.04	107.26	108.15	106.16	107.6	105.69	105.88	106.68	103.29	106.38	106.5	107.17	106.72	107	106.63	107.41	106.29	107.05	105.52	107.75	106.92	103.89	105.97	107.09	105.88	105.36
104.1	107.11	105.67	106.61	106.84	105.29	105.07	106.25	106.46	107.49	105.61	105.84	106.74	104.54	106.82	106.25	106.67	105.6	106.05	105.24	106.22	105.11	104.61	105.02	104.48	105.15	104.93	106.32	105.99	103.53	104.1	105.06	104.09	104.77	104.63	104.68	105.12	104.33	106.04	104.7	104.6	106.17	107.24	104.06	104.54	105.79	105.06	106.29	106.03	103.79
105.74	107.64	106.38	105.89	106.9	105.85	106.45	105.94	106.29	104.47	105.94	106.29	104.87	105.22	106.23	105.85	106.1	105.7	105.41	106.1	103.47	106.74	105.55	106.2	105.66	104.67	104.09	105.47	105.22	104.98	104.84	105.42	105.16	105.54	104.66	104.47	105.1	105.49	105.57	105.2	106.15	104.28	105.31	105.97	104.97	105.96	104.84	107.05	105.8	106.42
104.78	104.22	106.57	106.2	104.24	106.35	106.1	104.95	107.49	105.57	106.93	107.15	105.92	106.73	105.05	106.44	106.23	103.57	105.31	105.95	105.62	105.65	105.99	106.65	105.72	105.43	105.61	105.61	104.94	105.37	106.2	105.29	105.59	105.03	105.59	105.43	106.38	104.32	105.05	106.69	105.06	105.59	104.7	103.52	104.77	106	105.89	106	105.69	106.93
107.27	107.38	106.01	105.14	106.13	105.24	105.33	106.92	106.94	105.23	106.22	105.73	105.7	105.2	105.25	106.09	106.02	105.35	104.68	106.8	106.55	105.51	104.5	106.4	104.91	104.53	106.32	103.9	106.55	107.75	104.21	105.64	105.1	105.15	104.49	104.15	105.76	106.26	104.02	105.39	106.11	105.97	107.12	105.45	105.25	105.74	104.58	105.86	105.05	105.72
105.14	102.88	105.55	105.76	105.55	105.1	105.5	105.59	104.99	106.62	104.45	105.54	105.67	106.61	105.63	104.55	104.91	105.87	106.46	105.79	104.44	106.2	105.58	106.03	106.6	105.19	106.56	106.58	105	105.76	105.02	104.5	103.52	104.61	106.88	106.42	104.91	104.34	105.65	106.84	105.98	106.1	105.95	106.64	105.51	106.92	105.15	105.74	104.91	105.17
98.736	97.382	97.91	98.971	98.342	98.755	97.661	96.354	98.106	99.219	98.489	98.869	98.113	99.849	96.743	98.531	97.523	97.83	97.892	97.751	98.532	97.61	98.161	97.551	99.765	97.73	96.953	98.273	98.723	98.547	99.074	99.445	99.714	98.824	97.368	98.585	99.769	98.273	98.295	98.653	98.962	98.648	97.361	98.725	97.534	97.197	98.851	98.053	97.876	99.318
108.09	109.61	108.39	109.1	109.12	107.62	108.35	106.36	107.07	108.62	108.92	107.13	107.96	107.63	108.92	106.03	108.21	109.16	105.7	108.42	106.19	106.03	107.74	108.74	106.92	107.46	108.93	107.51	107.85	107.33	107.54	108.63	108.52	107.12	107.55	108.39	107.32	109.03	107.49	106.74	108.48	107.53	107.14	108.01	107.31	108.03	108.45	107.12	107.85	108.65
109.11	107.82	108.14	109.32	109.47	109.1	109.26	109.11	107.22	108.46	109.14	109.76	107.89	107.96	109.03	107.69	108.97	108.84	107.4	110.15	108.79	108.69	108.25	108.29	108.37	108.67	109.98	107.96	110.33	107.56	108.52	109.49	109.06	109.46	108.67	109.12	108.03	109.48	108.55	109.66	107.25	109.81	108.77	108.63	109.66	107.64	108.17	107.73	108.9	109.39
105.7	105.62	105.67	106.4	106.19	107.38	106.69	106.68	107.27	105.92	106.51	105.99	105.23	105.69	106.52	105.23	106.72	106.02	107.55	105.22	104.77	106.02	107.51	107.17	103.79	105.16	105.92	107.24	106.3	105.82	106.24	105.59	105.82	107.69	105.7	106.23	105.67	105.32	106.26	105.89	106.81	106.83	105.8	105.43	106.78	106.49	105.75	106.66	106.65	105.63
107.53	108.66	107.81	108.61	107.69	108.39	108.22	108.69	109.01	109.6	107.06	107.9	109.27	108.74	108.34	109.31	108.56	109.38	107.24	108.26	110.26	109.92	109.52	107.71	108.73	109.65	109.24	107.66	107.55	107.84	107.23	108.08	109.05	107.7	108.05	109.16	108.79	108.05	110.49	107.16	107.55	105.19	108.18	107.9	108.21	107.71	108.44	107.94	107.42	108.77
107.31	106.05	107.13	107.03	107.27	107.42	107.21	107.03	107.23	106.59	107.09	106.54	106.63	105.09	107.35	107.01	106.4	104.84	107.4	105.67	106.16	107.18	108.04	105.27	107.78	106.86	108.4	107.49	106.23	104.56	106.24	107.7	105.9	107.8	106.93	107.32	107.06	105.53	105.17	106.87	107.64	106.02	108.08	106.25	106.78	106.27	105.86	106.11	106.08	107.12
103.14	102.74	100.97	103.6	103.1	103.85	103.23	102.53	102.5	102.58	104.66	104.11	102.78	103.68	103.81	102.72	101.77	102.41	104.09	104	102.64	103.97	102.47	103.02	102.51	102.6	102.47	104.25	104.03	103.12	101.77	103.85	100.77	102.77	103.08	102.6	103.23	103.15	102.93	102.61	102.38	102.67	102.35	104.26	102.98	102.82	105.26	103.74	103.66	102.49
107.85	104.04	105.19	105.93	104.38	106.64	103.68	105.8	104.84	106.03	104.04	104.22	106.35	105.85	106.01	106.49	104.95	107.19	105.52	104.56	107.1	106.28	104.42	106.76	107.68	105	106.02	104.1	106.47	106.26	105.79	105.41	105.42	106.15	104.58	106.34	106.28	104.61	105.01	106.19	105.08	105.79	105.01	106.46	105.15	106.54	106.21	105.35	106.56	103.86
104.96	105.81	104.79	106.45	106.12	107.21	104.01	105.87	106.64	104.88	106.44	106.16	105.46	105.91	105.17	104.36	106.75	105.32	106.01	106.87	104.44	105.84	106.82	106.76	105.28	106.99	106.61	105.95	105.88	104.65	106.22	105.1	106.8	106.41	105.16	106.52	105.17	105.78	105.67	105.81	105.85	106.01	106.62	106.63	104.97	106.75	105.81	105.01	105.28	106.93
105.5	106.35	106.76	106.35	104.29	104.68	105.13	105.51	105.73	105.01	105.42	105.32	106.3	105.16	105.53	105.13	105.14	107.2	105.05	104.42	105.67	106.26	104.66	105.72	105.68	106.17	105.13	106.72	104.81	104.82	105.4	104.5	105.37	104.28	104.03	104.68	105.63	105.13	104.06	105.6	104.23	102.93	106.5	106.22	104.76	106.28	104.1	105.79	104.59	105.14
106.94	107.65	107.82	108.33	108.68	107.11	107.59	107.92	106.96	106.99	108.57	110.1	108.28	107.8	107.03	106.14	108.57	108.05	107.63	107.97	108.12	107.74	107.13	107.83	108.18	108.01	107.61	108.49	107.61	107.55	107.93	110.15	106.56	108.47	108.06	108.11	108.57	107.46	109.96	107.18	108.22	106.84	108.37	106.2	109.06	107.61	108.77	108.04	107.8	107.8
109.5	109.6	108.73	108.2	106.98	109.21	108.12	107.25	108.02	107.92	108.59	109.63	107.33	108.39	108.3	108.45	106.95	106.38	108.32	107.33	107.35	108.6	107.9	108.29	108.26	109.14	108.12	106.77	108.5	108.09	107.71	107.94	108.47	108.65	108.75	108.84	108.88	108.8	108.48	107.26	108.1	108.39	107.43	107.2	106.59	107.87	107.93	107.89	108.81	108.16
109.23	107.82	106.51	107.58	108.12	106.96	108.43	108.1	108.16	107.61	108.51	108.2	109.13	107.35	108.05	108.36	108.44	107.9	110.21	107.77	106.96	106.92	108.25	106.85	105.71	107.48	107.26	108.98	107.63	107.89	105.93	107.71	108.45	107.7	106.64	107.05	108.12	108.97	106.83	108.49	107.82	107.68	107.13	107.14	107.75	108.6	107.63	108.36	108.83	108.36
105.73	104.76	105.93	104.85	105.46	105.59	104.72	107.1	105.75	104.03	106.88	105.03	106.23	105.55	105.94	105.15	106.9	106.36	104.18	105.36	106.15	104.14	106.72	105.95	105.75	105.63	104.31	105.12	107.18	106.18	106.68	105.83	104.89	106.27	105.51	106.54	103.93	105.52	105.31	106.59	106.11	104.6	105.47	108.07	106.16	105.81	105.85	105.34	104.93	104.41
102.62	103.2	102.1	103.38	102.88	103.52	102.17	103.56	103.69	103.5	103.53	103.98	102.95	102.96	103.29	102.89	102.1	102.81	102.66	102.09	102.07	104.24	101.6	103.37	102.21	104.74	102.67	102.56	102.62	102.15	103.42	102.39	101.99	102.53	103.86	102.99	102.55	102.43	102.95	104.38	101.67	103.41	101.33	103.22	102.37	102.55	103.07	103.67	102.99	101.36
108.04	107.94	106.17	108.05	107.64	107.3	108.81	110.62	107.57	109.5	107.17	106.73	107.88	108.51	108.63	105.96	107.48	107.88	107.18	106.5	106.54	107.73	108.35	108.48	107.29	109.02	107.32	106.09	107.29	107.47	108.14	108.27	108.75	109.04	108.18	108.84	108.55	108.72	109.88	108.81	107.69	109.2	109.3	106.33	107.89	107.83	108.73	106.74	108.99	108.28
96.892	99.994	97.996	98.171	96.846	99.38	97.971	97.793	97.124	98.416	97.671	97.229	99.486	99.634	97.917	96.312	96.339	98.755	98.26	98.797	97.529	98.376	97.855	97.942	98.124	99.131	98.822	98.57	97.515	96.549	98.745	97.6	98.332	98.148	97.608	98.116	97.556	99.208	98.041	99.737	97.407	98.457	99.307	98.018	97.991	98.625	97.978	100.47	98.763	99.086
107.32	108.95	108.96	108.35	108.12	109.59	107.43	108.55	107.89	106.92	110.84	107.48	108.05	108.26	108.84	107.3	108.2	106.69	107.16	108.72	108.23	108.94	107.27	107.8	108.81	109.24	107.57	108.11	106.88	108.21	107.27	109.01	108.81	108.63	109.69	108.63	108.41	107.97	107.22	108.5	109.3	108.3	107.16	106.55	108.43	108.3	107.48	107.23	108.84	110.41
106.53	105.86	105.97	104.09	106.75	105.69	106.57	105.54	106.2	104.47	105.37	107.86	104.92	105.8	104.43	105.93	105.75	107.49	106.3	105.83	106.55	106.02	106.61	106.15	106.08	106.09	102.95	107.55	106.01	106	106.58	105.34	107.37	104.28	107.96	104.64	105.79	105.99	105.38	105.14	105.65	106.42	104.84	104.9	106.51	104.6	104.38	105.32	105.24	104.83
108.65	106.79	108.94	108.12	108.42	107.88	108.84	109.34	108.24	108.09	108.09	108.43	107.93	109.18	107.46	108.6	106.99	108.59	108.74	109.14	108.57	107.41	107.92	108.13	108.23	107.38	111.18	108.34	107.08	106.78	107.22	109.68	108.78	108.62	109.41	106.46	109.42	108.88	106.37	109.03	108.5	108.52	108.86	108.65	109.37	107.41	108.18	108.75	107.56	107.58
98.387	99.793	100.05	98.798	98.165	99.414	98.73	98.716	98.558	100.44	96.051	98.321	99.233	98.402	97.344	97.532	96.943	98.454	98.045	97.59	98.389	98.389	97.645	96.701	97.634	96.898	99.364	99.112	98.269	100.24	99.705	96.179	97.147	97.841	98.193	98.909	97.333	98.038	99.518	97.938	98.377	98.433	97.916	97.439	99.74	98.459	99.023	98.334	100.54	97.516
106.96	109.37	107.46	109.1	109.76	108.67	110.32	107.82	108.2	107.5	108.96	106.41	109.72	110.13	108.11	108.08	108.4	108.22	108.5	109.07	107.57	109.38	108.35	108.88	108.87	106.46	108.14	109.21	108.47	107.46	107.33	107.48	108.34	108.64	108.67	107.92	109.14	108.65	106.79	107.6	108.58	107.69	109.08	109.85	109.1	107.58	108.23	108.63	107.19	107.48
98.656	99.113	98.955	98.05	99.327	98.031	100.33	98.629	99.127	99.163	98.292	99.191	98.565	99.011	99.533	97.415	97.135	98.97	100.41	99.678	99.311	100.25	98.944	98.362	99.44	99.398	98.794	99.453	99.381	98.783	97.781	98.195	99.546	98.486	99.706	98.774	98.745	98.16	98.722	98.998	99.403	98.877	98.985	98.787	97.576	98.959	98.674	100.71	99.023	99.052
105.45	107.98	104.02	108.1	107.12	107.27	107.91	106.19	105.45	105.9	106.58	106.66	105.96	107.39	107.93	107.57	107.73	105.85	106.39	108.65	106.26	106.96	107.34	106.39	106.65	105.99	106.84	107.08	107.48	105.59	107.18	107.26	106.12	106.66	107.12	107.48	105.41	106.24	105.75	105.61	108.23	106.01	107.03	107.33	108.35	106.04	105.41	105.76	107.65	106.02
106.97	106.83	107.94	105.22	106.45	105.94	107.29	107.07	105.96	106.49	106.69	106.78	105.98	105.74	106.85	106.12	106.41	105.41	107.69	107.03	106.06	106.24	106.02	107.54	105.45	106.72	104.81	105.75	106.88	104.88	105.33	107.6	108.15	106.3	106.31	106.62	105.67	107.41	106.55	106.63	106.5	105.78	107.36	107.55	106.35	105.72	105.89	105.03	106.4	106.46
105.25	105.51	104.46	106.13	105.77	106.36	106.89	105.77	104.65	104.49	106.02	105.85	106.25	105.54	106.63	106.25	106.35	106.14	105.8	105.72	105.41	106.45	105.46	105.07	106.27	106.44	106.81	104.82	104.88	104.62	106.17	105.43	106.16	105.85	106.42	104.69	106.05	105.51	107.23	106.2	105.79	104.98	105.93	105.85	104.82	106.13	105.39	105.36	106.58	105.32
98.031	99.563	100.51	100.17	97.162	97.464	98.712	101	98.498	99.126	97.484	99.066	99.105	99.378	99.612	97.897	98.643	100.85	97.361	98.835	100.04	99.493	98.821	99.642	98.448	98.323	98.623	98.039	97.778	99.947	97.918	98.436	98.554	99.367	99.018	99.974	96.918	98.214	99.372	99.117	98.595	98.808	97.55	99.538	99.353	99.489	98.385	98.904	99.583	99.169
106.09	106.4	105.82	106.56	106.3	106.51	106.61	106.29	104.69	107.38	106.06	105.22	107.15	105.34	105.79	104.31	107.5	106.63	106.71	106.78	106.03	106.13	104.92	106.04	106.75	106.76	106.26	104.55	106.77	105.7	104.67	106.3	105.04	105.65	105.77	105.79	104.88	106.92	104.67	106.37	106.82	105.5	106.36	106.29	106.02	105.69	105.99	105.79	105.83	107.29
108.62	108.32	108.53	108.87	108.05	107.85	109.77	108.54	108.12	110.25	109	107.82	107.49	107.54	109.62	108.27	108.73	108.26	107.79	109.58	109.46	109.2	107.56	110.07	109.04	107.94	109.47	108.45	108.41	109.78	108.08	108.36	107.72	108	109.55	108.58	108.15	108.25	108.37	107.88	107.76	109.42	108.08	108.76	108.81	109.48	110.17	108.73	107.84	109.66
108.21	105.19	105.77	107.19	105.16	107.09	106.51	107.13	105.4	108.22	106.39	108.23	105.65	106.46	108.19	106.46	106.1	107.77	106.75	105.56	106.79	108.07	104.86	106.92	106.78	105.11	106.54	107.99	107.25	107.48	107.12	106.36	107.16	107.2	105.73	107.87	107.08	107.44	105.23	106.17	105.8	105.54	106.15	105.82	105.7	106.73	106.56	106.41	107.05	106.03
104.17	105.96	104.39	104.81	105.7	106.06	106.03	104.32	104.89	104.44	105.75	105.53	105.69	105.54	104.94	105.2	105.24	105.1	106.07	106.46	104.77	105.57	104.87	105.8	106.44	105.81	104.4	106.91	107.41	105.47	106.8	105.26	105.68	107.22	105.77	105.62	106.23	105.87	106.1	105.72	104.94	104.91	105.32	104.47	105.96	105.05	105.09	105.22	106.1	106.08
98.345	97.407	99.588	99.716	98.24	98.626	99.289	97.802	97.402	98.488	98.571	95.91	96.8	97.53	97.973	97.642	99.241	99.265	97.873	100.03	97.178	97.694	98.696	99.504	98.144	98.143	99.267	98.085	97.688	98.603	98.528	98.376	98.133	97.938	97.737	97.794	96.864	97.465	99.006	98.221	96.771	97.995	98.776	98.124	96.726	98.942	98.926	97.798	98.893	97.301
105.51	105.11	106.84	106.13	106.1	106.73	103.86	105.92	105.42	105.53	106.48	105.8	106.99	105.78	103.95	104.88	104.65	106.92	104.59	105.69	104.49	105.53	106.19	105.78	105.05	107.51	105.76	106.69	107.23	105.09	104.09	105.37	105.88	105.88	105.65	106.51	106.57	104.82	106.4	104.03	105.53	104.86	106.38	105.36	105.81	104.36	107.78	105.77	104.69	104.92
105.3	105.74	106.6	104.11	106.64	104.04	104.06	107.93	105.7	105.54	105.13	105.87	105.88	104.64	106.05	105.68	105.5	104.68	105.88	104.77	105.35	106.18	106.59	106.47	107.98	106.64	104.56	105.9	106.3	104.94	107.2	106	105.11	105.45	106.37	103.94	104.85	105.59	106.35	105.57	105.76	105.45	105.22	107.04	107.6	105.96	106.16	106.33	105.55	105.31
105.24	106.2	105.15	106.26	106.05	106.64	106.41	105.04	104.69	106.84	106.54	106.54	105.06	106.84	105.78	106.84	103.83	105.83	104.98	105.64	105.91	106.51	106.37	106.29	104.4	104.84	106.31	104.96	105.62	106.15	104.6	106.64	104.89	106.41	106.52	104.31	104.35	104.15	104.83	107.78	105.1	105.61	104.9	105.8	104.95	105.28	106.28	104.94	105.11	105.54
107.51	107.94	108.21	105.83	107.69	107.71	107.84	108.39	108.15	108.23	108.37	109.43	107.31	107.93	108.73	109.02	107.32	108.01	106.73	109.31	107.84	108.46	108.51	107.62	108.76	110.6	108.91	107.42	108.51	108.51	109.11	109.49	108.05	108.9	108.37	108.62	108.01	108.25	108.76	108.85	108.53	108.97	109.01	107.58	107.08	109.11	109.69	107.93	108.73	108.23
101.72	102.15	102.84	102.72	102.56	103.69	102.69	100.64	103.52	103.12	101.95	102.46	102.96	102.73	102.37	103.53	102.7	103.56	103.1	103.33	104.32	102.58	101.66	101.74	103.86	103.17	101.96	102.67	102.54	101.97	104.55	103.14	102.13	103.54	103.22	101.75	103.1	103.61	103.07	102.2	102.69	102.43	102.21	102.65	102.58	104.79	101.45	102.55	102.06	103.08
107.58	107.63	107.04	106.57	106.35	106.72	105.84	107.61	105.39	107.14	105.99	106.63	106.58	106.48	105.42	105.64	106.52	104.81	107.39	106.83	105.65	107.17	107.44	106.42	106.95	107.2	107.2	108.36	106.03	106.65	105.26	106.88	107.72	106.69	106.92	107.44	107.63	106.23	107.51	107.06	106.99	106.05	105.35	105.54	105.16	106.36	106.92	104.92	105.97	108.05
105.76	104.73	104.56	105.64	105.06	105.49	106.19	108.14	106.67	105.88	106.31	105.15	105.81	106.62	106.26	106.16	105.64	105.58	106.64	106.16	105.93	106.14	106.25	104.19	106.75	103.65	104.6	103.73	104.77	107.1	105.09	105.74	105.49	105.02	104.46	105.26	105.2	105.66	105.67	104.68	104.26	105.59	105.79	105.79	105.94	104.64	105.33	105.24	105.8	105.92
109.13	107.7	108.8	107.65	110.01	107.69	108.2	108.65	107.84	107.13	109	107.69	108.67	108.99	110.27	108.34	108.57	106.79	109.2	106.57	107.05	106.66	107.32	109.34	107.28	108.45	108.36	108.43	108.39	107.97	107.03	107.32	106.6	108.97	107.03	107.76	108.09	107.24	108.06	109	108.35	105.99	107.7	107.33	107.35	107.58	108.14	108.25	108.17	106.72
98.408	95.988	96.768	97.642	97.56	97.474	98.488	96.467	97.347	97.755	98.72	97.831	97.181	97.739	97.739	97.177	98.913	98.192	97.626	97.931	99.225	97.435	98.605	97.743	96.839	97.42	96.252	98.437	97.962	98.993	97.517	97.887	98.911	98.077	98.985	98.858	97.807	97.353	97.469	96.63	98.377	98.718	97.172	98.555	97.723	97.96	97.438	99.029	98.461	96.522
107.77	105.19	106.19	105.78	104.82	104.56	104.99	105.09	106.18	105.96	105.62	105.2	105.45	106.05	106.12	106.57	103.72	106.58	105.91	103.46	105.13	107.26	105.76	105.28	105.56	105.82	106.51	105.81	104.97	105.33	106.28	106.11	105.37	105.51	105.28	104.8	104.59	106.45	105.52	105.59	104.76	105.28	106.13	105.74	105.36	104.05	105.56	105.14	105.19	106.5
101.8	100.21	100.25	100.2	99.512	102.19	99.952	101.09	101.28	101.85	100.57	101.17	100.46	100.75	100.63	101.52	101.13	101.58	100.62	101.05	101.08	99.527	101.62	102.03	100.83	100.57	99.135	101.63	99.685	99.772	101.22	101.68	100.69	100.73	100.9	100.17	100.75	100.27	101.5	101.37	100.69	101.01	100.42	100.14	100.34	100.51	102.32	101.22	99.576	100.76
109.11	109.35	108.93	107.82	108.92	109.29	108.29	108.83	107.81	108.12	107.54	109.02	107.94	107.66	108.69	107.58	106.4	106.99	108.3	106.32	109.16	108.9	106.5	108.68	106.98	108.44	108.41	106.18	108.71	109.2	109.84	109.1	108.5	107.34	109.07	108.41	109.34	108.63	109.43	109.1	108.14	108.27	105.9	106.49	109.09	108.86	108.69	107.68	108.55	108.23
99.241	98.735	99.983	98.532	97.85	97.839	96.633	97.242	97.259	96.878	98.449	99.2	97.048	97.836	96.259	98.027	97.437	99.011	96.192	96.575	97.122	98.487	97.909	98.676	98.011	99.182	96.919	98.38	98.036	97.278	97.941	98.75	97.485	98.703	97.929	98.11	99.071	96.909	99.188	97.569	99.201	97.575	98.494	97.838	97.083	98.493	99.339	99.653	97.634	97.457
108.88	109.6	107.75	108.68	108.09	108.67	108.99	107.15	107.6	107.14	107.41	108.58	108.92	106.91	107.94	108.75	107.58	107.58	109.87	109.59	108.89	108.32	108.79	107.35	107.93	108.21	109.76	107.68	108.29	108.81	108.81	108.68	111	108.25	107.4	106.99	107.31	106.49	108.2	108.52	107.02	107.54	107.98	109.37	108.27	106.33	108.26	106.98	107.95	108.4
107.65	107.84	107.99	107.9	107.42	107.27	108.12	109.46	107.23	108.39	107.95	108.22	107.11	108.09	107.09	109.4	107.51	105.04	109.9	107.25	107.49	108.89	109	107.51	107.72	108.43	106.82	107.49	107.86	107.28	106.78	108.44	108.47	107.51	108.46	107.3	107.33	108	107.17	106.71	108.21	108.1	107.81	108.3	108.19	107.95	109.23	107.74	107.15	107.78
108.86	109.42	107.49	107.66	108.98	108.98	107.92	108.5	108.41	107.67	108.53	108.39	107.76	107.43	108.96	107.91	108.71	108.33	108.98	108.11	108.09	107.46	109.71	107.69	108.18	108.66	109.72	108.12	108.23	108.7	108.86	108.24	108.03	107.16	108.18	110.16	107.79	108.49	108.83	109.13	107.46	108.05	107.52	110.59	107.19	109.61	109.13	107.7	107.21	108.73
109.41	108.23	108.24	109.2	108.66	108.04	108.38	107.32	108.71	109.83	108.89	108.1	107.09	107.78	107.59	107.25	107.91	108.42	109.11	108.06	106.62	107.94	108.4	108.09	110.25	107.72	106.21	108.98	108.42	109.15	107.75	108.56	107.51	107.47	108.87	107.48	107.45	109.05	108.57	110.19	106.51	108.48	106.61	108.89	109.6	108.53	104.85	107.82	109.23	108.63
105.2	105.67	105.68	105.51	106.38	105.77	103.79	105.85	106.67	106.78	105.79	104.16	106.35	107.21	107.1	106.56	105.03	105.36	106.75	105.63	104.55	105.21	106.55	105.35	105.45	105.61	105.3	105.29	105.66	105.63	105.65	105.94	105.68	105.04	106.29	105.68	106.08	106.16	106.51	104.79	104.8	105.69	106.37	103.89	104.86	105.48	105.82	104.85	106.51	104.6
98.141	98.227	97.342	97.137	98.233	97.824	98.314	97.12	98.535	98.807	97.764	97.456	97.487	97.106	97.694	98.87	98.111	97.151	98.967	97.45	97.732	98.012	98.383	98.031	97.633	97.323	97.761	99.093	96.622	98.29	97.272	97.329	97.792	97.806	97.525	97.647	98.951	98.202	97.703	98.443	96.302	98.165	97.238	96.5	97.779	97.538	97.721	96.581	97.1	99.601
98.949	98.5	97.774	99.879	99.135	99.866	100.81	99.043	97.542	98.772	99.214	98.705	98.059	100.25	98.802	97.623	98.006	98.196	99.321	100.13	100.63	98.049	99.946	98.798	100.09	98.304	97.97	98.435	98.53	96.263	99.932	99.468	98.603	101.05	99.717	100.37	99.848	98.647	99.39	100.26	98.824	98.176	98.888	99.074	98.236	97.987	97.339	98.242	98.757	99.021
98.396	97.846	99.031	98.253	100.44	97.989	97.785	98.24	98.803	98.07	99.203	98.639	98.551	97.88	98.313	100.71	99.369	99.341	99.319	99.441	99.444	98.383	99.195	98.539	98.609	98.337	98.86	98.63	99.074	98.081	96.962	100.18	99.341	98.244	97.633	98.822	99.013	97.898	99.119	98.228	98.789	99.416	99.371	97.454	97.862	99.915	99.445	100.13	98.974	99.074
107.71	108.76	108.83	108.13	107.68	109.27	109.76	108.2	108.93	109.61	109.83	106.43	109	110.2	107.54	109.24	106.69	106.64	108.03	107.95	108.62	107.9	109.68	107.39	109.7	107.6	108.91	109.08	108.26	109.27	107.67	107.26	108.68	109.54	106.51	108.16	107.47	107.74	106.85	107.81	107.51	108.07	108.54	109.04	107.44	107.96	108.08	108.66	107.6	107.66
106.68	107.74	107.12	104.86	105.39	105.75	105.9	106.49	106.22	106.55	107.11	105.86	105.22	106.82	107.1	106.26	105.64	106.95	106.5	106	107.1	106.14	107.13	106.42	107.63	106.41	105.39	107.25	106.27	105.5	105.97	106.42	105.55	107.13	106.21	107.12	104.69	106.25	106.49	107.08	107.67	107.24	105.33	108.54	106.87	105.25	106.66	106.16	105.06	106.02
109.15	109.83	109.29	108.21	107.64	107.24	106.99	107.91	107.54	108.83	109.9	106.91	107.61	108.24	108.24	107.05	108.53	107.77	109.15	109.71	108.28	109.21	108.6	108.91	109.25	108.94	109.54	106.99	108.68	107.65	107.85	107.62	109.45	107.61	109.22	108.13	109.16	110.25	108.56	108.41	108.91	109.17	108.19	108.73	106.64	108.62	107.9	106.44	111.54	108.88
103.91	105.48	106.55	105.82	106.61	106.33	106.37	105.23	106.02	105.91	106.68	106.22	105.48	105.79	106.04	107.04	106.03	106.44	105.46	105.66	106.34	106.3	106.07	105.66	105.23	105.69	105.38	106.44	106.11	105.94	104.79	106.46	104.03	106.59	105.55	105.93	105.86	105.86	106.72	105.93	104.54	106.34	106.32	104.86	104.5	106.05	106.48	106.65	105.02	106.26
104.55	105.75	104.79	105.89	104.98	106.11	105.64	105.54	106.43	106.08	106.91	105.55	106.91	105.31	106.79	106.21	104.45	104.55	105.62	105.81	106.12	104.49	105.18	105.62	104.76	106.55	104.97	104.7	107.49	105.27	107.23	104.59	105.24	105.36	104.45	104.64	104.48	106.05	105.22	105.85	106.14	105.84	106.39	106.39	107.14	104.89	104.34	106.93	105.27	106.21
108.93	108.04	107.32	107.04	108.33	108.01	107.88	109.52	107.37	108.16	108.81	106.66	108.46	107.03	107.71	107.51	108.09	108.25	108.67	106.77	107.97	108.27	107.22	106.05	108.43	106.43	108.35	107.53	106.72	108.5	109.69	107.4	108.03	107.48	107.74	108.25	109.55	107.67	107.38	108.12	108.4	108.41	107.89	107.16	107.67	106.28	108.4	106.83	107.77	106.81
110.29	108.64	108.63	108.14	108.91	108.09	108.48	108.21	108.67	107.47	108.09	108.73	108.15	108.18	109.37	107.11	107.59	106.75	107.84	108.43	108.18	106.54	108.41	108.57	106.65	108.78	108.88	109.7	107.99	109	108.69	108.69	109.17	108.56	108.98	108.09	106.78	108.91	106.68	109.15	109.48	108.32	108.43	106.95	108.31	107.74	106.24	107.69	107.97	107.59
105.62	105.96	108.72	106.33	105.72	106.38	107.09	105.24	107.24	106.83	105.69	107.82	107.35	107.56	105.71	105.44	107.39	106.35	106.57	106.24	103.7	105.68	106.89	105.12	105.32	105.39	106.19	105.97	105.96	107.11	106.34	107.27	106.04	108.15	105.43	107.3	105.29	107.08	105.27	106.53	106.59	105.56	106.08	104.93	108.64	108.27	106.46	106.67	106.21	108.57
105.84	105.23	105.33	106.3	106.23	105.07	105.88	106.55	103.99	106.53	107.62	105.64	105.02	104.44	104.6	105.67	105.19	105.61	104.94	106.15	105.73	108.15	107.58	105.97	105.65	105.07	106.09	104.38	105.16	107.44	104.75	108.21	106.48	105.02	104.92	105.9	106.1	106.51	104.48	105.73	106.29	105.81	106.3	105.56	104.89	105.36	104.95	106.79	106.05	104.97
104.94	104.27	105.27	105.65	104.97	105.62	106.1	106.69	105.7	104.73	104.86	106.22	106.06	105.39	105.13	104.46	104.81	104.23	106.31	107.69	107.37	104.41	106.18	106.05	105.43	105.05	104.46	106.05	105.27	105.67	104.48	106.02	106.04	106.1	105.62	107.05	105.59	105.66	105.82	106.39	105.16	105.99	106.12	105.87	104.78	104.9	105.95	106.45	104.69	106.17
108.17	108.07	109.18	108.61	109.82	108.17	107.26	108.83	108.67	107.92	108.44	109.49	108.95	107.22	108.55	108.91	107.97	107.63	106.49	107.04	107.59	108.66	110.39	108.3	107.97	108.47	107.85	107.8	107.63	106.9	110.15	108.16	107.8	107.23	107.7	108.39	108.43	108.07	108.47	108.58	108.99	108.69	108.74	108.49	108.33	108.07	106.86	107.41	108.67	109.24
107.37	105.76	106.37	104.4	105.15	106.26	105.84	105.65	106.98	106.25	108.03	106.94	106.18	107.52	106.84	106.52	106.86	105.47	107.45	106.43	105.92	105.59	106.44	105.72	106.13	108.15	106.3	106.28	106.47	105.13	106.99	106.67	107.61	106.64	107.29	107.46	106.22	107.78	106.99	105.96	106.3	105.57	106.83	107.41	106.36	105.55	105.68	107.15	107.02	105.41
102.77	101.04	103.38	102.38	103.59	102.77	103.67	102.53	102.43	100.91	102.88	101.36	101.61	103.87	102.47	102.07	103.51	101.67	104.13	102.91	102.3	103.09	101.54	101.6	103.19	103.92	103.57	102.12	102.71	103.29	102.04	101.3	102.48	101.88	102.66	103.47	104.57	104.06	104.23	103.7	102.78	101.78	102.57	102.51	102.43	101.48	103.6	103.11	102.45	102.96
100.05	99.456	98.889	100.87	99.43	98.55	98.662	99.404	98.37	98.717	100.36	98.876	98.922	98.306	98.186	100.06	99.73	100.1	99.151	97.375	98.848	97.929	99.397	99.213	97.492	99.34	98.175	99.124	99.28	99.444	98.021	98.71	98.04	96.87	97.807	99.369	99.3	99.62	99.475	100.03	98.736	99.823	98.457	99.554	98.928	99.456	100	98.138	99.934	98.747
97.273	97.863	98.583	99.516	97.792	98.084	98.265	97.327	96.782	98.318	97.822	98.697	98.06	96.98	99.455	97.272	97.408	97.702	98.348	99.745	96.935	98.327	97.136	99.076	98.666	97.82	98.586	97.204	98.016	97.157	99.776	97.021	96.867	99.318	98.091	97.87	98.844	97.727	99.215	98.153	98.118	98.344	96.647	96.555	99.192	98.255	99.236	98.763	97.021	99.242
103.41	103	103.2	103.36	103.38	102.44	101.98	102.63	102.3	103.43	100.83	103.39	103.82	103.1	101.14	103.21	102.8	101.6	103.95	102.64	101.96	103.38	102.66	102.18	102.52	103.47	103.33	104.28	102.4	102.71	102.4	103.41	104.01	103.95	102.79	101.56	102.49	102.76	103.3	101.22	103	104.17	102.86	102.4	102.36	102.68	101.66	103.25	103.84	103.34
99.702	98.704	98.907	100.46	99.821	101.5	100.71	101.91	101.07	100.72	100.97	100.27	100.63	99.976	101.32	100.52	101.08	101.79	101.39	98.709	101.95	101.36	99	99.909	101.07	100.87	100.73	103.04	100.28	100.94	100.91	100.3	101.2	100.52	102.01	99.67	101.19	101.44	101.17	102.13	99.964	99.977	102.25	100.39	101.09	100.01	102.25	100.86	101.27	102.06
100.45	99	99.215	99.571	99.104	98.374	99.42	98.501	98.178	98.252	99.455	98.59	101.05	96.531	98.885	98.067	100.58	98.932	97.302	98.309	98.906	97.009	98.908	99.065	98.401	98.558	98.902	98.491	99.243	99.489	98.562	99.479	99.863	100.19	100.14	99.156	98.02	98.003	102.05	99.108	98.607	98.749	98.725	99.553	98.901	99.385	99.538	99.238	99.885	99.193
98.565	101.5	100.7	98.243	99.817	102.13	101	102.03	100.9	100.79	99.492	100.66	101.88	101.89	100.05	101.63	100.12	100.92	100.28	100.86	99.253	99.167	100.12	99.449	102.37	101.19	100.27	100.49	101.79	100.68	102.27	99.196	102.15	99.777	100.96	100.36	100.42	101.67	100.66	98.993	100.75	100.19	100.77	101.98	101.36	100.83	101.62	99.816	100.34	100.25
97.711	97.189	99.662	96.628	97.105	97.651	96.23	97.556	98.961	97.998	98.225	99.19	97.441	96.624	97.172	97.787	98.049	98.906	97.666	97.941	98.01	97.993	98.62	97.222	98.79	97.405	98.919	97.606	97.191	97.225	95.975	96.353	98.207	98.193	97.985	98.49	97.481	97.407	98.972	97.459	96.048	98.472	97.523	98.364	97.04	97.239	99.443	96.742	97.73	98.304
108.86	108.72	108.91	108.91	109.18	108.82	108.75	109	110.3	106.44	106.46	109.44	108.83	108.37	108.35	108.33	108.81	110.22	107.43	108.19	108.03	109.35	109.62	106.72	108.2	108.2	107.88	108.17	108.85	107.79	107.24	107.27	107.91	110.12	108.47	107.22	109.85	109.19	108.53	108.51	108.12	108.3	107.5	108.09	108.24	107.37	109.21	109.2	108.24	105.78
96.742	98.368	97.282	98.588	97.916	99.437	97.586	97.737	96.988	100.58	97.247	98.128	98.136	98.498	98.041	98.378	98.049	97.418	98.759	97.769	97.912	96.607	98.508	99.478	98.236	96.3	99.467	97.989	97.915	96.918	97.02	97.933	97.348	98.119	98.693	98.793	96.585	97.694	98.356	98.418	97.257	97.941	97.389	99.481	98.243	97.554	98.521	97.172	99.489	96.529
106.44	107.36	105.49	107.69	104.98	104.57	105.52	105.97	104.67	104.8	107.77	105.6	105.51	105.82	107.91	106.37	104.24	106.33	106.34	105.56	107.25	106.16	104.52	106.62	106.35	106.63	106.13	106.74	104.33	106.92	105.99	107.32	106.28	107.49	106.58	105.13	106.85	105.71	106.66	106.91	106.59	106.6	106.07	105.66	107.71	106.33	106.8	107.11	106.99	105.64
110.51	111.83	108.61	109.86	112.21	110.84	111.47	110.44	111.15	110.07	110.79	110.62	109.37	110.34	110.31	110.95	110.04	110.28	111.07	111.83	109.25	109.5	111.62	112.39	108.95	111.11	110.97	111.56	111.2	110.21	110.48	110.33	111.76	110.14	110.58	111.8	111.26	110.11	109.2	111.71	109.17	110.09	108.43	110.86	109.15	111.68	109.75	109.92	110.84	111.55
108.29	107.53	107.97	106.83	107.12	107.8	108.32	108.62	109.06	105.45	108.01	107.73	108.04	108.53	107	107.76	108.08	107.81	108.06	107.59	107.67	106.82	108.92	108	106.77	107.56	108.24	108.86	107.38	106.62	109.04	107.15	107.35	106.43	107.91	109.08	107.23	107.29	109.23	106.4	108.38	106.36	107.72	108.3	108.33	107.87	106.99	106.79	108.46	108.01
106.73	107.18	108.24	107.43	107.99	109.15	106.61	108.3	108.7	109.49	107.45	108.23	107.94	109.2	107.54	107.89	107.64	107.26	107.24	108.64	106.88	109.18	108.07	105.86	107.16	106.21	108.6	107.26	106.97	106.27	107.32	108.65	106.5	107.86	107.79	107.76	105.08	108.71	108.14	106.52	109.06	109.72	108.31	108.7	108	109.55	108.73	109.27	107.58	107.91
106.5	107.5	105.7	105.88	107.29	106.69	107.52	104.92	106.72	105.83	108.8	106.79	106.39	105.25	106.91	105.85	104.96	106.09	107.3	106.01	105.86	105.71	105.49	105.14	106.2	106.29	106.86	105.39	105.94	106.64	104.89	105.96	106.82	106.45	105.24	105.84	104.47	106.04	107.63	108.55	105.86	107.7	105.98	106.35	105.49	106.97	105.93	106.16	106.82	105.89
104.76	104.94	105.56	104.31	106.38	107.42	106.18	106.85	106.77	106.92	107.24	105.67	105.22	104.36	106.04	107.78	106.08	107.21	106.39	106.94	107.82	107.93	106.65	107.5	106.86	107.53	105.07	106.48	105.59	107.7	106.32	106.3	106.43	107.33	105.97	106.54	106.43	106.34	107.06	106.44	103.6	108.38	106.62	106.83	107.11	106.49	106.55	106.96	104.41	105.88
106.2	104.83	105.88	105.83	107.17	106.7	104.87	105.51	104.76	106.21	108.14	105.36	106.47	106.22	106.14	105.79	105.89	104.55	104.74	105.82	104.54	105.54	104.13	105.29	104.25	106.49	107.52	105.9	106.98	106.91	106.23	105.42	104.94	105.93	106.09	105.3	105.11	105.81	106.99	106.22	105.59	104.88	105.57	106.88	104.95	107.23	106.48	106.53	106.17	105.24
105.78	105.14	106.12	106.25	104.6	105.93	107.78	105.2	106.9	107.02	105.4	107.16	106.46	106.31	106.79	105.38	106.05	105.76	106.34	107.17	106.34	107.14	105.14	106.52	106.86	105.79	107.57	106.44	107	106.74	106.98	105.82	107.02	106.66	105.16	106.47	106.31	106.58	105.4	107.42	108.01	107.12	107.3	106.96	104.59	106.09	108.69	105.52	106.35	107.96
107.36	105.68	105.79	106.25	106.58	105.72	105.35	104.19	106.93	106.36	106.93	107.46	107.24	108.59	106.15	106.73	106.05	106.2	107.04	107.69	106.19	106.47	107.16	106.47	105.73	106.38	106.61	105.42	106.7	108	107.75	105.11	105.9	108.4	104.64	107.12	107.52	106.3	106.19	106.61	106.96	105.36	107.49	106.88	105.18	106.59	108.75	106.72	107.1	105.1
96.764	97.425	97.657	98.009	99.679	99.147	98.114	97.284	98.255	99.165	99.439	97.684	98.289	98.453	97.5	97.034	97.521	99.198	98.478	97.357	98.613	98.93	96.733	97.748	97.828	97.422	98.137	97.366	96.393	97.642	99.207	97.53	97.038	97.785	98.905	98.565	96.931	99.713	98.492	97.461	96.647	97.042	98.41	99.12	97.464	98.405	97.83	98.181	98.046	98.263
107.49	106.06	106.92	103.95	106.98	107.05	107.13	103.99	105.54	107.1	107.09	106.19	106.85	105.59	107.28	106.55	107.45	107.91	105.83	106.05	106.57	107.07	105.26	105.28	106.65	106.07	107.17	107.36	107.49	106.26	107.06	106.76	107.2	107.89	106.72	106.35	105.14	105.88	106.9	105.21	104.78	107.65	106.54	106.46	104.3	107.78	106.82	106.28	105.32	107.88
104.99	105.85	105.16	104.4	104.32	104.7	104.83	105.3	106.48	106	105.89	106.61	105.4	105.14	104.76	104.23	105.61	105.62	104.23	105.2	104.32	107.42	104.65	105.18	105.49	105.89	105.52	105.1	106.75	105.34	105.18	105.95	105.31	104.6	106.65	105.83	105.13	105.32	105.69	104.21	103.33	106.43	104.63	105.84	104.49	106.15	106.86	105.55	105.33	104.96
107.31	108.13	107.93	106.83	107.83	107.6	107.79	107.09	109.21	106.16	107.85	106.07	107.88	107.67	107.72	107.84	107.24	108.01	108.15	108.07	106.76	108.78	107.27	107.24	109.25	108.37	106.87	108.89	106.6	107.73	107.08	107.54	106.58	106.92	106.89	106.67	108.19	109.09	108.58	107.73	107.3	106.6	106.67	107.42	109.28	106.95	108.1	107.29	107.98	107.96
96.618	98.47	100.8	97.607	99.251	99.518	98.786	98.707	99.783	98.926	98.98	99.95	98.371	98.041	98.811	98.045	100.04	100.1	97.767	98.393	98.959	98.707	99.011	98.514	99.037	98.72	99.044	98.632	98.398	98.774	100.53	98.828	99.175	98.418	98.744	98.092	98.38	99.699	98.923	100.3	99.655	98.992	97.15	97.611	99.181	99.165	98.972	98.989	97.078	99.293
109.1	109.04	108.4	107.64	109.48	109.41	106.93	107.55	109.97	108.25	108.33	106.81	108.72	106.68	107.77	108.52	109	108.06	107.7	109.07	109.01	108.85	107.56	108.49	108.55	109.57	107.9	108.83	107.86	107.46	108.37	108.72	108.55	108.36	108.25	107.61	109.19	107.75	108.37	109.68	106.27	108.41	110.11	108.39	108.66	107.73	108.93	109.11	107.87	108.33
101.28	99.652	101.97	99.363	98.717	100.96	101.89	100.95	101.15	100.72	100.21	101.61	100.04	100.84	101.29	100.09	99.785	100.72	101.75	101.37	100.37	100.07	99.92	100.65	101.04	98.928	100.17	100.72	101.72	99.722	100.35	100.82	100.12	100.63	101.31	100.69	100.5	100.85	99.752	101.16	100.45	99.92	100.99	100.79	101.32	101.13	100.21	99.544	100.31	99.317
108.33	108.1	109.34	108.64	107.23	108.86	107.88	107.77	108.51	108.14	109.79	108.37	108.26	108.81	107.58	108.36	108.44	108.22	108.88	107.44	106.55	108.45	108.66	109.89	109.05	108.44	109.13	107.65	108.46	109.33	107.24	107.64	107.2	108.56	109.96	108.11	108.31	108.01	109.61	107.05	107.5	107.66	107.59	108.33	107.92	108.53	108.96	108.87	107.67	107.73
107.61	108.1	108.58	107.8	108.46	106.99	107.4	108.64	109.6	108.35	108.72	105.98	107.19	109.45	108.44	106.89	106.24	107.59	107.01	107.3	107.36	107.68	109.67	107.96	108.62	108.18	108.21	107.53	107.73	108.82	107.95	109	107.66	106.65	109.35	106.34	107.03	108.75	107.9	108.62	107.34	107.69	108.5	107.79	108.58	107.43	109.07	108.53	107.3	107.57
101.59	101.47	100.63	100.31	100.77	101.54	100.26	102.1	100.66	100.53	102.39	100.48	101.69	101.34	100.76	102.07	99.111	100.65	100.5	101.56	101.13	99.955	101.58	99.739	101.22	100.95	101.27	100.91	100.86	101.77	102.85	100.01	101.55	100.14	100.99	101.07	100.42	100.26	100.21	100.95	101.32	100.53	101.9	100.45	101.76	100.76	101.2	100.62	101.75	101.33
107.28	106.61	107.28	106.27	107.46	105.58	106.82	106.22	106.8	107.3	106.8	106.82	106.22	107.69	107.03	105.28	106.25	103.72	107.48	106	106.53	108.97	108.08	108.17	107.8	104.85	107.88	107.13	107.86	105	108.48	108.07	107.45	106.5	106.78	105.09	106.2	106.4	107.37	106.55	105.91	105.77	104.37	106.8	107.01	108.24	107.21	105.74	106.16	104.93
105.57	106.63	106.38	107.08	105.82	104.58	104.12	104.84	106.02	105.17	105.08	106.2	104.87	104.07	106.27	105.66	104.56	105.82	104.3	104.98	105.07	103.79	105.05	106.82	105.47	105.81	105.96	105.15	104.28	105.54	106.78	107.35	106.6	105.43	104.83	105.81	106.95	106.08	105.76	108.02	106.41	104.98	104.38	105.31	105.32	105.37	106.57	106.18	105.01	105.75
98.281	96.296	97.103	97.493	98	97.635	99.853	98.405	98.171	98.34	97.865	97.838	99.335	98.364	97.966	98.512	97.212	95.731	99.825	97.899	98.416	96.095	98.752	98.653	97.355	97.237	97.909	98.929	97.419	100.23	97.378	98.729	96.785	98.68	97.442	98.858	98.392	98.412	96.848	97.329	97.573	97.695	96.901	98.722	97.573	98.847	98.338	98.692	98.05	97.638
106.47	105.35	105.15	104.43	106.05	105.57	106.06	105.52	104.46	104.81	105.03	106.22	106.84	105.73	106.55	105.03	105.81	105.71	105.49	105.67	106.29	106.14	105.77	106.08	104.74	105.16	106.07	105.28	104.8	104.54	105.31	103.94	105.54	105.99	104.66	105.76	104.23	105.77	105.48	106.01	105.39	103.93	105.32	104.49	105.92	105.3	105.73	106.48	105.48	105.73
105.57	106.46	105.89	105.59	105.58	105.02	106.96	105.13	105.67	106.98	105.51	106.66	106.04	104.86	105.67	105.5	105.72	105.73	105.05	104.48	104.44	105.45	105.06	105.77	105.33	108.17	104.99	104.63	105.7	104.7	104.91	106.36	105.78	106.72	104.79	105.08	106.61	105.6	104.79	105.11	106.14	104.79	104.34	106.77	104.98	106.42	106.68	105.21	105.83	106.1
108.14	107.34	107.37	109.52	107.54	109.91	109.24	109.67	109.28	108.87	109.39	108.95	108.21	109.54	109.18	108.33	110.1	109.05	107.26	106.5	109.1	107.16	108.98	108.17	110.49	109.41	108.93	108.85	108.56	107.5	108.53	107.95	108.02	107.7	108.27	108.64	108.53	107.85	108.16	108.48	109.07	109.33	107.25	110.09	108.77	108.81	109.13	108.15	109.24	108.71
107.89	105.06	108.16	104.04	106.02	104.49	106.99	105.91	106.57	107.14	104.49	105.48	106.8	104.91	104.23	104.21	105.88	106.23	103.27	105.65	106.1	105.32	106.19	103.67	104.6	105.8	105.33	105.61	106.18	106.39	105.66	104.84	103.38	106.18	106.31	105.83	104.2	106.62	106.26	104.25	106.28	104.58	106.49	105.76	104.91	103.46	106.19	104.67	106.2	104.81
108.34	110.06	109.37	108.55	108.16	108.71	109.21	108.14	108.87	108	108.97	108.56	107.36	109.85	108.38	108.07	108.06	107.39	108.1	109.72	109.54	109.87	109.86	108.28	109.03	109.46	110.19	109.65	108.96	108	109.27	109.85	108.37	108.65	108.38	108.44	109.93	108.9	107.02	108.16	109.81	108.98	106.83	109	109.23	109.52	109.6	109.1	107.83	109.86
98.175	97.699	96.873	98.307	97.571	98.976	98.005	97.311	97.972	97.824	96.818	98.526	98.697	98.981	97.458	97.912	97.138	98.75	98.777	98.109	98.092	99.077	98.085	98.818	98.538	98.654	97.827	99.174	98.256	98.186	97.603	98.439	98.405	97.846	97.777	97.36	97.934	98.709	98.202	97.185	98.736	97.056	97.927	98.705	97.664	96.948	97.609	98.077	98.912	98.004
97.784	97.5	99.567	97.912	99.737	99.547	97.254	97.663	98.518	99.027	99.364	98.326	96.428	98.281	97.701	97.071	97.962	98.045	98.962	97.024	97.257	98.148	97.568	97.809	99.036	98.566	98.676	98.834	98.689	99.265	99.406	97.467	98.083	97.6	98.802	98.798	98.898	99.132	98.744	96.588	98.889	97.923	99.225	98.467	98.328	97.144	99.58	97.791	98.318	98.087
101.19	100.51	101.76	100.14	101.53	101.39	102.35	101.3	100.45	100.85	100.76	102.04	100.71	99.361	100.1	99.804	102.08	103.74	101.27	100.96	99.932	100.83	101.86	102.28	99.205	101.2	100.09	101.88	100.97	101.92	98.224	101	99.643	102.06	100.51	101.59	101.36	101.22	100.85	101.43	100.96	100.76	102.29	102.01	100.95	100.62	101.44	101.57	99.526	100.31
107.44	108.31	108.79	109.72	106.12	108.54	108.97	108.16	108.76	107.02	107	108.18	108.45	108.36	107.8	108.34	107.85	108.8	110.7	109.24	108.41	108.39	107.07	107.92	107.84	108.46	109.79	108.1	109.19	108.46	108.36	108.22	108.43	108.59	109.31	107.14	108.84	107.5	108.33	109.94	108.55	107.99	108.84	108.74	109.02	106.42	109.29	108.13	109.49	109.03
106.72	105.66	107.36	105.08	105.9	105.54	106.18	107.47	104.75	105.12	105.33	105.17	104.23	106.15	105.18	105.34	104.88	106.62	105.28	105.33	105.47	105.16	105.55	105.08	106.16	104.38	104.21	105.63	105.94	105.25	105.46	106.01	105.23	104.36	106.48	106.7	104.7	104.77	105.3	106.54	107.73	105.07	106.96	105.55	106.8	106.56	104.67	104.04	106.4	106.69
105.7	105.41	107.46	105.8	105.93	106.27	105.46	105.28	105.81	106.13	105.34	106.06	105.08	104.59	104.63	105.56	104.88	105.36	106.43	104.6	106.15	102.64	105.15	105.28	106.26	103.94	104.83	106.06	105.14	105.75	105.91	105.16	105.02	107.07	107.01	106.28	106.44	104.9	105.91	105.65	105.24	106.42	105.73	104.85	105.14	105.78	105.62	106.55	105.58	107.03
104.78	104.33	106.79	104.65	107.06	105.57	105.03	104.28	104.47	105.28	105.26	105.23	105.67	106.2	105.21	106.01	105.14	105.16	106.47	107.18	106.42	105.59	105.63	107.56	105.52	105.83	106.58	106.19	107.09	106.17	106.75	105.36	106.18	105.98	105.67	105.52	104.68	104.92	105.32	105.18	106.32	106.3	104.76	105.84	106.88	105.74	106.3	104.98	106.74	105.91
100.76	99.714	99.329	102.9	100.59	100.16	101.86	100.24	101.16	101.01	101.66	100.5	100.22	102.42	102.28	99.667	99.975	99.989	100.74	102.61	101.16	100.18	99.762	100.33	102.51	101.14	100.16	101.19	99.499	100.81	101.17	100.65	102.21	100.34	100.84	101.11	102.23	102.09	99.787	100.4	102.7	99.73	100.09	100.51	102.05	99.334	101.13	101.74	98.991	100.66
97.005	99.027	98.198	97.776	98.467	95.953	98.458	96.83	98.675	98.683	97.81	98.404	98.163	98.952	97.4	97.7	96.718	98.867	97.319	98.484	98.154	96.018	99.145	98.152	98.432	98.415	98.745	97.339	98.119	97.699	98.997	98.967	98.052	98.537	98.953	97.724	98.682	96.742	99.173	98.48	99.524	97.796	98.3	98.967	95.557	98.782	97.154	99.066	96.634	97.833
105.75	106.05	108.25	107.19	108.43	105.09	105.62	107.47	104.92	105.65	105.52	104.75	105.95	107.35	106.16	106.4	106.54	105.73	107.43	107.59	104.6	105.33	107.56	104.41	106	106.19	107.05	107.05	106.45	108	106.01	107.32	107.55	108.52	106.46	105.05	105.64	106.05	106.99	105.93	106.65	105.3	106	106.48	106.34	107.71	106.44	105.9	105.76	107.65
109.44	107.78	108.25	109.45	107.99	109.11	105.53	110	107.48	107.55	108.95	106.75	109.01	108.75	106.32	108.58	108.04	108.13	107.51	107.62	108.29	110.49	108.71	109.24	109.34	108.48	108.78	107.47	106.77	107.84	109.17	108.4	108.05	107.2	109.65	107.34	110.09	107.74	106.36	108.78	108.06	107.22	108.22	108.05	108.52	108.57	108.68	109.65	109.24	106.94
104.74	105.98	105.61	107.03	107.52	106.79	105.8	105.88	106.47	105.69	106.01	106.48	104.57	105.62	107.25	105.99	105.31	107.17	106.18	106.41	105.16	106.33	106.59	106.97	106.25	106.29	105.37	106.11	106.3	105.89	106.54	106.22	106.03	107.73	105.12	107.58	106.29	106.04	107.03	105.59	105.48	105.7	107.76	106.19	106.67	106.26	107.05	106.13	105.08	107.56
100.72	98.803	98.446	97.568	98.317	97.966	96.929	97.877	97.295	99.379	97.149	99.056	96.912	97.514	96.491	98.64	98.464	97.281	97.981	95.955	97.359	97.04	98.419	98.17	99.143	97.708	98.788	96.247	97.528	98.585	97.281	99.032	97.993	97.762	98.511	97.957	97.407	97.829	96.489	98.135	97.337	99.615	97.746	98.749	99.645	96.99	97.563	97.143	97.685	97.822
98.454	97.694	99.189	98.279	98.783	98	96.118	99.967	98.731	96.891	99.144	98.155	97.466	99.161	99.478	96.656	95.945	97.814	96.961	98.499	98.111	97.836	98.02	98.745	99.102	98.062	98.137	97.707	99.433	98.78	98.919	99.678	96.793	98.619	98.045	98.376	97.932	98.383	98.741	98.786	99.354	97.353	98.283	96.517	97.634	98.863	96.933	97.747	98.321	99.683
105.07	106.62	105.89	106.47	103.26	105.41	105.94	106	104.78	107.03	104.36	105.7	106.08	106.07	105.81	106.49	105.46	106.08	105.93	106.26	105.7	105.21	105.85	104.47	104.4	104.99	105.13	104.98	103.67	106.3	106.29	104.25	106.85	105.27	105.56	106.57	103.84	103.87	105.24	106.16	106.32	106.25	104.96	106.58	106.01	104.96	106.28	105.89	104.5	106.14
108.47	108.58	110.33	108.05	107.67	107.63	109.67	109.07	109.33	107.63	107.68	107.89	109.56	106.42	110.04	106.96	110.05	109.89	108.38	108.3	108.32	107.41	108.4	107.15	107.75	107.85	109.04	108.65	108.74	108.19	109.01	108.9	108.74	108.59	109.28	109.73	108.24	107.22	110.03	109.94	109.19	109.15	106.69	108.09	108.33	107.8	108.38	107.36	108.71	108.64
98.667	98.157	97.034	98.385	100.21	97.144	97.991	97.878	96.946	97.394	97.921	96.982	98.471	98.375	97.862	97.094	96.78	97.066	98.005	98.594	97.514	99.616	98.665	99.227	98.026	98.315	97.612	99.622	97.796	95.406	97.769	97.291	99.389	98.388	97.583	97.325	99.335	99.086	97.938	96.856	97.823	99.552	98.137	98.874	99.184	98.32	98.193	98.494	98.407	96.95
108.84	106.67	108.11	108.41	106.9	107.87	108.54	108.69	108.94	110.01	107.58	108.08	107.35	108.72	109.26	106.63	107.89	107.44	108.49	106.99	109.15	108.13	107.61	106.5	107.37	108.43	108.59	108.67	108.8	108	107.71	107.77	107.35	109.51	109.51	107.57	106.97	108.41	107.27	109.64	109.66	108.1	107.78	108.71	107.84	108.06	108.53	108.21	108.34	109.15
98.278	97.786	98.218	96.11	98.277	98.504	98.341	97.818	97.459	96.525	96.972	99.099	96.5	98.281	97.829	96.348	97.134	96.588	99.055	99.943	97.829	97.314	96.039	99.393	97.412	96.775	97.417	97.933	98.803	97.992	97.189	97.354	101.06	99.87	97.634	97.928	99.439	97.798	98.953	96.511	96.719	97.999	96.718	96.854	98.352	99.314	97.509	96.633	97.376	97.896
99.208	98.19	98.792	99.113	96.7	98.819	97.843	98.373	99.858	98.996	99.345	98.538	99.59	99.015	100.38	98.35	98.341	99.412	99.717	100.23	97.436	99.58	99.889	98.087	98.33	97.669	99.707	99.555	98.421	97.076	98.38	97.904	98.782	98.389	98.978	100.23	99.498	99.837	98.651	99.131	98.591	98.294	98.216	97.54	100.08	99.466	99.123	98.319	99.178	98.674
106.51	105.73	105.39	106.9	106.04	106.88	106.95	104.39	104.83	106.84	105.5	105.85	105.36	105.72	103.82	106.27	106.85	105.7	105.91	105.97	104.24	105.15	106.59	105.71	104.11	105.58	104.82	106.73	106.03	106.9	106.53	105.45	105.53	105.18	105.42	105.09	104.39	105.13	106.85	104.99	105.19	105.33	106.12	106.64	105.88	105.59	106.21	103.86	104.65	104.42
107.48	105.6	106.76	106.19	106.01	106.84	106.99	105.64	106.39	107.88	105.78	106.65	107.19	107.29	106.5	105.95	105.91	106.81	105.94	105.97	105.81	105.9	107.88	106.85	107.66	106.84	108.46	106.09	107.47	105.26	105.96	106.94	106.84	106.08	106.48	106.49	105.73	105.28	105.69	106.72	109.03	107.12	107.3	106.95	106.63	104.66	107.38	105.24	107.43	106.25
105.58	106.32	106.2	105.59	104.79	105.56	107.36	106.89	104.41	105.64	105.87	106.03	107.25	106.33	104.72	104.63	105.54	105.56	105.96	105.27	106.85	105.24	105.71	105.45	106.77	105.87	106.83	106.26	106.05	106.55	106.96	106.02	103.62	106.16	105.32	106.25	106.27	106.12	105.97	105.2	106.16	104.73	104.84	105.61	105.79	104.97	106	104.04	106.17	106.52
103.05	102.1	101.17	100.21	100.85	101.54	101.8	102.06	102.19	99.191	101.33	100.83	100.43	101.12	101.34	101.33	100.11	102.06	100.75	100.12	101.73	100.19	102.1	99.766	101.44	101.5	101.15	101.55	102.51	99.623	101.49	101.72	99.524	100.99	100.91	101.42	100.68	101.52	98.945	103.35	99.969	100.82	99.51	101.84	103.02	100.25	101.32	99.924	100.71	99.877
105.88	104.16	105.32	107.06	104.83	104.48	107.08	105.44	105.61	104.95	104.72	105.07	105.75	105.39	106.52	106.42	106.18	105.99	105.04	105.8	105.96	104.86	105.51	104.79	105.14	105.47	104.69	105	106.75	106.45	105.93	104.58	106.16	105.17	106.77	104.91	105.05	106.29	105.32	105.25	105.98	106.33	103.78	105.71	106.15	106.62	105.04	104.47	106.02	106.08
106.5	106.3	106.66	105.58	104.79	106.58	106.25	108.04	104.88	105.82	105.65	106.9	107	107.11	108.8	106.54	107.52	106.78	105.8	105.82	104.77	105.3	105.67	105.28	106.69	107.53	105.38	108.05	108.67	106.45	107.15	106.37	104.94	106.2	106.16	105.21	106.52	105.24	106.94	107.04	106.02	106.65	106.02	105.6	104.84	105.87	105.39	105.54	106.48	105.01
112.36	111.31	109.72	110.4	108.79	109.59	110.25	110.71	110.29	111.7	111.42	110.22	112.33	111.22	108.92	110.82	109.77	111.03	110.8	109.61	110.38	109.19	111.28	108.94	111.28	111.07	111.11	110.24	112.03	109.96	111.07	111.05	110.28	111.34	111.48	109.03	110.98	110.73	110.13	110.84	110.15	110.64	109.41	109.94	110.91	110.49	110.28	110.04	111.03	110.96
110.2	111.11	110.47	109.65	111.98	108.73	110.63	110.2	110.98	108.21	109.75	110.97	110.44	111.71	109.45	108.96	109.99	109.85	110.76	112.91	110.62	109.82	110.34	111.38	110.01	109.85	111.33	109.36	110.6	110.23	111.12	110.25	110.37	109.9	111.6	111.26	108.98	110.38	110.5	111.94	110.43	110.94	110.15	112.47	108.9	110.69	111.09	109.97	112.92	109.1
108.97	106.44	109.09	108.69	109.62	108.4	110.31	108.04	107.32	107.48	109.04	109.04	108.03	108.75	108.89	109.53	109.08	109.2	109.23	109.34	108.57	108.58	107.54	107.7	107.75	109.02	109.18	110.3	109.3	108.95	109.98	108.89	108.62	109.63	107.64	108.73	107.98	109.2	107.69	108.94	109.35	109.39	107.94	109.39	108.71	108.74	107.03	108.23	106.93	109.23
107.96	108.55	107.34	107.81	109.3	108.47	107.88	108.93	108.37	108.79	107.85	109.18	109.93	108.59	108.67	109.43	108.87	107.08	108.75	106.81	107.96	107.44	107.49	109.47	108.25	107.47	108.95	109.55	108.31	108.72	107.17	109.54	108.25	109.54	107.85	109.39	108.25	107.18	109.31	108.59	107.99	109.37	108.81	108.38	108.29	109.69	107.45	108.94	107.73	108.46
102.54	103.17	104.1	104.08	100.57	102.47	103.21	102.87	103.93	103.78	103.04	101.61	103.79	103.99	103.02	104.65	103.04	101.71	102.01	102.57	103.13	102.3	103.84	103.52	102.48	103.77	103.5	101.79	102.89	102.45	103.08	103.18	101.74	103.32	104.31	101.72	103.01	102.66	102.72	104.74	103.18	103.11	101.73	102.63	102.07	103.32	102.65	104.83	101.99	103.41
98.144	98.329	97.171	97.021	97.762	96.387	98.279	98.477	96.971	98.574	96.565	97.59	99.756	98.735	97.988	98.986	98.186	96.775	96.829	98.811	98.88	96.838	96.75	97.517	97.236	97.528	98.406	97.91	97.891	99.444	98.349	97.428	97.889	98.692	99.497	97.939	97.948	99.183	98.698	98.095	96.518	98.628	97.118	97.38	98.127	98.34	98.061	98.421	97.119	98.625
111.31	109.87	110.7	111.55	109.82	109.54	111.14	110.32	109.84	109.88	110.61	110.61	110.04	110.95	108.79	110.7	110.01	109.84	110.35	109.03	110.77	109.08	110.79	110.85	109.75	110.16	110.41	111.11	109.56	111.02	112.43	110.74	111.83	111.43	111.51	111.44	111.89	111.13	112.26	111.19	111.84	110.46	110.65	109.23	111.02	110.28	111.68	112.52	111.39	110.88
105.48	103.15	107.51	106.07	105.12	105.88	104.54	104.87	107.82	105.27	105.68	104.82	105.56	105.85	105.28	106.06	106.11	105.95	106.56	104.66	105.46	107.94	106.08	107	106.83	106.81	105.48	104.66	104.8	105.1	105.86	105.4	105.46	105.25	105.26	105.92	105.96	105.18	104.42	105.11	103.98	105.38	106.47	104.75	104.71	104.74	103.92	103.76	106.38	106.19
107.84	106.94	107.85	108.53	108.09	108.47	108.33	107.49	107.08	108.11	109.03	109.4	108.4	108.45	109.67	109.46	108.72	106.63	109.58	108.24	107.66	107.36	108.39	110.15	108.9	107.71	107.4	107.75	109.02	108.43	108.67	108.5	109.17	107.58	108.94	108.72	109.63	109.98	108.66	109.21	109.22	110.18	107.35	109.24	108.56	108.11	108.14	107.03	107.86	108.36
105.92	106.25	106.33	104.72	104.52	106.26	106.99	105.01	104.99	105.35	105.86	104.96	107.55	107.16	105.72	106.3	106.5	105.65	106.04	106.68	106.08	105.77	104.68	105.41	104.42	107.59	105.6	105.7	105.27	104.79	105.91	106.14	104.48	105.07	105.8	105.21	105.71	107.01	105.41	106.49	105.12	104.56	105.36	106.38	105.87	107.17	106.29	105.64	106.45	106.11
108.25	110.47	107.88	109.16	107.54	107.52	107.87	108.57	109.08	107.62	108.58	108.64	107.5	108.43	108.58	107.49	108.29	108.5	107.67	108.51	107.97	108.31	107.6	108.7	108.01	108.89	109.86	106.95	109.22	108.03	109.72	108.56	109.74	109.3	108.29	107.54	109.01	108.06	106.4	110.14	109.57	107.53	108.22	108.2	108.44	107.79	108.45	110.08	109.38	109.9
99.047	98.744	98.81	99.038	99.549	100.58	99.491	97.9	98.954	98.258	97.294	98.785	98.208	100.29	99.481	99.189	98.441	98.69	99.205	100.29	99.392	97.855	98.996	97.655	98.722	98.715	99.334	98.377	98.441	97.543	99.424	99.606	98.6	99.157	97.96	100.16	99.473	98.11	98.704	98.006	98.471	99.32	99.382	100.02	98.775	98.564	98.832	99.011	98.451	97.076
100.77	100.75	102.22	100.28	102.02	101.35	99.247	101.73	100.35	100.54	101.98	100.78	102.56	100.68	101.55	100.85	100.04	101.16	99.956	101.02	100.35	100.92	101.65	100.8	102.36	100.64	102.83	100.49	101.19	100.81	100.77	101.49	102.24	100.26	102.16	103.1	100.25	102.34	100.81	99.284	101.66	99.959	100.83	102.96	102.52	99.137	100.46	102.2	99.728	100.7
104.71	105.97	106.84	105.76	103.87	105.91	105.45	104.84	104.92	105.95	107.03	107.26	105.86	105.78	107.22	107.53	106.08	106.02	105.89	105.26	105.76	104.12	105.24	105.82	106.69	106.06	106.31	105.97	104.8	104.18	105.61	106.64	106.95	104.86	105.8	106.17	105.3	105.39	106.37	105.22	104.38	104.44	105.99	104.25	105.5	105.93	105.46	106	104.76	105.26
99.507	99.776	99.935	98.753	97.777	97.018	98.166	99.601	100.13	99.135	98.326	97.573	99.929	99.229	99.588	99.569	99.644	99.34	99.055	97.686	97.179	98.856	99.4	98.315	98.824	100.43	100.01	99.287	98.431	100.23	99.069	98.904	99.979	100.42	98.595	100.14	99.47	100.49	98.865	99.144	99.904	97.475	100.37	99.355	98.124	97.554	99.953	99.293	99.276	98.26
105.04	105.89	104.33	105.22	106.69	106	105.53	106.92	104.91	106.07	106.99	103.55	106.02	106.61	105.17	105.46	104.44	106.76	105.9	105.55	104	104.54	104.7	106.16	105.95	103.75	105.35	103.41	106.86	106.28	105.39	105.62	105.03	106.36	106.04	106.73	104.49	104.62	106.59	105.3	106.6	105.95	105.22	106.28	106.33	105.33	105.35	106.41	105.43	106.94
108.49	106.74	107.58	106.45	107.09	108.05	105.32	107.01	105.88	105.87	105.2	106.1	105.65	105.84	105.66	107.1	108.61	104.37	106.59	105.82	106.91	107.59	107.13	106.75	105.92	105.48	105.92	107.79	106.19	107.6	106.92	106.65	107.71	106.4	107.29	105.95	106.55	106.39	105.97	106.17	106.49	108.21	106.86	105.79	106.28	105.78	106.17	106.52	107.29	106.86
106.4	104.99	104.77	106.99	104.69	105.03	104.82	106.74	104.83	106.52	105.32	105.76	107.15	105.43	104.87	104.28	103.05	104.09	105	106.75	105.38	104.89	104.96	105.8	105.38	104.82	106.68	105.14	106.3	106.24	104.16	106.28	105.24	103.52	104.93	105.77	105.18	105.36	104.71	105.94	105.5	107.25	105.45	105.3	105.08	104.89	104.46	106.17	105.71	104.41
100.61	100.63	98.596	102.15	100.06	100.63	99.613	100.76	100.48	98.596	99.731	100.23	101.1	100.81	99.084	101.64	99.623	98.922	100.48	100.26	100.48	99.781	99.368	100.35	99.534	100.43	100.17	100.41	99.234	98.47	97.832	100.57	99.905	100.29	100.83	100.22	101.03	100.06	100.99	100.53	101.44	101.23	97.781	101.06	101.48	98.54	98.531	100.8	99.756	99.977
109.47	108.61	108.95	108.32	108.89	109.31	110.51	108.73	109.27	108.43	107.25	108.92	108.75	107.55	108.17	107.63	108.58	109.08	109.62	109.18	108.47	108.67	108	108.38	108.23	109.13	107.6	107.67	108.12	108.2	108.85	108.63	109.59	108.83	109.52	108.95	108.49	107.89	109.4	108.29	108.13	110.38	108.74	110	109.36	109.93	107.4	108.88	108.99	109.73
110.89	111.25	109.82	112.12	109.29	111.38	110.4	110.7	110.7	108.99	110.66	110.8	110.85	111.08	110.74	111.98	110.07	110.05	110.99	108.76	110.33	110.7	110.29	109.05	109.52	110.31	110.87	110.44	110.16	110.89	109.74	109.92	110.02	110.32	110.76	110.38	111.18	110.54	108.83	111.05	109.85	110	110.4	110.34	109.82	111.35	111.05	110.36	111.43	111.95
109.54	106.45	107.08	106.75	107.12	108.54	109.22	107.64	108.14	108.68	107.85	107.24	108.88	108.88	107.13	107.56	106.05	106.76	107.93	107.1	107.9	109.61	107.64	108.36	108.7	107.49	107.25	108.2	107.63	108.21	109.53	107.54	108.19	108.95	108.31	108.7	106.55	108.3	106.92	108.12	108.13	107.29	107.73	109.36	107.3	108.36	108.02	108.39	108.85	108.65
100.16	101.41	101.35	100.73	99.988	101.86	100.69	101.7	100.66	101.5	99.722	100.31	100.48	101.19	101.12	101.72	100.95	100.36	100.18	102.36	101.52	102.4	100.81	100.84	100.62	100.05	100.66	100.24	100.56	100.57	102.19	101.07	99.271	100.38	100.32	101.12	101.18	99.456	100.58	99.302	101.88	99.264	101.12	100.59	101.42	100.01	100.96	99.879	100.48	100.83
101.86	101.22	101.14	100.86	102.2	99.331	98.947	100.62	101.66	100.79	101.35	99.658	101.97	99.91	100.45	100.36	100.81	100.39	101.43	101.16	100.34	101.49	100.35	100.91	101.16	101.95	100.29	100.58	101.19	101.94	100.52	99.351	100.2	100.78	100.98	101.43	100.16	102	100.7	101.11	100.89	100.38	99.569	101.54	100.91	101.38	99.249	101.14	101.11	102.08
106.7	105.5	104.87	104.96	105.37	105.42	105.41	106.05	104.61	103.08	106.12	105.27	106.07	108.13	106.02	105.01	104.28	105.76	103.68	105.83	104.98	106.08	105.57	104.73	105.84	105.88	105.23	105.23	105.62	105.58	105.12	104.99	105.68	104.75	106.59	105.28	105.16	104.18	106.61	105.4	105.39	105.57	105.46	105.11	104.47	105.17	106	105.64	105.46	106.45
108.91	108.54	107.78	108.34	107.53	109.09	108.4	107.85	106.53	109.12	110.18	107.91	109.15	107.52	107.68	107.44	108.24	110.16	107.52	107.09	107.38	107.83	107.85	109.22	107	108.15	107.39	108.45	107.28	108.16	107.67	108.18	109.02	108.49	105.88	108.46	110.44	108.97	108.95	109.08	108.23	109.22	108.07	109.48	108.98	108.82	107.05	108.87	106.83	108.81
100.04	99.398	100.35	101.55	99.203	99.458	98.665	100.71	99.455	100.78	98.883	99.172	101.69	100.49	99.875	101.14	100.56	101.96	101.13	99.657	100.64	101.02	100.37	100.3	100.81	100.16	101.25	100.59	98.298	99.489	100.11	101.01	101.5	100.28	99.942	100.88	99.135	100.33	99.265	100.9	99.709	100.35	99.898	100.07	100.07	100.67	100.46	100.44	99.039	100.45
107.5	107.69	108.23	108.52	108.42	108.09	108.01	109.21	109.38	107.93	108.08	108.62	107.44	108.27	109.5	109.14	108.78	107.51	108.09	108.1	107.18	110.26	108.89	108.35	108.3	107.57	107.14	108.99	108.8	107.92	108.22	109.47	109.14	108.59	108.72	107.65	108.9	107.84	107.57	108.14	108.6	109.13	107.77	108.97	110.29	108.02	108.65	109.04	108.81	107.33
105.91	106.7	106.68	106.23	104.15	106.22	105.7	103.34	105.79	105.27	107.3	104.06	104.97	105.34	104.54	107.11	107.04	106.38	105.11	106.06	105.18	105.28	107.82	106.77	105.4	106.29	105.08	105.26	105.92	105.86	105.14	105.49	105.54	105.73	105.86	105.07	105.38	104.94	107.44	105.36	107.13	105.29	107.39	105.15	105.08	105.97	104.51	105.51	105.21	108.37
103.11	102.52	102.55	103.55	102.93	103.26	102.66	102.04	103.36	103.34	102.45	103.28	103.61	102.27	102.99	103.61	100.97	101.3	102.68	100.63	103.5	102.44	105.06	101.89	103.81	102.23	101.65	102.01	102.86	101.91	102.52	103.19	101.99	102.84	104.24	103.36	103.81	101.42	101.85	103.64	102.02	102.46	103.42	104.32	102.25	101.78	103.99	102.96	102.47	102.11
105.96	106.85	105.73	107.8	106.28	106.15	104.92	105.76	104.83	105.36	105.93	105.76	104.94	105.54	104.63	104.88	105.51	106.07	105.47	105.76	105.36	104.7	106.92	106.56	106.06	106.54	105.37	105.84	105.82	106.21	105.49	105.32	105.16	103.98	105.45	105.91	105.02	105.97	106.9	105.12	104.99	106.58	106.43	104.68	106.2	103.69	105.96	104.91	104.6	107.35
108.26	108.16	108.59	109.35	107.3	107.09	107.5	107.64	107.73	106.82	108.65	107.56	109.13	107.44	106.52	107.59	108.78	107.23	108.02	106.88	109.35	107.4	108.79	107.87	107.54	107.54	108.57	109.25	107.87	109.36	108.45	107.58	109.99	107.45	108.22	108.98	108.13	107.7	109.43	107.48	107.7	109.16	108.42	109.69	109.46	108.17	108.04	109.06	108.5	108.69
101.57	100.4	100.31	101.98	100.91	101.04	99.349	100.04	100.36	101.09	99.806	99.967	99.465	100.56	100.55	100.85	101.61	99.725	100.49	100.4	100.94	100.77	99.254	102.03	100.86	100.76	99.156	100.27	101.73	99.091	101.08	101.12	99.611	99.906	100.91	99.107	99.566	101.1	100.03	98.814	100.31	101.03	100.15	100.14	100.62	100.57	100.36	101.53	100.52	99.118
106.96	108.83	107.34	108.53	109.03	106.71	106.89	107.36	106.97	108.39	108.23	106.7	106.89	108.06	109.04	107.71	108.88	107.38	107.79	107.67	107.61	108.43	108.2	108.03	108.67	108.97	108.55	106.71	109.02	107.34	107.16	107.51	107.2	106.87	107.75	108.82	108.58	108.11	107.55	107.24	106.62	108.46	108.05	107.66	106.92	108.31	107.55	107.51	108.25	108.08
108	108.49	107.43	107.15	108.29	108.1	106.53	108.53	108.58	107.56	107.42	108.46	107.17	107.36	107.64	107.9	109.82	109.26	107.31	108.66	109.23	106.66	108.47	108.87	107.03	106.41	107.98	108.01	107.71	107.61	108.24	108.66	106.81	107.38	106.97	109.66	108.31	107.94	106.57	107.22	108.36	107.57	108.11	108.33	106.67	108.57	108.8	106.84	108.34	107.23
98.836	99.665	99.401	98.294	98.346	97.152	98.039	99.896	99.325	99.842	98.917	98.768	99.753	98.452	99.032	99.321	100.4	99.74	98.41	97.539	97.727	98.248	98.165	100.69	98.071	98.077	98.375	98.738	99.186	99.631	99.39	97.421	97.971	99.955	98.41	99.761	99.007	99.81	100.11	98.409	100.89	98.405	98.553	98.484	97.623	98.079	99.309	98.384	99.327	98.632
106.68	107.09	105.13	105.95	107.13	106.38	106.99	107.78	107.43	105.75	107.25	105.82	105	106.72	107.71	106.96	106.54	105.17	104.64	105.53	104.98	104.7	105.03	106.45	105.12	105.57	105.35	106.24	108.45	105.77	105.34	105.55	107.09	106.87	106.17	106.45	105.72	106.55	106.01	107.12	108.03	105.78	107.37	107.07	105.19	106.55	104.95	106.82	106.56	107.57
101.17	102.34	100.9	101.3	100.2	102.61	100.95	100.73	100.93	100.54	100.09	100.92	100.21	100.22	101.05	101.02	102.74	99.794	100.54	101.36	101.67	100.19	99.733	101.4	99.383	100.66	102.28	100.52	101.79	100.74	102.07	100.01	101.33	101.49	102.74	101.63	100.57	102.73	102.24	100.27	102.3	102.05	100.05	102.04	102.43	101.57	102.92	103.42	101.15	101.35
106.26	106.62	105.09	106.87	106.99	105.86	106.32	105.94	104.72	106.16	106.95	105.78	105.41	107.15	105.68	104.72	106.99	106.12	106.73	106.47	105.47	105.18	106.74	106.35	105.51	106.34	106.25	106.37	103.68	105.89	105.71	107.27	104.34	105.77	106.09	106.95	106.25	107.52	108.35	105.3	107.49	106.68	105.59	105.87	105.81	106.99	105.39	105.81	108.16	105.94
110.13	110.1	110.13	110.41	110.43	113.18	110.11	110.03	112.03	110.2	109.74	109.11	110.23	111.46	110.83	109.93	110.18	109.63	109.74	110.74	111.27	110.1	109.85	109.01	110.21	109.77	109.48	109.61	110.77	111.01	110.15	110.34	109.74	110.4	110.25	111.54	110.23	111.98	111.31	111.31	110.85	110.42	109.82	108.94	110.53	110.05	111.61	110.01	108.44	110.45
105.45	106.33	107.27	104.94	105.67	105.9	105.11	105.53	105.36	106.1	105.42	104.72	107.36	105.99	105.86	107.09	106.62	106.44	106.41	104.39	106.5	106.81	107.78	106.3	105.96	107.29	105.94	106.32	106.33	105.79	105.08	106.58	105.73	105.45	104.13	105.63	106.01	106.39	105.06	105.26	105.25	104.14	103.66	105.71	104.74	106.01	107.01	105.94	106.24	106.04
105.69	105.47	105.95	105.77	106.43	105.79	106.49	106.52	106.2	105.05	105.9	106.69	105.54	107.14	106.17	106.96	106.12	105.94	105	105.58	106.22	105.19	106.12	105.22	106.19	105.89	106.55	105.78	105.6	106.18	105.53	105.13	106.07	106.28	105.56	105.37	105.37	105.51	104.97	104.67	105.26	107.17	104.51	105.18	105.18	106.6	106.18	105.22	105.64	105.25
106.75	108.7	107.03	106.87	106.94	109.08	109.15	108.18	106.01	108.79	106.82	107.92	106.4	107.75	108.47	107.41	109.52	108.13	108.25	107.81	106.75	106.8	108.2	108.14	107.61	107.87	106.55	108.07	106.4	108.43	107.01	108	107.54	107.23	107.6	106.76	108.53	109.17	108.07	108.02	106.98	107.49	108.82	108.94	106.88	110.05	106.2	107.23	107.34	106.87
105.58	104.61	106.22	104.62	104.99	105.48	104.92	106.89	106.4	105.7	104.77	104.73	105.83	106.12	105.69	106.04	104.73	105.68	106.12	106.6	106.6	104.77	105.75	105.24	105.12	106.1	104.45	105.95	104.12	105.78	106.16	106.79	105.9	107.35	106.28	103.95	105.12	104.48	106.69	107.1	105.35	105.69	105.07	106.19	105.91	106.4	105.49	106.1	105.27	106.92
107.45	105.58	104.67	104.84	105.97	107.77	105.62	106.54	104.66	106.19	106.61	106.02	105.56	106.67	107.42	105.04	107.23	107.25	106.71	104.86	106.17	106.31	105.96	107.1	107.62	105.82	105.8	107.14	105.51	106.17	107.61	106.15	105.65	105.92	106.25	107.12	106.11	105.49	105.79	106.9	107.55	105.05	104.86	106.88	106.67	106.05	106.61	105.8	106.65	104.83
105.19	104.87	105.4	105.21	105.69	106.99	106.07	104.92	104.96	105.4	105.4	103.86	104.48	106.45	107.45	105.34	104.37	105.74	104.31	104.79	105.43	105.3	105.44	105.88	105.22	106.04	106.92	105.71	104.68	105.04	104.4	104.4	106.1	105.4	106.73	105.48	105.82	106.03	106.39	107.13	105.15	105.67	106.19	106.24	105.11	106.34	104.21	105.73	104.35	105.81
109.26	111.87	110.68	110.47	109.13	109.77	108.27	108.69	112.19	109.69	110.25	110.68	110.7	110.6	111.75	110.92	110.2	109.52	110.57	110.06	111.19	111.91	109.91	110.95	110.85	110.49	111.72	109.79	111.22	110.65	109.38	110.79	111.11	112.23	109.71	109.75	110.6	110.31	108.93	110.25	110.58	110.46	109.56	109.2	110.25	111.31	109.09	111.57	112.4	110
99.675	100.17	99.89	100.4	100.15	100.71	99.917	100.57	101.09	100.47	100.52	102.66	100.73	100.96	100.99	100.08	100.76	101.25	99.808	100.75	100.08	100.63	100.79	101.11	100.83	101.38	99.184	99.405	99.743	100.37	98.593	98.621	100.48	100.43	101.29	100.57	100.7	100.99	99.832	100.87	100.62	101.83	101	101.27	100.61	99.631	101.09	101.49	100.19	102.57
106.92	105.95	105.37	106.24	107.27	105.37	105.94	105.16	105.71	105.24	107.56	105.17	106.52	106.28	104.98	106.31	105.15	104.93	106.28	105.03	105.91	104.91	107.12	106.64	107.61	105.85	105.71	106.34	106.02	103.96	106.86	106.2	106.03	106.81	104.31	105.25	105.52	107.06	106.19	105.39	104.58	106.02	106.05	104.53	105.98	105.01	105.38	104.11	105.92	105.41
106.71	106.74	105.82	107.13	104.6	105.02	105.72	107.98	105.2	105.33	106	105.31	104.77	105.02	107.06	106.1	106.74	105.26	104.74	105.82	105.13	107.09	106.29	105.3	105.34	106.59	105.26	105.65	106.08	109.33	106.2	104.97	104.69	105.46	106.82	105.43	105.3	106.27	106.08	105.53	106.36	105.12	105.97	106.23	105.57	105.22	105.8	105.37	104.95	106.44
105.62	106.74	105.62	103.93	106.84	106.24	104.75	104.26	104.42	105.61	106.87	104.55	106.46	107.64	107.04	104.9	106.41	104.3	106.59	105.15	106.36	104.87	106.29	106.06	106.66	106.67	106.45	105.23	104.85	106.42	105.51	106.38	105.8	105.16	104.61	104.92	105.94	104.94	104.76	104.9	104.8	107.08	105.18	105.54	107.8	106.86	105.73	107.3	104.93	106.62
100.37	100.87	100.69	101.38	100.36	99.618	98.865	100.78	100.29	100.38	100.63	100.24	99.145	100.71	100.34	99.591	99.357	101.65	99.024	100.62	101.18	99.382	100.65	101.56	100.07	100.74	100.07	99.43	100.41	100.53	100.7	100.76	99.943	99.602	100.56	100.01	99.937	99.989	98.717	101.92	100.39	100.75	100.31	100.46	100.44	100.42	100.49	99.784	99.23	99.41
105.73	106.45	105.37	105.71	106.5	105.51	105.38	105.16	106.13	103.12	104.9	105.72	106.19	105.1	106.72	104.31	105.55	103.94	105.39	105.03	105.77	104.71	106.28	105.43	105.31	106.67	106.79	106.07	106.29	105.49	107.09	105.08	104.96	105.8	104.73	106.58	104.99	104.37	106.49	105.48	103.8	103.65	104.77	107.23	106.11	106.36	106.77	107.35	104.89	104.71
106.03	104.33	105.72	107.15	105.24	104.28	105.51	106.45	106.9	105.07	108.51	105.66	103.42	105.53	106.2	105.03	105.65	107.2	104.53	105.32	105.69	107.4	104.46	105.21	106.7	105.54	105.89	105.89	105.76	105.83	106.48	106.49	104.53	106.56	106.08	103.86	105.82	104.78	105.76	105.31	104.62	105.26	105.56	104.84	105.66	106.99	106.26	107.93	105.95	104.86
98.861	100.63	99.931	100.34	101.87	99.389	102.18	101.14	99.698	101	99.509	99.045	100.94	101.38	99.374	100.43	100.92	99.168	102.23	100.15	99.357	99.943	100.29	100.51	99.578	100.92	99.774	101.31	100.15	99.547	99.638	101.67	100.46	99.203	100.09	101.21	99.088	99.738	99.953	100.71	100.68	100.45	100.9	99.596	100.31	99.838	100.74	99.957	99.844	99.541
107.8	106.81	107.73	107.44	106.59	106.71	107.35	108.11	107.12	107.4	107.61	105.72	107.16	108.13	108.06	107.32	107.94	108.28	108.13	107.7	107.48	108.18	108.14	108.08	109.48	107.55	108.12	109.2	107.11	106.88	109.09	107.64	107.23	107.99	106.82	108.08	107.83	107.13	107.5	106.99	107.02	107.51	108.56	107.83	108.57	107.8	107.87	107.8	108.2	108.46
106.49	107.13	104.12	106.31	104.81	104.38	106.61	105.98	105.97	105.78	105.3	104.95	104.39	104.84	106.7	103.96	105.26	105.35	103.19	105.14	106.36	104.07	106.05	107.58	107.74	106.45	105.35	105.58	106.52	106.4	105.4	104.86	104.76	105.76	106.5	105.56	105.36	105.38	106.07	105.84	104.74	105.16	106.88	105.48	107.06	106.59	106.8	104.72	105.62	106.31
98.503	98.337	99.052	96.762	100.65	97.399	98.635	96.803	99.066	96.957	97.531	98.914	98.877	98.568	99.033	97.604	97.699	97.614	99.375	98.384	98.565	98.979	99.089	98.619	98.172	97.544	97.449	98.482	99.061	96.895	96.733	98.013	100.07	98.709	97.195	98.498	97.817	98.952	97.313	98.128	97.864	98.161	97.237	98.745	99.391	98.397	97.809	96.75	97.684	100.62
108.25	107.4	107.78	108.37	109.32	108.42	109.05	108.47	108.64	107.89	108.17	106.75	108.35	107.39	108.76	108.68	108.15	108.29	107.63	108.77	108.26	108.82	108.05	108.45	110.78	110.77	106.7	108.19	108.81	107.93	109.99	108.2	107.1	108.48	106.62	106.8	109.81	107.81	108.88	106.72	108.23	110.02	107.32	107.03	108.15	109.13	108.49	107.72	108.7	110.37
97.662	99.906	96.886	97.529	98.485	99.305	99.122	98.248	99.523	98.574	99.317	98.196	96.026	97.957	98.375	98.116	98.753	98.658	98.327	99.056	98.74	97.701	97.187	97.216	98.641	99.654	97.868	97.206	99.472	96.81	97.35	97.945	100.12	98.803	99.291	98.261	97.158	97.206	98.721	98.092	98.742	98.875	98.245	97.974	96.958	99.091	98.804	97.981	97.756	97.17
106.11	104.96	104.41	105.06	106.24	106.89	105.18	105.88	104.97	106.67	105.63	106.48	103.56	104.73	105.31	105.34	106.11	104.45	106.83	106.48	105.13	104.46	105.82	105.38	106.22	105.1	106.05	104.95	105.77	105.58	107.87	105.31	106.18	105.81	108.06	105.3	105.59	106.2	105.32	105.75	105.94	103.96	105.05	106.44	105.72	104.07	105.54	105.25	105.32	105.99
110.06	110.09	109.58	112.3	111.41	110.15	111.27	111.42	110.24	110.6	110.35	109.39	111.49	110.66	109.8	109.85	110.48	111.35	110.09	109.24	110.25	111.5	109.03	111.08	110.22	111.89	110.85	110.92	111.15	110.8	108.76	109.43	110.73	110.88	110.77	109.7	110.49	110.7	110.48	109.68	109.71	109.17	109.96	112.17	111.11	110.33	111.21	111.15	109.95	109.55
99.765	98.682	97.58	96.745	98.619	99.81	99.2	98.734	98.326	99.877	98.205	98.615	97.895	99.513	98.46	99.017	98.655	98.602	99.439	98.681	98.607	99.64	99.479	99.447	98.377	100.2	98.725	98.791	99.129	99.924	98.946	99.564	98.695	98.676	98.904	98.964	98.089	98.491	98.732	100.97	98.157	98.28	98.505	98.725	99.007	98.015	100.09	99.371	99.637	98.838
107.91	105.77	106.35	107.65	105.63	106.64	106.38	106.53	106.73	107.51	105.75	106.43	105.74	106.75	106.76	107.34	106.94	106.23	108.8	105.43	106.91	106.8	106.54	107.25	106.85	107.14	104.93	104.92	107.36	106.15	106.37	106.73	106.09	107.72	105.04	105.12	106.6	107.1	106.07	107.54	105.3	105.88	107.05	106.51	106.92	106.34	106.73	107.13	107.63	107.35
97.774	98.215	97.535	97.198	99.006	98.085	98.799	98.674	98.908	98.499	97.664	98.704	97.795	99.527	97.812	97.297	97.441	98.036	99.222	97.508	97.912	98.054	98.878	98.317	97.834	98.114	97.737	98.676	98.067	97.575	99.216	98.076	96.13	98.609	98.514	97.808	100.54	98.603	98.053	97.78	98.633	98.483	98.132	98.102	96.472	98.077	97.507	99.086	98.21	96.687
106.08	105.08	105.2	104.47	107.01	105.49	105.54	104.89	105.04	104.89	104.71	106.93	103.92	106.78	106.92	106.24	104.48	105.45	105.95	105.2	104.47	106.16	103.52	106.54	104.59	104.29	105.65	105.63	105.31	105.79	106.2	106.74	104.89	104.88	106.73	105.59	104.05	107.12	106.37	106.56	105.67	106.02	105.31	104.32	105.95	106.9	105.07	104.99	104.82	105.15
107.23	107.78	107.85	109.53	107.23	108.84	107.28	108.15	107.71	109.89	109.06	109.32	107.66	108.69	107.97	108.67	108.9	107.89	108.02	108.05	108.16	109.16	109	105.45	107.69	109.52	108.9	108.49	108.55	107.69	108.01	108.64	107.7	107.42	108.11	107.35	108.36	108.81	107.32	108.18	108.54	107.84	108.36	106.35	107.82	108.62	108.68	109.98	107.9	107.51
97.228	98.3	97.173	97.926	97.653	98.859	98.799	98.109	98.276	98.692	97.57	98.981	97.645	97.008	98.848	97.464	97.362	98.733	98.538	97.077	96.845	99.461	97.436	98.462	97.407	96.69	97	98.835	97.782	98.788	98.518	96.996	97.254	97.913	98.497	97.762	96.944	98.677	98.453	97.253	98.669	98.317	97.665	98.637	98.588	99.381	98.387	98.04	99.399	99.137
108.05	108.13	108.9	107.26	109.52	107.98	107.3	107.55	107.38	106.78	108.55	108.63	108.75	109.45	107.37	107.44	108.51	105.87	109.21	109.42	108.17	108	108.38	107.4	106.77	107.51	107.74	108.86	109.07	106.97	107.38	106.47	107.72	109.01	107.3	107.07	108.15	107.06	105.81	108.16	108.44	108.44	109.66	108.23	105.99	108.35	108.43	107.81	108.68	108.13
105.21	107.06	104.95	105.92	104.69	106.22	106.29	105.13	104.04	106.24	104.71	104.62	106.84	106.06	106.73	105.53	105.51	105.65	105.05	104.31	105.61	104.48	107.24	106.27	105.43	106.08	104.96	106.31	105.5	105.79	104.53	106.05	105.68	106.07	103.96	105.01	104.93	106.62	105.77	104.73	106.07	104.58	105.3	104.91	105.56	105.52	105.95	105.23	105.58	104.97
109.06	110.11	107.52	110.47	107.07	109.2	108.17	107.23	108.36	107.69	108.25	108.24	109.14	107.17	106.87	108.49	109.32	109.95	109.27	108.28	107.42	108.79	110.15	108.21	109.75	109.99	108.54	107.17	108.97	108.53	108.9	108.18	108.17	108.4	109.7	107.07	107.69	108.51	108.15	108.11	108.34	108.72	109.36	108.39	108.54	108.86	109.23	106.85	108.77	108.05
107.99	108.63	106.69	109.67	106.41	106.73	108.4	110.16	107.82	108.16	108.3	107.59	108.42	106.91	109.55	108.9	108.36	108.15	107.2	105.93	109.99	107.37	108.29	109.73	108.34	108.31	108.56	108.53	108.49	107.92	108.21	108.98	108.03	108.67	108.49	108.1	108.65	108.51	108.34	108.09	107.07	108.37	109.44	109.03	106.95	108.36	108.25	108.26	108.85	107.58
106.13	107.27	107.14	107.54	105.13	106.09	105.67	106.41	105.54	107.55	105.78	107.36	107.08	104.95	106.2	106.49	106.35	106.5	106.39	106.45	107.17	107.63	106.26	104.47	105.74	105.66	106.68	105.21	108.22	106.03	106.33	105.9	105.62	105.85	105.52	105.88	106.58	106.12	106.04	106.01	106.02	105.98	105.5	106.84	106.43	106.48	106.65	106.77	107.29	107.27
109.86	106.98	108.29	108.37	107.53	108.97	108.18	107.96	107.47	108.01	106.05	107.21	109.03	108.75	108.91	108.71	108.26	109.1	109.51	108.23	108.11	108.68	107.96	109.11	108.93	109.52	107.15	104.88	108.87	109.02	107.68	109.04	108.73	111.08	109.04	109	108.48	107.57	109.62	108.41	106.32	109.71	109.28	110.9	107.98	108.63	109.06	107.8	109.79	107.84
99.714	99.741	99.581	101.09	100.15	100.87	98.603	101	100.69	99.825	102.3	101.11	99.632	100.15	101.09	98.833	102.14	99.576	100.82	101.1	100.96	102.4	100.49	100.18	100.49	101.45	100.85	102.06	99.999	100.29	100.72	100.08	100.94	100.05	100.34	101.52	101.13	100.7	100.26	101.01	100.23	101.66	101.13	101.21	101.38	100.51	100.64	99.529	100.87	99.906
105.85	106.16	107.28	106.82	105.85	107.55	106.31	106.49	105.51	105.82	106.29	107.05	106.23	106.62	105.14	106.6	105.77	106.62	106.72	107.07	106.62	107	106.58	107.12	105.85	106.71	106.18	107.15	106.93	107.63	106.69	108.21	107.26	104.61	106.15	106.04	107.48	106.65	106.67	107.22	108.11	106.5	108	106.81	106.84	105.63	106.18	106.44	106.66	107.16
108.07	108.9	110.18	109.46	108.42	108.49	108.66	109.91	108.6	107.09	108.28	108.93	108.94	109.3	109.26	109.39	108.88	107.27	108.6	109.47	107.13	107.27	107.78	108.51	107.94	109.32	108.58	108.99	107.73	109.15	109.49	107.26	107.95	108.71	108.38	109.46	108.99	108.66	108.39	108.13	107.32	109.63	109	108.71	107.12	109.19	109.28	107.32	109.41	107.85
108.17	108.39	107.11	106.71	109.4	108.02	108.23	108.09	107.66	107.8	107.09	107.68	109.21	108.77	108.71	108.94	107.97	108.41	109.69	108.21	108.07	108.95	108.66	107.07	106.59	108.31	109.16	107.62	107.18	108.42	108.97	107.88	107.95	106.98	108.22	109.06	108.84	107.3	109.97	107.38	107.98	106.77	109.25	108.6	108.07	106.31	108.74	107.99	109.3	108.89
110.26	106.92	106.78	108.6	107.17	108.18	109.54	108.07	108.65	107.64	107.7	108.25	107.13	108.72	108.28	107.94	107.71	108.96	107.75	107.75	107.88	107.42	106.23	106.69	107.44	106.49	109.13	108.41	108.94	107.92	108.54	109.06	108.24	106.83	106.95	107.88	106.94	108.08	107.41	106.43	108.17	109.37	107.38	106.5	106.61	107.32	106.62	107.89	109.35	107
106.98	105.83	106.07	106.49	106.64	104.23	106.12	106.21	103.66	105.2	107.37	105.91	106.81	107.68	107.19	105.14	104.76	107.32	105.79	106.04	105.09	103.91	107.4	106.06	104.71	105.69	106.24	106.72	104.74	107.04	104.81	104.77	105.31	106.56	106.88	105.76	106.55	105.55	105.51	105.39	105.06	107.1	106.1	104.97	106.09	106.49	106.6	106.96	105.46	106.22
105.01	106.18	106.8	105.49	106.11	106.11	104.62	105.79	106.39	105.79	106.51	104.22	105.61	106.35	105.22	105.41	106.39	105.46	104.2	107.53	107.5	105.73	105.38	104.9	106.23	105.84	105.7	104.2	104.83	105.98	105.15	105.42	106.69	106.71	103.19	105.33	106.51	105.48	104.38	104.16	107.05	106.72	106.08	105.93	106.33	104.19	106.74	105.74	105.63	105.51
105.06	105.72	105.35	104.86	106.8	105.56	104.91	104.84	105.94	104.48	105.57	106.58	105.78	104.87	105.46	105.33	104.25	105.13	104.87	106.22	106.14	104.68	104.76	106.92	105.59	104.88	104.4	105.93	105.16	106.81	104.59	104.97	106.04	105.45	104.04	105.17	104.48	106.18	103.95	107.58	106.24	105.18	105.98	104.72	105.93	105.88	105.39	106.1	103.52	104.35
109.01	106.87	108.02	108.42	108.79	108.7	109.21	107.96	108.91	108.34	107.13	108.4	110.26	109.17	107.38	108.61	107.82	107.95	108.13	107.79	108.83	107.73	107.85	107.09	107.64	106.86	107.84	107.53	108.23	109.27	108.01	108.72	108.5	109.58	108.21	107.45	108.91	108.35	107.25	108.27	109.07	108.65	109.21	108.25	108.07	108.22	109.34	106.81	106.78	108.09
105.52	106.59	106.55	106.47	108.11	107.32	106.24	105.81	105.72	106.87	108.33	106.37	107.44	106.53	106.76	106.89	107.12	106.29	107.54	107.39	105.25	106.21	106.19	105.17	108.04	106.78	107.4	105.35	106.29	106.24	105.95	107.39	106.45	108.04	105.53	106.76	106.32	106.29	107.44	107.84	107.02	107.19	104.63	106.98	107.25	107.2	107.55	107.05	105.87	108.26
105.46	105.73	106.18	105.91	103.58	106.57	105.1	105.14	106.89	103.15	106.04	106.88	104.06	105.86	107.26	106.04	105.54	105.49	106.04	105.51	105.07	104.99	106.04	104.87	106.14	105.84	106	107.1	104.58	104.96	104.94	105.08	105.79	105.88	104.19	104.9	106.62	104.83	106.73	104.96	105.07	106.61	104.97	104.12	105.48	107.02	105.38	104.96	105.21	106.26
105.29	106.05	105.65	106.43	107.02	105.35	103.7	106.29	105.24	106.76	105.08	104.61	105.31	104.63	106.58	105.29	106.39	105.85	106.1	105.19	104.47	105.86	105.14	105.2	104.93	106.54	104.71	105.37	105.51	105.57	106.62	105.48	105.31	105.5	105.06	104.28	106.33	105.67	105.96	104.92	107.11	106.11	106.03	106.78	106	105.35	105.03	106.11	106.4	106.17
108.64	108.62	108.98	108.65	108.72	107.75	106.74	109.64	108.33	108.72	108.67	109.07	107.31	108.84	107	107.36	106.68	108.27	107.43	107.36	109.43	106.59	109.67	107.49	110.19	107.77	108.66	105.99	107.78	108.93	109.17	109.13	108.14	108.07	109.2	109.32	107.27	107.62	108.52	108.59	107.93	108.13	107.81	107.66	108.26	109.02	107.31	109.11	107.55	107.59
106.99	106.55	105.92	105.92	107.15	105.45	106.67	105.79	106.04	106.26	106.34	106.3	106.24	106.71	105.7	106.97	106.07	106.43	106.77	105.87	106.62	106.25	107.99	105.95	105.1	106.95	107.44	104.41	106.55	106.34	106.75	106.55	105.47	108.37	107.41	107.34	107.67	105.6	106.06	106.08	106.35	107.49	105.76	105.35	106.54	106.83	106.86	106.98	105.51	106.95
99.139	99.753	99.89	100.79	99.981	101.15	100.72	100.42	101.19	100.23	101.97	100.56	100.57	100.44	102.13	100.07	100.71	101.61	100.81	99.786	99.828	100.51	101.33	101.76	102.1	101.68	101.37	100.44	100.81	99.832	101.81	101.8	99.928	101.8	102.12	100.93	100.02	100.56	102.09	100.73	99.905	101.74	100.95	101.62	100.07	99.384	99.566	101.45	99.818	98.853
106.68	109.07	107.95	108.9	107.46	108.67	106.84	108.3	108.07	108.97	108.77	107.38	109.77	109.27	110.06	108.61	108.64	109.53	109.14	107.86	107.83	108.72	108.39	109.94	108.75	107.48	107.72	107.92	108.71	109.93	109.1	109.15	108.04	108.42	109.57	108.47	110.4	107.26	110.07	108.52	109.92	109.99	107.94	109.84	109.27	107.93	110.09	109.6	108.17	109.93
107.03	107.28	105.67	106.95	105.81	105.45	105.32	106.24	104.8	105.8	105.82	107.27	106.49	105.38	105.76	105.33	106.29	106.86	104.24	107.25	105.45	107.44	106.87	106.74	105.43	106.07	105.41	106.82	106.01	106.56	106.77	105.09	106.14	107.18	105.79	105.51	106.05	105.81	105.3	105.8	107.27	108.13	105.13	107.01	106.23	105.5	105.94	106.48	107.3	107.37
106.39	105.96	106.11	106.36	106.24	106.09	106.51	106.94	107.44	107.59	105.85	107.38	106.72	107.06	106.89	106.86	107.18	106.11	105.93	106.04	107.61	107.26	106.05	104.68	106.91	105.09	107.42	105.6	106.47	106.93	106.92	104.72	107.48	106.87	106.05	106.22	106.48	106.43	108.25	107.02	107.59	106.73	106.69	105.21	106.06	107.87	106.48	107.2	105.78	106.61
105.6	106.4	105.98	107.01	105.73	105.18	105.99	104.84	106.73	104.17	105.1	105.89	105.78	106.21	102.32	104.54	105.85	106.68	106.64	106.42	106.48	106.29	105.74	107.24	106.02	105.84	107.11	105.06	104.59	106.98	105.98	104.8	104.39	107.01	104.3	106.26	105.07	105.65	104.16	104.75	106.56	105.98	106.14	105.15	104.77	106.67	106.4	106.34	104.89	106.15
105.75	103.45	105.68	106.05	106.31	106.14	107.1	106.98	104.56	107.17	105.89	107.39	107.11	108.2	105.24	105.9	105.48	107.23	106.98	106.05	107.88	106.62	105.69	107.33	106.6	106.62	106.47	106.43	106.57	106.17	105.48	104.13	105.25	106.15	107.92	107.14	107.35	107.44	106.68	106.96	104.97	106.82	105.84	106.26	106.28	104.71	106.46	104.45	106.18	107.89
98.065	98.266	96.981	98.538	99.153	97.388	97.067	98.159	97.701	99.857	97.613	98.063	99.462	97.488	97.988	98.041	98.502	97.372	98.639	97.927	97.626	97.452	98.204	97.697	96.714	97.859	98.762	97.97	98.357	96.463	98.119	97.477	97.914	96.68	97.416	97.986	99.057	99.65	97.894	98.259	98.73	98.441	98.165	98.583	98.579	97.98	96.409	97.233	96.912	97.422
105.48	106.95	106.11	105.49	105.21	106.38	104.42	105.67	106.21	106.2	104.4	104.92	105.4	106.63	106.16	104.55	107.12	104.06	105.78	106.62	104.97	105.64	105.47	105.69	107.18	107.12	107.16	106.29	104.95	106.56	105.35	106.87	105.2	105.03	105.3	106.35	106.16	105.16	105.46	105.52	105.77	105.05	104.91	106.28	105.21	106.14	106.03	106.21	106	105.5
103.5	103.02	103.76	102.16	102.03	103.1	102.43	101.69	104.17	102.99	102.69	102.55	101.79	102.54	102.66	102.83	102.63	102.3	103.82	102.06	102.32	102.64	103.57	104.73	101.74	102.58	102.08	102.81	103.68	103.2	101.6	102.75	101.49	104.23	102.17	103.64	102.03	101.13	103.13	102.58	102.64	102.01	103.46	102.09	103.13	102.97	102.89	102.28	101.65	104.4
105.02	105.66	105.37	105.07	106.51	106.53	104.28	104.72	105.1	106.19	106.45	103.24	106.51	106.4	106.77	105.93	104.6	105.62	106.57	106.86	106.76	106.24	105.04	106.67	107.51	105.38	106.16	105.35	106.27	105.88	107.3	105.45	105.5	106.5	104.43	106.37	105.8	105.94	105.86	107.11	104.57	106.59	108.26	106.42	105.15	105	105.16	104.94	107.47	105.1
110	111.07	110.24	110.82	110.58	111.46	110.43	110.54	110.95	111.19	110.57	110.61	109.3	110.74	110.17	110.07	111.54	111.02	110.15	109.99	112.49	108.86	109.89	110.67	111.28	109.9	110.55	110.48	111.14	110.51	109.25	109.68	110.8	109.63	110.62	110.54	109.13	108.68	110.58	109.13	110.88	109.57	111.03	110.56	110.82	110.98	111.19	111.4	110.49	108.56
98.722	99.005	98.79	99.32	99.325	96.298	98.615	97.202	97.435	97.469	97.424	96.84	97.478	99.515	98.11	98.333	97.644	98.983	98.644	98.316	98.082	97.371	98.165	98.334	98.856	98.354	98.427	98.73	97.324	97.107	97.445	99.814	99.345	96.638	98.318	97.594	98.291	97.224	98.581	99.188	97.513	98.977	97.359	97.258	96.79	98.414	99.437	98.898	99.574	98.058
101.09	101.56	101.5	99.413	100.99	100.84	101.41	101	101.72	100.31	101.23	101.21	101.18	99.94	99.479	100.5	100.39	101.21	98.734	101.63	102.12	101.39	101.04	101.58	100.71	100.35	100.9	101.2	100.07	99.301	101	99.813	100.4	101.26	100.48	100.5	101.18	102.55	101.34	101.1	101.16	101.7	101.2	99.984	100.33	101.25	101.15	101.19	101.28	100.63
99.157	101.13	99.986	99.572	101.54	98.579	100.59	100.68	102.9	99.716	101.22	100.91	99.39	100.55	99.82	99.285	99.196	100.27	100.19	100.96	100.2	101.44	101.61	100.41	100.03	101.03	99.087	98.938	100.06	100.41	101.07	100.34	100.6	100.18	100.08	100.49	100.34	99.961	100.12	100.32	100.23	98.975	100.04	100.34	99.901	99.194	101.35	100.22	101.25	100.12
102.03	103.01	102.29	102.15	103.16	103.73	102.54	103.81	102.06	102.85	103.92	102.61	103.86	105.13	101.32	102.97	101.94	103.61	103.74	102.73	103.08	102.35	102.84	103.15	104.15	102.44	103.86	102.62	101.41	103.57	102.74	103.32	102.86	101.96	104.19	103.54	102.87	103.19	102.36	103.91	104.03	102.09	102.52	101.61	103.36	102.27	101.65	102.74	103.02	102.67
105.57	106.33	108.1	106.72	104.72	105.94	106.98	104.56	106.71	107.56	105.79	106.68	105.05	106.57	105.5	106.55	106.66	107.8	105.6	106.39	106.55	106.58	106.9	106.22	106.38	106.06	106.32	105.08	106.32	106.64	106.81	106.34	105.89	107.61	105.52	106.47	105.82	106.04	108.39	105.91	107.37	105.15	107.15	106.85	106.72	107.04	107.04	106.19	105.77	105.63
107.06	106.73	108.91	107.2	107.52	109.14	108.07	106.47	108.99	107.2	106.01	108.17	110.16	108.11	107.67	109.42	105.47	107.79	109.05	107.54	109.08	108.58	108.55	108.77	108.82	108.44	108.99	108.05	107.56	108.74	106.84	108.49	106.34	108.51	108.22	107.53	109.03	109.09	108.75	107.17	106.9	108.08	107.22	109.52	108.47	108.32	106.4	108.28	108.78	108.82
98.564	98.771	99.848	100.14	99.804	99.388	98.047	98.903	97.736	98.202	98.493	99.006	98.77	99.671	98.139	100.06	98.982	99.054	99.181	98.37	97.579	98.021	99.597	99.47	99.461	98.38	101.69	98.036	99.815	98.842	99.303	99.122	99.593	98.247	98.674	99.561	97.842	97.599	97.38	97.963	99.385	98.858	97.668	97.089	99.351	99.71	99.054	98.984	98.49	98.374
106.52	107.34	105.15	104.83	106.71	107.14	105.68	105.51	106.14	107.15	106.61	106.39	107.11	107.55	106.85	106.59	106.03	105.78	106.28	107.09	107.94	107.24	107.23	105.24	107.22	108.46	106.93	107.05	106.63	106.76	106.24	105	106.65	106.82	106.75	106.56	107.95	104.98	109.1	107.06	107.74	106.66	107.35	106.54	107.34	107.75	109.15	106.51	105.76	106.12
100.01	101.72	99.77	100.45	96.808	100.07	99.734	99.751	101.22	99.068	100.27	100.3	100.62	99.731	100.24	99.868	100.4	99.994	101.73	99.662	101.61	100.19	100.68	100.12	99.045	101.51	99.831	100.15	99.619	99.873	99.473	99.605	100.44	101.06	98.824	100.98	99.929	100.56	99.432	100.91	99.428	99.095	99.939	100.16	97.915	99.317	99.876	99.64	100.7	99.079
108.77	108.6	108.5	107.34	107.88	107.02	107.44	108.91	107.81	108.47	108.53	107.54	109.14	107.65	107.48	107.57	108.6	109.06	108.22	108.29	108.83	106.82	107.18	107.57	107.9	108.55	109.03	107.99	108.28	108.19	109.66	108.74	109.65	106.39	109.41	108.92	107.84	107.42	109.18	107.7	110.16	108.76	106.91	109.42	108.69	107.61	107.86	107.27	109.13	109.56
98.25	98.357	98.793	98.394	99.331	97.206	97.905	97.735	97.398	98.504	98.151	98.748	99.789	97.4	96.727	95.268	98.049	98.245	98.286	98.742	97.924	97.491	97.003	96.242	97.118	97.402	99.988	97.896	96.63	97.074	98.216	98.079	98.369	98.58	97.182	97.099	98.144	98.526	97.585	98.474	98.652	97.354	98.22	98.379	98.068	98.019	97.925	98.442	96.694	98.05
105.13	105.72	105.64	105.77	104.9	105.6	105.35	105.14	104.73	104.29	106.77	105.66	105.32	106.3	105.77	104.8	105.37	106.72	104.56	106.85	104.34	103.8	105.84	105.94	105.45	105.77	104.71	107.02	106.55	104.84	106.16	106.38	105.68	105.2	105.82	106.16	106.48	106.25	105.23	106.16	105.27	104.12	104.51	105.1	106.87	105.19	104.73	105.3	105.25	104.45
101.09	101.03	100.3	100.06	100.2	100.7	101.05	101.28	100.19	102.68	100.11	100.7	99.476	100.01	100.19	101.84	99.982	99.267	100.61	101.9	101.08	99.886	101.38	99.802	100.7	99.382	100.81	100.31	101.07	101.08	100.6	101.61	102.36	99.248	99.559	100.24	102.21	101.61	99.213	101.78	100.09	99.46	100.57	102.62	99.887	101.4	100.96	100.8	100.18	100.19
104.6	107.08	105.47	105.63	105.33	107.43	105.72	106.48	105.42	104.17	106.4	105.63	105.58	105.98	107.19	106.27	105.94	106.83	106.67	105.46	106.15	105.25	105.99	106.34	106.26	105.4	106.06	104.67	106.19	104.41	104.46	104.28	104.58	105.99	107.42	104.59	105.64	106.94	106.46	104.56	104.37	106.44	105.51	106.32	106.3	104.86	105.29	105.26	105.8	106.98
104.22	104.61	106.58	105.6	107.24	106.84	105.06	104.95	105.79	106.13	104.71	105.37	105.21	105.6	104.39	104.07	105.2	104.98	105.16	105.22	104.38	107.72	104.71	105.18	105.77	106.3	105.51	105.24	106.75	104.15	104.48	105.66	104.25	103.99	105.89	105.15	104.79	105.11	107.33	105.79	106.45	105.38	105.38	105.5	106.45	105.45	104.84	104.47	107.64	105.53
98.574	101.03	101.07	102	101.64	99.939	101.02	99.418	101.73	100.38	99.77	101.16	100.64	101.38	100.6	99.258	101.4	102.04	101.61	100.82	99.937	100.41	101.15	101.53	102.19	101.4	99.937	102.03	100.48	99.201	100.69	98.903	101.6	99.884	100.67	101.35	100.26	100.26	99.688	100.63	100.72	100.4	100.02	100	99.991	99.679	101.41	100.91	101.37	99.492
105.65	105.2	106.48	105.29	106.45	105.97	107.77	106.26	106.51	105.6	106.35	105.21	107	104.39	105.27	106.89	105.89	106.59	106.09	106.14	106.91	106.95	107.42	104.03	106.54	106.45	107.62	105.64	105.61	106.84	106.45	107.55	107.03	106.39	106.98	105.8	106.3	106.53	106.24	107.53	106.72	106.67	106.95	106.05	107.16	106.23	106.05	106.65	105.9	106.96
105.38	106.73	106	106	104.74	105.82	104.95	105.84	104.98	106.49	106.22	105.8	105.81	105.64	105.18	103.72	104.62	106.03	103.92	104.15	105.4	106.22	106.95	106.85	104.91	107.19	105.15	105.94	104.15	107.69	104.94	104.87	104.66	105.74	106.38	107.09	106.8	106.68	104.85	107.05	105.27	105.55	105.5	105.01	104.94	107.96	104.89	104.59	106.15	105.07
107.22	107.05	106.5	105.09	108.03	106.67	106.34	106.02	105.98	107.15	105.72	106.8	108.11	106.52	106.51	108.54	105.77	104.94	106	105.55	105.1	106.07	106.64	105.46	106.34	106.24	106	106.88	105.87	106.99	106.19	105.49	106.34	107.08	104.99	106	106.07	105.32	107.68	106.34	105.09	105.95	106.1	106.37	106.26	107.3	106.98	106.06	107.13	105.54
105.86	104.35	105.85	105.11	105.65	104.24	105.28	105.08	105.79	104.5	105.47	105.23	103.17	104.63	106.67	104.92	105.43	105.77	107.64	104.59	106.46	105.47	104.22	105.56	105.25	107.1	106.26	105.09	106.47	106.55	104.77	105.9	104.87	104.68	105.02	104.91	105.49	104.43	104.56	107.05	104.34	105.41	104.26	104.74	106.18	105.02	106.29	106	106.08	105.44
111.58	111.13	109.96	110.91	111.17	109.75	109.58	111.46	110.09	111.11	111.46	110.36	110.71	109.82	109.84	111.15	110.61	111.04	112.86	110.16	110.33	110.38	112.06	110.35	110.33	109.72	109.9	111.33	112.07	111.07	109.23	110.95	110.47	110.4	110.7	110.56	109.69	110.7	109.38	109.9	110.04	111	110.79	111.85	109.86	109.27	110.58	110.3	110.89	111.46
105.6	105.88	105.49	105.08	105.99	106.19	106.83	106.34	105.92	105.17	104.99	106.78	104.97	105.36	104.84	106.41	105.93	105.61	106.21	104.26	107.22	104.2	105.61	104.49	105.37	105.07	106.18	105.57	105.26	105.73	104.44	105.07	106.5	106.42	104.84	106.3	105.73	106.16	105.34	105.75	105.44	106.53	106.76	105.68	105.03	107.32	105.21	106.51	103.67	104.15
109.7	106.26	107.54	107.73	108.3	109.17	107.86	108.67	107.85	108.21	108.64	109.17	107.68	108.35	107.56	108.38	107.77	109.04	108.53	108.9	107.05	107.5	108.82	108.74	105.84	107.28	107.83	108.98	110.5	108.82	108.03	108.54	108	107.55	107.82	107.17	109.94	108.84	107.85	108.42	106.4	107.97	107.86	108.57	107.97	107.29	107.79	109.09	107.52	108.38
105.73	106.16	105.62	105.06	105.02	106.84	105.18	106.03	105.36	104.85	104.32	105.32	106.3	104.94	104.52	104.62	104.81	106.99	106.09	105.15	106.05	105.4	105.08	106.86	106.1	106.06	105.65	105.57	104.99	104.63	105.42	106.04	105.3	107.11	107.62	106.11	106.49	105.38	107.08	105.51	103.6	105.29	105.26	106.33	104.9	104.47	104.16	106.1	104.94	104.92
106.84	106.88	108.45	107.6	109.35	109.49	107.51	107.96	109.29	109.19	107.42	106.96	110.73	107.89	109.95	107.5	110.01	108.45	108.2	108.99	110.73	108.22	109.05	106.66	108.43	109.01	109.97	108.87	109.6	108.45	109	110.43	106.97	109.8	107.63	108.36	107.98	109.25	107.43	107.65	110.02	109.11	108.03	108.06	109.7	108.2	108.6	107.79	108.61	109.43
96.885	98.491	97.383	98.072	98.972	98.007	97.872	97.978	95.273	99.792	96.105	98.295	97.667	97.755	98.913	99.136	99.084	98.666	98.549	97.936	98.274	98.292	98.251	99.348	97.556	98.522	97.33	95.99	96.946	97.263	98.213	98.374	97.594	97.363	97.806	97.78	96.942	97.898	97.04	97.743	98.906	99.292	98.643	99.351	99.413	97.254	99.657	98.244	97.363	98.242
111.24	110.67	109.19	111.18	110.04	111.48	108.96	109.95	110.7	109.6	111.5	110.46	111.48	109.18	109.94	111.87	111.15	111.82	111.56	111.19	110.75	108.75	110.83	111.28	109.48	109.63	108.96	109.85	110.98	111.97	109.29	110.1	110.08	108.82	110.04	110.49	110.74	110.57	112.22	109.42	110.63	110.18	110.44	110.37	110.14	110.02	110.95	109.93	110.06	110.87
105.6	106.01	105.58	105.91	107.66	104.7	105.87	107.04	104.42	105.79	105.89	104.86	105.47	106.08	105.9	105.78	105.6	105.62	103.98	105.67	105.75	106.32	105.82	106.57	106.48	106.15	104.56	105.44	106.56	103.76	103.74	104.69	104.78	105.24	107.16	105.51	105.28	106.48	104.87	106.37	104.18	105.28	105.33	107.25	105.69	103.54	104.58	105.05	107.64	105.25
97.48	97.675	98.436	98.091	97.544	99.519	97.6	98.791	97.29	98.487	98.376	98.734	96.69	97.837	98.923	98.577	99.522	96.989	98.711	98.634	98.927	96.59	97.716	98.852	96.282	98.794	98.078	97.462	97.993	98.211	96.827	96.913	99.541	99.045	98.2	97.292	98.398	97.699	98.489	97.984	99.993	98.138	98.788	98.492	99.451	98.267	97.765	99.937	98.07	97.672
104.63	105.53	105.27	105.66	106.1	105.2	104.77	104.54	106.21	105.86	106.57	104.38	105.08	104.42	105.55	104.44	104.77	105.34	105.37	106.21	106.07	104.51	104.52	106.76	107.16	105.69	105.3	107.65	106.67	106.53	105	105.6	106.77	105.07	105.99	106.51	104.67	106.05	104.98	106.06	104.62	104.7	103.79	107.33	105.49	105.01	104.32	106.76	103.82	105.81
105.42	105.72	105.66	106.73	105.48	104.13	107.79	106.72	105.71	104.92	106.96	105.87	106.15	106.27	106.81	104.11	105.21	104.59	104.16	102.92	104.71	104.88	104.65	106.15	106.75	105.97	104.29	106.13	103.95	105.59	104.79	107.21	105.48	104.85	105.53	105.53	106.03	105.9	103.47	105.67	107.26	106.21	105.62	106.62	105.75	105.07	106.54	105.45	105.76	105.21
[truncated: 750 more rows]
[truncated: 150 more columns]
