# Supplementary material for: Genetic dissection of main and epistatic effects of QTL based on augmented triple test cross design
Source: PLoS One. 2017 Dec 14;12(12):e0189054. doi: 10.1371/journal.pone.0189054 (PMC5730204; doi:10.1371/journal.pone.0189054)
Supplement: S10 Supporting Information — (ZIP) [file pone.0189054.s010.zip › z6_1900_0.8_5.csv]

103.8	104.25	105.7	106.71	107.56	103.16	104.57	105.02	104.39	103.92	106.03	105.5	106.18	104.69	103.9	107.52	104.86	104.54	106.36	105.76	105.57	106.68	105.27	104.29	104.87	106.75	105.69	105.73	105.65	106.86	107.28	105.03	106.04	106.27	103.86	106.82	105.1	107.15	104.33	106.45	104.77	105.84	105.83	105.54	105.38	104.54	107.84	105.74	104.38	106.18
104.89	103.26	104.93	106.3	107.15	105.05	104.71	104.31	105.48	106.91	107.85	105.7	105.65	106.42	106.65	106.2	104.27	106.05	104.36	104.6	107.29	104.49	104.9	105.38	105.26	107.04	104.76	105.95	104.87	105.34	104.79	104.84	105	104.88	105.13	107.17	105.3	106.01	106.58	104.6	103.1	104.68	104.52	104.88	104.92	106.91	105.66	105.62	105.63	106.98
109.18	108.51	108.52	105.77	107.07	106.17	107.81	107.99	108.98	107.9	111.58	110.4	110.52	109.25	108.51	108.65	108.04	108.9	109.01	109.38	109.41	108.35	110.22	106.86	109.79	110.83	109.89	109.14	107.11	109.22	108.36	110.25	109.44	110.62	108.8	107.32	106.49	107.43	109.7	108.98	108.06	107.78	110.37	108.87	107.69	109.15	108.93	109.82	110.68	107.32
111.06	106.56	110.1	109.33	109.79	107.36	108.37	108.37	107.76	107.6	108.75	109.74	108.82	108.49	107.18	109.32	109.6	108.63	107.9	110.04	111.17	110.09	107.71	108.98	108.9	106.58	109.6	108.44	108.07	109.25	107.76	108.61	110.15	108.54	110.16	105.17	108.48	109.59	109.12	107.83	109.63	109.87	108.75	108.98	109.57	108.91	108.72	109.92	109.88	108.75
104.4	103.88	105.47	106.22	105.91	101.83	104.9	103.79	105	105.38	105.69	107.74	108.46	104.67	106.6	105.48	105.81	103.91	105.2	104.72	103.94	106.33	103.99	106.98	107.97	104.09	106.25	104.71	104.33	106.95	105.64	106.63	105.28	104.77	106.62	106.12	107.27	104.88	104.42	104.83	104.13	106.64	105.72	105.4	102.94	104.66	104.24	106.66	103.74	104.43
103.57	104.93	102.48	102.18	100.77	104.71	102.38	103.98	103.01	101.92	100.8	102.56	101.67	102.22	103.48	101.65	103.01	101.89	105.17	103.27	101.84	102.1	102.19	101.95	102.84	105.34	102.88	103.25	103.29	103.75	101.69	102.16	102.41	101.89	102.22	104.02	100.25	102.19	105.07	103.77	101.3	102.56	104.24	103.29	103.06	100.17	104.12	103.57	102.18	102.78
109.04	108.14	109.6	108.1	108.82	109.69	108.52	110.4	105.46	107.9	107.64	108.99	108.74	108.85	106.13	106.32	111.61	107.04	108.92	109.71	108.57	108.16	108.72	108.53	108.9	108.89	106.91	108.98	108.3	108.96	108.07	107.51	107.48	108.23	110.68	108.7	106.26	107.75	108.35	108.95	107.11	109.99	109.14	111.47	108.69	108.08	105.77	109.4	108.71	109.17
98.407	99.553	100.15	99.714	97.035	97.976	97.235	99.851	99.266	99.425	98.307	100.62	101.31	98.338	98.136	96.974	97.776	97.817	98.793	100.16	98.968	99.018	97.236	98.36	99.209	97.984	96.914	95.571	99.33	97.006	99.237	97.024	98.763	98.735	99.539	96.7	98.283	101.13	98.355	99.838	98.524	98.999	97.99	99.905	101.56	100.23	100.37	97.958	97.156	96.703
111.41	108.46	112.12	110.12	111.78	110.48	108.9	109.84	111.8	107.42	110.13	110.61	110.58	109.43	109.13	111.43	109.37	109.96	111.79	108.51	110.91	111.34	107.9	108.57	107.8	109.93	113.38	109.53	111.38	111.2	111.84	110.25	111.77	111.73	109.36	109.97	109.52	110.43	113.58	110.53	110.99	109.6	110.17	110.6	109.13	112.47	111.34	110.55	111.72	112.17
104.54	103.34	98.531	98.487	100.47	99.401	101.42	100.08	100.78	99.911	99.054	101.22	99.669	100.6	103.33	100.08	100.9	101.65	98.279	99.439	102.59	101.8	99.795	101.42	98.256	100.94	101.25	101.49	100.94	99.446	100.59	100.75	100.46	97.888	100.74	101.47	98.909	98.076	101.91	100.13	100.33	100.76	101.06	100.28	102.47	98.617	100.83	100.49	98.872	100.59
99.273	99.085	98.453	97.499	98.066	98.356	97.479	97.411	97.291	98.942	97.617	98.33	98.297	97.969	97.172	98.906	99.128	98.217	97.929	100.66	99.308	98.078	97.736	97.788	97.914	97.155	97.152	97.996	96.865	97.694	98.47	97.001	96.635	96.286	100.48	97.65	97.655	97.692	97.011	98.633	97.739	97.87	97.293	97.754	98.242	98.514	96.246	96.615	98.969	98.671
104.64	106.4	104.49	102.96	104.87	104.73	106.5	104.45	105.51	103.83	106.05	105.59	105.32	105.41	103.05	106.39	104.45	105.28	105.37	105.95	105.49	105.74	104.42	106.58	106.32	106.77	104.25	106.54	105.93	106.36	103.19	106.02	106.39	103.9	105.38	105.29	107.29	102.78	104.46	105.66	107.49	106.91	105.86	106.01	105.94	104.88	104.66	104.21	106.95	105.85
106.37	103.35	105.08	104.53	105.25	106.14	108.14	106.32	105.2	106.13	106.38	104.94	106.15	106.24	108.14	104.76	104.79	106.09	106.25	104.14	105.66	106.36	104.3	105.73	103.87	105.43	107.18	108.06	106.12	106.77	108.25	105.65	105.15	106.64	103.69	105.49	105.45	105.41	105.04	107.08	103.97	104.96	106.01	108.74	106.12	104.37	105.73	102.79	108.17	105.78
106.05	109.57	109.58	106.81	107.16	109.35	107.76	107.94	107.94	109.37	109.35	108.66	108.79	106.45	109.28	107.67	110.92	108.3	108.43	106.58	108.03	107.97	105.68	108.99	106.65	108.07	105.95	109.36	108.92	105.96	106.76	107.7	109.14	108.47	108.23	105.97	107.55	109.54	106.47	107.94	108.87	108.06	108.02	108.29	107.36	108.54	107.62	109.73	109.26	108.38
96.234	99.99	98.861	98.222	98.003	98.246	96.789	99.7	97.758	98.217	97.092	99.085	97.096	96.879	98.82	95.829	94.363	96.676	98.81	98.705	99.7	99.964	96.667	99.111	96.902	98.858	99.037	95.584	98.621	97.013	97.05	99.459	98.234	100.07	97.148	97.453	96.521	98.807	98.969	95.551	98.758	97.605	100.28	96.567	98.129	99.076	96.795	96.762	98.194	97.304
103.49	105.91	105.58	106.62	105.13	107.99	106.85	104.74	106.57	103.95	104.89	105.43	106.35	105.69	106.49	106.09	108.04	107.65	106.02	106.2	106.63	105.85	104.94	105.33	105.37	105.63	104.82	103.3	107.03	108.21	107.55	108.17	105.89	103.34	104.76	106.06	104.86	106.2	104.23	106.33	102.37	105.97	106.91	106.66	105.49	108.29	106.56	106.2	104.62	105.43
99.438	100.68	97.496	98.312	95.643	99.59	97.199	99.988	96.248	96.862	101.36	101.77	98.378	97.619	97.873	98.212	96.476	96.157	96.837	100.34	97.925	97.489	95.337	98.064	96.861	99.902	98.595	96.517	98.633	97.912	99.728	99.242	96.842	97.563	97.106	98.873	96.796	97.274	97.186	97.741	98.155	95.081	97.117	97.919	97.401	96.047	97.272	97.654	97.547	98.554
106.21	106.17	104.27	107.52	107.3	106.78	105.63	106.82	107.05	106.98	106.58	105.91	105.5	105.72	107.52	106.99	104	105.88	106.38	107.65	105.63	108.62	107.92	106.86	105.22	107.42	107.43	107.24	108.89	105.57	106.97	106.93	105.85	106.78	107.69	106.08	106.58	105.08	106.28	107.33	104.82	104.73	106.74	107	105.34	105.74	106.72	106.06	105.79	104.84
105.34	105.51	104.69	106.68	108.37	105.65	106.5	105.51	106.4	106.35	104.86	105.72	104.93	107.55	106.26	107.27	106.41	104.98	106.19	106.15	107.15	105.13	106.79	107.55	107.07	105.41	108.05	108.1	104.5	104.87	105.56	105.32	103.88	106.48	106.58	107.07	105.48	106.12	105.13	106.87	105.78	106.69	105.42	106.16	105.06	103.62	104.59	104.9	107.14	107.8
103.92	103.77	105.23	105.64	105.2	104.48	105.62	105.74	105.28	104.96	106.02	105.98	105.66	104.23	104.7	105.29	107.9	108.32	107.5	104.27	102.3	107.36	105.32	105.18	105.64	106.97	107.57	105.68	104.18	102.84	105.49	104.04	105.19	107.65	106.58	106.41	106.59	105.71	107.83	105.58	105.64	106.96	105.39	106.63	105.84	105.74	105.22	107.36	103.91	104.64
107.21	104.9	106.04	106.37	105.73	105.83	108.07	107.66	107.24	106.99	105.88	105.8	105.8	105.95	105.08	108.73	107.26	107.26	107.12	107.67	105.03	106.17	107.76	106.5	106.46	106.57	104.97	104.6	106.36	107.14	106.39	106.16	107.51	106.11	105.94	106.21	106.41	105.88	105.94	107.93	104.92	105.51	103.54	106.84	107.61	108.68	105.86	105.77	106.68	105.36
110.56	110.12	107.25	108.9	109.98	108.3	110.95	108.84	110.37	109.48	111.18	111.49	111.09	111.94	109.79	110.68	110.34	110.03	109.57	111.24	110.43	108.69	110.31	109.55	109.63	110.14	109.28	110.35	110.87	110.84	110.24	111.1	109.57	110	110.45	109.93	109.86	107.92	109.12	110.52	110.23	109.16	112	110.56	112.54	110.93	108.67	110.35	110.8	110.71
98.579	98.829	97.632	96.979	100.02	97.6	95.418	97.761	98.647	97.088	97.522	96.774	95.91	96.606	98.448	97.02	97.918	98.954	96.215	99.143	95.591	98.338	97.856	97.144	99.392	96.841	98.475	96.092	100.86	98.071	98.152	99.385	96.657	99.686	98.336	97.092	98.145	99.5	95.716	98.638	96.267	96.96	98.727	98.448	98.967	96.846	96.757	99.663	100.45	98.159
107.31	110.2	108.73	106.89	110.06	110.33	107.11	106.13	107.25	108.49	109.35	108.74	106.23	106.32	107.71	109.26	107.37	108.72	109.18	107.29	108.28	109.06	109.28	106.48	108.16	106.18	108.48	107.06	109.29	109.06	107.59	109.39	105.47	109.06	106.81	107.82	108.2	107.92	106.84	104.83	106.2	106.39	107.97	110.55	110.09	107.23	109.9	109.17	108.6	110.41
104.88	104.25	106.2	105.17	106.29	106.51	104.65	104.67	106.52	106.51	108.94	105.36	107.81	106.27	106	105.76	106.66	105.59	106.1	105.79	106.99	104.91	106.52	107.66	105.18	106.94	106.51	103.54	105.45	103.68	103.41	105.61	105.75	106.08	105.39	104.19	105.54	107.04	105.21	104.23	105.67	104.43	104.84	107.41	106.63	105.34	104.16	105.9	108.04	105.37
106.27	107.93	106.07	106.88	108.18	107.01	105.15	105.69	105.48	107.16	107.12	105.07	107.38	106.3	105.23	104.92	106.49	107.96	106.95	108.83	105.47	105.33	106.85	106.58	105.15	107.06	108.92	108.07	106.94	107.43	106.93	104.11	105.73	107.52	104.52	105.78	105.6	104.69	106.57	106.14	108.1	106.45	108.39	107.23	107.55	106.53	106.49	106.48	107	106.21
103.53	106.25	105.03	106.53	106.04	105.65	106.61	104.4	105.61	106.1	104.32	107.23	105.73	103.87	106.43	103.37	104.45	106.56	105.92	103.3	105.4	103.04	106.91	104.45	104.16	105.18	107.6	104.91	105.75	105.81	104.08	104.91	105.3	107.25	105.65	104.64	104.22	105.43	105.63	105.16	105.1	108.85	104.89	105.05	104.82	107	106.69	106.93	105.23	106.97
105.48	107.78	103.86	104.94	107	105.99	105.64	104.66	105.94	105.35	104.84	101.51	105.65	105.15	104.74	103.69	105.48	106.99	105.53	102.15	105.36	105.2	106.69	104.92	105.27	105.82	106.77	105.32	106.61	107.69	105.71	104.63	105.85	105.28	105.08	104.67	108.5	106.39	103.71	107.56	104.79	106.06	106.83	106.29	105.11	104.74	104.76	106.43	106.5	106.91
109.17	109.05	109.4	107.58	109.97	109	110.55	106.35	107.57	109.04	109.03	110.74	107.41	108.27	109.02	109.03	107.75	108.15	112.15	109.31	109.42	110.69	106.61	108.02	108.81	108.63	110.3	109.49	110.12	109.95	110.64	109.44	108.18	111.1	108.01	107.15	109.35	107.82	107.91	110.52	108.36	111.52	108.44	107.68	107.93	109.63	111.14	110.04	109.22	107.84
108.28	107.79	106.23	107.51	107.4	106.72	108.46	106.66	107.86	107.99	109.77	110.27	108.23	108.52	107.58	107.09	107.76	109.08	107.84	108.87	108.75	105.91	107.22	105.69	110.92	107.75	107.38	110.18	106.61	106.54	106.92	109.4	106.4	108.53	106.93	108.09	106.35	107.59	107.06	110.33	107.38	108.25	107.77	108.31	108.24	108.04	106.41	108.55	106.98	107.83
107.57	106.18	106.85	106.34	106.44	105.39	106.92	107.26	108.59	104.91	105.65	108.81	105.83	106.77	106.34	107.09	104.01	107.19	106.23	106.1	105.61	107.11	107.29	106.25	107.03	109.25	108.19	106.37	105.53	105.2	107.72	105.31	106.55	107.91	105.91	106.91	104.77	108.6	107.23	106.3	107.62	108.1	106.7	107.9	107.94	106.34	104.87	104.4	106.43	107.31
108.3	109.14	107.76	108.06	108.44	109.39	108.88	111.54	109.86	107.99	109.17	109.52	107.39	107.95	107.83	108.15	107.25	106.88	110.19	108.58	109.68	110.63	105.95	106.85	108.43	108.42	108.33	109.25	107.53	107.42	108.93	107.59	109.99	108.47	108.4	109.47	108.39	108.16	108.3	108.01	106.46	108.07	107.83	108.32	108.86	108.04	108.42	110.42	109.18	107.91
108.53	106.06	105.48	107.42	105.41	105.49	106.5	105.84	107.21	108.11	106.44	105.92	104.04	106.17	106.75	104.41	104.04	108.15	107.03	103.78	106.48	105.99	104.64	108.67	108.53	109.04	107.12	105.53	104.94	107.48	106.25	105.43	106.32	106.44	107.59	108.43	106.27	107	107.47	106.19	106.6	105.39	107.85	106.46	104.38	108.34	107.32	106.03	106.26	106.97
107.2	108.74	106.84	108.9	107.59	108.66	107.89	107.94	107.34	106.64	108.16	109.89	108.06	107.08	106.62	107.76	107.24	107.96	108.29	109.09	107.69	109.41	106.77	108.09	109.5	109.31	107.34	107.73	108.34	106.08	108.41	108.51	108.6	107.4	106.57	108.2	108.35	107.4	109.07	108.89	107	106.22	107.38	109.38	105.88	107.94	108.01	106.63	107.04	107.76
109.81	105.69	108.55	108.58	109.3	110.37	107.49	106.63	106.23	106.46	108.41	109.92	110.07	105.78	109.63	107.84	106.65	107.31	107.65	109.61	107.29	108.02	108.7	107.62	107.5	107.01	109.55	108.11	108.18	108.36	109.35	107.35	108.2	107.39	108.9	108.4	107.26	110.05	109.74	107.43	107.67	109.05	108.57	106.83	108.55	108.11	107.59	107.99	108.09	108.54
107.11	105.73	104.62	106.54	105.71	106.12	104.45	106.22	104.16	105.73	105.95	105.26	106.26	106.33	106.54	105.98	105.65	104.81	107.54	106.5	105.82	108.22	105.63	106.98	102.12	104.95	105.91	107.64	105.95	107.69	107.25	105.92	104.58	104.93	106.86	105.71	108.6	106.36	105.53	106.19	104.53	105.56	104.58	106.67	108.84	104.4	104.54	106.8	107.07	107.55
108.25	108.46	106.6	107.19	108.7	110.24	109.21	109.7	108.26	110.12	107.62	107.52	109.35	109.11	109.6	107.08	109.88	108.22	106.36	107.74	107.37	106.3	106.44	106.47	108.28	107.99	109.42	105.72	107.59	107.73	110.2	108.83	110.92	108.71	107.72	107.29	109.7	108.85	109.88	109.7	106.62	107.58	107.96	108.55	106.2	111.86	109.36	107.79	107.11	104.85
105.21	105.09	105.16	103.4	105.29	108.14	106.26	104	105.52	106.17	105.63	107.66	104.29	105.36	105.67	108.39	106.26	105.65	106.33	104.26	107.22	106.25	105.38	105.78	105.49	104.63	105.12	105.44	101.93	105.01	101.75	106.31	108.45	106.12	105.27	103.62	103.49	107.85	103.54	104.83	104.08	108.45	103.63	106.76	105.23	105.67	105.86	104.71	105.12	104.47
104.55	106.64	104.26	105.92	106.89	104.13	104.5	105.67	106.44	105.34	104.54	103.34	106.94	106.98	104.43	107.35	104.1	104.85	106.91	104.44	107.64	104.04	107.56	108.13	106.88	103.94	107.31	107.34	107.62	106.08	104.24	106.25	105.57	103.69	105.6	106.49	106.92	106.07	103.71	105.29	106.47	103.13	104.15	104.38	104.58	105.01	105.04	106.72	105.68	105.38
98.841	97.802	97.697	97.812	97.064	97.777	97.126	100.31	97.835	100.61	99.621	98.418	97.918	99.338	95.574	97.702	98.075	97.614	96.612	96.672	98.738	97.595	97.472	95.787	95.914	96.483	97.067	99.091	98.629	98.334	97.685	99.754	96.977	97.09	98.497	97.334	99.046	96.815	98.227	100.74	99.389	96.78	99.888	96.318	98.304	98.34	99.556	98.588	99.36	99.654
106.66	106.7	107.8	107.32	108.38	107.29	108.08	107.38	107.04	108.64	107.92	108.2	109.17	108.56	106.03	110.33	109.58	109.49	107.02	109.28	105.95	108.73	108.07	107.55	108.26	107.29	109.58	106.58	107.96	107.79	109.59	106.51	108.35	106.21	106.59	107.42	107.87	108.19	107.62	106.85	105.24	104.79	107.52	104.92	107.53	108.04	104.82	107.53	107.58	108.36
106.8	108.08	107.23	106.37	104.31	105.48	104.97	107.06	107.99	107.89	105	105.83	106.25	105.4	104.01	105.53	105.61	106.8	105.08	104.76	106.32	105.38	106.55	104.35	104.89	106.27	105.15	105.28	106.62	106.29	105.85	105.53	104.02	105.52	103.84	106.48	104.62	105.53	105.83	105.68	105.76	105.73	105.83	104.97	105.55	104.88	104.26	105.92	105.71	107.07
100.69	95.947	97.763	98.585	98.937	98.848	97.917	96.9	97.89	100.15	100.5	99.155	97.342	98.496	99.06	97.092	99.269	99.513	100.38	98.466	98.106	97.059	100.02	98.976	98.014	99.77	98.411	98.729	100.4	98.46	100.14	96.056	98.846	98.049	99.193	98.194	99.13	99.078	97.558	102.69	97.686	99.566	98.678	99.949	96.964	98.195	96.954	98.188	98.326	98.957
106.36	106.96	108.2	106.28	106.41	107.09	105.64	104.08	107.66	109.24	105.78	106.2	106.82	105.11	104.94	104.69	106.35	106.27	104.5	106.69	107.7	105.55	107.16	107.3	106.37	106.6	106.02	107.15	105.72	107.64	107.72	106.64	106.43	105.72	107.12	107.16	106.35	108.09	108.71	106.98	105.56	108.28	106	106.56	109.36	105.89	106.82	106.67	106.56	104.5
108.19	106.71	105.07	104.26	106.57	106.58	106.11	105.75	104.65	105.22	103.18	106.18	106.66	104.6	106.53	107.79	107.38	107.96	105.92	106.74	109.33	105.14	105.78	108.41	105.42	108.09	107.51	106.33	106.31	108.34	107.33	106.74	107.49	105.05	106.83	107.54	107.61	107.03	105.67	106.46	105.52	104.18	106.58	108.93	107.03	109.53	105.53	106.87	107.53	106.88
107.01	105.37	105.75	106.35	106.5	103.68	106.25	106.6	105.82	106.75	105.23	105.93	105.62	108.07	104.96	106.31	104.62	105.56	107.95	107.43	104.49	106.03	105.55	108.27	105.82	105.57	105.57	104.81	105.05	106.6	107.1	105.93	106.85	104.31	106.97	105.8	105.38	105.52	102.09	106.74	102.79	105.03	104.86	104.71	103.51	106.22	106.07	105.22	103.19	104.48
108.37	109.65	107.01	108.28	109.45	107.17	109.61	108.26	107.21	107.36	109.29	107.69	107.24	108.39	108.03	107.89	107.63	106.99	108.77	108.73	108.64	108.02	108.5	108.17	105.88	110.23	109.41	107.63	107.15	109.95	109.18	109.02	109.15	109.63	109.88	107.9	108.16	109	106.43	109.23	107.87	109.32	107.23	110.32	109.7	107.99	106.88	110.88	105.82	109.96
107.38	104.95	107.65	107.62	105.34	105.99	107.79	106.22	105.28	104.85	105.92	106.13	105.87	105.84	105.4	106.61	105.94	109.12	106.34	105.21	107.28	106.04	108.84	106.07	105.8	106.77	105.87	105.01	107.28	104.38	107.28	105.16	106.74	105.79	109.07	106.44	107.72	107.37	105.4	106.32	108.44	104.59	106.65	105.25	105.59	107.74	108.94	108.12	109.13	107.23
101.3	102.95	100.9	100.7	99.852	101.27	99.196	101.73	100.65	99.85	98.497	99.658	100.33	101.47	100.58	98.955	100.71	100.28	101.3	101.13	100.51	102.05	99.283	99.895	101.91	100.85	97.538	100.5	100.14	100.31	98.094	101.63	99.355	100.61	99.367	102.53	101.03	101.62	100.79	100.6	101.91	100.54	98.113	101.09	99.665	98.469	99.84	100.87	99.973	99.884
105.21	105.1	104.82	104.31	105.01	106.36	106.68	104.25	104.22	106.96	105.73	104.1	104.52	104.38	104.96	107.42	105.51	105.28	103.96	104.53	104.59	106.87	106.96	105.35	107.33	107.15	106.87	104.3	107.13	106.52	106.51	104.54	106.82	104.4	107.73	103.58	105.59	106.05	105.34	107.1	105.7	105.09	109.22	105.24	104.79	104.58	105.34	103.69	106.77	105.53
102.92	108.78	105.47	108.7	104.03	106.59	106.62	109.03	107.42	107.65	107.65	107.65	107.92	105.24	107.45	106.97	106.95	106.2	107.52	106.48	106.08	105.75	106.4	105.81	106.36	108.75	105.75	108.18	107.09	106.97	109.19	105.58	107.46	107.67	107.31	104.4	107.53	105.24	105.9	106.32	108.38	106.37	106.37	107.96	105.47	108.64	107.14	104.35	106.1	106.59
106.49	107.9	108.37	109.12	107.43	108.72	107.74	106.69	106.39	107.13	108.17	109.48	107.38	109.22	108.74	108.38	106.77	109.24	108.14	109.1	109.23	107.72	108.18	108.11	107.05	108.52	108.56	109.56	109.94	107.31	109.19	108.85	108.48	109.39	109.73	109.05	107.75	108.64	110.07	105.93	108.19	108.3	107.41	107.36	109.18	108.48	109.06	108.04	110.52	111.52
104.62	106.27	106.29	104.32	106.99	104.82	106.65	104.44	105.91	106.55	104.47	106.05	105.45	105.39	105.21	104.38	105.06	103.81	106.31	108.49	105.56	105.66	106.35	106.36	106.85	103.98	104.86	105.55	105.83	104.31	105.77	105.46	105.74	105.25	105.2	105.39	106.11	107.11	106.45	105.25	105.04	105.09	107.52	104.04	105.89	105.98	104.59	104.82	104.59	108.03
107.35	106.71	106.38	104.15	106.53	106.39	104.27	103.84	105.7	104.82	108.45	108.15	106.29	107.04	105.67	105.96	106.41	107.37	106.46	104.53	106.15	107.8	106.6	105.85	105.19	103.48	106.01	107.31	107.5	106.32	103.35	106.95	106.39	105.87	106.72	103.68	105.06	104.13	105.34	103.04	106.05	107.85	104.78	106.64	105.62	105.77	104.92	105.06	106.1	106.92
108.53	109.32	104.97	108.77	106.55	107.2	109.07	106.41	108.69	108.81	109.12	108.45	109.05	108.29	108.06	108.56	104.74	106.59	108.17	108.17	108.52	106.94	107.62	107.84	104.41	107.93	108.42	109.47	107.44	106.46	107.81	105.59	107.43	107.25	107.15	105.81	106.27	108.53	109.33	108.61	106.03	106.79	108.01	106.9	105.49	108.14	108.21	107.5	109.13	109.53
106.14	105.56	106.96	103.51	102.94	107.17	106.35	105.11	107.02	105.59	106.36	103.78	105.31	105.4	106.53	107.55	105.44	103.81	104.93	104.1	108	106.67	105.27	106.62	107.31	105.56	106.01	106.59	106.07	105.25	106.58	106.02	104.81	105.04	107.38	105.46	105.16	103.72	106.88	108.18	106.07	103.83	106.12	105.82	106.13	104.08	105.71	108.42	107.23	102.98
107.25	106.59	105.94	105.68	104.99	106.42	105.63	104.19	105	106.29	106.11	105.47	102.78	105.03	103.74	105.29	106.13	104.85	105.04	106.59	106.55	104.61	109.18	105.26	104.65	105.69	102.91	106.4	106.91	104.11	105.52	105.56	105.58	104.7	105.13	105.47	106.84	105.27	107.02	104.68	105.6	104.04	104.78	106.47	106.09	106.12	105	104.43	105.42	104.31
107.37	109.52	109.23	104.98	106.58	108.29	107.43	108.27	107.47	108.16	108.94	108.29	107.98	106.53	106.53	110.37	107.36	108.22	106.97	107.27	109.06	108.56	109.06	106.9	109.3	107.97	107.86	108.8	104.87	108.95	107.36	106.22	108.28	108.9	109.33	106.32	107.24	106.79	107.88	105.65	107.11	109.37	109.49	107.28	107.71	103.66	110.12	107.22	108.77	107.67
109.16	106.8	106.85	108.1	109.13	109.47	109.36	109.04	109.62	106.3	110.4	109.67	105.7	110.12	108.52	108.18	107.95	108.83	109.73	109.08	107.78	109.23	107.77	108.18	108.46	108.29	109.69	108.16	109.06	107.98	108.8	107.38	108.68	109.38	106.56	107.41	105.9	107.82	109.86	107.68	108.58	109.35	108.08	109.86	108.35	107.28	108.98	107.96	106.87	107.69
107.48	107.22	107	106.73	106.24	109.08	107.28	108.43	108.66	107.38	107.86	109.57	105.62	108.88	107.49	105.95	107.98	109.45	108.3	109.6	109.05	109.34	106.54	110.02	107.22	107.17	109.18	108.42	106.12	107.76	109.14	110.18	107.78	109.46	107.04	107.46	107.57	108.13	107.76	108.09	108.02	106.68	109.74	109.66	107.48	107.25	107.46	105.73	106.35	106.53
109.23	107.61	107.93	108.05	107.1	107.3	109.19	107.12	108.59	109.31	106.32	107.8	105.61	107.68	108.01	108.24	107.14	106.91	106.54	105.93	106.91	107.69	109.21	110.46	108.08	108.69	108.35	110.79	107.35	110.16	108.52	107.2	109.35	107.55	107.6	106.49	104.86	108.48	108.26	106.69	110.19	107.79	108.51	105.86	108.05	108.9	105.84	108.7	106.8	105.83
98.454	94.928	98.482	99.886	96.583	98.582	97.688	97.954	97.292	97.429	96.463	98.085	99.38	99.08	98.13	97.065	99.423	99.536	96.222	96.31	97.135	97.29	97.714	97.414	97.521	96.547	99.386	96.647	97.534	97.743	96.904	96.2	96.157	97.299	97.897	97.31	97.944	97.16	100.1	97.136	99.189	97.295	97.866	97.617	99.111	98.749	97.13	98.54	98.076	98.42
96.983	96.218	96.245	97.368	98.23	97.636	97.402	96.4	98.312	96.129	98.095	97.574	97.967	98.077	97.302	96.697	96.98	97.942	96.697	100.29	97.313	97.563	97.679	97.457	99.052	98.295	97.556	97.044	95.627	98.795	99.668	98.315	98.348	97.885	100.62	98.411	101.08	95.813	97.682	99.354	98.554	97.06	97.624	96.933	98.218	99.449	99.614	97.091	98.393	100.64
107.22	106.64	105.75	107.9	106.75	109.17	108.03	109.31	109.22	108.02	107.14	108.72	106.3	107.04	105.9	107.83	107.55	109.56	107.81	108.4	108.59	108.7	108.47	108.64	107.58	109.21	107.77	106.7	107.06	105.75	108.35	106.87	105.79	106.2	107.18	109.37	108.93	107.51	108.19	107.63	106.28	108.42	107.78	109.2	106.74	108.18	110.31	106.3	107.31	108.03
108.24	105.82	107.79	105.23	107.05	106.93	106.17	106.21	105.89	107.46	104.37	108.53	105.22	105.3	108.4	107.28	109.13	105.96	105.99	106.44	105.4	107.32	104.94	108.82	106.81	105.56	106.56	104.96	106.96	105.66	106.03	105.54	106.35	109.99	105.94	108.9	105.9	105.33	106.9	104.8	104.16	105.24	105.45	105.59	105.1	105.58	105.15	106.95	107.04	106.78
107.62	109.66	107.1	109.21	108.37	107.99	107.61	108.76	109.5	107.06	107.38	107.68	107.03	108.58	106.24	107.53	108.06	108.23	107.54	108.77	106.83	106.37	108.79	106.08	109.49	109.05	106.4	109.07	107.24	110.33	108.15	107.87	108.93	110.98	109.75	106.8	109.34	109.64	107.63	108.1	107.43	109.85	109.17	108.84	110.22	110.52	106.83	107.54	108.8	107.41
108.79	104.42	104.75	107.04	104.11	105.95	106.21	106.82	107.35	107.37	107.03	107.09	104.05	106.8	105.23	104.62	106.86	107.79	105.48	107.97	106.93	107.38	107.72	105.84	106.51	105.94	107.27	105.7	105.46	105.39	105.78	105.66	107.13	107.57	106.43	105.78	104.71	107.5	107.19	106.05	105.59	106.59	105.51	107.94	106.35	105.81	105.52	105.31	109.35	106.71
106.92	108.94	109.42	108.15	107.64	106.5	107.51	107.35	106.92	108.85	108.08	111.15	109.14	109.48	104.99	108.62	109.39	107.33	105.81	109.67	107.95	108.93	110.71	105.67	108.86	109.63	108.19	109.86	110.69	107.14	109.33	107.54	108.45	106.63	107.98	108.54	106.51	108.22	107.91	111.11	108.48	107.01	106.37	106.32	108.96	107.77	107.43	109.11	107.04	107.11
103.44	103.8	107.52	106.34	105.43	106.88	105.26	106.92	106.25	105.98	103.86	104.63	105.98	106.45	106.28	107.15	106.42	106.97	103.64	106.85	105.8	103.88	105.86	103.49	104.33	106.57	105.02	104.81	103.81	105.86	105.7	107.86	106.17	103.57	104.88	106.75	102.2	104.68	104.29	105.17	104.94	105.84	107.63	104.94	105.92	105.04	104.5	106.23	103.44	106.35
104.77	108.13	105.14	107.07	105.22	106.12	107.38	107.14	103.68	108.26	104.34	107.45	106.2	104.77	105.82	107.17	104.96	107.24	106.57	105.56	105.47	108.06	107.71	107.12	108.92	107.4	106.38	107.76	106.37	107.18	107.09	105.89	106.75	107.83	104.14	105.99	105.65	106.81	105.37	107.04	106.31	106.03	106.49	107.25	106.18	105.27	103.39	103.05	105.47	105.63
101.06	99.149	99.054	96.537	99.208	97.359	99.45	97.768	101.09	97.952	98.744	97.12	99.65	98.286	97.115	97.91	97.41	97.603	99.433	99.446	96.463	99.148	97.05	98.39	99.976	98.034	97.562	98.67	98.161	97.279	98.611	98.8	100.39	98.18	99.272	98.094	99.458	98.295	97.59	98.649	99.243	98.121	100.13	97.786	98.197	100.3	96.915	98.551	97.992	99.651
107.13	103.26	106.18	106.9	105.55	106.54	104.72	104.75	104.67	106.81	105.38	103.56	106.5	105.34	105.26	105.21	104.98	106.45	105.45	103.92	106.73	105.07	106.37	106.52	106.57	105.08	105.98	106.94	107.3	107.32	107.92	105.92	107.16	104.95	105.07	106.03	104.84	104.54	105.05	104.58	104.68	103.62	103.79	106.33	104.76	106.13	105.77	107.69	105.24	105.1
109.92	105	106.7	106.62	105.64	104.96	107.01	104.77	107.04	105.46	106.21	105.27	107.59	103.9	106.74	106.97	107.42	106.7	106.5	107.69	105.44	105.75	107.52	106.82	107.93	106.42	106.82	105.46	107.41	107.99	107.38	106.85	105.31	107.49	107.7	107	107.21	106.31	106.65	105.9	106.69	107.25	105.4	106.64	104.71	105.53	106.72	106.36	106.84	107.15
106.79	106.62	104.77	107.6	105.44	106.92	106.29	106.46	104.79	107.39	105.67	106.57	105.52	105.93	105.17	105	107.87	105.27	104.96	105.42	106.27	106.01	105.67	104.4	106.49	106.61	105.64	105.96	108.48	106.38	104.44	107.63	107.07	106.55	106.9	107.75	105.47	106.95	106.21	104.52	106.1	105.96	106.19	105.08	107.84	105.21	105.05	107.96	106.58	109.71
106.73	107.19	106.79	105.03	102.41	105.48	105.79	105.61	106.07	106.15	103.61	106.84	107.98	106.23	106.51	104.62	105.58	105.3	107.05	107.27	104.36	107.63	105.1	105.98	104.65	105.87	104.15	104.44	104.8	105.15	107.5	106.71	105.24	105.66	105.47	105.27	105.45	104.22	104.61	105.11	104.51	106.34	106.15	104.49	109.35	106.51	105.82	105.13	105.09	106.92
104.73	106.47	105.53	106.05	103.39	104.21	107.05	104.25	106.68	103	105.51	105.46	106.74	104.83	106.17	105.75	106.47	103.88	106.37	105.71	103.57	105.08	107.05	105.63	106.11	107.46	105.03	106.74	106.18	105.55	104.79	106.46	106.62	105.41	104.84	103.84	106.09	103.88	104.06	103.08	105.28	106.59	103.32	104.32	104.62	104.73	105.17	106.51	105.29	103.01
107.75	106.53	106.34	108.3	107.51	105.04	107.75	106.95	107.03	106.68	106.7	107.95	105.92	107.65	104.52	107.05	108.59	105.24	105.29	109.34	104.34	107.49	106.65	106.94	107.08	106.26	104.71	104.42	106.43	106.61	105.08	103.56	106.09	107.21	106.04	108.27	107.63	105.86	106.51	105.27	107.61	106.43	108.44	105.71	106.26	105.75	104.42	105.97	106.08	107.61
107.52	106.11	105.09	105.14	107.9	106.92	107.54	108.97	106.02	109.27	105.32	107.94	104.55	103.96	104.61	107.44	105.27	105.96	105.27	106.42	108.3	106.58	105.32	106.16	106.12	106.35	103.99	106.31	106.93	107.15	107.06	107.64	107.8	106.87	105.62	108.25	106.93	106.89	105.26	107.32	107.93	107.82	105.76	106.97	106.67	105.89	108.17	108.04	104.82	104.19
99.96	100.46	99.064	101.65	100.65	100.32	99.124	100.07	99.665	99.932	99.872	98.512	99.523	99.647	100.11	98.806	100.61	102.68	99.915	98.854	99.572	100.46	99.704	100.23	100.79	98.029	100.05	100.77	99.163	101.51	98.806	99.431	100.44	103.35	99.818	99.391	101.96	100.52	99.584	101.64	100.65	98.467	97.988	99.697	101.22	100.36	99.676	102.24	99.95	100.11
109.39	108.06	109.32	108.11	107.03	109.1	110.62	111.37	107.34	108.78	109.85	109.41	108.7	109.97	107.85	110.73	109.73	108.53	108.95	109.2	108.36	105.31	109.94	107.3	109.33	106.8	109.37	106.24	109.1	108.44	108.95	108.84	109.21	107.36	107.77	108.78	109.45	108.58	109.34	106.14	109.28	108.68	109.39	106.72	109.7	108.27	108.41	110.89	106.58	108.93
107.47	108.29	105.28	108.51	107.07	106.49	107.72	105.6	107.7	106.48	106.32	106.04	104.96	104.17	105.8	105.76	108.46	104.52	107.65	109.05	108.4	107.3	106.89	106.25	108.41	109.92	106.42	107.68	108	106.41	107.9	105.85	106.25	106.58	105.69	105.65	106.8	105.02	106.64	105.51	107.44	107.56	109.74	105.47	104.84	107.07	109.18	105.23	107.72	103.7
102.23	105.51	107.08	106.48	107.44	104.59	106.99	105.58	107.29	103.59	106.22	107.36	104.76	105.58	108.12	106.64	106.23	107.06	104.53	105.22	103.89	106.52	107.18	107.31	105.12	104.34	104.51	103.64	103.39	106.98	107.12	107.24	107.66	105.14	107.66	105.19	104.97	107.28	106.72	104.6	106.06	104.43	107.63	106.28	104.84	104.44	105.07	107.65	105.14	106.59
107.14	104.32	104.66	106.78	106.42	105.32	103.54	103.59	107.4	104.74	107.32	105.23	107.13	104.82	105.55	106.38	106.56	104.98	105.96	103.05	104.96	106.75	105.56	105.86	103.75	106.79	104	106.52	106.62	104.71	107.41	104.7	104.21	106.1	105.77	105.49	104.97	104.34	105.62	108	106.29	105.98	105.56	107.58	105.66	104.42	105.79	104.34	102.73	106.39
108.54	107.14	107.27	105.74	107.24	106.93	107.61	108.67	105.21	108.37	108.9	105.59	109.76	105.93	110.38	109.38	109.13	109.82	108.61	110.59	109.04	106.92	108.32	106.02	108.76	108.45	109.6	106.8	107.58	107.06	107.76	108.17	106.32	108.08	106.99	107.89	108.71	108.07	109.3	108.59	107.46	109.13	109.05	106.85	107.86	107.58	107.9	106.81	109.54	107.1
107.47	105.82	106.73	106.36	106.2	106.34	107.79	104.66	104.83	108.23	106.62	107.63	106.22	106.85	105.09	107.93	107.23	105.94	106.72	106.39	106.05	106.19	105.1	104.67	106.24	105.56	107.59	104.39	106.84	107.03	104.75	107.31	107.35	108.64	107.2	105.34	107.95	106.2	106.76	106.49	105.95	106.62	108.59	106.44	107.43	107.88	108.09	106.32	106.5	105.57
97.205	98.303	96.573	97.416	100.37	97.224	97.637	98.58	99.57	99.409	100.4	98.733	97.639	97.908	96.328	98.681	97.932	97.113	99.761	97.088	98.834	99.297	97.495	97.226	97.25	98.447	98.132	98.331	97.332	97.885	100.96	98.486	98.476	97.877	98.205	96.412	95.95	98.662	97.711	97.284	98.459	99.438	97.76	97.405	97.605	97.846	97.817	96.045	98.322	100.24
106.1	108.11	107.24	109.34	107.03	105.06	107.44	107.09	108.27	108.69	107.08	108.52	109.21	106.9	108.57	107.45	106.63	111.36	107.15	106.51	106.73	106.59	108.06	108.58	108.55	109.87	107.79	106.44	107.64	110.55	108.93	108.41	109.29	109.77	105.18	106.73	107.87	108.61	112.21	107.02	107.35	106.86	108.92	109.11	106.74	108.81	108.06	107.83	108.74	109.49
98.606	98.446	100.3	97.157	98.158	99.383	98.8	99.038	100.82	100.16	98.697	99.057	98.553	98.778	97.349	100.35	98.038	98.571	97.665	100.48	99.314	98.806	96.939	99.239	99.198	98.653	99.452	99.881	101.43	100.57	99.403	98.846	99.473	98.538	100.74	99.715	99.109	97.906	99.412	97.729	99.538	98.222	99.519	97.542	99.75	100.77	100.62	96.754	97.911	99.034
99.221	98.506	99.591	100.89	97.507	99.225	98.574	96.332	98.94	98.064	98.33	97.871	99.267	98.768	98.372	96.479	97.534	95.06	96.209	100.39	98.563	99.514	98.853	98.11	98.442	98.988	98.318	97.076	98.782	96.635	99.395	100.78	98.098	98.008	97.527	99.192	100.11	97.367	96.047	98.834	99.647	99.356	98.154	97.426	100.42	99.083	99.5	98.652	95.279	99.254
97.856	100.81	98.581	100.48	100.35	99.058	100.23	101	101.15	101.18	99.878	99.891	99.216	99.373	100.11	101.69	98.057	100.5	100.25	99.289	99.952	100.04	100.62	100.07	100.93	99.528	98.812	100.79	102.16	102.61	101.02	97.668	100.13	103.03	98.548	99.53	101.8	100.32	100.2	98.829	100.9	99.791	98.708	100.81	102.95	101.55	99.283	101.3	101.06	100.74
106.29	103.71	106.85	106.09	105.98	104.73	104.9	105.36	106.65	104.33	104.14	107.47	104.5	103.81	109.1	105.27	105.67	104.75	108.06	104.86	106.66	103.96	107.26	102.49	105.86	105.43	104.4	107.12	106.64	106.4	106.85	107.2	106.9	104.36	106.1	105.09	105.12	104.03	105.92	104.59	105.77	104.81	104.83	104.07	104.62	106.54	106.68	106.91	106.93	107.1
97.637	94.444	97.291	96.383	98.934	96.926	96.84	98.352	97.544	97.934	99.262	99.601	98.584	96.968	97.961	96.226	97.077	99.126	100.2	98.232	100.87	98.012	97.848	97.586	96.805	96.368	94.9	97.623	97.328	97.38	97.63	97.382	97.243	98.973	98.115	99.562	97.257	96.675	98.313	98.389	96.142	97.184	97.289	97.308	95.76	97.618	97.76	98.027	95.99	99.406
99.013	97.925	97.09	97.355	99.15	97.149	99.241	96.795	98.395	96.374	98.354	98.593	97.448	97.573	97.179	98.22	98.063	96.995	96.724	98.696	98.691	98.767	100.03	98.741	98.62	98.771	98.222	97.423	100.08	97.28	99.286	96.798	94.741	99.242	98.621	99.367	97.581	97.086	97.573	96.606	97.812	98.702	96.646	97.493	96.465	96.791	97.501	97.246	98.003	97.571
106.89	107.87	107.88	108.44	108.02	107.61	107.4	107.78	108.04	109.19	108.36	107.57	107.1	106.6	106.62	108.48	107.32	107.76	107.78	109.14	108.48	108.15	107.56	108.66	106.29	105.5	107.66	106.76	107.19	108.79	108.32	106.16	109.14	106.8	108.68	105.35	107.83	106.57	108.52	109.5	106.99	106.94	106.56	109.44	106.7	109.11	108.29	107.09	109.85	107.97
104.3	104.58	106.23	106.96	105.25	105.97	109.17	104.93	104.71	105	105.7	105.85	105.31	105.78	106.77	106.93	106.22	105.1	106.37	105.68	106.06	105.88	104.48	105.9	103.74	106.11	106.05	103.59	106.42	104.78	105.11	106.47	103	106.13	105.99	107.09	104.51	104.09	104.59	103.56	103.48	106.09	106.33	107.49	104.24	107.42	106.2	105.28	107.25	105.18
99.872	98.15	97.34	97.136	97.007	99.155	98.419	97.815	99.914	95.998	98.347	99.69	98.232	97.632	99.623	99.866	96.857	98.538	97.75	99.666	98.551	99.54	99.385	98.081	95.16	98.623	97.343	100.53	98.453	96.064	99.764	99.176	99.341	97.266	99.745	97.159	99.039	96.32	97.576	99.816	99.688	99.245	98.799	98.576	97.413	95.248	99.82	99.056	99.231	98.654
106.1	103.94	106.85	105.11	103.7	105.68	104.74	105.4	105.91	107.15	105.42	106.16	104.73	106.23	102.85	103.96	104.58	106.01	104.11	104.65	106.74	106.8	103.74	104.88	105.18	104.54	107.02	104.13	106.02	105.41	105.77	105.69	103.77	104.49	103.75	105.61	103.98	105.43	103.51	104.19	106.17	105.96	105.22	105.36	106.31	105.27	105.34	105.63	105.35	106.18
107.89	108.73	105.93	105.69	107.36	104.57	106.06	105.59	103.88	108.38	106.41	104.67	104.4	106.49	106.8	105.78	106.25	107.53	107.31	105.92	104.63	106.13	105.76	107.52	105.77	103.85	106.13	103.45	107.32	104.02	106.67	107.38	107.88	106.12	107.87	104.75	105.79	107.14	106.1	106.26	105.55	104.89	107.63	104.89	107.76	108.09	107.02	107.66	108.57	105.06
98.157	99.458	98.381	97.925	97.719	97.323	97.14	99.699	98.803	97.437	97.062	97.35	99.824	98.103	96.909	96.67	96.029	98.527	101	98.245	98.054	97.696	97.384	96.913	97.422	98.247	99.233	96.566	97.71	97.667	97.479	98.632	97.693	97.777	97.931	97.222	98.133	97.865	97.917	97.013	99.125	97.725	98.875	97.886	97.327	97.287	98.528	99.542	97.697	96.779
105.86	106.03	107.52	104.68	106.25	105.63	104.4	107.22	105.53	107.69	106.66	107.39	103.2	106.91	106.82	105.14	106.18	105.83	104.35	105.15	105.73	105.9	107.31	106.34	108.21	105.43	105.48	105.31	106.5	106.47	106.25	105.95	105.35	105.8	109.07	106.97	104.84	105.91	107.34	103.94	105.26	106.17	103.78	104.9	103.7	107.31	104.6	105.13	105.63	102.37
103.83	103.83	104.72	104.61	104.03	106.07	106.05	107.39	102.08	104.93	105.28	105.55	106.92	104.75	104.75	106.55	103.78	105.9	106.85	104.31	108.17	104.85	105.28	104.93	104.86	105.51	106.8	106.01	104.42	107.91	106.4	106.94	105.97	104.82	106.26	105.12	104.56	103.49	108.06	105.93	104.66	106.79	106.97	103.84	104.98	104.85	106.13	105.56	103.5	105.01
104.34	104.84	105.15	107.27	107.72	104.18	107.07	104.91	108.59	106.55	106.95	105.39	106.73	105.23	105.57	107.08	104.95	104.31	106.29	106.69	106.9	105.27	108.52	106.94	103.71	104.15	102.33	107.3	106.62	105.84	108.23	106.43	103.92	104.81	102.65	103.81	106.29	109.05	106.28	106.52	104.64	104.29	106.35	104.82	105.69	106.99	105.2	105.23	104.41	107.06
99.908	97.304	100.46	99.315	100.89	99.577	100.25	100.46	100.7	100.27	98.682	100.05	102.29	101.21	101.74	100.98	101.87	100.71	101.17	100.39	97.729	99.976	99.272	102.11	97.504	99.573	100.26	101.76	103.72	100.86	99.867	99.432	99.898	100.27	99.125	100.31	100.57	98.438	100.68	99.091	101.89	100.86	99.279	100.69	101.76	99.637	100.17	99.636	102.8	101.43
105.24	104.98	106.1	104.43	106.18	104.67	108.02	103.54	105	104.93	106.95	104.34	106.22	104.17	105.69	104.8	105.8	106.57	105.44	105.61	106.35	106.13	104.61	104.63	105.74	106.14	105.04	103.74	106.47	103.6	105.13	105.17	106.03	102.89	105.17	105	105.45	106.52	105.69	105.35	108	104.01	105.67	105.97	106.4	105.14	105.27	103.47	105.66	106.49
106.69	105.35	107.49	105.9	106.71	105.74	105.25	106.37	105.51	106.67	105.53	106.61	107.61	105.79	107.57	105.66	106.79	107.55	106.99	105.99	105.53	106.05	104.9	107.17	106.56	109.13	106.14	107.21	106.49	105.38	105.73	106.91	108.52	107.7	105.82	105.49	106.66	106.7	105.61	107.47	105.48	106.41	106.32	105.79	106.3	105.57	106.44	107.36	105.92	106.85
105.17	105.41	108.38	105.24	105.07	108.8	105.61	104.9	104.92	105.12	103.9	105.2	105.22	105.71	106.67	105.41	106.12	106.82	105.97	104.58	108.02	103.72	104.72	105.1	105.95	105.08	104.54	104.41	108.01	105.55	105.87	105.66	106.71	104.67	104.9	104.56	106.12	105.46	105.64	105.77	106.69	105.78	106.05	108.58	105.75	105.34	104.87	104.39	106.47	107.32
104.6	105.9	107.38	105.52	106.67	105.91	105.68	103.32	104.05	104.02	105.16	105.3	107.55	104.94	105.09	104.51	106.65	104.86	105.35	106.43	105.62	104.93	102.59	104.93	105.6	104.71	105.69	104.96	104.62	105.01	105.33	106.64	105.53	107.65	107.05	106.25	106.49	107.03	105.35	106.04	105.78	103.44	104.65	105.37	105.38	104.13	106.16	105.77	107.31	104.03
101.88	101.79	101.92	104.22	101.91	102.36	104.01	100.66	104.46	101.05	103.32	105.41	104.65	103.1	101.2	102.48	102.15	102.84	103.61	101.73	104.29	104.33	99.083	101.84	103.67	105.12	103.67	101.03	103.06	101.94	103.58	100.73	104.04	102.37	101.39	102.62	101.37	104.39	102.69	103.57	103.38	104.56	100.68	102.29	101.65	103.7	102.72	101.16	104.3	104.38
106.49	110.82	108.27	105.42	109.36	107.7	106.69	110.04	108.87	110.58	107.67	107.62	108.05	105.29	109.84	106.39	107.73	105.65	108.38	108.98	106.4	108.34	109.76	108.27	108.23	108.45	108.56	107.78	108.77	105.67	110.52	108.56	107.91	109.01	107.77	108.91	105.03	108.04	108.48	107.31	104.84	107.26	105.95	108.43	106.84	109.51	108.24	108.1	106.88	108.95
107.92	109.33	109.72	107.15	108.72	108.51	109.36	108.59	105.91	106.32	109.35	107.27	106.1	108.12	109.85	108.15	109.02	107.75	108.93	106.59	107.39	108.7	108.73	107.49	109.91	108.71	107.95	108.25	111.98	108.21	108.21	107.52	110.01	108.56	109.66	107.51	109.28	109.41	108.07	109.11	107.94	109.58	108.45	108.24	107.71	109.71	107.69	108.42	107.24	107.65
105.96	106.83	105.78	106.78	104.91	105.98	106.65	104.26	105.45	107.97	104.85	105.83	105.87	106.6	106.85	105.56	106.94	104.94	107.41	106.06	105.38	106.76	104.38	103.44	107.77	107.89	106.01	107.52	105.77	104.32	107.21	106.03	104.38	107.56	105.42	104.89	104.84	105.97	107.22	106.24	105.49	108.01	104.97	105.32	106.35	105.07	107.37	105.8	107.65	107.84
104.41	106.26	107.49	105.13	103.99	105.56	104.37	109.78	105.39	106	105.57	107.9	104.9	104.11	107.05	105.95	107.09	105.54	104.94	105.13	106.95	105.75	104.37	105.1	105.6	104.62	103.83	106.18	106.14	105.76	104.57	104.56	105.14	104.84	106.31	105.35	105.74	106.49	106.6	104.64	103.35	105.84	104.9	107.9	105.69	106.47	108.34	105.86	108.14	104.97
106.38	102.39	104.82	106.14	104.05	104.47	105.37	102.97	107.15	105.62	104.39	103.97	106.42	106.89	105.67	106.77	107.56	106.24	104.72	104.39	105.43	105.79	104.97	103.86	106.1	105.6	107.14	105.63	106.64	107.6	106.22	105.62	103.77	105.66	105.37	104.66	106	104.42	106.91	105.86	106.41	106.61	106	105.75	105.53	107.36	106.17	105.43	106.78	104.68
111.41	110.67	111.41	111.66	113.13	110.9	109.76	110.67	109.92	111.65	109.67	109.13	109.83	109.31	109.84	110.56	111.14	108.44	109.73	111.13	113.27	108.78	109.92	110.38	112.12	110.52	112.34	110.4	111.87	110.85	110.15	111.2	111.26	111.32	108.9	110.14	111.39	110.9	112.23	109.79	109.26	108.21	108.95	108.18	111.91	109.37	107.69	110.11	110.67	108.08
107.32	107.5	107.29	107.34	106.87	106.88	110.9	106.05	108.55	106.87	108.18	109.36	108.58	108.56	106.3	106.34	107.56	105.23	107.63	107.99	109.04	106.09	108.83	108.35	104.05	108.6	107.6	106.65	107.85	107.6	108.37	108.37	109.39	107.56	106.07	106.83	107.42	106.54	107.46	109.97	108.65	106.37	107.06	109.93	108.18	107.34	108.03	107.89	110.2	106.71
105.14	103.01	106.78	104.45	104.71	106.05	105.76	105.9	106.2	106.32	103.57	104.26	106.82	106.57	105.85	109.15	105.64	106.39	103.5	105.31	106.12	105.5	103.81	106.34	105.56	104.44	107.46	105.55	106.09	105.27	105.12	106.96	105.1	105.82	105.93	106.04	105.79	103.69	105.97	105.4	103.17	104.96	105.9	105.88	105.81	106.06	104.88	104.88	106.66	107.01
108.03	105.49	104.37	108.95	106.6	105.97	104.73	106.55	106.75	105.78	106.39	105.27	106.81	106.1	105.74	103.35	106.96	106.88	104.55	105.41	105.93	106.34	105.4	109.48	105.49	104.38	106.11	107.55	107.33	106.66	105.31	106.82	105.04	107.56	107.37	106.11	105.83	105.69	105.48	108.18	106.52	104.14	106.13	104.58	106.6	106.58	107.36	107.03	106.33	104.42
109.34	107.51	106.29	108.34	109.13	106.05	111.34	108.17	107.06	108.11	108.29	109.68	109.23	107.35	108.78	107.08	107.09	109.39	109.19	107.54	110.22	106.56	107.71	107.27	108.99	107.57	108.61	109.56	105.82	110.03	109.77	106.61	107.08	108.43	108.41	107	107.02	109.57	107.79	109.03	108.48	105.87	109.7	107.84	108.39	105.95	109.27	108.43	106.95	108.44
105.83	103.79	105.54	105.88	105.91	105.05	106.86	107.18	106.55	105.86	107.59	107.05	106.22	105.57	105.69	107.32	107.51	106.86	108.44	107.54	106.12	105.03	107.58	107.55	106.99	106.29	105.3	105.94	104.93	108.16	107.48	105.71	108.84	107.5	107.29	105.74	107.39	106.15	104.77	107.46	105.35	106.18	105.88	104.96	106.05	107.64	107.43	106.69	108.07	107.33
104.87	106.41	108.2	105.13	106.74	108.29	105.78	105.86	107.35	105.69	107.08	107.03	106.73	106.72	106.16	103.58	106.48	108.4	107.22	106.94	107.52	105.97	106.08	108.27	109.3	108.54	107.17	107.01	107.57	106.5	106.34	105.94	105.92	107.04	106.16	105.93	105.59	106.03	107.56	108.25	105.8	105.68	106.31	106.43	107	106.91	108.23	106.95	106.42	107.68
106.71	106.5	105.23	107.09	103.72	105.23	106.15	105.28	104.87	104.36	106.5	106.58	104.01	108.28	106.53	105.28	106.35	106.05	105.24	107.48	105.85	105.31	106.26	105.92	105.31	106.3	107.59	104.68	105.47	105.47	105.29	105.27	107.61	105.34	105.33	107.58	104.38	106.04	106.01	106.04	104.11	105.29	106.25	103.77	105.87	106.69	105.2	103.52	105.13	105.62
105.45	105.26	106.89	108.5	105.73	105.14	107.07	107.91	106.13	108.42	107.79	105.99	105.03	107.43	109.17	105.18	107.59	106.7	105.11	104.32	105.13	105.83	106.24	106.63	106.11	107.59	106.44	108.59	107.18	104.89	105.7	106.58	105.34	106.23	105.99	105.85	104.04	106.35	105.54	107.05	107.02	106.39	105.4	105.37	107.25	108.81	107.74	106.78	107.02	107.4
106.95	104.65	105.83	106.28	106.92	104.94	104.55	106.96	105.38	104.84	104.34	105	103.65	105.23	107.16	105.6	104.15	105.4	106.57	104.21	105.28	104.98	106.39	105.19	104.8	107.55	105.27	104.97	102.32	104.6	105.28	106.57	104.15	105.45	104.94	106.12	106.34	106.33	107.18	104.14	106.54	103.78	103.97	106.12	105.68	104.94	106.71	106.86	105.25	102.91
106.6	107	106.39	108.24	111.12	108.44	106.98	109.66	107.67	105.42	109.02	106.97	108.27	110.47	107.3	107.97	109.39	108.91	109.81	107.97	110.19	109.4	112.14	107.39	109.32	110.21	109.94	107.89	108.9	107.7	107.99	109.29	109.49	105.93	110.58	108.51	105.52	108.45	108.58	107.59	108.81	109.39	108.69	108.41	106.96	108.23	108.05	109.49	107.34	107.99
105.61	107.49	106.6	108.52	106.56	108.3	105.36	106.25	105.5	105.45	106.42	103.1	103.85	107	104.63	107.3	108.14	105.82	106.62	108.58	109.6	107.04	106	106.97	107.62	105.64	107.82	105.7	104.18	106.69	106.58	105.29	105.57	107.67	107.36	106.2	106.94	106.3	108.62	105.63	103.77	106.13	105.9	104.63	107.3	106.21	107.12	108.34	108.54	106.32
109.2	110.02	107.62	107.07	109.22	109.87	109.96	108.05	107.59	110.26	107.27	108.77	106.96	109.14	108.76	108.72	108.34	107.55	108.12	105.54	109.08	109.65	107.89	110.81	106.79	110.56	106.97	108.55	108.44	108.64	109.98	109.33	108.62	107.71	108.42	108.49	108.88	109.52	107.72	107	109.88	108.36	107.81	108.86	107.51	108.62	109.19	108.6	106.99	109.21
107.61	107.27	107.33	108.62	105.66	107.52	107.79	108.41	108.49	108.21	110.93	108.79	108.08	107.14	106.72	111.48	108.86	107.89	109.39	109.53	106.48	109.28	108.6	107.31	108.74	110.24	109.03	107.27	106.37	107.34	108.93	106.7	107.47	109.67	107.38	108.74	108.75	107.75	108.88	107.66	107.82	107.31	110.01	107.44	108.37	109.32	109.25	108.64	109.23	106.64
96.311	95.704	97.667	98.512	96.405	97.247	98.93	96.31	98.396	98.591	97.753	97.378	97.408	96.173	98.522	98.973	97.682	95.338	98.197	96.747	96.031	95.635	98.695	98.829	97.177	99.513	96.447	100.11	96.262	96.581	97.843	96.32	97.969	95.674	99.808	97.011	97.156	98.716	99.05	96.153	98.957	98.683	97.066	98.125	96.914	94.968	97.964	97.444	97.026	97.82
107.33	107.2	109.53	108.78	108.48	109.41	107.58	107.61	107.48	108.7	105.76	109.05	109.35	108.94	109.62	108.19	109.76	108.39	107.7	108.09	109.25	108.82	106.83	108.61	107.9	108.53	108.53	107.11	107.02	109.03	107.09	106.65	106	108.3	106.6	108.35	109.45	107.95	105.53	107.6	105.97	109.9	105.66	108.86	108.2	109.57	108.6	108.16	106.75	106.91
102.77	103.13	103.12	102.24	104.41	101.54	101.03	102.57	103.68	102.1	103.18	103.9	103.26	103.33	102.62	101.91	103.19	103.98	102.11	101.25	101.76	102.45	103	102.68	103.08	101.67	102.97	102.08	103.65	104.09	102.24	101.13	102.37	103.24	102.3	101.96	101.67	102.69	105.04	102.9	103.82	103.01	100.59	104.57	100.44	99.553	101.75	102.12	101.64	102.06
107.56	107.62	106.56	109.11	110.14	107.68	108.52	107.35	109.04	109.61	107.5	108.62	110.62	107.05	109.28	109.47	109.51	108.88	110.26	107.52	108.1	109.27	107.44	108.15	105.81	108.83	109.76	106.98	109.66	108.37	108.26	107.63	106.89	110.33	107.52	107.8	107.36	109	108.02	107.24	106.42	107.25	107.51	108.06	107.6	106.62	109.01	107.85	108.4	108.99
108.86	107.93	105.42	105.92	105.99	107.2	105.04	107.93	108.06	106.39	106.6	105.26	106.61	105.21	107.08	107.31	105.74	107.75	107.14	105.57	105.83	107.05	107.64	104.37	103.16	107.75	105.98	109.17	106.88	109.45	106.14	107.15	105.92	103.44	107.58	106.58	106.3	104.99	104.23	105.54	106.5	106.43	107.93	109.32	106.28	107.08	107.63	106.08	107.36	107.3
104.91	107.15	104.85	104.71	106.89	105.07	105.16	104.66	107.21	104.86	106.19	104.72	103.23	105.41	105.29	107.06	108.13	106.54	106.28	106.48	103.79	106.2	105.62	105.56	105.81	106.4	105.44	105.54	105.86	107.58	106.03	106.56	105.32	106.56	103.03	105.07	105.09	107.61	102.62	104.35	105.91	105.19	105.73	106.48	104.32	104.25	107.11	107.25	104.6	103.94
109.38	108.65	107.24	105.76	107.56	108.04	109.65	109.73	107.23	108.54	109.7	107.87	106.61	108.18	108.34	108.12	107.91	109.04	109.84	107.57	108.19	108.44	107.08	107.43	107.63	108.2	105.72	109.2	108.56	107.46	109.34	107.2	110.15	107.15	108.4	108.48	109.92	110.88	110.45	110.12	108.4	107.21	107.71	107.64	108.68	108.57	109.12	108.56	108.87	108.08
106.71	105.12	107.14	104.78	107.7	106.64	103.58	107.68	105.64	106.17	106.8	102.71	105.55	105.97	104.39	104.74	106.79	107.13	106.17	106	105.69	106.41	105.91	106.59	104.88	106.87	105.81	105.06	107.02	105.23	104.46	104.79	105.8	107.11	105.34	102.61	105.36	105.24	104.45	104.86	105.92	106.24	105.39	103.84	103.95	104.96	106.47	107.5	107.71	105.64
105.54	105.97	106.62	108.64	106.9	105.14	105.94	106.19	106.76	105.22	106.41	107.58	106.43	106.52	105.27	106.99	105.14	105	105.35	106.42	107.6	106.22	104.73	104.14	108.86	105.8	105.26	107.4	106.9	107.07	106.65	105.51	107.62	106.06	106.4	108.47	107.02	107.48	108.75	104.79	105.45	106.12	107.16	105.7	107.47	105.87	106.37	104.84	105.58	107.32
109.07	112.34	112.06	109.74	110.96	109.93	111.58	111.15	111.67	111.76	110.56	112.89	110.59	112.19	110.22	110.39	109.03	109.65	111.64	110.23	112.15	111.46	108.95	109.48	111.11	109.74	109.61	112.77	108.65	109.55	110.79	110.45	111.33	113.36	112.2	108.69	111.16	112.14	112.62	108.42	108.76	111.34	110.07	111.1	108.9	110.05	111.95	111.63	111.81	108.84
105.92	104.77	106.68	106.76	104.67	105.56	105.05	104.02	105.96	105	104.7	108.12	104.26	104.14	105.02	105.16	104.26	104.26	106.98	105.19	104.88	106.61	105.09	105.85	106.51	104.06	104.63	104.25	103.74	105.6	106.54	103.21	105.46	104.38	103.26	106.81	106.73	106.21	106.8	104.75	105.56	104.52	107.03	105.56	105.09	105.33	105.52	104.62	107.23	104.75
106.56	109.89	109.28	108.17	109.96	108.64	107.22	109.87	108.64	105.28	108.48	109.05	107.88	109.87	108.68	109.38	109.2	107.22	109.79	107.94	107.03	106.65	109.4	109.02	107.12	104.84	108.3	110.01	108.14	109.57	110.41	109.65	110.34	109.74	111.51	106.8	109.99	108.4	108.37	109.33	107.23	108.85	107.95	107.2	107.08	107.29	107.33	107.64	110.44	108.27
110.31	109.77	109.41	109.88	110.8	112.02	108.94	109.76	110.59	110.33	110.96	109.23	110.73	109.17	111.42	111.46	109.34	110.33	110.16	109.97	111.12	110.93	108.88	109.49	110.61	110.06	112.42	109.52	111.06	108.72	108.97	109.03	110.81	113.02	111.21	108.67	111.5	110.08	113.77	109.63	111.73	109.63	108.74	108.24	110.71	109.78	110.29	111.29	111.12	110.03
106.09	106.67	106.42	106.04	105.81	106.86	106.47	105.37	105.98	108.86	108.24	104.57	104.7	106.14	107.06	107.44	105.2	105.56	108.24	105.85	105.68	105.86	105.6	105.18	105.45	105.57	107.31	106.81	108.29	104.78	104.89	104.78	108.66	108.05	104.69	107.87	105.53	108.12	106.95	106.95	105.97	106.47	103.94	105.79	106.62	105.92	107.89	105.67	106.63	105.43
107.73	107.23	105.2	105.11	105.25	106.44	106.87	107.26	106.13	106.63	103.4	107.03	106.34	107.47	104.78	105.75	104.73	106.42	105.84	106.56	106.37	105.4	105.16	107.84	105.05	105.5	106.51	106.98	107.4	106.99	107.43	106.33	105.36	105.24	108.19	105.49	106.77	106.8	105.85	107.9	107.62	107.56	105.69	105.15	109.61	105.81	105.31	107.42	105.93	107.74
104.76	106.48	109.37	103.76	105.63	105.16	106.47	107.65	106.22	106.57	107.32	105.6	105.78	105.64	105.91	107.92	104.41	106.87	106.55	106.37	105.25	105.16	104.6	107.87	103.97	106.26	106.76	105.68	106.13	106.14	106.42	104.99	103.61	105.34	106.88	105.66	104.13	103.18	105.35	104.73	106.74	106.48	105.94	105.47	105.77	107.93	106.38	107.11	104.82	105.87
106.25	106.76	104.24	106.9	105.74	105.95	104.85	106.47	105.72	104.84	106.36	107.13	103.66	107.86	105.59	103.55	106.14	105.38	106.46	105.6	103.16	103.99	105.63	107.02	104	103.65	106.37	103.32	104.44	107.49	104.91	106.71	103.81	106.13	105.88	107.08	106.63	107.14	105.66	106.03	107.1	104.33	103.83	105.65	105.09	105.56	104.65	103.74	106.82	108.09
98.525	99.951	98.323	99.389	100.38	99.09	98.728	98.941	100.6	98.651	98.186	96.729	99.871	99.779	99.576	99.259	99.745	98.5	100.16	100.5	97.204	97.811	99.366	101.61	97.698	98.589	99.004	97.784	99.383	98.348	99.089	98.169	97.212	98.239	99.761	99.441	98.802	97.94	98.068	97.495	98.208	98.332	100.38	100.03	97.608	99.343	99.519	98.787	98.864	99.474
110.01	107.69	107.5	105.27	107.49	107.12	109.12	105.88	106.21	110.1	106.05	108.32	106.58	104.96	108.36	109.07	106.64	106.36	106.86	106.74	107.15	109.52	104.92	105.77	106.88	108.17	106.5	106.78	108.44	106.81	105.55	104.37	106.73	107.64	105.82	109.05	106.77	107.22	105.92	106.74	106.66	107.93	106.03	107.14	106.6	108.66	106.41	106.19	107.06	106.98
102.32	105.34	103.88	102.42	106.66	106.8	103.35	105.27	106.32	107.6	106.26	104.93	106.76	105.33	104.69	106.41	104.64	106.14	105.85	105.16	104.41	106.46	104.76	107.26	105.22	104.04	108.72	104.8	105.38	104.82	102.62	104.26	106.44	104.85	104.7	106.29	104.95	105.69	106.35	107.35	107.24	106.02	102.86	107.54	104.67	107.73	105.77	106.87	104.56	104.83
107.59	105.27	104.49	105.65	106.35	103.67	107.07	106.63	105.28	104.35	107.64	104.55	104.87	107.35	106.73	104.68	102.15	106.2	104.6	103.16	106.89	104.53	105.96	106.7	104.13	105.04	105.81	106.46	103.13	103.37	106.2	106.79	105.82	105.46	108.25	106.36	104.09	106.9	103.7	104.48	104.57	106.47	106.13	107.02	109.74	105.92	104.99	106.54	105.28	104.79
100.98	100.63	100.81	99.417	100.22	99.588	100.11	102.9	102.13	102.11	98.635	98.922	100.53	101.65	98.44	100.14	102.33	100.13	101.39	101.75	101.4	100.36	102.94	101.84	97.976	100.81	99.984	103.1	101.27	101.03	105.69	100.83	100.01	102.68	99.388	98.818	101.61	101.11	99.692	101.42	99.654	98.876	100.22	99.245	99.008	101.57	99.523	99.239	103.1	99.943
105.05	106.08	107.35	105.14	106.43	104.92	104.75	107.83	107.15	106.11	104.01	107.18	104.91	107.05	104.07	107.16	106.91	104.34	104.9	104.86	105.71	105.8	105.26	102.77	104.36	104.62	104.61	105.08	105.02	104.53	104.51	103.5	105.64	105.71	105.36	105.68	105.32	105.05	104.32	104.26	107.05	105.46	103.28	105.2	105.65	107.59	104.22	105.69	104.29	106.73
107.25	104.48	105.12	107.67	104.3	105.7	104.85	106.07	104.11	105.47	106.08	106.68	105.87	106.24	108	104.99	105.12	104.88	106.03	105.48	105.87	108.3	105.04	105.45	106.06	104.76	105.76	103.68	106.43	103.31	108.94	108.76	106.75	105.13	104.02	105.07	104.89	106.78	103.89	105.68	106.03	106.58	105.04	106.34	106.6	105.38	105.26	106.51	106.82	105.06
98.192	98.653	96.954	99.71	99.089	99.635	98.992	98.431	98.241	97.789	99.424	95.881	97.442	100.2	99.44	97.49	98.284	98.195	100.6	97.937	96.36	98.692	99.498	100.33	100.49	98.736	97.748	98.154	97.185	96.869	97.822	97.897	98.738	98.541	98.787	97.43	96.531	100.05	98.768	96.343	98.227	97.235	98.235	96.981	99.062	97.975	98.891	97.2	97.213	96.869
95.565	98.425	97.691	98.198	96.468	99.839	98.558	98.966	96.581	98.951	97.791	97.501	100.67	99.291	98.941	98.029	97.236	96.56	97.794	98.667	97.293	97.398	98.496	98.775	96.266	96.982	99.84	97.256	100.17	96.209	99.476	97.829	99.706	99.089	96.988	100.39	97.611	99.847	98.685	99.587	98.084	98.326	99.523	99.59	99.454	97.948	98.83	98.384	96.386	98.195
108.26	107.33	108.35	109.31	109.73	109.15	107.95	109.71	107.48	109.71	109.65	106.8	106.81	106.36	108.53	107.33	107.03	106.05	108.06	107.32	105.68	107.31	110.23	107.43	108.57	107.87	109.03	106.75	110.99	107.51	108.74	108.8	109.96	107.47	108.09	108.87	105.68	108.49	108.64	106.04	107.77	109.13	108.7	109.42	108.66	106.77	108.06	108.75	109.13	108.32
107.94	109.12	107.98	108.47	105.79	107.83	108.17	105.31	109.37	110.13	108.27	111.03	107.68	108.56	107.2	107.93	109.51	109.62	107.25	110.94	108.82	110.6	109.63	109.24	107.91	107.62	110.02	108.13	107.93	110.06	108.41	107.22	109.16	108.78	107.03	108.33	106.9	106.86	106.91	107.18	108.39	108.66	107.99	109	107.55	107.39	105.83	107.26	109.07	107.34
105.29	106.99	106.17	106.27	105.8	105.71	106.14	106.14	107.3	107.23	107.37	106.65	107.26	108.13	104.03	105.23	105.88	106.36	105.73	106.82	108.97	106.69	106.42	107.16	104.11	107.34	107.87	104.88	105.12	106.23	107.5	104.38	107.43	105.26	108.85	108.12	105.62	106.33	105.97	106.9	106.72	107.47	106.9	104.62	105.79	107.2	107.01	105.69	105.58	108.29
105.4	106.25	106.06	105	105.28	105.62	105.81	104.57	104.05	104.9	108.02	105.1	107.67	103.36	104.58	106.87	106.17	105.38	107.72	106.28	105.33	103.45	107.2	106.15	106.54	103.57	107.24	102.97	106.83	103.58	105.62	107.48	105.58	104.35	104.96	106.55	104.36	106.9	105.04	105.36	106.48	107.19	104.34	107	104.22	106.85	107.33	105.49	105.82	104.79
106.36	107.49	104.78	104.84	107.77	105.15	106.98	108.1	105.19	108.46	105.53	105.27	105.23	105.27	105.36	105.31	105.51	107.64	106.67	107.2	106.68	103.67	104.58	102.91	104.9	107.64	104.71	105.84	105.44	106.33	105.19	104.43	106	109.19	105.59	108.09	105.59	107.57	105.28	105.46	105.44	106.47	106.35	103.88	105.33	104.01	107.25	106.82	106.07	105.43
106.22	107.43	106.05	107.92	107.7	105.06	105.65	107.97	105.92	106.91	107.73	106.25	106.73	106.67	106.75	107.58	106.98	105.71	107.66	105.59	107.97	107.7	107.54	106.28	104.68	108.34	104.98	109.64	108.23	107.89	105.6	106.59	108.47	107.36	106.46	106.54	105.02	104.13	106.06	105.19	104.97	105.74	106.16	108.47	107.73	104.97	107.53	108.35	106.43	107.97
109.28	108.42	111.65	106.05	109.51	109.68	109.91	109.08	108.92	105.42	108.47	109.97	109.54	107.71	106.63	107.85	109.7	106.6	111.21	106.95	108.13	108.64	108.48	108.85	109.44	109.6	107.27	108.57	107.81	109.14	110.09	108.83	109.59	108.04	107.03	108.47	109.77	111.02	108.09	107.22	107.33	107.16	107.92	108.27	107.2	111	107.68	108.24	110.31	108.1
109.34	108.09	106.59	110.07	108.51	108.53	108.4	108.12	109.18	106.95	106.42	107.51	108.08	107.71	107.39	108.31	106.69	106.02	106.85	107.45	108.06	107.87	109.16	108.32	108.05	107.3	108.05	109.05	107.21	108.13	109.1	107.22	108.99	108.65	108.43	109.87	106.74	109.78	107.03	106.82	108.86	106.41	109.41	109.77	107.57	107.47	108.82	110.85	110.97	108.93
107.59	109.03	109.6	106.41	108.05	106.6	106.53	108.17	107.78	108.53	107.34	108.16	108.51	109.93	107.67	105.34	106.22	107.24	106.96	105.54	107.55	107.19	107.49	108.33	107.08	110.06	105.32	108.22	110.44	108.04	107.72	108.65	107.93	107.76	108.53	107.2	110.5	109.84	109.01	108.2	107.69	108.82	108.37	107.87	108.53	108.34	108.67	109.42	107.41	108.67
109.03	108.53	108.03	107.65	106.83	105.81	110.33	107.47	110.67	108.08	107.06	108.61	110.76	108.88	108.23	109.78	108.05	106.09	107.35	107.1	109.59	107.96	109.53	109.85	107.43	109.26	107.99	107.51	109.45	108.62	108.15	109.21	107.1	107.94	108.76	108.78	108.59	107.88	109.41	108.68	107.59	108.46	111.16	109.47	106.85	111.67	108.57	107.87	108.93	109.11
107.67	105.84	107.66	105.1	108.73	106.42	108.07	108.16	109.03	110.88	108.31	107.77	107.41	108.26	106.38	108.59	107.02	107.96	107.53	106.85	108.32	108.15	108.26	108.13	107.46	108.01	109.64	109.62	108.31	108.23	109.19	106.73	108.57	108.48	108.95	106.87	105.87	107	109.1	106.46	109.25	108.19	107.5	107.25	107.22	108.57	107.58	110.28	106.06	106.95
107.41	103.44	107.48	104.06	104.95	103.12	106.16	106.06	104.09	107.44	105.25	105.89	107.22	104.19	104.52	107.07	106	104.36	106.08	103.67	104.05	106.05	107.71	107.13	103.03	104.76	105.95	105.51	106.72	105.8	107.88	104.12	103.99	107.03	104.77	105.41	105.81	105.69	105.57	105.84	106.67	104.29	107.94	106.58	105.82	105.87	104.99	103.8	104.96	105.74
97.841	98.635	98.786	99.483	100.54	100.36	96.547	97.888	98.4	99.371	99.487	96.518	100.26	98.571	98.882	97.328	100.41	99.597	97.822	99.935	96.705	97.704	98.361	98.18	100.69	100.51	99.873	99.831	99.307	97.59	101.82	100.54	100.11	98.801	97.303	98.702	96.037	98.023	100.11	99.416	100.35	97.662	98.621	102.34	100.12	98.716	100.7	99.323	99.1	98.475
109.19	105.85	107.15	107.24	108.69	108.39	108.71	108.88	110.41	108.21	107.23	107.15	108.41	106.6	108.6	109.15	108.95	109.55	107.4	107.44	110.29	106.86	106.47	107.53	108.75	107.93	106.74	110.05	108.48	109.02	106.3	107.54	110.21	106.05	110.27	109.01	109.25	106.1	108.03	106.28	108.06	107.9	109.41	106.58	108.28	107.08	106.05	107.07	108.52	110.97
97.959	97.462	99.479	97.974	98.537	98.432	98.526	96.737	100.66	98.514	97.22	99.49	97.487	99.015	97.303	97.492	97.239	99.548	97.49	98.212	97.591	100.13	98.483	95.823	97.419	98.109	97.672	98.257	98.756	99.213	97.236	97.891	99.102	98.136	98.741	98.658	100.5	98.474	99.716	98.168	100.01	99.239	100.19	100.38	96.082	97.294	97.18	97.591	96.928	95.155
106.19	104.95	104.45	105.15	106.03	104.2	104.41	104.45	105.15	104.64	105.27	104.42	105.34	104.16	104.84	105.33	106.2	106.83	106.95	106.34	107.02	106.96	105.12	106.81	105.96	106.44	106.87	108.43	104.62	105.38	105.57	106.52	105.66	103.3	106.76	105.87	104.87	103.18	105.37	105.23	108.37	106.97	105.95	105.06	107.83	104.22	107.13	104.56	106.8	104.46
105.15	106.22	104.87	106.28	103.89	103.32	107.84	106.66	105.98	105.9	106.3	105.66	105.13	106.34	104.84	107.09	106.98	106.17	106.13	104.82	105.57	104.86	105.95	104.7	103.7	104.94	106.32	106.24	106.05	105.05	102.33	106.75	109.33	105.6	106.42	106.69	103	106.08	102.1	104.37	106.26	108.29	105.61	107.32	105.1	106.05	105.04	106.83	104.24	105.02
107.56	107.72	110.01	110.7	105.43	108.76	107.77	108.03	108.96	107.17	106.95	107.97	106.43	108.73	107.77	107.18	109.49	109.69	109.87	108.53	107.2	108.11	109.57	110.08	110.25	105.85	107.04	108	109.35	108.82	106.8	107.45	106.45	109.37	109.34	106.7	106.71	107.61	105.89	108.52	107.67	108.91	109.4	107.62	106.07	109.97	108.27	109.86	110.62	108.8
100.89	103.12	100.12	99.949	99.989	101.17	102.1	101.15	99.023	101.15	100.7	102.71	100.11	100.83	99.735	99.438	100.52	102.48	101.36	102.74	100.85	101.95	99.486	100.03	98.182	100.43	101.17	100.02	98.217	99.814	99.723	98.185	101.12	102.41	98.489	98.474	100.05	98.524	103.68	100.41	102.67	99.315	101.14	100.25	102	101.12	100.75	100.08	99.656	99.062
105.79	100.82	105.44	105.38	104.19	105.06	104.05	103.98	104.2	104.57	104.68	105.83	105.99	105.26	106.26	104.05	104.95	104.6	104.49	106.79	106.8	106.33	108.57	105.41	105.48	103.78	107.35	106.18	109.38	107.12	104.75	107.75	108.34	105.21	107.54	105.43	104.75	106.14	103.6	104.9	107.78	106.4	106.35	106.67	105.05	106.42	103.23	105.92	103.83	105.5
105.25	106.93	106.76	107.48	106.99	110.17	106.38	105.69	107.59	103.27	108.01	106.19	107.91	107.83	105.68	106.53	106.52	107.03	106.15	108.92	106.65	105.86	106.53	105.97	108.92	106.01	105.53	104.91	106.32	105.21	108.25	106.18	108.62	104.32	105.99	107.02	105.26	106.43	104.42	107.07	107.94	105.08	107.75	108.15	105.18	107.04	104.35	105.78	106.09	109.33
107.01	106.83	107.2	105.74	105.48	107.59	106.92	104.98	104.35	105.85	106.66	105.66	105.13	106.89	106.18	107.25	106.88	105.25	107.1	106.33	107.65	107.94	108.68	107.13	105.27	106.05	106.9	105.93	108.17	105.81	105.35	107.47	107.34	106.8	106.15	104.6	105.5	107.77	106.36	104.37	107.05	107.46	106.41	106.89	106.58	104.88	105.6	105.9	106.37	106.7
108.25	105.54	107.19	106.17	110.49	108.33	109.63	107.82	107.03	107.81	106.86	107.92	108.43	109.62	107.8	109.9	105.77	108.42	105.56	107.69	106.52	106.42	107.33	108.15	108.19	109.23	108.84	107.67	107.88	107.44	109.64	106.88	107.04	107.1	107.86	108.03	108.79	108.86	108.64	108.73	108.86	109.45	106.69	109.14	109.14	106.52	106.84	108.66	109.43	109.56
109.32	108.67	108.52	108.2	107.85	107.89	105.9	108.92	109.68	109.14	107.39	107.02	109.86	107.95	107.72	108.35	108.11	108.74	107.57	109.33	110.03	107.34	109.4	106.98	108.06	109.12	109.55	107.79	108.26	109.89	109.08	108.57	105.71	108.05	108.74	108.42	107.81	108.39	106.76	108.01	108.37	108.68	109.53	109.67	110	107.04	107.25	110.31	108.31	108.21
99.134	100.4	100.89	100.44	101.03	98.715	99.407	101.62	100.55	98.248	100.09	100.84	99.391	100.46	100.73	100.66	99.987	101.45	99.75	99.949	100.27	100.54	99.053	103.57	102.77	98.572	98.723	100.6	100.6	98.31	100.46	101.25	100.44	100.5	100.5	98.167	100.23	99.978	99.153	98.144	103.05	99.716	103.56	99.894	101.19	101.75	98.566	100.79	101.19	99.226
104.51	107.1	106.08	103.32	106.93	106.73	104.58	104.59	105.58	104.54	106.5	107.18	106.42	105.9	104.55	105.8	105.58	107.52	106.36	104.95	105.25	106.39	105.68	106.16	104.42	104.87	106.45	103.35	105.18	104.42	106.11	107.09	104.6	104.64	103.62	105.15	104.74	105.37	107.34	106.02	107.98	102.58	105.06	104.8	105.94	107.08	105.25	104.16	107.74	104.33
103.65	101.23	102.64	101.16	101.97	100.65	101.6	101.33	97.809	101.73	101.26	99.274	100.79	99.766	100.36	100.79	99.606	101.32	101.76	100.67	102.24	101.51	101.84	100.41	100.8	101.16	100.49	98.057	100.43	99.535	98.617	101.21	99.887	102.63	99.603	99.176	101.23	100.76	99.463	99.245	101.38	101.56	102.32	101.81	99.528	99.626	100.55	100.53	100.82	102.11
105.61	105.85	104.4	107.71	103.59	107.68	106.23	104.66	104.86	104.61	105.36	106.59	105.43	108.94	106.28	104.18	104.18	105.31	104.68	104.4	103.35	106.1	106.54	107.78	104.95	106.42	105.46	105.5	107.07	107.46	105.26	104.51	102.92	104.34	106.9	104.69	103.91	107.26	106.26	104.58	107.26	104.66	104.05	103.55	105.51	105.54	105.34	106.23	104.61	105.79
106.45	107.59	105.47	104.65	105.54	104.3	103.79	105.33	105.67	104.37	103.81	108.2	106.88	105.4	104.96	106.93	105.32	103.55	104.45	107.43	105.54	106.14	105.24	102.55	106.24	107.77	106.72	106.55	103.73	105.28	104.21	105.64	104.47	104.65	105.18	107.02	106.07	105.42	104.22	105.38	104.27	104.68	106.88	105.41	104.36	107.73	105.1	106.03	105.96	105.36
107.83	107.66	109.25	107.93	109.02	110.94	109.99	109.29	108.65	109.36	108.66	109.71	108.67	110.96	108.76	107.93	107.25	110.8	107.46	107.15	109.71	109.32	106.2	108.23	110.11	107	109.02	106.36	106.4	107.63	107.94	108.83	109.19	108.09	106.24	105.68	108.44	108.65	107.48	109.15	107.19	108.14	109.38	109.93	109.37	109.14	107.68	107.28	108.03	109.34
105.85	105.73	109.36	107.02	110.35	108.61	107.57	105.77	108.31	109.52	107.75	104.78	107.95	108.19	109.39	109.47	108.41	107.64	106.28	107.74	110.11	105.86	107.18	108.89	110.23	108.64	108.87	108.01	108.21	107.64	106.47	109.1	107.89	108.29	108.13	107.84	108.11	110.9	108.4	109.64	109.22	107.17	107.57	108.54	108.66	108.97	108.41	107.71	107.15	108.04
106.69	104.73	104.63	102.32	106.85	106.02	103.54	106.87	106.32	103.68	102.33	105.32	104.85	105.62	105.3	104.14	106.06	106.63	106.84	103.32	107.11	104.06	105.89	104.98	106.06	104.17	102.3	106.98	104.52	105.75	104.9	104.85	104.31	105.67	106.21	104.43	105.89	105.57	103.79	107.64	105.13	106.91	104.82	107.6	105.86	104.63	105.42	106.56	104.25	102.63
106.64	103.28	105	106.49	106.72	105.26	104.79	106.14	106.06	106.5	108.41	103.26	104.88	104.55	105.97	106.58	107.49	102.73	105.63	105.2	104.47	104.79	103.4	105.47	106.01	106.57	106.63	107.24	104.38	105.41	105.97	104.57	106.97	105.8	106.36	105.18	104.83	102.69	102.38	106.13	103.49	104.6	103.39	105.64	102.99	105.55	107.46	106.63	107.08	104.88
103.25	99.15	99.782	101.77	99.694	99.046	98.37	100.85	100.4	98.997	98.306	101.53	102.32	96.815	100.99	98.645	100.18	101.82	98.999	100.2	100.01	101.01	100.68	100.87	100.8	98.666	100.52	100.52	101.59	101.13	101.31	100.45	100.82	101.65	101.01	103.61	100.02	102.96	99.435	100.27	99.47	98.068	100.32	100.51	103.18	98.757	99.968	101.22	100.39	101.14
105.03	106.81	104.92	105.78	105.31	107.02	105.38	103.26	106.02	105.56	106.1	104.96	104.12	104.58	105.95	104.94	105.01	103.66	104.96	108.72	105.61	104.13	103.08	105.9	104.64	106.76	106.25	104.04	105.56	105.79	104.42	105.57	106.17	104.46	107.42	106.78	105.7	106.02	106.73	105.59	105.74	106.24	106.84	107.9	105.45	107.26	105.14	104.83	104.43	103.02
108.28	109.6	108.65	108.86	107.89	108.22	107.04	106.63	107.4	110	107.65	109.08	109.46	106.57	107.29	109.1	108.14	109.38	108.7	108.77	109.05	108.24	109.26	108.83	108.92	109.08	107.55	108.49	108.44	108.95	107.31	109.58	108.48	106.95	109.02	107.73	109.86	107.71	108.04	107.75	107.36	107.82	108.36	110.5	108.91	108.1	109.32	110.08	109.32	107.64
107.26	105.9	106.57	106.89	105.89	105.41	105.39	106.08	106.13	108.31	105.89	104.99	104.72	103.64	106.09	103.99	107.21	105.75	105.33	105.24	104.7	105.74	105.03	104.98	103.94	106.91	105.36	106.72	105.9	103.57	105.28	105.06	107.13	106.01	105.89	106.03	106.35	106.75	104.79	106.28	104.28	105.93	105.27	106.31	104.3	106.81	104.57	104.24	104.51	106.12
105.78	103.96	105.78	103.01	104.06	105.08	105.03	106.91	106.47	107.08	105.98	105.17	104.13	105.1	106.25	107.12	105.36	106.28	103.43	104.12	106.26	108.32	107.6	107.18	107.84	104.87	106.23	107.25	105.96	107.7	106.84	107.51	106.46	105.79	106.33	105.84	105.4	105.75	106.93	107.3	107.53	105.62	105.09	108.09	106.15	105.17	108	105.84	105.28	104.95
101.53	102.65	102.15	100.69	99.956	101.66	98.442	100.89	102.4	101.11	98.904	100.71	101.85	102.26	100.02	99.538	101.93	102.17	103	99.639	100.61	100.51	99.156	100.05	98.187	100.13	101.78	100.09	99.919	102.91	101.4	102.94	100.66	102.14	102.4	101.78	100.01	101.85	102.73	101.2	99.579	102.55	99.747	101.65	103.07	101.9	102.7	99.345	100.45	101.71
106.09	104.47	106.2	107.04	106.3	105.71	105.8	106.59	105.38	104.33	104.8	106.05	103.77	105.66	105.69	104.91	105.48	105.49	105.46	103.65	106.12	105.94	107.28	106.22	105.21	106.09	105.29	104.72	105.67	104.06	105.66	106.8	105.84	106.44	105.57	104.85	106.84	104.93	105.04	106.65	105.87	106.25	103.9	105.19	105.46	105.6	103.58	107.57	106.7	108.3
97.586	97.567	100.05	97.751	97.902	99.586	95.812	99.959	98.796	98.2	96.609	98.001	96.631	98.179	99.485	97.657	97.962	97.868	98.402	99.176	98.411	97.262	98.028	99.26	95.792	97.878	99.053	97.365	99.113	99.89	96.933	98.836	97.259	98.268	98.747	97.661	99.911	98.331	96.306	94.04	97.37	98.468	98.697	95.865	98.168	97.258	98.546	98.509	97.357	99.954
109.75	107.27	107.56	107.48	106.29	109.6	108.58	109.28	105.94	106.74	107.84	108	107.51	108.27	106.23	107.1	107.66	109.76	107.21	106.47	108.09	109.45	109.13	107.7	108.46	108.89	106.42	108.03	106.42	106.42	106.7	108.79	106.93	107.29	108.97	107.46	107.47	108.51	106.18	109.02	106.9	106.88	108.91	109.2	108.12	109.1	106.79	106.6	109.18	107.64
105.41	106.9	106	105.26	106.34	106.07	105.49	105.93	103.96	105.12	105.61	105.65	105.64	106.15	105.19	106.19	106.51	103.69	107.19	106.47	104.44	107.01	104.32	105.88	105.87	105.04	104.27	104.35	105.3	105.59	105.39	105.39	105.41	107.11	107.33	104.99	103.99	105.27	108.28	107.27	105.48	105.96	105.03	104.53	106.05	105.45	104.91	105.94	104.23	105.11
108.39	107.14	106.66	106.92	108.61	111.07	111.19	106.02	105.8	107.29	108.3	107.04	106.48	106.01	108.02	108.03	110.43	107.85	110.31	108.77	108.41	106.6	106.44	107.45	108.62	107.71	106.03	108.79	108.59	107.51	107.16	108.98	107.12	108.15	109.3	108.64	108.97	107.47	108.51	109.86	107.34	107.34	106.58	109.26	108.64	106.29	107.63	108.16	108.2	106.77
109.56	109.75	108.91	108.07	108.16	107.3	106.35	107.68	108.57	107.28	107.68	108.3	107.33	106.46	110.05	109.05	110.16	108.91	107.45	108.64	108.65	107.99	109.79	108.21	106.84	107.55	108.56	109.14	108.64	109.94	108.38	109.89	107.48	108.71	109.55	110.65	107.92	108.14	107.8	106.08	108.22	108	107.22	109.25	106.67	109.4	105.1	105.78	109.33	107.49
102.12	107.17	104.2	105.97	107.79	104.62	104.6	106.63	108.33	105.44	104.53	107.18	105.28	105.34	105.77	105.8	105.94	106.48	106.74	106.86	107.05	105.49	106.17	107.01	106.55	104.71	106.16	106.56	108.94	106.76	105.66	106.08	106.48	106.74	103.99	104.76	105.59	105.81	105.57	105.07	107.75	106.42	104.22	105.85	105.47	104.52	106.39	105.3	107.89	106.37
105.24	106.67	105.46	103.26	105.71	104.92	105.3	103.41	105.91	104.42	105.67	106.17	103.99	104.18	105.87	104.39	105	106.35	106.29	105.14	105.46	107.93	105.58	107.37	106.66	106.57	105.49	104.74	104.34	106.36	104.89	107.19	106.78	106.3	106.27	104.15	105.86	106.43	105.47	105.43	105.25	106.33	106.71	105	108.41	106.11	102.91	103.99	105.35	104.19
106.76	107.32	106.1	105.28	106.24	106.18	105.21	106.57	104.58	105.59	104.76	105.83	106.43	106.46	106.03	104.56	107.72	105.23	107.27	107.26	104.98	104.69	106.87	105.01	105.98	106.6	107.03	106.13	105.2	106.97	105.83	105.26	106.64	107.1	104.19	103.87	105.81	105.74	108.1	107.48	106.32	105.49	104.85	105.74	104.74	105.99	106.09	107.67	105.57	106.33
105.95	108.55	103.36	105.57	106.17	107.68	105.31	106.19	106.27	104.07	105.07	104.99	105.65	108.04	104.89	106.12	105.7	105.11	104.5	104.31	107.23	107.19	105.43	105.87	103.08	107.06	105.51	105.64	105.71	104.08	104.76	103.82	104.44	106.57	105.97	107.98	106.73	107.09	108.21	105.79	105.5	107.06	105.9	103.96	105.9	106.87	106.16	105.73	106.75	106.31
105.2	107.79	106.78	104.5	106.72	107.26	106.75	104.73	105.36	104.86	105.58	106.26	105.21	105.98	105.67	106.8	106.49	103.72	103.28	105.21	105.99	104.34	105.28	104.05	103.9	107.31	103.67	106.56	105.39	106.17	106.25	104.08	107.96	105.75	107.19	106.66	105.04	105.46	104.41	104.86	104.62	106.47	106.37	104.38	105.6	105.64	106.81	107.04	103.95	107.42
102.73	100.16	99.355	99.387	100.34	100.35	102.28	100.03	99.714	99.505	98.94	102.3	100.4	98.907	101.72	101.47	102.11	99.772	99.623	101.55	99.935	98.431	98.067	98.31	99.891	101.15	98.516	102.48	97.76	101.29	101.59	99.866	101.11	101.48	101.28	98.729	98.725	99.368	100.92	102.12	99.18	103.72	100.56	99.674	97.947	102.01	101.78	100.67	98.549	100.06
99.169	97.842	99.165	98.548	100.5	98.219	99.736	99	98.872	97.772	99.733	99.73	98.639	99.434	100.63	98.775	100.18	100.87	100.23	99.609	98.118	97.695	100.41	99.679	99.289	97.205	98.489	99.654	99.019	97.679	97.058	99.323	100	98.419	97.856	98.096	99.917	99.454	99.19	99.555	97.603	96.727	98.46	99.123	96.249	100.27	97.399	98.635	99.766	98.812
106.19	106.57	106.46	105.58	105.04	106.26	108.29	104.19	107.57	107.38	106.78	105.57	107.02	106.02	108.22	104.91	108.05	106.59	104.8	106.5	107.18	106.53	106.19	106.87	106.61	107.39	107.83	107.19	105.78	105.58	107.47	106.13	105.26	106.86	105.13	108.28	107.81	103.65	103.57	104.59	104.41	107.24	104.51	105.84	106.47	105.15	104.35	106.63	107.13	105.97
101.46	100.68	97.985	98.299	100.07	99.984	101.16	100.57	99.13	100.09	100.99	97.876	101.47	100.49	100.74	101.55	102.97	99.778	101.3	99.536	101.02	98.111	100.29	101.72	100.5	100.48	98.932	101.2	100.27	98.06	97.945	99.317	99.507	100.89	99.879	100.47	100.3	101.22	101.17	100.6	101.99	98.247	99.718	100.39	98.879	102.06	101.56	101.05	100.4	101.12
112.27	110.3	111.18	110.06	109.46	112.51	111.39	111.44	110.98	110.88	110.39	109.98	110.71	109.84	110.16	111.05	111.24	109.68	110.07	109.84	111.16	110.29	109.63	110.1	111.3	112.42	108.97	110.18	110.95	109.1	109.71	110.27	110.54	111.37	113.65	111.38	111.77	109.77	110.22	110.82	112.33	110.2	109	112.2	109.06	110.88	110.23	110.43	111.39	109.26
98.157	95.941	98.59	99.56	97.561	96.667	99.118	97.443	95.622	98.209	98.259	98.248	97.945	96.418	96.276	99.78	97.996	95.932	95.643	97.602	99.74	96.147	95.818	98.588	99.159	98.354	99.508	100.52	97.89	97.542	98.726	97.418	98.422	98.409	96.671	96.464	100.32	98.886	98.509	96.958	97.061	98.358	96.596	96.958	98.17	99.427	98.496	100.73	98.953	99.395
98.958	99.428	96.901	97.448	98.077	97.929	99.159	96.785	97.801	99.324	97.339	97.006	99.72	97.661	99.587	99.976	97.617	97.952	98.463	98.869	98.232	98.543	97.116	99.668	99.664	99.418	98.776	102.6	100.75	99.677	99.7	97.266	96.694	100.32	98.694	99.434	99.083	97.798	99.959	100.09	98.78	98.444	97.586	99.02	99.128	97.496	98.473	98.253	99.873	98.217
101	101.98	100.16	96.943	101.01	99.916	99.462	100.54	100.64	99.493	101.62	99.097	100.84	100.78	100.01	99.069	102.17	99.665	98.962	100.53	102.46	100.86	99.322	100.36	100.99	99.852	99.028	100.6	97.507	99.727	99.245	98.895	99.916	101.45	101.29	100.25	101.52	103.33	98.434	100.09	99.847	97.938	97.159	101.79	99.461	100.42	99.33	100.11	97.518	100.19
97.467	97.716	98.149	98.322	99.233	98.204	97.933	100.01	98.15	98.427	96.595	98.862	96.946	99.846	95.7	97.711	99.281	96.891	98.774	99.776	97.043	98.246	97.55	99.065	96.405	99.262	97.36	98.595	97.688	97.177	98.164	97.129	97.824	96.266	95.595	101.51	98.448	98.038	98.317	95.82	97.617	96.861	96.786	98.852	98.154	100.19	96.281	98.159	97.821	100.27
98.228	101.05	98.936	100.77	101.93	102.2	103.93	101.99	99.992	100.19	102.72	101.63	100.82	100.94	99.779	100.81	101.88	100.85	101.82	103.77	101.05	101.62	100.28	100.57	102.37	101.31	102.38	102.07	99.032	103.29	100.65	100.94	102.01	102.21	100.03	98.905	103.23	101.45	100.93	102.53	102.38	101.43	100.64	100.41	99.862	103.44	100.32	99.506	100.23	100.72
107.61	108.39	108.97	109.05	110.08	107.84	105.89	108.23	108.64	107.94	107.24	106.15	107.18	108.68	108.55	107.9	107.53	108.85	108.81	107.76	109	106.55	109.17	106.77	109.46	108.49	107.19	109.2	108.65	108.27	108.89	108.77	107.69	107.12	109.14	109.03	109.68	106.86	110.08	108	108.36	109.34	108.92	108.24	107.68	109.98	109.8	109.84	106.43	104.92
103.58	105.67	105.67	105.73	106.93	104.93	105.89	105.52	106.01	105.62	106.03	106.64	107.37	106.77	106.51	107.3	103.28	105.83	105.03	108.3	105.51	107.82	105.98	106.61	104.73	105.48	106.11	105.37	106.42	105.42	105.79	105.88	107.71	106.46	107.08	105.82	105.96	106.54	104.74	106.64	104.97	104.38	107.6	106.52	104.54	106.22	106.34	105.7	107.17	107.43
108.6	108.51	107.11	108.66	111.51	109.29	108.28	109.03	108.63	108.93	108.92	106.4	107.17	108.57	109.19	107.5	107.53	108.37	107.6	109.88	108.66	109.61	108.15	108.52	109.28	109.38	108.82	108.12	106.98	111.21	108.78	107.97	108.11	109.15	109.68	107.26	109.57	109.74	109.13	108.08	109.79	107.07	107.7	108.72	108.45	107.89	109.16	109.68	107.98	111.75
105.06	107.8	106.38	104.45	105.23	104.91	105.49	105.87	107.65	104.25	103.41	103.27	104.46	104.01	105.91	105.3	106.8	106.97	106.16	104.83	106.42	103.69	104.96	106.76	104.12	105.77	101.73	103.32	105.87	104.82	105.71	107.11	108.67	104.31	106.01	106.09	105.77	107.81	104.11	106.01	104.67	105.74	107.22	106.08	106.76	105.11	106.99	106.7	106.82	104.2
99.192	101.78	99.684	100.01	100.78	101.24	100.99	100.69	99.483	101.75	99.859	100.78	99.278	100.2	100.68	100.43	100.48	101.44	101.76	101.85	101.25	101.73	100.94	100.12	103.58	101.42	102.56	98.901	102.84	100.66	100.46	101.34	100.46	101.66	102.86	99.221	101.04	99.528	98.561	98.802	98.251	99.296	98.435	100.83	99.84	100.53	101.53	100.32	99.596	101.58
109.61	111.01	111.82	109.38	111.17	109.78	108.13	113.34	110.84	112.43	111.74	108.86	111.01	110.81	109.36	112.96	109.17	111.42	110.87	110.5	107.72	109.91	110.56	109.95	112.18	110.46	109.23	108.34	108.36	111.39	109.62	108.53	109.73	110.18	109.76	111.03	109.28	109.77	110.15	110.57	109.63	109.94	109.91	108.36	111.15	110.7	110.8	108.38	107.78	110.84
109.62	109.52	107.16	108.67	107.03	108.6	108.68	107.44	109.22	105.7	110.33	109.08	109.44	107.59	107.03	108.52	105.63	106.67	108.15	109.55	108.26	106.54	109.49	108.12	107.02	107.44	107.89	108.55	108.27	108.46	107.53	109.21	107.46	107.92	107.26	108.05	111.05	108.29	109.86	107.78	106.82	108.28	107.68	107.49	109.5	107.92	110.43	107.15	106.95	108.77
97.89	98.62	95.858	99.592	97.938	98.607	98.169	96.712	98.75	99.848	98.651	100.27	101.61	98.531	100.27	99.486	100.71	97.85	97.415	99.98	99.466	99.237	99.612	99.484	99.096	99.271	99.285	97.972	98.455	97.813	101.23	99.525	99.515	99.554	99.354	99.839	98.254	101.49	97.691	97.873	97.668	98.625	98.43	97.144	99.021	96.488	98.831	98.709	98.636	99.283
96.725	98.436	96.72	99.748	98.226	99.36	99.597	99.535	99.383	98.786	98.785	98.058	99.545	99.528	99.67	98.144	96.891	98.187	98.466	98.858	100.02	97.917	98.411	99.99	100.59	98.635	98.469	99.02	99.991	99.545	100.01	97.977	99.845	99.742	98.479	99.342	101.37	100.79	99.263	96.868	98.178	97.664	97.484	100.57	99.574	100.27	99.271	98.838	100	99.175
107.16	105.97	105.03	107.19	105.57	105.83	106.42	105.08	107.12	103.64	104.64	108.11	103.9	106.07	104.07	106	105.72	104.43	109.5	105.71	105.11	105.56	105.63	105.09	106.27	104.18	107.01	105.12	104.64	105.86	104.86	105.65	104.28	104.1	103.12	104.75	106.6	105.3	104.11	106.69	106.33	104.88	106.74	107	104.57	104.02	101.51	105.62	104.4	108.42
100.56	101.2	102.62	100.5	100.02	100.35	101.26	102.14	100.97	101.96	99.96	103.27	100.62	100.44	104.41	99.877	103.79	100.91	100.89	100.86	99.816	99.901	100.85	101.53	98.502	101.7	98.96	101.4	100.91	99.14	101.12	102.46	101.56	101.48	100.9	102.57	101.24	102.32	100.54	101.35	100.26	100.04	98.839	99.892	99.305	99.336	102.91	103.23	102.82	101.16
106.66	103.42	105.4	106.58	105.48	104.11	106.67	106.99	105.34	104.95	105.6	104.19	105.67	106.97	104.11	105.51	106.99	107.66	105.77	106.1	107.27	106.66	105.51	104.96	105.56	106.31	104.96	104.84	106.79	105.02	105.23	105.53	106.97	105.06	105.16	108.35	106.42	106.27	105.9	104.46	105.93	105.01	106.22	103.18	106.14	107.31	106.18	106.21	106.62	106.32
98.952	101.23	100.44	98.897	98.904	99.035	97.424	101.32	97.76	98.752	98.184	98.387	98.326	97.986	97.574	98.689	98.017	97.799	100.02	97.976	99.153	98.625	98.804	100.25	97.87	100.35	98.444	99.46	98.58	100.04	97.187	101.12	100.43	98.12	97.731	97	100.46	100.37	98.352	99.529	96.98	99.774	98.063	100.28	96.077	96.693	97.316	102.76	98.806	97.122
110.19	109.76	109.44	107.94	109.6	110.36	113.13	109.5	111.99	111.05	110.54	106.57	112.25	110.01	110.88	108.62	111.16	111.93	111.08	111.73	108.48	112.77	111.27	108.42	112.13	109.92	109.86	112.6	111.1	108.28	109.29	107.89	110.15	109	109.41	110.01	109.19	110.67	111.08	110.58	108.25	106.2	108.92	111.69	114.55	111.68	111.66	108.53	113.07	107.49
107.45	107.16	110.04	107.02	108.5	108.23	108.11	108.75	109.13	105.91	108.4	107.69	105.82	108.38	105.63	106.23	107.63	109.18	105.87	107.88	105.35	109.32	108.29	105.78	110.66	106.47	107.77	106.67	107.73	108.49	108.05	108.18	108.17	108.66	106.18	108.26	110.19	106.66	108.12	106.84	106.84	108.52	106.73	108.14	107.33	108.75	111.71	108.82	107.27	106.42
104.47	106.31	105.68	106.68	103.17	108.05	104.31	106.55	106.48	104.87	104.28	105.37	105.52	107.66	105.19	106.06	106.95	106.65	106.74	107.18	105.81	107.61	104.38	107.16	104.37	104.74	103.9	105.85	105.96	104.76	107.48	107.54	107.37	105.03	107.45	103.69	104.23	104.88	105.66	106.3	105.97	105.53	103.81	105.74	107.05	103.94	104.65	107.31	105.74	106.84
110.57	107.96	109.18	108.5	109.89	107.59	106.69	107.29	106.58	108.83	106.16	107.47	107.79	111.12	108.03	109.66	110.37	107.24	108.21	107.49	110.61	108.76	108.4	109.06	108.32	109.06	108.05	109.2	109.3	108.53	108.36	107.02	107.92	108.68	107.82	109.05	108.52	110.11	109.07	108.88	110.93	109.99	108.17	109.13	108.51	108.48	109.03	108.28	108.25	109.8
106.78	105.51	106.28	106.06	107.22	106.38	103.86	107.36	103.61	104.58	105.92	105.05	105.32	105.49	107.64	106.99	105.53	104.92	107.41	107.3	106.84	106.85	106.63	105.77	105.57	105.97	105.74	103.98	105.53	106.34	105.13	106.09	106.35	104.01	106.03	104.27	105.51	105.6	104.32	104.8	105.08	105.34	105.65	107.73	103.71	104.87	108.03	106.92	104.92	107.36
106.94	106.63	106.6	105.81	104.34	104.55	104.85	104.23	106.53	102.87	105.38	107.78	106.1	106.08	106.31	106.02	104.15	106.94	105.77	104.69	105.24	106.86	106.03	104.86	104.51	104.46	107.81	104.09	104.16	104.47	107.96	104.58	106.34	104.06	107.11	105.26	104.65	105.85	105.55	104.39	106.75	105.45	107.37	106.69	104.84	105.06	104.77	106.09	106.94	104.74
109.09	108.79	110.05	107.94	107.35	108.5	108.87	107.36	107.91	106.4	107.75	108.69	109.99	108.86	109.25	109.04	109.62	108.39	110.01	107.71	109.44	107.67	108.01	108.05	107.68	109.47	108.32	107.13	110.31	111.36	108.16	107.95	107.73	105.85	107.71	105.94	108.08	108	109.26	105.79	107.53	107.61	107.72	108.94	108.4	108.1	109.57	107.98	109.4	109.59
106.4	107.73	107.25	109.52	108.76	108.09	108.47	109.42	109.35	107.95	108.89	108.21	107.66	110.36	107.18	109.04	107.22	106.68	107.3	106.68	107.67	107.35	108.06	106.32	108.03	108.54	109.54	107.34	107.99	107.72	108.71	108.72	107.74	108.38	107.89	110.69	106.96	107.37	106.79	105.69	107.5	108.79	108.97	108.73	107.85	107.91	108.53	109.85	107.52	107.84
97.725	96.919	100.01	98.536	99.394	97.728	96.455	98.037	100.09	98.209	100.12	99.896	98.087	98.856	100.53	100.31	99.341	97.671	98.752	98.593	96.657	100.52	97.711	98.664	96.046	98.075	98.496	99.637	100.05	97.475	100.21	98.597	101.08	99.51	99.395	99.458	97.512	97.396	97.05	100.32	100.54	98.351	100.1	98.712	98.622	99.27	99.736	98.904	97.962	99.777
108.24	107.99	108.02	108.33	107.52	107.9	106.22	110.04	107.41	107.88	108.86	107.59	106.68	107.93	108.03	105.81	108.05	109.76	108.58	108.21	107.92	107.09	108.71	106.97	108.96	105.84	110.04	109.11	105.51	106.84	109.07	107.82	107.59	107.01	107.68	106.44	107.85	107.55	106.89	107.16	107.91	107.79	108.56	108.27	106.53	107.66	105.74	108	106.29	107.14
111.23	111.04	110.44	109.19	110.43	111.3	110.36	111.08	111.35	111.21	112.45	109.68	110.84	110.36	109.03	111.12	110.72	111.32	108.98	110.45	108.97	110.74	110.81	111.45	107.39	112.31	110.55	109.34	110.05	110.91	109.14	111.69	110.02	110.53	110.31	109.19	109.42	109.89	109.16	110.44	111.81	109.18	109.89	110.02	109.55	111.05	109.24	110.32	112.17	110.5
97.31	97.455	99.433	97.571	97.506	98.712	97.517	98.146	97.372	96.732	97.789	99.417	97.573	98.102	99.45	96.784	97.656	100.04	96.537	98.083	98.12	97.033	97.037	98.111	97.698	99.16	97.72	100.07	96.118	97.993	98.035	97.747	96.979	97.799	96.35	98.977	98.792	97.539	99.026	98.018	98.31	97.669	100.23	100.3	98.454	97.789	98.162	98.646	100.23	96.521
105.84	106.25	106.01	105.26	105.38	104.64	105.82	106.88	106.86	103.62	106.24	105.88	105.29	104.46	103.86	105.48	105.53	106.83	106.2	105.98	106.02	105.83	106.6	106.44	107.19	107.33	104.05	106.79	106.56	105.13	106.66	108.27	106.89	107.49	106.44	107.82	107.79	107.09	106.3	106.6	107.23	105.32	107.96	106.52	105.86	106.12	104.52	106.26	106.81	105.67
108.02	109.08	107.33	109.67	108.85	108.86	107.1	108.55	108.04	107.92	105.53	107.88	109.47	110.92	107.39	109.23	108.82	109.08	106.89	104.99	108.8	108.29	108.31	109.11	108.15	107.16	108.1	108.19	109.19	107.08	108.59	110.93	108.3	110.57	108.59	108.36	107.53	106.79	109.22	110.75	106.89	107.66	108.47	109.59	110.41	105.92	107.35	107.15	108.72	107.05
100.46	101.01	104.38	103.03	103.71	101.83	103.1	103.71	103.2	102.71	102.49	101.96	102.47	103.2	102.42	101.07	102.48	104.1	102.1	102.74	104.18	102.73	103.39	105.17	103.65	103.63	101.85	104.17	101.67	103.8	105.35	103.27	102.13	102.51	102.47	102.81	103.59	100.85	102.25	101.56	104.29	103.82	101.35	102.22	103.89	102.07	103.96	103.21	102.84	103.26
106.34	108.11	105.51	106.3	103.84	106.66	105.44	104.93	105.15	105.93	107.32	104.4	104.92	104.71	106.17	105.38	105.35	106.09	106.15	103.1	105.43	108.53	105.74	105.39	105.51	106.63	104.46	104.75	107.61	104.09	106.22	106.42	106.11	105.83	104.85	105.27	107.97	106.9	108.64	106.17	107.14	103.27	106.2	104.57	105.54	108.78	107.56	107.2	108.14	106.76
106.23	105.42	104.12	107.16	104.16	107.82	106.3	107.38	106.94	103.88	106.16	106.32	105.08	105.8	105.41	107.18	104.4	105.06	105.71	105.72	104.99	106.65	105.16	106.06	106.37	106.13	105.03	107.44	105.99	105.88	104.81	107.82	106.54	105.28	105.78	106.17	105.71	108.72	107.97	104.97	104.29	103.79	104.04	104.32	105.35	105.11	104.14	104.78	104.24	104.1
106.27	103.37	104.65	106.14	106.54	105.12	106.6	105.81	107.04	103.37	106.57	106.18	105.01	106.01	104.91	105.57	105.92	107.37	104.59	104.85	104.42	107.15	107.02	103.62	107	105.58	107.2	106.27	106.46	104.29	106.81	104.94	103.91	106.86	107.01	106.07	105.34	104.96	103.82	104.2	106.09	106.72	105.99	106.6	104.95	105.72	106.09	104.61	106.25	106.24
107.53	106.77	106.39	108.32	107.36	107.67	106.53	106.85	107.98	108.28	109.49	108.75	107.67	109.24	107.05	107.19	108.32	109.49	109.02	109.76	110.56	108.39	108.4	107.76	107.04	109.38	109.17	108.42	108.37	105.57	107.72	106.41	106.65	106.29	106.76	107.97	107.62	107.39	108.5	107.45	109.22	107.92	108.72	108.63	108.9	108.91	107.44	107.83	108.36	110.42
99.322	100.93	98.619	101.52	99.886	100.26	97.552	99.466	98.204	96.912	98.748	99.468	98.559	99.305	97.82	98.455	100.51	99.072	97.209	99.476	101.52	99.736	99.175	97.965	97.218	97.321	100.17	97.711	100.18	97.784	97.263	100.74	97.756	100.13	99.92	97.534	99.579	97.73	98.07	97.853	97.743	99.479	100.42	99.375	98.215	98.85	96.275	98.8	99.54	100.02
99.226	99.138	100.62	96.135	99.649	97.29	98.737	97.8	97.635	97.402	95.988	98.661	97.38	101.36	96.925	100.18	97.865	97.21	98.291	98.934	96.927	98.483	99.538	100.05	100.45	99.929	96.88	99.757	96.75	99.924	97.071	100.14	96.902	99.409	95.639	99.026	96.564	98.022	98.463	98.122	98.249	98.803	95.691	99.015	96.44	96.784	99.565	97.386	97.929	97.26
97.031	98.766	98.491	98.829	98.798	98.742	95.237	98.12	98.023	94.966	96.079	96.91	100.8	98.531	96.435	99.673	96.502	99.427	95.858	99.282	99.83	99.606	97.124	97.066	97.702	96.283	98.172	97.065	96.02	98.902	98.871	98.077	98.617	98.591	99.791	97.027	96.235	98.74	96.027	97.416	97.951	98.023	100.94	97.704	97.16	100.88	98.366	96.837	99.433	99.246
109.01	107.03	108.37	106.91	109.35	109.95	108.73	109.17	108.67	107.63	107.85	106.7	107.17	108.61	108.63	107.66	105.86	108.45	108.7	108.22	109.75	109.19	107.45	109.44	108.36	108	108.76	108.2	108.76	107.2	109.15	108.47	108.6	108.22	107.94	108.91	106.82	109.79	109.65	107.97	109.2	107.82	107.72	106.94	108.32	109.08	109	106.01	107.26	109.35
105.61	108.79	107.15	105.78	107.37	104.56	105.08	107.07	105.37	105.14	106.87	106.17	106.37	105.41	105.96	108.27	105.56	106.96	106.79	107.31	106.96	105.66	107.56	106.55	105.67	104.85	107.11	105.63	106.95	105.51	106.7	104.34	108.24	106.86	105.85	105.49	107.67	106.37	106.49	104.48	108.9	105.36	107.94	106.8	108.39	105.79	104.35	106.33	108.09	107.36
97.945	99.329	97.026	97.285	97.576	98.072	96.672	98.638	99.571	97.988	100.43	98.009	97.967	98.589	96.911	97.637	99.997	98.785	98.711	98.967	97.314	95.661	96.777	98.242	99.441	96.179	97.063	97.034	97.04	99.129	97.479	98.549	96.989	98.638	97.057	96.727	96.536	98.373	98.374	100.1	98.822	95.795	100.89	100.15	99.496	97.48	98.443	96.346	98.74	98.019
107.6	107.96	107.44	109.43	108.48	109.91	106.88	110.53	108.53	109.01	110.22	108.64	108.6	105.66	108.6	108.8	106.94	107.62	111.17	108.21	108.91	108.09	108.83	108.97	109.21	107.03	108.46	108.07	106.58	109.05	110.08	109.22	107.92	107.84	108.49	106.65	108.67	108.17	111.33	107.87	107.23	109.28	109.06	109.05	108.62	110.24	108.14	108.34	108.4	106.48
95.95	96.884	98.081	99.304	96.95	97.879	97.382	99.534	98.317	99.036	97.368	98.419	97.069	95.8	98.446	98.289	97.741	99.216	95.996	99.191	98.911	97.306	98.919	96.823	98.283	97.443	96.638	99.481	99.186	98.445	96.555	98.758	99.011	99.124	95.44	98.786	98.939	97.151	97.536	99.481	98.429	98.618	97.355	96.882	98.739	98.157	99.524	98.714	98.594	100.01
99.717	100.52	99.295	97.667	99.242	100.01	100.36	99.492	99.51	98.576	98.685	96.826	98.066	97.858	97.831	97.09	99.617	98.358	100.67	98.19	99.044	99.744	101.38	96.383	95.86	97.686	99.876	97.907	100.35	97.646	98.848	95.62	97.79	97.391	101.19	97.782	98.47	100.64	99.5	98.551	98.544	97.407	99.134	98.623	99.757	99.909	98.692	98.398	99.904	98.373
104.15	102.91	104.23	102.79	104.03	102.32	100.95	100.25	102.85	101.51	100.97	102.92	102.17	101.88	101.58	102.1	105.26	104.06	102.22	104.3	103.41	102.66	101.81	103.63	102.36	103.28	103.48	101.88	104.01	101.97	103.09	101.14	104.01	104.05	102.26	103.28	102.77	102.56	103.02	103.12	103.29	101.98	104.02	104.45	103.39	103.63	103.14	103.24	104.21	104.02
96.662	97.952	98.439	98.973	99.484	99.584	99.765	98.48	98.286	99.824	98.515	100.31	99.825	99.416	98.133	100.2	98.19	97.511	99.537	97.933	96.671	96.117	100.67	98.683	96.88	100.56	99.484	99.08	99.976	98.709	100.64	100.15	99.41	99.404	100.12	97.479	98.284	98.601	99.407	97.897	98.262	99.985	98.313	99.66	97.666	97.386	99.346	99.889	99.541	97.846
107.39	109.18	110	106.31	107.37	107.62	108.15	104.99	107.84	105.82	109.83	106.47	108.61	108.64	108.29	106.81	107.37	106.86	109.01	108.65	107.79	106.7	107.61	107.53	106.72	107.8	106.88	110	107.51	107.93	108.91	110.1	106.06	107.27	107.89	107.04	108.1	104.89	107.76	109.14	105.54	107.88	107.14	108.26	108.29	107.36	106.93	106.25	108.52	106.55
107.49	105.02	103.91	106.54	105.55	106.3	105.26	107.26	106.28	105.81	105.73	106.68	105.01	104.72	105.25	105.24	105.37	105.02	105.41	105.39	104.82	106.03	107.33	106.23	104.44	104.63	105.75	105.97	103.93	105.37	105.03	103.65	104.27	102.33	104.09	105.35	105.69	106.26	105.06	106.15	105.82	107.07	104.79	107.54	106.2	104.8	107.1	106.04	107.02	105.6
106.88	107.54	106.19	104.96	106.96	106.96	107.39	106.85	108.18	107.76	106.33	107.99	106.57	105.09	106.64	106.57	109.04	105.81	107.26	106.46	106.65	106.5	105.2	107.33	108.81	106.64	105.93	107.01	108.07	108.51	105.58	107.27	105.57	106.95	106.6	105.39	106.93	106.15	106.23	105.1	109.15	108.7	108.17	106.97	106.39	105.51	107.2	107.05	105.04	105.7
104.78	106.09	104.52	104.61	104.28	105.61	107.45	105.99	106.03	106.04	104.42	106.72	104.24	105.73	105.76	107.66	103.67	109.95	104.38	106.4	106.01	104.08	106.49	104.94	104.22	106.61	105.47	105.81	106.26	105.35	105.93	107.27	106.5	107.21	104.41	103.36	106.55	105.11	103.91	108.25	105.04	104.74	105.01	104.55	103.73	106.27	106.93	105.36	105.79	105.85
95.293	97.443	97.831	97.016	98.672	97.081	98.622	97.796	98.569	99.421	99.55	98.079	99.671	96.19	97.739	97.437	98.639	100.07	97.811	98.219	99.548	98.201	96.525	97.357	97.62	99.288	99.476	98.861	97.483	97.729	96.768	98.816	97.389	98.707	99.799	98.468	97.731	96.864	98.301	97.73	98.704	99.594	97.05	98.284	96.88	99.572	99.734	98.365	98.712	98.675
102.39	99.071	100.95	100.19	101.45	98.479	99.479	99.495	100.12	100.1	98.414	99.711	100.29	100.41	99.029	100.83	101.03	98.204	99.562	99.675	100.34	99.718	100.33	98.407	98.863	100.9	100.52	102.86	102.9	99.062	100.65	99.327	101.18	99.672	101.11	101.59	100.8	100.05	100.48	100.22	99.339	99.562	100.07	99.09	102.38	101.64	99.555	99.944	98.967	100.19
110.2	107.33	109.64	105.83	106.32	111.47	108.46	108.31	109.91	108.12	108.03	108.82	107.87	107.84	106.73	108.1	106.93	110.14	107.16	107.52	109.5	108.86	107.92	107.51	108.32	108.53	107.74	108.37	108.05	110.29	107.14	108.51	108.53	106.9	107.65	107.58	107.62	109.04	108.25	109.4	108.46	109.41	108.73	105.84	110.09	109.03	107.33	109.39	107.7	108.81
105.21	105.36	106.74	103.5	106.49	106.87	104.3	106.18	104.68	106.81	105.39	107.53	105.62	105.94	105.58	105.45	105.08	104.31	106.37	105.38	104.16	105.16	104.35	106.35	106.15	107.12	106.08	105.49	104.76	106.2	105.78	105.16	104.73	104.18	104.82	104.14	105.01	106.15	106.8	105.81	103.54	104.41	107.21	106.68	107.04	107.14	105.9	103.55	106.07	105.87
107.17	108.15	108.86	108.15	109.53	106.61	107.74	107.13	109.15	107.44	106.7	107.48	107.57	107.6	108.84	110	108.89	107.86	108.65	110.57	107.28	107.36	106.7	107.89	110.2	106.28	107.46	109.01	108.11	106.27	107.97	110.51	109.88	106.02	107.1	106.67	106.76	107.63	108.03	109.04	106.57	108.22	107.62	107.78	109.07	107.52	107.98	108.41	108.9	107.08
105.34	107.49	105.08	106.03	105.08	103.85	105.97	108.06	104.76	104.4	105.39	106.16	104.28	106.37	105.07	103.9	106.47	105.99	105.95	106.99	107.08	106.61	108.07	105.2	104.08	104.63	105.4	104.92	105.78	107.01	106.5	108.15	105.73	104.57	104.82	103.98	107.51	104.56	107.4	104.79	105.45	106.36	104.78	105.5	106.17	103.58	103.43	107.91	107.17	106.39
98.504	99.681	98.72	96.417	97.567	98.714	98.267	97.287	96.277	98.76	99.371	95.33	97.901	99.96	97.555	97.698	95.774	96.993	97.981	96.428	97.977	98.257	96.945	99.863	97.956	97.624	97.967	98.234	97.509	98.079	97.578	99.26	96.993	97.699	97.882	98.054	97.933	97.472	99.72	98.013	99.096	98.913	96.923	96.489	97.931	97.801	98.771	98.047	97.684	99.065
108.68	107.53	109.57	109.32	108.39	109.83	109.23	107.28	108.62	109.09	106.77	108.66	108.63	107.93	108.37	108.71	108.73	106.94	109.01	108.71	110.65	106.79	108.45	110.19	109.23	108.39	108.22	109.21	107.49	107.56	110.07	108.26	110.78	110.05	108.91	108.2	107.48	107.42	109.56	109.85	107.89	107.96	108.95	106.65	108.12	108.77	110.63	109.69	109.65	109.05
108.34	111.42	108.66	107.93	110.34	112.35	110.13	109.87	108.22	111.52	109.58	109.36	111.47	109.86	112.12	110.46	110.08	109.36	109.7	113.07	112.22	110.5	109.54	110.69	110.9	109.92	111.24	109.29	111.27	112.42	110.18	110.22	109.19	110.32	108.83	109.76	111.96	109.69	110.36	110.91	110.95	110.33	109.7	110.76	111.76	110.39	109.93	109.23	110.43	108.78
105.85	104.37	105.98	105.76	105.63	105.28	105.39	106.8	105.07	103.13	104.44	106.28	106.1	105.92	105.41	106.63	103.6	106.23	105.39	103.07	103.9	105.93	106.62	104.69	104.38	104.79	107.39	104.12	105.75	104.9	105.36	106.45	106.74	105.55	105.91	107.11	108.1	105.67	106.55	105.8	107.49	104.55	106.1	107.52	106.55	103.5	104	105.28	107.54	103.87
107.46	103.52	103.86	107.15	108.65	107.51	106.66	105.7	107.26	107.91	105.66	107.01	107.23	106.44	105.71	104.86	106.67	107.42	105.69	105.74	106.26	106.29	108.07	107.59	105.52	106.19	104.67	108.11	106.67	108.64	105.58	104.7	105.83	103.97	107.6	106.4	107.13	106.3	105.17	107.3	105.67	106.55	105.86	103.95	108.73	107.1	106.2	106.63	107.53	106.9
97.59	97.564	99.013	99.079	98.991	99.316	97.065	97.007	98.711	99.796	97.762	99.122	98.705	97.982	97.42	98.276	99.673	97.326	99.295	99.268	99.325	100.18	98.103	100.59	100.37	97.266	99.339	96.967	100.24	97.703	98.458	97.984	99.276	100.11	100.9	99.735	96.053	97.742	98.695	97.602	99.368	100.34	97.401	100.04	98.356	99.342	98.672	97.904	100.75	96.955
104.52	106.9	108.23	107.01	108.63	106.48	107.26	107.3	106.92	106.04	104.1	106.68	107.17	106.03	106.11	109.21	105.94	106.81	106.31	105.43	106.6	104.04	107.68	104.55	103.75	105.6	104.07	107.83	108.11	105.57	106.91	106.14	104.77	107.95	105.6	105.92	106.32	105.46	106.58	105.28	106.58	107.14	108.03	108.25	108.81	105.63	106.5	109.88	104.42	106.54
110.54	106.11	108.88	108.08	108.56	106.43	108.14	107.49	107.93	108.07	107.49	106.83	108.27	106.49	108	109.17	107.19	105.17	106.5	107.4	105.83	108.26	107.54	108.26	107.9	108.65	108.16	107.56	108.02	107.63	105.5	107.46	107.73	108.29	104.54	104.77	107.02	106.92	107.98	106.28	110.25	107.87	108.57	109.29	107.9	107.95	107.21	107.4	108.15	108.45
111.47	109.48	110.19	111.24	111.39	110.48	112.02	111.02	110.03	110.94	109.32	109.91	110	111.49	109.72	110.35	110.35	107.98	111.33	110.51	110.81	111.12	111.49	109.41	110.46	112.45	110.3	112.89	110.75	111.83	112.28	109.62	112.91	112.54	109.64	111.77	111.73	108.76	111.3	109.22	112.28	110.79	109.34	109.42	110.22	109.93	109.05	112.53	107.72	111.38
105.35	110.3	107.98	106.99	107.87	110.96	107.96	110.01	106.55	108.63	109.46	106.46	108.25	109.16	105.93	109.83	106.48	108.62	110.51	110.13	107.38	109.4	108.08	109.06	109.12	106.48	108.49	107.85	108.07	109.28	108.14	108.69	110.63	109.52	105.77	106.84	107.93	108.44	107.99	110.79	107.84	109.57	105.58	108.97	106.87	107.58	107.46	107.44	108.1	106.94
106.17	109.14	107.76	107.17	108.49	106.94	106.95	106.32	110.98	107.59	105.94	104.11	106.85	106.4	107.94	110.57	108.98	106.2	108.88	107.94	105.96	108.24	107.17	109.02	105.86	107.23	107.71	108.04	107.36	107.44	108.5	107.56	107.76	110.31	108.54	109.17	107.83	108.67	108.95	108.99	109.09	108.16	107.63	109.2	107.68	108.33	107.03	108.34	109.3	107.77
106.59	104.6	104.43	102.54	105.76	105.01	106.31	108.67	104.73	107.2	106.55	104.29	105.13	103.91	104.63	106.03	106.53	106.15	107.34	106.45	103.38	105.28	103.88	106.48	106.32	106.82	107.09	105.17	106.61	104.42	105.98	106.74	106.63	106.27	103.03	105.27	106.93	107.98	105.39	106.42	105.51	105.72	107.63	106.31	105.68	103.21	105.27	105.22	106.01	105.4
109.13	108.07	109.98	105.8	107.31	108.1	108.73	106.79	106.53	107.74	106.74	105.98	106.78	108.25	107.12	108.84	105.1	105.02	106.76	108.26	106.85	108.23	108.16	107.75	106.23	108.48	106.72	108.23	109.64	108.08	109.75	109.56	107.16	107.23	108.39	108.25	108.85	108.84	108.02	109.86	105.68	108.14	106.86	108.96	106.55	106.25	108.84	108.45	106.61	109.39
98.781	98.144	100.2	98.579	96.248	99.148	98.665	95.885	98.206	100.17	101.61	98.884	99.08	100.81	99.85	97.946	97.313	97.622	98.264	100.54	97.708	98.918	100.08	96.059	99.361	99.751	98.728	100.07	98.087	98.324	99.405	100.36	100.77	99.671	96.575	98.989	98.632	98.305	97.652	99.471	101.14	99.02	96.87	100.98	100.06	99.223	101.18	98.667	99.366	98.058
107.64	106.46	109.38	108.7	107.99	107.6	108.73	107.46	110.37	108.78	109.76	108.86	106.59	107.4	107.56	109.91	106.73	108.45	109.58	108.77	106.29	108.92	108.75	107.42	108.85	107.1	109.11	107.53	106.18	108.53	106.85	106.3	108.09	109.37	109.14	105.63	109.47	107.22	108.39	106.56	107.39	108.61	106.74	107.88	109.47	108.96	107.43	108.68	109.09	107.88
108.06	106.49	108.71	106.97	109.76	105.95	107.48	109.03	108.98	107.37	106.95	106.08	106.53	109.75	109.15	106.27	105.9	108.34	106.79	108.58	108.57	108.58	109.8	106.83	109.01	104.42	107.75	108.93	105.86	107.65	107.17	108.44	108.07	108.41	105.29	108.41	108.37	107.79	109.34	108.09	111	109.65	105.76	108.06	108.5	105.59	107.69	106.26	107.63	105.83
100.56	102.47	101.96	99.87	101.41	100.66	99.413	100.58	98.43	98.263	101.62	99.636	99.215	100.7	100.28	101.16	100.81	98.803	104	100.43	100.96	101.19	99.233	99.371	100.88	97.794	102.75	97.663	100.09	101.38	98.428	98.837	101.97	99.978	100.57	100.17	100.8	100.48	99.056	101.52	101.47	98.669	99.271	99.327	99.202	101.38	100.62	98.253	101.88	99.618
106.38	106.93	105.75	106.23	106.15	105.72	106.45	105.63	106.79	106.26	109.1	105.27	105	106.1	106.87	107.77	105.75	103.46	108.08	105.99	106.49	105.59	104.5	106.9	106.87	103.87	104.01	104.98	105.95	106.74	103.82	105.28	105.15	106.51	106.85	104.51	106.25	104.03	106.47	102.64	106.83	103.26	106.81	104.16	104.43	105.1	105.1	107.22	105.43	104.28
106.13	106.73	107.51	105.76	103.85	105.72	105.36	104.75	105.76	105.47	106.09	106.74	105.59	106.23	105.54	107.14	104.51	107.03	105.85	106.38	106.68	105.4	107.86	105.33	102.93	102.78	103.41	107.54	106.69	107.7	106.61	105.56	105.3	104.74	104.5	106.46	105.81	106.54	107.01	106.33	105.92	104.48	104.82	106.45	102.79	103.87	106.06	107.05	104.46	106.51
99.881	98.614	99.557	99.421	100.03	100.99	100.48	100.97	100.27	98.472	101.08	98.499	100.81	100.73	99.981	98.264	100.9	102.02	99.352	98.852	100.73	100.97	97.991	98.115	104.01	103.25	100.03	101.04	100.95	100.16	98.734	99.205	100.17	100.74	102.05	98.964	101.47	99.637	99.968	100.04	99.81	100.87	99.186	100.25	100.89	99.614	101.74	98.707	100.4	102.18
102.39	101.59	98.365	100.56	99.747	99.107	100.75	102.28	101.09	100.45	99.476	98.347	99.865	97.421	101.13	102.06	102.09	101.79	100.96	100.47	100.03	98.226	100.08	102.16	101.53	99.767	100.64	100.28	100.19	100.6	101.47	100.82	101.37	101.39	101	100.03	99.657	99.156	99.262	101.36	101.63	99.731	100.11	101.25	100.42	98.818	98.274	99.562	99.02	99.113
98.793	96.597	98.813	98.191	98.611	98.283	98.194	97.104	99.755	99.468	95.808	97.217	98.381	97.143	99.658	98.035	95.765	99.662	99.924	98.182	101.63	98.457	100.8	96.299	96.4	97.066	98.141	97.631	98.079	96.104	99.038	98.642	98.329	98.217	96.616	98.401	98.938	98.131	97.916	98.813	97.962	98.446	99.454	98.995	97.122	98.036	98.346	96.943	98.046	97.131
104.15	106.88	106.45	106.62	105.26	103.81	103.68	105.44	104.61	104.9	104.7	105.7	106.12	107.34	105.5	104.74	105.93	105.29	106.6	106.76	106.52	106.65	105.52	106.97	105.7	105.46	105.25	107.2	109.22	104.28	104.33	105.68	107.37	104.89	106.97	106.96	106.86	102.27	105.69	104.53	104.46	106.78	106.82	105.57	103.29	106.52	106.61	103.87	106.3	106.53
107.34	104.16	105.61	106.78	107.38	104.07	105.37	103.61	105.15	105.33	107.23	105.41	104.21	105.24	107.26	104.22	105.81	106.18	105.04	105.35	103.85	105.09	105.65	108.08	107.98	106.37	104.86	104.41	104.03	106.65	106.05	106.46	105.58	104.09	106.15	104.84	104.3	105.87	106.54	104.9	104.97	105.84	104.43	104.72	106.83	108.05	106.08	105.86	105.4	107.4
106.15	106.05	106.12	108.47	105.34	105.43	107.77	107.69	105.87	105.97	107.27	107.78	108.49	106.82	108.34	106.2	106.62	107.07	104.35	106.99	105.71	105.79	105.25	108.02	108.36	103.98	107.59	104.82	107.23	108.17	105.12	107.07	106.38	106.12	106.37	106.65	106.9	106.14	106.13	108.62	105.69	104.88	106.68	105.15	105.26	107.01	106.58	106.22	105.78	107.59
107.88	106.83	105.78	105.42	105.33	108.51	106.37	107.55	108.41	107.52	106.93	105.45	107.17	106.21	106.03	106.03	107.27	106.14	106.73	107.86	107.16	106.83	106.88	107.02	105.97	107.3	104.87	107.69	105.63	105.39	107.17	106.53	105.81	105.23	105.34	106.7	107.05	104.17	107	106.33	108.73	106.59	108.13	105.3	104.18	104.65	108.9	107.38	106.71	105.51
107.43	106.76	109.08	109.26	108.68	108.94	111.21	109.28	107.42	108.65	107.77	108.88	107.94	108.85	108.77	108.52	109.51	109.38	108.8	106.83	106.14	107.05	108.95	107.35	107.5	108.69	108.38	106.22	106.86	108.68	107.83	108.99	107.41	105.51	110.28	109.37	107.57	110.19	109.02	108.64	107.61	107.89	108.59	107.62	106.25	109.12	112.13	107.32	110.61	107.97
108.49	108.63	107.41	106.96	107.87	108.85	109.65	108.9	109.81	107.69	108.05	109.04	110.57	106.85	107.77	106.73	106.5	108.16	107.39	109.73	107.75	108.13	108.36	104.56	107.68	109.73	107.77	107.07	107.91	106.13	109.82	107.28	106.71	108.64	109.31	108.34	106.66	107.69	108.17	107.55	106.49	111.05	110.88	109.79	108.64	108.05	109.08	107.01	107.81	107.85
109.84	105.68	103.84	103.94	108.55	105.42	106.17	104.04	107.36	104.95	105.28	106.31	106.62	103.59	105.31	105.33	104.48	105.61	107.72	105.69	105.16	102.37	105.28	106.06	104.23	107.09	105.09	105.21	105.66	104.47	104.85	106.74	107.8	106.53	106.33	106.22	106.17	105.46	106.02	107.62	103.15	107.18	105	105.19	105.89	104.51	104.27	104.15	105.54	106.51
106.79	106.45	106.39	108.33	106.17	106.72	105.04	107.19	105.51	108.04	106.97	105.13	106.89	106	106.62	108.82	107.13	107.01	104.77	107.95	106.27	109.34	107.36	109.55	106.39	104.85	108.43	107.11	107.87	107.43	107.53	104.18	105.57	107.92	105.77	105.96	103.94	105.22	105.59	107.17	108.57	108.69	106.16	107.84	107.1	104.35	107.41	106.62	106.01	105.31
107.2	108.73	107.78	108.55	107.13	106.83	108.78	107.09	107.55	109.64	108.57	107.57	108.03	106.76	108.46	108.65	108.24	110.09	109.95	107.09	105.56	109.38	107.19	106.57	107.37	107.63	105.96	107.99	107.4	107.48	108.04	109.97	109.36	110	107.67	107.01	108.77	109.77	107.92	110.14	107.49	107.23	107.11	108.24	109.99	104.85	106.37	106.78	107.73	109.41
95.338	97.305	96.597	97	101.92	97.424	98.726	98.542	97.113	99.391	98.974	98.259	97.971	97.75	96.648	98.983	97.443	96.244	97.382	97.853	98.451	99.51	98.121	98.759	98.673	98.088	96.337	98.075	100.04	98.65	98.65	98.392	96.538	98.281	100.77	97.818	97.37	100.19	97.672	96.108	98.519	99.914	97.176	98.946	96.38	99.002	97.94	98.812	97.558	96.517
106.99	107.32	106.37	109.14	109.39	108.13	108.35	106.31	107.1	109.43	108.95	107.97	106.92	109.58	105.2	108.01	106.67	107.66	109.79	108.97	109.15	106.92	106.7	108.11	108.87	107.8	107.38	108.69	109.59	109.69	107.59	108.64	107.52	109.68	109.79	106.59	107.37	106.86	107.67	107.83	109.16	109.17	105.72	106.24	107.65	108.56	106.3	108.54	107.25	106.9
106.52	107.73	106.56	106.01	108.47	105.85	104.71	105.82	104.96	107.62	107.3	108.81	107.45	106.41	105.6	105.15	106.5	106.5	106.88	107.3	104.2	108.28	106.3	106.48	106.51	109.07	104.76	108.74	108.18	104.5	106.44	106.79	110.14	107.29	106.07	108.22	105.46	107.09	106.1	106.47	106.5	107.94	105.91	107.55	108.44	105.84	106.14	107.27	107.73	106.24
107.93	108.07	109.06	108.22	107.75	108.43	108.45	110.39	107.11	106.52	109.31	107.66	107.99	107.82	109.19	106.78	110.6	106.68	108.14	109.36	108.89	107.32	107.81	108.75	107.27	108.69	107.68	108.08	108.32	106.65	110.36	107.96	109.21	110.62	107.3	108.23	107.33	107.38	108.5	107.33	105.01	108.04	108.34	106.23	110.61	109.86	109.78	110.22	109.79	108.29
102.54	108.58	106.91	104.7	105.47	105.26	103.49	102.7	103.26	108.19	106.19	106.78	106.1	106.89	106.1	105.54	105.31	105.52	106.93	105.22	105.46	103.96	105.68	105.19	105.81	103.75	106.58	106.03	104.65	105.43	102.54	106.63	105.99	104.79	106.27	104.74	104.28	104.43	105.48	108.07	103.31	106.91	104.5	104.53	106.64	106.51	107.41	104.3	103.5	104.49
108.75	106.98	104.77	103.87	105.2	106.47	107.37	106.42	104.78	105.75	104.11	106.25	105.63	104.97	106.68	106.71	105.33	105.81	105.09	107.18	105.76	106.55	106.04	107.84	104.87	105.53	105.02	105.92	109.5	104.61	105.54	105.35	105.66	105.88	106.04	104.02	107.6	103.32	104.77	105.41	107.94	106.59	106.93	103.64	106.66	106.39	105.1	105.18	106.79	103.48
107.32	104.86	105.89	107.78	104.67	107.02	106.15	104.53	105.08	106.88	108.28	106.88	106.87	106.42	106.98	107.35	108.85	107.86	107.2	106.08	107.13	107.51	106.68	107.62	107.5	108.27	107.12	108.49	108.23	105.17	108.8	102.98	104.11	107.08	105.91	107.8	105.8	107.31	105.35	106.08	105.93	105.79	106.58	106.85	102.78	104.94	107.86	105.58	107.2	105.08
107.16	107.11	104.37	107.56	104.56	105.7	107.55	103.29	107.26	107.9	106.71	106.61	107.71	108.02	107.05	106.86	106.93	105.72	106.03	106.89	107.72	106.29	107.46	108.87	107.9	105.07	106.2	105.43	107.67	107.7	105.26	104.59	105.88	106.61	106.82	106.94	106.77	106.44	105.31	108.07	107.97	107.03	104.89	105.67	108.07	107.64	104.72	103.52	108.7	106.16
107.93	106.84	108.61	107.65	107.23	110.17	108.06	109.23	107.98	108.17	107.85	108.54	108.12	109.12	106.7	107.69	108.31	109.08	104.78	108.62	107.81	106.79	108.11	108.51	108.83	110.81	107.75	107.12	108.13	109.12	106.69	109.05	109.76	108.52	109.16	108.45	106.38	108.68	108.06	107.76	107.67	108.72	107.14	105.14	107.05	107.55	107.95	107.88	111.26	109.49
107.02	108.68	108.68	109.66	109.91	107.44	110.49	108.37	108.3	109.22	108.44	108.77	106.68	111.03	104.78	107.91	107.22	107.62	109.01	108.89	108.59	107.56	106.4	108.25	107.6	107.12	105.96	106.34	111.04	107.59	105.88	103.82	107.59	107.26	108.16	110.39	108.26	109.75	109.45	107.19	108	105.71	111.05	106.11	106.06	109.31	105.86	107.07	106.21	107.88
105.73	108.48	107.93	108.24	104.88	106.27	107.19	108.47	105.41	104.72	106.92	104.36	107.1	106.24	105.9	106.6	107.5	107.47	106.3	106.54	105.35	106.78	104.31	106.6	105.14	106.07	106.43	104.61	107.22	105.58	105.79	108.14	107.4	108.13	104.6	106.16	108.39	106.55	104.31	105.38	107.1	107.79	105.44	107.05	104.39	107.87	106.86	106.78	106.44	106.28
105.63	105.07	107.32	105.97	105.87	106.06	105.42	108.57	104.84	104.78	105.02	106.64	106.4	105.67	105.94	104.65	106.46	106.29	105.43	107.21	105.41	106.42	107.04	105.11	104.91	104.07	107.36	104.78	105.87	105.86	105.62	103.27	107.31	106.69	104.78	106.75	104.26	105.14	104.15	106.65	105.79	105.79	105.57	104.65	104.9	106.07	107.03	104.58	103.38	106.35
97.887	100.51	102.16	98.74	95.771	98.782	100.37	98.596	98.274	98.245	98.096	100.38	99.924	100.48	100.02	99.71	100.63	100.78	98.119	97.779	97.801	99.084	98.17	100.08	101.93	98.478	100.4	99.3	99.919	97.879	98.01	100.55	97.961	99.833	100.69	98.509	98.578	99.965	98.244	98.816	99.058	98.683	98.702	98.432	98.724	100.11	99.941	96.952	96.938	97.739
107.08	107.99	106.54	106.78	106.4	105.87	104.92	104.86	106.43	104.96	106.2	106.42	106.23	108.24	107.08	106.36	107.88	108.28	104.74	104.41	107.93	106.35	106.47	109.08	108.11	106.58	106.37	106.3	109.72	105.57	106.58	106.39	107.1	105.83	107.16	108.24	106.2	106.9	109.74	105.43	106.96	108.29	107.49	105.67	106.01	109.31	107.78	106.8	106.97	104.4
107.66	107.93	107.12	104.88	108.04	105.86	105.02	106.06	105.44	106.02	106.21	105.62	104.69	106.72	107.05	106.6	104.8	108.03	106.04	106.92	105.16	106.6	106.21	105.62	105.08	107.16	107.76	104.7	107.27	105.34	106.73	106.49	108.09	106.57	104.93	107.03	105.08	106.27	105.06	106.05	108.13	106.43	105.5	106.55	106.1	105.42	107.78	106.12	106.21	105.18
99.162	103.62	99.714	101.51	101.83	102.39	101.32	102.64	100.22	99.282	100.46	100.4	100.49	99.373	100.55	100.84	101.18	99.682	98.632	102.02	102.73	98.582	100.72	102.4	100.74	101.08	99.176	99.619	99.211	99.781	99.092	100.67	99.583	99.993	101	96.82	99.761	99.525	100.19	101.72	100.91	101.09	99.941	99.307	98.56	100.52	101.61	100.77	100.36	100.57
106.84	106.01	104.45	105.71	105.83	105.28	105	105.43	105.05	105.49	105.51	106.33	107.59	107.75	105.51	105.87	105.44	106.28	104.87	105.03	106.43	107.75	106.69	105.78	106.02	106.54	106.35	104.18	105.3	104	107.56	107.78	106.33	105.67	107.1	105.86	107.3	104.71	106.26	107.63	104.59	104.53	104.79	105.37	107.7	108.08	105.83	107.12	105.56	108.07
111.12	111.26	110.11	107.87	110.85	111.67	109.8	110.12	110.96	111.75	109.55	111.32	111.44	109.7	111.55	109.86	111.78	110.75	110.54	109.72	109.98	112.58	112.76	108.91	111.43	111.52	111.1	109.14	110.83	111.07	113.42	109.71	113.42	109.39	110.48	109.64	111.68	110.4	109.77	109.97	111.45	111.77	109.46	112.59	110.41	109.63	110.61	109.29	110.47	113.03
110.18	111.95	109.1	110.38	111.36	111.39	110.01	108.5	110.48	110.31	110.37	110.24	109.98	109.22	111.61	111.66	109.7	110.07	111.65	111.21	110.32	109.95	110.04	110.82	111.37	110.84	109.54	110.71	111.71	109.07	109.57	111.14	109.5	106.66	109.39	108.67	110.28	108.78	112.37	111.21	111.89	110.9	108.65	110.5	112.49	112.84	108.21	111.74	110.34	109.99
107.12	103.72	105	104.27	106.36	106.63	105.38	105.67	104.89	105.59	108.89	104.38	107.43	105.46	105.23	105.47	105.53	103.93	103.72	105.16	106.04	105.72	107.99	105	107.98	106.68	106.88	106.26	106.05	107.35	107.69	105.87	106.5	107.13	103.25	105.86	105.65	107.17	105.93	106.9	107.07	105.78	103.88	107.28	105.81	104.69	106.5	105.09	104.63	106.6
108.07	110.02	109.39	108.04	105.64	109.8	106.7	110.19	109.21	108.65	107.84	107.7	107.06	108.97	109.15	107.42	107.46	109.36	108.66	110.48	108.08	107.63	108.73	107.96	105.97	106.27	108.68	110.67	106.84	106.92	108.72	107.28	108.43	107.78	107.94	108.87	108.45	106.35	106.89	107.83	108.79	109.33	107.55	108.53	107.13	109.82	106.35	107.54	107.47	107.32
109.23	107.12	107.8	109.14	108.27	108.26	106.52	106.8	108.65	106.21	110.07	107.34	110.7	107.36	106.23	109.47	106.67	108.95	106.43	107.72	108.72	110.03	109.55	108.64	108.06	107.75	107.02	109.91	107.05	106.84	106.81	108.86	107.01	109.62	108.06	107.45	109.03	107.47	108.27	109.56	107.55	108.6	108.1	107.66	107.49	109.85	107.27	108.63	105.4	107.27
106.39	106.44	110.65	106.6	107.36	105.56	108.68	106.93	107.53	106.76	107.55	110.06	109.04	109.13	107.87	108.53	106.36	106.87	107.89	108.53	107.04	108.01	108.76	108.55	107.98	108.45	108.52	108.01	107.51	109.15	106.68	109.68	108.92	106.99	109.33	108.98	107.04	108.61	109.05	108.26	108.56	107.24	106.12	106.28	107.99	106.02	106.54	106.88	108.1	106.79
105.45	104.28	105.34	102.47	106.37	104.88	103.76	106.25	106.32	105.28	104.4	105.19	105.25	107.4	106.42	105.66	104.75	105.87	106.74	105.05	106.75	104.24	106.96	105.69	105.64	104.6	105.87	100.73	105.8	105.87	102.78	105.31	103.86	106.03	104.79	107	102.64	105.94	103.65	106.39	108.2	106.67	106.41	106.27	108.04	105.98	104.3	104.61	104.8	106.62
105.73	106.29	105.97	106.82	104.26	106.85	104.24	106.17	106.19	106.19	105.02	107.58	103.47	107.06	104.74	104.38	105.91	105.22	108.77	107.31	105.39	105.09	106.12	107.45	104.93	105.9	104.43	104.55	106.48	107.3	105.63	104.01	104.92	107.12	107.68	106.44	104.68	104.93	103.86	104.73	104.73	104.21	106.65	105.24	106.5	106.16	106.84	106.85	105.11	103.56
109.13	108.8	109.24	107.06	110.17	109.02	108.37	110.4	110.31	107.28	108.56	108.67	108.69	108.02	107.09	109.46	109.58	106.63	107.67	109.22	107.43	109.88	108.64	108.21	109.42	106.71	109.89	107.98	108.89	109.25	106.39	105.93	109.52	109.04	108.53	107.3	108.1	110.38	108.56	110.53	109.42	107.73	108.83	108.52	107.9	107.73	107.28	107.6	110.68	107.74
105.14	103.24	104.27	105.19	107.31	106.71	104.26	105.26	105.49	104.78	105.76	106.07	106.13	106.15	105.9	106.03	103.34	104.43	103.36	105.25	107.27	105.44	106.99	106.79	105.51	107.7	105.76	106.87	105.06	105.32	106.15	105.28	105.7	106.01	105.74	103.61	106.31	105.58	106	105.13	106.94	106.88	105.58	104.98	106.17	106.88	105.5	105.28	106.29	106.66
98.134	98.045	98.093	101	97.834	102.15	98.552	97.12	99.419	99.153	98.464	97.041	98.134	99.767	98.299	100.25	96.389	100.24	99.257	98.438	100.07	97.238	98.215	98.098	97.922	98.826	97.967	98.628	99.336	99.137	99.213	97.848	99.625	99.096	98.044	98.182	99.939	96.877	100.24	97.799	99.672	100.13	97.973	98.932	100.39	97.324	98.089	97.443	97.921	97.571
108.08	108.44	108.93	108.34	107.95	107.29	109.18	107.27	109.09	108.27	107.85	108.12	107.82	108.11	108.65	107.18	109.57	108.44	108	109.06	109.1	109.68	108	108.89	110.22	107.61	106.62	107.24	107.7	106.78	108.36	107.24	108.64	108.79	108.08	110.49	108.01	106.87	108.2	107.41	108.22	108.59	110.09	109.71	107.89	111.43	108.62	105.89	108.8	107.93
100.85	100.01	98.908	98.84	98.491	99.107	98.119	97.336	96.429	101.02	99.065	96.106	97.911	97.971	98.16	96.724	98.908	99.032	96.822	96.422	95.948	98.863	99.569	98.847	99.253	98.435	96.664	98.237	98.709	96.649	97.834	101.81	98.521	98.959	96.463	97.664	98.124	97.108	97.456	95.597	97.72	97.001	98.486	99.386	98.935	97.072	95.648	98.384	99.945	98.309
104.68	108.56	107.43	108.24	108.46	108.47	109.56	103.65	108.63	107.56	105.48	111.52	107.68	107.54	107.4	107	107.33	105.54	109.8	107.51	105.15	107.47	107.6	107.82	108.22	109.96	108.7	108.32	108.59	108.32	106.08	107.9	110.67	107.93	108.35	108.46	106.76	108.69	105.39	108.61	109.07	106.35	108.77	105.82	109.53	105.25	107.47	108.76	110.49	109.59
97.532	98.179	97.747	97.065	97.712	97.759	99.339	98.033	95.979	98.914	99.882	99.035	98.93	96.965	98.738	97.621	96.426	97.653	98.473	98.884	98.105	100.67	98.885	99.318	99.865	97.928	98.146	98.287	98.075	99.299	97.04	98.531	98.188	99.353	98.849	100.09	99.198	96.759	97.727	102.13	98.273	99.297	97.416	98.78	97.412	100.47	97.898	101.46	99.58	97.778
105.23	104.16	105.33	105.01	104.61	103.21	105.7	105.23	104.93	105.94	106.49	105.81	105.22	105.34	108.03	105.63	105.57	105.43	105.74	105.65	104.56	105.95	105.94	104.13	105.01	105.34	102.88	106.16	103.15	107.15	106.45	105.98	106.52	105.49	105.83	106.22	105.01	105.75	106.02	104.85	105.7	103.82	103.44	105.24	105.9	103.74	106.69	104.36	105.66	105.14
106.31	105.01	105.88	105.5	103.31	107.23	105.02	103.93	106.1	103.24	105.67	106.01	107.09	106.43	106.56	106.45	105.26	106.03	104.37	104.51	103.92	106.16	106.81	105.98	103.97	108.23	104.2	104.96	106.06	104.64	107.37	105.2	105.4	105.92	106.23	104.59	105.91	106.01	105.28	108.15	104.56	108.34	106.16	105.16	104.89	105.09	104.95	105.86	106	103.48
96.88	98.104	97.55	98.127	98.246	99.779	98.84	98.715	99.037	98.793	98.596	99.624	98.21	99.686	96.837	97.372	96.04	98.015	98.732	94.97	98.231	97.524	97.625	97.47	99.127	100.65	98.017	99.213	99.204	97.637	96.641	97.635	100.02	97.433	97.587	98.631	98.132	98.544	98.343	97.907	99.601	96.748	98.574	97.406	97.908	98.261	98.967	96.777	96.544	99.969
101.23	100.57	99.227	101.14	100.54	100.85	101.39	101.94	101.94	101.56	102	103.59	100.79	100.8	102.33	101.68	100.16	100.6	100.16	101.54	103.03	100.06	101.76	101.41	101.97	100.61	102.46	99.258	102.87	101.4	98.585	101.44	100.56	102.4	101.97	99.962	101.56	101.54	101.84	100.66	102.25	103.02	99.982	102.06	100.88	101.13	100.91	101.16	100.94	101.42
104.03	104.87	105.09	104.1	104.71	107.82	105.37	105.9	104.99	107.23	104.14	105.25	106.05	105.3	103.68	106.49	108.49	105.65	103.35	104.21	106.34	107.42	105.53	107.81	104	106.5	106.64	106.3	105.61	106.54	105.15	104.69	104.22	105.55	105.97	105.29	104.32	106	106.93	108.02	105.34	106.03	105.52	106.55	106.56	104.14	106.63	106.25	105.41	107.12
108.36	107.39	107.32	106.36	107.49	107.72	106.64	107.54	106.33	105.52	109.72	107.79	107.14	108.9	107.66	107.16	109.99	108.15	106.37	108.03	105.86	106.17	107.7	106.78	108.54	106.72	106.49	109.52	107.02	107.73	108.96	106.01	108.12	106	109.09	107.44	106.87	106.89	107	108.75	106.33	107.91	108.53	108.51	105.35	106.26	106.58	108.31	108.37	107.9
109.41	107.1	107.26	108.56	106.47	107.31	109.51	109.64	107.59	107.25	107.85	107.89	108.67	108.82	109.78	106.93	106.84	106.71	107.34	107.82	109.07	108.64	107.98	106.33	107.07	105.59	106.42	106.07	109.38	108.51	107.09	110.74	107.32	108.68	106.06	109.35	107.8	108.78	107.15	106.2	109.69	106.4	107.7	109.24	109.02	108.77	107.7	106.49	109.02	107.79
97.305	98.487	96.078	99.641	99.373	99.828	99.181	98.536	97.796	101.13	98.197	98.53	97.386	98.035	96.473	96.993	98.573	98.823	98.608	99.871	97.73	97.492	97.831	100.44	98.242	99.596	100.33	98.859	98.039	99.14	98.536	97.259	96.614	98.938	98.802	98.797	98.88	97.71	99.273	96.941	98.924	96.91	95.192	99.665	97.101	97.503	98.19	96.61	97.491	97.481
110.12	111.44	111.53	108.44	109.1	111.05	110.38	109.68	109.51	111.19	112.23	109.7	111.64	112.1	110.47	109.68	112.25	109.4	111.37	109.35	109.43	111.71	110.79	108.96	107.23	111.96	109.75	112.61	111.26	110.63	109.45	110.68	109.22	110.18	108.98	110.37	110.89	110.27	110.03	108.15	110.91	108.74	110.32	111.9	110.42	109.43	111.81	110.44	111.12	111.8
108.83	106.52	106.97	109.72	107	108.52	107.61	110.43	108.6	108.63	107.05	108	106.42	108.24	109.99	106.07	110.72	106.07	106.34	108.1	109.61	109.14	108.47	108.16	106.75	107.45	107.39	105.88	109.28	106.3	107.83	106.21	109.36	110.52	107.12	107.79	106.41	107.75	107.09	106.6	106.73	106.8	106.61	108.38	108.15	108.81	108.88	105.82	109.07	108.29
105.93	107.28	106.56	104.86	104.7	105.48	104.58	105.88	104.78	107.95	106.62	103.75	103.15	107.38	105.89	108.45	104.22	105.19	105.63	106.15	106.75	104.55	106.79	103.81	106.56	105.69	104.86	104.71	103.82	105.01	104.67	106.11	103.85	105.98	105.16	104.09	104.6	106.3	105.44	105.5	103.11	104.12	105.59	103.16	107.74	105.15	104.56	107.14	106.24	106.37
108.86	109.77	109.44	109.61	108.71	107.96	108.15	109.61	107.44	106.03	110.42	109.27	108.41	109.1	108.26	107.28	107.07	109.55	108.25	106.84	105.7	111.82	110.07	106.34	108.66	108.83	108.51	107.44	108.64	105.73	106.79	106.86	107.37	108.43	107.56	107.95	108.51	108.39	107.43	107.77	107.58	108.99	110.17	110.94	108.25	107.26	109.27	107.95	110.48	107.61
96.594	97.766	96.082	96.48	97.9	99.354	98.823	98.212	99.106	100.28	96.977	98.236	101.27	98.637	97.598	98.844	96.629	99.223	94.861	95.004	99.052	98.695	97.555	98.609	96.726	97.747	99.212	97.478	99.798	98.583	99.567	97.307	98.558	96.843	94.807	97.631	98.999	98.097	97.535	99.231	98.372	98.055	97.037	96.877	96.119	97.111	97.65	98.284	95.575	99.596
99.269	97.562	98.252	101.46	97.513	99.006	96.486	99.763	97.321	98.551	98.012	97.462	99.915	97.878	100.23	96.909	98.607	97.036	99.661	98.573	97.134	97.493	99.285	96.107	96.95	100.9	98.901	95.687	97.303	98.619	96.741	99.44	98.007	101	96.714	97.346	97.132	99.919	98.333	98.003	96.648	98.137	99.826	98.84	99.841	96.271	98.214	98.048	97.505	99.073
105.56	104.3	107.23	104.37	105.27	107.94	103.86	107.55	103.41	106.42	104.44	105.12	108.99	104.86	106.6	108.23	104.76	104.29	107.32	105.7	106.58	106.33	108.32	106.51	107.32	105.34	106.67	104.81	105.36	104.85	106.11	106.2	106.9	105.86	105.61	107.91	107.17	107.09	107.27	105.98	107.17	106.08	106.26	106.61	107.24	106.65	105.62	105.66	106.41	106.55
106.53	108.6	107.67	107.03	109.53	107.16	108.59	105.3	107.85	107.84	108.66	110.08	107.46	107.22	108.47	108.93	107.88	108.64	108.48	110.15	106.68	107.02	108.72	106.75	104.39	108.4	110.09	107.7	107.48	105.32	109.54	108.15	106.71	109.66	108.01	106.25	107.24	105.91	107.76	108.55	108.22	106.56	107.09	107.12	108.68	109.26	106.92	106.58	106.39	107.93
108.71	109.92	109.64	106.98	108.72	110.32	105.66	108.36	108.67	109.31	107.2	106.94	108.65	109.88	107.25	107.97	107.41	108.31	108.21	109.89	106.98	110.24	107.35	108.93	108.84	108.73	108.51	106.34	111.01	106.7	107.97	107.43	108.77	108.18	106.95	108.31	108.1	107.08	107.49	109.57	107.97	105.73	108.89	105.71	108.89	107.42	107.3	107.7	108.85	109.24
104.78	105.93	105.72	106.6	106.49	107.54	105.26	107.57	106.29	105.82	107.58	105.18	105.05	107.29	105.65	106.36	105.92	105.99	104.93	104.93	107.81	106.1	105.64	107.07	108.18	107.04	108.32	103.91	106.87	107.23	105.86	106.51	103.99	104.8	106.42	105.75	108.14	106.15	106.51	107.16	109.54	104.41	106.34	107.38	103.41	108.32	105.73	103.7	106.19	106.68
98.473	98.431	101.23	100.21	100.93	99.98	99.851	100.45	98.483	102.46	99.777	100.35	100.37	100.19	100.79	100.4	99.561	99.658	101.62	99.71	99.512	99.473	98.625	100.41	98.718	102.27	101.32	102.7	100.67	102.83	101.65	99.727	100.78	100.87	99.982	101.43	98.542	99.437	98.542	100.27	99.938	100.94	99.451	101.3	101.06	100.28	100.89	103.83	99.937	100.39
108.51	108.04	106.09	109.06	106.17	107.07	106.04	107.45	107.19	108.24	105.06	107.83	107.66	108.6	106.31	105.89	108.63	106.99	106.44	106.11	108.28	106.5	107.98	107.88	106.97	106.65	109.81	108.03	109.99	107.55	106.83	108.62	106.39	107.04	107.07	107.51	109.64	108.33	107.36	108.82	108.39	108.74	109.85	108.6	107.03	108.81	108.56	107.72	107.98	107.83
104.68	105	106.03	105.78	104.45	105.26	105.51	103.84	104.62	105.72	106.89	105.52	106.8	106.81	103.81	106.35	105.32	107.16	105.27	105.52	104.68	105.98	105.8	105.95	104.96	107.7	106.26	103.88	104.7	105.65	107.54	106.3	105.22	106.89	107.35	107.56	105.6	107.34	103.84	103.09	105.29	104.38	106.34	105.39	105.89	102.84	107.54	106.71	105.72	108.01
107.29	108.69	109.65	109.02	107.5	108.14	109.11	107.91	106.2	109.81	108.63	105.98	110.14	107.04	108.52	107.66	107.81	106.37	109.56	108.22	109.11	107.5	106.4	110.42	107.43	109.42	107.46	110.17	108.28	107.84	109.45	108.15	109.03	108.1	109.4	106.24	108.19	107.94	107.46	110.59	109.47	107.42	108.86	106.95	110.71	106.97	108.68	108.63	109.62	109.86
98.278	96.321	96.518	99.407	95.903	99.166	97.813	97.421	97.4	97.044	100.5	98.711	99.127	100.14	97.397	95.969	96.735	100.35	97.821	96.741	97.388	97.332	99.314	97.638	96.568	97.286	97.7	97.235	96.768	98.97	98.447	96.826	100.9	98.968	97.233	97.371	99.216	98.751	97.916	100.56	96.755	98.109	96.394	98.748	99.376	96.745	97.091	96.626	99.595	97.299
97.795	98.689	98.739	97.766	97.305	96.638	96.832	98.683	97.554	97.716	97.495	97.242	98.994	98.484	98.881	99.18	93.368	97.997	98.174	97.448	97.63	98.107	97.64	97.818	96.94	97.389	97.134	96.262	97.004	99.525	99.055	98.157	97.909	98.511	96.734	98.162	99.801	96.838	96.246	96.777	98.214	98.68	96.442	101.23	97.614	98.185	98.146	96.728	98.517	100.51
107.67	107.22	108.41	105.74	104.09	105.47	105.31	103.35	105.09	104.55	105.95	105.24	104.92	105.49	106.84	103.84	106.56	103.86	104	104.58	105.76	108.13	106.62	108	108.84	104.77	106.67	104.5	103.65	105.02	104.31	104.52	104.95	108.09	108.12	106.55	106.7	106.68	104.01	104.36	106.05	104.39	106.15	107	104.08	106.38	106.87	107.11	107.11	106.14
106.62	105.89	103.31	104.65	106.65	106.14	105.5	105.18	106.71	104.99	104.54	104.84	104.77	105.71	107.2	104.03	105.9	104.85	106.84	105.7	105.19	105.89	105.6	106.41	104.17	104.81	104.97	106.3	106.69	106.39	106.17	105.86	106.65	106.32	104.01	104.29	105.96	106.19	104.86	105.01	106.99	103.78	106.43	107.56	105.99	106.77	106.61	105.54	104.77	106.22
100.55	99.038	99.046	99.063	98.654	99.631	100.71	100.8	99.134	99.533	97.296	99.914	98.403	99.571	97.498	99.699	100.4	97.657	100.61	98.106	98.565	98.396	98.391	100.16	98.462	98.739	99.064	99.48	97.352	97.919	99.092	98.888	100.5	99.149	98.909	99.923	97.822	97.706	97.25	98.55	100.43	98.891	99.098	100.01	98.126	98.848	97.551	100.32	99.334	97.232
107.78	109.44	106.82	107.58	108.17	105.87	107.7	107.9	108.95	105.14	108.73	108.87	107.44	107.15	109.03	109.91	106.97	106.7	108.99	106.5	107.96	108.48	110	108.01	106.44	107.64	107.06	109.53	108.25	105.85	109.32	107.78	107.59	109.38	110.69	108.07	107.71	107.98	107.64	105.57	106.73	107.77	107.27	107.94	105.95	107.46	107.79	107.47	109.7	107.09
107.33	108.62	109.07	109.05	108.6	108.49	110.15	106.71	109.12	109.77	108.33	108.92	107.33	105.81	109.37	109.61	107.99	109.72	107.12	110.8	108.8	109.62	109.72	107.62	108.69	108.4	109.48	108.42	109.18	110.55	107.71	108.92	108.54	109.2	109.35	108.44	108.2	108.23	108.4	108.14	110.13	109.66	108.59	110.29	108.64	109.51	109.2	107.27	108.01	107.43
110.69	111.45	110.97	112.03	111.18	109.38	108.25	112.11	109.08	108.39	110.82	111.5	110.42	109.57	110.61	110.8	110.28	109.05	109.29	108.53	110.63	110.52	110.86	110.17	111.44	109.86	111.27	111.18	110.53	111.36	111.98	109.61	108.61	109.01	109.09	110.34	110.4	110.98	110.2	112.4	110.61	109.58	110.36	108.67	109.21	113.06	109.43	111.6	109.36	110.9
107.17	103.84	106.11	107.7	106.66	106.48	103.48	105.93	104.99	104.78	106.17	104.44	104.32	105.33	105.16	106.03	106.57	105.71	107.2	103.13	106.27	107.28	105.15	105.45	105.85	105.59	105.79	107.14	105.3	105.53	105.54	105.29	106.76	104.8	105.34	105.82	106.24	106.52	104.75	104.75	104.3	106.68	106.79	104.56	106.57	107.05	102.32	107.1	104.99	105.47
104.6	104.93	107.69	106.91	105.69	106.6	106.39	105.46	106.56	105.7	104.67	104.49	110	108.63	107.11	106.69	105.24	106.98	105.12	108.55	107.74	107.54	106.52	108.74	106.24	106.4	106.81	105.86	105.66	106.06	106.95	106.35	105.73	105.29	108.44	106.23	107.55	108.14	109.02	105.62	108.27	105.21	109.18	106.4	105.57	107.43	107.16	106.33	106.15	106.84
105.09	106.93	106.54	106.12	106.51	104.45	105.64	106.94	105.08	106.19	103.24	105.22	104.91	108.01	104.29	104.73	106.59	104.44	104.88	106	105.27	106.17	107.47	106.29	104.72	103.56	104.55	103.69	105.11	104.62	107.85	104.82	103.93	106.76	105.96	103.05	106.61	106.6	107.27	105.53	106.31	103.97	107.38	104.76	106.99	107.45	105.56	106.14	107.5	106.08
96.492	97.712	98.661	99.67	99.11	96.586	99.181	99.902	98.144	97.683	99.884	99.814	101.43	99.221	97.274	98.329	99.799	97.57	100.54	98.259	100.01	97.836	98.688	101.84	99.062	98.832	99.574	98.274	98.316	98.515	100.56	97.416	98.128	98.505	99.398	97.826	97.833	97.775	99.451	98.86	99.53	97.469	97.843	97.279	99.4	98.058	99.687	98.949	100.35	99.285
102.01	98.5	97.268	100.18	102.13	99.333	101.29	99.425	101.41	100.38	100.79	101.54	100.26	102.65	99.068	97.939	99.499	98.905	99.86	101.3	100.28	100.71	99.977	99.709	100.73	98.389	99.468	100.72	99.909	99.15	99.944	99.853	100.31	101.21	100.32	100.66	101	101.31	100.42	99.718	100	96.742	101.17	100.07	98.956	99.593	101.81	99.656	98.959	101.87
99.004	98.709	97.883	97.174	97.419	96.365	99.11	98.154	99.537	98.802	98.639	96.513	98.241	97.662	97.516	97.234	98.63	95.448	97.032	97.317	97.591	99.099	97.305	99.721	97.601	99.541	96.681	98.384	96.297	98.095	98.017	99.812	100.81	99.094	96.491	97.326	99.231	97.006	98.107	97.212	98.36	96.787	98.798	98.471	97.895	97.577	97.096	97.221	97.309	98.122
105.76	105.25	103.6	107.72	106.72	105.49	105.18	106.75	104.57	105.7	106.29	106.76	107.06	109.1	103.89	106.53	105.25	106.31	105.53	104.55	104.8	104.86	105.72	105.99	105.08	107.63	107.61	105.86	107.58	102.57	104.43	104.89	104.95	105.81	105.8	106.55	105.64	104.52	106.12	105.49	104.23	106.24	105.65	107.51	106.95	106.93	107.17	103.62	106.59	106.47
98.046	99.123	100.37	95.673	96.624	97.465	98.949	98.047	96.824	98.42	98.941	97.469	98.089	100.58	99.595	96.904	96.588	97.565	96.626	98.478	98.354	98.593	97.045	100.29	98.996	99.272	98.102	100.69	97.774	97.308	96.774	97.777	98.728	99.9	97.257	97.941	100.71	98.625	97.125	95.513	96.993	99.293	97.765	97.984	97.009	98.222	97.517	97.767	100.36	96.636
107.46	103.86	104.04	105.67	104.29	104.7	105.06	106.55	107.06	107.8	106.08	108.43	104.84	105.14	105.16	108.1	106.83	104.37	106.98	105.15	103.72	107.88	107.37	104.83	106.15	104.84	103.76	105.5	105.29	102.43	106.4	104.88	105.53	106.75	105.59	105.48	103.79	105.29	105.14	107.89	103.73	106.94	106.69	104.14	104.96	106.14	104.68	103.88	105.49	103.91
107.55	104.24	104.74	105.81	104.36	104.78	104.95	105.48	103.51	104.97	104.78	106.48	106.39	105.03	107	107.52	106.91	107.08	105.33	102.59	106.65	107.99	107.48	106.64	104.72	108.31	106.75	105.87	106.18	106.45	105.48	106.94	104.21	104.21	107.57	106.63	107.99	107.41	104.97	104.12	104.96	104.72	105.49	105.73	105.83	107.54	104.5	105.18	105.58	105.87
100.24	101.38	98.672	98.514	100.53	99.382	100.2	103.08	100.53	100.41	101.45	102.81	101.39	100.65	101.69	101.32	99.725	100.97	100.68	99.586	101.14	101.1	101.34	101.05	100.06	98.69	102.29	101.08	97.5	101.07	100.66	99.87	102.25	100.99	102.8	100.06	100	101.77	101.19	102.04	98.693	97.367	101.56	98.863	102.31	99.574	100.38	103.42	100.51	100.27
105.52	107.71	106.37	104.85	106.43	105.78	106.49	106.5	109.11	107.1	104.67	107.58	108.6	106.88	105.85	105.7	107.95	104.09	105.35	105.74	105.22	104.99	108.15	108.01	107.3	106.34	105.86	108.76	105.99	106.37	108.21	106.08	106.5	107.08	107.45	104.67	105.5	105.66	106.34	105.97	108.31	107.36	108.04	105.51	106.69	104.86	106.5	108.11	106.82	103.63
99.154	100.15	100.41	98.9	100.32	98.572	100.01	100.06	100.47	99.598	98.311	99.723	101.22	99.661	100.75	102.01	103.01	100.92	99.478	99.424	99.157	101.29	100.14	99.541	100.39	98.95	99.957	100.85	99.315	101.57	101.13	99.909	99.686	99.001	100.35	99.037	99.636	101.08	99.659	99.932	100.38	98.032	98.311	102.72	101.08	100.2	99.287	101.51	100.21	101.08
101.43	100.28	100.53	102.13	99.546	98.934	101.16	100.47	98.309	100.65	102.4	98.677	100.65	101.3	100.66	100.1	100.3	101.19	101.32	100.62	102.36	99.964	100.06	98.947	101.21	98.795	101.71	99.4	99.67	98.348	102.77	101.1	101.85	100.02	101.52	103.47	97.762	102.72	102.86	101.52	99.432	98.384	99.876	99.321	99.785	101.13	99.591	100.88	98.889	100.6
105.67	102.55	105.6	105.15	108.63	106.6	106.62	108.12	105.28	105.69	106.71	105.29	105.45	107.18	104.03	105.07	106.03	105.34	106	105.93	105.56	105.25	106.59	105.25	106.53	105.46	106.01	103.33	105.76	104.2	103.8	103.94	109.1	105.41	107.04	104.96	105.11	105.07	106.19	106.57	106.93	106.03	105.96	108.39	106.17	105.69	105.55	104.64	105.9	104.92
97.469	95.502	99.24	98.826	97.839	98.522	97.316	98.173	95.873	96.46	95.392	97.943	96.524	99.276	98.825	97.507	99.029	95.662	97.833	98.672	98.199	98.79	99.482	98.723	99.417	98.94	97.966	97.552	97.736	99.273	98.08	96.838	97.004	96.954	96.711	98.2	96.557	97.951	95.657	95.102	99.82	98.034	96.3	99.484	98.821	96.749	96.348	98.232	98.272	98.702
97.545	99.965	98.745	98.338	97.604	97.788	97.687	98.376	99.952	97.664	97.372	100.02	98.742	100.22	96.416	97.016	97.635	97.666	98.926	98.542	100.51	99.518	99.487	97.237	99.223	97.045	98.832	98.167	96.771	98.782	99.918	97.717	97.822	96.947	96.285	99.528	96.174	97.769	97.432	97.9	98.144	97.831	99.859	98.292	97.83	97.5	100.61	97.815	97.285	97.705
106.92	106.55	105.93	105.05	104.02	106.96	105.18	107.78	106.19	107.51	105.9	104.86	106.54	104.14	105.54	102.09	107.63	104.25	104.72	106.92	106.05	105.79	105.06	104.7	105.3	104.94	105.28	103.76	106.11	107.39	107.39	106.03	105.35	106.03	105.81	105.09	107.55	105.43	102.79	105.94	104.13	107.97	106.2	106.66	107.13	104.18	106.92	107.05	105.49	106.15
106.05	107.33	107.92	108.57	106.27	104.56	107.16	106.38	106.47	106.34	107.29	106.58	110.11	106.89	105.61	105.95	106.09	104.51	106.36	107.47	106.09	106.45	106.6	105.58	107.79	107.8	104.65	104.51	105.75	106.76	106.28	106.01	108.44	107.69	107.32	107.05	107.7	107.48	107.36	104.74	107.85	108.99	106.57	104.64	106.05	106.22	107.09	104.93	104.23	106.28
105.68	105.76	104.83	108.03	105	103.78	105.53	105.49	105.09	105.09	103.85	104.81	103.36	106.81	105.59	108.61	105.54	106.92	104.58	104.22	102.59	106.42	107.7	107.02	106.25	104.14	107.27	104.48	107.72	105.4	106.42	106.01	107.04	103.8	105.62	103.76	105.03	105.41	102.9	106.28	105.7	105.82	108.04	105.77	105.64	105.99	106.37	106.2	104.2	105.08
99.821	98.58	98.958	97.43	96.571	97.862	97.484	98.172	95.44	99.206	99	98.528	97.315	96.966	99.871	98.747	98.348	98.023	99.277	96.109	98.882	97.955	100.8	98.609	96.67	99.686	96.856	98.162	97.374	97.34	99.149	97.77	97.443	98.834	98.606	98.964	97.146	99.11	101.3	99.111	97.926	97.641	99.021	98.476	96.635	96.584	96.835	98.395	98.763	98.043
106	104.97	105.12	107.39	107.78	107.67	107.92	106.79	105.23	106.15	108.96	105.84	106.56	106.33	107.75	106.77	106.68	108.28	107.27	105.54	108.55	106.48	105.97	104.74	108.14	105.03	106.27	107.49	106.69	106.2	106.99	106.88	106.88	106.66	107.1	106.51	107.17	106.58	106.73	104.71	107.01	105.79	107.35	106.85	105.68	105.78	104.72	104.73	108.08	106.2
107.74	108.81	108.79	109.34	108.84	108.03	108.58	108.42	110.62	110.32	108.86	108.53	108.54	107.27	107.56	108.99	109.15	109.96	106.72	110.55	108.09	108.56	106.88	105.8	109.5	110.25	109.35	108.71	109.95	108.9	107.71	109.37	107.56	107.52	108	110.36	107.07	108.74	110.64	108.07	107.34	109.75	107.81	106.53	107.92	109.1	110.82	108.92	109.04	107.57
97.079	99.078	98.741	99.675	101.3	96.943	99.24	96.923	98.352	99.168	98.121	100.46	99.711	101.42	100.23	98.788	99.442	96.691	97.735	97.426	98.701	97.199	100.41	97.909	99.597	101.3	97.498	98.902	99.279	95.829	99.301	99.449	99.667	101.19	98.557	99.657	99.786	97.732	100.5	97.487	97.407	98.153	99.178	98.701	94.928	102.03	98.47	99.461	99.85	98.636
99.085	98.307	98.044	101.44	96.866	96.809	98.44	97.563	96.016	98.208	97.986	97.725	97.646	97.737	97.577	97.961	96.772	101.23	98.382	96.774	97.591	98.18	97.83	97.649	99.839	97.84	98.783	100.3	96.064	98.322	96.994	99.907	97.243	96.471	96.248	98.45	98.124	98.723	97.961	98.511	97.036	98.222	98.825	98.723	99.549	97.777	99.751	96.996	97.959	99.041
108.33	107.19	108.36	108.73	108.33	107.97	109.43	108.37	107.5	107.96	107.08	109.36	106.36	107.44	106.25	109.79	106.96	107.52	106.8	107.24	109.35	107.25	107.2	108.75	109.91	108.81	107.03	110.01	108.36	108.66	109.79	107.95	105.97	108.37	108.36	110.33	105.44	110.41	106.92	109.25	107.46	107.83	107.7	106.81	108.04	109.21	107.01	108.1	106.71	107.94
109.64	111.59	110.52	107.64	110.36	110.88	111.16	108.04	110.8	110.67	110.79	109.99	111.72	111.53	110.24	110.63	110.13	109.52	108.36	111.53	110.78	109.97	112.51	109.55	110.49	111.67	109.81	109.83	109.38	110.02	110.45	109.76	109.3	110.46	109.99	108.21	113.85	110.12	109.57	108.91	110.06	112.97	108.49	108.05	110.14	112.6	108.8	110.3	111.97	110.94
96.715	98.05	98.219	99.475	98.713	99.685	96.17	98.749	98.956	98.125	99.688	100.58	98.349	97.487	101.06	98.105	97.989	98.277	98.401	99.487	97.557	96.043	96.22	98.625	99.278	97.807	98.442	97.589	96.856	98.812	98.245	95.172	100.99	97.128	98.499	98.701	98.3	97.542	96.088	96.597	96.894	97.876	98.816	97.614	96.085	98.304	97.484	98.593	98.213	98.1
106.14	106.72	106.1	105.65	106	104.22	106.38	105.72	106.02	107.04	106.41	105.38	104.93	107.45	104.54	106.38	106.45	107.24	107.17	104.32	103.82	105.85	106.62	104.37	104.66	106.37	105.93	106.21	104.85	106.96	106.61	105.45	104.66	104.53	105.09	106.59	104.36	103.69	105.96	106.97	105.95	104.36	105.65	106.85	104.06	106.38	105.69	105.4	105.49	107.29
108.05	106.96	104.69	107.55	105.31	105.43	107.15	105.74	107.15	106.62	105.62	105.78	104.91	106.24	105.46	106.49	106.64	105.42	106.88	107.99	105.86	104.7	104.77	106.6	108.33	106	107.59	105.7	105.53	106.48	107.23	105.34	106.52	103.53	106.66	106.95	104.75	105.56	105.24	105.88	110.1	108.53	107.61	105.01	105.43	106.81	106.99	104.74	107.12	106.45
105.17	104.88	107.75	106.41	105.3	105.6	108.26	107.99	106.43	105.58	107.42	107.16	105.48	105.08	107.39	105.97	105.59	106.88	108.91	108.4	107.37	105.18	108.22	104.38	103.86	104.85	103.45	105.06	106.49	106.42	105.91	106.44	107.8	108.45	105.07	109.21	106.35	104.31	105.43	107.13	107.16	106.54	106.4	106.69	107.75	107.45	105.96	106.91	104.31	105.32
99.003	98.62	97.433	99.467	98.367	97.98	97.001	98.589	97.631	97.333	97.724	98.025	96.031	97.105	97.072	98.591	97.735	98.522	98.877	98.867	97.629	98.788	97.054	99.46	99.307	99.516	98.495	97.925	96.949	100.36	97.372	97.383	96.975	99.196	97.298	98.823	99.537	97.668	98.635	99.616	96.403	96.86	99.253	94.747	99.407	96.473	97.123	97.135	97.19	98.086
99.804	100.36	98.911	99.891	96.646	97.32	101.8	97.088	96.98	98.004	98.669	97.968	97.738	98.348	99.5	98.411	98.796	98.076	96.069	97.922	98.977	98.348	96.932	96.47	98.452	96.417	99.421	96.582	99.282	98.501	98.232	98.142	98.06	96.048	98.555	98.543	97.027	98.421	96.85	97.262	97.486	97.983	99.292	97.919	99.359	98.4	97.943	99.445	97.43	98.139
105.9	108.97	107.24	108.38	108.05	107.76	107.61	109.3	110.03	106.23	107.32	108.18	108.94	107.54	109.27	107.57	109.93	107.96	107.87	109.43	108.57	108.9	108.36	108.29	108.03	108	108.5	108.24	107.49	109.08	107.54	106.87	107.32	108.45	108.12	110.13	104.77	107.87	109.66	105.63	108.78	107.8	107.07	106.22	108.26	107.85	108.14	107.56	107.58	105.9
109.51	110.58	106.86	107.84	107.95	106.45	108.11	111.02	106.64	108.45	109.45	107.92	107.79	109.81	109.21	110.78	107.85	109.99	108.58	109.55	110.25	107.14	108.45	110.95	108.3	107.94	106.63	107.66	108.2	106.29	105.6	107.71	109.15	106.99	108.73	109.48	110.84	108.38	109.01	107.26	106.27	108.42	105.68	107.09	107.39	108.32	108.31	107.41	108.17	107.64
106.21	105.41	106.18	105.74	105.6	107.04	106.82	107.43	105.25	106.88	107.54	107.15	106.75	106.07	106.7	105.76	107.9	106.81	105.31	107.29	107.63	105.99	107.44	106.27	106.54	106.52	105.52	106.25	107.08	103.54	107.88	105.06	103.76	108.01	108.43	105.44	107.09	106.55	107.14	108.88	105.9	107.21	106.21	105.33	105.66	104.82	105.98	106.27	105.45	106.39
105.89	106.87	105.41	107.29	106.21	104.65	105.25	108.34	109.24	107	105.74	106.69	107.56	106.75	107.69	105.85	109.16	108.58	105.69	107.11	107.6	106.5	107.21	105.5	106.04	104.97	107.45	107.11	105.4	108.25	107.37	107.3	107.27	107.57	104.99	104.49	105.79	103.92	105.42	105.36	106.24	105.73	105.89	107.03	107.14	107.99	106.61	104.14	107.28	106.28
103.38	107.97	105.73	105.04	106.36	104.71	107.5	106.01	104.36	104.62	106.19	103.22	104.18	106.29	105.51	105.22	106.06	106.28	105.89	107.23	106.77	107.18	103.42	104.89	106.19	105.21	107.31	106.63	107.59	105.84	105.53	104.78	103.7	106.41	105.77	106.16	104.06	104.45	105.53	107.73	107.92	107.43	106.08	106.09	105.42	106.29	107.28	108.08	106.41	107.58
105.81	104.97	104.36	107.77	107.2	105.65	105.92	107.11	106.65	106.78	107.24	106.53	106.76	103.26	104.85	103.96	105.85	104.38	106.48	105.21	106.05	108.81	105.79	105.71	105.79	105.98	105.3	106.84	103.85	105.04	107.92	106.21	105.43	104.37	105.36	107.06	106.38	105.56	105.17	103.91	106.94	108.01	107.05	104.87	106.18	106.85	107.22	106.52	105.15	106.22
98.5	99.639	100.99	101.76	98.679	100.03	99.938	101.2	99.127	99.088	99.098	99.098	100.28	99.541	99.75	100.98	98.796	99.796	99.145	102.58	100.92	101.04	99.472	98.672	99.651	98.407	97.332	100.52	101.5	98.62	100.63	99.782	100.36	99.306	99.97	98.949	99.4	101.26	102.8	98.785	102.9	101.35	98.001	101.52	102.16	100.28	100.09	99.487	100.26	99.671
110.22	106.19	107.38	107.7	108.92	108.43	107.11	109.04	108.38	106.56	107.67	106.7	109.22	108.92	110.25	110.44	109.1	108.37	107.59	107.26	108.46	108.28	108.45	108.74	109.99	109.32	106.2	107.54	107.81	107.57	107.27	106.92	106.58	106.91	107.11	108.95	108.04	108.75	108.67	108.65	108.61	107.64	106.96	109.3	107.2	107.95	108.18	109.53	107.33	109.2
108.71	108.95	108.75	105.72	108.78	107.84	109.06	106.01	107.86	107.3	106.08	108.72	105.53	108.3	109.51	108.98	109	110.55	105.79	105.39	108.9	107.1	108.39	107.97	106.53	108.67	109.29	107.9	107.26	105.39	107.8	106.62	106.18	109.55	108.67	107.91	108.35	108.33	107.93	107.2	105.56	107.52	105.97	106.98	107.91	108.24	106.28	104.62	107.91	106.49
105.88	108.37	107.97	108.55	108.76	108	108.81	108.11	105.23	106.23	109.6	108.77	106.92	105.59	108.25	110.2	108.54	109.45	107.39	107.78	108.4	107.68	106.68	107.96	106.98	107.48	107.34	107.6	107.28	107.64	107.98	108.49	108.7	106.79	108.23	109.3	109.17	106.25	107.43	106.96	106.82	106.59	107.17	109.28	106.37	109.81	106.55	107.98	107.23	106.65
111.23	112.03	110.39	110.22	110.63	111.63	109.11	109.53	111.13	109.17	110.18	111.94	109.5	111.72	110.82	111.34	109.49	111.04	111.15	110.52	109.38	109.11	111.02	110.87	110.88	109.92	112.4	111.17	112.25	107.52	110.58	109.77	110.3	109.21	110.77	111.56	108.67	112.71	110.56	110.32	108.48	108.8	110.43	109.96	111.54	110.68	110.05	108.72	108.65	108.97
101.24	101.14	98.885	97.861	99.579	98.632	100.32	97.677	97.083	99.478	99.417	100.26	99.994	97.167	98.136	99.189	97.582	97.283	97.793	99.179	97.533	100.43	99.627	100.41	98.439	100.93	98.615	98.282	97.36	98.107	100.05	100.31	98.111	99.097	99.094	99.423	101	99.468	97.365	97.034	97.859	100.38	100.05	99.752	100.2	100.74	100.53	98.229	99.502	96.981
106.48	106.67	104.51	105.24	106.7	106.51	107.63	106.33	105.24	106.2	104.93	106.07	105.99	103.12	104.62	106.59	105.97	106.1	105.38	106.46	103.91	106.14	106.61	105.27	103.54	106.11	105.82	107.87	105.84	105.23	105.58	106.49	106.58	104.8	104.69	106.18	104.76	105.33	107.39	103.69	107.18	104.8	104.95	104.01	104.67	105.82	108.25	106.89	106.55	103.16
108.14	105.99	107.35	107.54	108.15	108.97	106.49	107.85	107.5	106.25	109.07	106.88	107.72	108.55	108.3	108.81	110.22	108.4	109.04	108.79	108.86	109.85	109.72	109.74	106.59	108.42	106.61	106.71	107.97	108.92	107.88	104.4	108.49	107.47	109.27	107.53	107.83	107	109.22	106.34	107.37	108.46	111.21	106.02	107.19	108.93	110.42	105.76	109.84	106.95
107.39	106.07	106.28	107.63	107.68	105.07	108.24	108.17	107.35	106.61	107.32	107.02	106.9	106.62	108.31	106.91	103.65	107.04	106.47	107.08	105.2	109.68	106.21	106.1	106.4	107.27	108.51	107.24	107.53	106.31	108.64	107.34	105.51	106.35	106.48	107.17	106.09	105.11	107.06	105.76	106.95	107.11	107.12	107.11	105.89	108.52	106.95	106.82	105.83	108.9
100.24	98.239	100.59	99.092	100.84	99.949	100.1	100.21	100.02	98.727	100.81	99.783	102.06	100.71	100.54	100.4	100.33	102.45	101.14	100.2	102.29	100.27	102.88	100.18	98.143	102.03	100.98	100.76	100.67	98.981	101.02	100.72	98.604	101.8	101.25	100.9	100.98	99.659	100.57	101.57	100.01	100.19	99.507	99.406	101.32	102.68	100.68	100.37	99.726	101.69
106.06	107.44	108.12	107.23	106.13	107.89	108.83	108.14	107.08	108.36	108.02	107.65	107.4	106.82	106.07	109.58	107.15	108.21	107.09	109.24	108.38	108.13	107.08	106.15	108.89	108.19	108.22	108.15	108.08	108.53	108.25	106.64	107.29	109.66	105.98	108.38	107.7	108.45	106.43	106.4	108.6	106.91	107.09	109.63	107.74	109.88	108.61	107.09	108.14	109.5
109.89	111.17	108.72	108.9	112.93	110.64	109.36	112.22	110.04	111.5	109.92	111.23	110.24	110.33	109.88	111.14	109.35	109.98	110.42	110.81	112.58	111.34	110.27	110.62	111.39	111.7	110.96	112.49	109.41	111.84	111.58	111.17	109.48	111.12	108.81	110.26	111.24	109.48	110.17	109.69	109.94	109.56	109.74	110.33	108.48	110.79	110.19	111.85	108.33	112.57
99.669	98.839	97.026	98.935	99.017	97.896	99.098	98.392	97.099	98.323	100.16	98.565	97.716	98.98	99.33	98.85	99.244	98.412	97.611	99.843	97.356	98.64	96.589	98.868	97.839	100.01	98.961	98.572	99.181	96.584	98.813	97.855	99.09	99.307	99.899	98.816	100.1	99.037	98.651	100.66	99.684	101.64	101.01	99.517	98.654	101.73	98.558	97.398	98.915	98.436
104.45	103.1	101.45	103.72	100.77	104.02	102.35	100.85	104.57	101.79	104.71	102.89	101.14	103.1	100.83	102.83	103.32	103.15	102.43	102.69	103.36	103.53	101.8	104.27	101.02	102.31	104.95	104.65	104.09	103.42	101.07	102.79	101.27	102.08	103.48	102.49	100.91	102.76	102.87	103.48	103.62	102.25	102.67	104.3	105.64	104.22	102.4	104.1	103.02	103.38
107.4	104.7	106.35	104.91	106.5	106.83	106.31	105.41	107.38	107.18	105.78	107	104.63	106.25	105.03	106.15	104.73	107.17	106.32	105.52	106.31	106.17	106.16	105.73	106.14	102.95	105.49	107.16	107.25	105.15	104.88	107.47	106.07	107.3	108.11	105.93	107.22	105.62	106.86	106.58	105.37	107.14	105.62	108.9	104.98	105.58	104.35	106.42	106.11	106.79
104.91	103.59	105.54	107.96	105.28	107.13	105.43	106.72	109.2	105.87	106.28	108.3	105.55	104.05	107.49	104.65	106.07	105.18	104.97	105.23	105.72	106.79	104.17	106.31	106.94	107.91	105.33	107.04	105.89	106.29	105.75	106.11	106.01	103.08	103.87	105.36	107.93	107.56	107.9	105.96	107.7	106.89	105.82	105.69	105.26	107.34	107.93	105.82	107.93	107.58
108.11	106.11	107.09	108.29	109.47	107.26	108.17	107.32	108.82	111.64	108.93	108.08	109.8	106.84	111.75	108.4	108.99	109.02	106.8	110.09	108.14	108.38	108.37	110.86	109.7	109.15	106.77	107.32	105.94	108.83	104.96	107.33	109.08	108.57	109.75	108.76	107.62	108.44	109.91	107.42	109.59	109.46	109.07	107.16	108.91	107.39	109.39	108.3	109.7	105.38
106.04	109.21	107.78	107.07	110.16	107.97	106.32	108.1	107.27	108.71	107.46	107.22	108.29	105.48	107.96	108.75	108.76	108.21	107.4	109.64	107.05	107.57	108.4	108.3	110.2	108.21	108.84	108.58	107.2	108.52	108.01	109.24	110.69	109.73	108.65	108.1	109.1	108.57	109.15	106.87	108.36	108.77	107.55	107.9	109.01	107.17	108.21	107.24	107.9	108.51
111.56	110.02	109.15	109.03	110.22	109.94	107.97	107.9	109.44	108.69	107.92	106.23	109.2	109.31	108.14	105.8	108.64	105.78	110.71	111.16	107.6	108.22	107.39	108.45	110.16	109.34	106.58	108.89	108.63	106.28	108.85	109.79	106.44	109.48	107.49	108.25	107.45	107.47	109.42	110.84	109.34	106.44	110.18	106.8	109.4	108.8	109.37	108.6	108.74	108.42
105.42	107.85	107.49	107.71	108.25	107.51	107.98	106.42	109.07	105.79	106.98	106.93	109.68	107.92	109.43	107.26	107.49	108.59	106.83	108.69	107.27	107.61	107.8	108.01	108.09	110.23	109.06	108.93	109.97	105.72	106.56	108.06	108.15	109.28	110.01	105.62	107.65	108.5	106.64	108.43	106.06	105.5	109.24	107.43	107.01	106.74	110.28	106.35	110.49	108.47
105.45	108.77	106.18	106.39	106.99	106.6	106.17	107.97	106.46	107.75	106.72	107.61	104.2	107.59	104.96	105.29	105.19	107.92	106.08	107.82	108.06	105.54	105.66	106.41	106.31	106.22	107.55	106.31	106.79	105.91	107	108.15	107.53	106.76	107.24	106.15	105.62	104.55	105.88	105.47	106.66	108.24	105.25	109.74	106.52	106.24	104.83	107.12	107.04	106.49
106.96	106.03	106.29	106.19	104.16	108.94	105.7	106.62	107.37	103.86	105.25	106.55	107.43	108.68	107.24	109.12	104.94	106.52	108.17	105.52	104.68	104.84	105.12	107.77	105.69	105.25	105.71	106.08	106.91	104.52	106.37	105.92	107.79	106	105.42	109.82	106.49	106.26	107.22	104.96	106.64	105.89	104.78	105.15	108.47	106	106.99	107.99	105.95	106.09
109.21	111.22	109.18	111.8	111.36	112.36	109.75	113.99	109.89	110.66	111.33	108.79	108.77	109.88	109.54	109.42	110.18	108.95	110.95	110.49	111.19	109.47	108.47	111.41	109.32	110.58	112.86	107.74	110.06	108.86	109.44	110.25	111.07	110.06	112.35	110.05	107.93	110.99	113.12	109.56	110.54	108.87	109.91	110.6	108.54	112.91	109.71	111.44	110.23	108.03
98.609	99.213	96.318	98.421	98.868	99.07	97.563	98.212	98.247	99.084	100.33	98.065	99.107	98.887	98.783	98.541	96.909	96.495	98.604	100.48	97.651	99.829	98.125	97.514	97.598	98.215	98.988	98.154	99.131	99.973	98.742	96.638	98.342	98.907	98.066	98.024	100.05	100.37	99.212	98.461	97.415	101.42	97.65	99.046	100.45	98.978	99.014	98.172	99.93	95.462
107.1	106.56	107.41	107.94	105.21	109.09	108.67	108.97	109.21	108.66	105.81	105.53	108.33	108.31	109.09	108.19	107.76	107.98	107.15	107.93	107.05	107.83	107.91	107.47	109.38	106.41	110.17	108.52	105.88	107.34	107.17	106.22	107.86	107.2	105.61	107.88	106.91	110.53	108.52	108.04	106	109.03	107.17	106.72	107.55	106.68	105.95	108.06	108.63	110.25
108.75	108.32	108.76	110.12	110.04	107.2	105.95	109.8	108.01	108.58	106.43	109.22	109.45	109.47	109.07	108.83	107.71	111.23	107.89	109.49	106.43	107.07	106.72	107.5	109.39	107.93	110.53	107.55	109.42	105.23	110.9	109.74	109.42	107.13	109.12	106.35	108.28	107.72	108.61	107.81	106.54	110.22	106.3	108.3	106.2	105.98	108.13	107.03	108.09	110.12
105.38	104.22	105.31	104.87	106.06	104.83	106.31	105.81	103.8	107.4	105.77	105.2	106.79	105.29	107.1	104.45	106.42	106.13	106.43	107.62	105.47	105.95	106.82	105.71	104.82	105.42	107.04	108.2	105.88	105.85	103.81	103.74	105.06	105.99	102.51	107.31	105	106.72	104.7	103.97	103.95	107.08	105.9	105.1	104.65	106.15	106.7	105.18	105.53	105.73
102.38	104.08	105.58	105.31	106.21	105.17	106.46	104.98	104.41	103.87	105.49	106.32	104.88	101.84	105.22	105.8	107.61	106.98	104.8	106.78	106.16	106.99	105.18	104.46	103.55	107.58	105.06	106.48	107.83	104.31	104.32	106.44	107.61	105.74	106.38	107.14	104.96	105.41	104.51	105.9	105.76	104.92	104.83	107.24	103.24	106.13	105.92	105.44	105.56	103.67
98.141	97.647	99.592	98.976	99.237	100.01	99.519	97.716	96.497	97.441	96.765	99.108	96.561	98.265	98.992	100.36	98.956	97.936	98.574	97.869	98.793	97.272	99.402	98.086	98.079	98.012	98.009	98.027	97.818	98.005	95.519	98.741	98.757	96.834	98.764	97.905	95.166	97.481	97.401	100.12	98.128	100.41	99.534	95.664	97.286	97.714	98.063	99.742	99.689	97.044
107.91	104.84	107.39	108.36	106.37	108.24	107.81	108.99	107.12	107.15	110.16	108.44	109.55	107.5	108.78	108.9	107.47	108.36	109.24	107.99	107.11	108.48	111.32	106.43	110.15	108.67	108.38	107.39	106.73	109.63	107.17	108.44	109.15	106.76	109.06	109.24	108.53	107.55	107.82	108.38	108.64	108.65	108.76	107.39	107.02	108.74	108.75	107.2	109.78	105.82
101.92	102.27	101.48	102.3	101.08	102.84	100.54	100.66	101.54	101.07	101.22	101.26	99.798	101.2	100.87	101.62	100.33	101.96	99.987	98.487	100.27	100.79	100.98	101.8	100.17	98.92	99.979	99.141	102.09	100.49	102.06	100.93	102.72	100.94	102.84	99.866	101.11	99.872	101.87	104.01	101.89	101.05	100.12	98.621	102.3	99.751	100.73	99.641	101.64	101.05
109.6	109.53	108.27	110.02	108.96	113.09	109.82	112.7	111.06	110.91	111.9	110.23	109.7	109.13	109.89	110.97	108.93	109.54	110.25	112.59	110.32	108.34	110.27	109.93	109.26	110.5	109.4	109.1	108.44	110.58	112.6	113.23	111.42	109.35	110.32	110.66	110.14	110.98	108.85	109.8	109.35	112.62	107.92	111.8	112.44	111.42	110.78	110.14	110.63	109
98.324	98.63	100.5	100.28	103.44	100.24	99.595	101.78	99.011	100.31	100.17	103.29	100.56	100.28	101.18	101.68	100.65	101.67	101.84	100.96	101.43	99.802	101.09	98.308	99.474	99.481	100.77	100.12	100.35	101.03	98.847	102.12	100.84	99.924	100.91	101.3	98.123	101.73	99.628	101.18	99.401	100.53	102.35	100.77	100.18	100.78	98.236	101.99	100.62	100.15
107.22	107.35	107.46	104.07	105.32	104.83	103.42	106.65	105.68	103.36	105.55	106.77	103.11	106.69	105.46	102.95	106.58	107.07	105.6	104.24	106.02	106.36	106.28	103.37	107.59	104.32	105.37	105.11	105.59	105.53	105.98	104.13	106.41	105.9	105.09	105.7	107.87	106	106.84	103.27	106.79	104.69	105.12	104.4	105.91	108.21	106.11	106.03	104.82	104.47
109.32	110.21	109.75	105.88	109.14	105.72	109.06	110.15	110.69	110.87	107.46	108.76	107.41	107.09	109.06	109.04	109.32	108.94	107.4	107.32	107.49	106.75	108.46	108.25	107.12	108.75	109.99	109.93	105.47	110.37	107.37	108.99	107.49	107.41	109.25	106.44	109.66	110.67	109.67	108.06	109.1	108.51	108.91	107.94	106.88	109.52	106.2	109.59	107.73	107.6
108.26	107.55	108.8	107.36	108.1	106.7	108.8	107.48	107.69	108.54	106.69	107.11	109.92	106.91	109.09	107.13	108.66	110.11	109.9	108.54	106.64	107.93	107.05	108.01	107.8	107.18	107.73	107.78	109.22	108.89	104.8	109.56	109.06	108.43	107.94	106.78	107.9	107.93	108.84	110.08	108.43	108.99	108.02	106.45	107.42	108.91	105.5	107.28	108.55	108.28
103.48	105.1	103.98	108.63	105.37	105.89	105.61	106.62	106.83	105.12	103.46	103.01	106.72	106.48	105.05	104.63	106.9	105.86	105.02	103.95	107.09	106.64	104.82	105.21	108.2	104.48	106.35	103.38	104.82	105.51	103.67	105.9	105.09	104.1	102.49	105.4	106.24	106.42	106.75	108.47	107.21	105.11	104.86	105.95	105.2	106.4	107.76	106.01	104.92	105.68
104.63	106.8	104.08	104.86	106.22	105.57	105.36	105.23	104.55	104.97	105.44	104.72	105.08	107.19	106.58	105.01	106.03	104.31	106.85	104.98	105.02	103.28	102.8	106.4	106.64	107.07	104.21	104.48	107.72	107.66	104.67	105.62	104.85	106.66	105.37	106.11	107.48	104.76	105.97	104.14	104.68	107.44	104.64	105.78	105.86	104.87	103.66	106	105.97	106.48
99.202	101.64	101.11	99.642	100.16	98.524	102.82	100.33	100.68	99.611	101.06	100.78	100.78	100.31	98.221	98.502	101.15	102.34	100.77	100.04	100.58	100.97	98.159	100.48	99.495	101.72	99.542	100.51	100.45	99.549	100.48	101.61	99.987	102.55	99.448	100.18	101.22	101.38	101.2	100.72	101.91	99.282	101.26	98.811	99.984	101.31	100.63	102.26	101.49	96.961
108.83	107.85	107.17	108.91	107.77	108.25	109.75	107.68	107.4	108.55	105.92	108.91	108.23	106.92	107.78	109.16	109.76	109.66	106.97	109.13	108.9	110.51	108.13	108.73	109.82	111.42	110.25	107.1	106.99	107.8	108.89	108.81	108.37	108.64	109.69	111.08	109.61	109.55	108.28	109.63	107.45	108.24	107.7	111.21	110.88	111.62	108.86	107.66	108.42	108.57
99.883	97.244	98.658	98.378	99.151	95.98	96.283	98.817	98.18	98.91	98.763	98.268	98.652	96.39	99.739	97.815	99.592	98.016	99.155	97.23	101.05	98.643	98.21	98.423	98.612	99.211	97.158	98.163	97.664	97.489	99.101	96.961	100.07	98.196	97.327	96.934	97.674	98.994	98.757	99.325	97.374	98.651	97.218	97.213	97.864	98.112	96.823	97.222	97.121	98.914
105.73	106.74	105.91	107.26	106.41	107.26	106.46	106.63	107.18	106.39	105.93	107.55	105.46	107.45	105.88	104.79	107.4	107.25	104.89	105.67	107.82	102.76	107.48	104.87	105.34	108.1	104.37	108.04	105.64	104.42	104.56	107.71	105.62	107.25	106.6	105.96	105.65	106.34	105.27	104.82	107.28	107.4	104.26	104.77	105.14	105.52	106.28	106.47	104.91	104.75
110.28	109.67	109.51	111.1	112.18	110.97	109.19	112.44	108.86	108.73	108.6	109.22	109.29	109.58	109.85	111.43	110.4	110.28	111.67	110.73	111.23	111.96	111.89	111.09	108.98	109.22	109.34	111.46	109.88	111.17	108.85	110.94	110.75	110.59	111.78	109.36	112.17	111.45	112.02	109.37	111.12	111.33	111.17	110.73	112.71	111.31	110.51	111.54	109.74	111.87
108.32	104.03	104.06	108.03	107.09	104.1	103.62	103.68	107.16	107.56	104.51	106.37	106.66	104.41	104.65	106.95	104	104.74	104.73	105.04	104.63	103.66	107.74	107	106.43	105.44	105.4	104.85	106.49	104.19	105.89	106.09	105.09	108.29	105.57	107.94	105.19	109.01	105.23	104.45	107.32	105.13	103.35	106.03	103.94	106.29	106.35	106.77	106.91	105.61
109.09	109.1	109.93	108.39	108.67	107.97	106.5	107.64	106.16	108.81	110.7	110.04	105.1	107.77	110.21	108.04	109.78	109.08	108.3	111.46	109.36	107.71	108.17	108.71	107.17	107.51	106.67	108.4	108.73	109.35	109.19	106.9	107.78	109.37	107.25	108.19	108.23	109.31	107	106.93	107.81	107.6	108.53	107.91	107.46	107.95	108.15	107.28	109.34	109.11
98.769	100.5	100.5	102.32	102.52	100.14	101.39	101.65	103.08	100.42	99.892	100.88	101.32	98.111	99.892	100.77	101.59	100.15	100.64	101.9	99.879	99.481	98.966	101.25	103	99.622	100.62	101.67	99.643	99.071	100.9	101.61	103.2	98.48	101.61	99.898	100.89	101.9	99.6	99.283	97.811	101.78	101.22	100.31	102.07	100.24	101.58	100.72	100.38	99.947
97.591	100.64	99.539	101.9	100.97	102.19	101.39	100.09	99.236	99.663	98.304	98.804	99.658	100.25	102.53	99.506	102.14	99.074	99.327	99.855	100.48	102.93	102.22	101.49	98.741	100.19	101.21	101.79	99.986	101.01	97.973	100.62	99.557	100.21	101.2	99.167	100.27	101.14	99.707	104.24	103.63	101.32	102.09	99.799	102.55	100.54	98.419	100.17	100.71	101.27
100.11	100.96	99.977	99.705	98.541	96.892	97.748	98.36	99.699	98.54	98.868	98.648	99.694	96.578	100.51	99.806	99.007	98.555	99.316	98.223	97.958	97.174	97.249	98.014	98.156	97.85	96.935	98.246	98.598	97.258	97.028	98.043	98.507	99.814	97.301	100.22	99.888	98.79	96.642	99.697	98.256	97.668	99.816	99.342	99.218	99.41	97.53	98.082	96.363	98.623
98.389	97.843	100.52	99.518	97.552	96.621	97.313	96.4	98.255	96.45	98.635	96.663	98.625	99.572	98.568	100.07	96.438	95.043	98.937	97.874	99.894	99.084	100.66	97.042	99.776	97.676	100.48	97.001	97.01	98.467	99.74	99.144	99.68	98.234	98.634	99.24	100.16	99.516	96.574	99.021	99.332	99.282	98.959	96.949	99.574	96.957	97.982	98.165	98.71	97.483
106.61	109.06	106.35	106.61	107.88	107.66	109.7	107.06	106.99	108.92	108.45	108.64	108.19	108.6	108.82	107.8	108.83	106.46	109.75	105.01	108.94	106.8	107.01	109.04	110.12	107.79	108.39	106.86	108.71	109.44	109.25	108.67	108.02	106.95	110.57	108.2	109.01	108.65	108.95	108.87	109.04	108.47	109.14	106.68	106.89	108.79	108.55	108.61	108.6	108.42
104.36	108.09	104.94	105	105.63	108.52	105.64	106.27	106.66	105.65	108.32	105.95	104.83	105.16	105.23	106.33	104.23	105	106.87	105.95	107.08	105.03	108.02	108.36	106.96	104.26	106.41	106.07	108.64	106.28	104.06	104.67	106.93	105.01	105.7	105.56	104.62	105.6	106.25	104.8	104.96	107.15	107.19	106.32	105.15	105.34	107.23	106.05	106.69	106.37
104.35	105.62	103.99	105.96	103.91	106.17	105.25	104.3	104.47	107.6	105.33	106.57	106.44	107.04	106.19	106.23	104.63	105.09	107.96	103.8	107.07	103.35	106.68	106	108.46	105.35	108.62	106.5	104.75	105.44	106.11	105.66	103.68	105.98	106.76	105.12	105.96	106.59	104.34	106.52	105.77	105.74	107.31	108.18	104.95	105.96	108.33	107.67	107.97	107.23
100.56	100	97.687	96.702	96.75	99.069	99.667	98.272	99.398	97.082	98.223	98.943	97.772	96.824	101.01	95.848	99.747	99.554	97.595	98.537	97.925	98.324	101.23	98.459	98.759	97.059	97.868	98.853	98.486	97.047	99.634	96.966	99.914	99.544	99.948	97.383	98.009	100.93	99.497	98.327	97.756	99.493	96.75	99.78	100.79	97.97	98.518	98.774	99.258	98.033
106.07	106.4	105.28	105.3	105.62	105.91	107.26	108.31	105.55	105.04	106.72	105.16	104.88	105.98	104.25	107.51	104.26	104.74	105.84	105.06	107.94	105.61	105.02	107.35	105.38	108.8	106.02	106.09	104.95	106.74	104.46	107.18	106.34	104.55	106.36	106.28	105.57	106.12	107.11	106.25	105.97	106.16	106.54	105.14	105.98	104.95	105.09	104.88	105.67	103.96
104.68	108.14	107.83	108.51	106.68	109.23	109.56	108.62	108.64	107.52	108.25	108.32	106.13	108.06	105.94	109.34	105.67	106.29	108.26	107.11	108.34	108.33	105.35	107.89	109.62	107.56	107.38	108.45	108.85	107.19	106.97	108.63	109	108.72	108	107.67	108.36	107.27	107.5	107.3	107.4	106.51	106.63	107.04	107.64	107.3	109.9	107.82	108.15	107.5
105.77	105.38	105.36	105.88	104.74	102.95	106.88	105.16	103.95	103.26	103.9	107.5	105.58	104.43	104.9	104.94	106.21	105.36	105.86	104.04	106.67	105.81	104.7	104.83	105.36	105.35	103.28	106.16	103.95	105.37	105.81	105.25	105.41	104.85	104.52	107.72	108.27	103.97	105.27	104.54	106.19	108.6	102.65	102.42	105.81	104.3	106.5	103.86	105.89	105.16
107.67	107.19	106.97	106.81	107.72	109.35	106.79	105.34	107.02	104.95	103.89	103.46	106.75	104.79	106.14	107.46	107.01	105.58	107.78	106.46	106.38	106.51	107.78	106.3	105.74	105.92	107.11	107.11	106	107.3	107.58	107.64	108.56	107.5	105.88	105.98	105.44	106.27	106.05	106.74	105.33	106.21	109.35	106.28	105.88	106.07	108.81	106.47	106.4	104.71
109.14	109.46	108.06	109.08	106.58	108.12	109.7	108.69	106.1	108.67	108.85	108.63	107.38	106.62	109.84	107.15	108.43	106.61	108.6	108.27	107.99	107.99	109.12	108.27	108.53	107.78	108.53	108.75	108.65	107.3	107.93	108.76	109.43	112.39	108.77	107.34	108.08	105.98	110.74	108.69	107.65	107.65	106.45	107.67	107.43	110.3	108.42	109.44	108.88	105.95
106.79	107.51	108.06	109.3	108.08	107.94	108.08	106.66	108.38	107.52	108.26	110.63	110.29	108.62	109.15	110.6	103.76	107.41	107.78	107.69	107.85	108.78	105.74	106.93	107.21	108.47	109.79	108.29	108.42	109.79	109	108.86	108.93	107.42	109.21	109.83	106.97	107.82	109.34	106.79	108.78	106.45	107.9	106.05	107.92	106.9	108.75	109.41	108.36	108.81
105.12	106.4	105.51	106.03	105.6	104.79	104.64	105.42	104.16	105.29	105.42	107.67	104.29	103.3	104.02	104.69	105.41	104.77	106.16	104.23	105.85	104.41	106	102.36	107.46	103.97	107.67	104.59	104.47	107.07	104.74	104.96	105.02	106.52	103.77	104.17	105.25	106.05	105.68	105.42	103.41	106.74	107.16	104.86	105.35	105.88	104.42	103.92	105.42	106.55
96.607	98.525	98.064	98.739	97.807	99.749	99.16	99.078	99.964	99.179	99.19	98.658	99.813	98.88	97.708	99.089	98.559	98.327	99.693	97.374	96.955	99.165	99.676	97.872	97.602	99.349	99.287	96.329	100.79	100.8	98.085	98.922	98.816	99.15	100.28	99.059	98.2	99.955	99.685	97.191	97.357	97.647	98.207	99.583	97.345	97.73	98.723	97.41	99.643	98.57
107.13	105.5	106.15	106.6	106.11	108.11	105.59	107.35	104.99	104.43	104.73	103.57	105.29	106.29	105.5	103.91	104.93	105.99	107.53	103.54	104.98	104.15	106.87	104.78	104.78	107.67	106.25	105.1	103.93	103.75	106.09	106.67	104.54	106.13	104.22	108.43	104.95	104.53	105.56	104.42	105.27	106.76	104.05	106.63	105.72	105.85	105.85	106.33	103.81	103.92
103.77	107.19	104.01	105.74	104.12	105.47	104.65	105.65	104.77	105.89	106.38	105.07	104.86	103.85	106.44	105.54	108.74	106.57	106.57	105.91	104.77	104.85	105.64	104.74	107.77	105.52	105.17	106.32	104.63	105.31	107.3	106.93	105.41	105.89	105.9	106.11	104.58	105.72	105.85	106.93	105.71	107.16	106.61	107.37	104.85	107.96	107.22	107.31	105.24	104.61
106.91	104.33	105.86	104.65	105.17	107.57	107.09	104.99	104.66	105.01	107.44	106.65	105.63	103.69	106.14	106.61	105.58	106.66	105.69	104.54	106.18	107.18	105.2	106.17	106.42	105.34	107.21	106.92	106.38	104.82	106.16	103.97	105.8	105.46	104.22	104.49	106.17	104.94	105.25	106.01	104.26	104.04	107.31	106.53	104.96	105.77	105.3	104.97	104.91	106.13
107.67	108.42	108.86	106.52	108.89	106.36	107.15	104.88	107.65	108.19	106.04	107.72	106.48	109.12	106.42	109.34	106.03	108.62	108.24	108.9	108.17	112.29	108.95	109.12	106.11	108.79	108.05	109.6	107.27	108.74	108.18	107.85	107.89	108.32	107.19	107.01	108.45	108.36	107.01	110.08	107.81	107.74	109.13	108.71	109.73	106.44	109.07	107.26	107.88	108.21
104.68	109	107.38	108.11	109.34	106.67	109.9	107.95	105.92	109.26	107.47	106.6	108.8	106.8	108.6	109.89	107.04	107.34	105.74	108.12	108.96	106.71	109.24	107.05	106.76	107.18	108.54	110.49	107.93	107.2	106.69	106.76	110.2	107.16	108.02	109.38	107.5	108.61	105.86	105.13	107.5	106.81	110.01	108.42	107.77	106.25	105.87	105.2	106.39	106.72
108.04	110.9	105.16	107.58	109.15	111.71	110.23	107.17	108.86	107.64	108.22	107.07	108.99	110.99	110.79	107.38	110.78	109.16	106.82	107.76	106.95	107.42	108.95	108.08	110.22	106.99	106.34	109.59	107.57	108.62	108.35	106.97	108.89	108.3	108.68	108.97	107.12	104.78	108.04	109.29	109.07	107.92	107.84	107.67	109.41	108.5	106.93	109.51	108.45	108.13
106.88	109.59	110.36	106.96	106.15	108.52	108.88	108.1	107.47	107.99	108.75	107.62	107.92	107.47	110.17	108.65	108.18	109.18	110.05	108.4	108.16	108.7	108.08	107.42	110.96	109.28	109.57	105.67	108.81	107.4	109.7	107.34	109.73	108.81	108.24	105.72	110.26	108.44	108.51	109.11	108.01	108.54	111.17	107.18	108.08	106.73	109.02	107.02	108.1	109.6
102.93	102.68	102.44	100.82	102.12	102.14	103.42	101.88	102.14	102.29	102.63	103.41	102.28	104	102	101.7	106.24	104.33	103.77	102.51	104.88	101.68	101.15	102.68	102.53	103.72	100.23	102.84	101.89	101.15	102.42	101.75	103.5	103.84	105.29	104.31	102.49	99.909	103.07	102.1	102.65	103.07	99.842	103.07	101.96	102.7	101.77	104.69	103.17	104.18
100.05	102.05	97.869	102	101.51	99.527	101.88	100.7	101.5	100.67	102.38	101.79	101.04	99.358	101.22	102.76	101.4	101.79	101.82	99.567	102.99	100.03	100.16	101.04	101.87	99.885	100.07	101.27	99.171	101.28	101.8	101.57	101.47	100.58	101.72	100.31	101.15	103.11	101.2	98.891	99.55	100.95	98.792	100.1	102.71	101.78	100.52	102.35	99.757	100.68
104.48	104.95	105.15	107.3	106.18	104.49	104.36	106.3	106.12	106.62	103.27	104.28	105.01	103.26	105.2	102.9	105.26	105.25	101.62	103.66	104.62	105.24	105.89	106.38	106.07	105.43	106.08	107.6	104.48	104.65	106.27	107.18	106.1	106.12	103.41	109.3	105.18	105.61	105.52	106.68	105.15	105.56	104.62	106.89	106.12	103.47	106.41	105.95	105.21	105.86
104.66	104.97	103.39	104.48	102.29	103.78	102.45	102.18	102.14	100.2	101.57	104.21	100.97	104.49	103.75	103.19	103.67	102.51	102.03	102.78	103.48	103.49	103.78	103.48	102.67	103.36	102.21	103.24	104.92	101.36	101.59	101.15	101.42	103.01	102.91	104.02	103.7	101.22	103.89	104.07	103.51	102.4	103.05	103.32	101.29	103.03	103.33	103.79	101.91	101.81
105.86	107.12	104.81	105.15	105.7	107.9	106.22	106.13	104.56	107.4	107.06	108.24	104.73	107.06	108.85	106.1	105.56	106.59	104.29	107.95	107.71	106.83	104.75	106.14	105.67	108.41	106.34	104.5	107.71	107.5	106.78	106.28	103.81	106.87	105.24	105.21	105.72	105.78	105.11	106.04	105.99	105.44	103.98	105.93	106.03	107.74	105.17	107.66	104.28	104.74
108	107.52	110.25	106.21	106.48	105.78	108.43	107.78	109.27	108.23	108.18	108.33	105.69	106.93	107.61	107.61	107.55	107.71	108.45	107.93	107.09	110.15	107.34	107.64	107.63	108.53	109.51	108.91	108.96	106.88	107.92	107.74	108.01	108.36	105.82	106.45	108.79	107.33	107.6	107.09	108.19	106.71	107.38	108.91	106.35	107.67	109.51	108.89	109.2	106.88
106.57	105.75	104.45	105.8	105.81	106.07	106.03	104.62	105.67	107.04	107.12	103.93	103.33	106.67	104.4	105.67	103.66	107.83	103.83	106.05	102.67	105.46	105.12	106.23	105.21	105.83	104.65	104.95	105.11	105.76	104.94	107.32	103.21	105.88	105.94	105.4	103.73	104.45	106.01	106.84	104.44	105.5	107.29	105.75	106.5	103.25	105.49	106.77	104.5	104.67
98.139	95.231	99.479	99.523	97.808	98.576	98.054	98.198	97.293	98.909	95.335	97.107	97.938	97.659	99.495	98.207	97.535	100.22	97.649	96.651	98.812	96.94	97.576	97.055	97.844	98.225	97.612	100.13	99.168	98.877	98.753	97.01	98.552	100.58	97.993	99.287	96.751	97.171	98.799	95.248	97.299	97.849	99.586	97.969	100.21	97.421	97.869	98.215	96.657	97.116
107.2	108.71	108.79	107.62	107.11	110.89	108.11	107.21	107.42	107.16	107.77	108.11	106.6	107.63	107.63	108	108.62	108.72	108.42	108.45	106.9	108.29	106.25	106.91	107.69	107.96	108.12	108.58	106.93	107.78	105.58	107.08	108.23	106.35	107.8	109.96	109.92	108.02	107.88	108.21	108.84	107.64	107.28	108.23	108.83	107.93	107.37	107.78	109.41	108.16
101.02	101.33	101.6	101	101.38	100.48	101.56	99.705	100.63	99.462	99.568	100.6	98.951	100.16	101.59	103.06	101.09	100.46	100.41	100.57	101.26	101.59	99.897	99.759	99.539	100.75	102.88	100.69	100.63	101.48	103.87	100.85	101.31	102.03	100.93	100.83	101.29	101.36	98.623	102.11	99.011	100.48	100.67	101.56	100.33	98.541	100.76	102.39	100.27	99.579
106.05	108.51	106.24	107.31	109.04	108.62	106.44	106.51	106.6	106.17	106.1	105.75	105.27	107.4	108.16	105.89	106.12	107.42	106.88	105.69	106.05	106.89	107.68	105.1	104.96	104.9	105.12	107.04	104.65	106.63	105.32	106.31	107.89	105.68	107.22	105.56	105.95	106.7	106.73	106.55	107.47	105.86	104.01	108.27	108.57	106.37	108.86	106.13	106.06	107.69
104.57	105.33	105.31	105.52	103.66	105.39	105.6	108.06	103.5	106.34	102.81	106.66	104.72	104.28	104.04	105.99	104.89	105.05	107.75	107.8	107.06	104.61	105.22	103.09	106.89	105.3	105.99	106.31	106.05	104.68	104.27	105.15	105.92	103.22	104.89	104.56	103.47	103.47	104.53	105.12	106.22	104.31	107.83	105.29	107.05	106.76	107.56	105.85	102.89	105.6
106.2	105.13	105.57	106.42	104.36	105.84	105.92	106.8	106.72	108.5	106.62	107.39	108.61	105.74	105.36	105.74	106.63	108.75	105.38	104.43	106.6	105.5	106.62	106.69	104.83	106.65	108.42	105.89	107.78	106.24	105.84	105.74	104.48	106.88	105.79	103.71	106.4	106.67	108.88	107.1	108.68	107.3	107.33	104.62	109.67	106.51	107.9	104.53	105.27	106.97
109.91	106.62	106.38	105.51	106	106.73	109.55	105.36	108.69	106.58	104.05	108.11	107.55	106.99	108.65	105.93	106.27	106.66	103.85	106.4	104.9	108.31	107.17	106	106.95	107.19	106.73	106.38	107.09	108.43	107.85	106.46	105.88	105.79	103.34	106.94	106.85	106.7	106.3	107.06	106.46	107.41	107.92	104.52	106.77	107.47	106.54	107.22	104.68	105.88
106.76	104.89	106.9	105.1	107.92	106.67	104.74	104.24	107	106.07	104.39	106.12	106.54	105.85	105.6	106.31	103.23	104.97	107.03	107.41	105.18	106.52	107.74	105.34	106.33	104.97	106.7	104.96	108.5	105.83	105.22	107.7	107.21	104.42	106.25	106.88	103.39	103.93	105.94	105.97	108.15	105.89	104.85	104.12	106.77	105.51	104.16	104.23	105.76	104.38
101.82	106.17	103.78	101.13	101.47	105.56	104.16	103.44	103.47	103.02	101.41	102.98	103.37	102.43	101.84	103.96	102.13	103.73	102.08	100.82	103.03	104.39	102.41	105.72	103.79	102.03	100.66	104.24	103.02	101.38	101.31	103.45	103.47	103.84	103.97	105.28	103.14	102.16	103.31	101.62	102.89	103.45	101.98	102.19	102.76	104.51	102.63	103.57	102.68	105.22
106.14	104.91	104.41	107.69	106.55	106.32	103.25	106	106.48	104.29	105.73	104.99	105.57	108.21	105.95	105.82	104.89	104.51	104.39	107.74	106.23	104.1	105.55	104.08	105.46	104.55	105.49	105.65	106.86	104.95	104.59	105.48	106.56	106.76	105.77	104.85	105.48	104.73	107.21	107.5	107.41	108.13	107.18	104.41	104.03	106.35	105.79	106.85	103.95	104.38
104.52	106.47	105.17	107.04	105.71	106.16	105.02	107.35	104.65	104.54	105.8	107.9	104.95	105.17	106.53	104.64	104.45	106.49	104.03	105.12	106.41	104.65	104.23	106.65	106.89	104.04	106.56	105.17	103.81	106.9	107.07	105.21	106.76	104.68	106.11	105.44	106.55	106.61	106.08	107.55	106.28	106.36	105.41	106.79	105.87	104.11	106.91	105.88	108.05	105.84
108.48	107.34	108.66	108.01	109.91	107.51	107.95	107.72	107.76	108.37	107.17	108.36	106.23	108.7	107.9	110.69	107.59	106.63	108.63	107.09	107.14	108.4	107.84	106.2	108.73	109.01	106.21	109.75	109.57	105.23	110.13	108.38	107.21	108.05	108.94	108.44	106.84	107.23	108.06	110.39	107.83	108.84	109.17	108.56	109.04	108.26	108.37	109.09	110.04	108.08
104.66	104.5	103.7	108.53	105.37	104.46	105.87	104.63	107.01	106.02	105.93	105.24	106.12	103.42	105.87	105.24	104.92	104.37	104.9	104.9	105.74	106.75	105.28	107.05	104.89	106.43	106.42	107.35	105.01	107.31	105.58	104.83	107.54	105.52	106.79	106.16	104	107.87	104.87	107.2	106.93	106.26	106.3	104.76	106.52	103.26	105.72	106.81	106.37	108.14
110.42	109.35	108.35	110.63	109.46	111.35	112.4	110.32	111.72	111.06	111.4	107.97	110.56	110.93	110.71	110.92	111	111.64	113.22	108.93	111.24	109.88	113.32	106.6	113.14	108.97	110.24	109.16	112.19	109.07	109.87	110.53	112.65	111.2	108.2	111.25	110.38	108.82	109.02	110.76	109.76	109.88	108.52	111.24	111.64	111.52	110.93	109.09	109.33	109.32
99.248	100.79	97.674	98.762	98.506	98.475	98.829	98.002	99.633	98.505	97.938	98.844	98.346	100.19	99.516	98.739	98.601	101.97	96.091	95.426	98.559	99.899	98.662	98.205	98.438	100.9	97.527	97.419	98.289	98.602	97.003	99.263	103.14	99.565	97.067	100.07	100.73	99.175	98.029	99.567	98.935	98.702	99.485	99.491	94.759	98.772	99.284	97.531	101.07	101.24
109.4	109.34	105.41	108.31	108.52	107.21	108.38	107.69	110.73	107.78	107.78	106.69	108.41	106.83	107.61	107.88	109.81	109.18	108.38	108.53	108.29	105.33	107.65	107.13	108.86	107.27	109.93	107.43	109.71	106.94	105.63	109.28	108.82	108.65	108.92	107.94	108.38	108.42	109.29	108.33	106.68	108.08	106.58	107.65	106.26	109.24	108.44	106.4	108.89	107.09
102.72	106.19	105.15	105.45	105.21	105.14	107.08	106.2	105.54	107.12	103.63	105.64	104.92	105.59	103.65	107.13	105.17	107.15	106.56	105.74	104.5	106.09	106.04	106.25	106.63	106.74	107.83	106.52	106.19	106.91	105.92	106	105.24	103.42	106.89	107.78	107.32	105.7	104.79	104.12	103.99	106.74	104.12	104.44	107.16	106.01	104.69	105.72	105.81	106.31
107.12	108.14	108.96	108.42	110.01	109.01	106.66	107.09	107.7	108.84	107.94	107.86	109.94	106.7	107.75	107.73	108.68	106.65	108.33	109.25	107.81	108.67	107.68	109.1	108.62	109.23	107.19	107.81	109.28	109.05	107.48	107.35	112.13	107.58	108.81	108.42	106.53	106.48	105.9	108.67	105.78	108.26	109.16	107.78	107.76	108.96	107.79	107.97	106.42	108.92
108.37	108.01	108.78	107.68	107.02	109.09	108.92	106.83	107.51	108.94	108.9	110.94	108.56	106.99	108.87	111.25	107.2	109.28	108.26	109.29	110.28	106.84	106.94	106.74	109.31	109.14	107.28	108.18	107.08	110.09	110.78	107.87	109.6	107.71	107.59	108.71	107.78	110.21	109.23	110.07	108.31	106.66	108.07	110.09	107.89	110.17	107.97	107.06	109.2	109.8
105.93	106.98	107.13	107.32	105.46	106.59	105.39	106.19	106.24	105.87	103.65	105.16	107.15	106.56	105.65	103.76	107.33	105.21	106.43	106.54	106.06	104.76	107.61	106.98	106.37	104.95	105.87	106.92	105	107.82	105.53	105.67	106.63	103.7	103.49	105.51	104.76	107.19	105.77	105.47	104.44	106.56	106.82	104.79	107.46	103.92	106.27	106.93	106.93	103.31
99.161	100.17	98.66	97.987	99.081	101.12	98.439	98.115	99.031	99.196	95.259	97.322	97.707	99.329	96.549	99.809	98.327	99.275	98.696	97.952	98.264	98.428	97.824	99.656	98.257	99.38	98.732	97.31	97.299	98.845	99.153	99.855	98.989	95.177	96.658	97.176	96.932	100.12	96.781	97.679	97.698	99.17	98.356	97.581	98.573	97.952	97.16	97.003	96.1	98.798
111.99	109.84	111.94	110.29	110.13	110.42	112.08	111.58	111.44	113.57	109.18	111.96	106.82	112.45	110.29	109.29	110.6	110.77	110.85	110.46	110.04	110.36	110.1	113.17	111.7	113.14	109.65	110.18	110.43	110.65	111.89	112.81	108.43	110.5	110.29	106.22	111.29	110.27	111.43	111.41	109.78	112.97	111.57	109.98	110.5	109.35	110.9	111.52	109.23	108.85
109.9	108.62	107.88	107.75	107.98	109.53	107.78	105.25	106.96	105.83	107.75	107.79	105.79	107.54	109.73	108.23	110.99	107.43	106.85	107.65	106.98	108.34	107.34	108.34	107.94	106.29	108.3	107.76	108	105.78	108.8	109.47	105.84	107.9	108.88	108.2	109.08	107.04	108.64	110.26	106.46	110.76	108.77	106.85	108.79	107.74	108.45	107.77	106	108.18
103.56	103.83	105.13	108.74	105.83	106.11	105.64	104.29	106.51	104.4	108.09	107.64	105.93	106.41	105.89	105.31	104.39	106.43	105.28	104.35	106.58	104.2	106.2	106.82	106.6	103.12	106.41	105.16	104.51	104.67	105.79	105.35	104.24	105.72	103.03	105.85	106.92	106.28	105.87	106.35	104.68	106.46	105.54	106.91	103.48	105.49	105.92	105.69	104.85	104.07
99.475	98.508	98.257	99.326	99.036	99.726	98.92	98.22	98.121	98.54	100.23	100.07	99.94	98.78	97.204	102.31	98.586	98.279	96.318	98.627	102.86	101.32	101.03	100.32	99.284	98.741	99.428	96.224	99.997	100.93	99.291	99.527	98.182	100.44	98.538	100.95	98.85	96.873	100.77	97.774	98.466	100.14	98.83	96.633	98.358	97.369	98.16	99.293	97.529	97.098
105.14	103.05	105.33	104.35	105.77	103.54	103.5	104.92	106.55	107.34	103.68	105.47	104.26	105.57	106.31	105.28	106.16	107.52	104.61	105.42	103.82	107.29	107.48	106.65	107.07	105.59	105.14	106.38	107.25	106.54	105.75	105.3	107.32	105.19	105.31	106.18	107.71	107.44	104.3	106.63	105.34	103.66	105.73	105.42	106.68	105.84	106.28	106.7	106.43	106.63
105.32	109.09	106.97	109.34	108.41	107.71	109.53	107.7	109.84	109.49	110.17	109.63	107.01	107.8	109.5	108.66	109.07	107.68	107.52	108.47	106.94	109.43	110.47	108.37	110.27	107.59	108.25	107.8	106.21	108.64	107.29	107.21	111.07	107.31	107.84	107.11	110.12	108.19	109.29	109.91	108.14	110.46	108.34	110.05	108.75	107.55	106.62	106.51	108.87	108.86
105.23	107.35	107.97	108.55	105.06	105.91	106.74	105.96	103.3	106.79	107.06	108.21	106.03	105.46	106.69	107.14	107.12	106.55	107.87	107.49	107.08	107.64	105.27	106.82	108.22	105.66	108.9	104.89	105.54	107.8	107.67	104.23	107.24	107.39	105.65	107.04	107.21	103.82	107.8	107.1	106.49	108.17	108.46	106	108.39	105.5	108.78	106.19	109.53	106.97
108.29	105.74	106.01	107.04	106.63	106.02	104.59	106.82	106.21	106.79	107.83	108.36	106.96	107.2	106.54	104.74	108.35	105.92	106.79	106.3	108.12	107.03	106.81	108.73	104.27	106.4	106.08	108.16	105.74	107.2	106.45	109.42	105.84	106.31	106.7	105.31	103.27	105.74	107.97	107.13	105.07	104.56	106.27	105.9	104.75	105.53	105.1	106.93	109.03	105.81
106.09	105.76	105.98	103.65	106	106.24	105.09	106.04	105.42	106.23	107.29	103.33	105.12	107.45	102.97	105.99	106.47	105.65	105.38	103.09	108.11	107.15	105.65	106.51	106.57	107.15	105.06	106.84	107.82	106.01	106.18	107.43	107.89	105.95	105.92	106.53	104.88	105.18	106.3	104.42	106.83	105.93	106.77	104.56	104.19	107.08	103.92	105.92	106.01	105.7
108.32	102.7	105.84	106.31	106.04	105.16	108.31	104.5	107.71	105.24	105.01	105.38	105.69	108.05	105.07	106.33	106.14	104.87	104.13	106.15	103.9	106.62	105.96	105.75	105.44	104.45	106.08	105.52	105.89	104.73	105.63	104.19	104.42	108.37	106.26	105.75	106.45	104.35	107.02	106.71	106.62	105.58	105.42	107.79	106.82	107.36	107.28	104.8	105.57	105.14
104.75	106.55	104.27	105.55	105.15	105	105.6	105.28	106.72	104.27	106.24	106.4	106.41	104.63	105.55	106.39	105.6	106.61	103.89	105.87	106.23	103.72	104.44	105.9	106.28	105.83	106.98	105.3	105.43	105.77	104.06	104.43	106.4	103.34	108.71	104.36	105.82	105.91	105.44	105.41	104.26	106.46	105.76	106.98	102.51	106.06	104.83	105.04	105.74	105.37
105.6	107.44	105.44	105.82	105.44	105.46	107.13	106.01	105.65	105.31	108.43	106.99	103.99	105.68	104.83	106.71	106.21	107.35	106.4	104.9	105.82	106.8	105.12	106.99	107.75	108.81	105.24	107.07	105.98	107.72	106.1	105.35	106.52	106.96	107.32	105.22	106.89	107.93	106.56	106.12	108.57	104.82	105.56	107.73	103.92	107.67	105.54	106.43	105.92	105.23
106.76	105.75	108.78	109.36	108.99	108.53	108.09	108.49	107.3	109.29	108	108.16	110.24	107.67	110.67	107.3	109.81	110.13	106.26	108.15	108.1	107.91	107.86	109.09	110.91	108.33	108.28	110.26	108.37	106.86	107.47	109	109.77	105.75	109.14	109.2	109.99	109.06	107.52	107.06	106.59	110.53	106.6	108.17	111.79	105.7	107.39	105.92	106.84	106.93
103.34	104.81	103.21	103.06	103.62	100.39	101.86	103.03	102.91	103.72	102.73	101.93	103.13	102.83	105.37	101.47	102.37	102.81	103.1	103.63	101.34	102.41	101.75	101.08	101.42	102.24	103.62	101.2	102.93	101.8	103.48	102.77	103.58	101.76	103.36	102.92	103.35	102.48	103.6	101.43	103.66	103.75	104.76	104.66	104.51	100.89	103	102.48	101.66	102.39
100.79	99.048	101.12	100.02	100.98	99.427	102.65	99.905	100.12	102.42	100.97	97.898	101.93	102.39	99.338	99.014	99.14	100.61	97.957	101.16	100.05	99.859	100.74	101.67	103.16	99.48	100.83	100.26	100.27	98.729	101.4	98.56	100.11	100.56	100.63	100.84	101.27	101.22	100.41	99.719	103.38	98.831	99.581	101.83	98.876	100.99	103.01	100.07	101.51	99.921
105.96	107.62	105.06	105.41	104.73	105.45	103.46	107.54	106.09	104.59	105.01	106.56	103.2	107.2	105.79	105.89	107.31	106.09	103.67	107.16	106.13	107.31	106.73	106.43	104.72	106.29	106.12	107.31	106.22	106.14	103.99	106.96	105.83	104.15	105.16	104.09	107.32	103.58	106.74	105.74	103.27	106.3	108.06	104.31	106.19	106.45	106.21	106.28	104.01	105.06
99.243	97.445	97.47	100.49	99.77	98.55	98.46	98.48	96.136	99.011	100.22	98.753	98.349	97.227	100.58	98.218	98.823	99.504	98.179	96.775	99.16	98.229	99.386	97.982	98.66	97.58	100.23	97.942	98.21	101.32	100.41	96.564	98.28	97.43	97.327	95.1	99.561	97.65	98.614	97.029	97.306	96.916	99.511	99.512	97.381	98.051	99.555	98.208	97.654	99.531
100.76	101	99.542	99.914	99.484	99.942	101.81	101.66	99.471	100.03	101.46	101.77	100.18	104.31	98.711	101.02	100.39	103.17	101.23	101.96	102.83	101.08	101.65	101.87	102.05	100.46	101.22	100.79	98.858	99.436	98.823	100.87	102.49	99.563	103.84	99.885	101.63	98.121	101.75	100.41	99.774	101.47	100.3	102.23	100.82	100.87	101.39	100.46	101.75	101.04
107.8	106.65	107.68	108.45	108.49	106.47	107.03	106.71	107.57	109.05	109.95	108.25	109.3	108.96	106.48	108.55	107.83	110.29	107.48	110.58	109.29	107.08	111.5	106.59	109.11	107.96	107.92	108.86	107.76	109.97	107.59	107.37	107.44	108.42	106.74	109.34	108.42	106.61	106.34	108.02	108.72	108.4	107.94	108.46	108.32	106.72	108.15	108.8	109.17	107.27
105.96	106.69	106.88	105.99	106.21	104.78	107.39	106.41	107.27	106.21	104.25	106.7	106.11	107.01	103.7	104.65	105.65	106.54	106.09	105.08	105.15	105.98	106.56	106.42	105.47	106.27	103.5	107.32	106.51	105.74	106.1	105.43	106.56	104.28	103.91	107.24	106.32	107.61	106.87	107.81	105.94	104.85	104.88	105.11	104.47	107.04	105.4	106.07	106.46	104.21
108.99	109.96	107.99	109.22	106.64	108.05	108.49	110.17	107	108.63	105.54	108.62	108.12	108.16	107.64	106.65	108.91	110.41	107.25	107.85	108.36	107.51	109.28	107.81	107.83	108.52	107.48	110.82	108.85	109.81	108.26	111.31	107.73	110.11	109.56	106.26	105.96	108.42	107.98	108.93	108.55	108.29	108.52	109.28	109.16	108.46	107.96	109.16	108.72	106.46
108.77	110.46	113.18	111.1	111.08	111.26	111.84	111.82	110.46	109.79	109.09	110.18	111.08	110.22	111.14	111.42	111.62	110.24	110.6	109.4	112.37	108.91	110.63	109.41	110.66	111.02	109.53	110.24	110.09	109.48	111.06	111.3	110.39	111.44	111.59	109.73	109.3	111.52	109.18	111.17	111.68	110.88	110.22	111.41	111.21	109.27	111.46	111.99	110.45	111.1
106.33	106.64	104.55	106.69	106.9	107.56	107.16	105.84	104.14	106.1	103.65	105.03	106.7	107.3	106.45	105.56	104.7	106.07	107.51	104.71	105.48	107.21	105.57	104.24	106.92	106.82	107.38	107.16	104.81	106.63	107.97	105.45	107.47	103.55	105.91	107.58	105.39	106.18	107.51	104.37	108.25	108.93	105.34	107.84	106.13	107.22	105.44	105.22	106.42	105.41
107.98	108.51	109.11	107.01	107.64	107.75	109.53	107.09	106.66	107.35	108.28	108.73	106.47	107.33	109.08	106.97	105.5	108.27	107.65	107.71	108.52	107.91	109.43	107.4	108.27	106.23	108.13	108.85	109	107.7	107.1	109.19	107.45	110.64	108.36	107.84	109.27	108.94	109.35	106.76	107.78	107.76	109.09	110.65	106.72	109.93	109.16	106.22	108.38	107.9
107.02	106.87	107.03	107.27	107.21	105.89	104.67	109.62	106.17	106.28	104.04	106.14	104.96	108.35	107.28	107.99	106.47	105.61	106.53	106.63	107.25	103.95	107.2	105.66	105.2	104.51	105.23	105.67	103.53	104.56	105.5	106.21	105.42	105.74	107.21	106.16	108.13	106.89	107.53	105.78	106.84	107.38	103.34	104.84	106.68	105.99	105.18	108.14	108.11	107.65
108.07	103.6	105.06	104.77	105.6	103.15	108.55	105.5	104.22	105.44	105.84	104.22	105.07	105.5	106.89	103.84	105.62	104.44	107.45	103.64	105.69	105.61	106.41	103.64	104.6	104.78	108	107.45	104.23	106.84	104.68	105.76	105.73	106.07	106.91	105.79	104.8	103.5	107.3	107.74	104.76	105.52	107.44	105.9	106.12	102.9	106.05	104.43	106.57	105.7
99.999	98.186	99.571	100.72	98.25	97.182	99.602	97.534	99.357	98.658	100.52	98.784	101.93	98.885	99.259	97.542	99.337	98.229	98.26	98.607	97.72	97.069	100.31	100.56	98.224	99.474	99.798	99.249	96.581	99.242	96.877	97.936	98.245	98.755	100.04	98.774	98.715	99.209	99.543	99.833	99.59	101.23	99.337	98.207	97.264	99.456	97.768	99.008	95.737	101.54
107.51	108.21	105.95	106.28	107.15	105.45	107.22	106.21	107.17	107.23	106.97	105.81	105.51	106.32	108.36	106.99	106.07	108.9	106.22	107.92	107.21	107.01	106.98	105.16	106.36	103.9	103.28	107.97	107.69	106.78	105.42	105.81	106.38	106.34	107.2	105.78	108.51	107.08	105.35	106.21	107.35	107.26	105.01	106.37	106.97	106.32	108	107.55	109.46	105.36
108.71	108.25	109.76	109.1	109.41	108.38	107.63	106.51	108.35	107.98	108.4	108.46	108.02	110.29	108.15	107.62	109.17	108.47	107.75	105.04	107.63	109.14	105.72	106.23	109.34	110.36	108.83	108.86	109.87	107.71	106.98	108.3	108.48	107.3	109.36	106.37	108.55	107.72	108.55	109.38	109.25	109.37	109.61	106.87	107.85	106.28	107.34	109.47	109.56	112.04
108.44	109.47	110.31	106.77	108.72	107.55	109.3	109.59	110.84	107.71	108.13	107.83	106.32	109.87	108.72	108.6	108.55	108.71	108.66	108.09	108.05	107.24	108.49	109.54	108.44	108.43	108.37	108.66	107.4	109.55	109.63	108.51	106.5	109.67	109.01	107.83	107.28	107.95	109.95	110.53	109.51	108.63	107.99	109.58	107.29	110.24	110.7	106.24	107.3	110.88
108.75	107.59	109.24	109.87	107.81	108.5	106.67	107.13	108.25	108.27	108.4	108.9	111.12	107.7	104.9	110.15	108.19	106.31	109.05	107.14	107.98	106.84	108.86	110.04	106.36	107.71	107.84	107.9	109.5	108.17	107.07	108.64	107.94	105.8	105.92	107.93	109.57	106.82	109.65	110.52	106.38	107.69	109.92	111	108.33	107.74	109.38	108.43	109.11	110.26
105.89	105.26	107.42	107.21	106.07	107.22	106.48	104.7	106.17	106.51	106.56	106.67	107.44	103.65	103.1	105.58	104.17	105.74	106.8	104.14	105.54	104.49	106.34	106.4	105.89	104.63	106.53	106.69	105.67	105.02	104.62	105.42	101.81	105.23	105.59	104.66	105.6	105.11	107.97	104.54	103.99	105.47	107.34	105.22	105.56	106.09	103.27	107.68	107.65	104.17
107.65	107.17	108.78	106.47	108.99	106.13	107.2	109.2	107.04	106.25	109.87	107.47	109.35	107.38	106.34	108.56	107.94	109.35	106.74	109.55	106.47	106.17	108.28	107.44	108.58	106.32	107.63	106.89	108.19	107.05	105.26	107.64	107.82	108.42	108.36	108.27	107.11	107.57	107.86	106.85	108.16	109.16	107.87	104.56	105.52	108.89	108.94	108.87	108.88	109.69
102.9	99.766	100.6	102.08	100.17	98.786	101.08	100.19	99.92	100.65	99.09	101.03	101.33	98.726	99.127	100.96	98.347	101.91	99.262	99.907	101.22	101.78	99.477	100.47	99.032	101.58	100.82	98.384	100.26	99.888	102.39	101.29	100.93	100.46	101.36	99.956	99.53	101.31	100.36	101.14	102.16	98.402	101.51	98.46	102.47	99.305	102.55	101.21	100.4	98.648
105.21	106.19	106.27	107.44	105.4	106.2	106.25	105.48	106.26	104.25	105.5	105.91	106.6	106.01	104.43	105.35	105.3	103.97	103.91	104.45	105.26	103.07	104.67	106.55	105.57	104.18	106.52	106.9	107.55	105.78	108.64	105.43	105.74	107.04	104.51	106.43	104.56	106.13	105.28	104.75	107.63	105.13	106.41	106.31	105.92	106.94	105.16	104.28	104.48	106.51
99.949	98.99	97.239	97.097	97.179	97.811	95.994	100.49	100.32	96.378	100.11	98.617	97.77	99.451	97.019	98.067	99.149	96.175	99.715	98.087	99.39	97.267	98.089	97.91	97.026	97.733	98.219	97.3	97.711	99.752	98.761	97.537	99.166	97.537	97.65	99.024	97.919	98.624	98.422	99.036	96.46	96.684	96.674	99.4	97.303	97.211	96.609	97.47	98.496	97.161
98.024	99.183	98.785	99.64	99.272	99.565	95.691	97.907	99.076	98.908	98.102	99.82	98.617	97.285	97.585	97.207	98.782	98.312	98.595	99.628	98.264	96.531	96.832	99.549	99.05	99.539	97.783	97.954	96.682	99.94	98.921	100.32	98.438	96.689	98.195	98.011	97.905	98.279	98.346	97.844	96.868	99.873	97.403	98.122	100.38	101.23	99.28	98.045	99.061	98.169
99.901	97.855	100.19	99.547	97.802	98.138	97.975	99.307	99.674	96.644	97.138	99.324	99.804	99.166	100.59	98.517	98.777	98.961	98.112	97.388	98.998	100.69	99.368	99.83	97.821	96.286	99.06	98.118	99.212	102.07	99.643	99.783	101.39	100.02	97.615	99.176	99.108	99.115	97.887	98.473	98.482	99.634	97.636	98.738	97.614	101	98.81	100.7	99.541	99.246
111.28	109.15	109.35	109.94	110.72	112.84	108.84	111.3	110.04	110.22	110.42	108.16	112.26	110.42	110.58	110	110.96	109.43	111.81	108.2	109.77	111.35	110.41	108.57	109.6	112.02	110.72	111.83	110.29	109.91	109.8	109.25	111.44	110.38	110.43	110.39	109.17	110.35	109.04	110.62	108.7	111.25	110.66	110.2	109.36	111.31	108.99	110.27	110.32	111.84
100.02	98.075	99.337	100.17	100.89	99.494	99.72	102.69	101.5	99.672	97.62	99.893	99.331	101.81	99.564	100.24	100.36	99.906	98.285	102.19	98.75	97.942	99.469	101.27	99.29	100.64	101.08	100.39	100.59	100.8	99.146	100.53	99.385	99.41	97.825	103.51	99.768	102.13	100.96	99.637	102.48	101.33	99.312	100.89	101.37	98.913	101.61	100.94	100.76	101.72
108.67	106.98	109.22	108.46	109.02	107.41	107.7	110.05	108.35	105.73	108.85	109.41	107.44	107.08	108.66	108.05	108.63	108.05	106.99	107.63	105.47	110.56	107.77	107.76	108.91	108.55	109.49	108.02	108.38	107.39	108.71	107.41	109.35	107.87	109.4	107.77	108.57	108.72	108.91	108.52	106.84	109.22	109.38	107.56	107.43	107.67	109.13	107.82	108.25	108.95
107.69	106.07	107.47	106.34	105.23	104.22	105.42	107.69	108.06	106.3	106.24	106.76	106.14	104.85	104.3	105.16	106.05	105.94	104.86	107.7	108.26	106.59	105.65	106.44	107.74	106.04	104.85	105.17	107.38	107.44	107.98	105.89	104.22	103.25	106.21	106.29	106.83	105.24	107.37	104.21	105.81	107.33	103.67	105.41	108.16	104.87	105.42	106.22	106.34	109.26
108.18	108.29	109.72	107.86	108.08	108.22	111.37	106.35	105.39	108.38	110.69	110.11	111.17	108.23	107.17	106.02	107.88	109.17	106.97	108.81	110.67	108.05	109.89	108.78	108.57	108.85	108.73	108.36	107.86	110.15	105.99	110.91	107.27	107.37	108.16	108.19	107.36	109.09	109.41	110.03	109.87	107.17	106.78	109.29	109.48	108.23	107.79	109.07	109.99	107.01
108.62	109.34	109.07	106.63	109.29	108.43	108.68	109.31	107.2	109.42	108.84	108.7	108.13	107.73	108.65	108.69	109.96	108.54	107.18	107.44	109.37	107.95	110.6	111.08	108.07	108.95	108.42	108.23	108.82	108.62	107.01	107.41	110.32	109.96	108.63	109.8	107.17	108.84	108.14	108.77	108.25	108.61	110.41	112.45	108.27	105.58	108.26	109.83	108.46	109.42
108.27	106.41	108.32	107.4	107.46	108.69	109.56	108.13	106.48	108.33	107.88	108.48	107.88	109.05	107.5	108.46	108.93	109.28	108.82	108.36	107.04	107.95	108.05	107.72	108.7	108.06	109.63	110.03	109.79	106.58	109.67	108.73	110.1	106.31	108.05	106.35	108.35	109.07	109.27	107.18	108.8	107.38	107.84	106.42	108.2	106	110.55	110.56	107.78	109.21
104.28	107.07	104.31	105.4	106.66	109.3	106.38	106.33	106.39	106.21	105.76	106.58	105.88	107.96	107.21	106.44	108.91	107.3	109.05	106.58	106.4	106.62	106.76	105.43	106.31	107.27	106	107	106.55	104.43	104.67	107.25	105.72	104.86	106.57	107.34	106.36	105.52	107.55	107.04	107.35	106.71	108.71	104.74	105.34	109.97	106.39	108.21	106.71	107.28
102.16	101.08	100.49	100.11	101.42	103.07	102.42	99.34	100.17	98.533	100.78	98.786	98.532	100.28	101.12	100.88	97.224	99.784	99.187	99.771	100.71	99.787	100.75	99.774	100.09	101.11	100.03	102.83	101.45	103.05	99.687	100.17	101.24	100.83	99.74	98.862	100.59	98.377	99.471	98.417	100.35	101.81	100.07	100.2	99.809	99.57	98.67	99.444	100.66	98.783
109.21	108.92	111.55	110.16	111.34	108.93	109.56	110.51	110.91	109.48	111.19	111.55	109.99	111.16	109.94	109	110.58	110.7	112.11	109.69	109.05	110.79	109.54	109.01	110.78	109.99	110.5	110.2	110.93	108.54	111.18	110.14	108.81	110.22	110.25	107.83	111.41	111.04	112.7	108.36	109.96	109.44	110.51	111.28	110.09	110.11	109.87	111.24	110	110.5
108.66	109.05	107.65	107.43	109.33	108.96	109.56	108.02	108.41	109.22	108.01	107.47	105.99	108.26	105.14	110.06	108.36	108.6	109.2	109.75	107.97	105.91	111.84	107.86	106.87	108.13	108.77	107.44	107.41	111.39	108.57	107.43	108.89	108.86	107.26	109.43	109.06	109.28	107.23	108.19	105.7	107.86	108.98	109.02	108.76	107.56	108.83	107.99	106.43	108.06
104.67	104.53	107.48	106.1	107.86	107.07	105.08	105.85	103.52	105.49	103.03	107.7	104.77	105.21	104	105.37	105.73	104.51	104.65	104.61	104.02	104.06	105.07	106.95	104.78	104.75	105.25	106.06	106.83	106.08	105.83	103.67	105.63	106.11	108.17	106.92	106.06	106.5	106.2	106.99	106.62	106.76	105.33	105.77	105.12	105.01	105.7	107.97	104.7	106.49
104.7	105.22	103.72	105.93	106.64	104.99	106.07	105.98	104.79	104.84	103.72	106.12	106.52	106	104.75	106.65	104.19	105.49	104.62	105.06	104.93	107.95	105.35	103.74	107.46	105.16	105.46	106.3	108.69	105.55	106.63	105.29	104.73	104.48	108.26	106.66	103.77	105.51	106.26	106.67	105.79	106.36	103.69	104.23	103.12	105.31	107.8	106.1	106.08	105.4
105.38	107.05	105.29	106.54	104.77	105.46	107.13	105.35	105.66	108.26	106.55	105.89	106.31	103.81	105.25	105.88	107.79	105.16	108.6	106.5	106.03	106.83	105.99	104.68	104.9	106.18	105.03	106.67	106.52	105.96	106.03	106.87	105.48	108.14	107.31	105.27	106.47	105.35	103.49	106.29	105.98	107.54	107.82	105.55	103.72	106.32	105.78	104.85	105.47	105.51
107.97	108.38	107.76	106.9	107.65	108.5	109.54	109.65	106.78	108.74	108.56	108.8	107.84	111.84	107.44	109.51	109.2	106.46	108.13	108.53	109.16	106.67	108.6	106.96	110.31	108.77	107.61	106.33	108.6	107.21	107.41	108.02	108.6	109.8	107.78	107.93	109.67	110.25	108.25	109.58	108.8	107.45	107.31	107.42	107.6	107.42	106.4	108.65	108.99	108.14
106.02	108.37	105.52	107.99	107.53	109.46	108.46	108.55	104.73	106.4	106.6	106.4	107.9	105.59	107.29	106.98	106.49	105.48	107.53	106.3	107.67	109.02	107.69	105.48	108.12	105.72	106.44	108.97	106.9	105.49	107.85	108.45	107.8	107.18	107.96	104.99	107.51	106.92	109.1	106.72	104.2	106.81	107.52	109.01	107.45	106.06	106.31	107.41	106.21	105.99
102.03	100.48	99.814	102.46	100.99	98.978	101.28	99.975	100.78	100.33	98.425	102.73	102.93	99.561	101.42	100.22	100.55	102.46	101	100.9	98.728	100.83	100.47	103.3	103.55	101.69	102.88	100.91	100.87	101.86	99.839	102.94	103.06	101.36	100.52	99.057	98.276	99.959	101.33	101.9	100.55	101.68	100.85	100.05	101.57	100.56	100.95	101.42	102.6	98.664
105.56	103.79	104.23	105.91	107.79	103.24	107.19	107.68	106.6	107.76	104.02	106.43	104.23	107.73	105.12	105.92	106.1	104.97	105.72	104.74	105.2	105.75	105.77	105.99	105.03	103.48	107.53	105.21	104.34	106.27	105.19	106.55	104.04	105.24	104.98	104.69	105.28	107.26	107.21	106.04	107.39	103.66	106.56	105.15	105.37	103.96	104.56	106.63	106.96	104.31
104.94	104.16	103.84	104.59	107.54	107.03	105.05	106.69	104.4	108.12	106.21	106.57	105.7	104.95	104.98	106.28	104.75	105.88	106.82	105.02	105.5	105.35	104.06	105.93	105.42	108.96	104.97	105.65	105.33	105.11	106.05	104.83	106.21	103.93	106.74	103.33	106.26	106.25	104.09	102.74	103.48	107.76	105.75	106.04	102.14	105.48	105.93	107.8	104.96	107.45
109.2	109.98	110.9	109.31	111.77	109.63	110.27	110.5	112.64	110.47	110.21	110.17	109.88	110.96	110.92	110.94	111.37	109.67	111.4	112.03	109.9	107.87	107.74	108.64	112.63	109.37	110.54	110.22	111.87	110.38	110.39	111.9	112.17	108.9	109.25	108.67	111.43	109.09	111.27	108.82	110.19	111.35	110.23	109.81	109.72	108.98	111.14	110.71	109.35	111.25
110.13	112.97	109.61	110.91	110.29	110.14	110.91	109.11	111.65	111.63	111.77	109.58	111.68	109.74	110.22	111.62	108.89	109.54	111.88	112.31	111.36	110.88	109.48	110.98	110.45	110.11	111.48	109.24	111.05	110.42	111.44	110.46	109.5	111.27	109.23	109.07	111.08	110.38	108.91	109.1	110.09	111.2	111.56	109.76	111.04	110.51	110.72	110.77	108.45	106.36
96.25	99.693	98.687	97.652	97.588	97.142	98.581	97.045	99.901	98.131	98.124	98.627	97.599	97.45	97.866	97.792	98.002	97.646	99.115	96.818	100.21	95.941	97.635	97.579	97.817	98.921	98.453	99.366	98.321	98.694	98.347	98.276	99.628	98.61	98.001	99.082	100.17	96.045	96.826	99.202	100.62	98.18	99.722	96.835	98.195	98.417	98.483	98.25	98.5	99.022
109.46	109.22	111.64	110.12	109.56	110.67	112	111.96	110.76	108.92	110.19	110.77	109.71	111.43	111.25	112.16	111.08	110.01	109.96	111.1	109.9	109.37	108.97	110.41	109.72	111.31	111.41	109.5	108.78	111.38	111.21	110.31	110.02	108.79	109.38	108.5	111.08	110.63	110.48	112.31	109.55	110.47	110.53	111.68	110.52	110.23	108.97	108.84	108.48	111.46
105.91	104.77	107.9	107.39	106.42	109.72	107.67	105.38	109.7	106.85	107.39	107.46	107.25	108.96	107.25	108.68	106.38	108.21	108.23	107.7	107.64	106.82	105.97	105.65	107.3	107.07	107.46	106.31	106.66	109.58	107.54	107.74	107.47	108.26	105.77	108.27	106.45	107.82	106.16	105.52	106.09	108.32	108.19	107.63	110.08	108.74	108.97	107.43	108.61	106.7
108.1	110.79	107.86	107.21	108.33	108.66	107.66	110.69	106.84	106.73	106.29	106.59	108.82	108.28	106.82	107.76	109.54	108.54	107.49	108.17	108.42	110.01	109.99	109.26	109.05	108.82	107.53	108.44	109.5	109.51	106.05	106.56	109.85	107.36	106.45	109.19	109.85	109.15	108.68	107.85	106.48	108.75	107.77	108.28	108.95	108.58	108.43	108.14	109.73	108.42
96.866	98.825	98.729	97.485	97.057	98.375	97.133	97.692	98.11	99.391	95.574	100.12	98.425	97.437	97.022	97.426	98.345	99.855	98.113	97.858	97.08	99.098	97.912	97.683	97.647	97.207	96.177	98.76	99.125	98.266	97.109	99.162	96.651	96.535	96.941	98.631	97.272	97.119	96.659	99.587	97.101	96.39	96.176	98.352	100.11	99.303	96.178	98.178	97.341	98.87
99.514	101.02	100.72	99.63	101.01	99.775	100.71	100.98	99.726	100.16	100.92	99.114	100.26	99.578	99.726	100.33	99.559	101.99	101.45	100.01	102.07	99.393	98.183	101.32	100.43	101.63	98.964	100.88	100.54	101.88	102.95	98.954	100.49	98.339	100.36	100.79	99.858	101.17	102.56	99.726	99.901	99.514	100.97	103.17	98.392	101.62	99.572	98.446	102.23	100.72
106.44	106.15	104.93	107.9	107.28	107.61	105.46	107.03	105.1	106.42	107.9	107.32	104.19	105.82	108.23	106.96	104.52	107.64	106.28	108.11	104.17	107.06	105.82	106.54	107.08	106.74	108.09	106.39	106.69	107.95	105.36	107.4	105.03	105.27	105.74	106.6	108.71	105.43	105.57	105.89	106.29	107.48	105.28	104.14	103.25	106.25	108.38	105.4	106.48	107.83
96.793	97.374	100.64	99.839	98.189	100.11	96.07	98.695	99.923	100.03	97.71	99.17	97.462	97.126	98.139	99.581	98.83	98.155	98.19	98.441	96.835	99.388	98.085	99.729	100.18	97.545	99.414	99.349	100.38	96.052	97.864	98.898	99.617	97.22	97.936	99.461	96.219	97.194	98.406	97.854	99.302	97.431	99.348	98.309	97.005	97.36	99.518	100.27	97.718	98.64
106.31	104.86	106.99	107.67	104.96	104.1	107.83	106.95	108.37	107.64	106.67	106.65	107.11	106.81	105.06	106.69	109.21	105.32	107.29	105.17	107.88	107.21	107.94	106.34	105.39	106.54	105.89	106.6	106.34	106.82	107.85	105.09	104.93	105.52	105.57	106.48	107.18	106.28	106.07	106.57	106.55	106.91	107.09	108.43	107.4	109.26	108.05	105.01	103.94	106.21
97.382	97.783	98.975	99.368	97.565	99.303	96.079	97.301	101.39	98.105	98.657	98.652	95.603	96.133	97.787	98.081	98.008	96.332	98.208	96.505	98.114	98.199	98.981	99.421	97.713	97.041	96.182	100.34	100.06	97.629	95.565	96.376	100.17	97.364	97.712	98.263	99.927	98.08	97.469	100.42	96.49	98.893	98.844	98.463	96.655	97.407	98.956	96.824	97.214	98.102
109.56	109.47	112.66	111.1	109.55	110.35	110.07	111.2	111.07	110.27	109.49	110.03	111.66	109.45	110.91	112.44	111.83	109.96	111.38	109.31	110.68	110.1	110.11	111.63	113.31	110.42	109.6	110.31	109.01	112.6	110.57	109.19	110.02	108.64	108.71	110.84	109.86	113.18	107.42	111.42	111.79	110.04	109.93	111.14	109.63	111.15	112.55	110.98	110.88	109.51
108.35	108.26	107.29	107.85	107.77	106.16	108.21	107.53	109.52	107.36	106.83	107.96	108.13	107.15	109.52	108.13	109.76	108.24	108.41	106.71	106.97	104.54	109.37	106.66	107.77	105.94	108.96	105.39	106.91	109	108.18	109.39	107.34	109.43	106.23	106.14	109.86	108.03	108.24	106.93	108.89	108.07	106.96	107.65	106.67	107.99	105.72	109.8	109.85	109.26
105.51	106.15	105.28	104.91	107.27	105.32	106.97	107.06	105.92	106.15	106.17	104.6	104.36	106.09	105.9	104.95	104.67	105.5	104.24	106.05	105.12	105.26	106.25	106.06	105.89	107.72	107.37	104.43	104.68	105.52	106.35	106.88	106	106.55	106.46	105.87	106.04	104.79	105.34	105.27	105.65	107.96	107.28	105.25	104.9	104.91	105.28	104.27	107.71	105.65
108.8	110.96	110.07	110.27	109.16	107.68	110.34	109.21	111.68	111.51	110.08	109.58	110.57	113.27	110.97	110.78	110.21	109.85	110.06	109.33	111.75	112.37	111.59	111.93	109.43	111.22	108.2	111.58	110.56	110.39	111.53	112	110.82	109.72	109.24	111.16	110.89	112.39	112.31	110.79	111.5	109.8	110.16	108.46	111.39	109.53	112.57	109.85	111.36	113.44
105.97	105.43	105.52	105.49	104.18	104.33	104.19	107.61	105.88	104.99	104.79	105.09	106.09	107.56	104.97	106.25	106.1	105.01	106.06	106.2	106.79	105.83	105.74	103.36	106.99	103.99	106.24	105.49	105.85	104.46	106.71	104.54	104.97	106.24	107.7	103.84	107.68	104.38	105.59	105.96	106.29	105.46	105.46	103.46	106.3	105.59	107.06	105.61	105.5	106.65
108.73	107.91	110.63	109.26	107.55	108.23	108.95	107.86	106.92	109.84	109.59	109.12	107.6	108.41	107.1	108.4	107.73	105.71	107.76	107.36	107.58	108.11	111.97	109.24	108.41	108.36	107.15	108.22	107.38	109.14	109.06	108.65	109.08	108.84	105.88	107.8	107.56	107.89	105.79	107.77	107.57	108.93	107.82	109.37	107.99	108.56	109.51	107.75	107.89	109.24
110	110.73	109.97	109.84	108.81	110.24	107.91	110.3	111.58	110.51	109.05	113.72	110.56	111.35	108.79	110.45	112.18	112.11	110.19	109.44	109.23	110.96	111.38	111.03	110.1	110.18	110.13	110.46	110.64	110.87	109.17	109.94	111.43	111.24	111.91	108.62	111.53	108.28	110.21	111.27	111.88	109.98	109.21	109.56	110.83	110.62	108.57	108.78	111.07	110.29
104.99	106.21	107.41	107.01	105.43	106.14	105.79	105.24	106.25	106.02	105.57	105.08	106.65	105.3	106.81	105.02	106.72	105.1	105.64	106.9	104.9	104.25	107.5	105.39	105.29	104.12	104.08	105.16	104.64	105.56	106.85	105.68	106.02	107.74	105.63	107.55	105.01	106.16	106.39	109.67	104.4	104.79	109.09	106.29	105.09	105.49	105.03	104.05	105.61	104.4
108.15	108.22	108.48	109.44	107.52	106.83	107.39	109.11	106.35	108.57	107.23	109.05	106.97	108.19	104.53	107.26	107.88	111.11	108.28	109.75	106.99	107.44	108.75	108.27	106.26	105.81	108.84	109.28	107.74	104.54	109.51	108.48	107.82	108.4	107.82	106.81	108.07	106.73	106.92	107.87	106.75	107.05	109.15	105.31	105.86	107.67	107.12	108.77	109.87	107.77
106.47	105.6	107.06	104.7	105.9	106.59	107.93	107.18	108.02	108.25	104.1	106.54	106.47	107.39	105.69	106.27	108.2	107.33	104.27	106.76	108.03	107.61	106.94	106.05	105.8	107.48	107.52	107.49	107.62	105.69	107.59	107.33	105.47	105.03	106.55	104.64	104.54	105.05	108.06	104.98	106.89	105.48	107.3	107.11	106.91	106.96	107.46	105.31	106.34	106.55
106.55	109.41	107.64	107.5	107.23	105.7	108.16	109.11	107.91	107.1	107.81	108.77	108.07	106.47	109	106.55	104.74	106.83	107.13	108.03	107.94	107.67	107.94	107.09	109.5	108.95	108.3	107.41	108.84	106.63	107.45	109.65	105.07	108.32	107.19	109.34	107.83	109.24	107.59	107.94	106.2	106.85	107.47	107.55	109.46	107.76	106.07	107.15	106.33	108.31
106.5	104.07	108.72	107.87	105.93	108.85	106.06	105.83	105.09	104.99	106.15	105.13	108.92	106.46	106.11	106.81	105.68	107.15	106.07	109.31	105.69	106.77	107.78	107.89	108.09	105.09	106.31	108.38	103.73	106.76	106.61	105.59	106.27	107.38	104.59	109.77	105.21	107.02	105.16	107.09	108.66	106.94	104.08	107.27	109.16	107.24	107.82	108.27	105.51	107.04
109.73	107.67	108.99	107.64	110.24	108.07	108.21	109.49	109.59	109.58	108.27	107.52	106.56	108.68	108.34	109.16	108.21	108.22	108.27	107.04	110.7	106.58	105.52	107.18	110.21	107.46	107.58	108.55	107.74	108.35	109.47	108.53	108.6	109.38	109.73	109.39	109.57	106.97	106.47	108.55	108.08	106.1	107.86	106.42	108.54	107.86	105.62	109.54	108.4	108.08
98.985	95.263	97.792	96.62	98.774	100.76	96.969	99.898	99.878	97.884	100.48	98.309	96.607	96.048	98.344	98.437	98.332	98.283	98.426	97.468	97.883	96.528	97.155	98.865	98.238	97.626	100.11	97.371	98.461	98.127	95.064	97.303	97.934	96.543	97.837	97.644	100.28	96.822	98.731	100.15	99.058	98.316	97.687	98.256	98.287	99.049	97.594	98.084	97.12	97.307
99.323	101.29	101.16	99.367	101.59	100.5	100.01	99.956	100.92	99.022	99.537	98.877	98.481	101.43	101.36	100.63	99.416	100.55	100.24	101.63	101.2	100.15	100.6	98.365	100.65	99.848	99.217	101.47	99.014	102.19	101.1	98.738	99.406	98.019	97.954	99.624	102.19	99.481	99.784	100.9	101.85	98.716	99.32	99.174	101.25	101.47	98.929	101.16	99.781	100.75
106.05	105.38	107.03	105.11	105.27	105.04	106.38	106.04	102.31	104.53	104.54	105.71	106.32	106.23	105.51	108.68	106.76	105.6	105.68	106.53	104.02	106.46	106.73	105.33	106.48	105.16	105.87	105.44	104.26	104.93	106.56	102.56	107.83	106.57	106.13	105.36	105.21	104.53	105.78	105.64	105.08	104.12	106.68	107.79	104.76	105.57	106.86	105.54	104.98	104.61
106.18	106.7	107.45	106.43	106.76	106	106.29	105.47	105.41	104.37	104.43	105.7	105.33	106.25	106.45	104.67	106.02	107.25	103.88	105.39	107.44	107.37	107.94	105.7	103.82	107.62	105.43	105.2	104.07	105.87	106.46	104.27	105.36	107.13	105.71	106.55	105.74	105.94	106.57	105.83	106.91	104.37	105.09	105.57	105.13	105.31	107.79	105.57	106.04	104.12
105.22	106.26	106.36	106.3	105.24	103.38	104.03	106.15	107.35	102.43	103.73	105.92	106.57	105.6	104.36	105.23	105.94	107.15	105.71	105.8	103.97	104.1	103.28	104.56	105.6	107.7	104.95	106.61	104.6	106.56	106.61	105.1	104.77	106.02	105.89	105.3	104.73	106.88	106.72	106.68	104.25	105.94	105.83	105.22	105.25	105.55	103.52	108.48	104.56	102.85
104.05	107.24	105.61	105.42	105.2	104.83	103.61	106.92	105.82	107.92	106.52	105.65	106.16	105.04	104.64	103.96	106.61	101.93	105.34	104.81	106.83	104.77	104.91	106.31	106.66	107.32	106.74	107.55	104.36	105.68	103.95	104.68	106.7	106.06	106.06	105.24	104.79	105.77	106.1	105.59	107.16	103.9	104.1	105.97	107.66	106.85	105.19	103.83	106.44	105.07
107.75	105.45	104.26	108.29	105.53	103.06	106.69	106.07	108.24	106.84	109.47	106.64	105.32	104.57	106.93	106.68	107.48	106.04	106.91	104.97	103.29	104.94	105.5	107.21	105.11	107.29	107.68	106.48	106.02	105.68	106.81	106.77	106.82	105.33	106.23	105.95	104.9	104.48	104.33	105.85	105.36	108.02	106.13	104.95	105.3	106.44	105.39	105.37	106.46	106.95
107.69	109.07	107.16	109.98	107.37	108.11	108.04	106.25	106.17	110.02	106.57	109.58	106.91	109.19	108.18	108.99	109.64	108.92	107.6	109.53	106.28	107.49	107.19	107.39	108	107.48	108.29	108.54	106.42	109.19	108.27	108.21	107.48	109.33	107.63	107.95	110.09	109.36	107.6	106.3	107.89	110.42	107.85	110.53	107.15	108.1	108.92	109.13	108.36	107.61
106.25	106.29	105.03	107.21	109.4	105.13	104.28	104.94	104.92	105.96	107.56	107.98	106.23	106.29	107	104.18	106.58	107.51	106.34	105.95	104.52	106.46	103.08	105.31	105.2	105.53	105.7	106.1	105.27	105.71	105.18	104.63	105.51	104.13	105.78	105.4	105.35	106.43	105.89	107.37	106.86	103.77	106.61	104.54	105.48	106.08	106.68	106.33	106.75	103.86
111.31	108.97	112.05	106.86	110.66	110.79	109.58	109.3	111.26	109.62	111.02	107.24	110.39	109.63	109.93	111.53	108.92	109.81	110.39	111.2	109.9	111.44	110.78	106.43	111.12	107.53	110.47	108.97	111.19	111.95	109.26	108.44	109.87	108.89	112.82	110.45	110.2	110.01	110.02	109.15	111.25	113.36	108.09	109.66	108.24	109.62	112.23	111.13	110.24	111.19
103.09	102.74	106.1	106.16	106.72	105.38	106.61	106.95	104.27	103.71	106.55	106.36	104.84	105	105.13	107.83	104.98	103.28	106.3	106.83	106.35	104.79	104.62	106.7	104.19	105.96	104.7	103.91	108.28	105.49	106.17	104.7	106.17	106.42	106.74	105.28	105.8	104.59	105.22	105.72	102.98	105.09	106.53	104.61	104.3	105.15	105.42	106.39	104.59	106.24
97.483	97.721	97.621	95.943	99.553	98.782	98.381	98.23	98.643	98.303	98.091	99.037	97.632	97.829	98.113	98.911	99.093	98.598	97.128	96.784	97.16	98.331	97.988	98.788	98.53	98.864	100	96.959	98.081	99.229	99.343	99.802	99.883	96.581	98.856	100.63	97.016	99.75	98.217	97.363	96.519	99.59	98.682	97.856	98.626	99.644	98.724	95.486	96.938	100.11
104.02	105.61	105.4	104.89	104.34	106.49	104.93	104.97	106.67	103.73	105.55	106.21	105.85	107.5	102.51	103.3	105.95	105.78	106.37	106.99	104.57	104.73	105.63	104.63	106.68	106.45	105.61	107.51	103.03	107	106.15	106.15	105.87	107.55	105.56	105.91	104.7	105.28	105.91	103.23	105.92	105.09	104.74	107	105.71	105.3	106.64	107.08	105.22	106.92
97.358	97.573	98.623	99.109	100.08	97.571	97.872	99.591	99.896	99.696	99.365	98.886	97.619	97.636	96.446	98.649	98.709	98.806	98.669	96.323	97.995	98.434	98.676	99.594	99.991	98.117	99.716	99.96	98.598	97.701	98.81	97.831	98.295	97.648	99.178	98.756	98.647	98.594	100.5	97.047	97.027	98.936	97.407	99.061	95.599	96.408	95.844	99.178	100.09	98.743
109.68	109.75	110.66	111.95	110.1	110.98	108.06	109.98	110.26	109.67	108.26	108.62	108.04	111.27	110.19	111.01	110.58	109.33	109.53	111.52	108.44	110.84	110.32	109.75	109.96	112.34	110.92	110.69	110.74	112.62	110.77	110.25	108.53	110.26	112.67	111.25	111.43	111.1	111.44	111.05	108.56	110.8	109.46	110.34	111.63	110.87	108.89	109.58	109.52	111.59
108.25	105.31	102.73	104.59	104.41	107.21	104.19	106.37	104.19	106.06	102.79	106.83	106.11	103.14	104.95	106.04	103.76	106.41	105.56	106.14	107.16	107.04	104.77	106.14	105.28	107.16	104.98	103.82	105.15	104.44	105.28	107.2	104.1	105.51	105.87	102.61	105.6	106.39	105.07	108.54	105.82	103.18	104.78	106.81	105.38	106.72	106.22	104.19	104.31	105.4
111.05	110.53	111.16	109.09	107.3	110.33	111.48	109.07	112.28	110.37	110.55	111.79	110.73	110.15	107.93	110.64	111.73	110.46	110.53	109.18	108.42	113.2	109.69	109.85	113.24	111.81	109.38	112.52	110.65	109.92	110.12	109.23	111.76	110.36	111.99	108.82	111.1	108.63	109.32	109.92	111.89	109.74	108.23	110.05	108.96	110.98	110.05	111	111.67	111.45
106.78	107	107.99	108.05	108.05	108.06	108.83	107.73	108.43	106.12	107.75	107.3	108	108.17	107.33	106.76	109.04	108.39	109.19	107.19	106.35	107.02	109.62	110.22	105.91	106.29	105.71	107.68	109.16	108.16	108.51	108.11	107.01	105.72	106.16	106.99	109.17	105.8	108.12	107.17	107.44	107.47	105.17	105.07	107.08	107.72	108.13	107.82	105.39	108.44
109.25	108.22	106.61	107.5	107.8	108.96	109.81	105.92	109.82	108.56	110.07	108.23	108.99	108.22	107.36	108.13	107.6	106.95	110.8	111.04	111.54	107.21	106.52	109.08	108.78	105.96	107.29	105.86	107.87	107.09	108.1	106.56	107.74	109.51	108.65	107.46	107.78	107.03	110.48	108.56	107.51	107.02	109.64	109.67	108.19	107.1	109.53	107.46	109.71	107.11
106.94	106.18	107.01	107.25	107.9	105.32	106.29	106.28	107.77	106.11	107.72	108.36	108.37	105.36	107.6	104.9	108.51	107.43	104.7	106.49	107.61	105.52	105.17	105.95	106.31	107.3	108.42	107.22	106.69	106.4	105.49	105.9	107.37	106.87	105.39	106.96	107.05	109.81	105.55	107.09	108.44	106.94	105.3	104.95	105.4	107.51	107.71	107.94	104.76	107
101.19	100.24	99.466	100.08	100.02	102.74	100.22	101.28	102.73	100.99	100.8	101.8	101.19	101.57	101.63	102.28	100.25	102.11	102.67	101.09	101.02	100.31	102.11	100.85	102.03	101.49	100.52	100.3	101.59	100.26	100.37	101.32	101.05	102.08	102.45	99.123	99.429	100.66	100.76	103.35	101.47	101.01	101.81	100.08	100.63	99.708	100.57	99.812	101.65	101.37
106.05	105.44	104.69	103.5	106.04	102.7	104.25	106.19	105.7	107.82	107.37	105.56	105.79	104.25	104.99	105.31	105.45	106.67	107.88	103.35	103.76	106.8	106.78	104.99	104.22	106.95	104.08	105.85	107.07	106.97	102.21	106.63	105.01	105.71	106.94	105.36	104.94	107.89	106.08	104.7	105.16	107.41	106.34	107.08	105.72	106.28	106.36	106.78	107.94	106.32
99.026	100.51	97.515	96.942	99.742	98.872	97.17	97.621	99.118	98.281	98.643	96.268	99.339	97.456	100.99	96.737	98.793	98.99	94.436	96.493	99.257	101.75	96.466	98.634	96.606	98.25	98.342	96.778	96.73	101.22	98.248	100.72	98.379	97.568	98.964	96.655	101.61	101.02	96.806	99.021	99.791	95.497	98.16	97.436	98.177	99.505	98.299	99.778	97.593	98.931
106.32	107.54	108.46	105.67	108.19	107.84	105.89	107.32	107.81	108.19	106.92	108.36	107.13	107.18	107.75	106.28	107.27	108.24	109.27	107.51	107.64	108.36	109.01	108.18	107.26	108.28	107.94	107.98	106.97	108.98	108.55	110.67	108.84	105.02	106.97	108.91	107.09	108.22	107.47	107.71	107.93	110.02	106.48	106.48	106.89	107.7	106.96	107.85	108.39	107.39
107.79	105.14	104.04	106.88	107.31	105.77	104.93	105.08	107.02	107.03	104.69	106.61	106.97	107.31	107.75	109.2	105.46	106.05	103.95	107.3	105.62	105.54	107.21	104.91	106.86	105.17	106.63	104.38	107.35	107.72	105.24	105.02	106.26	105.17	106.73	108.45	106.66	108.29	108.73	105.45	106.78	106.25	107.83	107.82	104.42	106.39	107.7	108.18	106.54	105.69
97.9	96.528	99.056	99.485	97.884	97.877	98.438	98.527	97.694	99.116	98.982	99.223	100.6	97.187	97.528	98.067	97.259	99.186	98.267	99.191	97.328	100.25	96.919	98.145	97.573	99.518	99.927	95.994	98.143	97.675	99.01	98.025	97.267	98.309	99.021	98.475	97.694	98.567	94.748	96.23	95.736	98.869	97.261	97.33	97.887	97.697	98.231	100.2	96.709	98.053
106.19	108.28	108.56	109.27	109.02	106.38	108.38	107.03	108.98	108.37	107.46	107.5	108.2	106.89	105.64	106.26	108.73	106.96	106.76	106.61	108.35	108.52	108.04	106.2	108.67	107.88	106.45	107.54	108.34	106.97	106.66	106.89	108.35	106.84	107.3	108.93	109.79	107.06	109.27	107.6	108.54	106.55	109.33	108.17	108.29	107.68	108.69	109.16	106.83	107.74
106.37	105.66	105.32	106.21	106.13	104.86	105.35	106.67	108.88	107.81	106.26	107.21	107.35	107.49	107.51	107.7	106.19	107.32	106.82	107.32	105.27	106.33	106.3	106.53	107.07	106.06	107.32	105.14	105.95	106.67	107.91	108.09	105.91	106.36	105.86	107.19	106.01	106.82	105.29	105.75	105.96	108.82	107.22	105.58	107.79	106.13	104.75	108.35	106.22	106.39
99.63	104.8	103.97	100.79	104.25	101.34	102.19	104.09	102.18	102.12	104.72	103.18	102.94	102.36	101.07	103.01	103.08	102.12	103.43	102.48	100.47	104.71	103.46	102.71	103.21	102.39	103.59	103.97	101.78	104.07	104.02	105.28	104.33	104.05	99.912	102.73	103.13	102.19	102.04	102.51	104.04	103	102.09	105.8	101.86	100.71	103.57	102.83	103.11	101.26
105.29	106.74	104.36	107.09	108.95	107.1	108.46	107.9	107.02	105.16	109.44	106.3	108.44	109.01	106.58	107.21	108.57	106.97	106.04	107	108.13	106.73	108.28	106.12	107.13	107.25	106.82	107.01	108.93	108.72	107.85	108.5	109.53	105.76	109.56	109.04	111.42	106.22	105.96	107.85	106.47	107.56	107.2	110.13	106.65	108.92	107.18	107.72	107.3	107.75
108	107.83	105.78	106.29	106.17	106.32	107.76	107.44	104.8	106.62	107.7	106.38	105.34	107.39	108.3	107.6	105.94	107.12	107.41	106.31	105.9	107	106.32	104.16	105.83	104.87	108.23	107.03	106.49	108.37	105.58	107.37	108.87	107.53	107.43	105.43	106.95	108.21	105.98	106.53	104.08	107.72	105.52	104.73	105.93	106.76	107.55	107.5	104.8	107.72
100.33	97.81	100.01	99.362	98.767	98.797	98.787	96.695	97.875	98.95	99.715	99.253	98.975	99.414	97.852	100.13	96.425	99.192	96.803	99.64	98.319	100.62	97.436	98.933	98.305	99.581	99.226	99.392	100.07	98.931	100.49	98.342	98.522	97.729	100.26	100.37	98.321	99.396	99.033	96.506	99.172	96.238	99.317	100.01	99.114	98.096	100	100.43	98.785	100.93
97.363	98.01	98.05	100.89	97.655	97.201	98.263	97.711	98.612	97.456	97.777	97.492	97.906	99.206	96.169	98.025	99.314	96.001	97.989	98.146	98.147	98.66	97.717	99.144	99.842	95.939	97.015	99.262	99.776	98.738	98.785	97.848	98.562	99.752	96.396	98.4	98.588	98.018	97.129	99.282	100.76	96.995	97.818	100.02	96.139	99.107	98.38	97.935	100.79	99.952
107.68	106.34	107.39	109.2	108.24	107.67	108.06	106.99	107.59	106.89	107.42	108.4	106.91	108.9	107.1	107.38	109.6	107.28	109.2	109.02	108.73	107.31	108.1	108.07	106.43	110.28	108.35	106.25	108.97	107.35	108.16	107.58	105.76	107.45	107.37	109.38	108.47	109.19	108.8	109.31	108.33	109	107.02	106.96	107.98	107.43	109.29	107.29	107.41	105.98
108.06	110.61	107.77	108.6	107.99	107.2	109.3	108.71	109.15	108.28	106.88	109.73	111.11	108.45	108.22	107.77	110.99	109.27	109.06	110.09	106.35	107.43	110.07	107.74	109.78	108.68	109.71	108.51	107.73	108.62	109.13	109.44	108.4	110.13	108.21	108.36	109.75	109.78	108.63	109.14	108.65	108.83	106.87	109.52	110.5	106.27	108.66	107.14	107.44	108.62
108.03	103.12	106.34	108.49	106.63	106.54	106.98	107.73	105.5	105.17	105.55	107.55	107.22	107.4	105.64	109.18	104.67	105.62	107.89	106.8	104.5	106.93	103.64	105.25	106.49	105.57	106.95	105.1	108.31	106.26	105.86	105.74	107.01	108.84	107.13	105.56	106.31	106.19	105.76	105.79	107.24	106.17	106.33	105.64	107.21	105.65	107.65	104.41	106.61	105.36
106.38	109.07	107.71	105.54	107.75	107.45	106.64	106.46	105.27	105.43	106.25	105.81	104.79	107.22	107.34	107.9	108.8	108.27	106.41	106.17	106.68	107.47	108.34	108.27	103.96	106.65	106.21	105.2	105.11	108.45	106.07	105.96	107.09	106.91	105.4	103.8	104.85	107.5	105.78	106.19	106.48	109.34	106.5	105.58	106.68	108.54	104.73	105.06	104.61	105.75
105.67	105.06	105.96	107.58	105.12	107.12	106.09	106.36	103.66	104.74	104.32	103.96	104.28	106.58	103.46	104.58	106.46	102.46	105.37	104.02	104.01	106.4	103.89	104.94	104.66	105.62	104.59	102.84	104.56	105.2	105.18	105.94	102.18	106.68	105.48	107.4	105.9	106.05	104.01	105.25	105.72	105.79	105.48	105.73	105.35	105.24	107.55	107.01	108.16	104.48
109.86	106.72	109.17	109.93	107.45	107.33	110	104.93	107.57	106.68	108.22	109.22	108.38	108.45	109.84	107.25	109.21	108.44	110.23	107.65	109.64	107.07	109.26	106.38	105.76	109.98	109.12	109.9	107.69	109.43	107.49	109.73	107.71	107.76	106.43	108.96	111.35	108.61	110.1	107.8	108.22	109.18	109.1	109.5	108.57	109.77	108.69	106.72	109.95	107.86
106.76	105.36	106.95	104.84	106.93	105.12	104.11	106.05	107.49	104.08	107.75	106.9	108	104.16	106.76	106.58	104.96	107.93	104.89	105.27	106.2	106.27	108.29	105.25	107.73	105.66	107.53	107.05	108.8	106.08	106.23	106.56	106.17	105.12	104.98	106.55	104.28	106.38	108.26	106.74	106.12	104.63	105.43	106.93	104.43	107.23	105.2	108.1	108.65	107.11
106.16	106.35	108.93	109.07	108.96	106.72	106.98	107.98	109.21	110.62	108.53	108.36	109.99	108.6	106.87	109.15	107.53	107.17	108.34	107.28	109.13	108.92	108.02	108.29	107.11	107.4	106.95	108.03	109.86	109.68	109.12	109.8	107	107.89	109.01	105.11	108.19	108.26	109.98	108.36	108.37	107.47	107.32	104.56	107.68	106.06	107.91	108.01	108.01	107.21
108.03	110.68	107.3	108.55	109.11	108.68	107.88	106.73	110.02	106.65	106.46	106.97	108.07	109.72	110.39	108.75	109.13	110.98	107.12	107.64	107.78	107.71	109.82	108.48	109.56	108.74	109.34	109.43	107.36	108.81	108.34	108.48	108.92	108.02	108.68	107.85	108.64	106.55	109.05	107.22	109.49	107.62	109.26	108.36	107.38	107.92	107.61	109.75	108.12	108.58
107.73	106.41	107.64	105.45	105.19	109.1	104.95	104.74	106.86	106.8	107.75	103.96	106.27	105.21	103.73	105.7	105.12	107.86	106.24	106.45	106.99	108.58	106.58	106.6	106.25	105.74	106.06	106.76	107.43	107.98	107.76	105.57	107.52	106.99	105.53	105.52	106.43	105.06	106.66	106.69	107.29	106.57	106.09	105.12	108.7	108.84	108.46	107.66	104.5	105.98
97.882	96.512	98.566	99.73	98.01	99.912	98.202	97.908	96.826	99.584	97.929	95.53	98.051	97.841	97.421	98.985	100	98.326	97.474	96.181	98.501	96.915	101.1	99.502	99.81	99.768	99.657	98.809	97.952	97.188	97.567	98.359	97.941	98.723	98.699	98.027	97.159	101.14	96.666	98.778	95.483	100.07	98.724	97.513	98.206	100.17	95.829	98.038	95.722	98.127
105.94	106.15	104.97	104.51	105.99	106.99	106.56	104.14	106.04	105.12	106.63	105.9	104.74	103.27	106.71	106.07	105.88	105.21	105.48	106.77	104.39	105.58	104.98	104.86	105.57	105.03	105.25	105.86	105.27	106.81	106.39	104.61	107.24	103.5	107.86	106.54	108.1	106.47	104.08	104.91	105.33	107.22	103.63	105.9	106.13	105.82	106.5	104.76	106.75	106.21
107.63	107.95	109.09	107.07	107.3	107.99	106.17	108.84	110.71	109.68	109.77	108.8	110.49	108.24	107.07	107.46	107.61	108.49	109.96	106.72	105.76	105.53	107.49	107.26	108.69	107.46	108.44	107.52	108.79	106.73	108.92	108.08	110.47	105.97	110.4	108.35	108.9	108.55	109.26	107.37	109.54	107.31	106.52	107.64	108.48	107.72	107.64	108.39	107.56	107.17
107.33	108.65	107.99	106.79	108.05	110.15	111.31	107.29	107.15	109.36	108.81	110.08	106.66	110.16	107.13	108.22	108.77	108.66	109.73	105.58	109.2	107.13	109.26	109.71	106.01	108.89	107.13	107.67	107.8	105.74	109.36	107.39	107.04	108.62	107.15	108.04	108.13	104.91	109.94	107.09	107.9	108.78	110.71	108.14	108.49	108.53	107.43	106.23	106.77	109.44
106.78	108.21	107.35	109.43	108.5	109.64	110.15	108.09	108.38	108.85	108.38	108.06	107.11	107.6	107.92	108.37	110.28	106.39	107.44	110.43	107.62	107.69	110.36	108.39	108.09	107.77	109.73	107.59	108.07	108.64	109.07	108.47	108.78	110.08	107.08	108.87	105.99	109.5	107.78	109.97	108.11	109.08	108.19	110.11	106.31	108.04	107.52	109.94	111.05	109.2
105.37	107.02	104.73	105.67	108.39	105.96	107.09	105.57	107.26	106.86	107.37	107.14	107.19	106.27	108.24	106.68	105.87	106.02	105.36	105.48	106.37	104.39	105.9	106.94	106.7	104.33	105.82	105.76	105.59	105.5	106.52	104.53	103	105.94	106.16	107.93	105.26	103.75	105.03	107.09	104.82	104.76	105.79	105.32	109.7	104.97	105.05	104.6	105.01	105.73
109.65	109.02	107.02	108.94	111.08	107.23	110.16	107.4	109.28	108.37	108.02	108.78	109.78	107.07	107.64	107.21	109.29	107.6	109.7	108.65	109.44	110.44	106.56	107.19	106.91	108.75	106.94	108.81	109.71	109.08	110.43	107.69	105.72	106.51	108.46	109.47	108.45	108	108.59	110.37	106.71	104.06	109.75	108.84	110.37	107.72	108.68	107.63	107.63	108.02
108.08	106.55	109.87	106	106.91	110.06	109.06	107.02	109.33	108.96	109.84	108.35	109.23	107.65	108.3	109.45	108.57	107.46	107.06	109.3	107.67	110.29	108.01	106.7	107.61	109.73	109.34	107.38	108.76	108.78	110.17	109.08	107.96	108.18	109.12	107.76	110.75	110.14	109.46	109.86	107.6	109.35	110.03	107.28	106.14	109.38	110.7	107.08	110.17	108.04
109.65	107.44	107.21	107.04	105	108.46	106.92	106.26	109.9	106.31	106.69	107.12	107.52	107.22	106.54	108.82	105.1	107.69	107.06	109.43	106.79	110.61	108.12	107.92	108.01	107.97	106.83	110.53	106.86	109.59	106.05	107.37	106.6	108.02	108.42	108.1	108.93	105.25	109.38	108.16	108.38	106.36	106.21	105.7	107.37	109.66	109.21	108.91	106.64	107.98
98.976	100.95	101.97	100.77	101.69	100.63	101.01	100	99.657	100.09	100.73	101.67	100.52	101.49	100.09	99.68	100.8	100.5	101.4	99.811	102.05	102.22	101.11	100.76	101.14	100.07	100.65	102.42	102.08	99.226	100.4	100.41	101.26	99.768	101.4	99.452	101.51	101.44	101.14	103.16	99.364	99.927	100.01	100.03	102.61	102.05	99.857	100.46	98.887	100.71
107.72	109.2	106.98	109.52	109.68	109.74	109.21	109.08	107.65	108.77	108.73	107.37	111.01	109.47	107.68	106.02	109.75	108.08	109.91	110.64	109.53	109.06	107.42	107.37	108.43	110.51	105.57	106.43	108.6	110.48	108.61	109.02	106.35	107.76	110.27	109.05	110.08	105.05	109.61	106.39	108.49	109.14	107.8	105.65	110.2	108.93	107.01	109.4	108.04	110.94
105.42	104.47	108.01	106.15	107.03	102.84	105.91	105.06	105.33	105.51	106.39	107.97	108.86	105.39	107.07	105.31	103.92	105.88	108.14	103.3	104.42	106.29	106.75	105.2	103.95	106.99	107.02	107.24	107.49	104.37	104.3	106.83	107.04	104.74	105.52	105.3	107.65	105.49	106.96	106.2	106.04	106.86	105.85	105.25	106.87	107.18	105.25	107.62	106.04	105.39
98.122	98.007	97.253	96.055	99.465	97.118	96.563	97.121	98.112	96.747	98.665	98.024	98.813	98.95	97.222	99.77	99.057	96.268	99.976	96.314	96.13	97.146	97.776	97.923	100.04	100.02	97.186	95.841	97.403	97.424	97.563	97.615	98.748	95.964	98.682	97.902	98.422	97.528	97.515	99.869	98.944	97.899	99.339	97.778	99.497	98.427	98.359	98.797	98.66	97.299
105.22	106	106.38	105.5	105.16	105.31	106.03	105.22	104.83	105.87	107.78	108.02	106.51	105.85	106.18	105.24	106.04	106.9	105.03	106.4	106.63	105.08	108.54	106.37	104.89	105.36	105.11	106.57	105.57	102.44	106.03	102.98	104.36	105.89	106.8	105.2	106.25	105.93	106.65	105.61	107.07	107.84	104.47	105.18	106.99	104.56	102.81	106.55	105.14	105.95
103.55	105.58	104.95	104.34	105.08	105.76	106.48	104.24	107.06	105.61	106.09	106.58	106.2	106.19	104.39	105.71	107.08	106.04	107.19	106.51	109.36	105.94	106.59	107.17	106.98	106.52	104.36	107.58	105.32	105.91	105.27	108.83	106.47	108.76	106.64	106.97	102.98	106.93	106.76	105.85	106.35	106.41	107.47	106.8	105.26	105.57	107.12	104.3	104.98	108.29
105.27	106.08	107.04	106.57	106.97	108.39	105.09	107.6	105.96	105.33	107.44	104.1	105.41	107.34	105.89	105.05	107.07	106.77	106.15	108.02	108.42	106.75	107.37	107.17	108.06	107.22	106.73	106	106.8	106.52	108.57	109.49	106.19	104.88	104.95	106	105.7	107.93	105.57	105.86	104.95	105.86	107.45	107.13	107.85	105.11	105.41	107.05	106.74	104.28
108.71	108.16	107.59	110.04	107.25	108.56	109.31	106.7	108.68	107.35	109.69	108.19	107.09	106.2	108.85	109.64	108.03	105.62	107.88	109.44	108.46	109.95	107.94	107.41	107.72	108.19	107.52	109.31	109.18	108.74	108.45	109.85	108.41	107.05	108.89	109.2	107.44	109.97	107.57	108.61	111.54	108.22	110.19	108.49	111.51	107.5	106.22	106.85	108.19	107.38
109.57	109.02	108.99	107.54	108.32	107.55	109.69	109.23	108.42	108.78	108.53	106.65	108.81	108.69	107.76	107.42	108.36	111.44	108.1	108.2	108.56	110.65	108.12	106.25	109.34	107.58	111.08	108.4	107.67	107.68	108.33	107.38	108.32	108.54	107.57	108.59	107.26	108.99	110.07	109.75	109.89	108.32	107.77	108.16	108.81	107.79	109.28	107.08	107.92	108.36
101.57	101.09	101.84	102.16	100.77	99.429	101.33	98.596	101.07	99.066	100.99	99.554	101.54	100.79	99.217	101.31	102.39	99.698	101.77	100.47	100.57	98.92	99.488	101.21	101.9	99.155	100.13	99.675	101.76	99.821	100.14	102.03	100.16	102.07	101.81	98.867	100.77	100.12	97.435	100.99	101.8	101.95	101.38	99.162	102.95	101.16	100.65	101.28	101.47	101.93
109.83	107.92	106.58	107.56	107.57	108.54	109.23	108.44	109.42	107.1	108.72	106.24	105.87	108.35	108.94	110.04	107.61	107.54	106.46	106.99	108	106.86	107.15	108.26	106.56	108.73	107.14	107.82	108.22	107.71	107.12	105.67	108.64	109.89	107.74	106.11	107.16	104.7	110.84	108.06	104.92	107.18	108.66	107.82	108.43	106.67	106.26	108	109.39	107.81
106.18	103.06	105.44	106.83	106.75	104.46	104.87	106.86	106.11	107.89	103.95	104.84	105.23	103.48	107.13	107.72	104.18	105.64	104.34	107.4	105.85	104.94	106.23	104.57	105.72	106.07	106.75	107.38	107.46	106.06	105.76	106.05	102.52	106.4	106.52	102.99	104.67	104.47	105.08	107.2	105.9	103.98	106.02	106.79	105.5	104.58	104.73	105.38	105.54	106.77
96.583	96.614	99.732	98.024	98.777	98.177	97.022	99.313	98.793	99.363	99.769	95.947	98.666	98.387	99.175	100.31	100.04	98.761	98.936	99.109	98.264	98.19	96.912	97.872	96.132	97.612	97.795	97.604	98.802	99.543	99.095	98.713	100.5	99.158	96.77	98.697	97.171	96.683	98.076	99.51	98.008	98.866	98.06	98.103	96.854	99.816	99.999	98.24	98.481	98.202
107.17	107.42	109.81	109.72	105.98	109.9	109.59	108.02	107.47	109.39	107.63	105.05	108.35	107.88	108.13	108.73	109.46	108.35	110.34	109.47	109.97	107.35	109.03	110.48	108.4	108.8	109.33	107.35	106.53	106.54	109.42	109.68	109.79	106.54	109.99	107.12	109.27	109.16	109.74	108.42	107.55	109.48	109.21	107.96	110.5	110.34	106	110.18	109.57	106.96
99.619	99.126	102.5	102.76	99.863	98.31	100.7	100.4	101.77	100.6	99.449	99.316	102.09	100.41	100.78	101.14	100.38	99.861	97.811	102.16	98.974	100.68	99.644	98.724	101.64	101.45	99.955	99.794	100.22	103.05	102.85	101.8	99.782	101.66	102.05	100.51	103.38	100.01	105.13	101.49	100.63	100.14	101.19	102.01	101.37	101.2	99.655	101.29	99.126	101.94
95.568	97.183	97.945	96.836	97.997	98.153	101.56	99.983	97.447	97.066	99.118	98.843	97.391	99.435	97.132	97.98	98.892	98.847	96.504	98.754	98.445	98.132	97.05	96.417	97.957	98.513	98.783	100	98.061	97.006	96.823	99.365	96.931	98.53	97.547	97.834	96.656	97.996	97.528	96.725	101.36	98.466	96.876	96.855	97.887	98.115	98.294	96.658	97.241	99.297
106.93	105.57	105.56	106.9	105.45	107.66	108.19	104.39	105.88	106.54	106.15	105.78	106.64	105.26	107.19	104.37	106.28	105.75	106.71	105.79	106.49	107.72	105.61	106.62	104.33	106.23	106.21	105.66	108.95	106.48	103.57	106.44	109.01	107.81	106.66	105.1	105.33	106.74	109.73	107.17	107.07	105.23	104.47	106.75	104.41	105.99	105.96	107.03	105.79	105.47
108.92	107.92	106.27	106.51	108.41	106.08	109.29	105.79	107.77	107.5	107.22	108.84	107.79	107.37	108.17	107.3	106.52	108.85	107.94	108.42	108.96	108.33	108.52	107.93	104.37	106.3	107.16	108.55	110.69	105.79	107.4	107.79	109.11	108.26	108.35	108.29	108.1	107.17	109.25	106.93	108.5	107.52	106.26	106.07	107.2	106.94	107.51	107.77	108.13	107.09
106.25	107.64	107.98	104.82	107.34	105.98	107.97	110.63	106.56	109.11	106.44	107.03	105.84	108.07	105.99	106.26	106.89	104.97	106.52	108.36	106.09	107.01	107.19	107.66	107.04	104.83	104.23	106.99	107.6	106.48	105.94	108.82	107.25	106.46	106.77	106.99	104.74	104.89	107.15	103.72	107.35	105.59	107.87	108.24	107.18	107.59	105.43	104.84	107.81	103.37
109.3	107.13	109.31	107.55	107.18	107.85	109.8	106.27	106.52	107.06	109.76	110.07	108.1	109.23	106.91	108.76	108.57	106.71	110.5	107.62	107.97	107.62	109.03	107.13	108.57	108.26	109.39	106.09	106.12	108.51	106.57	108.16	109.6	106.95	107.93	109.55	109.67	108.46	109.76	107.63	109.22	108.39	107.45	109.09	108.13	107.53	108.92	110.36	107.73	106.27
108.4	106.14	106.46	106.69	105.13	108.04	107.31	106.18	104.75	106.15	105.1	106.66	106.6	108.03	105.66	107.53	104.69	106.91	108.68	107.8	107.43	106.57	106.21	105.12	106.53	105.27	106.33	105.34	107.11	106.43	105.62	106.51	106.22	106.61	106.89	107.96	104.94	106.74	106.63	104.6	106.07	106.88	108.83	103.51	102.62	106.11	106.57	106.23	107.77	105.61
105.98	106.28	105.24	106.55	107.49	107.4	106.95	106.71	104.24	104.04	104.59	106.03	106.4	105.68	106.54	106.25	105.87	106.7	106.74	106.96	104.06	105.52	106.22	104.59	107.49	107.2	104.9	107.36	106.2	102.49	106.53	105.94	108.05	105.24	104.78	103.35	106.57	106.69	106.16	107.74	107.31	105.21	103.94	107.02	105.83	107.24	106.11	102.78	107.75	106.24
108.16	106.15	104.63	105.79	104.11	106.03	107.33	106.49	105.83	105.4	106.96	105.04	104.43	103.73	106.47	104.08	104.56	106.37	106.12	104.45	106.34	106.06	107.44	104.85	105.72	103.64	106.39	106.24	103.75	106.49	105.82	105.53	106.68	104.03	105.41	105.29	106.17	105.54	107.24	107.25	103.08	104.12	106.14	105.43	106.72	104.34	104.82	107.55	107.59	106.03
106.05	102.66	102.95	104.37	105.38	104.44	105.71	105.69	106.22	106.65	105.38	104.95	105.18	105.91	104.31	106.43	105.68	106.24	106.18	105.63	104.44	106.52	106.18	104.01	107.42	106.68	105.52	106.49	107.62	107.49	104.57	107.08	104.64	105.66	105.04	105.38	107.36	106.16	104.75	106.74	106.85	106.91	105.72	106.86	107.71	104.27	106.36	104.2	109.3	106.44
105.82	105.72	105.97	107.3	105.01	107.34	104.19	106.29	104.08	108.55	103.68	104.03	105.13	103.17	105.18	104.56	106.7	104.36	106.96	107.07	105.55	109.03	105.03	105.29	108.19	106.13	108.09	105.87	105.58	106.39	107.47	107.09	105.16	106.66	104.68	107.27	106.67	105.32	106.89	108.36	104.96	106.99	105.55	104.08	108.2	104.66	103.78	105.74	105.74	105.72
107.57	106.49	105.52	104.79	105.68	105.89	105.3	103.63	104.57	107.47	107.33	106.71	106.98	108.56	105.6	106.15	106.3	105.29	107.04	105.39	107.37	105.61	105.92	105.79	104.05	106.91	107.01	106.58	105.07	105.74	105.79	105.58	105.62	105.66	105.06	104.54	106.73	104.54	107.27	104.32	105.6	104.42	105.36	107.45	105.43	105.19	104.61	104.69	106.71	106.67
107.97	109.57	107.86	106.71	110.38	108.43	109.81	107.78	109.4	108.34	107.18	106.13	108.34	110.67	107.16	107.88	106.56	108.06	107.24	107.32	107.19	109.35	109.55	108.77	105.98	108.39	109.27	107.33	107.36	108.88	108.01	107.83	106.2	107.64	109.75	109.18	108.12	106.83	107.36	106.88	109.44	105.83	107.48	108.58	106.01	109.43	108.74	108.79	106.95	108.31
98.596	97.259	97.302	94.945	98.643	96.692	97.797	96.996	96.055	98.741	96.702	96.676	97.874	98.205	97.645	97.574	97.749	98.566	97.432	95.643	96.362	98.401	97.683	97.994	94.757	97.796	97.07	98.252	98.032	97.794	98.917	98.587	98.289	96.928	97.914	99.478	98.713	96.342	98.668	98.373	99.321	98.641	97.559	98.142	97.924	98.058	95.556	100.78	98.644	96.212
106.45	106.17	105.16	103.06	104.15	105.16	105.11	106.32	105.41	102.59	106.19	104.6	106.35	106.01	107.44	105.42	106.02	104.78	104.82	104.5	106.47	104.44	106.35	106.3	105.61	105.54	107.44	106.22	105.08	105.05	106.01	107.01	105.6	105.55	105.95	103.96	106.77	107.53	105.38	105.35	107.36	104	105.94	107.56	107.29	106.95	105.45	106.51	105.34	107.05
106.57	106.38	107.27	105.37	106.51	103.78	107.25	106.42	104.86	107.57	105.41	106.42	107.97	108.41	105.61	108.36	104.98	105.93	105.47	108.06	105.05	107.02	106.18	104.96	105.73	106.58	105	108.31	106.18	105.72	106.62	105.08	107.63	103.86	105.01	106.95	108.77	106.59	107.67	106.46	107.43	107.52	106.55	107.92	106.76	105.79	107.37	107.43	105.69	107.46
105.12	103.56	104.49	105.91	104.95	104.81	107.05	107	105.38	106.91	108.08	105.36	106.33	106.83	106.47	103.18	105.03	104.54	105.16	104.85	104.7	105.29	107.27	106.14	103.79	105.75	104.32	106.96	106.97	105.25	106.04	105.02	105.05	105.13	106.68	107.06	106.16	103.42	109.05	104.75	106.72	104.56	107.09	103.86	105.09	106.55	104.92	107.03	105.17	105.52
108.12	108.31	109.05	107.05	107.93	109.04	108.7	107.14	108.76	108.26	109.74	108.35	107.71	106.96	109.58	107.02	107.7	107.57	110.89	109.2	107.7	108.51	108.18	108.17	109.69	108.66	106.29	109.07	106.91	109.49	105.7	107.58	108.21	108.03	108.75	105.64	108.39	109	107.7	106.55	107.28	108.97	106.86	104.87	109.18	108.94	105.61	107.87	106.97	106.75
98.109	99.585	97.613	99.511	97.698	98.501	97.35	99.398	98.255	96.896	99.094	98.756	96.723	97.506	99.321	96.064	98.173	98.505	96.075	97.837	98.49	98.85	99.754	97.258	99.829	97.353	97.699	97.788	97.812	98.747	98.421	97.957	96.523	99.697	99.752	98.752	97.404	98.422	97.975	98.487	99.371	98.473	97.326	97.467	97.903	97.48	98.123	98.942	99.248	98.954
108.81	106.35	105.52	108.78	108.73	110.73	108.4	107.16	106.98	107.52	109.63	109.74	106.99	108.22	107.63	107.46	108.02	109.63	108.5	107.05	108.02	107.32	106.36	110.51	110.94	105.32	108.8	106.69	109.06	106.7	109.45	107.92	107.88	109.07	107.71	106.05	107.19	108.62	107.7	107.9	108.82	107.66	109.75	107.83	109.33	107.85	107.38	107.49	110.36	109.95
109.49	108.63	106.59	109.25	111.39	108.28	107.56	107.67	110.19	107.31	108.98	108.2	108.31	108.98	108.9	109.33	109.25	109.12	107.4	109.98	106.78	107.73	107.91	108.36	109.05	108.08	108.85	108.23	109.76	109.7	109.31	109.13	109.73	107.98	108.28	110.23	109.24	106.77	107.58	107.69	108.95	106.39	107.45	108.47	110.13	107.57	111.36	107.91	108.88	108.59
101.61	101.91	100.58	100.87	103.16	99.862	102.85	99.997	103.44	102.32	101.56	102.45	100.25	101.29	100.63	101.12	100.96	101.4	99.829	98.413	100.88	100.82	101.35	100.48	101.3	101.21	99.229	100.88	100.54	100.26	102.72	102.01	100.25	99.453	101.56	99.085	100.36	101.59	100.67	102.2	100.67	101.02	101.79	101.29	101.33	102.57	100.83	101.49	100.04	99.231
106.33	106.07	106.15	103.4	104.88	105.56	107.46	103.97	107.17	105.67	106.41	104.63	105.74	105.96	106.29	105.74	105.25	105.51	104.52	107.6	104.74	105.67	105.85	105.03	105.96	104.68	106.14	103.62	104.98	104.79	105.13	103.92	105.05	104.91	105.46	103.96	104.2	104.4	105.05	105.15	105.4	106.09	106.16	105.11	106.65	104.79	103.87	106.19	107.93	107.38
100.95	98.255	97.408	98.976	99.787	98.176	97.127	98.675	97.831	100.33	98.372	99.452	100.28	97.027	100.21	98.177	99.687	98.419	98.887	96.484	97.971	98.49	99.385	100.17	100.53	99.601	98.767	98.132	100.63	99.351	99.377	99.57	100.27	100.23	99.281	96.807	99.238	97.757	99.152	99.683	98.321	98.926	97.989	98.866	99.071	98.266	97.212	97.655	98.945	97.982
107.7	107.27	104.82	106.79	106.22	108.75	106.09	104.4	107.68	105.5	105.38	104.62	109.74	106.94	106.02	104.98	104.69	105.02	106.33	105.14	110.46	107.85	104.66	108.31	105.74	105.78	106.95	104.34	104.57	106.64	106.8	106.56	105.88	105.63	103.73	109.31	106.69	108.21	106.16	107.04	104.87	104.66	105.15	104.7	106.38	106.01	107.67	105.98	107.5	104.54
103.83	106.81	106.93	104.34	105.27	105.66	105.51	103.27	105.11	104.72	107.15	105.67	104	107.39	104.95	105.61	107.97	107.36	106.21	106.68	104.07	105.78	105.25	106.79	104.48	106.87	107.24	106.16	105.25	107.35	104.74	106.5	107.57	104.33	106.57	106.64	105.16	104.1	106.64	104.44	105.26	107.1	105.85	105.64	104.42	105.34	107.94	105.36	106.66	105.33
100.17	100.19	99.467	100.01	98.639	100.82	101.83	99.391	99.557	101.64	102.08	99.601	99.619	102.86	101.95	101.93	102.38	100.44	99.846	100.28	100.36	99.204	99.784	100.14	100.95	100.2	102.35	100.59	98.674	100.79	100.87	102.49	102.15	99.957	100.91	103.25	101.46	100.81	99.706	101.74	102.61	102.12	101.2	100.74	99.74	99.943	101.19	99.173	101.22	99.723
107.74	109.73	107.52	107.32	107.52	110.72	108.36	110.23	108.78	109.48	107.64	109.05	106.89	106.87	106.8	109.21	108.41	110.76	105.63	109.03	109.21	108.74	109.81	107.36	108.58	108.49	106.51	108.42	107.92	107.47	110	108.84	107.75	107.36	108.93	109.94	109.15	108.09	108.25	108.43	107.17	109.78	111.73	109.09	108	104.17	105.06	110.08	108.81	108.55
100.56	100.32	100.81	101.76	101.66	99.807	98.686	99.907	99.45	99.626	99.307	102.08	101.65	100.15	100.09	101.7	99.688	100.16	100.43	100.97	100.48	101.87	100.3	100.66	99.027	99.762	99.032	100.43	100.1	100.15	99.75	99.515	99.826	101.07	101.07	101.36	100.7	100.69	101.41	100.01	101.17	98.569	101.72	102.57	100.21	101.08	98.458	101.43	101.04	100
104.91	105.6	104.99	106.67	104.65	105.33	105.1	109.21	103.28	105.37	106.02	107.09	104.87	104.92	105.2	104.75	107.37	104.81	109.27	106.79	107.47	105.56	103.81	106.95	104.8	106.14	106.47	107.24	104.95	105.16	104.76	106.7	105.71	105.5	104.64	104.62	105.4	105.28	105.9	105.41	105.75	105.02	105.18	103.57	109.35	105.56	106.67	105.57	107.57	105.82
108.36	109.85	106.1	108.59	109.19	109.13	110.65	109.85	107.26	109.79	109.16	108.69	106.55	109.03	107.53	108.97	107.35	107.17	108.58	109.51	107.5	108.62	109.53	108.66	106.26	108.03	106.82	110.14	111.41	109.5	107.54	107.51	106.93	107.62	109.75	110.41	109.48	107.11	108.81	106.11	107.73	110.29	107.96	108.9	109.12	107.64	107.82	107.55	108.82	107.25
106.45	104.63	106.03	106.37	106.58	107.1	104.85	106.54	103.3	102.5	106.94	105.39	107.39	105.48	106.76	105.27	105.23	104.66	107.1	107.57	105.16	106.53	104.56	107.54	106.43	104	104.96	105.03	104.16	104.4	103.82	108.12	106.25	101.91	105.79	105.74	104.3	104.79	104.28	106.1	105.32	104.07	106.17	106.72	105.23	104.69	107.35	104.9	106.74	104.97
107.78	107.47	110.08	106.52	107.68	106.7	109.04	105.6	106.72	107.97	108.38	109.19	110.11	107.76	107.55	107.37	106.86	107.74	108.1	107.46	106.58	107.06	108.28	109.31	108.06	106.24	106.87	106.9	104.55	108.56	109.53	105.67	107.65	107.15	107.47	106.12	107.36	108.73	107.86	110.61	107.11	109.97	107.47	108.03	107.57	109.56	106.39	108.79	106.79	109.43
100.86	99.572	99.085	100.24	97.437	101.03	98.813	97.67	99.103	96.175	99.998	98.958	100.02	97.898	100.67	99.654	99.984	98.367	99.122	98.412	100.53	100.43	99.144	99.984	99.575	97.932	100.94	99.525	100.89	99.941	98.955	98.974	98.668	97.943	98.565	99.475	98.296	97.375	99.295	99.798	99.536	99.247	98.395	99.235	96.881	99.077	101.01	100.06	99.11	96.279
107.41	104.56	105.45	104.25	106.13	104.95	104.7	102.44	107.03	106.58	105.38	104.49	104.32	106.66	104.79	105.51	104.66	103.41	104.77	106.69	104.62	106.35	106.74	105.27	106.46	106	105.69	104.77	105.37	106.66	105.45	106.37	106.83	104.51	107.35	105.71	107.37	103.74	106.78	107.38	104.72	105.88	105.13	102.01	105.71	105.73	105.7	105.4	106.06	105.07
99.394	100.7	99	98.609	101.33	101.04	101.18	101.33	98.446	99.946	101.21	100.44	100.93	100.79	98.613	102.41	99.603	98.366	101.59	100.47	100.29	101.81	101.51	97.666	102.38	99.996	100.1	100.17	101.55	99.248	99.556	98.562	100.71	102.08	101.48	102.58	100.38	100.5	100.61	102.28	99.969	101.56	100.84	102.08	102.36	99.279	98.93	100.91	100.44	98.5
98.225	98.33	99.21	97.917	97.904	96.509	98.182	97.39	97.771	99.064	97.195	98.504	98.312	99.502	96.755	97.78	98.358	97.2	97.667	98.905	97.69	98.262	96.304	98.627	99.344	98.459	97.976	97.839	98.528	97.248	96.483	97.537	99.87	95.81	98.44	98.647	97.111	95.881	99.991	98.151	97.438	97.861	96.697	98.104	98.699	98.251	97.33	98.865	97.817	97.595
106.97	108.57	107.22	106.9	107.45	107.32	106.07	107.55	108.2	106.49	108.23	104.05	106.82	106.47	104.26	108.25	106.9	105.61	107.79	106.2	105.39	107.38	105.52	107.84	107.35	107.22	106.52	102.95	105.49	107.95	107.05	105.14	107.44	107.62	106.83	105.81	107.54	105.93	108.26	105.65	104.66	108.75	104.67	106.83	107.59	105.95	107.18	107.9	107.79	106.61
110.23	108.59	107.61	109.93	107.21	108.29	107.66	109.14	108.86	108.02	108.53	108.71	106.42	108.46	107.59	107.67	108.96	108.83	106.97	108.61	110.47	109.01	107.42	108.12	106.38	108.8	107.56	108.26	107.91	107.43	108.06	107.87	105.79	106.74	107.7	108.84	106.68	107.99	109.07	109.47	107.52	107.96	106.37	108.23	109.24	111.37	108.27	109.78	106.44	109.95
107.84	106.89	108.4	108.49	108.69	107.71	108.9	109.15	110.51	108.2	107.35	107.94	108.86	108.67	108.5	106.97	109.79	108.88	107.21	108.21	106.72	109.55	109.4	108.79	108.49	109.48	107.71	108.51	108.65	108.65	108.27	108.79	107.95	108.6	107.36	107.98	109.06	108.97	107.31	106	109.27	108.15	107.2	107.75	107.57	107.99	106.83	107.23	107.94	106.31
108.79	108.57	108.69	112.37	111.19	110.73	108.67	110.87	108.98	109.88	111.73	111.51	111.02	109.26	111.24	111.73	113.03	110.68	110.89	110.14	108.89	109.42	114.04	111.77	109.32	108	109.58	109.56	110.53	110.06	109.77	110.71	109.95	111.98	111.75	111.56	109.84	110.15	108.46	109.26	108.88	109.1	109.78	109.36	108.92	110.17	111.75	111.91	110.36	110.3
96.43	98.44	99.529	98.328	98.58	97.791	98.859	99.677	98.957	98.551	100.79	100.44	99.241	97.678	99.675	99.062	98.406	98.923	100.67	95.193	100.4	98.692	98.624	98.883	99.334	101	99.676	98.161	100.38	97.007	99.529	99.952	98.264	100.21	99.547	100.3	98.826	100.27	98.816	99.73	100.31	96.929	97.058	99.694	97.526	98.936	98.532	99.435	101.31	98.936
112.41	111.12	110.42	110.8	111.76	111.04	110.81	111.41	111.45	110.06	109.98	109.25	110.65	110.37	111.84	111.35	113.49	109	109.73	108.16	110.61	112.62	113.17	110.73	111.33	111.46	111.32	108.1	112.1	111.1	108.23	110.19	110.54	109.1	110.03	113.16	110.86	109.87	110.16	113.8	109.2	112.15	111.43	110	111.01	111.29	109.15	110.25	110.09	112.05
105.42	106.49	106.75	105.85	103.97	106.3	107	105.62	107.34	104.3	105.49	105.55	105.21	108.09	105.27	104.02	104.54	104.14	104.79	106.84	105.86	108.75	104.47	104.94	107.8	104.62	105.8	105.48	105.08	104.45	105.75	104.86	105.53	105.47	103.91	106.76	104.34	104.84	106	105.7	106.39	108.11	103.24	106.26	106.21	104	105.63	105.38	107.18	105.38
106.94	108.04	108.12	107.46	106.82	110	106.68	108.02	108.18	104.76	109.25	109.92	108.25	105.55	104.66	108.19	109.3	106.7	108.82	107.28	108.25	105.94	107.12	106.74	106.57	107.93	107.89	108.53	108.46	107	107.38	109.66	106.15	107.95	108	109.35	110.47	105.82	110.6	104.83	108.23	109.02	106.38	107.16	107.66	108.72	106.22	106.87	109.27	106.08
107.44	105.28	107.45	104.97	107.7	107.23	105.85	106.8	106.8	105.7	107.7	109.52	105.29	109.93	107.41	105.87	105.45	106.11	107.27	103.38	104.85	109.95	104.28	107.24	106.17	106.83	107.02	109.09	105.44	106.74	105.81	107.56	105.85	105.65	107.13	104.81	107.78	106.66	106.4	104.47	104.19	106.73	105.47	106.68	106.97	106	107.57	106.51	107.1	107.85
99.766	98.412	98.665	98.648	98.694	101.2	99.164	98.74	96.544	98.638	99.485	99.192	97.642	97.266	98.261	99.3	97.284	98.473	99.928	98.413	97.374	98.345	99.061	98.107	97.501	99.188	99.446	99.429	99.831	98.894	98.44	98.808	97.965	100.95	99.64	99.038	99.472	99.245	98.202	96.676	99.964	99.657	98.024	98.544	99.428	98.241	97.145	96.451	96.852	97.548
106.8	109.04	106.74	106.69	109.59	108.44	108.94	107.5	106.35	108.06	107.43	109.26	108.8	107.73	109.65	109.23	107.2	109.77	106.74	107.88	107.44	107.98	106.4	108.1	108.92	107.39	107.15	108.66	108.85	107.35	108.15	107.25	105	105.98	109.68	108.2	107.93	107.92	109.04	109.34	108.78	108.4	104.32	109.68	107.38	107.64	111.13	107.47	108.13	106.84
103.11	103.63	100.75	101.45	99.666	100.45	100.45	99.022	101.34	99.055	99.959	101.27	100.2	101.61	99.902	101.19	98.822	100	101.06	103.93	100.37	101.16	101.58	99.343	102.05	100.78	103.82	101.87	101.22	100.62	100.34	101.8	98.498	100.83	102.56	100.07	101.71	101.55	102.22	100.52	100.54	100.58	102.16	100.07	98.806	103.41	101.04	96.311	102.48	100.56
108.83	109.59	110.5	108.97	110.31	110.08	110.32	105.41	109.4	110.45	109.77	108.76	109.73	106.45	107.15	107.82	109.19	108.06	108	109.1	107.18	107.86	109.83	107.79	106.49	108.71	110.23	108.92	108.23	110.35	107.4	108.34	109.17	109.4	110.77	108.16	107.82	107.81	107.94	106.76	111.15	107.28	108.17	109.71	107.59	111.16	106.67	109.36	109.26	109.5
96.735	101.15	98.423	97.25	99.973	98.025	97.625	98.578	99.315	98.986	97.351	100.03	97.201	94.967	100.62	97.62	98.84	98.265	95.734	99.201	94.796	97.839	97.355	97.233	97.842	99.12	98.595	98.637	99.736	98.9	98.526	99.721	98.341	98.28	98.667	96.227	98.035	100.01	97.83	97.668	95.21	98.442	97.624	99.348	97.667	96.925	98.259	100.54	97.148	98.105
106.17	105.54	105.05	103.97	106.92	106.34	105.55	107.21	104.47	106.97	105.93	104.78	105.98	104.01	105.52	104.56	107.41	107.1	106.58	104.19	107.1	104.33	105.16	106.54	105.6	105.45	106.03	105.45	105.34	104.29	104.2	107.45	107.41	106.79	105.07	105.01	103.85	107.09	107.35	105.69	105.32	105.28	107.7	108.45	105.95	104.67	107.07	101.94	104.81	105.42
105.89	107.67	106.07	105.86	107.83	108.95	103.9	104.34	105.24	107.19	107.15	106.03	105.74	106.25	105.17	106.7	107.29	105.97	104.63	103.82	105.53	106.37	104.81	105.32	107.15	104.86	106.72	104.02	107.47	107.14	107.01	104.56	104.35	104.95	105.73	106.07	105.72	105.19	104.96	104.69	106.76	104.57	105.43	105.46	107.6	106.6	106.91	106.86	106.96	108.56
103.48	108.94	106.54	106	106.38	105.1	107.16	105.88	107.27	106.58	107.6	106.32	107.65	105.68	105.51	105.93	105.52	105.3	106.02	106.63	107.23	106.14	105.8	105.33	107.95	106.35	106.93	104.74	107.99	107.09	106.45	106.57	107.11	105.36	105.94	105.06	106.73	105.8	105.27	108.15	106.62	106.15	104.91	105.98	105.71	105.72	104.94	106.79	104.93	105.21
96.84	96.273	94.916	97.927	99.878	99.995	98.169	97.884	99.051	95.656	99.009	98.254	98.162	97.678	98.815	96.747	99.739	97.681	99.206	96.767	96.091	99.37	98.541	98.71	97.005	95.864	99.339	99.263	96.942	96.073	95.561	97.362	99.893	98.151	96.851	97.869	98.553	97.551	97.137	98.33	98.53	98.668	96.792	100.97	96.877	95.663	97.597	95.621	98.455	98.71
100.97	99.622	99.806	102.02	100.73	102.56	101.05	100.07	100.7	100.64	99.185	101.53	102.54	101.09	100.98	103.31	100.31	102.81	102.53	101.67	102.26	101.96	98.909	99.866	102.03	102.26	99.476	100.64	102.12	100.34	101.73	101.41	101.65	101.24	100.68	99.144	99.472	100.05	99.68	101.46	101.29	101.37	99.583	101.45	101.56	102.89	101.27	100.46	100.11	99.686
109.35	108.93	111.01	110.47	109.93	109.91	110.54	109.82	109.33	109.6	110.54	110.93	110.68	112.39	112.12	110.87	111.03	109.74	111.44	109.57	109.98	111.62	107.87	111.36	110.63	110.77	111.28	110.69	112.47	112.52	110.98	110.78	112.37	108.97	112.12	111.09	110.84	107.94	111.32	109.12	109.3	110.96	111.09	109.91	110.95	110.64	109.97	110.08	110.08	109.94
109.64	109.93	108.26	107.17	106.66	107.92	108.7	108.41	109.08	107.24	109.13	106.76	107.89	106.28	105.38	107.91	108.3	109.08	109.77	108.01	107.07	107.5	109.03	109.26	107.19	107.85	108.58	106.81	107.07	110.73	111.19	107.85	109.41	108.17	108.88	108.97	108.56	107.15	107.48	108.96	106.13	107.76	107.97	108.46	107.27	107.42	108.1	106.32	107.84	107.9
99.484	102.93	101.58	100.25	98.822	100.02	99.835	101.61	102.63	101.38	100.26	98.591	100.87	100.75	99.37	98.93	99.651	99.876	101.97	99.612	100.97	100.37	100.59	99.405	100.86	98.808	98.43	100.69	100.18	99.119	99.058	100.3	100.36	99.859	99.189	102.38	98.918	99.692	98.698	99.968	99.33	98.578	101.43	100.89	98.634	100.89	100.19	100.69	100.71	100.73
107.92	109.88	109.41	108.58	107.06	110.41	106.86	108.51	107.85	108.37	109.36	107.82	107.6	107.84	107.28	108.33	110.41	107.47	106.56	107.97	109.26	107.96	107.51	109.03	108.76	107.23	107.46	109.69	108.71	108.41	106.56	108.91	109.64	107.71	107.11	109	109.59	109.76	107.26	106.61	106.1	108.1	108.01	108.56	107.63	109.42	106.34	108.05	108.76	106.84
105.87	105.01	107.64	104.64	103.23	106.34	105.84	106.81	105.31	105.04	104.24	103.56	106.67	105.31	106.79	106.97	107.4	102.2	106.36	106.79	106.43	107.27	105.94	105.84	103.05	106.71	105.21	107.92	106.57	106.48	104.91	105.38	106.18	102.98	105.23	107.1	104.62	105.49	103.15	103.82	105.23	103.6	103.7	106.14	104.17	105.89	106.64	103.28	105.5	108.2
104.9	107.19	106.78	106.74	108.31	106.78	107.61	109.15	105.17	107.23	106.52	106.16	109.4	107.71	105.22	105	104.31	106.98	107.9	105.5	106.59	107.05	106.15	107.17	104.26	106.79	106.75	108.15	104.11	106.45	107.38	106.51	105.88	105.21	106.58	107.11	105.58	106.52	105.71	105.1	106.14	106.59	105.66	108.94	106.55	107.2	104.72	104.03	105.51	106.97
99.698	97.569	101.65	100.12	100.56	102.16	100.74	100.56	102.96	99.41	101.37	103.39	99.67	102.34	99.169	98.62	100.9	98.918	100.09	100.96	99.423	101.23	100.64	101.59	101.03	98.68	101.15	102.39	97.701	99.367	100.09	100.82	99.459	102.01	99.343	100.86	99.839	99.765	101.95	99.712	101.75	99.64	100.58	98.092	99.413	98.905	97.447	101.91	99.47	97.668
108.69	108.58	105.94	107.39	107.44	108.48	109.14	109.93	107.1	107.9	106.5	107.17	109.71	105.49	107.24	108.3	104.87	103.98	109.09	108.59	108.6	107.34	108.16	107.84	108.72	107.16	107.86	108.94	108.88	106.92	105.62	108.02	105.53	106.6	107.9	109.87	105.06	110.46	108.56	108.91	108.98	107.32	106.35	107.13	108.48	109.64	109.45	105.98	107.02	109.38
106.79	106.06	104.41	106.45	103.79	106.18	107.93	107.45	108.5	105.72	107.31	105.76	106.89	105.86	107	107.41	107.17	106.41	106.68	104.95	107.45	106.86	103.93	106.19	107.01	106.93	108.73	107.15	106.3	108.39	105.93	105.93	104.69	105.86	105.54	105.8	106.49	105.67	109.07	105.47	106.37	107.08	107.33	106.73	107.48	109	106.24	107.18	105.36	105.68
98.803	101.24	98.698	100.99	100.86	101.71	100.74	98.93	100.44	97.007	102.28	100.16	99.334	100.72	100.99	100.43	98.36	100.66	103.24	101.68	100.99	100.92	102.49	100.81	101.6	100.38	102.51	100.1	101.52	101.21	100.17	101.54	101.11	101.57	101.86	102.07	102.94	102.33	102.72	100.81	102.24	102.38	101.85	99.759	101.63	100.49	100.15	100.06	102.23	101.28
100.67	100.94	99.728	100.86	99.335	102.44	100.14	101.81	97.596	102.49	100.56	99.339	101.1	99.725	98.317	99.505	101.42	102.54	101.4	99.479	101.33	100.75	99.012	101.07	97.415	99.373	100.24	100.22	100.09	100.75	100.52	100.4	102.6	98.754	100.94	101.5	101.93	98.761	98.851	99.4	99.908	101.61	99.273	99.208	101.35	101.61	100.55	99.207	99.259	99.574
106.74	106.65	106.38	107.07	107.94	110.49	108.65	107.83	107.25	107.97	108.57	107.64	106.02	107.42	105.01	107.34	109.75	108.61	106.09	107.78	107.06	105.86	109.68	107.01	107.03	106.34	106.1	108.32	108.18	107.37	107.45	107.91	105.18	108.48	106.86	109.11	108.67	107.25	107.42	106.21	107.49	107.57	107.33	108.82	107.86	106.69	107.47	106.15	107.98	108.95
107.01	105.56	105	106.99	105.92	108.14	105.64	103.52	104.85	108.15	104.47	106.61	105.82	104.6	105.42	103.97	104.9	105.35	104.06	104.48	105.46	106.63	105.58	105.66	104.81	107.22	103.26	104.67	105.06	105.29	105.19	104.38	105.32	107.12	105.45	104.19	104.97	106.63	106.85	104.06	105.76	105.5	104.78	105.65	106.96	107.45	105.27	104.54	104.49	106.31
105.41	106.4	106.25	107.98	105.28	106.29	106.04	105.08	107.33	105.57	106.61	107.69	106.13	104.55	105.81	104.98	105.79	104.77	107.14	106.62	104.32	107.5	106.25	107.03	106.07	106.94	106.27	107.26	104.51	105.46	105.53	105.88	104.04	105.99	104.22	106.18	104.93	105.12	106.83	104.53	106.09	107.42	107.79	105.77	105.49	107.21	107.52	106.69	106.11	104.96
105.77	106.86	104.77	107.95	106.18	103.34	107.98	105.03	106.61	106.53	107.59	102.59	104.49	104.96	104.86	106.59	106.18	106.16	105.48	106.79	103.97	105.52	106.87	106.57	105.58	105.36	105.66	106.38	105.06	107.1	105.94	107.05	105.55	108.73	103.99	105.04	105.29	106.71	106.03	104.2	104.91	103.93	104.15	105.18	106.24	108.26	105.17	105.46	107.12	105.09
107.66	107.13	106.64	106.7	107.54	110.51	106.01	107.19	107.07	108.59	108.99	108.76	110.4	109.3	108.99	108.95	108.29	108.85	106.85	107.75	107.38	106.65	107.24	109	110.14	108.3	109.92	109.67	109.12	107.65	107.61	107.84	107.97	110.29	109.28	107.48	109.42	107.74	107.61	108.51	106.94	109.63	110.37	106.59	105.99	106.87	108.82	110.01	108.34	107.79
103.72	103.05	107.25	105.83	104.98	106.01	104.5	103.6	108.55	104.75	105.25	105.96	105.7	104.29	104.02	105.4	103.67	106.64	107.52	104.64	103.66	107.12	105.16	105.15	105.9	105.21	106.21	105.64	105.95	102.88	105.38	108.86	105.55	106.02	104.79	108.1	105.41	106.14	105.02	106.02	105.11	105.25	107.23	104.63	103.73	108.29	105.66	104.69	104.85	105.57
108.12	107.2	107.19	109.06	107.19	107.36	108.25	109.29	107.02	108.7	107.35	106.16	109.5	109.26	107.26	108.52	108.9	107.37	107.47	105.61	107.59	110.57	108.23	107.59	108.84	108.45	107.76	108.5	108.38	107.63	107.26	109.34	107.48	108.06	107.76	108.89	107.96	109.21	109.24	107.27	107.93	107.26	107.23	109.78	109.6	108.12	109.21	107.8	108.27	107.35
105.65	106.27	106.87	104.85	103.61	105.61	107.9	105.61	105.22	106.37	105.62	105.72	108.27	106.98	106.85	106	105.44	105.49	105.58	104.67	107.66	105.23	105.34	105.3	105.49	106.1	105.44	104.43	106.69	105.86	105.25	103.89	106.09	107.33	104.72	105.81	105.99	106.35	106.56	106.2	105.81	105.08	106.06	105.98	103.76	104.73	104	105.74	103.97	104.83
98.842	98.083	96.81	97.196	98.286	97.724	96.484	95.719	97.934	96.68	98.429	96.07	98.508	98.041	97.864	97.206	97.861	97.647	100.28	97.85	96.739	99.446	97.424	96.951	97.877	98.337	98.437	97.209	102.21	98.294	95.689	99.517	96.745	98.466	97.588	97.788	98.92	97.928	99.399	98.191	98.695	97.794	100.1	98.299	98.697	97.506	98.543	99.59	97.208	97.869
104.49	107.86	106.68	107.05	105.83	105.53	107.26	106.63	104.99	105.61	105.25	105.57	108.56	105.27	105.85	107.1	105.45	103.9	106.84	105.15	106.07	105.76	107.11	104.49	105.97	105.08	106.17	105.08	105.24	103.9	104.63	107.12	106.04	104.79	105.42	105.47	105.79	105.03	105.31	105.58	103.58	105.69	106.3	104.7	105.81	104.36	106.26	104.73	104.99	105.83
108.29	106.59	107.26	108.38	106.72	106.22	106.94	108.78	107.98	105.56	108.88	107.98	109.82	107.91	110.23	108.85	106.83	105.88	110.17	106.67	109.17	106.23	107.61	106.7	108.39	107.15	109.18	108.31	107.32	109.57	109.1	108.49	107.62	105.8	108.99	108.46	106.75	107.33	107.36	106.14	108.35	108.52	108.62	107.46	107.7	107.43	107.12	106.04	106.76	106.83
108.34	107.5	107.58	107.86	109.41	107.77	109.82	106.52	108.08	106.32	106.83	108.75	106.19	109.7	108.07	109.38	107.49	112.5	106.24	108.62	108.31	108.24	107.24	107.85	107.78	109.41	107.78	108.5	110.18	109.96	110.12	107.7	107.52	108.58	108.08	108.36	106.37	107.04	107.15	107.84	107.66	107.71	109.61	108.59	105.86	107.17	106.45	110.19	107.33	107.79
109.31	107.6	109.72	110.24	109.15	108.87	107.87	106.12	108.93	109.83	106.8	107.42	106.21	108.24	109.51	109.39	107.91	108.19	109.72	109.83	106.48	106.51	109.66	109.24	108.49	106.92	107.3	108.09	110.19	109.8	107.71	110.23	108.81	108.82	107.88	108.27	107.3	108.27	106.53	107.31	108.49	107.71	108.67	109.55	109.01	108.62	108.49	108.6	109.15	107.08
107.61	109.38	107.92	108.36	108.47	108.64	107.02	108.07	108.23	107.39	108.9	110.17	109.14	107.37	108.84	109.5	108.62	108.86	108.26	108.65	106.74	109.18	109.66	109.78	110.38	109.53	107.12	109.15	109.99	108.15	107.91	108.94	108.61	111.66	110.25	107.62	108.92	106.86	108.97	109.44	106.77	107.36	108.83	108.19	109.44	106.37	106.48	110.76	107.37	108.68
97.957	100.95	99.875	102.2	101.76	98.291	99.685	102.29	100.09	100.25	100.75	99.449	99.567	99.441	100.16	99.978	97.857	99.833	100.25	101.3	98.434	101.9	101.53	100.72	99.77	101.1	99.863	98.613	98.718	102.97	98.818	100.04	101.75	101.75	101.85	100.54	101.14	100.74	97.766	100.32	102.34	98.712	103.1	100.43	97.852	99.702	101.03	99.147	97.85	100.79
108.54	105.71	105.77	104.04	103.36	109.14	103.28	106.49	107.25	105.72	107.27	106.2	103.25	106.41	106	104.54	104.13	105.56	106.26	105.61	104.69	106.21	103.79	105.65	105.74	104.65	105.33	107.68	106.94	104.37	105.97	107.02	103.64	107.26	104.91	106.6	105.48	104.83	104.75	105.65	104.01	108.35	106.62	105.91	105.09	105.43	103.91	104.56	106.78	107.92
110.01	110.36	110.77	110.34	110.52	110.72	111.17	110.53	110.05	109.61	109.61	112.53	110.09	109.78	111.54	111.75	110.92	109.79	110.24	112.84	109.43	108.49	111.51	110.65	109.52	109.3	108.19	110.24	110.65	110.82	110.13	110.98	110.95	112.08	109.18	111.77	111.05	111.89	110.54	110.86	109.98	111.95	109.64	107.89	110.49	111.56	111.37	110.09	110.55	111.04
106.57	104.69	105.58	105.52	105.4	106.31	106.55	105.46	104.5	106.38	104.59	105.54	105.81	105.47	103.43	104.91	106.7	105.74	103.52	107.57	106.04	105.84	106.44	106.17	104.17	103.87	107.45	105.05	106.83	106.25	105.77	105.22	106.12	106.17	106.5	107.7	105.79	106.97	105.89	104.58	107.12	105.12	105.25	103.75	106.29	106.04	104.39	105.79	105.15	105.47
106.52	108.72	110.79	109.24	108.77	108.13	109.06	106.91	108.51	108.04	108.99	109.98	108.98	109.55	108.92	108.7	106.62	105.93	106.42	106.12	108.37	108.55	106.05	109.04	106.47	107.39	106.82	107.16	109.62	110.23	108.14	108.16	108.19	107.94	107.18	108.05	108.01	107.49	107.79	109.23	107.99	108.03	109.17	109.3	109.31	109.02	106.41	109.94	108.54	109.38
108.44	106.82	108.73	109.54	106.96	109.06	107.09	108.04	109.96	109.38	108.21	108.53	109.43	106.25	106.56	106.49	108.49	106.65	107.75	106.5	106.67	108.24	107.21	108.37	108.65	107.69	108.14	107.15	107.18	109.1	106.98	107.82	108.81	106.67	107.11	108.9	106.22	107.59	107.71	109.13	106.95	106.88	106.92	109.19	110.19	106.94	105.85	109.69	108.16	110.7
106.94	106.95	106.75	106.04	103.23	106.08	106.06	106.07	104.24	106.06	106.08	105.66	107.39	106.27	105.04	105.16	105.92	105.74	104.79	105.49	104.25	104.39	103.92	104.6	104.09	103.77	108.21	102.51	106.31	107.12	105.52	106.7	105.05	104.2	105.66	105.82	103.95	104.18	105.33	105.93	107.65	107.59	104.9	104.09	107.51	105.81	106.93	103.86	106.37	102.44
99.176	100.63	98.471	97.893	97.853	99.947	98.386	98.327	99.738	99.791	99.117	101.77	98.283	100.07	99.087	97.31	97.03	97.357	98.486	99.662	97.495	100.02	99.234	99.296	99.222	96.516	99.075	98.052	97.747	101.15	98.505	98.973	99.218	97.234	99.594	99.131	98.123	96.015	99.226	99.302	97.355	99.584	98.217	99.832	97.079	98.265	99.425	98.555	98.7	98.797
100.71	100.05	101.37	98.886	102.78	98.101	99.049	98.286	100.96	99.077	102.06	100.52	99.871	98.388	101.53	101.13	102.31	100.6	101.66	101.8	102.06	97.407	100.07	101.01	101.64	101.97	99.034	102.04	99.878	99.203	100.61	99.865	101.17	101.58	101.44	99.698	101.1	99.578	100.04	99.044	98.554	100.51	103.06	100.51	101.05	101.49	101.34	99.239	102.43	104.07
108.64	106.37	107.64	105.96	108.2	105.09	106.02	105.18	106.34	105.49	108.88	107.84	106.89	107.98	107.12	107.41	108.83	104.51	107.7	106.5	108.34	106.66	104.04	106.87	109.4	104.91	108.08	106.34	105.25	106.01	106.09	104.84	108.03	108.55	107.08	106.57	107.3	105.89	107.51	106.55	107.35	104.4	107.32	106.02	106.56	106.67	107.17	105.32	106.67	105.93
98.248	99.777	100.57	100.87	100.16	97.415	100.95	99.256	97.823	98.388	98.588	100.13	100.23	101.37	99.048	96.736	99.68	99.161	98.961	99.437	101.07	99.57	97.566	99.206	98.573	99.747	99.291	97.668	98.363	98.327	98.102	98.901	98.717	100.25	97.841	98.422	99.407	97.805	96.639	98.657	99.176	99.076	99.384	100.14	99.313	100.04	99.373	99.398	97.822	100.32
107.24	105.98	104.9	108.68	108.66	106.63	108.26	105.34	104.34	107.71	106.44	106.9	106.52	106.15	105.98	106.04	106.98	106.48	106.71	106.16	106.16	108.88	104.84	106.03	108.23	106.14	105.83	105.83	108.17	108.4	105.18	108.25	106.99	107.71	106.6	107.04	106.82	106.43	107.57	106.21	105.32	105.43	107.72	108.93	108.79	105.99	108.63	102.37	107.45	106.44
99.772	101.1	100.29	99.606	101.24	100.91	101.72	101.42	102.17	100.03	101.93	100.34	99.804	101.4	101.49	100.2	101.01	100.45	99.145	100.29	98.314	98.628	100.16	99.628	100.19	99.952	100.88	100.42	99.376	98.47	101.08	100.47	98.81	99.538	101.37	101.05	102.29	101.69	102.27	99.737	101.8	99.131	101.34	99.163	100.39	100.8	102.27	99.755	101.06	99.117
100.25	102.43	98.415	100.36	101.96	100.34	101	100.01	100.17	100.09	100.54	101.7	97.513	100.7	99.299	99.268	101.51	101.24	99.734	101.91	100.53	101.03	100.38	100.7	101.55	100.27	99.851	100.5	101.22	101	99.69	101.24	99.892	100.57	99.802	99.756	98.951	101.5	99.668	101.87	100.88	100.86	97.583	100.74	100.24	98.701	100.99	102.89	100.94	100.63
100.68	99.707	99.625	98.74	98.8	97.78	99.99	98.966	97.565	100.95	98.084	99.283	97.771	100.65	98.895	99.018	101.14	99.927	99.582	101.01	97.566	97.997	97.436	102.54	98.196	100.14	98.569	99.281	97.885	99.126	99.052	99.627	97.232	99.089	97.445	96.826	99.789	100.12	97.904	96.245	98.834	98.712	96.631	98.262	97.244	97.635	97.827	98.445	98.869	98.379
106.47	105.49	103.96	103.54	104.42	107.23	104.33	104.37	104.94	106.09	107.29	105.54	104.81	104.33	107.03	106.17	105.4	105.76	105.78	105.38	105.66	104.69	106.28	103.48	104.87	108.57	105.34	104.65	105.14	106.18	107.09	104.09	104.66	107.89	104.08	106.05	107.21	104.88	105.31	107.12	106.58	106.65	105.85	104.34	107.45	103.49	104.59	104.31	105.24	104.92
98.479	97.941	98.723	98.694	99.013	99.16	100.22	98.056	98.403	99.296	99.352	99.177	99.493	98.77	99.737	96.956	98.162	100.19	97.762	100.03	98.953	100.26	100.78	99.656	98.488	98.066	100.41	98.6	99.399	97.863	97.977	97.842	97.718	99.332	98.125	97.898	99.126	99.211	99.189	99.828	98.478	96.864	101.12	99.527	98.656	98.192	98.631	99.021	98.601	100.84
101.41	100.76	100.6	101.74	101.41	101.81	100.43	102.29	100.56	101.68	101.11	101.43	98.348	100.34	98.307	98.785	101.64	102.88	103.3	100.28	103.38	98.741	99.085	101.08	100.92	101.89	101.87	100.7	102.06	100.53	100.57	101.51	99.437	100.68	100.4	102.14	100.36	100.71	101.33	100.38	101.27	98.809	101.14	99.356	97.99	103.39	101.17	100.45	98.422	101.19
108.17	108.65	107.77	107.69	106.71	109.21	109.5	106.99	109.05	108.97	108.68	106.55	108.6	109.04	104.91	106.72	107.48	108.28	110.44	106.2	108.61	107.79	107.7	107.82	108.67	108.31	109.17	106.96	107.84	108.01	109.48	108.98	108.57	108.44	109.4	108.74	104.82	105.92	105.87	109.04	107.32	107.84	107.17	108.48	107.77	106.13	106.09	106.1	108.28	107.54
108.32	109.11	108.84	107.21	109.01	107.88	107.47	108.66	106.76	109.61	109.92	106.35	108.71	106.49	108.79	108.89	107.45	109.15	107.94	107.91	105.47	108.66	109.52	107.14	109.84	108.51	110.01	108.5	108.4	106.42	109.02	108.55	108.6	108.27	108.43	110.49	108.35	108.73	106.21	108.55	108.85	107.86	106.55	107.57	106.96	107.09	106.18	108.82	107.64	110.4
109.49	106.31	105.32	107.28	107.5	107.55	107.04	107.21	104.79	106.13	108.26	107.63	105.37	108.59	107.22	104.89	107.54	109.58	105.63	107.87	105.05	108.58	106.26	106.96	106.85	104.75	106.64	105.71	106.43	104.37	107.79	105.75	107.59	105.25	106.22	105.72	104.26	107.52	108.14	106.54	108.64	107.93	104.73	106.84	106.87	107.45	107.5	104.99	106.26	105.62
108.54	108.47	108.75	106.55	108.35	106.61	110.03	107.96	104.67	108.44	105.72	108.13	107.04	109.79	108.9	108.45	107.88	106.03	108.54	106.6	108.15	107.37	109	106.45	108.51	107.88	108.29	106.48	104.04	107.8	106.85	105.8	106	107.03	106.7	108.63	105.74	108.6	108.23	106.7	108.84	107.04	106.88	108.55	107.31	110.72	109.06	108.64	106.79	109.16
101.36	100.03	101.58	101.25	98.91	99.204	102.29	100.08	100.68	100.44	99.575	104.13	101.84	100.49	101.55	100.03	100.8	101.77	99.511	99.776	101.03	101.28	100.25	101.18	101.11	102.07	101.9	100.86	100.37	101.48	102.57	101.29	101.33	101.73	100.49	98.951	100.53	102.16	100.68	99.284	99.323	97.579	98.922	100.38	98.687	100.38	99.617	101.58	101.66	102.45
99.854	96.881	101.04	97.479	100.43	98.746	98.027	101.21	98.737	102.39	99.954	99.528	97.746	96.928	100.24	99.465	99.691	96.445	99.373	100.46	98.132	101.64	99.825	95.991	99.494	99.471	100.57	101.51	97.743	99.555	100.47	97.448	99.35	100.54	98.277	99.851	99.002	96.627	98.151	99.203	100.24	99.106	99.079	98.97	99.855	101.04	97.689	101.38	99.092	99.811
98.333	100.45	100.79	100.7	102.18	100.26	100.66	101.1	100.4	101.44	100.34	100.98	101.53	98.774	99.542	101.69	99.396	102.9	99.594	98.845	101.74	100.83	98.283	98.094	100.04	100.54	101.09	101.08	99.875	102.14	101.73	102.55	99.338	100.31	100.21	100.68	101.95	101.22	100.34	102.47	101.67	102.74	101.11	103.01	101.85	100.49	99.426	103.15	102.21	98.954
100.19	101.66	102.12	101.41	100.53	99.996	101.93	101.42	101	99.017	101.92	98.685	100.21	100.63	99.381	100.11	102.1	101.28	101.32	101.77	100.39	97.705	101.35	100.55	101.23	100.93	99.949	101.65	103.77	102.35	102.03	101.79	98.526	100.54	97.9	100.37	99.949	101.33	101.9	99.25	101.35	100.66	101.07	99.257	101.03	102.18	100.43	102.8	100.05	101.96
107.77	105.43	106.34	104.34	104.61	104.47	103.91	104.62	104.57	104.82	104.47	106.32	106.6	104.89	105.86	105.58	104.92	104.47	105.33	106.28	105.94	106.72	105.84	105.41	105.91	105	104.85	104.43	104.69	105.21	103.97	105.69	103.57	107.17	105.91	103.64	103.7	106.07	105.64	107.42	105.64	106.08	104.76	105.37	105.49	107.37	105.04	103.6	105.01	105.66
104.63	106.61	106.65	103.8	105.03	103.37	105.68	105.43	104.25	105.03	105.47	105.4	104.61	106.81	107.43	106.66	105.85	108.18	106.74	105.21	105.94	103.38	104.42	107.12	104.93	105.81	104.46	105.39	103.93	103.96	104.27	105.16	106.63	104.54	105.93	105.78	104.73	105.9	104.8	104.1	105.04	105.03	105.67	106.47	106.13	105.37	104.09	104.2	106.45	105.52
106.39	106.5	106.02	106.39	105.11	103.2	106.64	107.22	105.11	105.04	106.55	107.37	105.16	105.44	105.47	103.56	104.45	106.8	106.73	104.7	106.34	105.08	106.38	105.25	105.19	105.08	105.97	105.12	105.96	104.61	106.31	106.01	104.64	105.49	106.76	108.15	106.14	106.14	105.94	105.39	106.18	106.32	105.57	105.71	107.08	102.74	105.64	104.61	105.66	105.51
107.05	106.94	103.45	107.18	106.92	105.4	104.79	106.19	104.35	102.99	105.85	106.92	103.64	105.68	106.95	108.14	107.55	106.94	108.21	105.79	103.49	105.96	105.21	106.07	106.14	106.01	106.54	106.19	106.33	108.12	106.08	105.83	105.27	104.81	106.97	106.05	107.5	107.99	106.05	105.23	108.16	105	106.8	104.83	106.23	105.7	107.18	106.34	104.76	105.27
105.04	106.84	107.07	105.11	105.55	106.69	105.19	105.67	105.54	101.71	107.01	105.74	106.59	107.4	105.8	104.92	108.21	106.22	105.41	103.8	105.69	105.78	107.71	105.26	104.57	106.85	106.86	105.66	106.88	106.75	104.69	105.04	104.98	104.91	105.27	106.04	106.3	105.34	106.55	105.63	104.9	108.47	104.01	106.91	105.21	105.41	104.77	105.67	103.88	103.63
99.608	101.75	102.33	100.59	97.739	100.2	100.11	101.4	101.57	102.09	102.63	101.43	102.22	99.867	101.94	100.43	101.04	99.984	99.279	100.31	100.59	101.11	100.65	100.82	99.979	101.8	100.41	101.26	98.42	101.74	102.05	98.276	101.08	102.2	99.209	98.665	103.54	99.645	100.13	99.804	99.25	99.892	101.29	98.853	100.18	100.38	101.55	100.44	100.79	101.87
99.228	100.08	101.57	99.636	98.816	100.28	99.27	99.358	99.781	98.686	101.12	100.36	100.83	99.13	99.899	100.92	98.913	99.362	99.296	99.84	99.827	100.48	102.76	100.81	98.932	99.131	101.53	100.47	98.463	99.638	103.55	100.18	99.108	99.718	101.91	99.527	100.38	100.95	100.03	99.652	101.92	100.79	100.87	99.158	100.65	101.48	99.753	99.5	98.643	99.548
105.11	107.26	107.38	106.41	107.04	106.8	104.39	108.2	104.23	107.19	106.3	108.23	107.41	108.35	105.97	106.55	107.03	106.74	108.46	107.63	108.65	105.87	106.05	106.22	105.67	105.99	106.95	107.48	110	108.36	105.88	107.27	107.27	105.91	106.2	106.02	106.18	106.91	108.28	107.78	108.12	106.16	106.82	104.66	105.32	106.06	107.38	107.27	105.49	107.9
104.4	105.79	107	106.29	106.85	105	104.95	105.14	107.38	106.43	108.44	104.95	103.98	107.49	105.93	104.63	108.47	107.93	108.01	107.62	105.35	105.34	109.71	108.3	107.27	105.44	108.06	105.4	103.83	108.63	106.06	107.68	107.13	106.69	106.93	108.41	107.86	105.04	104.84	105.3	106.98	106.63	108.64	108.5	105.84	104.48	108.19	106.48	105.98	108.83
106.27	105.8	105.78	105.69	106.27	105.96	105.86	105.55	105	105.08	107.45	105.73	104.92	105.14	107.34	105.68	106.02	106.37	107.65	106.19	106.68	104.75	104.13	106.16	106.48	105.09	105.64	107.2	105.44	106.64	107.07	107.55	105.67	105.16	105.94	103.91	105.85	104.16	103.98	108.74	107.3	106.38	105.49	105.94	105.91	105.58	105.93	103.61	107.47	103.77
101.79	99.989	99.831	99.873	101.71	99.052	102.08	100.81	100.9	99.612	102.02	101.57	99.81	99.421	100.8	101.62	100.66	99.608	99.683	99.926	96.682	102.21	103.18	100.46	99.698	102.05	101.63	101.25	99.04	99.895	99.172	100.96	101	100.8	102.56	99.168	99.433	99.294	100.78	103.14	100.84	100.82	98.909	101.35	100.1	102.14	98.838	101.66	101.83	100.2
105.82	106.78	104.77	106.47	106.26	106.11	105.38	104.35	107.74	104.89	108.52	105.23	105.64	107.73	104.26	107.18	105.07	107	104.87	104.54	103.54	106.14	106.61	107.12	106.11	103.62	105.21	105.67	104.66	106.27	105.7	104.21	107.15	106.25	106.81	106.02	108.07	105.66	106.94	105.3	104.87	108.44	105.02	106.65	107.78	106.85	107.31	105.67	107.94	106.74
105.87	106.21	106.54	105.54	105.66	105.61	107.62	106.38	104.68	107.83	107.43	107.5	106.93	105.67	106.59	106.86	107.14	107.07	107.51	105.98	106.44	104.6	105.21	104.89	108.64	106.27	105.75	106.12	108.22	105.69	108.1	104.96	107.16	105.01	108.32	105.22	104.61	106.16	105.24	108.58	106.03	106.76	105.81	106.11	107.54	106.04	108.28	106.26	108.58	101.7
104.43	105.31	106.38	107.15	108.54	105.71	107.07	107.28	107.2	106.07	106.31	106.5	107.78	107.63	106.38	108.34	106.51	104.44	107.81	107.44	107.91	106.15	106.71	105.25	104.88	105.2	107.33	106.71	107.82	106.75	104.9	106.82	105.62	105.61	107.29	107.16	107.04	106.47	106.69	106.86	107.29	105.88	106.44	105.04	104.25	108.62	107.34	108.48	106.76	105.92
109.8	107.05	105.94	106.41	108.46	106.06	110.65	108.98	108.24	105.7	105.67	108.57	108.91	110.83	108.76	107.35	106.15	108.49	107.06	107.75	108.84	106.55	108.34	106.7	107.69	108.58	106.55	107.96	107.02	108.02	107.5	109.23	109.15	106.42	108.96	108.1	106.83	108.17	109.2	108.87	106.92	109.09	109.24	108.13	108.99	106.53	107.14	105.12	108.88	108.32
104.67	106.42	106.68	106.48	106.01	105.25	108.2	107.27	104.51	106.51	103.41	107	104.28	107.51	107.23	106.82	108.69	106.69	105.63	105.31	105.68	105.88	106.39	106.46	106.03	106.47	106.11	105.69	105.37	105.18	105.39	105.83	106.66	106.82	106.9	104.15	104.68	105.62	105.57	105.67	105.3	106.38	104.85	106.22	107.35	105.13	105.89	105.18	105.6	103.77
108.32	107.62	109.16	109.44	108.83	109.18	107.76	108.83	108.49	108.63	109	109.15	110.35	110.19	108.04	110.62	108.22	107.57	110.24	106.94	109.34	107.62	108.9	108.89	109.19	107.96	109.87	109.76	106.69	110.97	108.81	111.07	109.79	107.99	108.75	110.48	106.74	108.47	107.7	107.16	108.48	108.34	109.29	109.92	109.3	110.11	109.88	109.73	109.57	108.99
98.075	97.11	99.83	99.328	96.01	97.461	97.961	99.386	99.018	97.527	98.14	96.612	99.462	100.74	99.1	97.43	100.4	98.347	98.498	98.043	96.12	98.323	99.084	98.034	96.724	97.756	98.203	97.506	100.1	99.466	100.71	99.264	98.478	98.663	99.659	98.934	98.888	95.784	97.288	97.514	97.769	98.766	99.504	95.675	98.813	99.455	99.731	100.38	97.467	98.145
109.32	110.47	109.7	109.08	107.38	108.62	106.65	108.35	108.24	110.37	108.9	108.16	109.89	109.81	105.85	108.9	109.51	109.73	106.73	108.8	109.27	109.76	110.54	108.7	109.17	109.71	107.33	108.71	107.66	108.34	107.16	107.1	107.47	106.99	107.31	109.06	107.56	108.7	109.7	109.54	109.22	108.93	107.57	108.66	107.79	110.04	110.19	108.64	108.93	112.64
99.766	99.867	97.064	98.813	97.696	97.569	97.933	97.997	99.397	98.056	97.837	98.272	97.696	96.107	97.912	97.936	97.538	98.039	99.382	98.649	98.784	97.59	97.525	98.209	99.582	97.569	98.189	96.266	97.568	99.754	98.562	99.397	97.711	97.485	97.982	95.91	98.175	96.86	99.338	97.828	97.133	95.974	96.656	98.062	95.383	98.271	99.132	97.851	97.996	98.796
106.79	104.3	106.67	105.29	105.21	106.58	106.16	105	107.18	105.3	105.98	107.27	104.59	105.73	105.46	105.95	106.16	105.54	107.13	105.71	105.49	106.4	105.71	107.22	105.78	105.18	105.7	104.23	107.19	104.6	105.61	106.73	107.46	105.03	105.97	105.78	105.86	104.17	107.01	106.21	104.78	106.32	107.29	106.17	104.81	105.56	105.46	108.11	106.27	106.76
101.89	100.45	99.329	99.348	99.153	100.73	98.264	99.84	99.653	98.88	101.01	99.382	100.63	100.83	102.79	99.902	100.87	96.623	99.384	99.811	100.1	100.18	101.83	99.956	100.25	101.48	101.04	101.6	99.603	99.484	98.55	102.26	100.47	99.127	100.99	100.67	99.162	100.71	99.296	100.89	101.47	101.65	101.98	100.22	101.7	100.65	99.127	99.082	100.83	101.82
106.26	105.68	103.38	105.45	106.41	105.22	103.23	108.12	105.32	105.88	105.69	104.45	105.7	107.32	103.68	106.08	104.94	105.95	106.58	104.91	107.18	108.24	106.82	106.32	105.55	104.26	103.57	106.88	103.86	106.67	105.75	105.32	106.72	106.67	105.32	105.42	106.38	106.46	105.12	105.6	105.69	105.22	106.54	105.32	104.27	104.76	107.89	104.77	104.58	106.43
106.3	107.31	109.2	107.32	106.38	109.92	110.73	108.34	106.96	108.84	109.29	106.14	107.61	107.54	107.62	108.21	110.22	107.45	108.29	104.58	106.9	107.66	107.93	106.7	108.44	109.1	109.77	108.63	106.9	110.22	108.62	107.36	106.43	107.03	104.32	108.26	107.24	107.86	106.38	107.97	108.52	109.37	107.87	108.28	108.96	105.75	107.91	108.71	108.06	107.41
109.23	107.28	106.32	106.79	107.52	106.89	107.95	106.73	108.58	104.67	107.81	106.44	105.92	105.73	105.93	107.68	105.5	106.29	105.19	107.24	105.72	109.37	108.01	108.02	104.89	107.68	106.16	105.31	107.41	107.06	107.58	103.7	106.21	106.15	105.79	107.01	106.84	106.95	105.28	106.79	108.05	107.14	106.49	104.95	105.33	105.45	105.75	109.95	106.34	106.71
107.41	108.11	105.98	106.64	106.12	106.92	108.23	106.96	108.25	106.53	107.76	106.84	108.34	105.13	107.42	104.11	107.79	106.04	108.62	107.24	105.99	104.6	107.13	107.44	105.91	107.29	106.45	105.62	105.71	105.16	102.83	104.9	105.24	107.28	106.04	107.48	107.56	106.51	106.42	105.1	107.01	105.8	106.6	104.71	106.37	105.85	105.98	105.55	106.36	106.5
107.77	105.94	104.78	106.11	106.19	105.23	108.82	107.91	105.61	105.95	108.11	106.1	105.9	104.13	107.85	107.11	107.34	106.81	103.51	108.4	104.1	106.87	106.77	104.38	106.09	104.42	106.64	105.07	106.64	107.6	106.76	106.17	106.46	107.65	105.88	106.46	105.96	106.14	105.33	107.2	107.21	105.91	109.91	106.51	106.43	106.6	104.24	104.89	106.09	102.83
106.18	107.31	106.72	105.57	107.39	105.23	106.52	106.45	107.27	104.09	105.7	107.55	106.44	107.38	108.22	106.41	105.84	106.11	105.46	107.27	105.51	104.61	106.92	106.67	106.85	105.72	106.82	105.76	107.25	106.88	104.03	107.46	106.8	106.35	109.18	106.78	106.13	106.85	105.49	106.72	107.44	106.97	107.03	104.9	107.45	104.73	108.85	106.3	106.2	108.23
103.93	107.33	107.48	106.15	104.11	107.88	108.62	104.82	104.32	105.07	105.29	108.99	106.23	105.85	106.98	104.5	107.03	104.34	105.92	104.81	104.63	107.81	105.46	102.94	103.11	102.2	107.28	106.5	107.6	106.01	105.6	105.63	103.61	104.92	106.51	107.36	108.42	105.56	105.04	105.06	103.96	106.08	106.64	107.68	106.59	105.4	104.89	103.96	104.63	105.19
105.41	106.04	106.28	104.49	105.2	104.77	107.57	104.11	105.23	104.05	106.35	104.24	104.75	106.98	104.48	103.59	106.68	105.65	102.05	105.95	106.61	104.18	104.39	105.22	106.63	107.76	106.26	104.58	104.38	105.74	107.69	106.29	104.71	104.93	106.77	105.72	105.39	106.27	108.11	106.5	105.1	106.09	106.94	106.25	105.81	106.27	104.93	108.37	105.36	105.73
105.39	105.97	106.7	106.96	104.1	104.64	108.98	106.98	105.7	104.59	106.17	105.34	106.99	105.36	103.92	104.25	103.12	107.18	106.26	104.85	106.73	106.21	105.39	105.59	106.99	105.03	105.09	104.36	107.11	106.22	106.24	105.79	105.94	105.44	105.2	103.63	106.69	106	107.22	105.76	105.49	104.94	105.89	106.79	106.78	103.76	106.03	107.18	108.06	106.92
109.74	108.9	108.55	106.23	110.11	107.99	109.51	108.52	110.26	108.42	107.26	106.94	107.33	110.3	108.33	109.26	107.75	108.65	109.2	109.3	109.01	106.77	108.16	110	108.04	107.42	107.07	109.7	109.56	107.31	108	109.33	108.92	106.1	106.95	107.28	109	107.6	108.41	107.49	109.79	108.24	108.35	109.99	108.06	107.12	108.07	107.83	108.98	109.24
106.8	106.25	105.46	105.08	105.08	106.16	104.51	107.1	106.26	103.48	107.14	104.79	104.93	106.39	106.41	106.32	105.58	107.65	106.74	105.9	104.71	104.55	106.18	106.01	106.22	104.6	106.21	107.15	106.36	105.98	104.57	106.66	105.14	106.58	106.41	104.1	104.93	104.79	105.18	108.77	105.47	104.55	106.55	105.06	105.5	107.22	105.62	106.91	107.13	105.38
99.054	102.81	101.58	99.912	101.16	101.08	100.98	101.23	102.17	101.48	101.69	102	102.22	100.98	100.13	100.64	103.1	101	103.07	100.9	103	98.734	100.83	102.17	101.16	100.59	99.236	100.17	100.18	99.832	100.93	102.1	101.83	100.81	102.26	100.82	99.551	100.58	99.997	102.52	100.49	103.59	103.24	102.49	100.56	100.54	100.46	98.431	100.4	100.58
109.78	107.95	107.75	107.78	106.67	109.34	110.14	108.03	107.96	106.39	107.23	109.45	108.15	109.23	107.22	106.75	107.52	108.65	105.65	106.65	107.03	106.76	107.04	107.91	106.27	107.48	107.69	106.49	107.53	107.66	107.17	105.93	106.83	106.63	107.7	107.86	105.98	108	107.71	109.83	105.58	108.69	107.29	108.14	108.32	109.07	108.06	108.89	107.63	110.1
107.69	108.39	107.56	107.06	107.88	109.96	108.67	109.48	108.44	108.2	108.73	109.37	107.84	108.84	107.52	108.83	109.68	110.33	108.75	109.19	109.31	108.6	106.75	105.39	109.93	105.69	109.6	108.64	109.91	110.41	106.56	109.57	106.25	105.81	107.25	108.04	109.78	108.53	108.28	108.58	108.71	107.3	109.7	107.14	108.97	108.6	106.43	109.76	106.78	109.27
109.66	108	107.77	107.52	108.24	110.32	111.65	109.07	109.96	107.48	108.34	108.5	108.34	106.17	106.71	108.5	109.07	110.61	107.12	105.63	109.74	107.19	108.69	106.79	108.23	104.85	106.27	108.29	108.28	106.73	108.17	106	107.63	107.79	108.06	106.89	108.4	106.63	105.44	107.44	108.05	109.87	108.74	108.95	105.93	106.97	106.43	107.6	107.29	108.18
106.48	108.21	107.32	106.32	108.96	108.16	109.35	106.26	107.66	105.89	110.15	107.84	109.08	108.25	104.06	108.14	107.17	110.11	108.08	109.23	108.87	108.56	107.12	107.12	108.71	109.98	109.04	108.61	106.6	108.31	106.83	107.08	105.6	109.55	107.53	108.21	108.41	107.38	107.47	107.69	107.57	108.69	109.1	109.26	106.71	107.28	108.31	107.38	107.44	107.54
99.887	101.89	99.97	102.78	101.91	102.95	98.943	100.21	104.32	101.22	98.689	101.73	100.62	102.24	100.8	100.94	100.64	100.06	99.58	102.17	101.24	99.459	100.83	100.39	98.296	99.934	100.79	98.977	99.182	101.64	99.254	100.86	102.45	100.28	100.81	99.485	100.59	100.98	99.783	101.35	100.04	100.24	101.72	101.12	101.84	99.575	98.889	103.08	100.57	102.04
105.08	106.28	105.92	104.63	106.37	105.72	105.14	106.65	107.24	106.49	106.44	104.43	106.14	106.98	106.95	105.5	106.31	105.77	106.42	105.87	106.91	103	106.65	104.4	105.4	102.97	106.69	103.56	105.7	107.49	106.3	105.98	107.34	104.76	106.7	105.1	105.43	104	105.09	104.92	105.83	105.24	107.82	104.37	105.06	107.35	105.44	106.65	105.7	105.82
107.33	105.23	106.16	105.12	106.78	106.37	107.3	106.86	102.98	106.31	105.85	105.16	107.83	106.03	103.88	104.87	105.81	105.73	106.32	107.63	106.21	107.12	104.09	106.27	102.72	105.91	104.33	105.51	104.95	107.25	105.78	104.93	103.93	105.85	105.31	107.28	106.47	104.53	103.93	106.3	105.81	107.41	107.7	106.54	105.54	104.79	105.45	106.27	107.31	105.04
104.86	104.64	105.18	106.13	105	104.53	103.41	106.49	106.58	106.64	102.48	106.54	106.51	106.87	105.87	104.37	105.52	105.84	104.89	106.58	104.48	104.89	105.84	107.58	106.66	105.52	107.3	108.99	103.9	106.9	107.81	105.06	106.22	106.33	107.23	106.17	104.17	103.56	104.94	104.44	103.9	104.78	106.68	106.23	107.18	104.1	105.33	107.35	104.38	105.89
100.59	100.64	100.98	103.44	99.831	100.91	100.38	99.976	100.61	99.897	100.3	100.87	100.54	102.04	100.03	102.05	99.784	101.2	101.43	100.06	100.86	99.839	100.58	100.09	102.09	101.4	102.69	102.78	102.28	101.13	101.41	100.27	100.16	99.38	102.07	103.59	101.06	99.641	103.4	100.53	100.07	100.57	101.91	103.5	101.88	101.61	101.93	100.62	99.21	99.295
104.67	103.73	104.6	104.8	104.73	105.27	108.65	106.49	107.11	106.53	104.54	108.07	106.46	105.87	105.25	106.22	104.21	106.04	104.77	106.41	105.83	107.84	106.02	104.49	105.95	103.46	104.7	107.02	106.11	107.77	105.04	105.19	104.88	105.45	106.03	103.94	107.32	105.16	107.16	105.57	105.73	105.15	107.06	106.68	105.26	106.44	104.1	106.26	105.79	104.55
98.847	98.75	98.195	100.71	99.779	101.94	96.221	100.48	98.545	100.07	99.706	97.772	99.942	99.282	99.748	99.391	100.46	100.15	102.18	100.36	100.24	100.94	102.25	100.1	99.768	100.33	100.02	100.8	102.95	101.68	100.17	100.64	100.8	100.88	98.81	101.44	100.44	99.129	101.14	100.84	100.81	98.892	103.58	100.67	102.42	99.047	99.755	99.816	100.48	99.894
105.84	105.51	106.55	104.52	107.53	106.18	105.89	105.02	107.44	105.22	105.75	107.66	104.63	108.22	107.03	108.06	106.22	105.62	106.39	106.09	104.12	107.17	104	104.46	107.1	105.1	106.65	105.88	106.44	104.49	105.15	103.72	105.06	104.74	105.37	105.46	107.3	105.31	104.1	104.48	108.51	107.36	106.59	104.04	105.05	105.21	105.54	105.46	107.04	105.95
102.05	101.49	100.01	102.37	101.73	100.37	100.52	99.631	100.83	100.5	102.56	99.728	100.8	101.29	100.16	100.55	98.63	99.359	99.16	98.878	101.87	100.25	98.583	98.166	100.33	101.67	100.61	98.985	100.64	102.64	100.5	102.83	100.53	100.79	99.991	98.928	99.889	102.11	100.55	102.03	98.986	99.433	101.53	101.55	101.33	100.16	99.513	102.75	101.42	99.154
111.28	112.06	111.74	111.19	111.14	109.34	108.96	110.25	107.66	109.72	111.32	111.48	109.23	111.5	110.69	110.22	113.46	111.12	111.15	110.56	111.64	109.9	109.21	110.74	110.21	107.02	109.88	109.87	111	108.99	108.67	110.73	111.34	109.56	109.83	109.6	111.08	109.61	108.02	110.37	111.89	110.27	109.51	107.5	111.44	109.92	108	111.15	110.67	110.71
107.36	110.2	107.7	107.43	106.87	108.33	109.13	105.91	105.44	108.26	106.79	106.85	107.5	107.76	108.45	109.45	107.61	110.1	108.86	107.36	107.58	109.29	105.91	106.01	107.81	108.12	106.92	105.72	108.97	107.33	107.52	105.78	107.04	110.73	108.67	107.93	108.62	110.65	107.2	107.24	108.83	109.91	107.9	106.93	108.68	107.86	108.49	108.53	106.25	108.28
109.01	107.59	109.42	109.16	107.16	108.55	106.97	109.19	108.42	108.26	107.08	109.53	105.97	110.34	108.71	110.28	108.89	108.18	108.7	106.8	108.53	108.75	107.05	108.24	107.72	108.02	108.53	109.88	107.77	109.91	108.01	107.72	106.47	107.12	107.33	108.08	109.01	107.79	109.26	110.58	106.97	106.81	108.44	105.91	108.6	106.45	107.92	106.89	106.63	109.81
109.11	106.66	104.78	108.54	106.5	104.3	105.66	106.03	107.86	107.05	107.15	106.2	106.73	105.56	105.67	105.71	108.54	106.51	106.4	107.1	105.13	105.15	106.65	107.51	107.6	104.9	107.83	107.24	107.47	106.08	106.58	106.51	104.88	103.52	106.36	105.13	108.28	106.88	105.24	101.82	105.78	107.37	107.83	104.41	108.86	106.44	106.14	105.9	107.93	105.31
104.15	104.71	105.25	108.5	106.94	105.37	107.06	106.31	108.62	107.58	104.62	105.12	108.57	106.41	108.18	108.09	107.27	102.94	107.01	107.58	108.29	106.9	107.38	109.04	105.01	106.31	107.72	105.75	106.71	106.84	106.01	104.81	107.01	104.78	106.12	106.93	105.76	105.65	106.13	105.54	106.22	108.61	108.28	106.22	105.29	105.01	105.72	106.73	107.07	109.07
109.25	109.02	105.39	106.96	111.19	109.53	107.7	107.34	107.95	105.82	105.34	106.4	107.94	107.51	105.57	107.29	107.59	109.96	106.22	107.64	107.19	107.74	106.04	105.42	109.07	109.59	107.05	107.48	108.59	109.36	105.99	106.65	108.78	107.24	107.9	107.91	109.1	108.66	107.32	109.24	108.16	106.64	107.51	106.4	107.15	107.31	110.71	107.89	108.55	109.12
108.13	105.33	107.31	105.66	103.62	105.73	107.45	105.92	105.86	107.42	106.91	105.49	106.46	104.62	105.6	108.48	106.76	106.72	105.89	108.59	106.16	103.28	106.77	106.22	106.81	107.71	107.4	106.15	107.88	107.62	106.16	105.65	107	108.41	106.74	105.63	107.05	105.7	106.32	107.32	105.98	104.64	107.55	107.65	105.79	106.09	105.24	105.76	106.1	105.22
108.2	107.88	109.11	106.74	108.06	107.94	107.24	109.42	106.84	106.93	107.3	107.31	109.68	108.53	106.01	106.78	107.86	108.51	107.08	108.91	108.83	106.96	108.84	107.86	107.8	109.92	106.53	106.7	109	106.93	109.18	107.84	106.93	105.71	107.22	107.1	107.72	105.82	106.64	109.63	108.82	108.36	106.9	107.43	109.83	108.68	108.58	107.87	105.79	106.43
109.58	105.28	107.38	107.77	108.13	108.78	107.68	108.94	108.11	109.72	108.06	111.49	108.54	109.74	107.69	109.04	109.25	108.89	108.96	106.95	107.32	108.07	109.92	107.83	107.25	107.56	106.27	108.49	109.63	109.15	108.51	108.63	108.04	108.81	108.33	108.56	108.4	107	109.44	108.05	107.53	110.24	105.56	108.23	106.24	110.53	109.24	107.64	107.23	107.5
98.971	99.037	95.63	97.481	98.492	98.078	100.2	98.691	96.877	98.968	98.884	98.114	98.721	97.485	100.16	96.421	98.731	98.275	95.813	99.683	96.318	96.673	99.201	98.998	98.017	98.339	97.044	102.17	99.789	96.998	96.142	99.064	100.1	99.511	99.088	99.162	98.512	96.971	99.585	99.523	98.795	99.098	98.254	97.708	97.195	96.801	97.129	100.02	98.181	98.17
104.31	104.94	105.23	107.05	106.3	101.77	104.17	105.05	105.42	105.28	106.28	105.19	103.9	105.84	105.93	108.05	107.24	105.55	105.38	105.71	107.12	105.86	106.71	105.99	105.38	104.52	105.21	103.46	104.56	105.81	105.93	103.61	106.16	104.8	104.5	105.47	106.29	105.45	106.21	105.07	105.41	104.93	105	106.06	105.7	106.55	108.38	107.94	106.43	108.79
99.494	98.423	97.615	98.942	100.9	100.03	96.597	99.213	98.861	97.737	97.715	97.383	98.413	96.091	98.32	98.502	98.864	95.919	98.616	99.033	98.904	98.269	95.422	99.723	97.326	98.719	98.068	98.233	98.799	97.485	98.079	97.289	97.388	99.873	100.3	97.462	97.299	97.878	97.642	97.973	99.176	96.635	98.156	99.591	97.062	96.795	96.335	99.22	96.584	96.744
107.33	109.16	107.74	107.1	109.08	106.44	107.02	109.45	107.34	107.52	108.79	108.88	109.45	109.2	108.32	108.99	109	109.09	108.01	108.19	109.53	108.26	107.04	107.61	108.42	107.33	106.2	108.14	106.31	107.7	106.08	108.68	106.27	106.14	108.79	107.05	105.79	107.99	105.89	107.96	109.04	108.09	106.94	108.23	109.26	108	108.89	107.78	105.51	109.07
98.824	98.259	97.572	99.926	97.956	97.286	98.154	97.023	97.466	98.881	97.968	98.941	97.457	97.73	99.404	97.774	98.847	96.973	98.692	99.28	98.067	97.892	98.829	97.682	98.61	99.326	100.01	96.92	100.28	98.148	98.341	98.399	97.266	98.912	98.03	99.874	97	96.33	98.605	98.783	98.871	97.756	98.671	98.625	98.582	97.79	97.861	97.482	98.88	98.621
106.46	107.24	104.97	105.3	106.46	108.18	105.12	104.76	106.75	105.65	106.49	107.75	106.72	106.79	106.27	105.71	105.9	106.91	106.56	106.18	106.45	105.96	106.16	104.11	107.46	106.02	105.08	107.22	107.59	104.89	105.59	107.9	107.2	107.57	106.17	107.02	104.43	105.25	106.03	105.9	106.49	107.31	106.02	106.02	105.6	106.31	106.52	104.44	106.46	107.67
99.14	100.6	97.952	98.267	96.234	98.291	96.543	96.95	97.516	98.524	97.038	96.138	97.933	95.759	96.812	98.379	99.067	98.183	99.526	97.653	99.296	98.141	96.908	97.911	98.44	99.315	95.963	97.753	97.589	96.981	100.21	99.916	99.467	97.531	98.283	99.861	99.784	97.701	99.088	97.522	97.014	95.689	98.355	96.282	97.876	96.901	98.337	98.883	98.631	97.945
104.43	106.28	105.89	105.62	105.4	107.9	105.74	106.03	103.33	105.13	105.07	105.95	105.33	106.49	104.61	106.05	104.76	105.69	104.2	106.85	105.27	105.9	106.37	105.05	106.86	104.88	107.64	104.95	106.52	106.01	105.09	105.28	104.48	105.32	106.81	105.83	105.7	106.66	107.74	103.6	104.23	103.69	106.5	105.78	106.13	104.7	105.25	104.93	106.91	106.18
106.04	106.01	106.13	108.58	103.62	107.19	105.44	107.12	105.86	107.47	106.18	106.64	106.73	105.33	105.46	106.09	105.39	106.81	106.07	110.4	105.8	105.63	105.08	105.92	107.23	106.79	106.88	107.75	103.87	106.76	104.92	106.14	109.03	107.2	106.3	106.9	105.36	108.73	107.81	104.23	104.66	107.72	105.05	110.91	106.54	104.41	107.56	104.38	105.83	105.97
99.634	98.479	98.864	98.33	98.315	99.137	99.049	99.768	101.16	98.497	100.33	99.768	100.74	101.28	101.24	101.77	99.814	100.38	101.67	100.75	100.3	98.919	100.94	101.82	101.52	100.88	100.41	99.509	100.63	99.46	99.703	101.3	102.38	101.9	99.953	100.88	100.2	100.7	99.353	100.06	100.21	99.936	100.04	101.57	99.805	101.18	99.511	100.97	99.155	99.771
107.7	107.51	104.62	106.17	104.63	106.15	106.19	104.88	107.26	106.86	105.16	107.05	106.88	109.09	105.49	107.45	103.71	106.31	108.14	104.25	107.52	106.2	107.14	106.06	106.21	107.63	107.1	106.17	104.38	106.68	106.36	108.68	106.91	109.4	107.96	108.18	105.01	104.92	103.81	107.38	107.01	106.53	105.29	108.4	106.89	106.17	106.69	107.48	105.68	106.26
98.201	97.234	98.335	98.049	96.999	98.314	99.72	98.874	100.17	100.31	96.032	98.121	98.828	97.324	97.029	98.605	98.558	99.247	98.061	98.411	98.605	98.097	99.974	99.601	98.377	96.483	99.637	98.013	95.83	98.945	95.912	98.174	99.059	99.29	98.394	96.008	97.625	98.909	97.718	98.221	97.778	100.29	97.135	99.671	98.08	101.22	98.241	97.589	98.136	96.473
103.99	105.68	104.93	103.48	106.9	105.16	106.55	105.98	103.71	106.02	104.48	106.64	105.47	107.18	104.51	105.29	104.66	104.5	106.33	105.81	105.21	105.48	104.9	106.38	106.1	105.4	105.86	106.78	107.57	106.99	104.25	104.65	107.9	104.99	104.62	105.61	105.46	106.89	105.75	105.67	106.79	104.33	107.31	108.73	107.75	106.66	106.17	104.6	106.54	106.67
107.45	105.45	106.73	103.8	104.63	104.79	105.6	105.94	105.49	104.88	105.53	105.37	106.49	104.9	104.34	103.51	108.38	104.8	106.12	106.62	104.7	105.67	103.54	106.09	104.91	105.29	104.57	104.3	107.54	104.27	105.73	106.32	105.6	106.15	106.77	106.05	104.05	104.91	106.2	106.7	107.79	107.19	105.34	105.43	104.98	104.84	104.95	107.54	107.86	106.01
96.172	98.304	99.593	99.548	97.904	98.789	98.874	97.803	96.406	99.721	97.411	97.972	98.117	99.692	96.123	95.648	97.6	98.039	99.006	99.892	100.16	98.161	97.699	98.821	97.805	98.336	100.39	97.6	98.489	97.737	98.069	97.038	99.424	97.138	100.73	98.786	95.513	96.598	99.408	97.749	98.105	97.932	97.208	96.869	98.206	96.312	97.676	99.257	97.524	100.33
106.73	104.56	105.26	105.19	103.4	107.29	105.31	105.79	106.88	108.39	105.31	106.4	105.21	104.87	105.32	105.07	105.68	104.01	103.85	103.67	107.56	106.58	104.66	106.57	104.32	106.92	104.62	103.68	106.68	104.85	103.94	108.24	106.29	105.28	106.1	106.4	105.53	105.9	106.07	108.13	106.83	105.08	102.57	104.21	106.92	103.15	106.24	106.62	106.85	104.33
106.74	107.89	105.79	108.26	108.29	107.35	107.99	106.69	106.63	108.64	107.8	110.78	109.1	108.61	106.53	109.61	110.05	108.85	108.93	109.1	107.82	108.72	109.42	108.79	107.7	108.97	107.49	106.55	108.44	106.49	107.13	107.62	107.19	106.96	107.44	107.87	107.55	108.8	106.6	106.64	109.58	107.88	108.73	105.72	108.9	109.35	107.25	108.43	108.39	107.79
96.265	98.208	98.46	95.996	100.31	98.837	95.861	95.954	99.482	97.949	96.533	96.531	97.387	98.348	99.099	95.77	99.482	97.649	98.321	99.172	99.173	99.368	98.122	97.565	97.451	98.741	97.522	98.844	97.675	98.664	97.995	99.243	98.26	97.42	99.336	97.548	98.65	95.704	97.712	98.905	98.117	100.52	96.279	98.868	99.119	99.072	97.68	98.705	96.469	98.029
104.6	107.69	107.58	102.62	106.59	105	104.63	105.43	108.04	109.57	105.07	102.87	103.19	106.65	105.03	105.46	106.92	105.81	106.35	106.19	103.5	105.61	105.29	105.76	105.96	105.72	106.73	107.45	104.08	105.02	105.62	104.45	105.65	107.43	107.98	105.18	106.13	105.43	106.65	106.05	105.88	103.61	104.65	107.01	105.52	105.49	105.37	104.19	106.2	104.83
104.29	106.43	105.2	104.88	104.22	105.02	106.65	103.67	107.46	104.88	105.79	106.96	107.46	105.13	106.24	103.87	105.45	105.21	107.59	106.82	104.03	106.13	106.01	105.18	105.84	105.37	103.32	106.7	103.24	105.75	105.57	105.95	105.59	107.59	105.73	103.62	105.2	105.88	106.57	105.5	107.31	105.85	107.3	105.18	107.54	106.71	104.54	105.45	106.39	106.16
105.02	104.44	106.26	107.32	104.08	105.42	106.06	105.46	103.9	106.08	106.94	104.9	105.68	108.06	106.3	104.94	105.93	106.03	107.41	105.73	105.03	104.22	105.32	106.95	105.68	107.45	107.14	106.16	106.47	107.13	104.31	106.66	105.19	107.22	106.1	106.21	107.96	106.74	104.35	104.97	106.23	105.07	107.55	104.06	104.97	105.71	106.39	105.16	105.18	105.18
107.24	107.73	107.59	107.24	107.22	107.7	107.29	106.62	108.7	107.2	106.88	107.61	107.17	108.81	108.23	108.04	108.6	108.12	106.96	107.5	108.32	106.86	107.58	106.35	105.12	107.68	107.96	107.09	107.89	105.92	107.29	108.7	109	105.11	108.14	107.71	107.96	110.49	107.35	107.55	108.65	106.46	108.09	107.04	107.18	108.18	108.99	107.3	108.04	107.15
106.71	107.65	108.34	105.75	106.79	107.77	107.24	105.6	108.19	105.46	104.36	107.54	104.32	103.77	106.27	110.77	105.42	106.76	106.78	105.63	107.03	105.78	107.46	104.66	105.19	106.13	107.5	105.56	106.38	106.76	104.43	107.32	107.54	105.62	106.32	106.14	106.73	107.71	107.48	103.79	106.04	106.51	107.95	104.68	108.81	106.12	107.86	105.53	106.74	106.91
103.66	108.31	107.02	105.85	104.98	107.52	106.13	106.67	107.16	106.3	104.62	108.23	104.88	106.27	106.55	104.99	105.49	107.03	106.37	104.08	107.66	105.89	105.86	105.47	105.21	105.28	105.73	107.07	106.23	103.4	104.43	105.57	106.98	104.21	104.13	105.5	108.06	105.84	106.32	107.68	106.67	107.09	104.88	105.29	106.05	106.58	104.69	108.81	105.49	107.43
104.71	106.13	104.37	106.77	105.41	105.3	105.94	103.94	106.76	106	105.54	104.88	107.17	104.86	104.8	108.24	103.5	104.84	105.69	108.3	105.9	102.53	105.89	102.3	107.77	104.71	104.4	106.85	104.22	102.92	104.57	102.92	104.66	105.4	105.12	105.66	103.96	106.56	106.34	107.06	106.47	104.26	104.61	106.29	104.09	106.02	106.59	107.96	105.44	106.39
106.63	105.81	104.23	107.57	105.24	106.35	104.55	105	106.12	105.83	106.59	106.77	105.46	106.42	105.11	104.62	106.31	105.86	105.58	107.78	105.34	105.32	105.77	106.05	103.25	105.17	105.36	106.2	105.84	106.67	104.87	105.62	105.86	105.94	106.88	107.27	106.86	107.18	105.04	104.87	104.82	104.38	104.87	104.6	105.41	108.56	105.75	105.18	107.85	106.1
107.75	102.67	105.41	108.52	103.56	108.84	107.33	107.11	105.53	106.26	105.51	106.62	108.84	107.33	106.41	108.03	106.22	106.6	105.28	106.31	106.08	106.49	105.57	103.92	105.88	106.6	107.04	106.51	105.69	106.39	105.02	109.4	105.42	103.58	107.65	105.4	105.78	107.4	105.99	107.3	107.9	108.67	105.48	106.22	106.92	106.86	106.33	107.51	107.35	107.25
109.29	109.94	107.31	109.15	107.01	110.57	108.18	109.19	109.24	109.62	107.63	109.74	108.34	106.67	107.91	106.01	109.26	107.17	107.82	108.53	109.25	108.69	109.07	107.57	106.97	107.34	109.89	107.55	107.5	107	109.41	107.7	107.95	108.04	108.6	107.87	110.03	107.76	106.01	106.67	110.87	106.39	109.14	108.83	108.97	106.49	108.72	108.58	107.03	108.94
99.363	98.616	100.75	97.531	99.048	99.272	99.524	98.489	99.805	97.633	102.38	98.983	99.836	99.687	99.361	98.255	99.704	100.13	97.991	98.475	99.517	96.928	99.303	100.67	97.378	96.69	98.775	99.124	98.697	97.731	99.809	99.209	97.603	101.31	98.747	99.833	99.91	100.4	97.115	98.563	97.452	96.703	100.15	96.499	100.31	99.94	100.15	98.955	98.064	98.979
99.964	99.703	98.196	100.85	97.528	100.1	99.463	99.631	99.557	99.144	97.593	99.796	99.121	97.53	100.79	98.426	98.709	98.796	98.343	99.915	98.824	100.52	98.007	101.4	100.42	102.67	96.455	97.592	99.468	100.09	98.278	99.274	100.48	100.43	99.659	99.067	98.218	98.978	98.169	99.522	101.59	100.62	98.703	98.739	99.903	100.49	98.407	100.29	100.76	99.852
106.57	109.52	107.76	106.79	106.4	108.15	108.67	109.18	106.73	107.63	107.59	108.58	108.24	106.68	107.2	108.37	107.7	108.54	108.73	106.76	109.24	108.2	106.96	106.47	106.21	107.76	106.65	106.88	108.95	109.32	107.05	109.92	107.24	107.54	106.32	108.51	106.05	109.28	109.9	107.64	108.34	106.89	108.82	109.38	109.02	107.41	108.46	107.86	108.04	107.52
98.19	100.03	99.841	100.31	97.779	101.02	99.311	101.65	100.14	100.59	99.422	101.35	99.42	99.779	99.732	99.965	101.14	101.89	102.66	100.26	101.84	98.884	99.559	101.12	100.6	98.604	102.32	98.17	99.983	99.676	101.96	99.727	100.94	100.36	100.97	102.18	100.09	100.63	101.3	100.19	99.086	98.6	101.23	101.73	100.58	100.35	98.655	101.66	100.95	99.928
97.912	98.542	98.847	97.521	96.239	98.073	97.563	96.898	99.296	98.414	98.268	96.973	97.17	98.182	98.476	96.631	97.852	97.794	100.31	99.091	97.924	97.237	98.349	97.33	96.141	99.183	100.07	96.528	98.097	96.433	96.172	97.082	99.246	95.928	97.453	97.779	97.585	97.333	98.975	97.806	96.316	99.152	95.343	96.516	97.644	98.046	95.926	99.126	98.84	97.519
109.69	109.67	107.82	107.97	108.12	104.65	107.36	108.1	109.52	109.85	108.71	106.22	109.94	107.71	108.31	107.59	108.62	107.66	107.14	109.94	109.09	107.25	106.08	108.15	106.88	107.32	109.53	107.54	109.1	110.25	109.46	108.69	107.18	107.8	105.74	109.27	108.29	106.29	106.5	108.68	108.74	107.44	107.96	108.58	108.89	109.81	106.95	107.7	109.88	105.35
106.33	106.67	105.18	105.47	105.08	105.36	106.41	105.78	105.78	106.26	106.69	104.98	107.78	107.33	108.88	105.71	106.76	105.76	105.61	108.44	108.18	106.08	106.97	106.99	105.22	107	105.51	107.1	106.41	105.82	105.6	106.73	104.41	106.11	108.23	107.89	105.71	107.4	106.21	106.94	105.53	104.81	105.75	107.21	108.55	108	106.03	106.77	103.97	104.4
105.13	104.54	104.36	104.56	106.23	105.81	104.94	106.46	106.29	106.43	106.15	104.76	105.75	105.39	106.91	106.27	105.5	105.52	106.79	104.41	105.47	105.12	106.71	107.8	106.41	105.66	105.72	104.18	105.43	106.53	105.85	107.14	105.02	105.78	106.74	104.51	105.52	105.28	103.34	102.89	107.29	104.96	105.77	105.84	105.68	107.5	106.51	104.54	105.4	106.41
107.6	108.76	110.07	108.38	109.41	110.24	107.88	108.06	108.23	108.58	109.8	108.21	108.46	109.96	110.11	108.11	109.04	107.77	109.52	106.85	109.24	109.17	107.75	109.77	108.15	109.93	108.14	107.33	109.19	108.97	109.22	109.04	107.86	109.32	108.08	109.32	109.14	105.94	108.58	108.74	107.97	107.1	108.5	109.35	107.37	109.69	111.01	109.22	108.36	108.15
112.27	110.78	110.07	110.34	109.8	110.12	110.71	108.83	109.57	108.68	111.3	111.37	111.28	109.73	110.24	111.34	111.09	110.66	110.88	110.88	112.24	110.9	111.28	111.1	110.49	109.15	110.74	107.42	110.74	109.4	109.85	109.68	109.93	110.23	109.16	111.29	108.84	112.62	108.87	107.98	110.03	110.56	110.33	109.09	108.35	109.02	111.24	110.99	109.88	110.39
109.63	106.89	107.63	107.32	108.31	107.9	109.31	109.1	108.06	107.65	108.9	109.89	107.39	108.93	108.69	110.2	108.81	107.53	108.14	110.64	110	107.35	109.6	107.92	109.02	110.33	105.42	109.29	108.67	109.87	107.29	108.48	110.19	107.51	108.4	107.78	106.56	106.6	108.01	109.16	108.43	109.39	108.12	106.19	108.48	107.66	109.29	108.27	106.4	109.32
109.89	108.74	107.24	106.77	106.73	108.88	107.87	109.71	108.69	106.89	107.88	109.89	108.88	108.44	110.58	110.83	107.91	109.94	109.25	109.58	106.91	105.78	106.93	108.58	107.41	109.22	107.83	110.3	108.23	106.26	110.25	106.66	106.9	107.85	109.72	108.32	107.06	110.02	105.22	109.26	107.71	108.82	108.66	109.89	109.53	109.66	108.24	108.62	109.37	109.63
105.33	106.69	106.15	107.34	105.66	105.54	106.86	106.26	106.16	106.69	104.41	106.74	106.74	107.49	106.68	105.66	104.71	107.29	109.05	106.66	106.71	107.51	106.07	105.57	107.44	104.82	106.26	108.09	105.76	105.72	105.56	106.6	107.47	104.86	106.45	105.98	105	108.76	106.44	106.45	107.28	105.32	107.67	107.12	103.22	103.61	106.39	104.89	107.18	106.34
112.29	112.26	111.41	110.68	109.07	109.16	109.24	111.03	111.45	111.27	109.48	109.62	111.06	110.04	110.21	110.74	109.08	109.39	109.69	111.94	109.33	110.61	107.22	108.42	110.94	109.63	110.2	111.64	110.89	109.85	110.12	108.63	111.06	107.71	112.51	112.84	111.67	110.34	108.79	108.94	111.02	111.23	109.17	108.39	110.63	109.38	110.08	109.64	109.24	109.9
106.52	106.71	104.58	105.12	104.16	105.87	104.63	104.52	105.07	105.94	105.68	105.62	103.51	105.09	106.69	103.1	105.62	103.73	105.89	102.47	106.68	104.71	105.78	105.34	103.51	105.89	106.38	105.19	106.45	105.92	102.86	105.11	104.74	104.3	104.4	103.08	105.83	104.06	106.2	105.32	106.3	106.38	104.62	105.57	105.77	106.75	105.87	106.49	104.65	103.62
106.59	105.33	104.71	105.45	107.02	106.02	107.34	105.78	105.93	102.31	103.36	105.15	104.38	104.98	104.5	105.29	105.49	106.62	104.97	106.38	107.6	106.29	104.93	105.65	105.54	105.58	106.14	106.87	103.86	107.94	106.12	105.56	109.67	108.61	107.03	106.58	105.14	106.7	106.24	108.66	105.37	106.88	106.44	107.75	105.75	103.44	104.19	105.01	107.59	106.08
111.85	109.54	107.85	109.81	110.53	111.61	111.6	111.46	111.38	110.73	110.99	110.32	111.73	111.43	110.47	111.33	111.7	111.74	109.84	110.64	109.26	110.14	108.79	109.54	110.7	112.53	110.3	109.94	110.23	109.41	109.6	111.81	110.42	110.71	109.92	110.3	109.91	108.79	111	110.26	110.56	111.29	111.07	109.3	112.01	110.66	110.79	110.09	109.67	111.52
104.99	105.34	104.39	106.83	106.08	107.8	105.11	106.21	105.81	103.33	105.52	105.88	104.84	106.43	106.72	105.96	105.86	106.25	106.77	106.16	105.89	106.53	105.24	106.73	104.59	106.22	106.71	105.04	104.37	107.44	106.85	105.85	104.08	106.36	107.21	105.16	105.49	104.33	104.47	105.54	106.74	106.61	103.99	104.64	103.82	104.38	107.16	105.83	104.74	107.26
110.04	109.92	109.7	109.23	107.55	107.91	107.85	107.76	108.69	108.78	108.36	109.17	108.07	109.23	107.35	109.43	107.59	109.33	108.5	109.73	108.52	109.27	108.75	108.45	107.51	110.28	109.02	108.3	109.22	108.02	108.34	106.5	109.06	110.21	107.34	106.4	107.6	109.34	108.45	109.05	109.24	106.89	109.91	109.15	107.5	110.38	107.41	106.33	107.33	108.15
101.58	101.75	105.02	102.18	104.25	102.21	103.37	102.66	99.194	102.02	101.42	102.45	102.47	103.88	103.97	103.18	101.64	103.63	101.95	103.49	103.64	102.84	101.2	102.59	102.33	101.38	106.06	104.97	104.99	103.53	102.63	102.6	100.54	103.81	103.33	101.78	104.55	101.77	103.07	101.93	104.44	103.58	102.63	103.67	102.77	103.01	105.08	100.78	101.35	102.54
98.639	97.776	98.824	97.764	97.214	100.41	98.996	98.497	97.607	98.179	99.754	97.57	98.316	100.12	99.713	99.107	98.182	98.104	96.545	99.003	98.594	98.473	97.652	96.772	98.28	96.537	97.926	97.406	97.991	96.597	98.128	99.142	97.548	99.276	96.608	99.178	98.697	97.101	98.303	98.778	99.405	98.139	97.712	98.022	96.049	97.787	99.851	98.312	98.51	97.565
106.61	104.48	107.65	106.12	106.98	104.78	104.21	108.21	106.9	107.18	104.78	106.47	104.68	106.84	104.44	105.84	106.66	106.09	103.94	106.8	103.86	107	104.59	105.83	104.58	107.06	106.62	103.42	106.03	107.17	105.56	105.89	102.85	104.31	105.73	105.56	105.79	107.02	103.25	106.1	105.5	105.58	105.77	104.49	105.45	106.99	106.95	103.44	105.24	104.46
107.59	105.74	106.25	102.23	105.8	105.52	104.42	107.01	106.6	105.74	106.19	108.04	107.27	105.2	104.36	105.46	107.28	105.86	105.54	103.51	108	106.6	106.71	106.49	105.38	106.82	105.64	106.17	105.14	104.2	107.44	104.82	104.67	104.19	106.89	105.58	103.44	104.16	106.86	106.14	102.77	105.28	105.68	104.29	102.86	106.68	107.69	106.28	107.22	107.1
101.88	102.21	98.664	101	103.32	101.16	103.23	101.12	100.63	100.51	100.67	100.19	101.99	101.4	98.904	100.53	100.05	99.568	102.24	101	101.21	100.07	100.88	102.03	100.21	100.93	100.27	100.76	100.62	100.2	100.35	102.42	101.26	101.38	98.684	99.581	98.663	102.46	101.82	102	100.35	100.8	102.85	101.75	98.919	104.32	99.749	100.57	100.11	99.756
99.112	97.761	95.104	98.83	98.514	98.309	97.648	99.606	98.382	97.499	97.096	100.12	98.411	98.357	97.9	99.497	97.481	97.464	95.429	98.309	97.27	98.425	99.241	96.037	100.08	99.593	97.505	99.083	94.79	96.762	100.12	98.902	96.873	97.675	98.36	99.493	98.92	97.705	97.264	96.805	96.784	98.21	95.425	97.87	96.91	98.671	98.936	97.272	96.759	99.067
109.81	109.43	112.43	111.08	112.25	109.75	109.89	110.23	110.57	112.34	110.69	111.83	108.69	108.71	109.64	111.43	110.89	109.86	112.93	110.12	109.48	111.32	112.49	112.61	110.64	111.77	110.87	110.07	109.87	110.04	111.31	112.68	110.63	109.61	112.35	110.61	107.78	109.66	109.76	108.97	111.28	110.46	111.09	110.43	110.98	111.1	109.47	110.38	109.71	111.63
107.49	108.03	107.57	106.38	104.77	109.84	109.49	105.23	106.82	107.29	106.57	106.82	107.44	106.73	104.96	106.89	107.07	105.64	106.17	106.05	107.1	106.09	105.64	107.26	105.53	104.24	105.72	104.1	105.3	106.27	106.08	106.88	104.77	107.15	103.48	107.08	106.92	108.46	106.28	105.04	104.87	108.44	105.94	106.93	107.94	105.87	105.63	105.84	105.83	105.66
104.57	106.82	106.03	106.29	105.75	104.9	104.23	106.05	104.58	105.82	104.28	105.57	105.64	106.29	106.5	108.34	108.28	106.73	105.46	106.72	105.84	103.81	106.06	106.25	107.36	107.93	106.37	106.33	107.68	103.02	105.09	104.88	105	106.02	105.46	105.43	106.26	105.17	105.96	106.4	106	106.41	105.7	106.48	104.46	107.05	106.37	107.07	105.6	106.87
104.44	106.49	105.27	105.1	104.36	106.13	105.17	106.32	103.87	104.27	107.59	105.14	106.01	108.09	104.97	106.36	106.24	105.07	103.58	105.07	105	105.01	105.31	104.76	107.58	105.07	103.83	104.21	106.08	107.1	106.25	104.84	104.42	107.94	104.15	105.79	104.99	104.86	104.85	106.87	106.06	104.53	106.18	104.03	108.64	107.01	106.6	106.31	106.25	105.69
97.179	99.613	97.946	96.244	96.899	97.069	96.963	97.255	97.671	96.387	98.902	97.812	97.37	98.697	97.428	98.77	99.299	99.162	97.936	97.707	98.131	98.722	99.171	97.6	97.154	97.137	100.13	96.549	99.725	98.184	97.722	97.188	94.987	98.13	98.963	96.241	97.493	98.993	97.313	99.178	96.871	96.433	100.47	96.442	98.641	98.632	97.225	96.553	96.672	96.344
111.21	106.53	110.47	110.35	111.23	111.2	111.13	111.55	111.38	109.02	111.66	111	112.22	109.7	110.16	112.57	110.58	110.49	110.42	110.49	109	110.9	108.01	110.2	111.17	110.49	114.12	109.62	107.73	110.36	109.97	109.31	110.36	109.52	112.62	111.58	109.27	108.05	107.51	113.4	111.42	111.62	110.39	110.64	111.37	110.35	112.51	109.78	108.14	111.62
109	107.9	107.17	106.5	109.31	108.1	107.62	107.23	109.78	110.17	108.63	109.04	109.01	108.53	108.67	108.41	108.52	107.5	109.81	110.01	106.82	108.96	105.88	105.57	110.18	109.98	108.23	109.43	109.8	105.29	108.38	108.28	107.8	108.38	107.47	108.9	109.64	107.59	107.69	108.46	110.15	107.49	109.36	107.62	110.09	107.76	109.1	108.28	107.66	110.69
106.99	104.88	106.28	107.35	106.24	106.9	106.99	106.43	106.21	105.82	105.1	106.35	103.62	108.8	107.33	105.23	107.15	106.68	107.33	105.99	105.7	106.25	105.89	104.84	107.74	106.53	107.04	104.82	108.13	107.1	108.39	105.23	105.28	105.92	108.31	106.06	106.38	106.28	107.17	103.71	105.19	105.21	105.55	106.94	106.5	106.69	106.94	106.24	106.54	105.88
100.26	99.594	99.594	101.13	100.15	99.87	100.37	99.824	100.57	101.55	100.45	98.882	98.283	99.697	101.55	100.73	101.48	101.05	102.86	101.55	102.31	102.27	97.221	101.29	100.69	100.4	98.667	101.23	99.427	101.6	99.732	100.47	102.04	100.5	101.16	97.246	101.05	101.2	98.773	102.12	100.38	99.884	100.62	100.9	100.35	100.94	101.37	100.78	100.1	102.37
105.92	104.88	105.4	104.64	106.07	103.65	103.83	104.79	105.33	104.13	104.37	104.12	104.46	105.09	106.64	105.33	104.01	106.09	105.13	106.75	106.31	107.72	104.64	105.6	106.47	106.28	108.86	104.65	103.96	106.18	104.3	103.82	104.78	104.97	107.03	105.16	104.61	106.7	104.61	102.93	106.52	104.93	107.72	103.43	105.67	107.62	105.02	105.17	106.2	105
105.98	108.15	106.01	107.81	107.13	108.04	105.39	105.57	104.89	105.61	109.24	104.47	106.55	106.91	105.81	108.44	105.56	105.74	105.36	108.79	108.28	107.39	104.6	105.02	107.61	107.19	107.21	105.61	106.96	106.42	110.4	104.26	107.58	106.97	106.75	107.04	106.99	106.57	105.84	106.74	106.82	108.75	106.54	106.65	106.53	106.48	106.51	107.21	106.75	107.63
101.19	99.758	98.959	98.865	95.775	98.556	99.764	100.35	100.32	98.841	99.605	99.938	99.595	97.419	100.01	99.15	98.453	99.597	98.15	98.711	100.44	100.14	99.91	98.893	98.1	101.17	99.236	98.079	98.75	99.43	98.34	97.508	98.763	98.638	100.05	98.091	100.87	96.961	99.337	99.62	97.55	97.889	96.835	100.86	100.79	99.255	99.697	98.985	97.81	98.781
99.478	99.333	97.95	100.33	100.04	98.994	99.978	98.837	99.412	98.356	98.503	99.041	99.911	99.237	98.641	98.038	98.37	99.542	100.18	99.084	99.341	96.847	98.406	99.678	97.89	98.248	99.173	98.79	98.53	97.605	97.278	99.844	98.733	98.313	97.489	97.943	99.258	98.499	101.87	97.954	100.48	99.267	101.01	96.926	96.178	99.199	98.235	99.063	97.832	98.414
98.832	100.83	98.915	97.639	97.287	97.345	97.501	98.328	100.01	98.837	99.597	98.204	98.892	99.304	97.43	101.3	99.598	101.11	98.08	99.21	97.9	98.243	100.03	99.56	99.223	99.687	97.962	98.368	99.93	101.02	99.335	98.121	98.312	100.45	98.789	99.59	98.657	100.81	98.579	99.028	97.741	99.504	98.67	98.316	99.721	98.287	97.881	99.312	99.563	99.597
98.452	98.049	98.435	100.75	97.808	98.821	99.946	97.471	100.86	99.91	100.34	98.031	95.811	99.916	98.537	98.527	99.345	98.901	99.159	99.165	99.325	97.729	101.79	97.548	97.551	97.064	100.72	99.074	97.503	97.547	98.609	100.52	99.893	98.112	99.924	97.029	98.738	98.262	97.378	98.633	98.248	100.86	98.101	98.742	96.627	99.8	101.18	99.46	99.775	97.909
107.73	106.1	105.21	104.05	105.13	105.03	104.76	107.02	105.35	104.34	105.31	107.12	105.08	106.14	105.84	105.66	104.87	104.13	105.29	104.55	107.71	108.28	107.41	104.91	106.28	106.46	105.77	107.11	102.93	105.16	104.4	104.36	106.04	105.19	104.72	104.94	103.58	105.14	106.81	105.45	104.1	103.59	107.27	107.42	104.99	105.61	103.75	104.84	102.73	107.6
100.91	101.65	98.158	102.12	99.333	99.468	99.598	102.2	103.33	102.25	99.367	98.085	101.04	99.834	97.674	101.77	99.74	100.86	101.66	100.9	99.174	100.72	101.18	100.3	101.12	101.81	99.725	98.886	100.4	100.28	101.78	101.27	99.924	100.23	100.85	100.96	100.72	103.3	102.09	101.35	99.785	99.281	99.668	98.309	100.41	100.35	100.9	100.37	100.49	102.31
106.51	108.01	106.92	107.74	108.1	107.25	106.18	107.49	107.75	106.42	109.09	106.96	104.82	107.05	104.78	109.95	106.51	106.66	106.17	107.05	106.86	107.56	104.89	105.47	106.26	105.91	106.71	108.21	108.09	107.38	108.61	107.59	104.14	104.29	105.52	104.35	106.39	105.34	104.14	106.42	105.69	107.07	107.01	107.51	106.92	106.65	105.3	105.88	108.3	110.31
98.163	96.544	99.378	98.232	97.879	97.251	98.118	99.364	98.235	99.125	98.645	99.803	98.365	100.05	98.855	97.816	99.067	98.53	97.919	98.128	99.379	99.143	99.736	100.21	99.256	97.321	97.119	99.071	99.341	98.919	98.916	96.463	99.721	98.907	99.639	98.442	98.083	99.514	99.244	98.158	98.47	96.308	98.858	100.72	99.861	99.599	99.335	98.279	100.07	98.325
99.501	101.14	100.29	101.08	98.119	102.54	98.916	100.04	101.59	102.12	100.93	101.61	99.473	100.99	101.16	102.02	99.674	102.03	100.9	100.82	101.54	102.17	98.353	100.34	100.06	100.72	102.31	99.197	100.92	100.42	99.474	100.6	100.27	103.01	99.359	101.08	99.849	102.24	101.12	97.155	103.46	99.47	101.34	99.28	99.715	99.823	102.23	101.41	99.671	98.977
107.03	108.92	106.92	108.81	109.72	106.19	105.08	107.75	108.51	109.25	108.04	108.77	109.84	108.92	108.26	110.29	108.95	109.35	107.64	107.36	108.93	108.18	108.6	109.05	110.02	109.22	105.09	107.79	107.85	108.24	107.9	107.9	110.22	108.27	106.89	108.14	109.16	110.45	107.68	108.09	107.3	107.82	108.29	105.05	107.51	107.8	108.3	105.58	108.14	107.47
106.23	104.8	105.01	107.45	105.21	105.9	108.48	103.97	105.8	105.56	105.85	105.72	106.17	104.74	106.03	104.54	105.43	106.65	105.1	105.04	103.93	104.47	104.59	106.3	106.16	105.62	105.99	105.37	103.79	107	104.42	104.48	105.62	105.55	106.7	105.37	105.48	106.47	106.66	105.75	109.54	104.74	105.26	105.44	106.16	106.85	106.57	105.23	107.64	104.35
106.15	108.35	109.17	107.44	110.47	108.22	109.52	109.31	105.57	108.56	107.37	108.01	107.08	107.51	107.7	108.72	107.76	109.71	108.22	108.4	108.91	107.28	107.05	105.77	111.22	108.68	107.17	109.39	107.55	106.69	106.51	108.76	110.3	108.31	109.1	108.08	107.8	107.95	109.53	108.61	108.53	108.05	109.81	107.85	109.07	105.7	109.21	108.69	107.35	107.83
104.57	104.83	105.65	104.9	104.94	104.12	103.86	106.72	106.97	106.56	105.3	107.36	106.91	105.62	105.74	104.5	106.43	104.67	105.5	105.8	104.76	107.57	105.46	106.53	106.99	103.49	105.4	104.92	106.46	106.47	106.42	105.93	107.74	106.06	107.39	104.09	108.19	107.95	106.73	106.53	104.7	107.4	104.88	107.2	107.47	107.11	107.81	105.66	106.86	106.28
106.77	105.39	105.44	105.6	104.47	104.54	105.97	106.06	107.42	106.41	106.02	105.35	105.52	103.42	105.74	105.88	107.34	107.1	103.38	106.36	106.12	105.64	106.69	106.44	106.91	107.29	107.66	107.67	106.08	105.79	105.94	106.52	107.48	106.78	105.08	106.8	104.96	105.26	106.15	106.86	105.47	107.57	106.64	105.59	106.22	104.5	107.98	104.65	106.67	106.58
106.23	105.02	105.87	105.28	104.47	105.73	103.43	106.23	106.97	106.3	106.68	104.46	106.65	105.58	106.92	106.4	105.01	106.79	105.05	104.86	106.09	104.57	104.75	107.19	108.72	104.43	104.59	106.31	105.3	103.26	103.62	104.52	106.95	105.52	104.33	105.88	105.65	106.92	103.57	105.92	106.85	105.15	105.05	106.74	105.12	106.17	105.99	104.85	106.04	104.51
106	106.98	106.07	105.28	106.51	105.83	103.75	106.55	104.64	105.65	106.61	104.58	105.02	103.73	108.01	107.35	106.32	104.28	106.34	108.27	106.54	106.31	104.65	105.47	104.51	106.64	107.3	106.73	106.56	106.74	104.78	107.66	106.87	105.22	107.95	105.78	103.77	105.38	106.45	105.98	105.44	103.58	109.1	105.47	105.22	107.2	105.59	104.84	105.4	103.66
98.448	98.457	96.815	99.073	99.318	99.251	97.112	99.941	98.482	97.915	98.195	97.645	97.969	97.254	98.698	97.514	97.511	98.419	96.481	97.4	99.251	98.788	98.928	95.603	99.567	100.05	98.326	99.038	98.103	97.309	96.429	97.622	97.113	98.807	97.676	97.531	99.283	96.313	98.185	97.819	96.986	100.49	98.25	98.769	98.072	99.422	98.331	99.066	97.571	98.015
109.32	108.51	106.91	107.66	106.12	106.24	108.61	104.82	108.27	108.2	108.16	110.87	107.77	109.82	106.48	107.41	107.97	107.69	109.66	107.31	108.88	107.45	106.85	106.22	106.27	107.17	106.51	108.11	107.52	108.42	107.88	108.85	107.72	107.12	108.44	107.7	107.91	107.92	108.49	107.76	109.56	107.73	109.95	107.6	108	106.35	108.65	109.05	107.29	107.22
109.65	107.65	105.23	107.55	106.58	109.18	109.73	108.13	109.59	107.51	109.39	107.51	109.84	108.9	106.47	109.29	108.24	107.24	109.55	108.26	108.82	106.87	110.5	108.53	107.38	105.75	109.45	108.83	107.49	107.81	107.47	109.99	109.84	108.76	106.79	109.03	108.75	106.9	105.09	107.93	108.28	107.4	107.6	110.01	109.97	106.9	107.06	106.05	108.39	109.06
106.59	107.44	108.05	108.04	108.69	109.08	109.14	107.62	108.17	108	109.55	107.94	108.23	106.11	105.68	108.68	108.68	108.37	107.38	106.86	107.5	109.13	108.45	106.97	106.78	106.3	105.4	107.88	109.21	108.79	105.13	109.55	109.55	108.02	109.67	107.55	106.82	108.47	108.38	108.37	109.48	107.28	106.73	107.95	108.06	107.1	105.4	108.11	107.12	108.72
98.202	97.625	95.707	95.478	98.227	96.57	101.25	97.761	99.813	97.772	98.495	97.918	97.235	97.891	97.841	98.765	97.95	98.469	99.132	97.788	97.599	98.591	99.828	98.943	98.924	97.132	97.29	99.433	96.609	99.453	97.23	99.407	98.717	97.893	99.696	98.616	97.228	98.442	97.893	98.624	97.405	97.476	96.362	95.26	96.254	100.69	99.452	98.915	97.54	98.813
106.12	108.8	107.85	108.16	107.43	107.92	108.2	108.82	109.78	108.66	109.49	106.06	108.28	107.44	108.87	107.83	105.26	109.23	107.8	110.36	109.45	107.94	108.19	106.94	106.15	107.74	109.15	109.65	108.49	108.63	108.67	110.87	108.12	108.6	107.87	109.73	107.38	108.58	108.25	109.81	107.01	110.35	105.47	109.48	107.42	107.75	106.73	110.44	107	106.69
107.58	106.34	106.76	105.19	104.72	105.49	104.17	107.58	106.7	107.17	104.33	108.55	106.65	109.52	106.33	105.03	107.27	105.96	106.55	106.47	106.28	107.25	104.68	106.52	108.09	104.82	106.88	106.32	106.77	108.51	107.17	106.98	104.96	107.23	107.05	107.56	105.69	107.81	105.9	106.41	105.86	105.93	105.37	106.75	107.5	107.61	106.47	105.7	107.47	106.91
108.77	106.41	108.41	108.55	108.19	108.17	106.67	107.94	106.66	106.49	109.08	108.68	109.07	108.12	110.28	109.6	109.1	107.58	107.44	110.26	109.14	107.42	108.24	110.32	107.85	107.32	106.83	107.99	108.13	107.99	109.72	108.48	107.03	107.92	109.87	107.89	108.9	108.65	109.02	107.3	107.11	108.84	109.85	106.6	108.63	108.87	109.17	108.44	106.55	109.58
104.46	106.3	103.43	104	107.21	107.99	105.63	105.68	105.02	108.61	104.31	108.05	104.32	105.75	104.94	105.48	107.07	106.03	105.51	105.26	103.89	107.15	103.36	103.74	104.2	106.44	104.2	105.63	106.12	106.96	106.29	107.22	105.08	105.44	104.68	107.27	107.78	106.17	104.59	103.5	105.97	107.27	104.04	104.91	105.23	105.4	104.99	105.95	106.93	104.07
107.54	107.41	107.51	106.06	108.83	109.25	105.66	106.78	106.09	106.65	105.41	107.82	107.5	107.51	107.62	105.97	104.46	106.1	105.8	105.94	106.06	106.54	106.71	106.15	107.23	106.7	107.28	103.49	106.41	108.96	107.36	105.78	106.4	105.35	107.05	104.22	105.84	107.09	106	106.14	108.32	109.06	107.14	107.07	106.85	106.01	104.82	106.3	106.54	107.45
107.86	107.04	109.73	107.58	107.97	107.6	108.59	109.07	107.46	107.63	105.64	107.6	108.39	107.93	108.44	107.02	108.23	108.15	110.16	106.56	108.47	106.51	107.11	106.5	108.27	108.54	107.39	106.08	107.55	110.21	108.14	107.9	102.9	110.55	109.96	107.43	108.5	108.85	109.25	109.19	107.2	107.39	110	106.08	107.48	106.17	108.79	108.6	107.65	107.06
104.57	105.27	105.21	108.53	105.83	107.09	105.95	107.84	105.03	104.09	104.25	105.03	105.08	103.73	107.37	103.44	101.76	105.07	106.06	104.12	105.38	105.75	105.24	104.97	104.03	106.3	106.93	106.41	104.25	103.36	105.49	104.68	104.85	105.04	106.67	107.1	106.81	106.7	105.04	105.44	105.89	107.73	105.27	105.87	107.36	107.04	104.62	104.42	105.21	107.84
104	103.78	108.1	105.49	102.7	106.44	104.94	106.81	105.93	103.68	105.33	104.35	105.87	104.9	103.18	105.03	105.18	105.19	105.36	105.05	104.49	104.03	105.33	104.9	105.02	106.08	108.34	103.23	104.35	105.73	105.27	104.27	106.53	104.5	104.14	105.56	105.77	105.14	103.33	105.52	105.37	106.93	106.63	104.2	106.05	105.64	106.3	106.46	106.53	103.61
99.264	98.301	96.835	97.399	97.121	99.59	97.142	97.141	101.18	99.455	97.374	97.699	96.98	99.65	96.589	99.855	98.041	100.12	96.548	97.366	95.883	98.809	99.03	98.536	97.456	99.069	98.436	98.003	99.097	98.86	98.967	96.844	96.092	97.175	97.629	96.633	98.421	95.94	96.151	97.56	98.33	99.952	97.322	97.8	100.05	97.889	97.764	95.579	95.645	98.702
107.69	108.24	106.66	108.41	107.32	104.77	108.12	109.38	108.89	108.7	109.8	109.99	107.6	109.54	108.09	108.15	108.14	108.55	105.81	112.02	106.77	109.07	109.4	109.11	107.01	108.71	108.41	106.95	108	109.54	110.85	106.28	108.05	106.81	107.36	110.07	106.82	105.75	108.41	107.24	108.77	107.93	107.91	104.04	106.22	105.99	109.16	108.81	108.42	105.79
100.14	100.38	99.823	102.87	101.87	100.41	98.097	101.26	99.989	101.4	97.538	100.29	101.91	100.32	101.26	99.647	99.633	99.641	101.58	101.42	99.728	101.47	98.899	100.89	100.5	101.47	98.797	98.521	101.11	99.056	98.572	100.19	101.74	101.37	99.148	98.826	100.64	96.058	99.896	99.225	100.84	99.372	99.423	99.049	99.225	98.849	97.573	100.53	102.66	100.42
108.68	108.5	109.49	108.43	108.32	109.6	108.28	108.12	106.64	109.27	107.77	109.03	108.89	108.05	106.58	106.76	108.71	107.94	109.06	107.84	108.75	107.27	109.43	109.27	109.23	108.9	106.5	107.79	107.95	108.96	109.79	107.05	108.99	108.75	110.29	108.52	107.41	108.34	110.98	109.1	107.32	108.47	107.06	106.89	108.95	110.16	107.89	107.24	108.16	108.67
106.35	105.55	105.54	104.47	105.96	106.1	105.93	108.21	105.09	104.42	107.52	107.1	105.76	105.14	107.35	104.95	107.43	106.04	107.52	105.6	106.09	107.66	105.4	106.09	107.03	106.46	105.9	106.91	103.41	106.71	107.87	107.32	105.53	107.11	107.75	105.25	105.25	106.41	109.11	106.46	105.87	107.89	105.77	107.02	102.52	106.47	105.48	107.35	108.22	107.5
106.46	105.82	105.86	106.09	104.02	103.53	106.02	103.53	105.64	107.19	105.57	104.31	105.94	104.28	105.78	107.35	104.54	107.21	103.59	105.99	106	105.52	106.95	103.92	104.05	103.34	105.38	103.07	105.82	105.65	105.54	104.57	103.44	105.16	106.72	106.28	106.08	103.68	104.89	104.04	105.96	105.99	106.92	105.37	107.35	106.7	105.5	102.98	102.75	104.72
98.911	100.9	102.82	101.78	100.95	98.695	100.39	102.33	98.352	99.801	100.18	100.48	101.34	101.04	101.52	99.446	99.123	100.62	100.82	101.23	101.58	98.971	101.1	101.26	100.25	98.781	101.73	101.62	100.45	101.13	99.119	99.667	99.367	100.86	102.34	100	101.16	101.22	98.731	102.64	102.24	98.733	101.4	101.84	100.77	102.38	99.516	101.34	102.93	101.84
98.221	96.712	95.619	100.57	96.945	98.645	96.984	98.556	96.183	98.336	98.395	97.898	97.921	98.728	99.555	97.961	95.033	97.825	96.2	97.524	98.582	96.823	98.869	96.356	97.106	99.554	98.52	97.215	98.344	97.791	97.703	98.561	95.149	96.512	99.35	98.874	98.317	95.912	99.602	97.147	97.777	96.629	97.656	96.834	97.628	96.416	98.606	99.865	97.987	97.227
107.39	106.55	106.41	106.81	103.84	108.29	104.02	107.02	106.38	105.24	106.98	105.53	107.11	107.46	107.25	107.55	103.47	106.19	105.52	104.47	107.61	106.38	106.66	106.28	104.95	106.56	108.31	105.07	105.63	103.16	106.21	105.8	106.62	104.36	104.67	104.3	105.76	105.56	107.47	105.76	106.94	107.69	105.92	107.65	106.84	108.29	105.11	105.98	106.01	108.48
106.39	104.67	106.23	104.51	106.88	108.94	104.64	104.98	105.94	106.1	106.17	105.1	106.2	104.93	105.2	105.41	107.33	106.25	103.32	105.36	104.93	107.75	104.63	105.87	107.06	106.75	105.13	105.98	104.28	105.19	104.2	105.87	107.03	104.93	104.66	106.29	105.96	106.23	108.51	103.48	106.96	104.96	104.49	105.31	107.12	103.26	102.14	107.43	105.39	106.69
106.64	107.23	108.65	108.79	107.62	108.24	107.28	108.12	107.13	107.64	107.49	108.89	107.72	108.64	108.5	107.4	108.71	109.28	107.61	110.69	111.06	107.64	107.32	108.34	106.43	108.39	107.72	107.46	108.44	106.64	108.74	106.79	111.23	107.74	106.55	106.91	106.65	108.44	109.07	107.51	107.82	108.33	110.33	109.55	107.68	107.96	107.27	108.2	107.94	106.51
101.13	102.42	100.57	103.94	103.51	103.61	101.42	102.62	101.42	104.99	102.03	101.39	102.72	101.5	101.74	102.04	102.34	103.33	102.78	102.94	105.08	103.13	104.87	102.91	103.03	103.52	102.3	103.95	101.62	105.81	104.35	103.02	102.04	104.83	102.52	103.75	104.74	100.57	102.68	102.82	101.86	101.27	103.54	101.97	103.04	101.35	103.05	104.41	101.85	103.39
104.91	104.24	106.11	105.1	107.1	105.77	106.71	107.06	106.16	106.63	107.04	106.3	106.57	105.06	106.24	106.78	104.77	104.97	102.36	104.81	106.2	105.65	106.09	106.15	106.77	104.32	107.54	105.39	104	106.77	107.32	106.36	105.51	108.28	103.83	106.22	108.22	106.38	105.11	106.5	105.51	105.42	106.14	107.72	104.99	106.02	106.26	103.38	104.17	106.29
106.38	105.68	104.34	106.7	106.31	104.93	105.46	106.96	106.37	108.08	103.86	105.78	106.31	104.42	107.21	104.38	106.2	106.18	106.21	105.92	104.12	104.56	105.92	103.11	103.3	106.01	106.06	103.69	105.75	107.34	103.3	104.97	103.41	105.83	103.47	104.99	104.15	106.07	104.18	106.17	102.68	105.42	105.23	105.86	105.47	105.36	105.92	106.3	107.37	106.3
98.499	100.16	100.08	100.03	100.84	99.555	101.98	100.81	102.52	100.04	100.24	98.079	103.48	100.61	99.92	99.133	100.88	98.612	97.074	99.308	100.47	99.237	100.92	100.7	99.812	100.7	99.426	100.11	100.3	97.65	102.49	100.23	100.4	98.164	99.731	102.27	98.889	101.02	101.33	101.52	100.94	100.8	100.38	101.3	100.33	99.365	99.605	103.28	102.7	100.57
104.28	105.16	106.22	104.58	105.96	106.38	105.48	107.37	106.51	107.83	106.98	107.23	107.55	105.4	108.12	107.78	107.67	107.12	106.92	106.03	103.23	106.45	107.92	105.78	106.35	106.27	108.49	108.11	105.41	108.5	107.63	105.8	107.82	106.57	107.46	106.65	107.51	107.05	108.84	107.16	105.74	105.38	104.68	106.38	107.11	106.76	108.26	107.48	105.02	105.43
105.24	106.34	107.51	107.12	106.88	106.56	107.17	107.5	110.08	107.54	107.65	107.42	107.68	107.95	106.61	106.45	106.93	107.66	106.8	105.72	108.95	106.57	109.83	108.99	107.33	106.37	110.28	107.92	107.6	109.11	108.77	107.01	110.33	108.12	106.86	106.65	105.99	106.83	108.76	108.78	106.92	108.15	107.31	106.78	107.83	107.78	107.64	107.41	108.47	109.3
98.812	99.838	97.375	97.357	97.888	98.137	98.188	97.595	99.326	96.666	97.777	99.099	100.89	96.62	96.838	98.709	99.496	97.059	98.199	97.584	97.102	99.947	97.391	100.54	99.375	97.363	98.225	99.548	98.957	98.477	99.703	97.207	97.96	98.208	97.012	100.17	100.37	99.765	100.06	99.681	97.914	98.005	98.759	98.392	98.726	97.988	98.807	98.907	98.334	98.858
106.37	105.89	106.52	105.55	107.36	108.07	104.83	102.49	105.54	104.26	105.51	104.53	105.8	107.01	105.77	104.97	105.36	106.97	105.36	105.68	105.52	106.6	105.71	105.54	104.04	107.24	104.6	105.37	104.79	105.96	104.97	107.1	106.98	107.04	103.18	105.7	105.53	107.71	106.71	104.14	108.86	105.43	106.07	104.58	106.12	106.07	107.09	104.99	106.77	107.14
101.61	99.715	100.97	99.534	102.98	98.509	102.18	99.648	100.11	98.848	99.176	97.751	99.336	102.22	100.96	99.367	99.534	101.66	101.27	101.52	99.808	100.73	102.05	100.83	100.82	101.37	101.34	101.42	101.78	100.87	101.55	100.35	99.013	100.92	101.81	100.54	102.71	103.81	100.52	100.91	99.349	102.15	101.13	99.163	101.46	102.92	100.84	98.839	99.219	101.68
109.15	106.91	107.45	110.18	106.71	109	111.17	109.09	108.9	109.6	107.89	110.22	107.34	109.57	109.37	108.58	109.49	108.17	108.38	109.12	107.09	108.17	110.01	108.13	106.18	108.23	107.61	107.9	110.01	108.14	108.01	106.54	108.79	105.99	109.55	107.46	108.99	109	108.56	109.49	109.54	109.36	108.98	109.19	111.01	108.94	110.18	108.15	108.84	108.11
105.71	106.08	106.13	104.68	106.36	104.9	103.95	106.34	104.83	106.22	105.31	105.73	108.38	105.14	104.06	104.36	107.1	103.99	107.24	105.98	107.6	104.22	104.68	105.01	105.94	104.52	104.11	107.64	106.36	106.3	105.51	105.95	106.69	104.7	103.43	106.59	106.86	106.41	106.49	105.86	106.24	106.51	105.13	106.45	107.07	105.37	104.4	105.45	104.52	105.65
99.073	96.37	98.744	96.918	99.62	97.301	98.191	99.477	99.323	97.663	97.762	98.042	98.145	99.381	96.238	98.169	98.822	96.47	98.571	101.84	97.912	99.469	98.228	96.839	98.637	97.961	98.884	98.609	97.051	98.403	96.902	96.561	97.202	96.797	97.208	97.254	99.705	99.315	96.132	97.912	96.528	98.723	95.223	97.99	96.286	95.76	99.194	98.879	98.845	97.737
106.39	107.03	107.74	105.86	103.75	104.85	106.47	106.86	105.91	107.69	106.77	106.27	106.78	106.31	108.03	106.12	104.77	108.02	105.2	107.5	105.23	103.43	106.14	105.13	105.42	106.48	109.73	106.08	107.36	108	105.74	103.34	108.88	108.27	103.92	105.38	107.5	107.42	107.36	105.56	106.2	106.19	107.13	107.17	107.55	107.2	105.82	106.76	103.97	105.94
99.715	100.22	98.708	98.542	99.121	98.231	98.472	99.668	98.736	99.677	99.896	97.368	101.09	99.205	99.891	98.291	100.7	99.066	96.977	98.519	99.583	98.69	98.595	98.614	99.521	97.324	100.67	98.464	99.02	98.549	98.71	100.28	98.279	100.29	100.47	98.828	99.659	97.78	99.426	97.643	100.78	96.985	97.455	97.639	98.295	97.649	97.969	98.958	99.314	100.31
99.021	95.159	99.737	98.684	97.234	99.563	98.424	98.253	96.666	99.058	97.592	97.382	98.077	100.16	96.985	98.18	98.203	98.064	98.137	98.985	99.436	96.365	96.82	94.887	96.819	100.88	98.193	97.956	100.63	98.274	97.322	96.694	97.071	96.976	97.183	97.81	96.608	98.887	101.67	99.622	97.771	96.982	95.87	97.077	96.871	98.311	96.965	98.43	96.839	95.465
106.29	105.8	105.56	104.47	105.7	104.12	102.74	107.09	106.02	105.19	106.14	103.57	101.55	105.44	104.92	104.66	104	107.44	105.9	104.68	103.94	106.08	105.69	105.2	104.99	105.49	104.69	103.28	106.41	106	105.12	106.34	103.25	107.64	104.12	105.88	104.48	105.97	105.7	107.45	106.36	105.37	104	105.46	107.71	105.8	103.96	105.8	105.41	107.48
107.01	109.33	107.43	108.68	108.04	109.24	108.45	109.41	108.87	107.92	106.78	106.33	107.49	108.3	105.42	108.71	104.88	107.66	110.64	108.05	108.08	105.81	108.66	108.93	109.29	107.05	109.28	110.21	105.94	105.96	109.15	106.08	106.22	107.77	107	109.37	107.94	108.59	107.37	108.86	108.54	107.19	105.76	107.94	109.7	108.37	109.75	107	108.42	106.41
102.58	101.69	100.82	101.03	100.39	100.83	101.49	100.69	102.51	101.86	100.56	99.476	99.721	102.46	99.288	102.19	101.59	100.48	102.03	101.92	102.54	99.678	101.37	100.78	101.08	99.526	100.92	100.73	101.13	99.723	98.783	101.64	99.428	102.94	102.52	101.77	102.71	100.61	98.581	99.599	101.31	101.01	99.906	101.01	101.63	100.89	101.67	102.58	100.11	103.61
99.286	101.71	100.7	103.09	100.02	100.54	101	101.22	102.73	101.25	101.56	99.747	103.69	101.48	101.73	100.11	102.08	100.29	102.62	99.258	100.35	101.93	101.33	102.76	100.1	102.47	101.02	100.33	102.22	100.2	101.44	101.27	102.14	100.03	100.07	103.02	100.98	101.11	101.3	101.29	101.61	101.92	100.7	100.46	101.25	102.01	103.49	102.52	101.24	101.29
97.91	98.127	98.532	98.952	98.519	98.172	98.452	97.443	97.717	96.112	96.208	98.388	98.564	96.329	98.306	96.937	99.158	99.876	97.697	97.011	96.742	97.976	97.521	98.004	97.249	99.023	98.372	97.129	97.162	100.22	97.697	100.93	98.218	96.488	96.082	98.225	96.171	97.794	97.392	98.253	97.599	97.72	97.762	98.745	97.32	97.893	96.992	99.153	97.459	99.615
105.99	105.34	105.81	107.26	106.1	106.8	108.36	107.38	107.4	103.15	104.07	106.79	104.63	110.53	106.17	106.67	107.27	107.64	106.14	106.28	108.88	104.21	107.35	105.85	108.91	108.11	107.91	105.99	107.38	107.1	106.9	105.91	106.24	107.33	104.38	107.27	107.02	106.84	107.63	106.9	108.28	104.7	105.83	108.08	106.72	106.77	107.84	106.21	108.46	107.82
108.4	107.57	109.22	110.3	109.28	109.42	109.16	110.37	110.09	106.13	109.78	108.96	106.91	110.39	109.13	107.21	107.44	110.11	109.57	107.02	109.55	107.75	108.77	108.34	108.42	109.38	107.72	108.84	107.06	109.33	109.08	108.86	109.08	111.23	107.83	109.76	109.97	109.38	109.81	108.39	109.6	108.22	108.8	108.53	106.83	107.44	106.55	108.04	106.37	107.85
100.55	101.32	102.11	98.464	103.15	102.11	102.75	101.04	99.721	100.24	98.621	100.68	100.87	99.625	102.18	100.79	103.54	100.99	99.529	100.33	101.48	100.54	100	98.468	100.43	101.63	100.28	99.638	99.745	101.41	100.7	101.26	103.43	100.37	102.4	102.21	98.956	100.08	98.096	99.838	102.08	100.19	96.649	99.734	98.059	100.37	100.6	100.74	98.359	100.57
110.95	109.75	109.8	113.75	109.31	111.28	111.3	109.83	111.49	111.77	109.72	108.87	109.38	110.43	110.17	111.83	109.94	111.82	109.42	110.06	109.61	111.13	107.94	110.71	110.93	111.41	110.06	111.95	108.46	111.43	111.5	111.38	109.59	108.41	109.94	110.61	110.96	109.88	109.03	111.16	112.77	110	111.68	111.37	105.34	110.23	108.45	110.16	110.9	110.5
104.76	106.14	105.36	103.24	105.67	105.63	104.74	107.15	106.43	106.45	105.82	109.34	105.36	106	105.41	107	107.26	104.72	102.88	107.7	106.93	106.85	107.27	105.02	106.83	106.68	106.23	106.19	106.08	106.26	107.41	103.96	106.05	105.11	106.5	106.73	105.77	103.74	106.2	106.57	107.12	105.38	104.95	106.53	105.75	106.83	107	104.45	105.85	107.3
107.31	106.94	106.08	104.03	106.19	105.78	105.81	106.36	106.82	103.98	106.04	104.14	106.23	104.39	104.75	106.07	108.07	105	106.5	105.79	104.02	105.78	103.76	106.94	104.41	106.21	105.49	105.68	106.18	106.03	106.39	107.13	105.07	105.12	106.65	105.5	105.51	108.85	107.04	107.63	104.25	104.7	105.98	105.53	104.24	105.86	105.87	107.4	105.13	106.59
103.82	104.67	107.93	108.48	104.92	107.23	104.32	108.33	106.98	103.97	106.79	106.1	105.03	106.27	105.21	104.82	104.45	106.95	106.82	107.26	106.41	105.18	106.4	105.3	105.86	106.71	105.7	107.48	104.54	106.91	104.85	105.71	106.96	107.29	104.93	105.95	107.85	106.56	105.65	106.2	105.54	106.22	105.79	105.94	108.06	105.04	107.45	105.7	107.67	107.43
107.2	110.37	109.23	110.3	108.17	109.18	109.61	107.83	108.05	106.44	108.49	111.18	108.84	106.59	108.88	107.39	105.93	107.45	109.2	109.57	107.72	107.64	107.87	107.74	106.64	108.35	108.35	109.98	108.16	107.06	107.24	108.63	108.01	109.22	108.35	109.52	108.09	106.53	107.52	107.73	107.61	107.52	108.33	109.2	107.35	108.17	108.83	109.98	106.97	108.41
108.82	107.59	108.64	107.61	107.38	106.87	105.87	105.7	107.8	106.89	106.2	106.87	104.94	108.05	106.54	107.58	105.96	105.05	106.63	107.3	103.46	106.33	107.47	107	105.26	105.8	105.45	105.61	106.44	106.45	107.14	108.21	107.6	106.79	108.55	106.81	106.93	105.44	107.31	104.86	106.37	107.54	108.66	108.03	105.64	106.76	106.61	108.08	108.09	106.63
107.79	109.15	108.96	109.48	105.59	109.8	109.65	109.5	110.09	108.88	110.06	107.42	106.51	107.64	105.95	107.36	107.53	106.64	108.97	108.06	107.77	107.43	107.84	109.02	107.79	107.3	108.38	109.31	105.98	109.54	107.87	107.69	106.56	108.21	109.59	106.98	109.93	107.39	106.62	107.84	108.38	107.49	106.85	111.03	110.57	107.8	110.02	108.03	108.29	108.81
108.54	110.75	111.15	109.17	112.85	110.16	109.75	110.21	109.1	110.72	109.46	109.7	110.44	108.7	109.47	110.98	110.63	110.69	109.93	109.48	110.54	110.96	111.47	110.94	111.15	110.89	110.25	110.64	109.35	109.98	110.99	111.03	110.07	111	110.44	111.75	110.56	110.64	112.19	111.67	111.42	109.93	109.64	109.11	109.81	113.26	111.38	109.7	109.53	108.75
109.16	107.8	107.08	109.58	106.88	106.47	108.22	108.74	110.35	110.21	106.82	108.97	109.25	108.31	107.11	108.65	107.65	108.92	108.27	108.56	106.42	107.91	106.72	107.38	110.14	109.21	109.25	108.42	107.81	107.47	107.95	109.93	108.38	107.83	105.09	107.54	107.89	107.86	108.76	107.88	107.8	107.23	108.07	106.72	106.79	108.22	108.26	107.08	106.87	110.92
103.54	101.86	102.99	102.27	101.81	102.03	103.46	104.94	102.51	101.53	104.86	104.11	101.05	102.24	101.42	101.89	103.26	102.65	101.24	104.92	103.86	102.71	103.37	103.72	100.7	104.6	104.76	103.47	101.89	103.34	102.35	103.14	102.42	101.55	103.32	100.22	103.83	103.29	102.95	102.61	100.66	102.95	104.04	101.01	100.68	103.34	105.27	102.92	103.02	103
105.84	105.71	107.03	105.94	106.17	106	104.33	106.04	104.4	105.7	106.41	104.25	106.84	104.79	102.54	106.57	105.23	106.05	104.53	106.88	105.93	105.14	105.49	104.58	105.55	105.59	107.82	104.27	104.73	105.4	106.82	105.14	105.22	107.15	108.09	108.04	104.47	104.74	106.16	105.74	105.86	105.25	106.74	105.7	107.08	106.4	106.53	106.49	106.45	106.26
106.37	106.74	103.55	104.43	105.94	105.01	102.31	105.22	104.76	104.19	102.85	106.77	107	105.53	107.32	105.91	105.03	105.31	105.49	104.9	105.16	106.67	105.89	106.03	107.41	105.58	106.45	105.82	105.66	105.47	105.74	105.17	103.91	107.39	105.87	106.32	106.09	105.98	105.47	106.36	106.09	106.97	103.99	109.28	106.35	105.15	105.28	104.93	105.89	104.42
101.7	100.91	100.22	101.32	101.33	100.7	100.72	102	99.092	100.28	103.22	102.44	101.62	99.283	102.83	100.87	98.942	101.04	102.39	103.78	99.667	102.93	99.253	100.82	100.81	99.393	101.01	100.15	101.13	100.22	100.91	101	101.22	101.29	101.53	99.151	99.194	105.1	102.34	98.053	101.18	100.92	101.6	102.21	101.14	100.95	100.74	100.83	102.26	100.91
106.16	105.04	103.83	107.41	107.36	107.03	105.49	106.77	106.94	107.15	107.85	105.43	107.05	107.93	105.7	106.34	106.09	107.28	104.91	106.67	107.24	106.45	105.77	106.34	105.41	106.25	107.41	105.95	106.5	106.06	106.25	107.64	105.97	106.48	108.62	107.33	104.72	106.89	108.87	106.51	106.44	105.85	105.29	107.77	108.86	107.61	108.54	108.63	107	106.73
108.52	106.62	107.66	105.25	106.66	106.51	105.95	109.07	107.51	107.57	107.45	104.82	106.86	106.81	105.86	106.77	105.35	106.01	107.24	107.69	108.43	103.98	108.06	108.24	105.54	104.94	105.94	107.44	106.81	106.84	107.37	107.91	103.35	106.88	106.46	106.63	107.95	107.02	106.99	106.06	105.68	107.83	108.73	105.35	106.41	108.57	107.22	106.95	106.37	106.23
107.03	107.89	109.07	108.15	106.59	105.81	107.92	106.06	107.47	106.78	106.18	105.34	107.13	105.73	106.86	106.57	105.26	108.65	106.66	106.26	108.06	106.72	107.33	109.82	106.87	109.75	106.49	108.78	108.15	108.3	106.32	107.8	107.89	106.9	105.91	104.53	106.96	106.45	105.81	107.55	106.04	106.32	107.53	105.61	107.12	108.15	106.45	107.02	107.38	105.12
106.22	104.26	104.6	103.92	105.45	108.1	105.73	105.42	107.35	106.19	107.02	104.35	105.99	106.5	107.31	102.69	104.4	108.84	105.77	102.63	105.95	106	105.74	106.87	103.87	104.72	106.61	105.15	107.84	102.94	105.21	103.96	104.8	105.59	104.85	106.3	104.53	104.38	106.03	104.77	105.34	105	106.74	104.03	104.73	107.48	105.22	104.25	107.43	103.51
100.97	100.29	99.721	100.03	100.83	99.733	100.69	101.8	100.45	101.89	99.013	98.239	98.475	100.47	101.02	98.985	98.22	99.372	98.958	101.55	102.64	100.21	100.08	99.098	103.39	100.36	101.3	100.94	99.333	99.776	97.831	101.12	100.98	102	98.556	100.82	100.02	100.11	98.697	100.17	100.03	98.341	99.472	99.434	98.792	100.88	101.32	98.265	102.34	100.17
110.79	105.63	109.09	111.17	108.25	107.11	109.64	108.5	109.99	109.91	109.55	108.1	109.5	111.04	109.35	108.79	108.93	108.24	105.57	108.98	109.97	108.51	108.71	108.08	110.13	108.8	110.52	110.12	108.66	106.67	108.28	110.11	108.18	110.25	107.6	106.54	105.6	105.6	108.81	110.61	108.11	108.7	109.87	106.86	109.08	107.83	109.29	109.72	106.66	108.62
102.32	104.2	102.01	104.15	101.97	102.72	101.57	104.07	103.62	103.44	104.74	103.72	100.07	102.45	102.46	104.26	99.922	102.12	101.33	102.47	101.43	102.49	102.42	102.78	102.27	102.9	102.44	102.63	103.91	100.14	105.34	104.09	100.55	102	102.83	103.42	102.45	105.05	103.67	103.36	104.18	103.42	104.28	104.2	101.5	102.16	104.09	102.23	101.5	102.93
109.05	108.63	107.47	110.12	108.59	109.29	109.33	110.31	105.86	109.77	107.7	107.36	109.41	108.1	107.85	105.96	108.72	108.62	110.32	107.38	107.14	109.52	109.18	107.01	108.07	108.35	106.85	108.4	108.84	108.36	107.48	109.14	108.36	106.4	111.26	109.09	106.7	108.54	109.01	107.87	106.68	108.35	105.87	110.23	110.45	108.8	108.38	106.67	108.61	108.95
98.879	97.602	99.287	99.481	97.204	96.962	97.222	96.374	97.018	99.952	97.684	97.704	99.048	97.771	97.847	99.501	96.422	100.11	98.166	98.323	98.02	97.625	97.627	98.545	96.843	97.93	97.764	97.911	97.29	96.58	97.008	98.516	97.02	97.429	96.469	97.154	97.406	98.43	96.491	98.968	95.784	96.564	96.122	97.571	99.765	97.784	97.435	99.206	98.614	97.583
99.559	100.68	99.395	102.06	100.09	101.11	101.21	100.32	102.93	100.66	101.91	100.63	102.01	100.82	99.55	97.135	101.7	100.79	101.57	100.37	100.74	101.22	101.92	101.63	99.112	100.99	102.4	100.91	101.33	101.86	99.805	102.28	100.63	100.8	101.78	103.12	100.15	102.96	100.89	98.726	100.79	97.964	101.69	101.23	99.744	100.13	101.51	101.86	98.112	102.02
96.04	96.833	97.093	98.202	97.378	100.06	99.199	96.173	95.858	97.623	95.108	99.067	98.481	99.143	97.747	99.815	97.474	98.203	99.614	100.34	98.409	97.562	97.635	99.475	95.954	98.987	97.572	97.659	95.376	97.22	99.199	98.894	98.271	97.127	101.32	98.091	97.81	100.17	98.644	97.217	98.009	98.68	101.1	95.92	98.564	96.596	98.256	97.333	96.347	100.43
108.01	107.14	108.31	108.95	110.13	106.8	108.46	107.03	108.29	109.67	107.72	106.75	109.34	108.99	110.98	107.4	107.73	110.38	107.74	107.95	107.7	107.26	108.43	107.92	110.24	108.38	107.4	108.69	108.05	107.72	110.64	107.96	110.56	109.73	108.8	109.84	109.35	107.42	107.81	107.39	106.72	108.78	105.92	108.43	108.32	108.13	105.33	107.5	109.69	108.24
106.79	106.11	104.93	106.24	104.5	107.34	106.24	108.56	105.88	106.3	106.28	105.72	108.46	107.89	105.26	106.71	105.41	105.31	107.26	108.28	108.5	108.44	106.03	108.1	109	106.94	109.85	107.36	108.88	106.3	105.7	107.47	109.86	105.81	107.26	105.65	106.34	106.81	107.87	105.83	107.32	106.64	103.92	107.65	106.01	108.1	107.88	108.68	106.86	107.16
106.71	108.74	109.34	108.22	108.16	108.45	110.19	106.86	107.8	107.35	108.76	108.43	107.94	107.64	106.58	109.87	105.63	107.79	108.07	106.84	108.94	109.44	108.66	108.41	107.95	106.72	108.04	108.82	108.15	108.28	106.6	108.4	110.73	109.39	107.21	107.95	109.46	106.91	107.43	107.39	106.22	108.37	107.21	107.57	107.77	109.41	106.39	104.45	106.97	108.62
100.08	98.478	100.16	99.891	99.252	99.889	99.303	98.966	98.489	97.764	98.511	99.472	98.407	96.92	97.033	97.702	97.227	98.583	98.09	97.339	98.181	99.852	97.693	99.091	99.156	99.543	98.587	97.519	97.406	99.32	98.809	99.385	98.315	99.273	98.598	98.872	98.032	96.771	99.261	99.391	98.921	99.956	98.388	98.674	97.88	97.563	98.549	100.13	98.603	97.807
106.54	107.31	110.4	105.01	108	107.04	107.92	108.9	108.48	108.33	106.39	109.76	107.02	107.96	107.53	108.33	107.85	108.95	109.06	109	106.81	106.57	108.62	107.13	106.89	109.51	108.04	108.1	110.02	106.84	106.87	107.86	109.5	107.98	108.65	109.42	109	109.92	106.92	108.62	107.82	107.76	109.39	108.23	108.73	106.29	107.04	108.77	107.98	107.02
101.16	101.64	100.18	99.744	103.21	101.28	102.1	101.21	100.51	100.4	98.414	99.584	99.495	99.593	101.93	100.33	101.37	101.21	101.04	100.07	99.216	99.606	102.48	100.55	99.442	101.95	99.992	101.96	102.16	99.313	100.57	99.805	103.54	98.616	102.77	99.468	101.05	101.02	101.35	103.15	99.938	102.41	101.26	102.76	101.62	99.834	98.842	100.5	101.43	103.19
111.52	111.11	110.55	108.89	112.09	109.44	109.37	108.96	111.34	109.36	110.3	112.89	113.02	109.07	109.59	111.69	110.62	109.14	112.65	110.62	109.93	108.68	108.13	110.9	110.8	108.45	110.52	109.82	109.73	109.44	111.58	109.17	111.63	110	109	111.33	111.84	108	110.2	111.18	110.32	110.3	111.42	111.44	108.99	109.12	108.19	111.34	109.07	110.99
106.3	107.42	106.76	106.74	108.27	107.57	105.03	106.98	106.44	106.58	106.76	103.53	106.59	107.39	107.35	105.85	107.2	103.48	105.29	105.61	105.86	108.85	108.04	106.89	106.14	105.01	104.68	105.53	105.86	103.49	107.89	103.7	107.17	104.23	107.86	104	107.05	105.84	106.64	107.02	106.99	104.26	105.15	105.87	106.03	104.99	107.73	105.87	108.23	106.5
111.21	110.24	109.73	111.47	108.09	112.52	109.9	113.22	108.78	112.12	110.39	110.26	109.54	108.44	112.19	111.11	109.15	109.54	109.5	109.42	111.45	111.66	110.54	109.21	109.17	107.86	107.8	111.84	110.21	111.87	111.46	111.25	110.92	109.77	111.1	110.4	110.51	109.95	114.05	109.98	109.13	110.53	110.78	113.8	111.88	110.15	110.68	110.21	108.87	110.02
106.19	104.79	107.18	104.92	106.2	106.53	105.87	103.04	104.09	102.8	105.34	109.25	105.08	106.76	105.5	107.36	105.44	106.29	105.86	104.71	106.4	106.84	104.12	105.48	105.16	107.3	105.46	106.51	105.61	106.46	105	108.13	105.72	107.45	103.35	105.14	107.92	104.97	106.56	106.16	106.69	106.71	106.1	106.99	106.58	104.98	104.02	107.65	105.56	103.95
108.44	111.04	111.58	109.33	111.27	111.56	111.04	110.71	110.53	110.55	107.49	113.41	109.45	111.6	111.25	111.63	109.82	112.32	109.67	108.7	110.31	110.02	111.92	111.48	111.19	110.82	110.84	111.67	109.78	110.64	109.23	109.41	108.51	108.81	112.08	109.08	111.85	111.44	109	108.94	110.45	110.95	108.23	111.79	112.44	110.39	109.28	112.46	110.68	110.08
105.94	106.89	104.29	105.98	106.85	104.98	104.22	103.97	105	106.35	105.02	105.09	105.45	107.09	107.22	104.89	104.76	104.3	105.05	106.03	105.96	103.83	104.68	105.66	106.79	104.31	105.93	106.65	105.15	106.81	108.06	104.4	105.03	105.82	105.7	104.26	104.59	106.99	107.01	104.99	106.28	105.11	106.01	104.44	106.23	103.03	105.28	105.75	106	106.33
108.82	109.83	104.69	107.53	109.51	106.96	105.94	107.74	108.65	109.08	105.64	107.5	106.6	105.98	106.51	108.96	110.19	109.33	109.52	109.19	105.93	108.62	109	106.21	107.52	109.56	108.22	107.08	107.06	108.74	108.07	107.26	106.84	110.72	107.64	106.94	109.18	107.36	108.92	106.79	107.66	108.55	108.18	109.09	107.58	107.58	107.86	108.63	107.67	108.56
107.56	108.32	108.46	107.1	108.12	109.51	106.47	110.53	109.28	107.78	107.6	107.15	107.25	107.66	108.68	109.65	108	107.4	108.92	111.3	111.09	108.69	108.31	107.11	107.93	108.64	108.87	110.72	108.8	108.7	107.5	107.76	107.94	108.36	107.89	108.1	107.4	108.95	108.98	109.95	107.41	108.07	106.9	108.08	107.65	112.59	109.76	108.37	106.96	108.17
105.9	104.91	106.88	104.79	104.79	104.79	106.32	104.23	104.78	105.4	105.41	105.61	104.31	105.52	107.56	105.3	105.06	106.18	104.92	106.17	105.83	105.77	107.73	105.1	105.65	106.95	105.91	105.45	106.28	104.44	106.93	105.53	103.61	105.28	105.32	104.17	105.38	107.1	107.2	104.2	106.08	106.85	105.8	105.62	105.28	106.75	106.25	105.4	105.15	105.12
108.17	108.79	109.7	110.02	106.67	108.26	109.58	109.27	107.16	108.37	109.57	106.99	110.59	111.14	109.33	109.37	105.65	106.18	108.56	107.89	106.76	109.6	107.75	109.89	107.8	109.08	107.46	109.04	108.94	106.97	107.67	106.44	111.16	108.27	108.58	107.15	108.08	108.79	109.44	109.25	108.46	106.85	108.58	108.21	110.67	108.56	108.64	111.01	108.98	109.52
96.536	98.572	97.22	96.611	98.543	98.324	97.468	98.107	97.43	98.753	97.427	97.388	97.805	97.814	96.295	98.755	99.273	98.509	94.921	97.347	98.306	98.084	98.051	96.784	96.785	99.472	98.377	100.23	99.07	95.113	97.425	98.291	96.319	97.692	97.431	97.753	98.55	98.004	98.515	98.96	98.226	99.169	98.021	98.134	97.205	96.508	99.023	99.177	98.2	100.1
106.7	104.72	104.89	107.27	104.21	104.48	105.76	103.42	105.45	105.63	105.75	104.58	104.79	104.56	104.82	105.88	106.65	105.89	105.04	105.78	105.31	106.96	106.27	105.08	107.49	105.91	104.97	108.4	105.76	105.76	105.75	107.93	105.72	103.91	104.6	107.7	105.57	105.16	103.9	105.27	105.16	106.47	103.91	105.1	104.94	104.08	105.42	105.82	104.9	106.26
105.09	106.75	106.6	106.8	106.77	105.29	106.14	106.7	105.75	103.84	106.87	106.33	108.35	106.91	104.29	105.33	105.42	103.2	106.34	106.6	107	105.61	106.37	107.75	104.81	106.44	106.78	104.11	104.59	105.29	104.9	104.21	105.41	106.21	105.69	107.4	105.8	106.22	106.06	106.52	103.37	106.15	105.76	105	104.3	107.64	104.98	107.32	104.35	106.62
101.34	99.694	101.96	101.72	99.072	101.69	102	100.76	101.55	101.16	99.381	103.24	100.66	100.48	98.864	101.83	101.31	102.34	100.97	100.46	102.93	101.33	101.25	99.021	100.2	102.82	100.33	101.08	100.26	99.014	101.08	100.36	101.34	100.83	101.94	100.39	101.05	100.7	99.304	101.56	101.8	99.985	103.36	99.915	100.54	100.33	99.883	101.61	101.31	99.918
98.862	97.674	100.61	97.298	99.803	97.514	98.2	100.07	98.253	99.384	97.322	96.061	98.51	98.845	97.96	96.959	98.124	98.512	96.342	96.569	98.789	97.721	96.686	97.783	98.217	98.243	98.476	97.649	99.93	96.852	96.439	97.155	96.657	99.708	98.709	99.261	97.827	97.958	99.992	98.411	97.032	96.321	99.206	97.656	98.725	99.61	97.121	97.292	98.899	97.957
105.25	102.87	106.62	106.83	106.5	103.97	104.73	106.64	104.94	103.97	104.69	104.58	103.53	108.18	104.44	105.04	105.69	106.37	104.51	107.05	105.43	103.49	104.11	107.41	106.13	106.1	104.16	103.94	104.64	104.84	106.53	105.75	103.53	106.05	104.53	103.92	106.44	106.96	106.26	105.13	105.49	103.37	104.56	105.94	105.53	104.01	106.64	107.39	106.24	104.86
108.24	108.58	110.59	110.88	108.45	108.88	110.49	107.05	110.78	108.29	108.32	107.82	110.13	111.09	108.16	107.95	106.86	107.28	109.73	109.72	107.53	107.93	109.58	107.3	107.1	109.29	107.04	107.16	109.39	107.66	109.57	109.27	106	107.79	109	108.4	108.02	109.46	107.93	108.74	110.52	110.61	109.08	108.25	107.76	107.79	106.7	108.08	109.08	107.54
107.18	106.95	107.02	106.49	103.81	105.33	105.66	109.41	105.83	107.71	105.08	104.91	104.52	106.28	107.34	106.23	106.9	106.08	108.5	105.58	108.83	106.21	105.26	105.53	105.82	106.45	108.9	104.35	108.79	105.25	107.67	104.26	105.38	107.16	107.17	107.24	107.48	106.68	106.15	106.85	105.16	106.59	106.34	107.43	105.19	106.2	105.51	105.77	106.65	107.44
107.78	106.04	108.59	106.5	107.23	106.79	105.87	104.87	107.51	105.93	106.03	105.56	107.05	106.22	106.39	106.49	106.6	106.65	105.64	106.25	107.01	106.95	104.4	109.63	104.23	106.52	106.63	106.45	104.16	105.53	105.55	105.64	106.16	107.1	106.09	104.01	106.31	106.7	105.61	106.76	103.94	106.92	105.79	108.59	107.38	106.7	109.72	104.92	106.58	104.54
106.33	107.25	104.95	108.31	106.01	105.38	105.14	106.55	104.62	106.65	104.1	105.75	105.63	105.69	108.64	104.93	104.75	104.32	108.12	106.37	105.47	106.34	107.7	106.69	105.19	103.89	105.4	107.72	105.02	106.35	105.39	105	104.24	107.06	105.55	105.51	108.57	105.47	106.62	104.87	104.77	105.72	106.51	106.73	105.44	104.32	104.98	105.34	106.73	104.87
100.94	97.281	98.275	98.778	99.431	99.865	97.399	99.489	98.516	97.61	97.763	98.339	98.654	98.227	96.207	98.264	100.28	96.475	98.423	98.681	99.006	98.099	99.179	98.777	97.874	97.06	95.274	98.024	98.167	98.319	99.636	97.389	98.533	98.836	97.202	97.262	97.214	98.984	99.051	98.879	96.036	98.86	98.996	99.675	97.479	100.2	98.19	96.746	96.53	97.742
100.85	100.82	100.37	102.54	101.17	101.4	101.04	100.45	101	100.61	102.39	101.92	102.88	101.55	101.36	100.79	100.14	99.769	101.65	103.15	98.644	99.643	100.96	100.6	101.26	99.307	101.1	100.46	96.903	100.66	99.952	100.65	101.03	100.47	100.82	100.01	99.682	101.96	100.54	100.69	103.1	99.851	98.472	99.198	100.78	98.655	102.2	99.119	101.47	101.77
99.999	98.781	99.054	97.235	101.11	100.15	97.123	98.608	98.854	100.57	98.907	96.62	97.302	100.36	99.333	98.888	97.246	101.06	98.224	98.231	96.092	99.232	98.502	96.486	98.756	99.151	97.917	97.52	97.611	96.854	97.595	100.99	98.457	100.01	99.626	97.762	98.238	99.296	98.435	99.672	97.964	98.801	96.912	97.69	97.89	97.942	99.717	99.351	96.093	97.31
97.137	99.643	100.44	99.15	97.983	98.648	97.823	98.057	101.55	96.159	96.992	97.814	98.464	98.241	99.278	97.024	97.315	99.441	99.532	99.656	96.891	99.822	98.329	99.686	99.606	96.933	98.498	99.119	97.463	100.2	97.412	97.209	99.153	98.614	97.223	96.069	99.314	98.417	97.808	96.923	96.774	98.124	96.638	99.317	96.914	97.342	98.714	98.513	98.053	100.03
106.78	104.89	105.96	105.21	105.29	108.34	107.72	106.93	107.41	104.79	107.51	104.21	105.74	106.31	106.59	106.91	107.96	105.39	106.53	106.19	106.17	107.22	105.54	106.85	107.01	106.36	106.95	104.75	105.37	103.78	107.78	106.87	105.73	105.94	105.94	106.28	105.11	107.02	106.74	106.78	105.08	106.74	108.55	106.16	106.35	108.48	109.02	106.12	105.36	106.77
105.4	107.16	110.16	108.2	107.2	110.06	109.96	108.16	109.73	108.35	106.88	107.27	109.15	111.16	107.38	109.82	109.69	108.09	109.26	113.41	109.46	105.36	106.89	109.83	107.79	108.71	106.32	108.62	107.93	111.74	108.41	109.81	107.14	110.24	107.05	107.78	107.75	110.26	109.02	108.36	108.61	111.81	109.71	108.62	109.19	108.81	109.36	108.07	109.36	108.15
99.333	101.3	100.03	99.964	98.189	98.284	99.881	97.044	97.635	96.986	99.192	97.898	97.955	99.521	99.624	98.384	97.4	98.773	97.016	97.049	97.261	98.61	99.28	98.76	99.875	99.499	98.782	99.478	98.147	98.372	99.577	97.704	99.526	100.14	97.775	98.508	98.438	97.177	97.157	98.118	99.853	96.015	98.347	102.17	102.46	100.28	98.23	99.315	97.724	98.542
106.06	107.16	106.91	104.95	103.67	106.6	106.28	104.68	104.82	102.95	107.24	106.02	107.28	106.27	106.88	106.38	107.06	105.79	104.28	105.94	106.22	105.19	107.24	106.09	107.15	103.77	107.26	107.25	105.39	108	104.46	105.49	105.05	106.21	103.62	106.19	106.18	105.4	104.55	106.59	107.22	105.99	105.86	106.29	107.85	106.05	107.13	107.48	106.33	104.73
98.689	97.133	96.788	98.719	98.244	99.038	99.482	98.661	97.474	97.77	98.319	99.489	99.94	98.631	99.424	99.031	97.183	99.431	98.958	96.669	99.179	98.816	96.536	97.855	96.141	97.586	96.264	99.028	98.557	96.33	98.162	96.586	96.296	95.597	97.649	96.823	98.707	96.897	97.254	96.015	98.764	97.249	100.08	98.048	98.386	97.568	96.668	97.826	98.122	97.648
108.36	107.41	106.74	107.16	108.28	108.3	110.76	110.44	108.65	109.93	107.47	107.36	109.46	109.3	109.25	109.24	110.67	108.62	107.4	109.4	107.89	110.76	110.27	109.99	111.59	107.88	107.07	110.99	108.33	108.32	109.5	107.42	107.69	109.1	108.06	108.55	109.81	108.3	109.59	108.11	107.56	108.24	106.54	107.74	108.39	108.79	106.71	108.75	107.91	107.26
108.39	108.23	108.78	108.06	108.19	108.61	108.93	105.23	105.89	108.9	105.35	105.65	108.14	108.08	108.25	109.27	107.66	107.53	109.97	106.9	108.42	110.83	107.32	108.38	108.56	105.38	108.09	108.64	108.34	110.28	108.75	108.39	107.01	107.81	105.85	108.75	107.68	108.61	107.78	107.64	108.52	109.15	110.01	108.7	110.28	108.59	106.56	107.19	109.04	108.34
106.69	106.54	106.41	106.68	107.4	106.74	106.12	106.45	108.18	109.68	107.6	106.45	106.27	104.58	106.83	105.64	107.9	105.98	107	104.28	108.06	105.7	105.37	108.69	106.31	105.68	105.19	104.82	105.23	104.61	107.59	105.71	105.33	108.2	106.78	105.92	105.73	109.36	107.49	107.87	109.1	105.56	107.65	108.02	106.84	104.95	107.72	107.06	108.04	107.34
98.6	97.538	98.685	97.007	99.888	97.982	99.203	98.35	96.903	97.541	98.623	99.006	97.453	98.207	97.393	99.506	99.244	99.256	97.835	99.572	98.221	98.185	99.442	98.215	97.429	97.555	98.437	98.453	98.498	95.756	97.479	97.068	98.179	99.005	97.401	97.956	98.548	97.931	97.817	98.693	99.062	96.887	97.302	97.527	98.897	97.636	99.206	98.219	96.999	98.909
108.3	107.21	105.64	106.71	108.35	105.55	104.66	106.42	105.13	108.45	104.11	106.83	106.9	106.6	107.71	107.78	106.28	107.04	105.35	106.98	104.42	108.74	106.38	106.45	107.3	107.08	105.7	106.3	103.75	107.81	107.36	105.95	106.26	105.35	104.55	107.19	105	105.98	106.46	106.11	106.56	106.64	105.87	107.35	105.18	106.36	109.19	106.78	105.88	105.72
100.37	100.23	101.4	98.073	99.217	99.117	101.38	100.2	99.628	100.6	102.1	101.21	99.949	99.259	102.04	103.35	100.02	100.49	99.837	97.864	97.327	98.539	102.07	99.074	100.17	99.086	101.91	100.21	99.902	96.183	103.07	99.494	100.04	99.874	99.525	97.839	101.06	99.498	97.994	98.451	102.3	97.538	100.34	99.226	101.77	100.79	98.851	102.79	100.09	99.346
107.09	106.88	107.88	105.88	106.83	103.85	104.03	107.15	105.61	104.97	106.77	105.42	104.04	105.57	104.86	106.01	103.38	106.55	104.71	105.95	105.88	106.44	105.76	106.32	106.07	105.06	105.25	108.29	104.53	103.06	107.18	104.51	106.44	104.32	104.46	105.58	106.19	105.4	105.55	105.22	105.49	105.9	104.84	104.67	106.67	105.05	104.39	104.91	104.66	104.88
96.9	98.245	97.553	98.299	99.411	98.716	98.05	98.927	100.08	97.878	97.809	98.628	99.464	98.828	99.446	99.678	97.245	97.449	98.261	98.441	99.005	99.431	98.877	98.59	97.822	100.7	97.593	98.664	98.101	98.392	98.33	99.691	100.4	98.089	99.295	97.118	99.129	96.458	98.886	99.743	99.136	98.731	101.32	100.44	99.395	99.109	98.171	100.25	97.935	100.25
108.51	107.28	108.52	109.94	107.22	109.21	109.63	107.36	108.15	110.31	110.88	108.02	106.81	108.7	108.81	107.96	107.41	107.89	105.43	108.49	107.43	108.04	106.93	106.36	106.95	108.12	109.02	109.07	109.3	105.81	105.56	107.48	108.77	107.33	106.15	109.55	107.39	108.59	109.03	105.81	106.38	106.48	109.29	107.87	106.97	106.65	108	108.33	108.19	107.27
109.71	107.86	106.93	107.24	106.7	106.39	107.04	106.57	107.67	107.64	109.04	110.11	107.34	107.6	108.8	109.2	109.43	109.09	107.55	110.18	107.4	105.39	107.62	110.27	107.55	105.92	107.39	107.49	106.88	106.86	107.42	108.09	108.15	108.76	107.31	107.34	110.67	104.91	107.31	106.17	107.12	108.72	106.66	109.49	107.62	108.28	109.22	106.59	107.7	107.84
105.74	105.22	103.93	104.21	107.25	105.1	103.33	105.17	107.08	105.69	103.85	105.37	103.24	104.19	105.84	105.99	104.57	106.56	106.66	104.37	104.03	105.03	104.27	106.59	105.85	108.12	103.72	104.66	103.78	103.76	105.02	106.22	105.07	104.75	105.47	105.75	104.66	103.95	106.54	105.38	108.07	105.34	106.69	105.43	104.34	106.95	106.07	104.36	105.24	107.35
107.96	107.63	107.37	108.12	106.55	108.02	107.32	108.75	109.31	108.64	107.22	107.88	106.51	109.08	107	106.21	107.3	108.32	105.69	108.52	109.94	105.19	107.95	108.43	108.59	105.09	105.85	107.55	107.84	104.86	108.04	109.7	108.67	106.89	106.76	109.33	107.6	107.24	108.01	107.43	108.56	106.33	107.49	107.36	108.97	108.78	105.74	107.22	108.41	107.38
106.33	105.8	103.75	106.68	105.68	105.29	106.32	107.79	107.51	103.1	104.75	106.94	106.48	103.63	104.65	104.85	103.95	105.43	105.92	103.44	104.62	105.32	106.23	105.08	103.8	104.29	104.94	105.3	104.72	106.4	104.45	105.21	105.13	106.86	105.13	104.76	107.02	104.81	106.4	104.6	105.25	105.14	105.39	102.92	105.5	105.19	104.58	105.54	105.45	105.03
100.71	99.606	98.746	96.937	100.25	99.678	99.563	98.859	99.308	97.743	99.397	99.147	99.374	98.217	98.737	98.594	98.094	97.643	99.311	98.039	99.491	99.756	98.388	98.447	99.113	98.402	96.731	99.426	98.903	98.555	98.998	101.38	96.835	99.318	101.48	99.705	98.422	99.139	97.974	97.693	99.781	98.266	97.002	100.05	99.81	98.76	98.515	99.088	98.84	98.858
106.96	105.01	103.92	103.05	107.96	106.07	105.51	105.94	104.42	106.19	103.95	106.26	106.87	108.03	106.62	105.46	107.38	106.81	104.12	108.22	106.51	105.35	104.62	108.58	107.05	105.29	105.48	106.91	106.69	104.79	106.26	104.59	108.11	107.24	105.04	104.89	105.01	107.1	106.28	105.16	105.95	108.26	105.49	107.01	106.1	106.52	107.33	104.89	105.88	107.15
99.828	99.924	98.462	99.206	100.61	95.502	98.487	99.702	100.13	98.76	99.495	100.24	100.13	100.57	97.871	98.076	97.546	98.539	99.374	99.922	98.194	99.125	96.203	97.711	100.16	97.25	99.316	99.5	96.839	100.45	98.909	99.858	99.37	100.66	98.888	99.178	97.864	99.779	98.915	98.062	96.887	98.402	100.24	98.903	98.351	99.4	98.535	100.63	98.172	97.15
109.91	105.63	108.68	108.32	107.31	111.79	109.12	106.88	105.7	107.09	107.16	107.87	107.38	106.99	106.82	107.01	108.15	106.57	108.75	109.19	106.04	109.78	108.24	109.91	108.37	107.42	109.8	108.2	106.91	107.76	107.69	108.17	108.74	109.24	106.66	108.13	105.38	108.76	107.13	108.53	109.86	107.95	109.44	108.32	106.35	106.99	109.32	106.85	108.85	106.69
96.667	98.447	98.028	96.206	98.815	97.104	99.194	98.225	96.163	98.232	97.668	98.138	100.1	96.527	96.032	97.153	97.262	97.792	99.418	97.005	99.161	97.214	98.041	96.746	98.04	100.08	99.196	99.352	99.188	98.346	96.088	99.995	98.723	98.248	98.832	101.05	98.211	96.221	97.249	98.055	97.602	98.517	97.128	98.979	97.623	97.332	97.323	98.008	99.357	95.172
99.944	102.15	100.53	100.34	99.238	101.29	100.52	101.11	101.37	101.14	101.43	98.724	101.72	102.06	99.309	100.49	100.71	99.944	100.12	100.84	100.46	101.12	102.78	100.51	102.24	100.7	101.96	100.79	102.46	102.4	101.87	102.88	102.14	102.16	101.06	100.41	102.81	100.48	101.03	101.84	99.23	100.29	102.13	103.03	101.45	100.41	101.06	102.03	100.9	99.75
95.844	95.401	96.358	98.443	97.811	98.605	96.548	99.381	98.239	97.383	98.39	97.619	97.973	97.3	96.531	98.911	99.352	98.804	97.745	98.611	97.721	97.541	100.08	99.722	96.514	99.049	98.283	99.086	99.421	100.36	97.001	97.54	99.145	99.522	97.961	98.206	99.818	97.914	97.612	98.425	98.021	99.607	99.173	97.196	100.15	101.03	97.935	98.905	97.465	98.45
104.94	105.97	107.75	106.46	108.73	106.95	106.91	105.75	104.41	106.83	107.38	106.53	105.67	104.68	106.72	106.77	103.64	107.49	106.46	106.94	106.79	105.56	105.08	106.09	106.12	106.46	105.28	107.91	106.63	106.86	105.56	104.58	107.62	106.16	105.66	106.24	107.28	104.4	106.98	106.93	105.21	107.14	105.48	104.99	103.5	107.77	106.61	104.38	107.85	106.32
107.01	106.47	106.35	106.13	103.95	105.26	105.04	105.75	104.78	107.31	104.68	105.23	103.52	105.56	104.66	106.3	106.77	103.59	106.85	106.12	105.52	105.9	104.73	106.72	105.88	104.04	106.48	105.81	104.5	105.4	105.43	107.26	104.2	105.47	104.62	106.66	106.29	105.93	105.34	105.02	105.85	106.1	104.7	103.09	104.93	105.51	105.5	105.14	106.27	104.89
103.97	106.8	104.35	102	107.79	106.66	104.24	106.91	105.58	105.53	102.64	106.38	107.79	106.79	103.26	107.65	105.15	105.76	107.2	106.94	103.25	106.17	106.2	107.06	104.78	106.77	105.93	106.72	105.85	107.23	106.94	106.03	106.62	103.97	105	104.89	107.61	107.33	107.1	105.12	106.13	108.01	105.23	104.7	106.17	104.74	106.74	103.98	107.33	104.85
107.4	105.52	106.67	105.95	106.06	105.76	106.58	105.57	106.19	107.75	107.98	108.02	107.14	105.45	106.56	106.52	104.9	105.31	106.22	107.61	105.37	105.7	109.03	106.4	106.96	105.19	107.92	107.15	105.2	105.79	108.29	107.66	107.57	106.48	106.59	106.26	107.52	105.93	106.09	105.42	106.19	107.02	107.86	104.2	106.18	106.26	106.8	108.72	104.13	107.37
96.822	99.924	98.056	100.28	99.238	98.775	98.21	98.108	98.071	99.804	96.262	98.472	97.059	96.237	99.71	100.2	99.9	98.933	98.83	98.886	99.155	95.35	99.276	97.783	98.704	98.348	99.372	97.157	97.134	98.128	99.233	96.681	97.834	96.181	99.716	96.97	98.128	96.769	99.631	98.693	97.636	96.747	100.96	98.81	99.395	98.177	97.671	98.531	98.977	99.15
107.99	106.08	106.22	108.99	107.63	105.85	105.51	106.52	106	107.02	106.48	107.55	105.51	106.45	107.8	104.97	107.25	107.11	108.31	107.03	105.62	105.15	106	106.42	105.48	108.36	104.6	106.07	106.82	105.27	107.12	105	106.39	104.4	108.78	106.2	105.26	104.11	105.88	106.83	107.38	104.43	105.03	106.02	107.03	104.81	106.32	107.83	107.07	105.76
106.21	105.2	108.82	105.34	109.79	105.71	107.09	107.35	107.49	107.21	105.83	108	105.35	108.41	108.79	105.84	107.91	107.94	104.62	105.58	109.45	106.42	106.74	105.75	106.23	107.7	107.45	107.44	107.88	105.48	106.39	107.39	106.37	106.54	106.81	106.28	106.12	105.96	106.36	106.13	106.29	106.73	106.08	106.32	104.74	106.39	106.28	104.7	107.82	106.87
106.88	104.11	107.59	103.7	105.54	106.67	106.85	106.32	106.6	107.34	106.81	105.38	107.76	106.33	106.41	105.84	105.31	108.31	105.09	102.84	107.87	104.99	106.48	105.56	106.68	106.09	107.25	104.87	105.59	106.27	104.15	104.01	107.39	103.86	104.12	106.4	105.26	104.71	106.47	105.17	105.78	108.47	107.44	104.07	106.88	104.16	106.63	104.26	104.27	105.38
96.892	98.899	97.064	98.145	97.049	96.817	98.889	96.569	97.996	97.082	98.759	97.056	96.479	98.525	98.4	97.679	99.044	98.929	96.989	98.293	96.95	98.608	96.438	96.646	97.925	97.468	98.081	95.436	96.77	97.064	98.012	100.44	97.796	96.961	100.71	98.43	99.139	97.234	98.296	97.573	98.67	100.98	98.423	96.361	98.518	96.725	98.907	98.864	95.282	97.156
106.51	108.9	105.31	106.4	105.8	105.34	105.31	104.67	104.83	104.43	104.36	108.54	105.48	105.8	107.65	104.57	104.83	106.4	105.46	105.59	106.73	105.19	106.58	105.51	106.28	104.05	106.69	106.73	107.38	104.67	107.84	105.33	105.02	105.75	105.33	107.5	107.04	106.99	108.11	107.28	108.16	104.89	104.72	106.52	104.84	105.44	107.93	107.7	107.07	107.32
97.544	98.237	100.04	98.791	97.487	99.92	96.361	98.353	98.234	98.568	98.794	98.746	98.264	97.901	97.827	97.384	98.001	97.596	100.57	98.721	98.281	96.451	97.072	99.16	98.487	97.406	98.439	99.875	97.458	97.951	96.983	100.06	98.236	98.908	97.433	96.414	98.174	96.332	98.087	98.763	98.65	99.121	96.86	97.791	100.35	99.022	97.404	99.37	95.563	98.971
108.4	107.43	108.7	107.35	107.27	106.95	108.74	106.27	108.19	106.02	109.01	105.48	108.1	106.7	107.66	107.95	108.47	108.5	111.39	107.78	107.68	107.44	106.49	106.42	108.41	108.2	107.88	107.36	108.64	109.45	108.36	108.25	108.37	106.24	109.06	107.73	109.44	106.8	108.32	107.54	107.27	106.58	108.11	109.53	105.9	108.15	108.67	107.74	108.63	108.32
102.3	100.79	99.126	100.69	100.41	101.09	100.8	103.58	100.75	100.83	99.885	98.422	99.117	99.367	100.7	102.42	100.86	99.57	99.249	102	99.719	100.65	102.15	100.59	101.19	99.261	101.53	100.28	101.71	101.63	103.05	99.446	99.908	101.42	99.651	100.92	100.38	100.88	102.65	99.771	101.45	101.34	100.62	103.34	104.04	101.04	101.61	103.98	101.69	100.62
98.894	99.049	98.296	98.292	98.946	99.585	97.26	98.63	98.89	96.68	98.376	97.804	98.982	98.587	98.279	101.07	99.222	97.913	98.01	98.292	98.129	97.023	98.108	98.057	97.788	97.659	99.299	95.791	95.948	100.73	101.03	99.144	98.795	97.462	101.48	96.659	99.071	98.211	97.771	99.255	99.207	99.682	99.817	96.487	98.27	97.434	99.173	99.325	99.473	97.362
106.06	103.75	106.32	102.97	105.26	104.82	105.94	103.58	104.99	103.95	104.87	105.72	105.25	104.4	106.22	102.66	104.9	106.4	106.77	106.47	106.63	104.91	105.68	106.52	104.62	104.26	104.7	104.85	105.28	106	106.66	106.12	104.2	105.8	105.54	105.1	105	105.79	103.35	106.58	106.33	107.03	104.94	107.09	106.96	107.4	105.69	104.42	105.35	105.64
106.95	106.03	104.19	107.11	106.41	108.28	107.96	105.99	106.02	107.5	107.41	107.4	105.72	109.46	106.48	105.09	108.19	105.26	108.42	106.3	107.78	107.96	107.64	105.76	105.03	103.94	107.4	106.08	106.23	105.72	109.14	107.64	107.85	105.48	105.94	106.42	106.2	105.17	106.74	107.08	107.94	104.48	107.22	106.6	105.84	105.99	106.47	107.81	107.74	105.92
111.81	109.97	109.58	110.47	110.15	110.83	112.25	110.82	110.33	111.28	111.43	108.53	109.73	110.41	108.87	109.23	109.21	109.49	109.24	110.98	110.63	110.21	109.6	109.03	110.68	109.36	109.83	111.62	109.97	111.09	112.71	109.24	110.97	110.47	110.06	110.86	108.41	112.65	109.01	111.27	108.9	110.91	111.66	110.45	108.81	111.01	110	109.08	110.48	109.55
106.88	105.1	103.91	105.73	106.26	109.08	107.04	103.35	107.79	104.92	105.14	104.3	104.79	103.78	106.67	107.5	104.26	105.62	106.57	105.43	104.25	106.66	106.94	106.82	105.1	104.6	103.61	106.21	105.58	105.26	106.33	105.86	105.56	105.52	107.2	105.21	105.37	106.42	106.83	103.35	104.69	106	105.01	103.78	105.14	106.05	104.27	106.01	106.81	106.6
100.81	98.703	99.503	99.271	97.181	98.555	100.01	99.325	100.88	101.7	98.58	100.79	100.76	99.164	100.68	100.82	99.851	101.95	101.13	100.36	100.05	100.03	99.727	101.34	100.04	100.39	98.827	100.93	99.826	99.074	101.94	100.37	99.857	99.006	99.409	101.39	99.371	101.13	99.864	99.655	102.59	98.873	102.29	101.77	102.57	101.43	99.602	99.878	100.57	100.49
107.41	108.31	105.01	107.79	106.86	108.39	108.34	105.02	107.78	108.94	109.03	108.62	109.14	106.65	107.02	108.49	109.23	107.35	107.27	106.7	109.52	108.81	108.45	108.27	107.47	108.4	109.57	110.65	107.84	106.66	107.22	109.85	107.94	108.3	107.91	109.99	107.76	107.5	110.21	108.46	108.58	107.62	109.7	108.52	108.5	107.36	109.55	108.57	106.81	108.44
107.96	110.17	108.64	107.72	105.33	106.12	109.25	106.72	109.66	106.15	107.67	107.07	108.4	109.64	109.55	107.71	106.35	106.8	109.71	108.36	109.16	107.55	107.23	110.61	108.6	105.27	108.53	109.31	107.76	108.31	107.96	108.6	109.45	109.1	109.15	109.48	107.12	109.71	108.88	108.06	106.94	108.69	107.42	108.85	106.48	107.02	108.36	108.34	109.55	107.24
104.94	103.43	104.98	106.28	107.3	105.51	104.84	104.22	104.65	106.91	104.4	104.25	104.91	104.99	104.39	105.01	106.5	101.48	105.33	104.77	105.52	106.39	104.59	106.35	104.14	106.07	107.5	105.82	104.22	107.22	103.22	103.15	107.12	105.68	102.85	106.22	105.88	105.33	104.7	105.61	105.73	105.95	108.29	104.93	106.39	106.17	103.63	104.39	106.06	104.27
106.02	106.49	109.29	106.33	108.38	110.22	106.91	108.24	108.47	106.93	107.51	109.1	107.23	108.52	106.86	107.49	106.37	106.52	107.47	106.99	109.64	109.88	109.72	107.33	107.05	106.63	108.64	109.16	108.35	107.92	107.13	107.15	107.87	106.41	108.81	107.36	106.22	109.86	107.05	109.83	107.86	107.42	107.45	108.53	106.56	108.28	106.29	107.9	104.81	108.97
107.44	107.96	107.23	106.55	105.79	108.21	105.57	106.73	105.35	108.03	108.06	109.86	107.69	107.99	106.13	108.07	107.08	108.06	108.43	108.82	107.71	109.94	107.5	107.02	107.02	108.79	106.85	107.6	109.09	108.14	106.82	106.91	106.99	106.84	109.39	109.37	111.14	108.4	107.76	107.61	106.35	110.14	107.82	106.54	108.94	106.72	106.3	106.12	108.62	108.25
105.76	107.06	107.02	106.29	105.27	105.15	106.44	103.1	104.98	105.77	105.87	104.78	107.08	107.09	107.64	106.57	105.84	107.04	103.16	106.65	104.4	104.68	106.1	107.41	106.47	105.79	106.93	106.69	108.05	105.77	105.65	103.37	104.03	104.86	104.78	107.61	103.16	105.95	106.84	105.78	105.99	104.37	107.35	107.1	106.56	107.23	106.7	104.68	105.96	105.25
100.52	100.8	98.639	101.19	102.15	99.237	100.05	98.55	100.93	101.43	99.349	101.06	99.679	101.26	101.68	99.318	100.47	98.97	99.758	98.15	98.5	99.495	99.382	98.174	97.356	101.02	100.49	100.83	100.63	99.122	101.32	98.887	100.21	100.12	101.07	99.564	100.77	101.05	97.934	101.88	100.66	101.28	100.26	100.39	100.51	99.624	99.579	98.354	100.75	101.95
101.33	98.965	98.192	98.849	100.07	97.219	99.629	98.748	100.14	100.15	100.61	97.745	100.23	98.907	98.314	97.7	98.19	97.407	97.858	98.673	99	100.31	100.07	99.873	98.324	98.859	99.057	96.284	99.284	100.27	98.232	99.372	99.423	99.369	98.878	96.899	99.716	96.738	98.34	96.873	99.641	99.508	97.587	100.69	99.384	100.36	97.96	99.785	98.935	98.492
107.36	106.51	107.56	107.05	106.12	106.06	108.61	106.72	105.96	106.99	105.24	106.97	105.31	106.12	106.61	108.63	105.9	106.06	106.99	106.15	107.64	106.33	107.9	105.25	105.66	107.6	106	108.48	105.18	107.43	105.67	106.59	107.22	105.07	106.9	105.98	106.66	106.11	105.19	107.04	104.14	106.04	108.39	104.44	106.64	104.93	105.56	106.33	105.5	107.28
107.58	105.58	106.34	105.93	104.44	105.41	104	105.17	107.3	108.77	106.35	105.57	104.06	106.36	106.63	105.8	105.92	102.59	105.36	104.49	106.16	104.58	104.71	104.41	104.93	105.52	104.91	105.23	105.84	105.8	105.93	103.56	105.24	104.03	103.68	106.19	106.28	106.1	105.22	104.18	107.43	104.27	104.22	106.61	106.74	106.7	101.6	106.41	106.19	104.27
108.51	110.81	112	110.39	112.36	110.53	112.69	109.81	109.02	110.74	111.05	112.31	109.85	110.44	111.5	110.59	111.04	109.85	111.83	110.33	108.96	109.95	108.79	110.83	110.6	110.14	109.14	109.92	112.98	110.67	111.17	110.02	112.13	111.19	108.21	110.85	110.21	109.55	110.8	111.07	109.61	108.32	111.5	110.47	110.32	109.55	111.37	109.58	109.39	109.62
107.42	104.37	105.87	105.62	107.74	106.25	107.88	108.82	107.69	108.47	104.64	107.86	108.51	106.06	107.7	109.02	104.57	108.74	107.6	106.93	108.96	105.79	106.83	107.21	106.16	106.48	105.81	107.87	105.94	106.26	106.96	108.18	106.93	104.98	104.8	107.81	107.02	106.36	106.88	105.95	106.1	106.06	106.44	106.41	104.87	106.67	105.18	107.11	108.19	105.29
106.23	104.96	107.36	105.35	105.37	104.67	105.38	105.9	106.29	106.25	105.19	105	107.77	105.67	107.06	105.73	103.42	106.92	107.29	106.53	105.98	106.06	103.25	104.98	106.14	105.31	107.67	103.53	105.68	105.16	107.18	106.83	108.05	106.28	105.2	105.18	105.94	106.11	106.09	104.34	104.56	104.96	106.81	106.76	105.17	104.3	105.52	105.51	102.23	105.28
108.74	109.28	107.13	107.07	108.89	108.36	108.42	110.54	110.24	108.04	107.74	108.78	107.08	107.64	109.2	108.7	105.7	108.39	107.77	108.81	109.66	109.6	109.37	107.92	107.41	107.66	107.99	107.38	109.59	108.83	107.65	108.43	108.6	107.41	107.28	108.01	108.42	109.11	107.71	108.03	107.37	109.83	110.31	107.41	107.79	108.66	107.87	108.52	108.11	108.76
106.76	106.2	105.92	103.42	103.7	106.32	104.95	106.53	106.73	104.18	104.24	104.62	103.07	105.86	106.44	107.39	103.41	104.19	104.59	105.28	105.36	103.92	106.13	106.11	107.1	104.05	106.13	105.07	105.43	106.91	104.51	106.9	105.96	105.21	106.54	106.85	106.82	107.55	104.12	105.31	107.98	104.72	107.85	105.63	104.21	106.8	105.04	104.29	105.53	103.39
106.35	105.08	107.39	106.04	103.76	106.22	105.85	106.82	105.22	105.98	105.9	106.85	107.21	106.53	106.72	105.49	106.57	105.68	106.52	105.17	106.36	102.93	104.75	106.87	105.51	105.82	103.44	108.16	106.13	104.13	106.49	105.31	107.22	106.98	104.94	107.36	104.98	105.07	104.74	104.91	105.42	105.43	105.96	106.38	103.54	105.89	105.8	106.4	104.79	106.39
97.795	100.2	98.915	98.707	95.9	97.409	98.054	97.424	98.965	97.36	98.663	97.883	97.81	97.509	96.95	99.375	97.284	99.664	97.379	99.387	97.567	96.711	95.618	95.979	100.92	97.069	98.926	97.268	96.327	98.689	100.12	98.508	97.078	96.647	99.951	99.403	98.964	96.929	97.139	96.406	97.965	97.24	98.767	98.256	97.868	96.715	100.3	95.331	99.564	96.079
111.95	110.35	109.93	109.66	109.7	111.12	111.94	108.64	111.05	110.41	106.51	111.09	109.97	111.15	109.76	110.67	111.88	109.54	111.03	110.48	110.24	110.63	109.44	110.38	111.2	111.79	111.86	110.6	110.48	109.63	109.67	112.08	113.65	112.39	109.49	111.99	112.71	108.89	110.4	111.63	109.45	112.37	110.87	108.38	109.24	110.42	109.31	112.28	110.27	109.56
111.15	108.23	107.97	107.85	109.11	108.22	104.99	106.68	107.74	108.96	106.14	108.25	108.7	107.69	108.14	107.97	109.25	107.79	107.55	109.03	108.35	109.21	107.02	109.31	106.27	108.11	108.12	107.14	107.62	108.92	108.26	107.7	108.1	107.4	109.86	108.98	108.5	108.58	106.65	108.01	109.85	108.53	106.61	109.25	111.31	107.78	108.48	110.94	107.95	105.02
99.409	99.469	98.865	97.113	101.69	99.205	97.922	95.842	98.303	99.667	98.741	97.865	99.251	98.35	99.687	97.6	97.232	97.766	99.561	97.25	100.39	98.401	98.711	99.256	98.768	97.337	97.371	100.71	99.909	97.342	101.77	98.768	99.719	99.12	101.04	97.754	98.801	99.608	98.917	99.63	100.53	98.457	98.528	99.573	97.132	100.61	97.154	99.258	101.65	101.16
97.592	96.575	99.326	98.058	96.1	97.513	99.879	98.433	97.49	94.901	96.497	96.36	99.002	99.065	97.398	97.884	98.161	98.018	97.392	98.095	97.212	96.828	99.345	99.706	97.613	98.689	99.499	99.214	99.028	99.478	97.092	99.565	98.995	97.092	96.801	98.514	97	101.11	97.467	99.089	96.566	95.72	99.491	96.278	98.436	96.939	99.253	97.834	98.017	96.43
106.68	106.98	106.24	105.01	107.21	107.42	106.94	106.1	105.61	107.12	107.97	109.11	105.35	106.34	105.62	106.27	107.45	105.82	107.71	108.38	104.35	108.19	106.27	105.87	106.28	107.5	105.66	107.13	108.3	106.52	105.76	106.09	106.74	104.24	107.45	105.96	107.41	105.9	106.8	106.01	105.44	106.86	106.43	106.3	106.08	106.57	105.22	106.21	106.69	108.3
107.78	106.07	106.76	109.1	107.92	107.53	106.37	105.31	107.46	106.85	107.14	105.75	104.73	105.01	107.33	106.36	108.71	104.99	104.59	106.17	106.4	107.42	105.85	107.44	105.15	105.81	107.17	104.91	106.57	105.56	105.8	106.74	104.51	105.43	105.34	105.45	106.38	108.08	106.04	107.23	106.88	106.66	106.02	105.28	106.21	107.27	107.14	104.73	106.96	109.08
108.72	105.04	105.44	107.94	108.25	105.59	107.58	106.37	106.7	105.53	105.96	107.03	104.79	106.87	104.52	106.01	104.5	105.3	108.32	106.71	107.28	106.55	105.47	104.82	107.1	108.58	107.44	105.85	106.6	105.53	104.87	106.52	106.9	105.43	106.29	105.24	107.18	108.91	105.17	106.55	107.53	106.69	107.05	104.86	105.28	106.77	105.16	106.03	108.44	105.21
106.92	105.7	107.02	105.43	108.46	104.49	106.77	107.13	105.16	108.3	104.77	106.9	107.59	106.15	105.65	106.32	105.99	106.1	106.8	108.13	108.01	108.43	106.63	104.35	105.93	106.71	108.24	105.97	106.11	105.96	105.41	108.74	108.46	106.23	106.09	108.68	105.16	107.79	108.19	107.4	107.66	106.53	105.88	106.33	107.69	105.57	107.3	107.72	107.08	105.99
103.09	106.62	106.35	106.24	104.46	105.79	102.91	105.95	105.12	107.41	105.1	105.25	107.92	104.82	106.52	103.73	105.66	106.12	104.43	105.86	107.16	106.89	106.05	108.28	105.06	106.63	106.11	105.36	105.06	107.15	104.87	107.01	106.09	106.28	103.5	106.16	107.13	106.28	107.75	106.09	105.14	103.86	108.35	104.96	102.56	104.48	106.98	107.78	107.08	106.07
104.43	106.26	107.22	104.49	105.67	104.03	104.27	105.88	103.86	105.52	106.1	106.8	105.69	109.77	104.64	104.84	104.92	105.25	107.59	104.67	106.84	103.85	105.4	106.93	106.53	106.72	105.92	104.52	105.84	106.38	106.16	106.45	105.46	105.15	108.11	104.16	105.68	105.74	106.49	105.21	107.26	104.63	105.87	106.66	105.01	105.5	107.05	104.24	105.83	104.93
107.49	104.6	104.74	104.46	102.81	106.1	105.8	106	106.87	108.26	107.94	103.76	107.41	107.38	108.04	106.8	105.81	106.67	105.63	104.01	106.69	104.47	106.92	107.22	106.4	106.36	105.33	105.12	107.51	105.68	107.09	104.94	106.52	103.82	105.9	104.47	106.95	106.09	103.38	107.82	105.41	107.28	104.52	103.54	107.09	103.33	107.25	105.06	104.35	106.37
105.38	107.97	103.09	103.82	107.25	105.46	103.84	106.03	106.16	105.38	105.5	106.65	105.17	105.79	106.37	104.7	105.94	105.46	106.53	104.42	104.46	103.49	104.52	105.51	107.03	106.54	105.89	106.55	105.07	105.2	106.28	104.9	104.77	106.37	104.01	105.01	107.24	106.59	105.65	105.92	104.77	105.24	104.51	105.4	107.23	105.89	106.47	104.58	106.84	104.71
107.07	107.31	108	107.83	107.52	106.41	107.36	108.78	105.81	107.77	108	105.15	111.14	107.05	106.98	106.79	108.18	107.62	107.97	107.68	107.57	107.83	105.21	106.61	106.15	109.09	107.77	107	108.32	110.71	109.26	107.07	107.55	108.85	108.65	109.16	107.4	109.75	108.2	109.56	106.19	110.95	110.1	109.18	108.54	107.8	109.03	106.72	107.59	107.93
109.91	110.05	108.5	109.23	107.69	107.68	109.52	108.22	108.8	107.81	107.92	107.78	110.28	108.31	109.4	108.17	106.28	106.49	107.94	109.27	106.13	108.24	107.31	109.14	108.59	108.52	106.62	108.27	109.2	107.78	107.36	106.9	106.31	109.44	107.63	106.78	109.13	108.51	105.98	109.92	108.57	109.47	108.88	106.14	108.52	106.6	107.77	108.8	108.38	108.68
107.23	106.77	103.22	106.04	105.09	105.46	104.13	105.87	106.19	103.91	105.56	104.17	106.63	107.02	106.53	105.29	107.48	104.41	108.16	105.45	106.4	106.2	105.61	107.11	108.08	104.91	105.62	107.44	106.88	106.4	105.38	105.42	108.82	104.4	105.62	106.67	104.49	106.02	107.36	103.62	107.81	104.28	106.91	106.18	107.12	103.4	105.89	102.81	106.67	103.96
106.9	107.89	110.23	108.15	109.21	106.37	107.37	107.28	109.3	106.3	107.41	107.79	107.88	109.34	108.88	107.22	109.11	108.7	109.28	107.55	107.66	108.92	106.65	108.74	108.65	108.98	108.71	109.05	109.26	109.72	106.97	106.21	109.34	109.84	109.73	107.96	109.37	109.52	109.14	105.89	110.03	107.71	111.63	107.49	107.26	108.15	107.06	107.23	110.03	110.13
107.9	110.02	106.54	109.82	109	106.5	107.7	108.8	108.31	107.2	108.96	109.35	107.58	110.27	108.41	108.78	108.59	109.2	111.23	108.03	108.53	107.15	109.42	108.7	109.17	108.45	109.58	109.67	108.66	108.31	108.16	110.52	110.87	110.58	107.95	106.8	108.08	106.92	108.56	109.74	109.3	108.68	108.23	108.72	109.34	108.45	108.09	108.46	108.12	109.61
106.91	104.77	107.82	106.28	107.29	106.94	106.27	105.39	107.45	107.09	108.98	106.07	106.77	104.42	108.04	106.59	108.14	105.18	104.9	105.61	107.01	105.38	108.13	106.83	108.42	106.8	105.92	105.84	104.88	104.39	104.97	106.96	105.31	105.76	106.16	104.51	106.29	106.06	105.06	105.69	104.19	103.16	106.59	105.66	106.92	108.6	106.93	105.01	106.53	106.49
98.216	101.46	98.416	98.859	99.399	101.11	96.752	97.604	98.627	98.115	99.616	97.996	99.675	100.57	99.372	99.498	97.36	98.929	101.47	97.355	99.513	101.52	99.607	99.408	99.475	99.192	99.575	99.289	99.341	98.068	99.234	98.481	99.668	98.703	100.34	100.86	98.394	99.498	99.29	98.148	96.478	97.494	97.695	99.217	99.372	96.902	99.963	98.405	98.619	97.644
106.07	108.22	107.84	107.2	105.8	106.33	105.43	106.52	107.25	109.61	105.48	106.68	107.87	105.62	107.01	105.09	106.36	105.79	106.76	105.51	106.66	105.58	107.47	106.99	106.99	105.75	105.7	106.27	107.3	104.28	107.43	107.46	106.06	106.62	107.85	107.01	106.19	108.67	106.11	106.24	103.96	104.16	107.31	104.46	105.09	106.65	105.78	106.55	106.79	105.65
100.55	102.3	99.017	100.7	99.612	98.024	101.07	98.338	101.9	97.486	99.326	98.716	100.75	101	99.955	100.12	97.526	101.21	101.77	100.7	100.39	99.786	100.16	100.82	100.58	104.62	101.85	101.05	101.63	100.72	101.02	99.771	101.23	101.66	101.67	99.742	99.733	101.65	100.58	98.245	99.339	100.68	98.721	100.79	98.638	97.717	100.59	102.06	101.13	101.83
108.75	109.29	111.06	109.97	105.83	106.45	109.3	109.69	108.05	107.71	108.16	109.2	108.57	109.97	108.55	107.32	108.45	107.16	110.99	109.49	108.52	106.77	109.28	108.1	110.87	106.5	107.52	110.3	105.73	107.53	107.23	107.9	107.61	108.5	108.35	107.78	108.28	106.42	108.83	109.97	110	108.09	108.96	108.53	108.17	107.77	107.65	110.4	108.2	108.36
104.99	109.48	108.16	107.39	110.03	108.06	109.4	107.61	106.19	104.92	105.5	107.79	109.47	107.52	108.02	107.64	108.92	107.14	107.07	106.96	109.43	107.6	106.56	107.97	104.5	107.2	108.12	109.2	109.71	108.09	105.56	110.85	107.99	107.69	107.22	107.42	107.29	105.88	107.47	106.96	107.19	107.42	107.81	106.57	107.01	110.32	106.53	106.5	108.51	108.19
106.96	108.95	107.74	109.12	110.33	108.53	109	108.47	107.18	105.37	107.32	107.98	107	107.54	107.97	109.21	107.49	106.78	106.18	107.96	107.26	107.29	109.64	107.25	108.48	108.2	110.01	109.03	109.85	108.93	107.77	106.19	108.54	108.28	109.93	108.66	109.03	110.18	109.5	107.42	108.3	107.62	108.3	107.29	109.29	107.71	106.72	106.73	109.68	107.75
107.45	107.04	107.85	104.86	108.38	108.18	109.3	105.05	108.3	109.17	106.39	107.28	109.41	107.83	108.3	107.25	109.66	109.8	108.27	108.49	108.5	109.83	110.64	107.1	107.69	107.19	107.64	107.48	107.03	107.53	108.73	107.07	106.3	108.5	109.19	107.3	107.51	107.41	107.1	106.11	108.27	106.41	107.2	107.06	105.79	110.77	106.86	106.16	108.45	109.38
99.929	100.93	99.339	97.699	96.458	96.43	98.189	95.363	99.478	97.183	96.789	99.082	98.166	96.996	94.522	98.223	99.813	97.509	101.51	100.03	97.856	98.561	97.3	98.63	96.322	101.36	99.946	99.818	100.76	98.444	98.649	96.916	95.363	96.716	99.155	99.44	100.28	95.036	98.041	99.273	98.198	98.642	99.547	98.297	96.318	98.672	98.777	96.607	96.765	97.121
106.2	104.16	104.33	106.79	104.67	105.69	106.32	105.96	104.54	105.77	104.09	103.84	104.36	104.59	107.28	108.05	105.94	105.73	105.33	104.35	104.33	105.13	106.87	105.19	107.82	106.65	105.57	103.88	106.41	104.6	103.68	103.3	105.61	104.37	106.08	105.44	107.76	103.98	105.6	104.94	103.69	107.25	105.47	109.13	106.85	105.99	106.91	105.59	105.59	105.27
108.72	104.61	106.34	108.91	104.83	108	108.52	107.16	105.85	105.94	108.03	106.68	106.12	105.95	108.67	105.28	106.49	105.88	106.1	105.04	105.54	105.08	105.35	106.1	105.01	106.33	105.42	105.5	107.01	105.84	104.82	105.6	106.66	105.66	108.39	103.86	105.79	106.49	104.77	104.89	104.95	106.06	105.82	107.92	105.75	103.9	105.91	106.09	105.59	105.39
105.53	105.78	107.74	107.01	106.84	106.69	107.84	105.74	105.52	104.68	104.94	106.47	105.35	106.39	106.66	107.62	106.96	107.38	106.33	106.31	103.96	107.12	106.22	107.21	106.33	106.33	106.92	106.75	106.55	104.81	104.7	105.79	106.11	105.52	107.56	105.36	108.02	105.91	107.33	109.36	107.72	107.14	107.23	107.08	106.35	107.17	105.1	105.77	106.53	105.51
99.183	99.552	97.012	96.284	97.796	97.061	100.62	97.77	100.59	98.249	99.272	99.74	99.453	97.986	100.68	97.457	96.343	96.126	97.006	97.12	96.888	97.064	97.952	96.668	97.468	99.836	96.164	98.674	97.523	97.035	97.735	98.21	97.687	97.718	99.676	100.34	99.403	96.116	100.92	98.254	97.676	97.495	97.957	97.74	98.74	96.93	96.855	98.575	98.447	99.137
106.58	107.07	103.87	106.58	108.17	106.21	107.14	106.85	103.96	106.14	107.83	104.97	104.86	107.41	105.82	106.87	105.38	107.41	107.41	104.75	107.23	107.29	106.39	105.7	105.11	107.17	106.68	106.76	105.83	105.31	105.53	106.69	105.62	106.33	105.45	107.24	106.29	105.43	105.33	106.58	105.51	104.36	105.68	104.89	106.57	106.03	102.75	107.07	107.01	105.36
96.383	98.695	97.746	98.322	95.031	97.071	97.987	97.322	97.971	98.084	97.071	97.99	96.099	100.67	97.514	100.12	98.697	96.304	99.663	98.582	99.185	98.449	96.941	101.64	95.811	96.566	98.959	99.006	98.709	96.875	98.593	97.647	100.09	98.623	99.298	99.135	99.266	97.152	98.259	98.29	97.714	99.281	98.44	98.981	97.257	96.408	97.923	99.098	97.612	100.57
104.96	104.08	106.83	104.19	106.72	105.88	104.58	103.18	104.34	105.39	103.33	105.99	104.49	105.36	106.27	105.81	107.26	105.28	104.33	105.66	104.05	106	103.9	106.21	105.9	106.9	105.69	106.85	106.57	106.84	105.88	106.43	105.97	104.69	104.37	105.8	105.74	106.95	103.65	102.71	105.45	105.65	107.32	106.21	106.79	109.25	103.99	104.3	106.62	104.8
107.6	107.8	107.1	103.11	105.56	105.8	104.16	106.54	105.43	105.35	103.71	104.08	107.23	107.35	105.7	105.36	104.94	106.4	103.87	105.57	107.06	104.88	107.57	106.44	105.28	106.39	105.4	106.96	107.01	105.7	105.87	105.2	106.49	105.81	105.87	106.41	103.79	105.27	105.76	104.48	105.46	104.31	102.31	106.89	104.69	106.45	105.75	103.19	104.29	107.91
107.65	105.67	106.57	106.16	104.94	105.03	103.49	104.5	106.07	105.51	103.54	104.81	106.57	105.04	107.18	106.79	106.65	107.4	105.94	106.53	106.87	107.58	107.24	105.15	105.8	105.43	106.13	105.3	106.07	104.76	108.02	103.94	103.78	104.46	105.56	105.93	104.71	105.33	108.69	104.3	104.71	105.3	107.52	108.44	105.9	107.44	106.22	105.44	105.38	105.64
106.12	103.95	105.25	104.77	107.07	106.29	105.79	103.8	106.01	106.81	105.79	103.81	106.97	106.46	106.47	106.95	105.31	106.79	107.98	106.73	105.3	103.98	104.64	106.54	105.9	106.57	107.68	105.41	106.7	105.15	105.24	107.47	103.67	105.28	106.81	105.63	107.04	107.46	104.22	104.03	105.31	105.95	104.42	107.23	104.82	104.6	105.61	105.74	105.61	106.44
98.131	95.718	98.7	99.253	96.727	98.285	99.018	99.221	99.021	98.41	97.443	99.018	98.053	97.166	97.075	99.12	96.493	97.2	97.245	98.707	96.501	95.463	99.155	98.012	95.654	97.984	100.99	97.718	99.49	95.43	98.498	98.894	99.161	98.519	98.765	99.841	96.959	98.052	97.883	97.566	98.447	99.041	97.727	99.332	98.981	99.351	97.522	99.212	97.084	98.027
105.42	106.12	107.1	106.01	105.81	105.47	105.29	107.07	107.03	105.68	104.37	107.95	106.06	105.51	105.7	106.76	104.74	106.35	104.43	106.35	104.59	107.26	107.05	107.54	103.41	103.26	106.17	105.45	104.04	104.65	104.85	104.68	105.66	105.54	105.19	106.68	105.64	106.27	103.31	105.44	104.52	105.82	105.73	105.25	107.2	107.26	105.41	105.67	106.5	104.1
109.47	108.85	107.39	106.44	109.35	108.59	109.66	107.41	109.77	108.07	107.56	107.5	111.18	107.12	105.6	108.66	108.44	107.38	106.65	108.94	109.78	106.68	108.42	107.2	105.54	107.62	109.61	109.48	108.94	111.82	105.86	108.2	108.43	108.22	106.09	108.85	108.82	108.62	108.71	108.21	107.52	108.75	108.57	109.57	105.91	108.41	108.31	107.16	110.8	109
103.02	107.39	108.55	108.88	108.35	106.11	106.87	105.1	107.63	104.92	104.95	104.58	105.21	106.94	105.98	107.48	104.97	106.4	105.6	106.62	103.49	107.6	105.67	105.74	106.17	106.05	106.68	107.65	108.61	105.4	107.8	107.03	107.68	106.17	108.04	107.85	103.6	105.07	107.82	105.57	105.81	105.69	107.99	107.68	107	107.26	106.05	106.14	106.81	105.47
107.39	108.07	106.02	108.56	110.42	108.7	105.35	108.11	108.68	107.78	109.49	107.44	105.95	106.84	108.39	105.64	107.92	108.25	107.91	107.35	110.81	110.57	106.38	108.56	109.53	106.51	109.06	106.5	108.23	107.03	108.95	106.02	108.79	106.44	107.82	109.84	106.47	109.43	108.35	106.06	107.66	108.61	106.93	105.38	108.77	109.4	108.35	107.67	107.91	106.39
96.706	97.526	96.732	99.095	97.694	97.902	99.132	97.428	96.861	100.49	97.689	98.616	96.647	96.683	97.163	97.669	98.15	95.768	97.511	99.43	96.809	99.726	98.586	99.377	96.908	97.933	97.343	99.695	96.11	97.859	97.334	98.537	98.784	96.916	96.773	98.547	97.101	97.376	97.718	97.96	98.12	98.316	98.436	97.71	96.465	98.569	98.63	96.175	98.482	97.333
106.24	109	108.69	108.5	106.88	108.72	109.88	111.35	107.46	108.51	108.73	108.97	106.22	106.6	106.7	107.31	106.01	107.3	105.46	105.8	108.13	107.3	109.58	110.46	109.03	105.85	107.95	108.78	105.91	108.38	106.05	107.5	107.39	106.26	106	109.02	108.69	106.51	106.36	107.83	108.65	107.33	107.38	106.71	106.78	106.73	107.87	105.62	108.32	107.11
106.03	102.71	106.65	104.95	107.06	105.1	105.69	106.41	103.95	105.9	106.15	107.55	105.2	104.15	106.29	106.12	105.16	106.92	104.58	104.2	104.82	106.91	105.65	105.15	103.57	105.79	104.4	103.92	108.14	103.91	105.26	104.13	107.62	106.85	107.16	105.61	105.44	105.84	100.88	106.17	106.23	105.83	106.66	106.15	106.88	106.44	105.6	104.05	106.42	106.19
105.79	105.15	104.26	106.29	106.03	106.66	104.87	105.8	104.31	105.78	105.01	106.74	105.81	106.41	104.75	105.79	107.46	106.8	104.36	104.04	101.77	104.21	106.77	107.8	106.82	104.28	105.77	106.7	106.79	105.25	105.56	103.82	107.48	106.07	107.47	105.71	104.99	106.75	105.57	106.25	105.01	102.57	104.32	106.61	105.65	105.48	106.67	107.08	102.38	106.95
98.979	99.81	102.15	98.486	99.832	102.11	98.771	102.16	101.34	98.411	101.52	102.18	102.38	98.325	99.769	98.474	98.57	100.57	101.48	100.83	101.97	101.23	98.733	99.699	101.38	101.59	101.21	99.862	101.98	99.347	100.11	101.2	98.852	101.03	98.343	99.862	101.36	102.41	102.02	100.52	99.895	100.29	101.81	100.48	100.21	99.758	100.56	100.39	102.8	100.65
99.643	99.826	99.457	99.645	100.64	101.13	99.432	103.04	101.69	99.81	100.91	100.78	102.57	101.13	101.44	97.687	101.85	99.565	99.067	101.31	101.5	100.02	100.6	102.81	98.97	101.01	100.98	100.84	102.24	99.475	98.244	102.03	99.994	98.814	101.32	102.28	101.57	101.02	99.83	100.3	99.956	100.67	100.53	100.56	100.54	102.62	99.544	101.83	99.519	100.3
105.92	104.99	105.72	105.47	107.2	105.24	105.98	106.52	104.35	105.92	105.64	105.98	109	105.89	105.11	104.74	106.83	105.58	105.24	105.04	106.97	104.86	106.03	105.61	103.65	106.98	103.73	103.87	106.68	105.68	105.79	105.72	105.45	103.82	105.84	108.23	107.1	105.46	104.93	106.16	106.39	104.98	106.67	105.25	108	105.24	105.88	107.11	105.21	107.51
107	110.57	108.44	108.21	109.12	109.65	107.93	110.52	109.36	107.47	106.92	106.98	107.78	110.69	107.7	107.43	108.76	106.52	108.29	108.44	109.53	107.05	109.12	107.66	107.06	108.2	109.35	106.51	108.33	110	107.63	108.46	106.54	109.68	107.14	108.69	107.63	108.67	108.8	107.42	106.7	109.81	109.02	106.73	106.73	108.36	105.96	109.56	108.26	105.97
104.97	105.39	105.2	106.25	106.89	107.91	106.37	105.52	107.87	104.08	105.71	105.25	106.63	104.64	105.33	106.85	105.57	106.51	105.21	104.55	104.52	104.56	105.7	104.8	105.64	105.96	104.41	104.93	104.05	106.63	105.78	105.43	105.17	105.22	104.91	105.14	103.7	104.9	104.82	104.33	105.16	106.55	105.89	107.12	104.4	105.11	104.34	106.36	104.59	104.47
105.65	106.56	105.31	106.84	106.68	106.31	107.27	108.07	104.59	105.54	104.18	107.28	108.77	107.36	105.24	105.08	106.22	110.46	106.85	109.05	104.55	107.29	107.31	106.06	105.31	106.8	106.17	105.89	106.81	106.74	104.24	105.88	107.4	107.48	105.6	105.51	106.82	105.91	106.04	106.82	105.77	104.99	105.32	108.27	105.46	104.68	106.58	107.18	105.15	107.86
108.38	105.61	106.7	106.73	103.76	105.86	107.08	106.9	106.16	106.74	105.17	105.41	105.63	106.59	106.81	107.56	107.84	104.51	107.15	106.56	106.33	107.56	105.92	107.11	104.53	107.25	109.28	106.9	105.69	105.58	107.94	104.96	110.32	108.94	104.18	105.37	104.07	103.85	106.6	109.88	105.51	105.74	105.45	106.74	106.5	107.03	106.55	103.8	105.8	104.53
103.92	102.66	106.35	108.15	105.03	105.84	107.5	103.83	106.4	104.41	105.47	106.49	103.86	107.27	103	107.41	105.34	107.85	107.62	106.79	106.03	104.39	107.8	104.72	106.24	105.95	106.7	105.24	105.42	104.71	106.53	105.6	106.3	105.76	108.09	107.98	105.71	107.28	104.58	107.77	105.02	106.21	105.06	105.9	105.42	106.62	105.62	105.64	108.1	106.82
101.15	101.41	101.01	99.937	101.98	101.52	102.53	100.81	101.32	101.29	101.16	100.47	99.75	100.75	99.603	100.39	100.99	100.28	97.946	100.65	100.57	99.233	100.45	103.15	100.09	101.02	100.04	99.886	101.71	99.096	100.29	102.72	101.15	101.08	101.38	103.55	98.339	100.74	101.49	101.32	100.92	98.892	100.55	100.06	98.876	99.814	100.44	101.3	99.69	100.63
109.24	108.96	109.45	110.09	106.47	107.59	107.44	108.96	111.37	108.48	110.49	107.87	107.89	106.97	107	109.41	110.18	110.41	107.53	107.71	108.49	108.58	107.57	108.09	107.84	108.43	108.96	110.39	110.77	108.03	109.8	105.78	107.44	108.38	108.18	107.77	109.85	105.98	108.5	106.81	108.03	107.6	108.91	107.3	109.94	107.73	108.28	110.89	108.84	108.23
99.837	100.03	100.62	101.46	99.826	99.736	99.619	99.424	101.36	100.43	102.02	99.402	98.959	100.91	98.883	100.52	99.529	100.12	99.131	102.14	98.026	99.876	101.8	102.72	102.21	101.93	101.2	99.446	101.11	100.1	99.084	100.85	100.9	100.96	100.69	99.773	101.39	100.95	97.73	101.53	101.08	100.7	101.08	101.97	99.657	100.65	101.37	98.541	99.689	102.07
105.3	106.38	105.3	106.26	105.89	104.5	105.41	104.62	105.54	104.1	103.43	108.69	105.03	107.04	106.02	107.12	104.96	106.16	105.28	106.11	105.73	107.18	107.48	103.38	103.85	106.96	104.39	106.37	107.56	105.31	105.21	107.57	107.93	103.09	103.97	104.25	102.75	108.29	107.35	105.96	106.04	105.17	104.46	106.22	105.18	104.75	107.2	105.4	102.78	102.94
106.67	104.21	105.49	105.74	107.48	108.87	105.35	106.77	106.38	104.49	106.53	106.7	105.87	106.81	106.67	106.98	106.05	107.73	106.94	104.24	106.82	105.95	107.89	108.82	105.9	104.56	104.22	105.88	105.6	105.84	107.86	105.87	107.67	105.83	106.65	104.62	106.91	105.84	104.36	106.47	105.91	104.38	104.51	106.87	105.81	107	104.95	104.83	107.22	105.51
104.55	105.8	108.77	105.48	105.49	107.06	108.78	106.85	108.2	108.94	104.6	107.15	108.51	104.39	106.91	105.1	106.64	107.21	106.24	104.6	107.54	107.66	104.72	106.05	106.32	105.81	107.58	105.7	106.15	106.78	104.53	104.46	107.21	107.51	105.78	104.93	106.62	107	107.52	105.5	106.29	103.08	107.52	106.75	107.45	107.25	104.2	106.83	106.66	107.71
109.72	110.07	108.58	108.32	107.68	107.45	110.17	107.77	108.18	108.37	107.3	106.49	106.45	108.96	108.08	108.32	107.88	107.7	109.24	107.13	108.76	106.66	108.67	107.07	107.59	109.14	110.2	105.78	107.15	107.76	108.17	106.38	108.91	108.63	107.65	107.36	107.8	109.9	106.15	106.12	105.57	107.39	107.56	106.83	107.56	108.65	106.46	107.96	108.14	105.75
109.1	105.97	108.11	110.54	109.32	105.43	109.46	105.59	108.82	107.85	106.78	109.23	107.62	107.22	108	106.71	106.62	106.95	109.05	107	107.74	108.14	107.88	109.37	108.05	106.42	108.25	107.31	111.48	109.33	105.44	107.86	108.56	105.69	108.09	107.41	107.1	106.88	107.52	107.33	107.8	106.6	107.58	109.6	107.32	108.51	107.7	109.26	107.17	106.6
104.32	105.56	104.74	106.18	105.35	106	104.68	107.01	102.7	106.96	104.23	104.25	106.72	104.51	104.95	107.78	105.23	107.12	107.25	106.06	104.39	106.32	103.74	105.22	106.12	106.15	105.77	106.31	106.21	106.49	105.82	106.41	105.63	106.01	107.59	105.74	105.36	107.28	105.14	104.7	102.48	106.86	104.52	105.8	105.83	106.81	106.8	105.99	105.09	104.64
104.46	105.3	105.71	106.64	104.16	105.65	105.3	105.82	106.34	104.12	105.95	107.11	104.74	104.86	106.56	105.8	105.51	103.83	107.94	105.55	103.62	106.27	104.61	105.32	108.06	106.42	106.41	106.04	107.44	104.83	105.39	103.46	105.07	107.39	104.61	104.72	104.59	104.92	104.41	104.74	105.4	105.42	105.68	105.34	105.3	105.84	105.44	103.53	104.98	105.83
105.84	106.62	107.06	107.76	107.81	106.17	106.76	108.45	109.04	103.75	106.59	105.42	107.46	107.49	104.88	105.34	105.3	106.6	106.39	106.73	107.95	106.25	106.6	107.88	106.22	105.92	107.15	106.81	106.35	107.73	106.97	107.2	107.49	105.35	106.92	106.76	107.01	104.88	105.85	106.23	105.42	105.37	106.8	107.09	108.21	106.5	107.64	105.05	106.84	105.88
109.49	110.13	111.63	108.65	109.79	110.03	110.05	110.26	108.78	110.08	110.14	111.17	110.06	109.42	111.64	110.74	110.04	110.46	110.64	110.2	111.98	108.19	110.73	108.6	111.19	111.94	111.34	109.45	110.53	111.49	107.65	112.21	108.5	109.68	111.75	110.57	111.36	110	111.86	111.4	113.06	111.65	110.64	109.87	111.72	112.17	110.17	109.3	109.6	108.67
107.34	108.05	107.18	107.42	107.35	107.35	107.69	105.88	107.98	111.73	106.08	107.82	108.11	104.12	105.31	107.8	105.24	103.96	106.03	105.81	105.05	105.55	107.27	105.85	107.86	104.66	106.79	105.63	107.5	107.71	105.82	104.16	106.86	107.9	107.99	106.46	106.98	105.55	108.12	105.74	108.58	107.56	106.75	106.13	107.67	104.82	105.92	104.29	105.11	105.1
104.51	106.3	105.17	105.12	105.83	106.69	104.82	106.34	105.64	105.62	105.5	108.62	106.74	108.14	105.49	107.1	108.09	106.1	105.44	106.44	106.88	107.51	106.1	104.95	105.65	105.45	105.34	105.43	104.57	105.67	106.37	107.66	105.11	108.1	107.49	106.67	107.25	106.57	105.45	107.04	106.69	107.15	107.46	107.8	107.16	106.09	105.24	105.95	104.78	106.54
105.03	106.97	107.94	105.32	106.88	105.8	105.31	106.07	104.66	107.05	105.26	106.09	106.87	104.37	105.13	106.22	108.5	106.71	105.28	107.36	105.77	105.68	106.17	105.09	105.57	104.93	106.74	106	106.26	108.46	108.09	106.01	106.87	105.34	106.78	107.72	106.86	104.16	108.32	106.81	108.08	106.85	108.47	107.18	105.25	105.13	106.74	106.4	106.77	105.41
110.66	109.29	108.19	108.7	106.74	108.51	105.97	106.49	111.25	107.17	109.09	106.29	106.74	107.72	109.66	107.88	105.11	108.19	106.45	106.34	110.19	107	110.16	107.13	107.23	107.72	108.63	107.62	108.63	106.95	105.67	106.69	109.52	107.61	108.51	108.44	107.79	109.09	107.25	107	106.39	110.06	106.02	108.6	108.27	108.07	107.08	108.45	105.65	108.23
110.55	108.42	109.12	110.67	109.2	107.64	108.38	108.55	107.43	108.72	108.5	105.35	107.62	109.08	108.06	109.27	108.73	107.24	109.12	108.93	106.52	106.79	108.43	107.69	106.51	109.12	107.43	109.86	107.43	108.7	109.9	106.43	107.72	108.11	109.15	107.78	107.75	108.57	109.02	107.43	109.39	108.3	108.04	108.49	108.32	108.56	109.07	108.33	108.33	106.57
100.74	100.73	99.104	102.69	99.392	99.387	99.245	102.11	100.39	100.79	102.53	103.16	99.75	102.12	102.23	101.02	99.409	101.44	101.28	101.76	98.831	101.01	102.46	100.11	103.41	100.38	102.28	101.89	100.67	101.26	98.717	99.999	103	100.89	98.157	103.59	100.76	102.74	101.75	98.251	98.75	100.13	100.35	101.29	100.81	99.99	100.44	100.04	99.877	99.89
109.16	108.01	109.4	107.89	108.42	108.8	109.7	109.34	106.4	107.48	109.04	107.72	107.68	109.05	109.28	108.22	108.6	109.91	107.71	108.3	105.97	107.7	107.38	107.7	108.89	109.27	107.38	107.44	108.18	108.23	107.3	106.95	108.41	108.16	106.9	107.85	110.39	108.36	107.06	106.84	110.15	108.48	107.39	108.58	107.94	106.23	107.66	106.36	106.83	106.33
108.44	109.63	107.35	107.61	106.64	107.95	108.16	107.77	108.27	109.54	108.67	108.74	109.15	109.39	107.78	107.69	108.31	108.98	106.34	107.2	108.49	107.33	108.25	108.11	106.87	107.37	110.17	106.25	107.03	109.37	105.82	107.5	107.14	109.42	106.48	106.42	107.97	109.34	108.21	106.65	108.93	105.51	109.33	108.19	108.52	109.31	106.95	107.96	108.71	110.14
106.28	105.44	107.51	106.2	108.16	105.49	107.98	106.46	106.22	106.05	106.03	108.57	108.09	104.94	104.62	106.56	107.96	105.64	105.41	108.84	106.77	107.04	106.37	105.66	107.53	106.25	108.47	105.56	106.24	106.32	106.52	107.41	105.15	108.61	105.55	105.52	106.51	107.27	107.57	105.09	106.09	109.05	108.75	107.77	105.47	106.85	107.91	106.91	107.16	107.14
107.82	106.28	108.24	105.74	107.09	104.92	107.2	106.24	108.15	107.14	106.88	109.22	107.42	105.84	107.48	106.93	107.47	106.37	109.13	108.51	106.56	107.2	108.12	106.34	105.79	105.68	107.28	106.28	107.04	105	107.74	107.5	107.59	107.13	107.01	107.74	104.25	107.48	107.37	108.15	107.12	106.38	105.74	105.82	108.37	106.12	107.16	106.09	107.02	106.55
99.757	99.82	97.015	101.9	101.28	99.841	100.09	99.459	100.61	99.976	99.364	100.63	99.215	99.792	98.693	101.87	100.29	100.58	101.37	99.623	102.92	100.86	99.588	98.716	99.961	100.99	101.3	100.81	100.29	103.26	97.671	102.62	100.26	102.55	100.19	101.81	99.402	101.97	100.89	100.92	102.24	102.87	100.67	100.89	99.041	99.337	101.57	100.63	99.837	99.293
108.28	110.5	109.86	107.85	108.3	107.05	107.34	108.15	107.2	106.57	107.51	106.32	109.5	108.67	108.08	108.97	109.87	109.28	106.96	107.94	109.13	109.96	108.35	105.98	108.08	106.36	108.68	108.67	107.88	108.18	108	106.58	110.2	108.06	110.95	107.51	107.81	108.08	107.19	108.5	106.16	108.27	109.62	110.54	104.39	110.98	106.17	106.92	108.21	109.14
106.97	106.74	107.94	105.04	105.52	104.32	103.84	108.53	105.6	105.39	106.88	105.56	109.15	102.84	104.28	105.82	105.64	105.46	106.9	105.42	105.54	108.18	105.34	104.23	106.03	105.96	106.44	105.47	105.27	105.54	103.6	104.8	107.07	106.41	106.61	108.1	108.71	105.69	105.37	103.12	103.23	106.05	105.89	107.02	105.6	105.84	106.23	106.7	106.31	104.78
107.15	105.76	107.95	105.08	105.93	106.75	104.29	103.61	107.42	106.31	104.65	108.71	107.48	105	105.09	105.88	107.09	107.24	108.16	107.62	105.72	106.38	106.55	106.79	104.6	107.12	103.69	104.15	106.78	105.32	104.9	105.04	105.43	103.92	106.28	105.9	106.67	106.88	105.15	106.14	103.75	105.42	106.77	105.83	104.98	103.57	105.09	108.99	104.87	106.02
105.09	104.33	104.67	108	106.87	104.74	106.11	104.87	104.42	105.08	103.45	107.72	104.27	104.51	107.04	107.57	107.22	105.53	107.11	104.11	105.35	106.96	106.25	105.8	102.42	107.25	105.33	105.47	105.25	104.91	106.7	105.27	106.13	107.3	106.87	105.32	105.21	106.45	105.02	104.86	107.44	105.82	106.29	106.76	106.69	105.24	106.85	105.72	104.74	104.38
104.99	105.85	105.6	107.1	104.87	105.37	103.46	105.83	105.29	103.78	106.92	105.33	105.35	106.19	106.04	106.65	105.73	105.6	105.89	104.65	104.88	108.23	103.63	105.07	105.57	106.01	107.44	105.32	105.18	104.84	103.47	105.37	105.58	106.86	104.45	106	103.9	104.61	106.69	104	106.88	104.21	104.94	106.69	105.48	106.71	107.7	106.05	105.51	104.84
106.06	105.18	105.21	106.21	104.87	104.7	104.41	102.74	103.71	103.36	106.02	105.02	106.15	105.57	106.48	108.48	105.86	105.9	106.29	106.55	106.19	104.46	106.23	105.6	104.1	106.78	105.51	106.46	105.42	105.34	105.57	105.92	105.6	103.86	104.29	105.48	105.45	106.14	106.4	105.86	104.96	106.32	105.77	104.48	105.51	107.9	104.64	104.83	108.91	106.33
100.67	99.724	102.3	101.49	99.221	102.18	100.02	98.954	100.88	101.83	101.96	101.76	102.7	100.04	98.725	99.461	101.46	99.596	99.644	101.79	100.85	99.393	100.04	102.48	99.85	98.644	99.848	101.01	101.75	102.57	100.81	98.427	99.62	100.79	99.39	100.68	99.553	99.546	99.961	99.009	100.87	98.32	101.27	99.368	99.96	97.812	99.981	99.884	101.45	101.59
104.93	104.69	105.78	107.84	104.58	104.46	105.4	105.71	104.16	104.26	107.56	103.84	105.54	106.71	106.87	104.68	104.61	106.79	104.11	105.06	104.09	105.17	106.4	105.86	104.62	105.42	105.53	105.72	105.07	105.81	103.09	102.75	105.55	105.88	105.43	105.91	104.83	105.24	105.12	106.75	102.91	103.81	104.11	106.88	105.82	104.12	104.4	104.89	107.14	105.81
108.4	108.04	106.3	105.96	106.16	105.18	105.16	104.87	105.77	107.33	106.18	107.03	107.72	105.81	106.65	106.83	105.44	105.52	106.52	105.57	105.41	107.86	107.5	107.46	105.01	106.53	106.06	106.8	106.33	105.65	105.9	105.46	105.52	106.62	104.95	108.05	106.87	105.54	107.79	106.65	106.96	107.15	106.87	107.36	104.37	107.54	107.3	106.69	105.83	104.67
110.86	109.54	108.13	108.88	108.55	110.33	110.12	107.76	108.16	109.35	106.36	107.87	109.19	111.26	107.5	109.9	109.05	110.43	107.02	109.84	111.4	108.32	109.99	109.37	108.45	108.89	108.56	107.62	109.88	108.15	108.46	109.55	109.22	107.11	109.31	109.71	107.46	109.08	107.92	109.19	107.05	108.19	109.67	106.64	109.43	110.85	110.56	108.07	109.36	109.02
100.13	102.76	101.96	101	99.97	100.19	101.48	100.13	101.87	102.42	101.44	100.1	101.05	99.131	102.44	100.26	102.49	100.12	101.86	100.23	100.79	100.9	100.75	100.97	98.873	99.032	101.49	100.98	99.522	101.06	99.978	100.9	98.815	102.21	102	103.64	99.38	101.51	101.06	102.58	99.463	101.09	100.91	101.94	100.96	100.92	100.97	99.929	102.42	101.35
97.393	96.165	97.522	98.301	98.282	98.774	97.184	96.265	96.223	97.138	97.666	97.298	99.392	98.117	96.51	98.559	98.712	98.164	99.012	99.097	97.815	97.978	96.943	100.57	97.844	96.855	100.33	97.283	97.625	98.48	98.76	95.157	98.676	98.321	100.27	98.597	98.883	95.12	97.301	101.34	97.229	98.536	98.225	97.234	101.09	98.725	97.735	98.168	96.092	95.694
97.419	100.3	95.017	98.854	98.916	95.557	98.485	98.526	98.3	99.395	97.424	98.162	99.415	97.379	97.118	99.333	97.835	96.68	98.847	97.941	97.874	98.783	98.965	97.012	97.735	98.008	99.735	98.765	96.66	96.639	100.61	98.181	98.486	97.289	98.904	99.689	98.56	99.172	98.125	97.256	96.967	96.119	95.931	100.78	96.4	99.484	96.732	98.54	95.254	95.884
106.03	105.06	105.43	105.41	104.76	106.68	105.73	105.93	104.04	105.19	104.97	105.49	105.35	106.53	106.49	106.17	107.57	104.69	107.76	107.75	107.19	104.5	103.37	106.19	107.58	105.22	104.98	105.32	105.18	104.16	107.48	106.12	104.36	105.4	105.93	105.14	103.81	105.9	104.6	105.59	105.45	105.86	106.27	105.64	104.92	104.75	106.21	106.22	106.15	105.98
104.73	108.75	106.57	105.34	106.8	105.22	105.74	104.85	105.94	108.77	104.28	106.73	106.34	103.73	104.33	102.08	105.64	106.57	105.18	105.17	105.89	103.88	103.84	106.58	102.51	104.73	106.85	105.39	104.46	104.52	106.5	103.15	103.23	104.91	104.77	103.43	105.27	105.24	104.55	107.42	104.3	104.72	106.81	106.2	105.12	108.75	104.41	104.87	105.33	106.39
102.17	98.712	99.256	101.65	101.55	101.31	98.934	99.934	98.154	101.72	99.101	100.94	104.26	100.77	99.326	100.51	101.18	100.27	103.23	101.83	100.42	101.99	101.78	100.46	103.69	101.34	100.62	99.157	99.89	99.812	101.11	98.683	101.93	99.933	101.62	101.51	100.56	98.247	98.726	99.402	99.756	98.474	99.305	100.97	100.62	100.59	101.05	100.35	101.69	100.32
107.23	107.66	105.28	106.26	106.26	106.11	108	107.8	106.44	108.52	106	108.41	106.93	106.96	108.95	107.37	109.01	108.83	109.18	107.4	109.03	104.84	106.57	110.15	108.2	109.26	109.57	108.37	106.98	108.86	106.06	109.13	107.28	108.07	103.85	105.95	110.07	109.42	108.27	110.14	108.5	107.6	108.44	106.59	109.54	106.82	108.66	107.15	107.04	108.65
108.35	106.37	108.07	108.2	107.74	107.16	108.27	109.15	109.23	107.95	107.53	108.53	107.61	107.53	107.62	107.45	107.37	107.9	108.41	107.32	110.9	107.64	108.89	107.3	108.26	107.19	108.68	107.92	108.79	108.63	106.41	107.69	106.87	106.44	107.83	109.65	108.47	106.88	109.02	109.14	110.46	108.93	108.74	108.71	110.42	108.18	105.35	107.86	108.49	108.83
107.52	107.35	109.14	106.7	108.51	109.97	107.69	106.45	107.54	109.46	108.17	108.74	110.27	107.32	109.34	109.71	107.34	109.84	107.68	109.4	107.81	110.58	108.51	106.75	108.35	107.15	111.19	107.34	108.97	108.54	108.3	110.1	107.08	110.19	108.51	109.38	110.02	108.91	108.93	108.57	109	109.98	110.59	109.96	108.2	107.74	110.3	106.67	108.56	109.59
112.94	110.73	110.05	112.83	109.08	110.8	111.17	110.03	109.55	110.45	109.38	109.93	109.54	110.88	110.84	109.82	112.01	110.48	108.77	110.08	108.54	109.32	111.21	109.9	110.82	111.3	109.69	112.03	110.97	109.65	109.76	110.65	109.35	112.05	107.67	112.34	110.49	111.86	109.85	109.59	110.07	110.57	109.3	110.56	110.5	109.74	108.94	108.56	108.8	113.23
105.19	106.19	104.92	105.24	108.3	107.08	107.62	106.52	104.53	104.48	105.41	104.02	106.92	103.46	106.19	106.96	106.02	106.32	107.01	106.73	105.74	105.29	104.86	106.33	104.1	104.49	106.31	104.56	104.19	105.05	104.98	105.69	105.84	106.14	105.29	105.81	104.55	106.58	105.43	104.26	105.59	105.87	103.09	107.19	105.24	108.88	106.06	105.39	105.72	106.84
106.1	105.38	107.66	104.64	106.35	107.15	106.47	105.29	106.57	108.02	105.38	105.4	105.78	105.17	106.92	106.99	105.79	105.7	107.42	106.32	106.89	105.36	104.94	106.31	105.06	105.97	104.08	104.55	106.06	107.88	106.06	104.57	106.95	103.77	106.48	107.31	106.81	108.58	106.91	107.08	108.06	105.9	107	104.44	105.68	107.69	105.49	106.96	105.71	105.08
104.15	103.99	105.26	104.57	105.5	106.89	106.27	105.66	107.06	106.89	106.61	105.3	105.56	104.51	105.54	107.79	104.7	105.79	104.94	106.69	105.91	102.98	106.28	104.32	105.51	105.69	103.39	104.46	104.99	104.7	105.08	106.38	102.6	107.21	105.86	105.47	104.9	105.48	104.88	107.2	105.87	107.72	107.01	105.24	107.17	105.32	103.52	104.51	103.59	103.41
111.51	108.97	108.86	111.05	111.77	108.67	110.24	110.81	110.11	110.19	109.28	110.48	111.61	110.97	108.68	111.73	109.8	110.57	110.83	111.46	112.02	112.64	109.49	112.07	110.77	111.29	110.16	110.69	110.19	110.72	108.36	111.19	110.07	112.06	112.88	111.32	111.97	111.04	109.77	110.81	109.46	109.92	109.91	108.23	109.49	110.98	111.26	111.2	106.33	110.98
97.608	97.112	98.51	100.03	98.09	97.192	98.827	99.525	99.403	98.548	99.771	97.433	99.717	95.48	97.788	99.495	96.23	98.253	97.762	97.709	98.405	97.141	97.495	97.78	96.894	96.883	97.079	97.045	98.042	97.151	99.516	96.827	100.8	96.434	96.772	98.429	97.482	97.302	97.651	96.978	98.018	99.001	98.132	95.892	97.095	97.763	98.757	95.482	99.585	98.595
104.67	107	107.59	106.67	103.04	105.11	106.28	107.37	106.68	106.26	104.5	104.08	105.12	107.01	105.6	104.56	104.95	106.64	106.74	106.39	106.01	105.99	104.06	105.36	105.42	106.33	105.01	105.96	106.53	104.85	106.83	104.61	107.57	105.69	105.49	104.44	104.47	104.57	104.71	104.77	106.68	104.4	105.03	104.31	106.07	104	105.87	105.45	104.88	107.14
108.04	103.24	107.52	107.64	104.57	105.77	108.11	105.73	106.22	104.96	107.24	105.68	106.25	107.2	105.31	107.98	104.98	106.5	105.87	105.89	108.22	106.07	103.66	106.02	105.95	107.28	107.41	105.12	106.43	107.84	106.98	106.77	107.88	106.3	107.48	108.86	106.81	106.15	106.81	104.71	107.87	104.04	106.43	108.14	107.71	107.05	107.91	106.81	105.18	105.7
[truncated: 750 more rows]
[truncated: 150 more columns]
