# Supplementary material for: Genetic dissection of main and epistatic effects of QTL based on augmented triple test cross design
Source: PLoS One. 2017 Dec 14;12(12):e0189054. doi: 10.1371/journal.pone.0189054 (PMC5730204; doi:10.1371/journal.pone.0189054)
Supplement: S10 Supporting Information — (ZIP) [file pone.0189054.s010.zip › z6_1950_0.2_10.csv]

105.39	105.14	96.904	99.98	101.96	97.397	100.52	101.04	100.21	98.301	101.65	102.02	99.374	100.1	96.819	103.06	102.34	96.242	99.435	99.82	99.287	102.6	101.13	97.501	98.576	97.858	95.215	99.936	102.11	103.26	101.3	100.69	101.56	96.261	102.38	94.717	99.461	102.28	100.26	100.36	97.628	94.978	102.27	99.054	99.057	98.916	95.731	104.83	104.27	103.62
107.2	107.99	99.601	105.32	106.42	112.28	108.88	98.329	106.33	107.92	110.47	105.39	106.63	108.1	108.25	99.902	104.88	101.18	113.48	102.51	105.06	111.5	107.8	106.12	106.75	109.87	108.05	105.77	107.57	108.86	101.47	111.22	106.09	107.19	111.17	107.06	110.67	107.13	105.73	113.55	109.24	106.78	109.16	107.23	108.39	105.74	108.49	107.52	108.42	106.21
101.79	87.544	103.38	96.26	98.413	96.974	100.24	101.93	100.98	105.2	97.327	96.01	97.64	102.35	100.28	100.74	99.111	97.453	105.69	95.751	99.957	102.61	101	97.205	98.134	101.16	102.77	101.13	98.661	104.43	96.383	100.68	102.1	104.26	105.3	103.11	99.591	98.188	94.945	105.03	97.454	96.133	100.53	100.04	105.03	102.09	103.07	98.353	103.04	100.3
110.93	101.79	105.58	108.72	101.58	110.31	105.39	103.7	107.56	108.75	111.78	110.57	109.19	107.82	110.63	107.61	109.54	102.46	107.21	114.36	112.16	108.21	109.33	114.97	114.37	109.51	107.31	105.87	109.42	111.27	109.66	111.26	108.53	106.13	110.14	110.73	108.96	112.13	105.76	105.34	111.24	107.44	104.96	114.83	108.62	109.43	102.05	98.056	103.5	102.83
109.82	111.32	103.92	104.16	103.3	107.6	102.56	103.53	106.52	101.32	104.24	104.53	112.68	109.05	109.82	112.22	109	109.57	107.04	109.91	114.98	108.37	104.73	112.72	107.27	109.29	105.41	110.23	109.97	108.35	108.66	107.58	105.73	105.54	110.64	112.86	109.46	106.11	112.19	103.92	108.31	113.24	101.04	103.96	108.89	113.9	107.37	106.84	104.9	101.29
112.44	106.67	109.99	113.28	110.2	107.2	107.3	107	103.42	104.39	106.58	111.93	107.54	105.75	105.49	106.5	106.09	113.41	102.35	103.06	102.87	107.09	107.44	101.71	108.75	110.16	106.38	108.08	108.13	109.58	108.69	105.74	111.8	110.65	114.4	110.27	110.63	105.82	107.31	106.3	111.71	108.33	103.51	106.82	107.58	106.14	98.455	106	114.44	108.31
114.01	109.42	110.67	110.74	102.23	112.18	106.79	113.93	106.3	108.33	108.38	104.94	111.82	115.28	115.55	110.64	106.97	110.57	111.15	117.22	116.22	116.1	113.27	110.83	110.25	110.15	110.29	110.43	106.96	106.96	115.14	102.24	111.55	107.94	111.9	104.23	105.6	106.67	110.98	115.85	101.66	111.73	115.4	113.55	109.72	108.72	116.12	102.81	106.98	109.27
102.67	99.258	100.15	106.16	112.09	110.25	105.59	100.29	105.15	109.25	100.73	101.75	113.28	101.54	106.24	99.753	102.3	104.96	105.44	106.91	98.434	107.13	104.4	107.39	107.82	108.25	104.41	105.53	106.02	105.09	102.2	108.27	109.74	104.75	101.48	101.65	104.5	110.76	100.9	113.4	107.87	101.79	104.41	101.83	109.62	111.58	99.581	109.41	102.61	101.31
96.729	98.422	103.27	94.671	96.469	98.787	97.136	98.537	100.54	98.21	94.314	105.11	95.822	93.178	96.285	101.37	96.631	97.87	93.098	89.328	99.821	102.18	96.893	104.4	100.4	98.466	94.392	95.11	94.088	94.801	95.04	97.316	96.234	98.074	93.379	106.04	89.14	93.491	97.312	94.707	100.74	102.95	97.019	97.414	100.16	100.12	101.84	94.545	96.83	103.19
98.577	95.254	98.014	107.77	97.101	99.34	103.12	100.66	102.98	96.803	105.19	93.766	95.17	101.77	101.76	98.053	99.611	102.6	96.389	100.03	99.4	103.32	97.884	99.402	103.37	96.596	100.29	97.885	104.57	101.69	97.573	102.52	102.6	99.927	94.893	98.88	100.42	102.38	101.76	101.1	95.755	94.103	98.436	101.71	102.4	98.849	102	98.22	102.37	101.28
107.1	101.92	104.1	110.1	102.63	112.65	105.74	103.79	108.03	101.35	105.57	102.31	107.38	108.07	107.29	107.15	110.42	112.59	106.66	112.75	107.99	108.44	109.48	105.28	107.36	107.38	103.07	112.26	109.82	102.43	105.77	106.16	101.56	107.88	104.68	107.13	107.59	99.631	102.28	107.12	104.57	104.58	106.82	106.32	106.11	106.41	112.37	100.73	103.41	107.2
108.44	110.38	105.37	109.16	108.27	105.31	110.46	107.48	107.91	108.91	103.54	107.84	100.93	102.06	104.42	104.12	110.36	108.37	112.79	100.09	109.87	109.98	114.81	110.85	111.24	103.88	111.14	107.8	106.37	104.67	107.82	112.13	106.64	107.2	111.27	109.13	109.26	111.82	112.24	108.25	103.99	102.51	110.3	107.55	109.25	113.71	102.97	109.6	112.13	110.86
91.915	97.355	93.437	89.435	98.936	96.978	96.228	98.563	102.46	98.842	99.148	97.57	93.48	99.049	98.253	97.932	104.65	96.186	100.42	94.185	100.55	98.811	104.25	96.313	100.19	95.639	99.051	98.004	98.509	95.413	99.423	97.484	101.54	98.441	105.65	97.301	102.49	101.24	103.66	103.57	103.59	100.42	104.54	96.696	97.387	99.331	95.502	97.663	100.98	102.04
108.7	107.1	104.04	109.95	105.68	111.38	103.55	112.89	109.07	101.76	105.34	111.79	111.47	103.47	107.15	113.52	111.25	110.34	109.16	104.15	111.32	107.96	107.03	109.92	106.36	109.76	105.43	114.09	107.01	111.14	107.92	104.38	106.87	104.71	107.99	105.92	108.32	107.08	102.64	112.08	110.37	109.26	102.66	114.78	110.43	109.42	110.71	105.66	113.16	107.63
104.61	104.18	100.48	101.73	107.63	105.07	104.8	101.41	102.13	110.51	102.03	109.03	105.57	100.12	107.8	110.77	104.81	107.2	103.41	108.01	109.98	106.43	104.92	108.99	108.2	107.17	105.32	107.09	104.69	102.44	110.79	111.26	105.75	102.47	104.92	112.11	97.751	106.77	109.79	103.84	104.65	105.36	106.39	110.13	108.81	103.08	108.54	110.82	105.43	105.31
111.62	113.78	107.2	109.87	111.93	109.34	112.97	110.97	109.39	109.3	109.57	113.34	109.73	107.81	110.37	101.34	106.55	108.37	108.86	109.38	106.13	105.29	116.52	107.4	102.06	107.44	107.66	107.37	109.69	107.14	102.64	104.98	111.39	102.64	101.2	113.07	107.78	107.92	110.8	105.39	114.17	103.49	112.29	109.32	106.88	104.86	109.39	111.75	111	103.03
105.38	103.32	94.468	96.155	94.408	97.7	98.262	98.008	101.15	100.84	97.359	98.705	94.769	99.992	96.274	91.416	96.444	96.437	97.99	105.17	96.246	96.398	101.15	93.583	98.163	98.962	99.204	91.275	102.01	92.676	104.82	100.61	98.5	100.46	97.51	93.333	107.26	97.056	103.09	104.51	99.886	105.96	103.86	98.433	98.872	99.808	98.073	101.41	100.46	96.618
105.14	108	103.46	106.59	103.53	109.2	110.33	105.96	109.55	110.46	111.12	110.15	102.93	107.75	98.454	105.2	102.38	110.31	107.07	110.45	106.89	110.8	108.19	107.55	107.72	110.89	97.249	106.16	109.35	107.47	107.92	107.16	109.41	100.39	103.36	109.89	108.13	111.13	103.01	111.07	118.27	101.68	101	111.61	109.45	106.51	113.13	107.56	109.38	109.65
103.19	102.01	100.94	103.35	108.64	100.37	101.47	106.5	100.91	106.31	107.83	98.95	99.013	103.32	102.79	99.511	107.91	104.45	103.35	103.51	104.89	105.39	103.75	104.57	103.84	106.09	106.78	103.68	104.48	102.82	107.29	100.4	107.04	105.13	104.59	108.55	106.99	108.65	106.65	102.63	107.04	110.12	102.94	107.54	102.81	104.1	103.47	110.04	106.18	100.56
103.92	105.65	110.41	103.81	108.08	107.15	110.12	105.72	106.99	108.31	108.28	110.68	96.708	106.91	109.06	105.52	102.32	101.06	102.36	101.89	100.91	110.04	102.48	102.62	103.54	104.84	102.47	105.39	111.35	96.839	107.27	109.5	100.2	102.2	108.26	104.89	107.05	111.98	101.98	108.08	104.91	106.47	110.69	106.76	103.93	102.65	102.78	110.4	103.66	111.26
102.17	100.9	101.49	104.5	96.963	103.46	100.51	99.926	105.49	100.42	94.804	104.94	99.104	93.957	99.823	98.985	104.68	101.07	99.983	106.48	98.399	100.12	93.484	101.37	95.93	96.337	95.698	101.73	100.3	96.589	97.569	100.95	92.114	100.81	101.97	96.421	91.655	103.4	102.37	100.07	101.31	105.03	104.28	99.389	100.84	100.47	104.74	98.293	97.151	97.157
110.36	104.76	111.96	106.24	106.09	105.94	107.22	110.93	99.406	110.94	105.8	104.74	106.72	101.13	100.33	104.66	105.56	101.19	107.65	101.4	104.47	107.62	113.43	111.93	108.53	107.22	104.89	104.18	109.42	102.19	110.71	102.73	105.76	103.12	107.13	110.36	109.14	109.42	108.99	106.8	107.2	105.88	98.737	107.95	99.706	108.64	98.176	101.89	110.44	105.57
108.37	102.15	118	104.05	107.64	103.23	108.77	104.18	105.09	103.21	111.94	106.41	104.63	116.44	109.07	103.33	108.32	110.4	107.69	106.72	107.52	105.37	107.38	107.57	112.68	107.36	112.89	111.25	113.15	110.85	108.6	108.74	107.54	109.13	111.19	113.39	105.31	105.46	110.07	108.86	106.77	116.77	104.74	105.21	103.06	111.83	109.13	110.63	112.76	104.56
110.8	104.63	97.999	110.43	102.98	103.55	109.95	103.47	101.69	104.97	102.12	108.72	110.24	106.55	103.68	97.021	100.69	103.17	112.13	108.03	105.67	108.49	107.35	106.14	106.11	103.47	100.96	105.01	111.01	102.07	106.25	105.22	105.25	102.85	104.59	106.55	103.41	108.02	103.24	104.84	101.95	105.44	115.65	113.69	99.123	104.78	107.83	104.21	102.42	99.118
102.45	108.34	102.5	103.7	109.97	104.95	109.77	100.56	110.14	109.31	105.21	106.7	107.54	107.35	110.99	103.47	106.83	109.76	114.29	105.78	102.47	104.86	101.97	99.662	102.81	102.56	107.97	115.09	102.64	110.36	107.86	105.97	111.97	104.45	101.69	109.44	103.37	104.55	99.925	104.64	101.53	105.4	104.92	104.32	110.58	109.64	100.83	104.53	100.43	104.51
107.65	107.87	111.02	109.39	104.24	102.49	107.44	108.4	104.47	100.5	110.2	104.82	104.35	108.56	100.33	105.24	105.75	112.75	108.07	106.2	103.85	103.51	100.91	103.42	100.71	104.15	100.5	108.58	101.89	98.936	106.81	102.26	109.61	106.6	107.33	100.7	100.61	106.39	100.94	103.27	104.6	103.43	104.9	109.12	108.35	106.59	103.21	110.51	107.38	104
110.23	114.52	117.01	106.94	106.52	110.71	113.58	107.39	111.72	111.47	113.33	102.29	111.65	113.07	108.94	110.21	104.31	112.6	107.55	102.57	101.04	103.55	109.34	115.7	108.02	105.15	103.91	103.72	107.26	104.96	102.73	107.96	110.18	107.05	108.29	103.74	106.83	105.77	106.89	108.89	111.15	108.56	108.1	107.3	113.44	114.65	108.33	114.54	108.7	112.44
105.11	107.32	111.04	103.98	106.33	105.7	106.5	106.98	108.3	105.28	107.14	113.06	106.08	109.05	107.99	109.17	109.79	107.7	108.81	114.59	106.21	101.78	104.61	105.85	108.15	108.37	108.46	106.54	102.42	111.02	110.22	109.9	102.86	110.35	110.44	108.74	110.17	108.38	106.83	105.22	104.48	118.58	107.85	106.53	107.98	104.84	102.63	109.85	110.14	102.43
109.65	107.11	109.05	104.01	110.45	111.2	104.27	104.74	112.15	109.22	107.48	103.85	109.61	102.97	106.57	109.42	107.65	111.63	111.75	114.24	107.82	107.45	106.7	114.04	111.71	110.48	110.26	105.94	105.97	109.94	106.18	104.36	110.23	108.94	113.62	110.94	105.52	111.28	106.16	101.68	111.37	112.83	102.87	111.23	110.8	110.01	109.19	105.68	107.16	102.88
90.359	103.92	103.77	97.685	99.119	96.225	100.61	104.32	97.741	102.65	101.56	91.351	99.056	95.084	100.36	104.12	101.8	95.462	98.048	97.51	96.866	92.409	94.748	97.1	96.184	95.483	94.644	100.48	95.523	96.492	104.04	96.759	95.695	95.947	96.799	102.22	99.349	101.17	99.97	95.602	101.47	97.126	102.81	95.053	101.28	94.456	99.203	99.405	102.36	93.368
101.51	106.86	106.31	113.17	114.67	102.18	105.38	108.44	113.1	113.23	110.89	101.4	103.88	100.36	114.51	106.73	107.1	112.68	112.65	108.12	104.3	117.1	108.04	114.07	109.55	111.79	107.68	111.6	109.28	106.15	114.68	107.99	109.76	103.74	107.1	113.87	114.3	105.64	106.8	109.11	110.77	111.83	113.52	106.38	107.58	112.26	110.39	109.75	107.42	107.59
98.221	99.66	98.816	98.522	91.95	96.06	104.89	103.67	100.35	87.381	100.53	98.838	106.36	89.739	104.68	106.73	102.56	102.87	103.75	100.38	101.96	97.874	98.963	101.49	103.08	100.67	97.042	93.096	101.21	93.062	94.302	97.167	93.185	99.792	100.01	100.39	97.494	97.322	96.487	101.3	96.01	96.983	96.014	96.173	110.31	94.676	98.661	100.14	103.12	99.849
107.81	107.67	107.8	106.67	111.82	105.81	107.63	105.88	99.13	110.06	110.96	101.27	103.99	105.4	110.3	106.39	109.41	101.97	106.97	109.38	104.79	109.24	113.24	115.76	104.28	113.03	108.2	108.52	107.89	110.49	107.22	104.31	107.68	108.47	108.61	110.51	105.9	108.02	111.32	109.09	117	105.18	111.04	108.45	106.63	114.03	106.44	111.98	111.62	104.24
110.29	107.33	115.36	107.51	109.68	110.44	111.89	109.46	114.06	109.41	109.06	107.82	106.08	108.42	109.72	108.23	109.55	113.58	103.48	99.641	108.99	106.11	109.97	107.43	108.21	105.46	107.5	110.43	108.23	106.94	106	108.05	106.08	111.58	108.19	100.66	113.14	109.99	109.95	106.91	110.37	104.65	104.81	107.35	114.04	108.39	111.97	106.42	111.55	112.4
108.35	105.61	103.95	106.82	104.73	107.25	110.81	109.83	107.97	102.94	102.34	112.13	108.95	104.48	108.26	119.72	103.48	103.78	100.75	104.82	102.79	108.73	115.03	100.08	105.85	103.83	107.55	107.85	103.15	106.34	112.04	105.49	105.2	109.54	105.2	114.21	103.4	105.15	107.91	112.59	99.135	106.43	110.08	106.38	104.9	108.57	107.4	106.04	104.38	110.56
112.06	110.96	112.65	108.77	107.27	109	112.13	110.97	111.5	115.55	113.51	110.94	104.94	116.44	109.59	113.48	114.12	106.88	104.03	111.78	106.96	112.03	110.92	112.01	108.47	112.2	111.49	107.03	113.22	107.13	116	103.51	106.85	108.19	109.23	116.29	109	111.95	107.18	108.16	110.14	101.64	108.54	107.21	113.51	115.47	109.44	103.26	109.41	111.63
107.19	99.347	100.04	105.76	105.42	108.93	102.28	103.1	105.65	101.7	104.21	102.62	103.99	107.15	108.94	103.93	106.34	100.05	103.33	107.71	105.29	112.96	104.7	103.21	106.42	108.2	101.25	104.73	97.881	105.79	101.43	108.43	101.94	109.72	102.62	105.18	108.61	105.81	101.82	111.32	108.93	110.89	106.26	104.15	105.07	103.43	101.43	108.33	105.62	102.46
96.125	98.003	102.8	103.06	98.554	102.95	94.262	102.92	98.452	94.693	95.996	100.31	97.912	93.789	103.12	101.31	99.287	97.688	102.18	93.353	95.176	101.75	97.002	100.84	95.889	97.908	98.481	98.172	96.669	106.06	103.06	95.414	101.42	97.848	101.16	101.8	98.795	96.381	104.26	97.675	104.19	94.683	99.929	98.311	101.15	96.317	98.764	98.871	102.85	98.322
108.44	109.25	107.68	103.71	114.78	104.95	104.93	106.84	110.64	105.76	104.32	107.32	102.63	108.94	111.43	105.89	104.38	106.5	99.03	109.55	112.35	108.26	103.35	109.63	105.62	99.708	107.28	108.12	106.55	100.62	100.64	104.08	108.17	111.43	99.107	107.43	99.889	104.29	103.89	111.87	105.54	104.11	104.31	107.35	104.79	103.52	109.16	107.15	105.14	102.45
104.74	106.53	102.23	102.74	98.554	101.72	101.25	107.12	101.23	100.47	97.904	99.808	96.201	103.22	93.043	98.241	98.614	104.15	100.52	102	94.378	98.24	98.228	101.49	98.346	102.97	99.963	97.329	103.32	100.51	99.705	101.78	101.17	97.629	100.02	100.14	98.68	103.93	99.88	100.5	102.07	107.23	95.455	103.12	98.305	102.14	99.937	93.851	94.388	96.04
103.57	111.16	107.98	102.91	108.24	107.45	110.39	109.96	106.64	106.75	106.04	105.78	103.76	105.48	104.33	105.97	108.27	111.68	106.28	111.25	110.43	107.11	105.07	107.7	104.61	101.68	109.5	111.66	109.94	110.08	102.99	103.81	106.68	104.02	111.39	101.39	108.62	107.24	113.27	109.77	106.29	109.47	103.67	106.96	116.49	103.99	111.02	107.26	110.02	104.72
105.38	109.22	103.18	107.83	112.11	106.75	106.54	106.64	105.21	99.73	106.37	101.46	106.45	103.94	104.98	109.19	114.59	109.18	103.08	102.32	105.47	102.55	105.58	101.68	105.59	110.78	104.46	105.19	112.69	105.21	101.04	101.18	97.903	102.8	106.57	109.42	102.7	105.14	105.97	108	110.7	102.8	107.64	104.56	106.74	100.11	105.59	102.4	101.94	110.28
107.3	106.06	103.83	101.53	105.06	107.83	98.575	105.33	105.09	110.57	106.24	108.71	101.65	109.56	113.26	116.95	104.39	105.76	96.32	108.34	102.54	108.26	104.45	111.27	110.1	104.43	104.72	105.53	108.23	101.56	91.992	105.74	111.94	106.22	102.61	107.67	109.43	105.8	108.32	102.55	106.41	107.12	109.8	104.7	106.35	106.89	110.57	99.821	102.14	111.19
94.64	97.018	92.897	101.17	103.25	92.226	102.83	93.921	103.35	99.234	95.754	97.911	92.564	99.158	106.05	105.14	98.054	97.555	98.241	99.392	101.99	102.35	102.52	100.44	99.047	99.826	98.64	99.515	94.084	100.92	96.913	100.23	95.076	99.908	91.642	103.75	101.96	99.398	99.995	96.541	98.035	102.58	98.876	96.185	98.51	94.052	98.355	101.49	100.2	101.36
106.37	105.62	105.72	109.27	103.57	108.3	111.67	105.59	110.15	104.54	105.07	110.59	104.22	102.28	110.84	108.07	106.96	113.78	108.51	103.95	104.29	97.721	107.97	102.1	104.7	107.01	108.06	107.08	107.06	107.14	103.25	104.1	100.01	104.48	108.85	108.36	110.48	105.66	103.29	103.21	105.04	110.01	110.82	106.25	111.43	106.9	110.6	106.7	107.84	106.57
110.25	106.16	107.61	107.89	104.44	102.98	111.94	104.04	105.36	105.96	106.92	104.75	104.69	110.27	100.85	104.03	102.46	103.47	105.94	107.91	107.79	105.49	102.41	100.44	105.92	109.87	107.63	111.11	105.01	103.76	106.95	100.83	105.26	102.01	100.24	111.12	105.63	100.71	106.39	104.58	102.61	106.67	107.49	107.47	109.26	104.32	107.23	106.81	105.21	106.4
107.5	108.71	107.59	102.54	105.91	111.65	103.7	111.21	108.89	107.13	104.37	108.2	112.07	97.726	105.53	108.24	104.97	107.68	100.63	112.61	108.39	102.14	102.84	108.26	105.5	99.768	106.9	108.56	104.04	109.05	106.33	109.88	104.56	101.64	106.3	101.45	107.36	106.53	107.98	104.7	113.25	104.08	103.81	104.7	103.55	99.091	103.6	108.95	105.09	114.28
104.48	111.92	111.05	103.41	105.52	104.08	110.65	110.34	110.59	109.08	107.09	112.56	100.89	107.64	109.69	110.46	107.79	113.4	99.474	109.1	105.15	109.78	110.36	110.95	113.61	109.87	111.31	103	114.61	107.22	98.48	108.67	108.91	110.35	107.31	105.62	106.66	115.57	115.35	103.53	111.53	110.82	108.66	109.53	108.88	108.57	106.31	111.24	109.26	102.65
97.598	95.584	98.316	101.47	93.758	99.187	103.88	95.43	99.431	99.816	94.614	94.159	91.816	91.709	94.093	97.19	95.966	92.629	95.995	96.131	99.709	94.661	101.02	90.189	93.11	100.04	94.424	98.243	100.31	98.945	95.851	97.152	90.73	97.791	96.314	97.878	98.894	96.512	97.904	97.53	95.333	101.91	93.748	101.7	100.88	91.252	94.041	103.45	94.919	98.435
111.98	106.76	106.54	109.1	101.99	102.69	107.56	110.37	105.97	102.26	109.11	108.78	112.6	108.8	110.86	101.43	110.79	104.76	109.61	110.05	110.49	110.36	105.92	105.62	105.84	108.08	114.54	106.38	107.16	107.16	107.72	108.84	104.8	105.67	103.26	105.95	104.53	103.25	108.86	101.32	109.66	104.08	108.44	109.3	112.1	105.07	111.71	111.86	110.86	107.52
103.93	111.55	108.21	107.59	109.37	107.45	107.74	100.94	109.25	109.94	100.72	110.36	108.62	107.74	111.58	114.43	104.03	101.68	104.31	110.56	105.76	110.62	99.609	104.16	104.83	106.22	112.92	104.9	112.05	104.52	105.74	108.55	105.65	107.39	106.95	104.16	108.83	103.95	113.22	112.42	103.45	108.86	110.05	106.14	105.38	108.73	103.66	107.52	106.37	113.54
109.21	105.69	110.53	105.92	111.12	105.07	111.95	106.91	107.71	116.67	110.76	108.76	103.69	103.73	103.78	108.46	112.4	106.92	110.4	110.41	111.54	114.92	103.17	109.2	111.92	115.04	109.78	110.46	106.89	98.391	101.69	109.94	104.54	108.43	109.12	108.35	108.71	115.78	104.66	108.17	104.9	103.14	114.8	104.9	105.44	110.05	107.66	107.66	110.26	104.36
110.61	110.2	107.36	116.11	112.62	108.34	108.86	110.41	110.76	114.55	107.79	112.11	116.08	106.78	104.07	102.92	112.59	114.85	107.86	105.66	112.54	113.5	108.89	107.1	107.36	111.5	105.82	105.94	107.16	106.01	112.08	107.7	105.38	108.46	111.13	109.71	108.17	105.13	109.91	111.73	110.18	117.83	113.66	105.72	108.13	111.98	116.38	109.53	110.34	112.68
107.57	115.07	115.47	111.47	114.52	121.62	116.33	110.7	115.23	109.28	120.07	108.06	114.84	108.46	114.47	108.56	110.64	112.99	115.04	114.87	109.65	108.86	104.51	108.07	110.27	112.16	117.01	114.97	117.56	108.98	103.32	116.3	106.42	106.41	106.32	112.1	116.96	107.56	112	114.93	112.18	105.12	102.83	111.01	113.19	113.77	103.18	104.95	104.19	110.58
97.519	108.06	97.438	107.37	94.018	101.46	102	98.596	97.31	101.54	104.89	102.48	102.79	104.24	104.3	98.481	99.734	99.129	98.038	98.874	101.19	103.42	101.19	105.98	92.839	101.82	94.418	99.779	100.05	98.639	97.077	105.57	99.471	99.241	100.59	106.74	101	100.61	93.648	98.394	99.145	97.904	102.1	102.72	100.08	103.08	99.722	105.56	98.878	99.22
96.736	98.608	99.714	108.01	101.63	101.04	96.078	105.14	94.633	98.171	103.75	99.888	99.575	99.325	97.909	103.31	97.509	107.7	104.21	105.95	101.37	98.19	106.49	101.27	99.856	105.01	102.43	91.561	98.942	99.128	99.442	97.739	97.996	99.079	101.1	97.696	101.02	98.165	105.42	99.781	101.27	100.33	96.314	97.104	104.71	101.94	100.65	100.56	100.22	102.2
112.55	107.4	111.08	106.95	103.75	106.04	103.01	109.91	111.63	104.82	100.67	102.94	105.38	105.88	105.04	104.7	106.83	107.35	114.34	104.18	106.32	109.75	103.48	111.85	103.07	110.01	108.97	101.18	103.4	105.84	106.93	103.95	103.36	105.41	105.39	101.63	107.85	108.24	107.43	105.88	109.47	101.97	100.81	107.48	105.73	105.83	104.38	109.49	113.71	104.41
97.206	97.403	96.8	99.428	101.27	95.444	97.66	95.997	96.448	97.584	94.42	96.179	97.165	99.23	96.709	98.001	92.702	97.539	101.57	96.407	98.571	97.503	98.55	99.942	92.489	103.08	94.483	98.044	99.953	93.221	96.973	93.428	98.015	99.068	99.046	95.313	100.65	99.072	101.8	99.658	88.883	101.07	98.379	102.77	98.886	100.9	101.92	97.176	97.537	99.008
108.8	115.66	105.89	106.26	106.28	109	106.94	107.03	108.41	112.39	109.27	105.18	111.01	104.66	109.07	111.08	103.85	103.19	108.17	109.7	107.67	102.53	106.37	110.16	109.59	105.06	108.71	112.93	114.33	111.49	104.6	104.7	111.99	105.73	108.46	111.32	108.02	103.85	117.2	111.22	107.88	109.85	110.63	101.77	104	103.89	109.38	108.91	110.31	103.81
107.39	104.26	109.72	110.65	105.19	107.14	108.22	111.67	110.33	104.82	108.85	108.68	106.44	114.16	106.04	105.8	107.83	105.97	103.87	105.35	111.51	110.63	104.46	105.23	106.45	110.79	114.08	101.71	110.96	109.26	104.71	106.64	110.53	111.29	115.45	107.47	112.2	107.59	110.22	113.09	115.39	105.4	106.1	107.34	113.71	100.34	108.39	103.57	101.67	106.31
108.34	104.2	112.24	104.35	107.03	102.87	106.62	101.51	109.23	105.28	105.9	105.3	104.24	104.72	101.22	101.34	105.09	105.02	106.94	103.94	101.85	109.69	110.72	109.37	106.97	102.01	105.67	103.82	101.82	102.88	100.23	104.32	102.22	106.77	107.75	105.79	109.27	106.69	102.43	103.77	105.15	106.44	108.36	106.01	104.18	100.35	99.917	106.13	106.06	101.02
101.72	102.51	102.4	101.2	104.74	102.34	100.34	100.22	104.3	99.563	97.977	98.702	101.77	107.17	100.77	97.491	106.81	101.17	97.91	97.946	100.65	100.76	94.762	103.47	100.02	95.7	105.73	98.817	103.21	105.17	105.44	102.07	99.463	102.13	102.05	98.462	104.2	99.781	100.84	95.093	99.606	97.957	101.07	107.75	101.98	94.428	97.466	102.23	104.2	101.95
107.35	111.05	103.61	105.32	111.78	103.55	98.519	107.22	103.32	110.72	107.44	104.09	110.58	105.02	109.18	112.84	97.53	102.3	104.69	107.25	107.97	101	107.37	107.63	106	102.01	107.29	100.49	108.02	105.26	100.72	107.55	103.6	107.36	104.12	104.16	107.87	103.81	108.87	110.31	107.26	107.22	108.86	113.2	100.3	110.29	107.74	105.32	101.36	103.55
109.39	112.15	112.59	114.31	105.46	108.82	106.82	112.45	108.01	114.49	112.48	102.23	110.43	104.82	108.31	105.63	105.76	112.52	105.73	107.19	105.89	111.8	108.42	111.36	107.68	103.93	110.99	109.56	110.03	107.36	112.29	109.08	104.97	111.1	103.99	108.27	109.2	114.39	111.81	107.59	110.82	106.52	107.44	113.74	105.09	106.46	106.61	108.17	106.49	104.13
103.33	109.28	104.36	107.56	104.36	108.82	107.76	107.93	103.31	114.24	110.53	109.74	107.14	104.16	111.51	110.46	109.03	107.16	107.6	106.33	108.54	109.6	111.98	111.25	106.82	111.88	107.8	99.351	107.41	106.2	109.37	112.41	112.95	107.32	110.01	106.68	103.55	102.13	101.87	105.99	110.89	103.51	109.7	106.85	113.86	111.05	107.26	105.05	111.31	106.27
113.25	107.39	112.02	100.06	107.23	107.41	105.91	108.92	108.38	100.47	115.83	104.21	107.72	106.38	106.86	105.94	114.23	111.65	111.8	104.9	103.38	110.86	109.7	117.6	110.63	108.39	98.081	108.21	103.84	109.19	102.4	106.25	106.63	103.15	108.6	116.18	106.94	107.69	115.02	104.26	106.59	108.47	101.88	110.1	112.87	107.66	113.35	106.34	108.94	105.18
111.06	101.69	110.55	110.2	111.4	106.16	113.76	105.52	105.9	105.2	112.25	102.61	102.87	107.74	108.1	109.9	105.35	109.57	108.22	106.72	97.198	103.73	104.45	108.41	112.76	113.04	104.24	112.87	109.11	107.13	107.56	101.77	115.12	106.17	103.74	103.46	109.64	109.75	108.65	107.02	106.16	104.66	104.81	105.96	111.24	113.05	108.17	108.82	103.77	104.65
109.3	100.3	108.64	105.29	108.79	97.151	106.84	111.21	108.91	99.643	106.32	108.88	100.03	110.36	105.36	103.41	106.31	103.61	112.55	108.44	109.65	105.52	107.25	105.26	108.8	104.09	105.15	105.18	107.07	111.09	101.92	99.274	102.64	97.445	103.74	104.69	105.05	105.62	106.67	102.41	104.6	110.73	104.77	105.09	103.47	115.2	100.51	106.47	106.05	101.83
111.54	108.96	108.46	105.19	109.58	109.24	107.35	105.34	108.33	110	107.2	107.09	108.48	109.7	104.41	107.12	108.35	111.27	113.02	107.47	107.22	108.93	105.93	108.72	109.79	111.64	109.48	111.32	105.38	106.16	99.343	111.09	109.54	109.16	109.26	103.8	113.72	111.16	110.16	113.77	104.75	107.43	103.86	111.22	105.66	103.22	107.18	108.57	110.08	106.2
103.69	105.39	106.5	111.02	100.85	106.17	102.39	98.306	100.27	110.96	100.33	104.57	103.32	104.46	108.05	98.437	108.49	108.17	103.15	105.86	107.09	107.31	110.96	108.02	105.24	108.61	107.17	100.39	105.4	110.97	107.41	106.95	101.5	104.13	104.81	105.31	102.12	103.86	106.91	102.37	115.29	103.77	111.37	108.68	106.96	107.63	107.14	111.04	104.56	102.7
105.39	100.01	88.176	91.597	97.784	99.957	94.447	96.033	99.851	95.181	94.838	97.042	103.97	89.302	92.303	100.62	93.541	93.462	96.617	99.011	97.534	103.18	95.616	96.951	100.94	94.475	96.361	100.03	95.976	104.87	96.103	101.52	100.1	97.187	92.066	96.302	101.8	93.535	98.212	98.955	96.688	94.609	100.69	99.361	97.082	94.756	99.476	99.605	96.33	91.98
105.08	105.55	106.56	112.27	106	111.24	112.47	105.68	111.8	106.89	112.73	106.53	109.23	108.87	109.89	107.45	106.07	113.28	102.45	112.97	108.9	111.82	106.61	105.78	107.46	108.37	110.12	110.75	100.81	98.826	105.11	107.37	105.85	110.58	107.75	109.02	105.56	114.15	104.49	108.59	107.09	110.3	112.56	107.15	109.48	105.49	108.12	104.16	108.43	110.15
106.59	110.82	107.48	114.23	105.12	108.83	108.2	110.34	110.73	110.88	109.4	110.98	107.59	109.44	109.67	113.78	108.23	106.34	106.9	111.51	112.36	110.71	108.76	110.23	106.67	111.89	108.63	106.89	108	103.21	111.59	109.7	113.25	111.78	102.74	106.04	102.09	113.28	103.47	112.86	109.64	110.36	113.57	102.97	111.25	104.76	112.88	104.74	110.2	116.65
108.52	111.16	112.17	107.16	103.71	111.88	103.25	105.85	101.97	103.97	110.59	105.52	107.59	104.62	105.4	106.3	107.77	101.77	105.69	108.14	106.27	106.24	105.84	97.818	101.05	107.39	102.39	108.6	108.96	110.55	105.54	104.8	112.22	109.86	105.88	107.01	103.77	109.18	110.3	105.78	107.58	102.42	107.84	108.93	103.52	106.1	106.43	104.66	103.88	103.95
100.64	101.9	92.619	96.913	94.048	95.952	93.074	93.902	96.471	99.672	99.518	97.478	99.025	95.821	97.124	98.798	99.131	91.316	93.614	101.43	98.965	102.52	100.27	98.898	98.944	100.42	96.558	102.05	97.576	100.44	98.286	96.56	94.142	95.724	100.2	97.949	97.742	90.313	96.941	102.17	96.748	97.552	96.012	100.69	96.189	93.715	94.329	92.057	97.357	95.536
109.64	102.03	105.96	106.66	104.54	106.21	110.03	102.05	107.18	108.23	104.97	106.39	102.92	109.53	107.43	106.94	109.38	105.93	111.59	105.61	105.69	103.37	103.77	101.34	112.34	100.55	105.96	105.9	111.29	109.24	106.11	112.22	101.87	105.16	105.83	102.91	106.54	103.88	104.09	108.19	107.03	103.27	115.7	107.35	104.64	110.28	103.14	108.16	110.22	103.12
97.532	91.13	96.981	96.791	98.319	97.05	105.54	99.055	99.362	100.64	98.04	98.33	101.99	101.27	100.76	103.77	94.931	93.895	94.879	98.141	98.75	100.76	102.56	103.58	100.08	94.171	98.826	97.879	93.173	100.09	93.228	103.72	97.85	98.317	99.753	96.411	94.42	90.29	96.69	104.48	95.46	98.975	101.56	93.551	94.564	100.04	95.51	100.13	100.86	98.08
104.63	104.76	105.23	113.24	110.2	106.8	114.07	109.83	111.53	106.28	110.37	105.57	108.17	107.88	108.52	107.31	109.73	104.87	111.34	106.02	105.51	109.09	113.29	105.89	100.23	104.52	111.1	109.32	109.08	106.52	110.5	107.2	109.55	107.05	109.96	105.96	107.33	107.41	109.67	115.6	109.95	111.9	109.14	106.09	105.69	108.22	109.79	109.93	108.59	108.12
97.247	98.398	100.55	97.384	103.24	106.2	99.591	97.707	105.83	99.167	99.8	97.238	100.37	106.28	100.62	97.214	99.011	96.42	104.93	101.88	98.52	101.63	104.06	104.42	103.47	106.64	107.35	100.25	96.465	105.2	101.47	95.864	97.505	104.52	103.15	98.961	104.67	96.142	104.68	94.706	99.504	99.239	97.525	97.931	101.36	104.33	104.09	100.43	104.03	98.669
93.711	95.694	94.195	95.565	91.679	101.52	92.781	98.109	93.186	99.701	99.858	94	100.84	97.321	96.406	99.01	97.858	96.147	98.038	102.22	103.3	99.735	98.172	93.447	101.98	93.664	96.759	101.73	100.85	107.11	93.429	91.186	99.837	95.135	100.19	96.077	103.64	98.431	97.683	95.315	97.111	97.929	104.69	101.98	94.27	99.21	103.14	97.599	97.311	95.705
96.133	102.11	90.482	96.333	99.016	102.23	99.201	102.2	104.26	95.199	95.956	91.29	98.66	92.728	99.446	94.92	101.24	103.98	99.153	102.69	98.943	93.194	105.97	95.485	98.957	99.256	98.238	99.81	96.16	99.247	96.505	96.53	96.168	106.11	101.34	100.67	94.423	94.376	92.688	100.75	103.93	96.958	99.004	99.953	98.943	102.51	103.27	95.961	95.982	101.63
108.37	106.81	107.8	111.27	104.44	107.12	106.7	110.57	112.6	110.37	110.14	105.89	108.16	108.23	103.29	106.52	111.68	109.46	102.91	109.64	103.99	108.72	108.05	107.5	105.15	111.84	116.32	107	110.39	110.24	107.54	102.58	107.93	103.05	105.21	112.36	102.29	110.27	104.7	106.32	108.9	105.34	104.55	107.51	109.53	112.78	111.45	111.92	105.51	111.49
107.17	101.5	115.38	108.36	108.98	101.28	109.92	105.86	102.94	110.05	106.4	111.76	102.57	105.82	103.49	109.88	106.02	108.76	108.34	115.75	106.51	109.83	106.19	105.98	113.47	113.35	111.16	110.81	115.3	107.53	101.28	105.49	105.86	103.79	103.13	108.21	106.37	106.59	111.74	107.74	106.73	111.59	113.12	103.63	100.94	108.78	105.89	106.65	101.15	102.76
106.21	110.07	104.11	108.34	111.74	110.36	109.24	104.24	105.29	116.66	108.29	113.85	103.83	112.13	108.93	111.21	113.04	108.22	106.38	112.82	107.53	112.81	106.83	107.02	107.86	103.41	101.36	109.79	106.79	107.4	108.93	105.24	109.61	109.04	111.65	110.42	105.91	111.13	107	109.98	107.48	115.16	100.48	108.55	104.61	104.66	107.73	110.04	115.13	110.73
104.62	106.24	103.2	103.36	103.06	105.95	107.25	104.85	110	103.71	112.87	104.5	110.31	96.953	112.26	106.27	103.7	103.32	104.75	108.81	103.77	111.94	106.59	108.61	106.71	102.07	106.12	105.74	111.49	106.18	104.06	98.15	105.34	103.15	108.96	105.4	102.98	110.05	104.07	108.32	109.13	108.52	110.07	110.61	109.43	105.6	107.8	107.06	104.73	99.817
112.25	111.06	106.99	108.26	109.42	102.34	100.32	103.42	102.79	107.7	107.25	108.22	106.21	102.63	105.87	107.09	111.57	109.28	107.33	109.36	109.86	103.73	106.8	104.23	107.04	110.72	106.43	106.37	103.76	107.1	109.6	102.96	111.02	114.65	105.83	107.98	103.66	109.86	104.5	106.33	108.31	113.99	105.69	105.7	109.22	111.78	109.78	107.06	110.13	110.7
95.722	101.06	93.535	100.95	95.786	99.94	104.5	92.798	98.231	99.44	96.402	103.31	96.818	99.759	98.171	96.413	97.533	94.917	95.493	101.3	102.52	97.65	96.639	100.92	101.82	94.315	98.282	105.02	96.396	99.715	100.31	92.42	98.181	101.37	102.48	102.07	95.643	103.86	96.245	94.798	97.14	102.16	100.21	99.872	98.875	100.3	93.179	99.573	96.333	102.63
107.14	107.73	112.6	113.42	118.93	108.39	112.31	109.38	112	114.76	111.39	111.62	107.53	113.08	108.6	115.5	113.91	114.78	106.59	114.73	110.69	112.48	111.46	108.88	106.37	110.62	109.9	108.34	108.63	112.11	109.1	109.36	112.86	108.88	112.86	106.13	111.42	113.05	108.97	106.1	110.1	116.27	111.81	110.93	114.53	107.54	112.68	109.76	106.3	112.91
108.91	108.57	99.289	107.96	101.8	109.82	108.9	101.09	105.61	105.04	106.58	104.65	105.14	110.82	108.38	102.88	106.85	110.87	106.05	103.84	108.3	108.05	107.3	108.55	100.92	106.95	101.45	105.34	109.76	111.34	101.12	110.59	104	102.65	111.32	104.29	110.49	104.61	100.9	112.9	108.13	106.17	100.12	103.8	104.95	106.64	107.62	106.78	103.4	104
105.78	109.69	106.23	109.99	107.08	103.47	104.42	106.49	107.32	107.46	111.37	106.54	103.8	107.01	108.14	106.33	98.074	103.92	109.77	112.73	105.31	107.49	104.38	107.02	101.92	102.4	106.78	109.59	105.75	110.04	104.31	107.91	105.02	104.46	107.69	105.74	103.34	106.91	105	107.06	101.71	102.8	104.63	105.58	108.58	105.22	109.69	109.51	99.7	108.24
101.02	106.93	108.52	115.69	110.65	112.34	103.76	109.69	110.11	115.84	104.28	106.98	104.41	108.02	108.24	110.11	102.24	107.35	106.22	109.83	105.79	108.93	105.52	103.07	103.59	108.07	110.27	106.53	112.39	106.82	110.71	109.96	109.23	114.96	105.33	107.83	104.9	102.58	108.05	108.75	108.43	106.36	117.75	109.76	106.94	109.72	106.94	112.76	109	105.12
109.37	110.14	111.33	106.17	106.45	104.27	105.08	101.41	103.88	109.67	103.61	104.01	108.02	106.07	108.92	102.23	101.1	106.11	104.93	104.09	103.24	105.5	100.08	109.03	109.71	101.38	105.51	104.66	104.33	104.21	99.209	109.42	105.04	104.71	108.13	103.12	104.55	101.96	107.4	103.51	110.27	109.32	107.29	107.15	111.64	105.11	111.95	103.21	104.93	101.52
101.05	105.85	106.29	98.441	108.7	104.84	105.34	107.15	111.79	104.18	106.04	110.77	107.49	108.49	97.888	106.92	104.88	100.6	104.71	107.91	105.5	108	110.51	107.48	103.87	102.08	106.79	105.35	107.88	107.63	108.68	105.07	100.66	103.58	114.17	107.08	99.696	107.35	112.83	102.8	99.736	106.6	108.33	109.35	105.57	104.52	104.51	109.86	103.17	103.94
100.46	103.66	95.931	96.096	94.662	94.565	103.44	97.962	99.166	91.258	101.99	98.71	93.962	102.86	94.879	99.47	93.307	97.061	95.278	97.8	102.5	99.065	92.867	97.656	106.16	104.54	94.872	102.33	102.95	97.076	91.08	93.836	99.085	100.32	91.097	104.23	99.428	95.623	107.17	98.03	97.944	99.737	92.057	103.83	93.573	98.501	102.88	95.739	101.2	98.18
112.79	108.5	109.25	110.89	110.66	106.37	112.39	105.21	103.98	107.71	113.39	109.93	115.35	110.9	112.17	113.4	110.67	110.61	107.98	110.62	108.95	111.19	109.79	109.74	104.74	108.81	110.61	109.85	114.99	109.34	108.15	106.5	106.44	113.53	109.56	113.98	105.75	111.4	107.65	115.7	112.94	113.29	114.59	104.3	113.38	108.59	110.27	107.95	106.51	117.24
109.42	107.15	102.75	108.68	108.57	109.6	113.04	108.2	109.87	112.44	114.71	114.69	105.58	110.21	108.53	109.89	110.94	108.08	103.05	102.73	108.17	112.92	110.63	104.26	108.77	109.54	111.03	109.6	110.74	111.64	110.25	109.19	110.81	106.82	105	109.16	110.75	111.89	109.39	113.13	107.79	105.2	107.49	107.48	107.23	106.76	111.23	109.24	110.76	112.28
103.57	105.29	103.14	106.07	106.84	109.27	101.72	104.28	109.92	108.01	113.74	107.72	102.64	102.56	108.23	107.73	106.41	109.16	108.7	104.72	105.29	106.96	109.41	109.14	106.39	104.41	106	107.78	101.27	110.62	108.09	105.26	102.58	98.373	103.91	104.84	105.9	109.46	99.624	100.98	104.51	107.55	107.71	105.9	105.85	102.97	105.27	101.9	99.898	102.5
105.1	110.32	103.34	102.62	105.15	105.47	110.42	102.22	111.77	102.76	111.79	106.1	106.98	113.54	102.78	106.51	110.73	101.11	105.4	116.73	108.6	110.42	109.22	109.89	109.34	108.41	110	113.74	110.33	106.07	110.78	109.47	105.18	107.19	103.69	108.39	107.7	108.62	107.35	108.19	111.41	109.24	103.65	111.69	113.55	106.71	111.78	108.34	111.8	106.39
103	93.265	94.191	95.302	98.655	101.8	98.724	94.653	94.141	91.823	97.846	94.984	98.617	99.518	95.549	93.053	93.692	99.466	97.826	100.13	103.19	96.298	98.541	97.28	100.92	100.65	100.25	98.909	97.796	95.587	97.307	92.93	102.35	100.6	100.27	96.248	97.15	95.557	95.547	99.81	93.79	95.085	100.85	97.218	99.562	94.577	95.148	97.813	101.17	100.76
113.38	111.34	105.98	113.51	114.8	110.26	112.55	105.46	110.49	109.7	104.35	115.24	105.45	107.67	106.49	114.5	109.58	112.12	104.82	110.02	109.93	107.83	106.45	111.23	109.56	104	118.12	110.88	111.72	113.02	104.85	112.65	116.99	107.92	116.32	107.74	107.65	111.64	113	108.01	114.96	113.78	110.1	111.69	105.48	113.26	116.37	109.08	111.61	109.87
104.73	105.43	103.52	106.95	102.84	105.3	103.45	104.61	112.21	104.47	104.47	99.187	104.79	106.09	107.14	106.72	106.84	100.96	107.45	111.28	102.51	104.91	106.99	114.95	109.16	106.61	107.26	114.28	101.55	105.38	109.66	102.56	100.21	102.88	101.08	105.28	99.507	105.96	109.25	114.79	108.51	100.2	108.29	105.6	99.866	109.75	108.68	107.33	110.9	106.98
102.85	103.51	111.12	105.41	104.86	100.97	108.03	100.95	106.5	100.38	108.13	107.19	103.49	103.09	108.75	99.855	109.65	104.61	112.08	102.33	105.33	99.342	109.3	106.72	106.49	106.99	103.88	107.27	103.7	106.32	104.68	110.16	107.19	102.17	105.95	106.93	105.72	103.75	107.95	105.31	108.54	104.56	104.93	104.74	99.567	109.63	103.58	101.26	104.55	102.06
102.15	94.774	94.014	96.41	99.304	101.91	104.52	96.35	93.432	93.603	104.55	91.694	100.08	97.376	95.855	98.934	94.883	97.086	101.66	96.645	99.886	101.39	98.685	99.353	101.22	95.436	88.29	101.5	96.23	100.37	95.424	97.072	98.447	98.256	99.274	101.79	98.398	98.552	99.935	96.9	92.057	95.783	103.67	98.899	100.26	96.062	105.97	97.312	101.73	99.201
106.65	103.36	111.93	99.361	105.16	111.4	101.88	104.62	99.636	96.175	109.27	109.32	104.16	104.51	104.04	100.57	107.35	104.85	104.02	104.23	106.12	113.19	109.19	105.98	108.16	109.38	106.91	109.35	101.83	103.69	105.21	107.3	103.88	107.3	107.66	108.78	101.42	104.97	108.12	107.43	107.58	108.09	107.6	104.27	107.61	110.98	109.08	109.35	104.48	104.61
94.915	98	96.25	101.62	96.572	99.779	103.56	101.92	101.64	101.7	102.39	97.924	97.51	96.475	98.505	97.175	100.81	99.93	99.156	95.97	105.6	99.06	100.18	98.586	104.25	100.92	97.183	99.673	97.653	95.441	98.489	97.041	87.892	102.4	94.663	91.168	96.943	94.664	95.813	99.912	97.863	95.752	98.344	95.056	95.941	95.459	97.319	97.89	94.824	98.049
109.23	102.97	105.47	110.9	107.79	101.82	104.75	111.32	113.2	106.03	108.43	113.64	108.8	104.42	111.79	110.54	109.41	107.42	106.77	106.85	110.73	106.79	108.28	100.82	108.53	102.83	108.28	113.29	106.24	108.73	102.74	112.62	111.96	115.16	101.26	106.3	109.66	106.05	107.84	102.9	108.88	104.21	105.85	109.96	110.77	112.31	104.88	106.63	109.93	104.5
96.466	97.714	98.96	95.695	92.897	100.81	98.882	107.85	93.015	101.01	102	95.117	107.69	94.965	98.146	99.922	96.867	100.32	100.96	96.28	95.551	93.542	96.872	93.452	105.05	92.79	94.588	96.881	94.235	92.859	97.744	95.145	97.274	104.13	88.818	90.389	96.804	100.37	100.16	95.39	91.615	97.88	98.486	95.979	101.25	96.521	100.19	95.698	92.697	101.76
106.73	108.35	101.53	103.67	109.22	104.88	103.17	106.16	102.04	109.94	105.3	101.41	107.7	104.04	110.12	103.61	109.21	102.81	109.65	110.25	100.41	110.49	109.01	110.47	99.537	109.53	106.2	109.6	105.69	106.75	100.41	107.51	106.06	104.88	104.26	112.23	110.78	112.6	105.29	100.76	111.73	99.584	104.39	105.49	103.58	110.11	103.89	105.35	114.35	95.514
110.47	106.98	110.47	111.47	106.48	110.93	110.02	109.38	108.4	104.81	105.35	107.52	108.33	107.56	106.2	99.035	112.01	108.57	107.27	104.29	104.73	105.87	106.98	108.4	102.01	108.17	111.2	106.24	101.69	106.81	112.91	101.78	102.25	112.26	103.32	107.99	108.09	107.87	108.29	103.07	107.35	109.93	105.95	103.25	109.47	106.5	110.05	111.35	105.71	109.52
103.47	99.472	103.9	106.48	102.97	107.86	103.81	101.4	104.69	103.76	108.49	109.66	104.25	105.9	107.48	104.63	103.23	106.06	104.74	112.49	103.22	107.02	102.92	105.83	108.85	105.6	104.85	107.77	105.21	113.02	101.82	100.69	107.18	107.19	99.068	110.49	108.96	100.43	101.06	105.17	110.73	101.68	97.187	99.967	103.85	106.71	105.06	99.396	103.61	107.39
109.2	103.97	110.28	102.14	111.18	108.12	102.98	108.21	107.84	96.676	107.59	100.75	105.66	108.2	110.21	101.96	100.82	105.56	107.89	97.522	111.77	104.39	105.69	108.84	107.65	104.07	105.06	100.9	102.66	106.78	109.14	106.91	104.3	106.69	107.14	106.67	99.677	104.52	107.21	100.13	98.612	106.94	104.8	105.17	102	109.25	105.33	104.94	100.68	107.96
97.285	95.1	97.294	98.526	102.4	98.167	97.829	97.59	101.02	99.314	97.564	98.327	101.09	96.81	97.256	97.33	95.823	95.016	96.953	89.769	96.472	97.647	103.38	96.54	97.484	98.438	93.615	93.523	97.5	98.368	100.43	90.475	91.639	95.816	95.899	100.28	99.299	99.256	94.342	96.091	99.26	105.83	102.78	98.494	95.13	99.027	96.471	95.865	94.32	102.3
108.76	107.68	107.68	101.55	110.02	106.64	101.56	101.83	103.91	104.99	107.89	103.48	108.02	112.8	107.83	105.53	108.95	104.66	101.44	103.81	103.11	102.23	108.71	105.92	102.16	104.7	112.09	99.537	107.59	104.41	101.77	109.81	105.78	103.56	109.58	111.73	105.7	105.12	104.23	108.87	107.87	102.3	105.84	111.51	97.478	103.19	113.51	105.87	106.16	106.92
110.17	107.49	108.58	116.56	108.03	101.52	106.99	103.75	107.25	102.62	109.45	105.99	111.07	107.74	101.87	105.69	110.19	110.49	113.96	103.98	106.25	113	107.49	103.1	106.08	113.4	108.96	110.71	107.78	106.65	105.22	110.83	101.71	107.8	102.81	103.89	107.51	108.28	107.3	113.47	103.59	116.93	108.14	107.89	106.24	114.46	100.8	108.36	110.29	111.63
105.13	97.516	102.32	95.273	99.68	94.891	103.32	110.06	100.39	102.89	99.151	99.794	106.24	101.93	100.15	96.816	102.34	100.59	99.922	102.61	105.67	98.992	102.08	103.51	94.933	99.32	93.609	94.144	103.07	97.962	101.66	96.082	106.23	100.71	102.19	103.3	98.302	105.82	98.979	101.47	103.36	99.251	104.49	99.061	100.4	100.01	98.791	91.921	101.88	100.45
106.81	106.18	108.34	110.22	108.47	98.871	115.58	102.59	117.14	101.13	105.5	107.33	110.57	107.24	108.73	103.06	110.73	103.64	112.25	103.21	108.78	103.47	104.48	105.38	106.48	109.7	111.28	113.72	110.95	101.07	108.14	100.75	103.39	110.96	111.79	103.02	110.46	103.09	102.22	105.75	108.08	105.24	103.07	110.34	109.66	108.18	99.498	108.3	106.33	110.13
106.73	107.74	104.86	105.37	114.31	99.926	104.4	105	115.24	106.62	107.61	103.6	107.17	107.06	107.15	109.38	105.08	108.46	102.6	105.68	116.12	105.28	103.08	106.6	104.82	109.64	109.26	107.13	107.12	107.64	109.95	102.28	98.649	108.41	101.61	104.45	109.19	102.64	101.01	100.68	111.13	107.52	105.18	104.83	106.38	107.64	109.5	109.79	109.14	102.32
100.9	106.92	102.84	109.57	110.59	118.18	107.72	108.95	104.97	105.89	105.52	112.13	108.09	103.58	110.03	112.58	109.65	108.91	106.93	111.22	114.73	105.17	103.9	106.86	102.03	115.31	108.09	109.45	113.95	108.5	111.18	109.91	106.22	108.33	111.29	112.47	98.738	111.2	112.12	110.51	110.05	111.25	103.21	111.61	103.89	108.77	108.14	104.29	115.91	108.05
109.79	104.96	110.51	107.33	108.41	112.15	105.62	111.82	103.13	104.45	108.86	112.8	105.22	109.65	104.3	105.52	104.82	111.34	104.72	110.96	109.43	110.13	104.88	108.82	109.06	111.3	101.3	106.58	109.84	107.72	115.81	106.38	114.1	104.99	109.15	112.39	103.36	112.18	103.99	111.54	107.94	111.88	111.79	107.18	115.76	102.68	102.86	111.4	112.98	111.56
110.05	101.73	107.09	106.57	110.38	116.4	107.41	105.6	105.31	110.66	113.66	109.43	110.54	112.53	105.88	108.04	108.38	111.62	108.52	108.94	98.678	105.26	105.51	108.08	111.63	110.99	109.79	104.15	112.38	109.9	106.6	111.03	108.98	105.11	106.81	104.97	107.09	106.18	108.2	103.4	104.71	103.49	105.06	108.06	106.67	109.51	110.24	106.83	109.67	104.12
109.03	110.76	115.46	111.12	109.56	111.12	115.25	107.95	107.38	110.01	98.482	107.38	115.82	113.47	108.94	115.2	105.15	106.47	101.79	112.48	112.9	114.53	107.21	110.74	112.13	112.8	115.94	110.85	113.59	108.41	108.4	105.92	114.29	113.5	110.63	107.25	109.82	103.81	114.02	115.42	111.79	117.26	117.4	112.43	113.41	108.21	114.08	105.9	113.78	108.35
108.33	113.79	108.2	109.35	111.92	108.39	113.42	110.43	105.09	110.04	111.34	106.64	107.22	109.82	114.09	109.43	108.57	105.34	110.1	112.98	109	107.77	107.79	114.1	107.69	109.33	111.71	112.42	105.82	112.78	109.57	113.12	111.16	107.19	106.65	108.58	105.53	112.74	117.16	102.51	103.72	104.81	111.59	101.37	107.75	107.32	108.44	107.63	106.9	112.34
97.659	99.1	92.382	100.6	103.35	104.78	102.72	101.78	103.4	108.74	105.61	105.8	97.17	102.73	104.34	100.62	96.093	101.45	102.35	101.34	102.47	102.06	102.77	97.957	94.326	103	97.389	103.67	105.56	100.87	100.91	103.81	102.94	104.67	104.75	95.785	97.786	98.792	100.27	101.95	100.62	97.439	101.13	104.05	99.171	99.333	96.104	94.416	100.24	98.045
106.81	108.26	105.92	108.3	107.7	109.96	105.52	105.99	101.84	107.51	100.03	108.52	105.27	106.38	106.78	103.3	103.44	109.16	106.46	105.4	106.78	104.19	107.56	110.18	108.85	102.88	113.23	110.83	111.33	101.52	101.75	111.49	108.8	108.35	110.62	109.05	109.39	110.88	110.08	108.07	110.56	105.03	106.46	106.15	108.68	110.32	108.24	109.99	105.29	110.46
100.23	101.09	104.56	98.721	102.24	99.194	103.98	101.61	103.79	98.348	97.516	98.355	101.48	101.4	104.33	104.62	97.62	102.05	103.47	100.27	97.634	102.66	104.52	108.09	106.65	101.12	103.55	97.216	102.49	106.95	97.025	104.42	107.9	103.7	101.05	100.69	104.06	102.17	100.27	97.546	98.376	101.19	100.91	99.557	102.75	104.57	96.584	105.63	98.475	103.96
101.28	104.05	107.5	111.53	103.38	102.76	101.46	98.122	104.01	111.92	105.7	105.42	108.39	106.6	105.98	101.66	101.5	97.437	102.02	109.59	107.31	106.14	113.99	104.47	109.65	104.04	103.58	100.44	112.79	103.62	105.37	106.92	108.24	107.5	106.8	110.77	105.43	109.45	110.22	103.85	101.13	104.68	108.89	115.66	111.05	98.965	106.98	110.24	100.35	107.87
104.4	105.03	105.6	107.06	103.31	103.23	107.68	106.74	114.54	102.68	103.04	101.45	97.954	102.03	106.73	104.97	112.33	100.1	102.55	105.81	105.07	103.67	106.46	108.71	109.79	106.76	102.76	104.67	100.79	110.22	114.42	105.21	99.684	104.45	106.29	112.28	107.27	104.72	102.87	113.79	108.51	99.761	109.19	104.45	108.16	107.55	110.2	107.03	111.18	106.32
103.5	104.01	103.09	102.99	107.45	102.17	107.05	112.22	113.33	107.79	107.17	102.86	101.51	107.42	104.04	108.14	110.11	107.51	103.02	109.72	107.99	106.45	109.79	104.35	109.67	109.21	109.36	108.77	108.5	102.14	113.32	109.2	101.24	101.53	109.94	108.8	102.81	110.56	102.52	108.33	104.31	106.15	96.184	104.37	103.22	104.78	105.32	106.34	104.02	105.33
107.77	104.27	100.56	113.09	105.3	109.48	110.78	109.81	110.61	108.33	109.77	106.48	107.19	103.93	106.12	107.22	102.4	103.07	109.9	103.34	107.9	104.26	107.98	100.42	102.76	106.52	106.16	108.13	110.06	98.458	103.03	103.29	109.43	104.64	101.6	105.99	111.33	102.84	105.24	107.09	101.04	103.78	107.9	104.33	104.44	102.5	106.24	106.38	108.58	108.31
107.67	105.01	112.66	107.88	108.7	103.78	109.79	105.27	109.06	103.43	103.07	103	107.69	107.88	105.33	113.49	101.2	108.12	109.77	110.8	110.67	102.83	113.98	107.9	108.54	107.26	108.28	111.67	107.77	112.73	110.55	109.33	110.02	102.37	110.22	114.25	100.52	105.15	111.01	107.06	113.22	110.32	110.81	114.17	108.11	107.28	110.46	110.83	102.05	107.07
111.37	109.51	108.52	105.47	105.19	109.23	113.9	100.84	105.26	105.64	115.94	108.78	108.95	110.74	110.73	111.68	102.13	107	105	107.62	104.2	108.66	112.61	110.03	108.68	107.9	107.83	111.46	108.29	114.33	107.45	109.91	106.78	105.52	107.5	108.16	106.3	110.7	109.57	108.63	101.95	108.16	113.01	111.91	105.53	107	110.48	105.02	113.59	109.8
105.14	104.43	114.81	107.56	105.25	108.27	107.35	106.46	112.17	111.64	116.38	109.41	109.91	115.06	99.376	104.8	105.68	103.62	109.51	105.27	109.21	106.84	108	102.56	108.01	102.34	98.459	107.37	113.85	105.74	109.38	111.91	110.19	105.11	103.69	111.27	114.24	109.56	114.87	111.97	105	108.36	108.99	106.09	108.95	108.36	106.31	106.08	102.33	111.27
107.52	105.49	113.52	108.99	98.457	106.59	104.02	106.59	106.63	104.85	110.81	105.33	102.87	111.25	107.98	106.51	105.65	99.769	101.33	102.92	105.29	103.24	106.23	104.53	112.46	106.51	100.49	105.3	101.76	103.45	108.63	106.59	106.29	113.52	101.66	104.73	105.05	107.14	102.41	107.92	103.33	108.64	108.89	107.75	105.71	101.88	106.69	107.65	101.12	105.98
111.73	107.2	110.42	104.6	108.03	105.49	104.37	113.58	106.36	108.44	106.68	110.25	106.37	103.56	109.02	110.36	102.64	110.24	109.44	112.35	112.78	103.81	107.24	114.92	109.44	105.81	110.35	105.02	108.38	99.623	105.21	106.03	106.27	109.74	112.49	109.45	111.74	111.74	110.97	111.36	108.73	104.69	111.22	101.65	110.86	120.41	110.21	112.53	106.18	110.94
108.75	109.17	109.88	100.08	107.69	106.7	106.34	106.27	103.03	103.07	107.95	103.22	103.3	109.61	110.51	106.53	100.94	106.38	105.6	106.86	105.8	103.17	103.63	109.47	107.84	108	105.77	104.72	111.73	110.54	106.94	101.11	106.34	109.29	107.09	103.44	105.24	105.92	104.61	109.18	98.139	102.89	105.61	104.48	102.45	104.2	102.6	109.33	103.04	104.55
104.25	105.88	105.18	103.92	106.29	106.71	108.86	109.24	104.69	105.06	103.48	104.45	107.87	104.15	107.07	113.15	108.07	110.33	109.49	101.69	104.37	101.07	108.01	103.84	109.66	104.7	107.65	106.94	116.06	108.78	111.56	103.4	107.46	103.12	99.19	104.83	107.37	109.67	104.58	100.76	104.29	103.95	106.9	103.03	109.3	100.6	104.84	106.67	99.719	104.56
103.78	104.31	107.53	110.23	105.38	110.48	113.23	105.81	105.39	106.83	110.18	103.62	103.02	111.63	107.69	109.31	107.72	114.41	106.53	111.35	109.01	102.65	117.63	108.87	112.14	106.86	111.9	107.82	113.33	114.39	107.43	109.17	108.68	105.3	107	105.63	107.24	102.64	117.85	101.57	106.71	108.63	106.86	110.67	106.97	109.82	106.18	111.08	107.58	106.4
94.814	95.582	98.392	95.144	94.534	99.409	101.46	95.651	95.101	94.207	95.634	93.439	99.914	94.246	98.629	101.3	100.29	100.3	101	94.024	97.06	92.583	96.653	95.325	101.14	102.97	101.98	100.26	101.26	101.21	96.402	95.806	102.89	91.354	97.661	97.936	101	97.905	101.97	96.183	97.651	98.157	98.797	94.326	97.93	91.919	97.772	96.805	97.308	105.31
107.31	109.65	107.43	102.7	101.55	106.31	110.81	102.28	108.82	108.49	108.68	108.93	107.14	104.57	102.43	105.38	104.38	105	108.35	105.86	100.23	112.15	99.691	104.84	102.5	108.89	103.73	107.04	104.09	105.07	104.6	97.959	104.96	105.61	105.61	104.01	103.13	108.24	102.5	103.01	106.93	113.67	105.01	103.75	106.89	107.36	108.24	95.807	108.28	112.18
102.9	109	105.08	106.45	105.76	101.13	103.29	98.227	106.43	103.06	98.982	104.98	105.94	105.96	107.44	105.67	104.05	108.9	110.2	106.09	102.95	106.65	100.94	108.32	103.13	106.71	106.58	110.08	107.9	110.5	100.85	100.98	101.94	110.37	109.86	107.3	106.67	111.87	104.89	107.96	101.29	105.43	104.76	105.77	102.11	100.64	110.82	110.69	109.1	109.1
102.95	95.416	99.764	98.893	99.615	95.151	91.929	99.012	96.819	95.07	96.953	104.61	94.55	105.58	98.43	92.649	102.37	101.34	103.83	100.81	98.515	105.07	98.609	98.976	97.487	96.884	109.94	101.79	99.057	102.66	99.435	99.062	101.93	93.416	92.403	94.55	96.171	98.407	101.31	96.881	101.01	99.193	95.116	96.882	98.01	100.27	99.372	98.198	101.49	98.697
101.89	105.5	104.06	98.695	102.07	109	110.63	107.12	106.46	103.18	100.09	105.01	107.39	105.69	110.67	108.39	106.19	105.71	107.12	104.39	109.98	102.83	107.38	111.04	107.44	100.56	98.865	108.95	104.96	104.16	99.008	104.1	100.62	110.24	98.903	104.59	107.9	108.65	107.27	108.32	108.46	107.49	95.972	106.8	111.19	108.04	103.55	103.2	97.211	102.35
108.59	107.97	112.74	114.36	110.12	110.47	109.39	111.43	104.84	105.54	110.78	106.5	109.93	107.03	103	104.3	113.77	106.96	112.69	108.14	112.21	106.41	110.42	102.41	107.14	109.25	108.63	106.33	109.37	111.96	111.82	107.03	107.99	101.42	112.33	106.92	112.97	107.22	106.09	103.47	105.95	105.87	107.51	106.18	108.31	107.89	108.25	109.69	104.56	110.86
99.338	102.34	105.26	98.258	98.801	97.813	102.44	102.78	101.29	103.05	103.74	103.42	99.597	99.12	100.89	103.02	99.395	97.787	101.4	100.53	101.57	98.638	102.36	98.979	100.83	98.164	98.991	102.75	99.417	103.14	102.91	95.347	99.474	99.528	101.12	101.72	102.03	95.909	97.459	104.33	97.395	103.74	96.399	98.436	101.76	101.84	106.85	97.737	100.44	104.85
105.73	100.77	110.51	107.5	103.63	101.95	108.11	108.53	105.67	111.99	108.08	108.44	112.37	102.37	106.1	103.11	104.41	99.538	105.98	104.63	108.4	106.02	99.43	108.97	104.71	103.54	104.15	104.57	100.71	107.49	109.18	106.12	113.17	110	105.76	105.67	105.5	107.26	109.34	104.53	108.74	105.83	112.48	106.82	105.17	103.34	103.43	112.47	100.94	110.52
105.42	103.51	101.98	104.6	104.84	105.43	104.98	108.5	100.98	101.18	109.52	104.42	101.44	108.34	107.82	109.78	108.25	103.94	99.391	103.17	106.99	107.78	107.16	108.55	107.39	113.44	107.44	108.82	106.38	102.78	99.131	104.6	103.22	101.14	104.76	106.89	104.65	108.59	102.06	105.91	111.01	107	102.06	106.65	99.637	114.29	101.03	97.822	104.63	100.3
111.9	105.93	107.54	103.4	110.05	102.99	110.57	104.22	103.86	106.13	108.06	107.06	102.6	104.18	110.69	104.01	107.82	104.08	104.27	104.25	110.15	101.38	105.16	105.12	98.972	104.45	106.16	98.12	105.8	104.64	106.57	105.06	103.35	102.07	106.87	106.29	110.13	101.91	108.26	107.21	108.51	98.811	109.92	104.13	104.61	101.37	106.74	109.13	103.7	107.04
110.14	110.03	106.87	110.66	112.48	108.92	104.24	110.26	109.96	110.24	108.8	109.14	110.52	106.69	109.34	108.13	108.08	109.92	106.35	109.18	107.23	113.82	109.99	112.44	113.18	108.62	107.23	108.15	109	109.48	106.33	101.79	105.37	106.85	110.42	114.39	110.07	111.45	110.26	104.98	106.22	102.78	113.6	109.79	106.84	101.89	110.59	108.67	108.88	107.35
103.86	100.27	84.752	94.101	100.17	105.7	100.51	101.96	97.615	95.322	98.6	100.62	97.92	94.299	100.63	101.11	104.93	91.732	104.33	97.35	101.07	101.02	96.063	103.38	101.68	101.34	95.154	98.797	106.47	92.542	98.234	94.794	100.57	101.52	102.11	95.884	101.24	99.002	105.42	101.24	102.92	104.04	102.68	101.36	99.82	100.63	95.172	100.05	100.93	99.532
106.16	103.23	105.71	105.73	109.92	102.87	97.075	105.59	108.52	106.74	110.8	112.59	107.26	107.66	106.24	104.21	115.77	104.2	98.213	100.53	110	105.2	102.96	102.81	111.36	108.24	109.62	107.07	99.627	105.95	101.1	102.55	106.95	106.83	108.99	102.1	111.02	105.93	106	109.86	106.43	102.31	108.03	104.02	107.15	103.67	109.55	98.896	101.02	106.81
98.317	105.49	105.56	107.81	104.79	103.53	108.96	107.89	104.23	104.58	105.04	99.868	101.95	104.4	100.87	106.56	102.89	108.83	107.58	105	104.58	101.35	107.5	107.38	98.265	111.2	107.14	109	111.96	99.662	111.07	111.59	102.37	105.41	104.63	102.72	102.64	113.61	103.6	100.38	101.81	107.48	105.29	103.6	109.69	103.61	102.93	110.87	106.86	107.62
109.41	114.39	97.415	115.04	106.67	109.93	101.09	114.5	106.48	110.11	100.5	111.48	106.65	110.48	108.08	105.57	109.19	113.83	110.08	105.03	111.91	108.16	103.36	108.57	107.9	104.14	107.82	112.68	110.24	103.61	103.4	107.36	112.78	107.21	113	111.42	102.13	107.48	114.18	116.75	111.55	106.1	104.86	103.08	105.62	102.38	108.88	112	103.11	109.15
95.409	103.58	99.223	99.891	98.288	101.54	94.388	98.007	96.156	95.072	95.755	99.35	104.85	105.17	100.93	99.807	94.797	99.08	98.873	101.79	95.792	101.33	98.397	102.43	97.248	93.531	102.11	96.501	94.474	98.08	93.835	97.695	101.12	95.959	102.21	94.649	98.624	100.75	99.743	97.865	95.727	96.114	100.26	98.459	99.092	100.22	100.39	103.85	97.915	102.95
104.28	108.16	109.29	108.82	104.01	104.64	108.93	108.95	107.65	112.32	110.23	106.74	108.62	106.11	99.38	106.97	107.78	106.55	104.24	100.31	103.36	104.7	101.42	103.77	108.96	111.48	105.17	109.24	105.19	107.14	104.94	101.7	104.52	103.98	106.52	109.99	105.5	102.59	103.26	101.67	105.31	110.79	104.31	104.07	105.47	105.37	98.442	105	104.39	109.76
111.87	105.2	106.76	99.359	101.75	107.19	105.96	107.92	110.97	104.61	109.27	112.21	108.04	106.9	111.38	106.18	105.82	106.12	108	105.68	104.25	114.03	104.74	108.8	101.65	109.29	102.84	112.62	103.21	105.14	103.71	103.91	106.55	111.98	105.68	103.64	101.92	102.11	101.77	104.8	107.4	108.57	100.05	107.44	104.6	105.98	102.08	110.73	108.22	106.71
102.1	106.88	101.5	103.4	105.83	110.97	107.77	107.23	102.26	105.72	109.67	102.96	103.76	106.28	106.51	105.67	104.86	105.34	108.09	106.01	107.39	108.56	108.78	101.66	107.17	106.27	107.17	104.83	106.64	105.31	100.12	109.52	105.37	109.64	107.56	107.01	108.87	103.71	105.43	100.08	102.43	101.39	103.82	102.3	110.3	105.5	104.48	101.84	104.1	108.58
108.26	108.83	108.18	105.88	105.38	108.37	110.71	108.9	110.82	106.26	102.31	107.27	105.98	107.47	106.15	112.65	110.67	107.45	110.47	113.94	110.21	103.49	104.69	107.28	116.71	104.12	107.67	107.06	107.31	110.61	113.75	104.21	106.66	117.72	110.1	106.26	111.23	106.36	104.66	110.03	105.13	106.87	114.73	106.46	110.54	107.29	107.46	105.39	112.94	104.5
102.77	101.57	103.17	107.25	109.82	110.16	110.7	111.86	107.07	104.85	106.76	106.76	105.71	105.86	109.9	108.01	107.06	111.29	104.03	99.383	117.24	108.72	107.26	100.82	111.31	109.85	110.54	107.85	111.96	111.21	106.34	108.31	109.71	107	100.74	109.97	106.82	107.94	112.42	103.6	110.76	108.09	114.66	104.48	113.92	106.91	116.77	106.84	113.51	110.05
115.05	104.92	106.15	114.04	103.2	109.75	113.79	115.95	107.75	112.59	107.99	109.45	104.54	108.36	106.99	103.07	109.64	110.69	104.83	110.13	108.52	108.27	109.12	117.52	107.02	101.34	107.61	110.42	105.04	107.56	109.27	103.74	111.99	107.56	107.08	107.36	103.11	108.48	108.4	104.71	111.55	111.32	108.21	108.2	111.11	110.99	113.12	110.68	105.69	107.58
109.77	102.14	111.49	105.5	111.83	111.37	106.02	111.4	115.93	107.71	106.45	106.28	112.57	106.46	109.58	109.68	112.3	112.19	114.31	109.83	108.89	107.37	111.52	107.82	108.04	109.62	106.88	106.14	112.1	106.33	113.29	109.9	109.7	108.87	101.25	110.3	106	106.7	117.05	108.3	110.41	104.24	111.99	108.95	104.42	98.986	111.44	108.4	112.91	113.05
109.15	106.06	104.47	105.67	109.94	107.41	101.87	101.42	108.7	103.98	108.59	107.03	104.32	107.13	99.261	103.88	109.96	104.48	104.19	105.31	106.11	99.128	97.054	105.78	109.11	102.28	103.55	114.34	104.81	99.944	104.65	110.74	104.08	118.22	99.902	105.4	103	109.68	107.23	107.55	109.91	107.61	108.78	105.22	113.51	106.89	105.82	101.12	107.69	107.95
102.88	102.19	107.18	107.09	105.05	104.94	110.43	111.67	106.8	106.15	103.39	98.581	113.62	103.83	104.07	102.83	99.42	107.5	112.31	106.56	102.49	106.27	103.87	105.45	107.39	104.69	104.17	100.56	101.6	105.09	106.36	105.07	109.3	102.92	110.82	109.92	99.331	105.82	110.35	99.454	104.95	100.42	103.35	105.16	105.95	109.59	104.75	108.54	108.82	112.86
110.2	106.02	105.65	106.8	105.22	107.77	102	106.8	108.97	102.64	103.85	105.83	101.86	105.77	108.16	106.43	104.48	104.74	104.27	104.9	106.87	103.88	106.93	108.64	103.54	98.133	107.02	102.64	101.35	96.72	99.18	104.86	105.82	104.12	110.27	109	106.23	108.49	104.19	105.81	108.61	111.38	101.99	111.02	100.5	107.92	108.53	107.7	102.49	102.24
109.59	104.43	110.07	106.53	112.17	110.22	109.14	110.49	105.39	109.35	113.15	105.48	111	108.15	109.24	108.17	106.35	108.18	107.22	112.21	111.13	106.45	98.226	102.77	110.08	112.63	105.13	106.86	109.66	102.02	103.42	112.6	107.41	111.58	113.49	108.03	109.74	103.54	106.2	111.28	108.45	105.33	111.65	106.97	101.98	103.95	109.64	109.36	110.64	109.32
104.03	106.5	100.35	104.07	101.73	106.83	102.93	101.03	104.68	107.58	110.9	110.39	109.59	109.3	112.18	104.13	105.28	101.81	109.35	106.59	100.54	105.73	99.908	106.5	109.07	114.79	103.11	104.02	106.72	106.21	105.23	111.81	102.5	103.6	110.18	106.24	104.56	104.36	102.86	103.71	108.48	99.819	103.23	104.95	105.18	108.24	112.31	105.85	103.87	107.42
117.59	108.05	109.89	116.55	105.87	103.94	108.64	113.54	105.7	108.06	114.14	104.41	108.22	101.04	107.38	106.8	110.11	109.93	109.31	110.48	106.13	105.48	111.6	108.99	106.7	104.75	108.99	112.56	108.31	111.73	111.46	108.78	105.3	103.04	106.39	110.55	110.07	104.63	112.68	113.37	110.87	105.98	97.942	105.67	108.74	111.86	111.4	105.27	108.25	106.81
97.783	99.643	95.344	100.72	101.2	100.51	101.46	104.73	106.79	104.85	101.39	100.46	97.721	93.564	105.88	103.5	104.57	95.976	102.94	101.33	97.993	98.005	101.66	97.252	102.93	99.2	104.65	99.825	103.16	97.433	98.298	104.16	97.133	99.555	104.95	104.67	107.2	104.95	98.388	101.78	99.82	97.5	104.05	100.73	100.7	99.642	110.58	102.34	101.79	99.087
110.65	107.41	101.85	100.53	104.12	108.98	107.28	111.36	105.37	100.88	110.58	109.85	102.81	107.68	109.46	104.52	108.04	107.33	102.39	110.72	101.61	106.4	99.704	109.36	111.01	98.72	103.48	101.14	106.81	101.82	103.09	106.53	110.5	102.69	103.42	107.01	104.87	100.13	103.8	102.59	109.08	112.51	111.3	108.43	110.06	105.55	109.68	102.12	105.97	101.49
90.403	98.848	100.12	91.812	96.531	105.52	99.3	101.35	96.357	103.35	101.25	97.541	101.19	101.14	102.05	104.25	102.31	101.62	100.87	104.53	102.99	96.856	101.4	98.221	106.7	96.797	98.06	97.718	100.48	94.751	102.03	100.15	98.382	102.54	102.51	96.646	101.97	99.767	96.677	101.12	101.76	103.25	97.972	100.61	107.82	99.393	104.1	100.8	100.56	103.64
106.98	106.34	100.15	98.826	103.09	108.82	102.31	107.94	107.26	98.749	102.59	103.29	102.99	102.62	108.83	105.29	109.15	108.53	108.1	108.74	105.06	106.2	105.41	100.66	106.98	102.95	101.56	106.52	101.43	104.54	102.62	103.11	107.7	105.26	104.43	105.19	104.26	106.76	105.32	109.91	107.41	107.77	105.23	107.28	106.71	103.34	108.78	103.12	106.76	107.09
106.15	106.8	112	111.99	116.34	101.17	109.3	101.87	109.43	104.02	107.93	120.62	110.66	106.7	107.6	114.88	111.93	103.14	107.94	112.04	105.6	106.41	108.99	104.96	107.86	104.72	112.86	106.98	108.89	108.26	108.95	115.42	105.3	111.78	114.68	108.71	111.81	107.58	109.56	102.62	104.76	105.24	111.16	109.91	110.04	106.76	113.95	107.07	107.54	106.15
107.52	109.21	107.94	108.87	104.21	103.53	108.03	103.58	103.5	106.02	106.17	105.39	105.66	105.89	102.6	103.62	105.76	114.27	109.79	106.52	110.95	106.64	106.86	108.27	108.82	101.73	101.67	102.84	104.58	103.41	110.43	103.77	106.02	107.04	107.55	106.25	103.03	106.12	106.79	106.72	109.88	102.89	105.57	110.76	109.73	101.67	100.94	103.04	102.34	105.13
102.8	106.04	106.51	105.96	106.93	113.13	101.17	110.74	111.26	107.27	107.21	107.58	105.23	104.1	110.11	111.94	105.75	105.33	105.89	108.7	101.09	108.74	111.87	99.331	109.99	106.14	103.44	102.84	106.23	113.1	109.9	105.3	105.89	106.52	105.3	100.1	110.79	106.47	106.71	106	106.79	111.02	106.2	106.48	108.13	110.67	109.62	104.15	105.41	110.97
105.26	109.13	112	112.46	108.77	108.43	112.01	110.51	109.91	109.28	113.98	110.12	106.8	110.4	112.32	113.2	108.27	112.05	110.11	115.84	115.32	110.05	109.39	113.94	109.32	109.17	111.79	106.86	113.14	104.34	113.03	115.59	103.55	114.64	109.7	105.39	110.06	110.51	113.21	114.46	113.16	110.78	109.54	109.96	103.81	108.43	113.13	111.86	109.86	112.31
101.16	95.537	99.976	99.333	100.19	111.68	96.863	95.258	101.45	98.75	101.55	97.7	94.055	97.886	98.771	96.686	99.311	97.57	99.125	105.2	101.8	99.933	91.042	98.908	93.039	99.059	91.994	95.943	99.637	96.523	96.808	100.24	95.69	92.562	94.855	94.627	104.23	99.908	95.107	92.915	94.677	101.2	102.64	100.34	101.56	96.695	96.099	99.819	97.587	89.659
96.323	96.816	96.563	95.118	95.451	95.929	98.339	103.99	98.208	95.894	95.818	94.497	95.27	95.978	96.592	98.696	93.258	99.011	99.212	99.018	93.846	98.814	97.339	95.72	98.173	98.538	101.25	98.491	97.575	95.984	101.43	104.82	91.014	97.728	99.493	93.863	104.91	99.413	97.498	98.638	94.77	103.15	95.745	99.539	98.175	98.183	103.38	96.566	94.86	94.867
104.23	100.64	101.59	101.87	103.8	101.07	106.9	100.7	104.96	102.02	96.893	91.643	98.091	101.53	104.21	100.27	96.723	99.527	101.35	94.947	101.51	98.124	103.82	97.967	96.103	93.756	99.65	103.89	101.66	92.84	98.814	94.603	94.039	101.78	97.65	99.565	95.574	99.541	98.9	102.99	104.07	100.08	100.47	105.63	100.31	100.16	98.132	104.4	102.24	94.127
104.83	99.496	106.05	105.52	103.15	105.16	108.78	106.95	106.03	111.08	109.75	109.08	106.67	101.68	104.92	107.71	107.83	100.33	103.3	102.29	105.83	106.65	107.61	109.67	104.21	110.25	109.89	110.18	114	109.8	110.92	105.6	107.15	105.46	104.74	106.88	101.39	107.09	107.73	110.26	105	100.3	104.52	110.72	106.89	102.24	108.87	100.9	107.95	104.18
108.94	109.3	110.15	103.11	106.28	105.83	104.59	113.14	110.44	103.26	103.9	108.99	102.8	105.75	101.1	105.39	107.09	107.75	107.23	106.11	108.2	102.68	102.84	106.57	108.04	104.62	105.42	107.55	103.85	106.86	102.82	112.85	105.73	102.89	109.79	105.32	109.64	114.67	111.64	109.37	107.11	103.2	101.59	103.67	99.866	101.55	101.16	106.94	102.62	103.96
103.88	107.73	102.33	101.11	105.62	104.36	96.25	112.35	109.64	106.37	102.13	100.29	102.46	113.19	104.9	102.5	106.83	106.87	107.64	103.85	108.72	107.59	106.61	108.35	106.36	101.11	101.54	108.13	106.75	103.78	101.65	101.98	108.76	104.17	106.46	108.11	102.99	104.97	111.59	106.23	103.55	101.29	104.51	104.49	107.69	105.18	106.14	108.05	104.29	106.24
98.561	98.654	103.53	101.93	104.52	107.97	99.812	98.61	101.39	98.985	100.56	95.703	99.261	102.12	99.756	98.483	99.601	102.89	101.14	105.39	101.29	103.79	100.18	98.283	98.911	101.66	103.95	100.67	96.83	103.35	97.311	96.158	101.19	103.55	96.916	106.26	96.069	99.61	96.196	98.262	103.81	98.384	102.95	102.83	100.2	102.61	100.72	102.45	100.26	97.729
103.54	112	109.86	110.71	105.42	106.74	107.18	101.08	109.24	104.8	106.42	110.01	108.13	109.3	98.933	111.37	107.34	106.24	111.12	103.41	109.24	111.21	112.19	109.12	110.4	104.42	111.54	107.17	107.68	111.52	107.13	108.95	113.32	108.45	109.61	106.7	106.73	106.38	110.46	110.21	110.39	108.96	110.47	108.71	111.94	116.56	109.23	106.59	112.31	110.63
95.682	101.83	98.629	114.69	108.26	109.79	112.65	103.56	111.57	109.36	102.93	99.813	104.54	100.95	103.1	106.54	105.3	106.7	106.28	103.73	101.24	102.29	106.54	105.83	111.94	101.84	104.8	104.32	106.67	106.14	110.33	101.69	106.97	103.66	100.27	105.73	107.76	108.73	106.59	108.91	109.25	102.3	107.47	106.27	104.55	114.35	105.58	101.21	103.86	109.2
103.95	103.2	108.98	107.5	112.71	110.03	100.38	107.58	105.6	105.19	109.85	100.09	106.86	103.72	108	107.94	100.34	99.106	104.24	104.66	99.33	110.63	112.27	106.63	103.89	102.7	106.84	109.07	106.74	105.35	106.04	100.28	107.54	108.83	112.39	106.59	102.97	105.8	108.59	109.35	105.25	102.44	108.64	105.15	109.58	108.87	105.61	109.78	98.286	98.033
103.16	104.89	101.56	109.95	102.92	105.49	102.75	101.37	109.35	110.02	101.98	100.56	96.92	104.26	105.94	111.91	106.45	103.75	100.04	100.54	110.27	109.33	103.36	105.12	106.55	110.54	108.25	110.17	114.39	114.9	107.78	109.61	113.1	103.85	112.38	104.86	106.58	105.71	105.52	107.65	100.03	104.88	99.728	103.04	103.38	105.18	104.56	102.73	105.94	108.85
109.96	106.11	112.98	110.42	102.49	117.29	111.23	114.7	108.93	106.17	100.79	109.89	108.68	111.01	103.22	106.71	108.22	105.89	107.03	107.39	114.85	116.32	102.55	110.07	104.57	108.81	104.19	107.3	112.28	99.516	110.56	109.27	108.09	108.98	108.46	109.54	116.61	104.19	111.59	115.96	105.2	104.28	105.91	108.12	106.64	111.13	108.01	107.43	109.46	109.78
106.7	102.98	112.28	106.04	110.57	109.94	110.15	110.44	109.84	102.7	101.4	110.2	104.21	109.16	107.74	102.77	107.7	103.75	106.66	107.79	101.72	112.85	117.23	106.65	106.54	104.88	103.49	107.4	112.89	111.16	109.05	106.88	111.97	105.14	112.37	105.18	109.11	104.37	106.25	104.12	114.38	103.93	104.84	110.83	111.01	111.08	102.69	113.58	104.83	105.69
103.38	96.593	105.73	102.36	101.3	93.632	101.43	96.149	94.431	101.62	100.73	98.42	96.451	98.369	98.053	102.03	102.09	95.459	101.21	99.303	94.119	97.262	98.246	100.03	100.16	98.683	100.01	96.594	104.26	98.276	94.973	90.102	97.708	94.278	100.44	99.172	95.365	95.01	96.949	104.24	104.02	101.3	96.762	98.485	105.35	99.254	99.932	93.412	95.394	102.39
102.61	106.3	100.33	108.24	106.4	105.55	104.47	105.43	110.49	104.85	102.59	102.02	107.13	105.86	111.78	106.31	108.74	105.73	107.22	105.38	110.78	108.93	107.13	111.89	100.43	103.84	102.18	108.75	102.13	99.648	100.92	110.55	98.839	100.27	107.6	106.12	105.04	102	102.81	104.21	101.53	108.19	106.79	115.29	109.87	105.28	108.73	105.96	104.63	101.78
103.64	100.7	103.99	107.44	106.81	110.77	105.42	106.09	106.33	107.62	108.33	106.97	108.71	106.45	104.42	95.738	106.15	104.09	106.63	103.55	107.52	105.81	103.08	107.42	111.97	104.01	106.37	105.19	107.18	101.74	100.17	99.995	101.79	106.91	106.97	101.61	106.37	105.99	102.5	109.53	106.96	109.19	106.57	103.53	105.35	106.31	94.987	110.44	101.32	100.03
112.64	104.04	102.88	109.96	98.887	105.53	109.04	100.93	100.86	103.76	104.48	106.45	102.23	106.16	106.15	107.75	109.43	112.34	112.5	107.29	110.46	106.17	102.12	103.89	100.66	110.24	105.77	108.12	102.84	106.66	100.95	105.47	107.55	104.82	109.1	109.67	104.76	102.34	106.75	104.42	112.91	106.42	110.07	108.33	110.02	104.55	102.71	108.07	104.11	112.08
103.61	103.7	103.81	102.72	104.55	101.78	108.05	110.24	101.07	107.4	101.2	104.52	113.17	103.96	107.63	107.11	112.02	111.27	110.71	108.71	108.05	96.979	104.39	110.2	105.15	108.2	105.69	108.85	103.08	105.74	109.23	112.53	109.63	100.6	106.15	107.99	106.67	103.84	110.5	98.868	107.22	105.8	106.83	107.25	111.77	105.34	106.1	107.89	99.417	103.49
104.22	98.347	97.05	107.63	102.5	96.948	101.8	100.28	102.19	103.39	93.603	107.73	98.653	105.39	101.02	99.045	102.3	104.89	108.55	106.01	99.532	108.1	105.28	107.62	95.685	102.06	98.851	105.39	109.55	98.496	106.11	103.36	99.951	100.52	104.88	100.82	96.386	98.687	101.13	100.66	107.87	108.87	99.01	102.89	98.399	108.51	99.461	103.26	94.755	103.44
97.715	107.34	110.88	111.87	103.07	107.99	105.77	106.17	102.09	106.49	102.6	110.69	106.36	112.21	106.49	104.88	105.36	105.42	105.93	105.25	101.42	112.46	105.34	108.95	104.38	115.62	106.76	105.08	114.28	109.22	106.9	106.79	106.52	102.8	114.46	106.3	113.42	102.86	107.77	102.61	104.72	110.39	104.32	103.81	107.15	106.97	109.6	106.4	98.509	102.81
106.87	110.27	113.9	116.69	106.57	102.02	111.48	110.42	107.51	99.728	106.27	107.68	113.65	105.26	107.6	104.08	107.06	114.5	102.08	110.36	111.09	105.54	106.29	112.45	105.38	106.45	105.4	107.87	108.76	107.65	105.01	109.32	106.18	112.55	111.91	106.87	110.79	110.34	114.42	112.08	111.62	109.67	111.58	106.65	104.94	104.2	108.26	104	111.66	107.42
107.97	103.39	109.86	110.54	111.58	111.16	107.24	102.82	104.93	108.13	110.58	110.05	106.72	106.75	110.62	109.98	112.67	109.29	107.05	108	112.53	105.05	108.76	104.31	114.12	108.37	102.66	102.6	110.67	109.54	110.42	113.73	111.86	107.9	117.69	102.61	104.86	115.94	112.79	112.79	99.464	111.33	107.59	102.9	110.8	102.57	111.45	109.65	107.82	110.5
110.6	102.74	107.88	110.61	105.3	106.71	110.38	104.2	105.25	107.95	105.96	106.74	109.49	109.25	108.51	104.96	108.29	104.66	101.67	104.3	103.52	111.64	111.22	111.59	104.99	108.79	111.92	107.98	105.66	106.89	113.25	109.94	108.39	106.44	104.6	106.22	110.01	108.12	109.38	107.52	101.13	114.07	101.53	106.77	103.35	98.938	106.04	104.34	106.53	101.01
114.03	110.89	112.09	109.79	104.34	109.72	111.37	111.08	112.46	111.82	108.97	108.92	105.02	109.63	108.54	110.01	110.22	113.53	113.51	113.44	114.28	107.79	114.16	111.39	108.49	113.55	110.03	109.85	111.6	113.71	113.35	104.47	108.42	112.76	110.88	111.46	111.65	108.62	107.39	105.64	110.01	110.23	102.85	111.6	106.83	107.67	119.63	111.88	110.19	112.8
100.02	99.999	91.38	101.67	99.032	96.014	96.713	102.76	96.807	94.412	95.172	92.345	96.785	93.752	95.546	101.65	98.026	96.828	93.331	91.713	94.999	99.535	93.688	98.724	99.467	98.332	95.69	91.037	100.4	92.449	92.379	98.819	97.589	98.219	95.343	95.607	100.68	96.893	99.423	97.994	97.304	91.594	96.597	93.519	95.558	96.051	94.967	98.19	100.67	100.92
104.66	110.35	107.43	108.68	112.25	104.41	104.21	109.73	112.2	103.71	110.61	114.55	107.37	108.58	109.36	105.03	108.6	105.36	107.76	110.66	107.18	109.31	110.84	109.88	103.25	104.63	110.66	106.88	104.51	103.81	110.53	109.2	105.84	109.56	110.97	108.29	109.7	104.45	103.42	112.72	107.1	106.13	109.44	113.32	112.66	106.79	111.86	100.03	108.16	111.54
107.63	109.38	108.73	99.606	111.31	107.55	104.53	98.698	108.99	108.78	107.4	104.2	106.95	109.72	103.18	109.98	99.51	110.65	104.2	107.38	108.02	107.06	110.48	110.7	105.09	100.89	99.275	100.19	114.12	108.3	103.33	108.34	105.54	110.61	108.25	112.42	107.49	103.37	106.77	106.46	108.29	105.77	104.42	104.18	108.47	100.57	108.52	107.73	109.43	107.71
106.25	103.55	108.22	109.22	109.66	109.67	104.97	98.499	100.16	107.35	107.79	114.1	100.71	109.02	107.59	108.14	105.59	103.58	106.39	102.84	107.19	108.9	104.2	99.157	107.15	108.5	107.45	102.76	102.53	104.43	111.03	110.37	105.02	110.51	110.46	110.71	106.72	102.06	105.27	109.89	111.26	106.92	99.301	107.68	109.97	104.68	105.18	106.47	103.04	103
107.26	105.32	105.29	101.31	106.02	107.71	105.07	110.19	103.46	107.37	101.8	102.55	101.83	105.72	109.05	98.378	102.18	103.37	106.47	105.32	111.07	106.1	104.36	103.83	108.06	106.76	108.8	102.57	103.89	111.85	102.86	106.26	101.02	103.7	103.31	106.08	117.78	109.98	110.08	106.1	106.52	107.67	110	103.38	108.19	105.22	113.92	108.11	105.92	101.15
102.51	109.16	95.017	102.89	105.26	97.978	104.85	109.13	106.79	104.18	104.14	107.15	104.92	103.65	106.79	103.45	105.8	109.75	105.36	110.68	110.11	101.93	108.53	102.03	103.84	102	101.79	106.81	103.82	107.24	102.44	97.851	104.83	106.68	101.55	106.94	100.9	103.99	108.45	103.61	101.64	109.39	105.16	102.53	108.71	106.48	103.82	109.66	106.9	106.72
109.23	109.62	107.12	115.51	104.38	111.19	105.81	106.24	106.34	113.71	105.58	99.39	110.21	110.4	111.51	106.04	110.61	107.04	105.13	108.36	110.32	107.85	112.02	105.19	107.36	102.42	106.71	106.75	107.16	111.32	109.59	105.3	111.71	110.32	107.94	106.13	107.48	115.14	103.84	109.79	110.67	108.68	109.03	105.15	106.5	106.91	103.45	112.65	117.74	112.91
104.91	108.03	105.58	104.22	108.13	101.79	107.55	111.34	106.02	96.511	106.96	105.58	106.74	104.97	106.47	105.67	112.2	104.65	105.47	104.26	100.7	106.59	100.62	101.67	100.67	108.48	109.39	104.46	106.84	96.533	109.97	100.96	105.83	103.04	108.16	108.58	108.9	100.34	108.45	107.19	107.56	96.117	103.89	101.82	109.58	105.83	110.66	106.78	109.19	107.03
113.62	104.91	105	105.28	109.6	105.7	107.53	110.91	113.55	113.7	107.14	108.62	109.45	106.67	105.63	109.84	110.34	114.71	118.35	112.6	107.62	107.36	108.65	107.68	107.09	103.8	112.1	108.39	107.4	103.77	109.42	111.02	103.35	112.78	108.57	112.26	107.44	109.02	105.27	108.71	106.65	109.48	113.46	106.89	110.86	108.77	112.72	109.82	112.4	103.88
100.5	98.305	100.28	98.977	97.661	104.16	96.422	102.04	96.963	104.34	101.86	95.358	102.32	99.537	100.97	103.53	92.387	98.159	105	98.861	101.02	92.656	105.21	96.44	95.618	97.841	106.34	101.35	98.643	102.35	102.89	101.92	99.871	95.093	104.67	101.4	100.52	100.87	104.54	90.497	102.74	101.37	98.511	103.23	92.7	98.437	99.587	101.4	102.27	93.22
111.75	114.02	111.51	102.51	112.81	101.13	108.94	111.82	110.4	107.61	110.34	105.96	110.52	105.5	112	108.04	107.14	106.19	107.64	102.86	107.73	109.51	106.17	109.82	106.21	103.93	99.276	108.64	110.61	107.34	115.46	105.05	106.1	107.31	102.46	105.29	104.14	106.02	103.59	111.76	108.4	105.19	104.04	109.12	103.24	103.27	107.26	108.2	109.72	110.7
100.13	100.79	97.852	97.537	99.823	100.96	100.17	97.883	97.875	96.165	105.02	102.39	99.951	99.408	91.976	92.296	99.169	99.685	93.756	99.841	96.192	98.784	98.52	94.137	92.095	96.243	98.435	99.924	102.7	101.09	97.931	100.93	100.95	94.724	96.402	105.19	94.311	96.907	100.85	101.28	97.314	101.1	100.4	102.75	98.327	96.54	99.448	96.097	100.37	101.06
105.64	107.25	110.77	109.57	105.02	99.942	108.01	112.69	104.43	111.36	105.96	108.34	111.03	108.27	109.67	112.12	104.93	114.35	104.52	105.53	105.48	109.82	107.86	112.1	110.95	102.6	107.45	103.13	110.79	106.05	106.82	101.45	113.69	106.74	103.76	102.16	106.64	101.9	111.05	113.18	103.09	105.54	113.49	107.2	113.85	108.14	109.38	112.17	106.31	111.67
107.48	104.16	98.219	107.2	106.2	102.27	102.51	103.51	104.75	102.48	103.26	108.63	108.38	109.3	112.49	109.13	106.19	105.84	110.43	109.22	109.59	104	99.187	100.62	107.72	101.37	107.23	108.36	104.47	107.48	104.21	103.96	106.82	100.98	104.29	104.01	105.06	110.05	102.57	105.05	110.14	102.58	103.25	110.13	103.76	107.61	102.76	113.9	105.07	113.99
108.47	110.94	111.92	115.7	113.43	107.81	112.82	106.92	112.61	112.68	111.44	106.43	103.53	114.76	106.05	111.97	115.77	112.66	115.87	106.33	110.69	110.96	118.54	108.71	109.82	105.39	106.8	110.88	112.81	104.7	108.78	105.95	115.92	112.5	108.3	109.73	114.93	108.46	115.06	109.26	106.67	116	105.28	111.48	117.4	106.83	116.99	109.44	107.88	103.25
107.18	105.77	103.85	106.84	106.2	105.55	115.06	111.12	107.31	102.53	106.11	113.21	105.3	108.35	107.33	106.43	112.73	105.53	113.28	112.05	108.09	112.47	101.88	105.71	101.12	105.69	102.99	108.51	104.3	108.72	109.56	109.11	104.95	109.47	105.5	105.28	96.173	107.35	104.84	105.15	103.31	104.8	108.24	104.02	108.1	110.06	104.06	106.41	104.77	109.38
106.71	103.35	102.41	102.41	105.82	106.13	103.89	105.36	104.4	105.53	105.89	108.24	107.45	101.15	105.85	103.22	103.91	108.26	106.23	103.12	101.86	101.73	102.27	103.8	102.63	106.62	106.45	106.48	98.418	108.95	108.73	99.223	100.04	101.37	109.44	99.291	103.46	112.59	102.02	108.25	108.52	100.37	106.98	105.59	101.67	99.178	100.45	109.92	103.98	105.17
104.47	106.67	103.39	109.05	107.13	113.15	105.94	112.73	105.87	110.14	110.75	104.65	109.73	106.95	109.07	107.17	106.78	110.92	106.72	110.12	104.92	106.92	109.2	104.39	107	107.3	105.95	107.67	108.82	104	104.75	114.27	106.74	103.01	110.8	105.27	113.74	106.16	104.49	110.96	111.26	108.5	115.66	107.53	107.38	104.26	108.98	113.35	108.2	107.12
114.61	106.39	111.53	109.71	109.77	106.75	109.18	108.12	112.43	105.54	104.8	107.71	102.46	108.11	113.11	109.49	110.28	104.32	112.85	111.64	107.67	102.84	115.42	106.67	105.14	105.31	109.86	100.39	106.21	107.86	110.07	105.34	105.13	117.68	107.2	112.45	108.68	110.12	112.63	108.28	106.42	108.59	104.16	105.61	103.27	113.9	104.79	109.54	111.34	108.08
101.32	114.43	99.16	107.72	108.07	109.01	108.13	108.17	104.08	105.59	111.96	109.46	106.47	106.11	109.86	106.05	106.38	104.72	105.04	107.1	101.12	105.42	106.42	108.33	109.68	103.15	107.88	102.37	104.12	106.84	107.53	104.8	105.66	107.24	103.86	110.34	104.66	107.75	105.74	107.56	104.22	102.45	110.87	102.64	108.54	104.11	107.65	99.952	105.58	106.61
101.43	98.526	106.75	105.11	99.334	101.68	96.112	107.26	108.53	98.944	95.238	100.95	107.05	101.71	103.97	102.07	98.034	103.7	100.33	102.77	106.85	97.248	107.45	99.881	112.08	99.156	102.38	98.194	102.73	101.15	98.637	105.05	104.43	102.55	97.981	104.36	101.27	102.14	98.462	97.306	92.245	100.11	102.68	104.02	99.567	98.557	98.505	103.79	96.989	99.897
110.76	109.38	106.51	107.95	106.5	110.91	108.23	104.26	106.17	102.52	109.66	105.18	105.98	103.13	108.87	103.66	104.43	112.03	105.47	106.13	109.99	105.02	104.99	105.12	103.18	105.13	108.56	110.51	115.89	111.28	110.23	106.5	110.93	106.32	103.04	106.1	103.07	105.36	106.08	106.8	105.7	115.27	111.78	113	109.28	103.75	112.48	104.19	105.87	107.55
117.8	108.33	112.97	107.81	108.73	110.37	109.47	106.6	111.79	105.25	110.06	119.83	106.77	112.01	105.72	113.08	106.32	107.3	117.75	103.07	106.79	111.26	105.31	107.52	105.61	105.49	104.81	110.36	108.17	113.22	107.06	107.73	114.33	105.61	107.76	109.55	105.53	108.75	104.29	108.57	109.65	105.18	104.6	103.63	113.94	107.02	111.39	98.845	111.21	113.02
97.421	89.023	104.23	98.412	97.17	92.619	99.211	100.65	99.324	100.22	96.429	102.06	95.581	103.33	101.3	99.183	101.56	99.303	102.01	96.247	101.22	94.797	101.51	101.89	96.389	100.95	97.814	97.303	95.936	95.106	95.463	95.957	96.943	96.009	95.891	101.95	101.61	100.98	98.197	95.1	100.76	93.101	95.541	103.16	97.884	100	103.34	99.011	99.99	93.78
107.61	110.82	107.35	105.92	100.85	111	108.5	110.38	103.74	99.308	107.81	103.65	105.29	101.48	106.28	99.917	100.4	110.87	102.02	105.46	105.5	111.21	107.19	102.11	106.98	106.51	111.23	108.23	102.75	106.7	101.19	102.31	107.11	101.99	107.9	106.69	114.98	100.48	102.89	109.2	108.27	100.66	105.76	101.09	104	109.85	101.99	103.45	101.45	108.44
104.62	103.51	99.271	97.09	99.07	103.54	100.67	101.07	102.19	95.923	104.51	99.018	104.54	98.341	99.142	101.34	100.54	98.374	95.84	99.4	99.939	98.636	99.096	98.7	95.909	96.785	100.64	105.02	93.071	99.329	100.03	101.82	103.34	99.372	99.875	100.9	103.49	99.471	100.21	105.95	99.782	96.203	108.05	96.672	94.125	97.96	102.1	98.457	97.843	94.779
105.57	113.51	103.34	107	108.55	104.03	109.59	108.71	111.45	112.16	105.79	109.64	108.82	106.9	109.26	112.98	102.44	108.06	106.59	102.98	111.97	108.44	107.42	104.71	106.66	107.39	111.32	106.87	112.25	107.59	112.59	106.4	107.62	107.46	110.16	106.51	109.15	114.47	110.2	104.01	104.85	109.43	103.7	110.39	110.35	108.07	108.37	112.13	112.49	105.74
108.84	109.41	101.68	106.99	110.86	109.6	102.22	106.31	115.13	102.61	109.06	113.78	101.62	102.29	110.65	107.01	114.23	110.31	100.39	108.03	106.75	101.23	103.85	108.95	109.97	110.41	107.08	104.83	109.02	112.77	104.73	106.48	106	108.65	109.9	109.55	109.29	112.15	111.29	104.74	103.3	99.242	109.41	104.12	108.85	111.84	108.91	109	106.03	111.82
101.28	103.94	103.1	103.46	103.22	111.22	101.42	108.61	110.19	103.76	107.17	109.27	105.15	100.85	101.82	103.31	104.1	96.583	100.77	100.27	106.32	104.45	108.03	102.15	111.85	105.42	103.27	108.69	110.64	105.89	108.89	102.58	105.5	107.89	108.36	113.46	103.53	103.74	102.39	102.45	104.28	102.76	103.75	104.24	103.6	102.76	104.57	102.54	103.67	104.12
98.478	103.5	102.65	104.59	103.93	101.47	103.26	104.67	111.05	107.76	108.53	100.53	108.77	105.16	107	107.85	104.12	109.73	106.51	102.07	100.18	105.37	102.84	106.72	108.85	108.03	97.385	106.3	102.62	105.13	104.23	107.04	107.43	103.47	96.066	107.78	109.98	103.69	105.99	107.48	110.68	103.69	107.22	105.71	104.6	107.28	105.76	102.16	107.36	108.15
112.62	104.41	105.63	107.77	107.45	114.14	107.99	111.56	114.34	110.86	105.9	108.02	113.65	109.82	110.53	108.63	112.63	107.02	107.39	115.12	111.27	111.51	105.84	107.82	108.67	102.87	106.88	104.31	108.2	107.14	108.19	110.15	108.15	107.97	110.18	103.18	103.35	104.07	99.696	106.47	110.2	107.93	104.98	103.1	103.58	112.92	113.12	114.54	107.28	106.23
104.11	103.71	102.23	108.67	104.88	101.78	103.97	103.36	108.69	109.45	110.66	107.95	105.6	108.06	112.6	105.78	102.3	106.72	105.52	104.63	112.01	105.55	101.78	104.42	106.98	103.65	102.2	98.202	111.39	106.64	105.74	109.92	109.25	107.59	107.13	102.8	104.23	99.218	104.79	105.81	104.14	107.06	106.35	107.72	110.34	108.36	108.05	108.14	101.89	108.08
106.05	104.85	105.62	100.3	110.28	111.38	101.01	105.56	103.12	103.22	107.17	102.95	106.47	108.95	106.82	105.3	106.39	107.39	102.96	100.68	110.08	109.23	107.6	104.43	106.15	102.99	105.88	109.27	111.65	103.52	109.97	107.85	104.51	103.36	108.28	110.27	107.42	104.22	103.45	111.98	104.74	101.67	105.16	108.07	108.58	106.96	106.44	106.55	110.08	106.83
104.53	102.64	103.58	110.38	105.42	110.83	105.27	99.525	103.61	107.88	102.32	106.23	107.54	105.31	103.63	99.681	103.26	100.83	101.71	106.55	109.5	106.75	103.94	104.67	105.98	108.06	100.8	106.46	109.96	104.16	106.42	103.31	109.58	108.42	103.86	107	107.88	111.99	108.64	106.03	104.57	102.37	102.23	105.84	104.06	104.03	111.01	106.47	96.723	107.37
103.49	110.96	104.15	103.59	109.36	106.99	109.22	105.5	108.93	113.56	107.57	104.89	109.47	112.19	99.464	109.49	104.33	104.02	104.86	111.22	109.32	101.11	100.59	103.29	106.99	107.37	106.96	105.26	105.65	106.2	106.56	102.27	104.96	103.31	104.13	102.1	106.47	105.76	107.31	101.52	108.96	104.86	99.64	107.89	98.99	103.94	99.372	103.34	104.07	113.77
106.01	108.75	104.59	109.97	107.24	112.18	113.56	108.04	114.28	116.86	109.64	114.71	104.38	104.54	111.09	104.73	113.11	109.73	108.2	109.98	114.51	113.18	109.08	110.6	111.08	111.64	116.86	109.38	114.68	109.53	109.57	112.48	110.29	114.76	116.38	108.54	112.55	113.02	110.01	111.07	104.59	108.74	111.88	110.59	103.78	108.91	108.19	114.69	116.23	104.9
102.68	95.448	94.506	99.212	93.509	92.086	99.993	102.51	94.632	105.88	99.008	100.72	97.662	97.841	97.911	93.542	98.367	105.59	102.89	100.83	95.359	103.09	100.37	96.557	97.534	97.97	92.497	95.262	98.126	97.141	95.66	97.464	100.4	97.049	95.522	98.409	97.25	99.692	95.957	102.55	98.02	98.976	99.962	98.505	98.82	99.227	91.638	93.799	88.924	99.112
100.56	102.58	107.65	106.43	104.31	98.676	102.29	104.15	102.05	107.61	107.46	112.71	103.52	102.64	106.79	106.03	102.63	106.17	101.01	103.82	106.71	110.64	101.67	108.67	110.35	108.47	110.58	106.08	108.37	101.9	100.97	104.87	104.53	101.89	103.57	100.32	100.78	106.28	107.96	103.06	104.13	102	103.5	106.97	104.68	109.86	105.5	102.52	107.93	99.539
104.95	105.02	108.91	109.68	109.46	106.91	110.26	107.36	110.84	105.86	101.32	113.24	104.05	107.9	97.218	106.16	112.14	106.45	103.55	112.33	110.4	113.02	108.77	108.32	110.08	111.17	110.3	104.65	107.7	106.11	113.2	110.86	106.78	107.44	108.04	110.33	107.44	104.13	109.14	102.5	104.35	108.51	106.79	102.76	109.19	108.1	105.1	102.23	107.25	109.06
107.49	112.86	104.18	107.56	113.75	109.23	110.78	99.291	107.94	111.4	110.46	107.19	102.13	105.21	105.16	102.86	106.5	111.86	104.46	103.23	106.68	105.74	109.96	105.12	103.11	101.47	108.6	107.6	105.59	103.27	105.25	111.26	103.85	106.68	109.46	104.77	108.71	110.7	105.2	108.61	105.75	111.69	109.83	112.56	105.06	104.69	114.48	113.06	105.46	116.01
110.01	113.03	109.93	107.96	103.35	110.75	109.5	108.73	111.32	103.92	105.75	105.31	115.64	114.54	108.86	105.23	111.94	113.4	112.41	106.42	112.31	109.74	111.95	116.01	104.34	108.75	106.8	113.54	108.12	105.48	108.68	110.37	112.74	107.11	106.1	109.36	112.84	109.18	109.5	104.73	106.67	104.82	105.47	104.96	99.017	105.33	104.72	109.86	109.28	112.45
111.32	105.57	105.95	101.36	106.63	104.24	105.13	106.74	99.879	103.47	102.64	112.12	106.91	104.14	107.62	105.32	103.15	110.63	103.3	100.26	104.93	107.87	106.37	104.27	104.76	97.66	107.98	111.58	102.23	108.2	99.069	103.97	110.43	107.52	105.37	103.97	108.44	105.69	108.69	111.43	103.68	103.07	107.51	110.44	102.22	108.33	106.14	108.45	112.56	105.96
104.57	103.98	102.87	108.15	103.15	107.82	107.14	108.75	104.1	103.44	113.6	104.1	110.58	105.17	101.16	112.33	102.2	106.97	106.06	112.75	111.06	105.79	100.87	98.445	107.21	108.44	101.45	109.64	103.36	103.04	109.38	106.26	108.49	106.68	99.066	104.61	103.49	103.85	109.45	104.11	105.71	110.55	102.07	103.01	103.16	108.37	101.4	106.42	106.63	107.48
103.24	93.151	99.632	104.19	99.269	101.55	107.14	98.428	97.309	104.75	107.05	100.89	96.252	101.23	100.09	98.538	101.27	98.755	104.18	100.46	101.73	99.694	92.869	101.72	103.11	102	102.32	101.5	105.63	100.05	103.39	99.518	100.89	97.616	96.944	104.46	97.196	103.48	98.781	98.289	98.84	102.48	98.325	101.37	99.86	104.32	96.777	96.734	110.49	102.61
101.17	106.76	98.305	104.34	99.145	100.98	101.62	98.354	103.16	105.8	97.811	107.19	102.94	103.61	102.75	100.43	103.02	97.226	102.79	105.74	97.547	100.07	93.667	99.608	102.71	96.216	97.29	96.315	107.15	98.149	101.82	100.11	104.08	105.24	101.2	96.938	105.75	99.936	99.867	99.371	97.743	100.98	111.02	99.827	100.52	102.42	97.507	98.651	99.669	95.045
114.7	103.93	106.59	108.51	106.96	112.72	109.79	109.44	109.86	106.32	117.65	112.84	109.88	113.59	107.19	113.57	105.06	109.5	113.35	106.48	110.18	113.67	107.73	108.82	115.3	110.69	112.03	107.15	111.75	111.58	109.51	110.36	112.8	107.72	115.91	109.15	110.85	107.72	108.43	114.33	115.59	112.95	111.91	103.36	110.08	109.77	117.03	107.26	106.64	107.98
97.814	104.04	98.04	107.73	94.973	99.688	103.93	100.52	99.637	101.69	101.38	107.43	94.69	99.647	101.53	95.507	94.606	97.934	101.44	100.56	100.05	104.95	96.359	106.16	101.01	102.79	102.88	102.26	100.77	105.34	99.662	98.822	104.25	98.371	103.71	98.876	97.796	106.98	101.59	99.264	101.26	102.4	97.694	101.01	98.565	96.443	98.295	99.937	101.98	99.359
108.83	104.86	96.839	102.97	110.58	102.71	111.72	106.8	106.45	102.93	100.83	110.27	101.92	102.29	104.09	108.11	111.72	109.14	108.11	104.8	102.83	108.91	101.75	105.68	103.07	111.24	107.39	104.37	106.76	100.96	104.46	111.02	107.6	106.78	105.45	107.53	110.55	95.214	105	106.4	101.02	103.51	104.29	107.17	106.59	103.94	107.45	108.4	106.52	106.94
107.85	112.4	111.33	111.46	105.58	103.28	106.49	106.8	112.91	110.34	108.51	109.63	109.88	101.9	108.31	107.62	109.67	109.97	108.64	109.63	110.43	108.17	105.76	107.42	107.86	104.07	100.73	115.78	108.7	108.5	106.85	109.38	102.8	103.26	109.43	106.44	106.45	108.23	111.2	101.77	106.36	110.88	104.34	112.12	113.77	102.06	105.45	102.92	102.96	102.52
102.56	100.14	106.54	102.58	103	107.32	110.19	107.09	107.49	110.73	100	105.05	104.79	110.56	110.71	104.4	109.97	100.53	103.61	112.21	103.44	107.01	97.644	102.78	108.84	108.82	106.32	100.41	98.69	104.84	102.25	101.94	105.66	102.04	105.91	100.78	107.66	104.98	101.18	98.498	105.05	108.15	103.83	106.38	108.26	110.98	94.787	107.92	104.16	103.69
110.11	107.4	107.54	109.21	108.37	105.98	108.15	106.57	109.39	103.12	103.21	109.95	103.41	107.06	106.21	111.98	106.66	107.14	108.92	106.44	107.86	107.5	113.67	111.39	107.2	106.08	107.58	106.65	104.96	111.38	105.29	109.88	110.01	102.3	100.25	107.02	109.08	109.77	104.78	113.68	102.75	105.77	102.96	109.29	106.74	112.74	101.55	107.26	103.61	110.92
108.75	105.03	104.35	110.2	106.06	109.12	105.44	110.3	100.74	108.78	113.82	111.47	109.61	111.66	105.2	102.51	107.42	114.82	110	105.01	107.39	106.51	106.59	107.25	107.33	105.72	106.5	104.62	106.69	111.83	114.97	113.14	111.26	109.7	104.24	110.87	111.03	105.81	109.78	106.95	107.47	103.66	102.24	115.06	106.71	109.12	102.72	108.71	98.529	102.47
105.17	113.49	114.14	109.29	110.75	108.15	107.06	105.86	111.38	110.46	113.78	116.07	111.7	114.48	107.4	111.14	110.91	108.36	111.84	111.96	111.35	114.38	105.87	114.06	107.29	116.27	112.68	112.45	113.24	107.98	108.28	111.86	112.15	105.94	102.75	112.93	106.51	106.41	112.72	111.99	113.76	113.01	112.26	113.1	110.23	108.87	113.91	103.34	112.81	112.25
108.01	113.81	107.24	111.78	110.94	109.45	112.06	108.51	110.61	105.85	103	103.2	106.67	110.14	106.26	108.65	107.85	112.02	111.72	105.7	110.59	114.81	105.84	106.86	103.69	110.98	101.48	117.86	107.83	111.18	100.28	109.46	110.14	104.42	105.95	103.94	112.95	115.11	113.86	109.47	107.16	99.608	108.84	101.41	107.95	106.63	113.01	111.36	107.59	112.8
105.95	105.06	104	109.59	111.71	99.095	101.67	101.34	97.975	103.44	104.81	101.01	105.28	102	105.39	100.49	109.11	100.86	100.08	106.81	106.12	106.67	101.88	109.22	105.26	109.48	105.08	103.75	107.64	104.36	103.4	103.96	100.94	107.34	110.75	106.09	107.68	107.93	104.3	102.41	108.27	101.69	105.76	106.01	101.56	103.63	106.02	113.8	105.87	103.97
102.18	105.34	102.66	109.59	105.7	111.63	103.91	103.9	109.56	112.83	103.62	99.686	108.66	112.52	109.94	104.55	110.01	104.04	103.14	103.38	109.21	109.79	109.45	101.84	108.45	100.28	106.11	112.91	108.75	112.02	108.36	105.6	100.3	104.37	104.57	99.29	107.11	104.89	101.91	103.73	107.54	106.07	100.95	103.39	101.32	108.01	110.86	110.26	110.36	106.83
104.4	106.01	111.87	113.66	108.71	105.48	104.03	108.4	108.37	105.93	113.75	107.59	110.76	108.09	108.8	106.65	107.59	108.88	104.33	109.15	106.76	111.09	98.011	110.92	107.45	114.27	104.12	109.97	106.39	106.88	109.65	108.91	109.71	99.875	103.51	105.94	101.81	101.44	105.01	101.04	105.77	111.1	107.56	105.72	108.26	103.2	107.06	107.73	102.76	100.35
108.85	108.88	108.89	112.2	106.56	105.43	106.1	112.34	109.67	112.6	115.32	109.38	108.73	100.4	104.39	107.68	104.96	108.11	111.78	107.04	105.67	105.66	116.6	107.45	113.89	110.13	104.55	110.07	107.82	107.86	107.49	103.78	102.65	111.43	107.61	110.12	102.57	103.68	110.57	113.25	110.72	117.57	110.15	104.65	113.23	108.54	111.44	105.62	106.09	100.32
98.431	92.056	95.38	100.66	102.73	104.03	91.831	101.66	94.928	96.746	101.15	92.152	96.17	101.18	96.174	95.427	91.241	101.98	96.122	99.063	98.32	91.854	94.072	101.16	100.4	97.376	99.085	97.568	94.139	98.113	101.71	97.658	94.19	100.71	95.846	94.198	95.242	95.207	95.027	99.935	97.309	101.82	96.174	99.374	94.09	99.607	103.17	96.857	99.602	93.508
105.38	105.72	116.03	105.15	115.07	110.27	104.44	107.35	109.18	109.07	100.3	111.43	108.48	107.55	105.74	106.41	107.82	109.67	105.24	112.56	109.73	112.35	108.79	107.61	104.96	108.85	115.32	112.56	109.45	113.33	106.94	109.99	106.08	106.7	109.16	108.39	108.55	103.79	102.23	111.57	109.55	110.1	111.05	107.16	107.07	110.51	104.87	107.19	109.72	102.74
102.39	107.95	107.61	105.96	109.1	102.66	101.39	108.48	105.71	107.4	102.76	102.04	107.81	103.04	107.71	110.02	108.04	103.24	105.98	95.964	104.22	111.86	111.19	103.05	101.31	105.78	106.03	104.09	105.58	106.77	107.94	106.81	108.27	101.76	107.27	102.45	114.91	105.82	103.89	110.54	107.95	103.94	110.23	110.88	99.36	103.83	101.87	107.44	106	106.49
94.955	95.024	96.992	97.798	101.41	97.103	100.86	94.878	91.562	97.892	97.922	94.521	94.931	105.03	95.66	97.158	93.349	93.968	99.238	92.106	91.519	101.29	103.68	102.96	101.64	96.398	97.952	98.54	100.02	101.62	97.741	96.899	95.442	98.856	101.37	94.297	95.737	98.445	94.281	95	99.674	98.004	99.122	98.482	95.196	100.34	93.281	101.87	98.305	96.333
100.65	98.957	100.17	99.683	90.347	97.432	97.867	106.34	97.865	101.16	92.387	98.004	100.54	97.403	101.56	100.52	94.409	103.12	93.037	101.49	96.082	95.874	96.887	100.2	100.51	99.604	97.027	99.254	96.913	95.358	96.487	94.386	94.897	100.56	99.675	98.907	97.58	100.39	98.772	104.51	100.49	100.16	99.293	98.908	99.637	97.963	99.138	101.76	106.42	96.74
103.81	93.289	99.668	96.316	93.748	99.054	97.413	98.602	95.241	103.06	102.74	99.419	98.211	100.88	101.03	90.277	100.57	95.845	99.086	96.816	98.27	97.279	97.937	98.179	93.764	102.37	98.923	96.193	100.95	90.779	102.53	96.144	97.808	97.266	97.99	91.229	94.993	89.392	98.864	88.492	93.359	103.9	97.773	93.527	100.66	98.716	96.873	99.21	97.525	95.992
105.95	109.91	104.7	110.16	105.22	106.4	106.06	107.51	109.8	108.06	108.01	106.25	109.38	112.61	105.41	108.09	105.53	109	110.77	105.75	107.31	103.42	110.95	106.53	101.93	110.19	103.6	103.32	96.555	108.78	106.45	108.15	103.31	103.74	109.11	108.77	107.99	104.27	104.17	109.75	105.86	104.26	105.91	103.22	105.47	102.43	110.2	111.22	111.43	108.77
101.79	107.06	99.522	101.5	102.04	101.05	100.49	103.75	97.258	101.78	107.71	106.67	108.05	103.04	101.41	108.76	106.83	106.45	109.87	104.54	103.99	103.77	103.71	107.15	108.37	102.63	107.65	100.92	110.45	106.29	105.84	101.2	104.7	102.44	105.59	105.25	105.23	110.14	104.03	104.84	105.28	113.67	106.38	105.99	103.72	106.23	99.826	111.96	103.04	104.7
104.37	109.96	114.67	103.98	107.73	98.822	106.7	108.03	108.71	109.15	103.39	106.93	105.93	107.69	112.72	102.65	103.03	110.11	103.51	108.27	103.69	108.05	109.65	103.79	110.3	107.76	109	106.75	112.72	109.11	101.22	107.04	106.92	112.76	103.6	100.17	110.65	109.45	108.01	108.25	109	108.24	102.16	115.88	111.45	108.52	111.11	107.86	106.81	111.2
110.47	110.79	109.35	104.68	108.85	105.36	113.34	106.24	106.97	105.02	108.38	106.19	104.47	110.7	102.34	105.5	106.54	110.61	110.88	107.75	104.67	110.41	111.23	110.43	108.36	109.84	108.93	109.11	106.11	105.88	110.92	105.68	112.05	102.47	115.74	109.39	105.66	109.15	103.66	109.84	106.92	107.2	106.88	105.75	108.92	109.84	111.41	105.95	105.21	109.46
106.2	109.9	110.61	106.8	108.79	109.52	108.19	106.52	105.2	104.34	110.27	103.55	106.81	105.31	108.19	109.5	109.06	105.13	110.54	109	102.44	108.94	101.21	110.46	105.32	104.59	102.38	104.07	105.17	100.67	104.36	103.21	107.1	105.61	104.34	101.75	104.71	107.51	105.61	104.17	101.22	104.68	104.44	106.63	106.21	106.31	105.51	106.26	113.83	99.75
105	103.56	98.382	106.55	104.06	101.82	104.88	98.795	112.27	105.22	104.55	103.46	96.368	103.39	101.14	100.04	100.73	101.41	105.7	105.38	106.81	103.24	107.9	100.73	103.31	101.31	98.875	103.39	103.44	103.12	102.64	104.91	103.03	105.77	111.64	99.524	103.07	105.42	99.277	103	104.3	110.32	104.37	101.39	101.39	96.163	103.97	99.715	94.853	95.595
102.6	110.2	106.88	98.943	111.69	99.118	106.36	110.48	107.66	104.94	107.76	99.723	108.62	106.15	110.58	107.34	107.78	103.46	112.31	110.22	103.63	116.11	118.66	97.304	113.99	101.62	103.61	101.14	100.21	104.15	106.9	114.55	104.26	104.96	111.39	105.99	112.88	110.54	109.62	108.79	101.91	105.93	110.55	104.8	107.34	111.83	109.83	103.18	114.01	109.2
111.29	109.37	111.6	110.02	107.18	109.73	109.21	106.2	111.8	110.16	106.13	112.38	110.89	118.4	111.43	109.94	111.98	108.58	110.62	105.93	115.31	110.56	108.86	109.34	116.73	111.54	108.08	104.88	109.13	113.6	110.55	112.93	112.24	101.43	110.24	113.73	107.99	105.95	114.08	109.21	109.53	106.69	111.19	112.46	101.61	109.71	105.16	115.79	111.58	114.29
111.93	105.57	105.34	99.368	107.75	109.93	112.42	108.58	106.86	110.86	106.01	112.68	103.14	111.62	105.24	103.04	104.1	113.31	108.24	106.18	101.56	120.48	102.9	107.58	104.82	106.88	106.18	103.67	104.61	103.45	108.23	110.53	105.19	105.61	110.74	107.53	106.44	108.48	111.05	108.62	105.97	105.39	109.26	107.81	104.06	109.25	110.64	107.59	108.4	108.12
105.08	108.87	105.34	107.89	104.54	100.74	103.19	103.54	105.73	105.46	98.957	102.63	109.04	107.48	110.92	112.36	108.46	107.24	105.1	107.34	105.4	102.04	113.45	109.1	107.09	103.7	108.28	101.06	103.82	107.41	105.34	108.31	103.16	99.968	107.09	108.03	104.5	108.78	110.26	105.4	106.47	102.69	101.67	107.03	103.31	105.01	105.77	104.55	103.59	106.85
107.03	109.82	107.86	111.02	109.35	116.09	108.29	108.3	103.4	107.76	112.9	109.56	111.8	111.99	110.96	107.47	104.2	112.49	112.13	111.04	112.41	110.31	108.26	107.68	104.28	114.08	107.75	107.39	108.68	106.18	106.21	110.2	113.29	102.32	107.29	109.92	108.34	107.64	106.49	106.6	110.29	107.66	103.86	107.67	105.34	103.65	107.91	107.89	110.87	103.6
106.11	99.317	102.03	98.945	104.63	108.71	109.1	104.24	102.38	105.67	104.21	112.63	105.61	113.03	107.01	101.93	98.405	104.02	106.05	105.41	99.453	108.81	106.5	106.21	106.18	99.397	107.63	105.87	106.32	110.64	98.601	105.57	106.94	108.85	108.89	107.62	105.51	109.2	109.17	107.26	104.8	107.05	97.088	105.49	102.6	105.7	101.67	108.18	107.26	110.02
97.908	101.41	97.821	87.722	102.16	99.76	98.36	97.498	91.102	97.048	100.46	104.38	107.85	104.3	100.32	96.583	99.338	98.628	101.57	101.22	95.781	92.973	94.867	93.158	93.863	97.916	95.107	103.41	93.439	94.998	92.452	95.921	96.468	91.096	96.672	95.445	96.047	99.604	100.08	99.777	98.757	100.65	102.74	97.91	99.492	100.61	94.613	94.814	94.782	90.31
103.35	105.3	105.22	107.5	108.42	105.22	105.26	101.98	107.04	104.33	108.59	108.12	105.46	100.39	106.8	107.89	102.48	111.17	104.19	106.11	109.15	103.22	111.15	102.26	106.65	112.71	110.52	104.97	107.09	106.48	105.99	103.22	104.42	101.06	109.4	105.41	109.44	105.87	108.87	107.37	101.1	107.84	109.66	105.43	109.7	109.24	105.19	104.8	107	108.23
100.61	102.16	92.275	101.15	97.577	101.62	102.23	100.73	98.51	101.44	97.309	97.695	100.18	97.779	102.27	93.227	103.27	101.82	102.19	101.69	97.185	95.733	97.268	100.75	99.244	97.173	98.632	103.96	100.85	99.961	98.916	97.956	94.504	99.782	103.54	98.953	93.715	95.144	104.35	91.006	101.1	101.85	99.297	97.357	98.694	97.266	102.27	102.99	98.946	93.282
105.06	106.82	104.85	108.8	107.86	107.13	110.9	110.13	106.99	106.47	106.23	101.94	108.21	107.11	111.68	111.34	109.34	113.39	112.49	108.59	111.12	101.8	109.45	107.7	111.56	110.67	107.82	109.61	114.94	110.29	108.63	108.08	108.51	109.4	104.49	106.26	110.88	108.37	104.36	116.58	111.58	109.58	109.38	108.78	107.76	99.123	108.73	111.64	110.64	102.34
105.36	104.62	97.626	101.88	107.19	105.59	104.85	111.21	105.06	104.12	102.48	108.56	100.71	103.16	107.31	109.04	107.47	101.53	107.36	100.76	102.32	108.34	110.49	102.64	108.38	106.87	104.24	103.17	104.91	98.238	100.44	102.58	103.05	96.979	105.88	105.81	106.5	99.923	106.84	106.7	103.75	107.56	106.91	106.52	102.15	104.82	106.62	103.29	103.68	107.12
109.59	108.57	107.84	110.02	104.26	108.76	107.51	110.25	111.14	104.44	105.76	104.92	111.75	109.16	102.75	108.89	107.94	102.14	106.02	103.49	109.08	107.67	109.16	105.95	109.61	112.21	113.65	104.93	106.65	108.55	110.32	109.02	111.9	109.51	107.6	110.93	98.584	108.64	104.5	106.9	108.36	109.54	110.56	108.24	107.11	103.08	110.24	110.94	101.74	106.12
108.57	101.13	103.71	106.21	116.49	110.22	103.47	107.53	110.73	108.91	104.2	110.41	107.13	107.69	111.55	106.4	103.26	106.53	117.61	109.29	110.82	104.88	110.26	110.36	109.93	113.88	109.5	111.74	108.56	110.14	104.64	111.39	101.31	115.12	105.63	106.95	112.26	105.68	111.75	111.76	112.31	104.54	108.1	109.27	111.81	105.77	108.64	109.56	109.42	107.35
104.84	107.39	107.59	103.46	107.9	107.43	108.94	103.57	101.51	108.6	101.4	110.91	107.35	104.43	104.32	108.5	98.239	104.6	104.39	99.229	99.308	98.532	108.78	103.19	105.07	105.76	105.23	101.97	99.518	103.89	111.1	106.47	105.43	114.89	103.27	105.76	100.65	105.21	108.75	110.6	100.37	111	107.5	109.39	106.92	106.6	102.24	106.8	107.59	105.71
110.88	106.2	106.72	103.49	107.03	100.95	106.17	106.94	100.17	101.97	109.44	108.66	104.43	104.99	104.04	107.01	102.13	105.13	105.04	103.83	102.34	101.56	103.52	105.27	104.97	105.51	107.06	105	103.05	111.24	98.574	102.29	104.61	105.64	109.03	102.99	108.5	111.49	103.19	101.05	105.42	109.28	103.75	103.77	104.23	96.108	104.83	107.81	96.586	103.26
105.19	96.102	104.97	100.68	101.82	99.61	95.726	99.28	103.02	101.32	106.69	104.28	102.92	104.9	105.19	103.46	103.61	96.593	101.45	107.09	103.37	104.04	97.772	100.04	96.045	99.155	102	107.19	102.67	98.575	107.16	106.99	102.84	98.762	96.756	105.45	99.422	103.91	101.22	102.42	105.23	98.608	102.13	104.99	102.35	97.787	101.16	104.77	100.58	89.897
98.803	105.3	111.75	105.97	112.67	105.37	109.09	110.04	110.44	111.19	105.16	109.82	108.54	110.27	108.33	108.65	111.3	108.05	106.92	102.81	108.76	103.76	106.19	105.08	109.5	105.63	99.501	105.55	108.73	105.54	99.723	100.49	101.67	105.6	108.2	107.96	102.27	109.18	106.6	104.64	99.456	103.09	108.06	101.25	110.68	102.86	108.93	104.59	103.33	108.39
109.06	106.1	101.59	109.28	105.47	109.96	101.28	104.71	104.4	109.44	109.33	105.93	108.17	109.93	104.8	105.08	104.26	106.08	109.21	103.44	102.76	108.36	106.25	110.07	99.254	105.62	104.56	103.7	106.88	101.56	99.769	106.09	104.19	102.48	105.53	108.19	100.33	111.87	102.36	110.54	111.43	106.4	108.99	107.82	106.66	114.03	99.71	103.15	105.67	99.639
101.24	110.54	107.84	103.98	108.43	105.85	107.6	108.12	105.53	98.783	98.193	105.45	108.79	107.85	104.68	105.35	102.24	104.66	104.53	105.32	104.4	105.31	112.2	106.9	101.13	109.47	109.11	111.64	107.6	114.52	107.76	104.1	106.29	109.85	109.33	101.42	107.28	112.24	102.32	109.52	103.05	105.04	102.73	108.02	102.63	103.92	106.46	108.45	105.08	102.06
107.34	108.12	112.33	108.78	109.25	108.52	105.21	112.45	111.13	111.78	110.69	103.37	115.61	104.06	106.36	107.9	106.24	108.61	101.7	106.22	113.74	110.58	112.67	109.7	102.04	104.78	104.17	108.61	110.43	108.15	109.05	101.98	113.87	110.83	106.3	109.71	104.92	101.95	103.14	107.44	107.18	104.07	104.61	109.37	100.45	109.77	114.28	110.61	108.15	109.6
102.44	98.816	96.434	95.537	96.993	94.925	95.951	100.67	95.926	104.7	97.942	102.31	101.98	105.46	98.804	103.43	96.968	101.67	97.921	99.7	99.666	99.693	103.14	97.725	98.043	101.82	98.301	102.29	98.475	96.6	103.42	102.19	103.2	98.594	105.88	101.08	99.136	102.79	94.246	107.47	107.49	98	94.559	97.706	100.79	94.627	102.6	95.252	108.43	101.48
105.93	109.35	104.08	104.4	111.04	111.62	101.8	105.75	107.15	114.94	106.71	112.31	104.1	103.14	110.51	108.58	109.17	107.7	102.9	111.65	109.13	106.75	109.66	109.64	111.59	111.7	101.21	110.22	109.05	110.09	103.76	101.46	107.66	105.05	102.76	107.72	111.72	109.04	108.37	100.51	112.38	112.18	106.77	105.35	109.37	113.85	110.5	109.52	111.01	108.63
97.726	102.35	95.156	98.692	92.135	105.19	99.205	96.434	96.064	99.392	102.16	100.27	98.987	96.802	99.151	102.49	97.128	97.636	90.917	105.83	102.38	91.987	96.578	99.278	94.126	97.391	96.745	100.64	99.507	102.7	100.76	100.15	96.297	95.401	96.27	96.271	100.03	99.774	98.997	103.54	96.625	91.725	94.779	100.67	99.852	98.736	99.65	94.215	99.204	101.37
110.28	107.92	114.5	102.05	107.95	113.87	109.46	106.17	113.56	105.13	107.51	107.27	108.76	102.51	104.94	111.04	106.4	104.23	103.32	106.49	105.32	107.63	112.16	110.9	112.09	108.78	112.15	108.16	119.28	102.95	107.07	115.64	115.86	109.72	107.02	103.17	110.25	109.52	108.82	107.15	106.32	104.84	105.71	112.56	104.34	106.65	113.13	107.68	111.25	104.52
103.39	91.701	96.551	99.753	100.49	107.54	99.836	102.44	101.05	94.462	103.13	100.89	96.531	94.047	99.76	102.58	98.523	94.179	91.898	93.691	97.108	95.862	101.96	106.01	100.74	102.78	100.95	104.36	98.901	101.17	101.08	100.67	96.879	102.87	100.89	94.245	97.819	102.33	104.77	104.76	97.45	100.75	99.342	99.196	104.3	99.662	105.07	101.29	97.652	96.841
93.862	98.807	100.96	100.26	93.281	88.46	99.674	102.34	98.042	97.538	102.14	99.196	97.495	97.314	97.954	95.968	101.82	95.084	100.95	94.995	98.025	104.49	101.64	95.582	101.24	99.264	98.493	92.835	98.03	97.375	94.637	103.77	93.482	90.652	96.627	100.66	92.634	90.842	101.7	103.35	93.489	102.51	95.748	96.627	96.518	97.506	97.206	108.23	98.847	98.925
109.26	110.25	106.91	105.42	110.25	107.23	108.26	108.49	107.17	106.04	107.03	100.32	105.38	105.06	109.99	111.97	106.69	107.07	106.42	111.07	105.22	107.42	112.85	108.69	103.74	111.77	104.75	107.44	105.82	106.8	106.19	107.04	108.48	112.51	103.5	107.44	113.62	110.63	107.94	113.05	105.23	105.16	110.82	102.36	106.96	105.42	110.49	108.23	106.18	104.76
102.31	112.23	105.73	108.24	105.52	111.82	100.26	103.42	108.41	103.2	108.99	106.01	109.02	113.39	114.86	104.31	105.83	110.35	102.06	106.22	104.24	114.8	108.54	106.09	106.01	112.86	102.18	108.26	112.74	106.9	109.25	100.59	108.08	107.84	109.23	109.15	108.57	103.11	105.89	105.48	104.97	105.81	107.31	104.87	117.47	112.52	109.86	108.69	106.31	109.91
109.98	104.32	107.13	106.46	106.01	101.96	103.54	102.96	105.45	102.53	110.72	111.72	103.09	108.86	99.137	108.6	103.71	98.372	108.88	108.54	110.13	105.91	107.82	109.07	110.02	107.63	103.6	101.5	102.22	102.69	109.18	105.28	104.61	107.7	104.2	106.56	106.52	101.25	106.36	104.86	107.42	110.65	103.07	107.6	107.71	103.94	105.37	99.133	104.67	102.09
105.79	105.46	106.11	109.81	107.55	108.11	110.25	104.66	106.13	108.06	107.44	101.5	112.37	112.15	102.35	97.728	103.74	103.44	108.94	107.39	108.02	101.17	101.37	111.22	109.28	107.5	105.31	108.81	104.04	104	104.32	100.52	106.26	104.36	104.22	105.72	106.39	101.99	109.55	106.79	104.39	113.04	112.13	107.12	109.92	102.67	106.5	107.05	107.33	102.89
101.03	103.94	94.634	99.907	103.17	104.13	102.21	101.08	103.47	103.04	97.821	95.203	105.08	105.05	101.43	105.26	103.53	101.12	105.39	91.988	99.846	96.551	101.88	97.424	96.865	99.908	98.422	99.783	100.35	98.538	90.856	97.048	102.01	103.44	97.902	106.34	99.439	100.53	99.388	96.439	101.23	101.6	105.09	101.47	97.774	98.998	104.72	104.43	97.356	103
108.99	112.38	112.74	106.1	105.44	112.53	105.19	109.58	107.1	111.83	108.23	105.64	102.11	108.84	114.93	108.91	108.4	111.47	113.47	105.41	110.46	106.87	106.84	105.62	106.41	107.46	109.13	102.18	110.68	106.97	109.56	102.71	109.6	101.11	114.92	113.63	107.82	109.44	108.11	108.43	105.31	104.2	108.42	107.08	112.75	101.83	103.87	112.49	109.31	107.46
91.141	98.796	97.953	99.848	103.15	103.41	97.012	100.69	99.306	96.391	93.18	98.609	96.691	97.079	94.708	98.779	91.434	97.218	94.877	98.431	104.35	97.929	99.539	97.775	95.327	100.73	97.485	105.05	98.502	95.577	96.489	100.75	91.265	101.7	98.907	96.136	95.598	93.673	96.176	95.114	104.88	107.76	89.044	96.259	96.895	98.189	100.68	96.635	97.996	98.816
108.47	103.55	109.48	102.98	110.75	112.85	108.38	109.24	102.77	102.5	97.331	111.1	104.65	104.79	106.44	101.93	106.87	108.57	105.96	111.49	105.87	105.68	103.7	106.84	104.31	102.76	108.15	101.47	108.32	105.77	105.09	112.05	108.57	107.34	109.63	106.86	108.31	106.02	108.83	109.26	105.01	112.14	100.53	104.15	105.38	102.93	103.88	100.85	106.52	102.81
93.861	92.482	96.602	99.463	98.588	103.86	97.918	97.458	100.73	97.111	96.252	95.832	97.02	104.74	99.51	94.641	97.929	96.522	93.981	105.79	97.301	93.367	98.809	106.05	96.886	97.687	104.18	97.295	96.599	98.124	102.55	99.84	92.36	102.19	98.56	98.707	94.909	98.661	100.47	103.14	96.529	94.818	95.549	97.327	99.784	97.318	96.074	103.22	104.33	93.245
111.32	106.65	108.07	109.44	112.69	110.99	114.25	112.04	108.18	111.98	110.7	107.42	106.7	105.17	111.91	112.32	108.9	104.88	107.84	107.66	111.41	107.93	101.99	111.92	109.72	110.07	105.19	104.46	113.49	108.73	104.15	105.71	106.43	106.39	107.09	108.77	103.82	119.05	106.64	110.3	106.16	104.39	102.87	114.86	108.98	112.08	108.35	114.28	110.05	103.9
104.17	108.39	107.08	102.49	103.32	104.77	103.52	108.45	101.47	108.54	109.62	102.84	107.12	98.632	107.96	110.95	100.76	105	102.29	106.26	100.67	99.669	107.65	110.99	104.21	108.22	103.58	104.88	105.95	113.06	106.27	103.23	108.11	104.4	101.7	103	109.71	105.38	109.05	106.38	109.47	100.34	112.71	107.97	104.03	112.97	108.59	106.68	108.37	108.76
105.59	102.7	102.88	106.32	103.79	107.71	108.78	103.95	102.13	108.59	104.91	101.31	102.08	103.13	110.24	106.39	101.27	106.51	104.59	105.14	104.97	109.25	111.36	108.74	110.15	102.17	112.94	102.29	109.57	103.82	106.51	104.2	113.21	109.86	104.57	110.24	109.82	107.33	102.36	106.09	106.11	103.69	106.04	104.44	103.04	107.39	105.23	107.9	103.77	111.21
113.17	100.29	108.49	107.01	108.57	105.64	105.22	103.47	106.3	98.822	106.7	101.64	104.52	111.3	106.61	112.9	107.97	104.95	99.004	103.58	113.31	112.46	105.81	110.72	110.02	106.43	108.93	108.2	110.41	104.83	109.69	105.13	103.51	104.9	103.39	105.46	106.76	100.81	105.21	106.98	105.6	104.47	106.39	109.51	109.58	110.34	104.39	103.73	107.59	108.92
105.22	103.23	109.21	105.78	104.94	107.13	111.26	110.54	108.66	117.32	102.77	105.7	105.82	109.17	114.82	108.33	105.78	109.03	104.68	110.79	103.17	110.68	105.84	106.31	112.02	109.91	103.69	113.38	108.9	110.37	110.8	112.43	104.9	107.35	106.75	108.43	111.43	102.16	102.52	109.76	107.86	109.99	107.65	103.67	106.23	109.29	107.94	102.81	111.64	110.03
99.01	99.618	99.801	105.97	103.24	102.28	106.27	97.696	102.78	104.97	113.58	102.41	103.18	100.63	111.42	107.1	102.01	102.12	105.12	103.6	104.87	116.18	104.46	103.97	102.97	100.2	106.07	103.19	108.27	108.44	102.95	100.53	109.01	106.76	108.33	103.62	107.91	104.74	107.23	108.65	102.87	107.13	110.2	103.05	110.77	100.19	106.93	98.815	106.39	105.07
111.88	106.84	107.4	103.36	107.53	107.08	110.95	108.11	112.78	104.94	109.73	107.97	109.63	113.16	104.21	97.537	112.26	112.8	109.46	114.17	106.69	106.83	114.55	107.37	106.36	108.7	105.31	109.26	106.4	110.77	108.2	107.36	109.37	115.99	107.27	99.345	108.72	113.17	109.94	117.05	106.56	109.61	109.09	108.68	113.4	106.05	103.26	111.02	106.17	109.12
103.99	94.698	93.962	99.799	103.53	99.205	97.992	102.1	102	102.89	99.89	98.491	101.52	99.374	101.51	100.01	99.499	102.07	97.899	96.595	96.648	98.338	100.53	97.189	105.88	103.74	100.07	99.459	99.842	92.008	101.41	95.572	102.25	94.988	107.99	100.27	94.14	101	90.59	99.459	99.492	106.71	93.141	100.96	96.677	102.89	106	97.539	97.055	100.72
110.99	102.03	110.69	115.89	109.34	105.92	106.8	111.13	112.33	103.43	102.68	110.12	102.99	109.69	103.43	107.01	104.91	108.93	108.55	105.14	105.71	102.45	108.16	102.82	106.51	104.36	111.02	105.65	105.45	107.39	108.08	103.86	105.02	108.67	106.59	104.87	104.87	110.18	111.17	102.26	105.01	106.64	111.21	100.53	111.69	105.2	107.21	102.44	109.64	107.92
91.808	98.684	94.21	100.09	98.659	97.574	97.292	95.23	97.211	94.028	94.894	103.27	99.421	100.61	101.38	91.719	95.531	102.25	99.432	100.25	98.245	101.77	94.436	96.423	102.04	101.62	98.659	105.72	98.58	94.543	99.949	94.108	95.714	105	100.63	97.659	100.67	103.36	100.45	103.95	96.683	97.951	96.964	103.57	96.6	98.761	100.12	99.746	96.754	97.23
101.76	101.74	100.04	98.541	103.58	103.71	107.41	100.37	112.62	107.7	98.98	98.747	100.56	98.555	93.939	104.03	106.74	103.14	103.83	100.2	96.979	102.89	99.616	107.92	101.62	100.87	98.332	105.43	99.786	99.83	99.182	102.66	96.395	104.77	103.67	100.52	103.5	102.08	96.314	103.79	95.934	100.33	104.81	102.34	102.15	97.387	102.28	100.65	101.03	109.02
110.73	113.06	105.36	112.82	112.08	111.78	111.1	105.54	108.8	108.21	110.85	107.05	111.99	106.23	109.79	110.96	109.56	110.06	112.84	109.16	113.25	105.22	107.2	102.79	106.8	109.61	108.37	102.17	112.09	103.82	112.17	113.21	113.06	112.78	111.83	110.04	110.13	111.13	107.35	114.28	110.23	112.22	110.26	107.3	108.58	104.01	112.05	106.9	110.18	109.89
110.66	107.65	99.919	110.57	109.42	107.74	108.29	111.5	105.43	105.71	109.26	105.71	105.65	112.3	115.73	108.77	110.44	108.94	109.72	103.83	100.65	103.86	106.54	108.04	107.01	111.64	104.4	100.9	111.18	106.34	107.66	106.83	111.65	110.97	113.81	113.77	111.19	105.87	111.63	107.75	102.45	104.33	113.82	102.31	108.72	103.87	104.56	103.92	107.22	110.87
104.03	110.76	108.68	107.5	104.34	108.37	96.072	103.88	104.53	101.27	107.07	104.95	107.54	103.58	104.86	102.96	107.66	104.7	109.88	102.28	104.86	104.35	112.83	108.47	109.21	108.12	107.85	103.05	101.16	104.12	99.635	104.44	102.99	100.95	105.13	106.62	106.02	103.76	104.16	102.38	101.76	102.9	104.26	109.59	107.79	97.088	110.05	104.34	107.54	106.22
106.74	100.9	108.09	110.65	108.81	109.09	109.47	103.21	108.17	105.88	104.2	106.62	105.64	108.54	106.22	112.62	106.78	100.27	100.52	107.87	105.18	104.07	110.89	104.15	106.65	107.98	105.52	103.86	108.22	102	109.35	106.64	108.97	107.09	107.74	98.516	106.13	101.14	105.5	102.11	104.7	107.27	96.753	103.74	110.48	106.89	107.82	105.97	106.87	110.21
100.24	95.949	91.66	103.19	95.186	98.24	92.692	102.51	96.346	102.27	96.064	101.42	104.16	102.09	98.218	98.533	96.328	101.29	99.877	98.481	95.93	97.462	96.722	96.568	93.128	97.003	98.988	101.32	100.96	95.585	98.649	99.28	100.5	105.59	97.351	94.439	93.379	97.844	96.392	96.283	99.803	99.48	98.046	101.9	96.681	98.633	101.38	96.297	90.562	99.748
99.744	100.94	96.046	99.827	105.11	104.37	104.54	99.102	97.535	97.735	104.05	108.01	105.2	105.3	102.16	103.9	107.73	93.63	101.12	104.44	102.64	97.396	98.159	97.005	102.64	99.486	102.68	103	98.222	107.99	99.74	99.206	103.42	101.7	100.02	95.975	99.248	104.45	105.29	103.15	105.27	103.7	97.658	100.37	97.92	99.986	104	95.609	97.014	97.721
99.618	99.947	101.06	99.404	96.821	101.84	106.92	102.41	102.75	107.11	101.33	102.3	97.614	99.238	102.55	98.672	105.33	107.22	97.756	108.37	103.2	102.62	104.64	96.036	100.56	99.861	100.71	102.97	98.707	106.21	106.25	109.84	102.89	95.394	98.964	100.94	105.46	104.5	98.532	95.767	96.085	98.029	105.97	97.606	95.351	99.546	97.094	102.11	100.75	101.61
102.17	104.89	107.43	106.17	107.99	105.01	105.47	105.34	106.07	104.64	102.84	112.05	107.1	100.6	112.7	111.45	106.06	106.67	102.74	97.276	100.89	105.27	105.37	108.76	103.96	104.98	102.59	101.83	106.1	102.35	99.936	107.54	106.76	102.98	110.96	102.52	108.92	108.87	110.59	114.35	111.26	107.28	98.459	104.1	107.86	102.14	106.87	110.81	105.89	103.76
103.39	106.44	111.99	96.898	107.39	106.79	99.651	114.01	103.6	105.89	104.22	106.93	104.22	113.29	112.84	104.08	104.78	110.4	105.59	105.67	106.37	105.91	103.39	101.21	107.74	102.22	108.69	108.77	103.62	107.72	103.01	105.48	104.74	106.11	104.18	105.42	108.82	106.58	108.05	104.66	105.81	107.96	102.73	101.84	107.79	105.58	108.26	105.75	109.73	101.06
107.87	104.31	101.03	104.47	104.84	111.24	106.64	100.47	108.96	106.98	103.81	103.77	99.05	103.78	113.75	105.14	109.2	106.44	99.399	100.02	102.07	108.78	103.35	109.52	106.28	102.69	104.29	109.22	106.3	106.75	103.7	104.93	105.58	104.44	102.1	109.69	108.18	101.47	105.06	106.16	107.65	104.49	104.02	113	105.54	112.03	102.49	104.52	104.93	114.68
106.93	107.89	107.97	103.78	104.99	102.21	104.03	103.12	104.58	103.3	103.95	104.67	105.65	111.93	102.12	114.96	104.55	106.54	103.43	102.04	107.19	103.51	106.07	109.99	103.65	108.66	102.13	101.05	104.08	100.94	103.82	107.67	107.53	104.52	105.86	105.26	113.38	108.79	105.19	106.36	104.08	106.71	103.95	103.74	109.59	108.76	109.05	105.65	108.58	102.75
106.82	105.34	111.12	104.41	106.07	104.95	104.3	104.99	108.2	106.65	107.42	107.29	103.47	106.58	96.615	101.99	106.82	107.93	102.26	104.02	108.23	109.1	100.38	107.89	104.61	105.28	108.79	104.96	108.18	113.81	103.11	106.15	107.03	105.76	104.97	106.6	104.64	104.1	102.57	107.71	102.96	112.01	107.19	102.95	105.89	107.81	112.03	103.2	102.8	95.886
95.474	96.461	100.53	102.44	99.306	102	101.73	99.772	97.735	98.055	99.042	99.732	101.1	101.3	98.92	100.12	95.216	100.65	97.469	88.424	99.731	90.903	96.66	97.6	100.66	97.647	98.44	97.64	102.21	99.385	103.33	98.887	98.452	99.082	95.907	97.402	102.84	99.888	93.677	103.55	99.872	96.915	100.79	96.344	101.56	99.076	98.078	101.79	97.429	94.544
109.3	98.582	102.01	102.03	110.12	99.147	112.59	100.56	102.72	101.59	106.27	101.64	103.15	105.55	100.26	106.45	101.18	99.932	102.49	109.15	102.58	102.74	94.711	106.3	97.857	109.61	99.992	105.03	101.17	102.49	106.79	105.29	104.15	101.83	98.028	108.93	100.9	104.01	97.999	109.08	106.36	103.64	99.534	107.52	99.736	101.85	99.491	97.396	104.63	104.36
100.89	104.74	109.38	110.24	105.97	102.99	102.58	104.45	107.92	106.27	104.58	106.84	105.8	102.65	102.61	105.35	109.63	100.03	111.21	103.85	109.42	107.92	108.95	105.88	103.46	110.25	98.873	104.95	103.83	106.2	102.93	104.31	109.18	102.68	103.94	107.94	107.77	108.17	102.19	102.96	108.05	103.34	100.85	102.35	111.72	111.79	108.31	103.88	105.07	108.48
113.7	104.74	113.67	106.29	111.89	106.67	107.98	118	104.59	114.44	106.44	114.66	106.95	101.73	110.55	112.09	106.72	107.7	111.23	109.65	112.18	103.71	104.49	107.95	104.65	105.41	103.91	105.01	107.81	110.63	111.7	104.63	117.96	116.44	112.61	104.11	107.9	106.92	101.48	110.6	108.16	103.65	109.45	106.2	116.52	104.38	113.93	112.14	107.86	107.6
101.51	99.989	103.75	101.22	94.56	101.26	101.89	90.773	95.829	98.316	95.547	95.514	97.615	97.011	95.33	97.67	100.52	95.914	94.622	102.67	94.265	98.691	97.766	97.572	97.024	98.36	96.4	98.552	98.776	97.516	100.78	98.412	99.798	100.91	95.496	104.57	98.805	101.39	98.117	96.573	96.111	98.845	100.18	97.947	102.9	97.889	97.893	97.746	100.92	96.918
106.36	108.94	109.23	112.45	106.47	109.66	108.12	99.055	108.88	110.6	106.21	101.12	111.29	106.45	111.66	106.66	109.69	105.82	106.61	97.601	108.59	106.07	106.61	105.39	104.31	108.06	107.65	110.9	112.45	107.4	104.67	109.06	101.65	106.5	105.99	105.72	107.65	108.68	108.38	110.26	105.74	103.93	110.54	107.67	107.11	102.71	108.49	106.13	107.75	97.927
110.57	103.71	106.49	105.57	109.47	105.79	109.89	106.13	105.42	102.57	109.62	106.82	107.29	110.73	108.76	103.08	105.64	109.96	101.74	103.86	106.01	110.98	107.21	107.84	106.95	102.52	104.91	108.31	107.48	111.87	106.53	106.25	107.52	109.21	108.69	108.78	106.84	102.57	105.89	105.29	111.28	104.06	103.17	112.9	103.25	107.71	111.06	110.43	110.62	109.91
109.97	107.55	103.14	107.4	113.52	107.34	107.29	109.81	110.61	106.8	112.06	108.57	105.39	108	112.23	117.16	109.7	100.94	105	108.61	113.14	111.51	108.28	112.76	114.1	108.69	109.29	105.55	112.36	111.48	110.65	105.45	103.08	108.7	107.1	106.72	108.57	105.06	107.8	103.43	107.81	109.61	111.85	110.09	113.68	112.55	110.48	109.25	103.86	106.65
112.85	110.31	112.33	106.95	109.46	101.42	103.01	102.08	101.33	100.76	107.2	104.38	102.53	104.58	108.35	108.23	103.61	103.81	98.733	103.31	105.11	104.89	108.63	101.31	105.02	101.5	103.79	102.22	100.87	97.957	104.57	107.26	99.041	104.53	100.3	99.745	108.9	106.77	106.69	103.82	108.33	108.26	106.44	107.92	108.67	109.48	104.3	111.13	108.35	106
111.78	109.7	109.22	108.95	105.17	106.35	110.4	107.36	113.59	107.43	107.41	107.52	109.64	108.04	108.2	111.88	113.04	106.65	112.96	112.86	110.05	109.51	106.34	104.33	108.49	103.76	105.76	109.69	106.93	108.91	102.82	107.49	105.95	105.55	107.23	109.9	107.55	107.78	110.22	110.59	106.41	103.88	105.79	103.59	100.38	106.7	107.73	108.05	107.66	105.97
110.36	108.27	111.27	116.93	110.29	110.41	110.7	97.641	109.49	98.308	105.13	108.26	110.82	115.98	107.83	106.65	108.19	104.21	102.08	103.04	106.81	109.11	110.27	116.51	106.76	105.57	109.7	102.97	98.049	108.78	109.19	103.14	106.38	106.97	109.45	107.74	107.39	114.58	108.05	112.16	105.2	107.6	102.79	99.173	112.34	115.24	114.43	108.81	107.17	105.74
101.39	106.85	105.3	99.212	105.33	107.47	96.487	104.05	99.598	98.629	98.012	99.792	97.846	97.077	102.73	101.29	100.65	102.86	102.03	101.07	102.59	104.2	97.68	99.817	103.09	105.32	100.82	98.888	100.38	98.365	98.911	98.961	99.474	105.97	99.351	100.59	99.092	103.69	103.46	95.819	98.632	103.33	99.664	105.16	100.82	98.081	99.417	98.203	103.46	101.7
103.54	100.97	105.43	105.23	109.4	105.08	110.7	106.2	102.01	113.23	104.17	105.69	106.46	98.99	108.79	101.36	104.08	106.62	108.39	107.6	110.13	104.33	98.513	107.28	106.76	105.45	109.92	108.78	107.67	110.29	104.43	106.52	107.68	108.49	103.79	107.37	104.65	109.27	106.21	107.13	109.07	112.47	107.64	100.25	103.15	112.37	103.33	102.24	103.99	109.43
102.01	108.51	108.57	114.78	106.21	106.24	111.74	111.33	107.74	106.69	107.36	112.34	104.32	107.92	109.41	111.26	100.84	113.08	106.57	108.13	109.72	110.2	103.63	106.41	104.42	110.41	107.64	101.76	109.96	109.81	104.72	106.41	105.3	105.98	112.14	109.2	114.06	102.5	107.89	105.51	106.83	116.23	104.24	114.14	110.07	103.72	106.28	109.88	105.98	105.39
102.89	104.07	106.92	105.2	103.42	103.75	105.13	109.61	104.68	114.54	109.52	104.02	108.68	105.14	107.06	104.73	104.6	99.022	106.58	109.8	107.32	104.3	104.45	113.32	100.15	105.27	105.28	103.28	105.45	98.036	102.37	101.46	109.2	110.07	102.05	104.12	104.54	102.61	113.36	104.07	102.38	102.86	108.19	106.47	106.62	107.83	100.54	99.473	101.56	102.96
98.674	97.387	98.847	102.29	108.25	100.27	99.337	95.074	97	101.79	97.403	90.511	92.447	100.88	100.92	96.906	98.565	102.67	97.459	92.516	101.46	101.55	97.287	102.78	103.53	97.737	103.81	96.355	101.91	94.036	102.6	105.05	101.63	95.475	95.941	97.417	101.24	95.41	97.85	94.021	100.14	99.295	98.144	99.708	97.041	101.78	103.22	103.87	99.015	96.977
102.04	100.98	99.788	103.69	108.95	103.77	106.35	104.49	103.25	105.24	109.6	106.95	96.459	105.64	103.46	102.02	109.13	106.32	105.95	101.79	104.91	98.438	104.24	101.32	109.09	100.58	102.16	106.69	106.52	112.7	104.58	104.84	111.56	103.62	108.02	105.89	103.16	106.2	111.29	110.63	102.32	101.73	100.9	108.66	101.93	110.29	104.69	109.77	109.6	106.15
106.29	105.5	109.29	109.05	100.72	108.48	102.24	105.78	103.75	111.92	117.22	108.18	108.8	102.6	105.36	107.31	103.9	106.93	106.58	101.6	98.123	102.07	107.27	108.06	101.04	104.14	103.22	99.082	103.04	105.23	101.67	103.17	103.75	107.18	106.88	104.24	107.91	106.44	105.34	104.53	103.16	108.81	103.93	106.76	102.99	105.3	103.46	111.07	105.92	107.69
103.98	110.87	105.25	110.9	107.82	100.56	103.04	107.75	104.76	104.63	114.24	104.47	115.3	108.97	102.85	103.83	110.39	107.4	104.14	101.41	106.68	103.67	101.83	107.57	96.526	105.14	113.23	108.81	104.11	105.48	105.18	106.68	108.19	105.82	103.87	104.93	110.14	106.08	103.34	104.64	107.3	106.97	101.79	109.44	104.98	112.74	101.68	105.62	103.59	105.97
108.38	115.09	113.14	104.89	107.96	116.03	113.04	111.77	107.58	110.4	104.01	106.63	105.99	107.05	107.58	107.07	104.56	110.16	107.93	106.96	109.76	105	108.69	106.75	104.26	114.05	103.88	111.31	108.53	108.04	113.1	105.61	113.44	107.91	109.85	112.95	111.97	106.75	114.79	105.84	103.35	104.5	107.12	108.06	107.16	104.36	108.1	107.34	109.64	107.36
110.34	112.65	109.24	107.25	111.46	107.94	107.56	102.85	109.22	108.91	106.76	107.63	110.12	109.6	109.39	104.37	105.92	112.18	107.03	105.26	105.76	110.63	113.41	111.22	112.82	108.52	119.52	106.68	106.42	112.14	110.01	112.15	107.03	107.05	107.13	108.58	108.45	113.64	111.41	112.75	116.9	101.36	107.53	106.19	108.18	110.46	103.88	111.9	107.4	104.85
93.06	100.38	106.96	96.985	97.267	102.69	100.44	96.098	97.053	96.987	93.925	97.601	99.911	93.819	96.455	94.118	95.197	101.47	98.93	101.54	96.158	100.84	97.225	98.25	99.419	96.804	95.565	103.62	97.543	98.032	93.884	103.84	98.791	95.306	95.182	88.564	98.943	94.947	102.41	96.702	99.68	92.582	99.804	97.557	95.788	96.074	94.444	97.512	98.323	98.56
107.57	111.27	104.92	106.66	107.88	110.02	111.53	105.28	109.27	109.57	116.39	113.74	118.8	107.62	110.41	109.89	107.67	106.9	103.46	110.33	104.02	106.19	108.64	110.06	110.85	107.57	102.6	103.44	106.52	101.42	105.5	110.26	112.88	102.97	109.22	111.3	113.76	103.05	112.7	106.33	111.58	104.11	110.66	104.6	107.17	112.57	113.49	108.02	106.59	105.8
108.37	100.28	105.56	108.86	108.02	113.92	107.22	106.35	109.06	116.93	116.49	111.91	113.38	110.61	109.53	104.2	111.51	105.32	115.26	108.23	114.26	106.49	113.55	107.62	107.81	111.8	108.6	108.67	107.58	107.91	107.32	113.92	107.18	106.88	118.19	114.99	109.58	104.24	112.2	113.16	110.66	105.62	109.59	115.76	111.42	109.46	107.95	105.22	108.85	105.6
116.08	104.67	114.8	111.28	110.77	105.65	108.2	108.01	107.89	106.09	106.4	110.9	111.2	108.64	112.06	113.97	106.21	107.45	118.13	106.61	112.43	106.91	109.23	108.46	104.66	112.35	106.27	103.44	109.88	108.66	107.15	106.74	103.98	116	107.97	103.15	116.22	115.9	106.07	112.65	108.51	109.36	102.38	108.84	108.35	109.76	113.79	103.91	107.77	105.28
107.88	105.91	107.24	102.85	106.8	110.05	100.56	106.56	107.97	108.34	103.01	102.1	112.35	110.37	108.9	106.64	106.1	110.54	112.7	108.93	109.54	114.62	110.33	104.84	110.51	107.69	106.47	111.37	102.37	104.75	105.74	110.97	112.95	107.97	108.43	111.59	110.02	105.05	105.06	106.76	101.83	110.99	109.68	110.34	112.47	109.77	105.77	110.88	106.94	103.44
103.28	106.62	105.76	110.22	104.14	106.5	110.39	99.611	109.44	109.12	103	104.63	111.82	103.56	108.6	101.04	114.98	109.63	101.76	102.31	104.53	103.67	107.59	114.2	106.56	104.09	105.91	103.26	99.714	101.71	106.26	110.29	105.68	108.04	109.37	102.82	108.38	107.8	107.86	105.41	104.34	107.01	110.32	103.71	101.45	98.997	103.74	105.66	105.62	106.46
101.04	104.88	102.91	97.417	100.2	97.537	97.881	101.96	93.357	100.34	96.64	97.867	99.091	101.93	98.953	98.52	104.07	103.54	96.104	106.36	102.57	99.725	98.157	101.84	102.97	100.23	102.39	109.73	98.226	106.84	98.257	101.74	99.826	98.374	104.71	102.76	102.66	90.64	98.363	100.32	100.52	97.798	96.763	104.84	98.862	100.84	100.77	101.42	99.135	103.96
100.43	102.7	93.606	100.65	97.842	105.14	99.572	90.371	96.039	98.163	95.265	104.63	101.79	97.523	102.6	96.532	103.15	93.919	101.62	102.93	101.92	95.513	99.48	89.516	98.669	99.099	100.27	96.302	100.24	102.7	97.91	99.572	97.095	93.45	97.125	101.57	98.7	93.571	95.427	93.936	97.318	98.261	97.321	98.904	100.78	94.716	95.326	98.205	102.96	96.173
103.26	98.27	106.07	97.759	95.336	97.999	92.597	97.388	101.56	97.698	100.22	95.345	93.51	99.775	100.52	97.813	101.23	96.568	96.124	96.188	101.16	96.169	99.276	96.01	99.526	99.625	100.95	94.273	95.282	98.241	99.935	95.114	99.311	100.07	90.372	94.378	101.04	92.701	97.845	94.859	97.235	93.843	97.488	101.13	94.742	93.431	98.216	98.367	103.18	101
108.18	106.45	110.22	106.05	109.5	106.4	109.07	106.47	104.21	107.11	107.24	102.13	104.53	109.55	103.44	108.76	107.37	106.16	105.83	108.89	105.4	109.79	107.92	106.17	110.38	105.32	106	103.33	109.49	108.39	103.98	105.37	104.6	105.21	107.13	107.1	108.57	107.09	113.73	106.93	107.55	104.73	109.27	111.27	106.84	102.09	105.38	105.22	101.25	104.5
108.62	107.34	106.98	106.83	107.63	100.69	104.27	107.17	106.37	109.65	103.49	106.36	110.36	114.26	112.78	113.02	103.16	106.34	98.566	106.57	103.94	109.39	105.66	108.9	114.75	115.33	108.11	102.91	112.99	99.629	109.2	107.58	102.75	115.71	109.55	98.728	105.53	106.48	109.47	107.58	113.56	100.49	116.16	110.01	102.28	103	109.77	102.62	100.13	104.39
105.11	108.39	106.54	101.47	104.12	107.85	107.44	110.59	101.24	104.17	104.87	103.68	111.19	104.06	101.41	105.61	101.55	101.13	104.4	98.913	112.8	109.79	106.07	107.37	103.68	107.06	113.79	109.01	113.63	110.55	103.13	104.33	106.43	103.05	106.71	104.71	106.59	107.52	108.69	108.09	107.25	110.04	105.73	111.16	106.44	111.66	104.78	108.94	107.65	101.48
97.318	98.906	99.064	99.743	93.056	99.998	98.12	95.478	98.338	95.443	97.105	104.5	101.66	103.06	102.42	91.438	104.43	93.207	100.35	95.54	97.719	92.028	95.637	100.47	97.89	98.906	97.028	104.56	98.257	98.98	99.323	101.27	98.626	98.812	93.385	90.609	94.242	96.982	100.06	93.948	94.823	95.58	98.03	100.33	100.37	99.53	103.47	96.141	98.33	94.192
102.4	94.947	94.478	97.06	98.929	99.945	98.647	101.73	101.13	93.26	104.02	101.7	96.877	99.564	98.591	104.41	100.11	99.127	97.723	105.63	99.794	102.89	93.589	103.92	100.23	102.17	105.45	101.14	99.869	99.757	101.44	104.23	106.86	106.25	93.861	106.62	102.47	104.2	100.3	99.107	99.583	102.43	99.314	96.798	96.755	98.817	106.03	99.217	100.05	101.92
105.76	109.63	112.84	103.4	110.71	105.89	112.08	104.71	103.36	105.43	109.15	105.76	102.32	115.27	105.73	104.86	109.17	104.87	107.26	105.74	108.82	111.96	102.61	102.17	109.5	110.3	111.83	110.55	108.46	98.122	102.73	113.49	111.83	108.5	105.53	108.6	106.54	107.43	109.11	106.68	106.37	113.86	107.53	109.22	95.539	107.17	111.48	111.19	106.92	107.74
108.81	106.53	105.8	104.49	105.44	105.99	104.92	106.18	107.07	112.44	99.067	108.55	109.23	109.48	99.335	104.84	104.51	103.33	110.21	109.97	100.4	109.39	108.18	109.21	96.554	105.33	105.04	106.48	109.99	103.67	105.67	107.02	108.34	94.513	109.84	107.88	110.58	107.26	105.08	105.42	107.75	110.22	108.29	107.29	106.65	104.96	110.33	107.23	108.23	105.99
98.005	98.708	103.86	100.48	100.96	100.27	100.73	103.97	93.53	102.62	97.834	101.5	100.26	103.09	105.84	97.571	107.48	99	104.79	102.22	100.07	97.127	97.293	100.58	97.576	98.459	104.7	101.37	107.62	97.843	99.288	104.25	98.808	98.51	103.64	99.933	98.111	103.57	98.643	99.384	95.19	102.11	106	98.431	102.46	105.25	108.13	101.4	107.68	97.736
104.87	99.905	103.06	105.2	104.09	110.08	105.59	104.85	100.27	107.08	111.29	104.26	104.51	105.81	102.99	107.61	106.06	105.41	103.41	105.15	102.25	106.83	104.14	99.89	106.59	112.27	107.64	99.002	98.914	103.76	104.11	105.82	107.31	102.55	107.12	104.71	104.12	105.34	103.37	105.79	102.39	119.19	107.51	109.43	98.266	108.36	101.78	108.43	107.67	107.41
96.944	101.42	101.71	101.98	104.04	97.035	99.463	99.077	101.57	102.45	104.94	101.38	98.302	103.44	97.769	99.688	103.7	96.286	106.21	98.013	96.82	102.13	93.043	99.558	94.803	98.478	100.02	102.89	98.37	95.759	103.87	96.641	101.59	96.817	100.9	96.934	102.79	97.436	103.87	108.17	95.408	96.601	96.629	98.58	102.92	101.71	100.6	97.637	97.445	99.106
107.64	107.74	110.45	109.38	106.34	100.81	108.59	105.55	103.99	102.83	106.5	104.14	107.16	106.14	104.24	106.31	105.59	109.83	108.68	100.02	106.82	109.33	105.21	100.83	104.89	105.44	100.05	110.37	107.33	99.749	104.41	104.83	100.73	103.77	110.09	107.66	104.15	112.1	108.05	105.42	103.89	100.66	106.84	103.97	107.02	102.92	103.36	102.05	100.87	102.95
107.44	107.93	105.78	108.37	103.82	106.89	107.67	104.13	98.059	101.68	105.7	107.56	106.49	109.45	107.08	98.374	101.45	106.07	106.37	107.79	107.64	98.557	106.08	107.18	105.42	103.53	103.07	103.09	106.11	107.23	105.32	111.58	108.09	105.61	107.51	107.28	112.19	106.54	104.08	103.07	105.6	102.01	106.63	108.65	107.22	105.5	109.01	106.94	103.11	112
106.88	98.204	104.31	108.38	102.04	104.32	104.24	104.57	112.41	107.81	101.99	109.53	106.67	106.11	107.68	109.38	102.76	107.43	105.15	111.44	100.31	102.52	107.72	106.08	112.4	103.01	106.21	105.14	111.93	102.8	103.7	105.21	107.56	108.47	110.95	105.55	105.48	103.05	102.97	107.03	110.09	104.34	107.51	108.83	107.84	108.77	110.34	107.37	101.7	103.65
110.67	104.13	109.43	100.84	104.32	103.11	105.68	108.45	99.522	97.787	102.15	102.32	103.09	100.04	111.95	103.98	103.01	101.34	109.42	107.46	102.53	112.61	101.8	105.94	108.81	104.75	103.39	111.09	105.04	107.15	107.44	106.03	109.2	107.07	104.67	108.09	107.73	109.89	105.24	111.28	108.34	105.46	103.43	114.13	105.77	107.67	102.37	109.41	105.09	102.53
109.76	102.86	112.57	110.26	114.07	113.52	115.85	112.13	110.1	107.77	111.6	102.63	109.97	108.43	111.01	109.2	116.3	113.02	107.65	115.24	109.17	104.09	109.59	111.28	116.5	108.02	114.23	116.1	110.64	113.41	111.5	108.38	105.97	104.31	103.31	108.29	112.89	110.12	115.68	109.9	108.49	110.66	115.67	113.65	109.99	107.15	110.71	110.79	111	112.22
107.66	111.31	105.18	103.72	104.17	98.686	98.502	108.23	107.39	112.39	105.3	104.04	103.33	105.74	108.21	107.96	106.77	110.12	103.86	108.29	107.1	100.35	105.41	103.07	109	101.91	105.51	105.13	104.63	111.14	105.7	102.2	106.73	105.92	108.12	108.89	104.25	113.51	106.62	110.18	108.47	105.3	107.27	103.85	107.56	105.56	101.86	111.11	111.76	99.914
106.21	104.87	99.138	111.06	98.663	103.5	108.35	103.83	104.56	102.2	106.72	106.21	102.6	104.73	110.41	111.35	110.31	106.82	106.54	105.42	100.5	101.95	107.44	105.99	109.61	101	110.69	108.84	110.4	104.32	110.49	105.86	103.94	103.74	100.05	103.1	105.96	106.19	106.11	110.5	107.94	104.29	108.2	105.16	105.57	110.93	110.89	101.57	102.44	103.39
95.251	95.526	93.564	102.27	92.116	95.737	92.171	97.128	99.168	100.29	98.684	98.523	100.11	98.479	106.1	94.037	88.563	100.93	91.997	94.81	103.57	99.993	96.69	102.14	101.99	92.159	100.35	99.348	95.538	100.23	90.1	101.79	102.92	96.909	100.09	104.33	96.21	96.577	95.102	101.88	97.864	95.582	94.812	96.018	95.03	94.982	100.17	96.77	96.401	95.623
102.77	96.885	96.782	96.677	105.61	102.59	99.348	107.4	106.39	94.474	100.65	105.98	98.436	98.505	103.99	101.08	97.296	100.73	99.917	94.357	103.11	95.498	103.36	104.22	94.072	100.75	100.87	100.23	105.79	105.46	91.711	107.88	96.831	94.973	97.54	101.74	105.28	98.583	91.887	97.726	104.34	97.163	103.85	104.23	97.883	103.2	104.47	101.38	97.648	100.38
103.73	98.726	102.02	101.48	101.61	99.735	96.938	105.15	97.517	95.938	93.302	93.441	98.238	97.223	99.584	97.929	95.288	103.05	100.29	108.47	97.83	101.5	94.855	98.1	96.456	89.034	102.43	99.069	94.131	97.31	101.03	100.07	96.626	100.65	100.56	96.832	101.58	99.149	99.234	101.7	103.34	99.273	99.415	93.314	97.63	98.383	95.734	98.251	94.01	100.31
94.114	97.424	94.96	102.8	96.786	98.086	96.857	95.376	99.233	95.575	93.765	98.584	99.283	100.87	94.647	100.84	96.552	94.095	105.19	101.64	98.895	101.16	97.493	101.29	98.868	95.605	95.109	94.338	100.58	98.831	98.981	100.72	96.576	95.797	98.541	97.927	98.979	96.369	101.8	97.917	102.08	98.226	104.57	97.581	99.702	96.733	98.517	99.718	95.56	101.89
97.784	99.577	102.82	95.496	101.72	102.66	100.75	101	95.143	98.601	104.87	97.136	99.433	92.763	101.47	98.215	95.984	97.659	97.263	89.29	101.7	100.71	98.647	98.396	99.12	104.17	105.91	95.867	104.04	92.572	94.839	96.649	100.55	96.27	99.822	99.891	89.899	101.13	104.18	97.97	95.343	102.68	95.119	96.081	94.243	100.37	92.809	108.98	99.937	95.155
97.817	106.1	108.4	109.49	111.76	105.17	101.3	103.9	107.78	111.89	101.45	109.08	105.09	100.81	108.04	108.61	101.41	109.81	105.27	101.53	105.43	106.54	108.09	113.9	100.89	108.31	103.83	107.78	107.14	104.59	101.03	112.46	102.79	103.99	108.67	113.28	111.61	109.11	106.23	102.01	106.82	107.35	109.32	103.73	104.69	106.5	108.57	100.2	108.29	100.76
101.8	106.92	101.33	106.53	106.1	108.1	103.19	106.39	108.5	107.98	102.42	108.79	104.07	104.54	107.29	106.86	107.82	105.07	103.63	104.4	100.09	109.46	109.22	115.2	104.61	107.35	101.86	102.53	105.03	112.31	111.16	104.3	103.33	98.182	97.615	109.5	100.49	104.43	109.28	102.1	102.61	110.07	109.51	108.58	104.13	109.47	111.46	105.12	102.86	105.22
99.42	106.65	101.41	101.55	106.34	108.58	107.77	103.45	106.32	101.85	106.13	109.41	107.85	105.59	108.8	104.13	112.83	111.27	113.83	106.25	102.82	98.897	103.52	105.29	110.67	105.86	106.44	105.25	98.993	108.14	104.39	109.63	104.03	103.88	112.72	104.24	102.79	105.12	105.3	107.22	106.72	97.362	105.44	104.91	103.31	105.32	108.03	111.26	100.53	105.63
113.64	113.69	106.1	105.91	100.32	105.87	111.39	107.32	103.9	107.54	108.37	114.73	106.82	104.88	110.08	109.22	118.15	110.02	109.52	110.12	111.8	103.95	111.75	108.12	111.82	111.72	106.79	109.6	111.66	109.54	107.76	113.03	109.83	114.87	107.03	108.11	110.62	107.02	108.66	110.37	108.59	110.4	110.4	112.63	113.91	107.96	110.95	110.71	106.56	103.84
109.27	105.99	113.52	105.16	109.11	107.16	106.46	105.45	105.59	104.65	105.5	104.14	111.72	110.04	111.18	101.52	111.13	106.04	107.27	116.84	109.55	107.04	105.4	109.52	111.81	107.41	108.62	106.05	110.17	106.61	112.61	107.59	112.52	109.32	109.15	99.499	113.22	106.85	109	110.55	108.88	109.23	102.56	112.46	109.1	105.96	105.78	108.72	105.76	104.72
106.51	102.27	109.87	109.47	106.74	102.14	106.44	103.84	110.28	107.26	106.68	110.33	114.65	109.65	106.9	110.17	106.68	110.16	107.23	112.58	107.67	107.99	110.95	110.25	106.38	107.93	110.76	106.72	105.6	113.28	108.99	114.49	114.42	113.33	101.55	107.29	109.2	109.97	111.97	114.62	107.57	115.6	107.44	107.49	107.68	110.29	105.98	113.01	106.31	103.2
103.28	105.61	110.42	100.8	107.4	108.61	105.47	110.59	105.58	104.43	112.15	103.61	104.93	103.42	107.48	108.78	106.38	103.17	110.59	106.22	108.58	110.99	105.43	111.14	99.654	103.52	109.1	114.08	103.5	105.11	104.15	106.6	103.25	108	102.17	106.57	106.45	96.634	105.89	106.31	112.85	103.41	105.11	108.86	104.03	107.56	107.49	105.99	106.32	104.91
101.33	100.19	103.29	102.17	107.03	106.47	100.2	107.94	104.86	108.94	100.13	105.83	102.51	105.68	106.47	103.79	106.29	103.6	105.14	106.21	109.05	103.84	104.86	105.25	96.823	99.346	110.97	102.84	109.55	103.99	101.68	102.61	101.49	106.07	103.54	108.23	104.16	103.42	107.85	106.29	103.09	108.08	105.76	105.1	110.31	102.35	105.89	105.26	100.87	111.9
102.17	102.12	104.81	108.73	105.49	105.49	104.08	106.74	105.9	105.1	109.58	109.65	111.57	106.94	107.86	103.42	103.24	109.8	106.93	106.92	106.81	106.58	103.56	112.58	103.15	105.68	105.41	106.1	101.56	111.08	105.11	103.89	104.38	112.3	105.46	102.81	106.18	108.74	107.04	109.69	103.03	109.03	100.66	103.64	109.07	108.52	106.07	109.88	106.63	106.13
105.77	104.02	107.23	105.82	110.18	100.16	106.78	104	108.25	106.92	105.13	100.86	104.19	105.84	109.19	110.39	115.12	106.02	105.52	104.75	104.92	108.31	107.87	104.67	106.41	108.93	103.28	107.18	99.649	105.74	105.29	103.84	109.48	107.08	110.48	105.3	111.74	107.62	113.12	110.53	112.1	99.74	106.98	107.67	104.83	109.58	109.18	106.7	102.69	100.19
106.4	108.94	104.97	103.61	108.08	106.02	106.93	110.55	109.36	107.74	111.2	104.58	110.41	109.78	102.47	109.99	110.7	106.16	104.7	106.94	107.66	105.27	104.93	110.57	108.98	109.91	108.76	109	109.2	108.48	107.65	103.74	106.7	109.23	113.34	111.32	106.93	109.44	107.66	103.4	106.03	108.1	109.25	116.37	113.43	107.71	107.82	112.36	111.19	98.628
100.4	105.15	104.48	101.51	97.586	101.87	102.1	105.66	99.694	100.26	97.272	99.996	105.08	103.42	97.521	95.065	102.35	100.05	99.871	102.29	103.15	102.67	93.335	100.25	100.96	103.47	100.56	99.272	102.38	98.204	98.233	100.95	101.86	103.76	103.47	95.928	102.75	103.44	96.102	104.66	96.816	96.604	106.59	99.174	97.933	98.548	103.2	99.545	97.385	102.58
105.07	106.59	109.85	106.82	102.73	105.15	110.88	109.04	103.29	107.44	101.64	103.91	99.403	107.86	103.49	107.3	108.66	108.82	104.77	107.54	112.14	111.02	103.28	109.06	101.56	109.05	105.03	112.37	105.73	107.93	104.44	107.28	104.54	111.07	108.63	100.86	107.03	102.32	107.8	112.78	108.41	111.13	105.43	106.68	107.85	101.35	114.97	106.22	107.57	107.72
102.1	100.77	109.95	110.42	103.07	105.5	108.01	107.44	102.71	111.74	113.54	103.78	106.81	105.99	105.73	102.63	104.11	104.24	97.738	102.67	113.95	106.19	104.83	110.45	105.58	102.07	103.36	107.72	106.71	103.6	104.33	109	104.01	105.53	109.73	106.53	101.85	103.46	109.39	109.5	105.8	104.47	107.71	104.59	105.43	107.78	104.72	106.63	107.07	110.94
106.81	108.37	106.69	101.82	104.66	109.04	104.86	104.05	103.12	108.56	112.89	105.89	109.18	111.12	103.32	103.94	110.83	106.51	107.6	112.49	101.4	109.35	113.5	108.78	113.63	104.23	103.29	114.99	107.47	107.83	108.28	109.75	107.12	113.2	107.44	106	106.44	110.17	106.21	107.86	105.15	112.95	112.37	112.28	110.62	110.03	114.12	103.7	106.85	110.93
111.54	110.7	113.66	104.57	110.21	109.74	111.63	114.74	115.57	112.57	111.78	113.79	104.99	111.8	110.25	108.36	111.05	110.67	112.46	106.82	111.28	113.35	108.16	106.79	104.7	108.16	104.6	108.69	112.61	114.21	108.14	109.32	110.33	116.05	112.16	106.63	108.97	112.44	106.35	108.22	107.1	109.3	109.72	118.25	118.07	106.99	115.99	113.41	117.78	107
104.26	107.69	105.61	107.51	109.91	100.16	104.44	108.11	99.587	102.9	105.71	112.21	108.35	105.11	109.51	107.43	108.29	103.54	103.11	108.26	105.07	102.79	101.35	103.83	106.21	111.24	105.14	110.34	111.39	104	111.66	108.05	107.18	98.805	102.34	105.01	105.9	102.51	105.92	110.92	104.01	100.26	104.67	106.72	104.28	108.89	101.31	103.29	107.58	98.106
105.88	108.88	113.17	104.62	108.98	107.95	107.67	100.47	106.76	107.37	105.92	105.76	101.9	105.82	107.99	101.58	111.18	109.26	103.55	102.85	105.94	103.86	110.35	105.75	110.94	110.87	106.74	106.8	106.35	112.06	108.36	111.88	103.8	107.1	107.03	103.53	109.79	100.39	102.66	103.82	103.54	111.32	106.28	104.04	109.68	108.98	108.72	109.32	105.65	109.76
108.44	97.888	100.53	90.329	101.37	100.09	106.4	98.074	92.851	106.42	103.67	104.43	101.26	103.55	101.71	101.28	100.86	102.52	100.74	98.794	99.953	102.53	99.832	101.79	100.12	106.05	103.32	99.43	99.294	97.911	106.53	101.14	95.342	95.897	100.18	103.64	102.5	100.58	101.41	100.61	100.44	98.231	101.75	101.35	98.911	103.83	96.471	102.2	103.02	101.54
110.05	105.6	103.35	105.38	106.41	110.54	104.97	104.08	103.1	105.94	105.4	109.15	108.87	110.81	104.35	104.56	105.07	104.01	113.02	110.49	104.83	106.57	108.27	106.12	104.96	111.31	108.48	107.37	111.07	104.66	99.767	106.05	104.87	107.24	110.98	103.05	104.09	106.48	102.28	110.57	104.88	101.04	105.42	109.19	101.5	105.48	108.29	100.12	105.63	107.85
100.5	102.39	106.48	114.76	112.51	109.23	110.36	101.01	106.59	104.87	106.51	109.75	105.26	105.16	111.08	101.77	108.1	101.41	111.39	113.26	110.31	110.47	112.29	106.38	109.34	109.33	106.34	101.84	106.99	113.25	106.73	108.76	97.586	97.265	108.36	108.37	100.8	102.15	106.89	108.68	106.41	106.73	110.75	102.49	102.77	107.87	103.54	106.93	108.61	103.29
112.09	103.46	111.94	106.45	109.64	103.68	109.94	108.68	102.56	110.29	103.77	102.1	105.83	109.27	97.312	104.04	103.54	105.86	106.81	107.15	106.44	107.11	110.5	108.65	105.79	106.17	103.42	100.15	115.43	105.75	101.17	110.3	106.72	105.85	105.67	107.03	105.46	105.63	111.59	108.53	105.23	105.17	105.7	105.4	107.58	104.74	105.26	107.68	103.26	103.65
109.64	102.8	103.81	104.35	111.18	111.84	106.48	98.625	102	102.32	102.75	104.46	97.45	106.24	106.55	103.67	101.21	106.33	107.26	109.23	108.52	103.15	102.52	103.06	112.26	102.73	105.32	101.79	107.33	104.72	111.87	106.93	106.18	101.84	105.71	99.862	103.7	106.67	96.454	107.07	110.02	109.35	100.21	101.13	109.75	107.2	107.91	99.822	109.98	106.98
106.75	102.5	107.77	107.54	109.01	108.03	101.06	102.19	106.37	112.31	104.22	107.35	106.4	101.51	105	104.88	113.12	104.03	107.11	106.69	101.04	110.05	109.79	103.41	104.84	103.37	110.78	107.48	105	103.61	107.52	108.12	102.06	104.76	105.31	99.412	102.4	104.76	106.62	103.3	111.85	103.97	109.74	105.29	105.12	105.31	111.71	106	107.62	94.572
99.401	99.408	91.683	100.4	100.1	101.14	95.139	91.094	102.89	100.55	94.305	93.853	103.39	94.21	101.04	105.11	95.488	99.637	100.22	101.78	94.982	100.05	102.02	104.26	99.719	102.21	99.712	96.963	95.554	101.9	100.49	100.03	99.183	99.356	101.67	97.778	97.275	91.48	101.8	95.003	100.15	94.944	98.605	95.92	94.198	100.59	98.644	91.363	96.155	95.186
107.19	114.63	103.13	97.493	109.59	115.1	107.96	102.96	103.95	99.214	107.21	101.38	106.09	107.4	107.98	114.28	104.18	112.42	105.41	103.44	104.38	110.78	105.28	106.12	108.31	104.5	109.42	103.15	110.22	107.03	103.9	103.64	107.69	108.85	107.39	102.49	102.22	106.15	102.26	109.11	105.71	103.89	110.48	106.24	104.35	102.32	101.03	102.95	103.26	104.23
112.38	108.89	112.02	105.44	107.94	106.86	110.69	112.17	108.33	110.67	105.86	108.74	105.22	105.12	106.5	105.75	108.28	106.43	107.73	111.24	102.13	105.38	111.21	106.77	113.01	111.55	113.12	110.09	104.83	105.8	113.19	114.62	101.94	108.29	106.85	109.99	104.53	105	111.63	111.01	109.28	111.49	109.24	106.85	103.39	109.89	109.01	107.52	105.9	108.45
99.608	97.148	98.593	94.991	102.39	92.445	91.539	103.1	92.96	107.19	98.526	100.62	99.268	94.66	97.644	101.64	94.79	94.45	97.209	98.054	94.598	95.709	101.7	102.53	104.56	98.029	98.415	101.5	95.647	93.443	98.238	98.153	93.237	93.001	102.53	98.34	98.92	92.841	99.969	101.38	92.143	101.38	102.13	95.427	107.01	95.687	100.28	99.683	100.57	98.686
109.5	99.624	106.59	99.565	107.22	111.05	110.44	107.75	100.71	99.633	107.55	110.16	106.7	107.87	109.22	105.48	103.86	108.89	108.5	112.29	102.07	110.6	106.54	105.07	103.31	109.44	107.92	108.29	108.49	103.58	109	107.31	106.25	105.67	108.06	99.31	108.46	108.41	102.72	101.39	107.55	100.31	108.96	106.86	104.31	107.91	104.38	100.32	103.03	109.33
107.31	114.64	112.54	110.87	111.18	110.35	105.27	113.42	108.03	105.53	107.12	104.54	107.41	106.19	103.14	108.79	109.49	106.47	108.17	108.57	117.67	106.49	107.98	113.52	99.309	107.78	102.32	112.89	106.97	111.42	106.33	109	110.43	109.94	107.03	107.73	106.11	108.21	106.82	116.06	110.95	107.06	107.1	110.76	104.64	105.39	108.91	113.26	112.35	107.95
105.01	103.89	105.65	105.63	103.55	105.98	103.64	104.43	108.63	107.59	101.92	105.86	95.279	103.52	106.06	104.71	108.02	104.9	108.15	105.89	105.19	110.32	108.09	105.17	107.66	105.63	103.05	110.46	111.63	103.01	109.13	108.49	103.68	107.79	105.97	102.59	104.26	106.76	98.098	105.8	107.36	108.68	106.93	110.52	104.36	105.23	105.62	98.249	109.39	102.99
111.05	108.91	106.34	105.43	115.02	106.97	106.53	109.55	112.01	114.51	109.12	107.14	113.59	108.74	110.74	110.54	105.97	109.06	104.51	104.68	108.75	107.82	109.32	110.67	113.95	108.41	108.54	108.14	107.99	108.41	111.26	107.4	109.83	106.91	106.2	107.37	108.02	102.25	109.87	108.23	107.55	112.11	115.16	109.9	104.25	110.14	111.53	109.39	106.64	104.56
108.85	104.84	105.48	109.24	107.35	99.667	106.6	108.47	103.12	109.39	108.14	103.86	109.87	102.19	100.06	103.53	104.6	108.03	106.02	108.22	103.77	97.3	104.06	106.8	105.33	103.15	106.76	101.75	110.3	112.82	108.13	104.95	106.06	107.01	100.73	104.82	108.64	110.8	98.514	99.82	100.78	107.31	110.27	106.93	103.55	108.68	104.51	107.28	108.1	108.21
99.134	102.75	104.42	97.65	98.882	94.686	101.5	103.03	104.37	99.842	103.99	95.244	103.74	93.439	97.705	99.841	95.688	98.586	94.224	102.14	98.169	97.768	104.99	100.67	107.04	102.69	99.422	104.81	98.559	98.853	94.916	95.886	102.88	95.36	95.049	104.11	98.707	105.38	103.43	105.03	99.154	96.174	102.65	108.63	96.495	105.01	94.11	101.38	101.43	102.26
105.93	106.86	107.61	106.47	106.37	106.62	112.92	115.27	107.8	103.66	112.51	110.01	103.49	110.49	111.66	103.76	103.27	111.07	105.21	116.49	107.86	109.21	109.89	106.93	107.33	120.85	109.75	112.58	108.34	102.8	109.87	104.83	109.94	105.25	113.06	107.94	111.42	109.36	107.87	107.56	102.98	109.31	114.85	111.44	108.03	113.58	108.59	109.2	107.49	113.25
112.36	110.39	107.53	105.31	105.93	108.39	101	102.76	104.13	106.85	107.76	102.88	111.28	107.4	104.85	106.34	107.98	109.02	103.51	106.56	104.44	107.47	101.67	105.72	109.64	106.05	104.55	107.94	104.39	105.7	107.86	115.37	103.7	109.79	106.94	105.7	109.96	104.43	107.8	103.64	102.34	106.67	109.75	107.89	104.1	110.92	110.25	110.15	109.23	108.8
106.05	101.82	108.28	102.65	99.582	103.81	106.56	107.9	103.45	110.31	106.55	105.36	107.65	108.25	102.78	109.13	103.68	102.32	104.84	103.16	101.84	110.14	100.38	106.92	104.74	103.82	107.73	104.72	105.05	112.23	102.26	101.23	101.17	104.19	113.66	102.59	104.31	106.42	106.92	109.65	102.81	99.411	106.94	97.568	108.08	102.98	111.47	107.19	104.6	105.59
115.75	103.03	104.28	105.31	103.15	107.37	109.27	106.07	115.17	104.55	105.3	111.78	102.31	103.64	103.72	103.41	105.86	107.7	104.41	103.57	105.39	103.97	105.27	110.69	108.62	103.92	106.55	106.19	107.13	107.67	100.15	107.13	101.64	103.34	102.25	105.89	110.05	104.4	110.79	106.27	106.86	100.46	106.93	102.31	103.82	106.02	108.41	101.27	103.93	109.11
112.68	109.34	107.36	108.46	106.39	112.52	109.41	116.05	115.5	114.33	115.5	114.07	111.59	112.37	106.12	110.8	110.79	105.47	110.9	112.32	109.65	108.49	108.61	103.56	107.27	111.48	108.88	106.93	109.57	108.42	113.86	108.65	112.9	112.26	115.34	116.56	116.16	115.98	108.78	113.48	116.26	116.15	109.49	110.38	110.6	109.73	108.9	119.47	108.18	106.77
102.92	104.07	92.571	100.14	103.27	105.23	106.62	100.29	100.1	100.05	105.18	97.757	103.37	100.93	99.122	94.39	97.889	99.731	104.59	106.93	106.67	103.07	98.605	103.37	104.67	96.255	97.389	103.74	98.504	108.52	101.21	100.84	99.744	103.32	97.434	100.02	99.587	101.89	102.75	100.42	98.27	101.78	105.68	96.794	92.217	99.886	112.52	104.42	97.039	99.486
115.26	105.26	113.96	103.62	111.45	108.83	106.8	108.4	112.7	112.83	106.62	107.95	108.98	110.3	114.6	112.1	111.45	106.53	110.82	108.43	111.76	114.76	107.39	116.85	103.88	109.55	110.53	111.37	107.2	115.02	106.75	115.9	111.77	101.89	107.92	107.88	109.49	108.16	104.54	102.78	107.63	103.21	109.26	109.53	109.14	109.83	108.25	100.9	111.55	110.03
100.57	99.401	100.02	103	100.34	100.8	99.854	102.93	105.9	102.16	102.59	98.103	99.083	98.79	107.66	101.57	103.93	100.25	103.71	100.2	95.804	106.17	99.497	98.142	98.268	101.59	98.111	102.51	98.821	99.751	105.18	106.35	99.224	99.812	96.949	94.461	98.721	107.33	103.27	98.464	95.197	102.58	100.35	105.44	96.706	100.24	101.93	97.411	105.4	107.97
107.68	102.83	103.1	107.86	104.06	109.7	103.61	108.19	100.53	107.3	111.81	109.43	101.61	107.34	100.9	108.56	105.13	111.44	108.58	113.53	103.48	103.05	104.88	106.41	105.06	111.42	103.68	104.68	107.84	104.76	104.72	101.27	109.83	107.46	106.96	101.3	108.14	106.2	112.4	102.1	108.69	108.52	106.24	96.607	108.68	105.56	107.64	98.299	103.13	97.413
109.41	109.62	108	107.72	117.63	106.03	109.92	107.87	110.95	109.25	112.68	109.59	102.81	110.66	111.71	99.622	107.83	104.83	106.74	109	107.53	108.32	106.68	102.96	105.38	106.24	112.44	103.42	107.35	108.26	103.89	104.24	111.99	107.14	103.75	108.38	105.6	112.96	104.55	104.07	109.79	108.38	117.27	105.36	110.48	112.26	105.69	109.93	111.56	102.26
101.12	95.307	101.79	97.112	105.14	95.576	90.575	97.934	99.223	96.421	100.51	103.03	98.285	97.783	97.374	88.423	100.06	99.368	94.769	102.62	93.276	98.137	98.27	100.88	94.675	99.515	97.035	95.237	98.876	107.09	100.37	99.921	97.657	97.879	96.194	100.22	103.3	95.308	101.35	95.764	104.99	98.657	100.95	94.361	94.702	99.384	98.683	103.5	95.801	99.766
108.31	106.97	111.39	109.74	111.69	109	105.96	104.71	102.07	105.89	109.86	103.62	113.1	108.48	111.87	109.35	108.92	115.62	109.73	110.53	103.61	107.94	111.72	110.51	107.3	105.87	110.02	111.16	103.42	111.51	99.751	111.25	105.56	109.53	107.47	108.4	107.17	112.56	110.5	101.26	116.93	111.34	107.85	115.44	109.45	110.45	112.6	117.73	114.21	106.93
112.82	109.77	106.33	106.26	103.61	104.25	105.66	115.82	108.23	108.05	106.1	110.09	107.29	108.63	112.54	112.27	110.17	102.23	107.21	110.96	106.14	106.02	102.29	112.26	104.73	110.94	110.21	103.16	107.54	107.44	107.85	109.53	106.45	111.07	111.61	109.67	113.31	109.1	111.6	105.89	107.67	110.33	111.69	114.01	104.73	114.05	104.78	105.46	111.78	113.11
99.97	101.28	95.187	103.27	95.042	96.397	94.461	98.549	91.838	98.509	93.742	94.998	102.56	98.303	98.946	98.848	96.385	97.638	91.926	97.395	98.268	95.009	99.045	97.753	99.555	105.05	99.284	99.827	97.58	99.165	98.718	100.64	96.235	96.714	95.072	98.311	98.506	101.76	95.703	95.328	97.445	98.929	97.496	100.09	100.27	95.376	103.31	94.229	89.127	91.705
112.56	105.36	104.81	111.46	103.94	109.81	106.1	106.51	109.16	105.01	103.81	110.67	105.81	115	107.07	106.62	109.02	109.43	111.7	113.63	103.2	108.48	108.35	111.45	104.52	105.77	107.98	107.68	103.85	106.15	102.17	105.71	104.7	108.69	110.55	112.59	109.16	117.4	102.19	111.45	106.18	106.64	103.81	113.92	107.01	112.45	112.35	108.96	104.28	110.86
103.11	101.96	100.77	99.169	96.597	105.22	94.213	106.73	98.583	100.38	99.743	100.14	98.982	101.35	101.02	97.741	95.038	98.115	100.51	102.21	99.848	104.99	97.193	103.82	96.362	100.38	104.42	97.695	99.98	99.101	98.801	103	94.451	100.93	90.513	98.587	98.779	99.092	93.076	102.21	94.857	106.75	102.43	98.74	98.156	99.614	95.244	104.98	103.7	99.32
103.37	105.77	110.04	107.95	109.49	108.38	107.75	107.04	106.8	104.18	105.58	110.24	104.55	108.26	106.13	104.82	105.24	108.51	103.91	115.22	106.81	110.17	103.7	107.98	109.91	116.46	106.32	110.02	97.514	112.78	107.85	103.99	108.38	107.09	110.33	108.84	105.62	106.98	105.27	103.59	108.2	104.65	106.02	104.1	104	109.43	104.77	112.07	111.18	111.56
106.09	110.78	114.61	105.1	104.44	110.72	104.8	111.16	103.56	105.3	104.68	106.95	108.28	108.23	108.35	110.28	105.42	112.63	110.06	105.23	105.25	106.49	101.02	114.52	104.65	110.42	110.05	107.32	112.04	113.41	105.01	104	112.6	108.85	115.48	106.88	111.8	108.5	107.53	112.48	105.49	110.06	113.33	110.81	110.76	105.91	111.21	104.26	103.82	111.25
109.51	111.46	111.58	109.35	115.01	113.03	111.35	112.24	111.36	106.64	109.53	107.02	111.53	108.05	113.11	106.64	111.94	114.92	108.53	111.19	111.02	116.05	107.51	109.42	111.37	107.96	104.88	110.62	106.94	109.75	115.32	114.77	113.35	107.55	106.96	113.36	113.27	105.97	106.16	109.72	107.59	113.77	109.05	107.77	108.24	112.45	113.09	103.23	112.04	108.71
110.29	106.08	102.79	107.69	105.84	105.52	106.77	106.93	110.12	107.4	105.91	101.42	107.95	98.836	105.63	106.09	107.61	98.568	110.33	108.35	110.69	105.93	104.36	102.83	104.75	102.92	110.2	108.26	100.8	104.33	110.21	104.55	104.63	106.27	105.52	109.19	106.88	103.61	112.23	108.67	105.37	105.25	106.93	100.77	114.19	105.19	103.47	110.76	106.88	103.82
104.55	112.05	106.92	102.66	110.2	102.75	105.57	105.74	100.71	106.23	103.54	109.24	101.6	108.85	108.99	105.84	104.11	107.9	109.8	104.98	103.59	106.81	103.13	104.49	106.18	105.74	106.18	109.76	109.46	101.44	107.83	110.69	108.78	111.51	100.48	105.38	107.82	109.08	106.71	106.25	111.28	106.74	108.74	107.57	109.7	106.79	108.2	110.98	101.41	106.37
107.38	111.53	108.7	109.77	110.71	110.15	103.89	107.78	109	98.512	112.06	110.21	109.42	100.76	106.26	105.15	101.92	107	109.66	101.68	105.6	108.42	101.57	107.36	109.51	105.46	109.4	108.08	105.76	116.36	105.95	108.36	102.17	104.6	110.58	105.49	102.38	104.89	107.88	109.93	101.89	105.36	106.92	103.2	108.84	107.69	104.57	100.44	105.75	107.84
101.1	96.902	100.08	96.038	98.761	102.15	95.504	100.66	100.41	101.12	96.926	100.51	93.691	92.453	96.648	100.71	96.596	103.7	94.215	94.53	95.905	106.15	99.499	97.651	100.69	97.932	103.99	100.12	95.488	104.13	97.326	98.743	95.317	101.12	90.426	94.789	96.13	98.545	94.822	96.12	100.43	98.272	95.398	102.32	92.859	99.358	97.751	97.891	98.948	97.902
97.038	94.805	103.6	100.95	104.5	100.91	94.229	94.098	105.65	97.378	99.872	99.799	95.611	100.65	103.75	97.112	92.53	102.3	92.872	96.231	91.41	97.613	99.078	97.912	94.44	101.66	99.365	98.057	105.03	97.736	100.36	103.22	99.079	98.109	99.253	95.403	101.77	101.34	96.006	99.391	103.29	101	97.116	96.56	98.1	100.78	102.84	97.722	97.514	100.34
108.11	108.05	109.11	106.57	104.43	103.39	112.14	104.17	105.47	98.589	108.7	108.66	105.93	104.53	103.16	104.52	105.69	101.34	111.32	102.78	101.96	101.84	106.63	103.69	111.31	113.4	102.34	102.34	106.79	99.604	103.33	107.34	107.84	106.15	104.72	96.244	106	108.73	100.99	111.51	110.06	108.54	109.2	103.25	110.06	102.9	110.63	107.27	100.68	104.41
108.17	109.6	108.66	111.71	109.92	106.58	108.74	105.82	108.91	109.61	110.88	101.43	108.33	108.78	98.99	102.98	104.11	108.55	110.45	112.26	107.44	106.57	110.52	105.67	107.63	104.68	109.94	108.53	115.37	103.88	107.44	99.349	111.64	104.72	107.66	105.62	110.04	107.96	106.97	111.53	106.8	108.46	103.06	106.54	107.21	108.5	108.3	104.72	104.13	112.45
108.63	105.9	105.32	99.47	105.69	106.35	115.17	105.67	107.74	113.43	107.58	105.94	102.64	104.73	107.57	99.825	103.91	103.39	101.31	106.75	105.54	99.047	110.43	109.01	109.36	104.33	104.61	102.99	101.75	109.84	97.575	102.83	102	108.89	108.33	103	104.1	107.06	103.85	102.71	113.18	103.97	106.51	108.91	106.66	108.01	109.6	97.775	105.71	105.2
98.527	98.552	100.55	106.23	109.39	102.05	100.51	102.29	100.33	105.23	108.21	102.53	100.16	103.41	106.4	102.43	103.82	94.973	103.89	100.17	101.13	103.51	99.479	100.67	101.12	105.83	100.82	110.12	106.73	103.35	103.38	100.72	103.54	101.7	105.63	99.097	104.55	101.71	102.88	108.89	105.23	105.42	100.87	101.86	99.04	101.11	102.4	104.06	104.9	106.39
106.25	105.12	111.47	110.25	108.92	104.33	108.19	111.18	106.33	113.87	113.74	115.77	106.8	105.4	105.82	107.7	109.81	106.24	109.17	114.68	106.22	103.36	104.81	105.98	105.45	104.64	110.24	106.43	104.72	109.66	109.4	105.15	99.487	108.01	113.4	106.81	112.38	109.87	108.83	105.37	108.06	104.74	106.83	105.07	105.28	113.18	104.43	110.47	109.53	107.6
107.51	118.57	111.01	105.93	116.69	112.12	112.78	117.67	105.57	107.89	106.72	109.07	111.12	108.74	111.89	103.92	112.32	115.3	110.54	106.91	113.48	111.37	109.32	112.95	107.92	105.14	111.37	116.28	111.2	110.83	108.73	106.25	107.28	115.16	113.74	116.29	111.32	113.19	107.89	107.96	110.36	109.66	111.56	113.87	110.66	111.59	109.87	115.4	109.19	107.25
106.69	109.71	106.93	109.93	104.26	107.72	111.98	103.88	105.41	107.57	106.63	107.71	110.37	103.96	106.79	110.03	114.76	112.33	102.22	108.44	106.73	112.3	115.82	106.67	108.82	114.86	109.03	109.19	113.24	113.09	107.25	103.22	104.82	106.31	105.28	113.49	108.39	109.81	109.52	104.68	106.45	108.53	107.1	102.99	106.51	103.85	105.25	108.85	111.8	102.81
108.03	104.91	114.32	109.02	106.89	114.89	109.67	107	112.78	107.24	108.35	106.29	111.69	109.44	111.1	109.59	106.51	107.88	107.08	106.52	102.54	104.85	111.13	110.76	112.37	105.9	114.91	108	98.897	104.34	106.76	105.45	115.66	102.72	115.52	106.92	107.17	110.26	112.8	111.79	110.65	104.08	104.84	110.37	105.1	105.79	111.2	107.24	106.09	108.55
95.154	94.333	100.55	98.603	100.6	103.22	95.996	95.909	100.24	96.586	101.08	95.525	95.979	92.257	103.45	101.15	93.659	105.74	95.945	97.05	91.731	97.047	97.36	97.828	99.725	97.322	104.83	102.43	100.06	97.094	101.23	99.797	104.28	96.336	98.253	92.688	103.89	101.12	102.5	102.22	99.646	99.01	97.965	97.806	94.581	97.536	95.078	98.422	91.335	101.85
109.97	107.73	105.07	103.68	100.92	103.66	102.28	115.3	102.56	107.76	99.384	104.79	111.23	105.16	106.06	109.59	109.81	104.02	104.91	105.2	105.06	104.75	104.47	108.96	113.05	101.3	103.69	109.13	104.74	107.71	105.21	103.29	104.35	110.8	113.66	104.48	112.11	105.44	103.66	104.83	96.771	104.75	100.75	112.92	105.56	103.49	106.18	104.14	103.21	119.24
106.63	97.083	100.04	93.95	104.66	105.09	103.83	99.636	104.98	102.28	93.934	95.825	104.13	101.53	102.67	106.23	99.519	98.314	108.01	107.75	98.912	96.202	95.66	100.38	103.31	106.38	102.63	93.102	104.2	98.915	96.744	103.72	105.89	106.52	106.41	98.235	102.18	98.73	104.83	99.992	104.53	99.606	98.393	106.18	102.22	97.801	100.34	106.29	97.7	98.244
108.34	104.4	111.72	112.51	109.03	113.9	112.9	114.48	109.41	110.14	111.29	107.23	109.06	110.79	110.66	111.41	108.8	110.89	113.3	107.89	107.9	106.86	108.46	110.14	107.42	110.97	107.02	107.8	108.89	110.55	109.78	114.72	109.74	114.88	109.34	106.67	115.42	113.55	105.89	107.37	110.05	110.12	112.48	105.7	108.78	109.26	114.84	106.07	107.59	109.52
105.84	104.67	101.68	105.42	100.39	100.08	101.77	99.362	107.86	107.35	109.25	104.83	102.11	103.66	111.3	109.26	114.69	109.53	99.873	103.44	104.59	104.92	105.19	91.422	105.05	110.92	108.78	113.88	104.65	111.86	106.09	106.82	106.9	108.74	107.09	105.74	106.25	107.19	107.56	103.45	104.87	105.29	107.73	107.68	108.07	102.75	103.71	102.2	107.19	100.51
106.67	103.2	114.57	114.3	106.95	110.48	114.08	106.4	111.83	108.3	107.86	114.39	104.52	104.8	109.6	109.17	107.5	102.85	112.56	109.67	108.39	110.36	109.85	111.84	105.91	106.14	98.895	109.18	105.09	105.7	112.09	111.41	104.45	108.66	109.61	109.11	112.29	111.75	109.49	98.854	102.77	110.65	106.27	108.87	107.93	104.81	111.08	108.58	110.06	107.11
106.07	104.71	101.38	101.51	105.76	105.8	103.49	105.45	105.32	105.94	110.11	109.24	104.72	101.97	106.37	101.4	102.55	103.51	102.71	112.1	103.26	102.02	103.62	106.83	113.7	107.9	109.23	106.57	105.27	101.11	110.21	106.74	106.17	104.95	108.24	105.51	107.97	102.81	102.42	108.46	105.95	103.95	106.94	103.19	109.67	100.13	109.11	105.1	101.84	99.286
106.59	105.21	109.8	100.81	109.19	108.69	106.15	104.22	104.63	102.44	100.49	117.51	105.42	108.56	100.96	99.416	102.58	106.86	107.57	103.94	103.19	99.22	112.67	102.75	107.19	105.02	109.84	108.53	105.35	101.87	105.7	99.336	103.47	104.42	105.81	103.04	106.12	105.05	106.26	102.04	102.66	100.94	100.7	109.58	104.62	108.47	104.59	105.18	102.41	105.65
109.26	108.14	111.84	103.77	107.87	109.93	104.81	114.17	103.91	106.19	102.42	106.99	101.37	104.74	104.25	98.641	105.13	105.12	104.07	104.5	107.2	110.94	100.89	105.1	107.77	103.38	104.16	107.43	105.69	111.55	105.99	109.22	104.78	107.84	109.62	102.62	107.03	105.92	100.38	107.18	106.64	101.31	107.94	98.405	108.54	101.39	108.74	106.37	106.53	99.589
103.91	105.17	99.336	105.68	105.46	104.5	105.94	102.88	103.49	107.56	109.42	99.95	105.55	103.69	103.88	105.76	110.1	105.23	108.26	105.35	107.44	102.82	100.9	105.5	102.63	106.36	107.21	107.06	106.44	107.72	104.09	104.61	104.22	100.92	109.23	110.43	106.86	103.89	102.52	101.89	105.43	107.52	107.5	104.69	103.42	106.21	102.09	108.87	104.31	97.059
103.71	104.98	103.45	108.2	103.25	103.5	109.46	105.45	111.03	103.14	106.55	101.71	104.49	107.19	103.64	107.63	110.11	107.62	109.7	105.08	99.239	109.45	111.25	106.4	109.09	111.08	103.65	104.79	99.677	105.36	108.79	106.62	104.92	113.33	107.51	107.67	101.77	110.9	106.06	106.19	105.94	110.84	105.2	108.79	111.44	110.67	108.08	105.63	114.49	111.61
110.93	109.05	112.12	108	107.54	108.35	110.15	109.98	109.67	110.07	108.84	109.65	106.44	109.16	112.01	116.43	106.28	111.43	107.41	111.14	107.04	108.33	106.35	112.51	108.75	109.29	108.3	106.59	105.82	109.83	110.25	103.42	110.1	112.29	103.75	106.49	109.77	113.94	107.34	110.57	108.18	112.16	109.65	106.9	113.37	105.86	106.08	112.94	108.82	107.69
100.32	106.3	108.33	106	108.38	108.48	105.97	106.09	104.57	103.41	109.01	109.37	110.44	105.79	104.8	101.31	106.34	102.08	103.05	106.14	109.76	105.23	103.63	110.92	108.05	103.7	107.72	110.99	112.2	99.094	101.48	110.35	107.56	110.03	107.04	107.69	110.73	109.55	99.948	103.25	114.76	97.785	103.87	102.73	105.98	105.69	103.31	111.33	104.09	110.48
104.58	108.48	111.38	110.49	106.26	112.46	108.8	106.89	105.34	109.55	108.93	101.65	106.87	108.5	110.96	111.33	103.26	105.09	107.05	101.92	105.51	111.5	111.87	108.25	108.21	109.13	105.35	109.36	103.72	110.32	111.95	106.75	110.98	103.31	107.74	108.12	109.4	107.18	110.17	103.12	109.51	105.94	110.73	111.47	108.86	111.92	107.1	110.34	106.57	105.97
93.085	98.987	98.614	102.11	100.42	95.377	93.351	101.22	91.236	102.59	97.33	97.888	95.465	95.048	100.35	92.961	96.837	99.15	97.468	101.87	99.813	90.013	98.304	94.184	87.444	98.29	98.063	107.95	97.406	97.019	98.572	97.804	102.93	95.877	102.02	102.72	97.115	93.797	93.307	96.834	98.793	92.754	98.564	100.19	99.022	101.1	97.677	99.888	104.06	96.889
95.436	97.861	98.063	98.529	96.159	96.938	93.726	98.83	93.852	101.26	100.82	101.37	102.58	99.607	93.376	99.782	97.882	100.1	103.66	103.32	96.803	94.324	99.109	97.484	101.88	105.59	96.389	96.67	96.168	97.588	98.999	101.66	101.47	103.18	98.571	97.753	105.82	100.78	100.22	100.31	99.45	103.88	100.97	92.097	100.27	96.556	104.12	98.473	97.825	98.064
104.65	108.35	104.76	98.836	108.55	110.8	111.34	102.54	110.38	105.94	102.77	109.29	107.81	107.32	106.91	111.63	111.49	109.16	99.981	106.38	106.71	103.23	111.86	107.28	105.25	106.06	106.3	109.27	107.57	103.41	109.89	101.59	106.08	109.39	107.26	109.6	105.97	106.06	101.41	102.02	107.65	103.32	110.7	107.74	104.03	103.68	101.47	106.95	107.95	109.7
101.12	112.08	107.38	107.8	108.21	102.92	107.2	106.61	104.4	105.5	112.31	108.63	107.39	105.62	104.04	105.85	108.74	102.88	105.32	104.27	107.82	104.94	108.79	109.57	98.761	110.71	106.23	102.46	97.967	103.91	106.82	105.65	105.47	107.43	105.55	108.37	105.64	102.41	102.01	104.68	107.26	104.23	106.73	105.78	102.88	110.54	109.42	103.91	110.53	103.32
109.55	107.54	101.21	107.46	106.67	105.52	110.32	106.85	110.86	112.04	114.97	108.81	106	112.62	112.85	108.02	114.56	107.39	101.35	104.88	112.92	112.38	110.58	110.32	108.66	100.41	113.37	112.34	108.5	107.47	110.61	110.77	105.28	113.72	107.29	110.99	107.25	104.58	107.72	110.5	110.12	107.03	103.76	106.44	101.34	109.11	107.99	109.41	115.23	106.03
111.58	104.43	106.73	104.93	107.36	106.24	107.82	106.2	110.82	113.28	109.72	107.02	107.85	95.177	110.6	108.12	106.14	106.73	105.47	103.67	113.19	107.46	103.86	111.81	104.28	102.44	106.57	107.16	103.36	111.07	103.93	109.34	110.32	103.13	112.22	109.85	99.524	109.89	112.13	105.56	105.58	110.51	114.89	109.36	108.53	103.03	106.24	106.37	113.24	106.78
103.62	100.24	103.99	106.2	95.456	98.477	96.918	97.848	103.43	97.573	96.216	97.59	101.28	93.776	100.33	97.42	102.42	102	96.648	99.024	92.184	108	95	98.981	97.564	100.14	99.843	101.88	93.38	96.525	97.042	99.245	98.175	91.347	102.57	100.69	97.597	94.806	98.643	95.557	100.89	104.39	93.083	93.108	97.49	94.618	97.263	102.14	95.85	101.05
107.25	108.29	105.61	106.26	107.53	107.63	100.86	105.75	104.01	102.98	102.19	107.34	103.09	103.5	106.82	104.71	109.15	100.16	100.64	112.63	95.683	99.658	93.029	109.65	108.93	109.19	105.23	107.33	109.3	102.86	110.1	106.24	103.88	109.27	109.11	105.59	104.51	98.801	107.92	101.28	110.12	107.79	102.26	105.58	101.85	99.53	105.06	107.16	106.1	105.13
106.65	104.24	109.51	100.85	102.44	102.27	104.11	105.63	109.57	108.98	109.69	103.99	106.39	105.68	104.48	106.04	105.6	107.67	103.86	113.08	105.55	107.77	103.77	109.05	110.63	108.55	101.44	105.71	102.62	105.71	104.61	101.94	102.17	112.26	112.54	108.71	105.86	102.23	104.16	109.31	106.08	105.98	106.65	100.95	108.35	106.55	106.85	105.75	111.06	105.39
108.16	105.3	104.34	106.95	104.72	101.19	103.56	111.52	101.1	107.7	109.49	101.5	103.51	107.71	105.85	103.59	99.854	105.92	101.9	102.9	106.75	111.97	109.28	105.56	106.38	109.86	105.69	102.42	110.71	102.79	106.91	103.95	110.96	106.21	109.09	101.41	103.38	103.9	105.62	107.48	104.84	107.71	103.23	105.07	106.48	107.91	108.94	115.09	104.97	104.6
108.27	111.68	105.91	102.26	111.81	109.54	106.11	109.73	111.09	116.16	110.94	104.03	108.33	105.58	104.36	114.31	106.46	106.81	102.39	115.31	113.64	108.48	106.76	107.87	107.43	108.13	108.59	100.35	103.15	103.78	109.32	110.43	109.38	109.22	109.5	113.06	105.44	106.85	106.68	99.526	110.47	107.03	108.5	112.08	106.72	106.37	107.69	108.64	108.61	105.97
106.55	108.84	102.68	106.61	107.39	106.06	107.55	109.18	104.15	107.81	106.31	107.17	107.83	104.12	111.17	110.56	104.37	103.04	107.66	102.7	112.28	103.4	108.71	105.27	108.69	107.48	106.9	108.49	105.46	98.98	109.99	110.36	108.16	102.15	106.59	101.8	109.26	105.51	104.09	112.04	103.8	110.1	105.56	109.92	106.81	110.81	108.29	105.63	107.15	106.14
101.91	109.31	111.47	112.94	97.798	110.18	106.86	113.42	105.57	108.55	104.69	107.26	105.2	112.35	105.98	110.39	109.99	99.239	111.11	114.04	105.82	104.52	109.81	106.47	111.58	102.12	105.32	114.78	108.29	112.02	101.37	113.21	110.79	99.324	108.36	108.33	111.56	105.67	105.74	110.65	105.11	108.55	108.96	105.1	102.2	108.63	107.03	107	109.65	108.83
105.06	106.34	105.52	106.82	105.08	107.92	106.85	100.08	117.7	112	107.51	111.76	108.25	105.32	106.62	114.1	110.44	112.92	106.81	111.42	107.21	108.84	107.23	111.21	109.25	113.05	110.46	107.19	114.06	109.94	109.88	106.84	110.27	109.31	110.71	110.69	107.84	105.73	110.46	109.21	109.17	113.17	106.02	105.53	104.25	110.31	110.83	107.55	103.73	105.41
98.843	96.358	96.594	97.892	92.089	95.786	96.512	98.049	100.55	102.23	95.674	96.907	91.863	96.581	93.121	99.627	96.761	103.26	97.857	98.783	98.252	100.48	99.145	98.72	101.99	103.54	101.04	97.898	98.673	99.795	98.567	93.33	97.894	96.493	99.168	100.14	98.492	92.188	101.92	97.346	94.902	101.9	94.653	94.749	106.61	101.57	98.155	95.939	102.48	95.987
106.24	107.77	110.72	102.65	111.06	108.69	104.91	115.85	102.44	105.85	111.9	104.27	103.18	104.79	104.32	100.05	105.84	106.14	106.98	106.74	104.43	99.997	107.06	105.56	101.33	103.77	110.21	106.16	109.91	103.88	100.56	108.34	104.82	107.61	105.57	104.81	107.37	101.61	103.16	106.85	111.66	107.83	107.41	103.89	111.82	105.26	106.3	109.69	101.51	102.5
95.351	101.14	102.43	95.332	100.73	102.31	97.882	99.975	95.231	105.72	96.877	102.2	99.985	101.62	101.27	101.52	101.32	107.66	111.77	96.442	103.47	105.87	104.38	108.96	101.02	106.62	105.67	102.55	100.19	101.95	107.22	100.53	99.02	98.59	101.97	104.37	104.6	96.52	100.19	102.12	98.629	98.602	94.357	99.072	109.45	105.12	94.9	96.637	100.24	102.81
106.62	102.43	106.88	102.43	107.76	99.823	108.85	102.69	106.53	104.36	99.755	101.9	110.15	108.77	103.31	110.94	110.37	105.91	104.49	105.2	104.66	103.49	107.22	103.88	109.37	105.06	106.26	103.55	103.51	102.96	108.39	104.99	108.76	104.33	106.36	106.69	102.98	106.12	100.29	100.33	108.6	107.94	106.53	101.13	105.85	105.91	106.38	110.99	109.65	106.01
103.02	109.89	105.23	102.65	110.24	101.56	107.3	102.7	103.35	109.61	101.19	103.66	105.27	106.87	109.01	105.26	102.85	104.1	108.39	106.26	107.43	103.77	105.33	106.15	106.18	108.18	103.33	112.41	106.95	98.512	104.51	102.84	105.66	108.41	108.82	105.53	104.97	111.23	105.28	110.19	107.15	104.89	105.87	104.86	100.91	102.16	105.61	104.61	113.99	100.32
96.451	95.447	101.46	98.611	101.5	105.6	99.704	97.435	99.115	103.23	100.61	91.395	100.3	96.56	95.694	103.25	102.49	100.2	92.113	94.971	93.92	94.009	96.302	97.843	95.941	100.71	101.07	96.725	106.67	98.557	100.99	98.728	104.38	93.972	98.901	98.168	104	100.39	95.661	96.733	100.69	96.597	97.702	100.06	97.224	95.718	101.26	96.236	97.427	105.48
105.5	101.34	98.947	99.582	99.329	99.52	100.38	107.22	101.33	103.87	98.057	109.14	99.501	101.87	97.477	102.36	105.28	105.99	101.88	98.407	103.21	96.884	99.295	96.182	104.57	101.36	96.878	100.57	107.39	98.978	97.334	98.29	103.26	98.561	98.989	102.42	102.69	103.7	102.26	104.23	103.59	101.48	102.17	100.93	101.59	99.69	104.29	100.92	100.47	102.45
99.314	95.907	102.75	101.14	103.86	101.44	97.126	97.13	108.42	97.994	100.14	97.191	102.41	96.986	96.206	97.552	97.616	98.191	105.7	99.121	97.156	97.616	99.6	100	100.97	100.06	111.52	100.48	109.18	101.31	97.867	103.04	99.263	100.77	99.245	105.62	103.61	103.8	95.786	94.793	104.62	96.665	105.45	103.39	105.85	104.18	95.879	102.1	97.804	94.468
112.23	108.93	101.3	109.05	105.34	112.27	107.92	105.44	106.67	107.97	105.84	104.84	104.75	111.49	101.12	103.04	105.9	105.43	105.87	109.54	109.04	104.82	112.99	108.48	112.02	106.5	109.59	108.75	107.66	105.2	104.71	113.44	108.21	111.75	110.45	108.28	105.64	108.16	111.83	109.11	105.76	107.1	109.77	108.53	103.28	101.59	109.96	106.28	109.1	110.23
110.43	113.39	102.52	110.65	109.23	108.81	103.49	106.32	105.2	111.63	102.8	108.52	106.58	116.14	114.14	109.35	111.97	109.9	110.2	113.81	105.32	107.97	114.39	108.14	105.68	102.88	107.7	111.37	108.43	105.5	117.43	113.07	104.94	107.92	103.56	108.16	114.33	105.5	107.78	103.67	110.26	113.15	110.44	107.87	101.97	107.59	111.93	106.64	110.15	112.19
103.16	104.87	109.02	105.7	106.69	102.08	110.26	108.68	106.64	107.36	108.53	99.507	104.13	108.93	103.96	106.78	101.94	105.42	107.57	108.07	101.23	109.43	110.28	106.18	111.07	111.14	106.48	107.25	104.34	108.6	104.67	100.87	104.53	103.15	105.98	103.72	99.512	103.14	110.52	108.24	103.16	101.65	99.904	102.9	104.26	103.44	106.11	101.19	109.52	101.27
106.56	107.15	98.264	108.78	105.62	105.56	105.95	108.63	102.17	96.889	98.399	106.89	101.5	105.63	102.61	106.05	107.65	106.57	102.77	113.8	105.03	102.35	104.33	107.82	109.46	102.53	109.44	111.29	105.41	108.57	99.306	105.67	107.19	105.06	109.91	104.75	102.04	107.86	106.95	109.24	105.76	105.18	104.29	100.68	105.48	105.13	114.15	97.598	106.78	106.63
106.76	106.84	106.12	111.39	103.84	102.24	97.307	107.29	112.73	112.26	108.84	110.95	102.13	109.05	108.26	104.57	107.96	106.92	101.62	105.12	110.62	107.85	115.79	106.15	103.85	101.36	102.02	109.6	99.196	106.35	106.81	104.8	106.9	106.74	102.23	107.13	99.144	99.332	98.649	106.59	104.21	106.17	110.07	106.77	106.07	99.071	104.15	104.52	106.31	111.89
103.39	100.01	101.92	103.82	110.3	106.65	98.841	108.38	101.46	99.871	103.73	107.53	104.78	106.09	100.62	113.25	103.06	109.24	105.22	105.83	109.04	107.49	108.28	103.93	103.75	106.99	102.61	108.49	106.86	108.56	104.38	108.46	106.17	105.39	112.25	103.94	108.3	106.8	113.26	101.33	99.178	104.4	107.3	111.78	110.36	103.58	104.12	106.06	101.13	107.44
109.89	112.56	103.86	102.02	102.57	106.05	108.3	104.99	104.72	111.08	102.19	109.34	99.116	106.71	106.22	104.35	108.16	102.19	110.03	108.89	104.83	106.17	104.83	104.18	107.44	103.28	112.39	109.24	109.34	108.55	105.53	107.25	109.87	104.16	103.19	101.4	100.83	104.76	105.43	106.71	107.47	104.27	109.99	104.72	105.3	107.92	108.49	102.22	104.16	108.69
109.99	109.23	110.26	108.04	109.93	102.04	106.51	109.95	107.65	107.76	101.37	105.31	105.79	101.36	104.31	103.21	103.88	102.71	107.86	106.59	100.65	109.19	108.08	105.13	110.06	102.62	105.46	108.04	106.81	109.29	112.15	108.26	104.33	101.76	105.38	101.51	104.95	99.339	107	107.15	107.58	114.45	105.65	107.45	111.28	102.48	107.56	109.19	106.62	104.86
110.41	105.84	105.17	106.34	103.77	105.84	113.32	101.45	106.81	116.48	102.63	109.07	106.69	107.3	105.15	111.16	105.25	109.94	108.15	105.98	102.7	108.8	110.29	106.11	100.33	111.3	101.35	108.1	112.41	108.12	110.24	111.53	116.2	109.84	106.68	110.13	106.44	109.75	106.69	106.72	104.3	117.2	106.05	101.21	114.95	104.8	110.43	107.94	107.53	107.69
114.97	107.11	108.64	107	106.26	106.7	110.59	109.27	103.58	103.72	115.66	106.22	109.66	100.01	106.87	110.56	108.89	110.65	108.43	113.35	109.5	106.53	114.06	108.33	107.59	103.6	108.12	109.48	110.63	106.01	111.22	111.32	108.41	107	108.58	107.76	111.4	110.54	111.52	108.8	105.14	107.44	111.6	110.31	108.31	108.85	110.01	114.53	113.4	104.27
97.954	103.52	99.926	102.05	105.96	95.331	98.034	100.15	97.083	97.963	104.72	108.5	101.41	104.52	97.647	94.658	101.63	103.49	100.79	99.166	100.78	99.369	101.87	106.99	105.71	93.395	103.1	98.999	99.793	101.74	99.82	100.68	96.098	103.07	98.285	101.7	101.7	98.395	102.8	101.71	99.093	100.77	98.357	101.45	96.655	103.56	95.419	100.97	100.68	102.43
111.13	103.9	106.87	109.38	104.47	101.45	115.82	105.63	106.74	104.8	101.06	110.82	105.7	107.56	97.966	100.79	100.07	109.52	108.65	105.98	101.79	103.99	109.37	104.97	108.43	110.23	101.62	106	105.25	110.22	102.5	104.7	99.871	109.9	110.7	111.67	102.39	105.53	104.64	102.39	104.17	114.16	97.745	105.28	99.962	104.01	102.14	107.12	103.57	111.7
105.84	116.74	102.48	109.62	108.11	110.48	110.67	102.02	107.62	104.06	104.71	107.94	106.21	105.82	106.89	110.84	99.338	103.83	99.321	98.956	106.89	106.81	101.8	104.6	111.17	108.04	102.47	104.31	106.17	96.059	101.54	101.62	102.59	106.65	110.32	103.75	112.71	103.1	104.97	103.26	103.79	104.22	106.02	104.97	106.46	110.52	105.58	98.699	107.87	110.48
104.33	107.26	108.07	99.628	110.23	102.72	109.81	105.44	104.85	97.444	105.43	105.07	109.82	109.54	108.33	111.32	111.19	115.75	106.47	104.93	104.06	105.06	101.69	103.96	111.81	106.63	100.19	105.64	109.98	107.07	103.31	101.6	106.13	110.87	106.87	107.42	110.1	102	107.65	102.01	99.965	101.77	101.66	106.68	101.81	105.1	109.07	107.22	105.43	109.52
102.06	107.17	114.22	109.15	104.69	102.55	101.03	105.18	106.04	110.65	104.47	104.77	107.71	109.59	106.22	100.41	107.63	107.01	107.78	110.52	109.01	111.8	109.21	111.19	102.06	103.65	105.49	104.42	114.26	112.83	109.55	107.44	110.17	111.23	105.28	105.76	103.4	103.38	103.64	107.39	101.8	105.18	105.73	106.67	110.01	107.24	107.44	106.4	102.92	103.01
104.75	108.78	112.33	113.09	111.52	104.94	107.23	118.06	109.16	104.85	114.07	105.36	114.97	109.12	113.74	111.53	107.46	110.16	113.63	112.73	113.77	108.25	115.53	112.28	109.61	117.61	107.41	120.86	109.35	108.38	114.62	110.86	113.09	113.06	109.15	106.35	107.4	107.62	113.6	110.75	111.19	107.37	111.8	109.41	116.02	114.72	114.18	109.23	107.68	115.7
103.27	105.12	101.49	107.27	103.43	110.43	109.06	107.99	103.63	99.123	115.29	107.46	102.44	105.62	105.38	103.36	101.35	104.16	105.35	107.29	101.31	104.07	106.34	105.46	105.05	106.87	109.81	115.79	105.74	105.06	104.86	105.74	102.02	103.71	110.69	108.23	102.77	104.71	108.13	112.28	108.32	102.24	107.45	102.87	106.68	103.27	102.36	105.98	109.47	106.65
106.84	109.42	108.36	106.87	104.84	109.45	116.77	108.43	108.35	111.16	104.61	106.81	99.402	105.02	103.96	98.621	107.74	101.57	110.88	108.32	104.62	108.07	104.19	104.79	102.28	109.32	101.99	106.61	111.03	108.08	105.44	104.84	102.02	104.06	106.62	107.57	100.24	103.49	107.59	104.57	110.85	106.78	99.85	102.17	106.52	105.05	108.12	102.04	102.4	105.23
107.63	112.26	106.27	98.981	112.23	107.28	108.81	107.3	99.416	105.63	105.85	99.842	102.69	103.36	106.91	105.4	100.37	112.86	101.98	104.33	109.66	100.39	107.14	106.2	100.79	109.33	105.03	107.68	100.89	110.26	107.27	101.46	102.81	105.48	110.51	101.37	107.42	107.41	104.58	107.83	104.13	107.71	105.13	106.03	101.75	109.11	102.67	107.18	102.81	108.84
100.5	103.3	105.1	101.05	105.95	105.35	102.57	109.3	105.95	101.55	109.93	106.33	110.12	99.901	109.09	109.58	109.3	102.97	106.55	105.67	102.74	105.28	104.37	97.927	107.66	103.37	103.86	104.72	108.22	111.3	110.67	99.531	104.58	108.26	106.68	106.37	103.79	103.05	109.19	106.16	107.02	105.71	104.89	102.87	104.13	106.34	105.58	107.6	103.55	105
107.42	108.46	109.59	97.977	104.82	105.1	112.01	111.46	101.26	106.95	107.83	105.12	111.6	109.53	110.47	103.01	98.98	110.8	105.4	111.22	100.53	102.05	110.84	101.21	111.42	107.6	104.12	105.58	105.28	103.12	105.52	106.1	105.04	103.53	106.71	105.98	102.25	108.87	105.77	108.41	109.22	108.44	102.92	104.47	103.32	118.06	107.73	108.03	105.39	109.63
111.12	105.27	106.46	112.46	108.01	103.66	99.572	110.15	112.62	106.6	104.58	102.25	107.38	105.95	108.62	107.32	109.03	108.82	107.21	107.54	107.22	102.55	113.68	109.05	108.57	106.51	105.72	103.34	108.72	109.42	105.18	103.95	105.31	104.3	108.91	107.2	108.82	109.57	110.05	107.9	104.8	107.35	111.78	109.61	102.08	104.93	113.9	107.38	108.92	108.66
96.454	100.12	105.04	100.48	100.47	101.46	105.24	89.382	96.16	109.68	101.29	97.291	98.733	98.554	88.681	101.56	100.88	93.245	97.284	97.039	99.274	98.053	100.17	96.912	103.43	98.694	96.113	105.71	98.732	98.686	100.42	97.682	101.53	97.947	98.87	99.506	94.276	95.462	96.078	100.64	101.2	89.809	98.766	97.817	102.6	94.037	100.27	99.135	95.296	102.12
109.25	104.16	108.53	108.44	104.83	111.92	108.31	113.06	113.16	109.96	109.79	108.06	106.5	107.85	103.86	115.47	108.95	105.25	106.53	108.2	103.74	109.7	112.05	105.99	112.89	109.96	111.55	107.83	110.41	108.44	112.3	104.63	111.54	109.12	107.19	108.03	106.96	111.85	107.85	109.07	103.63	108.87	109.21	108.87	108.73	108.78	110.27	106.13	105.62	108.34
105.83	107.53	109.6	108.65	109.01	109.8	106.66	105.65	111.47	105.81	104.94	110.59	104.83	105.33	109.22	105.44	111.93	105.91	110.74	103.12	104.13	102.62	107.73	107.51	116.61	105.3	106.55	108.15	116.68	105.62	108.95	109.14	109.45	107.77	104.01	108.74	103.04	111.77	108.3	102.12	108.03	108.14	101.47	105.11	108.43	107.64	106.13	108.53	108.72	108.49
105.03	102.72	102.92	106.14	104.61	107.89	104.94	107.35	103.4	108.82	103.6	94.601	103.12	109.13	108.31	104.61	103.44	101.72	105.51	110.47	106.04	109.13	108.82	100.67	98.97	107.61	111.99	106.95	100.59	110.79	101.06	103.03	103.54	105.04	98.537	109.58	108.83	104.87	106.07	106.59	106.24	107.45	99.395	108.14	104.23	101.67	99.896	108.52	112.4	103.12
104.72	109.09	108.15	105.96	105.78	102.37	105.43	101.12	107.86	104.92	112.63	104.11	103.1	106.64	109.23	103.16	110.17	104.46	105.49	105.4	107.54	108.72	105.86	102.36	100.6	103.34	106.68	104.5	104.55	112.22	110.07	112.55	108.54	107.23	106.06	105.11	108.13	103.23	99.261	103.9	102.91	109.36	106.8	107.31	105.52	107.66	105.64	112.11	106.89	107.99
93.517	96.427	94.29	98.867	99.087	102.98	97.684	99.096	97.812	100.51	96.139	100.05	99.805	92.762	96.766	102.28	98.62	92.337	101.35	98.844	104.13	100.39	95.308	96.451	101.04	99.345	96.771	99.626	101.29	95.979	99.929	101.17	97.961	95.089	96.719	95.416	91.693	102.33	97.407	95.699	100.72	104.47	97.325	97.517	99.544	104.18	98.741	96.128	100.61	99.99
105.29	106.93	106.77	111.91	108.26	106.3	111.27	113.13	106.94	105.15	107.84	107.81	107.49	106.44	109.2	103.99	106.11	106.25	111.29	110.02	106.25	108.86	107.1	109.24	107.41	105.39	101.48	108.47	106.39	105.7	104.66	112.27	113.7	105.17	106.87	106.8	112.61	105.09	110.14	114.94	116.77	110.82	117.8	111.57	114.77	105.89	105.1	108.52	104.24	110.11
106.57	102.29	113.69	107.07	109.29	103.34	105.64	104.04	104.55	109.92	106.72	112.1	104.97	106.38	105.62	98.28	105.94	107.61	106.29	105.22	110.18	104.59	105.46	111.88	108.44	98.417	101.03	107.74	100.81	114.68	115.83	98.151	101.93	106.19	104.48	110.05	110.59	98.715	104.29	105.86	110.18	104.6	110.37	102.67	106.46	105.76	117.2	111.49	105.56	106.25
109.99	105.28	105.77	107.74	111.61	103.52	109.95	107.94	106.08	101.14	111.77	110.74	107.05	110.75	111.31	105.13	106.29	102.61	110.74	110.99	99.837	109.32	102.69	111.98	103.3	103.93	103.86	106.99	107.48	106.52	103.58	109	108.25	101.54	105.79	113.41	111.56	101.71	107.48	104.17	105.2	104.96	107.55	99.529	106.87	105.93	117.65	103.55	105.45	101.75
110.28	106.65	109.69	108.98	112.52	110.18	107.17	104.27	107.63	106.62	105.71	108.45	115.76	103.7	110.83	109.91	103.68	105.07	104.9	108.97	112.51	108.72	103.54	110.28	107.5	111.42	110.87	101.31	103.58	103.13	110.44	111.51	100.07	110.24	109.19	105.52	105.9	106.28	106.03	108.57	105.72	113.5	104.87	116.17	106.21	106.92	109.75	109.76	110.92	106.47
105.69	105.67	106.61	107.41	110.4	110.37	105.6	108.08	105.87	119.93	98.77	104.17	104.14	105.55	104.86	105.92	107.66	107.48	100.84	106.2	109.84	105.73	104.09	107.77	101.49	103.44	106.8	105.64	116.33	97.101	106.12	105.5	107	108.06	106.93	104.7	102.98	106.97	112.01	102.07	111.46	106.49	103.83	109.49	104.85	106.98	110.05	104.7	107.91	105.46
103.77	111.23	108.85	106.67	105.65	107.52	112.97	104.63	114.05	103.24	109.41	102.28	107.24	102.39	104.11	109.73	112.24	103.57	105.45	108.23	100.48	111.34	108.74	105.99	109.87	111.56	110.15	109.46	102.98	113.94	106.49	107.78	102.93	109.42	103.71	106.73	105.24	109.4	106.39	113.81	103.45	108.85	110.51	111.1	110.34	107.53	110.28	112.3	102.17	111.95
103.26	107.68	111.98	107.43	110.86	110.4	106.4	111.83	106.85	114.6	111.64	100.85	112.24	104.93	110.98	106.69	106.22	107.64	108.95	109.71	102.99	108.56	104.95	115.38	106.86	107.16	111.92	110.36	104.05	103.81	106.31	111.7	108.36	107.07	112.52	108.21	108.51	96.657	104.13	108.61	110.59	107.25	103.7	110.7	105.4	114	111.12	106.36	107.93	108.06
93.762	95.159	100.12	102.37	105.69	99.031	100.96	94.176	98.712	98.081	97.553	99.506	98.765	102.25	101.35	97.748	102.72	104.67	95.668	97.214	101.33	100.33	99.612	98.212	93.139	97.347	96.195	97.275	98.9	97.034	97.745	97.769	98.691	100.76	102.44	93.541	95.626	102.76	102.13	98.377	98.27	98.056	100.67	99.125	98.794	97.104	100.71	96.705	97.97	97.605
112.37	105.01	104.15	105.5	102.82	103.48	105.28	111.97	101.73	108.3	103.13	108.12	111.26	100.57	107.97	107.54	105.92	106.82	106.5	105.53	104.43	101.79	107.38	103.47	106.96	101.78	107.9	101.82	110.73	108.47	106.06	101.05	103.77	105.96	108.99	109.26	109.28	105.01	109.61	96.971	107.65	108.29	107.52	106.85	101.16	103.28	106.52	101.25	111.15	112.67
107.77	109.09	108.53	114.25	112.1	111.43	108.64	108.51	108.5	108.68	115.1	106.88	111.99	114.96	111.21	104.27	112.67	110.65	107.27	113.12	112.27	110.73	113.03	110.2	114.65	106.73	108	107.36	114.36	110.96	111.7	108.43	111.56	105.45	115.86	103.28	110.69	104.74	108.44	105.24	107.05	110.65	114.48	108.46	116.52	106.33	113.87	108.04	115.67	101.53
100.9	107.97	105.6	106.19	105.97	104.71	104.81	105.49	107.2	104.13	104.79	99.58	102.68	111.62	103.36	105.13	109.31	105.25	113.68	107.05	107.85	102.1	109.11	100.88	108.14	103.18	108.8	100.79	106.8	110.99	104.58	103.19	101.5	106.49	109.34	110.12	105.57	105.87	107.83	106.14	105.01	105.21	113.82	108.54	105.12	109.61	103.32	105.49	107.6	108.36
107.57	105.24	101.57	107.85	108.46	107.84	109.46	102.45	108.27	105.96	107.81	103.29	110.9	103.8	107.99	99.7	105.2	98.356	107.54	112.89	99.582	109.5	107.06	109.03	108.81	111.3	107.88	102.61	100.97	102.44	103.23	105.1	110.91	104.14	110.9	106.3	104.72	105.48	105.12	104.34	104.72	111.33	102.29	105.38	103.99	106.22	108.98	106.16	108.17	110.32
107.49	111.93	109.99	108.22	106.28	108.22	101.98	105.52	105.7	104.51	111.83	116.09	109.7	103.55	108.29	105.66	107.47	110.31	110.84	110.25	106.82	112.76	114.47	107.35	108.57	108.84	114.13	111.09	100.48	108.58	109.43	102.56	112.39	114.8	102.31	107.56	103.82	112.12	112.87	106.29	111.22	109.14	110.11	108.55	108.86	107.99	112.47	117.14	103.16	112.01
114	109.57	106.28	108.7	103.97	110.38	110.19	110.9	105.74	105.03	109.88	109.11	112.68	110.62	102.06	108.69	107.42	109.64	107.27	106.46	109.71	104.19	111.13	107.89	105.15	107.42	110.17	106.28	110.79	110.37	108.06	107.43	107.49	106.85	113.34	104.3	109.02	108.18	100.25	106.46	113.86	109.48	113.03	110.4	105.59	109.39	107.04	102.91	100.88	108.23
106.13	113.01	112.19	105.89	104.68	107.62	109.32	107.03	108.87	103.7	107.84	103.03	111.65	104.59	109.78	103.59	105.16	108.43	103.35	108.53	105.82	105.38	108.12	105.06	102.78	102.56	105.33	104.92	107.44	111.32	108.05	108.66	106.78	106.01	103.75	99.858	111.26	108.61	100.16	110.59	111.73	112.53	105.35	111.05	102.78	106.5	109.29	112.75	105.97	107.38
102.22	107.9	102.35	104.5	103.58	102.77	105.8	99.695	103.78	109.54	110.18	99.856	107.12	103.8	106.24	106.06	106.78	101.93	102.07	105.34	101.81	101.59	114.11	107.67	109.45	107.29	100.34	106.28	108.11	105.6	108.26	109.5	110.89	104.43	102.16	106.35	102.67	106.63	108.51	106.77	99.541	106.1	103.1	108.62	107.48	109.23	107.85	99.162	106.71	106.55
102.67	105.85	107.37	113.04	110.48	102.06	108.52	105.56	108.6	111.88	102.7	108.27	102.54	109.83	113.3	111.84	106.4	105.98	111.66	103.44	107.12	101.39	112.74	109.58	106.81	112.14	111.08	109.61	104.34	106.8	108.73	103	112.83	110.26	108.77	107.72	112.55	101.97	107.45	111.59	106.08	107.5	107.31	102.87	106.46	111.9	101.9	106.99	108.08	109.36
104.47	108.1	103.41	104.88	106.84	101.57	109.66	104.04	102.51	108.49	99.971	108.92	101.89	103.63	102.58	106.99	108.54	104.72	103.9	102.77	108.27	101.86	104.1	105.68	106.32	109.1	102.7	105.07	102.35	107.58	102.03	111.81	109.62	113.22	102.36	105.75	110.45	104.71	108.03	106.6	102.6	109.98	100.94	111.43	102.75	108.79	109.03	103.84	107.4	101.57
104.18	111.69	113.17	108.12	117.92	107.98	106.22	107.51	105.82	106.82	110.42	110.63	112.29	105.66	105.46	107.57	107.75	108.71	106.75	105.55	109.38	112.59	102.73	112.2	112.56	105.54	106.29	111.67	110.12	114.24	109.97	110.1	104.19	108.05	106.11	111.69	105.4	106.35	110.41	106.02	104.63	104.77	108.93	107.92	106.36	107.19	103.6	110.76	114.08	102.08
111.42	105.86	101.18	112.34	104.99	107.5	109.87	111.02	108.02	108.93	111.14	107.55	109.31	110.37	111.75	111.58	107.33	110.9	109.71	109.7	101.93	110.15	110.49	108.81	112.14	114.32	110.17	101.99	107.11	111.41	105.01	103.24	110.4	103.55	105.71	108.51	106.99	104	103.69	109.73	103.34	112.39	111.12	109.28	111.01	109.53	114.18	112.4	108.17	104.3
104.95	106.58	99.305	105.5	102.37	108.84	95.965	107.28	103.94	108.82	107.39	103.66	106.16	109.35	102.71	106.7	107.46	109.86	108.67	112.07	107.65	103.05	107.1	111.95	109.51	107.62	108.74	111.49	106.48	107.38	104.79	104.03	105.12	100.09	103.61	107.87	99.566	104.79	106.57	104.63	103.07	104.98	102.46	106.75	104.5	100.15	98.432	106.07	107.79	105.67
97.764	93.675	94.518	98.059	102.82	101.59	103.68	97.66	96.009	92.564	101.94	101.48	94.908	102.83	95.034	98.825	93.917	96.354	96.895	98.655	92.063	97.304	99.357	95.398	96.471	99.247	97.089	98.129	103.57	97.686	95.351	98.023	99.71	101.91	95.691	95.534	97.517	96.618	102.55	102.6	97.623	101.01	95.53	92.713	100	95.075	94.252	99.088	107.48	100.03
108.29	108.19	107.94	108.74	111.86	111.17	110.46	108.78	115.54	103.94	110.06	108.8	110.47	104.11	109.02	111.4	110.98	107.75	101.85	112.94	107.33	109.67	110.03	105.9	107.41	109.02	109.64	117.81	108.5	107.91	104.32	107.23	110.14	104.82	106.37	104.92	105.25	112.76	114.78	110.6	104.01	106.85	109.83	105.98	105.31	110.29	105.01	106.05	110.33	108.23
108.36	110.37	107.57	113.34	110.35	105.97	114.4	107.01	107.84	112.48	109.44	105.96	104.45	109.09	113.61	106.11	104.56	108.65	107.16	105.4	106.57	108.21	106.18	108.39	113.78	106.27	111.57	103.94	111.01	109	109.22	110.14	106.81	107.29	108.78	107.25	112.53	106.87	104.12	108.92	111.79	105.38	104.26	103.23	115.06	106.97	110.81	110.28	106.27	113.42
110.68	105.58	108.92	107.92	112.97	107.44	113.05	110.58	107.89	103.09	99.101	104.7	110.43	109.63	102.63	104.01	110.03	104.41	107.21	106.16	106.56	109.51	110.34	111.06	107.44	110.11	105.92	104.48	105.94	104.23	106.39	104.46	104.82	106.15	111.78	105.01	107.69	109.58	111.47	108.02	106.83	103.29	103.97	108.62	112.8	107.59	110.22	101.08	113.25	112.47
106.2	108.68	102.46	108.46	106.08	107.92	102.3	109.96	107.32	108.99	109.16	113.45	105.66	111.16	111.78	105.39	106.81	102.27	102.24	102.86	104.84	102.22	100.13	110.63	106.79	106.06	100.04	104.5	104.65	105.55	106.28	103.55	104.82	106.08	99.949	100.74	106.52	113.65	106.08	99.123	109.33	102.5	104.89	103.33	101.89	105.63	110.7	101.73	102.69	109.95
109.14	116.88	109.69	110.79	111.51	108.64	106.92	104.16	106.94	110.32	106.96	107.11	112.98	110.2	105.32	108.73	111.08	106.38	105.77	108.29	106.67	104.09	105.39	103.27	105.89	106.01	108.41	106.87	109.47	105.02	113.64	108.29	105.48	106.14	111.99	108.17	109.49	107.64	107.47	107.86	105.14	106.01	102.6	110.45	112.41	109.5	113.31	106.91	107.22	109.43
104.98	100.76	103	97.839	108.65	106.5	102.96	104.85	106.43	105.47	108.85	103.92	104.91	106.03	102.99	109.7	101.84	102.43	100.7	109.33	105.16	105.42	110.23	107.43	107.19	110.28	111.24	103.84	104.3	109.44	109.47	108.25	100.43	105	109.53	105.24	106.32	103.78	103.64	100.31	107.67	112.05	103.89	105.42	113.62	111.77	103.19	106.57	102.18	103.67
104.28	110.14	110.59	110.18	104.62	104.1	104.39	106.94	110.44	111.72	104.87	108.45	113.8	111.72	112.09	102.42	106.7	112.47	112.85	108.73	113.3	106.94	113.46	112.27	111.73	108.59	110.34	106.77	103.82	109.08	114.07	107.07	112.2	104.3	111.12	105.54	106.85	104.95	106.23	112.61	103.13	104.51	111.98	110.41	105.92	103.3	110.26	118.04	109.23	110.62
107.17	104.28	110.84	108.5	107.63	109.62	109.98	107.68	104.25	104.98	110.52	105.06	111.25	109.17	111.25	109.1	108.93	106.87	114.23	111.46	104.06	103.74	108.91	109.51	104.61	104.33	104.14	112.84	106.88	112.81	101.4	108.37	106.46	109.84	107.83	108.64	98.416	105.24	109.36	106.26	106.14	115.34	108.9	107.33	110.45	107.51	105.68	110.56	105.22	105.82
104.85	112.62	106.92	105.52	107.2	102.33	109.88	112.81	115.16	107.03	106.3	112.1	105.27	102.22	115.9	103.01	105.98	109.49	107.36	108.74	103.47	109.9	109.07	105.2	109.7	101.26	109.87	105.6	107.18	103.93	105.75	104.19	107.91	109.07	108.17	115.12	109.06	104.56	111.32	109.5	107.09	112.5	107.93	115.48	109.06	106.83	108.98	103.67	107.63	114.59
105.97	105.29	110.5	113.86	113.43	105.83	109.21	104.54	103.7	108.61	106.69	108.31	105.14	104.69	111.4	106.59	116.77	105.33	100.59	109.02	113.03	104.29	106.38	110.75	107.12	110.58	106.03	103.21	104.74	110.01	109.88	104.61	105.85	105.51	107.22	103.28	108.71	110.87	109.36	103.1	112.23	103.24	106.68	106.5	104.09	109.87	114.17	111.05	111.02	110.2
102.63	97.534	104.95	104.16	105.51	101.61	106.12	93.876	110	105.66	100.08	109.8	98.006	99.703	102.29	106.29	98.346	97.246	101.58	104.15	104.01	98.659	99.105	105.63	103.43	105.39	99.38	100.66	102.74	97.487	103.13	100.09	101.23	104.44	101.55	102.47	105.67	101.61	105.86	109.57	106.1	98.516	103	104.51	99.687	101.13	105.6	103.2	101.26	105.36
101.92	103.96	97.06	97.09	103.04	101.05	99.932	100.73	95.203	101.74	97.295	105.27	96.289	100.17	101.87	102.83	104.16	92.854	102.19	104.98	93.257	99.507	99.615	102.35	97.779	100.06	100.03	102.55	99.879	100.04	102.12	104.38	102.82	105.99	99.27	99.758	96.183	102.59	107.6	102.21	107.85	101.44	99.652	106.51	99.269	100.07	99.598	103.33	100.95	100.71
106.11	108.28	107.4	108.41	110.22	107.07	112.64	104.51	108.75	101.23	114.75	102.21	104.44	110.61	113.77	112.66	105.49	101.33	105.72	105.28	105.25	110.34	109.71	105.4	105.43	107.26	106.94	112.2	99.136	102.79	106.79	102.42	105.15	107.77	107.2	109.58	107.27	102.38	113.04	109.35	106.28	110.01	113.47	106.76	109.21	110.71	115.11	105.08	111.74	103.72
96.326	91.611	97.911	103.04	101.12	101.72	99.982	98.878	93.662	99.702	93.288	97.249	100.21	98.175	94.528	96.631	109.33	104.02	103.22	99.119	104.42	97.142	94.604	96.705	99.428	96.5	96.319	95.232	96.399	96.725	95.995	98.092	97.893	97.309	99.039	95.422	99.607	95.148	101.37	95.295	95.436	102.1	94.928	99.277	97.683	102.63	95.036	97.995	104.21	96.846
102.92	107.7	101.74	98.379	111.75	102.72	108.41	105.56	101.65	107.05	104.57	102.52	105.38	107.63	107.7	108.65	107.95	103.36	110.36	105.73	103.68	103.97	105.93	109.35	104.43	115.29	107.3	107.34	105.58	104.97	111.08	112.39	106.24	102.34	112.77	110.49	105.69	104.12	111.07	103.95	101.13	112.02	102.99	105.92	105.64	104.88	102.66	104.26	105.74	102.09
101.33	101.85	96.787	94.464	97.466	101.24	99.486	97.632	99.283	99.548	94.329	99.245	99.022	100.37	95.901	96.087	98.997	99.049	96.448	95.158	99.318	94.502	99.052	94.985	95.268	96.966	100.99	100.1	98.564	100.39	100.22	100.56	102.27	96.984	104.83	95.04	96.376	98.813	98.237	96.587	102.87	93.184	97.433	103.95	98.737	103.62	91.621	102.69	98.945	101.65
100.07	94.15	100.54	103.68	95.365	107.16	101.54	107.12	105.48	104.52	99.308	101.37	103.55	102.87	102.39	109.96	106.65	99.756	105.31	104.51	109.61	102.84	97.758	104.14	102.12	102.29	103.09	109.46	102.54	104.63	103.02	101.2	98.138	102.77	96.708	103.15	104.13	107.11	105.76	103.72	102.01	107.56	105.79	99.827	107.5	103.88	105.84	99.779	101.99	102.76
103.37	104.17	103.92	106.45	106.91	108.72	102.6	108.97	104.77	101.79	101.15	111.12	99.564	101.64	107.57	107.28	103.58	108.98	107.48	107.91	103.11	99.275	106.23	102.42	103.77	102.1	108.31	108.17	109.49	108.43	101.86	97.147	110.9	103.93	105.53	101.65	105.73	103.02	105.54	111.58	106.67	102.98	103.9	107.39	105.02	103.97	101.61	105.11	104.66	108.23
99.064	97.417	102.95	105.12	101.59	98.101	94.163	100.31	97.373	103.72	98.748	97.769	102.55	99.393	98.638	100.15	102.5	100.54	92.628	101.95	103.8	99.135	99.454	95.357	103.97	103.05	103.95	98.218	97.838	98.963	93.824	102.19	99.684	98.266	98.383	96.792	98.633	90.746	95.195	99.838	98.095	95.36	98.851	92.947	94.928	102.51	92.368	99.604	98.026	93.067
109.03	103.04	100.2	106.77	110.11	111.46	105.22	106.9	99.99	112.74	106.01	104.74	100.06	107.05	107.72	110.25	97.828	107.55	104.09	107.47	107.97	102.31	107.68	104.58	107.72	104.37	106.78	109.69	102.2	108.64	104.93	101.33	102.64	107	104.15	105.98	98.989	106.19	105.15	104.02	109.17	108.7	109.5	103.72	103.69	104.78	105.73	103.6	102.63	101.83
105.56	107.53	107.56	101.53	110.54	105.8	104.72	104.34	109.84	107.37	115.21	110.81	104.5	110.44	102.93	106.06	104.64	110.7	105.12	105.94	102.03	101.52	103.41	110.44	105.98	108.31	105.19	109.2	110.98	106.32	111.27	110.84	103.77	107.55	105.81	104.17	106.34	108.33	106.6	104.28	105.03	106.67	109.85	103.14	102.08	110.52	103.66	112.63	109.02	102.22
111.75	107.72	106.57	105.53	105.4	101.08	109.64	114.2	103.96	109.43	108.77	110.22	106.69	100.2	114.69	101.86	108.28	109.31	106.47	108.96	103.61	109.46	105.12	106.62	115.24	104.62	114.12	109.17	110.4	109.64	110.01	105.09	106.81	100.56	103.01	103.06	109.54	101.53	107.34	109.9	104.87	108.18	107.64	103.15	111.46	110.25	109.43	107.16	110.58	109.78
103.88	105.53	108.2	112.38	105.95	104.08	109.47	106.83	108.45	106.35	110.01	102.55	98.253	103.35	110.28	104.3	105.9	110.34	104.56	98.716	102.29	109.14	101.77	104.18	102.18	105.49	106.52	104.46	113.76	106.46	107.04	106.57	104.93	104.66	102.84	108.38	99.964	104.8	102.2	105.05	106.68	99.922	101	98.263	114.01	101.76	101.47	108.16	104.12	102.97
109.99	111.17	109.03	105.55	98.673	109.26	100.03	109.88	104.29	112.24	106.54	106.06	109.03	111.88	105.82	109.15	106.89	101.9	108.93	103.44	106.21	104.15	110.04	104.43	107.65	101.27	105.29	104.47	106.22	103.75	107.82	109.93	109.04	105.29	101.33	104.1	105.73	106.93	102.14	104.11	111.89	102.24	105.83	104.02	111.67	109.89	108.64	104.08	106.7	109.18
105.05	109.3	111.08	108.14	106.78	110.93	100.04	107.19	108.32	109.55	104.55	107.86	109.37	105.75	105.89	103.31	106.58	104	100.91	103.94	106.94	105.7	103.09	106.48	99.2	106.95	104.85	112.88	105.4	105.08	111.2	109.44	96.824	100.5	107.2	109.96	109.32	113.18	104.75	102.81	110.11	106.93	105.71	109.34	104.94	105.09	105.37	101.58	111.02	109.74
108.99	109.19	115.59	110.7	113.53	112.09	107.06	103.17	106.44	108.37	108.96	113.71	103.14	105.36	107.55	109.77	109.19	115.58	104.23	106.38	108.65	104.22	104.77	109.79	112.32	106.33	112.18	110.56	110.61	109.69	106.37	112.7	109.82	110.45	116.92	100.96	104.02	110.21	108.67	108.6	105.18	109.79	112.22	106.74	102.03	112.28	108.08	110.34	111.42	113
92.601	99.143	100.18	100.99	102.33	100.53	101.66	93.247	95.478	99.728	95.479	96.091	99.671	97.578	98.843	97.551	99.883	99.45	92.829	100.45	99.598	103.08	92.768	90.747	100.61	103.91	98.608	98.822	98.13	94.393	90.474	99.813	101.09	97.992	95.954	98.386	91.229	100.13	100.02	98.451	100.25	89.439	102.56	92.957	98.241	97.024	101.24	97.227	96.807	98.081
99.058	98.149	98.733	103.63	95.151	100.45	97.844	97.155	100.07	99.559	100.24	99.42	90.356	97.703	93.018	97.441	94.947	100.75	95.531	92.271	98.857	96.842	96.835	93.203	101.37	98.213	100.39	101.48	97.931	98.872	98.107	104.78	93.881	95.046	100.15	99.76	96.365	93.273	96.122	98.008	103.27	102.47	98.526	92.532	96.906	105.94	103.06	97.593	93.492	98.066
108.42	107.76	101.61	105.49	101.28	102.48	105.4	109.04	108.5	109.95	113.18	109.23	100.88	106.52	104.99	108.97	110.7	105.93	103.54	111.06	106.54	101.03	107.04	106.89	98	102.23	103.62	105.41	103.27	107.77	102.89	103.58	105.51	109.15	105.02	103.11	109.56	110.23	104.53	105.89	112.79	101.51	109.25	112.41	103.73	109.98	105.29	109.25	107.53	105.46
105.5	107.72	102.79	107.91	110.4	109.25	109.09	113.46	106.73	104.64	109.15	112.84	110.68	105.45	112.43	111.05	110.85	109.61	105.79	113.55	107.66	103.52	108.79	110.8	109.36	106.22	110.25	108.3	111.57	111.02	106.54	104.22	109.31	107.29	109.75	114.17	107.06	113.99	111.23	109.8	112.43	111.43	108.75	109.96	109	106.86	109.67	108.71	111.53	110.05
107.76	108.24	102.08	111.86	94.505	102.21	104.78	107.98	106.8	103.55	105.31	111.12	104.73	107.76	106.01	111.89	105.29	100.97	109.61	108.99	105.1	107.16	107.59	104.54	105.64	108.52	107.55	101.34	107.54	106.34	106.72	103.5	104.73	103.36	114.34	105.84	104.91	99.809	106.84	109.9	107.21	104.57	109.83	111.26	102.31	105.03	107.02	106.85	108.95	110.56
104.64	102.96	106.21	103.22	107.23	102.56	103.7	105.04	108.92	104.95	104.68	106.62	112.38	102.42	105.49	101.6	103.84	103.66	106.41	102.68	104.25	103.45	108.89	102.71	110.75	109.81	99.564	97.676	110.2	106.58	107.24	107.9	98.783	105.65	109.09	113.02	104.87	100.38	103.23	101.72	107.77	105.02	102.92	101.52	105.87	108.76	100.12	106.59	106.05	106.37
100.51	105.44	98.122	99.029	96.25	101.16	93.012	100.33	99.567	94.094	105.13	99.117	99.785	98.459	91.198	97.935	96.037	98.945	102.84	98.199	95.362	99.263	104.07	94.38	96.224	95.83	102.19	91.23	99.487	94.552	103.66	101.82	97.343	101.78	106.05	96.942	99.491	101.37	95.233	91.742	92.648	101.98	100.76	97.978	99.276	95.416	96.741	106.51	97.936	101.15
94.255	97.461	97.504	99.011	101.76	100.47	98.479	97.918	99.816	102.52	93.945	96.219	95.011	98.666	99.516	92.369	99	91.892	96.686	97.816	98.445	106.52	93.19	97.788	104.33	95.831	96.58	102.17	98.505	95.414	95.866	97.312	101.5	101.95	101.81	98.118	92.894	97.582	99.32	96.137	92.928	91.324	104	100.74	95.977	107.23	96.421	98.812	101.64	101.12
98.278	103.32	101.63	97.377	100.2	102.51	95.927	94.979	99.108	100.49	100.84	102.17	102.67	97.632	98.891	95.692	106.72	101.87	100.07	102	103.24	96.701	93.543	100.19	103.2	99.246	99.432	89.756	100.85	99.741	101.52	95.12	101.75	95.031	106.35	94.302	103.97	105.5	100.43	100.66	102.42	105.03	101.54	102.58	101.66	101.87	102.11	98.96	97.383	100.59
98.366	99.318	103.16	99.11	103.76	104.2	102.16	96.159	103.09	93.818	101.2	104.99	98.454	96.638	100.67	103.05	109.16	102.24	103.7	100.71	102.4	101.04	95.233	94.167	96.12	104.57	103.83	108.64	97.692	102.16	94.464	97.859	98.422	99.358	102.81	101.86	103.77	99.76	102.61	101.04	101.2	105.88	100.82	100.87	97.626	97.963	101.15	98.791	102.42	101.73
107.03	102.89	104.47	106.39	108.1	110.47	110.87	104.29	105.09	103.89	107.36	108.32	106.14	105.96	108.62	100.99	107.03	106.42	110.2	101.66	110.59	102.18	100.52	101.25	109.26	111.1	111.99	102.39	109.45	105.22	102.29	106.61	108.93	104.18	104.37	108.07	108.54	101.3	108.74	111.97	108.57	110.04	103.93	110.52	103.3	108.72	114.18	109.99	113.27	109.82
104.53	112.61	109.9	107.47	103.98	106.43	105.4	109.57	101.65	107.68	102	103.9	108.02	107.59	100.59	106.84	100.97	103.71	105.21	108.99	103.46	105.64	103.16	109.66	104.73	104.86	109.22	103.11	105.17	101.72	102.39	100.63	105.08	104.05	99.289	108.5	104.73	108.33	103.29	103.12	103.11	102.03	100.52	103.34	104.9	104.05	108.96	101.83	109.39	108.49
102.59	97.564	101.11	96.759	105.41	99.13	97.425	99.272	97.756	99.001	104.29	93.85	99.11	93.549	96.448	98.825	99.69	96.482	95.066	100.4	101.63	104.35	102.01	96.069	100.91	93.006	94.373	96.828	91.88	102.97	95.915	96.077	105.4	100.24	97.096	101.03	96.983	96.993	100.81	97.684	105.11	100.07	96.192	97.526	97.411	106.61	92.175	104.95	97.096	98.879
96.245	103.59	101.62	98.65	102.24	99.552	101.99	100.66	100.19	98.862	107.22	104.91	106.37	99.839	101.08	105.76	98.404	99.227	99.664	98.585	101.25	97.072	103.21	109.36	96.607	99.141	102.59	103	104.53	104.99	106.96	106.27	101.33	100.03	101.43	101.86	97.963	97.884	94.681	98.092	101.04	103.86	99.325	104.95	96.76	101.91	100.09	103.48	99.486	101.28
103.56	104	109.42	105.9	109.76	105.49	115.06	104.25	108.5	107.6	105.76	100.57	106.6	111.69	106.8	105.04	103.27	103.91	105.34	106.71	107.52	107.98	111.74	107.05	107.86	111.24	106.04	107.01	109.05	111.54	102.28	107.42	108.52	108.56	97.289	110.24	110.4	97.072	108.27	108.6	107.71	107.23	109.79	107.23	115.2	118.39	110.37	110.61	110.59	107.26
104.87	100.37	102.92	102.97	109.64	109.35	104.23	103.26	109	102.28	104.65	104.99	101.78	105.93	104.04	101.34	104.56	102.29	105.6	106.29	111.49	108.67	105.61	107.94	102.88	110.46	99.55	111.4	110.47	114.83	106.07	102.71	105.53	103.12	109.3	99.837	103.85	111.05	108.4	108.45	107.55	101.49	103.88	107.29	101.62	104.6	101.79	107.5	103.22	98.154
103.38	98.37	108.11	105.18	109.04	106.55	112.74	105.47	107.25	109.54	107.17	104.83	104.09	108.49	104.43	107.53	107.31	104.24	107.55	107.83	112.37	106.43	105.54	108.06	103.06	101.59	102.49	108.34	104.81	101.77	100.48	105.36	104.75	108.65	110.1	101.32	101.72	107.26	103.95	104	108.44	106.05	103.52	104.78	101.79	107.35	104.05	101.08	108.92	103.08
97.591	106.87	103.01	98.778	102.34	101.81	95.748	104.95	102.43	99.234	99.381	99.186	101.08	100.12	95.956	105.2	101.1	99.884	102.21	99.929	99.452	103.04	100.14	96.512	95.155	101.51	102.86	104.74	105.88	100.4	104.29	105.08	99.486	100.42	97.558	102.67	96.853	104.26	102.56	100.54	106.34	100.22	102.54	97.206	105.45	105.87	97.884	102.45	105.96	101.79
102.2	102.53	107.02	107.3	103.03	108.76	109.42	107.45	109.22	104.98	98.497	102.29	102.65	105.98	104.41	107.82	108.01	105.68	106.98	106.62	109.79	107.44	105.87	104.92	105.5	104.89	100.23	103.94	105.8	104.95	106.69	104.04	115.4	104.98	106.01	104.56	102.42	108.85	110.86	104.76	111.99	103.45	106.6	108	99.5	103.19	102.93	110.66	103.61	105.38
109.9	107.37	109.47	101.23	111.5	103.66	104.98	103.41	107.47	100.77	104.6	107.03	104.77	108.87	105.49	98.294	110.47	107.61	107.02	107	106.98	111.31	102.75	104.81	108.99	109.29	107.93	114.05	106.28	108.36	110.56	104.11	101.17	109.16	108.75	106.01	106.51	107.41	103.09	113.94	107.49	107.34	108.89	106.73	106.58	102.02	107.87	106.53	112.87	104.74
112.22	111.09	111.08	103.76	111.53	106.48	110.95	107.18	109.85	110.49	110.09	103.39	107.42	107.99	103.7	115.29	108.07	111.81	106.57	113.34	108.82	103.43	108.31	103.5	108.03	111.04	104.18	111.89	110.18	107.77	105.8	103.68	113.54	105.6	112.23	111.64	108.95	104.04	106.3	103.49	114.15	112.54	110	107.79	107.78	106.59	107.82	104.89	114.61	108.26
106.91	111.46	110.89	111.07	112.35	111.39	100.59	104.42	108.76	109.44	106.05	105.86	110.7	106.5	102.62	108.33	109.37	108.95	110.75	108.95	111.8	106.84	106.04	109.07	106.11	106.21	104.6	116.66	115.03	99.688	107.18	110.57	111.15	105.9	108.04	105.46	109.81	101.43	110.18	114.39	109.63	109	105.41	102.92	111.34	110	98.447	109.44	108.55	104.95
107.41	108.54	107.84	116.1	100.79	112.32	111.67	104.79	109.56	105.66	104.05	106.18	110.09	106.31	105.88	111.04	110.24	108.94	101.3	109.71	108.6	109.4	109.51	110.27	108.49	108.37	107.11	108.05	114.05	105.22	109.21	111.13	102.79	111.42	104.71	107.25	103.42	107.17	108.07	110.32	114.3	115.3	106.45	106.51	109.02	110.79	106	117.24	109.71	109.84
106.89	104.81	103.08	106.71	103.79	104.97	110.33	107.33	108.37	105.79	104.23	109.5	104.47	111.14	107.09	111.22	108.15	105.01	111.57	111.91	110.39	109.82	108.35	106.86	105.25	111.95	114.24	109.22	102.77	109.89	110.33	107.36	108.58	108.03	108.19	107.01	106.69	105.69	103.73	106.85	106.79	105.97	109.9	104.92	108.47	109.77	111.52	105.44	113.65	113.95
104.89	111.34	100.35	102.42	106.12	106.72	102.92	106.58	106.56	102.44	104.98	108.37	104.04	109.52	105.13	107.69	106.34	103.33	106.46	109.76	104.3	103.71	107.82	102.55	106.95	103.47	107.11	102.78	108.2	98.495	102.02	107.54	105.98	101.69	108.78	104.68	102.56	109.71	104.08	108.65	109.86	107	102.72	107.3	104.13	104.96	109.76	115.22	107.89	100.74
109.34	112.39	112.31	113.41	99.452	100.65	107.33	104.21	106.45	105.42	104.78	105.58	104.74	105.11	111.82	111.4	106.83	105.45	100.12	105.26	113.49	104.02	104.06	103.27	107.51	110.96	103.85	110.82	114.09	102.83	105.25	109.34	104.03	110.89	109.33	101.88	106.45	111.98	111.84	109.69	105.69	108.33	107.56	109.67	100.83	105.49	106.57	103.12	107.51	106.09
110.51	102.11	105.86	102.38	107.41	106.61	102.13	104.73	106.5	108.71	102.74	102.71	104.73	110.55	106.61	106.46	106.54	105.58	102.8	104.98	108.14	101.93	111.81	106.94	108.57	105.13	103.94	105.35	108.85	108.78	101.04	108.16	109.42	111.77	101.46	103.24	107.97	106.87	106.85	105.88	107.9	107.61	107.43	105.27	109.28	104.33	110.55	100.21	106.52	100.76
104.32	105.92	111.76	107.41	113.47	111.57	110.3	106.44	103.24	104.79	106.45	106.38	108	104.53	111.84	106.7	107.38	104.85	105.94	104.16	108.41	105.54	106.3	107.61	111.54	108.21	107.77	112.89	103.39	113.66	108.26	109.7	110.26	110.61	104.63	108.02	106.93	107.97	107.7	113.08	116.08	108.66	115.75	108.02	110.98	109.28	108.22	102.4	105.12	103.64
104.07	108.83	103.1	109.02	107.02	110.99	108.35	103.67	107.3	102.76	105.17	108.27	105.08	105.05	107.51	114.48	104.47	104.77	104.3	109.61	103.66	104.73	108.93	111.26	107.71	103.9	116.32	111.74	113.07	116.4	110.49	105.69	108.76	107.32	103.83	114.49	110.12	106.75	103.29	112	108.21	103.12	110.7	106.63	104.72	110.26	108.73	109.11	106.54	111.14
111.34	109.06	99.972	104.22	104.43	106.38	102.07	101.93	106.08	107.99	104.39	104.04	98.144	110.57	107.43	104.39	104.71	104.34	111.24	107.88	100.59	107.03	108.38	105.68	106.18	109.22	98.994	106.19	106.76	108.9	104.45	103.47	109.93	105.48	112.16	101.95	97.221	104.69	109.83	108.68	103.82	112.57	107.2	104.03	111.85	110.99	110.35	104.93	103.79	108.52
98.365	106.77	97.608	98.775	95.186	101.45	89.835	102.23	100.81	102.9	102.24	106.87	90.912	99.869	108.3	99.017	105.87	99.938	102.18	103.16	103.42	104.08	98.164	97.741	105.57	105.49	106.34	99.472	99.91	100.09	103.52	96.259	102.19	104.67	102.15	98.915	105.49	100.87	102.51	99.358	100.05	99.735	99.334	105.65	98.221	106.99	91.865	105.51	93.198	99.014
103.7	105.53	95.885	106.41	104.82	111.15	108.14	103.48	111.74	102.27	108.13	111.46	99.526	106.21	102.39	106.91	103.98	104.21	109.59	110.31	101.67	109.47	104.81	104.57	103.68	102.78	107.54	106.19	109.15	101.28	108.5	110.06	104.81	103.36	107.42	110.04	110.33	106.87	101.75	108.88	106.04	106.5	108.23	110.97	95.946	101.79	107.71	107.14	115.94	108.83
99.706	103.99	106.33	110.65	100.55	114.18	105.05	111.72	107.79	106.06	110.56	111.98	106.29	106.3	104.32	108.64	110.47	107.16	111.71	111.64	110.52	108.83	109.07	114.72	109.24	105.71	110.98	110.13	108.66	109.62	106.52	108.5	101.25	109.47	106.75	108.37	109.85	104.43	106.97	111.3	105.55	101.88	105.12	112.29	107.69	109.05	108.74	114.66	101.21	104.37
108.24	105.43	110.94	107.66	109.39	107.43	101.36	102.23	106.29	108.11	109.18	104.72	103.18	99.605	103.22	107.1	104.3	110.56	103.22	108.74	110.5	107.44	104.43	101.38	102.12	105.14	108.25	107.04	101.23	104.05	109.09	104.82	114.11	108.3	107.66	109.23	106.13	106.26	109.48	106	104.7	98.491	106.18	108.3	102.56	102.31	101.25	103.41	95.747	99.376
112.75	106.51	104.02	107.33	105.56	103.61	103.79	105.92	109.84	103.46	108.33	108.29	104.89	111.31	104.42	114.42	114.67	107.69	109.41	106.87	114.18	106.65	115.12	106.83	103.88	103.55	105.4	107.32	111.83	104.43	112.32	107.93	114.82	106.43	111.73	106.57	109.12	107.36	109.17	105.07	109.89	107.91	108.05	109.18	110.95	99.677	106.6	111.58	104.89	111.01
109.01	112.85	105.19	100.56	114.46	115.68	106.86	109	111.24	109.16	108.31	108.15	110.17	111.57	111.19	111.95	110.44	106.38	115.95	114.53	108.46	110.27	102.43	109.42	107.05	111.55	109.92	105.55	108.7	108.62	111.47	106.68	108.59	111.15	108.56	111.05	112.51	111.87	102.98	109.31	110.64	112.49	109.97	108.89	110.29	106.09	110.95	107.24	108.68	115.47
111.17	112.17	109.2	105.33	106.08	105.17	107.65	111.71	106.95	107.23	109.12	103.18	108.67	113.41	106.31	108.02	112.08	103.06	101.68	105.12	110.48	105.26	104.61	107.99	108.39	108.85	108.07	103.19	104.36	108.78	101.37	103.06	100.04	104.56	101.57	106.58	107.74	109.57	106.26	105.15	108.11	102.41	109.38	107.57	108.54	109.75	103.08	104.48	103.04	105.58
108.72	111.79	106.73	103.85	106.71	107.4	101.02	110.67	110.58	103.5	110.38	115.46	112.22	110.85	112.12	108.53	112.57	105.45	105.02	108.44	110.92	107.38	105.1	112.65	108.7	106.16	110.61	104.9	106.77	106.59	112.7	108.85	103.59	106.74	107.01	104.21	108.56	105.22	107.04	104.37	106.42	112.31	107.93	105.72	110.09	107.16	114.17	108.88	115.16	110.25
105.09	107.19	107.8	105.55	108.93	106.08	106.89	109.5	107.52	112.91	112.37	109.15	102.57	107.94	110.4	104.66	105.59	109.75	106.48	102.06	105.85	108.98	106.78	111.38	111.24	107.71	109.55	105.39	107.6	105.27	105.58	110.61	106.37	110.26	100.34	107.14	105.24	103.18	105.69	104.18	104.89	106.61	109.09	102.94	103.61	103.84	110.41	108.58	105.34	105.23
102.74	104.72	93.366	91.057	97.846	99.344	100.16	91.285	91.697	97.9	95.694	91.611	97.614	100.73	97.541	98.967	95.979	97.066	98.161	101.64	97.658	95.033	91.517	100.78	95.293	98.813	98.104	96.847	98.903	91.944	101.55	104.4	93.977	89.917	92.26	99.061	94.42	104.73	97.539	95.492	98.816	94.353	97.154	92.605	100.45	95.435	99.67	95.514	100.43	98.498
103.74	106.39	106.23	107	99.793	102.83	105.91	103.74	109.25	103.71	102.45	101.61	107.27	103.62	102.61	104.25	106.74	108.09	110.77	106.6	102.07	104.6	103.48	104.8	109.7	109.73	107.7	107.92	107.66	109.96	108.67	106.47	107.91	107.28	108.01	106.61	106.66	107.92	104.84	101.72	102.3	107.49	113.64	100.2	103.94	100.23	105.57	106.96	107.84	108.49
111.04	107.01	111.5	105.52	106.89	109.09	114.22	112.84	109.98	112.45	104.98	103.14	107.41	105.25	104.16	108.33	111.93	107.7	111.84	110.39	108.68	114.08	111.54	103.23	103.96	117.22	106.43	106.82	109.95	108.2	108.33	108.17	109.33	110.42	108.4	108.49	107.73	117.16	110.81	106.14	107.25	104.88	105.31	109.7	110.42	108.19	111.25	110.67	115.3	113.73
106.86	109.68	109.47	108.8	108.55	107.5	107.9	104.87	110.25	103.65	107.73	106.13	114.09	110.51	110.67	109.42	106.41	111.92	106.26	106.81	111.79	109.7	108.37	103.6	108.85	102.87	105.63	110.5	108.69	112.22	113.16	109.89	107.27	109.89	112.68	108.51	103.33	105.13	113.99	100.27	113.24	104.55	101.53	105.89	107.73	109.19	109.25	102.2	106.86	110.21
106.07	107.52	107.09	105.62	105.01	113.7	111.08	103.74	100.8	102.39	108.29	102	101.73	109.47	104.54	101.41	104.91	108.12	103.84	116.94	101.74	110.17	106.27	108.95	105.26	110.79	108.87	101.43	104.82	111.56	106.74	104.53	103.72	105.68	110.71	112.25	109.81	106.02	107.3	106.16	110.77	107.19	110.85	118.48	107.74	112.41	106.27	113.8	105.76	106.83
108.05	112.37	112.72	98.718	107.36	104.48	109.47	108.36	106.98	108.74	108.17	109.83	110.74	105.77	103.28	104.65	109.18	108.3	107.23	107.71	94.975	109.39	108.32	106.62	103.62	107.8	108.61	102.75	102.2	110.78	108.98	105.54	105.13	107.37	102.1	114.11	104.83	102.71	110.88	106.97	95.982	103.89	106.99	103.74	109.63	104.96	109.29	106.15	110.36	99.397
95.23	94.231	100.21	92.405	92.619	105.33	94.086	96.85	101.76	101.36	100	98.893	99.126	98.168	98.984	102.76	100.81	100.44	95.33	95.747	91.312	97.272	105.78	102.07	97.703	100.04	101.47	104.13	98.223	99.721	96.317	100.23	94.871	98.554	98.164	106.96	97.742	100.19	94.158	95.142	97.9	95.234	96.876	101.51	94.202	98.131	99.342	102.16	103.42	99.161
105.2	101.67	108.51	104.68	102.99	106.64	103.5	110.03	100.54	100.42	107.71	107.51	109.88	106.58	103.77	105.75	103.93	103.6	103.61	106.61	109.05	104.94	109.15	102.7	106.32	104.53	101.98	98.303	104.69	109.88	105.69	107.06	110.48	102.34	105.43	107.6	108.39	103.27	108.05	107.92	102.49	99.572	106.74	107.13	106.2	107.37	103.51	102.49	106.41	101.85
109.34	103.81	108.63	104.39	109.87	106.09	102.93	106.32	105.85	110.96	98.374	107.37	111.57	109.71	101.97	96.637	100.73	107.97	104.01	101	96.287	103.29	107.88	103	112.51	105.26	109.38	103.8	101.15	108.36	101.76	105.76	101.02	101.46	104.89	104.17	106.04	103.75	104.75	106.8	103.15	102.39	100.43	108.2	103.07	104.81	103.82	101.01	105.46	103.69
108.63	107.07	108.93	109.51	103.74	106.92	108.06	104.97	107.93	107.58	106.83	106	108.08	106.81	104.97	107.07	109.53	108.58	108.58	114.51	110.51	110.09	109.62	106.8	111.62	107.17	107.89	106.54	109.51	115.6	112.69	105.56	109.05	103.88	104.39	104.69	101.52	106.29	105.31	114.8	108.22	107.12	98.502	104.49	110.68	104.97	108.07	105.02	105.65	109.49
112.26	104.86	107.22	103.56	113.31	108.3	109.21	107.06	107.31	106.35	116.28	103.62	112.74	105.92	108.38	105.98	105.29	108.64	106.51	106.49	104.44	109.06	109.03	106.3	109.91	108.3	106.87	109.18	106.58	105.59	115.33	105.87	113.11	108.31	110.72	106.7	105.56	104.4	110.38	105.42	113.31	105.31	109.02	105.74	114.48	109.37	110.19	103.98	111.33	112.98
98.759	98.864	102.68	97.71	102.1	100.3	98.384	97.456	100.92	103.35	100.78	100.85	98.046	105.03	91.84	100.24	102.95	104.43	105.11	101.24	98.734	100.61	100.6	99.606	97.944	100.65	98.065	96.601	104.29	98.474	96.155	100.28	103.6	102.79	104.11	100.26	103.11	99.297	99.036	99.629	109.62	102.91	97.747	105.3	108.57	99.568	101.29	100.61	110.39	98.88
112.49	109.7	106.57	108.99	111.01	107.13	116.8	109.63	107.11	111.95	108.34	110.61	110.48	108.98	107.74	103.77	112.92	110.51	114.76	109.52	105.66	113.24	106.31	114.21	107.73	113.49	115.34	113.09	109.92	105.46	108.01	107.67	109.3	110.99	109.3	116.45	110.4	114.34	112.69	112.43	114.95	108.65	106.62	107.17	105.43	107.24	108.79	112.72	108.27	111.19
104.39	98.003	104.45	101.68	103.49	99.542	105.78	107.58	109.23	105.88	106.87	107.15	107.89	109.27	110.05	103.83	108.33	103.97	106.6	107.99	102.08	104.36	100.82	107.98	102.28	106.7	106.68	102.05	114.15	104.47	98.415	101.22	101.81	107.48	113.5	105.35	105.86	106.4	104.38	105.01	105.24	104.89	107.49	109.36	102.9	99.979	106.93	106.04	105.1	104.93
96.449	106.28	101.37	108.38	97.085	107.75	99.949	114.03	101.89	107.7	103.11	104.25	109.33	109.27	104.76	106.24	101.73	105.76	105.99	103.57	108.48	112.11	107.03	104.48	97.574	100.39	100.59	103.2	105.71	107.34	99.747	105	108.62	103.31	103.68	99.637	106.06	106.59	104.24	99.018	105.73	103.13	110.58	102.36	103.35	106.14	110.15	100.94	103.98	109.41
111.44	108.37	114.8	105.7	105.75	106.6	105.08	113.49	97.172	108.5	109.43	112.04	112.8	108.9	110.47	111	105.25	103.31	106.72	108.84	102.44	107.47	106.12	105.09	109.08	107.81	108.58	104.05	107.38	103.02	112.76	106.05	105.88	109.95	108.7	112.44	108.36	104.17	104.95	105.89	110.54	108.14	113.12	110.44	105.58	105.27	106.11	108.01	108.74	104.76
102.47	109.59	106.69	103.99	105.87	109.45	106	113.97	104.01	105.23	105.25	106.62	104.21	103.16	106.24	107.72	103.84	101.46	101.65	111.2	103.9	106.65	108.36	102.9	105.97	102.84	105.82	107.68	102.57	103.9	102.99	105.93	99.139	106.67	104	105.26	104.5	106.77	102.38	105.15	104.52	109.34	101.84	103.49	111.5	106.08	104.68	106.68	107.09	105.02
103.26	112.37	105.88	105	101.44	108.41	101.84	101.26	111.07	104.57	107.88	114.73	111.57	111.76	105.94	103.67	108.29	107.54	112.54	104.76	107.36	103.91	110.16	101.35	104.38	111.27	108.27	102.82	104.76	106.32	103.87	101.14	99.702	113.53	107.08	100.49	105.05	107.72	108.94	105.09	100.76	110.41	105.17	98.174	113.45	107.26	104.87	105.71	107.09	109.87
104.09	101.11	106.63	99.987	105	105.78	103.24	109.65	108.66	108.98	107.33	107.5	106.12	100.44	101.47	106.33	102.02	102.97	110.07	100.28	108.81	99.436	104.19	109.63	108.27	102.44	105.9	107.65	108.78	110.09	108.08	106.85	104.24	102.66	113.11	108.44	106.12	104	103.41	105.55	113.64	107.95	107.9	106.5	104.02	105.34	106.73	104.38	105.1	107.97
101.59	109.77	105.85	105.11	109.62	109.47	102.58	109	99.676	112.4	107.36	105.39	108.24	106.85	103.8	107.34	113.82	118.18	98.491	105.18	110.15	106.1	105.34	109.67	105.97	98.36	106.6	105.73	105.74	108.14	108.52	106.4	105.59	103.97	107.99	101.13	104.19	104.68	101.66	106.53	107.12	106.96	105.97	112.1	111.47	107.68	108.55	112.55	103.27	101.68
104.72	108.26	104.32	108.74	104.14	108.5	113.9	106.7	109.74	110.76	106.9	105.91	105.33	106.1	109.89	111.33	98.953	110.72	107.9	113.82	115.42	105.82	102.64	107.12	110.34	103.28	103.19	107.08	107.91	109.07	105.84	102.26	110.33	107.13	105.14	111.23	112.55	108.74	110.39	107.43	105.64	106.01	114.25	107.04	106.77	106.06	101.94	102.81	110.43	104.77
102.99	89.907	102.96	95.014	102.04	99.108	97.516	105.92	93.089	96.644	99.631	97.653	98.935	102.84	100.29	101.3	104.99	101.92	99.164	100.98	101.19	98.872	103.88	100.25	100.98	106.35	94.032	100.36	100.66	103.08	97.446	99.068	99.642	94.148	101.65	101.45	98.15	100.98	98.631	97.254	98.448	96.302	99.681	105.21	98.546	100.61	98.147	98.495	102.7	98.315
108.84	106.96	110.25	113.17	110.31	108.13	107.21	107.67	104.86	108.95	115.09	104.03	108.82	119.81	111.02	106.87	107.5	111.8	104.48	112.7	110.36	107.92	108.5	104.74	109.19	108.29	105.57	110.72	113.99	103.96	99.874	110.81	101.88	109.53	108.94	100.9	110.18	108.42	114.88	110.23	116.05	108.29	112.27	111.19	106.17	105.61	111.38	108.83	110.43	102.64
103.22	116.09	106.16	110.14	103.05	105.15	103.83	104.14	101.18	107.27	103.1	105.78	107.1	111.71	110.12	103.99	104	101.08	106.56	109.47	110.01	110.81	105.13	103.53	106.66	111.04	107.67	102.82	102.72	108.71	103.52	103.24	104.67	110.91	103.98	117.18	108.22	105.87	111.41	106.67	104.07	108.66	103.58	107	107.63	101.91	109.65	112.44	108.53	107.74
102.42	112.96	100.48	111.14	109.04	114.34	108.7	105.59	104.4	112.31	110.96	105.75	117.98	112.07	108.71	114.35	105.74	104.85	104.78	105.41	112.24	103.61	107.14	104.47	106.51	105.62	108.52	102.8	109.12	109.49	112.47	104.93	109.76	102.69	111.44	107.11	112.92	113.66	108.23	111.91	110.95	116.81	109.62	103.85	108.5	107.93	103.55	107.14	109.42	108.25
97.258	101.02	100.74	97.969	102.52	98.233	97.445	93.433	99.615	97.927	102.98	98.271	90.134	99.193	100.23	101.38	100.49	100.44	91.3	98.989	102.11	103.95	99.639	98.323	97.444	91.263	96.188	96.178	94.731	97.431	91.338	101.21	89.912	102.79	90.947	95.352	95.802	96.492	84.768	99.397	104.36	102.19	93.197	96.787	96.55	97.188	102.36	98.664	101.23	100.86
102.48	107.67	106.47	106.22	105.82	105.63	107.15	108.89	107.9	107.36	105.1	103.42	108.15	104.48	111	107.66	100.4	104.4	106.3	107.63	103.33	107.06	105.49	110.89	105.28	104.15	109.44	107.42	104.54	111.19	106.8	102.17	96.564	106.05	105.78	106.84	103.61	105.36	103.04	104.85	101.19	106.46	109.22	105.61	110.94	105.9	106.53	102.31	101.56	103.84
104.48	104.5	108.52	107.51	106.23	106.63	112.12	102.32	99.562	107.83	109.28	104.56	104.43	107.13	109.69	105.83	105.6	105.09	104.01	104.93	107.11	116.09	100.44	101.83	109.12	110.02	109.62	113.92	107.19	108.13	101.12	105.55	103.14	107.86	104.39	107.92	106.72	106.24	109.68	105.48	107.22	104.11	104.28	105.78	106.02	106.66	102.38	106.52	105.79	100.36
99.753	99.581	93.492	92.534	96.193	106.21	97.405	98.784	103.44	98.321	102.23	93.277	96.669	95.458	95.315	100.94	96.293	98.288	102.35	93.921	103.04	98.757	91.995	103.69	87.646	96.553	103.61	96.59	96.382	95.786	105.77	94.921	94.938	103.47	101.44	95.718	95.769	96.906	99.979	97.546	94.685	101.09	97.998	94.372	95.689	95.306	101.7	98.759	96.564	93.929
107.13	111.27	104.4	111.37	110.26	105.92	105.19	107.68	109.69	110.15	111.03	102.76	108.42	109.71	111.27	98.726	110	105.65	102.42	112.68	107.57	105.33	110.43	110.19	100.4	107.2	102.47	104.63	104.77	98.697	104.39	107.23	108.8	108.63	111.8	100.62	111.75	108.13	105.14	105.94	107.76	107.28	106.32	108.77	106.02	103.79	105.06	104.84	100.54	105.33
113.76	111.43	106.74	106.1	106.16	103.47	115.7	106.04	110.77	105.65	113.17	112.6	103.12	113.71	109.73	110	108.85	105.22	104.78	108.52	111.15	109.86	101.62	107.13	104.2	107.94	109.78	110.87	110.45	111.29	110.37	106.34	107.16	106.98	105.92	106.11	110.49	111.8	110.71	107.7	105.05	105.42	110.13	107.71	108.16	111.41	107.33	108.02	105.96	103.37
99.889	107.57	102.15	109.6	101.8	102.91	104.45	105.09	102.72	107.39	104.9	102.97	104.56	102.76	108.48	104.44	108.96	104.27	103.63	102.79	110.86	106.17	105.73	103.85	105.81	108.99	98.858	109.29	107.1	112.28	114.23	110.96	105.9	102.02	103.44	110.12	104.18	111.72	106.98	100.28	103.26	105.67	107.73	104.08	98.453	108.91	112.78	101.4	111.9	101.18
110.58	110.08	107.6	112.96	111.86	100.01	103.06	110.21	105.86	108.59	107.15	107.23	107.86	111.23	110.55	103.39	103.15	112.45	100.68	103.16	107.99	102.78	109.04	105.49	103.57	106.1	108.41	109.58	107.71	112.37	106.41	108.21	107.83	107.52	111.81	104.98	109.78	109.62	109.61	106.22	112.48	110.53	106.65	110.98	107.31	111.49	108.44	103.23	111.49	112.9
104.32	110.57	106.12	100.73	104.32	103.62	105.58	109.15	105	106.29	112.49	106.95	102.47	103.93	102.42	100.44	106.42	101.71	98.75	105.81	108.77	103.26	101.56	105.6	105.97	101.72	109.25	103.46	109.3	112.6	104.78	101.02	109.21	110.96	105.55	105.13	111.8	110.31	103.76	110.84	105.33	107.46	100.23	97.87	110.71	100.27	108.43	105.08	107.41	105.47
102.91	99.465	98.584	97.681	103.43	98.295	102.86	94.776	101.79	103.18	99.803	99.637	98.827	105.42	105.27	101.9	95.519	104.64	99.698	98.922	103.27	97.865	98.083	101.2	105.76	102.77	99.408	100.25	102.78	99.71	97.412	100.04	100.07	99.697	99.794	100.25	98.611	102.26	102.53	103.7	98.581	97.484	105.18	101.69	99.407	101.19	101.97	100.73	96.403	100.65
104.98	108.7	103.83	109.07	105.74	105.95	114.52	107.82	104.95	105.42	104.23	100.8	108.61	105.98	108.86	101.05	103.54	107.02	106.37	109.29	101.91	114.12	105.74	104.56	101.63	110.24	104.1	101.91	105.35	105.57	103.34	109.74	102.89	109.51	116.88	112.57	103.44	109.77	105.64	103.46	114.78	105.31	108.79	109.3	106.47	101.25	109.51	104.57	108.16	104.18
112.73	106.15	106.63	105.61	109.73	110.81	116.18	105.02	104.03	113.69	109.55	104.55	105.29	104.08	110.92	110.43	107.08	108.23	106.01	106.54	104.26	109.39	104.28	103.95	105.4	100.84	103.02	107.18	104.22	97.866	110.73	107.69	111.71	110.22	110.39	103.72	105.48	107	107.78	108.55	102.18	102.91	107.19	103.27	105.35	112.71	105.97	106.81	106.49	106.22
98	101.71	94.148	97.4	104.26	102.9	96.812	98.92	101.31	93.244	105.13	101.19	94.989	93.446	99.621	98.746	96.991	93.47	95.271	89.561	101.22	97.828	97.067	96.313	101.07	102.37	91.038	95.79	93.284	99.309	101.48	93.443	101.66	98.525	96.847	89.742	99.349	95.898	103.15	98.728	97.464	95.465	98.889	94.522	102.19	100.02	99.102	97.132	96.05	93.145
106.98	106.84	103.25	107.52	107.54	107.74	101.63	104.64	112.06	112.99	106.23	104.15	109.55	107.34	102.8	107.38	108.17	109.55	106.05	105.23	105.69	106.63	100.47	104.25	107.43	111.36	109.26	103.43	107.65	109.96	112.54	111.65	99.545	107.2	115.22	108.3	106.74	107.45	104.81	103.85	102.07	104.25	107.03	99.404	100.86	106.72	105.18	105.63	111.54	104.98
103.16	98.038	99.02	102.17	98.816	92.339	97.554	103.79	102.26	105.59	101.79	99.739	108.72	104.34	100.43	104.77	99.06	106.35	103.65	97.825	100.26	100.5	106.21	101.77	101.85	103.81	99.906	102.09	104.6	100.78	95.78	98.98	95.63	100	103.24	92.338	102.39	98.623	104.56	104.04	103.92	95.325	97.014	107.84	99.419	101.07	100.55	92.551	104.33	99.797
102	112.65	104.14	105.22	108.72	104.92	108.91	102.1	109.15	104.98	101.94	95.212	104.53	100.15	107.24	111.32	105.95	106.14	108.18	107.63	105.04	105.12	109.69	106.88	103.64	100.7	113.46	106.64	107.32	103.02	108.18	102.97	101.33	107.79	105.57	102.88	108.3	107.77	102.57	105.89	103.26	105.69	107.41	104	110.15	106.49	105.28	113.19	104.34	104.14
100.27	102.73	107.49	105.33	115.07	109.61	109.17	102.78	107.73	110.48	110.7	111.27	100.55	108.1	109.63	106.12	103.09	103.48	105.07	102.57	110.8	105.83	106.61	108.37	102.35	110.61	103.5	97.792	101.91	105.24	108.59	107.56	105.43	103.33	104.91	100.5	108.96	101.67	110.08	106.2	102.09	110.59	106.38	105.95	107.45	101.11	110.61	105.72	114.38	105.4
105.57	112.06	104.25	101.97	103.48	108.12	103.47	108.39	105.92	101.86	103.41	102.06	98.112	108.78	108.76	106.84	107.86	106.42	102.35	111.72	108.56	106.31	105.12	108.85	103.58	111.23	107.34	105.67	111.33	110.64	106.77	111.52	112.78	107.1	105.77	105.21	109.11	104.06	104.32	104.92	109.26	106.69	105.75	108.93	103.23	103.16	111.24	97.715	106.25	105.27
107.38	106.73	100.34	104.75	106.22	95.805	102.21	108.76	105.61	103.02	104.96	106.97	110.06	106.19	111.68	103.86	105.96	104.59	110.22	109.92	105.29	106.95	105.25	105.64	106.56	99.526	104.72	107.09	103.45	106.63	100.12	107.25	110.95	106.28	101.32	104.01	107.73	107.77	104.39	99.894	104.52	110.13	107.67	107.03	103.19	107.29	106.18	109.58	107.54	108.95
100.96	99.293	100.42	101.57	97.518	97.313	95.445	98.616	98.588	99.739	96.137	95.813	97.642	96.518	98.664	99.767	102.15	89.896	100.34	100.18	97.849	97.737	96.011	94.943	99.701	100.77	99.035	97.561	98.543	102.67	99.061	97.34	94.334	102.27	95.857	94.08	99.375	93.964	101.78	100.67	98.68	99.708	103.43	102.04	95.208	101.68	97.676	93.279	97.268	104.09
106.99	108.17	107.33	110.82	104.37	102.68	106.63	113.37	104.07	112.15	110.58	112.14	106.11	100.75	110.48	103.29	111.65	105.65	106.58	110.55	108.48	106.03	107.81	106.49	106.43	110.84	106.28	107.64	106.13	109.46	109.9	107.16	105.55	110.54	107.22	107.65	105.22	108.78	107.7	113.12	109.5	115.35	117.47	106.93	105.92	108.43	110.4	106.65	108.42	105.37
105.92	105.17	101.44	110.54	104.49	109.45	105.37	112.89	107.82	105.98	105.73	102.01	101.14	104.54	98.21	98.68	112.11	104.41	107.75	103.21	107.04	103.57	108.16	105.02	107.37	105.84	106.64	104.04	101.8	107.06	107.63	107.44	100.57	113.57	104.37	105.55	111.81	109.65	103.62	106.32	101.57	109.05	108.7	104.58	104.78	102.49	105.06	105.82	103.05	100
107.56	107.15	111.06	108.54	106.52	109.96	106.18	109.51	104.24	107.51	104.81	109.31	106.82	108.6	104.17	108.27	119.06	107.1	111.78	99.926	111.23	103.88	106.51	111.81	107.7	103.93	106.62	105.4	103.69	109.77	107.52	107.03	106.27	106.28	108.71	103.13	108.21	104.86	105.05	112.12	107.02	110.56	109.84	106.75	108.34	105.46	111.43	108.24	109.73	110.47
99.151	102.63	96.118	100.65	104.13	106.12	98.567	97.47	102.04	98.163	96.916	98.705	101.39	100.6	109.67	96.27	99.258	99.521	98.185	97.977	100.54	103.97	99.639	97.739	104.28	103.58	106.12	95.829	101.09	98.268	100.69	101.76	100.26	106.21	99.432	100.08	103.26	97.576	99.675	94.562	99.549	105.43	96.251	96.089	102.44	99.141	94.942	106.24	100.56	101.77
100.69	116.48	109.66	108.66	101.37	109.4	101.34	104.68	111.43	108.23	114.31	109.6	112.04	110.36	105.57	108.11	102.3	108.99	106.81	110.28	110.29	105.31	110.62	105.18	107.87	107.93	112.34	109.33	106	107.59	107	114.28	105.51	110.22	108.26	111.43	102.25	109.12	113.94	107.06	104.27	109.39	110.52	111.59	105.11	107.22	110.38	109.45	108.84	110.3
116.48	111.95	105.4	108.55	105.95	106.28	102.28	110.33	106.36	105.02	111.2	110.69	103.14	108.83	106.53	108.67	103.72	112.47	108.91	103.09	103.09	103.36	110.44	101.41	113.13	103.09	112.41	106.82	104.38	105.41	106.76	103.54	105.62	106.29	105.74	108.46	100.83	110.97	105.14	113.19	100.58	103.93	115.3	108.38	109.22	105.7	114.04	107.49	109.91	104.04
104.3	109.36	107.75	106.91	105.61	110.87	105.03	107.69	109.07	102.26	105.12	111.15	105.14	108.44	109.42	106.4	103.06	108.19	106.7	105.95	103.5	107.86	110.81	108.82	109.81	101.08	105.74	109.91	103.31	103.71	104.51	110.19	100.89	107.62	105.72	108.11	102.4	107.87	110.4	105.62	108.42	103.77	104.56	102.72	105.37	105.69	114.78	106.28	105.37	107.32
109.38	108.78	112.59	111	110.8	108.18	110.58	110.53	109.6	105.61	112.95	105.67	108.98	106.91	111.91	112.77	108.48	107.39	109.48	111.66	109.53	109.5	107.28	109.67	107.8	110.08	114.58	119.14	107.17	107.19	109.13	106.65	113.64	108.04	110.84	110.24	107.97	108.72	108.44	104.5	112.16	111.31	109.98	107.44	107.89	113.01	114.54	100.1	109.21	115.27
109.84	106.36	108.08	100.76	102.56	112.94	105.38	99.418	109.04	112.59	104.81	114.8	100.3	111.51	100.91	104.37	104.49	109.43	104.28	107.73	106.57	98.232	104.11	100.35	101.72	104.99	106.49	102.81	100.81	105.81	109.08	104.54	108.04	108.91	103.04	105.44	102.79	107.13	104.92	106.12	110.13	102.59	103.62	109.28	107.38	100.35	106.94	102.97	111.81	103.09
108.12	107.52	106.99	108.72	102.53	107.61	100.08	109.87	114.81	108.56	104.62	104.45	106.41	100.67	103.58	102.05	106.29	110.55	105.08	106.74	106.17	102.23	104.63	109.39	105.94	108.73	100.76	108.43	103.06	108.01	105.63	108.86	104.73	105.17	105.82	107.59	108.9	101.44	108.75	104.58	106.67	104.93	109.6	106.66	108.68	106.64	101.81	105.13	104.75	107.4
89.613	101.96	104.61	104.71	104.85	101	104.41	107.8	106.59	103.53	99.549	100.29	98.277	101.24	103.87	100.21	104.44	96.837	99.89	97.904	105.09	102.97	97.165	104.82	95.151	100.15	105.68	100.03	102.91	103.39	99.647	98.779	95.461	104.8	104.07	103.03	95.636	101.97	100.21	103.81	101.8	100.68	101.22	98.467	100.09	103.22	102.29	105.63	103.07	104.15
100.27	98.01	103.21	101.83	107.93	103.1	101.34	102.75	101.51	108.81	105.64	101.22	101.16	107.19	110.02	104.58	111.33	107.19	100.77	103.1	105.47	101.77	105.04	104.43	110.45	100.44	97.052	100.64	99.779	107.76	102.47	98.24	104.29	106.28	100.74	102.68	106.54	101.68	106.94	104.96	100.89	102.28	102.54	106.47	102.39	101.82	106.16	104.78	105.81	106.4
104.08	104.46	104.38	107.14	112.07	107.62	108.65	115.86	108.58	103.62	107.24	105	102.81	110.84	108.4	108.26	104.63	114.22	108.6	109.52	110.3	110.39	107.73	110.45	109.39	109.03	111.35	108.54	103.92	98.882	111.68	109.04	105.72	103.59	106.01	116.84	112.05	105.85	105.26	115.96	111.33	110.29	104.7	106.41	109	104.73	110.4	106.33	112.75	107.93
109.46	110.21	110.66	111.76	109.55	105.44	111.06	109.33	108.97	107.33	105.81	106.75	112.03	111.48	110.36	101.91	108.73	108.47	109.38	102.62	111.13	102.96	106.46	110.76	108.48	104.05	111.54	108.56	101.04	105.36	105.17	110.28	106.02	105.98	109.91	109.61	105.96	104.46	112.86	107.14	109.5	103.86	110.4	108.63	104.89	107.03	110.81	106.99	102.24	106.56
104.24	105.86	108.02	103.75	107.74	105.34	106.88	109.3	110.23	108.22	105.61	116.33	109.24	103.63	106.86	115.33	102.98	108.87	106.4	104.55	109.15	107.27	107.67	108.56	105.96	110.77	110.61	104.55	100.29	108	112.91	114.71	109.1	103.9	100.67	111.09	108.99	104.57	103.35	112.48	105.71	105.48	112.67	102.4	111.73	111.62	104.71	112.43	113.61	100.02
112.74	109.48	99.678	105.82	106.76	103.94	107.15	111.18	104.65	110.49	103.37	108.92	110.19	101.73	103.84	107.39	108.97	113.59	102.48	107.91	102.21	101.4	104.76	101.28	110.51	108.92	107.43	103.43	105.85	106.38	105.9	110.57	104.38	103.19	100.87	103.29	109.64	106.12	108.77	112.81	107.22	108.86	105.44	108.84	108.23	99.868	107.82	110.2	106.03	104.33
109.45	101.21	113.97	111.75	108.48	116.77	104.16	106.64	108.78	110.16	112.83	114.62	108.31	109.6	116.63	108.6	107.87	109.63	105.28	109.73	109.8	113.01	110.66	110.75	113.46	112.45	102.27	113.38	112.06	109.95	113.36	105.93	115.78	113.52	110.29	110.83	114.06	115.58	108.44	114.45	115.41	105.52	108.9	107.28	108.23	106.89	108.43	112.57	112.85	107.73
113.24	112.2	108.35	111.67	107.69	114.1	105.33	110.32	106.28	105.72	106.17	105.11	110.52	112.77	107.68	112.99	109.93	111.14	108.55	110.67	111.6	111.45	109.9	101.77	105.27	108.52	109.24	112.75	112.45	114.07	115.9	107.87	106.63	109.1	106.22	116.19	103.23	110.54	108.54	104.55	112.84	112.23	110.08	114.27	104.41	108.3	105.53	104.66	115.49	106.8
104.15	109.62	105.68	110.28	107.04	106.44	99.589	106.44	103.53	102.29	104.4	103.2	102.42	105.79	107.81	110.88	108.22	107.51	110.59	110.53	99.383	103.69	103.85	111.11	105.5	113.99	106.88	109.05	104.91	99.775	105	103.3	110.01	101.76	104.8	104.06	106.74	102.25	104.07	108.8	104.42	108.41	107.68	106.94	110.95	104.29	104.86	105.72	105.76	105.45
102.63	110.04	108.84	111.58	110.33	106.88	112.91	107.35	102.18	112.83	108.33	113.45	109.61	107.83	108.73	116.53	112.28	110.71	102.96	109.72	106.07	110.42	106.28	112.17	105.59	102.48	104.38	111.5	106.58	105.85	104.39	112.3	106.14	108.58	106	112.81	110.08	116.39	106.15	110.47	111.02	109.84	108.12	104.65	107.51	109.89	110.45	112.9	107.18	113.21
110.53	110.93	107.01	107.35	111.56	111.68	108.67	113.44	105.59	109.72	109.15	110.65	109.43	102.14	111.05	108.62	112.1	106.65	105.77	105.01	106.77	106.96	107.21	101.06	115.75	108.07	106.41	108.31	103.53	107.59	108.51	119.95	105.8	109.36	105.56	103.59	101.62	105.03	113.79	107.65	109.93	109.51	118.95	108.42	99.903	113.46	109.47	106.19	113.23	109.84
103.87	103.6	107.8	100.62	108.89	105.9	106.04	105.48	105.31	107.05	104.4	105.83	103.88	104.41	105.71	104.79	105.86	109.92	105.65	106.77	103.93	113.07	107.32	108.79	110.58	101.1	101.96	100.65	106.02	107.61	103.77	109.19	100.18	102.98	107.64	104.93	102.19	103.06	106.72	103.62	103.01	102.93	101.83	105.74	101.21	102.62	101.29	104.47	104.1	108.47
103.36	104.66	108.77	107.91	101.5	101.33	105.56	102.53	100.06	111.72	112.42	100.48	109.84	108.83	103.22	101.38	108.18	113.39	106.87	104.67	109.02	103.85	108.59	104.28	103.89	105.78	113.11	107.49	107.02	105.41	103.74	102.85	98.982	106.99	105.99	105.27	109.92	107.29	104.91	103.8	103.73	106.22	109.82	104.9	107.77	111.67	107.29	108.83	102.52	100.66
103.39	104.88	106.79	105.52	101.63	106.54	106.89	104.36	110.65	107.35	105.61	111.63	101.31	103.95	111.7	104.59	100.48	108.62	106.09	104.99	102.31	104.25	101.88	110.24	100.52	105.99	107.86	108.21	101.54	105.89	103.68	111.13	104.75	103.58	108.48	108.2	112.29	106.4	100.96	106.2	106.75	108.2	104.45	103.62	105.3	109.29	108.48	107.72	101.54	108.31
97.182	93.34	91.161	102.98	103.16	97.97	102.08	93.174	99.597	96.127	94.978	94.901	104.38	98.016	99.438	101.83	103.41	100.96	99.577	100.3	99.119	91.273	95.171	102.5	93.826	104.42	99.914	107.56	102.81	93.095	101.36	99.144	101.01	102.02	95.63	98.867	101.73	99.691	98.735	92.303	101.1	97.284	96.808	98.521	96.71	93.745	93.862	101.39	97.305	96.546
100.54	111.15	105.32	107.8	108.86	99.609	103.24	107.45	103.34	107.33	101.06	110.27	112.2	99.77	110.52	105.26	107.07	101.63	104.98	110.3	108.85	110.19	99.958	104.71	103.73	102.8	102.36	104.02	104	105.79	107.73	104.91	99.801	104.92	102.32	104.41	108.7	105.54	109.09	104.25	104.64	105.75	103.07	104.24	109.11	110.75	103.57	105.43	106.01	102.11
108.34	99.426	104.73	105.17	109.6	100.5	110.18	101.67	107.85	102.14	104.37	106.95	95.757	105.26	108.75	113.31	111.01	115.68	118.3	106.58	112.36	106.63	100.6	108.82	107.44	102.11	105.07	107.44	109.66	105.36	104.3	105.14	110.23	104.2	101.12	101.51	109.3	106.52	103.87	106.9	106.96	104.41	107.56	104.22	102.79	103.9	109.56	106.16	104.41	106.08
100.82	100.38	104.45	103.27	102.27	100.91	104.74	98.963	99.753	101.2	105.22	95.568	98.848	98.727	104.36	102.05	102.38	102.59	94.883	106.01	97.459	104.66	97.526	103.83	104.82	101.91	96.013	91.997	95.541	101.5	100.61	103.9	98.753	102.74	97.318	103.44	103.18	100.58	96.58	102.88	99.395	96.198	101.1	102.91	106.22	99.875	106.29	109.6	104.21	107.6
105.97	99.724	110.61	109.91	102.57	105.41	104.43	112.58	105.32	105.69	106.96	104.67	103.26	108.15	98.542	105.33	103.54	104.94	107.74	103.1	108.99	103.78	103.79	106.72	107.26	101.2	102.27	100.77	107.61	110.97	103.59	101.1	104.14	95.518	104.64	105.91	107.32	101.22	106.98	100.24	109.15	107.47	105.29	98.227	107.8	102.17	104.03	111.57	102.54	106.27
107.09	108.43	108.41	109.11	106.4	104.18	101.07	105.71	104.28	103.94	103.1	107.74	103.81	106.83	106.7	104.86	107.66	100.27	106.78	106.11	105.57	102.27	111.54	105.07	100.11	106.96	104.81	103.99	101.28	106.32	104.49	101.23	106.93	103.09	105.3	110.91	105.17	110.62	106.96	104.93	109.89	108.87	105.71	105.64	111.5	99.683	103.16	104.28	100.19	102.16
98.422	103.72	109.23	107.51	112.47	101.96	106.72	107.59	101.3	104.25	103.97	105.37	113.96	105.79	104.69	110.93	106.54	102.21	104.18	109.34	108.48	104.08	109.08	102.36	105.22	102.61	101.73	108.74	107.41	105.04	104.78	109.24	111.35	109.31	107.72	103.88	102.12	109.58	105.16	103.42	112.87	106.86	107.21	103.04	109.7	101.5	102.78	108.36	105.34	112.27
104.85	104.26	104.97	102.99	110.82	108.24	104.19	107.77	108.81	103.35	103.24	103.74	110.02	102.56	103.14	103.84	105.79	102.65	102.78	108.89	106.75	100.62	112.11	102.52	111.25	104.57	104.64	103.87	107.63	109.39	110.91	108.66	103.76	102.15	105.52	107.57	101.36	106.39	110.44	104.75	105.72	107.85	111.92	109.41	102.87	105.7	101.45	112.58	105.12	110.22
113.4	104.24	108.53	107.81	108.21	105.11	113.42	108.76	107.51	108.45	108.11	112.37	109.37	110.11	109.04	105.32	106.25	109.91	104.69	112.37	108.72	110.3	117.82	108.35	106.69	111.54	112.31	101.54	114.7	110.99	106.16	112.24	102.8	112.09	109.3	102.77	109.52	109.05	112.71	105.6	107.94	108.93	106.75	110.64	105.4	108.49	113.26	112.14	108.97	105.52
102.27	91.273	99.226	98.056	101.66	98.157	100.89	96.373	101.23	93.692	96.14	100.01	103.1	101.59	92.965	97.586	97.375	96	106.43	98.379	100.51	99.022	95.075	101.22	100.23	93.835	100.75	96.103	102.57	91.295	92.545	103.03	95.796	97.47	102.54	98.768	100.12	97.878	98.906	90.83	95.459	96.086	101.13	99.509	100.34	104.51	96.675	102.15	98.011	93.53
110.38	103.15	111.9	108.38	103.85	105.91	102.56	113.21	109.24	107.25	112.27	111.22	108	106.39	103.47	105.76	115.88	104.71	106.41	101.44	108.56	107.25	104.5	107.67	109.17	108.89	112.97	106.92	114.1	109.74	108.48	106.53	107.12	107.39	107.67	108.45	106.3	110.26	111.46	101.58	111.78	105.36	105.87	114.83	106.93	111.91	107.39	111.05	111.66	105.76
112.9	104.14	118.54	111.02	106.97	104.39	109.07	104.36	109.68	109.54	107.52	104.14	103.84	105.96	111.07	108.22	107.54	113.98	111.67	111.56	108.29	108.89	109.83	108.63	108.92	107.24	99.536	108.96	106.67	109.36	117.84	104.48	107.47	111.74	108.87	112.62	112.72	110.41	109.6	101.29	106.4	106.92	108.78	108.83	101.45	112.48	109.25	111.72	106.27	107.14
102.66	109.73	103.91	108.65	109.68	106.92	106.76	102.25	96.46	108.3	111.85	110.6	106.03	101.99	107.19	105.54	101.99	107.82	108.81	107.31	101.56	101.91	111.13	98.372	109.31	101.71	104.72	102.34	101.9	105.5	99.413	107.5	107.59	109.95	106.17	99.69	104.58	105.91	106.18	100.03	107.36	106.81	105.03	105.83	105.92	107.84	104.74	110.17	105.51	112.4
102.31	105.21	90.967	102.18	99.719	101.16	101.73	98.57	99.051	98.717	100.8	104.69	97.491	94.508	99.653	102.02	99.293	100.38	94.013	96.62	99.798	97.952	102.85	95.228	97.828	98.369	104.62	98.767	103.84	99.878	102.39	99.252	106.42	100.37	93.72	96.048	94.396	94.708	95.854	102.81	99.052	99.218	104.33	99.514	91.3	100.39	102.6	105.12	98.411	106.49
107.25	105.88	102.27	112.54	109.3	110.13	106.11	104.93	102.25	106.05	106.03	97.911	111.29	106.95	102.15	108.32	109.53	106.31	106.64	105.3	113.59	106.05	100.61	109.5	109.69	102.88	102.74	100.47	107.92	100.91	106.28	108.25	99.836	100.73	102.14	110.29	104.32	106.72	108.46	107.71	109.51	96.707	108.13	110.96	105.75	102.16	105.04	103.46	104.43	103.97
109.21	104.47	101.39	106.1	97.644	104.44	106.2	102.42	108.83	112.36	105.72	111.35	101.66	105.81	102.87	105.29	96.281	107.81	114.6	102.12	106.8	104.43	110.51	105.69	103.76	99.77	109.03	112.09	106.52	104.44	103.45	106.83	103.88	104.93	99.336	100.05	112.75	108.29	104.37	96.087	106.83	101.87	104.38	105.32	100.95	103.15	107.6	102.71	106.22	96.844
111.53	95.155	111.43	99.868	106.25	105.77	113.91	113.67	104.52	109.55	110.35	104.04	103.43	108.25	110.35	110.37	107.86	100.94	107.27	101.1	105.93	105.23	109.71	110.6	110.99	104.3	102.42	104.94	108.4	100.15	103.52	108.43	107.43	104.67	105.74	113.05	110.13	105.74	102.61	101.67	104.03	109.71	108.48	110.24	104.56	102.82	102.61	105.23	105.18	106.19
102.65	103.93	102.79	101.73	103.14	95.91	97.122	98.858	104.04	106.76	100.61	102.57	104.59	96.377	103.33	105.68	100.31	99.512	104.32	100.82	106.28	105.42	100.56	110.78	103.92	100.53	105.04	101.05	99.331	95.861	105.24	102.66	105.5	97.482	101.37	100.73	99.859	99.965	101.86	99.445	102.42	98.689	108.56	99.681	101.37	107.81	99.195	97.844	99.7	105.09
104.84	103.02	109.29	105.07	106.55	101.2	98.624	108.2	101.91	103.24	106.29	104.8	102.06	101.5	108.13	110.04	109.41	110.3	113.94	103.16	109.59	108.96	102.82	105.11	105.9	107.57	112.34	106.56	112.39	105.06	105.18	105.01	108.55	109.26	105.18	105.97	106.92	103.07	106.8	106.17	108.36	105.81	104.82	109.19	103.82	105.65	103.93	110.29	107.29	104.93
101.4	104.63	103.87	103.23	105.54	104.47	107.58	99.408	97.523	107.75	105.79	109.3	113.65	110.12	101.14	107.02	109.31	102.21	105.45	106.42	106.28	106.94	103.21	104.66	103.42	99.208	105.3	105.41	108.82	98.138	101.8	101.66	102.1	105.92	108.64	104.28	105.02	106.43	97.655	110.25	106.82	107.4	108.3	104.86	102.51	110.57	101.53	107.1	105.61	108.09
108.57	106.47	107.42	107.03	109.1	107.87	103.75	101.06	111.36	105.34	102.64	110.61	109.09	114.29	106.26	109.05	103.13	107.52	102.89	112.45	106.04	100.53	105.96	109.45	110.37	106.28	105.42	107.05	106.32	106.8	107.28	105.59	102.53	106.74	104.86	101.74	103.41	106.05	109.18	114.73	105.89	106.75	107.02	105.21	110.85	105.5	106.67	109.54	106.75	106.99
95.956	100.32	100.49	101.96	95.543	102.3	99.802	99.076	97.095	97.619	101.93	106.47	99.961	95.789	96.822	99.951	97.949	94.641	96.373	94.905	97.048	97.399	96.168	103.67	100.79	101.08	97.875	99.518	98.506	94.718	104.08	94.795	99.815	100.8	98.167	102.22	97.448	94.182	100.61	95.43	98.4	91.095	95.389	95.106	97.914	89.898	103.61	96.897	95.916	97.968
108.23	98.759	108.43	110.43	103.29	110.73	113.14	100.96	111.39	113.82	107.76	110.43	110.85	108.38	102.49	106.94	104.79	116.44	105.7	108.15	110.14	103.11	106.65	108.65	109.65	107.36	114.67	105.35	104.26	109.18	104.66	107.23	108.77	113.16	107.04	107.96	101.1	108.42	110.49	109.95	104.59	104.94	110.94	106.98	104.7	116.82	112.71	109.98	107.02	110.18
98.023	101.72	102.18	100.49	101.15	102.05	97.754	102.86	97.245	94.528	100.94	96.486	96.842	99.801	98.787	101.45	102.35	103.97	108.9	97.517	97.568	100.17	97.217	99.727	99.627	100.69	98.978	97.67	103.6	94.92	96.132	101.04	99.258	98.537	98.851	102.64	104.44	104.91	99.835	98.703	97.904	106.24	96.788	101.99	101.44	107.52	103.93	103.28	99.413	96.894
108.06	105.84	102.66	99.075	105.33	106.04	97.733	101.23	106.08	97.762	107.66	102.71	104.29	106.84	106.13	106.3	102.71	103.02	108.21	103.12	105.05	107.97	106.89	103.49	101.61	107.31	113.64	106.84	102.9	107.09	102.05	102.55	111.67	108.01	111.5	105.97	102.32	104.32	107.34	111.13	103.27	113.71	113.38	111.34	103.68	108.02	105.77	98.72	112.96	106.91
106.04	108.4	110.51	106.71	102.82	106.52	98.203	109.43	109.54	108.38	110.68	102.31	117.08	108.94	104.34	107.56	108.35	108.58	107.12	106.21	103.18	111.77	107.24	108.95	108.99	110.76	108.58	107.92	114.98	110.68	111.02	100.45	103.72	106.13	112.66	104.51	104.55	107.41	108.59	105.68	108.23	110.52	106.48	108.94	109.88	109.03	109.31	118.51	110.03	106.4
105.52	106.47	109.78	109.07	111.59	116.33	113.94	108.97	105.68	107.36	110.05	107.3	106.3	111.54	104.38	104.19	111.44	108.11	113.83	106.39	108.78	108.11	108.78	106.06	109.61	107.28	116.37	106	109.01	108.23	108.79	114.15	104.97	104.21	101.85	102.99	107.55	105.43	103.38	103.54	103.36	106.66	111.16	108.25	108.24	109.23	104.43	108.83	108.64	109.49
109.52	107.39	116.02	102	105.65	108.16	104.87	112.65	111.2	116.42	110.22	112.75	103.74	110.75	102.67	106.42	108.35	104.9	112.63	106.47	107.28	103.19	107.86	106.56	110.22	107.27	108.37	106.42	107.89	108.06	109.99	113.67	111.5	110.69	106.4	109.19	103.2	105.17	109.34	106.21	102.08	107.92	103.49	111.06	110.27	110.07	112.23	107.78	105.43	106.69
109.1	110.07	106.9	103.37	108.88	109.34	111.95	106.94	101.82	105.49	103.8	110.38	116.45	103.94	105.92	102.36	108.65	103.3	108.85	107.89	111.56	106.42	103.36	103.72	114.64	109.98	103.05	107.72	101.89	106.52	107.46	113.05	102.35	110.16	108.99	106.38	104.13	107.49	104.37	98.426	105.91	106.28	102.73	101.05	107.34	107.78	109.99	105.75	107.47	105.54
108.17	114.93	111.38	107.45	107.45	112.36	112.73	108.13	108.39	103.02	110.58	110.01	116.11	112.37	107.38	107.48	108.29	109.98	101.88	109.33	105.71	113.13	105.64	110.39	111.82	104.11	102.22	115.28	110.48	107.17	104.98	107.12	107.76	110.07	106.48	106.96	108.98	115.75	110.57	107.39	109.67	111.76	107.31	110.06	101.51	106.59	112.77	106.52	106.86	111.97
106.82	108.56	108.69	103.74	107.38	104.46	106.91	104.25	98.822	105.64	104.55	104.15	111.22	105.17	107.58	102.22	105.82	104.83	110.19	114.69	105.17	106.3	100.92	116.37	103.19	103.98	100.44	103.82	104.3	100.96	103.26	105.14	107.15	100.66	104.97	116.86	108.87	106.04	108.2	106.44	104.02	106.63	106.01	102.66	106.81	108.46	103.53	106.66	99.097	102.03
107.83	102.01	101.62	104.24	100.01	105.71	106.54	104.74	106.06	104.39	107.93	101.86	111.65	104.56	103.61	107.94	108.01	105.27	105.7	106.61	108.3	108.12	106.94	114.52	108.89	101.13	103.25	111.68	112.15	107.26	104.87	103	104.81	105.2	106.76	108.34	104.13	109.13	108.58	107.25	106.07	109.9	112.96	105.21	108.08	103.91	105.28	102.45	106.45	103.98
106.56	103.72	103.7	106.26	105.3	103.52	107.48	108.49	102.64	105.86	106.51	109.27	101.76	108.96	111.79	103.86	106.26	111.32	105.2	108.77	107.59	109.83	104.48	111.75	109.35	101.87	100.71	105.88	107.22	109.28	104.81	103.21	110.89	105.17	103	105.55	103.23	96.891	105.34	101.24	109	108.63	103.78	100.2	107.12	106.51	104.21	103.23	106.51	104.54
114.53	106.35	98.502	111.93	104.7	106.54	107.16	109.04	108.38	106.34	107.6	111.66	111.97	105.76	106.6	99.674	106.23	103.21	109.05	103.94	108.39	113.34	104.27	104.67	107.69	111.46	108.69	103.5	103.95	108.14	111.63	107.19	113.22	109.61	109.27	109.76	107.09	111.48	108.7	112.57	106.54	105.49	112.29	107.33	107.01	108.3	108.77	105.96	106.22	107.03
97.911	97.333	95.721	93.87	95.583	95.753	100.71	91.634	101.61	97.69	102.79	91.973	102.03	98.096	94.151	101.97	98.114	97.979	98.704	101.64	93.302	98.097	97.896	98.249	98.749	97.722	96.018	98.596	97.445	94.087	103.36	98.485	99.845	98.794	94.187	105.94	94.365	99.252	96.925	101.14	102.27	97.059	101.27	98.325	104.56	98.556	97.807	95.195	97.767	88.426
100.68	100.06	112.52	112.77	108.45	109.24	108.9	108.11	106.41	104.15	113.35	106.16	107.99	108.26	107.63	104.06	111.05	103.95	111.44	108.08	104.15	108.82	109.16	104.17	108.51	110.58	114.07	115.26	115.39	103.89	111.71	111.74	102.46	111.43	106.36	112.51	112.06	106.21	109.78	110.59	111.29	107.8	107.27	115.49	114.38	112.39	110.43	105.28	111.77	115.2
107.47	106.54	111.05	105.23	108.17	103.54	108.49	105.31	108.17	111.07	102.47	102.74	110.96	102.67	103.38	105.84	108.99	101.97	105.18	108.51	104.8	106.71	96.757	101.34	106.68	103.4	106.87	114.39	108.77	102.65	99.235	107.4	105.69	110.89	108.8	104.33	107.52	107.9	106.64	109.51	102.15	104.13	101.23	110.93	108.37	99.63	103.1	114.58	106.74	108.13
103.12	101.22	107.78	98.321	93.682	98.704	103.24	100.28	97.27	100.98	98.87	100.29	96.246	94.506	97.17	94.778	98.953	99.073	107.07	102.77	96.053	100.05	99.78	97.63	104.91	99.993	101.69	102.68	103.54	103.61	104.4	102.23	98.122	93.525	98.104	104.42	102.9	104.33	97.743	96.753	101.72	97.717	108.61	101.81	98.271	98.107	95.51	101.07	101.03	99.762
100.03	105.34	101.52	106.36	99.272	107.63	109.71	102.13	108.67	104.32	105.38	106.26	103.18	105.7	107.22	100.36	102.53	107.09	106.77	105.71	106.76	104.74	104.57	106.09	104.57	105.31	106.12	103.43	101.72	104.35	101.56	111.69	104.06	107.03	109.02	104.75	104.43	109.14	104.05	106	95.348	105.38	103.28	107.03	109.36	107.07	102.44	104.31	105.38	105.64
107.78	106.56	106.49	113.45	106.15	109.99	100.17	102.69	105.44	102.2	108.51	103.47	108.95	108.94	105.16	102.92	105.23	104.5	108.54	109.14	103.09	102.26	104.53	105.48	113.96	106.95	105.06	103.44	111.76	106.53	113.57	105.75	103.69	104.52	100.95	106.71	102.66	112.08	101.65	103.82	103.07	96.801	105.48	108.01	113.01	102.12	110.64	107.28	107.4	104.16
104.48	108.3	108.93	103.5	102.3	104.99	105.66	109.49	110.06	105.16	105.21	109.85	103.48	108.91	108.63	110.95	107.54	110.68	107.44	101.23	107.45	102.87	104.53	106.21	103.06	113.48	105.01	115.5	106.74	106.97	108.19	109.5	116.04	103.59	109.58	108.36	108.9	101.95	110.89	99.742	115.23	111.98	104.66	105.33	114.47	97.923	104.07	98.289	107.97	109.45
113.23	108.21	107.03	109.25	105.25	106.7	104.39	106.37	100.11	104.37	108	105.48	102.37	109	103.69	107.25	105.55	108.11	107.4	105	110.04	109.01	104.61	106.43	104.68	107.42	103.66	104.91	99.727	98.443	110.51	101.54	105.29	101.35	111.38	110.49	107.18	104.1	103.53	105.22	106.72	108.79	105.6	106.34	104.37	101.59	107.74	101.99	108.59	110.74
103.49	108.88	111.69	103.88	107.89	107.64	106.44	114.9	107.5	106.31	111.66	110.77	104.94	105.85	103.05	104.54	109.97	110.41	105.04	113.87	107.6	103.84	109.63	109.69	109.15	112.47	106.98	110.31	107.08	105.27	108.01	108.81	114.17	109.76	109.96	108.65	107.13	106.75	112.77	103.44	108.76	106.96	103.46	106.24	109.99	113.74	100.75	114.65	111.28	109.27
110.73	99.194	106.43	103.79	99.659	110.3	110.73	105.74	105.06	105.06	108.61	110.77	107.19	106.21	106.18	104.79	105.88	106.18	109.49	106.18	104.98	104.34	102.97	98.95	98.551	104.96	103.87	109.34	107.83	105.32	109.11	107.51	104.81	106.71	108.61	98.74	103.55	105.65	108.58	106.85	109.81	104.69	104.07	104.22	108.77	106.49	107.7	103.8	105.94	111.03
108.93	107.6	104.39	108.15	113.9	112.15	112.23	110.27	110.64	110.55	105.17	108.42	108.85	111.67	111.31	108.44	108.58	108.48	108.49	112.39	111.74	106.95	104.33	108.98	103.26	113.28	107.15	110.56	105.43	107.2	107.79	107.87	113.26	100.95	107.27	108.78	110.69	109.75	108.05	105.66	109.42	110.68	105.33	114.32	104.79	108.47	102.82	116.79	110.11	105.42
114.35	110.26	109.7	108.82	103.07	106.62	109.28	104.1	107.88	113.83	109.75	107.09	103.32	106.79	114.24	104.59	111.17	105.19	105.62	107.76	106.08	107.61	101.72	112.28	112.56	109.16	108.97	105.55	108.54	108	106.36	111.03	107.03	107.56	106.03	106	104.91	107.63	106.69	103.65	112.56	104.56	102.99	109.94	98.696	107.51	105.31	107.17	116.78	110.84
110.18	100.13	104.53	100.52	103.93	103.34	102.79	103.36	108.91	106.34	103.92	105.4	109.48	102.39	110.92	103.47	103.77	110.52	109.87	99.368	107.99	104.33	104.56	100.04	107.84	104.17	107.05	104.41	107.01	100.25	106.03	107.97	106.77	100.84	104.96	111.11	108.34	112.1	103.19	107.77	113.01	99.322	106.82	106.26	111.35	107.88	105.73	98.935	108.08	108.46
106.29	105.89	116	104.59	108.63	105.02	112.75	108.87	106.58	113.37	107.69	110.62	109.28	107.9	103.73	104.98	111.32	105.55	103.26	112.48	112.97	105.65	113.73	109.51	109.41	110.9	106.94	107.88	105.03	113.91	105.01	107.11	102.12	105.57	103.67	102.88	102.95	115.03	109.27	105.25	111.68	100.04	109.5	106.96	110.27	107.29	104.05	106.99	110.5	105.94
108.72	101.1	110.23	104.23	106.06	102.76	107.34	108.72	109.91	106.83	106.08	102.48	110.12	103.21	102.56	113.19	100.39	105.42	103.25	108.71	100.77	97.535	103.19	110.75	108.61	103.8	100.06	105.52	107.95	108.66	105.4	108.38	105.69	103.05	105.51	112	107.91	110.28	101.6	99.991	111.75	104.21	104.16	107.44	105.8	102.07	108.86	102.41	108.26	107.31
97.988	95.397	99.501	100.84	96.333	102.43	101.05	95.827	100.18	100.62	101.67	95.667	94.927	97.061	101.44	94.612	98.883	93.318	96.094	97.159	103.96	92.763	96.198	94.011	97.276	100.5	98.989	101.11	98.185	104.46	98.514	98.712	99.84	98.876	93.206	93.65	96.868	102.46	94.586	91.686	97.262	99.022	102.74	100.41	94.1	102.47	97.326	99.451	102.02	98.685
106.66	104.7	108.92	106.83	113.01	110.15	105.1	105.91	105.32	105.52	111.16	111.47	109.1	107.29	107.86	108.47	107.7	103.61	101.85	100.52	103.13	103.28	105.84	104.92	104.25	102.79	104.95	104.12	103.82	102.87	103.17	101.86	109.04	105.27	105.7	98.914	99.579	112.29	106.23	104.07	100.81	108.73	103.64	107.03	101.1	104.44	108.47	107.38	118.34	109.01
101.11	105.73	105.92	108.98	99.946	104.57	103.98	110.12	113.33	107.54	99.94	109.5	104.77	106.59	103.7	106.16	108.7	107.99	105.01	106.97	109.35	103.41	101.93	106.26	110.16	110.74	105.17	109.32	108.33	103.08	104.44	105.71	107.01	99.883	110.47	103.08	106.4	110.89	107.8	104.7	111.35	106.97	105.3	111.07	107.43	107.66	108.54	107.41	106.16	108.53
108.1	112.66	112.39	111.62	103.81	98.893	107.83	104.06	107.58	106.11	109.31	108.69	102.71	107.47	108.21	110.79	106.63	105.88	107.61	109.6	106.44	110.74	100.18	112.88	109.68	106.28	103.35	103.48	105.87	104.58	102.79	106.59	106.44	102.35	104.5	108.9	116.61	105.68	98.843	102.71	103.88	106.1	108.34	103.79	108.37	102.73	105.12	107.93	106.27	108.14
108.45	109.71	109.92	99.087	105.8	104.36	106.04	110.66	115.85	107.05	112.69	107.3	110.18	104.76	105.48	110.15	106.49	112.35	106.86	104.64	109.66	102.45	109.73	103.77	105.84	106.18	109.27	110.01	104.16	110.05	103.02	108.38	103.64	109.19	102.69	106.72	110.38	111.35	102.4	104.92	104.76	106.78	105.46	104.35	103.53	101.63	106.64	105.07	107.08	105.48
106.82	107.37	102.06	103.02	107.37	110.13	103.1	107.53	105.35	100.08	111.16	100.05	111.01	111.16	112.68	111.87	103.16	107.28	102.56	100.06	108.86	102.67	104.38	101.44	104.09	99.709	99.224	104.11	97.188	102.52	102.79	109.2	103.75	113.12	98.467	112.59	104.54	108.98	101.25	109.59	109.4	107.01	112.18	105.62	106.73	106.36	107.67	105.05	104.61	105.12
105.34	110.14	106.36	107.94	110.49	108.14	106.43	112.03	104.19	104.68	104.56	104.88	111.44	111.04	107.28	109.77	107.75	110.04	112.46	108.13	105.84	111.91	111.22	105.43	105.24	100.6	111.58	109.44	107.86	107.66	110.8	110.56	100.51	106.1	109.99	100.42	107.83	110.68	112.17	108.82	107.2	104.02	109.24	101.6	113.85	110.83	112.75	108.44	112.04	104.52
97.164	105.58	97.911	106.16	98.221	97.263	95.75	101.57	94.203	103.06	98.68	100.91	96.2	99.45	100.26	97.538	97.837	105.76	97.656	97.765	104.83	96.997	95.38	92.627	98.806	95.009	98.972	102.1	99.289	101.37	99.14	97.79	93.834	99.463	92.561	95.631	97.378	92.945	95.456	97.222	102.05	101.87	97.376	102.07	96.967	94.53	98.188	88.869	97.632	101.24
110.79	102.45	107.24	110.38	100.45	105.44	108.6	105.63	104.47	105.4	103.35	109.61	107.47	106.11	108.63	102.81	110.7	108.62	104.37	111.25	111.75	109.08	105.93	114.2	107.19	113.29	105.96	106.47	99.181	114.25	101.59	111.06	103.6	104.78	106.75	108.62	109.78	108.63	111.44	103.67	103.08	108.54	105.16	102.48	98.513	104.85	108.34	106.34	102.21	104.9
104.19	102.38	108.79	104.45	103.09	110.01	109.7	106.41	101.98	111.4	108.57	97.467	108.34	99.388	108.67	104.13	108.06	108.57	103.47	109.1	104.25	95.364	107.56	112.3	109.48	107.83	105.84	102.26	109.65	102.3	106.48	107.73	105.19	101.45	112.91	108.52	104.65	107.64	104.34	107.42	104.19	106.37	106.65	100.83	109.24	106.42	107.78	108.59	109.3	103.34
109.17	100.35	112.03	104.86	104.26	105.73	119.68	106.83	109.29	104.52	116.31	108.74	110.28	103.31	107.46	102.15	108.93	109.31	108.44	105.83	105.96	109.16	109.44	106.72	106.51	107.04	111.61	102.77	104.77	101.54	112.21	105.43	107.67	105.61	112.33	107.32	104.6	108.21	114.2	101.77	113.03	106.28	110.56	109.74	112.22	107.65	109.89	106.18	115.79	104.71
101	103.34	102.53	110.41	106.95	106.46	106.47	102.8	106.04	109.2	103.56	104.01	110.21	102.78	103.1	112.83	101.85	106.45	106.46	110.24	110.09	110.94	110.14	103.56	103.54	103.65	105.86	112.36	102.44	105.58	107.59	109.35	109.2	104.56	102.49	104.61	99.175	105.72	103.99	100.59	110.07	101.66	112.26	107.27	107.89	106.1	102.71	107.21	100.13	107.71
109.9	112.2	111.33	106.33	107.1	106.64	110.38	111.58	116.48	114.17	107.76	116.37	116.53	115.69	111.3	107.03	115.01	107.74	116.12	106.96	106.1	113.44	116.41	111.69	114.86	112.27	115.78	113.43	110.87	107.89	113.19	106.65	114.23	107.6	108.47	110.64	110.41	99.57	111.67	109.38	110.17	114.66	117.04	110.94	118.35	116.19	108.19	111.54	109.64	110.66
107.54	106.47	103.52	104.28	112.92	105.55	106.96	104.98	107.89	101.67	103.91	104.69	103.8	105.54	101.12	108.89	106.02	100.27	105.31	103.8	109.29	106.64	105.93	102.91	102.37	107.25	106.3	105.42	106.34	104.7	105.19	105.94	102.56	109.19	104.39	103.89	105.89	98.187	105.79	113.22	107.42	104.18	109.63	104.54	99.954	105.13	104.79	108.33	104.94	106.23
100.35	109.6	111.94	106.59	101.34	111.65	105.21	110.74	104.4	111.4	107.41	110.52	112.45	111.13	110.42	105.91	107.64	103.38	107.39	109.77	110.29	112.04	111.17	110.09	110.22	105.18	109.06	106.69	104.17	99.921	105.86	111.85	113.67	106.78	114.96	109.17	106.61	113.99	106.95	113.22	107.75	102.94	105.23	99.458	107.37	102.84	111.16	108.2	105.32	111.5
109.7	105.55	112.7	106.34	112.58	111.98	106.99	107.78	106.99	110.27	109.96	109.54	109.31	113.27	104.7	107.75	106.46	108.52	100.29	105.26	111.47	109.12	104.26	101.5	105.25	106.51	110.61	113.83	108.83	115.25	111.53	107.76	104.07	111.25	107.86	105.82	103.99	109.57	112.55	103.07	109.84	106.49	108.67	104.87	105.35	110.83	112.45	98.232	105.26	111.82
110.01	113.5	110.1	113.22	107.31	108.17	104.83	103.95	108.23	108.08	110.52	110.24	104.81	110.92	108.53	110.57	104.3	110.74	118.15	100.24	114.74	106.52	108.21	105.24	107.66	108.16	103.68	106.77	103.44	113.97	107.15	106.09	106.65	108.85	107.2	112.95	106.82	111.79	105.06	111.27	110.98	114.92	110.76	111.77	108.55	106.88	112.28	107.63	109.32	110.14
109.11	109.75	110.02	107.85	111.06	107.47	112.79	113.32	112.09	107.81	108.86	108.71	113.43	108.62	105.42	108.53	116.17	110.94	108.94	101.57	106.73	109	112.19	111.32	105.57	114.34	111.12	109.64	113.16	107.82	106.38	104	112.76	117.69	110.07	106.82	113.61	112.14	116.29	110.56	111.5	103.43	107.84	111.75	111.65	109.19	110.91	112.6	113.29	112.94
109.46	109.33	106.98	110.58	102.28	106.22	106.11	112.59	101.74	104.28	105.47	110.23	106.58	109.51	103.59	111.02	113.45	107.06	101.78	107.5	102.66	108.52	107.99	103.25	110.74	109.66	105.27	105.4	113.65	103.96	107	109.68	105.17	105.49	103.52	108.25	111.65	107.09	105.81	111.39	102.9	102.79	102.64	106.22	105.49	108.39	110.7	103.05	111.57	104.05
99.546	95.73	95.442	95.583	103.9	96.848	97.059	99.638	98.434	100.6	99.505	93.134	98.675	96.314	97.428	97.308	94.288	97.241	96.588	104.49	95.393	95.967	98.431	101.32	95.972	100.4	91.913	101.61	101.04	97.107	89.206	102.93	101.45	99.034	96.987	101.11	99.395	97.269	101.72	96.507	100.03	97.996	96.276	97.839	102.08	106	94.06	99.806	99.538	102.75
110.12	108.13	105.5	111.56	108.51	110.83	109.11	107.25	107.9	105.79	105.77	107.31	105.97	113.81	105.24	106.78	108.61	109.42	112.56	105.37	112.05	108.94	106.44	107.53	113.03	109.29	109.16	113.84	106.77	109.21	108.4	111.62	112.32	102.34	113.28	115.18	110.52	104.98	111.41	107.21	109.08	104.65	115.9	118.05	112.89	105.1	105.23	110.88	102.53	105.96
108.77	109.67	108.75	104.59	105.19	104.09	105.14	106.5	102.16	102.92	99.018	110.86	106.11	106.45	110.96	108.92	107.79	105.78	105.86	104.11	104.73	107.37	105.98	104.87	109.59	104.66	107.19	100.1	106.44	111.17	109.16	106.15	102.75	105.95	106.28	109.06	104.77	106.73	100.32	101.18	106.81	102.41	109.89	103.06	102.27	107.96	102.19	103.51	105	101.02
106.23	107.67	108.57	104.73	101.91	105.06	103.36	103.67	105.87	110.27	100.59	103.91	102.76	106.6	108.42	110.12	108.09	105.07	107.85	105.91	108.94	109.7	106.17	100.5	106.49	102.99	106.74	109.92	106.9	109.62	101.62	107.92	108.23	107.85	105.66	106.14	109.56	101.82	104.14	106.67	104.07	110.14	109.76	103.49	109.95	103.04	108.11	108.32	105.77	100.88
99.126	101.2	100.27	99.068	97.047	93.651	101.21	94.378	97.991	100.93	97.373	99.148	105.29	103.93	99.337	92.893	104.45	98.147	102.63	97.696	94.876	99.041	101.01	93.703	96.134	103.68	99.316	100.93	103.06	100.23	99.911	99.873	96.85	90.602	104.72	95.294	103.61	98.647	96.715	101.24	100.31	96.517	100.15	100.16	96.721	99.346	99.658	100.84	95.237	99.525
108.55	105.83	99.714	113.63	108.81	105.92	110.34	108.7	106.43	100.18	107.06	110.77	110.18	103.45	108.04	105.85	101.87	111.93	105.69	110.25	110.02	106.31	106.37	104.06	109.44	106.6	109.41	112.15	112.96	106.38	111.69	107.99	115.19	107.87	115.28	111.77	111.37	108.4	106.72	110.66	109.56	105.6	107.83	105.28	109.21	103.57	104.19	105.6	102.5	106.1
107.69	107.22	108.37	110.22	106.3	98.652	106.79	103.06	112.26	109.88	102.52	111.6	109.42	104.69	111.96	104.08	111.44	108.09	105.02	103.99	105.45	104.93	104.33	107.52	114.26	107.42	107.23	110.77	104.97	109.33	111.58	110.05	113.79	108.84	103.29	106.68	111.58	110.71	103.81	107.44	104.83	104.73	107.48	104.96	109.62	106.45	106.07	113.39	107.68	104.04
105.59	105.99	102.47	103.57	110.73	101.38	107.79	107.89	102.23	104.05	108.08	104.74	99.233	108.26	106.73	106.06	109.96	104.36	104.58	112.75	106.5	100.5	107.78	97.516	103.95	109.43	109.94	99.531	108.25	106.31	103.38	106.75	109.48	110.42	102.16	108.84	107	106.43	102.57	106.65	102.59	101.94	106.02	102.19	102.94	101.5	112.53	101.82	105.93	97.491
110.92	102.46	111.51	104.07	102.11	108.92	111.22	102.21	114.57	105.71	104.93	105.79	110.87	111.58	102.83	110.41	107.45	107.37	108.43	110.24	110	114.95	104.01	108.03	108.7	113.22	101.59	98.663	111.2	112.5	112.52	108.36	105.62	105.84	111.75	109.96	104.66	110.93	109.41	106.73	108.13	103.48	110.69	101.63	107.84	111.53	105.96	109.12	105.46	110.99
104.03	109.37	101.69	117.02	106.6	104.7	103.29	105.82	99.928	109.08	110.85	102.74	107.02	107.16	108.2	108.67	111.37	107.84	104.68	111	104.02	100.75	107.81	107.7	106.11	106.21	105.3	106.92	110.14	109.19	101.24	109.6	101.75	113.4	106.16	106.29	116.66	108.08	105.49	94.933	111.77	105.17	100.72	103.57	107.32	109.75	107.28	110.49	106.39	103.13
108.75	103.49	109.75	102.98	103.32	102.25	102.93	103.72	109.1	98.828	109.32	109.81	104.4	113.11	106.54	106.06	110.4	109.57	106.42	103.3	105.84	104.4	109.78	107.75	104.79	101.63	107.74	107.62	101.4	103.92	105.95	106.34	105.48	105.87	103.55	109.62	106.15	106.05	106.34	108.48	97.784	108.62	104.28	103.09	105.97	103.93	106.33	104.71	108.89	105.97
107.57	105.57	106.58	105.38	108.26	110.61	110.02	112.8	111.11	110.94	101.61	110	106.74	106.77	112.38	103.47	102.38	111.13	105.99	102.38	106.18	105.85	108.34	106.19	108.8	108.05	109.44	106.16	106.94	108.38	107.7	110.9	104.4	101.73	111.96	108.66	115.58	102.14	100.53	100.71	118.33	109.83	112.76	110.64	104.24	104.75	108.69	108.18	104.12	109.82
111.46	112.2	112.11	106.52	108.92	106.95	102.85	106.95	107.59	112.16	112.82	109.07	107.1	108.9	107.43	108.12	111.89	114.15	107.81	104.85	105.67	111.45	110.33	104.43	110.98	108.84	108.6	107.19	108.51	103.01	103.42	107.06	101.59	108.09	112.59	109.12	104.68	106.32	102.12	107.97	109.81	107.22	106.81	109.17	105.36	109.46	106.64	103.79	102.75	104.59
107.91	111.41	108.67	108.76	104.22	109.82	106.9	106.06	106.87	105.79	106.12	105.59	107.41	112.83	116.5	114.86	111.12	103.22	111.95	108.71	111.84	108.42	101.48	108.12	105.59	104.36	110	111.26	108.63	112.42	103.26	111.81	108.4	113.52	110.4	111.64	107.71	107.54	109.19	112.28	106.18	104.71	107.91	107.94	115.37	108.85	111.14	104.18	105.76	102.86
111.67	110.85	105.15	103.69	108.04	104.33	103.38	111.39	104.16	107.85	112.73	108.34	104.21	104.72	111.72	110.15	101.37	106.7	108.7	111.8	105.79	111	101.71	102.18	105.88	102.16	116.46	105.2	109.08	112.89	111.47	108.07	109.79	108.99	100.46	104.33	104.53	106.19	105.41	104.19	101.89	108.58	107.2	108.14	109.14	103.26	101.4	105.57	108.71	110.78
96.909	100.95	98.886	98.979	96.617	99.09	102.74	103.56	103.76	100.62	96.19	99.339	101.35	98.956	101.94	102.76	100.71	95.73	94.422	98.897	100.42	99.15	98.753	99.334	93.227	101.76	94.256	105.67	96.045	98.36	98.42	102.68	98.483	101.33	98.332	94.921	95.592	100.79	102.89	94.217	98.925	101.1	99.895	99.631	100.37	99.97	98.32	94.133	90.175	102.94
95.789	96.68	94.365	101.17	101.29	101.38	101.79	100.58	98.847	100.6	89.771	99.839	96.989	103.27	97.666	91.951	94.016	104.8	95.194	97.418	96.859	97.14	99.137	100.2	99.983	96.011	98.015	101.56	101.09	94.075	94.377	92.689	96.386	102.22	98.289	103.72	99.357	97.741	101.04	100.07	97.604	100.57	94.37	93.402	97.896	94.213	98.785	104.37	96.908	99.409
107.66	104.9	110.19	108.37	112.35	111.1	107.14	110.37	105.4	106.53	106.49	107.8	111.01	109.88	103.52	101.94	113.1	108.45	110.81	106.46	115.68	107.36	102.5	108.03	99.598	106.31	114.79	111.75	106.87	110.34	110.22	103.99	102.42	104.91	109.56	101.54	107.1	103.12	106.74	105.58	107.57	107.34	108.91	115.13	109.39	106.94	111.07	108.7	111.07	107.37
100.61	100.46	104.11	107.52	101.64	98.197	105.35	100.97	101.51	111.12	108.09	104.9	105.53	104.07	105.44	108.67	109.71	104.18	107.12	110.66	107.58	106.03	102.62	103.1	109.35	112.53	108.73	106.71	103.66	105.27	107.92	104.74	107.17	107.49	103.69	108.98	104.71	102.74	110.29	108.77	104.34	106.96	109.54	108.12	106.16	106.69	107.72	103.57	107.41	103.48
104.09	106.42	107.5	107.52	112.46	103.69	108	98.41	105.12	102.8	110.22	106.12	106.23	107.4	106.44	106.05	101.97	99.044	105.96	104.49	109.21	105.75	105.09	100.14	109.34	106.14	108.42	109.98	105.42	108.95	105.02	107.47	104.67	103.74	109.38	105.79	106.64	105.58	108.19	107.25	102.64	102.07	102.58	102.73	107.01	98.833	105.67	108.29	102.03	111.36
105.96	107.5	102.67	103.55	101.03	98.96	107.74	106.04	103.04	105.2	107.55	110.46	111.77	101.16	110.35	106.69	101.97	110.2	107.37	104.82	106.98	106.88	101.07	101.67	107.08	100.15	108.35	100.58	104.25	103.42	112.15	109.62	103.19	103.9	104.21	105	109.93	105.29	112.72	103.04	104.5	108.66	109.32	109.33	102.61	109.36	107.86	110.98	105.54	106.59
102.28	95.327	94.691	105.06	95.318	104.68	93.422	97.148	99.701	108.24	97.726	97.553	95.639	101.4	98.992	101.54	96.77	97.48	102.39	106.5	103.46	102.87	99.297	97.734	100.78	104.42	105.47	99.487	106.72	102.48	100.38	96.221	93.248	101.77	103.63	104.99	92.242	101.75	99.339	101.91	101.55	99.456	103.42	92.754	101.01	99.658	102.95	104.06	99.503	99.162
104.94	109.11	107.07	113.2	107.62	103.74	106.52	113.36	111.07	109.69	109.36	104.67	108.03	109.83	109.95	104.73	107.7	112.67	101.05	101.15	105.61	112.36	113.18	102.73	106.31	112.12	103.8	103.63	115.29	106.72	101.84	106.79	107.44	105.71	108.88	103.61	103.76	100.92	108.6	107.27	112.11	111.43	108.95	107.32	107.77	106.23	104.1	115.48	114.5	112.19
114.08	106.54	112.71	108.97	107.92	109.38	110.28	107.46	109.54	109.7	108.31	105.59	110.62	113.31	112.97	109.08	107.78	108.07	107.93	103.96	102.39	110.19	106.29	103.96	105.67	107.64	112.52	106.25	105.56	112.18	107.41	106.09	100.9	111.46	110.43	104.97	108.06	107.46	102.66	103.99	105.6	108.31	112.99	109.73	103.74	106.82	104.68	100.7	100.75	105.06
109.13	108.74	108.48	102.61	109.62	107.69	102.08	111.35	111.23	104.97	109.95	104.62	106.36	101.38	102.44	101.27	102.06	110.83	101.06	109.4	101.76	103.1	103.5	111.28	102.52	110.67	107.49	106.05	112.32	107	108.46	109.22	105.38	106.55	100.35	103.5	109.8	110.74	104.95	106.19	109.58	103.24	104.62	107.42	107.49	105.62	107.97	105.26	114.12	104.62
109.05	103.83	101.58	101.22	105.27	106.26	108.56	109.5	109.31	106.5	106.82	104.83	109.79	108.05	106.45	110.17	107.7	108.77	104.36	104.14	102.01	110.07	102.07	113.55	111	109.26	105.61	108.7	106.85	107.55	104.37	107.56	104.07	99.716	103.31	113.46	101.47	107	108.33	105.92	105.45	111.51	107.12	107.35	110.26	113.53	99.237	108.91	110.4	111.09
110.34	108.63	114.11	105.2	112.86	108.87	109.81	110.75	111.99	108.29	108.46	111.58	112.63	114.85	107.63	108.12	114.27	106.73	111.69	114.24	107.17	112.32	116.33	105.95	112.49	113.99	106.52	109.07	113.18	112.68	112.68	112.74	107.35	107.36	110.2	109.32	107.65	106.45	110.99	111.26	108.01	108.61	106.85	104.96	106.19	108.49	114.54	112.56	109.72	109.36
109.07	113.24	114.6	101.48	111.89	104.34	107.65	112.02	112.33	111.84	103.86	104.81	102.5	101.19	108.18	105.02	110.37	107.57	107.5	114.8	101.9	114.64	109.87	107.17	108.44	106.53	106.96	108.92	106.64	113.12	108.16	109.55	112.21	112.73	119.97	111.14	111.17	108.3	107.89	103.32	111.67	107.14	116.33	107.72	109.68	111.94	111.83	104.1	111.5	102.66
107.53	108.78	110.13	109.96	106.93	109.74	102.77	103.76	105.13	99.458	105.83	104.09	102.38	106.34	108.8	101.05	100.69	109.77	106.89	98.849	104.48	102.97	111.34	105.3	102.59	99.213	107.33	97.256	107.82	108.37	103.59	108.73	105.2	103.35	107.14	107.86	102.43	100	102.43	106.38	109.48	104.82	104.77	108.79	105.41	103.27	105.88	105.83	101.43	109.98
106.89	94.206	99.906	100.98	98.477	98.376	93.299	98.31	102.76	91.735	94.132	100.4	94.428	101.14	95.071	95.487	95.824	97.758	105.63	103.51	99.392	100.31	96.627	96.478	99.001	99.172	100.8	98.445	105.07	98.263	97.75	102.59	102.63	100.94	106.99	98.811	97.782	98.336	100.98	99.065	96.514	95.959	95.529	99.234	94.964	101.02	95.948	99.321	97.042	101.45
108.32	104.31	104.05	106.9	105.47	105.26	105.81	110.26	109.9	110.12	107.28	108.94	107.88	110.96	102.56	106.1	101.16	104.49	104.79	105.41	108.85	108.34	105	111.96	106.93	104.95	100.69	105.03	109.9	100.96	106.5	111.55	106.81	109.55	104.74	108.12	104.28	104.22	109.03	101.18	106.37	97.699	105.54	102.77	106.26	107.31	104.96	105.12	108.76	109.05
106.94	107.58	107.13	108.63	111.89	107.07	111.19	107.5	109.97	102.38	110.14	104.65	105.5	106.01	108.1	105.3	106.67	104.96	109.35	108.35	112.92	112.26	109.21	107.69	105.13	107.06	107.04	107.84	103.59	116.03	117.06	101.53	111.23	110.15	105.97	103.11	117.37	108.79	107.59	101.59	106.6	105.46	103.06	106.6	112.18	107.55	114.88	114.65	116.24	103
103.23	96.499	99.384	105.19	99.822	101.98	103.45	98.395	96.423	98.621	96.919	98.543	100.24	104.35	97.869	100.52	104.86	99.078	98.543	99.726	102.43	99.315	100.34	101.18	95.99	98.302	98.924	94.999	92.091	98.45	104.07	101.05	102.18	102.06	98.897	102.77	98.244	93.235	93.56	98.348	101.2	96.731	97.108	101.81	94.659	101.4	98.813	103.43	100.51	108.28
103.59	99.847	100.65	99.864	99.513	99.413	98.431	94.323	101.92	98.858	98.587	102.25	102.17	100.22	100.61	95.592	100.55	105.3	104.31	101.85	100.96	96.114	104.98	100.71	100.07	98.583	96.319	101.9	101.82	94.653	103.02	102.02	103.17	103.34	107.55	102.84	100.43	104.55	103.03	106.03	97.292	106.01	105.2	105.13	100.74	92.971	97.133	99.737	101.96	98.596
108.12	108.38	104.95	108.46	107.74	110.96	112.2	110.71	111.5	109.47	104.9	109.36	110.45	109.9	106.36	105.04	109.55	108.08	104.55	109.71	107.42	110.56	109.68	110.67	108.6	111.84	104.94	106.68	105.14	106.93	107.12	110.95	101.18	112.67	106.55	106.26	101.01	115.59	107.91	107	105.89	106.61	99.974	110.44	110.17	110.18	110.96	102.78	102.63	105.3
104.84	107.78	107.82	102.51	106.96	105.66	111.13	111.12	109.59	105.02	105.98	110.98	109.39	104.04	105.35	105.32	108.36	103.53	104.64	110.86	106.75	110.5	107.77	105.53	113.57	103.88	98.768	111.48	105.23	101.3	105.86	105.52	106.86	100.92	104.73	107.18	101.09	101.5	99.514	105.46	108.44	103.2	101.63	109.09	109.75	102.88	105.76	109	106.95	104.9
107.61	108.92	104.91	103.63	105.85	102.43	114.05	104.48	100.75	108.52	104.27	110.82	103.61	100.14	105.26	110.35	111.51	102.93	104.03	104.01	106.19	101.75	105.72	108.35	99.991	102.94	103.97	104.69	101.64	100.17	113.33	105.08	106.26	103.22	103.59	107.6	104.7	105.73	107.6	108.65	106.09	100.33	107.64	105.77	98.873	111.54	106.07	106.52	106.28	101.58
96.626	104.36	108.82	101.54	107.8	112.23	107.26	102.93	102.12	108.18	108.5	103.39	97.812	110.94	105.44	105.13	109.02	109.1	101.92	106.58	99.706	104.24	97.466	107.13	107.02	106.84	104.72	107.67	105.07	104.76	110.82	109.03	102.86	110.23	115.59	103.04	109.94	106.41	105.96	104.8	109.98	100.98	108.23	108.22	106.2	110.13	104.19	109.69	108.26	95.652
103.87	104.97	112.41	106.13	100.65	105.45	104.43	104.24	101.84	102.46	101.67	103.71	106.88	105.24	100.53	105.03	104.15	102.06	102.68	104.69	105.94	101.35	112.09	106.04	106.73	102.25	101.7	105.79	108.38	105.5	104.63	115.08	108.12	108.22	108.76	108.24	108.81	102.66	103.84	109.33	104.35	109.73	112.36	104.52	106.4	101.8	107.54	109.93	102.54	106.33
90.682	105.65	98.312	98.832	99.758	100.9	97.21	98.535	99.792	98.48	104.5	101.11	93.941	102.47	101.43	104.08	97.25	102.02	91.295	97.834	93.442	95.72	102.43	100.89	99.781	100.28	98.912	101.16	100.45	99.629	93.763	98.013	96.279	98.976	103.25	102.49	97.949	96.997	104.6	97.619	99.67	98.705	94.113	95.179	95.784	96.296	99.434	92.27	94.685	96.454
109.51	104.29	110.43	105.37	113.57	106.33	109.62	107.98	107.65	106.98	113.76	106.1	109.72	101.74	103.3	107.7	104.32	104.94	101.27	102.49	103.4	102.74	109.5	106.85	105.75	108.72	111.65	102.25	108.95	106.29	108.25	104.3	104.99	109.56	109.4	106.36	108.42	108.26	106.07	109.47	109	105.73	107.96	108.5	108.38	109.94	110.72	110.76	104.32	110.04
96.921	97.542	97.933	101.21	98.894	98.298	101.92	92.752	99.293	93.63	100.09	94.289	95.434	99.224	96.277	93.942	96.648	103.85	97.934	100.36	101.18	105.68	91.542	97.923	95.057	98.805	99.582	107.28	98.899	102.19	98.764	97.323	103.93	99.094	102.9	96.597	102.59	98.042	97.848	101.1	93.373	103.44	101.09	96.246	101.74	101.6	99.903	100.05	103.18	99.314
107.56	110.11	105.7	103.97	105.3	115.99	110.12	107.38	105.87	105.25	110.88	109.54	111.44	100.03	105.12	105.08	104.91	109.65	105.91	107.25	104.1	112.63	108.7	106.66	110.5	112.47	109.01	111.91	108.92	110.95	113.12	110.86	107.18	101.3	104.69	108.78	105.15	108.63	111.65	105.15	109.89	105.05	110.9	109.77	109.61	109.62	100.02	111.25	107.21	99.803
108.25	99.962	109.93	105.4	108.27	107.65	106.89	107.87	107.67	110.3	99.998	106.25	111.74	109.36	102.65	107.49	104.69	101.57	105.35	102.65	107.35	107.6	107.69	107.48	107.36	105.9	102.5	103.32	110.64	110.99	107.32	103.23	104.85	104.5	107.33	107.68	105.79	104.2	110.92	107.95	108.89	107.67	111.37	107.82	106	102.15	112.43	105.37	101.97	108.65
102.65	102.09	102.58	103.07	103.65	99.478	104.61	104.01	107.18	108.3	102.36	108.48	104.09	102.86	106.55	107.69	106.78	106.24	108.17	105.84	101.94	108.52	107.34	101.01	103.34	97.462	115.35	107.93	104.81	104.24	100.66	101.49	106.8	111.64	103.89	103.08	102.31	103.94	107.66	108.68	100.61	101.59	109.07	104.22	107.13	106.85	112.56	108.01	108.03	103.17
111.56	110.55	109.05	107.48	112.77	100.96	102.95	109.92	106.67	112.38	111.13	103.74	114.26	105.91	105.74	104.35	103.05	102.88	103.81	109.72	108.2	104.09	110.34	103.08	103.25	107.56	102.3	106.16	105.19	111.22	104.37	102.71	112.93	106.89	115.39	108.98	109.9	107.51	110.29	107.41	110.98	111.48	105.22	105.96	96.878	108.04	108.24	107.05	107.26	110.43
100.75	101.52	92.305	104.89	99.981	100.67	92.458	103.3	100.24	100.78	94.25	98.316	103.57	95.372	102.43	102.43	98.638	103.76	108.42	104.17	100.35	109.46	98.609	100.87	98.468	102.05	97.703	103.43	99.015	104.81	99.8	99.078	99.675	107.36	100.89	91.145	95.468	95.025	98.826	102.33	105.05	94.993	105.24	99.845	103.42	97.116	100.37	97.528	98.746	95.416
98.602	88.36	96.623	96.134	97.621	94.392	94.912	94.432	96.191	101.42	96.66	106.33	102.9	96.926	100.56	98.184	95.903	97.431	94.542	94.371	101.12	97.341	92.62	96.884	101.06	98.243	91.434	101.48	100.7	99.708	95.963	102.35	95.909	102.15	98.19	103.98	94.268	92.869	92.982	96.986	99.254	99.989	99.007	99.007	97.531	95.937	99.776	99.183	100.26	94.161
93.114	96.491	97.75	90.837	108.31	97.27	93.77	96.485	100.78	101.85	93.253	97.722	96.908	98.87	101.84	97.072	95.306	101.3	97.365	100.15	96.828	100.9	92.524	99.858	98.617	98.406	98.268	97.141	100.09	97.795	97.948	93.507	101.82	101.69	91.974	98.509	95.789	96.167	101.75	101.94	101.21	95.4	97.886	92.518	97.401	91.239	99.064	98.001	95.51	101.67
104.7	103.4	100.83	98.619	102.51	101.84	97.173	99.632	104.36	100.19	101.66	103.01	101.59	108.26	105.91	100.34	97.184	100.36	104.73	100.97	105.03	102.85	101.33	108.92	107	96.983	106.89	96.399	100.34	102.26	98.734	93.451	101	107.99	99.04	104.8	100.95	113.09	102.14	112.98	101.57	101.38	99.404	100.43	106.93	101.14	104.93	102.98	101.05	107.06
90.885	98.8	97.191	95.421	94.818	98.186	95.755	100.58	99.085	96.205	99.023	105.05	99.255	104.41	96.194	89.61	105.9	101.12	104.7	105.01	100.09	100.75	98.081	102.47	99.741	100.07	102.66	97.693	100.21	103.72	98.626	103.47	110.52	108.57	107.79	105.61	99.438	106.68	101.66	103.3	106.38	100.31	98.847	104.86	103.1	99.052	102.5	101.02	100.18	97.555
105.57	105.82	108.49	106.56	107.47	107.99	106.98	112.6	112	110.27	110.32	110.98	105.02	105.88	100.74	105.43	108.18	106.16	112.39	111.43	110.4	108.47	114.7	106.61	107.86	104.23	109.14	113.23	103.88	112.5	114.84	109.8	109.41	105.85	103.71	106.5	109.88	112.77	109.64	110.92	105.53	105.36	110.26	107.61	104.73	104.17	105.86	105.12	102.03	107.02
94.163	101.3	98.408	100.96	96.206	103.28	90.438	95.08	102.07	100.68	95.783	99.64	89.506	94.68	102.51	101.12	99.639	106.67	95.705	96.658	104.53	101.48	95.604	96.331	91.749	92.142	93.348	100.89	97.595	97.653	100.36	98.268	95.288	101.58	98.22	97.083	93.937	100.14	92.746	98.429	96.855	103.78	109.24	95.234	97.211	105.56	101.27	99.563	99.794	92.419
101.14	103.53	102.83	99.32	104.28	103.03	104.36	101.49	101.24	101.63	100.24	99.65	107.42	97.167	105.39	101.46	103.4	99.737	100.57	101.18	105.01	97.846	107.44	93.246	100.74	101.89	94.916	108.56	97.075	101.15	101.43	100.39	103.4	98.935	94.814	97.134	100.14	104.2	104.95	103.22	102.68	105.1	100.34	110.75	103.59	102.53	97.439	96.405	101.04	96.902
113.72	102.13	103.05	106.44	104.46	106.09	116.09	105.01	105.97	109.61	106.26	103.33	111.07	103.23	105.89	101.96	112.51	107.01	103.54	103.08	110.79	101.89	105.79	106.99	109.6	106.48	109.47	108.31	108.6	107.72	109.56	107.52	100.54	102.82	107.62	101.23	102.54	113.26	110.23	103.81	101.55	104.81	109.66	103.91	102.78	109.28	101.65	103.45	106.03	100.55
99.077	110.37	107.93	105.35	105.3	104.52	106.17	107.39	105.65	109.43	103.25	107.09	105.01	105.67	106.29	109.52	110.11	114.32	104.41	105.66	108.04	110.95	107.09	113.05	111.08	108.35	104.89	106.78	112.7	110.64	105.05	108.58	112.7	108.38	112.41	108.52	112.87	111.47	106.76	104.57	109.12	110.53	110.15	105.81	108.14	107.44	110.08	106.34	103.64	103.63
105.41	105.04	99.487	105.05	105.22	100.92	104.38	101.43	98.406	99.5	101.99	103.3	103.17	106.19	102.8	105.56	111.92	103.78	104.05	103.46	105.33	107.72	104.54	100.79	104.35	106.74	98.901	103.61	104.88	110.96	105.06	107.02	105.76	104.88	108.44	104.82	109.8	96.642	111.65	102.63	105.16	103.89	101.13	108.49	105.88	100.81	104.76	105.46	103.75	106.86
105.66	104.26	100.88	105.79	101.87	106.82	106.55	102.16	104.8	103.51	98.965	104.5	111.33	98.474	106.33	107.61	101.77	103.64	106.68	105.87	109.26	99.955	105.76	108.48	106.9	103.62	97.716	103.75	106.84	108.31	105.21	103.07	111.5	114.74	106.83	107.66	108.54	105.14	102.27	106.86	102.99	103.67	110.1	110.42	103.85	107.73	109.46	105.85	112.88	103.26
98.418	98.043	96.116	95.344	102.74	101.03	102.5	101.6	101.58	94.83	104.69	104.6	98.181	97.182	97.899	104.67	103.82	101.21	96.585	103.48	98.46	103.2	97.825	96.965	103.46	97.773	94.779	91.927	99.942	98.12	105.12	95.28	99.912	105.02	106.2	97.411	98.813	97.831	100.06	96.47	105.08	99.466	94.797	97.172	97.663	91.702	105.24	103.04	94.617	103.15
113.56	105.85	105.48	111.47	111.21	110.32	110.39	102.53	106.05	105.35	105.69	112.04	98.058	111.19	106.96	108.54	113.11	105.35	112.53	104.55	113	105.34	111.68	110.89	105.02	108.82	109.23	106.32	111.16	106.89	107.8	104.74	114.29	100.15	110.25	111.17	108.66	109.11	108.14	101.14	103.72	108.71	109.43	109.99	102.96	113.45	105.55	114.92	107.22	101.79
103.93	106.91	116.45	102.01	107.06	99.722	109.35	100.09	114.59	104.25	103.78	105.76	102.7	102.52	110.64	102.95	105.63	106.77	111.16	106.62	101.68	105.11	106.09	106.99	107.67	109.47	106.11	107.19	99.372	103.89	104.89	108.89	108.98	102.84	107.82	104.15	110.28	107.71	113.52	104.32	101.03	104	96.091	106.63	100.66	106.86	106.89	103.95	102.79	98.528
114.38	111.46	106.92	103	112.57	108.67	102.55	110.61	109.84	102.65	110.73	105.44	97.229	109.76	111.45	105.17	110.01	107.14	104.94	110.51	113.73	107.68	106.81	111.8	106.35	105.57	110.56	108.62	110.14	103.71	112.27	110.56	112.92	105.08	110.87	107.92	111.83	107.81	116.36	108.24	111.06	109.58	104.65	105.65	108.76	112.99	108.91	99.84	102.88	112.42
108.47	110.94	108.2	104.74	109.46	107.79	108.06	107.29	111.86	99.084	103.97	107.28	108.24	109.86	109.35	99.168	102.52	109.59	114.14	99.439	106.02	106.9	110.15	98.775	112.73	114.29	107.23	99.518	106.43	98.952	114.8	107.13	109.06	111.52	102.4	110.23	109.83	106.89	103.3	108.4	105.85	106.89	107.63	104.37	109.69	108.42	104.66	100.67	103.83	109.85
101.27	103.23	111.01	102.87	108.64	104.96	104.41	108.12	102.53	108.92	101.21	106.81	106.95	103.84	112.48	110.55	101.68	109.04	102.01	104.42	114.59	110.5	105.06	103.72	105.09	109.71	106.56	102.53	105.16	105.05	107.42	110.2	105.04	102.7	102.72	105.45	104.72	106.44	101.57	107.44	107.28	102.2	108.45	105.86	106.49	99.598	107.62	102.27	104.63	107.61
93.064	99.574	101.8	97.815	99.128	100.4	98.524	97.8	93.059	100.73	97.628	102.16	99.232	97.783	96.49	97.539	96.668	99.871	96.273	98.755	104.34	105.68	95.781	99.538	105.8	98.439	99.808	95.892	103.34	97.615	101.3	95.393	101.24	95.53	103.97	99.976	103.11	101.21	101.19	95.257	101.84	98.899	98.229	102.28	95.126	104.2	100.16	97.693	96.541	95.991
109.69	111.35	103.59	103.53	108.34	110.04	104.05	106.68	107.69	107.55	110.07	105.16	107.53	101.74	109.29	104.11	111.25	107.86	108.65	111.13	103.71	104.96	108.82	108.8	103.68	108.79	113.34	108.12	102.56	105.75	108.98	109.86	106.2	107.12	109.17	105.79	105.63	110.6	107.49	110.47	101.32	110.93	102.98	110.3	114.68	108.15	106.1	111.75	106.33	109.55
98.792	102.26	98.288	105.36	96.794	98.072	102.03	99.166	96.402	99.429	97.527	97.575	102.95	99.254	96.475	99.513	100.58	102.14	93.877	99.602	99.365	99.024	94.393	96.995	103.85	99.6	92.408	102.82	97.421	95.333	91.096	98.191	94.308	103.46	101.49	98.899	101.83	101.41	98.533	95.32	100.84	97.772	95.206	100.79	105.05	91.925	94.77	97.761	101.02	103.99
98.617	99.467	94.696	96.656	98.582	93.918	98.959	91.329	93.055	98.852	101.66	96.612	96.831	100.66	99.509	97.191	100.71	99.636	100.87	99.931	102.85	100.77	102.35	94.033	99.328	96.027	103.05	96.089	95.241	102.33	102.16	100.24	98.368	100.96	100.85	95.974	92.209	97.038	95.095	98.827	103.92	96.948	95.156	108.25	97.245	100.1	98.143	96.288	103.63	98.351
106.69	108.82	110.11	109.91	101.43	116.02	108.21	106.8	107.94	106.22	109.17	110.54	101.94	107.77	108.62	111.62	103.65	106.11	107.17	107.74	109.83	112.88	111.65	109.85	109.94	107.1	105.22	103.2	108.21	108.34	117.44	113.15	113.35	115.2	113.57	109.55	101.13	105.22	111.81	106.99	108.32	103.15	114.27	108.46	109.32	107.25	106.72	106.63	107.47	110.37
110.04	109.29	99.608	100.46	107.64	109.08	106.59	110.98	106.59	106.45	105.14	107.34	107.24	96.802	104.86	106.21	107.25	103.53	109.42	103.33	105.39	111.98	109.75	105.4	104.04	107.83	110.38	105.44	115.47	111.28	106	100.88	108.54	101.89	106.68	108.29	112.5	102.49	106.2	101.33	103.18	106.43	109.31	106.18	109.19	111.73	107.74	107.02	105.98	107.18
111.13	110.66	107.21	105.09	99.853	107.83	105.54	112.65	101.18	108.32	109.1	109.95	112.08	102.84	101.8	115.12	108.6	103.21	109.81	108.26	104.48	103.5	108.13	106.4	106.37	104.96	111.72	97.646	104.59	108.52	102.63	109.81	110.74	106.3	108.39	108.91	106.46	104.98	113.22	103.08	110.69	107.07	112.98	104.92	107.95	106.93	105.79	105.67	113.03	109.14
97.408	96.108	102.05	96.931	97.753	101.59	91.464	97.367	99.265	101.26	101.64	91.199	99.628	99.332	103.8	108.04	103.13	98.705	102.77	92.903	105.02	104.73	106.16	98.774	99.442	99.386	101.95	97.8	98.741	101.23	102.36	96.977	96.812	97.749	104.1	102.39	100.31	101.83	100.38	102.33	101.16	102.86	106.22	102.43	99.037	104.71	106.02	97.943	96.883	99.373
105.93	109.29	106.32	104.8	106.55	100.92	107.86	104.55	106	111.63	97.675	110.83	106.4	111.51	106.39	101.37	107.01	102.91	104.57	106.55	110.29	107.38	105.47	105.75	103.03	102.25	106.4	106.67	109.49	101.3	106.75	101.54	111.04	103.22	106.29	101.06	106.97	103.5	108.74	110.7	102.04	106.34	102.32	107.32	109.02	106.7	103.4	101.66	104.43	104.13
103.6	115.44	99.816	110.61	103.66	105.86	107.53	110.57	109.48	113.91	111.73	106.85	110.14	99.782	105.65	112.68	109.73	106.21	108.8	108.75	109.85	109.42	105.37	102.73	108.25	107.94	101.2	106.14	103.57	103.06	102.25	109.88	108.43	108.99	118.39	106.99	108.37	110.46	114.15	113.55	103.58	106.84	106.25	109.93	107.25	104.1	109.28	108.63	110.15	110.76
104.07	108.55	100.85	110.52	111.06	102.85	110.72	102.26	103.57	110.52	104.51	110.39	108.97	104.08	110.04	99.824	100.85	103.24	111.35	104.85	106.63	103.26	106.49	103.95	105.36	101.49	101.11	107.02	108	107.57	104.51	107.17	106.57	104.74	105.68	107.96	107.97	105.99	105.19	106.49	103.18	111.83	103.76	106.94	110.59	111.24	104.99	110.47	102.82	108.63
106.5	105.58	107.24	111.63	110.29	105.94	108.02	109.57	103.08	106.74	104.22	105.47	104.9	113.76	107.02	107.86	113.31	110.7	111.57	107.53	110.41	107.97	104.59	110.01	108.65	110.24	112.67	103.03	101.21	104.48	108.96	101	109.56	110.49	109.87	105.94	100.85	106.6	111.74	111.47	111.15	107.21	109.94	104.91	105.18	113.61	109.78	104.93	105.51	109.96
111.3	102.04	107.73	111.09	109.89	103.18	114.47	110.89	107.07	113.47	111.04	105.49	106.97	105.99	112.16	106.75	111.3	107.17	109.43	104.27	112.24	100.58	105.57	110.92	103.55	108.05	109.33	109.96	108.48	110.3	104.76	103.05	102.79	106.97	109.29	111.39	101.53	104.14	101.08	109.97	104.17	105.61	112.39	106.41	106.07	108	109.57	111.1	98.986	112.61
109.98	102.41	111.32	115.33	106.88	101.81	109.34	100.85	112.44	105.52	112.85	104.29	112.29	108.98	110.68	106.55	110.17	108.66	106.13	109.34	107.23	107.58	109.68	109.69	101.17	109.2	108.45	108.62	116.56	106.52	111.58	108.7	108.09	108.82	109.76	117.31	112.43	107.49	105.27	111.44	112.79	110.84	113.27	109.21	106.08	102.91	112.23	110.55	104.92	107.28
105.26	109.49	106.04	101.58	100.28	105.31	106.87	108.03	105.52	107.86	107.36	103.82	106.05	105.4	106.73	106	109.21	104.5	108.97	101.74	104.91	109.93	101.01	104.96	103.88	107.31	111.96	102.85	105.45	106.51	104.82	105.82	105.42	112.19	102.83	108.63	111.98	101.61	107.7	105.48	102.13	98.503	104.64	106.34	106.74	107.84	102.93	97.995	107.65	96.258
106.47	103.61	102.15	106.61	103.27	107.56	107.9	100.79	106.29	106.99	111.54	106.57	108.21	103.32	108.55	106.38	111.02	106.41	107.29	117.35	104.72	108.45	101.32	109.89	104.34	99.76	102.79	107.46	106.95	103	110.22	108.26	101.09	106.75	106.95	103.22	110.14	106.58	101.57	102.66	106.64	106.83	106.11	109.78	107.36	104.06	112.49	105.6	109.11	107.24
110.76	103.89	107.38	102.57	109.1	110.12	107.53	110.32	104.29	110.37	105.5	110.33	108.96	110.16	104.87	109.5	110.7	105.1	105.96	104.13	109.19	106.28	98.381	110.83	105.82	106.24	108.65	106.44	108.05	104.16	104.05	112.57	108.3	106.29	106.01	106.03	107.86	109.84	110.67	110.28	107.92	111.19	109.36	108.89	111.34	111.26	116.2	105.91	114.45	109.36
96.737	106.71	106.67	105.04	104.05	104.23	108.03	110.32	105.91	101.93	105.67	106.46	110.16	109.3	104.76	105.53	106.33	113.39	107.26	109.12	109.04	109.72	113.47	116.77	108.38	107.69	109.69	98.941	108.99	103.12	101.43	102.4	109.51	99.689	110.08	108.36	109.18	110.57	106.64	109.96	102.89	102.24	112.7	101.16	108.36	111.37	109.93	112.31	106.89	102.02
107.12	104.07	109.89	107.24	101.96	103.43	101.91	106.54	104.9	101.06	107.26	110.67	103.56	107.62	102.76	108.1	104.24	104.11	112.88	100.57	102.17	100.49	106.56	105.46	105.68	100.69	106.94	111.9	101.45	113.03	101.02	108.63	112.16	106.13	102.83	106.03	103.84	107.65	110.1	107.08	107.48	110.07	100.28	103.79	105.13	113.22	103.63	106.16	110.28	111.28
102.96	103.34	113.59	108.27	111.24	105.56	107.7	105.24	104.32	108.18	106.25	100.46	106.39	107.64	102.18	108.12	106.89	108.91	104.12	112.95	99.427	104.39	104.47	107.2	101.24	109.12	102.6	100.63	105.46	99.878	103.86	101.55	108.02	110.03	108.12	102	104.99	105.25	106	104.69	106.6	106.11	105.27	100.66	104.9	109.03	103.3	107.88	109.63	104.25
96.255	101.72	98.773	102.94	98.334	105.57	105.35	97.319	105.93	100.13	95.682	106.73	100.12	101.64	97.994	103.5	100.7	95.277	98.699	102.52	104.02	101.78	98.725	105.52	102.08	95.782	103.73	99.179	95.023	103.27	97.974	103.89	99.379	101.92	100.92	95.723	100.96	99.369	107.04	101.33	95.291	101.35	94.726	102.4	106.83	93.463	102.49	100.7	96.844	102.26
98.403	95.079	96.672	100.18	100.89	97.641	104.29	99.652	103.41	97.643	100.04	98.123	98.958	98.428	99.453	100.91	103.54	96.724	104.08	104.79	97.861	103.15	102.21	98.258	100.55	100.36	101.47	99.384	100.14	97.186	106.57	104.65	103.29	103.02	100	95.885	109.35	103.11	96.64	98.052	104.42	99.122	99.377	103.75	106.93	98.633	96.597	94.02	96.117	104.07
103.5	104.31	101.87	108.55	102.24	104	99.105	106.8	110.23	106.07	104.22	104.91	113.08	109.77	100.83	103.47	98.163	103.63	109.55	107.8	102.73	103.26	101.16	103.18	104.41	104.86	110.26	104.89	106.72	107.29	114.94	104.85	102.45	108.81	107.87	109.19	104.58	108.66	107.17	104.27	104.15	110.93	106.63	111.41	108.04	111.67	111.74	106.86	110.41	100.59
101.74	99.827	98.375	102.32	101.05	98.334	95.874	97.076	95.711	95.051	96.769	95.397	96.757	100.79	98.948	96.501	97.723	104.7	95.073	101.31	102.23	94.937	98.067	99.233	96.767	94.049	100.03	98.484	97.958	94.336	96.152	103.03	105.07	102.7	99.344	100.38	100.55	104.76	98.828	102.12	98.448	96.227	98.402	101.43	98.95	94.152	106.38	98.004	99.723	104.04
104.16	103.17	113.36	108.1	110.45	100.95	106.32	106.22	108.38	108.37	103.98	110.76	100.42	105.46	102.62	102.76	101.53	104.36	108.53	103.85	104.62	102.14	105.11	109.51	106.32	107.43	106.6	104.89	103.21	108.27	103.8	101.53	101.86	107.56	102.69	102.81	105.83	102.87	103.93	104.12	109.36	112	105.74	104.54	109.76	109.14	105.16	112	102.46	107.22
105.65	108.09	105.76	105.57	98.48	105.35	102.57	102.42	105.22	104.85	106.49	105.18	105.47	106.91	107.91	111.34	104.62	101.22	105.41	102.33	106.58	105.21	104.91	101.53	108.27	106.32	107.4	101.66	102.02	102.88	112.54	109.51	104.3	106.62	106.67	106.31	101.12	105.79	110.28	108.76	105.11	106.13	106.37	110.83	101.81	110.29	106.77	105.47	108.58	102
111.24	104.07	111.48	107.24	108.68	109.54	113.65	110.28	112.85	107.39	104.43	109.34	106.72	106.17	111.23	107.46	114.75	104.09	109.73	104.79	112.6	112.63	107.37	102.5	106.65	103.27	107.3	110.42	108.66	109.82	108.04	114.71	112.15	110.53	112.48	104.64	107.33	109.45	104.32	105.29	102.88	103.95	100.24	109.59	110.43	106.33	101.04	111.14	107.99	108.94
114.55	107.81	106.76	107.35	107.02	106.34	104.44	104.99	103.37	107	110.53	104.59	112.14	109.8	110.32	109.96	111.49	113.2	104.13	101.67	108.9	103.04	109.21	111.58	106.13	110.49	104.53	108.12	110.67	110.14	111.17	107.76	104.28	108.95	103.69	101.09	110.58	102.44	107.98	107.58	113.25	104.91	105.77	103.61	112.83	112.17	110.35	107.36	108.12	107.5
109.86	111.87	109.5	105.23	112.06	108.39	111.73	107.14	112.19	104.86	102.6	102.88	109.98	102.21	110	108.6	103.75	111.86	110.53	116.01	110.33	105.41	101.89	109.58	100.7	101.19	105.82	109.19	109.97	113.83	108.01	100.43	109.58	105.33	108.21	106.16	107.05	101.36	106.3	109.52	107.85	115.36	116.01	107.76	107.68	111.36	112.94	110.03	110.16	108.52
104.42	105.88	104.53	105.47	99.652	101.4	109.77	104.66	106.93	108.38	105.34	102.73	104.5	115.34	104.83	108.71	105.93	105.37	106.09	105.39	106.72	103.44	104.46	103.98	105.26	108.68	106.09	106.83	110.39	97.257	104.39	103.49	107.11	104.28	106.65	105.93	103.56	103.95	104.42	112.29	107.13	97.574	105.38	104.26	104.07	103.11	106.2	102.77	104.93	108.31
103.06	117.21	106.28	109.81	107.02	97.503	107.5	108.58	106.11	111.66	110.95	100.17	111.08	108.29	116.18	112.94	106.94	106.7	102.49	107.59	108.69	107.06	106.54	104.69	106.22	109.56	108.01	105.49	111.92	102.25	106.49	108.74	109.38	107.24	113.63	112.65	105.52	109.05	108.91	107.64	103.46	118.45	103.19	105.78	112.21	110.39	111.27	109.81	107.75	111.08
102.34	101.66	104.86	106.59	104.31	106.09	102.38	107.51	106.69	107.79	112.04	103.46	99.849	103.88	109.32	105.45	103.71	102.71	110.37	104.21	99.42	101.71	109.46	108.4	110.35	106.61	105.86	104.15	104.78	101.96	104.31	102.29	105.29	106.33	107.52	103.81	105.83	107.65	103.48	105.35	105.04	103.34	100.69	107.3	98.173	103.69	107.83	103.46	104.12	108.67
99.111	97.063	99.614	104.65	101.19	96.524	96.515	99.93	99.116	98.324	98.559	90.76	99.381	103.99	99.753	96.992	101.93	101.63	98.799	97.931	105.04	101.54	98.413	99.459	100.15	95.486	92.422	103.49	96.695	99.37	100.13	98.011	94.683	94.589	98.953	95.92	97.034	97.207	105.94	101.36	96.442	98.991	98.001	95.623	95.508	98.282	95.647	98.587	95.853	105.97
98.86	97.194	98.906	99.833	101.52	102.23	101.18	99.652	107.31	90.001	101.15	101.15	95.392	100.11	97.75	104.56	99.064	103.23	105.33	99.383	93.87	103.85	101.08	100.56	98.607	98.89	105.02	96.251	100.7	95.447	100.55	98.058	94.179	96.6	97.793	101.01	96.661	96.608	100.19	93.623	95.454	101.2	98.014	99.826	101.46	100.09	98.404	98.393	98.506	94.744
111.81	103.7	104.79	104.68	109.01	105.99	102.94	108.66	112.02	108.25	108.04	107.37	112.28	108.63	104.32	111.37	110.12	102.47	112.83	109.31	109.94	107.59	108.99	112.2	110.02	105.74	107.97	114.16	105.32	104.51	104.27	107.33	108.72	114.12	112.55	107.37	116.17	106.77	103.36	112.65	111.18	111.42	109.21	105.7	112.97	101.48	110.49	112.42	109.78	111.76
105.28	108.03	101.76	106.52	105.95	106.08	104.91	104.43	107.22	112.47	105.63	105	104.11	111.46	103.08	100.96	110.47	106.81	106.01	108.87	102.04	107.94	102.66	109.09	112.28	104.85	108.23	102.96	108.19	100.84	109.25	106.76	106.42	100.5	105.06	107.79	109.27	105.84	102.93	106.76	113.04	105.19	104.99	110.81	108.23	105.24	104.06	108.48	104.24	101.28
112.71	110.47	105.63	109.09	106.53	105.57	105.5	109.12	112.15	111.54	106.99	106.37	107.7	114.16	109.25	113.9	116.77	108.88	101.35	110.28	112.78	110.08	107.22	102.51	108.82	111.56	118.86	107.43	109.17	109.2	102.9	105.54	101.76	104.87	109.36	112.6	109.99	107.56	107.37	99.206	103.68	110.64	106.49	99.439	108.76	105.56	108.63	110.33	108.7	108.53
103.21	103.18	108.08	99.317	104.6	110.35	106.96	103.76	104.73	109.62	100.99	102.2	101.2	111	101.01	103.96	104.95	107.41	98.168	102.7	106.4	107.33	99.948	105.13	112.22	104.7	103.18	105.54	107.9	106.45	107.52	102.36	99.264	104.64	103.11	106.72	104.47	108.38	102.68	104.63	107.06	109.45	103.75	105.54	105.02	106.6	98.228	104.29	103.75	107.22
100.12	100.82	96.139	100.06	99.902	99.378	96.252	98.958	96.379	95.498	99.015	102.35	100.32	96.425	100.59	96.522	105.15	94.623	92.34	104.75	105.01	102.46	99.701	99.029	99.309	98.819	95.244	91.84	96.179	98.622	94.388	96.963	101.21	103.65	97.83	98.568	110.81	93.234	104.17	94.766	102.81	95.821	100.16	95.001	99.789	95.534	94.564	102.71	101.42	100.32
104.02	110.19	109.42	109.84	103.41	105.2	97.996	106.75	110.56	105.04	104.56	103.85	105.04	113.76	98.756	104.53	106.84	101.75	103.72	106.92	106.31	102.76	105.12	103.06	102.39	109.73	107.15	115.62	102.19	106.31	105.1	104.68	103.2	107.18	108.79	108.06	103.35	104.5	108.61	113.94	104.1	108.07	99.75	109.74	107.36	102.83	112.56	108.77	107.17	101.44
112.39	100.73	110.7	112.83	108.69	99.676	105.57	105.47	109.95	113.91	108.93	103.96	108.92	102.57	110.34	104.26	103.16	113.17	110.51	105.54	110.64	101.48	106.81	107.45	106.75	115.84	109.33	104.88	110.36	108.48	104.46	106.81	109.76	111.04	112.05	98.761	108.45	107.52	107.69	106.95	106.75	108.93	104.34	106.8	107.78	111.37	110.61	109.7	102.46	112.96
106.54	107.44	106.24	104.57	110.33	109.37	112.28	101.48	101.55	103.41	109.03	104	102.08	109.46	107.31	111.37	104.13	106.06	102.56	111.04	102.01	107.72	107.91	110.41	101.86	102.81	107.06	101.73	103.57	106.16	106.06	102.7	106.91	106.47	113.63	103.91	106.98	110.21	104.09	104.26	101.27	105.49	107.07	103.86	109.09	109.46	107.47	105.12	102.89	106.4
105.73	103.91	103.45	106.41	100.17	104.17	106.11	110.52	105.13	102.89	109.12	99.24	104.28	104.47	106.21	107.72	107.42	109.7	107.42	103.62	101.85	110.4	103.47	106.97	107.57	104.8	104.27	100.83	105.64	103.51	101.93	105.94	104.33	102.49	106.54	101.67	106.54	104.56	100.4	107.22	104.1	107.63	110.38	102.55	102.89	103.91	98.617	109.01	105.79	101.35
105.23	107.1	101.23	105.79	101.31	115.07	102.1	106.11	106.91	105.39	106.05	94.481	109.97	107.18	109.64	101.96	100.38	103.03	108.99	105.22	103.39	104.43	107.21	105.07	103.59	105.48	104.91	111.64	99.572	102.75	108.78	99.371	108.87	100.77	107.1	107.84	104.09	107.54	99.322	101.14	99.921	102.02	106.73	102.93	103.67	108.7	103.31	108.4	106.78	102.62
106.09	102.86	107.59	100.81	103.32	105.96	109.26	98.895	106.55	106.79	101.13	108.67	111.69	106.55	103.51	100.5	94.338	108.99	102.02	102.02	108.1	101.18	108.69	108.27	108.74	97.844	101.63	96.985	97.306	103.32	102.22	110.06	96.791	99.208	103.12	101.46	103.61	102.98	112.84	105.07	106.76	99.532	111.68	104.07	109.28	110.12	105.13	110.41	106.76	107.28
110.51	105.99	103.86	105.47	110.8	105.36	105.1	105.9	113.03	102	109.06	111.22	105.68	109.66	105.56	100.09	108.76	103.76	102.23	106.12	107.13	110.85	101.94	103.43	99.061	104.34	107.64	107.11	100.87	101.22	103.36	107.63	106.89	109.74	104.63	113.07	105.41	101.02	111.4	107.85	105.56	99.908	105	100.67	105.28	108.11	108.67	105.69	104.29	104.08
99.404	92.188	96.793	101.09	105.16	91.432	99.102	93.915	100.05	98.603	99.829	95.422	100.63	103.27	98.049	96.57	93.092	105.07	103.27	100.7	102.94	104.82	102.57	99.925	102.65	101.64	93.17	97.895	103.87	104.9	102.4	105.09	107.12	100.13	99.65	105.15	103.89	99.558	102.73	98.37	101.29	97.41	96.893	99.284	102.03	98.454	101.36	104.08	98.846	103.75
110.94	104.23	113.82	111.89	103.45	108.26	112.45	114.21	104.71	116.5	110.42	108.19	113.74	111.29	110.71	108.84	112.8	108.26	106.05	108.39	112.58	108.4	108.65	113.43	111.43	108.54	111.42	108.43	110.25	114.12	115.22	109.59	109.59	112.42	111.01	111.22	111.18	110.22	111.39	114.98	111.24	108.47	109.06	105.72	104.89	110.22	107.89	103.09	107.17	116.52
107.14	108.92	105.75	98.208	105.97	99.421	101.93	108.63	108.21	108.79	108.39	106.13	105.61	105.22	98.986	102.34	104.68	114.19	104.47	99.248	97.855	107.74	105.11	104.9	104.21	103.83	101.08	104.39	104.52	102.67	103.56	98.61	102.27	105.18	107.97	112.63	102.46	110.49	112.58	101.63	103.4	106.95	112.87	101.74	106.03	104.04	106.79	107.39	104.5	103.21
98.899	100.27	102.53	99.001	99.83	99.564	96.015	100.25	101.51	95.293	93.87	90.58	104.04	97.908	97.902	96.787	103	96.663	99.094	98.541	98.979	97.599	97.85	93.762	99.745	100.86	93.418	98.748	102.61	96.955	104.3	102.47	94.393	96.627	100.01	102.06	98.148	95.697	99.298	98.481	99.291	101.8	102.37	99.726	99.689	98.368	105.14	95.114	99.948	93.703
105.97	109.67	112.21	109.92	112.17	108.41	105.4	109.61	113.17	106.29	112.23	112.98	111.55	109.27	110.75	110.34	110.19	114.33	105.07	111.54	106.18	112.64	104.11	105.55	110.97	111.15	107.7	108.75	104.63	110.44	105.58	114.76	113.98	107.5	111.13	113.44	105.38	115.01	111.41	102.12	111.17	110.72	114.19	107.79	109.69	106.03	112.27	114.4	109.53	112.99
99.031	96.365	95.65	99.914	101.26	95.947	93.46	101.32	100.97	95.469	102.94	94.659	97.537	92.058	95.693	96.527	93.697	96.994	100.71	98.919	91.464	95.737	96.464	101.34	98.126	96.601	100.91	95.703	98.618	101.01	101.13	98.918	102.36	91.787	93.529	94.461	98.129	107.5	106.35	99.859	99.884	97.905	96.934	94.19	107.32	93.879	100.96	95.027	95.794	100.72
100.09	103.38	109.04	103.44	107.39	110.51	99.921	101.95	106.09	99.827	109.56	100.3	109.23	104.3	111.83	109.47	101.51	104.23	99.682	106.08	104.09	107.4	107.93	105.68	108.31	107	106.35	100.84	105.95	110.03	106.35	104.34	107.41	106.45	100.3	106.57	102.91	106.29	104.38	105.48	102.81	104.85	106	107.22	106.93	107.19	108.06	107.46	100.78	105.42
107.92	108.12	102.52	105.46	108.83	109.87	111.5	106.79	110.41	110.5	110.2	105.68	106.8	110.09	110.87	108.43	106.9	106.6	108.2	113.67	108.96	104.05	104.12	104.07	108.33	115.61	104.53	115.92	112.26	103.6	109.88	108.24	107.18	104.54	111.15	106.42	104.29	108.71	112.21	101.05	113.44	106.89	112.1	106.14	107.82	109.92	108.52	112.59	104.39	99.628
107.11	107.57	101.06	105.11	109.77	101.16	111.93	107.73	107.86	106.46	105.13	108.55	100.69	109.91	101.51	106.35	103.92	108.96	107.96	103.97	114.69	105.46	108.49	106.46	104.92	107.31	97.615	109.78	110.14	108.73	103.65	109.92	105.07	105.38	106.24	104.35	102.36	110.49	103.84	104.1	103.14	103.85	105.01	106.51	104.2	106.75	103.14	111.69	108.04	102.52
107.34	106.32	105.05	109.96	104.12	102.41	98.925	104.41	103.85	107.99	104.6	108.93	103.15	100.25	106.96	105.82	108.45	108.07	113.54	101.67	109.48	103.32	107.83	106.66	111.99	107.52	110.71	105	105.38	106.67	104.73	104.43	103.43	106.4	107.72	106.25	105.57	108.81	109.22	110.36	108.52	105.71	110.33	109.05	111.85	101.49	106.13	107.9	106.8	103.28
108.59	108.38	106.91	105.57	103.45	99.62	108.58	105.83	106.2	108.21	104.29	100.8	108.45	104.03	104.64	102.69	101.55	106.27	105.04	107.43	102.11	107.6	106.45	105.35	104.49	109.41	102.97	110.3	110.22	103.63	104.95	104.57	114.62	104.85	109.08	109.4	107.43	101.99	109.65	97.991	109	109.23	105.09	106.74	103.97	105.37	101.28	108.48	106.35	110.37
103.96	103.99	110.75	113.12	105.85	103.18	109.93	105.97	103	108.28	105.65	112.9	104.07	105.4	109.43	110.37	105.31	101.52	105.13	109.47	104.01	108.88	110.71	101.88	107.7	103.22	107.34	106.85	107.07	104.37	106.72	106.62	101.57	105.53	109.03	108.85	110.35	109.53	105.29	102.35	98.829	105.07	107.32	108.27	109.98	104.6	103.49	108.61	106.66	106.77
92.537	97.828	102.75	92.961	91.432	106.69	101.32	97.74	99.19	104.6	101.65	95.386	101.31	95.647	96.79	95.124	97.19	99.765	99.912	98.632	95.04	105.69	99.344	97.407	96.989	95.234	97.726	95.161	97.471	101.41	99.117	94.111	96.207	95.53	100.3	97.73	99.361	95.457	96.7	97.671	101.34	99.261	96.388	99.189	102.89	104.51	99.061	92.322	97.039	98.03
112.43	105.41	112.89	108.82	109.14	108.22	115.9	105.94	110.31	103.95	108.51	106.94	113.1	102.86	109.39	106.94	109.17	112.45	115.22	110.04	110.57	104.78	113.22	118.12	114.3	107.48	112.15	115.68	106.16	111.86	105.3	111.25	113.39	112.56	114.79	112.53	110.62	112.94	111.39	102.57	113.61	114.44	107.21	110.57	104.13	107.75	111.65	110.29	106.83	110.21
103.05	108.9	105.64	99.651	107.23	105.62	106.7	101.3	113.15	108.19	102.6	106.88	102.38	105.4	105.8	110.48	109.08	104.63	113.42	109.59	102.26	105.21	109.62	111.38	106.5	105.83	107.13	107.35	107.93	104.61	98.59	114.71	107.3	103.14	105.99	103.12	111.36	107.41	108.4	106.3	107.41	104.9	109.51	106.56	107.24	108.24	109.34	100.09	109.21	106.41
97.854	91.227	96.217	96.493	94.157	95.458	97.984	100.45	95.685	101.16	101.62	95.88	95.514	99.156	94.124	99.282	97.571	98.779	101.72	96.522	100.13	97.694	95.004	96.131	95.172	98.53	94.875	102.22	98.127	96.123	97.655	100.09	99.034	108.25	98.011	104.72	95.401	104.5	94.037	105.39	98.328	93.536	97.824	99.907	102	101.36	93.475	99.916	95.445	98.284
108.72	101.66	103.88	105.44	108	107.96	107.29	109.44	104.59	101.43	105.75	110.05	106.89	107.24	107.92	104.07	107.18	105.17	97.914	100.9	110.4	103.51	105.76	108.24	107.47	102.82	106.55	107.52	100.17	112.71	104.34	110.46	110.35	107.59	109.2	104.72	107.86	113.43	97.744	102.06	105.7	112.77	100.69	111.01	103.43	113.19	101.18	107.37	107.99	106.22
103.49	110.29	107.05	111.07	102.75	104.98	111.83	113.69	107.92	104.09	112.33	111.05	112.07	110.43	114.3	105.29	106.05	113.35	102.17	115.04	110.24	112.72	113.37	108.92	108.26	118.17	101.69	108.64	103.82	110.55	109.79	103.94	104.43	103.46	107.92	106.72	106.53	110.42	105.29	110.98	108.46	107.92	110.7	110.32	107.8	112.12	108.52	112.75	107.64	109.15
104.06	105.91	107.48	103.26	105.67	108.83	101.07	112.71	97.624	108.88	104.91	110.34	107.13	106.06	106.77	104.5	115.44	108.39	104.04	101.86	96.482	105.43	104.57	116.21	103.71	113.25	103.59	105.64	109.84	108.23	98.85	105.3	100.8	108.5	105.95	96.469	109.4	106.96	102.41	104.62	102.41	109.46	105.39	104	100.63	95.517	107.48	105.63	104.53	107.7
94.771	96.676	99.919	92.708	91.671	98.24	95.436	98.413	91.74	90.439	103.23	100.83	94.803	97.861	97.887	99.967	95.513	96.415	101.79	97.993	95.702	96.4	99.958	90.597	96.909	98.073	96.855	98.741	99.263	104.26	99.396	97.752	102.4	102.17	97.832	99.863	101.56	97.605	102.17	95.985	98.358	105.56	100.17	95.493	99.28	97.807	103.55	99.046	97.207	93.776
114.85	103.47	113.58	105.25	111.13	105.45	108.92	110.52	107.54	113.8	104.12	108.15	111.78	112.39	102.3	108.94	110.82	112.43	106.3	107.08	103.05	107.29	108.89	99.803	104.76	114.71	105.95	110.27	103.78	108.54	110.28	105.7	104.51	111.15	113.12	110.4	113.72	109.92	106.79	111.76	109.85	103.36	109.49	105.23	104.93	107.65	106.87	111.42	111.47	107.33
107.66	106.07	109.42	104.69	109.58	106.46	103.38	105.02	101.02	107.65	107.94	102.19	107.08	109.97	99.561	104.46	104.16	105.96	107.93	106.77	110.19	104.81	102.93	105.63	103.21	104.35	100.47	103.65	102.05	105.83	110.04	104.57	109.68	109.26	112.14	102.93	95.912	107.29	106.77	102.55	102.99	104.27	103.81	108.33	115.89	106.39	106.81	98.701	107.3	105.05
97.763	104.86	95.843	100.26	98.005	94.607	92.269	101.42	99.336	96.552	101.44	97.406	105.09	100.61	95.674	95.384	96.809	95.325	101.75	95.027	92.922	96.773	94.915	92.761	96.196	96.921	97.801	97.663	97.694	94.451	96.101	97.892	98.658	96.502	100.03	100.69	93.789	97.441	96.067	100.97	95.86	97.083	94.499	103.16	96.892	99.943	96.816	97.936	101.68	97.565
101.88	106.96	109.25	106.15	109.49	105.4	106.11	99.565	99.772	109.12	102.61	100.04	111.88	109.14	103.31	104.81	93.676	108.08	111.42	107.24	104.23	102.77	109.26	105.39	105.63	104.32	104.13	105.9	105.8	108.57	104.37	99.803	105.94	100.74	107.93	108.34	101.37	105.71	101.97	103.9	102.83	108.55	105.14	105.14	104.13	102.11	109.7	105.95	106.31	103.34
99.642	95.288	97.22	99.201	100.02	102.75	103.19	99.566	96.854	93.086	101.14	103.44	97.826	94.278	101.49	91.821	94.642	97.897	97.322	97.443	92.667	95.882	95.723	102.05	96.285	94.097	97.265	93.059	97.604	97.552	95.487	98.841	96.282	99.39	95.298	100.61	94.697	92.297	94.413	104.36	102.46	97.202	94.328	99.939	98.615	98.631	102.21	97.6	96.787	92.659
106.47	106.46	108.14	109.77	104.95	109.09	109.54	103.46	101.01	107.63	103.48	105.88	100.25	104.97	105	103.33	107.81	107.61	107.18	104.49	108.81	107.38	105.77	112.49	107.3	106.65	109.14	107.22	104.97	107.75	107.86	106.29	106.46	104.7	106.15	104.68	106.27	103.11	111.52	102.84	110.3	106.37	106.36	110.39	108.34	109.54	106.48	109.7	109.23	103.45
110.31	111.86	107.37	104.81	110.7	108.78	110.2	113.83	103.1	108.41	113.62	114.28	112.13	102.99	106.02	110.92	106.74	111.26	107.99	104.09	110.72	110.51	104.35	111.31	105.99	106.14	107.17	101.53	110.75	99.583	110.38	105.37	111.07	109.04	108.24	115	112.99	109.5	111.57	107.7	111.17	113.01	105.12	105.6	109.39	121.26	109.81	109.24	112.52	107.97
114.52	107.03	112.95	110.2	107.47	112.05	112	115.44	113.97	111.99	110.72	112.55	117.33	108.59	120.24	113.54	113.06	112.83	113.21	106.96	110.83	110.13	105.99	104.66	114.31	112.43	116.57	109.88	115.58	102.04	111.76	110.53	106.46	110	114.85	102.73	108.3	106.87	115	109.13	112.85	111.6	114.24	105.59	110	112.23	108.68	113.93	108.46	116.15
106.22	111.41	110.05	107.99	101.74	105	111.37	108.32	102.93	104.47	106.92	106.95	108.23	106.62	110.71	106.86	112.98	109.29	110.68	106.32	109.73	111.04	116.28	110.41	105.8	103.68	107.95	110.54	105.37	102.4	111.64	107.99	108.79	103.56	112.88	111.94	108.09	106.2	106.95	109.23	112.57	112.06	106.08	109.56	112.92	110.71	116.63	110.49	112.94	104.08
98.358	99.82	99.22	103.24	99.575	99.16	99.45	97.694	105.96	100.59	98.24	96.658	103.01	96.838	100.82	102.84	105.75	99.997	100.36	99.851	105.05	102.31	108.95	99.498	99.328	102.72	97.611	96.231	102.65	105.75	101.69	100.93	95.175	101.04	99.213	96.355	102.42	98.572	98.703	102.15	103.16	101.3	102.06	99.809	100.15	101.65	97.602	100.9	101.46	102.77
109.6	110.15	109.53	102.46	99.453	106.11	111.92	103.12	103.87	103.11	105.31	106.97	105.65	100.69	106.41	110.67	107.82	105.58	103.27	102.23	108.77	109.77	105.94	107.29	100.78	107.35	100.93	105.15	105.72	103.58	107.37	108.74	105.41	100.5	109.03	105.57	99.968	108.6	110.54	108.82	106.63	96.422	102.9	104.25	100.48	103.67	103.24	109.29	104.35	108.24
105.3	103.69	104.04	106.14	103.43	109.81	96.597	103.21	104.82	108.3	108.51	111.72	106.47	107.94	114.26	107.75	109.06	111.94	102.42	108.42	111.13	100.29	104.46	108.42	109.75	102.65	111.12	108.69	104.46	101.94	104.5	108.14	105.56	106.47	110.04	108	108.4	105.02	100.81	103.13	108.11	109.66	103.76	103.58	103.74	109.65	105.68	111.74	107.22	102.63
97.792	110.73	111.41	102.86	104.72	108.53	106.31	107.69	109.51	103.96	106.44	107.75	113.79	105.9	111.31	104.88	105.86	102.1	104.26	106.66	107.48	102.87	110.52	108.32	102.42	97.687	102.14	106.85	106.99	108.24	101.48	104.57	106.99	105.58	114.07	107.43	104	101.45	104.57	104.95	105.73	110.48	102.75	106.86	107.99	107.1	106.53	113.06	105.72	105.52
94.105	104.21	96.157	102.56	100.54	95.462	93.992	94.671	107.78	103.74	101.6	94.636	97.092	101.72	97.603	105.47	97.057	95.633	98.305	102.16	106.65	98.325	102.04	99.739	98.413	106.26	101.15	104.81	97.749	95.486	98.049	98.944	102.95	105.24	100.81	99.891	100.77	94.549	99.596	101.79	106.65	105.07	104.76	102.75	99.753	105.25	100.31	105.12	103.21	99.972
104.84	95.018	99.332	93.863	92.714	103.73	103.55	94.377	94.109	98.878	95.969	96.244	91.73	89.365	99.769	95.028	90.471	94.786	100.56	95.372	94.674	103.5	100.64	101.96	92.441	101.5	91.693	97.833	97.19	99.687	97.218	96.019	96.627	99.157	101.73	99.031	96.054	100.33	93.521	96.822	95.974	95.392	94.579	102.47	99.966	97.757	99.841	89.609	97.351	96.293
110.01	116.42	105.78	112.53	108.23	111.07	109.38	108.23	108.66	110.44	111.12	108.2	107.84	111.11	109	111.96	108.69	114.68	107.63	109.53	106.78	108.4	106.96	98.951	110.85	108.02	107.39	105.58	106.72	110.95	113.71	114.2	108.71	112.35	108.84	109.22	107.02	104.9	107.16	110.04	107.5	103.96	110.15	107.21	107.01	107.57	108.72	105.62	111.27	109.38
109.26	103.3	106.56	96.72	98.588	102.86	104.49	105.67	107.68	102.31	112.14	103.61	107.43	104.88	99.888	98.407	104.78	106.45	106.09	102.38	112.34	106.59	110.76	105.18	98.354	102.6	107.87	102.27	102.85	97.628	97.881	104.33	102.26	105.02	101.12	102.96	101.84	106.84	104.22	106.69	100.56	105.79	104.75	100.79	110.99	107.57	104.06	107.07	101.81	101.8
99.342	97.327	97.806	103.39	99.195	91.88	98.832	99.55	96.454	91.855	97.426	98.416	99.149	89.414	95.178	99.445	99.821	103.53	101.32	102.02	97.971	101.98	100.68	106.14	95.095	99.371	101.07	97.552	100.64	97.153	102.66	104.08	97.5	97.667	100.57	96.61	101.83	100.45	97.606	104.78	94.567	95.151	104.06	99.012	96.623	101.69	94.071	98.428	97.642	95.94
98.507	102.63	100.6	96.729	97.744	106.11	99.831	98.791	101.72	98.23	100.47	96.866	97.376	95.568	97.613	97.74	101.9	101.25	97.592	99.541	100.05	95.135	99.014	104	100.15	96.534	96.833	95.962	102.81	98.286	96.967	99.983	92.449	101.28	97.564	93.507	98.126	99.755	103.34	93.721	98.24	98.836	99.853	98.39	103.77	97.286	103.11	93.659	95.462	95.35
103.26	109.8	103.09	104.51	108.9	105.38	102.02	107.11	103.8	102.28	104.41	100.84	104.04	106.33	100.76	104.64	111.39	112.04	104.07	106.13	104.62	111.25	100.9	103.2	103.79	113.33	109.85	106.74	110.5	99.618	106.22	104.51	100.39	105.11	104.04	100.88	111.21	108.11	105.86	104.92	108.35	102.66	104.01	105.13	104.97	107.98	100.76	108.83	107.29	103.47
107.02	111.52	108.33	111.65	108.69	107.68	111.98	109.44	107.76	104.24	99.839	114.02	112.42	110.44	114.89	106.38	105.88	107.28	106.57	111.3	111.97	110.77	107.62	110.64	111.78	109.78	104.05	110.12	106.53	109.25	110.25	109.86	105.72	112.32	106.77	108.86	112.88	110.3	107.98	105.42	108.47	111.23	102.3	106.62	109.76	104.13	108.18	112.4	110.47	114.73
103.97	108.47	105.53	103.01	104.05	109.25	106.77	102.7	107.83	106.05	105.85	108.04	106.26	99.093	111.8	108.36	106.3	103.69	103.7	107.72	108.62	109.07	104.83	107.5	107.08	104.3	107.4	109.08	102.13	101.4	106.54	110.81	107.11	109.54	106.43	99.696	105.94	109.21	106.65	95.047	103.92	109.55	106.3	106.75	111.32	99.456	102.42	110.95	104.71	109.42
111.2	117.14	108.46	108.13	114.66	108.56	115.18	109.23	109.72	103.51	112.34	113.44	113.14	113.03	109.37	109.17	110.06	108.6	101.82	106.23	110.55	113.64	106.07	109.75	110.43	115.88	108.02	110.26	111.06	109.73	117.01	117.51	103.87	110.93	109.95	109.73	107.62	109.66	117.05	108.91	107.27	112.85	113.91	105.04	111.13	113.16	111.07	104.41	111.98	113.27
101.63	98.966	98.307	94.596	98.427	95.693	96.012	95.005	99.35	102.5	101.29	102.05	89.847	99.902	102.81	98.435	99.62	98.449	100.03	96.357	100.42	103.31	101.41	93.834	100.45	97.43	101.03	97.77	97.702	97.181	103.75	101.16	94.392	100.76	97.84	93.184	95.62	100.36	94.704	93.855	104.9	100.9	99.785	97.571	96.992	96.823	96.599	95.792	96.461	93.088
108.94	107.02	105.02	105.8	110.27	107.45	108.21	105.5	112.17	105.31	107.91	111.78	107.46	101.99	105.57	102.1	103.31	106.16	102.47	105.95	103.01	107.45	99.811	104.2	108.05	109.78	104.29	107.35	109.53	101.31	104.24	105.6	106.91	108.39	103.32	103.33	106.14	105.62	107.18	112.16	106.84	111.26	103.8	112.33	103.59	104.69	107.25	104.59	100.91	101.3
104.05	108.99	103.4	105.09	102.75	104.48	106.51	104.76	107.69	106.7	108.44	100.27	104.51	106.33	105.35	110.17	102.15	110.14	103.76	108.74	104.23	106.14	104.49	102.08	108.84	107.71	109.96	109.74	104.28	102.72	102.11	106.03	104.37	102.21	98.21	105.92	107.8	104.49	101.94	107.52	99.282	103.91	107	102.14	108.15	108.01	104.9	98.93	101.28	107.88
110.02	105.73	108.5	104.11	107.34	105.75	110.49	110.85	105.13	110.28	107.97	112.14	110.01	97.917	109.55	108.84	111.87	111.27	112.82	107.41	110.86	112.42	107.01	103.25	112.96	105.1	106.58	104.62	105.39	106.89	106.38	107.51	106.38	110.82	114.93	110.94	103.51	101.14	113.46	106.38	109.53	110.03	106.44	110.05	105.12	106.55	106.77	111.59	105.28	111.08
109.41	108.73	104.51	107.4	111.69	104.32	107.28	108.56	103.67	100.63	108.69	109.5	106.84	109.47	110.96	109.19	107.48	104.98	106.18	110.93	103.62	102.84	112	108.09	105.74	112.4	107.37	110.86	108.82	101.72	108.47	110.79	106.72	106.29	110.93	108.06	106.01	104.05	110.46	103.59	107.27	110.87	106.82	110.26	108.96	103.21	109.63	107.39	114.52	110.47
101	100.79	97.85	98.569	98.337	94.138	101.94	98.606	101.31	99.042	96.886	102.09	95.713	95.233	96.376	97.527	89.329	97.044	97.417	103.74	94.75	97.96	97.342	101.63	99.655	95.306	101.26	98.034	97.931	96.285	103.8	97.772	105.06	97.598	99.347	100.35	98.84	104.06	100	100.5	97.905	101.25	91	98.772	99.981	98.555	98.083	102.75	97.012	86.261
109.47	105.27	106.88	103.78	106.57	95.26	108.69	105.97	108.34	104.15	99.531	108.57	102.9	108.97	107.56	105.4	115.89	105.33	104.42	105.83	105.6	107.02	107.18	105.04	102.28	107.11	102.54	109.75	106.61	109.46	104.4	106.61	109.22	104.04	110.92	103.77	110.55	104.75	105.66	104.67	104.95	110.39	102.73	110.62	102.37	107.26	105.15	107.21	103.38	102.94
102.23	98.692	99.883	102.41	102.35	94.97	97.974	96.534	96.831	100.29	100.4	95.409	96.689	98.891	104.55	101.2	109.16	99.96	95.862	97.652	98.242	92.597	103.03	100.03	104.2	101.65	98.118	97.449	99.251	101.66	97.689	95.674	93.52	106.25	101.56	103.31	103.14	96.152	105.18	105	92.486	102.65	101.11	97.956	96.802	95.012	98.344	100.34	106.47	101.74
109.82	111.8	103.31	106.48	110.37	105.73	101.5	102.78	107.14	105.98	104.46	103.84	108.78	105.35	111.91	101.66	106.2	108.32	109.19	107.18	105.58	109.13	113.31	109.35	104.56	110.33	105.88	106.66	104.5	109.03	108.86	106.62	110.71	103.21	106.06	104.15	108.49	111.04	111.89	106.87	109.24	111.12	108.24	107.32	103.26	107.08	111.33	102.31	107.11	114.19
99.768	100.9	101.12	103.53	96.02	99.8	98.042	95.233	101.01	99.883	105.34	103.81	103.15	93.248	94.443	100.05	114.36	106.22	103.42	100.61	96.936	100.04	101.79	102.34	103.46	105.59	97.476	98.233	99.787	104.86	102.75	100.4	101.14	104.16	102.89	98.604	96.269	106.95	99.953	110.44	103.1	102.77	99.94	101.62	95.84	102.07	100.97	103.73	100.5	93.476
107.02	106.76	102.69	105.66	100.19	111.51	105.95	108.47	110.57	103.99	104.39	102.88	110.1	112.81	106.99	111.11	107.27	107.81	110.14	114.17	107.26	105.76	104.12	105.97	106.55	107.19	108.97	107.59	105.87	105.1	106.7	108.29	102.3	107.48	99.007	106.49	106.08	102.96	102.83	107.7	106.86	104.78	110.59	105.76	113.97	109.14	105.85	109.68	104.79	103.22
115.31	114.1	109.59	106.82	116.73	116.11	104.06	113.56	113.55	114.01	109.87	107.15	105.24	109.76	115.71	105.87	117.87	111.12	109.98	108.44	108.33	107.28	105.68	112.21	110.44	108.19	109.16	110.46	109.62	108.02	111.93	114.83	107.02	112.9	108.65	109.51	102.56	117.99	112.95	110.05	104.94	102.81	111.56	108.16	109.61	117.13	101.92	108.36	111.49	112.55
109.92	104.15	111.2	109.02	118.4	105.9	105.54	107.23	107.81	104.29	107.26	104.56	106.66	106.84	105.6	104.08	110.13	110.36	112.23	111.56	110.07	106.06	107.68	109.86	107.71	112.74	106.55	106.39	113.55	105.02	114.16	109.09	106.33	106.89	110.12	101.18	107.24	113.86	110.18	103.42	115.83	109.01	114.14	113.94	111.69	107.12	107.94	105.86	108.63	110.98
95.814	102.02	102.21	98.334	94.262	104.33	105.21	105.72	106.01	105.05	100.85	100.36	98.503	99.984	99.616	97.721	92.392	97.815	95.797	101.82	96.32	98.888	102.81	99.247	108.39	98.964	106.74	100.73	97.908	101.52	101.24	100.38	103.73	95.795	103.06	102.62	99.478	102.22	100.87	98.336	98.46	100.02	95.6	97.909	96.004	101.4	93.263	99.41	97.73	102.86
111.64	107.15	109.72	111.03	104.12	102.69	109.2	103.45	104.2	106.79	107.12	106.75	109.12	104.94	110.48	109	107.99	115.87	103.65	108.92	111	110.27	106.07	110.24	108.95	111.47	102.39	106.47	111.82	103.62	104.58	117.45	108.39	106.03	110.62	103.45	108.14	104.21	107.65	107.52	110.82	117.48	104.25	109.64	110.95	105.13	106.73	103.83	110.61	99.855
104.74	97.12	98.722	97.068	96.46	100.69	106.72	96.456	102.15	97.317	93.644	97.313	100.33	101.96	91.92	102.44	106.49	103.57	102.71	98.211	98.509	103.44	106.87	99.699	99.429	99.527	103.59	95.535	105.46	101.96	104.31	99.722	102.3	95.11	95.676	99.369	103.12	94.665	106.78	104.54	104.72	98.926	102.94	102.08	108.06	100.88	99.671	95.174	98.767	95.466
108.44	107.22	110.97	107.05	114.37	110.58	104.34	104.83	102.86	108.39	100.67	106.77	105.11	105.33	107.24	104.75	106.78	106.19	107.8	111.08	114.49	106.5	103.32	110.74	108.3	103.94	108.43	99.57	104.43	102.96	115.16	106.06	106.16	103.8	102.93	106.67	101.76	107.2	107.15	104.36	109.69	104.52	108.58	106.23	103.14	116.16	109.76	101.59	102.97	107.1
107.26	106.62	114.22	102.25	108.13	113.73	107.94	106.29	112.46	107.29	107.59	108.34	109.21	105.36	111.8	112.95	110.31	107	110.59	109.88	108.76	109.82	112.53	112.37	106.97	104.87	106.55	117.25	107.18	105.77	109.66	110.85	109.46	104.38	103.2	105.05	107.6	110.85	111.19	107.29	112.48	105.86	102.51	110.69	108.23	108.89	114.87	100.41	108.22	108.44
100.66	106.78	98.074	107.05	104.61	105.3	112.95	102.3	101.64	106.66	108.11	101.29	107.78	102.22	99.189	107.49	108.61	105	105.07	105.63	108.15	105.34	106.7	105.16	103.91	105.75	108.19	107.32	108.62	102.59	109.73	108.04	106.52	110	100.81	111.97	103.63	98.807	107.42	105.66	101.05	101.53	105.96	102.59	106.1	102.53	107.59	105.14	110.32	101.6
105.23	101.78	104.25	103.72	106.76	112.36	105.7	111.17	106.53	109.97	108.95	104.05	100.67	104.12	111.76	108.02	103.29	110.43	107.99	109.66	103.89	104.01	107.03	112.88	108.3	107.59	102.63	104.58	106.49	104.62	110.41	102.84	103.72	100.13	109.64	107.69	112.78	105.95	104.3	108.76	107.7	100.28	107.81	102.45	104.66	112.73	107.8	104.47	104.82	103.88
108.8	105.07	109.81	107.73	111.56	110.57	106.94	109.34	108.88	111.49	111.46	108.44	110.23	108.78	101.62	105.23	106.32	109.99	115	106.08	106.09	112.46	106.21	108.9	109.36	111.32	107.3	113.76	107.16	107.89	103.11	101.54	106.05	108.89	106.41	105.97	106.41	112.95	106.86	112.68	111.01	112.79	112.14	109.22	105.9	110.09	105.49	105.18	108.96	113.47
118.08	109.85	114.01	106.78	108.98	108.03	107.22	110.44	101.15	107.6	113.59	111.33	106.27	114.71	108.78	107.2	115.63	105.96	116.43	102.58	111.44	115.46	111.68	114.91	115.7	115.49	106.18	111.07	110.63	113.31	108.72	110.8	110.65	108.67	115.51	110.12	112.63	114.67	106.03	112.86	109.07	118.28	110.9	106.88	107.29	114.84	114.93	111.07	111.81	109.73
110.25	105.45	109.63	107.07	101.86	114.04	108.62	103.92	110.05	108.97	107.11	102.05	113.15	99.575	105.5	112.99	107.58	112.94	110.9	105.32	111.47	106.21	105.01	103.2	108.21	110.84	111.68	106.4	108.28	104.74	112.05	111.27	108.5	105.93	111.07	111.23	105.75	106.76	110.62	107.18	107.39	106.75	112.39	111.28	107.76	105.6	107.99	113.66	107.94	108.34
101.31	96.536	100.59	95.698	96.267	100.63	96.786	97.18	103.78	100.81	97.764	99.1	102.65	95.791	101.81	103	102.79	95.544	95.58	101.11	94.715	98.15	107.85	98.757	97.586	102.08	97.009	96.223	97.881	105.11	102.47	99.333	96.505	104.41	99.334	98.317	96.308	97.94	100.06	97.094	94.422	98.868	99.995	101.65	96.555	100.84	99.735	97.859	96.275	101.97
106.99	107.34	100.63	107.35	115.08	104.2	104.52	116.43	105.84	103.09	108.23	107.39	106.21	103.45	104.7	106.05	108.97	107.07	104.19	107.21	109.94	105.47	114.16	102.33	102.38	108.68	112.99	105.58	107.18	107.99	110.28	103.73	112.2	108.99	105.44	112.6	103.86	107.91	106.93	108.51	104.31	106.77	102.83	108.53	105.01	106.09	105.67	102.34	101.68	109.69
107.94	106.6	107.42	103.18	107.67	106.63	104.97	110.72	105.2	109.11	109.21	104.32	105.57	104.28	111.4	108.54	108.16	107.95	112.15	108.98	111.11	108.04	112.98	109.87	105.87	112.3	108.88	109.51	113.94	110.29	103.98	112.6	105.93	103.44	109.88	106.25	107.3	107.62	108.38	113.31	111.93	110.75	110.25	108.95	107.11	102.32	108.18	104.75	112.99	107.68
107.37	110.27	106.67	107	105.15	103.64	100.69	109.54	109.76	100.1	104.99	111.57	108.29	111.12	105.86	100.41	101.58	108.58	108.51	101.01	102.63	105.91	104.31	108.2	107.77	104.53	112.35	110.55	101.07	99.48	108.43	101.27	109.03	101.61	108.11	111.53	107.19	104.16	104.58	111.12	106.14	96.589	107.07	111.89	111.04	103.55	105.02	101.16	103.04	106.82
108.69	103.24	109.99	111.62	110.61	113.31	111.21	105.53	113.84	110.08	107.6	110.95	116.9	111.77	114.13	103.62	110.87	107.16	115.11	110.15	110.78	110.82	113.71	109.46	112.87	117.41	110.51	106.64	113.92	113.2	111.12	107.37	108.51	112.84	107.84	108.78	112.48	112.81	112.21	113.07	107.67	101.91	109.19	110.66	104.71	107.08	110.25	108.61	104.21	111.79
104.01	107.32	100.33	106.26	104.83	98.972	108.83	102.32	102.99	111.78	103.93	106.34	103.15	104.1	109.76	108.73	104	105.13	107.12	106.6	105.2	108.43	103.92	106.95	107.41	110.56	105.63	103.47	102.61	107.16	100.97	98.9	98.483	107.42	105.73	103.15	103.44	101.35	102.72	104.01	105.72	102.55	101.98	113.22	106	103.89	106.24	106.33	109.79	106.68
106.32	107.44	100.57	100.23	104.86	108.1	105.8	111.87	102.44	102.93	102.43	107.34	106.25	109.73	105.09	104.4	109.99	102.76	103.26	99.459	107.85	106.42	106.33	107.02	106.53	104.48	102.38	107.78	102.03	104	109.02	109.89	106.56	103.81	105.88	105.52	102.7	104.87	105.47	104.1	107.69	111.45	106.95	97.081	112.99	108.06	107.57	112.3	108.77	108.1
95.909	99.548	100.62	100.77	101.4	100.26	103.3	100.9	102.83	96.837	96.663	97.135	99.603	97.266	95.08	101.42	96.321	98.771	101.52	98.657	98.523	95.261	95.977	99.842	96.18	96.895	95.312	98.289	98.458	95.734	97.319	98.333	99.321	97.607	95.948	95.39	91.435	94.723	100.9	97.886	100.32	90.134	93.594	95.526	95.941	101.49	102.12	96.955	102.68	93.822
103.74	106.9	96.622	102.23	100.48	99.973	101.28	101.99	102.86	99.483	107.5	98.651	98.453	103.14	101.52	101.79	100.51	100.8	108.68	101.74	96.935	101.55	98.602	104.9	103.73	94.324	108	96.985	102.94	100.55	102.91	108.1	101.38	104.97	96.195	99.443	102.21	96.505	96.21	101.35	99.461	98.471	98.462	100.47	100.2	99.211	97.332	102.55	100.76	99.818
94.224	98.669	98.176	101.07	96.211	98.5	96.914	92.198	105.01	101.07	99.341	103.75	100.59	96.208	102.27	101.18	97.819	96.463	96.623	102.57	100.76	92.012	94.708	105.71	102.77	102.36	102.91	96.56	101.9	94.308	101.09	93.873	95.227	95.111	97.639	97.574	98.965	103.63	102.08	95.676	102.79	98.534	98.088	93.61	96.899	99.505	97.116	94.011	99.259	102.14
105.75	109.2	103.38	107.94	104.24	107.66	104.72	112.61	111	111.16	106.53	109.73	107.68	102.37	112.36	108.08	108.68	103.18	105.21	107.87	107.55	105.49	104.69	106.01	109.01	104.14	108	109.24	106.76	104.48	113.4	105.36	106.63	110.45	95.737	114.76	111.11	111.33	112.94	107.74	113.84	110.9	105.85	111.47	113.23	113.5	110.19	107.89	104.67	106.17
103.77	108.91	108.44	107.04	115.05	111.59	106.74	113.99	114.87	110.28	108.93	104.31	112.17	105.35	111.4	102.17	108.66	101.83	107.9	104.81	107.09	105.78	108.4	113.91	113.06	105.97	105.63	110.14	106.06	108.12	106.97	114.12	97.095	108.15	109.7	106.5	116.24	106.65	107.55	107.69	109.25	107.74	108.54	110.4	107.3	107.58	106.34	104.02	106.34	111.16
99.772	103.52	99.014	96.216	102.62	101.13	98.608	90.979	103.84	100.99	96.4	94.344	101.54	95.756	99.431	103.36	101.74	87.403	100.31	96.172	102.42	97.056	93.907	97.546	94.993	96.729	97.949	90.586	97.087	95.604	92.741	101.3	95.03	104.69	97.073	96.359	96.762	99.186	102.06	96.314	99.907	97.196	99.613	91.68	100.82	102.35	100.45	104.39	96.439	99.396
109.96	106.91	103.1	114.45	106.37	101.15	108.21	107.93	111.87	111.95	106.5	102.85	101.11	102.18	104.98	107.57	106.51	101.79	104.77	104.65	111.84	110.1	110.6	107.66	103.39	104.98	103.61	105.9	103.44	103.49	102.89	114.17	107.46	109.28	104.74	106.91	114.23	107.47	107.39	105.39	107.47	104.95	106.37	104.12	104.4	107.1	100.78	106.55	102.95	107.29
106.87	103.06	101.76	105.18	101.79	102.26	100.05	107.33	107.62	107.21	107.69	99.223	106.02	102.69	109.78	102.47	107.31	105.29	108.36	106.14	104.93	108.82	106.58	105.72	104.85	105.47	110.98	103.99	114.54	108.48	110.19	105.77	103.42	103.35	109.56	107.35	107.74	104.94	114.81	109.93	104.38	106.83	103.93	102.29	110.22	104.77	100.32	106.08	109.18	105.96
97.054	95.625	95.008	89.396	98.125	100.74	96.299	91.119	102.08	94.991	95.106	103.64	94.341	101.37	99.137	98.957	91.966	100.22	101.5	93.301	95.773	98.873	97.526	95.223	102	97.806	95.673	97.903	99.824	96.274	94.905	95.775	100.12	103.25	101.83	96.633	94.55	104.05	99.308	99.016	98.489	100.72	98.29	101.43	98.268	100.33	98.706	93.637	91.787	98.91
110.14	105.81	109.16	108.73	108.64	114.36	109.81	113.29	111.46	108.84	105.18	107.62	108.31	107.16	107.87	109.12	102.89	100.29	104.8	103.48	107.57	111.4	103.96	109.47	107.97	107.22	108.19	106.31	108.91	109.52	109.9	103.17	110.64	104.92	108.14	104.4	101.96	102.8	110.06	102.33	106.49	111.61	108.98	110.55	106.69	103.73	106.12	110.1	103.71	114.87
95.413	105.54	102.72	104.41	98.684	104.53	99.649	95.775	105.42	97.476	99.029	100.95	100.12	101.58	98.588	94.68	102.22	98.188	96.825	105.83	103.94	100.81	100.3	98.617	102.03	101.51	104.97	96.618	101.03	99.392	102.48	99.803	102.81	103.3	99.885	104.75	101.6	97.672	97.026	102.35	97.574	98.016	103.96	97.298	98.366	101.09	102.05	102.14	101.37	102.76
105.48	107.99	102.72	108.75	112.27	103.6	108.69	109.39	106.52	103.48	104.47	108.66	101.63	106.77	107.91	107.05	99.316	111.47	108.96	103.71	108.11	107.36	101.98	102.83	99.622	101.84	106.43	107.57	103.78	110.79	111.44	97.71	104.43	106.76	106.92	110.11	107.9	107.82	103.91	106.27	107.04	111.55	106	108.62	97.549	106.14	102.77	110.7	106.97	104.57
109.15	103.53	114.79	112.41	114.47	108.34	109.93	108.72	106.91	109.16	106.57	114.26	113.69	107.26	109.46	112.4	108	106.42	108.23	104.12	114.89	108.36	103.04	110.98	104.11	105.53	104.44	106.69	110.07	114.3	107.22	108.93	110.28	108.35	116.47	105.46	110.28	111.55	105.14	108.89	111.38	107.16	113.24	108.33	110.95	110.18	109.25	105.66	108.87	104.17
102.19	106.43	105.75	106.88	108.04	105.06	106.83	110.06	109.55	103.37	109.19	103.29	108.5	104.62	107.86	111.2	105.74	104.08	108.43	102.61	114.14	110.08	108.55	106.6	106.39	109.68	112.49	106.09	106.71	105.97	109.25	100.81	105.76	107.63	99.489	104.2	106.94	107.84	109.14	114.9	104.65	112.31	108.42	107.76	112.3	98.134	102.65	106.09	108.71	115.12
98.397	97.066	100.58	106.23	97.141	98.408	100.04	103.77	102.7	102.89	95.12	99.614	99.445	102.86	105.5	97.635	101.84	101.37	102.82	107.99	99.383	98.019	99.444	96.541	103.75	102.02	103.21	103.05	104.96	103.86	101.63	94.726	94.471	100.93	104.63	102.12	103.99	102.05	104.55	100.87	97.56	98.344	110.07	104.46	104.7	104.07	100.43	106.14	110.25	99.198
111.44	104.5	109.35	110.34	104.04	101.99	112.3	106.25	102.49	101.95	109.3	103.57	105.86	105.16	104.16	105.64	105.87	104.09	108.97	108.88	109.2	107.2	96.91	100.17	102.94	105.76	101.64	104.36	113.7	103.3	105.87	106.95	102.01	102.84	108.32	107.08	102.74	98.773	111.04	108.5	109.97	107.99	106.48	102.39	108.65	104.03	108.18	99.129	110.72	113.99
112.12	107.9	103.56	109.71	107.23	104.93	109.59	108.02	106.94	103.29	117.27	105.25	105.72	109.07	101.71	109.94	109.41	107.43	107.99	104.07	113.64	111.49	109.63	110.38	106.91	103.57	103.64	112.18	110.82	107.57	107.64	107.31	111.55	109.5	107.65	113.13	109.09	108.87	109.38	105.95	111.89	109.17	111.82	112.41	104.59	107.68	110.42	109.1	108.19	98.75
97.134	98.795	101.32	96.683	95.277	102.88	96.689	103.64	95.416	99.52	95.41	99	101.28	93.78	98.507	99.68	101.82	100.26	95.587	98.487	97.116	98.24	95.755	95.513	95.039	94.41	96.817	91.189	98.418	99.871	93.798	96.175	100.98	91.856	103.04	102.57	97.191	97.517	97.346	95.865	100.75	102.94	95.318	99.453	94.591	104.16	96.062	102.38	100.14	94.998
110.03	110.27	109.31	112.82	106.27	107.81	112.65	103.99	105.47	103.21	109.58	103.83	102.75	108.23	103	104.57	103.36	111.99	104.99	106.23	107.61	112.7	105.2	109.01	105.54	107.33	110.71	110.54	106.91	103.64	101.08	107.1	107.32	104.79	106.03	114.61	100.05	109.41	101.83	104.98	108.94	104.44	104.92	109.02	108.31	117.69	102.57	104.11	109.35	106.31
95.898	106.27	100.4	95.13	94.092	97.697	100.81	98.338	96.731	98.779	95.24	103.6	93.786	91.046	98.857	102.54	99.436	103.63	99.495	96.267	100.08	97.876	95.466	96.086	97.674	100.94	105.27	99.916	98.43	95.259	95.306	98.537	101.83	102.04	94.9	96.993	95.972	103.59	93.763	96.093	97.223	95.789	95.293	100.45	98.002	92.513	95.697	103.87	100.42	94.695
92.437	94.625	98.66	103.64	99.711	97.746	103.08	99.991	90.698	101.73	90.887	101.84	96.367	94.279	95.117	100.51	98.26	90.588	95.32	99.975	96.755	101.62	102.59	100.85	95.189	98.563	100.26	103.46	98.77	90.208	101.64	95.033	101.37	100.37	98.653	97.184	98.571	92.613	93.467	100.94	99.414	99.391	102.36	94.683	99.812	103.24	99.818	104.16	95.618	98.389
107.27	108.76	109.04	102.1	107.2	106.63	104.26	100.17	104.55	108.28	101.3	113.02	99.396	104.7	98.478	101.62	103.08	102.3	102.34	103.11	104.26	103.72	104.05	104.79	108.59	109.23	104.82	106.57	100.23	102.25	102.49	104.5	103.45	107.68	103.16	107.91	104.43	110.37	104.63	111.94	107.48	100.01	107.9	104.43	105.61	101.45	104.48	108.74	100.76	104.33
102.98	101.67	97.429	108.77	102.27	102.94	100.79	98.652	102.05	101.98	106.02	100.45	98.343	101.32	110.26	105.46	107.29	103.47	105.23	105.24	103.3	105.88	103.1	100.24	108.01	106.76	98.201	104.69	103.72	103.26	101.88	105.92	106.79	110.4	105.84	99.116	92.586	105.19	99.282	102.07	102.08	103.87	101.93	100.31	107.05	107.67	99.086	100.8	106.43	101.28
114.45	108.93	110.68	105.96	108.67	110.81	110.35	112.01	106.83	109.5	103.74	108.57	105.93	106.82	116.53	107.71	109.38	102.22	106.72	102.12	106.64	106.7	110.84	105.94	105.2	115.12	108.01	110.76	105.7	109.53	110.72	104.68	113.41	106.64	107.06	104.16	106.74	110.45	107.63	111.57	103.44	110.9	106.05	107.09	113.49	107.14	101.09	101.01	108.48	106.22
106.44	104.74	104.39	98.592	104.83	108.49	106.59	108.17	99.672	98.724	108.53	113.59	111.35	97.563	107.78	110.59	100.83	108.35	107.88	103.65	104.94	106.67	115.29	112.39	102.69	100.75	101.89	100.6	100.56	104.13	98.463	109.94	101.61	104.53	105.11	101.53	103.06	104.34	104.86	107	103.28	109.03	103.06	99.437	110.6	100.98	104.05	102.69	109.4	109.61
90.121	101.74	98.207	96.487	101.46	98.818	101.52	93.167	93.293	93.958	94.923	93.655	97.153	96.722	100.17	99.266	97.121	94.755	94.634	96.826	100.63	97.415	94.04	102.57	102.79	94.647	95.444	97.086	97.234	99.783	103.52	102.35	100.54	98.869	100.76	98.758	98.488	97.18	93.41	99.272	100.56	100.02	96.337	93.871	101.69	95.143	92.244	94.852	100.56	96.013
105.19	105.85	109.75	95.57	101.82	108.25	106.06	102.14	106.81	100.2	110.67	101.26	107.38	108.68	108.98	108.8	113.49	108.43	102.88	106.95	103.56	101.44	102.26	101.4	106.79	102.13	104.07	101.06	107.1	109.42	103.49	103.73	107.45	103.73	105.43	103.12	107	106.02	111.3	106.28	100.22	107.95	108.27	102.36	106.5	104.79	108.35	108.84	102.05	103.79
104.72	104.67	108.12	106.84	105.42	99.738	104.19	105.51	107.64	101.74	101.77	103.94	103.03	104.79	104.1	104.81	107.76	104.76	108.79	105.14	105.43	101.95	104.17	105.87	106.85	111.09	108.64	110.68	100.39	106.29	114.32	104	103.73	108.47	103.05	104.95	103.02	112.26	104.38	106.73	106.65	100.75	104.92	105.07	107.47	100.78	106	102.52	106.95	108.21
93.816	100.93	98.618	98.791	95.58	98.586	97.23	95.11	97.817	97.25	93.919	96.813	95.855	99.435	102.42	98.594	102.25	103	92.382	100.09	100.43	96.632	95.587	98.554	93.685	98.753	99.029	101.47	101.79	101.12	104.78	99.927	93.215	87.645	100.74	100.1	95.971	93.248	101.1	99.242	99.857	100.26	100.19	96.466	97.368	99.264	97.893	99.45	97.587	103.08
96.726	102.05	100.88	95.495	96.795	98.945	100.84	96.574	101.5	94.647	103.41	99.293	101.3	97.65	97.116	102.52	95.867	103.05	102.63	98.413	99.174	101.73	98.033	95.601	95.636	96.626	105.84	101.76	98.989	104.51	102.83	93.511	102.59	99.672	100.56	99.944	94.625	99.408	103.47	97.893	93.769	97.654	101.78	99.184	95.427	91.322	102.07	98.312	99.398	98.472
109.6	111.18	109.65	109.27	107.25	106.26	114.47	110.35	108.77	111.54	112.93	105.99	109.02	112.84	112.96	113.84	111.88	109.68	113.3	104.99	114.39	107.05	107.67	108.68	108.46	111.76	106.19	111.67	107.84	107.76	109.64	108.07	113.05	112.27	107.85	110.49	111.92	110.6	110.6	105.76	110.75	108.82	116.03	109.33	113.77	117.11	108.45	107.17	107.32	107.01
102.61	104.73	99.75	101.27	94.84	110.74	112.11	105.48	103.91	112.68	100.43	101.95	108.8	108.38	102	106.37	107.83	107.21	103.32	108.35	102.19	106.56	104.01	98.657	113.09	105.86	105.43	102.92	105.58	116.22	103.69	103.86	100.47	107.09	102.71	109.42	106.28	104.34	112.53	101	102.69	109.04	109.75	108.45	106.48	97.871	100.96	102.79	101.42	112.12
110	106.34	105.72	106.81	111.6	103.41	105.56	108.45	99.616	104.84	110.63	103.06	107.35	110.48	108.93	106.37	107.24	105.87	110.55	99.845	109.64	107.92	102.71	105.63	104.8	104.48	109.13	104.03	113.58	100.98	110.03	107.57	104.98	101.48	101.92	105.55	107.58	106.56	112.07	105.34	105.93	105.49	107.32	109.45	106.18	105.11	107.72	107.13	102.49	101.91
106.57	95.324	103.49	110.74	101.88	100.79	108.87	104.83	98.673	101.35	103.75	103.43	96.87	102.55	107.35	104.7	105.25	96.732	100.92	108	95.671	101.83	101.11	106.89	94.449	95.479	102.27	100.01	99.218	98.928	101.95	94.017	94.98	102.57	93.227	101.34	103.28	99.546	102.48	98.29	101.71	97.995	99.091	99.058	99.858	102.06	105.63	95.658	103.2	98.991
103.4	102.9	105.85	107.75	104.28	106.42	109.39	106.29	108.45	102.17	108.24	101.38	106.86	103	103.62	104.64	102.44	105.56	107.33	108.96	101.64	111.22	98.702	103.21	102.54	108.98	108.14	105.43	109.13	103.85	104.58	109.21	104.33	107.23	101.47	100.49	107.32	109.53	107.83	100.95	109.61	101.66	106.29	105.57	108.35	103.1	104.84	108.22	105.73	105.19
104.43	99.525	100.05	96.19	106.11	101.85	98.966	96.683	101.19	105.94	100.77	98.504	101.6	94.765	98.572	101.77	103.67	93.637	102.66	96.278	99.784	100.77	97.824	97.128	100.7	106.53	98.162	102.03	100.56	100.56	102.38	97.115	107.57	107.04	99.73	100.52	99.685	101.81	98.737	98.812	97.952	101.79	97.677	103.58	104.24	99.112	103.88	100.41	97.106	105.89
105.92	104.63	103.46	105.65	103.52	102.78	104.89	102.2	106.44	100.45	107.42	99.511	102.16	105.3	107.66	105.05	106.22	104.1	101.2	107.37	104.02	106.75	109.39	106.25	101.19	114.46	108.23	103.39	105.69	112.6	102.9	108.66	103.71	101.96	106.39	109.18	105.55	110.27	103.57	102.72	113.5	111.13	108.86	103.15	105.97	105.89	108.15	106.86	116.26	104.87
110.11	106.49	104.04	104.28	107.85	110.8	114.42	104.22	105.33	110.67	104.41	104.12	108.04	105.39	104.95	106.87	107.66	103.61	102.99	104.67	100.42	107.38	106.16	100.28	108.02	107.25	102.32	108.43	107.63	103.47	106.35	105.17	104.03	105.31	112.34	111.9	107.31	101.59	104.82	107.38	103.69	103.99	109.72	98.302	105.16	107.71	102.13	107.53	108.29	99.51
108.94	102.8	100.75	107.86	111.85	99.566	102.79	105.41	111.23	111.96	103.32	104.47	104.04	106.73	99.972	103.96	108.12	106.31	104.99	107.76	103.5	110.95	106.23	104.92	102.25	111.91	108.06	105.44	107.91	111.45	108.51	106.67	104.9	102.38	110.56	106.3	110.64	99.347	106	104.72	112.09	105.69	105.88	104.78	104.03	110.44	106.11	110.22	99.407	110.05
101.89	103.76	102.39	92.561	98.126	96.697	98.487	99.079	99.685	95.017	104.44	93.343	94.334	99.904	96.386	95.764	97.525	102.98	102.2	104.2	94.887	100.21	94.055	102.44	97.629	93.899	100.24	95.607	99.207	98.147	97.792	98.489	97.065	93.651	93.128	98.975	95.008	94.604	96.988	100.26	106.63	99.03	99.023	94.621	94.868	103.15	105.07	103.51	101.4	99.794
106.02	108.14	112.12	101.28	104.35	107.81	107.13	106.9	108.36	108.93	107.95	107.14	105.82	106.52	105.47	110.23	103.57	100.74	104.73	98.619	99.693	106.06	103.82	107.13	109.19	100.37	109.85	109.89	107.48	109.35	106.91	111.53	110.08	103.91	106.51	100.88	111.22	108.61	109.97	112.96	110.34	103.17	106.5	103.21	111.32	100.99	106.28	102	106.08	106.75
108.55	103.56	109.63	107.18	105.01	98.55	104.06	104.66	104.8	103.57	106.58	106.15	103.48	106.81	104.09	99.65	107.95	108.77	106.34	105.39	104.63	105.91	107.16	109.66	102.98	110.16	101.37	106.09	102.41	106.89	104.15	108.79	105.51	98.508	105.93	107.33	99.759	107.21	106.71	107.64	111.53	108.68	99.97	101.7	106.75	103.29	111.5	103.13	106.31	103
107	114.33	110.28	112.81	105.35	106.65	107.98	104.91	107.17	102.21	105.75	110.64	109.52	110.74	110.44	110.37	102.85	105.32	108.31	104.73	118.27	105.35	103.56	102.59	105.94	109.09	109.46	113.87	102.06	110.03	108.62	107.28	97.089	106.85	114.37	113.18	113.74	108.17	106.45	113.05	108.43	108.11	114.31	105.17	112.84	108.06	116.83	111.19	103.24	107.42
105.37	103.17	108.22	110.86	102.07	105.59	108.81	107.33	109.15	110.79	110.55	105.05	108.89	102.09	107.57	103.56	113.04	106.3	104.45	108.2	108.25	104.11	102.87	104.9	105.75	110.85	109.45	106.98	107.51	107.86	107.51	111.65	104.03	104.08	103.2	105.87	107.21	108.77	111.24	108.03	118.26	101.5	104.17	105.06	108.19	110.46	105.04	113.16	106.69	106.71
107.73	104.02	104.4	118.1	95.096	104.24	106.39	105.28	106.86	104.51	101.85	105.81	108.67	108.57	97.682	104.94	103.02	101.99	110.71	110.58	106.63	104.38	105.48	109.52	106.6	113.68	105.82	107.4	105.13	104.01	104.13	105.54	104.05	101.88	102.39	109.69	105.14	104.04	105.15	110.35	106.86	110.41	107.67	111	110.83	110.29	107.13	104.27	101.78	101.59
104.92	103.91	108.49	108.11	106.77	104.65	103.84	102.85	105.69	108.14	99.549	95.735	105.52	107.69	105.82	107.17	106.62	110.9	108.68	102.14	104.79	106.18	106.58	101.83	109.56	105.04	112.01	108.76	107.5	103.38	108.48	108.91	101.39	106.2	108.83	106.55	103.64	105.27	111.56	106.36	107.14	105.18	104.3	107.41	104.87	107.17	102.52	106.83	99.142	100.94
106.25	103.81	102.19	109.03	107.67	111.27	101.93	103.99	108.36	114.92	109.27	109.55	103.82	107.05	106.51	109.06	106.35	106.92	98.763	100.06	110.83	106.35	109.37	111.47	110.2	108.29	110.97	105.14	113.35	109.36	108.23	106.21	114.03	95.85	110.96	110.99	108.22	109.86	107.71	110.65	110.4	109.71	108.37	103.76	101.83	107.76	109.88	107.39	113.54	108.3
112.48	112.23	102.14	105.8	104.86	103.54	108.63	104.31	109.61	100.24	108.3	108.56	109.33	109.61	105.65	111.47	106.97	101.43	104.3	108.73	106.32	106.27	109.75	103.15	103.51	102.56	104.87	107.24	98.482	103.54	100.73	105.46	108.6	109.19	106.02	111.37	109.92	100.11	108.46	106.81	104.84	104.79	103.56	106.65	104.09	107.45	112.78	103.26	108.23	107.81
89.515	92.515	93.503	102.39	103.34	95.362	94.558	94.593	100.04	96.956	98.614	98.603	102.49	96.497	94.751	99.828	91.3	104.03	99.904	100.9	92.984	104.2	99.772	99.319	97.209	94.026	94.81	98.975	97.444	97.514	103.92	104.75	97.692	95.178	99.251	102.35	100.94	88.991	95.533	97.241	102.27	98.904	97.267	99.281	97.954	94.466	95.307	98.156	87.715	94.77
108.6	106.89	108.03	114.41	105.93	108.66	108.55	106.64	102.12	106.37	108.26	111.04	107.59	107.79	113.86	106.64	103.4	110.1	115.78	106.51	104.53	102.77	108.6	102.73	109.08	109.15	101.74	112.41	106.89	105.5	104.95	106.73	101.18	108.61	114.23	112.66	109.82	101.55	110.01	112.43	107.76	107.37	103.48	104.65	107.17	109.72	107.93	107.73	109.44	109.83
116	112.91	106.95	112.87	108.95	106.15	114.1	105.23	106.72	105.32	110.29	104.93	111.31	113.6	106.36	108.51	114.41	108.03	107.42	111.29	110.98	111.92	107.87	117.28	110.56	113.29	112	112.01	111.24	104.35	112.06	112.51	111.03	115.39	107.52	108.88	112.03	111.4	107.28	109.14	111.73	109.28	112.43	109.37	110.12	113.98	106.98	111.33	107.09	106.7
111	111.92	108.82	115.95	106.39	108.39	109.35	108.65	109.9	110.56	110.75	117.87	113.67	112.18	113.47	108.19	107.85	114.04	113.28	109.87	114.14	114.02	106.32	105.56	115.16	108.26	115.34	113.62	105.04	108.28	114.73	109.15	111.96	111.99	112.36	111.87	110.93	112.61	99.256	109.07	113.42	113.28	108.65	110.02	108.47	110.37	106.95	111.27	113.75	108.3
102.44	103.21	108.3	105.93	102.59	106.56	111.74	100.53	104.07	110.17	103.73	118.3	107.86	108.27	105.68	106.11	105.05	108.01	105.89	103.01	107.31	100.78	100.47	107.69	110.46	104.13	110.41	106	103.75	104.52	101.86	101.89	102.83	104.6	101.41	110.95	106.57	112.53	102.9	102.57	104.53	111.09	110.33	103.66	104.34	110.3	110.73	100.42	112.53	103.72
102.54	100.6	91.187	99.717	95.543	98.843	93.662	98.708	100.4	99.68	101.8	98.202	97.047	85.745	95.689	105.28	93.781	95.788	98.802	90.526	104.86	101.57	97.968	104.02	101.58	100.62	94.707	96.192	94.752	94.124	92.998	92.473	98.352	97.192	102.4	99.686	93.167	95.751	95.264	97.384	91.307	98.443	100.65	94.69	98.071	91.978	98.576	94.01	92.755	95.941
104.69	105.1	105.03	105.61	111.03	99.79	109.46	108.16	102.71	109.22	109.99	105.27	105.34	101.78	112.84	104.83	105.79	109.17	103.71	108.43	104.13	111.31	104.05	107.27	107.82	97.903	106.91	111.61	98.071	102.46	100.75	101.25	108.56	102.8	105.02	103.24	105.26	103.22	105.04	102.24	102.87	104.53	112.25	98.59	107.47	105.32	104.31	107.34	109.71	102.82
99.602	110.93	100.44	107.27	103.48	110.51	111.12	106.56	106.94	107.8	107.72	112.14	108.13	107.83	108.22	110.65	110.71	112.23	108.15	110.74	103.75	110.95	105.67	109.58	100.34	111.01	109.27	107.01	107.3	101.31	102.92	107.56	108.81	110.59	98.478	110.57	104.15	106.73	105.27	105.64	112.41	107.87	102.25	111.33	108.68	101.35	112.51	102.31	111.65	101.26
107.97	108.56	107.63	109.15	111.43	106.45	105.58	104.44	106.22	103.52	107.86	105.77	102.36	107.03	108.09	100.54	101.04	101.55	104.47	104.62	104.96	98.742	104.06	107.35	105.64	104.59	107.7	101.27	107.14	104.47	103.99	110.06	110.61	108.11	104.91	104.97	106.02	101.62	108.83	107.15	106.11	102.67	105.28	101.76	106.66	102.28	111.02	107.14	109.56	105.18
105.48	110.26	99.684	102.2	101.38	104.03	100.88	97.501	103.25	98.559	95.804	95.405	107.93	98.435	102.2	102.74	96.104	93.205	98.167	103.15	103.52	99.014	96.317	101.67	104.05	101.89	98.43	102.73	100.69	98.938	104.55	97.254	94.696	99.81	107.1	101.38	101.41	95.859	97.928	97.034	99.851	107.18	91.948	94.814	103.49	101.64	97.403	97.641	105.6	101.25
103.11	107.77	108.1	107.34	106.56	112.37	110.49	112.58	107.64	105.65	107.5	109.36	104.91	103.81	109.22	107.5	113.06	112.72	105.58	105.62	107.71	109.72	105.89	109.98	106.23	107.36	99.884	102.08	112.88	106.84	111.32	108.91	106.82	103.47	106	112.53	106.67	106.97	110.3	106.48	100.28	113.39	106.72	108.2	111.9	108.48	111.47	106.33	100.52	104.68
104.07	105.94	105.7	106.33	108.54	110.07	117.76	108.71	103.4	113.79	108.94	109.36	106.92	103.31	105.71	104.63	104.79	105.89	107.7	110.14	112.14	106.56	101	112.41	105.46	112.71	104.45	108.28	108.83	103.78	108.15	100.1	109.46	105.16	105.97	108.07	109.28	98.679	109.74	104.32	105.79	105.05	112.22	112.14	107.96	109.7	109.38	109.87	108.65	101.78
106.93	112.65	105.87	104.09	108.12	105.35	107.39	102.18	102.51	107.19	99.325	101.09	109.3	106.24	100.56	104.43	102.78	104.48	104.42	111.16	104.07	103.1	101.34	113.26	111.88	103.52	110.99	108.53	107.05	101.48	104.7	111.35	104.59	105.24	103.59	103.89	109.07	104.33	106.95	106.23	99.499	109.4	109.88	96.788	103.69	109.78	105.42	104.68	109.52	103.38
107.92	108.17	106.45	100.87	103.32	103.75	103.16	106.61	111.82	104.23	101.13	111.64	103.03	112.45	102.2	107.07	108.19	107.62	105.14	110.98	109.57	106.78	101.2	103.15	107.97	104.14	105.37	100.29	103.53	106.56	109.73	113.45	101.18	96.092	102.45	110.75	106.21	103.19	104.55	101.61	108.2	109.03	109.08	107.91	105.61	107.02	110.27	95.662	108.52	106.77
99.874	103.15	107.99	107.53	107.33	110.91	103.94	105.24	107.95	106.44	104.31	109.21	108.64	100.73	107.07	107.77	108.99	109.53	108.88	107.6	108.86	106.14	104.71	105.9	99.659	107.9	107.6	105.33	102.4	103.88	109.71	106.64	102.76	109.55	102.43	103.37	107.15	103.62	98.885	96.713	104.89	109.47	107.74	103.87	100.79	109.31	102.29	104.53	110.33	105.14
102.91	105.22	106.36	108.61	108.39	107.34	111.07	108.03	109.83	112.65	103.44	103.93	105.69	101.13	105	111.36	108.89	109.46	110.48	106.52	108.96	106.28	105.82	109.73	107.36	102.05	103.87	106.54	106.22	107.95	109.67	105.69	104.19	104.26	105.82	114.18	102.41	105.16	102.86	107.87	106.65	107.62	107.35	109.76	104.96	105.14	111.43	109.72	99.254	106.61
115.26	112.28	115.72	113.9	118.65	110.26	111.48	103.85	107.55	108.7	113.92	116.34	98.766	109.98	115.69	109.02	109.87	112.41	111.06	108.58	108.77	111.49	113.77	114.73	107.89	108.63	109.71	113.56	110.02	116.71	108.15	110.57	108.08	111.53	115.21	105.12	112.92	111.32	109.36	112.08	109.13	110.2	113.72	108.69	105.4	110.44	109.1	111.71	110.63	111.04
105.12	111.13	106.39	109.2	107.11	108.49	107.3	107.35	113.93	112.45	106.04	113.01	107.79	106	108.92	107.88	104.66	109.4	106.76	106.09	104.94	105.04	109.15	105.77	110.24	110.7	111	108.82	110.52	106.3	107.68	102.42	107.09	107.22	108.26	108.01	107	105.69	115.53	107.81	107.43	102.86	105.36	106.86	104.19	107.2	113.06	109.69	106.76	107.67
99.3	108.72	108.67	101.9	107.07	101.29	101.96	110.76	104.93	97.624	102.49	105.14	102.39	103.64	104.91	102.17	106.84	103.79	102.23	103.24	104.08	114.43	103.99	106	107.24	100.61	106.61	100.8	104.69	95.536	98.977	106.59	111.17	105.09	105.31	99.125	104.34	103.33	103.41	103.15	112.61	103.75	106.38	102.44	110.46	104.25	100.54	107.22	105.95	97.47
105.37	99.946	102.39	106.85	106.24	99.202	98.917	107.5	102.93	108.27	104.16	103.11	103.36	108.33	98.268	103.1	99.07	103.8	101.61	105	108.49	101.47	100.7	99.113	104.84	104.58	93.833	100.6	103.43	102.12	103.87	107.71	102.19	101.37	109.21	109.54	104.34	103.19	109.06	99.328	104.05	105.57	114.67	98.978	111.75	105.63	97.012	100.27	104.26	106.09
101.75	109.31	104.31	102.29	106.6	104.94	107.3	106.31	109.6	103.32	101.57	103.19	107.3	105.13	100.81	104.33	104.59	107.18	106.53	104.81	102.52	111.81	103.07	112.62	104.86	106.38	101.92	105.42	105.7	106.45	108.65	104.03	104.61	104.56	109.01	107.3	112.87	109.49	104.92	111.84	103.44	101.53	107.74	108.2	102.51	101.77	99.796	105.65	111.36	99.325
110.34	109.34	102.1	103.52	102.7	106.08	110.3	107.33	107.72	108.91	110.12	104.66	105.36	106.02	113.3	110.54	105.63	109.21	106.8	110.42	106.43	114.12	103.92	108.15	101.38	110.05	112.83	98.346	109.88	108.39	105.66	107.24	97.321	100.46	105.08	110.33	101.23	104.66	110.96	111.63	106.9	105.31	95.958	101.88	102.45	102.7	103.72	108.91	100.49	104.92
102.79	107.26	100.98	105.18	104.37	106.98	107	108.71	109.69	111.87	104.22	106.28	101.89	99.652	103.07	106.82	112.57	105.16	102.39	110.25	104.14	107.05	104.94	105.73	107.95	109.51	107.16	107.86	97.62	100.48	110.5	104.28	105.64	99.968	108.85	106.47	106.53	106.69	111.6	98.306	103.26	111.6	112.78	112.36	104.07	105.59	105.9	108.6	103.51	103.3
104.88	103.92	99.253	105.93	102.23	106.84	107.09	106.63	100.5	106.78	96.868	105.68	110.22	105.67	105.24	104.96	103	105.71	95.082	109.46	104.22	105.22	106.66	112.67	104.56	101.86	107.94	106.8	107.89	108.59	105.82	99.942	110.58	103.87	112.79	101.25	104.13	102.27	106.86	106.92	108.55	105.7	106.13	100.13	103.69	106.48	106.49	106.33	105.88	103.88
114.9	120.61	110.23	107.79	115.93	105.68	106.89	104.35	109.76	114.91	117.74	111.9	108.68	109.24	113.17	110.43	104.28	111.53	109.6	107.12	109.98	108.39	106.56	108.22	113.61	109.96	116.9	113.89	108.15	112.91	105.91	113.24	110.76	109.8	110.4	110.05	107.91	109.05	114.99	116.32	114.77	113.43	109.21	111.52	113.52	112.88	107.73	112.04	111.41	111.68
97.504	102.21	99.413	104.57	101.28	98.503	98.199	97.921	102.96	98.592	96.95	101.4	99.888	103.43	101.45	101.44	100.63	99.5	99.025	102.13	104.48	100.66	102.73	99.916	99.745	103.05	101.38	99.84	99.714	101.45	102.32	102.82	101.11	91.937	100.53	99.521	103.56	94.207	103.77	96.139	99.789	101.01	100.69	103.11	99.485	96.52	105.15	103.73	101.6	104.74
106.08	110.35	104.21	105.56	112.41	106.38	108.57	110.7	113.42	103.78	105.35	105.23	112.52	108.24	99.603	105.94	109.75	103.54	108.92	107.06	110.23	100.61	110.38	108.53	109.92	108.61	106.04	104.62	112.67	107.06	107.31	107.3	106.85	108.35	102.5	106.5	98.523	107.19	101.66	110.77	107.92	105.3	106.2	103.77	105.73	106.63	106.42	109.27	104.67	112.27
96.982	101.05	98.72	100.13	104.83	101.6	104.63	106.78	104.47	101.26	102.46	102.26	101.83	93.017	103.31	104.94	104.22	104.56	100.55	99.598	109.06	96.662	104.67	101.01	97.787	104.68	107.73	95.144	103.66	106.19	103.81	99.28	108.63	102.25	106.34	104.77	105.2	104.17	101.63	100.86	106.84	106.07	102.07	103.61	104.27	103.51	103.7	105.41	98.065	106.79
109.51	109.22	108.42	108.29	110.99	104.54	104.14	107.98	107.82	103.57	108.2	101.38	106.75	102.85	107.26	110.67	113.15	99.384	110.37	105.46	107.34	103.55	107.02	109.61	105.83	105.31	107.09	106.52	108.45	112.57	111.25	112.78	109.89	109.05	107.4	103.56	108.35	107.26	105.21	114.28	113.51	105.85	109.08	111.25	105.43	108.36	113.16	103.83	107.33	107.51
97.135	95.013	102.25	98.519	97.087	98.802	94.034	101.89	95.741	101.92	98.294	101.12	97.647	100.93	98.046	99.132	96.548	99.539	95.286	100.62	97.967	97.163	93.912	96.232	92.842	93.342	100.22	100.96	101.6	94.412	99.233	99.827	96.238	96.078	106.19	90.626	100.61	97.439	94.97	102.09	97.674	90.799	94.325	95.128	98.081	97.268	95.712	98.932	96.972	96.156
105.03	101.44	102.51	104.83	103.9	97.501	106.15	103.49	102.27	109.18	106.34	98.385	102.31	95.731	98.137	98.923	105.68	98.005	102.77	97.326	96.906	104.7	98.47	106.65	99.547	95.379	101.36	102.56	97.698	96.852	105.39	96.711	100.78	101.35	100.08	101.74	97.055	103.71	102.4	102.51	98.484	96.882	107.3	102.39	98.912	94.973	100.95	96.995	96.156	100.43
116.21	110.69	107.55	103.8	108.46	117.68	109.54	113.2	106.56	111.65	111.39	106.33	107.57	107.84	110	107.87	103.97	108.16	102.63	102.88	114.48	110.57	111.04	110.94	107.87	107.08	111.15	108.04	108.4	104.84	111.32	106.02	111.36	111.63	114.28	114.29	102.29	105.21	110.42	111.57	109.53	103.82	106.84	114.62	110.4	106	110.25	106.26	110.55	107.72
108.49	103.76	103.7	102.98	106.99	106.13	103.56	111.37	103.7	103.53	99.843	105.71	113.14	105.29	105.75	106.53	105.97	112.66	100.67	107.57	100.53	109.69	103.34	104.14	99.414	106.67	106.35	107.45	106.37	112.46	113.13	102.11	103.25	103.72	104.93	105.01	101.62	103.26	108.14	107.51	105.05	104.51	103.91	104.62	104.02	104.64	106.27	107.85	103.36	105.37
116.91	104.75	118.9	111.4	113.01	111.35	112.41	108.9	111.89	105.87	110.11	105.05	107.25	109.12	107.56	109.65	106.41	104.89	111.51	104.32	105.03	104.74	106.04	106.85	111.35	98.238	116.58	112.46	103.85	103.92	103.46	108.76	110.58	103.31	111.78	107.7	112.77	114.32	111.99	107.87	109.21	112.47	105.2	100.44	112.76	106.89	103.53	105.58	113.73	104.97
103.59	104.25	107.3	104.52	110.54	110.89	104.85	109.08	108.05	104.37	110.44	107.86	102.92	104.21	104.77	110.18	106.64	101.16	104.22	105.65	108.29	109.79	106.74	98.1	106.65	98.801	108.51	116.63	100.07	105.88	105.67	101.39	107.7	104.7	105.18	101.47	108.08	107.07	102.76	102.66	105.56	104.3	107.16	103.41	104.89	105.34	107.1	101.66	105.43	106.52
105.67	105.89	108.01	110.05	102	101.47	112.03	109.58	107.9	106.69	107.27	111.24	114.42	104.65	108.64	107.61	110.24	106.85	111.4	108.72	113.11	107.66	102.69	112.99	114.4	103.13	106.26	108.93	108.81	109.54	112.89	108.3	105.98	104.33	107.53	105.16	111.26	102.77	106.98	106.25	108.9	107.05	105.15	108.1	105.63	105.72	105.89	108.86	105	109.14
100.12	100.51	98.736	98.043	100.63	104.03	97.597	98.269	101.99	94.986	97.435	100.21	99.64	94.633	96.09	101.72	100.58	94.249	98.94	97.99	99.773	97.726	102.36	94.571	102.26	100.74	98.783	94.33	100.33	96.029	96.273	95.527	100.73	93.626	103.55	99.618	96.666	101.16	103.51	100.97	94.523	99.834	95.191	93.562	100.61	100.2	96.383	100.3	99.616	99.741
98.836	95.56	100.34	102.29	93.069	92.869	103.45	91.954	98.423	98.871	102.49	99.045	102.88	88.043	104.4	104.75	97.324	101.35	95.368	99.289	92.042	97.832	102.83	99.101	93.021	96.565	99.326	107.95	98.113	98.113	95.714	94.765	98.349	98.872	95.216	99.678	100.66	99.889	100.19	100.64	103.45	95.913	100.24	97.916	98.808	100.72	92.764	94.344	101.24	102.01
101.56	108.62	103.98	103.78	103.5	110.75	109.77	108.36	105.2	110.15	108.11	113.45	106.92	108.42	112.13	112	110.44	105.91	109.27	110.39	103.26	109.12	109.2	103.49	111.49	108.45	108.38	100.33	104.85	110.66	111.36	110.13	110.71	111.26	105.9	103.1	115.71	108.18	109.55	103.35	103.58	106.84	107.96	109.4	105.71	106.18	110.46	112.22	112.19	105.56
108.33	106.64	111.7	107.03	110	104.67	110.93	107.22	105.89	108.31	105.68	113.05	102.76	107.59	110.25	113.51	113.12	111.87	101.22	105.47	110.22	101.86	106.9	104.6	108.9	106.75	105.49	107.11	108.82	107.84	109.23	110.04	109.51	108.81	105.63	109.23	108.06	102.44	108.95	107.65	104.26	102.58	103.79	108.48	113.8	115.74	108.81	109.27	106.47	105.48
115.6	105.58	109.91	110.56	104.39	108.67	108.68	117.18	102.76	101.81	108.24	102.96	113.02	112.19	107.73	104.95	111.47	111.86	112.49	105.48	106.83	107.42	105.02	112.81	108.19	106.05	102.11	112.89	105.89	104.79	103.51	101.94	105	112.03	105.2	111.63	109.85	101.31	103.78	105.63	107.39	106.31	107.75	106.15	105.66	110	110.68	112.59	110.81	107.86
102.28	100.64	103.36	105.3	99.718	95.87	102.75	96.891	102.16	104.37	96.439	102.16	101.07	98.509	100.77	98.948	101.24	96.073	103.36	101.43	102.31	104.51	99.177	100.7	100.33	96.157	94.498	96.061	99.827	99.883	97.287	102.69	100.58	99.318	102.81	99.633	103.29	97.382	105.89	100.36	106.12	98.639	106.25	99.689	100	99.077	107.61	100.12	98.439	103.76
103.47	109.61	102.44	102.97	106.88	117.06	109.05	106.31	102.09	105.37	110.35	100.63	111.31	101.01	108.81	102.3	105.41	106.25	102.95	107.05	107.86	104.05	107.24	108.36	106.72	105.42	104.48	103.39	101.18	104.57	104.15	108.88	107.25	106.16	108.66	101.21	103.85	109.19	105.55	101.6	108.19	108.74	109.54	109.45	111	107.3	105.03	111.71	102.69	106.97
102.87	108.32	116.2	113.49	113.64	112.43	112.49	105.86	109.27	106.75	109.98	107.76	112.66	112.71	111.68	111.55	107.64	110.57	115.99	104.21	110.37	109.86	109.51	106.87	108.45	109.23	107.89	114.83	106.33	111.52	107.48	110.08	112.48	109.31	108.02	117.65	106.4	111.09	115.71	111.8	113.21	109.94	110.01	119.41	105.34	111.68	108	113.64	110.95	109.27
120.07	114.2	112.63	112.64	111.72	108.83	111.71	113.54	114.48	106.86	107.33	111.58	104.7	112.85	113.15	113	116.87	109.88	108.89	110.91	107.55	112.78	112.32	108.74	109.92	113.16	115.69	105.08	103.27	111.23	107.14	105.16	108.81	114.55	110.03	112.09	113.65	111.35	110.01	107.65	106.57	109.73	109.38	103.45	109.24	111.76	114.17	110.1	109.16	103.24
105.49	108.69	110.68	105.33	111.64	107.61	107.49	106.41	112.23	111.24	108.48	109.34	108.1	108.61	109.01	109.92	111.02	107.98	104.07	111.86	110.63	104.7	111.36	107.6	105.54	112.1	110.68	114.33	101.5	112.1	108.43	111.64	110.31	111.18	107.03	108.91	103.91	107.04	114.61	109.67	107.85	104.23	111.64	104.96	109.23	105.07	109.46	102.87	120.51	107.87
108.9	107.12	108.04	105.25	103.97	107.55	112.83	113.77	105.46	110.37	109.51	113.24	110.34	108.07	107.29	105.54	102.13	107.17	109.77	109.19	110.15	105	108.33	111.86	104.91	102.9	106.76	106.61	105.62	109.84	107.74	107.6	112.55	115.55	107.88	116.61	108.14	100.45	109.48	112.44	104.97	109.5	108.46	117.06	107.57	105.65	108.41	112.34	102.6	117
107.64	104.81	106.57	115	112.94	103	104.42	104.53	101.9	102.65	107.16	108.4	105.87	105.17	109.62	102.22	102.16	109.03	102.23	105.36	97.824	104.89	103.76	100.57	109.22	100.67	105.42	105.94	102.64	106.39	103.36	101.95	102.71	108.87	106.5	104.64	100.15	109.71	102.38	101.21	106.03	104.18	109.39	104.69	111.06	104.77	102.64	106.68	105.82	100.29
103.01	99.537	95.525	92.781	101.51	91.331	98.76	93.634	93.282	95.17	95.757	96.754	97.657	95.474	99.016	97.628	99.158	95.678	103.85	98.396	96.402	94.286	99.023	95.772	93.529	101.14	93.01	97.397	98.488	93.444	91.431	94.656	95.273	96.259	95.692	101.28	92.384	97.377	92.209	97.293	99.035	98.156	94.819	95.651	100.11	98.802	98.084	94.72	96.913	91.934
97.034	107.07	97.666	107.38	106.93	108.65	104.93	107.01	107.87	108.25	103.73	109.2	106.98	106.99	108.12	106.13	112.37	104.34	109.5	105.05	106.62	108.72	106.55	108.45	107.57	102.5	108.95	101.91	98.538	108.89	106.85	106.15	108.54	106.86	102.97	107.9	105.24	104.2	100.77	106.21	111.31	107.37	102.7	103.06	105.22	104.81	102.89	104.09	99.366	107.22
106.83	107.11	113.05	107.4	112.63	107.64	109.93	108.7	105.64	105.71	101.5	116.68	109.11	110.04	109.66	104.77	109.3	106.41	112.6	103.92	109.6	107.86	112.45	107.71	108.02	109.18	114.3	109.21	110.85	101	109.03	107.47	105.92	100.12	111.52	110.55	103.75	110.55	110.29	108.16	109.29	112.31	106.48	101.61	108.65	106.45	115.66	107.28	109.02	106.98
98.288	96.628	106.13	100.83	97.888	101.08	103.81	96.053	97.426	101.85	105.06	95.603	95.63	100.95	97.722	98.9	95.988	96.148	98.46	96.819	99.805	98.291	104.6	95.701	98.29	101.39	94.929	99.88	92.697	103.23	98.208	98.988	95.734	101.81	96.964	95.945	103.45	96.725	97.211	100.68	97.831	99.983	100.17	94.13	98.52	92.122	97.378	92.377	100.83	98.948
115.3	106.86	107.32	114.36	110.24	110.24	116.04	109.4	108.04	110.16	112.04	107.61	116.57	112.72	112.37	109.16	105.45	107.35	114.37	105.05	102.58	110.36	111.55	110.32	104.19	105.17	112.48	106.83	116.18	114.53	110.25	112.29	113.12	105.03	111.52	114.73	112.27	118.21	111.47	102.06	106.85	105.53	106.04	113.34	107.67	105.49	112.73	108.27	104.33	113.39
109.27	103.81	108.72	104.76	105.02	106.1	112.01	111.1	108.61	110.18	105.8	107.03	106.52	103.85	111.88	116.3	105.26	105.54	106.54	108.7	107.21	107.23	107.15	113.49	110.58	101.05	108.88	113.54	107.73	109.66	108.33	108.96	114.74	103.78	110.62	107.92	111.48	105.55	112.34	110.59	108.12	106	105.15	107.12	108.09	105.44	103.87	107.05	104.8	109.04
112.5	112.99	112.86	110.75	109.42	109.9	112.26	109.07	112.06	110.26	108.4	110.63	112.64	101.99	107.76	106.2	106.7	108.94	108.24	112.37	105.48	110.21	102.35	110.32	109.32	107.28	107.24	107.71	110.04	106.35	103.72	114.38	106.51	111.13	120.56	112.4	107.94	105.77	106.54	112.83	114.22	107.3	106.28	109.68	110.43	111.15	108.82	112.74	110.02	104.12
107.07	105.81	105.29	104.21	110.62	107.21	109.7	107.35	104.86	109.51	105.37	102.36	102.33	103.2	106.92	105.6	108.66	103.65	103.41	102.46	98.804	102.55	108.4	105.78	109.83	107.51	110.14	106.52	112.46	107.61	106.32	107.8	104.48	105.81	109.06	112.71	107.1	109.42	104.36	107.24	108.07	105.36	104.96	105.02	107.35	104.78	109.98	110.39	110.7	103.8
106.21	97.951	102.01	93.501	100.16	91.822	97.316	96.397	101.41	99.362	100.4	100.69	97.063	97.541	99.972	102.94	94.575	97.621	99.594	102.79	95.035	100	101	101.38	96.128	99.641	101.57	98.969	98.577	102.86	98.678	90.157	102.73	96.383	99.434	94.237	92.15	102.28	98.975	99.808	96.049	98.207	98.781	96.769	98.744	94.613	100.37	90.869	94.282	96.73
102.02	108.18	106.52	107.77	103.2	104.79	107.55	105.92	103.49	102.75	108.22	107.24	100.62	103.98	96.93	101.38	108.2	111.37	107.07	110.48	109.78	104.43	101.61	109.12	108.35	101.74	111.56	100.87	103.96	101.1	100.27	101.57	105.19	104.59	112.77	106.12	108.88	108.45	110.86	101.19	102.68	108.91	112.8	112.13	105.56	106.47	109.07	107.33	103.53	108.02
103.08	96.309	100.77	102.79	103.85	102.03	104.02	107.4	101.06	101.18	95.449	97.132	101.54	97.32	100.38	100.83	103.08	100.43	99.244	103.54	104.3	98.245	99.263	100.65	100.57	101.13	105.64	106.66	104.34	104.79	108.62	99.665	98.576	103.82	100.02	100.85	103.35	105.08	102.03	105.16	97.364	98.263	103.25	101.31	103.1	93.898	107.81	103.79	99.757	97.544
113.1	112.91	106.41	113.7	110.87	105.38	112.8	108.67	115	113.41	114.65	112.43	107.14	109.31	109.9	110.26	105.16	114.72	106.76	105.79	108.81	109.73	109.44	106.62	108.95	107.55	104.78	103.47	108.29	101.59	109.77	105.36	109.29	104.5	110.91	109.96	105.63	109.98	110.71	112.53	107.4	110.23	107.42	113.16	111.03	113.74	115.23	112.85	110.51	106.33
110.23	112.58	110.08	108.35	105.92	107.53	107.86	112.48	110.54	107.71	110.73	105.83	107.17	112.13	104.64	103.33	111.36	102.27	113.05	113.54	108.59	109.74	104.52	112.09	107.31	107.47	107.78	107.35	105.23	109.41	111.35	109.73	106.7	115.07	107.41	107.76	103.81	110.22	108.15	109.74	108.4	108.51	106.95	109.49	106.34	108.83	114.06	112.58	111.2	109.06
106.35	103.5	107.18	109.94	108.16	111.37	101.45	114.1	107.84	105.62	104.72	111.58	100.68	116.94	113.24	103.68	114.14	106.01	104.88	105.02	101.42	106.93	109	109.6	111.76	111.39	113.71	110.73	110.02	107.06	111.11	111.42	100.92	111.52	106.81	100.77	111.54	107.79	108.22	101.98	109.06	109.83	110.65	106.64	104.22	111.76	107.3	108.61	106.18	109.7
90.837	98.122	100.65	99.883	95.736	102.35	97.62	92.81	96.62	101.56	100.38	99.315	101.87	92.734	91.849	91.732	94.439	102.3	97.185	103.98	93.811	102.17	107.65	100.21	104.34	104.76	95.082	104.09	97.297	103.73	102.31	94.886	97.773	98.02	100.76	98.354	94.878	102.01	96.647	97.084	90.138	90.131	103.42	101.33	103.1	95.306	98.774	98.188	96.135	102.69
98.907	98.255	93.997	103.95	95.748	98.276	97.062	95.362	98.266	99.576	101.44	103.45	95.787	98.484	102.19	99.243	102.42	99.609	98.413	99.303	96.796	101.46	103.75	98.852	98.308	98.671	98.634	98.342	99.803	101.18	97.054	100.82	100.65	103.91	92.996	104.36	102.6	107.38	95.908	96.967	100.79	101.16	94.548	96.289	101.11	92.602	96.788	97.485	100.15	97.362
94.406	100.69	100.77	104.89	99.999	99.864	99.322	100.32	92.4	93.232	102.53	96.63	98.686	96.202	102.05	96.86	94.508	97.978	99.68	96.564	100.38	102.09	97.275	92.524	104.41	98.825	97.843	92.797	100.86	101	92.234	97.976	99.551	92.792	94.855	100.75	91.911	97.333	100.69	98.886	96.873	94.969	99.44	95.087	92.739	100.79	100.99	101.22	102.79	99.538
101.85	106.02	111.27	101.26	110.46	106.21	104.73	109.44	97.737	100.59	106.4	105.1	103.03	107.21	103.14	112.45	102.47	106.02	108.48	109.29	103.58	107.37	107.61	105.18	103.37	107.66	100.55	97.883	98.565	100.11	105.83	113.05	101.94	107.91	105.66	105.8	110.78	109.16	104.19	109.17	102.93	102.53	104.2	109.35	104.61	109.42	109.2	101.07	106.82	110.8
104.45	107.93	107.57	110.37	103.52	104.48	107.78	112.19	109.96	108.93	107.24	114.93	103.47	106.9	112.1	105.57	108.34	110.39	101.38	105.33	108.23	101.58	103	104.53	103.7	103.93	103.7	105.76	108.05	103.81	97.946	102.31	109.95	107.75	100.57	99.935	99.272	100.02	105.94	105.6	105.44	104.62	111.17	100.46	103.09	103.12	110.71	108.6	105.47	102.91
107.05	106.88	108.88	109.58	109.95	102.67	111.03	101.92	111.08	116	113.21	109.28	109.87	107.19	108.73	112.58	102.33	108.17	106.15	106.3	108.22	111.95	107.89	112.88	110.12	112.9	105.09	108.78	104.53	103.68	117.08	100.88	105.76	111.73	102.21	107.8	108.49	104.65	107.96	107.6	106.73	110.32	106.83	106.89	107.23	108.76	107.76	107.65	107.85	105.49
112.96	108	103.78	101.58	104.42	108.52	107.71	112.8	105.39	104.16	107.62	106.52	105.87	105.94	103.12	106.95	109.73	98.962	100.55	108.73	102.59	109.37	101.81	110.22	107.39	103.5	107.54	103.77	106.18	107.2	106.14	107.86	106.84	108.27	104.3	107.97	105.89	104.77	103.24	104.14	111.97	107.31	111.89	104.76	105.57	107.85	104.71	106.29	106.15	104.46
111.1	106.59	101.34	105.58	103.89	106	102.6	110.17	105.89	106.31	106.95	106.93	104.32	106.41	106.24	99.951	99.85	101.18	108.56	108.81	104.02	103.71	106.56	109.37	102.08	110.89	107.39	103.8	103.31	105.57	109.05	103.31	107.33	100.4	113.93	110.23	106.23	112.73	106.97	114.61	107.56	104.3	104.79	102.54	108.72	105.12	106.85	106.05	107.12	110.98
107.21	101.17	109.7	115.17	107.79	111.92	103.18	103.27	111.03	108.41	106.93	109.21	105.66	103.97	109.28	103.62	110.06	108.86	106.15	103.93	111.01	109.26	108.79	104.86	111.08	104.54	111.44	110.98	105.44	109.36	108.64	108.28	103.07	109.27	111.15	109.55	113.32	107.53	104.94	105.5	117.27	115.87	110.34	108.49	105.7	106.75	107.11	108.59	108.12	108.19
101.27	107	103.47	102.11	110.32	107.32	109.81	109.98	109.67	107.33	108.52	105.08	101.25	106.68	105.91	102.18	100.37	103.05	114.38	106.18	101.4	109.62	103.54	111.45	108.81	110.51	105.86	106.38	109	113.25	106.27	107.67	101.02	110.64	105.31	105.1	106.42	101.68	107.28	109	110.41	100.29	105.54	109.67	104.06	106.92	105.69	107.07	108.5	104.04
111.85	106.95	109.61	98.447	108.43	101.73	112.34	101.45	107.97	105.03	110.15	106.2	107.08	110.9	105.28	108.55	110.57	104.26	108.47	110.08	110.45	109.17	110.82	110.18	110.31	104.71	99.573	106.18	110.25	108.65	106.95	110.04	110.54	107.11	105.09	105.49	109.31	104.75	110.69	106.92	105.52	108.55	102.74	103.6	104.84	106.25	110.35	112.14	102.78	106.92
109.73	105.32	110.49	109.71	99.876	110.73	108.99	106.41	101.87	107.32	107.84	106.1	102.33	102.38	111.93	106.68	101.59	115.01	105.91	112.33	107.83	108.44	110.29	110.91	106.98	108.94	112.5	106.79	103.14	109.2	102.3	103.4	108.53	106.31	106.97	109.78	108.5	104.98	108.03	113.2	113.77	107.56	111.24	113.72	109.12	107.88	108.03	108.36	106.43	109.95
104.11	110.96	107.8	102.66	104.8	109.44	108.48	104.17	103.01	108.47	103.19	99.425	109.67	107.08	108.02	114.63	99.71	104.92	109.78	106.86	107.79	110.89	104.8	103.88	98.559	108.27	108.2	105.8	107.06	107.13	104.23	105.88	108.04	100.87	110.16	111.91	108.28	102.63	107.39	98.931	107.71	104.77	100.38	113.93	112.3	102.18	101.27	112.94	101.82	106.31
107.13	106.69	110.86	107.66	108.37	105.66	106.7	108.64	103.75	108.57	102.14	104.95	105.68	104.03	103.23	114.67	107.86	103.12	106.76	106.47	109.13	102.12	105.28	106.81	101.06	104.99	105.03	105.1	104.25	101	104.77	104.12	107.89	106.29	105.94	107.46	100.08	102.1	106.73	101.5	107.66	105.38	108.07	103.81	104.27	107.63	106.46	105.28	104.42	101.19
102.81	103.63	104.95	108.14	109.14	98.875	105.47	104.03	103.5	108.28	107.85	98.687	104.87	111.22	107.69	103.49	108.78	111.62	107.71	101.66	104.92	101.56	111.23	102.72	102.27	110.22	98.813	107.74	108.09	102.74	103.41	110.58	110.12	110.48	106.16	109.13	104.76	104.85	104.8	107.67	109.45	108.71	101.03	104.54	102.44	102.73	103.67	101.35	111.02	109.69
112.87	102.89	108.82	101.11	110.9	109.02	103.22	100.46	114.41	107.3	101.73	111.18	104.68	111.19	109.41	98.067	106.58	99.746	103.09	107.75	108.8	108.74	114.35	110.24	108.38	109.04	103.36	110.44	106.56	101.96	109.99	106.07	104.49	114.32	106.91	98.915	106.23	105.95	115.17	105.81	101.84	105.54	103.21	100.65	99.686	107.93	104.55	107.45	113.89	106.42
113.79	107.93	110.6	100.99	96.572	102.37	110.91	109.78	110.54	103.52	110.8	105.96	106.79	107.43	105.78	106.58	106.99	109.23	110.71	105.69	106.69	103.74	108.01	108.28	107.23	105.45	103.85	106.66	107.57	109.89	102.08	110.16	107.11	98.224	104.49	109.49	102.36	106.24	108.54	101.43	110.08	109.6	102.13	102.3	106.75	109.39	105.09	108.65	106.98	104.32
105.91	107.67	104.52	100.4	107.12	104.88	103.93	113.23	103.44	104.4	106.79	115.64	103.26	110.2	107.62	104.78	103.64	105.63	103.06	114.49	100.63	105.6	108.75	103.04	106.41	103.98	107.23	106.68	102.64	102.41	103.17	106.7	112.8	103.57	106.78	102.43	104.49	111.89	109.1	103.6	105.23	108.73	101.01	108.27	108.09	102.12	98.032	112.7	102.42	110.5
103.64	108.91	99.92	107.7	100.32	110.52	106.28	101.08	103.93	108.55	108.97	98.95	112.82	99.116	106.46	104.32	101.77	106.25	104.47	106.02	107.28	107.09	109.18	108.91	107.11	106.84	103.27	107.9	100.23	102.55	106.5	104.78	106.38	103.98	112.26	105.61	101.51	109.11	106.61	106.1	107.22	110.94	108.84	103.96	105.68	102.74	100.71	109.36	109.88	102.12
103.5	102.56	103.33	105.75	105.35	99.419	104.18	102.79	106.67	107.41	103.59	103.22	102.44	107.66	107.72	108.85	109.83	111.69	109.57	107.51	105.93	101.78	100.3	106.28	104.14	107.73	106.31	108.1	112.24	106.95	106.11	112.58	111.2	101.22	100.49	108.01	105.93	104.14	104.83	102.5	105.5	109.81	103.51	99.78	106.4	102.45	109.75	104.83	106.76	110.52
105.77	109.56	102.87	108.77	108.36	109.34	106.19	106.45	109.95	102.48	106.67	102.61	102	110.02	111.21	104.34	105.77	107.54	111.57	104.7	107.67	113.39	107.09	108.25	102.67	108.52	106.64	103.14	109.42	109.88	106.52	112.24	106.3	106.55	111.76	107.23	108.67	106.57	111.54	105.18	102.59	105.64	105.4	109.4	113.13	103.15	106.77	112.16	107.51	111.01
112.58	110.24	110.13	105.96	111.06	106.03	108.29	110.57	108.9	107.35	104.73	108.31	115.33	108.88	106.67	109.6	110.94	103.83	106.16	111.27	109.49	109.14	102.98	109.27	107.68	103.51	107.41	107.87	106.97	109.95	107.41	110.16	106.49	104.7	105.88	106.87	111.14	113.25	105.66	110.97	108.73	102.97	109.04	101.14	107.62	111.55	103.45	110.68	109.2	107.55
109.22	106.21	110.8	103.1	106	109.14	103.66	104.24	100.41	99.455	114.59	107.63	107.71	110.29	105.09	108.61	104.93	108.95	108.07	105.86	104.78	106.99	102.11	109.05	113.85	107.01	104.96	102.62	103.87	108.5	104.24	105.31	108.28	111.44	104.78	102.86	104.07	111.36	102.83	108.16	105.65	105.77	107.87	107.76	103.01	107.58	115.96	106.37	104.55	105.18
109.03	105.97	110.87	115.05	109.45	108.49	109.81	113.81	109.44	112.62	107.21	109.45	110.58	105.31	104.41	107.77	106.71	103.48	110.75	105.39	111.87	109.1	108.41	103.97	106.25	106.99	106.45	103.92	106.05	108.74	106.68	101.56	99.267	111.64	105.62	104.75	107.1	110.47	107.87	110.68	107.41	113.35	113.41	112.11	111.74	104.1	107.81	110.27	103.21	110.96
102.27	101.89	104.93	98.512	100.88	97.071	95.945	96.185	102.74	105.56	98.532	100.32	94.394	97.775	104.14	98.671	97.817	99.401	96.903	99.238	100.51	92.79	100.46	100.74	100.16	93.224	106.76	98.024	92.02	108.41	95.751	94.82	100.28	97.215	100.79	97.24	101.26	106.66	99.163	98.275	99.89	102.52	105.17	103.78	108.34	102.56	99.817	103.73	97.803	103.53
101.29	111.24	109.24	110.57	109.72	104.61	109.15	110.28	104.74	104.62	99.996	101.89	103.14	110.01	108.66	109.54	106.24	101.31	106.25	101.31	96.944	105.49	101.93	105.84	105.42	104.93	103.57	108.25	102.95	105.08	104.42	105.15	106.51	101.43	104.83	111.82	110.9	103.87	107.39	105.28	106.95	103.47	105.78	104.53	97.319	99.872	112.17	105.07	105.25	104.58
115.54	107.28	107.6	117.18	110.6	108.4	108.77	112.13	112.69	109.57	107.23	112.08	109.1	108.14	103.86	113.26	108.63	106.76	108.65	107.38	110.93	107.73	104.61	111.46	116.89	116.74	113.38	113.25	114.57	111.78	103.9	110.48	112.78	109.44	114.33	110.92	111.72	116.32	109.05	108.29	106.41	108.25	108.4	112.03	110.81	120.14	107.86	109.66	108.45	108.19
104.23	104.28	100.19	100.48	111.68	110.24	105.54	102.25	101.13	102.41	104.75	109.5	107.94	105.93	104.96	101.17	106.76	106.93	103.69	105.43	106.95	106.3	106.99	98.933	107.35	109.95	105.49	104.37	109.44	104.04	105.13	108.74	106.65	107.01	108.35	104.61	101.92	109.93	104.59	96.565	105.81	104.34	109.84	108.08	103.43	103.7	102.49	106.36	101.2	106.19
110.63	108.19	105.65	106.5	106.37	109.83	113.97	102.29	110.74	109.4	102.72	100.28	109.89	111.87	103.21	111	100.07	101.96	105.99	105.26	106.96	102.27	102.23	101.14	102.73	110.4	105.48	111.08	103.37	108.71	113.51	112.08	107.95	109.85	107.51	104.21	107.29	106.1	105.93	111.35	100.62	114.07	101.26	110.22	104.42	112.35	107.46	102.31	99.994	102.37
107.05	103.39	110.04	104.06	101.87	108.63	108.96	107.33	109.27	107.23	108.64	105.49	104.62	105.47	99.716	108.3	100.73	107.62	108.8	107.95	105.16	101.61	105.21	103.66	111.8	101.09	103.77	110.02	108.9	108.03	99.778	110.98	106.56	108.84	102.67	107.62	111.52	110.78	110.26	111.19	106.85	100.26	102.29	105.22	100.28	96.574	105.8	110.24	105.97	99.74
104.71	101.16	105.95	99.554	105.77	108.94	102.38	104.87	112.74	102.11	112.91	109.38	101.01	110.96	107.03	106.59	106.38	107.85	100.09	112.96	100.72	104.67	108.41	109.47	109.45	111.54	105.15	110.03	104.88	106.28	111.04	104.63	106.46	102.82	105.07	106.06	98.844	108.6	110.87	102.11	106.17	99.74	100.17	112.7	97.306	106.86	100.19	108.71	105.07	108.82
100.3	99.716	99.832	94.263	101.01	102.66	97.737	104.36	101.09	106.75	93.414	102.19	100.16	105.76	91.758	94.374	98.508	101.93	104.49	94.571	98.975	102	104.19	104.15	104.21	103.53	96.613	107.61	98.551	99.622	100.81	96.926	99.879	99.745	102.22	97.771	106.63	97.792	103.54	100.11	100.19	101.24	98.746	101.05	97.46	103.46	97.104	98.023	105	95.341
112.95	102.93	106.67	110.35	106.7	109.12	108.57	107	110.28	102.75	101.31	101.42	109.26	100.53	98.96	107.32	109.39	107.44	108.19	103.48	105.12	104.96	101.95	102.19	102	102.48	103.28	109.06	102.66	103.03	104.28	107.02	105.79	108.54	104.63	108.55	108.58	112.35	102.92	109.12	101.53	110.59	109.01	101.1	107.48	103.69	94.659	97.055	104.62	110.12
104.38	102.79	104.75	100.95	100.25	102.44	102.04	108.1	102.49	93.661	102.4	103.39	109.67	110.95	97.891	102.69	103.85	102.6	106.39	102.74	104.53	105.68	107.03	94.509	99.086	99.752	103.42	109.39	105.01	97.668	97.189	105.04	103.56	101.9	108.09	107.27	109.22	99.963	102.45	100.43	100.32	104.27	99.706	103.7	102.87	101.98	102.85	104.07	100.54	103.82
102.09	105.23	104.12	102.99	102.02	102.08	99.02	105.5	100.96	97.396	103.45	99.642	96.171	102.4	103.21	103.84	101.24	93.418	101.42	103.08	100.83	92.426	98.555	97.285	104.42	97.744	100.12	99.902	100.05	103.2	97.253	96.379	104.39	98.552	105.62	104.75	98.155	97.707	102.79	100.55	97.398	93.867	96.085	102.56	100.73	103.13	97.991	96.09	100.6	101.54
91.591	93.383	96.094	92.91	98.048	95.721	101.59	101.52	92.471	103.25	96.276	93.155	100.9	94.221	103.02	98.494	94.6	98.99	96.394	96.321	95.608	94.939	98.334	97.885	98.767	99.795	103.75	93.056	100.08	94.72	99.18	106.82	98.523	100.05	97.967	97.818	97.919	93.853	94.275	102.31	95.609	93.951	90.669	97.333	93.514	98.272	101.57	100.87	89.911	102.56
108.87	106.48	104.1	108.95	100.61	111.55	105.12	100.97	110	107.75	109.91	108.42	100.17	104.32	105.34	105.56	103.21	107.55	100.96	110.18	100.31	103.71	112.87	104.94	106.92	110.62	107.52	112.36	109.35	109.82	110.32	109.05	101.51	105.64	104.82	106.37	106.2	105.7	106.79	112.21	112.48	104.22	107.18	105.98	102.96	109.13	110.39	106.68	107.43	107.85
108.48	106.81	113.56	103.59	107.45	108.26	103.09	104.48	104.82	103.4	104.99	105.02	108.22	107.89	110.84	104.22	103.22	110.12	106.87	89.374	112.53	101.73	106.11	107.36	103.48	106.6	112	103.76	107.21	102.28	109.66	104.88	107.39	109.16	113.99	99.5	111.93	102.63	103.49	104.2	105.82	101.24	102.74	106.61	110.04	108.52	103.73	106.17	107.21	108.24
104.09	111.44	106.99	107.09	103.43	106.62	107.07	105.68	105.36	100.99	109.21	109.25	107.59	104.04	105.75	110.66	105.91	103.55	104.32	110.5	104.04	106.38	107.08	99.308	106.97	106.81	100.36	104.95	98.399	108.44	106.8	104.1	106.02	100.65	107.6	106.16	109.03	104.8	105.17	109.14	103.38	105.89	104.56	108.26	111.18	103.71	108.01	109.71	110.79	102.78
111.64	107.55	106.66	100.78	107.26	100.87	111.37	98.798	105.13	102.4	104.37	108.08	104.65	111.6	102.32	108.47	105.5	108.94	102.71	106.64	101.75	105.93	109.34	108.37	105.41	109.83	108.43	107.96	107.06	107.89	106	105.82	105.11	107.28	106.75	105.66	108.97	105.25	106.05	109.49	102.23	108.19	107.23	109.89	108.3	104.61	110.43	102.13	101.21	108.48
110.86	113.58	114.96	107.93	105.6	105.35	107.08	106.69	110.11	106.9	107.09	108.82	110.75	106.29	106.01	107.65	108.25	104.81	106	105.22	110.5	109.06	101.93	104.72	110.95	105.01	109.3	109.78	105.58	108.19	109.66	107.63	104.99	106.22	114.88	107.52	112.23	115.95	107.52	107.55	105.61	110.67	110.22	109.09	113.6	108.1	103.74	115.24	112.55	113.23
106.12	103.55	109.85	106.74	102.71	106.96	111.13	110.62	97.598	108.03	106.45	106	106.01	99.561	110.81	106.58	106.96	105.76	103.88	105.49	108.18	112.9	106	111.25	111.81	109.82	100.13	109.76	107.91	101.53	99.969	106.73	107.69	111.13	105.65	106.89	105.48	102.37	101.57	102.8	99.903	111.36	104.11	102.22	105.78	104.42	94.208	107.7	106.81	106.77
101.82	102.77	108.04	100.54	111.77	98.218	109.53	108.14	98.187	106.79	108.94	104.08	103.72	105.5	106.32	105.08	105.73	101.43	100.21	99.904	102.93	105.48	102.2	105.41	106.81	105.34	111.2	101.33	105.66	103.44	106.2	110.34	110.04	105.32	107.02	107.59	102.68	105.73	102.51	110.82	105.78	105.58	108.55	105.02	104.81	102.12	100.58	104.86	108.85	101.41
111.61	102.41	105.25	105.2	104.08	104.39	112.76	116.21	114	101.86	109.51	110.44	113.13	106.02	106.35	111.77	110.92	107.76	108.17	108.98	110.29	109.85	106.27	108.34	109.29	114.11	106.88	107.43	110.68	109.56	105.78	104.1	105.83	105.23	112.84	104.34	105.84	104.46	104.9	117.37	105.62	116.32	110.45	110.39	109.91	107.88	107.88	100.85	108.99	103.53
98.998	96.972	97.782	98.444	107.89	94.183	98.579	98.755	99.832	95.32	96.026	101.72	100.46	101.27	100.54	90.531	98.892	94.629	100.05	98.63	102.61	98.191	94.687	91.821	106.59	95.945	99.48	97.233	95.794	100.4	99.06	101.12	104.4	90.675	98.424	99.843	101.49	97.161	104.71	98.699	95.495	95.276	98.886	97.749	93.185	93.707	105.07	94.513	105.13	95.156
109.4	105.7	109.71	112.55	102.51	105.21	109.72	114.32	109.15	101.57	106.5	105.91	104.77	109.58	110.43	107.6	109.34	109.22	111.73	108.51	106.96	111.22	103.75	103.71	111.17	112.42	104.21	104.44	101.2	102.19	105.84	98.706	109.05	108.09	107.77	98.745	106.12	108.61	100.14	110.71	106.49	112.47	110.69	105.71	104.86	105.36	107.53	110.9	106.02	118.2
98.895	104.57	107.64	109.36	116.69	102.2	105.51	111.1	111.02	104.74	102.75	105.25	100.81	105.51	106.44	106.88	104.76	103.43	106.92	110.8	106.35	105.66	106.69	102.41	100.19	107.4	109.84	102.39	112	104.95	104.32	108.11	105.43	104.14	108.21	112.06	106.57	111.95	107.46	105.8	105.04	99.554	108.39	106.45	105.45	108.9	107.44	106.91	99.817	101.47
104.96	100.26	110.67	104.34	108.03	109.01	102.63	103.62	102.46	103.68	107.08	103.27	102.85	97.365	104	103.98	108.09	103.61	106.26	104.79	101.78	106.28	107.66	110.21	97.633	104.18	110.56	107.08	104.17	105.06	100.38	100.47	105.98	104.31	109.42	102.59	108.21	102.99	108.74	109.03	106.9	104.12	102.53	110.19	100.76	109.88	100.58	107.97	106.43	107.42
102.9	102.85	98.328	106.69	105.45	113.23	101.8	103.2	104.01	105.44	106.77	99.162	110.45	106.31	102.96	104.7	107.65	103.17	106.33	107.18	101.7	103.58	105.85	113.05	105.3	100.73	106.59	100.5	107.89	105.26	112.14	104.17	96.942	104.8	102.15	105.12	106.22	101.8	103.48	97.843	109.77	105.12	106.35	105.56	108.02	98.855	104.72	101.33	104.83	103.93
101.77	107.59	103.39	109.96	109.84	99.398	101.5	108.56	102.63	98.936	111.86	106.07	100.81	102.88	100.69	108.6	106.77	102.17	104.04	99.805	103.52	101.7	98.798	106.35	105.44	106.94	101.11	106.69	106.8	100.01	108.29	102.65	108.33	109.57	105.19	105.61	104.1	100.92	105.78	105.85	107.81	104.37	109.71	109.16	111.96	103.61	100.33	102.75	107.52	109.81
105.68	111.23	105.71	106.65	105.98	111.11	103.12	107.61	105.57	108.92	108.51	106.32	108.24	110.48	109.44	109.44	110.82	106.85	111.1	108.06	106.39	109	106.91	111	107.86	109.28	114.49	104.63	111.11	110.81	109.92	112.41	106.15	109.9	106.42	107.66	111.87	105.47	111.56	109.75	112.01	114.92	106.89	109.4	113.94	109.78	109.87	102.64	109.99	108.33
104.85	109.22	104.06	105.16	99.72	106.43	109.48	106.18	104.15	115.08	99.3	105.56	104.52	109.3	107.71	104.74	107.71	106.13	102.02	104.94	108.07	104.54	101.66	109.81	105.01	104.51	107.4	114.39	106.29	103.41	103.54	104.17	108.85	106.51	103.26	102.72	100.41	103.84	104.51	103.16	109.95	103.25	112.92	102.56	103.89	103.2	108.71	100.41	107.48	108.77
101.73	103.62	115.46	107.77	107.58	109.96	109.34	105.83	106.17	106.21	113.28	103.49	102.25	96.818	102.48	106.8	108.07	102.88	100.93	108.11	109.58	106.48	106.97	100.43	109.03	104.92	104.69	109.88	110.42	103.17	107.14	111.38	111.84	109.44	104.42	99.834	105.9	107.91	110.16	111.89	108.56	105.35	103.92	107.71	105.09	107.42	107.52	105.85	109.46	107.49
104.51	112.08	112.36	106.03	107.99	104.34	108.13	107.19	110.99	109.51	102.29	105.12	103.22	107.56	111.03	110.17	106.01	103.28	109.84	105.44	107.68	110.72	111.8	100.01	114.25	109.94	110.31	111.61	115.17	103.95	112.84	109.9	113.57	107.42	100.31	104.05	108.44	109.42	104.16	109.36	109.55	111.76	105.2	109.4	114.97	108.48	101.79	108.48	111.79	106.82
98.894	98.105	98.734	99.841	102.99	97.935	96.33	100.15	97.833	102.6	102.05	108.25	93.963	93.194	102.45	100.65	98.063	105.9	93.538	103.8	97.477	102.22	101.36	98.599	98.334	102.53	98.29	99.537	100.88	98.749	95.818	97.581	100.18	99.228	102.67	105.02	103.12	98.664	105.1	101.3	101.96	104.66	98.438	101.7	99.414	109.92	107.46	101.71	97.401	96.83
102.74	102.76	102.31	113.07	100.17	106.89	100.21	109.94	102.07	110.14	99.394	103.82	104.15	104.25	109.27	101.13	103.35	106.23	106.92	105.62	103.86	106.56	113.14	112.07	103.65	103.39	105.22	111.11	104.29	103.06	105.63	106.5	110.42	105.89	107.62	99.012	101.52	111.75	106.33	108.44	107.34	107.6	110.07	100.98	103.31	108.21	106.4	101.76	99.89	116.61
103.31	104.38	103.57	106.83	105.01	100.89	106.67	105.85	103.71	103.7	109.38	104.55	109.06	103.23	110.12	104.61	112.07	105.71	105.05	109.7	101.6	98.523	105.2	103.94	100.82	106.62	102.46	108.14	107.19	103.5	108.43	103.87	105.3	103.84	101.99	110.95	107.91	108.04	102.59	99.049	97.734	107.22	110.47	99.732	108.12	110.46	102.9	111.55	104.66	109.96
104.35	110.24	107.08	101.48	97.153	103.96	109.2	107.43	108.26	111.81	109.3	106.7	103.08	113.77	111.28	106.71	102.16	107.8	110.2	110.43	110.47	109.54	108.46	107.54	104.99	110.63	111.11	108.54	108.08	102.82	108.9	104.74	111.88	107.72	108.48	112.11	111.38	107.74	110.67	104.76	110.74	108.16	112.68	111.12	108.13	109.47	111.66	109.88	111.03	109.77
110.96	103.38	110.69	108.83	111.09	105.58	107.06	111.85	107.27	110.04	110.2	112.88	106.37	109.39	108.57	108.43	107.56	108.94	106.62	108.25	109.31	117.4	112.42	104.19	107.82	108.18	102.18	112.39	111.25	114.49	111.11	108.86	111.81	107.12	108.57	103.09	109.75	110.17	108.42	106.89	115.7	106.96	110.07	112.4	102.72	105.71	115.53	108.72	106.43	110.12
101.56	101.6	104.49	94.768	101.77	100.49	99.776	97.264	102.7	100.83	97.688	99.969	105.92	101.98	96.995	99.765	103.2	98.568	96.582	96.106	101.54	106.04	102.38	100.02	95.881	96.257	108.71	101.35	100.83	101.03	102.18	100.97	102.35	102.56	99.622	100.34	101.99	97.426	102.74	106.25	101.19	98.565	104.94	105.64	97.938	98.897	98.609	93.919	106.47	97.84
106.88	108.23	109.82	105.17	107.78	109.67	103.94	110.05	106.31	111.85	102.88	111.76	100.33	108.33	111.62	110.7	107.55	103.63	108.45	109.41	109.68	104.43	99.033	111.17	105.49	110.74	104.81	110.13	110.64	108.15	103.38	106.77	108.28	103.55	108.34	106.61	103.18	109.88	102.63	101.6	110.52	106.81	106.63	112.22	109.67	102.4	108.08	103.4	105.84	108.84
102.84	106.32	107.86	105.35	108.74	108.46	104.6	111.83	105.25	111.12	107.95	103.96	103.7	104.96	107.48	105.53	103.29	105.46	102.58	109.32	112.28	107.99	108.26	111.73	104.04	116.84	110.05	106.54	106.27	106.74	105.96	111.24	107.48	111.55	113.08	112.32	107.85	110.31	109.05	106.24	112.49	103.83	105.72	111.57	108.71	115.65	106.76	108.38	106.18	110.98
96.952	103.74	96.687	99.69	99.91	91.286	102.54	94.748	101.93	103.24	100.38	98.012	96.521	96.905	106.53	98.816	91.035	95.88	95.662	98.248	97.693	97.041	93.918	91.374	101.71	94.052	96.015	101.71	99.547	94.783	100.4	101.43	101.92	98.045	92.896	98.422	102.78	99.379	92.77	98.534	100.86	97.081	100.83	88.746	91.905	98.366	101.24	95.307	100.08	98.766
103.56	109.57	101.54	109.86	108.69	109.69	106.8	104.35	105.72	99.782	105.6	103.93	102.73	111.13	105.72	106.68	112.12	108.18	107.18	112.66	100.26	106.24	101.43	99.446	103.63	104.7	102.65	104.85	109.53	104.09	109.13	103.31	107.63	107.02	103.37	114.04	105.61	106.09	108.28	105.58	103.28	107.97	100.42	113.65	107.17	105.88	100.79	107.97	102.69	105.39
101.61	100.84	102.01	106.74	101.42	96.346	104.37	100.4	91.88	100.08	106.18	103.73	91.144	90.249	102.02	94.39	96.845	99.925	91.559	99.903	99.905	97.294	98.208	101.76	96.593	99.203	93.775	98.47	98.563	100.15	100.18	98.687	95.315	94.146	97.489	106.37	100.11	99.895	98.618	100.82	103.93	101.9	100.3	96.378	98.685	100.95	98.054	101.54	97.902	98.766
109.18	113.18	113.2	112.89	108.21	111.21	109.99	109.95	109.62	107.61	105.37	111.07	112.3	107.91	109.95	108.4	112.83	116.75	104.7	106.11	112.04	110.03	111.65	107.9	104.59	109.6	108.44	110.03	105.69	111.7	105.53	116.59	104.58	114.78	107.67	111.39	106.49	106.33	112.58	113.47	108.62	108.27	106.7	110.43	113.22	110.49	111.65	109.61	115.15	105.85
104.96	103.08	104.36	102.36	105.41	111.55	108.63	108.98	104.85	105.49	106.53	107.21	104.1	99.536	110.73	106.13	97.258	104.58	99.838	104.59	106.35	111.89	101.29	105.79	112.89	112.6	106.74	109.27	113.32	109.42	103.22	113.83	108.38	114.17	101.11	105.64	105.56	101.06	111.02	107.05	105.16	107.41	108.76	111.4	106.67	102.77	109.53	109.01	106.61	107.09
103.72	108.86	104.56	108.13	103.57	103.97	102.94	105.36	116.26	104.04	108.15	106.33	114.05	108.91	107.96	104.38	104.43	101.28	105.26	108.76	104.78	101.54	107.39	106.58	107.55	98.118	101.17	102.92	106.15	106.37	109.27	106.15	103.69	104.96	109.56	101.71	101.97	102.81	107.44	103.17	100.99	104.06	104.2	101.7	105.38	105.72	106.02	102.21	108.95	101.22
114.3	115.8	108.9	110.27	116.55	107.97	110.74	108.1	112.89	110.28	114.91	104.14	112.73	108.74	106.08	115.51	109.3	108.08	111.09	115.12	108.81	108.29	106.4	104.99	109.08	107.38	115.99	112.78	108.09	108.7	113.74	111.81	108.97	111.7	112.66	107.74	114.94	110.95	111.8	109.28	113.72	106.96	111.95	107.21	118.99	104.28	109.89	108.91	116.19	112.17
110.82	109.13	103.93	107.05	114.28	110.83	102.89	101.95	103.49	108.69	110.77	102.81	107.22	104.8	103	107.39	105.03	108.68	104.91	109.82	107.7	101.62	108.05	107.76	103.6	107.37	104.37	105.77	108.59	105.09	110.59	100.15	105.4	104.65	102.34	104.17	108.1	110.23	108.12	104.98	106.44	105.94	108.31	109.19	107.45	104.42	107.54	108.36	108.74	109.42
111.84	111.46	111.99	111.43	109.53	112.08	112.02	112.64	108.52	109.4	107.91	107.03	107.99	110.68	108.91	114.64	110.27	110.3	106.73	110.66	117.76	113.43	108.44	112.73	112.11	108.69	110.28	110.79	108.71	117.26	108.24	111.18	113.94	116.17	109.19	108.94	109.21	111	118.14	109.42	105	110.35	113.3	114.79	105.72	105.94	111.37	108.45	108.91	107.16
104.31	101.26	95.43	101.56	100.28	100.88	98.692	100.72	97.08	97.132	103.92	103.24	96.299	98.645	102.24	95.045	103.52	96.076	95.81	95.753	99.409	100.06	100.4	104.01	94.931	103.54	92.568	91.529	102.91	92.859	95.664	103.18	101.94	100.36	99.018	102.41	98.784	102.04	100.36	100.36	102.61	99.319	101.19	102.57	99.043	100.04	97.197	100.71	103.94	95.007
109.61	109.32	106.2	111.82	113.58	102.39	109.91	106.54	110.79	109.98	110	108.07	110.77	110.47	116.86	112	112.36	109.59	109.76	107.42	106.19	104.85	109.2	109.17	106.27	111.58	110.39	108.31	109.06	111.62	104.66	113.62	112.05	104.89	107.56	114.03	105.56	105.16	110.42	107.19	111.36	108.27	111.56	104.26	113.32	109.16	108.45	107.56	102.42	108.28
114.57	108.14	111.18	112.87	107.3	112.8	110.5	109.09	100.77	95.329	111.07	109.59	104.72	107.28	107.12	112.22	107.91	110.5	105.32	110.44	111.1	116.27	103.49	105.41	103.38	110.3	110.58	105.42	112.94	114.89	111.76	105.96	108.91	108.6	108.27	106.71	108.18	112.61	109.45	111.31	108.55	113.87	113.73	111.4	105.58	102.94	106.5	111.97	109.19	105.83
100.05	103.53	105.68	109.75	113.48	102.3	106.03	105.72	111.66	107.32	105.99	110.33	108.83	110.4	105.81	106.51	106.02	107.32	110.85	100.55	114.67	112.76	106.62	109.04	108.38	105.9	106.62	103.34	103.29	111.22	109.08	107.31	101.24	103.9	106.06	108.2	108.4	108.25	110.52	108.48	104.79	108.64	108.31	105.57	103.93	104.66	101.33	103.7	108.7	101.7
106.78	112.01	113.28	109.2	111.67	107.4	106.12	110.18	107.94	104.77	118.8	103.28	112.03	101.85	106.13	112.97	106.47	111.62	110.92	103.99	103.76	109.94	110.84	113.74	107.46	110.41	108.63	104.45	101.56	109.31	111.5	107.1	113.52	106.09	111.31	108.03	112.99	112.61	111.41	114.29	109.45	109.41	103.12	111.18	107.95	101.69	105.14	108.23	104.55	106.9
107.2	109.09	101.58	103	96.921	100.26	103.43	106.16	107.79	109.46	105.82	113.2	110.92	111.95	108.95	108.7	104.25	109	108.1	101.28	110.44	111.17	108.82	109.16	103.51	105.56	106.1	99.596	106.15	102.2	104.9	106.45	101.87	99.135	106.84	103.14	104.8	104.27	100.96	104.03	109.59	96.782	106.22	104.47	101.01	109.47	103.73	105.49	104.48	103.44
106.48	108.49	98.61	103.61	104	107.13	106.94	110.05	106.47	107.28	103.5	109.94	109.09	108.24	107.12	109.59	112.74	106.18	103.7	103.07	111.27	103.01	101.66	106.1	107.44	104.49	102.86	101.08	109.19	106.17	104.82	108.05	104.13	103.28	106.65	112.73	102.62	103.88	110.57	108.82	106.66	104.38	109.99	106.38	105.29	105.54	112.29	104.21	103.32	96.881
111.22	104.57	110.16	109.65	107.73	108.11	105.79	111.14	100.34	105.6	109.61	113.56	106.04	109.79	106.01	111.06	108.98	108.51	112.19	108.38	112.29	103.07	109.97	113	106.95	106.97	114.49	108.03	105.94	108.73	104.73	107.69	118.22	105.73	109.36	105.54	111.33	108.72	106.85	111.44	111.77	111.27	109.52	112.38	107.49	109.58	109.34	107.68	112.41	110.21
95.902	99.211	94.051	100.72	97.417	102.37	99.522	98.787	101.64	96.832	99.576	96.695	99.091	96.589	92.405	91.661	99.443	98.186	103.55	99.239	98.879	95.576	95.663	102.47	100.2	97.763	95.805	93.162	97.135	105.14	98.926	98.129	102.13	91.058	94.266	93.999	100.09	95.981	96.946	101.9	103	94.794	94.412	98.17	99.745	97.223	99.964	99.195	90.719	94.956
107.75	98.595	111.49	105.42	112.72	98.447	108.03	102.7	107.07	109.16	103.61	104.94	109.63	108.64	105.76	101.95	106.65	110.7	104.34	103.73	104.87	109.83	113.07	108.14	112.78	111.37	111.51	106.48	108.03	105.17	110.86	107.86	107.96	105.66	112.83	108.44	109.21	104.4	104.74	104.4	109.59	111.13	105.74	112.09	106.27	105.96	109.57	106.19	105.72	107.83
110.19	105.67	100.38	105	100.15	107.83	108.87	107.68	111.28	109.18	107.88	104.19	100.35	109.18	104.12	99.58	106.88	105.48	100.71	99.525	100.47	107.3	96.423	108.68	99.603	110.56	108.61	103.94	104.96	99.961	108.05	105.84	103.43	108.88	104.31	106.63	102.09	101.44	105.7	108.6	106.42	109.19	106.31	109.72	101.33	108.32	97.814	106.11	101.75	112.57
102.38	105.21	111.45	102.99	104.16	111.94	104.39	111.93	104.6	104.97	107.08	103.34	111.8	95.661	101.86	106.16	109.43	101.12	107.4	98.575	111.48	105.83	105.96	107.26	101.9	105.1	105.68	104.87	104.81	106.44	103.45	106.51	108.03	104.48	102.69	107.75	104.32	103.65	104.79	97.057	102.13	96.319	108.32	111.45	102.03	106.1	104.88	108.81	106.61	101.68
111.55	108.13	111.5	109.62	114.56	110.56	109.4	115.32	118.58	109.82	107.18	112.53	104.16	111.08	112.73	110.19	115.55	109.83	112.55	113.58	111.21	115.22	101.59	110.57	106.36	112.73	103.1	114.93	108.23	113.04	112.86	114.19	110.01	111.39	113.83	105.56	116.24	113.79	106.78	110.01	109.85	109	118.19	110.11	109.62	106.51	117.24	112.14	114.27	114.27
105.61	105.19	112.44	104.81	110.62	108.89	111.36	102.58	102.66	110.78	107.1	105.5	106.59	104.35	105.23	110.19	102.26	106.94	108.96	110.59	105.84	104.39	103.9	102.22	105.19	111.16	107.93	110.02	104.63	104.2	109.02	106.18	102.69	104.67	101.22	110.45	109.86	105.76	107.8	105.83	109.29	108.43	101.48	114.3	107.12	104.22	107.51	110.59	104.4	105.07
105.02	104.18	104.4	108.95	114.54	105.14	106.1	107.77	109.97	107.9	103.72	111.95	106.79	105.7	107.43	109.53	105.54	110.53	107.07	117.03	103.75	111.15	103.5	110.59	110.93	102.29	109.12	110.35	108.18	107.09	107.24	110.25	104.64	99.597	103.74	108.31	107.22	107.8	106.63	105.48	111.85	116.38	98.225	103.83	99.726	106.82	105.8	116.71	109.21	113.52
112.24	111.5	106.51	107.44	105.79	114.98	103.75	108.36	113.06	108.78	109.48	113.58	106.31	106.75	104.08	104.46	105.98	110.89	107.4	108.43	105.89	106.29	113.35	106.31	118.26	107.63	113.64	103.28	106.29	108.09	104.83	111.17	110.35	103.42	109.26	110.74	106.3	108.8	102.79	110.93	110.35	108.4	101.34	110.27	105.08	113.32	108.99	106.19	105.97	111.55
107.09	104.56	108.4	106.02	104.36	103.49	113.05	108.12	108.07	113.35	108.75	107.76	108.37	105.73	107.3	110.34	106.68	112.09	109.11	107.5	111.24	106.75	105.61	106.85	104.2	107.2	105.61	106.99	106.31	112.22	106.33	105.13	112.23	114.28	109.75	108.59	105.97	108.07	101.47	113.87	108.84	113.4	112.47	110.48	108.63	106.82	110.87	108.4	103.31	109.19
103.69	109.73	107.71	110.39	106.67	109.36	111.71	104.49	101.03	104.5	107.33	107.3	105.77	108.6	106.25	106.12	109.57	106.63	110.57	107.51	102.98	106.35	104.75	105.12	110.98	105.39	101.65	109.72	108.32	103.22	103.7	103.91	112.06	102.55	103.16	104.32	106.24	108.69	103.18	104.51	103.59	100.32	104.49	110.57	110.14	95.724	108	103.9	99.075	107.65
102.22	107.22	104.47	107.5	105.5	106.54	101.42	102.82	111.02	102.06	108.2	106.08	99.046	102.28	105.72	111.51	106.56	104.62	105.26	106.81	108.11	100.74	102.66	101.24	106.7	100.13	109.47	103.27	108.34	99.306	97.67	102.55	111.33	104.11	101.88	105.82	103.1	106.05	102.24	102.98	107.99	106.68	109.09	106.69	108.81	109.99	109.77	102.8	105.08	102.01
101.22	103.56	106.03	110.8	109.59	108.65	108.9	106.68	113.67	103.04	107.11	102.83	110.42	107.08	106.66	103.88	102.58	108.31	102.64	103.76	104.23	105.54	112.99	106.13	107.03	104.3	104.85	104.69	107.72	105.85	107.68	102.48	102.84	112.11	111.03	108.47	107.42	102.87	105.29	109.46	108.69	109.39	102.86	103.9	109.2	108.18	94.468	104.75	102.11	99.84
105.68	101.66	105.92	107.48	105.09	104.07	102.96	100.16	100.98	104.44	105.67	101.91	103.67	107.34	100.48	104.13	103.58	107	109.44	106.75	102.1	101.76	103.63	101.58	105.45	107.94	109.54	106.4	109.74	103.78	105.03	107.28	110.76	105.67	111.93	107.11	103.05	103.82	112.6	104	111.22	107.44	106.16	104.77	103.82	99.291	103.45	106.05	103.3	102.61
95.956	100.56	93.655	97.27	105.31	101.47	100.55	98.361	101.86	93.693	101.44	91.954	94.763	102.06	98.496	93.197	105.81	102.35	96.387	99.995	94.163	108.9	104.15	104.41	97.603	93.582	101.74	99.821	96.081	99.084	97.659	96.02	104.98	97.547	97.514	99.175	103.91	101.02	100.16	99.808	100.25	100.38	102.37	96.433	98.931	97.634	99.571	101.73	99.3	91.566
106.05	103.35	103.03	99.806	112.47	109.13	110.15	107.2	105.21	113.59	108.15	110.22	102.27	109.92	100.23	101.05	107.56	109.68	104.43	111.19	106.1	106.95	103.7	107.62	106.14	105.21	104.42	110.5	108.58	105.12	106.76	103.99	107.6	110.89	102.83	107.58	103.34	105.41	108.75	102.72	104.86	106.56	107.47	111.69	107.32	112.13	102.55	107.46	113.11	105.26
99.831	103.32	92.657	100.19	93.045	97.144	98.023	99.041	97.449	96.79	93.761	96.917	96.782	100.15	92.04	99.815	100.64	98.978	97.897	95.916	102.69	99.904	100.63	100.87	92.005	101.56	100.4	92.201	93.649	93.149	98.049	98.349	95.735	93.286	99.072	100.88	100.17	100.06	97.808	100.08	98.304	95.608	97.289	100.32	94.92	93.293	98.864	97.605	96.433	98.372
110.26	108.94	110.21	101.35	106.9	106.95	106.78	104.3	119.14	103.55	107.42	101.46	107.62	108.98	110.26	110.64	107.21	102.25	110.07	114.65	108.78	113.06	107.65	99.325	107.31	109.46	111.03	111.07	113.21	104.15	106.31	110.16	111	106.62	112.9	103.14	110.69	107.56	106.81	105.04	105.11	109.18	105.54	113.18	105.9	112.45	105.96	109.83	111.97	106.35
105.63	102.96	111.07	112.58	98.675	108.03	105.7	101.65	106.59	108.11	111.19	108.12	98.531	107.27	105.24	104.74	107.81	105.57	111.67	104.56	102.26	104.37	105.94	105.37	107.78	106.68	97.356	108.69	107.53	105.4	103.15	104	110.98	103.98	98.052	105.44	104.2	106.34	111.6	108.05	105.18	107.11	103.23	105.63	108.35	105.9	106.69	104.05	102.22	102.77
92.176	95.804	103.95	93.031	96.575	93.984	101.76	95.042	103.59	97.597	95.926	98.355	99.214	91.268	93.501	93.985	99.344	99.715	102.25	89.038	94.225	95.536	97.387	99.412	102.72	104.7	97.289	97.848	101.67	95.423	99.956	95.695	101.98	97.907	101.48	99.427	100.86	98.313	100.76	95.952	95.417	98.225	100.98	96.403	100.51	95.519	96.243	96.114	100.62	101.71
99.403	93.875	94.64	99.131	101.51	93.762	93.766	99.856	99.924	95.862	95.209	100.69	97.398	102.23	102.17	95.081	92.897	103.42	98.779	101.76	100.52	99.207	101.99	102.09	95.913	98.814	96.293	98.862	93.382	98.723	104.82	96.079	92.666	98.322	101.8	98.824	102.87	99.986	98.756	101.34	99.272	96.831	99.341	99.852	99.803	104.6	97.623	96.699	97.379	97.706
106.95	100.57	101.53	108.36	105.94	108.57	107.87	108.3	112.24	106.23	105.42	107.52	112.2	107.2	107.69	106.53	106.45	107.87	101.43	107.82	104.46	106.82	103.78	106.82	107.79	106.48	104.45	107	105.16	107.78	100.09	108.61	104.61	103.25	104.79	104.54	101.01	105.98	110.27	106.38	101.73	100.92	108.08	112.53	105.9	102.78	110.38	106.59	105.56	105.57
107.25	105.78	99.849	107.76	105.49	103.45	101.97	103.34	113.53	105.29	112.97	107.66	111.88	105.7	108.46	110.08	109.08	109.3	106.55	110.42	111.22	107.33	98.757	110.1	107.97	102.7	103.49	111.09	106.08	107.82	104.29	107.81	104.77	108.34	106.84	105.26	107	109.76	104.78	110.93	106.16	116.33	103.42	104.7	106.36	106.39	108.8	107.96	104.8	105.42
105.61	107.29	102.85	99.503	110.49	103.66	107.06	105.11	108.93	107.52	105.98	112.54	106.66	105.16	108.25	113.29	104.06	104.02	106.17	103	111.5	108.55	108.65	105.46	102.71	109.65	106.15	108.28	104.47	110.63	102.72	104.09	104.21	107.72	110.33	105.09	106.87	102.84	103.48	104.88	104.47	101.89	107.33	108.07	106.45	107.98	102.65	101.7	106.75	103.57
103.7	104.01	107.56	103.22	105.89	111.51	102.5	104.65	105.09	105.98	106.85	110.24	103.93	104.86	106.52	101.06	110.29	101.23	108.42	106.54	112.44	107.8	104.87	102.05	104.98	106.49	108.65	102.91	106.85	101.97	102.68	108.49	100.66	107.66	106.43	102.52	113.98	105.35	109.33	105.54	106.28	109.84	103.52	106	109.38	103.44	102.95	110.36	108.43	100.69
108.62	108.43	108.28	106.6	104.84	106.55	106.61	106.45	99.749	104.18	105.45	105	104.24	110.8	102.49	107.43	106.17	102.27	108.87	107.87	108.04	108.15	101.11	102.28	104.84	107.07	108.5	104.36	101	102.51	108.11	103.56	100.75	101.97	98.906	102.69	106.74	105.36	105.32	105.7	105.61	107.84	108.01	104.94	106.66	100.41	108.27	100.5	107.71	108.63
101.5	102.95	107.22	102.54	103.05	108.62	111.55	113.71	98.426	109.65	104.51	110.66	104.09	107.43	102.66	103.5	104.99	110.14	102.87	111.33	107.31	103.37	107.71	101	101.67	105.9	104.78	116.03	109.12	108.9	99.048	103.59	102.78	109.61	111.94	111.01	101.94	105.89	108.79	114.85	103.26	103.63	109.64	107.24	103.71	104.11	112.73	107.4	108.66	101.6
102.21	108.63	116.49	106.94	104.52	108.21	108.01	106.63	116.34	109.05	99.099	106.36	104.51	107.8	113.76	115.7	110.17	107.62	113.54	103.41	102.41	110.51	109.54	106.65	108.05	111	102.67	103.35	104.12	105.77	106.99	104.3	106.66	104.47	106.19	108.77	104.95	107	112.33	105.82	107.12	113.31	107.65	103.15	106.59	103.24	105.48	107.31	109.19	106.93
105.76	104.35	109.88	104.41	103.04	107.15	103.74	109.32	104.84	108.11	107.77	109.83	107.48	102.07	110.91	102.48	104.69	105.69	107.76	107.81	112.87	108.31	116.94	106.51	104.73	105.99	110.8	108.57	107.77	102.67	108.6	110.3	109.25	106.94	109.07	102.32	106.66	100.61	103.98	98.588	107.72	112.33	107.92	109.77	114.54	110.7	109.2	106.29	100.56	108.88
104.19	108.9	102.72	106.29	100.64	107.3	99.341	106.14	110.74	104.28	105.47	104.84	106.32	96.876	109.58	102.74	105.63	101.49	113.78	109.53	107.41	106.4	108.42	105.81	107.34	104.04	104.5	103.62	107.73	99.251	110.86	112.43	106.42	104.89	107.64	112.04	104.01	107.9	105.56	111.47	104.11	110.14	101.81	99.677	109.89	112.02	105.8	106.52	109.71	105.66
95.921	99.193	103.96	99.028	109.92	101.94	99.5	102.65	100.41	102.12	94.806	102.46	102.93	103.27	96.147	106.45	96.532	106.81	102.51	101.21	100.04	95.416	100.15	100.2	103.44	96.738	103.79	95.496	105.34	100.31	100.49	97.932	98.927	100.65	104.77	98.952	100.51	102.15	95.383	102.97	94.71	97.739	96.858	100.75	96.145	107.6	103.83	100.64	102.33	97.949
116.05	109.65	107.58	108.24	104.29	105.27	106.01	108.35	107.1	99.24	105.47	106.45	108.33	104.5	108.83	105.61	100.78	108.85	109.85	110.19	101.63	106.88	100.33	107.61	107.91	102.74	108.32	109.5	111.4	100.94	106.77	103.91	112.97	106.01	103.32	108.93	109.03	110.04	112.61	101.36	106.91	112.24	114.46	111.62	104.93	109.37	104.74	111.68	107.03	107.64
105.23	104.84	107.04	102.44	107.87	107.6	114.38	110.69	105.12	104.49	109.35	109.92	105.52	103.92	105.06	107.72	109.89	109.41	102.43	106.59	104.91	101.18	107.98	99.096	108.06	110.96	104.7	102.78	112.33	108.94	107.97	103.3	106.08	100.91	104.76	107.04	106.01	100.37	102.41	105.85	104.38	106.71	98.32	113.6	103.3	103.48	106.5	107.94	107.41	102.31
103.32	102.14	108.27	105.15	106.39	107.09	102.92	110.46	105.71	101.93	103.69	101.9	108.24	107.17	102.19	109.1	108.87	109.35	104.77	108.25	105.77	102.31	105.64	106.4	114.15	106.11	99.49	104.72	103.06	102.12	108.29	104.75	104.29	107.61	101.11	103.07	106.08	109.5	104.73	105.92	103.42	104.32	108.6	107.31	99.332	107.33	104.86	103.24	98.686	103.67
110.45	108.05	103.73	104.34	102.22	113.52	103.77	105.87	106.31	109.25	109.67	110.24	112.55	102.62	108.67	102.54	110.7	105.49	105.85	114.86	109.12	110.35	110.34	116.17	113.3	112.11	112.58	105.78	109.62	105.28	111.74	112.77	105.01	105.8	114.05	113.22	110.78	104.72	113.76	111.25	111.46	109.76	111.35	109.06	114.77	107.06	108	112.65	107.1	108.13
104.29	107.23	105.04	107.09	110.07	106.38	106.36	116.27	113.91	107.25	104.77	105.83	101.47	105.26	104.53	107	106.71	105.29	103.31	106.73	112.4	105.98	106.74	105.39	103.72	111.02	100.73	103.02	103.55	106.08	108.38	105.36	106.01	109.26	106.11	103.52	103.52	102	109.79	101.74	105.36	106.75	104.13	104.99	108.88	109.97	109.8	105.99	108.74	104.49
108.05	103.55	105.09	100.29	109.77	106.42	104.3	102.81	108.15	111.36	109.42	107.97	107.34	105.69	109.7	106.92	103.28	106.8	109.03	109.42	105.87	111.96	102.91	108.23	103.78	110.88	117.85	102.73	104.95	108.69	108.88	106.85	102.44	105.09	111.49	99.137	101.51	101.12	102.66	103.29	107.06	106.67	103.3	106.71	111.03	103.7	105.41	103.99	111.42	102.65
99.497	106.02	103.61	106.11	109.32	108.43	108.04	108.43	106.2	101.84	98.458	105.88	103.49	108.48	108.32	110.61	107.46	106.54	104.2	104.61	105.17	104.08	103.26	103.17	111.08	103.01	107.38	107.36	104.73	102.07	107.88	108.59	106.56	107.08	102.68	106.64	106.85	100.57	100.04	109.1	106.08	100.75	105.47	113.32	108.2	105.98	109.09	97.21	101.59	100.44
106.25	104.83	105.51	109.73	107.21	107.54	108.4	99.87	104.33	112.89	109.81	107.48	105.89	107.21	103.76	109.61	107.75	102.91	108.96	106.87	106.66	109.53	102.25	104.58	95.59	103.56	101.67	109.77	106.29	108.61	103.22	99.282	107.85	104.25	104.5	102.51	107.83	102.77	101.53	107.2	107.75	110.1	104.18	107.53	101.49	103.28	104.12	108.5	103.37	103.87
99.905	105.38	104.39	105.11	103.66	109.18	107.82	109.09	107.74	106.98	107.59	112.49	106.1	105.62	107.42	109.67	104.86	105.67	101.04	105.63	107.46	103.7	101.9	107.68	104.33	106.75	104.3	108.29	104	108.82	107.86	100.77	104.3	109.48	110.92	102.02	107.24	104	111.68	105.83	105.44	108.05	108.58	115.78	107.24	105.74	106.61	110.8	106.62	104.25
103.91	107.54	106.85	111.17	107.87	104.04	102.22	114.47	106.29	102.4	106.3	106.52	99.653	102.07	108.42	105.23	105.76	107.73	108.71	108.29	109.63	108.65	102.62	107.22	110.98	102.8	97.6	110.01	108.47	108.21	101.32	96.428	111.17	106.49	105.57	107.87	105.01	109.52	107.65	106.67	111.04	101.75	109.9	107.54	106.61	102.17	104.39	101.19	110.28	107.65
107.48	109.77	107.1	109.1	112.37	106.42	111.74	117.23	106.86	112.68	102.77	112.91	114.11	110.1	107.72	103.37	105.58	104.58	110.36	113.23	113.09	110.9	112.14	104.55	100.68	106.51	109.56	109.57	111.49	101.12	98.145	104.53	109.82	106.98	110.34	110.35	108.06	109.17	102.49	107.34	112.12	110.18	103.57	109.54	111.25	111.64	115.32	105.93	106.61	108.55
104.91	106.16	105.27	106.85	110.12	108.44	105.69	104.86	103.62	109.62	110.88	107.74	110.97	109.62	101.98	115.75	105.62	105.14	104.03	105.79	106.75	101.51	106.47	103.7	99.745	106.7	106.17	106.88	106.82	110.39	106.53	106.36	98.506	108.58	107.92	107.64	111.21	103.42	104.92	107.2	106.03	108.62	102.74	96.908	106.25	106.53	107.94	107.2	102.52	104.24
100.65	103.42	97.025	100.98	98.031	98.364	101.64	97.973	107.43	101.94	102.58	106.71	99.929	97.996	105.33	102.8	98.864	97.599	98.261	101.74	96.932	96.037	94.524	102.43	102.18	100.1	100.86	102.38	98.828	104.97	103.32	101.91	104.21	108.16	106.38	102.15	104.8	99.215	103.01	102.33	105.47	99.167	94.312	96.293	101.2	97.378	99.863	101.33	104.21	106.25
101.8	107.37	105.51	99.378	108.71	104.73	106.44	105.28	103.14	102.54	97.086	106.38	102.59	103.75	112.51	104.69	108.85	101.98	101.41	104.33	110.37	109.11	100.05	107.4	98.339	99.021	105.05	104.14	107.41	106.6	105.8	103.94	106.39	105.66	107.6	108.75	108.27	104.89	104.44	106.06	110.74	106.37	102.79	104.29	111.97	101.07	105.37	107.56	102.06	109.39
112.81	101.23	102.84	106.22	110.17	110.05	110.19	110.91	107.3	99.577	103.14	107.56	109.33	104.07	111.34	105.81	107.72	106.17	111.72	108.49	107.15	108.26	107.12	103.92	104.79	112.3	103.77	101.86	106.21	106.72	103.66	108.35	107.31	110.9	108.93	106.72	105.16	114.47	108.42	103.7	103.09	108.01	108.34	106.13	107.1	109.47	103.77	103.38	104.22	107.79
107.56	104.87	107.24	106.39	105.55	104.11	106.85	106.7	106.45	111.89	105.44	106.62	102.5	106.51	109.32	108.22	111.04	107.7	108.13	109.17	111.18	114.96	107.68	105.45	104.71	104.18	106.31	101.5	106.07	106.41	110.6	103.28	105.6	107.71	108.21	104.6	110.14	107.4	107.79	101.37	104.82	114.52	110.09	97.71	103.3	110.53	108.01	103.73	102.55	116.24
[truncated: 800 more rows]
[truncated: 150 more columns]
