# Supplementary material for: Genetic dissection of main and epistatic effects of QTL based on augmented triple test cross design
Source: PLoS One. 2017 Dec 14;12(12):e0189054. doi: 10.1371/journal.pone.0189054 (PMC5730204; doi:10.1371/journal.pone.0189054)
Supplement: S10 Supporting Information — (ZIP) [file pone.0189054.s010.zip › z6_1950_0.2_5.csv]

103.29	114.1	107.67	106.3	97.35	92.605	105.37	110.94	104.76	109.66	111.19	109.09	99.985	107.94	102.62	100.87	108.64	99.684	115.88	103.64	104.01	104.42	109.23	105.26	104.68	100.47	104.29	99.698	104.33	116.69	103.26	100.91	101.02	105.27	109.45	106.84	99.228	106.65	108.19	109.72	107.78	115.31	101.89	102.66	99.812	100.91	97.958	98.653	98.176	101.59
102.31	102.17	112.87	104.51	109.75	115.59	103.51	99.762	122.58	108.4	111.11	100.37	101.4	106.7	113.48	110.35	113.13	106.88	102.51	105.51	104.88	106.61	109.72	106.93	112.14	110.01	113.75	112.67	107.97	107.87	113.58	111.63	103.61	99.423	107.5	112.13	102.03	109.03	111.08	109.14	111.75	101.44	110.79	110.07	112.35	103.85	105.6	115.2	109.38	109.62
102.69	100.63	102.84	96.74	113.85	105.62	100.64	112.08	104.1	106.3	108.42	104.28	108.98	99.768	96.901	109.36	105.49	96.319	105.66	114.5	107.1	99.384	104.48	110.42	109.84	101.5	110.85	105.58	103.35	106.41	106.36	115.72	109.63	102.49	107.04	104	110.07	112.47	94.326	111.55	102.82	103.79	100.73	116.58	109.62	108.13	107.05	105.03	101.4	103.79
106.54	102.73	113.97	106.38	105.95	107.3	100.4	103.46	104.71	113.35	111.14	100.54	102.35	104.06	111.43	106.1	111.67	107.37	118.19	107.61	113.89	105.3	111.34	111.16	101.44	102.82	103.13	100.85	97.381	117.74	120.39	102.99	104.72	111.64	99.399	116.06	110.78	107.13	106.3	104.22	106.53	96.118	115.09	98.195	110.61	113.31	100.96	103.65	112.83	104.31
90.108	91.742	104.52	97.689	100.27	94.876	106.68	96.844	94.583	102.55	96.828	96.025	100.05	93.858	99.684	104.51	97.165	101.17	110.6	96.734	92.691	94.986	97.548	101.42	98.246	95.382	104.6	103.28	90.269	100.23	98.882	92.107	91.216	103.39	103.95	97.799	94.203	103.11	93.534	109.26	95.813	96.692	111.23	92.162	104.26	91.692	89.713	96.773	106.11	89.921
105.36	115.19	115.85	118.7	108.48	115.32	98.735	109.52	109.86	100.81	107.66	102.18	104.85	104.87	104.52	99.283	113.35	101.75	111.37	105.77	107.95	112.35	109.92	97.145	111.16	113.21	107.2	101.75	105.85	108.89	109.63	110.63	107.57	104.33	111.33	102.63	107.58	112.21	104.09	115.34	111.21	117.73	119.18	106.52	110.78	100.35	106.31	113.81	108.63	102
101.23	115.14	110.75	109.12	105.13	108.63	108.24	109.18	108.03	105.47	98.099	106.14	106.98	104.09	108.85	105.84	98.341	100.2	105.38	107.96	109.79	108.45	108.41	112.56	107.82	107.98	105.72	107.2	107.98	106.58	91.45	106.54	102.36	112.14	112	95.608	112.99	106.09	102.15	96.818	110.62	111.03	106.51	108.73	104.04	103.8	95.736	100.75	111.17	111.51
114.48	111.41	101.4	111.78	103.67	106.86	102.73	114.83	111.74	108.03	108.19	110.87	107.92	106.53	101.29	109.37	109.14	112.49	111.47	110.5	112.33	102.42	111.77	111.54	105.35	105.31	102.52	98.187	112.68	101.22	108.7	102.83	103.61	108.56	107.7	117.4	117.53	110.79	100.25	119.54	118.1	102.91	99.954	107.6	111.58	106.94	105.86	108	110.65	101.68
111.8	101.85	105.9	103.61	111.41	102.82	107.88	112.49	107.66	102.67	112.02	100.68	104.53	103.79	120.78	105.54	112.6	93.579	114.6	111.9	107.21	106.63	102.83	105.88	104.28	111.08	104.18	110.88	103.01	102.35	111.73	113.78	107.48	113.64	102.35	97.396	100.66	109.2	103.23	99.874	102.23	108.28	104.29	101.78	108.97	103.88	103.44	98.63	102.97	107.75
92.329	105.9	96.652	98.799	100.02	97.491	95.405	98.963	95.384	93.446	101.86	112.8	103.18	103.69	101.15	96.316	104.64	100.13	107.99	99.201	101.14	89.571	98.778	95.211	96.972	95.568	94.573	96.778	89.022	104.83	96.052	108.31	102.41	101.29	101.09	92.678	99.027	99.77	96.019	99.854	105.09	97.911	98.093	97.113	94.754	106.28	108.82	101.52	99.324	93.597
110.26	100.6	108.52	110.67	108.42	99.287	100.99	104.16	96.736	111.77	101.1	102.12	111.18	105.63	103.61	115.42	115.2	112.15	100.26	108.13	104.21	108.56	104.05	103.47	103.25	101.91	100.9	98.124	109.82	106.73	111.89	109.65	99.998	107.15	97.862	100.83	113.53	109.73	110.87	110.21	107.18	110.02	100.37	107.82	101.06	108.17	112.27	106.58	108.25	101.67
104.68	103.98	101.36	107.3	105.55	99.284	103.71	104.06	104.45	107.61	99.505	108.12	102.73	112.16	117.39	109.97	124.83	99.022	111.19	108.91	113.45	107	114.85	108.78	106.29	107.28	106.63	100.44	107.95	107.44	106.02	108.39	107.57	109.34	102.67	110.24	108.13	108.95	108.76	111.83	112.36	105.44	116.68	112.29	103.58	109.79	103.23	92.566	98.68	109.01
109.43	105.22	106.83	101.52	99.908	108.51	107.26	109.54	113.64	102.95	111.64	104.04	109.98	102.9	99.805	110.45	110.93	107.28	119.09	107.14	106.97	102.94	103.5	107.49	114.68	104.59	108.46	94.279	106.57	108.83	107.91	102.97	103.84	110.04	104.66	110.22	100.04	113.64	107.66	117.21	107.74	108.69	105.09	102.16	105.99	104	107.62	103.72	102.19	106.3
112.56	105.59	101.7	104.42	109.04	114.63	104.87	110.57	100.93	109.14	105.06	106.88	99.93	110.39	118.57	106.15	108.6	106.22	105.01	113.61	111.78	103.31	104.9	102.9	108.23	104.11	99.521	104.94	117.81	114.14	104.02	104.43	106.37	100.81	111.82	109.73	108.49	109.77	108.85	107.58	108.68	109.49	117.42	106.1	115.34	99.083	107.24	110.8	112.81	102.22
98.549	105.35	103.75	98.84	106.68	103.05	99.978	107.45	100.54	95.587	99.039	100.26	95.946	105.67	104.02	97.832	101.28	99.73	100.73	98.489	99.628	94.273	110.6	107.03	95.787	95.111	97.297	101.24	92.146	98.218	99.303	101.93	99.69	111.35	103.97	95.422	99.425	101.61	88.246	96.741	98.095	101.99	101.16	95.86	93.954	100.29	101.03	98.434	94.768	98.171
105.76	108.87	107.31	107.59	110.55	105.93	109.27	116.55	111.43	118.16	110	113.56	107.06	93.154	108.37	107.09	109.33	103.33	106.89	114.65	109.61	104.39	103.37	105.39	112.83	105.24	99.339	106.36	118.97	112.22	110.55	105.84	110.29	100.16	106.6	110.1	107.05	110.49	106.82	111.93	101.9	101.78	106.62	93.942	110.34	106.96	107.34	111.59	104.63	109.82
108.45	110.74	102.24	110.57	107.53	106.18	106.99	109.84	111.94	102.1	101.92	112.47	110.93	108.92	101	116.58	103.48	107.35	108.85	108.65	115.53	111.04	108.16	120.43	107.36	105.07	114.52	105.32	112.53	104.42	117.75	108.36	112.55	114.38	108.21	110.33	105.75	101.57	106.22	110.43	100.69	102.07	105.78	110.74	108.86	103.2	108.37	107.38	102.96	116.42
94.057	96.236	94.985	99.306	100.43	103.63	102.4	100.9	97.208	107.67	89.044	91.93	89.393	101.77	89.251	99.564	100.41	93.582	100.71	103.41	97.408	106.94	96.359	97.38	96.896	101.81	103.24	90.854	98.126	102.89	92.891	102.35	96.116	101.17	100.76	107.93	100.86	96.851	99.667	98.148	104.99	97.84	101.61	91.425	96.292	91.096	92.066	98.319	96.799	98.214
105.42	100.82	104.21	101.02	102.43	107.08	100.06	106.08	106.85	103.76	97.871	111.42	100.3	96.782	101.82	99.723	98.298	105.46	99.062	102.64	106	100.16	105.25	97.927	103.28	96.235	98.423	100.16	88.206	108.96	100.74	104.58	91.983	99.548	109.57	104.43	95.578	106.58	103.18	99.844	100.28	105.77	99.524	99.742	102.23	96.952	102.62	103.02	96.36	101.77
95.932	114.64	109.41	115.39	100.56	105.36	97.368	110.03	108.09	108	106.72	102.17	100.53	106.72	103.88	111.72	107.58	113.39	103.76	109.45	106.02	114.57	104.87	101.1	108.9	105.73	101.5	106.43	103.4	106.9	106.54	106.6	104.9	104.89	111.18	98.381	104.67	108.81	110.35	107.7	113.44	101.35	98.362	104.49	106.64	108.22	108.11	103.93	98.902	98.925
104.27	103.93	102.72	110.94	106.85	107.12	100.97	104.93	103.64	116.34	115.12	108.55	105.38	109.13	97.795	106.74	108.1	115.15	116.03	110.07	105.67	111.96	101.76	111.48	112.36	107.45	107.89	104.3	98.618	107.49	108.11	101.2	102.7	102.08	106.8	108.02	106.23	106.66	99.833	105.35	105.2	115.3	98.278	109.67	107.84	104.12	104.31	111.32	113.58	109.83
108.54	105.63	110.92	110.37	108.47	109.9	105.35	107.52	100.45	113.88	102.78	119.83	109.44	106.3	106.74	114.12	114.6	106.64	105.15	103.68	101.95	97.465	105.05	110.45	103.16	120.2	113.41	104.56	108.46	99.552	106.74	117.44	105.29	110.23	107.7	110.63	105.36	102.46	109.59	101.8	112.42	108.66	110.34	109.39	106.96	107.42	107.96	113.97	109.2	106.37
93.321	94.684	93.866	96.886	102.96	97.07	95.707	93.429	87.651	87.125	100.66	101.13	97.407	101.47	96.659	98.714	103.06	101.79	97.578	101.74	101.22	91.789	102.84	108.11	96.072	99.642	104.25	103.21	99.038	104.57	98.247	98.412	97.876	92.116	100.18	106.12	106.37	104.92	86.714	92.075	91.437	96.866	104.1	100.82	97.687	103.68	97.659	96.393	97.781	95.067
109.61	98.255	112	104.6	106.04	112.4	106.44	104.21	103.16	103.83	101.5	117.49	111.22	104.49	99.278	104.11	104.95	100.71	104.32	111.61	105.85	101.94	101.84	108.29	104.67	96.178	99.113	114.55	105.89	103.54	100.31	100.99	117.58	100.03	97.353	103.52	106.68	100	105.33	102.01	108.85	111.46	109	102.09	111.92	103.96	107.17	106.13	102.64	109.71
97.329	112.38	101.14	109.66	102.11	102.42	104.55	100.7	104.71	108.86	117.61	101.83	102.12	102.05	106.85	107.9	102.26	98.342	104.77	100.04	107.15	112.74	112.32	110.73	103.76	112.92	105.18	100.42	99.847	101.26	98.176	111.73	97.492	106.4	113.78	112.3	101.24	113.1	111.7	110.42	101.88	106.99	116.72	103.53	121.69	104.57	108.39	110.29	107.91	110.88
103.76	104.31	106.96	115.56	103.85	107.52	105.62	112.32	111.5	106.57	110.52	99.256	106.95	109.92	100.63	109.73	117.19	116.86	112.5	99.257	114.77	104.08	113.16	104.51	115.2	110.05	101.81	103.86	110.1	106.46	111.45	104.31	107.58	101.61	109.45	111.2	115.12	119.77	106.01	101.94	102.31	105.86	105.63	114.11	102.35	109.69	106.93	116.47	105.49	117.45
94.612	97.471	103.95	101.6	96.603	107.49	90.9	100.87	102.73	97.649	96.811	99.708	107.31	100.5	97.962	103.02	100.35	103.98	109.79	98.96	108.25	104.38	97.967	93.6	104.03	100.57	99.733	109.06	108.57	92.762	100.35	100.03	100.43	96.411	90.061	99.788	81.879	92.133	107.73	97.23	98.541	92.556	103.74	90.625	104.19	100.12	96.845	102.53	103.99	97.54
113.71	109.23	111.65	108.64	103.73	109.7	106.84	111.73	102.68	103.27	109.33	106.39	108.3	109.55	107.57	103.26	118.33	99.39	104.12	110.59	108.94	100.32	99.864	120.43	104.5	118.46	114	109.17	103.77	106.63	103.46	98.758	104.08	107.82	106.05	99.336	102.97	111.63	113.75	114.44	102.73	96.987	116.28	103.78	96.532	102.78	100.8	100.59	109.29	116.32
106.68	102.87	112.8	106.77	107.56	107.37	116.37	102.55	100.28	108.19	107.63	112.41	107.4	109.79	107.16	103.21	105.28	109.57	111.96	113.09	102.51	112.57	99.373	111.15	106.68	107.17	109.88	112.67	104.11	106.12	102.19	107.35	107.84	109.01	110.36	108.45	105.43	109.79	99.597	109.09	100.39	107.3	112.02	111.6	105.01	106.82	113.62	111.98	111.93	107.73
100.86	107.59	101.08	99.702	103.23	98.393	99.618	95.864	105.74	95.569	103.49	103.8	103.2	111.94	95.141	102.95	103.41	99.163	103.27	100.62	105.86	99.336	102.19	102.77	97.473	100.25	98.401	101.08	105.35	97.026	95.323	106.09	96.336	101.3	100.97	102.07	101.39	101.42	87.814	108.11	99.566	105.73	101	103.12	107.6	104.97	106.72	96.296	96.582	98.135
99.989	106.38	113.7	112.75	108.6	114.92	111.05	103.56	104.23	113.15	108.06	106.06	106.94	119.09	98.676	116.59	108.67	104.09	108.01	110.98	102.59	107.61	113.95	110	108.1	114.62	106.93	107.12	108	93.741	106.39	106.76	114.58	101.86	101.48	112.82	110.39	103.82	106.34	101.42	105	105.36	121.86	113.05	113.24	103.77	106.2	108.41	96.227	108.01
108.13	98.961	116.76	108.05	112.66	104.1	107.6	117.39	110.24	107.25	109.2	109.62	123.86	113.7	99.348	107.4	100.61	106.37	113.44	101.69	105.05	113.05	105.94	111.44	111.6	105.75	108.07	107.59	116.24	102.05	106.49	104.81	108.99	102.09	101.76	102.84	99.829	110.07	101.8	106.28	103.6	114.87	104.73	103.86	105.67	102.49	113.91	105.46	115.23	111.95
112.82	103.21	98.538	105.74	106.22	110.05	104.67	114.99	110.45	107.44	111.76	105.6	111.15	105.92	103.3	114.17	110.29	106.17	114.87	106.9	109.19	101.65	112.65	110.33	102.72	107.28	104.99	112.61	114.27	108.39	108.79	101.86	114.3	101.64	111.35	109.69	110.01	104.93	110.18	109.79	114.93	105.23	104.69	113.73	108.49	113.93	107.84	105.07	110.97	106.34
111.14	100.77	104.94	111.97	104.31	98.949	113.12	94.116	113.44	111.57	103.37	116.84	104.21	110.38	97.068	106.62	108.3	110.62	105.98	112.87	110.51	104.86	97.741	109.3	103.59	111.3	110.1	105.44	107.69	98.389	102.44	110.18	105.63	113.88	109.62	113.4	100.29	99.15	113.91	102.68	108.58	112.63	104.72	105.61	107.45	106.51	107.19	99.057	97.699	98.012
106.03	109.36	101.68	109.71	108.52	104.24	109.38	108.34	111.69	113.87	102.52	106.75	103.72	108.84	106.03	112.17	102.95	107.12	101.42	117.18	108.08	99.116	102.87	102.47	114.45	107.47	109.86	112.82	100.48	105.19	112.65	112.12	98.098	106.64	106.14	111.35	99.952	113.32	106.48	97.907	103.06	106.04	108.07	113.41	101.82	107.75	96.109	106.82	102.96	94.513
109.63	105.96	99.034	106.75	102.79	100.15	108.26	106.29	107	104.72	114.78	107.18	105.21	103.73	100.85	108.61	106.2	100.42	116.42	99.466	107.61	104.13	97.111	110.16	100.96	109.76	110.33	105.73	99.131	101.68	97.48	111.79	99.825	108.84	97.735	100.67	105.63	109.78	116.45	101.09	108.57	93.594	101.94	105.58	103.71	101.7	105.58	98.505	109.94	109.59
111.34	110.16	116.37	109.14	109.25	110.33	113.4	110.11	108.35	115.55	102.61	110.77	107.61	111.41	113.39	107.27	103.2	104.62	101.22	107.04	105.35	106.68	111.84	116.09	103.21	111.07	115.6	112.32	111.65	102.2	109.57	115.77	108.56	117.28	119.94	108.56	105.72	97.589	106.41	106.68	108.84	103.61	106.86	114.92	102.88	104.32	113.69	103.48	102.63	109.24
88.475	99.543	94.664	95.959	94.858	98.712	95.883	109.56	98.257	101.36	94.807	92.35	96.498	103.02	100.28	103.37	97.243	104.51	99.504	94.305	97.487	100.56	90.835	98.305	97.599	88.45	94.615	99.709	102.49	103.23	96.26	99.32	97.542	106.68	99.447	96.763	94.909	100.96	87.462	97.948	93.667	96.455	92.777	107.16	98.027	89.775	102.76	105.18	108.17	101.4
107.28	105.27	98.674	99.676	98.097	101.41	98.246	93.394	106.5	106.68	104.11	104.79	108.66	100.86	91.277	107.66	106.51	95.515	102.31	97.458	89.378	100.35	101.79	96.247	90.245	107.61	98.377	100.72	98.727	96.119	104.56	107.74	98.025	102.85	89.896	100.33	110.77	98.055	99.563	104.99	111.14	111.94	106.53	104.09	95.074	99.756	100.48	92.072	98.36	89.145
101.73	114.34	107.51	98.864	96.221	104.09	96.521	106.05	105.65	108.56	96.294	113.59	102.94	107.69	107.55	115.68	105.61	105.75	101.39	107.45	99.561	107.86	107.39	109.33	100.69	103.16	102.93	101.11	104.14	97.239	106.08	103.32	112.96	102.08	105.86	115.96	102.02	103.04	108.45	102.77	101.69	104.05	100.49	101.19	112.35	108.93	107.17	104.91	102.25	115.26
106.15	104.09	104.64	101.16	106.37	106.61	103.25	109.29	104.05	106.83	104.94	106.32	105.7	102.74	97.396	101.49	106.52	113.32	102.44	98.033	112.79	104.65	99.703	112.08	101.26	102.91	110.93	108.29	105.51	108.4	107.96	115.91	111.25	103.26	103.77	113.33	101.6	105.98	120.55	102.57	108.83	105.17	106.04	111.14	103.69	118.14	107.79	105.59	105.09	90.48
104.39	105.23	102.9	99.483	101.83	104.05	102.29	108.78	104.96	109.18	103.05	104.88	96.281	101.94	107.3	112.44	108.81	104.45	111.1	98.104	105.77	107.15	101.96	99.725	101.6	104.56	113.89	110.3	110.07	110.41	107.72	117.69	100.82	107.28	98.603	113.25	108.55	111.65	104.23	108.32	101.35	108.03	99.737	114.22	110.47	99.526	104.55	98.708	109.63	104.5
108.06	100.3	116.75	108.01	110.34	115.3	104.03	110.72	105.02	112.99	111.49	108.51	100.71	110.33	104.07	109.32	107.36	110.08	97.675	104.77	107.33	105.58	104.22	96.696	107.43	94.064	101.06	98.153	107.24	110.14	102.36	102.71	96.855	110.39	110.2	97.38	102.53	102.18	108.08	104.74	113.98	108.41	110.83	114.92	94.117	95.845	104.04	111.75	99.404	107.32
102.64	115.63	106.06	108.09	107.63	111.32	118.97	101.77	96.836	93.692	115.46	105.48	112.25	108.5	103.88	103.43	100.72	101.35	93.184	108.65	109.68	111.82	99.049	102.72	106.88	106.64	99.934	105.18	103.74	105.27	109.86	104.69	114.37	107.63	103.11	110.55	103.39	104.31	105.92	115.85	112.56	108.46	90.954	105.66	101.25	98.986	98.017	104.42	104.25	104.74
104.55	105.21	100.17	105.96	102.85	106.87	98.147	97.858	104.79	99.801	102.53	94.477	100.54	98.778	96.916	97.021	102.75	99.884	101.42	104.57	94.191	99.311	104.01	99.835	101.59	103.55	97.276	110.19	105.17	96.464	100.54	97.729	104.8	97.232	106.98	105.13	108.29	97.321	101.42	110.29	103.83	97.035	105.1	107.87	103.29	108.42	103.75	100.26	99.838	99.184
102.26	98.286	95.135	94.841	100.03	103.28	103.75	95.338	100.48	101.52	94.589	97.047	99.968	101.1	97.789	95.706	100.06	94.343	99.574	102.64	94.151	92.636	97.823	98.117	96.785	102.93	91.818	97.647	96.42	97.773	94.295	104.49	113.93	99.803	97.843	97.509	105.39	106.61	98.555	97.368	99.408	90.664	99.392	92.284	102.43	103.47	97.179	94.669	99.794	97.292
103.58	109.41	114.1	97.817	103.68	106.53	103.79	107.22	104.27	104.14	101.34	101.79	100.22	103.8	113.41	102.92	96.718	104.81	94.626	107.26	106.99	117.31	109.43	111.84	103.76	106.05	109.95	112.86	100.22	98.263	104.22	108.35	108.2	111.62	98.797	106.94	108.96	111.55	102.7	106.43	107.79	103.35	101.52	109.44	105.07	101.65	104.73	107.35	110.62	103.4
95.889	101.26	99.363	102.34	93.938	94.767	98.806	91.944	96.901	96.541	100.83	102.93	95.797	88.366	97.898	93.954	99.272	106.29	103.85	99.801	104.52	99.917	95.511	97.148	96.968	105.22	90.068	105.17	99.219	104.65	101.89	101.4	102.12	101.7	96.122	94.418	98.063	110.98	98.001	104.04	99.359	109.11	99.931	95.279	96.49	94.194	103.65	104.43	98.978	107.04
102.6	113.86	100.84	113.24	97.797	107.55	110.26	100.77	120.63	108.44	104.5	109.78	110.27	106.19	100.82	112.59	103.8	104.28	112.66	109.34	112.38	112.12	97.769	104.25	109.2	103.66	105.51	109.75	100.41	98.989	107.95	111	110.09	112.76	113.52	111.77	109.18	104.79	115.02	109.04	116.04	107.21	106.01	107.69	99.957	104.44	106.7	110.23	106.35	107.99
106.01	102.27	107.52	105.34	112.78	107.69	103.3	115.34	105.93	105.06	106.92	103.66	114.76	108.33	105.03	103.22	106.86	102.88	99.807	102.06	105.49	110.17	113.57	104.42	99.262	110.6	108.67	115.37	96.628	108.56	101.43	106.48	106.29	106.57	104.78	101.65	101.19	103.28	112.34	104.2	106.15	101.19	99.622	103.68	101.62	99.967	110.35	102.28	113.48	107.89
109.65	107.75	107.61	104.99	102.42	112.46	108.56	99.2	102.96	99.075	107.13	103.88	116.14	100.42	109.83	102.58	106.27	104.54	106.44	101.69	109.64	105.91	106.87	115.34	107.56	93.955	109.64	97.051	107.79	105.46	101.44	104	106	94.341	105.96	104.42	103.19	102.46	98.383	111.96	106.89	117.14	108.03	102.17	103.81	106.04	109.66	112.54	108.85	108.45
108.13	110.87	110.72	102.01	107.56	107.1	101.36	111.36	111.67	117.11	109.74	113.86	100.14	116.16	115.36	104.68	114.77	105.39	110.38	107.68	107.66	124.03	108.93	107.76	115.32	111.82	106.39	108.91	113.91	103.15	113.31	108.85	111.09	98.948	109.15	108.62	111.36	110.25	113.91	106.96	107.9	111.82	103.2	113.42	111	109.09	109.15	103.94	113.04	108.73
111.11	108.16	98.877	107.42	112.25	104.91	109.34	105.73	102.9	108.33	113.41	108.7	123.9	105.61	98.78	109.23	106.49	118.23	103.07	106.24	111.42	99.471	107.66	94.769	112.47	118.77	109.4	100.67	107.81	103.84	107.7	108.95	109.6	99.65	115.12	110.34	113.87	103.4	105.18	109.57	105.95	111.26	110.28	108.75	111.8	110.64	108.35	102.18	106.76	111.63
106.18	110.56	105.93	114.73	109.1	105.09	120.87	112.52	106.65	110.3	109.3	102.69	106.17	122.64	117.04	115.39	115.23	108.99	110.83	108.64	109.7	117.6	101.79	105.79	103.43	113.33	107.1	115.84	112.17	116.06	114.87	104.53	103.02	117.89	115.31	102.09	104.22	113.2	107.84	109.94	105.72	105.46	109.82	106.84	103.6	119.08	117.53	118.34	106.5	109.52
107.3	101.25	96.357	98.943	109.6	100.72	105.89	109.79	112.11	99.492	103.87	93.011	105.43	103.35	96.87	101.35	105.81	100.46	103.04	101.77	102.77	105.12	101.59	102.96	103.83	101.07	102.68	107.58	103.04	99.925	108.45	98.38	94.505	98.935	95.182	105.7	93.969	104.55	102.85	104.99	102.73	107.63	101.83	102.02	97.439	116.9	103.77	102.38	104.71	104.59
107.62	107.72	114.17	117.59	110.02	105.35	117.09	110.27	110.29	117.15	106.06	104.99	113.81	107.78	117.11	100.64	107.92	97.361	118.28	110.98	108.46	104.14	110.97	108.64	122.81	104.4	115.98	108.81	105.3	103.59	108.66	105.74	107.14	108.56	104.68	105.5	112.1	98.77	106.46	113.31	113.31	105.99	112.86	105.77	124.37	109.75	107.96	107.99	109.6	110.45
110.81	112.15	99.143	114.86	105.24	112.04	109.51	112.28	106.14	115.67	107.22	110.43	107.67	102.06	98.999	120.05	109.7	109.65	106.64	100.93	106.74	103.59	103.03	109.82	105.71	109.65	105.3	116.27	102.51	108.02	116.07	111.46	98.559	109.52	103.41	107.66	115.67	111.38	105.33	115.22	104.85	112.87	107.57	105	103.52	113.58	105.46	107.43	117.31	115.37
107.47	112.26	109.4	108.83	114.66	117.18	108.93	114.36	105.61	99.284	113.18	109.93	101	101.93	109.79	105.45	106.09	96.675	102.98	99.188	108.41	107.87	98.298	105.71	95.447	113.35	104.49	111.48	115.92	103.4	105.29	106.5	106.14	98.427	107.26	104.46	105.58	113.35	100.75	101.95	107.11	106.26	102.74	114.91	104.74	110.81	103.7	105.34	111.92	113.16
105.22	109.05	111.17	112.59	108.96	100.09	104.62	105.54	114.48	108.18	107.12	115.77	108.83	105.73	106.62	100.7	109.38	105.18	106.58	106.76	108.44	106.66	110.39	102.63	103.48	102.5	103.91	106.86	106.37	107.94	106.95	111.82	98.133	100.63	113.68	111.2	105.92	117.98	106.47	101.52	106.06	112.53	106.12	108.59	110.75	109.02	108.43	104.26	111.78	118.73
96.242	94.789	97.897	102.86	100.25	98.938	93.442	98.021	100.7	106.49	105.98	98.078	98.645	97.994	94.174	96.695	99.028	98.757	106.84	102.95	105.79	99.805	101.03	101.45	97.993	103.95	103.34	100.66	100.74	106.99	105.02	93.414	103.24	109.79	105.49	106.37	97.903	108.6	100.71	96.917	100.4	97.254	97.065	101.66	100.58	104.32	103.93	108.34	104.19	86.829
104.86	100.85	110.71	103.66	109.53	99.64	107.19	113.52	108.35	105.87	110	113.13	101.41	101.6	99.652	95.324	110.33	108.73	117.42	106.53	99.925	111.95	112.5	113.05	112.42	101.97	110.88	104.87	110.08	105.64	109.72	100.24	109.24	115.08	106.24	101.47	104.81	102.92	99.297	111.94	107.43	108.06	109.7	100.2	113.63	101.57	110.49	110.97	109.05	106.43
107.1	97.423	99.352	104.24	106.61	99.973	103.95	110.93	103	100.35	100.24	108.82	107.26	107.33	100.38	101.38	102.1	100.33	113.66	112.17	101.97	105.91	108.57	106.2	103.57	99.704	100.31	105.67	97.867	102.77	109.22	96.406	102.77	104.85	106.77	105.61	107.81	116.64	101.57	110.07	106.46	100.84	109	106.88	109.66	106.59	100.74	110.04	103.13	117.77
102.05	105.03	106.69	101.84	107.64	117.08	98.106	111.52	98.336	105.98	116.46	101.14	109.13	101.74	103.36	108.05	99.051	119.73	112.97	97.204	104.97	108.68	99.33	110.56	111.04	109.48	107.07	102.23	109.03	105.39	103.95	117.91	104.96	104.71	116.9	105.41	109.82	98.692	104.76	101.61	114.1	101.6	106.08	105.26	110.47	94.889	107.2	109.87	108.9	103.82
112.75	109.75	100.76	106.46	108.36	97.167	111.25	109.87	105.01	113.63	95.275	96.054	104.22	109.87	106.73	97.109	109.28	99.686	107.66	101.74	101.13	107.59	101.32	110.72	109.01	113.6	106.71	96.011	110.8	108.35	102.86	103.74	98.321	105.31	101.42	115.25	106.95	106.43	109.48	97.316	110.01	102.46	108.66	111.02	102.97	104.51	104.72	106.82	101.7	105.3
105.09	105.17	99.496	106.81	99.29	102.13	98.964	102.51	105.63	104.02	111.72	98.906	105.26	99.939	100.44	106.18	103.34	99.532	106.75	106.94	108.59	103.08	109.87	104.38	101.22	100.19	112.61	96.849	108.28	108.76	106.88	105.83	99.368	95.253	100.97	98.031	95.656	114.64	111.42	101.56	100.42	111.2	105.31	107.51	106.72	102.11	101.54	107.16	112.38	108.92
99.982	111.96	104.58	105.44	106.21	104.23	100.15	106.36	98.609	108.72	109.41	104.63	106.81	114.6	114.1	116.95	113.17	105.86	105.67	103.74	105.81	112.71	104.99	107.24	109.84	101.09	117.32	106.55	106.15	115.6	109.18	99.373	100.64	112.47	110.64	104.29	102.86	100.05	100.55	103.07	115.23	103.54	106.7	104.21	102.8	109.71	95.408	101.2	105.51	107.94
104.95	109.26	103.84	108.42	104.81	100.19	112.9	107.87	101.41	99.836	109.57	102.87	109.3	106.69	113.67	106.61	104.06	99.274	114.99	101.9	98.931	106.02	103.43	107.61	115.39	106.23	105.78	108.19	101.7	93.15	105.58	97.649	105.4	103.63	104.2	104.56	115.28	111.8	105.4	103.01	108.67	107.35	110.19	108.75	106.96	102	111.63	112.6	100.12	109.73
100.29	103.28	111.53	103.66	106.85	99.187	112.17	107.8	113.1	107.2	110.06	111.28	107.73	109.65	100.69	109.12	103.35	110.07	109.22	108.1	108.94	112.04	110.29	108.02	105.65	106.58	104.91	116.68	110.36	111.56	101.77	106.68	106.53	109.67	107.91	112.26	114.69	115.25	110.09	104.57	105.73	108.04	111.5	108.37	121.73	104.23	106.07	106.93	112.97	108.06
115.83	115.15	103.31	105.72	104.92	102.81	118.6	112.5	106.88	103.85	108.61	100.18	102.07	113.01	107.88	115.03	110.86	102.57	113.01	108.13	114.33	101.36	106.92	98.002	109.22	109.69	105.84	107.55	110.29	97.872	110.86	102.84	105.12	112.99	104.13	109.22	105.31	101.54	101.71	110.05	104.47	112.84	106.82	97.838	104.51	102.3	102.81	108.09	108.2	108.08
99.047	113.48	119.21	106.07	110.7	106.83	104.78	103.59	98.243	102.6	110.67	108.34	110.74	109.71	101.82	122.53	110.12	100.91	106.49	102.33	100.74	109.66	93.065	103.53	113.67	103.15	106.05	105.08	106.08	107.23	98.846	100.83	106.27	113.88	109.3	98.571	106.01	113.56	107.48	105.51	103.36	105.09	107.11	111.28	105.39	104.7	112.69	119.28	96.897	105.82
92.012	91.013	96.426	98.579	99.867	100.9	100.86	94.086	96.912	107.2	99.443	90.696	100.9	94.127	101.17	98.833	97.288	100.1	96.314	104.05	97.607	96.673	99.814	96.735	98.083	100.96	102.99	100.86	99.685	108.04	98.96	105.88	98.685	95.987	100.33	97.512	106.26	99.965	92.188	99.332	95.105	91.705	95.322	95.729	109.41	102.14	103.06	108.28	100.03	98.51
104.6	109.65	98.782	98.025	106	113.13	101.32	101.68	100.32	106.46	113.16	120.16	100.14	102.35	101.11	103.25	108.89	103.28	102.76	108.69	106.66	102.8	102.79	104.61	119.34	110.25	106.68	103.86	111.15	113.61	109.51	107.8	99.431	104.31	104.39	99.895	97.387	101.3	103.24	98.675	93.853	100.94	99.241	102.69	102.14	111.42	106.58	100.37	105.98	111.61
101.88	100.9	111.75	106.11	101.28	103.39	119.13	109.09	110	104.54	104.89	102.45	103.68	107.2	106.43	99.018	101.76	105.99	111.67	101.66	106.39	108.02	99.767	100.38	111.57	107.32	106.86	98.151	98.931	100.82	106.7	104.92	104.45	105.05	102.45	99.991	107.55	108.37	100.67	105.23	111.29	109.72	103.76	102.81	110.01	112.38	100.64	105.93	102.26	92.303
108.65	106.05	111.95	105.25	99.029	110.2	95.999	107.26	109.95	106.98	102.27	98.337	107.78	103.27	106.3	100.68	97.755	110.53	107.83	101.08	105.62	105.22	104.92	101.58	99.689	100.35	120.44	107.63	102.47	103.84	103.21	98.467	103.97	108.15	112.32	108.31	109.82	99.585	106.31	99.746	108.85	106.3	108.39	105.4	109.49	114.65	102.45	106.99	106.97	108.81
102.69	111.9	109.31	107.96	100.4	104.93	107.49	111.27	102.75	103.18	95.457	101.67	102.65	104.17	107.5	111.78	111.07	113.93	105.58	103.8	104.56	102.69	103.95	100.13	110.33	112.12	99.893	108.35	104.4	112.36	104.64	108.98	101.73	98.045	102.6	108.51	108.01	95.741	111.44	98.041	109.08	99.292	103.3	105.28	110.73	107.76	100.38	104.84	103.9	105.85
103.99	104.95	108.57	109.66	98.263	100.73	99.236	106.16	101.16	104.24	110.96	99.421	99.526	103.64	102.4	102.39	105.77	95.415	106.79	105.42	109.63	102.18	106.02	108.57	108.2	112.92	103.29	101.99	103.85	114.95	102.24	97.61	109.99	101.84	110.75	101.74	103.58	107.48	102.49	108.52	100.25	113.07	103.06	99.449	113.3	102.17	103.11	101.09	96.286	106.94
106.79	99.158	97.71	108.63	87.343	98.515	99.677	102.11	94.664	96.322	99.537	98.643	102.62	105.95	103.89	105.33	98.307	103.16	103.91	92.066	103.81	89.66	100.52	96.397	103.66	102.76	99.83	99.609	108.3	98.108	91.068	99.189	101.81	91.973	93.67	98.535	98.962	93.274	97.411	102.07	104.71	95.039	92.986	100.72	91.937	94.619	96.4	100.91	97.268	100.2
104.35	101.47	110.04	113.49	115.68	106.91	115.55	100.23	109.69	106.7	104.74	110.87	113.29	113.71	108.8	107.21	108.47	112.67	107	108.23	100.4	110.07	110.38	103.49	109.13	109.09	108.16	101.88	109.45	106.94	111.68	105.61	110.56	101.73	118.52	111.08	105.99	112.61	113.44	118.31	107.18	108.09	108.51	106.34	110.91	108.74	107.74	97.145	111.76	105.46
110.51	114.06	100.24	95.631	110.8	107	109.39	101.46	107.33	102.6	101.73	104.2	100.04	112.31	107.59	110.39	109.77	99.513	98.571	110.71	105.05	109.45	107.3	106.64	109.25	104.66	105.25	110.91	97.358	102.34	109.08	102.1	111.79	103.18	109.07	107.26	115.67	107.83	94.697	114.58	105.8	120.59	105.55	110.28	103.52	112.6	98.284	106.71	107.3	111.55
97.428	110.44	97.216	97.438	101.88	110.59	108.27	96.015	97.609	104.59	115.67	105.77	102.4	110.65	103.24	108.45	97.03	103.95	107.63	100.2	104.98	106.39	108.62	102.11	106.15	100.01	102.28	107.86	99.414	109.02	102.94	107.24	104.06	116.26	102.83	109.1	105.74	99.208	110.13	102.91	109.62	103.46	100.8	101.17	107.38	106.32	106.78	106.89	110.54	102.75
97.905	104.13	91.543	97.152	108.32	91.068	95.807	98.491	104.08	92.431	89.967	96.604	91.849	97.544	98.678	94.632	98.987	107.63	97.956	98.991	106.88	102.66	101.31	97.551	97.72	98.653	101.35	90.177	93.796	93.862	95.48	100.41	103.93	101.04	111.6	94.003	93.468	98.294	99.115	94.729	86.892	88.28	97.1	95.211	109.13	90.458	92.323	99.153	99.326	92.44
106.06	96.66	112.55	101.84	105.62	110.98	107.16	107.47	106.53	114.69	108.65	102.97	110.15	113.72	116.46	101.19	106.28	98.913	102.31	105.79	107.98	107.94	110.26	100.89	105.76	113.03	114.43	96.814	111.37	102.89	107.91	110.59	110.42	109.52	108.65	108.1	107.2	111.56	107.41	108.97	112.57	106.04	103.86	105.01	104.96	110.8	105.76	107.4	111.86	106.57
99.826	109.34	106.32	110.87	112.26	110.37	118.41	109.07	104.06	116.22	104.02	113.75	104.99	115.42	109.87	103.17	101.56	115.38	111.48	114.98	102.21	106.41	105.83	99.534	108.54	105.09	111.08	105.28	102.08	100.16	103.59	108.61	109.18	111.16	107.52	112.45	102.85	101.64	112.8	103.19	115.28	110.2	107.28	103.63	112.1	103.31	107.03	117.54	102.71	109.31
103.45	105.16	113.02	108	114.22	111.51	112.97	104.91	104.44	105.87	115.38	109.67	97.231	106.96	106.41	104.31	106.65	106.11	97.243	109.51	97.641	111.98	114.73	103.73	98.666	111.52	113.29	101.71	110.08	104.26	102.34	114.62	104.09	106.42	104.57	104.87	100.49	105.73	106.4	105.71	107.04	117.29	109.59	108.47	112.57	106.81	107.36	102.07	110.44	100.21
100.65	113.67	108.28	100.36	103.76	108.17	103.74	111.5	110.48	110.92	103.46	100.24	102.58	100.8	108.08	112.57	110.08	103.24	108.39	101.12	107.42	106.65	108.27	95.463	112.4	108.96	106.33	108.56	96.531	104.43	107.48	106.34	99.568	109.17	113.84	105.64	111.05	105.01	98.915	105.46	105.37	108.18	103.1	107.86	106.12	112.39	99.914	100.89	100.88	109.88
100.7	106.84	110.33	99.176	116.88	106.86	100.07	107.86	109.88	108.82	100.6	104.42	111.58	103.9	100.25	111.48	117.18	104.95	103.36	100.9	100.69	97.67	107.65	103.09	105.47	104.76	107.03	113.05	108.21	105.39	103.09	109.52	106.77	104.52	104.68	104.6	110.4	102.75	105.22	100.16	100.89	98.125	109.04	112.78	104.75	102.3	100.45	105.56	98.567	104.91
108.1	103.45	104.53	108.02	96.995	104.62	103.5	103.37	102.08	109.86	108.9	104.29	103.1	99.191	113.11	102.35	104.11	109.79	106.99	103.85	103.21	108.83	107.35	103.72	107.16	107.06	113.25	105.83	103.07	110.45	105.11	100.89	106.93	99.845	100.36	106.01	108.49	106.5	101.75	98.526	99.34	111.63	105.43	108.37	105.68	104.27	108.26	98.347	107.84	99.568
110.32	102.27	109.15	107.36	107.36	110.53	104.59	109.96	98.295	113.52	114.84	113.88	104.27	116.67	108.24	113.04	105.73	113.45	112.65	112.94	113.97	107.41	114.24	115.38	106.15	99.858	112.4	107.01	101.78	112.24	102.95	108.53	112	116.94	114.32	103.55	109.39	113.19	108.07	111.78	108.58	105.59	108.88	107.31	109.53	110.15	95.74	108.74	105.07	110.03
109.86	102.02	111.29	109.98	112.4	105.4	109.56	101.53	114.32	118.47	108.58	103.15	98.568	107.42	109.15	102.15	107.72	106.16	101.11	106.62	103.99	117.07	107.72	107.25	105	111.59	110.74	107.13	120.97	110.48	115.98	110.74	106.83	110.32	106.65	104.07	106.06	109.24	108.86	102.74	113.55	101.77	104.28	105.05	113.5	107.23	109.19	105.6	107.22	116.41
109.69	101.65	112.64	103.59	105.25	104.29	107.63	110.59	107.57	107.67	109.29	109.48	108.36	115.46	106.31	109.88	103.81	99.215	98.866	106.17	109.03	106.86	105.24	103.52	102.01	106.17	97.181	107.87	104.94	109.34	108.23	109.25	99.352	109.36	106.87	105.81	107.17	106.78	108.09	109.54	113.17	105.89	99.852	104.09	110.98	98.777	98.935	107.6	106.27	106.54
108.21	113.46	109.62	103.57	101.87	112.99	106.46	110.75	97.078	104.73	107.82	107.28	100.51	114.39	106.88	114.07	107.76	115.39	112.03	111.8	106.66	103.54	112.12	111.25	109.09	113.14	106.19	108.21	104.6	110.01	109.55	115.16	104.35	108.1	112.37	118.49	108.76	107.32	98.676	106.3	106.23	112.13	114.85	99.538	106.92	107.52	109.93	101.71	107.88	107.25
112.07	102.88	112.06	104.3	101.52	97.725	99.753	106.23	104.98	114.31	106.44	102.94	97.56	98.691	111.42	108.13	107.52	107.68	103.3	107.48	100.72	105.47	103.83	107.4	103.55	114.26	112.8	104.24	111.72	109.96	107.5	113.57	102.39	109.31	107.4	112.28	104.84	109.61	111.19	111.63	111.15	106.72	116.11	100.96	112.46	105.36	106.39	109.13	104.82	112.62
108.86	106.91	104.82	111.92	108.42	107.81	102.93	108.3	105.56	108.63	114.94	103.69	100.92	114.81	108.68	108.04	105.55	99.78	106.02	105.99	115.69	105.56	103.61	102.93	100.41	106.85	102.87	106.68	104.8	110.23	101.35	106.91	91.326	104.9	99.785	103.41	98.253	98.774	118.24	99.45	107.99	101.61	111.7	106.36	96.403	103.21	98.474	104.49	105.86	100.29
91.886	103.67	100.22	103.1	97.292	96.5	95.709	94.298	104.01	94.211	104.4	104.24	110.52	96.507	101.49	105.08	98.202	97.189	100.53	98.797	105.43	104.48	99.758	95.256	99.539	97.438	89.996	100.63	89.559	97.238	99.207	86.809	90.161	97.255	84.495	100.75	98.095	95.651	96.323	96.15	97.779	105.62	99.442	96.055	89.869	103.8	97.552	97.63	98.307	94.675
96.373	102.11	106.64	108.79	107.66	102.2	102.13	107.25	109.64	100.68	104.37	112.32	112.34	96.016	108.11	106.38	105.96	98.901	109.79	105.57	107.85	104.28	96.626	105.17	109.91	104.22	108.08	100.2	108.62	107.9	106.41	109.2	102.16	94.946	111.29	103.71	103.15	110.66	109.77	111.97	110.4	107.76	105.46	105.92	102.37	100.29	106.52	117.06	106.22	104.89
110.72	106.28	107.08	115.7	107.09	107.16	108.54	107.14	117.36	110.14	112.51	105.21	106.8	100.94	102.82	100.12	101.11	100.58	101.3	96.461	110.81	104.88	107.21	106.71	111.98	103.52	101.27	99.492	110.97	105.34	103.53	100.23	104.22	111.46	106.93	101.4	109.58	113.3	113.28	99.54	93.869	107.96	107.81	111.75	108.31	107.57	105.61	105.41	107.15	104.01
106.66	107	108.13	103.78	103.53	114.65	107.36	114.01	110.14	107.65	114.57	104.68	114.55	102.93	108.18	104.26	106.26	97.553	110.72	112.48	109.27	106.16	106.01	111.27	104.09	100.83	107.83	106.69	104.4	101.21	108.08	97.897	104.33	110.77	104.14	110.79	105.08	107.4	111.2	111.03	107.07	100.27	111.29	114.67	109.01	104.63	106.63	112.79	103.36	102.85
105.76	92.689	105.17	108.38	105.37	103.32	109.5	99.719	101.77	108.39	99.823	103.14	100.77	106.15	109.92	102.12	104.88	105	107.56	106.76	104.62	109.48	103.7	108.04	110.04	103.57	110.53	108.79	105.64	108.9	97.809	107.58	100.5	102.25	95.677	98.538	105.78	102.98	100.61	106.77	111.51	98.733	101.4	105.65	107.13	103.43	111.31	97.752	101.06	115.92
111.81	104.59	113.64	117.75	111.17	103.13	118.24	114.71	113.62	109.26	105.29	112.6	105.36	103.78	110.24	108.27	118.33	106.85	106.13	101.67	104.52	103.8	105.44	106.38	116.55	120.94	113.18	115.41	105.41	109.8	120.35	113.57	114.02	111.33	109	108.97	102.65	118.7	111.09	98.861	107.73	109.41	112.15	110.67	107.05	106.75	107.3	108.34	105.01	103.57
104.81	109.21	106.09	108.86	113.63	116.08	111.81	108.77	108.05	109.19	115.47	110.18	106.47	102.44	109.75	105.94	112.96	108.59	105.38	105.07	108.94	102.36	106.75	96.27	93.065	97.821	104.74	106.75	104.95	108.69	105.24	101.61	114.73	109.66	105.57	104.37	100.3	105.01	102.99	103.86	106.15	115.39	105.93	107.21	99.813	109.45	117.24	114.87	107.85	104.28
109.91	108.06	107.53	107.89	104.02	105.16	97.863	103.48	104.16	103.01	109.77	104.66	110.95	103.95	101.09	100.66	103.81	111.31	97.287	117.37	105.39	110.47	108.06	112.57	112.57	110.21	103.27	112.24	109.23	113.45	113.07	114.13	102.02	105.58	105.88	114.21	100.09	113.03	112.15	111.08	111.39	99.093	108.18	112.69	108.87	109.37	107.63	112.59	95.303	96.579
106.84	105.06	107.93	112.18	116.76	110.4	118.18	109.94	112.43	117.68	109.94	112.49	107.49	107.3	121.64	111.99	107.34	112.09	111.29	107.74	110.72	107.41	102.02	110.14	115.44	108.33	99.444	112.82	111.86	109.07	101.5	108.68	108.08	111.29	110.99	112.46	105.1	107.72	101.79	104.32	114.11	105.93	108.61	108.77	110.07	115.71	113.04	110.21	108.96	116.04
103.3	108.32	106.95	109.55	103.25	106.6	112.06	106.11	113.54	108	106.24	110.92	107.85	114.79	108.64	100.2	102.78	101.7	106.99	110.36	109.84	103.38	104.72	102.98	116.33	108.95	103.17	105.58	111.66	101.16	100.77	118.34	116.08	106.76	113.82	104.15	106.47	106.4	104.03	104.83	109.41	102.01	116.45	110.94	105.68	103.88	103.16	103.09	113.98	107.54
100.83	111.61	105.93	106.17	105.96	95.052	109.25	100.3	100.7	107.17	106.86	105.42	101.63	99.818	98.743	108.78	108.31	106.92	103.54	104.83	101.18	107.77	101.76	99.545	103.46	101.95	102.49	109.65	112.6	94.755	109.59	101.55	102.96	104.97	96.259	108.66	112.34	98.063	112.1	106.43	111.49	100.39	97.211	112.41	105.82	105.31	95.112	112.25	112.16	107.46
101.55	110.28	101.55	101.32	105.84	109.1	109.73	112.99	111.56	104.77	104.52	108.07	102.06	96.496	116.2	102.62	111.37	104.62	94.837	110.09	101.57	99.522	101.49	102.74	106.51	109.44	107.01	118.2	103.46	107.21	97.285	106.15	105.02	102.58	109.1	100.39	99.968	104.14	112.92	112.59	105.42	107.89	99.616	110.64	107.12	111.42	105.46	110.98	110.88	105.23
89.814	93.214	92.009	101.53	88.474	101.87	102.39	102.92	95.225	97.829	102.26	89.436	96.125	98.855	95.064	93.802	101.82	99.093	94.578	99.045	95.929	105.08	94.51	91.321	104.68	100.09	97.619	98.799	92.263	111.67	101.05	103.71	99.962	93.504	96.673	104	92.57	99.408	101.39	91.431	105.31	100.95	97.829	99.237	87.692	97.594	98.308	95.883	100.79	97.611
110.81	112.22	110.48	99.082	108.9	106.68	115.17	97.305	105.66	105.09	112.94	102.96	111.38	110.22	110.94	105.61	116.69	112.9	111.06	103.96	111.51	106.03	109.18	106.65	106.55	101.2	108.99	98.325	109.62	110.23	116.32	110.62	108.07	106.87	105.15	111.44	107.03	106.4	109.31	111.04	111.1	111.83	101.76	99.585	103.7	115.54	97.964	114.15	114.26	105.05
102.35	108.88	99.035	114.45	106.69	101.71	109.51	96.145	106.65	99.651	100.97	101.86	94.793	102.86	114.01	105.94	107	102.5	112.36	106.73	104.16	108.35	114.65	111.7	104.83	117.93	108.84	102.28	103.65	98.63	106.41	103.33	111.09	107.34	100.23	102.9	109.32	111.28	107.38	96.982	111.83	115.85	107.94	105.85	108.56	105.76	96.853	111.39	102.14	100.37
109.46	115.13	114.33	112.95	111.11	101.25	106.28	112.13	108.2	112.41	123	109.32	114.24	107.89	101.97	103.3	110.92	112.72	101.51	108.42	113.29	113.99	109.87	110.84	110.03	107.27	110.99	116.82	107.53	114.49	112.91	101.48	104.23	106.74	103.08	99.46	105.06	107.92	103.91	100.52	105.6	107.36	105.75	106.66	101.32	104.28	110.9	113.57	102.72	106.78
108.77	100.97	105.62	107.34	102.61	105.87	113.64	105.38	115.6	99.842	107.39	107.07	105.99	106.03	103.5	108.47	103.25	105.03	112.02	109.59	103.81	110.62	113.97	111.4	106.93	102.96	113.22	107.23	108.36	104.09	115.43	113.08	110.98	105.9	108.17	105.94	119.03	118.34	107.74	112.11	112.65	105.96	105.95	112.71	109.56	113.15	110.02	102.86	101.39	106.8
99.214	92.037	101.97	99.954	106.46	88.058	93.68	98.041	101.55	95.14	99.129	96.229	94.386	97.196	92.206	99.419	100.06	95.316	98.935	100.7	101.58	97.741	99.92	97.542	97.477	97.148	91.823	93.773	96.618	101.61	94.772	101.53	95.505	99.812	99.349	98.135	93.572	104.41	98.187	94.924	101.1	101.84	101.62	96.841	95.491	98.385	99.53	87.34	99.063	89.135
102.83	99.311	104.13	99.461	102.21	96.465	98.957	96.188	97.003	106.19	93.059	100.2	106.64	91.836	102.13	101.97	94.13	102.46	104.66	99.559	94.591	94.741	102.55	98.722	97.544	105.14	94.402	98.459	98.602	98.989	108.52	106.12	95.045	93.728	97.48	103.71	93.177	98.773	93.889	104.34	100.25	100.55	93.971	103.32	99.389	97.686	90.192	101.59	104.69	102.69
113.53	105.34	96.794	109.15	111.72	98.89	107.13	109.91	100.16	102.99	107.31	106.24	106.52	105.4	112.98	108.78	101.89	105.75	115.55	109.54	109.56	108.39	100.18	105.1	107.79	99.856	101.08	113.25	109.64	107.36	110.22	110.82	103.54	108.32	110.75	96.93	107.8	108.85	117.63	110.47	103.41	101.45	107.81	103.72	105.19	98.496	105.23	105.34	102.42	109
99.713	102.52	104.12	107.96	107.12	107.42	105.79	99.172	99.131	98.403	111.59	91.351	97.998	102.15	98.919	102.46	99.245	99.534	99.992	109.65	106.61	101.42	109.96	99.286	99.921	104.72	89.818	109.39	105.05	106.66	102.86	107.33	100.22	105.47	99.781	103.72	102.55	95.599	101.22	100.54	104.6	108.01	109.3	105.11	110.83	105.06	105.82	99.803	119.21	101.55
107.54	103.52	114.61	105.06	107.9	108.95	104.04	104.89	107.36	103.66	114.49	105.4	103.7	116.65	105.04	102.2	105.55	107.21	105.67	99.712	110.87	108.41	107.34	112.57	110.78	114.44	105.17	105.87	108.8	114.42	107.67	112.36	107.66	106.58	106.3	98.634	115.37	109.72	109.03	99.708	97.911	109.96	102.04	104.19	109.77	106.21	116.36	108.87	102.49	103.08
109.56	103.71	111.64	117.86	105.18	108.97	118.27	101.08	101.37	105	104.16	117.18	110.87	113.36	109.23	109.76	105.01	108.18	104.74	117.76	107.23	112.22	106.87	111.74	110.33	109.6	110.15	108.49	116.55	109.67	111.98	104.39	121.77	110.67	109.48	110.3	105.47	110.36	110.22	123.47	101.22	111.84	119.58	104.98	117.26	119.35	117.17	119.99	107.71	110.43
96.256	108.46	103.39	104.48	110.66	95.597	113.05	104.06	107.09	103.44	111.91	104.17	107.34	102.55	113.74	110.47	101.96	114.02	97.761	94.058	105.5	111.24	113.76	106.86	106.48	105.73	101.55	99.367	104.28	113.31	111.51	110.41	103.22	105.31	103.16	105.55	111.93	111.31	107.28	101.36	105.01	108.39	107.12	113.45	107.1	103	109.48	113.27	96.859	104.91
109.33	111.9	113.98	107.47	106.26	110.19	112.23	112.67	102.03	112.55	111.91	111.09	107.64	111.08	115.63	108.26	116.61	113.2	113.92	112.29	104.1	103.59	105.4	120.62	107.58	111.61	116.25	106.64	109.13	107.31	109.85	120.35	114.28	105.74	110.87	112.03	118.68	119.81	107.7	111.38	106.28	110.4	112.41	106.96	115.74	114.04	111.13	111.07	109.91	105.75
95.821	96.641	95.459	97.991	101.72	98.297	99.595	105.42	94.468	99.1	99.775	100.31	109.48	102.49	99.491	96.636	94.861	97.743	100.64	92.062	87.986	100.89	99.489	104.06	107.05	98.468	99.765	96.927	94.534	103.75	94.61	103	102.54	104.15	97.831	93.587	102.16	94.147	99.801	96.808	96.405	98.143	98.115	98.218	101.88	95.743	95.801	93.753	96.144	96.844
101.48	105.63	111.73	99.861	102.54	105.93	115.23	98.974	103.52	105.12	104.47	102.98	115.25	99.985	116.38	104.62	109.38	102.8	106.61	102.79	96.764	103.43	107.18	110.93	103.69	113.78	106.4	100.24	109.71	104.23	104.12	104.42	98.031	101.12	105.71	107.96	104.38	104.78	112.11	100.75	109.78	108.2	99.108	99.285	107.08	105.74	111.81	98.794	107.02	107.82
102.81	110.08	107.03	109.06	100.74	102.36	111.82	100.01	108.62	107.12	114.39	113.63	108.46	111.24	106.17	104.72	104.93	110.52	99.646	100.4	107.68	113.13	104.82	111.14	109.58	114.38	101.66	107.04	103.49	101.35	105.14	100.84	110.53	104.86	106.65	109.32	104.13	113.92	109.82	108.74	113.31	97.837	109.79	102.07	102.23	108.45	103.1	107.65	102.63	107.14
105.22	110.6	111.96	108.42	97.054	108.45	106.11	99.049	107.28	110.08	105.63	100.05	105.02	100.09	99.937	107.28	112.36	101.97	110.68	106.28	107.43	112.39	100.46	111.45	103.36	112.03	110.58	114.01	115.19	105.81	100.87	104.35	112.14	110.54	102.79	104.43	114.18	109.8	108.69	109.22	106.75	112.26	110.87	108.52	107.19	107.68	106.34	100.86	104.63	104.34
101.84	95.985	102.39	98.932	97.657	100.53	98.679	98.107	92.554	96.33	91.924	93.661	99.8	94.818	103.98	97.64	94.187	102.71	99.797	99.888	98.797	92.48	103.05	102.98	98.731	95.93	95.663	91.814	92.565	107.72	91.385	91.923	99.601	97.712	95.068	99.43	106.93	92.489	102.93	95.949	96.095	101.49	90.98	91.546	90.415	103.45	101.03	105.93	101.45	89.841
101.72	110.95	108.24	110.44	112.93	95.689	97.839	96.818	99.586	97.887	98.977	89.852	102.93	109.64	104.76	95.32	99.936	100.91	99.379	101.56	103.35	105.59	96.465	103.28	107.1	87.325	94.193	99.759	105.8	98.78	106.36	99.239	97.909	97.72	100.49	103.16	90.858	101.07	104.98	99.649	89.29	99.079	103.62	109.85	106.37	102.02	94.876	102.33	103.69	95.163
105.9	106.35	102.83	111.29	103.72	106.16	103.59	113.63	112.58	109.17	105.39	108.96	112.64	98.971	113.06	107.7	108.82	104.68	116.63	103.35	104.64	106.7	108.29	102.19	102.92	107.04	102.63	96.147	114.29	114.67	103.71	109.57	102.29	114.23	103.95	101.67	105.27	98.089	104.81	113.47	106.96	111.46	101.49	99.82	108.14	107.25	113.3	100.66	102.19	100.54
100.8	97.871	105.23	99.284	106.61	97.344	88.588	95.534	87.515	103.1	97.356	97.892	95.117	98.966	96.042	92.085	100.03	83.308	96.909	95.814	104.58	92.715	99.699	98.687	99.815	102.92	93.817	103.33	89.293	96.27	91.813	97.793	93.339	98.869	105.62	106.17	98.854	90.495	95.927	99.171	104.72	105.49	94.976	96.378	93.174	95.77	94.639	89.959	101.79	107.45
97.751	100.7	86.438	95.283	99.112	96.507	97.477	94.48	101.14	96.476	101.71	99.454	93.027	99.537	88.277	102.64	94.097	90.239	102.58	93.366	91.389	99.15	99.528	96.944	95.944	97.196	86.288	102.66	103.51	103.74	97.881	89.821	105.33	89.717	89.646	92.926	92.234	97.059	105.15	99.811	93.243	97.219	99.811	101.53	91.793	89.52	103.76	94.695	102.26	92.562
102.01	107.95	104.65	109.47	104.47	107.16	116.61	108.56	117.52	109.32	111.44	106.4	112.49	122.15	99.095	116.95	102.35	106.69	110.69	112.95	103.47	104.53	98.119	116.98	101.72	109.45	111.86	99.817	114.52	105.68	101.02	102	106.66	106.48	109.57	110.29	102.45	104.41	120.31	106.14	105.43	112.71	103.22	102.59	103.13	106.18	103.89	114.52	109.51	105.57
101.64	96.398	99.59	97.233	95.372	98.212	98.648	94.701	97.831	92.134	103.72	94.439	95.712	89.279	88.92	89.637	95.864	83.958	98.207	104.43	101.6	92.978	91.111	97.642	93.39	103.04	97.698	97.304	98.658	102.03	94.74	97.155	100.88	102.95	94.658	99.078	104.03	92.115	96.945	94.95	95.051	98.974	98.013	99.291	95.251	89.948	104.57	95.926	101.98	95.452
110.87	109.27	113.01	114.02	102.2	104.37	104.1	101.65	107.19	106.17	105.88	110.42	101.34	103.24	103.45	109.55	100.51	106.9	100.81	104.19	107.39	101.23	108.68	103.53	104.33	100.88	104.84	109.49	100.9	111.48	104.41	99.974	105.95	104.12	104.07	105.09	105.21	102.3	103.15	109.2	107.65	110.22	103	113.51	107.67	107.61	105.28	107.13	102.38	101.58
106.09	114.91	106.51	102.53	106.81	112.08	104.7	101.53	93.56	98.831	110.98	106.56	105.6	110.28	104.41	114.02	108.98	109.81	106.12	100.35	103.73	108.9	100.84	102.67	105.11	104.17	109.89	110.08	109.61	103.5	110.13	117.26	110.83	103.28	104.52	107.89	105.04	111.38	112.75	104.9	101.81	101.78	106.9	109.28	108.49	101.76	102.04	106.57	104.77	105.82
102.45	101.1	99.075	101.94	100.92	96.443	109.03	95.527	111.69	103.41	109.5	105.2	106.84	103.71	105.78	101.21	112.87	106.65	107.87	110.16	111.31	107.9	99.562	105.33	109.42	110.1	97.543	106.51	101.1	102.26	105.49	107.51	103.83	94.852	110.72	111.13	106.49	101.01	104.3	116.53	106.89	99.928	103.99	103.63	110.18	103.02	103.55	102.47	101.75	98.782
102.51	95.593	88.975	102.28	97.542	92.027	95.059	107.44	92.37	90.57	88.632	90.886	95.101	98.352	95.389	99.926	96.704	82.087	100.15	96.746	108.63	99.155	94.002	102.47	93.152	85.96	93.752	84.019	99.935	97.343	101.05	97.747	96.326	97.637	96.822	110.14	87.119	95.114	101.76	102.58	98.479	94.322	98.18	103.01	100.17	102.51	95.496	97.763	93.405	94.576
110.03	92.714	101.8	100.96	97.793	99.438	102.63	99.906	99.582	96.215	102.39	94.534	94.552	92.62	95.364	96.07	92.837	98.584	88.926	102.92	90.873	100.11	100.14	104.41	96.204	89.209	101.21	91.991	100.7	97.394	98.193	101.61	91.808	100.89	96.342	95.513	89.651	104.63	96.506	103.2	103.51	100.76	96.335	97.692	97.163	98.948	97.081	98.097	99.844	97.686
112.84	102.77	97.403	106.68	102.64	120.07	103.56	103.54	109.29	110.24	110.49	107.54	100.88	108.48	101.38	102.08	108.77	105.12	106.54	102.83	106.4	111.32	109.3	106.94	100.37	101.83	98.822	109.92	112.22	110.03	106.05	106.13	99.941	103.98	106.26	109.44	114.31	106.39	113.11	92.909	105.72	112.85	107.01	113.86	105.91	108.16	112.69	110.22	110.78	101.02
94.585	105.01	92.011	105.48	101.95	94.856	104.86	106.37	98.104	100.35	99.505	97.829	105.64	104.63	92.515	98.993	99.381	104.07	98.55	103.67	91.181	104.68	97.393	101.84	97.244	95.51	102.72	97.326	92.783	103.64	94.491	106.09	96.501	108.79	98.151	106.39	97.844	101.72	100.55	99.656	107.98	97.947	111.92	99.763	104.12	99.843	102.84	96.702	96.369	89.825
92.847	99.329	99.628	97.505	104.16	93.83	100.29	105.21	95.716	92.959	100.16	93.48	103.03	99.83	98.808	99.697	98.712	91.93	93.457	100.79	105.39	96.551	98.643	94.328	102.87	82.279	93.66	104.45	91.893	95.258	102	93.332	93.984	108.18	97.426	88.572	96.966	96.783	87.227	104.75	94.777	99.781	98.783	99.755	97.084	93.941	92.015	94.037	88.181	99.082
95.609	100.72	105.53	102.35	100.3	98.195	88.045	102.63	105.87	95.158	109.26	100.8	92.124	104.01	103.1	101.88	103.59	103.57	103.72	99.192	98.389	94.053	96.358	97.258	99.609	103.62	112.74	92.009	92.273	102.96	100.79	96.38	100.76	101.25	95.736	104.31	101.43	101.64	98.544	94.769	102.58	108.34	99.387	93.816	104	93.493	95.796	90.968	111.63	94.282
106.05	102.3	113.88	119.8	112.21	120.37	108.92	116.18	105.66	111.02	105.95	118.94	101.85	106.68	115.04	108.49	102.94	110.1	113.89	99.294	109.48	111.59	113.29	103.27	106.81	108.63	113.29	116.92	122.98	115.49	105.28	115.38	105.62	114.37	111.51	110.5	107.43	105.14	109.48	121.85	111.42	108.99	112.69	115.93	110.39	109.6	106.69	113.64	104.92	103.11
110.41	110.55	107.05	104.83	99.612	107.02	106.33	98.215	112.09	106.74	102.21	101.24	106.3	103.87	113.17	107.09	99.448	94.818	98.776	112.91	108.47	101.7	105.6	107.28	113.04	115.03	106.87	101.46	115.88	102.32	108.91	109.98	113.62	114.42	115.37	104.22	106.48	109.28	103.38	100.56	109.83	109.07	99.359	104.84	103.41	104.46	99.389	100	107.67	101.49
101.11	104.49	107.48	106.69	106.43	108	110.15	108.52	102.28	109.66	103.46	102.9	99.851	105.23	114.08	101.86	103.76	100.83	96.441	105.67	105.4	112.22	102.55	110	105.25	102.15	105.21	107.95	108.19	100.88	108.26	103.28	105.43	106.58	110.77	109.46	108.15	112.48	102.15	103.88	100.28	108.26	102.65	104.76	108.62	111.61	106.1	104.19	102.61	104.28
108.08	107.03	104.27	101.83	98.135	92.858	95.083	108.31	113.27	107.27	99.275	95.355	92.922	99.095	100.33	96.135	104.36	102.86	107.54	99.504	103.21	98.756	106.41	102.56	98.355	106.78	102.45	100.88	99.926	107.98	117.31	109.79	100.58	102.26	99.204	107.38	97.772	96.706	103.53	90.625	102.96	106.5	97.025	104.16	104.11	99.781	98.827	107.44	107.79	98.381
97.865	112.66	107.42	106.24	110.28	109.92	110.88	110.72	112.84	107.87	103.67	105.69	112.54	112.02	111.37	106.27	106.74	111.28	112.02	96.285	104.77	101.48	104.68	109.73	105.49	102.51	108.88	101.36	97.046	109.3	100.77	98.099	110.48	101.3	116.14	101.79	107.47	110.92	100.74	115.23	100.9	109.53	100.05	100.84	99.974	114.08	111.79	104.88	108.35	107.86
110.51	105.79	106.69	105.89	103.58	101.37	109.08	105.33	110.43	118.3	106.25	100.02	102.76	106.8	114.47	109.65	105.14	109.48	106.11	113.89	109.28	104.32	106.28	103.73	113.91	108.86	108.28	107.33	106.26	103.56	99.952	101.5	119.96	107.76	108.2	103.53	110.56	105.71	110.66	105.72	100.86	109.09	114.13	112.73	98.058	109.68	111.93	110.06	104.9	114.23
102.93	104.56	98.473	99.823	108.88	107.52	106.46	98.123	100.21	108.06	101.97	108.88	112.25	111.82	97.831	109.66	102.42	102.07	97.782	100.89	109.32	103.43	102.79	108.12	106.86	108.76	107.44	103.88	103.21	99.403	99.667	119.81	103.82	108.57	108.63	101.54	111.23	108.66	105.41	100.67	101.77	101.19	108.07	106.63	109.98	113.98	104.17	113.71	110.8	104.38
111.43	110.39	105.12	106.25	99.252	120.96	104.73	107	109.02	116.08	114.73	107.19	107.38	112.32	106.72	107.85	107.08	110.45	104.45	104.39	106.72	107.51	96.705	114.53	105.66	110.76	105.73	109.4	106.78	113.91	110.25	107.51	100.55	106.89	109.96	104.9	102.01	111.26	106.97	111.06	114.66	111.35	113.16	110.72	110.35	115.72	107.82	105.41	108.34	111.72
98.636	93.768	110.27	102.79	113.58	111.19	99.935	115.03	106.71	97.385	113.57	109.56	110.51	104.25	108.98	110.34	99.565	101.32	107.07	104.21	103.46	107.31	108.76	103.8	101.8	104.86	107.48	107.85	110.22	102.32	112.72	108.34	99.514	107.4	109.29	103.61	103.63	103.06	105.66	108.48	114.34	106.55	113.23	109.06	105.77	97.266	106.2	108.15	106.79	104.28
107.1	115.5	102.99	105.36	106.1	102.33	106.57	109.32	112	114.77	105.68	110.71	108.28	109.57	112.27	113.3	104.57	110.94	112.3	107.58	110.25	97.14	113.49	114.59	111.95	116.35	103.74	96.905	105.81	112.42	113.9	112.41	113.93	110.23	107.34	108.91	111.04	106.45	113.87	109.6	102.83	105.69	97.425	112.16	109.62	107.58	110.26	98.767	107.91	115.24
111.49	106.7	109.25	105.95	100.03	110.98	101.99	105.59	102.22	105.76	102.77	101.55	109.06	103.57	102.9	110.61	96.367	107.31	106.17	100.81	106.62	103.29	105.55	105.41	97.125	107.46	100.82	112.36	110.55	110.42	103.33	102.63	108.29	112.44	101.21	100.33	105.88	95.003	111.34	97.478	105.77	100.05	104.18	100.76	101.19	111.16	100.1	108.48	107.75	108
111.15	104.48	97.282	104.55	104.39	95.071	96.514	87.077	101.79	95.33	100.98	101.46	98.827	102.96	96.668	91.664	98.416	103.61	90.849	95.642	96.485	102.09	94.688	105.11	89.573	96.355	103.52	106.52	96.416	98.113	101.63	103.43	98.917	99.305	94.705	105.65	95.679	96.89	95.485	90.411	92.272	100.26	93.829	97.37	90.44	96.121	97.058	93.511	103.82	100.79
106.77	105.14	104.45	103.81	105.54	95.84	104.84	113.99	108.04	109.18	94.389	110.29	99.383	105.63	110.02	103.02	93.996	105.56	97.573	108.99	108.55	105.54	103.27	99.769	100.63	98.806	100.52	105.85	103.09	106.89	105.32	108.18	101.79	108.14	106.85	105.64	116.86	106.78	104.14	109.05	115.16	107.31	108.82	106.9	108.67	109.63	112.22	112.39	109.28	106.77
106.41	109.43	104.47	104.96	108.96	112.4	95.419	103.01	103.09	118.27	106.97	114.46	109.94	99.954	112.1	96.172	109.89	113.14	106.94	102.03	100.84	107.35	108.24	110.87	102.2	112.8	101.26	105.92	111.95	103.29	110.61	101.19	110.53	99.46	103.31	111.66	108.81	103.95	102.77	111.71	105.32	95.619	119.28	114.63	110.52	109.57	112.39	104.25	106.35	107.2
97.115	97.393	95.773	95.608	103.41	96.932	92	98.219	101.98	95.015	100.32	100.28	89.844	99.326	104.94	96.846	97.525	99.635	92.728	89.753	101.38	94.842	92.603	96.202	103.66	96.873	100.85	98.255	98.705	91.375	97.827	99.754	91.579	96.884	90.469	88.662	79.215	105.26	98.384	98.405	96.266	106.37	94.942	94.935	104.13	98.235	93.154	99.36	96.407	93.75
115.72	105.08	100.54	103.81	98.87	108.15	108.53	104.27	97.263	107.59	113.79	105.8	102.36	112.1	112.42	109.26	106.85	103.9	112.17	106.4	101.05	110.2	101.54	107.4	106.02	109.88	112.48	107.97	100.17	106.76	108.55	103.96	108.39	110.83	114.65	99.081	104.89	105.51	117.43	101.51	109.56	95.978	107.54	106.39	102.94	106.24	115.93	101.79	97.138	110.37
114.49	101.13	103.73	100.34	108.71	103.25	102.59	109.15	95.607	107.24	106.09	102.6	115.37	105.26	105.36	110.32	107.73	107.68	110.84	104.56	111.21	103.08	106.04	110.12	108.65	106.34	103.87	104.26	109.69	105.59	103.74	105.36	103.72	101.84	104.25	102.17	104.86	108.52	104.47	105.42	102.26	105.69	111.79	108.66	99.192	101.83	99.114	104.92	107.28	115.21
112.44	112.44	106.37	104.48	103.29	107.16	105.22	106.14	97.454	109.37	103.34	107.32	107.96	111.58	104.05	105.12	105.2	112.83	110.25	110.09	90.916	106	102.39	112.9	108.94	111.37	99.44	97.701	107.46	106.66	105.48	108.82	105.09	104.28	115.86	112.67	105.41	102.58	103.44	110.06	105.37	101.04	104.69	108.67	103.15	106.36	108.56	113.91	100.61	114.5
100.72	106.84	110.13	108.78	109	108.6	117.53	102.96	113.16	104.49	114.92	110.26	105.46	102.5	109.31	108.29	102.53	103.51	106.23	105.51	114.62	102.95	106.12	118.23	100.52	107.01	114.62	102.16	107.62	106.25	102.9	99.954	114.42	104.01	105.68	115.92	110.03	113.06	108.17	111.63	103.79	110.35	104.87	103.9	111.74	114	108.64	105.48	108.94	111.76
112.13	111.96	108.02	105.66	108.72	108.09	110.45	104.13	108.46	104.77	115.19	111.11	113.4	115.61	113.6	107.93	113.18	103.33	111.01	98.827	112.25	115.66	104.68	103.27	103.74	112.01	111.2	106.94	104.17	109.91	115.2	101.3	114.16	102.29	104.85	112.76	105.31	98.023	109.27	105.85	106.7	111.9	112.56	109.31	98.617	110.67	102.76	105.83	102.11	113.61
105.32	111.27	104.63	110.46	109.68	107.37	103.48	102.2	114.77	103.86	121.75	108.97	115.91	110.07	110.85	110.38	105.83	102.04	106.1	108.62	111.24	124.77	107.11	116.01	109.06	111.95	106	107.48	112.69	120.17	112.92	101.69	118.14	111.89	117.41	110.41	111.82	111.3	115.19	119.08	110.89	102.84	107.09	115.89	115.72	108.23	120.69	113.02	115.31	109.2
99.263	106.48	112.95	104.08	104.94	94.304	105.57	108.9	110.95	106.91	104.78	103.32	107.43	99.961	109.44	97.65	106.23	110.25	104.49	104.86	111.12	105.56	105.8	104.8	101.1	102.46	103.67	102.78	108.14	103.92	109.16	108.77	100.78	112.87	107.62	107.84	98.94	100.03	104.98	101.52	101.91	105.71	113.27	107.45	101.31	106.02	103.8	103.65	108.46	95.593
107.06	118.24	103.31	102.53	110.44	106.6	105.06	106.23	105.09	103.49	116.07	100.38	101.96	102.58	112.51	108.38	104.35	103.2	100.79	112.46	109.36	106.32	110.35	98.28	105.79	114.95	104.58	106.54	111.02	104.43	105.21	107.7	107.26	108.71	106.16	110.77	104.41	104.2	107.18	105.31	104.62	111.91	102.1	101.05	104.86	102.14	103.77	115	117.39	107.96
109.83	106.1	104.82	105.66	113	106	108.73	114.01	107.36	108.02	100.93	106.64	106.34	105.2	111.29	101.76	98.634	109.58	108.28	109.81	105.57	108.39	97.851	110.27	109.77	100.22	109.31	111.84	111.78	101.58	100.73	98.956	110.34	110.47	110.96	98.12	102.65	109.7	104.89	102.54	101.79	108.06	98.121	106.31	107.16	107.87	102.54	103.45	104.63	104.03
108.36	109.17	113.92	107.82	105.08	108.1	99.525	96.643	94.503	104.82	101.92	109.17	108.96	104.18	103.53	104.99	96.475	103.81	105.04	109.99	100.12	106.48	107.7	102.69	100.98	107.26	105.66	107.14	101.86	108.05	99.798	104.05	109.49	104.9	108.89	106.71	101.67	110.41	104.86	105.12	115.28	100.84	110.87	110.3	97.897	108.16	100.12	101.55	105.01	102.5
108.17	110.34	107.27	103.75	106.64	106.95	111.31	116.71	104.91	107.66	111.4	114.36	114.84	106.68	102.58	117.1	109.49	103.67	122.98	112.3	110.14	100.6	107.55	116.94	109.56	113.14	110.25	109.56	115.38	110.52	105.09	111.17	113.22	117.06	109.25	106.27	108.05	111.02	111.24	112.21	112.41	108.85	111.41	99.21	111.94	101.9	112.93	109.18	104.71	104.51
98.154	99.17	103.71	100.36	99.742	94.561	103.22	94.911	98.215	103.45	101.98	92.974	101.69	102.93	95.27	95.91	89.834	101.68	99.259	97.488	100.58	94.51	100.5	101.3	108.8	97.059	99.089	99.894	91.576	101.98	96.592	97.084	110.3	102.55	87.749	99.732	103.24	93.405	100.55	99.283	96.914	95.317	102.17	87.384	98.621	102.55	95.604	99.221	98.196	98.56
102.08	112.35	108.87	109.94	118.5	102.1	106.78	112.13	120.31	111.42	109.81	103.59	118.37	108.29	109.51	109.8	106.4	111.56	111.69	107.43	111.6	111.81	108.26	105.12	104.1	102.83	111.89	108.13	100.94	114.06	109.54	110.04	106.51	110.2	108.4	106.42	116.68	106.17	115.01	104.68	107.19	105.91	115.27	109.79	113.44	106.73	104.86	107.32	106.93	104.48
105.63	102.47	102.83	102.53	110.19	96.104	100.23	105.17	106.52	118.64	102.76	107.36	101.89	102.14	110.58	95.754	100.57	108.93	100.2	110.47	111.98	110.14	106.42	104.67	113.23	106.81	115.82	99.974	101.47	101.91	99.139	109.15	105.39	100.15	99.003	105.07	107	111.54	109.91	101.45	98.429	99.713	113.95	112.47	115.5	105.35	116.22	104.72	99.192	109.22
110.94	114.34	102.52	101.53	116.99	105.67	101.17	101.66	115.85	101.28	111.89	111.19	110.78	107.04	109	107.73	100.41	103.63	113.18	100.43	97.356	100.43	106.75	111.17	109.28	102.67	100.4	111.75	101.47	106.08	113.13	111.91	105.1	116.51	104.37	96.645	113.92	105.98	108.46	113.43	97.242	110.89	106.12	103.18	115.84	100.85	105.77	101.9	104.29	104.91
104.45	102.42	101.35	97.556	102.5	97.902	95.912	97.517	91.462	98.25	93.182	94.658	104.09	95.758	90.54	99.923	98.278	100.88	92.775	100.85	95.831	95.824	94.995	92.705	101.68	111.87	83.863	97.598	98.626	97.16	91.705	98.496	94.128	98.46	94.594	92.673	99.811	104.36	98.526	92.42	94.545	102.75	109.72	95.837	98.246	99.842	93.156	97.061	102.79	110.07
112.63	104.47	108.58	115.08	104.59	109.41	110.41	115.03	101.8	110.47	104.04	107.23	110.53	103.71	110.46	106.48	106.76	100.49	108.49	103.41	111.62	109	107.72	113.12	114.45	109.97	107.78	107.35	104.41	112.61	111.55	107.05	113.86	107.23	107.91	106.52	117.46	105.93	111.1	98.059	107.71	123.01	107.63	103.37	110.7	111.43	105.3	106.58	108.43	103.01
106.43	104.5	99.962	112.41	111.91	104.51	107.31	98.548	111.98	108.4	101.92	107.4	111.69	102.7	103.5	102.89	109.74	109.7	109.62	105.43	103.79	113.29	94.71	95.543	93.119	106.15	118.27	106.85	104.62	110.68	103.26	109.9	102.46	109.43	106.17	98.074	111.82	99.533	108.29	106.24	99.143	105.83	103.17	115.25	98.447	105.72	102.98	96.097	110.6	106.22
105.48	114.31	99.113	114.03	103.44	107.65	105.86	112.23	113.92	109.64	108.2	103.43	96.798	105.29	105.2	94.342	113.86	102.46	91.775	98.224	107.23	98.876	102.22	99.381	105.65	102.7	110.76	102.12	110.3	108.67	110.04	99.29	96.688	108.01	108.34	97.809	107.42	109.12	105.34	104.86	107.42	111.46	112.92	110.91	110.1	110.21	106.16	113.88	98.112	106.88
105.12	104.6	107.67	105.54	102.78	109.07	104.83	100.82	102.76	108.84	107.27	110.03	101.17	100.6	98.265	100.63	107.27	114.18	101.43	112.19	102.94	107.87	105.67	97.724	111.54	106.89	105.22	107.09	108.19	111.32	105.17	102.83	110.92	102.29	100.88	102.02	101.96	113.48	108.98	104.97	112.6	120.09	101.35	105.34	105.58	113.85	101.73	105.05	99.52	98.76
96.89	103.34	101.22	94.693	99.098	94.112	91.409	96.534	97.681	96.978	94.447	102.18	97.475	90.037	99.517	95.339	93.734	100.13	92.634	89.269	97.392	108.69	98.761	95.859	92.256	95.25	108.21	97.179	109.55	102.13	99.955	90.541	98.438	94.821	98.776	97.476	101.63	104.12	98.17	97.201	85.506	100.14	97.175	103.21	103.71	105.95	93.82	91.306	97.835	92.343
103.33	93.756	93.437	98.94	92.926	98.221	98.718	102.4	101.79	99.947	102.87	106.33	103.22	101.08	104.99	100.94	108.4	104.94	104.41	106.25	111.68	101.69	99.507	109.95	102.64	93.603	102.81	107.97	99.641	100.26	109.45	100.73	97.85	101.11	95.944	106.68	110.8	103.76	104.44	105.32	97.932	101.05	96.002	104.31	101.55	97.18	97.301	99.79	108.24	106.24
90.091	91.182	90.213	101.36	92.506	105.33	92.627	100.09	105.97	102.53	99.968	96.091	102.45	107.45	95.271	104.5	98.846	105.31	104.26	104.76	96.141	101.08	107.02	101.67	106.32	100.63	100.52	99.357	104.48	100.41	103.63	96.404	101.06	101.15	104.67	107.99	93.705	94.511	102.91	97.524	98.375	96.207	104.13	89.228	100.45	103.37	94.794	100.58	100.67	105.09
111.92	97.234	111.13	97.839	106.5	111.92	99.822	104.73	99.752	110.26	110.15	112.73	107.92	113.62	101.98	105.11	109.88	106.61	98.45	110.01	97.239	109.53	111.26	105.01	102.71	100.75	103.13	100.87	108.91	102.25	96.309	105.78	106.37	112.08	105.54	103.98	107.08	102.38	98.441	103.8	104	109.48	105.61	107.98	106.15	108.81	104.47	107.18	101.07	112.98
100.6	102.41	107.61	110.24	105.53	103.08	101.03	99.982	118.02	105.13	105.21	104.32	114.87	105.23	109.51	102.2	107.23	102.51	95.614	110.91	107.07	95.307	100.79	103.54	102.97	112.09	103.69	108.03	108.35	114.38	110	113.6	96.358	108.02	105.18	109.68	107.03	110.54	103.79	106.57	98.377	102.47	99.663	107.95	107.13	103.89	102.66	118.5	107.74	111.65
106.18	107.53	118.8	109.92	113.78	103.82	105.04	105.69	118.95	101.32	111.52	103.16	109.58	112.75	110.26	101.88	105.52	107.33	106.47	109.12	106.94	112.18	102.17	113.6	108.6	112.59	100.78	107.2	107.19	104.8	98.532	101.8	108.6	109.9	102.6	107.96	106.44	107.58	105.88	108.18	109.27	98.732	102.18	106.11	116.95	106.09	114.71	102.98	109.77	104.19
106.61	102.01	107.79	100.43	104.32	103.49	102.83	99.507	104.99	104.59	106.03	110.47	102.88	106.5	109.73	101.8	107.01	102.75	98.061	111.06	100.12	104.35	107.92	105.83	103.43	102.52	110.98	113.48	108.28	111.5	108.37	103.82	109.71	118.37	103.45	107.67	111.96	114.4	107.52	100.17	104	103.94	102.76	106.02	104.61	105.75	105.33	108.29	106.07	115.51
111.37	105.78	110.49	98.396	101.3	97.959	114.53	109.75	107.74	105.28	111.67	111.28	113.34	105.14	106.56	99.775	115.92	98.125	104.95	101.09	103.38	102.7	104.27	111.29	103.77	103.99	108.43	106.83	101.82	102.03	98.949	104.44	102.34	107.51	101.8	100.53	107.12	115.31	103.55	106.58	111.66	111.68	104.8	109.02	110.91	110.91	107.25	100.01	108.06	104.72
113.14	99.059	100.47	103.32	105.18	108.15	116.62	108.38	105.2	109.29	106.69	99.484	102.55	113.83	107.9	98.613	104.44	95.92	121.44	100.13	113.51	108.93	104.32	108.68	103.85	101.48	105.49	102.1	99.281	107.43	103.54	103.19	107.75	103.12	109.82	94.924	103.8	98.347	109.41	105.83	104.12	99.828	107.91	106.63	109.98	109.28	109.13	108.87	103.14	104.29
102.63	104.08	98.966	107.19	111.24	109.69	100.43	101.38	109.19	109.53	106.3	102.47	109.23	102.01	100.24	100.24	101.82	110.47	108.84	113.59	111.69	100.78	110.58	108.99	113.99	110.89	108.08	97.585	109.93	100.13	116.24	109.23	102.48	109.96	93.516	105.25	104.38	109.04	104.85	104.61	109.18	107.66	105.37	108.62	103.79	110.67	109.09	102.24	107.53	103.27
104.09	92.879	97.479	96.624	94.324	93.983	94.78	98.829	99.123	101.93	94.203	102.79	91.063	98.597	106.33	102.83	100.06	103.64	102.98	102.98	93.624	90.515	94.514	102.43	101.58	105.98	103.44	101.3	104.02	93.862	97.993	94.544	101.67	92.738	98.394	98.044	93.803	97.944	94.304	100.73	92.819	95.526	90.176	98.783	102.95	93.486	104.24	99.326	100.71	93.11
102.64	112.32	103.88	107.17	103.76	107.6	101.02	102.37	103.88	104.54	113.42	110.07	109.77	96.23	112.01	106.67	103.33	102.59	109.61	95.605	105.86	112.22	109.99	109	105.7	102.06	103.73	101.8	108.65	111.19	105.57	111.65	114.56	102.62	102.13	100.61	105.63	104.15	103.96	105.02	107.89	104.96	108.85	100.95	118.37	111.37	114.11	105.06	103.69	105.36
96.049	95.052	94.192	99.509	94.37	94.926	95.859	99.187	100.68	101.64	104.04	99.631	102.08	102.76	107.65	101.69	102.12	104.74	93.673	99.953	100.81	86.913	97.318	102.03	99.674	93.927	94.257	92.972	107.72	93.672	98.263	98.504	108.19	106.64	91.169	92.028	101.85	93.618	102.87	99.351	102.7	104	103.76	97.536	90.229	101.87	94.435	101.17	97.584	96.104
104.63	104.84	100.18	105.9	88.345	101.4	109.62	102.88	106.86	97.838	102.85	108.88	96.088	99.591	99.207	108.44	96.409	105.07	102.25	92.268	98.129	103.27	96.962	101.57	101.04	94.33	97.942	99.687	102.97	109.09	97.524	100.99	98.145	105.93	101.96	105.38	101.81	94.41	105.63	97.449	84.392	102.4	106.69	108.86	101.01	101.41	97.717	96.775	103.7	99.151
105.06	101.29	105.01	110.04	108.43	109.36	112.66	105.35	115.59	108	105.35	104.04	108.23	114.29	116.46	114.93	111.16	104.13	106.4	111.33	117.91	113.35	108.87	110.47	97.907	112.52	105.14	112.5	117.36	115.3	107.63	112.4	100.82	99.835	108.7	106.23	104.44	109.33	102.11	105.46	104.29	111.49	109.62	105.99	105	106.31	112.18	112.45	109.32	107.76
113.67	111.95	107.52	107.73	111.04	111.86	96.752	117.44	107.83	110.96	109.06	106.34	106.64	104.1	107.92	101.28	109.03	111.37	104.5	97.394	105.76	115.13	112.14	104.77	112.37	102.89	109.37	111.59	97.688	112.35	101.04	109.11	111.19	113.82	111.47	102.53	103.42	102.12	108.36	102.79	111.94	117.2	105.42	103.75	109.2	105.1	105.98	110.77	108.47	107.58
105.76	101.22	116.54	99.487	98.291	104.26	112.25	102.22	105.17	104.39	110.95	110.44	107.26	105.22	106.09	101.61	110.74	99.776	101.02	107.63	109.75	107.35	99.345	103.44	110.45	111.53	112.73	111.82	103.93	107.39	105.46	90.85	103.89	108.38	100.93	106.87	110.59	103	110.83	106.32	110.64	106.7	105.28	110.83	106.45	101.65	104.01	101.15	99.046	108.15
110.16	105.68	103.29	98.958	102.94	100.87	112.19	109.76	99.616	110.94	106.32	96.833	102.77	105.01	108.51	106.4	103.48	110.31	104.02	106.84	102.76	104.9	105.1	103.36	100.67	107.97	108.27	102.13	106.23	104.06	111.4	114.08	104.01	105.74	113.14	102.99	99.078	102.76	110.51	102.31	106.42	107.16	99.869	101.56	94.356	108.57	108.04	105.91	100.35	102.19
111.74	104.5	108.98	112.33	106.18	108.4	105.55	106.57	106.28	109.98	103.97	108.72	107.52	99.584	110.78	116.68	116.8	108.73	107.22	99.986	110.78	109.63	105.27	125.41	111.81	120.62	111.05	110.86	107.71	110.25	114.37	106.12	104.7	113.82	103.71	106.32	106.49	110.35	114.48	107.63	108.79	103.5	109.18	107.05	109.15	111.06	104.4	109.7	105.32	106.31
95.923	103.42	108.48	98.38	96.3	96.671	100.35	98.365	100.38	100.93	108.21	103.87	98.599	102.67	109.89	96.204	100.35	105.74	97.621	98.776	104.3	90.756	102.42	111.57	97.475	108.66	107.31	103.6	102.14	103.59	97.659	97.066	93.498	105.06	105.01	94.302	98.788	102.07	102.82	97.301	100.56	101.52	97.985	97.49	94.407	105.42	104.43	97.456	107.14	95.383
108.72	102.74	108.67	104.44	118	109.88	106.1	114.95	111.12	117.09	98.781	104.94	111.06	106.47	110.04	112.87	108.63	99.042	114.74	105.7	106.4	109.62	106.29	110.97	111.11	110.72	105.66	105.1	98.633	115.19	114.64	112.76	110.24	98.149	103.09	104.67	92.693	97.58	99.195	103.07	101.66	111.68	108.4	109.79	117.25	104.52	102.81	101.91	110.48	104.36
103.38	111.75	102.14	104.64	100.37	113.5	104.69	107.72	107.86	102.62	105.62	112.69	112.72	108.24	105.5	113.76	109.63	110.44	110.08	99.13	113.31	105.15	109.97	105.33	111.83	100.54	99.907	117.74	99.514	103.2	109.35	113.28	109.76	108.1	102.42	108.96	118.93	109.58	110.51	104.45	107.14	108.66	110.25	103.2	104.81	100.57	103.45	107.48	107.61	116.07
94.958	107.39	109.23	104.32	100.4	97.703	102.2	91.508	98.911	106.18	95.037	101.6	104.8	108.84	100.4	94.673	97.646	105.47	101.08	106.9	93.473	87.717	99.45	85.294	100.09	102.43	92.311	90.482	97.517	99.162	99.924	96.764	92.108	100.79	103.33	104.88	97.856	101.2	92.328	96.374	97.209	87.595	97.371	97.759	92.464	95.119	93.71	95.002	100.04	107.53
105.11	108.94	106.19	109.14	103.97	103.69	110.43	101.27	105.24	102.13	108.32	106.17	98.508	102.37	99.785	99.109	110.45	105.5	105.36	110.64	110.2	103.07	102.63	101.52	103.66	109.84	102.31	98.936	101.21	109.9	103.03	104.35	106.3	101.17	103.94	101.45	100.36	103.7	93.807	103.22	107.4	118.05	106.01	95.758	118.2	103.57	102.33	108.97	102.69	97.942
98.013	96.327	96.995	106.28	98.939	98.811	107.14	95.737	104.65	102.82	108.82	93.726	107.53	98.428	98.758	95.625	91.626	91.764	102.39	101.86	107.14	97.553	97.129	93.594	107.24	91.871	107.05	99.417	108.4	95.989	98.729	118.54	105.06	92.637	93.526	99.71	91.5	104.4	104.53	102.84	97.068	99.482	101.61	99.487	104.73	100.66	101.86	95.699	110.36	105.06
93.517	101.97	101.59	102.29	102.51	103.03	95.953	99.267	96.665	98.446	96.383	97.27	87.852	93.547	103.16	94.556	103.32	96.556	106.16	97.573	104.75	93.174	99.449	101.65	97.67	95.614	96.538	92.121	99.839	92.611	96.869	97.194	101.34	96.751	98.141	99.57	100.52	102.05	96.425	95.529	105.45	96.782	93.276	96.219	99.61	99.896	102.27	100.06	103.11	101.91
100.3	106.96	105.66	102.02	103.03	108.8	112.26	107.04	105.16	97.993	106.88	99.442	111.09	104.49	101.12	108.94	102.88	110.3	113.6	115.17	102.16	107.13	105.24	110.6	101.92	104.89	105.43	104.47	105.96	102.75	103.55	95.379	112.08	106.14	100.89	105.81	99.457	116.06	102.88	106.48	106.76	101.38	108.51	110.98	111.71	109.64	98.025	106.5	99.224	106.24
115.72	110.8	114	111.21	110.08	112.99	112.22	114.9	113.1	102.35	102.24	107.27	104.65	114.59	108.47	113.27	113.48	109.35	114.17	118.01	111.52	108.57	108.18	107.75	119.2	103.39	111.61	108.45	117.6	106.86	101.16	103.31	112.87	108.88	119.62	106.13	109.53	117.44	109.68	111.12	109.49	105.02	111.34	110.56	117.74	102.08	105.93	116.65	110	113.25
98.471	93.28	98.127	103.92	97.19	97.161	102.13	98.67	93.946	92.29	97.484	98.9	94.976	100.31	95.173	94.238	90.753	104.79	100.25	96.296	102.31	92.066	91.475	96.774	101.7	108.06	103.61	94.13	102.25	97.605	100.66	98.72	102.94	94.867	102.36	97.513	101.63	101.89	85.848	99.064	102.21	100.6	101.58	97.852	99.669	104.32	97.38	103.09	93.962	94.432
105.37	111.14	112.26	101.8	105.97	108.8	112.29	105.28	108.03	104.86	101.32	113.01	104.04	113.04	102.69	108.59	101.66	108.01	108.75	107.86	112.19	105.51	100.4	103.61	104.83	106.33	109.85	102.87	105.83	102.68	106.93	114.04	102.96	110.9	114.42	104.5	102.94	102.61	106.03	109.37	108.72	105.78	103.79	96.241	107.95	106.54	114.15	111.92	107.52	115.28
109.76	111.81	112.33	110.09	99.29	107.84	113.7	105.37	108.1	109.7	112.47	111.9	111.34	109.06	107.97	104.53	106.76	111.11	115.4	108.72	101.76	111.16	108.18	108.97	107.65	113.86	107.3	115.24	100.26	112.59	110.38	109.17	100.5	116.21	106.65	116.09	107.88	111.1	106.25	103.82	114.76	116.66	102.16	103.25	103.78	109.13	106.91	101.83	120.51	110.78
101.84	111.79	107.27	110.19	109.53	103.95	115.32	109.83	106.6	98.268	110.37	112.3	104.39	119.38	112.22	105.77	100.19	106.48	103.44	111.35	101.64	100.79	104.43	98.88	109.65	106.72	118.81	108.22	98.156	105.98	106.67	104.07	106.63	107.46	110.15	112.73	106.86	99.538	113.85	116.88	111.04	108.38	106.55	97.623	109.03	107.97	113.37	103.28	109.71	100.19
108.93	112.35	99.463	105.4	108.43	108.21	100.71	110.39	106.18	101.78	107.63	103.39	108.18	107.3	106.31	100.58	100.45	103.22	105.12	104.72	109.6	106.37	103.44	106.29	99.482	100.26	109.37	108.62	98.922	101.62	106.35	108.05	115.74	102.78	99.083	111.38	106.03	105.42	110.77	100.98	103.98	107.9	116.26	107.98	107.02	112.24	103.36	101.54	108.77	111.54
107.84	113.66	99.56	110.05	114.72	105.56	104.16	95.287	98.672	105	114.31	110.21	112.43	102.4	113.66	110.75	117.97	108.17	112.68	113.4	108.51	103.29	96.052	106.39	102.04	108.01	98.193	105.23	108.99	103.15	102.43	107.97	114.17	113.84	110.76	107.65	107.1	101.66	112.92	108.13	104.83	116.05	104.07	111.39	99.596	110.65	106.7	112.83	106.18	99.043
94.051	103	98.072	104.16	99.663	117.25	103.79	104.77	100.7	109.45	106.12	116.51	112.86	106.92	110.55	93.855	111.99	102.85	109.5	97.07	104.36	102.86	112.23	111.19	106.21	103.33	101.89	102.93	107.53	101.66	100.84	114.18	107.68	102.96	107.6	104.88	115.6	107.35	110.98	106.17	110.99	107.17	111.45	100.61	98.873	100.64	103.14	107.48	103.65	102.16
110.28	114.88	112.39	115.07	105.82	113.5	108.09	104.73	111.66	111.18	111.5	105.74	104.68	104.86	104.36	110.14	104.54	109.38	106.24	105.47	109.99	104.26	103.86	113.45	109.38	105.62	105.35	98.03	108.23	98.943	104.6	105.06	110.72	114.97	113.72	111.22	110.57	117.63	117.2	119.21	110.07	111.14	107.09	104.08	107.43	101.19	110.1	106.47	120.75	102.67
105.27	112.35	107.24	105.18	99.18	101.54	111.6	106.47	101.13	111.04	105.34	109.3	107.82	102.77	103.18	113.23	106.71	101.89	107.68	108.98	97.526	109.88	112.83	104.81	106.7	110.23	115.99	106.78	104.19	108.21	108.25	104.63	114.71	114.88	112.57	113.63	118.82	104.38	113.81	117.52	112.66	103.36	109.06	109.56	108.97	106.01	105.36	106.9	111.14	99.611
102.51	108.71	110.93	105.89	107.58	106.89	112.46	107.56	104.73	114.28	107.97	110.61	104.2	112.39	104.54	107.16	105.03	102.27	112.6	116.19	101.79	116.34	104.76	105.92	111.35	106.34	115.37	102.88	111.29	98.753	112.08	104.13	113.6	97.597	110.43	104.89	101.38	116.45	106.81	101.65	103.13	112.77	108.48	108.79	106.87	114.1	110.07	109.04	111.03	110.94
96.832	110.54	107.78	104.55	100.28	111.57	111.69	116.24	113.97	110.97	106.82	105.6	109.89	107.86	104.04	108.21	101.38	106.29	98.761	98.705	113.61	93.871	100.68	99.635	108.1	110.62	107.26	103.62	111.81	104.64	98.624	98.22	99.904	96.655	110.57	107.68	105.27	104.46	101.24	101.22	102.81	111.82	108.47	100.7	111.81	109.56	106.47	109.18	106.18	109.3
106.44	101.65	106.99	100.33	107.22	111.21	108.81	99.809	103.67	105.86	108.07	109.09	107.14	105.77	116.96	105.21	103.28	110.13	120.88	104.04	109.43	107.81	108.87	102.01	108.91	108.23	102.14	115.22	113.98	107.64	107.53	103.25	92.614	109.11	100.91	108.63	99.37	109.68	96.797	113.96	104.06	92.309	100.87	110.56	103.15	111.24	109.97	99.877	108.58	96.446
103.71	114.28	99.905	107.55	106.66	95.28	97.868	108.71	117.74	102.81	99.864	101.96	96.821	109.53	98.134	102.94	115.68	106.17	96.749	99.066	109.07	98.946	109.3	105.2	99.665	110.78	108.79	108.07	102.54	101.96	108.78	101.67	105.02	102.77	109.72	114.72	112.99	96.442	98.388	100.57	96.874	100.99	100.56	106.45	102.24	117.29	109.94	102.7	112.64	111.2
97.581	102.3	90.685	98.823	84.69	86.649	100.54	98.203	98.077	104.16	103.83	105.4	98.063	99.657	95.598	106.72	99.083	106.75	92.523	101.82	96.615	103.23	94.64	101.65	94.836	92.852	98.186	97.056	94.526	98.683	103.56	93.21	103.29	92.81	92.611	94.395	94.572	100.91	105.67	98.277	100.51	100.44	96.021	98.815	95.977	100.81	114.46	97.24	97.715	95.786
98.009	106.24	117.14	120.91	110.03	103.16	104.42	118.16	109.05	104.64	108.88	106.7	110.24	116.32	102.22	116.22	110.3	109.74	92.351	110.97	105.25	112.19	117.77	109.95	109.67	103.84	113.02	109.13	108.56	109.07	115.5	105.41	96.346	104.96	103.31	107.77	100.41	107.82	97.649	102.47	101.78	108.85	112.84	107.86	107.38	97.802	114.54	108.93	96.187	112.48
106.08	105.73	101.68	99.082	111.89	101.54	101.05	98.185	98.015	106.61	116.57	109.01	105.92	117.02	109.31	98.56	108.79	103.56	109.07	106.38	104.06	104.77	101.47	106.36	106.54	105.8	108.73	115.56	100.72	104.82	105.49	108.85	110.42	98.437	102.98	99.902	104.18	105.62	102.17	102.49	109.41	108.38	109.18	105.73	108.29	99.498	100.15	100.66	103.39	97.334
107.77	94.814	107.79	99.911	113.86	116.12	103.15	121.71	109.29	116.46	104.39	105.85	109.61	100.45	106.83	114.34	102.22	110.34	110.11	106.1	105.71	116.06	109.42	101.7	110.62	106.08	105.47	110.41	107.56	105.97	96.695	112.8	110.42	100.31	111.84	105.44	107.99	110.32	112.51	108.46	114.83	106.17	105.37	110.45	108.07	119.03	115.09	108.9	109.5	113.11
95.424	101.19	108.09	97.438	94.914	94.658	98.191	100.16	98.068	99.396	106.62	100.35	98.442	100.59	103.7	94.273	100.58	90.53	98.317	95.712	92.786	110.31	99.38	97.963	99.854	93.121	90.719	102.09	104.01	103.33	97.222	99.179	98.332	95.654	103.09	96.255	95.133	100.6	91.317	90.185	102.23	104.02	99.679	97.264	94.275	92.504	94.571	93.621	94.755	95.94
108.97	118.09	110.53	108.27	112.04	101.71	110.5	112.25	100.2	109.71	111.01	100.12	108.23	103.46	99.541	105.79	114.65	105.62	99.875	105.82	109.11	109.04	104.15	109.63	98.648	102.9	114.71	116.61	110.06	109.05	105.44	115.7	108.94	109.85	105.92	100.77	105.95	107.36	108.28	110.3	111.35	103.85	106.1	105.2	110.59	107.04	99.763	97.343	110.57	105.71
109.87	109.4	108.32	113.59	111.91	98.246	117.15	109.52	109.14	108.73	111.18	109.21	112.08	105.14	107.45	103.24	103.76	109.51	110.17	119.15	109.19	109.58	112.54	104.79	110.52	111.51	109.6	105.11	112.33	104.96	111.27	104.97	110.6	113.06	105.43	97.516	105.95	114.02	104	107.46	119.29	110.92	108.94	108.14	110.04	114.75	110.95	113.61	102.71	114.07
101.63	109.48	103.55	105.55	109.37	109.31	103.11	120.34	108.59	108.93	104.1	112.47	113.8	98.341	100.07	107.79	94.381	106.25	102.74	109.6	102.66	107.63	105.7	111.99	109.06	106.54	101.13	110.72	110	106.81	101.87	114.69	105.02	108.71	106.24	100.8	110.23	109.55	105.42	94.383	108.77	99.445	109	102.18	106.32	103.16	104.67	105.83	112.31	107.22
116.42	108.32	107.65	105.42	104.15	99.781	105.58	106.65	110.58	109	103.81	112.22	112.02	110.79	104.4	106.35	107.15	101.31	115.46	104.89	96.032	105.84	110.37	111.38	111.39	95.797	100.36	104.23	111.68	105.72	105.89	98.79	116.68	113.47	106.3	106.98	107.02	117.19	110.63	105.82	101.83	103.54	106.8	109.46	114.57	99.941	109.88	107.94	107.14	105.75
106.83	110.9	104.1	110.76	103.85	106.77	96.688	102.72	105.14	102.67	112.95	100.53	105.65	104.18	105.14	109.61	107.37	105.59	108.37	104.81	99.635	103.96	110.35	113.16	109.1	107.04	95.589	103.58	93.494	112.74	97.806	99.433	101.4	107.06	106.28	100.58	104.42	101.79	112.43	106.65	107.93	112.61	107.9	105.61	102.86	106.63	111.48	108.45	111.91	102.59
98.703	107.71	108.47	112.26	102.41	111.75	100.57	104.61	112.11	102.68	103.45	103.06	104.04	108.25	111.6	99.642	103.19	116.93	110.63	99.516	107.69	122.55	105.74	107.57	94.452	111.34	106.8	111.27	112.37	107.53	108.48	110.94	111.77	113.68	109.4	108.04	113.72	102.7	105.9	94.958	107.61	116.36	103.06	100.03	110.64	109.74	103.88	107.83	108.44	112.6
104.56	98.82	104.44	106.14	101.64	93.014	90.909	102.76	104.23	104.93	96.304	96.598	102.66	97.186	100.4	97.394	99.802	95.545	101.11	102.22	96.989	96.09	106.93	102.74	100.21	102.16	95.352	95.548	107.1	99.497	101.6	107.02	100.52	101.67	96.794	103.13	100.12	108.22	104.92	95.298	98.22	104.32	107.87	101.26	100.05	103.15	101.59	100.35	103.71	89.491
103.5	101.03	114.87	106.73	102.62	109.88	111.23	110.95	117.08	111.31	113.28	103.43	117.95	121.42	115.84	104.16	106.84	112.19	107.79	111.67	116.07	111.23	112.74	107.69	102.88	115.01	106.38	110.83	115.13	104.85	112.23	116.57	108.42	118.05	115.28	110.36	110.83	114.2	108.12	108.72	111.97	114.96	104.94	110.07	106.58	113.79	103.63	109.02	111	103.93
100.49	106.06	103.22	107.99	110.67	104.56	105.19	94.827	107.45	107.44	104.79	101.44	99.537	110.96	106.2	110.39	103.36	105.68	107.9	113.88	108.93	100.59	114.01	106	107.28	102.5	94.233	109.35	106.12	115.63	101.18	99.882	105.39	105.82	100.62	110.43	99.514	111.17	105.09	112.53	111.22	106.78	110.92	105.26	106.87	100.75	105.68	106.26	109.12	100.59
105.49	101.04	100.38	96.854	90.954	100.67	102.52	96.338	106.78	87.411	107.31	101.7	96.104	92.771	100.43	98.504	95.109	100.06	98.884	110.88	92.052	88.081	96.28	99.302	95.073	105.94	104.75	100.35	95.991	91.046	96.951	94.562	92.646	99.277	96.081	99.596	98.466	106.29	97.98	101.19	103.02	95.077	100.82	96.562	99.964	103.36	104.45	96.685	103.88	107.82
111.5	109.47	102.99	103.35	108.78	106.03	103.12	99.657	98.892	107.68	98.056	105.4	106.24	102.63	98.61	100.67	99.957	109.32	103.84	119.8	102.86	109.02	102.94	95.589	103.85	102.17	102.71	117.8	105.99	109.03	105.23	109.9	102.03	99.043	99.007	113.44	106.85	103.03	111.12	110.47	108.67	103.1	98.624	103.12	109.27	100.56	116.57	110.09	112.16	100.49
109.31	106.55	111.48	105	105.55	102.66	105.88	111.46	111.83	104.46	103.02	108.07	111.7	99.088	104.55	108.51	108.35	111.69	97.802	97.121	103.53	106.85	112.16	104.26	99.949	110.42	112.93	99.593	105.09	97.57	113.16	109.46	108.5	103.46	110.42	98.297	104.92	109.13	113.42	105.66	108.97	115.46	109.66	110.25	107.83	114.88	93.38	109.9	106.36	106.26
102.76	109.95	103.3	106.69	109.41	107.37	107.63	112.92	109.82	105.18	105.08	99.39	105.5	107.85	106.51	101.57	113.49	102.24	98.098	98.082	112.4	98.682	105.47	107.78	105.83	94.797	106.61	99.71	103.16	101.58	100.79	109.94	97.378	106.29	104.8	97.771	109.65	104.36	102.3	106.36	97.452	107.26	107.38	107.85	112.59	95.566	104.3	104.46	107.11	104.4
107.62	111.27	105.75	113.67	105.94	112.08	98.567	114.01	103.91	110.72	103.58	108.83	108.54	112.38	114.22	106.9	111.33	110.09	103.95	107.55	109.8	109.14	113.18	107.44	117.64	115.06	108.55	116.95	104.65	104.25	103.49	101.66	111.75	106.67	107.51	111.31	106.74	103.18	118.36	114.39	108.36	109.27	106.85	111.21	108.01	109.25	105.1	110.08	115.68	109.2
90.659	98.192	103.05	102.98	97.991	109.23	96.921	97.791	89.963	100.59	102.51	97.543	96.512	102.11	96.942	101.26	94.096	96.369	102.24	101.8	92.588	96.879	104.23	94.439	99.266	103.24	102.83	96.352	104.65	103.59	103.36	98.287	97.196	109.16	98.462	91.112	92.442	101.61	93.382	98.553	101.29	100.64	101.78	98.808	97.336	86.308	86.6	99.823	99.502	92.47
101.28	100.33	91.095	109.03	102.38	106.27	102.04	101.66	95.23	103.89	106.12	98.434	92.476	99.253	103.09	96.901	94.994	107.84	104.77	110.03	107.71	102.83	101.7	101.64	94.651	96.835	108.76	96.889	101.2	101.25	97.861	109.59	98.956	101.73	92.564	100.06	97.596	96.214	102.91	93.765	96.86	98.551	84.923	100.5	93.506	98.332	99.363	100.46	87.533	94.35
107.08	104.29	105.7	109.23	108.04	111.4	115.68	112.19	107.69	100.6	106.69	113.41	115.08	103.25	100.24	113.94	106.66	109.16	111.11	102.65	102	102.64	103.45	103.73	103.65	108.46	99.246	113.46	108.86	108.63	109.02	103.81	109.16	108.86	105.85	94.684	104.17	101.22	107.46	109.81	101.37	104.19	112.78	112.55	109.1	122.85	98.629	101.31	102.13	110.32
106.97	109.08	111.84	106.13	105.91	102	105.19	108.05	109.08	102.73	116.35	102.59	104.72	106.34	97.059	118.6	110.21	100.77	105.97	103.74	107.5	102.16	106.38	99.79	107.85	102.41	102.92	104.74	119.86	110.84	107.25	112.43	97.474	101.52	106.91	101.79	97.479	109.77	113.51	109.26	114.07	106.28	110.74	103.33	110.52	111.03	104.44	106.99	105.98	98.585
110.7	111.13	103.26	100.14	105.34	99.474	100.85	111.65	107.52	108.01	106.1	102.45	115.09	105.03	114.67	100.83	106.01	109.15	108.3	99.192	90.133	105.24	103.87	108.2	101.09	110.09	103.27	111.73	109.59	106.33	108.88	107.59	103.42	114.23	109.39	111.07	111.71	109.07	103.82	100.52	107.31	104.72	103.92	107.53	105.16	105.84	111.74	106.25	118.37	106.51
103.32	106.09	103.62	107.62	116.33	102.35	112.07	111.91	104.96	106.31	108.61	101.35	110.51	101.93	108.13	104.63	98.268	104.36	99.388	106.76	112.33	111.46	109.43	101.33	104.92	94.76	109.67	117.78	105.91	103.24	119.69	102.37	104.96	111.13	109.89	106.27	108.37	110.35	104.83	109.55	107.74	107.35	101.14	107.75	100.59	106.53	111.46	112.95	103.16	99.404
99.293	99.759	92.159	88.868	93.551	103.36	93.721	105.25	99.908	98.045	94.558	102.59	104.09	106.04	100.45	97.807	92.73	100.45	104.01	101.06	98.197	91.756	97.306	98.474	105.96	97.921	89.629	102.5	98.103	94.725	101.33	100.64	98.983	98.214	102.71	103.77	94.181	105.25	93.311	102.92	99.589	97.132	99.233	97.691	99.669	96.865	90.603	103.82	96.149	95.93
101.07	108.04	112.52	117.33	99.979	110.97	115.95	118.91	106.38	103.36	112.23	110.63	103.46	109.09	107.68	106.6	109.84	105.72	111.81	103.43	107.37	110.41	106.19	112.03	109.28	115.15	98.283	106.23	105.22	105.41	104.45	115.13	105.19	113.63	103.28	104.19	109.66	105.95	112.56	106.87	103.58	104.64	106.11	112.72	104.48	112.18	115.38	108.36	111.51	105.76
104.47	109.2	111.99	100.95	113.87	115.74	108.49	114.37	110.5	111.42	112.15	115.19	106.6	109.77	103.69	104.23	101.64	112.78	102.75	114.22	111.7	115.53	113.41	112.2	107.61	119.53	109.8	109.78	110.96	110.45	115.86	114.33	104.51	106.14	116.13	113.36	115.57	118.32	108.45	109.74	109.31	112.77	104.14	101.87	100.24	116.82	115.74	112.16	107.85	106.88
88.413	100.34	91.907	97.846	98.172	108.78	101.36	92.925	113.3	107.92	108.85	108.44	99.214	104.07	104.37	101.57	100.57	91.876	95.061	100.42	98.957	110.36	103.1	107.3	110.08	99.887	100.48	101.95	101.98	102.96	102.99	106.02	106.63	105.49	93.505	99.071	96.036	104.46	94.419	110.22	91.513	109.56	99.107	96.287	101.75	94.399	100.82	101.29	90.709	108.49
108.75	102.62	115.73	110.82	110.44	109.96	104.47	103.89	104.09	111.12	110.06	105.14	106.82	108.98	90.629	110.05	105.1	111.11	94.685	98.951	111.43	93.384	112.4	106.46	107.83	94.866	100.83	101	109.38	106.28	98.619	100.83	110.79	110.94	108.02	99.665	102.19	101.14	95.992	98.688	98.006	106.92	104.15	102.35	112.22	106.66	101.12	113.99	103.39	100.55
108.47	105.38	108.09	104.34	111.22	112.3	101.83	105.8	106.29	106.13	111.45	106.03	105.48	106.3	105.1	105.22	105.83	110.92	106.1	112.71	103.85	107.67	101.2	105.61	115.31	113.4	113.6	112.4	111.14	106.82	110.63	112.22	106.31	107.51	105.37	109.78	112.7	104.2	112.46	98.272	108.33	108.23	115.9	101.82	108.96	109.55	101.74	109.83	101.28	108.72
110.88	109.56	114.74	107.28	110.71	116.68	103.65	111.15	109.65	108.66	106.66	118.17	114.09	105.51	104.02	112.52	108.68	112.1	106.86	108.32	111.84	102.01	108.69	119.92	105.15	114.65	103.27	107.6	105.15	112.09	108.3	106.46	109.27	103.43	113.37	113	108.81	116.92	103.91	104.94	116.29	112.9	106.74	114.15	109.87	107.18	116.17	99.862	112.35	111.15
113.19	102.4	101.88	105.93	100.63	105.8	102.13	102.11	113.2	108.88	114.65	102.97	105.49	100.44	105.05	107.94	105.88	104	108.35	112.62	108.13	103.31	110.38	102.64	110.08	105	108.54	111.8	109.48	113.4	108.26	111.69	106.78	107.11	112.59	107.7	113.17	106.94	103.86	116.94	108.45	104.22	112.31	109.42	110.01	101.82	105.03	120.56	111.6	111.12
104.13	115.07	102.18	117.59	104.34	110.68	107.57	106.09	104.07	111.59	107.21	99.579	100.9	110.23	99.076	103.45	101.4	105.05	115.76	97.871	114.76	107.68	109.33	108.95	100.87	106.78	101.74	108.2	111.22	106.38	115.35	110.93	113.99	98.406	105.06	107.75	111.15	106.2	107.44	111.61	95.959	107.61	107.79	108.64	88.88	105.73	101.42	108.98	107.78	110.7
104.29	107.45	103.22	112.14	100.86	106.57	95.766	113.97	110.38	104.16	105.75	100.92	102.72	102.23	106.99	102.54	110.34	103.14	109.6	107.83	110.11	102.46	106.81	105.66	104.84	103.49	108.18	102.71	96.093	108.17	106.41	111.89	118.8	105.8	105.17	111.33	110.69	101.17	108.2	104.01	103.33	104.04	94.463	98.396	103.49	98.503	103.3	106.72	117.48	100.62
112.74	110.86	107.23	113.65	110.64	107.11	108.17	99.275	110.57	109.69	114.55	105.71	115.91	103.52	111.58	113.69	104.41	100.14	119.74	104.63	107.89	114.76	112.84	108.39	103.56	104.47	103.48	108.45	108.89	102.69	110.2	97.359	110.31	114.16	111.08	103.89	109.06	105.26	108.59	98.731	106.88	103.86	107.96	108.77	110.43	103.82	104.46	114.98	112.07	106.46
108.64	112.66	99.369	107.67	97.562	108.28	113.47	108.73	109.81	121.59	97.252	114.67	107.28	111.8	107.12	103.81	107.66	108.45	104.45	107.7	107.27	106	111.06	109.79	108.63	113.54	98.428	110.23	104.47	101.99	113.65	107.36	110.15	104.63	107.38	111.21	104.31	101.63	104.21	107.23	107.01	107.4	108.01	111.29	114.16	112.01	105.18	103.95	103.1	106.06
102.42	107.96	111.62	105.44	104.1	102.34	102.14	102.6	110.82	109.02	106.11	99.52	109.31	105.39	114.42	106.68	107.37	106.72	105.26	108.19	102.13	103.65	109.37	109.8	110.76	111.79	107.98	105.52	116.18	112.93	105.51	116.95	109.4	108.07	109.61	111.2	108.88	92.633	107.96	113.32	98.898	103.98	110.99	108.75	97.894	110.18	101.44	104.68	106.5	103.08
108.32	98.44	106.53	111.24	105.65	103.14	99.35	96.54	122.3	101.29	114.06	107.7	100.17	109.29	113.62	107.99	107.74	100.21	102.76	102.02	106.84	111.61	98.734	100.32	108.49	111.3	105.72	96.056	104.94	97.289	104.79	110.61	105.86	107.6	104.2	109.48	108.53	105.02	114.11	108.14	107.3	109.43	125.95	108.28	102.92	106.4	112.07	113.57	103.65	99.166
98.709	109.87	113.88	110.82	102.74	111	113.32	106.58	110.39	103.55	112.71	101.33	102.27	104.08	106.91	107.27	116.61	112.49	110.97	104.65	98.62	113.91	109.12	124.98	110.31	108.42	110.04	102.18	108.21	115.84	101.63	104.46	107.99	107.13	110.51	113.83	103.2	101.74	112.7	119.41	113.02	109.28	106.94	112.18	109.43	104.53	110.52	102.7	114.39	92.057
108.33	105.99	110.93	107.98	102.87	106.56	94.885	105	98.561	101.55	104.13	114.38	107.93	108.3	102.58	100.12	92.629	98.942	108.26	101.13	110	101.82	107.35	111.2	103.11	110.65	110.25	103.46	110.82	113.55	112.34	101.24	115.2	105.94	105.65	107.19	108.28	104.31	102.47	109.92	112.57	106.77	99.249	111.66	101.77	109.76	102.45	111.92	111.53	106.11
104.44	121.37	108.99	106.04	111	109.73	102.63	105.62	106.17	109.55	112.15	112.76	102.66	103.89	108.74	105.67	109.88	110.85	106.59	113.82	109.33	103.96	99.904	115.32	113.71	104.46	117.69	98.959	111.1	110.64	107.8	107.98	110.12	106.57	111	104.44	113.87	114.06	106.81	109.94	107.42	108.97	106.94	104.09	105.59	102.88	100.59	105.63	104.23	99.803
104.47	94.235	97.182	88.499	105.23	92.38	95.145	106.63	95.1	99.154	103.67	101.33	97.624	96.471	96.185	96.192	105.73	88.042	101.79	96.159	101.3	90.058	95.841	92.285	92.021	103.6	103.85	97.753	98.594	96.994	99.778	97.424	98.23	103.55	100.06	99.035	96.977	98.438	110.92	108.45	100.03	98.286	91.133	95.033	95.012	100.53	96.363	93.839	93.086	83.641
109.45	104.98	111.75	109.42	101.57	106.74	112.34	108.71	110.27	104	110.74	110.95	105.68	106.86	98.935	104.35	102.92	104.94	102.99	101.81	113.06	101.51	98.382	105.41	105.42	100.73	114.33	105.36	100.96	110.04	104.43	107.9	113.21	101.9	104.3	99.276	103.58	103.77	109.8	99.378	102.85	108.63	101.64	98.766	100.12	105.57	106.27	99.063	103.33	106.86
105.68	109.84	101.84	117.34	98.492	103.6	105.3	106.27	102.85	104.11	105.25	111.17	108.17	110.62	112.32	105.41	109.17	103.47	111.25	106.31	105.72	103.61	103.03	106.68	109.39	101.42	117.37	101.92	109.24	99.586	104.89	112.5	105.79	106.85	105.16	115.26	114.96	100.23	110.62	102.86	102.24	103.94	112.3	113.21	111.78	119.14	110.06	111.28	109.01	119.41
95.276	109.62	105.26	100.33	100.73	98.64	94.098	101.7	97.207	96.572	108.21	101.27	90.184	98.725	104.73	103.31	91.999	91.766	93.054	97.408	102.68	99.581	101.58	96.376	95.62	90.2	104.06	101.73	101.78	100.6	97.815	92.338	93.403	106.08	95.727	102.59	96.87	102.54	92.397	89.434	93.052	91.489	97.421	101.96	95.035	96.639	106.24	96.402	99.891	106.18
107.07	117.69	110.86	101.92	114.42	116.75	110.64	102.65	107.6	116.38	109.57	104.67	117.22	107.29	104.17	114.85	110.47	108.85	100.62	113.86	95.681	103.09	113.1	99.431	111.19	109.29	113.71	106.03	107.45	105.89	111.49	101.64	111.68	98.602	112.7	106.64	104.94	108.16	100.54	109.76	99.348	105.64	111.95	112.69	99.277	109.84	97.57	105.23	104.54	109.54
112.16	115.62	102.65	112.64	103.44	101.11	101.91	102.56	107.77	114.71	104.95	104.78	109.43	109.79	105.73	107.04	105.63	115.87	102.29	106.17	104.57	103.88	102.25	110.73	104.28	111.26	103.04	100.36	105.47	105.75	105.21	107.21	109.86	103.2	116.35	109.02	103.83	97.951	95.728	103.82	106.87	106.14	99.955	97.348	102.07	102.41	108.98	100.43	101.24	101.72
104.04	118.86	118.64	119.68	100.68	110.34	104.01	110.66	103.68	108.78	109.55	110.02	113.34	119.5	104.21	115.88	113.82	106.6	113.08	126.4	120.34	105.17	113.44	111.05	112.19	110.89	108.46	114.11	104.58	120.58	107.7	116.09	111.83	122.15	117.04	110.49	109.28	103.95	109.46	115.26	103.97	106.99	117.62	110.45	103.19	116.07	107.03	106.48	115.43	112.56
102.67	103.21	111.52	113.8	108.38	106.16	111.08	105.81	100.7	106.09	114.81	106.46	100.26	108.02	115.43	113.45	99.14	115.58	120.97	118.86	111.8	111.09	110.52	106.32	112.64	114.77	105.92	115.52	119.35	114.85	110.46	110.89	104.81	119.55	107.87	106.5	109.92	111.24	99.317	107.4	111.05	107.83	114.22	105.7	119.78	111.32	107.85	108.12	111.43	111.62
93.944	100.64	108.48	111.26	102.39	113.33	110.64	106.88	107.21	108.75	111.43	114.95	109.46	107.51	109.22	105.35	106.86	104.83	97.605	101.47	109.95	102.12	112.06	115.87	104.3	95.265	109.66	117.26	101.11	113.55	107	112.75	107.76	104.13	110.58	109.31	112.38	112.87	104.52	111	109.09	109.67	110.12	114.22	106.31	118.64	110.67	102.06	102.35	114.45
110.15	109.43	99.921	114.4	112.12	107.87	95.958	106.44	103.3	100.79	112.56	110.45	113.19	110.97	117.28	105.71	101.43	109.17	102.58	108.65	115.06	117.6	108.99	116.49	112.61	101.82	101.68	107.74	109.07	106.15	104.38	111.27	108.67	106.45	112.57	113.82	108.79	96.106	114.95	116.82	106.01	104.61	113.16	103.81	113.93	104.95	104.35	107.16	111.64	107.88
102.6	91.015	103.73	89.144	97.167	99.006	104.6	101.92	101.36	96.733	99.711	98.513	90.1	96.43	93.423	101.04	100.39	106.71	94.866	104.34	88.012	100.3	100.46	100.49	96.445	102.17	99.878	97.604	94.446	104.81	96.163	99.223	90.287	98.08	98.165	94.064	95.809	98.209	105.17	100.13	91.699	92.911	95.893	94.433	93.867	100.03	89.768	91.975	90.212	89.891
115.23	106.51	114.29	107.93	113.33	107.66	116.86	114.81	105.87	111.04	111.51	103.51	98.397	112.76	105.74	102.23	113.04	107.9	97.194	110.29	111.17	106.22	116.76	108.33	110.87	107.04	105.56	103.66	105.58	105.91	112.66	120.42	120.86	107.74	117.85	113.65	108.26	112.53	106.31	116.45	110.64	110.39	107.04	105.28	113.5	109.52	113.05	107.64	112.54	117.24
107.53	105.51	99.347	113.92	103.78	105.58	118.46	96.627	120.3	106.86	116.33	96.608	106.02	105.38	107.94	98.49	105.15	104.82	110.12	116.16	116.73	104.97	104.37	108.79	113.86	107.74	106.28	108.52	117.28	113.86	111.43	102.76	112.74	104.23	111.26	105.47	105.58	111.5	101.8	109.36	107.42	109.65	119.66	107.77	99.495	105.28	109	102.85	110	99.502
98.633	94.221	97.246	104.06	107.66	103	99.342	104.91	94.275	98.022	101.93	100.45	105.05	99.63	96.742	96.394	98.766	102.31	101.66	108.29	105.32	100.05	93.211	104.33	103.24	100.75	94.995	110.98	115.18	101.24	94.562	99.828	99.721	97.497	101.05	97.582	91.77	98.209	89.4	103.81	101.03	107.23	97.357	96.585	102.66	96.251	103.13	95.729	104.2	99.304
104.23	112.85	116.24	113.88	108.4	107.79	102.5	112.17	112.32	103.4	106.19	111.81	105.62	113.53	99.46	111.47	111.07	111.64	111.6	109.84	101.23	106.33	109.81	93.059	102.41	106.83	106.53	107.94	104.55	111.91	97.88	99.035	112.58	108.43	104.96	104.76	113.02	107.91	109.49	110.66	106.14	104.37	102.85	110.33	103.63	96.592	103.56	103.18	101.47	107.3
114.33	100.72	103.89	107.68	100.46	104.04	105.35	104.61	100.35	102.99	106.23	115.63	106.49	104.58	103.75	111.97	100.8	101.82	108.91	96.223	110.1	99.457	108.98	117.78	105.73	107.64	100.71	105.94	100.36	106.26	100.69	100.22	107.23	105.83	115.32	106.03	111.1	95.374	104.91	111.19	107.14	108.61	101.48	106.51	106.73	95.418	115.14	109.02	103.04	105.51
108.93	109.12	95.696	111.67	96.823	101.52	113.62	104.97	109.68	110.56	112.4	101.93	110.43	106.87	106.19	102.87	107.95	109.72	103.43	98.361	107.19	106.18	100.52	112.43	107.07	105.52	108.73	109.43	107.2	100.15	111.18	111.67	95.455	106.37	107.19	108.16	113	114.17	112.78	103.96	108.17	105.85	109.27	110.54	105.82	111.64	107.07	100.24	106.82	109.6
104.92	113.39	100.59	105.74	104.39	103.94	106.12	107.6	110.09	108.4	113.51	106.9	105.66	106.92	106.03	107.07	103.02	102.1	105.62	112.18	112.47	110.52	105.16	106.71	100.38	100.27	109.23	106.54	99.57	113.9	117.06	99.775	106.05	106.99	106.46	102.34	110.28	111.14	101.2	104.8	104.11	109.61	100.74	101.01	112.5	102.9	106.65	104.48	101.83	101.34
101.7	113.87	106.13	107.97	109.02	110.18	111.97	109.38	112.8	104.58	105.4	116.47	101.98	109.64	113.74	108.04	98.283	112.9	101.15	110.82	114.28	106.21	106.4	95.317	118.06	106.73	98.376	103.19	107.03	101.63	108.34	105.5	102.28	111.39	102.17	107.47	105.09	96.067	116.48	112.51	112.89	114.43	111.51	102.65	106.24	109.49	103.68	115.58	103.26	101.78
105.8	108.51	103.44	119.85	109.52	110.49	105.01	113.96	111.4	110.44	105.79	112.26	111.48	107.49	112.07	109.17	110.29	113.75	108.29	109.06	118.22	100.47	105.38	104.32	108.55	100.12	110.01	102.22	103.21	110.36	118.9	107.29	102.6	108.36	105.83	110.08	110.54	105.67	105.79	104.58	109.26	102.88	105.91	101.59	105.92	106.21	105.93	108.7	103.09	110.56
105.69	115.37	103.55	104.6	111.18	108.84	110.97	105.28	112.59	103.55	102.07	107.12	113.44	100.77	108.68	105.43	104.14	99.795	93.816	111.04	104.52	110.39	108.62	109.36	106.99	110.55	108.96	113.09	110.53	108.28	104.59	106.31	108.39	102.89	105.69	101.83	103.38	106.69	117.93	98.567	102.08	107.42	97.461	116.88	110.18	106.35	110.16	104.94	109.73	114.67
107.07	110.98	107.43	110.67	116	117.19	121.46	107.09	102.71	118.09	121.77	111.9	109.01	112.61	110.2	106.29	106.79	112.28	115.88	110.84	111.44	108.42	105.67	108.96	105.45	112.15	112.3	108.92	99.192	110.87	106.34	112.08	112.66	108.18	100.31	120.38	113.02	104.48	111.35	106.55	109.11	109.12	105.41	106.74	105.81	121.28	113.86	113.6	101.64	114.03
106.83	107.67	106.85	106.76	107.33	107.22	107.89	115.47	111.35	104.59	111.74	107.42	107.11	108.74	99.451	106.91	111.63	109.25	106.58	112.11	116.97	104.28	114.78	110.97	107.19	109.93	109.3	111.74	106.23	98.864	116.21	107.92	108.84	110.76	107.27	112.55	103.47	111.15	109.27	103.31	104.45	107.52	97.7	113.74	103.18	107.48	108.98	107.01	102.27	112.49
106.72	109	101.81	104.1	99.948	104.08	100.04	103.33	119.2	108.09	107.69	107.16	104.95	113.42	104.99	104.87	103.11	96.62	114.18	115.58	107.61	113.07	119.25	104.2	107.01	111.32	112.45	104.56	110.52	110.89	106.79	107.78	109.25	107.42	96.95	102.94	108.87	99.3	100.93	100.33	102.76	111.52	109.9	101.3	100.02	106.63	107.08	106.91	107.22	108.44
113.79	105.3	108.24	98.165	107.09	110.52	98.839	114.36	106.96	115.59	101.02	111.54	112.55	113.72	99.07	99.796	105.37	97.535	102.48	98.094	111.72	93.421	100.18	105.84	111	108.57	107.76	100.01	104.58	102.67	107.65	103.44	107.86	105.89	91.729	114.16	113.35	109.95	115.73	114.28	104.25	105.76	107.59	108.8	113.17	101.09	99.243	105.12	107.55	108.87
101.84	97.924	101.46	100.18	93.308	101.1	102.35	94.837	103.48	98.545	100.62	102.24	90.547	90.991	95.669	94.228	91.003	98.321	106.66	99.87	94.032	106.58	96.293	99.786	101.08	109.31	95.733	93.576	92.737	92.942	102.48	90.975	93.36	99.676	100.39	100.76	100.68	100.11	98.346	94.727	99.571	105.11	95.524	92.45	92.993	96.481	96.444	101.15	93.602	97.601
110.19	106.39	103	113.67	106.87	108.44	108.2	100.96	110.28	112.35	108.61	102.38	110.22	96.074	115.89	92.996	107.22	102.22	105.35	109.08	115.87	113.68	110.07	99.647	101.16	100.2	105.04	105.92	110.06	105.59	116.22	103.06	105.44	105.44	103.89	97.926	105.45	99.941	100.59	101.88	103.34	104.06	106.06	106.16	102.64	103.36	110.7	107	99.927	111.58
106.46	95.178	111.98	100.65	115.83	95.455	100.4	107.65	98.699	107.8	100.82	101.37	99.926	98.46	96.58	102.38	99.386	98.107	106.43	108.36	102.61	94.603	99.016	101.67	90	92.451	109.26	104.22	109.73	91.696	99.696	104.45	107.26	98.489	102.46	94.743	101.54	105.22	93.441	100.4	95.656	100.49	100.53	101.46	100.31	96.804	103.48	103.48	93.332	100.45
112.4	107	117.49	111.26	113.93	109.9	107.8	106.28	105.22	112.98	106.46	114.76	108.74	99.324	106.42	118.95	97.533	113.37	108.44	110.88	105.73	124.15	116.66	105.44	112.39	107.26	107.75	102.1	118.48	113.82	118.77	100.38	116.95	107.59	100.36	104.5	107.42	107.41	112.63	106.58	103.94	108.59	115.53	114.26	109.5	107.97	112.64	110.29	113.65	113.08
97.513	99.381	110.22	111.2	114.77	117.22	112.52	104.59	103.99	104.58	97.961	99.369	110.49	103.99	103.19	117.17	108.64	106.41	113.51	95.782	106.13	110.29	106.13	110.27	100.24	108.03	100.58	108.16	109.52	98.433	115.58	100.81	107.52	100.19	96.181	106.83	97.929	106.38	101.82	106.96	100.91	108.17	102.48	112.2	99.451	99.453	111.44	102.65	102.22	107.78
98.144	104.11	100.61	105.3	96.099	98.701	103.62	99.171	96.114	105.18	105.9	98.977	96.042	94.257	95.175	101.94	107.76	107.17	106.22	104.83	106.53	95.021	89.577	94.911	105.59	108.87	105.31	106.83	98.539	106.97	98.414	102.93	105.3	96.304	100.28	99.168	96.958	93.649	100.43	96.523	100.19	95.312	95.077	93	98.666	104.78	103.94	106.78	98.33	92.658
105.56	108.99	109.36	114.85	97.832	105.28	113.18	104.15	104.12	109.98	99.09	112.61	104.6	119.32	112.96	103.85	115.43	106.78	116.8	101.04	102.84	103.61	113.93	105.45	108.23	108.94	102.14	116.71	91.538	102.37	100.94	108.42	112.37	114.46	106.76	114.04	108.32	106.92	112.38	90.662	102.38	101.02	108.79	104.68	105.16	116.04	118.38	111.01	104.96	104.72
107.44	113.59	104.38	107.3	94.311	107.52	107.81	121.45	105.36	109.59	108.21	105.96	95.221	104.4	111.47	110.99	113.44	108.93	111.64	110.8	109.67	103.84	108.76	104.32	117.35	102.66	110.07	100.77	109	110.44	102.36	106.57	106.52	100.9	108.26	110.18	104.03	112.68	111.19	104.2	107.32	109.74	108.49	110.6	108.18	106.24	110.49	108.72	106.1	111.02
104.12	104.83	108.14	106.69	91.417	108.86	105.48	106.3	111.74	104.39	113.41	103.77	96.521	102.27	101.15	107.34	106.96	107.91	107.52	113.07	103.7	103.73	104.46	104.36	107.96	105.8	109.51	96.983	96.684	101.7	108.81	106.5	102.67	108.95	106.81	93.346	99.211	104.8	99.013	110.83	104.36	107.43	110.21	102.85	100.93	105.55	111.08	104.18	102.68	103.82
87.127	102.97	93.275	97.831	106.37	98.958	105.62	88.202	91.805	95.938	94.667	95.718	94.856	98.661	92.018	100.97	102.48	104.44	97.324	95.73	105.31	102.49	91.3	95.249	97.982	101.04	95.45	94.824	93.895	101.88	104.14	99.15	104.74	87.471	104.19	96.27	100.7	102.71	99.348	103.25	103.89	96.208	103.25	96.104	107.2	91.203	102.48	90.697	96.919	98.393
102.29	97.868	90.535	93.164	101.17	94.681	102.16	106.54	95.401	103.85	103.44	97.969	102.33	104.46	98.029	100.86	107.87	97.767	93.918	95.786	101.76	102.12	92.802	101.09	96.682	95.794	98.195	98.508	92.47	96.157	102.22	101.95	99.479	101.02	94.137	97.949	91.932	93.954	95.823	100.19	101.83	95.845	94.21	93.246	94.22	102.76	93.852	93.652	86.875	104.02
107.35	101.1	111.7	100.21	104.8	100.78	102.82	111.78	112.06	111.17	106.83	103.95	109.76	104.31	109.43	102.28	102.86	106.19	106.51	102.88	103.17	107.45	105.68	100.4	103.28	99.673	103.21	117.15	104.08	99.135	98.986	102.75	101.67	94.875	104.55	109.19	97.907	100.41	103.03	105.09	96.733	101.43	102.52	106.2	97.082	106.67	95.277	110.21	95.393	102.89
99.831	107.37	111.19	107.57	101.56	109.99	107.11	102.25	110.91	113.53	108.58	99.336	101.35	109.82	104.17	104.86	104.48	112.29	111.88	100.02	104.17	101.03	103.53	114.23	106.79	101.88	99.642	103.16	108.56	103.21	116.72	103.81	101.44	113.91	100.77	106.46	110.46	108.54	109.24	102.42	103.53	100.67	106.74	108.24	106.31	106.15	95.703	112.59	110.06	102.51
113.33	107.45	113.89	109.16	108.36	110.52	98.676	108.12	107.16	102.5	111.11	109.61	108.85	110.78	101.63	106.68	102.61	102.03	104.38	110	111.68	106.11	111.36	101.25	109.2	111.02	109.17	105.35	111.53	103.4	120.54	107.54	108.48	105.05	110	106.72	107.06	109.53	115.92	105.02	107.88	118.82	111.05	103.85	109.76	113.49	105.18	112.51	104.95	108.76
111.4	115.83	105.8	116.85	115.4	108.06	104.79	113.3	101.58	103.77	107.23	115.86	107.14	117.08	109.72	112.52	108.5	106.76	110.66	114.76	111.59	107.95	105.55	115.04	109.35	96.19	129.83	104.21	112.35	112.36	111.22	108.99	113.28	97.645	107.26	106.09	110.59	102.03	106.12	120.42	106.06	105.46	116.83	105.64	109.38	112.79	111.62	108.1	108.77	109.18
108.69	110.66	103.74	114.73	115.51	110.61	108.47	102.77	100.89	99.317	114.92	103.87	111.87	96.96	101.6	110.41	106.87	111.19	109.61	108.23	114.31	108.06	104.17	112.5	113.32	109.79	112.93	113.94	121.69	111.47	105.76	108.18	108.43	106.34	101.04	110.54	111.22	102.35	106.88	110.05	108.62	114.08	108.99	102.62	107.59	100.96	103.87	103.93	111.53	102.67
109.24	102.35	114.68	109.85	99.368	105.72	110.84	112.57	111.67	111.7	112.22	108.75	113.79	112.15	105.52	104.21	104.34	109.71	112.37	104.3	106.69	110.82	101.95	104.72	113.93	109.79	102.1	106.33	104.11	101.31	105.58	110.14	101.9	111.49	108.03	100.82	102	115.78	111.49	109.58	114.07	103.57	105.33	111.35	96.598	108.27	114.44	101.85	106.69	114.23
112.97	105.28	102.64	98.959	115.08	106.14	106.47	98.905	104.61	106.32	97.132	98.58	115.69	107	99.867	110.72	101.55	103.62	107.12	104.91	106.77	110.39	107.46	106.93	109.58	113.35	107.64	107.21	105.64	113.48	111.2	103.65	112.54	104.8	103.09	102.14	102.81	106.34	98.091	105.41	104.52	104.5	94.382	101.65	99.887	105.19	92.558	101.05	106.43	106.87
103.17	88.411	91.682	105.47	108.12	102.32	89.513	94.348	99.695	103.8	98.117	101.56	96.493	107.84	97.99	102.65	97.248	94.43	97.147	95.369	96.11	107.15	99.356	103.62	103.25	105.76	97.774	95.545	95.724	98.127	97.737	107.68	100.06	95.103	95.726	100.79	104.32	107.04	94.799	101.24	101.34	98.64	95.595	101.76	97.966	92.194	100.54	92.364	91.628	100.26
102.07	108.85	102.15	112.04	114.06	103.75	104.9	101.35	102.19	106.42	102.07	102.18	103.22	98.355	99.261	107.79	110.77	113.12	110.83	100.35	110.5	109.91	97.871	103.4	108.88	100.08	96.301	98.436	100.63	106.6	102.35	102.09	103.54	101.31	100.51	114.37	100.57	117.97	88.71	103.41	103.19	103.22	107.71	106.5	106.09	102.62	114.38	104.44	104.07	107.21
98.38	92.703	103.44	104.79	101.54	95.783	90.654	99.693	99.191	97.562	96.718	93.39	101.47	101.74	104.84	91.689	109.21	102.15	98.477	97.639	109.19	100.53	97.009	103.53	94.101	87.354	97.911	104.6	92.898	103.92	101.47	93.961	95.373	90.146	107.86	95.175	100.5	93.371	97.22	100.56	98.759	97.471	99.08	100.5	97.333	99.062	101.41	99.224	97.654	94.476
100.57	100.92	105.24	99.099	96.983	100.54	101.62	96.963	91.407	94.609	98.331	95.743	102.44	99.789	100.55	97.133	104.26	91.245	94.589	99.943	95.014	90.805	103.43	102.41	99.03	99.865	101.53	102.41	97.727	96.227	95.943	92.008	92.331	97.03	95.398	103.23	95.935	96.51	95.853	97.206	105.93	99.29	93.587	98.573	98.958	94.982	97.531	97.539	98.113	92.621
104.52	109.24	107.21	103.69	106.79	115.95	109.79	112.73	112.22	120.45	97.384	104.93	116.5	118.8	111.78	105.46	110.91	102.11	113.36	106.47	105.21	102	106.76	111.88	103.23	108.83	115.71	113.99	104.28	114.31	110.72	111.83	101.3	100.93	113.94	105.23	106.74	118.22	112.46	102.94	101.12	102.28	112.53	111.2	111.94	104.97	111.92	119.07	103.68	106.83
102.13	109.27	101.28	95.823	110.19	102.72	104.84	99.524	99.77	102.96	102.36	107.59	105.65	96.607	90.302	92.498	97.242	107.11	102.24	109.6	88.832	94.244	103.14	93.706	107.68	92.646	94.347	96.858	106.59	96.474	106.35	97.671	97.636	105.29	99.194	96.977	103.57	89.482	97.041	100.25	98.906	103.97	103.08	97.14	96.735	102.03	101.71	104.95	98.852	93.279
99.708	100.23	97.201	105.91	105	100.73	97.449	101.12	100.8	102.01	98.358	100.74	101.05	105.45	99.64	109.76	103.13	96.325	90.433	111.71	102.8	100.1	104.49	97.182	96.369	103.3	102.09	99.381	101.98	101.09	97.42	102.35	101.56	97.818	105.77	107.1	99.086	98.147	105.29	96.486	102.94	109.25	98.841	108.15	110.27	98.825	93.11	98.814	106.28	100.08
106.17	113.31	99.029	110.04	108.55	114.58	108.26	112.27	104.07	106.93	113.28	106.44	108.52	114.18	105.86	102.37	109.78	103.49	111.16	105.36	108.76	110.67	105.84	112.69	111.11	110.05	115.34	118.05	106.58	103.18	113.08	106.38	112.67	106.62	113.2	114.78	106.44	112.19	101.91	108.99	112.85	107.81	104.54	104.23	114.75	110.97	108.02	114.38	118.48	107.64
86.107	96.518	90.502	88.829	92.241	97.677	105.76	104.75	97.76	104.01	101.26	106.12	116.17	96.134	108.43	98.342	100.86	96.728	100.45	97.102	103.88	90.994	93.157	103.18	94.9	102.26	96.925	105.08	94.29	100.08	92.269	105.21	87.809	99.164	104.28	98.324	98.1	95.591	95.166	91.567	100.52	94.486	94.496	92.534	107.82	103.06	105.46	95.736	100.17	95.94
106.79	109.21	110	99.943	98.529	108.91	105.34	96.948	112.22	115.51	108.07	109.47	99.26	114.47	114.16	107.82	104.2	110.54	102.4	113.99	110.61	117.45	103.39	100.74	106.92	106.17	103.23	98.4	108.64	100.12	107.77	102.12	113.18	111.01	111.73	101.15	102.01	107.94	114.29	107.97	105.18	108.01	108.87	110.92	111.7	99.293	104.73	111.8	103.9	117.23
105.2	105.43	95.536	115.07	108.3	95.183	105.19	100.58	103.43	107.41	104.94	110.65	104.78	101.73	109.38	108.23	104.81	102.1	113.62	109.51	105.6	107.01	102.04	105.25	111.86	102.62	108.43	105.98	100.54	109.74	111.52	105.26	94.704	102.15	106.85	102.78	105.6	97.108	103.94	106.27	92.595	101.92	107.97	105.06	104.61	108.51	100.71	107.44	108.18	106.61
104.3	105.92	108.8	101.72	110.82	110.82	113.66	109.44	109.32	115.67	115.57	101.66	110.17	103.54	109.14	106.81	105.08	111.34	112.65	108.67	110.67	105.57	107.42	101.63	107.31	116.65	101.92	104.86	101.25	105.12	105.8	107.37	107.58	109.57	100.6	117.76	112.48	112.93	101.4	110.16	112.11	104.78	111.45	115.76	106.5	111.16	97.876	104.57	107.02	106.01
97.604	104.68	111.95	110.01	102.06	105.05	104.78	110.33	105.05	100.52	103.75	101.08	106.56	104.14	115.56	103.01	107.36	115.92	103.63	102.1	101.25	111.34	109.16	103.34	104.4	105.34	110.31	103.02	103.23	97.655	100.45	101.98	106.55	113.14	102.5	109.49	110.12	98.156	111.32	105.26	107.41	102.73	99.744	106.8	105.75	106.97	101.49	102.9	102.09	112.39
98.167	98.43	102.05	99.968	92.13	103.4	96.152	95.605	91.972	89.144	97.893	98.551	95.561	106.83	101.25	95.827	104.4	90.129	108	97.443	100.51	97.848	93.999	96.818	93.727	105.6	96.483	103.41	101.95	90.371	93.954	99.748	98.957	99.064	96.522	96.496	95.709	96.386	104.08	102.4	97.235	91.43	94.066	99.239	102.27	100.26	94.315	100.67	100.63	102.27
106.47	107.59	105.9	115.13	102.42	107.01	101.8	99.842	102.37	106.02	102.94	114.79	103.22	109	98.021	109.83	116.57	97.025	107.98	102.19	106.74	108.13	111.62	104.07	106.69	104.88	100.01	103.2	105.6	102.54	108.51	102.88	109.11	106.94	110.25	103.96	111.44	104.24	96.863	101.64	98.516	106.3	109.41	103.12	97.228	105.69	94.201	104.92	106.6	106.99
103.08	97.69	98.555	99.581	95.095	103.32	93.161	99.277	103.88	96.09	103.01	95.68	106.09	98.575	102.19	91.236	94	102.56	90.356	98.967	94.048	101.61	100.02	101.4	90.384	99.195	95.594	105.3	95.265	103.54	103.48	106.32	105.92	100.18	104.68	96.684	91.926	99.553	100.93	100.71	97.142	98.562	95.088	94.37	102.68	96.905	96.008	96.391	98.749	103.24
107.43	120.59	112.34	104.26	105.05	114.52	113.18	113.94	104.13	104.23	111.32	111.39	105.66	103.59	109.98	108.42	114.92	111.17	108.64	121.2	113.18	108.24	108.15	108.82	107.11	99.299	108.43	112.78	116.78	110.16	101.55	105.52	100.54	118.31	99.558	117.5	111.41	109.81	100.5	110.71	115.11	104.25	123.17	102.53	113.28	107.19	109.86	113.61	111.16	108.29
103.02	108.25	109.28	103.5	105.94	107.49	101.48	105.44	111.11	102.24	103.59	110.44	108.7	104.54	116.03	104.61	107.97	101.42	112.88	110.42	105.39	107.86	107.81	102.24	114.28	111.12	106.92	110.76	103.99	98.212	109.45	111.62	110.67	107.6	111.24	107.12	108.23	110.14	111.3	107.63	104.9	109.82	112.48	108.74	108.22	101.28	109.99	105.66	114.34	109.79
105.44	110.43	103.55	102.4	113.49	111.81	104.65	116.18	109.21	109.54	109.2	108.22	106.68	104.65	111.7	104.06	110.86	108.51	111.96	101.63	94.989	101.78	106.52	103.63	101.96	112.28	103.5	111.18	109.16	108.72	106.63	102.7	105.52	109.72	104.59	104.78	110	101.13	109.32	109.97	112.23	103.88	100.79	103.89	107.03	97.041	103.58	110.42	108.8	111.28
97.129	99.651	103.79	100.03	99.614	98.329	101.66	103.94	105.23	99.769	96.585	111.14	93.409	99.561	104.13	109.56	99.122	102.61	102.74	93.085	104.48	97.791	94.332	108.38	91.69	101.54	114.92	104.71	101.28	99.285	104.95	101.47	106.86	89.456	96.027	102.68	103.3	93.865	107.89	97.785	97.154	104.86	102.35	104.5	102.31	113.29	103.12	102.12	110.14	99.125
102.77	103.06	108.71	102.02	104.62	106.99	104.56	108.69	103.4	105.53	98.843	108.81	106.23	108.6	96.996	97.92	97.2	110.08	100.91	102.79	104.76	109.14	101.84	105.06	110.29	103.95	108.34	105.29	107.83	106.7	108.05	105.07	104.65	108.04	104.38	102.73	107.89	112.47	98.172	111.31	112.65	102.17	112.13	103.8	98.007	107.63	100.86	116.28	99.095	109
108.82	109.51	98.887	100.84	105.11	108.28	107.4	107.71	108.18	112.56	107.88	101.7	109.67	108.69	111.95	104.27	107.64	114.18	103.72	108.61	105.83	108.83	111.62	106.18	104.83	103.5	100.98	103.46	102.2	107.1	112.8	104.21	113.09	109.58	111.06	107.78	113.46	98.318	112.62	106.37	110.26	107.48	107.32	111.61	108.27	97.214	111.71	112.45	117.61	97.378
121.13	110.54	106.71	106.77	106.24	109.89	107.18	111.93	104.36	103.43	108.09	110.67	107.98	107.97	114.7	107.93	114.99	109	103.65	110.47	103.94	110.07	116.64	111.72	108.87	113.53	112.09	110.59	105.77	113.62	115.61	104.22	114.59	103.91	118.25	100.05	106.48	108.04	100.83	107	105.05	112.14	104.83	108.08	119.3	111.75	117.5	111.84	117.77	117.63
96.765	93.09	95.718	101.86	103.54	95.851	98.941	94.668	100.28	106.21	93.723	98.703	98.969	95.733	97.118	92.693	86.786	92.741	103.56	95.708	98.058	97.001	110.53	95.317	99.623	95.729	98.677	98.622	97.789	101.3	92.854	98.718	92.116	87.842	95.145	96.996	96.751	98.51	92.618	93.244	95.701	100.06	96.366	97.897	99.333	97.795	102.75	99.964	104.85	97.311
106.36	105.05	106.2	113.64	100.57	106.35	110.36	100.89	99.435	102.76	103.79	104.03	106.37	109.21	111.89	109.71	107.28	103.9	117.41	109.37	104.93	103.12	122.85	97.723	101.3	110.77	99.189	109.31	113.77	108.73	105.07	100.53	99.93	109.33	103.45	100.31	100.85	101.84	102.94	110.85	101.96	102.07	105.31	101.7	100.96	110.4	112.23	109.94	103.4	105.86
107.65	108.76	123.76	101.96	103.46	106.77	102.6	110.77	109.3	107.07	96.91	115.06	107.5	107.21	106.19	117.58	112.56	107.37	114.01	108.99	105.32	107.04	113.85	107.55	105.27	99.858	100.3	108.39	100.27	109.29	104.49	107.35	104.71	111.56	96.985	104.79	102.31	102.07	97.431	108.37	114.29	99.871	106.58	106.58	99.854	101.71	101.78	105.42	100.95	103.47
111.13	119.77	114.56	106.67	105.25	113.78	111.52	112.18	112.81	112.05	104.83	122.66	109.39	113.84	114	105.1	113.35	106.76	109.31	110.49	118.36	110.45	110.71	115.32	114.64	109.57	105.84	105.61	114.11	116.96	112.6	117.34	106.26	107.77	105.21	116.54	110.38	111.35	112.02	107.74	111.29	113.95	105.81	109.93	118.43	109.8	119.4	116.02	107.27	108.58
102.17	99.206	104.46	106.63	89.338	100.85	91.967	104.6	95.668	96.895	98.188	102.15	102.89	99.382	100.94	91.356	96.681	104.38	107.24	95.518	97.966	100.93	93.495	102.48	101.59	100.63	99.808	101.42	106.01	96.284	96.854	106.64	93.548	99.873	103.27	103.07	100.89	93.44	101.48	98.468	106.92	99.514	97.577	107.74	100.68	104.21	102.52	106.26	97.604	97.66
101.1	100.67	103.59	98.16	98.265	93.649	101.45	84.244	99.141	89.865	99.14	97.551	99.275	99.536	97.562	95.61	100.43	84.122	99.378	102.92	103.62	98.219	110.77	92.916	95.871	97.256	97.304	99.371	96.158	96.923	93.085	94.602	100.41	95.679	101.99	98.143	99.887	88.405	89.114	92.342	105.63	103.89	99.242	89.34	96.439	91.377	90.467	94.414	90.289	91.353
114.24	111.16	99.516	107.29	113.16	107.89	116.3	109.99	109.22	104.72	121.18	103.37	102.14	108.11	108.68	104.88	112.38	108.09	107.61	117.78	109.28	103.8	123.62	108.05	107.04	109.56	105.52	107.46	108.59	106.02	111.07	103.39	110.72	114.33	111.86	105.15	112.08	106.87	110.47	105.47	116.29	111.56	111.49	107.2	116.08	109.15	107.26	112.02	101.24	114.59
113.53	108.99	111.11	107.9	107.18	109.29	111.94	102.74	121.92	112.04	115.49	107.4	109.96	113.91	115.05	110.24	112.41	107.66	103.1	108.25	106.19	111.52	104.67	112.06	104.33	116.86	112.52	108.02	105.63	111.53	111.26	108.73	113.3	108.88	112.5	106.34	105.96	109.03	97.423	110.07	110.35	105.96	113.38	117.97	107.44	113.7	110.34	100.45	107.57	116.41
110.17	108.06	111.51	110.62	117.58	107.13	111.73	105.8	109.18	109.58	102.43	110.1	112.85	105.81	104.12	105.95	112.29	106.24	106.45	109.45	108.87	107.52	103.86	110.49	101.14	111.01	115.44	109.36	111.61	107.76	112.87	110.34	111.16	123.01	113.86	113.99	105.6	114.83	108.75	107.35	109.73	107.73	106.13	112.8	103.53	100.3	108.88	108.47	103.14	95.218
98.586	104.13	105.39	116.56	114.98	106.63	106.67	104.81	111.47	110.89	116	104.32	106.57	108.8	106	110.51	109.82	110.21	107.7	112.19	103.79	101	110.19	104.98	99.097	106.04	108.3	109.67	111.49	112.5	113.62	108.55	115.12	109.05	108.1	104.71	105.56	97.519	98.986	109.89	107.55	102.28	112.27	112.48	107.74	111.24	99.826	108.99	106.53	109.55
104.77	113.24	106.21	103.05	98.286	114.22	105.99	111	108.02	103.71	116.11	106.01	102.64	99.049	98.528	115.89	100.44	106.2	101.98	104.37	103.26	104.98	115.85	101.17	104.96	108.85	98.83	106.74	104.89	103.31	106.55	111.11	103	98.088	109.52	107.05	100.5	109.7	109.14	112.44	99.781	105.48	104.18	104.2	111.43	107.56	101.42	105.7	102.36	110.47
101.8	107.13	110.33	107.43	100.28	111.78	109.25	108.66	107.84	106.37	104.76	105.74	106.77	108.65	107.18	105.11	109.38	101.16	100.59	99.937	106.23	103.68	108.77	103.16	100.77	104.15	106.15	113.44	109.25	106.71	97.609	103.2	100.21	98.4	100.75	106.63	106.76	114.87	106.22	96.461	106.87	109.84	103.39	113.39	105.05	102.29	103.5	114.98	104.46	99.265
91.458	91.938	102.66	92.694	104.43	96.494	95.175	96.532	92.875	104.75	101.7	88.771	98.257	96.929	97.272	95.95	91.642	93.926	89.797	100.15	97.553	99.351	103.06	95.407	95.624	90.314	101.48	93.506	97.782	103.07	92.796	100.25	97.115	92.282	99.873	94.446	97.725	104.98	106.01	96.395	98.433	95.955	98.841	87.323	90.917	99.276	93.663	98.431	105.34	98.191
107.36	95.765	105.64	101.81	105.04	93.206	98.819	98.926	97.193	101.19	101.37	97.367	91.557	108.67	95.08	104.3	91.355	94.184	102.47	96.078	92.929	97.635	98.948	109.04	99.945	105.36	101.03	100.71	95.817	100.54	96.884	94.122	98.661	98.497	94.908	98.966	97.093	102.45	101.76	98.117	105.67	96.577	101.28	98.201	96.702	104.99	92.296	104.91	110.62	94.521
89.767	101.66	96.892	100.31	91.728	94.739	102.76	106.08	98.596	105.66	101.59	105.45	91.244	104.51	101.72	107.21	93.066	112.61	87.136	93.944	101.11	100.82	105.65	97.311	103.18	101.13	103.64	101.07	100.17	97.675	103.86	98.738	97.34	106.56	104.78	97.673	96.078	95.46	108.17	107.47	105.2	101.72	101.51	87.996	101.15	96.024	99.432	99.501	103.39	102.93
97.732	92.683	102.41	90.213	100.33	102.2	98.498	98.75	93.16	95.33	94.87	106.42	97.1	99.287	89.914	101.43	88.209	92.24	105.47	97.897	86.216	100.87	92.327	98.309	94.25	93.85	98.712	89.351	89.581	90.053	87.146	91.663	95.163	95.636	90.442	99.697	102.06	98.204	91.132	95.304	96.684	99.917	96.628	96.171	97.771	88.544	95.234	100.27	92.985	101.5
112.52	109.61	106.21	110.37	112.81	105.93	111.7	107.1	110.09	113.15	110.2	105.44	113.49	104.28	100.52	102.64	111.33	112.88	102.78	109.66	104.66	107.55	103.9	112.98	110.82	102.02	116.38	101.97	99.948	101.16	104.31	108.41	109.9	106.63	106.74	111.08	113.76	109.78	100.93	109.03	104.94	113.84	97.911	111.68	110	111.63	110.7	105.7	113.78	111.78
117.49	98.298	101.2	100.28	113.66	112.58	104.82	109.41	105.58	107.7	110.91	106.03	100.66	103.72	106.06	111.34	105.33	108.72	108.29	109.77	101.71	111.21	100.54	116.81	100.37	103.08	110.67	105.3	108.89	97.652	117.87	92.353	104.5	112.78	97.324	104.23	108.53	105.64	109.18	101.53	116.47	111.16	106.84	103.86	108.84	100.45	115.21	97.821	115.46	101.95
97.652	89.918	102.78	93.503	90.751	96.236	95.893	100.75	89.98	101.94	102.86	99.259	96.677	94.736	104.72	96.353	94.528	93.808	94.934	98.676	99.716	100.39	92.038	96.179	105.73	96.513	90.468	102.66	94.882	107.77	87.968	102.12	88.613	100.73	96.345	99.686	101.47	99.664	99.573	95.012	101.18	91.638	94.712	100.97	89.211	95.446	91.947	106.79	97.376	106.93
101.5	99.406	107.73	107.98	108.86	117.07	100.02	107.14	108.65	113.26	110.31	112.77	112.02	101.72	107.15	104.61	110.7	108.28	99.576	112.42	109.66	102.29	103.35	105.57	112.16	99.414	111.28	110.39	104.84	100.23	100.31	111.25	105.03	109.07	104.61	102.41	107.49	107.33	112.24	113.19	107.08	100.86	106.13	107.28	103.69	102.28	116.82	106.09	100.06	98.526
108.5	113.43	115.17	99.695	100.66	103.01	103.9	98.735	113.47	105.63	99.081	109.01	108.24	106.83	110.77	106.71	102.39	99.893	110.3	115.23	100.47	105.98	115.86	112.55	115.68	105.75	107.06	103.97	114.48	109.48	108.8	95.837	107.92	109.52	103.63	111.26	96.931	100.55	104.3	109.8	112.85	100.4	104.8	100.53	103.37	103.1	112.93	108.45	98.761	112.65
110.86	113.89	111.44	104.46	106.08	103.43	111.74	107.28	98.59	104.13	103.19	110.75	104.32	110.13	104.39	98.131	107.44	97.458	105.61	108.57	112.66	109.28	101.1	112.63	107.44	107.58	110.94	113.27	112.11	110.12	101.4	102.63	106.05	110.16	101.29	101.69	96.257	105.1	109.31	101.66	95.047	107.32	95.793	106.63	105.49	107.24	106.72	99.4	109.3	110.43
112.85	110.11	117.03	102.29	110.43	105.44	99.132	102.49	112.11	105.81	109.96	113.26	113.1	108.85	105.15	111.42	104.79	97.753	108.42	111.09	111.72	103.56	113.29	104.38	106.16	106.76	109.56	113.01	110.45	116.89	104.46	105.81	99.683	112.76	107.31	107.14	108.5	103.93	104.58	109.41	102.58	109.9	103.21	106.58	109.99	106.82	108.23	112.5	104.1	108.82
102.51	97.23	106.9	108.38	108.83	107.95	111.26	110.1	99.83	104.34	105.43	108.85	104.43	109.5	110.84	112.09	101.94	107.81	106.64	100.47	98.552	100.06	103.71	106.35	114.74	112.68	108.35	108.65	102.18	104.17	107.36	103.61	106.27	95.647	106.07	113.7	105.06	121.26	105.8	115.56	112.85	111.04	100.18	104.06	101.83	104.4	97.318	103.65	106.43	107.25
90.944	105.04	101.91	100.29	93.881	92.22	97.294	101.95	104.83	109.15	96.09	99.709	94.768	95.897	101.49	104.64	94.935	93.692	103.15	97.534	102.82	102.39	99.007	91.183	97.222	105.37	104.18	99.465	97.228	104.16	93.909	99.862	92.719	95.385	95.192	94.224	98.047	106.18	108.59	90.754	98.552	97.662	105.45	101.52	99.85	103.54	98.079	97.735	95.268	98.33
102.99	106.29	114.22	98.281	107.25	112.5	106.72	106.96	111.14	104.07	101.92	105.74	108.9	104.36	109.4	108.77	105.9	98.122	106.03	103.98	105.25	105.78	114.46	109.45	103.09	109.89	113.08	103.62	103.95	108.18	94.821	94.352	100.94	96.417	102.94	106.65	105.31	102.52	102.26	103.6	110.05	94.249	104.28	99.373	105.31	108.3	109.62	100.53	114.34	111
108.71	108.83	112.36	101.7	99.844	103.56	113.94	103.95	110.66	106.53	100.98	109.35	105.45	98.144	104.14	112.75	103.2	103.77	107.67	103.05	104.16	110.09	102.83	113.08	108.12	104.73	102.58	104.28	111.37	103.4	107.26	114.25	102.33	108.8	115.51	113.1	104.78	102.69	121.79	107.32	103.15	113.62	102.77	103.84	103.26	108.34	94.707	107.18	106.81	103.81
113.79	105.25	107.81	103.57	104.14	112.69	102.97	110.15	102.51	103.48	99.697	98.956	108.02	106.41	108.17	108.35	105.65	119.56	104.41	107.16	99.803	115.67	110.43	105.21	110.22	114.99	113.53	102.24	103.41	99.17	106.11	112.23	108.11	104.79	105.87	112.93	103.64	105.75	98.069	114.93	99.3	99.691	102	111.91	95.941	102.94	93.708	104.57	111.77	112.81
106.29	106.93	99.717	100.15	109.92	113.86	102.24	109.37	113.58	109.27	105.13	108.33	106.88	105.82	101.7	103.35	97.663	101.15	106.54	102.4	105.35	103.26	118.68	110.86	106.75	102.8	107.04	107.61	106.3	103.07	103.05	102.06	100.8	97.444	108.88	105.93	96.587	99.309	100.02	106.88	98.623	107.22	101.17	109.9	94.658	107.67	105.64	106.33	108.2	101.17
101.69	109.89	105.33	106.37	102.91	106.04	112.29	104.71	107.26	102.79	104.23	103.19	107.91	110.13	108.62	107.25	104.15	110.57	113.84	118.2	114.79	102.97	113.15	104.57	103.95	114.12	110.72	117.47	114.21	115.67	107.08	105.11	109.04	104.95	107.39	104.88	105.57	104.87	108.57	104.57	120.6	101.85	104.42	108.16	108.65	104.06	108.27	103.81	112.2	110.21
102.66	108.61	111.41	105.32	98.56	93.5	112.17	107.64	111.85	102.05	109.66	117.16	105.02	107.09	104.51	103.63	112.64	102.68	98.914	98.074	115.91	109.68	101.19	106.78	103.03	102.86	102.73	99.088	112.21	108.27	105.55	99.167	102.85	104.84	111.28	110.61	109.25	103.17	97.491	107.63	112.79	103.31	106.11	108.42	108.66	103.7	93.009	109.12	114.62	102.95
109.76	105.42	102.39	100.73	98.396	94.956	101.29	104.46	102.7	103.96	95.981	98.628	92.296	87.368	92.243	103.75	96.551	98.39	99.542	98.563	100.66	98.131	93.073	96.919	103.85	103.4	100.02	103.02	88.25	99.636	101.7	101.3	99.501	105.19	100.88	103.04	93.794	101.31	94.179	93.28	99.353	96.566	93.625	100.79	100.36	85.743	95.34	94.155	100.92	98.141
108.71	107.66	110.07	98.102	111.58	109.61	107.82	111.17	114.79	121.13	106.6	101.92	106.34	101.18	109.75	110.6	112.35	112.16	100.78	110.12	95.421	109.09	110.45	107.85	96.051	98.565	110.04	105.9	109.4	105.27	101.62	110.95	108.93	107.34	109.5	115.26	110.3	108.2	109.08	108.59	116.36	121.3	108.56	111.19	114.24	113.96	105.5	113.9	103.89	107.31
110.51	96.817	97.618	93.088	103.22	98.044	106.98	105.36	101.99	102.33	101.23	103.09	99.538	103.86	90.041	111.32	99.163	89.368	106.38	102.57	96.416	111.05	101.89	99.63	108.61	103.42	105.25	95.978	105	106.39	102.4	103.2	97.108	102.73	98.8	100.53	100.6	100.39	100.07	106.3	106.04	101.75	110.49	100.09	103.16	107.59	95.044	100.66	95.568	101.77
106.71	108.02	97.035	103.63	109.14	103.82	107.21	104.73	105.92	100.77	103.71	101.92	109.81	99.946	106.45	104.6	110.29	107.27	102.42	112.24	103.92	102.79	102.5	109.63	98.946	106.57	102.94	104.06	108.05	110.24	113.64	112.55	110.61	100.81	105.34	103.25	101.8	109.13	101.48	102.41	99.892	112.86	107.31	108.48	109.81	111.8	106.94	104.86	105.7	108.54
95.333	105.6	109.12	100.24	92.119	96.804	102.33	101.18	96.893	106.02	103.16	105.04	99.359	98.942	98.24	96.593	111	101.17	98.226	98.269	97.901	96.798	105.73	106.07	100.68	92.151	96.23	97.415	88.663	89.215	100.18	96.939	105.46	91.975	93.238	99.472	92.207	90.202	108.03	105.58	96.995	96.8	104.56	95.963	93.571	107.81	97.71	99.504	102.15	108.04
91.173	107.37	108.46	108.64	102.84	115.76	108.18	112.35	107.56	94.499	114.59	99.344	104.08	103.93	107.21	108.04	104.92	106.34	104.9	111.41	94.003	104.93	111.2	105.67	104.86	104.72	102.64	102.52	106.9	108.82	108.62	104.61	101.47	105.88	107.03	105.61	100.76	108.61	99.123	109.59	110.98	108.25	112.59	106.88	104.97	111	99.865	113.27	110.1	99.779
111.37	107.84	110.24	108.25	104.92	114.79	105.13	106	110.93	113.22	108.18	112.71	104.52	104.77	99.417	104.79	101.81	111.81	104.43	99.672	102.76	107.19	104.53	115.6	109.41	106.58	110.98	111.17	109.3	115.35	105.4	115.72	107.16	108.45	109.27	110.23	102.53	106.28	115.48	102.73	105.32	111.02	108.51	100.09	104.56	119.01	110.32	107.37	109.96	110.01
104.88	106.77	105.47	105.55	102.37	103.39	105.97	102.77	101.14	104.6	105.86	112.03	105	105.03	102.51	103.96	104.88	100.58	109.57	107.62	116.19	108.5	112.69	96.334	103.81	97.573	99.758	104.42	107.08	106.76	97.683	103.73	109.74	104.84	110.84	114.44	106.42	112.27	98.524	98.966	104.62	107.62	107.25	104.15	102.14	109.93	98.731	109.28	99.704	105.14
102.29	112.93	112.79	110.8	103.99	100.23	108.54	105.93	108.26	108.19	109.51	100.71	101.69	104.84	99.019	100.25	107.07	102.93	107.44	97.49	106.34	110.8	98.592	103.06	98.533	112.19	111.55	106.76	115.27	101.18	102.42	106.91	101.12	98.494	102.25	97.056	100.58	112.27	99.733	97.675	96.445	108.52	109.89	101.91	102.73	98.193	110.06	96.431	99.165	104.27
103.34	98.432	96.021	101.48	114.33	103.03	100.56	105.3	110.76	103.47	108.14	110.71	107.52	106.57	100.5	106.04	110.69	103.77	109.28	96.952	100.6	107.41	108.16	98.979	101.33	108.07	117.63	109.26	100.36	105.71	110.98	105.09	111.86	113.85	112.84	106.95	112.2	110.88	91.045	115.52	106.46	102.55	97.974	109.18	101.21	109.53	99.194	112.36	102.19	108.96
102.17	101.02	100.02	99.26	100.68	107.29	98.379	98.152	105.99	104.93	105.92	99.694	104.2	92.688	98.362	112.46	101.79	91.441	105.96	105.18	100.39	111.96	106.48	109.17	98.06	105.16	106.21	99.669	103.49	100.52	93.48	96.854	102.47	101.62	101.39	98.105	104.76	96.085	100.2	98.342	93.35	94.713	94.544	102.71	103.71	108.15	102.11	95.415	103.41	100.17
101.09	104.74	108.79	110.99	106.91	114.36	108.67	100.23	104.67	99.62	104.76	104.96	116.64	109.14	105.45	104.09	100.78	105.65	108.22	112.53	104.66	101.69	108.56	108.98	108.08	107.17	101.57	112.37	103.3	110.7	107.06	100.43	111.47	109.26	103	104.13	103.3	103.59	106.36	111.43	105.43	112.3	109.52	108.5	105.82	109.91	96.839	110.71	109.04	107.47
100.24	95.571	100.5	101.83	100.97	95.57	98.622	101.92	95.778	100.86	88.837	106.21	106.24	95.566	99.148	102.53	93.801	86.425	108.3	92.057	98.085	99.044	96.026	98.412	96.006	99.101	105.69	96.572	102.22	104.09	90.24	99.792	96.956	98.875	98.619	108.23	106.58	96.07	93.059	92.979	94.522	91.56	100.19	104.39	95.335	99.835	102.45	105.16	89.297	99.176
107.41	92.628	89.224	96.452	103.49	94.645	96.361	105.54	102.77	100.75	97.227	98.433	105.79	107.94	111.19	102.77	97.795	104.88	93.895	107.08	99.474	97.17	95.203	102.52	97.29	94.552	96.739	89.447	108.28	91.69	96.618	93.895	96.202	96.07	103.93	109.8	101.39	97.544	99.614	104.89	101.76	98.083	111.26	104.64	98.757	105.48	103.43	91.933	104.18	104.76
108.43	106.97	110.19	103.37	104.53	107.91	106.13	110.52	106.61	117.23	104.23	111.04	106.29	109.27	107.26	99.946	106.41	107.64	110.37	106.01	110.16	111.97	115.73	113.05	106.06	107.29	107.75	104.6	102.55	120.75	100.22	116.14	107.24	105.08	95.371	105.52	115.1	108.57	101.79	113.74	104.45	98.619	107.07	105.51	106.55	105.96	114.13	110.79	108.81	106.86
106.13	108.43	105.92	110.93	106.01	114.66	102	93.074	105.95	112.14	98.221	101.37	109.51	102.2	103.2	102.49	107.2	104.45	99.947	105.38	110.49	101.54	102.34	120.39	97.98	110.36	99.348	103.11	101.96	106.09	106.44	103.09	108.98	105.67	118.85	112.37	108.17	110.16	106.88	114.21	106.76	104.45	108.67	104.74	108.94	113.97	105.63	107.51	107.51	104.19
100.64	97.339	98.628	99.456	103.78	93.456	98.906	102.52	110.65	99.881	94.123	101.22	106.31	101.98	104.99	93.893	100.65	95.163	111.82	103.53	94.023	101.34	101.42	93.979	93.442	103.82	100.39	99.048	90.749	93.954	93.428	105.45	103.38	104.85	103.67	103.98	106.06	107.66	99.458	101.57	98.518	113.28	103.93	102.44	96.159	100.67	101.7	106.01	108.41	91.895
98.757	107.46	111.16	103.46	108.98	103.69	108.45	105.27	104.43	103.5	105.62	110.64	106.77	109.05	106.4	109.31	112.07	117.61	115.18	108.85	104.13	103.8	111.39	112.94	102.9	104.87	100.9	105.81	105.76	111.08	107.39	100.02	108.16	109.35	110.68	104.14	108.93	98.681	99.037	103.42	108.62	117.77	101.11	117.07	109.76	108.62	102.36	112.71	103.34	106.61
114.13	107.97	110.91	113.71	111.28	105.32	106.4	100.62	105	100.53	105.65	107.82	112.74	103.61	98.955	99.421	98.775	107.7	102.13	108.01	101.74	111.15	102.12	107.77	99.261	100	113.07	100.89	107.58	111.19	113.44	106.79	102.64	99.304	104.45	108.34	109.1	101.65	108.83	101.18	109.62	111.99	107.96	105.07	106.58	103.25	111.68	104.21	99.02	114.24
97.458	104.21	109.24	102.61	111.76	110.9	110.3	113.61	108.5	105.58	104.2	103.84	110.1	111.07	110.51	110.47	111.83	112.32	115.33	108.09	104.39	109.79	108.19	108.05	111.54	113.21	108.3	110.8	106.27	108.89	116.95	114.1	114.85	110.19	119.08	106.41	114.61	110.3	102.9	107.72	110.28	107.79	109.24	107.7	108.72	101.58	109	112.94	106.98	107.81
99.27	104.39	104.81	108	103.58	101.74	104.55	99.919	94.947	107.78	99.567	105.75	104.55	107.51	105.02	99.88	103.59	111.23	100.76	101.49	104.72	104.1	117.15	103.95	108.75	104.44	101.42	106.86	106.16	102.25	110.67	99.755	100.31	103.87	102.2	106.72	108.36	106.22	102.34	117.59	106.1	97.549	111.43	105.21	112.4	106.95	102.85	108.56	101.83	102.47
113.65	108.4	97.924	104.59	103.71	102.58	109	106.09	103.13	102.02	97.259	115.72	110.53	110.57	105.33	108.34	110.19	109.01	103.01	104.41	105.46	101.15	105.5	109.7	103.36	102.21	116.48	104.65	105.3	111.82	108.14	105.83	107.2	103.75	108.01	105.19	113.39	107.28	106.74	102.61	95.194	104.37	102.9	102.58	104.75	104.36	107.1	101.99	96.022	99.357
99.609	100.09	110.17	103.29	105.64	99.911	111.96	97.714	104.21	101.46	108.28	105.7	110.02	112.22	107.27	105.8	111.35	105.36	104.52	109.59	105.9	99.358	104.74	110.83	106.45	107.69	97.956	107.55	107.29	112.54	108.09	102.12	110.46	103.09	104	102.43	107.41	108.18	96.598	116.1	109.19	107.91	102.09	98.195	108.52	105.34	115.09	102.29	108.81	108.83
118.3	109.8	105.91	111.22	113.75	109.14	106.18	108.17	105.51	100.73	104.26	120.89	114.21	110.07	109.36	117.99	110.42	107.44	106.24	104.74	117.84	98.324	108.32	101.64	99.349	108.01	110.75	108.58	107.82	109.51	109.29	95.84	107.28	97.821	103	108.76	108.13	113.52	103.95	110.34	113.57	109.07	101.18	111.92	109.09	105.44	113.8	103.99	106.93	111.12
97.234	107.73	93.405	95.529	103.18	105.49	103.67	100.17	102.75	97.295	98.576	105.71	92.983	98.36	100.97	93.533	93.019	105.05	104.88	87.687	100.5	102.75	97.171	107.8	97.419	92.221	103.98	100.18	100.59	94.944	97.734	95.162	101.2	98.169	100.81	99.828	94.559	104.94	94.971	98.035	91.701	84.994	99.611	93.213	105.09	97.898	105.62	97.335	93.201	100.78
97.602	103.07	98.083	95.22	101.77	100.75	93.936	109.52	102.61	94.552	101.55	96.045	107.47	96.136	90.404	106.22	99.908	105.18	103.96	89.259	107.27	100.54	102.54	90.709	97.399	95.259	96.224	94.241	95.52	97.946	100.69	95.754	95.679	98.98	97.42	100.38	101.5	97.952	100.42	87.384	100.97	93.252	94.809	102.16	96.883	104.06	90.018	96.953	98.902	99.131
99.985	107.82	114.03	107.19	110.08	105.4	110.66	110.87	105.09	119.17	115.08	108.2	114.52	112.87	110.6	106.72	117.77	107.57	108	107.91	108.8	100.02	103.8	111.57	106.84	108.95	109.4	103.16	111.8	117.29	105.57	105.04	124.47	107.37	101.73	115.37	111.53	110.43	107.38	113.35	107.98	107.09	108.74	112.97	106.76	113.3	122.69	103.43	110.42	112.14
105.04	106.05	109.07	106.8	107.07	109.4	105.83	97.464	110.93	124	105.35	106.41	113.91	110.32	107.1	111.61	105.88	104.04	106.62	104.87	99.296	112.94	114.16	106.78	109.78	111.92	112.88	98.261	104.91	115.16	110.47	109.03	115.92	106.72	104.78	104.85	97.898	103.7	111.45	109.86	109.11	112.06	115.97	106.91	109.56	104.5	109.22	113.29	102.48	102.35
107.74	107.43	113.48	101.96	108.87	115.99	109.68	105.22	104.32	101.84	109.91	106.09	118.58	116.51	105	108.01	108.66	102.36	108.44	98.729	111.46	106.95	103.6	109.11	104.95	107	113.2	116.56	110.06	107.45	103.27	108.1	115.91	106.19	111.03	108.69	118.84	105.91	107.77	104.99	112.99	109.51	111.55	100.47	101.67	107.85	112.58	109.33	104.57	108.25
103.7	108.53	107.85	111.11	101.43	108.31	99.422	107.75	107.45	108.01	108.06	104.01	108.12	105.62	106.76	102.3	105.16	102.09	103.13	106.77	107.67	106.51	113.92	102.39	98.012	107.06	112.36	111.17	106.76	97.284	103.43	100.51	108.82	108.8	109.96	110.64	111.46	93.365	99.611	106.95	106.63	110.66	100.9	108.44	108.9	104.49	109.45	116.81	104.93	111.45
99.379	101.01	105.53	95.926	93.239	94.248	89.433	95.278	91.937	94.528	97.789	98.926	100.4	94.922	97.708	99.713	88.25	94.469	103.54	100.01	105.55	100.14	92.232	96.773	99.533	99.84	96.909	107.8	109.58	105.64	95.152	104.22	105.12	101.09	97.629	90.73	89.846	103.68	94.85	97.886	92.89	96.655	95.889	95.662	96.202	92.208	99.488	88.72	98.415	90.943
112.74	101.19	109.83	105.61	100.71	96.518	101.38	98.039	106.1	102.17	110.82	103.55	111.27	110.98	107.04	109.1	105.84	104.71	110.11	98.179	101.08	106.09	107.59	112.74	96.44	94.337	105.48	107.72	101.43	102.57	97.931	93.947	104.34	106.46	106.28	102.57	106.01	100.53	96.844	107.08	101.86	99.602	106.85	104.5	100.38	106.19	115.21	109.57	109.34	114.89
113.65	107.25	112.62	109.95	110.47	111.46	106.61	116.44	111.31	108.42	113.82	101.32	102.91	114.58	109.62	111.25	107.3	103.13	117.3	117.96	115.55	105.72	97.83	102.74	102.78	109.21	105.55	107.04	101.22	107.46	116.14	110.24	101.04	107.48	104.08	113.99	101.75	117.49	109.47	116.26	100.79	112.99	107.4	105.13	103.53	116.64	108.18	113.4	105.46	104.94
107.71	110.06	98.839	108.24	99.411	98.441	105.84	107.64	100.44	109.76	111.78	109.03	110.79	114.24	101.81	98.46	106.06	101.86	110.18	107.88	96.947	112.81	101.72	104.93	108.42	97.997	103.74	104.57	103.61	109.5	114.13	101.16	101.08	103.91	102.58	107.69	105.07	108.05	102.86	101.2	109.05	109.69	103.92	107.77	100.27	108.55	111.58	98.155	107.34	109.14
105.48	88.748	96.126	101.15	100.28	100.5	101.24	103.63	96.902	99.512	97.97	89.556	93.587	97.355	89.778	95.53	92.307	112.91	106.65	102.71	103.03	100.97	91.785	105.2	101.42	97.307	88.78	100.22	103.32	96.641	91.424	105.64	101.44	101.73	100.29	104.55	96.565	97.711	100.44	101.53	101.84	96.874	104.67	98.083	95.99	91.388	104.89	104.28	98.559	104.36
103.73	102.91	97.24	112.52	116.72	115.83	104.89	112.48	105.08	103.89	113.68	113.89	112.91	119.09	103.99	105.35	108.89	103.92	101.48	113.4	101.15	113.62	106.91	111.81	110.92	113.37	105.39	117.75	112.69	100.97	111.66	106	111.4	109.51	112.39	113.92	112.59	106.32	105.28	111.24	108.3	108.84	117.86	113.35	109.14	109.47	108.66	112.35	106.7	103.26
96.255	101.01	101.76	95.822	90.276	91.859	98.612	97.52	96.906	102.72	91.338	96.345	98.265	93.62	97.934	105.44	103.15	95.86	94.967	87.638	101.61	99.536	107.14	97.373	98.314	99.248	104.96	97.664	94.196	91.871	98.728	109.89	105.96	92.196	96.514	98.025	98.431	101.47	104.48	105.98	97.837	90.583	105.71	97.379	101.89	97.645	104.69	103.3	104.84	101.5
99.827	98.43	111.25	103.86	104.89	114.41	95.948	101.13	111.41	105.69	106.29	103.28	109.1	102.35	104.36	112.81	105.45	114.49	101.96	104.98	107.02	106.84	109.19	108.17	107.76	107.66	107.7	107.27	105.49	118.66	105.54	106.61	108.25	109.01	105.68	100.71	108.09	102.6	108.67	113.56	116.32	110.8	112.83	102.92	101.81	107.64	100.2	106.5	109.36	109.47
112.62	112.85	109.69	110.59	112.48	121.74	110.08	106.54	109.29	102.84	111.57	108.07	101.64	112.77	107.79	103.56	110.82	107.26	111.95	106.6	98.93	104.09	111.39	104.23	103.06	116.18	110.44	107.79	107.27	108.15	103.38	106.41	109.95	107.3	109.75	102.39	102.11	104.29	112.72	100.95	112.82	110.14	115.38	114.31	108.66	106.09	107.44	99.633	111.23	106.68
105.05	96.046	91.137	95.933	103.77	103.02	96.757	101.55	96.897	106.84	109.33	92.724	99.96	95.969	89.807	97.829	104.06	98.173	94.539	98.53	98.066	93.952	92.689	105.47	91.881	94.676	95.543	107.24	93.765	102.72	95.728	99.914	100.73	92.024	96.945	91.144	98.732	94.717	101.11	87.246	89.87	89.715	97.544	103.22	88.977	95.984	95.595	95.419	99.34	94.504
103.58	92.03	100.75	106.09	95.052	94.377	104.27	106.01	110.75	103.06	99.326	101.87	104.9	96.551	99.456	101.37	105.18	97.766	95.561	88.428	96.042	95.736	103.65	110.4	91.427	88.159	103.18	102.28	101.29	103.99	105.98	104.26	98.275	105	101.69	94.55	99.933	100	98.011	106.84	97.533	100.25	101.92	102.04	83.758	105.45	105.04	95.267	98.026	95.458
100.33	102.3	100.31	114.13	106.3	98.411	108.18	111.31	108.65	103.78	108.66	110.26	104.99	109.52	103.85	108.84	96.844	112.75	101.04	100.04	106.91	108.39	103.28	96.935	104.78	102.01	103.14	100.27	102.58	104.97	93.261	106.87	100.39	116.46	109.15	102.78	105.43	108.28	107.86	106.07	105.64	101.62	113.72	99.91	101.06	99.47	110.39	102.44	110.66	109.08
114.36	108.08	111.03	101.7	115.92	114.25	109.04	110.62	113.06	111.34	105.39	102.48	111.6	103.41	119.98	107.16	108.16	101.99	113.92	112.11	100.99	104.66	113.07	102.57	105.33	104.84	115.26	98.501	108.96	105.28	103.12	111.99	113.23	105.57	101.93	111.42	108.41	115.68	115.34	111.27	108.16	102.2	108.99	108.97	113.41	115.16	106.03	110.08	106.31	102.89
101.31	105.4	98.479	100.13	95.411	96.513	97.946	94.853	102.11	95.005	99.753	104.19	101.91	98.633	94.764	93.52	102.45	100.56	89.197	99.827	97.039	98.95	97.549	96.85	99.804	101.87	99.061	97.044	91.817	93.001	101.68	95.195	90.9	93.978	88.073	95.732	93.371	99.15	101.8	99.56	99.383	93.691	96.252	94.376	91.716	98.677	100.71	103.42	97.741	101.05
112.61	103.46	108.78	112.21	111.14	111.2	111.46	107.11	104.9	109.53	108.31	114.12	111.84	113.92	94.209	106.83	107.78	106.33	112.98	107.48	100.21	108.96	104.67	105.5	100.48	104.82	107.04	105.55	114.22	105.92	109.49	110.47	119.51	103.46	100.2	107.45	106.84	108.44	109.06	108.34	123.94	110.77	102.81	119.54	108.57	104.27	111.1	102.35	105.53	110.03
102.01	110.42	114.17	100.22	103.84	111.15	95.473	105.44	98.68	111.69	95.243	106.99	106.07	105.3	97.27	105.39	97.623	112.78	102.25	100.61	110.58	99.358	109.89	106.2	109.25	113.16	98.237	109.75	105.9	109.77	103.86	106.58	112.09	100.9	108.35	116.69	103.7	101.17	103.6	102.08	112.29	107.43	96.401	106.52	107.29	108.58	116.19	104.87	105.97	107.76
97.262	96.83	104.54	97.837	95.937	104.46	99.294	92.135	96.949	107.7	92.71	103.33	96.088	94.849	95.371	97.713	105.87	90.218	100.34	92.324	105.54	97.884	97.023	103.8	96.507	96.016	98.221	93.051	97.214	99.002	104.43	101.43	110.77	105.08	97.376	96.374	97.176	104.77	98.811	92.033	97.926	97.317	103.05	95.469	95.214	95.844	105.84	97.192	98.242	97.481
97.955	109.67	121.56	108.91	105.36	100.65	108.87	112.36	104.6	108.41	105.03	97.537	103.05	121.6	115.75	101.61	99.938	108.98	103.2	110.36	112.05	104.14	111.14	103.42	104.25	114.05	109.4	101.09	102.92	111.17	103	110.1	103.43	113.84	98.931	102.66	112.56	106.22	113.2	104.63	111.73	109.64	101.25	113.97	93.785	102.85	103.07	108.3	102.81	104
101.74	99.829	107.87	102.2	96.213	103.47	103.56	112.01	103.04	107.13	113.1	102.62	105.65	107.95	106.06	108.98	112.12	106.24	108.6	104.1	106.88	104.3	102.16	100.42	101.26	104.14	105.4	107.97	101.03	101.8	107.21	102.76	105.97	103.96	94.806	103.29	106.36	105.87	98.701	112.15	96.135	116.42	111.4	104.22	112.95	107.66	99.067	109.08	97.678	105.98
98.294	97.359	107.48	106.06	104.81	112.49	111.6	90.498	101.87	104.98	103.98	102.81	101.74	111.43	106.96	104.08	106.54	112.25	109.67	108.57	108.11	103.69	113.84	104.49	105.84	105.47	108.15	113.78	106.4	109.78	102.53	99.558	104.6	109.6	106.18	104.79	96.542	114.46	99.393	108.1	104.43	102.12	108.89	98.888	103.78	100.49	105.64	103.52	109.51	107.13
105.9	110.5	105.09	106.39	111.9	110.54	108.3	116.72	105.69	107.2	108.14	105.6	113.76	111.76	119.86	103.4	99.271	110.63	107.69	111.94	101.99	114.42	104.17	107.35	105.69	113.92	109.05	107.73	106.56	113.65	105.1	113.7	110.72	113.81	104.77	110.96	115.84	101.5	113.24	109.56	108.34	108.02	111.2	108.04	103.46	104.17	111.26	106.39	114.19	108.99
108.63	118.7	104.41	116.59	102.01	104.23	98.518	108.34	108.89	107.61	108.69	95.391	116.41	104.66	108.38	112.38	109.11	105.32	110	101.19	109.79	108.29	115.84	108.21	110.15	110.25	110.45	114.63	109.15	115.75	108.29	114.08	110.84	111.35	113.23	103.65	100.94	107.91	110.43	110.55	116.85	116.33	107.07	109.31	106.3	104.28	103.47	114.88	99.728	116.9
106.01	111.1	117.79	102.48	99.471	119.18	101.28	107.68	108.89	97.286	99.62	116.93	108.69	111.56	103.56	107.02	101.78	109.64	111.82	101.56	115.85	110.32	107.67	112.39	105.95	114.69	106.19	100.32	108	103.59	106.73	97.969	113.45	103.11	99.576	111.23	106.66	112.97	102.09	108.45	105.42	107.72	102.25	100.46	112.09	96.153	96.907	101.76	104.98	104.18
115.81	102.3	112.16	114.44	104.03	107.18	101.13	108.7	104.73	106.53	103.83	104.72	109.24	103.44	115.21	104.86	96.531	104.05	104.24	106.12	110.38	107.17	111.44	103.74	105.39	107.57	106.4	93.128	107.94	101.68	112.9	110.22	110.91	113.53	101.29	106.59	104.91	102.13	108.2	106.87	106.95	107.81	103.34	101.92	106.57	115.88	107.47	110.48	105.76	102.73
111.08	101.78	105.02	102.3	105.72	101.61	103.04	100.94	110.93	107.8	98.172	101.3	106.13	100.88	105.89	111.04	107.26	109.77	113.26	102.97	113.13	104.88	103.23	106.78	109.81	107.03	99.548	111.85	100.44	108.82	107.81	111.1	96.897	98.909	109.14	116.9	101.09	98.788	105.7	103.9	104.98	98.575	104.76	104.13	101.56	103.95	117.56	96.326	101.07	107.28
102.93	114.99	115.5	107.77	99.663	101.97	102.19	119.56	105.38	118.49	102.59	111.47	106.02	114.23	108.89	94.914	109.28	110.51	108.73	101.43	109.61	107.39	100.66	111.68	103.17	116.33	101.16	115.45	110.95	108.63	113.56	111.13	113.11	107.92	105.94	100.54	112.78	105.76	100.37	100.99	101.42	102.06	107.66	109.08	106.77	111.07	110.56	100.82	111.63	106.55
115.23	105.27	105.86	111.05	114.81	108.6	103.75	102.57	116.72	112.2	108.8	102.22	100.86	108.96	109.94	107.29	99.017	106.93	105.88	106.19	109.57	115.1	104.35	100.15	103.53	109.5	105.65	110.65	112.34	104.47	105.38	113.88	104.15	107.1	103.65	108.14	106.7	111.23	112.18	110.65	104.34	101.24	113.82	107.84	104.01	109.3	115.71	106.09	103	109.64
108.14	103.94	104.55	110.96	105.68	111.62	108.76	110.4	111.56	105.11	111.03	104.08	104.49	98.811	104.67	103.78	113.34	108.69	110.24	105.52	108.62	119.09	102.3	109.32	99.981	113.28	107.83	112.2	111.4	106.09	104.56	111.85	109.88	100.17	107.88	114.59	114.7	108.16	104.91	97.097	105.97	100.66	106.46	110.5	105.24	106.07	111.05	104.21	101.61	111.83
97.21	100.1	100.39	106.13	98.908	104.15	97.111	111.21	110.44	103	103.16	120.05	113.2	114.08	109.65	107.87	112.11	99.509	108.42	101.29	97.219	109.86	104.96	97.654	108.89	108.57	100.58	104.4	106.51	102.2	106.19	102.78	106.09	108.39	106.47	107.74	99.529	113.45	99.944	101.86	103.62	100.28	105.27	104.19	107.32	112.14	95.192	114.85	105.98	110.98
105.9	104.03	100.97	109.36	110.84	111.87	119.86	122.19	112.75	113.17	105.25	109.69	112.64	112.21	111.64	111.97	107.62	104.16	108.47	115.77	111.21	109.01	113.77	106.22	107.95	112.91	111.82	110.01	113.84	110.4	110.98	105.3	108.38	107.5	106.77	117.63	106.54	107.77	107.65	111.62	113.83	111.08	110.95	116.16	110.98	119.15	109.99	111.6	117.29	104.89
104.14	96.789	108.8	102.33	113.84	121.36	99.175	105.32	109.23	102.74	113.02	101.42	110.18	105.83	111.23	118.2	102.1	106.71	106.78	102.53	106.47	107.07	107.59	104.64	112.53	104.66	112.99	112.36	104.48	97.887	94.507	109	114.78	114.92	109.84	107.29	104.79	104.48	109.17	114.74	108.32	111.29	101.7	101.18	102.05	110.88	106.31	107.8	109.78	114.26
99.298	88.569	99.642	103.82	96.731	94.289	94.053	104.34	102.18	99.279	103.41	98.321	102.8	107.01	107.46	92.692	100.51	104.06	101.06	102.76	92.6	92.988	98.914	99.091	105.51	106.42	99.778	109.14	95.327	92.402	101.86	97.28	99.594	103.06	96.236	104.39	101.27	96.55	100.97	98.597	96.529	98.947	93.754	96.375	104.82	101.28	99.474	105.06	93.072	94.225
93.005	101.13	97.759	97.385	102.5	100.08	97.211	97.901	105.42	95.209	100.5	87.685	95.7	100.01	98.478	94.57	98.336	97.418	100.54	100.59	93.451	96.465	100.69	100.34	96.545	104.53	101.88	103.98	97.283	103.7	99.217	97.309	92.122	102.92	99.011	96.985	100.61	90.599	103.3	96.281	102.62	96.186	99.28	95.546	100.95	93.431	99.27	93.166	101.46	93.031
100.09	94.814	98.92	97.107	99.867	103.1	94.771	105.79	91.893	94.689	94.535	95.418	89.371	103.2	98.29	102.79	102.39	104.79	101.45	94.032	91.709	96.698	91.551	99.024	93.854	96.205	101.12	101.87	103.11	99.804	90.427	90.671	99.46	93.282	98.198	92.486	95.275	97.449	99.588	94.028	94.912	100.97	99.403	97.394	98.535	104.06	95.922	100.76	95.921	94.082
103.61	114.9	110.5	112.93	109.6	109.67	104.63	104.87	103.71	105.49	108.68	105.89	101.73	103.92	110.55	104.9	109.59	105.49	108.4	108.34	116.07	105.51	112.73	110.25	108.99	111.69	108.24	103.58	100.8	108.51	108.09	108.84	116.94	112.81	102.51	113.05	110.37	113.74	110.25	101.45	101.62	107.34	109.89	103.02	118.61	103.32	114.25	115.13	110.22	114.28
108.4	111.55	104.23	99.048	105.1	104.87	114.99	101.42	113.7	105.08	104.83	106.09	107.83	110.69	112.54	95.578	112.08	107.28	115.56	105.3	93.097	104.66	100.37	100.9	100.07	97.917	97.711	110.12	110.3	103.72	96.999	109.16	108.78	117.85	118.35	103.66	113.05	106.69	108.43	102.5	104.74	108.53	112.26	101.26	99.976	99.625	110.64	104.84	103.69	111.85
110.83	112.95	104.38	109.68	107.32	110.54	112.2	112.1	98.245	104.99	98.398	99.506	100.91	102.87	104.95	107.74	108.48	105.91	109.21	96.739	113.51	107.79	113.78	118.98	100.83	106.21	106.42	106	115.54	104.03	110.36	109.59	104.83	106.71	107.33	108.66	93.544	95.914	109.97	110.94	102.55	104.41	105.31	108.78	103.45	102.42	105.2	106.25	109.55	110.64
99.584	101.1	102.01	100.58	103.16	104.55	100.59	99.318	98.628	99.693	88.05	88.721	91.34	104.15	101.5	97.241	96.703	87.611	100.36	100.09	94.453	94.771	94.762	92.963	95.513	94.283	97.398	100.46	93.476	94.438	95.842	98.254	84.166	96.578	90.068	91.574	98.343	100.46	96.511	100.87	101.11	96.477	102.62	97.458	99.266	92.759	95.14	104.05	102.67	103.54
101.64	99.899	93.086	104.31	96.788	102.02	96.299	106.88	91.429	104.3	99.329	102.66	100.54	94.568	100.05	98.69	102.27	98.441	104.1	95.254	91.678	97.768	102.58	108	101.14	105.76	106.38	105.81	96.473	93.427	101.97	103.92	107.42	97.287	109.29	100.98	102.76	99.022	100.68	109.9	100.22	101.22	104.62	106.52	93.393	98.252	97.319	96.049	94.463	104.2
119.91	111.49	105.66	112.17	105.52	105.94	109.64	108.76	110.25	109.62	110.24	117.93	102.88	116.79	108.16	111.34	117.37	107.58	100.68	109.15	116.82	105.37	115.16	108.94	111.91	107.51	107.49	110.91	106.53	120.09	111.83	108.12	114.02	115.67	121.84	108.49	113.11	109.82	110.39	106.19	110.15	120.01	101.63	108.21	104.83	112.03	112.23	112.6	109.14	118.33
104.41	104.5	103.94	107.92	97.634	109.9	108.74	108.89	99.418	102.87	111.54	101.9	105.98	101.28	109.71	112.55	101.96	111.72	108.93	103.36	106.08	103.81	105.36	104.09	106.96	109.63	113.87	97.277	103.92	101.84	93.32	107.6	113.32	111.48	112.03	98.474	108.67	113.83	103.21	104.08	106.17	98.563	98.802	103.27	118.11	102.64	103.47	114.91	102.9	110.09
104.05	113.03	116.16	109.43	105.08	115.93	109.2	107.02	107.69	101.44	103.3	108.83	104.6	109.35	111.61	105.24	110.73	105.43	103.62	108.69	104.01	106.06	105.61	108.06	110.98	106.87	106.84	105.56	110.51	115.42	108.51	104.54	99.504	111.01	106.4	108.26	99.764	106.9	110.38	117.72	111.37	105.59	108.57	110.68	102.34	99.338	112.27	111.06	110.89	113.63
103.53	107.15	103.39	109.89	117.48	112.58	108.56	108.05	95.104	110.35	112.48	106.93	112.8	100.75	113.77	105.01	110.14	109.3	100.53	112.52	116.18	111.3	113.13	106.83	110.58	101.12	102.46	106.16	109.21	110.21	105.44	103.02	106.56	102.28	110.36	98.342	115.18	104.85	97.579	105.06	101.96	107.39	102.43	105.49	111.9	103.21	113.18	98.509	107.57	106.84
109.35	106.51	106.37	105.52	113.91	102.67	99.524	108.88	98.431	104.72	114.2	102.1	113.14	98.479	100.28	113.56	115.82	108.6	112.07	108.52	105.42	109.82	113.96	111.3	107.4	114.16	100.16	100.95	112.79	111.89	107.1	111.89	113.05	99.439	98.681	102.6	106.79	109.47	100.06	112.8	109.26	106.95	100.97	101.06	113.64	110.99	102	100.61	110.12	106.04
101.09	106.46	98.777	109.65	106.97	109.98	102.22	102.7	113.5	106.27	115.38	112.73	91.422	103.34	104.58	106.74	102.88	107.84	110.12	108.68	99.811	101.53	111.83	109.79	101.6	103.67	104.52	106.71	105.57	104.58	100.38	106.63	106.32	108.92	99.045	108.64	108.55	108.5	112.64	102.43	110.13	116.42	107.89	103.17	108.5	104.3	112.1	115.31	111.06	105.51
108.63	104.11	104.28	105.16	104.02	109.31	119.15	103.12	102.08	109.08	103.91	102.27	103.15	98.38	106.19	107.46	103.75	105.78	99.076	103.21	106.88	102.51	104.65	110.09	109.29	108.57	108.84	110.73	110.18	104.03	102.51	105.52	109.63	105.38	113.3	108.41	102.1	112.15	102.88	105.87	101.19	107.61	118.6	104.8	119.57	103.71	105.26	108.89	101.71	110.71
98.717	103.01	102.13	111.07	101.11	105.33	111.6	94.541	105.52	106.44	110.89	107.6	104.27	104.07	110.2	105.3	97.687	104.92	118.95	104.4	111.04	92.588	105.81	106.48	107.41	103.92	108.73	107.68	104.9	109.57	108.06	107.28	116.06	106.03	111.14	98.677	102.37	106	109.65	99.565	109.71	104.54	108.84	108.52	109.64	104.85	104.36	101.83	101	104.41
97.774	110.44	105.28	104.69	111.83	107.89	108.27	105.99	110.05	107.62	110.79	99.805	102.9	111.11	100.19	105.1	108.77	120.53	103.62	108.94	112.79	108.25	106.16	103.22	116.24	105.43	108.95	114.08	117.32	117.26	101.64	100.72	103.17	106.24	109.9	111.87	104.09	99.455	105.91	110.02	98.892	103.35	103.26	103.9	105.65	104.63	102.35	105.03	112.3	107.08
106.31	101.54	95.58	108.38	95.485	100.94	97.738	94.275	109.07	107.83	108.2	105.81	108.37	98.703	93.689	92.751	92.61	103.56	105.98	100.59	96.294	101.75	98.365	110.79	98.665	98.334	97.846	103.86	94.139	100.92	98.751	103.94	105.4	103.16	105.24	101.66	105.84	99.565	99.963	88.096	98.311	94.831	98.084	96.291	107.57	101.27	101.89	99.972	110.52	103.17
103.38	110.46	106.35	111.74	108.66	104.24	109.63	102.72	109.4	104.89	99.301	101.02	101.26	99.205	108.78	106.91	111.02	108.32	105.83	107.83	108.15	104.15	99.915	107.26	113.24	100.47	104.93	101.85	101.91	108.13	110.33	114.08	104.46	103.77	102.4	109.23	107.11	101.11	107.7	107.46	108.84	101.01	91.879	109.8	111.64	104.23	106.91	111.94	111.65	114.62
115.64	104.46	113.61	112.41	108.6	108.75	99.869	112.85	106.82	99.308	108.72	109	101.71	111.71	112.22	109.39	103.8	111.98	111.97	107.24	109.82	110.5	101.16	105.62	98.124	104.4	106.4	109.21	114.16	110.52	107.99	106.25	104.86	112.99	109.92	113.41	105.38	99.981	107.49	103.07	104.69	115.55	108.4	105.75	100.17	108.91	103.43	110.67	110.55	95.595
110.76	104.93	106.36	103.04	107.31	107.26	110.98	112.67	118.42	101.8	108	123.92	104.81	109.84	111.77	112.48	107.8	110.6	106.53	115.11	104.5	107.78	105.19	104.2	111.09	103.5	106.28	104.6	103.57	107.03	110.48	110.68	109.92	111.19	105.83	107.32	110.88	106.17	104.88	102.9	109.55	98.372	110.89	111.11	103.76	110.19	109.9	96.454	106.14	110.88
108.23	106.83	111.43	105.2	103.43	111.62	104.49	109.11	102.82	102.68	113.12	107.15	109.16	111.11	107.84	110.29	113.21	101.87	112.48	106.12	112.91	112.14	97.231	101.31	108.56	111.86	101.52	102.53	118.45	108.87	102.63	108.06	101.4	107.98	103.28	105.49	107.4	117.05	113.25	115.9	104.21	107.66	107.58	106.44	112.21	103.46	105.96	105.54	104.11	108.04
98.789	101.74	97.542	99.589	102.27	99.602	104.76	99.729	93.92	97.049	100.78	102.98	103.69	98.97	103.44	96.053	105.59	96.062	96.617	92.128	97.877	98.233	93.473	87.854	97.591	104.71	101.01	104.26	94.789	102.74	107.47	99.702	100.39	111.47	104.38	102.44	104.34	97.815	106.67	98.926	96.173	98.413	98.126	105.89	106.32	102.29	98.801	94.822	104.62	93.342
112.27	109.3	105.55	99.29	107.62	103.71	100.94	101.06	106.04	106.72	110.98	116.58	105.32	105.57	107.18	106.21	106.6	108.82	114.29	101.18	107.27	98.553	110.09	102.16	111.45	105.18	99.84	104.72	99.452	95.604	94.605	97.571	107.11	98.69	116.86	108.53	106.61	108.86	99.495	110.17	97.632	105.16	92.707	103.23	102.82	96.869	101.98	106.36	111.66	110.6
96.752	104.15	96.257	102.75	97.991	99.625	95.842	98.666	96.956	94.973	97.296	99.77	97.678	101.11	101.56	97.805	107.14	97.649	99.942	111.32	105.94	94.004	97.898	95.34	94.261	104.23	104.87	96.115	108.85	106.07	103.64	104.19	96.742	101.28	87.136	102.6	99.654	101.73	102.64	91.566	107.88	93.303	102.33	103.91	97.503	105.3	102.46	89.971	93.849	100.09
109.43	104.86	110.28	108.85	108.95	110.47	100.19	105.66	110.05	107.97	103.23	103.84	117.26	98.134	107.19	109.48	106.05	112.89	110.48	108.38	94.039	107.15	111.83	110	111.73	111.88	111.92	112.35	104.65	107.86	114.14	97.258	106.46	109.57	107.09	114.01	112.39	107.8	113.14	110.75	104.21	113.79	105.28	104.25	110.53	118.97	99.692	104.15	110.79	122.1
102.21	111.4	105.26	103.42	104.3	105.28	104.05	91.959	101.35	102.63	105.78	106.8	106.48	100.81	93.567	101.24	107.56	99.27	97.772	100.25	106.76	103.59	103.4	110.76	105.08	96.907	101.32	92.956	106.57	106.74	97.332	107.93	109.83	94.193	101.18	105.42	102.47	100.69	99.989	119.38	100.36	99.758	96.877	101.87	93.847	94.981	92.057	100.35	97.304	100.41
106.37	99.044	101.73	113.23	112.98	98.252	94.301	99.702	106.35	104.2	104.27	104.76	109.21	102.11	112.33	100.95	103.28	108.96	108.39	104.16	103.53	106.52	105.94	101.38	108	111.26	104.39	119.62	104.04	107.62	109.25	103.22	110.48	101.09	109.06	111.09	116.26	107.21	108.15	104.08	110.64	99.406	104.5	99.961	108.21	109.7	106.71	108.57	100.54	105.13
101.99	106.98	99.638	115.73	101.77	105.21	100.07	96.1	101.18	100.18	107.28	101.75	115.16	103.36	109.31	106.72	104.09	108.97	100.03	110.61	106.02	103.4	98.774	111.78	103.45	106.67	99.345	106.34	107.72	112.36	104.79	110.35	104.84	109.89	96.922	106.97	113.65	104.73	117.32	112.22	107.25	105.78	108.86	101.35	104.36	100.64	99.273	107.2	99.984	99.844
111.46	106	117.33	109.37	104.33	107.27	113.08	111.03	122.19	106.84	106.26	113.89	107.72	104.59	109.64	108.83	107.74	99.726	99.859	104.75	111.3	122.73	113.38	107.42	111.24	113.42	108.99	98.139	101.36	104.9	106.08	108.7	107.8	112.69	113.48	116.92	108.11	106.83	114.87	109.43	98.748	112.56	106.6	121.04	122.19	106.73	117.63	108.64	116.68	108.98
98.447	91.737	102.96	100.81	93.409	100.79	106.23	103.51	93.065	108.49	106.31	104.93	101.96	93.619	99.898	92.231	101.29	106.18	90.439	105.3	99.388	102.77	102.66	96.239	105.86	95.628	91.185	96.182	100.46	102.44	106.28	98.547	99.471	103.93	101.33	92.847	103.01	105.39	100.2	107.38	106.03	105.81	105.32	108.22	99.171	104.17	92.055	106.82	103.72	96.522
117.08	104.66	104.71	109.6	97.122	105.16	103.54	107.9	110.04	109.44	107.1	101.14	111.32	107.14	106.16	106.84	101.91	106.07	107.4	103.78	108.8	103.87	104.35	112.45	104.39	104.11	109.67	106.93	103.4	96.503	97.19	111.54	105.47	101.8	110.99	103.94	109.82	109.65	101	103.88	105.63	101.33	97.372	95.98	112.13	108.83	105.98	109.33	113.25	91.837
93.228	102.04	94.188	95.413	90.298	99.005	99.906	95.784	91.594	99.698	102.48	101.49	95.9	97.343	96.165	105.4	95.609	95.837	94.609	101.37	96.418	88.21	99.747	91.685	106.98	97.65	97.627	94.669	104.06	95.028	97.138	101.89	96.719	92.954	102.82	95.018	100.91	102.86	97.348	107.63	101.41	96.95	93.657	88.691	98.629	98.839	108.25	94.082	89.731	96.73
95.766	97.181	98.236	104.57	94.919	98.844	94.198	95.104	99.84	92.575	100.73	106.74	98.388	86.122	98.102	88.961	92.373	104.34	94.122	91	94.864	103.18	91.072	100.72	91.194	93.202	95.064	90.84	107.24	90.913	97.949	103.62	89.079	99.54	99.737	100.78	91.603	95.803	94.381	90.102	98.942	95.551	99.085	89.703	97.712	95.374	96.687	93.949	99.002	103.93
112.35	114.94	111	110.24	116.29	111.3	109.88	109.22	117.1	109.5	109.8	105.37	104.17	106.85	110.59	121.93	106.02	104.42	102.77	115.63	110.93	108.98	110.87	106.67	112.89	110.15	107.31	107.36	114.44	105.86	110.71	104.25	107.18	117.77	109.34	112.1	106.51	111.8	107.13	115.56	110.78	112.02	116.59	108.62	105.64	112.77	108.65	112.81	107.13	114.36
103.74	107.33	109.58	95.762	111.96	103.24	106.35	100.12	114.06	103.43	107.96	105.07	98.047	106.06	112.74	98.492	115.5	115.85	102.15	110.07	101.12	101.81	112.63	108.3	105.43	118.35	101.35	105.06	99.812	109.53	109.06	102.68	105.81	97.317	108.52	98.836	100.68	110.96	108.93	114.45	101.39	107.3	104.55	101.28	109.62	104.77	105.9	108.24	116.15	104.65
103.62	103.1	104.72	100.09	108.26	97.188	110.59	98.57	109.4	104.08	101.3	111.81	104.85	103.93	108.43	116.32	105.04	110.74	115.24	105.87	96.779	109.94	101.73	106.18	100.56	119.9	121.74	101.64	98.229	96.11	106.77	105.87	104.7	102.15	108.05	111.7	101.05	106.6	109.85	108.1	110.07	98.937	106.3	112.49	93.695	107.94	105.64	107.66	101.31	102.19
98.169	92.277	101.54	98.664	104.29	103.35	100.73	111.08	93.723	92.096	86.635	113.81	104.73	104.88	108.36	97.621	98.508	96.765	103.1	84.839	102.84	106.51	98.987	104.46	104.67	104.69	88.419	104.12	102.64	95.162	101.43	105.6	99.885	102.99	99.159	101.02	93.021	96.735	101.5	98.313	101.19	93.96	92.005	107.85	97.9	103.12	94.626	97.163	94.75	92.79
102.58	109.41	103.51	106.98	113.46	104.92	103.63	111.48	111.16	104.75	115.65	98.858	118.76	105.25	104.22	110.91	101.47	116	110.29	104.69	120.09	94.153	100.07	107.59	108.44	113.16	109.65	107.88	106.53	103.32	104.95	118.43	114.4	109.2	109.36	105.25	112.52	104.71	112.5	108.32	103.69	112.73	103.7	111.85	105.08	104.03	100.91	108.58	107.49	110.19
119.56	105.7	113.48	112.3	113.9	110.38	100.09	114.55	106.03	105.38	107.17	107.58	106.56	105.67	115.5	109.52	103.34	111.74	104.18	112.53	119.29	114.05	102.8	105.41	99.335	110.09	111.32	113.29	103.41	109.73	102.68	104.67	106.36	100.19	103.93	110.65	104.03	108.57	104.14	110.76	110.91	113.49	117.19	100.74	108.55	105.4	117.31	105.9	103.83	113
104.68	98.826	103.67	104.34	92.967	100.08	106.95	116.25	111.52	100.49	106.86	105.37	107.24	106.97	109.15	100.59	101.43	108.54	102.23	104.32	107.06	108.07	104.44	110.54	104.64	107.45	104.5	107.61	114.39	106.04	103.59	104.94	104.13	102.08	110.88	113.34	103.28	101.98	111.04	100.65	101.63	110.32	108.97	101.82	98.164	108.55	116.86	103.44	97.655	107.48
102.67	99.296	101.87	94.649	92.725	94.888	101.41	102.94	106.07	95.863	96.067	103.22	103.38	105.34	99.055	92.782	92.363	100.99	91.499	92.753	94.16	103.18	98.788	102.99	94.173	99.256	101.18	95.262	96.922	101.78	102.41	97.932	102.06	99.028	94.651	93.382	99.562	95.28	93.264	94.661	101.49	94.475	97.142	105.75	103.91	99.34	100.43	104.58	103.71	92.344
107.38	113.64	106.11	110.48	107.54	109.3	105.35	104.37	109	103.74	105.53	110.58	115.77	109.96	109.86	110.84	106.95	115.07	104.02	100.34	106.83	97.749	113.4	100.51	111.58	100.63	110.59	108.26	107.59	108.4	116.33	108.06	97.834	103.43	112.91	109.29	107.41	108.16	112.95	107.6	114.94	103.94	108.19	107.44	117.19	110.17	114.58	105.18	110.44	112.28
113.02	116.35	104.75	107.49	115.48	106.81	122.9	110	103.45	116.22	115.8	107.03	108.29	114.88	116.05	108.02	108.28	106.55	109.16	111.96	109.57	110.26	96.856	106.34	115.46	110.88	105.04	114.48	114.57	115.23	109.09	106.4	116.69	109.88	115.2	106.46	104.54	110.43	106.1	106.03	104.13	114.2	112.3	104.76	109.54	114.79	117.09	117.39	106.42	105.47
109.45	94.587	101.42	97.764	104.33	94.295	92.507	111.02	99.518	96.29	91.156	96.804	95.51	106.41	99.946	108.48	101.66	92.333	102.84	103.82	96.56	96.969	101.28	107.16	101.58	105.16	110.4	98.855	103.95	103.78	103.88	103.27	96.738	105.58	97.914	103.35	92.879	107.69	103.79	109.15	95.986	91.912	103.84	102.52	96.449	97.477	105.46	95.805	98.279	99.527
114.72	112.4	112.38	112.76	117.03	110.52	118.03	110.88	122.18	112.93	108.48	100.91	99.324	110.84	107.03	113.12	105.63	107.96	110.01	113.31	111.95	111.73	116.25	112.41	110.33	113.38	117.4	114.69	113.63	110.52	110.14	117.64	112.03	109.47	112.13	103.91	107.93	109.9	110.34	111.13	116.91	106.04	110.13	106.7	104.78	113.83	109.58	106.1	114.18	105.3
108.29	112.79	113.4	106.2	105.07	113.84	111.34	108.95	107.5	102.93	105.92	106.7	107.92	108.41	113.56	109.1	114.2	113.58	109.36	111.25	111.01	109.19	106.81	118.41	104.77	113.25	108.84	111.17	110.72	100.97	102.15	104.21	107	112.58	108.67	109.62	109.63	104.04	107.25	107.68	110.57	111.58	110.44	107.34	105.14	106.24	107.23	105.64	113.25	107.84
105.32	103.59	112.8	103.75	102.5	110.98	107.82	110.46	108.66	107.21	106.89	115.94	110.5	112.41	112.91	103.52	103.96	101.04	113.27	104.6	106.44	105.88	104.64	103.56	112.32	108.85	104.62	107.56	105.79	103.48	109.5	114.93	106.76	102.73	110.16	109.32	102.36	111.35	102.45	115.09	101.99	106.57	108.76	116.66	99.233	112.84	114.62	104.33	105.64	107.92
98.718	102.74	95.581	103.78	96.803	96.599	104.69	97.555	95.732	101.37	96.25	94.943	94.384	93.988	95.028	100.75	97.676	98.358	87.64	100.83	88.953	90.656	93.287	92.685	104.07	105.21	101.31	96.128	89.461	96.948	98.17	96.469	99.23	98.732	102.64	99.865	103.17	95.236	89.422	99.174	102.02	97.895	96.365	87.867	94.376	106.59	89.04	101.06	101.55	90.761
98.449	100.4	91.48	97.491	91.758	93.546	103.21	101.65	95.986	96.54	95.465	97.179	98.633	98.194	106.26	92.442	96.537	103.47	95.99	89.257	97.131	104.71	92.149	100.59	106.99	95.876	101.68	97.901	102.12	104.34	94.358	97.981	101.89	101.78	98.352	93.854	98.345	108.46	104.3	96.955	96.322	97.893	89.044	101.44	102.32	97.777	98.148	96.531	103.51	104.7
97.868	98.737	101.32	97.655	92.428	100.83	94.693	93.934	103.3	96.221	95.49	95.412	99.232	109.07	103.01	99.311	99.479	105.16	103.07	106.46	106.9	103.59	100.29	99.263	92.576	101.27	99.647	101.99	95.708	105.77	99.845	102.61	94.921	101.16	89.865	100.11	109.63	114.26	94.875	92.99	83.703	107.83	92.608	109.66	102.06	111.4	94.825	100.15	99.407	100.2
98.506	104.22	109.52	105.02	101.23	107.92	109.61	113.82	99.636	104.29	109.63	110.26	114.26	102.7	108.46	113.15	103.52	108.41	112.45	108.36	109.64	107.73	105.66	118.87	108.51	104.67	110.1	103.36	105.23	96.914	116.15	112.16	113.22	110.05	110.87	109.94	108.34	111.19	105.34	109.81	107.39	110.09	105.39	111.74	102.31	107.91	112.73	107.96	105.19	99.444
104.35	102.11	109.42	105.49	105.46	102.52	116.78	111.28	105.28	107.28	104.19	119.55	110.44	103.79	104.37	100.38	99.123	104.24	108.42	104.01	110.82	105.71	109.48	107.43	113.79	112.1	107.91	110.67	105.42	104.93	106.78	107.55	103.93	110.84	98.393	105.32	107.78	110.29	102.48	103.49	108.34	108.58	101.13	103.39	107.4	103.46	105.62	107.58	109.26	115.31
92.949	96.022	93.108	90.341	97.891	97.328	104.46	96.367	96.396	98.13	92.101	99.119	95.775	105.52	98.45	107.26	104.53	96.591	96.26	97.41	99.236	102.96	102.65	102.63	98.791	106.97	100	99.285	104.34	108.51	94.826	104.58	96.927	98.721	97.391	97.801	106.31	95.812	95.747	101.76	102.16	98.067	93.241	95.35	104.88	98.015	98.795	99.423	108.04	101.31
116.33	111.95	99.452	105.91	114.64	106.48	106.45	109.5	107.56	110.33	109.68	98.735	106.92	101.11	103.49	110.57	109.96	111.9	103.63	110.77	110.36	106.18	102.06	110.73	108.81	109.06	109.99	106.92	113.37	100.67	109.29	105.7	115.44	111.54	102.6	117.41	111.6	105.03	107.67	102.24	104.81	108.41	104.68	113.8	111.79	101.69	107.9	106.61	106.62	112.2
104.67	104.04	106.94	102.71	100.31	107.6	115.51	109.88	107.34	103.99	111.18	100	108.72	113.22	102.76	107.44	108.97	98.727	100.57	106.15	101.39	98.521	109.39	115.56	107.38	102.16	108.73	108.66	103.96	98.73	105.66	100.01	100.21	110.05	107.19	104.46	105.65	100.04	111.02	99.652	100.18	103.5	108.92	110.64	105.56	110.46	105.34	103.87	97.035	101.64
105.27	105.95	100.22	107.33	110.75	109.18	108.47	96.726	105.11	110.15	105.05	107.22	112.63	108.71	109.67	110.99	94.742	106.7	102.66	111.61	106.38	110.15	107.59	112.72	111.07	101.39	111.64	105.35	109.04	113.35	110.39	108.29	108.22	109.91	102.82	104.99	108.56	110.42	110.24	101.42	107.41	105.6	102.79	101.78	99.875	107.73	98.45	110.28	113.28	108.65
103.19	108.16	103.05	108.56	106.89	110.25	97.62	116.23	106.62	109.34	105.77	109.67	109.84	99.922	104.42	104.96	108.61	114.51	102.31	103.28	114.77	101.86	115.02	106.33	105.32	106.4	110.4	114.94	102.96	113.95	107.59	109.11	112.97	109.71	105.91	112.74	107.34	111.96	101.79	108.38	116.32	112.46	107.45	107.73	99.377	104.38	106.8	103.62	105.53	106.39
109	101.78	102.37	90.577	109.07	112.76	98.057	103.18	113.47	111.3	106.82	107.15	101.84	98.396	113.09	107.98	114.07	95.195	100.14	102.55	110.57	115.23	108.22	112.86	104.57	110.55	100.85	108.94	106.92	98.913	107.97	102.73	103.16	101.2	110.48	109.37	112.17	101.92	98.94	107.01	106.09	100.85	108.17	107.77	108.67	109.72	103.46	96.844	97.109	105.46
96.725	109.35	111.48	106.37	110.25	102.03	109.56	97.86	111.89	110.7	111.49	113.3	102.5	110.01	104.71	104.82	106.69	114.73	106.99	100.18	109.55	112.54	104.32	105.06	106.03	105.37	109.54	108.93	93.959	107.82	113.45	117.52	103.44	107.51	111.15	109.04	107.71	110.45	102.32	100.57	107.25	107.1	106.46	107.75	98.009	112.06	105.93	110.9	106.61	116.11
93.091	106.28	97.578	97.787	102.4	102.96	108.1	101.88	103.21	108.46	108.22	97.752	99.329	105.01	95.781	97.605	102.79	93.939	99.756	102.87	100.8	92.193	92.422	101.19	101.56	103.97	98.906	96.438	105.04	101.59	103.04	100.8	99.222	91.194	107.89	109.6	101.29	101.97	103.31	107.61	100.82	98.308	86.444	103.07	103.24	106.51	107.58	104.3	104.77	91.22
92.624	106.92	96.752	99.595	99.281	90.842	97.062	90.793	99.041	99.124	99	97.426	109.34	103.04	98.711	101.56	99.103	99.465	92.825	100.24	94.895	98.487	104.82	98.146	103.56	97.281	102.84	97.29	101.27	91.935	93.615	102.15	94.629	95.698	99.028	105.87	105.87	96.189	95.284	102.18	96.855	101.5	108.03	93.883	99.639	107.19	105.88	104.08	97.644	103.87
102.77	108.32	116.44	110.47	109.63	100.11	98.962	108.96	108.68	101.1	106.1	107.28	112.14	107.9	107.72	104.34	109.37	111.66	105.67	109.89	116.67	104.62	102.91	110.54	107.06	109.89	111.5	104.36	102.47	110.32	110.78	101.17	104.94	112.3	112.89	105.68	107.62	114	108.27	109.07	98.802	104.15	106.39	101.81	115.4	102.79	110.47	100.29	104.67	111.5
121.08	103.4	110.8	105.45	110.59	104.56	116.86	109.32	108.58	103.82	103.07	107.97	100.9	106.71	100.01	106.09	104.91	99.918	104.76	105.5	99.813	115.33	105.19	112.71	117.98	101.24	108.84	102.65	97.676	109.54	114.1	101.3	102.04	112.74	107.18	110.33	104.14	108.98	103.82	104.34	102.24	111.83	116.26	111.56	111.6	104.12	107.16	103.9	104.62	108.35
109.06	102.03	103.45	101.22	99.471	106.94	97.602	100.41	93.096	97.009	94.885	104.53	99.737	98.162	103.55	93.131	106.62	100.89	98.752	104.31	99.168	106.85	104.73	91.011	106.7	105.56	104.09	107.07	96.104	115.13	108.96	106.65	107.46	111.43	105.69	100.49	107.25	106.54	94.963	105.92	103.51	99.675	96.244	99.567	100.63	105.55	96.942	110.85	103.37	106.55
98.481	118.77	111.66	96.611	106.8	102.4	98.722	103.41	106.37	107.71	110.11	109.96	107.86	105.67	103.95	108.16	113.57	111.88	115.87	102.79	107.16	115.09	114.6	99.237	110.59	107.82	110.16	109.21	104.87	111.51	111.32	105.58	99.117	104.84	109.67	102.12	113.1	108.42	109.56	110.24	109.19	106.55	108.65	110.18	115.33	113.01	110.71	108.64	111.11	106.69
104.14	117.25	111.57	102.93	108.13	101.17	101.25	105.25	102.73	110.44	112.09	96.648	100.96	105.4	107.42	102.3	109.28	99.453	107.29	108.07	110.8	110.09	104.86	111.78	108.59	107.39	109.51	104.12	113.84	101.79	110.13	112.62	107.34	109.91	114.69	103.14	104.46	102.42	100.38	104.47	110.04	115.68	104.94	99.502	117.2	103.25	111.16	116.03	111.06	104.47
107.51	101.75	90.305	89.962	95.294	90.645	105.34	97.736	93.381	97.433	104.85	100.7	99.561	95.915	97.124	95.211	109.81	87.061	97.931	100.88	98.896	103.13	106.34	94.578	104.25	91.789	96.583	96.949	93.679	95.168	86.312	100.36	97.484	104.15	102.03	97.866	91.38	98.871	94.641	101.28	98.301	96.7	96.373	101.34	88.634	101.89	91.895	101.08	88.504	94.604
113.58	108.25	108.11	109.38	110.42	106.88	108.78	106.86	108.77	113.52	109.19	107.2	116.52	99.729	97.809	108.86	95.157	109.3	108.26	111.1	100.05	104.67	103.66	115.04	105.71	109.85	98.316	109.7	114.47	107.23	107.19	106.13	103.87	110.78	106.67	110.28	102.07	99.309	103.85	102	105.6	99.342	101.58	100.57	101.08	101.46	111.34	103.76	97.07	100.45
99.986	106.47	109.13	106.68	110.15	107.72	116.34	107.77	106.66	113.93	111.43	107.83	113.23	112.38	109.12	102	103.56	106.56	108.62	107.73	114.32	116.59	104.38	105.66	112.84	106.13	112.05	109.61	115.7	107.37	105.15	99.851	108.91	114.16	117.04	103.26	110.87	100.38	101.82	105.74	115.4	109.5	111.78	102.16	117.22	110.69	114.81	111.78	100.6	103.84
108.87	105.81	117.33	108.19	113.41	102.96	103.04	104.54	109.53	112.42	108.97	107.97	100.53	106.88	109.64	117.04	106.95	112.31	102.56	107.6	113.94	107.52	107.36	102.28	107.11	101.82	112.9	101.61	108.41	102.55	106.07	106.11	98.639	104.07	108.92	106.9	100.88	113.79	116.78	100.58	106.31	96.802	102.29	107.72	102.44	112.05	103.18	93.561	113.84	106.74
107.15	94.152	107.66	111.23	106.43	108.76	102.63	105.87	108	106.38	99.939	103	109.79	101.21	102.48	109.82	107.42	109.05	102.92	110.55	100.34	110.65	114.13	107	109	106.35	97.914	98.968	100.94	117.09	106.52	102.65	102.14	109.25	115.19	114.34	106.08	108.84	111.98	106.3	99.132	100.46	114.05	112.27	115.05	115.52	107.33	103.07	92.287	113.34
104.41	108.28	94.046	108.86	112.95	104.46	103.4	105.44	106.29	104.25	105.32	98.875	113.83	110.12	101.9	101.85	101.37	102.86	107.41	103.93	105.5	105.99	109.39	101.63	110.48	101.14	109.37	103.22	106.29	106.1	108.32	108.58	111.8	96.708	107.05	97.133	103.6	101.5	113.3	102.11	109.97	102.47	102.48	103.6	104.98	105.34	105.53	106.82	108.07	95.033
105.92	116.65	104.05	112.91	100.63	99.565	108.1	104.25	111.77	104.55	103.6	105.79	104.13	104.67	109.14	97.14	102.56	105.59	102.61	100.62	103.64	108.61	110.32	107.05	109.09	103.8	109.76	107.12	103.19	104.53	104.15	103.81	112.93	104.65	104.59	104.03	106.15	104.14	105.98	103.62	105.77	108.09	107.56	107.88	101.37	99.819	99.589	107.95	113.76	105.95
105.83	111.31	117.76	113.19	119.99	109.69	107.27	102.26	106.79	113.61	101.84	113.02	111.53	103.41	112.01	117.07	110.21	103.18	92.451	107.59	112.07	111.06	109.62	108.37	113.41	105.13	106.11	105.64	110.33	111.68	108.23	107.24	107.62	104.77	113.78	108.15	106.24	111.54	104.64	107.03	111.49	116.18	100.85	107.82	102.99	109.65	115.77	106.29	109.68	105.45
104.18	106.51	108.74	114.19	110.09	107.11	110.54	104.34	110.89	121.74	104.99	116.73	108.43	107.65	106.62	109.21	105.65	102.2	100.81	113.48	108.66	104.03	100.49	108.94	107.62	117.85	104.83	106.12	115.44	97.083	105.88	102.15	109.66	109.53	97.87	105.86	97.884	97.808	105.27	102.6	112.09	104.06	105.36	109.08	99.842	104.45	118.61	107.47	100.44	107.23
102.05	99.214	99.66	91.647	97.088	96.163	96.283	105.01	98.071	107.52	90.198	90.605	98.304	99.937	102.39	95.447	104.27	106.05	94.13	95.439	102.22	97.78	102.72	100.14	99.778	92.409	105.66	98.677	102.33	93.611	95.793	102.22	106.32	100.79	101.09	100.28	96.794	94.581	99.251	96.836	91.208	96.699	100.39	96.472	99.165	102.48	91.385	106.99	98.442	102.99
94.066	103.39	110.19	115.97	108.53	105.98	115.59	106.94	108.09	110.1	104.28	108.65	105.16	109.26	105.08	105.27	107.46	100.23	103.93	105.9	116.86	101.28	113.99	100.32	107.85	98.013	112.69	102.96	112.5	101.45	105.2	98.231	108.09	109.05	106.13	103.32	110.05	104.44	107.46	102.55	110.52	107.54	110.17	107.39	103.56	108.94	105.72	104.59	102.69	108
112.33	99.109	92.377	101.85	97.053	103.44	103.68	106.52	96.075	103.74	107.02	108.88	107	105.51	104.11	88.657	92.313	103.53	102.3	109.07	93.355	105.22	96.205	94.285	100.31	101.1	101.11	101.89	98.721	96.214	94.37	101.11	100.69	97.01	99.422	95.86	108.35	106.59	107.73	100.18	98.205	107.36	94.603	101.25	94.241	95.39	92.973	96.314	93.837	98.171
107.74	107.21	115.54	115.54	101.36	110.1	119.13	99.29	113	104.19	107.08	109.88	117.32	117.99	107.25	113.82	107.12	107.06	106.56	112.65	115.43	108.74	105.77	102.09	106.76	106.31	113.03	111.17	113.64	109.71	105.66	115.16	109.35	122.14	119.36	100.8	123.14	112.49	105.65	99.921	110.17	112.55	115.78	104.89	107.84	112.19	108.89	112.15	106.32	112.52
97.267	94.69	97.843	100.57	102.35	101.28	99.712	96.374	85.413	105.51	92.068	106.91	102.45	94.618	95.34	91.437	103.57	91.459	97.378	92.352	95.506	93.2	91.121	91.952	104.48	101.06	96.238	96.222	100.06	102.15	99.712	101.52	98.381	87.161	99.364	96.603	100.72	99.121	98.333	99.686	104.96	99.171	91.755	101.86	97.396	102.76	96.263	88.553	97.21	96.021
110.83	110.76	110.55	108.75	110.71	119.09	117.19	111.49	110.57	111.04	111.81	117.26	114.09	108.57	118.18	111.37	104.6	109.72	104.32	114.23	102.58	113.93	113.21	113.7	108.58	114.72	104.45	111.76	111.44	105.76	104.29	110.16	107.38	105.62	110.98	113.54	105.71	112.58	110	111.3	112.69	117.34	102.08	118.11	114.25	119.07	115.48	109.98	116.92	111.18
107.93	106.4	109.17	106.09	101.88	110.08	104.61	98.418	103.32	99.731	104.34	112.98	104.3	107.47	110.61	109.82	111.02	108.68	109.76	103.23	105.39	112.94	103.18	102.45	111.28	101.61	116.29	105.67	104.79	97.681	101.42	109.15	110.78	103.46	99.716	98.225	105.43	101.52	116.11	109.14	108.59	108.68	112.25	108.18	105.27	108.07	109.75	113.69	103.94	102.68
97.895	98.984	101.57	94.288	98.9	97.489	101.32	97.505	94.566	96.008	99.958	99.485	96.734	97.849	95.617	98.459	108.58	94.024	93.751	104.2	100.78	84.397	119.57	99.844	100.1	102.31	95.168	99.775	97.408	100.42	105.71	98.887	91.104	97.907	90.332	105.64	105.26	92.734	95.428	96.851	100.49	104.26	99.627	99.23	96.252	99.03	99.767	90.918	90.656	92.922
98.799	105.67	97.917	105.53	108.24	104.39	105.07	98.073	105.8	98.725	111.61	105.12	102.92	102.2	112.33	106.98	108.89	116.92	117.61	103.31	111.02	101.84	99.211	104	104.04	109.06	104.89	103.56	108.66	101.81	108.52	100.71	110.69	106.31	117.06	114.42	105.28	109.5	106.25	108.26	96.746	111.31	106.25	99.545	103.25	103.68	105.4	104.78	109.68	105.56
107.19	105.34	110.33	109.69	107.24	111.54	114.93	107.29	109.45	114.59	115.29	108.02	114.18	112.32	110.06	116.37	103.93	102.83	108.09	113.41	110.27	101.27	113.53	117.94	113.11	104.4	100.94	114.02	118.02	110.76	112.83	106.51	111.32	111.91	107.55	108.18	104.63	110.28	109.71	98.956	103.45	109.59	119.27	111.73	113.4	109.25	104.4	114.61	109.84	107.11
107.29	101.79	113.61	114.6	121.51	104.3	103.97	104.77	103.13	106.22	101.13	100.44	102.81	102.15	106.11	111.89	107.22	107.41	108.25	99.532	113.61	96.443	110.65	112.45	110.29	109.53	110.53	117	105.53	116.78	109.1	103.91	106.61	97.886	101.46	108.01	110.23	96.685	114.21	105.34	107.29	104.78	113.6	106.21	108.95	104.73	103.49	118.62	106.62	105.86
102.8	109.91	110.18	96.174	107.32	106.08	108.38	108.36	108.54	109.04	104.61	103.63	104.38	103.79	105.84	107.61	111.14	109.66	102.39	105.98	107.11	107.24	100.55	111.03	91.575	103.19	107.05	109.01	103.86	104.93	102.11	93.093	108.51	96.267	103.83	101.44	95.568	104.69	99.734	96.344	104.08	102.11	98.562	105.97	107.11	105.39	110.72	107.57	108.47	109.42
105.12	103.62	100.62	100.36	100.79	104.35	105.29	107.33	101.34	99.512	99.235	103.13	111.22	98.831	103.47	108.3	110.54	111.89	107.19	108.45	107.19	105.21	103.91	102.4	111.17	97.152	114.82	107.87	107.74	113.21	101.8	111.52	113.88	110.64	101.2	107.25	108.55	103.54	113.44	104.58	110.22	101.41	106.48	105.75	109.73	106.31	111.76	105.61	104.37	103.01
102.18	111.96	113.09	102.65	103.29	113.56	107.29	107.31	102.61	106.79	105.38	115.9	104.73	97.165	105.12	106.08	94.612	103.02	108.95	105.75	101.9	107.13	96.105	114.77	106.52	109.57	104.03	109.16	106.98	99.335	101.1	109.36	113.45	107.27	108.12	114.59	106.44	115.18	115.12	115.11	99.624	113.21	110.09	100.47	101.6	97.889	118.96	101.21	102.31	112.38
97.429	96.082	99.637	109.28	99.005	102.14	99.681	89.675	96.938	88.891	96.901	97.743	93.552	97.764	91.413	88.651	92.985	103.5	97.499	107.72	98.695	92.477	97.917	98.133	106.31	94.586	94.013	105.52	94.434	94.702	98.78	103.41	90.738	102.75	96.501	106.38	108.49	104.25	93.444	99.942	102.11	103.77	95.375	101.17	98.483	105.57	97.569	102.77	93.392	94.46
92.543	90.879	97.208	100.27	104.28	96.102	103.93	98.334	95.228	96.113	91.483	101.11	100.32	95.882	99.648	106.25	99.44	110.75	102.98	97.703	99.37	97.505	101.89	101.67	107.13	96.265	99.239	105.61	96.685	94.528	105.9	97.491	100.03	94.5	100.01	94.38	105	103.69	100.86	98.3	106.54	90.184	93.205	95.095	91.25	90.076	94.288	97.006	91.938	100.32
102.3	106.11	95.287	114.52	112.9	104.95	102.12	111.75	109.12	106.54	114.96	99.218	99.966	105.22	112.32	100.89	110.47	105.25	117.1	108.67	106.89	101.96	97.898	110.37	99.704	102.86	102.02	106.41	109.27	109.08	108.08	112.96	105.86	104.45	107.35	108.16	104.18	107.64	105.19	105.13	100.19	105.88	116.8	101.48	109.66	96.89	103.25	94.077	106.39	118.95
94.991	94.538	93.05	107.13	103.96	93.842	103.22	108.34	100.82	99.48	98.45	103.34	104.14	105.64	97.445	100.58	97.967	94.812	100.73	101.76	104.05	89.743	101.87	98.228	97.67	101.48	111.73	96.105	91.75	106.93	103.28	97.537	113.48	99.728	94.242	107.05	100.32	101.19	95.684	105.2	100.34	89.631	97.798	105.59	96.197	107.14	100.66	99.486	98.443	96.915
107.42	109.71	101.1	104.34	99.867	104.38	113.41	110.17	105.95	100.44	99.535	102.89	105.58	107.96	114.88	102.78	100.67	106.37	104.62	102.79	106.47	106.09	107.15	105.11	105.03	103.11	102.23	108.74	110.46	107.26	106.77	111.61	108.06	100.55	101.13	103.46	115.85	109.42	105.48	101.92	104.84	112.24	111.58	99.353	113.52	108.82	100.7	93.315	109.93	103.98
96.835	95.036	105.44	100.61	95.351	97.807	99.611	99.276	99.59	102.03	107.8	86.586	102.51	94.164	106.06	105.4	99.445	92.758	95.749	96.087	103.21	98.457	102.5	102.16	94.409	92.268	100.43	100.15	94.165	95.303	97.123	97.79	93.969	99.33	103.43	97.728	97.949	85.898	103.96	97.711	107.74	103.12	101.63	89.253	90.418	99.892	101.55	102.19	92.955	91.899
101.07	118.43	112.62	111.97	112.14	99.919	110	105.82	105.03	109.23	106	106.83	111.94	102.21	106.68	101.85	103.68	111.1	105.25	107.61	104.16	102.25	103.53	110.11	112.19	103.24	105.37	105.9	102.82	105.55	106.97	106.91	106.07	113.19	114.31	102.72	107.36	109.3	104.51	108.98	113.62	101.61	100.84	105.84	103.8	112.45	99.601	109.89	99.955	101.58
110.94	106.74	106.26	114.61	102.11	113.33	118.76	101.43	114.53	99.342	101.74	108.7	120	106.5	107.68	105.38	104.21	105.78	115.1	102.11	107.44	105.97	105.75	105.75	110.69	111.86	104.61	105.16	109.13	112.25	104.76	108.17	110.34	113.12	112.5	111.98	107.1	118.34	112.31	108.08	104.39	101.67	106.94	104.78	113.31	111.5	112.49	104.98	106.18	116.7
105.59	111.42	104.63	108.46	101.27	103.03	105.57	105.45	102.49	108.3	108.34	108	109.53	101.6	105.9	103.6	98.643	103.57	97.022	98.858	108.57	102.1	103.26	106.29	107.1	99.371	103.44	113.03	106.96	103.44	111.18	108.74	110.92	109.86	108.81	107.93	114.54	112.93	110.47	101.81	109.84	112.59	110.63	99.551	101.65	111.25	101.78	109.02	106.01	109.73
97.479	99.839	104.23	106.37	103.42	98.563	92.513	98.824	94.976	94.015	99.171	101.44	97.858	102.54	91.367	98.028	101.16	102.54	97.213	95.779	107.5	103.1	88.816	97.739	99.676	108.46	98.188	93.277	102.21	95.41	96.633	99.222	95.87	98.926	103.62	102.38	99.173	104.31	96.131	92.757	98.815	98.942	94.106	107.4	103.21	102.17	100.35	107.79	93.674	96.25
95.068	92.655	100.2	98.054	100.36	102.86	101.48	102.39	94.336	100.2	99.909	88.756	102.27	91.202	102.61	85.833	90.136	101.57	95.936	90.892	105.85	101.22	100.96	98.392	100.98	96.337	101.59	99.105	96.07	92.347	98.712	90.984	93.657	100.03	95.807	92.607	91.75	97.318	103.25	96.328	95.767	96.384	98.424	92.83	93.665	96.185	100.88	92.593	93.954	102.48
105.52	98.934	119.54	98.132	114.72	106.76	109.56	93.469	103.58	104.57	103.28	102.32	97.037	111.18	95.219	107.81	99.42	107.89	108.76	101.1	102.3	98.297	100.86	100.36	98.294	102.58	95.373	108.64	101.71	98.72	108.87	108.71	109.8	102	96.586	98.892	105.86	111.4	101.01	106.69	108.94	106.39	111.1	108.16	104.56	106.58	101.43	106.07	114.23	108.47
103.72	94.043	93.568	99.469	97.334	92.512	89.464	94.194	90.839	97.017	104.63	96.099	95.493	101.78	105.73	102.09	104.32	93.442	99.845	95.056	106.2	102.05	94.354	105.43	96.987	95.766	102.12	103.71	97.322	105.41	99.559	98.285	97.463	97.301	97.628	98.078	101.07	92.793	106.78	97.55	100.7	84.199	96.121	94.736	102.79	106.17	96.254	100.98	103.53	99.891
102.96	95.883	92.323	95.987	93.669	96.945	102.63	92.899	101.79	100.46	98.385	103.58	105.02	97.026	105.33	90.844	92.214	102.79	105.82	102.63	105.03	103.02	89.339	87.771	95.265	102.85	101.11	93.163	99.502	102.94	96.07	94.111	90.341	92.465	99.917	99.873	93.88	90.18	95.772	100.97	105.77	89.357	97.191	99.766	102.66	95.441	97.233	102.65	93.84	93.24
109.83	106.45	109.83	101.89	103.16	97.841	107.46	109.5	100.3	99.14	105.38	95.911	110.05	98.11	107.41	106.31	98.544	104.87	105.5	113.54	115.97	109.3	107.47	103.91	98.883	103.43	102.94	102.82	99.4	104.39	110.11	105.47	105.17	103.13	99.039	105.51	106.77	110.74	102.07	111.07	105.42	106.14	111.56	102.42	113.46	102.91	109.57	104.71	104.68	103.78
104.54	104.38	108.94	109.28	109.64	107.51	105.92	105.15	105.75	109.09	109.53	108.88	106.14	100.38	112.82	106.9	105.7	104.97	109.65	106.6	95.664	114.93	115.07	104.89	118.08	106.1	110.77	102.31	106.36	102.93	105.01	99.362	113.09	109.24	97.364	106.38	113.65	110.26	104.25	113.65	97.406	115.99	108.71	103.93	115.36	110.57	112.22	113.85	105.66	105.87
112.2	116.05	97.122	112.74	112.33	103.48	107.66	113.77	105.93	106.12	101.78	101.16	101.11	106.22	112.93	109.19	96.865	104.89	98.766	100.25	97.353	94.006	103.68	106.46	107.67	102.04	102.86	110.25	102.16	105.44	95.18	110.15	104.83	106.94	105.76	110.23	104.12	96.035	107.68	98.712	112.85	106.93	107.33	109	109.61	104.48	106.42	111.63	103.81	102.49
109.73	99.53	109.34	107.91	111.99	98.967	109.14	108.15	103.73	106.06	108.61	101.47	98.974	106.84	106.27	108.22	103.04	111.47	102.48	100.85	106.96	99.631	102.08	106.67	106.33	105.95	103.24	115.88	106.98	103.53	116.07	107.48	108.59	111.54	108.63	112.73	118.45	107.18	104.26	119.42	106.94	113.23	110.99	107.38	110.04	109.12	108.39	109.52	108.64	100.48
98.193	102.13	104.96	94.158	99.933	95.259	95.806	99.298	103.19	100.28	97.493	98.678	104.44	92.233	102.18	97.545	96.912	93.148	95.882	101.24	88.627	100.66	92.871	93.455	101.79	95.566	99.141	97.342	95.441	96.615	97.873	93.015	97.782	98.155	100.09	98.374	106.14	92.341	95.674	101.22	98.202	102.07	93.895	95.349	94.444	98.625	98.838	105.09	101.78	94.314
111.13	96.821	107.52	106.89	113.01	110.23	107.42	105.48	107.79	104.62	102.69	107.41	109.21	106.95	97.817	110.58	108.27	105.98	103.49	111.22	102.17	101.48	108.72	109.85	104.38	104.78	103.59	103.22	105.4	108.28	106.02	104.24	108.8	101.22	102.11	103.25	101.14	116.89	107.23	104.77	102.1	106.53	119.32	105.28	101.9	107.61	108.28	112.57	103.88	103.19
103.06	109.69	106.65	100.68	104.45	121.69	112.05	107.78	99.494	116.97	103.51	104.62	109.67	110.11	110.66	111.12	110.73	108.31	100.63	101.29	114.95	112.72	103.2	108.79	108.86	104.06	113.63	114.89	108.66	111.13	105.24	110.55	109.43	104.33	111.14	108.31	105.32	103.77	105.17	97.141	98.929	112.48	102.35	102.82	107.41	103.52	101.09	116.36	113.02	98.626
112.79	111.16	101.73	105.05	104.75	113.54	99.642	116.69	103.42	111.59	105.2	107.57	110.52	105.21	108.88	101.96	105.2	110.56	112.87	101.49	95.686	110.1	107.4	110.99	110.48	112.91	113.11	110.25	104.67	105.26	92.195	107.9	105.05	111.18	112.91	102.9	112.74	101.55	107.76	109.36	120.89	102.77	116.4	99.986	102.37	99.591	109.47	107.01	105.89	95.891
113.65	109.13	100.07	108.87	101.32	114.51	106.57	96.779	108.66	108.17	114.73	97.621	106.33	107.91	107.78	101.98	112.71	104.04	103.65	108.23	106.88	97.963	107.48	108.27	113.54	102.21	110.53	102.83	104.08	99.11	107.68	106.86	107.38	104.56	104.29	105.63	116.67	104.83	105.38	106.91	114.1	107.02	109.56	102.93	106.22	105.91	104.61	108.16	104.4	108.1
102.04	111.17	108	100.57	103.96	100.57	102.41	103.09	103.76	102.21	105.26	100.03	108.03	101.42	107.01	109.13	105.53	107.17	102.2	100.52	107.73	111.25	116.87	106.95	106.82	102.26	103.64	97.24	102.53	103.88	103.2	101.69	105.53	96.372	104.47	101.49	113.05	112.29	108.46	101.23	107.55	106.69	104.53	103.22	114.12	99.573	104.95	109.5	106.09	115.49
100.56	101.33	102.13	110.09	101.6	100.89	109.54	103.02	109.45	106.18	108.46	108.57	108.83	111.74	107.36	100.96	102.14	103.65	120.08	106.87	102.83	100.64	110.77	93.312	109.93	107.88	110.75	104.72	102.33	107.2	103.31	105.04	107.01	109.25	103.51	97.97	111.32	104.13	104.67	111.63	109.05	104.05	121.6	103.22	107.74	105.66	107.76	102.87	103.74	98.491
108.68	104.81	111.71	114.79	106.38	104.23	114.02	100.71	110.78	106.87	111.39	107.04	100.67	101.49	103.06	108.74	111.12	106.24	100.91	106.86	105.45	104.09	108.09	112.24	109.51	106.53	106.6	107.48	108.86	106.96	110.67	109.39	118.35	103.33	108.86	111.28	110.24	105.53	99.79	116.49	103.31	100.42	106.36	110.7	105.02	109.63	115.34	103.42	111.13	107.6
113.71	105.56	99.243	102.65	100.44	109.62	100.83	109.14	110.31	98.546	100.81	93.807	108.04	106.98	95.253	105.95	107.57	112.69	100.68	98.414	110.26	110.05	107.46	103.15	100.19	106.49	105.65	103.29	106.89	96.951	108.27	95.469	104.65	108.2	100.26	100.69	105.14	104.05	121.02	109.38	108.55	103.21	102.54	106.75	106.2	108.01	100.38	102.91	108.97	96.246
119.19	106.71	104.46	103.62	109.33	111.35	104.58	101.36	101.62	99.87	103.95	101.15	111.53	96.841	103.06	110.5	106.73	102.31	116.37	118.51	110.84	108.19	100.31	103.32	108.73	111.58	107.08	109.52	114.73	106.4	116.56	107.8	104.47	106.89	105.88	108.9	112.18	118.92	107.35	101.71	106.01	108.84	98.486	101.46	104.07	117.28	111.15	107.24	107.59	95.443
112.62	100.57	104.26	104.26	113.89	108.24	111.11	109.69	110.36	107.88	102.12	99.142	102.56	101.78	110.32	104.31	101.62	109.8	110.42	114.75	106.46	111.86	109.48	103.17	113.1	103.04	108.33	110	108.78	106.94	110	103.82	116.41	112.86	108.54	107.64	105.4	102.04	113.13	104.56	105.67	110.36	104.33	103.35	116.17	107.24	100.9	103.33	105.33	105.62
99.767	100.76	105.7	96.854	95.516	96.898	105.35	91.12	101.12	94.262	91.39	97.156	99.919	94.664	96.95	90.256	93.154	96.04	98.463	104.27	99.073	91.751	99.931	97.713	97.586	88.304	106.53	95.044	97.418	94.122	104.12	94.013	88.18	104.41	98.508	96.438	110.81	98.563	93.862	106.22	105.38	94.297	98.921	92.862	100.82	91.143	98.972	86.238	100.45	102.09
99.781	96.387	105.52	93.789	99.36	93.859	101.78	104.74	101.18	91.956	103.67	97.435	99.046	101.69	96.821	102.69	97.346	89.911	101.88	99.584	110.6	104.11	96.51	94.669	97.477	102.43	108.1	104.32	102.01	91.194	92.446	105.88	95.535	102.17	97.139	100.07	93.89	102.27	96.421	97.074	102.85	93.169	101.5	94.788	98.885	110.89	94.594	98.981	103.41	98.208
93.955	102.07	107.38	111.63	101.16	103.7	105.57	100.04	104.88	104.48	99.188	102.34	105.45	102.5	107.49	104.88	107.25	102.41	106.61	108.3	109.03	103.27	106.69	101.85	109.71	106.97	109.4	108.85	107.54	106.76	110.35	100.52	103.22	106.04	107.12	107.15	111.71	93.029	115.71	100.85	113.4	101.15	104.89	102.1	104.65	106.42	95.073	113.31	104.49	102.38
106.73	101.05	103.45	101.53	107.39	101.97	105.78	102.11	100.2	107.71	106.4	108.19	107.23	109.94	100.48	103.67	110.18	108.54	106.9	110.18	111.1	99.487	108.8	108.43	100.29	109.72	108.55	109.95	104.54	110.11	101.77	102.45	110.78	110.48	106.75	108.93	101.64	103.9	101.59	103.66	104.57	102.36	103.98	113.32	95.027	107.1	106.35	100.67	106.47	111.69
106.08	103.99	114.54	105.47	104.26	101.92	114.66	110.49	101.79	101.8	105.01	118.78	109.26	106.89	104.54	107.7	107.22	105.64	98.073	113.09	105.84	109.41	96.226	109.29	101.49	103.96	108.19	104.06	100.64	105.64	104.97	105.11	96.455	100.49	117.16	109.78	106.39	102.27	106.8	104.92	101.62	117.81	106.37	107.18	101.19	101.93	103.66	102.88	112.29	103.61
103.67	102.83	100.29	101.49	89.208	93.441	93.747	92.094	96.281	109.7	97.724	105.88	91.774	104.75	91.899	95.695	96.504	93.954	96.811	99.703	94.531	101.1	92.217	97.406	99.702	93.828	104.73	96.37	95.336	90.325	100.96	93.538	106.41	91.051	96.334	100.78	89.067	98.64	95.694	90.604	101.34	98.771	100.41	89.259	101.14	98.986	102.1	100.52	85.796	94.609
103.79	106.06	110.82	108.38	109.77	98.712	109	104.82	109.9	106.06	99.716	100.68	108.08	110.25	109.74	107.32	111.62	111.53	108.89	103.68	111.94	104.5	106.83	105.9	110.77	97.914	107.62	102.58	101.79	109.85	103.65	104.85	100.21	100.5	107.98	100.36	108.66	107.91	112.08	118.69	103.49	104.96	98.908	98.02	97.106	101.56	112.23	108.07	107.46	100.58
103.66	94.816	114.46	106.74	108.82	99.91	109.59	103.91	107.87	108.29	107.81	100.57	106.47	109.38	103.31	107.98	115.14	108.65	98.194	109.66	110.26	107.82	103.67	105.43	103.87	98.168	115.29	111.94	108.57	110.1	103.05	111.31	109.19	99.217	98.262	108.81	106.09	105.52	111.46	106.83	101.56	99.955	106.08	111.01	104.38	107.19	101.64	106.92	116.26	111.45
103.83	111.16	96.955	103.54	101.34	108.06	101.32	100.04	99.866	96.671	96.991	105.9	104.82	100	95.524	106.24	101.33	110.35	103.94	94.007	93.893	101.84	101.37	94.078	102.83	109.01	94.674	104.31	102.65	97.987	99.604	111.8	107.45	99.153	97.246	101.25	105.98	109.11	104.06	105.15	100.4	96.625	105.02	110.52	102.92	100.29	97.606	98.159	95.672	102.54
106.25	111.29	112.18	106.23	117.46	108.32	110.49	102.71	105.49	111.98	109.74	97.682	105.12	98.729	111.41	110.13	103.05	103.01	114.69	112.65	104.34	110.84	107.43	113.73	106.55	98.958	107.06	115.32	101.79	109.99	106.14	102.96	103.07	107.04	112.62	103.25	114.48	112.21	109.81	105.44	105.75	104.15	105.65	101.45	105.66	100.45	103.91	117.68	105.02	105.01
105.16	111.3	99.012	96.401	98.544	96.94	96.371	107.49	106.9	98.375	104.46	101.29	99.797	98.608	107.5	97.845	105.53	91.878	93.435	105.33	101.99	100.83	90.529	102.62	105.08	96.986	106.31	97.927	98.785	104.83	99.608	106.99	98.627	105.63	103.15	96.964	108.41	105.2	107.59	97.888	89.972	106.76	105.87	97.561	90.765	91.298	110.36	106.82	95.813	93.974
101.33	108.69	110.93	113.71	105.3	106.04	94.863	116.67	105.47	104.17	105.88	102.77	106.94	105.96	99.7	102.77	98.7	113.18	111.09	111.85	107.46	101.71	108.89	98.294	109.79	119.29	102.33	109.05	108.95	104.28	113.16	109.82	108.87	105.77	110.9	93.223	105.55	107.15	100.6	100.49	103.98	106.01	104.24	104.61	110.56	109.79	101.05	98.161	101.63	101.38
103.09	94.322	108.56	107.59	104.62	100.02	110.97	100.35	106.34	109.83	103.2	104.6	110.08	115.85	103.27	102.51	107.18	114.07	98.747	98.658	99.893	107.42	99.123	110.08	102.82	103.4	105.12	105.56	103.76	115.02	101.99	113.69	108.78	99.535	112.27	109.83	105.74	110.71	110.4	103.56	103.82	111.69	114.94	103.24	102.05	107.94	116.78	99.715	107.48	114.18
101.39	102.06	105.38	100.79	107.92	106.17	99.988	107.55	95.23	101.59	115.36	107.55	106.34	110.7	107.76	98.22	101.32	118.03	102.8	109.39	102.62	102.97	100.74	97.705	97.317	108.73	105.12	104.57	95.936	115.36	105.8	104.25	112.29	104.17	107.34	113.57	100.31	114.03	104.47	106.79	102.58	102.32	108.75	106.38	100.26	107.93	97.311	112.89	108.38	103.93
110.89	103.52	109.8	113.09	105.24	109.3	115.04	115.69	104.22	103.6	106.4	107.32	114.21	112.38	107.74	105	109.69	114.27	110.05	111.16	112.21	103.9	103.91	103.41	96.693	101.53	111.87	109.88	98.316	109.03	108.03	106.67	101.55	98.792	107.01	110.5	97.921	111	107.39	115.43	105.86	108.06	106.85	108.19	116.51	109.17	111.74	104.49	107.15	110.37
104.25	102.65	106.91	104.61	109.86	110.78	97.462	104.06	105.48	104.37	104.58	100.86	106.25	114.58	105.4	103.41	112.12	103.46	112.6	104.75	107.5	108.64	100.12	106.2	100.25	107.44	105.64	101.51	111.24	103.02	104.34	108.21	101.14	110.53	107.64	111.15	103.44	93.713	112.62	106.74	100.3	112.22	106.81	103.04	108.44	100.75	103.37	107.41	100.46	112.9
110.1	103.19	109.44	108.17	108	108.15	112.74	115.3	102.51	103.75	105.6	102.46	106.41	105.44	106.19	98.663	99.736	107.29	108.28	99.718	108.27	106.66	108.07	110.45	116.85	106.69	104.02	110.24	104.82	125.19	100.4	109.91	109.07	104.15	116.71	107.93	106.73	106.65	105.36	109.2	100.33	105.12	103.89	111.49	102.2	107.84	106.02	110.78	113.79	114.93
108.33	107.31	101.94	103.68	111.46	107.88	119.47	105.22	100.1	106.69	103.6	113.27	105.32	104.81	102.78	111.57	107.49	107.43	102.18	106.84	114.95	118.25	113.88	102.36	102.62	106.68	105.13	107.37	108.91	106.71	112.3	111.04	98.695	112.9	103.19	110.03	106.79	103.87	110.05	103.92	107.13	106.56	99.698	103.91	105.74	101.98	116.7	102.26	107.8	105.45
119.26	103.71	105.36	106.13	101.88	106.93	111.9	106.87	97.318	115	117.34	110.1	100.77	101.25	105.59	106.08	107.52	109	112.36	106.34	112.61	102.23	111.48	107.81	114.69	114.22	119.37	109	117.91	104.9	114	100.93	106.26	103.96	101.16	113.01	102.16	106.22	118.69	100.02	104.24	98.924	111.88	103.03	111.04	108.3	109.13	108.75	103.38	110.98
105.64	99.43	96.1	103.22	110.82	101.38	106.95	110.75	111.87	102.1	103.94	105.59	106.18	101.88	110.74	109.23	104.17	94.182	111.35	108.63	102.59	104.92	106.8	110.91	108.69	110.04	113.32	108.17	108.56	104.51	92.97	113.43	105.51	104.46	110.88	109.11	113.93	97.194	99.585	104	103.35	102.25	100.35	99.883	104.65	101.23	106.69	104.56	114.47	106.91
116.8	105.5	112.14	103.12	109.38	114.18	102.63	101.51	114.35	101.57	111.24	102.56	108.74	108.98	105.51	101.49	103.81	113.41	118.75	105.57	113.69	111.04	100.81	101.75	103.75	105.51	111.77	107.9	106.58	98.958	107.48	107.96	107.74	107.3	94.594	112.83	119.03	106.15	116.17	105.09	111.14	105.51	101.87	108.68	105.15	107.08	107.22	105.1	117.32	103.04
100.8	107.14	103.5	107.71	102.41	101.39	102.01	115.2	110	106.66	109.85	119.51	109.45	106.86	102.19	109.7	105.2	108.54	103.86	102.17	107.99	107.81	98.774	108.21	105.12	96.234	107.73	110.24	107.9	107.11	102.15	108.97	102.5	108.17	108.33	106.25	107.28	112.35	104.11	108.32	107.08	105.56	114.92	109.18	99.1	107.79	100.82	110.45	108.26	106.38
105.17	110.83	105.68	102.79	106.59	114.28	105.89	111.73	117.16	111.6	103.53	101.21	104.93	104.51	112.63	112.49	118.99	107.57	105.94	111	113.4	113.85	100.41	103.3	102.76	113.25	97.552	110.01	94.82	107.68	115.28	107.21	105.67	98.158	107.45	109.91	109.79	100.86	112.26	101.19	111.14	110.47	109.94	108.45	102.65	116.12	106.61	110.61	94.576	100.61
111.64	112.51	108.47	101.86	98.874	100.9	109.46	103.21	108.82	108.59	101.92	115.5	114.7	113.03	102.2	114	109.2	96.294	119.34	105.46	98.067	116.09	101.21	104.84	108.55	111.92	107	107.79	115.97	111.94	105.44	107.11	102.63	106.33	107.27	100.86	111.83	108.4	106.64	108.79	103.51	98.973	105.42	108.41	110.88	112.41	105.21	106.73	108.18	106.81
107.07	99.597	106.84	98.748	99.033	112.74	104.21	107.72	99.415	106.58	109.64	106.17	98.427	101.56	107.7	108.87	108.55	103.37	111.98	108.5	106.54	102.65	103.67	102.71	104.55	107.42	108.02	106.19	113.16	106.3	96.054	111.85	106.42	108.7	104.3	111.07	108.68	108.96	105.74	102.37	104.37	104.8	105.13	113.84	105.02	106.44	107.72	111.38	103.6	110.25
109.7	106.82	110.99	103.93	115.84	113.77	97.733	104.37	106.34	103.51	98.677	102.82	113.03	104.76	106.06	108.47	103.41	108.19	109.21	111.95	111.84	99.302	111.49	110.12	104.28	106.48	108.51	104.38	101.85	103.92	112.96	105.75	105	101.07	101.89	108.35	106.24	104.01	108.05	106.76	109.83	95.783	100.78	115.59	106.77	107.05	94.153	107.52	106.98	102.29
111.16	108.71	103.71	100.97	104.83	99.455	107.1	106.28	101.61	103.41	108.45	110.92	121.85	102.71	113.95	101.5	104.22	104.79	100.5	109.01	103.31	102.41	105.3	108.22	115.68	103.86	105.64	111.83	108.34	107.88	104.64	110.71	103.91	109.41	103.32	97.668	110.81	101.36	106.08	111.76	98.042	107.4	110.06	102.69	111.24	113.84	111.44	106.33	114.92	107.86
104.27	114.56	107.93	110.41	115.33	111.3	109.21	106.67	104.67	120.39	108.72	99.217	117.89	104.43	109.81	113.88	113.7	106.4	112.03	109.47	116.82	106.37	116.48	105.77	101.75	123.96	106.4	105.41	109.87	109.15	110.12	111.08	118.92	113.63	101.65	108.65	112.38	119.57	108.96	118.13	110.48	116.19	104.33	121.66	112.87	98.525	112.58	113.35	112.76	114.38
110.92	105.84	106.6	109.23	110.82	110.82	111.61	104.19	115.04	113.2	103.87	113.94	98.593	105.61	110.94	114.42	105.41	110.77	111.11	116.12	104.89	110.49	108.83	112.39	108.82	116.1	109.94	118.21	112.82	105.12	110.81	109.89	110.43	97.663	106.07	97.1	115.48	104.33	114.45	112.67	106.14	102.94	111	105.87	112.95	102.03	99.548	106.55	107.46	115.11
106.54	100.2	100.76	105.86	95.577	94.066	105.36	107.31	97.362	97.47	98.02	93.312	99.413	99.342	99.754	101.85	94.13	93.898	108.31	95.168	106.88	95.065	96.479	97.201	91.971	101.43	100.92	97.089	99.638	93.226	99.987	103.99	92.563	96.188	101.19	104.09	98.759	99.286	87.267	100.29	93.723	92.668	94.761	94.544	98.154	105.09	102.2	97.102	103.51	103.69
97.476	107.53	100.08	102.84	101.18	103.57	112.1	102.89	100.13	114.56	109.07	99.711	102.37	106.46	116.39	103.9	102.46	104.92	108.09	111.13	105.23	105.95	104.35	109.92	105.57	105.29	104.03	109.61	99.318	108.34	105.27	106.2	112.9	99.416	110.62	95.255	100.89	97.529	108.26	108.07	102.59	103.68	106.07	108.83	106.07	106.6	101.6	102.12	105.62	100.15
93.46	110.36	95.362	96.8	93.611	97.654	99.766	99.383	101.13	96.669	107.72	97.865	99.593	91.033	98.322	99.715	98.403	96.278	88.937	90.991	92.215	100.47	101.2	95.578	102.51	89.918	98.653	100.62	95.724	97.11	102.94	100.81	105.9	105.59	91.907	97.997	97.404	89.768	96.049	103.07	91.526	96.561	101.75	93.413	105.37	99.221	95.202	99.001	101.67	98.439
97.339	104.26	103.75	106.85	102.63	111.72	107.38	101.66	110.26	110.04	99.837	112.97	103.85	113.7	106.58	107.66	112.4	107.11	100.84	103.29	101.23	102.26	107.27	95.339	110.58	108.02	104.2	110.88	102.5	110.94	110.89	101.78	109.7	104.48	109.81	111.57	98.974	105.26	104.97	100.66	104.93	110.04	99.269	104.81	104.89	107.22	102.09	103.59	103.29	105.06
102.81	113.71	106.11	101.96	102.6	110.71	111.42	104.4	104.03	107.97	104.59	107.73	96.555	109.99	115.11	96.271	108.61	112.19	104.33	104.31	102.91	110.33	105.92	103.79	115.23	109.23	97.441	105.37	108.06	103.65	108.38	107.11	104.4	101.92	111.04	108.43	107.83	102.65	98.43	107.4	94.932	102.88	108.54	104.21	105.52	103.18	106.18	102.51	100.2	102.63
108.59	98.805	107.25	109.16	107.77	110.55	96.026	105.39	103.99	101.64	103.64	105.38	105.79	102.24	104.22	115.07	100.37	107.19	112.9	100.55	112.51	103.36	108.53	104.05	103.13	110.64	112.05	107.67	110.73	108.66	102.17	102.46	106.14	102.72	106.73	106.58	109.98	101.63	105.75	88.257	112.96	106.62	104.92	100.32	107.5	100.47	107.3	99.19	110.93	104.22
118.63	111.21	104.22	117.98	119.17	106.49	105.52	95.822	98.563	108.83	102.17	102.74	100.26	98.008	111.11	97.533	118.1	110.55	104.48	104.99	103.62	97.046	99.725	103.24	106.84	116.86	109.1	107.39	111.44	110.71	101.52	96.921	109.22	107.37	97.126	104.73	103.86	108.24	113.42	109.6	110.37	99.507	104.26	104.23	94.354	107.23	97.335	97.692	102.12	114.11
110.02	114.27	112	105.3	103.59	102.66	101.9	110.9	116.57	109	112.23	109.94	108.46	104.9	114.44	110.07	102.1	99.643	96.22	99.926	105.37	104.99	109.37	107.02	108.69	104.88	103.41	105.58	107.58	94.913	102.25	102.7	102.13	113.43	119.06	107.54	100.28	105.51	110.06	112.49	103.74	96.988	117.32	112.21	105.99	100.28	113.8	112.86	106.65	96.288
98.05	97.809	107.61	108.64	104.29	115.42	110.13	105.79	108.67	111.44	102.18	101.72	105.22	101.98	105.8	110.08	105.9	103.82	100.32	104.42	106.26	98.956	107.16	101.94	116.41	106.19	100.59	105.42	109.16	109.3	96.759	105	104.22	99.924	111.03	102.64	104.89	95.254	109.06	112.05	105.62	112.67	110.48	118.95	111.51	100.45	100.31	114.8	107.58	107.59
108.41	120.02	105.52	110.15	112.01	105.21	106.66	112.82	113.1	104.98	114.64	112.24	103.78	109.81	121.52	102.65	113.99	113.09	102.62	115.2	114.57	107.81	105	118.16	103.46	106.03	104.09	108.23	109.14	112.1	111.41	102.55	116.51	109.17	105.2	110.95	115.03	104.45	110.83	109.76	106.25	107.64	109.93	102.16	108.52	110.98	100.4	109.09	103.45	105.53
114.74	110.83	108.87	103.72	109.36	117.05	102.66	108.85	102.97	97.431	104.01	108.97	110.86	96.668	104.84	102.58	104.9	102.55	113.24	112.89	103.89	107.77	109.61	116.16	100.88	109.21	103.95	110.12	110.23	100.84	102.97	105.63	112.7	107.7	98.586	109.73	100.06	113.46	97.863	97.069	101.92	114.76	104.25	103.92	109.28	101.05	105.03	105.25	107.34	107.76
111.29	98.052	114.4	102.66	109.33	101.28	113.13	96.501	112.22	111.69	104.83	111.46	102.25	108.02	113.71	113.87	111.84	118.36	104.9	104.9	101.32	110.83	106.45	117.41	99.207	107.19	108.26	112.77	106.04	116.57	110.37	109.04	110.67	106.2	112.7	106.84	108.03	103.69	109.32	97.882	116.01	105.39	92.259	111.56	106.81	107.68	108.67	112.55	113.79	107.45
101.14	98.708	110.44	98.133	103.82	93.505	95.772	98.825	98.252	95.949	98.434	105.53	92.275	95.745	96.111	100.62	101.25	102.94	109.34	106.38	102.38	102.15	106.35	109.53	99.617	98.143	105.65	98.847	96.751	97.913	95.973	98.679	94.749	100.67	103.38	106.04	103.2	102.49	93.887	97.45	98.54	103.21	97.727	97.47	108.92	103.42	105.01	108.88	100.61	100.82
103.32	106.19	107.31	109.75	103.89	114.58	112.5	101.52	116.11	110.4	109.25	108.44	109.8	116.89	113.57	99.661	105.39	107.9	107.49	105.7	100.15	113.19	111.37	111.36	109.78	107.23	102.56	111.9	106.33	113.46	110.56	115.89	107.44	112.95	107.03	109.88	116.94	109.93	102.41	113	105.1	116.25	108.06	111.09	110.98	101.23	106.63	115.73	116.39	104.25
100.54	97.66	99.396	107.7	106.04	103.31	98.09	104.2	107.39	110.46	99.891	102.43	101.91	106.56	100.11	102.77	101.71	98.2	106.13	106.99	89.221	105.67	100.29	90.033	102.98	102.16	93.446	96.764	108.22	109.33	107.19	104.17	105.11	108.98	101.75	101.77	110.32	100.09	110.97	93.785	109.67	104.9	91.9	101.98	109.44	100.1	100.63	104.7	103.03	107.81
105.99	114.93	107.2	99.79	101.22	109.81	94.296	100.37	103.18	111.15	103.76	116.13	108.05	100.53	104.94	107.59	108.25	108.02	100.61	101.86	107.23	110.63	102.87	103.73	103.72	102.21	100.46	109.55	102.4	104.7	113.78	106.21	100.28	110.16	99.104	103.49	106.2	114.89	100.86	106.17	101.47	106.65	109.6	103.47	95.168	112.37	101.2	106.22	108.09	113.17
110.85	104.76	120.68	107.98	103.38	114.66	111.5	103.61	105.91	109.19	108.89	110.55	109.14	112.93	107.47	112.94	109.69	107.73	107.94	110.61	107.25	103.53	103.76	102.57	98.738	112.18	107.79	105.18	110.77	108.4	106.15	102.99	108.53	100.22	113.88	99.863	103.7	104.54	110.52	103.57	101.37	113.97	93.309	99.871	113.22	103.9	114.78	104.61	104.46	113.95
113.76	111.41	99.185	103.25	104.62	107.51	105.88	101.38	108.06	110.75	113.43	110.46	100.03	104.86	105.08	103.12	115.01	101.87	109.19	99.09	108.56	101.73	110.75	104	104.75	105.02	102.88	113.64	97.868	105.45	106	107.16	111.09	118.2	97.996	102.39	108.14	106.57	98.449	104.23	103.37	109.31	110.21	91.754	103.19	108.5	101.54	100.04	103.89	98.029
109.88	113.98	108.2	112.02	109.28	108.34	110.17	105.6	109.55	115.04	109.45	105.87	114.94	112.9	104.91	103.52	106.46	116.82	103.4	102.13	106.08	105.82	113.74	107.29	100.08	109.15	109	107.03	104.13	113.61	101.28	105.51	102.49	114.28	109.18	114.94	101.4	109.19	107.65	109.57	112.54	106.25	109.6	105.58	99.773	104.97	117.68	108.95	112.85	107.44
107.78	104.13	111.88	114.4	111.48	106.25	103.22	109.25	111.12	107.65	100.42	107.33	110.22	101.09	112.23	107.41	109.52	100.22	106.32	98.491	101.09	108.01	105.79	102.29	102.88	111.37	106.9	106.24	101.99	110.84	110.96	119.01	105.93	104.85	107.97	99.058	108.93	106.47	99.96	111.41	110.02	106.56	115.52	103.84	94.461	109.92	112.87	107.51	108.9	107.8
109.09	111.97	99.414	109.2	104.71	112.55	100.51	96.376	113.7	117.33	110.85	103.01	101.67	99.568	109.53	108.24	103.91	109.71	102.45	108.21	104.85	102.35	98.059	99.359	105.32	105.92	105.93	110.54	112.41	111.25	109.08	101.5	103.53	106.47	98.941	104.52	106.97	114.89	102.1	110.28	105.11	112.3	112.39	108.85	105.61	107.16	99.567	107.41	110.33	97.831
105.34	110.51	108.1	117.91	115.46	111.89	118.36	101.95	100.19	106.87	109.79	98.343	107.78	107.43	109.39	116.04	107.68	106.63	114.73	109.49	114.37	103.91	106.85	101.71	113.53	120.67	116.95	105.54	109.15	95.291	108.13	106.35	114.75	110.39	100.06	109.44	104.84	116.62	109.21	112.99	104.36	108.09	101.31	104.17	96.948	104.3	98.51	114.48	116.6	97.677
109.45	110.63	109.04	107.81	106.6	109.36	105.66	103.86	114.57	107.47	105.05	103.41	109.09	99.752	111.26	110.99	100.5	106.89	113.59	108.51	107.2	97.377	104.34	105.02	105.57	104.47	108.01	115.74	107.61	105.84	100.9	108.33	106.93	112.52	106.21	105.48	102.66	96.668	95.265	117.41	105.11	100.75	109.63	108.59	106.54	108.4	108.03	108.38	111.34	99.717
110.26	112.57	107.26	107.06	109.14	119.49	108.99	111.23	112.61	110.86	97.834	111.94	101.09	101.85	104.96	118.16	104.3	108.01	112.01	103.63	113.15	108.85	100.21	108.65	107.67	106.69	104.12	104.84	106.02	120.35	111.14	97.747	111.34	105.7	107.9	105.93	106	109.67	107.94	102.98	112.5	107.14	113.08	112.69	102.39	111.49	115.62	108.32	106.8	108.71
110.55	97.934	110.81	106.77	108.23	103.62	107.34	102.1	101.04	97.789	103.54	113.93	101.89	101.6	115.84	104.11	98.124	110.7	105.04	105.99	106.11	113.27	111.29	111.32	97.496	92.856	105.59	103.69	105.65	107.8	103.44	106.53	118.46	103.22	101.25	99.556	100.38	110.48	114.18	109.13	102.71	111.4	110.07	110.16	103.35	104.08	114.46	95.77	101.29	107.27
109.18	105.27	108.84	98.173	102.32	100.2	114.95	117.02	106.13	107.69	115.15	107.54	102.62	103.81	111.77	108.12	113.45	92.706	109.93	106.74	91.676	105.91	104.17	112.04	104.4	117.86	105.75	114	114.47	104.37	106.52	106.87	110.25	105.15	105.14	114.32	105.76	112.13	108.07	109.68	95.187	96.433	105.39	103	101.14	103.5	110.81	101.72	105.32	101.63
104.49	105.4	109.82	103.18	108.4	106.36	107.84	109.43	111.28	110.22	96.153	104.49	105.66	99.432	100.18	107.37	106.49	104.01	101.25	109.33	105.25	110.27	110.51	110.78	105.67	99.402	112.12	99.428	102.05	106.13	102.86	104.71	108.14	116.82	106.05	102.01	112.67	102.52	105.79	101.97	102.76	108.49	98.924	117.78	102.95	99.408	107.13	100.98	104	103.25
109.62	107.13	111.24	106.43	118.67	121.31	104.51	108.23	108.67	112.47	107.24	100.35	106.77	111.91	104.47	110.13	112.38	115.01	115.93	108.77	102.48	110.46	109.3	108.21	111.68	118.87	114.31	106.75	118.23	110.76	115.8	111.78	115.55	112.93	114.47	113.52	112.66	109.9	113.55	119.71	117.95	106.44	116.27	108.48	113.26	112.16	98.586	102.47	115.17	118.74
97.958	97.331	95.295	95.392	103.17	96.296	101.9	92.249	104.57	99.84	101.32	105.96	100.67	106.24	101.26	93.984	101.92	102.96	93.039	97.315	85.105	95.024	104.63	101.82	92.931	97.024	95.276	98.144	108.43	101.61	95.461	97.04	89.366	101.03	94.805	89.711	101.92	94.396	98.62	104.32	97.33	97.44	103.56	101.54	95.427	97.177	96.914	98.085	96.628	92.994
110.4	111.13	109.61	109.15	111.22	120.58	109.32	99.946	101.06	110.14	112.16	109.71	108.5	110.38	105.77	111.04	116.74	112.51	106.54	112.06	108.31	101.61	113.47	111.27	112.23	105.85	108.7	118.77	109.33	102.92	99.547	101.18	103.76	108.94	103.27	99.152	107.21	102.39	103.17	106.77	107.41	111.59	113.33	118.65	107.24	108.88	101.29	107.12	100.82	107.86
112.41	100.94	115.85	106.17	111.31	110.16	102.54	99.716	105.13	110.51	111.43	104.2	112.36	103.62	105.43	112.23	102.98	107.76	113.19	109.64	105.8	101.35	114.86	98.33	101.98	112.44	106.56	109.09	118.39	107.42	108.64	100.92	108.25	101.34	103.56	112.34	105.22	101.29	104.21	106.16	107.64	95.001	101.38	105.99	114.62	107.71	106.14	109.84	103.14	114.41
105.67	111.04	105.52	107.94	104.16	101.66	111.29	107.53	111.41	111.27	102.61	100.71	101.17	103.39	97.822	105.87	108.56	101.29	109.99	109.83	108.24	105.82	110.85	113.55	108.02	102.85	103.05	111.14	112.14	108.64	104.1	101.17	107.02	105.47	106.51	107.92	106.23	103.81	104.62	95.987	115.01	116.73	108.77	101.49	105.48	107.44	105.06	111.2	109.07	109.01
115.82	109.55	116.83	109.8	114.42	111.8	105.51	107.05	112.01	113.13	107.37	110.07	110.12	102.69	106.78	109.06	112.16	107.75	109.9	112.69	112.61	117.76	111.02	115.02	112.19	107.41	110.17	109.68	111.52	107.42	106.96	108.92	115.91	111.74	112.8	113.59	112.38	116.04	108.74	106.05	105.67	114.99	116.78	112.46	117.19	111.28	117.63	107.63	106.71	112.24
104.8	109.5	103.45	101.14	104.46	113.92	110.7	107.31	96.783	111.14	106.28	109.09	111.33	110.94	107.44	107.69	107.71	117.69	114.1	112.03	111.39	99.838	112.11	105.35	111.61	104.67	114.73	106.2	112.82	111.02	102.64	107.4	103.07	106.23	102.59	109.59	111.41	113.07	111.19	101.37	110.31	108.75	109.74	109.36	110	112.38	107.55	115.3	102.38	106.01
106.38	95.775	109.72	107.47	107.67	104.76	102.64	104.4	100.68	106.21	110.44	106.72	110.86	113.27	102.89	102.49	106.79	110.22	100.6	99.809	109.92	102.39	101.05	105.06	103.16	101.72	106.43	108.29	102.72	114.84	109.34	110.06	110.42	102.34	106.43	100.76	106.93	102.63	103.89	95.658	103.22	98.747	101.97	106.66	102.44	110.82	97.989	107.81	102.93	106.8
106.07	114.69	102.75	115.71	108.11	105.62	106.58	108.48	98.968	102.62	102.53	104.76	100.43	107.4	108.33	108.52	111.7	102.16	106.56	107.95	98.798	104.39	107.33	107.03	113.1	107.24	109.87	101.77	102.14	102.04	105.46	104.47	103.46	101.39	105.42	108.86	104.11	108.23	105.04	102.63	109.25	113.87	109.72	103.82	112.09	110.87	100.24	106.57	95.897	102.15
102.98	108.11	105.7	107.81	106.94	104.36	102.67	103.58	104.96	108.56	108.54	99.397	103.93	104.76	98.733	105.24	98.019	106.4	107.68	107.25	97.442	106.08	109.63	104.74	103.89	90.371	96.551	100.99	100.28	103.1	107.79	113.69	106.66	100.61	104.15	95.283	102.79	99.138	93.86	108.16	99.348	111.67	106.71	101.64	106.81	105.26	120.61	112.36	111.22	104.37
105.63	99.158	103.87	100.54	108.01	98.898	113.7	93.537	104.2	107.18	100.08	97.217	110.17	101.16	97.278	112.45	102.22	102.96	102.04	100.31	103.95	100.94	103.59	105.3	100.28	106.11	108.81	103.56	103.51	103.76	105.69	111.11	101.3	108	106.02	98.228	110.35	101.96	105.36	102.56	100.68	111.89	104.43	97.655	102.41	105	96.528	106.23	99.259	106.45
100.96	107.25	107.63	99.855	99.368	93.835	91.634	93.243	102.34	104	92.81	100.92	103.57	107.61	101.01	97.331	91.925	91.422	99.261	97.53	95.089	101.69	106.11	97.18	97.837	100.18	99.598	103.19	109.31	98.356	96.703	104.11	104.41	93.925	103.48	95.943	105.25	92.451	103.26	99.78	100.93	97.293	103.68	106.46	98.168	105.51	94.24	98.26	98.257	99.155
111.85	113.85	117.26	110.94	112.31	108.71	104.81	110.83	108.75	110.3	106.67	113.22	103.25	107.43	111.55	110.14	101.95	102.66	107.78	110.28	118.11	104.61	113.03	103.87	111.69	109.02	114.91	106.9	104.59	116	109.37	105.2	105.45	108.73	107.04	104.99	107.31	108.89	100.76	112.59	118.94	103.1	118.96	106.56	105.46	104.35	103.56	108.12	111.48	110.42
97.246	89.898	91.778	92.986	94.593	107.85	100.81	106.24	98.418	103.36	96.529	108.5	98.209	89.808	103.03	98.486	96.22	96.625	101.78	102.44	99.275	99.17	98.478	104.16	101.72	98.103	96.641	104.95	96.823	102.35	96.188	104.33	95.554	101.02	93.394	92.674	98.243	102.83	108.4	104.07	101.28	98.294	97.355	97.119	95.622	99.089	100.77	93.82	96.354	106.89
104.37	95.437	96.13	108.17	93.885	96.36	103.27	100.43	98.539	92.053	112.38	97.447	102.57	100.43	114.91	109.02	95.471	104.56	102.23	99.767	98.562	101.85	107.11	102.16	103.1	99.089	103.38	102.6	106.2	102.34	89.765	92.095	102.02	111.18	108.06	97.785	102.93	112.8	101.94	101.79	97.222	102.18	108.95	88.373	110.69	101.71	97.737	106.66	101.44	104.57
108.41	110.22	102.4	108.47	109.4	98.862	101.12	107.35	98.161	110.6	114.61	108.83	105.47	106.69	106.62	104.46	96.765	102.32	108.35	103.95	111.12	109.84	102.76	105.82	101.7	105.14	102.88	112.52	112.6	105.84	111.86	104.55	103.7	104.27	109.69	114.29	101.42	108.49	99.106	104.12	109.37	112.81	106.82	101.44	103.01	104.82	99.707	112.41	104.49	110.46
108.92	111.33	103.29	113.12	107.75	103.29	111.59	105.98	99.965	114.28	103.27	111.38	98.688	102.57	111.8	115.01	109.75	104.23	103.02	109.35	110.93	110.77	112.92	106.42	99.354	100.91	114.2	108.3	99.367	111.23	105.26	110.67	104.54	104.58	106.64	105.43	103.44	109.02	97.835	108.4	107.74	117.99	100.6	110.08	118.18	113.66	106.02	102.9	112.71	107.05
104.36	107.46	106.89	116.37	112.66	109.99	107.87	100.13	115.71	99.057	109.59	112.38	106.56	99.937	110.17	106.55	100.24	107.69	107.73	104.95	109.5	109.98	111.36	101.63	102.78	101.06	113.03	107.04	111.08	104.64	102.99	106.93	102.95	100	105.32	105.46	108.4	110.46	102.31	112.07	116.17	108.34	103.61	106.22	107.89	105.63	101.76	108.9	111.01	109.47
110.24	96.352	107.02	102.99	117.84	109.96	110.08	101.27	108.74	101.23	107.74	106.59	113.77	100.54	98.922	113.86	111.62	105.33	107.08	108.66	104.76	110.78	105.91	109.26	115	104.21	99.247	103.88	108.07	113.23	100.98	107.58	106.1	109.2	102.8	105.09	100.19	110.67	104.05	97.579	104.34	105.3	110.31	108.92	103.97	99.552	104.94	98.585	103.54	109.74
106.02	113.91	122.46	113.09	109.11	109.22	117.64	111.84	107.25	107.5	100.08	113.31	101.86	109.35	106.21	111.55	106.88	116.82	113.75	107.86	104.08	100.31	100.06	113.89	105.15	107.01	100	107.09	101.8	108.36	99.387	107.39	109.2	104.55	106.29	109.71	115.78	109.61	104.01	111.92	105.25	113.21	107.32	115.23	110.79	110.83	106.82	101.2	112.24	105.7
107.59	111.13	111.2	106.82	103.65	98.323	111.52	104.56	95.542	106.18	100.51	99.173	96.797	93.132	99.659	104.92	108.68	106.37	110.34	109.74	110.51	99.011	101.68	102.24	116.18	106.73	107.26	109.9	102.97	105.56	100.83	103.66	99.824	107.66	113.74	101.71	102.1	109.69	100.53	103.89	99.729	102.9	108.88	100.28	112.99	106.41	107.56	109.88	113.97	104.05
114.53	114.86	109.27	108.2	110.14	107.86	114.62	107.84	110.22	111.21	99.69	103.15	105.05	107.72	101.46	108.56	117.02	112.29	112.51	106.05	115.54	115.04	116.22	112.65	117.66	111.9	105.24	109	114.69	113.84	104.04	115.78	105.44	114.28	109.34	114.27	105.69	109.7	109.48	112.81	107.84	104.88	118.53	111.08	111.44	101.13	115.52	108.69	112.29	104.18
105.22	105.96	88.828	109.03	99.035	108.78	103.08	97.754	99.149	101.5	98.887	99.905	92.768	101.3	94.698	107.23	99.863	113.09	97.673	108.44	89.961	98.622	97.8	97.48	100.47	97.437	99.8	93.156	102.34	101.8	99.691	105.03	104.29	99.254	101.11	100.34	103.74	105.34	99.484	105.59	101.48	100.24	102.83	98.844	104.89	102.26	109.4	95.992	102.02	104.48
113.97	104.28	115.66	106.65	105.19	103.72	111.14	112.49	116.29	107.11	102.45	104.39	103.97	109.67	105.7	102.55	103.24	100.88	112.63	103.53	102.85	105.6	110.08	105.87	108.88	109.29	105.91	98.589	102.43	103.97	104.27	104.01	101.21	108.36	96.618	105.72	101.8	98.941	105.21	101.78	107.47	109.37	103.84	105.93	113.82	114.14	103.88	107.25	99.577	99.871
109.9	103.57	98.668	108.99	107.51	107.27	106.52	108.67	107.27	98.984	118.82	100.08	108.13	111.08	103.74	114.36	110.11	114.89	103.55	106.71	111.76	110.15	108.61	102.02	115.85	107.4	102.19	107.23	108.84	99.888	99.605	102.64	101.92	106.8	102.07	107.48	110.6	99.777	113.58	108.81	113.6	110.56	108.48	106.65	119.53	100.06	114.68	108.59	112.13	107.27
94.468	98.208	101.66	100.94	102.53	96.724	104.44	102.52	108.54	96.773	102.04	106.02	97.95	98.544	98.747	97.815	103.35	92.599	103.99	93.481	101.41	101.6	95.991	99.872	96.823	103.27	101.64	97.697	93.587	101.17	98.801	91.685	90.879	114.13	97.44	102.2	100.65	103.67	92.063	94.228	96.073	100.19	107.13	82.32	96.608	98.843	97.029	94.103	97.844	91.964
99.157	97.738	106.93	99.157	101.32	101.66	107.13	103.59	92.223	104.24	96.165	95.864	102.81	104	97.049	95.895	99.583	99.717	100.81	102.33	100.95	101.42	91.714	99.557	98.558	109.24	94.092	106.61	99.652	92.312	100.01	107.27	99.403	111.7	108.98	94.726	96.517	101.17	95.275	101.37	94.986	100.7	102.66	107.82	106.25	97.389	102.9	98.649	89.812	103.56
111.34	99.792	106.97	110.44	103.96	106.57	109.01	108.12	109.8	113.53	103.05	119.04	106.23	107.32	105.23	106.78	106.55	109.84	111.29	103.95	111.42	115.14	115.94	109.99	105.17	96.101	105.45	111.23	105.74	111.63	122.3	107.11	114.43	109.12	104.01	107.28	115.56	110.77	112.12	114.79	107.92	106.72	101.79	104.46	101.71	94.138	98.995	107.65	109	110.9
95.773	98.449	93.008	96.981	93.734	100.33	107.44	95.442	91.375	94.309	92.933	104.84	99.425	92.396	94.586	97.049	93.899	95.053	104.28	106.7	96.429	98.222	96.385	94.441	97.127	99.282	101.28	100.01	99.247	99.237	94.077	93.988	98.703	91.369	96.234	95.738	95.3	95.22	96.083	94.899	102.22	97.754	93.032	93.758	95.543	87.463	91.467	92.386	87.519	99.165
94.693	102.1	100.08	93.51	91.497	100.67	106.36	96.24	94.531	94.191	92.848	98.307	96.596	103.6	103.49	97.223	101.36	92.629	95.941	104.34	99.014	98.414	92.44	107.39	92.454	95.449	93.449	104.96	83.927	99.982	94.485	103.36	103.57	101.86	102.26	106.97	91.55	106.78	91.129	98.24	95.992	93.592	98.767	98.709	102.48	96.8	95.865	96.583	97.886	97.4
106.19	107.44	98.395	107.14	102.07	98.15	108.56	104.82	102.44	111.28	113.15	101.06	110.83	106.14	108.71	109.35	109.58	112.65	111.92	111.07	95.781	104.56	100.17	109.21	108.71	109.23	117.36	105.68	106.38	105.73	110.5	115.86	107.77	116.28	113.45	113.51	104.32	104.42	98.064	103.25	115.02	101.17	106.17	108.5	109.64	107.65	110.44	109.87	107.09	109.32
111.54	109.58	113.37	113.14	101.56	115.71	104.44	103.3	110	114.24	105.45	109.69	103.06	109.5	97.448	96.285	112.44	106.75	101.44	104.09	114.88	99.011	109.22	105.05	107.58	107.62	99.518	109.98	104.65	108.33	97.743	102.06	103.45	114.76	104.48	105.75	117.17	105.69	105.94	100.52	109.93	110.45	108.05	106.24	113.56	107.16	109.16	106.41	105.53	109.26
100.95	111.3	98.101	102.12	104.25	110.56	103.69	101.2	101.24	111.43	114.16	105.92	111.24	97.874	100.19	108.32	95.894	103.32	95.45	107.52	109.58	104.22	115.18	113.09	101.9	105.65	112.75	104.5	96.817	107.7	103.88	104.42	98.025	102.84	106.3	112.93	105.3	105.74	106.34	109.85	107.17	108.51	106.23	108.02	104.4	110.49	102.8	114.01	115.6	104.93
100.61	109.29	113.25	102.1	110.19	106.73	106.78	109.95	105.25	111.66	108.76	103.92	106.82	104.28	111.52	109.41	107.46	109.4	110.14	112.59	103.73	106.95	118.27	104.91	115.52	106.09	112.86	102.22	104.38	104.27	113.26	110.95	105.08	112.48	109.67	117.19	108.29	94.151	112.71	104.9	120.01	109.92	105.14	111.23	99.239	112.83	102.38	106.59	109.02	111.75
101.16	106.13	109.28	106.41	106.01	95.845	106.64	100.94	106.45	98.872	100.43	103.23	100.53	113.34	108.98	109.86	97.521	99.151	98.394	106.41	105.62	105.47	99.942	96.622	98.421	107.25	113.32	105.18	98.528	98.611	109.43	105.61	111.36	110.63	113.61	102.74	109.14	99.248	110.79	106.78	101.78	107.22	97.215	113.73	115.42	107.24	108.93	110.7	97.969	107.4
107.53	113.66	104.41	111.23	102.42	103.29	100.5	101.03	110.35	105.99	111.55	109.82	99.31	110.81	112.14	112.29	110.35	110.45	103.44	110.6	110.51	106.95	111.87	108.74	105.01	113.08	112.54	101.31	107.02	105.55	110.85	110.58	117.27	112.03	100.72	106.66	99.795	109.17	109.32	105.45	114.34	109.29	104.84	104.98	119.11	118.52	105.91	110.29	110.68	113.1
106.21	109.92	113.85	103.05	106.23	108.44	111.85	105.51	108.49	109.05	109.37	110.68	115.72	102.76	107.26	112.97	105.74	114.81	97.432	114.22	103.99	111.7	109.32	110.96	110.84	109.6	108.71	104.6	109.24	112.5	115.22	110.16	115.16	106.91	114.12	113.66	105.09	109.28	105.21	113.28	108.32	110.99	110.78	109.21	100.86	116.83	114.44	117.48	98.376	108.33
104.82	111.86	111.09	103.55	113.3	114.76	109.85	108.97	115.97	107.27	105.82	99.443	107.38	116.54	104.22	101.15	107.01	110.61	109.34	112.24	108.87	101.63	104.12	111.1	109.36	105.66	106.24	113.15	112.14	108.57	111.79	107.37	111.35	104.94	110.49	108.8	108.79	110.14	114.87	115.65	108.84	108.65	102.76	116.48	115.95	103.56	110.01	105.54	114.64	100.99
109.23	107.74	110.02	111.36	107.84	114.67	99.761	107.67	112.37	113.9	104.84	108.79	111.25	117.16	100.77	112.8	111.19	105.79	101.52	107.92	111.97	105.13	108.45	113.56	100.92	104.38	108.22	110.29	107.56	99.743	102.54	103.17	110.69	99.357	114.06	106.7	110.97	106.98	110.78	104.51	111.24	98.865	107.01	115.83	111.68	108.97	109.3	109.32	104.59	105.87
107.65	108.46	107.72	101.69	105.33	110.47	115.36	107.15	111.86	103.75	108.24	113.07	106.99	100.04	118.48	109.99	118.81	110.48	101.5	111.11	100.75	106.24	109.94	114.01	113.4	113.68	108.59	109.1	111.24	105.8	110.84	102.36	105.71	105.74	111.62	111.95	98.946	108.17	101.03	104.97	110.75	104.07	116.95	107.49	109.52	111.03	111.74	113.33	114.19	113.43
116.3	119.54	115.29	107.29	99.414	98.898	101.63	104.31	113.86	102.19	106.86	100.44	112.17	110.8	109.06	116.83	102.71	105.82	104.91	107.68	108.56	104.24	113.45	107.07	107.43	98.613	115.31	105.84	103.21	108.78	104.86	106.41	103.45	101.36	112.48	107.27	103.27	105.13	102.22	114.77	121.01	106.63	102.4	102.36	102.38	98.359	113.93	106.09	111.88	108.44
101.5	88.775	92.099	96.487	98.108	102.45	101.36	101.77	105.46	98.358	98.779	102.38	103.6	92.923	97.244	98.792	93.067	98.548	109.64	96.265	98.873	98.472	100.54	97.77	97.308	95.89	96.966	111.06	101.38	100.2	101.02	99.805	100.03	99.842	98.831	93.338	110.2	94.165	97.087	104.07	94.353	103.61	97.166	98.109	98.021	101.43	92.788	96.724	94.061	95.222
110.7	114.87	107.61	103.35	102.08	114.73	110.74	105.73	102.23	111.36	123.54	107.37	97.019	101.55	112.02	107.1	109.83	109.55	106.35	101.99	104.34	105.64	102.74	109.92	111.47	105.84	108.49	105.13	106.94	103.57	115.93	111.29	113.54	102.28	107.46	102.69	99.046	109.79	112.49	112.85	106.6	108	112.88	101.17	112.43	104.96	106.01	110.11	110.97	106.62
102.96	104.8	109.54	107.78	105.67	111.77	112.02	103.81	111.05	106.05	109.74	110.77	115.34	108.89	109.35	116.51	108.4	107.76	104.66	103.14	97.612	112.65	114.52	115.24	110.93	112.33	109.28	103.6	111.96	111.54	108.26	112.46	113.47	102.85	108.72	116.84	96.99	106.27	102.71	107.83	107.83	102.69	111.35	96.842	107.5	103.47	109.27	97.77	103.48	109.24
104.98	94.788	100.71	97.498	100.07	95.331	98.638	101.45	97.801	97.661	100.86	95.341	101.34	103.17	97.587	100.08	96.813	98.898	94.853	99.11	100.44	101.74	103.05	101.91	104.38	103.58	100.88	92.054	99.885	97.03	95.98	99.194	96.538	98.851	96.86	103.64	93.186	99.531	94.66	99.401	106.07	90.378	95.028	100.63	97.047	100.55	98.189	96.121	99.285	107.77
103.4	105.56	105.18	114.05	108.56	105.74	107.47	107.39	117.59	102.27	107.44	103.75	107.35	105.06	104.86	102.68	105.25	113.13	104.17	105.98	109.56	116.7	118.54	111.49	115.04	106.74	102.19	103.51	111.52	103.68	109.75	106.55	110.08	101.31	100.24	112.76	103.65	110.36	111.51	114.26	111.69	107.75	110.27	107.97	113.33	101.22	121.38	105.16	107.01	114.84
107.02	100.65	104.55	104.11	100.1	95.759	108.18	90.124	103.46	99.225	97.832	102.63	98.488	98.669	98.689	100.86	101.37	98.706	88.122	100.77	98.374	107.46	95.518	107.03	104.51	95.639	94.561	96.292	97.566	96.69	102.4	98.297	96.496	97.856	97.482	91.555	95.644	103.14	93.523	100.36	104.15	104.48	108.81	106.83	89.758	99.579	96.838	107.35	114.3	105.98
103.77	111.99	110.17	108.15	112.77	98.702	105.47	97.606	99.404	107.56	105.55	103.3	114.2	109.16	106.98	100.58	104.24	113.17	108.33	103.46	114.17	112.78	106.01	111.99	105.82	103.48	115	114.02	113.81	101.6	110.63	100.52	100.29	99.298	110.56	105.84	103.7	106.87	107.83	118.3	117.3	101.16	102.4	110.74	108.95	97.072	110.79	100.55	110.54	108.48
102.93	108.95	99.388	101.46	100.31	107.5	102.66	103.93	103.54	99.739	102.22	105.25	103.63	103.45	112.26	107.67	104	110.2	107.93	108.69	114.31	113.48	113.51	103.76	99.175	106.94	104.1	104.94	108.58	99.333	110.15	102.83	110.78	105.57	107.14	110.01	104.23	107.59	102.45	120.65	104.72	103.68	112.71	107.18	106.73	104.22	101.62	104.21	96.75	99.725
96.269	107.15	111.39	103.43	105.38	99.494	110.26	123.46	106.27	109.16	102.57	102.96	108.68	103.5	105.29	107.16	109.04	119.27	107.58	120.16	112.54	105.09	107.44	108.84	105.46	114.72	115.34	108.71	100	112.86	95.327	106.4	104.05	102.26	105.27	105.34	105.88	109.83	103.4	114.94	109.33	108.44	99.762	107.15	101.55	117.97	112.16	112.08	110.15	107.42
97.605	95.853	105.18	122.12	114.21	105.29	102.87	102.39	110.94	107.16	113.13	101.94	111.87	116.61	103.82	107.22	99.575	107.02	105.13	108.27	105.44	99.897	105.14	94.967	107.7	103.82	112.7	102.37	93.456	100.66	107.17	108.99	98.89	111.46	109.95	97.231	97.041	100.06	97.853	91.934	106.45	105.96	102.2	108.35	109.67	110.28	107.65	96.804	104.96	115.18
100.86	99.01	96.068	101.21	96.078	104.26	95.062	97.822	103.64	109.33	98.89	92.321	106.57	109.81	101.43	99.591	97.015	111.62	98.222	101.42	96.682	105.28	100.95	98.389	94.551	91.711	104.91	106.14	101.38	103.63	96.889	96.265	101.89	98.605	106.5	96.826	101.56	96.13	94.958	98.801	102.09	100.31	104.23	94.199	107.43	101.64	98.187	108.03	96.242	103.53
104.56	103.45	97.798	110.84	110.9	110.53	109.7	104.03	106.16	106.11	109.79	104.3	107.1	94.129	103.64	104.25	108.5	97.968	109.46	104.92	104.24	105.01	107.53	100.82	107.52	107.09	93.473	108.65	109.04	102.83	105.71	102.91	108.49	110.75	103.01	112.34	113.04	99.263	99.243	104.52	109.39	105.7	108.71	105.33	108.42	112.86	103.72	101.55	106.24	110.75
97.767	99.706	96.959	101.27	100.56	97.662	108.87	102.8	109.2	96.868	108.23	97.149	100.7	106.6	107.44	92.906	100.28	106.46	104.52	103.38	100.83	93.155	105.43	92.954	102.55	102.55	106.88	110.08	101.76	104.7	101.02	100.7	104.8	107.25	107.66	109.19	98.988	111.6	99.792	89.122	101.11	104.47	107	95.82	107.35	97.149	96.137	109.01	95.038	97.455
92.808	96.911	95.288	106.21	100.44	105.11	107.71	97.065	101.12	98.768	96.17	100.74	95.668	95.702	110.15	102.31	105.77	99.46	106.65	85.187	100.92	89.459	102.96	99.538	86.956	94.869	96.695	95.302	104.38	109.26	99.126	99.73	102.39	103.86	102.14	104.39	96.329	100.27	102.5	105.72	104.34	94.823	99.542	93.744	96.728	98.505	95.377	101.34	93.295	104.64
113.7	117.95	99.264	102.96	105.56	113.05	106.42	115.84	107.6	100.36	116.92	101.77	113.67	103.5	114.7	108.6	104.58	105.48	99.078	113.61	110.5	111.06	113.24	110.38	106.14	114.05	113.91	108.48	106	111.35	113.81	110.65	100.16	110.55	109.33	102.83	99.693	105.31	110.01	100.96	112.16	113.08	114.11	113.19	110.54	106.83	109.77	100.62	103.09	114.36
106.88	117.94	114.42	98.974	109.32	109.18	113.82	102.79	107.25	115.89	106.47	115.97	99.554	115.07	104.9	104.06	100.54	105.25	111.27	109.52	110.35	115.6	111.41	104.04	108.8	100.67	103.36	102.59	107.98	102.81	103.14	114.27	99.647	107.57	109.56	112.18	106.58	110.62	104.98	110.2	99.287	117.3	112.18	110	106.28	113.62	111.73	116.25	115.96	107.04
112.37	106.41	110.54	101.13	107.49	111.09	100.84	105.75	112.11	112.61	113.21	110.32	103.49	108.29	106.8	115	102.69	108.87	112.39	106.92	110.45	110.18	111.57	93.385	102.62	106.92	112.96	104.51	110.31	111.42	114.96	112.73	113.44	110.14	103.63	110.32	109.39	103.36	107.24	112.13	111.04	100.23	118.6	109.01	114.16	106.23	111.11	110.32	104.32	104.28
101.58	105.04	107.99	98.132	106.95	111.37	103.04	100.28	102.24	98.327	102.5	109.11	105.14	115.27	117	98.266	100.9	108.93	102.59	107.19	108.39	109.5	108.64	112.65	107.6	116.3	104.66	107.26	106.61	111.44	103.31	101.42	105.76	101.14	100.05	112.75	104.67	112.98	112.42	100.71	100.2	107.13	107.41	105.95	109.28	105.25	110.41	102.95	105.27	109.37
94.154	104.3	98.024	106.57	94.287	100.09	111.78	107.15	99.965	102.86	99.551	103.72	100.82	103.85	99.148	102.89	97.962	99.018	101.16	90.499	92.903	95.704	94.51	98.745	98.131	106.86	99.653	96.73	93.686	111.02	98.133	97.691	107.56	106.35	99.623	96.871	107.4	108.65	90.797	104.78	97.875	102.58	105.3	99.035	99.937	100.68	106.91	108.57	94.289	101.49
104.63	107.64	98.166	108.32	109	110.41	119.15	108.87	110.47	110.68	108.69	103.96	101.1	110.97	103.69	113.3	117.44	115.26	112.11	100.4	106.12	108.57	95.168	108.89	106.04	106.35	102.79	113.22	111.37	105.38	105.89	108.92	105.83	113.47	108.65	104.59	117.52	110.32	102.81	117.59	102.52	118.72	108.88	104.77	106.49	115.54	104.38	99.393	115.23	110.66
104.23	108.48	109.38	108.99	105.16	106.32	110.03	111.51	103.57	109.48	109.04	100.29	99.203	105.94	112.35	106.17	108.31	105.77	114.48	117.01	99.422	108.84	105.24	108.79	113.44	113.34	104.4	104.22	96.962	107.14	110.47	111.08	108.98	113.64	105.52	107.02	108.02	108.91	109.31	106.27	106.68	103.23	116.73	100.94	114.38	106.24	98.678	111.05	111.1	110.54
101.35	101.4	105.34	110.12	99.58	111.27	105.27	108.41	105.83	113.82	115.04	104.73	113.93	107.48	103.69	101.59	108.87	107.88	101.48	104.15	111.89	104.18	102.36	100.46	96.832	106.57	106.67	104.58	99.864	114.11	106.77	99.062	104	104.96	102.11	101.19	98.085	112.67	110.17	104.61	104.54	110.57	98.252	109.49	105.24	102.73	100.62	100.79	108.83	103.14
108.3	100.47	109.33	109.31	105.71	106.06	112.63	99.52	105.67	105.85	105.76	112.25	101.88	101.01	103.82	103.24	115.71	108.4	97.534	108.08	105.46	107.06	101.99	105.91	102.57	99.062	104.08	105.59	108.77	105.34	110.21	106.17	100.83	111.48	102.58	103.32	101.89	108.26	102.69	104.11	109.01	100.3	106.11	108.26	110.64	99.964	114.84	108.15	102.63	92.994
107.8	98.553	98.494	100.57	96.807	109.83	105.49	110.15	103.58	100.86	108.93	113.78	104.02	101.08	102.69	112.96	107.16	113.38	103.81	104.34	117.78	102.74	108.92	101.88	106.31	97.997	119.63	114.47	111.24	100.52	110.09	114.06	104.5	105.49	97.425	108.63	104.36	106.6	104.88	115.82	102.1	108.38	107.45	111.96	108.4	120.17	105.5	106.01	107.57	111.26
110.27	105.38	109.98	119.12	107.36	107.9	98.247	105.32	115.58	92.902	116.51	103.49	96.641	109.06	114.72	108.9	105.04	103.09	100.53	101.15	110.63	101.8	117.13	107.11	106.42	112.51	112.72	101.98	108.93	102.58	110.11	104.35	108.48	116.88	108.62	99.371	104.25	110.75	110.5	104.93	107.27	111.91	111.99	120.85	116.14	108.05	106.62	112.87	115.35	116.01
114.36	103.31	111.29	100.31	99.32	110.55	104.37	107.6	104.65	107.24	104.93	106.55	107.62	97.173	101.13	111.38	104.62	106.4	104.57	108.4	114.6	97.891	102.91	113.89	105.18	106.05	110.22	98.373	113.52	98.935	109.87	102.65	100.32	93.198	105.71	111.09	102.81	106.25	117.69	99.528	108.34	107.5	103.29	115.13	96.749	103.36	100.18	110.56	100.22	101.57
110.64	119.5	106.81	117.15	113.63	108.43	102.83	111.33	108.04	104.28	114.3	107.69	110.22	104.62	111.5	110.54	104.55	112.23	102.48	105.98	109.94	106.27	110.01	113.08	112.93	113.37	104.89	106.95	100.49	116.07	117.9	110.22	112.53	106.34	104.39	112.15	105.63	107.95	108.89	109.64	102.69	107.13	111.17	108.53	110.58	104.71	111.36	103.25	113.53	106.66
104.04	110.82	112.2	114.18	104.76	101.91	107.2	107.74	111.19	107.04	111.3	109.07	109.44	106.7	98.459	104.32	100.78	103.37	98.491	124.33	104.74	111.42	112.59	105.88	101.68	115.39	108.66	109	114.62	111.17	100.06	100.64	109.86	106.34	109.39	105.86	113.54	99.86	114.3	115.81	108.41	109.23	100.65	110.93	115.02	104.51	99.346	102.35	107.32	108.12
113.15	109.88	117.14	105.18	106.49	100.25	111.99	103.08	117.24	111.33	102.23	100.79	103.02	111.61	103.46	116.22	108.95	107.21	107.58	113.21	100.52	114.67	108.36	110.36	100.5	106.87	104.07	108.57	106.5	109.84	114.86	110.01	114.09	102.12	103.33	102.86	102.48	111.36	108.84	105.94	113.07	103.59	112.3	110.56	112.51	113.78	100.33	111.18	106.53	110.93
105.18	106.41	111.78	96.99	107.4	97.332	101.97	108.58	99.321	102.84	109.59	107.2	110.89	107.09	106.11	108.39	103.34	107.67	114.09	113.15	99.78	108.95	94.117	106.42	102.06	98.999	105.41	103.08	111.18	110.12	101.56	105.75	100.57	105.26	108.4	104.85	102.16	101.13	107.49	103.5	105.95	107.6	98.805	106.52	111.56	105.44	103.32	110.87	110.48	110.39
106.34	107.08	98.923	111.78	117.1	115.88	111.78	112.7	102.84	102.74	107.96	112.94	102.02	97.285	110.92	105.36	103.22	108.86	108.98	99.468	102.65	108.43	111.99	106.25	108.32	98.118	100.84	108.76	105.29	103.13	101.76	105.13	109.32	105.73	95.173	107.49	108.06	110.01	108.95	111.15	111.27	110.3	104.99	101.36	112.21	97.288	113.46	113.13	93.251	105.7
108.87	100.64	112.16	116.29	114.22	114.41	106.39	101.81	111.54	103.53	110.44	112.92	111.85	112.25	113.67	111.38	109.58	111.37	120.53	107.15	103.25	107.25	113.42	112.25	109.27	109.89	107.34	107.03	114.72	104.76	116.91	108.06	107.37	103.31	96.341	110.11	106.71	107.27	104.55	107.52	104.08	110.7	104.81	104.44	106.43	112.83	115.25	108.72	107.43	99.104
102.43	115.99	103.8	110.87	111.29	107.87	113.15	117.73	108.51	102.22	118.57	103	113.56	105.31	100.5	100.61	103.79	107.67	107.95	106.93	116.17	108.28	100.74	108.24	102.54	111.14	114.31	102.33	105.43	109.62	102.91	107.2	105.89	108.83	106.17	106.23	99.052	108.76	121.33	91.278	102.64	111.56	105.81	108.16	104.97	119.03	105.66	111.85	115.99	102.03
92.948	94.282	90.884	94.943	95.139	95.77	103.66	94.102	100.91	98.564	94.488	98.599	101.74	101.53	101.13	97.39	92.917	99.75	99.411	93.454	102.99	96.563	90.399	98.379	102.24	97.901	102.81	97.27	93.159	93.417	97.466	97.77	90.223	93.219	99.422	96.762	101.83	99.954	89.816	92.783	96.266	96.38	101.37	95.348	95.929	93.883	97.704	99.08	92.637	94.394
104.69	95.119	105.78	93.404	101.27	95.708	99.891	102.54	95.322	100.66	100.69	101.34	97.006	95.692	97.797	95.123	94.727	96.408	102.16	98.19	100.64	113.43	98.274	101.22	97.823	91.749	101.38	102.34	102.01	106.79	97.813	105.16	98.879	85.684	94.176	100.7	95.905	99.101	94.78	94.098	100	99.299	95.578	90.02	94.008	104.17	96.778	101.75	93.286	101.27
111.32	116.92	109.09	118.76	107.22	104.38	107.92	109.89	104.24	103.38	103.73	107.8	109.01	106.94	110.48	109.09	107.09	108.53	111.64	106.57	117.51	107.2	112.87	107.58	106.01	109.91	113.48	109.25	110.45	114.27	113.48	104.04	105.43	107.1	103.59	104.49	113.29	106.8	108.92	113.1	97.014	111.9	103.89	117.01	108.07	108.86	110.99	104.87	100.92	106.08
95.746	91.005	106.68	98.52	98.656	102.37	99.339	100.12	94.619	97.755	95.548	99.824	91.115	99.136	100.87	98.009	97.979	93.573	99.6	103.06	102.24	108.05	95.85	90.502	91.513	93.869	99.1	98.665	104.18	103.52	97.607	101.66	99.532	98.69	100.37	100.38	97.659	87.607	101.66	104.41	103.14	98.379	88.321	98.914	107.51	94.887	91.895	97.855	98.233	103.12
104.85	94.821	99.837	109.62	109.73	103.2	102.67	99.141	104.44	98.355	106.43	106.08	104.76	111.57	104.92	107.96	103.84	104.77	110.82	114.06	101.16	95.77	107	104.11	104.59	102.64	107.83	118.03	109.77	113.38	105.24	102.3	105.64	106.25	104.52	103.98	100.56	98.634	102.84	106.39	104.94	103.44	109.62	97.165	112.56	95.07	106.67	98.53	100.47	114.27
102.04	110.15	114.64	113.47	108.65	109.45	110.48	96.369	118.32	101.56	112.55	107.1	103.96	104.34	108.57	95.583	108.44	105.64	111.93	106.74	102.59	112.62	103.74	104.35	99.939	97.312	106.27	114.82	101.63	92.785	115.25	100.01	104.41	106.98	108.62	107.67	118.42	109.28	118.58	111.95	105.89	114.75	107.93	115.44	105.14	103.01	104.06	103.78	121.13	110.05
103.85	102.76	113.53	110.08	86.688	102.25	101.28	100.09	101.82	91.307	99.145	108.96	104.9	100.07	98.243	102.23	98.037	107.28	101.6	104.73	93.949	90.766	102.26	101.44	94.399	109.97	101.96	102.33	101.21	105.35	103.01	97.846	98.066	103.71	105.08	97.317	99.652	101.69	104.28	92.192	113.02	96.441	99.875	96.922	102.2	101.56	101.45	100.81	102.43	102.46
123.64	116.69	106.96	105.25	104.62	106.99	104.92	101.76	110.76	116.2	106.23	108.06	112.97	108.57	105.32	112.78	116.28	107.94	105.36	110.22	102.06	111.63	115.48	105.81	108.33	117.26	107.15	109.58	113.67	101.5	105.82	98.179	108.59	111.96	109.68	103.27	111.77	96.937	114.85	104.83	107.4	107.17	113.63	113.29	107.62	106.03	107.2	109.3	107.3	100.54
111	107.03	116.85	99.465	116.12	100.55	116.23	108.87	109.37	111.18	104.59	110.9	98.395	110.81	110.07	111.7	106.59	111.03	113.06	105.96	108.15	106.46	105.54	105.05	103.97	100.1	103.1	102.61	110.37	101.55	106.53	116.39	111.53	109.33	108.18	112.17	115.7	105.01	100.68	105.5	98.261	110.55	114.5	107.5	112.3	99.959	111.1	107.54	107.48	101.18
109.34	100.14	102.06	109.3	105.61	104.46	101.28	100.08	104.05	107.3	96.426	95.662	107.65	95.081	109.39	110.35	100.36	97.79	93.149	101.36	90.72	102.26	97.13	101.48	99.914	104.37	105.83	106.51	99.52	102.65	101.79	108.46	96.809	104.1	96.844	110.92	96.787	100.35	100.71	96.883	101.59	101.53	102.76	99.324	96.635	95.465	97.788	100.76	89.685	105.67
93.045	108.21	100.67	110.92	111.41	104.29	99.923	111.47	112.02	104.74	112.84	104.9	107.81	109.59	114.34	107.7	98.601	109.29	104.88	107.56	104.41	95.299	100.49	101.66	100.42	107.54	101.04	100.16	97.218	108.9	111.8	109.69	102.66	102.69	103.87	108.69	101.56	107.56	116.57	103.32	109.07	110.59	111.19	105.9	109.4	105.12	105.66	104.36	106.1	105.69
100.42	114.76	111.58	110.14	105.52	103.56	104.71	92.903	110.27	107.34	99.019	104.69	109.13	107.86	109.16	108.27	109.02	108.7	110.05	108.04	98.338	117.77	98.229	110.63	102.13	95.94	104.16	102.69	112.97	105.72	110.85	104.31	104.98	106.76	101.85	103.38	106	104.16	102.34	116.84	113.3	108.48	110.36	101.93	102.09	107.06	111.73	112.7	101.43	102.24
101.2	113.85	96.862	108.24	103.17	103.18	100.67	105.98	108.61	114.96	118.09	106.91	106.08	116.02	107	113.31	106.69	103.4	100.29	105.5	93.099	107.21	103.26	108.78	101.64	108.2	98.626	105.81	105.57	115.03	104.57	113.5	101.03	102.81	115.7	108.9	99.921	103.75	106.31	100.51	111.34	112.21	105.47	110	113.71	116.31	101.86	113.34	115	113.79
108.58	97.489	114.21	109.46	107.84	104.19	104.24	109.49	105.57	106.14	106.9	105.43	111.47	113.68	103.06	105.78	106.2	103.9	98.418	105.76	107.86	105.73	111.57	97.868	102.2	108.46	103.28	101.85	105.56	118.66	115.65	96.007	106.98	99.204	113.3	105.84	119	99.814	105.03	105.9	111.14	110.92	105.1	106.7	111.6	113.15	99.534	111.75	102.48	104.12
108	92.297	95.915	101.41	97.518	112.99	101.1	103.88	105.44	91.755	99.087	89.945	98.306	95.105	94.239	94.488	90.834	100	97.382	110.78	98.241	110.65	106.4	103.4	98.755	101.5	100.33	90.095	100.95	102.17	100.71	96.574	100.01	100	101.39	92.672	99.324	109.81	100.66	98.314	104.39	101.42	98.049	91.557	99.212	95.587	104.98	95.442	95.814	96.941
98.4	104.99	96.314	93.026	102.46	99.353	99.7	103.82	102.66	102.74	99.432	98.352	91.451	104.05	99.811	97.269	102.23	106.39	104.96	97.3	106.95	116.48	98.637	97.368	101.32	95.263	93.8	96.828	105.38	108.33	111.02	104.63	110.92	99.123	102.35	100.03	93.935	95.421	93.602	105.85	96.8	94.992	104.38	103.16	102.23	105.37	107.81	103.94	100.6	90.43
110.57	100.06	106.79	96.539	104.4	106.46	107.23	110.6	99.064	110.55	106.5	105.23	104.57	103.16	92.594	105.09	106.09	103.79	115.76	108.73	99.412	107.71	99.687	105.75	103.09	112.03	109.01	103.56	102.77	98.08	109.15	102.85	110.91	102.14	107.57	101.01	103.3	103.53	104.68	93.56	109.27	100.18	107.65	99.272	107.14	91.548	105	107.01	108.55	107.23
102.64	114.49	108.55	99.588	109.28	97.549	110.79	102.45	102.88	106.38	101.66	105.07	99.751	101.74	116.45	104.41	96.124	112.27	107.49	109.84	112.04	106.7	110.79	111.76	103.88	107.66	102.03	103.29	99.131	105.68	106.3	112.64	107.32	107.57	109.04	108.73	103.79	101.4	101.13	111.91	109.56	113.4	107.48	98.582	106.36	105.09	106.85	106.12	110.34	103.42
109.38	96.682	100.04	100.76	105.88	102.25	106.53	105.28	107.19	105.14	107.65	93.25	104.03	100.9	97.133	99.234	106.56	100.69	101.06	111.5	105.3	108.79	107.31	107.76	106.99	106.8	101.64	114.78	105.1	111.01	107.59	102.87	106.74	109.72	108.78	106.81	104.88	103.05	103.31	98.7	111.22	114.58	99.706	110.31	106.64	113.85	105.71	112.43	109.6	111.96
106.28	109.58	110.91	110.19	108.54	106.34	100.69	109.44	115.56	109.3	109.17	111.85	113.27	101.46	109.02	110.7	103.71	105.86	107.61	106.76	108.39	106.58	111.51	96.335	100.3	102.13	103.94	103.34	101.72	108.14	108.95	107.25	105.51	114.56	108.04	102.82	102.15	107.5	104	102.85	108.87	104.59	114.32	104.14	105.15	107.85	103.84	104.81	107.42	114.82
108.41	95.404	109.03	104.85	97.582	109.27	100.28	115.03	105.33	95.12	103.69	109.82	101.38	98.749	109.06	97.026	100.94	109.12	113.29	105.29	102.54	100.42	102.94	99.055	109.98	99.873	108.57	102.04	106.13	104.36	103.96	111.24	116.89	95.451	113.36	114.1	108.21	107.52	102.3	102.6	109.03	102.86	107.54	113.65	102.53	104.44	99.594	105.13	98.526	108.77
111.55	103.02	99.284	114.26	106.76	110.07	112.19	115.42	104.9	106.48	105.87	106.61	108.85	112.75	113.41	115.2	101.07	112.63	110.13	104.48	107.15	102.13	102.94	112.98	105.55	111.28	104.99	109.43	109.18	104.33	112.38	105.44	107.7	107.14	108.54	101.51	107.6	106.95	99.893	112.21	102.01	106.08	114.21	104.35	104.62	101.86	106.29	110.62	109.99	104.06
105.7	105.11	111.94	105.8	98.881	105.81	114	107.82	109.57	113.61	109.79	105.42	104.87	104.55	104.07	108.67	104.98	109.85	102.43	111.83	102.48	108.95	100.5	105.35	106.93	106.26	104.37	105.15	98.4	106.69	115.26	100.75	109.47	100.49	109.73	107.52	108.91	93.504	99.289	113.56	106.39	110.21	97.215	122.63	107.19	106.3	104.15	107.38	108.42	108.15
116.51	107.83	106.78	109.24	115.42	115.36	103.22	107.47	111.17	118.41	109.91	113.33	99.858	103.36	112.88	106.73	114.65	105.12	110.04	112.9	111.17	118.71	107.61	113.57	112.87	110.45	118.37	112.84	110.29	108.78	113.37	100.7	113.04	113.44	107.51	114.34	107.13	117.38	115.19	106.47	107.37	114.66	117.41	115.87	118.36	107.9	112.22	110.24	110.44	117.41
111.67	119.44	101.33	100.94	103.13	101.71	94.737	112.46	105.22	101.47	111.27	107.17	109.17	105.23	102.79	104.61	99.012	110.34	109.04	115.98	105.17	105.72	108.61	109.71	109.69	109.02	113.6	113.44	108.2	110.44	102.76	102.82	104.58	107.49	103.89	108.66	102.65	102.42	96.574	108.73	105.56	110.67	121.59	103.83	104.72	103.37	101.21	101.55	106.22	108.09
94.216	104.01	105.98	101.52	104.51	105.18	110.5	95.529	103.57	108.44	106.57	103.43	103.45	117.77	103.16	104.35	103.2	106.21	105.96	107.75	101.34	101.68	104.89	114.99	99.677	101.95	106.1	103.91	112.94	109.37	95.076	99.746	111.88	107.55	107.7	100.04	104.76	109.21	95.769	110.85	109.54	104.7	97.335	100.35	100.21	104.99	106.92	110.83	104.34	103.38
111.83	101.85	104.86	104.57	99.294	100.94	107.47	108.83	105.54	109.71	102.44	101.16	104.45	106.82	103.04	105.7	101.61	108.72	104.55	107.21	103.05	107.25	110.01	102.97	108.41	105.9	102.63	111.62	99.491	97.702	103.69	106.68	103.89	111.72	110.03	97.402	97.534	104.45	101.19	112.33	108.85	108.12	110	105.37	107.34	106.46	102.52	102.53	95.988	111.06
97.309	101.29	95.623	96.158	94.444	96.685	97.798	91.684	90.496	100.2	94.893	99.079	88.574	98.458	85.989	96.101	111.59	94.498	97.589	97.417	97.076	102.2	101.75	93.585	94.845	100.83	104.09	95.423	99.777	95.672	108.89	94.838	86.874	96.196	95.506	98.814	95.921	101.42	98.893	97.268	100.62	92.815	100.19	105.72	92.426	93.068	98.939	98.067	91.814	94.599
93.805	103.4	109.55	106.29	105.32	102.78	111.02	104.1	106.52	101.63	108.52	111.16	112.63	113.46	102.79	114.03	103.61	101.08	104.38	108.65	103.46	107.39	111.87	109.4	112.89	104.06	109.83	100.28	107.38	115.45	107.31	112.67	103.36	101.44	107.79	107.76	107.6	106.49	100.41	106.35	114.61	102.11	98.937	108.08	102.92	103.01	103.33	110.27	105.37	94.508
98.211	94.449	103.09	103.79	101.19	108.55	94.441	92.18	91.92	98.438	100.69	101.57	97.148	88.981	105.78	107.14	96.363	108.49	94.52	92.842	98.631	86.055	102.37	96.1	93.626	100.9	101.51	93.352	103.96	91.444	99.863	93.987	99.305	98.803	90.592	94.275	93.863	102.14	100.31	104.78	93.642	101.9	113.67	87.369	103.86	96.365	89.623	96.637	99.106	99.306
103.36	102.94	105.7	107.34	108.49	110.26	100.41	105.52	108.85	109.76	108.96	99.526	103.81	102.09	103.73	99.512	106.78	100.2	111.68	109.98	106.91	100.73	108.14	107.68	90.515	100.34	102.07	109.98	104.97	103.43	106.32	115.98	111.47	103.73	101.62	105.61	110.78	106.32	104.45	111.26	116.74	109.52	105.1	101.37	104.47	100.44	109.08	101.94	107.91	106.12
103.83	112.38	100.6	115.79	101.57	99.828	106.7	106.84	103.39	115.36	103.36	106.84	112.79	103.95	102	115.07	107.23	112.38	102.16	116.1	114.47	100.78	104.83	112.14	113.97	103.24	109.43	102.97	120.76	106.1	107.93	104.72	109.91	108.94	92.143	105.21	104.15	107.84	100.23	104.06	109.74	102.04	111.19	108.45	105	104.74	107.26	111.84	108.61	105.38
104.52	117.42	104.71	110.83	111.7	101.48	111.22	113.93	116.13	109.83	107.23	107.73	104.02	109.7	109.48	113.45	106.84	116.34	106.8	113.21	106.22	113.9	104.92	105.78	106.3	107.39	105.65	112.34	111.92	106.58	105.9	100.63	106.3	102.6	106.24	112.63	101.85	111.88	110.47	105.08	112.56	100.63	114.99	108.18	104.04	105.95	109.57	111.99	111.99	108.56
110.25	114.66	99.139	102.67	115.65	110.24	105.56	105.32	110.65	104.1	100.68	112.22	109.98	105.98	112.13	108.57	109.31	108.43	98.896	100.69	112.16	106.08	103.67	106.97	110.45	99.562	107.16	108.6	112.04	102.66	108.67	101.54	108.05	99.036	105.5	105.67	105.01	104.28	102.56	110.31	105.49	97.533	107.01	102.57	99.918	110.66	100.6	103.26	106.94	110.92
108.66	112.56	103.51	104.41	97.02	116.26	104.02	114.1	110.6	109.53	102.64	99.219	95.566	107.41	104.62	115.83	104.29	105.67	107.2	116.05	99.992	101.62	112	107.37	101.08	108.78	111.51	105.02	106.92	99.783	103.12	109.01	100.85	102.77	109.48	111.43	104.11	108.21	102.69	108.41	107.81	104.27	109.67	108.39	106.83	110.22	107.1	106.35	108.27	109.14
105.63	105.06	106.95	108.31	113.87	110.79	116.66	109.52	109.86	106.14	96.241	108	107.22	111.95	112.59	106.75	109.87	102.43	96.063	101.4	111.11	105.29	103.94	107.57	108.18	107.74	101.78	98.613	110	105.8	106.61	112.62	113.04	112.53	108.35	109.77	105.49	109.18	114.32	109.67	104.45	99.596	101.74	103.71	103.71	103.68	102.67	110.91	120.39	112.29
96.94	102.42	104.6	100.67	114.91	98.518	103.97	100.71	112.61	108.42	105	101.44	104.73	104.45	102.17	109.68	100.41	109.14	101.68	100.52	102.3	105.12	101.05	109.56	104.84	106.29	106.46	103.23	113.74	108.72	106.15	100.93	108.67	106.64	109.34	107.13	113.05	114.63	107.32	100.74	98.795	108.2	107.23	101.6	102.63	103.37	116.46	103.69	102.02	103.04
111.15	108.52	109.99	107.95	110.87	111.63	111.17	110.23	105.14	106.51	106.24	103.56	96.421	104.21	105.85	97.23	100.08	108.31	105.37	110.15	109.98	109.93	104.45	101.29	109.58	117.15	111.24	108.41	106.66	109.26	117.62	105.43	114.68	108.6	114.95	98.767	109.19	103.69	109.08	117.56	112.75	103.83	111.31	109.45	110.26	113.24	104.44	108.13	107.77	104.48
108.38	113.07	110.01	110	109.84	104.92	103.44	108.94	106.08	103.49	119.76	117.82	105.05	104.5	102.69	122.68	108.1	108.62	110.6	119.07	107.93	114.02	112.55	104.76	108.55	105.06	103.27	102.51	105.5	93.929	104.36	107.36	110.91	109.25	96.071	107.22	101.65	108.8	106.5	111.24	102.09	108.65	114.35	103.04	108.15	106.08	109.9	108.17	115.74	94.433
102.14	110.32	112.37	109.57	110.7	102.74	104.31	106.07	109.85	109.11	107.63	104.83	103.25	102.51	110.36	112.49	105.83	99.935	102.19	102.81	109.18	112.03	109.98	111.56	98.796	101.76	115.97	103.96	104.31	106.23	97.334	97.458	106.67	106.08	105.64	102.03	98.865	107.1	110.57	98.431	99.927	107.09	111.98	110.49	110.7	109.89	103.93	110.19	103.89	104.05
99.284	112.46	107.68	110.72	104.52	104.13	110.1	109.05	101.88	109.14	109.35	108.99	110.7	104.45	103.56	103.26	111.67	110.26	91.084	114.39	102.41	114.5	103.83	105.23	108.71	101.83	107.34	106.8	106.61	105.2	110.27	98.924	97.332	106.58	105.1	105.77	98.34	110.96	105.63	98.961	98.556	104.29	104.92	105.99	106.39	104.95	119.23	105.58	101.67	102.48
108.2	106.08	100.94	110.27	102.66	114.52	107.69	106.3	93.183	96.475	99.514	105.82	112.28	101.89	96.958	102.72	113.63	110.15	95.666	110.22	106.77	111.77	107.44	109.88	106.97	105.06	107.07	102.57	100.14	102.41	100.11	104.29	91.418	101.28	106.64	110.05	101.68	104.71	95.687	101.41	120.38	105.2	97.617	104.81	110.55	102.05	113.33	111.48	105.68	100.79
102.86	108.99	113.17	100.82	109.36	103.99	105.27	115.49	108.49	116.2	106.38	94.887	123.08	112.97	117.8	106.95	112.22	108.12	112.61	102.97	108.76	108.97	108.07	104.36	101.43	112.88	114.37	108.61	117.09	109.04	116.76	114.82	110.09	110.63	99.033	109.26	104.3	108.29	106.76	107.79	105.75	106.08	104.5	105.96	103.84	113.18	110.74	114.49	106.83	101.38
109.06	111.62	106.01	106.94	117.22	110.71	109.4	110.89	108.66	109.98	102.56	111.23	109.46	102.96	101.62	103.18	112.14	112.31	101.9	101.75	109.09	108.8	109.17	105.9	109.49	110.03	104.68	113	114.79	110.57	108.8	98.525	100.62	111.24	113.21	105.9	109.7	102.78	109.57	99.874	112.09	117.18	102.09	110.88	119.2	109.68	109.7	111.65	108.43	107.17
108.14	100.66	110.97	111.96	114.43	112.73	114.79	111.61	107.32	109.65	114.9	114.02	110.39	106.63	103.74	106.98	117.7	105.25	114.9	103.86	105.65	114.59	98.23	111.42	107.41	108.62	97.315	104.65	110.58	110.96	104.95	104.2	101.04	109.81	103.1	104.49	105.07	108.34	100.67	99.651	113.73	109.15	111.95	109.89	101.41	104.12	96.002	103.82	105.76	105.48
112.72	106.33	109.17	111.12	106.64	103.89	109.98	107.9	105.02	114.43	111.97	102.21	109.88	103.21	112.26	110.02	105.38	110.2	105.54	106.21	104.37	113.6	110.23	103.07	105.85	107.39	109.37	109.33	103.89	111.67	110.08	108.93	103.63	112.24	115.13	103.23	109.76	114.23	111.62	106.57	107.4	112.22	116.8	114.6	114.99	98.997	108.87	107.16	103.29	117.61
110.63	98.202	105.1	109.74	96.45	101.78	111.18	109.58	108.53	107.94	105.45	101.45	101.5	104.2	108.07	110.83	98.294	111.03	105.2	103.12	105.95	108.28	105.92	99.619	112.13	107.27	96.352	111.92	102.72	108.49	102.41	101.08	105.2	108.21	97.734	104.41	105.63	108.9	110.31	101.84	113.58	102.32	111.87	105.11	103.28	113.54	103.27	108.81	107.56	107.45
105.13	101.87	106.3	105.9	116.22	110.69	111.08	100.69	100.87	100.12	103.75	108.97	106.7	95.914	109.32	102.37	104.92	109	105.55	102.62	110.71	104.91	115.87	102.46	108.99	100.83	115.43	99.595	107.22	101.4	113.04	103.63	107.09	107.14	100.9	99.701	101.49	107.82	98.022	106.85	110.26	104.65	106.05	102.46	99.173	103.06	112.49	100.07	108.29	102.96
108.92	103.25	101.99	111.06	97.535	110.22	108.02	109.19	106.36	101.97	104.51	109.45	106.13	104.79	114.14	106.55	107.44	99.481	100.57	112.04	104.02	109.64	99.017	99.884	108.6	104.32	111.18	103.38	107.43	101.14	104.19	103.5	109.17	99.066	105.4	106.86	106.36	113.89	106.69	111.14	102.64	100.32	103.12	114.67	107.65	102.56	112.93	106.03	99.117	112.05
109.31	103.77	107.08	102.46	97.984	106.17	106.64	109.74	115.3	100.71	110.4	102.19	102.32	103.23	104.65	104.54	104.07	107.63	97.823	107.3	101.96	106.2	111.94	105.46	117.07	97.6	106.07	100.42	105.07	99.675	114.72	109.12	105.7	103	107.7	95.905	104.83	109.31	107.07	108.21	102.19	106.33	103.02	102.4	101.88	116.44	108.54	114.18	101.9	107.21
104.66	103.99	105.24	102.5	116.01	110.36	107.67	103.05	111.99	99.741	113.05	107.98	109.13	108.45	105.71	109.57	96.647	106.03	106.52	97.148	119.73	108.06	109.2	109.19	110.66	107.91	106.89	113.38	113.37	103.37	103.04	106.57	104.47	109.02	102.11	107.9	121.24	108.81	109.09	108.11	107.43	102.1	118.04	114.86	110.51	113.03	102.19	105.85	110.76	112.65
106.67	106.35	103.34	109.75	108.51	103.42	102.12	112.12	113.44	101.76	110.17	106.03	108.21	104.75	110.7	103.99	108.43	107.42	105.02	106.59	98.321	109.88	105.1	108.1	104.04	110.76	105.92	111.29	102.16	107.46	108.29	96.295	109.9	103.71	103.73	119.73	106.82	104	108.41	100.94	103	104.25	107.91	104.71	109.08	107.86	110.68	108.87	102.11	98.915
103.1	103.28	96.602	98.76	101.99	89.438	100.6	101.33	102.36	111.37	95.946	96.377	99.974	97.337	97.914	106.24	112.41	100.72	93.247	104.86	100.85	117.1	95.647	105.66	103.19	101.97	98.293	103.21	92.831	103.83	103.2	102.07	98.59	89.429	93.412	96.818	101.03	102.62	101.65	110.66	106.96	93.022	103.86	102.12	99.615	94.865	105.95	96.022	100.98	104.09
114.02	108.1	108.94	111.89	112.16	114.17	119.19	108.24	109.61	109.08	108.93	111.08	108.09	111.8	111.52	114.81	104.64	104.1	108.24	112.24	102.55	114.44	101.94	106.72	117.71	104	108.76	122.66	121.54	108.81	107.72	103.54	105.67	110.38	98.796	108.52	104.75	116.76	105.53	111.35	110.72	105.29	104.21	100.82	110.47	106.98	114.01	104.29	106.92	107.45
89.843	98.801	96.574	97.476	114.26	100.9	105.12	101.63	105.61	101.83	101.45	107.45	101.93	100.73	106.16	105.85	104.52	94.795	96.967	99.078	88.044	98.451	104.04	111.39	101.78	95.842	105.81	109	97.999	100.55	98.689	103.46	99.531	96.115	102.16	98.422	99.496	100.22	98.918	99.35	104.64	94.757	103.53	90.78	101.57	104.65	93.985	96.595	93.229	98.998
105.29	94.92	107.78	110.97	112.78	101.33	104.13	108.41	102.12	117.23	103.34	108.97	116.91	110.43	109.42	108.13	101.34	106.41	112.77	98.408	112.99	109.79	109.65	101.33	111.84	107.34	111.01	106.35	116.31	116.59	111.88	110.98	116.25	118.68	108.39	102.99	112.86	104.74	110.62	110.95	110.1	106.93	109.16	115.98	115.24	107.25	104.67	104.75	104.04	112.12
112.31	109.82	103.16	109.57	107.61	109.57	110.96	102.81	106.82	111.39	107.39	111.5	109.58	110.65	111.84	112.46	116.84	106.06	115.08	107.7	107.84	103.12	100.02	108.24	109.99	107.45	111.54	113.59	116.21	109.07	107.56	108.92	112.41	111.28	106.2	107.54	107.85	112.91	110.46	104.38	111.14	106.12	106.65	110.8	110.28	107.14	112.04	101.83	110.41	113.96
108.6	104.4	107.77	99.042	102.53	106.57	105.39	120.18	108.71	110.6	108.51	110.32	117.97	108.74	115.21	108.05	101.97	113.69	109.32	108.93	112.51	107.37	114.43	111.76	113.69	117.54	111.41	118.69	114.25	108.3	119.63	104.85	109.07	105.99	105.52	110.42	109.06	101.01	109.22	109.05	106.41	107.95	99.386	109.39	114.45	110.52	111.2	109.57	96.99	109.7
113.56	114.17	109.56	113.43	108.93	111.83	114.87	109.53	117.61	115.23	116.28	106.63	104.19	116.91	100.47	111.62	108.14	108.04	98.637	114.13	107.48	102.73	104.91	113.07	105.92	102.64	108.53	112.46	98.769	101.19	102.58	109.04	110.15	106.14	114.18	109.87	104.78	108.08	112.91	117.86	105.67	104.16	104.06	100.33	102.65	109.16	103.13	113.91	115.11	118.48
108.62	100.08	108.99	95.114	105.53	114.62	96.81	104.23	103.75	100.29	100.59	108.53	102.76	110.93	111.15	106.33	113.6	102.97	111.99	98.981	118.65	108.2	104.62	107.14	104.94	102.83	110.97	106.57	110.66	103.59	107.79	105.64	109.17	97.99	105.91	110.68	110.85	108.61	94.605	103.49	97.671	100.7	104.18	105.86	111.52	104.83	101.24	101.26	106.28	113.28
106.78	105.2	101.61	105.81	107.99	110.97	98.261	102.05	98.299	110.58	98.571	108.45	101.6	106.34	105.26	105.05	111.53	103.73	101.22	113.32	99.259	99.986	111.39	110.3	105.44	107.07	101.44	118.23	113.65	99.456	108.13	110.28	108.32	112.99	107.46	113.88	109.49	104.15	113.3	106.09	101.57	102.15	100.8	108.58	97.106	100.24	107.89	101.64	114.16	102.76
107.21	100.98	96.932	94.752	103.88	106.81	91.575	94.801	101.74	101.33	99.23	104.31	99.348	101.52	97.366	103.33	101.89	105.43	97.139	113.47	97.162	107.26	98.912	105.18	106.98	107.73	99.006	107.31	102.43	110.95	101.09	95.769	106.02	97.923	100.28	96.113	97.25	103.5	105.95	98.561	96.445	111.62	93.867	101.29	98.272	100.44	96.353	108.31	96.168	105.78
106.31	106.02	103.36	104.25	109.08	99.456	94.673	106.69	102.71	105.38	96.235	102.41	95.406	107.13	92.725	98.818	99.291	94.299	109.66	102.92	91.575	102.39	101.52	106.22	107.38	105.36	104.43	99.186	105.99	101.6	102.92	101.31	94.008	95.894	88.485	96.992	101.42	106.79	99.054	92.841	103.21	103.94	100.25	98.878	98.805	99.272	93.025	102.25	101.75	105.84
111.47	98.343	104.1	99.344	109.15	103.74	107.72	98.124	104.91	111.62	111.35	94.303	104.2	109.63	107.81	105.64	107.5	103.72	103.96	105.3	114.58	99.568	105.2	105.98	104.75	104.35	103.2	112.51	105.61	103.63	105.62	103.07	107.93	111.77	101.02	102.43	101.57	101.77	111.46	102.6	107.43	95.845	109.67	106.98	104.18	116.3	96.818	102.53	122.08	97.984
115.24	105.86	106.28	103.66	107.15	104.34	108.99	107.82	106.93	106.34	115.54	116.77	110.53	114.31	112.37	101.72	106	110.41	105.13	117.62	97.326	107.14	109.82	101.88	94.898	104.62	113.2	108.69	104.96	100.92	107.87	102.75	113.2	103.64	114.31	109.7	97.599	104.44	105.95	97.531	110.85	109.7	106.44	106.72	107.12	103	110.05	103.12	105.33	105.34
103.4	106.57	109.94	108.05	104.91	104.64	108.01	104.28	116.67	106.44	106.97	109.7	107.6	104.74	102.1	99.45	101.42	110.49	105.82	107.38	100.45	113.32	97.187	105.82	100.87	103.2	104.09	100.35	108.62	111.82	98.754	104.33	106.63	110.21	99.294	108.44	101.57	113.68	100.57	101.56	109.53	105.67	111.9	94.071	102.87	110.28	103.65	112.53	110.64	104.8
108.38	108.38	109.42	108.24	117.81	102.77	101.56	111.95	109.02	107.97	106.93	111.26	106.59	107.49	108.98	102.7	111.47	113.46	101.9	106.89	101.98	112.15	100.59	109.39	107.25	106.61	107.1	111.01	106.22	99.112	120.15	114.64	106.26	106.72	116.59	114.11	112.14	110.64	111.14	116.52	106.83	113.15	106.48	105.25	111.19	107.9	108.61	111.24	113.41	110.6
94.133	89.844	88.349	110.11	96.133	104.52	94.669	100.1	100.5	95.607	114.7	94.969	97.388	103.18	94.814	98.805	100.81	93.535	94.164	93.895	99.566	93.865	96.315	97.523	102.87	99.712	98.546	97.403	103.73	102.17	93.448	98.421	103.34	104.14	104.81	101.38	93.322	101.37	94.176	94.577	94.735	94.867	99.736	99.061	102.07	102.28	95.386	104.07	100.65	101.39
106.55	114.49	102.15	99.019	109.19	101.42	109.37	104.93	105.07	111.74	106.53	98.235	92.972	112.23	113.59	105.1	108.14	104.97	101.67	104.88	105.34	107.12	103.38	109.7	108.38	105.79	101.28	110.38	103.42	110.62	107.28	97.496	109.33	106.01	94.375	94.873	101.16	114.65	111.34	103.49	103.66	103.89	107.79	106.1	108.44	107.31	111.01	113.34	109.14	99.062
107.37	111.37	100.26	102.07	106.6	108.55	109.48	109.6	114.57	107.45	101.18	105.67	110.76	107.29	99.389	105.73	108.59	109.49	109.99	105.1	100.09	100.87	104.29	109.37	107.88	102.59	105.6	105.86	101.02	100.12	103.25	112.5	106.01	106.83	103.81	113.63	93.928	103.03	102.6	99.953	104.03	101.22	113.78	106.9	105.56	101.37	109.84	105.81	112.48	102.18
110.42	105.22	107.66	116.53	112.95	109.04	100.77	108.15	109.6	100.86	108.77	103.36	113.45	107	112.62	105.57	110.38	111.11	109.7	111.26	114.12	111.68	108.19	99.734	105.05	106.62	102.72	102.85	106.85	111.62	111.06	104.08	106.3	102.2	102.03	116.39	106.02	106.09	112.67	102.43	106.86	111.92	109.16	106.71	116.72	101.47	113.11	111.33	105.38	115.2
108.25	98.433	98.026	102.02	99.921	104.03	101.35	105.08	109.03	100.34	100.58	98.815	108.47	99.243	104.63	93.615	97.42	93.518	102.9	95.75	94.443	96.779	105.47	97.36	103.11	97.547	94.31	103.9	99.642	97.132	94.619	97.269	97.775	101.58	107.3	106.55	98.077	108.48	105.41	98.127	108.33	103.51	103.07	101.69	101.89	100.79	98.398	100.92	101.22	97.572
117.82	107.43	107.73	108.48	103.51	106.83	105.06	107.28	112.82	103.59	105.36	113.02	107.1	105.03	103.72	98.765	107.2	110.37	97.405	107.14	110.21	103.46	107.8	103.71	106.9	102.79	109.02	106.07	105.43	110.92	106.59	115.01	100.03	105.91	105.86	95.88	104.12	108.95	110.28	108.33	107.8	106.41	105.46	112.88	108.33	106.57	104.1	111.8	107.72	117.69
108.07	101.61	111.06	104.41	103.56	100.88	111.56	102.04	104.72	105.64	105.07	105.38	106.53	100.8	103.56	94.242	102.11	110.87	103.88	106.94	102.33	108.86	103.1	111.87	100.97	108.64	115.98	100.89	104.58	96.939	104.19	101.48	96.565	107.56	98.436	100.5	100.85	103.94	103.97	103.6	112.29	105.44	104.13	103.59	110.53	102.21	102.62	109.36	107.37	108.41
98.039	107.34	114.96	104.5	105.64	108.9	106.95	112.47	104.43	111.64	107.66	100.79	103.17	114.45	104.88	108.08	111.69	111.91	111.14	103.53	95.121	109.57	106.57	103.25	103.25	104.07	109.67	112.98	107.85	107.04	104.71	100.04	102.21	104.53	112.19	109.51	104.87	106.08	107	99.625	104.53	109.72	113	99.447	109.13	106.55	105.77	112.9	101.33	100.94
104.93	109.36	104.06	102.3	103.9	115	120.79	111.05	107.02	107.87	112.22	108.77	108.46	100.51	103.94	103.45	113	103.17	117.83	107.48	108.51	118.03	111.94	107.6	108.62	111.71	109.57	112.22	106.43	98.8	119.41	109.55	102.76	108.48	109.48	114.62	103.99	116.38	111.49	109.95	105.31	104	110.26	100.8	104.58	103.09	114.21	102.68	115.05	111.87
97.303	92.371	88.535	90.653	93.9	94.289	97.294	104.52	93.623	93.011	94.259	95.734	98.699	91.543	89.863	103.89	107.73	105.3	106.46	102.95	96.733	90.45	93.086	93.673	94.62	95.169	94.5	93.966	99.343	98.019	97.165	100.86	96	93.949	100.7	98.097	98.262	94.018	106.38	101.41	95.93	101.85	98.678	95.776	93.588	97.132	97.331	103.24	113.5	93.763
105.86	100.98	109.76	113.25	102.87	108.37	110.37	103.91	102.64	106.94	105.73	108.02	109.13	100.2	104.66	107.63	102.08	99.114	102.37	107.98	105.62	103.86	95.867	113.97	111.07	102.55	104.51	107.3	106.15	110.62	104.05	106.01	105.29	100.99	105.45	104.88	100.8	96.975	104.28	107.8	105.36	111.05	98.871	105.96	110.99	105.48	103.76	107.42	116.34	94.908
98.123	111.65	115.15	101.54	99.618	101.4	101.76	103.61	106.54	100.98	105.61	103.32	108.53	102.84	101.21	108.01	101.86	101.22	98.267	117.21	106.29	109.21	101.57	105.2	101.33	105.55	110.59	102.71	101.57	99.376	101.95	107.16	106.2	100.58	99.687	103.95	114.13	98.726	98.967	103.72	110.43	104.63	104.23	98.862	110.55	106.75	106.73	99.518	102.16	109.38
107.55	107.35	99.675	112.15	112.19	115.69	105.03	101.19	102.98	107.31	105.31	106.34	99.807	100.89	106.05	106.83	103.74	110.99	107.34	107.2	103.62	101.99	101.68	108.15	106.77	105.88	111.98	101.76	103.19	114.43	109.96	110.52	114.92	112.78	103.9	104.96	110.9	106.43	93.173	112.48	101.02	106.86	103.35	112.76	104.42	100.26	107.78	99.016	104.24	95.249
110.23	109.62	112.04	110.27	112.36	105.71	108.65	115.78	103.09	107.94	109.5	107.52	114.23	110.2	104.25	105.51	117.7	107.3	111.98	117.41	105.72	106.74	106.48	120.67	109.68	109	113.22	116.69	96.523	115.09	104.59	103.7	113.31	102.07	101.35	113.25	107.15	108.21	107.35	105.41	100.84	113.26	104.04	116.42	107.95	111.26	105.32	101.93	110.2	109.49
101.8	110.58	107.18	107.28	106.33	107.51	110.56	105.96	104.8	102.02	115.3	106.85	114.08	110.06	111.25	113.99	116.11	112.78	112.97	112.34	110.44	105.48	106.06	102.33	103.91	109.64	98.615	105.74	106.83	111.2	107.48	108.03	106.72	98.595	107.01	109.01	110.24	110.88	100.78	109.33	110.53	115.69	112.98	111.15	106.45	109.14	113.11	117.68	113.87	105.98
94.141	100.66	89.418	104.02	90.42	101.23	105.53	105.72	100.11	93.177	110.63	89.616	87.663	105.83	100.8	93.754	101.57	108.69	93.018	99.806	100.66	89.051	94.949	93.074	96.935	93.003	94.039	95.928	93.935	100.85	95.295	93.799	94.159	92.402	100.2	103.37	96.77	98.136	107.3	104.84	97.045	105.32	95.852	99.312	100.59	89.933	104.81	104.17	99.744	97.626
105.76	107.16	110.41	107.95	108.78	102.33	97.52	110.99	101.13	105.81	92.814	109.72	105.81	110.85	109.33	113.25	107.35	104.5	109.81	105.5	114.57	105.05	117.05	107.71	102.84	100.72	105.59	109.91	104.18	105.07	103.84	107.06	107.81	102.84	93.816	113.77	109.94	106.9	106.39	107.93	106.48	110.87	109.36	108.94	106.05	100.55	99.461	111.51	103.77	99.379
109.25	109.07	112.26	108.48	110	110.21	103.58	114.72	99.693	116.75	109.07	99.748	117.46	111.87	116.49	108.29	116.32	105.39	102.44	116.46	104.69	101.67	109.16	107.56	102.5	108.34	110.77	106.37	113.17	105.05	106.8	102.75	111.88	105.4	108.19	103.77	101.86	110.37	113.84	111.86	108.62	111.08	103.62	108.65	98.452	107.2	113.4	109.44	95.35	110.28
99.177	100.9	103.36	98.084	87.182	95.702	99.43	88.461	94.219	88.851	83.946	95.037	94.074	102.99	103.77	90.571	103.39	95.112	100.25	100.98	89.057	98.728	88.384	103.2	102.99	93.753	100.82	100.79	89.007	98.489	101.5	93.998	100.38	96.741	100.14	86.608	97.978	93.516	87.737	102.86	94.821	98.945	94.446	100.78	92.012	90.499	88.335	98.932	106.01	101.67
112.84	100.29	106.14	109.48	101.14	108.09	96.542	112.2	101.94	98.399	105.95	106.13	101.3	101.71	114.13	112.19	100.22	101.27	110.52	111.5	96.707	99.676	103.69	107.7	106.06	102.48	109.81	104.64	113.71	110.8	110.5	99.73	97.959	108.4	92.57	102.87	112.67	118.05	103.58	112.46	107.17	101.79	104.18	99.114	101.72	112.11	107.07	106.32	102.08	115.51
95.903	105.04	110.61	103.09	94.174	85.535	94.704	97.767	102.19	101.33	105.72	108.08	103.47	95.495	103.48	106.55	102.81	94.644	103.2	89.443	99.607	96.863	103.85	101.48	98.181	104.17	96.281	101.88	108.67	97.831	90.326	100.32	100.99	91.587	99.468	101.6	98.735	104.51	94.195	110.72	103.65	97.569	98.63	99.27	100.86	101.8	102.27	102.58	109.52	95.214
105.8	96.1	104.04	100.28	108.26	101.79	101.8	97.77	101.99	100.85	108.34	104.64	114.52	103.96	100.66	108.55	102.71	104.64	110.38	108.24	97.998	100.11	106.93	100.66	104.42	108	103.11	104.91	107.54	110.15	103.73	111.84	100.79	108.08	107.75	109.43	109.31	109.62	105.48	105.74	107.41	108	101.32	111.59	94.227	107.5	103.29	102.51	107.13	104.31
110.05	103.95	111	108.83	111.22	104.76	106.4	104.51	107.81	108.61	101.89	109.42	106.61	107.84	96.427	104.94	107.43	104.02	105.14	107.47	110.83	106.27	104.17	111.52	104.58	115.42	107.8	108.65	109.63	98.167	109.22	105.25	101.24	113.07	101.45	100.18	113.47	110.55	114.63	105.78	117.17	114.3	114.64	109.36	112.24	109.29	108.32	99.991	107.49	105.95
105	106.83	111.34	111.12	108.91	111.54	111.9	111.77	112.48	117.68	107.17	111.86	107.66	114.92	108.81	112.54	106.78	108	108.72	112.8	103.54	99.46	108.11	106.65	115.39	108.37	106.49	103.77	112.69	106.16	113.74	104.13	106.29	113.18	106.89	104.95	111.43	109.55	114.4	108.42	111.32	105.98	102.48	111.73	112.52	108.97	112.42	102.56	114.06	108.38
109.18	107.74	102.15	101.23	102.99	108.25	103.88	102.8	101.07	106.65	108.73	100.73	111.4	95.994	99.451	110.01	110.97	109.32	110.54	106.54	93.946	99.022	100.03	115.39	104.12	107.59	105.42	107.59	98.4	101.79	104.19	110.84	108.77	106.8	111.02	112.95	109.75	110.94	108.74	116.57	99.974	108.23	101.56	112.07	103.88	103.59	111.74	109.74	107.94	104.56
107.23	106.76	98.994	108.11	93.694	104.02	104.83	109.7	98.785	108.61	113.66	114.68	116.89	112.56	101.26	108.92	104.21	112.94	101.12	107.56	107.38	99.786	105.1	97.3	112.55	104.17	103.95	105.35	108.89	111.19	109.38	115.62	105.77	108.56	100.74	99.354	105	98.815	105.74	105.91	98.434	102.53	100.17	105.78	95.095	107.71	113	115.58	116.26	112.29
96.167	96.256	95.051	96.366	87.95	91.871	99.042	98.415	94.939	100.85	95.008	99.741	102.89	96.94	95.127	99.65	93.017	95.878	99.05	106.18	96.433	111.22	85.869	90.394	99.62	107.9	95.843	89.708	96.745	95.937	93.683	99.688	102.49	101.47	93.431	96.234	102.88	88.491	102.39	99.356	101.79	102.04	99.81	90.739	100.06	93.513	97.455	97.017	103.56	99.819
104.78	109.99	105.63	100.98	100.69	112.63	105.96	100.51	112.5	104.98	108.18	99.604	107.48	107.94	104.27	106.3	99.169	106.1	102.98	101.27	111.04	104.23	102.71	107.08	104.68	107.22	101.22	108.04	106.04	106.4	103.95	106.68	110.89	103.27	109.23	117.4	107.32	108.75	112.46	98.559	100.02	109.03	101.09	100.44	101.15	105.32	108.15	105.17	100.15	100.21
112.39	106.33	100.14	106.62	108.1	102.79	101.64	106.69	109.3	106.75	110.46	99.091	109.2	102.1	104.18	110.88	104.31	98.622	98.91	104.77	116.77	106.39	108.16	101.96	100.97	112.84	102.21	101.12	103.73	95.303	102.06	106.54	110.26	106.71	108.15	106.89	104.08	101.42	113.6	104.99	108	102.73	97.141	103.08	99.477	112.36	106.88	106.2	111.4	113.94
112.76	100.14	113.29	109.57	101.92	115.65	106.63	107.54	111.87	112.5	108.21	106.16	116.07	101.32	107.68	108.87	111.61	105.12	109.57	111.09	105.77	105.31	104.24	113.02	93.48	113.28	110.79	110.62	103.27	115.76	107.57	107.33	104.51	104.71	108.84	109.36	103.58	120.95	104.47	104.98	108.13	110.02	100.08	100.88	104.01	108.9	111.59	114.35	101.76	116.22
102.45	111.9	107.52	113.32	109.24	104.97	112.48	112.65	112.02	118.41	107.9	102.11	98.868	106.23	118.06	106.79	111.57	103.05	99.782	117.21	115.04	116.75	107.17	110.91	113.58	110.69	106.07	106.95	107.92	113.77	113.33	109.79	113.89	108.29	107.93	115.12	108.71	108.83	112.83	106.81	114.5	98.727	108.17	106.58	107.17	108.06	111.56	120.77	116.78	114.71
112.46	103.64	101.42	106.56	108.77	112.71	111.78	112.89	103.27	105.29	110.86	107.81	102.84	108.98	107.57	99.747	104.41	112.62	108.39	115.42	106.85	108.33	117.08	103.83	103.51	108.84	114.84	107.46	108.63	110.38	111.57	107.76	111.52	108.88	114.41	108.24	109.02	107.57	101.01	107.37	100.06	118.3	105.03	111.62	106.77	116.93	103.33	107.93	119.13	98.658
104.91	101.09	113.58	105.35	100.73	107.91	111.28	106.04	115.81	108.26	103.94	97.502	100.57	104.54	103.18	97.769	103.8	102.72	104.05	114.4	94.305	103.68	98.806	100.36	104.47	97.402	108.63	110.07	108.46	106.17	99.68	99.266	116.23	103.75	100.45	95.91	105.01	110.72	112.02	105.65	97.172	95.402	109.63	101.14	94.204	104.81	107.66	107.67	104.64	103.49
99.351	108.69	103.74	104.22	103.55	109.61	104.91	101.26	104.87	116.99	99.94	108.79	112.19	110.53	100.16	102.99	110.33	101.75	107.85	101.91	100.01	114.9	103.24	100.72	104.96	99.536	97.6	111	99.282	106.03	102.76	114.76	105.76	102.21	109.85	107.69	110.63	108.22	103.14	105.71	112.18	100.96	103.9	106.05	99.859	103.84	114.52	114.98	106.33	115.04
117.74	104.4	110.58	115.12	112.12	110.84	115.53	109.57	107.87	108.38	114.28	109.81	115.85	108.87	104.04	118.49	117.08	107.82	112.56	109.68	108.6	114.94	110.5	115.58	101.5	111.65	112.93	108.95	112.24	119.5	111.74	105.61	112.51	115.7	115.37	117.07	116.04	109.9	117.37	111.92	108.8	118.97	109.88	108.82	117.67	116.68	100.31	111.66	106.59	105.94
113.68	100.51	105.94	111.22	103.46	114.43	99.068	104.43	101.59	110.46	112.14	99.744	108.41	102.76	104.64	114.17	110.26	110.17	100.48	109.82	109.67	100.72	102.88	101.02	104.04	103.42	105.55	104.9	106.24	106.05	106.89	98.56	108.22	117.79	101.88	102.4	100.06	100.41	98.285	105.08	105.77	105.62	114.22	111.47	111.31	95.866	105.32	103.72	106.28	111.03
112.88	101.4	103.54	105.32	103.59	108.04	118.71	107.53	102.76	104.08	111.39	97.019	109.97	107.05	106.05	108.51	102.71	101.11	104.58	108.67	108.65	102.68	107.34	115.32	104.64	105.77	108.27	109.27	94.528	111.08	102.48	100.38	104.7	109.81	110.93	103.95	101.66	110.27	112.54	110.35	102.9	112.73	102.05	106.13	100.72	104.51	105.52	108.77	105.75	95.95
103.73	93.33	108.44	107.75	111.04	103.17	110.69	104.12	101.06	105.95	91.363	102.67	101.35	103.71	107.25	107.11	100.62	104.92	105.27	104.06	96.22	99.761	110.81	101.8	96.815	106.87	111.2	107.16	110.31	104.81	109.4	102.26	112.52	118.62	102.98	98.396	94.12	97.02	104.5	104.85	100.91	101.5	108.2	104.54	96.524	103.92	103.74	114.76	102.59	102.38
104.02	99.621	96.963	100.75	99.683	89.806	93.135	90.421	95.748	97.375	96.641	99.059	94.178	108.04	93.641	96.383	105.09	95.603	93.131	86.432	103.44	97.47	94.39	96.26	95.307	111.97	95.095	98.897	100.92	103.56	98.721	92.271	95.461	97.523	92.283	101.79	92.951	102.8	102.33	96.822	99.745	111.07	91.983	96.397	94.824	108.22	97	96.562	96.654	96.048
106.53	102.34	107.36	108.04	97.895	112.83	113.15	108.28	118.11	108.97	112.69	108.62	103.93	97.433	101.58	103.34	114.38	109.73	98.713	98.748	111.97	108.52	101.5	102.65	111.08	111.71	105.04	111.01	109.81	102.38	105.74	99.626	106.42	104.18	106.17	108.74	102.55	102.87	93.712	105.25	103.26	101.64	112	99.473	104.56	105.69	100.39	114.73	103.21	106.4
109.54	105.3	116.77	98.89	111.71	111.71	105.99	108.75	112.38	106.2	101.8	114.2	105.76	108.44	112.84	104.76	112.54	106.65	102.81	106.91	98.951	112.63	109.98	105.52	113.51	119.63	110.4	110.2	108.11	111.27	114.44	111.29	110.06	116.22	108.76	98.19	111.11	110.07	105.59	105.84	106.25	105.42	110.22	105.13	112.76	104.86	106.09	109.51	104.64	107.54
106.83	111.03	105.51	106.06	108.36	105.36	109.72	107.25	106.57	108	104.77	102.32	99.339	102.79	105.13	107.68	109.4	108.16	107.12	101.14	106.82	117.83	97.193	107.02	109.5	103.15	104.25	109.09	108.61	107.81	107.18	99.276	98.508	105.65	102.47	111.74	103.66	113.29	97.663	106.4	97.924	111.62	99.21	105.38	102.29	104.39	102.87	103.74	100.21	107.61
106.84	102.83	110.79	106.43	120.6	112.87	101.96	105.49	106.75	105.03	105.85	105.15	100.9	111.73	115.22	108.7	115	110.84	102.96	104.97	120.76	108.66	100.03	106.36	98.742	105.5	111.23	107.07	109.31	113.76	107.03	106.43	104	112.31	108.53	111.56	105.51	112.13	106.01	116.81	109.34	105.12	107.39	109.81	104.47	106.52	106.37	105.29	107.67	117.59
97.058	110.83	121.64	109.42	106.45	104.63	114.81	100.37	109.86	118.15	110.59	101.56	113.22	107.34	112.28	104.9	107.64	119.19	108.68	101.94	108.37	110.58	104.13	107.93	103.72	99.084	112.6	113.3	113.19	112.12	107.43	111.25	108.43	113.19	112.38	117.34	102.99	95.633	97.635	113.47	107.53	102.38	107.23	113.8	109.74	111.35	110.62	107.53	105.97	109.27
100.61	103.63	100.75	106.25	105.84	105.51	98.745	101.94	104.6	111.61	106.1	106.94	102.17	111.02	115.33	101.48	95.842	107.12	109.83	104.87	107.69	100.83	101.42	114.07	112.82	105.49	102.45	111.4	114.32	107.03	103.6	95.611	107.72	107.79	114.62	119.07	103.44	114.92	102.39	114.27	103.98	114.35	105.57	114.5	111.34	103.74	103.6	105.6	108.63	110.18
112.77	118.34	114.23	111.07	111.2	102.57	114.92	105.05	120.54	115.92	114.55	109.43	110.98	104.41	103.78	116.12	103.38	106.68	110.13	111.71	107.32	118.88	116.28	108.82	105.74	104.81	115.96	104.81	111.75	118.23	110.99	109.49	106.53	111.73	107.77	107.39	113.08	105.53	109.98	109.77	110.99	104.9	118.19	112.94	106.71	105.87	101.01	113.75	97.897	111.53
111.59	108.39	111.54	103.3	109.48	112.41	111.75	104.72	107.24	113.09	112.3	105.19	105.79	109.91	98.938	101.86	110.81	102.17	113.38	108.81	109.35	110.34	111.3	105.5	106.95	115.41	107.88	116.27	109.81	114.05	105.46	102.45	102.96	104.31	121.67	114.99	111.58	107.28	105.96	111.58	112.99	111.28	100.98	111.87	105.24	110.57	101.74	116.78	108.93	104.28
99.714	111.56	103.17	115.94	107.42	105.5	107.53	98.993	105.72	111.36	110.53	105.14	111.89	99.108	109.41	108.67	94.705	109.88	107.19	112.1	101.39	107.11	112.91	101.6	104.71	111.61	101.56	110.75	110.6	103.61	105.18	113.2	105.83	107.81	112.98	107.95	110.46	109.64	102.22	114.06	112.13	105.54	108.28	105.61	104.35	112.65	103.36	106.81	107.44	103.07
103.81	103.45	106.1	112.56	112.19	103.31	112.28	106.04	105.94	110.33	96.425	104.68	103.63	103.43	112.52	100.24	102.25	111.49	106.55	104.31	94.274	110.34	111.32	106.73	116.3	118.57	110.46	107.56	110.87	104.84	105.52	107.51	104.18	108.38	105.7	100.91	116.2	104.98	103.14	97.766	102.12	107.22	106.94	107.04	107.89	110.02	110.16	99.239	107.84	103.82
101.44	100.37	104.28	103.69	96.79	105.67	111.64	102.98	105.6	100.62	106.76	106.86	98.708	99.4	107.2	99.056	104.81	106.19	108.47	106.85	104.66	100.6	108.81	106.74	104.77	99.535	100.37	99.385	101.81	109.36	113.02	109.44	107.23	106.59	106.16	103.13	107.77	110.49	94.608	98.477	106.35	103.97	106.55	102.7	99.999	104.15	100.48	100.79	105.08	101.35
103.17	102.23	102.38	100.86	99.52	107.47	105.85	115.09	105.43	100.83	111.16	110.17	112.11	110.49	110.97	102.02	108.9	102.68	102.17	107.1	106.08	101.15	107.72	106.85	109.99	108.08	105.41	98.606	102.87	104.41	104.3	103.48	98.757	99.977	103.55	111.74	104.81	113.48	107.72	95.878	106.07	100.56	105.8	110.64	107.34	96.844	106.24	108.04	108.92	102.13
108.5	100.88	122.58	113.98	114.07	113.04	104.57	105.9	108.94	104.43	110.81	104.28	110.71	105.34	100.94	101.81	109.21	115.63	98.555	107.65	109.92	107	105.92	108.59	122.49	104.34	104.53	91.798	103.62	112.94	113.95	106.72	95.844	113.12	110.15	114.2	108.84	107.43	111.68	105.38	118.85	102.56	104.96	105.05	110.03	106.14	109.32	108.83	113.4	110.69
103.39	102.18	96.258	99.401	101.13	98.337	104.59	104.41	100.59	101.4	114.48	103.58	110.91	102.52	105.79	111.23	102.09	105.37	100.51	106.72	101.23	102.05	111.56	107.15	96.405	103.82	111.89	96.864	105.87	106.98	105.22	105.48	104.64	100.68	108.15	107.62	105.81	112.05	112.4	98.609	105.79	101.01	114.23	100.77	111.6	110.88	96.66	113.94	104.36	107.35
105.84	92.763	103.99	106.75	100.55	107.5	107.45	98.633	104.69	98.776	95.301	103.52	101.22	96.944	99.418	97.998	107	98.949	89.598	100.18	94.392	100.95	106.19	95.762	98.279	100.31	102.63	105.28	99.962	97.053	95.169	104.38	96.881	102.42	96.774	97.615	111.09	100.83	99.398	109.65	101.87	101.99	100.4	100.11	98.908	103.96	100.98	100.36	100.92	97.486
107.51	103.23	95.835	103.12	92.441	94.936	103.64	97.137	96.968	97.84	105.78	93.547	106.12	112.35	97.725	91.44	85.203	100.11	103.5	102.39	101.4	94.039	97.72	104.34	93.375	95.337	96.559	102.44	89.237	101.23	100.18	96.954	86.246	98.617	88.836	101.41	91.413	102.71	101.65	98.129	104.57	99.243	90.139	96.182	96.885	96.395	97.406	102.72	98.581	97.15
101.86	99.367	105.2	109.57	100.04	102.81	115.44	107.14	102.34	102.98	111.55	101.56	109.98	98.732	103.93	105.72	103.46	102.89	107.97	98.497	94.089	103.41	108.04	103.98	108.92	99.745	110.34	104.91	106.13	100.5	103.59	91.902	101.98	106.37	105.66	106.1	113.43	102.42	116.19	102.33	101.05	100.2	101.16	104.27	104.75	108.45	107.48	108.03	100.69	103.35
110.75	103.4	112.33	108.5	109.57	107.78	107.31	99.618	101.95	100.65	109.07	108.18	98.262	96.89	106.95	108.51	102.61	102.94	106	100.32	100.72	102.52	116.75	99.478	108.36	106.73	106.26	109.58	101.58	101.44	112.39	107.43	98.023	105.24	103.44	108.96	110.08	99.894	105.37	106.42	113.56	107.91	103.52	106.73	112.21	110.97	115.14	113.67	100.86	106.98
97.077	100.32	92.5	103.07	111.56	97.768	99.388	94.478	88.738	99.504	91.985	97.663	94.13	99.425	99.173	91.115	107.17	91.808	94.22	98.504	100.78	104.51	97.694	96.915	99.874	99.886	90.513	91.905	102.25	98.557	93.295	103.15	90.689	103.68	102.47	92.562	103.59	106.2	93.952	95.485	91.841	98.036	97.316	97.865	98.475	101.31	101.52	97.251	91.304	92.847
107.63	107.17	109.74	100.72	105.53	98.898	112.92	98.823	102.98	101.96	107.57	98.903	100.53	92.132	104.07	102.81	96.097	91.529	93.974	100.39	98.62	93.306	99.913	96.711	97.017	102.25	97.265	102.35	94.959	102.19	106.03	93.3	102.96	110.41	99.586	104.72	98.89	95.817	98.191	99.41	96.579	104.68	101.95	102.77	103.73	104.21	86.639	104.52	98.369	100.52
110.65	106.89	106.99	110.45	105.13	108.57	100.86	112.01	108.13	103.85	113.61	107.95	106.48	106.94	100.07	110.18	104.24	106.25	92.188	110.49	109.71	97.414	105.8	117.12	104.14	109.07	105.53	115	112.41	109.07	108.36	104.3	103.78	97.21	103.33	110.77	96.575	106.7	104.45	107.07	108.28	109.08	109.22	105.33	107.35	109.69	104.77	106.24	107.66	101.54
107.38	94.128	102.42	109.85	106.3	103.63	104.71	112.59	106.47	95.986	97.685	110.66	110.74	101.93	103.84	106.19	109.46	94.426	100.26	102.93	106.98	106.75	98.927	106.72	108.76	105.38	101.93	103.26	111.74	102.44	108.48	103.71	113.84	100.11	107.75	102.87	107.88	111.57	105.31	102.17	100.06	98.492	98.104	95.793	97.139	104.41	97.06	113.46	108.49	98.763
100.54	102.3	106.74	107.42	102.47	93.368	97.483	103.16	103.39	100.52	97.859	88.916	96.142	104.38	100.53	102.69	92.823	98.758	100.07	105.74	101.62	98.387	99.917	96.539	107.41	104.14	100.34	105.16	95.47	90.81	92.214	102.22	103.58	96.179	101.14	102.35	100.02	95.384	96.694	101.91	103.67	100.16	93.2	99.378	102.93	102.56	92.733	100.13	97.675	90.005
103.93	108.5	97.199	103.11	102.55	110.61	98.499	114.52	106.26	110.22	106.64	98.233	103.44	106.24	94.344	112.77	107.59	98.224	103.18	102.67	103.91	100.65	100.65	96.565	101.17	103.72	104.66	107.89	105.81	110.9	112.43	108.2	103.63	101.45	110.66	106.47	109.37	105.84	104.51	111.25	98.127	103.33	105.13	103.52	106.53	107.58	100.16	109.25	100.76	109.09
97.235	96.686	105.1	105.8	100.73	102.78	105.98	99.799	108.35	103.34	90.023	91.879	100.72	100.9	96.312	98.96	99.78	95.753	95.901	99.417	94.822	108.39	100.66	100.49	102.03	93.979	93.656	97.695	91.346	102.1	99.081	93.196	99.49	90.955	108.24	90.207	94.828	98.173	99.43	101.23	107.46	100.96	97.064	93.606	91.092	99.993	96.773	101.49	98.927	104.95
106.68	102.53	101.95	107.86	106.24	101.11	113.69	105.38	105.52	104.41	101.41	110.98	111.6	109.65	101.11	109.74	108.07	99.266	105.14	114.07	94.537	110.16	111.64	104.38	101.8	99.653	97.831	111.69	104.51	113.66	105.05	106.97	99.22	92.372	109.39	106.38	102.86	111.69	102.32	108.32	109.9	104.82	106.02	107.15	107.74	103.76	92.642	105.33	102.86	115.23
113.51	116.07	122.16	107.45	108.07	115.8	116.25	112.24	107.39	112.51	116.02	104.14	108.81	109.61	116.44	114.25	109.76	112.3	112.97	120.11	113.83	105.44	106.31	105.73	111.33	114.14	105.89	108.72	109.07	119.31	110.78	113.64	114.12	111.88	108.91	103.42	115.25	109.68	108	112.44	101.88	115.2	101.9	112.22	108.13	105.96	107.54	113.68	115.33	111.03
114.32	104.54	105.55	106.79	107.33	110.63	98.693	100.1	108.26	110.52	100.21	105.75	107.38	106.78	101.91	91.213	107.19	108.13	102.84	100.26	101.86	106.36	106.62	102.27	105.29	102.83	110.39	99.321	101.35	104.96	109.44	106.61	111.06	102.39	108.97	107.05	108.11	111.46	105.78	109.96	108.98	114.05	106.09	103.77	107.08	111.3	115.43	99.832	112.94	99.99
108.75	104.03	103.65	101.05	103.61	107.74	102.61	110.02	117.9	113.49	105.31	113.31	108.2	100.46	102.44	120.76	101.66	108.4	100.57	101.96	102.01	111.5	102.67	104.64	102.4	105.28	111.51	95.913	103.9	112.93	99.955	101.73	109.54	91.29	108.5	108.11	108.26	99.142	105.57	100.4	109.42	100.05	104.01	91.798	100.01	103.24	111.87	99.532	104.26	103.47
103.21	102.78	100.41	101.33	99.035	114.82	103.58	107.82	101.83	109.54	112.17	103.56	107.24	108.55	97.611	99.817	96.316	107.69	112.35	105.73	100.36	100.3	104.38	99.732	116.6	104	102.26	102.19	117.49	111.01	108.34	108.22	105.03	95.315	103.35	104.24	101.27	108.62	103.24	102.14	107.47	105.15	104.46	109.56	110.29	104.23	101.82	109.45	105.43	103.87
111.63	111.72	107.75	112.76	112.61	103.26	109.16	120.46	107.11	106.56	120.81	105.74	107.05	105.23	113.91	108.49	109.69	114.8	103.4	112	109.85	104.74	102.16	103.87	108.05	103.92	103.43	108.85	108.95	99.19	108.82	108.69	113.74	108.95	111.41	101.78	105.42	103.1	115.63	107.71	105.75	109.81	106.35	107.05	107.66	103.07	106.83	102.03	100.88	108.05
96.663	97.237	97.635	101.94	98.968	102.1	95.325	94.268	110.87	97.472	98.415	91.6	96.31	93.518	96.009	104.44	95.686	101.91	105.11	97.392	98.621	100.36	110.15	100.71	106.85	100.55	100.46	96.322	95.623	99.917	104.17	96.87	95.538	103.51	99.546	101.84	98.256	96.2	95.796	104.2	99.339	100.71	95.565	106.41	98.233	97.776	97.735	91.234	94.492	97.566
92.582	96.517	99.383	96.511	98.661	107.75	100.83	107.41	92.931	104.84	102.8	96.257	98.943	92.705	96.164	106.85	92.787	95.877	99.485	101.76	100.78	99.34	90.211	94.282	109.87	100.58	93.548	99.509	104.05	84.056	89.444	93.995	90.949	100.16	89.07	95.984	93.646	95.806	105.78	96.456	92.387	98.194	96.435	100.43	90.022	89.353	101.37	108.94	102.2	97.661
107.39	107.68	113.48	108.28	106.04	110.58	108.2	108.53	96.839	106.13	111.55	110.69	107.97	105.55	109.56	111.51	106.63	107.23	105.43	110.83	101.89	111.77	109.92	98.301	108.18	107.36	106.36	107.83	109.48	105.84	99.98	111.12	103.48	106.91	106.26	115.64	98.209	112.11	111.51	108.04	104.28	104.33	107.26	109.11	105.94	108.76	103.22	106.6	112.16	106.24
97.207	115.33	99.347	105.25	103.19	107.99	107.95	102.77	115.38	112.35	111.79	101.55	102.2	111.4	106.28	105.83	98.191	101.07	107.36	105.6	109.62	101.92	114.04	107.81	103.62	108.03	109.89	112.73	108.06	105.46	105.82	110.24	111.6	111.71	102.04	108.08	107	108.81	108.49	107.79	100.31	112.69	103.18	104.6	118.7	107.3	105.98	102.61	109.37	103.33
95.992	94.296	93.649	92.075	102.56	99.789	97.942	87.1	95.092	101.57	90.745	104.74	93.479	96.751	99.094	97.825	97.375	87.331	97.325	104.92	96.716	99.475	98.01	104.29	91.1	94.28	96.025	100.77	104.77	97.007	90.976	104.26	97.942	101.78	93.547	97.916	102.37	93.97	103.46	103.74	97.71	100.86	99.577	101.41	94.853	100.46	95.133	104.08	96.354	98.884
103.19	105.68	106.23	110.89	101.1	108.74	105.77	100.83	103.68	112.02	111.97	109.14	100.17	96.82	116.64	104.48	113.95	113.12	105.56	103.46	106.37	107.37	104.12	117.82	104.44	110.41	96.787	105.92	101.42	116.01	103.11	113.63	103.45	110.61	108.1	103.63	112.27	116.76	105.43	112.68	111.07	103.8	106.91	114.43	111.46	114.27	108.52	107.85	107.41	107.14
111.35	93.846	104.61	108.65	103.3	106.21	104.22	104.16	100.22	100.66	98.543	110.26	105.39	104.29	99.412	106.45	107.11	109.29	110.75	110.49	105.09	108.01	114.66	109.15	108.16	110.35	104.07	110.23	109.8	104.17	113.31	112.24	104.06	117.54	108.36	115.87	114.96	105.89	111.47	109.2	107.75	110.66	99.346	115.4	106.11	103.73	116.57	114.88	106.47	112.04
96.856	103.52	94.045	97.061	100.18	99.904	107.25	96.921	105.47	101.08	105.84	102.42	100.8	101.14	103.8	102.1	112.72	100.64	98.911	108.34	105.07	108.01	96.327	96.052	102.72	116.86	109.14	106.16	100.12	109.04	101.12	93.324	97.761	101.93	100.02	100.48	102.86	105.9	94.429	100.54	96.546	102.97	98.631	110.65	97.534	102.74	100.97	104.89	95.202	98.148
101	98.003	101.56	105.67	105.01	108.3	117.69	107	110.3	103.55	111.3	105.25	101.48	112.81	114.06	112.89	113.93	111.01	106.35	107.59	109.95	104.76	110.64	107.51	110.17	98.777	102.22	104.73	101.41	112.48	107.54	114.66	114.61	99.454	109.61	103.47	114.88	104.23	98.087	119.97	100.34	108.74	99.09	109.15	115.1	106.68	98.407	105.33	110.39	102.03
107.9	106.93	104.38	109.04	101.58	107.23	111.87	102.62	103.64	109.78	113.13	110.32	111.4	106.93	105.34	110.94	104.71	111.57	103.33	107.98	119.36	110.9	103.72	99.808	101.54	109.19	107.77	110.07	114.38	108.19	103.08	107.36	115.22	111.44	107.69	112.03	114.04	115.7	105	112.74	109.12	107.46	104.37	111.01	106.55	110.34	106.35	112.55	109.68	99.081
102.16	108.83	98.424	111.64	104.46	111.43	100.81	112.45	104.32	108.32	102.45	98.573	99.925	103.76	111.17	108.07	112.73	106.48	102.92	110.65	109.29	110.66	107.89	108.02	113.58	100.36	110.56	103.31	107.72	108.67	108.27	105.75	106.33	110.26	108.87	103.1	105.93	106.11	108.24	116.51	106.17	104.96	103	110.48	109.39	105.47	107.82	107.84	111.29	107.45
103.65	110.12	105.6	113.18	101.94	112.41	104.86	116.66	106.31	109.43	110.63	107.25	113.21	112.14	103.35	112.45	109.25	108.65	108.07	102.75	118.32	109.7	111.49	106.44	108.06	107.77	102.91	108.43	108.03	114.66	113.58	110.62	109.44	109.83	103.71	108.05	116.65	116.03	101.33	107.08	114.36	114.51	110	115.51	114.09	109.84	99.598	104.9	111.84	115.18
105.33	110.7	109.55	106.46	117.26	102.34	110.63	110.71	104.65	101.68	107.41	107.32	105.42	111.58	106.24	98.219	105.25	114.22	110.44	105.25	105.5	104.41	105.48	110.75	112.27	106.34	115.15	104.35	98.093	103.26	109.7	106.74	105.23	109.83	108.1	115.95	107.54	117.96	112.88	104.25	110.96	106.59	99.92	100.72	101.73	119.93	106.27	112.85	108.39	107.04
110.97	107.67	101.39	109.19	108.02	113.35	115.85	111.86	112.21	108.24	107.64	113.02	108.23	102.72	107.9	111.45	113.42	110	110.28	111.4	110.65	104.06	111.09	108.81	109.01	107.21	106.87	111.47	114.13	115.84	107.2	110.41	107.56	103.67	102.5	113.18	122.26	108.44	96.46	102.81	107.45	110.57	113.84	112.05	104.19	111.72	103.92	107.23	112.49	113.53
94.11	96.652	101.51	102.82	101.67	94.182	99.84	87.874	98.442	99.933	97.255	96.998	90.233	100.98	108.02	93.994	95.803	97.535	100.75	100.54	106.62	95.262	100.88	96.998	95.172	101.56	101.33	102.98	102.72	109.75	102.93	104.27	101.4	101.13	92.815	100.94	99.221	105.31	90.746	97.759	94.378	97.892	101.26	100.92	98.787	106.42	98.583	110.31	104.52	90.513
106.53	111.92	106.17	104.68	103.15	114.68	105.83	109.94	106.99	104.06	115.72	108.99	114.28	105.24	114.43	113.9	109.09	98.796	104.37	104.69	116.85	106.89	97.268	112.56	102.98	109.09	107.99	103.12	100.71	110.82	108.22	108.53	108.93	106.78	107.77	110.32	107.42	104.21	108.44	109.08	107.26	102.1	104.37	103.85	112.4	101.71	103.47	111.42	106	115.99
106.23	107.41	106.54	98.682	107.75	108.31	99.561	108.15	104.14	109.67	114.92	116.22	104.87	112.27	106.2	109	109.91	112.56	113.29	102.99	100.48	112.35	106.95	108.75	111.57	105.31	115.96	108.65	99.173	109.05	112.33	107.97	107.21	111.03	112.61	110.18	109.95	114.48	110.25	116.41	112.87	112.55	110.46	114.72	104.46	101.62	113.44	108.13	109.68	118.6
97.192	108.37	103.55	104.32	102.22	101.69	98.425	107.64	96.141	96.898	106.57	95.388	100.81	95.781	100.18	104.64	102.07	96.971	104.47	102.14	102.79	101.32	103.14	106.7	97.719	101.56	102.45	110.58	103.85	101.42	97.415	106.56	102.68	106.99	105.17	105.49	103.58	96.081	89.79	101.09	103.04	104.2	99.339	99.768	101.78	96.796	101.38	100.32	105.21	95.74
111.88	104.73	101.44	109.62	103.11	101.67	111.1	107.34	102.31	109.03	106.73	105.15	106.93	105.54	105.12	95.33	101.63	103.66	100.28	111.01	110.61	99.179	109.92	112.85	105.55	100.36	104.68	101.32	96.642	99.466	105.48	104.42	101.98	105.63	103.64	105.55	104.58	101.88	100.88	104.52	100.47	106.87	106.84	104.79	111.94	105.68	107.46	106.43	103.91	101.41
98.225	113.98	98.232	108.65	110.75	112.79	114.13	108.15	107.4	114.31	105.96	101.53	111.58	106.41	105.5	110.23	109.53	110.82	103.82	107.14	111.21	107.69	115.59	97.679	111.26	108.59	111.58	112.75	109.36	107.8	105.07	109.71	110.03	100.13	105.29	106.68	125.02	107.68	103.4	105.36	112.94	106.1	98.861	109.26	107.29	100.3	108.2	110.87	112.63	107.98
92.106	93.983	98.019	104.02	91.441	99.236	107.33	91.405	92.352	94.131	92.535	103.9	106.02	96.995	102.63	99.224	94.932	97.883	97.358	96.307	97.05	104.45	90.609	100.3	96.275	93.633	98.701	94.587	91.825	101.38	96.691	97.079	96.698	106.64	96.73	89.816	92.653	105.51	102.76	105.5	98.829	95.663	97.13	103.47	86.288	97.522	95.005	97.48	98.657	90.257
92.95	108.09	103.59	106.8	104.15	104.07	106.48	105.7	104.53	102.66	93.186	93.75	107.54	93.512	98.505	101.8	97.217	97.877	106.54	98.503	102.69	95.252	90.828	102.68	102.45	96.485	106.47	100.57	105.81	102.84	100.03	106.56	93.207	99.398	103.09	96.003	100.63	93.837	100.8	104.34	107.99	102.92	100.93	103.62	105.51	109.5	103.74	102.61	102.04	104.18
109.75	112.48	113.97	108.48	119.76	105.11	112.98	109.92	102.5	105.32	109.1	111.89	107.72	105	111.66	106.73	107.93	110.27	105.5	115.29	108.75	105.1	115.16	106.92	114.97	99.548	104.32	117.8	113.2	105.11	107.16	104.69	113.13	112.96	102.97	111.91	105.08	111.74	109.26	114.44	104.92	98.408	118.75	109.41	101.08	96.608	103.67	111.7	106.64	109.36
98.557	104.28	110.54	111.92	110.28	102.86	101.94	118.12	102.49	110.22	114.94	104.96	112.49	107.35	100.39	101.5	101.34	107.95	95.745	111.24	100.85	101.97	108.74	97.239	97.718	109.18	112.93	113.49	102.63	108.62	104.39	106.51	108.08	108.33	104.67	101.06	104.73	103.18	112.76	113.76	97.844	109.47	110.79	114.75	100.52	105.36	97.328	109.19	103.6	108.54
109.92	104.01	104.76	109.4	117.2	104.87	115.93	99.313	102.85	100.79	106.82	108.76	110.28	110.33	110.19	103.93	115.27	102.39	110.76	103.82	108.39	107.68	106.98	111.55	103.09	108.88	99.797	115.87	109.32	110.03	107.2	110.41	106.13	108.05	101.77	108.98	113.98	109.73	110.42	108.24	109.01	105.43	104.92	100.55	99.584	104.32	110.78	117.76	109.29	99.899
104.51	112.18	111.22	109.63	107.98	112.21	114.47	105.05	108.48	104.42	101.65	107.79	105.33	106.47	108.71	108.59	107.15	110.96	106.27	112.24	104.59	107.34	104.81	108.15	108.76	110.82	98.853	105.9	111.58	102.66	103.53	103.48	107.63	110.97	106.36	104.63	112.23	108.61	106.44	106.54	103.28	96.847	105.33	111.58	106.99	101.11	104.11	108.35	99.708	103.65
104.41	104.74	101.84	110.41	111.83	106.35	109.32	105.58	108.38	103.39	107.58	101.78	113.29	111.43	108.75	119.34	108.47	104.42	98.715	100.73	104.36	102.89	103.92	100.16	101.13	106.08	100.03	112.86	112.39	98.912	108.32	107.29	107.47	111.77	108.53	108.63	111.85	107.03	105.88	103.59	104.13	110.24	111.02	100.9	102.65	102.64	105.68	108.78	89.346	106.26
95.381	98.477	99.704	95.552	101.68	94.389	107.34	105.69	97.034	100.24	98.113	93.09	96.679	98.308	103.48	96.222	88.341	105.91	97.179	98.59	95.681	84.671	92.164	93.524	99.146	97.544	99.226	92.629	94.125	94.719	102.03	93.821	107.76	93.538	95.351	88.979	94.914	100.52	83.62	96.633	103.65	97.999	100.3	100.77	101.04	91.581	98.542	99.032	95.107	101.15
99.209	100.36	103	98.611	95.941	95.233	104.66	103.1	100.46	95.081	107.75	103.11	103.53	90.11	100.12	99.472	106.21	98.397	93.73	96.751	99.336	93.464	97.945	92.622	105.9	107.32	101.67	98.044	94.254	102.73	99.074	104.98	96.153	98.279	103.57	100.45	96.449	103.3	98.242	102.04	108.58	95.012	100.94	100.09	100.16	102.74	97.473	101.76	100.29	104.39
106.51	104.45	97.488	105.83	99.207	94.977	96.24	96.419	105.04	98.479	102.57	102.22	102.09	96.116	101.77	104.07	102.72	96.671	99.752	97.728	99.941	91.589	90.885	108.39	94.911	103.96	99.19	102.58	97.431	98.18	96.045	100.95	109.14	105.09	102.74	95.001	108.85	104.33	101.43	98.188	104.82	103.38	96.468	101.96	107.42	102.5	112.98	106.88	102.49	100.81
100.26	89.97	98.076	94.314	94.77	102.96	88.88	98.699	101.24	101.11	103.49	98.06	94.552	96.76	104.83	95.544	94.351	96.823	110.26	96.405	94.485	97.709	98.57	97.514	88.944	100.48	89.153	100.72	97.273	114.37	101.1	104.59	105.83	96.218	104.39	98.779	98.847	105.09	97.432	97.695	99.893	101.68	106.08	102.67	94.285	105.54	103.1	97.588	103.31	93.755
97.715	101.78	95.192	94.988	100.21	108.76	96.957	103.66	97.08	95.454	97.163	87.5	96.856	103	95.169	98.805	93.177	100.71	101.09	88.308	97.51	101	99.264	99.186	101.43	93.958	102.05	98.922	92.48	85.28	93.968	89.512	102.45	100.91	96.607	100.54	101.53	94.387	101.06	91.755	93.349	85.376	101.27	98.613	93.19	100.14	98.49	97.191	90.903	104.53
115.06	101.55	99.084	112.21	96.632	110.93	104.91	111.93	107.33	101.97	109.38	112.99	116.34	104.8	100.23	109.42	114.03	108.82	98.961	94.722	105.56	105.65	105.7	91.006	97.759	105.1	109.05	105.07	115.31	112.27	106.78	105.88	105.36	113.77	106.02	101.97	112.17	103.59	100.93	104.15	105.89	108.81	99.719	103.49	110.48	104.07	107.06	114.16	104.4	109.18
108.69	106.05	114.11	115.07	109.5	116.73	106.94	107.47	110.91	109.99	113.53	110.56	109.33	112.34	111.14	116.2	104.75	112.81	110.97	107.94	113.35	109.72	110.74	106.93	104.22	106.52	116.68	112.95	109.05	116.64	114.79	108.86	116.71	107.09	105.55	114.49	109.14	116.23	110.26	104.71	108.78	111.36	112.04	111.49	107.6	114.44	111.15	103.01	104.92	109.9
105.35	103.65	110.38	115.17	112.15	109.93	106.94	110.91	108.45	116.4	101.86	113.46	107.57	112.95	113.73	104.86	114.47	111.7	104.26	95.747	112.98	122.86	113.79	115.53	104.95	112.37	105.15	106.62	108.82	108.72	105.82	111.07	107.18	106.65	107.12	103.11	107.61	104.48	104.48	111.15	116.06	112.1	113.69	109.33	105.75	100.47	92.941	107.09	103.72	109.99
100.89	99.643	102.79	93.194	105.67	96.89	89.587	98.138	112.25	96.29	96.525	101.6	98.123	100.68	102.62	102.63	97.346	96.236	104.92	90.107	90.18	99.142	94.732	98.192	97.603	93.332	94.269	98.929	102.09	99.652	99.777	100.48	101.04	99.737	93.2	101.51	95.897	94.495	94.328	98.131	100.85	97.444	93.91	103.08	101.45	102.1	103.26	99.651	94.666	98.605
102.44	101.08	100.28	96.786	98.89	86.846	100	88.625	92.345	102.88	96.641	100.53	95.253	104.95	95.097	89.343	97.553	96.671	94.492	98.718	100.28	101.23	94.56	102.8	103	104.61	100.78	98.868	92.284	100.9	97.115	104.66	91.261	94.664	102.87	96.416	97.611	99.816	93.543	99.083	98.682	90.202	102.41	95.065	107.7	102.14	94.687	102.83	102.46	96.498
96.804	99.731	91.565	94.952	104.7	99.267	102.54	90.498	94.387	95.514	102.47	101.45	97.277	97.158	102.3	101.77	103.23	106.64	97.585	99.086	103.3	104.21	105.96	101.41	93.176	94.469	104.31	95.518	101.91	101.22	96.399	91.526	101.58	90.904	100.3	95.331	95.918	96.662	100.14	99.069	99.617	98.805	109.62	96.742	98.217	103.59	95.23	97.639	105.5	102.42
105.38	108.72	108.46	110.77	113.91	119.09	109.63	108.28	111.93	101.61	113.07	118.25	108.95	109.33	114.49	116.61	120.14	110.78	111.89	111.63	98.847	114.23	111.43	109.03	121.02	107.15	103.9	108.91	105.48	105.92	115.82	110.67	110.49	116.13	110.51	114.99	114.71	102.1	118.83	111.78	109.23	110.74	109.56	117.76	99.197	115.76	109.25	115.33	108.93	102.86
108.89	108.86	111.68	107.66	93.436	102.45	114.6	98.425	109.09	94.089	100.39	107.18	105.3	108.5	111.79	103.22	104.22	105.96	110.81	106.89	109.96	98.671	98.64	107.59	95.784	109.53	97.006	107.65	95.727	108.34	103.65	109.5	102.68	98.008	104.35	106.54	99.972	107.42	112.22	111.74	93.135	100.87	109.08	104.65	101.81	104.08	106.92	113.81	110.39	107.43
112.21	100.25	106.33	115.25	107.61	103.16	100.69	97.58	111.73	112.43	109.82	109.06	108.54	103.74	117.66	101.4	107.29	97.317	107.21	99.806	114.2	113.24	106.01	116.5	103.02	106.23	106.75	107.33	95.749	105.76	110.11	112.04	106.77	105.96	99.452	92.558	108.54	105.73	108.23	105.35	105.61	97.688	116.13	106.31	107.06	116.91	107.9	104.51	108.93	102.72
104.28	112.71	103.49	107.04	111.81	107.89	112.31	105.23	110.11	113.71	107.69	107.78	107.26	108.83	106.56	100.33	103.62	113.29	104.97	113.42	103.43	109.05	115.55	107.65	100.8	108.13	105.3	115.59	109.29	104.22	103.16	109.5	111.58	108.8	98.559	110.48	110.96	111.34	105.69	110.31	110.74	112.22	107.82	114.1	103.83	103.51	103.73	107.05	117.61	113.21
107.52	114.76	101.37	99.374	112.39	106.98	108.28	110.19	104.58	106.29	115.11	109.22	109.71	98.824	104.46	110.95	105.46	109.58	105.64	104.7	111.18	106.73	94.955	106.97	114.86	101.02	111.92	101.4	108.19	109.92	102.09	107.91	106.32	118.2	105.9	113.27	104.94	106.84	106.16	106.11	108.06	105.98	102.86	111.54	109.05	114.39	104.33	113.05	108.95	110.2
109.25	109.39	100.01	102.63	99.68	112.04	115.46	108.81	104.27	112.6	107.48	111.27	110.06	104.73	105.51	104.63	104.99	114.77	112.32	108.17	103.73	98.971	112.49	103.95	100.8	104.31	109.34	111.14	108.61	115.65	110.8	112.87	103.8	111.42	107.6	108.84	112.58	116.88	113.53	100.29	105.75	107.44	107.65	112.42	118.88	105.48	111.92	107.66	99.896	117.22
107.52	97.651	98.182	100.41	101.66	104.53	114.31	103.13	111.65	101.64	104.3	106.96	103.26	104.06	110.25	110.5	111.67	109.23	105.15	111.32	109.4	101.08	96.334	106.53	111.26	110.63	100.43	104.76	101.65	109.64	105.26	104.2	106.32	102.6	106.88	109.02	119.13	103.21	113.74	106.28	102.3	110.87	110.86	112.78	109.63	108.39	112.81	108.88	106.47	108.22
110.18	102.08	99.694	109.93	100.23	98.241	94.574	97.674	115.83	102.8	108.83	103.89	101.75	97.336	102.46	93.838	93.198	114.53	108.81	104.76	110.08	114.14	96.336	109.74	107.73	111.29	106.19	110.35	102.34	113.19	99.327	103.41	104.47	105.09	112.67	98.332	106.13	101.21	104.72	104.99	107.48	113.45	101.4	107.11	105.9	101.82	105.46	105.59	104.7	104.67
105.14	101.85	101.78	103.26	97.387	107	107.38	106.36	111.73	107.2	98.639	112.09	95.782	106.09	94.758	103.25	112.43	103.56	105.12	103.56	106.38	99.514	106.19	113.44	108.27	102.09	110.33	104.57	103.47	110.49	103.97	108.5	100.19	103.99	106.82	109.45	105.33	101.95	117.05	100.04	104.65	109.76	93.015	106.61	103.7	106.9	96.464	104.21	102.08	106.2
114.9	110.49	99.177	108.33	104.74	107.04	98.916	108.56	111.43	106.42	108.9	106.54	101.97	113.15	105.29	103.58	107.91	108.45	111.62	110.3	101.15	100.22	108.81	103.71	102.36	107.17	103.17	111.85	103.55	106.96	113.35	113.5	109.95	114.5	105.28	109.03	101.32	98.293	105.03	108.3	104.91	104.59	110.39	117.67	106.7	113.83	99.35	103.48	116.4	104.25
97.253	96.51	98.68	89.353	104.41	91.278	95.088	99.61	102.71	105.12	95.594	104.6	88.548	104.58	94.942	92.017	107.89	96.245	95.219	97.894	99.533	99.309	105.57	96.353	102.66	94.034	90.79	95.702	102.15	96.697	102.41	97.434	98.595	92.757	89.571	92.311	91.963	106.07	93.25	97.148	101.39	97.733	95.899	99.29	103.28	100.02	103.1	94.883	102.45	106.86
99.328	96.843	99.509	95.755	105.96	101.89	97.492	99.399	100.56	100.03	102.04	102.67	98.715	97.17	98.183	104.27	108.76	105.42	105.99	104.58	99.177	107.37	100.61	101.35	101.03	101.3	102.7	103.24	94.402	110.47	94.965	102.62	113.43	101.39	107.42	102.36	106.11	101.32	99.478	107.57	99.226	107.62	93.345	101.93	96.67	109.6	100.94	104.1	96.584	102.13
110.26	102.06	104.26	109.75	100.99	109.42	116.19	105.5	104.43	109.04	108.53	107.87	115.78	114.49	112.26	118.99	112.59	104.46	115.29	118.82	97.071	108.65	115.89	105.03	107.7	117.06	100.85	103.04	103.58	102.45	108.61	112.95	100.71	104.65	102.4	114.64	110.69	107.11	110.74	109.9	102.08	98.651	106.61	105.41	112.9	113.17	101.85	106.41	114.3	109.18
106.63	94.486	98.51	92.008	103.04	97.351	99.735	101.3	93.704	92.504	95.028	105	102.1	97.547	102.83	98.31	96.153	96.179	90.348	99.596	101.79	111.24	108.64	102.69	96.864	101.19	94.808	104.24	95.442	99.911	91.905	94.159	101.08	94.364	100.47	106.64	102.18	95.236	97.942	91.418	97.259	108.52	95.755	95.307	94.65	92.97	94.757	99.764	93.105	98.382
98.986	104.16	100.74	97.457	101.99	83.712	93.474	101.31	98.396	100.61	98.543	89.07	100.24	98.368	86.076	106.26	100.31	100.72	107.16	100.44	98.808	98.715	98.859	112.36	96.668	90.451	96.963	94.213	101.57	91.386	98.626	97.13	90.478	94.637	105.13	91.981	103.34	92.083	96.23	95.83	102.57	105.9	103.56	100.25	107.89	90.467	103.53	96.133	92.088	97.922
103.09	102.35	95.63	100.66	101.88	97.924	111.4	104.5	102.41	107.07	111.31	110.89	95.677	110.08	104.94	110.5	96.715	104.03	111.11	113.1	113.7	113.15	108.92	101.4	104.83	104.86	109.3	100.93	103.91	103.46	109.99	105.63	99.429	108.52	105.87	109.29	98.048	102.85	105.23	107.26	102.7	106.79	101.9	108.03	107.66	107.53	102.18	108.25	101.1	107.79
111.8	105.82	117.98	114.21	107.26	106.21	105.52	110.32	103.67	107.94	107.98	108.6	102.6	106.77	103.81	102.78	108.93	106.01	103.98	114.47	108.97	117	102.6	106.27	107.1	105.59	104.69	106.59	102.42	113.52	100.42	104.84	107.02	107.69	104.93	109.66	96.581	106.54	107.59	106.53	101.32	104.16	108.46	104.79	114.62	99.684	110.65	100.96	109.3	107.1
108.97	102.18	96.647	108.89	110.46	97.497	104.41	106.78	112.39	110.04	106.15	107.94	97.94	97.317	104.99	111.11	107.73	107.25	109.1	110.67	103.63	113.42	109.13	98.264	108.86	100.23	111.27	104.9	110.25	111.79	110.37	102.81	108.17	106.22	103.15	109.9	111.33	102.01	106.51	104.14	106.06	105.13	112.37	105.83	109.92	114.59	117.74	104.71	101.37	110.76
106.59	113.93	103.49	108.77	110.54	108.52	101.33	117.12	102.68	111.84	105.74	100.79	100.91	110.64	108	118.32	104.14	111.76	109.25	109.4	106.79	107.2	113.7	107.79	107.41	100.65	107.62	101.75	106.85	102.7	110.28	106.85	112.47	110.92	109.12	107.3	109.72	105.56	107.53	109.64	106.85	102.45	110.53	106.69	111.23	104.48	102.57	108.53	103.29	104.84
107	107.64	104.46	105.73	108.21	98.711	103.28	99.994	105.72	98.035	111.82	107.97	105.33	102.92	104.34	106	98.034	113.93	105.15	107.9	101.03	98.068	109	108.99	106.42	109.39	105.08	118.89	114.5	108.01	102.36	104.81	105.31	106.65	101.93	107.27	119.92	104.51	100.47	100.1	113.72	116.9	115.41	115.33	109.51	111.38	110.8	108.02	94.036	112.12
97.292	101.8	103.57	97.241	99.968	98.096	95.247	105.58	99.876	95.105	99.84	103.46	96.156	108.43	99.245	103.96	98.709	99.377	98.151	101.33	96.743	96.719	100.95	96.169	101.45	97.625	97.863	106.95	103.34	92.114	106.31	98.811	92.92	98.075	96.08	97.561	94.536	100.56	93.305	101.44	99.771	104.94	96.063	106.06	105.63	100.74	95.893	94.908	101.25	99.876
99.857	97.61	97.202	103.3	103.59	103.1	97.937	101.41	99.243	99.73	105.15	89.028	95.638	99.416	105.71	95.585	97.749	103.13	96.829	99.431	95.895	103.75	100.75	97.775	102.8	93.95	92.539	103.94	100.02	95.548	102.87	103.18	99.733	94.191	100.76	96.225	94.218	94.761	94.15	101.55	99.818	101.96	103.41	99.095	102.18	100.21	102.49	102.61	100.57	101.07
103.19	111.33	105.57	107.59	112.39	106.93	115.87	104.86	107.7	119.97	101.67	110.54	110.22	105.05	104.53	107.29	113.85	109.17	107.37	111.31	110.43	106.13	106.6	109.93	106.04	108.78	111.66	99.612	104.77	110.75	114.01	109.19	106.88	109.97	109.83	109.07	109.96	109.96	103.05	104.54	104.93	103.23	107.06	103.62	112.73	104.68	108.99	105.31	107.54	105.71
106.88	106.14	119.96	110.58	99.612	104.2	100.16	106	113.3	112.95	106.08	109.26	109.81	111.97	113.85	109.24	104.83	103.71	107.13	108.63	100.56	99.363	104.41	105.29	98.893	110.08	114.05	108.56	103.3	113.32	99.488	107.45	109.99	107.97	98.701	100.85	104.39	106.19	102.4	113.38	95.265	109.34	105.54	98.72	103.9	108.78	109.16	104.03	105.54	100.28
101.97	96.67	87.625	102.96	90.977	101.92	97.224	95.336	95.944	92.866	99.446	94.729	96.978	105.39	91.236	97.561	98.966	101.5	90.094	104.78	99.368	100.37	103.89	98.578	99.465	105.21	99.332	99.746	105.1	104.24	86.698	102.45	98.653	96.052	101.93	93.743	93.57	97.475	90.45	103.01	89.672	98.438	96.876	101.68	101.51	99.095	98.229	102.15	98.827	99.782
109.15	104.29	104.6	95.928	111.43	94.864	112.49	103.18	107.73	107.4	110.86	104.03	106.08	97.173	106.6	114.43	105.43	112.87	107.67	103.46	107.16	113.9	112.53	110.37	113.48	101.18	103.12	104.09	103.09	108.97	109.92	105.12	112.85	100.4	104.24	99.266	111.67	102.26	110.76	104.75	106.42	101.41	101.21	104.51	104.38	97.973	106.9	108.68	107.64	112.01
102.03	103.63	104.88	88.152	103.35	99.228	99.379	101.61	97.908	105.86	96.866	111.6	96.737	95.994	103.43	97.634	104.46	96.236	101.72	97.992	98.981	92.337	99.875	109.45	105.26	98.183	99.38	92.947	102.35	104.32	107	106.74	103.62	98.031	95.709	100.12	99.704	103.41	98.572	101.05	99.463	94.714	100.92	94.349	99.466	95.618	98.536	111.77	101.91	108.19
108.17	103.19	112.47	103.2	118	111.24	100.62	108.67	110.2	105.53	105.67	102.79	117.8	102.57	101.71	108.78	108.7	111.62	110.53	109.59	115.71	108.32	104.16	104.35	96.11	107.59	110.18	102.38	115.45	103.15	105.29	111.82	109.62	108.96	105.43	108.08	107.48	112.35	102.17	105.9	110.22	106.51	110.43	99.906	100.69	109.17	112.12	103.2	113.91	103.56
102.39	104.14	115.49	116.18	106.25	99.625	104.28	110.14	110.82	97.039	99.372	103.07	113.53	106.52	99.281	101.36	103.84	105.35	102.99	108.2	110.66	111.71	103.73	97.131	105.99	112	97.919	109.79	100.36	103.72	107.59	105.91	106.13	108.19	111.67	114.86	96.725	102.1	111.03	107.51	102.37	97.237	96.774	106.61	106.27	109.63	109.83	104.07	101.86	109.97
99.508	107.98	108.24	112.17	100.95	93.397	96.261	106.38	113.54	107.92	111.74	109.05	110.79	102.53	105.89	103.28	108.2	106.44	102.05	104.55	106.97	102.68	110.97	98.694	104.09	100.9	103.84	102.35	102.97	107.6	105.52	106.26	111.48	99.337	108.24	103.93	99.742	104.22	109.27	114.91	100.75	109.06	103.11	101.06	114.04	109.98	101.51	117.68	103.57	93.23
102.61	107.79	103.11	105	105.71	95.39	104.32	106.03	109.03	103.06	103.28	107.95	100.41	105.9	106.53	105.98	108.62	103.81	107.95	104.24	111	105.93	108.67	106.73	106.73	106.39	105.79	103.89	106.99	112.86	113.32	107.08	110.03	102.31	99.509	110.66	108.29	102.38	103.87	108.89	104.51	107.89	106.28	104.45	110.07	106.74	104.89	102.24	104.32	103.53
101.13	106.8	96.935	99.238	93.149	107.68	98.697	104.08	106.95	101.28	119.48	97.627	108.92	100.63	104.21	110.89	106.54	101.3	98.494	106.97	105.28	97.558	98.489	94.771	101.8	104.99	101.4	103.29	102.84	101.3	102.21	97.455	98.959	96.909	99.694	97.186	110.32	100.25	104.86	100.36	94.362	105.19	104.62	102.01	104.11	101.71	96.569	101.37	94.351	97.37
94.666	99.407	96.895	92.019	100.42	99.579	92.915	103.18	94.919	95.179	93.907	100.55	96.047	99.725	103.47	101.67	99.231	97.333	101.6	100.75	97.817	100.1	103.02	96.576	97.409	101.67	104.31	99.507	103.71	99.318	101.99	95.995	93.244	94.416	101.29	96.038	97.593	98.45	97.917	100.56	99.56	101.85	95.767	100.1	97.326	103.75	99.057	95.302	111.6	96.974
109.98	102.92	93.986	117.61	98.457	104.46	113.26	107.67	105.76	105.44	96.99	106.81	101.76	112.03	112.75	102.93	115.61	101.87	97.229	105.54	105.33	100.25	107.2	101.12	102.57	107.02	102.8	105.17	103.37	88.484	109.28	103.24	101.43	107.65	94.753	108.35	95.856	112.77	106.46	102.84	100.64	98.363	104.14	103.44	108.56	103.52	98.959	104.11	99.654	108.78
90.907	101.62	103.79	95.986	106.93	102.07	100.52	92.987	104.91	100.55	91.846	89.103	101.17	106.16	101.06	102.69	100.48	96.513	101.13	95.711	99.347	97.244	102.35	99.029	102.19	103.53	93.169	101.25	102.34	106.35	99.197	100.63	97.837	109.27	96.069	101.3	96.658	103.44	101.79	94.321	95.314	91.892	110.13	94.234	106.45	104.16	96.636	97.549	102	92.579
106.45	111.35	102.07	112.03	118.24	103.69	113.21	105.1	114.01	97.947	106.71	102.54	118.96	112.05	108.96	112.49	110.32	110.22	118.37	107.64	103.29	96.522	113.25	106.71	114.05	112.5	100.79	104	98.991	110.08	103.01	106.8	105.94	108.37	112.42	107.01	113.14	112.69	103.96	112.41	114.15	100.83	109.97	115.98	114.04	107.35	104.17	101.67	110.65	113.39
110.02	109.51	105.76	115.85	99.746	108.49	107.6	105.5	115.52	107.78	105.27	109.06	112.62	109.16	99.29	105.97	107.3	102.91	113.37	109.57	104.6	102.98	115.12	107.1	98.215	111.47	112.8	112.11	114.5	108.56	115.65	99.952	117.54	97.848	104.11	100.32	111.7	110.4	108.91	99.374	105.79	115.48	109.98	103.61	103.6	105.01	109.65	113.41	112.5	108.03
94.6	97.271	103.21	94.057	101.11	101.63	100.27	91.636	88.945	99.971	102.88	87.481	98.929	95.589	100.49	94.548	105.39	107.33	93.532	106.7	98.431	95.114	100.04	102.41	96.764	103.77	98.259	105.3	109.43	93.486	109.53	107.96	96.258	96.546	98.82	95.399	103.99	96.55	96.188	106.26	101.88	98.736	103.41	103.56	99.682	108.86	104.74	99.437	107.55	91.129
98.979	98.338	96.407	102.16	98.556	95.573	103.65	109.7	101.32	103.69	104.34	111.4	98.608	104.42	102.22	108.43	94.966	105.85	98.922	103.29	97.631	115.39	89.531	105.55	101.86	106.82	100.44	104.11	101.85	99.766	111.54	105.01	103.55	108.13	92.261	102.12	96.839	106.64	100.35	110.61	100.52	107.46	98.084	102.98	100.27	99.109	102.4	106.21	103.86	109.03
106.65	108.81	112.49	109.11	115.03	104.9	115.83	105.02	109.87	104	110.92	108.67	114.8	108.54	102.11	105.45	109.29	109.25	111.24	113.84	109.51	99.224	104.51	106.28	109.67	100.2	104.4	105.66	111.48	111.25	110.68	111.96	111.82	109.95	110.61	104.32	106.72	107.37	106.7	107.31	101.96	106.72	111.19	106.47	108.69	113.01	100.73	107.62	113.36	110.68
99.824	118.46	107.48	111.57	109.82	103.4	109.67	94.333	103.6	118	102.37	111.07	118.26	114.32	108.77	107.24	111.51	117.93	97.722	103.17	115.1	105.3	107.58	105.53	109.91	109.11	97.186	110.52	107.97	106.68	116.58	114.4	110.05	108.95	110.42	114.48	110.56	104.44	100.9	104.39	109.67	111.54	106.76	113.45	99.048	109.37	114.91	113.22	108.47	106.19
96.773	110.46	106.25	108.51	106.65	102.56	113.3	113.32	102.67	113.92	103.15	102.3	117.33	108.21	102	104.64	110.2	103.65	96.928	109.77	106.69	104.32	104.2	101.46	103.8	97.911	100.52	106.41	104.66	100.8	106.18	109.32	107.32	108.55	106.67	102.31	99.639	106.9	110.51	104.19	108.7	100.47	98.831	109.45	95.258	101.32	107.43	107.48	107.58	110.67
103.33	108.71	97.7	96.383	85.646	102.56	101.37	102.39	91.644	99.392	98.577	105.63	96.809	102.38	101.22	94.939	95.709	96.61	87.31	97.914	97.891	86.182	95.032	93.919	97.252	101.47	86.137	98.723	97.056	98.45	100.79	99.067	97.989	105.9	102.35	93.016	98.208	102.06	98.107	103.41	94.357	102.65	99.496	96.79	87.816	94.207	100.41	98.91	92.719	94.775
105.03	111.34	109.82	100.38	110.64	105.66	110.28	115.31	101.34	108.9	104.63	115.89	109.27	98.965	101.58	104.73	108.4	106.86	102.63	106.13	105.33	105.66	108.46	118.47	107.68	107.23	109.88	99.783	105.01	108.96	108.7	110.81	111.22	104.95	100.03	115.47	105.88	104.28	110.34	109.57	106.76	108.68	109.28	103.13	108.12	112.67	110.33	115.09	105.5	99.82
89.921	103.4	107.07	95.605	93.254	102.49	95.528	108.8	103.85	105	100.02	101.86	103.88	95.274	98.115	106.67	99.282	96.694	97.057	107.03	94.716	101.56	106.64	99.111	99.783	99.677	100.89	101.4	112.12	100.56	98.583	108.71	104.55	95.059	96.437	91.749	90.931	103.84	93.448	102.16	95.674	106.78	106.02	99.794	107.04	106.27	104.52	100.67	94.987	100.88
111.05	108.45	109.49	111.91	107.08	100.79	115.7	118.88	106.29	115.13	98.689	111	106.21	108.2	110.28	113.15	102.78	112.67	115.82	113.77	100.86	101.91	105.71	99.017	108.15	113.21	103.46	110.89	112.34	116.51	116.29	101.04	97.206	98.075	111.54	111.47	109.94	113.83	103.3	104.16	108.68	115.53	110.55	104.77	120.75	117.64	109.06	105.73	112.19	115.54
100.49	101.97	113.27	93.395	93.848	105.32	104.93	96.213	99.068	98.576	84.558	103.68	95.78	92.56	107.6	92.75	104.96	98.01	98.801	97.977	102.77	99.522	88.102	100.65	100.7	105.9	100.94	98.404	96.299	99.212	89.462	90.696	98.287	100.54	99.289	101.4	95.62	97.781	97.993	98.057	87.862	99.457	101.29	98.267	102.64	94.517	96.851	96.187	95.941	88.191
113.64	112.99	104.91	109.64	101.08	108.88	105.59	105.63	112.86	112.11	107.72	113.01	104.75	101.65	109.34	106.08	101.74	107.02	107.74	99.709	95.708	111.9	98.328	97.972	104.09	103.05	102.73	109.64	115.69	107.84	107.13	113.65	104.89	116.38	103.86	110.2	98.904	99.071	103.79	108.26	110.9	109.19	107.01	109.47	107.26	101.51	102.51	104.71	106.6	98.49
100.23	106.44	104.76	107.39	108.09	109.74	100.84	111.06	101.64	107.52	113.94	100.75	110.01	105.58	110.3	105.4	115.09	107.06	106.13	106.06	99.65	105.05	99.206	101.59	107.43	104.44	102.76	108.06	105.66	102.82	106.1	103.76	104.11	109.13	102.69	98.179	98.062	109.44	103.7	105.63	103.04	105.02	109.91	104.21	111.89	109.44	110.73	99.449	100.71	100
109.12	99.814	108.96	104.26	102.86	101.15	96.754	111.8	105.07	107.41	103.81	102.19	101.41	109.25	112.7	108.27	94.033	106.58	108.83	99.053	99.349	98.969	101.37	107.87	110.81	104.46	111.57	113.51	106.74	106.13	110.71	104.93	110.86	108.31	111.41	103.66	112.37	102.03	103.27	109.07	104.68	104.84	107.41	108.11	99.765	103.48	99.998	101.59	108.01	105.45
111.6	103.36	109.72	100.63	103.4	114.64	109.71	107	112.27	117.22	106.85	100.93	103.36	102.7	108.83	112.74	114.95	102.08	101.31	110.65	110.35	114.05	115.88	108.92	115.43	109.74	111.37	106.96	113.68	116.79	107.61	123.21	103.98	108.27	112.09	117.75	110.37	114.73	101.85	111.13	105.96	108.33	105.09	105.55	103.46	106.66	110.69	108.86	103.36	106.43
104.39	109.78	97.434	100.84	106.31	101.8	109.8	115.75	102.44	104.76	105.29	104.72	103.41	106.71	107.69	110.77	111.47	116.04	111.34	114.71	115.52	102.4	105.12	110.8	106.7	114.71	107.96	107.11	110.64	103.27	99.747	100.51	107.4	104.62	101.24	106.51	103.79	109.78	106.42	105.28	112.84	105.96	108.88	105.74	105.47	107.25	105.39	114.52	101.9	105.74
109.84	113.29	111.7	110.77	109.84	106.71	103.19	121.4	107.48	107.12	101.97	123.21	105.91	115.11	105.36	109.72	107.56	106.96	111.56	115.04	107.14	113.7	107.31	102.18	103.64	114.37	113.29	109.49	118.09	101.83	111.84	103.58	113.97	113.71	114.55	103.39	117.81	106.13	108.51	107.62	107.8	108.92	107.86	112.17	110.65	98.219	106.94	106.74	96.22	102.45
96.242	97.288	106.3	97.138	98.177	101.06	108.88	100.58	101.94	109.44	101.75	101.24	97.653	107.15	98.807	99.536	101.61	103.45	103.49	98.767	102.5	100.29	101.57	100.79	96.538	92.252	102.55	100.02	101.83	105.58	102.9	104.1	91.478	96.698	93.272	104.58	105.2	92.325	97.773	90.243	106.03	94.045	101.64	101.48	96.826	105.56	97.614	107	95.813	96.077
99.588	101.81	104.7	109.51	103.62	109.83	104.41	101.15	106.52	110.27	110.89	101.61	106.59	108.44	109.36	109.48	105.63	107.03	104.81	109.53	102.68	101.8	112.7	104.94	102.07	103.33	111.76	111.18	105.21	104.04	107.16	113.35	104.59	105.76	92.68	99.476	110.89	112.07	106.73	108.67	111.81	99.434	103.69	110.37	115.84	106.89	109.57	105.02	100.78	108.84
103.64	101.1	105.04	95.676	102.86	99.611	105.28	95.495	94.717	112.11	104.24	105.03	118.88	103.04	104.35	110.52	112.05	101.43	106.77	103.19	106.2	100.97	103.49	105.09	105.94	110.57	104.09	96.762	109.92	106.8	103.5	113.97	101.86	102.57	109.97	107.59	111.19	107.66	103.91	103.54	113.42	100.75	106.85	94.719	101.28	98.703	106.38	107.24	106.67	100.49
105.92	103.95	100.26	100.92	102.67	103.55	95.424	98.9	98.464	101.05	103.24	91.832	101.69	93.111	100.6	100.17	93.141	105.97	97.679	92.82	98.513	103.34	97.715	100.85	92.153	101.33	98.546	108.65	96.772	96.969	100.99	100.79	94.236	93.52	108.66	99.219	98.879	102.05	97.687	108.83	90.042	97.121	98.389	91.006	99.479	97.43	97.555	106.52	101.63	94.937
101.25	107.14	103.97	109.11	99.691	103.73	94.081	108.29	101.54	105.76	102.42	102.51	97.792	99.575	102.16	102.94	98.769	101.47	106.24	100.29	105.96	91.277	94.325	103.96	105.66	98.699	116.3	108.32	108.71	95.392	96.425	107.73	114.85	100.76	92.184	100.27	95.777	97.922	98.293	101.22	110.16	91.936	98.814	98.796	98.031	109.18	98.739	106.16	97.615	101.25
96.119	101.77	95.073	101.22	100.01	102.37	99.321	86.905	106.07	99.457	106.05	95.405	104.52	95.468	85.767	89.488	101.97	103.81	94.986	97.578	94.561	95.91	103.75	98.291	100.37	100.46	90.231	102.66	94.183	97.464	100.15	100.12	87.563	92.612	95.214	100.1	95.255	98.658	97.428	95.746	103.98	97.454	95.598	98.124	93.199	99.789	98.337	103.07	92.735	100.19
100.17	110.12	106.35	114.1	108.41	113.24	111.85	99.681	105.14	102.09	101.31	103.19	103.7	107.07	101.18	109.23	113.87	105.37	107.7	106.07	100.93	104.36	104.44	108.08	114.49	109.32	109.41	96.276	98.254	108.14	98.357	104.43	104.93	107.25	104.44	103.38	106.69	108.51	103.59	109.09	108.36	111.1	110.76	108.62	111.74	109.62	105.49	108.96	105.01	98.945
103.66	107.28	101.25	106.48	107.51	105.62	104.74	109.32	108.49	110.42	103.2	108.03	114.27	102.4	108.99	107.78	104.19	104.84	107.29	105.75	108.21	106.96	104.1	100.89	100.22	113.08	109.19	108.85	112.69	97.172	103.7	107.3	103.65	113.15	108.81	96.38	97.673	109.69	104.91	111.88	104.92	104.37	109.61	115.15	107.98	109.28	104.01	103.19	104.68	106.29
101.47	98.038	103.34	109.73	99.473	106.97	106.36	105.27	106.41	111.56	97.655	102.43	103.06	105.15	103.8	108.48	106.69	108.07	103.12	103.15	98.692	113.33	104.53	105.92	105.05	100.18	95.281	112.75	115.57	106.79	95.631	102.84	110.13	100.99	107.88	99.573	104.81	111	112.07	108.71	98.253	100.43	109.29	105.51	104.9	104.98	98.758	103.25	98.61	113.72
96.373	104.77	112.57	110.22	109.83	108.84	110.9	117.65	116.81	108.06	100.83	107.95	105.03	108.33	108.09	103.38	102.38	100.69	102.56	108.89	113.2	104.81	110.86	99.992	113.77	112.44	103.06	103.79	125.16	107.63	102.73	97.108	109.67	107.04	104.27	109.73	99.945	109.8	104.84	105.2	108.5	99.984	113.92	106.14	107.17	111.67	109.11	110.9	104.46	112.8
105.01	107.28	102.7	102.89	111.92	101.69	110.35	105.88	105.9	110.88	107.03	101.92	117.9	97.716	109.62	109.02	102.43	105.14	104.03	96.787	96.353	111.81	105.2	105.02	108.66	108.13	107.45	99.027	108.12	108.35	105.45	107.84	104.93	100.49	101.82	102.05	109.58	111.37	102.43	106.89	105.38	110.76	110.58	112.21	110.45	104.34	104.06	107.87	108.29	104.68
105.88	104.52	107.9	108.16	107.87	104.06	100.29	103.8	98.115	109.08	106.13	97.037	105.4	104.76	105.78	110.39	102.42	106.04	104.46	108.68	96.969	85.77	105.78	105.62	105.5	109.56	112.77	97.311	108.04	102.72	110.24	100.76	109.58	96.518	109.19	109.21	105.08	115.93	104.72	109.34	102.32	100.04	109.33	107.98	113.58	107.2	96.171	97.889	101.78	104.88
106.73	103.47	99.902	106.43	99.515	100.28	95.692	96.94	97.845	104.98	100.08	92.126	106.9	102.52	97.239	99.3	98.611	109.91	109.51	97.271	92.985	99.825	97.46	98.196	102.22	90.304	103.31	97.454	98.678	104.65	99.896	98.219	107.41	101.61	101.01	99.768	91.929	101.74	103.24	100.91	109.99	107.01	98.652	105.13	103.33	102.41	102.97	98.676	104.11	106.11
92.028	94.312	109.1	94.742	102.25	97.039	107.31	92.604	102.33	98.823	103.29	96.763	96.983	89.748	98.141	99.576	97.456	98.966	91.378	103.69	99.804	100.27	106.34	93.561	99.728	105.48	95.852	91.422	100.39	95.977	87.716	105.72	103.93	92.953	101.45	103.37	95.413	96.099	109.31	98.005	97.386	97.518	93.616	107.66	105.24	98.37	96.969	98.802	109	103.37
104.85	106.65	104.89	110.81	103.6	93.895	102.29	110.71	110.33	101.51	105.83	104.49	107.56	109.51	105.44	105.19	104.45	102.35	99.422	113.51	102.81	102.38	101.38	110.67	102.04	109.43	103.16	96.586	116.43	106.4	107.75	113.45	105.58	108.86	100.24	105.96	106.03	103.98	107.52	100.84	99.535	105.75	114.64	101.87	106.51	107.47	101.37	94.7	103.7	99.478
109.11	106.09	115.7	106.76	104.06	119.34	107.22	116.08	110.39	109.97	106.34	104.81	118.89	101.93	107.29	112.22	110.03	114.12	102.92	111.95	103.44	105.74	106.72	106.55	104.67	108.48	105.93	102.91	107.65	109.84	110.87	112.54	112.25	109.07	113.31	112.48	111.1	100.19	94.079	107.28	111.37	108.8	101.09	118.4	109.45	104	114.13	98.488	114.89	112.56
103.29	101.24	106.31	97.109	107.01	94.858	101.97	89.831	84.658	93.566	97.161	102.2	99.921	100.87	99.496	96.889	101.52	100.73	96.783	87.864	105.4	102.17	92.38	102.82	98.615	90.747	103.21	99.663	95.261	93.266	97.966	103.89	102.04	99.273	84.197	103.4	99.94	101.76	108.8	102.68	105.32	93.914	92.064	100.81	96.088	93.015	107.41	92.694	93.636	99.348
110.83	106.84	113.47	105.97	116.12	112.92	110.53	105.09	113.25	107.57	111.63	107.11	102.87	113.28	112.69	108.76	105.15	94.046	111.39	116.78	109.27	107.29	108.65	111.62	112.03	96.115	106.25	116.49	115.01	101.27	107.9	109.38	112.5	108.8	102.88	108	109.56	100.31	114.04	112.55	104.9	103.57	103.08	106.01	106.86	105.93	112.52	104.83	115.7	110.56
103.56	109.16	111.42	107.5	112.07	97.938	87.376	103.5	101.45	104.15	103.56	97.19	109.23	109.11	106.71	108.45	106.31	109.01	104.13	108.81	101.59	105.1	109.27	102.87	112.45	110.49	111.6	102.83	105.93	105.79	105.37	107.13	108.48	98.617	108.87	102.88	107.05	106.23	103.91	103.62	107.49	108.25	114.41	104.66	108.31	97.155	105.19	103.06	112.71	105.49
112.1	120.32	112.06	99.94	112.4	96.875	110.07	102.84	103.92	112.78	107.94	109.63	114.39	100.79	105.2	103.79	109.93	103.12	116.52	104.88	103.43	105.28	104.47	108.2	110.34	107.01	105.07	112.36	106.23	111.22	113.53	116.3	106.99	109.68	116.71	111.41	102.94	105.07	105.22	111.96	105.35	103.89	96.954	111	110.27	105.58	106.59	117.02	104.39	99.114
103.66	103.51	103.28	104.6	113.46	106.25	99.259	96.71	115.76	98.704	102.79	100.36	110.93	99.634	103.73	116.2	112.02	109.22	99.707	108.99	108.47	107.28	104.82	118.59	105.57	102.41	110.39	113.14	107.66	95.777	111.03	115.37	101.94	106.49	108.34	107.83	113.55	96.69	113.36	110.18	109.14	102.57	107.54	106.33	98.072	102.48	102.22	112.34	110.06	95.82
113.46	99.033	111.81	104.55	104.91	108.18	105.13	102.24	99.707	100.32	103.24	98.592	101.78	107.97	100.96	103.98	109.9	106.54	108.94	100.14	110.59	109.96	100.96	106.81	96.326	102.35	109.16	104.22	105.95	103.07	108.03	105.78	106.77	115.62	111.65	106.49	104.72	109.64	100.59	108.69	113.62	105.02	96.342	96.739	109.58	103.88	119.66	109.19	110.06	104.43
91.617	104.76	98.912	107.38	99.11	90.966	99.488	95.482	102.01	93.992	99.142	105.13	97.055	92.753	91.51	96.648	97.678	109.4	109.82	94.746	95.295	92.475	97.399	95.217	100.83	106.59	85.719	94.564	97.686	100.03	101.51	96.3	90.585	90.656	97.669	104.75	93.434	103.1	95.862	97.906	102.31	88.189	97.418	96.245	101.61	93.889	97.206	93.275	91.443	94.865
92.741	101.19	104.18	89.701	108.22	107.37	95.129	95.253	98.049	96.532	107.27	103.15	102.5	100.56	97.753	99.333	91.845	100.55	101.64	112.56	98.585	98.168	94.084	95.039	103.95	105.52	98.469	98.714	95.507	102.17	111.41	104.23	103	92.06	99.507	97.644	104.38	101.78	100.32	105.37	105.09	93.765	91.32	93.266	102.22	101.54	93.473	101.41	96.81	97.701
110.5	107.69	104.56	101.92	104.59	107.39	98.793	103.47	111.45	102.35	104.63	103.18	105.47	105.48	114.69	108.78	110.71	98.734	105.62	107.78	104.92	99.436	103.62	103.47	106.4	107.18	109.89	109.01	101.22	102.13	99.086	104.44	109.11	107.57	103.43	105.04	104.41	110.75	95.135	104.78	107.27	108.1	100.16	99.977	105.33	107.13	108.68	100.92	107.86	108.49
113.63	115.58	107.99	110.15	108.68	106.34	109.64	115.67	108.22	110.33	109.31	114.11	109.25	114.28	108.35	113.27	101.29	115.45	108.84	106.4	118.79	105.36	105.1	113.32	113.45	109.1	97.2	112.98	114.47	108.11	117.99	98.485	112.86	102.87	110.05	104.68	97.841	111.67	109.43	103.5	110.57	101.61	119.18	112.59	100.49	100.89	112.14	113.22	108.37	119.51
107.68	116.59	95.26	108.07	101.7	112.4	93.527	103.86	97.01	112.21	105.14	102.14	102.35	113.87	114.6	95.098	108.73	101.58	92.93	105.69	114.3	106.19	101.14	107.79	98.889	103.38	120.05	98.683	107.99	114.82	107.76	107.21	108.21	106.01	105.36	113.11	101.34	111.07	104.3	97.943	100.19	107.23	113.16	116.13	110.17	108.64	108.78	109.18	100.46	105.16
99.099	110.7	106.23	107.89	100	101.93	107.8	96.874	106.45	112.36	105.64	113.74	107.86	105.9	107.58	100.55	98.911	107.91	101.32	109.45	107.36	109.53	103.08	101.73	108.76	103.08	109.14	98.022	101.6	104.16	98.56	106.82	103.45	107.54	104.91	103.75	100.97	101.77	96.618	97.752	100.46	110.48	98.308	109.43	112.42	118.04	105.73	102.03	92.651	102.13
105.77	109.53	103.83	100.83	101.59	103.43	102.06	98.487	111.74	102.14	107.8	97.678	103	95.623	98.015	91.391	104.12	106.29	99.117	107.41	107.91	107.5	103.17	93.825	99.343	106.1	110.26	102.32	113.16	102.36	106.43	103.87	104.8	103.67	98.4	104.06	94.399	88.766	100.09	89.967	104.91	97.292	106.67	92.42	101.7	107.61	97.704	97.768	100.95	98.857
113.08	109.72	113.85	98.74	110.89	106.34	110.24	105.12	107.68	114.87	111.29	106.37	111.04	108.89	110.08	111.9	111.49	100.75	106.38	116.9	110.41	106.22	106.44	112.17	111.86	113.05	104.63	105.84	108.61	105.18	101.19	104.03	113.67	104.46	104.66	102.46	113.03	104.49	108.03	105.46	120.41	101.86	107.3	101.12	111.36	104.06	102.27	112.97	104.46	103.48
114.11	107.12	102.46	109.01	111.69	105.79	102.38	105.86	111.16	110.38	118.19	104.25	102.25	105.22	111.04	109.45	104.57	98.836	104.01	110.93	109.57	100.29	105.97	125.37	106.53	108.52	102.05	103.1	116.45	109.38	105.21	107.24	113.66	107.67	106.44	104.39	111.52	108.01	114.61	110.55	98.378	112.42	107.7	106.66	105.73	107.04	104.91	112.19	96.499	101.18
107.76	115.96	113.32	118.06	100.93	103.73	112.11	114.44	105.97	103.21	102.66	98.804	110.71	113.47	106.85	105.17	108.36	97.655	101.5	108.52	107.2	110.02	103.43	113.47	100.94	98.485	104.45	112.51	97.998	105.76	100.35	103.05	115.28	108.78	106.47	99.732	102.56	106.42	98.069	104.71	104.39	105.85	108.56	102.74	106.85	104.28	104.22	110.16	109.33	109.95
106.19	105.17	111.26	106.87	109.25	97.429	101.6	113.51	104.78	111.18	103.54	117.44	104.8	103.01	103.88	106.96	104.52	101.64	109.28	98.956	107.99	113.11	105.83	112.69	107.27	108.81	114.66	110.54	103.42	105.53	115.77	103.94	106.12	102.96	104.72	114.17	91.466	115.29	108.92	107.38	102.26	108.24	113.66	104.47	108.4	104.08	104.83	102.73	108.42	100.31
105.55	110.67	102.5	110.75	103.3	114.37	110.45	114.91	103.63	105.7	100.67	113.85	107.7	110.25	106.56	102.61	103.04	108.35	101.39	108.67	108.67	113.28	106.33	103.61	98.528	108.33	105.5	107.4	102.2	101.07	100.09	110.63	112.17	115.46	112.93	117.23	109.1	108.86	111.93	105.72	108.44	105.77	111.55	107.48	108.51	107.91	100.01	103.17	102.31	102.95
108.38	109.32	106.86	104.09	101.31	107.36	113.69	104.44	104.86	103.87	103.16	108.17	106.96	102.18	108.78	104.16	108.2	107.56	111.62	105.77	116.01	99.878	100.68	102.83	105.07	99.939	108.77	109.37	101.16	103.77	101.09	94.207	107.37	106.79	108.47	105.52	99.502	106.22	110.42	108.29	99.087	109.06	107.95	102.68	111.77	97.518	104.47	109.05	105.43	110.89
102.3	112.09	106.2	106.99	101.16	102.57	107.18	115.43	105.68	108.75	100.02	101.24	103.62	109.19	110.85	107.58	100.57	104.99	107.2	105.12	100.33	102.8	109.27	108.73	104.43	107.9	103.34	111.5	99.62	94.233	101.01	97.359	105.49	107.89	98.608	105.2	113.5	106.03	100.33	103.74	102.1	102.5	88.783	106.14	111.83	110.72	109.2	102.6	102.34	108.17
107.54	102.18	111.11	103.91	106.01	109.72	102.65	104.25	102.13	97.397	105.42	104.46	111.13	100.7	97.942	102.41	113.95	106.96	104.07	114.03	105.6	112.45	114.58	104.01	110.6	104.24	98.336	102.28	100.63	106.58	107.25	113.27	104.89	108.2	102.34	103.21	107.67	119.33	110.68	102.46	105.42	115.63	94.097	110.44	107.01	106.79	107.79	112.86	108.92	109.39
114.25	117.21	108.93	109.49	113.16	104.79	108.66	112.31	116.17	110.06	111.32	111.18	111.81	111.81	109.96	109.45	110.63	106.77	114.82	105.23	103.44	114.5	109.86	117.58	100.57	104.49	106.56	100.39	98.027	109.57	108.64	111.79	108.31	98.992	110.44	112.55	107.91	115.19	101.3	108.35	105.92	115.44	107.58	105.36	113.61	111.45	110.28	113.03	109.14	107.4
106.98	109.96	106.57	105.12	101.64	111.9	103.56	107.87	111.02	105.03	100.84	106.41	101.5	111.09	108.59	110.97	104.64	109.69	108.59	107.21	110.94	104.83	106	97.654	114.92	101.33	108.01	112.27	111.05	111.72	98.789	101.97	107.47	101.96	111.2	101.04	109.88	115.54	109.23	107.31	104.66	98.536	107.14	102.96	105.3	119.06	106.19	108.91	108.32	108.76
93.437	110.36	112.15	110.79	110.6	97.108	105.39	102.55	104.57	103.8	107.53	105.5	102	108.22	112.29	105.09	109.63	108.72	109.17	103.38	107.12	114.02	109.77	107.03	108	111.26	97.779	113.48	97.025	113.27	100.13	104.18	113.85	113.21	102.19	109.04	100.39	109.83	103.82	99.585	107.95	112.2	111.34	113.17	107.4	109.45	112.46	98.818	104.04	101.61
111.1	98.491	108.17	111.28	104.49	108.98	107.69	110.29	113.94	98.151	112.21	99.883	107.81	100.05	104.3	109.23	105.97	101.67	116.34	107.19	107.64	108.95	93.692	112.98	104.82	109.27	102.63	113.77	93.913	112.29	110.96	114.65	109.73	109.95	107.09	114.41	105.4	107.48	109.5	101.85	110.05	101.87	110.06	105.8	103.57	108.63	116.05	107.79	115.05	96.128
102.85	106.16	106.66	104.15	111.68	97.965	100.2	107.82	111.98	105.1	100.99	113.76	106.78	113.8	103.74	111.85	109.54	109.54	110.17	106.82	111.4	115.9	102.38	118.74	100.9	113.32	108.63	109.54	106.11	101.49	107.6	101.18	101.94	92.784	101.41	108.33	101.85	94.149	105.95	110.36	95.598	110.33	104.32	98.985	107.74	109.69	104.26	103.88	109.65	97.302
107.32	108.12	97.515	102.35	105.88	107.39	103.27	107.23	108.52	110.13	101.88	98.312	103.6	110.62	109.24	97.51	102.67	107.68	104.07	107.93	100.78	96.946	101.05	101.59	95.763	107.45	105.35	104.46	108.41	104.61	108.47	105.4	91.974	93.479	105.35	103.98	107.58	107.17	98.871	100.42	112.72	103.34	101.5	101.77	107.39	106.12	107.39	101.45	112.96	106.6
108.99	105.11	109.35	103.13	105.42	109.1	104.23	102.74	107.67	102.63	103.33	94.358	109.2	105.58	100.31	106.47	109.26	107.04	110.79	109.58	113.02	106.36	113.86	104.78	93.901	109.71	99.555	118.82	108.54	96.903	106.87	101.81	110.54	109.29	98.805	102.53	100.04	110.07	102.3	105.84	100.64	112.65	108.07	103.73	110.43	102.7	104.4	99.899	104.43	112.05
97.346	95.695	86.736	105.67	93.869	95.916	99.971	98.039	100.84	99.532	95.616	92.641	104.44	101.45	95.429	103.03	107.82	102.95	100.01	93.571	105.33	99.774	97.052	97.34	94.954	103.16	99.755	96.43	95.142	97.973	97.447	98.444	98.124	100.28	90.55	96.086	93.602	98.61	99.805	93.499	88.663	94.154	101.31	100.96	94.755	99.06	90.374	95.556	102.69	101.07
107.43	102.76	105.4	111.38	114	115.58	114.48	107.06	110.39	114.01	111.21	103.83	102.57	106.37	110.39	115.27	110.81	103.96	111.21	102.94	101.41	101.3	118.32	108.78	108.2	109.38	104.44	110.65	103.49	108.89	110.93	112.73	105.77	112.23	108.95	108.32	104.87	116.33	102.37	106.94	109.58	108.27	112.16	109.57	111.73	106.29	105.87	99.382	111.17	100.38
105.83	103.75	102.16	107.59	113.57	106.47	104.53	109.44	111.47	105.41	107.44	118.14	106.63	101.2	111.29	95.528	109.02	108.08	105.74	105.2	111.94	107.11	97.016	109.49	105.88	107.64	102.64	110.68	104.04	102.74	111.63	105.95	106.43	108.8	100.21	104.17	108.54	104.75	107.24	109.19	107.47	105.9	104.37	97.659	106.84	109.75	101.12	103.63	103.21	102
103.33	107.72	100.58	98.678	101.05	106.56	114.37	105.22	102.32	114.45	111.04	105.83	99.752	114.18	109.41	101.26	109.48	109.56	108.36	107.72	102.77	107.73	103.37	112.86	110.94	104.82	107.1	106.14	101.47	99.752	108.22	102.54	106.38	107	96.265	99.338	107.94	104.3	102.19	101.78	113.07	93.323	105.12	107.21	108.21	107.43	109.18	104.59	101.56	101.69
104.62	109.69	111.21	104.84	109.36	96.714	109.7	113.17	108.12	108.43	107.95	105.68	113.11	115.02	117.57	104.76	104.36	126.24	107.58	107.34	109.14	106.82	103.23	111.77	98.497	113.37	111.69	118.59	104.2	110.68	115.21	103.66	107.02	107.08	101.88	103.58	99.022	108.48	113.09	119.37	99.862	113.33	116.94	107.07	108	109.07	115.07	113.36	109.1	105.45
105.73	111.96	106.84	112.32	104.96	107.84	108.92	107.96	112.13	108.97	112.58	100.54	102.09	112.29	111.93	111.37	123.07	112.64	114.73	114.41	120.69	109.5	107.14	112.49	108.23	116.72	115.45	105.33	115.68	106.97	114.16	106.93	121.24	101.41	116.22	113.75	107.89	113.74	108.13	108.3	107.56	109.41	101.7	116.37	107.29	104.53	107.07	112.5	114.39	111.54
105.12	108.72	98.578	108	102.97	109.28	103.61	101.35	102.05	115.07	106.96	106.1	112.8	108.11	106.04	105.77	115.01	94.851	115.98	110.35	94.988	108.59	105.22	108.5	108.23	102.39	116.04	106.06	108.83	106.76	100.59	109.2	109.51	102.26	108.22	115.62	112.12	111.8	106.11	106.93	101.04	111.48	107.85	107.1	108.95	99.331	99.995	112.37	109.87	106.08
108.56	104.68	107.19	112.56	108.2	99.174	108.33	101.45	101.19	109.21	98.252	100.49	108.22	105.36	107.79	99.41	109.31	104.44	112.88	111.81	102.62	107.2	111.72	107.48	104.03	110.79	106.94	104.57	100.63	113.58	108.29	106.14	104.03	103.51	103.04	112.52	115.66	104.24	110.2	119.04	104.76	108.37	108.68	115.97	106.05	111.05	109.55	107.66	108.74	111.35
114.15	110.14	100.59	111.96	107.85	112.78	108.26	102.86	108.55	104.53	101.72	110.2	115.09	109.8	102.06	112.98	111.21	110.59	112.69	115.24	113.39	109	113.16	112.68	112.67	106.91	111.61	116.15	107.26	104.87	104.83	101.92	115.52	106.54	108.08	115.8	107.04	105.9	112.17	109.09	113.82	109.19	117.39	94.347	113.27	109.99	106.84	110.65	102.41	109.3
108.96	106	104.56	86.865	99.87	97.312	94.85	98.718	113.13	100.73	92.994	96.708	104.36	101.29	100.37	103.15	98.975	98.694	92.549	109.12	104.87	106.61	96.819	98.19	100.38	95.915	103.37	109.42	105.67	102.2	91.371	90.662	95.859	101.14	99.664	108.99	97.594	97.363	106.29	100.68	100.79	106.57	99.027	99.519	102.99	101.42	101.07	100.53	102.45	105.85
107.27	105.54	104.02	96.438	93.925	104.58	111.41	106.98	105.25	115.65	111.9	103.42	100.01	106.24	104.72	111.28	107.79	102.92	108.23	105.44	109.4	103.61	104.65	109.36	106.36	100.38	111.72	105.31	107.39	107.81	109.42	107.22	115.9	97.54	115.78	108.74	103.46	110.07	90.941	111.39	108.62	103.86	115.02	106.68	106.1	105.09	111.23	110.7	101.12	107.45
101.75	103.76	110.42	110.71	102.5	123.67	105.99	100.84	111.06	110.37	105.75	108.13	112.19	105.74	113.93	115.51	105.73	110.49	110.02	108.47	104.57	109.92	110.48	105.92	112.77	105.59	105.42	109.26	107.06	109.85	113.92	99.139	108.55	103.96	106.12	107.45	98.194	104.06	113.62	111.57	106.31	115.67	115	121.71	109.78	110.29	112.3	105.81	103.92	113.56
95.308	96.493	96.906	92.963	97.867	94.974	91.916	102.5	105.09	100.92	91.283	94.517	102.39	101.4	94.593	94.715	104.29	96.569	97.282	97.656	84.286	102.01	93.963	92.756	99.144	99.582	102.72	93.887	108.92	89.143	98.346	93.58	95.832	105.46	96.726	99.846	96.843	101.32	95.662	108.05	105.83	91.781	97.681	96.328	99.183	95.346	94.222	98.928	97.954	101.37
96.547	110.06	104.96	104.42	103.73	109.44	112.03	107.04	113.3	103.95	108.37	100.14	105.63	102.7	108.33	110.22	107.88	101.38	111.06	109.95	95.391	107.85	112.22	107.84	98.494	111.38	102.05	105.19	102.31	102.84	101.06	109.25	97.176	113.77	99.479	101.95	97.043	110.05	103.75	104.9	107.13	105.99	97.682	107.8	98.829	98.604	98.764	111.35	108.02	109.25
94.798	105.2	104.01	103.79	99.36	104.79	97.862	106.37	105.19	103.33	103.14	97.843	115.88	112.1	103.42	111.2	109.86	104.99	105.24	106.52	96.644	100.33	104.27	98.467	106.06	107.54	104.07	103.71	100.34	99.151	106.06	106.12	109.84	107.15	105.34	101.59	107.25	106.04	108.19	103.32	99.92	100.5	101.29	107.22	106.08	102.46	111.78	108.37	110.24	109.58
112.72	107.8	106.49	106.12	109.31	104.6	114.04	109.1	107.75	111.19	102.47	100.73	104.74	110.01	104.84	105.37	104.88	117.74	103.04	110.05	110.51	96.16	101.59	103.64	104.69	103.56	110.01	106.1	107.84	107.09	106.04	100.28	105.29	102.65	112.58	100.3	108.28	101.16	108.23	112.26	104.28	106.2	109.45	104.89	102.95	109.74	108.7	111.6	113.63	109.11
110.59	104.89	106.84	107.69	110.08	110.82	106.82	101.88	107.59	106.14	102.31	102.03	102.6	104.59	99.815	99.578	107.66	112.66	108.14	101.74	94.718	112.78	98.567	99.55	112.32	97.341	98.424	110.88	110.01	106.48	106.74	94.282	112.97	108.17	98.311	102.07	104.76	99.264	101.41	106.93	107.81	106.07	109.46	103.46	103.25	108.88	105.23	111.81	104.75	106.79
108.61	101.62	102.88	107.69	97.107	99.324	90.544	103.97	104.14	96.987	107.23	101.9	102.4	86.826	106.79	94.035	101.31	95.665	96.714	103.48	97.065	101.79	103.83	97.654	94.129	98.335	99.651	98.811	105.4	93.582	104.76	88.283	101.9	102.18	95.509	96.063	101.68	101.21	111	94.354	103.58	93.541	107.85	107.67	98.397	106.31	98.463	101.94	102.84	110.51
111.4	112.75	109.92	115.14	105.61	111.22	113.31	121.39	104.51	117.46	108.93	112.35	100.68	103.69	110.97	112.55	103.36	108.22	116.63	115.77	106.93	112.05	112.57	116.15	116.64	114.82	117.41	104.24	102.03	112.8	106.56	112.34	109.14	107.74	115.05	101.38	109.29	115.98	104.99	102.32	112.82	113.14	107.13	116.65	113.05	110.21	116.35	105.56	115.59	105.17
104.08	97.274	105.21	101.39	106.26	108.67	116.06	102.68	113.8	98.834	105.16	111.3	107.54	108.07	98.82	111.99	112.24	103.27	106.01	106.44	108.57	111.93	104.63	110.94	122.69	100.49	105.65	105.22	105.12	103.58	103.87	108.92	108.66	95.258	107.78	111.6	113.36	96.307	106.29	111.09	104.1	110.34	110.46	112.89	113.32	106.69	107.42	108.14	103.47	112.23
113.54	99.167	122.04	112.63	101.11	106.34	103.89	105.49	100.71	112.11	106.48	105.77	113.26	103.92	102.08	102.76	106.73	99.423	112.22	100.69	112.64	105.37	105.5	112.5	115.26	112.5	111.65	119.2	107.04	102.65	111.64	114.08	102.62	101.8	102.89	112.22	109.53	109.72	105.91	106.88	109.59	102.99	107.16	104.4	97.905	112.42	109.25	106.63	109.99	115.15
103.04	97.509	104.59	94.942	90.953	101.56	100.45	100.98	94.156	102.21	100.11	103.84	102.41	101.84	100.25	109.08	98.567	94.916	91.97	103.96	99.785	101.41	96.415	95.245	102.83	96.758	102.05	97.414	91.612	101.46	95.136	102.58	104.36	95.946	102.01	102.05	103.61	102.62	106.28	102.94	93.751	106.21	96.736	99.73	100.41	100.29	105.73	94.388	97.617	95.666
107.88	112.68	108.65	115.54	108.43	111.31	119.99	98.507	109.56	99.171	101.29	108.65	110.9	107.78	103.85	101.91	107.9	102.19	108.1	106.89	101.78	114.5	102.31	102.8	118.68	104.33	114.02	105.59	107.42	106.67	103.25	107.99	105.82	106.39	99.348	103.46	115.16	104.28	109.55	109.26	111.17	108.8	110.76	113.81	101.7	106.27	111.64	100.14	107.33	108.53
112.83	107.54	108.56	111.67	110.74	115.79	104.3	105.24	113.47	102.25	116.29	110.91	104.9	101.13	97.918	106.69	114.55	119.38	108.54	110.13	105.46	105.31	113.84	103.79	120.33	104.16	111.83	107.81	109.91	111.13	98.548	102.34	106.41	107.82	114.72	109.61	108.48	101.25	110.02	102.48	109.86	111.82	107.63	105.67	112.26	94.572	109.19	106.36	104.97	106.3
98.13	94.269	108.68	102.62	106.42	101.21	95.908	97.966	100.36	103.84	99.224	102.99	104.18	98.652	97.376	98.992	96.175	108.48	101.39	109.97	104.08	100.85	94.956	104.69	103.33	106.49	107.13	100.11	103.35	97.367	103.9	107.18	99.856	93.829	98.401	98.58	101.04	102.45	99.446	96.974	99.925	101.76	96.903	92.069	102.61	99.011	93.697	100.15	97.056	95.125
113.14	98.576	103.92	109.6	109.68	104.71	114.85	107.4	103.99	101.65	108.06	101.79	113.67	102.28	106.65	103.37	113.03	106.64	101.59	103.9	106.49	112.15	102.67	103.4	110.99	107.89	107.4	106.43	102.03	103.86	99.207	110.7	105.07	111.7	105.08	102.39	101.77	103.63	105.2	113.19	105.42	105.81	111.96	108.98	112.4	99.116	108.45	111.5	109.15	115.09
101.41	103.31	96.588	96.868	101.09	98.124	93.924	99.407	101.22	108.6	102.31	110.8	94.55	99.325	99.114	100.85	100.4	95.876	104.02	101.28	100.02	105.07	99.617	105.16	98.829	104.93	102.54	93.755	114.98	100.42	97.775	109.97	106.09	103.17	99.975	99.291	106.7	105.97	102.11	107.1	94.87	102.94	99.016	102.88	102.29	100.86	105.29	94.511	101.83	96.971
104.06	96.105	85.581	100.48	98.098	96.815	93.498	100.38	100.82	93.657	101.9	102.01	99.344	103.39	97.522	95.549	97.08	105.49	106.78	95.428	100.33	95.862	86.21	99.116	93.876	106.01	90.637	103.02	94.745	104.13	94.542	104.29	88.381	98.119	105.44	100.77	96.848	96.238	100.46	93.085	89.04	99.965	107.73	90.039	98.004	102.58	99.091	92.865	104.06	89.577
115.58	110.9	111.4	116.53	117.14	114.36	102.8	101.36	121.09	106.57	107.61	108.03	110.75	115.22	102.73	100.54	106.94	113.31	102.87	110.53	113.35	107.65	104.18	116.63	111.62	107	108.38	109.64	116.44	111.15	110.72	103.51	107.39	105.65	118.46	112.46	106.26	115.48	102.14	105.75	109.42	111.68	104.28	108.15	103.39	106.46	109.99	110.72	104.02	90.363
113.39	108.95	111.12	112.76	111.86	116.66	104.3	108.1	116.51	113.21	115.29	110.59	108.7	104.08	104.37	110.13	98.82	111.35	111.16	101.55	115.71	106.09	113.79	104.03	104.33	103.98	107.21	107.27	108.76	111.19	119.33	108.29	106.37	110.49	109.9	111.17	101.94	105.12	113.21	107.51	101.23	104.14	108.96	110.02	108.75	107.63	110.99	100.53	105.86	111.14
108.96	100.49	111.29	98.647	109.44	101.8	105.7	102.51	104.46	102.62	102.31	106.31	100.44	108.57	105.39	108.95	106.54	106.19	109.06	97.922	103.47	113.63	103.1	107.8	111.64	104.28	106.33	105.01	102.86	105.03	104.22	91.436	102.23	107.69	105.61	103.68	102.89	107.67	115.62	111.73	99.277	102.9	106.46	107.38	102.11	103.67	107.34	106.92	106.86	110.48
109.56	93.059	96.148	102.13	104.78	100.21	99.203	98.959	100.83	111.24	109.52	99.224	103.36	104.3	93.962	98.147	100.96	101	98.499	101.85	99.386	97.212	99.979	112.4	97.195	108.43	98.271	107.37	95.714	103.09	96.743	95.012	94.537	85.375	99.368	101.28	100.46	96.91	90.161	96.925	99.799	88.986	107.19	99.959	105.36	93.688	101.11	100.46	91.46	91.897
103.38	108.29	98.084	94.759	95.837	98.59	102.11	106.24	102.99	101.08	104.6	104.35	96.057	107.64	108.06	108.39	98.324	99.079	97.317	94.205	109.09	100.85	88.625	108.73	107.82	108.61	103.64	106.42	100.56	97.013	101.49	103.96	98.258	95.326	95.197	97.634	104.24	109.54	112.73	101.23	112.56	96.081	108.24	98.1	103.41	105.79	105.38	100.24	95.149	100.28
102.05	96.985	102.98	98.182	98.742	105.31	104.89	95.805	104.21	94.004	90.312	103.91	99.652	99.467	92.564	112.4	106.66	98.528	95.593	99.316	95.829	97.853	98.269	96.217	90.159	110.59	111.11	103.7	94.169	93.434	104.62	98.703	105.71	96.532	100.09	96.681	100.3	104.8	106.91	95.4	100.19	98.203	103.43	101.29	94.168	102.94	107.87	98.173	99.524	104.79
94.936	106.46	109.35	105.34	97.852	95.736	101.26	100.94	96.903	107.11	108.99	98.314	98.276	105.44	111.28	99.161	111.32	101.9	103.41	106.22	109.16	103.2	103.42	109.5	98.378	114.37	106.86	114.01	101.1	102.08	107.44	97.381	101.91	108.29	106.42	108.13	116.5	108.17	99.454	102.43	113.07	96.378	115.12	102.32	104.45	107.38	109.9	107.58	112.45	104.96
102.76	108.63	109.14	97.825	102.71	99.375	96.308	107.5	96.918	103.16	111.47	108.08	105.17	107.38	106.03	99.903	101.56	91.945	98.226	117.82	102.39	113.85	100.96	103.62	116.99	106.08	105.86	102.87	99.27	115.3	99.538	112.25	101.43	99.762	99.716	110.06	106.58	103.86	111.75	105.22	100.76	110.36	105.2	112	103.11	110.86	112.02	98.881	105.88	102.69
112.42	109.47	112.19	110.85	108.6	114.14	104.77	108.72	118.22	107.07	111.9	107.29	122.04	105.9	102.69	111.81	104.09	102.79	111.49	101.84	109.99	116.08	108.47	112.61	107.08	113.76	102.44	107.64	110.4	120.19	112.17	118.05	111.05	104.17	107.35	111.54	113.55	112.27	105.78	114.55	110.72	103.19	109.37	110.49	115.4	114.43	102.04	110.97	105.96	114.15
120.86	109.83	112.12	106.81	107.68	112.74	113.59	115.13	112.92	101.04	102.87	95.988	110.12	104.13	116.35	114.78	115.56	105.08	113.19	108.91	107.35	96.127	112.3	108.26	110.78	101.2	106.72	111	114.83	104.82	114.4	106.62	109.71	110.23	111.65	116.19	101.54	108.18	110.78	105.82	104.2	110.08	114.53	109.19	103.97	110.51	107.5	117.76	105.78	107.51
100.83	109.79	106.98	110.01	103.96	95.046	110.95	101.83	105.7	106.21	100.16	103.06	97.18	111.38	101	107.29	108.52	109.32	103.83	100.25	100.48	108.79	107.34	103.51	103.78	104.92	109.24	108.84	102.5	109.77	99.056	99.791	100.87	108.08	107.21	106.29	99.85	98.97	102.54	105.53	113.25	108.42	99.256	108.67	111.33	106.76	111.06	113.84	98.979	101.21
104.55	94.705	106.21	115.05	106.9	108.17	104.69	104.62	112.44	109.1	104.73	108.81	106.59	112	113.03	98.825	106.14	106.79	108.47	100.08	119.68	109.05	110.11	107.13	107.04	111.26	106.83	102.69	109.03	115.09	107.3	107.25	103.85	112.86	106.87	111.8	114.41	113.03	101.58	114.3	106.5	117.74	106.23	102.03	103.06	102.98	104.22	106.56	104.54	100.79
108.27	98.843	101.75	113.18	113.19	96.319	105.52	110.36	104.96	107.19	105.5	102.79	102.99	100.22	95.217	108.4	103.91	103.35	104.18	108.7	102.15	101.92	110.63	109.64	108.34	103.12	110.03	106.65	97.747	112.04	105.73	113.46	106.33	102.51	101.55	108.73	90.946	101.8	108.82	112.06	113.39	104.47	102	98.775	108.91	111	96.223	112.47	113.42	110.02
108.37	108.95	107.43	107.94	100.91	108.41	108.14	103.68	112.79	99.231	106.2	106.1	103.84	106.83	105.94	101.5	104.52	111.83	114.03	101.58	104.4	106.82	105.89	104.89	101.22	109.73	97	101.54	113.56	110.09	108.85	103.76	110.74	113.06	104.76	100.35	114.35	100.37	103.39	101.62	101.57	100.46	107.95	106.77	105.51	113.55	109.69	105.22	103.5	100.25
95.502	107.4	110.75	115.59	109.41	106.24	104.23	107.22	105.41	105.95	97.966	103.39	114.06	106.99	116.27	108.43	105.08	102.02	118.98	110.4	106.56	101.6	110.75	110.45	111.22	107.37	111.14	102.93	117.03	112.84	107.02	104.35	110.62	103.3	101.75	108.8	112.89	97.575	113.68	103.77	106.17	106.71	107.11	104.86	105.57	120.72	96.192	100.26	105.59	106.16
105.9	104.09	111.71	107.87	108.8	112.88	100.64	111.03	106.46	108.17	104.08	114.51	112.37	101.95	111.16	109.08	109.82	102.95	105.85	104.55	112.8	109.91	111.12	113.68	106.76	113.29	115.75	106.41	117.23	104.22	109.23	105.81	103.27	106.95	113.17	110.05	108.5	114.18	108.66	102.21	109.56	103.3	105.97	118.27	104.66	103.85	100.36	118.07	106.82	109.53
113.9	100.37	110.35	103.52	112.49	107.01	106.02	109.49	114.43	98.866	108.8	110.68	102.84	108.23	109.85	104.31	108.32	107.12	102.99	111.87	101.75	102.48	111.06	106.62	113.27	104.3	116.34	99.723	104.47	112.34	103.53	108.28	111.21	106.3	108.39	106.3	105.3	108.99	107.5	113.61	108.71	106.73	112.45	108.15	109.69	106.26	110.56	108.1	107.67	109.12
111.54	115.34	103.37	108.15	108.16	106	105.75	111.86	105.37	111.34	114.63	105.32	116.49	110.03	105.15	113.21	117.14	111.21	110.87	114.64	117.89	109.35	111.31	106.84	107.26	109.91	109.34	105.2	111.23	107.18	103.47	109.21	109.03	116.14	109.29	102.92	113.07	115	115.88	111.12	109.3	108.17	114.32	108.43	114.23	110.48	114.02	112.95	114.55	102.35
110.86	114.64	105.04	101.84	99.276	107.23	110.39	99.835	109	106.29	104.56	106.38	100.92	108.67	111.12	107.08	96.313	104.22	104.12	99.82	98.409	113.49	100.59	103.63	100.47	111.11	99.191	97.845	91.505	97.244	109.56	105.11	103.31	121.28	101.18	112.61	108.02	109.89	107.15	97.683	104.14	96.55	108.48	105.9	105.25	103.27	105.57	112.46	108.08	107.32
116.81	103.93	110.93	104.64	111.22	109.49	111.37	111.82	111.9	113.19	116.36	108.65	104.35	107.18	108.12	107.1	106.59	107.48	113.74	95.118	116.67	101.92	105.96	96.85	105.06	114.16	108.8	116.5	99.275	118.16	116.08	107.88	114.86	115.85	108.67	117.65	104.74	102.76	106.17	108.54	105.99	98.833	110	108.78	112.73	104.25	108.8	116.44	106.18	105.36
100.43	101.65	97.742	100.32	106.16	89.647	106.83	96.165	100.18	102.92	100.84	101.05	103.02	91.261	105.27	109.51	105.72	105.77	108.5	98.076	107.47	104.82	91.474	96.539	102.6	101.82	101.96	98.25	96.459	106.09	94.762	95.345	90.358	110.34	107.64	99.673	99.029	97.651	97.74	103.09	102.79	101.3	101.93	90.59	100.18	103.64	94.035	102.54	100.73	102.5
95.853	102.11	106.1	92.781	99.548	95.445	100.08	96.608	101.09	99.014	107.59	107.38	105.36	109.63	99.691	98.678	101.52	104.6	104.17	93.56	96.724	106.49	105.48	93.293	103.52	101.48	102.3	93.514	93.138	96.218	99.959	92.2	96.294	100.37	107.41	100.43	101.92	112.23	99.629	102.61	102.94	97.313	95.492	102.75	94.219	99.473	102.15	104.18	95.893	104.05
100.15	99.747	107.32	96.744	95.934	88.315	118.36	100.98	86.682	83.422	92.707	105.27	101.31	101.98	96.2	97.94	93.705	105.8	96.039	97.903	94.488	96.928	98.078	96.936	94.84	100.34	97.101	100.24	93.569	99.777	94.724	106.33	104.38	98.165	97.652	97.474	100.44	92.018	95.892	98.095	98.822	94.636	93.041	92.465	95.77	97.242	98.048	101.89	97.616	101.2
96.881	102.25	97.308	106.09	101.43	105.92	99.766	105.06	92.622	108.17	91.004	105.1	99.154	107.58	90.198	95.43	99.626	98.852	88.333	92.807	103.72	98.304	106.1	91.252	99.074	101.18	92.591	90.478	104.54	96.331	96.356	92.511	100.9	100.36	99.16	102.17	102.27	100.65	94.999	96.2	96.604	93.791	97.086	96.826	101.74	101.58	101.27	97.963	98.608	92.228
93.431	102.27	107.9	106.16	119.82	104.65	98.974	106.4	105.16	106.03	103.91	108.69	113.01	109.64	110.25	114.18	108.91	101.51	110.39	109.8	108.8	108.88	105.91	106.66	106.37	101.09	95.819	102.8	106.62	105.34	99.424	99.032	106.32	105.76	106.04	94.766	101.14	110.53	102.44	108.95	109.73	107.73	102.14	108.33	107.49	106.87	95.827	112.84	103.51	99.848
109.79	107.44	112.76	103.75	100.11	100.33	113.79	105.21	113.74	112.49	112.3	103.63	102.85	106.53	115.68	98.868	106.46	106.1	101.59	106.06	106.35	107.85	100.3	107.09	105.86	107.05	102.26	107.02	102.59	107.77	111.82	118.34	103.57	100.17	98.665	112.15	109.36	109.08	111.32	103.8	104.18	109.27	108.61	106.63	110.01	104.52	109.67	114.05	118.09	112.21
109.33	98.011	106.94	107.13	107.39	104.03	107.56	103.84	101.54	111.82	100.05	104.51	103.58	110.76	114.55	107.53	102.74	112.65	106.91	104.21	101.7	101.04	101.56	112.61	110.69	108.52	100.5	106.4	108.8	107.89	100.9	112.5	112.74	104.69	108.02	104.48	115.59	110.27	105.66	107.47	115.81	102.56	103.55	107.37	104.15	107.42	97.3	97.877	99.014	103.81
96.392	107.86	101.68	101.79	104.49	107.96	99.44	98.448	105.57	101.86	96.348	101.38	100.44	102.66	98.358	97.411	89.534	98.316	98.381	101.4	96.361	101.78	100.16	98.519	103.64	96.637	100.57	93.909	106.06	103.49	97.483	101.42	97.521	103.34	103.8	96.915	97.849	105.88	100.65	102.32	97.26	103.95	108.33	97.803	106.96	96.601	93.065	92.53	100.86	105.02
105	106.43	120.5	109.57	102.12	116.23	102.43	105.91	112.36	108.71	111.07	109.66	104.26	101.68	111.04	108.22	110.3	109.11	109.7	106.33	109.01	113.86	110.13	102.06	109.04	109.08	109.77	108.66	103.03	104.83	118.41	110.22	105.08	108.28	105.89	103.97	105.6	100.53	108.67	110.78	104.67	115.88	105.01	111.94	115.89	112.28	103.05	107.45	110.53	106.67
123.4	110.78	111.99	115.12	102.84	103.52	99.654	111.31	106.01	110.05	107.3	105.51	105.03	106.4	118.14	108.12	112.31	115.79	109.38	107.27	111.49	119	112.16	108.83	115.36	105.79	114.34	119.28	103.17	108.38	110.35	112.74	110.16	103.98	107.85	112.5	111.12	103.57	114.17	110.66	106.75	101.08	108.29	114.04	106.46	109.74	110.08	108.47	107.23	112.43
106.53	101.8	107.9	110.54	110.32	109.61	103.9	112.6	114.87	115.37	104.77	107.46	109.91	103.73	109.49	107.81	104.43	108.45	112.79	113.66	107.56	104.76	111.97	109.2	113.88	101.17	103.01	108.05	101.64	112.21	107.52	106.25	120.52	103.52	104.71	110.25	108.45	100.51	106.02	113.64	110.06	111.11	116.21	111.22	99.2	105.66	108.63	115.15	106.72	111.64
102.37	96.92	83.645	98.486	103.46	94.275	103.72	94.808	102.55	94.797	106.53	99.566	96.238	98.419	102.19	96.965	98.381	99.145	99.182	87.922	98.939	92.537	92.975	99.342	101.78	103.8	96.495	101.98	97.676	96.61	98.906	94.491	97.209	100.55	98.829	96.966	102.55	92.289	97.307	101.49	99.882	89.15	100.95	105.6	108.25	101.32	104.21	86.01	107.07	99.247
109.7	100.62	93.181	105.68	96.043	95.273	103.24	98.816	94.719	96.846	103.26	98.277	99.338	101.58	101.52	101.52	107.84	104.18	98.089	104.61	101.4	99.808	116.08	107.52	102.36	105.39	101.19	102.59	94.379	105.09	98.176	105.25	105.99	102.25	104.39	100.71	96.273	100.28	104.49	110.13	99.919	107.59	93.233	98.158	94.27	104.02	100.88	94.923	100.56	94.157
111.93	104.33	101.89	106.39	113.15	109.55	108.88	111.71	103.38	108.53	112.98	111.05	102.25	112.26	109.87	107.52	122.69	102.53	99.58	112.84	117.97	109.06	101.35	112.23	99.657	102.66	114.42	107.63	106.22	96.121	107.35	101.69	108.8	103.92	114.43	105.24	97.453	99.422	95.268	110.31	114.05	105.57	101.71	109.57	112.08	109.51	110.67	107.44	105.62	103.97
107.42	105.34	100.33	106.87	105.36	114.51	107.94	100.59	105.04	104.09	106.65	102.9	101.68	112.66	108.9	113	102.79	108.79	99.4	95.292	106.23	105.32	111.41	109.01	104.15	104.75	96.224	108.99	93.631	107.69	109.23	119.19	100.07	110.7	109.9	101.66	100.62	105.58	107.18	113.77	108.57	107.46	101.49	109.34	104.91	100.47	116.13	104.85	103.82	107.04
106.05	109.15	103.27	113.69	110.04	104.99	116.12	119.74	100	110.18	107.74	115.65	118.31	112.51	117.29	116.7	110.06	112.68	97.683	112.9	107.43	107.21	99.832	108.95	110.34	112.44	109.02	117.25	116.26	102.41	123.76	100.95	115.24	105.98	107.92	106.19	108.48	112.97	111.49	112.56	114.14	105.37	103.35	105.32	104.24	106.68	108.54	109.15	109.18	105.07
98.922	107.31	108.4	100.7	112.47	108.83	110.14	109.13	107.03	108.07	107.7	106.18	111.57	117.78	110.58	105.42	115.99	99.6	117.53	111.37	115.95	97.453	101.75	106.2	108.15	108.14	112.67	111.35	110.71	111.09	102.13	110.42	102.62	106.22	108.75	110.97	109.73	104.08	100.42	110.27	107.15	104.73	111.21	108.71	105.51	106.88	110.21	109.18	103.26	105.13
116.13	109.9	99.647	115.86	109.62	108.45	106.1	108.03	101.88	103.94	117.1	105.94	104.02	113.17	110.17	104.77	102.03	92.252	110.35	104.51	108.61	111.61	106.8	104.5	113.14	101.82	108.8	104.99	104.61	105.42	101.82	112.26	103.68	112.49	109.38	112.3	101.54	113.08	115.51	105.52	107.17	104.5	113.32	108.27	108.69	109.95	101.37	103.77	104.08	101.15
107.83	110.91	96.411	113.89	100.94	106.88	100.81	107.81	97.808	103.69	105.65	106.37	112.25	100.06	109.95	111.74	110.69	109.51	100.69	104.09	108.23	106.72	111.52	95.799	107.23	97.495	109.31	111.37	107.32	110.15	105.98	99.266	107.49	107.61	110.59	103.44	100.42	105.18	107.75	102.01	107.06	98.569	109.57	103.89	115.06	98.206	115.06	110.28	107.6	99.917
103.65	98.105	106.31	94.388	103.36	95.455	99.429	107.09	108.14	99.575	103.7	106.82	103.5	97.504	99.94	92.874	105.88	100.01	93.111	106.46	100.5	94.673	102.36	104.08	98.92	94.539	101.54	103.69	104.91	112.07	98.259	96.354	107.7	102.08	99.455	102.71	102	100.11	99.778	101.31	95.004	96.699	107.35	102.12	98.849	110.33	85.541	94.35	106.56	102.52
92.521	94.243	100.31	97.265	93.943	93.129	92.702	98.015	101.43	99.694	93.533	102.44	92.092	96.825	100.35	105.05	106.62	93.067	95.77	102.05	96.956	99.627	95.363	98.712	105.81	98.692	103.71	94.248	94.154	101.98	101.26	98.359	102.2	99.31	97.019	97.046	102.28	92.796	101.56	105.19	91.113	102.17	97.584	87.312	100.47	104.46	103.04	101.48	97.268	94.769
111.84	116.88	109.78	108.85	110.07	107.75	105.84	103.23	98.62	106.5	105.41	105.19	111.43	116.71	105.21	105.34	105.38	113.85	105.45	98.526	108.02	114.56	109.12	97.247	118.74	102.62	108.81	109.22	111.02	108.83	101.13	105.46	106.05	101.82	109.89	113.23	102.31	104.48	103.09	106.68	109.93	99.902	109.51	111.49	103.98	114.71	107.06	102.86	111.59	99.11
98.195	105.7	102.32	102.23	101.74	98.844	98.36	97.467	104.63	98.496	94.302	100.92	97.043	103.08	101.12	103.74	102.56	105.82	96.27	108.32	91.017	110.15	107.29	95.741	108.97	107.52	89.847	102.69	103.75	108.75	102.75	98.385	95.661	109.94	99.012	94.427	93.481	102.23	101.8	101.91	100.74	105.19	99.913	101.65	110.12	103.46	95.736	94.322	91.1	96.515
99.382	102.9	92.924	108.28	99.688	95.156	97.484	97.899	101.96	90.985	92.287	97.25	101.02	105.4	86.62	98.294	100.69	92.268	99.514	99.925	106.16	101.87	102.32	90.765	104.59	101.91	98.337	106.23	101.03	103.43	95.949	105.76	104.44	96.055	103.91	100.99	108.95	94.258	99.377	99.219	99.856	97.679	100.25	100.19	98.828	100.05	84.817	102.22	91.796	93.084
98.567	108.19	108.76	104.19	104.27	106.29	106.57	111.29	102.61	100.51	99.625	100.08	104.81	103.72	101.25	107.84	99.559	107.18	107.53	106.54	108.76	110.2	109.42	98.468	109.55	99.534	109.37	110.6	107.32	104.89	103.28	111.43	104.99	113.94	112.02	100.56	108.69	106.07	105.47	108.78	110.87	92.624	97.987	104.57	109.24	100.76	101.22	108.71	112.76	100.57
107.06	105.42	113.8	107.02	103.63	104.94	114.23	107.37	112.33	105.22	112.67	108.45	100.54	105.83	109.83	112.13	112.03	99.509	104.71	96.393	104.31	102.38	101.05	107.56	103.36	103.88	101.65	112.02	113.06	106.57	108.75	108.06	102.47	115.37	102.45	108	107.99	107.49	108.06	103.27	107.21	100.97	110.2	109.22	110.18	106.99	105.57	108.37	105.71	121.14
96.573	98.81	97.444	98.821	113.05	95.723	99.715	95.84	89.129	103.88	103.93	100.07	93.598	100.38	101.17	102.25	96.584	107.37	98.869	95.632	98.918	97.05	101.27	91.836	96.232	96.004	103.02	106.29	101.72	99.772	101.5	97.09	108.98	90.48	97.753	89.25	90.572	101.93	99.893	93.268	99.726	100.5	95.834	102.97	92.272	95.96	92.358	94.025	97.694	94.135
110.8	112.9	106.53	102.55	101.82	104.72	104.92	109.98	104.47	110.34	104.41	106.4	101.63	105.09	102.09	100.88	110.07	104.43	101.24	97.85	106.66	101.24	99.613	111.57	107.22	108.06	107.49	108.76	98.835	115.3	111.79	108.22	104.69	111.52	113.08	107.05	106.04	106.65	104.96	99.621	111.29	110.89	102.83	101.3	107.38	105.09	107.6	100.44	106.54	110.79
106.24	101.72	106.47	103.21	113.04	101.33	113.92	110.21	118.41	109.78	109.77	108.98	97.043	117.47	114.15	109.16	113.86	112.07	104.32	120.86	110.63	120.26	103.54	106.26	111.68	110.23	110.81	114.04	108.44	111.58	105.09	103.58	105.94	111.03	105.78	103.32	106.65	97.87	113.52	112.69	107.41	112.12	112.23	111.93	102.87	105.85	113.17	105.79	109.73	107.52
107.73	111.28	120.73	113.3	106.35	109.15	115.93	113.65	105.78	113.26	107.61	105.35	108.69	112.28	110.28	110.04	108.24	104.79	108.71	97.403	107.39	113.25	115.94	108.94	106.82	107.11	103.98	109.96	105.26	108.88	105.89	111.76	105.57	106.44	102.76	108.51	107.57	110.72	110.09	110.93	99.896	111.69	120.5	104.55	110.88	108.07	99.503	111.73	108.69	111.92
111.58	110.52	108.42	115.21	113.25	113.31	96.364	113.02	114.08	120.5	110.28	116.72	108.51	115.88	114.18	110.78	108.52	108.26	118.25	108.08	110.31	110.11	98.682	105.47	115.32	109.46	105.21	109.66	109.99	118.15	118.03	107.02	113.36	108.76	117.72	112.87	110.28	115.92	104.91	102.41	121.52	111.12	113.04	115.58	118.16	95.761	108.79	106.82	107.7	109.44
106.37	107.99	108.46	100.71	114.76	107.19	100.41	110.76	113.99	107.65	111.77	104.56	112.7	110.07	105.25	104.65	106.36	111.54	110.26	110.84	106.01	106.06	106.71	105.69	105.93	119.74	111.3	103.78	106.18	105.31	97.375	99.687	99.44	104.8	105.21	101.63	103.77	100.16	112.43	103.72	113.79	107.09	109.29	101.9	100.21	110.68	105.89	102.94	102.56	107.12
113.67	113.42	109.86	108.07	97.139	113.75	108.91	112.04	111.44	98.816	108.76	104.05	94.798	103.94	108.12	109.04	107.58	116.49	109.23	107.88	96.719	109.12	109.68	107.93	111.82	107.85	99.483	104.6	107.82	112.34	117.11	113.54	109.73	116.09	109.5	104.49	104.26	106.78	112.19	114.92	110.98	112.58	109.91	97.473	117.87	106.81	103.61	108.57	106.41	112.29
104.45	106.9	106.63	112.29	116.5	105.75	102.45	114.38	111.75	107.39	112.34	111.85	111.52	110.65	108.66	112.95	112.86	111.47	107.5	112.34	110.05	101.69	101	109.03	112.46	115.43	113.02	109.08	99.783	108.7	113.37	110.63	110.33	115.89	112.6	113.69	105.88	110.32	110.21	109.23	110.15	110.05	109.82	117.93	107.18	108	109.57	108.61	110	99.85
111.78	109.55	109.82	107.2	112.85	98.82	105.51	110.32	111.24	106.18	101.37	106.6	107.13	109.81	105.76	108.74	117.7	112.26	104.46	104.24	106.33	100.91	108.28	95.376	104.32	106.54	99.169	102.27	108.07	99.303	110.46	119.98	106.82	98.374	115.37	95.324	108.8	103.22	107.3	116.9	109.81	103.76	104.29	106.51	106.02	107.19	104.08	100.24	107.94	111.38
96.721	99.073	88.396	108.09	93.654	99.42	102.55	92.766	100.03	93.288	106.69	96.708	95.369	93.696	102.85	101.38	95.068	98.268	92.803	106.94	106.71	96.276	102.49	99.771	108.04	100.66	92.57	95.665	96.546	98.862	98.07	106.64	92.084	87.315	101.2	101.82	99.455	98.367	98.904	95.203	93.451	106.73	95.538	100.58	100.86	97.584	102.04	102.32	90.317	104.56
108.8	106.38	117.09	106.08	104.98	101.33	108.9	100.21	109.19	100.08	106.71	98.514	104.21	106.15	111.58	110.68	108.84	117.94	104.57	112.87	106.56	107.87	106.11	106.74	106.95	105.47	115.21	113.48	101.85	105.81	109.35	111.04	106.79	104.97	106.68	105.29	108.19	107.6	98.544	115.32	113.45	110.83	102.26	102.4	117.17	105.19	107.6	110.06	108.83	103.41
97.19	103.05	111.42	110.34	101.56	115.03	100.65	108.49	101.42	107.08	113.81	106.34	111.1	107.56	108.31	107.47	117.03	100.74	106.76	114.24	106.99	104.9	101.41	99.707	107.82	97.559	107.54	107.94	110.13	108.77	117.62	109.18	109.49	110.77	112.86	103.77	103.2	100.47	99.53	111.5	99.678	107.86	97.622	112.05	108.67	101.58	111.39	102.34	103.97	99.062
95.918	94.894	96.605	98.378	100.9	105.38	105.64	102.05	88.381	88.216	94.883	94.878	102.94	98.666	97.52	91.449	98.761	104.17	102.99	96.106	91.425	96.176	100.91	97.384	100.87	91.326	101.45	102.03	95.716	99.117	90.889	109.95	97.151	102.42	102.11	91.99	101.88	95.224	112.21	93.166	95.857	89.616	93.967	98.286	90.745	104.2	95.612	92.834	104.64	103.85
93.227	100.92	106.64	97.63	101.69	102.05	88.689	97.668	94.44	95.99	98.414	107.67	94.582	99.992	91.726	98.528	97.234	101.71	102.98	92.584	96.513	100.55	98.264	98.935	103.03	101.23	96.883	95.636	89.078	103.2	103.84	98.821	95.928	91.019	99.768	102.87	99.345	90.227	99.889	97.013	100.37	104.4	101.89	107.04	92.061	105.82	95.049	93.72	96.766	101
114.06	113.98	100.33	107.08	110.39	103.45	108.82	106.86	104.22	104.25	109.74	109.53	109.01	104.21	118.02	114.39	103.12	105.96	105.86	108.07	113.08	110.77	107.43	110.2	109.17	103.57	101.17	108.54	106.45	97.646	112.22	113.26	99.503	104.53	107.13	110.26	109.69	110.61	102.87	115.42	110.1	104.04	107.86	111.58	110.35	113.56	111.19	107.39	111.34	106.63
101.84	96.466	105.92	94.073	101.07	95.566	100.15	102.3	95.593	100.75	96.922	90.523	92.219	101.8	95.17	94.667	107.36	98.9	95.444	98.249	92.829	96.645	89.74	94.34	101.73	101.07	93.618	99.576	92.074	94.48	98.128	97.487	91.625	103.25	104.81	95.933	98.235	93.831	101.4	100.94	102.62	102.75	102.87	105.87	101.09	89.159	100.29	98.062	94.252	96.02
105.78	104.75	105.87	99.598	101.6	114.7	104.28	107.95	107.59	102.97	108.15	105.4	100.73	103.45	110.32	108.31	107.29	108.53	101.48	107.43	114.99	110.3	104.77	110.04	108.11	99.414	98.8	96.357	95.153	104.79	108.03	101.92	104.28	103.66	98.8	109.94	106.44	93.901	98.871	104.56	104.95	106.01	107.21	110.74	107.71	105.72	103.96	110.09	113.5	100.69
101.86	105.68	110.26	102.32	109.15	103.96	115.25	108.71	96.797	115.62	102.59	107.33	107.88	112.75	99.869	110.2	106.79	116.8	103.72	102.29	104.21	102.06	101.73	112.56	97.352	99.768	110.75	104.67	109.4	101.27	105.67	95.642	111.63	100.79	111.15	110.12	98.483	110.41	110.87	112.47	99.497	105.01	108.08	107.75	107.42	107.03	115.02	96.659	105.64	106.1
115.51	106.42	108.29	103.41	106.86	103.67	107.55	111.7	105.77	106.22	113.56	111.66	102.53	107.29	107.23	114.59	102.41	104.65	93.84	109.04	100.75	103.55	108.97	100.02	104.24	115.36	110.07	109.44	100.77	106.6	101.52	111.91	102.26	102.32	103.09	103.14	102.61	104.68	110.27	101.44	101.77	110.29	102.69	107.72	93.322	103.68	106.6	94.184	106.65	111.66
98.081	101.43	115.18	114.62	115.43	104.87	109.53	112.27	105.37	97.885	110.89	108.36	110.27	107.3	104.59	109.76	113.9	110.98	103.72	98.831	117.45	102.25	112.31	112.2	118.07	103.76	108.63	111.98	101.37	112.85	108.37	102.36	112.73	116.69	107.93	110.81	106.56	113.88	104.95	103.72	109.82	106.05	102.66	104.79	97.846	111.53	112.05	115.99	105.6	114.31
98.619	98.649	102.31	96.309	103.54	102.74	104.34	109.77	103.01	106.18	107.55	103.16	102.19	100.44	101.6	97.417	105.8	99.318	97.72	110.89	103.23	102.72	109.17	99.837	101.2	95.831	102.48	106.42	101.39	105.35	107.31	100.16	101.56	100.1	98.081	101.68	109.76	109.24	88.238	104.85	100.3	103.48	103.91	102.23	92.571	97.373	97.682	107.55	93.685	109.03
107.23	101.84	109.46	112.25	112.18	107.64	108.49	104.17	105.73	103.06	107.98	97.839	100.35	107.62	106.43	113.62	98.934	121.28	104.46	109.7	107.12	115.39	112.16	108.16	114.74	103.58	108.52	107.32	106.89	111.1	103.03	98.567	110.47	116.37	111.88	111.43	108.11	111.01	109.85	105.2	107.8	109.47	115.21	110.25	104.64	103.16	105.46	107.21	96.832	107.17
92.48	100.49	101.41	97.83	101.63	102.13	102.09	100.59	99.116	100.62	99.417	102.56	97.258	95.432	98.947	105.35	109.55	97.588	100.42	98.311	95.751	101.12	101.75	98.704	105	99.589	93.985	95.405	95.209	95.006	90.135	92.032	93.229	96.51	98.805	98.439	97.004	102.91	101.3	93.914	93.673	102.21	92.699	92.841	102.43	101.01	102.09	99.466	100.83	113.64
93.73	97.805	88.432	94.249	90.941	98.854	104.17	95.745	101.24	101.62	92.084	102.88	99.434	99.275	92.501	88.688	97.903	104.45	101.43	97.03	102.6	98.341	102.26	97.324	101.71	96.201	100.24	84.531	100.62	97.947	96.831	101.07	89.361	91.759	102.7	96.699	109.61	94.703	103.11	100.48	98.044	96.774	100.88	104.48	104.04	95.296	99.502	92.717	91.783	93.666
111.49	113.34	96.517	109.13	105.59	104.18	100.05	110.03	108.28	98.04	98.998	110.02	108.02	102.66	100.98	110.84	101.34	104.38	96.644	110	109.72	105.24	103.98	105.01	102.26	108.69	110.46	98.774	107.12	122.62	112.37	110.33	98.197	104.6	99.142	93.631	108.8	109.48	102.32	97.851	117.28	106.39	106.83	92.117	114.43	104.06	111.56	104.93	99.274	98.277
100.91	100.37	95.266	105.94	100.13	110.61	115.06	109.05	111.72	122.67	104.06	117.24	105.15	120.16	111.58	105.62	108.79	111.31	100.15	109.9	104.35	101.68	112.26	107.03	102.46	113.24	111.08	104.41	108.53	113.5	106.5	107.68	105.01	113.87	98.836	113.01	101.65	120.29	105.95	112.51	111.85	108.08	104.32	110.66	123.05	109.7	112.08	99.071	104.45	113.67
116.75	102.71	105.32	103.36	107.09	114.29	109.57	110.77	106.87	107.31	102.5	103.67	96.03	112.74	107.29	108.4	101.49	108.61	105.7	105.65	109.21	100.68	102.91	101.22	100.34	111.13	108.53	109.62	102.26	99.528	99.082	106.42	101.16	104.89	96.923	108.1	101.11	113.91	109.84	115.02	108.99	102.97	101.27	109.87	93.445	107.81	100.18	106.86	99.149	109.41
105.24	108.3	111.85	105.89	112.7	106.44	117.71	117.54	108.78	103.78	112.4	115.64	120.9	110.59	119.65	113.38	111.37	110.86	114.07	108.64	101.73	108.4	110.84	121.91	107.63	111.39	110.19	108	106.24	105.75	112.1	106.57	103.62	110.96	99.545	98.843	113.21	108.64	105.44	106.5	111.97	113.49	110.01	115.49	116.32	107.71	104.77	103.62	107.42	100.31
96.148	101.12	110.5	104.28	109.1	100.87	102.91	102.14	111.87	106.94	103.79	105.21	113.39	101.88	101.21	105	111.79	103.76	116.72	105.85	107.36	114.59	100.48	114.18	106.7	104.24	108.63	105.54	103.27	111.36	108.53	105.6	114.61	103.85	106.94	110.16	104.11	115.42	105.74	105.8	102.27	108.57	110.91	106.73	100.43	105.68	103.59	113.03	105.9	107.85
93.93	115.84	100.37	109.16	104.27	105.5	97.158	120.2	110.41	115.92	108.32	101.61	112.71	109.06	110.8	117.78	111.58	102.58	102.12	111.99	101.84	113.31	111.73	100.78	101.48	113.61	104.28	106.39	105.59	108.04	107.28	107.57	108.56	101.35	100.16	111.26	115.01	106.17	101.58	98.87	110.04	108.01	107.39	115.8	117.9	107.85	114.23	103.6	105.03	109.84
89.956	101.85	105.44	101.33	112.15	111.5	113.37	109.93	100.29	102.6	98.048	104.86	109.01	104.4	101.36	108.52	102.95	102.33	106.95	111.24	111.06	103.09	108.92	104.14	100.85	101.24	116.91	107.71	106.72	104.33	103.19	109.52	103.27	115.2	105.08	103.08	107.18	100.79	103.75	99.79	112.35	117.87	103.55	119.71	110.3	102.02	109.84	107.26	108.15	98.172
103.28	100.43	104.12	102.36	99.269	95.31	106.81	108.63	101.91	105.35	105.83	101.41	100.2	107.42	98.909	108.23	90.657	92.192	103.39	108.95	96.53	97.259	113.54	106.5	97.965	103.26	104.4	91.372	108.47	100.02	92.463	100.86	110.7	105.33	90.963	109.17	101.76	108.47	102.64	97.02	112.81	105.29	100.93	104.98	99.431	98.111	96.615	101.9	105.99	94.132
104.42	102.47	114.2	103.81	109.89	103.74	106.89	108.44	107.02	105.59	109.72	103.38	113.68	110.97	105.05	97.21	113.77	108.95	106.77	111.07	99.272	115.05	110.08	112.26	120.92	114.57	108.75	109.54	110.25	104.2	103.83	108.16	113.6	108.86	106.96	98.178	103.11	110.34	115.03	110.01	112.57	107.55	102.26	108.11	111.7	104.52	109.8	112.34	112.31	107.13
109.76	106.68	110.4	101.86	102.77	109.02	99.302	100.37	103.81	98.603	102.13	101.35	107.57	108.35	108.6	112.12	99.818	108.92	109.82	105.71	93.729	106.34	114.46	111.85	107.15	109.56	103.22	110.17	98.333	103.72	108.3	103.67	113.79	111.63	108.73	122.77	108.24	107.13	104.95	104.81	109.5	110.35	111.91	116.07	97.706	113.15	112.69	104.72	110.87	104.43
95.536	106.78	102.13	105.9	97.677	97.191	98.316	92.883	99.38	102.39	101.12	95.259	92.655	99.237	105.42	98.161	110.82	98.661	100.98	97.028	88.114	107.04	101.34	103.12	113.4	93.254	102.51	99.112	93.615	95.218	106.49	94.978	96.206	97.136	100.33	95.907	102.56	110.44	104.54	96.349	95.011	107.66	104.43	101.87	100.46	103.64	102.4	102.15	111.96	103.83
97.649	98.112	104.92	102.03	109.37	102.51	95.907	113.68	101.86	104.39	101.94	97.3	97.968	99.979	100.84	95.701	99.037	104.86	95.96	113.46	101.48	96.179	99.171	102.18	105	93.403	97.525	101.75	97.249	104.39	104.09	101.09	99.961	102.04	95.114	102.81	95.584	101.21	100.76	105.17	97.184	105.55	104.27	99.907	113.17	106.58	93.32	100.23	99.487	96.598
100.1	108.59	117.36	103.85	110.61	105.42	108.93	100.7	108.16	103.16	99.045	105.35	106.75	107.29	108.95	104.27	111.83	98.357	118	102.54	115.94	105.03	105.86	109.94	112.65	108.2	110.65	100.68	110.33	115.53	103.42	121.44	106.71	103.57	97.741	101.22	107.64	108.6	105.24	100.6	114.34	101.24	103.7	113.93	107.18	109.1	106.4	99.751	98.096	108.76
101.71	109.27	112.02	100.36	106.49	104.47	105.59	110.72	106.51	98.097	101.95	103.57	101.79	109.42	95.886	102.17	96.184	114.24	115.86	107.35	100.57	104.1	114.24	107.71	111.75	107.73	110.88	104.72	105	106.45	100.09	107.52	107.93	111.42	102.14	102.1	110.91	101.1	100.62	103.45	97.999	107.44	108.43	108.33	109.24	111.58	107.66	105.88	106.28	108.5
102.61	112.72	107.89	107.17	100.03	107.04	104.79	103.86	101.92	105.66	106.68	101.65	110	104.06	104.58	105.59	105.4	105.54	109.08	112.66	108.49	110.39	100.8	111.6	104.13	115.01	105.12	105.74	103.49	111.68	114.13	104.92	111.81	102.37	109.92	109.47	107.02	99.488	107.08	104.85	113.02	101.56	107.49	112.39	115.74	120.17	108.91	99.327	106.43	102.21
104.24	106.35	113.73	112.59	103.96	100.34	107.21	108.39	105.79	107.09	113	113.58	112.91	114.46	102.79	111.52	107.65	118.4	115.49	105.02	108.8	111.85	107.26	99.57	108.72	108.56	106.64	117.23	107.97	108.88	107.46	109.55	108.46	117.71	112.76	111.21	111.47	112.95	113.67	108.1	108.24	113.08	109.72	114.56	106.91	108.43	115.17	112.48	108.76	108.45
107.61	103.34	100.42	106.85	105.22	104.96	105.02	111.93	108.45	108.93	100.47	113.22	104.27	104.21	101.7	104.51	105	101.03	111.96	108.95	107.44	110.36	98.35	99.386	110.03	97.117	102.92	105.92	105.68	92.46	102.22	92.078	100.32	101.14	110.96	109.85	105.12	111.52	103.02	104.73	104.35	110.2	112.65	112.17	102.29	109.42	106.45	114.06	108.84	95.629
102.49	94.055	100.04	105.58	104.26	101.05	103.86	104.47	99.375	90.401	99.901	90.315	93.581	101.39	101.92	111.74	102.48	105.35	101.26	97.115	96.732	98.552	99.045	93.803	94.477	101.43	99.02	106.04	101.2	93.505	103.65	108.84	106.04	101.76	96.615	100.95	96.81	99.566	88.803	99.185	94.381	97.114	103.99	93.625	102.49	100.22	100.99	91.403	100.32	104.52
102.52	99.065	111.73	114.9	111.06	102.46	105.86	107.2	109.63	109.04	107.2	108.07	115.34	109.82	104.87	103.61	108.82	100.13	116.77	113.69	110.17	104.93	108.89	112.45	108.84	97.777	109.46	101.71	102.66	101.03	109.52	108.11	101.93	103.31	109.85	104.84	105.5	107.65	102.59	117.1	108.07	100.24	108.88	95.591	112.82	113.47	106.31	108.27	101.16	105.72
101.16	105.92	107.26	109.61	110.62	104.21	110.45	108.31	100.1	103.82	106.16	109.06	99.672	104.28	101.12	104.29	102.87	108.79	117.46	107.83	105.85	112.07	106.33	110.91	102.64	111.68	105.91	102.71	99.223	101.02	105.86	105.99	112.1	108.01	114.41	118.14	105.01	113.21	104.35	110.01	111.67	105.19	103.57	111.83	112.74	102.41	102.25	107.26	104.01	103.88
103.48	104.61	99.995	112.98	105.71	98.982	102.07	112.34	100.85	104.43	100.91	115.73	109.99	101.47	106.07	105.05	102.4	115.26	105.08	102.79	105.09	111.38	107.05	104.94	103.78	95.84	109.65	101.24	101.12	114.54	112.52	109.29	109.15	104.73	107.3	106.25	107.61	105.41	107.65	106.72	110.04	112.91	108.68	113.63	107.48	102.74	103.62	112.84	104.99	102.45
113.76	105.08	107.49	109.01	107.96	104.31	107.02	112.87	107.41	113.54	101.32	104.54	118.55	102.62	98.636	110.22	107.47	109.33	104.26	118.11	110.87	105.69	108.36	103.65	105.82	104.48	108.39	107.95	104.87	111.47	107.24	106.33	114.19	100.32	107.12	104.82	110.42	107.79	107.37	110.94	104.65	110.28	109.02	109.03	112.5	102.41	105.88	112.35	107.07	109.7
88.14	98.617	96.259	97.316	109.14	106.04	92.942	105.75	95.688	99.003	103.37	97.994	101.47	100.07	99.111	96.47	102.61	99.311	95.984	103.71	110.92	85.878	91.822	97.188	92.123	99.108	107.03	98.073	101.65	89.425	95.309	91.735	90.843	93.64	107.02	100.26	97.988	99.942	98.865	98.047	84.788	98.111	99.26	97.55	102.37	92.784	102.99	101.3	98.153	94.778
102.39	100.75	101.39	100.35	106.57	98.529	102.32	104.07	99.716	104.44	104.41	98.291	97.964	102.35	97.241	102.1	89.471	93.85	94.851	98.582	102.51	95.398	95.731	108.44	100.73	110.12	91.245	100.2	101.02	95.341	108.35	98.042	101.83	97.535	96.755	99.253	99.346	91.592	101.39	101.17	97.556	114.3	109.56	99.841	99.601	101.66	100.71	108.07	97.653	100.97
103.86	99.799	102.1	105.6	98.26	99.453	104.82	104.8	119.79	110.93	109.9	102.39	105.52	108.29	105.37	103.24	105.13	115.1	101.33	102.14	107.19	104.11	100.35	97.112	111.79	102.17	101.75	100.44	99.877	106.79	105.26	98.138	98.694	103.89	99.674	100.63	107.52	109.09	106.98	112.52	105.1	99.483	114.48	105.26	96.953	100.97	108.38	108.22	98.656	99.106
110.41	100.71	111.49	95.899	93.716	102.57	107.35	104.11	111.51	105.96	104.87	100.27	103.86	95.677	108.96	94.485	102.2	97.501	98.64	98.666	99.372	106.41	97.27	101.58	103.05	108.84	95.627	95.24	104.47	102.35	104.39	104.02	101.81	107.61	115.64	106.36	112.13	96.862	90.955	98.031	103.92	99.764	105.73	100.35	106.41	97.672	108.59	104.44	105.72	100.54
98.565	101.76	100.39	100.42	108.19	105.22	97.468	102.16	101.36	97.91	108.71	111.63	94.348	107.78	103.88	97.782	98.22	94.449	97.692	109.19	99.066	100.62	94.739	105.39	101.23	104.72	98.499	104.48	105.14	106.85	98.991	102.89	96.509	95.875	99.646	96.421	99.764	97.826	92.989	97.689	93.311	93.433	101.61	98.237	97.695	93.479	103.84	95.618	104.54	92.504
104.87	108.25	108.61	109.68	116.67	109.59	104.61	107.62	95.999	102.79	109.34	105.6	105.95	99.992	106.58	114.12	108.81	104.38	109.85	107.11	110.07	101.51	101.33	114.48	111.25	108.6	105.21	109.41	110.99	110.07	105.69	104.57	102.05	112.8	106.56	113.9	104.99	111.52	104.12	101.08	105.87	104.43	114.21	109.89	111.27	105.8	104.34	107.54	106.16	111.25
108.99	104.94	115.09	113.28	114.35	106.01	111.19	111.13	103.41	107.76	105.74	100.89	111.93	113.37	109.42	107.18	106.43	106.61	102.68	112.44	103.78	110.27	108.29	100.64	102	106.68	105.06	109.06	105.58	111.28	108.17	102.12	106.36	105.01	102.28	111.83	100.46	105.46	106.97	106.14	107.1	107.59	104.29	110.44	102.59	109.37	112.16	108.26	100.46	106.27
117.59	115.84	109.56	115.68	103.41	121.87	117.25	107.6	110.73	104.74	120.2	100.42	111.61	103.45	110.41	103.06	102.46	110.37	107.37	110.27	111.51	109.53	115.55	108.51	107.6	108.26	110.09	111.3	114.49	105.3	114.17	111.21	111.92	112.24	103.31	111.65	101.14	108.8	103.1	110.75	108.54	105.88	105.32	97.684	108.26	112.91	107.48	105.07	110.56	113.2
116.11	103.32	108.77	95.438	106.18	109.08	100.81	98.49	101.8	115.24	109.42	103.38	105.5	103.58	104.59	103.71	105.28	95.592	99.164	107.91	114.56	104.75	103.84	99.913	106.54	107.95	110.77	108.38	105.21	106.05	109.21	109.99	103.19	110.44	105.3	102.99	113.38	90.434	104.69	105.71	100.13	108.73	110.17	103.57	106.97	97.78	99.849	104.08	100.85	104.82
101.1	97.869	113.34	107.87	108.63	111.79	101.35	101.52	109.33	103.84	101.4	111.95	113.44	108.08	97.754	107.66	101.1	99.322	107	108.6	105.62	112.14	111.72	106.9	98.232	102.16	113.41	103.8	100.29	109.37	106	108.93	106.91	101.96	111.54	104.13	102.17	99.346	108.89	105.84	111.23	109.69	103.79	101.46	103.14	95.538	107.41	107.46	105.72	113.23
111.58	108.32	104.54	109.37	107.73	104.21	101.32	103.52	106.48	107.98	110.08	110.98	106.49	102.32	95.742	94.529	101.45	97.575	112.67	101.65	106.36	110.1	111.58	101.48	98.146	104.66	107.29	106.84	113.63	109.81	106.6	106.44	109	108.83	101.12	104.68	100.2	121.81	106.46	109.34	103.54	109.9	105.3	100.11	108.36	107.69	112.89	105.8	102.32	107.48
97.949	118	109.48	120.18	108.42	109.01	106.59	102.47	101.35	112.39	99.738	112.23	108.93	94.765	113.52	107.68	105.03	100.95	110.81	106.95	109.46	104.17	115.22	110.87	113.34	111.54	111.72	107.82	105.07	108.25	109.1	104.35	102.97	107.82	106.51	108.29	113.78	111.63	110.43	109.41	107.17	109.87	108.56	111.15	111.9	108.53	110.23	108.49	115.67	111.12
96.897	105.46	107.62	103.98	101.95	106.14	104.74	106.49	111.23	101.9	98.63	104.97	109.76	110.28	109.12	105.93	101.84	100.33	103.7	110.11	101.46	101.56	110.74	97.387	105.67	106.33	104.77	105.13	101.62	98.53	110.16	113.57	101.88	104.33	118.22	115.9	109	99.952	100.2	100.12	102.67	105.26	102.69	106.81	103.82	113.65	107.8	102.22	104.94	106.91
103.68	94.456	105.27	99.735	96.751	108.66	95.756	93.114	101.08	93.591	98.519	98.921	105.74	103.98	108.39	103.09	96.842	105.1	102.84	102.66	95.153	93.005	103.86	102.36	109.55	102.72	103.29	96.926	97.089	89.62	106.38	107.72	97.742	108.86	99.787	105.72	99.922	94.44	103.79	103.74	106.06	100.56	101.97	106.4	107.76	97.21	93.308	103.55	104.78	92.714
117.29	111.2	103.43	110.08	118.94	108.11	115.19	115.83	119.39	118.57	100.47	106.83	103.58	108.64	109.54	108	111.76	109.74	96.984	106.6	102.47	107.68	100.85	111.14	113.25	107.64	116.46	109.81	116.25	101.68	107.97	107.05	110.6	116.4	102.46	115.56	107.37	104.88	105.63	109.92	96.965	108.88	105.76	118.08	126.24	107.46	100.88	114.33	123.66	98.141
98.661	101.62	107.12	93.93	96.289	102.45	113.8	102.56	100.95	102.61	99.997	106.76	93.915	107.77	101.99	101.3	96.541	103.21	95.301	96.953	101.26	113.27	103.62	99.963	96.904	111.26	104.17	91.611	104.53	100.7	100.22	104.06	104.06	98.962	101.47	98.526	98.626	100.67	100.93	105.11	105.27	103.77	100.87	99.505	100.81	96.409	98.795	97.19	107.68	106.02
95.974	96.501	111.74	103.14	101.08	93.195	100.69	104.59	95.539	102.46	103.24	89.772	102.03	99.159	106.81	99.744	94.977	85.179	96.431	106.21	97.446	94.132	102.57	103.43	104.4	99.042	94.108	101.71	93.443	94.061	111.81	95.129	93.895	105.69	101.12	95.681	97.012	101.59	109.73	101.37	91.019	95.779	98.296	95.501	101.94	97.786	100.76	96.932	104.52	102.56
110.04	116.97	110.56	102.95	115.25	107.42	106.03	105.46	106.65	114.15	108.96	123.49	112.73	108.49	110.13	104.93	107.62	102.93	116.58	106.31	107.95	115.04	112.92	104.73	111.07	109.78	107.29	122.57	114.82	113.77	114.04	116.82	117.97	107.31	112.1	104.55	97.885	105.88	101.21	117.88	117.26	106.17	116.99	112.96	107.5	116.66	108.25	110.6	110.05	109.09
107.73	100.56	112.86	99.73	108.5	102.61	107.48	112.05	105.48	109.31	108.16	99.474	92.966	108.04	107.33	101.78	106.05	103.17	97.044	114.9	106.52	108.83	112.93	107.54	102.17	114.79	111.89	109.4	97.086	110.98	103.71	106.29	112.05	103.08	103.83	106.78	109.34	95.553	103.54	97.026	103.96	108.91	95.136	104.01	117.18	103.08	102.04	110.2	93.342	109.84
100.37	106.37	111.94	109.27	98.28	105.17	107.33	105.89	110.7	97.829	109.32	112.66	107.23	101.13	106.53	109.77	102.98	117.8	105.01	100.47	113.49	112.66	106.82	114.12	106.53	105.39	99.075	106.94	103	105.38	108.67	109.16	113.88	126.37	106.44	115.98	115.72	116.51	112.78	112.1	114.08	115.41	114.42	110.71	113.99	109.87	116.08	108.44	106.8	115.89
102.95	105.39	90.512	101.11	98.553	101.34	105.03	98.284	95.36	98.601	97.543	106.48	96.379	101.77	94.075	108.87	100.01	97.541	100.93	100.55	100.81	96.833	101.28	107.41	98.749	96.696	102.96	107.13	94.985	100	97.075	101.19	95.021	95.786	115.83	97.078	111.1	89.75	91.728	103.17	100.62	110.06	103.45	102.01	106.74	99.977	101.8	103.78	100.43	96.412
103.91	111.83	116.32	102.09	114.29	113.07	109.26	117.48	107.45	108.08	109.99	107.3	106.83	112.12	101.69	103.02	108.33	110.91	103.1	113.61	112.41	103.08	105.33	109.34	107.77	109.65	116.48	108.91	106.58	109.74	111.58	103.35	118.56	112.09	105.13	106.81	103.42	109.42	108.47	107.88	104.24	108.86	108.44	110.25	101.68	107.36	98.812	100.76	110.21	98.044
96.834	106.43	107.73	101.55	102.65	106.27	104.22	108.2	110.86	102.76	99.898	105.57	98.846	113.09	104.69	110.8	107.43	102.21	102.02	104.69	106.47	109.11	103.07	106.01	94.063	99.677	105.54	107.09	108.44	104.46	108.03	110.38	98.911	110.18	109.03	103.5	98.63	102.28	102.41	101.46	101.6	99.74	111.36	104.91	107.21	124.02	101.74	98.309	108.27	109.51
104.23	99.708	105.53	109.97	107.06	106.74	104.83	104.41	101.44	100.84	107.92	109.39	110.33	109.41	106.57	99.315	105.76	97.817	103.87	95.873	96.613	110.12	105.79	101.22	102.77	103.21	107.45	109.43	103.57	111.45	106.06	102.06	99.561	100.6	109.19	104.77	99.479	111.05	111.27	107.52	100.99	109.72	105.89	112.57	109.23	100.6	111.71	105.69	107.87	96.159
107.85	110.97	103.69	104.11	108.85	106.34	103.33	98.783	105.52	105.53	107.01	94.423	113.23	99.87	105.08	111.42	114.07	107.57	104.02	107.49	111.52	106.46	101.73	105.03	105.36	102.97	100.19	95.879	113.36	101.98	111.84	106.08	112.95	110.53	106.31	108.06	101.7	105.85	103.53	100.44	111.89	101.75	112.45	108.6	110.13	105.93	110.08	108.95	105.15	104.48
108	104.43	110.91	106.94	110.75	115.88	109.96	116.97	116.44	107.06	106.34	106.76	109.89	108.15	108.16	119.89	105.43	103.36	102.47	100.89	111	106.76	108.66	110.65	107.1	107.48	113.81	106.83	114.21	105.36	107.44	117.24	107.19	102.07	109.39	107.51	112.55	103.91	117.5	110.27	109.79	107.27	102	114.22	112.09	110.74	99.777	115.51	112.32	109.8
107.41	107.61	110.83	106.08	115.84	105.05	100.66	109.44	104.12	108.92	107.18	100.39	110.87	109.16	101.92	107.97	106.83	102.88	108.44	102.62	110.16	116.98	109.72	103.26	109.45	109.01	109.96	111.18	113.52	114.74	98.143	118.04	109.78	108.36	104.15	110.2	111.3	104.83	105.48	111.78	108.55	102.78	118.29	101.73	100.46	104.91	108.01	113.04	111.6	102.93
104.71	108.58	104.29	102.17	115.08	103.28	103.62	109.93	113.77	100.48	116.2	108.77	104.11	108.94	107.56	101.25	111	110.06	109.92	106.73	104.66	110.83	97.508	109.91	104.69	105.59	103.86	118.17	110.1	113.67	107.38	107.08	107.33	114.2	97.409	108.77	110.37	109.32	112.11	100.02	112.37	103.49	117.75	109.07	111.13	117.37	115.64	114.17	108.11	108.18
96.847	94.484	94.347	97.402	99.173	100.88	111.36	93.423	92.249	101.31	93.134	96.952	97.845	87.09	106.64	104.68	98.891	100.69	90.047	98.028	103.67	95.93	98.24	97.054	90.728	96.734	95.878	90.17	96.362	96.283	100.87	88.085	98.446	91.333	98.338	92.111	100.22	97.076	98.3	95.19	104.83	99.587	102.22	88.126	96.654	91.588	101.22	99.864	100.88	94.034
95.756	107.16	106.97	108.04	102	96.882	102.34	102.1	101.6	101.93	96.528	102.88	98.073	101.86	103.42	98.047	102.55	101.29	99.991	88.545	101.96	104.05	91.863	91.347	102.06	98.907	101.05	105.78	90.117	98.054	105.97	101.84	102.72	104.12	101.7	101.01	98.705	98.648	106.66	102.48	103.07	97.461	100.11	106.28	94.377	97.943	107.55	83.643	101.47	102.38
97.509	118.2	105.54	102.44	111.55	101.94	103.56	111.82	106.44	98.659	99.908	101.57	102.76	104.3	106.85	105.24	116.26	109.94	104.95	111.33	114.63	98.634	107.93	103.92	105.27	104.75	96.165	90.626	108.2	103.53	107.13	110.15	107.03	98.625	104.55	104.52	114.24	102.98	101.44	96.928	105.02	105.79	101.28	98.555	110.45	101.53	111.32	109.24	103.56	92.743
115.28	106.64	113.92	113.86	112.66	114.41	111.46	118.39	100.91	101.09	107.78	114.23	109.15	114.29	100.44	106.55	115.06	108.08	101.97	106.47	105.65	105.61	110.95	107.6	108.96	105.64	109.47	101.32	102.19	118.33	100.28	115.59	105.84	105.47	103.56	107.12	104.69	112.26	109.31	112.02	104.28	112.76	115.96	101.31	103.6	109.44	102.08	116.7	107.48	113.18
103.17	110.88	101.23	110.44	117.5	98.683	113.12	104.44	104.9	110.58	117.28	109.7	99.996	102.61	108.67	114.45	105.82	110.26	93.894	102.54	107.21	100.08	94.009	101.62	99.725	109.73	109.27	106.22	111.69	110.55	102.19	105.47	97.443	105.65	108.33	93.906	101.99	106.83	109.11	117.27	101.63	115.24	107.63	112.61	107.59	97.45	107.65	109.5	102.17	109.23
105.03	104.14	107.27	103.03	103.68	102.82	108.99	105.66	102.79	112.37	107.41	101.64	92.907	101.73	107.03	103.2	106.03	104.12	105.43	97.564	101.02	102.63	105.69	106.43	112.75	106.1	110.02	109.91	104.14	111.01	118.42	100.99	106.35	104.55	100.55	108.31	108.82	102	108.51	106.85	100.41	97.588	99.98	101.35	96.436	108.55	110.3	105.05	109.47	108.59
101.64	109.77	103.4	100.26	106.47	107.82	101.96	104.59	109.4	108.36	96.153	112.37	106.54	105.57	100.35	104.96	105.73	108.54	108.04	107.88	106.9	109.32	111.75	106.03	111.47	103.63	110.09	100.37	104.12	101.36	108.19	108.1	111.15	106.16	105.21	112.36	104.55	101.99	109.39	113.38	111.25	107.36	110.57	106.67	113.77	105.14	109.35	111.11	101.51	111.25
98.321	102.46	105.93	98.41	102.36	93.927	94.981	89.82	95.102	97.225	103.31	98.314	103.91	92.064	99.829	92.194	104.59	99.717	96.358	95.77	99.611	100.71	98.194	91.643	97.911	98.489	99.745	99.16	87.01	95.951	104.65	96.117	90.065	95.615	102.79	104.08	96.51	94.489	97.061	102.98	102.46	103.9	89.808	97.539	105.76	99.583	103.15	101.3	109.56	93.343
109.16	107.58	121.18	104.64	101.22	106.43	110.33	112.44	100.11	99.307	104.22	98.281	112.87	105.2	106.35	109.76	110.54	98.338	115.09	107.66	102.25	103.74	105.87	103.67	110.02	110.95	113.88	112.88	109.21	106.22	98.683	104.42	111.75	102.27	106.83	109.47	108.25	102.13	110.59	102.37	111.07	106.65	102.46	109.68	114.1	108.92	103.14	106.28	104.63	107.37
103.02	104.51	109.05	113.41	104.34	106.12	113	108.92	110.97	112.12	113.96	104.87	108.46	102.65	113.61	101.4	103.89	113.12	100.85	99.4	112.33	108.37	110.26	99.299	113.04	95.692	102.89	98.19	107.1	99.434	97.132	115.5	108.86	106.01	108.22	115.67	108	109.99	102.3	107.86	103.16	104.71	111.72	102.74	107.14	107.03	102.96	113.69	109.43	104.44
107.92	101.94	107.39	102.16	105.4	111.89	109.45	104.69	103.4	105.49	109.79	98.603	108.42	104.88	104.56	104.67	115.17	95.126	106.19	108.55	108.07	100.84	103.16	108.75	109.35	104.65	104.17	103.54	106.05	101.42	102.14	107.55	106.07	115.22	109.09	109.74	112.24	104.05	97.337	100.88	102.83	97.347	99.357	112.54	100.49	107.68	109.02	105.43	114.09	100.14
98.176	103.77	110.3	109.21	105.99	102.74	102.1	106.32	100	105.52	102.51	97.904	105.86	99.75	100.68	113.78	112.35	105.53	114.22	103.83	111.06	103.78	100.58	104.77	111.58	112.37	96.241	97.991	106.14	111.59	101.68	114.36	98.903	104.75	101.16	102.96	102.04	106.6	100.91	103.82	109.28	100.5	101.57	104.53	101.85	101.4	102.7	100.81	108.68	107.86
113.9	108.24	102.92	105.12	106.91	106.74	107.64	107.01	108.64	103.17	104.69	111.74	117.61	105.38	104.67	105.88	97.379	115.35	105.85	109.15	107	110.54	111.94	106.73	111.66	102.45	113.98	112.22	105.71	101.31	101.22	106.81	104.14	110.79	111.64	109.95	106.12	99.539	102.5	108.24	105.6	112.82	114.2	104.43	105.7	105	110.77	105.03	107.49	111.84
113.55	102.43	108.47	111.81	115.71	105.84	104.4	107.42	114.31	112.83	106.7	105.36	105.84	107.07	105.4	112.07	109.55	103.72	108.75	111.61	110.98	115.39	99.592	118.52	105.43	101.94	99.727	109.79	110.64	110.76	111.29	104.26	106.7	103.58	103.94	100.43	106.19	103.08	118.17	101.15	112.14	105.31	108.84	110.64	103.45	109.78	101.69	104.36	101.99	114.55
114.31	108.86	112.07	112.1	105.38	104.75	99.616	107.09	108.29	112.75	102.86	115.83	110.73	109.6	103.65	106.28	100.57	108.55	97.429	112.45	102.59	108.94	109.26	108.64	105.64	109.72	105.48	110.32	101.52	100.07	108.48	103.78	101.15	115.22	104.06	103.19	110.36	109.02	99.081	107.54	102.63	111.93	102.1	107.82	113.5	108.54	105.05	106.56	106.37	111.7
119.72	115.36	111.06	104.9	115.55	97.416	102.87	106.41	107.8	117.47	104.16	112.53	114.46	110.08	110.15	105.76	112.71	103.87	112.56	101.31	101.98	102.77	104.2	103.72	112.39	110.94	106.15	103.64	101.12	108.63	109.22	108.4	109.08	105.83	116.88	107.97	106.38	113.55	107.6	107.49	108.32	117.04	116.76	100.3	98.767	111.73	109.57	108.96	102.79	102.7
110.34	107.96	113.35	107.63	107.85	106.64	108.34	111.08	101.89	111.27	112.4	109.56	101.11	105.5	107.88	105.91	101.98	104.77	101.22	110.67	106.91	102.72	104.83	103.37	103.55	112.29	108.68	107.97	103.61	115.57	108	108.87	110.08	99.704	113.76	106.43	103.58	103.94	110.04	109.22	103.73	108.03	112.04	106.49	105.37	106.43	111.28	113.54	109.92	117.34
107.47	112.82	113.91	113.09	115.3	113.24	107.92	113.1	113.36	106.3	105.94	97.667	102.41	109.37	114.41	118.62	107.94	107.1	102.19	106.82	105.28	102.87	107.35	111.17	106.98	111.41	109.09	109.75	106.09	114.03	110.69	104.46	102.39	112.94	107.39	100.95	106.11	108.62	107.49	109.63	109.17	108.58	105	106.58	115.78	107.67	111.44	110.91	103.03	113.37
113.89	106.8	107.29	110.62	105.24	111.83	113.13	106.58	105.15	103.81	105.74	115.33	107.54	107.92	100.1	107.36	112.83	106.89	106.49	110.36	108.11	104.7	103.82	103.66	106.06	107.7	99.216	103.14	107.88	109.48	112.21	102.52	100.55	111.26	108.59	113.86	110.45	104.71	106.79	104.01	110.12	111.52	107.86	108.6	101.78	110.55	103.4	110	104.78	101.07
108.06	104.62	109.51	106.73	100.03	106.02	109.85	105.98	109.54	99.041	115.39	117.64	105.65	102.41	114.31	101.5	103.61	104.34	116.27	110.44	99.752	113.88	97.629	100.83	105.38	103.69	112.2	98.829	107.17	107.1	111.62	104.51	105.19	112.08	107.06	98.169	109.01	105.03	97.306	102.22	115.28	93.808	114.14	106.69	103.29	104.15	107.14	99.761	105.14	113.89
101.16	95.187	109.76	108.9	109.57	105.27	119.46	104.04	105.16	95.896	113.28	109.89	111.24	103.97	108.27	106.19	105.63	112.69	104.08	108	108.44	100.29	111.65	98.267	102.07	110.36	111.75	106.04	102.04	110.05	100.6	109.25	97.721	97.72	104.51	108.22	108.89	101.4	114.51	105.38	101.13	103.17	107.92	108.58	98.442	112.52	111.3	109.83	110.84	118.11
99.473	107.09	109.49	110.34	107.9	112.65	101.26	110.48	109.21	100.11	102.8	111.33	103.63	107.07	103.38	106.48	101.06	110.28	97.332	104.76	99.614	108.61	108.93	95.019	111.4	101.51	115.99	106.32	110.27	109.87	100.3	106.52	105.81	107.08	102.06	101.65	112.09	103.6	104.3	108.33	105.74	103.12	110.1	105.5	108.84	104.13	112.17	115.52	105.22	106.59
99.274	100.41	101.23	102.8	104.55	104.98	107.38	106.86	101.8	106.15	104.3	105.33	108.14	110.04	97.678	102.54	102.85	105.17	104.47	100.48	105.92	108.31	107	101.12	100.79	95.315	103.95	103.31	110.5	110.27	106.39	106.39	103.4	98.179	98.229	106.68	105.73	102.1	108.62	107.31	106.94	105.71	105.23	92.151	111.67	98.998	111.46	110.53	110.14	107.55
104.85	107.91	105.14	101.74	102.77	87.565	108.15	106.62	98.964	109.39	105.22	101.19	102.57	100.56	101.62	97.696	102.53	98.342	100.3	95.698	106.32	95.454	99.003	104.67	107.16	106.24	101.81	106.15	100.31	108.85	100.54	105.08	100.34	87.104	96.479	110.89	97.322	99.51	116.51	97.113	97.82	104.93	112.46	109.24	101.2	106.84	99.431	101.13	104.79	107.33
108.8	120.19	109.18	112.8	110.8	110.41	113.65	109.48	114.25	107.35	106.25	108.76	114.1	110.29	105.12	110.06	107.61	111.65	112.55	117.97	111.75	108.72	112.24	115.08	106.58	110.26	111.25	113.37	118.44	108.93	111.91	107.05	112.19	118.31	105.56	108.83	112.22	118.05	106.1	126.28	116.52	106.49	108.51	105.5	107.34	106.34	108.55	112.8	97.03	105.85
116.44	101.7	103.26	110.59	109.82	108.77	109.98	109.07	116.59	104.21	107.12	106.7	108.5	104.95	117.05	102.19	102.3	102.89	99.338	106.75	112.45	116.38	99.952	104.95	100.61	100.78	103.78	110.51	105.36	112.52	115.69	106.4	104.92	104.48	99.655	112.25	104.43	109.49	109.07	105.77	103.18	106.16	107.55	105.34	109.55	100.4	112.87	108.65	102.16	111.73
104.43	108.62	97.597	114.36	111.65	99.992	108.31	110.29	119.86	102.3	103.23	108.54	97.634	115.71	116.9	107.01	99.987	102.59	113.91	103.46	100.26	112.88	101.04	102.75	106.88	107.22	103.94	100.27	101.51	103.75	96.191	109.9	112.74	103.14	113.28	110.18	100.19	107.1	105.4	95.897	107.16	110.67	113.12	108.17	105.73	109.88	93.293	106.89	100.07	113.67
101.67	99.103	118.51	98.649	111.78	103.87	101.47	105.71	102.38	102.77	100.08	107.78	99.671	109.83	116.93	109.29	117.22	105.51	98.253	107.31	97.298	109.25	103.06	113.5	109.87	99.677	103.01	108.32	102.09	104.17	101.65	104.33	112.4	103.26	111.63	107.39	100.07	95.145	108.74	111.77	104.52	104.2	101.03	97.444	98.251	92.456	105.14	103.99	105.36	106.71
107.86	111.56	111.85	110.16	103.38	104.44	110.44	111.64	111.22	105.88	107.4	109.93	109.78	105.31	109.51	113.55	107.79	113.61	111.04	114.11	105.06	110.67	112.95	112.25	112.94	95.266	107.26	117.2	112.27	112.57	115.97	114.18	114.02	111.04	113.4	119.81	109.04	115.61	111.15	113.59	113.25	114.96	98.403	112.85	106.72	118.74	105.22	111.33	114.37	110.04
110.3	110.2	102.81	114.05	108.66	112.34	107.27	105.87	107.81	107.76	112.38	103.83	104.99	111.8	107.98	107.48	103.57	102.49	109.08	112.7	107.37	102.03	112.38	107.04	111.77	107.39	103.12	103.09	99.986	110.9	103.86	110.71	101.98	114.55	98.08	110.26	104.22	107.82	105.29	108.82	107.65	106.32	111.18	107.86	103.5	102.86	107.85	103.88	102.64	108.62
105.15	100.18	101.16	99.037	94.82	105.6	89.114	96.867	94.614	97.811	104.75	102.01	98.538	90.236	95.911	92.249	101.43	99.216	101.75	102.88	100.13	104.79	91.43	98.079	104.35	94.816	92.911	101.33	94.697	92.373	91.521	92.634	101.2	95.869	95.468	98.197	93.062	101.96	99.948	104.86	99.405	90.223	95.064	94.901	103.53	106.3	99.095	94.147	96.728	98.857
112.19	104.04	102.42	102.01	105.6	103.94	104.19	111.27	105.87	103.59	107.16	97.767	104.84	105.99	98.689	108.03	109.27	102.98	105.1	111.6	99.625	101.53	103.46	106.36	105.96	104.55	104.52	102.95	105.64	107.14	109.2	111.12	110.94	97.764	115.34	99.335	107.17	102.2	95.419	112.58	113.63	111.32	107.64	114.32	106.94	103.02	108.86	108.2	103	113.98
111.25	105.31	112.89	105.37	104.71	107.64	109.51	114.35	112.45	101.23	104.32	113.68	102.4	113.06	110.45	119.51	109.48	108.98	114.03	115.01	112.37	107.81	108.76	98.444	106.86	106.9	110.95	98.55	110.58	97.976	110.26	102.97	106.5	110.4	104.34	110.38	109.69	105.97	93.553	97.885	114.99	111	112.56	104.41	107.8	104.43	101.82	111.05	114.51	112.48
106.42	112.84	107.84	103.64	111.09	114.96	101.89	103.13	106.69	111.31	102.77	112.23	109.59	106.73	101.33	110.25	108.01	106.79	113.65	103.48	108.88	110.26	105.67	114.58	106.06	106.82	103.49	107.7	103.57	101.04	118.09	102	111.77	105.95	107.37	107.84	106.1	107.26	114.08	108.08	112.56	102.56	111.28	115.1	111.29	104.74	105.15	106.02	110.21	107.95
104.76	104.5	110.36	107.85	105.8	99.769	113.03	119.39	106.11	103.95	105.94	109.28	98.955	110.75	107.2	118.13	103.22	108.36	107.39	111.91	117.02	114.68	108.03	102.16	103.75	110.39	113.78	111.26	114.01	115.59	110.93	107.38	104.63	105.5	112.62	114.45	120.45	113.67	117.19	113.15	115.33	104.26	118.82	109.36	104.15	104.32	112.15	120.08	107.74	103.89
115.17	106.06	115.85	104.77	104.11	98.363	96.819	110.96	107.12	106.39	99.872	116.58	106.95	101.2	106.39	111.78	107.92	110.77	102.42	108.12	110.81	104.76	110.69	111.29	111.37	107.71	108.81	116.62	103.47	118.21	105.91	105.92	107.53	108.24	107.61	102.88	116.65	113.49	114.25	108.43	109.21	114.75	109.11	111.43	113.11	109.49	111.04	112.36	112.95	105.16
109.55	103.06	109.97	106.7	105.04	110.78	113.47	112.87	97.561	112.28	111.21	107.79	104.59	108.34	113.93	107.45	105.62	114.73	107.39	102.79	114.19	113.71	104.05	113.35	98.968	109.51	108.3	109.41	99.233	111.13	97.854	106.74	109.64	109.14	102.23	109.46	107.98	105.87	102.95	116.61	109.09	112.03	105.66	110.63	110.08	107.66	108.82	106.56	116.7	106.41
105.01	110.57	104.55	104.53	108.04	102.15	104.03	105.94	115.51	97.358	105.95	111.56	108.02	108.3	107.34	100.65	101.47	108.68	111.38	104.63	106.83	106.12	109.84	103.81	98.685	100.63	102	100.43	106	105.5	105.3	102.83	105.33	99.736	106.29	106.44	112.38	99.474	96.219	106.63	97.948	107.67	109.12	105.05	104.78	105.47	107.47	116.73	100.72	105.01
94.278	111.35	111.42	105.53	111.54	100.48	108.09	100.24	99.714	104.47	108.7	106.86	107.26	109.72	102.54	111.21	93.344	113.34	103.98	104.62	104.23	101.81	107.11	103.41	113.62	116.12	111.62	108.26	103.96	106.94	101.16	101.02	111.26	111.23	106.6	109.01	103.1	112.51	98.872	109.99	103.47	109.45	110.72	101.05	104.81	99.375	101.99	108.23	111.16	104.16
94.761	101.41	99.372	98.481	99.109	103.63	104.78	94.082	99.677	101.58	95.436	96.112	106.66	105.45	100.84	103.64	101.99	95.768	109.59	90.005	94.637	93.475	100.58	93.254	100.41	94.03	96.207	100.48	99.489	101.79	108.67	94.61	104.63	105.1	103.76	101.55	104.75	104.58	101.85	104.52	99.774	99.681	109.39	99.614	102.05	98.033	97.216	107.11	96.191	94.922
93.338	99.037	106.19	99.696	89.88	96.962	98.355	104.86	103.96	113.77	104.42	99.295	103.96	103.74	101.42	96.135	94.216	103.31	103.69	104.68	106.66	108.68	91.821	101.67	102.45	92.18	103.3	97.445	107.68	98.723	96.844	101.98	96.417	110.49	106.59	94.164	114.38	103.22	98.972	102.94	98.885	106.32	97.776	105.46	95.758	109.29	99.136	109.6	101.09	95.181
112.33	101.32	114.02	104.16	107.74	114.31	106.74	110.81	108.81	93.369	106.99	107.62	108.44	105.62	105.86	97.391	105.51	110.23	114.41	109.61	101.08	102.46	100.87	108.03	104.39	99.061	102.42	117.51	107.2	103.7	109.66	110.78	93.831	104.95	108.33	100.76	103.45	107.67	107.58	111.22	109.52	116.56	94.239	103.85	108.6	109.04	110.99	102.75	112.6	108.8
102.3	98.39	98.286	97.839	103.94	100.21	98.533	103.97	105.16	105.34	104.05	107.5	105.77	98.558	100.22	102.32	108.41	102.12	100.97	110.04	100.71	105.68	106.17	98.37	108.95	91.154	96.221	104.31	101.35	88.274	104.94	98.353	104.08	96.672	104.17	99.145	96.455	98.777	96.148	99.173	103.99	107.59	104.01	96.428	98.815	103.04	98.17	104.25	102.17	106.04
101.88	100.04	117.17	106.42	114.84	110.01	118.62	105.9	102.6	107.08	102.68	108.55	113.28	105.72	104.73	109.37	105.25	106.19	105.69	115.56	102.81	106.92	102.32	107.15	102.33	111.98	113.55	107.11	106.59	110.6	98.986	105.87	111.42	103.17	101.51	111.65	109.28	101.17	111.12	99.581	104.44	109.55	103.48	105.85	103.67	105.73	104.41	100.57	102.23	104.66
100.62	112.48	97.762	109.94	108.43	109.57	111.13	104.83	104.39	111.76	106.57	106.8	108.96	99.909	106.71	103.64	106.35	104.73	104.49	104.55	96.273	104.76	103.43	108.57	102.71	105.27	106.09	101.29	105.44	99.523	106.51	99.893	104.15	102.58	109.97	106.66	115.3	113.21	112.95	109.69	99.619	110.38	108.13	106.69	101.65	104.16	113.66	103.88	100.24	101.03
104.39	97.37	105.49	107.17	100.62	104.18	96.88	104.12	107.74	106.44	99.339	93.284	100.58	105.47	112.92	102.46	99.745	110.18	106.08	108.07	101.53	106.78	109.15	110	95.21	99.367	101.57	109.49	108.59	109.53	95.093	100.55	107.34	105.75	107.98	109.23	106.67	115.46	95.872	103.57	115.3	103.41	108.42	103.82	88.653	103.07	112.04	106.01	98.622	106.95
110.65	109.28	110.86	101.48	106.46	103.7	116.01	107.33	107.95	103.61	114.01	110.63	104.26	119.43	107.55	99.64	104.29	103.27	103.21	113.98	105.82	110.12	96.33	115.18	104.3	105.66	110.38	109.44	108.57	109.19	105.34	104.82	106.51	102.89	102.42	96.709	101.49	106.93	98.662	113.95	115.95	109.27	116.01	108.82	104.91	111.16	108.49	100.97	108.38	102.67
103.9	104.47	108.12	114.55	103.18	110.15	106.7	100.72	105.42	110.92	106.57	100.82	93.427	106	101.23	102.46	100.12	107.89	104.14	111.35	98.359	108.31	103.37	107.44	98.411	103.75	98.274	103.91	97.5	105.68	101.02	102.96	104.19	110.32	109.35	114.35	98.396	100.91	106.77	97.908	99.073	101.47	103.65	103.93	101.54	102.71	101.42	106.06	122.43	123.79
110.03	104.5	107.09	110.47	98.213	99.969	101.95	104.23	110.58	103.64	98.033	96.866	104.67	101.22	110.49	113.1	107.02	104.43	112.58	99.856	108.92	108.29	102.87	105.71	106.35	107.88	103.34	103.09	99.999	112.25	105.26	105.14	107.07	105.73	106.03	110.35	108.85	107.31	94.07	102.1	103.07	111.55	103.33	107.54	110.33	107.84	108.13	100.38	103.84	102.08
101.24	106.74	119.01	119.41	107.25	115.19	110.07	105.28	105.82	105.08	107.93	117.45	103.17	105.91	118	102.34	112.28	104.96	102.54	114.53	113.79	109.16	107.24	114.35	102.95	117.98	107.37	112.54	111.36	112.57	107.8	112.06	106.33	108.54	103.68	110.02	107.77	114.2	112.22	111.47	109.69	108.09	113.61	112.64	110.34	108.91	107.49	109.5	109.02	107.89
108.5	114.1	102.73	106.64	104.15	105.91	100.33	106.53	101.42	104.23	102.41	106.51	108.75	111.96	107.72	110.1	97.349	103.84	108.41	103.84	103.7	104.64	104.27	95.713	113.64	105.2	113.19	112.05	100.72	108.07	100.33	105.37	97.946	110.72	103.4	105.38	113.22	105.56	108.25	104.72	105.87	98.574	108.97	110.18	107.07	110.15	111.74	113.51	104.36	102.59
107.26	102.83	110.21	103.18	110.1	106.58	103.9	103.53	108.71	103.61	111.52	106.47	97.471	105.97	97.492	99.123	108.21	106.87	106.1	112.24	101.6	116.01	112.57	97.994	105.83	100.92	111.8	96.156	102.88	97.561	109.04	99.317	105.92	102.95	107.57	105.14	96.238	109.26	104.17	100.4	109.57	95.608	102.29	104.32	102.46	108.4	102.06	115.87	100.64	109.77
101.61	98.003	100.99	105.26	90.523	105.85	102.8	96.255	98.933	103.17	109.75	97.81	113.94	100.21	98.619	93.896	102.95	105.9	101.35	98.579	107.98	102.52	112	98.138	101.35	103.88	99.66	97.904	100.46	100.08	102.3	103.13	97.598	98.289	109.71	94.307	97.638	100.53	100.57	98.851	100.78	105.52	101.52	99.97	99.69	92.386	99.818	93.326	93.408	92.212
104.84	103.91	106.17	101.06	106.25	108.11	112	103.65	118.01	105.95	104.23	104.2	113.17	105.05	107.82	99.612	105.14	107.47	96.744	106.13	105.96	116.54	110.13	102.81	104.55	102.85	104.57	103.76	110.76	109.57	100.7	117.41	111.1	110.42	104.58	97.497	103.12	112.76	112.14	108.01	101.69	115.43	106.99	106.13	103.45	106.75	94.084	98.64	106.7	109.79
113.07	105.67	102.87	100.85	101.37	114.64	107.86	111.79	105.26	105.6	109.64	110.98	105.55	100.2	108.56	112.19	105.42	100.48	114.12	99.734	94.65	110.15	101.35	108.26	102.26	104.15	117.58	101.79	111.18	110.7	107.4	102.57	107.7	105.63	99.648	104.47	105.75	99.758	99.885	112.58	108.28	101.89	103.2	95.429	101.49	101.27	114.94	103.38	106.45	108.35
104.8	96.221	114.56	106.29	101.66	102.41	111.2	112.81	110.54	111.38	110.57	101.47	103.36	105.52	109.5	110.1	103.49	108.08	91.841	88.988	101.66	102.69	111.59	110.97	103.28	106.62	99.267	101.56	100.94	106.96	110.68	103.32	105.11	111.02	102.1	99.819	108.86	98.24	105.87	104.94	108.55	104.72	107.69	106.63	96.853	102.71	107.06	103.47	116.03	105.4
98.182	105.5	104.86	105.2	112.28	111.7	105.69	105.01	108.5	111.31	102.48	110.24	108.65	108.74	117.13	109.21	107.77	110.26	109.53	104.74	109.39	104.34	119.75	106.79	108.79	120.38	114.95	104.92	112.7	109.52	110.39	107.62	107.33	104.37	109.95	117.95	103.6	111.47	101.33	111.18	109.59	108.25	106.16	95.94	116.85	116.06	112.75	107.65	112.63	109.56
112.14	103.36	95.026	98.784	98.051	97.021	96.625	93.515	110.92	103.26	100.12	95.913	96.62	94.497	96.236	97.694	94.023	101.1	103.68	105.23	101.49	101	109.12	108.95	88.16	101.23	91.379	95.776	92.581	93.739	94.232	98.175	95.152	91.275	99.478	94.202	95.947	92.017	96.112	101.08	99.419	103.46	101.23	94.42	90.498	97.352	98.512	90.953	99.594	95.546
100.93	105.93	92.15	101.25	102.6	105.14	99.436	96.245	104.03	97.834	96.383	112.65	100.09	105.42	98.55	101.98	96.802	99.734	99.585	93.333	101.51	95.98	100.43	98.47	105.25	100.93	97.204	103.91	94.777	97.505	102.13	102	104.99	105.63	98.837	96.424	101.03	107.54	102.25	100.22	100.43	96.34	98.049	105.05	99.957	103.01	99.167	95.678	116.22	98.265
104.48	99.407	93.591	98.293	110.88	105.42	110.96	102.84	97.892	109.38	105	96.15	108.5	96.433	99.436	100.64	110.84	106.7	110.39	115.11	115.09	103.23	111.96	106.29	107.43	107.77	107.59	105.03	105.64	98.596	105.09	114.1	114.15	102.19	101.16	97.779	111.23	97.228	114.4	106.68	104.42	103.97	105.25	112.92	99.05	106.33	100.9	109.58	102.97	119.39
106.33	103.77	96.639	121.51	109.8	100.8	98.044	101.21	93.129	104.86	103.65	105.27	109.27	103.77	110.73	101.95	102.54	107.83	109.8	109.21	106.49	110.12	101.65	106.3	100.88	115.01	101.83	103.04	104.11	105.22	111.04	108.59	103.25	99.373	116.83	106.58	97.679	105.35	101.47	103.29	107.72	108.5	102.33	110.36	102.46	100.78	100.13	105.17	108.22	105.83
101.97	106.26	108.59	101.3	105.04	101.42	117.93	102.01	112.31	108.82	106.98	110.82	102	117.99	106.84	111.38	96.478	110.31	115.75	105.91	106.82	103.72	108.76	108.22	101.41	109.55	104.5	102.54	109.59	103.25	104.04	105.87	99.15	107.6	99.313	106.95	100.55	109.94	107.06	105.52	104.78	97.059	112.04	106.61	107.98	106.48	111.26	103.95	107.84	109.37
107.36	102.15	108.84	106.64	107.54	99.235	103.29	109.52	112.86	112.52	111.6	110.82	102.24	103.37	99.722	112.41	117.62	101.12	109.88	100.65	107.17	102.65	96.132	112.01	113.13	115.4	107.96	105.45	116.49	111.24	124.96	116.39	107.93	113.64	107.91	101.2	102.72	108.68	105.66	103.46	98.259	109.72	105.95	97.098	107.24	114.41	105.65	109.87	106.2	106.48
107.9	106.97	101.56	101.05	111.8	106.58	99.662	109.68	105.05	104.31	105.93	107.89	98.893	108.25	99.197	104.03	110.39	100.95	111.73	115.3	114.01	108.5	112.68	105.08	109.66	107.12	104.01	107.92	101.85	107.98	108.29	111.72	105.85	102.5	110.66	101.6	112.82	99.143	94.495	107.7	103.43	118.58	101.02	107.47	95.053	107.97	105.44	106.65	108.52	108.83
97.789	100.56	109.05	111.2	103.12	106.9	105.49	113.66	102.48	109.41	109.64	107.25	109.25	106.72	105.99	111.45	108.47	104.33	96.657	103.01	100.44	104.42	112.41	100.59	106.1	111.67	97.175	103.53	104.82	110.45	110.92	107.8	103.21	101.46	108.64	107.69	112.39	105.06	99.586	100.94	108.56	111.38	100.19	109.12	108.59	111.57	113.12	117.24	110.32	103.32
105.78	107.12	115.59	112.07	103.9	98.789	107.53	111.15	104.78	105.94	107.57	105.75	99.693	111.97	109.25	113.86	106.54	100.41	107.17	108.62	110	109.76	104.02	104.76	109.23	108.25	103.69	108.98	103.86	110.69	100.88	111.98	112.67	104.97	101.49	110.67	108.41	108.89	106.56	93.321	99.548	110.29	105.21	109.45	100.6	112.46	109.67	111.8	112.4	104.32
115.68	111.77	107.44	110.42	107.06	101.48	107.11	109.62	115.92	100.56	121.76	106.84	116.53	110.41	101.18	106.87	116.11	113.46	107.24	103.73	113.9	112.81	106.24	109.26	99.546	107.06	104.56	107.97	112.05	108.03	113.25	110.7	111.02	114.03	103.02	112.89	97.439	111.83	117.49	112.43	111.1	115.58	114.46	106.94	106.65	107.46	99.506	106.32	105.41	108.17
[truncated: 800 more rows]
[truncated: 150 more columns]
