# Supplementary material for: Genetic dissection of main and epistatic effects of QTL based on augmented triple test cross design
Source: PLoS One. 2017 Dec 14;12(12):e0189054. doi: 10.1371/journal.pone.0189054 (PMC5730204; doi:10.1371/journal.pone.0189054)
Supplement: S10 Supporting Information — (ZIP) [file pone.0189054.s010.zip › z6_1950_0.5_10.csv]

107.48	109.77	104.8	109.11	106.8	107.57	109.33	105.56	106.15	112.34	107.07	103.32	109.57	107.25	109.85	103.27	105.66	105.31	107.36	109.8	106.12	105.14	107.02	105.55	106.4	106.2	108.21	108.64	109.05	107.2	107.78	112.94	111.28	106.12	110.99	108.74	108.31	109.72	106.78	108.89	109.03	106.89	107.67	108.07	108.31	109.21	105.59	112.12	107.28	104.37
103.24	102.77	102.29	101.9	102.62	99.466	101.5	103.28	99.836	101.5	100.57	103.68	104.64	100.19	102.75	102.24	102.94	102.08	100.19	100.93	98.58	101.49	99.722	102.46	100.69	102.21	99.629	102.8	101.63	99.863	105.09	98.651	100.76	100.26	103.78	103.37	101.24	99.07	99.962	102.43	102.14	99.466	96.676	101.05	101.26	101.99	100.42	99.977	102.77	102.29
98.947	94.738	96.661	97.169	97.347	96.069	99.132	98.062	99.306	97.98	97.832	101.89	97.526	100.75	96.98	99.776	100.92	102.33	99.304	99.371	102.33	97.904	100.92	99.494	98.203	97.293	94.858	101.48	97.333	100.57	100.3	98.128	98.116	98.731	96.243	97.046	99.997	97.117	98.382	95.789	101.11	97.251	97.397	98.039	97.269	98.027	98.784	98.811	99.465	100.06
95.934	96.589	99.66	97.263	99.919	95.267	97.684	97.214	96.066	96.16	96.935	98.03	97.088	95.782	97.116	100.23	100.24	99.278	92.257	96.606	98.391	98.403	98.487	99.716	96.437	98.183	100.08	92.421	98.504	101.62	98.684	98.585	98.738	99.653	98.843	95.921	96.858	97.997	95.498	98.867	99.399	98.412	99.629	98.47	99.957	98.028	97.679	94.926	98.305	95.841
109.49	111.9	108.1	106.68	106.29	107.24	110.56	108.28	108.36	106.45	111.27	105.19	109.78	108.8	108.11	108.55	110.36	108.38	110.19	107.93	107.49	108.23	110.02	109.97	106.37	107.44	110.73	106.24	105.4	106.26	107.27	111.04	109.04	109.89	107.94	107.52	107.13	108.75	111.46	109.24	107.44	108.3	106.99	107.6	109.61	106.4	109.08	108.51	107.91	109.67
107.29	107.34	107	102.92	107.21	107.86	104.51	106.64	105.05	106.14	107.8	104.46	106.8	103.26	105.07	107.25	108.83	106.99	106.45	103.64	105.05	106.17	105.86	107.11	103.63	106.89	104.63	105.27	103.02	108.35	105.84	102.09	105.08	103.67	103.6	106.52	104.14	105.87	109.14	105.91	104.84	104.02	105.22	107.72	103.02	107.95	105.38	104.38	106.94	106.9
110.09	111.1	110.88	112.3	107.14	108.33	111.23	109.94	109.97	110.12	108.09	112.68	108.93	109.24	110.46	108.85	113.58	111.97	105.87	107.77	108.86	108.31	110.64	108.8	110.58	111.6	111	108.57	111.15	109.22	113.12	110.03	110.35	106.53	110.87	111.06	112.29	113.55	107.71	109.7	111.05	110.2	109	109.69	109.75	108.51	111.56	111.4	110.03	111.5
97.987	95.911	97.557	95.514	96.441	94.797	98.856	98.262	97.481	98.955	97.285	98.858	98.54	100.6	100.38	96.694	99.685	100.53	96.809	98.639	98.451	101.48	97.07	98.713	99.35	95.832	97.091	99.368	100.64	98.693	101.37	99.095	96.052	99.503	93.607	98.103	95.764	98.252	98.032	97.123	98.137	96.787	95.15	100.32	96.607	98.568	98.532	98.78	100.47	97.366
108.66	110.77	109.78	109.14	108.53	106.99	107.35	108.74	105.72	106.7	105	108.06	105.59	108.69	106.2	104.46	109.07	106.17	106.28	107.56	106.21	106.25	106.47	105.45	108.8	110.04	108.39	107.76	109.93	107.52	106.48	105.56	104.18	106.1	110.94	107.98	107.41	108.22	110.15	112.41	105.53	112.11	109.9	108.68	107.27	108.62	113.53	108.01	108.93	108.08
99.32	100.33	98.299	99.346	98.326	98.599	97.674	98.186	95.857	97.109	98.15	96.251	100.07	98.442	98.604	100.67	97.513	97.511	98.916	98.491	95.34	96.804	99.886	99.071	97.148	96.915	97.043	98.591	95.814	99.166	98.668	97.4	98.892	99.652	98.648	98.734	97.92	94.084	96.16	97.769	99.465	97.188	96.873	97.768	95.258	96.257	97.78	100.85	97.431	98.382
103.28	101.81	99.671	100.9	100.77	101.53	103.08	103.93	104.55	102.11	104.21	104.16	101.36	104.21	102.36	106.67	104.04	101.89	104.89	101.33	106.32	101.32	104.62	100.83	101.95	102.87	103.68	102.08	100.81	100.45	98.652	105.06	104.12	103.3	106.28	102.89	100.43	100.71	102.02	100.61	104.57	102.13	100.07	102.27	101.9	103.28	101.91	104.67	103.97	102.77
103.47	106.66	108.83	111.4	111.86	110.07	105.12	109	106.3	105.55	104.5	113.53	108.48	108.13	105.43	107.09	108.69	109.3	110.41	107.88	111.12	106.98	108.93	106.65	106.39	110.01	107.14	107.07	108.96	111.35	109.57	107.83	106.4	106.46	109.83	109.95	106.24	106.19	107.51	109.19	106.2	109.22	108.46	102.73	107.4	105.93	108.47	108.16	111.53	108.68
107.69	106.59	109.42	105.06	106.87	108.2	109.17	110.13	109.57	106.38	106.23	107.18	106.39	107.2	106.24	106.03	104.66	102.81	101.69	106.95	106.65	105.37	107.2	107.71	108.05	104.27	109.19	108	105.85	104.99	109.63	105.46	108.78	107.54	104.81	107.35	101.51	107.03	108.66	106.47	106.82	108.03	107.12	107.91	104.75	104.73	106.57	110.13	106.29	104.65
101.79	97.105	98.051	99.669	98.612	99.438	98.579	99.849	99.93	97.519	96.826	96.108	97.702	97.444	98.242	96.374	99.105	96.669	99.504	100.39	100.08	99.325	98.309	95.753	98.396	93.806	98.452	98.541	96.921	99.019	98.412	97.8	97.819	96.935	97.8	96.691	98.904	100.21	95.813	96.474	98.145	94.182	99.507	99.272	98.35	98.076	101.46	98.385	98.926	98.295
98.372	97.949	101.87	98.092	97.51	99.915	97.946	95.207	100	99.552	99.477	97.71	99.753	100.26	99.451	99.562	99.882	99.75	96.787	99.221	100.12	99.503	98.146	99.833	99.346	99.139	97.357	100.69	100.06	98.058	99.212	97.608	98.87	96.705	100.95	98.089	100.78	96.27	97.822	101.01	100.14	100.73	100.97	102.2	99.851	98.556	100.87	97.39	103.35	98.165
104.74	106.33	106	103.93	107.17	106.79	108.24	106.15	101	105.55	105.68	108.3	107.38	106.2	104.18	104.16	107.74	104.1	106.53	106.66	105.47	103.51	107.38	106.08	104.62	106.17	106.39	105.02	106.22	105.03	107.45	105.79	106.51	105.08	106.16	106.63	105.61	102.13	108.24	107.64	103.31	105.71	107.13	107.05	99.415	106.24	103.48	105.6	107.17	106.2
108.29	112.07	107.8	110.19	104.63	106.51	108.26	107.1	109.18	108.41	109.33	109.9	109.27	107.17	106.24	107.7	108.18	106.79	106.22	107.27	108	107.04	108.05	106.6	108.15	109.17	108.12	108.7	106.77	106.88	109.85	108.93	108.76	106.18	107.91	107.18	110.97	110.36	107.72	107.9	106.64	109.55	106.43	108.19	107.76	106.84	107.69	109.79	106.83	106.85
95.752	102.4	98.42	100.01	97.788	98.954	97.268	95.739	96.677	100.82	98.018	100.93	98.346	100.88	100.79	99.673	96.61	97.608	98.131	97.518	98.483	96.708	97.592	99.821	96.27	97.962	98.024	97.434	100.67	100.49	95.031	99.202	97.438	97.66	99.179	98.671	97.521	96.654	99.674	100.96	98.04	102.78	98.697	101.46	101.38	97.702	101.65	97.571	97.608	98.397
103.69	105.76	106.2	102.55	106.5	106.97	106.14	105.56	104.44	105.98	106.48	106.63	107.72	107.81	104.87	105.33	105.65	106.98	102.22	104.46	104.65	102.36	105.1	105.6	106.58	106.49	105	108.01	103.76	102.16	106.18	108.5	104.13	106.68	104.96	107.5	107.52	101.53	105.37	103.54	102.76	107.31	106.29	108.75	105.04	105.06	110.41	103.54	106.19	105.82
106.42	106.87	105.51	106.28	104.38	104.26	106.96	105.33	104.25	104.31	105.17	108.76	105.61	109.3	104.79	107.14	101.45	108.2	107.66	102.07	103.76	103.11	105.42	108.11	107.2	104.02	103.33	104.1	104.8	105.42	105.31	102.64	105.65	105.55	104.67	102.6	107.95	106.17	106.18	105.68	105.73	103.64	106.83	106.11	106.39	105.42	107.69	107.28	108.93	103.49
97.11	96.96	96.386	98.068	94.321	98.9	97.094	97.683	98.638	97.943	99.401	98.332	96.196	99.349	98.512	99.227	96.998	98.929	99.306	95.516	99.944	100.51	98.483	99.209	97.75	98.905	96.027	96.803	98.329	97.977	97.838	100.86	95.587	97.851	95.075	98.525	98.35	96.361	95.712	95.872	96.151	101.45	99.811	96.33	97.043	98.773	98.475	95.22	101.13	95.282
95.44	96.37	96.242	93.138	97.382	94.513	95.359	100.26	95.362	98.083	99.88	93.649	99.698	98.516	98.59	98.367	96.075	98.747	100.33	98.315	98.359	98.976	97.126	97.418	100.46	99.976	94.327	102.13	98.958	98.303	96.561	99.803	95.31	98.471	96.72	98.141	97.991	94.438	95.351	95.986	100.7	96.819	100.77	99.966	96.627	99.321	97.176	96.569	95.406	101.01
98.996	100.07	101.17	99.294	98.892	95.007	96.746	97.597	98.541	99.051	98.496	99.27	98.937	94.56	96.854	97.708	96.101	100.04	95.556	99.28	97.192	100.92	100.51	98.506	96.297	98.426	98.94	98.469	98.429	97.111	98.898	97.77	98.19	96.721	101.16	100.36	93.628	99.567	93.518	96.895	99.065	98.414	97.208	95.051	95.995	98.108	100.58	99.019	92.673	99.091
107.96	112.1	107.31	106.9	108.66	108.01	106.51	109.5	106.59	109.55	107.37	108.97	104.45	108.26	106.4	107.29	108.17	107.86	113.49	111.63	109.24	108.48	109.36	109.67	109.11	107.35	107.3	106.92	107.12	106.48	107.12	106.3	107.96	107.04	107.37	108.82	106.84	107.16	109.14	107.38	106.16	105.97	106.17	109.31	110.16	107.57	107.26	111.4	106	109.98
100.57	100.64	95.82	101.01	102.13	97.007	98.382	97.993	95.35	97.542	96.871	100.01	101.09	98.577	97.843	97.591	97.373	98.749	99.128	97.439	96.509	100.62	98.606	99.119	99.673	98.254	98.303	95.596	96.266	100.74	98.018	100.72	97.626	98.924	96.726	96.512	95.69	99.048	99.87	93.724	98.019	96.642	100.04	99.213	94.574	101.42	98.215	96.83	99.17	97.426
106.79	108.6	106.69	106.12	105.78	103.66	103.29	107.69	105	106.82	105.28	109.87	110.88	108.48	107.68	107.26	105.15	105.37	109.73	105.84	108.29	108.92	107.52	105.2	104.39	107.82	109.25	102.99	107.95	107.48	104.42	107.41	107.62	103.89	109.05	105.86	105.59	107.06	106.3	108.41	107.94	106.75	101.97	106.39	104.02	105.32	106.21	108.31	105.38	106.14
111.23	109.55	107.62	106.2	109.82	110.06	109.32	109.44	109.7	108.64	110.54	108.94	109.52	108.46	108.44	107.37	107.55	107.21	111.59	110.33	109.99	108.42	111.01	107.6	108.55	106.68	105.71	106.29	110.07	108.64	110.16	108.84	109.66	110.26	110.63	107.08	108.03	109.32	107.35	111.48	105.95	111.54	108.32	107.22	109.75	107.59	108.8	103.88	108.72	111.67
108.84	106	106.09	108.29	106.98	110.18	105.36	108.67	106.6	106.26	112.31	107.02	111.85	107.43	106.54	106.68	107.65	108.26	109.34	110.28	110.73	108.63	107.66	108.39	107.49	106.54	108.17	109.48	107.75	109.31	107.52	107.48	107.7	108.54	107.39	109.57	106.39	107.04	108.68	110.53	108.66	106.53	108.62	110.08	106.21	107.51	107.05	108.61	111.48	110.21
104.69	109.6	105.83	106.49	105.22	103.49	103.78	107.04	107.5	106.07	104.63	103.74	107.52	107.19	106.37	104.96	106.56	104.12	107.98	100.91	104.37	105.46	104.9	105.58	104.51	107.29	103.59	102.67	105.16	108.34	103.15	106.62	103.01	106.8	106.62	105.85	106.41	106.29	105.64	108.41	105.86	103.92	106.96	106.62	105.38	106.11	105.8	104.25	106.41	104.43
100.07	101.14	100.63	101.17	100.08	100.66	106.57	101.98	101.81	102.31	99.906	99.824	100.75	99.934	102.06	100.76	103.13	99.418	98.764	100.13	100.71	101.14	102.94	102.16	99.641	101.79	99.457	99.937	102.09	97.182	100.07	100.98	100.96	100.79	100.21	104.08	102.04	97.518	100.51	100.38	100.29	100.53	101.66	103.64	103.14	98.971	101.57	104.46	104.49	99.886
98.814	102.54	95.922	99.173	98.37	96.361	100.22	98.05	99.062	96.259	97.488	99.267	96.948	98.34	98.002	98.328	99.223	97.789	101.12	100.89	98.3	98.753	98.657	98.682	100.25	102.24	98.696	100.81	98.052	98.18	95.972	96.314	98.107	99.512	99.305	96.703	100.77	96.051	101	98.239	98.618	101.11	95.84	96.708	97.41	98.292	99.322	98.805	99.238	96.014
96.57	99.008	99.582	97.979	98.422	98.182	98.868	97.655	96.586	100.3	100.85	96.879	97.512	97.439	100.35	95.421	99.218	98.768	99.705	99.541	94.552	98.626	98.603	96.563	98.936	95.411	96.663	99.795	97.263	96.607	97.384	96.199	99.064	98.233	100.26	98.279	100.71	99.322	99.591	97.818	96.664	97.163	97.648	99.755	100.8	100.05	98.685	98.182	100.02	96.508
100.45	102.47	103.83	99.639	100.97	99.738	99.381	97.693	98.632	100.08	100.51	99.709	98.862	101.52	101	101.31	101.84	98.472	97.428	95.505	104.63	101.96	99.701	100.04	102.55	104.96	100.92	100.47	99.472	98.933	101.7	102.63	98.802	99.859	98.062	101.15	99.087	101.77	104.56	98.591	98.739	101.11	101.9	102.27	97.186	98.868	103.73	99.729	99.808	103.01
104.92	109.5	108.94	109.17	107.11	108.24	106.27	107.29	107.64	107.5	108.47	106.99	106.89	108.89	106.32	108.12	106.65	107.2	106.82	107.23	110.3	107.72	104.49	108.35	108.43	107.14	106.6	110.8	109.09	104.67	107.25	106.03	109.26	107.81	107.47	110.92	106.39	106.51	106.01	107.63	107.81	107.37	109.56	106.1	108.55	107.72	106.66	108.88	107.64	107.2
107.86	112.81	107.78	105.53	108.05	111.16	112.22	112.21	107.98	108.41	108.98	107.35	106.09	108.2	108.59	106.28	108.01	109.72	108.74	108.75	105.9	106.7	113.59	106.36	105.51	106.03	107.29	108.36	107.18	108.13	108.39	109.64	111.21	108.86	106.87	105.47	105.42	109.25	109.22	105.57	105.86	111.58	107.19	108.53	110.58	107.86	106.27	108.4	111.64	107.69
102.73	105.67	106.39	105.74	107.43	104.03	103.93	106.47	104.06	104.77	106.06	103.94	104.2	104.43	107.67	107.41	102.71	105.85	107.3	104.99	105.11	105.4	102.64	103.95	105.58	105.73	105.54	106.76	104.74	102.12	105.83	105.47	104.69	106.21	103.14	102.99	106.37	102.77	107.96	104.91	104.96	103.82	107.65	102.61	105.81	106.85	106.72	108.01	105.74	104.87
107.16	106.06	107.98	106.58	102.91	107.24	106.11	102.92	109.83	106.76	104.57	108.34	107.4	101.8	105.81	109.04	105.92	104.21	109.49	107.48	105.63	104.16	105.09	109.01	106.08	104.38	104.26	105.71	102.56	105.55	104.85	105.26	105.13	105.34	105.42	105.31	104.94	105.6	108.46	106.65	107.13	107.37	106.03	105.98	105.47	105.51	107.18	106.35	104.75	108.34
108.05	110.97	109.48	109.98	110.45	109.7	108.99	112.5	110.42	109.97	111.79	111.43	108.07	106.55	110.36	111.06	111.36	111.32	110.66	112.97	110.15	108.81	109.57	109.65	110.33	108.41	110.81	111.58	110.11	108.73	111.88	110.93	110.4	111.05	112.46	110.36	113.02	109.57	111.86	108.58	111.88	111.65	110.79	109.87	112.21	112.01	112.49	108.55	109.64	107.49
99.382	97.778	96.75	95.798	99.141	95.917	96.017	94.89	97.367	97.25	97.306	96.856	96.118	101.61	95.866	99.44	97.402	97.461	101.76	96.642	97.753	100.56	99.759	101.55	98.73	98.146	98.632	100.56	96.946	99.082	100.61	95.269	101.57	99.972	97.095	95.676	99.946	99.897	97.494	97.069	97.349	97.23	95.771	96.296	98.174	98.31	99.588	98.998	101.52	95.852
97.249	97.371	96.879	98.292	96.283	94.167	95.944	98.996	99.82	98.41	97.213	96.659	95.455	99.545	97.77	97.943	98.627	99.041	98.172	97.123	98.569	96.393	96.805	98.534	95.855	95.697	98.952	101.3	97.07	99.484	96.023	99.532	94.456	100.95	95.924	96.556	99.52	95.29	95.522	100.51	101.11	97.212	96.869	98.818	98.657	95.401	98.168	97.485	99.429	98.296
109.75	107.42	109.09	108.28	106.91	109.29	104.72	109.27	108.45	108.57	104.42	110.58	106.02	107.88	108.94	109.17	106.1	106.97	108.43	104.95	109.57	106.72	108.02	107.78	107.87	107.18	109.46	105.58	110.02	106.98	106.17	109.04	107.14	107.27	109.07	108.92	106.9	108.81	107.87	110.13	107.13	110.96	108.15	103.23	109.51	106.62	104.95	107.77	107.94	103.75
109.55	107.41	109.19	109.89	107.14	106.33	106.59	107.3	106.66	103.83	106.46	105.75	103.44	106.23	110.06	106.3	107.76	106.38	102.97	106.56	105.5	109.26	106.56	107.7	104.42	108.02	107.65	106.45	105.72	111.66	104.97	106.1	105.91	106.69	107.81	105.29	104.9	107.21	106.62	109.75	107.11	110.94	104.56	106.13	106.93	106.84	102.58	107.25	104.58	105.16
103.05	103.75	102.25	106.25	104.16	106.2	110.91	104.54	104.96	101.11	104.87	106.28	108.07	107.88	103.66	109.13	105.93	108.72	105.44	107.16	106.18	104.36	104.1	105.4	108.18	105.63	107.93	105.73	103.75	106.42	104.67	110.94	105.72	108	105.24	103.61	102.82	104.33	104.4	105.32	103.82	106.56	106.13	107.14	103.52	103.6	103.72	105.91	104.36	103.5
107.95	106.39	104.34	108.34	108.01	107.56	108.48	106.25	108.96	111.84	106.58	105.23	108.03	106.56	106.04	110.13	108.36	108.27	106.66	109.11	108.71	108.16	107.16	109.04	107.15	110.98	108.11	111.54	106.49	107.63	106.49	107.62	107.53	109.88	107.07	108.41	108.55	108.06	107.31	109.76	109.01	104.4	107.82	108.32	106.64	109.15	109.67	107.73	108.02	109.26
109.26	109	111.86	109.61	109.39	108.62	105.49	108.69	108.15	106.13	106.71	111.51	109.2	110.55	106.2	107.43	109.3	109.19	109.54	107.54	106.17	110.41	106.54	110.21	110.24	109.21	107.27	109.39	108	104.54	106.95	105.58	106.13	106.61	106.66	111.18	108.38	109.52	110.09	106.32	106.58	107.43	106.12	108.45	107.23	106.13	103.04	109.22	105.94	107.41
106.65	105.95	104.86	103.17	102.36	106.25	103.98	103.73	106.63	100.32	105.68	102.71	110.18	110.57	104.45	103.77	109.11	105.67	104.28	101.95	105.5	106.59	105.65	106.28	106.69	107.93	106.81	107.53	107.82	104.6	105.6	104	103.28	106	106.04	105.52	102.5	107.23	105.69	105.54	101.37	104.08	106.02	105.44	105.54	104.88	103.11	104.16	105.44	105.89
104.63	107.97	105.21	105.76	106.25	104.11	106.58	106.74	106.59	103.04	104.12	101.46	106.07	105.26	105.64	105.25	106.34	108.68	108.12	104.58	104.3	107.12	106.17	105.15	106.47	108.19	109.06	108.42	105.48	108.22	102.71	102.9	105.7	104.69	106.72	102.49	107.96	106.74	104.31	102.57	107.25	104.56	107.75	107.62	104.91	105.96	106.63	107.65	108.68	104.12
110.86	105.7	109.57	103.35	109.74	111.34	106.78	111.33	105.66	108.56	111.8	107.26	108.79	109.79	109.47	104.08	107.63	109.21	108.01	111.98	106.87	108.65	108.61	108.88	111.6	107.99	106.3	106.1	107.34	104.52	109.5	109.42	108.44	109.49	107.26	108.05	109.61	107.92	106.1	107.13	109.85	110.32	106.05	111.32	108.7	108	105.78	106.69	111.72	108.5
107.66	106.99	105.85	106.43	107	105.57	108.66	104.21	103.67	109.7	108.46	105.15	104.92	109.8	109.37	105.67	107.22	105.4	105.66	103.98	106.05	107.52	107.07	107.36	104.97	108.05	109.72	101.78	104.18	100.77	104.92	104.99	102.93	105.23	103.08	106.03	105.78	106.45	106.74	106.32	104.23	104.49	107.23	106.52	106.66	104.63	108.08	105.22	107.67	107.02
98.806	97.841	98.147	100.11	98.028	100.12	100.85	99.12	99.527	99.796	97.756	98.137	98.845	102.75	96.509	100.02	98.302	96.105	99.959	101.15	101	99.747	98.969	96.672	95.858	97.342	97.445	99.506	98.644	96.657	99.785	96.697	97.755	99.487	99.534	97.848	100.96	96.732	99.9	99.94	98.119	97.131	99.422	99.477	97.09	100.43	98.05	100.8	100.5	97.676
106.44	104.32	107.33	107.69	106.77	109.37	105.23	108.96	111.3	107.34	108.9	108.71	109.33	104.01	109.28	111.5	106.98	108.94	112.7	108.46	109.09	108.51	105.76	105.76	109.04	108.05	106.56	106.29	109.19	109.06	105.24	104.94	108.32	107.65	109.36	107.88	110.48	109.01	108.73	105.7	111.23	111.06	105.21	112.51	109.85	106.26	109.31	110.23	109.77	104.55
104.69	103.78	108.43	107.63	108.64	104.85	104.59	105.28	105.2	104.74	105.81	104.77	104.01	105.34	104.66	105.92	105.57	103.77	105.15	106.98	106.54	106.38	106.52	103.46	106.84	104.34	107.52	104.14	106.49	106.54	104.67	104.69	104.95	107.34	106.41	104.92	104.56	107.88	109.41	105.69	108.84	104.17	103.14	106	105.29	103.69	104.62	106.21	103.5	105.24
96.722	100.53	98.641	98.841	95.29	101.06	97.657	99.236	98.646	97.181	93.478	98.835	98.783	97.716	99.007	97.243	100.5	95.453	97.368	100.94	98.929	95.499	97.628	97.364	100.84	100.09	95.843	96.575	97.284	98.803	97.762	99.033	98.477	101.54	97.655	96.276	98.125	98.382	97.03	101.65	96.466	100.2	100.51	96.948	97.561	95.597	95.061	97.239	98.853	98.399
109.87	105.92	107.32	103.7	106.23	106	108.3	106.46	104.24	107.37	107.03	109.08	105.59	106.11	105.67	107.96	107.49	106.57	106.51	105.84	108.3	108.27	106.63	107.73	106.09	104.75	105.79	106.24	109.11	108.48	107.54	104.65	105.06	105.55	105.47	105.87	104.95	107.6	108.82	105.29	107.71	107.35	109.7	103.14	106.34	105.04	105.7	107.48	107.72	107.7
109.75	107.54	108.66	106.05	104.97	107.88	108.21	106.75	106.32	105.67	109.18	106.93	105.9	102.76	105.69	106.17	106.01	107.96	105.65	103.27	104.66	105.82	108.24	110.34	109.04	106.23	105.56	105.16	108.33	104.76	106.48	106.5	103.71	109.36	108.86	108.14	106.38	108.28	109.21	104.77	107.05	103.52	105.18	107.93	106	107.27	105.02	110.12	105.89	106.12
103.68	107.69	102.63	108.75	107.36	107.48	104.54	104.57	104.49	107.46	110.57	107.87	108.43	108.97	103.47	107.53	105.15	105.66	107.15	107.3	108.5	108.86	103.9	105.86	105.11	105.06	106.47	105.75	103.78	106.04	103.79	108.49	108.97	105.29	107.61	109.53	106.64	107.45	106.87	104.86	105.44	106.49	105.67	107.81	106.67	108.87	107.66	107.8	105.14	106.06
100.08	96.979	95.639	97.155	97.388	96.389	99.49	99.678	96.851	97.098	100.31	97.174	97.648	99.165	98.968	95.713	99.726	96.03	99.854	102.2	97.617	95.368	101.12	98.521	94.595	95.453	96.385	97.099	97.552	98.87	98.805	100.73	100.05	96.309	100.22	96.264	97.509	96.385	98.545	94.672	97.656	97.482	97.943	97.387	97.892	96.59	99.143	97.035	99.18	97.814
98.715	97.684	96.775	98.074	99.061	97.839	96.453	97.018	97.649	98.844	99.067	100.32	99.351	97.972	96.041	96.679	98.279	97.894	97.053	98.158	97.831	97.615	98.166	100.82	98.07	99.706	99.1	96.767	97.455	96.391	97.872	100.49	101.43	98.299	98.008	98.716	100.43	99.337	99.801	101.34	98.65	99.37	98.846	96.496	98.189	98.092	98.609	101.5	97.437	96.805
107.95	107.84	104.84	99.343	106.97	106.52	101.8	102.74	105.29	105.42	107.45	107.95	106.59	103.71	107.66	104.64	106.93	102.74	105.14	106.69	105.65	108.07	105.86	103.87	111.1	103.07	106.98	105.04	107.47	103.63	106	104.27	102.95	105.14	100.69	105.69	103.85	103.19	107.75	105.06	107.87	108.16	104.95	105.63	104.66	105.83	105.9	107.23	104.96	105.53
100.85	97.247	99.582	100.28	96.77	96.792	98.35	100.74	100.21	96.305	96.807	102.04	96.469	100.35	100.99	101	96.251	93.849	98.715	97.694	95.532	99.597	99.565	100.53	96.563	100.54	96.167	97.835	97.296	98.978	98.097	98.959	99.101	99.506	96.993	97.031	101.12	97.347	96.206	96.686	99.789	95.736	100.67	99.566	95.88	99.756	98.782	100.19	98.499	99.06
104.35	107.75	106.3	106.65	107.11	108.94	106.61	109.14	107.11	107.5	107.89	105.46	108.86	107.77	106.77	106	109.58	107.87	106.9	107.51	105.26	109.38	107.85	109.19	110.67	108.64	107.77	109.23	109.53	109.68	107.42	107.42	107.06	108.09	108.63	107.71	105.3	106.5	106.63	106.67	104.73	107.41	105.66	107.49	104.75	107.09	106.29	107.6	109.4	109.75
98.058	101.93	101.96	100.81	100.58	98.361	100.45	99.037	101.62	100.68	104.32	100.03	99.519	101.21	95.842	102.58	98.155	98.677	99.243	99.486	101.59	101.15	100.41	98.175	100.56	102.08	102.5	103.34	101.9	98.873	104.46	99.297	100.31	97.871	97.965	102.3	99.412	103.57	98.172	101.38	102.31	101.32	100.69	99.779	101.95	99.858	101.83	98.947	99.892	104.55
102.48	101.13	101.25	102.39	103.18	100.49	101.49	100.61	98.763	100.65	98.373	97.781	99.934	100.61	99.184	102.13	99.429	98.846	104.19	100.65	98.856	100.75	98.954	99.878	100.51	102.89	98.005	101.93	103.5	102.56	101.14	100.48	101.31	101.99	95.78	99.959	100.55	98.724	99.393	98.613	101.39	100.66	99.389	97.565	102.38	100.27	100.8	99.618	104.55	100.8
106.89	108.12	105.92	106.77	107.98	108.78	107.06	102.87	107.2	108.7	109.78	104.68	106.93	107.07	106.76	104.51	108.58	108.78	106.53	104.54	105.83	104.07	106.69	106.86	107.7	105.79	106.82	104.4	103.97	105.15	107.17	106.56	107.35	104.29	104.93	105.8	107.47	106.37	108.02	110.55	107.29	105.28	106.75	105.88	105.89	107.99	105.18	108.58	107.28	109.26
100.72	99.541	104.11	103.62	104.54	102.71	103.08	103.68	103.08	101.24	102.42	103.96	104.28	102.96	101.48	101.72	98.397	100.21	104.43	101.77	103.04	103.28	99.863	105.69	103.8	102.39	103.58	102.46	102.86	103.75	101.26	107.9	105.31	103	101.42	102.55	103.87	103.56	103.94	103.14	103.02	100.85	104.11	102.97	100.15	102.53	106.38	104.44	104.73	103.77
102.44	104.76	106.43	106.67	107.35	103.25	102.43	102.79	107.53	107.29	105.06	105.66	105.8	104.64	107.21	106.83	103.87	105.91	103.74	109.3	108.33	105.36	104.25	107.78	104.88	107.76	106.17	108.9	107.62	105.42	103.25	105.59	104.79	107.16	105.43	106.19	108.67	107.9	104.05	103.44	104.49	104	106.95	104.62	105.14	106.28	104.07	105.3	107.03	106.26
106.05	105.88	105.59	108.35	107.99	107.85	105.99	105.27	104.86	107.35	108.98	108.32	106.9	105.4	107.74	104.57	105.57	102.44	106.76	108.19	106.71	104.93	107.82	104.85	109.11	107.39	105.02	103.6	105.64	104.94	107.39	104.23	106.92	108.7	108.03	107.85	106.8	106.88	107.68	107.62	109.02	108.66	105.85	106.68	105.37	106.91	106.31	106.06	105.7	106.66
108.87	105.87	104.83	105.65	107.45	105.86	106.28	107.86	107.86	102.83	102.27	105.63	105.99	108.62	103.9	106.01	105.9	107.93	107.25	103.94	103.65	103.73	106.02	105.38	104.3	106.08	107.7	105.41	102.35	105.1	106.16	105.49	103.7	103.08	103.1	105.36	107.31	103.3	106.43	108.53	103.74	103.17	104.99	105.11	106.87	105.56	105.87	106.78	106.42	105.5
107.69	104.55	105.78	102.96	106.9	104.33	103.18	107.74	105.99	100.1	103.47	103.3	105.47	102.41	106.38	106.18	105.48	106.71	106.41	105.37	106.87	103.57	108.15	103.77	103.48	103.57	106.99	104.77	102.9	106.09	101.12	106.35	106.97	104	108.34	107.07	106.13	105.12	109.66	107.08	107.6	103.88	104.67	104.11	106.49	104.39	101.41	105.6	106.22	105.33
103.52	105.9	102.71	107.08	106.07	109.48	103.63	103.22	105.56	105.69	105.98	102.04	107.02	107.28	104.91	106.66	106.97	104.97	105.88	106.12	107.13	105.92	104.39	109.87	105.1	104.29	102	107.12	105.42	104.83	104.11	104.78	110.41	102.48	104.11	105.25	106.45	103.13	105.24	102.97	106.79	107.06	106.58	106.41	104.06	109.26	105.1	105.49	108.7	105.55
107.2	105.41	102.67	105.06	106.51	103.57	107.28	101.27	105.28	105.22	106.64	106.55	103.22	107.36	108.17	104.18	102.51	104.6	109.57	105.56	104	104.52	103.25	107.53	105.31	104.47	108.21	103.77	105.59	105.74	105.27	104.02	104.84	106.55	105.96	104.33	106.48	107.74	109.02	106.23	109.03	101.83	105.95	105.06	103.26	107.11	103.2	102.25	106	104.33
105.65	107.81	108.97	105.86	107.16	105.73	108.35	107.11	106.02	107.02	106.94	104.9	108.37	107.79	108.02	102.99	105.47	108.56	106.18	105.3	105.85	108.5	104.22	106.23	106.09	107.82	105.42	108.68	106.96	105.63	106.06	108.44	105.29	107.08	104.29	110.47	107.49	106.23	108.76	107.24	105.42	106.93	107.2	106.48	104.55	107.59	106.47	106.67	106.37	105.36
108.99	109.46	109.81	108.78	108.46	106.7	108.1	103.26	109.28	108.2	109.5	106.43	110.12	109.89	111.73	107.27	109.11	110.47	107.83	108.87	107.71	108.15	113.82	108.56	107.45	110.18	109.2	107.25	110.71	108.14	109.56	109.43	105.93	109.78	105.04	107.49	107.51	108.68	105.47	104.84	109.25	106.09	108.04	107.59	108.49	108.92	109.39	106.04	109.87	107.49
98.403	101.06	98.151	100.02	99.368	95.93	105.18	102.22	97.274	98.305	100.92	103.02	97.461	100.17	96.626	100.04	99.616	101.8	98.894	96.433	99.068	95.453	97.738	100.33	96.679	98.139	95.529	98.087	98.487	99.481	99.702	97.62	96.574	97.563	96.029	99.409	101.8	97.275	96.723	100.69	99.843	100.18	96.873	99.7	96.152	96.526	98.297	98.02	100.07	101.11
105.74	105.23	108.52	107.42	107.84	110.57	107.96	106.41	105.92	107.92	108.18	104.98	107.05	107.24	106.43	104.5	105.4	107.28	105.02	107.66	106.93	103.41	108.25	106.85	106.5	106.12	107.86	106.98	104.27	105.16	104.87	104.41	107.45	105.85	105.36	107.6	106.18	105.96	106.68	106.47	106.88	107.49	106.95	106.72	109.22	105.71	107.2	110.2	105.17	108.08
98.822	96.478	97.847	99.572	99.056	95.491	100.37	100.82	100.67	99.457	100.62	99.859	99.411	94.627	98.475	99.768	98.129	98.832	100.26	100.96	100.7	101.83	98.473	97.982	98.168	99.705	96.788	100.08	99.871	99.797	101.8	98.395	102.42	99.438	98.203	100.82	101.6	97.426	100.94	97.315	102.12	98.454	98.261	99.487	96.58	99.869	98.498	98.183	100.6	99.199
105.5	101.66	101.8	99.691	101.91	105.12	100.4	105.59	104.5	104.68	103.93	103.31	101.06	102.44	102.21	106.56	107.05	103.29	103.97	101.65	105.86	104.41	103.23	104.11	102.11	100.61	104.87	102.46	100.58	103.14	101.23	102.81	99.128	105.35	99.211	99.428	103.66	102.36	102.87	102.51	103.69	103.72	99.698	102.36	103.39	103.84	101.13	98.939	102.85	100.47
110.01	104.27	108.1	106.83	105.71	111.41	107.14	106.83	109.48	105.28	106.97	105.02	112.36	109.47	109.79	109.96	106.41	109.12	107.91	107.79	107.79	109.33	108.26	108.84	109.13	107.66	106.3	107.02	106.29	108.02	109.84	109.42	105.99	106.77	108.69	104.35	109.08	107.99	108.47	110.59	109.66	109.32	108.79	109.73	109.25	105.16	105.92	108.41	108.97	110.86
107.33	110.6	110.28	110.08	111.38	109.63	108	107.57	110.54	108.96	108.5	105.16	108.57	110.4	106.99	107.22	107.77	107	107.17	110.42	112.68	108.84	106.06	106.74	106.27	108.27	109.28	107.49	110.57	106.48	107.61	109.11	109.57	109.6	107.37	107.71	110.3	108.09	109.12	106.09	108.54	106.14	110.95	109.63	107.92	109.98	108.95	107.01	108.2	106.49
105.57	105.71	108.9	106.24	103.61	106.28	105.54	106.33	105.25	103.74	102.31	105.2	109.16	104.55	106.15	108.93	104.34	105.27	105.53	106.1	102.98	105.79	104.47	105.97	105.04	105.83	106.97	101.35	105.43	110.64	105.01	103.82	106.3	106.4	104.76	108.99	106.87	107.01	107.78	108.52	107.79	105.04	103.49	104.97	106.5	103.33	109.16	103.39	105.61	107.19
103.56	107.55	108.39	104.67	106.84	105.04	104.77	104.81	108.41	106.29	102.18	102.94	109.61	101.73	103.08	104.37	105.06	103.56	107.36	103.5	104.1	107.07	101.73	105.14	103.66	104.56	104.66	108.06	106.16	109.73	101.04	102.31	104.84	108.18	107.25	104.33	103.46	106.15	103.97	105.53	107.01	106.36	106.51	104.74	106.07	105.1	106.61	105.72	103.69	103.76
113.56	106.78	111.09	110.91	112.37	110.09	110.18	112.57	109.49	108.86	109.68	112.23	108.97	112.02	108.27	110.95	113.16	112.61	111.41	112.23	109.95	111.68	108.66	111.68	108.59	110.06	109.44	110.36	111.95	109.41	109.99	108.25	110.59	108.07	113.02	108.67	110.44	111.94	111.35	109.47	108.93	109.61	112.26	110.66	107.49	108.36	109.89	109.35	108.09	107.97
101.4	104.62	102.3	102.85	100.57	104.76	104.65	103.71	101.77	101.68	100.92	101.44	100.06	105.87	105.03	107.08	101.29	101.61	104.22	103.78	103.15	104.52	100.59	105.28	103.83	103.19	105.8	102.02	102.58	101.27	100.8	104.39	101.25	100.86	106.43	102.64	102.15	102.25	100.27	101.48	103.23	104.35	105.03	103.48	102.19	102.69	103.5	99.94	102.9	103.07
108.63	105.04	110.26	107.92	109.92	104.85	102.89	107.02	107.92	104.44	108.73	104.93	108.67	108.98	109.34	113.46	107.95	108.72	109.13	108.54	107.92	108.4	107.49	107.98	107.68	108.1	106.84	105.68	108.47	110.38	107.27	108.94	110.83	105.43	107.2	109.51	111.69	108.4	108.71	104.89	107.7	108.1	109.88	107.68	108.46	108.5	110.52	106.2	110.24	110.44
99.871	98.55	97.428	99.772	97.163	96.622	96.188	97.391	98.288	93.58	97.302	96.562	101.02	94.141	103.04	98.805	98.129	98.484	97.562	96.973	94.045	95.254	98.649	97.304	98.916	98.3	97.217	100.26	98.597	99.151	99.666	97.392	98.487	98.677	99.786	96.233	100.44	99.342	96.637	96.254	98.806	98.093	98.038	99.284	94.009	98.39	95.176	96.711	98.573	98.294
111.87	111.43	110.05	108.61	108.94	110.39	110.4	109.19	109.15	108.16	111.92	110.3	109.8	112	111.19	113.82	110.94	107.63	109.39	111.65	110.83	109.23	109.34	108.38	110.03	106.77	108.89	108.63	113.27	109.06	110.55	112.06	110.88	110.48	110.03	111.05	112.49	110.38	108.6	110.44	110.84	108.69	110.69	110.96	111.82	114.3	106.55	113.98	109.32	107.68
109.14	108.61	108.65	109.76	107.86	108.95	109.59	106.07	108.1	109.43	105.63	109.92	111.64	106.15	108.16	108.79	106.69	108.21	110.35	105.95	107.91	107.18	107.12	108.94	109.31	105.53	106.83	105.25	107.96	108.75	107.39	107.84	112.74	107.48	108.31	109.38	109.82	108.95	107.63	107.34	105.66	110.62	109.08	109.53	105.65	110.14	110.43	108.77	108.43	105.92
97.082	97.944	98.954	95.55	95.58	99.268	99.167	99.764	94.16	101.11	95.475	98.574	95.623	102.65	99.114	97.253	93.394	96.201	97.459	97.46	98.362	100.63	95.809	96.393	94.988	98.155	99.758	98.184	99.768	95.5	94.912	97.748	98.654	95.88	98.064	96.807	98.56	97.602	97.498	99.012	95.968	98.752	95.823	95.443	95.94	99.525	97.858	97.334	97.314	98.739
93.375	97.062	96.877	94.649	99.61	97.524	98.714	96.499	97.924	98.939	97.733	100.04	95.834	100.15	97.867	98.167	100.09	97.222	99.038	94.62	97.419	96.889	98.506	95.803	98.196	97.01	96.462	97.248	95.189	95.847	97.532	99.554	97.307	100.51	97.114	96.63	96.565	98.932	102.47	94.382	96.802	98.018	97.404	97.051	96.373	96.336	95.082	97.774	96.78	95.961
108.26	108.53	110.58	108.42	106.4	109.22	110.23	108.95	107.03	105.89	110.32	107.7	108.43	109.05	110.08	109.95	107.11	109.94	107.6	106.58	107.63	109	104.98	105.12	108.62	108.94	110.15	110.38	109.32	107.76	109.72	107.43	107.32	107.49	107.11	106.11	109.15	107.24	106.43	108.7	107.34	108.27	106.93	107.11	108.6	112.22	106.1	106.44	111.37	108.57
99.789	99.07	99.741	100.96	101.14	98.586	101.57	99.954	100.05	103.34	103.16	102.83	96.535	101.77	103.24	101.75	98.783	99.264	99.22	97.867	99.279	99.868	100.25	103.38	100.11	97.222	98.565	100.29	103.2	97.486	98.976	98.92	100.97	99.349	99.518	102.7	98.977	100.64	101.98	101.18	101.35	101.9	99.935	100.21	103.8	103.53	100.54	100.56	99.733	100.18
99.556	99.27	98.114	98.65	99.723	99.419	99.818	98.612	97.375	101.77	97.032	97.106	97.523	97.185	99.218	96.167	101.6	98.309	98.161	100.1	98.803	99.476	95.115	98.603	98.094	97.697	98.53	97.189	96.599	96.527	98.497	100.42	97.025	99.565	100.72	96.67	98.495	100.04	94.882	100.07	99.206	96.476	93.408	98.093	96.653	97.784	97.204	96.155	100.15	97.872
99.148	96.578	101.29	100.13	96.496	98.033	99.39	94.826	97.683	94.432	99.799	97.258	100.89	96.589	95.366	102.11	96.659	100.91	98.05	97.658	100.66	96.632	101.26	98.839	97.875	98.842	99.178	97.206	98.221	96.266	97.371	97.27	99.461	96.878	96.276	98.676	99.584	98.877	101.4	97.159	98.993	100.02	100.51	96.941	99.128	96.861	95.686	95.162	97.696	95.608
105	106.68	107.97	104.83	106.32	108.75	102.28	107.74	104.63	106.01	107.49	106.48	109.13	105.72	106.62	110.19	102.54	105.85	107.54	106.77	106.45	103.75	106.75	107.33	106.03	106.73	106.79	106.22	106.48	106.28	109.76	106.78	106.62	105.68	106.09	108.78	106.1	106.35	107.66	111.79	105.28	108.28	106.21	104.98	107.64	107.26	105.42	106.7	103.82	105.92
107.6	105.11	105.46	107.87	107.57	107.22	108.46	104.82	107.27	108.16	106.33	105.94	104.36	108.33	106.91	105.29	108.65	106.32	108.78	105.83	106.44	105.44	107.1	106.42	105.35	107.01	107.57	108.93	109.61	105.69	106.35	106.07	105.04	106.26	104.83	106.35	103.36	102.56	110.19	107.91	106.07	105.7	104.28	111.38	105.51	103.55	107.06	105.57	108.02	106.22
106.51	107.13	107.04	109.17	104.95	106.52	104.67	107.08	102.86	103.93	103.5	105.29	103.51	102.31	106.29	103.16	104.7	104.08	107.05	107.08	107.26	108.24	107.43	105.73	106.26	104.55	104.43	105.17	103.6	107.12	105.27	108.51	106.62	106.5	101.74	106.24	105.1	105.96	103.46	104.85	107.09	106.81	108.1	104.33	107.6	106.4	106.59	104.73	105.18	105.28
109.09	104.35	108.26	105.45	107.46	108.86	111	105.84	107.19	107.62	104.38	109.71	105.2	108.21	105.75	106.8	108.41	108.94	108.11	107.46	103.78	106.76	104.05	109.39	106.31	107.9	108.25	107.82	105.51	108.82	104.86	107.15	106.5	108.43	105.93	108.82	105.75	108.33	105.14	105.77	104.61	106.77	108.91	105.73	106.96	106.09	107.86	107.25	107.07	105.23
108.1	109.51	107.56	106.37	109.76	106.8	106.62	104.79	109.7	106.98	107.68	107.69	109.06	108.35	105.01	107.55	106.79	107.71	108.02	106.18	104.66	103.95	109.03	107.11	108.09	107.89	105.88	106.12	108.04	105.88	105.98	106.3	107.39	105.6	107.42	103.4	110.3	101.44	111.79	107.68	107.24	105.67	103.04	110.07	103.71	107.24	106.65	105.3	107.53	108.13
108.02	108.72	107.78	108.65	105.83	106.62	109.87	106.53	106.94	106.37	107.67	108.33	108.4	108.59	106.8	106.46	107.57	109.01	107.5	105.79	106.72	110.22	110.19	109.25	105.94	106.11	106.81	107.69	104.36	106.13	110.16	109.98	105.96	110.65	108.26	108.27	106.07	107.92	108.62	108.28	107.66	112.68	110.3	109.67	107.56	110.68	106.04	106.82	106.56	108.21
99.814	101.7	100.56	99.041	101.19	99.035	101.03	101.37	100.1	99.884	101.86	101.53	99.158	103.37	100.76	100.34	100.04	98.694	98.378	100.14	98.106	101.05	98.39	101.88	99.266	98.279	99.336	98.509	98.738	99.963	101.24	101.14	98.159	100.74	96.46	99.513	100.03	98.905	97.209	97.326	97.121	99.887	99.413	100.83	98.757	101.84	100.32	97.897	98.405	102.77
106.24	101.87	106.26	105.34	108	107.93	107.39	107.82	104.51	106.49	107.49	110.4	102.18	102.93	104.41	106.07	103.95	104.78	104.98	106.58	103.65	107.84	102.96	106.05	106.53	105.69	106.29	101.84	107.41	104.06	107.37	106.58	104.22	106.12	104.93	107.19	107.06	109.04	106.46	105.37	102.97	103.32	107.04	104.42	106.69	106.9	105.79	103.31	104.73	104.3
109.27	109.78	108.02	107.01	109.67	110.6	108.85	107.7	108.3	107.87	109.53	106.94	107.91	110.86	110.35	108.34	107.04	107.59	108.92	106.34	107.69	109.31	110.62	113.21	108.04	108.78	111.77	106.96	108.31	107.15	109.6	108.44	111.78	105.27	109.92	105.95	108.32	110.12	107.21	108.02	107.78	108.99	109.94	110.07	110.45	108.93	110.42	107.13	111.46	109.31
106.68	106.62	103.93	106.54	103.42	106.45	107.56	104.54	106.27	102.03	106.3	104.5	104.23	106.63	103.7	103.71	105.68	107.01	103.56	106.21	107.34	105.23	104.4	107.74	104.71	107.18	105.29	108.29	104.45	105.49	106.51	105.97	105.77	107.54	105.9	106.09	107.84	107.86	106.28	104.41	101.6	107.18	102.81	105.1	105.93	104.94	104.04	108.77	107.37	104.81
102.6	101.35	101.6	99.819	102.48	101.56	102.25	96.397	101.48	100.74	100.35	101.73	100.58	102.16	98.22	101.2	99.976	100.09	102.72	99.355	100.58	98.633	99.842	94.498	101.44	100.82	102.73	103.53	97.554	103.46	100.15	101.77	101.77	101.38	100.76	100.45	100.35	99.623	100.5	99.569	100.67	104.88	103.71	100.12	99.531	102.04	100.04	99.565	103.04	101.43
106.43	107.35	105.93	104.35	106.82	108.07	104.01	107.72	107.07	104.5	106.72	106.6	105.1	104.89	108.5	108.39	106.72	104.08	106.39	107.65	104.47	105.15	106.04	106.76	105.95	109.31	106.57	103.18	106.37	104.65	105.35	106	106.55	106.78	103.84	106.96	105.72	107.39	105.89	106.87	108.1	106.67	105.55	102.97	104.48	105.11	103.44	107.77	107.36	108.36
104.28	102.72	106.49	107.74	106.74	104.96	104.15	101.41	103.02	107.71	105.75	106.79	103.64	106.88	106.45	106.54	101.41	104.29	101.44	101.99	104.45	106.3	105.85	105.27	106.83	104.59	102.85	106.96	108.23	106.17	107.97	104.98	103.62	105.67	106.66	101.25	103.05	103.96	106	105.12	109.52	105.35	105.02	109.82	106.5	107.29	107.15	107.39	105.86	107.43
113.82	109.23	112.36	111.32	106.02	111.24	110.35	112.06	106.36	111.51	109.67	108.25	109.88	114.31	111.5	110.78	111.85	112.57	111.13	107.24	111.34	107.69	111.48	106.51	108.73	111.37	110.27	111.77	108.49	109.73	110.48	111.9	109.76	110.12	111.54	109.96	112.68	108.32	112.89	111.77	111.78	113.68	108.68	110.14	112.3	112.02	110.3	109.97	114.83	109.62
107.51	106.2	109.97	109.89	110.32	108.25	108.6	112.35	108.19	108.36	105.35	111.8	107.07	104.63	112.22	107.77	111.15	108.23	110.67	108.39	108.94	103.52	107.45	110	108.91	106.4	104.77	106.28	105.55	108.72	109.33	110.91	108.68	107.68	110.71	107.78	106.66	108.56	106.35	105.98	111.39	109.66	107.27	105.14	106.96	105.23	108.55	110.75	107.74	110.57
107.39	104.33	101.18	103.46	106.63	105.29	106.89	106.72	107.59	106.27	104.8	104.23	104.16	107.09	108.61	106.21	104.86	107.16	104.52	106.95	106.19	106.88	105.85	110.14	106.64	106.55	102.35	105.34	104.45	106.29	106.58	109.04	106.65	108.69	103.04	105.62	104.57	107.12	106.22	103.42	105.63	103.68	108	108.15	104.3	104.07	106.42	104.44	103.23	106.99
108.53	109.61	107.83	113.02	108.76	105.51	107.37	107.91	110.21	112.06	111.29	111.09	108.41	108.58	105.18	109.99	111.94	107.13	110.59	110.67	111.05	106.92	109.68	107.43	108.93	113.56	111.1	105.81	109.22	108.18	103.81	108.11	107.23	107.98	108.5	108.54	110.67	105.71	107.11	109.33	108.87	112.77	109.61	110.94	108.59	106.06	107.92	110.59	106.27	112.25
106.07	103.83	104.33	103.91	103.07	103.82	106.7	106.08	104.23	102.52	107.97	103.41	103.53	105.32	104.39	104.94	106.12	106.76	106.66	108	107.95	109.68	106.52	107.22	109.34	107.13	106.13	106.18	102.56	103.32	104.74	102.35	105.58	106.85	104.9	103.86	107.25	106.2	104.61	104.82	104.25	105.8	105.92	104.43	105.2	103.67	104.7	107.46	104.62	106.43
106.58	106.42	104.82	108.59	109.83	108.9	103.8	104.26	107.02	103.05	105.53	110.72	106.03	110.24	106.91	105.25	109.11	107.79	106.18	106.46	107.33	107.16	104.56	105.9	108.09	105.14	106.89	105.39	107.75	106.91	103.6	105.29	105.36	104.27	109.88	104.94	104.64	105.98	105.29	104.88	108.14	103.99	110.31	108.79	105.66	108.28	109.54	106.2	108.14	108.75
106.79	106.14	109.94	107.91	106.76	110.08	110.69	107.7	108.32	106.84	110.47	109.63	102.87	106.59	106.95	112.78	109.92	107.94	107.32	109.62	107.47	109.04	110.15	110.05	107.35	106.15	108.05	104.9	108.11	109.37	106.14	107.02	108.08	105.38	108.58	107.53	108.23	110.18	107.65	110.22	108.64	107.32	107.69	105.51	105.41	109.2	107.58	108.58	108.79	105.25
108.19	106.62	108.97	107.31	111.27	108.18	109.02	106.27	108.76	108.87	108.22	107.08	106.22	106.97	105.65	105.26	109.09	108.14	106.2	108.17	110.47	106.27	105.15	106.02	112.86	110.5	108.3	106.53	110.32	108.24	106.98	111.53	105.53	105.22	107.47	106.43	107.11	109.89	111.06	104.35	110.24	104.83	107.44	105.59	112.14	107.94	108.18	108.23	106.82	107.31
107.89	105.38	104.39	105.82	105.28	108.29	109.07	105.04	106.31	106.47	104.93	104.68	105.36	104.6	106.79	104.46	104.89	105.62	105.73	103.98	104.7	104.57	104.8	107.67	108.88	106.95	104.93	107.59	104.93	106.24	102.26	107.59	103.52	107.12	106.84	107.16	107.87	106.29	103.45	104.43	106.11	105.63	105.44	105.35	104.12	108.69	106.74	105.7	108.19	106.62
99.006	102.47	99.371	96.18	100.99	97.821	97.64	94.809	97.539	98.128	96.129	99.852	96.646	98.156	97.342	98.09	98.939	97.839	95.429	96.786	99.453	98.565	97.881	101.05	100.42	99.512	100.95	97.636	96.991	97.689	98.086	97.197	100.41	98.891	100.29	95.331	93.784	99.797	100.11	98.821	99.861	100.42	99.375	99.412	98.468	95.03	97.924	97.805	97.316	98.419
98.87	98.633	99.641	99.037	97.558	99.138	100.97	101.4	97.949	98.368	98.381	96.483	97.348	100.34	96.436	96.792	99.007	101.38	99.809	99.107	98.319	97.398	100.32	100.64	95.627	99.72	100.71	97.479	98.653	96.739	100.61	98.423	96.012	99.705	97.523	96.377	102.75	97.274	99.796	96.173	95.626	98.11	98.705	99.197	97.031	100.46	96.952	98.455	96.086	100.24
97.125	100.75	97.28	98.643	100.67	102.68	97.769	98.21	100.2	96.995	101.19	99.376	99.064	99.986	100.03	97.061	99.053	101.04	96.008	101.46	96.901	98.865	101.34	101.7	98.851	99.1	99.908	100.49	97.969	99.394	98.906	97.548	102.37	98.656	96.744	96.162	98.111	96.112	100.2	100.78	100.42	97.7	100.7	95.47	100.79	101.31	101.76	98.127	100.43	97.765
101.78	100.88	100.22	96.683	97.26	99.873	100.63	101.12	98.853	101.54	100.64	101.65	97.162	100.81	101.6	102.18	102.52	102.21	100.47	101.24	99.444	99.044	101.39	101.4	97.017	98.115	98.5	100.27	99.787	100.05	101.98	100.21	99.588	99.794	98.766	100.36	100.86	99.049	100.54	100.6	100.54	98.207	98.994	100.17	101.95	101.04	98.436	101.42	96.977	101.93
103.6	107.73	106.7	106.45	105.06	107.59	105.48	105.33	107.01	101.68	106.05	105.21	103.54	102.92	107.56	104.5	104.98	106.77	103.66	106.75	106.53	105.63	103.46	105.97	105.16	105.52	104.68	105.52	105.62	103.51	105.04	106.61	103.62	104.47	103.88	106.85	107.78	107.62	104.82	104.55	104.83	106.01	105.52	107.14	107.51	105.58	104.68	104.42	107.83	106.27
106.79	108.13	110.88	107.97	106.45	107.97	107.77	108.62	107.81	104.46	105.72	108.93	107.63	107.69	106.07	110.47	103.91	110.49	107.57	106.07	108.69	106.41	104.86	103.94	107.85	108.46	107.71	107.92	110.11	109.75	107.11	112.41	110.49	109.77	105.89	107.81	107.51	107.67	109.65	107.91	108.21	106.96	103.02	104.18	107.23	107.64	107.32	107.11	109.66	106.04
111.85	110.77	110.52	109.7	110.82	109.8	107.18	108.71	110.01	111.3	109.66	111.56	110.34	110.59	110.65	110.43	109.98	109.75	113.78	110.65	107.07	111.39	112.94	111.33	109.58	111.26	110.99	113.4	108.8	107.32	113.42	109.99	109.37	110.95	109.45	111.5	112.26	110.5	107.47	110.97	107.69	109.17	112.01	110.43	108.65	108.82	110.21	108.45	112.05	111.92
97.437	103.66	99.586	97.867	94.818	98.6	95.804	96.501	98.567	98.22	97.867	97.737	100.05	97.891	101.02	99.404	97.179	100.38	100.03	96.645	97.729	97.855	95.757	97.949	95.202	100.35	97.226	96.562	99.476	98.509	96.473	100.22	99.215	97.212	96.989	99.334	96.147	101.73	98.151	98.827	98.276	96.989	98.074	102.48	99.42	101.77	95.063	97.212	98.365	96.019
107.72	110.15	104.51	109.58	107.05	107.15	108.88	110.89	107.02	107.9	106.83	107.08	108.75	105.95	109.71	108.96	105.56	105.85	110.24	108.03	107.42	105.21	109.69	110.24	105.88	109.96	109.72	107.78	110.43	105.87	111.64	107.77	110.45	106.38	106.94	106.95	108.89	110.34	104.99	108.47	108.03	108.31	106.78	109.59	107.24	105.87	111.06	109.77	108.16	110.2
105.89	107.36	106.21	105.77	105.13	106.78	107.02	103.16	107.55	104.74	106.77	106.88	106.32	105.26	106.49	106.93	107.86	107.76	107.26	104.7	107.62	106.06	107.34	105.39	106.38	107.45	104.59	107.71	107.73	109.44	107.3	105.28	104.45	106.45	106.91	105.21	108.41	106.69	108.34	103.66	105.95	109.35	111.26	105.85	105.35	103.27	106.07	105.03	107.99	107.55
107.12	103.81	105.15	110.86	106.75	105.02	103.55	103.59	102.52	105.92	106.22	105.47	106.19	107.24	110.98	108.33	105.25	106.16	104.16	104.88	105.02	104.53	105.08	108.3	110.21	106.13	107.49	104.52	107.13	107.67	104.45	105.12	111.1	104.94	107.12	103.1	107.74	107.69	105.02	105.2	107.01	106.19	109.08	106.25	108.3	106.32	104.73	107.87	106.34	103.65
103.56	103.02	106.14	103.98	107.66	104.51	102.41	102.83	105.03	105.72	106.24	103.94	101.27	104.23	105.21	105.55	104.97	104.55	107.55	105.98	105.44	105.69	105.7	104.57	105.47	104.38	105.79	108.01	110.62	105.34	106.16	107.21	102.02	105.43	104.79	106.9	107.57	106.54	103.51	102.74	103.99	105.08	103.27	107.77	104.7	105.37	106.58	107.26	107.32	108.12
106.43	104.46	102.54	104.67	106.22	106.5	105.1	106.85	106.24	108.02	104.56	104.72	105.12	101.97	101.47	106.11	106.23	107.15	103.16	105.49	104.35	104.25	107.41	105.45	108.95	102.9	105.07	108.05	104.38	104.69	104.05	104.08	108.03	103.8	103.9	105.87	104.62	99.872	104.97	104.92	105.26	104.29	107.98	105.37	104.74	104.87	103.68	105.95	106.12	104.43
108.12	103.58	103.58	109.1	106.45	107.57	106.48	105.92	110.73	107.77	106.28	106.43	105.22	106.47	109.01	108.51	108.93	108.91	105.31	108.46	106.27	104.32	106.15	102.94	107.03	108.64	106.16	107.37	108.65	106.59	107.65	103.53	105.98	106.79	105.76	108.34	105.84	107.32	107.8	110.33	107.53	105.79	104.85	106.09	106.79	109.11	104.43	107.73	106.64	107.44
110.4	108.13	111.1	109.05	107.75	110.04	109.49	106.92	107.98	112.05	107.88	108.28	108.76	109.34	108.42	108.4	108.74	108.8	109.84	107.76	109.38	108.35	110.4	107.44	108.22	105.33	108.31	107.87	108.85	111.13	105.48	108.99	109.55	106.72	110.07	107.64	107.03	107.16	110.25	111.05	112.2	107.1	105.37	108.91	109.44	109.36	105.65	111.18	107.34	112.19
98.207	102.43	100.35	98.704	100.72	97.164	98.516	100.33	96.226	101.44	96.61	101.74	94.164	97.683	100.88	96.884	97.633	96.104	99.629	97.625	96.824	97.671	99.045	94.998	97.806	97.374	100.91	97.53	99.424	97.489	96.28	98.98	102.26	98.311	101.66	95.509	99.526	97.601	97.847	97.377	100.83	97.299	95.257	97.035	100.08	100.55	100.56	98.61	98.984	101.22
104.42	109.86	108.46	105.95	106.15	109.4	108.4	105.87	105.81	110.59	108.61	109.83	108.99	109.17	107.96	105.34	109.26	109.7	107.13	105.45	111.36	109.87	109.58	108.19	110.76	104.74	108.82	108.09	105.99	108.33	107	107.28	108.83	111.04	114.14	110.47	106.53	106.24	108.91	108.51	106.55	107.29	105.87	107.69	106.72	109.52	108.22	109.74	108.6	108.08
105.94	107.31	105.52	107.51	108.89	109.38	105.15	104.24	103.69	105.94	109.47	105.68	106.08	104.95	107.06	104.82	109.97	105.67	105.16	106.26	104.89	106.05	104.82	106.82	103.14	104.41	106.59	107.18	107.58	108.77	102.71	107.09	105.92	105.55	108.15	103.72	109.02	105.95	106.23	107.19	106.7	105.62	106.66	106.23	105	106.37	106.54	106.38	106.03	106.73
110.98	109.46	111.49	112.58	108.43	110.98	114.15	113.47	109.8	108.93	111.97	110.53	112.4	108.84	113.21	111.1	108.39	107.6	109.61	110.4	112.85	110	110.14	109.22	109.21	107.47	106.52	109.79	110.23	109.51	110.68	109.46	108.92	113.97	109.61	110.19	109.72	107.64	108.38	110.14	110.61	107.24	107.47	111.56	110.36	110.37	109.13	108.99	113.06	108.38
106.95	106.97	106.49	109.56	109.6	108.23	107.47	108.11	109.42	109.07	107.03	105.02	105.8	106.62	111.92	109.47	109.23	104.17	106.25	109.42	104	108.08	107.77	105.95	109.92	107.13	108.66	108.36	107.4	107.04	107.88	107.94	106.98	108.28	108.11	110.12	107.81	107.91	102.73	108.35	110.62	110.18	108.11	109.63	109.83	109.18	108.72	106.82	107.72	110.1
99.644	97.406	97.537	90.701	96.453	97.963	97.427	97.15	100.47	99.489	99.06	98.086	95.692	99.539	98.831	98.043	98.864	99.951	97.238	99.237	98.157	97.991	100.55	98.318	98.95	97.162	98.093	104.25	98.364	96.018	100.36	99.8	97.951	96.829	96.941	96.271	95.616	99.174	95.256	96.729	98.58	94.488	99.529	102.54	99.174	97.327	93.793	98.157	97.126	99.324
109.31	109.96	108.25	107.8	108.75	105.32	106.34	107.13	108.22	107.5	109.72	107.43	106.03	106.55	107.61	105.4	108.62	110.09	106.03	107.57	107.49	109.92	108.9	109.1	108.21	107.63	109.61	107.91	109.81	107.66	107.84	107.12	108.15	105.59	108.15	105.83	110.05	107.75	106.42	109.65	108.34	106.99	106.43	110.21	106.81	110.95	105.13	107.81	111	105.92
99.843	99.021	98.003	98.17	98.364	100.91	98.849	97.936	97.583	102.77	98.981	98.266	95.821	100.16	101.6	99.405	99.595	99.785	97.092	98.877	97.515	100.4	98.489	97.399	100.19	97.018	99.649	97.18	98.322	97.781	96.816	100	99.831	97.674	98.198	99.861	98.253	97.644	100.53	101.51	96.073	97.694	100.7	98.622	96.687	96.002	99.385	97.226	98.081	100.04
107.75	105.04	108	106.2	110.08	109.54	108.61	107.95	106.96	109.78	107.14	107	106.71	107.69	105.33	108.27	110.03	109.45	108.2	107.9	107.7	106.39	107.91	107.7	107.21	109.13	108.62	103.39	107.75	108.06	107.84	109.79	110.01	109.25	109.01	110.67	106.34	105.82	102.73	108.28	105.52	107.33	106.6	107.93	109.02	108.77	109.53	106.09	102.64	110.17
99.639	100.84	98.457	96.461	100.62	100.81	97.334	97.662	95.724	99.695	99.949	99.032	98.514	96.506	98.725	99.173	96.366	97.804	97.733	99.059	100.1	99.204	97.022	97.058	99.047	97.498	99.729	98.552	100.24	98.689	100.24	98.928	99.761	100.16	97.736	97.273	99.777	97.957	101.9	100.03	101.44	99.977	96.792	98.668	98.394	98.872	97.046	98.898	98.694	100.47
101.68	97.899	99.378	96.118	103.54	100.77	99.382	103.43	102.3	99.526	97.967	100.42	100.38	97.859	100.08	102.79	97.594	99.256	98.947	102.81	104.71	99.658	99.632	101.84	99.117	99.657	98.114	101.23	102.78	100.47	99.468	101	101.18	101.85	100.28	99.237	97.707	100.82	99.304	101.04	101.03	99.162	99.368	100.81	101.47	101.99	101.54	99.335	100.33	98.739
106.32	110.55	105.35	106.92	108.99	108.8	109.07	109.17	108.5	107.41	111.81	110.38	110.13	107.84	108.28	110.48	109.86	106.09	106.3	106.52	106.9	107.13	111.39	108.41	109.5	112.39	109.25	108.79	108.71	110.56	107.7	110.79	111.26	105.87	110.88	106.76	108.28	110.07	106.51	108.75	107.42	109.35	109.1	108.89	108.1	108.44	108.7	106.91	109.47	107.28
112.58	108.94	109.15	108.73	113.54	110.89	111	108.74	114.42	112.28	111.6	110.65	109.65	109.53	111.97	112.54	112.37	108.46	111.16	112.44	111.34	113.01	111.8	109.58	111.49	106.61	109.89	111.55	113.2	112.25	110.94	111.39	109.23	111.42	110.4	110.64	107.8	109.36	111.58	108.6	110.39	109.05	111.32	111.86	113.08	108.62	106.21	109.54	109.97	110.49
109.72	108.76	109.68	107	107.87	108.86	110.84	105.68	108.14	109.48	108.38	108.98	110	109.42	110.41	108.16	108.25	108.34	111.05	110.63	106.72	108.99	108.99	110.61	110.51	107.64	109.39	107.37	109.11	108.89	107.99	107.33	109.67	111.41	108.98	106.58	111.98	107.96	109.88	110.61	107.52	109.29	108.89	106.84	108.76	106.79	112.3	108.86	109.38	109.4
106.68	106.94	107.97	109.75	108.96	106.97	105.23	107.88	105.26	106.25	110.12	108.88	107.64	107.35	105.22	106.76	106.57	107.82	113.35	108.33	105.67	105.69	108.84	106.99	108.92	106.7	104.32	107.33	107.94	104.33	109.98	107.23	110.02	109.73	108.43	108.36	108.18	106.35	110.5	107.27	108.08	107.97	109.65	109.01	109.14	107.73	106.81	105.53	106.49	107.7
108.84	106.12	114.63	110.42	107.97	111.93	112.72	111.84	110.84	108.1	112.32	110.05	113.54	110.49	109.02	107.87	112.73	109.02	112.18	108.7	106.76	110.55	110.48	107.4	110.63	110.11	113.42	111.2	109.22	111.18	111.16	111.21	111.42	111.29	113.81	110.23	110.44	109.59	108.56	111.09	112.17	109.02	113.44	108.76	112.86	111.42	111.54	111.46	110.16	112.26
109.8	108.21	109.19	112.12	108.17	109.47	105.66	107.24	108.41	107.83	109.01	111.46	110.98	104.73	107.54	107.75	109.14	109.14	106.15	108.85	109.03	109.07	109.08	109.85	106.52	107.17	110.14	105.62	106.78	108.31	105.82	108.26	109.74	107.34	108.15	108.99	108.99	107.78	107.37	109.68	105.56	107.7	107.39	108.18	107.69	109.16	109.57	109.66	104.34	105.83
101.34	104.67	106.59	106.95	106.84	106.63	105.4	104.92	105.89	105.07	106.13	104.78	102.8	107.32	108.73	104.36	106.31	105.45	105.69	103.54	107.29	103.69	108.56	102.53	105.98	103.82	105.6	107.95	101.36	106.14	102.47	106.73	105.2	108.05	107.13	106.01	105.88	104.78	105.59	104.72	109.17	106.19	104.75	104.66	105.63	105.8	106.59	105.4	108.86	105.9
101.53	101.69	98.509	99.243	100.14	96.759	99.979	95.219	98.702	100.85	99.438	99.46	100.67	97.635	101.13	99.501	96.126	96.396	100.8	95.174	97.704	98.269	96.446	94.352	98.503	99.189	96.84	100.5	102.1	99.64	100.09	99.112	99.491	99.878	98.224	96.476	98.894	97.704	98.878	96.147	103.31	99.584	102.33	100.1	97.656	99.661	94.744	99.283	101.79	98.622
97.513	100.34	99.366	98.449	97.804	97.599	99.975	96.506	96.733	98.934	98.935	100.19	100.26	96.985	96.433	99.941	101.17	98.123	102.21	98.876	95.157	101.99	96.489	98.413	98.176	100.37	102.45	98.783	98.891	99.244	96.165	99.432	98.667	99.494	97.647	98.876	98.643	99.413	101.87	99.352	97.362	99.61	100.33	99.22	96.714	95.845	103.44	99.668	99.148	101.38
105.34	105.87	105.74	105.72	104.05	105.73	107.58	105.96	105.72	105.07	102.26	107.86	105.35	106.61	106.5	107.37	106.27	106.84	104.06	105.99	108.66	105.17	105.24	105.1	105.48	107.51	104.53	106.65	102.69	104.87	106.5	107.32	106.34	106.4	105.35	107.53	106.82	106.63	108.63	105.63	104.78	107.02	102.7	107.42	107.81	106.64	108.64	103.87	108.13	105.42
108.79	108.37	109.39	108.38	110.62	106.15	106.71	107.13	109.27	108.78	109.92	110.04	106.45	110.8	110.36	107.48	111.03	109.31	110.69	106.21	110.34	108.67	106.69	109.71	110.41	110.84	105.57	105.63	109.69	108.85	105.3	106.64	110.44	105.15	107.66	107.03	107.72	107.34	108.86	106.61	113.95	106.62	110.94	107.61	108.61	108.42	108.86	111.68	107.02	108.05
109.62	108.68	110.18	110.34	106.55	105.09	106.69	106.34	110.25	108.32	107.15	107.3	112.37	106.58	108.16	108.97	110.39	107.74	107.01	109.76	108.46	108.02	108.67	105.39	106.12	109.91	111.08	104.67	107.11	107.88	108.49	107.89	107.04	104.92	109.16	109.11	109.14	107.67	106.29	106.11	107.18	109.09	108.25	107.88	108.33	110.55	107.19	109.58	107.08	106.23
103.72	103.68	107.94	103.92	107.72	105.25	105.8	104.8	104.53	103	104.92	104.64	106.63	106.46	107.46	106.81	105.71	105.71	108.14	108.5	107.73	105.01	106.12	106.23	106.42	103.67	104.54	106.53	106.44	105.61	108.03	108.77	104.38	106.53	105.48	106.08	104.99	106.05	102.82	107.23	105.65	103.47	102.88	104.66	108.01	106.57	107.87	105.67	107.93	105.47
104.26	102.85	104.82	103.56	104.7	106.96	106.15	107.27	104.97	103.47	107.59	103.22	104.51	106.9	106.45	107.21	107.51	103.64	104.63	102.3	102.36	106.5	105.47	106.86	104.3	105.81	107.04	103.41	104.92	104.82	102.74	105.11	106.32	106.3	106.09	105.67	102.9	102.76	107	106.11	104.98	105.2	107.03	105.46	105.54	104.99	105.58	108.44	102.39	105.16
107.97	109.14	108.35	107.13	111.72	107.23	108.07	107.88	110.17	108.97	107.75	108.25	106.79	106.92	105.72	108.35	106.89	106.5	105.58	107.73	106.47	109.65	104.75	108.36	109.21	108.24	105.19	107.68	106.95	111.19	107.25	103.61	102.08	106.55	110.07	106.88	108.61	107.34	106.03	107.05	108.73	107.74	107.62	107.39	106.88	109.35	106.15	106.38	106.18	108.47
110.37	108.17	109.38	106.75	107.63	109.33	107.62	108.26	107.49	107.12	108.29	107.37	105.27	108.7	106.11	105.68	107.71	107.1	110.04	110.94	108.81	107.08	107.15	108.31	109.94	107.45	109.19	107.15	111.34	107.2	109.24	107.76	108.46	108.5	106.56	108.35	108.83	108.42	107.21	107.2	110.21	108.48	108.76	107.51	107.97	108.45	108.91	105.29	108.14	108.38
107.47	109.57	109.37	103.5	107.74	107.24	107.01	108.32	112.04	107.45	105.55	110.19	108.07	107.75	108.19	107.18	107.28	109.46	105.66	106.93	109.82	107.02	108.21	108.65	106.79	107.01	108.64	104.29	108.71	108.22	111.36	107.95	105.69	106.29	109.47	111.46	108.71	106.21	109.66	107.73	109.35	110.49	109.73	108.72	107.02	109.78	107.86	108.94	112.99	105.6
98.691	98.41	97.89	99.052	99.995	97.475	96.529	96.627	97.43	97.173	99.65	99.942	98.17	98.628	96.916	98.863	96.547	96.239	97.283	96.916	99.866	101.27	99.652	93.28	98.674	97.526	97.79	99.981	94.574	97.08	98.782	97.121	97.3	101.73	98.706	96.387	96.501	96.527	95.106	96.567	99.699	96.055	97.076	100.34	96.967	98.124	96.378	98.303	95.815	98.971
108.39	109.41	106.89	109.01	106.98	107.53	108.13	108.6	107.59	110.09	107	108.32	107.35	107.55	108.65	109.11	109.31	107.82	109.28	111.68	109.18	106.64	107.51	108.47	107.95	107.03	110.94	104.93	109.5	108.37	109.43	108.43	109.37	108.64	109.14	109.93	107.86	106.13	108.81	109.01	106.98	107.19	107.26	108.12	106.25	112.12	108.09	108.65	106.66	108.62
98.343	103.2	98.257	101.31	97.381	100.96	101.03	100.49	100.58	100.52	101.18	101.67	101.88	100.06	99.842	99.892	100.79	98.898	100.03	100.88	99.718	101.92	101.87	99.348	104	101.13	98.09	99.981	96.713	102.21	104.68	99.205	97.76	103.23	102.02	100.46	99.943	102.36	95.754	98.748	98.39	100.19	101.97	101.59	97.541	99.676	104.14	102.39	100.57	102.1
98.13	99.495	97.343	99.72	98.292	98.526	100.02	98.124	97.535	99.13	98.042	99.796	98.14	95.554	94.517	98.417	97.759	97.783	96.821	94.858	97.098	96.469	100.87	99.426	100.59	96.982	99.493	102.25	97.536	101.62	97.765	95.152	100.29	94.868	98.05	98.859	98.611	95.571	96.574	97.017	99.234	96.804	98.026	96.38	100.69	98.782	100.71	97.975	99.005	98.92
96.469	97.491	97.08	100.51	98.525	99.221	93.47	97.337	100.56	97.445	94.959	95.449	99.289	98.375	103.16	97.218	100.13	99.224	99.536	99.041	99.433	98.311	99.98	96.753	96.657	96.386	97.673	99.306	97.639	98.57	96.38	98.04	97.827	94.527	97.668	101.25	99.889	102.58	95.278	100.16	98.651	98.415	95.478	98.264	94.945	96.194	96.641	97.567	95.849	98.844
105.36	102.15	107.34	105.66	105.13	105.1	106.27	107	102.05	102.14	103.83	104.7	107.29	103.37	107.32	104.82	105.74	103.74	103.65	104.26	106.69	104.19	102.6	104.08	104.4	106.12	108.1	106.28	104.8	108.77	102.44	106.73	108.12	104.66	107.17	105.12	109.37	103.22	103.58	106.51	101.97	107.7	107.11	107.98	105.88	103.34	107.39	106.88	106.93	105.03
102.34	101.48	98.613	98.116	100.46	100.43	99.267	99.38	102.12	102.31	100.46	99.661	104.51	101.04	100.17	100.1	99.549	99.705	100.86	100.92	98.794	98.83	98.325	98.883	100.75	101.24	99.749	96.85	99.63	101.74	101.91	102.48	100.03	102.77	102.55	100.36	100.97	98.652	99.662	101.23	100.56	101.94	98.687	100.52	101.49	100.65	99.677	95.997	101.94	98.691
105.27	109.3	108.51	111.47	105.01	107.35	106.27	105.13	105.45	106.23	106.3	108.71	107.71	105.8	109.01	107.65	103.63	106.71	105.67	108.97	108.02	107.11	107.99	108.82	106.71	107.69	105.8	108.28	104.77	104.45	109.62	106.79	105.33	105.14	104.6	109.53	107.55	104.38	108.59	106.71	106.99	103.22	108.08	104.85	106.87	106.64	107.72	104.79	103.87	105.54
107.98	109.15	108.9	104.79	104.64	105.05	110.41	105.49	106.96	104.32	105.38	104.64	105.13	103.69	106.25	105.78	106.82	106.28	107.92	109.72	106.98	106.36	107.27	105.64	104.11	103.33	107.7	106.58	101.83	106.9	107.71	105.72	104.78	106.7	106.87	105.31	107.12	106.89	108.12	106.44	105.32	107.7	107.46	105.94	106.68	110.62	104.11	106.3	105.5	107.29
103.96	106.92	108.47	105.62	104.94	104.51	106.35	106.66	104.5	103.34	106.75	105.62	105.39	108.71	106.76	106.37	109.68	104.49	108.59	106.36	105.24	103.72	106.47	105.32	106.8	103.03	107.59	106.49	105.14	107.34	105.98	105.79	106.81	106.19	108.59	107.59	109.43	105.32	108.18	106.49	108.71	107.14	103.84	108.85	105.75	106.23	104.52	107.04	106.81	107.07
105.1	102.72	106.14	104.22	105.54	105.2	104.36	103.52	104.9	102.22	106.39	104.31	105.47	103.17	104.61	102.22	106.87	105.27	106.16	105.7	104.81	106.29	106.96	106.63	104.53	105.92	105.49	107.06	103.79	107.72	108.38	107.26	105.53	104.04	104.8	104.87	106.04	104.85	105.93	106.76	104.54	106.82	104.27	104.27	103.6	105.14	104.3	106.36	103.81	107.88
102.63	105.72	104.72	107.28	105.9	102.95	104.92	106.17	106	106.54	104.74	107.5	110	109.39	106.92	104.07	105.45	105.92	106.9	104.66	104.84	106.77	105.46	108	105.26	104.21	106.97	101.9	104.25	104.35	105.72	106.83	104.33	105.81	104.98	103.31	106.43	104.27	103.78	103.53	104.48	107.59	106.31	104.82	106.44	103.53	105.02	106.68	106.71	107.13
110.98	105.76	106.15	108.8	106.67	102.87	105.87	105.77	104.4	104.82	104.77	107.03	104.31	102.91	107.18	109.02	106.91	108.06	107.96	105.42	106.7	109.39	106.58	105.38	107.65	104.49	106.46	106.06	104.62	107	108.31	102.79	106.28	105.86	105.29	105.58	105.42	106.01	107.82	105.28	108.06	104.51	105.1	103.69	107.8	106.72	105.02	104.87	108.45	108.89
106.79	109.64	110.62	109.79	109.8	107.49	107.49	107.88	104.63	109.19	102.93	107.97	107.96	108.72	108.05	108.69	108.55	106.85	109.58	107.92	105.76	108.25	110.14	109.07	108.28	106.71	106.55	107.51	110.94	109.93	109.29	107.37	110.67	107.43	110.95	105.11	107.15	105.88	109.21	104.88	110.17	105.51	108.9	110.52	105.25	104.98	105.13	107.61	107.56	107.48
104.27	95.096	99.355	95.73	98.932	97.282	96.887	98.964	101.56	98.898	98.161	99.519	101.1	99.382	94.615	100.77	97.22	101.34	94.874	98.802	98.296	97.646	95.749	97.054	96.604	97.007	101.96	95.799	97.323	99.232	98.955	99.465	99.583	97.406	96.672	99.958	100.66	97.256	98.658	99.456	98.999	98.588	99.339	99.905	96.619	98.243	95.327	97.449	97.229	100.32
98.198	96.683	95.673	99.665	98.167	98.358	94.979	98.329	95.163	101.08	100.05	97.136	97.1	100.38	97.33	96.959	99.34	96.99	98.518	96.174	98.595	97.708	97.893	101.21	100.19	94.965	101.07	98.473	96.005	100.47	94.818	96.987	97.864	102.33	96.39	99.198	97.99	98.035	97.245	95.337	95.79	98.005	97.981	100.03	97.683	96.941	95.226	99.154	99.567	98.569
109.15	105.92	108.3	105.03	103.58	105.84	107.39	103.42	107.1	107.86	102.43	110.88	105.44	104.92	106.83	104.69	107.44	103.75	105.26	104.81	104.56	107.06	104.89	104.08	106.53	106.64	106.82	105.78	104.16	104.4	103.92	103.87	107.23	107.32	108.52	105.66	107.8	108.84	107.69	106.92	107.19	105.22	107.21	101.07	104.86	103.99	107.87	106.28	104.55	104.01
109.15	109.49	109.31	109.33	106.88	105.81	110.12	106.23	110.48	108.91	108.12	108.31	109.38	106.89	107.23	106.98	110.84	106.29	111.7	106.26	105.06	106.61	107.76	106.85	107.3	109.12	108.54	109.51	107.42	108.69	109.06	108.63	108.05	106.55	107.82	107.92	107.05	109.26	108.4	107.07	105.82	107.06	108.45	106.92	108.13	111.58	105.52	110.13	109.67	109.16
100.77	102.72	102.29	103.13	100.65	100.04	104.02	100.08	99.936	101.78	100.06	98.734	99.579	100.6	102.09	101.54	100.07	99.321	99.315	99.294	98.653	100.25	104.34	103.51	101.93	103.05	101.71	96.852	100.71	99.093	100.79	100.94	103.13	101.73	100.3	101.36	101.6	100.42	99.409	98.107	100.54	101.08	102.88	102.24	100.69	99.668	102.83	100.36	104.79	100.73
104.71	108.34	107.22	106.36	105.08	107.8	106.56	105.33	106	102.64	110.4	105.9	103.22	104.81	105.36	104.49	107.95	105.47	104.38	109.35	107.67	105.29	106.53	106.01	107.36	104.64	103.09	104.4	103.85	104.51	104.54	103.66	104.77	105.75	102.04	104.94	104.45	106.29	106.24	106.76	103.48	104.11	102.47	108.12	107.44	104.46	103.53	105.35	105.28	102.59
100.77	103.53	100.17	99.837	98.653	102.01	101.73	99.893	100.89	98.838	100.96	101.6	98.362	101.05	102.36	99.049	103.12	100.24	97.486	99.979	98.525	101.44	100.58	101.24	98.613	99.32	100.34	102.65	102.06	98.434	95.509	96.424	99.092	102.35	102.51	102.83	101.31	101.46	99.278	98.033	98.238	97.813	100.53	96.327	100.31	98.85	102.24	99.796	97.8	99.166
106.45	106.35	110.96	107.75	107.76	106.73	107.55	107.31	105.93	106.29	105.03	107.09	106.51	108.18	107.74	107.7	108.11	107.04	107.17	106.73	108.26	112.04	107.33	108.95	107.27	104.31	109.34	107.11	107.38	107.93	107.75	105.3	107.2	107.13	109	107.01	105.25	107.22	110.76	111.75	110.63	107.87	107.03	108.31	110.18	110.62	106.93	107.63	106.32	107.08
107.85	102.14	100.76	107.03	104.5	107.26	103.14	103.22	104.71	106.94	107.86	106.27	107.09	104.53	103.71	108.04	102.29	105.94	105.02	105.22	109.13	102.62	107.7	108.21	106.09	105.29	103.09	107.62	104.78	104.73	108.34	106.08	106.26	105.86	106.44	108.55	102.09	104.63	106.8	100.11	105.14	105.54	103.91	103.54	105.84	106.62	106.69	105.66	106.83	104.68
111.38	111.57	109.44	109.32	111.04	108.8	111.96	108.95	109.53	110.79	113.57	112.58	111.01	109.79	109.91	108.03	110.11	107.76	110.48	106.22	108.08	110.22	111.15	110.76	110.14	110.79	110.68	108.72	109.13	107.05	110.38	114.16	109.6	111.1	110.33	109.2	112.06	112.19	108.16	108.37	109.4	110.25	108.06	110.38	108.07	109.59	113.18	111.01	113.35	110.89
106.99	110.07	107.39	109.66	106.92	107.57	106.78	108.19	106.94	110.98	109.25	109.74	106.06	108.99	113.07	108.73	106.78	107.98	107.49	109.42	108.98	106.44	106.96	107.72	108.24	110.01	104.93	108.34	108.65	107.78	109.02	106.18	109.06	107.47	105.77	109.38	111.4	108.47	105.85	108.9	109.96	108.2	110.23	109.96	109.17	108.17	110.27	107.51	110.25	109.73
107.02	106.91	107.53	110.24	111.12	108.76	107.52	107.29	109.92	108.29	107.85	111.56	106.36	110.59	107.66	109.37	109.28	105.82	107.25	108.56	108.66	109	109.18	108.58	106.36	109.42	112.32	111.22	110.61	111.27	106.18	106.54	109.22	106.98	109.7	106.29	109.5	110.66	108.47	109.47	106.74	110.57	106.44	107.89	110.64	108.66	109.34	106.09	110.02	109.28
106.05	105.05	104.58	101.67	108.1	103.93	103.75	105.13	105.69	103.57	105.08	105.05	106.64	105.92	105.88	107.29	104.06	107.08	109.44	109.3	108.93	107.24	106.25	110.01	105.27	108.04	108.69	105.75	105.23	106.82	106.12	106.02	105.57	105.84	103.76	105.72	107.24	105.63	105.89	103.1	107.76	106.69	104.75	105.05	105.62	107.91	104.76	105.7	105.78	104.2
107.1	108.49	107.38	108.88	105.86	106.79	104.43	105.97	106.87	106.48	106.24	107.29	106.92	104.8	106.31	106.14	107.33	107.26	108.47	108.36	108.11	110.49	103.13	105.58	109.94	102.65	106.28	109.18	105.67	107.92	105.11	109.96	105.47	107.36	108.32	104.33	108.77	100.45	107.41	107.22	107.63	104.91	107.53	106.08	103.58	104.43	105.26	105.8	105.47	106.67
99.006	99.418	96.302	98.778	97.755	101.28	99.433	100.17	96.691	96.912	101.66	100.95	101.12	98.089	98.31	99.625	98.927	97.77	98.676	103.11	97.355	96.629	100.04	99.063	97.414	98.437	100.21	99.605	102.51	101.16	99.374	101.09	98.276	99.825	97.273	97.986	98.089	98.48	95.84	95.947	101.09	100.56	98.102	99.615	95.707	99.817	97.152	100.19	100.84	100.98
103.4	105.36	108.62	105.56	106.5	106.74	103.03	104.59	106.81	105.42	105.91	106.49	105.7	107.89	105.93	106.41	107.59	106.87	105.64	105.99	105.11	106.91	104.38	105.87	105.6	105.79	103.56	106.48	107.11	107.82	103.31	102.73	107.17	105.22	105.9	106.04	106.69	106.03	107.1	107.29	108.24	104.69	105.47	106.02	105.45	106.31	106.62	107.59	104	107.96
99.012	101.97	99.927	100.26	100.78	99.71	100.47	100.07	101.01	99.815	97.387	98.936	100.12	97.199	97.733	101.95	100.24	100.68	101.52	100.16	101.78	99.97	102.32	100.33	100.44	100.75	98.305	103.86	100.46	99.15	100.95	98.106	102.34	100.11	103.41	102.5	100.54	101.19	105.04	97.05	98.147	101.5	100.92	102.61	104.37	100.45	101.66	101.35	100.86	97.89
106.6	103.85	105.73	103.58	102.51	104.91	106.04	104.2	107.12	106.43	102.77	108.01	106.83	105.33	106.99	101.62	105.78	106.17	103.44	106.83	105.67	102.75	104.65	104.7	104.41	107.09	107.09	106.49	108.64	103.94	105.2	106.09	106.69	104.72	109.45	104.21	105.79	106.02	104.94	105.07	108.44	107.31	105.85	105.76	104.39	102.87	106.52	102.6	102.18	106.07
108.27	107.11	106.93	107.82	109.79	108.6	106.95	107.94	104.73	108.53	108.43	105.61	106.22	109.08	107.58	106.65	108.42	106.63	110.04	107.11	106.41	108.22	108.22	107.85	106.56	109.17	110.11	109.87	106.3	109.49	105.82	107.36	107.29	105.28	106.06	106.19	110.4	106.05	106.45	108.63	106.74	110.02	108.87	104.72	108.26	107.78	104.9	107.94	106.13	109.04
98.963	105.2	102.28	100.88	102.66	102.27	100.33	102.84	100.58	100.7	100.12	102.31	102.27	102.42	98.994	98.576	98.996	100.13	100.17	98.638	103.26	101.33	104.98	102.45	101.74	99.397	103.17	97.751	102.6	98.741	101.01	99.915	102.56	100.46	98.019	99.099	100.05	100.74	100.77	104.14	101.26	102.36	99.219	102.2	101.33	102.03	101.43	101.65	102.72	97.18
103.35	104.12	106.84	107.32	109.73	108.6	111.51	110.62	110.06	105.61	109.75	109.64	105.89	112.61	105.75	104.75	107.09	107.68	105.51	108.37	109.3	107.05	110.14	106.64	110.46	104.74	108.59	108.17	106.07	109.85	108.04	106.03	108.45	104.87	109.78	108.3	108.11	106.84	105.97	106.18	105.52	106.58	106.31	106.27	108.98	106.77	109.36	106.87	109.37	108.31
106.64	106.33	110.41	109.62	106.01	106.77	110.36	109.57	108.03	108.45	109.26	111.36	110.85	107.3	109.76	109	105.19	105.73	109.16	106.13	106.25	107.77	108.68	111.65	110.19	106.96	107.41	107.5	106.78	109.08	107.62	105.95	108.94	104.98	110.81	108.91	109.34	109.04	107.84	110.59	109.22	107.28	108.83	109.38	108.43	106.42	107.7	107.76	109.63	110.58
101.76	101.4	103.32	101.64	101.64	104.92	102.97	99.811	100.51	101.52	105.71	101.58	101.82	104.84	102.62	98.948	104.39	102.13	103.34	102.1	105.24	100.02	102.86	102.06	103.68	102.49	103.2	104.21	101.41	99.532	103.1	103.51	104.96	102.29	103.28	97.433	100.96	99.879	100.6	100.58	99.013	101.08	103.02	102.71	100.69	101.88	104.73	104.98	105.67	104.35
107.15	104.38	107.89	109.15	107.69	109.77	108.49	107.68	109.24	105.87	108.64	107.68	106.08	110.38	110.03	107.16	107.32	107.06	113.13	108.61	107.62	108.82	109.14	110.26	108.92	107.24	105.76	106.89	106.51	109.21	109.1	107.98	109.42	109.65	110.78	106.27	109.31	106.9	105.45	108.14	109.46	109.82	108.15	107.39	109.04	108.42	110.89	109.3	107.43	107.09
107.17	109.01	106.52	108.17	107.13	110.13	108.36	106.49	107.95	107.58	107.61	106.54	108.35	107.81	105.72	108.22	108.99	104.38	105.93	107.07	107.26	109.53	108.55	111.09	104.96	107.15	111.85	105.6	107.96	109.17	105.91	108.51	111.25	104.81	108.57	105.18	108.52	106.57	107.58	108.25	109.02	108.12	106.85	108.63	108.16	108.61	108.79	111.49	105.26	107.36
99.746	98.664	97.959	100.36	95.791	102.27	101.45	98.348	100.34	102.05	102.5	99.905	95.377	102.64	100.39	104.08	103.29	98.688	99.301	99.885	100.76	98.885	98.921	100.93	100.45	100.34	100.09	102.54	99.751	98.131	99.364	100.75	101.19	101.31	101.16	101.41	102.87	101.93	100.88	102.78	105.56	101.6	100.67	102.92	100.73	102.25	99.225	101.54	100.33	99.742
106.26	105.2	107.43	107.76	106.54	103.53	105.42	107.11	109.22	107.94	109.74	106.7	107.38	103.76	105.22	107.41	107.1	104.19	105.99	107.23	108.61	107.85	105.15	106.17	104.35	108.79	107.8	105.29	108.95	109.34	109.05	103.99	101.92	106.28	108.22	109.18	107.28	105.7	109.54	103.63	103.98	105.09	105.86	106.19	107.48	109.94	106.87	107.88	103.31	108.54
106.67	109.39	112.87	106.04	111.93	107.04	106.95	110.17	106.04	109.31	104.62	108.92	106.36	108.84	104.8	110.77	109.12	110.42	105.61	108.35	109.15	105.06	109.95	106.3	110.7	106.5	107.54	106.56	108.37	110	109.15	108.85	107.9	107.62	109.44	105.18	109.31	106.02	109.72	106.08	107.91	109.3	106.95	107.08	108.31	109.48	106.01	106.26	107.77	107.53
104	107.04	105.64	102.98	108.04	111.15	104.77	105.46	105.65	107.26	104.24	106.44	103.91	108.35	107.13	108.2	102.51	105.32	104.67	105.06	104.41	105.28	105.23	105.36	104.85	105.22	108.68	106.26	106.16	105.98	105.71	103.89	104.96	104.87	102.89	104.71	104.91	107.09	107.14	106.96	108.56	106.7	106.86	106.85	104.86	110.94	108.73	109.95	103.59	106.19
102.96	102.85	100.73	97.473	99.784	99.877	98.423	97.843	101.67	103.33	101.04	98.589	101.78	97.497	103.24	99.357	98.412	100.68	99.619	99.936	104.07	100.79	99.492	101.72	99.609	100.13	100.09	100.05	99.501	102.54	98.66	100.3	99.062	99.277	100.46	101.09	97.463	99.62	97.745	102.07	99.807	99.464	103.59	103.82	103.76	102.84	101.21	101.11	100.48	102.57
107.55	109.61	108.59	109.41	108.1	108.82	110.75	106.48	108.33	107.15	109.47	107.91	106.35	108.85	111.96	109.02	108.39	107.97	109.49	110.32	105.44	111.32	107.81	111.23	107.83	108.19	108.88	107.84	109.57	109.78	107.19	104.2	109.98	107.72	110.52	107.14	107.92	108.69	111.28	109.47	109.35	107.48	109.1	106.88	107.82	105.82	106.09	106.03	108.76	109.25
105.16	106.72	106.78	107.37	106.27	106.19	111.41	105.38	106.02	105.17	107.37	105.51	101.7	107.83	110.03	107.18	106.64	107.17	106.42	105.96	105.42	104.88	106.55	106.06	105.2	105.28	103.9	106.62	102.03	101.39	104.48	102.29	106.19	105.84	105.34	105.81	104.71	105.17	107.15	104.94	104.71	103.1	106.26	106.07	106.66	106.08	101.87	106.99	109.21	106.37
106.47	108.45	109.33	110.03	108.15	109.48	105.73	109.91	107.35	104.49	107.31	109.62	114.46	105.35	106.06	109.21	109.08	106.08	104.74	105.16	111.31	104.71	106.36	107.85	109.02	107.37	107.95	110.01	110.28	112.59	107.46	109.37	108.85	108.55	107.08	109.98	105.44	104.12	106.38	108.97	105.89	108.65	110.45	106.12	110.45	110.71	106.02	106.97	109.12	105.77
96.487	99.555	97.749	97.787	99.392	101.1	97.8	97.405	93.153	96.441	98.342	95.465	95.754	97.372	99.507	99.973	100.23	99.416	100.71	97.449	99.83	99.925	98.156	98.29	99.998	99.632	96.381	100.9	93.986	98.022	99.046	101.51	95.156	97.419	96.228	99.751	97.121	97.049	97.512	98.048	103.27	97.613	99.872	99.254	97.594	99.325	98.471	96.077	99.92	96.643
113.6	108.79	104.9	110.74	107.78	110.54	110.18	107	106.77	107.86	108.74	108.99	107.25	109.86	106.66	106.74	107.63	107.12	107.54	109.24	108.71	109.22	106.4	104.67	109.75	109.14	109.08	109.46	107.08	110.12	105.73	111.98	108.01	110.63	107.12	111.04	107.21	108.2	105.9	108.23	110.96	110.83	109.35	110.5	109.93	107.99	109.08	106.37	110.71	107.51
105.95	105.93	104.01	106.04	106.64	108.15	107.54	104.65	102.71	103.86	108.8	106.07	105.47	103.73	105.01	107.13	107.14	106.11	105.08	108.01	105.13	106.33	105.91	101.92	106.83	107.9	103.57	106.37	107.2	105.88	107.49	103.23	105.37	106.53	106.17	107.9	106.24	107.62	104.62	106.9	107.45	104.46	103.6	104.5	106.38	106.72	109.11	105.91	107.44	105.11
109.57	105.64	109.3	107.04	107	104.86	105.41	107.62	105.52	107.9	104.28	108.18	107.83	105.5	105.08	105.8	105.94	106.47	105.03	106.84	102.11	107.52	106.26	104.34	107	109.13	106.95	107.98	107.16	109.21	108.27	106.28	108.6	105.69	106.3	107.35	106.72	104.73	102.87	105.96	103.26	103.46	108.52	107.14	104.1	105.07	107.03	104.73	104.39	105.28
108.78	101.72	105.41	105.35	107.74	106.77	104.03	103.4	110.14	104.54	107.51	107.46	105.99	105.63	106.39	103.67	104.16	106.48	105.21	103.95	107.62	106.97	109.57	104.72	106.23	104.99	108.11	103.77	108.87	105.43	107.3	106.63	107.08	103.35	106.36	106.42	106.92	108.28	105.59	104.62	101.76	106.56	101.5	104.94	104.44	106.42	104.82	105.71	102.56	106.87
107.3	108.31	103.34	109.7	105.83	105.9	105.23	104.51	105.82	105.01	105.09	106.76	104.71	105.22	104.01	105.47	104.66	104.43	104.55	103.45	104.73	105.04	106.07	103.33	106.26	105.65	105.81	106.65	102.52	103.59	107.56	109.42	106.39	101.64	104.06	101.27	107.49	104.03	104.58	106.9	106.27	107	105.14	106.96	105.13	104.67	106.35	103.89	107.68	106.86
98.538	97.439	97.875	96.857	97.381	97.296	99.747	96.097	96.091	98.549	95.791	93.766	99.751	99.623	97.317	100.1	101	99.367	95.632	98.825	98.554	96.956	96.677	97.165	95.486	96.098	100.68	100.38	102.58	101.24	99.596	95.434	97.686	98.442	97.646	100.1	98.22	98.282	98.864	94.857	94.99	98.661	96.392	98.049	96.467	98.455	98.445	98	96.552	99.407
107.79	103.17	103.79	106.18	103.14	108.13	107.06	102.9	107.34	108.74	106.59	105.95	103.72	106.92	104.33	108.84	104.9	106.88	106.32	102.84	106.18	106.09	107.55	110.16	104.92	101.85	105.86	102.82	105.51	107.86	104.28	106.46	105.8	106.64	104.95	103.72	106.69	102.61	107.03	106.14	109.91	103.43	104.49	105.42	105.33	107.54	105.54	106.4	104.29	107.51
105.6	109.07	107.23	103.51	106.31	105.75	108.41	106.42	105.88	106.96	106.17	107.1	107.41	104.05	106.09	109.61	106.15	103.99	104.37	102.96	103.57	105.52	106.28	105.16	105.68	106.8	105.81	107.44	106.81	105.8	107.42	107.46	108.34	109.81	106.21	107.1	105.68	106.92	104.91	108	106.96	109	107.59	103.05	106.5	107.05	107.87	108.19	104.79	106.7
109.91	110.74	110.36	110.68	107.82	106.96	103.73	112	111.98	108.41	104.84	107.34	110.28	108.46	109.73	108.48	107.78	107.94	110.9	109.32	108.65	103.55	109.73	109.41	107.67	106.32	107.58	108.75	108.68	109.83	106.34	107.47	111.53	111.19	107.13	109.68	110.73	104.39	109.17	107.33	108.17	107.93	108.05	108.15	108.41	108.03	106.15	108.61	106.99	108.03
99.21	99.243	96.838	97.23	96.544	99.275	95.373	99.535	99.983	98.447	99.448	96.561	98.353	98.53	98.746	98.013	99.178	100.53	96.918	97.257	98.213	99.462	99.447	97.337	100.09	97.943	97.893	101.27	96.377	99.371	96.312	96.915	98.033	95.315	99.778	99.632	99.919	94.518	99.372	100.37	98.979	97.63	97.294	98.704	100.13	96.005	99.869	99.249	97.31	98.421
105.58	107.13	103.35	107.97	105.6	109.28	105.51	108.24	108.79	105.67	105.25	104.73	107.35	102.55	105.18	106.03	107.43	104.44	105.41	107.93	109.53	106.1	105.62	105.36	107.65	107.77	109.24	107.03	102.94	104.4	107.44	105.02	106.53	103.49	106.09	105.73	109.97	106.97	105.49	104.95	109.08	105.92	106.55	107.77	106.07	106.97	107.02	105.2	107.22	110.27
107.86	110.04	108.22	110.34	109.46	109.88	108.77	108.14	110.62	108.45	110.78	108.71	109.4	109.33	110.37	109.19	107.91	113.68	111.72	107.88	109.66	106.7	110.05	107.87	110.23	107.59	109.93	110.35	108.36	108.52	109.13	107.61	110.42	107.44	110.36	110.39	106.79	109.64	107	104.93	111.9	111.43	110.43	108.67	107.21	106.75	114.01	110.23	109.48	107.37
97.085	99.7	97.39	99.003	99.122	98.77	99.36	99.068	98.299	97.497	97.774	101.94	98.529	99.65	99.147	102.58	100.01	100.58	96.034	99.044	97.439	95.062	97.734	99.408	99.285	100.02	99.549	95.324	97.637	97.677	96.927	97.853	97.018	96.519	99.761	96.55	102.08	99.197	98.26	99.142	98.854	99.532	100.6	99.225	97.633	97.044	97.972	101.16	98.989	97.376
108.69	104.89	104.5	105.52	104.11	107.24	105.86	106.89	105.06	106.4	103.27	103.14	105.93	104.02	106.41	103.14	102.19	106.09	106.78	107.87	108.29	107.72	106.05	104.66	104.32	107.21	104.84	107.69	106.41	106.86	108.13	106.23	104.97	102.99	106.43	103.83	105.17	106.72	107.41	107.49	103.41	105.31	105.96	106.15	105.18	108.48	103.56	108.23	105.97	103.6
105.55	106.65	106.43	106.49	104.45	104.76	106.53	106.45	106.7	104.55	104.96	106.61	109.63	105.82	103.45	103.74	107.97	104.98	104.6	108.35	102.15	101.59	102.86	104.03	103.72	107.84	103.47	104.81	106	105.69	107.5	107.33	105.86	102.61	107.82	108.03	105.37	109.18	105.64	107.23	103.68	102.92	108.58	104.04	105.75	106.71	105.46	108.06	102.69	103.84
100.07	99.935	98.728	98.43	98.068	100.31	100.47	99.322	99.468	101.01	99.712	100.86	97.504	101.86	102.81	102.36	101.1	98.29	98.726	102.96	101.31	100.58	99.12	104.16	98.166	100.38	99.931	104.3	102.13	99.524	101.26	97.934	100.14	97.333	99.803	99.583	100.7	102.93	101.28	99.099	100.72	99.7	99.374	100.71	96.456	100.24	99.984	102.19	101.31	101.1
97.728	100.98	98.578	100.12	98.851	99.092	99.645	99.084	102.66	99.623	98.424	99.97	98.721	99.034	100.36	95.505	98.253	96.102	100.15	100.49	100.58	98.401	98.886	99.071	96.721	99.15	94.348	99.824	100.02	98.616	99.836	100.19	96.342	99.864	94.758	98.923	101.75	99.058	97.403	100.14	98.837	97.894	100.33	98.412	96.626	97.274	98.078	98.929	98.67	102.5
106.09	107.82	110.21	108.05	106.58	101.27	109.72	107.15	108.06	105.73	106.44	105.93	109.04	107.73	104.97	106.36	107.62	107.66	105.42	107.48	110.92	108.82	107.83	105.86	107.23	110.36	105.48	107.48	107.65	105.4	109.17	111.14	108.56	104.67	111.13	106.47	110.71	107.14	109.98	108.65	106.19	105.72	108.58	106.48	107.07	107.17	104.31	106.28	108.29	109.54
105.82	107.21	102.13	102.08	107.17	105.68	107.85	106.16	105.7	104.51	105.08	104	108.4	105.41	106.6	103.35	107.92	104.08	102.66	106.24	105.73	108.93	104.62	104.41	102.96	104.5	105.74	105.01	107.89	109.06	101.7	104.44	108.51	107.11	109.6	102.99	105.41	103.36	105.08	104.9	101.89	105.91	105.55	108.5	107.85	103.52	106.92	105.52	106.44	102.89
105.91	108.12	105.12	105.05	106.8	103.68	104.8	105.59	106.77	106.07	105.66	105.33	104.35	104.42	106.97	105.47	110.38	106.04	105.51	105.93	106.05	104.01	105.06	106.81	107.67	107.85	107.34	103.27	105.66	110.01	107.29	107.54	106.55	105.92	105.55	108.77	106.41	105.19	103.8	106.47	104.14	104.71	108.13	106.09	104.77	106.59	107.58	105.44	104.85	102.99
109.38	109.4	107.44	109.75	105.46	107.81	107.17	109.19	110.19	109.22	110.47	107.74	107.87	106.92	108.07	109.95	109.8	109.82	108	109.7	109.84	109.59	108.25	107.65	109.32	111.56	110.46	110.27	105.75	107.42	108.74	110.42	107.81	104.13	107.66	107.11	106.05	109.37	106.76	107.39	108.82	109.89	110.08	109.36	106.82	108.63	109.65	107.55	105.81	107.39
106.13	102.49	104.79	107.57	103.52	103.76	105.52	108.56	104.25	106.72	106.87	106.34	106.26	108.76	105.47	107.72	105.88	104.84	106.91	103.69	109.08	108.06	106.77	105.18	104.71	106.65	104.13	105.71	103.45	104.83	107.98	105	107.2	103.84	105.94	105.46	106.89	107.01	104.99	105.34	102.37	105.22	105.02	102.82	105.98	106.18	103.08	107.2	103.46	105.76
107.59	104.54	106.65	106.27	106.26	106.63	107.95	109.51	108.22	105.04	107.35	107.43	106.1	104.89	105.96	106.86	106.19	105.58	104.24	105.48	106.08	106.6	107.75	106.22	111.49	105.58	108.21	106.56	106.79	105.87	108.73	108.5	109.61	104.93	105.6	108.23	102.95	106.3	107	107.15	106.79	102.02	107.92	103.3	103.08	105.99	107.96	108.42	103.92	103.57
99.765	98.907	96.879	103.1	97.261	96.04	99.303	99.68	100.72	101.59	98.203	100.13	99.757	97.369	97.948	101.89	99.96	98.018	98.049	98.341	97.333	101.52	99.349	99.677	99	100.21	98.449	101.53	98.948	98.436	98.828	101.34	97.29	98.39	100.09	95.869	96.945	97.447	98.915	99.213	100.58	95.211	99.396	99.368	96.932	97.869	98.68	99.783	103.29	99.043
107.44	111.34	107.7	105.77	107.86	108.01	108.13	110.28	106.74	109.31	110.6	108.75	109.67	109.31	106.15	111.9	109	106.23	107.77	107.8	110.22	106.17	108.53	107.22	107.95	110.04	110.02	107.07	106.47	108.13	106.41	107.64	112.71	105.47	107.42	107.66	106.74	107.95	108.9	110.36	107.16	108.87	109.88	107.29	108.45	112.29	106.62	107	109.21	107.19
104.07	103.42	107.14	101.58	103.76	108.6	107.51	107.75	106.37	107.87	103.94	105.42	105.18	108.76	106.49	105.5	107.52	104.71	100.97	108.52	103.73	107.48	106.26	108.97	107.85	107.6	105.64	108.31	109.94	106.07	107.8	102.84	107.68	107.23	107.14	106.14	107.21	104.95	105.09	104.7	103.99	109.11	106.28	108.1	105.78	104.92	104.76	107.9	105.93	105.58
104.42	104.75	106.29	105.09	105.29	108.1	104.59	101.36	104.39	105.77	106.81	105.02	107.45	105.29	108.58	106.4	107.67	105.76	104.17	102.97	107.19	106.69	105.64	106.53	107.08	106.35	102.64	104.19	106.24	106.78	102.79	106.81	105.72	104.64	107.36	106.68	105.79	106.29	106.62	105.42	106.61	103.77	107.28	104.5	105.57	109.17	107.16	104.07	107.46	104.45
106.27	110.78	110.61	112.97	105.73	109.07	108.23	109.65	110.91	104.45	104.89	107.41	109.21	108.44	109.63	108.51	108.14	106.4	109.19	108.79	108.98	108.98	106.67	111.8	108.86	106.26	110.1	110.98	107.32	109.1	110.33	107.08	108.85	110.75	111.96	110.09	108.82	109.57	111.66	108.69	108.85	106.13	109.25	106.53	110.81	108.6	109.01	105.13	111.29	109.89
99.958	96.708	99.8	99.09	101.41	97.023	94.879	100.39	101.65	99.008	102.48	99.996	97.052	95.313	95.384	98.002	97.573	96.551	97.46	99.292	97.046	97.011	98.715	98.912	97.147	96.297	99.221	98.379	97.589	97.831	98.293	96.426	97.253	97.385	97.707	96.979	98.477	97.646	95.18	94.116	101.01	101.48	97.04	99.422	96.39	99.016	97.811	100.36	97.528	97.024
105.32	105.93	107.65	101.48	109.94	105.09	106.89	106.03	106.62	106.41	106.61	106.66	104.01	106.2	103.66	105.43	104.28	104.18	106.19	106.06	104.68	105.91	104.99	107.95	104.22	103.03	105.62	107.27	105.1	107.22	102.8	105.17	105.81	103.65	105.03	104.59	107.65	108.12	106.13	105.56	102.41	108.42	107.01	101.92	106.52	108.48	106.14	105.96	105.42	107.03
110.18	105.5	104.15	107.86	103.48	106.71	106.25	106.74	109.2	107.08	106.25	103.08	106.04	105.2	107.97	105.39	107.76	105.64	105.05	105.96	105.06	104.98	106.62	105.6	107.52	103.97	107.82	105.83	105.87	106.15	105.76	104.59	106.7	107.19	106.21	105.22	103.02	105.84	106.64	108.39	104.21	105.9	104.88	105.59	103.86	105.88	109.78	103.09	107.59	106.47
108.15	106.34	110.82	111.13	106.66	106.99	107.71	106.13	110.24	107.7	107.9	107.41	110.75	105.6	105.99	108.61	108.96	105.51	107.52	107.73	107.74	105.56	104.26	106.39	107.98	110.67	106.65	105.57	109.45	109.02	105.85	105.22	105.82	107	105.62	109.16	109.38	105.5	106.06	105.32	108.33	109.72	107.32	109.02	107.23	106.29	105.83	108.53	108.89	112.84
102.52	101.25	103.32	106	101.23	105.42	100.74	102.94	103.46	100.66	102.45	103.44	102.7	104.63	103.42	103.16	99.379	105.49	104.16	105.23	103.02	103.45	98.924	102.46	103.77	104.3	102.57	101.74	100.23	101.35	102.77	104.78	100.81	100.25	100.51	104.17	104.04	98.968	100.65	104.66	100.25	100.11	102.55	100.47	102.83	105.01	102.04	103.83	104.62	102.64
110.47	109.24	109.17	104.94	104.99	109.51	106.99	105.53	107.61	110.18	106.3	107.52	110.33	110.07	107.63	107.37	108.78	107.78	110.42	107.84	107.52	107.28	107.73	110.1	105.01	110.21	108.99	106.5	108.52	106.45	106.93	110.21	107.99	106.78	108.58	107.75	109.17	109.23	112.47	112.86	106.96	110.21	110	107.1	109.2	107.34	105.29	108.05	110	108.35
103.15	98.484	99.766	99.171	98.167	99.061	99.869	100.73	100.71	100.04	102.12	99.872	101.55	98.998	101.36	102.22	102.43	98.023	101.36	100.81	101.89	98.419	101.86	98.407	99.506	98.644	99.573	99.583	99.634	97.917	100.79	98.759	101.03	98.4	103	100.83	98.356	97.621	100.33	97.798	97.921	97.526	102.06	98.315	100.83	103.89	100.65	100.13	102.96	98.912
100.96	99.822	99.568	101.99	100.67	100.81	99.881	101.62	100.41	100.71	99.836	104.72	99.746	98.412	104.4	100.79	101.71	101.73	98.319	102.32	101.21	105.17	99.469	103	100.8	100.96	98.504	97.976	101.35	102.77	103.21	98.082	100.5	101.87	101.32	99.879	104.1	100.75	101.46	101.87	102.86	99.728	101	100.7	102.15	99.629	102.88	100.7	99.027	99.729
107.02	108.86	105.3	106.01	100.19	108.7	103.02	105.11	104.9	103.47	107.66	106.46	106.54	102.93	106.89	103.2	102.64	106.35	104.57	108.46	104.42	107.4	105.04	107.37	103.54	104.89	105.47	104.48	104.96	105.33	108.12	109.09	105.27	106.53	106.21	108.01	105.18	106.35	106.18	107.53	108.78	103.76	105.95	106.6	105.34	104.81	106.14	104.33	105.08	104.51
110.26	109.75	107.95	108.54	109.02	102.81	105.45	110.34	110.43	107.08	108.94	107.56	107.99	109.01	110.54	106.88	106.74	107.25	109.95	111.68	108.79	109.13	108.42	104.14	104.88	110.3	105.47	106.39	107.74	105.51	108.73	106.9	108.72	107.91	107.87	110.61	106.36	109.15	107.66	107.04	106.31	108.34	106.77	107.66	105.72	109.46	105.54	106.32	109.44	110.19
108.51	113.46	107.77	106.93	106.46	108.19	109.68	108.2	110.92	104.93	105.4	107.02	108.95	110.07	107.16	109.62	106.91	111.01	109.16	112.49	106.97	107.91	110.07	109.42	106.3	108.28	112	110.05	105.96	110.36	108.29	109.05	108.46	108.75	110.15	109.4	106.08	106.65	110.28	107.2	108.01	108.89	109.92	107.59	107.59	107.73	110.59	109.1	111.37	107.04
97.349	97.197	99.16	99.118	103.21	99.904	98.408	98.876	97.408	98.89	97.718	98.852	98.815	95.908	98.774	96.173	97.475	100.94	98.014	98.676	97.18	100.29	100.99	96.13	100.73	96.228	100.21	100.54	100.1	97.872	98.489	98.784	98.886	101.65	101.79	100.17	99.202	96.112	99.065	97.768	97.085	97.74	97.596	102.57	99.162	100.3	98.673	98.61	98.494	98.471
99.568	97.753	97.952	98.28	97.943	98.196	99.883	98.523	98.687	98.606	97.549	95.66	97.949	100.76	96.935	95.186	96.325	95.033	99.495	97.884	96.69	101.5	99.704	96.324	98.094	96.61	97.789	97.296	98.694	101.13	98.124	99.374	95.431	100.24	99.28	94.966	95.719	94.092	98.28	101.04	98.518	96.708	97.916	96.954	96.732	99.296	97.298	96.104	98.714	98.466
109.58	107.9	106.68	107.46	108.59	107.06	111.24	109.7	106.96	106.05	110.42	108.58	111.59	105.08	108.28	108.78	109.99	105.09	107.28	106.04	109.94	109.25	110.72	109.32	107.59	110.27	111.1	108.12	102.88	106.82	108.56	106.21	108.59	107.28	106.89	110.91	106.73	108.24	106.19	109.26	109.39	110.18	110.61	108.65	109.01	106.13	108.8	105.61	112.14	106.7
100.14	104.49	102.35	104.14	101.64	102.28	103.96	103.71	102.57	102.86	103.59	106.19	103.61	103.77	101.83	101.33	104.48	103.75	102.39	102.91	102.27	102.4	104.97	102.42	103.21	105.11	99.569	103.54	104.41	102.58	99.864	101.35	100.74	102.55	103.17	101.19	104.45	99.847	103.42	100.07	99.217	102.42	103.34	99.414	102.05	101.87	101.93	99.241	104.3	105.32
99.784	99.436	102.22	100.31	100.92	101.88	98.168	102.04	100.15	99.199	98.93	97.077	99.363	94.402	99.891	100.95	100.66	99.514	100.73	101.56	100.13	101.36	102.35	100.01	97.517	99.32	98.44	98.219	98.484	98.193	97.762	97.155	100.14	99.365	100.55	102.98	98.31	104.13	99.539	98.942	101.17	100.82	98.594	104.07	99.106	98.689	98.977	102.86	100.08	103.5
94.904	96.431	99.683	98.986	95.728	97.801	99.418	99.285	99.062	98.064	98.317	96.823	97.724	97.982	99.477	96.344	98.729	96.778	96.517	98.445	94.685	100.12	94.687	97.377	99.182	97.728	95.962	97.008	103.02	99.742	98.489	96.97	97.175	98.42	99.428	100.27	100.27	98.251	96.6	98.377	99.913	99.054	96.26	98.054	95.399	97.871	96.54	97.198	99.28	99.154
105.7	105.65	106.68	106.71	105.82	110.53	104.66	107.59	106.2	108.75	109.37	108.56	108.25	108.18	107.23	107.22	109.34	107.86	108.24	106.99	110.01	111.51	110.24	106.38	107.03	108.69	107.72	108.01	108.67	105.65	107.14	110.82	108.37	107.54	107.54	106.73	109.15	108.31	103.81	106.89	111.19	112.01	109.46	109.3	107.25	108.17	105.77	108.62	106.93	111
99.734	99.517	101.69	103.78	105.11	102.66	103.96	101.2	101.58	104.88	101.92	101.59	99.662	101.61	102.71	99.496	101.67	99.853	104.06	102.36	100.64	103.81	101.59	100.76	100.95	98.198	100.73	101.35	99.147	103.56	102.86	100.12	102.78	99.887	101.32	102.64	101.39	97.698	102.18	101.99	99.118	97.855	101.73	99.68	101.5	102.95	99.976	101	101.11	101.23
109.27	105.49	105.26	105.72	105.84	109.02	109.73	109.71	105.1	104.38	104.77	107.75	105.34	108.88	106.82	107.26	106.71	106.49	104.58	105.11	106.56	104.93	105.09	109.22	103.58	105.6	104.73	105.79	106.72	105.81	106.03	108.3	104.81	105.79	107.37	107.29	105.82	108.06	111.12	106.58	104.28	104.78	105.08	107.63	108.5	105.04	107.4	107.58	108.26	110.61
105.77	108.32	109.03	107.45	105.08	107.59	107.46	106.23	106.45	105.4	110.45	106.03	106.74	105.73	105.9	106.45	108.73	109.38	107.6	106.65	109.47	109.67	107.66	104.78	103.68	109.93	106.43	108.99	109.85	110.38	108.26	110.05	103.19	105.92	110.45	107.61	109.94	108.32	107.72	108.6	109.77	108.83	107.6	105.79	109.25	106.79	108.94	107.97	109.83	106.85
106.45	106.35	106.44	107.73	104.08	104.85	103.85	107.68	105.56	107.3	107.08	108.05	103.71	106.86	106.78	106.48	104.45	106.09	107.68	110.47	103.59	104.19	107.81	104.19	104.75	107.64	102.48	104.11	104.39	108.36	105.79	105.14	104.95	106.67	109.4	104.34	107.58	104.09	107.99	106.91	106.69	103.29	104.63	102.35	107.34	108.17	103.89	107.17	107.71	106.78
106.5	104.77	106.94	106.2	107.2	102.22	106.42	105.6	106.54	107.65	106.54	104.21	105.56	108.48	106.98	106.31	103.85	103.47	106.13	108.37	107	104.28	109.41	105.54	105.65	107.78	107.44	106.96	107.11	108.81	104.82	107.08	108.08	108.33	106.67	107.9	107.07	108.16	106.75	107.64	110.9	106.32	104.52	107.49	108.38	104.02	107.98	107.29	105.34	108.14
107.53	106.12	104.82	105.4	108.84	105.27	107.49	107.55	108.48	106.21	107.82	106.58	106.69	105.82	107.31	108.27	107	106.89	106.41	107.57	106.34	106.37	106.45	105.97	105.15	107.9	106.71	105.72	104.94	105.86	105.16	108.69	101.08	106.04	107.26	106.78	106.97	105.49	100.72	105.27	110.23	106.96	108.09	105.42	108.27	105.55	107.62	104.45	108.03	107.39
98.726	96.586	98.243	99.815	100.97	97.605	97.884	98.4	96.422	99.906	100.35	98.748	96.563	96.971	97.465	99.93	97.748	95.385	98.313	96.937	99.657	94.908	100.69	101.24	100.78	101.05	99.289	100.87	96.961	98.631	97.507	97.841	97.765	94.309	97.779	95.217	97.022	100.31	98.71	94.463	99.129	98.04	98.421	98.735	99.586	98.482	98.395	96.951	99.4	102.2
101.12	102.61	101.92	101.29	102.84	99.74	104.3	101.84	102.43	101.4	102.63	101.46	101.92	98.358	99.637	102.63	101.55	101.54	100.84	100.61	101.7	101.61	100.82	99.906	102.05	99.708	99.779	102.51	104.09	98.884	100.33	98.279	99.557	100.97	101.35	98.649	98.302	102.26	100.93	104.22	104.3	100.77	101.12	99.538	98.437	102.63	99.077	100.75	103.26	100.9
106.22	105.07	110.29	107.27	107.9	106.57	107.57	109.85	104.15	109.15	108.75	107.08	107.79	109.35	106.55	107.69	110.82	107.53	106.49	109.55	105.06	106.16	108.63	107.43	109.32	106.38	108.1	109.28	107.93	106.79	105.27	107.67	106.43	108.63	108.77	110.02	110.68	106.59	109.09	109.38	107.59	107.73	106.53	107.79	110.22	105.56	109.41	108.33	107.95	106.77
107.39	107.55	106.59	109.2	105.41	106.27	110.05	108.41	109.45	108.9	106.04	110.26	111.54	104.97	108.47	110.12	104.78	111.04	107.46	106.23	109.65	105.74	106.05	105.15	106.69	111.43	106.81	105.05	106.04	106.42	109.47	108.55	107.68	107.9	105.96	108.39	105.79	108.24	109.75	106.52	108.91	107.61	106.5	106.74	108.59	106.69	105.74	107.44	105.46	106.83
105.92	104.61	106.77	106.9	109.6	105.45	107.27	102.59	105.32	105.88	107.37	102.21	104.2	105.98	104.21	105.18	105.24	105.28	108.44	106.14	107.9	106.36	106.36	105.4	107.13	106.31	104.64	104.07	106.65	106.83	105.49	105.5	107.82	108.24	109.19	104.2	105.97	106.66	107.13	107.47	107.56	107.44	107.31	108.63	106.08	105.87	104.35	104.55	106.28	106.38
107.89	110.92	110.92	106.74	108.17	111.21	105.43	106.7	109.67	108.79	112.03	109.42	107.8	111.14	110.06	108.13	107.22	109.83	107.54	106.15	108.13	108.7	109.58	107.67	106.57	108.78	110.24	109.58	110.2	106.92	107.97	106.03	108.55	112	107.44	107.92	106.31	107.88	109.83	105.82	108.71	110.91	106.86	106.41	111.19	107.83	109.97	110.27	108.08	106.32
109.68	106.31	107.07	109.68	108.36	108.94	107.81	108.07	107.51	105.51	104.52	106.79	107.72	107.88	110.14	108.15	107.59	108.76	108.87	107.23	107.67	109.5	106.31	108.98	106.24	105.06	107.3	107	108.94	109.57	104.34	107.25	106.3	108.03	109.4	110.1	103.72	107.86	105.98	110.78	104.35	109.92	109.55	109.66	107.85	104.74	107.99	107.46	108.91	105.6
112.45	110.15	111.35	110.76	109.71	106.59	109.09	108.61	111	107.73	108.75	112.29	111.57	113.08	108.92	112	106.35	108.89	106.07	109.25	111.32	112.93	110.3	111.04	107.87	110.8	111.04	108.97	111.61	109.92	109.82	111.89	109.83	110.73	108.76	108.9	107.06	109.64	109.53	112.76	107.92	112.19	111.87	112.05	114.42	111.33	110.54	109.02	112.24	108.41
97.519	101.46	97.297	98.158	98.029	98.717	98.872	103.66	97.639	99.332	96.944	99.71	97.907	96.472	98.172	99.668	100.18	100.8	98.478	98.679	100.11	99.301	100.16	99.039	104.36	98.443	99.509	98.924	99.485	98.892	99.874	99.807	98.809	100.68	98.568	96.177	99.967	98.446	101.18	98.902	99.781	100.67	98.118	99.12	100.22	100.65	97.987	100.75	97.491	100.96
107.18	105.1	107.2	105.34	107.51	104.56	105.31	103.49	107.79	107.63	106.51	105.64	106.92	107.06	102.92	104.37	108.63	107.4	104.22	104.83	106.99	105.08	109.04	108.02	102.94	107.58	103.79	105.71	105.28	103.98	104.64	106.12	105.53	107.4	106.59	105.58	104.8	105.42	103.15	104.44	107.91	105.32	105.1	103.88	104.18	107.68	104.61	107.28	105.3	104.4
100.78	102.53	99.535	99.608	101.34	99.034	102.05	99.244	101.49	101.61	99.689	100.55	102.83	102.83	97.878	102.58	100.79	100.55	103.48	103.85	101.24	102.13	101.57	100.51	99.423	101.3	99.256	103.14	100.04	100.28	100.82	103.05	99.617	98.164	102.3	101.61	100.5	100.46	99.096	102.13	103.96	98.245	98.846	98.681	101.44	99.108	101.22	98.678	101.4	103.55
104.48	107.86	107.92	105.4	108.28	104.78	109.52	106.75	110.15	110.86	109.9	106.13	108.82	108.19	111.59	107.11	107.74	108.94	108.18	107.11	111.24	106.42	107.82	104.55	107.25	107.98	106.13	107.85	109.23	108.73	110.56	107.07	109.83	109.95	106.68	108.74	112.18	106.82	106.85	107.68	110.72	108.38	107.36	112.11	110.26	105.7	108.33	107.61	110.44	109.28
101.05	94.081	99.224	99.363	96.005	95.27	97.834	98.578	98.967	98.829	98.055	98.382	98.474	99.252	98.406	98.873	97.603	100.71	97.961	98.646	94.752	98.974	98.937	97.324	96.837	97.911	96.815	97.924	99.341	98.877	96.902	98.865	98.116	100.11	98.383	97.792	98.953	98.227	98.913	100.98	96.597	96.588	98.312	98.108	100.78	99.999	97.702	101.86	96.968	97.778
107.55	104.88	107.94	105.02	105	106.67	104.17	103.08	105.66	107.52	103.66	107.22	101.44	105.07	103.07	104.14	102.1	106.22	103.53	106.67	106.74	103.59	106.72	105.64	106.5	104.14	104.78	105.76	103.79	106.36	106.82	106.21	107.13	108.16	103.79	101.12	106.33	108.47	104.32	107.22	106.65	104.88	106.94	104.91	105.2	104.78	105.81	105.54	107.95	105.2
107.3	105.77	106.8	103.8	108.65	103.71	106	107.01	106.56	106.02	103.18	102.93	106.97	103.59	106.11	104.14	103.95	107.19	107.3	105.74	109.44	105.7	106.37	102.83	104.82	106.45	105.73	105.34	102.48	104.98	104.92	103.43	105.02	105.63	104.45	110.29	107.43	104.39	105.08	105.38	103.54	107.64	105	107.81	105.5	101.62	106.6	104.67	104.58	103.97
106.36	106.19	106.53	108.86	107.93	107.89	106.95	106.35	105.58	108.76	109.56	111.18	110.38	108.66	110.22	107.72	108.82	107.56	106.65	109.24	109.86	108.19	105.76	110.67	107.38	108.13	109.87	108.15	106.79	106.94	105.59	107.29	103.97	109.83	107.75	108.8	105.63	106.57	109.86	107.47	107.45	109.19	103.17	107.06	108.6	108.1	109.53	108.74	106.08	102.33
107.33	110.6	106.2	109.93	107.88	108.76	106.34	105.32	108.82	107.88	106.47	108.57	108.55	108.97	108.52	109.07	104.52	110.23	106.99	109.12	105.69	107.46	110.14	110.54	107.27	107.19	108.72	109.03	107.11	106.11	105.03	110.75	110.15	106.72	106.07	109.11	106.65	107.59	106.61	106.02	110.54	106.77	109.32	108.85	109.56	107.63	107.76	108.85	109.23	110.5
107.19	107.44	108.72	108.11	107.03	109.19	107.55	107.66	107.35	109.92	105.21	110.44	107.99	110	104.66	110.39	109.46	106.42	109.37	107.24	108.77	111.56	108.59	106.91	107.57	108.4	106.18	107.7	108.58	103.03	111.13	104.72	107.25	107.35	108.29	106.55	108.31	107.35	109.78	107.13	109.15	108.22	109.87	105.51	106.21	109.9	110.4	105.02	109.59	109.78
103.48	106.33	105.08	109	104.1	106.45	105.6	107.02	106.47	104.67	110.62	106.46	104.6	107.63	106.72	107.88	109.47	109.71	104.84	107.5	106.99	105.02	105.09	104.29	104.57	105.73	106.72	105.47	104.87	105.79	104.1	106.96	107.28	106.01	107.18	105.12	107.78	106.01	106.02	104.65	107.05	105.46	104.92	106.88	105.56	108.59	107.48	103.6	104.19	108.32
98.91	96.575	100.47	100.98	96.879	96.897	98.697	103.32	98.412	98.052	99.586	97.377	100.16	100.69	97.806	97.708	95.501	98.7	97.18	98.628	94.006	98.512	97.73	98.672	98.357	100.22	101.08	98.165	96.359	100.83	98.244	98.945	98.472	97.239	98.801	97.852	96.395	97.345	96.926	96.46	96.132	98.278	98.315	99.584	98.456	99.568	99.634	99.428	97.005	96.845
105.11	104.11	106.68	107.28	106.68	107.12	104.91	106.24	104.25	105.38	107.83	106.6	105.12	104.97	105.25	104.9	104.76	107.83	105.7	108.26	105.83	107.88	106.36	104.89	107.17	108.79	107.11	104.99	105.2	105.82	108.07	108.83	104.61	107.2	104.91	104.66	108.54	107.07	105.97	107.46	108.47	107.1	106.2	108.58	105.88	108.11	106.04	105.9	106.81	104.41
106.88	105.13	102.16	106.67	106.85	104.73	107.35	105.92	108.38	104.16	107.07	103.09	108.44	105.37	107.56	107.2	107.51	103.36	104.75	108.63	106.58	106.51	107	105.72	104.64	104.76	107.87	106.31	105.55	104.88	105.56	102.2	105.83	106.26	105.13	104.43	107.66	107.89	106.8	106.93	107.05	104.52	106.32	106.45	106.71	107.86	108.22	105.6	106.88	105.96
96.683	100.91	95.136	99.79	98.789	96.158	96.707	94.365	98.57	94.519	97.66	95.298	96.901	97.291	97.924	97.483	99.562	98.912	98.299	96.683	98.355	98.372	100.37	95.957	100.47	97.47	97.099	96.759	96.101	100.53	98.455	100.24	98.747	94.697	97.847	98.936	100.55	98.237	98.852	99.368	100.71	95.294	98.008	99.085	98.103	98.144	97.054	99.099	99.469	97.907
108.52	107.68	108.82	105.37	110.87	107.84	108.43	106.03	106	109.57	106.52	107.64	108.36	106.9	106.63	107.74	107.15	108.32	108.41	107.73	108.8	105.68	107.41	109.78	107.43	107.08	108.82	106.05	107.62	110.72	110.41	108.38	107.81	107.64	109.1	110.29	108.17	110.93	108.56	107.31	106.43	106.44	106	106.5	105.74	107.12	108.03	103.96	109.61	110.81
104.15	105.54	106.2	109.18	106.56	104.17	106.37	105.34	106.26	101.85	105.69	104.74	104.45	104.54	104.56	105.58	105.47	104.27	104.65	107.3	105.45	103.01	107.53	109.44	107.17	104.52	100.33	103.53	105.58	106.35	105.92	103.73	105.48	106.99	106.09	106.8	102.52	106.49	105.2	103.36	103.94	104.12	106.27	106.47	107.25	105.86	105.26	106.41	105.17	106.56
98.329	99.434	100.99	102.03	100.66	100.53	99.911	99.234	99.24	99.532	98.811	101.88	102.73	100.31	99.009	100.49	101.79	100.23	100.09	100.01	96.409	101.62	100.58	100.16	99.23	98.13	99.832	102.1	97.456	101.57	104.31	98.949	99.855	100.64	97.045	102.16	102.35	99.915	101.5	101.83	100.91	99.157	100.29	102.07	99.807	100.93	100.72	101.21	101.62	103.89
106.14	107.47	106.74	106.46	107.32	106.25	107.86	108.05	110.82	106.76	105.44	107.22	108.31	104.9	109.83	109.72	107.3	106	107.29	109.55	109.42	110.61	110.28	106.39	107.67	106.91	109.96	109.98	109	109.08	107.63	109.03	105.88	107.63	109.12	107.85	106.04	108.09	107.61	109.4	109.22	105.2	107.31	106.24	109.93	107.19	108.39	108.63	107.2	112.96
99.934	98.775	99.466	99.563	101.13	101.42	97.665	103.08	97.76	97.97	100.25	97.463	95.58	99.271	98.442	96.989	94.437	98.167	98.198	103.02	98.316	98.634	97.344	101.06	97.59	99.047	96.989	101	95.125	101.75	98.235	99.496	96.529	97.832	96.498	99.563	98.587	97.089	98.561	97.369	99.558	99.699	94.158	96.152	97.195	100.39	100.49	97.274	99.416	98.361
98.251	101.14	98.924	97.851	99.812	97.365	99.221	99.192	94.395	101.32	98.404	100.03	98.779	97.598	98.945	98.99	101.06	101.26	98.322	99.701	99.983	98.287	95.496	99.835	96.298	97.883	98.066	93.928	99.767	98.116	101.2	97.459	97.124	95.509	99.982	96.268	94.133	97.631	100.03	99.957	97.219	96.237	97.05	99.749	100.01	100.2	100.36	94.245	99.002	101.93
104.13	105.08	102.99	103.65	106.15	102.84	105.74	104.45	103.8	107.51	106.67	108.3	104.57	107.51	107.14	105.89	108.51	103.55	105.71	107.07	103.87	106.8	103.7	107.26	107.31	105.05	105.65	105.1	107.87	106.49	103.97	104.31	107.47	103.44	106.07	106.59	108.37	105.34	105.34	106.17	105.79	105.96	103.4	106.3	106.09	106.07	106.18	106.33	105.33	105.61
107.39	103.68	108.47	109.52	107.35	109.54	105.92	110.99	104.92	108.77	106.36	109.82	111.51	105.92	108.39	107.82	109.64	109.81	109.63	108.61	109.51	108.98	108.42	107.83	106.54	108.05	109.68	109.01	106.32	111.84	108.9	108.35	110.93	108.62	109.6	109.39	106.73	105.71	107.62	108.34	107.76	110.97	108.58	110.68	112	108.74	108.14	107.12	108.57	108.68
106.55	112.09	109.14	110.76	105.16	111.91	108.53	108.61	109.74	107.94	108.13	110.2	106.14	108.82	108.62	106.5	106.49	105.17	108.4	107.3	106.18	107.27	108.31	110.92	106.71	109.93	107.82	106.42	103.95	111.22	107.55	107.21	106.91	108.18	108.31	107.37	109.93	107.8	111.94	109.08	107.65	111.05	110.76	106.7	108	108.46	108.27	113.32	104.83	108.52
95.185	98.839	99.077	96.368	97.096	98.728	96.106	96.136	99.33	94.34	97.995	96.129	95.642	98.891	100.64	98.623	99.504	100.82	98.411	100.92	100.43	96.931	94.986	94.676	98.396	98.118	98.914	98.269	98.635	96.648	100.76	98.185	97.281	99.629	98.228	94.677	97.708	97.54	96.887	97.68	96.586	94.933	96.193	95.546	99.417	98.257	98.664	100.71	97.593	96.725
104.14	104.66	103.78	104.97	106.57	106.95	107.77	106.24	106.99	108.78	105.74	106.66	106.14	110.11	110.41	108.49	108.33	105.57	107.94	107.56	104.65	103.61	107.38	108.38	107.88	106.56	105.63	109.91	107.3	108.02	107.61	104.35	102.37	108.71	106.52	107.54	104.35	104.48	105.37	103.67	107	107.55	106.28	104.56	108.82	105.45	110.03	103.91	107.49	108.7
108.59	109.57	108.25	112.48	107.35	106.54	107.42	106.48	109.42	107.13	111.32	105.19	109.01	111.44	105.54	109.33	106.66	110.63	105.71	109.71	109.08	108.11	110.27	108.89	106.01	109.41	107.16	110.63	109.15	110.04	109.93	107.71	109.85	109.77	106.23	107.01	109.72	109.18	111.42	108.14	106.21	105.84	105.3	107.17	108	109.75	111.03	110.47	108.05	107.3
98.069	98.431	100.81	99.739	99.547	96.181	97.347	99.413	94.953	99.776	96.276	96.892	96.425	98.769	96.282	98.488	101.62	93.457	97.435	100.44	100.73	96.622	97.818	98.466	97.815	97.828	94.632	100.48	99.8	95.207	98.728	101.69	97.076	96.737	95.707	97.901	95.431	94.963	98.827	96.197	95.622	99.956	98.9	95.728	98.802	96.625	96.3	98.502	96.698	95.538
107.74	104.77	105.91	107.16	105.93	105.88	106.11	107.98	105.86	106.62	106.14	108.6	105.53	105.39	105.99	107.27	104.7	109.52	103.92	106.98	106.34	109.79	107.16	106.23	105.18	102.7	107.99	105.7	108.75	104.67	106.03	109.33	106.35	107.48	108.32	105.93	111.54	104.9	104.68	110.35	109.79	99.97	105.51	105.41	106.74	105.15	106.6	104.49	108.41	106.85
110.33	108.69	107.38	105.23	106.67	109.77	105.71	109.28	105.84	108.38	108.02	108.68	107.06	109.01	111.02	109.05	105.25	108.5	106.12	110.38	106.65	106.75	104.47	108.86	108.85	106.09	106.23	110.72	107.98	107.75	104.86	105	108.51	107.84	107.54	109.86	110.5	109.44	106.44	105.14	110.34	107.18	107.09	109.68	108.16	111.06	104.71	110.03	104.13	109.58
108.74	107.78	106.79	107.74	105.93	109.21	109.27	107.95	107.84	107.75	107.73	106.57	107.72	107.05	107.18	107.34	109.87	105.79	108.99	110.64	105.75	108.3	107.61	106.54	110.96	107.86	109.69	109.57	106.55	108.77	105.73	106.68	108.06	110.17	108.18	109.15	106.45	109.91	109.87	109.2	104.97	109.71	109	108.31	106.96	105.22	107.68	108.69	106.87	109.52
105.2	106.39	103.95	104.78	107.65	107.42	107	109.6	105.73	106.64	108.04	107.98	106.56	107.53	106.89	107.13	107.9	107.67	103.56	108.5	106.68	105.3	109.98	106.89	106.45	105.45	107.43	106.68	110.41	105.9	105.52	107.31	106.74	105.86	108.09	106.13	106.7	104.9	104.83	105.12	104.83	107.65	102.88	105.75	107.72	105.84	106.39	107.79	104.88	107.54
106.81	109.64	107.11	109.66	107.36	110.33	110.6	110.02	111.16	107.71	109.12	109.74	108.79	107.8	107.32	107.6	111.01	107.14	105.59	106.19	109.21	105.38	105.81	108.78	105.42	107.36	108.71	106.97	110.6	106.83	107.6	109.7	109.22	108.6	107.81	108.98	109.6	107.79	108.79	105.7	108.09	107.67	109.62	106.94	105.25	108.14	110.29	108.38	106.84	110.53
99.352	96.687	101.57	101.01	96.916	99.939	98.332	98.043	98.813	98.262	99.398	99.006	98.609	98.154	96.815	99.294	99.614	100.12	95.482	97.533	101.36	95.663	97.11	98.698	97.606	99.665	97.207	98.456	97.321	97.513	94.697	98.665	97.086	99.378	100.02	99.708	97.153	99.756	98.018	99.31	97.965	98.923	95.893	98.207	97.829	98.655	98.101	102.85	98.018	99.469
100.63	101.54	97.969	101.15	101.11	98.665	99.904	102.14	98.804	98.247	99.036	101.08	99.853	100.82	97.826	98.371	101.54	100.86	99.826	102.62	101.6	98.944	100.28	100.59	99.085	102.49	100.06	100.22	101	98.136	101.64	101.29	100.24	99.499	98.654	100.97	100.7	101.69	100.75	99.371	103.29	101.92	101.15	97.722	101.94	101.46	98.58	102.02	98.641	99.014
108.33	108.21	104.35	105.68	104.74	104.94	105.9	104.82	107.1	107.48	107.77	106.62	103.9	107.58	107.83	104.16	106.57	105.31	106.94	103.6	105.01	108.1	103.66	102.02	108.42	108.32	105.23	104.24	106.7	104.19	107.43	107.27	105.9	105.49	108.42	107.97	106.84	106.77	103.91	105.64	106.86	106.16	104.37	108.59	104.66	105.06	106.38	107.36	106.73	106.65
109.03	108.66	108.76	107.37	110.92	105.65	107.93	104.33	107.23	109.75	107.01	108.65	108.46	108.35	108.7	105.6	106.97	107.7	105.86	107.17	106.88	109.65	109.66	110.97	106.42	107.31	108.23	112.24	106.01	109.78	109.53	105.51	110.04	108.83	108.76	111.08	107.48	106.04	108.49	109.41	109.77	107.4	109.16	108.21	107.52	107.5	110.97	111.61	107.77	108.07
111.6	109.83	112.06	110	108.9	106.78	105.85	108.82	110.55	111.99	109.98	110.06	113.41	110.76	110.7	109.21	114.55	108.95	111.65	113.49	112.46	113.09	108.31	111.38	108.84	111.17	110.37	109.37	110.53	112.38	111.91	107.51	112.7	111.73	108.57	108.68	110.61	109.08	113.75	109.42	109.23	110.46	110.08	110.07	110.67	110.58	112.91	112.48	108.87	110.05
111.34	107.91	107.69	111.56	105.71	106.35	110.46	105.27	108.23	107.79	106.34	108.64	104.16	110.2	107.57	108.17	107.07	110	109.23	106.32	108.73	105.6	107.28	108.44	109.1	111.54	108.09	103.96	108.41	109.09	107.54	105.8	106.56	106.31	107.07	107.91	103.83	107.38	106.4	106.67	102.78	109.76	108.14	108.75	106.76	109.17	105.96	112.01	110.02	105.69
96.669	100.12	97.145	103.44	99.37	100.54	100.95	97.912	98.595	100.44	97.873	96.327	99.48	99.448	101.32	95.403	100.86	95.333	97.128	99.917	98.799	98.798	97.461	99.691	99.134	96.576	97.265	97.737	95.853	98.382	96.379	100.64	100.14	98.931	96.499	97.512	97.017	98.834	97.315	97.163	98.989	95.808	100.05	98.949	95.801	97.17	99.707	96.85	98.482	98.7
112.4	107.13	105.97	108.58	108.25	108.22	108.28	108.54	108.74	110.06	106.88	106.89	107.23	108.71	107.09	110.74	109.04	107.48	108.66	106.48	110.05	110.14	104.45	111.17	106.22	103.41	109.06	108.39	108.62	108.97	108.23	109.22	107.97	109.09	107.84	108.22	109.2	107.63	107.26	107.38	108.34	106.82	110.29	109.45	107.2	108.51	106.88	103.8	109.83	108.19
106.81	106.46	106.22	105.75	106.12	108.21	108.22	106.53	105.16	105.53	104.49	106.9	104.56	102.87	105.23	106.68	105.64	105.75	108.24	110.04	107.35	102.58	104.14	107	106.19	106.03	106.68	106.72	109.98	107.09	106.5	110.01	109.07	107.73	104.83	107.57	103.08	104.93	103.3	100.74	104.5	102.86	106.66	107.06	104.26	105.48	102.09	108.48	108.31	104.7
97.949	99.315	99.286	96.883	96.852	96.499	98.726	95.761	100.56	97.775	96.281	96.676	98.873	97.31	97.47	96.711	95.978	96.718	94.579	94.28	98.81	98.141	98.32	99.148	96.535	96.817	99.257	98.899	97.172	95.475	97.348	93.714	95.988	95.938	96.26	96.332	100.08	98.103	97.085	97.683	98.485	99.627	98.382	93.967	98.778	96.738	95.214	99.052	101.08	97.388
104.23	108.43	107.85	103.01	109.41	104.91	107.78	103.92	108.86	103.13	104.38	104.86	106.59	108.4	107.04	104.37	106.73	106.23	106.45	106.04	107.21	107.81	107.19	110.46	106.23	102.21	109.88	106.89	104.62	105.64	103.88	106.16	106.89	105.95	104.74	105.69	105.8	104.64	105.04	107.24	108.23	109.58	105.9	111.1	106.51	105.74	108.02	106.53	104.65	104.84
106.35	109.07	107.23	108.33	107.51	101.82	105.6	107.42	110.31	107.73	109.43	105.69	107.93	108.55	109.01	108.01	105.81	107.58	109.82	109.26	105.6	104.06	110.92	107.71	107.4	108.72	105.7	104.95	107.15	107.77	110.85	110.45	106.8	107.44	106.08	105.85	105.04	106.21	107.47	109.4	109.97	104.66	106.88	105.11	104.38	105.2	105.09	107.59	107	105.91
108.21	111.85	110.19	108.06	107.82	108.45	112.68	109.01	109.05	108.96	108.02	108.38	109.34	109.98	105.48	110.94	104.25	110.29	109.77	108.4	108.04	108.8	107.64	109.76	109.65	106.51	108.01	108.84	108.01	108.14	111.59	108.08	108.11	108.7	108.66	106.09	106.54	107.56	108.66	108.94	108.11	106.76	112.52	108.41	108.87	108.14	110.09	107.17	108.75	111.56
108.67	106.03	105.7	103.46	104.3	103.55	107.31	108.62	104.85	107.31	108.75	107.6	107.21	105.09	105.11	103.65	106.03	107.16	105.25	107.43	106.84	105.66	105.14	104.03	108.7	105.16	107.75	111.31	105.99	110.22	105.17	109.06	109.29	106.32	108.02	106.4	105.36	106.85	107.56	104.8	110.66	104.31	105.12	108.13	107.72	105.45	105.37	107.41	105.36	107.58
106.87	109.21	111.18	110.57	107.55	109.57	106.1	110.42	109.58	109.27	108.02	107.2	105.69	107.77	109.99	107.58	106	108.5	106.82	110.82	107.79	108.04	106.78	104.07	107.33	108.87	107.44	105.75	108.92	106.29	111.33	110.54	108.93	110.1	107.59	107.84	110.2	104.9	111.24	108.24	109.91	108.58	109.02	107.89	107.73	105.43	106.77	111.32	107.89	107.89
108.36	105.41	111.66	108.18	106.44	110.32	102.41	110.83	105.56	109.55	109.33	105.73	113.27	106.35	109.03	108.65	107.75	109.79	108.48	108.37	107.81	108.06	109.45	109.53	106.67	109.52	107.94	109.43	105.5	110.12	107.69	112.04	108.31	111.32	108.18	107.55	109.54	107.01	108.26	107.22	106.21	110.65	111.58	105.67	110.09	110.51	107.98	108.09	109.35	109.25
107.05	112.64	106.33	109.63	104.43	104.6	106.68	107.16	108.6	109.03	108.49	104.57	105.77	108.52	104.86	107.58	105.77	105.55	110.15	105.78	106.94	106.63	104.67	105.8	106.21	106.21	110.07	105.33	110.05	112.81	108.65	108.87	109.36	107.55	106.12	105.1	105.56	107.06	110.35	105.35	106.31	104.34	109.86	109.26	109.39	109.54	109.16	105.59	107.77	108.93
108.6	110.04	107.7	109.08	107.88	110.06	109.81	110.74	106.21	109.56	107.44	110.78	106.97	107.08	106.21	109.5	106.87	107.94	109.06	106.21	104.74	109.43	110.04	106.99	107.66	106.02	109.56	107.75	108.08	108.44	105.73	107.98	108.32	109.44	108.7	105.73	108.36	108.36	107.01	109.75	107.74	110.15	110.25	108.01	109.08	108.21	108.22	109.8	110.68	109.07
109.7	106.09	101.68	104.97	106.59	104.36	107.76	108.07	107.1	105.52	104.97	106.65	108.77	105.42	107.18	105.38	107.02	104.55	103.95	104.5	104.51	102.68	104.49	108.74	105.74	102.94	106.38	109.68	108.02	109.38	104.99	105.68	107.34	109.14	105.64	107	106.93	104.88	104.6	105.12	106.61	109.21	109.43	106.03	104.71	108.15	111.01	104.16	107.16	105.77
108.28	106.22	104.67	104.23	105.68	106.27	107.32	109.33	104.87	105.43	106.58	105.34	103.49	108.6	104.18	104.2	104.66	104.98	107.67	104.18	105.79	106.67	104.51	105.66	110.1	104.71	104.02	104.22	106.71	105.02	108.2	103.61	107.29	105.68	109.12	107.46	108.41	106.38	106.73	106.37	104.84	107.27	107.98	104.89	107.93	104.4	106.81	107.6	105.12	105.37
106.35	110.38	105.76	106.53	107.98	109.1	109.72	109.51	105.28	108.5	110.37	106.48	102.7	109.52	107.89	107.58	105.7	104.69	105.7	107.25	104.86	108.24	109.62	106.71	110.31	109.56	108.25	110.24	110.45	107.09	106.47	109.82	106.72	107.48	106.53	108.77	107.68	107.91	106.85	105.79	107.74	104.51	104.33	108.18	106.04	108.11	108	107.62	110.05	107.96
104.39	104.96	106.11	106.17	107.22	103.58	106.99	108.41	105.07	104.5	103.94	103.07	106.91	104.75	102.83	105.25	105.8	105.81	103.25	104.02	104.66	107.16	107.66	108.43	105.99	102.98	105.21	108.23	103.81	107.36	103.25	104.08	107.11	107.3	104.54	107.14	107.6	108.04	107.43	105.33	102.51	103.48	106.77	108.74	104.86	103.41	107.26	107.06	102.79	104.31
108.79	112.45	107.15	107.78	107.25	106.3	110.55	105.23	107.21	107.14	109.42	107.76	110.02	105.49	107.46	111.56	106.77	107.36	107.17	106.09	109.23	107.87	105.95	110.87	104.8	109.04	106	108.43	108.3	110.48	104.8	109.42	108.23	107.41	112.32	109.24	106.56	106.68	106.84	109.83	109.3	107.28	106.86	109.89	106.88	105.71	109.73	110.38	109.67	106.08
108.78	107.54	107.29	108.7	110.74	108.8	108.91	107.38	110.17	108.32	108.84	109.37	107.14	108.04	107.09	109.8	105.58	108.7	109.24	105.3	110	108.19	111.37	109.1	108.22	110.75	106.32	107.37	109.05	109.35	109.92	108.92	106.39	108.34	109.36	107.09	106.61	107.92	104.39	109.11	109.03	106.39	107.66	111.06	109.57	106.75	107.69	108.92	108.12	107.57
99.09	101.64	102.89	101.87	99.591	101.77	101	101.95	100.71	101.31	101.85	101.49	102.99	105.14	101.15	100.67	100.23	101.54	99.602	99.793	99.435	102.07	103.64	102.69	101.03	99.37	99.411	102.71	98.413	101.61	101.53	98.301	98.065	99.771	103.41	100.4	100.81	103.45	99.137	96.553	100.38	100.21	101.96	104.14	99.7	102.95	100.08	98.513	101.35	101.48
107.91	108.35	108.96	106.51	103.52	103.28	107.05	104.35	107.23	109.88	107.22	106.83	105.41	105.51	105.07	106.18	106.4	103.9	105.32	104.23	107.76	106.38	104.72	106.41	102.87	105.53	105.02	103.65	105.45	103.95	106.11	106.33	106.7	110.68	107.64	107.81	106.41	104.99	107.2	104.23	106.78	105.54	105.33	105.77	106.16	106.18	109.13	104.41	104.49	106.72
104.13	106.99	107.77	106.99	104.12	107.88	107.97	106.98	102.61	103.69	104.39	108.86	104.33	105.61	106.19	105.73	105.02	103.73	107.05	102.37	105.11	106.84	105.55	104.51	107.06	106.89	108.17	105.81	107.71	107.23	105.6	104.78	105.14	104.58	104.85	107.71	103.75	105.72	105.98	108.13	108.05	104.59	102.15	105.84	103.64	101.72	106.88	107.23	102.65	106.22
107.5	107.61	105.86	104.1	106.52	105.15	109.19	104.53	103.29	107.93	109.4	106.01	108.01	107.12	107.59	104.09	106.82	105.11	107	107.23	107.06	107.02	107.62	108.2	106.74	103.53	107.4	104.77	107.44	104.23	104.69	106.81	102.8	106.76	104.63	107.46	104.57	108.17	105.8	108.88	107.48	104.68	105.19	106.2	105.42	106.27	108.34	105.62	107.52	105.66
110.8	111.05	108.18	109.77	107.82	107.72	110.63	108.69	113.33	107.12	107.39	110.96	108.49	107.5	107.74	110.25	110.06	110	108.01	109.37	106.72	105.73	107.45	109.15	109.01	110.65	107.1	109.5	109.36	104.52	114.42	107.19	113.39	109.7	106.81	106.04	110.37	106.68	108.01	108.74	106.95	110.05	106.8	108.21	109.3	115.96	108.56	105.86	108.47	105.76
109.15	106.75	105.24	104.19	105.18	105.28	106.02	105.24	105.68	105.97	105.31	106.9	103.05	105.16	107.79	106.67	104.24	106.35	102.79	104.36	104.8	108.3	104.7	105.37	108.86	103.29	106.03	107.09	104.69	103.89	106.49	102.28	105.74	102	106.03	104.97	108.52	105.96	106.88	109.55	104.5	104.98	102.94	105.55	101.22	106.49	102.96	107.48	104.52	104.72
107.85	107.22	107.25	107.76	108.79	108.97	107.62	106.65	106.45	108.82	104.54	109.55	109.38	106.77	109.1	105.95	109.55	106.94	108.28	110.86	106.24	106.19	110.82	107.65	109.11	109.65	107.4	112.34	111.02	111.77	106.33	107.71	108.67	108.81	111.2	108.66	106.1	108.76	108.24	107.93	106.94	109.5	106.15	107.19	107.92	108.53	111.72	108.2	109.14	104.45
104.68	107.48	103.3	105.61	107.86	106.38	105.93	105.93	102.8	106.44	108.43	105.65	106.82	104.41	109.17	103.91	104.29	105.06	105.72	105.76	106.26	106.45	106.88	103.54	102.28	104.57	104.6	108.27	108.01	106.16	107.19	108.57	107.72	106.93	104.85	107.63	106.58	105.42	106.57	104.2	107.29	102.65	105.28	108.04	106.21	107.77	106.72	104.93	105.88	104.49
98.335	100.95	98.992	96.412	99.356	97.501	98.624	100.22	100.7	99.782	98.325	99.101	99.639	100.1	98.977	97.441	99.936	100.18	100.74	99.543	100.58	102.42	98.97	99.881	98.424	94.411	99.876	97.497	100.28	100.82	97.614	96.565	97.835	97.595	102.76	98.573	97.889	102.83	100.02	97.526	100.67	101.93	100.64	97.166	98.919	98.692	96.146	98.946	96.34	97.363
109.81	106.69	109.9	107.77	105.6	107.47	104.57	105.06	108.41	108.47	109.33	108.01	108.06	107.74	109.14	109.33	107.48	108.87	107.04	104.96	107.33	108.5	108.07	105.33	106.23	107.78	106.52	107.02	109.14	105.81	108.48	105.51	108.67	104.84	104.15	106.51	107.67	107.01	107.52	105.21	107.37	105.89	106.43	108.16	107.81	107.23	105.43	108.98	107.02	110.37
95.749	98.282	97.851	97.643	98.033	97.029	99.946	98.517	97.902	97.224	96.364	97.955	96.149	97.076	100.46	96.031	94.687	98.428	97.785	99.539	96.376	98.848	100.04	94.558	95.772	98.383	97.89	99.961	94.576	97.216	94.813	97.818	99.604	95.926	98.326	98.183	98.208	97.149	98.879	98.446	97.803	101.48	94.587	100.41	96.795	98.246	97.396	96.256	99.479	97.231
102.31	100.5	102.1	103.05	106.13	102.83	103.26	105.47	102.7	102.83	103.34	101.76	102.55	102.53	102.47	104.57	104.24	100.74	104.85	99.893	102.59	105.75	105.69	103.4	103.6	105.42	103.33	103.28	102.26	103.09	103.38	101.44	106.5	104.05	103.82	102.57	103.37	105.7	100.84	104.3	104.02	103.55	102.03	105.46	103.53	105.64	103.99	102.57	104.74	98.14
109.06	109.31	110.6	109.76	104.7	108.75	107.2	109.89	107.92	106.3	107.1	108.68	105.27	107.79	110.45	107.02	109.17	110.16	106.37	105.91	108.95	106.09	105.79	109.4	108.6	108.89	106.12	109.56	109.22	111.51	109.54	109.8	105.99	109.91	108.76	108.55	108.18	109	110.92	109.66	109.82	106.76	108.57	112.02	106.32	108.11	109.13	108.41	106.03	108.57
95.587	99.997	97.658	100.08	100.46	94.489	95.825	101.39	98.094	98.19	103.37	98.666	97.643	100.45	96.324	97.375	100.43	102.9	98.096	96.768	99.094	100.08	98.229	100.84	94.256	99.465	98.333	98.388	96.571	98.373	97.983	99.532	100.41	102.01	98.105	98.531	98.202	99.38	99.517	97.786	98.926	96.222	97.989	100.67	94.933	99.158	99.763	98.39	97.582	98.4
104.94	106.19	106.96	108.1	105.67	107.5	105.04	106.56	103.51	102.29	109.44	108.75	105.52	108.01	106.9	105.04	103.53	106.8	106.35	104.71	104.93	107.47	105.35	105.86	105.37	103.7	105.63	107.27	106.05	107.19	101.95	105.42	105.13	102.1	107.01	104.45	107.33	107.42	106.53	107.27	106.24	106.93	107.4	103.99	103.66	106.35	102.86	105.27	108.23	107.54
106.13	105.9	107.09	110.01	108.67	106.11	112.94	108.96	109.64	108.33	112.4	107.7	109.55	109.67	109.58	109.32	107.34	108.28	109.66	108.01	109.54	109.92	108.46	107.51	107.9	106.68	109.98	106.4	106.46	106.5	110.41	108.02	107.17	109.3	107.91	105.95	107.17	108.58	106.59	110.32	109.78	111.49	110.03	108.35	107.49	109.52	108.54	104.96	108.2	105.94
110.17	112.1	112.09	110.33	109.25	111.69	110.2	112.47	112.3	107.71	113	110.19	106.92	113.02	113.77	110.18	108.76	108.32	109.51	111.82	111	111.94	111.7	109.87	109.52	108.66	112.94	108.26	112.18	111.17	108.64	111.14	111.18	109.92	107.7	112.13	108.97	111.2	110.71	107.53	111.24	107.68	106.93	111.26	110.48	110.96	109.83	109.44	110.94	109.18
107.53	106.41	107.23	107.45	106.27	105.92	105.69	104.67	108.19	107.17	103.8	107.52	107.07	107.2	104.41	107.45	104.38	106.19	108.06	106.55	106.62	105.76	108.69	110.19	104.98	105.63	106.37	105.61	102.55	106.01	109.97	109.32	107.99	110.03	107	104.91	106.35	106.09	108.19	104.53	106.66	107.37	104.67	105.5	106.38	106.45	107.54	106.56	106.23	103.65
110.72	110.43	108.79	111.94	110.03	109.45	111.07	111.2	112.4	107.71	112.03	111.78	110.11	109.04	111.78	109.27	110.48	107.6	110.93	109.81	110.73	110.89	110.42	112.62	112.01	111.11	112.56	111.25	108.36	108.62	110.89	109.87	113.84	110.1	112.4	108.72	112.97	111.89	110.84	111.87	112.05	106.38	110.44	106.76	111.69	108.63	110.12	112.74	108.81	108.49
107.43	109.81	107.29	106.85	104.73	108.5	110.58	107.74	108.16	107.88	107.83	107.94	110.73	107.27	105.78	106.99	108.07	109.87	105.83	106.94	109.48	110.73	107.74	109.57	108.92	108.17	108.33	107.59	108.47	110.37	107.86	108.66	106.38	109.55	106.65	109.64	108.26	107.8	110.04	110.47	107.89	109.73	107.77	106.97	108.06	109.62	108.5	107.31	111.36	105.26
101.74	97.812	103.28	97.379	101.14	101.93	100.11	101.13	101.92	101.9	98.586	102.67	100.37	102.87	100.87	103.06	98.636	98.08	101.95	101.88	102.35	102.18	101	100.45	103.56	104.26	102.55	100.29	100.8	101.17	101.08	101.38	103.36	104.42	99.137	101.24	100.15	100.61	100.12	101.58	99.321	101.65	98.861	101.59	99.925	100.74	99.055	98.013	100.29	101.79
106.41	110.37	108.16	110.21	109.3	107.32	107.45	108.94	107.48	106.21	108.89	106.18	104.58	112.11	110.26	108.47	105.62	108.75	110.55	110.4	106.46	110.5	109.23	106.93	108.41	110.54	107.13	110.84	108.63	111.02	106.77	105.75	107.85	107.13	110.74	108	111.74	107.96	109.56	109.35	110.36	109.46	109.96	107.13	106.94	111.89	108.18	106.17	108.28	107.57
108.38	103.65	107.79	106.69	105.62	105.55	108.11	105.46	104.06	104.76	108.34	103.02	104.34	107.33	106.85	103.98	106.79	107.31	105.63	106.63	105.38	105.64	104.83	108.25	104.62	107.81	105.8	106.04	103.69	105.01	102.65	102.53	104.41	101.96	102.83	103.52	106.09	102.9	104.94	107.46	106.53	105.59	109.11	105.88	103.17	105.66	107.81	106.24	107	103.87
104.16	104.08	104.29	106.48	107.45	105.37	104.53	103.74	107.56	103.96	104.47	104.39	107.8	106.89	106.9	104.33	107.31	105.08	103.12	109.24	103.86	106.97	102.29	106.34	105.13	106.15	104.35	104.64	106.23	108.08	104.46	103.1	108.41	106.75	108.57	108.05	107.16	108.28	103.24	106.79	108.58	106.39	103.54	106.66	103.98	105	108.21	104.62	111.28	105.44
105.56	107.32	104.92	105.06	107.39	106.81	107.89	109.3	107.91	102.95	104.24	103.91	105.58	101.2	104.09	104.16	107.5	108.35	108.76	105.42	106.71	106.31	105.46	104.26	106.51	108.44	105.54	109.21	105.41	107.03	106.43	105.37	104.66	107.64	107.32	103.03	103.84	106.01	105.22	106.54	109.68	107.9	106.67	109.68	103.62	108.34	109.72	104.58	107.49	107.68
107.89	105.18	106.08	105.7	107.74	107.23	106.51	104.34	105.21	106.67	105.93	107.36	107.15	104.13	105.53	105.48	106.18	105.28	106.14	106.3	106.15	105.74	104.65	107.99	108.27	102.99	108.18	107.53	107.97	105.34	107.7	105.5	104.74	104.78	105.49	106.7	103.55	107.22	108.15	105.7	106.9	106.27	105.6	104.77	104.01	106.04	105.52	102.14	102.33	104.09
105.44	102.43	103.71	105.32	106.31	107.8	106.41	106.66	105.48	105.51	106.32	106.71	105.15	106.58	106.31	106.14	106.03	108.2	107.53	107.55	105.78	103.12	103.54	106.95	107.6	106.39	104.94	105.83	109.64	107.15	110.46	104.87	105.64	104.2	105.02	104.91	108.54	107.98	103.46	104.02	102.36	106.73	106.02	108.89	103.77	104.45	109.47	105.74	106.55	104.23
106.38	106.05	107.04	105.63	105.62	105.49	106.74	105.17	106.29	103.64	103.64	103.63	105.6	105.59	105.49	106.37	108.12	107.62	106.81	109.7	105.32	106.67	103.52	105.8	104.9	104.47	104.28	105.32	105.56	105.92	105.37	107.1	106.03	107.53	104.37	108.09	105.91	108.15	104.94	102.82	105.05	103.62	107.84	105.6	107.44	107.21	106.35	105.26	106.81	103.67
104.51	104.23	105.65	104.72	102.67	107.63	106.72	106.83	108.33	106.85	105.51	107.48	103.96	105.49	104.04	105.09	105.16	106.82	106.54	105.39	105.24	104.27	104.6	105.63	102.92	107.5	107.1	107.99	106.16	107.47	104.42	106.34	107.18	109.59	103.15	109.02	104.54	106.33	104.99	105.61	104.61	102.96	106.26	103.57	104.97	103.45	106.12	105.94	106.17	105.35
112.78	109.83	109.19	110.26	111	110.09	111.76	109.5	108.76	110.4	110.62	111.37	112.78	109.13	109.46	105.22	111.88	112.95	108.16	109.22	110.16	112.62	108.75	111.38	109.6	110.16	112.05	107.38	112.89	108.21	111.24	110.78	110.65	111.66	107.62	109.19	112.93	110.07	110.72	109.18	110.18	108.84	110.69	110.65	116.04	107.75	110.79	113.23	111.01	107.96
99.649	97.42	99.64	96.995	103.58	99.502	99.106	100.38	99.876	99.587	102.35	100.22	98.647	100.58	101.33	98.046	102.3	98.237	101.38	101.77	102.02	98.652	99.717	101.61	100.93	103.14	98.579	98.36	100.17	98.596	101.34	101.76	100.84	103.73	98.399	97.854	97.747	100.47	102.59	99.99	102.69	102.97	101.12	101.92	99.317	100.85	103.89	103.09	101.72	98.95
108.12	107.53	110.13	108.07	106.26	109.95	109.21	107.81	105.91	109.38	112.16	107.33	107.62	108.07	110.99	107.93	105.38	108.98	112.71	108.32	110.39	108.08	108.19	109.57	109.75	109.31	106.28	108.1	108.76	107.66	111.51	110.82	105.81	107.87	110.41	108.55	109.35	106.18	108.97	109.68	107.84	111.21	111.99	107.29	108.91	111.39	108.24	110.06	109.26	109.19
107.64	104.19	108.12	107.4	107.42	107.8	108.68	103.79	103.58	103.91	106.09	104.01	105.48	107.14	106.09	107.7	105.23	106.6	104.94	110.86	108.54	107.22	107.48	105.79	107.75	106.92	109.16	104.3	108.36	106.22	104.75	110.35	103.43	106.99	109.63	106.86	105.08	103.93	107.05	106.97	108.12	103.78	106.99	104.11	107.26	102.63	108.07	105.58	107.17	105.99
99.958	99.952	97.771	98.253	97.466	99.461	99.408	99.581	99.502	97.327	99.298	97.873	99.021	100.75	97.436	97.111	101.09	95.595	98.54	95.8	99.715	95.729	96.598	100.25	99.705	100.56	96.685	101.22	96.381	96.732	96.102	97.884	99.533	97.132	96.969	98.482	100.39	97.331	100.17	96.958	96.043	100.41	96.423	98.167	96.674	97.268	96.898	97.888	99.683	98.476
106.73	104.83	104.2	107.63	103.48	104.85	105.85	107.25	102.72	104.59	107.65	105.04	107.08	107.67	105.1	107.21	103.99	104.47	105.89	107.83	105.34	104.25	104.28	104.83	106.2	105.95	106.54	107.48	105.85	108.02	106.73	108.16	106.63	106.1	107.4	106.8	106.75	106.6	104.01	107.26	105.83	105.87	107.32	105.65	106.47	104.13	106.84	105.58	106.04	109.66
104.74	104.52	107	108.02	105.7	107.39	109.12	107.57	107.95	106.25	104.42	107.33	106.64	103.29	107.09	106.17	106.79	105.46	106.72	106.61	107.49	106.97	104.99	108.03	106.25	110.77	106.06	104.89	105.18	104.73	105.38	106.91	104.55	108.37	106.54	106.61	104.58	104.14	103.85	107.64	104.39	107.84	103.47	104.69	102.13	104.68	105.94	106.07	105.66	106.54
109.85	107.81	109.28	109.09	110.61	112.05	105.3	105.34	107.97	108.73	106.08	107.48	107.05	108.58	111.69	110.08	101.92	110.38	107.31	109.62	109.15	108.76	110.84	106.85	106.77	108.68	105.82	105.46	108.27	109.98	110.25	110.01	107.87	108.42	108.63	106.38	108.89	106.07	107.46	104.95	108.28	107.03	108.52	105.9	110.9	107.99	109.86	104.63	108.13	106.94
105.24	106.23	106.8	103.54	105.33	103.1	106.58	105.63	104.62	104.59	105.99	105.31	105.63	104.76	107.3	107.92	104.42	106.61	108.8	105.62	104.54	107.97	105.42	106.24	102.1	102.76	103.86	106.54	103.4	108.17	106.71	104.4	106.69	105.06	107.55	105.19	105.05	102	105.74	107.49	104.7	109.29	108.2	104.44	106.5	105.43	107.42	104.98	105.44	106.56
107.46	106.23	109.18	109.17	109.61	109.15	109.74	107.99	108.25	108.75	109.08	108.37	108.88	109.2	107.77	109.94	109.21	104.44	108.06	107.6	107.65	108.13	108.41	108.86	107.35	110.76	108.63	106	109.19	106.4	105.8	106.92	107.79	108.77	108.34	111.97	108.05	106.74	108.3	108.14	110.06	106.44	107.72	109.75	108.77	109.52	109.3	106.91	109.44	110.5
96.96	94.396	103.45	99.32	99.276	96.44	96.643	99.913	98.869	100.4	97.793	100.02	99.62	96.304	98.283	97.553	94.888	95.4	97.243	97.468	98.303	99.064	96.921	96.718	98.046	97.964	94.127	100.78	100.39	102.76	98.684	99.464	97.529	98.132	99.304	98.108	97.878	98.186	97.672	100.66	96.87	97.334	100.12	98.183	97.737	101.04	99.226	100.51	96.878	97.572
107.57	109.7	110.53	112.03	109.21	114.54	110.08	106.34	110.13	110.57	112.21	107.64	108.6	110.01	108.35	111.35	108.82	114.19	109.76	112.68	112.1	111.2	110.61	106.84	113.63	111.49	111.97	112.72	110.72	113.49	109.16	112.38	109.75	107.74	109.55	109.64	111.6	111.34	110.53	107.68	109.24	110.38	110.68	109.95	108.7	109.3	110.39	109.61	111.17	111.52
96.616	99.35	97.846	94.431	97.318	99.964	100.02	100.77	95.941	97.653	97.345	99.9	96.1	98.433	98.203	96.646	96.301	98.495	99.385	96.397	96.061	99.961	96.936	96.552	94.815	99.404	96.908	95.527	97.283	97.584	99.358	96.799	98.798	97.271	98.166	95.183	98.143	95.94	102.44	96.07	99.865	99.752	99.288	99.454	96.198	96.74	94.873	101.86	97.895	98.581
105.69	105.3	107.99	105.73	106.86	108.97	106.2	104.06	106.66	106.46	103.47	102.92	102.95	107.99	102.8	103.3	110.09	103.97	104.28	106.66	103.62	105.51	106.67	104.03	104.89	105.51	106.38	105.72	104.81	107.24	108.63	106.3	102.12	106.54	104.76	105.05	108.31	103.69	106.66	106.94	103.77	106.51	106.53	105.36	103.5	107.12	105.56	105.64	107.21	104.93
102.39	105.76	103.49	101.34	108.7	105.1	102.31	103.68	103.72	106.29	105.07	105.59	105.43	104.23	105.16	108.54	105.24	107.19	106.37	106.18	104.4	106.28	106.23	108.26	106.71	105.32	106.06	104.97	110.27	104.4	104.63	103.33	105.72	109.04	106.3	107.94	107.61	104.36	104.33	105.64	104.62	102.5	103.86	106.69	106.55	104.67	105.61	104.9	105.84	102.65
106.47	109.91	108.66	107.43	111.54	108.38	106.27	106.82	107.9	105.26	107.65	108.36	110.03	109.25	107.87	107.21	106.65	108.3	109.32	107.76	110.89	109.55	106.19	106.93	107.14	110.02	107.86	107.15	110.52	105.26	105.66	110.44	108.41	109.46	108.4	107.14	110.77	108.57	108.17	106.66	110.11	110.59	105.24	110.75	107.11	107.95	110.08	103.17	111.64	109.17
105.64	107.21	109.03	105.72	110.46	110.15	109.51	107.04	108.43	107.87	105.84	105.27	106.84	108.29	110.04	109.68	110.16	109.62	104.16	109.17	106.5	107.44	105.36	107.2	109.26	106.73	105.27	108.24	108.82	106.26	106	105.12	104.58	107.77	111.13	108.36	106.59	106.05	111.63	107.42	109.84	109.19	111.66	111.13	109.63	105.7	109.18	107.28	106.48	108.64
107.38	105.45	103.5	106.12	109.79	107.72	107.04	107.18	106.87	106.1	104.64	107.99	107.3	110.15	105.59	105.6	105.28	107.02	106.62	105.18	109.77	106.12	105.78	104.69	103.96	106.54	104.66	106.2	105.49	107.63	107.27	107.21	104.53	105.29	104.94	104.59	107.18	106.54	103.1	107.53	106.5	107.41	105.8	108	105.66	106.16	102.97	110.19	106.54	108.27
107.91	107.44	112.28	112.49	109.11	114.9	113.71	110.19	111.31	111.77	108.02	108.1	107.32	111.05	108.8	113.48	107.28	107.34	113.07	111.04	110.13	109.92	110.39	110.45	110.35	104.91	113.01	112.62	108.56	110.31	110.38	110.41	110.26	110.33	110.97	110.97	109.63	110.82	115.92	108.79	109.69	109.31	110.12	109.9	109.05	111.26	107.62	109.81	111.7	107.89
104.08	107.9	104.9	103.74	106.87	107.06	106.02	104.91	104.97	106.32	107.18	105.07	106.33	102.28	102.78	106.51	106.02	106.41	106.45	106.94	106.49	105.36	104.86	104.21	106.31	109.27	107.99	106.88	105.55	106.23	104.63	104.12	103.12	105.88	106.83	104.98	106.21	102.18	107.64	103.27	101.37	108.19	101.98	105.9	104.94	105.42	102.34	105.9	108.83	107.02
104.55	108.43	107.74	107.88	106.28	105.81	110.52	108.75	107.44	108.91	108.71	109.05	107.52	110.96	109.75	107.53	112.54	105.53	108.04	103.06	107.89	106.65	109.41	109.55	111.88	108.84	107.4	107.6	106.02	107.2	106.58	107.42	108.72	109.11	108.4	108.95	106.56	105.3	108.82	108.83	108.99	111.14	107.26	106.93	103.04	107.68	111.61	105.28	106.71	108.8
93.397	100.17	97.161	96.78	100.16	99.218	97.167	97.709	100.06	98.091	102.13	99.639	98.166	94.369	95.057	96.937	94.896	95.979	101.24	98.61	97.329	98.102	98.49	99.054	98.787	100.94	99.752	97.877	101.35	99.916	97.434	98.181	97.47	98.105	98.473	98.657	98.888	99.463	96.446	95.042	98.57	98.008	97.261	96.584	99.541	93.513	99.683	100.35	99.546	96.568
97.73	99.149	101.07	99.828	99.151	100.5	99.405	102.53	101.95	98.369	99.984	99.155	99.38	102.75	100.98	101.27	99.227	101.37	100.24	97.784	100.21	100.38	103.67	97.592	101.45	102	100.38	102.81	99.909	102.36	103.57	102.79	104.08	100.77	99	101.17	102.26	97.814	100.75	101.27	101.1	101.22	98.077	100.88	98.919	101.87	98.761	103.53	98.984	99.473
105.76	106.77	104.88	105.49	103.46	105.5	104.91	109	102.91	107.08	105.19	105.35	105.93	106.55	105.79	106.01	108.7	104.64	105.61	104.23	107.23	105.8	103.51	105.74	107.14	105.72	109.29	106.02	105.68	104.73	107.05	105.33	107.33	105.43	107.58	108.44	106.57	105.81	106.62	104.57	107.02	103.8	108.46	105.29	104.11	102.95	105.07	103.49	103.01	103.82
105.61	106.64	105.18	104.86	110.26	106.04	103.71	107.45	105.45	105.35	105.3	104.3	105.52	107.41	105.2	107.18	104.18	105.1	107.52	107.94	104.81	108.34	107.42	106.99	107.08	104.81	105.42	105.51	106.06	107.07	105.7	106.79	107.89	103.74	106.31	103.9	103.67	106.86	106.45	103.33	105.27	103.38	104.13	107.16	103.67	105.27	103.45	106.01	105.5	105.21
98.4	99.75	97.518	97.94	98.702	99.993	98.384	98.564	97.979	97.709	98.392	98.001	99.011	97.506	95.548	98.497	99.831	99.377	93.945	99.431	98.98	95.675	98.449	97.563	96.801	97.491	96.257	100.09	99.286	99.173	101.94	98.833	99.223	98.572	94.971	99.17	97.246	98.312	98.498	97.234	96.546	99.169	97.105	98.882	101.79	99.325	94.203	99.017	98.212	98.385
105.62	109.49	103.82	105.81	106.21	104.52	104.96	106.36	106.77	105.35	107.89	102.68	106	107.15	108.55	105.85	110.13	106.78	105.14	105.24	104.15	106.48	105.62	105.08	103.78	104.95	106.45	106.95	104.06	108.71	103.1	102.47	107.39	103.69	104.52	108.15	106.38	104.17	105.57	107.76	108.98	106.33	104.37	104.83	104.28	103.22	103.91	105.02	105.66	104.4
105.56	104.28	105.57	104.92	104.7	108.44	109.84	103.43	108.52	108.87	107.47	104.35	104.7	106.78	109.56	108.32	106.15	103.15	107.97	107.55	107.41	108.14	105.25	105.86	104.58	105.71	105.97	107.49	107.61	106.4	105.97	106.31	106.42	105.74	110.27	106.93	107.35	105.27	107.8	108.21	108.84	105.85	105.75	106.03	104.08	103.53	107.38	105.43	107.1	106.75
105.43	105.53	104.76	104.77	106.05	104.12	104.18	105.67	109.13	107.64	105	106.99	107.92	105.77	108.67	109.19	104.57	107.23	104.79	104.04	104.08	104.47	108.61	105.93	105.62	104.43	108.98	104.31	105.79	102.44	103.88	106.71	107.28	105.82	105.54	106.96	104.71	109.22	104.21	107.08	107.12	105.47	106.73	103.24	105.96	105.73	105.47	107.75	107.09	105.8
98.872	98.095	96.309	102.8	99.138	102.41	101.01	102.47	100.88	100.64	100.7	102.1	102.71	99.366	103.1	100.47	103.43	101.24	99.06	100.84	100.34	103.87	101.98	101.08	100.71	98.863	100.77	103.52	100.11	101.11	100.69	100.48	102.25	101.45	101.19	100.51	101.42	100.46	102.15	97.68	101.31	100.33	100.22	97.752	100.88	101.56	100.36	103.87	102.66	103.11
107.24	107.27	105.29	105.15	104.46	107.3	104.33	104.66	107.6	104.76	104.1	108.12	106.61	105.25	105.87	107.41	105.81	104.39	108.2	105.6	104.95	108.54	106.93	102.4	103.71	106.81	102.82	109.6	106.13	103.58	105.87	103.86	104.55	108.99	105.79	106.74	109.51	104.66	104.91	103.87	107.18	106.41	106.34	103.5	105.16	104.82	108.75	106.77	107.82	104.18
100.18	97.648	101.72	102.14	100.53	100.71	100.19	101.39	100.37	103.64	99.146	97.802	99.759	102.93	104.06	102.75	102.48	103.17	96.928	103.09	97.425	103.88	101.11	101.71	100.61	102.13	99.262	102.59	101.78	99.604	99.758	99.755	100.59	99.237	101.83	97.569	100.18	100.11	101.01	99.161	101.88	100.34	99.555	101.41	100.96	100.4	101.59	99.983	99.224	98.949
103.81	107.84	108.32	105.78	108.43	108.25	107.24	106.26	106.16	107.66	107.81	104.27	102.11	107.25	106.82	107.43	109.83	105.98	108.13	105.09	107.06	105.08	106.77	106.44	105.38	106.34	103.58	105.77	108.55	104.67	106.16	109.29	107.84	106.76	107.24	104.78	105.97	107.86	108.57	106.38	102.55	109.37	103.59	102.53	104.63	104.6	108.56	109.35	108.06	106.2
109.91	109.08	109.84	109.53	107.59	109.02	112.22	107.91	107.79	106.51	111.76	110.4	111.43	110.84	107.79	107.84	108.17	105.23	105.48	109.58	108.83	108.54	107.02	108.95	109.01	108.21	110.58	108.88	107.36	110.07	108.97	109.65	107.75	108.83	109.89	106	107.76	111.66	108.73	110.46	109.35	107.91	106.34	108.18	107.6	110.24	105.97	110.29	108.17	108.71
109.15	105.62	107.85	100.46	104.98	106	103.01	106.31	103.73	107.76	103.71	108.51	104.97	104.69	108.22	106.62	105.41	105.89	104.54	105.53	106.25	105.31	107.88	108.06	106.12	105.3	106.91	104.24	106.39	105.36	103.95	107.18	107.37	104.08	106.25	108.09	103.72	103.77	103.34	106.1	104.82	105.77	102.71	108.25	106.9	103.6	104.17	106.37	105.78	105.51
106.91	108.42	108.78	108.3	108.68	109.92	107.76	107.89	110.12	108.86	108.06	108.59	108.53	106.51	106.94	107.84	106.75	108.49	106.23	103.17	109.25	108.83	108.19	106.91	109.77	106.62	106.62	106.31	110.47	108	109.51	105.6	108.55	109.01	109.49	106.68	108.46	110.34	107.3	107	111.66	109.44	105.02	109.6	108.41	112.42	111.4	104.52	109.32	108.28
105.08	107.07	103.25	104.76	104.91	102.55	105.16	103.27	103.82	104.16	109.32	106.76	106.88	106.24	103.72	104.61	105.12	106.98	107.13	103.01	104.79	105.89	108.24	106.76	106.17	105.14	103.5	107.75	104.7	106.78	109.07	102.32	105.53	107.66	104.11	111.02	105.33	106.65	105.62	105.22	103.45	108.04	106.09	106.17	106.13	105.22	106.92	106.44	106.67	106.1
106.94	105.89	103.29	108.53	106.78	106.27	108.74	104.24	101.51	105.71	105.93	108.15	106.6	106.5	107.26	103.03	105.31	105.27	104.89	106.06	107.91	106.54	101.14	102.99	101.41	107.64	105.91	108.28	104.36	106.95	102.33	107.3	103.29	106.63	105.53	107.96	106.56	105.88	104.96	102.85	105.37	106.91	105.33	102.51	109.3	105.77	105.66	103.93	104.09	106.86
111.47	106.56	106.31	109.6	110.32	109	105.97	106.33	109.56	103.86	104.39	106.07	109.21	106.67	106.78	109.18	109.53	106.86	106.33	109.36	105.21	108.89	108.45	104.88	105.66	105.97	109.5	112.36	108.21	108.71	105.26	107.25	109.15	109.82	108.11	107.45	102.25	107.47	106.71	109.47	108.1	108.65	108.37	108.04	106.92	106.26	105.92	109.83	108.14	107.45
99.647	104.42	100.83	103.3	101.91	99.431	101.84	103.79	99.736	99.232	100.03	101	102.16	103.18	101.2	101.26	101	100.89	100.7	98.683	101.54	100.68	99.321	98.766	99.583	100.23	100.97	100.75	100.95	104.22	103.4	101.74	100.56	101.41	100.77	103.25	101.95	100.77	100.68	100.55	99.738	100.19	101.27	102.18	95.396	98.852	100.24	103.17	103.26	100.73
109.06	107.83	111.36	109.67	104.04	106.52	110.06	108.81	107.35	109.2	107.77	108.13	105.17	106.98	107.82	106.04	106.81	107.7	112.06	103.96	107.04	107.87	107.99	109.12	109.08	104.78	107.24	108.28	107.56	106.08	110.07	110.5	110.68	108.94	109.49	109.3	107.68	106.38	106.62	108.67	107.78	107.44	109.03	107.92	108.39	104.37	105.65	107.95	105.88	109.96
107.46	105.74	104.57	104.1	107.69	105.04	105.43	105.58	106.29	106.96	109.21	107.63	102.21	107.02	105.17	103.4	107.76	108.08	106.17	104.71	108.96	108.9	106.5	107.34	106.94	105.42	104.12	107.02	104.81	106.46	110.22	107.86	107.5	109.46	109.17	104.55	108.74	104.8	107.23	105.99	109.47	109.12	103.47	108.82	104.53	104.85	107.11	107.62	107.57	107.07
107.47	108.68	110.08	108.98	111.68	109.61	107.56	113.07	111.34	105.08	112.8	108.93	109.74	108.15	109.08	110.19	110.17	106.31	111.59	111.6	107.63	109.23	110.35	110.9	111.42	113.78	111.06	109	110.81	107.21	109.86	110.68	111.13	111.58	111.09	108.83	107.94	107.64	113.74	109.01	108.22	111.78	109.7	109.99	110.52	110.66	111.9	107.93	112.55	109.87
99.849	99.19	100.44	101.59	99.971	98.691	103.03	103.24	101.68	100.66	99.652	100.69	100.46	100.23	100.6	100.25	99.252	100.66	101.71	98.285	98.417	99.375	99.028	100.16	98.212	98.378	101.25	100.19	101.38	100.5	99.13	103.35	100.23	102.32	101.24	98.944	99.385	101.77	100.06	100.47	97.274	96.648	101.48	99.452	100.12	100.75	102.03	102.56	100.15	100.8
103.13	103.71	103.82	101.51	108.99	108.4	104.99	105.32	106.71	104.58	109.06	105.71	106.8	104.91	105.61	106.22	103.38	106.59	102.38	106.63	106.56	106.78	105.58	103.82	105.6	106.4	105.65	102.67	105.06	103.97	101.56	105.37	104.38	106.97	102.45	103.42	105.96	105.67	107.81	105.84	109.28	103.9	107.66	102.86	103.99	104.68	105	104.67	103.15	106.35
102.87	108.87	104.41	109.01	107.73	106.96	108.9	105.41	108.35	107.74	109.52	107.08	108.88	108	108.74	107.43	108.05	107.89	111.12	110.49	106.99	107.5	109.84	107.99	109.88	106.1	110.15	110.54	107.13	108.72	108.29	108.84	107.09	111.05	110.59	109.42	106.17	107.13	109.7	106.5	109.93	105.06	104.84	109.35	108.27	109.61	109.35	107.15	107.22	107.77
99.794	99.826	98.952	99.503	98.676	97.64	102.16	100.52	96.278	100.62	98.083	99.619	97.528	97.963	98.667	99.529	99.558	100.02	100.2	97.418	100.13	95.482	94.13	98.394	99.804	98.887	97.763	101.58	96.7	99.978	98.574	99.129	96.712	99.043	97.049	100.67	101.51	97.432	98.39	98.711	99.403	101.81	104.17	99.747	97.273	100.71	100.05	98.891	98.955	99.653
98.295	98.439	96.789	99.724	96.541	97.179	98.195	98.616	98.518	97.92	101.17	99.801	98.554	97.724	97.529	98.221	99.36	96.966	98.076	96.849	98.088	96.867	96.664	99.028	103.18	97.339	97.834	100.23	95.493	99.664	97.08	100.45	100.27	99.322	94.482	96.952	97.577	96.657	97.744	101.34	98.813	97.39	98.461	99.046	96.887	98.369	96.699	98.955	98.816	98.247
103.56	107.64	108.25	106.84	106.31	106.36	102.71	103.38	107.88	105.72	105.48	108.83	104.48	105.58	106.51	103.95	104.33	103.61	104.78	108.07	105.77	102.94	105.35	108.38	104.38	102.3	102.48	105.97	104.13	105.34	103.26	105.39	105.79	101.97	103.67	109.2	104.7	103.57	105.16	104.13	106.7	103.71	100.85	105.89	103.15	103.33	105.96	103.9	106.47	103.28
104.32	104.16	105.35	109.97	106.44	102.55	106.87	104.8	103.01	106.06	104.19	106.12	105.12	104.32	105.81	105.83	103.8	104.81	107.29	104.03	106.32	103.57	107.7	103.49	103.95	106.88	104.17	106.46	106.43	107.56	105.81	106.01	106.04	105.45	103.26	107.93	105.35	103.52	105.42	108.85	103.95	106.88	105.64	107.95	105.79	103.69	104.75	103.91	109	105.92
100.84	97.477	101.26	99.476	102.36	100.79	99.617	101.56	97.854	99.685	101.83	98.711	97.798	98.615	100.89	99.538	99.236	99.793	101.48	99.754	102.9	100.57	100.53	101.71	99.666	99.671	98.743	99.491	102.55	101.64	99.856	101.37	99.117	100.76	99.761	98.539	100.03	100.71	102.24	98.585	99.597	101.58	101.8	100.49	100.27	98.978	98.292	98.368	101.62	99.742
106.06	107.6	106.02	102.41	105.5	102.56	105.96	102.22	104.76	106.33	107.36	103.15	103.65	104.81	104.51	102.67	102.4	105.61	106.5	109.11	108.44	105.9	107.09	105.18	107.92	105.69	104.31	103.24	104.65	104.08	105.96	106.73	105.38	105.66	104.66	104.96	108.55	107.76	106.4	102.66	106.48	107.8	103.87	103.25	101.67	107.27	106.55	106.39	107.86	106.39
108.85	107.7	103.49	102.63	105.47	102.96	105.83	102.59	104.93	107.55	102.84	104.65	101.69	106.76	106.15	105.52	108.69	105.52	106.42	105.18	103.54	105.05	105.58	107.76	107.85	110.61	105.17	107.77	106.71	105.07	105.67	106.81	106.1	106.39	103.67	103.94	105.39	106.1	103.27	103.12	106.55	102.81	107.77	103.61	108.4	105.38	104.6	105.97	102.98	104.75
99.889	101.06	98.938	100.04	99.088	102.62	100.54	96.916	101.23	100.22	102.02	99.612	102.12	98.139	96.961	98.366	100.26	100.44	102.08	95.007	101.08	100.99	99.889	99.93	96.592	95.57	96.229	103.2	99.207	101.5	103	99.658	99.724	98.387	102.18	97.828	104.78	97.277	99.193	98.854	99.603	98.142	101.64	101.06	101.08	98.861	99.667	101.28	101.86	98.396
102.26	108.28	105.55	103.38	107.42	106.84	105.42	108.66	105.5	107.05	106.98	104.19	103.59	107.21	104.83	104.44	102.78	102.57	106.04	106.01	105.81	106.99	105.64	101.45	105.63	108.66	104.57	103.21	104.7	105.14	103.22	104.06	105.73	106.18	107.53	105.05	107.75	104.22	103.48	106.97	102.38	107.03	105.03	108.16	104.83	108.91	104.47	103.51	105.19	104.7
105.72	107.03	105.23	109.07	104.76	106.05	107.41	105.3	107.49	105.41	105.81	108.34	106.73	107.45	107.47	108.53	107.32	110.09	108.3	106.57	107.41	106.48	105.44	104.02	105.59	109.33	105.6	104.34	107.6	105.97	103.87	105.89	106.91	104.71	105.95	107.64	109.03	105.68	107.04	106.46	104.65	104.24	106.92	108.8	105.46	103.12	106.78	105.33	108.54	106.97
105.89	111.63	109.22	109.26	107.66	107.96	107.77	108.65	108.75	109.63	109.93	108.09	105.26	105.03	110.33	107.36	107.14	108.43	108.75	110.82	106.83	109.38	106.4	111.28	107.02	110.85	110.9	111.38	109.66	105.53	109.04	106.59	108.57	109.5	110.61	110.12	105.06	108.86	108.88	106.36	108.51	108.86	110.03	104.92	107.87	108.72	108.21	110.26	106.1	110.46
104.6	107.21	109.73	108.89	107.94	108.68	107.18	110.2	109.94	110.87	109.8	107.45	109.36	111.3	108.66	105.97	108.26	107.6	110.33	108.13	107.59	112.42	109.22	110.24	107.66	107.27	109.6	109.44	107.44	113.9	109.31	107.82	109.3	107.08	108.78	109.98	109.3	108.81	110.62	105.66	109.5	108.49	109.12	105.23	108.4	107.37	107.51	109.06	106.34	111.4
110.57	109.49	112.34	112.85	109.73	112.17	113	110.63	112.57	110.37	111.59	110.7	112.58	109.69	110.47	113.33	108.64	112.35	108.91	112.84	108.66	111.93	108.42	110.43	111.78	108.37	109.83	112.42	113.44	109.2	111.86	113.34	113.07	109.71	109.86	110.11	112.06	109.57	109.95	110.64	104.66	108.1	108.74	111.1	111.83	112.9	109.56	108.91	109.01	111.52
109.45	109.3	111.1	102.56	107.58	105.86	111.72	107.95	109.03	104.08	107.21	105.37	108.5	107.65	107.3	109.03	107.9	106.51	107.71	108.45	108.21	107.73	107.91	105.62	108.95	109.97	109	105.54	105.81	108.13	107.52	107.76	106.45	109.59	108.65	109.14	107.87	108.84	107.42	110.14	108.05	108.84	108.61	109.85	108.31	109.52	106.77	109.96	107.6	107.29
107.13	109.93	107.15	108.18	106.85	107.89	110.18	109.43	105.98	107.36	108.24	108.36	107.3	110.33	108.47	107.06	109.55	108.13	107.24	105.93	106.53	107.76	111.07	108.44	109.48	108.65	108.46	109.59	109.12	108.55	109.34	107.14	107.28	107.28	111.24	110.01	106.29	108.92	107.87	108.5	108.07	109.57	106.31	107.6	105.25	106.2	106.17	105.75	107.73	108.08
107.75	106.71	106.65	105.09	108.48	103.95	104.79	105.4	105	107.35	107.42	106.47	109.03	106.86	105.45	110.02	105.79	106.05	106.96	107.35	108.32	106.77	103.64	107.44	106.03	106.76	106.66	109.84	105.6	103.74	105.14	108.66	110.98	107.71	104.86	105.76	104.79	105.37	107.88	104.67	107.51	108.79	103.93	105	107.2	107.45	107.69	108.23	107.27	107.83
106.31	106.4	104.51	106.18	101.55	107.02	105.17	105.88	107.2	103.35	108.04	106.6	106.26	106.65	103.4	105.21	107.08	102.9	105	102.79	104.71	106.55	106.1	104.7	108.54	104.14	107.31	105.97	105.37	107.26	103.41	106.6	107.14	106.4	103.62	102.99	105.55	104.06	102.74	108.35	105.32	109.12	105.57	103.14	106.89	106.87	103.12	106.83	104.19	104.34
107.46	106.31	106.01	108.58	104.87	106.87	105.89	105.92	109.06	109.45	106.85	108.79	106.1	106.57	109.57	107.29	112.42	105.63	106.98	110.38	105.7	106.38	109.44	108.5	108.51	105.1	109.87	105.71	104.28	108.2	105.76	107.56	107.1	106.39	111.11	111.03	108.69	108.85	109.27	107.72	106.25	107.9	110.75	107.23	108.51	110.59	108.37	108.57	107.37	105.92
105.64	105.07	106.19	101.17	106.18	107.59	105.28	106.35	106.53	105.12	106.32	107.85	105.4	106.61	111.08	105.31	106.35	107.01	107.86	109.35	105.9	105.97	105.82	103.17	105.76	105.99	105.86	106.05	107.64	104.5	108.07	108.96	105.82	106.12	109	104.97	104.57	105.81	105.93	107.15	107.05	107.33	107.21	109.06	106.28	105.01	106.39	106.93	106.79	102.9
106.68	109.91	109.94	108.16	109.01	106.99	107.97	107.52	106.47	110.15	105.89	108.15	108.17	105.95	110.01	109.87	107.98	109.1	107.99	110.25	110.5	108.54	108.21	110.98	107.73	105.99	109.15	108.2	111.11	108.98	110.74	106.35	110.68	110	104.35	112.32	108.66	109.61	109.45	108.9	110.27	107.11	105.98	109.89	107.35	109.82	106.51	109.8	108.33	108.17
105.01	102.21	105.77	101.36	101.71	103.06	101.18	102.01	104.08	100.32	107.27	102.5	103.79	103.98	99.908	104.21	104.53	104.09	102.65	102.33	105.72	102.76	102.18	103.44	104.94	101.96	101.79	105.39	101.5	106.67	104.64	100.54	105.29	102.55	104.8	99.434	101.8	107.6	100.66	103.06	102.06	102.76	102.42	100.55	102.31	103.65	104.8	102.64	103.35	101.93
100.44	101.8	99.181	97.929	99.87	100.19	101.31	101.23	101.03	103.31	97.558	99.846	98.144	102.88	99.249	100.06	101.41	98.867	101.08	103.65	100.2	101.3	101.48	100.42	104.7	100.27	100.25	98.84	102.58	101.01	99.58	101.42	101.1	99.852	98.997	102.73	98.647	100.1	99.189	101.71	100.29	100.42	101.49	101.09	98.804	101.49	102.97	97.119	99.558	99.577
105.3	103.9	106.23	102	106.97	102.57	108.24	107.68	107.94	107.54	108.6	107.24	103.42	106.24	106.94	106.41	107.33	104.87	105.89	106.29	105.5	105.33	107.54	106.14	104.37	102.37	106.68	107.34	105.7	104.41	105.74	108.27	108.63	108.75	108.09	107.65	105.84	106.16	109.26	107.71	107.5	105.69	104.59	102.47	107.79	105.55	104.99	101.07	107.6	105.26
103.67	105.75	102.17	104.63	108.69	107.54	107.85	107.71	105.1	105.23	108.93	104.68	105.63	109.93	102.86	106.25	105.7	104.02	104.1	105.86	108.88	102.78	103.79	108.37	104.35	104.8	103.19	107.12	108.03	108.1	104.82	107.06	109.01	102.95	105.42	103.96	104.74	107.91	104.88	103.75	107.72	107.62	105.62	104.57	102.67	105.41	106.47	107.1	110.02	108.27
106.78	109.61	107.35	110.16	105.05	110.35	108.3	109.55	106.62	108.09	108.88	108.37	108.82	108.25	107.23	105.54	105.43	109.05	106.72	108.22	109.57	110.94	109.41	105.49	104.17	106.57	109.75	107.61	111	107.41	106.65	104.1	103.62	110.58	107.11	111.15	107.54	111.33	107.13	109.46	108.94	106.95	109.35	107.48	109.72	108.31	110.36	108.03	107.84	107.19
100.82	98.101	100.81	98.162	100.97	101.8	102.07	101.23	100.21	101.73	99.393	101.34	97.076	99.127	100.38	101.77	100.39	98.013	100.35	98.273	97.004	100.6	97.962	100.4	98.078	100.75	97.166	98.448	98.121	101.97	100.74	100.02	101.04	99.253	99.567	97.733	98.985	99.803	98.427	99.474	99.367	98.773	99.722	99.858	100.99	101.55	101.48	99.922	99.75	97.419
108.19	106.49	107.04	107.12	112.66	109.03	110.49	105.91	106.29	106.57	106.46	105.36	106.71	107.39	109.19	110.44	105.87	110.22	106.72	109.41	106.82	109.77	109.25	106.5	110.43	109.58	109.5	106.38	108.67	107.58	110.19	106.33	108.92	106.74	110.3	111.07	111.03	111.41	110.53	109.38	106.9	109.75	106.4	108.47	111.82	108.59	107.98	106.87	107.13	108.14
104.59	106.46	106.4	106.92	103.84	106.76	105.59	103.62	106.62	103.51	108.19	109.49	109.67	107.86	107.04	106.22	108.42	106.53	107.77	106.09	105.79	102.94	107.46	107.05	107.51	103.11	105.28	106.65	106.38	106.35	106.81	103.03	107.77	110.06	108.76	105.03	106.4	103.46	108.24	108.68	106.87	103.85	107.82	104.28	107.05	103.68	105.27	106.62	105.61	106.79
105.45	105.01	106.85	103.63	102.81	107.89	103.95	105.74	102.9	107.54	103.34	101.67	103.67	105.69	103.59	104.81	102.21	107.04	103.19	107.38	104.62	108.17	105.85	105.82	104.73	105.75	104.41	108.72	107.09	104.26	102.99	107.85	106.05	107.84	104.03	100.79	103.69	104.71	106.82	105.53	106.91	102.5	105.22	104.8	108.2	106.32	105.73	105.54	104.38	105.21
109.13	107.8	109.21	106.47	108.78	106.67	109.18	106.56	104.94	108.18	108.21	107.08	106.91	110.41	109.73	108.46	106.54	107.75	112.18	109.11	110.94	108.39	107.21	109.69	106.85	109.9	106.65	106.61	108.69	109.17	106.08	109.9	107.87	112.37	108.22	108.41	106.78	110.06	107.14	108.29	108.56	110.46	107.24	109.61	110.35	109.17	107.2	110.35	107.79	108.2
104.32	103.54	101.31	103.13	102.64	106.31	100.68	102.56	101.14	103.66	102.63	99.753	101.23	103.76	102.15	101.14	101.39	103.64	102.68	102.47	102.17	104.46	101.12	101.19	102.83	104.17	106.64	103.66	99.636	103.36	104.85	103.98	101.74	99.671	102.82	99.941	102.79	104.19	102.3	100.97	103.22	99.974	103	101.6	101.56	102.14	104.28	102.12	100.56	105.91
98.458	97.231	97.345	98.372	98.764	97.533	99.672	97.226	98.212	98.894	95.68	100.09	100.44	96.466	96.186	100.11	101.27	98.16	99.697	98.151	99.974	98.253	98.708	98.794	99.176	100.71	98.831	97.44	96.761	98.951	100.64	100.03	99.475	97.597	97.813	100.63	96.736	96.749	100.48	96.315	100.42	101.87	98.624	95.452	95.109	97.229	99.39	97.077	97.015	97.678
99.256	97.226	97.465	102.19	99.476	98.35	100.28	99.946	98.982	99.19	97.862	95.627	99.074	99.151	99.966	97.703	95.971	95.724	97.249	94.117	99.628	98.383	99.015	101.28	101.38	99.995	97.263	98.812	96.643	99.216	99.705	98.963	97.037	97.836	99.363	100.5	98.783	101.37	98.623	99.655	98.327	101.18	97.968	96.983	97.727	97.71	100.34	99.675	99.568	100.66
104.91	101.99	106.89	105.44	102.5	105.05	105.17	105.66	104.57	104.3	107.23	106.98	107.49	107.22	103.98	104.05	107.57	106.48	107.84	105.45	103.71	104.81	102.97	106.38	104.74	106.23	104.13	104.22	106.62	103.49	105.19	106.84	105.72	103.19	103.87	105.34	105.42	106.6	106.27	106.3	107.69	107.84	107.96	104.99	107.62	103.81	105.51	105.67	102.4	106.34
104.69	102.7	106.26	107.09	107.93	101.73	106.23	106.54	103.74	104.3	102.93	104.82	106.97	105.38	106.07	109.25	106.66	103.44	105.01	101.95	105.91	103.59	106.46	105.99	105.92	105.5	107.25	105.85	108.21	105.15	108.24	107.22	108.01	104.69	104.09	102.62	105.56	105.04	104.86	106.18	106.38	105.72	107.05	106.57	104.29	103.6	105.91	104.47	106.56	105.75
100.08	93.981	94.92	96.273	97.995	95.458	97.939	96.584	95.836	96.394	100.4	97.615	98.701	98.43	97.753	98.752	98.703	98.22	96.514	99.265	98.94	96.441	100.95	99.141	99.631	95.571	94.888	96.149	99.829	98.297	96.304	97.253	97.195	99.559	95.915	99.883	97.991	99.386	99.405	98.151	93.933	99.202	96.189	98.35	95.299	95.334	98.403	96.533	99.162	100.39
110.7	106.22	104.77	107.85	106.58	106.21	107.64	106.23	109.4	107.04	109.25	109.45	105.23	107.45	107.58	109.16	107.4	109.56	109.01	107.48	109.54	109.06	107.45	110.77	107.4	108.56	107.72	103.4	107.27	108.22	107.62	105.92	107.12	106.02	108.84	109.23	104.9	105.4	109.88	105.9	107.43	106.89	107.84	106.71	109.15	106.03	108.93	108.33	106.02	108.05
100.07	99.684	99.123	99.925	94.904	94.319	97.388	96.754	97.12	99.304	94.821	99.89	97.801	98.797	99.619	97.281	97.217	99.25	98.377	99.453	99.421	96.391	97.022	98.028	98.338	99.314	98.666	98.976	100.09	97.435	98.822	100.8	95.763	101.64	94.937	98.858	96.917	98.984	99.066	94.145	99.676	96.367	100.68	98.409	97.94	96.598	99.956	94.263	100.4	100.68
105.34	107.92	106.61	107.19	108.88	108.38	108.29	105.45	109.7	108.98	104.85	105.95	107.81	106.51	105.01	105.99	108.64	105.73	110.66	105.52	104.67	107.12	106.15	106.31	105.91	109.13	107.74	105.45	105.61	105.96	106.66	105.03	107.73	104.47	107.12	106.44	107.99	108.03	105.3	106.92	105.93	106.12	107.23	107.53	106.53	106.19	106.49	109.48	106.43	105.56
98.438	99.224	95.821	99.69	100.35	95.963	97.992	93.6	98.278	98.169	98.797	97.496	96.254	101.17	97.014	97.619	99.998	98.32	97.116	95.051	96.538	98.189	97.533	97.634	99.107	97.015	98.676	97.434	96.622	96.912	96.571	98.016	99.091	98.867	94.793	98.67	100.96	98.735	96.97	98.676	95.363	98.58	97.3	98.581	93.331	95.787	97.991	101.8	100.12	98.234
106.24	107.2	107.48	107.51	102.84	106.83	107.68	107.37	105.96	105.81	105.8	107.53	109.04	104.25	103.16	106.7	106.94	105.82	107.65	103.49	104.68	107.94	108.39	105.02	108.57	108.29	106.7	107.61	107.43	104.61	106.32	106.16	101.78	104.15	107.62	107.02	104.19	106.16	105.68	103.72	104.78	104.27	105.92	105.71	105.29	103.54	107.31	107.93	107.2	106.3
99.979	101.06	100.59	101.66	101.49	101.44	100.64	103.23	100.94	101.23	101.3	102.32	97.859	102.41	101.48	103.12	100.33	101.48	103.63	99.497	100.58	98.103	101.31	102.78	103.65	101.44	100.35	99.291	100.16	100.69	102.75	103.33	98.054	100.04	102.85	101.98	102.38	99.784	98.569	100.49	99.228	100.57	98.797	99.222	102.03	100.24	98.533	98.078	102.24	101.29
104.72	108.37	109.1	104.02	109.84	110.75	108.97	106.37	105.69	107.07	106.59	108.67	107.98	108.29	109.04	110.51	108.64	108.56	105.08	107.93	106.91	108.22	107.3	106.1	107.39	108.38	107.81	109.01	108.28	107.51	108.69	106.95	107.26	106.69	108.36	106.75	107.04	104.77	105.74	107.76	109.19	106.69	110.79	108.03	107.59	105.85	105.31	107.42	108.09	107.01
108.63	105.98	106.61	107.01	106.8	106.06	104.59	106.63	106.46	104.44	105.15	104.58	106.16	106.77	104.97	105.13	108.02	105.96	106.69	107.23	106.87	104.39	108.23	104.02	105.47	106.5	104.21	106.55	105.53	107.88	106.14	108.11	106.41	105.83	105.53	108.54	106.11	103.22	108.06	105.98	106.1	108.44	106.59	104.9	105.89	102.94	107.04	107.56	110.65	104.36
109.44	108.96	107.75	104.6	103.12	104.65	105.51	103.61	106.06	107.13	103.41	105.21	107.07	102.16	105.47	106.27	105.99	106.57	107.03	108.5	107.35	107.78	108.47	106.12	105.81	107.04	105.1	104.11	106.83	107.92	106.34	104.22	106.79	107.18	106.74	108.44	104.21	105.61	103.88	106.66	104.62	104.86	107.39	107.04	104.76	111.75	109.39	105.96	109.69	108.95
106.72	104.03	103.02	105.1	105.32	105.99	107.07	106.34	103.5	103.02	106.48	107.38	103.23	107.54	105.68	106.07	105.73	105.78	105.53	102.23	107.65	105.09	104.42	105.99	104.61	107.43	101.95	105.43	107.27	104.93	106.16	104.37	106.19	104.9	105.76	107.55	107.14	104.13	105.49	105.23	106.77	108.04	107.47	103.76	104.92	102.38	107.41	106.12	107.48	106.61
99.373	96.391	98.736	100.95	101.16	102.22	99.302	99.623	102.59	99.616	99.709	98.669	97.489	102.18	100.36	99.42	98.461	101.78	101.12	100.06	102.11	99.852	97.877	100.97	101.96	98.216	98.894	100.08	99.009	99.166	99.903	102.4	101.72	99.628	104.3	99.444	96.686	101.6	101.88	97.784	100.93	101.32	98.723	98.97	99.172	98.599	102.21	101.4	97.972	99.468
108.17	107.43	105.53	104.21	102.81	107.3	106.65	107.76	106.63	106.42	106.37	105.86	106.26	106.84	105.38	105.12	103.32	107.36	106.84	109.54	104.27	107.82	104.26	109.58	103.45	108.56	107.48	107.99	106.11	105.46	105.29	106.95	105.33	105.56	104.73	104.75	105.44	108.98	105.35	107.03	105.97	109.25	101.94	106.98	104.13	108.59	104.59	108	105.72	105.3
103.87	105.51	105.73	104.01	103.54	106.23	106.8	104.53	105.03	105.73	105.23	109.31	104.87	105.82	105.49	108.86	107.77	109.32	108.15	107.25	107.13	107.68	103.53	104.25	103.82	104.1	107.22	108.66	104.52	105.31	103.73	103.29	104.31	105.84	106.97	106.21	109.98	105.72	104.79	105.83	105.38	103.19	102.52	107.04	104.85	106.25	105.77	106.29	105.14	104.2
112.86	109.25	107.66	109.18	110.75	111.74	110.36	107.98	110.57	111.93	110.34	111.54	110.76	110.78	111.09	112.35	111.86	111.46	111.31	108.7	108.34	109.54	111.7	108.85	110.93	107.4	109.9	107.85	111.27	108.68	112.67	110.76	109.93	111.01	113.09	110.45	112.54	109.52	109.14	108.42	108.57	110.72	109.69	106.56	111.92	111.25	110.23	108.58	109.81	113.03
106.36	107.07	109.23	108.64	109.02	107.76	110.16	108.24	109.34	103.7	110.1	105.38	105.75	108.71	111.57	110.07	108.2	108.47	110.56	105.49	107.34	107.98	106.42	107.47	107.69	105.78	109.22	106.73	106.27	106.19	107.12	108.81	106.37	108.45	107.1	109.3	109.27	109.03	105.79	109.96	107.34	109.5	109.44	106.1	107.59	105.99	110.14	106.94	104.3	109.23
104.73	110.47	106.61	108.95	107.43	108.73	107.16	107.64	110.45	107.23	107.67	106.2	109.6	108.7	110.95	108.95	108.68	107.5	107.17	110.51	106.99	105.36	108.01	108.61	108.82	111.9	108.84	108.59	105.47	107.68	108.8	107.43	109.97	106.14	107.35	109.55	108.61	109.71	108.12	110.87	107.11	109.16	106.08	107.11	106.32	105.5	109.4	107.18	105.68	103.52
108.75	107.34	106.03	104.09	106.01	102.43	105.54	109.01	105.82	105.3	106.03	108.91	105.92	108.67	106.55	106.95	105.67	107.85	105.34	106.72	106.9	107.05	105.44	109.19	103.04	109.13	108.32	103.36	101.73	107.82	102.94	107.89	104.83	105.58	107.18	106.36	104.6	106.3	108.51	107.55	105.5	102.23	106.15	109.6	108.99	106.8	109.73	105.08	102.06	104.6
110.92	112.26	109.92	111.39	109.9	107.72	107.54	110.77	110.7	110.83	110.86	109.28	110.07	111.52	112.13	112.48	109.21	110.19	108.43	110.58	111.89	112.92	111.22	109.44	106.29	113.24	110.26	108.81	109.92	109.85	107.78	109.9	111.53	111.08	109.68	109.21	108.73	112.92	110.36	107.07	112.39	109.94	108.88	110.54	108.52	114.03	111.97	112.86	111.96	110.72
109.74	106.71	105.31	105.86	107.76	106.39	106.22	104.5	106.33	106.62	105.38	106.37	107.79	103.56	106.21	101.75	105.66	102.97	106.42	103.63	108.17	102.83	105.03	103.76	105.05	106.29	107.37	105.79	103.89	103.92	105.56	107.98	104.99	105.56	103.87	107.36	106.9	104.45	107.02	106.21	105.77	106.23	105.87	103.48	104.91	100.96	107.43	107.43	106.22	105.88
106.65	106.36	104.55	110.11	107.97	103.62	103.42	105.76	102.55	102.58	105.47	106.31	105.26	103.46	106.01	107.06	107.48	106.13	106.95	104.02	107.19	106.67	106.3	103.55	106.66	106.86	107.32	103.95	102.23	107.31	107.71	104.68	103.12	108.13	107.07	104.8	105.86	105.98	103.22	106.34	107.07	105.8	104.78	106.8	106.05	107.51	104.77	107.43	107.06	102.88
107.72	103.67	105.85	105.76	102.4	106	103.68	103.94	107.15	104.83	110.57	105.63	103.91	111.14	104.63	105.43	107.88	104.66	106.16	104.55	107.01	105.3	101.08	105.74	106.13	104.9	106.55	105.85	105.43	107.1	104.02	101.72	109.19	104.47	104.62	108.29	106.94	107.61	105.69	107.88	107.78	104.53	105.45	106.01	105.82	105.99	106.26	104.55	104.26	102.44
101.95	99.15	95.799	96.415	95.42	95.62	98.62	97.389	95.234	99.302	98.239	98.028	100.02	95.751	97.364	94.896	97.021	98.862	96.031	97.184	97.781	98.982	94.833	96.276	94.671	101.44	98.388	96.683	99.774	101.5	99.867	98.41	99.822	98.738	97.456	97.521	99.096	98.66	95.847	98.058	99.956	101.36	97.535	100.37	95.714	95.496	96.202	99.691	98.371	97.386
109.35	100.27	109.38	106.69	105.45	104.24	103.71	104.09	106.91	106.52	104.05	109.64	106.91	105.79	108.14	104.43	104.95	102.03	104.78	106.98	103.95	105.4	105.31	106.28	105.75	104.78	104.38	107.07	107.33	104	107.36	103.1	105.22	105.77	107.7	105.71	104.93	106.24	108.17	107.09	105.64	106.85	106.94	105.64	106.58	105.1	104.79	105.17	103.7	105.36
107.51	107.86	110.44	109.83	110.67	108.68	108.2	108.86	110.37	111.19	109.48	106.76	107.6	106.81	112.06	109.96	109.8	109.84	107.82	110.58	108.87	110.21	109.76	108.86	109.54	108.77	108.82	110.11	108.44	107.27	108.01	110.03	107.86	107.04	108.92	106.68	109.37	110.66	110.7	110.8	109.05	108.62	105.74	109.51	110.96	109.75	108.99	108.52	107.69	108.02
109.28	108.58	106.22	105.63	105.44	105.75	106.57	106.74	104.1	107.63	104.79	107.26	106.46	108.47	105.5	107.49	107.35	108.92	107.07	104.81	106.86	103.93	109.67	105.1	106.92	106.7	109.87	104.33	103.33	109.58	106.77	105.34	107.74	105.39	102.89	106.44	104.95	106.49	105.56	105.65	106.42	110.77	107.25	106.97	104.43	105.96	106.29	102.17	106.02	103.63
104.6	103.75	105.01	104.86	105	104.74	103.97	105.17	105.8	103.05	105.47	105.86	106.59	105.51	103.31	106.1	106.24	104.32	107.41	103.73	103.86	106.2	106.39	101.38	104.69	106.35	106.82	107.54	105.7	104.62	102.71	107.19	103.51	106.67	103.31	106.3	105.65	108.81	107.63	105.67	105.57	101.33	103.18	107.41	105.9	107.89	109.35	107.87	106.24	105.26
104.44	103.08	107.39	103.98	105.87	108.97	109.38	104.74	106.11	109	106.83	105.71	103.43	105.64	103.69	104.93	108.76	104.24	102.32	106.24	106.44	106.95	109.47	105.95	106.72	103.47	107.39	106.83	104.61	104.69	110.05	103.62	108.22	105.76	107.08	106.94	105.55	107.97	106.08	106.4	105.9	102.99	106.31	107.54	106.37	106	105.84	107.02	106.84	106.41
106.63	106.05	102.52	110.23	104.42	107.36	106.91	104.86	108.39	103.89	105.84	108.98	106.41	104.96	107.79	105.01	106.8	105.01	107.61	106.11	106.38	103.41	106.66	103.74	105.02	108.74	104.32	103.88	106.07	105.15	108.17	103.49	104.84	104.3	104.93	105.54	106.72	105.39	104.56	105.49	103.84	106.57	105.62	105.15	104.65	104.02	105.6	101.31	107.09	102.39
102.78	104.93	104.59	107.38	104.09	104.05	105.21	104.92	105.12	101.03	105.17	107.85	107.22	105.75	106.01	107.75	107.08	107.81	105.01	104.46	105.11	106.21	104.49	105.88	107.01	102.7	106.7	106.37	108.26	103.36	102.28	106.21	106.39	106.18	108.56	109.55	106.06	106.81	104.15	102.43	109.98	101.9	105.7	105.92	108.96	107.03	109.1	104.96	104.95	109.47
102.33	101.23	98.482	102.8	98.492	99.481	98.734	102.52	99.752	104.14	103	99.452	101.71	98.64	101.99	100.29	98.071	98.4	102.04	102.36	96.714	102.04	102.75	100.4	98.073	101.92	99.523	99.077	101.14	98.759	104.04	100.78	99.375	100.87	101.57	100.39	100.47	101.97	101.42	98.629	100.28	96.908	101.37	100.44	99.527	100.64	99.327	101.27	101.33	102.61
100.31	101.16	103.48	96.161	100.59	101	97.981	100.17	100.55	98.664	100.44	100.05	100.87	100.48	99.59	101.6	99.015	101.92	100.33	97.147	105.92	102.69	98.734	98.167	102.12	99.939	102.53	99.515	102.43	101.59	101	103.33	100.04	105.48	101.69	104.1	100.26	101.21	101.88	101.85	101.36	102.25	99.937	104.81	102.5	97.036	101.33	100.24	100.46	103.47
97.674	98.458	96.681	96.593	96.825	99.525	99.04	93.84	97.142	96.429	97.224	97.73	98.915	97.896	97.009	95.493	94.724	94.368	96.698	97.716	96.7	97.329	94.678	102.49	98.07	98.54	100.97	98.533	95.122	97.101	99.338	95.839	95.835	101.02	100.54	97.683	98.63	97.412	97.729	95.21	97.309	98.292	97.776	95.669	94.8	98.801	97.65	99.704	94.707	97.539
105.69	108.11	103.27	110.58	102.97	104.31	102.13	102.84	108.91	105.18	104.8	105.27	104.59	106.12	103.76	105.02	105.75	104.07	104.87	107.96	104.44	106.27	108.61	105.4	107.62	106.75	104.09	104.18	101	107.26	106.32	104.71	106	105.02	108.95	104.02	104.51	105.23	107.09	103.86	104.6	102.81	107.29	108.07	105.5	101.18	105.6	108.35	105.24	105.34
108.69	107.09	106.85	109.12	105.7	109.17	104.37	107.66	107.71	105.37	108.27	106.25	107.04	106.09	107.46	109.78	105.58	106.4	105.74	107.45	108.77	110.1	107.12	107.31	105.62	107.47	108.4	109.18	110.21	105.44	109.12	109.28	109.23	108.14	107.69	103.89	109.07	104.31	107.88	109.51	107.49	107.68	110.02	109.89	105.99	106.52	107.1	107.45	107.57	106.99
98.891	100.64	97.3	96.87	96.981	99.263	100.13	96.583	101.61	98.145	100.69	95.616	98.326	100.1	101.22	97.185	96.259	99.835	99.723	99.523	99.577	98.357	94.327	99.896	98.672	98.603	97.72	99.58	101.03	101.4	100.8	98.888	98.059	97.003	98.621	98.63	96.918	97.701	97.104	95.835	97.719	98.938	98.658	98.012	102.32	99.198	97.353	98.079	100.28	102.05
107	110.44	108.55	105.56	109.93	105.92	107.52	106.67	108.62	108.38	110.3	104.56	107	108.02	110.73	109.22	110.25	107.68	106.81	111.57	109.85	110.2	109.59	110.67	111.98	108.68	108.94	108.17	106.72	108.8	107.58	107.17	107.76	104.93	111.08	106.88	107.03	106.87	107.28	107.44	109.41	108.43	107.78	107.48	108.8	108.25	106.98	105.44	109.55	108.17
101.88	101.23	101.47	102.46	103.12	102.16	100.74	103.27	99.575	102.61	102.38	103.59	100.21	105.84	100.89	105.1	103.83	99.148	102.35	105.17	100.13	100.41	102.98	102.63	105.14	103.3	102.54	103.39	103.96	104.87	100.52	104.87	99.289	101.97	102.7	106.65	105.62	105.87	102.54	101.43	99.847	103.19	103.54	104.6	103.76	101.81	100.35	102.04	102.33	102.6
104.53	107.92	105.38	108.29	105.72	102.91	106.17	103.72	106.67	104.5	106.12	104.7	105.79	106.58	104.37	102.92	108.22	110.03	105.68	105.98	103.21	105.43	105.35	104.74	103.44	105.06	106.6	106.88	102.78	105.71	105.31	106.39	103.08	104.48	105.94	105.76	105.4	104.24	103.95	103.91	104.12	104.87	108.36	107.38	103.88	106.08	105.59	106.85	106.47	106.1
107.06	105.78	104.85	109.02	104.89	106.46	105.63	106.04	109.89	108.13	105.33	106.04	106.68	107.96	107.31	104.59	110.25	109.84	110.1	109.07	105.47	109.66	106.49	107.46	106.07	104.24	107.64	107.7	105.31	105.84	106.85	104.44	106.13	106.28	108.25	105.75	106.3	107.97	105.47	106.21	105.54	106.55	101.49	106.1	106.23	104.8	105.63	104.13	104.44	104.74
105.32	106.36	105.07	105.22	105.87	103.22	106.92	105.46	107.88	104.25	102.56	107.69	101.38	105.85	104.76	104.39	105.76	105.58	104.42	103.85	104.1	106.26	105.27	104.74	105.18	108.12	106.24	105.66	106.52	106.94	107.23	103.18	107.74	106.63	104.91	108.73	105.52	107.51	102.24	103.58	108.36	107.83	104.43	105.73	104.31	106.92	108.54	103.7	105.67	106.08
108.26	110.97	110.3	108.02	106.47	108.49	109.19	109.47	110.46	108.34	108.01	107.47	107.21	107.43	108.91	108.88	108.33	108.09	111.27	107.86	106.47	108.2	108.16	106.54	109.73	108.99	108.11	105.95	107.45	103.81	112.26	108.03	109.16	112.06	111.36	110	107.34	107.49	108.34	107.79	105.6	109.37	107.03	110.28	107.77	109.53	110.66	107.78	109.01	105.86
106.36	106.21	106.26	106.76	105.9	106.97	107.21	103.13	110.36	108.15	105.82	105.35	104.73	104.92	105.88	104.52	107.26	107.28	105.54	106.68	107.69	104.45	106.91	109.8	110.09	104.83	105.68	104.07	108.67	107.34	106	106.76	102.78	108.66	107.1	102.54	106.4	106.75	107.13	103.32	104.3	108.67	105	104.91	106.26	105.7	107.91	109.67	105.24	107.19
107.53	104.05	107.49	102.58	104.85	107.95	104.55	103.01	104.08	105.93	105.46	105.4	107.42	105.98	104.85	108.51	108.11	104.09	106.8	106.73	103.05	107.7	104.56	102.06	104.06	105.91	104.46	104.28	104.44	105.06	104.96	104.54	109.67	105.6	103.62	105.84	109.49	104.71	102.75	103.51	105.6	106.55	105.25	103.74	107.84	105.91	104.48	104.33	104.97	104.8
109.69	107.4	111.37	112.67	109.4	110.54	110.37	112.58	114.35	110.46	111.85	108.14	107.2	111.28	109.55	111.02	110.5	109.35	109.66	112.63	113.4	111.93	111.35	111.36	111.01	110.41	109.48	109.16	110.35	110.92	111.22	111.93	110.26	107.38	108.85	110.53	110.31	109.19	110.59	111.34	110.74	107.92	108.57	110.32	110.99	109.29	107.96	111.77	110.85	109.05
107.96	109.3	103.39	107.25	105.08	108.52	105.88	108.07	103.97	107.78	108.1	107.82	105.04	109.31	109.13	106.35	108.71	105.96	106.7	103.67	106.91	105.49	106.51	106.83	103.81	105.45	104.85	103.78	100.7	107.88	107.43	106.98	107.6	105.56	106.6	111	105.26	105.1	107.07	105.77	107.87	107.32	106.02	108.81	104.55	105.99	104.19	108.02	106.47	108.19
112.31	110.16	111.79	109.73	111.04	108.36	106.03	113.4	111	110.23	112.14	111.42	112.51	107.68	113.5	113.61	112.01	109.26	111.22	109.98	106	109.57	111.48	109.16	109.69	114.54	108.9	108.34	109.68	112.72	108.73	107.72	108.91	106.91	107.62	110.89	110.35	113.56	110.49	110.91	107.48	110.81	113.85	113.65	108.05	110.63	111.12	108.57	112.47	111.17
103.22	105.24	105.88	105.76	107.14	108.6	105.99	107.81	103.18	105.33	107.33	105.74	103.25	107.24	108.39	106.28	105.87	102.7	103.36	104.78	105.64	104.11	105.29	107.04	103.02	107.18	105.94	103.66	105.8	103.48	105.83	104.25	103.93	104.66	107.78	106.11	102.37	104.39	105.92	103.62	103.96	104.25	104.07	104.78	103.62	108.36	104.15	104.4	105.52	105.17
95.213	97.98	96.521	95.135	95.822	100.26	99.096	98.051	99.026	98.153	99.934	101.08	99.928	96.865	100.13	98.96	97.725	96.059	97.379	96.459	97.424	96.655	99.191	104.81	96.361	97.285	97.532	96.511	101.46	100.91	97.652	95.409	97.12	96.349	98.497	101.37	98.049	97.617	98.071	98.268	100.48	96.992	99.877	97.824	96.987	98.185	97.561	98.935	98.783	96.863
97.538	100.06	98.385	98.693	97.284	96.352	97.8	97.457	98.749	97.61	99.255	93.411	99.253	99.349	95.515	97.618	101.81	97.744	97.397	95.183	98.962	99.134	97.579	98.013	98.148	97.562	96.133	99.08	98.236	94.912	99.458	100.16	97.495	96.099	98.66	97.717	99.049	99.138	97.98	99.651	96.357	96.479	99.078	100.42	96.389	96.819	99.537	97.422	97.341	99.096
107.21	108.45	107.65	107.71	108.61	110.37	110.09	109.2	107.25	107.22	107.11	106.92	105.47	107.72	108.45	106.67	107.22	107.53	106.06	105.29	110.3	106.82	110.06	109.09	106.72	110.22	106.32	110.25	111.67	107.89	108.54	111.21	109.14	104.72	108.08	108.19	107.73	109.87	109.76	106.48	109.77	107.91	107.73	108.73	109.14	109.23	107.75	109.3	109.71	106.48
108.21	111.51	109.73	110.5	112.92	112.47	108.82	110.46	108.35	110.16	110.48	109.97	108.35	110.63	108.37	107.16	111.85	110.86	111.86	108.54	109.8	111.38	109.99	111.58	110.17	109.38	113.31	111.38	110.56	113.76	109.96	107.62	109.61	110.86	109.5	111.64	112.57	107.49	108.79	109.59	109.88	113.98	110.03	112.57	111.06	113.94	108.65	110	109.01	109.41
98.219	96.075	99.803	95.612	96.809	99.678	98.001	100.87	99.869	97.447	99.128	99.972	97.355	96.832	98.257	98.452	97.041	99.695	101.17	99.757	100.73	101.39	100.97	98.842	94.942	94.448	92.656	98.315	99.56	97.923	96.706	97.112	95.002	96.852	102.34	98.412	99.084	96.331	99.121	95.882	98.776	97.071	98.761	98.488	97.079	99.074	100.63	99.002	96.492	101.32
107.16	106.65	107.54	106.73	102.63	107.74	105.58	101.89	105.64	107.69	109.09	106.28	108.44	104.41	103.7	107.77	105.99	104.89	105.25	106.87	106.03	106.8	104.07	105	104.37	104.97	106.32	104.98	103.28	109.17	108.73	105.03	102.98	108.04	102.27	106.21	103.46	106.58	107.13	103.75	104.13	105.45	106.15	103.29	103.96	109.4	106.16	104.67	102.36	105.38
105.59	104.96	106.26	105.16	105.71	103.55	105.6	107.37	103.57	104.3	109.73	107.37	104.38	105.58	107.31	105.25	107.04	108.17	104.67	105.28	106.41	103.91	105.94	106.03	103.64	108.1	103.62	102.37	106.45	108.83	104.72	106.93	105.47	106.87	110.89	107.4	107.82	105.79	105.58	102.73	105.68	107.64	105.47	103.47	104.42	107.62	105.13	104.72	105.38	104.93
105.45	107.47	107.72	108.36	103.51	106.83	108.33	105.31	105.16	108.82	101.59	105.97	107.34	104.3	107.73	107.92	105.12	105.98	109.57	107.66	106.98	107.34	109.36	109.49	109.31	109.2	103.65	105.65	110.86	109.36	106.87	104.57	104.07	107.82	104.76	103.81	105.31	106.1	107.14	103.46	103.68	105.67	107.64	107.67	108.89	110.21	104.03	107.87	104	107.5
96.571	100.96	95.58	97.899	96.784	101.13	97.521	99.554	100.29	100.06	98.275	99.512	99.807	96.296	99.053	101.4	97.356	99.657	95.867	97.87	99.147	100.89	102.34	99.587	101.5	97.846	97.073	94.855	100.73	96.956	97.17	98.737	97.846	98.671	97.853	97.854	98.309	96.246	97.569	97.877	96.676	101.03	97.497	98.211	98.531	97.577	99.414	98.031	98.429	100.19
97.764	97.709	98.252	100.84	98.145	99.034	95.802	98.639	98.576	95.689	98.812	97.558	99.725	97.536	95.893	97.544	98.411	100.83	100.71	97.814	97.743	93.33	98.046	98.57	102.42	100.57	98.388	97.345	98.672	101.32	99.659	98.185	99.581	97.776	101.34	99.744	99.111	97.461	98.976	99.613	98.42	96.95	97.993	97.581	98.336	99.858	97.078	98.5	97.906	98.313
108.61	108.51	110.69	106.36	108.64	108.06	107.96	108.77	105.96	105.5	107.97	107.82	107.57	107.18	110.08	107.03	109.5	107.24	107.36	107.57	108.03	104.75	109.86	110.14	108.2	110.88	108.3	106.68	111.51	109.42	109.46	109.67	109.09	109.34	109.04	109.56	107.76	108.12	107.18	107.4	109.51	106.17	105.94	108.97	110.72	105.23	110.65	107.77	107.54	108.36
103.89	108.73	107.37	103.98	106.78	108.14	107.37	106.48	108.01	105.64	104.75	106.91	105.99	108.88	106.06	107.5	107.01	109.4	105.98	107.13	106.4	106.12	110.45	107.3	106.45	107.2	107	107.32	108.65	106.08	105.68	105.23	105.33	103.27	107.21	108.66	105.76	106.54	107.35	108.66	105.8	106.71	104.99	109.45	107.05	106.84	109.53	105.25	104.39	103.78
105.19	103.84	104.12	106.2	104.62	107.03	101.95	104.37	106.45	105.36	105.54	102.64	105.64	106.6	106.35	109.21	103.64	105.79	108.41	107.96	104.92	106.14	105.92	106.63	104.81	105.67	105.2	108.83	106.22	103.13	102.93	106.48	103.1	108.45	106.6	105.29	107.8	104.14	106.82	107.14	105.33	106.46	104.01	107.06	104.09	105.41	106.6	104.45	106.9	103.36
105.89	104.66	104.84	104.62	107.14	106.35	108.73	107.76	105	108.39	109.51	105.72	107.94	106.96	106.96	104.76	107.73	107.49	109.75	105.32	108.28	104.75	106.38	107.17	104.64	105.82	102.09	105.93	106.8	105.68	106.45	104.4	105.24	102.45	105.84	102.6	106.97	107.21	103.93	104.97	105.17	107.18	102.69	107.1	105.35	104.74	107.01	105.06	105.91	106.51
112.57	105.82	106.3	108.01	108.89	108.57	108.14	111.4	109.07	110.69	109.58	107.56	111.72	109.02	109.07	105.24	106.62	109.37	107.25	106.69	105.29	108.35	109.15	106.41	107.85	108.07	109.85	111.39	109.06	109.59	109.49	105.91	107.43	108.5	108.35	108.44	109.17	107.91	109.06	110.38	112.11	107.62	108.81	109.88	107.45	109.08	107.8	107.17	108.27	107.09
105.73	107.07	105.42	108.13	102.81	103.63	105.47	104.18	106.53	103.38	107.33	106.22	108.51	103.93	108.65	107.11	105.09	107.47	106.13	105.03	105.66	104.18	104.83	106.41	105.99	105.87	102.87	108.45	105.82	104.22	104.52	105.16	106.44	107.81	107.75	108.31	104.24	103.74	104.9	104.57	102.29	108.26	108.12	106.63	105.58	103.82	106.44	109.02	106.13	103.4
110.22	109.32	108.61	107.5	111.68	109.86	111.24	106.45	106.72	110.28	110.17	109.78	111.3	107.31	107.52	112.33	108.21	110.32	106.46	109.49	107.95	105.87	107.59	107.35	108.95	106.3	108.61	111.81	107.9	113.74	107.78	103.88	108.58	108.76	112.64	107.5	105.27	107.59	106.58	107.22	105.23	109.01	107.08	107.06	107.71	107.79	109.37	106.66	106.43	109.1
102.64	105.94	104.14	111.22	108.07	105.07	103.83	107.57	108.01	106.32	107.11	105.4	105.07	106.81	105.85	105.79	103.36	106.87	107.01	105.7	104.11	106.26	106.92	102.66	102.79	104.58	106.17	107.03	103.94	103.77	107.13	107.14	102.89	107.1	105.64	105.94	105.12	105.09	105.99	105.82	109.59	106.53	105.24	105.52	107.71	107.61	104.3	105.59	106.41	105.93
105.88	101.42	103.77	102.78	107.38	104.66	104.18	100.59	105.22	101.77	100.28	100.56	106.89	99.51	104.21	102.78	103.69	99.301	103.84	101.74	104.2	100.32	103.31	103.43	105.47	104.34	106.74	101.14	103.33	103.73	101.9	101.67	105.79	105.63	101.41	99.038	104.87	100.53	103.12	102.37	102.26	105.98	104.25	100.9	103.56	101.97	100.59	102.58	102.47	99.4
103.09	105.82	108.73	106.01	104.68	108.34	104.37	106.2	102.89	107.53	102.73	104.6	103.38	105.27	105.54	108.89	108.37	108.05	105.21	102.64	103.45	106.99	104.84	105.56	104.01	108.96	106.37	105.3	107.02	105.12	104.57	107.6	105.42	108.81	107.23	107.18	101.5	107.26	104.47	105.54	103.79	106.82	103.64	103.57	103.39	106.76	104.11	105.68	106.02	106.68
106.74	105.01	111.1	106.37	109.38	110.96	110.28	109.41	107.81	106.2	109.7	110.23	106.28	109.97	110.97	102.42	108.06	111.01	107.5	105.07	105.38	106.79	103.8	109.83	111.09	108.37	105.32	105.72	104.68	105.33	107.75	111.14	107.16	107.37	107.44	106.76	102.08	106.04	108.83	108.16	108.96	109.52	108.16	111.72	105.33	109.64	106.36	107.38	107.17	106.38
111.34	110.61	110.95	109.92	111.86	109.43	111.82	109.87	107.03	113.26	110.08	108.03	109.37	108.23	107.49	107.35	109.82	109.47	107.1	109.64	109.12	111.19	113.36	109.55	110.63	107.63	111.77	109.38	108.33	110.08	112.69	110.85	110.26	111.79	110.49	111.05	109.06	112.96	109.24	110.25	109.77	109.89	113.74	108.6	109.57	110.83	108.78	109.29	108.31	112.95
105.32	105.73	103.74	106.04	107.03	106.19	107.56	103.34	104.06	106.71	106.46	105.11	102.4	104.48	105.21	104.01	105.66	105.61	106.35	106.22	104.87	105.04	107.74	107.29	106.42	105.81	106.45	105.71	108.81	107.73	108.63	108.63	105.31	104.99	106.86	103.67	104.23	101.46	102.58	103.36	107.32	103.75	105.08	102.86	102.83	105.25	109.78	107.46	104.9	106.92
108.22	110.28	109.8	106.99	106.59	107.26	104.74	109.75	105.8	106.13	108.29	108.35	109.88	110.33	107.95	110.43	107.9	110.23	105.89	108.91	106.38	106.16	110.9	108.65	106	107.45	107.69	106.59	106.56	109.35	112.22	107.7	108.1	109.07	107.34	108.38	109.15	107.81	106.9	108.52	109.7	107.24	109.69	103.74	105.92	104.12	104.35	109.01	109.93	107.48
104.02	106.6	107.29	105.25	109.01	105.95	105.89	105.23	104.68	102.09	105.52	103	107.43	103.6	106.89	105.73	105.13	103.62	106.79	106.54	106.6	108.47	104.23	105.15	105.4	103.33	106.68	104.25	106.37	103.68	105.9	106.42	104.67	108.13	105.33	101.9	105.67	104.49	103.26	103.65	107.31	105.36	107.18	108.02	106.21	103.86	106.53	103.95	103.93	102.77
107.88	109.75	106.1	109.75	108.73	110.34	108.32	110.49	107.75	112.1	106.24	109.37	105.81	106.93	108.67	107.25	107.41	106.6	110.36	106.77	109.46	105.34	108.99	108.34	109.2	109.62	111.78	108.04	109.05	111.01	108.74	108.58	108.86	106.36	109.13	109.2	104.75	110.05	109.33	108.54	106.99	110.7	109.17	110.78	110.07	108.05	105.75	109.51	105.89	110.07
109.6	108.24	104.72	106.98	108.44	105.5	108.52	106.61	103.57	107.91	106.27	106.08	106.66	108.11	108.94	107.41	106.73	106.05	105	106.26	106.38	103.27	104.99	107.88	107.71	106.54	106.42	105.92	108.07	108.29	107.03	102.84	107.28	107.52	105.53	108.38	109.2	106.69	108.14	105.9	104.81	105.82	106.04	102.93	105.96	106.7	108.22	107.1	102.41	107.78
97.797	100.53	101.25	101.88	101.4	99.268	100.3	100.6	101.11	100.38	98.789	103.3	103	100.15	101.85	100.79	101.69	99.799	98.675	98.946	97.689	98.339	100.18	103.59	98.854	99.787	101.36	102.11	98.36	103.83	102.78	102.53	100.28	99.421	102.49	99.952	98.674	99.381	101.65	100.12	98.182	102.39	97.545	96.603	103.57	98.701	101.5	102.43	97.921	103.5
111.01	110.27	111.1	109.66	108.1	108.32	106.11	109.75	110.24	108.88	111.88	111.38	105.93	108.43	110.94	107.63	108.68	109.64	108.54	108.3	109.7	108.27	102.67	107.92	109.78	108.47	110.59	107.95	110.21	111.25	109.22	108.27	107.77	105.35	109.06	110.6	109.36	106.56	108.46	110.09	108.87	108.4	112.45	110.62	107.27	106.13	108.48	106.8	105.65	108.78
105.15	104.15	103.49	103.47	106.57	105.36	104.71	105.33	107.78	109.67	106.91	107.97	106.39	107.4	103.07	105.28	104.86	104.21	103.81	107.2	104.96	108.18	107.46	104.51	104.21	106.39	106.48	102.69	106.74	104.17	107.94	104.95	106.17	108.56	102.76	107.85	103.44	108.49	102.07	102.82	105.77	107.39	106.35	106.61	105.54	106.16	106.56	103.76	103.39	104.97
105.53	105.62	105.36	105.76	107.01	106.52	104.95	105.16	104.66	107.42	104.08	105.67	105.43	104.6	104.08	104.37	103.97	102.91	105.82	105.85	107.05	105.52	104.04	104.57	108.88	108.28	108.07	104.67	103.68	108.18	107.44	111.44	104.88	106.86	105.73	100.28	105.06	104.34	104.75	103.54	110.2	101.79	109.84	107.98	107.63	102.92	104.02	104.53	103.2	104.3
107.16	112.31	107.8	109.45	108.57	108.11	108.24	108.63	105.52	106.21	111.19	109.37	106.48	105.99	108	109.72	105.54	109.91	108.53	108.27	108.6	105.5	109.03	106.03	106.89	109.14	107.76	106.85	106.7	107.91	106.56	109.37	107.91	109.3	108.32	107.84	105.31	109.09	110.23	106.68	104.48	109.52	104.42	108.69	107.65	108.53	110.87	110.7	106.45	108.67
99.769	98.215	102.2	100.55	104.59	99.68	99.973	101.57	102.23	101.9	101.81	101.02	99.838	101.62	99.572	101.51	100.93	97.889	102.62	101.67	100.7	103.1	98.433	100.83	101.05	99.96	103.49	102.63	97.53	100.44	98.783	102.37	103.38	102.89	98.545	100.63	98.226	102.46	98.89	103.42	100.58	98.091	102.64	102.84	98.293	104.49	97.243	97.947	102.89	101.09
97.663	96.316	100.34	97.8	99.704	98.96	95.362	98.981	98.859	99.139	96.311	99.802	98.562	99.299	97.463	98.508	100.17	94.97	101.06	96.401	98.101	95.965	103.01	98.449	100.86	97.686	97.982	97.46	94.596	99.44	98.098	97.064	96.507	98.867	96.541	95.866	98.513	98.738	96.88	99.635	94.102	97.915	98.214	97.441	98.11	100.1	100.04	97.614	97.622	95.806
105.94	106.95	104.91	103.95	107.98	106.12	104.67	107.37	104.42	106.17	106.68	107.8	102.46	104.68	111.94	107.59	107.72	105.41	105.94	107.53	108.42	105.88	105.47	104.85	107.02	105.83	105.08	102.81	109.19	105.25	103.26	104.71	104.77	106.82	105.11	108.2	106.06	105.33	108.28	103.55	106.99	106.61	107.15	101.28	105.29	106.17	106.02	106.35	105.84	106.32
106.64	111.03	110.78	109.22	105.78	108.17	109.46	108.89	108.33	107.05	108.46	108.11	108.73	110.12	109.52	108.29	110.47	110.3	107.47	110.61	104.98	111.35	108.3	106.4	108.48	111.23	109.31	112.27	106.55	108.1	108.93	107.16	110.86	111.67	109.98	109.19	108.99	110.62	106.22	108.4	108.61	108.86	107.42	108.25	107.71	104.96	107.91	106.72	106.17	109.42
110.44	102.51	111.48	106.85	107.51	107.45	106.28	108.3	104.79	108.03	109.68	111.18	105.41	107.36	111.07	105.88	110	104.69	105.95	108.73	105.76	106.93	111.04	107.17	108.5	108.51	107.84	109.08	106.98	107.95	109.45	109.84	107.42	109.37	111.04	107.9	107.53	107.83	107.11	104.21	106.69	108.41	108.4	108.59	109.39	107.03	109.12	108.53	104.11	108.43
107.96	106.73	107.18	105.04	107.39	109.97	106.18	107.08	110.41	105.12	104.9	105.65	107.42	108.65	110.02	109.31	109.58	105.83	109.6	112.94	108.9	106.29	107.44	111.15	109.06	107.76	108.14	107.6	103.98	113.1	107.79	108.58	106.77	106.8	108.71	109.16	107.26	104.43	110.3	105.23	107.44	111.65	107.48	108.37	107.64	106.54	109.62	109.96	108.25	107.29
94.973	100.93	98.032	98.361	99.216	99.826	96.34	98.763	99.234	100.45	99.146	95.08	99.188	95.695	100.25	98.785	97.607	96.064	100.04	95.419	97.33	99.318	98.329	97.206	96.874	99.093	96.729	101.12	96.825	99.596	95.211	96.744	98.352	97.793	98.218	95.232	100.54	97.273	100.13	101.73	100.21	99.46	101.12	95.529	96.63	97.093	96.931	100.11	96.705	96.875
108.7	104.64	105.04	104.05	107.46	105.13	107.46	106.64	107.18	108.54	106.64	106.36	103.41	106.95	106.53	105.42	102.91	108.75	106.78	109.13	108.12	107.49	107.03	106.97	105.89	105.08	104.31	107.53	105.44	104.48	106.65	108.31	105.12	106.17	105.3	106.79	103.76	107.93	106.39	105.82	104.83	107.55	107.32	107.91	104.95	103.11	107.54	107.39	106.08	106.3
98.941	99.046	99.85	101.62	97.546	99.498	99.372	98.182	100.14	98.628	97.557	99.957	98.975	95.55	98.807	98.992	96.845	99.639	98.177	97.979	101.38	98.101	100.96	96.699	99.483	97.715	99.934	101.65	101.74	100.61	97.168	98.516	98.927	99.988	99.785	98.399	99.446	95.934	98.185	100.18	97.65	97.969	97.333	100.63	95.496	101.39	99.176	96.629	100.87	99.754
105.45	104.92	105.81	103.72	103.6	106.55	106.65	105.22	104.19	106.25	107.28	107.68	104.58	106.43	103.89	106.64	107.04	107.3	103.22	102.48	104.72	104.5	103.59	107.93	104.75	101.98	104.08	104.07	106.1	104.17	106.05	103.96	102.41	104.16	105.78	102.9	106.27	105.68	106.04	106.48	102.55	107.45	104.59	107.39	104.77	103.6	103.9	104.69	106.68	103.49
106.1	107.39	105.32	107.48	104.92	103.73	104.26	104.18	106.4	104.78	106.56	104.95	106.32	104.82	103.32	102.76	107.3	104.11	103.9	105.56	102.71	104.41	105.31	103.69	106.77	104.42	106.15	104.2	108.67	105.55	102.73	105.86	106.08	106.43	101.52	105.25	107.98	105.79	108.82	106.09	101.66	106.59	103.36	106.67	105.2	102.51	104.74	106.53	102.48	105.02
108.54	106.79	108.13	105.74	107.34	110.77	108.34	108.94	108.37	108.77	108.64	106.47	108.5	110.77	109.32	109.61	109.12	108.83	110.02	109.29	108.74	106.73	108.44	109.01	108.63	109.07	109.01	110.78	110.52	109.45	107.16	108.33	107.19	109.38	107.26	108.19	107.79	105.67	108.96	105.14	109.9	107.68	108.66	106.53	109.95	106.68	107.28	107.89	102.25	107.18
107.61	111.79	104.93	107.43	106.93	108	107.3	107.56	110.49	108.38	109.9	104.81	107.53	107.75	105.17	105.66	105.57	107.52	107.98	111.37	107.04	104.99	106.35	108.66	109.24	109.31	108.93	104.91	108.8	107.16	110.36	106.17	109.47	109.5	107.34	113.39	109.53	108.68	105.73	109.15	110.83	105.57	106.03	109.41	107.15	107.54	108.47	109.86	106.96	106.37
106.17	107.67	107.56	111.07	107.41	105.31	109.54	105.98	109.01	108.86	107.28	107.23	109.12	108.13	110.92	108.55	109.2	108.76	105.42	107.62	105.33	107.69	108.01	108.43	109.17	108.92	109.1	108.77	109.25	105.26	106.95	105	107.33	105.5	107.31	107.71	108.11	107.84	107.75	106.93	106.05	108.19	107.28	109.03	105.44	106.49	105.93	104.85	107.02	110.3
104.97	103.16	102.67	104.33	107.79	106.19	103.44	106.17	105.48	103.54	103.96	103.99	107.98	104.98	104.69	106	104.01	106.59	103.44	104.08	105.47	105.71	108.26	107.02	105.34	106.24	104.98	105.87	105.64	108.22	103.68	106.96	105.36	105.23	106.52	106.03	107.2	104.79	103.56	105.09	108.36	106.51	104.64	107.15	106.53	104.39	107.22	104.38	107.47	103.55
108.29	106.69	104.69	108.72	106.44	108.04	104.84	107.6	107.47	107.91	107.59	106.03	103.64	105.07	106.24	107.01	106.43	108.31	106.94	103.47	103.15	105.88	106.54	107.9	105.8	107.99	106.17	109.33	106.79	102.99	104.3	106.64	103.67	105.13	106.07	107.4	106.66	105.04	102.69	104.44	108.22	105.23	105.49	106.35	105.22	104.57	105.96	108	107.12	103.99
96.913	96.908	98.788	102.17	95.466	98.064	97.62	101.54	99.967	100.8	98.553	97.885	96.535	98.509	99.469	100.25	98.518	98.854	98.929	95.795	95.896	95.655	97.259	99.314	96.879	99.173	96.531	99.13	99.794	99.006	98.352	98.2	99.25	99.696	98.468	98.587	96.264	100.42	98.551	98.565	96.82	100.34	98.78	97.496	100.38	99.164	99.309	101.02	97.226	97.65
101.22	98.036	99.297	96.98	96.159	99.734	98.304	99.547	99.075	97.76	97.78	98.379	97.52	99.274	101.68	99.211	101.63	95.053	99.648	98.217	99.908	101.41	101.81	100.43	96.484	97.327	98.223	97.845	100.51	100.67	96.5	98.692	100.29	98.574	98.641	96.907	99.876	97.724	96.937	98.793	96.595	98.101	99.032	97.259	101.33	100.75	102.08	101.24	99.233	97.756
107.45	109.86	111.34	110.69	112.05	107.54	106.78	109.72	109.76	110.99	108.61	110.97	112.47	109.95	110.41	112.82	108.3	108.93	111.21	110.92	109.96	111.3	113.06	111.88	113.06	109.9	111.63	111.72	111.63	111.2	111.34	113.84	108.01	107.97	109.11	106.87	111.74	111.93	110.55	111.35	109.88	112.96	109.13	109.29	108.84	111.5	110.41	110.2	109.84	107.66
97.579	97.451	96.576	96.877	98.641	96.196	100.61	96.053	98.085	94.323	97.572	97.569	96.967	98.327	96.318	97.048	98.854	97.466	98.221	97.912	98.703	99.267	98.698	96.37	98.643	98.001	99.907	98.48	98.747	100.65	99.414	97.622	98.809	98.162	97.331	99.504	99.002	98.285	100.06	98.384	99.623	100.45	98.145	99.096	99.889	97.11	98.15	98.88	98.439	97.743
107.14	109.69	107.21	105.49	109.24	110.49	110.5	111.32	105.64	108.7	106.86	108.41	106.35	108.06	109.01	108.62	109.32	106.62	105.46	107.97	110.42	108.55	108.19	109.95	107.48	107.29	106.87	105.28	106.37	106.42	107.84	104.29	107.05	107.84	107.86	106.54	106.67	107.18	105.43	105.34	104.93	107.78	108.34	108.23	109.02	107.83	106.47	111.2	105.27	109.07
106.31	110.16	106.78	109.09	109.4	109.49	110.02	107.81	107.52	110.47	111.7	109.11	106.13	108.57	112.09	107.59	106.35	108.33	108.66	111.9	105.3	105.76	108.69	108.33	106.47	112.05	107.49	109.46	107.55	108.07	107.96	105.88	111.42	109.03	106.99	110.63	108.57	110.19	108.84	110.75	108.82	110.08	107.96	106.93	109.67	109.62	110.2	108.02	109.25	108.49
99.864	100.63	100.11	99.919	100.55	102.13	99.285	101.59	103.32	99.526	99.994	100.5	99.689	98.946	100.6	98.349	100.11	99.977	100.27	100.4	101.46	102.77	101.77	99.291	100.39	100.71	104.14	98.787	102.41	101.76	103.04	102.78	102.51	99.69	97.827	100.56	102.24	101.12	96.528	96.978	100.19	100.15	98.96	100.51	100.11	102.04	102.5	100.92	99.315	99.511
110.93	106.44	107.16	108.75	107.21	109.71	108.81	108.47	106.14	108.81	108.44	109.79	109.11	111.17	105.31	108.29	105.43	107.94	104.41	110.92	111.01	110.29	108.48	107.21	110.42	110.15	106.19	109.17	105.96	109.02	106.28	110.21	106.92	107.99	108.56	105.01	109.88	106.42	106.8	107.74	105.21	109.82	107.37	108.79	112.32	109.11	107.22	109.09	109.31	103.61
108.39	105.48	105.53	107.09	107.03	103.66	104.09	105.69	106.22	105.2	103.7	106.56	105.44	105.08	104.95	108.5	104.46	104.06	107.15	104.88	106.27	103.63	104.01	105.71	104.69	106.07	105.94	105.72	107.79	104.12	106.28	106.3	106.87	107.67	106.29	107.86	104.51	105.13	108.65	106.66	108.24	104.22	103.59	105.32	101.71	107.93	104.17	106.09	106.94	109.79
103.77	105.19	105.33	103.56	104.82	102.11	103.06	105.93	106.35	101.84	103.19	103.91	105.35	102.17	104.65	105.66	104.89	108.64	103.2	108.08	103.95	103.47	106	106.03	107.63	103.65	105.88	108.63	104.39	108.47	105.11	107.41	103.24	105.24	103.71	104.85	108.58	104.81	106.26	108.03	104.25	106.16	106.21	104.01	105.47	103.27	108.2	106.41	109.09	103.95
106.53	109.37	109.95	111.02	110.55	107.71	108.26	107.09	112.13	109.42	107.66	108.87	107	108.2	104.85	115.21	106.77	107.48	105.06	107	109.14	107.62	106.71	108.63	104.19	107.64	109.46	106.6	111.4	108.69	113.01	107.07	108.03	107.88	109.39	109.18	108.86	109.86	106.72	114.75	107.65	111.39	110.21	110.32	109.58	107.32	108.35	109.34	109.84	110.73
108.72	109.07	106.76	106.22	107.47	106.68	107.83	108.51	108.6	107.45	104.43	107.63	106.77	105.89	108.5	105.71	106.45	108.34	105.84	110.12	107.82	110.03	107.37	105.83	106.11	107.58	109.91	111.06	109.05	105.4	108.21	107.9	106.2	110.42	106.07	105.85	110.06	109.26	110.32	108.88	110.39	107.2	107.66	110.22	106.71	106.07	110.42	107.59	105.75	106.14
107.96	109.53	107.16	108.73	111.49	108.22	111.28	107.37	107.52	109.67	109.05	107.96	108.51	107.8	107.78	112.3	107.7	106.12	106.92	110.58	107.9	108.12	108.6	108.37	105.35	112.68	109.04	106.66	108.75	107.51	111.37	106.39	109.52	106.03	110.65	107.16	109.73	107.24	110.02	106.24	107.5	107.15	110.59	106.85	109.59	109.35	105.15	109.6	109.5	107.25
101.37	101.41	102.05	103.11	101.5	102.56	96.588	97.853	101.04	102.11	99.151	100.54	99.711	102.07	100.99	102.41	97.386	99.429	99.551	103.37	98.523	101.31	98.95	102.15	95.996	98.164	103.55	96.751	99.246	101.36	99.227	101.3	102.53	101.46	99.747	101.06	103.4	100.17	102.06	103.05	102.09	102.84	98.667	101.66	100.21	100.96	102.35	100.79	99.481	99.461
107.43	105.58	102.26	103.4	108.77	108.2	106.34	106.04	104.22	106.45	104.01	108.67	108.88	105.46	105.29	109.6	104.43	105.11	104.17	107.72	108.11	104.1	107.52	108.15	105.18	103.32	104.09	106.07	104.68	107.32	105.33	105.02	105.91	106.06	107.45	104.12	105.97	107.81	109.92	107.59	106.83	107.27	107.6	108.52	106.37	102.93	106.85	109.04	104.06	109.27
108.32	108.12	107.96	108.88	105.61	104.39	109.4	107.05	108.19	106.88	106.95	111.13	110.59	108.04	109.74	108.97	108.96	107.7	109.1	108.33	108.74	108.34	107.53	111.73	106.48	108.29	107.07	109.28	106.83	109.39	107.3	106.54	106.62	109.39	110.04	107.81	106.31	107.59	111.82	107.86	107.47	109.26	107.69	109.25	107.34	107.4	107.6	107.17	109.6	106.12
109.48	109.26	111.88	109.91	110.04	108.66	111.27	105.34	106.99	107.91	107.8	106.87	106.53	107.05	106.87	107.13	111	108.34	107.36	108.61	106.57	107.5	108.2	111.22	106.18	107.99	111.04	106.22	107.92	108.27	104.15	110.36	110.64	107.4	112.01	107.49	109.68	104.5	111.22	106.51	108.6	110.87	108.27	107.32	109.73	107.75	111.36	108.36	111.17	108.6
95.796	96.62	100.75	98.825	98.473	97.054	96.412	100.78	99.875	94.968	101.3	99.196	99.804	97.147	97.846	96.896	101.49	95.419	98.547	96.475	99.511	96.728	97.256	100.99	98.422	97.601	97.541	98.021	98.515	98.45	98.473	99.248	97.788	99.987	99.246	100.8	100.8	96.463	99.969	97.92	99.907	95.835	96.467	97.09	93.696	98.703	98.074	98.324	97.644	98.045
105.67	107.53	105.21	104.18	105.39	107.56	102.41	104.04	108.31	103.51	104.25	105.97	104.52	107.49	103.49	103.63	107.35	104.89	107.57	104.09	106.5	106.94	107.08	109.81	103.96	106.62	105.7	105.09	104.9	107.96	105.67	106.75	103.9	104.74	103	106.93	106.27	107.67	106.5	104.34	106.76	104.49	104.82	105.59	106.66	105.27	106.27	106.26	101.84	105
104.81	104.01	103.76	109.39	105.04	106.61	101.59	104.77	101.51	105.29	107.59	108.11	106.27	106.6	102.62	104.69	105.54	104.95	104.64	106.16	106.65	105.11	106.13	106.21	106.43	106.72	103.12	104.26	105.26	107.5	106.01	105.15	106.54	105.45	106.92	107.17	105.54	106.77	104.35	105.18	107.46	103.9	105.43	109.4	104.62	103.48	107.75	108.51	104.21	105.2
110.48	111.8	111.34	114.12	111.02	110.74	108.19	110.53	110.35	109.56	109.01	112.64	112.37	111.88	109.1	109.2	108.59	111.31	109.99	110.89	105.92	111.89	113.7	112.59	109.19	112.66	112.99	110.93	108.81	113.94	109.55	109.77	112.65	111.87	111.95	108.71	108.61	106.82	112.02	110.1	111.55	108.74	112.01	113.66	110.07	110.66	111.49	110.28	112.76	109.02
108.86	105.09	108.63	107.13	105.65	108.23	107.74	109.63	111.48	106.88	105.52	110.97	109.25	108.92	108.6	109.17	105.17	109.16	109.27	107.91	111.29	112.73	106.6	106.24	106.45	105.31	106.59	108.52	107.74	108.7	107.46	107.33	107.6	108.56	107.49	108.74	106.91	106.8	109.6	108	109.18	108.59	107.52	109.18	106.59	108.15	107.98	108.65	107.62	110.7
105.73	106.17	103.1	105.3	106.85	106.03	108.89	105.22	104.88	103.2	107.04	105.16	108.21	104.08	106.48	104.28	104.92	104.27	103.39	105.44	105.12	104.7	107.56	106.17	103.75	107.92	103.9	104.5	102.21	107.18	106.39	105.97	104.16	108.45	108.57	107.36	106.43	106.84	106.57	103.87	107.05	110.53	105.21	106.91	106.67	103.96	104.91	104.68	106.95	104.54
108.9	106.75	107.68	110.95	110.64	110.12	112.1	108.67	110.35	110.99	107.35	107.91	107.19	108.25	110.95	110.15	111.26	106.86	109.42	110.27	110.83	107.98	106.26	107.22	106.19	108.43	108.88	104.92	107.45	109.64	107.14	108.68	108.64	110.2	105.09	108.37	106.33	110	109.3	106.41	111.28	105.27	107.94	107.37	107.71	108.02	109.09	108.93	105.29	108.41
105.63	108.4	110.79	108.42	105.89	108.21	108.84	107.33	109.56	110.38	108.68	108.16	106.61	109.95	108.88	108.09	105.88	108.39	107.95	109.31	108.84	108.85	104.78	109.82	107.81	106.2	108.46	108.12	110.71	106.69	107.44	109.28	107.85	106.85	108.26	108.85	108.72	107.49	106.63	107.09	106.9	107.53	109.2	110.1	108.17	109.56	104.67	112.6	110.52	105.91
105.29	105.11	99.567	104.99	107.28	101.17	106.94	105.35	106	106.46	108.51	105.42	101.65	104.43	106.2	105.66	105.54	105.05	107.32	107.44	109.19	105.64	106.83	108.14	102.57	103.97	104.1	104.28	106.28	105.14	107.84	105.05	104.41	106.07	106.15	106.91	109.07	105.45	103.87	107.3	107.99	103.73	104.54	103.04	107.87	104.11	103.21	104.84	106.99	103.83
106.97	104.54	107.69	107.06	106.76	108.73	106.69	110.79	107.23	104.77	105.4	105.96	105.07	105.01	106.12	103.89	106.52	107.17	102.93	111.05	106.87	104.81	103.13	104.44	105.96	105.28	109.88	105.59	103.42	106.71	105.86	106.81	105.3	107.86	108.7	107.12	108.77	108.97	107.24	106.75	105.53	108.38	108.43	107.65	104.4	102.2	108.29	109.88	106.26	105.66
97.642	98.242	97.593	96.163	96.955	97.941	99.372	98.277	98.019	99.827	99.706	97.628	99.051	96.286	98.433	97.726	97.57	99.189	96.457	101.77	97.714	97.442	101.06	98.248	96.744	99.344	98.603	99.067	98.773	99.027	98.05	98.779	98.203	96.973	97.699	97.557	100.43	97.262	99.363	98.612	98.398	99.393	100.6	96.518	97.842	97.137	99.592	95.986	100.95	96.023
111.73	111.11	112.61	109.5	112.32	109.75	110.57	110.81	113.45	107.39	112.53	107.51	107.79	108.81	109.08	111.63	112.96	111.96	111.53	113.2	106.69	111.65	110.04	114.85	108.97	108.74	108.8	112.71	109.55	110.56	113.16	110.59	113.9	108.6	111.82	112.02	110.14	113.33	108.44	112.54	109.79	112.38	110.27	110.88	109.95	112.35	113.75	109.77	110.27	109.45
103.42	109.14	103.13	106.7	105.53	105.83	106.31	103.74	106.37	106.41	105.23	105.94	105.58	103.91	104.29	104.58	104.09	105.96	107.91	106.34	102.55	103.92	103.85	104.18	105.76	106.27	104.14	106.28	105.48	105.84	105.63	103.31	103.79	105.85	105.45	105.99	107.39	104.35	106.05	100.76	106.23	105.31	102.41	106.66	105.28	104.14	104.69	104.14	106.7	105.76
97.418	101.29	102.15	101.04	100.34	99.19	102.35	100.85	98.665	101.99	102.97	100.44	102.18	101.49	101.91	101.1	99.957	98.741	101.64	98.694	99.023	102.46	99.165	100.92	97.41	102.19	101.33	101.05	102.62	101.54	99.942	98.514	101.13	101.16	103.85	101.53	103.66	96.755	100.69	100.01	99.737	100.53	100.41	100.03	100.46	102.04	101.17	97.092	99.65	101.81
111.1	110.04	109.89	112.11	109.88	105.85	109.3	113.24	109.28	110.39	112.83	107.75	108.11	112.53	112.04	109.67	110.31	107.88	107.93	111.49	112.17	108.45	108.3	108.84	108.69	110.53	110.88	110.32	107.98	111.07	108.07	110.42	109.62	108.88	108.6	109.49	113.46	110.44	108.57	110.56	113.02	111.56	107.48	111.1	110.97	109.16	109.12	110.47	110.5	111.34
103.63	107.33	106.81	105.05	106.23	106.56	105.71	108.02	106.81	102.23	108.48	103.68	105.91	108.95	106.51	102.91	107.38	108.51	110.43	102.81	105.04	106.46	104.21	104.16	106.84	107.15	109.49	104.52	106.18	105.26	105.43	104.79	106.75	103.54	106.07	107.73	107.58	104.98	105.57	102.89	107.81	102.99	103.43	106.09	110.26	104.34	103.14	107.83	109.06	108.9
107.33	105.8	105.94	104.57	106.57	103.48	104.33	104.08	103.74	107.94	104.79	101.79	106.02	106.54	105.34	106.18	104.22	106.09	107.07	104.66	106.76	105.34	105.65	108.5	103.42	104.21	106.75	105.67	103.62	104.78	107.66	106.37	107.21	107.21	103.02	106.56	103.23	107.53	106.36	103.81	102.09	103.73	106.13	106.77	104.4	103.85	105.96	105.96	105.41	107.03
106.54	102.93	105.69	104.96	105.98	105.18	106.56	103.86	106.12	105.7	106.43	106.67	105.54	106.91	106.51	104.93	106.65	105.02	106.36	107.09	105.56	104.48	108.19	107.26	104.72	104.85	104.23	106.3	108.52	107.29	105.33	108.92	105.84	106.24	105.72	104.47	107.13	105.17	106.29	105.56	105.09	104.08	106.08	105.45	105.55	102.73	103.15	107	100.34	105.53
96.621	97.384	100.13	99.992	96.213	96.894	95.872	98.761	96.36	99.481	96.731	97.961	96.414	99.38	98.591	98.988	96.954	96.392	96.471	98.041	97.562	96.843	98.685	94.283	97.85	98.394	98.865	98.658	99.484	99.157	95.643	96.09	96.038	95.684	98.232	100.42	97.25	99.244	94.37	99.045	97.157	99.755	97.955	97.688	100.04	95.935	96.379	96.499	97.787	96.965
102.42	103.91	104	109.44	106.71	109.01	107.48	107.1	105.32	103.36	105.98	106.44	105.2	107.59	109.53	106.31	102.53	109.27	103.97	106.95	103.46	104.52	105.28	107.18	104.5	106.29	104.6	103.07	108.45	105.18	104.98	104.44	108.06	102.57	106.14	108.55	104.97	107.71	108.19	107.69	105.63	106.55	104.21	106.83	104.35	107.02	103.11	103.9	104.63	105.41
109.33	104.82	107.91	108.55	107.09	104.98	104.9	105.7	105.12	106.53	108.14	104.92	108.44	106.79	106.69	104.43	105.38	103.51	104.49	106.89	104.92	104.62	107.37	105.88	107.38	102.79	109.02	105.67	104.95	104.86	103.99	109.96	104.74	107.51	105.79	104.65	106.03	110.31	106.28	105.33	104.67	107.41	106.16	104.84	105.32	104.45	105.43	107.12	103.74	108.19
104.52	106.93	111.02	102.52	108.08	103	106.11	103.78	105.39	104.73	102.53	106.85	106.2	105.97	103.97	106.81	104.46	104.38	99.585	107.77	105.01	107.35	106.57	101.22	103.78	104.8	105.36	102.59	108.37	105.55	104.75	107.77	110.58	104.84	106.73	106.37	105.95	103.91	106.17	107.46	105.71	111.42	104.54	102.7	107.09	105.39	106.73	106.41	102.84	106.34
97.383	99.57	96.59	100.26	99.191	98.14	100.54	98.757	100.71	100.1	100.15	98.716	98.267	97.338	96.526	98.385	97.067	99.207	97.736	98.291	97.527	99.005	99.166	93.636	98.179	99.317	100.12	96.888	99.597	98.279	98.707	99.689	98.7	97.274	99.201	96.103	98.232	99.159	98.558	97.653	98.748	98.722	96.877	97.188	93.852	101.24	97.409	96.183	96.993	103.46
106.45	108.18	105.98	109.19	109.08	110.57	109.2	108.95	106.98	107.4	109.1	104.85	109.43	110.13	112.77	110.77	106.93	109.55	105.73	106.1	108.99	107.72	109	106.54	108.35	106.51	106.54	109.39	108.79	108.97	105.23	106.74	108.26	111.34	106.25	107.65	109.07	112.78	107.02	108.37	106.22	109.06	106.61	108.68	109.67	110.54	109.84	106.1	105.75	108.42
110.02	109.04	105.98	105.76	109.11	105.14	105.78	107.36	105.51	107.59	107.47	109.6	108.93	106.65	108.45	109.43	111.95	108.62	108.32	107.82	108.66	108.17	107.92	108.83	109.83	106.4	106.25	106.94	109.34	103.45	107.25	110.32	106.22	108.02	108.1	106.53	107.81	107.75	108.39	107.04	109.25	109.29	108.46	106.33	108.54	108.06	107.19	107.31	110.94	106.63
106.65	109.76	104.94	114	108.59	111.06	109.61	112.14	108.7	113.15	112.46	108.8	111.08	108.01	109.07	113.34	109.35	112.91	113.03	110.02	112.52	110.9	115.02	110.53	111.05	108.98	112.65	109.62	110.82	110	113.64	110.43	110.18	108.62	110.94	112.66	110.92	112.23	112.35	113.54	112.75	110.96	112.99	110.28	107.95	109.53	110.71	112.92	110.42	109.82
107.41	108.22	105.81	106.99	105.84	105.2	106.03	104.68	107.84	107.46	102.54	103.64	103.69	105.75	106.36	106.57	103.54	103.84	104.71	107.8	104.12	106.31	106.07	104.66	107.32	108.3	103.09	106.59	105.46	103.21	108.06	104.92	109.55	105.98	106.37	107.9	105.14	107.85	105.08	104.79	104.89	101.65	106.52	105.48	103.82	103.86	105.41	104.62	106.45	106.83
105.35	107.4	106.84	107.28	106.21	104.14	104.56	105.25	105.56	102.02	105.19	102.08	105.97	103.38	105.51	105.12	106.38	105.97	104.51	106.61	104.66	107.34	105.56	103.42	105.69	105.35	110.49	104.66	109.41	103.83	103.51	106.6	108.14	105.68	107.63	108.36	108.09	107.23	102.26	104.32	105.1	104.11	102.94	106.4	104.11	104.27	105.06	105.13	107.3	103.69
98.841	98.841	96.642	98.426	96.306	100.31	96.83	97.656	96.625	94.542	98.303	99.42	98.631	98.834	100.12	100.84	97.473	97.699	99.337	97.546	96.557	101.47	99.217	100.08	98.51	99.089	98.565	97.944	96.134	99.694	100.65	98.338	98.593	98.525	97.349	98.362	96.474	103.14	101.48	98.889	97.018	100.82	97.331	97.186	97.964	96.28	100.22	100.67	102.01	102.59
101.26	108.28	105.36	106.43	107.11	106.96	107.5	102.2	104	106.19	105.38	106.78	105.81	105.54	103.93	102.82	104.57	107.05	103.99	106.52	106.9	104.16	105.79	107.08	105.23	106.81	109.34	107.21	106.42	104.71	106.83	105.83	105.78	104.81	103.8	103.3	103.82	104.31	105.21	105.19	102.75	105.45	105.93	109.49	105.78	105.37	104.1	107.49	103.57	106.13
112.2	108.1	108.98	107.85	109.24	109.66	108.12	108.38	110.48	107.66	108.79	110.06	108.78	111.1	111.95	110.07	108.06	108.04	109.67	107.17	110.08	108.79	109.19	111.8	108.15	108.99	106.82	108.45	108.46	108.88	108.42	108.75	105.22	110.12	108.95	109.78	106.69	110.08	105.28	110.3	106.89	108.51	109.82	111.96	107.67	108.1	109.42	111.15	109.87	110.79
107.53	107.53	109.25	109.66	106.65	110.28	108.71	106.72	104.89	108.69	107.78	107.03	108.43	107.52	107.79	106.52	107.01	108.98	108.78	109.11	107.7	103.48	109.59	106.64	106.63	105.37	109.73	109.68	107.25	110.37	109.86	109.08	107.51	103.69	110.92	111.07	105.03	107.91	106.44	107.53	107.69	107.54	106.55	106.38	106.14	108.03	110.62	106.68	108.52	110.38
104.51	104.07	106.6	107.02	105.19	105.34	107.54	105	105.45	104.8	107.61	106.16	105.94	99.791	104	105.29	105.77	105.32	104.69	102.36	105.62	104.56	107.74	106.21	101.68	106.68	105.06	106.71	104.8	105.66	107.58	106.58	106.92	103.78	108.07	106.01	106.14	106.9	110	104.11	106.73	108.86	109.57	104.39	107.83	105.1	106.49	102.41	108.08	105.25
105.49	107.03	104.4	105.63	108.99	106.09	109.2	104.24	108.46	107.59	102.9	107.4	106.13	104.51	108.51	106.14	106.81	105.66	104.22	108.87	105.23	105.19	108.06	107.12	106.03	107.31	104.29	107.21	107.34	104.38	106.65	101.3	107.08	108.27	106.26	104.82	106.48	106.85	109.72	106.2	105.6	107.7	105.77	104.11	107.8	109.72	107.36	108.41	106.75	107.43
109.29	109.82	106.22	107.25	109.58	111.19	109.78	110.95	111.35	109.15	106.96	110.25	104.5	106.58	108.01	110.27	109.28	107.25	109.16	106.36	109.95	112.85	105.55	107.43	108.2	109.34	109.83	108.22	109.52	107.81	106.11	108.64	106.34	112.34	106.46	110.9	107.05	109.39	107.76	106.14	109.62	110.06	109.88	106.47	108.31	110.37	106.21	108.44	107.21	108.62
106.92	103.93	108.3	105.83	106.99	102.37	103.92	102.87	104.44	107.46	106.21	104.97	109.39	106.77	106.6	105.6	103.25	104.17	105.26	104.99	107.68	109.48	109.31	105.81	107.37	105.05	108.43	104.83	106.77	108.92	105.97	107.83	106.07	108.01	103.16	107	110.13	105.92	109.51	107.55	106.22	108.13	106.56	107.1	109.1	107.18	107.14	107.71	107.46	105.88
107.2	106.09	103.98	106.84	104.41	106.69	105.04	106.62	109.13	108.22	105.75	103.83	104.36	106.94	103.05	102.98	107.31	105.35	104.9	108.52	107.82	106.51	104.24	106.45	107.67	105.51	105.45	104.97	106.2	107.7	102.75	103.3	105.88	105.39	103.7	104.1	104.23	105.73	108.22	104	104.4	108.15	105.1	105.22	103.25	103.96	104.65	101.83	104.03	103.33
102.52	100.04	97.822	100.62	97.68	101.07	98.019	97.121	100.71	104.12	103.06	101.08	102.83	102.59	100.74	98.922	100.07	98.677	100.01	100.7	97.65	99.84	101.62	99.303	100.66	97.676	99.733	103.27	101.32	98.235	97.935	99.291	102.02	98.145	96.809	101.5	101.2	101.51	99.351	98.989	99.321	104	100.19	102.58	100	101.3	101.12	99.782	100.74	101.34
97.913	97.938	95.312	99.096	99.986	97.092	98.84	100.91	95.501	98.065	100.83	99.417	97.972	98.385	98.933	99.92	98.42	101.36	96.564	97.675	97.518	98.81	97.337	98.726	95.557	97.448	97.826	97.709	97.617	101.43	93.691	98.607	97.74	94.505	100.72	97.957	100.54	97.518	97.661	96.618	97.666	95.642	98.188	97.607	96.136	97.676	99.361	102.43	96.793	98.919
100.56	102.41	99.308	101.08	100.37	100.07	101.84	100.06	102.32	103.68	98.837	102.4	102.03	99.785	103.1	102	97.25	101.61	99.558	104.1	96.493	99.011	99.683	102.86	101.93	100.88	102.78	102.54	101.75	97.263	104.54	101.83	102.3	100.71	101.63	98.238	100.49	101.27	101.46	101.49	101.98	104.6	101.28	102.43	103.3	100.63	101.92	103.05	104.39	101.82
106.61	108.46	107.16	111.02	104.62	108.68	109.72	109.76	107.4	107.86	107.36	107.08	109.24	106.72	106.58	109.53	109.67	108.62	106.06	108.5	107.76	105.68	106.66	108.77	107.92	104.49	108.95	106.86	106.93	108.15	103.88	108.38	108.97	105.21	108.1	107.05	104.61	109.6	108.76	108.42	105.91	106.63	110.43	106.52	106.83	110	107.45	107.13	108.95	109.34
105.93	103.21	105.64	107.77	107.38	105.36	104.83	105.7	105.18	106.69	104.94	106.3	105.47	105.54	107.77	101.3	105.84	103.25	104.33	104.61	107.91	105.75	106.58	104.69	106.49	107.88	103.98	104.94	107.55	104.7	103.9	104.96	106.08	107.2	105.56	110.71	110.12	105.29	111.14	105.99	105.47	105.38	105.2	104.78	104.75	106.77	104.96	102.82	108.01	105.6
108.86	108.81	105.66	107.84	105.76	105.69	111.26	110.36	107.79	106.83	109.82	107.59	105.48	110.21	108.86	109.87	105.67	109.38	106.8	109.36	105.78	104.34	105.04	110.23	106.17	108.96	111.86	107.57	107.27	106.54	108.94	107.69	106.34	106.07	109.53	107.11	110.17	108.17	111	103.71	109.09	105.57	109.03	110.21	108.96	108.68	108.32	106.9	105.47	107.18
104.02	107.56	105.31	107.02	111.89	107.99	108.19	106.82	106.8	107.09	108.25	108.08	107.28	106.42	109.12	110.97	108.06	109.89	105.58	109.39	105.94	108.22	106.3	109.35	107.06	106.52	106.89	109.03	104.65	106.49	108.29	106.71	108.17	109.31	107.52	107.93	108.31	107.3	109.13	110.33	109.32	105.55	108.32	106.88	109.04	108.04	110.62	107.44	106.6	110.21
111.12	109.38	104.69	109.1	109.07	107.64	106.79	107.38	105.29	109.58	107.37	107.32	109.56	108.94	107.07	105.62	106.1	108.49	107.41	106.47	109.37	102.9	107.17	110.24	108.07	107.96	111.27	109.15	106.64	108.88	108.53	106.78	109.31	107.49	109.56	107.72	107.2	109.86	103.35	111.34	105.34	108.09	109.82	112.31	104.61	106.87	106.24	108.48	111.1	106.9
105.94	103.9	110.02	109.82	107.84	107.55	108.95	109.45	109.79	107.2	104.89	109.43	107.96	108.03	107.93	108.31	110.33	110.15	109.23	103.3	108.95	110.02	107.83	108.94	109.02	102.44	106.16	105.28	106.65	111.5	109.83	108.4	106.32	113.07	107.36	106.06	106.93	107.64	105.43	109.58	108.98	108.31	107.37	108.54	106.89	111.98	109.44	108.48	110.67	107.96
107.89	108.35	106.23	105.77	105.87	107	105.36	104.02	104.02	110.23	108.22	104.35	104.43	107.26	106.11	104.86	105.56	103.9	107.64	106.57	108.1	106.08	105.43	108.24	105.48	107.69	109.43	107.31	107.74	107.92	104.97	107.49	106.53	105.88	106.95	106.44	105.36	107.24	106.3	105.87	104.83	108.3	107.99	106.03	106.52	109.97	107.8	107.59	106.04	107.99
105.61	107.27	107.6	104.12	106.35	107.82	107.46	108.54	107.44	107.85	106.06	107.71	107.68	104.65	106.18	107.02	105.12	106.65	107.1	105.7	109.32	105.32	107.13	107.29	106.12	103.07	108.72	108.3	103.11	106	108.48	104.75	104.76	103.59	105.53	106.02	102.72	110.69	106.75	105.88	108.84	104.21	107.69	103.67	104.46	109.47	106.79	103.52	111	106.48
104.35	106.21	107.1	107.32	107.72	106.22	106.45	106.72	105.65	105.27	104.18	105.2	106.99	103.83	105.82	105.69	106.39	105.74	105.62	104.1	102.99	106	106.44	103.67	106.05	105.15	108.98	107.3	104.11	105.25	104.62	101.55	105.54	104.05	106.62	105.44	105.04	106.73	106.27	107.41	107.54	105.68	106.18	103.67	106.44	109.66	106.26	106.29	108.78	105.79
95.971	97.013	97.643	101.58	98.701	100.91	101.4	98.491	101.95	98.125	97.626	98.258	101.09	97.638	97.874	98.798	99.697	97.878	102.09	101.02	98.468	100.22	98.357	97.006	101.3	99.481	98.709	99.547	97.479	100.35	102.99	96.895	101.49	97.704	99.892	99.779	95.31	99.528	99.473	96.526	98.911	98.915	98.262	100.07	95.754	98.243	98.118	97.711	96.958	98.445
99.627	101.56	100.29	99.302	99.101	96.804	97.334	97.906	98.434	97.372	99.585	99.524	96.237	99.901	99.171	99.415	96.308	97.837	100.42	97.722	96.215	97.73	98.745	97.307	97.856	102.51	98.897	100.68	102.64	96.751	100.08	99.591	97.229	99.18	97.105	100.14	99.216	96.317	99.661	97.201	97.215	98.557	98.789	98.043	97.488	97.788	101.63	101.66	96.12	98.597
108.34	104.68	107.52	106.5	104.31	103.97	102.9	105.98	106.07	106.21	106.89	106.13	106.38	105.52	106.14	108.36	104.45	103.56	105.08	103.48	107.17	103.35	106.63	107.2	106.06	106.97	104.75	103.38	106.16	107	108.06	103.92	105.95	102.5	108.48	105.23	107.1	106.49	107.04	105	108.7	107.5	106.38	104.56	103.1	105.82	106.95	108.07	106.51	106.1
104.45	104.66	100.21	105.78	105.72	104.64	106.03	106.92	107.8	107.78	106.53	108.92	104.97	108.93	105.31	104.58	108.89	106.41	105.15	106.15	109.36	107.79	106.04	106.52	110.8	107.19	105.3	105.64	105.55	111.16	105.68	109.85	106.27	106.35	109.06	106.5	106.9	107.46	107.41	107.15	106.57	110.44	105.17	109.25	109.54	108.06	108.03	103.02	105.54	104.57
107.02	106.75	107.35	109.2	109.43	109.07	109.97	108.35	108.24	108.88	106.24	108	106.99	105.75	106.43	107.78	106.95	108.03	108.31	109.34	109.42	109.4	107.62	109.51	107.01	111.08	109.33	107.37	107.13	108.81	105.84	107.96	108	109.43	104.36	108.76	111.22	107.75	107.49	108.04	108.35	105.73	110.03	107.81	111.19	106.58	108.82	108.79	107.78	107.07
94.552	98.585	103.98	97.779	95.449	98.169	94.932	98.74	100.07	97.156	99.518	97.019	99.892	98.192	99.401	96.348	97.652	97.711	98.435	98.442	100.33	99.039	96.161	99.466	97.779	94.91	99.588	100.41	98.997	96.972	99.285	99.168	100.89	96.396	100.87	98.149	96.668	95.73	99.34	96.908	98.157	98.312	97.383	99.298	101.5	98.595	99.719	95.933	96.991	96.669
99.324	99.945	95.7	100.08	99.665	102.07	99.391	97.472	97.041	99.57	99.211	99.263	97.231	99.142	96.463	98.535	98.739	98.877	96.237	96.706	99.119	99.965	97.957	97.478	97.751	99.349	96.614	94.808	100.1	97.669	97.44	101.62	95.759	100.09	97.54	98.34	95.495	99.802	97.843	97.511	98.328	95.281	95.915	99.914	95.845	96.549	99.109	97.867	96.368	99.293
101.55	101.24	99.607	98.708	99.427	98.693	97.979	99.304	98.236	99.764	98.748	98.044	99.106	96.794	98.169	95.933	97.994	97.124	98.694	96.57	98.481	98.847	98.864	99.36	97.952	98.316	99.013	99.577	99.822	98.719	100.21	97.302	97.488	98.234	98.45	99.62	102.37	96.804	97.59	98.828	99.611	95.718	96.166	99.118	100.45	99.898	98.546	96.531	101.43	101.75
105.67	105.47	106.54	104.47	107.27	107.31	107.82	103.01	103.91	108.98	103.73	106.32	105.2	106.62	102.23	105.61	107.18	107.31	106.66	106.03	105.66	105.44	108.88	104.34	105.91	103.54	105.86	108.84	106.9	106.8	105.05	105.55	107.12	104.17	105	106.48	105.97	106.45	106.32	106.32	105.77	106.92	102.54	106.92	105.73	104.11	104.33	107.65	107.32	107.12
107.93	107.62	108.03	106.28	109.87	109.73	108.3	109.28	109.92	109.73	110.29	110.19	108.95	107.46	108.38	108.62	110.76	108.43	109.65	106.63	109.71	107.95	108.57	110.15	106.32	109.24	108.83	110.89	106.93	106.59	108.67	109.92	107.46	110.72	106.54	106.67	107.73	108.74	108.73	108.81	108.54	109.47	105.17	110.81	108.77	109.68	110.03	108.82	108.88	111.09
103.34	107.37	108.32	104.87	105.05	106.68	104.74	108.82	107.33	107.1	104.31	106.08	109.83	104.26	107.89	105	106.04	102.2	107.09	106.68	104.85	105.46	105.29	106.88	102.09	102.1	109.82	105.18	105.96	106.91	105.22	107.12	105.05	104.26	106.5	104.64	103.33	105.17	104.13	107.73	103.71	106.96	109.21	102.99	104.52	104.7	102.93	108.64	105.14	106.26
109.08	110.41	106.81	107.44	110.68	108.32	106.75	109.68	108.33	109.67	106.83	108.23	108.21	107.69	109.54	107.97	109.69	107.8	104.41	110.77	108.78	106.08	111.13	106.77	107.72	106.03	112.59	107.77	107.23	106.68	108.6	108.43	110.54	107.02	108.65	110.42	107.47	105.28	111.53	108.5	111.73	107.34	109.23	111.59	107.72	106.03	106.55	107.36	109.24	107.65
109.16	104.38	104.14	107.09	108.8	104.66	104.22	105.88	105.3	106.67	108.64	103.45	108.42	106.17	109.17	102.12	105.7	103.76	104.58	107.02	105.77	107.25	109.21	105.51	103.38	102.36	106.71	105.43	106.07	108.79	105.46	106.68	106.11	105.39	105.59	104.87	105.34	104.41	104.36	105.83	107.92	105.96	106.81	104.6	109.71	107.68	106.68	105.2	107.03	104.39
109.21	106.29	107.6	107.18	106.33	106.72	104.7	110.58	110.27	112.83	106.39	108.63	109.91	110.06	107.67	106.57	110.12	103.49	107.42	109.58	106.83	108.53	107.62	107.13	108.75	106.28	105.68	109.87	109.17	106.36	105.7	111.36	108.03	108.46	111.51	105.45	106.48	107.6	109.39	110.65	110.73	105.77	111.03	106	107.98	109.41	106.86	107.79	110.15	110.21
107.39	104.12	105.78	106.21	107.79	107.28	108.4	106.26	105.85	107.14	105.4	109.07	108.31	107.29	102.56	103.09	109.08	107.56	107.23	107.26	105.67	104.41	102.6	110.88	105.5	105.46	106.96	105.29	103.75	107.53	104.9	105.77	103.86	109.53	106.69	105.72	107.63	106.22	102.28	107.32	107.54	110.92	104.65	108.92	105.32	105.37	105.18	105.83	109.06	103.67
109.74	104.93	104.82	105.18	102.95	110.62	106.94	107.12	104.4	107.15	106.88	102.71	105.02	104.44	103.7	107.43	105.26	105.71	106.02	104.14	103.77	108.03	103.85	109.17	105.4	107.38	108.85	105.85	106.84	105.56	106.46	104.74	107.13	105.53	106.07	107.29	103.79	100.73	104.97	107.29	106.55	103.88	107.09	106.42	105.01	103.55	105.72	107.57	106.5	103.57
106.41	103.63	104.55	104.99	103.94	104.88	106.31	107.1	105.79	105.66	107.44	103.14	109.18	105.07	102.18	106.79	103.29	108.14	105.72	107.83	105.14	106.57	108.03	105.04	106.85	106.08	103.95	108.24	107.22	104.85	103.33	106.4	105.73	108.9	104.99	105.57	105.73	104.91	105.71	105.84	105.06	102.78	104.74	104.4	106.15	108.79	106.24	106.7	105.96	105.74
111.04	111.63	111.94	109.81	110.62	111.16	112.21	112.72	109.26	111.25	111.1	109.9	112.29	113.53	112.27	111.19	109.59	110.56	113.3	111.22	109.73	109.64	108.19	110.98	109.59	108.15	109.15	109.56	109.49	110.96	107.73	113.09	112.96	108.8	111.4	110.28	110.11	113.21	114.11	112.98	109.49	108.51	108.11	110.01	111.57	111.26	113.05	110.23	110.24	108.7
96.98	97.467	97.408	98.474	99.354	99.405	95.852	98.06	97.223	94.843	97.705	95.875	100.46	100.51	97.253	97.103	97.99	95.654	97.515	101.12	98.615	97.657	99.97	96.098	98.82	101.22	94.466	99.564	95.344	96.102	95.346	96.03	97.793	95.51	96.251	96.708	95.656	96.846	97.279	101.15	100.4	95.96	95.253	98.823	96.773	98.65	96.671	95.791	98.484	95.881
105.66	104.32	105.82	103.83	105.45	107.64	106.5	105.55	102.64	106.69	104.74	106.68	104.06	107.8	109.43	107.12	104.51	106.24	107.99	105.77	104.77	107.47	108.08	106.66	104.99	105.71	107.79	105.48	108.5	103.44	105.89	103.32	105.31	108.28	105.78	106.05	102.92	110.45	106.53	107.66	107.19	106.83	107.56	108.36	104.33	105.58	108.53	108.24	109.14	106.67
101.59	101.05	98.6	97.727	101.35	98.049	101.95	102.5	102.17	100.41	99.173	99.351	102.44	98.247	101.9	102.44	101.9	101.8	102.15	101.94	101.88	98.767	103.51	101.59	100	103.54	101.54	100.21	96.863	99.797	99.335	99.246	101.78	102.6	101.45	101.53	97.712	98.208	98.942	102.71	101.87	98.771	97.889	99.931	98.69	100.68	102.11	99.677	101.95	101.31
106.6	106.92	103.73	108.54	105.66	103.21	108.85	106.33	105.05	104.82	105.59	107.23	106.18	104.8	102.32	105.97	110.46	110.42	107.13	107.51	105.4	108.68	106.49	107.37	105.21	107.48	106.12	108.85	107.03	105.85	105.95	106.58	108.46	107.19	108.88	107.6	102.51	106.26	107.96	105.5	107.42	105.94	105.94	108.88	107.03	102.41	106.27	105.86	106.59	108.08
105.25	107.79	106.02	108.01	103.6	109.24	109.47	108.88	109.25	108.35	105.45	110.03	108.33	109.1	107.83	106.13	109.74	109.98	105.05	108.11	107.73	107.1	107	108.65	105.23	105.43	109.18	108.19	107.13	105.98	107.86	107.03	106.01	108.33	111.7	109.65	110.17	105.23	107	110.4	109.31	107.4	106.82	110.47	106.22	104.74	107.56	102.87	107.91	110.66
104.42	109.3	103.56	104.74	103.85	105.04	105.63	103.25	106.31	107.1	104.83	102.14	104.74	108.45	104.64	107	105.87	105.79	103.47	108.91	106.92	105.7	105.24	108.09	105.6	105.84	104.9	104.81	104.46	103.54	104.37	106.13	103.51	105.87	105.63	107.51	102.94	107.4	107.11	107.39	106.27	104.2	108.45	106.99	106.2	107.78	102.22	107.89	107.95	104.07
106.79	109.95	108.08	110.29	109.04	108.1	109.31	111.06	108.47	107.54	108.46	106.92	107.34	107.86	108.14	105.33	110.22	106.04	109.18	109.41	108.39	107.99	107.05	110.74	111.67	107.2	111.07	107.99	109.06	107.93	108.18	108.97	110.35	108.03	106.84	109.36	109.1	107.88	108.53	106.54	109.16	109.07	107.64	105.22	106.38	107.44	108.21	111.23	108.25	106.62
97.356	98.687	96.171	99.219	99.567	98.233	98.614	97.83	96.146	94.7	101.34	94.667	97.799	95.864	97.642	97.592	97.479	98.039	98.119	96.407	95.477	97.874	99.148	99.697	99.348	98.006	98.777	95.338	99.583	98.652	95.495	96.615	99.891	96.036	97.881	95.549	99.227	97.663	97.571	97.13	97.306	95.662	97.744	100.36	100.33	97.959	97.62	97.251	98.102	96.296
108.67	108.84	105.82	107	103.87	108.95	106.41	108.66	106.24	105.73	107.06	107.36	106.6	108.9	106.9	105.38	105.67	106.45	104.46	103.07	111	105.91	107.73	106.41	108.27	108.22	107.22	106.37	108.7	104.36	108.3	105.39	108.26	109.49	106.59	106.27	104.95	107.46	107.12	106.92	104.36	107.96	110.41	109.85	105.94	105.38	105.21	109.35	105.81	105.58
105.85	105.61	105.58	107.25	105.64	106.42	104.55	108.7	102.42	105.12	106.02	106.31	107.94	103.3	104.2	104.51	107.03	106.24	107.43	106.52	105.6	106.85	102.59	105.92	107.97	103.95	102.72	104.21	102.72	106.36	108.24	107.32	107.27	108.32	102.58	106.54	105.98	99.603	106.5	107.94	103.72	103.82	104.13	105.11	105.55	105.63	105.33	106.58	105.35	104.63
109.6	109.43	111.3	108.3	109.71	107.27	110.56	107.82	107.43	108.23	109.74	108.44	109.71	106.62	107.13	108.23	109.13	103.64	105.7	109.1	108.43	108.21	107.21	107.97	109.65	112.8	108.14	110.29	109.07	108.28	110.88	108.9	111.39	107.55	105.41	108.27	105.73	109.04	109.62	109.72	110.84	109.53	111.25	108.6	105.78	108.65	106.75	107.34	106.81	106.98
111.1	110.28	110.73	107.63	109.12	111.72	113	109.45	112.25	110.49	109.95	111.23	112.76	106.06	110.11	110.56	109.12	108.44	108.47	113.58	111.25	113.12	109.83	108.79	109.89	111.44	109.88	110.47	110.91	110.06	108.27	111.47	111.25	109.96	110.28	112.46	111.61	114.12	114.76	110.71	109.49	111.23	109.48	110.37	106.26	110.79	112.06	109.37	111.81	110.82
106.2	108.57	105.78	107.56	109.07	109.02	110.08	106.99	107.09	112.08	110.13	106.88	108.98	108.91	109.87	108.55	110.43	107.48	109.19	105.6	110.24	107.49	109.81	106.73	111.08	109.24	107.96	108.15	111.1	110.14	107.9	110.65	108.85	108	108.84	107.92	104.28	108.78	109.7	109.15	105.79	111.04	107.01	106.7	107.52	112.12	107.66	108.61	107	107.85
107.69	104.85	108.46	104.2	108.71	106.48	108.89	108.58	107.45	107.47	106.35	107.04	110.64	105.04	108.16	108.5	109.05	107.26	106.13	104.61	108.59	106.67	107.81	107.41	110.05	104.26	109.61	104.58	107.52	108.62	107.52	108.52	108.87	107.94	110.39	108.12	106.37	107.63	107.14	107.39	108.41	106.57	105.14	108.07	107.73	108.27	109.51	108.63	108.17	110.95
109.31	109.04	110.7	107.38	108.35	108.4	105.64	108.05	106.99	104.43	106.14	108.98	105.35	106.59	106.65	108.1	107.47	112.41	108.51	110	106.3	108.49	108.63	105.88	112.11	106.4	108.67	107.9	106.8	107.85	108.89	106.12	108.91	105.94	109.41	106.09	106.7	105.62	108.34	107.45	106.34	107.53	111.56	106.83	104.99	107.47	108.21	108.59	107.64	109.35
95.799	95.961	96.995	95.16	98.896	98.728	97.699	98.832	96.528	99.86	98.153	97.289	101.29	95.018	101.32	98.116	98.187	94.344	97.689	97.911	97.693	99.093	99.516	98.663	93.473	99.306	99.279	96.808	99.239	94.276	95.936	96.513	99.606	99.636	100.93	96.797	99.399	97.421	97.366	95.039	96.756	98.815	97.212	97.407	100.28	98.1	97.427	97.577	98.243	98.028
104.09	104.09	104.7	104.69	105.77	103.15	106.27	106.81	104.12	105.1	107.17	105.9	109.03	106.35	106.52	106.79	101.33	106.17	104.96	105.45	103.98	104.19	106.86	106.63	108.06	103.69	106.55	102.06	108.33	107.72	103.6	105.7	107.19	107.82	103.96	107.61	103.65	101.94	105.31	105.9	105.79	105.83	105.95	105.52	106	105.5	103.69	107.5	105.93	105.89
108.59	107.84	107.13	105.36	109.93	106.61	109.65	112.37	107.48	107.89	107.78	106.59	108.31	112.15	108.27	105.61	108.18	109.66	108.22	106.11	108.23	108.43	108.01	107.56	109.41	107.13	110.41	105.26	104.94	108.86	106.99	109.37	106.61	107.39	107.26	111.85	108.03	108.39	107.64	109.46	107.01	107.46	108.05	105.02	107.72	110.52	110.6	107.89	111.22	109.75
105.3	105.08	106.01	106.45	106.29	104.8	104.66	104.59	108.4	105.69	106.71	104.78	104.92	106.56	105.25	105.84	103.8	107.64	105.45	106.52	108.06	106.39	105.98	107.58	102.17	105.59	107.93	105.29	107.11	105.87	106.63	106.93	109.26	104.53	102.9	105.04	103.5	109.17	107.3	106.15	108.34	106.18	102.82	103.89	104.63	106.66	108.13	104.15	106.61	106.66
105.3	105.63	106.23	104.84	107.04	105.44	107.57	104.27	106.39	105.34	108.54	107.21	106.96	108.39	105.89	109.66	104.25	106.47	107.39	104.05	105.43	105.33	105.58	102.61	110.02	106.01	102.27	106.03	104.35	107.83	104.57	103.17	106.78	109.85	108.69	105.05	106.58	106.93	107.1	103.86	106.15	106.97	103.25	106.9	108.62	101.96	107.39	106.8	107.61	105.5
106.55	108.87	107.02	106.47	108.54	106.72	108.96	110.85	107.87	109.08	105.76	104.51	107.84	109.84	102.11	107.43	106.47	111.07	109.73	111.01	109.12	109.29	105.92	107.82	108.55	108.95	106.89	109.53	108.49	109.02	110.48	108.69	110.33	110.8	107.55	106.48	109.42	109.23	107.46	112.5	108.79	106.73	112.2	109.49	109.55	108.7	108.62	105.73	107.01	105.42
98.818	98.232	97.695	97.196	99.27	95.709	97.189	99.731	100.93	99.122	98.941	99.654	99.178	99.902	97.478	99.515	98.723	96.92	98.423	98.688	98.233	97.013	102.14	97.018	98.003	99.192	96.455	101.49	97.313	98.63	100.08	100.09	97.824	99.998	97.467	96.651	99.604	101.14	94.802	100.12	99.525	101.64	96.269	96.071	98.03	99.504	99.886	97.681	100.08	100.33
107.21	107.65	107.72	108.57	107.28	107.77	107.83	108.98	107.51	109.37	109.94	108.1	110.1	108.87	108.36	109.6	107.69	109.74	107.73	106.92	108.73	107.24	105.3	107.79	108.53	107.34	106.49	106.72	108.47	110.31	109.22	106.7	105.97	107.88	108.19	106.18	106.8	106.58	108.56	106.32	109.21	108.58	110.88	107.96	108.04	105.09	110.24	108.26	109.94	107.46
107.89	107.77	110.1	107.36	109.54	110.59	107.81	111.35	110.29	107.08	107.38	110.12	109.56	108.32	108.3	105.81	107.09	108.91	110.47	104.46	108.92	108.77	109.34	108.04	107.75	105.91	108.8	108.93	108.11	110.72	107.2	107.44	110.46	107.49	107.61	106.37	107.55	107.87	108.73	106.05	105.93	110.06	111.46	108.85	104.41	108.25	106.57	108.26	109.32	111.81
99.879	97.837	98.171	102.3	101.59	100.73	100.97	102.61	101.67	99.468	100.5	98.393	100.38	101.35	100.7	101.69	100.07	101.45	101.46	101.38	102.22	98.871	95.87	99.447	102.51	99.078	99.984	100.58	96.78	100.79	100.83	101.25	101.88	99.163	99.337	99.224	99.229	100.41	101.23	101.3	99.906	100	101.33	99.894	99.653	101.81	102.97	101.01	101.67	101.66
109.31	112.57	111.67	110.6	110.33	110.38	109.1	115.28	109.44	110.68	111.11	111.12	111.91	109.86	108.7	110.64	108.02	110.2	111.02	110.4	113.03	112.49	109.45	110.28	108.76	112.48	110.39	111.9	112.93	108.98	110.12	109.08	108.79	112.54	110.06	106.74	110.86	109.15	110.91	112.39	109.7	109.44	108.06	109.65	109.35	107.01	110.65	106.06	111.57	110.81
97.451	95.359	97.528	99.153	95.439	96.549	98.726	96.294	99.592	99.388	97.929	99.536	98.401	97.416	99.36	97.814	99.027	99.48	95.852	99.786	97.826	97.904	101.82	99.125	96.215	98.149	99.577	97.231	93.788	97.608	100.27	100.46	98.777	96.854	96.16	96.891	98.183	97.455	98.294	99.833	93.127	97.01	94.46	96.456	97.966	98.397	99.758	101.17	97.691	98.708
98.427	97.649	94.039	97.144	98.759	94.913	98.131	97.229	98.389	101.39	99.159	96.468	98.903	99.507	96.805	95.735	96.447	98.74	96.596	96.782	99.785	98.752	96.077	96.969	99.563	96.39	97.993	101.65	98.591	99.446	95.718	99.298	96.402	98.299	101.84	99.518	95.254	97.664	100.62	95.582	96.188	96.095	96.815	99.45	95.73	97.602	98.633	99.326	98.309	96.804
110.09	109.57	105.61	102.61	108.97	107.18	106.32	102.85	107.21	108.18	105.47	107.59	106.32	105.94	104.83	108.88	106.28	107.21	103.95	106.85	107.93	110.14	104.98	107.08	107.35	107.41	105.68	105.84	104.9	105.19	100.97	110.81	106.75	104.68	106.74	106.47	107.09	107.44	106.64	107.06	103.51	108.93	103.27	103.43	105.89	107.97	105.04	107.65	107.76	104.27
104.89	106.42	105.24	104.71	104.15	106.36	105.67	103.77	104.34	105.91	104.7	103.79	106.32	106.29	107.24	104.35	102.97	106.95	103.35	103.95	103.14	103.36	101.2	105.6	106.26	107.54	103.89	106.82	101.38	108.15	108.28	107.49	107.12	108.61	106.92	107.5	106.17	107.44	106.47	105.47	107.32	106.6	106.43	100.03	106.45	105.83	105.13	106.13	105.16	107.14
98.359	99.666	96.55	101.76	101	100.58	99.748	101.1	101.92	100.39	101.1	104.44	101.31	98.057	98.25	101.01	104.5	104.18	103.19	98.836	101.6	99.607	100.28	99.582	102.92	98.487	100.01	99.163	101.3	99.422	101.37	103.27	103.64	103.1	98.56	103.68	101.61	101.56	97.574	100.91	99.367	104.42	99.404	99.758	99.223	100.42	103.7	101.7	99.415	102.06
99.675	102.27	96.424	100.89	94.784	96.748	99.566	99.9	97.55	102.37	99.424	98.359	96.961	99.593	97.086	97.262	101.4	96.937	98.013	98.236	98.93	95.064	99.9	98.972	99.903	95.459	100.43	98.734	101.99	97.842	98.225	100.33	98.81	95.556	96.808	101.96	96.575	100.54	98.625	97.368	97.352	95.322	95.895	98.529	96.058	98.401	98.628	97.912	96.895	95.051
100.54	107.36	109.02	109.83	105.28	107.64	105.98	106.58	108.66	108.46	106.79	107.24	105.12	103.1	107.49	109.41	102.97	108.18	107.87	106.39	109.53	106.9	105.59	106.94	105.99	106.38	105.08	104.87	107.12	108.51	105.63	104	106.45	107.05	107.38	105.71	103.96	103.07	109.04	105.76	105.42	106.27	104.34	104.71	108.4	104.59	102.37	107.1	106.85	107.5
103.66	104.37	104.71	104.77	105.65	104.76	106.15	108.19	103.22	107.16	104.73	106.3	109.29	104.43	106.04	107.43	105.46	106.54	105.42	106.48	108.38	104.94	105.6	105.15	106.99	109.94	105.1	103.25	104.71	107.26	105.61	106.24	107.78	104.94	106.64	106.59	105.89	107.6	106.27	109.02	105.57	108.16	103.12	104.21	104.94	106.31	105.53	106.89	106.46	104.6
107.1	107.37	105.57	104.6	109.49	106.36	108.28	108.05	106.04	106.48	106.51	105.47	107.43	107.07	105.78	106.8	105.78	104.22	104.94	107.54	110.83	110.09	106.61	109.52	109.24	106.75	103.98	103.08	105.87	111.01	105.51	103.17	104.93	107.72	108.26	109.42	106.36	108.05	105.16	103.06	107.52	104.97	104.55	106.31	106.45	105.93	107.62	104.67	104.24	101.63
107.13	104.5	106.32	107.4	107.57	104.71	105.99	105.14	103.56	105.68	106.46	109.42	109.68	105.02	107.09	103.61	105.4	103.21	104.16	106.41	106.23	106.24	104.36	107.98	104.92	105.88	106.82	106.05	105.92	103.87	105.05	105.94	103.13	109.82	106.2	103.94	107.32	108.54	106.8	106.6	107.12	107.02	102.82	104.16	104.16	105.64	106.1	107.64	105.55	103.83
107.35	108.78	109.21	107.67	108.5	106.91	107.6	106.91	108.76	111.89	105.41	108.73	108.19	107.28	105.89	105.16	107.21	110.39	110.2	108.22	107.21	108.76	107.21	105.66	108.66	108.38	109.3	108.21	106.55	107.74	109.17	107.04	107.83	110.16	112.03	104.72	105.41	110.38	108.86	108.64	108.21	108.6	107.69	110.75	104.83	109.67	107.79	106.21	109.38	110.03
105.81	104.49	107.95	107.07	104.33	101.76	103.16	105.63	105.33	107.89	106.42	105.4	105.13	109.97	104.32	104.87	105.33	102.99	107.02	106.41	108.13	106.07	104.54	104.78	103.06	106.54	107.99	104.7	109.8	105.27	108.98	107.49	104.4	105.77	100.96	105.78	106.91	107.1	109.19	105.89	105.19	106.64	106.2	104.33	104.92	107.47	106.09	106.21	102.58	107.58
107.71	109.22	105.03	106.89	105.18	104.94	104.83	107.03	106.67	109.01	102.03	107.78	102.65	102.86	105.77	104.87	105.33	105.62	104.48	106.02	105.4	106.27	104.4	105.37	106.39	106.15	106.89	105.04	107.05	103.27	104.73	108.94	103.32	105.89	104.61	106.39	108.28	106.17	107.59	108.28	104.39	103.92	104.32	104.09	105.59	104.99	106.77	105.45	103.34	106.44
107.36	107.55	108.84	109.18	106.66	105.87	110.51	107.79	109.06	107.55	110.02	109.44	109.33	107.83	106.33	111.6	109.71	104.94	109.12	108.94	108.6	108.81	109.14	106.86	106.16	104.07	107.18	108.46	109.93	110.38	106.43	106.84	106.75	105.13	108.85	106.72	109.4	108.23	108.42	106.57	107.75	107.8	106.54	107.17	108.01	106.26	108.7	108.27	104.16	108.66
99.609	98.899	99.807	103.12	101.78	102.45	101.01	97.382	101.2	102.52	100.66	100.62	100.31	98.935	105.22	99.05	100.55	101.26	97.596	97.763	103.15	103.27	97.604	102.96	99.34	97.92	99.615	100.15	101.86	98.512	96.061	98.565	97.375	98.927	102.64	100.42	103.82	100.99	100.36	99.252	99.007	100.49	101.44	97.945	99.996	96.333	99.967	101.39	99.131	96.278
98.231	100.31	98.831	97.854	99.517	97.868	96.03	95.844	99.059	96.347	99.635	98.899	100.54	96.715	96.498	99.029	100.33	100.02	94.863	98.875	99.276	98.133	98.562	97.003	100.54	96.618	99.911	99.478	96.625	95.959	97.505	100.79	98.712	101.45	96.99	97.853	98.642	96.501	99.684	97.134	99.065	101.11	99.946	98.443	99.499	98.832	97.676	97.447	95.969	98.159
100.36	99.475	99.475	102.6	98.535	101.81	102.4	102.87	100.41	97.831	98.789	101.12	100.31	98.885	98.516	102.75	99.588	101.04	102.49	98.491	99.952	97.234	98.552	97.248	99.431	101.35	98.741	98.913	100.19	99.161	98.271	98.648	98.676	100.07	101.5	97.638	101.42	98.386	95.965	97.734	100.31	101.36	102.35	100.77	102.32	100.4	99.583	99.964	97.953	98.973
99.727	99.475	100.59	101.25	101.56	101.45	99.201	102.77	99.281	101.27	102.75	100.63	98.088	99.787	104.37	97.191	100.49	99.346	98.982	101.1	103.44	103.31	99.572	102.66	99.738	103.02	99.549	102.13	101.94	100.44	103.45	100.02	99.201	102.95	96.955	101.87	98.77	101.52	101.2	102.86	101.25	102.29	99.126	101.37	99.057	102.53	96.933	100.97	101.82	104.02
104.67	105.37	108.44	106.65	107.65	106.75	105.59	102.2	108.61	107.77	102.96	105.93	110.29	108.86	109.27	108.66	106.88	110.08	109.86	108.49	109.44	110.21	108.84	108.31	107.01	106.79	106.47	110	105.67	108.8	105.5	111.64	108.32	108.7	108.48	109.71	107.33	108.47	109.84	108.23	107.74	105.71	108.8	103.45	107.58	107.28	108.63	108.61	107.47	108.83
98.252	103.02	96.521	99.298	100.76	102.08	99.715	96.322	99.888	100.01	100.89	100.99	98.654	102.13	98.359	99.602	100.88	101.17	101.77	99.618	104.18	97.116	101.28	99.505	100.41	100.45	98.455	100.57	100.52	99.668	99.796	99.571	101.13	100.3	95.936	100.84	103.45	98.724	100.43	98.814	101.67	99.584	99.052	99.928	99.106	101.09	100.37	101.85	101.38	99.835
96.14	97.339	98.972	99.23	96.557	100.43	97.124	97.587	95.687	98.501	99.006	97.452	96.975	97.909	98.83	97.632	97.636	96.164	97.337	98.288	96.257	100.64	97.534	101.36	95.795	99.403	97.554	102.14	95.52	98.718	93.122	96.745	98.349	94.639	97.337	98.134	95.411	99.732	96.867	97.25	102.39	95.191	97.615	98.533	96.195	99.78	99.008	97.478	98.505	98.48
99.185	99.658	98.872	98.044	98.154	99.453	96.512	97.612	100.53	96.224	101.06	97.748	101.53	101.75	100.43	99.459	100.95	98.882	96.874	100.96	99.098	100.67	100.18	101.33	98.74	98.564	97.163	102.01	96.423	99.402	98.426	97.626	98.484	97.678	98.522	98.413	98.515	96.964	100.92	98.057	99.854	99.528	103.12	99.246	103.51	96.176	97.277	97.435	97.204	96.727
110.44	105.02	108.07	108.2	106.34	108.84	108.96	106.69	109.67	106.43	112.49	108.1	110.96	109.86	106.3	106.88	108.67	108.81	109.59	108.86	106.33	108.16	110.98	109.1	109.02	109.05	107.51	108.37	110.29	108.01	108.64	108.78	109.41	110.79	111.2	107.11	112.21	109.77	108.55	108.51	106.93	110.24	105.46	108.06	109.33	110.58	110.48	109.07	107.13	106.33
110.6	107.4	109.33	108.46	107.48	110.79	108.87	107.87	108.25	108.83	108.35	109	109.73	109.84	109.07	108.53	107.23	110.52	110	107.94	108.99	109.95	107.31	109.96	110.77	105.17	107.69	107.38	105.14	109.41	106.07	107.49	105.33	110.86	110.19	105.89	106.55	109.23	105.4	106.26	107.6	106.76	111.33	112.03	105.62	109.61	110.13	108.5	109.8	108.52
106.88	105.07	105.02	105.47	107.37	105.84	107.22	108.23	107.04	105.19	105.2	107.53	103.59	106.14	106.09	105.18	102.7	105.26	105.35	108.47	106.1	105.55	106.93	108.02	104.67	108.77	105.89	104.36	107.18	105.22	104.36	107.1	105.45	108.56	104.71	104.6	107.18	106.18	106.52	106.72	103.67	105.07	105.67	106.37	109.29	103.63	106.86	108.22	106.48	109.47
109.36	103.48	103.93	105.92	105.34	106.56	105.66	106.56	104.97	103.88	103.93	103.01	104.21	102.84	106.21	106.28	104.25	108.46	104.85	106.56	102.31	101.29	101.19	104.88	106.72	104.76	107.02	104.15	107.3	106.28	110.4	106.13	104.91	102.16	104.66	109.01	109.84	107.66	100.93	103.94	105.82	106.42	103.66	107.35	102.29	106.65	105.75	103.97	105.49	104.64
95.139	96.335	93.973	95.906	97.296	99.666	96.919	99.713	94.922	97.882	97.626	96.496	98.986	98.535	96.276	99.165	98.649	98.949	97.716	100.15	98.265	100.97	95.836	96.812	97.431	101.03	99.449	97.682	97.889	100.85	97.33	100.69	98.248	97.394	99.233	98.39	99.016	95.92	96.561	97.137	100.12	96.937	95.612	99.618	98.798	96.685	98.084	98.14	99.531	96.092
109.27	107.15	107.17	108.19	110	108.86	111.6	108.39	113.05	108.65	109.69	104.27	107.4	107.6	106.25	105.45	105.93	105.81	111.16	108.84	109.39	105.79	110.6	107.37	107.63	108.6	109.5	107.79	109	110.02	110.4	108.09	108.89	107.23	109.2	110.38	111.09	108.58	109.7	109.06	109.13	110.52	107.23	109.64	109.47	110.34	111.01	106.92	106.4	111.6
102.99	102.91	101.12	103.84	99.698	97.457	99.424	100.63	99.325	100.47	98.573	104.16	99.75	100.27	101.29	100.8	103.88	101.86	100.85	99.972	100.66	96.116	102.2	100.29	97.574	99.4	100.22	98.899	104.63	100.74	99.768	100.88	102.32	100.09	100.17	100.37	99.364	101.33	100.06	103.54	102.91	100.96	100.11	100.53	99.016	101.05	100.58	99.731	100.86	98.811
108.27	109.08	111.32	110.79	108.43	109.64	107.21	108.05	107.15	108.17	108.48	107.26	109.93	110.66	104.84	108.12	108.21	109.27	107.78	109.31	109.69	106.78	110.1	111.5	108.06	111.01	106.84	109.54	107.53	106.19	109.61	107.57	110.55	106.02	110.44	116.07	105.75	109.02	109.05	110.35	107.2	109.89	109.37	105.28	105.41	107.44	108.41	106.24	106.97	107.84
103.69	102.47	101.41	100.39	100.54	103.11	101.67	101.49	101.68	103.32	102.78	100.14	101.08	98.362	100	102.75	102.63	100.25	101.95	100.22	102.6	101.83	100.89	102.36	101.93	101.5	100.33	100.47	101.27	101.29	100.46	97.97	100.41	101.59	104.01	99.439	98.744	105.01	101.87	100.89	102.98	104.25	100.53	101.58	100.25	100.81	101.67	102.51	100.29	102.19
109.98	109.32	107.87	108.55	108.46	110.74	109.61	107.72	111.27	105.62	104.55	108.37	110.39	106.03	109.44	108.7	107.09	108.44	109.84	109.01	109.86	110.08	105.57	105.02	114.14	109.7	106.09	107.05	109.06	106.29	108.57	110.3	109	107.15	107.5	103.62	107.07	107.09	108.87	105.2	107.78	108.4	104.9	108.8	108.9	111.05	107.33	109.95	106.03	108.41
100.19	98.919	97.064	96.641	98.517	96.321	95.523	97.138	97.389	99.619	94.983	98.024	99.452	98.677	99.311	96.914	95.904	98.289	96.085	99.097	93.297	95.257	97.971	99.132	98.674	95.343	96.773	97.777	96.654	97.99	100.04	97.943	96.639	99.423	97.476	95.743	103.67	97.623	99.285	99.684	96.976	99.572	95.708	95.754	100.29	99.357	95.94	95.137	96.923	96.548
109.86	107.01	105.42	107.08	104.73	108.66	107.05	106.54	108.62	108.1	107.02	109.23	104.79	109.56	107.16	108.99	107.78	109.84	105.99	109.08	106.28	109.63	110.52	105.39	109.63	105.97	106.11	105.72	107.71	106.24	107.81	109.01	107.25	108.3	107.55	105.93	107.94	110.13	106.62	107.66	106.91	110.07	106.31	108.92	105.14	103.16	107.7	107.84	109.04	101.37
104.58	106.39	106.76	104.4	105.28	104.15	106.06	104.97	105.94	105.11	106.21	104.77	108.69	105.93	107.33	105.22	104.51	105.09	105.49	106.34	106.21	107.15	104.65	105.56	106.27	106.63	104.19	104.97	104.97	104.42	104.41	104.84	106.29	106.75	107.09	109.79	104.8	107.3	107.46	104.24	103.93	107.08	103.06	106.57	107.17	104.69	105.92	105.6	108.3	105.7
103.4	107.15	106.64	106.26	109.33	108.54	106.06	110.3	106.83	107.7	106.54	111.3	106.04	106.48	106.86	109.82	104.35	107.54	106.32	110.31	108.07	107.39	108.07	108.37	106.82	107.31	106.96	106.79	107.56	106.76	110.94	108.92	107.3	110.15	107.06	108.08	107.34	107.26	110.46	107.21	106.58	105.14	106.84	109.44	109.77	107.72	110.21	106.11	105.01	106.68
106.36	106.05	107.24	103.64	106.64	104.65	107.78	103.93	109.67	104.05	104.99	106.01	103.35	104.88	107.2	105.63	105.67	104.57	103.58	102.82	101.49	106.5	105.73	105.77	105.1	105.6	107.16	105.65	106.87	107.45	105.86	105.52	105.82	107.03	105.06	105.01	107.28	107.33	106.31	104.43	105.72	106.84	109.67	107.05	103.36	108.14	106.01	103.78	108.48	107.74
101.67	100.74	102.01	101.74	99.482	99.419	100.5	98.862	102.95	100.18	103.45	100.84	99.285	101.51	101.58	101.11	101.9	100.63	97.888	98.124	99.926	96.789	101.46	103.75	101.79	100.61	98.12	101.76	101.32	102.14	99.245	100.58	101.99	100.42	103.7	101.29	103.18	97.488	98.515	102.43	101.05	100.56	99.394	97.399	101.45	100.23	99.291	101.64	100.85	102.46
104.18	108.73	105.25	106.12	106.98	105.15	106.31	107.15	105.35	105.01	105.75	106.56	100.83	104.22	102.47	106.14	105.42	106.19	108.64	106.93	102.43	106.2	104.97	104.93	104.79	106.59	107	106.67	104.78	103.56	104.98	107.37	105.86	104.94	102.04	105.72	104.1	106	106.76	107.24	105.8	108.45	109.55	104.87	106.53	103.84	101.47	106.87	104.34	104.93
105.2	107.98	108.31	107.84	111.2	106.84	110.05	109.12	107.92	110.3	106.22	107.92	107.41	107.81	105.92	109.48	108.58	105.43	112.57	104.65	105.96	110.06	111.77	108.88	108.75	106.19	106.95	109.18	108.1	107.79	110.84	111.22	113.57	109.75	106.41	110.1	106.03	109.85	106.5	107.85	108.62	105.81	104.39	106.78	104.9	103.2	113.09	107.78	107.93	110.07
100.66	100.45	99.253	99.997	99.751	103.76	100.96	98.538	101.49	101.06	102.09	103.83	100.23	100.1	99.694	99.744	101.7	98.569	101.32	99.445	100.19	103.16	102.43	102.67	100.12	103.73	106.06	101.95	97.826	102.95	102.25	101.83	97.739	99.443	104.42	100.46	99.36	105.12	102	99.163	104.25	102.55	97.132	101.57	100.59	98.851	101.32	100.83	99.629	99.739
93.711	97.246	97.247	96.868	95.924	101.12	100.35	96.858	99.758	99.143	97.443	99.306	100.22	98.093	103.58	93.441	99.764	95.776	98.073	98.726	99.748	99.577	96.59	95.386	96.041	95.962	98.079	95.375	96.05	99.986	98.415	100.78	100.64	98.272	95.022	100.38	101.08	99.52	98.966	97.499	98.572	96.984	101.16	96.585	100.33	95.666	96.473	97.653	96.356	95.662
99.023	97.77	100.62	98.22	99.267	97.576	97.324	95.595	98.491	99.276	99.471	99.999	97.735	101.61	100.3	99.877	96.562	96.847	100.29	96.621	95.138	99.416	98.633	97.984	98.172	100.31	98.163	96.817	97.855	97.131	98.397	101.35	95.189	99.551	97.834	97.289	101.15	96.081	93.9	98.855	95.7	97.256	98.974	96.274	95.128	98.316	101.21	97.702	100.11	98.191
107.41	103.79	105.15	107.99	105.62	106.67	105.26	107.8	105.65	105.57	101.89	107.03	106.49	101.5	106.19	104.59	106.09	104.48	102.9	107.88	101.73	104.1	104.83	107.41	105.05	107.59	105.23	109.25	106.39	105.95	108.27	104.03	103.74	105.64	102.89	101.08	105.47	103.48	104.34	106.83	104.95	107.5	106.21	106.83	103.9	104.02	104.26	104.81	104.83	107.38
106.38	107.31	106.33	106.06	106.65	106.06	109.54	107.02	107.92	106.24	104.77	103.97	106.4	103.28	105.61	106.13	105.18	108.86	105.39	104.68	110.05	108.49	107.08	107.32	104.69	104.02	108.72	105.59	105.67	106.01	105.33	107.29	108.49	107.37	108.51	105.18	105.39	104.8	103.8	107.65	107.42	107.54	108.6	108.33	108.64	106.13	107.95	106.57	106.29	107.08
108.63	106.47	109.13	107.19	107.49	104.59	107.16	106.66	107.78	107.65	105.53	107.71	109.53	107.15	105.62	103.5	108.11	105.5	107.3	108.25	102.06	107.32	104.92	105.51	106.32	106.08	110.04	107.75	107.17	107.58	103.93	104.83	106.7	105.64	104.36	103.81	107.95	107.35	105.06	103.5	105.98	107.53	108.39	106.47	105.1	105.56	108.27	110.28	106.41	109.01
103.09	106.76	108.82	105.9	106.22	106.4	102.5	104.97	103.88	106.99	108.62	106.57	105.86	105.38	106.94	106.57	108.2	104.16	106.59	106.55	105.67	108.44	106.24	106.29	106.88	105.42	107.26	105.91	109.82	107.68	105.31	105.48	104.58	110.78	102.54	104.09	104.55	107.62	106.02	101.95	109.8	106.3	106.03	107.47	105.4	108.16	108.77	104.75	107.71	104.88
108.45	107.41	106.75	108.59	109.1	105.77	107.51	107.09	110.86	105.61	105.54	108.83	106.69	111.36	105.16	105.54	109.51	107.92	108.63	105.61	111.14	107.61	109.69	107.55	108.59	109.33	108.82	108.22	103.65	109.23	107.84	107.78	108.55	104.97	108.39	106.74	107.78	106.57	108.41	107.87	107.12	106.55	107.54	109.29	108.82	107.55	109.86	109.96	107.1	107.49
97.124	96.624	97.99	98.23	100	98.915	99.702	99.463	99.684	94.643	96.693	100.07	100.6	99.234	97.47	98.064	100.07	98.324	99.565	94.324	97.338	100.49	98.915	95.777	95.557	96.505	98.31	98.852	100.4	98.421	96.463	98.096	97.85	97.899	95.989	96.805	97.54	100.79	100.33	96.426	98.361	101.23	97.65	98.473	98.902	97.612	97.095	95.743	97.025	99.358
105.51	104.73	107.91	107.98	104.23	106.35	104.24	104.74	105.41	102.93	106.74	104.33	106.06	108.87	106.21	106.06	106.61	106.26	107.11	106.21	105.58	104.87	104.16	105.54	106.08	104.54	106.73	108.71	104.36	105.77	107.86	104.29	108.41	103.15	104.07	105.53	99.16	104.46	107.62	107.35	107.49	103.47	109.51	106.25	104.28	104.82	105.94	102.94	109.27	105.95
105.6	106.1	104.34	107.12	107.31	106.09	106.41	104.23	100.37	106.92	105.19	106.25	106.61	107.17	105.55	104.85	104.28	106.8	108.97	104.75	107.79	104.45	104.56	105.83	104.62	106.29	103.78	103.79	106.19	104.46	107.3	106.71	105.36	105.47	107.86	104.67	105.12	102.92	100.79	105.18	104.39	107.37	106.26	107.56	107.69	105.8	106.37	108.49	101.27	107.19
105.41	108.05	106.39	109.12	110.66	107.56	107.62	108.4	106.29	105.31	108.5	105.83	107.05	108.14	106.55	106.21	107.17	111.57	110.92	109.52	108.72	107.22	107.78	108.12	107.59	108.18	108.87	109.35	109.87	108.73	110.6	104.88	108.47	105.49	108.52	111.44	108.23	106.26	107	109.77	106.77	108.23	106.48	108.49	106.87	108.82	108.42	109.1	106.17	107.66
106.94	109.55	106.6	107.81	107.84	112.02	112.66	108.47	109.99	107.84	111.72	107.01	108.88	110.7	111.32	110.84	107.53	106.55	106.52	108.38	106.52	106.9	108.59	106.25	108.47	105.73	109.88	108.11	108.28	108.07	111.37	109.42	108.01	109.61	107.18	108.78	107.02	109.17	109.8	108.79	109.55	107.54	109.64	110.63	107	105.53	107.94	107.41	109.46	110.36
107.14	107.07	106.87	105.77	106.81	105.24	107.49	103.04	106.88	107.46	103.87	104.93	102.39	106.94	104.95	105.5	108.13	106.03	102.38	108.63	105.11	105.83	106.95	106.68	105.99	103.71	100.96	105.83	107.08	104.83	106.71	107.13	105.57	106.07	103.64	105.61	105.24	106.42	104.99	105.62	105.65	106.62	104.67	103.26	105.74	103.85	105.49	104.51	107.85	106.27
99.289	97.824	100.38	98.575	99.909	97.15	95.417	98.446	99.24	99.688	97.88	100.06	97.824	94.82	99.079	99.359	100.99	97.202	101.81	95.221	98.988	103.09	100.14	97.804	97.811	96.742	99.529	96.428	101.06	99.415	99.477	99.975	100.04	99.203	100.06	99.349	95.997	101.47	97.852	98.661	98.883	95.734	100.43	98.781	97.02	100.29	95.651	100.98	97.936	100.9
108.96	107.58	107.35	106.05	110.83	109.19	109.67	106.19	105.72	108.03	108.39	108.8	107.33	106.58	108.88	107.48	106.08	108.93	110.15	107.49	108.53	108.97	106.6	106.15	107.82	106.29	108.82	108.63	109.71	108.33	111.74	108	108.73	105.7	104.77	106.1	109.92	106.35	106.68	107.11	106.54	106.89	105.78	107.31	106.34	108.74	109.13	109.08	107.01	106.41
111.2	107.71	108.1	104.64	106.83	106.47	109.29	106.13	105.17	104.8	104.56	103.65	105.37	107.17	103.45	106.82	107.38	106.32	107.9	107.51	106.73	109.68	107.43	108.34	109.56	107.94	104.79	106.49	105.71	104.02	107.28	108.73	106.41	106.76	104.35	106.77	108.15	106.16	104.66	105.34	104.32	104.32	105.27	106.88	108.29	103.35	106.73	109.83	107.14	107.78
110.58	111.1	109.49	111.83	112.59	107.6	109.69	110.27	108.87	111.55	112.1	110.85	111.61	109.34	113.04	114.29	110.15	113.24	111.93	110.72	107.41	110.87	113.79	112.2	109.76	110.03	112.54	109.8	109.34	111.64	110.59	111.07	109.78	109.61	107.64	112.43	110.47	109.93	109.16	111.92	108.86	109.62	113.48	111.16	109.85	110.79	112.24	109.6	111.82	110.8
103.33	103.63	106.18	107.4	105.9	106.04	106.79	104.95	104.92	106.8	105.82	104.84	107.57	106.87	104.92	107.17	105.2	105.82	105.04	110.54	106.44	106.74	104.68	106.4	106.02	107.47	103.53	105.06	104.74	104.61	104.08	105.97	105.42	104.67	103.98	105.14	106.93	108.6	106.59	103.91	103.01	102.19	105.93	106.11	106.45	105.78	107.31	104.17	108.07	103.11
101.73	107.89	106.15	105.96	107.6	108.59	104.44	107.42	105.81	108.92	107.97	104.93	106.02	105.29	104.6	108.87	106.75	105.25	105.8	104.91	102.64	105.78	102.04	105.13	106.74	107.54	106.52	105.43	107.33	107.62	104.44	107.9	102.28	106.45	108.49	104.57	105.66	105.84	106.94	103.1	104.62	105.81	103.95	104.86	106.02	105.41	106.1	106.88	103.31	106.86
105.74	106.76	106.07	104.27	104.67	106.45	105.45	104.33	108.3	106.47	106.61	103.3	101.73	104.83	106.27	104.55	106.01	108.76	104.88	102.66	107.31	108.99	106.04	104.52	103.68	104.1	106.17	101.7	101.62	105.66	106.28	107.54	107.23	107.44	104.65	102.27	107.1	107.1	104.94	105.26	105.91	107.9	104.18	105.46	107.86	105.26	103.83	106.42	105.89	105.31
100.47	103.17	101.44	100.55	97.701	97.046	98.181	98.419	98.72	102.72	100.66	100.21	96.274	99.556	101.68	101.13	98.614	97.612	96.098	101.04	96.186	100.62	98.318	100.91	98.359	98.409	97.05	97.993	95.413	99.229	97.376	98.841	98.681	98.059	102.27	101.06	101.19	104.74	101.97	100.3	96.95	101.74	98.423	99.097	99.86	98.818	100.62	99.567	96.753	98.302
106.6	104.38	103.96	106.84	106.3	109.18	105.74	106.11	108.66	108.41	105.11	106.84	102.34	108.72	106.72	107.49	107.53	104.23	104.96	105.22	108.62	105.74	103.61	106.3	108.32	108.07	106.89	106.71	103.97	109.09	104.94	106.52	108.2	107.68	105.1	105.12	105.88	105.11	109.17	107.94	102.37	106	107.12	106.3	106.86	104.53	110.51	106.08	108.13	108.19
97.139	98.699	94.864	100.23	99.849	99.11	98.604	98.363	101.36	96.387	94.706	98.81	98.065	99.549	101.26	100.47	98.273	98.36	100.1	94.743	98.359	97.749	98.91	99.229	97.256	96.472	98.696	99.237	96.365	98.019	100.16	97.823	98.954	98.326	98.435	95.629	94.854	96.004	99	98.321	97.404	98.294	96.02	93.384	100.02	98.084	96.753	96.475	99.958	99.161
105.13	107.23	108.15	107.17	106.87	109.85	106.97	109.16	106.38	105.72	110.44	108.63	107.32	104.48	108.15	109.05	105.17	108.27	109.4	106.52	110.18	105.43	104.27	107.78	109.74	105.86	108.17	107.29	109.59	107.15	109.2	107.88	110.81	109.9	107.62	109.54	108.86	109.71	109.67	108.12	104.71	110.05	107.68	107.61	108.67	110.09	108.65	110.62	106.03	106.46
100.45	101	102.56	99.363	102.33	101.85	101.72	101.73	100.17	102.79	99.313	100.95	103.91	97.401	98.882	101.46	101.92	99.843	99.765	100.36	101.67	98.056	101.63	101.54	102.95	100.66	100.4	102.63	102.83	103.67	101.13	100.12	100.03	102.12	100.38	98.548	97.185	99.909	99.887	100.33	100.41	99.318	98.128	104.33	101.41	104.1	99.954	101.01	104.64	102.3
107.73	107.2	108.76	107.64	109.69	108.33	109.79	110.06	107.74	109.48	108.63	107.12	105.79	105.51	107.23	107.14	107.51	108.5	107.66	106.92	108.21	107.15	108.55	106.86	108.39	105.89	107.19	107.12	108.39	109.25	107.82	102.82	105.17	107.25	105.18	107.46	107.27	109.9	106.57	107.11	107.99	108.49	108.42	105.36	109.12	108.16	105.51	107.55	107.14	103.74
105.67	105.69	104.8	111.99	107.36	105.97	104.91	106.13	106.49	106.54	108.43	105.79	105.1	106.77	105.71	107.59	103.32	107.76	110.2	103.68	107.28	107.6	107.74	102.87	108.08	106.43	108.66	107.79	108.56	102.8	105.5	106.77	107.54	107.93	108.58	108.17	104.44	105.51	104.15	106.47	105.79	106.82	103.66	108.39	106.26	107.52	108.22	106.5	108.19	106.01
105.52	100.99	106.98	105.36	107.3	104.78	104.53	104.12	104.14	107.52	102.39	109.18	102.4	103.52	104.39	105.07	103.63	108.01	103.81	105.2	104.27	104.5	109.17	103.96	105.28	106.17	103.99	108.21	104.12	106.4	105.51	104.81	104.22	104.94	103.22	108.22	106.18	105.86	103.36	106.02	105.12	105.92	110.65	105.56	104.21	107.73	103.53	104.91	106.89	107.76
106.73	106.08	106.24	104.49	103.48	104.22	101.93	109.64	105.94	104.7	104.12	106.3	102.57	103.64	105.75	105.21	105.88	106.16	105	104.25	104.8	105.72	101.48	105.14	105.59	106.89	100.95	106.09	103.99	105.59	104.46	104.9	104.07	106.02	108.15	107.72	103.45	103.25	105.13	105.59	103.68	102.26	104.27	101.13	105.01	105.18	106.53	106.34	102.57	107.38
106.79	101.81	106.28	106.28	105.25	104.58	104.63	107.46	105.64	108.92	105.54	105.28	104.34	103.23	106.06	106.01	106.35	107.85	108.61	104.44	103.37	104.97	103.65	103.46	107.15	107.34	106.4	106.7	107.84	103.19	105.74	104.47	105.76	105.34	106.69	106.04	106.17	103.63	107.04	107.32	108.14	105.31	104.87	104.82	106.63	107.91	105.25	104.12	106.93	103.34
108.77	109.84	108.75	110.45	108.2	109.26	111.29	111.7	107.9	108.86	109.43	108.21	107.19	106.63	109.79	109.83	108.56	110.1	111.9	109.97	108.6	111.28	107.21	108.04	106.89	110.3	106.87	111.66	106.51	108.76	110.76	108.56	109.78	108.19	109.87	106.65	107.03	108.31	104.65	110.28	107.99	111.21	106.04	111.36	108.49	110.7	107.01	107.54	108.93	106.45
101.77	102.22	104.34	100	102.27	98.923	101.22	101.17	100.08	100.8	100.54	101.03	99.754	101.49	99.829	101.49	98.411	100.9	98.268	100.04	103.42	102.2	101.21	102.26	98.64	99.326	99.186	99.487	100.53	99.565	100.09	100.6	99.085	99.334	97.301	99.959	102.69	102.46	99.819	98.258	100.02	101.8	100.67	102.14	99.305	100.54	98.881	98.11	97.593	100.37
108.68	109.08	109.23	109.51	110.31	110.14	109.27	110.19	107.17	110.5	109.96	107.41	107.41	107.74	109.55	108.23	108.83	108.39	108.21	108.08	104.88	107.45	106.4	111.57	106.34	108.49	109.53	106.2	110.45	110.34	108.14	109.83	106.03	109.31	109.67	107.82	110.51	107.35	106.44	107.87	109.26	109.98	107.55	107.56	106.23	107.21	108.94	109.35	109.41	105.47
107.35	110.6	106.93	110.23	110.34	107.07	108.46	106.85	105.02	107.21	109.35	105.55	109.5	107.64	108.93	110.33	107.78	107.85	107.55	109.29	107.45	109.36	107.12	107	105.54	106.21	107.94	108.54	108.92	108.66	104.62	108.07	108.09	108.28	109.3	109.16	109.31	108.93	107.43	110.21	111.44	110.92	109.34	106.39	110.49	110.59	110.2	108.84	106.36	109.56
109.49	109.1	106.76	105.95	110.63	108.8	110.31	106.69	109.49	108.57	108.08	108.79	108.98	104.72	108.31	107.6	106.77	108.97	105.26	106.59	107.61	109.64	111	108.73	107.45	111.87	107.66	109.64	107.13	108.21	108.75	106.02	106.6	105.49	108.47	110.36	110.74	108.89	109.04	105.81	109.27	106.38	107.63	108.07	109.01	105.79	106.85	108.06	108.43	108.81
104.99	106.43	102.12	106.08	105.33	106.85	107.42	106.28	106.85	109.47	103.59	105.87	104.43	104.78	109.59	103.85	106.12	104.44	106.07	106.17	102.39	106.49	104.5	106.42	103.62	102.56	104.32	105.59	104.89	105.62	104.75	105.02	105.65	107.04	106.2	106.05	106.92	106.96	105.14	107.13	101.97	106.36	107.37	104.35	106.73	106.04	106.59	105.39	107.54	105.42
104.25	105.48	105.9	105.68	104.43	107.84	107.02	107.84	108.6	105.72	104.11	105.65	100.95	105.72	105.76	107.95	107.26	109.29	106.41	105.85	107.86	103.76	104.9	104.31	107.14	108.41	104.22	103.2	106.26	103.87	106.74	104.2	103.62	107.59	103.92	106.05	104.53	105.84	105.17	104.84	105.57	106.86	109.31	103.6	107.1	105.73	105.2	104.6	103.91	105.84
108.57	103.67	102.52	104.67	108.24	107.95	106.44	108.47	106.8	105.24	106.49	108.66	106.45	105.42	103.04	103.9	107.59	106.73	105.49	106.45	106.97	106.89	103.59	105.35	105.03	108	106.61	106.22	106.49	106.98	108.87	106.76	105.11	107.26	108.93	107.21	104.25	105.78	104.21	108.33	106.41	107.69	105.87	105.9	105.77	105.87	105.98	106.85	104.28	103.27
105.65	111.01	110.13	114	114.35	106.18	110.2	111.53	112.81	107.62	108.79	113.41	111.71	110.88	111.63	106.69	110.98	111.06	110.66	109.65	110.78	110.68	112.05	112.46	111.79	108.61	108.52	111.51	112.44	110.89	107.56	107.83	113.66	109.79	108.39	110.4	109	105.94	110.9	110.14	110.6	107.75	111.66	108.13	109.04	107.67	111.71	111.8	109.34	112.43
106.02	107.66	107.75	110.24	109.56	111.07	109.37	107.94	106.87	110.66	107.64	106.73	111.79	108.56	108.01	106	106.37	108.86	110.52	109.51	104.41	106.29	105.36	106.45	107.97	109.83	108.35	110.95	108.77	108.73	107.95	107.77	109.61	107.27	106.73	109.76	108.54	108.97	107.78	108.54	107.24	107.74	104.69	106.75	106.56	108.09	107.28	110.47	109.55	107.38
105.04	108	108.57	108.89	108.44	108.19	109.51	108.21	107.33	105.52	107.06	107.48	105.61	108.16	112.09	108.15	107.38	109.86	106.57	106.39	108.94	108.5	108.81	108.25	108.33	104.67	110.02	105.98	105.95	105.92	107.07	108.54	108.06	106.98	109.29	106.3	111.9	108.5	108.59	106.56	107.02	106.07	108.03	108.38	106.77	105.76	107.11	108.17	111.08	106.83
111.57	108.73	109.01	107.78	109.37	109.97	108.38	107.31	106.61	109.07	111.28	105.87	106.86	107.94	107.66	107.16	108.1	108.84	108.33	108.12	109.3	107.47	107.13	108.92	105.66	111.55	104.05	104.92	108.5	109.01	106.39	109.22	106.09	107.35	110.44	110.08	108.78	108.9	109.02	108.93	109.17	107.83	107.21	112.18	110.32	108.31	105.62	108.12	108.29	107.6
105.17	105.26	105.61	108.02	105.42	108.46	107.03	109.21	109.64	108.89	107.24	105.96	106.85	110.06	109.78	107.76	109.98	109.37	106.03	109.11	108.12	109.69	108.12	107.94	107.36	106.63	108.11	108.75	107.09	108.19	106.98	110.59	106.26	110.36	106.47	107.33	109.68	108.25	108.84	109.94	112.21	110.39	111.14	107.99	106.68	104.97	105.38	109.52	108.53	109.97
110.68	108.02	112.46	109	108.45	109.52	109.79	109.52	109.39	108.15	110.3	111.23	111.05	109.49	114.52	112.99	107.42	109.14	111.17	110.48	111.83	111.45	110.23	112.69	109.29	113.27	109.21	114.35	113.67	109.71	111.38	108.89	111.78	110.37	111.21	112.83	105.97	110.64	114.11	106.03	110.92	108.39	110.14	111.51	109.64	108.96	111.47	110.12	112.8	108.12
105.35	106.64	105.06	104.01	105.72	106.32	104.15	104.53	102.18	107.67	106.79	103.46	108.17	107.67	104.25	100.59	107.92	105.99	105.21	107.72	105.08	103.97	106.09	107.74	108.2	105.16	103.96	106.09	108.99	100.93	104.63	106.55	101.5	107.49	108.78	107.4	105.62	105.67	105.88	108.07	108.27	108.18	103.37	104.57	103.11	105.55	104.37	107.15	106.31	104.98
105.96	105.84	103.11	107.5	104.82	103.58	105.04	104.49	103.58	105.32	105.24	103.68	103.85	106.14	105.46	106.93	105.69	104.37	107.2	104.51	104.1	108.77	106.2	103.34	104.92	109.07	103.93	101.65	103.54	106.36	105.2	104.84	105.52	104.87	104.09	103.6	107.95	106.59	104.18	107.17	107.21	105.62	103.67	107.67	104.89	105.86	105.8	104.34	106.67	108.65
100.92	99.804	101.31	101.91	100.25	96.843	98.862	102.15	102.09	101	102.18	101.36	101.36	99.651	96.966	102.67	101.2	98.3	101.64	102.12	100.92	101.24	100.92	100.04	99.575	99.579	101.25	100.56	100.4	103.53	100.35	100.15	99.799	102.49	98.936	100.55	101.42	99.088	98.169	99.423	100.23	101.44	102.11	101.26	103.16	103	103.1	101.75	99.723	104.42
106.09	103.4	105.72	102.34	108.4	108.35	106.17	105.88	105.34	104.07	103.5	110.34	106.69	106.5	107.09	104.52	106.66	108.73	108.24	105.67	108.21	106.13	106.91	108.02	108.15	105.86	105.01	106.88	109.29	105.95	110.73	104	106.04	106.97	103.67	105.62	106.18	103.68	104.17	105.11	106.48	109.46	104.08	108.07	107.81	106.96	108.93	107.2	107.01	106.05
105.24	107.62	105.16	102.75	106.27	103.06	103.99	107.37	103.84	109.43	104.35	105.34	106.87	106.47	106.53	106.49	107.15	106.56	105.25	103.64	107.48	105.78	107.35	99.981	104.71	108.2	104.76	104.15	106.98	104.16	102.1	107.43	105.41	103.98	103.92	105.69	105.8	104.84	104.82	104.85	107.63	104.87	104.18	109.04	107.26	105.62	106.4	104.68	104.2	104.78
105.12	106.16	108.2	105.45	104.14	108.17	105.12	106.15	106.58	103.91	105.75	106.1	104.65	101.97	108.76	107.02	109.06	105.42	102.48	103.73	107.02	103.7	105.93	104.66	106.35	106.24	105.09	107.86	105.73	102.57	104.89	104.38	105.48	103.52	103.76	107.11	106.4	107.38	103.6	106.75	106.14	108.09	108.54	105.61	101.52	105.87	105.13	105.37	107.17	103.22
105.42	106.96	102.63	106.91	104.3	103.91	104.06	105.81	106.11	102.81	107.05	105.31	104.63	106.64	105.08	105.29	105.79	105.26	108.19	104.8	106.28	106.52	106.79	104.73	106.58	106.1	103.09	108.51	106.49	108.46	107.9	106.78	105.49	106.21	105.98	105.85	106.52	105.54	108.86	104.1	105.98	101.25	106.03	105.84	104.67	106.72	107.16	105.18	105.12	106.2
108	106.41	113.12	107.51	109.97	107.81	108.61	107.74	107.06	106.41	108.83	108.18	107.42	109.37	105.77	110.8	105.84	109.91	106.46	110.18	107.41	107.25	107.88	105.41	106.42	112.36	108.87	106.89	109.09	106.67	109.54	109.58	108.74	108.42	105.64	105.25	111.22	109.22	107.66	105.56	111.74	109.89	107.27	108.96	108.76	108.7	109.56	107.64	108.52	106.98
106.34	107.13	107.22	109.73	106.76	106.88	106.8	103.98	107.18	106.54	107.15	107.75	104.5	103.9	106.39	106.73	107.47	107.05	107.06	104.47	104.49	106.24	110.17	104.01	105.46	106.87	108.12	108.18	111.26	107.51	107.76	104.48	106.59	104.64	106.76	109.2	104.94	106.65	106.19	106.74	105.11	105.98	105.23	107.48	104.02	104.88	104.61	105.52	103.86	105.09
108.1	109.64	108.74	107.58	109.1	109.58	109.08	111.15	106	110.75	107.19	109.73	110.12	106.97	108.35	106.66	108.48	106.03	103.75	107.93	106.93	108.5	108	106.52	107.26	106.6	108.03	108.96	106.36	111.62	110.71	107.56	107.61	110.59	107.17	110.49	108.06	105.49	108.94	107.48	110.66	106.96	107.72	107.8	108.62	105.73	109.57	109.14	106.92	109.59
98.573	99.129	98.57	101.37	99.98	100.43	103.02	100.65	101.36	96.686	96.653	100.07	101.13	101.03	98.877	100.89	99.73	98.325	100.9	102.92	97.303	97.329	99.276	96.891	101.6	98.901	102.7	97.478	98.979	101.36	100.57	99.764	100.91	99.606	97.079	102.33	101.47	98.434	98.188	97.569	100.14	100.86	99.58	97.643	97.987	98.621	101.84	98.325	100.29	98.213
104.72	107.14	108.36	105.1	105.26	105.88	105.38	106.76	106.36	105.57	105.93	103.69	104.83	105.63	103.47	105.08	107.97	106.37	106.21	107.42	104.27	104.93	104.9	106.2	105.54	109.07	105.13	105.1	104.08	104.2	106.78	105.88	105.33	104.7	103.68	106.05	107.78	105.79	104.31	104.19	105.17	106.74	102.53	107.15	103.37	107.49	107.16	102.61	107.15	102.58
104.42	103.74	108.51	105.87	106.27	106.4	109.8	106.32	103.29	106.91	103.71	107.25	107.39	104.32	106.02	105.59	106.5	105.8	107.19	107.25	106.19	101.41	107.19	103.24	108.24	103.12	105.76	106.31	103.13	102.9	104.6	107.36	106.59	105.99	105.54	106.85	104.12	106.49	106.37	106.67	107.01	103.37	106.22	104.73	106.93	108.92	105.49	109.54	103.71	103.81
110.07	106.17	108.6	106.6	107.36	107.48	109.79	110.65	104.55	104.78	109.42	110.55	108.45	107.25	109.83	108.18	104.53	109.93	105.85	108.55	108.79	110.77	107.47	109.53	110.54	105.2	107.5	106.87	107	106.84	110.45	109.41	108.06	108.42	111.33	105.75	109.1	109.82	106.78	108.85	111.68	106.43	106.34	108.14	108.55	108.74	109.89	107.83	103.42	108.81
106.14	108.4	113.66	109.1	109.03	108.66	106.96	107.71	110.15	106.68	108.48	105.96	111.08	106	107.8	110.4	108.28	108.53	108.8	109.7	109.3	109.26	110.59	106.83	109.08	108.96	107.43	107.76	108.62	109.57	108.42	108.52	106.56	108.15	108.19	107.45	109.65	108.77	109.05	103.84	103.63	108.35	105.66	106.94	109.22	105.28	108.75	104.91	111.34	110.88
102.8	105.01	106.2	102.97	108.66	105.27	109.85	106.54	106.68	105.59	107.41	104.47	105.55	107.04	105.15	106.59	102.59	103.46	105.57	104.37	105.11	111.69	107.26	105.62	108.17	108.17	109.51	105.63	105.34	106.49	106.03	105.94	108.69	106.04	105.27	107.12	104.41	104.61	106.85	105.36	102.93	105.52	104.75	105.8	105.23	102.47	107.02	105.38	107.53	108.5
108.47	107.52	107.27	106.09	108.77	110.29	108.33	111.28	104.77	104.48	109.78	107.81	109.56	109.44	107.86	109.93	105.15	109.54	108.16	109.33	107.78	110.57	109.7	105.52	106.19	111.35	108.85	107.04	105.25	108.53	106.46	108.75	107.81	106.54	108.63	109.59	103.81	106.14	111.18	108.59	107.93	107.09	108.37	109.18	111.58	107.38	108.63	108.21	108.56	105.44
99.778	100.76	100.75	97.925	95.792	99.136	99.834	98.192	96.079	98.42	97.759	99.315	96.302	98.142	96.1	100.19	98.1	98.544	93.776	97.716	98.319	97.069	96.323	100.02	98.069	97.842	97.84	97.869	96.01	99.05	94.356	99.701	99.128	101.39	97.615	100.58	96.866	95.705	98.451	100.79	98.688	98.767	94.74	94.218	97.026	97.527	99.606	98.769	97.039	97.416
96.547	98.144	99.2	96.773	96.828	98.397	100.27	98.354	95.598	98.191	98.897	99.499	99.753	101.92	96.973	96.96	98.455	97.658	96.95	98.155	95.528	97.126	99.026	99.216	98.886	93.996	103.08	96.972	98.601	96.377	95.185	101.03	99.243	98.28	96.815	100.37	99.914	95.815	99.15	101.76	99.496	97.256	97.93	99.011	97.796	98.754	97.364	97.722	98.177	97.329
105.83	106.01	105.86	107.44	106.76	105.55	106.87	107.44	105.29	105.14	107.54	106.35	104.93	104.66	102.57	105.96	106.83	110.03	105.92	106.14	105.61	103.44	103.85	106.28	104.19	105.06	106.92	105.61	104.58	107.28	106.66	103.59	103.11	105.69	105.27	104.84	106.12	104.19	102.9	105.95	104.46	107.54	103.33	104.6	105.28	106.5	106.25	105.03	104.71	104.54
104.2	106.94	105.99	106.45	105.78	106.68	105.89	104.48	107.76	109.29	106.5	106.39	109.32	107.29	105.82	105.43	106.39	112.12	106.17	106.53	108.78	104.59	110.56	107.81	105.05	106.19	105.96	110.78	105.15	107.41	107.15	103.89	106.3	106.15	105.67	106.93	105.91	107.32	106.99	106.4	104.41	106.67	104.41	106.17	107.64	107.72	107.79	105.36	106.24	104.62
109.65	109.28	106.44	107.94	105.2	107.54	109.65	106.07	109.21	104.67	108.1	106.47	109.76	109.79	103.57	104.47	109.21	109.62	105.93	108.79	103.87	110.13	107.02	107.71	113.79	109.25	108.35	109.35	107.41	106.04	106.54	109.24	109.53	108.27	107.17	106.75	107.41	109.24	109.17	108.79	105.73	109.02	110.6	106.11	108.81	108.81	108.95	106.5	110.2	108.8
107.26	107.9	106.41	108.54	107.63	109.2	105.22	109.45	108.75	111.08	106.19	109.02	107.71	108.21	103.77	106.81	108.85	106.01	106.27	109.63	105.83	107.65	107.61	109	109.2	107.4	106.85	109.39	102.8	109.9	106.56	106.28	110.77	108.27	104.27	106.06	109.8	110.76	111.73	106.49	106.92	106.78	108.9	104.44	107.01	109.62	109.7	104.41	106.92	104.89
105.5	102.81	108.38	106.59	104.47	105.23	105.53	110.93	105.53	105.04	106.04	107.71	105.8	103.86	106.15	106.38	106.95	106.66	104.56	103.49	104.65	104.41	108.05	104.62	101.93	109.35	106.01	107.33	103.1	105.92	103.72	106.27	105.08	109.38	105.08	105.21	106.52	104.97	105.85	103.63	106.61	105.54	108.61	105.36	105.46	103.96	106.59	105.04	105.67	104.45
106.84	109.8	110.76	108.72	109.94	107.04	106.76	107.29	106.18	109.66	111.87	111.22	106.87	108.03	109.43	108.47	108.48	107.88	108.91	108.08	107.6	110.9	112.66	110.62	110.63	105.98	109.97	107.65	109.12	106.59	106.23	113.03	107.46	110.26	109.89	107.79	108.51	106.73	107.69	109.4	108.74	108.71	108	112.36	108.46	109.06	108.42	109.64	108.69	109.53
105.96	107.28	106.62	108.75	109.46	106.47	104.3	106	104.81	104.12	103.11	105.03	102.32	106.81	102.45	106.47	104.01	109.05	107.24	102.92	109.22	104.73	103.93	103.94	107.63	107.74	107.15	103.05	105.58	102.64	106.07	105.95	105.09	105.7	102.27	104.77	105.23	104.24	103.52	105.45	107.62	104.65	106.36	107.49	108.39	107.53	103.59	104.65	103.61	102.72
105.6	107.58	103.43	105.65	103.92	105.45	103.81	106.69	106.7	104.72	104.27	106.14	102.38	103.95	103.22	105.67	103.58	104.5	105.29	104.7	107.65	104.32	105.1	105.82	106.2	104.58	107.01	106.99	108.14	104.77	108.16	108.43	106.38	105.93	104.03	106.48	106.08	107.03	104.36	104.95	108.66	106.68	105.4	107.67	104.48	108.37	107.62	106.95	107.13	105.55
108.29	107.85	109.43	109.38	107.22	111.25	107.01	106	108.41	109.39	106.68	108.43	103.54	108.13	107.23	110.32	110.1	106.49	106.7	110.59	109.04	108.76	109.78	105.99	111.38	109.16	107.5	107.58	105.99	108.25	108.22	108.76	106.97	108.74	106.67	106.9	108.91	107.56	105.71	111.08	105.29	108.73	109.39	108.81	106.1	107.23	109.66	106.4	108.68	108.51
108.24	106.64	104	109.08	105.36	107.15	107.32	109.6	107.55	106.06	105.99	106.64	106.96	104.64	107.3	108.81	106.09	107.89	104.86	108.35	107.1	102.44	106.5	109.12	107.74	105.26	105.6	108.79	108	104.45	105.55	105.1	107.58	106.54	106.96	104.17	106.44	105.6	109.09	106.35	107.24	104.78	105.63	107.62	110.94	104.94	107.2	108.47	106.01	108.14
107.5	113.61	111.27	113.69	111.89	113.42	108.29	109.73	109.91	110.02	110.71	109.7	109.39	109.66	108.93	109.76	110	111.75	109.07	110.15	112.65	108.23	111.61	107.66	111.26	111.8	111.56	110.35	110.78	111.75	111.21	109.2	108.93	107.98	112.23	110.07	108.17	110.91	110.4	110.97	109.13	115.08	109.67	110.21	112.26	106.99	109.86	108.42	111.79	111.16
108.52	107.4	108.75	106.09	106.01	110.96	108.05	107.08	107.84	107.24	106.37	108.31	108.4	111.25	107.96	109.66	108.8	106.75	108.72	107.43	106.92	111.93	107.32	110.51	103.98	109.04	108.52	107.22	105.89	108.86	110.01	108.44	107.79	111.5	108.01	110.2	110.12	110.87	109.63	110.86	106.9	107.44	108.87	107.76	110.12	108.55	109.06	108.25	106.61	110.85
109.8	103.78	111.16	106.84	108.36	107.49	109.48	108.32	106.64	107.98	108.27	106.75	105.27	108.33	111.38	107.76	106.77	105.71	108.54	109.06	106.55	106.86	106.33	106.45	105.99	107.33	109.01	108.78	108.03	107.18	104.28	109.48	109.26	108.76	106.96	109.21	109	107.83	109.7	108.04	107.36	104.95	108.29	107.42	108.63	108.18	107.78	106.37	111.58	108
107	109.85	109.76	105.96	109.47	108.94	107.05	105.63	107.3	110.85	108.12	105.38	104.87	105.1	102.95	109.45	109.06	108.41	108.48	109.69	109.13	107.27	108.49	105.6	111.27	111.03	109.41	105.19	109.45	108.62	107.29	107.19	104.19	110.65	108.82	108.5	108.27	106.88	109.62	105.37	105.55	110.49	109.5	107.78	109.66	106.06	109.59	108	109.64	108.05
104.19	104.66	104.42	103.79	107.6	103.22	104.76	106.83	102.33	106.9	105.68	106.21	105.89	109.56	105.06	106.94	103.76	102.39	109.51	107.53	104.33	108.09	105.06	105.37	102.8	106.87	103.74	105.27	106.04	106.98	106.06	108.29	103.72	107.51	105.04	108.07	105.45	103.14	104.98	102.89	107.59	105.88	104.87	105.43	107.29	106.06	105.1	105.41	103.9	106.42
109.86	106.44	110.37	110.15	107.42	108.81	108.31	108.28	109.78	109.58	107.59	110.13	108.89	104.28	109.97	107.67	107.13	108.75	107.83	111.55	106.61	110.48	110.12	105.59	108.29	105.85	110.98	108.61	112.03	107.27	109.72	108.98	105.42	104.79	106.36	110.62	108.69	109.09	108.38	108.73	109.17	107.53	109.3	111.93	107.35	105.27	108.24	109.76	106.86	107.12
107.89	107.2	104.57	106.01	103.32	103.69	108.05	106.47	106.9	102.12	107	104.84	108.29	103.14	106.07	103.17	102.57	106.43	106.65	106	105.49	107.98	107.19	103.29	104.33	104.95	105.94	105.81	106.63	105.93	104.96	106.46	105.39	105.53	105.92	103.41	106.96	105.75	106.27	104.07	105.71	105.99	107.87	105.88	107.5	106.91	106.04	105.27	103.67	107.38
104.17	104.22	107.69	105.81	105.67	106.72	105.92	105.03	102.44	105.07	106.69	104.29	105.58	107.57	104.62	104.6	105.29	105.23	103.51	107.54	105.31	103.88	108.03	108.26	106.54	108.03	105.39	107.5	101.5	107.1	106.06	104.58	104	103.48	106.47	107.37	105.28	107.97	105.41	105.92	107.42	109.26	104.44	108.51	106.75	104.28	110.71	107.15	105.75	101.34
109.95	106.54	105.5	106.27	108.74	107.37	108.29	109.88	113.61	105.96	108.43	107.72	106.8	106.81	111.23	108.19	108.04	108.1	108.38	108.67	112.26	108.78	110.86	110.62	106.41	109.5	108.73	109.58	108.27	114.17	107.6	106.22	107.16	109.49	110	107.94	106.34	108.06	110.85	109.03	110.2	109.85	112.01	107.09	105.78	109.21	109.92	108.75	108.94	110.5
101.18	101.34	96.012	98.31	99.262	99.709	98.603	99.21	99.782	97.462	100.25	100.62	97.145	98.013	97.756	100.96	99.301	96.766	100.62	99.484	101.39	101.67	97.626	96.189	97.831	102.01	99.806	97.131	99.217	100.31	98.928	98.74	97.566	98.532	99.173	99.604	98.046	100.8	103.51	100.79	97.948	96.112	97.467	99.122	101.49	99.061	95.649	96.905	96.412	94.557
101.31	98.453	99.463	97.911	96.095	97.627	96.949	96.702	97.373	99.642	96.2	94.98	97.91	95.053	98.876	98.003	96.403	101	100.07	100.61	97.787	98.47	95.597	97.065	97.101	96.026	96.158	97.583	101.48	98.586	98.656	98.416	96.74	96.879	96.407	97.468	99.455	97.739	98.55	97.617	96.432	102.59	99.647	99.418	98.506	100.05	100.59	94.724	96.948	96.342
104.65	107.5	108.02	108.27	108.73	108.31	108.55	108.08	108.26	108.63	110.81	109.23	108.57	106.88	107.83	111.94	107.42	107.45	109.18	111.57	108.5	109.44	109.51	107.76	109.61	109.54	108.6	109.79	108.98	111.86	109.52	106.49	112.04	108.47	107.33	110.8	109.05	104.3	108.39	110.88	105.16	108	106.5	109.12	108.73	106.58	109.78	108.54	107.56	107.51
108.73	109.73	110.23	107.66	108.07	105.69	107.3	106.75	106.19	107.72	109.16	107.56	105.76	107.8	108.75	104.94	109.02	105.93	109.62	107.13	109.71	107.71	107.75	107.53	109.67	108.16	107.64	108.67	106.65	108.14	104.67	107.02	107.07	103.02	108.95	105.2	108.13	108.63	109.57	106.88	110.51	109.85	108.32	110.81	107.02	106.01	108.55	107.13	109.22	105.79
104.64	104.32	104.65	106.64	105.28	105.69	106.34	108.1	105.97	105.41	105.54	106.5	104.76	105.67	105.83	107.46	108.81	103.78	103.92	108.91	104.23	104.79	104.44	106.48	106.82	105.69	105.71	104.74	106.72	105.25	107.01	106.92	107.85	106.89	105.08	106.53	105.59	104.71	106.59	104.73	106.46	106.06	105.46	101.4	105.04	106.13	104.02	105.58	105.43	106.04
105.08	109.78	109.37	107.88	111.79	109.38	109.28	110.75	105.58	111.42	110.15	110.72	109.41	111.75	106.03	107.47	105.51	108.22	108.09	113.24	108.15	106.19	106.34	108.75	103.47	109.32	103.85	107.6	107.57	108.96	107.38	107.79	105.54	107.49	107.6	107.63	109.78	106.66	108.85	110.34	113.34	107.62	109.58	107.25	110.29	113.04	109.76	106.19	106.5	109.82
105.7	108.23	103.61	107.35	107.47	103.2	103.68	107.04	105.15	104.13	106.04	106.89	105.65	104.54	104.41	105.31	105.41	108.7	106.62	106.76	107.4	105.49	106.87	103.3	105.14	106.16	104.55	107.23	103.47	103.43	107.24	107.33	105.67	107.78	104.98	107.45	105.5	105.19	106.76	107.39	110.61	102.28	106.18	105.1	102.85	106.23	106.02	106.92	110.08	104.52
106.05	107.55	105.52	103.13	108.39	102.38	107.71	107.31	110.56	105.86	105.11	104.59	106.09	107.09	105.54	107.66	106.63	109.01	105.84	107	103.62	105.23	106.07	106.39	106.5	104.55	106.14	103.63	107.78	106.73	107.38	108.55	105.62	108.12	109.9	109.19	107.02	106.58	106.44	106.46	109.75	107.12	108.3	104.97	106.54	106.5	103.62	109.81	108.57	106.15
98.337	94.493	97.539	99.737	97.34	98.264	96.094	96.349	97.193	96.33	97.004	99.265	97.807	99.864	97.108	100.97	98.163	97.334	97.68	99.848	99.253	99.662	101.02	97.893	99.752	96.141	99.318	97.868	98.75	96.324	98.846	99.266	99.449	100.33	99.11	100.25	99.496	102.59	97.458	98.836	96.479	98.51	97.56	95.835	97.449	96.656	103.89	94.423	99.236	99.827
110.09	110.27	102.75	106.73	106.85	107.6	108.26	107.14	109.04	106.81	110	107.32	106.44	109.28	107.78	109.09	109.61	108.2	108.31	105.02	107.66	103.34	108.69	108.23	108.86	109.15	110.23	109.51	106.87	110.2	109.62	107.34	109.42	108.26	108.38	110.49	106.66	111.92	110.3	108.38	109.91	105.62	107.83	107.47	111.23	110.83	107.86	104.43	110.02	108.15
105.96	104.76	105.18	106.51	106.35	106.53	105.4	104.76	104.52	103.85	103.67	107.31	104.09	106.39	107.54	106.61	105.85	104.54	102.08	102.84	105.03	105.91	104.99	106.27	103.83	103.91	104.94	103.8	106.31	106.09	101.15	104.02	106.7	106.16	107.92	104.52	106.85	107.8	106.34	105.41	105.25	108.55	105.68	103.7	104.83	103.51	106.36	103.27	105.84	107.6
109.96	107.05	109.95	107.47	106.32	110.75	105.68	107.24	109.91	108.07	109.43	110.01	104.87	107.88	107.5	108.55	108.99	108.02	106.98	105.52	107.02	108.88	109	108.96	106.86	107.36	105.9	108.98	108.2	106.51	111.64	109.36	104.59	107.03	108.16	112.21	107.09	109.1	111.14	108.28	106.72	107.59	109.04	106.38	109.48	109.07	107.35	111.34	109.98	108.2
107.52	107.59	110.51	108.37	108.38	106.07	111.04	111.37	109.25	111.3	107.07	109.68	108.2	110.46	110.81	105.24	107.81	108.41	107.33	109.43	110.3	110.19	106.33	110.45	109.24	104.99	107.93	111.12	106.79	108.43	109.67	106.52	107.92	108.31	110.18	109.31	111.19	110.69	108.24	107.37	106.2	107.68	111.37	109.75	108.03	109.09	107.43	108.48	107.85	110.65
105.82	108.44	105.71	105.51	105.09	103.93	104.84	106.07	105.68	105.37	108.35	104.36	102.53	107.51	105.33	102.52	104.25	105.18	104.32	109.42	105.43	106.94	104.61	106.77	103.48	104.55	106.29	107.26	103.26	107.64	102.67	105.82	110.13	104.18	106.44	107.93	103.91	104.85	108.21	104.4	109.09	106.33	105.39	106.82	105.5	105.8	106.75	105.06	105.13	107.39
105.8	108.67	109.42	105.73	104.21	105.45	104.7	106.76	107.19	103.75	106.33	106.36	107.66	106.32	108.69	104.26	107.87	104.73	106.27	107.68	102.68	105.76	105.54	104.45	104.27	105.59	106.16	105.32	106.34	110	108.95	103.86	103.44	108.83	103.78	107.63	107.37	106.64	106.19	109.35	106.05	105.9	106.12	108.62	107.53	107.46	108.23	106.08	106.08	106.21
99.673	98.774	99.89	100.82	98.15	98.352	101.76	100.31	101.25	96.506	97.851	97.711	101.12	100.09	100.52	97.449	100.37	97.694	99.637	96.752	97.036	98.271	99.076	97.957	93.181	94.639	94.001	100.72	98.244	97.483	98.675	97.674	93.92	99.8	101.82	98.925	100.58	99.824	98.744	98.276	98.68	97.968	99.415	103.54	99.78	99	99.932	96.366	98.841	100.08
101.54	99.845	98.62	99.438	100.4	96.06	100.5	102.11	102.54	98.702	100.9	99.905	101.23	104.29	102.87	102.24	101.21	99.368	101.38	99.723	101.31	101.3	98.694	97.775	103.82	99.676	100.41	103.34	98.825	100.76	96.539	101	100.29	98.049	100.69	101.39	99.964	101.77	98.552	100.37	101.66	100.76	99.908	103.27	101.51	101.04	99.732	99.034	103.78	98.904
97	97.723	98.239	97.969	101.79	98.064	102.55	99.8	95.71	99.676	99.954	97.319	100.73	97.269	100.51	102.83	95.626	96.816	97.54	102.21	98.712	98.812	98.75	98.384	99.129	100.12	100.41	100.99	98.02	97.793	101.81	99.542	98.655	98.748	97.566	96.753	99.85	99.036	100.16	99.882	97.612	98.991	96.882	101.52	99.3	99.124	102.04	99.695	99.754	102.19
110.2	106.12	105.7	105.3	101.66	103.24	108.45	107.02	105.92	107.92	103.41	106.29	105.3	108.49	107.45	109.46	104.42	107.44	105.81	105.49	101.53	105.47	105.43	105.15	107.23	107.19	105.13	105.15	105.76	105.52	104.35	105.15	105.72	105.71	107.07	104.56	104.69	104.95	104.75	107.12	105.05	106.08	103.9	109.34	104.16	105.98	107.7	104.22	103.29	109.45
103.97	104.56	107.53	103.13	103.39	104.98	104.38	106.02	104.32	104.82	102	105.82	106.23	107.79	103.19	106.61	104.64	109.39	106	106.16	107.93	104.33	103.56	105.65	104.97	107.79	106.92	105.58	104.07	107.57	105.33	105.83	108.38	105.29	106.96	105.34	105.46	105.73	105.45	103.12	108.46	104.15	105.68	109.01	105.19	106.54	105.64	104.35	104.07	106.27
104.88	104.89	107.76	104.67	103.44	106	105.17	106.37	109.11	106.51	104.6	105.82	103.44	107.55	105.51	107.42	106.6	106.9	103.93	104.74	106.15	106.88	105.66	104.59	105.82	103.18	102.15	101.81	105.54	103.13	108.5	104.7	106.09	106.96	107.57	105.3	108.07	106.23	104.44	104.89	109.69	104.23	106.94	105.55	107.52	105.46	104.9	100.39	107.73	105.21
107.46	108.89	107.91	109.6	108.21	109.95	108.88	110.12	108.1	107.78	111.62	110.87	105.81	107.9	106.53	106.2	110.94	107.05	108.32	112.35	110.3	109.2	110.62	108.03	106.08	109.41	106.37	108.6	108.4	112.25	108.24	108.73	112.62	110.83	110.7	105.05	107.59	107.26	107.4	108.35	106.1	111.56	109.35	106.77	107.94	107.1	106.83	107.55	110.8	109.51
98.285	100.17	102.71	100.31	98.141	100.4	100.56	99.929	101.2	101.43	101.17	102.72	100.97	101.36	102.11	100.35	101.79	100.39	100.56	101.14	99.454	98.191	100.34	100.34	100.44	101.81	103.35	99.345	100.47	102.39	98.506	102.14	99.534	97.867	102.43	101.65	100.17	99.364	97.278	98.709	101.39	100.7	101.91	100.87	100.36	103.52	100.18	100.46	100.58	98.228
106.41	103.08	105.42	105.69	104.34	103.72	106.89	106.09	105.56	107.2	106.01	105.01	103.96	105.13	106.9	104.64	107.43	104.25	103.13	105.75	106.13	102.83	105.51	106.01	105.73	106.26	102.9	107.13	104.56	104.11	103.65	103.7	104.15	106.24	105.6	103.2	106.65	106.09	102.4	102.52	106.99	106.11	104.21	108.12	105.05	107	106.26	107.39	108.69	105.31
104.28	105.31	107.77	109.1	102.06	103.67	105.81	106.16	105.91	106.37	106.23	105.41	106.84	108.74	109.65	104.73	107.75	108.01	103.98	106.01	106.37	105.9	106.24	105.64	105.02	106.81	107.11	106.93	106.65	109.27	108.36	106.42	107.29	105.08	109.41	104.94	106.67	109.39	107.67	104.3	103.9	108.1	103.76	108.88	107.25	104.13	107.43	107.65	106.77	107.55
108.72	112.32	111.21	109.73	109.46	110.31	110.74	108.41	109.31	110.94	110.16	111.21	109.78	109.73	110.39	110.9	109.94	109.61	112.68	111.73	110.27	111.24	109.59	112.04	109.91	110.52	110.28	111.92	109.72	109.7	110.86	109.7	113.36	109.68	110.94	111.87	108.35	111.45	108.9	110.75	111.4	110.08	110.83	110.2	108.77	108.09	112.45	111.57	111.34	108.62
105.38	105.81	106.91	103.96	108	102.67	106.27	106.24	105.63	106.41	106.25	103.53	103.62	105.69	108.69	105.91	108.07	105.67	105.06	107.32	109	107.78	107.12	104.63	105.14	104.97	105.87	104.64	106.5	103.33	103.84	106.97	103.1	106.78	100.36	108.67	106.53	104.56	106.32	104.61	106.01	106.98	108.04	102.81	106.57	103.87	108.28	105.54	105.49	102.97
108.77	107.63	110.71	106.62	105.21	110.19	105.97	108.95	103.28	107.69	108.35	106.73	107.48	106.72	105.65	109.52	107.18	108.69	107.13	109.77	110.09	106.24	105.17	109.24	108.1	109.02	106.32	106.31	109.12	106.58	108.41	107.69	107.93	106.51	112.7	109.98	107.89	108.29	108.04	107.81	106.15	106.6	107.37	106.52	106.4	104.49	108.28	109.08	108.51	108.37
111.53	106.98	111.65	111.13	108.28	107.31	109.81	105.51	108.63	108.06	110.36	107.76	111.22	106.49	107.38	108.35	109.67	108.4	109.46	107.92	107.62	107.14	110.36	112.86	108.37	111.56	107.78	105.6	108.19	107.02	110.96	108.37	109.49	109.68	109.1	107.7	105.96	110.19	108.13	110.73	107.07	109.45	105.33	113.72	107.92	108.02	112.09	111.86	109.72	111.83
106.23	105.86	105.22	105.13	108.09	105.43	108.1	106.95	104.18	103.1	102.54	106.23	103.12	106.03	102.9	106.6	108.37	103.54	106.8	105.11	107.86	106.58	103.43	105.55	108.18	107.42	107.77	103.58	103.3	105.72	107.03	107.38	105.5	106.88	104.8	101.91	106.9	106.53	101.59	106.42	105.33	104.42	105.12	102.98	105.83	106.4	106.79	105	106.26	104.81
101.61	96.412	101.99	101.54	99.682	98.533	101.84	99.165	98.887	97.886	100.83	101.44	97.938	99.773	100.98	98.003	99.425	100.62	102.71	98.56	95.101	98.936	100.62	102.19	100.03	100.55	101.84	100.37	99.829	97.563	102.41	99.218	99.532	100.48	100.79	100.22	98.944	100.55	101.22	104.02	98.102	100.24	98.62	100.04	97.462	99.361	99.293	98.587	99.652	98.931
107.87	108.1	106.66	108.08	108.71	105.4	108.11	108.95	106.79	108.4	105.01	107.88	108.19	111	108.94	108.18	109.16	108.71	106.64	105.25	109	106.33	105.16	106.54	108.21	106.94	107.1	107.85	109.15	107.41	105.88	109.15	109.28	108.98	109.29	110.61	106.64	109.14	109.62	104.03	111.78	106.35	107.01	106.8	108.5	109.48	108.35	107.52	105.51	110.17
107.76	107.55	104.97	106.9	109.44	104.3	108.61	104.04	104.94	105.69	105.9	105.81	102.99	108.89	104.78	103.15	104.66	106.14	106.52	108.64	103.37	106.09	105.38	104.77	106.09	103.27	105.52	105.98	101.67	105.45	103.23	104.18	105.09	107.57	101.38	102.78	106.02	106.19	103.56	104.16	106.49	108.05	110.84	104.81	104.96	105.56	104.76	103.33	106.64	107.08
109.09	109.4	110.75	107.56	108.9	110.93	107.8	103.64	108.45	109.92	110.43	107.78	106.63	109.8	110.38	108.66	107.29	106.22	107.45	107.74	104.24	108.4	108.9	107.83	106.83	108.69	109.22	107.24	105.59	109.48	107.38	105.27	109.14	108.59	108.35	107.48	110.85	109.37	107.26	106.91	109.81	106.8	107.28	107.79	106.78	107.13	107.2	108.49	107.15	107.19
106.98	106.55	103.25	103.57	107.33	105.69	106.42	106.56	106.49	105.08	109.39	104.03	104.03	105.59	109	105.06	108.59	106.54	108.63	106.99	108.81	107.15	105.2	107.96	104.54	105.04	106.17	106.84	106.8	105.59	111.05	105.78	105.13	106.61	106.49	108.05	109.07	105.68	108.27	106.45	107.97	106.65	106.59	105.34	108.09	105.68	107.84	108.1	104.07	107.18
104.65	108.98	107.47	107.27	103.47	107.24	107.14	102.36	106.86	105.97	108.86	106.91	103.71	102.31	103.38	103.27	106.27	103.16	106.99	104.91	104.65	103.78	103.5	105.91	105.3	102.26	105.09	106.55	108.02	108.75	108.21	107.48	106.36	107.35	104.51	109.75	105.24	107.81	105.55	102.98	104.02	106.82	106.32	106.71	102.11	106.61	105.16	101.85	103.34	103.83
100.83	100.5	101.41	100.04	99.235	102.12	103.23	100.68	100.75	103.57	100.03	101.17	101.96	105.94	103.73	99.844	103.77	100.93	102.05	99.964	100.33	101.4	96.921	101.25	99.045	102.45	100.43	99.942	99.678	100.64	100.52	97.578	99.202	101.52	98.133	105.07	101.46	101.89	100.98	100.25	103.65	100.63	101.24	99.182	101.67	100.8	101.16	100.99	101.22	100.18
112.15	110.31	107.42	108.39	107.42	108.87	108.13	110.06	106.32	108.19	108.83	109.96	105.54	109.46	104.44	107.86	108.8	111.13	105.72	108.61	109.69	103.76	107.69	105	108.92	107.44	109.4	108.29	109.63	111.04	111.79	107.3	108.8	109.07	109.57	108.66	110.59	108.32	112.18	110.52	106.56	110.29	110.28	104.46	107.97	106.68	111.04	110.27	109.08	106.65
101.35	105.57	104.29	108.73	107.56	106.98	107.6	106.65	107.75	105.67	105.81	106.84	105.33	103.93	104.32	106.79	106.15	107.63	105.46	105.85	105.32	105.87	104.69	106.16	103.97	104.19	109.37	106.22	104.62	102.84	104.28	109	105.23	106.1	107.68	104.22	107.1	107.82	106.37	105.39	107.34	107.31	106.21	105.13	106.24	104.86	106.54	104.71	103.27	103.12
107.42	106.92	107.22	108.68	107.02	109.39	108.74	106.08	108.97	109.72	105.93	106.31	108.05	108.69	112.3	107.12	110.27	108.34	107.38	105.99	107.59	107.64	106.7	108	108.75	112.11	106.6	108.08	109	109.33	109.44	108.89	108.9	106.84	108.2	110.64	106.46	105.69	109.23	103.52	103.8	109.92	107.52	108.89	107.85	107.39	109.06	110.42	103.99	107.81
107.77	109.15	109.41	106.78	109.03	108.59	106.79	104.72	108.11	104.62	103.67	106.97	106.61	105.38	104.35	108.02	106.5	105.97	107.51	108.99	108.24	109.51	108.51	109.07	107.23	110.49	103.47	110.36	111.1	107.55	107.64	104.16	107.65	105.64	108.96	106.9	106.52	108.63	108.42	106.66	109.74	109.82	107.14	108.2	107.88	110.15	109.72	106.18	109.84	105.65
104.19	105.91	108.33	107.31	103.37	105.23	108.82	106.07	105.79	108.63	106.11	104.05	108.43	109.78	107.94	105.86	104.03	107.86	107.56	106.39	104.59	107.42	107.18	103.28	108.31	104.17	108.6	105.27	107.79	105.3	107.48	108	107.9	106.4	106.82	103.37	106.68	106.23	109.2	106.56	106.09	108.53	105.18	107.88	108.26	106.66	104.72	106.92	106.69	105.49
111.96	105.93	108.38	109.77	109	108.47	105.66	110.97	109.97	105.93	105.33	107.09	108.43	107.37	108.95	110.93	110.3	107.02	110.35	106.18	111.1	107.51	109.44	112.08	108.62	107.02	110.68	109.18	108.2	108.61	105.82	108.49	107.08	110.4	108.33	107.79	112.11	107.22	111.21	109.63	109.12	108.3	107.62	108.25	110.59	107.82	108.76	108.15	104.79	109.36
105	104.95	106.81	106.59	103.54	110.26	104.97	106.92	106.5	103.4	110.55	107.1	105.81	106.61	103.97	104.18	104.05	106.97	105.24	105.98	106.41	106.04	104.44	104.37	105.74	104.6	107.17	105.13	108.75	107.47	105.74	106.55	102.73	105.18	104.24	105.17	102.67	103.41	109.77	103.71	104.75	106.05	103.24	102.46	108.02	108.1	104	106.07	105.52	106.25
98.066	95.381	99.461	97.921	96.02	101.99	98.275	99.813	94.372	97.412	96.725	97.524	98.953	97.522	97.82	96.282	96.037	97.667	98.339	95.244	98.399	96.162	96.096	97.724	101.24	97.639	102.25	100.68	99.657	98.46	96.963	96.449	95.138	99.772	96.365	98.836	97.317	101.45	98.755	94.517	99.241	99.621	95.862	98.476	99.355	99.373	99.081	100.94	99.736	95.938
108.36	108.5	107.29	108.25	110.29	106.68	107.64	110.75	104.19	103.98	103.86	103.57	108.82	110.27	106.86	108.31	106.89	104.4	105.51	108.32	102.97	108.04	106.66	107.02	107.64	104.62	107.2	107.26	106.23	108.43	107	108.94	105.16	106.39	105.82	105.56	106.81	104.46	104.15	109.09	106.77	104.56	104.5	105.11	107.7	107.07	108.76	106.37	107.39	107.23
102.47	109.43	102.92	107.28	103.37	106.46	105.55	106.6	106.38	106.37	104.47	106.3	105.39	101.88	104.5	105.94	109.51	103.83	105.34	107.25	102.75	104.32	103.48	104.55	106.47	102.99	105.46	103.51	104.55	104.51	106.39	107.43	109.09	105.6	107.43	104.12	104.31	108.56	108.18	105.17	106.48	106.97	106.93	106.51	109.43	106.88	104.59	105.21	106.77	105.6
108.82	109.8	112.13	110.51	109.77	109.14	112.26	108.21	111.05	111.15	109.46	113.69	109.5	109.3	109.7	108.43	116.13	111.45	108.92	109.53	109.61	108.19	113.3	109.2	113.2	108.4	110.23	111.02	110.68	111.63	110.08	110.94	110.41	110.81	110.86	110.38	111.62	110.98	109.23	106.48	110.82	110.68	109.04	109.58	111.15	110.33	112.87	105.99	109.5	110.62
103.6	102.1	99.437	101.35	98.813	95.885	103.35	97.486	98.53	104.05	100.72	105.83	103.03	99.1	99.365	97.245	97.576	100.95	100.01	101.28	101.14	101.47	96.32	102.1	101.4	100.81	101.79	100.74	99.525	99.981	100.06	101.65	100.68	101.64	99.392	101.42	98.728	101.24	98.546	100.03	102.39	99.176	100.8	101.61	95.654	101.28	100.16	103.73	100.17	100.51
105.64	105.15	105.29	109.6	107.19	106.12	104.87	105.55	106.93	108.35	107.94	108.17	104.88	105.69	103.81	106.79	108.83	107.95	106.18	108.24	105.15	103.5	107.16	103.51	107.3	107.05	106.22	106.73	107.01	102.81	103.79	102.39	104.99	106.73	104.75	105.93	103.11	107.81	106.35	107.45	105.23	103.07	103.95	105.78	104.86	105.36	104.08	106.86	100.3	105.57
100.88	99.453	100.66	98.694	100.64	101.3	102.6	102.98	98.142	100.93	102.58	101.62	101.31	100.99	101.75	100.85	97.939	102.87	101.36	98.087	102.82	101.04	101.98	98.794	102.69	99.775	99.506	101.43	100.71	103.55	97.777	100.16	99.104	100.36	100.67	101.82	99.7	101.09	101.19	101.62	101.01	101.07	98.98	98.405	98.206	100.35	98.577	99.127	104.02	99.508
99.674	99.959	98.958	100.03	98.79	100.17	100.33	101.72	98.232	100.65	101.04	99.948	98.254	100.17	96.863	102.06	103.19	100.21	101.33	100.41	99.203	98.961	99.901	98.75	99.711	96.796	97.732	102.13	98.269	101.76	99.775	100.75	102.76	100.84	100.57	103.02	100.27	102.89	103.81	99.397	100.43	102.75	98.076	102.37	98.425	100.95	98.589	99.324	103.16	99.728
98.754	97.226	98.479	97.112	102.34	100.59	102.38	100.04	98.598	103.87	101.07	99.537	100.34	100.19	98.761	99.711	97.566	100.9	99.538	98.166	99.272	101.6	100.37	101.19	100.04	99.72	101.51	100.39	102.57	100.98	98.504	103.56	100.06	101.4	100.51	99.065	99.087	101.16	99.929	100.8	99.744	98.847	95.763	98.716	96.416	102	99.808	103.41	101.47	100.35
111.08	108.7	110.16	108.65	111	108.49	110.25	109.73	105	109.83	108.82	109.77	112.62	106.97	109.27	109.7	108.16	110.67	108.14	109.53	107.31	109.05	107.96	107.2	108.26	109.38	105.86	110.93	107.04	107.92	106.42	111.77	108.68	103.27	105.52	105.93	108.22	108.9	108.76	108.94	108.96	107.14	108.64	110.16	109.43	110.43	108.82	108.56	105.78	106.14
109.97	107.88	107.59	107.21	109.71	108.12	107.17	109.17	111.73	108.97	108.47	110.54	108.07	111.54	110.52	105.48	109.18	107.46	110.06	108.56	114.5	111.13	106.91	110.12	109.4	107.29	107.37	105.41	108	108.73	107.69	106.32	109.91	106.65	110.15	109.16	108.06	110.93	108.72	109.52	110.31	109.51	107.2	111.5	108.58	107.44	107.39	106.44	112.47	108.63
98.958	98.849	98.499	98.946	98.228	99.428	95.306	101.34	99.651	99.549	99.547	101.53	97.712	100.17	97.968	100.14	99.368	101.48	102.17	99.895	100.4	100.07	98.265	96.647	98.343	96.15	97.364	100.04	97.867	98.096	96.614	100.95	99.097	96.037	101.11	96.128	99.55	98.922	98.186	95.839	98.781	96.672	97.523	98.927	99.092	97.661	99.66	100.79	96.849	96.358
98.747	95.583	93.824	94.308	100.82	102.16	96.668	97.979	95.695	97.162	97.741	98.463	97.133	98.566	96.837	99.339	94.524	96.492	100.64	97.183	97.934	95.606	99.549	99.467	99.389	97.655	99.344	98.717	97.495	98.401	99.602	98.153	102.17	96.768	98.33	94.724	100.16	95.733	95.534	100.59	98.044	98.786	97.692	97.777	100.1	100.34	98.121	95.461	97.702	99.7
99.964	97.403	97.482	100.98	98.533	97.869	98.034	97.268	103.4	99.132	100.33	99.676	100.17	96.785	98.737	97.332	99.337	94.331	99.836	99.449	97.98	97.386	96.861	95.621	94.685	103.98	97.891	99.041	97.213	96.106	100.27	101.67	98.473	98.584	100.04	96.818	96.445	100.42	100.62	98.621	99.927	99.87	97.062	101.61	98.518	97.565	97.127	100.13	96.255	98.725
110.65	109.28	104.96	110.45	108.41	107.62	109.68	108.57	107.47	108.04	109.2	104.92	106.67	105.86	108.72	108.11	108.52	107.98	107.26	106.89	107.59	110.49	108.55	111.73	112.11	110.19	106.68	106.87	107.78	108.45	106.16	106.45	108.43	108.24	110.99	109.43	108.6	108.99	107	106.63	108.49	111.14	110.19	105.54	106.62	108.36	108.75	109.21	105.47	104.11
108.15	107.68	105.64	105.92	107.56	109.02	106.68	110.4	110.34	107.52	107.25	106.59	107.19	109.05	110.16	106.38	106.32	107.51	108.39	106.79	106.31	107.88	111.19	108.64	111.79	107.6	108.91	109.4	109.79	107.11	105.61	109.66	109.52	109.28	106.47	108.49	107.06	106.91	108.25	106.02	107.18	106.02	109.41	106.38	105.7	109.45	108.13	107.42	109.54	105.42
97.805	100.6	98.374	99.194	101.27	99.616	98.6	100.46	98.277	98.55	99.193	98.417	97.351	99.474	99.065	97.689	104.62	99.473	99.927	99.343	100.86	95.745	97.979	96.443	98.952	100.86	99.613	98.522	95.641	98.934	100.14	101.11	98.22	101.5	101.89	97.773	99.044	99.09	97.93	97.859	97.442	101	95.724	98.184	99.294	101.15	99.691	96.674	98.139	98.069
108.68	106.39	110.49	107.07	110.04	110.19	107.97	108.18	109.03	105.55	107.7	108.04	108.76	107.39	104.74	107.05	107.67	109.15	108.1	108.61	104.82	105.88	109.81	108.25	109.27	105.58	105.69	110.26	108.74	106.23	106.18	107	108.42	108.45	109.08	108.73	109.39	105.54	109.82	111.46	105.17	105.95	109.92	109.93	108.34	106.83	108.5	108.85	108.65	110.01
106.54	102.57	105.43	106.5	104.05	105.38	104.8	103.59	104.78	105.48	105.81	104.95	104.77	108.09	105.32	105.88	103.29	108.41	105.67	106.83	106.03	106.08	108.06	104.66	105.53	103.89	106.15	103.17	105.62	106.59	110.08	104.61	106.33	103.96	106.59	104.03	104.75	105.76	105.41	106.08	103.62	103.54	103.71	103.29	108.07	105.73	107.71	106.12	105.07	105.7
102.41	101.68	102.77	101.99	102.04	99.691	100.6	101.01	98.196	99.021	102.13	99.67	101.79	103.27	100.15	107.73	104.13	102.37	99.017	99.473	102.94	100.59	99.167	101.19	101.69	101.32	101.3	100.34	99	98.557	97.905	103.11	98.933	100.91	101.86	100.86	102.39	100.57	99.937	99.406	99.026	103.28	99.67	98.381	100.01	97.886	102.96	100.45	100.92	102.34
100.56	98.843	99.395	96.079	100.72	97.517	103.31	104.32	99.529	102.26	100.78	101.35	99.608	98.942	99.082	101.8	99.258	103.41	99.844	98.253	101.59	99.873	100.86	100.22	99.123	99.764	100.82	96.716	101.44	100.31	101.14	102.73	97.554	101.45	101.46	100.2	97.986	99.054	98.486	102.03	99.668	101.58	99.551	100.32	102.83	101.91	100.11	100.62	101.7	100.08
100.07	100.11	103.23	98.859	99.976	101.12	98.403	101.08	98.485	100.37	100.49	99.039	104.36	103.48	98.995	99.469	100.66	98.459	100.46	100.6	101.92	99.128	103.09	100.78	101.63	100.03	101.7	101.45	100.51	97.098	99.103	98.314	100.97	100.13	97.009	99.536	96.939	102.11	101.57	101.66	100.79	96.773	100.14	100.98	98.794	103.19	98.953	98.84	99.348	101.35
104.38	107.55	107.37	104.61	107.26	106.27	104.09	105.29	107.07	105.26	102.73	106.72	105.73	105.97	108.35	105.45	105.74	104.48	104.74	104.76	107.96	105.67	104.74	103.66	104.67	105.6	106.59	107.98	107.98	104.73	105.97	105.22	105.03	105.2	104.58	102.93	102.47	107.8	104.46	105.46	108.22	105.99	104.82	103.59	105.35	107.09	105.11	104.12	108.1	105.3
113.66	109.14	113.73	108.64	109.42	110.46	114.02	110.02	111.03	111.32	109.62	108.92	106.26	107.91	108.47	110.03	112.36	108.24	107.66	111.55	112.48	110.15	109.55	110.25	110.53	106.67	110.14	110.7	112.67	112.56	110.41	109.88	112.61	110.16	109.71	113.38	116.1	109.71	107.94	107.46	109.26	108.84	109.31	110.27	108.29	108.21	111.36	113.97	109.61	110.72
100.12	99.544	98.157	97.426	96.935	98.866	97.899	97.531	98.253	97.9	97.875	96.485	98.752	98.254	95.784	99.176	101.8	99.191	98.656	98.716	99.157	98.19	96.607	98.606	100.94	95.532	97.366	96.129	98.677	97.324	96.997	98.355	97.863	98.095	100.51	102.09	100.73	97.727	97.439	96.582	100.67	99.225	99.313	100.66	96.531	97.972	96.578	98.194	96.983	98.569
102.22	102.87	99.532	101.56	101.12	99.167	103.52	99.385	103.88	98.891	102.8	99.489	100.79	104.6	97.974	99.944	102.93	102.62	100.87	96.997	99.089	100.85	100.71	99.41	99.523	98.795	103.58	100.27	103.39	99.117	99.628	100.42	99.696	100.05	100.91	102.64	100.25	99.414	100.95	101.88	100.24	101.81	99.486	101.97	102.68	99.695	99.617	100.66	100.84	98.639
107.88	106.21	110.97	110.77	110.8	109.59	108.34	110.41	114.02	107.76	108.91	106.57	111.74	107.42	111.68	109.9	109.58	110.55	110.96	109.71	114.33	111.74	111.07	111.08	109.03	109.84	106.19	109.28	112.97	111.26	109.71	112.39	111.33	109.06	110.61	112.35	110.65	111.88	112.34	108.53	111.24	110.35	110.29	109.68	109.48	108.78	109.48	109.32	110.93	109.16
100.25	100.19	99.842	98.042	99.842	99.217	97.864	96.4	99.684	99.58	100.73	96.644	97.844	97.956	100.62	99.666	97.545	102.38	101.69	97.605	100.88	101.01	99.154	95.421	100.61	98.44	101.11	98.508	98.311	101.53	97.307	97.54	101.14	101.01	97.445	95.871	96.373	98.192	96.804	97.722	98.377	96.939	98.547	103.06	96.327	98.894	100.89	100.62	98.923	99.943
106.14	104.31	107.87	106.49	103.25	106.51	106.57	107.2	103.68	104.12	105.35	103.77	108.09	107.02	104.73	108.36	104.76	105.19	106.26	104.85	105.48	104.73	103.08	103.67	105.49	102.8	108.35	105.86	104.01	107.41	108.14	108.1	102.37	106.52	107.08	107.83	106.92	105.34	106.47	106.22	103.43	108.65	106.41	105.22	106.38	106.66	106.09	107.76	106.19	108.97
108.27	105.1	107.28	106.14	103.59	104.96	108.1	102.26	105.27	105.41	106.47	109.99	108.82	104.36	103.31	105.81	106.84	105.69	102.63	106.27	106.1	105.79	105.09	104.67	104.32	109.09	105.6	105.43	107.1	105.03	105.81	106.49	105.6	106.3	102.63	104.15	105.55	105.51	105.47	105.72	105.55	105.81	108.64	105.38	104.87	104.12	105.78	101.95	107.34	108.15
98.553	98.422	95.325	97.068	97.018	96.357	97.037	99.051	98.262	97.802	96.381	100.11	98.21	97.085	99.654	97.013	97.454	99.589	97.602	98.023	99.407	98.419	100.53	102.12	97.185	96.852	99.365	96.312	97.047	94.584	96.695	95.176	99.765	94.914	97.286	97.943	96.88	97.461	98.165	97.134	98.48	97.185	97.183	93.975	99.251	96.836	97.185	96.127	99.633	99.349
107.9	108.56	109.25	111.47	105.7	107.07	108.29	107.9	106.12	106.67	101.12	110.81	105.54	108.11	108.37	110.6	107.97	109.32	107.98	107.95	108.88	106.47	109.02	109.76	106.28	110.17	111	108.03	107.28	109.94	108.01	103.93	109.65	111.19	108.7	104.56	109.96	107.66	110.1	111.51	107.43	108.91	105.62	111.09	109.09	109.91	106.99	108.76	106.5	107.71
100.15	97.019	95.82	98.735	97.847	100.92	97.035	102.17	101.22	99.777	98.531	100.45	100.7	97.157	99.04	99.198	101.31	98.038	95.906	97.384	97.376	99.21	102.73	99.052	98.038	98.207	99.623	99.589	97.394	101.32	99.608	100.42	97.024	100.37	97.254	101.61	98.863	99.185	99.494	100.08	99.339	98.669	101.02	102.04	97.504	99.225	99.413	98.525	98.716	101.29
105.92	107.58	105.96	106.19	105.97	106.9	104.59	108.68	106.27	105.07	105.19	108.34	107.31	105.3	107.18	107.46	108.9	107.45	101.95	103.94	106.48	103.31	107.45	103.86	107.95	106.39	104.48	105.02	107.04	105.28	106.83	108.53	105.32	106.44	106.05	109.4	105.64	103.99	106.39	106.53	106.33	105.87	104.86	106.15	108.7	108.57	104.29	103.6	109.75	106.87
109.75	107.58	106.26	108.3	110.46	106.38	109.21	106.65	112.86	107.44	104.96	105.38	107.22	107.44	105.63	107.73	109.65	105.67	107.92	106.37	112.08	104.52	108.44	110.97	107.62	108.3	110.43	106.77	109.35	107.56	109.51	107.42	106.61	105	106.96	107.79	107.55	108.7	107.64	107.78	107.91	108.77	110.33	110.13	109.92	107.21	106.84	106.43	107.92	106.39
108.77	106.99	108.17	108.84	105.66	109.6	104.53	104.76	105.99	104.91	106.43	104.56	105.95	105.44	105.94	103.96	102.88	104.39	108.13	108.19	105.46	104.15	105.34	106.88	105.43	109.2	105.08	108.86	104.23	106.94	106.67	107.86	105.32	108.03	100.08	106.97	104.88	107.45	105.82	106.23	103.77	108.83	106.35	106.82	105.68	103.59	107.58	106.24	108.11	102.6
107.65	103.95	104.91	104.68	104.85	108.86	104.88	104.84	103.66	102.36	108.43	104.98	108.06	103.98	104.71	108.41	106.46	107.84	106.64	102.8	101.91	105.45	106.07	104.46	103.72	104.2	105.35	103.94	103.31	107.37	103.98	105.86	103.06	107.74	103.85	105.56	104.84	105.13	107.56	105.39	105.66	106.18	106.28	105.45	105.08	104.77	105.96	106.18	106.61	103.63
104.77	107.19	109.51	108.58	108.29	110.23	108.84	105.63	105.68	111.43	105.27	107.01	110.26	104.88	105.59	108.76	107.87	109.18	108.61	110.94	108.39	107.92	109.28	111.06	108.56	110.3	110.26	107.2	106.75	108.53	106.4	109.63	105.39	108.18	108.85	107.9	109.08	109.76	109.02	110.19	106.71	108.41	108.36	107	108.36	110.08	112.34	108.59	105.9	108.22
102.82	102.44	100.87	100.65	101.96	100.79	98.649	99.992	101.73	102.57	100.82	104.06	96.693	100.12	97.434	100.39	100.03	102.27	99.422	100.84	101.33	100.59	101.97	101.91	101.09	100.62	98.286	99.572	100.6	100.74	100.11	101.38	99.69	102.14	98.574	102.31	99.639	101.66	101.14	100.47	100.31	99.693	101.33	101.02	101.62	101.47	102.15	100.14	98.9	102.74
108.13	107.34	106.38	108.74	107.33	107.56	108.78	110.09	111.19	109.96	109.15	108.28	108.02	106.87	107.81	106.21	108.4	107.09	108.53	107.99	107.21	107.65	109.75	108.02	106.76	110.8	108.09	106.34	106.51	109.49	108.81	109.47	108.02	108.78	106.42	107.21	110.72	110.13	108.82	112.89	107.35	106.86	109.22	109.83	110.44	107.02	104.67	108.99	109.4	108.72
109.79	107.92	107.96	108.85	106.61	108.98	111.1	106.38	106.94	106.64	106.63	107.36	109.89	108.64	109.34	106.49	105.06	110.39	107.19	104.17	109.62	108.67	106.98	107.43	104.95	106.81	104.38	109.93	110.57	110.22	109.27	104.97	107.91	106.98	106.13	106.19	109.68	110.81	109.39	105.51	107.26	105.68	106.05	109.71	108.91	108.61	106.07	108.17	105.97	110.23
108.25	105.5	104.67	108.43	105.76	106.24	106.92	105.85	108.92	105.81	107.88	108.29	102.13	107.34	105.65	106.75	108.76	103.81	104.34	102.87	105.91	103.17	104.76	103.16	103.28	103.56	103.98	103.83	104.63	105.22	105.39	107.09	106.05	107.01	105.29	106.28	105.52	105.43	106.92	109.83	105.89	105.25	107.32	108.59	101.6	104.68	105.51	106.88	104.45	108.44
105.44	109.41	107.76	102.19	108.92	106.66	106.17	105.09	103.77	106.09	105.09	105.8	108.01	106.35	99.093	104.98	105.05	104.29	103.31	104.55	108.56	107.78	101.82	108.87	105.63	103.08	105.75	103.21	101.62	104.38	102.78	103.99	107.61	104.76	104.98	101.04	106.36	103.61	105.21	104.61	103.48	102.61	104.78	108.25	104.95	107.39	107.46	106.06	105.7	107.01
107.22	105.56	107.73	107.07	108.17	107.51	104.33	106.46	106.88	107.41	105.45	106.64	106.1	106.23	104.69	110.29	103.87	105.52	106.36	105.89	105.92	108.69	108.53	104.36	106.66	105.15	106.44	108.35	105.97	105.83	106.03	106.24	107.49	106.98	107.78	105.93	109.3	107.69	108.95	106.09	107.76	108.81	105.48	105.54	108.56	106.04	107.31	107.19	104.69	105.25
106.01	110.21	106.23	105.63	102.56	107.05	105.47	107.59	107.64	107.82	105.56	101.97	106.28	105.58	107.25	108.83	104.49	104.59	104.45	105.61	108.16	103.27	106.27	109.28	103.04	105.21	103.93	106.68	106.43	105.85	108.48	105.95	104.53	106.41	105.18	106.47	106.97	103.63	105.83	105.86	103.43	106.87	106.55	103.75	105.17	104.42	104.29	101.95	106.91	107.61
113.29	113.35	113.15	110.81	108.49	109.86	112.11	110.26	113.01	108.82	111.13	111.07	107.59	112.33	108.77	107.77	108.53	109.7	109.4	110.9	111.16	110.77	111.87	111.24	112.28	111.34	110.37	108.95	107.85	108.97	110.12	112.09	112.15	112.17	110.55	110.89	112.52	112.54	112.7	114.26	114.23	111.67	111.08	113.92	111.44	110.13	110.32	114.55	110.84	112.37
105.05	105.9	108.36	106.66	106.3	106.82	103.94	105.3	105.37	105.89	104.83	106.61	103.99	104.57	105.12	106.59	106.05	108.12	105.53	106.3	105.68	106.8	106.4	104.68	109.99	106.55	106.44	109.03	106.27	107.6	104.76	106.95	105.52	102.93	106.12	106.52	105.31	105.34	106.13	103.81	105.87	107.34	107.44	107.26	105.75	106.18	106.27	106.85	106.88	107.19
109.59	111.48	111.36	108.66	107.01	109.9	109.1	111.99	110.92	113.55	111.6	110.92	108.56	111.79	110.99	109.21	113.39	110.78	113.03	108.59	110.22	111.97	108.18	109.74	110.5	108.89	109.67	112.16	113.76	109.85	111.23	108.48	112	109.37	112.38	111.32	111.23	112.15	110.3	110.11	115.09	113.89	109.7	110.21	112.37	112.41	108.4	110.37	108.4	113.08
115.66	112.58	109.93	111.6	109.31	111.41	108.47	109.88	109.06	108.76	110.75	109.39	110.14	109.08	111.16	109.89	109.09	111.83	112.42	110.08	112.53	111.11	108.9	107.9	113.27	112.23	110.03	111.69	109.24	109.3	108.32	110.18	109.55	111.28	109.9	109.37	113.17	108.7	112.55	109.11	108.48	107.52	109.68	110.91	112.86	111.88	108.89	109.92	111.57	110.78
105.03	109.03	106.79	107.19	105.17	103.26	106.14	102	101.35	105.77	106.53	103.4	104.87	105.01	108.44	104.43	103.69	106.13	104.7	105.6	107.95	105.54	106.22	106.57	105.1	104.77	108.61	105.43	104.95	108.63	105.65	106.34	106.13	108.52	103.59	107.56	104.9	103.58	104.64	108.54	106.48	104.86	106.83	108.69	106.17	105.03	102.88	108.57	104.13	105.27
107.54	107.27	106.81	106.89	104.03	103.76	108.85	107.32	105.19	105.12	103.65	108.15	106.02	104.82	105.42	104.54	107	106.55	104.75	106.11	106.85	106.47	105.97	106.56	104.49	109.49	107.66	107.35	107.2	106.18	108.58	106.92	105.69	107.51	106.22	105.29	105.03	105.8	108.24	108.25	111.3	107.2	107.87	108	108.31	104.52	107.13	105.74	105.31	107.52
101.68	105.18	100.73	101.26	105.56	102.96	108.69	107.11	106.04	102.29	107.38	106.24	104.11	108.55	106.07	105.54	105.43	102.94	102.93	102.15	105.57	106.52	107.49	105.68	104.73	103.95	106.22	105.05	106.22	106.35	101.64	108.79	102.96	107.4	104.75	105.07	105.23	104.81	102.46	106.23	107.75	105.76	108.53	108.8	103.56	104.95	104.49	106.94	104.2	105.42
105.38	108.55	110.38	111.2	106.13	111.7	105.31	109.45	105.28	110.71	108.51	109.73	109.5	108.71	109.55	106.43	109.37	109.68	106.78	106.12	108.12	108.98	110.17	105.51	108.61	108.83	107.09	105.67	108.82	106.4	105.68	105.11	107.53	107.95	108.53	111.33	108.82	111.31	106.33	107.98	108.29	109.95	107.25	104.92	109.13	106.51	106.35	108.56	110.24	109.77
94.091	97.648	96.186	101.75	97.506	101.1	96.566	100.2	98.394	97.998	98.893	99.036	99.703	98.973	100.06	97.23	99.617	103.25	95.66	101.2	97.725	97.34	99.786	101.79	98.115	95.935	96.904	96.764	96.654	100.39	96.488	97.765	97.805	99.974	98.192	96.469	99.333	98.478	97.535	97.044	98.265	94.805	99.192	98.333	102.49	98.767	97.272	100.43	98.459	94.362
102.54	101.24	99.481	101.9	97.254	102.34	97.406	102.12	96.965	98.649	99.217	97.913	98.379	100.62	100.25	100.36	100.3	101.85	98.083	100.45	102.9	101.78	98.288	103.04	101.24	101.22	96.921	100.12	98.547	97.722	100.44	98.814	100.78	99.537	101.12	101.57	99.319	101.68	101.38	99.485	101.34	100.43	99.643	99.673	98.376	99.983	102.13	100.97	99.895	101.41
104.77	108.11	103.62	104.42	104.7	109.29	105.27	108.86	110.54	104.73	105.57	106.53	105.13	105.69	106.04	103.52	107.15	105.67	106.23	107.48	106.82	105.52	108.69	106.48	106.43	105.51	108.89	108.61	104.91	104.4	106.97	105.27	109.91	103.75	104.92	105.49	104.97	102.41	103.95	111.7	105.06	105.37	103.83	103.99	103.26	106.47	107.07	105.83	106.92	105.04
105.2	108.71	111.72	111	110	107.4	107.28	106.61	109.36	107.08	106.47	110.52	104.99	108.36	110.1	108.08	108.19	108.24	108.04	107.65	106.89	107.53	107.02	110.16	106.12	108.1	107.1	109.58	109.96	111.93	108.07	106.21	105.75	108.39	110.36	109.31	106.67	108.82	106.37	111.55	108.68	110.77	110.76	106.31	108.27	107.35	107.68	105.35	106.42	104.6
105.28	106.77	110.87	107.47	105.22	107.31	107.68	109.4	107.31	106.39	108.86	106.27	108.26	107.78	107.02	110.45	107.81	108.4	107.66	107.6	108.23	109.57	108.32	107.58	110.37	107.22	108.25	110.1	109.91	107.96	108.42	111.66	108.49	108.86	108.03	109.39	108.65	108.64	109.12	109.04	110.95	106.78	106.03	107.27	107.9	107	107.42	107.04	109.05	106.34
107.97	109.57	110.53	107.36	108.98	109.64	107.05	106.46	106.51	109.44	109.57	111.34	108.18	111.92	110.11	106.82	108.11	110.65	107.98	108.64	106.74	107.9	109.32	109	106	106.89	108.06	104.53	105.01	106.05	109.08	109.01	108.1	108.98	106.68	106.58	108.6	108.66	110.7	109.19	105.01	110.44	107.59	108.33	106.63	110.07	110.98	108.7	107.85	108.78
106.45	108.79	105.93	105.07	109.85	103.97	107.03	107.94	107.15	110.2	108.56	104.64	107.7	106.82	107.39	105.23	104.88	105.01	105.17	108.39	105.85	106.06	107.01	102.56	107.49	107.16	108.85	106.73	106.8	109.06	106.72	103.27	107.53	108.84	105.16	105.09	105.62	105.76	106.42	106.58	107.2	106.53	107.1	110.85	104.65	104.24	103.05	108.58	106	107.36
96.853	98.947	101.25	100.95	99.522	96.563	97.047	95.205	95.501	99.729	97.912	98.596	99.483	95.785	96.853	98.701	96.704	100.21	99.575	98.026	100.77	98.469	97.393	98.864	100.02	96.461	96.876	97.104	98.011	96.229	97.381	96.002	98.465	98.544	98.594	93.934	97.543	98.908	98.584	101.51	95.887	98.41	101.38	98.686	99.352	98.888	96.804	99.169	98.07	97.107
102.27	102.1	100.51	103.22	98.559	98.237	101.86	101.95	101.9	99.013	99.819	99.953	100.14	98.978	102.26	99.973	99.889	97.531	100.06	97.849	100.22	98.989	101.82	100.12	102.92	101.12	100.05	99.763	104.54	101.88	100.22	99.853	99.976	99.329	100.72	101.1	101.35	100.55	99.201	100.61	98.684	101.74	100.26	99.567	98.963	102.09	100.51	101.8	100.28	100.3
109.04	106.35	107.74	108.57	108.98	108.53	107.18	109.29	108.06	107.9	111.03	106.72	113.63	105.17	108.91	112.12	108.32	109.13	108.86	108.91	109.39	107.44	103.62	109.2	108	110.65	109.71	111.83	106.92	110.6	106.74	109.35	108.88	108.46	107.93	107.19	111.32	112.06	106.44	107.77	108.57	109.47	111	111.1	108.96	109.77	109.81	110.13	106.78	108.67
108.24	103.49	107.96	105.17	106	105.85	102.19	106.38	104.31	106.3	104.24	107	106.69	107.84	105.26	106.74	103.9	103.93	107.95	106.51	108.05	106.93	104.87	107.54	104.44	103.89	106.95	105.5	107.8	105.78	107.53	106.5	106.57	107.19	103.19	108.61	109.04	104.83	103.81	106.47	106.6	106.72	106.27	109.33	106.94	106.44	105.35	106.6	107.05	102.78
108.1	104.28	105.48	104.25	106.89	106.06	107.43	105.35	106.17	105.92	107.39	105.45	109.13	108.24	106.87	110.3	107.55	107.41	106.26	105.43	102.64	105.14	104.21	103.11	109.03	104.47	107.19	106.3	104.9	107.45	104.11	106.75	106.92	107.65	103.96	109.56	107.78	107.5	108.59	106.75	104.93	105.53	106.74	104.32	108.2	103.68	105.64	103.13	106.22	102.68
107.58	103.45	104.7	106.48	103.84	103.18	105.2	105.09	105.56	104.62	107.4	107.3	106.33	102.28	106.38	103.14	103.58	104.95	105.43	106.39	102.31	103.95	108.46	105.21	107.22	107.14	104.99	106.38	105.28	105.8	103.29	107.04	105.58	103.05	106.79	104.25	105.53	102.8	103	103.09	105.36	109.02	105.24	106.12	106.28	107.5	105.4	106.21	110.25	105.66
110.08	112.64	113.21	109.27	107.15	112.81	108.52	110.04	110.84	109.77	110.17	109.53	110.25	110.14	108.28	111.44	108.34	109.61	110.27	110.18	108.14	111.08	109.23	112.67	111.95	110.72	113.7	108.33	109.33	109.64	108.63	109.27	110.76	112.52	111.46	108.52	112.98	108.19	111.3	109.22	109.53	111	109.65	113.55	111.77	113.27	111.37	110.3	111.92	111.13
104.52	108.56	109.49	107.64	107.1	107.92	107.63	106.45	108.78	107.83	105.54	108.72	108.73	109.08	108.15	107.91	107.03	107.8	107.57	103.04	107.03	104.68	109.95	108.5	110.02	106.59	105.35	107.53	106.68	104.6	109.46	109.46	109.72	107.4	105.69	109.76	107.69	109.04	110.62	110.48	106.79	108.37	108.95	107.2	105.78	106.57	109.98	106.68	108.68	107.11
101.72	101.58	98.287	100.11	100.34	98.037	98.998	99.764	99.328	99.611	99.51	102.92	98.951	100.03	101.54	96.808	101.38	98.666	99.86	101.05	101.09	99.801	100.18	100.88	102.45	103.62	99.825	99.884	100.32	100.59	103.34	98.873	102.4	104.73	102.63	97.58	99.045	101.55	96.967	101.61	97.643	98.615	101.03	102.29	103.83	100.28	101.24	101.91	101.23	102.08
108.09	105.72	111.7	107.75	107.82	109.09	108.25	104.72	108.41	105.84	107.81	108.1	109.01	111.62	107.98	110.23	107.32	108.64	107.24	106.81	109.61	105.17	109.04	110.74	111.72	109.08	110.74	104.15	106.75	111.9	109.31	109.48	108.94	107.23	105.61	106.03	108.38	110.24	108.44	108.95	108.94	110.66	110.75	109.21	108.75	106.91	111.81	107.29	110.34	107.07
103.74	107.18	110.17	108.3	108.36	110.9	106.52	108.58	108.64	110.82	106.05	106.23	104.99	107.83	109.7	107.02	108.96	106.06	105.53	107.67	107.72	108.19	108.99	107.72	109.25	111.02	107.1	110.02	105.67	108.85	109.6	105.25	108	107.13	109.68	104.56	108.43	108.93	108.26	108.47	110.41	107.95	108.26	107.25	107.28	108.02	106.27	105.03	111.83	104.13
100.14	100.11	100.12	99.554	98.876	99.368	100.29	102.81	98.342	100.97	96.98	94.244	100.01	97.433	100.52	100.81	99.552	99.252	96.575	98.817	97.082	100.38	99.322	97.116	97.379	100.49	98.557	100.5	98.879	99.32	97.712	99.879	101.82	95.37	97.303	100.45	100.09	100.55	99.554	100.75	100.43	94.706	98.568	99.564	99.264	98.419	97.757	96.582	100.77	100.62
105.22	105.38	108.98	105.39	106.88	102.65	109.74	107.92	104.12	106.55	109.67	107.84	102.51	108.09	106.86	106.4	104.69	104.71	105.93	109.52	105.45	107	107.37	107.27	103.65	107.2	108.72	108.19	109.21	107.88	106.45	103.11	104.7	107.12	106.52	108.82	106.73	104.31	106.74	105.43	106.16	109.03	105.64	107.2	105.07	107.7	104.29	104.61	106.76	105.95
107.65	109.17	108.55	106.79	110.59	104.77	109.54	108.73	106.04	109.19	108.13	108.24	104.59	109.82	105.37	109.44	107.55	108.89	107.36	106.76	108.25	104.53	106.6	103.93	108.71	109.64	106.46	107.44	112.28	108.01	107.2	105.67	107.72	108.85	107.36	108.26	107.1	107.15	105.67	107.95	106.93	109.75	109.63	106.61	108.4	110.94	107.4	108.37	109.88	110.44
105.41	105.58	105.15	108.91	104.29	104.24	107.67	104.89	106.05	104.08	106.03	105.66	108.22	102.12	103.57	104.49	103.28	108.36	103.45	104.9	106.29	107.07	107.13	108.33	108.5	103.62	108.22	106.12	104.49	104.79	107.41	105.52	105.18	107.13	106.61	104.32	103.22	103.91	105.25	106.05	102.76	108.72	104.83	105.75	104.65	104.81	103.72	109.39	106.93	102.74
96.28	101	100.4	98.528	98.801	96.65	98.874	97.934	97.766	95.375	100.28	100.37	97.656	97.869	100.51	97.964	98.262	98.219	101.9	100.47	98.478	100.85	97.619	100.36	97.198	98.648	97.994	96.613	96.981	96.779	95.912	98.343	99.818	101.53	100.47	100.27	98.067	99.102	97.642	99.284	98.366	98.956	98.078	96.968	102.03	99.088	100.13	99.53	98.296	96.087
106.75	107.63	106.45	103.78	109.29	107.96	109.77	108.24	107.73	107.26	104.81	105.86	104.43	112.13	108.75	110.36	109.34	108.52	107.43	108.02	108.98	105.98	107.01	108.06	106.16	111.32	108.34	106.4	106.38	106.23	104.21	109.2	106.5	110.04	110.27	106.2	109.85	107.23	110.44	102.72	111.63	107.52	104.57	108.38	104.58	108.74	109.19	106.34	107.65	107.68
105.21	104.29	107.91	109.32	104.08	108.65	106.81	107.78	107.65	109.68	106.06	108.55	107.88	108	106.46	107.94	110.17	108.79	106.56	106.46	106.06	107.31	105.2	105.23	105.82	106.05	106.92	107.3	108.54	107.12	106.6	105.5	106.68	105.96	104.99	107.18	104.94	107.77	106.16	108.17	109.52	107.1	105.15	105.7	108.34	106.51	107.24	105.79	111.56	107.35
107.38	107.09	106.05	103.81	105.27	105.32	105.1	109.11	108.17	107.59	106.97	103.91	106.71	108.14	105.91	103.36	106.31	107.06	104.48	105.18	101.84	106.11	105.84	106.65	105.42	106.29	106.19	105.3	106.73	106.53	109.1	105.39	105.95	107.26	104.84	107.76	108.74	108.78	108.04	107.43	104.85	105.43	105.28	101.08	107.84	105.02	108.11	106.19	104.55	105.27
107.74	107.19	111.53	108.63	110.12	105.05	106.26	104.38	111.05	105.01	111.02	106.15	107.29	107.81	108.83	108.05	105.28	106.45	106.28	104.71	108.14	107.48	107.52	110.95	104.64	106	106.32	106.54	104.75	104.85	108.66	106.82	104.47	102.82	111.33	109.06	107.58	105.47	106.9	104.3	105.21	102.14	107.68	105.76	106.24	105.78	105.74	104.64	108.09	106.02
107.31	107.8	113.71	107.94	109.25	108.9	107.21	110.63	107.17	112.41	110.78	107.88	106.35	108.26	109.44	112.76	107.12	111.1	107.54	105.62	107.02	104.22	109.18	107.69	105.15	107.78	112.87	107.25	109.32	110.53	109.43	110.67	107.63	109.37	106.11	110.05	109.8	107.52	108.74	110.29	109.07	109.85	108.15	110.21	108.97	110.47	106.91	108.31	110.5	107.48
109.25	106.88	107.35	106.48	107.31	105.77	108.48	103.28	104.31	104.28	107.18	103.63	106.15	103.55	109.48	108.31	108.6	109.02	105.35	104	107.98	105.11	105.65	106.06	104.35	108.62	106.39	108.04	106.81	108.33	106.48	107.02	106.36	106.04	107	105.12	107.04	103.57	104.38	104.97	103.99	108.38	108.19	107.57	104.61	107.17	104.35	103.31	108.76	108.79
105.68	103.61	106.19	101.98	108.31	105.73	104.44	103.54	107.08	107.8	109	107.56	106.65	104.81	107.38	106.93	105.4	106.59	106.45	105.56	106.88	105.76	106.65	103.01	107.96	106.27	106.43	104.49	105.39	104.62	104.76	106.93	108.65	105.3	104.78	101.9	106.01	107.57	101.27	104.41	104.19	104.41	104.85	105.9	107.58	102.26	105.34	106.27	102.57	108.01
108.4	111.21	109.64	109.99	107.92	111.01	108.53	109.66	107.22	113.46	109.2	109.01	109.64	109.57	107.78	112.25	106.37	111.5	110.83	113.83	109.26	109.95	111.38	109.94	111.53	111.31	113.52	111.14	110.75	110.11	111.01	109.98	109.06	111	110.06	110.67	111.63	111.56	108.99	111.06	113.06	111.2	109.24	110.92	112.32	110.96	109.86	112.03	106.06	108.41
98.635	99.661	98.422	100.77	98.325	97.815	101.11	101.08	97.65	101.62	99.764	97.54	96.55	100.02	100.39	95.771	99.606	96.763	98.067	98.576	100.11	97.253	96.837	94.027	95.682	97.479	98.859	97.878	95.177	101.39	98.879	96.357	96.178	99.854	98.019	98.029	100.1	96.727	98.517	98.247	96.284	98.648	98.656	94.46	96.404	98.674	96.08	101.66	97.849	97.809
107.21	106.36	104.76	107.22	105.07	104.47	106.11	107	104.21	105.88	102.96	103.6	106.71	106.09	107.67	108.16	106.25	105.26	103.99	101.92	105.25	106.61	105.45	102.86	104.7	109.73	108.32	100.93	102.95	108.57	107.34	102.32	104.88	104.03	107.66	102.52	101.62	103.22	105.35	108.71	104.23	105.38	104.97	104.63	106.6	105.57	107.42	106.45	105.27	108.07
101.47	104.55	105.1	108.81	108.03	104.47	110.93	105.93	104.16	106.71	106.47	104.93	106.01	105.88	105.32	106.86	104.94	106.72	105.42	104.35	105.16	109.16	104.8	106.67	106.54	106.35	103.03	105.41	105.59	102.74	107.27	104.83	106.06	107.53	103.88	110.53	107.37	104.06	106.72	104.28	102.21	103.66	106.96	105.96	103.27	106.22	105.15	108.13	102.88	107.04
100.38	100.58	99.666	98.988	100.68	101.59	96.763	100.78	98.633	100.5	102.89	97.624	97.867	97.105	98.853	101.68	98.72	101.72	99.827	98.478	100.19	104	104.11	100.2	102.26	98.949	100.98	100.19	103.48	102.09	100.51	101.44	98.444	102.33	99.862	98.865	101.97	100.66	99.714	102.33	98.631	101.15	100.16	102.23	98.462	99.789	99.859	99.915	97.762	99.123
96.938	97.583	97.748	96.863	99.096	98.414	99.454	97.914	97.264	101.3	100.77	97.718	97.764	97.88	100.12	96.425	100.11	98.238	96.174	97.091	97.033	97.725	96.649	95.256	98.203	97.821	98.557	97.781	95.8	96.568	96.284	97.213	97.603	101.84	98.527	97.492	99.661	97.804	99.017	100.71	98.038	96.765	98.421	97.968	97.71	97.48	101.21	99.268	99.53	98.302
97.183	97.311	99.853	95.624	97.089	97.664	95.447	97.63	97.794	98.136	97.387	99.114	96.826	98.897	97.793	98.605	96.011	99.844	99.066	98.27	97.773	98.543	97.705	98.848	99.333	97.323	99.412	93.238	98.789	99.254	97.954	97.111	98.696	97.324	99.876	94.89	100.4	101.3	98.337	101.4	100.1	98.908	101.25	96.749	95.447	99.399	96.097	97.023	97.713	96.676
105.46	103.34	103.11	104.85	106.16	99.811	104.1	104.87	104.94	107.42	106.9	105.79	103.34	106.08	105.56	103.94	109.74	103.59	109.69	104.59	106.69	105.82	105.37	105.67	104.52	103.6	108.66	104.36	106.15	107.16	107.59	104.62	104.9	106.47	103.54	110.4	108.5	108.74	109.51	106.88	108.74	106.26	104.45	109.62	105.45	105.41	104.62	109.4	105.47	102.93
103.25	107.07	108.77	106.1	105.03	106.02	106.01	103.81	106.38	109.58	110.11	103.19	108.17	104.78	106.02	105.39	103.28	105.6	106.1	106.61	104.02	108.03	103.7	105.27	106.09	103.81	105.15	107.82	104.86	106.62	103.01	108.44	105.21	107.74	104.35	103.36	102.35	101.25	105.1	107.86	105.88	104.74	107.81	107.83	105.15	108.95	108.53	101.08	105.64	106.47
97.317	100.53	100.43	102.54	99.206	97.013	99.959	100.92	97.144	99.13	100.92	95.731	98.927	98.146	98.917	97.618	100.28	98.911	99.343	97.397	97.105	99.736	100.36	97.481	96.916	96.93	98.705	96.979	98.783	96.59	99.848	100.69	96.476	98.712	97.971	100.94	97.682	100.57	98.86	98.395	95.349	100.51	98.483	95.724	98.681	98.578	97.912	99.515	96.242	96.836
106.67	107.34	109.38	106.51	109.53	105.44	108.45	110.31	109.26	109.2	107.7	108.76	107.22	108.06	105.69	110.98	106.82	110.22	111.55	109.82	107.98	108.95	108.27	108.51	110.04	107.8	109.68	107.42	108.76	110.86	108.81	106.81	109.1	109	106.02	106.04	110.65	107.37	109.03	109.03	108.34	110.9	107.61	106.28	107.71	107.84	106.7	109.33	105.27	108.44
106.27	103.75	104.62	107.66	109.15	105.2	107.35	103	109.99	106.16	105.97	109.33	104.3	106.25	105.35	107.51	106.13	103.96	108.62	105.1	105.72	108.66	104.01	105.24	106.33	107.49	107.01	108.49	100.58	105.06	104.44	104.86	103.9	109.97	105.27	104.47	106.11	107.01	108.53	106.04	106.51	105.82	105.75	108.14	104.21	106.27	104.71	109.11	106.24	106.94
107.52	102.79	105.49	103.23	106.44	103.06	105.3	106.51	104.73	103.81	105.93	105.65	104.88	107.46	105.92	107.2	106.01	108.46	106.68	106.28	104.87	108.98	107.51	106.51	103	107.68	100.77	105.42	106.48	106.84	109.52	105.68	104.31	106.15	102.76	107.68	103.54	104.15	107.09	103.81	106.63	105.86	105.87	104.51	104.84	104.49	105.55	106.28	103.4	102.84
107.1	105.53	103.75	106.37	104.45	108.98	104.74	107.73	109.19	104.76	103.67	103.35	107.9	109.1	107.73	110.84	105.75	105.45	106.34	106.02	106.65	106.05	102.26	106.98	102.77	106.84	105	104.23	106.1	104.19	104.29	102.65	105.46	104.68	106.21	105.64	103.47	103.11	104.43	105.93	106.7	103.83	106.4	106.43	108.4	104.75	103	104.11	103.94	108.34
109.54	111.47	107.47	106.32	108.07	107.49	111.16	108.86	106.11	107.6	108.2	109.55	108.88	109.11	110.43	106.99	107.56	110.89	107.21	108.15	108.46	110.31	112.79	107.44	108.34	109.07	108.83	108.67	108.89	108.22	109.32	108.89	109.91	109.41	105.4	108.87	108.78	110.66	109.32	105.52	108.56	110.87	107.21	110.78	110.26	109.21	107.5	109.97	108.81	109.67
106.38	110.26	109.51	109.43	109.46	106.82	111.43	109.07	111.27	107.36	110.97	112.49	108.92	106.19	105.8	105.24	107.48	105.94	107.4	109.49	109.52	106.31	108.82	109.46	109.19	109.52	109.18	110.43	108.56	111.12	107.08	110.67	109.79	108.07	112.49	108.9	107.8	108.99	111.6	107.45	112.29	111.86	108.76	106.17	109.65	108.03	107.93	107.63	107.27	108.12
99.342	99.318	95.818	100.23	98.229	100.79	97.719	95.797	97.93	98.394	98.555	96.02	97.192	97.212	99.24	94.488	99.953	99.345	98.48	99.769	99.294	96.453	95.915	98.53	97.488	100.21	97.327	94.614	96.56	98.719	101.37	98.19	99.757	98.793	101	100.15	98.616	99.103	97.355	98.524	97.806	97.148	97.908	96.959	98.454	97.929	99.549	98.448	98.056	98.747
111.2	109.36	109.05	105.26	113.14	106.35	106.73	110.6	107.15	106.01	106.91	109.02	106.47	109.37	110.21	106.51	107.33	107.13	109.85	108.25	111.01	110.53	110.16	104.78	107.17	109.86	105.49	109.85	112.78	105.43	109.09	109.78	107.99	109.17	110.83	106.42	107.82	108.4	109.02	110.37	108.25	107.75	106.84	107.81	110.54	110.75	107.59	110.54	106.79	109.23
102.9	105.93	108.29	106.3	104.82	106.43	108.47	106.54	105.68	105.46	108.22	107.18	105.98	109.13	107.15	109.49	105.06	108.23	107.4	107.63	103.94	106.37	105.51	106.6	105.94	109.15	105.79	108.4	106.55	106.37	107.11	104.19	106.29	105.66	103.7	102.88	104.52	110.23	106	105.21	106.09	102.77	106.56	107.68	104.73	106.93	106.15	109.65	104.81	109.25
110.89	108.33	104.16	106.28	107.22	104.51	104.26	105.3	104.24	103.18	108.11	104.1	106.44	106.68	104.48	108.74	106.26	106.61	108.35	102.93	106.26	107.88	106.04	105.02	108.02	106.98	106.97	103.42	107.67	105.31	106.12	106.23	105.63	107.04	104.47	108.05	105.91	109.16	106.18	106.4	105.6	108.53	108.97	104.05	105.99	103.61	103.58	105.98	104.91	105.37
105.12	106.86	104.58	104.51	107.19	103.71	107.64	106.15	107.46	104.33	108.27	109.45	107.22	104.65	110.46	106.72	106.77	109.03	106.33	106.77	104.3	108.9	105.27	110.61	104.49	106.62	104.2	106.55	107.14	106.74	104.43	106.12	109.66	105.68	108.67	104.97	103.97	104.56	102.82	108.03	107.56	106.42	109.93	105.53	109.71	105.6	103.92	104.29	104.83	104.67
104.41	104.54	107.76	105.12	105.03	104.81	105.47	106.17	104.32	105.65	107.5	102.43	105.48	106.98	105.49	106.34	104.74	104.02	104.51	104.71	105.29	106.9	103.05	104.39	105.67	105.74	107.16	106.35	103.97	106.91	108.33	109.1	105.09	104.31	109.52	106.5	108.57	105.75	104.34	106.5	102.11	106.06	105.47	104.26	106.4	104.61	103.2	105.97	106.18	104.63
105.37	107.78	106.64	106.74	105.02	104.79	107.6	106.25	104.31	105.02	103.77	103.32	103.72	106.41	106.86	104.52	106.53	107.92	107.39	104.45	106.77	104.62	106.08	108.58	105.09	103.69	105.99	104.08	102.15	105.46	109.08	105.83	104.35	106.85	106.28	104.66	105.37	105.1	105.22	103.79	106.9	106.72	106.58	107.07	105.93	106.36	105.81	102.88	103.94	104.43
106.96	102.44	103.45	107.44	103.43	105.8	106.28	105.99	103.32	105.27	105.44	105.5	105.1	107.88	108.07	104.31	106.02	103.23	105.27	107.06	102.05	105.51	103.32	106.71	105.36	107.24	104.63	105.12	103.67	104.03	102.55	105.45	105.17	105.91	104.07	104.47	104.76	106.24	107.62	104.73	107.64	102.47	108.17	104.61	106.67	107.47	106.98	106.34	105.31	108.21
108.04	110.36	108.39	109.63	110.5	108.8	109.57	109.22	109.67	113.26	103.91	105.8	108.75	105.84	107.58	108.22	107.16	112.12	108.87	105.97	107.46	111.59	107.74	108.38	106.12	107.32	109.41	106.71	107.67	108.37	107.32	105.33	107.07	110.65	106.42	108.87	107.36	108.06	108.48	108.12	111.53	107.06	108.16	104.84	110.29	108.68	106.26	108.76	107.67	110.31
106.89	109.45	108.38	109.49	105.24	106.23	105.93	107.28	107.71	107.82	110.56	111.77	105.71	107.25	107.16	110.59	108.29	109.65	108.18	109.14	108.45	109.48	109.54	107.05	107.61	108.21	108.83	109.01	108.34	102.81	108.67	108.99	105.89	106.66	108.23	109.37	108.44	106.73	108.02	110.43	108.51	108.32	109.88	107.4	107.71	109.69	108.07	109.82	105.17	108.58
96.913	99.638	95.154	98.917	98.728	99.842	98.367	97.86	98.645	98.827	97.187	98.613	96	97.788	98.121	95.593	99.834	100.1	97.175	95.054	102.43	99.908	98.518	98.358	98.822	99.916	97.368	98.556	98.107	100.39	95.929	98.454	100.56	99.735	99.837	94.317	99.405	102.24	97.224	99.585	99.106	96.743	97.318	95.092	99.702	99.27	98.668	95.959	96.464	97.591
104.25	101.78	103.98	104.07	103.59	105.44	107.04	108.88	105.84	104.32	105.05	108.08	106.64	108.63	105.82	105.55	105.01	103.63	107.57	103.53	104.18	105.24	110.06	108.43	106.41	107.59	103.52	105.81	106.17	103.95	102.61	102.44	106.2	105.48	107.04	104.43	104.98	105.11	104.09	108.33	106.04	104.99	106.17	106.44	102.25	105.43	105.66	101.76	106	107.41
107.81	105.32	105.94	108.44	107.39	105.61	106.75	107.19	105.64	104.35	108.61	107.36	106.27	109.86	104.74	110.37	104.15	106.31	108.83	108.23	104.2	107.23	107.57	110.44	105.4	107.85	104.86	105.93	103.03	105.39	105.1	105.64	109.04	103.32	104.47	104.16	104.26	104.93	104.84	105.7	106.94	106.54	109.04	105.77	104.46	106.91	108.71	104.5	107.75	107.58
110.44	111.44	110.06	109.11	111.23	108.35	107.69	112.18	106.97	110.9	112.08	110.1	109.34	109.01	105.42	109.69	110.21	109.47	109.94	108.01	109.3	107.74	107.72	109.31	107.33	110.63	108.27	107.72	110.22	110.26	109.1	111.61	105.25	110.35	106.01	113.16	106.99	107.32	110.52	106.49	107.04	109.27	103.1	109.83	108.39	109.09	110.38	107.11	108.84	109.11
97.055	98.334	98.396	97.764	97.033	96.441	96.151	97.926	99.231	99.435	99.752	98.13	98.663	100.26	98.028	99.981	100.3	98.148	97.324	97.974	98.88	102.96	100.25	98.285	96.789	100.59	96.415	96.934	97.683	94.671	98.258	96.507	98.634	97.291	101.83	95.027	96.889	99.516	95.895	94.717	96.082	98.808	97.813	97.391	98.405	96.909	96.535	97.257	97.214	100.02
106.83	108.74	106.65	104.98	107.81	108.65	110.11	104.8	104.86	103	106.42	105.38	105.84	103.54	106.56	102.19	106.43	107.77	106.18	102.71	106.91	106.36	104.5	106.8	106.52	105.27	107.56	104	104.58	107.29	103.91	106.53	105.95	103.51	106.31	106.34	104.9	108.03	108.39	105.42	106.05	103.07	108.29	104.97	106.51	102.52	104.92	107.25	106	107.67
105.62	104.98	104.91	106.2	103.45	102.93	104.88	108.41	105.11	105.27	107.18	109.46	101.5	103.9	104.06	104.55	106.86	105.92	104.49	106.26	107.61	104.82	104.57	105.47	105.22	105.1	105.72	104.45	107.43	108.81	106.69	103.39	106.11	108.08	106.76	107.26	105.65	104.46	106.99	104.64	102.87	107.03	107.57	104.6	105.14	103.88	110.68	105.6	107.17	105.21
107.69	112.51	109.45	110.37	111.51	111.49	108.95	110.76	107.92	108.49	110.3	110.47	111.23	110.29	112.93	111.34	111.3	110.16	108.14	112.51	109.46	110.22	110.33	113.39	111.49	108.52	111.35	113.2	111.31	104.35	109.26	111.62	109	109.51	110	109.48	110.35	111.23	110.53	111.41	109.01	109.87	109.51	109.25	111.08	108.81	111.97	112.72	110.6	111.84
105.24	107.83	108.4	107.77	107.25	110.79	107.97	109.77	109.02	109.86	106.52	106.8	111.06	104.77	108.75	111.17	106	108.24	108.66	109.46	108.88	107.31	109.19	103.54	111.36	110.7	107.28	111.9	108.67	107.2	108.94	105.48	105.29	108.9	109.11	107.47	108.64	110.76	107.72	108.51	107.9	104.53	108.42	108.88	110.02	105.14	111.55	108.2	108.92	111.64
102.87	105.57	108.02	105.38	102.47	109.37	105.62	109.3	107.3	104.55	105.29	104.01	105.8	102.08	106.97	104.81	107.3	104.78	103.42	107.58	102.37	105.7	104.43	106.3	108.54	105.13	105.97	108.79	106.71	106.44	107.78	105.15	104.94	108.15	102.4	106.06	104.09	104.57	107.11	107.58	103.94	103.89	108.41	107.91	104.57	104.31	104.99	105.76	105.95	106.65
108.58	105.02	110.98	109.81	110.31	107.39	105.81	111.31	108.61	109.48	107.1	106.47	108.31	108.12	110.82	105.77	107.51	109.45	108.97	106.16	107.39	106.43	109.56	109.21	109.77	107.95	111.24	108.75	110.45	109.79	110.56	106.66	107.31	111.44	108.59	109.47	109.3	107.7	108.83	108	108.31	106.35	108.15	110.37	111.1	106.25	104.34	108.84	109.34	108.19
107.96	108.2	108.83	110.02	109.12	110.01	106.83	104.76	112.77	111.07	109.6	113.02	108.34	110.56	109.53	108.65	111.71	105.31	111.62	113.24	110.56	109.45	109.38	109.24	111.3	110.28	109.08	111.25	108.57	107.69	110.08	110.74	111.19	111.19	109.85	110.39	109.06	111.37	112.55	113.34	111.09	110.46	110.46	108.85	109.68	114.14	111.89	108.62	112.55	110.63
97.072	99.709	100.55	96.78	97.01	99.875	98.772	99.099	96.911	96.437	96.239	98.22	100.35	98.283	99.556	97.466	101.78	99.507	97.835	96.524	102.01	95.244	99.326	97.066	100.64	97.396	98.862	97.546	96.898	100.05	99.203	97.753	96.462	96.188	101.68	99.29	98.547	99.195	98.353	99.054	100.67	99.006	98.491	97.14	93.698	99.494	98.445	99.706	99.07	97.409
98.717	99.321	98.14	94.284	94.747	98.481	100.19	98.417	98.095	92.778	97.058	98.838	99.926	96.082	99.901	100.4	96.866	99.469	95.228	95.469	96.353	98.023	99.379	96.84	97.465	97.028	97.632	100.1	96.749	97.314	100.86	97.916	98.477	98.141	97.63	94.523	97.629	99.873	99.839	98.975	97.477	98.819	98.797	96.186	94.792	96.518	100.09	97.232	100.04	100.11
108.01	107.58	105.81	106.9	103.23	103.57	107.41	102.83	106.73	109.25	106.46	108.33	104.59	106.23	108.53	106.65	109.17	108.99	106.26	103.39	104.53	105.91	106.38	105.38	104.88	103.95	104.39	107.85	105.81	104.38	103.83	108.03	103.07	107.62	104.08	104.61	103.96	107.37	107.21	105.57	105.64	105.27	109.43	107.38	105.89	107.42	105.74	108.1	107.59	106.32
107.87	106.88	104.42	108.21	105.58	109.4	105.81	106.66	104.07	106	108.69	105.47	108.1	107.78	106.89	108.74	107.49	104.45	103.89	106.19	106.77	105.98	104.8	108.99	106.11	109.09	105.28	105.77	107.81	107.93	106.11	104.42	107.2	106.75	106.47	106.95	106.06	107.94	107.18	106.87	105.1	107.08	105.01	102.05	105.56	105.04	104.52	104.45	109.57	110.95
108.71	109.67	109.66	109.79	106.7	108.27	108.32	109.72	109.85	109.71	109.27	104.85	107.43	108.17	107.24	106.82	106.21	107.38	108.35	109.76	109.52	106.42	109.63	109.54	108.07	109.43	107.01	108.08	107.71	107.08	110.25	108.84	107.23	108.39	110.98	110.02	107.95	107.49	111.57	106.35	106.74	110.35	104.82	109.39	105.89	105.06	107.88	107.37	109.12	107.16
108.85	108.14	112.7	108.88	106.99	107.58	110.34	105.92	107.52	108.46	109.67	108.97	106.85	110.78	108.5	108.91	108.39	109.18	107.74	107.76	107.67	109.06	108.94	111.55	106.18	107.61	107.98	108.86	110.95	107.73	108.65	109.04	108.14	109.15	106.66	109.37	112.05	107.05	110.72	106.03	109.5	108.55	105.19	107.35	108.95	106.64	107.92	106.01	108.6	107.17
104.14	109.45	107.09	107.86	109.95	106.94	108.61	106.46	109.06	106.48	108.34	107.88	108.93	109.86	105.53	109.24	103.61	108.44	107.21	108.36	110	110.36	110.19	105.65	111.57	106.99	105.07	108.68	106.23	110.2	107.1	109.2	104.93	107.53	108.98	107.35	107.48	107.92	108.34	105.75	107.08	107.96	107.96	108.45	106.81	108.82	105.75	108.49	107.69	109.14
102.41	106.36	107.49	108.01	106.46	105.17	107.48	108.99	104.16	102.45	106.53	103.95	109.13	103.18	106.64	103.97	104.55	107.57	104.75	104.73	107.04	103.78	105.04	104.2	105.07	105.08	105.82	105.51	104.36	106.6	104.67	104.09	105.97	105.92	107.05	106.27	105.83	107.56	106.6	102.45	105.91	105.95	107.95	103.54	103.23	104.68	108.39	103.96	105.7	102.23
98.219	95.937	97.233	98.568	98.365	98.597	97.217	100.29	100.86	95.344	97.324	96.804	99.625	96.853	99.7	97.582	101.2	98.239	98.443	102.19	96.573	100.47	98.764	95.904	96.258	96.198	99.962	98.476	98.28	98.941	99.882	95.809	101.38	102.23	97.506	94.785	98.115	96.048	95.21	100.74	99.697	100.92	100.8	101.17	95.664	98.318	96.381	100.46	100.19	96.737
97.714	100.41	100.81	99.886	101.95	101.25	101.55	100.04	105.78	97.491	98.676	101.47	95.819	101.3	98.545	99.958	101.31	98.815	99.7	98.236	100.12	100.29	98.389	96.546	99.464	98.303	100.64	99.311	101.54	100.05	99.906	98.426	98.556	99.747	99.557	100.53	99.448	101.08	98.874	100.15	99.533	99.687	99.422	100.23	98.099	100.32	100.27	98.962	102.31	100.86
98.902	98.285	97.036	97.146	95.653	97.466	97.977	98.605	99.252	95.878	97.192	98.238	96.185	101.21	95.622	97.68	98.426	97.728	99.482	100.08	96.155	98.148	96.815	98.533	100.09	98.475	100.68	95.638	98.736	100.13	97.507	95.887	98.995	98.606	97.077	99.173	92.133	96.621	98.979	96.731	98.92	99.639	100.65	98.225	97.732	101.76	94.716	97.127	95.071	98.245
105.49	107.06	110.94	103.66	105.46	105.25	107.02	108.57	109.08	109.33	111.65	108.4	108.9	108.02	108.54	110.78	109.64	105.42	108.55	108.92	108.35	107.72	109.53	107.87	112.18	108.18	111.79	105.54	105.03	111.45	106.73	105.85	107.89	108.53	107.27	110.58	107.5	106.56	109.53	108.62	109.18	107.67	105.16	109.37	110.07	109.71	110.4	108.6	111.21	106.85
107.78	109.02	107.01	106.53	105.61	103.88	105.43	105.91	102.25	103.37	107.04	106.69	105.68	102.79	109.16	107.67	104.38	106.29	111.83	104.34	105.81	106.28	107.27	108.24	105.04	105.89	106	106.36	105.56	106.43	108.27	105.93	106.25	106.4	105.93	102.82	104.43	104.54	105.89	102.59	101.84	107.48	107.2	105.28	106.19	105.28	106.21	105.23	104.09	104.47
105.11	107.74	109.08	104.92	104.86	107.54	105.09	102.34	105.69	106.28	106.71	105.37	104.94	106.66	107.76	103.88	106.2	104.98	104.84	107.19	105.57	105.06	107.53	107.75	104.98	107.1	104.37	106.26	103.75	101.29	108.02	108.2	106.89	107.42	105.25	103.83	104.76	104.48	110.18	105.55	106.11	105.22	104.37	104.1	103.78	103.95	105.11	107.16	104.17	102.1
113.57	114.96	108.85	111.12	110.99	114.12	108.32	113.57	112.78	110.51	112	107.4	111.04	111.59	107.42	114.2	107.45	109.24	112.92	111.38	111.87	109.4	110.89	111.38	112.02	112.62	113.86	108.41	111.04	106.26	111.5	109.48	106.23	111.15	112.7	112.38	110.62	109.26	109.04	107.37	108.63	109.22	107.7	114.14	107.29	108.55	109.17	112.66	112.79	108.76
103.22	108.23	106.08	105.15	107.28	106.86	107.78	104.51	105.6	105.77	105.26	107.01	108.99	105.86	105.73	107.63	104.15	111.95	107.38	107.26	109.75	110.03	106.12	107.57	103.29	102.78	104.86	105.13	108.85	103.46	105.94	103.83	105.88	108.57	105.31	104.77	105.59	107.15	107.71	109.2	108.57	106.91	107.36	104.95	108.81	107.64	106.01	107.53	108.51	104.82
106.39	108.15	105.39	106.95	103.29	105.53	106.47	103.95	106.69	103.66	106.81	109	105.76	105.33	105.08	104.74	105.2	105.53	102.67	109.58	106.11	103.59	105.72	102.69	105.7	107.23	107.87	104.3	107.07	105.87	104.47	105.86	104.2	104.59	105.33	106.57	105.28	105.98	103.76	105.52	104.28	103.24	105.12	105.7	103.41	102.06	106.92	104.47	104.91	104.28
104.01	108.55	108.28	107.26	103.43	103.51	101.65	105.4	103.67	103.45	106.45	108.57	102.29	108.25	104.34	103.26	106.12	101.98	108.12	107.56	107.1	107.69	103.8	107.72	105.99	106.62	106.6	106	105.42	106.25	104.95	106.21	106.64	105.74	107.88	104.5	106.8	104.93	106	106.02	106.19	104.82	104.59	107.34	106.81	107.09	106.1	106.61	106.58	104.56
106.03	108.72	108.44	111.43	106.63	108.27	109.24	107	106.06	107.98	108.31	105.52	106.85	105.9	110.33	105.13	106.38	107.14	107.64	106.11	107.15	106.53	103.25	108.05	105.5	108.89	108.04	106.24	108.19	108.87	108.34	108.62	110.84	108.44	109.46	107.79	105.93	105.93	107.13	103.79	107.99	106.53	111.23	105.24	109.23	106.9	109.21	110.21	107.67	106.83
110.82	111.46	107.99	106.87	109.07	111.79	112.91	112.8	109.69	109.32	111.9	113.38	111.33	109.88	106.56	112.05	107.68	108.06	110.83	108.55	108.24	108.59	112.19	111.7	112.9	112.64	111.98	110.42	110.23	110.86	110.2	111.76	111.64	111.05	113.42	109.66	107.63	112.7	111.13	109.46	110.52	109.55	109.41	111.17	109.95	112.19	112.65	108.73	109.25	110.09
96.238	96.389	99.638	99.787	95.78	99.013	99.599	96.819	99.146	98.44	97.993	99.581	97.951	96.995	98.776	98.669	101.19	98.334	99.851	98.599	98.743	96.409	97.222	99.681	98.568	98.744	99.601	99.499	98.645	99.606	99.473	97.492	99.062	98.672	98.297	97.458	95.549	98.116	95.986	100.31	96.105	99.282	97.495	95.927	96.45	95.691	98.379	98.324	100.58	95.769
108.39	107.74	107.64	108.19	108.45	107.37	112.51	109.94	110.05	110.3	108.23	107.57	111.33	108.73	111.46	107.59	106.02	108.32	111.92	106.66	110.31	108.41	110.98	108.6	110.78	109.43	106.97	111.12	111.41	106.81	109.92	109.4	109.06	109.61	109.18	104.5	109.33	111.02	108.52	110.02	105.55	106.39	107.34	109.53	105.97	111.25	106.52	109.3	106.89	106.4
99.913	99.332	100.67	101.57	102.16	99.598	99.424	97.036	101.93	100.54	101.13	98.364	97.323	99.747	99.935	101.41	101.47	99.129	99.544	98.782	99.99	97.867	97.689	101.04	100.03	98.26	101.49	100.92	101.51	100.6	101.4	99.985	100.92	98.579	100.79	100.07	98.348	96.63	98.662	99.254	96.891	97.513	100.5	100.58	99.836	101.64	98.807	98.718	100.6	100.2
111.87	109.56	111.07	106.38	108.48	109.69	107.99	108.78	109.88	105.39	108.53	106.02	110.11	107.15	108.4	107.23	107.94	110.77	107.32	107.97	105.77	107.62	106.39	106.7	104.12	108.98	109.36	105.91	105.74	108.61	108.68	108.37	108.32	104.78	109.48	107.73	110.23	106.49	109.61	109.64	104.08	109.59	109.4	109.39	109.08	109.42	110.15	105.85	110.63	108.9
107.83	107.09	109.41	107.18	109.56	109.56	107.3	107.54	106.24	106.91	108.29	108.67	108.29	109.02	108.44	110.52	106.11	106.48	107.61	109.12	109.27	108.01	107.72	109.71	106.14	109	109.38	109.01	105.52	106.15	110.45	109.16	107.47	111.62	108.61	106.53	110.42	108.57	109.88	107.81	107.97	106.66	111.51	107.84	106.83	109.94	107.38	106.76	107.87	108.75
105.75	109.18	107.07	105.16	104.13	106.72	107.38	105.19	105.96	101.95	105.4	104.92	100.99	110.52	106.64	107.01	104.34	106.51	104.94	104.25	104.11	104.7	105.52	102	103.67	105.5	105.7	107.75	106.81	102.74	108.43	106.06	102.93	107.42	102.49	105.04	106.53	105.16	106.1	104.68	106.36	105.59	106.94	104.86	107.05	104.84	105.47	107.77	100.39	107.13
104.99	103.47	103.47	102.45	104.15	108.12	104.15	105.53	103.17	108.07	106.71	104.84	105.97	105.82	104.15	107.92	106.15	106.52	107.48	105.45	107.4	106.48	107.25	105.36	104.86	104.76	105.17	103.74	105.38	103.77	107.34	106.57	106.21	103.79	104.64	102.91	105.64	104.87	107.51	105.19	105.12	104.59	106.72	106.87	107.4	107.41	106.53	105.44	101.98	106.96
99.491	98.058	99.324	98.056	99.854	95.663	97.202	98.021	97.91	95.238	96.606	94.718	96.026	97.354	98.164	98.949	95.909	101.6	98.484	99.226	95.331	101.49	99.917	96.663	97.666	99.487	93.889	98.993	94.893	96.648	98.259	99.234	100.24	98.372	98.316	96.544	99.392	100.67	98.238	98.251	100.72	97.435	99.68	98.2	99.155	98.932	100.56	98.924	99.092	98.523
100.64	102.89	99.191	100.13	100.24	99.505	101.04	105.56	100.46	97.559	99.653	99.735	98.599	96.882	100.33	102.28	97.614	100.49	99.583	99.634	99.756	104.01	101.68	99.54	100.41	97.928	101.84	95.064	98.827	99.262	101.92	101.82	98.069	102.36	98.287	100.28	101.31	98.448	97.992	99.609	99.029	100.17	100.6	102.44	99.47	98.421	100.74	97.51	97.988	99.645
106.84	105.25	107.95	106.73	106.66	104.26	108.67	105.63	106.56	104.41	105.29	107.5	104.29	104.99	106.18	103.05	109.32	106.59	106.75	104.81	104.34	104.77	102.79	106.26	104.35	109.32	107.45	107.96	103.93	105.72	106.76	104.29	107.07	109.3	104.87	106.2	106.09	105.63	106.28	107.56	106.3	104.89	105.4	105.41	105.19	105.77	106.84	108.03	104.26	106.38
108.1	109.94	110.8	108.86	111.63	111.46	110.34	104.73	109.78	107.55	107.19	112.57	109.64	104.82	109.09	104.46	110.5	106.49	113.55	107.5	106.47	109.85	111.31	108.25	110.28	110.12	109.9	109.34	107.18	108.01	107.13	109.6	108.45	107.04	108.22	104.89	108.24	109.67	111.25	106.64	111.56	110.17	109.28	108.94	110.02	106.17	109.27	110.91	112.11	108.8
107.81	107.46	107.42	108.59	103.87	109.31	108.73	108.82	108.13	111.13	105.72	108.92	106.57	107.1	108.98	107.94	110.77	108.31	108.45	105.31	109.18	110.68	107.64	109.7	110.26	107.89	103.72	105.73	107.7	104.66	107.96	109.88	109.7	108.19	108.73	108.63	110.91	112.66	106.06	105.12	107.51	107.6	107.11	108.93	110.67	106.82	110.62	110.92	107.46	106.78
104.94	110.31	104.54	109.31	106.88	109.06	109.95	108.09	108.19	107.57	108.16	108.77	107.97	107.53	108.05	104.63	109.68	106.92	107.26	106.29	108.28	105.85	109.47	108.62	103.35	109.35	109.12	105.48	109.32	105.52	106.83	107.79	109	107.51	109.86	108.08	108.99	108.31	107.99	108.51	107.37	109.97	108	108.68	107.97	108.29	108.58	109.44	103.94	106.24
97.36	99.606	101.5	100.24	100.17	103.91	101.2	100.74	101.43	100.55	101.8	98.076	99.845	104.38	97.928	96.944	100.5	102.17	100.32	102.52	101.67	104.19	98.963	98.252	101.87	100.9	100.74	100.86	102.83	103.59	99.384	101.17	99.907	98.902	101.29	100.68	102.22	101.03	103.23	100.61	101.71	102.28	99.358	98.816	98.99	101.73	101.53	98.811	99.34	103.84
111.46	108.22	108.55	109.12	108.65	106.78	108.37	107.04	108.27	107.98	104.59	107.16	109.93	106.73	108.63	108	107.1	109.84	110	107.63	107.16	107.95	107.73	105.61	107.38	109.68	107.2	108.28	108.81	106.27	112.05	108.46	108.04	108.49	108.47	106.47	105.58	109.34	107.3	112.21	108.21	106.64	106.61	108.27	106.37	105.91	108.77	108.58	108.36	112.38
111.81	108.32	107.18	108.65	108.26	109.94	107.81	107.98	106.33	108.93	112.13	107.66	108.4	108.17	106.71	107.4	107.1	109.31	109.72	108.67	109.56	108.87	105.85	108.34	107.59	108.96	108.63	113.48	108.45	111.26	107.55	107.88	108.9	108.66	106.44	105.81	108.32	109.98	108.5	107.99	106.87	105.8	110.05	109.78	105.1	107.57	107.21	106.87	110.77	111.77
107.6	104.38	112.06	106.57	109.18	107.85	107.62	107.57	109.48	108.32	111.64	105.69	108	108.44	105.62	108.17	108.24	105.06	104.01	108.2	110.55	104	110.16	105.62	107.2	108.47	108.99	108.07	109	106.94	109.08	106.87	111.46	110.7	105.38	104.91	107.56	107.48	105.25	106.42	108.45	106.2	112.46	108.4	106.16	108.19	108.99	111.32	111.34	109.18
108.13	108.6	109.29	111.79	106.66	110.42	108.13	107.68	107.07	108.9	108.31	110.86	107.91	109.81	107.51	110.23	110.04	107.29	108.32	107.77	108.81	107.37	106.31	106.98	109.71	110.7	108.66	107.56	104.04	110.08	106.33	108.84	108.39	110.91	105.74	108.98	109.24	106.61	107.69	108.21	106.92	108.83	108.15	107.22	109.02	108.11	108.88	106.74	107.26	109.17
108.82	106.78	109.06	109.15	106.12	106.49	109.16	105.75	109.85	104.47	106.44	107.58	106.31	107.75	110.14	108.74	105.59	112.59	108.46	108.71	104.27	107.47	104.77	112.09	109.09	108.42	107.81	109.74	109.15	109.5	105.06	110.37	111.51	105.61	107.86	107.72	109.5	109.48	110.29	107.16	107.71	108.02	107.59	108.54	109.39	110.97	111.95	106.73	109.17	107.65
102.71	97.216	100.05	95.8	96.855	100.53	98.614	98.543	99.4	98.894	99.271	99.258	99.469	100.79	101	100.17	97.745	97.352	97.77	96.697	99.287	98.046	100.23	98.166	101.69	97.406	95.816	97.424	97.534	99.928	97.051	97.52	97.659	98.422	95.623	100.25	98.731	97.91	97.269	99.176	98.516	98.936	99.692	99.887	97.419	100.45	98.368	100.27	102.48	99.646
104.85	103.37	107.73	107.16	104.8	104.91	106.27	107.83	108.21	108.33	103.37	104.77	103.88	107.02	104.68	101.65	102.35	106.27	105.01	109.69	103.89	105.77	103.71	107.57	107.21	106.27	103.08	104.84	104.15	105.84	106.33	107.43	105.92	101.73	109.56	101	105.33	104.36	107.58	103.4	104.59	105.98	108.51	109.23	109.49	105.24	107	110.78	106.23	103.59
97.608	96.562	97.547	96.942	96.374	98.259	100.72	100.24	99.382	101.09	102.57	97.999	100.12	97.486	96.418	99.307	99.71	99.023	99.46	97.066	98.074	99.475	95.997	95.495	98.954	99.469	94.731	97.984	94.553	99.727	97.763	95.989	100.44	101.09	100.05	100.09	99.438	96.555	98.469	98.493	99.666	98.16	98.413	100.11	97.243	98.152	97.854	97.967	98.118	99.305
105.83	104.69	102.61	107.26	108.18	110.13	103.83	106.8	107.1	105.3	107.28	110.14	110.19	103.44	107.05	107.09	105.35	105.28	107.14	106.57	108.1	107.48	108.62	105.78	105.65	107.72	105.61	106.6	109.72	107.68	105.74	107.02	110.07	106.78	105.74	109.52	108.36	105.08	107.06	108.68	107.82	108.99	106.11	105.69	106.97	105.06	103.79	105.44	106.84	104.79
105.56	104.92	104.91	103.22	107.59	106.57	107.62	103.97	107.74	104.18	105.05	103.46	104.27	106.76	105.87	105.91	105.6	104.49	106.65	105.76	105.52	104.11	109.74	109.23	106.97	110.19	105.81	104.23	109.53	106.86	104.13	106.02	102.78	104.18	103.36	104.4	105.92	107.47	108.48	106.08	105.98	104.58	103.04	106.86	105.62	103.41	105.55	107.69	108.47	105.93
106.96	108.63	109.13	107.04	108.87	107.74	109.26	105.83	107.29	108.42	108.03	107.74	108.21	106	108.91	107.72	108.89	106.96	110.35	107.72	110.75	108.4	109.08	109.52	108.82	110.75	111.4	107.89	113.05	108.62	108.32	107.79	107.75	107.75	110.88	105.5	109.04	110.02	106.6	108.64	109.46	108.01	108.66	106.44	107.66	109.47	107.1	107.54	108.59	107.18
99.999	99.94	100.62	103.32	103.03	102.79	103.36	107.31	101.42	102.13	103.02	103.55	103.99	102.73	104.36	102.98	102.75	99.441	99.61	101.4	104.22	101.55	100.31	102.07	103.82	102.86	104.84	104.23	99.612	106.26	102.29	102.68	102	102.27	102.65	100.32	103.36	102.19	102.16	102.52	101.73	101.46	102.57	101.3	102.58	103.26	104.11	105.4	101.36	100.7
105.37	111.91	106.57	107.93	108	107.58	104.26	109.93	107.04	107.62	107.71	107.87	111.21	107.76	108.06	108.98	109.28	108.64	107.34	108.65	106.4	107.77	109.71	109.77	110.42	106.8	110.56	108.56	107.85	108.62	110.38	108.54	107.57	109.64	107.67	106.84	110.34	108.29	108.62	107.43	109.78	109.19	107.7	110.74	107.83	107.47	109.7	106.7	109.64	107.71
103.69	104.71	104.81	103.65	104.82	108.19	105.18	105.29	105.42	107.13	106.1	107.85	102.91	104.91	108.49	105.79	106.28	103.09	108.53	106.39	108.02	106.27	104.4	107.12	103.93	106.49	104.54	105.24	103.27	106.18	106.62	107.58	106.45	106.01	103.74	106.31	106.2	106.55	105.19	105.5	105.69	106.87	105.43	106.06	109.5	103.77	105.64	104.91	108.29	103.29
105.92	103.86	102.9	104.84	107.29	102.99	108.76	104.15	106.62	104.82	107.54	107.46	104.65	102.56	106.05	103.14	104.52	105.96	105.92	107.08	107.61	104.86	107.88	104.03	106.65	104.94	105.77	108.81	105.79	104.7	106.09	103.83	103.12	104.26	105.42	104.73	104.05	108.7	104.97	104.3	104.42	110.25	106.38	105.75	105.41	107.33	108.38	104.66	106.31	102.91
108.71	108.03	106.25	107.46	105.77	108.04	106.7	106.3	109.57	105.6	109.09	109.36	108.61	105.41	106.07	107.49	106.63	106.33	109.66	107.72	107.71	109.49	108.69	110.94	112.12	105.37	107.02	109.72	106.96	106.7	108.03	109.1	109.8	103.53	106.07	108.58	107.43	107.11	109.94	107.53	108.55	107.15	109.18	107.83	107.47	107.09	108.46	105.06	108.93	108.69
97.328	99.564	97.456	94.733	98.554	98.624	97.749	99.14	95.364	97.97	99.565	98.305	98.682	98.771	98.516	96.865	98.861	97.766	98.998	98.288	100.54	98.962	98.834	98.768	101.93	98.482	100.15	96.681	98.852	95.594	99.115	96.485	96.638	95.622	99.989	98.653	97.194	96.144	97.775	98.514	97.1	97.582	97.583	98.92	96.787	98.632	96.28	97.815	102.34	98.933
104.57	101.46	107.33	107.15	105.23	106.74	106.84	107.18	107.75	107.06	106.24	103.05	105.3	103.84	108.55	105.44	105.26	105.76	105.87	105.02	104.83	104.21	105.2	106.67	103.66	106.42	105.55	103.72	105.98	105.75	106.1	105.44	105.18	105.88	107.56	106.04	106.37	104.21	103.12	102.77	103.01	105.07	104.23	104.83	106.44	103.71	106.45	107.22	107.09	104.91
103.84	103.63	105.62	105.4	104.84	108.41	103.83	105.01	103.49	107.04	104.44	105.24	109.95	104.33	101.28	104.72	103.41	106.09	101.97	102.82	107.8	107.13	107.75	107.17	106.77	105.23	102.93	107.17	105.26	102.88	106.12	104.86	106.24	107.62	105.92	106.82	106.71	107.56	104.02	107.16	105.85	106.18	106.82	106.12	106	107.36	102.42	105.72	106.53	104.91
94.855	98.201	96.329	100.38	98.896	97.826	95.972	98.796	100.29	98.807	98.087	93.465	94.604	100.78	99.076	97.646	96.303	100.03	97.071	99.209	94.805	100.59	101.52	96.811	94.923	97.846	102.11	97.201	99.093	98.637	97.232	99.24	98.746	99.367	98.39	97.357	95.162	98.98	101.87	99.26	98.209	97.948	97.275	98.281	99.016	100.27	98.009	98.314	94.841	99.941
95.919	99.596	100.82	96.627	97.816	101.18	102.03	100.31	100.88	102.45	103.22	99.444	98.391	96.202	98.833	101.78	102.19	97.788	98.916	96.956	98.657	102.62	99.913	96.008	101.31	97.716	98.158	100.74	99.575	102.66	102.55	102.05	103.09	99.887	100.11	100.11	96.882	99.627	101.78	101.23	96.923	99.02	100.6	97.796	102.06	101.55	102.66	98.081	100.27	97.554
108.88	105.82	106.06	107.09	106.95	105.64	107.19	104.62	106.41	105.25	108.27	108.51	105.33	104.53	104.33	107.9	108.47	105.05	106.96	103.67	107.72	106.57	107.94	103.73	107.01	106.55	102.49	105.94	105.13	106.24	106.27	105.37	108.19	106.09	106.18	104.51	107.05	109.07	105.63	107.23	105.36	104.48	107.94	106.6	108.03	107.1	107.81	105.35	106.1	106.26
98.343	100.09	98.682	99.133	99.222	97.459	100.78	97.66	97.748	98.549	98.99	99.71	98.132	98.25	95.735	96.502	97.772	99.773	100.76	98.008	97.493	96.733	98.291	97.83	96.703	100.41	95.044	97.791	94.844	99.065	99.558	99.284	100.1	98.733	97.05	97.798	97.599	96.369	99.853	97.773	98.096	97.597	98.658	97.41	98.548	98.713	97.481	100.15	97.363	98.174
96.525	96.271	95.399	98.535	96.926	97.941	97.991	95.747	97.879	99.653	99.826	98.282	98.447	98.791	97.79	101.95	100.03	97.38	99.02	94.29	97.086	96.548	97.028	96.706	98.639	100.17	96.706	96.062	96.3	100.87	99.227	96.61	94.859	96.583	96.755	97.172	99.449	95.569	96.541	97.534	96.48	99.479	92.762	98.287	96.147	96.52	94.823	98.033	96.525	100.29
99.628	96.9	92.838	98.207	98.326	98.497	95.654	97.425	100.76	95.1	102.26	97.44	96.91	95.658	100.21	98.301	102.63	98.68	98.655	100.17	100.16	96.786	99.144	98.265	97.061	96.493	98.823	100.44	101.03	98.559	102.09	102.18	104.14	100.08	99.399	99.119	99.32	97.855	98.538	99.221	96.719	98.185	97.876	98.471	97.075	98.267	97.089	99.575	103.44	99.171
112.06	109.4	108.08	111.66	110.48	111.57	108.3	108.85	108.56	110.25	109.2	110.61	112.01	110.34	108.09	110.36	108.95	109.56	111.56	107.8	110.63	110.86	111.69	110.63	107.97	110.89	107.86	110.82	108.31	112.28	110.36	109.77	111.58	112.79	111.49	110.3	109.97	112.33	110.94	107.71	109.88	112.5	111.75	110.24	110.78	112.2	110.77	112.08	112.36	109.91
107.76	106.96	104.78	107.15	111.38	106.36	105.21	106.99	103.45	106.07	106.9	107.66	107.43	107.6	110.09	108	106.22	105.65	104.27	106.59	108.38	106.83	105.12	111.96	111.75	109.73	107.86	109.51	107.53	107.51	107.84	108.12	106.64	108.65	107.14	111.47	104.05	104.14	108.51	107.6	106.58	106.5	104.82	109.26	106.6	110.39	107.66	106.66	107.55	105.93
98.615	98.45	98.246	97.439	100.22	99.237	103.88	103.15	100.17	99.589	106.62	101.31	99.346	100.22	97.751	98.253	100.41	103.35	102.2	101.27	102.25	100.65	100.16	102.63	99.312	101.85	101.17	102.47	99.236	103.51	101.03	101.19	98.723	102.9	102.37	99.998	102.82	100.4	97.459	101.24	99.489	101.21	99.292	101.12	97.174	99.03	101.19	102.47	100.01	101.41
105.02	105.1	106.46	105.08	107.03	105.88	104.72	107.64	106.6	108.46	108.85	109.59	105.51	105.92	105.17	107.54	110.04	101.83	105.32	108.22	106.74	104.92	102.75	110.65	109.06	105.65	106.91	106.22	107.32	106.9	104.38	104.59	108.01	104.22	106.94	106.23	105.66	103.94	105.94	106.01	105.65	107.67	107.68	105.12	103.69	106.65	109.64	105.48	106.47	109.53
105.64	105.87	106.3	107.1	106.63	106.13	107.31	107.01	106.52	103.28	104.7	105.01	104.8	102.4	105.12	104.97	108.03	105.51	108.06	104.32	108.74	105.69	105.7	109.47	102.5	104.2	105.33	105.53	102.21	107.64	106.04	104.96	103.67	103.06	106.98	106.2	104.27	102.66	105.93	105.83	104.76	106.05	104.3	104.08	104.45	103.47	105.29	102.84	107.11	106.03
107.45	106.54	106.07	107.73	105.6	108.35	106.44	108.19	105.96	104.83	106.13	108.02	107.04	106.89	111.89	109.99	103.41	110.1	104.27	109.57	104.96	107.32	108.86	107.11	109.32	105.89	110.99	107.99	108.64	106.2	107.33	107.93	107.04	112.23	105.45	108.32	107.23	106.81	111.39	106.64	106.8	107.51	104.26	106.23	108.59	109.8	105.84	108.27	106.5	106.93
102.42	102.42	105.41	102.19	103.35	103.4	103.64	97.749	101.21	103.53	102.66	104.68	102.75	104.06	105.82	97.797	102.76	102.49	103.97	102.39	103.08	101.85	104.2	102.95	101.47	103.83	102.4	101.8	102.94	99.426	104.34	102.45	105.88	101.57	104.36	102.48	105.29	103.99	101.55	103.98	105.16	103.05	104.53	107.66	100.92	102.83	101.67	100.48	104.95	103.71
109.16	108.62	109	107.65	106.77	107.17	106.1	107.27	105.45	108.92	106.75	105.54	108.42	108.69	105	108.15	109.24	109.53	107.8	104.97	107.13	110.17	108.03	108.22	107.89	108.24	105.55	106.83	107.49	109.03	107.36	108.21	108.93	107.72	105.27	107.53	108.93	105.16	105.13	109.59	107.4	106.6	107.03	108.88	111.17	106.96	105.54	109.18	105.48	106.25
107.39	107.88	107.26	110.11	106.99	106.05	109.94	109.48	108.48	106.53	110.29	109.08	109.69	106.02	108.32	110.25	109.3	105.1	108.37	108.66	107.11	109.86	108.43	107.79	105	109.6	108.23	111.98	113.08	110.16	108.22	105.73	108.91	108.04	108.13	108.92	107.98	109.31	107.08	110.28	107.41	107.71	107.8	107.6	107.28	108.16	108.56	108.17	109.32	106.41
104.34	103.04	104.83	105.07	103.93	103.93	101.19	105.73	107.52	105.33	103.67	109.7	101.71	103.2	104.01	105.52	105.15	106.54	105.71	106	106.53	105.35	103.79	103.67	108.29	106.25	105.66	105.74	103.39	104.62	105	103.34	105.84	106.46	103.33	105.67	104.84	107.86	108.42	103.08	107.56	104.22	107.44	103.84	106.78	107.01	107.29	106.58	106.49	103.2
106.52	108.81	107.93	110.58	106.58	109.49	107.67	106.44	106.09	109.42	106.7	104.69	105.52	105.07	106.48	103.05	104.93	104.74	107.16	105.17	104.54	102.95	103.66	106.46	104.14	106.06	106.55	102.19	107.06	105.8	106.64	104.05	103.36	104.25	105.69	107.46	105.93	100.15	107.82	103.63	104.38	106.13	106.9	103.34	106.41	104.15	103.88	108.14	108.02	107.63
106	109.62	107.11	106.03	106.08	102.9	107.12	108.35	106.46	108.37	108.05	106.87	103.77	106.5	106.73	107.78	110.71	103.82	103.8	107.34	108.19	102.9	106.71	110.51	108.57	105.23	104.72	106.68	107.6	107.86	112.29	108.99	106.89	108.87	109.49	105.52	103.09	104.99	105.23	106.11	105.99	107.02	106.37	107.43	106.96	105.81	104.74	105.42	106.12	108.43
101.29	103.07	102.46	99.27	101.79	100.91	100.07	100.52	104.54	99.671	99.221	101.41	100.75	103.11	99.108	101.48	101.76	100.3	98.674	98.487	101.28	101.48	99.133	101.08	101.26	103.09	98.868	101.09	101.11	98.557	100.73	100.72	101.41	100.99	100.42	98.51	96.434	102.06	99.767	100.32	100.46	104.52	99.367	101.97	100.84	101.81	98.067	102.25	100.67	103.19
99.538	98.531	97.752	98.732	99.207	99.039	96.157	98.213	99.248	99.248	98.805	102.13	97.505	100.64	98.755	96.308	100.81	98.417	97.55	100.15	98.255	101.22	96.343	100.31	100.78	97.063	101.54	99.194	99.298	98.223	101.46	99.73	98.238	100.37	100.95	98.839	99.83	98.232	97.204	101.15	98.143	102.21	99.001	100.6	100.27	99.09	96.832	98.749	103.09	98.953
103.15	104.74	108.22	107.5	103.37	108.25	107.32	106.74	108.68	103.07	103.2	108.69	105.69	104.79	107.18	104.34	105.84	104.75	107.44	106.09	103.85	103.78	104.58	106.51	107.26	105.79	105.53	107.76	109.49	103.64	105.03	109.22	107.88	102.34	106.75	105.51	102.15	104.27	104.47	107.33	103.22	106.52	105.12	105.02	105.19	107.19	104.78	105.02	105.85	106.66
106.83	106.27	101.43	105.94	105.89	106.17	104.45	110.7	105.5	103.84	105.64	103.97	107.66	105.76	103.03	107.21	105.96	104.43	104.95	107.36	105.8	106.88	103.96	107.09	104.71	107.78	104.69	106.43	105.28	103.25	106.06	106.11	104.04	104.93	107.26	109.68	106.77	105.84	105.72	107.38	106.19	107.15	104.67	107.36	105.71	103.34	105.53	104.18	106.72	109.59
108.69	106.44	110.29	109.86	107.15	108.67	106.64	105.83	108.9	112.54	109.11	108.85	107.91	111.1	107.47	109.68	111.99	107.71	109.94	106.52	102.69	106.91	110.56	108.87	109.41	108.85	107.86	108.88	109.47	110.18	108.47	106.78	107.13	108.29	109.97	107.63	109.26	105.96	107.61	107.73	108.19	108.28	109.65	110.55	107.85	108.69	108.63	108.33	109.09	108.12
104.94	102.42	102.8	105.56	103.75	106.61	106.49	106.56	106.64	105.71	108.04	106.17	104.25	103.19	106.73	103.99	104.04	107.81	106.03	104.9	109.15	104.16	103.06	105.99	104.97	105.56	108.22	106.09	105.87	103.46	106.16	106.63	108.38	106.44	103.84	105.36	104.38	106.64	107.99	103.75	106.6	103.43	103.39	106.19	107.39	105.09	106.49	105.7	104.33	107.3
101.19	98.174	97.454	98.401	99.136	100.36	98.263	99.85	97.686	96.658	99.483	99.087	95.163	98.443	101.86	96.392	97.682	96.233	95.801	99.879	94.451	98.669	96.77	99.898	99.326	95.647	97.35	96.248	98.534	100.63	99.221	95.814	95.833	98.499	95.303	99.725	97.389	101.92	98.475	101.66	99.508	99.527	98.584	93.543	98.626	100.12	96.187	98.336	98.366	100.53
101.78	104.89	107.64	107.8	106.05	105.22	105.16	104.82	106.78	105.82	105.78	109.85	103.83	103.9	106.89	105.4	107.48	106.4	105.98	103.47	106.43	109.38	108.39	106.13	108.97	103.45	108.91	104.06	102.97	106.64	108.34	106.43	106.26	104.47	105.45	106.76	106.26	105.73	106.38	103.68	104.13	105.52	103.84	105	103.98	102.66	106.16	104.5	106.01	102.22
107.11	107.67	104.27	108.27	107.37	109.39	103.11	105	102.57	104.98	108.06	102.98	104.31	105.44	105.32	105.21	110.57	103.52	105.65	105.23	106.88	105.1	104.96	102.37	103.11	107.87	105.23	106.05	102.46	107	105.04	105.41	106.04	104.19	105.4	105.57	106.27	104.18	102.3	108.03	108.3	105.55	108.25	103.95	105.95	105.99	104.31	103.78	107.52	104.84
104.96	103.94	103.48	106.04	105.04	107.67	106.28	104.97	103.36	104.53	103.93	102.8	105.94	106.59	106.82	103.77	105.57	109.59	106.57	105.95	106.57	104.43	108.08	107.81	107.69	106.83	103.89	105.74	108.08	102.48	104.42	104.72	107.34	104.69	104.29	105.09	101.14	101.66	104.19	106.53	106.13	107.8	104.04	106.33	106.92	106.33	105.59	107.16	106.91	106.99
107.59	105.75	105.5	108.05	104.53	104.15	105.98	106.13	101.77	105.21	106.65	104.18	104.91	104.46	106.1	104.92	107.2	103.46	106.94	104.25	105.1	106.63	107.21	103.74	102.45	104.79	104.68	103.74	104.38	100.41	106.18	106.98	107.21	109.81	103.02	105.62	106.65	104.59	104.48	108.45	108.91	105.01	105.34	106.48	106.73	103.55	106.86	105.43	104.61	104.22
109.22	110.5	109.99	109.03	108.02	108.55	108.59	105.84	109.77	106.63	106.67	106.21	107.08	106.21	108.04	110.85	108.9	107.32	106.09	109.9	107.94	107.22	110.55	110.25	108.27	106.56	107.33	108.53	106.88	106.79	109.01	107.98	106.31	108.02	107.71	109.41	109.11	105.44	108.88	107.85	110.37	109.49	109.36	106.25	107.34	107.72	106.22	107.18	108.61	106.2
107.14	107.49	103	105.77	105.35	106.43	109.47	106.08	106.11	105.02	106.73	106.93	108.41	107.06	107.32	104.84	105.1	107.81	106.72	107.27	102.35	106.52	103.79	104.97	105.69	105.59	104.05	105.61	103.94	106.09	103.81	107.71	105.32	105.1	105.64	104.36	101.22	103.66	105.78	105.95	106.43	108.71	103.37	103.87	107.12	106.17	104.28	103.99	104.73	104.93
111.51	109.06	109.29	110.94	108.95	110.36	111.93	111.21	113.49	109.49	110.17	108.44	106.02	111.64	109.92	110.72	112.92	107.31	112.46	110.82	111.55	110.45	109.94	111.43	113.59	109.99	110.38	109.26	105.25	110.42	114.14	109.78	111.64	113.76	111.53	110.33	113.64	111.51	113.21	110.76	108.03	111.68	110.65	111.18	111.32	108.9	110.47	110.98	109.58	110.88
95.871	98.062	99.292	99.232	98.843	96.599	98.218	98.15	96.82	97.486	94.8	94.815	96.396	96.841	97.209	97.867	101.12	94.045	100.05	96.982	98.981	94.238	98.125	99.564	101.32	99.618	99.872	95.734	99.812	94.991	102.32	95.466	97.016	97.832	97.097	97.415	100.36	97.834	98.19	96.44	98.336	96.992	97.964	97.029	96.808	98.51	97.732	99.247	97.286	97.866
99.778	97.797	99.649	99.892	104.3	100.42	97.785	100.47	100.13	98.834	97.491	102.94	98.18	99.495	100.67	99.632	100.44	101.97	98.399	99.837	99.902	99.618	102.53	97.126	103.33	97.529	100.78	101.41	98.11	102	100.68	100.44	99.009	100.07	100.09	97.036	101.56	97.797	97.175	99.696	97.67	97.598	95.746	99.743	99.303	99.152	99.762	101.02	100.93	98.367
107.71	104.48	108.73	107.36	107.44	106.74	103.47	109.08	105.73	106.15	107.71	106.87	109.19	107.77	108.01	104.93	106.23	106.75	108.66	107.62	108.01	104.35	106.13	107.74	107.99	106.6	106.19	107.4	108.83	108.12	105.88	105.92	108.42	107.15	108.99	102.44	108.16	107.26	108.34	104.69	104.42	106.86	107.99	106.91	108.33	104.09	107.71	105.74	105.75	107.61
100.11	100.04	95.024	95.993	96.241	97.811	98.544	98.9	99.228	101.36	98.669	98.981	95.263	99.603	96.134	99.91	98.967	99.197	97.998	96.102	99.2	96.293	97.797	97.898	100.5	97.97	99.26	97.348	98.269	96.692	97.854	95.127	97.978	96.37	99.01	95.634	98.095	99.943	97.541	101.74	96.151	100.08	99.196	98.932	101.1	95.99	98.223	100.44	94.586	99.85
107.87	105.36	106.75	106.08	106.59	104.78	106.61	104.09	105.98	104.15	105.87	105.42	107.31	107.1	106.01	105.2	106.94	104.6	101.58	104.5	107.29	106.11	101.73	108.64	101.38	105.29	105.05	107.02	108.93	109.03	106.51	105.55	105.54	107.51	104.53	105.12	105.89	108.59	108.01	106.47	108.25	101.16	105.6	107.17	103.87	102.84	105.17	107.96	107.98	105.7
103.79	107.36	105.78	108.13	105.97	105.71	105.95	105.91	107.36	103.41	106.85	105.82	105.38	105.41	106.4	104.86	107.24	105.52	105.75	102.97	109.17	104.39	105.9	107.29	105.21	106.17	110.2	105.62	106.43	107.72	104.14	106.96	105.93	102.82	105.86	105.76	103.85	107.16	104.75	107.6	105.63	102.75	103.1	105.8	107.03	106.32	107.43	105.27	102.69	102.28
108.53	109.05	105.72	109.03	107.06	106.89	106.36	106.46	109.45	110.38	106.14	107.88	106.6	108.8	107.36	108.3	107.97	108.86	108.18	107.27	108	104.65	110.22	107.81	107.87	109.9	105.96	110.54	106.41	105.99	108.03	106	108.32	104.85	106.07	105.59	109.05	106.47	106.85	108.92	108.88	107.22	108.41	109.37	104.63	107.9	104.35	107.29	108.87	108.88
108.58	108.33	107.98	109.3	106.66	109.73	109.7	105.47	105.4	109.69	111	106.13	107.69	108.08	109.47	111.52	109.1	108.76	110.28	108.6	110.25	105.37	107.14	109.19	111.52	107.08	109.58	109.7	108.29	109.57	107.98	107.99	111.49	110.38	107.23	109.95	108.01	110.12	110.28	108.52	111.01	106.24	103.36	112.59	107.7	105.62	108.6	107.95	109.44	107.1
110.36	107.48	108.59	107.98	107.31	107.09	107.75	109	108.37	107.74	107.26	107.85	106.03	108.33	108.89	108.25	108.26	108.42	111.49	106.55	109.36	109.64	107.67	109.2	106.99	106.08	109.02	110.52	106.98	107.13	104.62	106.06	104.91	107.23	109.69	108.5	107.11	108.96	105.17	109.14	109.27	108.42	108.81	108.39	107.9	107.03	109.96	103.71	107.69	107.01
106.02	104.87	110.14	107.8	106.83	106.38	108.59	103.21	105.07	105.48	107.53	107.16	106.28	105.79	105.6	109.52	105.65	105.35	106.23	106.3	108.39	104.67	107.71	104.66	107.41	107.86	107.22	102.42	104.09	106.65	107.25	106.42	108.32	104	107.37	107.97	111.18	107.22	107.17	108.21	108.14	106.74	107.11	104.54	105.64	110.44	109.91	106.18	105.54	106.21
105.61	103.93	103.91	104.45	106.81	104.59	106.84	107.06	107.25	105.63	105.45	104.33	107.12	105.69	105.03	104.53	108.34	106.5	108.87	107.33	106.91	105.27	107.96	106.34	107.7	109.83	105.41	103.41	104.55	106.34	100.23	106.9	107.86	105.91	106.11	105.62	105.47	103.44	106.33	105.73	106.69	106.32	105.5	106.67	103.18	105.68	104.2	103.05	106.67	106.06
99.304	98.11	100.74	102.56	97.737	102	101.71	101.31	100	98.353	97.049	98.904	100.42	98.461	99.255	103.78	99.686	100.63	103.65	100.33	99.847	101.34	101.07	99.961	99.235	99.568	101.83	97.53	101.29	103.92	98.886	101.5	101.19	103.04	98.924	104.74	99.922	98.851	101.49	98.897	105.29	99.978	102.3	98.867	100.48	97.512	95.504	98.502	98.616	99.639
102.76	99.854	99.866	101.71	98.861	100.55	101.88	101.46	99.34	101.49	100.66	99.861	101.05	98.546	99.697	102.76	101.05	97.688	96.753	101.54	100.41	100.09	101.33	99.405	98.569	99.441	98.284	98.691	99.906	97.958	100.16	99.748	98.572	102.19	97.857	103.11	96.119	98.459	103.28	98.548	98.942	98.909	99.729	98.103	98.723	98.864	102.73	101.09	100.68	99.853
105.59	107.53	107.69	107.73	104.74	105.8	108.46	109.36	105.83	108.7	106.66	103.43	106.73	105.62	104.23	107	106.36	103.73	106.6	108.27	107.87	107.2	109.98	109.03	109.66	107.42	107.72	105.43	105.02	105.08	102.73	106.42	107.07	104.49	107.33	107.53	109.1	110.71	109.68	107.66	107.54	108.87	106.23	107.34	106.19	108.71	105.86	108	103.37	108.8
103.96	110.09	106.75	104.86	109.09	106.08	103.93	107.3	103.75	106.76	106.48	103.46	105.14	106.83	106.03	106.59	109.98	107.42	110.53	105.84	106.82	105.74	106.35	103.3	99.232	104.03	108.2	101.68	106.48	103.48	107.35	105.84	105.46	107.21	105.6	105.54	108.32	105.22	106.74	104.22	103.76	106.41	107.95	105.02	107.91	103.93	105.77	109.66	105.6	106.47
98.633	100.65	99.978	101.02	102.07	100.05	101.76	100.15	99.314	101.79	105.02	100.98	99.941	101.04	99.374	100.17	101.89	102.16	100.88	98.283	98.184	101.89	99.924	101.04	101.9	96.952	105.26	102.53	102.01	99.693	102.14	101.6	99.745	100.86	102.57	98.611	102.9	102.3	99.996	100.48	99.207	102.01	99.387	99.624	101.19	98.102	98.668	101.72	98.939	101.93
104.59	105.35	103.85	106.44	103.6	108.1	106.11	106.81	106.09	107.77	103.74	105.5	106.02	108.09	108.94	109.26	106.13	106.72	106	107.05	104.25	107.59	106.48	105.76	105.78	105.19	104.47	105.53	107.65	108.67	107.93	108.23	106.05	108.05	105.67	105.73	106.6	106.51	108.13	104.7	105.6	102.68	105.88	106.32	104.88	103.91	105.25	108	109.98	104.96
105.12	105.21	104.87	107.22	104.41	105.76	105.8	105.37	102.91	107.17	108.42	106.22	105.06	105.4	106.37	108.34	104.99	106.76	108.46	107.27	105.43	106.02	102.85	106.05	108.96	104.26	107.59	105.97	104.83	107.91	107.77	106.13	108.05	105.59	104.9	104.53	105.56	106.22	106.31	106.94	106.93	105.83	107.39	105.57	107.73	104.77	104.92	104.16	107.15	105.04
108.63	109.48	109.8	110.55	107.42	111.97	107.56	108.46	107.37	106.45	113.13	107.01	108.84	106.86	107.41	108.01	105.42	108.82	106.84	109.32	108.18	108.86	106.65	102.88	107.91	107.59	105.27	109.63	108.59	108.44	108.92	107.37	109.01	109.6	109.14	107.79	106.79	106.62	106.71	110.65	109.68	107.22	109.18	109.99	106.94	107.94	105.24	109.42	106.77	111.42
105.65	108.15	105.89	106.81	107.94	106.94	107.75	105.71	104.46	105.51	106.44	107.51	106.37	106.09	105.91	106.68	105.77	103.86	103.34	105.18	105.28	106.49	104.98	107.44	103.31	107.89	108.26	108.9	106.6	106.95	105.6	106.88	103.94	106.1	107.81	108.17	108.19	106.51	105.66	108.79	106.22	106.93	107.44	106.13	101.82	106.92	106.2	105.37	106.69	105.72
104.59	105.92	104.45	104.16	106.38	105.57	110.41	103.61	105.03	105.83	105.32	107.17	106.85	107.16	105.09	105.59	103.66	105.34	105.97	107.85	106.73	101.91	104	106.56	108.64	105.09	105.28	105.54	105.59	104.57	107.76	106.62	106.08	105.13	100.74	104.64	103.12	105.07	105.17	105.77	106.34	104.35	106.56	105.1	106.18	106.26	106.99	107.46	105.59	104.32
107.24	109.26	109.14	105.57	107.79	108.07	106.75	109.72	108.2	111.34	108.46	109.82	113.25	109.6	109.18	106.51	108.43	107.99	111.03	112.51	108.47	109.87	106.16	111.1	110.33	104.59	108.96	103.55	109.84	107.86	104.57	105.56	108.02	107.14	108.41	109.01	107.52	106.3	106.36	107.33	108.34	109.8	106.83	109.25	109.73	109.11	108.03	110.01	110.86	110.77
106.45	106.76	107.55	107.64	102.59	102.77	104.31	106.11	108.47	104.32	104.81	106.57	103.07	103.14	104.18	107.59	106.22	103.1	108.36	104.86	104.59	106.14	103.5	104.99	109.41	106.95	104.86	108.17	104.19	105.91	105.67	105.53	102.76	106.54	107.05	110.6	105.44	108.9	108.01	104.31	106.11	108.92	104.22	105.33	104.25	105.05	108.27	102.01	107.5	104.84
95.633	97.339	97.37	98.323	98.91	100.21	98.285	99.441	96.666	97.926	95.85	97.45	94.964	99.588	100.54	96.557	94.428	96.057	98.595	99.382	97.966	101.64	97.021	97.723	98.262	101.32	101.36	96.642	97.075	99.536	96.716	97.974	97.933	98.29	99.817	96.425	96.678	103.15	97.367	99.264	96.412	96.95	96.21	95.718	100.47	97.373	97.417	99.391	96.009	99.107
103.17	104.77	106.51	105.37	106.49	106.54	106.86	105.99	105.34	104.12	105.53	105.85	103.84	108.83	104.81	106.23	104.82	106.13	106.13	105.8	107.27	105.01	105.96	104.16	105.27	109.47	106.67	109.37	104.42	105.13	105	105.93	106.01	101.99	104.28	103.46	105.66	106.61	104.69	103.62	106.72	106.73	106.42	106.04	106.64	106.11	102.78	104.49	105.48	103.16
109.75	108.17	109.26	109.13	108.62	108.17	110.22	109.64	108.21	108.36	104.98	107.98	109.68	107.51	110.43	105.34	107.49	109.43	107	111.07	109.71	111.16	108.21	106.71	112.37	104.44	109.18	110.07	107.73	109.85	108.3	106.33	107.87	106.77	107.87	107.52	107.81	106.13	110.13	109.53	108.04	107.89	107.81	106.14	109.2	107.32	108.49	107.96	110.72	108.23
104.58	107.97	105.22	107.4	106.76	104.6	107.17	104.58	105.57	104.01	107.68	103.67	105.64	106.48	104.54	105.95	102.52	105.47	104.67	103.6	104.31	107.56	105.98	105.63	104.27	106.19	105.93	105.96	104	103.26	109.28	106.12	104.17	105.67	107.23	108.01	104.12	106.38	104.18	103.53	104.43	105.24	104.42	105.85	104.88	106.92	107.34	103.76	103.94	107.67
108.8	106.44	110	110.36	109.27	108	110.1	107.3	107.35	107.15	106.22	109.71	107.57	106.81	109.25	108.98	110.05	106.17	107.77	110.69	108.87	105.65	108.86	105.51	109.93	105.91	111.09	108.25	111.2	108.44	107.36	108.52	106.2	107.96	106.18	107.54	107.31	110.69	110.52	105.16	108.11	108.83	103.87	108.18	107.21	108.43	108.11	108.97	108.67	106
107.26	108.69	109.42	112.13	105.92	107.98	108.28	104.64	109.32	110.01	107.15	110.18	107.42	104.38	109.84	105.95	107.9	110.86	106.97	109.88	108.51	104.92	107.36	105.9	111.42	109.22	108.28	108.74	107.54	109.21	105.95	105.84	106.78	108.81	112.03	105.13	107.63	105.48	110.07	107.67	110.09	107.53	105.41	107.7	108.89	108.2	107.99	106.97	107.98	106.97
106.7	104.78	106.25	106.49	106.98	104.35	107.66	107.97	110.92	104.57	107.45	106.63	106.88	106.8	109.59	108.23	107.12	106.42	111.3	109.45	109.89	109.87	107.13	106.3	107.96	107.62	107.23	108.36	107.23	108.45	107.77	104.56	108.98	108.07	107.25	105.85	107.58	107.02	104.16	106.34	108.96	107.12	106.21	110.82	106.36	104.36	110.13	105.86	109.21	109.6
102.09	98.745	100.01	101.1	100.72	100.36	101.39	101.21	101.03	100.65	101.68	99.646	103.74	101.3	101.79	99.586	99.856	101.21	98.172	98.118	97.168	100.85	102.94	97.382	98.484	99.951	100.63	98.975	99.54	102.86	99.472	103.48	100.37	97.698	99.515	101.12	100.54	99.785	98.322	98.87	99.323	99.162	98.884	102.94	101.01	98.673	100.12	101.05	102.68	98.507
102.83	105.88	104.92	107.39	107.37	100.67	105.67	106.34	107.82	108.39	103.22	103.35	104.19	105.38	105.92	105.42	109.77	103.39	106.14	106.57	104.96	105.32	105.6	106.47	105.12	105.09	105.34	107.97	101.65	107.19	107.49	108.67	104.09	106.44	107.58	102.84	104.49	107.57	104.67	107.91	104.39	105.96	103.49	106.16	106.34	104.55	108.33	107.86	104.93	109.13
103.95	104	107.12	106.87	107.61	104.2	103.56	105.55	103.28	104.69	110.95	103.28	106.71	106.42	104.9	108.14	106.46	103.65	102.05	105.84	103.69	105.67	107.62	108.79	103.35	108.24	107.17	104.22	101.54	104.96	103.65	105.38	105.01	107.47	102.73	107.64	107.84	103.79	105.87	105.63	106.49	105.49	105.68	106.84	108.51	102.45	103.76	107.33	108.12	104.91
104.64	106.61	107.06	105.76	103.19	107.78	107.31	103.12	107.89	103.99	106.03	102.8	106.05	108.19	104.54	101.16	105.47	105.82	107.18	104.92	105.86	107.15	104.78	104.79	105.3	104.39	105.76	108.21	105.99	102.63	106.31	104.82	106.45	104.6	111.04	106.33	105.21	106.46	103.26	105.71	104.24	108.9	103.27	109.78	105.4	105.12	103.64	106.73	105.95	106.39
108.22	107.16	105.07	104.88	108.65	107.68	105.64	106.87	105.54	102.89	106.37	106	105.17	106.62	104.87	106.08	105.94	104.31	108.61	104.69	106.89	105.88	106.16	103.6	106.48	108.45	106.38	105.79	105.66	105.59	106.28	104.35	105.13	106	107.33	106.32	105.86	105.12	107.28	104.89	105.13	104.58	106.45	107.14	105	105.98	104.43	105.37	107.27	107.54
107.05	112.7	110.25	112.03	109.4	112.16	111.82	110.2	109.58	112.18	109.67	107.14	107.4	111.51	110.4	109.68	109.03	108.1	109.6	113.16	110.61	108.12	109.82	105.46	111.13	110.96	108.53	110.11	108.69	110.81	110.78	114.11	109.57	111.1	110.45	112.97	110.81	109.72	113.05	109.59	110.81	112.63	107.12	109.54	108.54	110.78	111.73	108.38	114.19	111.51
108.57	106.41	107.61	105.45	108.03	104.72	105.92	105.34	108.03	106.8	111.18	109.17	108.17	106.89	106.46	107.32	107.62	107.59	105.07	109.67	106.44	109.82	109.71	107.67	109.47	107.45	108.21	103.75	110.98	105.59	108.01	110.32	108.41	107.47	109.39	110.34	108.39	108.87	110.43	111.34	104.18	109.75	107.37	107.57	106.88	108.66	107.12	108.61	107.29	109.54
104.79	107.2	106.66	104.48	107.7	107.43	108.07	105.68	103.94	106.04	106.41	106.24	106.66	104.69	106.68	105.2	107.31	103.85	103.3	107.98	104.65	106.02	107.56	107.44	106.98	108.7	106.12	106.96	106.48	106.71	106.78	107.05	104.87	105.94	105.55	107.04	108.67	108.23	104.98	106.94	104.94	104.77	106.2	107.18	103.98	105.38	107.05	107.49	107.15	106.17
107.52	108.08	107.22	106.32	107.61	106.64	106.66	107.99	108.69	108.05	104.44	109.64	105.42	109.7	110.76	107.2	110.04	111.29	105.77	108.08	111.57	107.05	105.49	106.68	110.37	109.22	109.99	110.44	107.42	108.08	107.51	107.96	110.45	107.36	108.07	107.06	109.6	110.1	108.21	105.46	107.12	107.34	107.52	107.77	107.23	109.28	111.14	105.31	108.21	108.01
99.221	99.396	99.726	99.113	99.893	97.853	97.774	100.02	95.703	100.05	97.216	102.17	98.678	102.26	95.248	97.801	100.23	97.255	101.01	97.264	101.45	101.1	98.575	99.876	96.699	100.74	96.522	100.44	97.72	99.178	98.018	97.369	98.857	98.864	97.594	99.932	96.332	97.883	100.59	97.395	95.134	102.65	100.4	100.5	101.01	97.866	97.776	100.49	99.568	97.978
108.6	103.75	108.78	104.59	105.7	106.19	104.78	107.39	105.11	105.42	107.85	102.12	107.21	106.73	108.33	107.78	107.63	110.26	108.34	107.44	106.47	105.11	108.31	106.99	104.5	105.45	108.88	106.15	107.08	106.7	106.97	106.61	105.77	107.75	105.9	104.61	106.98	104.23	106.17	105.32	104.33	107.9	104.8	104.69	108.11	105.72	106.89	105.92	105.67	107.3
98.165	96.997	102.92	97.816	103.61	99.525	101.35	100.11	100.37	101.08	96.574	101.36	101.39	103.19	99.239	102.52	99.599	98.415	100.26	98.629	102.18	102.63	103.63	101.47	103.48	101.93	100.8	101.06	99.291	98.411	99.158	100.45	100.75	101.22	99.304	101.18	104.4	102.95	100.37	102.25	98.447	100.72	99.712	103.69	99.423	98.947	101.79	97.748	100.4	97.678
95.994	100.42	103.17	101.34	101.42	99.698	101.72	102.2	102.78	98.985	100.21	100.68	98.769	102.4	96.803	101.03	99.961	101.59	98.724	101.82	99.687	103.77	102.42	101.67	99.094	100.71	103.11	104.28	103.41	98.894	103.95	99.505	99.184	98.842	99.212	96.407	103.34	101.09	101.18	101.48	100.97	102.28	101.34	97.791	100.64	101.16	101.63	103.65	98.138	100.55
99.614	99.088	99.064	98.879	99.134	99.709	100.97	98.977	99.963	96.929	97.704	98.668	102.03	97.921	100.38	96.106	100.67	99.809	101.26	97.48	98.546	96.886	97.51	97.754	95.228	98.53	97.033	98.903	98.114	97.535	99.623	99.866	100.69	99.784	100.42	98.321	100.19	101.89	99.648	96.862	98.855	98.232	99.353	98.502	97.616	96.194	101.4	100.23	102.21	98.902
106.74	109.02	108.45	106.72	109.69	106.49	109.33	109.37	105.69	107.21	106.06	109.33	106.2	109.68	106.73	106.95	111.44	109.75	110.78	109.82	110.67	108.03	111.8	106.7	108.51	106.46	109.15	109.28	107.08	106.91	110.32	106.32	106.34	108.71	105.61	110.77	105.19	109.61	105.99	107.13	106.22	106.74	107.24	109.16	105.76	108.68	109.07	107.98	107.67	109.95
106	104.31	105.36	107.12	103.16	103.38	108.25	105.86	105.92	105.44	105.96	103.54	105.85	107.94	108.4	106.43	106.85	107.72	103.87	106.26	104.94	104.29	104.74	105.04	108.18	105.03	105.05	105.24	106.12	106.52	106.48	107.56	106.12	106.1	103.72	103.1	105.22	106.21	104.78	104.6	107.35	106.3	104.08	106.98	103.94	106.72	104.78	103.38	109.65	104.08
98.255	97.14	94.955	95.319	97.759	97.271	100.02	97.745	99.554	98.17	97.559	96.193	99.77	97.682	96.183	97.805	99.599	100.73	97.958	95.282	96.819	94.196	98.962	99.177	98.994	96.222	98.754	100.71	97.896	98.277	97.45	97.326	98.476	98.316	99.774	97.305	96.889	96.479	98.825	99.175	100.58	97.988	98.267	99.365	95.592	102.72	97.136	97.219	97.329	95.657
105.12	105.85	102.84	106.6	106.49	105.26	107.59	108.07	107.06	103.28	107.25	102.66	105.09	106.22	109.36	105.7	106.67	103.73	108.29	107.18	105.26	106.73	105.59	106.45	103.35	107.66	109.39	106.1	102.44	105.82	107.96	105.26	108.4	107.3	102.3	104.53	104.42	109.1	105.96	103.12	105.13	105.1	105.73	104.22	105.71	103.64	103.76	106.97	106.64	104.05
108.16	109.67	107.23	106.67	109.5	109.21	105.94	108.27	107.25	104.52	107.22	108.52	105.48	107.89	106.99	105.25	111.65	104.76	105.56	107.61	109.35	106.07	105.77	106.76	109	110.6	104.46	108.03	107.23	108.91	106.43	106.42	105.68	108.33	110	111.68	110.64	107.81	106.45	107.33	107.62	108.51	109.45	109.16	109.04	109.09	107.78	105.75	108.65	107.9
105.56	107	104.48	109.53	105.72	111.95	108.11	106.19	105.58	105.74	107.8	108.27	109.99	111.23	110.37	105.13	105.22	108.74	106.12	106.67	108.44	108.83	103.73	108.89	107.53	109.61	105.25	108.14	107.75	104.9	110.24	108.33	107.78	112.31	107.81	108.21	105.77	109.28	107.42	105.84	106.77	106.1	107.58	106.65	107.12	107.66	108.72	109.66	107.49	107.94
107.57	109.16	103.63	106.1	105.29	105.84	107.91	105.51	104.79	107.92	105.12	109.25	104.2	104.85	107.91	103.07	105.39	105.75	106.85	107.53	106.08	109.33	107.26	104.73	107.6	105.35	105.07	104.4	107.17	109.31	109.97	105.75	104.89	107.12	108.99	103.17	109.02	105.43	103.95	109.32	104.61	103.91	109.18	107.36	105.51	109.42	106.35	107.04	104.41	106.5
109.73	107.7	106.72	108.02	107.44	110.64	108.34	108.83	105.56	109.44	109.73	107.17	105.39	109.69	107.03	104.69	106.43	112.25	108.37	109.83	107.06	109.22	107.97	106.59	109.82	108.39	107.8	107.71	107.91	111.6	108.26	109	112.77	107.03	110.28	108.89	107.94	109.25	108.17	107.99	106.1	108.3	104.74	109.61	107.6	105.93	108.46	107.94	108.13	107.58
107.1	107.73	112.18	107.24	108.48	112.07	106.73	107.11	110.03	112.11	107.41	107.48	108.23	107.81	111.05	110.13	108.32	108.75	108.52	107.75	110.01	110.53	110.21	109.91	109.36	109.43	109.36	108.12	111.71	109.3	108.35	106.06	108.07	109.99	106.13	108.46	108.66	109.11	106.05	111.22	106.94	108.77	109.15	108.97	109.23	108.91	108	111.28	108.33	107.22
105.9	111.44	107.83	104.35	108.96	110.24	108.16	109.61	108.4	108.31	108.64	108.33	108.85	112.19	106.79	109.81	108.74	109.01	107.93	107.91	105.13	107.35	107.84	107.07	109.05	109.33	105.81	110.87	105.88	108.22	105.08	108.43	108.27	108.96	105.31	107.23	112.36	111.03	110.67	109.15	109.85	107.17	108.76	110.05	107.02	110.83	109.74	108.17	111.67	110.21
96.668	95.009	99.345	97.813	95.503	98.345	97.347	101.03	95.825	99.586	99.104	98.581	96.237	101.69	98.667	97.839	98.336	99.834	101.41	102.18	97.078	99.776	99.193	101.92	98.062	94.673	94.983	99.216	94.673	94.236	98.777	95.787	97.747	96.933	98.507	98.194	95.933	98.578	99.26	98.629	99.639	97.056	97.817	95.185	98.8	97.658	99.246	100.13	98.769	95.962
107.66	106.91	109.09	107.24	105.31	103.43	107.43	103.5	104.83	107.08	105.42	105.35	107.82	105.4	104.56	106.34	105.52	104.57	106.57	104.96	102.05	105.36	103.76	105.28	110.16	104.57	108.19	102.78	106.98	105.02	103.52	103.97	103.57	104.41	107.52	105.22	105.3	108.73	106.48	106.22	104.67	106.78	109.15	104.59	106.04	106.96	104.65	107.88	109.87	105.35
104.81	105.71	106.22	110.13	107.51	108.08	107.52	105.14	103.19	110.12	106.87	106.9	108.38	106.69	102.11	107.77	106.83	106.88	104.45	106.06	106.61	107.41	106.65	109.09	107.77	106.41	103.54	104.42	108.49	106.67	106.98	104.52	104.71	105.42	105.65	107.76	107.05	104.46	107.59	107.04	103.08	107.21	109.05	105.75	105.23	107.37	104.84	104.12	104.08	105.32
106.74	104.3	108.62	108.56	105.66	108.1	108.61	108.03	107.93	104.74	105.19	104.02	105.92	106.37	107.73	105.14	108.53	108.22	108.41	106.27	106.19	109.01	106.3	105.39	106.94	106.71	105.24	104.09	106.92	103.85	105.02	109.18	105.73	105.6	108.47	104.35	103.69	104.67	106.11	106.34	105.01	107	107.49	107.96	105.21	102.78	103.98	105.2	105.14	104.25
106.2	107.8	103.21	105.94	109.33	102.89	106.37	105.17	107.53	109.43	109.36	108.29	107.32	105.62	107.87	107.78	106.99	107.62	103.07	107.09	107.14	104.98	106.89	107.95	107.77	108.57	108.16	107.03	103.99	104.6	107.56	109.71	105.24	107.24	107.16	105.01	106.37	103.56	106.18	105.71	107.32	106.86	106.91	107.93	110.53	106.22	106.48	109.12	106.79	108.85
105.74	105.8	109.82	107.5	109.48	108.07	107.09	104.54	104.96	108.91	104.09	103.43	105.76	106.89	104.9	109.34	107.99	107.09	104.55	105.33	108.16	106.19	104.23	105.38	105.37	105.69	105.74	108.95	107.86	107.9	103.51	103.7	107.96	104.18	105.45	108.71	107.19	106.23	109.47	103.39	106.81	104.92	103.74	103.96	105.69	105.61	108.09	106.03	109.09	105.77
109.78	105.93	108.91	110.08	112.41	106.67	109.72	108.48	108.31	105.81	108.98	108.66	108.27	108.2	103.82	110.09	109.71	108.8	106.62	107.17	107.88	104.23	107.97	107.91	108.18	111.5	106.56	109.64	107.26	111.18	107.19	110.3	110.03	110.74	106.04	109.08	109.7	105.56	105.23	112.1	110.18	107.8	108.97	109.68	109.5	110.65	103.73	106.06	109	107.19
99.273	97.358	100.11	103.03	100.01	102.14	100.8	101.1	100.21	99.448	99.771	97.62	103.14	101.73	100.18	98.893	101.62	103.38	102.43	100.76	105.74	99.341	100.42	100.96	101.28	99.497	103.22	103.87	97.579	102.88	101.55	99.41	98.829	101.09	102.33	98.141	100.71	100.16	99.214	101.05	101.18	102.13	99.981	97.391	98.937	98.521	98.092	100.6	99.15	99.035
108.37	109.04	109.29	108.01	104.2	109.42	106.75	105.04	106.35	107.5	108.86	110.74	111.95	106.34	108.75	108.38	106.67	108.1	106.11	106.18	107.05	104.82	107.58	109.43	107.61	106.2	109.52	110.41	108.25	109.1	106.9	110.58	108.07	107.54	107.8	106.03	110.22	105.38	108.52	109	109.95	106.48	107.31	105.53	108.9	109.33	107.91	107.92	109.97	107.25
106.77	103.9	107.31	103.21	105.76	105.8	105.06	107.22	105.17	104.57	106.77	105.87	104.46	105.17	109.77	104.55	103.25	105.46	105.9	106.22	105.69	103.82	105.61	107.83	105.76	105.43	106.42	106.68	106.81	106.83	107.89	109.07	107.53	107.62	105.34	105.26	106.86	105.5	104.33	105.09	102.96	102.44	105.38	107.44	106.2	106.72	105.42	105.54	106.68	106.41
103.33	102.07	107.73	102.83	107.34	104.71	103.21	105.45	105.8	105.78	102.04	106.7	108.16	105.23	105.36	106.66	105.35	105.42	103.05	105.68	107.45	106.82	105	104.53	105.45	104.83	107.59	104.22	103.79	106.56	104.88	104.11	106.51	104.1	106.61	104.12	104.62	106.24	106.28	104.31	104.59	105.45	106.96	104.85	106.53	103.97	105.61	105.04	101.19	105.69
102.34	106.56	104.14	104.27	103.67	107.33	107.3	105.56	104.71	105.64	102.86	103.5	107.39	106.48	103.53	105.69	104.2	108.05	105.57	104.61	107.63	103.81	107.21	104.06	107.36	103.11	103.96	108	103.72	104.78	105.36	102.63	106.41	105.15	106.66	109.15	107.16	108.64	102.95	104.83	107.87	104.75	105.67	103.48	105.45	107.16	106.46	106.81	106.5	106.85
106.77	107.36	106.08	107.88	108.24	108.62	109.66	107.15	108.95	105.75	108.4	108.78	109.39	107.96	108	109.87	106.51	109.6	107.18	110.35	110.01	107.3	108.82	108.21	110.2	107.22	106.4	107.44	108.68	107.33	106.93	108.33	106.31	108.58	106.67	104.47	109.43	105.21	107.67	107.71	108.29	108.62	107.46	106.15	103.55	106.53	107.91	108.84	111.38	110.55
112.19	109.19	109.21	106.99	111.11	114.41	106.58	108.3	108.93	109.83	111.29	111.93	108.8	111.5	111.2	113.07	107.95	107.82	109.56	110.91	111.94	109.81	108.24	109.68	110.97	110.18	111.18	110.84	110.5	106.92	109.41	110.46	111.48	108.15	109.95	109.91	110.84	107.82	109.36	110.89	111.27	110.14	113.06	111.04	109.67	111.63	112.18	109.17	110.94	109.42
99.731	101.4	99.903	99.572	100.42	102.14	97.739	100.43	102.28	97.523	97.294	93.925	101.95	101.53	99.537	99.39	97.869	98.173	98.613	99.181	96.782	98.693	102.32	99.595	98.51	99.142	101.53	100.47	102.33	97.97	103.67	96.668	100.35	101.23	97.58	98.327	98.107	98.914	101.35	100.48	100.92	96.392	100.23	95.058	98.828	98.601	98.505	99.88	99.679	97.732
98.123	97.703	97.329	95.45	95.523	98.473	95.939	97.425	97.849	97.284	98.879	95.71	97.449	96.015	102.01	100.25	99.972	99.417	94.673	98.781	96.734	98.099	98.166	99.076	96.943	97.261	99.773	99.209	99.506	97.659	97.19	98.493	99.944	99.608	97.851	97.42	97.242	98.173	96.105	94.943	98.294	98.254	98.193	95.843	101.17	99.166	103.25	99.669	99.699	99.779
109.42	108.96	105.01	108.71	104.75	107.33	109.92	106.47	104.08	106.23	104.26	105.36	107.36	106.1	106.53	104.77	103.83	102.99	108.72	104.94	106.56	104.67	106.99	104.83	104.15	104.5	106.28	103.99	104.4	103.03	106.28	103.93	106.2	105.75	110.28	106.39	106.82	105.55	105.24	104.73	104.52	103.74	105.19	104.42	107.88	106.07	108.94	106.65	107.69	105.54
107.72	106.79	102.79	105.2	104.81	108.09	105.3	105.07	105.14	107.49	107.12	106.98	107.85	105.08	106.64	105.63	105.62	104.05	106.01	105.74	108.24	105.55	107.4	104.86	104.85	105.87	106.22	105.79	107.29	105.2	103.19	108.15	105.03	108.66	107.42	108.78	105.42	103.61	104.13	106.43	102.63	107.28	107.45	106.75	103.03	106.35	103.12	107.95	104.94	105.57
104.24	103.25	106.61	108.23	105.58	104.76	108.35	107.14	105.93	104.26	105.06	101.49	105.27	104.93	105.42	104.77	110.54	105.15	107.87	106.83	105.11	106.67	105.13	105.62	105.59	103.22	104.18	105.18	107.37	105.57	106.75	106.89	106.47	106.86	107.44	105.91	105.77	107.1	106.09	103.72	107.19	102.95	103.52	104.99	104.7	105.6	105.25	102.46	106.12	103.48
96.266	95.496	95.335	99.104	95.509	100.45	99.466	100.44	97.437	97.509	100.81	98.767	100.53	98.032	98.88	99.758	99.53	99.941	100.17	97.474	100.91	99.525	99.727	101.16	98.355	97.139	97.386	98.908	95.588	95.385	99.559	97.216	96.818	99.585	98.389	97.499	95.253	100.62	97.516	100.4	97.512	97.413	99.447	96.816	98.027	99.936	95.23	100.1	96.45	98.598
105.15	104.67	104.12	105.53	108.05	107.21	102.7	106.68	104.96	105.66	107.35	105.63	107.32	109.22	111.24	107.14	109.57	111.08	108.43	105.16	105.67	105.49	107.74	109.56	108.64	107.41	106.89	104.02	105.44	103.07	107.42	109.13	103.97	105.56	106.2	106.35	103.54	108.28	108.82	104.9	111.22	110.45	105.44	103.68	105.94	108.66	107.17	107.18	105.82	105.04
107.64	107.48	107.07	107.01	109.56	107.29	108.03	109.47	108.58	107.72	108.7	107.67	110.62	106.73	108.09	108.37	108.34	107.77	107.79	107.73	110.41	109.33	110.63	110.71	105.57	110.41	107.52	107.15	107.5	109.03	109.67	109.45	106.56	106.38	110.77	106.91	108.66	107.29	107.89	107.25	107.77	109.33	108.28	107.1	106.57	107.89	109.26	107.03	110.14	109.84
96.425	96.849	99.909	99.654	100.92	100.25	99.815	98.271	102.44	97.276	99.244	99.512	98.961	97.741	99.236	97.513	99.309	99.745	101.3	98.981	99.619	99.014	99.193	100.41	96.973	98.546	100.81	97.951	99.936	98.39	97.025	98.477	97.536	95.324	96.66	98.414	97.632	97.421	98.217	100.6	98.873	99.456	98.881	97.424	100.51	100.14	98.571	98.347	96.677	99.572
106.94	108.49	107.95	107.08	104.5	106.51	107.17	106.76	108.76	107.05	106.86	107.32	108.19	106.43	108.47	108.81	104.2	108.54	104.98	105.95	106.4	105.89	107.05	109.03	110.77	105.6	106.61	105.74	107.58	105.13	105.22	105.76	105.71	107.4	104.24	107.3	105.89	107.16	104.74	107.96	105.78	109.89	103.03	106.55	109.09	109.26	105.93	104.6	107.98	105.54
109.57	104.95	105.78	106.73	107.11	107.12	104.72	106.67	108.29	108.99	110.37	106.59	107.65	107.09	106.86	109.6	109.1	106.78	108.59	108.44	106.46	108.15	109.03	105.96	109.12	106.87	108.71	106.13	106.03	105.96	110.21	106.23	106.86	103.84	111.33	106.8	106.03	106.4	110.3	105.44	105.93	107.71	106.8	106.22	106.89	109.65	109.47	107.96	109.5	107.95
107.33	108.94	108.14	109.46	104.87	112.43	107.1	108.86	108.14	109.03	108.04	108.58	103.08	108.98	110.5	108.85	110.08	111.5	109.6	109.87	105.6	109.39	104.9	107.71	107.34	104.63	106.23	109.51	110.43	111.45	108.87	109.86	106.89	107.17	111.8	111.72	109.84	107.38	110.61	104.94	108.2	108.62	103.58	107.91	105.07	107.36	107.12	110.42	107.75	108.88
107.34	104.99	107.72	109.73	107.91	108.31	109.13	106.7	108.99	106.78	106.13	107.04	109.72	104	110.22	108.78	106.58	108.2	106.93	109.22	110	108.84	109.92	107.63	109.18	106.65	109.7	106.66	107.13	105.96	108.23	104.93	107.92	105.52	110.54	107.66	108.6	108.54	107.67	103.54	109.7	108.75	110.49	108.45	107.16	110.16	108	107.49	107.97	109.11
106.17	110.57	109.32	107.88	108.2	107.24	107.96	107.5	107.69	105.47	108.72	106.94	106.42	108.4	106.29	108.27	107.06	108.41	107.39	109.28	108.28	106.49	109.01	109.84	106.13	109.71	111.19	107.01	107.33	107.8	108.18	112.68	108.37	106.59	108.79	108.05	108.71	107.36	108.08	106.14	106.63	109.6	109.4	107.75	107.61	108.1	106.18	106.26	107.07	107.9
107.22	103.92	105.93	105.71	105.53	105.1	105.9	105.15	103.68	105.09	106.29	106.96	105.6	107.22	105.04	107.38	106.06	105.66	108.29	105.29	104.48	108.08	105.5	107.54	107.17	107.15	102.78	107.93	105	108.04	103.7	104.1	104.63	105.05	106.05	104.62	105.2	108	106.17	105.83	108.54	102.82	108.9	107.78	105.09	107.82	107.73	105.93	105.53	105.91
107.97	105.52	105.41	104.91	106.97	104.31	105.89	104.41	104.23	105.13	105.71	103.97	107.33	103.72	107.39	106.58	106.91	102.2	104.28	108.19	107.02	103.52	100.85	103.28	105.04	103.59	105.69	105.49	105.42	102.53	104	104.95	107.37	106.08	103.67	106.25	106.25	105.21	104.64	105.75	103.1	107.11	105.75	106.86	102.66	105.75	106.82	102.55	103.8	107.47
108.21	107.06	107.88	108.33	109.65	107.39	107.42	111.05	106.49	109.55	105.95	110.39	105.62	106.2	107.36	110.78	107.82	108.37	111.61	107.75	106.5	108.45	110.22	109.27	106.88	107.81	108.49	109.46	110.05	106.49	109.94	108.09	111.22	109.05	108.25	106.89	109.78	108.32	105.13	108.96	107.87	109.19	110.73	106.75	110.54	105.82	110.58	110.97	108.22	109.86
110.81	112.87	111.31	109.66	114.55	110.43	111.3	112.91	109.41	112.43	110.38	109.56	111.14	111.59	111.47	112.44	110.88	112.28	111.04	112.38	110.81	115.29	109.74	109.66	111.75	112.25	109.97	111.7	111.62	112.62	112.61	111.21	109.07	108.41	109.97	107.63	111.51	107.37	111.22	110.13	108.98	112.95	108.76	112.45	112.69	110.2	112.22	110.44	111.08	109.2
108.4	108.42	108.48	106.28	108.47	111.69	107.53	109.73	109.01	109.77	108.58	109.44	106.42	108.14	107.11	107.73	108.49	111.22	111.75	108.39	108.04	107.62	109.52	108.95	108.05	111.58	108.86	109.65	107.1	110.18	108.03	107.9	103.07	106.73	107.34	108.22	111.39	106.58	106.28	106.7	110.8	110.09	109.86	105.86	109.43	109.81	108.01	108.01	107.12	106.63
97.456	98.226	99.842	96.438	96.571	95.362	98.957	97.288	99.823	98.462	99.215	95.064	101.38	98.317	95.987	97.487	97.166	98.143	99.92	100.84	98.066	96.009	98.451	94.764	96.029	97.943	98.938	97.316	94.193	96.287	98.609	97.442	100.73	95.485	97.903	97.024	96.84	96.014	97.257	102.3	97.173	101.07	98.042	97.823	96.338	100.21	100.05	100.26	98.859	97.944
105.87	106.02	107.1	103.73	108.87	105.93	102.78	105.22	105.29	106.06	107.01	106.63	106.79	104.11	106.81	109.16	108.74	107.5	104.59	106.33	106.04	105.97	103.18	106.12	104.22	104.17	105.43	105.67	108.36	103.95	105.23	106.19	104.37	105.56	108.01	107.9	105.18	104.13	103.39	105.08	107.42	109.95	104.41	104.43	104.97	107.17	105.93	105.45	103.33	109.42
110.65	110.14	107.82	110.97	107.39	106.58	106.86	110.85	107	110.73	106.48	106.17	107.58	108.16	109.26	107.57	109.31	106.74	107.11	107.3	109.05	109.02	109.18	109.77	107.07	108.31	105.93	105.89	109.15	107.46	110.87	111.69	109.31	109.68	107.08	108.86	111.26	106.7	108.36	106.44	106.33	107.46	109.02	106.92	107.01	107.07	107.47	110.19	107.79	104.12
100.34	98.355	100.61	95.845	98.614	96.913	100.09	99.613	99.825	98.099	97.733	97.989	97.847	98.557	97.405	101.95	101.34	101.93	98.036	97.426	96.28	100.91	95.612	100.08	100.44	97.752	98.817	99.832	98.558	98.525	96.266	95.284	98.979	98.391	99.039	97.424	103.09	98.455	99.622	100.86	97.615	97.198	98.358	96.865	97.752	97.222	100.64	97.155	96.423	99.625
107.24	105.08	105.98	105.78	102.71	109.3	105.34	107.79	107.09	104.78	110.68	105.01	104.78	102.97	106.47	106.2	108.96	105.79	106.8	107.18	104.52	108.33	104.5	106.13	106.06	105.57	104.53	104.13	102.24	103.91	107.53	106.7	99.375	108.24	104.6	106.24	103.48	103.12	106.62	105.83	105.09	106.44	105.76	105.55	108.37	104.76	106.69	106.28	105.22	105.95
107.62	103.73	107.03	105.84	103.14	105.75	104.56	103.04	104.28	107.12	103.94	105.2	108.74	106.88	106.85	105.39	106.38	104.26	106.59	105.9	107.2	105.34	105.98	104.88	107.4	104.28	106.14	107.31	103.68	102.66	107.68	105.98	106.73	104.32	109.69	104.05	108.64	106.3	105.11	106.05	104.54	104.83	104.17	108.1	103.46	104.08	104.23	105.69	105.95	105.92
104.69	105.79	106.22	107.33	105.7	106.68	106.43	108.4	105.72	106.44	109.43	107.21	106.06	106.74	108.79	108.13	106.42	105.35	105.77	108.22	104.94	106.63	107.38	108.06	108.44	109.18	108.37	109.37	105.51	105.72	107.76	108.84	106.42	106.07	103.73	109.76	108.42	107.17	106	106.09	107.38	105.44	104.74	107.34	109.26	108.36	107.34	108	108.2	104.39
98.104	101.77	102.86	102.16	102.57	101.76	99.498	101.48	97.372	97.517	98.663	101.39	100.47	99.884	100.37	97.032	98.971	102.98	100.98	101.98	100.64	100.33	99.789	99.901	100.67	99.149	100.72	100.8	96.08	97.894	102.57	101.83	100.22	100.36	101.84	101.71	101.4	99.564	97.847	100.9	103.16	101.69	99.567	101.37	102.24	100.85	99.565	98.777	101.77	100.29
109.92	109.32	109.07	110.39	109.98	107.86	109.04	108.46	110.86	109.01	110.72	110.57	107.9	110.15	110.93	106.41	112.99	108.41	108.89	108.9	112.18	107.61	113.15	111.8	111.34	110.97	112.83	109.83	111.59	112.89	112.74	108.38	110.41	109.01	111.74	109.41	111.7	110.18	109.26	111.97	108.95	113.64	111.04	109.72	108.9	111.19	108.4	111.12	112.11	111.32
106.14	104.51	106.09	105.32	103.78	104.89	106.22	105.91	105.75	104.64	100.64	102.38	106.49	103.99	106.74	106.82	104.47	105.04	106.28	105.79	104.81	104.42	105.63	103.39	104.98	105.76	108.6	103.83	104.9	104.95	102.94	104.7	103.13	104.14	104.46	104.21	105.24	105.55	106.17	104.33	107.05	104.12	104.18	106.64	107.47	106.85	103.74	104.16	105.03	105.78
106.02	104.43	106.67	109.07	104.88	105.3	105.64	105.59	107.07	107	108	105.17	105.17	104.81	106.38	104.53	106.19	104.21	107.38	102.42	104.22	107.96	103.95	106.65	104.22	105.79	107.58	104.45	107.81	104.05	106.95	105.84	103.24	106.78	104.91	106.16	103.9	107.41	105.86	104.86	103.78	108.11	105.32	103.39	108.69	104.89	107.14	106.69	107.18	109.12
97.102	96.795	96.043	99.765	96.479	98.27	96.471	95.971	98.229	98.349	94.848	97.904	97.533	99.663	99.73	100.63	97.163	99.947	98.366	95.663	98.314	99.372	99.334	101.76	95.421	98.582	95.987	98.975	98.937	99.512	95.827	100.5	97.41	97.745	100.09	98.211	98.19	100.66	97.851	96.318	96.729	99.171	94.85	99.177	94.517	98.651	96.858	97.868	96.343	99.302
102.49	99.575	101.06	101.97	100.1	102.7	101.16	103.7	100.29	100.47	100.82	100.12	97.564	101.8	103.02	100.38	99.889	99.821	104	99.635	102.53	99.614	103.51	102.16	100.32	101.28	101.78	99.68	97.442	101.19	100.8	101.75	100.9	99.803	101.86	101.64	101.12	96.242	94.346	100.32	102.55	102.31	101.9	101.96	101.41	98.478	104.04	100.79	102.05	103.44
107.34	107.55	103.61	107.1	105.24	108.41	107.15	105.71	103.8	102.15	103.09	106.34	106.24	103.87	103.43	106.83	107.55	106.4	105.46	108.67	103.57	108.47	107.83	107.99	109.14	103.2	102.28	107.2	106.81	103.71	106.62	108.11	108.48	106.31	108.05	106.04	107.32	105.28	104.44	109.09	106.95	107.04	106.18	106.13	102.57	105.74	106.92	105.69	105.68	107.8
109.56	109.13	111.19	110.27	112.47	110.66	107.81	109.22	110.11	112.05	111.74	110.26	110.55	106.99	110.17	109.93	109.98	109.87	111.79	109.55	110.59	110.05	112.92	109.56	111.97	110.51	113.01	111.23	109.89	110.69	110.62	109.58	110.98	112.38	111.05	110.11	109.02	111.78	109.13	113.12	108.94	113.09	112.27	108.39	109.34	107.78	109.45	105.98	110.45	110.52
109.4	107.27	108.79	109.59	107.94	107.13	108.29	108.23	104.56	106.55	109.05	106.14	107.67	106.53	111.32	109.34	106.82	107.44	110.09	106.68	106.86	109.54	106.5	106.99	109.04	108.87	107.26	109.19	106.92	109.1	107.94	108.74	110.61	106.6	107.23	106.57	109.62	109.85	107.88	107.83	108.91	107.6	103.6	107.34	109.02	106.54	106.34	108.3	108.55	112.1
105.4	107.29	107.99	104.21	105.82	102.5	108.82	106.76	105.57	106.5	106.03	103.78	104.61	105.61	106.84	109.05	105.91	106.18	105.61	104.01	107.23	103.74	105.87	108.37	106.26	108.71	104.72	106.01	105.44	105.11	107.6	104.49	107.54	106.71	102.57	107.54	107.13	105.31	106.82	103.49	105.12	104.65	107.56	104.3	107.46	103.11	106.6	102.81	103.51	104.85
106.8	107.1	103.07	107.44	105.7	106.1	104.66	107.53	106.92	103.97	105.54	106.91	108.16	105.3	107.06	104.08	111.25	105.15	105.22	107.25	104.23	105.72	105.64	107.86	105.12	103.93	107.53	105.1	105.91	107.99	107.69	104.17	105.75	105.38	107.06	105.75	102.95	102.79	104.88	107.49	107.57	106.87	105.57	107.89	104.48	104.84	105.04	107.75	104.66	106.57
110.66	108.49	109.36	110.33	112.45	107.91	110.07	112.58	111.77	110	111.4	109.89	111.65	109.38	110.09	109.17	110.14	111.79	108.05	110.86	112.42	110.89	111.79	110.88	112.04	110.44	110.84	113.32	112.24	110.05	108.53	108.9	109.81	109.66	111.93	109.29	111.32	112.49	113.13	110.74	109.36	113.18	110.39	109.94	111.89	112.77	113.72	110.5	111.19	111.72
108.68	106.93	106.48	108.65	108.11	109.07	104.7	108.37	104.97	104.57	103.48	108.27	108.21	106.61	106.33	104.26	106.17	108.2	109.4	105.08	107.61	106.14	108.46	106.13	107.62	104.08	107.08	109.08	104.19	106.29	105.72	107.66	106.53	111.51	103.09	105.99	103.61	109.04	108.46	106.21	106.09	105.49	109.31	106.43	103.79	107.97	104.16	105.92	103.56	104.78
105.74	106.08	106.18	104.49	109.96	108.57	105.7	106.36	108.54	106.23	106.4	108.43	108.85	104.89	106.95	107.38	105.74	103.26	106.34	111.04	107.32	104.23	105.19	106.01	108.13	106.08	107.65	103.78	107.26	105.89	105.52	108.07	110.2	107.73	105.92	110.27	106.91	105.73	108.58	105.19	107.51	106.52	105.77	106.05	105.09	107.92	108.78	108.12	103.82	105.71
108.61	105.64	108.51	112.51	107.02	105.31	108.41	108.13	110.89	109.06	108.77	107.35	106.5	110.91	107.44	107.06	106.5	109.67	108.02	107.34	106.8	108.05	107.19	108.62	105.63	104	109.2	109.3	107.71	108.13	107.58	104.37	110.1	105.52	108.37	104.27	109.36	108.11	110.89	112.53	107.78	109.04	108.19	108.51	108.65	107.92	108.5	109.06	108.05	107.19
105.63	103.15	106.09	103.93	106.54	108.49	105.74	109.7	105.53	107.38	106.38	102.86	107.21	104.66	105.18	107.22	105.18	106.92	104.04	103.09	108.07	106.69	106.53	102.04	107.51	106.34	106.92	107.24	104.4	106.24	106.11	105.31	104.66	107.83	105.72	107.57	105.25	103.1	103.75	106.55	106.74	105.76	106.3	105.58	107.76	108.46	104.71	107.57	104.83	106.75
106	106.11	108.52	106.36	106.82	107.68	103.47	105.17	103.95	106.18	103.04	108.33	104.87	105.58	104.68	104.11	102.24	106.58	106.67	104.97	103.74	106.39	104.85	104.25	106.27	105.7	107.03	105.42	104.75	105.06	106.25	103.97	104.99	108.07	106.59	105.07	105.1	106.39	109.5	103.74	103.42	105.17	102.25	100.93	107.83	102.97	108.29	105.03	106.27	107.24
99.828	101.37	99.693	101.17	98.912	104.49	99.941	99.773	100.75	98.872	99.626	101.66	98.745	99.047	100.39	103.12	100.95	99.584	103.23	101.16	98.871	99.98	100.83	100.62	99.673	99.998	100.25	98.594	104.55	102.37	102.84	100.33	102.81	100.77	102.53	102.63	101.7	97.872	102.45	100.1	97.591	98.93	97.966	101.9	104.14	102.31	96.703	99.155	100.69	99.25
101.26	95.227	96.854	100.55	100.05	97.137	93.758	96.889	98.003	98.1	97.289	98.055	97.391	97.163	97.67	99.205	101.04	98.64	101.06	100.23	99.355	98.263	99.196	97.669	97.763	99.824	98.251	98.473	99.002	99.992	101.16	102.87	96.598	98.607	98.678	96.255	100.9	98.462	96.943	97.507	102.29	99.85	99.671	97.736	95.348	98.378	98.588	99.818	96.798	95.173
98.46	98.309	97.585	101.88	96.694	96.822	99.533	98.794	94.395	100.07	99.397	99.679	96.205	96.894	97.942	96.338	96.409	99.069	97.205	98.049	94.883	99.667	99.66	97.243	95.057	99.137	99.704	96.718	95.331	100.22	99.863	96.404	101.45	96.031	101.05	95.88	98.396	97.337	96.186	101.31	100.98	97.294	97.138	99.205	100.26	97.502	98.974	95.526	98.199	96.255
110.71	108.81	108.38	108.27	108.38	110.88	109.82	107.29	108.84	107.81	108.72	109.72	109.04	107.16	105.83	110.05	111.14	107.39	110.6	109.31	107.44	108.85	111.2	110.3	109.13	109.76	106.43	106.66	109.79	110.89	109.78	107.15	109.67	109.97	108.3	108.48	109.4	108.89	110.14	107.97	107.77	110.6	110.45	109.11	108.87	108.61	107.78	109.57	105.23	107.92
106.27	104.89	108.41	109.36	106.01	108.25	108.35	110.57	109.06	105.43	109.75	108.73	109.94	110.51	106.02	112	108.95	105.9	107.93	106.92	105.6	108.14	107.05	107.02	106.36	110.09	109.08	108.05	107.93	109.17	105.6	106.53	108.72	108.27	108.57	107.43	110.38	106.16	108	109.95	108.72	110.46	105	106.63	111.03	107.69	112.09	108.37	108.22	107.45
105.9	108.25	107.34	103.34	105.24	108.85	105.99	108.47	106.39	103.47	106.12	105.92	109.88	107.83	106.65	104.62	109.88	108.95	105.89	105.66	107.24	107.98	109.17	106.57	103.16	106.4	107.01	105.71	108.65	106.86	105.89	106.15	105.97	105.83	104.57	107.55	107.08	107.04	106.87	104.88	106.23	107.68	105.41	104.54	106.09	106.1	106.8	107.1	104.93	106.27
105.73	109.44	106.47	108.68	106.36	108.23	107	108.26	108.49	107.32	110.65	110.05	107.72	108.57	106.24	109.13	108.51	115.27	108.64	106.34	111.14	106.73	109.37	104.48	107.81	106.64	105.22	103.35	106.31	107.32	108.83	108.08	110.04	107.6	108.82	106.04	109.02	110.18	107.25	106.08	103.91	105.69	110.04	109.93	109.44	109.81	107.38	106.67	110.91	107.03
104.98	107.01	108.37	106.09	105.15	108.57	109.83	106.91	105.35	107.3	104.72	107.34	106.34	109.14	108.8	103.84	106.93	108.08	108.69	107.16	105.08	104.66	105.49	106.1	106.91	109.17	107.19	102.5	105.02	106.39	104.85	105.79	108.41	102.12	104.58	108.29	103.71	106.5	106.36	105.91	107.25	102.41	109.76	104.29	105.93	107.07	106.31	108.94	103.46	108.49
106.78	107.79	108.99	107.47	107.03	104.92	103.68	109.01	107.05	104.13	105.06	104.94	110.44	106.39	103.89	107.33	106.61	103.67	108.12	104.73	105.56	106.88	107.72	108.42	109.9	107.39	105.62	103.22	106.55	107.59	110.09	105.99	105.17	106.42	106.96	105.94	105.4	107.15	107.47	109.92	108.39	106.02	105.88	108.49	106.67	104.16	104.2	104.94	105.33	107.87
104.98	107.19	105.02	103.56	104.99	107.42	104.88	106.32	104.39	104.71	106.14	104.59	102.54	105.25	103.36	108.19	105.43	105.07	107.52	106.36	108.05	106.25	104.77	108.55	105.54	105.03	104.03	106.31	104.74	101.52	103.48	107.1	105.29	105.62	105.8	103.41	104.27	105.99	104.81	107.26	103.84	105.9	105.18	104.21	108.58	106.4	100.65	105.05	104.65	103.15
106.58	105.98	104.01	104.68	107.59	107.4	102.56	102.57	102.09	101.97	107.2	108.5	101.77	106.12	104.87	107.61	103.59	106.17	108.78	105.81	107.05	102.56	108.24	102.84	103.95	105.06	107.56	106.29	103.67	102.71	103.38	107.69	103.05	102.87	106.72	107.17	101.65	106.57	104.83	108.08	104.65	105.14	105.54	105.03	105.27	102.39	108.47	107.62	108.55	104.54
107.61	106.41	104.92	108.24	106.66	105.63	105.56	109.19	105.12	106.85	108.02	106.04	110.98	109.59	105.84	103.89	103.46	106.73	106.09	107.58	106.18	107.85	106.94	108.41	105.86	105.5	109.29	106.33	106.87	104.78	104.49	107.26	107.84	104.04	107.47	110.49	106.62	105.5	108.68	106.11	106.24	103.87	107.8	104.03	103.32	104.51	110.71	104.33	105.54	107.77
107.65	104.61	107.72	105.96	108.97	109.33	106.38	106.44	105.81	106.99	105.67	105.26	106.59	108.69	108.7	108.15	106.05	107.98	107.19	105.55	108.33	104.8	103.39	108.21	107.49	108.11	106.82	108.24	107.18	106.07	107.73	108.05	108.54	104.94	104.75	105.96	107.56	107.31	105.47	107.75	106.41	106.91	105.67	108.42	105.28	108.21	107.44	105.57	104.75	107.3
110.2	103.31	107.91	108.83	108.08	105.69	106.78	108.03	108.05	108.59	109.15	105.63	107.35	108.09	106.95	107.84	109.54	106.8	109.54	107.23	105.39	108.13	108.04	108.62	106.89	108.29	107.72	108.57	109.55	108.15	112.36	107.15	106.59	111.23	105.07	107.96	107.98	107.95	107.96	106.3	108.29	108.48	108.7	107.07	107.41	109	105.93	106.75	111.92	108.88
109.24	106.77	107.72	105.7	109.23	108.36	112.95	107.39	109.42	108.01	106.5	107.2	109.79	108.57	107.68	110.45	109.05	105.48	107.15	108.95	107.15	109.51	108.38	108.55	109.47	111.44	108.06	106.77	109.08	106.28	109.08	108.26	107.48	105.9	107.62	108.41	110.38	110.41	110.35	109.17	107.74	105.01	107.84	108.64	105.76	107	109.29	107.93	110.73	107.26
104.03	106.37	104.54	108.53	105.48	107.64	106.44	102.69	105.1	106.34	105.1	103.58	102.51	103	106.26	106.69	105.52	109.51	104.99	103.15	105.13	106.35	104	106.03	102.82	104.15	107.11	103.45	106.66	104.06	105.31	104.71	107.85	105.33	105.67	105.79	106.29	106.13	106.19	103.56	106.31	105.4	103.01	105.95	104.79	106.12	107.43	103.51	104.4	106.66
108.32	105.75	103.46	105.1	109.87	105.77	108.61	107.03	106.53	104.9	104.79	104.4	107.45	108.33	106.73	109.47	105.12	108.27	106.22	102.43	106.06	106.09	106.67	108.8	103.74	107.16	105.21	105.97	109.21	109.18	106.52	108.12	105.61	108.07	106.92	109.92	101.08	105.77	107.72	103.53	106.92	103.41	105.41	109.11	108.22	108.27	105.14	104.58	104.34	108.86
103.56	105.57	106.01	105.09	106.28	110.69	106.26	106.87	107.91	105.48	104.54	106.3	105.4	104.27	106.12	108.92	103.78	105.5	104.01	102.34	103.7	107.47	108.68	103.91	107.26	106.18	106.4	108.08	105.8	103.59	103.39	102.14	106.04	105.22	109.1	105.76	106.17	107.91	105.5	105.15	107.26	107.69	108.58	107.38	107.25	106.35	105.13	108.02	106.13	104.54
110.72	108.79	104.11	109.48	109.15	109.92	105.71	107.25	109.4	108.14	108.32	107.79	107.73	109.26	104.76	108.23	108.92	108.99	111.32	108.72	107.93	105.61	108.86	108.03	111.58	108.2	107.65	108.74	106.96	109.78	105.22	108.25	109.6	109.12	111.9	111.76	107.5	108.81	108.59	106.06	107.94	105.1	107.83	108.89	107.6	107.92	106.72	108.23	110.09	104.32
100.75	101.48	99.576	99.778	98.282	100.15	101.35	94.949	94.542	94.339	100.6	97.648	98.463	95.744	97.507	99.535	99.116	95.916	97.649	99.489	97.81	96.793	98.897	96.736	99.373	97.497	96.668	95.63	98.697	98.31	102.44	100.01	99.97	98.164	98.091	98.294	98.041	99.833	94.163	100.69	99.21	98.76	100.79	97.504	96.993	96.491	99.412	97.769	97.015	96.171
104.39	106.9	104.88	107.43	104.58	105.88	102.45	107.84	102.98	108.13	106.37	104.13	104.11	107.55	106.49	106.94	107.31	103.44	105.79	106.37	107.55	106.2	105.71	105.23	105.65	105.63	100.48	103.58	102.16	102.91	106.27	106.2	106.75	105.64	106.47	106.24	105.44	108.19	104.26	106.25	103.97	106.95	109.15	102.51	107.99	104.29	106.96	104.34	109.12	106.88
103.41	103.4	103.64	106.29	103.27	102.93	104.64	105.9	105.14	105.52	108.21	106.41	106.37	104.16	104.23	106.12	108.36	108.34	106.14	105.48	106.34	105.57	103.83	101.45	105.89	103.6	106.96	104.17	101.27	104.86	107.62	103.81	106.82	106.54	104.24	106.88	106.93	103.43	103.87	106.24	105.01	106.87	105.02	105.37	106.91	105.44	103.13	107.46	105.9	105.82
108.29	106.93	108.19	111.7	106.46	108.28	108.67	106.29	107.34	105.41	105.95	107.32	107.94	106.91	110.64	107.31	104.53	107.23	106.91	107.2	106.74	106.61	107.78	110	110.45	109.85	111.27	107.8	108.55	106.53	111.3	107.79	108.9	104.33	110.46	108.08	106.07	109.16	106.6	107.7	109.1	110.64	105.45	109.55	107.52	109.8	109.29	109.4	106.88	107.5
109.04	110.42	106.37	106.28	108.01	106.64	110.67	106.79	108.35	107	105.35	109.73	109.44	109.77	106.45	108.36	107.89	106.92	109.49	108.57	107.61	108.2	107.85	108.17	106.66	107.42	107.86	107.57	105.88	109.16	108	106.82	105.78	109.34	105.15	106.9	109.06	104.62	109.35	108.49	110.51	106.23	106.02	107.66	105.22	107.5	105.82	107.37	106.84	108.07
104.33	106.29	103.33	103.88	103.83	104.47	104.79	105.02	106.4	108.51	107.81	102.59	105.28	106.56	106.4	104.12	106.1	107.24	109.19	107.68	106.06	106.75	105.07	106.83	105.39	107.3	105.07	106.13	106.67	105.87	106.84	104.09	105.68	107.52	106.2	108.46	107.19	106.43	103.38	104.08	103.91	104.4	107.24	106.62	103.96	104.04	103.6	102.72	103.36	109.56
107.95	109.87	107.32	105.01	107.35	108.92	108.19	109.8	107.31	107.01	104.97	104.48	109.49	107.67	109.18	106.15	108.26	110.83	109.67	109.49	110.18	106.68	108.86	108.4	105.21	108.38	112.76	106.55	106.16	107.29	108.93	106.92	109.77	107.32	106.33	108.47	110.04	111.4	107.77	106.61	106.57	109.35	105.77	104.16	107.72	105.36	111.5	106.27	107.96	106.56
95.765	97.284	97.149	99.547	96.957	99.79	99.947	96.35	99.266	100.61	98.32	96.264	96.369	98.031	96.995	98.494	100.84	96.287	99.554	99.221	98.726	97.751	97.731	101.24	98.416	97.706	99.265	98.29	98.868	102.36	100.01	100.8	100.31	98.756	98.925	98.716	97.021	100.05	97.054	99.389	99.627	97.837	98.2	95.113	96.565	95.765	97.733	101.65	98.208	100.81
[truncated: 800 more rows]
[truncated: 150 more columns]
