# Supplementary material for: Genetic dissection of main and epistatic effects of QTL based on augmented triple test cross design
Source: PLoS One. 2017 Dec 14;12(12):e0189054. doi: 10.1371/journal.pone.0189054 (PMC5730204; doi:10.1371/journal.pone.0189054)
Supplement: S10 Supporting Information — (ZIP) [file pone.0189054.s010.zip › z6_1950_0.5_5.csv]

103.96	104.36	103.01	104.37	109.31	108.6	107.8	103.79	105.3	108.28	109.32	104.02	104.41	106.22	107.96	106.52	101.18	106.37	103.93	108.53	104.39	102.67	107.93	107.95	103.81	104.42	104.82	104.06	105.02	104.41	107.97	106.24	108.69	107.57	102.76	107.28	106.2	103.83	105.96	110.3	105	102.97	110.41	106.09	107.9	107.1	102.54	101.25	105.28	105.82
106.41	108.77	107.86	104.44	106.08	108.99	111.09	107.11	108.22	107.25	103.92	107.57	107.79	107.06	109.37	107.52	108.8	106.38	105.13	105.05	108.87	109.53	104.68	109.13	108.32	104.21	110.83	111.36	107.33	102.76	107.58	110.72	106.29	107.75	104.89	103.09	105.5	109.49	107.52	110.11	112.88	108.73	106.46	106.2	107.26	104.73	108.22	104.91	105.99	110.79
97.951	95.116	95.451	97.602	95.716	93.701	99.273	98.296	95.305	94.341	99.71	92.977	101.22	101.91	100.24	97.198	97.149	97.536	94.816	97.147	97.854	97.134	94.731	97.856	97.227	94.643	99	98.897	98.599	99.364	96.06	97.197	102.4	98.36	95.576	99.146	97.744	99.306	95.286	93.45	98.42	97.33	100.11	98.866	94.737	97.057	99.786	94.039	98.27	89.746
100.56	98.404	101.74	98.318	101.77	102	102.43	102.09	99.941	102.73	101.04	101.13	99.685	99.398	102.41	100.76	100.51	99.043	99.648	102.17	95.465	95.637	105.09	98.603	99.039	106.3	100.78	104.87	100.73	100.4	103.48	98.602	100.72	101.09	103.81	98.824	100.69	102.8	101.66	100.88	102.73	101.31	98.432	100.87	102.33	100.04	104.03	98.843	95.265	103.66
100.31	99.187	100.31	100.6	102.03	100.85	100.71	98.909	103.54	99.39	100.57	101.25	102.75	102.55	99.683	92.383	94.936	99.335	103.27	104.65	100.96	97.71	99.611	102.12	101.55	93.386	100.19	100.88	100.1	98.709	101.05	102.54	100.39	103.87	101.52	104.17	97.756	98.946	98.113	99.469	99.274	101.69	103.57	104.37	101.35	103.91	99.452	101.76	98.133	100.67
106.04	105.09	106.81	105.17	108.55	107.57	109.84	105.51	108.8	106.46	105.14	106.8	103.52	107.1	105.38	102.62	108.64	105.55	103.41	106.58	110.3	104.15	107.94	104.88	104.92	107.05	107.21	107.92	106.5	106.68	106.39	106.96	106.29	110.84	107.16	109.28	105.35	105.77	103.32	108.97	101.23	107.41	109	108.06	107.99	105.56	106.72	105.52	105.55	103.41
103.21	104.83	107.8	104.38	103.95	106.22	107.23	101.46	108.69	106.96	105.9	105.66	109.54	104.93	105.02	107.56	107.09	106.51	105.04	113.18	104.03	106.43	111.76	107.17	106.98	104.79	103.24	106.78	104.88	104.8	102.53	105.61	105.61	110.74	105.63	107.83	103.04	109.64	104.52	106.47	108.62	107.76	106.48	106.66	109.35	107.52	105.16	106.04	104.75	107.6
107.69	100.31	106.93	104.75	108.85	100.82	102.73	104.58	106.98	107.91	105.64	107.73	111.05	108.99	105.06	107.3	110.57	107.23	107.05	108.86	107.72	108.29	102.89	114.91	104.94	110.96	108.61	108.44	107.64	105.56	105.49	106.1	104.6	110.97	105.7	108.51	102.21	101.16	105.33	103.82	109.34	106.52	106.87	104.12	107.34	103.43	109.88	103.97	103.27	105.01
108.68	110.75	112.66	107.02	112.98	105.98	108.14	109.91	111.2	108.63	108.74	103.16	106.81	109.6	108.65	106.02	108.75	109.6	108.07	111.46	108.66	107.3	108.58	106.93	110.42	111.39	104.71	107.41	105.85	110.12	110.21	108.2	101.79	107.28	107.11	109.81	111.11	105.28	110.54	105.22	105.64	105.11	105.64	109.33	107.88	111.24	108	112.04	107.06	109.53
99.406	97.339	99.961	100.92	96.255	98.936	96.641	100.05	100.32	96.933	104.54	95.441	96.993	99.754	96.325	98.812	101.73	99.488	99.495	96.94	102.32	96.751	99.806	102.53	102.66	98.362	94.321	100.91	100.08	98.478	98.746	95.385	102.29	96.712	96.641	99.609	100.8	98.182	102.14	100.87	100.32	97.023	99.964	97.731	100.2	102.67	99.521	96.868	98.265	101.47
107.92	109.65	104.79	106.26	107.22	100.69	104.55	104.1	104.83	106.83	103.13	105.31	107.27	101.03	107.01	105.87	105.85	102.73	106.99	105.17	104.18	104.9	103.46	108.72	108.8	105.82	104.7	105.31	104.74	107.05	101.33	104.52	104.74	108.84	102.06	101.47	107.34	103.31	107.95	107.15	107	105.9	107.08	103.77	108.35	107.08	110.24	107.29	106.41	106.52
106.16	105.73	105.88	109.35	114.29	109.49	106.54	102.92	110.35	106.35	109.57	108.55	110.92	109.26	104.11	109.59	106.31	103.32	109.96	114.27	110.22	103.09	108.42	108.76	109.92	109.82	107.62	110.74	105.86	109.53	107.54	109.25	109.9	113.1	105.37	107.69	105.12	109.13	107.65	104.79	107.95	110.05	102.42	103.59	106.6	106.22	110.84	112.43	110.41	108
108.63	111.34	111.22	109.78	111.77	108.19	109.89	109.43	110.87	110.51	112.28	111.51	110.91	110.42	108.04	108.61	110.01	111.18	110.23	110.51	107.85	108.17	108.56	110.73	107.79	107.35	109.58	110.54	105.61	112.51	113.45	116.55	107.97	111.62	109.07	113.28	111.18	110.2	110.93	112.26	109.54	111.06	104.48	110.7	117.21	107.72	113.58	108.39	106.08	109.6
111.12	107.3	109.92	106.83	105.79	107.77	103.05	110.93	108.68	106.84	108.51	103.75	104.04	106.92	104.56	113.06	107.36	105.49	109.03	109.94	106.42	106.66	107.77	106.58	105.11	106.14	106.51	106.51	106.91	106.89	107.12	108.21	108.3	106.5	108.25	109.93	106.73	108.73	110.06	107.11	107.88	106.78	106.47	108.07	106.6	107	107.34	108.13	107.35	108.49
112.13	108.5	108.34	109.88	106.13	105.37	106.75	108.65	105.78	108.11	109.49	106.56	107.89	110.57	108.3	110.29	108.8	110.29	108.55	107.25	110.5	105.25	110.26	103.58	106.61	108.78	109.13	107.55	107.5	105.31	107.13	105.82	109.7	105.74	104.44	109.37	104.8	109.16	112.81	109.41	108.72	108.3	111.06	110.42	108.48	109.38	110.14	110.53	106.51	109.8
100.46	105.3	107.76	109.5	105.24	108.63	103.67	105.14	106.96	110.01	109.66	104.8	105.19	105.09	103.55	105.93	106.07	111.04	109.79	103.19	109.34	105.9	108.16	103.99	105.72	106.59	107.08	105.82	105.05	99.006	107.27	106.3	105.14	107.52	109.59	108.29	105.27	110.16	103.85	106.74	106.48	105.55	104.18	108.02	104.45	103.79	106.48	105.76	108.22	104.62
106.91	106.14	103.03	110.26	107.89	107.91	104.03	104.49	105.22	108.23	105.91	107.47	108	106.75	104.67	101.01	105.45	101.84	107.06	102.71	106.24	105.11	107.45	108.48	106.63	105.43	101.86	109.03	104.76	103.29	108.46	107.33	109.03	107.24	107.34	103.17	106.61	105.17	104.68	107.82	107.1	103.45	106.89	104.96	107.66	110.7	105.07	102.08	106.59	106.65
100.39	96.879	96.047	98.821	97.974	98.377	97.124	97.799	98.644	100.91	94.851	97.288	102.68	101.17	102.37	97.437	97.157	96.943	101.49	100.62	100.9	99.082	99.796	97.872	101.46	97.966	95.688	97.183	100.48	99.062	100.33	99.497	98.927	97.318	98.543	98.441	100.34	99.438	99.435	101.09	102.61	97.38	101.68	99.937	100.33	98.73	99.091	97.507	96.52	98.213
109.13	112.7	112	108.61	113.35	110.8	111.03	110.82	110.3	110.38	114.6	113.04	110.14	108.96	106.83	110.34	110.5	110.88	112.68	109.2	107.07	109.31	111.47	104.83	108.96	109.78	110.41	109.27	109.91	113.36	112.63	108.83	111.05	111.22	109.31	108.78	109.04	112.27	113.33	108.73	112.39	107.79	107.43	114.28	109.61	110.94	113.44	109.19	112.59	113.54
97.432	98.543	96.694	99.304	97.611	100.77	95.888	96.48	98.057	102.67	95.929	102.06	93.02	93.931	97.812	98.311	101.19	98.458	99.893	96.164	99.454	99.185	100.69	97.358	98.965	98.965	99.406	96.833	100.15	98.239	97.889	96.215	95.403	98.141	92.086	98.153	100.46	96.538	99.668	102.63	94.873	102.06	95.151	96.978	99.999	101.3	94.886	97.863	98.796	96.319
101.5	97.373	98.282	95.471	97.801	94.485	100.42	94.216	99.218	97.609	93.384	98.409	100.64	99.57	99.151	94.092	98.346	98.401	99.109	98.719	100.4	102.26	97.967	96.915	101.07	93.951	97.49	102.63	95.17	94.424	97.367	96.286	94.567	98.707	98.112	97.053	94.526	99.14	92.631	100.94	99.099	96.836	98.602	93.98	95.343	96.672	98.962	94.857	98.972	98.872
107.06	111.47	105.66	109.83	106.68	107.17	106.68	106.72	109.76	107.17	111.34	105.26	107.12	112.51	109.65	110.63	109.33	107.08	109.01	109.36	112.04	106.92	104.93	106.94	108.34	108.06	107.45	107.96	104.02	107.83	112.15	104.97	112.19	109.21	113.95	107.44	107.28	102.84	107.85	108.61	107.15	109.91	111.52	102.96	111.32	106.2	106.38	105.54	112.2	110.16
109.47	106.87	106.67	107.65	103.5	103.88	109.32	107.52	107.45	109.77	109.99	107.25	105.41	104.37	108.98	106.33	104.69	111.01	106.72	106.98	107.97	107.97	104.67	105.88	106.38	106.89	106.51	106.21	107.13	105.72	102.8	105.63	106.14	107.7	105.13	105.93	108.66	103.97	105.94	105.9	109.99	103.47	101.24	109.46	106.74	111.41	107	103.78	105.12	107.44
109.58	112.59	113.83	109.3	110.37	110.35	110.83	117.12	111.28	108.33	103.41	108.66	110.59	110.35	113.14	110.2	107.66	106.77	110.44	108.29	110.89	109.91	111.96	114.29	111.8	112.75	110.89	105.66	105.07	110.56	112.51	110.14	110.09	108.74	106.89	106.25	108.74	108.72	110.93	117.39	108.71	111.05	109.39	106.45	112.47	110.19	113.16	111.53	114.09	109.58
93.064	99.643	100.27	95.51	99.634	95.427	104.11	98.129	97.948	94.761	98.391	99.463	100.74	95.62	97.47	97.264	97.699	98.087	94.536	99.864	94.717	97.666	96.551	99.443	95.471	99.699	102.6	102.34	93.816	98.364	93.739	97.402	99.566	101.68	96.877	97.427	98.244	94.169	101.37	99.472	95.525	98.447	96.242	100.56	101.01	98.091	97.345	103.09	100.06	97.663
97.396	96.211	98.965	97.958	99.143	101.39	96.451	101.48	97.266	97.405	100.24	101.39	95.14	95.611	93.505	96.147	101.39	96.619	99.801	95.302	99.254	98.134	100.27	95.862	96.87	101.67	96.133	99.055	98.686	97.066	98.333	98.817	99.524	96.393	101.29	98.748	104.48	97.858	93.083	95.589	95.768	98.266	95.823	93.831	102.85	94.462	97.925	100.08	99.928	98.008
101.55	99.264	97.135	99.907	99.319	99.512	98.313	97.456	97.923	99.001	98.858	98.281	98.779	99.739	91.967	98.587	97.232	93.976	97.07	97.79	96.683	100.14	102.27	97.923	100.21	97.799	100.61	99.158	95.144	98.385	95.431	100.06	98.832	95.695	97.58	97.234	97.007	102.84	99.823	99.722	97.407	97.471	94.379	98.872	91.458	99.042	99.553	97.015	97.481	96.27
106.34	107.11	111.9	104.65	108	106.89	105.76	107.75	107.13	109.01	106.2	108.65	110.89	111.78	108.35	106.78	105.85	109.02	108.69	108.7	106.12	106.12	110.6	105.98	108	104.75	105.39	108.58	107.1	108.85	103.21	107.52	109.82	104.41	109.99	109.36	106.61	108.48	112.07	104.03	109.48	109.71	106.61	108.09	106.54	109.88	107.53	108.94	103.07	111.26
103.05	110.69	110.83	114.77	112.14	108.58	109.52	110.76	112.25	106.56	109.47	109.32	108.52	108.4	106.79	108.94	108.62	108.52	109.09	108.68	104.39	107.21	107.53	108.23	106.57	108.79	106.1	110.52	101.69	109.01	107.7	106.73	110.21	108.5	109.19	107.24	110.72	105.71	105.61	111.37	109.21	105.61	110.72	104.76	110.24	104.96	108.31	107.89	108.94	109.45
104.39	106.72	104.46	103.8	109.82	111.57	106.3	105.6	107.67	104.24	109.4	109.29	106.09	108.34	108.78	102.78	103.01	107	110.52	102.57	111.25	104.46	104.75	108.66	103.29	106.72	102.01	102.89	102.08	108.38	103.31	105.9	106.5	108.35	106.47	106.17	103.59	100.94	104.26	107.53	111.88	103.89	107.42	105.08	108.22	106.69	107.37	108.28	108.74	109.34
103.05	106.42	106.28	104.81	107.54	109.92	104.35	107.79	109.54	102.97	104.14	102.99	104.26	111.86	104.82	107.77	109.12	109.02	105.11	109.48	103.51	106.9	107.08	105.16	105.58	111.02	101.42	104.79	101.39	105.58	103.36	106.83	110.23	107.31	106.8	105.31	109.84	108.96	107.63	105.81	103.12	109.7	108.54	110.86	108.87	104.42	107.07	107.22	108.02	106.84
105.85	107.37	110.72	103.79	109.67	104.04	111.89	107.57	110.94	108.91	110.62	111.09	109.31	104.02	110.63	111.51	107.96	105.4	108.06	110.63	109.96	110.58	107.05	108.81	107.86	106.07	108.45	109.87	108.84	109.46	111.45	106.78	109.84	108	108.95	109.36	105.95	110.49	107.99	107.37	105.63	104.69	106.8	108.57	106.03	105.02	109.17	108.41	106	107.3
109.35	108.67	105.75	108.08	110.23	106.69	109.86	107.25	109.01	112.87	114.52	106.38	109.33	109.09	105.96	101.41	102.49	106.01	106.79	111.3	108.58	109.08	112.12	103.3	111.55	107.87	109.29	107.26	109.23	106.5	106.66	106.39	109.44	106.41	108.77	109.92	107.25	110.2	104.3	106.67	110.94	108.61	111.04	103.77	111.46	108.08	108.54	104.77	110.34	108.61
107.27	111.51	103.12	109.83	104.37	105.57	105.88	106.47	105.43	103.28	105.82	103.92	110.88	108.85	104.59	100.7	106.89	103	102.77	103.81	104.56	106.16	105.6	107.65	107.64	101.08	105.3	109.73	108.42	104.31	106.24	106.58	104.47	100.95	105.39	105.63	108.19	106.42	103.94	108.38	106.48	108.23	104.72	104.51	100.83	104.97	105.55	102.98	106.87	107.49
107.44	108.84	106.04	112.62	108.56	102.87	111.66	113.33	108.96	111.21	106.36	108.81	107.45	111.24	108.31	107.44	109.02	103.57	106.29	107.25	106.23	110.86	108.4	109.38	112.24	108.7	108.52	108.17	108	109.56	107.32	107.7	110.37	112.65	104.72	108.21	109.81	110.16	106.23	106.11	103.49	109.34	108.52	106.01	109.05	109.74	105.24	103.72	106.86	106.32
104.22	102.34	102.49	103.61	105.29	100.83	100.51	100.22	99.119	103.76	103.64	101.54	95.046	105.97	100.21	99.707	101.13	98.402	103.15	102.09	99.823	97.978	100.13	99.27	96.465	99.998	99.677	101.73	98.693	104.81	103.86	105.86	99.18	104.09	102.51	100.84	98.9	102.25	101.39	101.62	99.099	100.57	102.35	99.872	100.61	100.27	105.11	100.26	100.76	98.586
108.31	105.79	104.64	106.84	108.22	105.29	103.44	110.26	105.66	111.59	110.48	107.03	104.6	111.81	110.55	107.06	109.71	103.43	112.7	108.7	106.58	112.46	110.47	110.06	105.93	106.33	109.83	107.86	107.03	107.08	108.58	106.2	105.5	113.19	108.76	111.47	109.83	108.34	105.63	110.22	107.09	105.96	110.43	109.44	106.36	105.45	110.5	110.75	106.18	109.76
103.38	103.01	100.27	101.58	101.58	101.86	101.05	101.5	101.24	100.88	98.175	99.083	96.404	96.955	98.655	100.91	102.42	99.994	106.79	104.85	101.47	98.697	97.227	104.67	101.9	104.8	96.384	101.39	99.988	100.51	101.71	99.082	100.96	102.47	98.759	102.54	100.38	102.17	100.32	101.35	103.43	99.017	96.379	106.88	100.89	101.48	98.449	102.48	100.25	102.68
108.75	108.99	104.71	99.684	112.63	109.26	108.07	108.67	109.89	106.25	110.6	111.68	108.16	110.96	108.35	107.42	109.04	106.5	112.87	105.93	105.07	106.95	109.91	105.53	109.92	106.98	110.03	103.19	103.1	108.85	106.59	109.11	103.46	103.95	108.09	104.12	112.39	101.34	107.88	108.53	111.54	106.3	107.38	109.13	108.15	109.81	106.96	109.71	109.85	107.76
111.57	107.97	108.01	105.52	105.14	104.48	105.5	107.57	108.92	102.65	107.13	105.3	107.46	104.89	106.59	105.98	109.4	105.7	104.15	106.56	109.3	109.03	105.26	107.15	103.41	104.19	108.28	112.01	111.12	104.62	105.99	105.27	105.38	106.5	106.31	108.32	101.67	110.93	104.26	106.5	107.37	106.42	105.66	108.34	103.36	109.58	106.32	108.85	107.79	105.97
104.82	104.08	107.86	104.29	107.53	106.86	110.55	100.58	107.9	101.49	102.53	107.07	106.54	108.27	107.13	102.96	105.35	106.42	108.33	104.28	105.02	104.33	107.56	106.24	108.73	110.88	106	107.46	102.7	106.1	102.44	105.34	104.59	107.81	109.67	106.18	103.12	105.01	107.31	105.31	105.16	101.09	103.81	103.7	108.47	102.09	105.05	103.48	108.15	106.7
104.62	106.72	105.59	103.79	104.85	104.29	101.44	108.14	104.95	108.46	106.5	109.38	103.46	101.93	109.93	103.12	102.68	110.76	102.51	106.2	107.81	108.72	107.27	105.23	104.02	107.41	108.07	111.97	104.25	102.73	107.64	103.66	109.57	104.68	102.82	105.58	104.45	106.53	105.34	103.9	109.66	105.8	103.62	106.42	104.69	107.44	106.59	107.89	105.02	103.16
98.081	99.928	99.855	98.968	102.31	91.841	97.305	100.27	99.17	97.639	99.77	98.951	101.18	99.322	100.15	99.383	103.02	95.788	99.616	95.979	98.146	96.57	97.45	102.57	98.586	97.665	102.38	99.176	97.451	98.366	98.031	99.486	100.34	100.67	94.597	91.871	96.95	99.157	100.33	97.985	96.454	98.835	98.888	97.918	96.033	99.692	96.553	98.603	96.907	97.984
106.56	105.84	101.91	101.96	105.58	107.2	106.53	104.64	107.54	107.28	103.42	108.45	104.61	102.69	106.87	107.72	108.46	108.62	103.83	104.76	105.97	104.4	104.11	109.8	106.27	105.64	106.34	106.75	102.39	108.1	112.01	108.89	103.35	106.03	107.88	109.41	104.71	102.5	104.73	105.97	106.92	103.89	102.2	104.95	103.85	106.79	109.18	104.07	103.02	107.89
106.91	108.5	109.97	109.2	107.29	107.42	110.9	108.04	105.06	107.42	106.7	106.49	109.06	106.39	114.29	108.61	107.71	107.88	105.92	109.64	110.32	108.25	109.57	110.62	109.5	107.57	106.75	110.11	106.56	105.24	107.08	108.41	106.26	106.53	105.04	106.2	108.52	106.1	106.4	111.86	106.63	107.94	106.46	107.47	107.78	108.72	111.07	106.96	104.82	106.61
108.2	110.2	107.5	101.41	103.98	109.35	100.83	109.25	109.31	106.91	102.86	107.28	108.28	102.97	105.34	106.86	101.68	104.2	109.12	104.02	106.25	107.58	104.7	103.96	107.04	103.22	103.89	106.57	104.88	106.49	107.4	103.95	105.22	108.01	105.86	101.8	106.75	107.81	105.01	104.9	108.52	105.38	106.44	102.07	107.66	108.28	104.43	107.52	105.27	106.28
106.47	108.47	104.5	106.2	109.47	103.62	106.71	102.84	106.55	107.22	105.68	106.42	107.38	112.37	109.67	108.73	100.14	104	104.41	107.53	112.01	109.18	107.63	103.28	105.06	108.77	110.38	105.21	101.33	102.65	105.99	112.99	104.68	105.18	108.44	105.98	107.26	105.49	104.47	102.75	106.29	103.69	103.91	105.56	110.73	106.05	110.75	102.99	109.51	107.82
107.41	104.55	103.84	105.35	106.2	103.83	107.37	106.55	112.12	102.13	105.88	104.26	107.7	106.03	99.552	106.32	107.45	106.03	105.73	101.88	106.5	105.03	110.27	102.36	106.7	107.62	107.26	105.26	103.67	104.59	108.44	102.76	106.34	107.64	105.88	107	98.534	105.93	110.6	105.08	105.23	107.87	106.91	106.47	107.44	104.51	104.73	103.98	102.74	105.3
111.45	107.02	107.35	107.41	109.96	107.43	110.32	110.58	111.8	106.59	108.41	110.33	109.24	112.47	107.72	105.69	103.41	112.08	108.65	109.74	106.49	106.13	104.75	105.17	109.51	106.32	107.8	113.46	110.45	105.56	109.7	110.15	105.83	108.72	104.52	103.19	109.11	109.79	107.52	107.85	103.15	107.96	104.31	111.08	102.79	112.43	109.11	112.13	107.49	108.86
108.5	106.12	105.27	104.89	103.65	100.58	104.75	106.37	103.14	105.4	108.08	103.6	106.91	104.78	101.42	105.43	104.67	105.52	107.43	106.73	102.93	110.83	104.2	106.56	108.8	101.82	103.2	103.68	105.47	104.08	101.13	107.97	106.46	106.7	109.88	104.25	103.86	102.19	109.4	99.34	102.84	107.49	103.93	111.21	104.35	107.35	104.54	103.94	102.32	104.4
98.111	96.872	97.188	99.042	98.798	98.452	99.64	98.194	99.369	101.96	98.044	100.6	95.704	101.84	101.67	99.156	101.9	93.206	98.963	101.39	95.716	98.067	97.718	97.223	97.722	98.511	95.501	97.518	95.696	97.163	100.18	97.492	95.56	101.82	96.312	100.27	101.14	101.75	99.554	96.701	97.586	98.287	94.163	95.186	99.605	94.691	96.346	98.74	99.841	99.28
105.28	101.59	105.53	104.16	104.9	107.02	106.4	102.58	107.7	104.31	106.84	104.98	100.98	101.64	105.16	102.23	103.81	104.35	101.81	106.49	105.63	107.49	105.36	109.67	106.74	107.82	102.61	108.77	104.09	102.13	101.92	106.42	103.28	105.45	104.03	105.89	103.12	106.82	108.32	107.13	103.48	108.19	104.72	105.52	105.98	104.56	99.819	107.35	107.57	108.71
101.72	108.72	104.39	106.09	106.59	110.91	102.11	107.22	107.94	108.44	106.34	111.3	106.06	107.93	105.76	104.95	105.26	106.02	103.27	102.95	106.3	107.04	106.99	109.55	107.68	104.44	106.69	105.96	110.11	105.62	104.69	102.35	104.52	107.12	108.9	103.47	107.3	107.59	104.81	108.08	106.66	106.2	104.11	102.33	103.62	108.8	105.57	105.35	105.65	104.75
108.07	109.35	109.9	106.32	111.3	105.5	105.03	102.7	106.1	112.32	105.02	105.88	111.07	107.63	105.57	107.34	108.08	111.55	106.86	109.65	108.77	110.17	107.19	107.65	108.95	105.49	110.52	104.7	107.79	113.51	108.19	111.58	106.24	104.14	110.36	107.91	107.87	108.04	106.85	109.82	106.07	108.46	105.45	107.18	107.97	104.42	110.45	109.38	109.86	107.48
108.48	105.66	106.89	106.1	104.92	110.79	109.13	111.34	109.41	104.76	111.85	110.36	109.89	107.64	106.11	106.64	109.77	109.8	108.33	106.3	107.74	106.46	106.94	106.15	107.18	105.27	110.74	110.27	115.6	109.81	112.52	107.34	107.87	107.54	107.27	109.7	107.32	109.69	111.54	110.06	112.33	111.44	106.02	113.65	105.94	107.57	108.27	111.85	112.03	106.34
94.435	101.46	103.53	101.54	100.08	102.18	97.273	100.68	100.05	97.972	100.61	96.54	102.88	103.99	98.933	104.35	102.33	100.92	106.23	104.41	101.35	100.5	101.52	102.15	104.53	104.66	97.791	103.53	105.75	100.12	99.246	101.58	101.9	102.55	102.23	99.794	101.27	105.8	100.49	102	101.84	94.63	102.64	100.72	97.313	101.74	101.43	101.12	102.93	100.14
94.455	98.375	98.7	94.812	99.12	101.38	96.678	98.986	95.986	95.485	103.27	95.328	97.114	101.1	98.79	103.19	99.457	97.428	94.947	98.018	100.2	95.793	95.633	99.216	98.985	97.018	96.395	98.472	97.108	100.68	96.826	95.843	96.501	103.62	101.07	98.496	98.837	98.722	97.159	99.65	101.42	95.318	97.377	99.087	93.821	97.384	95.146	98.648	93.633	97.575
110.02	107.8	100.68	107.13	105.95	103.18	107.78	103.83	109.33	103.37	111.95	106.21	102.84	102.01	107.13	103.69	110.49	105.75	107.28	105.29	108.7	102.46	105.05	104.38	102.33	107.1	102.86	106.01	108.97	104.43	102.76	104.23	105.05	105.73	110.26	101.81	104.4	107.78	102.76	105.75	109.79	110.42	108.1	103.87	99.087	111.77	106.11	100.59	106.58	103.35
111.6	106.5	108.3	105.74	108.87	105.9	106.1	111.4	107.86	107.81	109.08	107.61	109.8	106.97	109.31	105.23	105.53	105.55	106.34	105.27	102.31	107.79	108.67	104.77	107.12	105.36	108.63	108.83	109.19	107.65	105.87	108.39	108.7	108.7	105.98	107.3	107.1	104.87	109.01	104.09	106.78	108.95	106.34	107.82	104.98	103.48	109.01	109.64	107.51	105.93
107.16	107.82	105.4	105.23	108.72	108.55	106.36	105.96	109	105.52	106.75	106.03	100.39	105.01	107	104.89	108.42	103.89	109.58	106.53	103.53	101.23	105.73	106.92	106.19	102.57	105.43	106.92	106.15	105.26	96.544	103.73	110.35	108.75	108.52	104.19	104.41	105.34	108.95	104.35	105.28	107.3	101.95	102.91	104.99	103.67	108.87	105.17	101.74	102.85
101.53	100.78	100.77	98.929	101.47	99.912	99.375	102.33	98.842	101.62	104.27	103.18	98.76	104.64	100.46	101.56	103.28	100.81	101.75	97.894	104.29	99.993	100.93	97.935	104.62	100.42	102.03	105.54	102.47	103.5	99.005	101.57	103.08	101.25	103.93	104.53	98.845	96.961	99.456	100.11	100.01	97.351	108.21	99.875	103.77	98.759	103.1	100.81	101.31	101.74
105.45	105.83	100.43	105.28	104.72	107.12	106.86	107.21	104.67	107.18	104.45	108.98	106.61	110.46	102.14	99.329	106.36	108.23	105.62	103.64	101.12	101.49	105.84	107.03	107.37	108.61	107.63	107.91	108.84	105.39	105.91	107.87	104.55	100.67	104.26	105.36	104.05	110.02	104.64	107.93	106.01	104.99	104.27	108.49	105.11	111.5	103.65	109.16	104.74	109.82
105.44	110.63	109.91	105.36	107.4	105.84	107.89	105.71	103.39	101.49	107.03	108.66	104.47	101.19	103.56	110.69	107.55	107.52	103.45	107.23	105.87	104.7	105.89	105.52	108.47	108.94	101.97	104.89	106.82	107.79	106.35	105.12	106.71	108.66	101.05	103.04	106.07	104.67	105.85	103.67	103.06	106.63	104.55	110.17	103.65	109.97	107.27	104.68	102.32	107.59
108.93	111.45	105.25	107.06	105.33	107.55	113.61	106.1	108.63	107.61	107.32	108.12	110.83	107.2	107.25	107.63	107.71	104.46	107.27	107.73	109.63	107.41	108.97	111.91	104.13	107.84	111.36	111.56	106.79	106.4	109.67	108.71	103.41	110.59	103.57	108.69	106.89	108.61	109.36	110.87	108.77	104.32	102.41	104.34	108.1	108.64	112.69	110.58	109.16	110.79
106.34	102.26	105.38	106.81	107.14	105.77	110.89	108.65	105.59	105.49	106.48	101.65	107.56	106.72	106.07	105.19	109.72	101.15	103.06	104.41	105.73	110.96	107.71	106.64	106.17	106.77	109.41	108.47	107.43	108.49	102.82	106.43	111	108.15	105.97	100.81	106.88	107.91	108.34	109.3	110.55	106.99	106.14	105.15	104.59	105.58	111.08	106.82	108.84	106.72
109.47	105.64	107.48	105.71	107.28	103.21	104.46	107.24	106.14	105.38	101.71	104.87	103.22	104.32	109.19	107.76	106.41	108.37	105.6	107.58	105.62	109.14	106.14	103.12	107.41	101.28	107.95	104.19	107.48	101.79	105.59	104.44	104.42	104.92	105.1	107.37	106.89	105.69	108.63	106.72	103.14	107.01	102.97	103.25	105.27	103.22	107.84	100.48	107	105.76
101.62	108.86	108.5	111.77	108.32	108.4	105.35	107.75	107.13	108.42	106.35	109.01	104.57	108.09	106.53	106.89	102.08	110.45	108.12	110.18	111.64	107.38	107.78	108.91	105.51	108.08	106.46	108.43	109.62	108.43	109.75	110.67	111.02	105.94	110.15	108.73	108.41	111.83	105.14	105.45	107.65	103.43	107.24	108.52	107.33	107.27	104.96	105.72	107.67	107.69
112.3	113.88	113.33	110.27	113.62	111.68	110.1	107.43	111.62	115.22	111.35	112.11	111.27	111.18	111.71	110.44	108.65	110.93	110.17	107.59	109.22	107.06	112.09	111.04	112.23	109.32	110.51	109.94	110.66	114.38	109.74	106.55	113.58	106.29	110.25	115.76	112.22	112.79	110.17	108.53	107.91	110.16	113.32	109.24	108.37	110.06	112.5	113.76	113.54	110.65
95.968	103.08	96.299	101.68	101.42	98.8	101.94	99.602	100.05	102.2	96.895	103.78	102.98	98.489	100.95	96.672	101.35	101.49	96.105	101.39	100.69	100.3	101.99	100.78	100.33	103.91	99.529	95.819	100.7	104.71	100.1	100.66	102.56	100.96	101.81	101.22	100.49	102.78	103.7	99.714	101.81	100.28	101.2	96.185	100.52	98.83	100.42	100.15	100.27	95.453
111.11	106.78	108.24	104.24	109.2	106.61	109.94	109.76	110.6	106.83	110.05	108.63	112.01	108.98	106.73	107.76	107.91	108.68	106.49	110.87	107.02	107.57	108.84	107.18	108.32	106.02	107.15	107.79	101.53	103.34	106.09	108.05	105.96	107.96	107	104.35	110.81	108.07	110.14	109.91	110.17	106.52	108.74	109.74	104.63	106.09	107.52	111.16	109.59	105.19
107.57	102.16	108.05	106.05	106.2	104.41	104.82	101.19	106.18	103.07	104.27	112.45	105.15	106.32	105.88	106.64	108.23	103.75	105.98	106.63	105.29	105.52	108.77	106.67	106.06	105.84	104.84	105.04	105.22	106.3	107.5	105.8	106.15	99.574	103.06	108.01	104.9	107.72	105.31	107.6	104.91	105.23	103.91	105.23	109.67	103.82	105.67	103.48	107.94	106.64
108.76	107.64	110.01	111.12	103.17	104.38	108.68	104.78	110.68	109.96	107.68	111.41	110.27	110.84	107.54	108.02	109.11	106.87	105.01	108.8	111.24	108.48	109.4	107.61	108.66	108.34	110.38	106.46	109.94	108.53	107.9	106.86	108.33	106.94	110.5	107.35	112.14	104.81	109.41	107.99	111.93	105.44	111.03	112.39	105.84	110.89	106.78	106.29	107.13	110.22
106	102.57	104.93	102.01	103.24	102.17	102.27	99.212	103.75	100.38	104.13	100.57	106.9	102.94	102.36	103.07	100.88	100.58	103.87	102.08	99.93	104.85	103.91	104.23	103.35	103.95	98.7	105.05	101.94	100.47	103.92	99.281	103.11	104.67	98.917	104.02	102.62	107.49	106.19	100.21	100.92	102.39	104.35	104.03	102.77	103.78	102.1	101.99	105.72	106.63
114.91	106.3	107.98	109.77	109.97	104.66	107.9	109.13	106.43	103.02	106.51	109.55	108.67	110.09	109.5	110.15	108.6	107.03	106.17	105.89	107.68	112.15	110.19	109.3	109.44	105.03	105.46	109.17	105.38	111.26	106.41	103.75	107.41	110.75	112.01	110.46	106.4	107.29	106.74	110.61	110.25	107.2	106.59	110.66	110.05	107.45	107.58	109.16	108.63	108.14
110.65	112.32	106.64	107.18	108.63	109.13	110.02	109.59	109.94	110.94	109.43	108.1	109.11	108.53	113.36	109.85	109.47	107.79	105.9	109.55	107.07	113.28	106.89	104.59	109.07	105.62	109.63	109.75	106.89	109.44	115.18	105.39	107.25	109.32	106.74	107.05	108.32	112.42	109.82	112.2	110.49	109.46	104.33	111.8	109.87	105.5	109.82	108.52	107.45	105.77
97.866	102.22	103.26	99.664	102.94	98.272	99.675	99.295	98.751	100.34	99.226	97.934	98.825	98.284	101.24	100.44	98.074	98.336	100.8	97.942	103.03	102.61	100.62	99.984	104.48	103.71	96.313	101.21	99.941	102.41	99.033	101.65	104.74	98.955	101.5	98.433	98.756	101.95	101.49	102.38	96.94	101.78	98.1	104.9	98.744	97.258	99.638	103.34	98.338	103.18
101.2	106.9	105.89	107.77	108.32	105.63	108.4	106.6	104.6	104.14	112.6	107.58	104.77	102.58	104.63	104.17	105.79	104.33	110.04	109.48	101.61	107.99	107.32	105.52	108.27	104.4	102.93	105.38	104.06	101.13	106.8	107.79	102.67	105.8	103.41	105.05	111.82	106.59	106.64	108.25	107.02	106.18	104.42	104.44	109.4	105.51	105.91	103.91	109.9	106.17
109.89	106.33	105.25	110.11	105.36	106.09	103.37	108.54	105.14	109.02	106.51	106.8	106.4	102.27	103.85	102.02	108.02	107.32	100.95	108.6	106.66	109.16	105.08	103.71	104.96	108.23	102.78	105.06	106.85	103.61	109.37	104.61	107.55	101.53	110.31	110.79	105.27	109.77	107.16	102.99	106.55	107.51	104.48	103.9	104.43	103.48	105.62	105.36	103.89	107.63
107.65	107.57	107.34	104.49	107.16	110.01	110.99	109.21	102.94	105.62	108.57	103	108.26	104.03	112.88	105.51	105.93	110.45	107.11	104.28	111.41	105.03	105.86	111.14	107.26	111.44	106.93	106.94	107.89	105.32	108.62	103.2	104.96	109.5	109.01	107.82	105.43	107.69	108.31	108.62	109.71	108.49	112.28	106.22	111.58	106.58	104.35	107.24	110.33	110.14
111.64	109.27	107.23	104.27	108.47	107.43	109.43	107.78	107.24	105.14	105.69	108.22	108.39	111.5	108.1	108.44	111.15	110.84	107.8	107.03	104.37	107.19	108.23	112.1	113.59	109.95	104.91	105.73	109.8	111.92	107.57	108.34	112.11	113.93	106.87	107.73	104.81	105.58	112.05	110.68	110.97	112.36	107.14	107.5	110.82	108.09	109.79	112.61	102.98	104.52
111.09	100.34	108.66	109.2	108.29	105.68	111.67	105.41	108.23	109.45	105.71	107.43	108.7	111.32	109.35	108.54	113.11	106.92	109.99	106.29	108.49	112.55	107.8	109.68	105.75	106.88	107.79	108.19	108.31	104.45	108.23	112.34	108.53	109.17	109.54	106.25	106.64	106.55	110.36	113.72	107.21	108.33	110.05	104.92	108.3	110.65	106.43	111.13	105.44	108.18
108.09	105.08	102.37	103.41	108.11	103.23	102.12	102.92	105.92	108.06	106.43	106.36	106.8	103.55	109.67	109.68	104.59	108.17	102.37	104.05	108.46	106.42	104.21	103.28	107.51	105	104.77	100.17	107.38	104.95	107.27	106.25	105.79	109.91	104.5	102.56	105.52	109.46	103.75	110.53	100.85	104.47	106.02	107.59	105.03	104.84	104.23	105.54	107.68	107.6
109.42	104.33	107.51	111.25	105.73	110.9	109.19	105.27	106.17	104.93	108.07	103.55	105.31	103.82	108.28	106.86	105.17	108.64	105	108.97	109.12	109.66	107.7	105.55	110.42	107.64	103.24	109.53	111.34	111.67	112.49	106.05	106.41	109.39	109.05	108.09	106.68	111.07	110.21	110.2	109.13	104.83	110.78	107.79	111.59	110.56	108.53	110.91	104.81	105.72
105.31	101.33	105.49	104.74	104.62	100.93	105.11	104.31	103.63	104.63	101.09	106.34	103.46	105.38	106.28	106.46	102.12	104.45	108.74	104.73	107.41	104.61	108.3	104.78	100.42	107.88	105.99	103.88	106.45	101.98	104.49	106.24	106.86	106.51	107.51	106.57	108.01	98.235	106.6	103.47	106.6	104.9	108.29	107.49	101	104.03	103.77	105.3	109.78	110.21
110.51	110.29	108.39	112.67	114.93	109.97	110.44	110.95	112.17	110.66	111.86	105.38	115.02	114.47	112.79	110.5	111.71	111.3	111.28	107.65	105.31	111.29	106.29	112.4	111.7	105.76	111.4	110.62	110.12	105.41	113.47	107.74	111.28	112.26	109.17	108.84	112.39	112.87	108.33	113.07	109.29	110.82	109.88	106.55	110.99	107.91	115.01	107.45	113.58	106.74
109.42	108.24	109.21	104.81	103.75	110.76	109.63	105.47	110.03	110.84	112.22	105.78	109.91	105.83	110.06	111.09	108.79	113.22	105.7	109.28	109.03	106.05	107.97	107.58	107.54	107.7	109.56	108.41	107.7	107.93	108.19	113.01	105.65	108.92	109.22	110.88	110.88	106.31	108.9	107.91	107.89	111.07	106.51	108.05	110.65	107.56	109.53	108.71	109.77	102.83
99.442	97.152	97.533	97.986	98.816	95.08	101.62	100.84	97.334	100.8	97.201	98.386	96.662	91.635	95.107	97.159	98.937	97.494	97.341	98.114	97.699	100.38	94.689	98.324	98.783	100.48	98.473	96.492	96.679	100.29	97.606	98.554	99.007	97.73	99.261	97.054	97.145	94.155	93.869	98.055	101.23	98.561	100.02	96.05	94.211	100.33	96.685	96.338	96.961	100.3
102.06	110.29	106.11	104.36	106.18	109.99	106.2	106.06	103.18	109.75	104.16	102.71	107.37	107.86	103.45	110.15	107.68	105.5	106.2	103.59	107.93	103.2	104.6	104.68	106.89	112.11	107.13	103.06	105.83	106.58	108.12	104.7	104.88	104	109.9	107.89	104.44	102.45	104.77	104.21	104.03	107.66	101.31	107.22	104.96	110.54	107.1	107.47	107.74	103.99
104.91	104.75	103.78	107.78	109.72	107.07	109.43	109.58	108.17	106.36	108.11	107.54	106.13	106.76	103	105.16	105.59	107.28	102.27	101.93	106.92	104.71	105.38	109.3	104.48	107.79	109.73	104.32	105.39	109.79	105.35	104.25	108.29	107.98	103.17	107.76	105.24	106.75	105.92	105.95	101.51	108.4	107.44	105.92	103.97	103.49	110.17	109.73	110.43	104.09
103.78	104.93	102.76	107.99	108.1	106.05	104.67	103.12	107.34	104.5	108.39	106.88	112.87	107.16	106.24	103.27	99.324	105.88	106.07	101.05	102.55	108.8	103.68	106.41	108.02	108.87	105.08	106.06	106.51	108.91	105.2	107.14	103.59	111.15	104.17	108.43	105.76	107.08	106.01	105.06	106.14	110.58	106.6	106.09	107.64	103.18	106.99	109.94	107.96	107.86
108.23	108.11	109.97	106.39	109.64	109.99	109.47	113.13	110.92	103.31	110.63	104.24	106.98	107.74	104.92	108.83	107.71	110.58	110.06	111.51	107.07	108.38	109.9	110.94	107.07	106.61	112	109.94	107.91	105.51	111	109.29	107.35	107.66	111.54	110.65	107.76	108.19	110.11	109.37	113.31	105.52	105.86	110.5	108.44	108.88	104.65	107.77	110.42	110.1
104.49	102.41	105.69	108.15	110.97	105.6	104.46	104.71	107.32	106.06	111.07	106.17	103.71	107.5	103.46	109.14	106.35	109.96	105.24	103.77	106.85	111.18	109.21	107.46	106.61	106.3	106.78	101.91	105.14	101.79	105.69	106.15	104.12	109.53	104.72	111	104.08	107.2	104.98	105.7	102.02	105.05	107.07	108.62	107.56	110.2	109.25	104.02	105.16	106.77
108.32	104.69	103.35	105.9	106.81	105.1	103.81	106.3	109.47	103.95	101.07	107.75	105.93	107.06	105.76	110.61	106.63	108.99	105.59	102.4	101.89	105.29	104.74	107.95	107.29	106.74	105.3	107.13	105.7	104.58	104.11	103.41	108.43	102.72	108.09	106.13	103.08	107.53	107.55	104.26	107.65	102.63	105.93	105.79	104.78	104.89	102.15	107.75	107.37	106.03
97.912	98.183	97.015	99.793	100.82	104.45	96.296	102.01	99.113	99.305	94.012	103.03	99.148	96.354	98.941	98.4	99.336	98.996	96.974	97.038	100.32	100.51	99.174	98.867	101.12	98.984	102.74	99.263	96.254	100.73	97.193	101.31	97.488	96.718	101.08	102.75	102.72	100.34	100.77	102.84	95.412	99.732	99.545	99.825	97.67	96.758	95.874	99.547	100.38	93.969
108.02	110.6	108.67	113.53	107.31	110.03	106.36	108.67	111.03	112.78	108.67	110.28	105.43	108.08	111.44	106.45	110.03	107.67	109.79	109.18	108.99	115.35	112.92	116.32	110.73	112.91	110.81	111.85	108.22	113.25	109.82	112.97	107.54	112.32	109.23	108.07	113.04	108.47	112.59	112.86	112.27	112.58	113.54	110.01	112.63	115.46	112.93	109.45	113.57	107.62
100.19	109.77	104.34	102.08	108.22	107.94	113.28	102.84	108.21	102.11	99.785	105.01	103.37	105.31	106.82	107.42	108.5	104.49	103.85	106.14	106.89	106.04	106.29	107.67	107.66	107.16	104	104.7	106.48	105.79	108.19	102.8	108.04	106.52	102.99	109.89	107.21	105.61	106.14	105.83	104.29	107.34	105.48	103.52	110.46	109.53	103.5	99.45	104.21	103.36
110.67	104.48	107.64	103.95	104.72	109.72	106.28	103.69	108.04	107.03	110.63	105.64	108.14	108.99	106.5	110.47	106.7	105.83	112.04	111.24	111.49	105.84	111.52	102.15	107.56	112.6	108.57	109.5	107.83	110.09	109.31	109.08	108.64	102.04	106.14	108.64	104.42	106.09	110.43	110.57	106.44	103.99	105.53	102.47	108.53	108.39	110.92	106.39	108.47	112.88
98.558	97.861	100.74	97.641	99.056	98.929	97.234	97.022	100.91	105.88	100.39	99.549	100.84	98.195	95.79	95.074	96.675	98.132	98.715	96.903	98.153	96.457	95.637	102.46	99.89	97.948	97.398	100.21	100.57	98.211	96.197	101.63	98.244	101.68	97.36	93.049	94.522	95.394	99.768	101.1	98.421	97.509	96.298	100.4	100.18	98.167	95.804	99.966	100.54	102.1
101.49	111.59	105.71	106.37	107.88	113.53	104.49	107.75	110.74	106.45	108.13	106.12	108.34	111.68	106.27	108.82	107.19	109.34	110.13	107.4	105.55	108.91	106.48	109.58	106.52	115.52	105.83	110.73	105.19	110.37	108.79	108.32	111.09	109.43	110.3	113.01	107.32	108.86	111.54	110.04	105.97	108.68	106.28	105.34	103.73	108.46	105.32	107.81	111.54	107.68
110.78	111.09	103.31	105.77	105.42	107.5	107.86	105.94	102.58	107.93	107	103.2	104.7	107.25	104.29	106.97	108.18	107.57	108.39	108.47	107.26	111.57	111.14	105.72	106.33	108.32	100.45	109.64	103.76	106.4	106.63	105.74	105.55	107.05	107.18	107.48	108.99	103.5	104.37	105.52	107.18	107.29	111.16	102.85	107.21	105.87	103.17	107.72	100.74	111.01
100.87	111.78	106.46	104.65	108.17	103.22	107.77	106.96	107.88	103.54	105.04	104.83	105.48	107.19	104.02	105.98	102.27	109.46	105.67	101.54	106.2	106.68	109.44	107.26	108.66	106.24	105.12	108.91	112.15	104.9	104.58	110.14	110.28	108.31	111.41	105.39	104.13	107.28	105.6	107.63	107.51	105.42	99.481	101.8	103.34	107.48	104.67	108.78	106.79	103.61
108.39	108.13	109.66	110.31	109.76	107.29	109.47	109.88	115.01	109.07	107.62	108.1	112.39	110.64	112.45	111.78	113.1	110.13	110.58	113.48	107.8	110.98	106.62	115.58	110.17	112.99	109.77	113.43	113.2	107.43	112.25	103.45	111.32	108.24	106.4	111.24	110.96	110.38	106.33	109.68	111.57	110.04	112.13	106.12	108.16	112.96	112.65	109.87	112.89	111.35
106.53	107.54	106.6	105.53	111.54	106.39	107.48	112.45	110.04	108.87	110.91	107.39	110.78	107.46	108.1	109.48	110.8	107.62	111.17	111.45	109.8	105.23	103.28	112.72	111.29	112.27	113.76	108.98	110.13	107.79	106.57	108.1	105.76	107.17	105.66	112.28	105.98	108.99	104.83	107.02	109.18	108.42	107.7	102.77	107.92	113.34	106.25	106.09	109.53	105.01
103.31	102.36	107.61	101.4	103.61	105.08	107.96	109.22	104.57	106.51	107.28	103.28	104.47	108.05	106.74	109.17	105.01	110.16	103.85	109.04	107.36	104.61	99.627	104.16	103.07	105.53	104.59	103.78	102.95	105.43	106.07	100.22	104.54	105.33	112.33	106.81	100.09	104.8	102.17	105.81	107.66	108.79	104.68	105.68	110.11	104.66	100.97	108.03	110.15	108.31
106.09	101.27	105.67	105.49	103.97	107.28	105.84	111.58	102.42	104.38	107.59	106.38	106.71	106.94	100.94	102.07	104.53	106.46	106.43	105.3	107.62	103.43	109.21	101.75	105.83	100.66	105.93	104.76	107.5	108.17	104.65	106.44	103.54	107.12	106.41	106.93	105.63	105.74	107.8	105.2	106.76	104.55	104.69	107.48	105.86	101.01	105.35	106.1	106.87	109.42
108.75	108.27	107.26	105.61	104.9	106.85	101.56	103.05	111.17	103.3	104.1	108.24	104.89	106.1	100.94	107.89	109	108.89	106.17	102.94	113.47	107.7	107.08	107.31	102.25	103.56	104.05	102.22	103.79	107.63	106.16	104.15	107.21	107.75	105.81	107.59	103.26	105.18	102.26	106.53	106.83	104.03	106.75	102.93	101.18	103.76	103.36	104.19	103.85	104.87
101.48	98.701	100.1	99.694	100.33	101.15	99.929	95.855	100.7	102.18	101.84	95.538	102.89	100.75	99.038	100.51	103.92	100.76	101.54	102.17	103.34	103.31	99.825	104.96	103.96	107.49	100.21	98.29	100.73	104.82	100.76	100.82	98.044	92.361	104.91	99.173	102.69	102.22	98.311	93.752	107.84	102.5	102.4	96.584	103.5	102.36	98.5	102.06	106.23	98.68
102	108.59	101.05	106.85	105.05	110.45	104.84	106.1	108.49	102.02	104.45	107.71	105.28	106.05	106.83	105.5	105.7	103.68	107.39	105.57	104.51	104.68	106.1	107	104.12	104.7	102.35	105.16	110.42	105.76	112.1	104.2	107.07	105.77	105.06	105.64	102.81	104.34	106.72	104.22	105.32	104.07	103.27	105.47	102.36	105.39	113.06	104.81	108.3	101.04
108.9	106.73	112.79	111.16	108.86	102.22	107.57	105.44	102.46	104.7	112.69	107.21	108.7	109.19	108.35	104.31	102.67	104.86	110.46	109.44	116.04	103.52	103.74	108.84	105.1	101.98	106.76	107.12	110.9	108.62	107.69	101.41	104.99	102.88	106.84	103.38	104.24	101.76	104.61	106.41	102.69	103.32	103.25	105.3	104.89	110.08	109.5	104.59	105.13	109.95
110.04	107.22	110.27	108.27	111.89	105.03	107.71	105.87	105.42	111.12	110.58	106.83	109.22	110.7	110.43	110.87	111.85	109.18	114.35	110.02	110.86	108.76	112.27	108.18	111	105.72	108.36	110.95	108.35	106.52	108.83	107.79	112.2	108.31	109.8	110.17	109.76	111.22	111.64	111.75	108.46	113.6	111.41	106.15	107.1	112.43	112.91	108.31	111.09	116.65
105.48	106.73	108.93	105.37	107.86	108.42	105.96	107.65	107.55	106.64	100.09	102.74	107.15	105.03	102.27	110.63	108.65	107.5	104.39	102.74	107.79	109.5	106.07	108.98	105.86	110.8	108.47	101.25	104.22	107.89	107.44	107.53	102.74	103.8	105.76	108.73	109.38	108.21	105.89	105	105.15	104.4	107.13	109.04	109.97	104.47	107.6	105.45	109.56	106.83
105.05	99.506	110.05	106.49	110.44	101.32	103.12	104.72	104.23	102.84	108.38	104.99	106.66	105.14	108.4	105.85	103.64	106.47	104.94	104.2	101.81	107.61	108.07	106.44	100.71	107.92	102.49	105.69	103.66	102.1	104.42	107.61	109.79	106.08	103.58	104.21	104.87	108.28	100.84	107.05	102.72	100.83	105.51	105.17	107.87	104.25	105.71	108.42	108.28	100.21
110.83	110.04	109.17	106.8	107.61	114.46	113.5	113.02	109.61	106.84	109.77	108.04	104.05	108.33	107.23	111.05	108.37	105.09	108.16	105.45	112.51	105.59	105.78	109.06	108.7	106.41	108.34	108.74	103.34	108.05	108.79	112.75	109.16	110.97	108.22	107.71	109.33	103.77	108.12	114.02	108.29	107.25	109.3	109.53	109.16	108.04	105.15	105.65	107.64	107.89
101.02	100.56	100.23	102.01	99.586	95.716	96.745	98.48	98.282	101.52	100.15	98.019	100.8	99.491	100.67	98.204	98.091	93.563	99.77	92.224	94.227	99.526	96.602	96.002	96.79	97.172	94.929	98.707	94.953	95.59	97.927	97.039	99.077	95.859	95.703	102.68	102.32	100.63	99.588	94.467	98.791	96.296	92.989	99.28	96.228	100.52	100.16	99.68	98.761	96.733
98.787	102.31	99.328	96.512	98.707	98.414	95.937	99.41	103.77	97.3	100.69	98.374	102.52	95.787	101.71	96.703	104.29	101.68	97.061	100.65	97.073	96.135	104.17	97.145	104.08	100.91	100.77	102.67	97.099	100.73	99.101	98.938	100.1	97.827	100.19	102.42	100.27	100.55	96.33	99.881	101.02	98.721	103.19	100.88	102.69	98.294	97.764	100.52	97.343	101.92
106.06	106.94	103.84	106.69	103.96	105.6	108.39	109.06	106.09	104.03	108.1	106.69	104.04	105.45	107.29	105	103	105.33	111.79	105.23	105.48	105.85	108.05	104.91	106.46	106.14	105.01	107.3	106.77	109.32	106	103.39	104.24	108.59	102.07	105.39	107.56	105.01	107.56	102.06	107.07	107.45	108.35	109.12	103.64	104.94	109.3	108.79	106.09	105.92
100.64	106.89	102.15	105.12	109.04	103.79	104.61	105.31	103.3	107.42	107.02	107.31	105.43	110.44	103.68	104.75	109.06	107.58	107.65	106.17	103.54	107.72	105.68	107.81	105.91	113.23	104.03	104.08	107.47	106.33	104.49	107.04	105.99	102.71	106.2	108.32	107.93	103.34	107.92	108.81	100.12	103.72	103.49	107.34	101.15	109.49	108.56	98.645	105.4	106.51
106.04	106.16	107.61	103.78	105.9	108.17	107.27	103.62	107.29	105.21	108.72	105.12	108.43	111.67	107.71	108.42	106.21	104.27	107.36	107.88	108.46	110.27	105.66	106.13	110.97	105.45	105.99	109.82	108.64	107.1	104.82	106.31	108.15	103.82	108.92	103.68	104.87	108.26	105.52	106.53	104.5	106.42	109.79	107.45	107.65	107.94	105.02	110.6	105.91	107.44
107.28	105.45	106.39	107.94	105.62	110.21	108.94	111.55	107.25	107.84	105.27	109.91	103.72	108.8	110.87	108.03	109.39	107.97	106.56	108.45	106.15	109	106.26	109.43	108.52	108.8	110.1	106.95	112.21	109.14	104.14	107.84	107.87	104.51	106.48	108.01	110.61	105.4	105.49	109.71	111.53	102.49	109.96	109.76	105.54	103.18	108.75	110.13	107.38	106.22
106.69	111.35	106.75	101.73	107.24	105.82	109.21	108.41	110.1	109.38	105.62	109.53	108.73	108.55	107.97	104.89	108.71	106.43	104.94	107.79	107.13	105.75	107.62	108.16	107.5	102.98	108.19	108.99	111.89	109.02	107.67	108.86	112.1	108.36	111.41	107.85	106.91	104.99	107.49	106.31	111.85	105.24	108.88	109.31	106.95	108.4	111.2	102.53	108.03	106.97
105.94	104.67	105.98	102.69	105.33	105.27	106.9	103.81	107.51	106.22	104.84	105.4	107.52	105.13	107.37	109.78	107.49	108.3	109.96	107.69	101.98	104.51	104.25	106.24	107.76	105.24	104.44	107.28	103.82	110.32	102.7	108.29	107.19	108.09	110.61	106.15	105.68	107.42	105.14	100.83	103.2	107.83	107.96	105.38	107.71	107.32	108.17	107.64	104.21	104.42
103.86	105.67	105.66	106.19	107.53	104.95	105.95	107.01	108.85	105.03	102.96	103.03	100.43	107.48	105.12	99.837	109.02	106.19	104.83	106.37	104.59	101.44	108.32	103.24	106.39	104.06	104.11	101.88	103.68	106.34	108.53	101.06	102.67	106.09	106.58	107.28	105.32	105.87	106.68	105.44	110.23	101.91	103.63	105.75	105.03	101.86	104.19	106.64	100.16	103.55
100.6	97.543	101.94	98.575	97.856	97.739	102.59	101.12	94.217	96.345	97.326	101.18	103.02	102.54	98.117	95.666	96.25	98.268	99.489	101.84	98.476	97.722	98.853	100.76	95.976	94.815	102.29	101.3	95.849	100.28	98.541	95.597	96.812	95.236	96.616	94.116	97.24	98.823	97.13	98.097	98.283	96.537	99.145	98.529	103.32	99.954	96.368	99.836	96.191	94.939
104.3	106.12	110.76	107.06	105.27	108.74	108.49	110.18	108.53	104.23	106.01	110.53	111.1	105.64	106.85	112.9	109.62	111.86	111.44	109.2	107.91	109.44	107.79	111.36	105.31	106.94	106.33	109.65	111.26	109.53	106.89	109.32	105.68	107.31	105.01	105.34	110.63	110.5	108.76	105.63	104.32	107.13	108.53	110.33	109.96	110.43	108.1	109.01	109.71	109.52
111.52	106.83	106.65	108.05	108.01	109	110.05	104.19	109.41	109.71	108.57	108.04	107.36	106.21	109.53	104.99	107.58	107.08	106.87	108.42	108.43	106.79	106.66	110.43	108.73	111.71	104.07	109.21	104.81	108.33	110.15	108.89	107.97	110.75	109.98	110.83	107.19	109.83	108	105.18	113.63	107.1	107.35	104.26	108.07	107.89	106.29	111.1	107.89	108
108.96	107.98	105.47	102.87	105.73	105.86	104.73	110.47	104.83	106.56	108.01	110.53	106.83	111.62	105.5	109	101.82	104.7	105.48	108.59	105.11	106.37	102.88	105.06	106.08	107.28	110.11	107.77	107.29	105.47	105.82	105.65	106.41	102.98	106.68	108.88	106.77	105.06	106.85	102.14	109.66	106.08	104.91	107.58	106.81	105.43	109.5	105.66	106.83	108.55
100.7	99.574	98.862	98.7	99.178	98.199	104.09	99.399	95.839	97.086	104.78	94.952	99.028	93.876	97.997	96.766	99.812	98.166	97.602	102.2	94.606	102.22	99.438	103.78	96.497	95.272	96.094	97.928	97.331	99.312	96.195	98.479	100.86	96.655	100.82	100.74	99.377	98.357	99.975	98.207	105.71	97.594	96.005	97.55	101.24	100.41	95.503	99.52	92.541	101.73
108.36	109.05	102.71	103.41	106.41	110.28	102.59	106.64	108.72	109.37	106.89	106.51	106.38	109.23	105.71	106	105.92	100.94	106.98	106.96	110.73	108.52	107.55	103.99	107.61	108.71	104.37	105.34	104.54	107.24	106.99	105.11	108.15	108.16	98.743	104.95	105.25	110.51	107.63	108.12	100.03	107.57	106.73	104.05	102.94	105.53	104.69	107.13	109.95	106.75
101.41	96.488	102.39	102.26	101.84	99.782	100.96	102.88	99.505	99.968	102.35	98.296	102.05	100.85	98.527	97.373	96.336	99.962	100.02	97.451	104.35	104.99	103.48	99.065	101.42	103.26	102.8	98.222	100.06	101.75	99.338	104.4	104.19	102.15	100.8	101.59	105.64	102.14	98.552	100.59	101.94	99.74	99.143	99.894	100.9	98.734	97.5	105.67	98.111	99.207
111.42	109.85	109.42	109.49	110.5	107.21	106.27	106.47	113.47	105.97	106.27	108.34	108.82	110.95	105.75	104.13	108.46	109.4	110.27	110.58	106.94	106.58	108.31	107.43	107.05	107.69	105.93	107.2	108.06	107.46	105.08	108.02	104.94	106.54	110.32	104.43	111.47	107.11	108.46	105.98	106.86	106.11	112.85	105.99	107.89	101.07	112.12	108.42	104.89	108.37
108.14	109.99	107.53	113.62	110.14	107.5	108.53	104.02	111.76	110.79	110.1	110.62	111.04	105.28	109.21	110.18	109.45	108.93	110.72	107.15	104.65	110.95	107.18	108.14	108.39	111.38	108.47	106.46	111.52	105.29	106.79	108.29	105.12	105.88	108.28	104.41	109.27	110.36	108.03	109.39	107.25	111.06	110.03	112.52	103.42	110.92	108.57	107.71	107.23	109.38
108.83	109.45	113.51	113.01	103.6	107.81	107.98	108.36	110.22	106.82	105.42	107.93	110.96	108.1	107.75	110.43	109.64	107.63	104.63	109.69	108.31	112.34	111.55	104.32	108.78	105.66	111.89	108.99	106.83	107.83	109.41	110.22	107.93	110.64	108.97	108.38	105.91	105.71	109.74	104.46	110.21	108.01	107.35	107.71	108.17	108.72	111.81	107.84	106.01	112.1
107.81	105.89	109.92	109.15	111.7	109.24	103.03	110.18	111.03	108.59	105.78	110.2	107.85	106.78	107.49	106.31	110.35	107.47	105.74	108.22	103.91	111.15	107.41	110.53	106.18	105.73	109.12	105.18	109.93	108.18	108.31	108.69	110.09	111.42	108.91	105.42	106.29	105.74	105.84	112.86	108.18	110.48	109.87	109.37	110.74	106.15	108.28	110.05	105.36	108.51
106.37	107.52	103.4	107.34	104.17	106.46	104.41	103.41	106.89	105.17	107.51	104.55	109.88	110.82	104.53	103.95	108.58	106.2	102.72	103.16	108.08	106.96	106.8	106.28	107.3	105.55	105.13	108.23	109.12	105.43	103.24	106.85	102.91	109.58	106.03	105.73	106.08	107.61	105.59	107.45	104.22	106	107.48	104.53	106.39	104.89	103.07	110.05	106.62	106.93
107.57	104.66	101.17	105.41	110.53	107.03	105.07	107.54	107.23	106.81	106.18	105.51	106.01	104.91	105.53	104.37	105.29	110.27	108.78	100.26	110.36	107.39	102.6	106.48	111.69	111.34	104.76	103.79	105	107.42	107.8	106.51	105.44	103.32	110.07	104.99	105.19	107.48	108.99	104.05	106.03	108.03	110.92	104	110.08	106.95	106.33	103.43	105.9	105.23
96.229	99.105	102.31	97.276	100.48	102.22	101.72	98.383	100.77	102.1	96.725	93.716	102.87	102.45	103.84	99.178	100.18	100.91	103.53	103.41	97.106	97.329	102.37	99.534	97.779	96.763	99.857	101.28	95.878	99.49	97.125	95.495	98.7	98.699	97.247	98.414	98.86	99.424	103.37	94.83	100.15	99.155	100.3	99.716	102.34	99.583	96.448	101.99	98.442	101.72
114.09	108.88	107	110.31	108.68	111.9	106.72	110.68	112.86	108.58	112.83	110.48	113.07	109.74	110.14	113.81	108.64	113.62	106.94	113.83	110.28	109.35	107.4	112.29	111.21	107.32	109.52	111.94	110.44	111.15	110.61	104.59	112.75	109.25	106.88	112.81	106.93	108.6	111.03	108.67	112.22	110.16	109.41	110.42	109.95	113.38	110.66	107.39	109.06	106.13
105.33	106.43	99.48	100.88	102.59	103.99	101.05	101.18	107.5	103.25	103.84	105.02	103.64	106.61	106.08	103.79	104.25	107.16	101.39	104.05	110.57	106.51	106.41	101.85	104.54	106.86	104.61	108.83	107.18	108.12	105.75	107.33	106.03	107.66	106.62	107.29	106.22	100.86	109.17	110.12	102.35	107.36	107.18	104.58	104.27	106.86	105	106.23	104.32	106.73
112.56	101.36	106.45	109.11	106.6	100.28	105.37	107.37	109.24	105.56	105.65	106.9	106.57	107.94	101.65	105.49	106.86	100.4	110.63	110.11	104.23	102.39	102.83	104.58	106.86	101.65	105.23	104.17	102.83	105.33	106.4	106.18	106.86	108.07	106.28	105.9	103.62	108.32	102.33	104.42	108.33	106.08	106.15	103.6	102.83	105.01	105.16	107.34	105.39	111.87
105.14	108.77	110.97	111.61	109.01	111.28	107.42	106.4	113.31	106.18	112.59	111.72	107.47	107.69	114.68	112.6	113.41	116.5	112.57	112.92	110.85	109.83	113.04	110.48	110.64	109.62	113.3	110.17	111.39	110.28	113.51	106.85	108.01	114.22	112.43	109.38	113.59	112.64	113.1	110.66	110.74	109.36	111.32	105.12	113.11	108.59	108.43	111.12	106.54	110.89
107.4	108.68	115.54	109.91	109.04	111.58	113.15	111.37	111.83	106.32	106.09	106.65	110.72	111.02	108.13	107.48	107.2	104.2	107.69	104.24	109.73	107.49	112.11	107.06	106.15	108.08	109.56	110.16	107.83	109.32	108.42	106.66	109.31	106.3	107.37	107.09	105.85	108.34	104.8	111.93	111.96	106.82	104.52	111.71	108.06	111.54	110.39	109.54	105.62	110.27
109.37	111.53	103.9	109.39	108.04	105.1	104.68	111.68	109.15	106.11	109.71	106.24	103.21	110.47	107.55	109.98	110.03	107.38	108.34	106.44	107.86	118.58	109.41	106.48	109.9	105.78	110.88	106.3	105.92	106.12	107.88	105.83	107.07	106.94	110.41	108.76	105.36	104.15	107.96	113.28	110.15	106.65	109.13	111.28	108.99	109.45	112.66	106.43	105.94	110.24
104.86	111.97	110.73	107.94	108.23	105.54	109.9	104.98	108.05	109.76	111.19	110.44	112.45	105.43	108.67	107.97	108.7	105.66	111.25	105.96	112.99	106.4	110.94	112.02	109.01	105.43	104.45	110.15	109.43	107.97	108.4	110.31	112	108.76	104.28	111.6	107.62	110.32	108.67	110.94	105.32	109.7	106.07	105.86	110.6	106.33	107.15	106.24	103.04	108.45
108.04	105.13	106.09	103.91	109.02	111.45	109	108.76	108.64	110.38	114.21	107.25	106.6	112.91	110.98	108.17	101.35	104.37	106.67	111.06	113.44	108.87	107.29	107.36	112.14	109.28	107.08	108.26	112.62	110.59	110.51	107.34	101.91	105.28	105.38	106.56	109.01	107.07	111.68	107.39	108.35	111.67	110.73	106.58	111	105.15	107.24	110.48	103.92	107.84
101.77	98.844	97.762	97.13	99.401	96.47	97.21	100.12	98.938	102.07	96.783	96.962	97.93	96.941	91.373	96.281	95.621	100.29	94.959	96.557	101.3	95.604	101.97	100.31	97.989	97.702	98.694	100.98	98.384	95.057	98.971	97.028	100	97.421	96.899	98.24	99.226	98.573	96.05	95.312	97.089	100.66	101.79	100.14	96.363	100.07	96.175	96.053	94.945	101.86
106.57	105.29	107.98	109.56	109.55	108.87	109.38	108.23	106.61	105.46	104.82	104.97	106.96	106.44	109.64	107.34	105.85	110.68	110.73	104.53	108.63	111.25	102.59	106.99	111.29	110.06	108.19	104.69	108.67	108.04	107.67	106.71	106.67	109.46	109.7	110.62	104.71	108.45	105.7	109.38	106.01	108.48	108.43	110.47	108.72	107.15	107.89	111.76	105.97	106.66
114.52	111.92	109.38	110.53	110.69	107.81	109.49	111.18	110.13	104.91	113.12	107.28	110.06	104.38	105.19	105.29	109.32	110.4	105.29	102.73	112.75	107.83	107.14	113.1	110.95	108.1	107.08	105.51	109.04	104.6	106.61	108.96	104.68	108.64	110.35	110.45	110.12	107.48	110.58	109.3	110.23	111.26	110.31	108.99	110.28	109.07	108.84	110.27	107.2	109.95
107.04	103.55	110.47	106.53	107.83	105.47	104.46	104.53	105.44	102.32	106.75	103.96	110.23	105.35	104.76	105.14	102.83	101.85	102.9	110.67	107.79	106.48	110.45	109.59	104.07	107.17	103.65	107.31	108.12	105.91	104.28	107.55	107.52	103.56	105.65	101.91	103.21	105.13	103.85	98.458	104.55	103.03	104.82	111.09	111.65	107.58	105.15	106.15	105.54	104.11
106.3	109.45	108.88	109.28	103.22	106.94	106.97	106.22	105.57	109.6	106.36	109.03	107.9	114.86	112.58	105.26	102.43	105.18	106.55	110.49	106.31	106.99	105.82	106.85	104.11	108.05	107.56	108.73	109.67	110.33	107.28	106.54	107.56	104.47	110.3	106.95	104.03	108.41	106.78	104.76	104.13	113.61	112.7	107.35	102.51	106.85	107.1	109.27	103.77	104.46
104.24	105.89	106.98	111.15	103.27	106.18	106.62	103.37	103.83	108.05	108.62	102.95	109.97	104.07	98.575	105.95	109.17	104.91	100.42	107.05	108.21	104.07	106.82	105.37	105.16	108.68	103.62	108.64	104.03	107.82	106.02	103.16	102.03	107.49	107.43	106.92	103.99	107.94	106.39	106.47	107.3	105.74	104.43	105.39	108.87	103.94	105	108.63	103.73	105.58
100.6	95.883	97.393	99.676	98.383	97.277	99.922	101.07	99.02	99.333	97.753	98.556	99.796	103.16	97.393	99.802	97.536	101.18	98.259	98.356	99.856	95.246	101.96	97.507	100.62	95.031	97.371	99.266	94.525	98.335	101.1	99.481	100.61	93.433	98.881	99.33	96.589	96.256	101.46	97.393	94.698	95.208	97.686	97.549	98.541	97.186	100.82	99.093	102.76	98.454
112.16	115.74	106.75	112.44	116.49	110.69	109.78	110.2	109.87	110.71	110.69	115.05	108.5	111.52	108.48	116.31	110.15	111.13	106.19	112.47	111.22	110.9	109.09	111.69	108.64	108.78	109.18	109.22	107.46	111.54	113.91	116.88	109.36	106.92	113.41	108.07	108.37	110.9	110.38	108.5	104.72	110.39	106.97	109.5	108.9	111.64	111.25	109.38	109.91	107.47
109.04	107.75	103.52	104.88	104.63	99.071	104.24	100.94	105.98	103.91	103.02	104.22	105.92	101.56	107.67	102.51	110.41	106.42	106.93	106.67	105.23	106.6	103.75	107.04	104.81	103.96	104.34	104.62	105.72	101.42	104.11	102.35	100.66	107.27	106.89	105.7	104.84	103.65	108.61	105.85	103.25	101.18	100.95	107.87	105.07	106	108.04	108.03	103.29	105.3
108.76	110.53	106.79	107.57	108.76	111.31	104.3	106.75	103.68	110.18	104.73	111.51	105.61	108.63	112.5	100.37	108.5	107.86	108.81	107.21	108.17	110.22	105.55	105.92	107.9	109.7	110.99	104.98	109.2	104.76	111.04	107.08	105.37	110.66	111.68	107.67	110.32	107.84	107.98	108.78	106.62	107.9	109.6	108.13	108.53	109.2	108.18	107.75	110.07	109.81
107.92	106.16	109.61	105.43	112.28	110.83	109.76	107.99	107.86	109.54	106.19	107.23	110.28	106.32	106.15	107.38	103.88	109.05	107.58	110.83	105.23	107.81	108.39	112.51	107.32	108.19	107.37	109.23	107.29	104.08	110.4	109.68	107.7	108.9	108.83	107.39	111.86	105.45	104.72	106.68	107.66	112.06	105.97	110.18	102.82	107.89	108.43	107.72	113.07	106.92
109.87	111.37	107.21	108.33	105.45	113.39	111.87	106.55	114.79	112.85	108.59	113.97	107.63	110.53	111.05	112.59	108.87	109.14	112.71	109.31	110.03	110.22	108.48	111.79	109.71	113.61	110.33	111.11	109.7	108.15	111.89	109.51	113.08	115.19	112.68	110.7	112.54	111.54	113.21	112.34	112.42	109.84	106.35	110.25	108.92	107.88	108.21	109.11	114.86	109.59
105.66	110.9	109.49	105.75	110.55	111.27	105.94	110.58	107.28	105.72	109.26	103.97	114.58	109.23	110.25	105.37	112.34	106.85	106.75	105.37	106.87	107.99	110.39	104.03	110.25	104.94	109.64	110.16	109.27	112.27	112.49	108.67	108.97	110.81	106.06	114.57	108.27	108.35	113.96	103.94	112.47	107.76	108.26	108.17	112.43	108.33	104.2	105.33	107.94	108.96
105.39	109.04	103.84	108.95	105.65	106.28	108.33	104.73	105.14	103.3	104.95	105.05	103.62	107.32	105.05	106.76	109.56	104.6	104.07	105.2	110.2	107.82	108.16	99.723	103.62	110.55	104.68	104.87	106.2	104.82	104.11	107.52	105.39	105.55	104.56	103.6	103.23	103.22	105.43	107.77	103.27	105.9	103.36	107.22	109.68	110.73	106.53	107.69	103.4	104.91
104.68	109.86	108.67	105.56	108.06	105.96	106.41	101.29	101.58	105.35	105.99	108.57	109.71	103.39	108.08	107.73	105.35	104.79	108.95	107.16	102.36	108.62	103.92	105.38	106.88	107.86	109.55	102.3	104.18	108.36	105.68	105.37	103.99	108.16	107.77	105.76	105.65	104.7	104.44	108.94	103.27	101.36	110.26	108.74	106.17	104.9	107.85	104.1	106.48	105.42
103.89	105.41	105.87	105.11	107.74	108.49	107.16	104.17	104.53	110.72	105.18	106.74	101.28	109.05	103.09	104.55	104.57	106.62	102.88	108.03	109.07	103.55	107	106.18	107.88	101.16	106.31	108.45	103.88	105.9	107.45	110.33	103.71	104.79	107.14	106.74	106.44	106.96	106.44	105.23	106.75	109.46	105.9	103.42	103.53	105.96	105.59	106.99	104.86	109.62
109.65	110.09	105.57	106.42	106.64	107	107.94	103.88	109.73	112.38	104.44	104.13	105.26	105.57	107.23	107.06	104.7	106.03	104.77	104.48	105.73	103.72	102.26	112.77	110.95	103.68	107.82	106.84	109.72	106.42	109.5	105.74	106.61	105.12	108.1	105.81	103.65	107.62	103.75	104.21	110.15	104.19	107.75	108.3	108.2	103	99.969	106.67	104.2	108.03
109.63	106.69	106.63	102.82	105.49	105.11	102.76	104	101.36	106.31	106.25	102.74	106.17	107.84	103.22	105.69	104.26	105.13	104.68	101.24	102.71	102.38	104.26	107.23	102.76	107.19	108.71	102.48	103.28	105.48	107.42	107.29	107.8	108.57	105.75	106.84	109.39	107.14	103.62	109.3	109.81	105.3	108.51	100.54	107.28	106.29	105.45	104.93	104.09	106.3
102.33	105.42	102.7	105.87	106.46	112.98	107.42	105.24	106.71	107.25	108.23	104.16	103.16	105.77	104.43	106.59	109.44	108.14	110.5	107.77	106.54	103.82	105.87	109.98	107.42	104.85	103.21	108.16	101.15	109.54	103.35	111.11	106.17	106.49	106.56	102.78	104.39	107.8	104.17	110.69	105.61	105.24	110.16	100.34	109.47	101.03	108.97	106.63	107.29	105.13
98.95	100.96	100.36	97.424	101.15	100.53	101.23	99.744	100.92	102.68	98.737	101.32	100.77	97.67	104.02	99.363	97.324	99.865	103.71	95.422	101.03	101.5	102.74	105.16	102.86	101.14	101.2	98.385	102.19	98.933	104.4	99.646	99.012	102.43	99.152	103.83	102.06	98.57	101.28	100.37	101.93	102.56	98.722	101.46	98.083	101.49	99.831	100.14	99.311	96.31
106.49	105.3	109.8	108.96	104.91	106.04	110.1	106.74	109.13	104.19	106.84	107.9	106.52	110.09	106.81	110.09	107.72	108.59	105.65	103.45	106.76	110.45	112.5	107.6	104.62	108.24	108.83	107.71	110.47	111.57	105.91	107.2	105.48	110.13	108.13	108.4	111.66	105.86	105.06	112.02	109.84	107.41	103.27	108.77	108.15	104.2	106.82	108.3	103.66	106.89
103.1	106.16	102.96	109.16	105.55	109.05	106.54	107.09	106.5	103.35	103.79	108.54	107.25	107.31	104.01	107.59	104.23	105.44	104.69	102.24	107.22	107.72	106.55	101.78	102.67	106.5	107.38	102.11	102.77	99.247	107.23	110.21	104.85	102.09	109.22	112.06	107.82	106.6	102.97	102.95	102.63	104.8	108.71	105.76	108.12	102.88	107.01	108.01	102.35	108.01
99.88	97.404	100.57	99.938	100.85	99.905	99.083	99.157	95.616	98.822	99.289	97.632	102.1	104.41	98.893	96.317	96.538	100.9	95.756	98.189	101.21	98.394	99.137	100.73	102.82	97.118	94.433	102.93	98.032	99.312	98.143	92.931	98.105	100.48	101.78	98.488	96.962	100.85	100.74	96.114	100.69	98.802	95.408	99.011	101.09	98.383	94.142	100.06	101.72	100.56
101.69	106.28	106.15	106.42	103.61	104.62	104.8	103.85	111.65	102.07	106.72	107.38	105.06	109.46	104.97	107.12	102.55	107.83	107.6	105.69	105.64	107.54	107.5	108.94	103.23	109.35	104.44	108.82	104.15	106.16	100.89	104.42	107.92	104.65	101.05	105.66	108.22	106.13	106.51	106.22	108.05	103.38	105.16	105.29	101.57	104.98	106	109.59	106.69	103.96
96.754	94.452	99.711	96.135	94.759	100.07	93.894	98.319	102.78	98.963	99.618	97.001	96.065	95.317	100.05	101.55	98.703	100.83	96.852	96.059	96.034	95.579	98.271	99.351	94.407	96.133	95.187	102.1	97.633	100.57	96.308	101.53	98.477	98.815	98.224	99.196	99.963	98.701	96.959	98.318	95.735	101.11	100.3	97.848	98.12	94.797	95.68	97.488	98.528	100.16
106.08	102.38	104.5	104.81	111.06	105.79	97.39	102.82	104.91	105.07	105.7	106.01	107.19	106.14	105.76	107.82	104.64	110.07	107.59	109.78	104.2	104.13	103.56	107.22	108.03	105.43	105.93	107.5	108.3	109.4	105.48	104.8	106.23	104.38	106.34	103.4	107.72	107.06	105.43	109.61	107.87	106.26	106.98	107.11	105.61	105.65	108.32	106.56	107.27	109.94
97.397	96.774	96.67	97.526	95.835	96.537	99.743	99.168	99.097	97.708	96.061	95.174	101.34	99.877	100.61	99.177	98.739	94.407	97.066	95.674	99.041	97.553	100.86	96.184	99.337	96.855	97.412	97.718	94.612	95.034	98.58	102.47	96.306	92.374	97.328	101.59	95.325	96.444	96.392	103.76	99.049	100.1	99.386	95.94	92.731	94.282	97.121	100.66	98.3	99.489
107.59	107.61	100.16	102.84	100.28	106.73	108.31	109.89	105.43	104.18	103.37	106.45	109.94	107.74	103.51	106.55	111.01	109.04	109.03	101.03	104.93	104.18	109.37	106.16	107.8	102.38	106.39	104.62	111.69	107.33	104.67	106.15	109.02	107.55	107.23	107.92	105.27	105.31	107.77	110.41	107.97	106.15	109.72	107.72	103.83	107.89	101.8	103.61	110.11	106.05
104.92	107.99	104.54	104.2	109.63	105.42	105.98	106.23	111.33	104.97	104.1	104.71	105.59	104.36	108.6	103.63	106.59	102.88	110.68	107.77	105.89	107.37	109.42	107.44	107.3	105.13	105.86	103.72	107.84	104.74	107.29	107.7	107.06	101.86	100.86	106.69	102.05	109.18	104.73	104.82	108.59	106.14	104.06	103.29	106.27	106.02	111.78	105.6	105.31	107.47
107.19	106.42	107.58	104.76	109.1	109.29	107.78	107.24	106.38	106.88	106.55	105.62	107.55	109.18	105.89	108.7	108.48	107.35	106.13	108.42	104.91	109.35	110.07	111.54	109.68	104.04	106.25	107.7	108.08	104.4	107.87	109.28	104.53	104.16	104.74	107.73	110.58	104.71	107.32	103.52	107.41	109.44	104.93	109.16	106.02	108.19	110.85	105.6	104.35	110.81
104.87	106.41	108.65	109.15	110.85	106	110.52	109.55	105.65	104.87	110.45	113.6	106.37	103.47	103.89	111.26	110.11	107.32	109.86	110.24	105.71	108.7	108.05	107.11	104.65	106.24	108.19	106.66	107.36	105.17	106.44	105.11	107.34	109.92	111.21	110.85	107.16	107.06	108.43	106.97	109.61	111.39	110.78	105.49	107.38	112.63	103.75	107.8	103.1	106.18
107.85	101.22	104.52	104.69	105.91	109.3	104.55	105.32	105.52	105.42	107.97	105.64	97.196	107.32	103.54	108.9	102.79	105.22	107.02	107.6	104.97	107.26	103.79	104.67	102.51	105.56	105.21	104.06	102.39	106.87	106.74	109.53	105.32	102.44	105.47	104.11	102.51	106.98	103.17	105.62	106.72	105.51	108.9	103.25	105.09	106.79	104.73	105.59	107.38	107.68
103.56	103.08	104.22	102.15	107.6	102.87	103.76	103.81	98.992	104.74	101.8	100.95	101.68	106.55	105	107.5	102.03	105.35	100.5	105.1	106.2	105.75	104.8	106.69	101.59	102.13	101.3	104.22	104.47	100.72	103.48	108.19	103.31	103.98	104.6	98.517	100.95	104.92	104.62	103.05	104.55	102.5	102.4	103.22	98.833	102.26	105.67	108.17	107.43	97.594
106.74	110.38	109.35	107.98	107.6	110.55	112.48	108.81	109.28	111.1	107.82	103.34	109.08	106.31	107.28	109.4	106.73	107.38	109.11	109.14	108.86	110.81	110.3	109.36	107.97	106.8	107.35	106.48	108.2	110.31	107.98	112.4	108.91	112.38	108.53	107.55	111.51	111.5	112.82	111.74	106.39	110.3	106.26	108.07	107.52	110.24	112.5	104.93	108.72	109.38
96.895	102.72	98.651	99.189	100.64	98.842	98.094	98.248	96.575	101.29	100.7	100.87	95.542	95.598	96.904	97.049	100.41	95.645	103.29	97.047	95.217	96.584	98.207	97.152	99.372	96.994	98.073	94.222	100.14	101.54	98.407	98.425	96.956	97.848	96.127	94.957	97.063	97.6	95.132	97.785	102.72	99.233	98.786	98.611	97.728	96.059	99.414	101.35	96.243	97.366
100.16	106.12	103.14	106.37	101.9	104.28	106.39	105.85	105.2	105.18	105.45	105.37	104.72	106.11	106.79	105.89	107.66	108.17	102.69	102	106.04	105.6	108.65	107.61	102.08	107.88	106.91	101.15	101.43	105.34	106.36	109.31	106.43	107.06	107.15	107.28	107.08	105.23	102.94	109.03	102.43	104.17	104.45	106.71	104.32	107.74	106.36	105.55	107.71	104.04
103.1	104.13	104.46	104.63	108.21	107.61	105.62	107.48	111.63	100.77	107.51	101.76	105.05	105.38	105.36	104.2	106.27	107.29	106.22	104.7	105.09	110.8	105.22	106.98	107.35	102.42	108.55	107.88	104.98	111.46	102.63	107.08	104.44	110.45	108.76	105.19	101.79	104.99	104.93	100.08	102.1	106.25	103.04	104.38	105.31	104.5	106.27	107.02	101.55	107.12
105.94	109.12	103.95	104.76	104.89	108.31	107.17	110.3	105.71	106.04	104.22	104.79	108.53	105.21	108.21	104.06	111.55	110.61	108.24	107.87	101.54	105.84	105.62	109.22	103.35	101.64	108	105.69	106	107.13	105.69	101.79	109.83	111.43	105.04	111.96	103	106.8	105.24	102.56	101.29	112.32	108.85	104.74	106.09	104.72	101.97	107.92	103.32	106.46
105.76	108.66	103.52	106.03	104.65	108.01	107.04	104.32	112.1	103.83	101.44	107.85	104.62	106.72	103.61	106.04	105.68	105.86	102.19	107.27	103.84	106.46	106.96	104.13	106.51	106.99	99.967	107.74	102.33	105.64	103.39	106.2	107.93	106.1	108.18	109.9	108.84	106.01	106.2	108.94	108.37	106.06	106.1	105.56	103.62	108.9	105.77	106.71	103.72	105.66
106.29	106.44	105.25	109.49	109.24	108.08	105.82	109.51	115.54	107.12	111.17	105.62	106.97	103.07	110.51	104.08	103.91	111.45	109.51	107.19	110.33	109.72	107.33	107.72	108.23	106.29	104.45	109.09	114.15	114.57	106.84	110.77	105.35	106.26	108.44	112.56	110.75	111.91	108.7	103.11	106.55	105.8	109.41	108.75	107.12	106.48	106.75	114.93	107.74	108.67
105.12	102.58	103.9	106.79	106.76	108.55	107.28	105.9	110.31	104.57	105.18	105.98	106.59	104.51	98.808	109.29	105.49	105.46	108.63	105.58	108.68	113.92	108.3	105.85	105.16	104.82	104.34	104.85	111.39	106.19	103.83	111.56	103.37	104.82	105.76	104.81	111.6	110.21	103.86	106.58	105.43	105.85	103.38	106.32	104.63	102.07	110.36	105.84	108.09	103.99
108.03	99.928	106.06	106.95	107.12	107.57	106.76	106.56	108.4	103.87	108.28	109.79	108.17	105.69	107.68	105.08	106.73	106.71	103.6	109.73	105.15	108.71	106.32	106.91	106.97	105.14	106.52	106.11	108.53	110.05	108.9	106.99	105.95	107.95	112.14	112.88	107.25	105.8	106.78	101.97	106.64	105.94	109.4	104.7	107.91	106.52	104.5	107.44	109.3	108.57
105.76	112.9	111.87	110.18	108.55	110.02	103.78	110.41	112.58	108.94	103.14	108.05	108.47	109.66	106.41	110.15	108.79	110.08	107.57	109.37	107.22	109.12	109.27	111.61	106	112.18	112.48	109.65	109.65	105.94	114.66	108.92	106.47	107.84	107.66	108.65	111.01	108.01	109.5	104.36	109.8	107.71	114.36	106.19	105.57	105.61	110.11	103.28	109.84	105.86
109.77	106.66	109.36	111.83	108.67	109.18	108.6	106.12	109.51	110	111.14	113.06	105.72	110.63	109.49	107.59	109.37	107.56	110.76	114.32	112.09	107.74	113.1	110.93	109.62	114.17	114.96	109.19	111.93	114.34	110.96	107.31	108.79	109.59	106.78	112.08	107.03	107.41	111.87	114.32	112.28	112.82	109.96	111.61	111.47	110.35	112.75	112.53	108.75	109.87
103.68	107.98	110.9	101.06	106.8	108.31	110.01	108.96	106.47	106.12	104	102.17	107.58	100.71	108.66	99.357	101.87	102.58	102.97	106.88	104.77	104.42	105.97	109.61	101.63	105.83	107.17	105.26	101.43	107.56	104.17	107.55	103.55	106.02	103.4	105.76	104.55	100	105.68	102.06	102.69	104.2	106.41	110.53	105.76	101.35	105.42	105.29	104.17	105.75
108.12	105.75	106.74	105.64	109.17	112.08	109.99	106.71	109.18	108.83	113	108.76	107.49	106.08	108.2	100.12	106.14	106.44	110.64	106.45	104.69	107.7	109.03	105.94	107.94	108.1	105.84	108.5	106.11	104.3	111.56	113.08	107.97	109.21	108.91	110.31	108.14	108.31	105.54	106.29	106.85	109.47	104.65	107.82	108.25	106.31	112.6	107.7	107.6	103.67
109.27	103.91	107.6	108.08	109.56	111.76	109.95	108.05	109.83	107.86	112.66	110.31	107.05	109.18	109.91	108.89	106.07	108.77	108.82	106.3	109.25	105.48	107.65	109.19	107.21	112.07	106.26	104.79	108.75	106.32	111.33	110.87	108.89	106.72	113.74	105.01	104.71	110.73	107.01	103.41	110.44	109.17	110.91	106.3	106.55	110.04	105.95	107.4	109.52	104.42
107.49	111.32	110.54	106.14	110.92	110.5	109.12	108.45	105.45	104.55	106.78	108.86	107.7	108.47	114.34	103.75	115.66	106.7	108.75	108.57	110.9	108.97	107.25	107.35	102.51	111.43	105.35	110.4	107.83	107.75	103.99	108.88	106.1	106.97	103.13	111.55	108.67	109.93	105.39	108.07	110.44	112.97	108.48	109.48	109.07	105.89	107.96	105.15	107.13	107.36
103.91	106.75	104.68	105.35	104.59	104.34	109.4	104.75	101.22	107.58	102.04	102.18	107.8	105.5	104.23	107.66	107.62	108.5	105.92	105.49	104.96	107.31	105.44	104.78	105.19	104.67	107.37	108.28	107.5	109.41	107.37	106.2	109.04	105.23	104.62	105.34	104.54	105.29	100.83	107.38	106.11	108.96	103.63	106.03	107.96	107.82	110.14	105.57	109.07	105.91
112.89	110.44	104.72	106.39	109.02	105.28	103.3	106.37	106.48	109.17	108.08	104.81	108.89	109.22	106.27	106.47	105.41	112.4	101.18	106.64	107.59	106.54	107.04	104.64	109.56	105.86	108.16	106.46	105.79	104.87	110.43	109.82	101.31	108.41	107.82	109.15	111.71	108.18	108.21	107.24	109.18	106.57	105.5	108.46	106.52	106.46	105.03	107.39	105.43	110.22
105.4	104.06	101.43	103.86	105.63	110	103.73	103.09	106.97	104.41	104.08	107.47	106.26	105.24	105.38	102.07	102.07	108.32	103.64	107.45	107.65	109.65	105.92	106.14	99.035	104.29	102	109.32	110.33	103.82	108.83	107.07	104.61	104.76	103.88	102.89	103.8	107.87	103.99	106.42	103.55	105.58	105.79	107.95	107.08	108.37	104.78	102.76	104.97	105.26
111.52	109.28	108.66	110.04	108.72	110.9	109.93	108.56	105.84	107.71	106.32	109.31	108.16	107.02	110.9	106.42	110.18	108.18	106.23	108.24	104.04	110.88	103.47	108.74	104.36	103.69	105.04	109.3	107.12	109.78	104.84	108.87	104.44	105.99	110.11	112.19	102.78	108.52	108.46	115.06	110.44	104.98	107.83	112.32	105.05	109.34	109.48	109.94	109.06	109.66
94.876	96.982	96.578	98.149	95.209	99.031	96.985	95.485	97.614	97.462	100.56	100.18	99.858	98.419	96.144	100.14	93.249	93.641	95.632	98.384	100.78	93.602	97.058	99.207	101.01	94.894	97.889	98.202	97.454	98.491	94.766	98.276	96.895	99.806	93.533	101.43	98.387	97.732	93.345	96.228	98.235	96.64	98.988	103.09	96.842	99.298	97.747	100.34	92.441	97.768
108.72	111.53	109.49	107.14	108.09	105.8	104.59	112.58	104.27	110.25	110.58	111.24	103.17	110.53	106.72	108.4	109.84	105.64	107.99	111.59	107.71	108.45	107.54	109.44	107.07	107.27	107.14	106.14	106	108.44	103.62	112.64	110.92	115.55	108.94	108.25	108.28	110.78	108.76	111.63	111.71	108.19	107.92	110.08	107.57	115.88	107.91	110.52	104.75	109.55
109.32	109.24	104.91	105.37	104.91	112.55	107.78	106.49	106.14	104.63	104.44	106.16	105.8	103.84	103.55	105.45	109.94	101.55	105.47	104.99	107.77	108.64	111.47	101.97	106.08	113.53	107.14	106.52	106.62	106.25	109.03	104.43	106.62	106	104.77	106.08	106.73	104.19	107.81	105.08	103.22	104.87	108.65	111.39	106.05	109.93	106.07	104.78	109.19	106.01
101.98	99.124	100.03	97.374	100.33	98.995	100.92	101.73	98.429	97.906	99.611	94.077	102.59	96.946	98.581	100.45	97.95	97.21	98.706	100.24	96.65	99.765	100.13	98.686	96.247	95.685	100.71	98.08	94.469	96.792	98.468	101.19	99.849	100.86	99.684	102.06	100.04	103.47	100.56	100.84	95.183	95.881	100.44	99.132	101.4	101.17	97.97	100.69	98.159	97.927
108.96	104.26	108.88	109.2	106.8	107.1	109.82	105.42	107.4	104.15	107.71	101.5	108.69	104.47	105.29	106.06	108.48	104.96	107.54	109.74	107.39	106.58	109.52	105.8	111.64	108.55	111.48	112.62	110.63	103.44	107.31	112.58	107.86	107.99	109.23	104.9	109.41	109.21	110.23	107.55	106.12	105.73	103.83	111.38	104.64	111.48	109.2	110.91	105.27	108.08
102.05	103.48	101.95	100.35	103.5	100.63	104.1	105.52	103.83	101.72	99.167	102.25	99.215	105.44	99.373	99.806	97.973	103.67	99.631	101.6	101.93	99.309	96.222	100.34	97.036	100.8	98.645	102.05	99.975	96.566	102.61	101.61	96.61	105.47	98.063	98.943	97.052	100.2	102.72	101.41	104.74	101.42	101.3	99.291	104.21	100.01	102.9	101.44	98.531	98.646
105.53	106.77	104.38	108.38	106.57	110.82	106.34	106.76	110.22	107.64	109.52	108.73	103.32	104.58	102.52	100.78	104.85	102.65	104.99	102.52	108.24	105.47	104.6	108.69	109.38	106.32	109.37	107.99	105.5	105.88	104.53	102.4	106.18	109.14	108.85	104.43	99.561	106.94	103.28	106.06	106.61	107.03	108.31	106.2	107.4	106.73	107.45	108.71	104.04	106.36
106.59	107.96	106.7	104.77	104.53	109.33	104.22	109.17	104.38	110.31	110.81	110.78	110.18	108.02	111.02	106.83	105.75	108.49	105.42	102.69	107.54	105.96	107.92	106.29	109.03	109.63	110.17	107.51	105.05	110.02	105.28	105.97	109.51	102.11	107.79	106.82	108.31	109.31	105.64	106.74	112.11	108.19	106.18	113.16	109.52	109.84	110.01	107.62	109.39	109.8
103	102.75	100.63	101.55	99.85	105.6	100.56	99.537	103.32	104.94	102.13	100.71	101.74	99.777	99.368	100.04	100.42	98.302	104	98.936	104.71	98.977	101.43	100.43	102.43	99.964	104.52	102.24	101.28	99.409	96.735	98.422	98.588	100.71	99.476	101.38	98.086	105.1	100.68	105.79	99.292	105.56	104.34	101.08	95.631	99.378	100.04	103.37	102.46	98.11
95.727	96.503	98.104	96.274	95.673	101.54	96.621	100.76	102.39	98.502	95.681	100.35	100.07	98.817	98.994	100.68	96.289	98.743	97.991	95.029	98.546	101.36	97.925	97.394	99.482	101.61	98.343	97.75	100.03	99.201	96.605	98.326	97.79	97.744	95.431	98.683	97.979	102.04	96.84	92.531	94.371	101.75	98.55	98.255	94.747	97.553	97.546	95.702	104.65	98.573
106.7	104.05	105.44	106.04	105.91	103.82	106.77	106.13	105.67	104.47	104.08	107.95	107.25	107.66	105.5	107.94	106.48	104.6	103.45	105.13	105.87	109.18	102.93	104.59	107.6	103.65	102.3	103.13	111.06	106.12	104.73	105.52	107.55	109.58	103.76	106.33	106.01	104.3	107.95	106.68	110.97	104.65	104.18	105.99	104.44	106.76	104.07	107.11	104.54	105.19
106.79	106.76	105.53	108.27	102.8	100.45	108.62	108.25	109.2	108.2	108.18	107.09	108.17	109.02	108.67	105.05	108.08	109.14	105.97	113.42	109.67	106.9	107.75	107.45	114.37	107.63	102.66	106.63	105.63	107.85	112.15	107.79	104.62	106.42	109.65	105.29	107.28	107.34	106.49	107.44	112.03	109.18	108.54	106.32	105.16	109.61	110.27	106.92	110.94	105.27
109.27	108.16	111.5	103.21	105.39	108.12	106.61	107.83	107.7	103.77	108.53	104.59	106.79	108.11	108.53	112.03	102.95	106.98	103.38	110.17	107.99	104.27	107.11	107.24	103.08	105.82	106.75	102.24	102.05	106.94	105.49	109.33	106.4	104.37	107.6	102.73	107.78	104.29	109.05	103.89	106.08	103.16	108.05	108.6	105.49	111.22	111.96	103.53	105.74	109.23
108.28	105.82	109.69	108.49	104.55	106.41	108.35	104.93	106.39	105.46	106.46	107.38	108.07	110.5	113.43	103.49	104.66	101.09	107.26	105.46	102.86	107.16	99.591	104.76	107.86	106.51	107.26	106.52	104.92	108.54	105.6	110.45	111.39	106.88	107.87	105.05	106.62	109	106.81	104.15	103.13	107.72	105.94	109.69	104.66	105.65	106.38	107.37	106.13	104.87
108.45	110.33	101.99	106.19	108.03	103.67	103.63	103.61	104.34	103.52	103.79	97.862	104.44	109.89	109.56	103.81	108.21	107	110.8	106.88	106.04	107.75	103.33	105.16	106.21	105.92	105.61	106.64	109.55	108.02	105.71	104.19	109.43	100.29	108.22	107.51	105.55	105.14	109.94	108.1	107.36	103.09	105.85	104.55	105.71	103.75	105.96	106.47	103.48	107.3
107.72	108.14	109.06	103.92	105.14	104.01	106.45	103.43	103.63	106.66	105.47	105.41	107.24	111.9	104.68	102.82	106.83	103.02	106.45	109.69	106.71	103.99	104.15	107.28	108.92	104.6	108.45	100.03	103.09	102.91	104.51	108.87	106.93	109.81	107.85	106.67	105.16	104.1	105.66	109.18	104.48	104.97	106.75	109.02	105.27	101.85	106.64	104.14	106.41	106.82
105.59	104.15	104.55	109.68	103.25	104.23	106.34	103.45	108.12	107.62	100.59	104.92	104.04	106.97	107.06	106.64	102.25	102.83	106.07	107.84	110.91	105.2	104.12	103.13	104.2	106.18	99.391	105.47	100.35	107.14	107.88	105.89	106.85	109.54	101.21	108.32	110.07	106.94	107.37	105.38	111.66	104.7	107.04	104.13	104.12	103.89	104.54	104.53	108.03	105.6
104.96	106.47	107.7	105.51	104.92	107.04	107.84	107.11	110.19	103.89	107.32	103.61	105.3	102.41	105.3	108.18	103.17	104.61	104.25	102.82	104	106.06	107.65	104.67	107.74	103.27	104.05	109.22	103.46	104.15	108.5	107.55	107.49	108.37	103.63	105	108.1	107.26	111.01	101.5	106.05	104.01	102.21	106.56	100.55	105.5	104.78	104.92	102.8	108.74
104.18	104.82	107.24	104.25	106.73	102.65	105.12	107.04	105.87	108.54	102.83	110.31	105.72	109.69	104.48	104.8	109.79	110.06	105.09	108.1	102.59	101.73	107.13	106.73	104.42	108.65	104.59	112.87	103.97	103.15	107.25	108.91	108.65	106.23	104.22	108.4	106.12	108.28	106.14	103.47	106.43	102.91	108.51	114.77	102.02	101.97	101.77	105.62	106.53	108.63
110.24	106.05	107.35	108.42	106.69	107.25	107.99	104.25	107.7	104.86	110.78	107.39	111.54	107.8	109.26	101.61	103.29	106.82	113.08	108.91	105.94	108.63	106.43	108.03	104.7	110.52	106.95	106.92	106.89	114	106.61	110.38	109.02	108.41	110.87	103.42	104.14	109.08	107.38	106.3	106.63	109.45	106.68	108.67	112.33	105.97	105.08	109.49	111.19	103.71
105.58	104.79	103.6	100.84	109.72	104.31	104.85	109.15	108.57	104.53	109.24	105.24	106.83	108.31	108.89	106.78	105.51	102.6	105.75	107.09	105.09	103.56	102.68	104.35	105.83	105.18	107.57	104.99	106.97	101.95	106.7	108.25	107.64	106.21	107.7	102.58	104.06	104.18	105.32	106.19	105.33	104.9	104.24	103.46	105.63	108.38	105.68	106.6	102.69	108.47
113.22	112.26	108.02	113.36	109.58	109.21	110.84	110.88	111.99	111.79	112.03	110.99	107.38	113.15	110.16	114.88	108.99	113.18	110.85	109.41	107.37	107.97	109.43	110.36	110.74	112.16	109.91	109.35	111.69	106.32	116.13	111.21	107.57	111.82	106.78	109.02	112.69	113.68	109.92	112.8	111.05	116.17	115.47	114.44	109.99	109.42	110.93	111.94	111.45	107
106.14	110.1	108.58	108.19	113.13	107.22	109.23	107.77	113.46	107.13	111.64	107.52	111.76	107.1	112.92	107.32	111.27	108.94	105.62	110.59	107.7	107.16	107.34	106.78	103.57	112.1	108.75	106.21	105.56	111.68	110.18	107.16	101.86	107.15	110.64	110.44	108.16	106.61	111.68	107.62	109.15	106.48	109.88	106.28	109.48	109.57	112.03	110.91	110.48	110.18
106.57	105.3	105.86	105.89	107.32	100.9	101.92	107.62	102.64	108.44	104.52	102.54	103.36	108.56	104.55	105.71	106.6	100.67	108.91	101.92	108.33	105.77	102.73	104.14	105.17	109.88	105.16	105.53	109.25	109.31	109.48	108.19	100.76	105.89	104.6	106.59	105.86	104.86	108.83	106.37	104.03	103.33	100.56	104.68	106.31	102.27	104.57	107.95	107.33	109.46
107.38	103.18	105.05	107.62	106.1	109.05	105.33	105.89	106.2	105.22	112.3	104.92	107.91	107.66	115.63	108.21	105.09	109.06	100.83	102.51	107.61	106.34	105.11	108.97	108.1	106.36	108.99	106.4	107.88	105.34	105.19	105.97	105.78	103.68	106.49	106.23	107.87	107.11	102.5	104.54	105.44	108.29	107.9	107.23	111.48	107.14	108.55	107.29	108.94	106.13
102.33	104.67	109.18	110.4	105.09	104.27	105.83	106.71	106.45	104.45	100.94	107.69	105.8	107.53	103.93	104.76	105.45	102.43	106.49	106.74	102.63	107.37	102.41	106.38	106.23	109.44	101.27	104.52	108.9	104.97	105.32	102.63	109.09	107.21	104.59	104.25	102.16	104.69	108.13	104.65	103.49	106.54	108.65	105.91	104.12	110.32	107.37	106.83	104.31	107.36
107.89	113.54	115.06	109.96	107.23	107.6	109.17	103.87	109.22	109.4	107.58	110.7	104.27	104.73	108.53	103.35	102.33	109.12	108.93	105.78	111.25	108.41	108.91	108.33	110.87	107.27	105.79	106.69	104.25	103.63	107.72	110.86	108.15	102.7	107.06	110.46	109.38	104.32	109.49	111.14	104.53	107.02	109.04	108.9	108.81	107.6	104.78	108.88	107.46	106.65
101.15	97.103	96.689	98.283	96.927	96.748	104.95	98.127	98.958	98.417	99.221	98.964	94.63	99.725	97.168	101.04	95.535	99.762	98.619	103.27	94.496	102.39	100.79	94.107	94.094	98.944	98.041	98.78	95.235	99.96	98.206	98.545	96.313	97.855	100.77	98.404	102.42	95.107	97.337	96.844	98.882	98.097	94.273	98.263	98.253	97.421	98.862	98.87	96.709	105.18
105.18	109.81	105.04	111.3	107.98	106.97	104.98	108.25	106.51	104.63	106.67	108.21	107.18	109.03	105.22	101.5	103.78	107.6	108.61	107.71	107.36	104.56	106.94	109.23	103.81	106.56	104.61	105.73	107.22	103.26	105.21	106.04	104.88	107.3	106.19	107.22	113	105.34	105.29	104.92	106.74	103.35	107.78	106.1	103.08	105.05	107.61	108.69	107.21	102.97
100.78	104.86	106.22	106.89	112.58	111.51	107.65	105.23	107.34	105.34	105.82	103.87	103.75	105.43	104.06	101.48	100.59	110.02	107.24	106.8	103.72	109.23	105.05	99.349	103.51	106.84	106.85	107.44	104.54	99.855	105.35	103.57	105.59	107.67	106.95	103.09	104.63	105.04	106.84	108.57	106.26	107.42	103.91	110.15	109.72	106.59	101.43	101.05	106.89	106.65
106.48	108.72	109.15	106.33	106.01	105.86	107.1	106.35	104.72	107.17	104.47	107.41	111.48	110.45	105.78	109.62	113.09	109	108.52	107.17	106.9	111.22	106.42	105.67	106.31	105.87	106.54	110.59	109.97	108.49	107.96	108.23	108.08	109.23	106.96	106.01	109.2	108.94	107.86	104.09	109.28	106.09	107.14	106.78	107.95	104.94	108.99	108.46	107.1	107.95
99.92	99.96	102.83	98.139	105.06	106	100.14	98.736	99.043	104.27	101.76	98.613	100.26	101.19	100.3	99.135	101.7	99.402	98.043	103.09	99.412	100.47	99.829	96.378	97.591	98.397	96.823	98.115	105.04	100.02	99.167	103.07	106.07	104.6	102.48	100.32	103.81	100.64	105.41	103.17	99.325	98.576	99.99	97.894	100.4	99.887	101.17	98.744	98.343	102.69
100.99	100.78	99.354	98.12	96.306	98.557	101.61	101.3	104.19	100.65	96.202	95.563	96.384	103.74	100.27	99.161	100.11	99.755	101.23	102.06	100.06	98.974	96.485	100.94	96.518	96.758	100.87	101.4	93.812	96.608	98.101	101.12	95.527	99.139	96.011	98.327	96.808	97.627	97.203	98.012	96.543	101.15	100.44	101.72	104.19	94.358	102.82	99.909	95.476	95.416
105.85	109.9	104.02	105.98	106.49	102.93	107.11	107.7	105.43	107.6	106.65	105.64	104.87	109.24	104	103.96	110.13	110.38	105.13	101.12	104.14	102.9	110.01	101.45	102.54	108.03	106.3	109	106.8	105.16	104.63	103.43	103.84	109.16	111.5	101.77	106.23	105.6	105.82	108.85	103.37	109.02	106.78	107.28	103	105.59	102.39	102.87	105.86	107.61
101.21	107.94	107.11	107.9	109.83	109.83	107.3	106.89	106.97	105.61	107.05	109.47	101.84	108.1	110.81	101.2	111.43	108.68	102.13	106.75	102.47	106.21	107.93	105.58	106.43	102.95	109.54	105.05	104.29	106.98	111.12	108.89	108.28	105.9	110.01	106.38	111.59	107.43	104.32	105.24	106.22	105.86	107.92	104.65	104.52	105.32	109.14	106.16	104.61	104.87
108.52	110.29	108.9	107.75	108.76	110.12	109.79	109.44	108.92	109.1	107.17	105.17	107.72	113.89	105.42	103.19	105.78	106.16	107.36	107.01	111.38	109.31	111.05	108.51	110.65	109.91	108.26	113.49	109.72	105.73	108.13	111	106.71	109.58	106	106.66	104.26	104.57	111.5	108.52	106.47	110.69	106.55	106.16	105.61	107.99	105.88	108.03	110.18	108.49
103.07	102.87	104.21	103.61	109.75	102.45	108.79	110.76	103.79	105.77	107.7	105.78	107.84	110.3	103.21	106.93	106.55	104.53	106.07	109.16	106.81	105.02	108.75	106.71	106.4	106.41	103.93	105.55	105.45	103.7	106.81	106.8	100.86	104.02	104.29	103.87	104.84	102.01	108.19	103.75	105.77	105.63	104.95	107.71	106.54	104.44	104.57	107.27	105.51	105.09
111.01	108.87	105.48	104.33	105.96	108.11	105.33	106.05	105.05	106.35	105.49	104.77	110.92	106.29	107.08	105	108.2	107.3	111.93	107.16	108.34	107.39	110.36	106.8	106.9	104.72	103.75	108.63	107.03	111.47	104.55	107.33	107.56	107.27	99.835	111.8	108.56	105.98	108.13	110.82	106.49	107.53	110.99	103.25	102.67	109.3	112.03	105.19	102.65	108.25
105.64	109.2	104.35	104.5	109.47	104.37	106.38	106.02	101.66	110.19	106.6	108.56	104.48	107.68	107.04	100.52	108.62	102.89	105.5	102.55	104.97	106.8	105.31	110.64	110.59	104.18	104.71	105.09	102.01	107.11	101.55	106.51	111.62	105.83	105.26	105.09	105.59	105.74	104.15	106.37	107.2	108.43	104.01	99.44	105.14	103.86	105.39	107.76	106.19	106.47
104.29	108	108.67	109.53	106.87	108.98	108.25	113.01	111.4	108.87	108.03	107.56	113.43	111.95	106.75	108.38	107.54	104.82	104.4	106.03	109.16	105.64	107.16	109.48	111.86	105.55	109.32	110.76	104.59	106.7	110.36	107.98	109.92	106.43	108.48	111.34	106.85	109.23	109.86	109.47	109.27	107.63	108.81	106.46	110.39	110.64	108.26	110.54	108.48	109.16
110.78	103.28	110.41	103.49	104.05	105.57	111.1	106.26	107.75	111.41	106.21	106.96	106.13	108.36	105.79	106.52	108.05	105	107.13	106.79	107.86	100.46	106.14	103.43	106.51	108.84	110.16	105.26	104.82	110.93	111.12	104.04	105.12	106.55	108.47	107.11	100.42	103.91	109.74	107.82	102.3	105.89	106.56	107.87	103.83	107.05	104.99	109.44	100.92	105.31
110.82	105.79	109.38	110.68	108.65	107.85	112.62	107.28	106.89	110.43	112.07	106.36	108.67	103.49	109.71	110.42	111.88	110.52	109.18	107.79	111.77	106.89	105.89	111.28	106.31	113.68	108.28	111.42	108.6	105.86	106.97	110.34	112.98	107.38	111.29	110.78	107.56	106.5	109.19	105.46	110.16	106.76	105.04	106.44	112.02	107.39	113.57	110.09	106.35	108.68
101.84	98.933	100.25	102.32	100.15	97.995	99.402	102.96	101.41	102	101.43	104.43	105.9	103.05	99.229	102.61	101.83	96.875	100.37	100.5	103.97	101.81	101.89	99.999	97.136	101.83	96.428	103.92	101.56	100.36	95.795	99.567	96.748	104.35	98.691	100.06	96.858	98.921	102.88	102.93	97.821	101.5	104.54	99.297	99.905	101.85	104.44	101.88	99.131	96.648
108.57	104.94	108.34	106.77	113.56	108.58	108.43	106.51	110.8	111	110.58	108.23	105.73	109.78	108.33	108.34	109.51	106.02	108.65	111.61	111.89	108.6	101.55	103.7	112.88	105.54	110.87	110.12	110.6	104.67	109.82	109.01	108.87	106.2	108.53	110.78	106.12	111.94	113	108.14	112.82	106.91	108.04	109.14	107.61	109.87	102.62	113.96	106.01	106.29
99.604	97.087	100.98	101.36	98.844	98.427	94.7	94.593	99.246	100.41	98.222	102.54	96.508	97.933	98.765	96.222	100.36	102.75	100.74	97.493	96.068	98.033	101.38	93.379	96.759	98.282	99.776	103.81	95.712	98.735	98.745	99.872	92.503	99.003	93.515	98.481	98.063	97.82	96.984	95.73	95.854	94.297	95.905	98.16	96.761	101.58	95.669	101.24	95.043	98.28
107.68	107.25	105.22	104.25	113.05	106.45	105.02	101.23	105.69	107.14	103.24	103.93	103.17	103.14	108.68	104.92	109.3	107.29	104.87	103.6	99.649	106.2	106.04	101.44	105.59	106.16	107.63	101.29	103.95	106.52	108.1	105.95	103.88	108.32	103.72	105.59	102.19	107.41	108.68	103.72	107.18	106.59	109.06	107.62	105.55	107.82	106.24	104.09	106.17	109.95
97.917	99.191	102.06	97.589	104.73	101.07	98.731	98.158	98.116	99.202	103.48	97.291	96.749	99.032	97.916	98.62	102.89	101.87	101.63	104.65	99.96	101.62	102.59	99.302	98.787	102.96	99.086	101.77	95.193	100.7	101.88	104.09	99.701	107.03	99.017	99.396	98.954	103.25	103.86	101.85	98.54	100.46	102.95	99.838	96.792	102.75	101.12	105.59	99.064	98.631
106.05	106.51	107.35	104.94	112.36	108.04	108.4	108.74	109.44	106.67	107.76	112.27	109.27	106.27	112.68	108.63	113.95	109.53	109.13	114.23	108.73	111.24	112.85	115.17	110.62	110.74	110.26	109.45	113.02	111.48	108.33	109.51	111.19	108.3	106.74	112.5	110.07	112.57	110.6	113.76	113	110.75	115.29	108.59	112.98	107.25	107.35	111.68	108.44	113.19
99.949	93.663	99.61	96.021	97.59	93.26	100.72	99.057	97.367	95.689	98.013	94.383	98.558	104.38	96.712	96.052	96.528	96.345	96.715	98.341	99.804	95.181	98.702	96.85	94.762	97.651	101.1	100.82	96.713	96.208	99.641	98.191	95.016	95.008	98.449	95.891	97.879	104.42	100.76	93.09	95.75	96.173	95.81	96.694	95.592	99.812	95.624	96.476	99.069	95.154
101.95	104.14	101.44	107.01	102.9	106.06	106.87	101.85	103.83	103.55	109.16	107.51	106.32	109.77	104.53	105.08	106.83	103.36	106.23	103.95	104.1	103.24	106.38	105.89	103.07	109.81	104.66	109.64	108.48	104.61	107.23	109.28	102.19	106.94	105.67	107.93	103.19	101.78	104.74	111.22	105.55	103.6	105.69	108.56	111.66	102.82	102.76	107.74	101.89	103.28
103.85	99.853	109.22	102.18	104.32	104.57	104.57	104.84	107.06	107.73	107.69	101.27	107.04	101.97	104.9	107.84	108.36	105.75	103.7	107.08	110.37	104.03	108.19	107	102.47	109.5	105.83	108.49	107.39	109.16	108.42	105.66	103.4	104.03	103.43	108.74	105.69	103.49	106.4	106.28	105	104.86	100.45	104.33	103.32	105.81	114.36	102.39	110.71	106.87
106.66	102.96	107.86	108.22	106	109.05	104.31	103.27	100.18	109.75	102.07	103.38	109.06	104.88	106.23	104.77	104.84	109.17	109.04	105.67	103.45	106.58	106.13	108.52	103.33	106.37	111.29	99.618	107.82	104.61	108.36	103.38	103.38	102.86	106.02	106.36	105.41	102.42	110.43	105.87	109.41	105.41	105.41	106.86	110.18	109.31	102.78	102.99	105.48	104.01
105.24	106.83	111.2	104.21	109.8	107.06	112.67	109.23	107.37	108.73	112.22	105.67	108.1	109.5	107.21	105.91	108.91	105.52	110.22	107.09	109.15	107.84	104.77	108.58	106.37	111.66	110.11	112.35	109.21	108.49	109.46	106.98	103.66	108.73	109.05	106.39	109.77	113.05	111.66	111.8	108.16	105.94	106.11	108.87	111.83	106	107.54	108.61	109.91	110.72
99.803	97.51	99.632	99.038	98.085	98.249	96.034	96.171	99.005	96.258	100.52	98.836	97.188	98.96	97.504	99.763	99.022	106.2	99.143	104.26	95.37	99.278	99.898	100.86	97.711	101.21	97.718	99.976	97.557	99.781	99.894	99.81	98.89	98.991	95.934	102.92	94.816	98.208	101.18	100.17	99.979	98.393	99.008	98.424	99.39	99.754	100.09	97.628	102.19	93.162
103.74	104.87	108.14	105.71	107.26	100.76	107.98	108.79	104.77	103.73	102.29	103.51	105.63	103.69	108.26	106.92	101.19	107.9	103.69	100.27	105.84	106.42	106.23	108.22	102.39	106.12	105.7	108.31	106.79	104.37	105.56	102.61	106.04	104.13	109.29	105.63	105.62	106.22	105.39	103.55	107.83	104.84	103.09	108.01	105.62	106.73	107.77	110.43	107.17	106.41
103.09	101.68	105.97	104.95	104.35	104.26	105.15	103.23	108.33	102.96	101.66	105.51	104.06	102.58	106.19	107.2	105.57	101.75	104.8	108.05	99.401	104.95	106.51	109.41	104.58	103.53	101.96	108.58	105.86	108.12	106.48	101.9	106.1	103.5	106.41	103.53	107.12	105.35	106.14	106.05	104.64	107.17	103.41	103.44	102.63	110.01	103.73	106.39	102.2	107.33
102.56	103.52	105.09	104.94	106.99	107.08	107.74	107.26	104.6	106.63	106.36	105.62	105.52	103.09	103.57	105.86	108.65	104.64	106.06	106.02	104.09	107.6	106.08	107.53	106.33	103.77	108.91	107.54	106.43	104.95	109.64	103.15	113.22	109	107.71	105.86	101.3	106.24	109.69	105.74	106.65	99.891	109.4	102.7	105.21	105.39	102.38	105.18	106.57	105.33
106.74	107.36	108.1	103.23	107.02	103.54	103.04	101.58	104.18	104.6	105.86	106.71	106.79	105.63	105.27	107.88	109.31	104.49	104.74	108.67	106.84	108.49	105.79	105.83	106.6	104.48	105.23	106.25	103.21	100.3	104.03	103.83	101.34	102.18	104.48	103.07	105.23	105.71	105.57	108.78	102.68	103.98	104.44	106.09	106.32	106.54	105.89	108.22	102.17	108.58
98.606	105.01	98.069	101.73	99.252	100.96	99.808	101.34	97.292	101.62	103.36	97.792	101.24	104.66	101.2	100.42	96.703	103.37	100.01	101.06	98.015	99.929	101.53	100.97	100.23	98.022	101.45	100.59	102.51	102.31	94.046	101.11	100.2	99.569	104.33	99.605	100.2	98.787	102.85	101.34	99.598	101.66	100.35	100.15	98.999	97.502	103.74	106.88	101.99	99.662
100.49	95.117	99.385	102.52	105.19	101.33	102.14	101.52	100.82	97.471	99.149	101.31	103	101.67	100.92	96.755	103.11	96.587	95.78	103.24	100.21	97.606	101.98	104.98	98.332	99.132	100.24	99.663	99.428	100.53	98.75	98.631	94.768	96.395	95.821	101.33	99.59	100.94	102.3	101.65	93.658	100.09	102.75	102.74	102.8	101.45	100.14	95.575	95.689	98.825
108.05	111.04	107.31	105.61	106.91	110.64	108.48	104.47	107.06	107.6	110.25	106.26	108.66	109.64	109.18	110.76	110.38	106.29	107.28	108.33	106.16	106.76	107.16	101.97	107	108.68	106.69	108.89	110.3	108.64	106.37	107	103.85	107.42	108.34	109.53	111.06	109.32	109.44	105.31	105.58	106.65	111.62	108.24	108.75	108.72	107.79	103.64	108.97	108.94
104.65	106.27	108.21	108.42	103.32	108.55	111.33	105.28	106.91	109.32	108.68	105.74	103.32	105.95	105.28	106.9	106.26	104.89	109.37	107.93	109.11	108.08	106.77	105.03	110.27	109.33	110.15	103.61	107.3	107.96	108.12	106.63	109.04	108.93	109.8	108.7	107.13	107.41	107.59	111.68	106.04	106.2	106.39	107.87	109.77	104.63	107.16	108.32	104.85	106.14
105.1	109.62	111.21	105.2	109.01	108.35	111.69	108.74	108.13	110.68	104.15	105.4	107.83	106.72	108.53	107.88	107.85	113.28	108.1	110.24	104.29	108	112.29	109.41	106.35	105.43	109.88	108.13	111.88	110.12	105.34	106.55	109.35	109.66	107.23	104.02	110.15	107.42	106.66	107.52	109.29	109.96	107.78	108.07	105.79	111.47	110.53	111.29	109.59	103.78
103.07	110.1	102.31	104.84	104.05	108.37	106.87	109.33	108.97	104.15	104	106.72	107.28	103.41	101.9	103.76	105.98	107.41	103.67	106.55	107.25	105.87	107.4	109.15	104.26	104.49	104.4	109.4	106.05	106.14	105.68	112.02	103.31	101.55	104.83	102.42	108.31	106.1	109.17	105.65	105.26	108.23	113.67	103.58	106.42	104.43	105.76	105.46	108.15	102.77
108.98	105.93	100.3	106.42	106.74	106.67	106.16	106.55	101.23	106.36	102.02	105.91	105.96	106.03	105.49	101.59	104.78	102.78	107.4	106.6	106.43	104.54	104.4	102.19	107.59	104.44	104.94	104.28	103.54	105.07	105.6	107.6	102.22	103.92	109.36	103.41	108.16	103.25	106.47	107.07	108.91	104.64	106.47	104.29	111.44	103.79	103.47	111.3	100.17	104.48
112.61	110.42	109.56	110.23	108.28	110.23	109.84	107.17	104.7	110.56	108.11	109.31	106.63	110.5	109.58	107.42	114.38	108.84	108.02	109.05	107.92	108.95	106.52	106.46	107.17	106.55	112.6	111.88	113.01	105.54	102.96	105	110.97	109.53	110.86	102.83	107.87	107.94	107.2	107.67	108.28	105.2	109	111.07	106.9	106.28	108.9	102.79	103.21	105.51
95.445	97.668	95.746	102.06	97.157	100.81	98.204	100.74	98.16	97.486	94.157	94.104	94.503	96.651	102.5	97.843	100.57	95.408	100.24	98.919	98.898	95.399	97.992	100.66	101.39	97.842	99.92	99.642	100.38	98.81	98.895	101.72	97.049	99.304	100.63	100.51	103.8	100.59	96.866	100.55	98.104	98.295	98.419	101.2	99.978	98.68	98.428	96.786	95.376	102.9
103.35	105.81	105.21	106.4	107.04	104.71	103.58	106.85	106.88	105.2	102.24	100.69	106.62	106.92	107.7	100.43	106.03	109.71	109.06	104	103.29	108.49	108.02	104.65	99.701	101.3	105.58	105.21	105.21	106.98	102.75	107.18	102.49	106.04	104.33	108.28	108.21	104.18	104.36	102.96	110.32	109.93	104.36	109.3	103.54	106.58	105.59	104.74	106.91	106.64
107.45	106.45	105.81	104.65	107.25	104.25	103.57	106.11	104.58	103.14	105.78	107.82	105.2	107.94	109	101.83	111.91	104.49	104.89	106.63	102.86	104.6	103.4	109.54	101.88	113	107.2	107.33	100.64	105.94	102.24	104.5	105.01	109.07	106.88	105.09	99.371	107.61	109.99	105.57	103.09	103.29	106.06	105.43	109.22	102.32	104.79	107.3	106.86	105.77
101.01	100.37	97.924	99.588	103.64	102.22	98.517	99.349	101.06	103.03	101.21	101.73	95.578	106.52	101.57	104.52	101.01	94.296	100.52	99.907	104.65	104.03	100.66	97.939	99.294	102.73	97.529	98.398	99.82	98.399	101.12	98.063	97.445	98.924	102.26	100.54	98.332	103.82	103.43	101.55	98.551	102.39	100.78	97.633	99.11	101.4	101.3	102.29	101.09	101.42
107.96	105.96	109.47	110.07	109.73	104.74	105.83	110.69	111.19	105.56	107.09	108.31	112.47	108.83	110.75	105.25	107.9	107.88	110.29	108.61	108.07	106.74	106.76	109.98	105.86	109.85	106.3	107.85	107.61	111.82	109.44	110.26	110.18	111.5	103.82	105.87	109.84	112.5	105.73	108.77	115.92	106.41	112.07	112.44	110.09	111.1	110.29	112.14	109.55	107.15
107.23	101.44	109.18	103.61	108.53	106.08	106.48	104.06	107.58	108.89	105.11	108.2	102.39	105.4	112.24	103.13	104.24	105.03	106.97	102.89	107.5	102.45	104.44	105.71	107.8	108.38	100.58	105.19	97.967	99.289	109.71	103.99	107.59	105.91	106.39	108.28	99.538	106.46	106.53	108.58	109.27	113.44	105.68	107.95	109.61	107.79	105.48	104.5	102.13	103.72
109.26	105.03	107.72	106.79	102.03	104.51	108.17	99.13	105.54	108.23	103.86	106.59	107.05	106.79	107.74	108.66	105.47	106.53	106.5	104.84	102.78	105.7	104.99	104.56	109.18	108.07	109.33	103.52	108.3	106.64	108.74	102.85	107.92	108.76	108.21	104.92	102.81	105.74	102.08	106.44	103.77	104.01	111.04	104.61	104.54	106.7	105.37	105.99	107.73	102.62
108.47	108.01	108.52	107.83	107.37	105.65	103.94	107.76	110.61	104.41	108.18	103.79	108.22	105.31	107.72	103.98	104.23	106.17	104.34	107.42	105.78	102.96	106.26	104.54	103.02	102.11	104.01	106.92	102.19	108.94	103.24	103.39	108.6	106.68	104.47	103.94	103.71	103.23	104.19	108.02	103.64	104.7	108.75	109.21	103.97	106.82	108.32	107.13	107.95	105.23
106	109.84	110.87	105.8	106.89	102.87	107.34	106.81	108.42	109.11	110.51	108.58	105.36	107.67	109.93	109.56	108.34	107.29	103.23	107.94	108.14	109.28	108.8	107.49	109.53	105.74	106.28	108.32	105.42	105.28	108.35	112.6	113.01	111.18	108.39	105.39	113.44	108.77	109.34	109.61	105.55	107.22	108.36	108.74	107.21	105.75	108.5	106.9	107.26	107.71
107.04	106.38	106.45	104.17	103.48	107.74	105.3	108.65	106.31	104.2	108.23	111.16	107.58	107.45	108.82	105.82	107.91	108.94	106.65	109.87	107.33	114.75	107.09	109.09	108.14	102.69	108.82	108.57	104.63	110.24	107.72	109.27	112.36	104.41	111.63	104.42	106.96	106.17	106.11	107.11	107.58	107.9	109.85	110.22	105.49	105.89	108.07	109.01	110.9	106.12
95.906	95.355	94.071	96.914	97.832	97.378	96.064	99.406	103.02	101.97	96.11	102.26	95.225	93.077	99.763	99.102	97.649	96.406	98.715	99.227	100.41	94.24	98.239	97.75	96.875	96.018	97.76	99.51	96.433	100.17	99.098	93.929	98.904	98.759	96.289	101.06	98.353	100.6	95.764	98.988	100.93	96.871	103.21	102.45	101.48	97.355	98.489	97.261	100.57	97.696
107.19	109.69	104.78	107.06	105.66	106.25	113.09	111.32	106.06	108.28	108.43	108.84	110.74	108.03	106.32	111.51	106.94	107.07	107.23	112.55	107.24	110.11	108.51	106.52	103.98	108.71	109.35	107.34	111.99	107.15	108.7	105.84	104.6	110.24	111.13	110.25	106.92	112.16	105.64	106.89	107.41	109.71	107.83	103.97	106.67	105.63	106.8	105.01	104.09	106.98
112.84	108.37	106.12	107.5	111.64	112.24	109.7	105.18	109.44	103.08	108.25	111.2	103.85	105.53	109.53	106.9	105.92	110.59	109.1	110.3	99.301	105.75	105.38	109.34	106.58	104.63	106.79	104.7	108.13	108.68	102.95	107.24	107.15	105.87	110.5	102.49	108.96	108.01	101.18	106.41	105.29	104.33	106.33	108.31	105.98	107.46	104.63	107.77	108.74	112.12
97.532	92.977	97.482	98.426	98.216	96.675	96.896	94.185	99.86	97.864	96.884	96.14	102.22	96.5	96.702	99.069	98.027	99.754	94.754	102.43	98.777	96.985	100.24	100.34	100.38	96.644	102.4	97.844	101.06	100.29	101.68	93.748	100.24	99.17	97.267	100.76	101.33	97.621	95.359	102.47	98.146	98.371	96.201	97.849	103.65	100.63	98.512	96.218	97.52	99.348
101.35	103.28	99.726	99.842	99.607	105.94	101.38	99.219	101.31	99.99	102.3	100.61	101.67	101.4	97.596	94.577	103.55	101.15	101.29	103.38	99.689	102.43	103.41	100.43	98.964	100.12	100.03	97.083	100.34	102.97	100.02	100.57	103.05	98.812	98.175	100.09	103.61	100.74	94.641	100.3	100.86	103.02	102.08	100.58	96.163	94.728	100.66	101.01	103.88	101.18
104.27	110.87	106.22	103.75	107.71	109.05	109.67	106.79	112.88	108.59	109.42	109.78	109.43	104.48	108.69	107.27	105.11	109.85	105.3	108.15	111.68	112.42	104.66	104.87	107.93	106.78	110.46	106.8	105.21	105.59	108.36	106.34	109.88	114.56	105.94	106.67	106.52	107.47	107.33	108.28	109.35	106.97	111.61	108.67	104.57	107.02	107.06	108.61	111.06	108.9
106.31	108.39	110.09	110.31	106.38	113.47	107.21	108.48	105.34	111.13	108.2	111.43	107.71	106.02	107.09	112.03	115.69	110.82	106.74	109.87	105.7	112.96	106.38	112.54	107.03	110.25	105.42	104.05	106.52	108.49	109.47	110.61	108.7	105.47	106.45	108.44	104.94	110.04	108.44	110.56	111.25	107.45	108.45	104.81	109.8	104.57	109.7	104.79	108.54	109.07
109.01	108.36	103.04	107.58	105.22	105.36	107.93	101.16	102.09	104.7	103.04	106.2	107.36	105.52	104.49	103.81	103.27	108.55	110.65	105.81	107.06	107.16	106.1	98.844	105.49	105.48	106.16	104.28	103.97	110.16	107.06	110.42	106.94	104.26	110.42	109.22	106.18	110.42	106.64	107.12	106.63	106.98	106.24	106	103.87	109.1	105.12	108.85	105.23	110.55
104.22	114.02	108.02	109.3	103.99	106.3	109.99	107.64	107.28	107.47	109.92	108.3	106.89	106.19	107.46	108.4	109.29	106.84	104.36	106.64	106.45	109.21	107.69	103.38	105.05	107.97	105.92	104.75	111.28	105.83	110.9	107.93	104.65	111.9	106.49	107.12	108.72	106.37	107.81	107.87	113.75	107.74	104.58	110.68	106.35	107.34	104.05	108.9	108.92	104.69
107.73	110.98	106.09	106.67	108.95	109.3	111.29	117.06	110.73	107.27	109.06	110.79	110.86	116.05	110.7	114.18	113.27	107.58	113.29	115.1	108.61	104.51	113.18	112.02	109.15	112.66	109.72	111.93	110.58	107.01	112.13	112.11	112.48	107.81	112.27	112.9	109.28	112.33	104.04	110.16	111.63	111.4	108.16	108.08	111.77	112.74	105.73	114.75	110.73	117.71
113.27	114.34	111.11	111.2	110.36	108.56	109.43	111.74	110.13	110.14	112.05	111.78	110.31	106.42	110.16	108.06	111.1	112.34	114.03	112.32	107.57	106.39	105.94	110.27	107.42	106.48	111.37	111.98	104.99	111.94	111.15	105.94	111.72	110.03	114.3	109.97	111.16	109.96	109.17	113.99	110.6	111.7	110.03	111.37	107.3	111.8	112.16	113.9	109.1	113.48
98.326	100.17	94.401	100.16	97.46	99.687	98.068	97.908	94.948	98.195	100.19	103.6	98.575	102.39	99.209	101.64	102.02	92.692	100.59	100.4	96.569	95.068	103.34	99.039	100.73	99.948	96.59	105.1	99.952	99.942	100.15	99.017	98.347	98.081	98.079	102.64	97.803	98.766	99.505	100.6	97.917	98.186	97.826	102.14	96.061	100.93	97.718	97.367	102.2	101.69
110.03	108.88	107.24	110.53	110.21	110.85	104.24	108.23	110.81	112.73	112.63	106.74	109.62	111.37	113.19	110.34	109.7	112.6	112.53	107.86	112.05	109.77	108.31	110.76	111.83	114.28	109.44	108.45	116.81	109.56	110.08	108.52	112.99	113.51	110.57	111.22	110.44	106.52	107.27	110.75	105.98	108.56	111.95	107.16	109.19	115.42	107.2	108.53	106.55	108.55
110.42	103.28	109.69	105.32	109.7	109.74	111.72	104.07	106.52	111.34	103.8	107.22	108.21	103.38	107.08	105.14	104.29	107.45	107.82	113.01	108.07	110.29	108.92	105.55	112.35	107.76	106.81	106.99	110.57	107.69	106	107.71	107.45	108.17	108.78	105.55	109.87	107.56	107.8	109.68	108.96	107.63	108.05	110.79	107.51	107.61	110.82	113.87	110.19	112.44
107.82	105.23	103.54	102.55	106.15	102.48	103.78	102.71	102.1	107.54	101.9	102.62	107.1	106.72	106.19	105.12	108.3	107.85	100.02	104.87	104.66	104.76	101.93	106.93	105.33	101.5	106.63	103.08	103.17	103.34	104.23	107.67	106.29	105.16	108.25	104.15	107.2	104.53	104.41	106.53	105.38	106.41	103.83	104.07	108.98	106.17	103.21	104.16	106.97	106.1
109.19	109.92	107.17	109.17	108.87	105.65	105.03	106.51	111.29	108.66	105.99	110.11	109.81	107.7	104.07	103.52	110.33	106.53	110.27	106.79	109.65	109.07	105.24	108.39	111.96	109.98	105.34	110.51	102.17	110.8	111.08	107.12	110.38	107.03	109.5	106.61	109.44	104.18	108.77	105.42	109.7	109.55	107.57	109.34	109.95	112.96	107.75	106.69	107.06	108.25
103.07	101.33	96.579	100.72	97.267	97.842	98.931	97.778	102.25	99.555	103.33	101.01	102.23	102.57	97.957	99.859	98.627	102.71	100.49	103.47	94.413	97.781	99.432	104.43	101.63	100.39	102.34	97.301	101.75	102.26	99.552	102.62	99.293	98.709	100.54	99.544	104.55	101.48	99.096	99.946	98.593	100.94	102.04	99.448	102.31	100.85	100.23	96.213	99.576	103.27
106.49	109.6	109.28	108.76	108.72	106.88	110.89	112.61	101.27	115.36	112	108.08	112.26	109.13	106.04	107.27	104.39	105.33	106.9	107.74	109.27	106.27	112.74	111.82	109.94	108.9	110.33	107.59	107.44	106.35	109.89	104.59	108.97	109.23	109.2	105.81	109.75	103.51	106.18	106.62	112.36	105.95	104.18	109.67	106.74	104.14	107.07	109.69	107.59	106.24
104.84	105.64	109.64	105.17	107.24	105.95	103.56	101.56	105.01	105.06	107.79	105.91	105.67	105.86	103.03	105.84	107.48	103.15	103.64	108.79	104.88	106.56	107.04	105.17	108.41	105.88	105.7	103.14	106.99	105.65	107.33	103.21	105.9	104.04	106.88	104.62	105.53	106.28	103.15	104	103.21	106.48	105.44	105.4	109.01	103.95	104.98	104.24	110.67	105.11
106.74	102.57	107.44	108.44	108.55	103.46	104.99	109.74	104.71	99.933	106.4	101.65	107.53	104.71	102.59	106.54	111.83	109.96	105.84	107.69	100.17	104.26	108.39	104.93	107.28	110.14	104.5	103.27	102.78	102.54	106.8	104.5	102.66	105.73	105.98	106.3	102.66	108.99	106.02	106.87	105.28	106.46	107.49	107.65	101.87	102.64	103.67	106.49	106.26	106.14
98.651	94.706	99.445	93.701	98.973	98.196	101.71	94.258	101.86	97.415	96.713	101.78	95.101	96.816	102.25	104.42	96.635	98.969	94.406	99.011	99.546	97.032	98.54	97.986	100.4	95.274	98.713	97.972	101.44	101.32	100.84	100.78	98.705	97.704	98.121	98.001	99.769	94.565	96.835	99.738	97.521	99.772	96.102	98.215	99.364	98.248	99.796	98.249	91.379	95.63
103.31	103.12	103.92	105.91	105.88	104.59	103.8	106.38	103.61	105.35	107.49	109.82	106.09	110.37	106.3	103.44	107.24	102.31	103.45	108.95	108.22	105.91	104.55	103.73	102.6	109.94	104.26	105.8	101.95	104.95	105.99	103.12	101.59	109.73	108.05	107.63	107.16	109.91	104.52	103.95	102.93	102.45	106.38	104.23	109.78	104.66	107.1	107.63	105.43	107.09
103.07	105.82	98.119	99.042	97.522	97.453	104.52	97.082	101.08	97.525	102.99	101.77	103.84	98.052	102.57	100.73	97.847	100.23	102.81	97.866	99.087	99.883	98.686	102.27	103.15	98.95	101.8	99.371	102.02	98.363	98.464	95.208	98.684	104.59	102.03	96.256	101.8	99.007	97.548	102.16	105.59	92.26	102.49	95.608	100.95	106.02	100.53	97.412	100.05	100.19
100.19	100.61	108.19	108.36	103.35	108.14	101.31	104.07	110.22	107.09	105.38	108.87	103.82	107.57	104.69	110.96	106.57	102.35	104.78	106.14	105	106.78	105.03	107.03	105.07	103.84	109.15	108.69	103.4	106.01	105.88	108.57	104.66	105.26	108.97	104.02	111.94	99.576	101.79	103.86	110.04	109.28	104.79	106.76	108.39	105.71	102.96	107.9	109.45	105.88
106.62	107.67	109.47	105.07	113.48	107.33	110.09	111.35	111.62	109.81	104.84	109.06	108.19	114.38	114.52	107.23	105.04	104.18	106.52	104.98	108.95	110.85	110.08	111.31	112.2	107.97	105.64	109.74	110.31	103.06	109.35	105.86	112	109.51	109.52	106.64	105.07	106.71	107.08	108.2	108.59	107.16	107.66	107.54	110.99	107.35	112.28	108.95	107.63	106.88
101.56	97.22	102.34	101.71	96.524	98.051	99.275	97.03	99.712	104.37	100.07	100.32	98.447	99.903	101.61	102.05	101.13	101.64	102.23	99.435	96.125	96.788	99.673	98.286	94.06	98.311	102.69	100.08	97.842	100.09	101.11	103.59	101.92	102.25	99.756	104.96	99.005	101.42	99.334	101.86	102.73	101.07	103.65	104.14	98.464	99.447	98.87	99.437	101.31	102.28
106.87	107.56	108.29	109.67	105.51	104.35	106.03	105.82	106.11	104.59	105.04	104.77	105.47	101.07	110.32	106.36	109.49	108.88	105.47	104.47	106.91	104.67	108.57	106.03	104.68	107.52	105.69	105.45	103.99	109.03	102.84	103.52	106.33	110.49	106.14	109.41	106.46	106.04	101.93	107.14	107.11	103.13	107.01	107.1	106.43	108.56	108.54	105.19	110.12	109.5
107.17	108.52	105.59	104.02	105.95	107.02	107.93	108.8	107.83	109.93	107.97	102.39	107.25	104.96	108.78	107.74	110.8	109.56	107.79	109.21	107.8	108.67	104.09	108.77	105.51	111.63	105.79	109.56	107.4	104.44	110.2	109.5	106.55	106.83	110.67	106.24	107.74	111.96	108.28	106.9	104.91	113.97	112.47	108.81	108.24	104.73	107.43	105.43	108.31	108.38
101.88	96.927	101.03	101.91	92.824	96.442	97.462	99.358	101.85	98.99	98.812	104.03	97.419	99.918	99.136	97.509	95.306	100.48	97.435	98.543	101.94	101.25	96.137	102.47	105.77	101.93	102.09	102.61	97.392	101.92	98.203	100.68	100.08	100.15	100.23	97.295	99.21	100.55	99.132	98.243	101.31	102.89	102.12	99.368	102.62	99.681	96.861	99.068	99.605	100.69
107.77	108.48	109.12	111.15	103.41	107.79	109.95	106.95	103.07	106.38	106.41	110.14	109.9	110.34	104.17	108.51	108.93	109.35	110.41	110.01	110.04	109.69	109.76	105.22	109.41	109.14	103.18	112.01	107.27	110.2	108.46	107.43	109.85	110.62	107.67	107.46	104.97	106.08	108.04	109.7	108.57	109.13	109.23	106.99	109.06	107.5	111.61	109.6	104.03	106.75
108.25	111.03	103.57	102.58	111.63	103.16	109.11	109.62	104.8	105.6	108.33	105.77	108.01	102.67	101.84	104.36	107.03	105.58	109.68	102.16	103.32	103.41	106.51	103.71	103.48	107.56	103.55	103.28	105.23	107.57	106.01	105.07	104.51	103.36	104.09	108.27	109.05	110.11	106.55	102.36	106.71	104.99	108.1	107.48	107.44	108.71	105.44	107.08	102.13	106.24
105.33	110.67	110.69	106.03	108.91	111.38	109.38	109.45	107.59	107.44	109.93	110.68	108.55	113.39	108.41	105.37	111.5	106.35	111.56	106.81	104.51	108.73	106.02	110.12	109.38	104.23	106.44	106.72	112.1	109.19	109.75	106.85	107.99	112.28	104.08	111.52	108.2	104.29	111.35	109.2	110.16	105.67	108.87	109.51	110.28	105.9	105.5	107.06	109.41	105.57
108.65	106.95	106.68	109.01	108.34	111.69	113.42	116.49	108.22	109.92	107.23	115.02	111.63	112.48	112.1	111.39	108.65	112.46	116.84	113.89	108.61	116.9	113.2	112.45	112.94	111.68	112.88	111.1	114.85	104.96	108.72	108.74	106.11	109.21	108.48	113.66	106.38	110.94	111.68	106.7	112.54	108.98	103.61	108.61	113.21	111.22	108.72	111.72	110.58	112.83
105.04	111.55	105.16	112.13	110.27	107.84	106.14	109.38	102.41	107.27	112.34	105.3	112.07	107.17	104.8	107.35	105.55	106.77	108.52	109.79	109.92	103.38	105.36	107.93	111.9	108.18	106.69	104.03	108.03	109.08	104.6	103.17	113	101.66	107.65	109.46	110.64	102.93	106.54	107.8	109.36	113.45	109.54	107.5	111.89	110.54	110.25	110.95	110.44	107.18
112.67	106.51	102.6	106.39	108.52	105.23	100.71	103.26	104.61	104.48	102.83	101.79	106.2	108.46	107.08	106.68	102.63	105.37	107.26	107.55	102.83	107.3	104.74	107.91	108.06	108.1	102.06	105.21	104.35	101.98	103.28	108.38	106.4	106.83	102.83	107.05	107.52	107.93	105.21	106.4	103.98	99.826	106.58	103.61	109.68	107.49	107.44	104.49	108.07	106.35
103.04	100.31	104.12	99.817	101.44	100.96	102.59	104.79	103.55	100.3	101.41	98.373	102.91	99.028	101.5	100.27	104.94	101.07	104.71	104.42	97.393	97.005	101.57	105.78	102.11	98.346	100.49	101.72	100.39	103.27	101.47	102.18	104.18	98.741	103.48	104.78	102.6	102.76	99.753	97.676	96.92	99.226	102.66	100.98	101.48	98.948	103.35	102.77	96.282	98.512
109.2	111.99	111.21	104.96	113.7	108.6	107.13	106.57	109.48	108.35	107.37	113.23	107.11	107.33	106.78	103.98	109.66	109.85	106.39	106.32	103.75	104.8	105.49	108.66	111.72	102.66	107.63	106.26	110.7	106.66	106.11	105.12	111.46	109.64	106.9	114.68	111.25	107.45	107	110.03	108.58	108.42	110.94	109.52	108.86	111.17	111.06	107.41	110.05	110.88
104.95	108.49	106.2	103.92	107.64	106.99	102.94	108.6	104.28	101.6	107.45	106.88	104.34	107.82	107.17	110.08	106.3	104.95	105.05	103.28	103.28	106.67	103.49	100.2	108.59	108.01	104.88	108.81	100.85	104.36	106.76	109.32	107.16	106.64	111.61	103.19	109.56	106.26	104.45	109.22	104.81	107.7	105.02	104.32	109.76	105.06	105.44	106.38	108.84	105.21
113.22	110.13	110.54	109.89	108.64	114.09	110.19	107.91	110.5	111.77	110.94	108.03	108.92	112.84	116.3	110.07	112.71	110.71	111.58	109.43	109.78	106.35	109.99	111.06	109.47	109.72	111.71	109.15	108.24	114.92	109.04	112.66	112.77	110.81	111.81	111	116.42	111.22	107.92	109.47	110.11	113.52	108.25	108.29	111.78	108.12	111.57	108.32	110.08	109.07
98.421	102.25	101.27	96.728	99.19	97.566	100.24	99.229	97.714	101.45	98.62	97.015	97.704	97.463	102.68	101.38	96.938	95.59	96.176	100.02	97.879	98.992	102.55	95.959	92.306	100.79	96.825	100.32	97.863	96.403	97.694	99.699	97.589	96.155	97.963	96.185	99.05	97.883	98.181	102.02	98.316	100.13	98.56	96.917	99.359	99.437	96.302	102.21	95.375	97.612
106.36	108.74	109.61	110.15	107.64	104.42	103.01	107.92	108.5	105.1	111.51	108.22	104.77	104.8	108.4	108.39	108.85	104.91	104.42	109.76	108.55	101.97	108.08	107.31	108.76	106.48	106.82	104.57	111.26	106.4	105.68	105.87	108.56	104.51	106.03	107.4	102.04	109.96	105.19	109.02	107.42	108.03	103.2	110.59	112.33	106.61	106.24	102.31	107.27	105.97
107.49	107.5	107.07	104.43	110.55	109.29	107.26	102.27	105.35	104.56	105.61	108.14	106.93	108.6	107.02	106.2	107.42	111.61	104.92	107.02	105.37	105.84	105.67	104.11	105.02	102.53	106.2	106.99	109	105.08	108.16	103.73	107.69	104.04	101.86	105.43	104.6	106.02	108.95	109.01	111.68	106.34	102.41	100.8	105.67	102.46	104.3	108.3	107.04	101.48
106.54	104.17	106.45	106.66	111.63	107.07	106.81	105.85	105.93	113.13	105.56	105.54	108.8	109.23	105.06	108.21	106.08	105.56	107.77	108.9	109.08	108.04	106.57	108.96	105.42	103.6	110.82	110.48	104.61	108.18	110.58	105.69	103.04	105.92	108.43	108.31	104.4	108.3	107.05	104.75	111.02	108.11	108.79	105.49	111.07	108.81	106.18	110.61	109.74	107.72
96.479	97.832	100.66	104.17	101.79	109.02	99.244	97.873	103.8	99.125	100.44	100.69	100.06	100.68	98.924	101.85	98.853	101.03	106.37	100.22	98.317	102.07	99.014	101.81	96.444	100.63	99.771	103.14	102.93	97.886	105.38	98.562	98.514	99.199	100.37	102.75	105.48	101.87	103.7	101.26	102.41	97.098	104.39	102.12	102.2	100.42	94.798	98.11	101.79	101.97
99.824	100.97	103.24	101.29	105.97	98.569	99.629	99.369	102	97.795	103.91	100.27	101.62	95.9	100.42	99.022	104.11	99.039	101.95	101.52	102.24	102.84	96.505	101.57	103.42	102.85	106.35	96.548	99.807	103	99.446	95.449	103.29	100.59	99.57	99.116	101.7	100.68	98.726	105.41	102.14	102.85	99.728	100.27	98.468	100.92	96.867	97.453	93.652	106.59
102.09	103.6	102.86	103.71	105.31	100.88	107.06	103.59	108.99	103.92	106.75	106.87	101.35	103.49	110.15	105.3	102.28	106.4	107.22	109.01	105.68	106.05	105.59	107.52	108.58	105.35	102.4	105.77	104.01	101.59	106.09	107.17	104.42	103.34	104.46	105.76	107.17	106.34	104.72	101.51	107.97	108.25	104.49	106.03	106.3	103.93	100.72	110.2	100.99	105.51
113.42	108.86	112.83	107.54	106.92	107.93	109.18	111.47	106.45	116.04	111.63	110.55	108.13	110.47	111.45	110.24	113.09	107.22	106.64	112.03	116.21	111.29	111.35	111.03	112.84	109.4	111.96	107.06	107.8	114.06	113.18	113.46	109.49	110.9	110.95	107.71	109.56	108.39	106.37	114.59	109.8	110.92	109.85	113.63	113.3	108.3	114.65	106.58	111.27	111.24
110.89	105.94	109.43	109.48	110.34	109.27	103.75	103.85	107.75	106.14	104.6	106.74	108.8	104.02	105.55	107.55	109.41	104.88	106.86	105.17	107.75	108.37	107.41	108.85	107.39	109.14	103.31	107.59	111.23	110.24	109.64	108.33	107.38	100.51	108.72	105.98	105.84	104.41	105.86	105.3	110.6	105.45	108.38	110.89	106.9	106.87	108.58	107.65	104.35	107.34
111.33	106.39	107.52	108.76	111.32	102.39	101.24	107.18	107.06	105.45	105.73	106	107.27	106.42	105.9	106.08	102.64	107.38	105.34	106.15	106.18	107.27	106.01	110.24	105.83	107.4	108.52	108.48	104.62	104.3	103.83	109.62	113.38	108.2	104.75	106.94	105.42	109.37	106.24	108.18	107.02	107.79	105.9	109.32	105.18	106.27	106.65	107.05	99.955	103.52
107.42	107.54	105.31	107.76	105.49	110.32	109.53	104.54	106.9	111.7	106.82	107.87	105.29	104.82	108.89	110.7	109.99	107.2	106.05	105.53	109.8	112.66	106.58	110.38	107.23	105.54	109.48	104.73	107.22	105.95	104.43	112.06	111.97	108.73	105.05	108.1	110.14	109.58	106.52	107.97	110	108.69	107.37	106.11	107.71	108.87	107.07	107.99	106.05	106.77
104.49	107.79	106.59	106.93	107.23	109.6	104.26	112.16	105.07	108.51	108.96	104.01	106.03	103.73	106.9	109.05	106.71	104.52	112.29	107.45	104.82	102.92	103.19	108.04	107.95	108.96	107.02	108.28	101.12	105.8	103.76	109.05	110.78	107.86	106.17	104.76	102.51	105.49	107.02	100.89	106.96	104.63	107.13	108.29	106.89	102.76	107.21	107.65	109.3	110.36
104.09	108.23	103.99	102.7	108.91	104.07	97.992	103.44	106.77	103.28	107.92	102.44	107.9	100.75	105.32	101.08	104.05	105.2	107.08	106.54	106.31	102.3	106.9	103.99	107.5	103.84	102.87	100.61	107.66	105.01	106.06	107.11	103.88	105.07	104.49	105.72	101.29	105.15	105.31	103.5	101.32	106.92	108.51	108.34	105.93	110.06	102.88	104.41	106.7	105.07
111.05	107.05	114.22	106.26	112.68	110.99	108.22	111.25	110.45	115.01	110.08	113.74	112.27	109.83	109.16	113.99	104.22	107.32	112.99	109.41	104.95	110.93	109.68	110.23	109.11	110.93	111.56	106.84	111.54	107.94	118.45	107.85	109.75	107.23	111.03	111.27	109.84	110.66	112.38	110.29	114.62	114.15	110.3	107.35	112.76	107	111.69	116.56	112.86	112.82
107.24	103.36	104.97	104.33	106.95	102.04	102.05	109.2	108.9	106.68	109.55	102.96	109.24	108.66	102.41	103.05	104.29	103.18	105.59	104.84	104.2	103.76	103.3	102.76	106.26	104.67	108.07	104.95	106.19	105.58	103.5	102.62	105.07	105.39	105.7	107.89	108.5	107.11	109.35	109.34	105.84	108.44	107.19	105.52	102.84	105.24	102.88	107.65	108.19	104.69
106.15	105.11	104.98	100.82	105.03	103.62	100.52	104.19	104.32	105.66	99.276	103.39	103.69	103.35	104.76	102.07	98.853	108.12	103.23	101.4	101.95	100.95	103.03	102.64	104.65	101.46	103.36	104.56	99.174	105.88	105.37	98.942	100.75	100.9	106.2	100.12	103.33	103.78	97.964	105.02	108.21	103.42	106.78	103.47	102.36	104.63	103.09	102.16	101.54	98.608
99.874	103.28	102.9	103.55	105.77	100.46	101.65	99.883	101.51	102.62	95.296	106.56	100.48	99.658	101.26	103.5	103.67	96.88	99.997	99.991	102.34	99.795	99.551	102.43	99.405	104.6	102.49	101.36	99.398	99.943	99.976	99.391	102.9	101.06	101.06	97.552	100.85	100.65	100.68	101.5	101.41	98.359	100.59	100.07	98.343	107.05	101.62	102.01	101.28	100.61
111.66	105.33	107.18	105.31	103.5	105.98	107.52	107.75	104.93	106.41	105.36	101.09	108.42	106.92	105.8	108	104.6	108.99	108.94	102.84	110.45	106.59	103.06	109.49	108.11	107.61	104.97	108.41	107.22	108.01	110.71	105.05	106.95	103.1	109.17	106.76	104.5	101.91	106.21	107.64	106.09	108.4	107.07	101.3	105.59	103.95	103.95	103.84	102.64	106.73
108.91	106.64	105.23	105.92	109.07	101.27	105.41	111.42	104.78	105	106.21	104.09	106.92	104.34	106.4	103.47	106.7	104.55	108.65	100.61	102.92	107.08	106.77	107.17	102.11	106.81	105.72	106.13	105.72	103.38	110.67	104.57	103.46	102.8	104.99	108.76	106.64	104.51	99.901	107.22	108.79	103.42	109.88	107.89	110.67	104.22	105.97	107.86	102.73	103.68
106.75	107.22	102.08	110.78	109.33	110.99	110.04	103.24	103.85	104.82	101.77	104.11	106.92	110.15	103.37	109.65	105.49	106.29	106.62	104.61	103.61	110.71	106.06	107.09	104.87	109.51	109.79	106.57	102.31	104.7	107.19	105.66	107.09	104.92	106.14	106.64	98.494	109.61	108.48	105.84	108.81	105.08	101.31	107.98	105.15	104.64	108.21	105	109.66	104.63
106.9	103.95	107.7	103.42	106.8	108.05	106.3	107.93	106.75	103.14	110.51	110.98	104.33	103.22	106.75	104.97	108.83	101.53	104.47	105.73	108.3	103.89	100.45	108.94	103.68	104.65	104.81	104.02	108.83	103.52	106.38	103.86	106	111.76	108.53	101.52	104.63	104.95	106.18	109.43	105.13	107.62	108.99	106.1	103.76	103.5	107.23	107.49	106.51	105.03
106.73	105.27	101.62	102.23	105.05	103.48	108.04	104.26	106.1	102.45	102.65	102.31	101.05	102.44	105.74	107.68	110.44	109.68	107.53	109.54	109.97	103.52	106.29	102.15	104.03	104.37	102.21	104.58	104.71	105.86	108.9	106.8	104.85	106.57	104.56	106.7	106.12	110.02	101.47	109.47	103.23	104.62	107.8	103.13	104.08	102.72	105.41	107.02	103.26	104.67
101.79	101.79	105.16	98.184	98.653	101.82	101.11	100.88	102.13	98.313	98.519	98.648	103.71	100.37	102.69	101.87	101.07	101.7	101.44	100.34	96.118	97.22	97.167	106.38	102.41	100.33	98.39	102.23	103.49	102.91	103.36	100.25	100.09	96.865	99.234	98.665	103.24	99.162	97.194	99.196	102.85	97.857	99.836	97.98	97.289	100.1	101.45	101.93	96.539	98.495
110.11	106.04	101.27	106.25	110.88	103.92	106.7	106.98	105.51	104.59	106.96	103.27	108.39	111.57	107.17	106.54	108.94	101.75	105.8	109.27	101.6	105.61	102.5	107.34	106.67	107.39	108.85	103.81	103.76	106.21	106.65	107.02	106.84	105.76	107.34	108.92	103.21	107.78	102.78	106.46	106.09	108.62	103.59	106.59	103.84	106.53	107.24	103.26	108.96	108.27
98.192	99.204	96.549	96.234	102.06	100.96	100.19	98.031	98.712	98.051	98.298	101.92	100.29	102.41	96.335	101.48	97.486	98.543	98.387	98.922	98.287	100.64	94.346	98.615	104.39	95.88	96.892	97.884	97.741	96.827	97.425	100.54	97.182	100.1	97.147	93.857	103.9	94.791	99.908	100.84	93.686	98.031	96.214	98.408	98.676	95.847	98.107	101.64	95.464	96.311
104.86	108.26	106.38	107.4	103.38	105.39	102.04	108.05	105.75	105.79	106.74	104.56	109.52	104.85	104.77	107.52	102.83	100.89	104.95	106.07	105.37	104.81	101.9	106.86	104.56	105.3	99.178	98.887	107.66	105.68	107.15	106.23	105.71	106.26	105.07	103.52	108.18	109.71	103.19	105.7	110.68	106.29	104.5	102.28	103.68	110.52	106.79	106.91	105.2	111.23
99.662	97.997	100.12	99.487	100.43	99.283	102.52	100.54	99.574	99.896	99.029	99.373	102.43	98.765	97.917	98.886	97.644	102.29	99.568	97.008	103.03	104.44	102.05	98.725	104.06	97.323	103.26	100.3	97.702	99.082	103.34	101.51	101.7	96.451	100.93	99.046	96.518	96.171	98.74	95.748	102.1	96.056	99.436	101.64	99.442	100.11	98.553	100.49	97.117	99.742
100.92	100.9	92.22	102.26	98.72	102.1	100.21	98.194	98.771	97.614	97.128	98.766	101.67	100.87	96.666	98.361	99.613	103.39	100.14	97.756	100.91	101.32	100.63	102.22	101.51	101.45	95.946	105.8	101.03	98.991	101.38	104.76	101.87	101.95	98.121	98.423	100.45	98.247	100.97	99.473	99.325	98.653	103.17	96.658	102.42	104.4	95.621	98.515	102.85	103.06
107.63	105.01	104.74	102.72	108.85	101.41	106.22	110.47	107.14	101.42	107.88	105.15	103.04	107.26	107.49	105.27	105.36	104.83	105.43	106.15	107.73	106.86	106.24	102.91	108.48	107.03	108.01	108.81	108.56	104.65	106.83	108.31	105.43	107.92	110.99	107.26	105.19	105.84	106.61	103.05	108.38	104.53	101.1	106.91	108.38	105.64	105.7	108.35	107.57	106.61
107.75	105.05	107.3	109.93	106.47	104.1	103.91	104.97	108.56	101.63	105.83	100.42	108.27	104.69	109.41	103.97	108.97	103.18	107.88	104.8	103.78	107.16	101.9	104.63	105.36	103.39	110.67	105.85	106.64	105.97	105.23	107.1	105.61	104.59	104.09	107.6	105.39	106.23	105.87	103.64	106.35	105.67	107.75	101.55	104.78	105.99	103.26	109.77	106.88	102.99
105.67	107.83	105.54	99.105	107.65	105.28	108.47	102.46	105.38	103.27	108.75	108.67	108.21	102.2	106	106.35	111.34	103.2	102.86	107.04	102.32	104.3	106.12	105.08	102.09	107.07	101.9	106.16	105.2	105.96	104.66	107.13	106.19	106.88	106	108.6	106.78	107.27	106.04	105.92	107.57	106.5	107.19	105.84	103.24	106.16	101.04	109.45	109.16	104.25
105.25	104.44	106.22	107.66	108.4	106.06	108.92	106.55	107.57	99.162	107.26	101.88	106.16	103.8	102.61	104.16	104.47	105.05	104.5	104.57	104.68	104.49	105.21	106.57	105.28	107.91	103.69	104.94	108.14	105.63	106.68	107.19	108.32	101.79	106.38	105.15	106.14	107.24	106.23	101.85	105.42	104.77	106.9	105.45	104.12	106.55	102.4	103.16	106.4	106.31
106.5	105.31	103.75	108.71	107.03	109.81	102.35	104.11	104.76	106.58	103.73	112.28	109.7	108.77	105.48	103.82	103.84	105.67	108.59	102.78	105.13	109.27	101.58	107.58	108.7	105.28	103.02	105.92	102.41	104.84	102.03	104.15	103.87	106.09	108.6	101.78	103.33	105.57	102.96	106.32	106.6	109.52	108.97	105.06	106.92	105.9	105.85	99.204	104.64	105.79
105.54	106.37	106.13	97.77	108.53	108.22	109.5	109.27	108.42	107.19	104.81	110.37	103.73	101.04	107.61	109.12	107.85	106.08	108.1	106.11	108.03	104.33	104.31	107.03	113.69	110.98	101.28	106.63	107.4	101.41	104.03	108.34	104.09	102.91	105.88	103.64	107.02	106.45	108.47	105.11	102.52	109.67	109.24	107.91	105.3	107.93	107.98	110.45	107.93	106.92
106.53	107.6	109.63	107.02	110.47	107.17	111.49	106.33	111.67	108.55	112.63	107.9	106.86	105.2	109.34	106.16	107.5	104.44	106.88	110.97	112.87	111.72	108.47	107.29	107.89	107.26	111.83	111.96	106.81	107.37	109.55	105.89	102.92	108.47	109.35	107.9	111.11	110.74	107.19	107.81	111.05	108.39	108.27	109.72	103.76	111.95	107.99	106.01	105.91	105.53
109.07	105.99	110.69	106	107.08	112.01	112.2	109.87	109.92	112.54	104.63	107.69	106.86	112.44	103.53	110.45	109.68	105.01	111.48	106.09	108.53	110.42	106.39	107.13	104.89	110.72	105.61	106.63	107.53	110.82	106.09	103.96	104.33	107.64	109.73	107.04	108.32	110.29	107.3	112.18	109.59	105.46	111.77	107.3	104.46	112.36	113.16	109.35	105.11	109.04
102.66	99.954	103.34	101.31	102.44	102.14	99.692	104.92	102.13	102.31	101.5	103.79	95.712	100.27	100.89	101.6	93.869	104.75	102.31	100.65	98.172	100.74	93.857	96.38	98.567	103.04	98.349	100.37	99.371	99.645	102.59	99.292	100.2	100.5	99.413	97.209	98.037	99.201	103.33	106.13	100.31	96.939	100.77	99.194	99.139	100.34	98.78	98.126	99.657	102.5
105.7	106.69	104.56	101.66	110.04	106.14	105.4	105.31	104.42	106.95	105.15	105.95	108.64	102.72	108.64	106.84	104.06	103.1	104.57	101.66	104.86	101.45	107.96	107.5	109.21	108.02	110.12	103.75	106.15	107.68	104.06	103.91	105.77	104.16	107.7	109.2	106.93	108.95	107.26	106.21	103.64	106.65	105.7	105.9	108.41	109.73	108.51	105.13	105.82	108.67
98.548	103.72	99.326	96.591	99.851	98.628	96.456	97.142	99.093	97.331	98.076	97.174	97.783	101.38	96.113	99.61	96.266	103.34	98.188	98.541	100.47	100.15	96.998	100.27	98.761	98.937	95.101	95.566	98.115	94.24	101.63	102.09	97.405	99.851	97.391	98.661	96.841	102.57	100.67	99.72	100.2	95.083	97.284	100.65	96.78	99.477	97.342	95.926	98.496	98.712
102.69	103.11	106.28	102.23	101.1	104.32	104.16	103.07	104.14	105.7	103.25	103.3	102.04	100.63	105.82	105.1	100.89	99.467	103.28	102.79	102.4	101.07	100.57	100.08	104.52	101.61	102	96.994	99.814	100.76	107.02	102.64	103.6	103.41	101.64	101.86	101.49	104.72	99.966	104.01	103.41	102.49	103.4	103.43	106.07	103.77	98.69	103.61	103.63	100.45
102.4	106.67	104.76	105.78	103.76	105.49	111.35	107.48	105.48	110.25	103.95	112.84	108.49	106.53	105.13	104.95	108.72	106.66	103.96	107.35	102.36	107.77	104.46	105.69	101.95	104.39	102.63	103.9	108.27	103.28	102.3	105.55	103.3	108.32	105.61	106.8	107.69	109.16	105.16	103.79	102.49	104.72	104.3	105.8	106.61	104.83	106.9	106.78	107.55	105.7
96.887	104.8	96.983	99.867	99.003	99.892	99.752	100.04	98.586	97.881	96.636	101.76	98.784	100.12	99.703	102.26	100.16	99.064	103.86	102.95	104.85	103.81	98.947	100.26	98.833	99.764	98.525	98.168	99.562	101.07	98.226	99.13	103.95	97.579	97.495	101.06	104.08	100.68	99.561	101.01	97.302	99.9	101.39	102.2	99.328	103.3	102.36	104.31	100.72	99.754
108.01	107.04	106.34	108.84	108.73	104.14	104.71	106.23	107.6	105.99	104.15	106.83	106.22	106.08	105.47	107.79	106.47	102.28	104.24	108.06	107.09	109.93	106.69	105.59	110.46	107.43	103.91	105.43	103.49	107.61	106.57	104.68	105.82	108.88	102.66	107.33	108.07	106.1	108.25	105.35	107.98	108.99	104.95	105.07	105.33	105.75	106.5	107.5	109.57	105.23
105.73	109.65	107.02	103.85	105.66	109.07	106.54	107.1	106.24	110.17	110.4	108.33	105.62	106.99	105.49	110.37	105.32	104.92	102.42	106.21	101.3	105.35	106.52	104.73	109.57	108.46	106	112.61	106.65	103.47	106.68	106.94	105.84	104.95	112.74	104.23	102.18	105.76	104.86	107.26	107.92	105.13	107.46	105.27	107.94	104.83	107.03	100.31	108.5	109.92
109.2	107.94	106.67	110.55	108.37	108.97	109.49	109.51	108.48	107.68	105.47	107.27	106.87	111.77	103.38	108.5	106.05	109.82	106.04	109.69	105.52	106.92	106.82	106.81	104.14	106.7	108.05	108.22	107.75	108.09	105.89	107.7	106.44	108.33	109.85	110.87	106.16	108.6	107.98	107.76	103.76	108.31	106.61	110.28	104.45	105.21	99.108	106.71	113.4	106.08
104.06	103.78	99.232	106.41	97.74	102.03	104.1	104.97	100.2	104.71	101.64	103.59	103.58	103.91	103.9	100.39	103.2	98.82	103.25	103.52	105.21	105.15	101.78	104.02	103.41	99.813	104.49	102.02	101.88	102.27	101.87	105.26	103.38	102.29	102.77	103.69	104.23	101.04	102.79	107.25	103.37	99.759	103.86	98.786	105.2	100.86	105.39	100.61	97.732	105.18
104.19	101.03	102.22	104.62	100.65	100.67	103.91	99.354	99.702	99.748	97.776	101.1	102.38	98.746	99.539	95.454	99.321	97.696	104.66	103.8	93.718	101.71	100.1	101.28	103.12	101.63	103.89	98.699	101.27	102.56	93.816	102.62	98.398	100.32	102.25	99.686	99.512	100.28	101.88	102.66	101.75	102.08	98.95	102.05	101.26	99.038	104.12	97.562	101.48	98.806
110.51	109.51	111.1	110.72	110.38	113.13	108.96	113.07	110.65	111.58	109.3	111.97	108.04	108.98	109.15	108.62	109.91	110.16	111.9	107	107.43	112.63	109.67	112.83	106.77	106.84	113.35	113.57	111.44	107.91	110.97	111.76	112.97	108.26	106.96	106.01	112.06	111.66	109.81	107.69	113.98	113.63	110.1	110.54	110.38	112.9	112.31	105.23	107.11	113.53
103.53	106.29	104.33	108.21	102.47	107.14	106.82	104.54	108.78	105.77	108.16	102.98	107.72	108.84	107.15	105.16	105.65	106.75	108.63	105.68	103.74	107.69	106.04	109.06	109.92	106.97	107.25	106.87	107.09	102.68	105.64	106.44	107.99	110.76	107.73	107.78	104.14	109.74	104.62	107.77	106.61	108.47	113.02	105.98	107.32	107.81	106.82	108.74	105.53	109.09
98.327	101.16	96.6	97.25	95.748	98.67	98.493	96.282	95.974	96.775	100.04	95.401	100.62	100.02	100.65	99.507	97.11	101.02	99.281	99.075	99.595	99.931	96.681	100.57	94.358	97.12	96.426	96.038	97.918	97.677	92.173	95.674	97.068	99.256	97.466	100.47	97.776	94.754	95.755	94.037	104.63	97.889	99.408	92.01	98.032	101.52	94.535	95.545	98.244	96.281
104.89	109.88	108.02	106.17	112.45	107.08	110.8	108.17	106.32	109.57	110.73	111.64	109.29	111.56	110.71	109.32	107.68	111.57	105.17	109.29	106.8	106.06	107.82	110.74	110.16	110.2	107.35	107.33	108.21	112.52	110.33	110.53	108.39	107.08	109.44	107.62	108.39	107.84	108.3	107.66	110.51	106.49	107.28	108.73	112.43	106.27	105.91	110.55	106.32	107.36
108.57	109.74	107.41	108.23	108.9	110.66	107.72	110.53	107.1	105.31	107.77	106.57	112.31	112.21	109.79	106.22	110.09	103.8	107.24	107.14	109.06	108.51	105.66	106.29	108.46	106.47	107.27	106.14	101.92	110.33	110.08	109.57	107.62	108.11	106.49	105.61	106.24	110.04	105.77	116.51	106.48	110.03	110.34	112.59	105.19	105.38	108.18	110.07	110.2	107.52
102.37	100.86	96.94	99.644	99.066	98.036	93.731	95.904	96.421	93.883	94.577	98.443	100.07	101.86	94.522	99.904	96.123	102.24	98.705	98.295	101.92	101.97	97.673	100.73	101.09	94.043	98.678	94.947	95.718	97.848	98.108	98.58	94.778	99.313	99.021	97.562	99.228	97.677	98.644	96.708	98.209	97.29	95.953	100.61	98.238	102.59	97.106	98.719	95.601	101.51
110.75	104.99	108.46	109.45	106.38	108.41	112.05	110.11	109.96	107.28	109.57	109.21	110.15	104.66	110.83	110.19	110.5	102.86	111.75	111.81	111.11	109.91	108.59	109.5	110.18	106.05	108.65	112.31	109.42	114.22	107.62	111.17	110.51	106.33	109.08	106.02	109.29	101.9	105.77	107.32	107.1	106.81	108.11	108.35	107.23	107.97	109.69	110.4	105.53	106.2
106.03	112.64	108.47	110.29	109.65	107.09	108.25	105.1	106.35	102.76	105.13	102.44	106.21	105.64	105.75	110.19	109.56	107.23	107.23	110.02	108.78	112.57	107.65	108.69	110.48	107.06	106.25	103.42	105.33	110.74	111.94	104.28	106.72	107.23	110.15	108.24	107.29	110.26	106.62	106.2	109.73	109.1	107.89	108.72	108.01	106.79	105.43	106.65	106.13	108.81
105.67	102.94	105.7	104.45	108.31	101.71	105.75	107.77	111.62	106.52	104.55	103.07	98.887	106.29	107.36	107.49	106.76	107.03	104.9	108.09	101.02	108.52	104.78	105.56	103.16	108.44	109.1	102.33	104.47	105.91	105.32	103.27	107.34	101.12	105.01	104.66	105.49	105.9	102.81	106.07	104.93	107.02	102.96	107.89	109.82	105.33	106.24	104.35	102.54	107.09
107.63	106.91	105.1	107.82	107.17	103.56	106.71	101.61	106.5	104.42	105.5	111.32	103.66	102.24	108.21	101.62	109.94	104.41	106.84	105.74	110.75	100.34	104.86	106.06	107.03	109.21	109.75	106.82	106.08	105.45	103.94	106.47	107.47	107.05	111.69	104.87	109.47	109.96	100.98	108.67	108.69	104.81	106.97	104.22	106.72	105.06	106.74	104.85	107.53	112.38
103.37	97.008	98.883	98.936	98.79	97.815	104.01	98.445	98.36	98.096	96.664	98.163	99.491	93.886	96.663	96.507	95.547	97.194	101.91	101.09	96.671	97.899	99.84	99.444	99.404	94.642	100.77	98.286	93.758	94.341	99.62	97.022	96.173	102.5	94.459	98.769	100.11	97.881	101.41	97.421	99.784	97.942	96.925	98.839	96.205	99.43	100.25	98.51	96.853	99.38
107.22	105.99	106.04	107.04	103.18	105.47	104.65	109.37	107.09	109.26	106.56	106.81	106.14	107.14	109.33	113.57	108.42	106.45	113.36	109.07	111.19	108.69	111.6	103.53	104.65	107.54	104.07	110.94	109.1	113.57	106.85	109.84	107.29	108.71	108.52	104.51	110.8	107.5	107.03	105.73	107.16	108.97	105.55	103.99	110.21	111.81	109.91	108.85	110.88	105.26
98.591	99.175	95.703	98.067	101.27	99.705	99.178	93.924	95.616	102.03	94.451	97.582	98.622	96.214	98.345	97.53	93.824	97.307	99.888	99.06	97.496	96.221	97.928	98.34	99.41	98.082	99.155	94.583	97.369	101.48	96.687	95.433	100.04	96.439	94.974	100.84	94.408	94.97	98.593	93.756	94.031	99.683	96.025	102.6	99.12	97.729	98.728	90.919	100.23	98.955
105.75	105.45	107.34	102.53	104.98	106.24	109	107.31	105.96	107.12	105.74	105.9	111.99	108.08	107.89	106.57	105.04	111.31	107.81	107.08	109.45	105.53	106.98	105.63	108.45	109.24	105.6	105.1	103.75	106.13	107.52	108.45	107.08	106.48	103.83	105.23	106.62	101.65	108.27	108.91	104.7	107.52	106.77	101.95	105.94	103.61	107.81	106.18	103.44	105.58
100.06	97.226	100.23	101.64	97.477	99.97	97.346	102.37	98.096	97.929	95.834	100.8	101.47	96.317	101.25	105.28	97.789	99.116	99.467	100.02	101.47	101.42	101.8	100.08	99.272	100.16	98.866	100.59	98.817	100.31	98.832	100.16	101.34	101.04	95.503	101.25	101.44	96.267	100.95	103.29	102.71	101.35	98.887	103.91	99.771	99.819	100.5	104.53	101.14	99.415
108.69	105.75	108.12	110.1	105.1	104.12	107.36	105.11	103.82	107.59	102.45	107.5	108.53	105.4	105.24	104.07	106.71	101.95	104.86	108.52	105.06	108.26	106.98	103.79	107.5	104.07	105.67	104.82	103.23	105.41	109.55	105.91	102.98	103.55	99.631	104.1	104.69	103.45	105.98	105.8	106.84	105	106.25	106.79	111.68	105.85	106.65	104.87	104.89	101.87
104.54	108.97	104.33	110.21	108.73	106.23	108.27	102.07	107.8	106.29	106.34	107.76	105.99	110.65	105.01	103.83	103.28	107.07	105.68	109.81	105.11	104.29	106.78	102.77	107.46	105.95	107.9	110.76	106.76	105.65	109.33	105.35	108.63	106.6	110.32	103.77	109.16	104.82	107.89	104.27	104.52	106.11	106.85	107.44	105.81	108.46	105.94	111.94	105.36	106.38
103.02	98.119	97.495	102.94	99.441	99.143	100.15	100.99	106.68	100.4	102.37	102.68	101.58	97.689	103.06	106.84	101.73	101.86	102.03	102.58	101.49	97.94	104.11	100.61	98.872	96.57	101.21	103.64	101.77	101.76	102.69	101.86	101.69	102.12	100.33	106.63	97.627	102.78	104.21	97.211	103.98	101.84	100.96	101.21	100.81	99.465	100.71	101	100.25	104.02
93.58	99.926	95.155	96.567	94.232	102.65	102.85	95.574	100.89	98.903	99.445	94.813	96.035	95.645	95.051	97.059	99.574	93.668	94.853	103.32	93.666	93.718	97.018	99.135	95.284	99.611	102.48	102.65	99.796	99.297	98.224	95.027	103.52	99.266	98.871	96.807	97.094	96.552	95.508	96.988	98.859	94.083	100.81	97.624	100.62	99.961	93.615	101.04	99.279	95.557
104.21	105.01	107.99	103.54	106.54	105.38	103.46	106.13	105.31	108.81	104.01	102.65	102.88	105.71	104.08	104.34	106.61	102.96	104.53	108.41	107.81	107.33	105.16	112.49	108.46	108.07	105.52	108.82	102.6	107.4	107.72	105.67	107.21	110.3	103.05	110.71	105.97	109.29	107.73	105.66	104.52	105.9	106.54	105.18	108.52	105.72	106.14	104.53	108.36	103.98
105.89	107.54	104.37	107.67	107.04	102.67	109.81	107.15	107.93	110.72	108.38	106.19	105.8	102.43	106.52	108.19	108.93	100.8	106.29	107.06	108.33	101.55	108.54	107.61	101.39	107.99	110.88	106.77	105.87	105.63	105.31	112.5	107.11	108.91	106.59	107.47	106	111.25	108.81	104.37	106.86	107.29	110	110.6	107.43	106.81	106.15	105.97	110.6	109.54
105.38	108.1	105.76	107.77	107.14	102.03	106.39	104.06	107.2	103.79	109.55	103.41	107.49	101.57	103.97	106.72	104.94	106.63	100.33	108.45	106.71	108.29	108.54	103.43	107.23	104.75	104.06	102.99	103.55	109.3	109.24	105.23	105.74	108.32	108.87	108.61	103.98	105.04	107.18	103.53	108.76	104.73	109.04	108.02	105.55	108.72	107.54	105.86	105.74	102.51
104.88	107.84	108.11	106.27	107.48	109.95	107.57	108.1	110.42	108.07	103.38	102.8	106.48	101.94	108.01	110.68	107.62	103.95	106.83	109.14	106.47	103.07	109.89	108.47	104.98	110.15	102.93	110.27	103.74	108.09	105.77	109.86	100.11	106.83	104.64	103.56	105.6	109.8	104.54	109.79	109.21	103.82	108.76	107.77	107.17	107.74	109.95	106.43	105.14	104.81
106.31	108.68	99.547	107.98	106.43	108.21	106.07	103.68	106.17	102.71	112.15	108.04	106.66	104.72	109.13	105.32	107.69	104.95	102.92	110.51	106.76	112.91	104.39	105.66	107.7	107.13	107.04	106.73	104.79	109.52	102.35	102.93	105.6	107.08	105.44	105.84	109.74	105.45	104.37	110.09	108.68	105.32	105.71	100.94	108.72	104.39	106.74	106.95	108.26	107.22
95.747	100.5	100.6	100.15	103.88	95.862	102.16	98.74	94.5	104.97	101.72	102.8	93.189	94.26	98.135	99.524	96.117	102.01	98.381	97.232	97.756	94.846	98.084	100.23	102.69	97.658	98.285	100.68	98.873	95.307	100.01	96.875	102.07	98.437	104.73	100.99	97.78	98.012	98.659	95.308	96.973	99.705	97.36	97.653	96.096	101.5	97.634	99.335	100.43	90.498
105.64	110.34	107.16	107.59	108.73	105.58	106.57	108.46	105.75	108.11	101.61	110.13	107.09	110.02	106.11	108.48	106.42	108.09	107.58	105.76	105.44	104.35	105.1	109.15	109.05	109.38	107.3	106.44	111.21	109.65	106.89	109.29	112.42	113	110.59	108.77	102.29	103.52	108.13	107.07	108.39	101.24	103.3	106.18	109.14	108.39	108.65	109.54	109.83	106.74
100.67	104.38	109.03	107.84	105.91	104.02	106.08	104.45	110.11	103.51	104.29	101.43	100.01	108.86	106.74	102.97	109.81	105.88	107.49	106.6	98.163	106.04	105.07	102.68	106.5	106.11	106.05	110.58	106.49	103.11	104.08	102.67	103.35	100.37	105.43	105.89	107.8	109.69	107.2	104.03	103.98	108.88	104.79	108.53	107.1	103.62	107.07	105.71	108.68	107.59
105	110.91	106.65	107.38	108.1	109.53	107.06	105.1	107.21	110	107.99	109.17	106.32	108.89	108.65	107.06	110.4	105.05	107.62	108.84	106.23	110.58	106.23	104.95	114.71	107.33	109.3	109.33	110.05	105.17	109.02	109.24	109.74	104.65	108.98	108.31	107.16	108.17	110.53	108.03	109.26	105.56	106.8	109.94	108.75	105.17	113.34	111.33	113.06	103.3
109.63	110.19	106.28	110.05	108.13	105.61	109.56	108.26	111.67	113.47	111.37	106.8	111.03	111.94	110.26	110.71	105.76	111.27	112.38	111.62	107.87	109.42	108.45	110.67	112.66	107.97	114.35	111.62	108.75	114.37	110.75	109.78	109.89	105.46	107.84	108.89	108.88	109.48	108.28	111.22	114.4	111.09	110.72	107.12	110.15	110.15	112.86	109.1	105.22	109.05
95.363	97.071	98.574	99.87	96.984	100.21	99.827	95.634	93.894	99.736	95.594	98.859	98.273	100.64	95.942	95.475	99.517	95.832	99.732	101.03	95.525	97.02	101.02	97.557	92.492	101.18	98.177	94.853	97.459	99.63	97.326	96.666	101.11	99.605	97.068	99.704	99.173	100.3	97.835	98.236	97.118	96.103	95.711	102.22	94.92	102.08	97.881	98.169	95.27	94.578
110.01	107.66	102.28	110.95	106.96	105.94	111.08	106.76	106.83	105.9	110.27	111.63	108.47	110.32	105.54	108.65	106.09	111.11	109.09	107.41	105.86	100.56	109.73	106.41	104.04	109.3	110.58	107.1	105.37	107.34	107.3	108.27	104.76	104.12	107.26	107.37	107.12	109.97	106.3	110.84	106.91	105.51	106.24	106.38	106.71	106.76	110.6	108.52	108.9	107.95
107.87	110.8	108.06	105.74	106.79	106.51	106.83	102.83	112.49	107.41	104.64	107.52	105.99	106.38	107.16	113.93	108.94	110.32	109.95	108.82	108.24	110.78	109.34	110.72	106.96	113.44	106.4	105.38	106.46	114.2	108.78	114.98	109.38	107.78	106.19	110.3	110.82	105.86	112.19	110.54	111.14	110.53	112.27	109.89	107.18	108.07	109.72	109.57	105.47	109.49
111.93	112.89	107.24	107.1	111.27	107.95	110.32	112.69	109.53	108.26	111.16	109.36	109.41	112.31	113.78	108.02	110.53	108.73	105.89	108.01	110.13	110.67	108.69	112.95	113.49	105.42	109.85	109.22	108.63	113.02	110.39	110.66	111.26	111.05	106.54	108.81	112.89	111.97	109.79	111.4	107.69	112.44	114.39	108.93	112.45	108.66	110.49	111.66	111.21	111.08
109.68	105.9	107.82	106.7	109.86	109.67	103.34	108.8	109.71	106.58	107.68	110.37	106.18	109.75	112.74	108.14	106.13	106.11	107.88	108.92	99.855	106.14	111.19	108.38	108.85	112.54	107.36	110.47	108.35	109.85	110.48	109.64	107.9	111.18	106.09	108.48	105.22	109.39	105.55	104.19	109.94	106.66	105.71	107.57	106.35	111.76	107.72	109.64	106.56	105.05
103.8	99.735	98.949	99.712	100.11	97.743	100.71	94.627	98.666	97.854	98.909	97.268	101.08	99.869	96.238	95.869	95.573	97.943	101.63	96.616	100.1	99.865	99.467	99.938	93.634	98.44	97.144	94.911	103.22	93.194	100.4	98.631	97.951	99.856	96.707	96.5	98.76	96.943	96.519	98.686	94.513	97.782	95.628	98.007	95.528	96.15	99.932	97.703	99.602	97.164
102.35	107.72	106.18	107.79	108.79	105.15	103.58	98.227	103.49	105.34	106.78	102.79	105.58	102.27	105.44	104	105.53	104.48	108.74	102.46	102.81	106.49	103.71	102.88	109.61	106.61	101.97	105.93	103.87	101.08	100.92	104.35	106.06	107.85	103.78	109.5	104.58	103.44	108.19	101.32	103.68	105.74	102.51	111.16	106.78	106.78	103.3	103.85	101.92	103.74
100.06	100.33	99.744	94.66	98.989	99.43	100.65	99.005	98.727	98.848	96.113	94.466	100.2	96.974	99.588	96.306	99.663	99.964	97.941	98.453	97.664	100.49	94.026	99.453	98.62	97.59	94.301	96.284	100.93	93.96	98.354	95.349	97.69	99.298	98.049	94.686	95.956	99.294	96.007	94.378	96.53	97.003	97.478	99.27	97.014	99.627	97.275	98.776	97.086	95.415
100.03	102.43	101.71	102.15	99.775	106.09	97.8	98.955	98.686	101.24	103.17	101.54	100.45	103.51	97.958	106.53	97.419	100.12	100.34	97.133	97.47	93.128	100.86	93.784	99.04	102.26	102.14	97.371	102.3	100.67	97.321	97.889	99.006	101.09	100.48	100.54	100.53	97.178	97.958	101.62	97.293	98.505	97.087	100.35	101.91	99.045	101.79	98.574	101.88	101.46
105.06	108.1	107.74	103.07	103.51	105.31	103.43	105.74	105.36	109.27	106.4	104.8	106.97	102.96	99.936	103.07	107.9	107.67	105.63	106.51	106.35	110.25	103.76	107.97	104.4	105.9	106.38	105.01	110.01	106.62	101.24	111.07	107.13	105.92	106.91	104.1	106.75	107.5	106.73	109.97	104.23	108.46	109.48	104.92	103.83	107.21	106.18	104.91	110.31	104.53
107.69	103.38	108.62	106.23	109.14	105.96	105.98	105.63	103.22	109.82	108.02	110.43	109.05	109.84	105.35	104.66	106.4	105.17	105.03	107.23	106.7	105.6	110.15	106.06	107.85	103.49	106.74	103.31	108.27	104.84	105.27	104.74	108	105.02	109.29	108.13	102.67	107.4	104.43	104.25	107.64	109.48	106.61	108.79	106.48	112.63	110.92	105.79	104.37	107.37
102.19	97.358	99.643	101.92	101.36	101.69	92.347	101.38	101.48	98.952	101.65	100.84	99.938	99.846	101.57	104.75	102.29	105.14	99.159	96.794	101.75	102.06	99.787	98.266	105.38	95.305	99.91	100.68	101.98	98.22	102.12	98.376	96.049	105.73	96.838	100.98	101.44	102.56	101.33	98.349	97.492	99.226	99.278	102.03	99.676	99.077	104.35	98.643	101.54	103.77
109.09	105.37	106.12	107.85	107.03	108.9	112.24	105.67	109.37	106.33	109.6	105.95	107.17	109.51	107.82	101.76	106.1	106.36	103.31	108.26	107.74	103.53	106.15	108.31	106.15	111.89	109.74	106.56	111.01	104.92	111.22	109.19	109.01	105.97	109.38	107.12	109.21	111.4	106	111.03	107.35	107.84	105.35	106.16	104.49	105.6	110.74	109.61	107.84	108.19
101.74	100.01	96.319	96.975	99.435	98.201	94.617	98.776	104.27	97.463	98.383	98.469	96.228	100.76	98.447	99.986	100.05	99.014	99.283	98.702	102.62	98.62	99.895	94.601	102.59	99.405	94.743	96.736	100.56	99.653	97.637	96.687	97.888	100.9	98.326	99.378	96.155	97.639	96.793	97.507	98.328	96.192	97.818	96.113	101.52	100.42	100.78	97.649	98.613	100.53
107.88	107.03	109.36	108.09	103.01	110.14	106.02	110.92	106.65	107	113.29	108.22	107.12	107.68	106.55	105.9	111.43	106.11	106.03	110.86	110.14	109.8	107.95	105.75	108.37	112.43	109.36	107.77	109.55	108.42	106.42	108.29	111.51	105.79	110.57	110.76	107.25	108	110.56	107.62	108.5	107.53	106.84	106.36	107.83	107.2	106.03	105.72	111.62	109.81
105.81	103.64	104.79	103.81	99.795	109.59	108.78	103.87	103.08	103.18	105.51	107.02	108.06	101.08	106.09	104.72	104.88	106.37	102.6	110.37	105.95	105.3	102.02	103.98	105.58	107.02	110.21	101.34	108.61	107.7	104.62	102.52	109.52	103.75	105.22	105.39	108.32	106.17	105.99	105.44	103.83	106.86	102.88	103.52	108.8	102.06	105.25	102.71	108.8	105.39
111.83	107.86	107.31	103.47	107.7	106.4	100.47	110.38	105.65	108.53	104.34	108.07	109.12	110.31	109.52	102.47	107.07	106.62	109.94	110.31	104.04	106.57	108.97	103.31	108.55	108.92	105.52	105.57	108.14	106.33	106.08	107.48	107.01	106.88	104.75	102.5	110.64	110.66	107.06	107.2	106.34	107.92	110.81	106.59	107.44	107.89	108.41	107.38	101.78	111.61
104.52	110.22	109.83	106.39	108.46	107.4	108.02	110.75	108.72	107.27	111.07	108.5	107.2	110.28	109.14	107.14	105.89	106.91	105.87	109.41	109.18	108.16	107.17	108.59	111.51	103.56	111.43	100.23	110.13	109.24	108.55	111.92	110.7	111.56	105.86	108.85	108.51	109.83	108.05	112.12	109.73	109.6	107.06	109.34	110.43	106.88	106.87	107.72	108.22	109.08
109.13	105.14	111.09	112.25	108.65	108.97	110.38	106.74	108.11	102.45	108.68	110.58	102.81	106.93	108.54	109.17	111.21	109.07	106.3	102.09	110.57	107.07	106.95	109.17	107.01	109.24	108.26	106.34	107.76	111.2	107.72	109.85	106.79	109.07	109.83	112.18	107.32	112.24	107.89	106.19	109.58	110.72	109.27	107.27	111.02	106.82	109.42	110.47	106.31	102.59
103.01	108.16	106.67	109.04	104.11	106.99	102.35	105.87	102.61	107.54	108.03	106.74	110.22	103.67	105.75	108.37	104.43	98.322	109.19	105.91	102.46	105.62	100.52	109.09	107.71	105.75	107.85	108.01	104.49	103.17	110.4	102.44	101.21	102.37	106.31	106.46	109.07	107.79	106.98	106	104.21	106.5	106.62	104.92	111.82	104.27	107.92	104.36	100.27	100.48
108.25	104.12	107.8	108	108.76	107.54	107.81	99.294	106.26	104.75	106.69	104.54	107.07	107.01	103.62	105.54	107.68	105.12	101.32	106.04	109.46	106.98	103.04	111.04	105.15	100.89	102.2	104.64	105.53	104.89	106.47	108.54	105.81	105.04	103.93	108.89	111.93	105.87	110.4	108.11	105.43	105.86	104.94	107.66	109.23	105.18	111.64	107.16	109.71	105.11
107.5	107.86	106.69	105.9	114	109.62	110.45	110.64	106.77	98.994	108.28	109.65	108.59	111.02	112.01	106.65	106.45	106.08	110.6	110.2	103.38	108.18	108.33	112.29	107.86	108.54	109.03	111.94	106.34	104.33	105.45	105.89	112.61	113.57	109.64	110.56	112.42	108.82	105.05	111.15	106.65	107.09	104.34	111.12	108.61	109.2	110.07	111.1	109.08	104.66
98.489	101.17	97.041	99.173	98.596	93.666	100.2	99.256	100.99	102.68	100.34	100.26	103.58	98.658	100.4	103.9	101.53	98.109	104.74	101.17	101.71	100.01	98.51	106.67	101.08	102.06	101.71	103.85	100.54	104.4	98.244	99.886	97.441	101.2	97.334	98.037	103.23	100.64	103.21	103.05	101.38	98.889	103.44	102.22	102.5	99.473	102.65	98.714	103.72	100.66
98.834	101.59	102.19	99.773	101.03	101.28	100.45	98.856	97.145	102.04	97.145	102.62	103.34	101.52	100.68	101.73	105.67	100.83	102.54	97.671	99.239	102.07	100.13	102.14	99.744	104.54	98.257	99.455	100.38	101.54	101.96	95.93	104.02	101.26	98.028	101.65	96.579	97.229	98.439	100.25	99.847	100.45	99.386	96.935	103.35	102.9	102.06	105.22	103.2	100.1
103.53	104.44	109.35	109.16	102.43	108.59	102.18	107.51	105.63	106.64	105.5	106.74	104.5	108.5	107.65	105.63	105.57	103.24	102.27	107.6	106.3	107.41	107.25	106.06	105.46	109.28	104.98	104.54	106.59	108.5	106.53	104.05	108.76	107.26	102.96	105.43	109.67	103.79	106.55	111.92	105.12	103.04	103.33	107.35	108.66	104.87	108.27	106.72	109.01	111.16
106.23	101.81	105.44	105.34	106.92	103.94	101.72	105.32	111.13	106.52	102.71	105.46	106.71	107.87	109.29	107.13	106.73	102.92	103.52	108.97	102.36	101.25	102.91	105.88	110.08	104.76	109.89	107.77	108.75	108.2	109.86	103.9	112.29	108.03	107.04	108.56	107.92	108.04	105.16	108.52	105.79	103.63	101.26	110.49	104.55	107.18	108.71	106.17	105.61	104.81
100.98	96.679	100.83	96.815	99.067	97.07	98.165	98.809	98.489	97.946	98.405	101.81	98.438	101.23	99.092	103.06	96.953	99.967	101.45	97.688	101.21	100.41	91.187	100.38	106.02	96.237	99.182	99.677	100.57	95.497	102.08	100.01	92.856	97.388	94.199	93.594	101.39	97.819	101.74	100.11	96.788	99.121	98.875	98.341	98.596	100.04	97.072	100.11	95.729	98.824
108.4	100.95	106.61	102.67	107.78	101.77	104.67	104.5	100.76	100.86	108.67	104.37	104.57	106.46	105.16	105.87	104.38	107.58	105.68	110.2	105.03	106.8	107.27	109	107.2	110.99	104.16	110.93	101.41	107.11	106.2	105.14	107.54	104.05	106.99	103.69	107.49	104.3	107.64	104.92	103.42	108.22	106.15	104.33	109.88	107.58	105.92	106.69	105.96	102.68
102.02	102.14	99.781	99.442	101.28	99.07	97.148	97.819	99.453	100.91	99.637	99.491	102.28	100.74	98.868	96.646	98.873	97.239	99.349	99.764	103.47	98.289	94.759	99.203	99.672	100.46	99.878	99.428	97.723	97.031	99.46	96.296	101.42	98.163	98.821	98.142	100.57	103.94	102.44	104.73	102.63	99.698	99.256	99.177	99.434	96.862	100.35	99.008	104.22	101.45
110.73	112.54	110.33	113.02	108.64	112.72	103.84	109.12	109.8	106.12	109.63	106.9	104.63	111.87	106.31	109.79	107.32	109.91	107.42	103.96	109.86	110.68	109.33	110.2	105.52	109.02	108.38	109.69	107.46	109.45	105.16	109.22	109.14	111.5	113.7	108.33	106.08	112.3	105.48	105.33	107.9	107.69	107.67	108.07	106.69	104.3	107.58	113.29	112.94	112.84
97.466	97.427	96.387	101.21	95.565	101.84	95.872	100.35	97.424	95.334	100.42	101.68	96.837	99.49	99.996	97.375	98.035	101.41	100.91	98.989	98.44	95.491	96.944	97.13	99.506	96.75	98.729	99.461	99.887	98.877	100.01	103.68	97.43	101.29	97.519	94.894	95.492	97.39	95.903	97.782	97.084	102.36	95.966	95.804	99.253	92.314	98.654	96.449	98.921	98.784
107.22	107.29	102.34	105.06	103.13	104.63	103.25	109.71	109.72	104.53	103.65	104.85	109.51	107.18	111.08	108.99	103.09	103.44	104.54	100.06	109.54	101.76	102.15	108.82	104.84	104.5	107.13	110.2	107.15	104.99	105.93	104.27	109.31	105.7	105.13	105.25	108.24	103.77	109.64	108.67	103.51	108.51	102.81	99.914	102.82	108.98	101.8	108.85	100.38	107.15
98.516	94.35	102.25	97.821	99.704	95.76	98.149	99.23	101.25	101.4	98.973	99.135	100.94	99.38	98.047	97.917	95.439	96.368	102.32	99.67	97.139	97.304	101.22	94.9	98.173	101.44	91.173	97.901	97.236	98.564	102.4	100.86	96.094	97.656	99.529	100.83	97.728	96.366	95.813	99.211	96.868	97.486	98.06	99.345	96.734	99.546	93.764	96.532	97.667	100.2
101.37	99.24	94.78	96.529	93.617	97.438	99.493	99.121	96.047	97.853	98.64	103.44	98.211	99.794	96.585	99.556	100.38	98.067	100.92	103.1	99.548	98.961	101.62	97.849	98.465	94.78	99.178	94.88	94.103	101.45	93.972	94.324	97.3	97.916	96.248	96.833	93.403	97.088	93.078	95.197	103.28	98.925	96.679	93.115	98.664	97.076	99.525	98.53	99.595	97.842
104.86	102.77	106.26	104.34	105.02	109.95	115.32	105.16	104.8	104.72	104.15	100.7	107.39	109.1	105.03	100.94	103.85	108.25	105.19	104.76	105.67	107.77	110.66	105.97	108.21	101.82	108.69	105.86	103.19	103.73	103.38	107.34	109.59	108.76	108.35	103.77	106.9	105.49	105.8	102.53	103.92	102.17	105.31	104.77	110.49	100.75	102.6	109.07	104.75	106.23
109.38	108.22	108.04	108.71	110.31	102.9	110.24	114.53	105.89	109.82	108.99	111.09	106.01	108.88	111	109.21	108.14	108.1	111.95	106.11	109.81	109.97	106.95	108.83	107.22	102.83	109.35	109.49	109.51	107.37	108.34	110.01	112.87	105.4	110.16	105.29	105.67	112.07	107.99	106.77	105.45	110.41	111.49	109.78	106.95	111.82	107.8	110.1	106.53	109.22
102.83	108.13	105.88	107.58	108.08	110.05	109.98	106.52	104.04	105.76	107.15	101.44	105.44	108.14	102.82	106.44	107.86	101.63	104.38	107.8	107.83	105.7	108.88	105.92	109.99	100.08	103.21	105.26	105.07	107.96	104.67	102.82	105.83	105.96	105.56	105.05	106.27	100.49	103.63	102.91	101.32	105.01	103.07	109.63	107.16	106.94	105.8	105.66	107.61	109.16
97.04	99.624	96.063	98.171	99.299	101.42	97.046	95.043	94.175	100.74	97.058	99.592	101.28	98.911	97.588	97.898	95.56	99.002	98.367	98.286	99.8	98.03	99.028	99.104	99.205	100.59	97.65	99.926	101.65	98.419	98.242	100.51	97.296	96.838	99.688	97.353	100.67	101	97.441	103.38	100.32	100.86	97.026	99.61	103.01	97.824	99.931	99.387	98.692	96.992
107.74	109.29	109.31	108.99	108.86	108.27	113.75	108.49	106	108.07	109.08	103.7	107.66	109.74	102.62	108.31	108.49	112.84	107.22	112.07	106.68	106.74	108.86	108.4	110.36	106.61	108.45	107.34	106.84	111.43	108.62	110.64	104.61	107.2	110.52	107.17	106.11	111.06	108.95	106.07	108.87	107.95	112.35	107.02	109.8	105.82	108.36	105.85	109.85	108.82
100.42	99.23	97.096	101.94	101.9	100.83	104.34	105.03	105.18	99.324	100.83	97.864	102.35	98.042	99.769	100.05	95.14	101.1	104.37	97.839	103.02	100.82	100.28	97.85	108.21	100.04	100.39	100.29	99.155	100.95	101.42	101.57	99.567	97.2	100.92	101.54	99.859	102.53	98.094	98.718	102.43	102.08	98.748	98.442	97.997	97.346	99.445	101.14	99.516	98.832
110.26	107.86	109.87	109.63	107.04	110.63	110.3	108.52	108.52	106.9	109.76	107.59	109.68	105.11	102.72	111.45	105.96	107.01	107.57	108.33	113.35	109.87	107.56	110.23	102.69	109.48	107.94	109.11	106.35	109.41	107.27	105.13	109.32	110.03	105.33	106.69	110.02	106.47	104.58	108.34	111.05	107.27	108.2	109.39	105.35	109.41	113.08	103.14	110.7	108.62
107.17	109.05	104.73	107.62	105.96	102.96	105.78	104.74	106.84	108.6	106.12	103.26	103.97	104.27	105.42	107.58	107.91	104.54	106.35	106.27	107.86	108.39	104.83	105.9	103.8	110.92	107.46	105.31	107.92	107.24	111.76	105.22	110.36	105.88	103.54	106.55	108.25	108.73	104.86	106.3	106.34	107.11	106.94	108.16	104.84	104.94	107.43	108.78	106.5	106.55
107.42	105.01	99.877	106.32	101.72	107.4	102.2	105.71	102.76	107.5	106.8	109.94	104.05	104.98	104.15	106.93	105.58	102.82	102.42	107.97	107.74	104.88	108.01	107.81	108.56	107.5	105.68	103.73	106.74	104.35	108.25	101.81	105.77	103.92	107.8	104.84	108.71	110.95	110.68	100.14	102.64	104.16	104.33	105.45	107.08	104.57	108.94	104.45	107.35	105.55
107.74	106.87	109.15	105.77	104.03	104.9	104.29	106.47	106.89	104.64	110.48	103.39	104.66	110.39	104.83	109.37	108.05	101.15	105.18	108	105.07	103.3	102.5	109.05	104.99	102.4	104.13	104.21	100.38	105.47	100.32	108.24	103.51	100.63	106.49	106.68	108.41	102.96	108.7	106.46	104.95	106.04	105.79	103.7	105.22	103.5	105.23	104.59	103.15	105.54
109.24	107.18	106.83	109.97	107.69	109.71	107.53	107.26	107.07	110.27	108.37	114.46	104.93	109.85	107.91	107.26	107.77	108.69	103.45	103.79	109.08	110.51	107.03	103.48	109.42	108.64	107.55	109.28	106.17	106.84	108.4	107.32	107.78	109.15	106.45	108.63	106.42	111.68	108.02	105.07	104.95	105.43	106.04	108.27	110.19	109.25	109.4	104.35	108.39	109.58
106.22	102.96	104.86	107.14	106.62	107.01	105.23	102.01	102.5	106.2	105.07	105.98	105.41	106.88	106.97	109.22	104.88	105.35	103.65	106	101.1	103.39	101.79	103.77	108.61	105.43	105.26	103.11	104.39	109.04	108.05	105.45	105.35	106.41	106.3	106	106.97	102.26	105.36	105.05	106.79	104.79	103.2	102.9	106.84	103.68	105.67	105.63	109.56	106.37
104.47	109.65	107.21	109.04	110.04	104.69	106.64	104.49	105.34	110.06	106.55	111.72	106.72	109.02	104.35	103.94	105.63	107.83	108.18	105.4	105.38	106.83	107.19	105	106.84	109.61	103.09	105.69	103.44	108.26	105.23	109.12	105.63	108.09	106.9	103.27	100.07	105.64	105.29	109.23	106.04	103.11	106.62	100.99	104.3	106.17	102.24	109.11	108.34	107.59
111.55	109.58	104.78	107.15	107.95	110.23	105.12	106.12	109.29	109.08	108.67	107.35	107.37	109.54	105.44	110.42	108.89	105.04	110.59	112.27	111.28	109.84	105.37	113.17	107.69	110.43	107.62	109.33	105.29	108.79	111.13	110.85	111.15	113.14	110	108.74	107.8	103.13	108.86	108.59	104.66	106.95	105.65	108.39	104.32	113.35	109.54	107.64	110.83	110.99
104.41	103.68	102.46	105.93	104.53	97.425	103.46	104.94	104.5	109.07	105.27	110.59	108.28	107.67	107.14	105.56	101.58	104.28	103.7	105.06	106.9	106.75	104.89	104.2	105.09	104.67	107.76	101.19	105.6	102.26	103.13	106.21	103.28	108.95	108.08	103.67	98.324	105.65	106.58	107.27	105.31	104.43	105.8	100.28	104.78	105.93	104.37	104.33	103.54	105.23
107.96	108.7	108.39	106.17	109.28	105.88	108.55	106.41	109.76	105.68	107.05	112.15	107.72	107.75	104.97	106.74	107.21	109.55	102	106	108.08	107.03	104.9	104.91	104.34	106.81	110.37	103.62	107.67	106.94	107.99	109.82	107.1	107.01	107.93	107.23	104	104.7	109.12	105.92	107.55	106.72	111.14	107.68	107.72	106.15	109.63	109.73	109.51	104.94
106.7	100.41	109.08	104.19	103.84	106.05	104.97	109.6	101.71	109.96	106.37	104.95	107.08	109.11	106.76	106.96	106.17	103.74	107.66	107.91	106.29	106.2	104.9	105.69	109.3	104.53	106.06	105.31	104.22	101.74	109.64	105.38	107.89	107.76	105.22	104.13	109.15	104.72	105.26	108.36	104.57	107.43	104.8	103.78	106.33	105.03	105.46	104.35	110.21	106.63
107.85	107.41	109.85	105.18	106.11	105.12	106.34	109.03	108.09	108.54	105.07	109.03	108.28	107.75	107.79	109.61	111.88	111.83	104.52	107.18	104.85	108.14	104.82	105.33	106.64	103	105.75	108.4	104.38	106.41	102.57	108.98	104.03	107.26	111.77	109.98	108.37	104.39	108.65	107.16	108.25	106.26	108.65	108.06	109.5	109.71	107.8	102.76	107.06	102.41
102.42	107.51	108.11	110.53	106.53	109.51	107.07	101.56	103.55	107.06	112.43	106.24	100.71	107.99	107.25	106.7	102.6	107.12	105.55	107.35	106.34	105.88	107.88	105.55	108.67	105.88	105.61	104.93	107.47	105.01	106.88	97.075	104.8	103.46	106.67	105.39	103.49	101.57	103.08	107.59	109	103.85	104.29	106.25	102.62	100.95	108.66	106.42	104.53	104.6
108.68	110.65	105.69	106.18	108.05	114.2	112.53	107.97	109.44	109.52	111.23	106.32	101.99	105.78	107.63	106.49	108.59	110.85	110.9	107.21	106.35	110.42	105.71	104.65	106.65	107.59	110.53	108.48	106.03	102.99	107.12	112.61	107.28	108.66	105.5	109.24	109.52	107.32	112.83	111.47	106.44	109.88	105.47	108.38	108.54	107.37	110	109.12	111.04	109.93
100.85	98.689	100.68	102.34	100.43	100.02	96.568	102.49	99.964	96.314	99.096	97.277	100.64	98.051	99.416	102.66	93.724	101.54	100.72	103.31	96.739	99.305	99.405	94.401	97.309	102.14	104.38	98.695	100.44	101.09	98.139	100.68	101.68	95.488	97.992	97.11	102.6	96.668	96.508	99.733	98.816	95.712	99.954	98.192	102.25	98.856	99.293	100.15	100.8	98.43
103.9	99.088	97.693	100.43	100.85	95.542	102.36	97.764	100.29	96.389	99.328	97.897	97.97	101.99	101.55	97.923	102.24	99.178	99.582	98.481	103.06	99.606	98.216	96.507	105.81	104.2	102.78	98.651	99.971	97.592	98.943	104.36	99.002	99.408	98.425	101.97	102.8	97.838	105	100.13	98.925	97.975	101	97.748	98.293	101.04	96.505	96.586	102.15	104.21
102.64	104.24	105.45	107.99	105.49	105.94	104.72	107.57	111.9	108.18	101.35	107.86	103.15	108.19	107.11	103.28	105.78	107.28	107.43	101.07	103.05	104.82	108.8	100.66	103.38	103.94	111.14	109.1	108.1	106.56	107.75	105.11	106.41	106.97	107.1	107.34	101.38	107.67	102.46	101.31	102.94	104.94	100.55	102.83	106.68	108.57	107.29	109.24	106.86	102.67
101.18	104.25	101.1	102.99	100.36	100.22	104.79	100.09	100.23	102.56	99.544	100.06	102.33	101.26	102.27	99.011	97.529	101.41	100.14	100.45	96.223	98.634	96.678	105.57	102.81	97.015	100.33	100.61	101.68	104.47	102.82	105.6	102.21	102.43	102.12	103.17	98.863	103.13	96.7	97.106	100	98.02	99.693	101.4	98.879	94.613	104.55	95.396	102.55	102.45
104.73	108.23	105.93	107.69	107.15	108.61	105.29	104.41	104.93	108.15	108.25	113.98	108.42	110.57	108.95	108.33	110.45	109.2	104.88	109.76	103.32	111.42	104.83	104.84	106.17	109.93	107.72	109.84	112.86	108.34	108.99	107.77	108.96	107.64	108.26	108.32	106.1	106.47	104.47	110.67	111.32	109.67	108.25	113.12	106.44	109.27	108.7	106	107.4	107.6
108.21	105.89	106.64	109.38	106.89	103.35	104.39	109.71	105.63	105.82	107.79	107.29	108.15	107.32	104.84	105.48	112.35	110.63	109.77	107.24	106.43	104.05	107.97	107.57	108.88	108.42	103.4	101.05	108.83	105.79	101.12	107.55	107	103.38	106.77	105.03	106.63	107.94	107.74	106.23	109.91	109.14	106.34	108.14	103.18	104.4	107.27	109.73	108.9	108.13
110.25	105.76	104.84	109.91	107.47	105.03	102.62	106.33	108.12	111.88	109.38	109.91	108.38	107.13	108.55	104.61	109.08	108.85	106.45	106.54	105.87	103.67	112.33	109.26	107.21	111.53	106.27	111.38	109.24	108.57	110.41	112.21	103.53	109.39	108.01	109.18	112.37	105.83	110.02	109.26	106.61	108.87	104.5	108.97	108.14	108.14	112.85	106.22	105.39	106.43
102.56	103.56	102.19	111.62	109.09	107.18	106.88	107.61	106.31	107.85	107.16	107.25	105.93	112.11	106.11	105.27	105.63	107.25	102.97	101.9	105.41	107.04	105.41	108.3	105.18	107.73	106.36	111.11	106.22	108.77	103.49	104.83	105.47	109.42	108.27	106.82	102.91	106.32	106.58	109.15	104.69	105.4	105.25	104.82	103.06	105.82	106.4	104.56	101.55	109.76
112.27	106.8	112.78	106.51	109.37	113.95	106.79	108.35	107.09	110.83	108.35	112.28	110.98	114.28	107.83	110.58	112.97	112.44	108.31	107.11	106.29	109.14	112.56	113.36	110.58	112.38	109.09	114.19	112.54	108.52	109.33	108.12	108.55	109.88	109.75	116.61	114.78	107	116.17	108.23	111.34	111.95	113	109.33	108.61	110.51	111.65	108.94	111.01	109.55
104.25	103.38	106.23	106.9	107.06	104.12	106.32	109.8	106.63	102.82	105.68	107	108.05	103.19	107.49	107.98	102.92	105.6	105.58	100.65	110.67	106.37	102.83	106.29	104.74	106.75	106.57	106.4	103.99	104.52	105.21	109.97	108.43	105.4	103.35	109.96	109.53	103.87	101.94	102.39	109.49	105.63	102.26	108.61	106.13	105.24	103.93	102.73	105.3	105.52
107.16	101.82	102.02	108.16	108.27	103.28	103.97	102.72	102.9	106.7	105.72	103.73	104.19	105.47	105.04	104.37	102.36	106.5	106.08	104.22	104.7	106.83	108.42	106.84	105.05	104.83	107.26	106.85	109.56	107.25	110.04	107.02	105.44	104.45	107.29	108.38	108.89	108.59	104.19	104.87	107.18	106.75	106.46	108.78	106.23	105.82	108.85	110.02	108.9	104.51
109.78	113.28	109.96	115.96	107.9	106.32	107.32	110.52	111.03	107.54	107.95	111.25	107.41	109.78	114.17	108.97	109.46	106.79	110.71	109.43	112.61	111.75	107.82	112.33	108.85	106.49	111.34	109.57	111.45	106.44	109	108.51	110.37	110.82	109.65	113.82	110.67	112.34	109.79	112.14	110.47	111.35	107.5	111.12	108.55	109.23	109.61	111.47	108.67	107.24
107.68	106.11	105.76	103.92	108.54	108.36	107.53	105.56	110.5	106.29	105.22	108.42	107.01	113.35	110.24	111.62	108.86	107.39	104.89	100.88	109.99	110.07	109.23	109.52	108.9	104.57	109.28	108.53	109.06	110.41	110.88	108.7	107.55	110.87	107.86	111.49	106.15	109.56	104.73	102.19	107.58	110.28	106.63	110.5	108.52	110.81	103.34	110.33	107.5	110.06
106.52	102.48	99.805	102.69	106.16	105.59	103.64	102.32	109.38	105.7	96.175	102.84	102.67	102.51	100.19	102.52	105.98	100.29	102.07	101.75	101.03	100.24	95.869	99.851	104.15	102.86	103.37	102.1	105.92	104.33	102.42	104.39	102.72	100.72	102.62	101.4	105.56	101.69	106.45	104.52	104.59	102.16	104.33	104	100.6	104.44	101.86	103.82	101.42	98.053
106.31	104.66	106.62	105.43	110.17	103.99	105.81	104.14	108.27	105.87	106.94	101.1	105.37	109	101.76	105.41	104.59	107.03	106.35	104.97	105.08	102.09	103.25	104.32	108.57	103.25	102.8	105.75	106.13	105.54	103.9	100.43	107.17	106.15	104.29	105.66	107.38	103.61	103.6	103.3	107.9	104.01	108.16	107.56	108.37	107.17	104.29	102.19	107.42	105.75
113.47	112.69	111.48	107.75	115.33	110.04	109.61	109.88	108.32	109.13	110.09	109.89	108.94	106.82	109.92	112.15	111.32	108.96	114.62	110.03	109.42	108.88	110.18	110.36	111.89	111.64	117.17	103.99	108.15	109.5	115.1	112.15	111.65	105.61	109.33	107.01	112.38	110.56	110.93	113.52	106.23	111.46	107.18	109.62	109.96	113.47	111.34	114.29	109.72	108.76
101.98	108.96	102	104.15	103.07	108.08	104.73	109.47	110.34	108.48	104.52	106.97	106.47	109	112.69	110.85	105.42	103.86	105.48	110.92	111.94	108.69	102.41	104.97	109.16	112.8	105.72	108.75	103.42	105.17	105.51	110.59	105.72	111.43	107.56	103.69	104	107.92	105.82	105.55	105.39	104.04	110.57	108.62	106.81	107.08	107.04	104.51	109.98	108.08
105.24	104.8	104.34	102.06	103.94	99.666	103.05	100.29	102.03	105.56	104.84	101.58	105.14	104.08	100.37	98.186	110.18	101.06	101.29	99.401	102.57	104.51	100.24	102.12	106.46	99.662	102.36	102.53	103.07	100.88	110.49	107.95	102.94	104.72	100.53	96.838	104.46	103.28	104.75	104.27	100.9	104.58	105.82	104.75	103.41	102.69	96.641	100.17	103.15	99.902
112.9	110.21	109.74	105.12	102.37	105.63	109.61	111.14	106.12	107.13	106.64	112.35	108.11	108.39	106.92	109.68	108.41	105.05	106.95	104.76	105.35	106.68	104.79	109.32	106.78	108.53	108.16	103.21	102.3	105.93	110.82	103.66	105.39	108.65	106.04	107.77	105.16	105.84	110.7	103.61	108.55	106.1	107.19	103.72	107.26	108.06	103.62	107.14	102.14	105.67
102.85	103.1	108.52	107.45	106.89	106.91	105.68	105.77	107.48	103.04	106.91	109.57	103.52	105.86	105.91	110.51	107.61	103.21	108.72	107.23	103.27	105.55	105.36	107.29	101.93	107.48	106.63	107.53	100.79	103.19	105.11	101.69	104.2	108.74	110.31	104.29	105.99	109.72	107.5	105.88	109.02	108.34	101.89	107.03	100.56	106.68	105.89	105.98	106.61	101.26
102.63	97.34	100.41	104.4	103.68	102.16	101.85	102.49	107.72	101.3	103.05	103.32	103.87	104.4	99.743	101.26	102.06	100.86	105.87	103.91	103.93	105.75	103.64	101.22	104.35	104.32	105.09	104.92	101.39	101.7	102.14	105.12	99.438	103.46	101.62	101.22	102.45	101.46	103.88	106.08	105.01	97.557	102.04	105.27	100.94	99.215	103.56	102.54	102.89	104.15
103.22	109.77	103.81	108.98	105.56	104.37	104.37	106.58	107	103.04	111.03	104.9	103.5	106.17	104.73	106.85	101.47	102.59	104.69	106.8	105.66	104.02	110.19	107.85	106.32	102.73	104.63	104.48	103.48	106.31	108.83	105.61	103.53	107.77	105.74	108.26	101.58	109.99	107.11	102.1	111.15	107.08	100.49	101.98	108.24	105.35	107.38	104.55	103.27	104.76
98.88	99.663	101.3	94.645	97.066	94.385	96.778	98.051	99.577	99.104	99.847	98.173	96.125	98.668	95.929	97.8	99.471	97.212	100.3	96.015	96.128	100.84	98.421	95.951	92.838	99.367	95.814	99.947	98.333	97.392	96.412	94.753	95.379	96.224	98.481	98.709	100.05	96.222	99.867	101.41	100.66	102.47	100.23	99.962	102.14	97.107	93.567	93.042	101.28	99.413
107.25	105.48	104.83	109.98	104.6	106.19	107.38	100.87	103.79	111.32	105.63	106.24	107.79	105.78	107.09	106.52	106.22	104.92	109.3	107.61	111.69	103.72	106.17	106.15	104.65	106.67	105.56	105.68	107.09	104.71	109.46	104.97	107.17	104.97	110.04	100.66	102.88	108.84	105.54	110.11	108.67	106.92	102.49	107.8	104.45	106.7	103.97	106.69	108.55	109.47
111.07	104.82	104.28	108.48	112.1	106.72	108.76	104.63	108.95	108.88	108.22	106.24	109.63	110.06	107.16	107.9	105.77	110.04	108.34	108.15	113.63	108.83	110.22	107.71	109.89	114.91	107.08	108.4	110.79	111.3	106.12	107.92	105.76	108.83	114.02	110.24	111.07	103.71	110.75	109.1	109.26	105.88	110.73	104.13	106.8	103.79	107.97	109.78	110.31	107.6
101	99.258	102.94	103.44	99.247	105.76	100.77	105.44	106.94	104.4	101.28	100.89	106.58	100.98	101.78	98.561	102.51	103.5	99.512	102.52	103.08	101.08	104.67	101.37	106.31	106.83	101.61	100.06	102.96	103.37	101.22	104.99	102.34	99.787	104.65	105.72	104.52	107	104.64	98.425	103.25	103.4	106.08	103.81	98.771	104.02	100.61	104.46	102.67	103.51
99.133	101.33	97.873	103.12	102.36	98.839	96.944	101.41	97.942	98.122	103.24	104.48	104.07	101.95	102.42	102.42	98.929	98.465	99.545	99.072	104.44	100.9	100.84	103.55	100.72	96.803	101.45	105.21	101.8	98.475	104.18	101.92	100.26	101.11	97.859	100.72	105.71	98.006	98.7	97.111	104.4	100.05	95.715	99.406	98.978	97.081	96.108	99.629	106.32	99.538
105.43	102.84	103.37	100.76	107.78	107.13	105.98	104.43	110.17	111.33	105.36	110.79	102.89	103.62	102.25	104.09	105.53	105.96	106.03	102.49	107.92	106.26	102.73	113.22	104.69	104.79	102.59	106.4	103.25	108.47	104.16	109.76	108.03	104.9	106.24	106.05	104.41	103.66	108.73	108.91	104.18	103.19	107.84	101.47	106.75	103.38	106.87	106.03	106.21	106.86
106.6	104.03	106.03	103.69	108.21	108.25	103.88	99.992	110.89	104.13	103.88	103.82	99.345	109.18	106.14	105.32	105.52	106.63	105.95	104.8	103.72	104.57	103.38	105.88	104.65	102.76	108.92	105.53	103.54	103.19	103.24	110.12	106.09	107.25	105.3	107.38	105.67	104.89	101.9	107.33	107.61	103.75	105.65	109.43	106.97	106.41	102.42	106.67	103.09	104.91
97.423	97.117	99.692	102.48	100.11	97.008	99.258	98.939	101.53	98.501	98.573	98.305	98.1	97.823	95.025	98.769	94.423	100.3	98.944	98.796	98.537	96.095	98.892	98.423	96.567	100.7	97.95	95.681	93.484	98.838	96.45	99.089	102.59	98.326	96.535	95.111	96.646	97.888	94.719	96.916	94.279	101.32	98.604	93.313	93.946	93.604	92.354	94.934	97.653	95.676
101.59	106.16	110.54	104.75	107.4	107.72	108.35	105.21	103.53	109.19	106.83	113.82	107.06	106.23	104.64	106.96	103.79	108.32	109.66	102.84	102.83	106.7	106.76	103.51	106.98	103.15	104.88	109.57	102.56	109.15	107.04	102.91	102	107.81	102.33	106.78	110.96	108.83	107.21	106.49	105.4	107.43	107.92	104.02	109.13	108.34	105.59	104.84	104.84	104.17
103.16	107.19	107.93	103.5	106.13	98.877	104.13	105.38	103.57	105.12	102.9	102.66	104.63	107.14	106.62	106.13	109.7	103.81	107.94	103.9	105.56	107.62	106.68	108.95	107.61	102.6	107.46	107.55	112.65	106.67	102.62	109.94	102.73	107.75	109.21	101.51	104.66	106.89	105.3	106.32	102.04	106.15	104.49	103.56	106.8	106.87	104.56	104.81	106.55	106.8
103.2	110.14	107.43	108.14	108.02	106.39	108.98	104.24	104.69	107.2	104.68	105.98	109.9	104.57	106.46	109.21	106.95	105.84	104.65	106.27	109.72	103.43	108.54	107.22	104.16	107.21	101.5	109.5	105.73	107.53	110.93	106.24	105.33	106.05	102.79	104.92	108.53	103.5	105.95	109.86	108.21	110.99	109.92	106.49	107.97	105.09	107.93	104.12	105.53	108.51
105.75	109.35	105.12	105.61	110.47	107.43	107.32	105.05	106.68	107.64	108.61	107.62	108.23	109.13	101.69	108.14	108.58	106.7	108.66	108.02	107.19	105.38	107.3	106.36	108.58	105.78	108.96	107.53	104.8	108.08	109.89	104.26	105.95	110.91	107.66	108.82	107.8	107.14	104.45	106.71	111.6	105.99	107.98	107.88	104.22	106.54	107.4	110.4	105.03	108.14
105.4	105.42	105.94	105.02	107.05	105.93	104.68	112.04	107.16	109.73	109.77	106.06	111.14	106.19	107.8	109.52	111.31	112.27	107.85	105.21	110.27	108.92	106.32	110.05	109.42	111.57	108.46	109.52	114.16	111.87	106.53	109.3	104.96	107.49	109.32	110.96	108.75	109.72	107.71	111.08	104.94	110.41	113.87	106.82	110.27	111.56	113.38	104.79	106.93	108.8
105.07	110.89	108.51	107.77	108.21	108.41	104.5	107.99	106.07	107.24	107.52	110.23	106.65	107.44	108.44	109.09	105.46	102.74	105.19	108.61	111.84	106.92	106.2	106.84	106.31	104.83	109.67	111.64	108.13	108.95	106.15	111	111.45	104.53	106.51	108.87	105.39	107.33	109.82	108.18	109.72	109.08	108.68	107.41	108.58	105.55	103.74	110.03	111.87	109.72
95.201	95.61	97.158	97.326	93.229	100.19	98.778	95.748	95.744	98.19	100.84	96.675	97.208	98.329	95.903	99.649	100.78	101.9	101.94	95.711	99.241	100.49	95.055	98.675	95.453	97.275	97.346	95.314	96.249	100.48	98.909	98.031	99.211	97.498	97.104	97.363	97.02	99.73	97.906	95.848	100.27	95.687	96.543	99.697	97.053	99.692	99.868	101.24	97.595	97.652
101.2	95.988	103.48	100.14	96.956	101.93	99.335	101.18	100.01	102.79	99.565	99.289	103.09	99.359	97.769	98.411	99.15	96.081	97.622	98.836	95.289	98.771	97.226	98.282	99.518	100.47	96.15	98.849	96.516	98.276	100.48	99.462	99.811	98.498	96.929	96.886	101.94	96.278	97.051	100.66	99.276	97.821	101.86	99.724	100.13	96.064	101.62	96.802	100.6	99.227
106.03	109.47	101.75	105.53	105.9	108.51	104.65	100.15	104.41	104.07	108.05	109.42	102.45	108.47	108.45	102.99	107.04	102.22	106.48	108.35	106.04	104.82	103.04	105.63	106.5	106.31	109.18	107.59	108	104.58	109.32	108.43	102.02	101.79	107.14	105.59	105.61	105.26	106.04	110.14	105.2	105.97	103.82	103.51	104.69	107.33	107.74	106.22	103.5	106.97
98.882	97.863	101.72	98.518	105.95	97.111	97.535	98.12	103.37	100.05	99.846	97.665	99.771	98.509	97.423	99.934	99.791	103.46	95.609	98.886	98.139	103.6	96.651	99.808	99.293	97.814	96.188	95.828	102.86	99.677	99.78	102.97	98.439	98.894	98.649	100.81	103.71	101.57	95.747	100.29	96.419	98.049	96.204	100.41	99.428	98.438	100.84	104.35	97.915	97.48
106.7	105.48	110.12	106.66	107.89	105.54	108.27	106.36	106.86	104.6	102.77	103.59	106.24	102.5	102.87	103.06	103.41	107.62	109.81	107.39	106.31	107.48	104.58	105.75	104.94	101.99	104.94	105.95	106.2	107.1	105.81	104.11	107.73	103.68	99.934	106.77	106.09	100.9	105.51	101.34	100.97	107.51	97.844	105.59	101.76	107.81	104.92	100.9	104.27	110.78
108.78	105.61	108.72	109.02	109.36	106.22	110.55	109.32	108.1	107.83	116.02	104.45	108.68	108.49	106.24	104.82	106.44	110.41	105.03	106.64	105.96	106.9	109.03	111.54	111.26	105.84	106.37	109.97	107.16	110.85	110.6	108.14	109.6	109.98	102.95	109.06	109.74	101.93	106.47	106.9	107.24	109.39	107.52	110.61	106.17	111.13	111.76	105.31	113.36	112.01
110.59	108.26	109.06	109.19	108.08	107.49	111.24	114.25	107.56	108.03	108.5	108.56	108.71	108.28	106.82	110.39	108.69	106.57	110.73	110.91	108.14	107.87	102.35	105.48	108.18	109.51	109.09	108.95	105.02	109.37	104.62	109.89	108.84	107.33	109.28	105	107.75	107.15	109.16	113.02	103.59	108.6	109.54	107.89	104.79	104.27	106.16	112.4	107.09	105.02
107.33	106.23	104.42	109.31	101.89	106.31	107.56	103.65	107.72	106.59	106.95	104.7	107.11	104.95	107.15	104.95	100.69	100.42	108.25	106.71	105.89	105.38	103.87	107.71	107.75	105.17	106.15	109.87	104.58	103	103.16	103.66	108.43	102.75	103.79	110.74	105.77	105.24	109.34	109.31	107.3	106.86	104.18	105.29	109.14	107.59	106.21	108	106.54	105.21
96.556	98.988	101.41	98.073	105.85	93.392	103.06	96.686	95.205	99.089	95.835	97.717	94.496	97.629	100.14	96.7	103.98	97.651	96.911	95.506	102.37	99.081	101.86	99.767	99.334	97.864	98.011	96.241	97.764	97.874	96.488	99.148	96.553	99.815	98.514	98.359	98.436	100.86	98.553	101.26	99.926	95.906	97.575	103.26	96.841	102.29	98.15	94.437	101.02	94.732
108.94	107.74	104.75	106.07	104.94	106.58	102.78	104.67	104.51	106.5	103.25	105.43	104.25	106.17	107.17	104.1	106.44	111.79	111.72	107.97	109.5	103.67	108.48	111.42	105.28	109.25	103.15	102.57	104.41	109.15	104.41	108.26	112.12	108.91	108.88	105.1	109.14	105.45	104.49	108.47	101.8	103.74	100.94	106	105.4	107.58	102.96	109.03	103.16	106.12
105.11	110.41	106.78	108.45	107.88	109.32	105.83	104.78	109.24	104.88	112.17	106.21	106.48	107.27	108.73	104.4	109.59	107.7	110.71	108.59	110.69	112.07	105.59	104.05	106.41	104.2	109.43	105.9	108.01	110.41	108.54	106.13	105.56	108.51	113.1	110.18	109.55	109.87	106.16	106.75	109.53	101.32	110.02	107.18	109.89	105.86	108.44	108.49	106.1	105.62
99.786	97.316	102.78	98.88	97.809	97.534	101.03	99.972	99.678	94.684	99.584	98.397	99.72	99.716	97.93	99.511	95.75	93.225	98.79	96.333	95.768	97.727	99.216	93.63	98.171	102.71	93.197	100.88	93.749	98.666	98.963	96.817	94.033	99.176	99.609	98.253	98.53	95.062	99.371	98.485	96.804	95.8	97.318	95.291	97.735	94.885	93.486	98.688	96.416	101
107.67	108.94	106.77	103.31	107.42	102.7	105.52	107.63	105.7	107.08	107.46	103.2	107.64	102.41	103.87	108.42	105.58	101.92	100.27	103.68	104.25	104.59	109.23	105.64	102.27	101.37	106.44	104.79	105.09	104.41	102.42	109.31	104.32	105.6	103.24	107.54	104.81	104.56	103.07	107.73	108.95	105.85	108.61	109.32	106.14	104.97	106.85	104.18	108.45	105.43
103.9	107.81	105.94	107.93	106.28	107.23	106.59	103.61	106.35	104.95	111.01	105.41	104.78	108.34	107.11	106.43	107.14	103.74	107.23	103.63	102.13	105.52	100.43	104.31	107.04	104.51	108.29	107.3	101.74	104.76	105.4	102.56	105.99	108.8	105.43	104.13	106.29	108.81	104.7	103.14	104.12	106.22	107.46	111.25	104.85	105.77	107.05	110.5	107.7	103.44
106.46	108.48	103.91	108.22	103.25	104.69	106.85	104.46	107.99	106.04	107.69	104.56	104.71	106.14	108.56	107.06	104.61	106.32	102.87	107.66	111.04	105.21	106.52	104.15	105.43	103.28	104.67	104.84	100.65	106.72	108.89	109.45	105.57	103.26	106.13	108.37	109.26	106.99	107.32	108.07	105.73	109.96	106.3	105.24	105.02	106.45	101.51	111.27	107.6	112.22
104.84	103.06	103.98	108.44	106.14	102.66	111.09	110.58	101.78	105.59	109.5	105.89	106.25	107.83	103.04	106.34	109.03	110.7	106.85	104.66	103.54	107.2	109.23	106.19	104.48	108.53	105.51	103.22	106.43	107.54	105.76	111.28	106.47	109.41	107.45	108.34	105.84	106.5	109.88	107.34	104.81	105.8	106.95	109.06	111.72	110.54	105.51	105.02	105.3	104.99
107.5	108.04	107.74	103	103.59	103.37	104.9	108.24	105.73	105.86	104.96	106.05	101.37	106.47	105.61	105.16	102.54	111.56	107.9	111.73	108.98	104.32	105.22	105.67	103.28	107.83	106.51	103.24	104.28	105.5	100.45	106.97	104.7	107.38	104.63	106.82	103.05	103.85	111.93	102.2	104.52	109.53	105.83	106.77	105.83	105.69	105.92	106.08	102.12	106.37
106.91	102.98	104.47	106.4	106.38	101.77	107.73	105.68	99.368	105.4	104.87	106.23	103.45	108.03	100.91	105.82	106.08	104.68	105.73	104.37	101.4	104.74	107.27	107.79	109.65	105.14	107.58	105.85	107	106.92	106.67	108.33	107.23	103.91	108.85	106.16	109.62	102.42	104.92	102.51	108.28	106.6	106.56	110.85	107.47	104.18	108.25	102.73	107.42	99.885
107.29	105.59	110.66	108.2	108.97	112.22	109.25	106.73	105.72	104.15	106.79	102.78	113.65	110.22	106.29	106.87	112.06	108.83	107.9	110.78	107.32	111.14	105.58	104.62	109.81	113.18	110.74	107.78	107.21	110.02	109.74	108.26	109.12	111.02	106.85	108.65	108.94	109.5	110.75	106.33	107.1	112.97	109.65	113.59	106.37	112.42	107.28	107.34	113.64	108.11
106.7	104.78	108.42	101.58	107.35	108.64	107.35	107.31	104.05	108.01	106.97	105.23	108.07	106.09	101.34	108.38	109.03	106.94	100.66	105.59	107.7	107.17	110.74	104.9	105.18	104.87	106.84	110.29	107.66	107.6	103.31	109.56	106.34	102.73	105.53	103.96	108.3	109.73	109.03	107.82	103.89	103.29	106.74	104.7	104.65	106.57	107.56	109.88	103.01	106.23
109.19	108.16	104.63	112.58	108.27	104.71	110.15	107.43	112.63	106.15	113.87	106.15	113.66	111.4	110.89	107.96	105.96	110.26	108.86	107.45	110.44	104.61	108.3	109.19	104.03	107.26	107.5	109.01	104.24	106.97	106.95	111.43	108.54	111	107.58	106.7	107.62	109.37	106.47	107.29	105.99	107.74	112.42	107.86	105.51	105.44	110.6	105.53	111.65	106.97
107.02	106.63	109.55	109.73	104.48	108.44	105.21	103.25	107.44	103.79	105.77	106.67	107.1	104.58	106.53	108.22	106.98	106.2	106.49	103.28	102.59	104.85	108.03	106	100.75	105.27	106.64	103.69	103.78	105.47	106.08	103.22	107.31	102.6	107.6	104.93	105.76	107.13	103.53	106.53	106.88	108.69	103.41	105.71	102.92	104.61	102.82	105.61	104.78	105.68
100.92	101.14	100.81	97.457	95.388	94.385	100.73	97.62	95.14	99.528	96.015	97.798	100.98	99.758	99.55	99.594	101.79	97.72	98.247	99.991	105.49	98.401	100.14	99.087	96.832	99.409	101.41	96.451	101.2	97.308	98.786	98.126	99.627	99.254	98.777	100.18	99.884	98.82	92.143	92.8	102.91	98.709	97.342	98.747	96.644	101.57	98.357	93.059	99.366	99.997
108.67	107.46	108.11	112.16	109.43	106.19	107.03	109.28	111.9	108.63	104.78	105.04	107.14	106.42	109.98	109.29	108.5	109.51	109.58	108.1	105.68	107.45	111.38	113.82	111.48	106.1	106.23	107.57	107.43	108.26	107.79	108.36	108.68	106.53	111.15	113.02	111.27	109.13	112.56	109.37	109.1	109.99	105.41	109.04	107.39	111.17	104.58	107.29	108.99	108.61
97.586	97.129	95.269	98.002	98.644	100.15	93.773	94.209	99.513	100.52	101.08	95.404	96.994	101.22	103.28	97.002	97.914	98.444	97.758	98.867	100.65	101.23	97.421	99.401	97.19	95.115	95.953	94.637	102.58	98.019	99.967	99.111	96.667	100.03	96.244	98.286	101.18	100.03	100.15	100.57	97.051	94.545	98.179	101.82	96.283	97.17	94.969	96.728	95.774	97
104.28	102.8	106.34	105.59	106.56	103.13	107.99	104.1	100.05	104.19	104.3	105.95	106.21	110.34	101.11	105.37	105.6	106.98	107.9	107.4	106.75	108.49	107.07	107.63	112.42	108.58	107.19	106.18	109.78	100.86	103.14	108.52	104.69	103.13	104.79	108.17	107.3	108.04	109.18	105.84	104.84	105.08	105.28	106.67	103.85	104.59	106.53	106.09	103.31	109.33
101.13	97.958	103.45	101.52	100.28	100.91	98.552	97.23	102.84	100.99	101.75	102.99	99.115	102.53	97.701	100.26	100.06	99.523	96.897	104.73	100.41	104.3	102.01	97.842	95.004	103.08	103.77	97.861	104.73	101.24	101.2	97.57	100.89	100.1	103.09	101.25	103.58	101.83	95.369	98.847	101.46	102.65	96.505	99.762	104.56	104.38	103.04	98.599	103.04	101.93
98.313	98.046	96.038	93.082	98.739	94.376	101.03	97.675	103.88	94.992	97.76	100.15	96.493	100.58	95.919	99.043	97.414	93.952	100.86	96.783	93.41	94.209	99.588	96.724	97.757	102.77	100.37	94.153	98.336	96.336	100.47	96.234	96.888	99.555	95.641	95.737	91.338	98.302	98.37	97.394	99.045	90.207	100.85	98.021	106.71	96.291	101.71	98.332	96.487	98.796
110.75	111.3	110.88	108.79	111.49	112.43	112.27	108.51	114.2	110.47	109.5	113.56	112.78	108.54	107.35	111.59	109.84	111.58	110.56	105.96	110.36	109.53	110.33	106.74	110.81	115.8	111.76	111.27	110.03	108.61	111.7	113.15	109.08	109.71	111.49	107.1	112.22	112.93	116.03	112.65	108.67	112.82	104.49	110.15	109.45	115.06	109.89	113.33	108.58	109.03
107.5	102.61	106.24	106.78	105.43	107.77	108.28	110.43	106.49	108.08	105.47	104.25	102.24	109.97	105.67	103.41	107.43	108.14	106.31	104.29	106.1	108.48	101.38	104.89	106.39	109.86	102.79	106.38	101.89	105.68	112.75	103.03	111.35	103.53	107.16	103.17	106.46	107.8	105.16	105.57	107.86	104.85	108.59	108.08	106.44	105.04	103.76	107.16	100.9	109.08
100.78	98.659	97.783	100.95	102.77	105.79	99.571	104.69	99.369	99.71	104.18	102.19	97.472	99.932	100.48	98.389	99.799	100.25	101.59	101.8	97.394	101.8	101.4	100.05	100.74	99.463	100.96	102.16	100.44	100.09	100.43	99.416	97.514	98.435	99.823	100.85	103.03	100	102.36	103.59	102.03	105.11	101.83	97.009	95.737	97.298	103.33	104.52	100	97.839
109.87	111.3	106.13	110	104.25	107.66	109.59	105.46	105.69	109.16	112.13	104.36	108.81	109.04	107.38	108.66	106.84	107.43	107.66	109.54	105.54	106.14	107.17	107.55	107.04	107.73	105.3	106.82	102.84	111.27	102.03	106.79	107.21	107.29	107.83	109.85	109.31	105.91	106.85	108.19	107.13	110.2	107.83	112.56	106.47	106.13	106.2	106.12	109.26	108.21
107.89	105.97	104.36	103.09	103.32	106.93	101.15	107.22	105.12	106.67	107.01	110.02	104.05	107.61	109.56	103.21	109.9	106.33	102.63	106.27	108.17	104.63	102.11	106.76	99.565	105.15	107.05	109.09	104.84	108.15	105.08	104.24	104.48	101.69	102.47	102.22	107.32	107.59	104.23	106.27	105.11	105.88	100.3	103.2	108.94	106.38	105.4	105.63	104.77	104.69
108.29	108.37	110.01	111.13	109.57	106.12	112.83	105.61	109.85	106.42	108.72	108.39	107.26	108.91	104.37	105.54	104.76	104.88	106.51	109.36	105.48	109.42	109.49	107.47	103.48	110.53	110.9	106.99	109.95	110.87	107.35	110.1	107.72	109.57	110.62	103.61	108.93	106.93	105.45	110.13	109.32	109.4	106.56	110.07	110.77	104.84	109.4	105.24	106.31	104.72
106.63	105.74	106.75	101.64	107	106.46	107.66	105.3	109.9	111.74	103.2	107.59	105.82	107.67	100.59	104.45	102.3	102.96	106.25	109.71	105.74	104.81	104.94	104.5	105.77	102.37	106.56	106.45	104.08	105.33	102.26	103.53	105.55	105.8	105.4	106.48	104.74	100.51	104.78	108.13	106.31	106.88	109.2	101.53	100.32	108.5	105.03	109.1	105.59	110.33
111.9	108.43	107.66	103.02	108.83	107.46	106.74	111.1	109.52	110.5	109.56	109.46	109	107.28	107.41	106.84	112.03	112.9	108.22	109.69	107.74	112.24	102.95	108.31	106.99	107.88	109.65	111.69	107.96	104.19	115.18	104.52	107.35	108.6	108.35	111.25	106.22	111.9	108.94	106.54	109.33	108.34	108.05	111.27	111.18	106.97	106.39	110.66	110.36	110.6
107.3	107.17	109.78	107.49	108.63	109.26	106.69	102.47	109.64	106.02	108.84	110.07	104.68	104.42	104.71	105.23	108.45	104.77	107.54	105.2	105.23	106.69	107.85	105.74	105.43	102.85	107.19	104.6	105.23	109.09	106.38	106.29	104.53	105.18	102.43	104.58	105.02	106.58	106.5	106.96	110.51	106.36	102.99	107.46	107.34	104.75	106.43	102.28	106.26	105.01
104.28	108.32	110.24	110.94	110.43	107.75	106.52	109.87	109.95	106.77	103.56	109.67	107.15	106.9	109.31	109.17	105.68	107.62	110.74	108.4	108.02	112.56	106.83	108.37	106.35	104.71	110.07	107.27	110.24	106.24	108.71	108.73	110.74	108.95	108.21	111.11	110.58	108.6	111.97	105.13	105.26	113.08	107.13	106.41	110.34	109.79	105.91	106.3	110.46	112.69
113.19	110.55	113.41	113.12	111.77	110.69	108.68	110.75	110.65	104.45	110.36	110.86	114.88	109.79	108.45	107.4	106.8	111.49	112.24	110.74	108.3	112.17	110.93	105.73	113.23	108.58	105.39	111.82	109.35	105.51	106.78	110.93	107.19	111.75	109.07	109.61	110.88	111.01	105.69	110.98	111.51	110.09	114.87	112.25	110.24	106.58	111.48	110.45	109.36	112.19
112.24	110.58	110.14	111.72	110.63	107.17	111.14	110.53	111.4	103.45	106.99	108.21	112.09	112.51	106.37	108.28	108.85	105.41	108.29	106.86	103.87	107.3	106.95	107.51	105.04	108.12	105.27	110.06	106.16	107.8	108.57	107.8	107.13	112.11	107.59	107.39	107.63	111.81	102.23	106.52	103.15	105.56	108.52	107.57	109.09	106.65	105.82	109.82	106.11	109.14
105.38	104.55	105	105.08	107.27	111.7	106.93	104.26	109.06	111.07	105.92	104.18	106.53	108.26	106.43	104.05	103.22	100.09	105.16	106.91	105.77	105.85	105.87	103.16	108.6	102.92	107.47	103.48	104.24	105.59	106.62	106.03	103.97	106.66	104.55	99.157	103.58	104.78	104.15	104.61	101	106.73	103.82	106.2	104.53	105.14	106.1	108.01	107.15	106.83
97.196	100.01	98.488	102.68	97.042	102.68	102.49	101.2	102.84	100.98	103.26	102.22	101.31	103.1	93.458	102.09	95.735	100.17	102.58	96.704	98.297	103.2	101.19	99.266	103.47	100.27	100.81	97.618	105	102.06	101.69	96.634	100.04	99.411	98.777	97.882	96.366	103.47	98.226	102.26	94.667	101.73	101.1	100.23	99.662	99.716	97.57	100.59	102.78	103.91
107.95	105.03	109.62	107.12	104.73	102.58	106.96	105.58	111.13	102.14	105.72	105.5	109.86	111.85	105.27	106.12	102.6	104.06	107.05	103.37	104.95	107.9	105.7	107.44	107.38	104.95	103.22	107.93	105.23	107.12	110.35	106.92	106.59	103.22	104.39	105.25	104.84	103.9	107.55	106.36	103.6	106.82	105.36	102.83	102.49	102.86	107.9	105.8	106.7	108.65
107.27	104.8	108.32	107.45	107.19	105.45	109.64	101.32	110.08	106.28	103.09	106.4	106.54	101.29	101.79	105.59	106.62	109.75	101.91	105.12	107.01	109.95	105.26	104.8	108.9	102.63	109.62	107.24	103.11	102.83	102.89	111.53	107.38	108	104.9	104.79	108.37	106.55	107.69	103.76	106.03	102.47	108.33	105.21	106.13	103.1	100.45	107.21	105.03	101.56
105.05	99.123	96.714	102.49	99.713	97.725	97.598	98.838	100.62	96.135	99.13	104.32	101.54	100.87	99.849	99.172	102.78	102.68	97.151	101.89	98.819	101.79	98.304	96.313	102.37	101.46	102.18	105.41	98.118	98.46	101.64	99.08	103.34	99.278	99.541	98.594	97.41	100.55	96.889	99.084	100.67	98.504	98.995	95.618	97.846	101.67	100.45	98.748	101.94	96.626
108.57	112.72	108.43	110.84	110.84	109.29	107.58	102.94	110.11	111.47	113.76	111.86	109.32	110.92	108.81	107.4	107.02	107.64	110.15	109.38	110.26	112.21	110.49	111.92	108.9	112.18	111.1	111.42	110.43	110.36	110.2	109.86	108.29	107.05	109.79	105.54	110.83	107.36	110.85	109.62	110.43	110.51	107.18	113.38	110.3	108.65	109.82	108.34	107.69	110.69
108.42	111.97	107.2	112.91	110.06	109.97	108.16	109.08	109.18	110.81	112.02	107.49	109.28	111.06	106.7	107.85	106.55	107.3	107.17	110.76	109.51	110.65	105.35	111.37	111.87	108.81	112.86	109.64	107.44	108.78	109.91	109.01	109.47	113.17	111.34	112.54	111.21	106.15	116.37	113.53	109.25	113.76	108.36	109.13	105.67	108.83	108.64	110.33	112.04	111.69
109.07	108.5	106.44	100.39	101.94	104.81	111.8	103.94	106.49	107.55	102.15	103.2	105.21	103.87	103.32	108.97	104.43	103.92	107.77	102.79	107.46	102.62	108.59	105.84	105.14	107.53	107.6	108.76	107.98	104.5	103.74	104.4	110.61	104.03	105.03	106.41	106.19	103.16	99.952	109.35	107.27	107.4	106.44	104.32	111.01	101.99	107.51	104.65	100.73	108.04
108.37	107.16	107.49	109.64	102.83	106.69	105.27	103.71	107.62	106.98	108.43	106.69	104.6	103.84	112.15	106.23	109.84	108.99	104.01	104.03	108.95	109.16	108.52	103.27	106.91	105.13	108.21	108.09	104.87	105.73	107.99	108.19	105.9	103.92	107	104.18	105.46	102.91	105.82	106.21	102.52	111.22	109.14	102.17	103.22	103.51	106.98	107.69	104.63	105.41
110.46	105.19	109.53	109.77	109.36	105.41	107.12	107.82	102.77	111.35	113.93	110.57	107.46	107.86	106.2	107.49	107.71	107.98	110.06	110.5	111.56	106.46	106.35	105.95	108.94	107.22	113.14	111.96	112.68	106.33	111.66	111	108.82	109.62	107.63	108.68	106.07	109.9	108.58	106.07	111.59	109.25	104.33	109.52	109.41	110.27	107.61	109.82	104.63	104.45
109.44	107.53	110.02	111.04	106.41	109.86	106.4	109.51	106.63	106.53	106	108.86	107.86	108.84	107.07	107.03	112.25	110.18	108.45	110.83	109.8	107.58	105.23	109.44	104.4	107.01	104.85	105.36	107.18	109.04	109.1	109.64	104.91	110.41	107.02	107.26	113.02	109.27	110.23	108.99	107.72	105.89	107.35	110.52	111.19	106.79	110.57	102.8	107.89	104.96
107.67	103.89	103.49	105.67	106.08	111.41	106.79	107.57	103.1	103.21	107.68	105.14	106.6	104.31	109.18	112.16	103.27	99.658	103.64	106.7	109.18	107.45	105.98	107.4	104.81	106.15	107.74	103.09	108.09	104.98	106.84	102.96	101.62	107.6	102.52	105.26	102.98	107.12	107.24	106.28	106.96	106.41	104.09	105.7	107.22	105.43	106.19	108.58	103.05	104.34
96.86	94.912	99.88	94.081	97.247	95.761	99.581	97.508	95.551	98.873	91.428	99.216	101.09	102.7	94.188	93.421	96.887	98.489	104.61	98.212	102.58	97.426	102.22	96.947	97.094	95.344	98.208	99.43	96.172	101.83	97.064	97.78	97.032	100.73	99.818	97.75	93.281	101.34	100.4	98.406	100.2	94.163	100.83	101.36	103.29	96.331	97.907	98.316	94.135	101.05
107.16	111.02	107.46	107.3	101.89	102.8	112.67	112.3	108.44	112.46	111.08	107.86	106.25	111.06	108.81	110.05	108.23	108.85	105.21	108.95	110.53	106.89	107.29	108.7	108.47	106.61	106.12	104.84	108.41	106.89	108.38	104.55	111.87	107.37	107.57	109.72	110.75	111.76	106.88	109.18	107.43	108.15	110.55	103.79	103.54	106.7	106.59	106.82	104.23	108.14
104.53	103.41	106.89	102.84	102.3	107.15	106.63	104.41	102.34	108.04	105.32	105.33	105.3	100.05	103.16	106.1	105.85	105.92	102.1	99.493	110.07	109.34	102.17	101.38	106.65	102.75	110.3	106.31	106.2	105.24	102.06	101.98	102.99	108.67	107.21	99.27	105.88	108.64	105.94	109.97	106.13	104.55	105.44	109.63	103.82	103.19	103.21	100.2	105.87	106.76
105.49	109.64	103.29	103.87	104.28	103.01	106.96	111.39	103.25	105.25	103.16	106.21	104.2	106.18	107.42	106.81	109.43	102.55	105.04	109.05	104.57	105.71	104.93	106.64	106.49	107.62	105.73	106.77	106.96	106.4	103.06	106.12	104.93	107.36	107.9	104.73	109.01	103.52	107.62	105.13	107.03	110.95	105.09	105.26	107.34	110.45	106.21	111.77	108.34	104.57
103.12	98.899	104.01	94.716	104.36	96.811	100.45	99.149	101.39	100.51	99.389	96.309	99.038	99.386	99.578	102.69	102.71	101.51	99.827	99.38	101.61	98.057	102.23	106.24	102.27	102.52	102.88	96.468	99.352	103.22	104.36	100.86	100.64	101.12	97.735	101.54	100.9	95.648	103.04	103.04	98.691	104.05	102.81	97.161	106.82	102.56	100.2	104.76	104.52	102.5
108.74	99.261	108.26	105.93	104.25	103.07	104.37	102.97	105.27	106.02	108.96	103.35	102.73	106.03	104.1	109.98	106.59	105.62	103.78	107.11	103.55	104.9	107.1	100.25	104.01	107.76	101.8	105.09	103.06	106	100.94	104.76	104.24	105.41	101.36	102.19	103.99	102.85	108.2	110.24	102.73	106.01	109.82	103.3	105.01	107.67	103	106.37	100.62	107.94
107.41	107.39	103.09	109.65	107.33	108.28	108.1	107.04	106.26	100.87	105.75	110.41	109.26	103.45	103.6	100.16	110.18	106.74	108.47	108.11	108.35	107.77	104.82	105.22	103.17	106.02	103.58	106.66	108.97	104.22	108.81	103.8	106.68	102.48	107.95	102.2	105.76	106.37	107.01	106.6	104.04	106.51	109.52	101.01	103.15	101.16	107.46	105.78	100.19	108.41
107.67	104.4	108.53	110.06	108.73	104.55	103.34	106.67	105.8	103.58	107.08	105.51	105.11	101.7	102.9	102.19	109.85	101.79	109.15	107.18	102.76	102.92	104.14	107.44	109.92	108.53	106.54	106.01	106.35	103.8	104.6	102.58	106.8	109.45	107.48	103.53	102.39	107.4	104.71	105.05	108.61	108.11	104.73	108.24	109.1	105.4	100.63	103.77	111.2	107.61
102.21	102.57	107.24	102.22	105.66	105.18	107	107.67	108.91	102.96	107.31	102.72	104.14	104.73	109.08	109.66	104.28	108.85	108.17	104.87	103.31	102	103.45	104.29	107.21	105.55	109.86	110.32	106.22	104.09	108.91	107.43	109.64	101.51	103.68	106.76	106.4	108.81	105.1	105.55	107.22	106.7	106.17	105.92	105.87	106.31	103.66	105.6	106.05	110.36
103.79	107.23	103.97	101.62	102.85	105.92	108.43	106.36	101.92	105.68	104.21	106.59	103.65	104.63	109.01	104.02	105.14	103.33	106.52	107.34	107.89	105.21	106.22	105.74	105.85	101.17	104.63	102.73	106.77	108.95	106.48	108.45	104.24	104.64	102.41	104.37	107.56	109.44	111.03	105.4	108.91	105.13	102.79	108.64	104.63	106.05	107.67	104.96	104.23	106.88
111.09	113.4	107.33	111.42	113.13	109.22	109.44	108.26	113.8	115.91	114.76	111.69	107.69	109.61	115.29	113.92	107.94	107.8	106.81	111.79	109.37	109.18	113.89	111.84	112.54	109.48	115.17	109.53	107.66	105.65	106.65	112.38	111.83	111.8	111.28	113.6	107.52	109.9	112.63	111.48	108.06	110.53	111.63	108.95	111.04	112.26	109.06	110.79	110.81	109.34
108.48	107.24	114.27	112.45	107.06	116.01	110.91	114.42	109.06	107.03	109.31	109.94	111.97	107.12	106.68	113.93	110.81	117.12	109.92	109.25	109.06	108.48	112.04	114.08	108.53	111.26	107.33	110.84	107.98	112.24	111.99	110.1	109.24	110.3	109.53	109.96	113.22	110.04	110.92	112.04	106.98	108.02	110.59	112.46	109.46	109.85	111.02	108.2	114.38	109.09
101.39	99.153	99.098	105.17	104.93	99.666	101.64	106.21	105.13	103.5	104.56	103.78	107.36	104.54	105.79	98.694	98.842	102.21	102.76	104.64	104.54	105.09	102.32	104.53	100.97	105.05	106.61	102.62	99.631	101.75	103.09	104.79	100.25	100.6	108.07	101.2	100.98	100.99	102.07	99.256	106.34	96.884	104.14	101.24	104.97	104.34	98.111	103.24	102.33	105.42
105.63	103.53	107.01	101.8	103.95	103.21	107.31	105.28	104.18	106.61	105.02	103.42	106.96	110.32	108.16	106.83	111.09	105.17	101.61	109.46	109.04	103.94	101.05	107.87	107.15	102.83	110.34	105.86	109.09	104.2	109.07	105.65	105.31	109.25	100.03	106.45	101.92	106.4	108.45	105.44	108.02	103.54	103.93	105.83	102.54	105.25	102.67	107.67	102.36	103.23
106.54	107.17	109.71	107.88	102.7	108.8	99.654	107.02	105.11	111.84	106.45	105.27	107.31	111.51	101.8	105.92	109.22	110.18	107.36	106.08	105.18	103.53	107.53	103.25	105.71	101.44	104.62	105.81	103.1	105.92	106.65	108.46	103.71	107.42	107.3	106.27	104.64	107.81	106.45	107.65	107.56	107.62	104.54	103.78	105.27	104.34	107.14	107.61	106.41	105.82
109.05	107.84	106.7	104.61	105.78	109.33	104.18	105.17	104.22	102.59	104.83	107.54	105.85	107.7	107.13	106.46	106.04	102.62	111.26	101.82	107.7	101.75	111.03	107.68	107.38	109.33	108.12	103.31	110.45	107.71	106.18	108.99	101.31	109.36	106.43	106.23	106.57	106.01	105.35	104.13	107.97	102.66	108.74	109.15	106.37	105.11	102.65	110.11	106.81	106.93
102.51	102.33	98.391	101.55	105.2	104.64	102.15	103.64	103.39	101.99	102.14	103.76	104.49	102.43	106.12	103.42	98.741	101.32	109.71	108.85	103.5	101.04	104.77	101.42	101.8	106.59	106.49	101.89	104.19	105.48	101.36	101.95	98.481	98.306	101.99	103.38	103.85	103.01	105.15	105.29	98.652	100.09	100.64	100.83	106.41	99.984	97.73	102.81	99.422	105.26
98.6	97.495	100.91	96.599	95.686	98.381	101.25	94.002	96.755	96.054	96.33	95.604	94.306	96.864	98.258	100	101.44	95.915	101.53	99.289	98.355	95.066	93.264	102.56	99.882	97.888	96.051	101.07	97.447	102.16	96.128	102.61	94.052	95.249	100.23	97.095	97.397	94.783	99.169	100.76	96.913	96.398	98.181	98.046	98.885	96.977	100.15	98.979	95.492	105.03
97.261	102.87	100.55	103.08	99.833	99.342	102.43	102.43	98.24	99.38	96.709	100.03	100.01	106.34	102.56	104.99	99.9	104.45	103.28	101.99	99.557	95.837	99.942	101.42	101.82	99.747	103.79	98.5	103.43	99.698	96.741	100.94	100.16	107.57	100.02	96.989	100.92	101.72	96.283	99.135	100.56	103.57	97.929	100.55	96.485	97.616	99.606	103.95	101.87	103.28
109.9	108.06	104.84	109.31	104.69	107.46	106.47	108.81	104.31	105.27	107.2	107.78	107.49	111.51	106.48	107.49	111.83	107.07	103.89	111.05	105.27	112.65	104.05	108.14	104.54	108.42	106.91	108.16	114.07	108.24	107.28	111	106.54	107.45	107.71	110.73	112.92	108.53	110.5	105.32	106.5	106.76	104.95	108.31	107.54	110.59	106.07	110.78	104.01	104.68
102.58	102.06	103.31	100.31	101.67	98.658	98.264	99.092	99.335	101.7	99.848	97.252	106.37	101.28	97.928	100.96	97.563	102.97	97.912	103.94	103.57	102.1	100.54	101.88	103.41	102.97	98.901	97.84	99.598	96.94	100.25	100.11	101.22	95.594	101.85	104.28	102.71	103.55	103.13	102.43	99.606	103.66	98.247	103.76	101.46	101.93	97.844	98.407	103.27	99.172
104.81	104.07	108.16	104.78	107.39	106.41	104.76	105.61	109.59	105.38	99.229	105.71	105.6	107.99	105.73	107.44	105.31	102.54	104.92	105.71	110.33	109.64	105.28	110.18	107.79	107.63	103.48	106.43	105.85	104.32	106.98	105.36	104.14	103.18	100.84	107.17	105.19	104.73	105.08	102.02	109.4	102.71	106.95	101.62	104.49	110.58	103.72	104.54	106	108.02
114.7	106.3	107.11	107.55	108.73	102.44	107.06	106.87	111.57	107.91	112.71	110.02	104.9	106.14	108.93	106.48	106.11	111.41	110.02	106.93	104.29	105.97	107.93	104.97	101.51	105.8	107.03	108.61	101.22	104.82	102.65	103.81	107.42	108.75	106.38	107.42	103.85	108.03	103.83	105.99	107.11	105.66	106.55	107.49	102.32	103.14	104.26	104.9	108.91	106.45
107.71	109.75	107.69	107.76	107.84	104.88	106.12	109.15	106.55	103.29	110.57	108.81	109.07	112.04	107.92	107.81	108.64	109.77	108.62	108.66	104.78	107.4	113.7	106.6	108.81	107.69	107.17	110.17	108.85	108.87	111.63	109	108.9	110.08	109.92	108.36	109.57	104.18	112.89	112.79	107.09	110.78	105.23	109.73	101.86	106.68	113.11	109.81	111.17	113.17
94.851	98.992	99.815	97.317	97.522	94.567	101.68	97.475	99.414	94.666	99.371	97.596	96.762	99.47	95.786	98.191	99.029	98.867	97.483	96.62	98.069	95.484	97.965	97.767	93.151	101.74	100.69	93.775	95.452	95.259	97.432	98.919	98.944	97.753	95.801	97.672	99.274	98.26	94.643	99.204	95.277	100.18	97.631	99.693	99.087	95.445	94.388	100.31	102.84	99.808
108.19	110.19	105.28	108.23	109.48	105.1	107.08	114.58	110.21	106.84	107.47	108.19	111.23	108.42	108.89	107	108.3	107.32	106.37	108.75	108.81	107.72	104.3	104.71	104.93	107.79	107.23	107.15	104.34	108	110.52	107.98	103.67	106.47	105.24	107.2	109.13	105.13	105.47	103.88	108.74	107.05	109.38	108.45	104.36	107.2	108.71	106.51	111.76	112.74
105.21	106.22	107.98	107.55	106.03	110.62	103.48	105.22	108.62	107.08	106.2	100.77	105.43	104.54	103.68	104.78	106.7	106.12	102.82	106.25	101.41	108.93	106.04	103.86	104.07	103.21	104.84	108.54	111.29	108.35	106.52	100.76	101.33	100.62	110.88	105.76	103.97	108.17	108.83	105.46	104.24	106.68	108.26	108.32	107.35	101.63	102.41	104.47	107.35	103.36
104.13	107.9	108.13	108.31	107.01	104.35	104.35	104.37	106.33	101.39	103.97	102.47	104.23	105.74	110	105.5	107.53	108.47	102.8	105.47	102.58	106.2	106.23	104.05	103.49	103.9	105.43	105.06	110.67	105.52	106.15	105.21	106.24	101.31	105.65	103.52	104.4	108.18	102.83	105.42	106.92	104.57	106.02	102.92	107.59	107.45	101.23	102.88	105.96	109.63
113.89	112.05	112.4	112.8	114.03	109.21	109.92	110.8	111.69	108.31	108.37	114.2	107.67	111.98	108.54	114.15	110.74	114.37	113.12	108.62	109.06	109.17	111.1	106.38	106.91	107.26	109.57	110.77	112.29	111.42	110.84	106.82	110.43	106.75	106.84	112	112.01	108.22	107.98	113.32	112.7	112.18	112.39	110.89	113.18	112.12	110.69	112.89	108.37	113.83
107.43	107.14	105.48	108.36	99.918	105	109.74	108.9	106.32	101.02	109.85	109.61	100.29	110.43	98.827	109.03	105.43	106.74	105.26	102.37	106.68	105.53	106.04	107.18	107.81	104.6	107.77	101.49	96.737	103.9	106.25	104.93	107.42	104.93	104.66	105.16	105.53	102.13	108.42	106.13	107.61	111.31	104.94	111.51	108.76	104.97	104.55	102.96	105.63	105.19
109.31	105.52	106.75	107.24	106.02	109.4	107.93	108.32	108.07	112.48	107.39	108	107.23	106.7	110.64	109.12	109.15	108.33	108.91	102.87	108.35	110.23	109.85	109.2	106.67	106.7	109.27	110.39	109.56	106.58	106.61	109.89	108.33	109.04	108.28	112.05	111.19	108.43	107.77	107.69	108.58	105.27	101.38	107.68	106.49	106.04	108.31	108.92	108.35	105.82
107.63	106.88	101.68	109.16	105.12	103.18	105.29	106.01	101.46	103.91	104.58	106.84	106.46	103.13	101.95	108.24	104.12	103.81	104.83	107.73	107.84	108.13	107.58	109.07	104.74	109.92	107.31	108.72	106.07	107.48	104.7	108.55	106.36	105.98	111.08	109.94	104	109.35	109.79	104.16	103.53	106.66	105.79	103.42	106.14	103.33	107.49	110.76	107.9	106
98.366	99.72	97.571	98.999	95.786	95.586	98.31	96.652	94.263	99.342	98.541	93.158	99.345	99.798	102.08	99.618	97.135	91.613	97.971	97.156	99.734	95.559	99.755	100.22	97.406	100.55	103.5	98.347	96.012	98.604	94.439	98.009	93.693	97.077	96.392	98.659	99.347	98.979	94.983	99.375	97.636	101.32	94.847	100.48	99.971	99.42	102.24	95.739	99.009	96.847
108.22	103.06	106.7	106.07	104.1	111.59	103.88	111.54	106.78	104.11	106.58	107.04	102.55	105.87	102.68	104.32	103.07	106.81	104.42	106.62	105.33	105.23	105.98	105.18	108.97	103.25	107.83	102.93	108.47	105.65	103.46	105.65	105.1	105.14	108.39	110.81	103.33	110.01	103.9	105.23	104.03	101.43	101.89	105.96	109.06	108.14	105.65	109.58	102.79	103.61
109.97	107.92	108.73	105.21	111.09	106.67	107.08	104.97	108.91	104.82	106.73	106.85	104.56	105.34	108.8	104.81	106.69	107.01	108.36	108.24	104.47	106.98	108.79	105.25	114.35	107.62	112.46	111.14	109.92	107.41	106.36	106.53	107.71	108.45	108.41	109.72	112.4	104.95	106.41	107.11	107.15	108.29	107.42	106.85	110.65	110.02	107.55	108.47	107.87	110.52
102.02	105.03	105.42	103	100.27	110.47	105.24	102.55	104.69	103.59	106.29	105.09	100.15	105.93	106.18	102.49	106.02	102.1	103.26	108.73	103.04	106.09	106.51	105.1	106.49	106.34	109.77	102.94	104.41	104.76	103.91	103.14	110.79	105.56	105.97	105.29	100.58	107.69	104.38	106.34	108.01	107.16	106.78	108.2	106.55	103.17	110.31	105.48	109.06	106.53
107.43	108.3	109.27	103.54	104.16	107.92	112.25	112.55	104.93	108.55	106.7	109.52	106.28	103.72	112.01	110.7	106.91	109.53	104.82	108.08	106.99	110.2	110.05	105.4	110.56	109.69	107.47	107.94	108.75	107.09	107.86	109	102.46	103.95	107.72	107.88	110.37	107.25	105.01	106.6	105.93	111.31	106.49	107.89	108.44	109.12	105.56	108.72	110.72	110.08
106.06	104.31	105.2	104.12	103.66	102.88	105.96	109.76	104.28	105.92	104.96	106.58	102.73	101.49	105.26	111.33	110.16	111.64	101.86	107.07	105.9	104.61	108.86	106.4	103.46	105.98	111.01	101.96	106.29	103.78	102.53	106.95	107.97	106.48	104.33	107.78	108.53	106.62	103.14	106.71	105.1	107.53	103.16	105.19	101.96	109.45	110.1	106.9	107.57	105.67
106.66	99.885	106.06	110.99	107.47	109.32	107.28	101.52	105.45	104.1	103.23	104.44	102.47	104.78	103.78	107.1	104.58	107	108.92	107.79	105.48	102.23	107.61	106.61	101.48	106.93	106.91	105.62	106.63	105.97	105.85	106.48	109.44	105.96	102.11	102.54	104.06	105.89	108.49	106.73	102.49	107.83	104.99	101.9	105.29	108.76	105.5	102.72	109.59	105.94
107.77	107.72	110.41	106.36	110.4	114.19	113.27	107.15	109.98	109.15	107.42	111.39	111.12	107.69	107.71	109.19	107.53	110.9	104.86	108.07	109.81	106.85	106.08	106.98	107.33	108.05	106.29	107.4	113.57	109.19	110.18	107.91	107.08	108.05	103.62	106.34	107.58	111.12	108.05	108.41	106.81	111.22	112.01	105.77	109.36	108.55	107.86	112.87	110.79	105.86
109.39	110.63	103.89	105.54	108.26	108.31	109.11	110.15	108.91	112.57	109.34	112.6	107.33	102.48	106.55	108.2	107.47	110.43	110.58	107	105.8	110.3	109.15	107.04	109.62	110.47	109.13	109.24	113.64	110.13	108.04	109.95	110.12	105.5	109.12	112.74	106.64	105.81	107.09	108.64	108.4	108.92	109.86	109.62	103.19	106.37	107.84	107.89	104.44	106.39
105.67	104.31	105.52	109.74	107.41	102.45	107.86	103.18	107.77	112.58	106.21	106.17	107.38	104.48	105.65	102.9	110.76	105.64	106.64	110.84	110.61	105.8	105.84	107.69	100.99	99.384	104.47	100.07	106.45	106.58	112.46	104.61	107.62	102.77	105.55	107	107.61	103.61	105.84	110.52	109.83	104.03	103.72	111.13	106.38	109.41	107.6	108.01	104.84	107.1
108.12	109.28	109.67	109.5	108.59	105.83	112.53	105.15	106.76	110.72	108.69	108.96	104.79	109.93	113.52	108.51	105.48	109.03	110.35	111.7	108.03	105.23	109.53	105.03	107.87	114.87	103.53	106.52	105.89	106.35	110.06	106.57	109.97	108.19	106.98	113.32	113.12	106.24	111.12	108.4	106.69	105.37	109.92	106.87	106.22	110.82	109.27	108.6	107.07	107.62
103.35	105.51	108.43	108.87	108.49	106.08	101.7	104.66	103.09	108.02	106.95	107.3	109.07	104.81	105.96	106.52	105.13	104.9	103.08	105.7	105.11	109.52	104.46	102.96	109.65	107.95	107.12	108.47	108.74	109.39	106.56	105.88	106.2	106.26	108.75	106.32	102.69	108.36	104.52	109.35	105.27	104.35	107.84	105.64	106.05	107.31	103.71	105.29	105.02	100.59
96.925	94.741	100	100.56	99.014	99.061	98.966	98.829	99.401	98.857	100.52	106.29	101.73	104.36	98.235	98.839	102.62	101.01	101.25	99.081	100.48	96.809	102.04	101.77	103.27	95.786	100.79	96.987	99.76	100.43	105.94	95.446	104.1	97.899	100.91	101.81	98.211	101.37	102.53	97.869	99.734	100.56	94.238	100.35	99.798	101.46	105.3	101.62	96.664	97.681
104.83	104.98	106.73	105.51	110.67	107.06	108.28	106.33	105.64	106.69	102.46	106.56	105.22	108.61	106.74	106.89	103.99	104.87	107.49	109.24	105.51	107.46	110.06	101.13	108.33	109.34	103.98	110.12	104.91	107.04	103.22	102.39	107.4	98.155	101.78	106.29	102.73	102.54	110.18	104.96	105.4	113.01	103.27	109.28	106.12	105.25	104.68	105.6	107.28	105.27
102.51	106.11	107.87	106.9	105.15	115.93	109.64	107.24	115.24	109.23	112.87	106.24	108.91	106.42	107.89	108.87	105.42	109.64	110.55	107.34	104.68	108.34	105.96	106.41	109.38	113.64	104.7	109.48	105.92	107.09	108.64	109.18	104.28	104	106	107.97	106.64	103.64	107.42	106.36	109.17	105.2	108.49	104.82	107.82	103.17	108	106.48	107	107.2
110.48	109.73	105.78	110.38	109.47	106.75	108.95	110.83	111.52	106.26	106.28	108.61	108.2	108.4	107.32	105.2	109.39	110.93	104.1	113.75	106.68	113.02	106.35	111.07	106.65	108	110.29	106.2	107.97	104.29	109.15	111.51	113	111.93	106.56	105.91	110.42	106.56	109.5	109.83	105.89	113.01	109.02	109.23	110.12	108.94	107.44	105.87	110.7	107.13
95.756	100.02	100.51	97.432	94.561	96.42	97.222	96.541	100.53	97.539	97.266	99.894	99.085	99.151	97.444	100.01	97.849	101.27	100.5	97.989	98.375	98.527	97.543	97.169	102.69	101.18	100.36	98.237	96.467	98.832	93.757	99.32	97.72	101.92	100.59	97.075	98.416	97.445	101.05	96.75	98.378	99.932	96.891	94.815	99.069	100.52	100.31	99.038	93.977	101.55
103.23	99.24	100.88	99.287	97.349	102.74	96.344	101.37	97.141	95.11	101	100.6	98.759	98.92	96.078	96.891	94.487	97.641	97.21	95.591	101.7	98.341	96.234	96.322	96.7	100.93	102.22	102.51	99.608	100.65	100.1	99.347	97.372	100.57	97.691	100.63	98.196	95.665	98.784	95.923	98.537	101.62	95.486	99.685	104.4	97.242	100.65	96.475	97.096	96.367
108.08	106.93	104.3	110.11	101.67	103.02	107.39	102.82	102.04	105.57	108.72	102.47	106.55	106.68	105.23	104.56	100.34	99.74	108.21	104.94	108.8	105.97	105.7	109.28	110.31	108.71	106.54	99.022	104.46	105	107.91	107.2	107.2	108.21	104.25	105.05	103.26	105.52	105.47	106.45	106.28	112.03	102.23	102.5	105.36	103.68	104.17	107.55	103.28	111.53
103.25	103.55	108.02	105.76	106.33	106.47	104.76	104.56	107.43	111.44	100.6	101.92	107.25	102.52	102.62	103.31	108.74	105.47	103.41	106.76	107.28	106.87	107	101.98	107.51	107.55	105.89	107.55	107.32	106.43	109.05	108.61	104.15	104.43	105.04	108.58	107.83	106.98	105.32	106.45	105.2	103.47	107.89	105.85	105.24	108.89	108.06	108.03	106.36	101.95
102.23	105.8	105.31	107.27	102.46	103.31	104.72	108.01	101.98	104.91	99.637	102.42	98.366	104.2	106.22	101.64	101.96	103.2	99.582	103.07	101.38	100.61	97.515	102.01	104.2	104.82	103.61	102.93	100.56	105.31	104.44	102.5	109.55	104.21	101.64	99.553	104.37	102.52	102.64	100.82	102.76	103.21	100.29	103.89	109.23	103.51	102.31	107.15	104.74	103.16
109.54	107.52	108.96	106.73	107.15	104.18	107.43	109.99	112.55	114.87	111.43	105.63	112.61	109.55	105.8	108.73	108.13	109.01	104.22	104.97	103.87	110.71	106.53	110.41	110.03	110.96	104.84	111.12	107.64	109.71	104.29	111.23	109.25	108.02	107.37	107.28	110.95	111.75	111.29	107.52	111.36	105.03	109.94	108.27	107.92	112.41	112.68	110.3	102.78	110.07
105.65	107.35	100.32	102.67	109.24	104.32	108.68	108.13	105.38	110.08	103.89	102.94	106.92	106.13	111.25	105.68	107.14	105.07	104.83	105.94	106.54	105.57	104.26	105.84	109.58	107.08	106.46	106.16	102.24	103.14	100.79	104.79	106.68	108.83	101.88	108.66	105.18	106.05	104.23	101.02	106.46	103.3	108.62	105.46	100.61	110.39	105.11	108.79	109.42	106.23
99.003	99.569	101.3	101.8	100.76	98.266	105.53	100.72	98.943	102.56	102.57	102.66	101.07	101.7	104.26	101.3	102.02	102.72	98.159	96.999	99.121	103.86	103.9	102.3	101.3	100.38	101.61	99.541	104.83	102.84	104.6	98.038	105.07	101.3	98.803	103.46	98.828	100.74	101.96	97.696	103.02	101.08	99.753	103.9	104.45	99.132	101.62	102.63	99.685	100.1
97.906	94.34	95.427	94.388	93.38	96.747	103.4	97.362	102.97	95.605	101.59	98.57	95.948	99.708	98.639	96.303	96.619	98.927	101.39	94.362	96.677	97.117	106.82	92.515	98.331	96.138	101.7	101.6	98.306	99.353	104.17	98.325	96.399	97.258	98	97.396	96.927	95.82	96.713	100.07	102.56	98.462	97.912	102.76	93.543	98.436	99.44	99.72	97.907	96
109.67	105.16	105.16	105.17	106.96	104.49	103.39	104.81	102.75	108.86	105.09	105.81	105.89	106.03	103.5	107.95	107.58	109.3	105.29	111.08	108.89	110.58	104.1	102.11	102.17	102.95	102.48	102.2	102.39	104.47	104.02	104.34	104.88	105.56	106.84	107.35	104.32	105.72	105.64	106.58	101.18	103.75	106.09	107.05	107.84	103.29	104.09	106.36	103.77	105.09
97.645	95.73	100.66	97.09	97.059	95.007	104.47	92.542	95.691	96.884	95.702	99.61	96.29	102.99	95.118	92.356	96.921	95.28	94.351	97.416	94.71	100.43	96.104	98.543	102.94	93.714	93.73	101.49	96.693	94.383	93.163	97.914	96.91	94.743	100.1	98.994	94.238	96.195	94.606	100.95	97.403	94.961	101	98.808	101.35	97.049	98.307	98.91	95.016	98.832
101.92	95.441	97.923	95.806	101.3	96.259	94.393	99.527	103.58	96.967	99.627	100.82	99.451	98.479	100.33	97.08	98.153	98.119	100.77	99.047	98.312	94.865	98.502	98.847	94.477	98.767	97.313	98.611	92.881	97.218	101.73	96.683	101.51	99.683	101.14	100.01	97.814	98.725	101.54	98.115	99.632	96.66	97.937	99.068	98.547	98.577	93.516	97.143	99.221	99.453
95.123	99.05	92.819	95.787	96.366	93.713	96.81	95.741	98.111	99.203	99.038	92.834	97.126	98.814	95.721	95.988	97.082	95.415	97.029	97.312	94.141	95.297	100.33	98.28	99.804	92.331	95.246	100.86	96.607	99.33	99.79	95.282	101.82	100.66	104.18	96.59	98.94	97.767	98.623	101.86	99.391	100	99.915	97.066	96.357	97.303	96.761	97.122	101.94	99.61
107.61	107.98	105.29	106.75	107.74	104.09	107.56	113.18	108.96	107.56	106.7	109.25	109.04	108.59	107.89	104.94	110.07	103.76	106.11	105.23	102.55	104.5	110.18	107.44	107.15	109.76	108.91	104.09	105.85	104.66	106.65	107.65	106.04	104.72	105.09	103.54	105.25	108.73	106.69	106.15	111.13	110.02	109.24	107.5	110.82	107.32	103.39	105.96	106.06	106.65
98.951	98.89	99.027	101.19	97.108	99.887	97.456	102.84	98.344	101.89	103.3	102.41	103.98	98.211	101.39	99.877	99.784	99.736	98.156	102.37	99.898	99.118	98.703	97.832	97.093	101.73	99.986	101.96	98.159	98.284	98.555	105.23	102.34	100.12	94.652	98.724	96.271	97.93	99.974	99.87	102.1	99.319	97.354	101.32	96.391	98.202	97.595	102.67	103.12	98.553
104.38	107.8	110	107.75	107.57	111.15	106.65	106.64	110.95	110.42	107.6	106.73	109.68	109.74	111.99	105.57	108.13	107.34	108.11	108.64	109.79	106.83	112.04	109.25	110.27	109.44	107.82	109.06	108.06	108.07	109.33	109.82	108.97	109.08	108.65	108.95	107.25	107.84	108.45	106.04	109.06	108.79	107.12	106.22	103.96	113.18	109.23	117.49	110.54	109.87
106.6	106.73	104	110.28	105.01	106.2	105.33	107.82	106.13	108.65	107.85	104.68	107.06	108.08	104.93	104.11	109.68	104.24	104.21	106.37	105.3	102.42	103.01	106.9	102.72	104.89	104.1	106.19	106.92	102.46	105.2	103.01	105.12	102.54	104.31	107.07	105.99	111.16	103.18	106.54	107.21	110.63	103.75	106.34	102.54	105.67	107.8	105.21	105.57	109.38
113.92	111.23	107.19	108.58	105.54	107.5	109.57	110.71	107.62	110.78	109.32	113.77	108.09	111.61	105.82	107.24	107.81	111.68	110.35	106.8	108.4	114.1	108.43	112.37	107.9	106.58	107.37	109.16	107.29	109.77	110.09	109.32	109.17	106.68	114.37	108.62	108.76	107.01	107.97	111.88	106.63	112.05	111.07	108.63	106.71	102.36	112.08	111.41	112.65	103.52
110.54	104.25	105.83	106.41	98.643	104.37	112.81	106.67	102.32	106.04	108	105.12	104.69	107.89	106.37	109.24	104.77	104.74	108.36	102.54	103.29	106.38	105.37	110.34	109.86	102.39	105.48	101.64	104.44	101.16	103.86	107.08	109.37	103.94	104.6	106.33	104.95	108.3	104.73	106.31	104.84	105.74	107.26	109.36	103.49	103.26	104.26	104.3	104	107.87
97.622	94.435	100.81	93.871	95.396	97.665	97.459	96.672	96.625	99.336	98.695	99.616	98.582	102.39	98.255	99.414	100.58	97.218	99.983	99.543	94.919	101.27	100.26	96.91	97.087	96.079	102.19	101.09	99.236	98.632	97.663	99.757	96.049	96.211	99.096	97.125	99.858	98.39	98.1	95.511	98.812	96.606	93.273	97.874	98.636	98.025	97.661	91.522	95.541	96.738
112.46	112.82	108.33	105.8	104.04	109.19	111.63	103.11	102.87	103.06	107.94	109.86	105.9	109.07	107.84	104.75	108.16	108.59	110.15	108.09	111.13	109.46	111.7	106.07	107.6	105.19	109.68	106.97	104.66	109.59	110.01	106.24	109.29	105.23	110.71	106.97	105.72	103.58	107.85	106.66	109.97	106.59	109.05	104.16	109.69	110.02	108.97	106.74	106.78	107.74
98.092	99.946	98.039	98.969	101.36	97.82	96.746	99.869	103.23	98.625	100.26	98.015	101.28	101.63	98.653	103.54	98.275	99.687	100.04	95.375	95.558	104.59	100.38	98.874	98.3	95.52	101.42	97.094	98.672	95.135	94.431	98.651	103.8	100.98	100.16	100.83	98.626	98.907	98.417	98.447	100.85	97.146	100.41	97.654	99.141	99.93	96.483	100.9	100.33	96.795
107.61	103.18	105.19	105.92	106.8	104.58	107.29	106.61	105.59	108.99	108.46	107.49	105	104.12	103.53	108.77	108.19	107.32	110	106.44	107.92	111.16	102.99	113.28	107.94	104.03	108.03	107.29	105.55	107.9	106.75	104.89	107.82	102.85	105.09	105.02	106.98	106.26	108.85	107.22	108.31	105.27	104.15	105.08	109.15	100.98	104.15	109.96	109.31	99.158
106.87	104.94	108.48	107.34	109.26	108.46	109.23	107.82	109.19	104.61	108.48	105.98	112.05	109.87	108.7	105.13	113.56	105.85	102.46	108.33	103.89	106.72	110.41	106.46	109.5	107.48	110.09	111.26	112.48	105.89	108.12	110.56	105.17	107.56	108.57	111.37	107.03	107.22	104.15	108.9	101.93	107.47	108.95	111.09	104.46	106.04	111.54	106.35	107.06	107.58
105.71	102.42	106.7	105.55	110.05	106.05	104.45	105.32	103.76	107.39	101.83	107.67	112.07	108.19	106.67	106.04	107.82	111.26	105.68	109.29	103.9	100.98	108.19	107.31	107.22	108.89	104.99	104.47	105.48	103.2	106.29	106.49	108.3	105.56	107.79	102	104.09	108.68	102.86	105.42	105.97	105.46	108.4	109.72	103.27	104.76	105.11	106.3	110.62	106.37
101.72	99.455	102.18	103.05	100.19	103.59	98.378	101.55	105.34	103.03	101.65	100.21	99.92	101.02	104.87	97.856	101.2	100.44	102.31	103.22	103.09	98.195	101.36	102.25	99.05	95.649	105.22	100.2	97.216	98.635	101	101.3	105.13	98.428	98.217	100.71	103.21	100.65	99.238	99.028	100.64	97.394	100.05	97.607	100.7	103.81	98.996	102.19	103.19	101.28
98.565	97.272	98.679	98.467	98.208	96.776	97.532	96.824	97.538	96.185	97.58	99.749	99.68	98.748	98.874	102.93	98.622	100.12	99.392	97.313	98.903	95.453	100.42	99.04	94.837	95.708	96.163	99.982	99.731	100.11	96.403	96.28	100.25	97.001	97.991	102.07	99.974	97.189	100.5	97.135	99.352	103.97	100.97	96.285	97.678	95.569	99.735	95.699	98.672	92.333
98.976	100.24	100.85	96.923	93.047	100.01	94.484	100.22	101.21	103.93	99.942	95.576	97.775	100.96	97.6	101.15	102.89	92.312	103.49	99.989	96.205	92.341	95.331	98.26	99.416	99.04	92.948	96.839	103.1	101.28	97.76	97.005	100.22	101.28	98.603	101.53	99.163	103.9	97.047	94.967	98.222	95.585	93.909	95.477	101.48	96.089	99.246	96.808	96.804	104.47
104.36	105.8	107.39	104.6	102.78	106.84	103.4	104.98	104.26	108.06	104.01	102.23	101.5	103.39	107.27	107.04	108.62	108.55	109.31	108.93	104.7	102.77	107.55	104.8	103.03	102.83	109.4	103.08	104.39	106.12	105.16	103.09	107.08	110.26	106.51	109	105.64	104.33	104.22	101.71	108.44	105.4	108.05	107.48	102.15	110.09	106.57	107.43	109.29	108.2
110.51	106.41	109.73	108.82	112.66	108.17	102.33	108.24	106.81	109.2	107.99	110.15	106.28	105.26	109.12	107.27	109.76	106.96	101.47	105.98	110.28	110.81	107.86	105.23	109.53	108.84	107.53	111.04	109.76	102.31	108.56	107.82	108.62	107.35	106.9	106.44	104.65	110.93	110.88	104.64	103.53	109.03	111.1	109.89	105.01	108.06	110.19	107.12	105.49	103.16
110.14	106.89	112.67	107.86	104.45	108.32	106.42	106.95	108.65	107.07	108.56	109.2	102.15	109.99	109.05	109.4	104.41	110.6	108.64	109.92	110.57	104.92	106.48	104.01	109.2	106.02	108.17	109.15	108.16	108.16	114.23	108.34	108.48	106.86	113	110.45	109.42	108.57	108.69	106.75	108.02	108.64	109.2	111.3	108.43	108.29	106.7	108.11	106.84	107.29
104.28	97.615	100.66	100.39	102.22	95.023	99.638	99.043	102.36	102.83	102.61	99.608	103.99	102.81	101.42	98.829	101.75	106.08	101.47	99.147	105.9	102.7	97.802	104.34	100.65	96.493	99.025	103.05	99.843	100.51	102.26	98.99	101.55	100.2	99.604	100.21	101.75	99.38	103.73	100.19	99.583	101.84	104.61	102.47	104.83	100.26	96.29	100.6	100.49	103.68
107.07	109.16	106.71	105.13	105.1	103.99	102.23	105.88	102.03	110.75	109.31	110.05	97.863	107.92	109.15	108.56	108.21	106.33	105.17	103.67	106.76	107.4	101.06	106.1	103.93	108.24	106.72	104.86	106.09	104.63	106.66	99.295	105.47	108.58	107.42	104.9	104.94	108.45	101.78	105.76	107.18	102.69	104.03	107.86	107.02	106	107.02	104.52	104.42	106.47
105.54	103.64	106.08	104.45	102.8	103.08	108.76	101.7	107.69	106.98	104.66	108.67	103.81	107.49	103.75	107.53	103.59	105.07	107.16	106.77	106.32	107.27	109.17	108.25	103.62	101.76	102.64	105.82	107.47	108.44	110.1	106.57	104.56	105.87	108.11	105.19	105.52	109.22	107.3	104.29	102.88	110.59	105.18	106.16	105.54	104.93	104.54	110.43	107.9	105.14
106.58	106.77	104.86	105.45	110.25	107.1	107.31	104.51	105.64	106.35	105.72	106.65	109.23	107.58	99.501	104.1	107.05	104.84	106.05	106.74	106.53	106.31	104.11	104.24	106.15	107.61	100.12	107.14	104.33	106.1	106.23	101.07	104.49	108.6	103.53	102.75	106.84	107.27	104.66	104.12	108.57	105.25	111.25	110.87	106.88	104.75	103.66	105.8	109.48	105.16
104.67	109.51	111.8	105.65	112.25	107.73	104.86	110.9	110.32	104.74	107.29	106.77	109.13	107.02	108.77	108.86	112.07	104.95	110.81	108.7	110.63	104.97	107.03	108.7	107.98	111.46	110.89	107.32	107.57	110.4	108.25	107.53	108.48	106.23	110.49	106.26	108.78	106.9	106.43	107.07	109.32	108.72	112.97	106.62	112.7	106.67	110.25	109.45	111.32	109.19
101.51	98.498	99.085	102.69	99.537	100.03	101.29	99.939	100.36	100.54	97.914	102.97	100.07	104.09	101.73	97.501	96.709	103.44	103.13	101.98	101.07	102.88	103.02	99.026	98.913	100.44	104.26	96.994	101.2	101.8	101.79	101.91	103.58	100.48	99.016	101.22	98.176	104.37	100.86	98.833	99.161	100.93	106.13	107.01	100.59	101.58	100.13	101.35	98.19	105.66
94.852	100.35	103.39	93.558	99.65	96.802	99.633	98.788	99.834	99.597	101.35	100.33	101.49	100.43	96.185	93.508	98.037	100.96	101.67	96.44	95.116	95.355	100.33	95.898	94.579	97.437	96.854	97.892	97.454	98.236	97.66	98.248	98.416	100.88	99.086	96.492	93.505	97.946	99.943	100.54	100.58	98.174	97.69	94.409	98.908	97.191	96.97	100.84	102.23	101.56
109.57	114.19	106.51	109.39	110.86	108.97	112.41	106.62	105.82	113.05	108.18	106.17	105.04	110.45	104.84	105.34	108.05	108.81	104.59	110.72	105.92	105.81	110.87	109.93	107.52	106.89	105.37	105.78	109.09	107.29	111.11	110.99	106.42	109.6	108.66	105.31	105.29	108.96	108.53	108.74	107.42	108.16	107.11	107.94	109.74	104.51	108.98	107.8	108.43	105.01
105.09	108.18	109.64	102.96	106.79	104.44	109.5	111.86	101.92	107.22	105.54	106.71	103.8	103.05	105.81	104.64	106.63	109.35	106.59	101.84	109.8	105.47	105.49	112.1	107.57	109.28	101.92	109.92	105.46	105.27	104.88	100.7	105.27	106.83	105.72	109.12	104.77	109.96	104.93	104.64	107.71	107.27	105.06	104.69	104	105.67	106.85	107.16	106.56	107.92
105.62	108.52	108.68	104	106.36	102.65	106.65	101.03	102.47	97.234	106.07	110.41	105.54	104.02	106.45	106.01	101.68	105.06	104.36	108.39	108.96	107.24	103.16	108.49	102.14	107.15	106.15	105.8	108	106.94	104.8	102	105.55	108.85	110.04	103.69	101.3	102.3	105.9	102.27	104.78	104.5	108.15	101.52	103.92	103.18	104.93	105.65	104.69	108.16
106.87	104.92	107.22	109.19	107.13	103.39	102.26	107.26	108.67	105.3	105.7	107.44	108.31	103.88	106.64	105.05	106.52	112.47	109.44	110.43	108.3	105.76	109.77	105.48	102.83	110.59	109.42	109.55	108.08	107.52	112.47	105.86	106.14	113.74	105.01	109.48	109.54	109.02	106.58	106.83	104.6	105.05	107.52	111.33	106.12	106.96	109.5	107.47	104.43	111.55
109.58	108.4	108.21	110.93	104.39	109.99	108.72	109.71	110.77	108.79	106.61	106.66	109.55	110.43	107.12	106.5	111.19	110.44	106.47	106.56	104.66	106.19	111.7	111.87	109.34	109.73	106.76	103.41	107.92	105.51	104.13	112.41	108.27	106.75	107.68	109.73	110.03	110.79	107.79	105.59	108.84	107.79	110.5	111.41	110.52	105.06	107.69	109.42	107.34	103.97
97.137	97.415	97.077	98.747	94.901	94.872	99.069	103.27	102.84	100.96	94.522	96.321	99.78	98.825	100.74	98.987	92.713	102.51	97.719	94.043	96.325	96.038	99.321	97.685	99.58	94.634	100.82	96.947	97.42	96.143	98.457	99.441	97.842	95.105	97.122	97.503	96.353	99.474	98.354	99.698	101.55	97.905	99.639	99.985	98.064	99.97	96.634	97.033	99.753	97.754
104.21	104.89	105.74	105.38	107.06	101.74	105.33	106.33	108.47	112.02	104.14	101.95	103.34	105.37	107.77	109.95	108.66	103.19	106.96	104.1	106.37	99.156	104.77	105.49	106.33	109.19	105.93	114.03	105.39	104.1	105.72	107.04	109.25	104.49	106	104.28	103.44	105.79	110.97	107.81	105.23	106.86	104.34	106.09	107.17	108.64	108.19	105.42	105.57	107.61
109.29	116.46	114.36	116.12	112.09	108.93	105.42	113.33	110.92	107.85	113.66	114.9	113.26	106.6	111.63	114.58	109.2	108.05	110.52	109.93	110.43	109.8	106.82	109.87	111.47	113.19	111.78	112.63	110.6	108.64	113.39	110.55	108.97	110.8	112.09	108.41	108.42	110.51	110.67	110.57	113.15	106.69	111.07	108.52	109.81	111.94	110.57	105.54	105.94	111.71
102.42	102.13	102.16	101.24	99.038	104.14	102.01	99.197	102.62	93.051	104.3	102.11	100.03	100.46	101.18	101.59	97.458	98.323	100.46	100.04	96.472	97.838	96.465	103.53	101.25	97.486	97.299	99.388	103.7	97.144	96.348	101.06	96.887	97.355	99.773	97.094	97.626	103.51	98.86	96.211	102.69	103.67	101.19	105.57	100.64	100.76	101.17	98.442	99.918	98.561
107.61	107.99	106.2	98.32	104.5	107.46	108.72	106.99	105.08	107.45	107.44	106.54	105.54	105.44	105.51	105.47	103.44	104.44	106.82	106.5	109.2	99.535	102.03	106.33	106.42	107.32	105.07	103.54	106.1	104.1	101.32	109.38	110.24	106.08	107.31	106.35	105.91	107.77	105.23	103.64	105.29	106.13	104.95	101.36	104.04	106.74	101.9	104.52	105.21	106.55
102.89	97.797	105.43	96.817	97.012	97.528	96.906	95.128	99.503	92.819	95.764	99.279	97.358	95.535	96.198	100.89	102.37	98.06	96.472	97.624	97.072	98.139	97.641	96.171	99.858	97.591	99.33	99.609	96.301	96.603	100.3	100.42	97.018	99.809	98.866	95.41	100.1	102.14	97.767	101.41	98.728	94.782	95.928	102.59	96.468	96.834	104.47	95.747	98.08	97.124
101.04	100.17	100.58	102.95	102.72	101.28	98.363	102.18	97.812	100.06	100.58	102.36	103.87	101.67	105.68	99.91	100.99	102.04	101.26	101.16	99.029	95.967	96.872	96.808	98.495	101.41	99.1	102.67	100.63	102.55	98.856	102.9	99.501	99.501	101.25	100.92	104.22	99.605	100.15	102.35	101.77	100.08	97.421	98.74	98.838	98.874	100.23	105.29	102.53	97.005
110.56	108.7	108.61	110.55	105.15	107.42	107.34	109.69	109.26	109.46	108.95	108.74	106.02	109.18	110.16	114.67	109.59	102.39	111.33	108.78	109.95	112.46	106.4	108.39	109.78	109.8	107.96	111.37	107.19	107.44	106.8	107.68	106.71	108.65	107.72	108.91	109.06	110.3	110.65	110.13	109.47	107.35	106.6	106.12	111.12	109.04	116.8	107.25	108.07	108.23
102.26	107.81	101.21	105.9	106.87	105.15	106.09	105.22	107.5	105.47	108.04	103.47	107.29	105.25	108.48	103.92	103.19	103.41	102.13	104.18	105.29	107.57	109.53	108.55	107.57	101.16	107.25	111.18	107.84	105.32	102.47	105	102.75	104.11	102.03	104.47	106.99	109.6	105.67	106.08	105.02	107.19	103.85	103.49	104.49	110.34	105.44	106.1	105.87	102.26
108.38	110.34	110.77	103.7	106.91	110.06	108.69	108.9	106.62	106.85	106.85	107.43	107.59	106.38	106.18	106.33	108.83	102.91	104.45	108.26	108	106.99	107.95	108.44	110.82	107.18	109.41	105.61	108.28	109.29	107.56	110.01	107.18	111.18	110.56	109.91	110.43	109.66	107.96	107.26	110.91	111.26	106.47	107.89	108.24	103.31	107.61	108.14	105.69	108.72
96.762	100.46	99.873	101.53	98.835	100.3	97.904	100.72	104.1	101.13	106.23	103.35	97.603	103.92	100.9	101.45	105.49	97.973	103.73	100.27	100.12	104.24	104.1	102.39	102.25	99.216	95.696	100	98.366	102.39	101.31	99.584	106.43	100.32	101.49	99.941	100.76	98.532	100.01	101.77	101.87	101.22	100.55	97.436	100.02	97.363	104.72	98.711	95.027	97.048
104.59	104.72	102.45	108.4	106.7	102.8	103.28	105.01	104.56	105.21	103.54	108.03	104.76	103.78	105.41	108.02	106.21	102.18	106.89	103.47	109.49	107.04	103.41	102.43	106.8	103.9	109.79	109.12	103.54	105.04	107.41	103.31	105.56	108.93	105.06	104.51	107.21	106.39	107.74	107.97	103.02	105.34	102.98	107.31	107.97	104.69	105.28	105.2	107.88	99.499
105.07	105.31	106.34	102.4	102.76	105.39	103.83	105.01	103.06	106.22	103.91	104.2	110.18	103.88	96.689	107.28	108.35	103.01	101.25	105.04	112.07	103.43	106.61	105.28	105.28	102.38	104.77	104.24	106.52	105.26	109.28	111.08	104.44	107.99	105.56	105.39	109.37	106.11	102.24	105.04	106.84	108.24	104.87	108.37	110.38	107.65	102.91	106.77	108.4	108.21
95.856	101.28	96.524	100.95	101.69	99.922	98.449	97.321	100.21	99.012	96.302	98.841	99.838	98.505	97.152	100.92	100.3	97.544	97.05	97.879	99.866	100.79	100.01	104.76	99.215	100.24	97.635	102.44	93.321	95.402	101.73	100.98	97.575	100.86	95.799	97.72	99.443	97.68	99.917	102.36	95.831	96.472	97.438	95.623	100.08	103.44	99.414	97.02	102.68	100.23
95.163	99.638	96.226	96.69	98.795	99.018	98.452	99.459	98.045	100.12	96.06	98.719	98.844	100.88	96.808	97.757	97.865	102.4	96.948	97.708	96.033	98.831	101.1	95.098	100.76	100.03	97.022	95.419	95.502	97.329	96.634	97.346	98.304	99.077	98.437	96.823	99.965	98.577	91.787	101.91	102.91	99.241	97.517	99.852	100.95	104.48	99.254	95.781	99.941	97.827
108.2	107.25	107.13	109.53	104.98	107.87	102.85	106.76	105.24	102.09	106.6	107.24	106.69	108.4	108.45	102.07	106.35	105.38	102.49	102.24	107.61	104.21	107.68	103.8	103.44	104.58	107.76	105.26	107.28	106.41	106.46	107.42	111.78	106.63	105.5	102.46	101.13	108.31	105.4	101.29	108.97	102.06	106.23	107.52	107.02	105.44	108.31	109.84	106.71	108.36
99.45	100.95	101.64	98.448	102.64	102.49	101.01	104.71	102.26	101.23	101.63	104.1	102.03	103.58	101.5	100.11	102.78	100.57	102.71	100.2	98.173	105.28	102.68	102.65	96.678	102.74	98.625	102.62	97.479	97.849	99.714	101.26	96.536	100.7	102.02	103.06	99.054	100.54	99.817	102.24	99.154	104.64	94.942	99.089	101.97	100.51	100.94	100.91	101.27	101.3
99.855	100.86	100.13	100.48	99.444	95.69	103.55	100.29	97.984	99.595	102.52	102.41	100.96	99.6	99.273	97.641	102.66	97.714	101.97	98.806	95.494	103.64	103.21	96.698	103.16	99.734	100.3	104.24	100.52	104.08	103.17	99.499	99.143	98.984	99.907	100.21	102.36	96.354	99.68	102.16	100.76	103.23	102.78	97.479	100.21	101.61	98.526	103.62	100.72	99.317
107.42	108.37	108.55	109.26	103.97	103.64	104.58	102.5	107.64	105.19	106.46	106.88	102.3	108.26	108.07	107.09	103.23	104.41	105.31	105.89	103.75	108.2	105.61	101.33	107.05	102.31	103.28	104.11	106.14	105.99	108.81	103.06	108.58	104.08	107.15	109.63	102.29	104.28	106.79	105.92	105.6	107.81	104	104.95	107.38	104.03	106.14	108	105.17	104.19
105.83	104.69	105.17	108.74	105.78	108.63	105.56	108.96	106.56	106.36	108.87	104.99	107.86	107.09	106.37	108.5	106.58	105.38	107.63	108.93	107.65	106.17	106.09	108.1	105.68	109.64	107.04	105.49	105.46	108.22	109.6	107	106.4	108.41	106.73	109.04	102.08	105.11	105.99	106.43	108.56	108.99	109.3	104.89	107.87	107.85	108.02	107.16	107.07	106.21
109.37	107.1	110.9	110.17	108.44	110.74	110.88	104.3	110.24	107.43	103.96	106.71	112.11	107.39	107.15	111.6	111.56	105.68	106.86	109.01	108.41	109.2	105.26	105.85	104.68	111.57	108.98	110.27	108.51	106.6	112.44	108.68	110.72	114.96	110.53	109.87	109.69	105.92	108.94	111.32	107.48	106.05	104.14	110.85	108.89	107.84	107.85	105.79	108.37	103.64
108.2	105.14	106.61	110.66	108.03	107	109.96	106.79	105.72	106.73	107.89	106.79	109.52	110.48	107.59	98.742	107.76	110.66	108.53	104.71	108.26	110.3	99.126	103.4	108.46	109.06	105.71	110.15	108.99	112.23	108.41	108.44	104.37	111.14	110.56	109.87	111.23	106.24	106.32	111.76	108	107.1	106.44	108.56	109.03	105.98	103.8	106.55	108.88	110.73
96.908	97.398	99.284	100.28	99.55	103.69	104.07	97.108	96.12	100.27	106.57	98.621	97.862	101.62	99.635	102.41	98.537	100.03	98.903	99.911	98.345	99.285	98.818	99.278	106.23	104.52	97.505	103.72	101.77	102.12	95.798	100.61	101.95	99.123	103.55	98.982	103.22	100.51	99.077	102.05	98.914	98.066	99.678	98.467	99.579	103.65	101.01	98.44	101.13	94.582
102.42	99.079	101.38	99.587	101.75	103.39	102.94	103.3	99.378	102.99	100.16	102.51	97.865	101.78	101.85	103.19	102.75	102.28	101.74	104.78	103.4	99.162	100.38	104.66	99.068	100.85	101.57	97.777	100.22	97.19	99.066	98.817	96.931	99.117	100.02	101.22	101.51	97.266	99.209	101	103.8	101.76	102.68	100.79	100.23	101.52	99.794	102.88	99.277	102.09
97.402	98.002	94.939	98.506	98.117	98.649	98.382	99.946	101.95	101.81	95.086	98.518	98.703	100.13	96.343	94.794	100.42	97.994	100.69	95.054	101.88	96.019	101.03	102.57	96.625	99.611	100.29	97.539	102.69	96.562	98.439	98.419	98.68	96.915	97.82	98.009	98.803	97.851	97.695	97.208	98.641	97.742	99.797	104.37	100.59	97.686	95.718	99.395	99.261	99.893
110.78	109.97	109.63	108.47	113.01	110.16	105.46	112.78	113.55	114.71	112.28	112.45	112.02	111.82	110.43	112.8	110.02	110.16	110.57	110.61	110.18	109.61	111.13	110.6	111.03	108.82	110.88	114.63	114.89	112.63	110.94	107.33	110.75	107.35	109.15	115.77	111.05	103.83	112.63	109.65	109.85	112.26	108.61	110.61	110.56	107.88	109.52	107.35	107.65	108.93
103.48	109.14	103.04	106.06	105.89	103.96	100.6	105.9	110.11	105.66	103.44	108.42	103.18	108	108.46	111.89	100.54	107.82	108.25	106.22	101.1	105.09	106.26	107.1	103.66	105.06	107.04	106.22	106.56	103.71	103.05	105.31	107.38	106.52	101.99	108.74	108.14	108.6	105.53	106.57	101.05	103.48	104.79	102.69	104.52	101.68	103.02	108.24	107.95	106.95
103.54	104.66	103.96	105.46	108.19	105.03	106.39	108.76	109.64	104.63	107.33	109.07	99.722	103.38	109.19	104.72	107.44	105.06	105.21	110	107.14	106.44	107.74	102.71	108.7	103.85	103.59	103.28	98.944	107.65	108.42	106.02	107.79	108.34	105.1	106.42	104.32	105.69	107.64	106.31	105.46	101.99	100.91	105.28	105.52	103.85	105.49	108.49	104.08	106.94
103.66	102.85	106.85	108.39	101.76	104.39	108.34	104.34	107.39	104.83	104.94	107.51	107.64	106.28	103.19	104.02	105.39	106.17	103.12	106.76	100.22	102.01	104.33	103.43	106.63	103.48	108.43	105.71	107.83	104.18	104.18	112.15	106.33	104.65	103.49	101.9	106.34	105.05	107.36	103.96	106.42	100.03	103.06	105.22	105.73	105.43	104.11	107.45	103.69	106.46
107.91	107.23	108.81	106.26	109.17	110.33	108.11	107.49	106.4	112.57	106.19	112.79	109.71	110.48	106.77	109.84	110.01	107.91	109.24	107.34	105.61	110.38	106.71	107.36	106.96	108.73	108.01	105.96	104.96	112.73	106.92	103.37	109.83	106.49	107.02	105.17	107.03	106.12	108.13	108.3	107.21	108.62	109.48	105.66	105.74	110.43	107.72	108.57	109.03	106.1
111.66	110.68	111.14	111.36	110.24	108.58	105.64	111.24	104.31	110.02	109.93	108.63	110.93	110.12	109.62	115.06	114.35	108.49	110.34	108.37	110.29	110.33	108.87	111.92	109.9	113.18	107.71	109.52	109.21	110.25	110.86	108.24	109.29	113.23	110.1	111.03	109.05	111.03	110.2	107.35	112.96	111.06	107.84	108.12	108.46	112.13	111.07	112.82	111.26	108.9
103.36	107.18	103.85	105.76	112.41	104.38	105.28	102.82	110.06	109.63	103.73	107.92	107.2	103.15	107.89	107.12	104.79	106.91	109.22	108.1	108.4	101.5	104.89	108.19	109.71	107.3	108.3	104.88	101.38	106.7	110.72	105.29	104.75	107.52	105.54	106.62	104.38	101.97	107.7	106.78	106.76	98.763	107.03	105.25	99.328	102.15	105.97	104.56	108.57	106.64
95.952	98.287	92.887	96.062	95.321	99.263	95.723	96.664	96.682	102.34	101.85	100.48	99.017	101.59	94.416	98.28	103.23	98.855	96.789	98.843	91.564	100.94	99.147	93.976	101.6	99.251	98.303	95.14	100.27	96.742	97.692	97.263	97.142	97.761	100.7	99.801	98.941	97.052	95.16	100.79	96.306	99.968	97.351	94.552	96.553	99.686	100.67	92.244	96.548	97.28
105.08	108.32	100.88	101.91	111.12	106.25	103.78	108.16	105.68	105.61	105.47	107.99	103.51	104.44	103.33	102.97	111.79	104.84	107.37	106.67	107.6	105.64	107.85	103.33	104.72	102.54	106.93	105.15	103.86	106.86	103.8	104.82	106.52	107.5	104.3	102.35	104.18	104.33	107.51	104.77	106.58	107.45	109.02	108.63	106.32	107.05	105.05	107.79	102.94	100.29
110.03	110.46	103.69	109.96	108.04	107.45	104.5	107.95	112.14	106.11	106.84	112.54	107.41	105.09	109.54	106.69	103.74	108.07	109.02	112.61	105.03	108.79	110.63	111.72	104.13	111.3	109.77	109.34	110.67	104.38	108.25	105.33	110.1	107	113.98	107.97	110.01	108.28	107.65	107.15	109.17	102.1	106.99	108.53	106.18	103.25	103.45	102.41	110.89	108.33
100.85	99.441	100.26	99.573	103.24	103.68	100.17	96.811	102.69	102.37	96.086	101.45	96.338	98.189	98.793	96.643	99.583	98.758	95.417	96.727	100.23	94.457	99.412	101.3	95.78	101.05	99.049	103.68	95.895	96.76	101.34	103.13	95.44	99.141	101.51	96.971	102.33	98.555	97.349	99.639	98.176	98.839	94.94	95.406	97.331	99.021	95.272	98.999	97.415	96.303
109.34	105.32	104.03	104.28	102.3	105.62	105.12	103.59	103.64	103.82	104.81	101.93	107.21	103.83	102.78	109.23	105.67	107.22	106.29	100.86	111.23	102.19	103.97	106.39	102.72	105.53	105.48	107.02	105.94	104.33	108.13	101.29	110.82	107	102.64	107.36	105.66	107.43	103.85	109.42	106.69	105.66	109.39	100.66	103.19	104.99	101.67	108.82	104.73	106.63
109.15	110.3	110.49	111.57	112.71	115.54	114.41	114.37	113.85	110.46	112.37	112.47	107.69	107.02	114.16	106.5	111.71	109.41	110.77	115.44	108.64	109.47	113.17	111.23	108.96	113.96	109.8	108.83	115.09	110.02	109.95	109.64	112.02	107.84	110.55	112.76	110.37	112.12	116.39	109.09	106.52	112.2	111.61	108.94	110.5	108.97	110.58	111.72	110.42	113.31
108.29	101.49	99.38	105.48	104.09	105.69	109.24	108.08	108.24	106.84	102.98	103.37	103.79	111.17	104.14	107.27	104.15	101.7	104.25	106.63	108.31	108.33	108.57	108.69	105.59	109.53	100.62	110.88	104.17	102.54	107.38	100.64	106.15	103.77	107.28	104.48	104.05	105.98	108.85	106.98	105.81	108.98	109.38	106.11	106.23	107.89	105.59	100.97	106.54	104.34
104.8	107.33	105.7	111.57	103.11	104.21	104.82	105.59	104.83	106.08	105.25	107.7	111.94	104.82	108.34	108.07	105.92	107.67	107.89	105.51	107.92	102.51	106.69	108.69	108.32	103.65	108.64	107.05	104.26	104.16	102.86	108.06	103.5	106.97	106.03	107.15	105.27	104.67	102.6	99.775	104.51	105.99	106.65	103.61	103.6	106.73	104.42	103.3	106.78	103.53
103.63	106.8	104.73	99.187	110.8	102.77	101.13	107.36	110.54	108.56	102.05	103.71	105.04	107.55	100.92	103.24	109.46	111.05	106.36	105	105.11	106.06	109.59	107.19	110.51	108.52	103.38	105.21	105.67	107.35	109.15	105.95	105.2	103.75	102.3	108.16	106.37	103.13	104.96	105.34	107.37	104.75	107.36	107.91	104.98	108.98	105.5	107.9	106.03	108.02
108.86	106.86	109.65	112.38	108.69	108.66	112.24	102.53	109.19	112.39	105.07	108.91	109.82	107.41	110.37	111.52	106.62	106.39	107.35	104.49	109.03	110.03	111.22	110.96	104.19	108.78	106.12	110.55	109.87	108.01	108.92	106.9	107.39	109.89	108.73	109.04	108.82	107.15	101.26	105.16	104.46	108.11	110.69	112.08	108.74	108.55	107.4	112.71	104.82	108.51
99.408	97.909	96.885	98.356	101.84	100.67	105.73	102.2	101.94	100.97	104.72	102.91	98.68	99.752	104.37	100.76	100.33	99.271	98.257	98.251	98.524	95.412	108.42	98.236	102.45	98.975	99.265	96.721	100.04	102.6	99.915	103.71	103.04	103.95	102.78	101.55	101.08	103.01	101.13	105.07	102.69	101.77	100.12	99.4	94.699	104.47	101.96	101.99	105.26	102.4
98.039	96.109	102.34	99.53	99.439	101.48	100.05	94.497	100.55	98.163	98.231	95.451	102.74	95.553	98.089	98.72	99.419	98.514	96.132	96.329	97.942	99.721	98.255	97.543	94.389	96.537	97.837	97.73	99.242	94.646	97.572	95.639	103.2	95.553	101.85	99.402	94.127	98.348	95.593	98.887	94.439	99.278	99.388	94.047	97.194	100.24	101.41	92.119	98.294	99.768
106.79	104.96	108.84	107.96	109.31	109.03	111.29	112.11	106.1	112.83	106.37	108.22	109.15	115.69	108.73	109.31	107.05	108.12	110.88	102.04	105.37	106.63	108.48	110.02	108.55	107.24	108.64	109.68	112.18	104.42	107.57	105.43	110.94	109.6	107.84	107.55	105.54	111.15	110.25	109.23	109.7	109.59	109.24	107.68	106.67	107.49	111.4	110.64	108.12	106.17
107.1	110.19	108.74	112.34	107.21	103.83	114.6	108.73	113.03	113.26	107.64	110.44	105.6	111.23	107.15	105.13	103.16	103.14	106.84	108.95	109.82	108.25	105.59	107.81	106.09	108.08	112.59	105.8	108.79	106.63	105.63	109.92	111.25	108.79	108.39	110.59	107.21	110.44	110.28	108.02	106.66	104.4	109.98	103.39	108.65	110.89	108.85	106.66	112.37	105.42
104.12	104.07	108.27	109.25	109.2	108.08	107.87	104.79	105.91	104.3	105.8	103.53	107.5	108.02	106.67	109.36	112.12	105.49	106.84	103.28	103.12	103.33	104.71	104.19	104.37	105.45	105	101.05	104.02	104.22	110.04	102.9	105.68	102.26	103.95	110.7	104.07	105.05	104.85	105.44	105.09	105.5	109.49	101.15	106.35	110.2	106.81	105.23	107.39	108.86
106.42	104.22	100.45	108.37	105.45	106.91	106.68	106.88	105.66	107.11	104.04	103.24	103.09	105.09	107.46	105.97	104.23	104.02	103.75	103.07	102.25	106.24	107.16	106.11	102.62	108.06	107.8	105.23	106.91	108.71	103.98	103.26	110.25	107.37	104.54	109.29	107.43	105.51	105.75	108.39	104.46	105.77	107.77	101.4	107.94	100.78	105.48	102.06	104.3	108.31
105.56	108.17	102.78	109.59	107.93	108.93	108.76	104.2	101.52	104.04	107.89	110.65	106.91	107.58	104.7	107.75	104.35	104.12	104.61	106.92	108.83	102.37	105.2	104.54	103.24	106.49	104.45	109.09	102.55	106.64	104.61	103.65	104.7	103.99	107.73	106.55	106.5	109.48	107.44	104.73	106.48	106.54	107.66	104.91	105.55	107.56	106.27	104.01	107.4	104.39
107.29	105.91	110.81	107.95	108.39	109.13	108.22	107.57	103.77	109.25	110.21	107.4	111.05	106.57	110.45	107.23	109.22	106.38	110.83	106.62	112.01	103.02	108.72	114.96	104.82	110.64	105.82	108.48	110.01	111.38	107.35	109.65	112.34	108.69	107.03	109.6	105.51	115.96	110.25	110.47	105.78	110.94	107.18	104.3	107.41	109.28	114.32	107.69	108.03	103.31
105.34	106.85	107.48	107.05	107.35	105.18	105.99	109.5	106.74	104.78	106.59	105.78	107.19	108.36	110.26	107.27	110.76	108.82	107.49	106.29	108.4	108.78	106.71	105.7	108.58	106.62	109.45	104.34	103.62	110.23	106.91	107.82	107.93	104.76	105.35	107.6	106.05	105.65	102.88	108.65	111.56	103.89	110.41	103.03	104.02	105.69	109.7	106.95	104.65	107.6
107.2	109.66	109.03	111.01	108.31	108.06	111.89	111.31	107.88	104	107.09	112.09	106.19	103.03	107.16	104.07	108.94	106.11	110.49	105.51	110.33	107.05	104.22	110.43	112.04	104.86	107.1	106.26	105.78	105.48	110.34	110.44	111.36	107.56	107.19	111.01	108.27	106.19	111.87	109.72	107.15	107.1	106.7	107.96	111.43	107.93	108.33	109.49	107.04	106.38
101.25	102.1	103.9	101.35	103.17	104.63	104.17	104.26	105.94	104.01	104.77	102.38	99.918	105.35	101.47	100.12	103.03	102.71	101.29	105.85	100.47	99.781	101.22	102.23	104.44	103.47	103.95	102.48	102.82	103.01	103.85	104.59	106.25	102.93	104.25	108.71	103.73	105.67	100.77	103.3	105.11	102.54	105.5	108.15	103.41	103.82	102.15	106.22	105.36	99.655
112.13	107.64	109.93	110.33	107.92	113.49	111.73	105.13	109.94	108.88	110.07	108.36	113.61	109.59	108.82	111.64	112.24	110.55	109.48	109.51	108.76	107.9	109.44	109.3	110.16	112.4	115.38	112.02	107.7	108.5	112.3	113.19	108	106.72	109.91	112.57	107.93	112.59	111.74	111.09	111.2	110.22	110.6	111.1	110.62	111.08	110.17	110.09	110.62	110.07
100.08	100.83	102.42	99.259	105.38	99.728	101.66	102.72	101.78	95.915	105	99.937	96.934	99.813	98.068	102.01	100.4	98.511	101.16	99.412	102.67	101.39	100.81	104.09	102.9	102.82	96.946	101.19	100.41	97.693	98.607	102.7	97.697	100.3	100.24	100.92	98.412	98.921	100.67	101.79	100.41	100.92	100.87	101.12	101.34	102.9	99.659	98.844	102.13	102.25
106.22	107.5	104.96	108.55	106.31	101.37	102.15	105.9	107.42	106.15	104.76	110.15	105.68	105.09	106.38	104.27	110.23	109.5	109.29	106.21	105.8	109.47	106.67	108.69	106.72	107.44	105.76	103.78	107.05	104.41	103.95	103.96	106.02	107.72	110.26	103.71	103.74	108.24	102.21	107.42	105.55	107.95	111.95	109.21	107.08	107.45	107.44	108.66	106.29	106.82
102.8	111.46	102.77	101.53	106.31	105.86	107.18	107.04	109	107.14	108.77	109.4	108.06	106.37	108.09	110.09	108.83	106.14	106.13	111.19	104.14	107.45	107.26	108.8	105.28	103.44	106.28	105.23	107.12	111.08	104.9	107.24	102.95	102.31	103.34	103.77	107.29	107.32	105.06	107.16	106.87	106.86	106.6	103.89	105.1	106.28	107.99	111.67	114.92	99.529
98.822	100.25	97.531	97.781	96.132	99.901	97.167	93.353	98.544	96.77	100.01	99.067	98.242	94.631	95.725	97.055	97.691	101.46	99.062	93.484	96.67	99.779	102.82	96.118	101.47	97.862	102.1	100.15	94.903	96.635	94.168	101.48	98.974	94.038	96.244	96.685	97.414	96.951	94.479	103.68	99.646	98.079	92.522	102.32	94.405	99.452	95.752	96.932	101.56	97.679
104.92	107.43	109.99	109.18	110.22	105.64	105.49	109.87	103.96	108.69	107.48	106.52	105.53	108.6	105.75	104.07	101.65	106.76	105.05	105.48	106.03	104.77	105.24	106.57	103.15	107.2	106.95	104.32	107.53	107.5	104.02	102.81	106.92	107.22	110.47	104.74	105.59	102.63	107.53	103.57	101.83	108.47	101.27	103.81	109.02	103.25	108.87	108.29	106.6	104.46
95.37	96.893	96.725	98.635	96.118	96.284	96.761	96.665	99	98.337	97.981	96.974	98.079	99.963	100.51	92.562	106.05	96.259	98.319	98.851	99.452	95.4	95.718	100.52	104.48	99.323	97.835	95.328	102.27	95.131	100.84	102.81	104.49	98.099	98.443	98.831	103.21	94.164	98.905	97.873	95.456	97.989	100.46	94.957	98.773	97.274	103.18	103	101.2	102.19
101.75	99.102	101.13	99.823	101.74	100.42	102.56	105.84	100.67	104.19	103.66	102.51	99.606	99.465	96.646	98.397	100.11	104.56	97.51	104.33	99.194	101.71	104.49	100.35	104.13	100.88	99.555	103.33	106.55	98.3	102.54	102.26	103.58	100.83	99.726	95.372	101.61	100.32	100.52	102.96	99.794	104.99	96.062	98.406	104.25	98.797	98.527	101.19	105.87	102.01
105.04	107.49	106.42	109.57	103.77	106.54	110.99	110.01	110.54	113.55	108.25	108.62	107.72	114.38	106.25	111.69	110.58	107.68	106.56	103.82	105.74	106.01	111.13	107.96	105.71	105.03	106.55	109.14	109.37	105.81	107.38	106.05	108.08	105.45	109.34	113.24	112.79	107.85	107.14	104.71	109.17	105	106.41	109.96	108.17	105.16	108.98	103.72	105.75	106.2
110.09	102.83	104.58	103.52	103.69	100.33	109.55	106.76	106.75	106.64	104.36	107.85	104.67	102.5	100.3	107.81	103.57	102.43	101.78	104.16	107.76	106.01	108.88	107.53	104.75	104.7	104.08	103.28	107.99	102.23	102.12	102.29	109.01	103.25	108.47	105.12	107.49	108.74	104.25	103.17	108.54	109.28	106.73	109.5	106.86	105.77	103.6	106.18	106.7	106.9
106.18	107.55	113.9	106.45	109.29	105.63	105.81	111.98	107.68	110.07	105.06	107.7	111.29	107.42	112.14	110.78	108.24	113.14	103.4	111.05	108.8	107.68	106.34	105.83	108.12	111.46	103.85	110.81	107.06	106.92	106.95	111.55	106.79	107.91	103.41	107.12	108.1	104.08	107.36	107.77	108	105.99	106.94	109.92	109.09	111.38	101.39	111.39	109.61	108.01
109.45	106.22	107.21	105.87	108.94	107.3	109.14	104.99	106.67	102.5	105.75	105.33	109.15	110.73	106.47	104.34	108.79	107.16	108.3	100.56	107.41	104.82	109.92	103.56	108.87	104.67	110.48	104.72	103.64	105.03	109.55	105.56	104.93	105.95	109.58	103.19	103.8	107.45	102.76	105.75	109.03	106.81	101	109.32	105.02	106.51	109.34	107.8	108.83	107.29
107.59	107.9	107.06	108.3	109.21	108.44	110.65	109.91	113.41	107.4	115.13	110.07	107.56	110.35	106.94	108.14	109.15	105.54	106.32	106.83	102.05	108.74	110.71	112.17	108.29	109.26	110.81	107.52	110.44	109.61	103.35	106.88	111.36	109.65	105.01	107.18	108.74	108.45	107.77	106.97	109.76	110.09	107.94	108.29	106.58	113.56	111.97	106.22	108.38	112.06
105.58	108.1	108.57	104.47	104.11	107.32	106.9	105	104.88	103.17	107.41	103.04	108.82	100.8	105.56	107.55	104.03	108.1	99.537	109.19	105.7	104	111.7	106.11	104.95	109.83	106.07	108.04	110.46	104.56	107.99	103.88	102.5	107.63	104.6	108.68	102.54	105.9	102.63	105.23	106.34	105.94	106.3	104.59	105.48	106.72	104.08	102.41	103.68	105.49
106.12	109.72	105.98	106.58	108.26	104.37	106.17	106.58	105.94	103.34	105.69	105.89	104.03	104.42	99.617	107.43	104.63	104.9	107.41	107.57	105.15	108.35	104.16	105.18	105.54	108.67	107.97	109.37	105.37	104.23	100.46	108.05	101.7	108.28	104.15	103.85	105.04	105.59	110.39	110.61	105.59	108.75	105.77	109.19	108.53	104.81	106.63	106.61	110.28	103.91
105.91	108.91	110.27	111.94	107.45	114.11	111.87	108.16	111.25	110.87	112.72	111.47	109.79	113.35	112.19	109.67	112.27	110.48	109.74	111.27	110.23	109.91	106.3	106.34	113.53	109.96	113.95	112.38	113.22	110.2	107.25	108.16	113.7	109.88	109.87	110.61	115.02	113.44	110.54	111.04	110.17	111.94	109.65	107.95	111.54	111.5	109.45	110.43	110.76	108.94
101.38	99.313	101.4	106.52	99.572	106.97	98.458	96.482	100.45	100.63	100.67	99.597	101.08	106.17	98.104	97.855	99.817	99.323	101.16	100.71	95.473	99.651	98.284	98.599	101.34	100.02	103.56	104.24	105.96	103.63	99.226	99.184	98.191	98.364	96.347	103.81	97.957	98.603	103.29	94.079	100.38	102.12	101.96	104.91	102.21	102.75	98.003	96.348	103.52	100.79
109.36	106.49	108.43	114.97	104.35	106.66	107.61	108.52	106.65	110.32	104.56	111.01	110.4	112.3	109.36	105.79	113.55	107.95	113.13	104.4	112.79	110.08	109.16	110.91	103.06	103.29	111.68	106.36	106.93	106.85	105.85	108.5	107.47	110.2	109.31	106.27	112.95	105.06	101.55	106.24	103.76	105.61	112.83	106.68	109.17	108.86	110.52	104.91	109.08	106.38
108.11	105.88	105.33	107.7	103.86	102.66	104.46	104.18	109.6	106.1	112.55	109.04	103.52	100.97	103.77	104.65	103.85	107.71	107.54	102.12	106.76	99.905	105.02	106.88	104.86	106.45	106.14	104.41	100.57	104.17	106.49	106.75	101.99	104.21	105.83	108	104.94	106.34	103.08	104.9	105.59	109.87	108.2	109.16	104.43	105.65	105.11	108.27	101.9	104.41
106.71	105.25	110.04	105.22	106.97	105.77	106.36	109.89	104.11	109.74	109.95	109.56	100.95	99.165	107.72	106.32	106.72	106.62	101.69	104.97	107.06	107.25	103.7	104.9	110.38	102.91	102.12	105.25	103.18	105.48	108.83	99.884	112.01	103.66	106.91	107.84	107.6	107.41	107.78	104.5	104.58	102.25	105.04	105.82	106.93	108.48	105.25	107.52	107.25	103.52
102.12	106.24	100.13	108.66	109.32	105.53	105.42	109.95	108.99	107.09	106.82	101.88	102.13	107.18	105.43	107.65	106.86	106.57	111.43	108.15	107.99	107.34	110.08	110.78	105.19	106.2	105.43	106.31	105.89	102	106.55	108.61	104.84	104.15	108.91	110.22	101.65	106.41	107.53	104.52	105.98	103.4	108.79	111.66	108.82	103.91	106.96	102.29	106.13	109.4
105.88	109.13	105.74	103.92	105.84	106.73	110.13	106.43	108.48	104.63	107.16	109.02	105.58	109.39	109.7	107.66	111.14	104.48	110.71	103.39	104.53	106.68	111.74	104.28	110.32	107.17	109.91	103.69	105.25	107.85	111.56	109.76	111.92	107.54	110.93	108.89	103.36	104.96	110.98	107.77	109.91	106.65	109.59	105.35	105.03	108.73	108.9	109.11	104.41	106.78
104.25	106.74	107.05	103.81	108.36	106.63	109.03	105.63	102.69	108.65	106.88	105.89	105.05	110.11	106.42	107.56	109.26	103.02	106.61	106.3	109.22	109.89	105.07	107.43	100.49	108.38	105.17	105.03	107.5	101.57	102.84	110.18	108.33	106.43	104.61	105.15	105.93	103.77	103.06	103.72	105.86	108.92	105.08	110.29	106.92	103.6	104.48	103.71	105.14	103.48
107.55	109.38	105.19	113.39	110.52	112.33	103.88	106.43	105.24	109.36	106.36	110.58	106.62	105.82	110.29	111.67	110.39	111.55	106.11	107.56	109.09	109.63	106.99	107.83	105.38	107.38	108.54	108.64	107.86	108.56	111.14	108.93	108.71	109.04	112.07	109.16	108.98	106.09	108.1	107.23	112.18	107.71	106.07	108.54	109.04	107.45	107.62	108.52	108.75	109.17
99.724	97.025	97.37	98.59	93.509	94.837	99.422	97.913	97.237	98.124	97.66	99.567	100.13	98.023	100.42	98.334	101.75	99.127	101.17	97.233	98.131	99.653	97.446	99.411	97.32	99.018	99.145	97.738	100.32	97.055	95.974	92.73	97.294	99.313	98.147	97.154	98.112	99.114	101.72	100.41	95.79	98.601	98.22	98.142	99.373	98.248	103.09	104.08	98.271	97.404
96.818	93.346	104.64	96.325	99.817	98.577	97.599	96.832	98.464	98.129	98.959	95.178	105.44	100.9	98.945	99.734	94.473	101.82	98.242	97.728	100.22	95.025	96.118	95.727	96.662	100.53	95.921	99.632	95.339	95.81	97.064	94.81	98.987	97.016	93.712	95.03	97.54	104.44	102.1	92.715	102.32	100.35	99.967	100.04	102.07	94.71	102.97	100.3	99.932	94.864
108.61	110.6	111.26	106.96	107.73	108.5	110.22	108.97	108.77	109.23	104.85	106.54	108.44	108.82	102.61	108.92	106.11	108.08	106.74	108.37	106.56	103.57	111.01	101.43	108.41	106.71	106.35	108.77	108.29	110.32	115.6	108.88	108.41	104.16	111.32	107.31	107.4	108.22	109.86	106.79	105.96	112.63	107.98	110.76	102.36	104.14	109.07	112.36	110.64	105.21
104.29	107.84	110.05	105.47	101.74	103.31	103.12	105.07	108.47	103.72	107.19	101.88	101.03	104.85	104.85	109.2	105.59	106.18	107.28	106.55	108.29	107.21	103.52	108.36	103.58	107.29	106.58	106.09	107.92	104.54	101.81	105.3	107.68	107.82	101.23	110.67	108.99	107.43	105.71	109.32	104.34	107.11	104.15	108.2	107.8	106.49	106.35	101.89	104.82	105.34
101.88	97.503	105	99.337	104.16	102.36	99.203	98.394	97.88	98.747	101.06	100.23	103.04	97.387	100.29	99.936	101.11	106.68	100.28	103.16	100.1	98.062	99.66	97.983	102.77	103.42	101.95	98.512	98.498	97.778	97.155	102.39	102.91	100.05	100.16	94.714	98.461	102.23	96.821	97.572	102.08	97.865	101.82	97.671	103.55	100.76	100.17	98.157	97.009	104.73
104.1	104.26	105.17	107.61	105.36	106.54	106.69	108.46	108.44	106.95	105.03	101.64	108.92	105.27	103.34	107.09	105.47	101.5	107.48	103.7	104.49	108.99	100.93	103.15	104.91	104.35	108.16	106.87	105.4	102.88	106.08	106.37	102.52	102.38	105.33	102.99	103.3	104.16	104.51	108.93	105.26	108.14	106.05	102.39	103.5	107.82	104.63	104.22	107.02	108.79
105.25	101.56	105.75	108.81	104.42	106.92	105.53	102.44	105.89	108.85	110.33	105.96	104.68	108.66	108.29	110.49	103.61	108.15	106.96	106.49	102.25	102.09	108.91	105.34	107.11	98.177	106.38	107.52	107.79	103.57	109.83	104.68	104.24	107.74	103.34	101.58	107.33	106.53	101.18	105.95	106.62	102.01	106.39	104.91	106.71	106.72	103.18	108.31	105.14	108.52
103.48	104.52	107.5	106.34	102.92	104.82	109.46	109.49	104.6	101.65	108.44	103.78	105.28	102.17	104.31	106.17	105.27	102.69	106.32	104.14	106.71	108.36	107.15	108.03	111.2	103.66	106.53	102.68	107.02	103.66	104.84	106.17	99.366	107.51	101.18	108.94	102.39	103.82	104.64	103.25	103.19	104.97	104.7	104.26	105.5	107.75	105.2	104.02	103.15	101.7
108.31	105.79	107.38	108.52	109.41	108.06	105.78	107.04	107.37	108.06	106.97	108.28	104.76	109.31	106.29	104.41	107.37	104.15	107.27	104.4	105.21	109.82	108.01	106.61	104.29	109.9	105.21	106.33	105.73	108.39	104.3	109.69	108.26	99.853	105.21	103.48	104.09	104.3	106.18	103.16	108.48	105.28	103.24	107.8	110.56	103.36	106.19	106.73	105.3	107.32
105.05	107.63	107.44	103.05	102.88	108.93	108.39	107.91	108.37	104.96	108.67	101.94	109.19	103.43	104.07	105.59	101.49	105.97	106.13	107.97	106.01	101.12	103.15	107.47	105.23	105.84	110.32	106.06	108.95	105.36	106.12	104.86	106.7	105.45	106.31	106.43	106.83	105.66	105.6	101.31	103.44	105.97	104.01	108.84	106.44	109.22	106.59	104.67	107.6	106.28
109.84	109.88	107.09	108.98	109.1	107.21	104.98	111.49	105.82	105.54	112.9	107.36	109.08	108.41	109.17	112.69	110.91	111.14	111.59	110.52	107.08	107.74	111.52	108.27	110.02	107.54	111.02	104.61	101.26	111.25	103.79	104.46	104.46	114.25	108.28	110.92	108.37	114.83	111.2	112.57	109.51	114.02	108.58	105.81	107.82	108.41	111.7	109.59	109.61	109.14
111.2	107.53	108.84	104.54	103.55	107.22	106.64	107.72	107.85	105.78	105.14	107.76	106.56	109.5	102.26	105.49	109.79	108.3	107	110.8	106.76	108.37	106.3	109.61	107.51	101.31	110.56	108.37	108.05	109.06	111.37	106.92	112.18	109.24	110.91	108.89	111.85	107.72	109.65	110.74	107.26	107.92	112.62	103.89	108.7	108.49	108.78	110.98	108.44	111.77
108.98	112.76	108.66	110.45	108.58	112.89	113.12	106.57	107.88	109.27	104.63	110.61	106.94	109.38	111.04	110.99	110.21	109.98	107.71	111.77	107.56	113.34	107.35	113.78	108.29	111.91	112.39	106.46	111.24	110	105.69	113.92	109.44	108.45	110.71	109.33	108.71	109.25	110.33	108.44	111.38	108.95	109.09	109.39	109.64	111.96	104.78	112.77	112.36	112.07
108.2	108.19	107.64	105.86	107.55	113.79	108.09	112.32	109.73	108.03	106.65	108.81	111.25	108.17	109.36	110.28	106.37	106.25	110.75	108.91	110.68	110.84	104.94	105.56	110.9	109.14	110.36	111.51	106.78	112.53	108.43	104.39	109.98	112.05	111.2	111.76	111.4	109.1	110.8	108.94	105.7	106.6	109.14	110.06	109.26	110.64	106.4	105.94	105.67	110.03
103.58	100.95	100.65	103.29	101.73	99.771	103.67	100.39	98.071	101.85	99.92	100.24	102.58	102.66	107.51	95.373	105.38	98.363	98.222	98.757	101.81	95.475	103.13	98.546	105.54	94.665	103.53	98.837	99.908	101.22	97.778	96.535	107.18	100.81	103.31	100.8	100.24	102.13	102.15	103.02	101.36	103.66	102.71	98.311	96.726	102.98	101.33	101.81	101.86	99.954
104.22	107.34	105.97	103.67	106.96	107.25	106.11	104.64	103.86	104.39	106.07	107.46	107.82	107.94	106.1	105.94	105.49	109	102.31	104.74	106.56	103.8	105.77	104.14	102.15	98.425	107.99	100.68	105.04	104	108.35	105.64	101.22	104.85	104.64	106.29	101.4	103.14	104.25	106.03	110.07	106.91	104.36	106.06	104.94	107.12	104.84	100.34	106.96	108.14
104.77	109.17	111.48	109.77	110.12	102.48	110.42	106.31	108.17	106.28	109.51	108.3	104	108.98	103.2	111.01	108.47	106.37	105.34	110.8	113.28	108.97	105.06	108.37	107.98	109.69	109.03	111.42	109.22	109.55	109.92	111.94	104.51	108.42	109.73	109.43	105.5	105.64	107.23	107.26	107.47	104	106.73	106.76	110.53	107.63	105.42	106.79	111.12	110.04
101.37	96.565	97.113	98.441	97.818	96.732	101.74	96.809	99.962	95.706	99.257	100.08	100.38	100.94	99.678	96.143	99.196	99.158	98.489	100.6	97.61	101.08	101.1	97.506	105.94	98.685	100.25	97.74	98.298	102.37	92.895	99.336	96.309	100.4	94.548	98.311	98.939	98.398	101.94	95.889	99.965	97.811	100.05	98.633	100.21	98.938	98.218	101.81	103.17	100.09
106.65	107.81	105.64	106.12	107.37	109.31	106.66	105.66	114.04	109.52	110.77	107.22	108.63	100.27	108.88	107.99	106.44	108.71	111.54	107.09	111.35	110.09	109.49	104.52	108.29	101.97	107.51	107.77	109.5	112.48	111.89	107.24	111.85	108.73	109.48	104.64	106.21	110.33	111.43	105.82	109.42	106.51	108.83	109.87	109.74	103.95	109.18	109.9	104.93	109.17
101.87	107.7	109.74	105.43	103.45	105.33	107.99	108.91	107.66	105.36	106.77	107.39	102.45	104.87	106.35	108.14	103.76	106.43	107.1	102.22	106.82	106.82	109.34	103.53	105.21	106.15	103.28	103.35	100.82	103.45	107.52	103.18	104.4	105.91	106.63	102.29	106.27	106.41	106.59	107.83	103.4	100.29	107.49	108.02	107.39	105.5	108.09	104.95	105.36	105.32
110.98	111.54	107.34	111.37	104.57	107.9	106.58	107.93	109.93	109.28	106.09	107.52	112.63	107.41	111.11	108.81	109.12	104.92	108.4	106.54	111.05	110.52	106.92	105.26	110.05	106.2	110.71	109.31	108.7	106.42	109.29	113.31	112.74	106.35	110.28	108.97	114.48	107.2	108.33	112.25	105.62	104.68	109.05	108.11	110.68	107.61	104.35	108.84	110.92	111.52
101.1	107.73	108.84	105.39	111.18	106.76	104.88	102.32	111.44	108.35	111.97	102.77	107.88	109.85	108.93	108.52	106.55	110.64	105.37	109.25	105.13	110.3	107.67	112.46	104.88	105.71	110.1	105.58	104.95	107.67	106.48	111.6	109.74	109.13	112.15	110.61	108.34	107.62	111.16	110.83	109.28	108.11	107.14	102.86	110.83	107.75	108.78	109.73	109.98	106.62
103.8	106.05	103.9	101.82	102.83	106.99	107.21	105.98	98.71	102.96	101.91	103.68	104.41	105.39	99.653	103.29	102.46	106.2	102.91	102.17	102.33	100.44	102.89	103.85	102.47	99.93	101.86	105.39	102.21	101.31	105.11	106.57	99.895	99.407	100.83	103.49	98.19	105.17	103.65	100.75	104.73	101.94	103.51	104.61	102.96	107.04	104.36	103.49	99.163	103.24
108.6	105.74	113.42	103.24	106.36	108.37	108.15	112.21	108.2	111.1	106.33	110.47	110.46	108.62	108.51	112.85	108.55	106.85	106.98	110.88	109.49	105.98	108.34	109.27	109.98	106.23	110.08	109.26	109.24	104.41	106.29	112.14	103.22	112.01	104.76	110.81	106.3	107.12	107.74	101.54	107.55	108.66	106.99	107.13	107.15	109.39	109.26	107.65	111.17	108.23
108.72	110.5	110.65	111.14	105.65	109.29	109	107	107.44	104.1	100.88	108.54	107.26	111.51	107.9	111.11	114.39	107.62	105.07	107.88	105.88	105.99	110.36	111.48	110.4	106.19	104.96	108.14	109.17	114.12	107.19	109.8	113.34	106.8	110.01	103.47	108.91	107.72	109.08	110.32	108.12	108.75	107.52	110.51	110.58	105.69	108.03	108.81	104.94	111.69
103.81	110.33	106.14	107.89	106.81	110.61	107.26	106.69	107.95	109.52	110.2	109.1	111.28	106.34	105.23	106.75	109.17	109.74	106.16	103.23	107.66	108.04	109.35	107.64	105.38	105.07	106.85	106.84	109.94	105.1	108.62	105.01	107.56	114.72	108.55	111.03	106.78	105.93	108.42	106.51	108.67	108.75	108.04	109.14	110.68	104.95	108.56	106.51	110.58	110.69
95.339	96.845	94.763	94.543	92.267	92.104	97.507	97.368	96.967	94.613	99.727	100.24	102.67	104.38	99.613	96.285	99.335	95.257	97.833	98.208	100.12	95.003	99.697	101.54	95.632	98.494	94.878	100.2	96.289	98.532	93.675	98.111	98.736	96.776	102.14	97.604	96.311	97.239	95.132	101	94.336	100.63	100.94	96.549	96.443	97.158	97.746	95.473	96.252	99.675
97.827	105.18	103.9	96.749	99.031	96.926	100.1	102.19	97.592	97.87	99.612	97.208	95.522	94.612	95.026	93.229	98.341	96.093	100.93	94.634	93.345	100.69	97.353	98.694	103.08	99.45	103.41	97.167	102.07	99.465	99.591	95.976	99.814	97.588	95.178	100.08	103.13	96.613	99.747	96.828	95.768	98.669	97.71	94.554	97.731	100.33	98.611	100.53	97.724	95.597
104.21	109.47	107.55	105.19	107.32	105.16	103.68	106.87	103.62	110.18	107.4	104.49	110.26	104	104.34	105.87	107.96	107.22	106.91	106.81	108.22	102.55	103.55	104.82	105.28	107.87	105.25	103.67	104.74	104.94	108.04	105.78	105.62	105.25	106.72	107.64	107.09	108.71	104.86	108.88	103.45	104.11	103.3	107.26	105.96	106.13	104.55	106.59	99.875	104.05
107.23	108.56	110.55	104.16	105.99	110.17	109.09	109.89	103.99	108.26	109.77	112.99	108.08	108.81	104.55	104.98	109.26	106.27	108.67	109.73	109.39	111.9	105.11	107.64	107.79	105.35	111.82	105.77	107.81	109.31	104.57	114.4	111.47	105.08	110.26	113.64	107.07	111.03	107.96	107.36	106.82	110.19	108.94	110.75	108.86	110.75	104.37	107.96	106.53	111.26
103.42	106.42	104.04	107.93	104.64	106.36	106.64	106.26	105.36	105.95	104.4	105.73	100.27	101.86	104.61	104.65	104.09	104.65	105.45	110.92	104.91	105.96	102.58	103.95	108.15	103.4	106.59	103.16	103.45	105.63	110.39	105.02	101.61	104.2	106.16	108.3	103.93	106.85	104.12	101.73	107.18	103.64	109.87	101.08	104.31	103.34	104.32	103.32	105.77	102.08
100.41	97.867	102.58	101.95	106.38	101.91	100.03	100.96	102.46	102.17	100.48	103.29	102.51	99.58	101.49	94.582	100.69	101.04	101.49	100.13	99.866	100.98	96.022	100.66	102.58	98.701	101.51	102.78	105.47	99.662	99.817	99.063	98.16	101.78	101.99	97.867	103.24	98.854	97.046	102.47	98.715	99.604	107.37	100.45	99.453	100.56	100.04	99.858	98.902	101.8
98.672	102.17	97.734	104.34	98.638	100.85	102.98	100.85	102.35	96.447	98.815	103.73	96.124	101.65	102.74	98.894	98.952	97.726	102.98	103.98	102.99	92.601	97.693	100.93	97.482	100.23	99.772	98.097	99.324	98.432	100.85	102.9	103.21	99.746	99.553	99.474	101.53	103.65	101.37	98.869	102.87	100.4	102	98.096	100.15	99.115	104.16	95.359	102	98.7
100.63	102.89	98.816	101.29	103.94	103.83	103.25	100.42	101.41	102.95	104.55	102.25	101.47	100.87	102.43	99.711	105.66	101.08	100.47	102.52	99	96.681	104.26	98.429	97.891	103.24	102.21	101.5	100.98	95.108	100.9	96.26	100.36	99.038	99.826	98.229	101.72	96.155	101.15	104.11	101.65	99.569	101.44	102.84	98.588	103.64	102.54	98.829	103.66	101.99
104.76	97.818	99.446	102.44	102.18	103.08	100.6	99.883	98.405	99.491	95.792	99.315	100.28	104.63	100.68	99.158	99.32	102.52	102.38	101.15	99.5	96.48	99.655	100.22	97.767	100.15	100.06	101.12	96.954	100.56	99.461	100.98	98.097	100.37	103.81	102.58	102.9	102	98.486	102.53	97.646	100.87	100.02	104.34	100.64	100.2	99.911	102.55	100.09	100.26
100.96	105.43	104.58	102.58	103.21	108.82	103.67	106.06	105.19	105.52	106.88	104.69	106.53	102.89	105.41	109.93	104.91	105.98	103.54	107.65	106.96	106.96	107.15	107.93	107.79	107.89	107.62	103.44	109.38	103.23	104.84	109.62	102.83	109.07	103.93	104.22	108.81	105.64	108.79	108.95	104.76	104.57	113.79	103.14	105.33	109.89	101.36	106.81	104.84	107.79
105.45	103.08	99.251	101.8	103.86	98.276	105.6	100.12	101.46	99.416	100.09	98.394	101.3	100.43	98.819	100.56	105.62	100.02	103.62	101.6	98.092	94.371	102.86	101.62	98.193	99.15	100.34	100.05	98.619	103.02	100.19	100.35	102.37	101.27	101.58	105.39	100.95	99.169	98.225	95.245	99.209	105.12	98.267	102.41	100	99.506	97.498	101.65	103.18	98.575
104.39	102.01	102.87	108.19	105.26	107.41	102.87	102.77	105.07	101.83	102.83	105.51	102.34	107.57	105.56	107.04	101.24	106.22	101.8	105.47	113.84	108.88	106.42	107	105.53	107.91	104.32	102.69	104.06	105.88	104.91	107.28	107.57	100.94	109.41	105.21	103.5	108.92	103.34	107.59	106.76	108.81	104.61	104.89	106.49	105.31	104.11	106.38	103.06	103.13
106.01	109.31	108.33	102.2	105.24	108.1	103.02	104.96	112.7	105.56	108.81	110.68	105.71	109.26	106.16	108.02	109.91	108.64	110.33	107.27	104.51	103.82	109.04	105.61	105.85	104.87	102.16	105.01	110.45	110.06	107.42	108.24	106.96	110.72	105.93	106.68	108.6	106.23	102.8	107.51	108.52	106.32	112.02	107.62	105.45	106.75	110.27	108.7	104.43	109.13
98.453	97.994	95.995	99.085	101.3	101.58	96.602	98.477	104.54	100.72	97.353	96.325	100.19	99.401	99.898	99.943	100.57	99.283	104.23	100.57	100.89	98.1	102.31	95.274	98.607	99.343	98.905	101.68	96.938	100.79	102.02	99.016	98.272	100.2	97.557	99.882	97.165	101.81	99.865	98.785	95.348	98.583	101.4	101.42	96.912	99.325	98.103	103.58	102.24	98.465
107.2	108.27	109.07	108.16	107.02	109.57	109.62	107.15	107.51	110.44	111.48	113.85	111.5	108.98	110.25	107.2	113.23	110.68	110.76	109.98	114.06	110.17	109.32	106.67	107.6	109.73	107.85	110.49	110.08	110.95	106.31	110.6	109.6	111.18	109.27	112.24	112.84	109.36	106.34	110.48	110.35	110.36	110.92	110.09	105.8	111.53	108.31	112.69	109.33	110.97
106.61	105.72	99.737	105.35	104.73	106.94	105.68	102.01	109.06	102.21	104.08	104.55	104.63	106.69	103.59	102.37	108.42	106.43	104.29	105.11	108.61	106.71	103.35	103.34	110.09	103.37	102.55	101.72	103.65	105.47	107.88	103.66	107.37	104.57	105.81	107.69	104.4	109.14	105.62	106.23	105.21	105.42	102.5	104.98	106.47	103.36	108.95	102.74	104.66	106.05
111.96	105.12	106.79	107.69	108.63	107.61	105.31	103.69	105.24	107.53	104.52	108.36	104.55	106.81	107.82	107.83	109.89	108.32	105.88	105.46	105.32	105.3	106.38	105.15	104.31	106.77	105.98	107.92	100.8	104.25	110.12	106.7	111.49	105.48	109.51	106.77	103	105.24	107.12	105.38	106.29	105.3	108.27	105.45	101	106.24	109.04	107.21	105.14	106.52
102.06	107.08	107.99	107.37	103.88	99.02	105.97	104.58	105.4	109.12	105.79	102.41	108.91	108.75	103.08	107.37	101.06	102.29	110.58	104.84	105.34	100.77	105.88	105.94	102.07	109.17	105.64	106.92	106.9	103.04	106.02	103.82	107.17	105.16	104.48	107.77	108.57	108.2	109.07	104.03	103.17	104.16	101.91	103.38	103.83	106.71	105.57	104.91	103.44	106.29
105.49	106.29	104.01	102.93	105.24	104.61	107.41	105.65	103.06	109.78	106.53	105.77	109.37	103.53	103.96	102.01	103.15	104.63	106.6	108.22	104.83	105.35	103.13	107.02	105.12	106.37	100.95	105.99	104.46	105.05	105.27	107.36	100.96	105.34	104.16	105.8	105.62	106.9	103.14	101.94	106.24	103.88	107.43	106.3	104.26	108.13	103.5	105.99	104.63	104.74
107.1	103.07	104.19	110.06	113.61	108.01	112.25	113.28	106.41	108.58	108.9	107.54	112.71	103.22	110.43	110.33	108.73	110.34	106.72	107.51	104.42	108.16	110.62	107.34	105.71	105.35	104.89	108.48	105.91	111.58	107	107.55	105.54	113.13	112.99	108.1	107.55	110.08	115.98	109.79	109.3	107.34	105.14	107.18	109.73	109.29	108.91	107.94	111.63	111.76
105.63	106.65	109.83	109.74	109.03	110.31	110.18	108.12	104.73	104.29	108.49	110.39	109.87	109.3	108.04	106.65	110.9	110.28	109.12	109.53	112.48	109.95	107.97	107.41	104.2	106.09	107.54	106.45	109.23	109.94	109.51	109.45	104.51	106.06	109.95	112.41	110.42	106.29	107.93	111.42	107.84	109.22	108.23	109.6	111.27	108.12	110.61	109.47	113.13	106.39
107.52	109.79	109.21	107.71	103.98	105.36	105.12	108.09	107.38	112.22	104.7	107.94	103.1	105.51	103.05	104.12	104.81	107.42	107.79	103.73	103.54	108.32	103.42	107.77	105.76	103.56	110.03	105.15	106.8	102.48	103.67	107	105.49	106.67	104.6	108.88	107.02	101.76	107.11	106.58	109.62	104.93	106.73	107.05	107.83	103.45	111.02	105.69	105.38	108.55
108.09	104.57	108.58	106.11	110.16	108.37	106.9	107.6	109.47	109.16	107.33	107.85	109.24	104.88	106.31	108.86	109.44	109.1	107.84	106.16	106.08	104.72	107.73	108.82	109.67	103.34	104.86	109.63	107.08	111.37	109.94	108.26	105.01	107.28	108.3	103.41	110.74	109.92	109.46	109.52	108.85	108.07	109.52	107.96	108.48	106.08	109.11	107.81	107.34	107.24
108.7	106.6	105.84	103.75	99.747	107.88	109.74	108.43	103.85	110.2	108.34	102.3	105.38	110.09	101.11	108.98	111.09	107.05	108.47	102.93	109.44	105.61	108	107.64	111.32	102.98	106.81	107.36	110.12	103.09	107.33	111.82	112.75	108.96	108.03	105.73	111.26	109.65	105.42	105.04	109.21	107.24	109.59	108.43	107.19	106.8	108.69	105.97	106.58	108.75
105.33	108.67	107.77	104.79	103.96	106.63	108.17	111.61	105.14	108.71	108.56	105.01	108.93	105.85	107.83	106.93	111.16	108.61	106.95	102.77	104.9	110.94	110.58	106.44	108.42	107.39	101.84	107.76	108.83	111.59	103	105.84	110.69	110.25	111.18	107.09	109.18	108.23	107.8	107.44	107.21	106.06	106.87	112.73	110.03	105.42	112.73	104.38	99.443	110.24
105.48	98.059	99.065	93.987	100.76	99.179	100.04	95.216	98.706	96.476	95.281	100.94	99.783	96.678	98.001	101.47	94.06	100.64	100.24	99.308	98.248	99.554	103.56	97.269	95.36	99.093	102.93	98.058	94.987	95.982	94.769	95.122	95.606	97.967	97.349	97.881	101.62	95.633	99.394	98.471	103.01	97.312	96.86	95.562	96.606	100.26	98.321	98.735	99.701	101.38
108.24	103.63	101.63	108.51	102.89	108.13	106.67	107.95	104.92	107.66	105.57	107.71	109.46	106.37	103.01	106.33	106.03	107.35	105.71	107.73	107.26	105.26	111.23	106.75	105.67	107.87	104.24	105.47	106.52	107.91	110.49	103.66	108.01	103.24	107.25	105.61	106.08	107.41	106.43	107.26	108.32	109.12	108.07	106.72	106.24	103.15	104.98	104.98	104.82	103.61
107.26	107.66	104.29	104.26	103.44	104.68	104.08	105.09	106.59	104.03	107.87	107.14	104.58	104.21	106.27	105.83	108.13	109.22	105.5	107.65	111.19	103.35	101.48	104.74	107.92	107.14	105.85	105.24	105.47	106.04	100.61	103.92	101.14	106.66	107.51	106.87	102.06	106.73	106.35	108.57	107.58	110.93	108.72	105.35	103.49	109.26	108.96	108.77	101.74	107.8
102.75	107.95	109.45	104.75	99.041	106.69	106.62	108.63	107.29	103.14	107.77	104.48	106.08	108.81	106.19	105.89	109.86	102.43	106.05	101.39	108.37	109.04	104.23	105.02	104.63	110.37	105.8	103.21	100.67	104.47	106.12	110.84	104.68	100.97	105.84	109.48	103.5	105.35	105.06	111.23	103.18	108.18	102.68	108.61	107.96	103.86	107.09	102.9	100.93	108.16
109.72	109.3	110.72	108.36	111.78	109.09	109.33	108.03	109.04	113.24	112.68	109.86	110.87	110.02	112.75	107.53	106.78	112.56	107.63	107.31	110.52	111.2	111.46	107.41	112.12	110.25	105.3	110.73	102.99	113.7	109.24	109.01	112.94	111.5	113.55	111.18	107.78	108.41	116.56	107.76	111.32	107.7	108.91	107.81	110.9	110.1	112.69	108.25	111.7	111.73
102.67	104.72	102.27	103.67	103.73	104.86	106.12	104.67	105.13	109.2	103.42	104.62	104.76	103.78	105.16	109.27	107.57	107.65	104.73	106.34	105.43	107.19	103.22	102.59	108.37	102.89	103.18	104.53	104.18	108.46	104.52	102.1	107.04	104.05	101.84	107.94	108.16	105.08	103.64	104.13	108.24	103.91	107.47	103.29	103.62	104.08	106.31	106.78	105.74	106.69
95.9	92.212	96.722	99.846	98.252	96.496	95.659	101.78	101.18	99.503	101.23	98.478	97.679	95.086	101.48	95.372	99.311	98.351	100.01	99.763	98.144	96.286	97.75	99.32	100.54	89.649	99.627	99.074	99.188	95.436	101.92	97.388	96.313	98.403	97.616	95.679	98.357	91.308	98.403	101.93	96.718	96.217	97.024	99.289	99.794	97.362	98.688	103.78	95.415	94.537
107.12	109.67	103.19	104.88	115.56	111.25	109.98	106.53	113.87	110.13	107.82	111.39	108.9	104.59	105.11	109.28	108.74	111.86	109.84	111.02	108.78	109.55	109.01	107.31	109.74	110.58	110.15	111.26	110.52	108.05	110.59	107.09	104.13	110.74	105.75	106.49	108.3	107.96	110.23	109.53	111.46	108.61	110.12	111.79	107.54	109.12	108.06	112.02	110.8	105.54
107.52	105.58	105.51	102.35	104.71	102.67	108.18	105.16	108.22	101.32	106.76	103.76	104.39	106.12	106.21	103.85	106.8	103.1	102.71	104.25	108.22	106.92	106.3	103.07	107.91	104.22	103.45	111.58	104.02	108.42	111.64	102.63	109.52	108.3	109.66	110.87	104.68	106.72	109	105.28	111.54	106.56	105.92	103.41	107.4	105.73	104.13	110.88	106.33	106.66
107.57	108.06	102.14	106.68	106.35	107.36	108.64	107.82	104.73	105.56	105.02	109.64	103.41	106.44	104.91	106.1	106.84	105.96	108.37	109.74	106.14	105.9	105.96	104.12	108.36	103.19	105.19	107.63	109.62	106.81	105.52	111.07	107.76	106.63	106.43	105.64	103.32	104.5	105.36	101.18	108.56	102.61	110.33	110.35	109.69	102.67	105.95	109.21	106.3	106.06
103.07	110.8	110.02	104.87	109.44	107.03	104.66	106.43	104.57	103.89	108.71	107.87	108.9	105.42	109.49	102.73	107.85	106.2	104.32	107.29	103.59	101.46	99.211	109.01	105.92	105.05	107.42	109.59	103.66	103.17	105.8	109	102.11	104.98	106.38	104.11	105.19	104.73	110.37	102.93	112.63	107.33	104.51	107	101.42	104.99	109.67	104.89	107.53	103.29
107.44	104.27	107.27	105.26	106.95	106.5	103.98	107.5	100.72	110.68	104.9	104.62	106.39	105.15	111.21	101.54	109.71	105.38	105.98	107.78	105.3	106.88	108.11	104.71	105.44	107.04	103.63	107.46	104.29	106.68	106.33	106.6	103.27	108.56	104.47	103.1	103.56	108.08	103.68	103.41	104.16	106.35	103.7	102.06	108.13	102.85	105.28	107.4	107.82	101.08
109.66	110.34	108.27	105.07	108.95	104.63	105.78	105.87	105.86	105.11	108.77	106.39	105.11	109.26	103.39	107.37	107.46	102.29	107.64	105.88	106.64	106.89	105.59	107.55	108.52	109.58	110.42	103	110.55	107.34	106.35	108.37	103.9	106.42	104.87	105.35	103.46	107.72	107.27	106.55	106.31	106.79	109.51	103.23	108.44	106.56	104.65	105.16	104.7	109.14
108.62	107.15	108.06	106.76	102.96	100.83	108.56	103.75	107.5	106.55	102.53	103.66	103.09	105.1	105.27	105.81	101.33	103.77	108.94	107.98	105.5	105.21	106.95	107.27	99.953	107.51	101.91	103.01	102.74	105.33	105.05	106.95	109.13	107.65	104.34	106.87	107.19	104.9	103.45	106.46	108.42	106.55	104.81	103.97	105.62	106.92	105.85	108.4	107.53	104.54
109.37	106.17	103.48	105.17	104.26	105.63	105.78	102.33	106.06	107.49	110.79	107.04	113.79	104.72	105.12	105.66	104.33	103.94	106.2	108.22	99.045	104	106.6	106.45	103.93	103.31	108.8	100.05	101.83	108.82	109.79	101.84	106.19	104.72	105.95	106.75	108.12	105.65	106.42	107.18	108.13	105.82	100.82	103.47	102.87	104.71	104.64	103.99	104.91	105.99
107.75	107.68	104.51	100.55	104.78	105.12	97.857	108.61	109.26	106.39	107.61	104.94	105.6	106.69	109.19	101.2	108.06	108.23	102.43	106.62	102.95	105.8	104.47	104.73	106.34	105.87	109.84	106.9	108.58	105.78	107.52	106.9	104.86	106.22	107.54	104.8	106.86	99.4	108.41	104.46	108.95	108.54	106.39	103.77	103.96	105.29	109.03	104.41	104.35	109.22
103.57	109.42	106.8	105.99	102.92	108.74	107.65	108.39	105.33	107.03	102.62	108.31	109.1	104.41	107.82	109.21	105.76	104.24	105.55	103.93	108.4	103.98	103.04	106.06	105.13	103.78	104.96	108.31	108.65	105.12	107.55	102.12	104.65	108.48	107.88	106.6	111.35	110.61	104.89	107.43	108.77	104.72	109.86	102.5	104.22	104.94	108.87	104.78	102.88	109.52
106.25	107.41	112.09	103.84	110.77	111.18	108.53	105.36	104.25	108.33	109.86	104.08	111.03	108.38	109.39	106.57	108.53	111.23	106.3	106.03	111.19	107.17	103.88	108.7	107.36	104.08	107.05	109	109.84	108.34	104.03	104.64	106.81	104.58	108.19	104.56	110.93	110.57	110.34	109.04	108.03	104.72	111.77	106.4	112.08	107.29	104.37	106.63	105.05	104.88
101.6	101.81	100.86	96.752	100.03	104.77	104.59	100.14	104.82	101.82	101.94	101.11	103.35	103.08	99.829	102.1	102	99.074	101.91	103.47	99.609	102.68	101.48	101.51	100.04	107.57	102.67	100.36	100.59	100.9	98.025	97.664	101.54	101.19	102.05	100.39	100.77	104.37	99.793	101.66	101.89	105.9	96.624	102.46	101.36	98.847	101.18	99.013	103.05	103.44
106.12	112.38	110.15	108.47	110.38	105.93	103.57	108.01	104.3	111.82	103.17	106.5	110.58	112.74	107.67	110.82	105.1	105.92	106.92	101.98	107.72	106.47	109.28	107.62	109.41	109.19	106.43	110.66	108.77	108	103.84	109.97	107.58	109.36	110.39	110.43	105.11	106.61	108.42	102.58	110.2	113.27	105.27	108.56	105.8	112.34	108.3	106.9	108.58	108.49
105.6	113.24	112.32	111.23	108.63	113.02	117.01	107.68	107.13	113.12	115.29	109.99	107.71	110.04	108.37	110.98	108.01	104.79	110.81	108.71	110.69	113.23	104.43	111.36	107.15	108.96	109.9	111.66	111.11	110.26	113.44	107.59	110.61	113.72	108.76	111.03	106.3	115.41	112.68	114.08	113.18	110.84	108.43	110.85	108.49	109.22	109.76	108.23	108.45	112.97
106.93	111.45	105.12	106.8	108.98	105.54	104.94	110.33	105.13	109.04	106.42	109.06	109.25	106.71	110.08	105.35	105.56	106.57	103.63	108.7	107.11	104.37	108.11	108	101.45	108.18	109.07	103.03	108.28	101.34	105.39	109.96	103.12	105.91	109.9	108.01	106.78	106.46	107.51	112.26	104.13	108.84	107.46	107.69	105.76	105.74	104.35	104.29	102.04	105.19
101.78	99.197	101.55	102.56	104.07	99.572	99.267	102.04	101.24	101.79	98.44	97.092	99.45	99.602	103.25	100.52	99.234	102.33	98.653	100.26	97.286	101.76	100.58	101.97	98.294	101.72	98.489	102.49	104.5	99.524	98.565	102.42	99.784	96.277	106.48	100.02	102.77	102.58	103.6	100.18	101.45	103.34	100.9	99.493	103.41	99.119	94.864	98.1	97.764	100.1
105.92	102.14	105.95	105.07	104.54	108.38	107.87	102.61	103.55	104.7	108.74	104.01	106.09	109.04	107.09	107.55	110.66	104.06	103.23	108.6	107.24	107.66	106.58	106.54	109.82	102.64	107.58	102.68	112.7	107.06	102.64	105.13	106.78	101.8	101.12	103.3	101.99	109.72	103.88	108.3	110.05	104.57	108.59	102	102.63	101.58	104.67	103.99	106.22	103.49
107.63	106.43	102.2	105.7	109.01	106.56	107.39	105.51	109.03	105.77	107.05	106.86	105.1	106.28	104.01	105.54	107.36	109.01	101.4	108.47	107.88	106.11	102.87	105.32	105.9	107.39	108.69	104.94	107.2	108.66	110.51	105.28	111.94	108.51	104.12	107.19	107.38	109.74	108.2	110.73	103.7	108.61	109.96	101.99	103.6	108.81	105.16	105.41	108.15	111.96
103.61	105.1	101.67	106.13	104.33	107.33	107.43	107.91	108.37	104.05	105.33	107.05	107.87	105.63	106.93	101.63	105.42	106.54	111	102.44	108.38	108.6	103.96	105.96	104.97	104.04	108.33	108.18	109.57	105.01	101.67	103.27	103.24	104.43	109.79	104.97	105.48	102.49	107.26	107.15	108.53	106.82	106.31	104.64	105.13	104.79	102.19	106.89	106.14	103.94
104.96	102.88	105.23	103.89	100.75	108.46	107.83	106.45	109.22	104.31	104.08	105.61	105.01	113.73	107.89	105.9	105.52	106.11	108.25	108.6	106.85	104.19	106.71	105.39	108.73	102.7	106.53	107.03	104.42	107.05	104.82	105.42	106.2	102.63	100.95	105.58	104.03	112	106.93	107.35	105.89	111.94	107.27	106.52	109.92	109.28	108.19	102.7	107.22	108.98
109.31	105.88	105.22	105.73	107.09	106.89	108.53	107.96	104.33	108	106.52	108.61	106.74	108.27	105.2	105.41	104.67	110.01	105.01	105.32	108.79	103.96	103.05	106.8	105.01	108.46	106.5	105.75	105.5	102.15	106.24	109.32	109.19	102.98	105.95	106.67	108.47	106.73	109.91	105.25	107.05	104.09	108.68	108	110.29	107.45	111.52	100.15	105.03	110.3
103.67	109.07	108.47	109.18	111.22	106.63	108.59	110.26	109.69	110.99	104.97	105.16	112.05	110.59	107.36	112.8	107.36	112.55	105.06	107.89	102.92	110.33	107.77	105.85	105.49	110.14	110.39	107.69	111.07	108.46	107.51	107.06	110.29	109.24	105.4	109.5	108.53	109.12	105.58	104.23	106.87	109.94	106.9	111.98	107.29	108.66	107.2	108.88	110.1	106.11
105.37	103.52	108.35	105.64	108.21	104.22	104.55	105.95	104.3	104.36	100.77	105.66	106.21	110.17	105.04	105.78	106.78	101.86	105.7	106.37	104.7	102.21	104.79	106.08	105.53	107.84	106.71	105.73	105.1	105.86	103.63	106.33	104.16	105.3	106.88	108.82	106.75	106.81	101.76	106.12	101.81	107	105.12	106.31	102.3	99.741	110.95	105.92	102.12	107.77
108.02	105.98	108.66	105.79	104.78	105.5	105.93	107.5	108.68	104.19	109.1	106.67	109.2	109.57	111.11	104.68	107.19	106.48	106.84	107.14	105.66	107.41	107.79	105.09	105.79	107.48	104.47	106.62	105.37	103.98	108.56	101.72	102.44	103.7	106.25	108.8	98.982	106.03	105.69	107.13	108.11	100.64	105.69	105.16	103.42	108.43	111.11	108.18	106.38	101.98
106.87	105.53	105.61	106.9	106.68	110.32	105.85	109.95	107.59	106.2	104.87	104.45	106.15	107.19	109.76	105.28	103.57	105.55	106.34	105.12	104.83	104.59	105.76	106	106.23	108.69	104.86	108.56	106.18	105.37	111.89	109.37	107.54	101.69	110.07	103.14	107.57	106.26	102	106.36	102.96	105.08	108.32	106.51	107.65	108.7	100.71	106.1	108.96	105.9
100.79	104.47	107.54	108.73	108.7	109.45	113.93	106.72	104.61	106.89	109.66	108.53	104.76	103.53	108.21	111.52	108.96	111.75	108.58	106.76	110.92	108.92	107.88	104.98	104.83	107.59	109.4	111.36	110.54	106.55	105.53	109.09	110.04	106.49	104.57	109.27	107.45	108.63	108.26	104.32	107.58	108.53	106.93	102.19	105.24	111.58	113.01	107.7	106.6	102.69
97.424	100.69	98.736	97.762	99.931	99.656	96.089	99.407	100.07	97.301	98.501	101.65	98.961	105.37	98.409	102.53	106.2	100.56	100.79	103.73	106.14	102.23	98.953	97.135	104.59	106.1	103.59	100.84	101.93	99.734	100.34	100.15	96.433	101.53	105.75	101.82	98.594	100.9	102.58	99.949	98.434	100.93	96.875	97.496	102.49	99.082	101.92	103.81	99.058	102.55
107.11	106.94	107.4	109.54	110.93	108.49	110.54	107.62	103.71	102.4	108.72	105.32	106.44	106.93	107.58	107.76	101.86	106.5	107.63	112.56	104.16	113.3	107.88	109.07	107.91	108.53	107.23	110.5	105.25	105.69	107.58	110.6	104.93	108.92	112.91	107.35	110.81	109.37	105.34	106.98	105.68	107.15	108.03	107.3	104.21	111.48	106.74	105.68	105.29	104.96
97	101.67	102.61	96.854	101.63	96.302	98.825	100.72	103.73	100.58	105.23	103.01	99.186	97.855	100.27	102.13	103.83	97.246	99.841	102.13	102.14	101.31	102.45	102.5	101.1	100.92	103.2	102.18	99.066	105.63	100.33	100.92	98.013	107.12	100.54	100.43	98.002	105.51	102.69	100.11	104.01	97.84	101.21	100.87	103.14	105.41	101.5	99.003	106.56	99.599
99.308	100.59	99.277	99.319	97.135	102.05	100.59	96.677	98.989	100.42	97.043	94.49	98.162	97.469	98.16	96.358	103.85	99.232	94.584	98.88	97.134	99.496	100.48	100.11	99.127	98.926	98.977	100.87	97.011	99.429	99.122	100.5	96.901	100.85	100.96	101.52	99.075	98.779	95.938	100.13	101.93	97.256	96.793	99.446	99.934	104.56	96.304	96.881	102.53	98.819
102.81	98.964	96.116	98.48	101.49	103.35	100.93	97.601	98.409	100.47	99.057	95.014	100.36	98.498	99.277	100.51	100.8	96.452	97.573	96.028	98.895	97.995	98.501	96.438	102.03	101.74	96.937	95.656	96.88	98.502	96.506	97.841	102.27	95.868	96.078	101.21	96.979	93.937	100.25	100.17	93.885	98.065	98.193	98.432	103.28	96.318	101.88	98.224	103.28	98.087
108.92	101.71	108.21	107.13	108.42	108.58	107.16	110.26	107.63	108.15	111.53	108.15	109.91	108.22	110.3	108.67	105.79	109.81	107.67	109.49	105.11	106.33	111.51	105.93	106.55	107.21	104.58	108.52	106.5	110.95	109.64	112.12	113.67	109.86	108.34	106.48	105.17	109.63	107.64	104.99	105.59	109.77	108.3	106.38	105.88	110.41	109.02	110.05	107.43	107.98
108.11	104.89	103.92	110.08	105.77	107.44	105.65	103.82	106.88	107.95	101.51	105.44	103.51	104.54	104.83	108.31	107.13	104.56	105.33	105.45	107.43	107.02	107.87	104.36	107.84	108.52	105.89	107.53	104.73	107.46	107.17	103.72	107.37	106.22	108.49	107.01	108.75	110.13	103.95	101.06	107.87	106.62	106.32	110.02	101.71	105.13	107.26	110.42	100.73	105.61
105.3	104.17	108.72	108.35	109.42	103.93	105.08	105.78	103.02	111.6	103.75	106.81	106.57	105.51	106.71	105.1	104.72	110.05	104.29	107.29	106.91	106.78	103.13	108.87	99.806	105.08	104.54	110.68	104.76	108.3	106.54	107.26	104.32	107.95	104.87	104.08	109.31	110.18	104.99	109.63	103.57	101.39	100.96	110.3	104.81	105.9	106.3	104.31	108.8	107.71
98.939	96.945	102.1	97.356	101.14	99.56	94.738	99.383	98.162	100.04	99.228	98.263	99.452	96.443	100.41	96.813	98.755	97.687	98.382	94.866	98.598	99.348	97.297	100.64	100.14	98.794	97.288	102.21	95.25	104.44	99.856	101.08	96.537	98.903	99.388	100.75	98.231	95.676	102.29	93.032	98.468	97.263	99.229	95.352	99.312	96.848	101.82	100.21	96.93	97.882
96.374	96.087	99.751	102.63	97.778	101.74	96.73	99.797	102.34	98.689	99.554	99.805	100.93	97.556	97.824	97.615	101.71	95.1	98.787	97.742	98.884	96.852	98.832	100.66	103.88	103.33	97.026	97.597	99.577	100.22	105.15	95.361	96.058	95.755	96.53	103.08	97.727	97.01	98.358	96.231	101.57	100.34	98.733	107.4	100.54	101.12	100.78	99.274	98.225	97.606
105.53	97.927	99.776	102.03	97.636	104.93	102.31	101.81	102.34	103.25	99.728	99.878	98.627	95.643	100.93	100.12	101.16	105.01	102.17	101.91	100.26	96.184	99.014	99.176	102.58	105.33	97.816	101.08	102.57	99.36	98.389	102.34	100.22	104	99.565	100.87	100.26	100.54	95.645	99.798	102.41	103.22	104.72	98.874	101.28	101.84	99.294	102.58	100.66	99.151
106.99	105.72	106.28	107.69	106.82	106.99	105.4	111.43	106.37	108.92	102.32	107.8	108.53	108.37	107.48	103.18	114.92	105.65	108.45	106.69	113.21	107.05	104.18	108.89	103.61	109.32	106.07	107.04	109.14	110.52	106.39	106.49	103.6	103.46	104.26	109.32	106.43	106.69	110.56	105.49	111.77	105.11	110.83	109.02	109.59	110.32	106.62	107.1	106.06	105.98
99.763	97.013	101.7	96.834	100.37	96.724	102.28	99.629	96.081	96.635	97.877	103.24	97.11	100.35	96.345	102.77	99.764	97.369	100.38	98.711	99.746	99.635	98.138	99.507	99.369	99.958	99.495	96.147	97.312	98.388	99.268	96.863	99.689	99.317	95.602	105.19	100.76	101.53	101.25	98.395	100.28	98.857	98.55	99.269	101	99.498	95.469	98.165	102.63	102.28
107.25	106.84	108.37	105.2	108.62	108.06	104.3	102.39	107.68	103.42	106.84	105.01	103.49	106.06	104.77	105	105.92	105.13	107.99	104.73	107.61	104.12	104.16	106.5	111.16	109.12	104.5	106.31	105.99	105.21	108.25	105	109.97	109.91	108.16	109.18	104.74	104.62	109.66	102.97	104.4	105.08	103.71	105.23	106.78	102.93	108.12	102.78	105.02	104.2
99.76	99.13	94.139	96.954	99.871	102.15	93.78	99.659	100.34	93.754	92.642	97.731	100.89	97.702	99.687	96.981	99.267	97.402	99.562	99.875	97.528	95.587	96.193	96.757	102.13	98.917	99.911	97.373	97.702	92.482	101.39	98.92	99.029	96.588	93.993	96.121	102.04	95.364	96.891	102.04	98.923	99.576	100.22	96.154	98.558	99.741	95.601	96.341	99.032	100.6
111.84	106.41	109.86	109.44	112.25	107.57	108.94	110.02	107.47	109.46	109.93	108.33	110.48	111.97	107.21	111.69	105.65	107.93	106.77	111.1	110.83	108.17	114.52	110.16	112.65	110.12	110.07	108.25	110.11	107.81	110.12	109.22	111.15	109.38	112.64	109.96	108.27	110.73	112.01	108.35	105.54	108.17	108.78	111.48	108.12	112.13	112.03	108.87	110.92	111.31
104.56	103.68	107.7	109.01	105.99	109.13	107.22	105.16	109.41	105.42	104.45	110.81	104.04	104.87	106.39	103.89	104.86	108.25	107.22	107.54	103.48	104.75	105.4	101.81	107.55	106.6	103.83	111.05	99.349	104.26	106.85	105.76	106.96	102.2	101.74	107.48	111.58	106.43	104.34	105.57	103.47	107.38	105.57	111.24	105.07	105.96	107.44	106.12	102.64	108.56
107.99	104.78	105.39	108.21	102.7	110.6	105.85	108.97	98.133	104.39	104.45	106.98	103.69	109.78	108.53	108.26	106.01	104.09	105.95	106.07	109.71	109.78	104.88	106.32	107.48	103.93	103.66	107.8	102.51	104.61	101.69	104.31	109.79	106.5	108.67	109.2	107.75	108.3	102.03	107.62	105.06	105.01	101.32	101.66	109.44	105.03	103.82	106.45	106.57	105.95
104	108.49	101.65	107.89	105.91	103.65	110.78	106.78	106.77	106.98	106.08	105.42	104.6	105.68	106.22	104.43	107.25	110.9	104.47	102.6	106.59	102.01	99.528	105.6	104.82	101.93	102.92	107.75	103.74	103.7	105.01	103.68	103.37	103.94	105.32	99.906	105.83	106.61	105.25	106.66	100.46	100.54	105.16	105.28	107.04	103.15	107.07	106.21	107.46	111.3
104.87	99.467	106.24	102.62	106.41	99.325	100.03	106.85	108.28	104.52	104.96	104.79	104.81	106.43	107.01	104.66	105.13	107.32	105.94	104.53	109.13	109.58	101.79	102.79	105.28	101.75	102.94	101.9	105.68	103.34	105.37	104.82	106.96	106.66	105.17	106.1	107.91	106.88	107.94	102.28	104.49	107.82	106.98	106.1	103.54	102.06	104.95	105.96	106.85	104.85
98.549	97.893	98.333	99.764	100.22	102.45	102.19	99.483	100.08	96.541	102.27	96.534	100.24	99.709	94.097	98.078	95.933	98.382	98.179	98.93	93.619	97.036	100.24	96.656	95.831	98.239	97.57	95.18	101.46	95.441	97.53	99.036	97.406	96.524	98.36	99.601	99.077	99.732	97.798	100.43	98.833	98.464	105.2	101.49	101.78	98.986	104.22	101.88	99.935	98.363
105.44	106.32	102.95	106.22	108.34	107.2	108.83	108.89	106.02	110.75	108.44	107.63	111.51	108.25	106.87	111.02	112.62	108.55	110.41	103.34	110.18	104.74	104.85	106.91	109.1	106.66	109.6	113.96	105.76	107.64	108.03	107.14	110.21	108.2	105.14	107.87	103.95	106.49	104.58	110.39	104.8	103.97	109.73	109.85	106.63	107.17	108.94	107.47	107.42	112.5
112.08	104.22	107.26	109.75	105.29	103.25	103.37	108.58	110.35	109.17	104.04	104.05	107.39	105.58	106.92	107.19	104.28	103.43	107.18	104.62	103.98	104	109.41	109.75	107.93	105.45	105.26	106.3	107.56	105.36	105.92	106.59	105.97	107.48	109.72	105.18	102.65	105.57	111.65	105.4	106.55	104.08	106.53	107.8	106.95	108.06	103.59	106.98	101.29	111.52
102.79	102.4	105.95	102.7	102.79	105.12	102.24	106.48	102.48	101.07	104.81	104.83	103.81	104.18	104.78	99.449	101.56	104.92	101.02	102.97	102.92	105.37	103.46	105.21	102.79	105.73	104.55	106.85	103.69	98.727	102.89	104.16	102.73	103.41	101.07	106.44	99.493	102.76	102.11	101.35	105.95	104.31	102.09	104.06	104.95	101.96	102.64	106.1	101.95	104.79
106.18	110.81	111.51	110.45	110.07	104.44	103.09	106.42	103.25	108.73	109.61	106.02	110.78	102.48	108.53	105.11	105.63	106.05	102.9	104.6	108.44	100.39	105.35	110.97	109.26	107.79	105.22	108.97	106.93	103.67	109.16	107.01	110.54	104.42	104.15	103.14	107.8	106.54	103.79	106.84	107.62	104.9	107.2	106.48	107.64	109.27	105.35	107.59	112.17	106.83
111.22	111.47	106.67	102.93	107.62	105.19	103.59	113.47	108.1	105.51	108.82	108.09	107.18	108.05	110.55	106.13	107.71	107.46	107.27	107.8	106.36	110.04	104.87	105.56	110.23	112.06	110.46	110.04	105.55	109.61	105.94	105.4	113.24	110.32	112.22	109.32	110.48	107.35	110.26	111.82	110.11	109.47	110.04	105.62	109.56	112.96	110.06	110.05	107.63	110.47
112.25	113.88	110.99	108.14	110.12	107.99	103.18	111.45	109.45	110.79	110.28	104.81	109.6	108	106.55	106.84	113.52	109.83	113.07	109.58	106.12	102.54	109.23	107.3	112.81	110.45	109.51	106.38	109.42	107.09	107.5	108.57	102.77	108.37	106.33	105.27	109.24	110.15	110.28	104.65	110.4	108.13	108.84	112.13	110.41	111.21	107.45	106.24	109.62	106.96
106.78	105.71	107.46	106.76	106.47	106.82	103.83	110.58	108.23	113.43	104.7	108.25	103.6	106.33	101.8	105.4	107.3	103.49	108.71	108.43	106.6	109.76	105.34	107.39	114.27	108.23	108.07	106.23	108.27	107.91	110.82	107.21	106.42	110.12	108.56	107.08	104.31	106.54	107.47	113	111.08	106.94	108.05	109.14	103.7	108.25	111.39	110.24	102.68	107.86
99.583	98.118	102.31	106.51	100.45	102.53	97.769	99.575	101.63	106.06	97.198	100.49	102.03	102.26	97.429	98.677	102.31	99.983	99.173	97.873	100.82	103.51	103.84	104.78	96.494	99.04	102.09	103.02	96.299	106.13	101.88	104	103.27	99.743	100.7	98.763	104.51	101.29	97.477	101.6	101.99	103.65	103.51	99.443	101.92	99.229	104.69	102.98	98.855	104.93
105.84	106.25	103.19	105.38	106.99	111.87	104.14	103.49	108.67	103.61	104.83	104.8	107.68	103.1	104.89	101.91	106.7	103.71	107.28	102.56	104.09	105.03	106.69	105.93	103.53	105.37	106.39	106.91	103.81	103.93	105.4	102.72	106.33	102.2	106.87	104.3	107.29	105.23	103.24	102.81	102.79	104	106.7	110.67	108.75	105.43	104	101.28	104.69	106
109.48	104.89	106.61	102.63	108.4	111.1	108.81	108.82	111.28	110.75	109.9	110.94	107.76	108.28	106.82	108.52	105.65	106	105.19	106.9	103.71	105.25	112.34	109.02	108.93	106.81	108.95	113.72	106.48	108.58	112.42	110.24	112.23	105.27	111.3	108.79	103.85	108.25	110.47	108.94	104.83	109	107.16	110.51	110.41	108.28	107.52	108.23	105.96	105.74
96.773	99.568	101.31	98.291	94.176	98.032	100.48	97.342	97.129	98.144	96.048	97.077	103.52	95.673	97.49	94.28	97.714	96.365	98.618	97.004	99.566	99.62	99.935	100.92	94.601	101.24	99.724	100.87	97.989	98.213	95.121	97.938	99.285	95.441	99.082	99.116	95.866	99.184	99.742	103.68	98.176	100.99	98.395	94.71	97.307	95.437	101.51	96.764	100.59	98.121
104.62	106.19	112.21	105.16	104.2	112.19	107.41	106.36	107.39	109.01	108.12	114.53	108.47	108.48	111.07	110.67	106.99	113.16	108.21	107.7	107.98	110.31	109.12	109.34	107.7	109.03	108.6	111.85	113.55	108.36	110.04	106.61	108.52	110.74	110.55	112.55	107.37	105.86	105.69	108.98	105.73	106.84	110.83	106.33	108.98	108.66	114.14	108.12	108.36	109.34
97.823	97.518	99.429	102.19	98.818	108.78	96.343	100.38	100.64	98.454	101.01	99.681	101.07	101.07	96.426	99.851	99.734	101.63	100	95.314	102.49	99.884	98.576	101.34	102.19	97.079	99.27	102.61	100.08	101.31	101.44	101.85	99.222	104.09	98.458	98.666	99.665	101.03	99.025	103.02	105.61	98.553	100.24	97.701	96.734	98.444	99.302	100.44	100.73	97.96
111.67	110.95	110.06	110.3	108.7	111.44	110.51	111.87	109.9	112.58	109.88	108.85	111.24	109.43	111.22	108.74	107.32	108.85	108.55	111.16	107.2	111.4	108.27	108.07	110.58	111	103.85	114.15	108.89	110.25	111.31	112.8	114.59	112.39	112.96	111.21	108.76	110.29	111.36	109.3	113.7	106.53	113.76	112.38	113.46	111.42	110.44	111.02	106.26	110.28
105.32	110.74	108.48	108.76	111.92	112.53	107.91	106.4	108.23	111.72	109.74	109.19	109.36	112.37	110.38	111.22	110.88	110.67	109.84	109.02	109.26	107.86	106.72	112.34	106.29	113.49	111.06	110.65	109.89	111.4	108.04	112.62	111.85	109.42	109.33	112.15	111.19	112.13	111.34	109.41	110.84	109.26	109.88	109.08	116.08	111.81	107.53	109.53	112.68	113.64
101.2	101.87	100.15	104.3	96.668	101.28	99.123	99.768	106	100.24	100.97	98.389	104.06	98.644	105.49	100.85	96.916	104.36	101.18	104.93	105.92	101.33	98.831	97.144	100.72	103.42	102.05	101	101.68	100.34	105.37	104.76	97.1	102.51	100.11	105.18	98.441	99.069	97.517	98.324	97.588	102.85	104.37	100.22	105.71	98.765	100.74	102.5	100.64	100.43
111.93	107.68	119.06	111.88	109	109.78	110.31	107.49	113.4	107.52	105.84	111.63	109.45	106.1	111.01	113.12	104.41	114.06	109.74	111.71	112.52	107.2	108.78	110.55	110.02	111.78	106.76	107.01	117.63	112.76	107.02	113.55	109.84	111.38	112.64	111.79	107.76	107.03	109.28	108.98	107.85	114.41	113.18	111.2	109.9	108.2	108.32	110.22	113.01	111.39
103.52	103.62	106.54	105.33	107.79	104.68	108.69	107.78	110.04	106.02	104.68	108.03	105.37	99.994	101.68	102.96	104.92	104.75	104.39	110.08	107.35	107.25	110.33	106.66	102.65	101.97	106.44	104.42	105.32	109.32	101.89	111.19	103.82	104.95	104.38	104.53	111.93	108.84	102.05	101.41	108.86	113.13	102.19	108.02	109.15	109.24	101.04	108.47	101.23	110.77
104.99	105.59	104.49	103.47	105.91	107.3	107.04	103.71	108.53	103.03	104.49	106.21	104.65	106.06	108.83	105.71	107.45	108.38	107.84	104.02	107.27	106.01	106.59	104.81	102.25	104.34	109.71	108.09	103.61	103.32	109.76	101.38	111.73	102.24	102.83	106.79	104.7	106.22	101.59	105.94	104.6	100.85	106.51	105.94	104.65	105.15	108.41	107.63	102.87	107.37
98.722	99.178	100.68	98.948	99.461	100.45	96.83	99.002	99.302	97.436	102.27	98.308	102.14	96.765	96.495	95.718	100.99	97.218	97.056	96.912	94.475	99.688	97.472	96.245	99.397	97.734	97.48	98.663	99.077	99.139	96.831	97.395	96.643	97.195	97.396	99.674	102.74	102.36	97.844	96.676	94.113	97.897	96.228	99.673	98.097	98.342	96.53	97.963	96.67	97.337
101.8	108.76	106.12	108.26	104.91	106.14	107.19	107.26	103.79	109	103.22	110.92	106.64	103.85	105.88	105.66	107.99	105.16	106.94	105.35	105.56	108.06	109.32	106.19	109.46	106.24	105.51	106.29	106.17	105.68	111.07	106.93	106.99	107.73	106.57	106.1	109.62	105.15	105.91	109.62	110.31	112.1	107.99	103.46	106.55	107.03	106.8	108.27	108.78	105.48
93.541	97.925	96.205	100.75	95.48	98.882	96.949	103.16	93.513	95.373	93.615	97.112	99.623	100.66	96.061	96.574	97.736	99.564	96.985	98.946	103.33	101.78	98.323	95.26	99.93	98.956	98.358	96.426	94.959	101.39	103.81	95.96	96.666	96.359	98.377	96.192	98.015	95.746	99.408	99.844	95.648	97.037	97.718	97.065	99.589	99.419	97.019	96.583	101.58	98.889
106.74	110.82	109.82	109.91	112.07	112.03	102.69	109.72	110.52	109.05	107	106.9	107.24	110.82	108.79	112.72	107.33	109.08	110.34	105.48	106.45	107.41	104.66	107.26	107.56	108.92	105.38	106.1	111.14	111.19	108.64	106.93	111.66	109	107.75	108.25	108.47	110.39	108.83	105.45	106.25	110.37	111.47	109.06	108.72	109.43	111.14	111.2	105.38	104.54
101.45	100.58	108.13	106.89	109.12	105.64	104.68	107.56	109.26	104.22	105.51	101.33	104.02	110.78	106.72	107.65	104.02	102.87	105.61	105.84	109.98	107.61	107.77	106.29	110.44	107.86	107.41	108.42	105.93	111.03	107.41	104.29	108	107.2	109.13	108.39	105.85	109.75	107.64	104.69	106.82	101.84	104.66	104.28	108.11	103.94	104.01	105.87	105.78	104.5
104	102.26	108.06	107.19	107.11	104.23	106.47	104.6	102.32	107.76	107.85	104.46	105.87	105.83	103.84	107.54	106.9	106.36	105.08	105.94	107.29	108.14	104.03	108.96	106.64	105.82	103.67	106.58	112.34	105.04	104.44	105.53	108.5	106.31	99.406	103.11	107.5	105.75	102.82	106.05	103.71	108.7	101.79	104.73	104.78	111.38	108.71	106.12	109.03	102.57
107.8	110.52	109.19	109.79	109.97	111.07	110.83	104.93	109.31	108.83	107.19	109.92	110.86	108.14	113.68	111.98	110.62	103.6	109.4	111.23	111.36	109.91	113.12	108.55	112.05	106.65	114.29	112.72	110.33	106.39	113.92	112.51	113.38	109.91	112.71	107.76	109.85	108.5	108.29	107.02	111.81	113.91	108.13	109.46	111.28	112.37	110.03	110.24	110.4	111.86
98.292	104.98	98.111	98.793	101.52	98.611	95.423	99.579	100.55	100.42	99.843	99.83	97.535	101.24	102.28	102.74	101.78	100.64	101.06	102.45	97.644	106.15	102.3	100.55	102.95	93.441	102.22	100.36	102.14	100.15	102.23	103.32	103.38	103.5	101.75	97.164	99.099	101.92	102.2	104.51	104.5	99.003	98.742	96.416	102.51	99.769	96.142	103.38	96.041	102.38
104.02	107.92	97.384	103.8	103.5	107.66	104.85	105.09	106.63	107.56	107.53	106.01	108.6	104	105.63	101.01	103.59	105.31	106.84	108.92	108.09	107.62	100.82	107.27	107.04	104.8	105.48	106.29	101.57	107.88	110.95	110.22	104.49	107.77	103.71	106.3	105.46	104.57	96.463	104.3	109.9	106.89	103.23	105.86	106.92	103.49	105.39	105.59	104.54	106.36
99.506	104.57	103.73	96.817	98.146	95.233	100.16	96.047	100.07	99.942	100.47	98.02	95.488	100.2	94.401	94.828	98.18	101.2	101.08	100.26	99.354	103.73	98.419	97.363	101.37	102.54	98.57	97.15	98.672	103.4	101.89	102.96	101.85	99.516	96.513	99.04	99.801	93.308	101.05	99.225	98.939	98.696	96.176	97.557	95.962	94.646	95.733	95.008	99.293	102.26
108.82	105.72	110.09	107.55	109.88	107.48	109.31	108.31	111.09	108.69	112.21	106.52	110.9	112.89	110.72	108.21	109.62	104.38	106.4	111.28	110.73	107.1	106.25	105.77	111.75	109.59	108.56	109.77	108.5	108.72	107.51	105.69	107.57	110.54	109.93	108.83	107.25	108.17	106.01	108.11	104.78	107.69	110.15	114.19	108.37	107.2	108.89	110.04	109.43	109.43
106.19	104.81	106.99	102.7	104.72	105.84	105.84	105.12	103.43	105.14	103.07	105.92	102.34	103.95	103.7	105.6	102.13	109.38	104.76	106.69	110.47	109.1	108.5	106.72	102.13	106.58	104.16	108.2	102.49	102.37	104.78	103.22	102.28	100.97	109.98	107.22	106.5	103.53	102.73	105.03	107.36	107.23	105.38	106.88	106.87	104.29	107.15	106.03	104.2	105.02
107.7	107.67	107.16	105.19	108.96	112.24	107.16	107.79	110.51	109.95	111.31	107.03	106.12	108.62	107.93	107.57	107.97	106.37	111.65	107.13	106.24	110.19	106.63	104.01	108.65	104.82	105.34	112.72	112.46	108.66	110.06	104.66	107.52	105.73	104.74	106.85	111.7	105.04	106.97	104.49	108.01	107.56	104.08	108.33	105.18	108.26	107.33	109.78	109.16	106.38
106.56	104.92	107.99	109.3	108.64	107.29	106.55	106.25	110	110.78	105.23	104.41	107.7	112.1	109.34	100.51	109.09	104.98	108.28	108.15	106.65	105.07	108.07	109.94	107.47	107.71	116.77	106.97	114.46	106.47	110.96	108.8	106.49	110.87	105.71	110.34	103.28	109.49	105.32	104.75	108.43	110.79	110.48	108.41	111.46	103.76	106.93	109.29	106.49	109.98
93.854	101.41	101.15	97.406	95.993	95.23	99.754	98.602	97.216	102.64	99.292	98.036	99.434	102.61	96.836	95.035	98.377	93.605	96.07	96.571	96.763	98.727	98.92	102.92	96.973	97.81	96.562	97.839	96.802	99.784	99.101	100.97	98.921	102.55	98.522	102.31	100.71	95.774	100.64	94.285	99.853	97.352	96.217	97.644	97.852	94.527	95.589	96.62	101.47	97.637
100.82	102.91	102.42	98.589	95.968	103.62	101.73	99.378	103.5	106.23	100.13	99.071	102.1	99.172	101.7	102.3	99.003	99.781	98.456	97.429	98.41	98.503	101.77	95.994	98.84	105.19	101.16	101.61	97.347	102.06	100.96	100.83	101.47	97.596	98.066	100.47	101.12	101.05	95.178	103.02	101.8	103.75	102.01	95.698	102.62	100.89	101.99	99.265	103.68	102.26
102.69	106.35	103.3	104.19	107.44	104.9	101.36	114.27	106.21	106.46	107.94	111.34	108.3	108.14	109.34	105.49	105.14	108.04	107.79	105.13	101.36	106.36	111.29	105.07	102.98	103.88	106.81	106.47	109.93	106.56	103.79	104.7	106.03	100.58	107.08	104.42	106.39	107.56	106.25	107.53	102.95	104.21	110.12	108.14	106.71	104.35	106.04	103.4	109.58	105.56
99.728	101.72	91.375	100.27	99.115	100.88	102.82	104.05	91.722	98.863	100.36	102.18	98.999	97.119	100.18	99.44	96.541	100.31	102.8	99.283	95.089	98.507	96.457	98.603	92.279	102.17	99.978	99.721	96.708	100.19	94.553	102.93	99.373	101.03	98.256	99.217	102.16	98.941	100.83	97.133	98.491	97.851	96.99	97.808	100.27	106.1	98.367	105.06	97.668	98.839
106.78	106.91	107.49	108.7	105.31	103.35	105.16	105.08	107.66	108.65	106.4	106.93	105.26	103.58	107.09	107.24	103.22	111.2	104.65	102.23	104.66	105.07	106.25	106.38	109.28	99.578	105.04	98.865	102.16	105.36	103.46	103.84	103.84	105.62	110.24	106.83	107.9	108.19	107.67	108.17	103.72	101.06	106.49	107.74	106.04	105.92	103.93	102.18	105.99	104.52
105.26	111.26	108.9	113.05	107.57	109.32	106	109.3	110.96	110.06	107.97	111.62	107.44	113.09	113.07	107.32	105.59	108.48	107.94	110.53	107.29	109.58	112.47	109.82	106.31	115.31	109.02	109.05	109.81	104.91	105.23	108.77	103.94	111.02	108.18	109.2	108.05	111.48	109.88	103.96	104.73	111.29	108.9	106.06	107.51	110.64	108.37	107.27	104.71	112.38
109.7	112.7	109.72	113.12	112.73	111.14	106.45	105.46	108.4	108.46	105.45	111.87	107.39	113.21	109.95	102.87	110.85	110.09	108.58	110.79	112.8	106.66	107.44	106.11	106.23	106.81	107.08	104	106.57	109.82	106.37	104.41	108.9	108.01	111.87	106.23	109.88	105.33	106.65	110.05	111.89	108.66	109.29	102.07	107.05	107.55	109.69	108.59	107.38	107.04
104.11	102.97	102.02	98.94	97.197	98.52	100.64	97.849	100.16	98.675	99.077	95.762	96.222	95.891	96.55	100.3	98.584	97.067	99.3	96.883	100.44	100.45	104	98.805	97.231	96.79	99.561	94.35	95.218	98.743	97.484	98.02	99.999	99.626	94.363	99.941	101.79	97.995	99.325	96.942	98.913	99.95	94.703	97.864	98.124	96.713	97.376	99.237	92.838	97.622
106.38	109.56	104.32	107.28	112.16	106.87	109.27	113.15	111.47	112.78	107.15	103.45	108.35	107.68	108.03	109.3	110.32	107.34	109.6	103.46	106.53	109.67	106.11	116.94	106.5	107.57	103.99	108.42	106.92	112.36	106.91	113.03	109.2	105.53	106.91	107.68	105.78	103.63	106.48	109.36	108.78	110.09	111.32	108.55	105.74	109.41	107.54	109.71	108.37	111.96
100.8	96.424	97.46	96.657	97.45	95.58	98.707	96.828	95.85	98.337	99.069	97.38	98.448	96.731	99.622	102.58	102.83	103.5	98.512	98.335	95.274	97.63	95.706	98.648	100.27	96.797	98.225	99.991	100.28	96.172	97.877	99.563	97.939	99.824	99.668	101.52	90.298	99.706	99.234	96.836	94.438	96.377	99.422	95.648	97.131	97.64	95.142	98.685	98.283	95.515
109.18	109.07	105.38	105.66	106.2	104.1	103.68	100.63	109.38	106.31	109.21	104.95	108.83	109.99	106.55	106.1	107.32	110.89	107.78	108.67	107.33	104.84	105.55	106.12	106.87	110.87	110.45	104.24	102.48	109.22	108.29	107.67	108.89	103.95	107.47	104.19	102.98	105.3	104.27	107.03	108	105.99	105.73	109.08	102.5	109.9	104.42	103.82	106.44	102.84
107.44	101.22	106.4	109.17	108.26	106.68	107.67	106.28	107.11	106.13	102.82	104.81	104.65	110.26	112.08	103.12	101.37	107.82	111.32	102.08	109.3	103.28	108.14	102.87	105.66	106.03	103.52	103.34	109.15	107.88	105.42	105.53	109.22	107.03	111.45	106.75	105.52	111.88	104.12	109.11	106.8	101.85	112.48	106.9	105.85	106.91	105.41	108.24	103.91	105.47
109.68	107.85	106.16	106.87	102.75	104.89	108.85	110.52	108.01	108.2	109.48	104.88	108.67	107.71	108.32	109.54	103.2	103.26	107.45	106.83	103.34	107.7	105.38	105.5	101.54	108.8	107.79	110.66	105.03	107.38	107	106.48	107.56	109.39	105.77	105.7	110.43	104	106.55	106.02	110.92	105.87	112.24	111.06	107.1	108.62	107.98	104.84	102.88	104.39
102.43	105.95	103.8	102.83	106.08	105.86	105.49	101.8	105.65	102.65	103.68	103.71	106.66	104.78	103.9	106.82	106.25	102.32	107.91	101.36	102.67	107.5	108.36	109.7	107.44	106.39	104.63	106.12	110.22	104.21	103	104.36	105.35	107.18	105.3	106.86	108.35	110.06	102.77	107.83	106.65	107.9	104.77	106.17	108.05	101.33	104.13	105.52	103.47	109.77
103.71	100.17	102.51	99.636	96.877	103.03	99.083	102.47	99.526	97.667	96.511	99.248	104.32	97.911	103.71	99.099	99.058	105	100.21	101.73	98.381	103.19	101.62	98.066	101.13	98.49	101.01	100.68	105.31	99.169	100.05	99.419	99.663	100.92	100.88	104.76	102.18	100.91	98.058	101.52	103.02	100.14	102.87	105.55	101.88	101.65	98.448	100.26	98.438	100.53
105.32	110.87	105.33	105.59	109.2	106.76	106.48	105.79	105.3	104.33	101.58	99.5	108.65	103.64	104.48	105.01	105.42	105.7	107.73	107.08	106.38	105.36	101.11	108.44	109.71	107.59	105.13	109.63	105.58	103.66	106.56	107.9	108.32	103.58	107.7	104.27	99.024	105.13	107.82	105.04	102.99	104.41	106.99	107.7	103.6	107.24	102.25	106.74	107.21	104.32
107.55	109.14	112.88	103.52	112.87	108.4	112.45	107.68	107.57	108.31	109.87	103.05	106.2	106.53	111.04	106.33	111.32	109.39	112.16	109.14	106.98	104.95	104.52	107.43	106.67	115.59	107.17	113.24	106.62	109.1	111.53	109.4	106.18	105.33	107.54	108.45	109.93	109.94	107.38	110	110.17	107.47	110.28	108.55	109.38	109.32	109.01	105.54	108.95	106.89
107.05	108.91	107.47	109.9	103.57	108.84	108.33	109.37	107.04	106.98	103.64	108.08	107.67	114.41	105.05	109.29	103.67	110.41	105.22	108.31	109.21	110.31	107.76	107.29	105.72	108.79	110.17	109.69	98.012	104.82	109.04	107.13	108.21	110.94	107.17	101.54	108.06	110.95	104.83	104.93	107.69	109.6	106.71	105.54	106.38	105.37	107.45	108.96	105.61	110.01
105.16	100.61	106.18	102.43	112.02	102.92	111.01	107.87	111.31	104.56	110.38	106.86	109.77	107.86	111.15	108.85	107.21	106.61	108.79	105.64	104.52	110.79	106.39	107.09	106.05	110.23	112.59	108.23	106.24	109.59	110.54	106.9	109.59	108.51	104.75	105.01	106.15	105.57	105.93	102.45	107.05	111.07	110.05	112.38	107.19	107.79	108.38	106.9	106.76	106.51
104.06	109.79	110.15	109.24	106.03	103.89	107.78	106.66	106.02	107.4	104.27	104.83	107.34	106.16	108.44	109.75	110.77	103.91	109.2	111.04	108.51	107.11	108.9	108.64	106.58	107.91	103.73	112.29	105.87	103.88	104.68	103.32	103.46	107.88	109.53	106.8	109.32	106.43	112.38	106.23	104.49	104.93	103.59	110.29	108.04	108.72	108.32	109.66	109.12	103.7
110.28	112.72	107.79	108.77	111.82	112.2	107.42	109.63	106.7	104.96	104.09	109.55	106.34	110.29	108.8	108.13	108.64	111.73	103.27	112.3	107.54	107.49	111.36	109.55	110.55	110.66	106.18	109.36	105.17	107.76	108.3	106.48	110.88	106.29	112.84	108.32	106.32	105.46	108.35	106.77	107.42	109.33	108.62	106.63	114.45	106.74	109.16	106.65	113.27	109.4
102.21	95.032	97.581	96.51	101.64	97.308	98.565	102.86	103.29	94.236	100.05	94.361	100.82	96.484	103.32	94.819	101.08	94.758	97.49	102.64	98.51	93.904	93.983	98.705	99.661	101.98	94.374	104.25	98.759	96.625	99.648	100.56	98.086	97.03	100.2	95.495	96.728	98.894	97.554	96.344	96.557	100.02	101.54	97.589	97.363	96.923	96.291	99.246	102.8	97.128
106.88	111.71	103.84	107.22	106.28	109.37	109.86	110.55	104.56	107.3	109.36	107.53	106.7	105.89	109.89	105.74	106.94	104.38	106.61	105.28	108.44	105.51	109.4	107.18	109.8	105.06	111.89	106.3	108.62	113.2	108.87	109.42	111.42	107.26	106.82	106.7	112.83	106.51	108.56	108.08	106.41	109.23	108.12	107.4	112.54	109.83	106.74	109.88	110.18	104.43
111.89	110.76	105.8	106.34	105.35	112.16	106.97	101.6	102.83	105.22	108.98	108.49	106.18	106.49	109.71	106.12	108.05	104.17	108.44	110.73	112.27	106.95	107.03	107.1	105.39	107.23	109.53	106.13	111.35	108.65	111.13	105.87	105.39	106.84	108.78	110.07	105.71	108.72	108.61	112.47	107.85	108.55	108.12	115.66	114.28	109.98	110.43	107.76	107.13	107.74
97.934	96.95	99.811	99.77	97.864	97.223	95.833	93.607	99.996	93.915	98.828	98.092	98.335	97.739	100.99	99.208	99.7	102.11	97.38	100.28	98.211	96.756	98.241	99.005	100.44	97.792	94.085	100.45	99.83	100.85	100.01	99.561	97.77	103.68	96.765	95.181	96.623	97.123	104.5	96.233	101	99.379	97.298	99.515	95.847	101.02	100.14	103.34	94.348	96.982
100.57	99.601	96.234	95.296	100.44	98.334	101.87	102.88	99.611	98.712	95.557	96.507	98.095	100.14	100.03	101.05	97.424	93.07	99.675	101.38	98.561	94.792	93.476	99.171	96.731	105.79	100.88	100.03	101.45	95.019	97.941	104.4	97.434	98.332	98.896	96.645	99.032	99.779	97.402	99.482	96.617	96.874	95.655	95.562	97.417	99.581	102.19	98.525	97.857	97.874
104.16	107.24	111.7	109.24	108.75	106.66	110.13	105.24	102.44	107.1	108.37	107.35	108.87	107.22	109.34	109.01	102.94	105.11	105.59	107.76	107.29	110.65	105.53	106.85	103.07	105.13	108.36	104.85	104.53	108.56	105.95	109.54	106.91	107.55	104.54	113.56	105.55	110.08	103.18	107.77	105.49	106.89	106.44	106.25	107.59	108.33	107.7	104.44	99.926	105.83
96.68	99.542	95.63	98.079	100.25	100.78	99.225	102.06	94.842	97.962	100.91	98.82	98.418	97.28	98.685	99.12	97.906	96.064	99.066	98.621	99.771	98.961	96.643	99.066	97.582	98.805	100.06	99.096	93.851	97.076	99.775	97.471	96.812	98.918	94.637	98.066	98.064	100.24	100.78	96.982	98.647	91.943	96.873	98.813	100.05	99.33	99.963	98.226	97.203	94.613
102.06	106.16	106.05	98.312	107.45	103.64	105.65	109.29	103.92	103.38	104.08	101.99	102.3	103.61	105.13	106.78	107.65	107.99	104.84	105.95	109.06	103.2	102.94	104.3	103.43	105.62	104.26	100.98	105.8	101.58	106.81	99.233	109.25	101.07	106.88	107.48	105.71	99.751	106.33	109.43	102.82	107.54	102.15	106.14	104.43	105.94	106.76	110.6	107.41	108.15
103.25	106.57	103.3	108.8	105.01	104.57	104.6	103.36	105.63	106.06	104.01	106.3	108.19	103.95	107.21	107.8	105.49	109.36	106.67	106.85	109.93	107.27	106.75	108.66	104.62	107.48	108.75	106.54	104.63	105.25	105.62	107.18	107.88	109.93	106.38	108.34	108.67	103.19	105.42	107.49	106.39	103.76	107.69	106.73	105.48	104.39	104.09	107.44	109.07	103.55
108.39	103.56	107.15	111.32	107.32	107.52	107.98	103.56	106.39	111.04	108.05	106.24	108.4	107.87	105.39	107.81	108.12	111.59	107.97	112.76	111.15	105.77	111.52	109.82	107.7	108.77	105.14	115.57	109.34	106.91	104.83	105.57	108.77	110.09	107.36	106.52	107.27	109.99	108.85	110.83	109.98	105.83	108.61	106.5	107.68	109.77	108.02	109.27	107.39	109.79
102.17	97.735	99.195	104.91	100.08	100.42	102.63	100.57	102.05	101.52	101.4	102.11	96.661	101.92	101.36	100.79	103.5	98.724	102.59	106.49	100.99	102.66	103.49	99.697	101.99	101.26	102.26	101.85	104.49	103.07	102.19	98.64	101.4	104.75	100.9	97.084	103.71	96.382	98.689	98.842	100.12	104.27	103.84	101.08	99.753	100.7	98.222	99.134	102	104.58
96.053	101.06	98.774	97.168	98.885	98.598	96.562	100.03	98.366	100.76	98.103	103.14	102.05	100.63	96.042	99.808	101.45	97.981	98.179	94.543	100.69	100.85	98.943	101.25	102.87	97.946	99.648	100.63	99.755	98.319	100.84	98.496	99.8	96.877	102.36	103.38	95.369	95.453	101.69	99.825	95.882	98.217	103.31	103.3	101.23	101.77	99.981	101.99	98.541	98.963
103.88	108.2	105.87	108.35	107.09	101.92	104.7	108.09	112.18	109.06	102.34	106.6	105.46	109.64	105.07	106.78	107.13	111.28	103.59	102.81	107	105.19	107.56	105.79	106.63	104.76	106.1	107.46	107.17	109.21	108.07	107.2	108.01	106.14	107.43	105.59	106.47	109.47	105.41	105.32	111.19	110.11	103.77	106.85	101.57	104.46	106.01	105.97	109.48	105.98
103.94	107.38	105.84	104.32	108	107.07	107.21	99.842	106.44	107.32	109.07	108.09	105.84	104.82	103.37	104.54	101.49	105.73	106.69	106.56	104.28	105.04	111.47	105.14	108.49	105.91	106.46	104.11	105.97	107.73	107.44	106.54	106.33	108.2	106.3	106.7	106.14	102.44	110.22	109.25	105.02	110.87	108.44	105.86	110.83	105.95	105.99	105.4	109.24	109.86
112.84	109.01	106.85	104.09	108.37	110.59	111.04	110.57	109.74	110.76	109.81	107.92	102.92	109.07	107.66	109.94	105.81	110.4	105.33	112.64	109.04	107.37	108.8	107	108.24	112.37	105.43	105.42	108.89	109.17	109.63	103.75	105.7	106.49	109.26	109.67	111.44	108.42	106.6	109.43	111.56	108.19	109.82	107.3	109.67	107.49	108.74	107.15	107.83	109.87
106.16	105.83	107.5	107.4	107.22	106.26	104.8	102.67	107.36	100.71	105.62	100.84	107.92	106.83	103.19	106.71	110.86	104.53	100.88	106.41	102.44	107.23	104.96	100.91	104.75	103.89	105.51	104.39	105.9	104.6	107.4	102.99	102.49	103.29	106.41	103.18	105.2	106.99	107.31	103.39	107.02	109.02	102.82	106.22	107.09	105.83	100.43	107.11	106.82	105.99
111.83	107.5	104.99	108.41	107.26	105.9	113.84	107.43	106.48	106.28	110.71	106.9	110.5	105.2	108.19	110.05	107.18	111.19	106.49	105.95	109.68	104.82	110.63	105.34	111.04	111.62	107.6	108.93	107.15	107.25	110.22	112.55	108.69	108.19	109.05	107.64	109.13	108.06	110.14	104.1	106.14	109.97	111.24	107.89	106.56	106.95	108.85	109.03	110.41	109.78
106.98	106.42	107.81	108.21	107.42	108.98	107.7	107.03	106.84	106.69	103.9	110.82	110.69	110.23	110.86	107.17	103.67	106.82	104.33	112.13	110.23	105.85	111.3	109.95	109.71	104.62	108.68	108.26	106.46	107.01	108.24	109.24	105.19	107.02	108.47	104.55	104.27	109.74	104.85	107.95	103.52	108.57	110.38	105.74	102.56	108.07	108.68	108.3	104.78	105.12
107.92	107.27	104.51	106.96	107.1	106.2	106.54	104.85	102.55	104.02	104.7	109.45	106.17	103.91	108.11	103.4	106.53	108.54	104.89	109.92	107.61	106.31	107.83	108.16	106.42	107.18	101.77	108.59	101.84	107.31	105.56	107.08	105.15	105.78	107.96	108.78	105.75	101.27	106.65	106.65	107.69	106.64	104.54	110.47	102.27	109.48	106.29	104.64	104.78	109.95
104.19	104.39	107.28	103.08	106.62	110.75	105.89	108.83	108.33	111.78	109.72	105.9	109.55	109.27	108.86	108.14	106.73	106.97	110.46	107.21	105.39	104.8	109.18	106.58	108.61	109.25	108.32	110.3	100.77	111.56	107.38	109.4	105.32	111.32	106.73	107.98	105.6	111.35	105.93	107.88	104.48	106.16	107.13	109.18	110.24	105.61	109.75	109.02	110.61	103.52
110.54	106.49	108.81	116.23	111.55	109.61	108.29	109.75	112.33	107.68	110.08	109.54	111.39	108.64	109.29	110.66	110.1	110.82	110.84	111.55	109.52	108.92	113.85	110.98	110.4	109.9	111.59	109.5	111.33	107.22	109.82	115.19	108.84	109.78	112.43	113.23	106.35	112.82	109.95	113.36	110.44	110.63	107.51	110.43	113.64	105.81	109.52	111	112.78	110.28
111.61	109.39	104.49	109.32	109.81	107.88	107.87	106.03	108.05	107.5	112.8	107.13	105.77	106.21	107.21	109.98	108.83	109.76	107.56	108.57	103.82	113.36	108.4	109.61	109.63	109.3	107.6	109.31	106.7	106.48	106.09	106.38	107.52	110	106.72	107.12	107.93	110.48	105.69	105.39	106.08	107.48	107.63	110.81	102.27	107.36	111.76	110.44	107.1	106.85
102.59	99.503	101.18	100.94	96.907	100.53	98.186	102.65	101.68	101.88	100	103.96	102.09	103.7	105.01	99.597	102.94	106.66	103.64	102.65	97.912	101.49	101.84	99.626	98.983	99.947	97.433	98.764	100.46	102.82	99.387	98.751	105.33	100.52	99.874	101.44	101.41	98.961	97.525	103.48	102.55	104.16	100.33	101.23	99.551	101.5	100.36	101.67	98.645	101.79
95.499	103.36	99.948	100.7	97.85	97.172	98.017	101.27	100.58	96.541	99.088	94.329	101.58	94.845	98.981	96.937	98.432	96.533	97.961	97.541	96.093	98.305	97.653	93.381	98.083	94.341	96.821	95.191	102.73	98.431	95.095	96.596	101.47	98.028	95.803	101.68	98.142	102	94.578	99.334	100.89	97.532	98.439	100.76	98.815	96.43	99.052	101.38	97.722	99.53
107.33	108.09	106.76	101.26	104.22	107.04	112.28	106.45	110.82	108.62	110.55	103.75	104.49	103.23	106.04	103.13	108.54	106.09	102.78	106.93	100.34	106.68	110.78	108.19	108.82	104.48	105.8	105.08	108.27	110.4	109.95	109.75	104.87	103.76	107.46	100.81	110.45	108.54	105.17	107.91	107.71	107.57	109.79	107.29	112.85	106.63	104.34	106.71	105.36	105.58
102.69	105.27	103.15	102.7	107.76	107.91	107.29	109.39	109.61	104	103.8	101.5	104.37	104.66	109.13	103.78	108.25	107.27	111.2	102.6	102.93	105.2	105.88	109.4	104.79	103.29	103.94	100.23	104.65	104.26	102.72	105.45	103.63	104.43	105.04	103.84	111.13	104.11	106.04	104.86	100.52	105.34	105.27	108.46	110.15	108.5	104.11	103.86	107.4	103.54
106.83	108.32	105.35	104.19	106.69	107.45	107.77	102.55	107.23	107.64	107.19	104	108.32	106.34	105.49	105.59	102.13	105.28	104.82	104.02	111.57	102.45	102.7	106.96	106.53	108.13	104.01	109.73	108.06	106.84	105.38	108.83	106.08	106.29	107.79	103.99	106.68	102.62	107.56	105.79	106.47	107.69	106.44	110	108.92	103.81	102.82	101.49	109.39	105.79
100.71	100.58	98.984	97.193	103.24	100.41	103.89	100.28	98.457	100.34	104.65	100.72	103.86	102.81	99.189	104.53	99.438	97.978	97.305	94.22	98.013	104.94	98.878	97.022	99.109	100.61	98.974	99.11	105.72	105.96	99.792	101.86	98.101	100.26	103.57	102.91	100.77	102.7	98.912	102.37	102.2	104.87	102.2	100.13	108.09	100.93	107.85	100.94	100.24	103.11
102.65	98.915	99.627	100.69	99.357	99.161	94.165	100.89	96.787	99.963	101.37	95.998	96.655	97.692	101	100.18	96.93	102.31	101.18	100.3	102.34	103.46	96.983	98.047	95.02	100.78	94.446	98.297	96.984	98.474	95.813	98.477	98.079	97.177	99.627	99.593	97.311	103.55	102.68	95.664	103.64	104.44	103.5	99.395	98.909	99.927	97.902	96.96	95.485	97.463
108.46	107.33	109.37	107.29	112.01	106.98	108.52	110.49	109.65	107.87	106.68	106.85	107.95	108.09	111.53	104.57	110.01	111.19	111.03	103.75	108.49	111.77	109.77	111.39	104.49	109.68	110.24	111.55	107.53	112.41	105.45	111.98	108.07	107.29	107.12	105.12	109.96	108.74	112.58	109.14	107.46	105.72	108.92	104.85	109.05	111.39	106.43	108.06	106.25	108.09
108.28	112.24	110.39	111.1	106.57	110.74	106.62	107.44	109.74	108.15	107.34	107.49	109.44	105.15	111.43	109.56	112.09	112.38	109.17	109.51	105.59	111.42	107.04	112.16	108.2	107.56	109.75	111.02	109.99	111.65	104.75	109.43	114.34	107.24	110.21	110.54	107.53	108	109.13	105.02	108.57	111.23	109.99	110.47	111.21	107.05	108.62	107.91	107.01	104.55
115.03	105.47	104.45	110.29	106.85	108.87	106.68	106.98	108.62	105.14	109.27	108.67	108.62	108.56	110.76	106.16	109.68	109.57	108.39	107.97	107.47	109.85	106.76	110.9	103.72	108.79	107.86	112.29	114.34	109.22	109.11	109.74	109.85	112.82	112.12	113.55	106.35	109.85	108.19	115.31	107.22	110.43	106.98	107.8	106.95	109.44	105.82	111.22	109.05	107.95
101.71	99.589	97.818	102.11	101.58	99.098	100.17	100.8	101.48	97.179	97.296	97.356	96.705	97.549	99.805	104.14	100.51	98.134	99.879	99.849	100.57	96.807	99.235	100.34	98.27	97.054	103.6	101.72	101.15	97.856	101.4	101.45	100.65	97.45	97.019	98.432	99.477	100.84	101.53	99.295	99.283	100.44	97.135	104.46	97.063	99.288	102.48	102.97	95.764	94.668
108.15	105.8	106.8	100.8	101.24	106.13	103.81	104.78	110.18	109.16	104.28	105.44	107.19	106.88	107.91	105.32	103.58	105.83	103.78	108.08	104.65	106.38	104.29	105.67	106.53	106.08	105.54	104.64	109.29	109.6	106.75	108.07	102.84	104.35	109.23	104	104.32	105.37	107.45	103.01	105.15	101.33	106.63	104.51	102.33	106.65	108.38	107.27	104.97	107.71
105.58	99.182	105.98	106.96	104.18	105.04	100.38	106.62	105.32	105.42	111.98	104.38	106.63	109.49	101.29	107.56	102.75	106.33	108.97	105.64	107.57	104.58	103.5	103.96	108.8	106.8	106.54	105.55	103.52	103.26	107.86	108.9	107.11	101.88	105.06	104.96	103.85	104.97	103.94	103.2	103.23	109.07	103.26	105.15	105.44	103.36	109.31	109.38	102.85	107.73
105.6	107.86	108.35	109.7	102.38	107.3	105.64	107.88	104.84	109.4	103.83	101.68	106.64	108.56	104.58	103.52	104.04	105.39	103.6	104.37	104.9	101.97	104.28	100.82	105.47	105.03	107.54	106.1	110.46	104.62	105.7	103.65	106.2	100.25	106.56	103.16	107.01	109.66	103.42	106.78	103.35	102.81	106.27	104.09	108.11	99.914	103.95	107.24	104.64	105.85
104.23	105.86	104.61	105.78	106	109.34	111.8	102.39	103.52	103.72	106.11	107.1	105.32	104.24	103.42	108.73	106.55	108.94	107.01	103.13	102.9	107	109.03	106.73	108.1	100.83	104.92	106.16	108.86	105.35	107.29	111.13	108.75	104.65	112.3	104.56	105.01	104.74	107.16	107.56	103.44	102.04	103.43	107.83	106.19	105.48	107.6	106.32	107.96	105.3
109.25	110.02	107.96	107.48	107.99	110.03	111.69	108.01	107.95	103.37	103.19	104.13	111.78	115.13	104.63	103.8	107.03	107.05	108	108.96	108.29	105.89	108.93	114.81	111.94	106.6	110.09	106.95	108.5	102.56	109.84	104.71	109.3	110.59	108.55	108.96	108.2	107.81	109.29	108.47	109.65	109.2	108.57	111.62	107.96	110.5	107.44	107.78	104.89	108.77
102.28	106.24	104.48	105.43	104.81	107.5	106.42	102.35	106.14	105	104.99	103.93	105.57	106.96	106.86	108.38	109.03	110.68	106.61	102.09	102.76	108.58	105.96	104.07	107.08	102.36	104.86	106.33	106.45	107.13	104.35	108.94	105.12	105.72	102.01	98.833	107.19	104.58	105.85	106.68	108.19	107.63	106.63	109.71	109.49	105	106.26	105.08	104.92	103.48
100.03	99.955	104.25	100.77	103.03	101.93	100.87	98.852	98.314	95.536	98.851	95.464	96.055	96.168	96.18	98.075	98.554	97.809	101.37	95.421	99.798	98.87	98.758	94.914	98.662	101.77	98.632	97.779	97.871	96.346	93.972	101.14	101.93	98.701	101.8	97.701	98.354	99.936	98.199	97.694	97.372	100.72	99.542	95.841	101.8	99.542	100.38	101.14	104.05	97.757
102.45	106.6	104.14	108.57	108.68	105.33	105.51	106.35	103.79	107.77	103.51	106.16	107.1	105.49	106.61	105.46	107.88	105.04	102.7	107.13	102.57	105.53	106.44	100.61	106.29	104.95	107.13	109.82	107.47	104.13	107.92	106.75	106.68	106.04	105.82	104.67	105.48	104.45	104.6	103.64	107.9	106.26	102.3	105.77	107.74	106.62	105.02	106.13	108.82	101.05
105.66	102.17	108.62	104.21	102.09	106.88	109.73	103.83	104.99	106.33	106.1	105.07	105.43	106.13	102.4	105.42	102.33	107.06	105.45	104.53	99.891	103.14	103.24	110.03	102.58	103.78	103.56	99.825	102.99	102	103.51	108.38	104.97	101.15	105.84	104.62	106.8	105.41	107.07	106.8	109.18	107.6	107.76	107	109.44	108.34	103.25	104.96	103.78	107.16
110.33	115.08	106.18	108.41	110.04	109.9	108.5	108.51	113.43	108.9	109.24	106.29	107.65	109.43	112.16	112.3	111.23	110.73	106.21	106.66	106.49	111.26	109.23	107.33	109.01	110.45	111.55	108.74	106.74	109.65	106.2	107.86	106.92	109.08	109.9	104.28	107.8	109.17	112.29	103.08	113.6	101.22	110.66	111.01	109.84	109.65	113.15	114.61	108.86	107.87
106.11	111.41	107.73	105.09	109.41	107.71	112.09	104.45	109.42	105.14	110.95	108.81	109.65	104.82	111.78	111.19	107.75	108.74	107.5	105.18	102.9	105.53	108.41	109.22	106.39	106.39	103.53	106.85	106.76	111.03	108.46	107.7	110.41	105.73	105.1	109.75	108.9	105.67	107.99	115.4	110.32	110.1	107	109.46	105.16	108.94	106.72	109.29	110.16	111.99
109.14	107.21	107.49	108.39	108.24	109.08	105.69	112.39	107.89	111.13	109.08	110.68	113.33	105.73	107.45	106.29	111.38	109.17	108.2	103.35	107.33	106.96	107.55	105.2	108.02	110.63	112.12	106.53	110.13	108.53	108.39	112.77	110.28	109.23	104.46	111.16	106.79	106.04	107.52	103.77	105.52	109.91	106.57	111.32	103.84	113.52	105.65	109.66	106.88	109.97
105.72	105.12	102.48	106.41	105.72	101.08	101.11	105.08	106.76	107.34	105.99	103.75	109.95	101.43	106.69	103.85	106.09	106.15	106.74	104.34	110.76	105.01	105.14	107.97	105.6	106.88	107.29	105.35	107.19	109.16	106.39	106.84	107.33	107.07	106.8	102.32	106.09	106.51	102.57	108.85	108.81	101.46	102.04	101.45	110.61	102.01	103.44	106.6	105.08	109.41
98.273	99.098	98.179	100.16	97.682	100.45	100.66	99.156	98.453	100.22	97.136	101.84	96.737	97.063	99.295	95.388	99.569	99.49	101.31	98.767	94.701	102.01	99.034	96.884	98.336	103.39	98.897	100.95	99.943	103.79	102.11	102.17	99.036	97.027	101.61	97.792	100.4	100.85	98.17	104.99	101.71	100.01	98.097	100.64	99.569	96.368	103.14	95.239	101.44	100.55
102.24	109.58	107.68	109.59	109.93	108.18	103.36	104.24	106.7	103.06	105.53	107.9	105.99	109.55	102.36	104.21	103.54	106.15	110.54	102.48	107.93	103.34	102.11	106.65	109.24	105.45	108.69	108.99	106.37	102.64	105.19	107.32	104.92	105.54	108.1	107.08	107.25	106.64	102.25	103.34	102.69	104.81	105.86	110.94	109.48	109.14	102.27	106.03	103.46	113.9
98.651	96.096	100.95	98.391	96.71	102.1	102.84	97.647	98.364	98.168	99.542	101.48	93.501	93.602	97.649	99.161	98.526	101.4	101.45	94.108	103.54	99.774	100.59	100.84	97.598	101.27	99.541	99.015	100.45	100.88	95.138	97.562	100.16	102.32	90.997	99.787	100.72	102.01	96.67	97.93	99.208	94.53	97.727	95.377	98.46	100.08	98.247	94.86	98.024	99.698
109.04	113.64	112.53	104.47	110.63	110.15	107.32	105.61	108.79	108.32	112.55	109.85	106.63	107.89	109.35	113.29	105.18	111.9	110.8	108.41	109.69	111.95	109.35	109.92	108.44	110.3	111.2	108.05	107.93	111.32	109.92	107.81	108.36	106.66	109.89	109.7	107.4	105.57	110.34	107.2	111.94	107.1	113.34	105.67	113.52	103.02	112.05	106.29	107.85	104.87
94.36	99.829	96.557	102.64	102.59	98.072	97.139	98.067	94.958	98.745	102.85	100.7	98.617	101.93	99.419	100.21	95.653	99.969	100.3	96.309	101.01	96.231	98.375	99.45	99.489	93.821	99.01	97.824	93.483	98.642	95.896	98.22	99.227	97.081	97.941	99.914	99.066	97.252	101.79	98.212	98.454	96.266	99.322	101.15	102.05	93.424	95.223	93.603	97.887	101.38
99.723	105.24	105.22	110.14	107.32	106.4	105.21	102.25	104.41	103.3	104.81	102.58	102.92	102.91	105.83	104.57	106.85	108.16	106.1	105.92	104.41	108.49	102.43	108.46	109.94	111.26	103.78	107.65	103.07	105.14	103.73	107.04	105.26	107.23	106.58	104.04	105.86	109.35	108.93	105.4	107.5	105.98	101.18	103.64	101.49	103.75	108.05	103.23	104.06	106.45
101.26	109.2	108.01	101.73	108.01	107.67	106.97	109.31	107.19	110.33	107.33	102.5	106.51	104.81	104.89	108.7	103.92	102.29	106.17	108.68	105.61	109.99	106	103.38	107.17	110.91	108.85	104.81	103.56	106.1	108.17	104.17	111.2	104.39	108.02	107.23	107.74	107.62	107.12	108.5	108.22	106.92	109.55	110.26	102.97	108.89	109.48	109.32	107.82	106.8
103.77	108.17	109.11	104.52	107.85	106.87	108.34	102.97	102.91	108.16	100.49	104.94	104.62	100.34	105.12	104.91	105.71	108.11	106.23	102.67	109.74	109.57	106.74	103.81	107.98	107.95	105.44	106.79	105.27	105.65	102.94	105.88	106.14	105.2	105.4	105.7	107.39	104.62	108.34	101.6	107.38	106.77	105.63	104.18	105.5	104.47	104.11	105.27	108.18	108.95
110.24	106.28	107.72	109.31	107.66	105.78	109.79	109.02	105.14	109.26	111.12	111.63	109.64	110.18	112.39	108.96	105.79	105.56	107.03	110.73	108.06	106.79	112.96	109.38	115.46	107.5	108.98	106.98	106.06	109.57	112.55	105.69	105.97	108	104.21	108.36	105.3	108.23	109.58	108.15	107.83	105.55	107.52	110.28	108.84	104.12	106.61	111.83	107.46	108.73
111.37	110.72	106.75	112.89	109.45	108.64	111.9	105.51	109.3	106.27	112.2	115.34	112.12	110.43	115.91	108.71	111.68	109.12	112.36	112.21	111.08	108.49	107.18	107.81	111.34	109.25	110.59	109.8	109.43	107.89	112.88	106.29	113.04	112.84	110.02	107.56	106.25	105.85	113.4	111.97	108.76	110.09	110.35	110.59	107.9	111.14	109.67	112.73	111.84	112.61
106.29	101.53	105.47	101.54	104.27	103.63	104.64	107.48	109.43	103.81	108.04	105.1	107.06	106.98	106.53	106.28	103.35	103.74	106.37	105.83	106.93	109.26	106.29	103.09	104	112.93	103.81	110.65	101.82	103.79	107.41	104.17	104.15	107.29	108.74	105.72	104.97	108.93	102.88	108.31	109.7	107.57	104.29	106.24	104.62	102.35	103.69	104.18	107.87	106.26
105.53	110.46	102.64	105.73	107.28	104.58	105.82	107.04	105.76	107.98	107.43	108.25	104.96	108.64	107.14	103.99	104.21	104.27	110.69	107.18	105.63	108.78	106.44	109.71	103.67	101.45	107.61	108.53	107.05	105.1	105.87	105.05	106.69	105.96	105.89	108.32	108.23	103.88	106.25	104.46	105.09	107.15	106.42	103.02	104.35	104.08	106.93	104.93	107.94	106.49
113.07	109.4	106.12	106.29	111.41	105.67	107.4	106.59	112.2	105.9	107.67	110.22	108.91	107.77	107.2	106.33	106.66	109.36	107.24	111.45	110.13	103.12	113.65	109.89	109.48	107.71	110.54	108.25	111.41	110.07	109.05	107.06	111.43	109.06	104.91	102.81	109.22	107.02	107.26	105.13	106.27	108.83	108.4	106.8	103.64	107.21	108.47	104.01	107.68	107.58
106.68	106.81	105	104.37	107.1	105.93	105.68	104.88	101.29	105.26	109.85	104.79	108.35	107.31	104.58	103.45	110.06	105.47	104.55	104.31	108.42	106.8	107.59	106.84	109.31	105.07	109.36	107.8	110.77	104.95	100.76	105.5	106.08	106.36	102.59	106.48	106.53	106.02	107.22	111.01	105.58	103.74	107.19	105.17	111.26	102.7	106.69	105.21	106.31	109.14
103.93	106.65	105.77	104.2	102.89	100.28	102.05	105.03	102.21	105.44	104.93	100.33	103.53	103.38	107.55	101.26	103.58	106.1	104.8	101.57	108.22	103.89	107.89	105.9	108.31	101.74	106.05	104.15	106.76	100.89	109.16	109.73	105.77	105.69	107.27	104.79	109.11	110.2	104.52	108.01	108.36	106.44	105.76	104.19	105.47	107.28	106.47	107.84	98.659	105.94
105	105.95	106.88	103.17	110.58	109.59	105.05	110.84	106.6	105.43	109.11	104.58	108.7	106.92	102.91	114.14	109.33	104.92	105.88	105.93	108.6	105.28	102.93	106.42	108.75	105.47	105.64	106.22	105.68	111.65	107.61	102.39	105	107.75	105.96	105.51	104.34	107.89	106.62	107.51	107.25	109.23	102.66	103.61	107.09	104.45	108.87	110.76	110.97	107.64
101.56	100.95	101.06	104.49	100.61	102.95	100.11	99.06	98.839	101.21	95.596	101.22	103.62	96.892	103.29	103.28	98.233	100.38	96.485	97.247	101.04	102.18	101.34	102.08	102.18	100.21	104.04	101.55	97.995	93.695	103.99	101.85	99.377	98.123	102.03	99.947	99.808	104.5	101.57	98.24	99.129	100.77	102.9	102.09	99.799	101.67	99.361	96.824	94.719	102.94
103.8	108.11	104.28	108.86	105.46	107.1	104.13	104.94	106.14	101.74	106.06	108.12	103.61	105.99	104.45	110.44	107.84	108.01	108.39	108.46	105.98	106.66	102.24	105.27	105.52	106.79	108.09	107.35	102.64	108.34	103.28	105.6	107.73	106.66	104.56	109.07	107.72	110.01	102.51	104.49	100.32	105.11	107.2	113.42	103.44	103.33	105.97	104.11	105.63	102.74
107.21	105.16	106.84	106.4	106.71	109	106.4	104.84	105.55	106.69	110.44	109.15	105.4	108.35	104.64	109.17	109.93	108.12	109.65	107.36	106.43	105	106.84	110.27	108.93	105.69	105.64	102.62	100.4	109.27	106.04	107.41	107.15	108.68	105.76	104.54	107.22	108.58	110.49	108.86	102.3	106.91	107.33	105.63	104.5	106.7	103.59	110.21	103.76	101.52
103.69	101.67	106.98	102.69	96.813	101.55	98.173	102.55	101.47	98.256	104.47	99.797	102.52	104.58	101.15	99.431	98.985	99.576	101.3	100.51	101.1	101.24	100.65	104.06	101.42	96.359	100.58	99.577	102.72	100.64	104.26	100.48	102.65	100.46	104.8	102.67	99.465	102.44	98.645	101.74	97.995	100.78	101.65	101.69	104.27	99.368	99.011	103.46	99.679	99.765
98.861	97.268	95.849	97.525	95.663	95.402	102.7	98.491	100.34	99.968	100.62	99.325	97.517	94.87	99.75	99.572	93.812	99.498	95.958	96.956	93.316	98.283	96.603	96.935	101.97	95.814	102.08	99.157	96.827	96.199	100.03	98.968	95.899	98.026	98.689	96.63	95.764	96.009	101.51	97.156	92.263	97.151	94.862	98.224	100.09	99.43	96.758	91.911	98.814	99.98
111.67	106.12	107.99	107.36	107.22	108.31	110.15	106.79	107.09	112.04	112.06	109.01	109.49	106.9	109.34	107.91	105.61	109.47	107.09	110.87	108.69	108.61	111.99	102.75	107.1	106.45	107.67	108.77	111.64	106.88	104.82	108.16	107.06	105.52	107.93	110.31	106.19	110.76	108.05	108.89	107.9	109.11	106.4	109.08	105.24	109.13	105.5	110.9	106.5	107.61
105.51	109.39	105.81	105.57	105.45	106.36	107.87	110.28	107.88	109.32	105.89	107.94	104.42	110.82	105.72	109.02	106.48	106.69	105.29	108.45	107.32	106.07	108.39	106.1	105.89	108.62	105.53	103.42	110.56	108.03	104.39	106.39	110.15	108.44	108.5	107.29	104.02	106.61	106.16	109.29	110.67	108.18	107.45	106.08	113.01	107.88	107.58	105.67	110.06	102.08
110.3	107.46	108.77	104.62	104.72	110.3	107.27	107.42	105.54	110.83	107.25	111.67	104.94	112.15	106.39	103.32	107.06	110.21	108.64	108.12	111.31	106.56	106.64	108.92	108.51	107.82	107.17	109.87	111.6	110.7	108.65	112.73	103.49	105.02	108.77	108.8	110.78	105.8	106.58	107.37	109.85	106.97	111.58	113.01	109.74	105.78	108.57	106.4	109.87	104.93
111.79	106.04	107.16	109.7	109.95	109.08	108.5	112.45	107.69	104.75	109.69	111.39	111.17	113.22	107.79	107.2	107.42	108.91	108.51	107.29	109.06	108.4	111.95	106.49	106.06	109.92	108.82	108.52	113.59	111.15	111.67	106.04	106.04	107.1	106.29	107.96	105.18	108.13	110.36	106.88	108.38	106.14	106.29	109.55	105.99	109.01	106.74	106.32	108.78	109.81
104.25	104.61	105.24	106.88	104.12	109.47	107.58	109.74	113.13	107.22	103.76	111.47	105.51	109.8	105.5	107.5	104.98	109.75	108.84	109.69	105.69	105.39	108.15	101.92	104.75	105.29	102.34	103.96	105.43	104.94	105.39	106.61	104.41	104.76	103.79	109.89	104.65	103.27	106.94	109.02	104.06	105.75	106.22	104.37	106.05	102.99	104.08	108.97	105.38	106.99
108.38	104.38	107.37	109.97	105.78	106.03	108.39	110.68	105.65	105.46	108.8	106.53	106.31	104.47	106.07	106.36	99.664	108.06	110.46	102.75	105.39	106.44	105.03	107.36	106.68	107.7	108.53	107.7	106.1	101.61	104.73	106.92	112.37	103.3	102.36	110.05	109	103.61	110.06	103.92	108.46	103.65	107.28	108.8	109.63	100.71	104.23	106.11	106.6	111.13
103.85	108.19	113.74	104.98	100.97	104.65	109.25	108.59	103.94	101.35	112.11	102.82	107.57	107.57	104.88	106.4	108.62	109.43	108.88	106.73	104.28	106.52	108.77	103.62	109.84	105.74	104.9	106.85	105.28	106.16	105.98	107.02	105.02	109.03	108.96	104.89	107.52	107.81	106.59	105.83	107.92	107.52	109	106.97	107.27	109.23	104.69	110.71	108.75	107.3
106.72	108.83	107.17	107.52	110.14	109.55	107.35	110.91	106.36	112.93	109.25	110.14	110.51	110.24	113.38	109.48	110	105.92	106.16	107.71	107.66	107.6	109.8	102.41	109.73	107.93	107.64	112.43	104.8	109.39	110.69	113.97	110.42	109.94	107.43	110.07	112.42	108.07	110.63	108.34	107.24	108.96	109.96	109.71	105.58	107.85	110.09	107.51	108.69	105.8
111.12	113.91	108.87	113.17	106.91	110.79	112.58	108.9	108.59	111.39	109.06	111.23	110.69	109.56	115.36	112.84	112.17	110.21	109.83	109.78	112.11	113.47	107.24	110.91	108.73	113.81	108.66	114.09	113.52	106.39	111.3	110.17	111.73	114.88	114.04	111.79	108.66	118.74	105.16	111.17	114.78	106.31	109.87	112.98	107.67	109.63	108.66	108.94	109.8	109.37
95.896	100.8	102.62	100.4	95.459	102.69	95.474	101.74	98.952	100.72	96.544	99.896	101.58	97.873	95.521	95.245	101.55	101.61	98.914	101.45	101.26	95.006	98.955	100.57	93.942	99.07	100.23	100.06	97.588	102.3	100.03	99.237	100.01	102.16	97.813	94.615	100.58	102.33	101.42	95.228	102.68	98.084	100.72	101.69	97.655	100.83	103.1	98.718	96.947	97.123
103.13	102.72	97.928	100.81	93.309	100.84	102.57	101.63	97.735	105.05	100.15	102.79	101.71	100.91	102.2	101.01	100.58	100.81	100.46	99.632	99.264	99.862	103.48	100.56	96.945	100.27	97.231	99.335	102.14	103.34	100.77	96.106	93.845	101.21	98.078	103.5	96.095	99.671	104.4	101.29	99.134	99.018	102.98	104.07	101.32	104.46	103.68	98.178	102.32	99.702
101.43	99.527	101.41	98.932	99.087	101.23	101.16	100.31	102.86	101.48	100.76	102.71	99.428	98.598	100.27	101.75	94.648	101.67	100.73	100.8	98.387	101.49	100.7	105.2	99.064	105.05	99.881	99.368	98.98	101.67	100.95	98.76	102.06	102.6	101.65	99.698	99.202	95.624	102.67	102.07	100.2	102	90.933	98.919	103.8	97.057	101.34	100.78	100.15	102.63
106.16	105.69	108.4	103.97	104	105.99	107.89	108.3	108.58	106.4	104.38	110.6	107.02	106.99	106.58	101.9	105.33	105.13	106.69	104.05	100	104.22	103.4	106	100.67	105.09	104.46	107.67	105.3	105.54	108.29	106.52	99.97	105.28	107	107.13	103.36	109.42	108.22	108.07	102.89	102.64	109.57	105.38	107.98	107.08	103.97	104	106.17	105.16
106.27	107.37	109.83	107.1	109.43	111.21	108.7	107.34	107.28	112.3	108.46	108.82	106.71	103.41	107.77	109.75	107.79	105.95	110.34	110.73	103.75	110	110.05	109.15	108.1	107.48	108.09	110.74	114	110.94	110.88	109.74	109.44	106.77	105.59	106.34	106.56	111.17	107.68	104.55	106.82	107.61	107.08	107.42	105.82	109.27	108.58	111.89	108.8	106.95
109.67	107.13	110.77	107.54	104.79	112.14	105.64	109.02	107.24	109.87	108.31	112.95	105.07	110.86	111.39	113	107.82	117.64	103.46	110.61	107.87	111.75	111.04	106.75	107.61	107.83	107.9	108.17	109.89	113.08	108	109.64	109.35	111.47	111.11	106.35	112.8	106.09	111.48	109.09	111.7	107.77	107.72	109.22	106.21	110.31	106.41	109.01	115.8	112.74
105.87	106.11	103.18	107.5	105.14	104.93	104.39	104.42	104.03	111.38	102.19	102.79	103.6	107.81	103.83	106.94	105.81	104.75	108.76	107.44	103.87	109.7	102.95	108.79	103.09	108	108.91	105.4	107.85	105.66	106.11	108.76	108.28	108.1	106.07	107.55	104.7	108.76	109.25	111.91	107.86	104.42	104.3	109.12	104.94	104.51	109.07	103.63	107.22	106.3
96.263	101.13	99.188	100.18	100.59	96.604	100.84	104.26	100.06	99.063	97.132	100.34	99.129	104.36	101.96	99.132	101.47	100.4	104.49	103.96	102.7	97.03	100.28	100.03	98.535	99.566	100.86	102.73	101.06	101.69	99.185	102.92	102.07	101.1	99.026	99.841	100.55	100.53	97.533	98.221	100.14	99.04	97.552	101.36	99.835	102.46	96.792	99.034	99.352	101.4
109.84	108.04	109.33	107.34	106.39	110.26	103	110.19	106.71	109.04	110.25	111.54	113.63	108.42	110.29	110.15	112.71	112.89	110.65	108.12	109.25	107.44	114.59	108.96	112.79	106.53	104.4	109.29	108.17	115.82	105.53	109.06	105.25	107.98	105.76	109.35	111.72	107.41	107.7	107.71	109.15	108.26	107.25	106.42	107.04	106.4	108.84	109.12	110.54	105.74
99.031	101.29	97.929	97.49	100.56	99.483	98.066	102.43	100.9	101.29	98.846	100.91	99.048	98.201	101.39	98.81	98.279	101.72	96.927	99.121	101.81	96.396	99.257	104.23	96.29	100.57	102.37	94.653	100.3	98.372	99.935	103.06	97.836	101.47	98.912	100.83	103.63	102.49	95.889	99.402	94.25	99.941	99.571	92.587	101.09	102.81	104.93	103.05	97.799	95.89
99.295	100.94	100.31	97.647	102.16	101.17	101.07	97.84	95.933	95.34	104.03	101.53	100.2	102.36	101.75	99.515	103.3	98.988	102.05	101.28	101.13	98.03	97.138	98.296	103.47	100.29	100.69	99.063	100.87	99.421	101.46	101.26	103.74	98.591	99.421	98.304	98.088	99.827	106.3	104.64	101.87	97.568	97.443	104.27	101.18	101.85	105.21	102.01	97.785	101.16
109.15	113.84	109.75	112.11	110.35	106.06	105.12	108.36	108.06	109.56	103.1	108.15	108.8	106.33	102.85	108.37	103.93	108.9	108.01	106.55	115.2	104.83	107.87	111.64	109.59	108.85	110.68	108.6	107.27	108.28	109.91	114.08	108.95	106.29	111.9	108.21	110.77	110.18	107.84	111.79	106.89	105.68	111.42	107.68	104.86	109.39	109.16	102.53	107.03	111
97.319	101.2	99.669	98.819	102.96	102.27	105.12	99.499	98.639	100.29	100	98.929	98.471	101.48	98.18	101.46	99.02	99.394	101.49	98.141	101.47	97.39	101.35	102.64	102.29	97.649	100.13	103.52	101.7	101.44	101.04	104.01	101.68	97.099	99.473	98.82	100.97	101.28	98.795	97.235	96.768	100.7	98.081	100.81	101.22	101.09	103.56	102.62	97.238	102.8
105.67	110.97	106.91	108.51	107.54	106.82	106.61	106.02	114.43	105.58	110.12	107.22	107.01	109.71	107.41	109.55	108.52	107.31	104.43	102.99	109.49	106.24	111.37	108.16	106.76	107.66	107.38	108.01	109.19	111.45	107.05	105.71	107.94	113.09	107.28	105.66	108.98	105.94	106.17	106.39	110.92	107.75	105.91	105.19	109.34	106.37	106.41	107.9	105.39	105.5
106.8	105.76	104.99	109.81	104.01	107.59	106.99	105.6	112.25	104.91	107.56	111.99	105.69	110.77	109.41	107.16	109.31	105.71	107.02	109.18	105.87	107.66	105.3	107.56	105.58	109.9	108.04	108.65	106.3	107.39	109.45	106.48	111.25	109.65	107.6	105.22	108.01	110.74	108.51	109.93	109.63	108.64	109.26	107.83	111.24	104.63	104.79	108.64	105.98	108.09
112.01	107.44	105.91	107.93	112.57	112.12	109.01	111.12	108.68	104.05	108.94	109.52	110.7	107.6	108.01	111.75	104.94	109.79	105.81	111.58	110.01	105.74	108.46	105.08	103.63	114.15	106.42	108.02	112.64	108.95	106.6	109.21	109.49	110.12	111.7	107.67	106.06	111.44	106.5	107.59	105.95	109	110.82	107.28	109.05	108.76	105.68	110.4	108.67	107.24
108.31	104.76	108.34	111.79	108.44	107.92	108.26	106.37	112.81	107.67	109.61	108.17	104.64	107.83	105.41	104.08	103.27	110.17	104.99	109.33	106.81	111.35	102.04	107.63	108.6	111.9	110.05	106.66	109.33	112.63	103.75	109.22	106.14	110.61	103.34	110.57	110.57	108.99	104.8	110.13	107.65	108.29	101.13	111.21	106.85	110.37	107.14	106.88	102.55	104.06
102.87	107.21	106.22	104.69	104.21	104.28	103.98	105.46	103.11	106.46	103.56	107.36	106.14	105.03	104.63	107.73	104.71	105.65	103.69	107.08	104.62	104.72	104.09	105.5	105.18	108.13	104.57	108.91	107.9	104.62	106.25	102.93	99.154	107.32	105.28	100.78	105.83	102.96	106.45	108.24	103.12	104.85	107.72	103.66	107.37	102.63	102.4	105.22	103.54	106.84
105.17	105.12	106.13	106.1	104.82	109.44	109.31	109.8	105.75	99.716	102.47	109.9	106.76	104.29	109.51	108.77	109.07	105.49	104.1	105.85	106.13	108.46	108.56	107.58	107.78	108.01	110.5	106.67	107.93	100.99	105.85	108.77	111.78	110.34	109	102.61	106.98	105.74	104.24	111.55	108.62	106.06	106.68	100.89	107.95	106.55	104.3	105.71	104.05	107.02
105.06	104.51	104.91	103.68	107.74	104.91	106.92	107.96	103.17	106.42	104.47	103.78	107.02	102.05	106.82	108.26	104.45	104.83	106.21	104.67	99.515	111.71	106.46	104.05	105.36	105.07	106.24	106.27	109.72	106.22	104.53	106.34	107.14	107.38	106.45	109.33	102.48	108.44	105.79	108.85	103.63	102.55	104.81	112.92	107.66	109.23	106.14	105.68	103.42	107.62
107.44	107.2	107.28	103.56	105.27	106.25	107.75	108.51	105.27	104.09	107.88	105.43	105.67	103.18	107.37	104.47	105.22	104.95	100.38	104.31	103.11	108.19	106.72	105.59	101.73	107.9	102.2	105.75	104.96	107.27	106.58	104.19	101.09	102.43	100.69	102.93	103.38	108.29	109.07	106.6	101.82	109.93	106.37	103.88	102.02	107.71	107.86	103.41	105.05	103.68
98.298	96.311	97.109	100.37	100.6	100.37	99.971	100.09	98.116	97.588	102.49	100.13	100.11	99.349	99.662	91.854	94.576	97.648	96.957	96.201	97.976	98.17	100.76	94.099	100.47	98.252	100.09	96.925	100.63	98.834	100.27	95.271	98.801	96.604	98.642	99.278	98.203	99.537	102.9	96.771	96.579	96.088	99.01	95.38	99.998	99.534	99.441	98.833	100.5	100.36
104.53	103.54	108.81	107.8	104.45	103.52	105.2	106.37	105.45	107.78	104.43	109.56	103.86	103.01	108.31	102.56	109.07	107.16	106.07	107.65	102.22	105.6	107.07	107.48	109.06	107.78	103.99	104.71	105.44	103.03	105.86	108.68	105.5	109.17	106.77	102.2	104.35	105.85	104.02	105.82	102.98	104.69	102.19	107.45	106.5	111.01	104.87	101.5	108.96	104.28
98.946	106.22	104.46	103.15	100.97	105.93	105.97	110.51	107.88	103.17	106.43	107.88	105.98	110.42	110.74	107.62	106.83	110.09	105.2	103.51	108.12	101.77	106.31	112.69	105.01	112.4	112.99	105.99	109.28	110.11	110.81	102.29	105.96	106.08	107.4	105.02	107.1	106.49	107.19	107.63	107.97	106.17	104.12	102.57	107.21	105.03	108.35	108.59	105.16	103.88
105.63	107.85	108.09	110.05	110.29	107.94	110.93	107.89	107.44	107.4	103.47	112.06	108.87	106.14	107.35	107.71	105.71	111.56	108.38	108.27	104.88	107.96	111.29	107.39	109.64	109.77	110.97	112.35	114.07	114.27	107.61	107.92	106.98	108.05	108.08	107.84	112.64	103.35	106.39	105.23	107.43	109.43	108.35	107.45	113.05	106.26	107.01	107.89	107.61	104.88
102.54	104.34	105.42	111.06	104.94	105.34	107	105.08	101.19	106.64	106.06	106.1	108.09	106.86	108.03	106.08	103.51	100.28	101.73	104.41	107.17	103.15	104.92	103.51	100.08	106.73	103.61	104.81	106.23	104.61	106.19	107.22	109.63	107.07	103.44	105.33	106.23	110.83	107.18	105.67	104.48	102.67	107.29	104.32	105.89	103.76	108.15	106.74	107.22	105.13
97.082	97.752	97.355	98.593	97.7	98.373	97.715	96.491	101.76	92.386	98.845	95.334	98.392	96.672	99.176	97.91	96.768	97.226	101.74	99.66	100.43	99.216	98.158	102.21	100.1	100.47	95.073	94.535	97.24	99.301	95.53	98.144	95.155	97.836	99.141	103.17	98.817	99.463	95.762	98.765	96.326	99.681	99.777	99.035	98.928	97.969	98.951	95.401	102.61	97.976
105.76	104.4	109.14	104.48	105.76	108.61	107	106.25	105.66	104.82	108.23	111.65	103.59	108.9	107.44	101.02	107.68	108.41	105.64	107.46	108.6	102.83	106.75	105.66	103.36	107.93	101.53	105.25	108.56	104.04	101.19	108.7	108.94	104.66	103.9	103.57	105.98	108.22	106.63	111.18	105.2	104.65	104.16	108.19	105.92	105.95	106.43	104.9	104.78	105.27
98.169	99.968	100.38	97.28	95.924	96.343	93.545	99.122	94.159	96.515	98.69	98.054	95.746	99.753	94.689	94.75	98.868	98.519	94.775	106.3	92.651	99.492	100.36	95.006	99.88	95.628	100.88	100.35	102.89	93.136	99.413	99.881	99.672	95.081	97.221	98.538	96.231	97.281	97.875	97.915	99.919	101.88	93.763	96.593	98.427	96.938	98.298	98.223	94.966	100.01
102.65	98.847	106.05	100.49	99.445	96.579	102.72	101.3	100.95	102.04	103.8	101.5	105.92	102.27	100.03	101.22	99.903	101.76	102.14	97.976	95.917	98.426	103.59	102.93	103.86	99.43	97.355	98.185	105.33	101.3	99.741	99.032	101.33	100.02	99.646	97.732	103.53	99.111	101.62	100.63	105.21	103.36	97.931	104.89	99.934	99.444	98.213	101.18	98.089	102.67
101.94	99.424	101.22	101.48	99.439	98.618	100.65	103.04	104.01	100.98	101.92	98.99	98.317	104.3	101.41	100.93	100.94	101.85	103.96	102.78	102	103.14	102.16	106.41	98.905	98.712	100.84	102.27	101.3	104.32	106.31	101.99	102.38	98.192	99.239	104.24	100.85	101.03	103.51	101.22	99.244	97.863	102.97	100.19	100.12	99.006	100.17	98.391	99.559	103.65
106.16	106.53	107.19	110.06	110.81	104.44	110.33	109.31	108.78	108.1	112.07	108.09	109.17	108.71	105.79	107.8	109.8	112	105.07	103.37	107.34	106.58	110.47	106.37	110.64	108.18	109.12	108.44	108.68	109.58	109.39	108.01	109.81	111.26	106.78	105.9	112.9	110.27	106.5	108.13	111.36	103.78	104.82	110.13	105.51	106.85	105.33	110.11	106.23	106.61
108.91	108.13	109.01	106.19	108.82	105.04	98.744	109.93	107.15	108.29	108.16	106.64	106.87	108.24	104.59	100.14	107.52	106.95	107.33	107.89	104.9	103.41	108.18	106.43	104.62	106.77	102.39	103.02	103.91	106.19	107.98	108.72	109.45	106.64	106.51	106.56	100.1	104.78	105.93	103.83	110.08	107.37	107.35	107.88	105.07	105.49	102.67	106.89	106.48	105.4
100.38	100.8	108.5	100.7	101.24	100.9	100.4	107.23	102.12	99.147	103.72	102.34	102.38	100.92	103.47	104.44	102.59	103.2	106.09	109.31	100.53	99.893	104.08	104.36	103.23	102.75	103.23	105.55	102.97	99.893	101.91	103.24	108.47	101.91	103.6	101.82	99.935	106.74	101.29	97.618	100.98	101.93	104.64	103.09	104.11	100.49	101.58	104.73	100.34	103.69
106.88	108.9	103.09	103.65	105.96	106.7	106.1	106.82	106.15	107.46	103.41	104.3	111	110.14	103.13	107.23	104.8	103.16	104.57	106.22	104.13	104.53	102.52	109.72	104.16	113.61	106.65	112.21	106.42	104.81	105.8	103.14	103.82	110.38	105.8	108.78	109.02	105.06	106.39	108.11	104.89	108.33	110.95	105.88	109.92	106.38	105.26	103.76	104.8	107.33
109.08	109.05	104.95	104.79	104.9	105.82	105.74	103.39	105.48	103.99	100.36	106.8	105.94	105.91	108.59	106.98	104.66	106.14	107.16	106.39	104.21	100.01	108.62	99.694	106.32	101.97	103.08	106.22	102.09	108	109.12	107.03	105.87	101.09	104.98	105.11	107.95	107.65	107.24	108.82	106.86	111.1	102.36	107.5	103.71	108.74	105.18	109.81	108.82	105.65
96.615	97.865	104.19	100.87	100.21	100.92	99.885	102.94	105.28	100.27	98.111	100.12	94.842	97.253	101.86	101.04	102.87	98.783	99.342	96.312	100.01	100.98	99.431	101.24	98.022	99.88	104.71	98.123	101.7	100.89	103.32	103.21	100.84	99.847	94.65	97.233	100.23	102.76	97.142	99.822	99.817	99.051	100.43	96.736	100.42	102.11	99.725	101.44	101.4	100.5
98.044	97.361	99.451	98.008	97.177	99.184	100.87	99.261	98.867	99.876	99.07	100.28	97.85	97.453	98.723	100.44	99.373	98.271	100.05	97.866	99.792	102.65	98.988	99.779	92.23	102.11	97.472	97.921	94.784	97.455	95.5	98.079	96.239	95.594	96.769	96.717	93.16	96.633	98.35	98.609	97.065	95.707	97.713	95.086	97.251	105.6	98.755	96.942	99.14	102.7
109.06	112.6	110.87	111.33	109.26	107.76	110.1	109.52	114.77	110.94	113.09	109.27	112.26	112.49	109.85	110.7	114.93	108.81	105.75	111.22	111.37	106.65	109.28	114.39	113.58	110.96	113.49	114.42	113.93	108.92	108.61	112.01	112.58	109.75	107.87	112.93	110.43	113.98	110.52	110.8	108.96	111.03	111	109.11	108.89	108.92	111.17	109.11	111.39	111.18
101.93	98.721	101.45	99.293	103.89	103.86	101.01	102.43	101.97	97.901	98.16	97.977	102.73	101.05	100.4	100.82	103.33	102.87	100.86	98.703	96.917	97.926	101.21	99.956	106.55	102.9	101.1	100.65	102.64	99.461	98.865	99.67	99.447	102.41	97.934	96.461	99.998	100.55	100.17	102.72	102.61	96.008	98.089	97.205	98.241	99.433	101.43	99.449	97.309	101.56
114.14	103.21	109.13	106.49	107.93	107.93	105.42	108.08	104	105.61	112.43	107.67	106.07	109.9	107.33	109.29	106.78	103.49	107.93	106.14	110.16	110.53	104.72	102.04	107.56	106.81	105.68	106.15	102.14	108.13	102.87	109.23	107.85	108.14	104.54	109.8	103.28	102.62	104.19	103.71	109.97	104.75	108.9	107.04	107.2	107.73	106.56	108.29	103.28	104.8
108.95	112.19	107.96	110.11	109.01	106.46	111.25	108.59	111.56	108.8	109.71	110.47	110.83	107.79	107.31	108.85	105.28	109.49	107.12	109.31	110.99	112.88	108.52	107.6	106.25	106.48	106.25	109.64	106.41	105.64	107.67	108.23	106.32	108.01	112.67	108.06	101.82	108.33	106.79	110.74	108.08	107.59	106.62	107.54	107.21	109.95	108.82	109.43	114.04	107.41
110.55	106.04	110.28	107.49	110.05	109.9	107.24	109.61	106.39	109.84	106.72	104.54	106.4	107.18	106.3	110.25	106.49	113.5	110.93	109.94	110.34	109.75	115.71	102.98	104.96	108.86	107.19	109.79	108.82	110.91	107.2	105.64	107.86	112.13	106.18	110.38	111.49	108.17	111.15	113.42	106.69	108.69	105.84	108.1	105.78	110.3	108.6	111.11	107.43	110.13
101.87	105.68	107.91	103.41	109.99	108.47	106.04	105.88	99.468	104.56	109.87	104.83	105.08	104.13	104.8	104.49	107.26	104	105.9	107.77	106.71	103.47	106.45	108.19	106.97	103.18	103.79	105.67	103.28	105.68	102.94	106.93	104.61	104.89	108.96	110.18	103.65	106.29	104.6	104.95	102.8	108.3	104.6	106.61	102.87	106.16	105.07	107.33	103.59	103.57
100.61	101.95	96.065	100.03	100.72	103.66	97.439	102.52	102.14	96.952	97.739	103.61	97.733	97.971	100.42	103.2	103.06	98.957	100.66	98.789	100.02	99.316	105.82	102.73	100.34	98.028	95.18	103.17	99.448	92.178	100.32	100.5	102.58	100.06	97.807	101.26	102.57	101.15	96.236	98.196	101.7	96.783	100.89	97.838	101.54	97.426	98.363	101.07	96.977	96.998
111.38	110.38	111.77	111.13	109.75	111.21	108.86	111.91	111.15	108.59	111.87	107.71	110.22	111.4	114.69	107.54	114.95	110.33	110.25	107.39	108.13	108.46	115.97	112.45	108.28	107.89	110.62	116.22	108.51	113.28	107.36	110.1	110.78	109.84	113.65	109.51	110.52	110.89	111.81	105.42	113.66	111.53	110.6	112.85	109.66	111.74	110.95	112.29	109.17	108.53
103.63	102.49	105.73	107.57	107.64	102.77	101.44	103.94	106.41	106.15	101.23	102.26	105.82	105.4	108.96	108.27	107.5	103.8	99.6	105.49	106.63	101.55	101.61	105.74	106.4	105.79	105.04	108.51	105.1	106.8	104.4	105.45	103.02	105.43	109.58	102.8	106.47	103.28	105.82	108.78	105.74	104.15	103.88	105.28	108.1	106.46	108.17	107.08	108.54	113.9
106.27	109.78	108.25	108.79	107.85	107.86	106.98	105.92	102.31	105	105.52	107.54	106.87	108.16	113.27	106.54	103.81	110.6	107.05	108.07	106.32	109.04	109.19	112.63	104.46	107.29	108.41	107.58	104.2	110.3	108.93	104.43	111.1	107.8	109.15	108.29	103.87	110.48	109.32	107.52	107.57	109.87	109.28	108.38	107.84	107.23	108.47	108.97	105.49	107.5
105.92	104.61	104.08	103.18	101.22	106.5	103.19	101.15	102.07	105.92	103.77	108.48	106.52	105.09	108.97	109.06	104.69	105.13	107.4	105.3	104.1	105.39	104.28	106.59	104.82	107.25	106.17	102.26	105.15	104.66	107.9	104.52	104.32	106.84	106.92	101.81	107.19	107.45	106.26	104.49	105.26	106.05	104.76	106.94	104.58	103.8	106.41	105.63	97.932	104.96
107.76	105.18	108.19	108.67	109.19	108.2	109.26	109.64	106.1	109.51	108.4	106.43	106.76	107.26	106.16	110.59	104.44	111.81	108.34	105.67	110.02	110.52	111.93	107.72	115.48	107.48	107.07	107.54	107.13	113.02	113.46	111.09	109.71	103.34	112.39	110.74	108.38	106.42	108.33	111.03	108.52	110.27	105.24	110.05	105.25	107.88	106.78	107.89	109.3	102.2
108.26	104.09	107.59	111.98	105.05	106.1	99.465	104.76	99.849	105.56	107.11	102.94	105.09	108.7	102.23	105.38	106.18	106.27	105.34	106.76	104.41	106.69	104.51	107.4	106.35	108.29	106.19	106.63	105.7	105.83	108.25	111.82	107.44	106.79	108.42	107.08	107.2	106.62	102.2	108.49	106.95	109.08	98.629	106.1	104.4	105.84	105.31	105.57	104.01	102.84
99.102	96.348	96.555	97.524	93.547	98.328	98.532	99.572	94.229	97.128	96.607	99.135	103.8	97.851	95.175	96.694	96.588	90.183	99.694	96.072	97.157	95.189	94.838	97.163	96.881	100.12	102.56	96.641	93.868	93.406	100.59	96.945	104.34	96.375	98.878	99.515	96.526	98.084	97.316	96.215	97.663	96.89	98.426	97.426	95.448	101.06	100.01	99.439	98.637	98.665
105.04	107.64	104.71	105.19	107.29	104.48	102.92	108.52	106.6	107.72	103.98	106.13	104.79	110.05	104.48	109.34	104.09	103.56	102.6	105.9	104.69	101.71	104.36	104.2	105.92	103.19	107.1	101.22	112.01	102.61	104.37	100.97	108.97	104.67	102.83	106.79	107.15	104.61	102.99	104.45	104.65	105.91	105.73	109.13	101.86	105.2	102.15	113.45	107.87	108.26
107.69	107.76	104.16	105.82	105.67	105.01	99.538	107.15	104.29	106.96	100.14	110.46	100.13	104.62	102.54	104.37	106.12	104.59	107.93	109.91	105.85	105.57	108.12	109.44	111.04	102.11	102.53	107.44	105.79	105.64	106.12	104.25	104.45	106.45	111.46	105.68	107.63	106.7	106.13	107.76	102.65	104.88	107.31	102.27	105.87	106.03	102.38	103.47	109.78	105.53
105.55	107	108.15	106.68	102.55	106.6	102.71	105.31	104.85	104.86	103.86	109.09	106.51	107.7	101.84	107.11	106.91	108.54	103.57	106.04	105.05	104.74	104.41	104.7	103.8	107.18	105.5	103.36	102.79	106.42	104.17	108.14	103.85	103.8	105.24	105.58	106.78	106.42	104.32	107.42	105.15	107.03	108.49	106.43	102.28	105.08	107.08	106.3	106.79	109.18
101.64	104.56	100.15	104.62	105.12	100.97	96.045	99.689	97.539	99.996	99.269	101.85	103.06	99.872	100.71	101.98	100.55	104.27	100.69	99.78	97.351	102.46	96.858	96.304	103.13	102.1	101.21	102.64	100.57	102.7	100.38	102.7	101.04	97.156	100.97	101.2	102.31	103.01	102.42	102.69	100.77	103.03	100.84	101.07	97.956	100.29	99.545	99.337	98.121	104.32
101.44	99.037	102.42	96.312	101.33	104.99	102.09	101.78	98.698	99.246	103	102.83	99.616	97.645	96.686	96.539	97.49	102.48	100.35	101.81	102.86	100.04	105.06	101.94	100.95	104.79	102.53	97.407	102.5	97.685	100.57	100.44	102.78	102.15	99.807	100.26	102.5	96.92	97.321	103.37	101.97	104.19	100.99	106.36	98.279	98.816	107.97	97.143	102.4	105.57
106.82	109.25	111.77	106.36	107.21	108.43	109.96	104.83	107.21	107.27	109.16	106.27	105.79	109.11	112.61	110.41	108.98	104.71	107.6	109.79	107.81	107.91	110.93	110.89	105.85	111.89	106.85	107.83	110.66	107.53	105.52	107.35	105.9	106.76	106.61	110.84	108.26	108.28	110.79	107.03	101.92	107.04	107.09	106.21	109.38	106.11	107.81	109.87	107.99	109.69
109.16	107.27	108.76	104.66	108.97	110.75	110.41	107.94	110.61	108.6	109.17	106.57	108.02	109	108.71	107.81	106.47	109.6	109.55	108	110.6	110.64	104.79	108.8	112.49	107.6	113.4	106.58	108.48	109.48	109.63	108.74	107.26	107.67	109.87	107.81	111.54	110.1	109.6	108.11	103.02	107.19	107.42	110.37	108.48	108.13	108.97	109.43	107.89	110.42
112.22	107.51	106.44	107.61	109.82	107.32	107.81	110.97	105.88	107.31	108.28	111.76	105.46	110.46	102.9	107.69	109.15	108.62	106.87	109.52	108.06	110.1	108.62	107.56	110.29	105.89	105.02	107.7	109.72	113.46	109.68	108.67	105.86	107.9	105.47	106.86	106.13	107.74	108.55	107.39	107.83	104.21	105.97	106.63	112.27	110.85	110.09	106.95	104.64	105.72
108.35	108.05	107.52	109.7	106.84	108.63	107.19	109.99	105.8	107.95	108.96	110.11	107.36	107.83	110.34	104.15	108.63	108.18	106.37	110.15	110.52	107.4	110.65	111.67	108.84	109.93	106.07	110.53	110.04	108.66	108	102.81	106.92	106.97	108.72	107.26	110.12	106.33	109.72	109.88	102.09	111.76	110.49	106.28	111.35	108.6	109.99	111.87	109.65	110.51
106.42	105.2	103.23	106.7	102.84	105.31	105.59	109.26	103.63	102.86	108.05	106.88	106.38	105.79	105.64	109.18	103.43	103.29	107.28	110.99	102.5	105	106.54	101.49	103.46	104.18	106.64	107.38	103.13	108.54	104.39	101.21	103.95	105.51	103.57	107.3	108.14	105.48	102.48	104.57	106.9	109.09	109.6	106.99	102.82	111.01	104.94	104.91	103.05	108.06
105.02	105.31	101.91	103.81	108.48	103.37	104.73	106.4	104.06	111.87	104.21	102.72	104.03	111.55	107.64	105.71	104.23	106.03	107.74	106.35	105.55	105.81	102.84	107.33	104.7	106.7	107.87	105.47	106.36	106.51	105.53	106.95	112.73	103.62	107.48	108.07	105.73	108.75	104.73	104.32	108.31	105.7	105.36	109.7	105.08	107.21	108.31	107.29	104.57	104.11
98.614	101.19	95.959	96.322	94.24	106.3	98.755	102.55	100.38	98.035	98.749	102.02	103.46	96.42	99.143	99.055	96.516	101.16	97.93	97.746	97.087	99.976	101.1	98.603	98.044	97.266	99.797	97.74	97.995	99.129	100.76	100.21	99.8	101.8	99.87	100.33	100.4	102.77	102.13	104.31	102.73	100.4	100.31	98.622	97.185	96.835	98.604	99.305	99.631	98.712
106.9	103.22	110.84	105.26	104.48	109.45	104.99	105.1	105.43	103.36	107.5	102.52	110.74	108.49	106.09	104.7	104.08	102.72	106.13	106.19	104	107.1	104.06	109.62	105.22	102.87	103.07	104.73	107.24	104.82	107.78	109.13	104.74	106.38	107.8	104.83	106.96	105.64	109.64	112.52	103.68	105.27	103.61	107.54	99.051	104.58	108.22	106.96	104.27	108.9
100.23	98.696	99.35	99.36	98.996	99.587	97.658	99.004	96.653	95.186	98.847	98.229	99.961	95.4	100.38	97.423	100.25	93.122	93.658	99.072	100.29	100.62	95.713	98.096	102.81	98.038	97.821	102.4	97.177	98.76	97.357	95.119	102.96	98.674	100.64	102.11	97.301	93.109	94.895	96.764	99.197	96.346	101.36	97.252	98.22	99.948	97.625	93.234	94.522	95.351
96.745	99.214	96.106	101.05	97.41	101.12	101.89	103.18	97.424	98.235	96.57	104.53	101.31	101.28	103	102	101.05	103.67	104.84	97.561	96.82	99.965	101	100.52	100.11	98.479	100.47	99.522	99.377	100.69	100.03	99.181	101	104.62	98.27	101.65	104.22	97.557	101.18	102.36	102.67	101.52	101.79	106.2	97.217	99.826	106.7	99.91	102.24	98.549
109.76	108.22	111.56	108.63	112.11	109.78	109.35	110.5	109.63	106.3	105.41	109.68	105.73	108.67	107.88	104.13	108.02	103.93	109.47	105.84	110.13	109.5	108.07	104.04	106.52	107.63	107.88	105.37	109.23	104.92	105.36	103.75	107.77	110.35	106.08	105.46	108.13	104.97	101.27	111.72	110.38	108.59	104.46	106.13	107.42	107.04	106.63	105.76	111	105.07
102.87	95.329	100.76	96.865	95.187	101.95	103.63	100.04	99.089	99.947	102.44	101.49	97.752	100.02	96.68	97.454	95.857	96.278	97.665	95.901	97.688	100.47	95.777	98.997	95.678	102.07	100.53	100.31	98.043	99.036	99.778	95.25	98.019	100.25	94.821	98.408	98.132	100.73	97.118	96.158	103.76	98.795	98.537	97.023	99.555	99.455	94.549	97.299	99.95	98.78
98.831	94.858	98.189	102.12	97.035	100.63	98.949	96.173	98.631	98.409	99.424	98.294	102.15	100.27	100.91	105.09	105.91	99.793	99.241	102.47	102.02	98.141	98.912	99.157	101.84	100.43	99.537	102.64	101	97.783	100.47	101.41	100.84	96.969	101.55	99.303	94.84	102.07	104.79	101.44	98.455	98.82	98.043	100.13	99.755	100.89	100.03	99.53	99.684	100.12
112.1	109.71	103.62	109.23	108.26	114.61	104.98	113.28	106.14	108.92	112.02	111.12	107.34	111.33	110.62	109.56	111.38	114.7	112.84	109.52	108.75	112.84	106.19	113.17	109.98	110.71	110.23	110.95	106.21	106.7	105.42	109.16	108.79	114.27	109.87	110.47	107.07	111.62	107.1	109.18	113.7	110.09	105.64	109.38	114.37	114.19	109.45	113.18	106.96	109.13
103.36	110.44	101.44	109.27	107.27	110.95	101.49	105.34	103.57	107.32	108.95	102.19	104.82	105.58	107.68	103.92	107.18	102.76	106.77	98.808	105.87	111.02	104.34	105.6	105.89	103.9	106.9	104.84	106.12	104.21	107.61	106.7	106.74	106.51	105.69	104.92	101.83	109.36	106.69	102.39	108.29	104.61	105.24	104.39	107.2	109	103.98	106.81	105.3	103.09
98.477	99.318	98.028	97.322	98.225	93.861	97.984	99.487	97.259	97.965	102.7	98.138	96.707	95.661	98.811	97.381	98.022	97.229	97.121	98.044	99.451	96.525	103.71	99.166	100.84	97.708	96.18	97.713	98.526	95.659	100.97	96.43	97.756	96.253	99.179	102.48	97.749	99.152	100.28	96.882	95.566	95.189	99.354	96.19	99.988	97.502	98.077	95.808	99.03	97.86
107.02	104.86	100.57	105.86	108.24	104.8	102.83	104.87	104.15	106.12	109	106.31	106.82	104.54	103.11	105.38	105.19	107.14	106.97	107.38	103.6	103.52	111.25	103.6	106.41	105.34	109.46	102.96	104.86	106.35	99.803	102.51	109.2	103.53	107.17	104.08	107.86	104.56	106.43	107.73	108.79	105.91	106.05	106.34	104.16	105.25	108.93	109.41	105.05	100.62
101.88	102.92	99.379	104.31	102.64	100.79	98.199	103.26	99.237	102.02	96.514	103.4	99.074	102.29	99.762	104.14	103.47	98.292	99.935	104.41	99.646	104.63	103.22	102.62	100.7	95.989	106.02	100.46	105.06	103.99	99.496	99.51	97.649	102.05	104.06	105.52	103.58	98.321	96.453	99.144	97.749	101.73	100.94	101.19	99.627	99.681	103.61	102.08	99.965	99.542
103.78	108.02	106.84	109.05	112.2	108.15	105.33	107.58	108.57	109.76	108.44	106.05	105.27	110.84	105.14	107.99	104.85	101.01	107.73	104.83	108.25	107.21	108.91	103.72	104.67	105.36	109.02	107.33	103.51	106.75	106.53	103.59	109.78	105.39	105.16	103.68	109.03	108.7	105.26	105.77	104.18	108.05	108.9	109.24	108.6	112.75	103.19	103.33	109.68	105.51
103.61	110.17	109.83	109.7	109.47	109.97	107.08	109.44	108.58	103.52	106.72	111.08	108.02	110.25	105.11	107.8	106.73	111.77	105.33	106.67	106.41	105.32	105.97	107.07	104.39	106.89	108.44	106.96	106.46	105.53	113.53	108.23	105.98	106.08	106.27	112.88	104.02	107.84	107.59	111.44	110.65	111.67	107.76	103.72	108.75	105.71	109.75	109.08	108.12	106.7
112.99	106.52	106.48	108.61	110.68	106.17	104.16	108.71	99.972	108.14	106.14	110.12	109.37	109.81	107.41	107.05	107.1	104.53	109.04	106.33	107.87	107.72	104.69	106.16	109.12	108.21	107.76	111.36	110.14	110.08	103.33	110.71	104.74	104.21	103.86	110.32	107.86	103.17	104.51	108.96	111.59	108.38	105.03	105.65	105.64	104.89	105.25	109.32	109.03	104.76
106.78	103.02	109.06	104.11	107.57	103.86	106.03	108.86	110.41	107.93	104.54	106.39	104.28	107.96	106.28	105.07	108.23	106.27	108.91	105.19	105.58	109.04	100.68	105.81	109.13	110.41	104.3	105.95	105.1	102.5	108.26	103.77	107.55	110.43	104.29	107.97	107.21	104.56	106.98	109.94	106.54	102.3	106.64	103.54	104.62	106.64	106.78	108.37	104.93	105.79
106.9	105.68	105.09	107.92	105.83	107.08	110.76	110.58	107.74	105.27	106.82	107	108.15	106.33	104.47	104.3	104.6	108.25	109.89	106	106.66	108.71	108.01	103.62	105.51	106.02	107.79	107.43	103.96	104.08	103.64	104.55	104.81	104.92	107.95	111.96	104.99	102.64	108.81	111.53	108.68	102.92	109.14	101.12	106.48	109.67	106.23	104.1	104.99	104.7
108.92	109.73	107.58	103.87	110.03	108.96	107.92	109.8	106.38	102.79	111.61	106.81	104.62	108.94	108.27	108.36	108.33	109.3	111.83	106.25	111.78	110.16	106.77	104.67	109.07	112.35	104.85	104.06	107.18	103.27	108.52	107.92	108.33	108.92	110.42	107.65	108.42	111.29	104.95	111.38	108.78	108.93	107.01	109.09	107.36	110.65	106.97	109.74	109.1	103.48
105.07	106.79	110.65	108.67	108.96	108.12	111.89	103.48	112.36	108.79	113.3	107.19	108.68	108.58	108.46	105.66	106.36	109.63	107.7	107.06	109.29	108.48	104.84	111.91	105.11	109.14	108.19	106.14	108.8	106.22	109.62	104.79	107.53	108.59	103.6	106.24	109.31	110.34	109.14	106.29	105.09	106.88	106.91	110.91	109.99	106.81	106.41	110.95	105.87	109.45
110.33	107.33	108.12	105.54	107.53	111.94	111.14	113.08	111.94	107.92	107.39	112.29	106.74	112.97	111.91	108.37	107.09	108.34	109.97	109.52	113.6	111.05	106.2	112.23	109.89	110.23	111.2	112.85	108.17	109.79	112.05	108.21	111.41	105.07	109.01	111.62	111.84	117.4	113.5	111.08	105.35	112.07	108.12	108.51	108.98	107.9	109.7	105.5	111.28	108.81
105.29	103.24	105.73	104.78	107.84	106.54	108.26	104.39	105.77	106.68	103.32	104.6	111.13	103.36	102.2	105.33	101.48	109.69	112.43	102.55	106.58	110.22	106.02	107.12	109.31	105.15	105.47	101.2	105.68	109.81	106.73	107.58	110.42	99.51	106.43	104.86	105.76	104.11	105.21	110.21	103.87	101.48	103.45	103.69	106.22	108.07	110.59	104.09	109.73	103.87
97.548	93.682	97.613	99.793	100.15	99.479	99.367	99.676	97.028	100.64	97.541	98.044	93.327	103.25	93.848	102.79	96.274	98.572	100.75	96.878	100.93	101.37	100.63	99.703	99.573	99.523	97.088	103.49	101.58	100.96	95.109	94.284	99.217	98.62	96.329	96.474	104.76	101.18	99.537	96.338	99.629	101	100.08	102.34	97.683	104.91	100.46	97.145	99.865	99.883
107.8	105.92	103.57	102.32	99.509	101.29	107.12	105.52	108.82	105.57	109.29	103.58	107.18	105.19	103.42	102.03	107.07	110.13	104.39	104.37	109.09	106.19	104.26	107.45	101.12	107.04	104.26	103.72	104.69	103.36	102.04	100.82	108.79	106.14	105.52	101.3	104.05	105.79	105.3	104.55	104.15	103.56	105.56	106.93	101.67	104.91	109.89	105.29	108.09	107.83
110.73	105.95	110.67	108.53	105.08	107.77	102.99	106.59	102.55	111.47	107.24	104.43	104.12	104.06	102.04	105.38	105.43	106.13	104.18	106.32	112.45	107.27	108.06	109.48	102.21	104.07	105.44	107.13	107.11	106.13	109.98	104.97	105.27	105.93	108.48	105.4	106.04	109.09	107.48	112.59	108.36	103.63	103.97	106.74	100.42	107.12	109.64	106.36	103.05	110.15
108.25	109.67	104.17	105.42	109.05	106.45	112.12	106.8	106.9	107.98	104.61	106.9	110.23	108.62	109.3	107.44	105.34	106.96	111.26	105.81	110.87	110.43	106.77	107.22	109.14	104.92	107.26	107.33	106.24	106.35	106.58	108.64	107.01	108.05	103.44	106.54	105.52	108.19	109.21	108.63	113.78	111.71	107.13	108.78	107.3	110.56	108.26	107.72	109.71	111.53
102.58	105.71	108.44	107.28	106.96	108.1	108.61	104.16	104.33	110.49	112.03	107.73	107.65	112.42	108.01	107.45	109.7	110.36	111.57	109.05	105.43	108.03	105.81	107.3	112.14	106.26	108.6	110.01	108.68	107.79	106.94	109.24	110.16	110.43	107.85	109.62	108.47	110.08	110.72	111.35	106.99	105.56	107.67	107.64	108.6	108.13	110.52	113.42	110.44	107.85
103.64	107.37	108.87	104.99	103.87	109.13	105.15	108.88	108.66	107.52	109.45	104.56	107.41	110.63	108.53	107.6	109.14	106.07	109.5	110.33	107.81	106.14	106.12	109.51	109.66	106.57	107.17	106.27	109.89	109.09	112.08	105.03	109.63	108.04	107.28	110.34	106.26	108.86	106.23	109.02	105.5	113.03	104.1	106.8	109.66	108.65	109.33	109.04	108.54	110.96
107.66	105.9	104.49	107.31	107.86	103.39	107.73	107.71	107.7	107.26	103.97	108.86	105.75	101.88	102.93	97.517	107.98	107.58	103.58	105.25	103.56	102.83	106.38	105.35	106.23	105.05	99.434	101.18	102.7	108.74	107.27	103.03	108.02	106.38	101.12	103.4	108.77	102.15	104.95	107.89	104.85	106.28	103.45	104.81	105.98	109.89	103.29	107.73	106.58	107.44
109.48	111	108.91	104.73	107.29	106.2	107.03	108.77	108.78	111.42	107.57	108.49	105.35	102.92	106.21	111.03	108.72	110.67	110.44	112.16	110.54	105.99	107.49	116.93	108.97	107.27	105.79	106.25	106.89	111.22	105.28	102.83	102.21	106.44	105.39	108.39	110.58	108.85	113.33	104.05	107.68	108.78	108.75	108.4	106.58	108.55	107.09	111.15	105.98	111.05
105.51	105.09	104.16	103.9	103.49	106.08	108.59	106.42	110.56	105.01	103.01	106.97	104.68	110.45	104.68	105.3	107.71	102.25	105.3	110.86	111.92	102.2	103.86	108.51	111.02	106.54	108.34	106.43	107.62	108.75	102.05	107.81	106.1	107.5	102.94	103.31	106.18	109.43	107.55	105.1	106.69	103.55	107.55	104.92	106.85	105.04	104.45	107.89	106.66	109.01
106.5	103.86	109.17	108.63	106.58	108.87	112.09	104.7	110.35	114.86	111.54	107.32	107.48	105.31	109.65	111.66	107.33	105.51	111.6	111.69	110.34	107.25	113.17	108.5	106.17	108.18	108.68	109.22	110.07	110.86	109.68	105.22	108.76	108.67	106.09	107.16	111.55	109.35	108.15	107.34	110.52	111.46	109.79	106.16	109.92	105.15	107.65	106.35	107.56	109.04
104.6	104.66	110.64	104.69	112.93	104.63	99.255	105.04	103.18	107.26	105.7	105.51	105.02	108.12	105.28	104.13	106.23	105.35	103.79	102.5	107.9	107.09	103.71	105.28	110.57	105.6	106.45	108.02	109.16	105.15	101.69	105.48	110.54	110.47	107.28	108.72	106.55	109.25	105.43	103.58	104.15	101.57	102.25	106.49	102.51	108.13	103.69	108.05	107.91	108.01
108.05	113.94	116.87	106.03	112.06	109.05	106.61	110.51	115.3	109.25	109.37	114.1	107.21	109.77	115.8	109.55	111.03	107.92	108.28	107.19	108.34	111.19	112.23	111.24	109.02	106.15	107.37	112.58	107.57	111.15	111.59	108.87	109.47	107.07	105.97	108.04	105.03	113.59	112.49	113.8	111.66	102.67	110.2	111.88	111.76	113.16	108.54	110.52	109.77	110.67
99.619	97.629	96.599	101.17	97.69	97.363	93.579	93.542	95.137	101.22	103.72	98.1	97.98	95.887	99.171	97.298	98.163	101.88	101.05	97.629	95.1	96.307	99.369	97.621	98.808	101.55	98.792	95.95	98.019	94.924	100.46	100.79	97.712	98.343	99.496	97.475	99.006	96.374	98.524	99.638	97.675	94.57	102.27	105.11	98.589	96.593	97.697	98.061	98.712	100.66
107.29	103.12	102.18	109.16	105.05	103.16	108.57	106.03	105.92	106.68	100.13	110.98	106.32	109.27	104.35	106.09	101.88	106.45	103.92	102.76	106.55	106.35	108.47	109.39	100.59	107.74	105.62	105.36	101	104.03	112.74	107.23	99.394	100.27	105.22	106.2	104.63	104.27	105.12	104.11	105.01	106.6	106.43	105.65	104.71	102.94	100.97	104.42	103.03	103.5
100.97	99.5	99.2	100.76	101.84	98.229	95.471	96.46	101.2	97.643	101.87	99.219	99.277	101.54	100.34	100.94	97.954	101.37	102.66	101.72	99.776	98.361	102.59	99.202	103	100.03	100.52	98.952	93.29	104.2	103.3	98.136	100.31	100.41	95.314	100.49	98.673	102.05	103.64	102.39	97.949	98.782	100.33	97.77	102.07	96.488	98.524	97.793	99.673	98.162
108.47	108.12	102.68	106.13	109.11	106.57	102.39	101.57	108.24	106.08	104.15	106.01	105.07	105.02	101.06	107.29	107.23	108.67	103.78	108.23	106.19	101.63	107.03	106.26	106.87	106.72	106.96	103.98	107.5	108.38	100.32	104.91	105.68	104.26	107.7	106.61	104.92	106.56	104.23	104.14	103.47	101.69	110	106.76	106.44	105.72	106.46	105.69	107.06	104.21
109.25	109.86	102.48	107.79	105.5	103.54	108.34	106.38	106.65	111.24	108.76	106.97	105.6	110.64	107.35	106.99	109.44	105.77	106.77	104.73	103.98	104.45	106.89	103.69	106.31	107.16	101.03	107.94	105.23	106.17	108.03	105.83	104.5	106.09	108.19	105.34	106.91	103.48	106.21	111.91	107.75	107.54	105.6	104.93	102.34	104.24	104.18	106.05	106.07	102.01
101.71	97.758	98.503	96.834	101.59	98.646	97.734	98.444	100.24	95.276	97.684	96.229	98.343	99.928	103.21	99.441	97.541	96.583	97.747	102.66	99.393	93.333	91.698	101.17	99.113	98.395	99.43	97.723	97.473	96.278	101.01	97.554	95.923	100.17	103.07	100.64	95.951	102.33	96.826	93.831	100.73	96.362	97.806	97.992	100.2	101.58	97.233	96.204	94.614	97.391
103.12	104.81	107.91	104.67	108.34	105.66	108.74	106.75	109.58	101.78	104.38	106.12	105.4	106.54	104.89	107.66	107.31	102.17	106.82	106.26	107.05	104.84	102.5	108.96	109.34	107.77	111.06	104.47	108.43	109.44	107.12	102.17	107.24	106.38	102.36	109.29	112.78	102.27	108.71	109.42	110.66	106.47	107.91	106.37	108.06	104.24	105.53	107.23	108.64	106.39
107.1	98.721	105.77	103.73	106.24	103.66	107.42	107.64	107.26	106.19	107.39	104.26	107.32	103.99	106.48	104.2	107.35	107.18	105.6	102.87	104.02	105.56	105.52	104.09	105.61	109.39	106.7	99.418	104.04	103.48	103.39	107.69	103.95	106.91	108.54	108.2	102.42	103.92	108.17	104.33	106.2	104.66	104.67	101.78	102.07	103.04	106.95	107.69	105.97	106.63
102.52	105.22	105.75	107.22	101.61	103.07	100.8	106.03	105.57	101.8	105.17	100.87	102.72	104.2	100.33	105.24	99.33	102.26	102.99	105.03	98.648	98.433	104.35	101.23	106.14	100.48	99.586	97.296	98.098	106.76	99.903	104.44	99.202	105.13	105.88	100.83	105.08	103.57	105.47	103.05	103.52	99.83	100.71	101.83	103.03	102.69	104.59	102.4	102.63	98.316
109.43	104.28	108.16	106.94	105.47	109.76	109.01	107.38	109.16	107.84	107.92	111.93	107.71	104.57	105.12	111.5	102.69	109.92	109.31	105.23	109.54	110.53	109.58	105.62	109.8	105.6	106.25	103	107.41	111.28	108.74	109.96	106.29	109.27	107.68	105.51	112.75	106.93	109.19	104.91	110.41	109.25	107.45	107.31	109.76	112.37	109.99	105.66	108.42	108.55
109.31	106.27	109.05	109.31	107.25	107.2	109.8	105.24	111.53	105.51	109.81	105.12	108.98	106.45	107.95	111.61	111.53	108.76	107.4	114.05	107.58	112.31	110.99	108.33	113.17	110.31	113.31	107.55	111.14	108.96	104.86	110.04	110.2	105.81	112.82	105.36	111.21	109.57	110.55	106.08	111.3	107.63	109.12	108.1	110.42	110.85	110.26	110.17	111.67	106.68
108.59	109.21	106.06	100.1	106.95	104.28	104.38	102.82	112.09	104.27	109.48	103.45	105.62	107.62	104.46	112.45	109.11	105.79	102.68	112.28	106.21	106.21	105.76	103.91	106.23	106.53	106.18	106.78	103.43	109.29	108.16	111.98	105.79	106.68	103.3	107.88	105.47	108.91	108.97	105.53	106.87	108.25	102.88	108.18	110.32	104.41	105.46	107.11	107.6	111.05
102.97	100.28	97.82	97.633	105.13	99.536	100.95	101.12	92.589	98.162	97.916	105.51	101.49	96.629	100	99.3	96.03	100.28	106.46	101.87	102.6	102.25	99.881	101.87	104.92	99.273	103.03	102.53	97.929	102.57	99.626	100.7	99.794	102.73	104.3	102.23	98.755	101.09	101.68	99.977	98.522	97.666	99.068	98.593	101.64	103.01	100.45	100.87	101.48	99.857
103.81	107.82	106.15	109.75	102.71	103.01	106.49	108.35	109.83	107.74	109.09	103.79	98.742	108.08	108.08	104.86	108.52	106.81	105.51	105.5	106.39	106.28	107.09	103.56	102.65	107.74	105.31	109.07	108.94	106.55	103.05	103.7	107.47	104.65	104.76	106.83	104.06	105.6	99.589	110.7	106.9	104.37	110.72	107.52	111.78	105.03	107.05	106.95	106.9	110.03
102.38	103.91	102.07	103.49	103.96	107.83	103.98	103.92	108.19	106.03	105.08	104.38	105.27	111.36	102.11	106.38	106.25	109.95	108.26	106.71	108.48	100.44	106.54	106.33	103.17	108.61	103.92	108.36	107.76	104.82	109.63	111.16	106.13	103.35	108.38	100.83	106.09	106.64	107.63	110.29	105.4	107.7	104.75	107.5	105.34	106.95	108.31	103.27	106.2	107.24
101.18	101.02	101.17	102.59	103.19	101.73	102.07	101.82	102.93	100	101.96	100.45	99.111	101.57	102.98	97.715	104.79	98.657	96.483	104.61	102.7	101.16	98.024	101.2	97.662	95.074	98.859	103.42	100.75	99.611	98.341	99.854	96.317	95.316	103.64	100.97	99.479	100.86	99.794	100.03	101.87	97.088	101.93	98.124	102.09	99.748	99.156	102.61	104.28	99.377
106.7	104.7	106.59	106.34	105.24	107.74	102.65	110.86	101.69	106.86	105.91	105.54	103.56	110.19	107.29	101.8	106.16	104.96	107.14	105.24	105.84	104.04	104.65	108.38	104.27	101.92	105.46	105.63	103.76	108.84	107.1	106.54	107.3	104.72	108.76	106.21	102.77	108.41	105.82	100.22	105.92	108.13	108.21	106.93	104.93	110.72	104.47	105.56	104	109.49
106.01	107.87	109.29	109.48	109.17	107.64	109.04	110.86	110.62	110.2	108.61	108.67	112.8	107.46	111.41	109.31	107.54	107.02	110.65	104.75	108.93	101.89	108.81	107.14	107.84	107.35	105.06	109.55	111.79	108.14	111.02	106.78	113.96	112.07	108.12	110.47	106.4	108.31	109.28	107.54	103.97	107.03	108.24	108.07	108.18	108.41	105.4	109.32	111.08	108.49
107.42	107.5	109.35	106.19	109.44	109.54	107.84	108.14	109.55	107.22	109.41	109.39	106.84	107.74	106.83	105.54	106.65	108.76	103.55	110.44	109.06	112.24	110	110.9	106.75	115.3	108.14	107.94	105.79	106.51	106.14	110.11	109.44	108.73	106.07	105.48	110.01	108.89	108.57	111.09	112.89	107.31	108.8	104.87	110.17	108.2	104.5	114.87	102.73	111.17
107.92	107.01	111.91	105.89	110.45	111.51	108.1	107.43	107.07	111.71	109.77	106.72	111.05	110.27	107.19	105.02	107.57	105.03	102.66	110.3	109.47	108.83	106.78	108.46	108.63	104.21	110.66	110.59	104.86	105.55	107	103.1	109.08	107.62	107.73	110.27	109.94	114.13	113.2	108.12	114.13	110.03	105	111.84	107.37	109.42	106.93	107.81	107.98	109.01
104.81	107.92	104.03	103.71	102.89	105.71	106.67	103.66	105.83	106.69	108.7	100.67	105.68	105.86	107.78	105.56	103.52	103.13	107.07	107.78	104.87	106.46	107.21	105.64	99.162	106	106.58	107.66	104.07	105.99	105.36	105.28	107.66	104.85	98.267	109.84	103.53	111.14	98.79	108.82	101.43	106	111.29	105.63	110.38	104.91	103.88	106.21	104.58	109.38
104.84	105.8	107.84	107.78	102.88	104.1	107.43	103.29	106.38	107.89	105.06	109.43	109.45	109.31	102.59	104.36	107.97	104.02	108.31	104.55	106.54	105.67	108.61	108.9	106.41	114.06	107.18	106.16	107.79	101.3	108.5	104.12	105.2	106.64	106.08	106.83	107.78	110.31	105.07	105.4	107.98	105.35	109.43	106.65	103.15	108.49	109.06	107.32	106.25	105.24
103.8	97.404	100.61	97.653	99.53	96.017	100.26	95.616	97.415	101.54	97.275	97.784	104.32	100.46	99.182	99.345	99.126	97.207	101.35	98.761	100.94	104.37	100.3	94.683	103.92	100.29	99.602	98.065	100.74	102.18	100.4	100.19	103.9	97.368	98.281	97.208	102.08	102.96	107.26	100.91	105.1	100.36	104.73	103.24	101.81	101.98	101.27	102.87	104.55	106.22
104.12	105.92	104.18	102.53	102.2	103.08	107.17	103.83	105.99	107.2	105.29	106.7	100.55	106.97	102.88	105.27	106.81	109.17	106.78	102.53	109.91	108.77	105.24	107.33	103.4	105.33	106.62	103.73	107.3	107.6	107.68	109.37	105.21	103.08	107.89	103.71	103.8	107.48	105.42	103.19	109.59	111.63	106.58	110.04	105.52	108.84	108.04	106.11	105.61	103.82
108.43	107.64	102.77	105.47	104.94	105.01	110.68	101.37	108.88	112.26	110.7	108	107.24	109.3	105.11	111.78	105.44	105.2	111.56	110.82	110.89	109.35	109.03	107.5	103.25	106.73	110.38	107.22	112.34	106.94	107.74	105.98	110.71	107.04	108.16	113.17	106.89	104.47	110.41	109.24	108.87	104.68	108.11	102.55	106.1	110.07	107.71	106	107.04	106.22
112.6	110.43	109.15	111.89	115.61	106.78	104.71	110.73	107.9	106.65	109.95	105.56	104.57	109.6	107.85	109.57	108.49	109.19	111.68	105.12	108.71	101.24	105.52	107.11	107.41	108.74	108.46	110.95	108.83	102.79	110.72	106.97	110.42	107.55	108.84	107.97	109.37	106.6	105.89	106.27	107.66	110.91	110.94	105.03	102.78	110.52	108.08	107.26	106.1	109.05
108.58	108.24	105.32	105.79	105.36	103.03	103.92	108.49	106.48	106.16	106.73	104.91	109.5	102.8	107.95	111.42	106	107.6	104	105.52	108	104.24	104.44	104.84	107.52	106.27	100.7	103.66	107.72	106.99	104.67	103.51	108.18	104.5	109.59	108.71	108.29	105.43	108.41	106.09	102.37	104.19	104.56	108.25	107.66	108.15	108.72	106.34	108.25	106.9
108.53	106.67	112.67	104.48	101.6	107.68	105.4	97.143	102.58	105.73	106.04	106.69	107.67	105.04	105.62	109.11	99.465	104.51	104.79	103.68	106.27	105.21	100.23	109.12	108.53	105.72	104.36	106.79	104.52	105.94	102.02	109.16	104.78	103.7	101.99	106.99	105.48	100.94	106.29	104.36	105.81	104.57	102.81	103.39	103.08	101.64	107.35	104.93	106.95	106.78
107.94	107.7	107.15	110.97	104.63	111.96	105.96	109.93	104.93	106.58	109.15	111.27	107.59	109.57	107.39	105.89	107.5	108.45	108.46	110.49	107.27	112.37	108.45	104.52	106.43	107.77	107.62	108.39	105.22	103.54	103.85	107.36	106.87	102.64	105.35	110.37	104.24	105.95	102.87	110.43	101.34	112.31	107.86	109.7	107.75	105.87	104.3	107	108.43	108.06
96.246	99.356	97.388	94.601	95.569	93.661	95.753	100.95	99.477	96.268	97.302	92.922	100.41	95.731	97.173	101.34	96.888	93.535	96.336	95.928	98.344	98.243	99.237	95.204	99.988	99.382	98.052	97.668	98.409	103.81	99.55	97.372	96.999	97.109	101.22	95.831	100.74	98.972	98.36	98.997	95.444	97.464	95.363	99.695	100.2	93.414	103.76	101.15	97.985	99.019
106.92	105.33	111.35	103.07	108.64	106.62	108.81	103.19	107.52	106.51	103.76	106.76	105.78	102.2	104.65	102.53	103.66	105.51	105.07	102.94	103.21	103.49	108.35	108.56	106.27	104.44	104.85	99.823	106.47	103.57	107.75	107.15	108.04	107.76	107.82	103.1	107.81	104.95	104.27	108.66	101.94	107.7	109.05	109.83	105.85	106.37	102.54	104.61	106.82	104.23
105.76	103.89	103.84	106.68	102.23	104.45	107.25	99.721	105.56	107.37	108.36	106.15	105	104.76	104.46	106.03	105.67	106.27	105.96	107.92	100.77	110.63	100.9	100.38	101.69	107.17	105.11	102.5	106.47	104.13	106.16	104.4	105.83	106.38	104.86	106.12	108.27	102.36	107.97	104.05	106.1	104.94	101.56	105.62	106.33	107.14	105.03	108.12	105.62	106.99
107.28	112.05	109.68	109.37	106.93	107.06	104.57	111.29	108.62	107.46	106.32	108.92	110.08	107.09	109.38	108.09	107.56	107.28	107.42	106.27	105.63	110.49	107.84	105.46	108.85	108.79	108.87	105.72	105	109.19	104.86	109.12	106.6	107.14	109.74	109.4	108.8	107.22	109.13	107.9	103.54	109.47	108.72	103.56	103.85	108.88	103.36	107.49	111.26	107.35
106.23	107.98	107.27	107.41	109.05	111.99	105.83	109.18	109.6	108.36	109.9	105.72	108.53	106.81	108.71	103.85	113.25	104.48	106.89	113.04	104.3	113.13	107.01	108.36	105.48	107.02	109.67	108.28	104.3	109.69	108.63	105.94	110.61	107.37	107.87	107.77	109.14	109.43	103.93	106.79	103.36	106.12	111.86	104.75	110.81	110.11	106.95	111.64	107.09	108.08
97.345	101.78	99.063	103.21	97.43	97.296	99.924	101.24	100.18	96.122	102.65	97.899	98.261	98.414	105.11	99.957	103.21	97.716	100.28	96.516	98.491	99.114	100.85	97.146	97.796	101.46	99.678	100.63	97.331	104.31	99.776	98.371	101.07	101.35	100.63	98.714	95.444	103.2	102.09	99.831	99.446	106.21	103.88	99.323	96.322	99.643	98.507	102.39	97.55	98.117
106.09	109.58	107	106.86	104.92	104.06	109.54	109.67	103.87	105.83	106.21	103.13	105.84	102.87	101.25	104.55	106.49	107.64	103.62	106.62	106.19	109.57	104.42	104.84	111.45	107.6	108.01	103.95	107.27	106.9	105.98	107.21	108.64	106.86	106.63	104.84	108.3	103.16	104.38	103.13	102.64	106.58	105.37	108.43	105.59	107.18	109.04	104.69	103.14	106.6
108.72	113.99	109.49	109.36	106.12	112.29	112.44	109.26	105.8	107.05	111.37	111.15	112.15	111.82	110.16	106.73	110.18	105.63	109.66	109.54	108	108.87	111.34	109.63	113.47	109.37	114.52	113.17	109.77	114.08	111.18	110.78	109.7	105.92	111.6	109.85	106.27	105.55	111.78	111.88	113.07	109.51	105.22	107.78	109.86	111.07	109.31	111.11	109.67	111.74
107.7	108.2	109.45	102.78	105.11	104.55	104.18	104.71	105.49	104.39	107.36	99.171	106.1	106.19	105.71	102.72	103.56	102.96	102.36	103.57	108.24	102.12	108.72	104.91	105.75	103.89	106.67	103.32	107.47	104.91	101.05	105.51	101.15	103.74	101.18	107.32	100.89	106.55	107.21	107.24	106.57	105.31	106.61	106.15	107	102.55	108.34	105.87	107.5	104.33
104.94	111	111.01	107.38	105.52	112.13	111.83	109.76	106.76	104.94	110.09	109.62	110.14	108.14	101.03	116.02	106.82	108.61	111.47	106.81	110.7	108.89	106.89	107.61	108.78	114.13	114.53	109.19	108.21	106.87	109.35	106.07	107.18	110.09	104.63	107.91	106.47	107.08	103.25	110.84	107.25	105.96	106.98	110.35	108.86	111.48	106.73	109.4	107.7	107.27
103.98	102.86	104.9	103.94	106.42	103.64	108.59	106.64	105.11	105.3	110.69	104.38	107.76	105.01	110.51	103.68	105.15	107.96	104.76	106.31	103.82	109.52	106.56	100.11	109.25	102.81	105.36	107.23	108.84	106.08	106.27	107.81	102.18	106.92	105.18	100.82	106.86	103.34	102.32	107.01	101.12	102.87	109.26	103.82	102.08	98.929	108.59	105.09	113.16	107.71
105.21	105.23	106.88	107.76	107.18	105.57	108.04	106.27	106.3	106.89	107.18	101.8	103.66	107.18	105.7	105.86	103.49	109.31	105.95	106.19	109.74	103.38	103.44	106.91	105.02	104.58	108.26	109.81	111.42	108.72	108.48	100.77	102.1	107.83	103.2	110.63	108.91	105.99	104.57	110.64	103.76	103.22	110.92	104.36	105.05	112.5	109.42	106.04	104.4	103.54
108.62	109.23	106.68	107.42	110.06	111.65	103.83	106.72	109.55	111.72	109.56	110.42	105.37	112.36	104.2	107.62	109.07	109.03	104.39	107.22	105.72	111.35	110.73	108.67	109.24	106.09	104.58	104.87	111.59	107.36	110.24	110.38	109.15	111.3	106.51	110.35	105.89	110.65	110.38	110.26	107.82	107.02	107.75	100.6	106.91	109.61	110.6	108.15	108.78	106.33
101.34	101.18	99.443	102.54	103.33	104.21	97.725	99.922	100.86	100.83	102.92	100.29	99.336	102.05	102.97	100.87	102.8	100.18	101.52	99.854	98.879	98.754	102.47	101.61	100.88	100.15	99.662	101.57	98.573	104.06	99.322	97.387	99.289	99.258	102.8	104.59	101.02	104.15	104.12	103.36	101.48	99.01	101	99.877	105.38	100.02	93.397	102.5	102.3	102.12
102	109.39	105.3	106.85	100.31	106.91	105.36	105.4	107.59	102.77	107.01	107.11	107.3	108.04	105.14	103.81	108.87	102.54	108.03	104.29	103.87	104.68	111.27	100.04	104.63	102.24	103.19	104.62	104.44	108.17	105.08	102.58	104.14	103.44	102.59	108.82	104.65	104.99	106.57	102.49	102.76	105.8	102.69	104.36	104	107.06	107.36	102.64	105.56	104.08
99.245	99.477	97.207	99.006	94.238	99.742	99.325	94.4	97.737	92.848	97.412	101.59	99.962	98.414	98.88	96.698	96.576	98.286	98.62	100.54	100.3	97.493	96.473	95.149	97.264	95.713	99.171	98.67	93.013	95.054	98.732	95.561	97.507	96.724	100.29	96.119	99.908	100.57	101.67	98.958	96.263	94.479	92.724	98.639	97.166	97.444	96.906	97.18	93.627	95.08
100.24	97.448	101.95	98.081	97.438	101.68	104.79	99.933	96.397	97.354	100.22	100.23	98.885	100.19	97.308	100.76	98.967	100.8	98.81	96.649	97.572	101.57	102.42	99.462	100.19	98.639	95.674	98.613	98.301	96.177	97.761	94.435	98.771	97.317	96.06	95.824	96.527	98.878	97.953	102.56	93.429	101.58	100.52	99.65	98.925	103.14	106.89	98.574	99.183	102.09
108.28	108.27	104.49	112.1	108.65	112.14	110.94	107.47	106.36	108.96	106.9	110.23	108.95	109.57	106.71	111.24	107.64	108.73	109.11	107.58	108.81	113.14	105.94	106.03	107.6	107.34	108.19	109.15	108.09	105.07	106.92	108.38	108	106.55	112.26	109.4	111.7	107.06	108.69	108.43	106.98	112.67	105.89	105.32	104.12	109.95	108.02	109.05	110.9	106.22
107.17	106.39	108.81	110.63	110.77	104.14	107.46	104.91	108.88	104.95	107.68	108.69	110.45	106.73	106.99	111.38	114.35	110.08	103.91	108.27	106.3	106.92	111.37	108.65	105.6	105.24	108.39	111.67	110.6	107.23	105.39	109.44	110.45	106.61	112.17	104.57	104.3	110.05	108.02	105.2	114.32	108.56	106.68	107.96	107.32	107.58	106.97	108.25	107.25	112.6
109.14	111.13	101.81	106.21	109.78	105.12	108.25	112.32	108.86	106.8	104.64	107.18	108.18	108.43	107.17	109.08	108.62	104.3	106.88	106.14	103.42	106.31	106.73	109.22	107.58	105.12	107.46	106.44	108.75	110.42	105.69	108.92	111.78	107.89	114.26	111.54	106.34	106.08	110.78	104.64	107.53	109.01	106.2	107.47	105.34	104.1	104.26	109.93	109.36	102.5
103.43	102.27	104.36	106.01	110.43	111.93	104.66	103.73	105.5	107.87	102.02	104.75	104.23	97.994	108.94	107.68	103.3	100.79	106.85	107.16	106.84	104.6	104.79	105.56	105.1	111.32	104.6	108.58	107.2	104.89	106.1	105.12	106.83	108.5	107.25	105.32	106.28	106.35	105.24	104.85	106.35	108.06	107.22	103.53	103.67	105.06	105.03	101.59	103.08	104.95
106.93	108.48	104.26	106.64	105.62	105.85	100.3	108.33	103.79	106.25	102.13	108.09	109.63	105.25	101.1	103.4	105.73	104.96	104.66	104.11	105.37	106.02	106.32	109.9	106.43	106.66	103.42	105.53	103.8	101.44	108.09	107.28	106.85	103.2	97.673	106.97	105.9	104.65	104.21	107.85	105.56	106.31	103.09	105.27	108.6	108.07	102.13	107.66	108.2	106.41
104.44	104.97	106.04	107.79	103.76	105.23	106.03	111.72	103.82	104.3	103.27	99.666	104.06	107.45	104.49	106.62	107.08	106.43	104.88	105.9	103.42	103.19	102.85	109.24	105.33	105.97	108.83	104.15	108.94	105.55	106.08	107.55	106.71	103.31	106.84	108.32	108.52	101.34	107.06	102.42	108.17	106.49	104.53	102.22	103.95	102.37	108.37	104.65	101.39	105.16
108.64	113.39	110.98	103.99	109.13	107.85	105.64	110.38	104.73	108	108.67	108.31	110.54	109.17	107.27	108.65	109.56	103.46	113.35	104.15	106.87	108.35	107.79	110.65	105.87	110.32	107.69	106.47	109.92	104.45	104.49	110.2	110.99	106.31	107.33	110.33	107.84	106.3	109.21	110.66	106.05	110.95	108.48	105.6	108.06	107.95	113.8	112.61	107.97	105.39
101.28	100.05	103.37	99.626	104.15	102.88	100.22	99.481	103.05	100.08	101.84	98.847	106.08	97.891	104.04	98.474	102.23	101.14	100.41	101.18	99.2	102.54	95.603	99.119	101.33	96.334	102	97.619	99.892	92.976	101.73	104.19	98.082	98.111	100.09	98.064	101.86	99.406	99.856	99.522	101.26	100.71	99.59	104.59	100.04	102.66	97.919	100.09	102.25	101.14
109.66	110.65	109.22	107.27	101.91	105.72	107.6	106.2	111.09	108.33	104.45	106.53	110.68	106.13	104.82	110.17	109.49	109.73	110.86	105.63	111.06	106.48	106.01	108.62	113.54	108.72	107.78	113.46	107.98	105.79	108.75	106.6	107.87	111.21	108.37	105.95	107.27	106.33	105.89	107.85	111.41	104.32	106.96	108.47	107.03	108.98	110.25	104.71	110.74	111.27
108.45	108.4	105.33	108.88	106.27	102.41	110.7	105.27	109.91	105.27	107.25	103.72	110.31	104.5	107.87	105.64	110.44	105.06	102.67	104.11	107.33	110.98	105.68	105.41	105.65	107.34	101.76	107.53	109.45	104.04	105.02	106.23	104.74	100.14	103.33	103.04	107.05	109.73	107.75	102.24	102.24	105.91	100.89	104.89	111.88	108.01	104.93	107.8	112.22	103.39
106.84	103.96	111.44	106.17	105.48	105.67	106.04	106.19	106.32	111.29	105.33	114.31	104.2	101.33	110.02	109.3	107.02	107.08	105.88	106.71	104.76	110.64	107.34	108.05	108.46	106.81	105.52	104.26	110.29	104.67	109.32	104.53	105.42	107.18	111.43	103.23	104.82	104.12	102.13	107.46	108.3	108.58	106.07	101.17	103.92	110.5	107.52	104.33	104.94	107.01
108.19	106.29	108.63	107.69	107.76	105.23	108.1	105.2	105.82	105.77	108.79	104.86	103.56	100.34	100.92	109.93	102.72	104.41	106.78	103.17	105.62	103.67	106.53	106.18	102.36	104.98	109.01	106.39	108.84	103.54	108.4	102.37	107.86	105.83	107.42	105.41	104.95	104.25	106.31	104.53	99.991	104.33	107.82	105.64	104.99	106.67	108.5	103.28	104.05	106.4
109.92	109.37	109.33	107.4	110.2	108.27	104.71	104.47	108.94	104.78	101.43	106.07	106.82	109.06	110.29	109.06	106.87	109.28	105.1	106.18	108.87	110.2	107.2	107.07	107.55	108.58	108.01	111.9	113.57	109.16	110.04	106.53	103.9	110.82	108.56	105.81	111.17	108.64	108.56	109	110.8	111.15	116.82	109.79	106.93	103.96	110.3	115.03	106.57	111.09
110.72	101.63	105.47	107.43	108.11	107.86	103.54	111.24	105.95	106.69	112.07	108.64	112.45	109.47	111.4	103.85	107.25	108.73	105.21	108.25	111	105.99	111.97	109.83	107.14	109.3	107.89	112.43	109.51	108.94	104.39	106.16	108.09	107.1	109.16	108.3	108.69	110.74	110.43	106.84	107.71	109.85	107.14	111.7	109.31	106.9	107.57	107.29	107.43	107.13
103.22	97.009	102.23	102.78	98.697	99.042	95.959	98.982	100.84	98.573	101.27	93.924	96.411	99.976	99.354	99.74	95.806	102.02	98.794	108.53	101.85	98.281	101.16	99.684	96.329	96.726	100.15	101.88	95.814	95.753	96.245	101.4	100.77	100.32	100.87	99.865	98.033	102.2	97.811	95.99	96.602	99.383	100.56	103.14	97.744	97.924	96.522	98.616	102.81	99.022
106.33	106.71	108.66	104.36	104.5	105.29	109.73	104.18	106.57	104.56	107.37	106.13	103.24	105.02	107.48	105.91	106.43	103.44	104.06	108.4	109.23	109.87	109.35	103.41	106.84	108.49	104.57	107.13	101.32	103.93	103.91	103.37	107.41	102.52	107.1	104.68	105.57	110.81	104.76	105.6	102.9	104.74	104.82	105.74	109.58	109.6	104.82	108.34	107.54	107.44
97.761	99.782	96.369	108.04	100.71	101.39	103.48	102.24	99.056	99.2	99.662	100.55	98.279	103.32	99.714	103.41	97.871	104.39	103.08	104	103.55	101.19	103.43	99.662	98.128	96.748	101.39	98.64	104.2	100.33	98.01	99.472	102.29	102.23	99.637	99.699	100.98	99.51	102.2	99.168	102.42	98.165	99.944	98.531	105.07	100.04	97.586	99.526	101.93	104.08
109.43	106.01	108.85	106.13	107.49	107.31	105.94	107.75	99.844	107.34	103.32	105.68	105.09	110.04	105.85	104.66	107.54	109.21	109.96	107.24	103.31	102.92	108.71	101.47	107.73	106.18	108.06	106.89	103.08	105.43	111.42	110.46	104.58	103.61	105.45	105.38	104.58	105.67	106.41	106.78	109.17	105.71	105.28	105.27	105.59	103.76	108.35	112.27	107.37	103.88
97.299	96.603	99.029	94.198	98.916	95.196	101.2	98.737	94.538	98.45	97.433	95.729	94.858	100.22	100.96	100.26	99.659	101.47	102.05	99.871	99.097	100.49	95.039	97.649	100.02	103.48	97.353	97.407	99.824	92.812	100.16	100.42	98.766	98.866	98.814	99.977	95.442	98.794	98.023	103.3	97.934	96.933	94.463	94.776	95.335	100.46	100.27	98.015	97.125	97.178
106.55	109.81	112.07	111.02	108.45	113.32	117.28	113.5	111.57	109.41	110.57	106.71	111.72	109.05	111.28	115.19	107.99	112.28	106.63	111.93	109.98	108.71	112.75	109.81	107.51	112.61	113.57	108.24	112.22	109.7	109.2	115.73	111.39	111.13	109.19	112.01	110.45	110.87	110.33	111.05	113.28	108.94	105.66	111.02	109.94	113.11	112.49	110.49	106.26	113.88
106.39	105.7	104.73	108.14	110.2	111.65	106.1	107.04	103.87	104.18	109.07	106.52	107.36	105.13	106.32	105.08	105.03	103.83	107.59	106.1	103.82	106.08	105.28	106.26	110.01	107.42	104.92	102.58	100.84	107.5	102.88	105.9	102.36	104.54	101.38	107.56	107.35	106.61	102.78	107.77	107.5	103.69	104.34	108.5	106.23	109.4	104.35	106.38	102.43	105.44
103.32	103.63	103.65	103.69	107.45	106.83	106.49	101.87	103.78	102.33	105.24	106.66	107.56	105.39	107.7	108.34	105.94	102.68	105.92	102.96	109.31	104.13	106.29	104.48	110.68	102.99	104.93	107.33	106.16	103.06	101.78	108.15	108.53	105.62	104.01	107.38	105.83	109.21	104.87	106.78	101.16	106.18	102.25	104.24	105.86	104.12	105.16	106.13	106.72	103.52
106.95	110.91	106.55	106.81	111.38	104.95	104.82	107.47	111.37	106.03	109.77	111.53	106.83	107.62	110.52	105.76	110.88	107.17	105.88	104.05	106.67	106.89	107.36	107.36	108.24	106.71	108.8	105.66	109.37	109.46	110.67	107.02	108.45	111.28	107.32	108.99	107.7	105.38	108.6	107.56	108.49	105.62	104.19	108.59	108.88	112.87	103.82	106.09	108.91	104.41
106.71	107.93	108.12	108.74	104.28	108.91	104.26	100.81	103.35	104.82	104.47	107.12	106.43	107.06	101.66	105.99	110.29	102.53	107.6	104.41	104.77	108.48	103.45	106.61	105.8	110.25	108.79	104.96	110.06	102.28	106.5	111.24	100.48	107.56	107.39	104.49	103.88	108.03	102.41	102.14	109.23	104.3	104.05	108.86	104.61	109.27	103.83	105.08	107.76	105.48
110.7	103.43	107.36	106.9	109.22	107.89	109.38	106.51	104.27	106.91	102.05	101.49	108.04	108.75	109.93	103.24	111.04	103.76	109.07	104.46	106.59	104.69	102.73	107.67	105	108.32	107.97	103.1	104.68	110.16	103.95	106.98	106.96	106.55	106.36	110.91	106.12	107.72	105.15	105.17	105.12	105.52	103.98	104.59	107.94	104.22	109.78	107.67	106.96	110.08
104.49	108.47	102.2	109.98	108.45	103.4	105.48	105.62	103.37	104.08	104.54	103.18	107.79	105.13	111.11	105.54	105.38	106.49	104.59	106.57	105.27	105.28	106.64	103.11	106.87	107.68	104.84	109.57	103.99	107.54	106.15	106.12	108.2	108.15	111.09	105.27	107.77	101.51	109.93	111.9	109.81	105.04	107.82	106.74	106.12	107.04	104.82	104.97	101.41	106.66
104.74	111.52	109.53	113.11	108.75	107.95	109.18	108.64	111.13	103.9	111.39	109.61	110.18	110.23	102.8	108.27	105.39	112.7	106.82	109.57	113.52	111.92	109.05	103.7	107.32	111.79	107.65	113.96	108.07	104.82	108.65	107.67	109.82	107.94	110.58	108.98	106.81	112.64	107.35	109.32	111.16	110.1	105.29	107.38	106.39	107.43	110.32	110.51	106.08	104.35
106.8	108.39	105.61	104.12	102.63	106.42	108.13	106.9	102.43	107.84	105.22	112.3	104.08	107.7	107.94	107.41	106.89	109.17	107.66	106.82	104.05	108.33	105.21	103.79	107.13	104.35	102.32	107.23	108.12	104.81	104.54	111.37	102.74	103.46	105.27	106.79	106.67	107.17	109	103.63	106.89	104.8	110.59	102.18	107.26	109.41	106.88	109.01	102.89	104.75
105.85	102.57	106.12	110.01	100.64	111.49	107.29	111.12	105.05	102.78	104.2	108.64	108.36	108.23	108.11	104.67	107.02	104.19	107.04	109.07	103.89	105.15	103.38	103.64	106.64	107.78	109.87	105.84	105.49	107.51	107.6	105.99	108.8	106.93	108.65	108.09	104.75	109.54	108	110.46	101.36	104.57	103.49	104.35	106.43	108.01	102.47	105.52	103.72	105.72
100.32	100.3	97.095	98.668	98.782	108.08	95.825	96.576	94.159	98.397	97.807	93.666	97.534	97.906	96.485	96.972	99.235	96.798	93.059	96.561	98.293	99.9	97.923	97.221	99.208	102.6	93.798	97.759	95.17	96.126	96.593	98.958	99.636	97.69	94.039	99.152	99.643	95.205	101.38	97.537	95.969	100.46	98.598	96.072	98.698	102.76	101.02	98.719	97.408	97.098
102.77	106.45	105.86	104.56	107.03	106.3	107.01	104.55	108.22	104.53	105.11	106.75	104.49	101.01	104.21	107.31	103.73	108.13	105.66	103.46	102.85	106.78	101.18	108.04	112.35	106.8	104.34	103.62	105.92	105.6	108.54	110.08	106.34	103.59	106.28	105.95	104.33	108.29	107.65	106.42	106.29	109.14	105.35	107.98	105.26	104.88	111.55	106.53	105.63	103.31
96.756	95.258	96.073	101.58	99.872	93.592	99.278	100.77	104.16	98.042	95.662	101.13	98.422	99.77	101.83	101.97	101.63	99.576	97.056	97.399	98.843	102.08	93.026	98.093	97.481	102.04	102.89	102.54	99.471	91.36	97.101	98.039	100.82	98.589	100.53	96.044	101.21	97.482	101.76	97.462	98.326	100.47	99.375	99.956	100.57	99.357	96.768	96.748	97.181	95.937
104.53	108.18	107.68	106.32	104.12	109.05	103.71	105.36	107.35	106.59	108.34	108.62	103.06	105.64	104.5	107.74	107.52	109.14	101.25	106.41	108.37	103.36	107.02	106.08	105.86	104.85	104.18	106.78	104.48	105.46	106.43	107.85	102.8	108.24	106.69	105.63	105.42	105.78	101.93	107.91	105.15	113.22	106.89	108.57	110.06	108.38	109.1	107.61	104.99	110.45
107.4	107.5	108.07	105.61	104.88	106.9	107.09	104.81	111.33	106.17	102.24	106.27	104.79	103.2	107.79	109.02	112.11	107.18	103.06	102.59	104.03	105.11	106.85	106.21	102.05	103.49	105.94	107.19	106.71	108.39	106.38	108.96	106.49	106.87	106.37	104.82	106.22	107.22	99.364	105.34	106.05	103.96	103.96	105.93	108.36	106.21	108.74	105.9	106.49	100.96
104.49	107.76	107.55	109.46	104.99	105.2	103.61	104.9	101.49	100.88	107.97	104.65	107.59	104.14	103.92	103.48	106.25	109.68	99.012	104.84	104.79	103.32	100.98	106.93	110.21	103.98	107.58	107.45	106.53	108.56	104.84	104.12	106.98	107	102.35	104.54	103.13	108.21	104.77	106.36	106.55	104	104.56	104.71	107.56	101.37	103.93	103.39	103.03	104.43
100.51	98.035	100.79	105.46	96.559	103.29	96.274	104.88	97.845	98.534	103.4	101.52	100.21	99.635	100.27	99.07	101.66	99.532	101.62	97.897	98.029	97.43	102.96	99.754	101.77	100.37	104.2	99.987	101.67	99.702	100.09	100.64	99.894	100.34	94.795	99.709	96.983	102.4	98.177	99.094	99.437	101.35	100.73	102.28	99.566	104.98	102.93	95.627	98.99	99.211
105.82	106.7	108.56	106.55	107.71	104.53	104.41	107.84	108.43	106.26	102.33	107.34	106.75	106.06	109.12	103.23	107.6	105.39	104.67	102.88	107.48	107.08	104.14	107.66	103.27	104.15	107	108.08	104.32	108.47	104.76	101.64	106.71	105.52	109.86	107.41	103.27	104.08	104.08	106	110.56	107.12	104.06	104.39	105.59	108.69	103.1	107.38	105.34	104.84
106.51	108.8	106.72	108.18	106.37	104.02	104.52	101.27	109.78	110.91	108.14	107.58	105.73	105.16	104.21	108.58	104.98	105.15	108.45	105.71	104.52	105.36	106.66	103.73	109.16	105.28	109.38	103.74	105.33	103.07	107.19	107.84	108.18	106.35	102.27	103.86	101.9	106.64	104.6	106.43	103.42	103.15	99.011	106.5	109	104.58	110.06	107.64	107.31	103.73
106.68	106	107.1	105.8	105.58	107.83	103.36	105.11	106.77	106.81	101.89	109.53	106.85	100.99	106.47	98.88	104.67	104.04	102.46	108.09	102.93	105.66	104.4	105.53	104.58	105.06	105.01	105.54	104.86	104.93	108.2	108.94	108.74	106.87	100.08	108.65	104.23	104.33	104.75	107.58	110.4	103.05	109.46	103.38	101.44	105.26	105.3	105.78	104.84	106.28
109.36	107.59	106.31	106.02	109.68	106.74	104.02	108.58	106.22	106.03	107.23	101.92	105.07	108.54	106.13	101.58	108.83	108.44	104.68	99.81	104.67	104.92	105.68	104.99	106.4	103.75	106.82	101.73	108.93	104.42	105.55	104.68	102.52	108.06	106.26	107.7	106.14	104.47	106.71	108.14	104.55	106.73	108.08	107.67	102.97	100.87	104.54	107.62	111.25	105.65
111.09	105.42	109.23	106.55	111.75	108.36	101.5	109.98	107.42	107.97	106.9	106.33	108.05	107.84	105.9	111.21	108.02	109.41	111.33	107.48	108	106.18	108.29	108.5	105.92	105.28	105.91	109	110.39	109.24	104.82	108.95	108.37	112.91	108.42	107.78	107.49	107.98	111.92	112.25	108.5	109.04	106.21	107.17	106.1	111.12	104.58	109.28	110.61	111.55
97.894	98.013	98.311	97.473	98.646	100.99	98.648	104.16	92.824	94.776	98.75	99.388	100.3	98.177	102.04	103.15	96.118	98.16	102.32	98.684	98.336	101	104.29	99.143	92.712	98.908	101.94	96.622	96.473	95.603	96.161	96.103	98.185	96	98.507	96.432	99.458	99.255	94.202	101.53	100.7	98.175	97.701	97.867	97.565	99.638	97.7	94.66	101.45	96.326
97.394	98.352	99.367	98.644	97.936	96.093	95.202	99.355	95.087	100.58	97.681	100.59	101.71	94.684	98.722	99.402	98.127	97.311	100.16	100.86	99.689	103.21	101.27	99.227	99.297	100.07	97.566	104.19	101.52	97.809	100.13	97.373	97.403	99.428	98.975	96.574	98.158	101.45	97.576	97.153	98.921	101.66	99.223	97.405	95.157	95.324	100.4	100.23	101.72	102.61
104.48	108.85	107.08	102.42	106.25	105	106.23	108.19	104.86	104.63	104.03	107.41	103.24	107.32	107.77	102.39	107.46	109.45	106.38	105.78	106.5	107.58	107.68	104.67	107.11	104.47	105.04	107.12	105.44	108.67	108.46	104.59	106.89	102.97	103.02	108.62	105.1	107.94	103.95	105.01	103.12	101.91	104.14	108.85	105.5	103.14	102.77	103.62	104.95	101.55
102.29	107.39	104.62	99.89	104.36	105.47	105.32	106.96	104.33	106.8	105.07	102.84	99.333	106.6	102.3	104.91	105.13	105.36	107.44	112.07	105.17	105.91	108.41	107.33	106.87	107.37	105.15	103.28	106.92	107.85	110.84	102.83	106.5	105.77	102.71	103.16	103.64	103.07	106.76	102.6	109.99	105.47	108.08	110	104.15	105.81	109.07	107.1	103.55	106.16
113.11	109.35	109.26	104.72	106.44	110.8	107.9	110	106.14	112.2	110.3	107.04	106.7	109.06	108.95	113.11	111.37	108.87	111.71	107.77	107.26	111.12	107.89	111.09	108.1	112.38	104.71	109.16	108	108.62	106.99	110.06	111.5	111.51	108.21	109.68	107.61	106.75	111.8	107.53	107.78	102.76	111.46	109.23	108.99	112.97	110.24	105.34	107.77	109.91
109.21	104.77	108.08	106.71	106.91	110.22	104.9	105.44	104.89	103.4	105.71	105.65	106.72	107.6	106.21	107.65	108.72	107.75	103.16	105.3	107	108.9	103.97	106.21	111.53	108.83	109	103.71	102.86	106.53	104.26	107.07	106.48	102.19	107.48	100.75	102.99	103.13	103.73	106.92	107.03	106.38	109.09	105.39	108.31	108.54	108.94	110.15	104.62	102.48
105.51	103.32	102.65	98.12	109	102.04	100.57	100.79	103.74	103.55	98.958	98.805	100.19	100.75	102.76	104.46	101.68	103.76	103.46	105.72	104.05	108.29	100.09	102.82	100.87	103.55	107.71	103.06	102.57	102.08	104.56	101.76	105.8	101.36	103.03	102.23	107.61	107.48	104.55	104.87	100.15	104.6	97.921	101.24	103.46	106.69	103.55	104.03	101.79	103.69
104.99	103.2	104.42	106.12	108.14	103.92	103.67	105.81	106.67	104.6	108.3	103.79	106.8	106.33	108.06	103.82	106.38	103.87	101.23	106.62	107.64	104.72	105.59	109.35	109.47	102.62	106.44	106.49	103.84	109.93	105.39	104.06	106.12	105.27	104.81	107.83	108.91	106.09	105.74	102.99	108.31	102.2	103.56	107.55	102.18	105.1	107.63	109.08	104.18	108.86
106.53	107.12	102.84	102.02	105.71	105.92	106.09	107.98	104.53	106.44	100.4	106	105.19	103.46	106.63	106.33	101.75	111.37	107.1	105.22	102.99	107.16	104.38	101.06	106.94	104.89	103.33	102.18	107.97	105.47	107.6	106.24	98.965	106.53	108.39	108.6	107.76	106.51	108.72	107.99	104.59	106	102.55	106.26	105.41	103.14	104.14	102.78	109.88	107.45
106.73	109.81	111.98	109.7	106.02	107.93	107.32	104.36	104.61	108.59	109.49	105.69	110.25	106.7	110.1	110.34	108.48	108.29	106.87	107.16	107.03	106.35	109.29	105.49	104.55	109.18	110.05	104.83	106.24	109.83	108.01	106.31	108.89	106.58	105.51	109.01	108.26	106.52	111.37	108.38	108.01	106.56	108.18	110.09	107.19	108.12	106.73	108.32	108.99	105.46
101.57	99.664	101.45	93.93	98.959	90.002	94.893	96.726	95.359	98.348	98.815	101.44	100.45	99.77	98.176	99.015	99.67	99.963	97.9	100.1	93.008	94.056	98.431	98.171	98.945	100.71	96.85	98.406	102	100.5	94.093	98.397	100.72	92.071	91.694	98.165	98.162	99.276	98.061	97.266	96.605	98.079	99.294	95.623	99.882	94.141	98.452	94.302	96.366	97.022
113.58	104.92	106.09	109.1	105.22	109.18	106.58	109.23	107.24	113.37	108.96	106.47	103.6	107.91	110.56	111.41	109.45	110.38	106.8	105.65	108.96	106.3	110.29	105.62	107.93	107.79	110.21	104.24	103.92	105.29	106.02	105.37	108.82	106.49	107.06	108.21	106.04	106.28	111.79	109.87	109.75	105.82	105.75	108.52	110.36	109.41	102.15	105.95	106.23	102.59
95.626	95.568	99.543	100.42	99.126	96.903	98.88	99.935	102.57	101.49	100.19	95.012	98.374	95.95	96.083	98.356	92.499	99.772	96.99	95.26	96.104	99.084	99.546	95.256	101.86	95.279	96.597	95.752	95.904	97.586	95.503	99.26	97.702	99.877	95.814	92.501	95.07	95.488	97.515	98.064	101.32	98.726	95.3	98.533	96.668	95.032	98.677	101.74	98.174	94.476
100.52	96.792	98.203	98.084	96.067	103.1	99.42	99.809	97.524	93.941	96.592	95.976	96.524	97.906	99.915	97.517	98.309	97.047	93.042	98.417	99.58	98.717	98.629	99.926	103.22	100.09	102.36	95.471	96.076	98.72	98.338	97.847	98.57	96.81	98.742	98.446	95.469	100.75	94.709	98.071	101.91	97.24	101.02	98.651	98.657	99.605	98.975	98.998	98.27	99.856
95.602	98.806	99.03	93.182	96.799	102.77	97.298	95.531	95.429	98.288	99.64	98.137	99.725	101.06	102.46	97.103	97.482	98.114	94.737	97.288	102.36	97.033	96.361	96.332	97.548	100.34	100.09	98.407	97.025	99.99	95.561	95.403	99.862	98.393	101.02	94.685	102.22	99.78	102.66	96.958	95.768	97.872	104.67	96.723	100.36	96.647	105.67	96.589	99.364	101.46
107.53	107.15	105.29	104.67	111.91	101.4	103.01	109.49	101.6	106.01	103.68	103.85	106.62	105.41	102.75	107.79	103.23	104.82	106.42	106.23	106.84	105.25	102.94	104.39	107.59	105.59	106.21	104.16	106.48	106.22	105.04	108.26	101.96	102.59	103.47	106.44	106.18	101	102.96	103.2	106.67	105.02	99.036	105.34	102.58	104.79	101.31	105.22	106.27	106.74
106.14	109.17	110.33	102.38	103.23	105.18	109.14	109.13	106.09	106.64	108.59	106.12	99.701	110.24	103.62	105.32	103.14	105.71	103.85	104.54	107.6	108.07	104.04	103.49	106.79	105.36	106.17	105.12	105.01	104.9	103.77	105.93	108.22	107.42	103.21	109.34	109.61	105.55	105.07	101.3	105.88	110.19	108.74	106.2	103.03	105.48	105.92	103.73	105.44	103.88
108.65	103.65	106.55	108.67	109.85	104.77	109.8	107.68	108.24	105.09	106.66	108.19	110.01	109.76	110.85	111.48	108.34	108.39	114.47	110.78	111.26	107.18	110.39	106.91	112.04	104.96	111.23	107	104.7	107.5	108.94	108.39	107.63	107.46	107.55	109.02	107.29	107.78	107.59	107.09	107.19	109.53	109.03	105.59	110.25	112.07	108.21	109.05	108.08	112.04
112.19	106.7	109.39	105.68	108.22	110.27	108.02	110.47	113.85	106.29	113.45	108.44	103.31	110.4	105.8	106.12	111.5	104.94	110.16	106.69	107.14	110.05	112.06	110.35	107.24	107.51	107.73	106.85	107.93	109.89	107.79	107.39	108.54	104.01	107.79	108.19	109.12	101.91	108.58	108.79	112.55	106.3	109.85	105.33	104.04	106.86	108.14	106.46	112.54	106.05
103.81	104.05	104.96	105.01	104.59	108.24	103.46	106.37	105.96	104.1	106.42	107.38	105.67	108.95	106.01	104.91	104.77	103.19	105.15	105.05	105.64	106.09	104.53	102.57	107.46	109.07	108.38	103.51	105.51	108.96	101.69	105.91	99.732	104.82	102.86	107.79	106	105.8	105.63	105.59	102.25	103.09	103.45	110.61	107	105.4	104.17	106.55	105.86	102.99
101.01	101.83	96.609	99.669	95.42	98.775	101.19	99.881	98.399	96.991	97.171	100.85	101.72	101.42	100.49	95.663	101.7	101.43	99.568	99.869	99.394	96.743	97.087	100.56	100.31	94.913	97.977	98.352	101.29	97.217	101.24	96.46	100.47	92.304	100.53	102.24	96.262	101.18	101.37	96.913	102.13	94.473	96.222	96.135	100.98	101.01	94.668	98.88	96.885	95.224
102.76	103.5	101.45	102.36	103.16	102.9	104.13	104.78	104.06	104.95	104.78	103.63	103.52	100.41	104.83	102.42	101.31	102.61	104.17	101.87	102.48	100.01	101.51	101.98	102.47	104.47	102.41	99.746	100.28	105.69	106.12	103.59	102.12	103.55	106.96	99.332	105.22	102.06	99.23	101.18	103.24	100.94	100.22	105.46	104.55	99.869	103.34	105.37	109.04	103.15
99.103	104.05	105.24	101.01	103.51	98.489	104.47	96.498	97.356	99.319	98.975	100.44	99.615	105.5	94.758	102.95	101.6	98.569	101.47	98.66	103.01	103.69	101.97	99.58	98.601	99.346	98.77	99.457	96.031	107.39	100.06	103.39	95.624	97.682	98.064	97.696	102.45	98.2	99.706	103.37	102.65	99.826	100.85	106.26	99.415	97.305	96.606	104.08	99.145	101.79
100.13	99.024	102.72	98.056	103.84	101.99	103.76	103.95	101.96	99.664	103.07	102.05	100.55	100.18	98.219	103.04	99.624	100.92	99.26	102.63	98.904	96.26	102.62	102.54	102.47	99.443	101.58	100.92	98.93	100.38	99.367	106.86	102.7	97.85	99.378	98.863	101	102.52	95.8	101.82	100.5	104.19	104.44	100.07	105.62	94.491	100.01	100.92	103.79	95.982
104.15	107	106.55	100.45	99.921	107.39	108.65	108.23	107.87	105.24	108.42	101.16	109.97	100.29	109.08	102.2	107.13	106.29	107.15	106.94	106.61	109.6	104.57	105.04	103.47	105.14	105.3	102.77	105.98	110.63	100.96	106.98	108.42	104.06	103.96	103.64	99.85	107.73	108.54	105.3	110.14	104.58	102.15	104.87	107.84	108.23	106.55	104.75	109.22	104.52
106.72	104.36	110.26	107.84	102.67	107.17	103.73	105.86	103.51	104.38	106.7	106.16	103.58	105.9	103.15	105.86	103.71	104.17	111.13	104.48	106.68	107.79	106.76	107.89	104.65	107.86	111.62	105.78	104.13	108.62	101.46	107.05	104.39	104.72	107.52	107.3	103.98	106.16	105.53	104.95	105.94	104.73	109.29	101.72	104.88	108.26	105.57	110.2	105.98	102.28
97.757	99.524	99.186	101.55	100.38	95.776	95.735	96.256	101.16	98.082	97.946	99.825	99.597	101.69	100.62	95.984	100.78	96.244	98.103	97.533	97.22	93.925	101.94	102.06	98.992	100.54	97.726	100.23	95.909	97.5	96.552	100.51	99.937	100.42	100.36	98.994	96.612	94.794	98.362	101.83	95.477	96.798	97.425	100.97	95.716	95.645	102.46	102.13	102.77	96.518
103.8	96.692	95.576	92.164	97.16	98.442	98.109	94.532	96.197	97.571	97.609	97.495	96.157	98.015	93.388	96.705	98.075	98.988	103.35	98.591	92.773	98.179	97.899	98.712	99.569	96.364	94.981	91.946	98.936	98.464	102.93	98.931	102.26	98.091	95.737	100.77	96.498	99.515	96.808	97.152	93.741	100.14	92.057	97.135	99.998	100.41	100.78	100.18	95.161	96.81
109.31	112.23	106.67	106.58	110.3	108.06	108.21	105.31	110.1	111.74	107.2	107.51	108.08	112.52	108.72	105.27	111.09	108.03	108.26	109.95	107.55	106.19	109.92	110.61	109.89	106.59	106.35	109.15	108.26	105.8	109.71	106.93	113.28	108.43	110.3	108.46	111.36	109.1	110.92	107.67	105.59	102.72	107.56	110.48	104.2	111.89	108.92	107.94	109.58	112.97
105.11	106.97	104.49	104.42	107.96	107.15	101.94	100.81	106.8	104.54	104.38	105.44	107.42	107.23	108.32	109.66	103.24	108.54	105.38	104.32	109.22	107.67	105.19	107.73	109.65	105.04	106.66	102.59	104.87	102.96	107.07	108.41	106.38	104.94	105.15	107.78	103.17	106.08	106.82	102	105.26	106.05	105.65	98.746	106.37	110.41	104.47	104.18	104.36	106.61
100.03	99.484	102.16	99.03	98.858	103.35	98.671	99.559	100.5	102.47	104.54	102.83	107.73	99.797	102.42	105	101.64	98.834	100.55	100.78	104.68	100.45	102.36	104.4	99.539	101.3	101.45	99.55	101.61	103.25	96.921	101.92	102.73	103.79	103.62	97.143	99.71	99.297	103.16	101.59	100.82	98.816	105.72	98.591	101.23	102.3	99.597	103.69	101.4	97.716
106.31	107.41	106.1	105.73	110.38	104.72	107.86	105.05	108.11	104.46	102.7	105.92	110.98	108.73	106.98	111.04	106.52	107.34	102.87	107.82	107.52	103.63	106.84	106.82	108.9	105.06	110.02	107.65	105.28	107.32	104.02	115.57	105.38	108.93	107.09	102.91	103.48	109.15	106.63	103.09	110.59	109.23	106.26	109.93	107.07	106.13	109.91	105.27	104.36	108.68
102.58	99.555	101.61	101.11	105.74	107.21	101.78	99.8	98.674	102.9	103.86	98.811	102.53	100.64	100.06	100.53	99.268	99.628	96.394	106.73	98.614	100.78	101.79	96.336	103.16	99.69	99.742	100.15	102.55	100.93	103.6	97.543	103.88	98.843	101.96	100.5	103.75	99.958	102.89	101.71	98.304	101.17	101.77	97.589	104.24	99.574	100.48	99.606	101.45	96.762
110.08	107.07	108.36	109.08	107.17	107.11	109.85	106.25	106.73	113.42	107.46	106.79	112.87	111.54	109.54	108.27	106.73	105.3	106.89	106.97	105.66	105.05	107.68	105.9	103.17	106.27	107.42	110.87	108.85	107.81	110.72	108.82	104.08	104.01	109.98	109.15	105.05	111.85	108.5	106.3	104.5	107.74	108.3	106.21	113.77	103.36	108.04	105.27	107.69	107.23
95.958	96.659	98.899	97.38	99.343	96.825	98.335	98.606	97.811	101.4	96.765	95.659	97.382	97.218	96.49	100.97	96.594	100.19	99.642	98.985	97.411	95.298	100.02	99.218	96.487	93.32	96.511	96.539	98.8	95.834	99.411	97.803	100.32	99.003	98.163	97.109	97.395	98.919	95.507	99.436	99.703	100.78	94.794	93.637	101.51	98.154	96.163	94.218	102.95	103.52
[truncated: 800 more rows]
[truncated: 150 more columns]
