# Supplementary material for: Genetic dissection of main and epistatic effects of QTL based on augmented triple test cross design
Source: PLoS One. 2017 Dec 14;12(12):e0189054. doi: 10.1371/journal.pone.0189054 (PMC5730204; doi:10.1371/journal.pone.0189054)
Supplement: S10 Supporting Information — (ZIP) [file pone.0189054.s010.zip › z6_1950_0.8_10.csv]

99.35	98.285	99.79	99.288	99.699	96.726	97.259	98.147	99.349	98.089	98.294	98.672	99.172	97.761	98.788	97.829	98.939	98.99	99.555	99.212	98.998	98.075	99.172	98.078	99.613	98.998	98.422	98.068	100.46	99.067	99.034	98.938	98.041	97.279	98.623	99.727	98.343	98.988	100.69	98.755	100.38	99.113	99.157	99.188	99.132	99.375	98.377	98.889	99.332	99.154
110.4	111.24	109.44	109.58	110.84	111.28	110.92	109.49	107.98	109.79	110.08	109.86	108.61	109.99	110.03	109.6	110.2	111.26	110.27	109.45	110.21	111.3	109.7	110.52	110.81	111.09	109.68	110.25	109.1	110.73	109.5	111.74	110.26	110.77	110.28	109.38	110.03	110.56	111.46	110.24	111.25	110.84	109.96	109.25	109.19	111.03	110.4	109.6	110.69	110.68
107.96	108.87	108.21	108.49	108.35	109.93	107.47	108.75	107.51	108.14	110.11	108.37	109.01	107.83	109.4	110.64	107.82	108.38	108.86	108.47	107.62	108.39	107.99	108.29	106.14	108.82	108.22	107.69	106.2	109.29	107.07	106.62	109.12	108.25	108.87	109.58	108.03	108.76	107.86	109.04	108.21	106.67	107.21	110.08	108.42	108.16	107.39	106.75	107.4	107.64
104.52	104.43	105.88	106.07	105.74	104.73	106.55	104.77	104.34	104.83	105.84	106.29	105.29	106.76	105.16	104.98	106.79	106.4	106.71	105.38	106.07	106.54	104.65	106.15	106.53	105.79	105.65	105.52	105.07	106.52	105.87	105.02	106.51	105.82	106.66	105.59	104.6	106.28	104.31	105.71	103.98	106.19	105.71	105.57	105.43	105.78	104.96	105.96	104.86	104.87
106.14	105.3	104.96	104.33	105.04	104.3	105.48	104.6	104.62	106.38	105.99	104.92	104.96	104.16	106.6	107.51	106.5	105.5	106.01	105.14	104.99	105.75	106.03	106.52	105.43	105.09	106.32	104.78	104.62	106.17	103.96	104.17	106.65	105.94	105.47	104.6	104.9	105.14	105.22	107.19	106.74	104.62	105.79	107.3	104.35	105.49	105.96	105.18	106.04	106.69
106.28	107.06	106.74	104.85	105.32	106.52	105.29	105.81	106.34	106.76	106.06	107.17	106.61	104.7	106	106.69	105.72	106.88	106.49	105.41	103.78	105.15	107.14	104.76	107.39	105.24	105.18	104.63	106.39	105.58	104.43	107.36	104.83	106.48	105.99	104.63	106.6	107.17	105.17	105.77	105.88	105.48	106.33	105.65	106.37	105.69	105.71	104.75	105.35	105.3
99.102	101.19	101.57	100.35	100.06	100.58	101.74	101.15	99.798	99.967	100.13	98.912	100.26	98.733	99.557	99.895	100.02	102.2	99.562	99.829	101.25	102.22	102.53	99.321	100.45	99.112	100.32	100.04	100.56	101.08	100.63	101.23	100.66	100.9	99.965	101.42	100.1	101.59	100.52	100.68	100.33	100.82	99.715	98.687	99.347	100.58	100.89	100.49	99.942	100.64
104.35	106.86	105.85	106.46	105.08	105.84	104.98	105.98	106.65	106.29	106.41	105.31	106.02	105.31	105.38	104.68	105.58	105.62	105.39	104.43	104.78	105.52	105.02	106.1	105.69	104.99	104.67	105.48	106.22	104.84	104.83	106.56	107.01	107.26	106.87	106.58	107.58	104.39	106.8	105.74	106.89	107.35	105.18	107.26	106.04	106.16	106.52	105.94	105.86	104.75
111.02	109.15	110.21	109.68	110.51	111.48	109.63	109.99	109.34	110.63	110.75	110.39	109.89	109.44	109.71	109.62	110.5	110.1	110.92	109.65	109.48	110.32	110.12	109.47	112.57	110.43	109.95	108.61	111.38	109.59	110.67	109.89	111.92	109.8	109.45	109.46	110.35	111.42	109.67	110.71	111.31	111.28	110.55	110.14	111.41	110.02	109.85	108.39	110.09	109.2
107.65	107.61	107.84	108.59	108.61	108.2	108.59	108.06	107.45	108.31	106.63	108.12	107.37	107.96	108.11	109.03	108.19	107.48	108.18	108.01	107.88	108.9	108.54	107.46	106.93	109.65	107.42	108.37	108.97	110.34	108.63	108.56	108.34	107.65	107.32	108.91	109.36	108.36	108.59	109.29	109.56	107.25	107.87	110.06	108.09	106.74	108.65	109.59	108.69	107.1
106.26	107.48	105.04	105.94	105.26	106.28	106.95	107.17	106.84	106.56	105.23	107.85	105.75	106.32	106.32	106.09	105.7	106.63	106.26	107.03	106.35	104.32	107.33	107.65	106.08	106.21	106.98	106.76	106.85	104.54	104.94	105.96	106.04	107.23	105.38	107.76	105.6	106.35	107.62	105.37	105.51	107.26	106.46	108.66	107.4	108.05	105.74	108.03	104.64	104.98
97.775	97.827	97.999	99.088	98.856	97.742	98.23	97.318	97.445	98.151	98.756	99.039	97.911	98.1	98.8	99.651	99.268	99.837	97.814	98.123	98.296	100.53	98.791	96.618	98.46	98.941	98.689	98.9	97.547	98.561	98.629	98.727	98.169	98.92	97.922	99.094	98.049	97.62	98.658	97.83	99.779	98.247	99.204	95.959	97.162	97.027	97.73	98.479	97.839	99.176
104.76	105.26	105.42	106.42	106.38	104.17	104.51	104.65	106.27	105.94	105.55	105.92	105.77	104.06	106.53	105.19	104.98	106.54	105.04	106.17	105.4	105.1	105.05	107.55	105.73	104.54	106.55	105.16	104.4	103.39	104.93	106.35	105.96	105.75	105.52	105.5	105.08	105.65	103.14	103.97	105.28	103.29	105.88	106.82	105.65	105.55	104.57	105.3	104.08	104.78
100.35	99.724	100.81	99.736	99.968	98.538	99.98	102.01	99.834	101.16	101.36	101.64	100.32	102.03	101.76	100.5	101.53	101.58	99.982	102.15	99.999	101.9	100.45	99.719	101.07	101.03	100.26	102.34	101.16	101.37	102.01	100.57	101	101.2	100.36	101.14	101.78	100.76	99.607	101.71	101.29	99.937	101.36	101.37	100.4	100.94	100.23	101.34	99.859	100.9
106.18	106.31	106.05	106.05	107.55	107.91	106.87	105.89	106.86	105.13	104.7	107.25	105.93	104.51	106.89	105.75	107.88	104.89	108.22	105.62	106.88	106.14	106.91	105.57	107.12	106.17	106.81	105.72	106.36	106.68	106.58	106.25	104.93	106.24	106.95	108.16	106.73	105.84	106.01	106.03	106.46	107.65	106.88	108.11	106.66	106.55	105.44	106.35	106.72	106.24
105.99	104.68	104.29	105.68	106.57	105.2	105.32	105.28	105.56	104.88	105.22	105.54	105.38	105.81	106.26	105.81	107.01	106.07	103.94	104.94	104.86	104.57	105.04	106.63	106.15	105.12	105.15	106.9	106.16	105.72	105.36	105.46	105.17	106.53	105.6	105.08	105.21	105.3	104.68	105.07	104.75	105.47	105.45	105.53	105.55	106.19	105.67	106.29	105.18	104.55
107.18	106.24	107.81	106.98	106.18	107.26	105.74	104.98	106.6	107.44	107.69	107	106.39	105.69	106.8	107.34	106.61	106.82	106.48	108.29	105.4	105.42	106.17	106.19	105.71	106.12	106.53	105.57	107.38	107.56	106.45	105.35	107.4	105.79	105.55	106.08	107.25	106.28	107.16	105.93	106.82	106.15	108.23	104.66	106.62	106.08	106.42	105.97	106.37	107.69
106.31	106.42	105.67	105.54	106.24	106.99	105.35	105.5	106.4	106.04	104.83	106.65	105.68	105.37	104.16	105.95	104.9	104.94	104.53	107.07	106.04	104.58	106.59	105.56	105.78	105.62	106.36	106.23	105.15	106.3	106.93	106.73	106.07	104.7	105.52	106.83	104.76	106.47	107.34	105.49	105.86	105	105.36	104.76	107.27	105.33	105.99	106.12	106.42	105.24
105.19	105.31	105.63	105.2	107.89	104.75	105.76	103.82	106.05	103.69	105.56	105.12	107.75	105.38	106.69	107.7	104.61	106.96	105.51	106.43	106.69	105.78	105.52	107.1	105.67	105.62	106.03	106.22	105.44	106.65	105.54	106.22	107.29	104.95	106.29	105.85	106.52	105.17	106.33	104.95	106.45	105.88	105.01	104.85	106.43	105.42	105.24	106	105.59	105
107.13	107.08	106.03	107.21	106.64	106.05	107.58	105.17	106.43	106.78	105.93	105.69	106.55	106.22	106.83	105.89	107.59	105.16	106.85	107.31	107.04	105.65	107.52	105.42	107.02	106.02	107.38	107.75	106.17	107.35	105.74	107.29	106.54	103.86	104.92	107.51	106.83	106.22	105.66	106.11	105.33	105.26	107.44	106.34	106.35	106.37	106.15	106.44	105.92	105.58
100.37	96.506	100.21	97.341	99.514	97.665	99.532	99.905	98.738	98.987	98.208	98.946	99.678	98.175	98.028	99.336	99.132	99.949	98.659	98.969	98.756	97.732	98.778	100.45	99.862	98.315	97.972	98.423	97.85	98.814	99.264	97.48	99.172	99.065	97.843	99.91	99.37	99.868	99.831	98.673	100.17	98.667	97.663	99.914	98.2	99.159	98.059	99.993	98.589	98.371
98.061	98.139	97.644	98.298	97.081	97.754	97.213	96.908	99.097	96.608	97.867	98.204	98.685	97.613	98.2	96.78	98.824	98.499	97.765	97.731	98.976	98.034	98.012	98.576	97.897	97.947	97.549	98.078	97.215	98.211	98.471	96.803	99.383	98.667	97.453	96.84	97.273	97.617	99.071	98.037	96.957	99.653	98.429	100.86	99.74	99.237	96.386	97.75	99.076	98.332
105.73	106.74	105.85	106.31	106.52	105.93	105.6	105.48	107.65	107.06	106.43	105.96	104.82	106.35	106.94	106.34	106.01	106.04	106.5	107.67	106.79	107.32	105.87	105.54	106.2	106.04	106.88	106.43	104.84	105.56	106.62	106.26	104.76	106.18	107.37	106.01	106.78	107.28	105.94	106.06	105.25	107.18	106.72	106.74	105.63	107.62	107.35	106.36	105.63	107.21
97.333	98.273	98.907	97.893	98.614	97.955	97.926	97.772	99.913	97.854	97.437	97.927	97.899	97.369	96.886	97.87	98.807	97.025	98.188	98.68	97.977	99.655	97.355	98.182	98.269	98.462	99.072	97.397	98.223	97.513	98.09	98.761	97.858	98.239	98.905	100.61	97.622	97.626	96.606	97.532	97.577	96.253	97.963	97.951	98.11	98.211	98.2	97.577	98.832	98.395
108.87	107.3	107.66	108.89	106.16	108.31	105.98	108.26	109.51	109.04	108.64	105.92	109.51	108.85	108.74	107.72	109.43	108.41	108.35	108.09	109	107.38	109.01	108.52	110.81	110.56	108.33	107.83	109.23	107.87	109.64	109.53	107.54	107.33	107.69	107.24	107.7	107.92	108.1	107.13	109.07	109.65	107.55	109.23	108.08	108.66	109.57	107.81	108.45	108.73
110.13	107.29	108.11	108.77	110.92	108.74	107.6	108.99	108.49	107.77	108.51	107.76	108.74	108.78	108.28	108.16	108.37	109.38	109.73	108.7	109.18	109.18	108.52	107.34	108.06	109.61	106.48	107.52	109.05	109.21	108.68	108.3	107.71	108.99	106.21	108.75	108.14	108.43	109.91	110.09	106.59	108.48	108.67	108.25	108.17	109.42	108.87	108.59	107.46	108.82
104.36	107.67	106.91	106.37	107.75	105.43	106.67	106.31	106.4	106.57	106.03	107.97	105.63	105.36	106.99	105.85	105.11	106.45	105.67	106.38	106.62	105.08	106.16	105.05	108.37	104.95	106.72	105.23	107.52	106.55	106.42	106.71	106.41	106.83	106.36	105.83	108.68	107.1	107.22	106.78	106.47	106.57	106.41	106.85	106.42	107.34	105.62	106.17	105.61	106.38
109.8	108.83	108.32	109.06	108.49	108.7	107.71	108.14	107.23	109.79	108.41	106.82	108.3	107.4	108.64	109.21	106.17	107.7	108.06	108.71	110.12	109.47	108.15	107.11	109.73	107.27	108.78	109.68	109.6	108.75	108.17	108.62	109.83	107.73	108.76	108.72	109.82	107.04	109.47	107.91	107.79	108.52	107.41	109.27	108.91	108.22	108.53	108.75	108.78	107.74
109.64	107.74	108.18	107.27	108.52	109.63	109.34	108.35	110.01	108.06	108.42	107.28	108.95	109.64	108.42	106.94	108.94	108.17	108.4	107.94	107.6	108.21	109.25	106.55	106.72	108.51	107.02	108.14	107.3	107.33	108.58	108.35	107.07	110	108.52	108.46	107.91	107.89	108.05	107.27	108.51	109.29	107.76	107.71	110.17	106.41	108.4	109.01	107.87	108.62
105.23	104.97	107.05	106.22	105.94	105.43	105.27	106.62	104.67	105.86	107.34	106.16	106.18	104.28	106.05	104.19	106.76	105.34	105.71	108.51	106.08	106.88	105.66	105.33	105.3	105.17	105.59	107.27	104.49	106.39	105.86	105.31	105.79	106.45	106.19	105.87	105.68	105.61	106.04	105.51	106.01	106.72	105.58	104.96	106.68	106.73	105.38	106.6	105.95	106.22
98.084	98.301	99.55	96.984	97.388	98.37	97.279	99.114	98.616	98.367	98.382	99.765	99.347	98.327	96.993	98.166	98.661	97.113	99.125	98.575	97.271	98.244	98.447	97.78	98.419	96.982	98.364	97.68	97.228	98.918	98.576	97.811	98.011	98.585	97.842	98.878	98.165	99.603	97.256	98.317	98.763	97.446	99.101	99.076	97.146	96.279	98.55	98.089	98.037	98.109
107.23	105.4	105.46	106.79	105.17	107.02	106.01	106.77	105.82	104.02	104.92	106.3	105.25	106.37	106.15	106.57	105.35	103.41	105.87	105.58	104.34	106.44	106.4	105.93	106.47	104.34	104.83	103.48	105.28	105.77	106.1	105.3	102.96	104.63	104.47	106.05	105.09	106.34	106.23	104.56	105.13	105.45	106.1	106.1	107.14	104.99	104.58	105.68	105.92	107.24
104.47	105.76	104.84	104.75	105.85	105.2	105.18	106.07	104.93	106.1	104.82	106.69	105.82	105.22	106.23	105.68	105.45	107.08	106.62	106.85	106.24	105.18	105.96	104.15	105.07	106.52	105.31	104.7	105.29	106.18	104.39	105.91	106.34	106.23	105.85	105.94	106.56	106.09	107.42	106.11	104.21	104.81	105.98	103.76	105.51	106.68	106.63	105.53	105.36	105.75
105.35	105.46	104.69	105.2	107.65	105.6	105.45	105.78	106.63	106.21	107.12	104.65	106.58	104.27	106.39	105.82	106.39	105.22	104.81	106.08	104.22	104.45	103.51	105.73	104.55	107.34	105.89	104.27	105.85	105.94	104.69	107.63	105.56	107.05	107.29	106.47	106.89	106.03	104.7	106.38	105.42	106.02	106.15	105.51	104.26	106.23	104.68	103.79	106.04	105.89
105.76	105.62	106.36	106.01	106.05	103.99	106.67	104.22	105.4	105.16	106.23	104.73	103.66	105.14	106.55	105.33	105.92	106.39	108.69	106.85	106.19	106.64	104.11	105.55	106	105.26	105.84	105.4	104.96	105.5	105.62	106.21	104.92	105.77	105.31	106.29	104.49	106.28	104.45	105.85	105.53	105.85	104.95	104.44	106.3	107.67	104.13	105.76	105.75	106.17
105.34	105.29	106.2	105.33	107.97	106.33	105.08	105.2	105.4	106.48	105.47	105.82	105.86	106.56	105.59	105.1	106.15	105.62	106.67	105.23	105.88	105.16	105.9	105.47	105.41	105.22	107	105.63	106.23	106.13	105.94	106.54	105.25	106.41	105.13	106.37	106.57	105.71	106.37	107.23	106.43	104.19	104.76	105.12	106.78	104.74	106.74	104.82	107.4	106.84
107.97	108.11	106.77	107.16	106.67	108.14	106.98	107.4	107.35	107.71	107.32	108.09	108.12	108.94	107.27	107.18	108.24	108.48	107.56	108.76	106.24	106.9	105.72	107.61	109.14	107.55	108.05	107.99	107.99	108.44	106.64	107.21	107.56	107.41	108.55	107.9	107.32	107.44	108.42	107.16	107.58	106.52	107.29	108.28	108.37	105.85	107.46	109.22	107.64	108.26
106.55	107.21	108.13	106.94	109.2	108.03	109.72	108.95	108.82	107.8	109.4	109.82	107.17	109.14	107.91	107.57	108.47	107.09	108.82	108.25	110.59	107.41	108.48	108.23	108.17	108.14	108.31	108.17	108.47	109.25	108.24	107.7	107.28	107.54	106.75	109.13	108.04	108.38	108.05	107.51	108.03	108.7	108.78	109.33	109.59	108.14	109.3	107.59	108.52	106.83
98.275	100.54	99.306	98.53	99.547	97.865	99.827	99.564	99.933	97.763	99.302	99.411	98.602	99.132	99.24	100.95	97.682	99.39	100.05	99.582	98.015	98.791	98.652	98.545	98.506	100.64	99.805	98.271	98.33	99.042	99.266	99.703	98.504	98.555	99.235	99.281	99.899	99.687	99.068	98.653	100.35	98.553	98.413	98.854	97.854	98.967	99.749	99.125	97.606	99.161
106.32	105.08	104.62	106.18	104.7	105.39	104.94	106.22	105.07	106.12	105.59	105.92	105.93	106.62	107.03	105.9	105.39	104.82	104.44	103.9	105.03	104.34	104.93	105.81	104.99	107.48	105.84	106.01	105.54	105.93	106.07	106.87	106.47	106.09	106.32	106.41	105.54	105.56	104.73	105.92	106.03	106.69	105.02	106.3	104.35	104.96	106.86	104.64	104.53	105.1
105.04	105.97	105.68	106.38	106.08	104.89	105.95	104.56	106.59	105.51	105.39	106.1	105.91	106.3	104.76	104.76	105.78	105.75	104.03	104.39	103.96	106.68	104.92	103.87	104.26	107.02	105.95	104.99	105.43	105.26	106.42	107	104.59	104.36	104.48	106.41	104.87	106.79	105.15	105.05	106.57	104.75	105.82	105.41	105.44	105.54	104.71	104.45	106.19	104.26
105.3	105.02	104.24	105.32	105.81	104.85	106.29	104.79	105.65	106.62	106.82	104.58	105.35	105.02	104.73	107.12	105.18	106	104.6	105.68	106.11	104.75	105.38	106.03	105.65	104.4	105.16	104.49	105.1	104.97	104.9	105.77	106.8	106.68	105.87	105.55	105.21	106.24	106.15	105.79	105.75	104.36	105.55	105.42	105.78	105.88	104.74	105.93	107.24	104.6
104.9	104.35	105.66	104.13	104.79	105.4	105.56	105.37	105.38	106.39	105.34	104.85	104.36	106.23	108.54	104.94	105.44	106.29	104.62	105.31	105.06	104.82	104.78	105.2	106.59	106.84	106.35	105.28	104.99	105.51	106.66	104.82	105.29	105.4	106.11	105.15	105.16	106.48	104.17	106.64	105.41	106.12	105.31	105.67	104.06	106.71	105.43	105.41	107.2	104.17
111.4	110.83	112.08	111	109.75	108.51	110.72	110.83	109.93	110.89	110.66	109.64	111.23	110.01	111.05	111.07	110.61	110.1	110.23	112.49	109.37	108.93	109.23	110.71	113.1	111.62	111.13	109.57	111.91	109.31	109.2	109.63	110.81	109.67	111.27	111.25	109.81	111.38	110.16	111.59	111.93	108.75	110.12	110.33	109.79	111.19	110.3	110.14	110.47	109.81
104.76	105.29	103.93	105.02	105.16	104.49	105.24	103.61	105.94	105.44	106.2	105.18	105.56	105.54	104.08	105.56	107.58	107.1	106.59	105.11	105.78	104.85	105.24	105.52	105.96	105.8	106.42	106.12	105.9	105.86	106.03	104.16	105.1	105.98	103.99	104.24	106.42	105.59	104.71	104.32	105.17	105.65	103.12	105.48	106.62	105.69	105.18	105.74	105.58	105.63
98.774	100.98	100.5	99.498	99.832	99.749	99.235	99.475	99.25	98.553	99.085	98.499	99.009	98.767	98.785	97.562	99.764	96.966	98.825	100.07	99.724	97.007	99.878	99.892	101.1	99.524	100.07	101.11	98.407	98.663	100.61	99.235	99.67	100.68	99.204	99.364	99.027	99.843	100.54	98.557	98.911	100.28	98.153	101.05	99.68	97.725	99.49	98.569	98.268	99.689
102.99	102.39	104.33	103.08	101.11	101.25	103.27	103.39	102.64	102.15	102.88	103.76	103.51	103.65	102.51	104.07	102.99	103.2	102.84	102.66	103.58	103.27	102.68	103.11	103.5	102.91	101.95	102.68	102.37	102.54	102.51	102.15	102.89	101.8	102.75	102.59	102.23	102.06	102.36	103.66	101.09	103.83	104.04	104.17	100.55	103.53	103.27	104.04	103.09	102.05
97.809	97.786	97.831	98.33	99.483	97.964	96.94	98.87	98.924	98.346	97.041	99	97.66	97.233	98.869	98.442	99.438	98.066	99.445	98.895	98.412	98.482	96.802	98.063	96.82	99.331	98.352	98.701	97.492	98.53	97.541	96.087	98.685	98.074	97.24	96.702	96.874	98.352	97.689	96.489	98.548	96.182	99.656	98.692	98.754	97.786	97.04	96.812	97.409	98.217
104.54	105.52	105.42	106.49	106.79	106.01	105.26	105.06	103.11	105.35	105.12	104.02	106.1	106.45	106.19	104.53	105.71	105.43	104.68	105.1	106.01	105.04	104.64	105.52	105.15	105.39	105.17	106.22	103.29	106.64	106.51	104.38	106.19	105.06	106.13	105.68	104.11	105.68	105.99	105.26	105.39	106.4	105.94	106.2	105.93	105.89	106.43	105.53	106.39	106.65
107.83	104.92	106.94	107.61	106.18	108.2	105.82	107.07	106.58	106.84	106.37	106.5	106.68	108.26	105.44	106.31	105.94	106.5	104.52	106.24	106.28	106.86	103.98	106.41	105.25	106.24	106.61	105.01	106.77	107.08	107.08	105.44	106.79	107.13	107.14	108.11	105.75	104.99	105.7	105.2	107.03	107.31	106.4	106.55	106.1	105.63	105.63	105.34	106.51	106.82
106.58	106.27	105.41	107.98	107.8	106.03	104.44	106.72	106.36	105.77	107.19	107.57	107.89	105.2	105.64	106.72	106.29	106.69	105.17	105.83	105.72	106.02	108.18	106.19	104.96	105.12	106.41	106.04	106.64	106.78	107.45	105.78	106.62	108	107.27	106.98	106.99	106.2	104.23	105.46	106.95	106.33	106.37	108.5	105.36	106.28	106.15	105.55	108.03	106.66
108.91	108.93	108.69	108.21	108.13	108.17	107.9	109.78	107.5	107.97	108.32	109.26	109	109.17	108.19	107.9	107.82	107.52	107.99	107.1	107.39	107.15	109.54	107.97	107.65	108.44	108.37	107.59	108.82	108.59	109.38	108.38	107.62	108.03	106.86	108.45	109.33	108.23	108.06	109.36	107.72	108.97	108.46	107.45	110.07	108.26	107.83	107.66	108.05	106.97
98.372	97.353	98.307	98.494	97.615	96.66	98.163	98.159	99.859	97.014	97.042	97.456	97.536	98.663	96.521	98.926	96.978	97.665	98.342	97.675	98.192	98.016	98.117	96.484	98.108	97.745	97.466	97.245	96.502	98.224	98.265	98.246	99.656	99.027	98.413	96.601	97.461	98.93	97.069	98.153	99.122	97.5	99.455	98.258	99.14	97.832	98.937	98.1	97.397	97.969
98.588	97.386	98.825	101.1	99.653	98.457	99.302	98.102	99.646	99.308	96.262	99.03	99.616	99.107	99.861	98.963	97.604	97.862	98.714	98.581	98.652	96.769	100.01	98.724	99.17	98.958	100.72	99.978	99.056	99.508	99.058	98.622	98.668	99.02	97.16	100.51	99.851	99.109	100.96	100.03	96.638	98.939	99.182	98.893	100.76	100.62	99.692	99.19	99.471	99.145
99.418	100.44	99.625	99.855	99.319	101.89	100.34	99.283	100.18	99.557	100.52	98.778	99.197	100.89	100.26	100.43	99.722	99.172	100.63	101.12	99.805	100.92	99.071	101.59	100.83	98.686	98.375	98.958	100.43	100.17	100.31	100.62	99.749	99.998	99.184	100.34	100.3	99.458	99.579	100.73	100.22	100.6	100.57	101.11	99.561	98.695	101.43	100.88	99.972	99.71
104.69	105.87	105.36	105.85	106.22	105.3	104.66	106.24	106.42	105.01	105.49	106.15	106.19	105.5	106.66	104.68	106.34	105.7	105.29	107.36	106.37	104.32	104.74	105.09	108.22	106.19	105.61	106.14	105.79	106.28	105.54	106.71	105.8	104.99	106.46	105.51	105.65	104.78	105.24	106.81	105.76	104.98	107.17	105.68	105.57	106.02	105.42	106.32	105.5	105.83
99.663	99.625	101.63	98.956	100.61	99.053	100.44	100.09	102.01	99.486	99.147	100.79	98.852	99.664	100.5	100.71	100.38	101.56	99.39	99.914	100.5	100.2	100.37	99.557	99.826	101.44	99.912	100.24	99.848	100.09	99.973	98.655	99.847	100.7	99.718	100.08	100.55	98.962	101.02	100.25	99.893	100.51	99.781	101.14	100.05	101.19	98.977	100.73	100.18	99.761
107.86	107.81	107.43	108.92	107.54	106.39	109.62	108.53	107.66	108.27	107.28	107.26	107.01	109.19	108.67	108.23	108.19	106.67	106.43	105.94	108	107.28	106.95	108.8	108.14	108.67	107.7	108.16	108.41	108.1	107.07	109.02	107.58	108.55	107.63	108.23	108.28	107.31	107.31	107.72	107.03	106.88	107.9	108.77	107.7	108.69	107.48	107.81	107.59	108.25
104.86	104.62	106.5	106.27	106.42	105.96	106.38	106.62	105.48	106.93	104.02	106.15	106.87	105.26	105.2	104.64	105.79	105.67	106.26	106.18	105.39	104.86	105.51	105.65	106.97	106.16	105.61	105.1	106.97	105.47	106.11	105.12	105.78	106.71	105.62	106.22	104.82	104.6	106.43	105.63	104.4	105.71	104.94	105.89	105.19	106.25	105.62	106.33	106.31	105.19
104.27	105.96	105.24	106.99	104.97	105.88	105.33	104.98	106.7	105.59	105.06	105.07	106.62	105.85	103.88	105.89	107.8	105.94	107.37	105.86	106.59	104.76	106.31	106.33	103.83	106.83	105.86	105.46	104.67	106.77	105.59	104.7	104.66	107.53	105.03	106.43	106.16	105.32	105.38	105.24	106.77	107.15	105.08	105.79	105.74	106.11	104.92	106.95	105.44	104.9
107.87	108.32	108.35	109.26	109.62	108.86	108.5	106.65	109.13	108.69	107.01	108.19	108.11	109.34	108.45	108.78	109.08	108.02	106.46	109.16	107.64	108.98	109.58	107.98	109.7	108.76	109.11	109.24	108.85	110.37	108.8	108.35	108.16	108.75	108.31	108.48	107.75	109.21	107.81	108.06	106.44	108.25	108.17	107.06	109.14	107.28	107.92	107.56	109.21	108.8
96.501	98.872	97.436	97.316	96.965	97.588	98.198	98.696	97.263	98.388	99.448	97.815	96.782	98.74	98.577	99.455	98.123	97.947	96.619	99.619	98.134	96.695	97.64	97.781	99.14	99.101	97.516	97.973	97.967	97.374	97.927	97.769	97.747	99.016	98.091	97.731	98.658	98.722	97.634	97.518	97.731	96.336	98.854	97.926	97.528	97.584	98.131	99.165	98.951	98.309
98.044	97.937	97.382	97.418	97.292	99.202	97.842	98.928	97.827	98.47	97.793	97.47	98.885	98.812	98.228	98.288	97.072	98.315	97.794	98.617	98.008	97.738	96.814	98.194	98.019	97.968	96.815	97.23	97.581	97.3	97.382	98.933	96.889	96.357	97.087	97.263	98.519	97.249	96.447	97.974	99.065	97.78	97.851	98.14	98.182	98.532	98.429	98.408	97.441	98.119
107.47	106.47	106.09	105.82	107.42	107.27	106.99	107.15	106.58	105.54	106.28	106.48	106.47	107.49	107.72	106.56	105.77	108.16	106.66	106.82	106.28	105.94	105.51	106.23	107.61	106	107.23	107.41	107.12	106.46	104.9	107.25	106.52	106.5	106.76	109.34	108.26	105.59	106.19	105.87	106.27	106.84	106.13	106.68	106.24	105.57	106.62	107.12	106.25	105.27
111.02	111.56	110.79	111.84	111.1	110.2	109.92	110.87	111.45	109.71	109.96	110.35	109.27	109.83	108.59	111.14	108.94	109.59	110.08	110.78	110.32	110.01	109.54	110.02	110.83	110.8	108.48	112.26	110.31	109.66	110.37	110.56	111.18	109.25	110.15	109.39	109.59	110.81	108.53	110.56	109.57	111.43	110.83	110.79	108.78	110.84	110.69	111.23	110.14	109.54
104.13	105.33	105.99	105.36	107.13	107.13	105.48	105.54	106.47	105.69	106.67	106.52	105.6	104.58	105.99	103.87	104.83	107.22	107.66	104.59	104.94	106.55	105.85	106.76	105.64	105.3	105.71	104.75	106.32	106.66	105.13	105.15	105.94	105.68	105.41	107.19	105.67	106.5	106.84	105.46	106.31	104.96	104.04	105.62	106.4	105.25	104.11	104.93	105.3	105.66
108.85	109.75	109	107.6	106.36	109.89	109.57	107.31	106.57	108.2	108.59	108.6	109.01	107.39	107.82	109.85	108.51	106.23	108.65	106.7	108.05	107.75	106.66	108.58	107.22	108.66	107.49	109.56	110.25	108.92	109.7	109.03	107.8	107.97	108.19	107.99	108.55	107.78	109.51	106.34	107.64	107.25	108.8	107.99	106.94	107.97	108.55	108.57	109.02	108.8
110.65	111.47	109.79	109.85	110.21	110.11	111.78	110.49	110.69	109.52	110.2	110.95	110.53	110.86	110.22	110.06	111.36	110.29	109.54	109.22	111.43	111.37	110.56	110.29	110.37	110.48	109.94	109.96	110.54	110.2	109.91	110.31	110.34	109.35	110.54	110.24	111.39	110.01	110.52	109.24	110.36	111.09	110.08	109.71	110.19	110.76	110.76	111.31	111.08	109.95
104.98	105.08	106.62	105.65	107.03	104.78	105.75	105.72	106.69	104.81	105.72	106.05	105.4	106.18	105.43	107.88	104.69	105.46	105.03	107.15	104.63	105.64	107.04	106.53	105.9	104.56	106.52	105.36	106.27	106.79	105.18	105.71	105.36	106.11	106.35	107.09	105.47	105.53	105.21	103.81	106.08	105.74	104.52	106.41	104.5	105.52	105.43	104.7	104.67	105.86
107.04	109.24	109.7	108.81	108.88	108.9	108.32	109.56	108.73	109.34	109.09	108.76	108.56	109.22	108.35	110.52	108.1	107.66	106.58	109.67	108.71	108.39	108.28	107.73	107.38	109.33	107.83	108.43	108.16	108.32	108.54	107.68	108.71	108.44	107.97	108.79	108.24	108.84	107.23	106.5	109.4	109.34	110	108.21	108.24	109.53	108.5	109.35	108.19	109.4
107.14	108.52	106.82	107.58	107.75	108.92	106.14	107.6	106.33	107.3	108.6	108.85	108.18	106.13	106.53	107.86	107.99	108.52	107.57	107.94	109.38	107.86	108.64	109.39	105.92	109.88	107.91	107.99	109.05	107.74	108.07	108.67	108.13	106.84	107.74	107.24	108.05	108.05	106.57	105.74	107.26	106.49	109.24	107.69	109.6	107.7	108.55	107.52	107.54	107.37
104.84	105.42	106.28	104.71	104.92	105.96	104.65	105.43	106.1	107.16	105.98	106.72	105.39	104.43	104.57	104.97	106.35	106.15	105.93	105.73	105.83	106.32	105.68	103.63	104.33	105.33	106.97	106.11	106.18	105.78	106.5	105.37	105.68	106.93	105.53	104.7	105.24	106.5	104.74	104.92	105.46	106.95	104.57	105.59	106.57	106.55	104.91	105.47	107.56	105.92
98.12	99.433	98.682	97.949	99.076	97.65	98.599	97.689	96.446	97.059	97.702	97.31	98.345	97.545	98.445	97.859	96.878	99.319	98.964	98.502	99.074	97.903	98.168	98.625	96.724	96.513	98.37	98.135	96.595	97.078	96.854	98.608	99.108	98.201	98.395	98.88	96.555	97.295	97.717	96.624	95.835	98.077	98.3	97.348	96.452	98.186	97.679	97.87	98.5	97.862
106.68	105.95	105.91	106.09	106.78	106.66	106.78	105.55	106.79	106.68	107.29	106.75	105.72	106.27	107.35	106.54	107.96	106.39	105.59	107.92	107.69	106.75	106.2	106.71	106.48	105.22	107.04	105.29	104.76	106.52	106.11	106.73	105.79	107.49	108.1	106.66	107.37	107.53	105.21	104.3	105.42	107.15	107.84	106.32	106.32	106.58	106.28	106.4	105.98	105.99
108.13	108.52	108.64	109.51	108.09	108.52	107.6	109.72	106.45	107.89	109.3	108.75	107.01	108.39	107.94	107.03	107.89	108.05	108.63	107.29	108.41	108.06	109.35	108.46	109.15	108.51	108.8	108.42	105.5	108.33	108.85	109.01	108.61	107.8	108.93	108.18	107.81	108.16	107.77	108.34	109.28	108.69	108.55	107.72	108.73	106.82	108.47	108.76	106.39	108.47
106.7	106.07	106.1	106.03	105.27	107.62	105.25	104.62	105.5	106.01	105.86	105.26	107.2	105.46	107.58	106.26	107.46	106.1	104.53	105.61	105.74	105.06	105.21	105.52	106.2	105.27	104.38	107.32	106.14	105.28	104.67	106.16	106.7	106.33	106.17	104.04	105.81	105.31	105.43	106.85	104.43	104.53	105.51	105.02	105.55	106.73	105.11	104.49	105.74	103.62
100.12	100.85	100.26	99.73	98.877	100.91	99.103	100.83	100.27	101	102.09	99.454	99.079	100.58	101.05	99.783	100.47	100.01	99.322	99.937	102.02	100.84	101.12	100.37	101.69	100.07	99.993	100.3	99.325	99.492	100.36	98.151	100.27	99.355	102.19	99.257	99.816	99.825	100.14	100.16	99.368	99.05	100.22	99.667	98.78	100.61	100.17	99.438	99.774	99.778
107.27	109.5	108.82	108.83	108.37	107.83	107.69	110.26	108	107.06	108.07	108.19	108.65	107.99	108.61	107.85	109.52	108.07	108.87	109.61	109.73	108.23	108.22	110.18	108.63	110.41	108.45	109.22	110.36	108.85	107.45	110.03	108.79	108.02	108.28	107.9	108.45	107.2	108.86	108.8	108.72	108.2	107.3	107.67	109.26	108.21	108.33	110.06	107.85	109.26
109.48	108.17	107.87	107.73	108.56	108.69	108.03	108.84	108.82	108.03	108.18	107.12	109.74	108.1	109.35	109.69	108.94	109.11	107.53	108.6	107.94	108.39	108.53	109.49	108.42	107.73	107.4	107.96	107	107.42	108.32	108.01	107.61	107.71	109.32	108.37	106.69	108.97	108.08	109.28	108.43	108.94	107.43	109.44	109.89	110.81	109.32	109.54	107.86	108.78
105.74	106.4	104.42	105.63	107.56	105.69	105.61	104.25	104.81	106.17	104.48	105.05	106.92	105.51	105.57	105.91	104.33	106.53	105.15	106.63	106.11	104.76	105.99	106.94	105.17	105.41	106.89	105.65	105.94	106.41	108.11	106	106.41	105.35	105.72	104.45	105.27	106.95	105.26	107.3	106.37	104.07	105.28	106.4	105.75	106.33	104.01	106.81	105.64	106.45
99.323	99.61	99.238	99.476	100.78	100.52	98.321	99.549	100.45	100.85	101.76	99.641	99.778	100.19	99.749	100.66	100.73	101.35	99.907	99.95	100.45	100.6	99.641	99.854	100.71	101.66	101.15	100.91	99.771	100.97	99.122	99.621	100.09	102.22	99.429	101.81	99.37	99.359	101	99.45	99.74	99.542	100.43	100.85	101.66	99.467	100.09	101.79	100.58	100.19
101.65	101.3	100.81	100.34	100.25	101.64	101.69	99.609	101.14	101.51	100.05	100.73	100.27	100.59	100.26	100.96	99.125	100.2	100.54	100.84	99.733	102.09	100.5	102.16	101.83	99.894	101.07	101.82	100.67	102.11	101.07	98.859	100.86	99.734	101.04	100.53	102.15	101.29	101.4	98.253	100.42	101.41	100.38	99.789	101.8	99.761	99.67	99.72	99.246	100.7
107.11	105.79	105.67	106.48	104.81	105.15	107.35	105.7	106.83	105.8	105.66	105.26	105.07	105.2	104.74	105.24	103.94	105.75	104.57	105.93	105.47	105.73	105.46	105.3	105.58	106.22	104.52	106.53	104.14	106.67	104.61	106.06	106.48	105.99	106.8	106.71	105.53	105.57	105.95	104.73	106.96	105.55	105.58	105.97	105.77	105.29	104.65	106.12	104.84	106.6
107.71	106.49	105.78	106.65	106.87	106.83	106.26	106.4	106.44	107.2	108.16	107.29	106.36	107.65	106.66	105.79	106.86	107.24	106.77	108.64	105.62	106.64	106.02	106.9	106.25	106.07	107.24	107.72	105.87	106.56	106.41	106.76	107.56	106.66	108.5	107.73	107.1	107.45	106.91	107.32	105.6	107.82	106.87	107.58	107.07	107.45	105.51	107.04	107.06	106.88
100.96	100.49	99.071	101.24	101.11	100.78	101.44	101.28	100.49	101.48	100.67	100.55	101.64	101.62	99.877	101.01	100.91	99.018	101.12	100.99	99.693	100.12	100.55	99.868	99.609	101.72	98.945	100.94	101.36	100.54	102.58	101.55	99.277	102.43	101.91	99.755	101.03	100.93	100.39	100.67	100.26	99.75	99.542	99.518	99.444	100.6	100.69	101.07	100.31	100.59
106.06	106.79	107.2	106.2	105.14	107.77	105.78	106.38	105.14	107.01	105.95	104.93	106.07	105.7	107.31	107.71	107.49	105.17	106.58	106.54	106.38	104.51	106.07	106.49	106.1	105.94	107.72	107.15	105.92	105.75	105.31	108.25	106.16	107.61	106.69	106.02	106.69	105.67	107.95	106.17	106.63	106.73	107.32	106.84	108.28	106.15	106.83	105.32	105.91	107.16
104.83	106.96	105.99	106	106.48	105.58	106.09	106.58	107.34	105.2	108.2	105.59	107.47	105.93	106.5	105.28	106.96	108.52	105.62	106.55	106.51	107.42	106.31	106.46	105.31	107.08	106.22	106.7	106.5	106.91	105.4	105.58	107.02	105.97	104.45	106.82	106.03	106.2	106.2	105.76	107.49	106.67	107.59	106.47	105.34	106.53	106.71	105.54	105.72	106.27
98.689	100.1	98.581	99.898	99.393	98.801	99.779	99.874	98.822	97.493	99.601	98.948	98.444	99.122	99.242	99.809	98.629	99.576	97.775	99.195	99.285	99.522	98.918	98.141	98.538	97.004	98.285	98.448	99.554	99.579	97.583	98.431	98.175	98.156	97.665	98.687	99.902	99.757	97.967	99.91	99.454	99.782	98.248	98.426	98.897	98.065	98.734	98.429	98.982	98.693
101.89	100.8	100.92	101.4	100.57	101.4	100.38	101.68	100.43	100.95	100.86	101.26	101.16	101.28	99.963	100.78	101.11	100.76	100.21	101.94	100.5	100.04	102.42	101.16	100.63	101.35	101.59	101.92	99.868	101.47	102.37	99.609	101.52	100.99	100.12	100.91	100.79	102.58	101.31	101.7	100.59	100.89	100.91	101.27	103.01	102.79	101.01	102.17	101.2	100.81
107.12	108.74	108.83	108.35	108.95	108.15	110.11	110.27	108.04	106.63	109.58	109.14	108.13	109.25	109.29	108.61	109.59	110.01	109.08	109.07	106.91	109.69	108.27	109.89	108.23	107.37	109.61	107.52	108.39	109.76	108.62	107.34	110.02	110.3	108.47	109.95	107.71	108.3	108.33	107.41	109.56	108.24	108.44	107.89	109.48	107.34	108.2	108.17	108.5	107.71
104.56	106.42	105.33	105.17	105.53	106.39	106.44	106.08	105.78	106.16	105.68	106.38	105.67	106.85	105.87	103.76	105.82	105.08	106.46	105.95	106.17	106.16	105.29	104.64	106.82	105.32	104.88	104.54	105.46	105.01	105.3	105.2	106.65	106.07	105.79	105.1	105.17	105.56	105.31	106.58	104.7	105.3	106.09	105.2	106.26	106.53	106.01	104.64	107.33	106.81
110.82	111.2	110.8	110.63	110.25	109.43	109.99	110.34	111.12	109.66	110.12	110.04	109.79	110.87	110.06	109.83	111.07	110.26	110.37	110.3	109.77	110.37	109.29	112.03	109.46	110.34	109.37	109.02	111.59	111.05	109.93	111.41	110.01	109.26	110.69	111.52	109.87	110.28	110.45	109.08	110.43	109.87	111.64	109.11	109.31	109.57	109.02	109.58	110.76	110.18
107.4	106.06	107.4	107.24	106.97	107.27	107.66	106.99	105.35	106.89	106.28	108.55	106.6	105.82	107.5	106.6	106.7	106.6	105.87	104.95	107.97	107.47	105.35	106.17	105.55	106.47	106.83	106.51	108.34	106.28	106.93	105.73	106.61	106.37	106.62	105.15	104.63	106.66	106.32	107.06	105	105.7	106.63	105.68	106.24	107.12	105.94	105.24	107.63	107.28
109.58	107.3	108.01	108.78	106.89	109.01	107.36	107.56	107.1	107.14	108.88	107.9	108.05	109.16	107.63	107.88	108.42	107.08	108.29	108.29	107.26	107.71	108.43	108.78	108.47	107.76	107.85	107.07	108.1	108.7	108.7	107.34	106.76	108.34	108.33	107.53	107.21	105.04	107.86	107.55	108.55	108.2	109.9	106.81	107.16	107.04	107.98	108	107.11	107.11
109.91	109.97	108.17	107.41	107.9	109.07	108.23	108.74	108.74	108.4	106.89	107.61	109.2	107.77	108.77	108.83	109.04	108.55	108.17	106.39	108.91	106.96	107.88	108.91	108.61	109.32	108.66	109.47	107.4	109.76	108.75	108.18	107.15	108.28	108.43	108.4	108.21	107.93	107.81	109.65	106.06	107.57	108.17	109.24	109.12	108.12	107.44	107.55	107.57	107.83
109.42	108.79	107.17	109.05	108.7	108.54	109.38	107.84	108.77	110.13	107.72	108.42	107.81	107.31	108.98	108.37	108.5	109.32	109.08	107.25	107.64	107.77	108.17	108.39	107.78	108.25	107.69	109.2	109.39	107.86	108.17	108.52	107.04	109.1	108.73	108.95	109.23	108.33	107.84	107.23	107.93	108.82	107.81	108.14	109.44	110.07	108.51	109.72	106.69	107.28
100.63	101.44	101.6	100.45	101.97	101.51	100.52	100.53	100.93	98.799	100.98	101.51	101.04	101.49	100.16	99.587	101.6	99.957	100.78	100.96	102.08	101.33	101.16	100.78	102.34	100.77	100.46	101.29	100.87	100.36	100.49	100.71	99.707	100.56	101.29	103.07	102.12	100.48	100.01	100.43	100.52	101.3	101.11	99.771	103.26	100.34	100.94	100.44	101.73	101.21
108.52	107.42	108.25	107.88	106.95	106.84	108.11	108.61	107.79	107.99	107.43	107.46	107.51	107.63	107.3	107.74	107.91	107.57	108.81	107.9	108.68	107.28	107.7	106.72	109.62	107.81	107.58	107.51	108.1	108.33	108.65	107.38	108.86	107.97	109.62	108.61	107.35	107.56	106.59	108.03	107.51	108.1	107.4	107.76	107.87	106.75	107.7	108.85	106.82	108.9
105.68	105.36	106.61	106.53	106.53	105.55	106.42	105.96	107.61	105.09	106.2	106.05	105.06	106.6	107.24	106.43	106.3	106.42	106.65	105.93	106.36	106.22	106.45	107.12	106.46	104.54	105.71	106.26	106.94	106.49	107.75	106.57	105.03	106.03	105.53	105.05	105.76	106.97	106.85	105.55	108.35	107.85	104.26	106.88	106.72	107.03	105.31	105.44	105.52	106.64
110.09	110.02	110.62	109.54	110.82	110.68	107.92	110.78	109.78	108.96	111.45	109.84	110.18	111.01	110.37	109.8	108.17	110.02	110.37	110.51	110.62	110.21	110.79	109.19	109.28	110.9	111.12	110.5	111.05	110.79	110.87	110.61	111.08	110.09	111.61	109.46	112.29	110.94	110.94	110.03	111.06	109.81	111.11	112.35	110.05	109.8	110.08	110.17	109.39	110.07
106.66	107.55	108.52	106.55	108.32	108.57	107.54	108.48	107.47	107.05	109.42	107.71	108.17	107.84	107.24	108.25	107.79	108.22	107.94	107.21	106.38	108.3	107.94	108.84	107.03	108.32	107.31	107.76	109.36	106.83	106.99	106.28	107.11	107.33	108.07	108.96	107.41	106.81	107.52	107.4	106.24	107.14	108.14	106.54	108.01	107.12	107.54	108.83	108.37	107.82
106.17	108.64	108.53	108.15	106.9	108.31	106.43	107.29	105.92	108.5	107.21	106.57	107.06	106.53	107.09	110.01	106.66	107.14	107.07	106.43	106.17	107.54	106.49	107.71	108.81	108.4	106.21	107.09	108.12	108.07	107.34	107.1	109.07	108.32	107.12	108.09	106.77	108.03	107.37	106.24	107.93	106.83	108.82	107.54	106.76	108.74	106.2	108.56	108.18	108.18
101.18	101.68	102.18	101.44	100.55	101.87	101.55	100.35	102.02	100.98	100.22	101.18	101.22	100.26	101.14	99.723	100.86	100.45	99.421	100.69	101.31	101.02	102.4	99.884	101.09	100.9	101.15	100.64	101.02	99.952	101.14	100.2	101.29	101.36	100.73	101.24	101.4	100.42	100.8	100.82	101.14	101.9	102.8	100.18	101.1	100.8	102.01	100.6	101.11	100.88
107.39	108.96	106.86	108.24	107.54	106.24	107.35	107.78	107.57	107.62	107.13	107.72	108.62	109.19	108.38	107.16	107.51	108.04	107.64	108.02	107.59	106.51	107.41	106.72	107.69	107.29	107.84	107.61	107.44	108.24	107.29	106.56	108.34	107.2	108.68	107.05	107.16	109.23	108.7	105.84	107.32	107.68	108.09	108.52	106.85	107.6	107.58	107.91	109.75	108.45
98.74	98.369	97.613	99.345	98.464	99.335	98.682	99.031	98.017	98.578	98.838	98.49	99.946	98.332	99.27	100.3	99.286	99.011	98.028	99.019	100.03	98.59	100.06	99.723	99.521	99.459	98.768	98.674	98.393	98.187	99.269	97.185	97.776	98.201	99.772	100.54	97.582	99.356	98.776	98.474	99.087	98.643	99.048	99.665	100.05	101.24	100.35	99.42	97.853	98.908
109.26	109.41	109.52	109.19	108.08	108.5	109.62	107.74	107.97	109.16	109.63	108.98	109.08	108.33	107.55	108.74	109.16	108.29	108.02	108.94	108.9	108.17	108.49	108.31	108.38	108.86	109.36	107.92	107.51	108.2	108.46	107.95	109.12	108.98	108.68	109.11	108.97	109.33	107.97	109.55	107.46	106.88	107.86	107.11	108.65	108.18	107.5	107.65	108.47	109.68
105.15	106.37	104.89	106.39	106.53	105.34	105.04	105.73	106.15	105.51	105.43	105.6	105.25	106.15	105.59	105.47	107.6	106.08	105.91	106.54	106.77	106.12	104.89	105.46	105.82	106.37	106.41	105.46	105.39	106.57	105.41	104.82	105.19	107.1	105.06	106.44	106.88	106.54	105.8	107.46	105.82	105.52	107.52	106.73	104.97	106.26	105.8	105.23	105.27	105.24
105.52	105.29	105.29	105.7	106.07	105.68	106.42	104.8	105.07	106.76	105.5	105.91	105.79	105.22	105.13	105.52	105.97	106.66	106.39	105.29	106.31	105.53	104.88	105.91	105.07	104.08	106.06	105.58	105.21	108	106.28	106.22	105.45	104.97	105.75	105.02	106.65	106.03	105.51	106.53	103.91	104.2	105.44	106.88	105.25	103.72	105.8	106.03	105.46	104.85
98.394	98.44	97.173	98.256	97.312	98.764	97.376	97.672	97.94	96.376	98.165	98.569	97.502	97.985	98.258	97.732	97.85	97.292	98.759	96.955	99.437	98.237	98.397	99.3	97.099	98.262	97.624	98.584	97.158	96.767	98.379	98.419	98.276	98.465	98.753	98.478	98.714	99.794	99.302	96.438	97.813	98.418	98.758	97.512	98.251	97.999	99.257	97.564	96.462	96.572
105.92	104.7	106.53	105.67	105.21	105.91	106.73	106.53	104.76	106.03	106.47	107.01	106.84	105.16	104.78	106.58	106.57	104.7	104.78	104.81	105.92	104.74	106.11	105.45	105.27	106.9	105.66	105.65	108.03	105.38	106.46	105.38	105.05	104.75	105.34	105.43	105.06	105.15	105.87	106.3	107.02	104.99	105.55	104.8	106.44	105.6	103.85	106.87	105.33	105.48
105.26	107.03	105.46	104.97	107.22	107.1	105.77	105.31	106.77	105.17	105.4	105.26	108.06	106.19	106.44	106.1	106.2	106.07	104.35	107.9	105.05	105.09	107.43	105.19	106.24	104.86	104.6	106.14	103.6	106.29	103.06	106.11	106.86	105.93	106.95	106.55	106.17	106.06	104.55	105.51	106.52	107.31	107.39	105.29	105.57	107.35	106.69	106.24	104.78	105.65
107.87	107.43	107.35	106.4	106.76	107.48	105.8	107.29	107.81	108.21	107.7	106.95	106.67	109.04	107.01	108.88	106.91	108.73	109.86	107.3	108.19	108.04	107.76	107.17	107.6	108.42	107.82	107.01	108.42	107.78	106.91	107.75	107.6	107.21	107.5	108.83	109.44	106.8	107.27	107.73	107.01	106.71	108.08	107.98	108.06	107.02	107.01	107.67	108.74	107.91
104.94	106.99	105.89	104.86	105.48	105.26	105.46	106.88	106	106.17	105.58	105.52	105.79	105.59	104.65	105.2	104.65	106.22	105.33	104.46	108.43	105.49	106.86	105.28	105.67	105.84	106.09	106.49	106.13	105.49	105.43	104.95	106.49	104.57	104.67	105.59	105.82	105.75	105.97	105.15	105.93	104.28	104.68	104.94	105.87	105.37	104.43	104.44	105.47	106.26
109.92	109.33	109.41	108.13	107.66	109.07	108.08	106.08	107.36	109.29	108.56	107.36	109.66	109.69	108.17	108.1	107.51	107.81	109.41	108.46	106.95	107.81	107.53	107.69	107.66	107.47	109.54	109.38	108.89	109.87	108.66	107.71	109.19	108.09	107.24	109.56	109.03	108.93	107.95	108.18	108.17	108.62	108.01	107.59	109.52	109.14	107.54	108.06	109.31	109.44
98.88	99.921	100.75	98.705	98.597	98.709	100.13	100.1	98.193	98.822	99.026	98.48	99.392	100.47	99.003	97.638	98.609	97.79	100.71	98.27	99.05	99.737	98.784	99.493	100.52	97.528	99.827	98.263	99.635	99.308	99.85	98.829	99.425	99.363	99.466	97.943	100.26	98.466	99.102	99.705	100.59	97.616	99.332	99.614	99.449	98.868	98.294	98.201	98.537	101.18
98.568	97.669	97.292	97.122	98.101	98.77	96.315	99.835	98.777	97.738	98.564	99.011	97.971	99.907	96.448	98.259	97.066	98.078	97.335	97.023	97.774	97.491	97.949	97.913	95.935	97.932	97.883	98.096	95.458	97.203	98.234	100.11	97.844	96.555	97.083	98.977	98.462	98.284	100.14	98.867	97.603	99.024	97.152	98.773	98.624	98.217	98.149	99.02	99.196	97.833
106.56	105.36	106.99	105.69	105.98	106.01	106.79	106.67	106.82	106.49	107.23	107.92	106.02	106.36	106.54	104.52	107.39	106.17	107.06	105.81	106.64	106.67	107.11	106.45	105.51	107.26	106.33	106.95	104.87	106.15	107.41	105.94	105.23	106.58	107.34	106.29	105.53	105.92	105.89	106.23	106.18	106.46	107.29	109.53	107.78	106.12	107.25	106.72	105.74	105.32
109.31	107.53	107.88	109.1	107.9	107.85	107.83	107.92	109.3	108.35	109.89	108.01	106.89	109	109.01	108.13	107.16	108.12	109.11	109.89	107.45	107.39	107.32	108.17	109.6	109.02	109.35	107.76	107.58	106.25	106.55	108.52	107.72	107.58	107.23	109	107.13	109.14	108.94	106.6	108.4	109.23	108.38	107.62	107.89	108.28	107.58	109.49	107.61	107.49
110.55	111.01	111.01	110.74	110.6	110	109.8	111.3	108.87	111.15	108.94	111.52	110.46	109.75	109.44	110.72	110	111.32	111.1	109.61	110.56	111.17	110.54	109.64	110.8	111.31	110.74	110.63	111.75	110.5	110.01	110.3	111.94	108.64	109.42	110.99	110.94	109.98	109.72	108.96	109.91	110.33	110.66	110.99	110.56	110.95	109.75	110.62	111.18	110.54
101.04	99.432	100.07	100.87	98.729	100	99.705	100.12	100.21	100.85	101.85	101.47	99.874	99.261	101.13	100.23	99.091	99.133	100.94	100.42	99.588	99.278	99.569	100.68	100.57	100.09	100.7	101.78	100.42	100.28	99.172	99.335	100.18	99.25	101.24	100.86	100.41	100.15	99.903	100.71	100.22	100.88	99.214	100.63	99.468	99.582	101.02	100.29	99.814	100.14
106.25	106.2	107.37	105.82	106.2	107.05	106.72	106.37	107.19	107.43	105.78	105.88	107.09	106.75	106.62	107.81	106.42	106.63	107.27	106.19	106.7	106.65	105.99	107.49	106.93	107.77	105.85	106.89	107.89	107.09	105.1	105.95	106.99	105.92	107.53	106.01	105.27	106.17	105.08	106.28	106.43	107.65	105.4	105.92	105.78	106.85	106	104.26	105.96	105.53
106.75	106.28	105.7	106.03	107.36	106.33	107.08	106.64	105.17	106.22	105.75	107.1	105.67	105.89	107.3	106.02	106.4	106.82	106.58	107.09	104.61	106.16	108.39	106.86	106.51	106.91	107.49	107.69	105.39	107.23	105.96	104.88	106.57	106.07	108.45	105.23	105.71	106.84	107.13	107.49	103.96	107.37	105.25	105.66	106.8	105.7	105.58	106.85	107.54	106.31
100.08	100.27	103.25	100.2	100.91	102.03	100.26	100.28	101.19	101.75	100.67	101.07	100.6	101.55	101.08	100.71	100.84	101.05	101.16	100.7	99.801	101.2	102.15	100.91	101.99	102.69	101.49	100.78	98.796	100.84	100.18	101.03	102.23	100.72	100.84	100.89	101.9	100	101.22	101.38	101.75	99.248	100.7	99.483	100.59	99.32	101.63	100.05	99.783	101.56
99.524	97.385	98.292	97.179	97.796	97.42	98.429	98.511	98.331	98.786	98.541	96.946	97.178	97.919	97.151	97.918	99.056	98.532	96.256	97.038	98.25	97.756	99.163	97.904	98.098	97.508	99.364	99.807	97.575	97.089	97.495	97.733	97.269	98.262	97.936	96.654	97.752	97.009	97.366	98.226	96.707	98.772	98.141	97.646	97.308	98.565	97.597	98.025	96.353	97.204
105.44	104.71	104.47	107.07	107.16	106.99	106.54	108.12	105.18	106.69	105.8	107.81	106.96	106.99	107.28	107.17	105.46	105.76	107.64	106.47	107.14	107.65	107.68	106.53	105.75	105.15	106.68	107.12	106.29	107.07	107.96	106.87	107.47	105.79	108.34	105.51	106.89	106.02	104.63	106.14	105.46	106.07	106.35	107.2	106.45	107.43	106.19	107.5	104.92	104.61
100.42	100.51	101.47	100.79	100.16	100.21	101.57	100.25	100.11	100.95	99.896	100.63	99.859	101.64	100.95	101.5	101.04	100.97	99.08	100.91	100.92	100.28	102.74	100.33	100.72	100.01	99.383	101.14	100.84	99.608	101.32	100.43	101.17	100.27	101.51	100.05	100.36	99.635	101.92	102.01	101.2	100.59	98.512	100.92	101.62	99.77	100.87	100.44	99.85	101.97
98.195	98.367	98.458	98.645	98.629	99.503	99.278	99.644	98.566	98.739	98.386	99.898	97.995	99.213	98.098	99.103	98.865	98.519	98.003	99.653	99.418	97.122	100.32	99.381	98.125	97.258	98.231	100.72	97.53	98.014	98.55	99.936	99.105	97.969	99.58	99.455	99.935	98.715	99.878	97.992	98.553	98.13	99.608	99.209	97.13	99.745	99.2	99.764	98.616	99.333
105.15	105.27	104.82	107.39	104.75	104.6	105.83	105.1	105.01	106.18	106.7	107.61	104.24	106.05	106.22	105.12	106.14	106.47	106.41	105.07	106.95	105.31	105.53	106.12	106.03	105.25	104.93	105.73	105.6	104.71	105.73	105.65	104.78	104.71	106.6	105.04	106.73	105.5	106.65	105.57	106.5	106.26	105.21	104.89	104.91	105.87	105.4	107.3	105.39	104.22
109.78	108.42	108.91	108.63	107.1	109.39	107.98	108.35	109.58	108.91	110.69	107.01	108.57	108.86	110.4	108.72	109.23	108.75	107.78	109.34	107.9	108.3	108.2	109.81	108.39	107.95	108.92	108.06	108.88	107.61	109.12	108.26	108.22	107.56	108.96	107.86	108.86	107.5	108.52	108	108.33	108.36	108.95	109.38	108.77	108.13	106.16	107.45	108.87	108.42
106.13	106.02	107.13	107.7	108.27	108.87	107.64	107.52	107.15	106.16	107.47	107.37	108.21	108.59	108.97	105.98	108.42	107.81	106.62	107.66	108.82	107.3	108.26	108.18	108.37	108	107.11	106.45	107.83	107.08	106.51	108.26	107.93	107.85	107.59	108.35	107.76	106.82	107.7	108.23	107.85	108.02	108.5	107.83	107.62	109.19	106.62	106.53	106.43	107.41
105.11	105.3	104.68	106.36	104.34	106.25	105.93	104.4	105.61	105.48	104.88	104.29	106.01	104.4	104.94	106.34	105.83	104.45	104.5	105.8	106.32	106.12	105.68	106.42	106.42	105.17	105.1	106.72	105.02	106.99	104.82	106.34	106.41	104.96	104.63	106.64	104.96	105.24	104.84	105.73	106.11	105.93	103.32	105.43	104.43	104.03	105.79	105.94	104.92	106.92
106.41	106.28	106.29	106.46	104.93	107.84	105.11	106.33	105.75	107.7	106.39	105.77	106.81	107.02	107	106.4	106.07	107.08	107.25	106.94	105.59	107.58	106.23	105.79	106.26	106.5	107.63	107.11	106.27	105.56	107.22	105.73	108.03	106.61	106.27	105.26	106.64	106.55	107.97	105.51	107.88	108.09	106.97	108.61	107.45	107.6	106.04	105.2	108.47	106.75
106.01	107.83	105.77	105.17	106.75	107.34	106.89	106.75	106.66	106.41	106.95	106.52	105.71	105.41	107.57	104.92	106.7	105.55	107.71	106.33	105.86	106.29	106.54	106.24	105.39	107.85	107.26	106.35	105.71	106.19	108.21	106.83	107.77	106.89	106.67	104.8	106.7	105.49	105.84	106.38	105.91	106.77	105.37	108.17	105.97	106.84	106.79	106.1	105	106.49
99.51	99.877	99.865	99.664	100.41	101.16	100.2	99.279	100.56	101.53	99.361	99.594	101.2	100.6	100.09	99.334	99.571	100.14	100.29	100.22	99.894	99.304	100.56	100.2	100.7	100.88	100.01	98.371	99.704	99.665	101.18	100.83	98.388	100.28	100.78	100.09	100.68	100.29	100.66	99.433	98.172	100.49	100.74	100.02	102	100.1	100.91	100.98	100.33	99.918
105.56	106.52	106.26	105.89	104.36	107.13	107.94	106.29	105.09	106	107.63	105.98	106.48	103.06	105.21	105.9	106.5	104.4	106.72	105.58	105.67	106.39	107.25	105.33	106.95	107.02	106.54	106.79	106.74	105.05	106.42	106.06	106.46	106.36	105.88	107.24	107.44	107.83	107.76	105.58	107.03	106.47	107.05	106.46	105.4	106.56	105.74	105.61	107.11	107.15
106.67	106.88	107.98	106.77	106.94	108.65	107.24	107.51	108.14	106.56	108.04	109.01	108.1	106.06	108.22	107.44	106.2	109.89	106.26	105.88	107.05	108.3	108.09	107.11	108.26	108.29	106.92	108.4	107.06	109.21	107.19	108.1	107.76	107.57	107.77	108.73	107.61	108.12	107.9	105.86	106.06	106.54	108.24	108.77	106.47	108.49	106.48	108.96	107.04	108.75
107.15	109.02	108.57	107.49	108.51	107.85	108.94	109.87	108	106.08	107.42	105.99	108.18	109.43	109.89	107.55	108.52	107.64	107.18	106.96	108.69	107.76	106.44	108.36	108.51	107.55	109.64	107.64	108.58	106.25	108.24	108.56	109.04	108.33	108.87	108.62	106.11	108.44	108.29	108.82	108.3	107.67	108.99	108.47	107.25	108.98	107.91	107.99	107.27	106.7
105.23	106.21	104.25	105.67	106.01	104.41	106.21	104.52	106.3	106.87	105.06	105.22	104.35	106.67	106.74	105.34	104.27	104.76	106.54	105.49	104.99	105.84	102.95	106.13	105.28	105.59	104.69	106.61	106.5	105.55	105.83	106.38	105.27	105.73	106.05	105.31	104.89	106.3	106.74	105.47	104.97	106.91	104.81	104.11	105.29	105.39	105.31	105.77	104.13	104.11
110.62	112.24	109.73	109.93	109.91	110.74	110.01	109.73	112.04	110.74	112.38	110.26	108.97	110.94	110.38	110.24	109.06	109.7	109.58	111.25	110.77	111	110.38	110.41	109.58	111.11	109.75	110.18	112.23	110.29	112.26	110.53	110.25	110.06	109.61	109.21	111.55	110.04	109.59	111.49	109.91	111.35	109.49	110	109.8	109.6	108.66	109.16	110.11	111.13
108.2	108.5	106.6	109.73	107.66	110.19	106.8	109.41	109.12	107.58	108.46	108.86	108.79	109.77	108.8	108.9	107.8	108.46	108.14	110.09	108.75	107.96	106.56	108.17	108.83	106.68	107.93	107.65	110.52	109.3	109.53	109.22	109.11	108.55	109.05	109.77	110.17	107.64	109.5	108.37	109.79	107.28	108.77	107.16	109.05	109.13	108.71	108.34	108.42	109.52
100.68	101.61	100.02	99.283	99.207	99.776	101.24	99.295	99.146	100.53	100.95	99.447	99.892	100.65	100.88	100.15	100.22	99.332	101.22	100.41	100.18	102.32	101.41	100.74	97.817	100.19	101.45	101.32	100.03	100.25	100.62	100.46	100.92	99.624	99.359	99.143	99.194	100.69	101.2	101.36	100.13	101.01	99.809	101.63	100.35	99.042	100.47	99.563	100.76	101.14
104.2	106.76	106.28	104.22	106.72	106.12	105.94	105.46	107.49	105.5	104.5	104.59	105.52	105.4	106.24	104.87	105.77	106.11	105.52	105.52	105.33	104.08	106.92	106.47	105.47	105.91	105.29	106.84	105.59	105.28	103.93	104.96	105.32	105.77	106.84	103.71	106.44	104.66	102.35	107.81	104.75	103.72	106.48	106.2	106.1	106.24	105.37	106.01	106.74	104.37
109.04	108.59	109.41	107.25	107.35	108.81	108.55	107.72	107.48	107.99	110.31	109.23	107.57	108.29	107.88	108.48	107.78	108.98	108.41	109.35	109.26	108.68	110.16	107.79	108.62	109.33	107.97	108.2	107.19	107.32	107.61	107.74	109.3	107.49	108.04	107.76	109.35	107.77	107.37	108.91	107.31	108.2	107.42	107.11	108.54	107.73	107.57	105.82	108.81	108.81
106.38	107.38	106.47	106.78	106.27	105.51	105.56	105.33	106.33	105.3	106.39	106.41	104.24	104.31	106	105.71	105.96	106.78	106.03	105.42	106.08	105.98	105.79	104.12	106.01	106.76	108.4	105.63	105.36	106.38	106.02	105.1	106.47	106.85	105.25	106.77	106.21	107.15	105.67	105.73	105.29	106.8	107.24	107.79	105.17	105.16	106.63	106.46	105.18	107.02
108.44	109.43	107.57	108.59	108.35	107.7	107.65	107.81	108.88	108.93	107.81	108.4	109.51	109.87	107.11	109.17	107.56	107.07	108.05	110.43	109.12	109.71	107.83	109.29	108.2	106.72	106.74	107.57	108.96	108.59	108.09	108.31	107.09	108.02	106.54	108.83	106.53	107.59	110.22	107.2	108.24	108.32	109.34	109.39	107.18	109.26	108.49	109.1	107.57	109.29
105.8	106.65	105.74	105.38	106.26	105.91	109.24	107.43	106.1	106.36	106.04	107.91	106.11	106.49	106.61	106.47	106.55	107.12	105.27	106.7	106.78	105.64	107.23	106.58	107.54	105.52	107.48	106.07	106.34	107.64	105.85	105.15	107.44	105.6	106.15	105.56	106.52	105.74	106.42	107.51	104.55	106.63	105.85	105.5	105.99	107.29	108.1	106.36	105.69	106.29
108.44	107.87	107.72	108.2	109.09	107.75	108.13	109.11	107.17	109.37	108.38	109.51	108.5	106.74	109.75	108.22	106.35	107.88	107.41	107.05	106.81	108.4	107.81	107.29	108.65	108.01	107.88	108.35	108.61	108.29	106.96	106.76	108.31	108.05	108.94	108.82	108.5	107.17	107.99	108.67	107.46	109.71	108.77	109.77	107.24	107.03	109.58	107.81	107.14	108.41
106.95	107.5	107.68	108.71	108.23	108.22	109.28	106.33	106.49	107.7	107.34	108.14	106.47	109.16	107.72	108.16	108.66	108.73	108.22	106.77	107.39	107.94	106.74	106.95	106.64	108.39	107.86	108.28	108.33	110.65	108.01	107.89	109.05	107.93	108.36	106.97	107.86	107.65	108.28	107.44	108.62	106.28	107.21	109.08	107.31	109.34	108.17	107.77	108.27	107.02
104.88	106.14	105.85	105.35	104.89	106.31	105.4	105.46	107.02	105.09	104.19	107.02	104.24	106	106.62	105.15	105.14	105.55	104.29	105.66	105.96	106.3	105.19	106.31	105.48	104.54	105.37	106.49	105.84	105.37	106.23	105.19	104.85	105.15	106.11	104.59	106.54	106.94	105.54	105.13	106.16	105.36	105.29	105.57	105.07	105.52	105.67	105.39	106.26	105.73
97.3	96.813	99.145	94.689	97.564	98.831	97.097	98.642	98.378	98.006	97.987	98.089	95.853	99.17	97.283	97.809	96.023	97.984	98.641	98.776	97.506	98.086	98.048	98.18	97.586	97.375	97.428	97.328	97.638	97.927	98.117	97.83	97.091	97.387	97.552	97.625	96.947	98.19	98.485	98.687	97.202	98.874	99.267	97.396	98.534	98.743	98.684	97.873	96.903	97.177
105.4	106.07	104.61	105.34	104.66	105.91	104.02	105.88	106.03	105.53	105.36	104.68	106.72	106.94	106.02	105.63	105.59	106.52	106.21	103.87	104.64	104.65	105.9	105.3	106.6	106.58	105.03	106.14	104.77	105.54	104.51	105.59	104.35	106.97	105.2	105.43	105.58	106.46	105.68	105.07	106.66	105.41	105.51	105.05	107.07	106.62	105.76	105.77	106.66	104.13
106.29	105.86	105.08	106.96	106.68	105.79	105.89	106.71	105.88	107.23	105.34	105.9	105.24	106.26	107.47	104.96	105.88	107.37	108.58	106.61	106.28	107.02	107.03	107.2	105.94	108.02	106.62	107.25	106.84	106.83	107.25	106.9	105.56	106.37	106.44	105.8	106.51	106.61	107.27	107.15	107.56	106.22	107.74	106.6	105.46	106.95	105.85	107.1	106.93	105.62
105.3	105.15	106.59	106.05	106.83	107.08	106.11	105.54	106.35	106.33	104.62	106.07	106.25	105.94	105.97	106.98	106.26	105.68	106.25	105.52	105.32	104.84	105.69	106.21	105.15	104.95	104.95	107.04	105.63	106.52	106.32	106.54	106.67	106.34	104.21	105.61	106.9	106.57	105.03	105.82	103.33	104.82	105.07	107.22	104.28	105.83	105.22	106.21	105.86	105.48
108.34	109.03	107.3	105.79	108.45	109.05	110.19	109.43	108.67	109.15	109.98	108.9	108.97	107.51	107.68	109.31	109.74	108.53	107.21	107.51	108.76	107.86	109.29	108.51	108.66	109.73	107.36	107.69	109.84	108.88	109.4	108.97	107.8	108.03	109.29	108.95	108.06	108.64	109.68	108.52	108.94	110.03	108.25	109.47	108.61	109.83	109.17	108.26	108.58	108.92
108.35	109.03	107.35	106.28	107.47	108.68	107.24	107.72	109.19	108.11	107.32	108.38	109.06	108.55	108.56	108.24	108.05	107.86	108.53	110.06	109.55	108.36	107.7	106.92	106.47	109.41	107.59	108.33	108.96	108.92	109.17	109.04	108.78	107.92	109.04	109.18	108.71	108.04	107.44	107.51	107.24	108.46	107.25	106.92	107.91	107.27	108.02	109.23	108.06	106.71
105.23	104.48	104.99	106.36	106	105.63	106.92	104.92	105.48	106.95	104.29	105.72	105.88	104.77	105.28	105.31	106.09	106.04	105.77	105.11	107.29	104.74	105.8	105.74	105.4	106.4	106.77	105.59	105.52	105.06	106.29	106.14	107.57	105.3	106.9	105.27	105.14	105.19	107.27	104.88	103.98	105.97	105.7	105.32	106.01	105.05	107.11	105.66	106.07	105.52
104.63	106.15	105.44	106.9	106.36	107.88	106.34	105.85	106.37	105.87	105.91	107.36	106.99	107.85	106.03	105.43	107	106.09	107.63	106.53	107.25	107.93	106.7	107.81	106.72	107.83	104.14	106.19	107.79	106.58	106.47	106.84	105.64	105.52	108.59	105.72	105.09	107.64	106.83	104.97	106.93	105.62	106.68	106.4	106.98	106.78	106.79	105.8	106.35	107.07
106.46	105.72	107.06	105.16	105.76	105.71	105.92	105.28	106.41	106.41	105.98	105.43	106.47	106.96	107.23	104.11	105.69	108.11	106	106.45	107.33	105.75	106.31	105.84	105.67	106.71	108.07	104.96	105.41	105.41	106.07	104.85	105.74	105.56	105.04	105.53	106.16	104.86	104.87	106.36	106.01	105.68	104.4	106.8	105.89	105.11	107.17	104.76	105.91	103.91
105.31	107.84	106.05	107.49	107.68	106.49	107.52	106.48	106.4	106.57	106.83	107.15	105.79	106.33	106.14	106.86	105.75	106.58	106.45	106	107	104.94	106.83	108.4	106.76	105.74	106.2	108.52	107.42	107.72	106.54	107.59	107.29	106.29	106.5	106.94	106.64	108.03	107.63	107.19	105.91	107.76	108.25	106.42	105.34	106.41	107.14	106.99	106.01	106.37
98.714	101.02	100.46	99.727	98.263	99.116	100.61	99.073	100.27	98.91	100.96	100.95	100.78	100.29	98.417	100.17	99.797	101.46	101.77	99.029	99.463	99.954	99.424	100.39	99.35	98.928	100.32	101.44	100.06	99.065	100.62	98.733	100.28	100.94	101.06	100.66	100.43	100.88	100.76	101.36	100.08	99.943	100.31	100.82	99.621	100.47	101.8	99.733	99.199	100.65
101.63	102.15	100.07	99.54	100.38	101.01	101.59	101.56	100.58	100.44	101.34	99.11	100.34	99.571	102.14	100.93	99.887	100.95	99.584	101.95	99.412	100.66	98.35	100.58	100.35	100.62	100.88	100.89	99.074	100.85	100.78	100.89	101.03	100.32	99.996	100.76	100.56	102.06	100.51	99.721	101.85	100.45	100.81	101.12	100.24	101.52	100.5	100.71	100.87	99.294
102.79	103.06	102.65	102.63	103.37	101.04	103.29	102.75	103.39	104.44	103.16	103.76	103.73	101.79	101.16	103.74	102.02	103.14	104.42	102.18	102.78	103.3	102.35	102.04	102.68	102.98	103.69	104.3	102.46	102.96	102.23	102.52	102.83	102.89	103.18	103.44	102.14	102.94	101.07	104.99	102.7	103.84	104.47	103.36	103.7	101.53	103.35	102.81	101.49	102.23
104.19	106.19	104.46	105.53	105.43	107.08	106.36	107.29	105.83	104.66	105.07	105.58	105.48	106.8	105.71	106.27	105.9	104.51	105.5	105.84	106.13	107.39	105.97	105.44	105.87	104.57	105.82	105.95	105.32	104.77	105.9	106.86	105.44	106.43	103.76	103.9	105.93	105.39	105.2	105.26	106.37	104.47	106.8	104.58	106.96	104.61	107.46	105.27	104.53	106.93
107.66	108.27	109.02	107.22	107.29	107.56	107.48	107.07	106.96	107.25	108.5	108.14	110.08	108.17	109.05	107.31	106.89	107.95	106.8	106.5	109.2	108.88	109.08	108.68	108.34	107.52	108.2	107.11	109.53	107.83	107.4	109.71	108.14	106.76	108.25	109.27	106.86	107.97	106.96	107.6	109.58	107.84	108.81	108.85	107.73	108.76	106.91	108.25	108.59	107.2
98.603	97.725	98.158	97.775	98.99	98.085	98.418	98.899	98.916	97.797	98.576	97.141	99.649	98.622	99.04	96.907	98.982	97.536	98.003	98.608	98.948	97.679	99.151	97.145	97.991	97.551	98.762	98.159	97.702	97.771	97.224	97.145	99.072	99.305	98.933	97.814	98.176	98.738	98.21	98.475	98.39	98.517	97.969	98.457	98.87	99.037	97.236	98.983	99.356	98.589
99.339	98.036	99.997	98.504	100.14	97.612	97.994	100.09	98.814	100.27	98.952	99.128	98.205	99.713	96.899	99.004	98.925	97.597	98.436	97.783	99.922	98.229	100.1	98.711	99.927	100.85	99.69	99.784	98.767	99.394	99.066	99.224	98.688	100.53	98.162	97.836	97.642	98.384	98.71	98.575	98.671	98.087	98.565	100.32	99.995	99.668	100.13	97.872	98.426	98.466
100.18	101.18	98.774	100.3	101.64	101.5	100.08	100.25	101.4	101.67	102.56	100.68	102.03	99.581	102.38	101.26	99.779	101.02	101.71	99.635	99.671	101.38	100.26	101.27	101.64	101.11	102.51	100.58	100.02	100.36	101.54	99.877	101.18	100.5	101.41	101.43	100.84	101.48	100.76	101.17	99.758	100.94	99.411	102.04	99.357	99.177	100.75	99.691	100.16	101.07
109.93	110.68	110.16	109.96	111.06	111.64	110.64	110.24	108.97	111.24	110.84	109.89	110.34	109.49	111.08	110.38	110.62	110.83	109.72	109.29	110.69	109.43	108.42	109.54	111.36	110.42	110.33	110.47	109.36	110.07	111.04	108.1	110.18	110.67	110.87	110.99	110.25	110.73	108.68	110.56	110.47	110.01	110.34	109.95	110.37	109.19	109.21	110.85	109.54	110.34
102.97	101.28	102.36	102.64	101.76	102.82	103.16	103.45	102.4	103.86	102.54	101.37	102.43	103.1	103.18	101.61	102.72	102.54	102.99	101.99	103.07	102.12	104.88	104.76	103.69	102.7	102.63	101.56	102.1	102.88	102.36	101.35	103.07	102.83	104.36	103.25	102.13	103.49	102.25	102.79	102.98	102.72	101.62	102.06	103.38	103.18	102.35	102.03	101.92	102.77
110.33	107.21	108.5	107.55	106.31	107.46	108.56	108.13	107.8	108.67	108.25	109.05	108.72	108.51	106.97	108.04	109.05	107.85	109.24	109.57	108.24	106.12	107.71	108.82	108.39	108.9	107.54	106.86	107.99	108	108.61	108.92	107.06	109.34	109.01	109.07	108.08	108.78	108.12	107.93	107.72	107.94	107.47	107.23	107.49	108.86	107.61	108.56	110.14	108.36
108.66	107.19	107.47	108.82	107.4	107.89	107.64	107.49	108.84	108.77	107.98	108.24	107.75	107.61	108.79	107.63	107.14	108.88	108.25	108.12	107.13	108.13	107.65	107.18	108.12	108.1	108.75	109.54	108.9	108	108.07	108.45	106.93	108.97	108.59	106.12	107	106.88	107.42	107.55	108.15	108.96	106.41	107.91	106.41	107.34	107.55	108.92	106.53	108.02
98.63	99.479	98.308	99.942	99.389	98.008	99.187	98.951	99.059	98.079	100.19	99.359	98.172	98.292	99.25	100.44	99.174	98.009	97.359	99.714	99.737	99.425	97.9	100.23	99.67	99.345	100.6	98.929	100.96	97.865	97.941	99.164	99.541	98.854	97.706	98.022	99.893	97.609	98.419	98.958	98.943	98.88	97.28	100.06	96.102	98.692	98.425	99.256	98.5	99.561
105.45	107.54	106.42	106.45	106.46	106.19	106.59	105.74	105.74	104.28	106.63	105.72	106.6	106.52	106.69	107.18	107.18	106.2	105.85	106.11	107.48	107.51	106.76	107.26	104.89	107.28	108.03	106.44	106.81	106.96	105.4	106.2	105.27	105.98	105.44	105.73	107.06	107.9	105.6	106.17	106.69	106.16	105.93	106.61	107.61	105.02	106.1	105.2	105.13	105.58
99.451	97.461	98.979	99.57	99.621	99.241	98.81	98.95	99.839	96.933	98.871	99.29	97.754	100.09	100.31	97.915	99.341	99.777	99.734	100.26	98.681	99.813	97.967	99.508	99.15	97.99	99.931	99.809	99.643	99.313	99.814	97.893	96.488	100.26	98.22	99.377	98.526	99.358	99.687	99.099	98.619	99.025	99.108	99.126	98.882	98.125	98.985	99.684	99.241	99.533
107.07	104.35	107.35	105.02	106.25	106.87	106.24	105.41	104.27	107.07	106.35	105.69	106.67	104.66	104.46	105.8	105.73	105.88	106.52	106.29	106.81	105.96	105.44	105.94	104.91	104.99	105.79	105.26	104.85	105.63	105.61	105.38	106.16	107.13	104.79	106.71	105.69	106.95	105.2	105.18	105.92	105.75	105.35	105.32	105.62	105.14	103.9	106.43	104.3	105.53
99.66	101.27	98.793	101.13	99.864	100.56	98.999	98.476	100.92	99.851	100.09	101.01	99.865	98.826	100.59	101.06	98.112	99.846	100.07	100.54	99.534	100.87	98.69	101.03	97.982	100.27	100.06	99.086	101.28	101.46	98.94	100.9	99.291	99.557	100.75	99.636	98.754	100.82	99.332	99.784	98.346	100.5	98.878	100.3	100.95	100.56	100.39	100.3	100.3	100.99
105.09	106.14	105.72	105.35	106.51	106.53	106.24	106.2	105.16	105.77	105.98	106.05	104.78	106.08	105.88	105.78	107.39	106.36	106.59	106.18	105.52	104.62	107.14	105.55	104.76	105.93	107.21	106.48	106.14	105.41	105.53	105.31	106.7	106.6	106.59	106.06	105.63	105.19	106.87	105.38	105.07	105.08	103.37	105.47	106.18	105.18	106.14	105.36	105.74	106.68
99.339	100.25	99.462	99.819	100.06	101	101.36	101.16	99.395	100.4	98.998	100.76	102.5	99.909	100.45	100.23	100.49	99.904	100.35	100.97	100.32	101.18	101.21	100.11	98.697	101.31	100.85	100.38	99.966	99.667	100.9	99.702	100.49	100.15	99.017	100.9	98.931	102.17	100.41	101.02	100.29	101	100.84	100.85	100.85	100.1	99.664	100.3	99.362	98.953
96.616	97.677	97.166	98.136	97.872	97.654	98.21	98.81	99.059	96.186	97.932	97.192	98.054	98.156	96.738	96.747	98.664	97.577	96.512	98.491	97.191	97.856	96.773	99.191	97.376	98.156	98.861	97.583	98.362	96.913	100.32	99.437	97.489	99.217	99.257	97.763	97.226	99.235	99.771	98.594	97.763	98.567	98.785	98.995	98.532	98.587	98.006	98.571	96.429	100.1
106.84	104.83	105.72	105.37	106.33	104.62	105.23	106.24	104.15	106.42	104.52	105.48	105.36	105.95	104.79	106.33	104.81	106.21	104.61	104.91	104.86	106.4	104.64	103.37	104.85	104.25	105.01	106.64	105.86	105.75	107.11	105.78	106.32	104.04	104.39	106.83	104.63	106.41	105.19	105.25	105.85	105.65	107.63	105.87	105.58	105.49	106.06	105.85	105.29	106.64
107.66	108.52	108.14	107.55	109.15	108.82	107.48	107.8	108.58	108.82	107.9	108.57	108.22	109.04	106.51	109.24	107.43	108.21	107.97	106.6	106.97	109.06	108.02	107.83	107.85	108.58	107.95	107.08	106.47	106.87	108.51	108.97	110.4	106.43	107.91	108.91	107.06	107.28	107.37	108.57	108.73	107.41	109.02	107.85	106.74	106.83	107.42	108.03	109.03	109.29
105.54	105.29	106.67	105.63	104.8	105.79	104.46	106.13	105.14	105.37	106.06	104.09	106.28	106	104.93	105.32	106.15	105.67	105.4	105.26	104.83	105.58	104.61	105.49	104.08	104.63	105.07	105.17	105.55	105.54	105.13	105.27	105.19	105.76	106.44	105.82	105.89	105.1	105.24	105.2	106.73	105.42	106.11	104.77	106.49	106.67	107	107.05	105.33	104.93
106.7	105.38	106.82	106.01	104.85	106.38	105.1	107.16	105.41	106.73	105.99	106.6	106.67	106.87	106.29	106.59	105.66	105.86	107.14	106.58	106.32	106.24	106.01	105.49	106.48	107.79	106.11	106.16	107.13	107.33	105.84	106.66	105.79	107.11	106.93	105.63	106.34	106.64	105.43	106.74	106.12	107.93	107.67	106.11	106.64	105.86	106.5	107	105.86	105.96
105.98	107.38	106.49	105.53	106.92	105.92	105.12	107.81	107.12	105.32	107.78	106.69	105.35	107.62	108.77	108.09	106.44	107.95	107.85	106.34	105.18	107.64	106.77	107	105.55	107.34	104.94	107.77	106.27	106.44	106.28	106.65	107.69	107.48	106.32	106.85	107.59	105.74	107.37	106	106.49	106.04	106.41	106.45	105.65	106.88	106.5	107.89	105.04	106.53
108.11	106.23	108.62	106.65	109.08	108.08	108.11	109.08	107.78	108.85	108.36	107.97	107.01	108.35	107.01	107.98	106.78	108.59	107.38	109.61	107.85	109.83	107.2	106.98	107.58	108.61	109.33	108.63	108.07	109.96	108.07	107.06	108.38	106.21	106.36	108.18	108.37	107.7	109.17	107.69	108.49	108.73	107.25	107.29	108.38	108.37	107.61	108.07	108.55	109.82
96.148	97.34	98.067	97.299	96.998	97.519	97.169	98.187	97.775	98.948	97.863	99.777	98.549	97.191	98.597	98.13	98.495	99.759	98.476	99.001	98.339	97.677	98.518	98.401	98.222	98.264	98.578	97.419	96.128	98.145	98.422	99.242	97.11	98.014	99.282	98.403	100.1	98.479	98.446	97.734	98.181	98.453	98.671	97.353	99.374	99.806	98.879	98.112	98.318	98.615
108.46	107.45	106.95	104.77	107.62	107.01	105.98	106.07	105.98	107.59	105.56	107.76	105.74	106.39	107.18	104.49	106.22	107.09	105.77	106.35	106.1	105.77	107.32	105.43	106.24	106.5	105.76	105.18	105.97	105.77	105.98	105.41	104.74	106.79	105.94	105.39	106.5	107.19	106.68	105.6	105.57	107.45	106.89	107.3	106.04	107.28	106.58	105.79	106.08	105.06
107.43	106.43	105.76	106.64	106.14	106.76	105.68	104.93	105.99	106.1	108.18	106.82	107.23	106.89	107.13	106.82	106.09	106.86	106.82	106.73	107.51	106.38	106.3	106.87	105.71	107.2	106.22	107.31	106.94	105.56	105.82	105.94	105.58	104.33	107.7	106.56	106.5	106.71	106.46	106.02	105.45	105.88	106.16	106.79	107.33	108.59	106.96	106.93	105.31	106.37
109.39	110.91	108.73	108.54	106.74	108.39	108.89	109.83	107.77	110.54	109.43	109.18	107.19	108.27	108.35	110.24	108.2	107.73	107.56	107.66	109.14	107.85	107.76	108.57	108.35	107.6	107.66	109.04	108.24	108.2	107.47	109.18	108.77	107.81	108.67	108.12	108.47	109.06	108.49	108.17	109.23	108.09	107.08	108.89	108.91	109.1	109.19	109.95	109.96	108.43
110.08	111.6	110.03	110.17	110.52	111.14	110.28	109.52	111.14	111.04	108.84	110.7	111.06	111.1	109.97	109.09	111.03	108.52	109.82	110.63	110.82	109.19	109.07	110.71	110.23	111.38	108.89	109.81	109.96	108.83	110.37	108.95	108.55	111.46	110.52	109.33	110.34	111.83	110.95	109.09	111.83	110.19	111.09	111.87	109.32	110.57	112.19	109.94	109.78	110.94
105.91	104.89	104.4	106.03	104.94	104.31	105.66	106.82	104.8	106.02	104.72	106.76	105.79	106.29	105.68	105.42	104.64	105.79	106.1	104.71	104.23	104.08	106.16	105.25	107.1	105.05	105.4	106.81	106.1	105.4	105.34	106.26	106.7	104.34	105.11	106.33	105.73	105.65	106.4	106.19	107.02	103.19	106.71	106.48	105.03	105.76	105.09	105.81	106.03	105.73
108.72	110.49	110.07	111.48	110.26	109.64	111.49	111.21	109.13	110.22	111.37	110.63	110.64	111.87	110.95	111.55	110.21	110.52	109.96	110.59	110.32	110.73	109.75	110.67	110.42	110.7	111.96	110.97	108.87	111.49	112.16	110.98	110.78	111.45	110.81	110.26	109	108.85	110.97	109.75	110.05	108.11	110.78	109.53	111.07	110.46	109.55	111.43	109.93	109.83
106.65	105.46	106.57	108.31	105.11	105.9	105.75	105.74	108.03	107.89	105.34	104.85	104.72	106.22	106.6	107.02	106.99	106.83	105.64	106.39	106.66	106.49	106.47	106.79	105.17	108.15	106.56	105.58	106.31	106.78	107.51	107.23	105.89	103.74	105.41	105.54	107.85	105.9	107.06	105.67	105.33	105.19	105.88	105.17	106.84	107.48	106.8	106.6	105.14	106.69
97.506	98.87	97.576	97.099	98.099	97.987	97.513	98.306	99.663	97.49	98.524	96.309	97.307	97.678	97.54	98.915	97.706	98.174	98.11	98.225	96.219	99.333	98.074	98.769	96.572	98.517	98.8	98.08	99.851	99.564	97.744	97.394	98.344	99.491	97.614	98.537	98.531	98.786	98.693	97.903	98.429	97.879	97.185	98.776	97.067	96.598	97.85	96.723	99.097	97.539
100.39	100.25	99.811	101.08	101.15	100.75	100.6	99.652	101.44	100.57	101.39	100.82	100.76	100.75	101.61	100.84	102.01	101.46	102.67	101.11	98.956	102.17	101.1	101.75	100.07	101.76	99.687	101.09	101.82	100.41	99.72	100.13	101.99	101.55	101.2	101.33	100.79	101.16	99.753	100.83	100.83	101.88	101.68	100.38	101.51	99.018	102.24	101.02	102.04	100.43
97.532	96.15	97.331	98.288	98.359	97.798	98.047	97.566	98.627	97.05	97.367	98.49	98.218	97.334	97.341	98.784	97.766	95.904	97.59	96.219	98.536	97.948	99.444	97.391	97.706	97.934	98.595	97.128	98.928	98.102	98.876	97.483	97.924	98.391	98.498	98.31	96.843	97.645	97.749	96.279	96.676	99.531	97.306	98.343	98.865	97.014	98.072	96.22	98.984	97.947
107.91	105.54	106.51	105.09	106.31	104.81	106.7	106.82	105.07	106.95	106.76	106.48	106.86	106.33	104.92	108.1	107.16	106.69	106.43	107.42	106.82	106.75	106.15	106.01	106.43	106.07	105.78	106.82	106.64	106.53	107.35	107.08	106.8	104.46	106.34	105.67	107.1	107.04	107.52	107	105.85	107.56	105.03	107.18	106.87	106.86	105.41	105.32	105.66	107.32
106.67	104.77	105.4	104.18	105.05	104.83	105.79	104.95	106.82	104.22	104.15	104.92	107.64	105.38	104.72	105.94	106.82	106.91	105.96	106.7	105.15	105.2	106.61	105.83	105.54	107.45	106.92	105.21	106.82	107.91	105.41	106.36	106.24	105	105.26	105.53	105.54	105.34	106.46	105.13	104.98	104.91	104.43	104	106.25	106.25	105.35	107.83	106.16	103.96
106.42	106.98	106.74	106.32	105.68	108.2	105.17	106.09	105.87	105.79	105.53	105.77	105.24	106.19	107.88	106.61	107.1	106.51	107.9	107.62	107.48	105.72	107.2	106.42	106.13	106.9	107.4	106.2	108.35	107.26	104.84	104.75	106.75	106.76	106.72	107.76	105.57	107.47	107.45	105.92	106.66	106.51	107.29	106.98	106.65	107.73	105.38	106.27	106.34	107.86
108.45	106.66	107.33	107.96	109.75	109	108.72	108.2	108.84	107.61	108.91	108.95	108.52	109.15	107.53	108.15	108.28	107.99	108.55	108.91	108.28	109.39	107.65	108.77	107.93	109.81	107.98	108.33	107.78	108.61	108.08	106.38	109.82	107.86	108.98	107.4	107.64	108.98	108.99	109.46	109.42	108.11	108.55	108.34	108.58	108.02	107.39	108.32	108.17	106.9
109.32	108.59	107.22	108.15	110.21	109.38	107.91	109.92	107.47	108.85	108.01	107.44	107.68	107.55	107.89	107.17	108.11	107.29	108.48	107.65	108.66	109.1	106.64	107.88	108.8	109.5	109.28	108.69	109.4	107.3	108.53	107.49	109.16	108.49	107.58	108.71	108.96	108.84	108.69	108.03	107.46	108.45	108.2	110.76	107.97	108.2	109.96	108.06	107.36	108.25
106.23	106.71	105.77	106.07	105.49	104.82	105.86	105.1	106.1	105.14	105.26	104.54	106.7	106.23	105.43	106.26	105.36	105.64	106.31	106.29	105.27	106.26	104.67	106.73	105.7	104.76	105.85	105.76	105.4	105.99	105.72	105.48	102.82	106.56	105.32	105.99	104.28	105.7	105.12	105.73	104.78	106.71	105.96	106.79	104.91	104.23	106.38	104.78	106.44	105.87
109.37	108.38	109.58	107.61	108.42	107	107.22	108.12	107.98	107.47	107.54	109.06	107.97	107.61	107.57	108.97	107.26	108.93	107.73	108.85	107.86	108.63	107.89	108.8	107.81	107.53	106.36	109.25	106.94	106.36	105.68	107.61	107.93	109.66	108.65	108.22	107.37	106.83	107.51	107.02	108.87	106.74	107.08	106.92	107.76	107.77	106.57	109.83	107.29	107.43
109.28	106.5	108.41	107.79	106.07	109.13	108.43	107.56	107.61	108.71	108.8	107.75	108.4	108.14	108.44	108.77	106.37	108.33	109.07	107.04	109.32	106.68	108.16	108.49	108.14	107.85	107.14	107.88	108.43	108.21	108.35	108.24	107.03	107.71	108	106.75	108.6	109.4	107.4	108.65	107.72	107.11	107.9	109.51	108.7	107.59	109.29	108.65	108.43	108.4
105.38	106.46	105.43	105.97	107.29	105.54	106.62	104.73	106.75	106.59	107.36	107.33	107.86	105.9	106.87	106.87	106.83	109.57	106.2	106.19	107.14	108.89	106.89	107.65	106.66	107.33	106.2	107.51	107.08	107.87	105.48	108.01	106.59	107.65	107.7	106.58	106.53	107.34	106.29	106.24	104.96	106.26	107.24	107.07	104.54	107.34	105.76	105.87	105.75	105.45
107.38	108.26	107.94	109.47	108.28	107.44	108.13	108.69	107.4	108.05	108.43	108.46	108.54	106.56	108.81	108.1	107.31	107.71	108.89	108.97	109.82	107.43	108.71	109.89	107.33	108.45	109.21	106.83	108.35	108.09	107.8	109.02	109.63	108.67	108.04	108.69	106.77	108.72	108.11	108.14	109.47	109.9	107.27	108.61	106.47	109.74	107.27	107.95	106.94	108.35
105.45	104.7	106.01	107.52	105.37	105.29	103.59	106.48	107.18	105.89	105.74	106.82	105.89	105.05	105.53	106.55	106.6	106.13	105.25	105.25	105.14	105.53	105.35	105.95	106.11	103.72	107.41	106.82	104.47	106.62	105.47	106.28	106.36	105.39	105.28	105.24	104.37	106.24	104.68	105.28	105.55	104.93	106.65	105.85	105.74	106.23	105.82	106.26	103.88	105.46
109.05	108.45	106.79	106.4	108.2	108.44	107.58	107.7	107.98	109.85	108.29	107.46	108.25	108.12	107.24	108.1	107.82	107.62	108.31	108.94	107.71	106.97	109.39	108.26	107.52	108.04	106.97	107.67	106.63	108.09	108.81	107.17	106.54	108.58	108.9	107.27	109.37	105.44	108.33	108.32	108.04	108.63	107.06	107.52	108.9	107.98	106.84	108.9	107.53	107.37
108.74	107.24	107.45	106.62	106.11	106.07	105.61	104.7	106.43	107.05	105.01	105.76	106.02	105.08	107.2	106.36	106.59	105.78	106.55	107.34	106.76	105.23	107.4	106.16	105.78	105.47	106.42	106.31	107.05	106.2	105.05	106.6	105.52	107.69	106.01	106.35	105.73	106.73	105.93	107.88	105.75	106.03	105.21	106.36	105.82	108.33	105.09	105.54	105.4	106.39
105.95	105.88	107.35	106.63	107.78	108.02	108.1	104.87	106.05	105.66	106.85	106.73	106.47	107.55	104.86	106.91	104.34	105.32	106.86	105.34	107.19	106.33	106.16	105.44	107.09	105.52	105.44	105.86	107.48	106.49	105.12	106.31	106.92	106.84	106.72	108.02	107.13	106.64	107.21	105.63	105.8	105.48	104.87	106.69	105.02	108.68	106.41	105.19	105.6	106.29
108.19	107.33	108.49	109.37	107.28	108.3	107.55	107.71	106.88	107.81	108.27	106.93	107.92	108.4	107.57	107.61	108.29	107.86	107.71	107.54	107.88	107.5	108.08	107.7	107	106.1	108.5	107.8	107.39	109.37	108.28	106.85	108.08	107.51	108.8	106.91	107.72	108.52	108.65	106.95	108.22	107.64	108.9	106.41	108.45	109.07	108.78	105.58	106.87	106.26
105.88	104.43	104.63	106.41	105.52	103.76	105.31	104.82	106.8	104.82	104.13	104.91	105.82	104.74	105.05	105.77	105.61	105.8	106.55	104.46	106.46	104.45	105.16	106.58	106.26	104.63	106.72	104.49	106.62	105.3	106.01	105.1	105.71	104.79	105.38	105.85	105.97	105.22	104.39	107.83	107.17	105.32	106.89	105.27	105.32	105.29	106.71	104.99	104.94	103.63
99.155	97.28	98.853	98.7	99.483	99.007	97.989	97.683	97.438	99.873	97.476	97.695	98.643	97.685	97.846	98.612	98.666	96.94	98.333	97.581	97.85	99.321	97.273	98.661	97.612	98.669	97.89	97.899	98.11	97.186	96.947	98.108	96.073	97.259	97.075	98.362	97.534	96.823	99.018	97.139	99.145	99.379	99.982	97.034	97.07	99.904	97.04	98.517	98.578	97.104
104.8	104.94	106.11	106.67	105.29	105.79	104.61	105.11	106.49	103.7	104.98	106.7	106.07	106.07	105.42	106.88	104.06	105.31	107.13	105.06	104.8	105.37	105.39	105.6	104.68	105.77	104.94	105.28	107.02	104.91	105.78	105.77	105.07	105.67	104.68	103.32	104.93	106.75	106	106.19	105.61	105.57	104.92	106.78	106.67	105.86	105.04	104.66	104.65	105.34
104.48	106.36	104.17	104.36	105.63	106.38	104.89	107.12	105.65	106.16	106.06	104.78	107.64	105.45	104.19	107.72	105.99	108.13	105.03	105.06	105.5	104.99	105.69	104.87	106.21	105.07	107.14	106.44	106.35	105.38	105.38	104.85	105.14	104.47	106.65	105.73	107.08	104.51	105.24	104.83	105.47	106.63	104.84	106.94	106.33	103.83	106.59	105.83	104.67	106.65
99.877	100.87	99.395	99.795	101.54	101.07	100.61	101.72	100	101.68	100.54	100.71	100.2	102.84	101.06	101.66	100.76	100.24	101.05	101.06	101.73	102.63	100.74	101.1	99.396	101.47	100.76	101.16	100.01	100.59	100.5	100.1	101.68	101.11	102.14	101.81	99.637	100.99	100.65	100.54	101.6	100.12	102	100.38	101.59	98.84	102.28	99.632	101.46	100.72
107.23	108.29	109.72	108.29	107.83	108.62	106.24	107.88	107.46	107.67	106.94	108.15	108.39	108.19	109.08	107.9	107.55	109.8	108.17	107.47	107.69	109.64	107.34	107.1	109.32	107.67	107.93	107.73	108.51	108.97	108.93	107.31	108.89	108.78	108.59	109.41	105.99	107.84	109.01	107.26	108.35	108.73	108.73	106.93	107.58	107.48	108.87	108.78	108.05	107.81
103.71	106.47	105.01	107.65	105.78	105.95	106.85	106.52	105.22	104.79	105.67	106.44	106.49	105.99	106.38	106.61	107.81	106.25	107.78	107.98	105.31	107.19	105.64	105.22	107.67	106.8	106.23	106.56	106.58	105.67	106.1	107.79	106.32	104.87	105.89	105.56	107.05	105.97	107	104.77	105.79	105.39	106.69	105.76	108.05	105.39	106.37	106.63	106.9	105.6
98.588	100.55	97.441	100.08	95.967	98.042	98.68	97.542	98.388	98.027	97.924	96.123	96.349	97.491	97.133	97.076	97.553	97.461	97.421	97.735	98.251	97.06	98.194	97.952	97.521	98.377	97.888	98.651	98.003	97.73	98.528	98.392	99.411	99.299	97.232	97.048	96.633	98.301	96.273	98.098	98.464	97.368	97.906	98.997	96.414	98.71	97.145	97.67	97.891	98.827
104.22	104.46	106.81	105.07	106.28	106.59	105.09	104.71	106.11	105.55	105.85	106.33	105.86	105.61	102.26	107.11	106.54	105.68	106.87	104.69	104.77	106.91	106	105	104.27	105.51	105.68	105.09	104.85	105.81	106.19	104.88	105.82	105.92	106.17	104.57	104.6	105.01	105.07	106.65	105.92	104.95	105.19	106.1	105.97	105.87	106.79	103.5	103.43	106.38
105.96	107.76	106.06	106.78	106.43	106.73	106.75	106.22	107	107.53	104.98	105.57	105.79	106.16	106.25	106.31	104.87	106.14	106.15	106.78	105.53	105.74	108.46	105.28	106.49	107.21	106.87	106.87	106.21	105.26	106.62	105.95	105.79	104.89	105.03	106.84	107.79	105.35	106.54	105.04	105.63	108.11	105.34	105.87	106.17	108.07	106.31	106.38	107.93	104.82
108.59	106.62	106.78	109.23	106.35	108.57	107.83	109.5	108.37	107.81	107.38	107.54	108.61	107.86	108.3	107.35	107.94	107.59	107.39	107.69	107.84	107.51	108.12	108.5	108.67	107.28	108.85	105.7	109.07	107.79	107.37	107.79	108.18	107.7	107.51	107.11	106.52	107.13	107.22	108.33	107.75	108.62	108.04	107.58	107.93	106.54	108.72	109.17	105.61	107.6
108	108.46	107.47	108.13	107	108.38	107.12	108.62	108.58	108.15	108.98	107.78	108.74	107.9	107.35	107.55	108.69	107.44	108.12	107.85	106.81	108.31	108.83	107.91	108.02	107.49	107.52	107.99	109.15	107.49	107.8	107.49	108.2	108.01	106.96	109.42	108.6	108.65	108.03	107.94	108.95	106.42	107.9	108.25	107.52	108.14	108.52	108.12	108.28	107.98
106.34	105.68	106.59	106.12	105.95	105.85	105.04	107.55	106.34	105.39	104.8	106.35	107.48	105.08	107.44	105.75	106.71	104.8	104.72	106.26	105.78	107.5	104.73	105.34	106.59	106.46	104.91	105.79	105.22	106.07	106.57	105.89	107.76	105.81	106.14	106.15	105.61	105.27	104.68	104.43	104.33	105.49	105.9	107.8	104.69	106.87	104.18	106.02	105.14	105.88
105.49	104.84	106.5	104.97	105.76	107.59	104.76	106.69	106.66	105.98	104.83	106.69	105.4	106.42	107.52	107.04	105.65	105.42	105.79	106.92	104.6	104.33	105.93	106.63	104.85	106.01	105.2	105.2	104.98	106.18	105.73	103.49	105.49	106.03	105.52	107.31	105.05	105.89	105.65	104.84	107.37	106.65	106.6	106.56	105.88	105.55	105.97	104.59	107.29	105.65
110.65	111.17	109.51	111.17	110.05	111.41	110.85	111.95	110.33	108.9	109.87	110.67	110.19	108.64	110.92	111.69	110.3	109.4	109.79	111.16	109.37	110.85	109.95	108.97	110.87	109.12	110.08	111.41	110.27	111.62	111.31	109.48	108.97	110.92	110.66	110.83	110.45	111.41	110.16	110.8	109.26	110.21	110.74	109.98	109.88	110.24	111.35	109.68	111.33	108.9
105.31	105.14	106.19	107.52	107.12	105.54	106.78	106.84	106.16	106.66	106.08	105.24	107.74	104.98	106.4	107.56	107.11	106.59	105.29	106.42	106.95	105.9	106.44	106.19	105.38	106.24	106.95	106.7	107.22	105.81	106.69	106.92	106.84	106.49	106.33	106.02	106.13	106.06	106.66	105.78	105.9	106.27	106.17	104.52	104.43	105.89	106.4	107.32	107.34	106.47
102.45	103.89	102.76	104.22	101.67	103.8	104.17	102.58	103.16	103.13	104.87	102	102.31	101.31	104.32	103.52	102.37	103.37	103.7	102.84	102.36	102.15	103.62	103.89	102.71	104.35	102.72	103.32	101.64	103.37	102.22	102.6	100.29	103.99	103.19	104.54	104.04	102.17	101.82	102.99	102.3	103.13	102.38	102.8	104.84	101.38	103.49	103.91	102.17	101.41
105.64	104.59	106.2	105.79	105.05	106.01	106.57	106.27	105.37	105.4	106.27	105.27	105.89	105.87	106.74	105.74	106.49	106.83	104.04	104.97	106.49	105.97	106.64	106.65	106.11	105.33	106.32	106.15	106.39	105.12	104.93	105.51	106.74	104.84	104.94	106.97	104.76	106.22	104.81	107.21	105.71	105.28	105.72	104.82	106.48	105.28	106.74	106	106.02	106.35
99.918	100.69	100.87	100.59	99.821	101.38	98.812	101.14	101.42	100.12	101.56	99.8	100.3	100.95	100.52	100.07	100.91	100.5	99.716	101.79	99.597	99.995	100.93	100.28	101.45	98.314	99.358	103.35	101.31	99.905	100.14	100.42	100.25	99.506	99.822	100.42	100.84	101.75	102.38	100.55	100.51	99.98	100.51	101.32	100.61	100.09	100.53	101.48	101.07	99.925
102.05	99.816	99.888	100.13	99.938	99.596	100.84	99.604	100.63	100.68	100.34	100.6	100.94	98.77	99.269	100.72	101.1	99.004	101.22	100.68	100.96	100.59	99.703	101.27	99.642	101.34	98.797	100.33	99.608	99.636	100.45	99.829	101.49	100.19	100.87	100.56	101.59	99.879	100.93	98.17	100.25	100.95	101	100.95	100.33	99.559	100.42	98.83	100.66	99.809
110.22	109.73	111.32	110.11	112.01	109.76	111.29	109.66	110.7	111.16	109.67	109.92	110.88	111.27	110.7	111.24	110.82	110.39	110.79	110.86	109.48	110.5	109.54	110.73	109.19	111.24	110.83	110.81	110.76	111.54	110.5	111.22	110.6	109.6	111.24	109.82	110.81	110.41	111.22	109.99	110.58	111.93	111.1	110.55	111.14	109.68	110.61	110.65	110.21	109.12
101.53	101.21	99.901	100.64	99.843	99.926	99.225	101.88	100.71	100.37	100.59	100.25	99.996	101.19	99.306	99.373	103.54	100.97	100.37	101.37	101.18	102	100.64	99.798	99.26	101.01	98.936	100.57	100.88	101.48	101.31	100.27	101.41	99.697	100.23	100.82	100.75	99.991	101.04	100.53	100.83	100.89	101.19	98.684	99.995	101.22	101.05	101.25	99.71	102.36
108.43	107.73	109.28	108.55	109.17	107.47	107.77	108.14	110.12	107.54	109.64	108.62	108.85	107.7	107.72	109.98	106.61	110.15	105.94	107.2	108.85	108.31	106.08	107.87	110.23	107.99	107.82	109.12	108.34	108.43	108.35	108.67	106.98	108.9	107.11	108.64	107.86	109.35	107.82	108.63	106.32	106.51	109.06	108.46	109.04	109.28	106.74	109.06	108.11	108.3
106.01	108.71	104.63	105.92	104.87	106.34	104.71	105.83	105.37	106.05	106.89	107.23	105.51	105.04	107.42	106.22	105.98	107.05	106.12	105.61	105.49	105.72	107.1	104.93	103.26	106.94	103.08	105.66	105.42	105.53	107.3	105.91	105.98	106.56	103.55	105.89	106.32	105.37	105.39	106.15	104.18	104.96	106.45	103.13	104.97	105.76	105.61	105.16	104.78	106.36
110.55	107.8	109.13	108.42	107.42	109.07	109.86	109.45	107.51	107.48	108.57	108.76	109.51	110.56	108.12	107.67	107.38	107.83	108.83	107.3	107.12	106.99	107.96	107.44	108.79	107.94	106.94	108.31	109.09	106.28	109.26	106.59	108.64	108.5	108.53	107.32	108.74	109.84	107.97	107.33	107.34	107.86	107.9	107.09	107.71	108.41	108.89	108.65	109.4	109.89
105.01	106.38	105.86	106.07	105.26	105.88	105.02	104.53	106.28	105.02	104.69	104.75	106.05	105.5	105.22	106.56	104.86	105.49	104.91	104.41	107	105.55	103.8	104.71	105.63	105.75	106.46	106.46	104.3	105.35	105.52	103.82	105.29	106.65	105.37	104.28	106.27	106.85	106.58	106.49	104.46	106.09	105.57	104.39	106.15	107.03	105.24	105.55	105.98	107.48
109.51	110.03	110.43	110.8	109.99	110.88	109.91	110.84	110.55	109.21	109.28	111.98	110.34	109.69	109.83	110.71	110.33	109.47	111.03	108.93	110.87	110.65	110.22	110.07	110.44	109.14	111.25	110.52	110.6	111.21	108.79	110.55	109.65	108.33	110.38	111.23	110.34	110.52	110.22	110.44	110.73	110.03	111.51	109.89	109.55	111.11	110.94	110.52	112.34	109.73
106.58	108.24	105.73	106.76	106.95	106.17	107.04	106.9	106.86	105.49	106.52	106.98	106.93	107.6	106.47	105.97	106.81	107.15	106.7	106.67	105.36	105.84	105.49	106.66	107.16	107.92	105.13	107.6	105.92	106.1	107.82	106.67	106.23	107.93	106.07	105.65	105.84	106.02	105.96	105.64	105.91	106.59	105.76	107.17	106.74	107	106.33	105.69	106.06	105.28
104.61	105.29	105.91	107.03	106.79	106.27	105.62	104.48	105.48	105.14	105.93	105.41	107.5	106.91	105.67	104.86	106.79	105.79	106.42	106.82	104.24	106.5	105.62	105.76	105.15	106.59	106.68	104.49	106.16	106.69	106.5	105.41	106	105.88	106.22	103.73	105.02	107.27	107.01	105.41	107	106.26	106.18	105.14	106.54	106.04	106.37	107.86	106.67	107.16
105.21	105.06	105.81	106.85	105.64	106.68	105.65	106.27	107.09	106.36	105.21	106.4	105.3	107.94	106.38	106.07	106.72	106.73	105.5	105.76	107.01	105.32	107.4	104.84	107	106.87	106.75	105.92	106.72	105.42	106.61	105.3	104.62	106.24	105.08	105.98	105.91	107.9	105.27	106.68	107.24	105.9	104.77	106.09	106.1	105.64	105.33	106.62	106.01	105.5
106.91	108.01	107.15	104.87	105.13	107.06	106.39	106.68	108.48	106.87	105.95	105.68	106.92	106.28	106.48	107.38	106.23	106.37	107.5	107.98	107.28	108.27	106.49	106.56	106.75	106.46	106.72	105.55	106.73	105.45	107.64	106	106.35	106.74	106.07	105.84	107.86	107.44	106.32	106.43	108.37	106.81	107.31	106.95	108.5	108.38	105.67	106.97	105.6	105.95
107.5	107.43	107.89	107.69	107.85	105.75	108.08	108.03	106.4	108.15	107.76	108.08	107.01	107.26	109.02	108.52	106.43	108.33	106.92	107.46	106.01	108.26	107.65	108.97	107.29	107.47	106.92	108.48	107.9	107.84	107.37	108.55	108.18	106.8	107.46	107.82	106.46	107.62	107.89	108.04	107.39	106.93	107.41	108.58	107.94	107.63	107.88	107.51	108.05	107.92
108.26	108.18	107.37	108.02	108.68	107.66	108	106.87	108.15	107.45	106.88	109.63	109.81	108.08	107.59	107.13	108.2	109.21	108.49	107.21	107.69	106.52	108.84	107.76	110.25	109.38	107.59	109.35	108.18	108.22	106.87	108.09	108.39	108.27	107.46	108.76	107.58	109.14	107.37	108.83	109.8	108.75	107.93	107.34	107.31	107.35	107.26	107.42	109.16	107.03
100.96	99.842	100.98	99.419	100.51	98.33	100.84	101.21	100.27	99.719	99.015	99.818	99.983	100.27	98.912	100.09	99.08	100.76	100.75	99.455	98.416	101.19	100.22	99.233	100.75	101.23	99.714	99.449	100.89	100.83	100.55	101.81	99.69	101.63	99.209	98.708	99.796	100.92	100.55	99.598	100.14	99.029	99.974	99.469	99.303	100.28	101.17	99.568	101.69	100.74
104.42	105.21	102.82	102.28	105.66	105.86	104.45	104.43	106.46	104.63	105.05	105.36	105.69	107.91	106.14	105.95	105.24	103.88	105.32	105.54	107.1	106.29	106.19	104.65	107.25	105.85	106.74	106.46	106.84	106.67	104.98	105.6	105.12	105.87	105.34	105.85	105.81	104.43	105.47	107.1	106.03	107.34	106.28	106.31	104.58	104.8	105.62	104.95	105.32	106.29
106.36	104.95	104.91	106.13	105.69	105.22	106.8	105.88	104.67	105.16	106.46	106.22	103.78	107.63	105.54	105.55	105.87	104.72	104.82	106.53	106.45	106.17	103.07	107.51	104.97	105.68	106.55	104.78	106.18	106.37	107.08	106.45	105.11	105.31	104.57	104.63	105.35	104.34	106.09	105.55	106.98	106.1	107.5	105.48	106.29	105.05	107.15	106.92	105.25	105.32
105.37	106.94	105.45	106.34	107.56	106.69	106.16	106.06	105.71	104.26	105.48	105.84	106.01	104.93	105.94	106.65	106.54	106.67	106.43	108.23	106.67	108.21	106.94	107.06	105.7	107.2	105.61	108.21	108.31	107.39	105.06	107.04	106.58	105.46	106.08	106.39	104.68	106.69	106.11	107.77	106.06	106.31	106.2	105.18	106.27	106.16	106.43	106.28	107.03	106.41
108.9	108.66	108.18	107.23	108.39	108.39	108.6	108.67	107.94	108.08	108.45	108.49	107.85	108.74	108.21	107.96	107.72	106.53	107.5	109.05	107.35	107.1	108.86	110.26	109.56	107.54	108.99	109.61	109.37	109.03	108.79	107.26	108.69	108.33	107.17	107.89	109.05	109.81	107.56	107.97	109.14	108.74	107.66	108.1	108.4	109.17	106.6	107.76	107.56	107.69
106.07	106.79	107.65	107.18	106.8	107.49	105.17	107.06	107.62	107.53	106.65	106.79	108.12	105.72	104.12	106.42	105.43	106.53	107.01	105.33	106.12	106.32	107.86	105.83	105.97	107.04	106.33	104.97	106.39	104.87	106.03	106.19	105.88	105.54	105.75	106.03	106.05	105.89	106.05	106.46	106.34	105.86	107.11	106.81	106.72	106.85	106.53	106.86	104.13	107.05
107.32	108.26	109.06	107.71	110.47	108.25	108.54	107.69	108.19	108.09	108.49	108.13	107.3	107.41	106.75	107.38	107.81	107.73	108.84	107.41	107.64	110.09	109.02	108.81	107.41	108.73	109.05	109.24	106.2	106.97	107.01	109.74	106.78	107.99	107.23	107.75	109.01	107.51	107.87	108.04	106.59	108.41	109.25	108.66	109.51	107.65	107.42	108.48	108.43	106.31
109.11	108.39	109.43	108.83	109.11	107.92	108.26	106.77	110.61	108.07	109.79	108.35	106.67	109.15	107.47	107.39	108.45	109.2	108.53	107.07	106.67	109.22	107.88	108.59	108.75	108.47	108.02	108.69	107.32	108.1	109.06	107.34	107.3	108.22	108.25	106.96	106.93	108.7	107.53	109.28	109.23	107.55	108.82	107.6	109.6	109.32	109.39	109.07	107.96	109.46
99.622	100.76	98.851	99.902	99.375	100.68	100.13	99.078	100.64	98.907	100.91	98.684	99.879	101.26	98.756	100.62	100.06	99.806	100.54	101.22	101.26	98.477	99.979	99.414	100.51	99.654	99.894	100.54	99.036	100.82	100	99.052	99.55	99.139	100	102.03	100.69	100.5	99.778	100.19	100.86	99.495	101.07	100.31	101.35	100.11	100.77	98.824	100.05	100.35
107.34	108.82	108.27	109.27	110.13	107.89	108.7	109.24	108.51	108.2	108.11	108.01	107.39	106.89	108.35	109.24	110.62	107.45	109	107.8	107.61	109.17	108.14	108.39	110.29	107.77	108.06	108.73	108.46	108.49	107.58	108.45	108.02	108.1	107.77	108.82	107.46	108.69	108.27	109.72	109.44	109.14	108.58	107.68	109.4	106.72	109.75	107.9	109.84	109.03
104.55	107.59	105.36	106.81	104.64	105.42	106.49	106.01	104.61	104.21	107.86	107.01	106.18	105.9	106.52	106.44	105.11	105.34	106.33	107.1	107.69	106.15	106.34	107.98	104.97	106.67	105.81	105.79	105.2	107.51	106.31	106.42	105.92	105.83	106.75	106.19	105.8	105.41	107.22	107.11	107.3	107.24	106.18	106.62	107.12	106.57	106.54	106.57	106.74	106.29
98.862	100.37	99.18	99.852	98.632	98.172	100.02	98.903	98.114	100.78	98.375	98.093	99.435	98.346	99.1	99.074	99.863	99.146	98.755	99.349	97.778	99.027	99.904	100.12	98.72	97.189	99.421	98.115	98.081	99.999	99.682	97.442	97.816	99.83	99.663	98.276	99.121	97.587	98.764	97.79	97.958	99.391	99.561	99.539	98.185	97.58	99.019	96.944	98.38	101.37
106.3	106.9	106.46	105.04	105.21	105.27	106.92	107.28	105.29	105.38	105.46	105.73	105.45	105.19	106.06	106.47	107.13	104.17	104.79	104.01	106.05	105.47	106.32	105.2	105.52	104.62	105.19	105.99	105.48	105.75	104.87	106.95	105.55	106.23	106.21	105.83	105.79	105.18	106.27	106.89	106.2	105.31	105.62	106.2	105.9	105.92	104.02	106.02	105.99	106.3
112	109.97	110.06	111.09	109.26	110.22	112.95	109.82	110.73	110.07	110.21	110.62	110.82	110.17	110.33	109.02	110.99	110.52	111.66	110.59	110.21	109.85	111.22	109.44	110.92	109.28	110.64	110.82	110.2	109.96	110.84	111.1	109.55	109.48	110.47	109.21	110.58	110.56	109.51	112.16	110.62	109.67	109.78	109.78	110.01	109.64	110.48	109.39	109.81	111.22
108.21	107.69	108.71	107.66	106.03	107.86	107.74	107.9	107.37	108.98	107.52	106.97	107.4	107.7	108.82	108.04	108.61	108.64	107.44	107.28	108.39	107.19	108.5	107.34	109.77	107.39	107.62	105.57	109.28	107.21	108.42	106.04	106.61	107.02	109.72	107.57	108.85	107.86	107.36	108.16	108	108.36	108.65	107.88	105.85	108.34	106.92	107.48	106.71	107.77
105.91	105.26	105.51	105.34	107.63	104.64	105.71	105.42	105.17	105	105.68	105.63	107.22	105.32	105.9	105.82	105.21	105.65	105.12	105.09	105.08	104.9	104.63	106.04	106.51	105.57	107.52	106.44	104.36	105.18	104.56	106.17	105.34	105.43	106.72	105.29	106.08	105.24	105.77	104.57	105.46	105.93	105.5	105.69	105.76	104.92	105.66	105.28	105.5	105.47
106.66	106.9	107.01	106.94	107.25	107.27	108.58	107.36	108.29	108.59	107.38	108.46	106.93	109.22	107.79	108.89	107.9	106.98	108.86	106.57	107.03	109.62	107.7	104.96	105.64	107.64	109.1	107	107.87	107.53	106.7	108.55	109.53	108.13	108.97	107.97	109.84	108.05	106.54	106.4	107.94	108.66	108.64	108.35	108.98	107.97	108.18	107.31	106.21	106.56
99.978	100.88	99.988	100.32	101.1	101.33	100.27	100.54	99.787	100.26	101.57	99.608	100.14	99.773	101.18	101.01	101.11	101.66	101.53	99.884	100.45	100.93	99.596	100.5	99.536	100.66	102.07	101.12	100.88	100.48	100.43	100.76	100.8	101.13	99.426	102.2	100.71	101.79	101.71	98.521	100.11	101.16	99.328	100	101.65	100.34	100.53	99.755	100.83	100.28
99.347	97.624	97.652	96.956	99.105	99.455	98.412	98.282	98.214	98.275	99.124	96.544	96.252	98.344	99.056	97.893	99.104	98.875	98.44	97.423	98.838	99.007	98.227	99.227	98.075	100.09	99.828	99.017	98.687	98.262	99.125	98.258	99.482	98.868	97.894	99.258	98.47	98.367	99.686	97.939	98.515	97.082	99.463	98.013	99.368	97.768	98.792	99.246	98.341	99.58
103.57	105.99	105.01	106.26	105.47	104.36	105.31	105.2	106.52	105.53	105.52	106.65	104.23	105.53	105.49	105.69	104.47	104.18	104.87	107.96	104.45	104.84	105.71	105.9	105.06	106.21	105.43	104.35	106.19	105.84	105.29	106.79	105.65	106.31	105.2	106.24	105.43	105.76	105.43	105.28	105.87	106.55	104.65	106.31	105.85	105.4	107.25	105.8	103.61	105.4
110.03	109.49	110.94	110.42	110.31	110.35	110.66	109.6	111.14	108.89	110.03	111.03	110.06	110.17	110.3	110.02	110.47	110.83	108.76	111.44	111.15	110.32	111.39	109.48	109.58	111.11	109.75	113.61	110.07	110.43	110.36	111.3	111.26	109.65	110.18	110.68	111.13	111.59	111.52	111.47	109.74	111.77	110.43	110.5	109.29	110.43	110.4	110.25	111.08	109.46
104.84	106.15	105.4	106.11	107.8	105.7	105.29	107.4	106.47	105.65	106.08	104.45	103.33	106.68	104.71	104.62	105.34	106.48	105.37	107.53	106.71	106.15	107.39	106.96	105.45	106.15	105.88	105.3	106.55	104.15	106.26	105.05	105.31	105.37	106.63	107.12	106.35	106.54	106.55	106.23	106.12	107.88	105.08	105.56	105.79	106.51	105.5	107.23	106.56	105.31
99.711	99.056	98.439	96.297	97.33	99.604	99.387	98.121	98.195	98.689	98.629	98.369	97.969	97.705	97.81	97.221	98.054	98.131	98.925	98.682	98.833	98.619	98.809	97.933	97.498	99.566	98.129	95.823	100.15	98.442	97.741	98.191	98.502	98.864	98.338	98.119	98.768	97.762	98.473	97.878	96.582	97.329	97.247	97.781	98.51	96.832	97.178	97.413	98.393	99.143
105.49	106.16	105.63	105.15	106.45	103.95	105.24	105.67	104.25	104.66	106.78	104.99	105.3	105.13	106.12	106.36	105.96	104.26	104.36	104.72	106.58	105.19	106.94	105.73	106.37	106.39	104.58	107.82	104.19	105.72	105.42	103.77	106.35	104.78	105.12	105.17	105.92	105.6	105.91	105.68	105.47	105.44	107.81	105.3	104.57	107.79	105.43	105.42	105.87	106.11
108.89	108.39	107.79	108.41	108.01	107.46	108.38	106.49	108.08	109.1	108.12	109.28	107.09	107.79	108.63	108.48	107.17	107.06	107.75	109.4	108.86	109.27	108.52	107.49	107.86	109.83	109.92	108.43	108.95	108.46	108.03	108.72	108.67	107.59	108.66	107.65	107.59	107.48	109.43	108.27	109.5	108.39	108.14	108.17	108.45	109.28	107.45	107.45	108.21	108.67
105.32	105.47	105.15	106.2	105.2	106.84	105.66	104.69	106.31	105.46	104.37	105.84	105.44	105.39	105.94	104.38	105.19	105.15	105.45	104.36	106	106.32	105.58	103.19	105.64	104.26	104.78	104.83	104.86	106.54	107.08	104.63	104.06	104.68	105.68	105.04	106.36	106.22	105.21	106.69	106.14	106.59	103.94	105.16	105.27	106.63	107.38	104.61	105.79	106.93
106.64	106.37	107.62	105.09	105.47	106.07	106.39	106.22	106.08	105.12	105.93	103.53	105.93	105.04	105.78	105.41	105.58	105.28	105.16	105.64	105.27	105.91	105.06	105.39	105.88	104.87	107.83	106.11	105.86	105.01	105.36	105.74	105.05	104.77	105.27	106.17	107.21	105.86	105.91	104.85	106.8	105.28	106	105.23	104.98	106.71	104.65	106.34	105.44	104.58
104.82	106.17	105.74	106.06	105.89	105.03	105.72	106.23	105.59	107.26	104.68	106.87	105.12	106.43	104.87	105.2	106.53	105.83	103.91	105.24	106.55	106.07	105.93	105.09	105.67	106.9	105.85	105.97	105.82	106.31	104.21	104.94	104.1	106.68	106.4	105.71	106.53	104.7	105.73	105.94	105.49	105.45	104.23	105.91	106.92	105.25	107.27	105.6	104.71	105.41
110.52	109.74	110.12	110.03	111.61	111.37	111.54	110.18	111.44	110.69	111	110.83	110.1	112.27	110	108.89	108.82	110.96	110.52	110.1	110.16	111.32	110.17	109.17	108.57	109.85	110.81	109.58	108.63	110.23	110	111.99	111.45	109.87	110.55	109.78	109.3	110.24	110.4	109.25	111.5	111.09	109.96	109.99	109.31	109.43	109.7	110.35	109.95	110.95
99.927	98.1	98.439	98.471	100.32	98.564	99.002	99.6	97.643	99.607	99.084	98.991	98.015	98.968	99.099	97.878	99.812	98.473	98.381	98.131	98.745	99.452	99.165	97.316	98.421	98.908	99.1	98.938	99.366	98.94	99.353	98.918	99.101	99.958	97.751	97.106	99.8	98.333	98.754	98.303	99.32	99.594	97.633	100.35	98.476	98.653	98.629	99.869	100.44	97.819
100.86	99.326	99.39	100.7	100.72	100.06	100.15	101.06	100.51	99.931	101.02	100.37	101.5	101.49	101.66	99.782	99.997	100.09	101.13	99.969	100.46	100.81	100.31	99.944	99.599	99.866	100.02	101.09	99.842	98.48	99.603	100.6	100.36	100.53	101.03	100.03	101.35	100.08	98.881	99.238	99.758	99.647	101.2	100.1	99.543	99.629	100.45	99.687	101.14	100.2
107.6	107.77	108.6	108.67	107.21	108.85	107.18	108.25	107.2	107.72	108.5	108.49	108.79	108.99	107.9	107.62	107.09	107.42	109.17	108.91	108.5	109.33	109.34	107.59	109.76	108.87	107.32	108.87	108.11	107.55	107.52	106.46	109.05	107.7	109.44	108.42	107.5	108.04	107.81	109.07	107.1	107.86	107.51	107.24	108.9	109.09	107.63	107.94	108.5	108.79
100.55	100.58	100.33	100.75	100.47	101.64	99.481	99.914	100.78	100.87	101.27	101.35	100.75	100.26	100.48	101.16	101.52	100.59	100.53	101.29	101.07	101.12	100.03	100.64	99.896	100.87	100.61	101.41	101.08	101.5	100.93	99.449	99.065	100.89	99.814	100.76	100.74	100.14	100.83	100.67	100.32	101.57	100.19	100.09	100.41	100.3	100.71	100.6	99.914	101.12
98.155	96.048	95.753	97.448	97.691	97.964	98.478	97.234	97.707	98.938	97.222	97.855	98.982	99.34	97.364	97.173	96.73	99.831	97.459	98.543	98.349	99.319	98.043	98.513	98.489	98.951	98.368	98.948	98.199	98.691	97.677	97.632	98.083	97.265	97.764	97.768	97.618	98.991	98.312	97.139	97.168	96.957	97.783	99.06	97.62	96.199	97.717	97.006	97.884	98.041
97.999	96.817	98.589	97.627	97.673	98.068	100.04	98.686	98.372	98.108	97.087	98.414	98.271	98.275	97.829	97.503	97.882	97.577	97.914	98.41	97.552	100.23	98.584	98.073	98.245	98.631	98.393	96.833	98.821	97.581	98.506	97.964	97.456	98.31	97.487	97.442	97.369	96.77	99.087	97.835	99.463	98.537	98.727	98.57	98.474	97.089	98.348	98.948	98.285	98.53
109.67	109.5	109.84	109.87	110.67	110.93	110.33	110.19	110.35	110.37	110.21	111.48	111.62	111.03	109.52	110.45	108.72	111.5	110.96	110.34	112.04	109.12	110.37	111.45	109.01	110.23	111.25	108.55	110.15	109.24	111.21	111.07	109.97	109.94	111.12	108.7	109.86	110.12	108.76	111.48	110.18	110.21	109.8	110.5	108.17	111.41	110.64	109.21	109.24	109.42
99.553	98.553	100.17	98.931	99.285	97.848	98.497	100.47	99.375	99.093	98.429	97.874	98.976	98.425	98.579	98.733	98.58	98.897	99.817	96.875	98.311	97.407	97.279	99.49	99.855	100.56	100.06	97.244	98.083	98.592	100.33	98.544	100.35	99.802	99.047	98.151	98.295	98.757	98.776	99.166	99.318	97.601	99.182	99.063	97.796	97.799	100.88	97.857	97.563	98.494
105.42	106.89	105.68	107.28	107.53	106.72	106.21	105.61	106.73	106.11	106.17	106.35	105.44	107.44	107.17	106.11	106.79	105.27	105.96	106.49	106.84	107.57	106.23	107.92	107.23	106.88	107.34	106.33	107.64	105.38	104.97	107.23	108.2	108.15	105.75	105.9	106.18	107.46	107.53	107.49	107.6	106.71	108.37	106.68	105.82	105.84	106.71	107.74	106.01	107.17
108.49	110.3	107.49	108.16	107.16	107.81	106.9	108.66	106.58	109.17	107.08	107.67	107.68	107	107.99	106.39	107.16	108.72	107.13	108.34	108.08	107.59	106.89	107.28	107.79	107.77	107.51	106.19	108.05	107.81	108.4	107.17	107.83	107.66	108.24	108.01	108.12	109.02	107.93	108.37	107.31	107.11	106.97	107.22	107.26	108.78	108.48	107.91	108.24	110.09
106.21	105.93	105.43	105.11	106.26	104.56	104.94	106.45	106.95	106.46	106.24	105.31	106.77	106.3	105.62	106.57	104.57	106.4	105.49	106.74	105.91	105.52	104.93	104.29	105.55	107.49	104.91	108.17	105.23	106.65	105.56	106.89	105.02	105.59	106.68	105.36	105.07	105.43	106.91	106.17	105.69	104.65	104.96	105.12	106.38	104.7	105.11	106.1	105.82	105.38
105.98	105.41	105.53	104.91	106.13	106.15	106.11	106.49	105.24	104.44	105.68	106.04	105.39	104.91	106.67	104.21	106.9	104.18	105.08	105.61	105.08	105.93	105.01	107.31	106.7	106.78	105.13	106.24	105.19	104.96	105.58	105.94	105.85	104.93	103.9	105.83	106.03	103.76	106.55	105.13	106.09	105.61	104.62	106.11	105.11	105.57	106.57	106.5	106.57	105.68
108.57	108.55	107.9	107.76	107.89	107.38	106.71	109.35	108.68	106.59	105.82	107.85	108.17	108.58	107.8	108.4	107.37	107.03	106.14	106.13	107.68	107.5	107.26	107.11	108.37	108.21	108.13	107.34	108.44	108.24	108.56	106.71	108.98	109.02	108.38	107.85	107.03	108.68	108.19	106.02	107.36	108.19	106.9	107.84	106.73	107.36	108.52	107.88	107.25	109
104.53	106.94	106.58	107.18	103.91	105.44	105.85	106.92	105.41	106.1	106.94	104.77	105.21	105.69	106.7	103.85	105.83	104.84	106.7	105.19	104.8	106.32	104.67	105.39	105.6	105.81	104.44	105.28	104.4	107.38	104.58	107.37	106.57	105.71	105.31	107.02	106.43	106.36	105.47	106.38	106.91	106.19	106.08	106.32	105.9	105.51	103.96	106.24	106.5	105.2
104.72	103.37	107.44	105.31	108.05	105.26	106.54	104.16	104.17	106.32	106.14	106.81	105.59	105.51	104.5	105.9	104.23	105.91	104.48	106.83	104.39	106.22	104.75	105.99	105.41	106.52	106.12	104.48	104.55	105.52	105.66	107.13	103.8	106.72	106.59	105.52	105.5	106.71	105.18	105.92	106.34	106.17	106.62	105	106.8	106.42	106.3	107.46	104.56	105.92
105.11	105.09	106.76	104.2	107.72	104.25	105.98	105.44	104.68	104.92	106.19	106.47	107.16	106.21	104.44	105.5	105.23	105.57	104.76	105.73	105.15	105.37	106.07	105.93	106.23	104.83	104.72	106.11	106.86	105.74	107.15	106.31	106.47	106.21	104.72	104.76	105.88	104.01	104.65	105.31	105.58	105.22	106.59	106.42	105.82	106.63	105.55	105.38	106.48	105.54
108.22	107.72	106.74	108.08	108.48	107.1	108.83	107.19	107.26	108.59	107.12	106.95	108.35	108.43	107.23	106.76	107.88	109.13	107.55	107.51	106.74	107.32	108.97	107.74	107.55	108.4	106.84	107.42	109.58	109.47	108.62	107.64	109.05	107.61	107.76	108.69	108.53	108.75	106.61	109.89	108.42	109.32	106.47	108.99	106.88	107.41	107.3	107.63	107.38	107.58
106.3	106.46	108.36	106.38	106.27	107.17	105.94	107.57	106.73	108.11	106.13	108.35	108.17	107.5	106.2	106.25	105.43	105.41	107.67	106.61	107.12	105.48	107.22	108.01	107.4	105.88	105.93	106.01	106.41	109.41	107.68	106.34	106.42	106.57	106.55	106.47	107.05	106.97	106.47	107.78	108.21	107.42	105.98	106.74	107.55	108.17	105.75	104.9	107.45	105.66
107.91	107.26	107.02	109.73	106.98	107.55	108.34	107.94	106.6	106.91	106.65	108.25	108.85	106.95	107.76	106.74	109.81	108.38	108.64	108.11	108.72	107.1	106.62	108.02	107.35	108.45	106.74	109.33	108.23	109.44	108.06	107.35	108.13	107.58	107.09	108.76	106.53	108.64	108.55	107.92	107.83	107.9	107.59	106.46	107.17	107.73	107.57	107.65	105.91	108.32
107.84	108.62	111.35	110.76	111.54	110.43	112.7	110.89	111.09	108.93	110.23	110.18	109.67	110.73	110.27	109.34	109.69	110.61	110.9	110.33	110.97	109.54	109.68	109.53	108.79	109.86	109.35	109.24	110.02	111	110.65	111.43	110.16	110.5	109.33	110.12	109.37	110.47	111.11	110.32	111.91	110.54	109.7	111.18	110.92	111.67	111.36	110.8	108.24	110.39
108.26	108.53	108.63	108.06	107.87	108.23	108	108.79	108.7	108.69	107.57	107.29	107.93	106.79	108.37	107	107.5	107.63	107.3	108.16	108.26	107.25	107.07	107.93	108.27	107.69	107.75	106.78	109.29	107.84	108.33	107.17	107.85	107.63	109.61	108.75	106.26	109.16	107.52	106.86	107.81	108.23	107.9	108.02	107.91	107.96	111.07	108.55	106.96	108.5
105.27	105.57	105.38	106.72	106.9	105.69	105.53	105.21	106.84	105.39	106.07	107.09	107.55	105.48	105.5	106.47	107.41	105.61	106.03	106.57	107.57	107.75	106.14	107.24	104.32	106.69	106.31	106.01	107.61	107.35	106.47	106.51	107.52	105.03	105.61	107.47	105.05	106.07	106.5	106.79	107.57	107.67	106.68	106.61	106.37	106.66	106.14	106.39	107.07	106.29
108.74	109.28	110.01	108.29	108.43	109.19	109.65	109.34	109.3	109.35	107.48	108.17	109.65	107.83	109.04	108.22	107.53	106.51	106.98	108.08	108.74	109.42	107	109.52	107.52	108.09	107.34	109.12	107.43	109.37	108.2	108.64	107.63	109.08	109.12	108.3	108.09	109.48	108.99	108.7	107.76	108.91	110.23	107.31	108.66	108.84	108.43	108.9	109.15	109.63
106.95	107.46	106.28	107.79	108.7	108.23	108.26	107.53	107.81	106.48	109.4	106.07	108.7	108.88	108.67	108.8	107.76	107.79	110.05	107.56	107.28	106.08	108.89	107.05	107.91	106.02	108.24	108.3	108.52	106.49	108.32	107.46	107.52	107.76	108.17	107.62	108.34	108.71	107.13	108.38	107.15	106.74	107.93	106.48	107.41	107.3	107.64	106.42	107.66	107.77
101.42	100.9	99.067	101.95	101.23	99.582	99.503	100.13	100.31	99.905	102.25	99.646	101.41	100.43	102.11	99.839	99.591	101.13	99.898	99.51	100.14	100.79	101.2	100.28	99.674	100.84	102.29	99.237	100.86	100.19	101.34	100.12	101.01	100.29	99.958	101.42	101.74	99.632	100.35	100.81	100.53	101.24	99.823	100.52	99.686	102.01	99.938	99.769	99.426	100.8
107.45	108	107.62	106.55	109.47	106.96	109.21	108.72	105.85	107.4	108.39	109.1	108.04	108.1	108.27	106.79	109.19	107.53	107.65	109.71	107.24	108.23	106.68	108.03	107.42	109.38	108.08	107.24	106.69	107.79	108.33	108.79	109.06	107.25	107.09	106.76	106.51	107.98	108.54	107.4	108.85	107.83	107.67	107.23	108.67	107.73	109.21	107.56	108.6	107.04
109.05	107.68	107.92	109.04	107.92	109.42	107.86	109.2	110.16	108.22	109.53	109.97	108.51	108.56	107.72	106.9	107.79	107.89	108.52	106.51	107.43	108.31	107.61	108.29	107.87	108.41	107.87	107.85	108.86	109.5	108.23	108.16	108.19	109	108.79	107.71	108.53	107.99	107.79	107.33	108.63	106.99	108.31	108.55	106.77	107.4	108.46	107.4	108.97	107.73
104.55	105.53	105.61	106.08	106.96	106.56	105.18	104.76	105.88	106.3	105.6	105.04	106.15	105.06	104.62	105.12	105.06	105.58	106.08	105.95	104.86	104.35	104.94	105.93	106.51	105.75	105.78	106.6	106.1	106.26	105.46	105.54	104.04	105.61	106.02	105.51	105.18	107.15	106.86	106.51	105.46	104.38	104.84	105.83	106.22	105.56	104.83	107.4	106.17	104.6
107.47	106.82	107.32	107.3	106.17	105.08	104.84	108.06	107.3	107.51	105.53	105.21	108.52	104.97	105.92	107.53	107.03	106.18	105.54	105.83	107.43	107.29	105.62	105.84	106.95	105.2	106.93	107.12	105.12	105.79	105.98	108.39	106.47	104.31	106.46	106.71	107.4	106.51	106.08	106.71	105.51	105.21	106.59	106.11	106.41	108.25	108.05	107.03	106.11	107.4
100.93	101.23	101.44	100.12	101.88	100.49	100.99	100.7	100.04	101.7	101.35	102.01	101.75	100.19	101.78	101.14	99.25	101.85	98.895	101.33	100.23	101.6	100.4	100.61	101.33	99.762	101	102.49	100.62	99.491	100.63	100.49	101.35	99.61	101.69	100.6	102.05	100.2	101.01	102.14	101.82	101.19	102.16	100.39	100.14	101.16	101.03	101.66	101.18	101.33
107.3	106.97	110.48	107.71	109.16	107.74	108.92	107.57	108.42	108.44	109.2	109.67	107.83	107.8	107.05	107.94	108.85	108.49	108.48	109.23	110.13	108.28	107.85	107.11	109.79	109.61	110.1	108.5	107.58	108.18	109.1	108.16	109.3	107.15	108.56	109.59	108.09	108.25	108.98	108.71	109	107.42	109.51	109.45	108.76	109.57	109.29	108.37	109.32	108.73
98.782	99.153	99.242	99.337	98.783	98.929	99.344	99.776	99.76	99.779	99.246	99.154	100.15	98.919	98.933	99.262	98.133	99.622	99.839	99.792	99.055	98.836	98.069	98.744	99.613	99.341	98.434	99.705	98.996	101.15	98.537	97.994	99.451	100.14	99.428	97.39	98.813	98.781	99.146	98.889	99.213	98.004	99.609	98.006	98.577	99.985	99.805	98.345	100.41	98.481
109.92	109.79	109.98	109.37	110.5	109.85	110.93	112.18	109.42	112.15	110.32	110.39	110.15	110.26	109.97	109.37	110.15	110.03	110.37	109.98	109.8	111.26	109.65	110.37	110.36	111.06	109.26	111.11	110.13	110.68	111.5	110.08	111.91	109.03	111.23	111.37	110.23	111.03	110.04	111.05	111.54	110.91	109.59	109.23	110.52	111.07	111.3	110.53	110.19	109.6
107.83	108.94	106.74	108.23	109.02	106.64	107.42	107.66	108.62	107.79	108.59	107.61	108	108.38	107.45	107.44	106.92	106.61	107.92	108.45	107.64	108.2	107.05	107.92	109.74	107.13	108.8	107.05	105.74	106.51	107.41	107.9	108.17	108.63	107.95	107.22	109.44	109.58	107.48	108.33	105.89	107.65	107.25	108.55	108.3	106.71	108.29	107.51	106.71	107.5
105.12	105.91	105.26	106.3	106.01	104.38	106.62	104.72	105.99	105.18	105.45	104.57	104.34	105.49	104.41	105.5	105.26	105.71	106.64	104.04	107.37	105.23	105.3	105.16	105.85	106.4	105.05	103.59	104.55	105.08	104.45	106.86	105.07	105.19	106.3	105.43	105.8	104.88	104.78	106.65	106.25	105.36	105.88	106.27	105.3	105.58	106.42	103.82	104.81	105.74
107.68	108.1	105.83	106.84	106.13	106.4	105.97	107.67	107.26	105.73	107.86	106.31	106.22	107.77	107.44	106.79	108.08	108.09	106.07	104.05	106.52	107.35	106.02	107.72	105.58	106.4	107.57	107.77	108.55	104.86	107.06	105.69	107.23	107.17	106.28	106.5	105.21	106.01	105.4	106.17	107.53	106.06	105.71	106.22	106.97	107.61	107.46	106.76	107.04	105.75
106.99	105.17	104.44	106.42	106.71	106.62	106.57	106.86	105.94	106.17	107.05	105.87	106.71	106.61	107	105.81	106.57	106.47	105.55	105.52	106.03	106.52	106.12	107.9	104.8	106.46	106.47	105.78	106.73	106.26	106.13	108.58	107.12	106.31	107.02	105.46	105.82	105.96	105.58	105.32	106.82	106.89	106.59	107.23	107.62	106.88	106.16	106.79	107.39	105.98
105.91	104.85	105.37	104.48	105.46	106.36	107.23	105.54	105.09	105.37	106.38	106.73	105.84	105.86	105.85	105.51	104.46	105.67	105.35	105.26	105.61	106.52	104.08	104.14	106.96	106.13	107.15	106.48	105.48	104.83	107.05	105.45	106.02	105.04	104.79	106.18	105.13	105.16	105.58	105.61	105.05	105.19	105.61	104.83	105.08	105.45	105.04	104.28	105.35	105.75
106.18	103.85	105.85	104.74	107.13	107.61	104.4	107.46	105.14	105.62	105.59	107.53	106.3	106.1	107.81	106.2	106.02	106.42	106.82	105.38	106.55	107.3	107.06	105.17	107.13	104.39	106.44	104.53	104.31	105.68	104.43	106.31	105.89	104.55	104.57	106.05	106.27	105.83	105.35	104.88	107.24	104.85	105.37	106.56	103.75	106.49	105.99	106.88	105.13	106.44
106.49	106.47	109.23	108.79	108.88	106.62	109.5	107.21	106.55	106.73	108.61	108.11	110.12	108.42	110.15	108.75	109.15	109.12	107.06	107.76	108.17	106.94	108.94	107.77	108.16	107.12	107.57	108.94	107.92	109.34	106.92	108.94	107.91	107.2	106.96	108.36	107.76	108.52	108.71	108.16	106.76	109.04	107.49	107.41	108.43	107.45	108.64	108.22	108.58	108.87
105.23	104.53	105.66	105.44	106.45	106.14	105.05	105.93	104.99	107.06	104.67	106.57	106.57	107.6	106.47	105.2	105.86	107.51	106.05	105.49	105.76	105.22	104.39	104.28	106.5	104.79	106.73	105.68	104.21	107.25	105.49	105.26	107.62	104.61	106.25	105.16	106.59	106.87	104.65	105.37	106.71	105.98	106.21	105.67	105.33	104.83	104.7	105.45	104.26	104.76
97.481	97.636	98.683	98.117	98.642	97.598	97.529	98.217	98.119	96.972	96.6	96.101	97.322	98.393	96.445	98.714	97.294	97.999	98.237	98.999	99.672	97.668	97.616	98.608	98.03	99.369	98.33	98.169	99.041	99.098	100.4	97.874	98.43	98.159	98.672	99.666	97.855	96.06	99.203	99.018	97.775	96.91	97.267	97.698	98.695	98.207	97.841	98.545	96.136	98.271
106.92	105.58	107.23	105.47	108	107.8	107.45	106.31	106.41	105.15	106.83	106.89	104.93	106.57	105.59	106.76	107.2	107.04	105.22	106.75	107.05	106.97	107.13	105.9	106.4	105.85	106.29	106.66	104.99	106.16	106.86	105.92	105.58	105.57	106.31	106.7	105.62	105.17	106.91	105.61	105.59	106.61	107.6	106.77	107.05	107.38	107.02	107.1	107.2	106.31
109.77	109.98	108.96	110.37	110.47	109.05	111.63	108.65	110.91	110.69	110.17	111.01	111.15	109.76	109.47	110.51	110.85	111.45	110.71	109.42	110.25	111.21	110.78	110.16	110	110.09	110.37	108.82	110.45	110.55	110.32	110.81	110.59	109.72	112.15	110.7	109.99	110.12	110.62	110.46	110.07	110.36	110.41	110.24	110.09	111.05	109.82	110.98	110.05	112.09
99.523	99.94	98.084	99.716	99.918	98.333	98.614	100.02	99.458	98.906	99.399	99.072	99.839	99.173	97.791	97.765	99.253	97.644	99.511	98.641	98.571	99.51	99.572	98.538	98.534	98.69	100.17	98.221	100.41	100.08	99.315	99.087	99.07	99.01	98.069	100.12	98.602	98.348	98.943	99.338	97.577	99.972	99.708	97.946	97.291	98.393	97.556	99.738	98.726	99.844
102.91	101.8	102.55	102.02	103.24	101.92	104.07	104.58	103.28	101.9	102.22	103.47	105.05	102.08	101.93	101.96	102.86	102.31	103.38	102.86	103.15	102.88	102.19	105.33	102.33	103.76	103.39	102.85	103.49	102.06	103.61	101.42	100.84	101.86	102.72	104.12	102.47	103.06	100.74	102.88	102.33	103.33	101.66	101.82	102.43	103.39	102.51	103.16	102.81	101.48
105.18	104.9	107.21	105.82	105.43	106.39	106.75	106.56	105.48	105.37	106.33	106.47	106.9	106.71	106.63	107.33	107.03	106.31	107.76	105.15	105.17	105.98	107.07	107.13	107.17	104.87	106.5	105.41	105.76	105.71	105.43	105.84	106.49	106.04	107.73	106.4	107.24	107.21	105.73	106.55	105.56	106.85	107.36	105.86	105.95	106.28	105.38	105.57	105.56	106.51
106.35	107.99	108.9	108.04	107.38	109.31	109.51	108.94	108.03	108.65	108.05	108.5	108.37	108.08	108.43	107.98	108.19	108.8	108.64	106.27	110.23	107.26	108.12	108.47	107.4	108.54	108.13	107.77	110.5	107.52	109.62	108.76	108.46	109.24	108.36	108.55	108.76	108.27	108.64	107.49	108.08	108.31	107.58	108.1	108.4	108.42	106.81	108.61	107.85	107.39
98.3	98.694	100.22	99.928	99.629	99.519	99.388	99.926	96.987	97.662	100.69	97.818	97.578	98.384	100.35	99.191	100.7	98.164	99.356	97.006	99.797	99.958	99.015	100.96	99.959	99.578	99.645	98.312	96.974	99.588	98.576	98.906	97.705	99.079	99.529	100.18	99.656	98.426	98.215	98.661	101.44	98.869	96.887	98.033	99.745	98.944	99.877	98.943	99.705	99.536
106.83	106.13	105.18	104.88	104.88	105.54	105.76	105.24	106.05	105.17	104.66	105.35	105.91	105.83	105.18	105.07	105.2	107.26	105.58	105.18	104.56	105.61	106.53	105.77	106.08	106.66	104.3	106.12	105.81	105.47	106.19	105.26	106.3	106.15	106.01	107.16	105.6	104.4	106.72	105.41	105.58	106.09	104.97	106.52	106.08	106.65	105.64	107.26	106.1	105.82
105.78	105.48	105.49	105.23	104.99	107.1	104.54	106.23	105.53	104.82	107.34	106.59	105.95	105.5	105.32	106.23	107.33	105.76	105.45	105.13	105.89	105.47	105.99	105.44	105.42	106.78	107.15	106.71	105.17	104.62	105.67	105.68	105.95	105.83	105.66	105.04	104.56	105.47	107.06	107.49	106.14	105.46	106.93	105.49	106.12	106.05	105.75	105.14	105.61	104.42
108.89	107.34	107.16	107.95	106.66	108.46	108.84	106.69	106.82	106.99	108.25	107.91	108.51	107.36	107.28	107.35	108.23	107.47	108.25	106.59	108.19	108.3	109.17	106.98	107.23	109.96	107.81	107.64	107.55	108.16	106.9	109.32	109.09	108.98	106.82	106.88	107.79	107.17	107.39	106.31	107.77	107.16	108.43	107.51	107.3	107.75	107.94	109.2	107.09	107.27
107.17	107.46	107.1	107.19	108.72	108.86	108.16	107.38	107.86	107.51	106.04	105.94	107.85	107.26	106.89	107.17	106.58	107.32	107.41	107.99	109.8	107.16	106.14	108.2	106.35	108.57	106.73	108.02	107.63	107.02	107.16	107.59	108.57	106.96	108.38	107.64	107.08	107.18	108.05	108.54	106.61	107.55	107.71	108.01	108.34	108.68	107.92	107.25	108.79	106.85
104.88	106.11	106.16	106.22	105.29	104.99	105.92	107.66	104.72	105.52	104.65	106.95	107.26	107.33	104.99	106.47	107.09	105.38	107.22	106.15	106.87	107.25	106.3	105.88	107.09	105.5	106.05	105.46	106.98	105.95	104.65	106.05	105.19	107.29	106.68	106.44	106.03	106.39	106.19	107.55	106.3	106.34	106.72	105.84	104.55	106.38	107	106.61	105.15	105.01
106.65	108.27	106.83	107.3	107.76	106.7	108.74	109.49	109.41	107.45	108.3	106.47	107.84	107.24	105.88	108.32	107.91	106.74	107.16	106.96	107.83	108.82	107.58	105.79	109.23	106.23	107.59	108.43	107.69	107.18	107.99	107.92	108.73	108.71	108.45	108.88	108.75	108.51	108.07	108.15	108.5	106.35	108.95	107.19	108.28	109.73	105.54	109.13	109.25	106.04
108.11	107.84	109.54	108.99	108.6	109.29	107.42	107.63	107.59	107.68	107.55	105.85	108.39	107.82	109.19	108.48	108.04	107.81	107.03	110.64	108.22	108.13	108.43	108.65	108.87	107.64	107.51	106.67	108.96	109.1	109.09	107.26	107.1	108.52	107.26	108.59	108.34	107.96	106.36	108.12	106.67	108.06	107.79	107.37	108.98	106.81	106.9	108.02	109.9	107.47
103.95	105.6	104.45	104.86	104.88	107.31	105.75	106.36	105.58	106.46	105.16	106.24	106.65	105.08	106.55	107.55	104.57	106.97	105.62	106.4	105.47	105.21	104.25	105.75	104.9	104.72	105.11	106.31	105.39	106.24	105.31	104.82	106.81	105.94	106.11	105.4	105.5	106.83	105.27	105.28	105.42	105.11	106.11	105.93	104.64	105.66	106	105.35	104.76	105.48
105.55	104.86	105.28	106.58	105.41	105.07	103.99	105.98	106.78	106.06	106.35	106.86	106.57	105.49	108.37	104.42	106.19	105.04	106.68	106.04	105.13	104.95	106.59	105.9	105.42	104.63	106.04	106.04	104.1	105.4	103.89	107.26	107.25	106.38	106.17	105.64	105.02	105.09	105.95	106.02	107.62	106.73	106.13	106.01	105.2	106.45	105.98	105.47	106.42	106.07
102.96	106.68	105.98	106.87	105.41	106.71	105.65	105.89	105.31	106.33	105.19	105.96	104.28	105.09	107.6	104.79	103.31	105.6	104.51	106.12	104.87	104.58	106.09	105.98	104.72	105.21	106.43	104.43	106.3	105.32	105.09	105.8	104.59	105.2	105.63	105.14	104.81	105.52	104.64	106.74	103.73	106.27	104.47	104.94	107.06	105.29	104.25	107.26	104.92	105.31
104.13	103.84	105.26	103.91	104.32	105.04	105.62	104.68	105.28	106.04	106.07	105.02	104.13	105.38	104	105.84	105.57	106.06	104.25	106.48	103.81	106.04	105.24	106.32	106.56	106.27	105.11	106.3	105.63	105.11	107.76	107.33	103.97	106.08	106.68	103.81	106.54	106.4	106.71	106.31	108.49	105.14	105.4	106.64	106.32	106.48	107.01	104.7	106.47	104.64
106.31	106.57	106.18	104.65	106.45	105.58	107.72	106.8	107.61	105.71	105.64	104.73	106.71	107.08	106.5	106.67	105.13	104.4	106.28	106.98	107.21	106.1	108.05	107.16	107.1	106.77	106.8	106.31	106.7	105.55	106.42	107.4	106.42	106.21	106.09	107	104.55	106.58	107.2	106.45	106.22	105.83	107.13	107.12	104.9	105.68	107.19	105.07	105.55	104.57
106.11	105.57	105.18	105.89	104.6	105.83	106.11	106.15	105.26	105.67	107.51	105.9	106.75	105.65	106.51	105.76	105.22	106.36	105.78	104.81	107.07	103.95	106.26	103.78	106.98	106.31	105.75	103.79	105.25	105.99	104.74	105.91	105.53	105.05	104.1	106.5	106.05	105.22	105.45	106.68	106.28	105.37	105.37	104.37	106.21	106.3	106.46	105.25	104.06	105.81
108.92	109.62	108.16	109.21	108.71	108.15	106.96	109.06	107.88	108.58	108.72	109.58	109.2	106.59	109.45	109.44	109.15	107.62	109.35	108.5	107.61	107.59	108.59	108.2	108.6	108.26	108.88	109.35	107.21	109.26	109.33	108.5	108.7	108.02	109.82	108.3	108.97	109.28	108.41	108.07	108.48	108.37	108.93	108.66	109.33	108.37	108.76	108.66	108.69	108.89
99.083	97.643	100.55	98.199	97.626	99.246	99.201	97.458	97.276	98.759	98.63	99.113	98.858	98.638	98.066	97.234	99.438	99.922	99.062	98.896	99.432	98.457	98.148	98.135	98.16	98.707	99.42	99.896	97.877	99.305	100.02	99.608	98.946	99.069	99.598	100.13	97.538	97.958	98.728	100.05	98.852	98.335	98.06	98.855	99.787	99.061	99.457	99.759	100.35	99.788
108.06	107.79	107.47	107.48	108.24	108.31	107.92	106.93	107.35	108.96	108.15	107.89	108.05	109.96	108.94	109.41	107.8	107.01	107.05	108.7	109.54	107.13	109.53	108.69	107.89	107.4	107.82	110.11	107.45	108.15	107.59	108.01	109.64	108.05	107.67	107.3	107.34	106.91	108.32	106.35	108.41	108.89	108.73	108.18	108.45	108.57	108.24	108.35	109.03	108.68
99.023	100.37	99.76	100.18	101.55	100.89	99.493	100.02	101.01	99.205	100.56	99.385	101.61	99.889	99.64	99.546	102.35	99.905	101.31	99.542	100.05	101.35	99.582	100.45	99.903	101.12	97.989	99.997	100.47	101.32	100.02	101.41	99.183	102.09	99.188	100.15	100.9	99.305	99.984	99.706	100.9	100.02	99.52	102.32	99.637	100.15	100.1	101.67	98.902	98.116
108.55	107.51	107.97	109.39	108.33	108.89	109.09	108.89	107.04	107.54	109.75	108.44	108.93	109.2	107.41	110.85	108.75	107.71	108.97	107.3	108.03	108.13	108.93	107.91	109.69	108.06	108.61	108.75	108.44	107.47	108.85	108.92	110.2	107.93	107.92	109.25	110.3	108.08	109.7	109.55	108.04	108.97	108.9	108.25	107.53	108.21	107.44	108.15	108.26	109.09
97.431	97.667	97.98	96.052	97.865	97.892	99.631	97.774	98.695	97.953	97.241	97.575	99.432	98.395	97.135	98.895	98.412	97.207	98.527	98.177	98.378	98.715	98.56	97.265	98.551	99.448	98.263	97.683	98.275	100.04	99.854	97.924	97.196	98.41	98.381	98.065	97.902	98.299	97.97	97.169	98.083	98.273	96.53	99.039	97.988	98.444	98.053	97.235	98.951	97.926
96.853	97.184	97.339	97.073	97.754	98.412	97.619	98.283	99.721	96.399	98.866	98.231	97.071	97.872	98.458	98.015	98.49	98.751	97.767	98.493	97.308	99.432	99.05	96.901	98.586	99.152	98.309	96.924	98.038	97.282	97.356	98.634	99.537	97.963	97.984	98.062	96.659	98.355	98.459	97.262	98.477	98.078	98.309	97.815	99.84	97.749	99.137	98.204	96.827	98.54
108.16	109.93	108.27	107.29	107.7	108.37	109.54	108.1	107.03	108.34	108.19	108.14	108.36	108.49	107.91	108.27	108.95	108.91	107.53	109.37	108.1	108.51	109.1	106.27	106.96	108.34	107.32	107.54	108.02	109.44	108.57	107.51	107.49	108.47	107.3	106.91	109.49	107.7	107.49	107.91	108.25	109.05	108.83	109.36	108.5	108.9	107.39	107.29	108.36	107.59
105.18	106.74	106.98	106.37	106.35	106.33	105.46	106.13	106.35	106.28	108.65	107.41	107.97	106.85	106.57	106.23	106.94	106.43	105.97	107.77	106.21	107.17	105.84	107.48	106.82	106.15	106.4	106.54	106.14	106.88	106.78	107.41	104.62	106.01	107.06	106.44	105.14	105.24	105.64	106.15	104.56	107.93	106.2	107.35	108.2	105.66	106.04	106.23	107.05	107.05
107.81	109.42	108.56	106.79	108.77	108.37	107.57	108.65	110.65	108.78	109	107.3	107.27	109.17	108.92	106.41	108.64	108.82	108.54	107.48	108.7	109.18	107.27	106.76	108.49	108.26	107.57	109.57	108.72	107.5	108.52	107.34	108.5	109.87	107.99	108.42	110	109.22	107.8	109.54	107.68	107.38	107.39	107.69	108.69	107.57	108.76	107.9	106.28	109.82
104.64	107.03	105.97	105.63	104.96	106.75	104.06	105.67	107.93	105.56	105.28	105.29	104.87	106.12	104.64	104.65	106.09	106.41	105.85	105.8	105.65	106.15	106.54	105.2	105.97	106.7	105.8	105	106.65	105.44	105.36	106.3	106.18	103.91	105.57	105.12	105.28	106.39	108.15	104.77	105.71	104.98	104.64	105.07	106.36	105.94	105.72	106	105.95	106.04
99.415	99.065	98.613	98.384	97.906	97.62	97.808	98.806	98.797	98.156	96.528	98.305	98.841	97.856	99.138	99.547	99.618	96.706	98.387	97.126	98.011	96.665	98.211	99.309	97.843	99.298	99.077	99.504	99.037	98.695	98.262	97.497	97.3	98.252	98.44	99.273	98.752	98.302	97.75	98.669	97.121	97.987	97.338	98.827	98.193	96.987	98.937	98.641	96.996	96.969
106.88	108.03	109.34	108.47	110.23	109.29	107.97	108.05	107.19	107.8	108.35	107.27	107.2	106.92	107.45	107.15	108.3	106.74	107.94	107.05	108.81	108.11	108.52	108.09	107.66	107.65	106.94	106.35	106.88	106.37	108.27	108.93	107.91	105.96	107.46	108.24	107.45	107.53	108.48	106.15	106.24	107.61	108.15	107.46	107.03	108.2	108.21	107.36	108.89	107.37
100.14	100.98	102.98	100.44	100.86	101.37	101.83	101.06	99.685	101.22	100.11	101.88	101.49	99.366	101.27	100.64	100.94	100.25	99.38	103.58	100.32	100.17	100.17	101.38	100.36	100.52	99.543	100.71	101.45	100.79	100.97	102.16	100.49	101	100.25	100.87	100.38	100.44	101.03	99.724	101.14	101.84	100.97	100.55	100.59	100.54	101.78	100.49	102.32	99.762
108.63	107.88	108.92	108.05	108.68	109.05	107.57	109.82	107.6	108.75	108.93	107.82	108.47	109.43	108.13	107.52	108.1	109.16	108.88	107.91	106.06	108.65	107.11	108.34	107.11	108.21	107.61	109.53	106.88	107.98	108.37	106.83	108.05	108.26	108.66	108.18	107.94	106.99	108.67	108.6	106.65	109	107.65	108.3	108.96	108.81	108.83	109.44	108.66	108.57
97.632	97.677	97.816	98.102	97.355	97.152	97.519	97.999	97.078	98.385	98.016	97.825	96.525	97.039	98.683	97.845	97.304	97.792	98.274	98.914	97.428	97.837	99.416	97.572	98.03	96.742	98.147	97.827	98.009	97.9	99.111	99.149	97.95	97.106	98.368	100.43	98.491	98.175	98.678	97.656	98.07	98.267	97.312	99.629	99.086	98.735	98.655	99.498	98.924	97.488
104.76	106.87	105.51	105.65	103.04	108.36	107.14	106.24	106.1	106.02	106.54	105.53	106.72	106.97	107.16	104.4	103.49	106.63	103.73	107.08	105.6	105.37	106.1	104.43	103.59	105.07	106.15	105.23	104.83	105.3	105.82	103.82	106.06	105.32	104.51	106.01	105	105.57	105.82	106	106.52	105.75	104.69	106.66	103.14	103.8	106.06	105.9	104.76	105.64
109.03	108	107.59	108.25	109.66	109.8	107.72	107.95	109.19	109.25	108.08	108.48	107.92	108.69	110.19	108.37	108.1	109.24	110.24	108.37	108.26	107.84	108.2	107.55	107.84	107.72	108.95	108.92	109.24	108.05	109.93	109.72	110.07	107.59	109.08	108.64	108.64	108.84	109.34	107.65	109.36	108.58	109.6	107.26	108.82	108.38	108.27	109.02	107.79	108.63
101.79	103.97	101.62	100.05	101.68	103.12	100.63	100.5	101.51	101.51	100.61	101.55	100.39	101.45	100.22	101	101.95	101.79	99.226	99.33	101.53	100.26	101.59	101.39	100.42	100.52	99.829	102.76	100.59	100.61	102.31	101.73	98.909	100.03	98.696	100.85	101.08	102.17	99.945	100.21	101.76	102.41	101.94	100.65	99.648	101.66	100.33	99.386	100.31	101.78
107.53	106.68	108.49	108.38	108.12	109.09	108.3	108.23	106.83	107.8	108.91	108.39	108.04	107.62	108.57	109.44	107.42	106.5	106.72	109.02	108.36	108.07	106.68	106.59	107.17	108.2	106.94	108.88	106.41	107.89	108.99	108.74	107.9	107.03	107.95	106.2	107.53	107.04	106.87	107.92	107.18	108.11	106.57	108.39	106.99	108.44	108.34	107.31	107.61	107.78
105.62	106.42	105.44	104.96	105.38	106.42	104.92	106.51	106.1	104.98	105.12	106.7	105.95	104.36	104.83	107.22	104.95	106.06	105.69	104.48	104.68	105.32	105.62	104.57	105.03	105.57	105.87	106.82	105.01	105.69	104.97	107.14	105.87	106.46	106.14	105.42	106.32	104.66	105.12	105.27	106.1	105.87	108.4	105.15	105.85	104.9	105.19	104.82	106.51	104.89
106.5	105.83	107.03	104.95	105.68	104.43	104.88	107.49	104.69	105.15	105.95	108.67	105.9	106.73	105.57	105.62	105.64	105.97	105.26	106.42	105.32	106.21	104.01	106.31	107.47	106.1	106.32	105.51	105.87	106	106.22	105.31	105.85	105.92	106.38	106.07	106	104.99	105.45	105.64	105.72	104.9	105.56	105.22	105.96	105.33	105.87	106.34	103.65	104.58
107.11	107.72	108.09	107.92	108.55	108.17	108.5	108.99	107.08	107.8	110.7	106.97	107.27	107.93	107.46	108.53	107.8	108.12	108.82	107.89	107.33	107.94	108.72	109.65	108.81	108.71	108.68	109.14	106.52	108.5	110.27	109.32	107.54	108.4	108.25	107.52	110.03	108.37	108.29	107.85	108.66	108.86	107.71	108.69	108.17	108.73	107.3	108.48	108	107.38
107.65	106.66	107.76	106.76	107.57	106.68	108.13	108.39	108.8	109.16	108.69	107.54	107.17	106.89	108.53	109.27	106.76	107.47	107.94	107.84	108.43	107.72	109.6	106.18	107.75	108.35	105.81	107.08	106.78	108.63	106.71	106.96	108.44	108.5	107.13	108.67	107.22	108.34	109.61	108.38	107.27	108.7	107.48	105.75	108.48	107.36	108.26	109.18	107.74	107.49
108.23	109.14	108.14	108	109.07	108.3	108.84	109.79	108.73	108.46	108.07	106.36	108.22	109.08	108.81	107.68	109.17	108.61	105.9	108.01	110.8	107.85	107.27	106.55	108.05	108.13	109.2	107.38	108.5	107.56	110.41	108.82	108.59	108.28	107.95	108.03	108.97	106.99	108.69	107.3	108.69	109.01	109.69	110.24	108.78	109.62	108.21	107.61	108.7	109.09
100.25	99.579	100.95	99.558	99.391	99.69	99.024	99.191	98.105	100.44	99.776	100.38	100.01	99.264	99.859	98.947	100.55	100.66	100.95	99.481	100.38	100.43	102.19	100.73	99.791	100.24	99.74	99.31	100.48	101	100.98	100.08	100.55	101.69	100.76	99.657	100.74	101.13	99.922	100.02	100.71	99.826	100.66	99.864	101.14	100.37	102	98.892	100.21	101.33
97.943	98.652	98.053	98.126	98.226	98.61	98.633	98.415	100.61	97.501	98.314	98.129	98.703	98.353	97.756	98.914	98.535	97.313	99.835	98.393	99.111	98.469	97.733	97.881	97.979	97.601	99.555	98.961	98.72	98.208	98.797	98.63	97.192	100.75	99.59	98.643	97.158	96.857	97.256	98.484	98.714	98.414	99.04	98.159	99.239	97.968	96.635	98.2	98.225	99.448
98.851	99.415	97.779	97.623	97.169	96.494	96.036	98.405	97.562	98.473	98.877	96.995	96.76	98.187	97.079	98.714	98.547	98.001	98.064	97.556	98.982	97.249	97.839	97.51	97.731	97.793	97.557	99.242	98	98.932	98.57	98.611	98.284	98.142	97.648	99.216	99.009	99.392	98.924	99.569	97.859	99.125	99.216	98.115	97.847	97.408	97.833	99.516	97.788	97.779
106.03	105.39	107.37	106.67	106.61	107.34	106.68	106.03	106.31	106.54	105.9	107.19	106.01	106.25	105.85	105.78	106.68	108	106.74	105.29	107.31	106.94	106.21	106.5	107.72	106.11	106.45	106.89	107.78	105.17	105.91	106.79	105.03	104.91	106.6	105.71	107.18	106.7	107.52	104.3	106.02	106.15	107.19	106.51	106.15	105.36	106.74	107.31	106.49	106.25
103.26	102.81	103.37	103.19	102.99	102.62	104.08	102.93	101.71	102.25	102.33	104.02	103.43	102.71	101.73	102.51	102.37	102.9	102.79	102.68	103.83	101.45	102.31	103.68	104.47	102.67	103.52	102.32	102.71	100.83	103.21	102.86	103.11	102.66	103.33	102.2	102.48	102.57	101.99	102.39	102.16	102.98	102.45	103.4	103.07	102.68	103.18	103.59	103.23	102.09
108.62	107.36	108.07	108.6	108.58	109.4	109.12	109.8	107.47	108.28	106.73	107.17	108.63	109.18	108.83	109.09	109.2	108.91	108.03	108.92	107.61	108.94	107.81	110.61	108.72	108.31	109.22	107.48	108.22	107.17	107.93	108.31	107.96	107.41	107.31	108.82	107.24	107.29	109.09	108.53	109.07	108.14	108.16	108.71	109.05	108.32	108.95	108.48	107.96	110.13
105.35	105.15	106.38	107.75	106.61	106.1	105.02	105	105.71	104.02	106.5	107.25	106.1	105.73	105.45	105.04	105.04	105.57	105.59	104.83	106.77	105.92	104.66	105.94	104.01	105.79	105.63	104.4	104.77	105.9	105.12	105.89	107.47	104.13	105.61	103.49	106.36	105.82	104.76	107	106.15	105.44	104.73	105.01	105.91	105.38	107.28	107.11	105.26	106.18
107.73	109.58	106.22	106.9	107.98	107.28	108.02	107.9	108.93	107.96	107.83	108.25	108	107.35	108.92	109.73	107.53	107.33	108.22	107.83	108.26	107.82	107.52	110.42	107.12	107.68	107.91	108.41	107.54	109.33	108.06	108.6	107.29	108.5	109.81	109.81	109.3	108.13	107.16	108.91	109.07	108.18	108.82	109.13	107.79	107.54	109.23	107.19	108.67	107.92
109.58	106.48	106.96	106.76	107.35	108.27	106.91	106.92	107.65	108.19	109.12	108.27	107.68	108.55	106.86	109.39	107.41	107.02	108.38	109.23	108.15	107.74	109.42	108.74	109.11	108.3	107.62	107.57	106.88	106.96	107.3	105.39	107.43	107.47	106.47	106.67	108.55	108.77	108.78	108.33	107.56	108.19	106.26	109.11	107.52	107.91	108.67	109.35	107.93	107.71
109.04	109.72	107.31	108.7	108.53	108.66	107.53	108.82	108.99	107.14	108.84	108.11	108.66	107.97	107.61	109.71	108.78	108.11	109.21	107.62	108.77	109.06	107.76	107.3	109.12	108.27	108.23	108.11	107.88	109.03	108.14	108.01	109.58	108.54	107.91	109.55	106.88	106.88	108.91	109.12	107.6	109.68	107.76	108.14	108.72	109.08	107.98	108.21	107.93	109.61
110.52	111.41	111.02	109.68	111.52	110.36	109.84	111.03	110.29	110.09	110.53	106.95	109.31	110.28	110.89	109.38	110.73	111.13	110.35	110	110.88	110.3	109.5	110.17	111.01	109.9	110.29	108.95	110.44	110.58	110.16	111.11	109.96	110.48	111	109.47	110.86	109.95	110.49	108.48	110.41	110.34	111.02	112.14	109.93	109.23	109.27	110.08	111.07	109.85
106.98	105.03	106.61	105.85	105.96	107.73	105.36	105.17	104.15	105.85	105.19	105.88	105.71	105.44	103.96	105.73	105.84	104.95	105.35	105.8	106.89	105.67	106.15	106.05	105.01	105.01	105.29	105.13	105.18	106.82	104.33	105.48	104.97	103.68	105.23	105.18	104.74	104.14	106.07	106.33	106.14	106.12	104.86	106.33	107.51	108.34	105.51	105.5	104.94	104.25
109.55	108.87	108.97	108.2	110.1	109.19	108.95	108.61	108.71	109.12	109.72	110.5	108.02	109.33	109.48	108.42	107.7	108.62	107.6	108.62	108.74	107.71	107.62	107.98	108.63	107.41	109.71	107.22	108.61	108.57	108.2	108.43	106.8	109.25	109.97	108.44	108.73	109.83	110.06	108.06	108.28	109.05	107.68	107.82	109.16	109.25	108.02	107.77	109.78	109.43
105.03	105.34	105.59	105.46	105.16	104.84	104.13	106.84	106.74	105.15	105.1	105.58	106.17	106.64	105.54	105.95	105.17	105.35	105.33	105.06	107.21	104.34	103.53	105.77	105.93	105.45	105.7	106.11	106.42	105.84	105.45	106.22	105.81	104.87	106.59	105.75	105.16	104.44	103.29	106.18	106.99	105.25	105.05	105.84	105.46	106.52	105.08	104.94	105.42	105.84
105.14	105.11	104.7	104.21	103.75	105.79	107	103.62	107.38	105.38	105.49	105.68	106.23	105.24	105.54	105.21	104.38	108.05	105.38	105.95	106.25	105.98	105.19	105.1	106.76	105.16	105.3	105.13	106.38	104.89	107.17	105.17	103.73	105.26	104.96	107.41	103.41	105.83	105.74	106.24	105.77	107.06	104.48	104.24	105.43	107.59	105.45	103.96	106.52	106.05
106.67	108.38	108.1	106.62	107.47	106.91	108.71	107.86	107.87	107.85	108.17	106.23	106.78	108.06	106.96	109.33	106.85	108	108.73	108.73	107.05	106.91	107.31	107.64	108.06	107.01	108.44	107.19	108.39	108.81	108.78	108.81	107.75	106.62	108.03	108.76	107.29	107.41	106.83	107.09	107.56	108	108.32	106.45	109.62	107.4	108.53	107.59	106.87	108.85
109.71	108.09	109.01	107.92	109.09	108.43	107.96	107.12	108.83	106.63	107.79	107.05	107.95	107.93	108.48	108.56	109.2	108.13	107.21	108.4	107.16	107.94	107.49	108.46	106.49	109.81	108.31	109.44	107.98	107.23	107.82	107.67	107.22	107.38	106.59	107.58	109.13	106.66	107.05	108.74	107.6	108.79	107.79	109.2	107.77	108.8	108.25	108.45	108.33	107.38
97.854	98.666	98.699	98.316	98.872	97.256	97.55	97.808	97.086	100.04	99	98.267	98.548	96.903	99.984	97.487	98.912	96.498	96.675	98.348	97.582	98.088	98.145	98.947	98.254	98.916	97.603	97.717	98.44	98.493	97.892	98.539	99.762	98.207	97.447	98.311	98.239	98.541	97.501	96.906	98.585	99.039	99.621	99.019	98.404	99.298	98.221	98.054	98.687	97.183
104.64	105.89	106.58	105.09	107.51	106.7	106.12	104.47	107.01	105.44	104.7	105.65	104.88	106.09	105.76	104.56	106.07	105.69	106.11	105.37	106.41	106.46	104.82	106.31	106.3	107.59	104.57	104.71	106.63	105.29	104.76	106.37	104.94	106.04	105.19	105.12	105.7	105.18	104.67	104.09	105.98	106.59	104.88	106.05	106.76	105.86	105.65	106.1	105.41	105.61
107.05	106.04	104.96	104.91	105.02	106.81	105.52	106.64	104.38	105.43	105.91	104.44	105.38	104.31	106.17	105.85	104.23	105.38	106.04	104.33	104.9	105.47	106.69	106.26	105.64	104.54	105.05	104.67	104.05	107.86	105.67	105.34	105.82	105.06	104.72	105.14	106.22	105	106.49	107.34	108.31	106.24	105.48	106.36	105	105.74	106.49	104.96	104.97	106.4
107.49	106.47	105.75	106.96	107.43	106.26	107.33	106.1	105.6	105.74	107.59	105.7	106.43	105.84	104.9	106.55	105.94	106.36	107.68	106.24	105.17	105.45	106.77	106.67	107.38	107.16	105.51	105.82	104.71	106.53	106.2	106.4	107.85	107.13	105.95	106.74	105.89	105.72	106.42	106.56	106.16	105.24	107	108.49	106.18	106.49	106.77	105.97	105.41	106.9
105.94	107.6	105.78	105.27	106.27	106.8	106.43	105.62	106.82	106.29	107.27	106.21	105.7	107.12	105.84	104.34	105.73	105.39	107.04	106.86	105.6	105.4	107.19	108.01	105.08	105.02	106.15	106.15	107.89	106.06	106.35	106.72	106.94	106.61	106.97	107.28	106.13	107.52	108.37	106.22	106.51	107.44	106.12	106.97	106.18	107.67	107.36	106.56	106.05	105.85
106.48	104.81	105.75	105.45	105.17	106.45	105.89	105.19	105.8	106.64	106.2	105.36	106.4	103.81	104.86	105.22	106.52	106.25	104.96	106.68	105.69	106.17	106.4	106.78	104.66	106.17	106.75	106.29	105.5	106.25	106.52	106.74	105.21	105.52	105.99	105.33	105.09	106.56	106.25	106.81	106.65	105.38	106.2	104.88	105.75	104.86	102.82	105.66	106.22	105.28
107.64	107.06	107.49	108.35	108.95	106.32	108.33	108.38	108.18	107.46	106.94	109.79	108	107.76	109.03	109.51	107.36	108.82	107.29	108.33	109.26	109.14	107.47	108.94	109.81	106.98	109.62	107.68	107.93	108.5	106.59	107.32	106.45	108.4	107.42	107.81	108.64	108.07	108.86	108.96	110.05	106.19	107.83	107.73	110.28	107.19	110.5	107.54	108.33	110.28
105.67	105.97	105.71	106.65	106.45	106.76	103.97	105.53	103.54	105.6	107.58	104.83	107.06	104.14	105.34	105.58	106.11	105.73	107.37	105.85	104.29	106.89	104.91	103.79	105.11	105.98	105.83	104.67	105.73	104.45	107.89	106.61	105.36	106.02	105.62	105.79	104.91	105.25	106.64	105.85	107.1	105.62	105.46	107.16	104.31	106.26	106.44	103.66	104.36	104.37
108.43	107.95	107.23	107.12	107.29	104.89	109.16	107.24	108.74	107.97	108.35	107.61	106.64	108.19	107.83	109.31	108.62	106.93	108.38	107.01	109.11	107.69	107.97	109.76	108.17	108.38	108.52	107.5	107.92	107.6	108.03	109.1	107.22	108.49	109.03	108.7	109.45	108.44	108.39	107.23	107.99	107.92	108.23	108.06	107.7	107.82	106.76	109.62	107.09	108.3
98.108	97.638	97.231	98.418	97.799	97.646	99.271	98.326	95.645	97.089	98.109	98.22	98.936	98.743	98.388	97.543	97.848	98.853	98.689	97.248	97.806	97.544	98.394	98.473	97.397	98.232	99.056	98.036	98.558	98.188	98.391	98.629	99.239	96.727	98.196	97.713	97.386	97.568	97.724	97.062	98.541	97.988	98.773	97.412	97.654	98.793	98.53	98.631	98.135	99.713
98.142	99.937	100.07	100.74	100.33	102.38	101.46	99.992	100.82	99.37	99.7	100.94	100.29	100.49	98.713	100.19	100.13	98.974	100.05	98.819	99.936	99.548	100.53	100.61	99.88	100.49	100.83	99.372	99.135	99.809	99.13	98.197	101.02	100.27	100.54	100.91	100.73	99.975	99.624	100.65	100.86	99.487	99.952	99.294	100.66	100	100.33	99.984	101.29	101.22
105.37	106.71	106.13	105.01	106.13	103.84	106.18	104.38	105.1	106.89	105.28	104.95	106.15	104.9	104.46	105.7	107.3	105.74	105.1	105.09	104.85	106.1	105.48	104.83	106.05	105.77	106	106.85	106.28	106.49	106.01	106.68	106.58	104.63	107.36	106.08	105.37	105.44	106.96	106.15	105.13	104.53	106.18	104.3	105.15	104.34	106.15	104.94	105.68	106.77
106.15	105.83	105.96	106.21	104.4	105.76	106.63	106.04	104.35	105.98	105.17	105.13	104.43	105.29	105.07	107.13	105.12	104.76	106.83	104.89	104.91	106.79	105.79	104.71	105.65	104.67	105.81	105.42	106.26	105.37	106.45	105.99	105.55	105.01	106.26	105.82	105.54	105.28	107.22	106.33	106	103.99	105.15	105.85	106.31	106.15	104.57	105.07	104.51	106.23
107.42	106.62	106.01	109.08	108.18	108.73	108.01	108.97	107.49	108.32	107.15	107.81	107.88	106.55	107.5	107.89	107.65	108.34	106.2	107.88	109.7	108.14	107.42	106.96	108.02	108.67	107.18	108.73	105.72	108.86	106.92	107.37	108.23	107.9	108.19	107.74	107.41	107.32	106.65	108.12	107.83	107.34	109.36	107.52	108.05	107.92	106.95	108.59	105.66	108.47
106.11	105.59	105.71	105.99	106.43	107.55	106.77	106.23	107.08	105.55	106.59	105.75	106.43	105.86	104.65	105.66	106.71	106.08	106	106.61	105.33	105.97	107.45	104.27	105.6	106.43	103.65	106.23	105.39	106.16	105.83	105.45	106.09	105.71	105.32	104.45	105.31	106	105.66	105.81	105.8	105.51	105.61	106.19	105.68	107.28	106.12	106.09	105.05	105.41
108.29	108.31	107.55	108.82	108.76	107.87	107.61	108.52	107	108.64	107.51	107.3	108.61	107.43	108.92	107.39	108.53	108.68	107	108.68	107.95	107.54	108.6	108.63	108.47	108.09	109.28	108.67	109.22	110.27	108.23	107.76	108.49	108.68	108.05	109.66	107.21	109.65	107.66	108.09	108.88	107.7	108.7	108.72	107.86	108.51	107.15	108.37	107.41	107.63
107.68	107.44	108.3	108.53	108.45	107.63	106.64	109.23	107.96	107.93	106.65	108.51	108.08	107.43	108.88	108.24	107.59	107.3	108.15	108.12	108.21	106.74	107.1	108.43	107.96	108.29	107.36	107.57	107.61	107.66	108.15	107.7	109.37	106.86	108.34	106.36	108.1	108.47	107.24	108.15	107.39	108.57	107.09	108.44	109.09	107.43	108.38	107.79	108.11	106.51
105.05	106.64	107.72	106.76	108.32	107.74	107.68	108.19	107.27	108.45	107.52	105.81	106.89	107.33	105.38	106.17	107.12	107.49	107.13	105.47	106.93	106.24	107.56	106.11	106.69	106.42	105.62	105.73	106.86	105.84	105.75	107.34	105.95	107.92	106.56	107.93	106.08	107.84	108.4	106.57	105.92	106.75	106.77	105.79	104.13	106.04	107.42	106.62	107.97	105.66
105.67	106.21	105.52	104.4	105.36	106.06	106.59	105.77	105.35	105.34	104.49	106.2	105.4	105.5	105.89	105.18	105.27	106.51	104.99	105.85	104.79	106	105.84	105.3	105.26	106.23	106.64	105.26	105.79	106.38	106.39	106.07	106.13	105.47	106.07	104.97	105.63	106.4	106.07	104.91	106.41	106.66	105.57	105.57	104.84	105.2	105.16	105.99	105.36	106.2
106.16	106.03	105.38	105.52	106.02	106.61	105.68	106.25	106.47	107.1	104.98	105.24	105.75	106.67	105.41	105.2	104.87	107.03	106.08	105.49	103.69	104.67	106.3	104.89	104.98	103.72	106.87	106.79	105.29	105.11	105.15	108.54	105.25	105.71	104.75	105.08	104.69	105.46	106.33	104.99	105.73	106.1	105.14	105.7	107.06	105.92	104.71	105.32	105.53	105.95
108.21	108.32	108.39	107.03	107.14	109.79	107.55	107.96	107.47	108.08	108.52	108.74	108.73	106.1	107.67	105.95	107.06	107.81	106.16	108.29	107.3	107.87	106.87	108.83	107.57	107.37	107.03	108.93	108.97	109.25	107.66	107.91	109.88	108.96	108.28	107.28	108.9	107.48	108.08	108.42	108.44	107.41	109.46	107.74	108.16	107.91	108.75	108.34	108.05	108.81
106.68	106.96	107.98	108.58	108.77	108.88	107.82	107.8	107.67	109.06	107.57	107.67	107.51	106.8	108.21	107.35	107.46	108.16	106.59	106.15	109.32	109.45	108.17	107.49	107.89	108.47	109.7	107.21	107.42	108.51	106.91	107.09	107.07	106.88	109.91	108.77	107.81	105.79	107.55	107.03	108.07	108.74	107.99	109.03	108.29	106.69	108.39	107.92	108.7	108.12
106.31	106.08	106.09	107.76	108.09	107.16	106.71	106.06	106.04	106.37	107.67	106.47	107.39	106.65	105.34	105.46	107.07	105.26	106.99	106.37	106.84	106.01	106.05	106.96	105.86	106.87	107.29	106.53	106.03	105.95	107.34	106.77	107.76	106.33	106.27	106.07	106.57	107.4	104.95	107	106.48	106.35	104.67	106.24	107.41	107.56	107.15	105.53	105.25	107.98
104.39	105.92	105.96	105.59	106.11	104.85	106.28	105.84	105.92	105.04	106.79	104.82	104.04	104.02	105.49	106.97	105.47	105.7	105.5	105.24	107.43	106	105.77	105.01	105.21	105.87	105.79	105.22	105.94	104.12	106.5	105.31	105.06	105.64	106.25	107.17	106.41	104.88	107.4	104.1	105.94	105.94	106.24	105.61	106.56	103.91	104.78	105.09	105.81	106.9
100.92	98.585	101.06	100.92	101.98	99.564	99.569	100.69	99.021	101.83	98.391	99.224	100.07	100.24	100.22	99.903	99.339	99.771	101.73	101.68	100.78	99.902	101.11	99.351	99.951	98.918	99.084	102.62	98.887	101.14	100.31	99.86	100.25	101.06	101.23	99.879	100.31	101.31	99.146	100.26	100.66	100.94	100.63	99.306	100.58	100.91	100.7	100.13	99.339	99.828
101.38	101.17	99.223	101.61	100.59	101.61	100.68	100.27	101.74	101.23	100.79	101.14	101.43	100.19	100.44	100.91	102.41	101.31	101.25	100.82	101.24	100.07	100.65	101.17	101.04	98.366	100.42	101.24	101.5	100.6	101.31	101.15	102.07	99.896	101.57	101.6	100.38	101.68	100.11	99.575	100.38	102.97	101.45	101.61	100.94	100.88	101.4	99.551	101.53	100.62
97.616	97.546	98.382	97.5	98.815	97.4	98.655	97.581	98.532	98.299	97.715	97.634	96.863	97.794	98.113	98.758	98.674	97.485	98.152	96.093	96.043	98.453	97.335	98.948	98.229	97.273	98.099	97.164	97.838	97.195	96.508	96.979	98.123	98.475	99.479	96.671	98.744	98.96	98.049	97.827	97.964	97.507	96.798	98.75	97.362	96.498	98.73	97.703	99.54	97.994
109.2	107.67	109.5	108.06	108.69	107.26	109.62	107.53	107.84	108.16	107.6	107.73	108.37	109.86	107.51	109.54	107.95	109.66	107.1	107.13	108.58	106.24	107	108.11	108.64	108.17	107.55	106.57	107.41	107.11	107.02	107.42	107.54	108.84	108.66	108.37	107.32	108.63	107.76	108.3	107.69	107.53	107.59	108.17	108.11	108.25	108.58	107.33	107.05	108.19
108.7	109.23	108.5	108.62	110.08	108.11	107.36	108.8	108.54	108.9	107.82	107.37	109.59	109.85	109.3	108.19	109.66	109.36	107.44	107.11	107.86	106.84	108.22	108.37	109.19	109.75	107.1	107.24	108.31	108.42	109.5	108.26	107.06	109.42	109.6	109.92	109.1	108.92	109.48	106.85	109.09	109.59	107.83	108.15	107.77	107.58	110.21	108.35	110.13	109.04
106.79	105.63	106.43	104.51	105.87	105.46	105.06	105.48	105.59	104.34	104.93	105.73	105.96	105.79	105.82	106.51	103.81	107.03	105.74	106.23	105.22	106.39	106.07	104.66	103.95	106.21	105.84	105.91	104.84	105.55	107.06	105.56	105.9	106.08	107.09	107.24	105.76	103.92	106.59	106.72	106.35	105.58	104.98	105.5	105.16	106.16	105.56	105.47	105.8	107.89
106.23	105.17	105.24	105.91	106.1	106.9	104.86	105.69	105.86	105.55	105.85	106.4	105.08	105.57	106.41	105.11	105.01	106.05	105.22	105.97	105.89	105.05	106.02	104.27	105.49	103.91	106.16	105.87	104.75	106.57	106.29	105.48	105.7	105.78	105.24	105.33	106.27	104.73	104.18	106.65	104.85	105.71	105.06	104.92	106.24	104.24	106.24	105.52	103.68	106.27
101.52	100.61	101.7	100.33	99.606	100.85	100.29	100.46	99.429	100.03	99.592	100.45	100.69	99.413	102.1	100.94	101.25	100.45	98.959	100.56	100.6	101.28	99.607	99.883	100.55	100.89	99.932	100.63	100.91	98.873	100.99	100.62	101.9	100.14	99.512	99.822	101.26	98.771	101.73	100.69	98.584	100.15	100.4	101.63	100.4	99.654	100.54	99.36	100.66	100.72
107.28	106.5	106.6	107.18	105.94	107.96	107.87	105.4	105.83	107.73	105.97	106.32	106.17	106.38	106.82	107.47	107.36	106.84	105.56	105.31	106.83	106.33	106.43	106.61	108.07	107.71	108.22	107.38	106.34	107.78	107.2	105.44	107.56	107.59	106.57	106.87	106.77	106.68	106.04	105.71	105.73	106.01	106.54	107.3	105.15	107.13	107.45	106.44	106.01	106.78
109	108.27	108.43	108.68	107.69	107.92	108.68	107.57	107.77	108.2	108.13	108.88	106.61	107.15	107.62	107.99	108.29	109.01	108.32	109.52	108.25	109.37	107.79	110.16	108.99	107.28	107.67	108.23	107.67	108.49	106.47	108.31	106.94	107.55	106.99	106.97	107.96	108.17	106.08	108.97	106.08	107.61	107.73	107.15	109.22	105.99	108.43	108.26	107.84	107.6
107.01	106.41	105.35	104.84	106.76	104.99	106.83	107.86	105.1	106.84	106.72	106.45	105.44	106.48	106.73	107.26	106.6	105.83	107.2	106.26	106.06	106.14	106.14	106.39	106.73	106.27	105.93	106.86	105.5	107.03	107.16	104.59	108.12	106.16	108.16	106.98	107.28	106.79	106.85	107.22	106.4	108.16	105.17	106.28	105.86	107.01	106.17	106.68	106.21	105.97
98.168	98.303	98.372	98.098	97.767	97.142	98.037	98.051	98.864	97.758	97.802	99.109	98.427	96.734	96.531	97.125	97.781	98.28	98.52	97.081	97.49	98.23	98.972	98.3	98.723	97.346	99.971	97.763	96.952	98.025	98.398	97.182	97.464	97.612	99.47	98.702	97.704	97.759	99.08	98.258	98.16	98.424	98.751	98.306	98.186	97.559	98.363	98.403	97.564	97.536
109.21	107.94	108.61	107.84	108.73	108.91	107.73	107.58	107.55	108.49	108.07	107.99	108.76	108.4	109.42	107.99	108.56	108.57	107.89	107.19	107.34	109	108.08	108.58	107.83	109.57	107.84	108.67	109.31	107.88	108.42	107.16	107.28	106.77	107.57	109.4	107.89	107.91	110.64	107.46	109.15	109.27	108.93	109.83	109.82	107.88	108.97	107.79	107.58	107.76
103.17	102.67	101.96	103.73	102.26	103.19	102.7	102.77	103.19	104.44	102.63	101.72	101.26	102.66	104.13	104.09	102.11	101.74	101.73	103.02	101.4	103.55	103.07	101.84	103.68	101.21	103.36	102.77	103.28	102.73	102.84	102.51	103.41	103.74	102.73	102.12	103.01	102.8	103.79	103.45	102.65	101.9	102.33	102.77	103.58	102.72	103.73	103.52	103.64	102.34
109.28	112.05	110.18	109.44	109.6	110.99	109.5	111.03	110.88	110.46	110.99	112.31	110.05	109.64	111.14	111.68	110.86	109.65	110.71	110.29	110.3	111.12	112.43	110.93	110.69	109.74	111.83	109.34	111.95	110.95	109.64	109.05	110.01	110.71	110.53	110.85	110.33	111.32	111.53	110.81	111.04	109.13	110.03	109.63	109.97	110.93	108.82	110.45	110.15	110.34
108.18	107.89	107.32	108.79	108.56	108.07	107.22	108.15	108.2	108.59	107.49	108.31	108.36	110.09	108.93	108.4	109.14	107.45	107.49	107.77	107.82	107.16	108.01	108.79	107.57	110.15	107.51	108.89	108.07	108.78	107.81	107.51	110.2	108.4	109.96	107.54	107.37	108.89	107.68	108.56	108.63	107.52	108.3	107.29	108.18	107.63	107.52	108.66	109.32	108.8
109.42	111.8	110.21	110.84	112.08	111.45	112.21	112.62	111.28	109.76	109.17	110.95	110.27	110.38	110.58	108.71	110.55	110.89	111.21	109.95	110.51	110.44	111.04	110.84	110.63	110.22	109.31	110.02	111.01	110.7	111.59	110.39	108.81	109.78	110.43	110.78	109.78	110.59	109.02	109.28	110.19	111.17	110.26	111.46	110.91	110.54	110.12	110.83	108.68	109.01
105.75	106.01	105.83	104.32	104.79	104.87	105.9	106.44	105.81	104.8	104.67	105.95	106.18	105.15	104.73	102.67	105.64	105.94	105.2	105.13	105.53	105.6	105.79	104.28	105.53	105.56	104.91	105.75	105.71	105.76	106.79	105.76	105.19	105.04	104.89	104.82	105.96	104.72	105.01	106.37	106.69	105.83	106.97	106.17	105.85	106.73	105.7	107.58	105.96	105.18
106	106.92	106.67	107.12	106.73	106.84	105.77	106.86	107.28	105.46	106.78	107.26	104.37	106.77	106.64	106.23	106.22	106.66	104.52	106.57	104.91	106.91	107.57	106.81	106.99	106.18	108.04	106.59	104.85	105.89	106.76	107.37	106.88	105.25	105.95	107.8	106.21	105.36	105.48	105.88	106	106.65	105.45	104.39	106.9	107.03	106.73	105.33	106.9	106.99
97.85	99.194	97.399	99.325	99.009	99.366	99.342	98.534	99.428	97.724	99.289	96.761	98.635	99.597	97.307	97.387	99.075	99.045	99.01	98.527	97.435	99.164	99.116	99.078	99.114	98.76	99.185	96.927	99.533	99.584	98.078	99.212	98.047	96.883	99.31	98.054	99.908	98.791	98.279	98.062	98.755	97.39	98.001	98.93	97.569	98.844	100.02	100.5	98.584	98.03
107.38	108.36	106.41	106.6	108.09	107.58	107.54	108.82	108.47	108.25	107.15	107.73	108.27	106.3	108.62	108.62	108.92	108	107.52	107.12	108.41	107.99	107.4	109.33	107.16	106.65	107.27	107.44	107.79	106.7	107.52	107.43	106.3	106.65	108.16	108.53	107.89	106.99	107.35	108.5	107.19	107.49	108.64	106.71	108.47	106.84	108.67	107.84	107.46	107.79
105.84	106.43	105.22	105.28	106.14	105.85	106.54	104.55	104.58	105.15	104.98	106.69	105.72	106.99	106.41	105.34	102.91	105.46	104	105.92	104.35	107.08	105.19	106.99	104.52	105.96	105.12	105.61	105.6	104.62	106.52	106.35	106.84	105.3	104.61	104.88	105.43	106.94	105.16	104.66	105.89	107.19	104.95	105.07	104.96	105.39	107.16	104.88	104.75	106.27
108.61	107.62	107.09	107.62	108.18	108.6	108.44	107.75	109.22	108.51	108.12	108.35	106.04	108.73	108.29	108.33	107.45	107.39	107.9	108.57	107.66	109.16	109.35	107.62	108.03	107.78	110.13	107.61	108.83	108.67	109.94	108.56	107.16	107.65	109.06	108.93	109.08	108.77	108.71	109.32	108.82	108.04	106.87	108.28	109.73	108.25	108.58	109.75	109.09	108.14
101.5	101.36	100.34	99.954	100.47	99.655	100.89	100.54	100.18	100.41	101.61	100.57	100.01	100.44	100.2	100.04	102.32	99.959	99.909	100.74	99.494	100.48	98.492	101.15	100.64	100.56	100.28	100.28	101.38	100.73	100.49	100.77	101.84	99.237	100.28	100.02	99.571	101.43	99.743	100.29	101.31	99.016	102.64	99.466	99.871	100.44	100.56	100.83	100.06	100.71
107.27	108.14	106.84	109.63	107.99	107.47	109.63	107.41	110.08	109.59	107.26	106.89	109.47	108.31	108.41	108.15	109.29	107.78	108.25	108.54	108.8	108.35	108.86	108.41	107.47	107.1	108.09	106.73	108.56	109.12	108.87	107.5	107.88	109.38	108.69	107.56	109.56	110	108.28	108.3	108.5	108.48	108.71	108.77	108.32	107.61	109.28	106.94	108.81	106.39
106.29	106.41	104.92	104.74	106.24	105.24	103.96	105.65	106.23	105.44	105.55	106.1	105.68	104.85	105.45	106.32	104.24	105.97	105.91	105.85	106.57	107.21	106.16	105.66	106.12	105.24	105.87	106.34	105.78	104.93	106.28	105.53	105.21	105.89	105.03	103.99	106.05	107.17	105.86	105.76	106.35	105.44	103.65	104.88	105.7	106.54	105.94	105.95	106.7	106.19
107.09	108.94	106.9	107.92	108.55	108.76	108.58	109.16	108.58	109.41	107.28	108.63	108.41	107.15	108.62	109.62	108.19	108.14	107.99	109.3	109.19	108.37	108.68	106.9	109.39	109.32	106.89	107.77	109.28	107.53	108.8	109.68	107.53	106.8	108.04	108.51	108.38	106.78	108.91	109.72	108.47	108.43	109.07	110.73	107.81	108.28	106.99	108.33	108.04	109.06
106.15	107.08	106.25	105.47	107.12	106.43	105.87	106.3	106.54	106.25	106.17	106.59	106.59	106.1	106.12	106.99	106.53	104.97	106.59	106.82	105.43	106.45	105.67	104.37	107.57	105.71	106.11	106.6	104.73	106.68	106.02	106.31	107.45	105.55	106.95	105.92	105.95	106.57	105.56	105.68	107.7	106.57	107.45	106.27	106.99	107.63	104.74	107.28	105.92	107.56
106.68	107.4	106.83	105.43	106.68	106.17	106.26	106.62	104.53	106.38	106.46	105.96	106.3	106.26	105.35	106.69	107.86	106.82	106.64	106.38	107.95	106.99	106.74	107.77	107.05	104.54	106.45	105.58	105.23	106.62	106.27	105.49	105.96	106.43	106.64	106.21	106.65	105.08	105.63	106.51	106.7	106.34	106.33	105.48	106.3	106	107.31	105.81	106.92	106.98
107.22	107.78	105.51	105.79	107.33	105.84	106.24	107.03	103.98	106.47	106.54	105.04	107.47	105.24	107.45	106.01	107.68	107.19	107.15	106.91	105.17	106.19	106.38	106.88	107.31	105.49	106.5	105.34	106.26	106.5	105.98	106.29	106.54	106.27	107.18	107.74	108.1	107.66	105.62	105.51	107.06	108.06	107.51	106.78	107.09	105.77	107.78	106.6	105.3	106.85
101.01	101.79	100.03	99.37	101.01	100.13	100.53	101.12	100.42	101.85	99.211	100.5	101.8	99.586	99.811	99.822	100.97	100.05	99.974	99.754	102.21	101.72	100.03	100.13	101.58	101.21	101.44	100.71	99.273	101.53	99.948	98.501	100.18	100.03	100.92	101.27	101.43	101.48	101.95	100.83	100.41	100.34	100.66	100.42	101.46	101.27	101.06	100.46	100.34	99.508
108.43	108.35	107.85	108.84	107.27	109.79	108.96	107.9	108.86	108.9	109.27	108.68	109.41	108.2	108.12	108.03	108.73	108.85	108.9	110.08	108.92	109.42	108.42	109.36	108.82	108.8	107.98	108.87	108.78	109.39	109.25	109.4	110.22	107.02	109	108.44	108.19	108.43	109.22	107.65	109.58	109.06	109.19	108.05	107.97	107.87	109.51	109.48	108.27	109.3
107.96	107.9	108.24	109.62	108.52	107.79	109.53	106.91	109.31	107.26	108.27	108.98	109.52	107.12	108.66	109.03	107.92	109.75	110	108.57	109.16	107.22	108.45	108.43	108.08	108.3	109.12	109.98	110.47	106.67	107.6	107.19	108.96	108.19	108.18	108.63	109.24	109.12	108.12	109.39	109.49	108.64	109.17	107.61	109.99	109.1	107.88	110.27	109.57	107.44
110.26	106.91	107.85	108.41	108.64	107.55	110.13	109.72	107.69	107.32	107.01	107.45	108.02	108.04	106.86	108.38	107.92	107.15	107.96	108.46	107.8	109.34	108.76	106.39	107.2	107.5	109.21	108	107.26	108.64	108.63	109.02	108.69	107.97	108.61	108.34	107.09	108.31	107.06	107.02	106.98	109.14	109.78	107.43	107.63	107.51	108.96	107.42	107.18	107.2
98.072	97.947	98.197	97.671	98.612	95.45	99.136	96.633	98.591	97.98	98.609	98.038	98.718	96.101	98.046	97.508	98.34	97.955	96.473	97.644	98.681	97.394	96.661	98.941	97.32	97.294	98.327	96.453	97.054	97.111	97.795	97.433	97.286	96.294	97.705	96.471	97.874	97.209	97.742	98.738	98.756	97.975	98.178	97.584	97.693	96.625	99.65	98.19	97.522	98.209
109.37	108.81	107.88	108.82	108.04	110.13	108.26	108.16	107.76	107.76	107.95	107.93	107.5	108.19	109.52	109.3	108.6	108.74	110.11	107.2	108.98	107.85	108.22	108.16	108.67	108.5	108.75	108.01	109.51	108.46	109.04	107.79	107.01	108.51	107.91	107.83	107.69	108.83	108.4	108.87	106.71	109.03	107.94	108.4	110.21	108.2	109.67	108.76	109.54	109.22
106.8	105.79	106.71	107.4	106.85	105.91	106.32	106.1	106.69	106.05	104.44	106.25	105.91	105.55	106.45	104.57	104.6	106.02	105.34	107.1	107.15	106.02	105.66	105.08	104.88	106.28	106.28	105.69	103.61	105.15	105.53	106.18	105.81	104.93	105.72	105.31	104.15	105.54	106.46	106.97	105.53	106.24	106.9	106.27	103.91	106.54	106.87	105.75	108.38	107.04
106.86	106.83	108.6	107.41	107.7	107.79	108.62	107.73	108.22	108.6	109.98	108.04	107.02	108.5	107.48	107.67	109.26	107.21	107.84	107.68	107.8	107.08	106.99	107.77	109.34	107.99	107.55	108.69	106.52	107.06	108.86	108.9	108	108.22	108.18	107.81	108.07	107.56	108	106.93	108.12	107.5	109.05	107.97	108.45	108.55	106.79	108.73	108.22	108.3
99.476	98.608	100.3	98.757	99.882	99.684	96.938	98.133	99.255	97.665	97.949	97.876	100.49	97.783	99.964	98.36	99.181	100.1	99.079	96.355	98.102	98.338	98.269	99.73	97.872	99.617	96.463	99.664	98.434	99.285	99.644	97.9	100.18	98.399	98.729	98.287	99.509	99.962	99.186	97.756	98.349	99.459	98.557	99.331	99.648	99.121	98.569	99.049	97.562	97.909
109.15	106.22	109.46	109.34	108.2	107.1	106.53	108.77	107.02	108.56	109.33	109.2	108.17	109.1	108.17	107.79	107.43	109.03	108.61	107.02	108.93	107.96	108.7	108.52	109.21	108.21	109.36	109.25	108.45	108.57	107.36	106.87	108.75	109.2	109.17	107.21	110.26	107.56	107.78	109.68	109.65	109.29	108.36	109.08	107.18	108.04	108.8	108.97	108.21	109.38
105.93	107.69	107.01	107.66	107.93	108.63	109.02	106.81	107.38	106.45	108.49	108.32	107.72	107.32	107.78	107.61	107.64	107.18	107.25	107.47	107.23	107.4	106.35	108.81	108.89	108.02	107.35	107.77	108.2	107.2	108.14	107.65	107.39	107.78	108.02	108.78	106.93	107.48	107.65	108.38	108.97	107.57	109.38	109.97	108.64	107.03	107.59	107.12	107.38	108.9
105.6	104.16	105.21	105.77	106.76	106.46	105.75	104.98	105.75	106.33	104.51	106.82	103.77	106.59	105.43	104.69	104.8	105.67	108.38	105.38	104.82	105.01	105.14	105.3	107.16	103.34	106.29	105.59	104.8	106.24	106.08	105.46	104.08	105.81	106.52	105.73	105.76	106.11	105.23	105.9	106.27	106.3	106.23	103.92	104.8	105.17	106	106.24	105.22	104.59
106.3	104.46	105.37	106	106.62	106.26	105.96	106.58	105.31	105.81	106.11	104.37	104.53	106.36	106.4	104.13	104.68	105.65	106.63	102.7	105.12	107.19	105.72	105.02	106.18	106.09	105.2	105.23	106.89	105.66	106.73	106.61	106.29	105.71	104.23	105.25	105.04	105.22	106.41	105.89	105.21	105.71	105.68	104.21	104.3	104.76	107.29	105.12	104.27	105.36
105.57	104.28	105.5	104.62	106.78	104.45	105.74	106.01	107.06	106.87	105.84	105.2	107.3	104.51	106.72	105.81	105.31	104.64	105.09	105.26	104	105.12	103.71	106.07	104.78	104.65	105.72	105.25	105.96	104.84	104.65	104.35	104.65	105.82	107.98	105.28	105.87	105.36	106.36	105.9	105.31	107.35	106.04	105.47	104.94	106.6	105.94	104.66	105.36	105.84
101.65	100.24	99.709	99.805	101.01	100.7	101.26	101.38	99.806	99.508	101.78	99.668	100.79	101.74	100.83	100.34	101.68	103.49	100.55	99.608	100.18	101.45	99.854	100.57	100.98	101.15	101.14	101.93	102.65	100.05	102.71	100.5	101.15	101.16	101.74	102.51	99.526	101.33	100.86	101.23	100.81	99.312	101.54	101.6	100.54	99.193	101.21	101.26	100.45	100.23
105.98	104.05	106.36	104.01	105.56	105.74	104.96	104.85	106.39	107.56	105.18	105.14	106.4	105.02	106.66	106.8	105.66	104.07	106.58	106.78	107.7	106.82	106.13	105.85	106.02	105.59	104.47	106.77	105.26	105.39	105.8	105.68	106.81	104.69	105.73	105.4	106.24	104.86	105.69	105.38	105.92	106.52	105.43	105.81	105.18	105.2	105.72	106.12	104.95	105.23
106.25	106.37	105.39	105.21	105.65	105.36	104.39	105.09	105.05	105.92	106.62	106.95	105.15	105.19	105.47	103.55	104.87	104.46	105.79	105.11	104	106.08	106.55	104.83	105.24	105.43	103.98	106.73	105.87	106.4	103.94	104.58	105.04	104.18	107.18	105.76	105.95	106.03	107.46	106.38	106.49	105.31	104.58	105.65	106.57	105.23	105.66	107.17	105.58	105.3
106.44	107.67	104.54	105.45	105.56	105.66	106.25	106.14	107.3	104.92	104.95	105.71	107.46	105.23	106.15	107.09	105.5	107.08	105.58	106.57	105.53	105.12	105.81	105.88	106.12	106.33	105.63	105.8	105.66	106.56	107.82	105.05	105.55	106.77	107.37	105.69	106.73	105.01	106	106.6	106.3	106.05	105.59	106.24	107.4	104.64	105.76	105.73	104.65	105.23
105.86	104.9	108.6	105.16	105.98	107.27	105.75	105.22	106.04	107.22	106.47	105.14	106.82	104.71	105.77	106.01	105.87	105.72	105.16	105.61	107.54	104.73	106.21	105.89	105.66	106.44	106.58	106.65	105.44	107.73	106.31	105.39	105.51	106.71	105.54	105.85	104.86	105.52	108.52	106	106.89	105.75	104.23	105.72	105.87	106.49	106.06	105.76	105.03	105.09
100.08	98.94	97.44	97.867	98.934	98.829	100.27	98.673	99.062	99.515	99.927	98.409	99.672	100.88	97.904	99.704	100.42	97.893	98.737	100.22	99.017	98.715	98.153	98.305	98.67	99.358	98.717	99.553	99.245	97.39	97.344	99.022	99.243	97.811	97.915	97.244	99.634	99.776	99.881	98.917	99.695	99.771	100.1	99.232	98.341	99.386	98.067	99.051	97.719	98.914
101.32	103.45	102.93	104.32	101.85	104.12	103.07	103.01	101.98	102.17	101.64	102.18	103.69	102.13	103.79	102.41	102.85	103.38	103.14	103.33	102.5	101.67	102.54	103.08	103.4	104.38	102.22	102.28	104.35	101.68	102.68	102.1	102.67	101.78	102.18	102.85	102.77	102.12	102.17	102.81	102.29	102.92	102.12	104.36	102.36	103.62	102.66	102.22	102.72	102.97
104.49	105.38	106.78	104.89	106.34	105.86	105.99	106.25	105.72	106.37	107.52	106.28	105.71	105.06	104.66	106.75	106.86	106.46	105.21	106.11	105.68	105.73	105.79	104.93	104.99	105.42	106.08	104.56	105.12	105.93	106.5	106.21	105.38	104.86	104.82	106.07	105.52	105.26	103.67	106.12	104.15	106.3	105.3	106.13	103.56	107.56	106.63	104.65	105.64	104.57
107.55	106.12	106.91	106.62	105.47	106.73	106.77	105.7	106.94	105.93	106.8	105.71	106	106.2	106.36	105.84	106.34	104.77	105.58	105.67	106.33	107.11	106.51	105.43	106.11	105.99	107.52	106.72	106.23	106.71	106.21	105.39	104.97	107.84	105.64	106.22	106.68	106.36	106.88	107.67	106.79	106.66	107.95	107.3	107.18	106.09	106.09	107.24	106.25	107.19
99.272	98.499	99.079	96.914	98.079	96.923	99.277	97.774	97.815	98.708	99.337	98.357	97.178	97.669	97.767	97.569	98.862	98.739	98.792	97.052	98.05	99.566	98.508	99.167	97.957	98.2	98.862	97.031	97.58	99.202	97.454	97.95	98.586	98.315	97.199	98.917	95.505	98.988	98.846	97.789	100.07	96.975	96.909	99.592	98.521	97.192	99.424	98.24	99.215	96.715
98.131	98.336	99.044	97.122	97.644	97.245	99.439	99.451	98.133	98.634	98.469	98.421	98.953	97.218	99.285	99.42	98.771	97.458	98.626	97.798	97.64	97.73	97.38	96.932	98.405	98.91	97.587	98.692	98.71	97.91	97.547	96.162	97.589	97.739	97.794	97.484	97.813	98.304	98.664	100.11	97.631	97.382	97.927	97.675	96.957	98.766	97.865	98.949	99.459	100.1
105.78	107.7	106.36	106.68	106.37	106.53	106.92	108.08	105.97	105.42	106	106.82	106.17	105.34	105.02	105.45	105.89	106.09	107.03	105.99	106.92	107.97	105.8	105.45	105.68	107.12	106.26	106.7	107.87	106.38	107.57	107.57	105.74	104.8	106.95	106.27	107.15	107.68	106.5	106.14	105.37	107.59	105.97	104.31	106.56	106.3	105.64	106.06	106.82	107.23
96.195	97.939	98.506	96.525	98.11	98.592	98.047	97.007	98.47	98.294	97.15	99.658	98.833	96.373	98.253	98.442	97.712	98.083	98.025	99.746	97.699	97.823	98.241	98.074	97.865	98.612	98.301	97.908	98.621	97.812	98.29	98.902	98.371	97.456	98.993	97.592	97.947	98.108	96.905	98.969	97.086	96.921	98.232	98.885	97.836	97.788	98.256	97.187	96.685	97.354
102.86	102.24	101.83	99.326	100.46	101.52	102.85	99.705	101.39	100.35	101.27	101.16	100.15	102.37	99.708	101.12	103.2	100.12	101.2	101.26	100.42	100.59	102.73	101.81	100.81	102.02	100.07	99.892	100.37	102.47	99.707	101.74	100.5	100.61	100.2	102.32	100.53	100.31	99.984	99.887	101.53	101.43	99.849	103.31	101.79	102	99.699	101.62	101.77	100.36
110.08	110.28	110.88	111.01	111.32	110.07	109.26	110.61	108.75	110.33	110.9	109.46	110.62	110.65	110.38	108.85	112.5	111.87	110.06	110.58	110.82	111.16	107.93	110.08	109.9	110.83	109.48	110.91	109.66	108.89	110.45	109.57	111.07	110.87	108.48	108.64	111.84	110.79	109.48	110.71	109.27	110.65	110.33	109.25	109.49	109.16	111.34	110.28	110.45	110.6
107.67	109.49	109.35	108.22	108.25	106.36	108.77	108.9	107.91	109.55	107.94	109.04	109.34	107.84	108.34	107.9	110.14	108.38	109.2	108.2	108.29	108.29	108.79	108.19	107.26	108.72	107.65	108.69	108.32	108.36	106.55	108.31	107.99	108.51	108.85	106.72	109.18	107.74	107.89	108.46	107.86	107.93	108.2	107.2	109.52	108.63	107.43	108.06	108.47	107.58
97.803	98.356	96.549	97.076	97.37	97.37	96.406	98.067	97.251	96.98	99.347	97.364	97.844	98.538	98.482	98.299	97.368	97.437	97.532	96.978	97.443	99.602	97.612	98.964	96.267	96.804	98.588	98.475	97.83	97.745	98.589	97.918	97.505	98.595	97.216	98.082	98.407	98.01	97.025	98.823	97.797	98.761	97.433	98.045	98.002	96.869	98.654	98.035	99.566	97.352
105.62	105.27	105.61	104.89	104.16	106.03	105.77	106.27	105.43	104.15	102.42	105.82	106.5	106.1	106.07	104.74	104.8	105.38	106.57	106.42	107.04	105.59	104.62	105.41	105.27	105.68	106.3	105.41	105.47	105.25	103.85	105.68	105.18	104.49	106.12	106.45	104.28	105.27	106.48	106.15	105.51	104.11	106.54	105.19	104.55	105.61	104.93	106.1	105.51	106.12
106	103.82	105.33	104.55	105.23	105.11	104.79	106.45	106.93	106.43	105.25	107.4	106.49	105.54	104.48	104.95	105.81	104.89	106.76	105.9	107.38	106.76	104.55	103.9	106.47	107.63	106.25	106.27	105.83	105.66	104.69	106.27	105.58	105.74	104.33	104.48	105.46	105.66	105.95	105.02	104.56	104.85	107.23	105.87	106.21	104.12	104.97	106.32	103.57	106
100.11	101.38	100.17	100.86	100.22	99.991	100.74	100.89	101.55	101.9	101.66	98.988	100.73	100.23	100.14	99.09	102.08	100.99	102.43	101.04	102.63	97.851	101.2	101.27	100.16	100.53	101.02	101.67	101.13	99.739	100.53	100.54	99.203	100.95	98.744	101.48	100.9	100.71	101.96	101.87	100.42	100.2	101.53	101.69	101.41	101.81	101.81	100.69	101.74	101.28
110.31	109.67	110.86	110.68	111.07	109.44	109.46	111.3	109.98	110.1	109.33	110.94	110.22	109.17	109.51	110.88	109.58	110.47	109.1	109.25	109.17	111.2	110.42	111.42	110.81	110.97	110.24	111.78	109.33	108.59	111.73	109.93	111.63	110.92	110.83	111.58	110.08	111.2	108.17	110.83	108.59	110.71	110.03	110.4	109.58	109.24	110.87	110.02	109.92	110.6
105.15	106.16	105.38	106.32	104.49	105.66	106.04	106.44	106.66	105.74	104.37	105.25	104.39	105.35	104.44	105.03	105.99	106.12	106.75	107.08	105.52	106.51	104.14	105.34	106.05	104.62	105.56	103.18	106.18	106.3	106.13	105.79	105.06	106.75	107.06	105.88	105.72	106.61	105.04	106.82	104.45	105.01	106.55	105.78	106.55	106.02	105.16	107.11	106.41	106.78
107.92	108.42	107.6	106.4	107.18	107.89	107.61	106.25	108.55	108.57	108.46	107.13	107.91	107.3	106.48	107.55	108.65	107.24	107.6	106.84	108.35	108.48	108.47	108.09	106.37	107.27	107.52	106.97	107.06	107.07	106.38	107.58	108.17	107.05	109.05	110.07	106.43	107.02	108	107.96	107.96	107.02	108.86	105.76	108.65	108.08	107.52	106.66	107.4	106.63
101.3	100.32	100.27	100.11	101.15	100.86	101.87	102.76	100.89	100.23	100.69	99.958	100.31	101.79	101.54	100.33	100.98	100.72	99.747	100.55	100.71	100.07	98.934	100.77	100.76	101.81	100.88	99.742	99.541	101.71	100.13	100.42	101.08	101.43	99.522	102.12	100.55	102.23	99.906	100.4	99.736	99.664	100.09	101.49	100.87	99.905	101.12	101.02	100.43	102.86
105.45	106.31	107.32	105.73	106.51	105.04	107.09	106.28	106.36	107.83	105.53	106.99	106.79	106.23	106.1	107.07	106.17	105.33	104.38	107	103.98	105.31	105.54	105.59	104.28	105.47	106.72	104.98	105.99	106.62	106.38	106.9	104.34	106.8	106.93	106.95	105.25	105.9	106.08	105.92	104.92	105.8	106.77	106.93	106.37	106.68	106.15	105.25	105.49	105.85
106.59	106.47	107.18	106.41	105.21	107.21	105.87	105.98	106.19	105.97	105.94	106.52	107.03	105.99	107.95	105.44	107.02	106.57	106.91	105.98	106.43	107.16	105.26	106.97	107.47	106.35	107.56	106.62	106.39	106.44	107.6	107.32	104.71	105.08	106.6	106.96	107.3	106.71	106.36	106.07	106.59	106.99	107.31	105.83	106.25	106.42	106.47	107	106.87	107.04
100.73	100.25	100.62	99.868	101.09	101.9	101	101.82	102.14	99.759	100.9	99.58	100.72	100.05	100.8	100.89	99.767	101.42	100.52	101.05	101.1	100.17	101.35	100.26	102.17	100.49	100.52	101.11	100.78	101	100.35	99.444	99.543	100.72	101.33	99.941	101.04	100.81	99.753	102.09	101.2	99.493	101.04	100.34	99.165	101.02	100.99	100.08	101.37	101.02
100.01	101.33	102.3	100.97	99.145	100.43	101.88	100.42	102.4	100.34	102.73	101.63	101.15	102.47	101.32	101.18	101.88	99.306	100.74	100.77	99.863	100.51	100.53	101.31	101.03	101.77	100.41	102.08	101.08	100.84	99.275	102.09	100.99	101.67	101.19	100.06	100.27	100.73	102.39	101.7	101.74	99.583	101.38	100.26	102.63	101.82	100.74	100.21	101.01	100.68
106.31	106.45	107.39	106.2	106.27	106.27	106.29	106.52	107.21	105.96	107.08	108.37	106.05	106.18	106.16	107.97	104.91	106.7	105.44	105.99	106.49	106.88	105.87	105.29	105.81	106.19	105.7	106.06	105.74	105.88	105.25	107.06	106.56	107.69	105.88	105.29	107.39	105.61	108.2	107.5	106.65	107.48	107.87	107.6	106	106.7	108.05	106.77	107.88	106.97
105	104.13	106.3	107.34	106.68	105.51	104.71	105.98	107.26	105.43	105.55	106.44	107.61	104.53	105.04	105.1	107.12	106.75	106.24	105.71	104.83	104.35	107	104.43	104.78	106.34	105.49	105.03	103.45	105.74	105.57	104.47	105.94	105.7	104.14	107.54	106.28	104.27	104.9	105.35	105.02	106.73	106.02	105.68	104.86	105.23	104.52	106.55	104.56	105.53
97.319	96.797	99.845	97.192	98.804	96.777	98.09	98.694	97.144	98.598	99.351	99.379	97.281	97.861	97.785	99.492	97.521	98.128	97.554	98.574	97.338	97.7	98.32	97.871	97.228	97.717	97.036	97.567	95.892	98.855	97.542	99.872	96.606	97.276	98.022	97.031	96.84	98.393	97.884	99.914	97.549	98.614	99.242	96.888	98.935	96.724	97.398	97.249	98.404	98.363
107.81	108.77	108.29	111.97	107.84	108.89	108.33	108.83	109.39	108.75	108.6	107.95	109.59	108.05	108.26	108.27	108.6	108.15	108.64	108.54	109.58	108.64	107.55	109.58	109.25	108.19	108.97	108.45	109.65	109.26	108.77	108.91	110.71	108.36	108.08	109.2	107.89	108.6	107.67	108.58	109.05	108.49	108.36	109.22	108.76	107.81	108.02	107.9	107.36	109.22
100.78	101.32	100.51	102.66	101.47	101.97	100.29	102.1	100.91	100	100.69	98.628	100.79	99.045	103.13	101.69	101.12	101.79	100.98	102.11	101.72	100.74	101.09	99.402	100.11	101.32	100.94	99.53	100.32	102.63	102.04	99.794	102.26	100.3	101.18	101.03	101.53	100.33	100.52	101.42	101.46	101.42	100.21	100.67	100.24	101.21	101.77	102.41	102.49	101.16
109.41	106.84	109.07	107.66	108.06	108.14	107.18	106.71	108.92	107.93	108.75	108.73	108.58	108.44	107.44	108.01	107.91	107.88	109.04	107.56	109.08	106.36	106.5	107.76	108.3	108.33	105.7	107.77	108.26	107.62	106.47	108.2	107.92	107.52	107.7	107.79	107.89	107.69	107.97	108.31	108.65	107.71	107.36	109.1	107.19	108.74	108.49	107.98	107.5	106.43
109.29	107.6	108.44	108.85	109.82	108.17	108.07	107.29	107.01	107.4	107.02	107.6	108.8	108.39	108.38	107.89	108.42	108.7	108.19	108.27	107.73	107.33	107.73	109.33	109.82	108.64	109.62	108.31	109.19	107.8	108.08	107.85	108.03	109.68	107.81	108.46	108.34	108.65	107.2	108.67	109.72	110.19	107.53	106.54	107.6	108.93	108.19	108.23	108.83	108.64
105.9	105.39	104.71	104.01	105.97	106.23	106.79	106.39	105.2	105.91	105.35	106.32	105.16	104.83	104.05	105.93	106.65	106.27	104.32	106.34	103.75	106.34	104.47	104.52	106.1	105.89	106.81	105.92	106.03	104.8	105.44	106.13	105.91	106.7	107.38	106.36	106.92	105.97	104.98	105.97	106.96	105.48	105.78	106.54	105.51	107.11	105.4	105.8	106.04	105.45
105.1	105.08	103.61	107.75	108.16	106.05	105.68	105.76	104.92	105.85	104.7	104.22	106.65	104.96	106.08	104.42	105.4	106.12	104.58	105.84	104.85	106.81	104.84	106.11	104.61	105.97	105	105.63	105.01	104.44	104.39	105.97	104.3	105.36	104.98	105.43	104.56	105.05	105.74	105.84	106.59	106.34	105.12	107.58	106.3	105.62	103.79	106.11	105.05	106.47
109.47	109	109.16	107.53	108.02	109.96	109.14	108.26	107.67	108.3	107.97	107.89	106.41	108.01	107.26	108.34	109.22	108.65	108.97	108.12	107.45	108.99	107.11	107.32	108.17	108.07	107.58	107.95	107.01	108.09	106.06	108.21	107.27	108.34	109.35	107.53	109.18	108.22	107.4	109.27	109.08	107.53	107.49	107.74	109.27	109.17	107.3	107.78	107.09	108.25
98.923	100.64	102.51	100.58	99.096	100.07	100.9	101.52	101.32	101.93	100.25	99.706	99.815	102.19	98.282	100.79	101.24	101.56	100.15	98.109	100.34	100.28	101.08	100.69	98.142	101.98	99.688	100.45	102.16	99.124	101.81	100.68	101.01	99.131	100.35	100.8	101.38	100.61	100	100.74	101.56	101.35	98.75	100.67	101.43	101.98	101.49	100.32	98.65	100.18
108.03	107.8	105.31	109.22	107.85	107.63	107.44	106.58	107.41	107.11	107.15	107.91	106.73	108.47	107.99	108.46	107.04	107.65	108.06	107.98	108.14	107.65	109.18	108.3	107.52	108.48	108.16	108.07	108.18	108.87	107.17	106.06	107.94	106.56	108.82	109.98	108.14	108.53	107.91	107.51	108.16	107.08	108.15	107.69	107.14	106.67	107.13	108.81	105.73	107.83
106.86	105.2	108	106.85	106.35	106.9	106.38	107.14	106.78	105.79	108.08	104.7	107.44	105.45	106.19	105.24	106.77	106.13	106.47	105.49	105.76	107.34	106.66	104.52	104.32	104.97	107.22	106.68	107.42	107.54	106.77	107.21	106.89	107.05	107.59	106.13	106.29	105.66	106.28	106.49	106.58	107.11	106.05	104.74	106.14	107.43	108.14	106.2	106.45	105.66
107.04	108.66	106.4	108.39	107.38	109.34	108.3	107.93	106.84	109.08	107.7	110.04	107.76	108.18	107.02	109.3	108.22	107.58	107.48	108.58	108.14	108.32	108.37	108.09	108.53	106.99	107.93	108.49	108.13	108.35	107.46	108.6	110.51	107.61	108.77	108.5	108.39	108.08	107.99	107.7	108.14	108.11	108.17	108.47	108.18	107.81	108.93	108.03	108.17	108.82
104.85	105.3	104.52	103.62	107.01	106.41	105.77	106.07	105.44	104.79	104.97	105.89	105.72	105.09	105.49	106.19	105.53	104.07	105.32	105.09	104.91	106.24	104.56	105.81	105.46	106.41	105.74	104.21	105.69	107.82	105.67	105.13	105.33	105.11	106.24	105.53	104.11	105.94	106.88	105.09	105.7	105.39	105.22	105.56	106.22	106.33	106.4	106.47	104.75	104.37
106.61	106.49	107.69	104.71	108.4	106.32	106.03	107.6	106.1	106.86	106.92	106.41	106.2	105.49	106.89	106.38	107.84	107.69	108.04	107.5	105.52	105.26	106.84	107.15	105.97	108.96	107.65	105.35	106.8	106.44	107.17	107.51	106.89	106.46	106.7	106.88	104.85	106.87	105.82	105.85	106.43	106.9	108.41	107.72	106.18	107.18	105.72	106.06	106.7	108.43
109.49	109.06	109.67	109.77	108.11	109.17	109.1	108.71	109.18	109.01	109.95	108.76	109.01	107.68	108.19	108.43	108.71	106.95	106.32	110.08	108.86	108.36	108.72	107.47	109.08	108.53	107.5	108.05	108.63	108.4	107.46	108.92	109.09	109.87	108.71	108.67	108.57	109.15	108.06	109.68	110.64	109.9	109.15	108.89	109.11	108.14	108.34	109.06	106.88	107.02
110.57	107.57	107.53	108.12	107.26	107.35	109.1	107.31	109.41	106.64	105.41	108.11	106.49	107.06	105.45	109.04	108.67	107.93	107.12	108.63	109.22	107.4	107.84	107.71	108.09	107.5	106.03	108.11	108.53	107.65	109.76	106.7	108.52	108.19	106.92	108.85	107.04	105.98	106.17	108.49	107.91	107.3	107.86	106.3	108.34	107.17	108.99	108.17	106.51	108.58
108.26	109.03	107.49	108.06	108.85	106.98	108.31	108.31	106.49	107.58	106.66	106.87	108.82	107.77	107.33	107.88	108.25	109.23	106.89	107.41	108.48	107.9	108.46	107.27	106.47	105.95	107.37	107.21	110.45	106.91	106.41	107.28	107.32	107.48	107.68	106.63	108.45	107.53	106.9	107.23	109.01	108.03	108.26	108.99	107.6	107.38	108.53	107.54	107.31	108.58
105.95	106.25	104.26	104.61	105.81	106.17	106.72	106.11	103.84	105.6	105.34	106.4	103.56	105.83	106.11	106.54	104.28	106.19	106.06	106.19	104.81	106.42	104.95	106.02	105.02	105.06	105.63	105.76	104.8	105.74	105.12	105.11	105.97	105.5	105.66	105.41	105.22	105.53	106.57	104.74	105.7	105.61	105.35	106.44	104.85	106.3	105.35	105.68	105.61	105.18
107.37	109.57	108.46	108.23	108.73	110.54	108.84	107.32	108.07	108.4	107.22	108.46	107.91	108.75	108.22	108.56	107.75	108.2	107.23	109	107.62	108.62	109.37	107.13	106.42	109.26	107.41	108.48	108.18	107.51	108.41	109.9	108.87	107.91	107.97	109.86	107.45	108.93	109.59	108.19	108.81	108.8	108.41	109.78	107.19	108.34	107.17	106.03	108.27	107.63
107.58	107.87	108.95	109.85	108.73	108.32	108.06	108.71	109.33	108.74	108.12	110.48	108.3	108.34	109.06	108.89	109.1	108.29	108.34	106.92	109.38	108.69	107.06	108.54	109.4	109.01	108.07	110.3	107.85	108.63	109.16	109.84	109.28	109.06	108.56	109.2	108.84	108.64	108.07	107.31	109.63	107.46	109.2	108.29	109.22	108.09	108.63	108.32	109.14	108.52
111.31	110.67	110.97	110.23	109.04	111.57	111.38	110.05	109.92	111.83	109.46	109.64	111.4	111.15	110.36	111.2	109.74	111.28	110.31	111.83	109.43	109.41	108.84	109.98	109.85	109.94	111.29	110.81	108.04	111.01	108.39	109.22	110.21	109.54	110.15	110.38	110.59	110.51	109.81	109.98	108.36	110.12	111.1	111.35	110.95	110.34	111.7	110.73	108.1	109.9
103.44	102.55	101.77	103.23	101.55	103.67	103.14	101.68	103.25	102.02	104.1	102.08	103.34	102.28	104.4	103.6	101.09	103.27	102.26	102.83	102.33	102.93	104.2	102.46	100.96	101.97	102.59	101.27	103.5	101.88	103.36	103.42	103.53	103.22	102.88	103.78	102.23	104.18	103.94	104	104.21	102.54	103.1	103.06	101.94	101.79	102.26	102.24	102.88	103.53
108.57	107.03	109.85	108.11	108.74	108.79	107.8	107.26	107.7	108.46	109.2	106.77	108.59	108.17	107.76	109.85	107.81	107.13	106.98	108.28	106.66	107.7	108.57	107.76	109.71	107.56	107.86	107.1	108.98	108.22	106.83	107.13	107.69	107.68	108.27	109.12	109.4	107.23	107.65	106.32	107.82	108.44	107.96	107.53	107.98	107.37	107.83	108.7	106.78	107.77
107.25	107.68	109.06	107.84	106.21	107.41	107.37	107.09	107.23	108.58	107.13	108.54	108.07	107.78	107.14	108.15	106.25	107.79	107.04	107.32	107.44	108.42	108.82	108.27	109.66	108.95	106.72	106.72	107.3	106.48	108.31	108.08	106.46	108.03	106.99	108.22	107.58	106.62	107.86	107.98	106.72	108.78	106.85	107.69	108.41	107.16	105.18	108.37	108.21	107.13
101.66	101.55	101.12	101.66	101.17	101.2	101.31	100.89	101.59	101.98	99.563	100.94	101.93	101.57	101.73	101.67	99.963	101.51	101.65	100.75	99.304	101.67	101.13	101.09	100.22	101.04	100.82	101.3	102.36	101.22	101.5	102.08	100.87	99.957	101.45	101.35	102.73	102.63	101.25	101.98	100.67	102.02	101.37	101.24	102.31	100.96	100.9	100.77	101.85	101.5
106.76	108.58	107.69	108.25	108.55	108.34	109.32	107.03	109.32	107.26	107.41	107.76	108.26	109.08	107.12	108.69	107.42	106.03	107.26	107.99	107.32	107.75	106.9	106.33	108.1	107.5	107.87	106.74	108.2	108.33	107.53	106.8	107.82	107.81	108.54	107.27	107.93	107.3	107.13	106.88	107.44	106.93	107.7	107.51	108.25	107.61	107.35	109.01	108.56	108.19
105.3	106.37	105.4	105.41	105.23	106.61	104.1	106.34	107.43	104.45	106.22	105.77	105.69	106.37	104.84	106.12	105.3	105.69	106.74	106.29	105.16	105.89	107.05	104.15	105.89	106.54	105.45	106.73	105.51	105.1	106.85	105.56	106.8	105.26	107.47	105.86	105.67	104.24	107.49	105.72	106.31	105.48	105.76	105.66	105.69	104.57	105.88	106.23	104.86	106.83
106.16	107.15	106.32	105.33	105.88	106.53	107.29	107.35	108.08	106.49	107.44	105.17	106.19	105.37	107.13	104.72	104.49	108	107.36	106.01	105.17	107.82	107.79	107.29	106.46	105.16	106.7	107.08	106.62	106.55	105.93	105.78	105.91	107.41	105.88	106.94	105.37	105.98	105.31	106.72	105.81	106.59	105.81	107.74	106.57	106.26	107.15	106.39	107.71	105.73
99.982	101.9	99.744	100.99	100.3	100.4	100.95	99.861	100.45	100.85	100.83	100.6	101.69	100.43	101.34	102.54	100.56	102.26	100.22	99.516	100.55	102.29	102.43	100.74	100.38	99.328	102.44	101.86	102.15	101.34	99.568	100.26	100.49	102.64	102.7	101.05	101.1	101.17	101.72	100.5	102.13	102.36	100.93	101.88	101.21	100.62	101.78	101.78	101.66	100.44
102.57	102.43	100.56	101.2	101.26	102.2	101.76	100.71	100.93	102.15	101.53	100.29	100.69	101.5	99.114	99.626	102.42	100.06	101.02	100.56	100.73	101.55	101.42	100.63	100.52	100.95	101.26	100.45	100.6	100.23	101.71	100.41	99.999	100.83	102.29	99.161	101.02	101.04	101.97	100.17	99.688	101.59	101.44	103.04	100.77	100.56	102.5	101.2	100.54	100.24
106.28	105.13	106.11	105.26	107.6	107.27	107.13	106.05	108.21	106.96	105.91	106.38	106.07	106.75	106.27	108.21	105.14	108.12	106.33	106.62	107.85	105.57	105.77	106.29	107.18	106.69	105.23	106.56	106.98	105.81	105.64	106.71	107.06	106.21	107.41	105.66	106.23	106.83	106.95	106.76	106.24	104.48	106.79	105.72	107.32	107.15	108.36	106.67	105.84	104.92
105.34	105.27	105.66	104.53	105.64	105.69	106.55	106.04	105.29	105.43	105.62	104.74	106.13	104.6	105.57	105.98	105.75	106.22	105.86	104.64	104.87	108.49	106.63	105.33	106.53	105.5	105.85	105.22	104.9	103.78	106.35	106.02	106.14	105.94	104.17	105.77	106.22	105.32	104.91	105.94	106.19	105.89	105.8	105.69	104.2	106.01	105.48	105.33	107.08	105.55
107	105.32	104.62	107.04	106.82	105.98	104.87	106.69	105.7	106.39	106.13	106.89	107.54	106.57	106.42	107.16	107.13	107.4	107.13	106.57	106.29	107.59	105.12	106.15	106.04	105.77	105.38	105.14	107.69	106.56	106.6	106.04	107.37	107.01	107.01	104.57	106.6	106.76	107.69	108.15	107.9	107.72	106.05	106.07	106.08	105.33	105.94	105.4	105.19	106.21
100.86	101.28	100.61	100.2	99.843	100.08	100.69	100.35	100.2	100.8	102.02	101.58	99.68	100.08	99.633	101.11	103.09	100.79	100.23	100	101.02	99.944	100.44	101.04	99.652	102.15	99.915	100.6	99.188	101.21	98.934	101.37	101.11	101.03	99.95	102.32	100.46	99.506	102.16	100.81	102.22	100.21	100.21	99.755	99.678	99.671	101.1	99.638	101.66	101.84
101.13	97.755	97.957	98.085	98.682	99.199	98.125	98.363	99.284	97.679	100.4	98.431	98.446	98.537	98.871	99.107	98.835	96.995	99.434	97.763	98.936	98.412	99.471	99.742	97.758	98.159	97.873	98.035	98.656	100.23	98.725	98.893	98.394	99.37	98.764	97.984	98.945	97.047	98.333	99.057	98.921	98.027	99.818	98.593	99.077	98.225	98.696	100.08	98.754	98.023
99.026	100.88	99.815	100.21	100.29	100.8	101.21	101.23	99.797	99.095	99.478	101.43	99.95	101	101.91	100.43	101.46	101.84	99.5	101.38	99.873	100.58	100.35	101.47	101.09	100.87	100.09	100.95	101.07	101.42	100.7	101.03	101.12	100.1	101.81	101.85	100.5	100.43	101.19	100.85	99.977	101.02	100.87	100.17	101.95	99.907	101.66	101.51	101.47	101.17
108.91	107.68	109.58	108.13	108.43	108.68	107.85	107.74	106.97	107.85	105.69	108.95	106.86	107.02	107.67	108.15	107.44	107.57	108.98	108.11	106.17	108.61	108.35	108.59	108.62	107.81	107.77	107.84	107.74	107.97	107	109.19	108.25	105.4	108.08	108.43	106.91	106.77	107.59	109.2	107.81	107.62	110.16	106.84	108.47	108.02	106.88	107.32	107.62	107.79
99.46	98.749	98.262	98.387	98.795	98.474	99.016	99.765	97.264	98.991	97.673	99.282	97.995	98.719	99.577	98.635	98.416	98.84	99.923	99.323	99.184	97.364	99.263	98.838	100.54	99.153	98.506	98.72	97.876	100.97	98.751	99.311	99.188	98.701	97.249	98.654	98.587	97.941	99.72	99.564	99.454	98.012	97.464	96.452	99.072	99.612	100.9	99.111	98.394	98.866
105.25	105.84	105.94	105.38	105.17	105.2	104.34	105.78	106.39	105.88	107.26	105.32	105.28	106.15	105.18	104.96	105.01	104.54	105.56	105.52	106.12	105.59	105.72	106.27	104.87	105.58	105.21	104.02	105.55	106.4	107.19	105.96	104.69	105.41	104.82	105.62	104.92	103.59	106.31	103.42	106.41	106.15	106.05	106.44	106.13	105.99	106.09	105.01	105.4	105.18
104.74	104.69	103.32	105.51	104.58	105.36	106.71	107.69	105.51	106.4	105.19	105.84	104.79	105.02	106.84	106.94	105.51	106.29	106.55	103.91	106.33	106	104.5	105.63	104.96	105.84	104.46	104.42	105.84	105.18	104.87	105.46	104.36	104.66	104.06	105.57	104.18	105.12	105.37	104.79	105.05	106.23	105.23	104.94	106	107.53	104.47	105.72	106.1	105.36
107.9	105.64	105.76	105.86	106.16	106.31	105.65	105.82	105.15	104.72	104.87	105.83	104.93	104.97	105.74	105.07	104.4	105.76	104.87	105.3	105.24	105.83	105.77	105.9	104.43	106.2	104.15	105.82	104.97	104.64	106.97	107.22	106.22	106.75	104.43	104.51	106.27	105.14	106.85	105.41	105.71	107.17	107.29	106.16	106.65	105.74	105.73	105.61	105.51	102.79
108.27	108.75	108.16	108.87	107.15	110.45	108.44	108	108.8	108.71	108.4	108.9	108.36	109.7	107.85	106.91	107.79	108.39	108.02	108.29	107.29	108.44	109.24	109.53	107.69	109.23	107.5	106.94	107.05	107.29	109.61	107.86	109.02	107.56	108.37	109.11	108.17	106.87	108.32	108.47	110.06	109.3	107.78	108.4	108.94	109.16	108.78	110.6	108.31	107.22
105.67	105.93	107.19	106.75	106.18	105.75	105.97	106.04	106.85	105.09	104.61	107.3	104.58	107.2	106.64	106.42	106.96	107	105.51	106.72	106.8	107.33	105.76	106	105.92	105.57	106.44	106.25	106.09	105.36	106.81	106.77	106.92	107.67	106.16	107.31	106.53	106.91	104.21	106.25	106.55	107.34	107.25	106.51	107	105.11	107.09	108.07	106.98	107.77
108.65	109.04	108.81	108.96	107.74	108.18	108.22	106.15	107.37	107.82	109.22	110.11	107.63	108.84	108.05	109.22	107.45	106.82	109.25	107.8	108.36	109.36	109.45	108.99	108.38	108.81	107.45	109.09	109.78	107.77	109.12	109.62	107.04	108.09	108.67	108.68	109.49	108.45	109.71	109.15	109.08	107.65	109.69	109.34	109.06	109.91	108.47	108.12	109.73	107.74
106.43	106.32	105.42	105.86	105.83	105.26	105.18	105.82	105.81	106.72	105.49	106.64	105.42	106.49	106.43	106.32	104.77	107.46	105.54	105.58	105.31	105.98	105.88	106.66	105.43	103.84	104.38	104.51	104.27	105.48	106.12	106.58	106.99	106.11	104.07	106.11	105.19	106.08	105.65	106.38	106.4	104.78	106.27	104.91	105.81	105.23	106.38	106.88	104.22	106.27
97.481	97.302	97.803	99.893	98.8	98.879	98.377	97.633	98.201	98.368	97.084	97.141	97.266	98.265	97.942	97.907	95.63	98.756	98.393	98.097	98.163	97.887	97.353	98.499	99.736	98.382	96.179	96.842	97.142	98.43	98.73	97.405	98.192	98.168	98.654	98.478	98.505	97.793	98.143	97.535	97.791	99.01	99.477	98.175	98.628	97.912	98.362	97.566	97.277	97.767
104.56	104.4	105.99	105.37	105.68	106.39	106.31	106.66	105.87	105.51	105.61	106	105.66	103.49	105.15	106.31	107.1	104.49	104.81	105.67	105.86	104.96	104.47	104.47	106.57	105.81	106.31	104.8	105.86	105.15	106.35	105.19	105.68	105.85	105.67	105.44	105.61	106.88	105.58	105.16	107.73	104.01	104.91	105.85	104.84	105.01	106.91	104.74	104.81	106.68
108.69	108.53	106.75	108.54	107.65	107.41	106.9	107.75	106.78	108.54	108.37	107.01	108.09	108.12	107.23	106.98	109.64	107.52	107.88	108.31	109.07	109.03	108.12	107.11	109.07	109.02	109.03	107.14	108.17	109.76	107.2	107.59	107.89	107.38	108.94	107.43	108.38	108.07	106.56	109	108.28	107.75	107.18	107.85	109.98	106.46	107.82	107.88	108.73	108.97
109.03	109.41	107.5	108.4	108.41	107.37	108.63	107.45	107.89	106.19	108.06	108.53	106.43	108.42	107.99	108.5	109.1	108.02	108.34	107.38	109.22	107.2	108.61	108.68	107.23	108.03	108.75	107.86	108.48	108.37	108.73	108.69	108.74	108.19	107.44	108.53	107.16	108.84	108.13	106.4	108.42	108.62	107.93	108.06	108.73	108.66	108.93	107.9	106.14	107.79
106.62	106.99	105.67	105.35	105.66	104.98	105.66	105.46	105.72	106.98	105.44	104.82	105.72	105.36	104.32	104.74	104.99	105.88	105.44	105.76	103.89	105.91	106.6	106.44	105.53	106.14	107.02	105.41	106.96	103.83	106.02	105.81	105.64	104.51	104.19	106.6	106.63	104.64	104.26	104.05	107.96	107.08	105.17	106.68	107.24	106.3	104.87	104.69	104.74	106.13
104.91	105.88	105.54	105.03	106.18	105.77	105.95	104.53	104.91	106.12	106.54	106.27	107.14	104.98	107.84	104.88	105.78	106.22	106.12	107.16	105.76	106.98	105.71	106.27	104.36	106.08	105	105.01	106.81	105.5	105.26	104.06	106.42	106.51	106.19	105.42	104.33	105.35	104.87	105.56	106.79	105.37	104.75	105.63	105.53	104.77	106.46	104.29	106.05	107.07
97.561	98.89	97.68	98.196	97.827	99.072	96.42	98.951	98.742	97.791	97.211	96.772	95.54	97.935	97.571	99.32	97.477	97.881	97.603	97.919	97.999	98.419	98.758	98.394	98.6	98.229	97.264	97.975	97.982	97.561	99.002	100.34	98.06	98.086	97.932	99.053	98.992	95.267	96.946	96.682	97.577	98.877	97.004	98.446	97.15	97.023	100.32	97.817	98.326	98.099
108.47	108.98	106.06	107.39	108.77	105.95	107.06	106.73	108.02	107.76	107.95	107.84	106.86	107.98	107.34	106.44	107.93	106.56	106.18	107.13	106.66	106.46	109.25	108.96	106.98	106.19	109.5	107.71	106.94	107.12	107.93	107.03	107.31	107.49	106.33	106.32	107.59	108.73	106.8	108.79	105.8	107.34	107.75	107.98	107.93	109	107.1	108.29	108.29	107.67
108.57	107.41	109.12	109.3	108.97	107.83	108.63	109.17	107.43	108.53	108.87	107.65	109.24	106.99	109.37	107.07	108.35	107.69	109.43	108.26	106.74	108.69	107.94	106.73	109.19	108.51	109.27	107.96	108.11	108.35	108.24	108.73	109.68	108.58	109.23	106.62	107.92	109.38	110.81	109.03	108.14	108.85	109.32	108.71	108.18	107.91	108.29	108.79	106.97	108.5
108.75	109.1	108.42	108.91	109.02	106.93	108.63	107.65	108.57	106.84	109.19	108.31	109.57	109.65	107.31	106.38	108.12	108.71	107.8	109.29	107.38	108.34	107.87	109.32	107.44	108.82	109.07	108.77	107.78	108.78	108.38	108.3	108.51	106.72	106.67	108.69	110.16	109.2	109.64	107.79	109.39	108.55	110.2	108.24	108.69	109.08	107.79	108.07	109.13	108.24
108.96	107.64	105.72	107.75	108.38	108.73	107.09	108.38	107.22	107.52	107.93	108.09	107.53	106.03	107.31	106.52	109.41	107.65	109.88	107.78	106.91	109.12	108.31	108.22	108.1	108.26	108.26	107.88	107.77	109.71	107.34	109.29	107.38	108.81	107.27	107.61	107.22	109.07	107.76	109.61	108.58	107.8	106.92	106.56	107.97	105.72	108.16	108.98	109.46	108.03
108.46	107.38	106.43	108.67	107.1	107.64	107.66	108.78	108.2	107.61	108.04	108.87	107.95	108.91	108.72	107.99	106.57	108.38	107.79	108.21	108.64	107.6	109.26	107.46	109.37	108.62	108.8	107.13	107.77	110.55	108.65	108.4	108.79	108.44	107.04	108.29	108.95	108.89	108.84	109.13	108.92	107.28	107.93	108.49	106.99	108.03	108.46	108.52	108.35	107.46
106.06	105.2	106.18	103.93	105.57	105.08	104.45	105.63	106.72	104.47	105.36	106.46	105.67	106.21	105.59	106.16	104.4	104.39	106.71	105.88	106.87	107.31	107.79	106.68	106.54	106.54	104.69	105.11	105.14	105.76	104.79	106.43	104.9	106.1	104.96	105.01	106.07	104.51	106.36	104.14	103.66	106.19	106.11	107.44	105.06	106.29	104.1	106.07	105.39	105.55
99.174	98.765	97.122	98.165	98.497	97.375	97.946	99.037	97.419	98.341	98.562	97.241	97.98	98.95	96.61	96.995	97.288	96.162	97.267	97.585	98.119	98.892	99.854	97.728	97.05	98.235	98.386	98.029	98.407	97.376	98.789	98.905	97.378	97.144	97.939	97.367	99.84	98.1	97.383	98.563	99.437	97.489	97.591	98.144	97.772	97.426	97.424	98.297	98.419	98.739
108.47	108.48	109.28	109.21	109.92	107.88	108.4	109.35	107.74	109.1	108.82	109.36	109.18	110.21	108.45	108.61	108.06	108.08	108.33	107.84	109.81	107.25	108.89	107.79	108.01	108.34	109.31	108.57	110.11	107.47	107.18	108.56	108.53	107.58	108.9	108.04	110.25	107.78	108.99	108.38	108.54	110.33	107.82	106.17	108.24	108.67	108.69	108.9	107.57	108.48
103.92	106.68	106.04	107.11	106.34	105.66	104.55	104.64	106.8	106.39	106.74	106.96	104.52	106.38	106.27	106.68	106.58	106.92	106.61	105.93	106.99	106.24	105.82	105.79	105.4	107	106.84	105.78	106.04	106.81	105.86	105.98	105.67	108.74	106.21	105.75	105.55	105.6	105.73	105.99	107.54	105.13	106.56	104.39	106.4	107.16	104.3	104.93	106.48	106.25
105.52	106.06	106.61	103.41	106.67	105.1	106.04	106.47	105.93	106.27	105.59	106.78	103.98	106.12	103.91	105.82	105.79	107.55	106.04	105.3	104.91	105.27	105.64	106.28	106.55	105.75	104.72	104.46	105.66	104.39	105.75	106.14	105.69	105.96	106.67	104.92	106.12	106.22	105.84	106.62	106.56	107.49	106.47	107.06	103.68	106.27	105.72	105.04	106.6	106.18
97.373	97.675	99.553	99.782	100.82	98.32	98.708	97.835	100.05	98.582	100	98.906	99.191	100.03	99.115	98.415	99.619	98.371	99.035	98.811	98.581	98.193	99.106	98.444	99.128	99.65	98.371	99.069	99.355	98.401	98.355	98.972	98.059	100.13	97.465	97.427	99.641	99.368	98.662	98.412	98.957	100.19	98.171	97.149	99.798	100.42	100.17	98.243	100.49	99.346
99.735	99.479	99.417	100.83	100.35	100.54	100.6	100.56	100.87	100.86	101.75	101.47	101.42	100.35	100.47	100.47	101.09	101.06	100.39	101.46	101.63	100.52	102.43	100.72	100.59	100.54	99.022	99.961	100.93	100.79	100.28	99.907	100.05	101.02	101.78	100.57	101.64	100.82	101.77	99.363	99.737	99.646	101.87	100.59	101.66	101.19	100.46	101.06	101.13	99.072
104.67	105.83	106.35	105.94	106.73	106.63	106.98	105.65	105.06	106.02	106.94	106.14	106.05	104.7	105.89	105.75	106.21	106.62	106.06	106.44	106.63	105.5	104.57	105.7	107.37	105.07	105.73	106.06	106.56	106.11	105.34	106.15	105.11	106.42	105.6	105.4	105.01	108	106.26	105.14	106.9	105.89	106.98	105.44	104.98	106.69	106.02	106.13	106.34	106.4
107.05	107	104.61	106.83	107.06	108.93	105.91	105.79	106.43	107.18	107.75	107.69	106.4	105.89	106.64	105.79	107.01	107.16	104.76	107.32	107.68	107.08	106.27	105.81	105.73	106.04	104.35	107.55	106.78	105.83	105.94	107.68	104.54	106.84	107.42	105.94	105.95	106.81	106.82	106.28	104.88	104.76	105.73	107.14	106.19	106.42	106.52	106.73	106.61	106.38
98.708	95.786	99.199	97.106	99.117	97.251	97.963	97.205	99.706	98.9	97.997	98.73	97.814	98.551	96.501	97.292	98.566	97.729	98.569	98.116	98.827	97.356	98.078	97.85	99.556	97.477	96.213	97.716	96.925	96.705	99.001	99.093	97.673	98.671	98.451	98.64	97.388	98.139	100.02	97.175	96.494	96.822	97.101	97.563	97.985	96.532	97.133	97.715	97.614	97.762
107.84	107.91	108.64	109.05	108.75	107.97	108.6	108.65	107.91	108.35	109.64	108.03	108.22	109.53	107.33	109.43	108.16	108.21	108.82	109.27	108.55	108.19	107.56	111.38	109.19	108.05	110.14	107.35	109.13	108.34	109.97	108.51	108.54	109.98	109.42	108.33	107.7	108.59	107.02	110.22	108.07	110.07	108.11	109.4	108.97	106.7	109.06	109.82	109.32	107.63
100.45	97.727	98.55	99.045	99.394	97.703	97.681	97.613	97.675	99.949	97.714	98.777	97.17	98.579	98.77	99.271	97.672	96.508	97.731	99.207	98.49	97.628	98.866	98.436	98.015	98.394	99.48	98.302	98.86	98.338	99.079	98.017	99.287	99.912	98.49	99.805	98.488	97.052	98.297	98.647	99.611	96.956	98.055	98.613	98.947	97.456	97.425	98.04	98.296	97.663
105.94	104.89	106.39	104.67	105.83	104.42	106.91	105.95	106.26	105.16	105.31	105.31	104.02	105.66	107.59	105.18	105.96	106.01	104.26	106.19	105.2	104.97	106.37	106.49	106.01	104.75	105	106.63	105.23	105.85	105.59	106.8	105.3	106.04	106.61	105.49	106.09	104.44	105.94	106.11	105.97	105.15	106.34	104.78	105.13	106.07	106.95	104.42	105.47	105.66
108.49	107.69	107.91	108.36	108.31	107.8	108.8	108.91	108.55	107.59	107.62	107.58	109.04	107.94	107.2	108.26	108.81	107.73	106.75	108.74	108.22	108.6	109.43	108.06	107.92	107.73	108.79	108.92	108.23	109.45	110.65	107.87	108.41	108.54	107.62	107.46	109	109	108.66	106.36	109.92	108.14	106.77	108.93	107.98	107.31	109.59	106.49	107.47	107.39
103.33	106.42	105.17	104.87	106.25	105.31	105.9	106.19	106.62	105.93	106.85	105.77	105.78	105.23	105.05	105.71	104.64	106.47	106.1	104.99	105.74	105.56	105.84	105.46	105.55	104.49	105.46	105.09	104.68	105.32	105.23	106.54	105.27	105.71	105.89	104.11	105.34	104.7	105.03	106.39	105.97	106.8	104.26	106.08	105.65	103.83	106.02	105.52	103.89	104.53
98.16	97.68	98.5	98.447	97.953	97.039	97.587	97.409	98.32	99.492	96.772	98.564	99.346	98.844	97.09	96.515	98.9	97.902	97.938	98.59	97.772	96.863	96.461	98.205	98.303	96.22	98.064	96.229	96.641	97.504	97.248	97.559	98.334	98.63	97.865	96.923	98.109	97.386	98.329	96.669	98.444	98.975	96.734	99.045	97.359	97.59	97.196	98.291	98.086	98.332
105.28	105.99	106.65	105.02	105.02	104.99	106.51	104.44	105.49	106.97	108.27	106.96	106.39	106.26	104.96	105.12	104.11	104.88	107.39	105.2	104.79	104.92	105.18	106.02	106.81	104.36	105.89	104.75	106.85	105.56	104.31	107.21	107.09	105.47	106.08	105.83	105.93	106.99	106.21	104.38	105.17	104.77	104.77	105.12	104.42	106.19	107.36	106.7	106.26	105.42
101.56	100.63	101.76	100.24	101.68	100.9	99.812	102.26	100.64	101	100.42	101.07	101.32	102.43	100.2	101	101.11	99.49	101.44	100.33	101.18	101.93	100.83	101.33	98.765	100.45	100.45	100.76	102.45	100.85	100.61	101.4	100.46	101.88	101.36	101.16	100.93	100.65	101.95	100.87	102.23	100.54	101.41	101.92	101.52	99.191	102.23	100.72	100.74	100.91
106.98	106.12	107.41	105.93	106.14	108.51	106.04	106.86	105.66	104.51	106.98	106.56	108.47	105.17	106.5	106.92	106.62	107.11	105.59	106.61	105.2	106.2	106.08	106.94	106.22	107.47	105.04	106.81	107	107.34	105.19	106.04	106.94	106.4	106.72	106.73	106.44	107.92	106.05	107.12	105.62	106.4	106.78	106.11	106.99	106.93	107.33	106.53	105.07	105.92
107.8	108.25	107.63	108	107.26	108.8	108.9	107.45	108.6	108.61	108.71	107.57	107.18	108.96	107.83	108.72	108.02	107.12	108.2	107.62	110.09	107.62	108.07	108.38	109.04	108.13	107.2	107.33	107.33	107.87	108.75	108.05	108.87	108.23	107.59	107.81	108.6	108.56	106.94	105.98	106.98	109.07	109.31	109.56	108.89	109.82	108.67	107.69	108.28	107.99
97.861	96.272	97.471	98.215	98.224	97.443	97.967	97.012	99.436	97.969	97.522	97.291	98.323	97.37	98.622	99.219	96.843	96.939	98.791	99.027	97.683	97.603	98.855	98.198	99.211	98.579	96.79	98.718	97.573	97.694	97.417	98.276	97.417	98.931	99.887	98.915	95.939	99.22	98.154	98.946	99.089	96.971	97.658	96.628	98.175	97.572	97.663	97.065	97.827	97.437
108.84	106.9	107.83	106.55	109.65	108.85	109.47	109.45	107.96	108.06	108.34	108.99	107.32	108.83	109.68	109.57	108.77	108.85	107.63	107.84	108.23	108.58	107.26	108.41	108.22	107.43	108.25	107.11	108.14	108.55	107.53	107.73	108.5	108.28	108.43	107.89	108.2	110.06	107	107.74	109.69	107.91	107.58	108.07	108.64	108.41	109.3	107.94	107.87	107.97
106.95	106.88	105.58	105.72	106.62	104.45	105.26	104.94	104.82	105.32	106.82	106.81	106.37	106.22	103.86	105.64	106.28	105.61	105.33	105.35	106.26	105.34	106.52	104.67	104.02	106.38	106.01	106.65	104.82	105.08	104.41	104.87	106.85	106.27	106.35	105.25	106.56	104.5	106.98	105.93	105.51	106.43	105.1	105.74	105.31	106.44	103.98	106.38	105.1	106.42
97.666	99.112	98.505	97.563	98.51	96.624	98.128	99.047	99.24	98.99	97.767	97.693	98.882	98.523	97.97	99.204	99.414	99.915	97.524	96.706	99.762	99.232	98.498	99.722	98.477	100.01	98.016	98.541	98.462	98.644	97.506	98.835	98.927	99.933	97.959	99.447	98.511	98.171	99.182	98.272	100.1	99.336	99.068	98.69	99.348	99.073	98.319	98.525	99.531	100.52
111.3	110.45	111.62	110.66	111.14	110.45	111.71	110.69	111.18	111.39	111.62	110.14	109.81	110.47	109.7	109.27	110.88	110.22	111.86	109.98	110.72	109.43	110.72	110.08	109.42	110.91	109.99	110.19	108.39	109.95	109.87	109.73	110.5	111.78	111.71	111.19	111.26	109.66	109.96	109.65	111.34	109.52	111.09	108.97	111.96	110.69	109.07	110.63	109.41	110.84
107.5	109.57	107.77	108.43	109.07	106.67	106.73	107.81	108.44	107.26	108.46	109.27	108.37	106.17	108.34	107.22	108.61	109.86	107.41	107.7	107.05	107.44	107.64	108.52	107.96	106.87	109.4	108.83	107.57	108.29	108.94	107.74	106.65	107.59	107.96	108.2	107.35	107.58	106.81	107.23	107.8	106.02	106.69	107.05	108.07	107.46	108.96	106.75	106.5	108.22
105.65	106.2	107	105.87	104.84	106.44	105.93	105.29	105.77	105.98	105.56	105.48	104.81	106.37	105.43	106.39	105.33	107.27	104.99	104.26	105.83	105.98	105.77	105.89	105.05	106.4	106.77	106.54	106.48	105.04	105.33	103.4	106.61	106.5	105.01	105.01	106.41	105.5	104.3	105.74	106.07	105.47	105.32	104.64	103.66	103.53	104.94	105.02	106.18	104.21
106.66	108.72	108.36	107.26	108.27	107.59	106.88	107.49	107.09	107.19	108.6	108.95	107.21	108.77	107.99	108.09	108.74	106.3	107.57	108.6	108.34	107.31	108.73	107.74	108.54	107.02	105.33	108.62	105.24	109.59	109.23	107.43	107.53	107.9	107.72	106.32	108.67	107.63	106.6	107.29	106.85	108.98	107.34	107.48	108.17	108.36	107.54	107.61	108.64	109.98
108.3	107.32	106.89	106.8	108.24	108.7	108.86	107.62	107.22	107.91	106.93	106.9	107.67	106.73	107.75	106.27	107.96	107.68	107.17	107.89	107.98	108.26	108.18	107.61	108.64	108.54	108.23	107.6	107.54	107.71	109.22	107.53	107.09	108.18	106.89	109	108.7	107.41	106.77	106.82	108.11	108.8	108.42	106.32	108.63	109.36	107.75	109.66	107.32	106.87
106.3	105.31	107.11	105.95	107.06	107.12	104.72	106.18	105.64	104.91	106.15	106.57	105.31	106.08	106.84	105.37	106.23	106.59	107.86	106.81	107.1	104.49	106.4	104.91	104.81	106.25	105.45	105.24	105.53	105.65	105.22	106.34	103.72	105.2	106.27	105.24	105.41	104.93	105.36	106.48	105.92	105.97	105.12	105.22	106.2	106.05	103.81	105.93	104.82	105.64
98.532	96.505	97.066	97.541	97.419	97.364	97.156	97.167	98.718	99.333	98.009	98.995	97.659	97.163	97.924	99.159	98.32	97.939	100.79	97.147	97.999	99.176	99.662	98.632	97.876	97.318	98.665	97.722	97.423	97.157	98.034	96.121	97.875	97.335	97.878	99	96.237	99.42	97.933	98.232	98.195	96.861	97.197	96.989	99.792	99.18	97.371	98.268	98.006	96.785
104.84	106.04	105.81	105.41	106.22	106.29	106.54	107.49	105.17	106.15	106.33	104.44	104.46	105.46	104.42	105	105.52	105.22	107.38	106.66	104.82	104.33	105.65	105.43	105.21	105.42	105.61	105.24	104.77	104.34	104.48	104.68	105.89	105.31	106.28	104.55	105.81	105.4	105.44	106.19	105.88	105.68	104.47	105.84	106.97	106.46	103.74	105.03	106.18	105.68
109.08	109.82	108.08	107.45	107.58	107.21	109.6	107.43	107.21	107.9	107.79	108.73	107.47	109	107.15	109.85	109.13	109.67	107.7	108.23	106.48	108.21	108.41	107.63	107.68	107.82	108.58	110.2	108.34	108.87	108.27	107.44	107.28	107.68	107.39	108.26	109.23	108.31	107.91	108.56	108.29	107.08	106.32	107.8	108.5	108.51	108.18	108.85	107.99	107.61
106.99	108.53	108.8	105.48	107.75	107.26	108.13	107.2	107.1	107.49	107.82	108.69	107.1	109.12	108.59	107.52	107.76	108.69	106.5	107.36	107.86	108.28	108.17	108.17	108.05	108.95	107.85	108.11	108.16	107.12	106.62	108.58	107.45	108.89	107.07	108.44	107.52	108.43	108.38	109.69	108.32	106.95	108.16	108.36	108.24	108.82	107.12	107.57	108.11	109.32
109.6	108.5	108.66	106.53	107.85	107.49	107.48	107.07	107.11	106.57	107.53	108.43	109.1	109.29	109.2	108.65	106.8	108.47	108.88	106.81	106.56	106.85	107.36	108.34	108.82	106	108.97	107.57	106.84	107.17	109.74	108.77	106.61	108.05	106.85	107.49	108.3	110.34	106.97	106.86	108.36	107.95	106.88	107.42	107.11	108.75	106.66	108.65	108.09	107.26
108.17	105.33	107.49	107.68	105.84	106.98	106.33	106.21	105.47	107.77	108.21	106.41	105.61	105.61	104.92	106.42	106.53	106.93	106.27	106.69	105.83	106.83	107.51	107.83	105.39	104.95	106.99	104.92	106.07	107.41	108.01	107.06	107.6	104.7	103.43	106.33	105.19	104.61	107.8	105.52	105.2	107.87	107.18	104.98	106.75	108.18	105.62	105.95	106.85	106.96
108.31	108.21	107.19	107.69	110.85	107.04	108.77	109.79	108.05	109.6	106.12	109.61	107.96	107.49	110.03	109.72	109.44	108.35	108.66	108.6	108.59	108.14	109.11	109.16	107.33	109.53	107.88	109.01	107.98	107.44	108.86	106.45	108.46	109.05	107.26	108.47	107.38	108.08	104.9	107.72	111.07	107.95	107.37	108.42	108.35	107.75	108.21	106.26	108.03	108.47
107.11	106.41	105.45	106.53	104.84	106.77	106.36	106.39	105.86	108.11	106.8	105.97	105.55	107.7	107.51	106.4	106.98	107.51	106.27	105.8	106.97	107.1	106.09	106.83	106.14	106.38	107.45	106.07	105.81	107.7	105.61	103.9	106.75	105.83	106.88	106.98	105.73	105.77	107.16	106.43	106.18	106.16	106.39	108.99	106.39	108.15	106.76	106.33	106.97	105.83
98.313	97.242	97.853	99.969	98.201	96.347	97.514	97.749	98.525	98.524	98.216	99.058	97.497	98.591	98.246	96.869	98.126	98.492	100.11	98.556	98.83	99	99.76	98.972	99.308	97.256	96.859	98.356	96.099	99.162	99.747	99.586	98.584	96.927	96.139	97.695	98.785	98.137	97.368	95.965	98.141	99.066	98.196	98.441	99.337	96.909	99.115	98.138	96.822	97.757
106.23	104.85	107.83	107.08	106.57	107.6	105.45	107	107.13	107.15	106.19	107.93	106.38	107.23	107.18	105.79	106.8	107.71	107.28	107.1	107.75	105.79	104.87	106.62	105.69	105.82	108.07	106.9	106.5	107.06	105.12	106.53	105.73	106.25	105.59	105.87	105.36	107.44	105.94	107.08	106.38	106.42	106.33	106.66	107.74	107.53	105.31	108.23	106.38	105.46
105.87	106.41	106.33	106.81	106.36	106.58	106.07	106.03	106.75	107.05	105.92	105.05	105.33	106.02	106.9	104.67	104.83	105.35	104.84	105.16	106.13	105.78	105.64	105.61	104.53	105.31	105.81	104.42	105.11	105.48	105.91	105.85	105.11	105.26	105.13	106.01	103.65	105.32	106.78	105.55	106.4	107.62	105.46	104.79	104.49	104.7	104.12	103.22	105.31	105.72
106.28	105.97	106.12	104.26	105.45	103.93	105.13	106.11	106.14	106.22	106.52	106.51	107.01	107.21	104.62	106.17	106.52	107.98	105.74	106.58	105.58	107.31	106.08	104.68	105.07	105.27	107.01	107.03	106.05	106.18	105.09	106.72	105.33	105.27	104.94	106.23	106.32	105.94	106.12	105.05	105.27	105.71	106.19	106.11	105.66	105.72	105.57	105.13	106.2	105.56
106.17	106.04	105.87	107.56	105.59	105.4	105.35	106.03	105.65	104.3	104.78	106.39	106.55	104.97	105.4	105.69	107.19	104.92	107.4	105.66	104.88	107.31	106.86	105.17	104.16	106.45	105.8	104.53	106.02	106.19	106.84	104.68	104.62	107.08	105.8	105.83	104.25	106.75	105.51	105.02	105.96	106.66	105.61	105.96	105.24	105.49	105.97	105.53	104.53	104.76
104.98	105.67	104.43	105.48	105	105.93	106.65	103.46	105.81	106.13	105.24	106.06	104.05	104.24	106.16	106.19	105.54	107.2	105.33	106.66	104.77	106.52	106.55	106.2	105.46	106.18	105.34	107.38	104.44	106.2	105.48	104.89	106.26	104.66	106.1	105.83	105.75	105.61	105.86	107.1	106.02	104.73	105.56	105.34	106.04	104.49	105.42	104.96	105.92	106.12
100.75	101.01	101.43	100.51	100.52	102.26	102.09	101.26	100.58	99.949	102.63	100.32	101.48	100.51	100.87	101.54	101.57	100.65	99.337	101.68	102.06	102.02	102.35	101.06	100.44	99.365	100.74	102	101.45	101.13	100.09	99.196	102.33	99.437	99.529	100.07	99.687	102.38	99.795	100.66	102.52	100.68	102.31	99.041	99.409	100.87	101.61	101.61	100.88	100.78
108.03	108.43	109.24	108.66	108.86	108.35	110.35	108.16	109.74	107.84	108.52	107.07	108.54	108.05	108.4	107.29	109.25	107.7	108.28	109.8	109.41	108.82	108.53	109.54	109.6	108.54	108.24	108.21	108.79	109.68	108.96	108.25	108.48	108.07	109.19	109	106.61	109.52	109.41	109.8	107.52	108.23	108.86	110.91	108.65	108.42	107.61	107.52	107.56	107.44
100.82	101.45	101.86	99.615	100.67	99.425	99.252	99.428	101	101.13	99.103	99.674	100.55	100.5	100.92	101.02	99.772	99.816	100.34	100.63	99.645	100.83	99.294	99.801	100.04	101.83	100.25	100.06	100.86	100.53	100.11	100.63	99.478	99.905	99.914	99.975	100.46	100.58	100.55	98.37	100.02	99.301	99.441	101.06	100.47	101.25	100.85	100.77	100.25	101.59
104.77	105.43	105.62	105.86	105.47	105.23	105.51	107.29	104.84	105.25	105.38	104.3	105.87	106.21	105.65	105.54	103.95	105.87	104.57	104.93	105.47	106.49	105.72	105.27	105.61	105.45	105.88	106.09	106.35	105.71	105.74	105.4	104.68	106.27	105.45	104.01	105.84	107.29	105.18	104.9	106.58	106.05	105.22	106.9	103.94	105.8	106.13	104.46	106.18	106.34
108.13	107.33	109.29	108.54	109.42	108.84	107.78	108.5	108.88	109.3	108.84	107.44	105.74	108.27	110	107.8	108.19	109.76	109.1	108.45	108.74	106.45	108.51	108.15	108.61	108.34	108.16	109.03	109.02	108.66	109.74	109.91	107.23	107.89	109.88	108.16	108.53	108.63	108.09	109.52	109	108.88	108.69	108.12	108.78	107.87	106.16	109.26	108.22	109.72
98.946	98.991	96.626	96.653	97.947	97.597	98.456	96.02	99.055	96.407	98.787	98.738	98.461	98.557	98.368	98.008	98.88	97.607	97.339	97.142	98.169	97.824	98.49	98.561	99.536	97.085	97.932	98.68	98.492	96.985	98.454	98.148	96.854	97.214	98.279	97.094	98.789	98.518	99.167	97.941	98.014	97.096	99.27	98.102	97.251	97.29	99.042	99.49	96.952	99.959
97.161	97.765	97.385	98.493	97.718	97.762	96.902	98.957	97.699	98.227	98.395	98.444	97.485	98.098	98.242	97.262	97.561	98.103	96.779	98.852	97.203	98.868	97.911	97.371	98.46	98.453	97.663	98.989	97.825	98.287	97.465	97.234	99.159	97.903	97.333	97.9	97.712	99.34	99.549	97.364	97.488	97.778	99.001	97.952	98.16	97.69	99.228	99.204	97.55	99.434
105.87	107.96	106.06	108.92	107.56	107.59	108.17	107.62	108.25	109	106.9	107.72	107.93	108.27	107.9	107.11	107.09	106.31	106.63	108.98	107.19	107.7	108.15	108.85	107.78	108.16	107.1	106.29	107.74	108.02	108.67	109.1	107.59	107.3	109.68	107.56	106.95	106.94	108.11	107.7	107.34	107.27	107.71	106.51	106.71	107.4	109.2	108	106.61	108.4
109.41	109.14	111.27	109.07	108.48	109.63	109.68	109.85	109.72	111.55	109.91	109.37	110.14	110.2	109.93	109.62	111.32	111.36	110.83	110.4	109.29	111.22	110.79	111.41	110.16	110.08	108.68	108.74	109.83	110.55	110.67	109.89	111.2	110.94	111.09	110.84	110.78	109.43	110.66	109.93	110.35	111.11	110.61	111.44	110.36	111.93	111.21	111.24	109.82	110.99
108.31	106.49	107.55	108.16	108.75	106.87	108.19	107.43	106.9	106.36	107.49	107.58	106.78	108.01	109.01	108.01	107.45	108.62	107.04	108.8	107.76	106.92	108.68	107.52	107.18	105.16	106.87	107.67	108.32	108.82	107.6	107.04	107.7	108.09	107.56	109.43	105.82	109.13	107.5	108.02	108.34	107.7	106.5	108.81	108.94	105.83	107.81	107.25	108.68	107.61
100.64	100.18	101	101.25	100	101.09	100.09	100.57	101.32	99.653	100.12	99.198	100.4	100.52	100.32	100.91	101.38	99.79	99.759	100.34	101.27	99.761	100.91	100.88	101.11	100.81	100.1	100.85	99.885	101.8	100.41	100.94	100.54	99.638	100.93	101.29	100.69	101.09	99.169	100.87	101.94	101.11	98.168	100.73	101.66	99.282	100.28	101.4	100.51	101.7
107.83	110.28	107.21	108.19	109.85	107.81	107.69	107.19	106.99	108.5	106.59	108.35	109.95	108.89	109.35	108.07	108.06	106.75	107.43	107.66	108.81	108.1	109.88	109.12	107.9	106.9	107.36	108.37	110.1	108.84	108.46	108.23	107.37	108.12	108.41	108.64	106.75	108.17	108.15	109.98	106.97	108	108.05	106.71	107.17	107.6	108.36	106.77	107.71	108.4
104.68	104.31	105.93	105.28	104.73	105.2	106.32	103.91	104.92	107.4	107.21	105.36	105.29	105.43	106.54	105.63	103.64	106.62	105.47	106.21	106.25	105.23	106.82	105	107.03	106.53	105.92	104.65	106.15	105.21	105.53	104.82	104.87	106.71	105.17	104.9	107.19	106.96	106.55	105.88	104.19	104.92	105.09	106.89	104.69	105.73	105.94	105.14	105.85	105.01
97.023	98.787	98.452	98.114	99.283	98.385	97.72	98.891	99.719	98.39	99.074	99.758	98.781	98.952	99.696	99.549	97.882	98.442	101.18	97.738	98.892	99.396	98.34	98.267	98.562	99.08	98.132	98.412	100.09	98.223	98.733	98.632	97.951	99.833	98.801	98.953	97.775	99.375	99.432	98.573	98.802	98.666	99.006	96.51	96.627	98.717	98.473	100.08	99.383	98.604
107.62	108.41	107.82	110.08	106.99	109.55	108.48	107.78	108.04	109.35	109.49	109.33	107.17	109.62	108.6	106.53	109.26	107.48	107.84	108.19	108.01	108	109	108.83	108.84	107.68	109.13	108.17	109.98	108.89	110.4	107.14	106.64	108.7	106.88	109.26	108.75	109.52	107.72	108.86	106.86	108.27	109.28	110.6	108.71	108.39	106.6	108.65	109.69	109.68
105.37	105.75	105.27	105	105.57	104.53	103.82	106.57	105.55	105.3	105.13	104.23	104.97	107.57	103.84	104.61	105.69	104.85	105.89	105.85	105.54	106.73	105.18	104.26	105.21	104.92	106.89	105.78	104.44	104.29	107.45	103.87	106.57	106.31	106.24	106	106.63	104.59	105.85	105.07	106.66	106.18	106.04	106.3	106.86	105.19	104.12	105.6	105.37	105.9
105.21	104.97	106.12	106.64	106.95	106.25	106.44	106.15	106.18	104.49	104.5	107.05	105.73	106	105.59	105.5	106.44	106.28	106.11	106.38	107.27	106.31	106.46	105.14	107.54	106.94	106.6	104.43	105.91	107.67	105.72	105.72	105.4	106.58	107.2	105.26	105.31	107.33	105.95	104.81	105.43	105.85	106.41	106.65	104.86	105.88	106.56	107.52	106.36	106.43
99.984	98.517	98.243	98.775	98.855	98.49	98.123	100.33	99.303	97.494	99.131	98.156	98.148	99.03	100.16	98.045	99.533	98.114	98.177	98.9	100.43	98.768	96.611	101.07	99.694	99.02	98.237	98.292	98.538	100.98	99.484	99.076	98.468	99.769	99.109	99.813	99.204	100.03	99.118	98.897	98.476	99.985	98.956	99.577	98.814	99.175	99.558	98.236	98.297	99.348
108.47	109.65	107.64	107.87	109.09	108.42	109.93	107.82	108.17	107.94	107.83	108.38	109.07	109.67	106.92	108.1	107.92	107.32	108.93	108.49	109.81	110.74	109.63	109.39	109.05	108.12	108.81	108.45	108.67	108.01	107.58	107.06	107.77	109.08	106.57	108.97	108.83	109.69	108.61	109.23	108.29	108.19	107.68	107.84	108.09	109.3	108.06	108.86	107.84	108.36
106.78	105.09	105.43	105.98	104.71	105.14	105.34	104.03	106.05	107.35	105.03	105.79	105.26	106.46	106.84	106.28	105.34	104.94	105.23	107.62	107.07	106.59	106.4	106.69	105.75	105.96	105.1	107.01	107.09	106.6	105.11	105.87	105.05	106.33	106.07	105.63	105.02	106.69	107.25	104.95	107.21	105.47	105.19	105.91	104.81	106.08	106.18	105.16	106.25	105.59
105.56	105.13	106.06	106.43	107.07	106.98	105.89	107.82	106.89	107.65	107.14	106.39	105.22	106.52	106.83	106.47	106.78	105.89	105.95	106.72	106.49	105.74	105.87	105.09	106.95	106.86	106.92	107.34	105.61	105.5	104.6	106.04	106.97	106.99	105.23	106.12	106.71	108.35	105.55	105.31	106.49	106.53	107.41	105.87	106.73	106.78	106.14	106.57	104.72	105.53
109.32	110.93	106.36	107.48	108.67	108.77	107.51	108.27	108.56	107.58	106.78	108.45	106.95	108.73	108.36	107.27	108.17	107.53	109.1	108.08	108.41	109.12	107.95	106.94	107.77	108.7	107.16	107.23	107.29	108.58	108.83	107.75	107.71	108.28	108.05	107.13	105.7	108.44	108.46	105.8	108.18	108.16	108.15	108.77	107.94	106.47	108.49	107.22	107.13	107.76
108.2	106.87	105.99	105.59	106.54	106.66	106.43	106.98	106.63	107.65	105.05	105.78	106.8	105.01	105.37	107.53	104.51	106.37	108.4	106.61	107.34	103.61	106.4	106.01	107.28	106.47	105.25	106.62	106.5	107.42	105.51	107.31	105.92	105.52	105.98	107.29	107.42	107.63	105.47	107.41	105.72	106.76	106.5	105.89	108.91	107.55	107.26	105.68	106.44	106.91
103.05	100.59	100.57	101.3	100.41	101.68	100.32	101.76	101	101.86	101.13	101.29	101.68	100.47	100.16	102.22	102.55	100.22	101.13	99.884	100.22	100.37	100.4	99.871	99.811	101.38	100.86	100.15	100.77	100.33	100.46	100.6	100.42	100.33	102.34	102.18	102.03	101.47	100.96	101.07	101.07	101.43	102.33	100.76	101.17	100.54	100.74	102.39	98.646	100.94
107.18	107.54	107.41	107.76	106.14	106.11	105.67	106.57	106.57	103.45	107.88	106.73	106.95	106.45	105.95	106.71	107.22	107.72	104.51	107.52	106.97	106.21	104.87	106.23	106.98	106.05	107.29	106.47	106.16	107.16	104.95	106.37	106.39	107.61	107.61	107.95	106.91	106.38	105.69	107.01	106.05	106.91	107.1	106.19	108.01	106.3	108.05	105.63	106.58	108.14
106.23	107.85	106.09	108.46	107.7	105.97	106.58	106.92	105.47	107.55	104.66	106.34	105.8	105.38	106.68	106.19	105.44	107.43	106.59	105.91	106.39	105.41	106.11	105.81	105.94	106.18	105.76	106.06	105.57	106.43	106.92	104.63	107.14	108.1	105.71	106.81	104.12	106.02	107.46	106.06	106.81	105.99	106.78	105.2	107.04	107.17	107.36	105.94	106.61	107.43
99.791	100.81	101.61	100.5	100.47	100.21	99.601	100.42	99.7	99.21	99.783	100.32	102.03	99.082	100.03	100.36	100.26	102.21	99.307	98.59	100.26	99.691	101	100.04	100.21	101.75	100.26	99.815	101.65	98.505	100.29	100.09	98.567	100.1	100.79	99.991	100.03	99.527	98.2	100.97	100.29	100.2	98.1	99.85	98.963	101.29	101.1	99.619	100.31	99.371
101.8	101.2	103.39	103.73	103.88	102.75	101.93	101.07	103.29	101.77	102.27	101.76	102.68	102.86	101.49	103.03	103.48	102.66	101.63	103.8	103.23	102.89	103.59	104	102.15	101.98	103.33	102.4	102.86	103.59	102.86	103.13	101.98	102.98	102.65	103.53	100.76	102.14	102.1	102.12	103	102.87	103.2	101.06	102.33	101.76	102.83	102.83	103.29	104.26
107.7	107.85	108.53	107.07	108.43	107.2	107.68	107.34	108.16	107.33	106.13	107.78	108.33	109.19	106.58	106.83	108.19	108.3	108.56	106.95	106.02	107.07	107.01	107.34	109.01	107.39	106.64	107.64	106.78	107.35	108.86	107.37	108.87	107.79	108.22	109.65	105.86	107.23	107.5	106.84	106.75	107.9	106.72	108.93	108.03	107.35	106.67	108.88	108.49	107.43
107.91	106.55	107.22	105.44	106	106.92	107.74	105.76	105	105.27	106.97	104.45	105.65	107.6	108.07	105.37	108.25	107.25	108.31	106.37	106.51	105.75	108.35	106.49	105.98	106.34	105.19	104.62	107.03	107.2	106.77	106.56	106.43	105.18	107.12	107.27	107.42	107.32	107.18	106.91	107.67	106.6	106.85	106.09	105.77	105.78	107.11	106.43	106.65	105.64
107.9	108.05	107.11	107.21	106.9	107.35	108.34	110.36	108.43	107.99	107.07	108.12	108.26	108.13	108.27	109.13	107.72	108.03	108.07	109.66	108.33	109.16	109.8	109.13	108.35	107.8	108.08	108.49	106.26	108.63	107.62	107.74	108.89	107.33	109.77	108.62	109.18	109.77	105.81	108.52	108.45	107.6	107.94	107.84	107.92	107.94	107.33	107.57	107.82	107.97
106.49	106.87	106.69	107.16	104.01	106.14	106.56	106.45	106.02	106	106.52	105.44	107.73	106.07	106.31	108.35	107.66	105.53	106.68	105.59	108.07	106.18	107.27	104.98	107.2	107.39	106.12	104.94	105.94	104.95	106.26	107.47	106.26	106.76	105.45	105.96	106.02	105.72	107.21	105.92	105.94	106.32	106.32	105.19	106.75	106.8	107.93	106.93	105.82	105.26
101.89	102.79	103.03	102.57	101.88	102.73	104.81	102.68	102.1	102.46	101.94	105.21	102.72	101.82	102.52	103.42	102.51	102.28	102.26	102.24	103.76	103.44	102.19	102.62	104.41	102.06	101.92	102.57	101.71	102.35	103.15	102.5	101.73	103.29	104.28	103.29	102.57	104.7	103.43	103.31	102.36	103.39	102.5	101.46	102.93	103.46	102.37	102.43	102.73	103.08
105.33	105.44	104.38	106.67	104.8	104.95	106.06	105.35	103.95	105.5	105.18	106.17	105.36	105.25	105.57	105.26	105.43	105.18	104.52	105.22	105.06	106.35	106.24	106.77	105.27	105.79	106.22	104.42	104.89	104.39	106.02	105.21	106.07	103.72	106.58	105.87	106.94	105.61	105.15	105.38	106.27	106.67	105.69	106.45	106.8	104.82	107.12	106.71	104.71	106.1
105.71	106.47	105.05	106.45	106	104.99	105.25	104.38	106.09	104.75	105.24	105.28	106.97	103.91	105.93	107.12	106.66	105.84	104.95	104.75	105.42	106.1	105.66	105.07	105.96	105.21	105.8	106.01	104.19	105.74	105	104.7	105.11	105.09	106.02	105.32	104.82	105.56	105.21	107	106.12	104.7	106.76	103.75	103.74	105.83	104.98	106.86	105.06	104.68
105.2	105.36	105.15	105.97	105.84	106.48	106.14	105.32	105.45	106.04	105.71	107.12	105.49	104.89	107.14	105.9	105.21	105.45	105.3	104.06	105.36	104.21	104.94	105.43	106.02	104.5	107.48	105.77	104.35	105.88	106.49	105.43	105.12	104.71	105.18	106.41	105.28	105.38	106.2	105.25	105.19	105.2	105.77	104.4	104.34	105.87	106.69	103.78	106.32	106.37
104.05	103.65	101.62	102.24	102.22	103.64	102.91	101.3	102.83	103.22	102.43	103.18	102.39	102.02	102.38	102.6	103.34	103.02	102.82	102.55	101.39	103.81	103.46	103.94	103.59	103.44	102.32	103.28	103.07	103.07	103.4	103.53	102.12	104.07	103.02	101.18	101.76	103.27	103.86	102.63	101.76	102.91	103.44	104.31	102.22	101.68	103.95	103.76	102.29	103.17
98.385	98.301	98.246	100.55	100.11	99.972	97.913	98.776	98.346	99.834	99.842	99.335	97.896	98.439	98.617	98.389	99.759	100.62	98.638	98.981	99.105	98.073	99.906	98.521	98.21	98.58	97.967	99.927	99.672	98.006	97.925	99.652	98.884	98.889	99.456	97.792	98.913	99.318	99.353	98.373	97.771	98.682	98.333	98.197	98.886	98.627	98.344	99.271	98.166	98.704
99.281	99.726	98.548	97.284	98.875	99.054	98.996	98.266	97.942	99.741	97.737	99.172	100.45	98.305	97.94	98.377	97.746	99.119	97.088	96.851	98.9	97.677	96.825	98.959	97.528	98.473	99.109	96.826	97.444	98.633	98.003	98.008	99.749	97.166	98.972	97.895	97.858	97.11	97.926	96.827	97.57	98.428	96.608	96.955	96.626	97.304	96.797	99.04	96.656	97.412
107.87	108.94	110.63	109.83	110.07	109.39	107.08	108.64	109.05	109.13	109.02	106.54	107.45	107.71	108.71	107.49	108.75	109.71	110.38	107.3	108.96	108.41	107.75	107.39	107.63	109	108.67	107.28	106.86	108.48	107.66	107.57	107.19	108.76	108.16	106.89	108.14	106.9	105.91	106.06	107.92	109.3	108.76	108.36	109.12	108.33	107.31	108.58	108.1	109.49
107.92	106.75	107.43	107.62	108.4	107.64	106.77	108.35	106.69	107.6	108.65	107.31	108.61	107.53	107.4	107.02	107.84	107.83	109.29	108.33	107.49	108.78	107.77	106.74	107.43	106.91	108.72	106.71	107.88	107.27	108.14	107.43	106.93	108.79	106.63	106.4	108.02	108	106.87	105.43	107.79	107.53	108.83	107.17	108.62	107.13	108.26	108.66	107.07	108.21
106.82	105.59	106.57	108.08	106.24	105.78	105.56	107.4	105.36	105.95	105.51	104.95	106.39	106.69	104.9	106.55	107.73	106.48	106.73	105.21	106.78	105.84	107.23	105.09	106.56	103.99	106.86	107.13	107.19	106.58	106.37	106.24	106.35	106.24	107.85	107.23	106.61	106.81	105.87	105.11	106.33	107.92	106.27	105.72	106.11	105.98	106.7	105.29	106.77	105.85
109.23	107.22	111.42	107.66	109.39	108.58	107.72	106.97	108.29	107.58	108.15	107.51	108.81	107.59	108.44	108.98	108	109.33	107.76	108.23	108.34	109.41	109.16	110.03	107.67	109.05	107.94	108.49	108.07	108.12	109.59	108.22	108.32	108.19	109.62	109.5	108.36	107.9	108.76	106.51	107.48	107.91	108.09	109.09	108.62	108	107.78	107.89	107.84	108.88
106.78	108.67	107.45	107.13	105.74	106.6	106.75	108.45	108.12	109.8	107.55	107.61	108.37	110.05	109.01	106.79	106.93	107.93	108.7	108.16	108.58	108.07	107.15	107.78	108.07	107.8	107.63	109.67	107.24	108.33	108.41	107.74	106.23	107.99	107.99	108.65	107.45	106.13	108.02	106.91	109.05	107.52	109.71	106.78	107.03	111.03	108.25	106.91	107.01	107.64
105.59	106.98	105.08	106.1	103.55	106.26	105.44	107	103.97	105.55	104.62	103.64	105.82	106.64	106.09	107.03	104.18	103.34	104.97	106.15	105.41	104.04	103.6	105.51	105.99	105.49	106.07	106.25	106.22	104.99	106.38	106.04	104.56	105.97	104.92	105.8	105.31	105.32	105.29	104.96	105.61	105.58	104.54	105.23	105.81	104.95	105.26	105.18	106.64	104.02
108.68	110.35	107.56	107.96	108.82	108.05	108.09	108.69	107.33	107.83	107.8	108.43	108.66	108.42	108.9	109.52	108.68	108.73	110.37	108.2	106.85	109.76	106.04	108.69	107.6	108.66	106.98	107.88	109.48	108.62	107.61	108.05	107.24	107.47	108.88	108.29	108.08	109.35	107.9	107.51	108.12	107.74	107.9	108.34	106.71	109.39	107.42	106.42	108.06	107.02
108.27	107.32	105.49	107.52	106.48	108.14	106.42	107.98	105.46	107.65	106.39	105.24	104.64	105.44	108.58	106.95	107	105.85	108.09	106.91	106.23	106.63	106.5	105.92	107.67	107.3	105.21	107.96	105.83	106.1	105.57	106.86	106.17	105.49	105.35	105.66	104.64	107.09	105.64	105.03	107.15	106.21	106.25	106.86	106.86	105.61	106.43	107.81	107.54	106.16
105.93	107.25	106.87	106.31	106.55	107.23	104.61	106.21	107.08	106.8	105.15	105.59	108.33	106.13	105.3	105.88	106.98	106.32	105.82	106.55	106.39	105.43	105.77	106.58	105.95	107.46	107.71	106.77	107.1	106.51	107.01	106.33	105.5	108.65	106.28	107.64	106.54	105.64	106.74	106.79	108.46	105.81	106.09	106.1	106.21	105.14	107.13	105.59	107.16	106.83
105.71	106.63	106.39	104.92	105.24	104.01	106.47	105.12	104.64	106.67	104.87	104.46	105.74	104.43	106.32	106.1	104.16	105.66	104.99	105.47	104.95	105.59	105.48	105.88	106.23	107.3	106.39	107.17	105.72	106.73	105.21	106.67	104.86	105.61	104.64	105.31	107.33	105	104.44	105.45	107.01	104.91	107.06	106.05	106.5	105.74	105.1	105.74	105.77	105.81
108.9	108.41	108.88	108.42	108.69	107.65	107.74	107.06	108.61	109.02	109.83	107.68	107.21	108.3	108.41	106.56	107.67	108.63	108.45	109.43	108.78	109.71	107.17	107.8	107.42	108.16	108.84	108.44	106.82	107.58	108.11	108.94	108.28	107.14	107.43	107.69	107.79	109.03	108.52	108.67	109.01	108.73	107.85	107.45	108.44	107.86	106.48	108.64	107.24	108.14
105.86	107.39	105.85	105.55	107.51	104.06	104.8	105.23	105.89	104.64	106.77	105.65	105.12	104.7	106.59	105.48	104.45	105.95	104.62	104.96	103.35	106.29	104.76	106.01	105.86	106.75	104.93	104.21	104.41	105.3	104.85	105.62	106.14	105.83	105.24	104.88	105.14	105.97	105.24	105.47	105.06	106.81	105.54	105.62	106.72	106.83	105.96	105.63	106.18	105.28
106.78	106.73	106.66	105.12	105.99	105.42	105.74	104.25	105.69	106.44	104.79	106.87	105.25	105.11	104.98	105.56	106.16	105.67	106.46	105.42	106.5	103.88	106.32	106.9	104.45	105.22	105.01	106.24	106.87	105.4	105.8	105.81	106.61	105.87	105.26	104.99	105.67	106.74	105.64	106.57	106.01	104.73	105.15	106.7	103.9	106.53	105.96	105.08	105.97	106.24
107.39	108.63	107.91	108.21	106.76	109.29	109.11	107.04	108.2	106.26	107.45	108.98	107.16	109.2	107.83	106	109.03	107.41	109.39	107.6	107.04	107.26	105.6	107.19	107.81	107.32	107.53	106.36	108.14	108.1	107.1	108.24	107.78	108.27	106.99	107.45	107.5	107.79	107.7	108.53	108.1	108.93	108.02	108.48	106.72	108.19	107.5	109.73	107.96	108.32
100.26	101.92	100.9	100.21	101.28	101.14	99.889	99.761	99.715	101.19	101.92	100.2	100.89	100.63	100.68	100.7	100.58	101.12	99.399	98.548	100.22	100.28	99.151	99.971	99.438	101.09	100.09	99.397	99.586	98.407	101.01	99.693	100.37	101.76	100.88	99.169	100.09	101.01	100.32	100.58	100.34	101.21	99.789	100.86	99.673	99.636	99.865	102.57	99.447	100.19
98.204	99.153	97.489	98.868	97.422	97.841	97.863	98.812	98.142	99.853	97.382	99.995	98.066	98.454	97.912	97.837	98.798	96.957	100.23	98.392	99.23	99.226	98.359	98.255	98.692	97.256	97.551	98.344	99.178	97.645	97.703	98.868	98.449	97.783	98.211	99.284	98.916	98.727	98.578	99.47	96.998	97.874	97.817	99.329	98.764	98.211	98.914	99.402	98.369	99.109
107.3	108.74	106.99	108.12	107.21	108.1	108.29	107.4	107.3	107.54	108.66	107.73	106.89	108.94	108.65	108.09	107.84	106.97	106.45	108.25	108.94	108.73	108.49	107.19	107.25	107.86	108.99	106.71	107.4	108.77	107.63	107.47	106.84	108.63	107.75	107.13	106.49	108.6	108.43	106.85	109.05	109	109	107.66	109.02	108.62	107.72	107.88	108.69	107.69
105.88	104.73	106.14	105.1	104.36	105.75	106.39	105.55	106.36	107.02	105.71	107.14	103.45	105.14	106.11	105.38	105.46	104.69	105.94	106.41	107.49	105.97	105.16	105.64	103.98	103.59	105.22	105.79	105.16	105.82	105.54	107.02	106.01	106.41	105.26	104.78	105.82	104.07	104.9	104.31	104.83	106.42	104.64	104.44	106.05	104.6	106.57	106.16	105.79	105.8
108.45	107.96	107.29	107.57	107.43	107.6	108.66	109.5	108.26	108.21	107.89	109.77	109.53	109.72	107.75	107.55	109.66	108.06	107.82	109.38	107.51	108.46	106.24	109.14	107.58	107.52	107.27	107.48	109.44	107.79	107.84	107.03	108.42	109.06	108.31	108.49	106.01	108.46	106.74	106.83	107.98	107.56	108.62	108.16	108.7	107.79	108.29	108.13	109.64	108.92
105.79	106.94	107.08	105.98	107.72	106.31	107.24	105.83	106.52	106.32	104.83	106.55	107.23	106.05	106.92	106.06	107.63	106.71	105.82	106.39	106.22	105.37	107.27	107.21	105.24	105.18	107.21	105.27	107.54	107.52	106.02	106.63	106.61	107.96	106.78	107.78	105.76	107.32	106.08	106.12	104.86	107.61	106.08	107.69	107.18	106.25	106.94	107.52	106.43	107.14
96.363	97.967	97.411	98.604	97.609	98.516	97.64	98.418	98.082	99.269	97.115	98.73	98.143	98.899	99.47	99.095	97.411	98.16	99.414	99.032	98.571	97.816	98.86	97.86	99.351	98.874	99.204	97.963	98.012	97.836	97.13	98.493	98.45	95.953	98.043	98.511	98.32	97.945	98.179	98.074	98.312	98.599	97.035	97.589	97.426	97.212	98.695	99.137	98.425	98.066
110.5	110.6	109.49	109.35	110.05	111.9	109.37	110.26	111.19	111.92	109.35	109.62	111.19	110.66	109.91	111.32	111.91	107.44	109.22	109.01	112.83	110.92	110.82	110.05	110.69	112.01	110.57	111.47	109.73	107.77	110.84	109.63	111.37	110.14	110.5	109.98	110.58	108.89	110.2	111	111.19	110.43	110.56	111.21	110.96	110.37	109.92	110.45	109.66	110.15
108.18	109.87	108.81	109.36	108.01	108.69	109.19	107.6	107.62	108.37	107.4	108.25	108.23	109.82	107.23	108.04	109.48	108.71	108.23	107.77	108.32	108.41	108.69	107.36	110.11	109.19	107.51	108.61	107.1	106.56	108.34	106.93	107.26	107.33	108.15	108.2	109.9	108.77	107.64	106.77	107.65	107.25	109.57	110.02	106.78	107.35	108.08	109.82	109.43	107.83
110.29	107.25	107.5	107.38	107.92	107.96	108.29	109.02	108.19	108.68	107.06	108.41	109.19	107.64	108.99	107.71	108.18	109.88	108.21	107.69	107.83	106.83	109.04	107.93	109.87	108.38	108.66	108.17	108.04	109.7	108.45	108.75	107.95	109.74	109.79	108.1	107.83	107.25	107.4	107.99	107.83	107.95	106.99	108.04	108.45	108.89	110.56	107.83	107.55	108.73
106	105.59	106.99	105.63	106.14	106.06	103.92	105.84	105.14	106.17	105.77	106.03	105.97	106.44	104.29	105.17	106.28	105.31	104.67	104.36	104.62	106.27	104.84	105.23	104.86	106.98	104.6	105.56	105.71	106.22	105.58	105.94	104.64	105.96	106.2	107.12	105.11	107.19	104.83	105.62	105.41	104.46	105.12	104.14	105.86	105.83	105.06	106.17	106.08	106.19
98.821	99.92	97.874	97.854	99.235	101.13	98.91	99.633	98.892	99.316	98.593	98.347	99.475	98.363	98.604	98.205	99.163	99.144	98.801	98.86	97.808	99.035	100.28	99.288	98.672	98.389	99.469	100.02	98.719	99.149	98.267	98.849	100.22	99.06	100.02	100.29	97.264	99.931	99.507	99.974	98.929	97.982	98.867	98.853	98.688	99.862	99.963	96.824	100.06	98.591
105.01	104.8	105.15	104.26	106.09	105.35	105.81	105.64	105.6	106.75	105.3	105.49	104.54	104.9	105.28	107.04	105.03	104.3	106.12	104.64	105.02	106.24	105.42	105.55	107.06	105.83	103.8	104.49	105.39	106.84	106.82	105.83	105.07	106.32	104.49	105.28	105.96	105.3	105.58	107.16	105.78	107.32	105.81	106.04	106.08	105.55	104.9	105.14	105.75	106.24
104.63	105.61	104.31	106.06	106.16	105.78	106.43	107.23	105.69	105.36	105.96	105.77	106.63	105.03	106.34	106.97	106.74	105.49	105.72	105.17	107.45	106.25	106.09	104.62	107.74	105.25	105.3	105.1	106.73	108.34	106.77	105.48	104.94	107.05	107.02	105.81	106.11	104.42	105.08	107.23	105.92	104.95	106.03	106.31	105.18	106.22	106.22	108.16	105.86	106.16
101.61	101.52	101.26	100.1	100.08	99.314	100.23	100.36	99.691	100.02	99.884	100.13	98.021	100.39	100.28	100.27	100.44	99.989	100.79	100.1	100.5	100.82	100.55	98.503	99.101	99.509	99.809	101.28	100.4	100.46	101.17	102.3	100.08	101.28	101.93	101.06	100.1	100.06	101.52	102.25	100.64	99.589	100.19	99.253	102.34	99.498	98.506	99.132	98.213	100.93
106.28	104.98	105.34	105.58	105.83	104.53	106.47	104.88	105.79	105.36	105.72	106.24	104.65	106.89	104.56	107.33	105.34	106.31	106.17	106.46	105.96	105.08	104.99	106.22	105.99	105.6	105.1	106.23	107.45	107.42	106.69	105.25	104.95	105.59	105.27	106.05	107.02	105.82	106.92	107.06	105.25	106.1	105.38	106.96	104.75	105.29	105.57	106.53	105.43	105.41
106.63	105.78	106.26	104.19	105.51	106.44	105.91	105.21	106.65	105.05	106.56	106.66	106.43	104.34	106.99	105.77	105.28	106.06	106.37	105.08	106.4	107.56	105.4	104.89	106.63	105.66	105.39	105.11	106.06	105.54	104.8	104.87	103.89	105.18	104.07	106.07	104.9	104.75	106.25	104.72	105.39	106.03	105.76	105.39	105.57	105.69	105.56	106.07	105.68	105.83
106.48	105.8	104.44	107.23	104.81	104.69	106.74	105.09	105.64	106.16	106.2	106.01	106.1	105.56	105.26	106.58	103.76	107.07	105.92	106.59	105.19	105.52	104.88	104.56	106.01	105.87	106.7	105.24	104.92	105.64	104.91	103.56	106.46	106.68	104.37	105.07	106.78	104.78	106.72	105.18	104.45	106.24	107.14	106.54	104.95	105.16	104.62	104.84	105.24	106.92
105.7	104.92	104.01	105.63	105.09	105.93	105.96	106.43	106.02	104.18	106.34	103.35	104.99	106.23	103.91	107.11	106.21	105.93	105.61	103.86	106.05	105.2	105.24	106.51	104.41	105.6	105.97	105.2	105.8	105.04	105.52	105.02	105.12	104.76	107.86	105.14	105.79	106.03	105.61	105.55	105.82	105.26	105.99	105.61	104.36	106.23	105.26	106.47	105.36	105.72
105.55	106.31	107.48	104.17	105.93	104.76	105.96	104.32	106.8	107.94	106.79	106.87	106.03	105.14	106.2	105.16	105.45	105.8	104.75	106.07	105.38	106.46	105.8	105.96	106.43	105.44	106	104.51	107.17	105.84	105.52	107.1	106.44	105.27	104.47	105.33	107.22	105.47	106.03	105.4	105.85	105.54	105.99	106.34	103.83	105.74	105.25	107.07	104.19	105.86
104.45	106.22	105.11	106.58	105.21	104.88	106.62	104.48	105.67	104.52	105.52	105.12	104.22	107.38	104.83	104.51	104.95	106.51	105.92	104.89	103.65	104.05	105.71	107.51	105.87	104.84	104.16	106.3	106.02	104.76	105.13	105.8	104.06	104.03	105.54	105.49	104.75	105.98	105.39	106.18	105.67	104.74	105.17	104.89	105.31	105.12	106.02	105.77	105.42	105.65
100.11	102.46	100.59	102.52	102.45	101.39	101.93	100.55	101.18	101.07	100.36	100.89	100.77	100.02	100.85	101.4	100.6	101.19	100.62	100.07	101.56	100.93	100.52	100.53	100.79	101.86	103.31	100.41	101.1	101.22	99.495	101.69	101.07	100.44	100.55	101.82	100.41	99.542	101.84	102.27	100.63	101.34	99.979	100.65	101.65	100.16	99.948	99.794	101.45	101.01
105.29	106.62	107.13	105.75	106.99	106.13	106.23	107.05	107.48	106.13	105.24	105.9	105.2	107.37	105.55	104.25	106.57	105.8	106.43	105.45	105.3	105.67	105.96	106.33	106.07	106.3	104.54	105.88	105.79	105.58	105.4	103.62	106.6	105.45	105.76	106.59	105.58	106.59	106.66	106.25	105.97	106.39	105.74	106.12	106.19	105.93	105.57	104.54	105.24	105.33
107.7	107.88	108.32	108.4	108.37	109.61	107.68	107.38	108.22	108.9	108.03	106.85	108.79	108.35	108.15	109.12	107.96	107.08	108.31	108.71	108.79	107.91	108.81	107.51	108.34	108.77	108.39	109.12	108.94	107.74	108.01	108.55	108.72	108.29	108.88	109.08	107.24	108.01	109.04	109.49	107.69	108.44	108.08	109.06	107.65	107.8	108.86	108.2	109.61	108.16
106.68	105.14	106.25	104.55	106.81	105.42	106.8	105.04	105.09	104.91	107.1	106.07	106.92	106.91	107	104.96	106.09	103.87	104.95	104.95	105.72	106.75	104.58	105.74	106.36	106.29	105.97	105.41	106.1	106.97	104.42	106.36	106.39	105.16	104.17	106.1	104.48	105.15	105.49	104.76	104.39	104.72	105.31	106.97	105.73	106.66	105.28	107.74	104.66	106.72
106.74	107.87	107.71	108.85	108.05	107.38	108.87	108.62	106.48	108.13	107.1	108.25	107.47	106.83	107.41	107.93	107.27	106.27	107.97	107.4	108.4	107.24	108.73	108	108.43	108.31	107.45	106.94	107.3	108.96	107.16	109.37	106.91	108.61	108.05	108.22	106.41	108.11	108.58	108.28	108.79	105.65	107.39	107.55	109.5	107.89	108.98	107.87	106.79	108.09
97.639	95.992	97.962	99.399	97.45	99.886	96.801	97.122	97.097	99.899	97.194	99.582	98.019	97.727	97.726	97.503	97.533	96.896	97.792	96.545	97.177	97.325	99.091	97.57	98.317	98.819	99.818	96.853	98.083	99.097	97.18	98.295	98.742	97.168	97.1	99.281	99.653	98.689	97.936	97.552	98.103	98.662	98.473	98.274	99.587	98.429	97.014	97.148	97.296	100.68
106.07	105.54	105.18	105.13	105.28	105.01	105.89	105.91	105.29	105.55	106.31	105.34	106.67	105.5	106	105.2	105.67	105.31	105.49	106.25	104.44	105.77	105.49	106.35	105.42	104.76	106.92	104.8	106.7	106.64	106.51	105.54	105.86	106.63	105.59	107.37	106.29	106.48	105.53	104.84	104.88	106.99	107.46	105.69	106.21	106.13	105.86	105.14	105.2	105.65
105.62	106.79	104.79	104.9	105.87	104.55	105.09	105.64	105.41	106.06	105.17	105.08	105.87	103.71	106.13	106.43	105.5	105.14	105.54	105.95	104.69	104.61	104.89	105.4	104.62	104.52	106.32	105.77	104.83	105.02	106.21	105.7	105.23	106.45	107.12	106.09	105.79	106.31	107.32	106.84	104.27	105.8	107.18	105.93	104.14	106.21	106.3	105.28	104.68	106.22
108.09	108.51	107.42	108.47	106.47	107.8	108.22	106.89	106.42	107.17	107.34	108.18	108.27	108.88	107.47	107.38	108.64	109.11	107.41	107.45	107.86	107.93	106.74	107.51	107.13	108.63	107.91	106.61	106.75	108.22	108.28	107.58	108.05	108.52	108.27	108.09	107.95	107.15	107.5	108.41	110.03	109.02	108.55	107.56	109.39	107.92	107.85	108.48	107.03	106.78
105.65	106.73	108.06	108.17	107.41	106.99	107.61	108.76	107.82	110.34	108.35	107.9	108.27	107.92	107.69	108.16	108.61	106.54	108.75	107.05	107.76	107.59	108.52	107.16	108.03	106.86	108.21	107.29	108.39	109.31	108.06	108.88	110.51	108.41	107.46	108.44	105.61	107.84	107.66	106.78	108.71	108.69	108.48	109.2	108.37	107.16	106.8	108.1	107.33	107.59
105.74	107.03	106.21	106.81	107.38	105.57	107.61	106.63	105.17	106.18	104.87	105.36	106.77	105.08	105.11	105.33	104.99	107.85	104.95	105.21	106.05	104.71	106.95	105.09	106.22	104.5	105.68	105.34	105.73	104.78	104.72	104.61	106	105.46	106.94	105.53	106.21	105.64	104.88	105.3	105.89	106.07	103.39	105.79	106.9	106.7	106.77	105.19	106.21	104.67
105.71	104.91	104.84	106.38	105.9	105.31	104.32	106.94	106.95	105.11	104.48	104.65	104.39	105.14	104.96	105.43	105.51	104.38	106.12	105.42	105.72	103.65	105.6	105.63	106.06	105.85	106.06	106.16	105.07	104.76	106.99	105.58	105.28	105.83	104.71	108.24	106.06	105.49	106.05	107.84	105.34	107.55	106.13	105.99	104.64	103.93	104.88	105.85	104.36	104.79
108.37	108.9	108.25	110.07	106.82	107.79	107.75	109.5	108.75	108.65	108.65	109.57	106.81	108.41	109.12	108.06	108.15	107.95	108.96	108.57	107.34	109.45	109.48	109.63	108.22	109.07	106.97	109.12	108.42	107.23	111.04	109.68	108.57	108.28	110.17	109.25	108.18	109.26	108.15	109.15	107.76	108.36	108.56	109.72	107.52	108.68	107.36	108.48	109.12	108.82
105.17	104.11	104.88	106.62	103.66	105.78	105.12	106.6	105.56	105.33	105.44	104.74	105.48	106.08	105.81	105.39	105.19	105.81	105.69	104.83	105.48	106.24	106	105.01	105.71	105.59	105.9	105.59	108.6	106.78	104.59	105.06	105.46	106.04	105	105.26	107.96	105.78	105.4	105.07	104.54	104.37	105.66	105.6	105.88	106.28	105.44	104.83	106.18	105.8
106.4	106.14	105.07	105.25	105.88	105.59	103.87	106.18	106.9	105.25	105.59	105.95	105.12	107.02	103.87	105.06	105.93	105.79	104.95	106.26	106.07	105.5	106.09	105.98	105.7	104.82	105.98	105.22	104.46	106.61	106.13	107.24	107.35	106.3	106.78	105.05	105.95	105.97	105.31	103.9	106.67	106.38	105.51	106.97	104.29	105.57	105.49	105.59	105.85	105.19
105.97	106.14	105.32	105.78	107.03	106.47	107.06	107	106.44	105.3	106.58	105.39	106.86	105.77	106.77	106.66	106.99	106.39	105.19	106.01	105.58	106.28	105.58	107.87	107.33	105.5	105.45	106	105.75	105.84	106.16	107.97	106.04	105.58	106.7	105.53	108.59	105.91	106.99	105.81	107.51	105.88	106.92	106.43	105.75	104.87	105.08	106.41	107.28	106.07
106.73	105.98	105.16	104.12	107.32	105.66	106.47	106.73	105.59	106.69	106.1	105.17	106.49	105.47	105.37	105.61	106.5	106.23	105.3	105.87	105.36	105.18	105.99	105.05	106.56	104.29	106.51	106.42	104.28	106.14	104.6	105.41	106.48	106.01	105.77	106.15	104.92	106	106.46	106.18	105.48	105.55	105.91	104.59	107.05	106.02	105.74	107.68	104.68	106.04
104.35	105.67	106.19	105.13	105.42	106.1	104.88	105.97	106.06	104.53	104.95	105.51	103.84	105.99	105.73	105.37	105.88	106.1	105.21	105.85	105.62	106.16	106.47	107.72	104.99	105.82	105.7	106.4	105.69	106.65	105.28	108.56	106.12	106.13	106.23	106.43	105.17	104.96	106.38	106.09	105.39	106.01	106.83	105.63	104.74	106.09	104.61	105.78	105.29	105.45
106.56	107.17	106.31	106.77	106.63	107.59	108.19	107.39	109.65	108.24	107.84	107.85	109.27	107.29	109.01	108.31	106.95	107.87	108.07	106.27	107.45	108.79	107.78	108.35	108.39	107.34	107.04	108.87	108.65	107	107.54	106.86	107.19	107.65	106.01	107.84	108.52	107.18	108.53	107.14	107.08	107.1	108.11	108.98	107.26	108.34	108.17	107.36	107.99	108.11
104.99	106.81	106.6	105.73	105.46	105.02	103.61	104.96	105.87	104.87	107.52	106.2	105.78	105.38	106.5	105.9	105.98	104.35	105.38	106.87	106.51	105.3	104.21	106.85	105.75	105.77	105.77	105.17	105.39	104.99	105.45	104.81	106.7	105.17	104.94	104.99	104.51	105.75	107.46	106.11	105.74	105.2	106.03	104.9	103.18	104.81	105.62	104.26	105.77	104.79
98.466	97.907	97.14	97.641	99.591	97.909	98.932	99.709	98.966	99.428	97.468	98.104	99.57	97.541	99.916	98.527	100.32	97.838	99.263	98.389	98.63	98.789	99.538	98.165	98.432	97.72	99.039	98.843	100.67	97.663	96.397	99.512	98.99	98.806	99.346	98.075	99.032	99.188	97.419	99.286	98.87	99.823	99.64	98.794	99.185	98.314	98.918	97.953	98.124	100.3
110.1	107.34	107.81	107.28	109.44	109.45	107.92	107.9	109.55	106.9	109.28	107.43	106.42	111.63	107.7	107.32	109.4	106.97	107.53	108.26	108.56	108.99	108	107.43	107.65	107.85	106.81	108.5	107.65	108.22	108.64	108.68	108.92	107.28	107.72	107.91	108.74	108.12	107.61	107.2	109.51	106.68	107.24	107.82	106.54	106.5	109.04	107.24	108.06	107.91
106.65	106.92	107.57	106.04	107.28	107.03	105.84	107.25	106.09	105.35	105.45	105.06	105.74	105.7	106.28	105.84	106.89	106.1	106.59	107.07	105.9	105.97	106.47	107.86	106.94	108.59	106.64	108.59	105.25	106.73	107.68	107.66	106.52	105.16	107.36	108.21	106.22	108.29	107.42	106.68	107.65	105.7	107.7	107.11	107.35	105.89	107.2	105.93	105.26	107.98
107.55	108.4	108.63	108.98	108.02	107.8	109.52	109.52	108.16	108.04	108.47	108.83	107.15	108.06	105.43	107.83	107.59	107.18	108.93	107.21	107.39	107.98	108.92	109.27	106.71	108.29	107.18	108.88	108.5	109.24	107.69	108.45	108.88	106.68	106.96	108.35	108.63	108.79	108.11	108.65	108.79	108.89	108.98	107.4	109	107.71	109.48	107.8	108.64	105.9
106.37	105.89	105.13	105.26	104.02	106	105.73	105.29	105.42	105.92	105.74	105.69	104.81	106.29	106.91	106.97	107.19	106.14	105.35	107.75	105.07	106.43	105.92	105.33	105.53	105.86	107.73	105.03	104.95	106.12	104.95	104.1	106.41	106.9	105.72	107.19	105.2	105.72	107.49	105.73	105.41	105.65	104.11	104.96	105.76	106.28	104.45	106.43	105.96	106.22
107.14	107.75	107.71	109.83	108.8	108.9	107.22	106.89	107.06	107.67	108.02	108.31	107.46	107.93	109.23	106.75	109.8	108.39	108.03	106.76	106.53	109.38	106.21	108.75	108.3	108.01	108.5	108.59	107.94	107.2	106.2	108.2	106.84	108.46	107.18	106.28	108.67	107.43	107	107.67	109.52	108.98	107.17	108.8	109.64	109.8	108.08	108.15	108.68	109.29
98.215	99.786	100.19	99.663	100.77	99.89	99.652	100.06	99.983	99.826	100.87	99.042	99.412	98.281	100.41	99.442	99.928	99.781	98.683	100.33	99.484	100.58	99.41	100.11	100.72	99.924	102.56	99.74	99.658	100.01	98.907	99.527	100.17	100.24	101.01	99.385	99.751	100.28	100.34	100.75	99.034	100.93	99.87	100.21	101.42	100.13	100.03	101.64	100.68	100.26
108.61	109.35	110.91	108.97	109.67	107.81	110.16	107.74	108.6	108.67	109.02	107.61	109.19	109.49	107.64	108.66	109.3	108.44	109.02	107.03	108.1	108.59	108.82	109.5	109.1	108.67	108.22	106.09	108.71	109.92	109.07	110.23	107.09	108.06	108.46	107.56	108.71	108.72	107.37	108.86	106.13	108.34	108.41	107.65	108.17	107.79	107.86	109.05	109.15	108.68
110.68	109.13	109.59	111.23	110.63	109.65	110.41	108.29	110.32	111.19	112.43	111.02	109.5	110.5	111.52	109.94	111.22	111.32	109.51	110.77	109.59	110.5	108.93	111.11	110.98	109.3	109.71	111.09	110.71	110.15	110.47	108.2	110.49	108.97	109.79	112.47	109.78	110.02	108.8	110.11	109.06	110.36	110.42	108.48	110.17	110.22	110.81	110.53	109.48	109.54
101.59	100.58	100.5	101.52	100.21	102.28	99.81	101.52	102.05	100.79	100.24	102.03	101.12	100.71	100.92	102.84	99.01	100.72	100.32	100.33	100.59	100.48	99.347	100.03	100.42	101.78	100.11	100.59	99.422	101.33	100.22	101.66	100.19	100.35	101.91	100.88	100.45	100.08	100.65	100.76	101	100.85	100.22	101.23	100.74	101.63	99.908	100.01	99.855	99.38
106.09	105.4	107.16	106.18	106.87	104.78	105.01	105.28	108.05	105.59	105.88	107.5	105.63	106.93	106.34	106.23	108.62	106.13	106.71	106.34	105.14	107.6	106.96	105.88	106.16	106.01	105.67	105.75	107.67	106.4	105.43	104.95	106.4	105.79	107.48	106.16	104.69	106.42	106	105.77	106.57	106.98	107.65	106.6	106.89	105.25	106.74	105.65	104.8	105.92
107.08	106.55	107.97	107.45	107.46	107.5	108.12	107.2	108.67	108.76	109.19	108.35	107.69	106.46	107.39	106.6	108.35	106.93	105.83	107.79	108.49	109.03	106.8	107.65	106.23	107.6	106.52	107.19	108.08	108	107.85	108.32	106.74	108.96	106.59	107.85	106.82	106.98	108.31	108.07	106.92	108.2	107.43	108.67	108.45	106.48	107.5	106.79	108.63	107.43
106.92	108.47	107.52	108.31	108.37	107.89	108.21	108.4	108.34	107.99	107.07	109.46	108.37	108.95	109.58	108.17	108.07	107.8	107.33	108.39	107.39	107.47	109.88	106.57	107.62	108.62	108.56	109.14	107.98	107.7	108.06	106.86	109.02	107.57	109.81	108.13	109.11	107.93	107.18	107.33	108.74	107.61	109.49	108.97	107.67	108.66	107.11	109.04	109.03	107.38
106.21	105.69	104.65	104.5	104.97	105.35	105.67	105.17	104.95	106.83	105.76	104.91	105.86	105.75	107.74	105.91	106.9	103.6	104.87	106.74	104.2	105.73	104.63	106.21	106.44	105.68	105.43	106.22	105.29	105.11	105.44	106.34	105.69	104.92	105.33	104.82	106.67	105.25	104.66	105.76	105.18	104.92	104.99	106.73	105.08	103.95	105.46	107.32	105.18	105.08
106.6	108.01	107.79	109.06	107.78	110.06	106.97	107.12	108.78	106.16	107.88	108.31	108.35	107.59	105.87	109.57	108.34	107.48	109.14	108.04	106.6	108.61	108.03	108.62	107.65	107.61	108.85	108.24	107.71	107.33	109.67	108.98	106.9	107.34	107.43	105.83	106.98	107.17	108.21	108.42	107.33	107.86	106	106.15	108.23	108.78	108.45	107.69	106.92	108.26
107.26	108.14	108.15	107.56	108.61	108.31	106.77	108.19	108.83	107.38	108.95	107.18	108.14	107.84	107.81	108.9	108.57	107.93	106.83	108.06	105.61	108.2	108.06	107.73	107.89	105.56	109.04	107.44	107.24	107.13	107.52	107.57	107.29	107.97	108.42	107.39	107.91	108.25	107.17	107.45	108.26	107.49	108.76	108.01	107.2	107.78	106.13	106.95	107.55	107.1
109.6	106.23	108.76	107.58	107.4	109.94	108.35	108.76	108.52	109.03	109.44	108.65	107.98	107.62	108.76	107.38	109.13	108.36	108.49	108.07	106.44	108.89	107.51	108.3	107.18	107.4	108.56	108.77	108.32	109.46	106.97	108.96	108.45	108.1	107.4	109.36	107.92	110.42	108.46	109.4	110.41	108.04	107.68	107.09	110.19	107.4	109.21	108.93	109.13	108.78
108.98	107.77	107.58	107.63	107.69	107.57	107.67	108.74	108.17	107.45	106.26	106.92	106.93	108.68	108.12	106.05	107.73	107.93	108.17	107.81	108	107.84	108.62	107.43	106.08	109.26	106.71	106.08	107.44	106.36	107.61	109.24	107.58	106.92	107.05	107.7	107.04	108.34	107.42	108.04	107.56	107.95	108.73	106.65	108.36	108.95	107.76	109.79	108.32	108.82
107.04	105.63	106.48	105.77	104.96	106.83	106.05	106.51	106.48	106.58	106.33	106.33	106.93	105.59	105.05	107.15	106.13	106.03	107.1	107.55	106	105.19	106.19	106.47	108.54	106.95	107.05	105.47	106.91	107.78	105.16	105.56	106.65	107	107.41	107.36	106.46	107.65	107.19	105.97	105.78	106.03	107.13	107.04	105.79	106.69	107.29	107.94	106.99	105.97
106.47	106.02	106	106.45	105.52	105.35	105.33	106.65	106.57	105.19	106.79	107.63	105.51	106.46	104.8	104.97	108.41	106.65	105.28	105.2	105.41	106.95	105.31	104.69	106.46	104.52	106.2	105.93	105.6	105.5	106.06	105.95	105.92	104.74	105	107.25	107.76	106.82	106.57	105.68	107.08	104.31	104.97	106.41	106.06	104.62	105.91	106.68	105.09	106.17
98.46	98.542	98.093	96.838	98.303	98.781	97.879	97.15	97.798	97.33	98.502	98.826	99.12	99.538	97.503	97.541	96.719	96.012	97.524	98.991	97.515	97.975	97.86	97.82	98.081	98.532	98.095	98.947	97.625	98.624	97.838	96.854	99.592	98.759	96.872	98.144	97.169	99.209	97.304	98.73	98.206	98.51	96.915	99.233	97.168	96.98	97.359	98.944	98.265	98.049
104.65	104.69	104.93	107.76	105.47	105.16	106.04	106.19	105.22	105.83	105.57	103.96	106.58	105.33	104.49	104.06	105.54	106.59	108.17	106.29	105.86	106.29	105.28	106.2	104.94	105.13	106.31	106.3	104.07	105.53	105.47	105.04	106.95	104.92	106.78	106.12	105.9	106.14	105.61	104.49	106.09	104.81	106.52	105.54	105.51	106.9	105.29	105.32	105.52	105.95
104.81	105.23	104.93	106.07	107.52	107	106.86	107.83	106.29	105.37	106.41	107.05	106.64	106.08	105.8	106.08	107.78	107.15	104.73	107.64	107.21	105.66	106.71	106.84	106.86	106.08	106.74	105.77	106.91	105.88	106.09	105.66	106.74	105.17	106.01	105.4	105.77	106.3	105.86	107.09	104.36	107.09	108.93	105.86	107.02	105.3	106.16	107.39	106.35	106.26
106.48	104.83	106.32	106.28	105.94	105.55	105.3	105.81	106.56	106.63	107.02	107.16	106.1	107.92	104.03	105.87	104.59	107.42	106.81	105.89	106.05	107.57	105.7	106.28	106.74	106.99	106.09	107.65	105.78	107.6	105.88	105.91	105.28	106.6	106.02	106.26	105.89	106.34	107.53	105.57	106.33	106.12	105.91	106.99	107.7	107.95	107.56	105.37	105.46	106.29
101.17	101.02	100.4	100.61	99.83	101.63	100.77	101.84	100.37	100.62	99.209	100.46	99.497	99.304	101.13	100.65	100.25	100.49	98.877	100.51	100.16	98.618	101	100.72	102.04	101.16	100.35	100.56	100.58	101.77	100.28	101.34	99.962	99.63	100.06	100.8	101.31	100.57	101.39	99.596	100.2	100.5	100.99	101.09	101.27	98.191	100.04	101.02	100.96	99.315
106.71	106.77	107.96	108.1	106.47	106.29	107.2	107.32	107.31	107.88	105.88	106.77	106.04	105.6	107.33	106.97	106.3	104.81	105.61	105.13	105.06	106.27	107.18	106.67	107.36	107.53	106.82	107.01	104.42	106.61	105.57	106.79	108.22	106.47	105.68	106.9	106.25	107.13	106.41	106.63	105.31	107.49	106.49	107.16	108.48	107.34	105.72	107	107.93	107.35
109.29	107.09	108.51	108.89	109.45	108.06	109.03	108.63	106.41	108.06	108.57	109.77	108.11	108.06	107.13	108.31	107.8	108.68	106.46	107.86	108.61	107.36	108.13	110.92	107.76	107.79	107.6	108.86	106.66	109.24	108.5	108.57	108.42	108.52	108.15	109.71	108.29	108.05	107.74	106.68	107.92	107.71	107.58	109.32	108.77	108.66	108.24	108.34	108.17	109.6
105.64	106.02	106.29	106.81	105.43	107.03	105.22	105.84	104.78	104.47	106.17	105.36	106.62	104.83	105.57	106.08	105.31	105.94	106.02	106.8	105.18	106.82	105.6	106.22	105.84	104.34	105.8	103.52	105.08	105.83	105.44	104.49	103.61	103.55	103.95	105.23	104.8	105.34	104.91	105.73	103.48	104.36	105.69	106.72	105.37	105.16	105.96	105.49	106.16	106.3
107.53	109.16	106.85	108.14	108.07	107.08	107.27	108.34	108.58	109.06	109.6	107.2	108.43	107.76	108.77	109.68	106.98	107.41	108.51	107.45	106.89	106.52	108.86	108.73	108.42	108.58	107.81	108.35	108.68	106.97	108.15	107.25	108.44	107.59	109.75	109.38	108.44	107.53	107.05	109.21	109.11	108.47	108.22	107.77	110.02	108.15	108.06	107.27	107.23	107.17
106.25	106.06	105.51	106.17	106.29	106.51	107.14	109.72	106.25	107.23	105.84	107.08	105.93	104.86	107.65	106.61	106.53	105.38	105.19	107.63	107.2	106.27	105.82	105.88	107.01	108.36	105.41	105.25	107.42	107.21	107.92	104.85	106.26	104.94	104.69	105.61	106.09	104.01	105.87	106.17	108.52	106.72	105.91	106.64	106.14	106.89	105.97	107.71	105.4	107.74
108.72	109.12	109.22	107.09	108.77	106.91	106.89	109.19	108.42	109.08	107.46	107.14	108.1	108.22	109.75	108.37	108.86	109.39	109.21	108.38	108.37	108.61	108.29	108.77	107.9	108.21	109.2	108.14	109.29	108.46	108.26	108.35	109.51	108.68	108.1	108.06	106.53	109.63	106.53	107.23	108.42	109.14	107.59	108.89	106.24	108.58	108.42	107.99	108.2	108.5
106.76	105.88	107.12	105.82	106.38	106.18	106.22	105.04	107.44	107.79	105.22	105.31	104.55	105.03	105.5	105.91	105.26	106.08	106.83	105.51	105.56	108.09	106.36	105.19	105.1	105	105.75	103.74	105.13	105.99	105.74	105.68	106.02	105.94	106.29	105.32	107.02	105.02	105.38	104.94	105.88	105.53	104.61	105.83	105.17	106.88	105.34	103.97	106.53	105.43
106.49	109.29	109.92	109.18	108.45	109.14	108.74	109.2	107.56	107.45	108.21	109.86	108.49	109.07	107.72	108.14	109.44	107.23	108.35	108.49	108.1	108.5	108.22	108.84	108.07	108.41	108.38	108.64	107.67	109.29	106.99	108.37	108.45	107.75	108.1	107.98	108.75	108.72	110.01	109.06	108.3	108.52	107.64	108	107.88	107.79	107.51	107.99	108.41	109.43
105.39	105.25	105.04	105.03	105.63	105.67	104.68	105.49	105.13	106.49	107.14	103.94	105.55	104.56	106.34	107.1	106.47	105.89	107	103.78	105.82	106.05	105.39	106.49	105.27	106.28	104.6	106.6	107.85	106.45	106.01	104.89	104.11	105.38	105.68	105.93	105.24	104.97	104.37	105.59	105.9	107.59	105.48	103.97	104.66	105.69	105.83	106.93	105.53	106.81
97.238	98.431	96.943	97.165	97.992	100.02	98.484	98.308	99.591	98.771	99.177	98.228	98.238	98.996	97.495	96.848	98.673	97.088	98.157	96.945	98.591	98.306	97.589	99.337	98.305	97.213	99.485	98.84	97.844	99.358	96.968	98.305	98.196	98.156	97.814	98.185	98.021	99.06	98.738	98.657	98.282	98.029	98.315	99.104	98.267	97	97.481	98.748	98.436	98.044
105.91	106.03	106.11	104.24	105.26	104.5	106.25	105.4	104.61	104.58	105.66	105.18	106.74	105.63	105.94	104.91	103.41	105.18	107.31	105.94	104.35	105.99	104.39	104.91	105.13	106.34	104.27	105.41	106.32	105.28	105.49	105.13	104.27	106.76	104.17	106.36	104.94	105.96	104.38	105.93	104.75	106.47	105.6	106.43	104.8	106.88	104.37	105.91	106.42	106.16
108.38	107.59	106.64	108.91	107.09	108.76	107.26	108.35	107.4	109.65	108.7	108.38	106.71	107.8	107.16	105.93	107.02	108.77	107.4	107.96	107.81	107.46	109.17	108.81	109.17	108.78	107.32	107.58	107.57	107.04	107.45	108.69	107.17	108.1	108.46	107.42	108.23	107.85	107.01	109.16	107.09	108.6	106.96	107.34	107.88	107.57	106.5	106.73	107.79	107.49
108.67	107.91	106.53	107.89	109.52	106.43	108.71	108.59	109.34	107.58	108.56	108.09	108.43	108.04	108.06	107.63	106.27	106.88	107.72	108.08	106.57	107.22	108.98	109.8	106.52	108.98	107.34	106.97	108.12	108.72	106.84	107.55	108.89	109.08	107.88	109.14	107.28	107.9	106.8	107.35	108.61	107.54	107.6	106.4	105.91	105.85	108.36	110.69	109.26	108.94
108.4	107.01	107.65	108.33	106.54	106.49	106.88	107.03	110.42	107.88	106.84	107.77	105.75	108.02	106.82	107.87	106.47	107.79	108.1	107.28	108.12	108.59	107.26	107.34	107.94	106.33	107.79	107.67	108.34	107.04	108.81	107.24	108.95	106.67	109.51	106.73	108.17	106.47	107.09	105.71	107.95	108.72	108.88	107.04	106.94	107.51	107.95	106.84	108.67	107.76
105.97	107.69	108.21	109.36	110.2	108.26	109.29	107.39	109.71	108	107.32	108.15	106.55	107.4	107.7	108.28	108.55	107.97	109.73	108.58	108.17	107.93	108.54	108.12	108.1	106.18	109.34	108.25	107.15	106.83	107.45	110.31	109.42	109.66	106.52	107.04	106.94	108.22	108.77	108.42	108.13	110	108.25	107.94	108.98	107.66	108.13	107.66	108.53	109.08
100.14	100.01	99.792	101.34	100.47	100.93	101.75	99.879	101.05	99.229	100.16	100.3	101.84	101.12	101.13	101.19	99.429	100.76	100.81	99.735	100.91	101.94	101.27	101.48	100.92	101.45	101.06	101.01	102.5	101.29	100.94	101.46	101.06	101.81	101.51	101.43	100.55	100.89	101.26	99.221	99.23	100.86	102.19	100.61	101.96	100.87	100.03	100.12	101.57	100
107.97	108.13	109.69	107.26	107.39	108.15	109.44	106.4	109.35	108.94	108.94	107.76	109.39	108.52	109.26	108.93	109.17	108.54	108.83	109.96	108.67	108.88	108.75	108.93	107.6	110.16	108.74	108.89	108.86	108.41	108.13	107.66	108.87	108.59	110.06	109.85	109.68	108.39	107.58	109.18	107.12	108.45	108.65	108.8	107.23	106.75	108.47	107.92	108.92	107.78
107.4	108.94	106.69	106.12	108.7	108.55	107.35	107.71	108.44	107.93	107.91	107.63	107.5	107.7	108.32	108.41	109.15	110.3	107.83	110.95	108.71	108.11	109.08	109.57	106.83	106.71	108.8	109.23	108.01	107.06	108.91	107.38	108.58	108.52	108.06	107.34	106.88	108.21	108.21	108.62	109.64	107.47	108.97	108.69	107.96	107.75	107.03	107.74	107.38	108.64
106.67	106.8	106.62	107.1	105.29	104.49	106.17	105.19	106.73	104.67	103.93	105.67	105.82	105.3	106.17	106.26	102.75	104.73	105.87	106.18	106.32	105.56	105.28	105.37	105.71	107.31	105.79	105.35	107.11	105.09	105.39	105.4	106.27	105.68	106.26	106.4	104.97	105.6	105.71	105.48	105.34	105.34	105.49	103.73	105.99	104.53	106.66	107.44	106.19	108.05
100.87	100.69	101.29	100.39	102	99.722	100.06	101.96	100.36	100.47	101.19	102.04	99.108	100.35	101.4	101.52	100.58	101.24	99.79	101.54	100.27	100.23	99.782	100.07	101.5	97.345	100.05	101.3	100.04	102.6	100.08	99.596	101.44	100.79	101.71	101.25	100.75	99.829	100.71	101.22	101.24	100.14	102.15	101.22	99.417	99.862	99.605	99.602	100.53	101.38
98.761	100.23	103.58	100.65	101.96	102.74	100.17	102.14	99.863	100.43	101.02	99.954	100.48	101.61	101	101.62	101.4	100.83	99.826	100.57	101.22	99.823	100.15	99.062	101.71	100.89	101.2	100.65	101.1	100.84	100.81	100.55	99.821	100.76	99.923	100.62	100.81	101.83	100.29	101.06	101	101.11	100.68	99.153	100.45	100.38	100.18	101.19	101.32	101.27
100.67	101.23	100.73	102.02	100.51	100.31	98.735	100.22	102.03	99.636	99.969	100.45	100.41	100.99	100.28	101.54	100.44	100.96	101.34	99.538	99.428	100.63	99.792	100.1	100.88	99.847	101.7	101.43	100.3	100.42	100.69	100.63	101.08	101.4	100.17	101.15	100.99	101.45	100.02	101.46	100.35	102.85	100.78	100.19	101.22	98.824	101.22	100.68	99.614	102
107.72	107.76	107.38	108.03	106.71	106.6	109.2	107.33	106.91	109.39	108.3	107.79	108.12	107.42	107.1	108.28	107.21	107.3	107.48	108.86	106.93	105.48	106.43	108.28	108.97	107.16	107.92	106.94	107.89	108.91	108.11	107.34	107.66	107.04	106.66	107.29	107.32	108.89	108.93	107.37	108.13	108.17	106.78	107.05	107.75	106.72	105.91	108	106.4	108.8
105.96	104.93	106.33	106.34	104.45	106.17	107.29	104.62	106.23	104.86	105.75	107.12	106.12	104.69	105.79	105.01	105.29	107.58	105.65	104.71	106.07	104.58	106.85	106.27	105.46	105.74	106.09	105.47	105.61	105.21	105.44	104.73	105.86	103.98	106.44	105.71	103.63	105.16	105.24	105.36	105.95	104.8	104.66	104.55	105.3	106.4	105.1	105.23	103.86	106.45
106.13	104.98	104.57	105.64	106.31	106.31	104.98	106.94	105.93	105.12	107.01	105.02	106.74	104.61	103.73	106.25	105.25	107.38	104.55	104.45	105.92	106.21	106.84	104.47	107.21	105.34	106.12	106.7	105.2	106.23	105.37	106	106.92	105.06	104.34	105.93	107.41	106.06	106.24	107.33	105.87	106.39	106.29	104.4	105.33	105.98	105.78	105.29	104.88	105.61
105.36	105.77	105.64	104.07	105.02	104.81	105.09	105.69	107.73	106.66	106.3	105.86	104.75	106.5	104.82	105.32	105.32	107.37	105.37	105.69	106.35	105.42	105.2	104.33	105.15	107.57	105.19	104.85	106.1	103.43	105.65	105.14	108.41	103.15	107.71	104.64	105.29	106.18	104.5	104.01	106.26	103.83	105.2	105.46	104.81	105.1	107.26	105.07	107.13	104.84
109.97	107.89	108.43	108.83	108.62	108.92	107.21	107.38	109.02	108.92	108.47	108.65	108.15	109.26	106.51	108.17	109.7	108.92	108.04	107.52	107.82	107.94	108.14	106.94	107.48	108.85	107.3	107.61	107.44	107.32	108.48	108.54	107.21	106.99	107.63	107.81	107	107.61	108.18	109.97	108.67	108.14	106.02	108.12	107.38	107.6	107.21	106.2	109.26	107.7
104.93	106.13	106.29	104.82	105.4	105.42	106.01	107.14	106.68	107.17	105.07	105.44	104.2	104.09	105.62	106.01	105.49	105.96	104.9	106.37	105.49	105.09	106.1	104.78	105.53	105.48	107.84	107.43	104.91	105.54	106.02	106.96	105.59	106.02	105.19	104.6	106.05	107.18	105.04	105.08	106.15	105	107.29	107.22	107.26	104.53	106.99	106.04	104.55	106.27
109.23	108.63	108.1	110.32	107.68	108.43	106.93	107.6	106.95	109.06	107.66	108.32	106.99	108.19	107.94	109.17	108.13	108.68	109.49	108.26	108.47	107.05	107.81	107.19	109.45	109.68	106.87	109.67	108.75	108.23	108.38	109.54	108.26	109.84	108.54	109.27	108.83	108.73	108.64	107.87	107.59	107.55	108.4	108.24	109.97	108.11	108.12	108.32	108.2	107.66
98.847	96.468	98.077	98.319	96.808	98.201	97.92	100.11	98.32	99.327	97.907	98.905	96.458	97.967	95.5	96.989	96.871	98.404	99.564	98.291	97.788	97.296	98.406	98.959	98.244	98.344	97.036	98.879	97.072	98.809	97.681	99.03	98.733	98.691	98.504	100.62	97.235	97.71	99.563	98.071	96.865	96.961	97.964	96.626	98.366	98.007	100.09	98.764	98.469	99.306
105.22	106.78	105.84	106.64	106.21	105.37	105.41	104.2	103.69	104.78	106.59	105.34	107.35	105.63	105.45	106.45	105.66	104.81	104.9	104.67	104.81	105.13	106.33	106.24	105.45	104.89	105.83	106.15	105.74	105.65	106.41	106.67	105.84	106.63	105.97	105.82	106.51	108.11	104.92	106.91	105.81	105.74	106.19	106.55	105.39	104.95	105.09	105.98	106.19	106.09
108.19	107.69	107.75	108.79	107.42	108.05	107.79	107.84	107.97	107.04	107.66	107.94	106.56	108.88	108.21	107.63	109.45	108.3	108.01	108.39	106.68	107.99	107.33	107.37	108.32	106.49	107.17	106.78	107.65	108.61	107.53	108.43	107.63	106.62	108.99	106.31	109.55	109.25	108.28	108.77	107.07	108.3	107.63	108.13	106.94	108.64	107.29	108.58	108.84	106.67
97.457	97.581	97.212	97.525	98.179	97.881	97.049	97.508	97.811	99.007	96.749	97.313	98.132	99.142	98.323	97.074	97.817	99.026	98.054	99.387	98.217	98.418	98.4	96.481	98.712	98.426	98.369	97.627	97.235	98.207	99.279	97.174	99.236	98.051	96.659	97.485	97.265	96.996	98.759	96.944	99.037	96.558	96.571	98.435	98.877	97.173	96.961	97.736	96.809	98.497
106.33	103.57	103.97	108.13	105.29	106.95	106.24	105.7	105.74	105.17	106.06	104.96	104.13	106.38	105.27	104.77	105.73	105.9	105.94	104.91	107.33	105.45	105.54	105.37	105.37	105.84	103.97	105.68	105.02	106.18	106.22	105.04	106.75	106.53	106.27	105.65	105.11	105.53	106.46	105.56	103.96	104.26	105.55	105.62	106.72	104.9	106.11	104.5	104.11	104.29
105.59	105.43	106.38	107.06	106.6	105.7	106.02	106.33	106.36	103	103.57	105.33	106.93	105.92	104.46	104.4	105.18	107.31	104.91	104.34	106.11	105.22	105.32	104.43	106.14	106.85	105.88	106.84	104.31	104.66	105.36	105.26	105.79	105.18	105.22	105.73	105.73	104.62	105.55	106.49	103.48	105.93	106.69	106.44	105.15	107.14	104.36	106.18	104.76	105.93
98.991	99.53	96.752	97.835	98.996	99.524	97.761	99.529	100.21	99.112	99.451	97.047	99.983	98.384	98.586	98.68	98.255	98.695	98.032	98.832	100.52	100.7	98.449	99.762	98.891	99.593	98.437	97.067	99.259	99.226	99.956	99.082	99.033	100.35	99.058	98.73	100.32	98.938	99.068	97.572	97.999	98.118	98.847	99.252	98.49	98.224	99.478	101.26	99.571	99.98
106.1	106.47	105.71	106.28	105.25	105.98	103.51	105.63	105.97	106.21	106.56	106.66	104.73	107.1	105.69	104.56	104.79	104.71	105.22	104.72	106.42	107.13	105.96	105.2	104.82	105.26	106.77	105.77	104.12	105.85	106.21	106.05	105.48	106.43	104.97	104.2	106.02	105.96	105.04	104.84	107.34	104.85	105	104.66	106.35	105.59	104.62	105.62	104.49	104.08
107.8	107.64	107.54	107.71	108.44	108.89	107.51	108.94	107.36	106.06	108.18	107.94	107.84	108.56	108.07	108.42	106.55	106.9	108.15	107.44	108.99	107.62	107.06	108.28	108	107.83	109	107.91	108.55	109.17	106.58	107.14	108.35	106.95	107.62	110.5	109.14	107.61	107.89	109.44	108.29	109.85	107.24	108.56	108.17	108.62	108.12	108.69	108.07	107.62
111.31	110.77	109.71	111.48	110.85	108.91	108.9	110.31	110.94	110.49	111.11	111.37	110.29	110	110.9	111.17	109.42	110.59	110.86	111.22	108.71	111.32	110.71	112.39	109.79	109.89	111.13	109.76	109.11	110.16	110.84	110.28	109.9	112	110.45	110.85	110.16	110.09	110.84	111.74	110.99	110.62	110.06	111.49	111.94	110.08	110.64	108.55	109.68	109.89
100.84	101.8	100.72	101.62	100.91	99.634	100.87	100.65	99.551	100.29	99.614	99.113	101.02	100.96	101.54	100.14	100.81	99.887	100.77	100.46	99.729	100.09	101.09	100.42	101.48	101.19	100.81	101.87	100.1	101.03	100.18	99.401	101.56	100.48	101.63	100.04	100.6	100.62	101.58	99.811	101.25	101.15	100.68	101.93	100.01	99.637	100.7	99.18	100.28	100.44
97.441	102.41	101.28	99.477	101.39	100.49	100.1	101.81	101.33	99.523	101.55	99.934	100.65	100.32	101.72	101.37	102.06	101.94	100.39	99.69	100.97	99.707	100.2	100.96	100.16	101.37	100.25	100.6	99.616	100.05	100.04	100.44	100.79	102.15	101.27	100.5	101.37	101.25	99.719	100.66	99.969	100.5	100.55	101.08	99.492	102.3	99.932	101.95	101.17	99.647
105.12	103.73	107.16	104.84	105.96	105.28	107.28	106.88	106.48	106.16	104.94	105.35	104.7	103.57	106.79	105.88	105.66	105.28	105.72	104.94	104.18	104.69	104.86	104.16	106.08	107.07	104.43	104.58	105.44	104.96	106.43	105.85	106.57	105.65	104.95	105.36	106.01	105.27	106.31	104.76	105.82	106.33	104.63	106	106.58	106.83	106.32	105.96	104.31	105.61
107.62	106.31	108.38	107.84	108.97	107.56	107.3	108.29	107.95	106.47	106.67	108.07	107.99	108.08	107.49	108.49	108.45	107.37	106.7	108.05	109.04	108.21	109.07	108.7	107.4	107.19	109.32	107.95	109.24	107.34	107.44	109.05	109.76	107.96	108.78	108.85	106.59	108.74	108.85	107.69	108.48	107.56	108.08	107.21	107.13	109.02	106.9	107.89	108	106.82
100.68	99.802	99.766	100.69	101.41	100.98	99.51	99.789	100.74	100.21	101.12	100.85	100.63	101.02	100.42	101.89	99.564	99.832	101.31	99.896	100.66	100.99	100.79	101.51	102.14	100.63	99.405	101.09	99.327	98.63	101.45	100.59	100.35	100.24	99.245	99.716	100.67	101.07	100.92	99.136	99.728	100.63	100.73	100.44	100.09	101.22	99.587	100.33	101.43	100.38
106.76	104.69	106.9	103.67	105.5	106.29	105.98	105.42	104.49	107	105.42	107.27	107.2	106.16	104.95	106.34	105.14	106.28	105.7	105.98	104.61	104.82	105.43	105.67	106.77	106.27	106.56	106.39	105.86	106.44	104.93	105.37	104.38	106.09	103.94	106.22	104.99	104.23	104.98	106.22	103.03	105.8	104.47	106.3	105.95	105.84	105.68	105.23	105.79	106.66
107.87	108.65	107.53	107.86	107.73	108.43	108.08	107.89	107.86	108.07	108.79	107.14	108.99	109.92	108.7	108.17	107.61	108.78	109.05	108.77	109.5	108.92	108.67	106.29	107.27	107.14	107.5	109.74	108.27	109.37	108.81	108.29	108.59	108.18	106.3	107.99	108.35	107.8	109.06	109.38	107.1	107.18	107.01	107.98	108.35	108.05	107.59	108.65	108.37	108.64
105.23	105.18	106.44	106.36	105.15	106.55	105.34	106.25	104.7	105.29	106.88	106.09	106.28	104.83	106.17	106.58	105.12	105.38	106.25	104.13	105.2	106.21	106.71	106.82	105.89	105.47	104.75	106.01	106.09	104.74	106.59	106.23	107.25	106.06	106.35	105.76	105.91	105.8	107.02	105	104.51	105.78	105.18	106.26	104.8	103.43	105.86	105.65	105.06	103.59
104.54	107.49	106.59	106.29	104.72	104.9	106.37	105.91	106.48	108.03	106.25	106.19	105.2	103.85	104.22	105.28	104.67	105.43	104.49	106.57	105.88	104.95	104.91	105.71	106.66	105.39	105.62	103.73	107.05	105.16	107.28	107.22	105.92	106.32	105.8	105.59	106.1	106.84	106.26	105.22	106.38	106.33	106.34	105.25	106.47	105.27	105.52	105.23	107.3	104.45
99.422	100.97	99.099	100.12	99.359	103.12	100.72	100.74	100.15	98.084	99.714	99.376	100.84	100.39	101.24	99.421	100.71	99.29	98.654	101.52	99.874	100.95	101.45	100.52	98.476	99.727	100.31	100.05	99.722	100.81	98.881	101.05	101.42	101.82	101.12	98.479	98.674	99.019	101.08	100.35	99.82	100.59	98.356	99.295	98.88	101.04	100.55	100.27	100.87	99.788
105.98	106.04	105.31	105.4	106.59	106.47	105.56	107.02	106.71	105.41	106.2	105.14	105.9	106.13	106.95	106.35	106.31	105.92	105.62	104.55	106.98	106.22	107.17	106.17	107.3	105.51	106.54	106.54	105.02	107.16	106.23	105.64	107.17	108.03	105.21	106.08	105.96	106.26	105.76	105.59	106.44	105.68	107.03	108.86	106.18	105.35	106.06	105.97	106.84	105.11
100.06	99.538	99.071	99.879	100.26	101.05	100.77	101.19	100.03	100.72	100.52	101.02	100.07	99.429	100.4	101.42	100.08	99.808	100.17	101.41	99.567	99.547	99.179	102.97	97.514	99.262	98.944	99.947	100.75	99.521	100.98	100.2	99.308	99.588	99.675	99.404	100.91	100.76	100.2	100.17	98.529	98.551	101.34	100.58	99.002	100.07	102.14	99.913	101.23	100.04
107.46	107.88	106.99	110.02	109.81	108.1	109.79	108.72	109.04	109.33	108.6	108.14	108	107.99	110.14	108.06	108.49	107.65	108.59	109.12	110.76	109.09	109.24	109.38	109.43	108.68	108.47	109.16	109.35	109.04	107.58	108.06	110.29	106.85	108.72	108.17	108.38	108.59	108.41	108.29	107.89	109.39	107.65	107.97	108.52	107.67	109.24	108.26	109.41	108.1
99.715	97.362	99.168	98.009	99.671	97.851	97.002	98.991	99.278	98.583	99.006	98.693	99.419	97.829	100.47	99.604	99.411	98.232	98.648	97.768	98.87	99.14	98.422	98.988	98.221	98.247	100.31	98.768	98.045	98.818	100.39	99.257	98.893	99.364	98.358	99.528	100.06	99.143	100.4	99.413	99.121	100.04	100.82	99.926	99.115	99.595	98.948	97.72	99.389	99.94
98.498	98.332	98.799	98.025	97.385	99.412	96.78	97.491	99.056	97.212	98.657	97.877	97.14	97.808	98.6	99.157	98.539	97.651	96.303	98.359	96.825	97.463	97.345	96.638	98.086	98.609	99.481	100.11	98.55	96.183	98.489	98.709	97.651	97.207	97.135	98.611	98.755	98.578	97.263	96.888	98.764	99.157	98.572	97.06	96.041	98.065	98.368	97.684	98.942	98.356
100.11	100.52	101	102.28	100.12	100.7	99.301	100	100.82	99.174	100.47	100.4	101.21	102.02	100.93	99.936	101.31	101.39	100.57	100.82	99.74	99.686	100.06	100.32	100.8	99.904	101.06	101.13	101.59	101.75	101.07	100.52	99.674	101	100.71	102.05	100.92	101.05	100.15	101.88	101.63	100.17	101.03	100.54	100.39	101.24	100.42	101.35	100.7	99.758
103.81	103.53	104.96	105.5	106.11	105.14	105.66	106.85	104.46	105.52	105.89	106.02	105.4	105.94	103.87	104.69	106.24	105.11	106.57	106.61	104.46	106.74	107.49	107.1	107.2	106.6	106.77	105.4	107.49	106.6	105.21	106.85	105.57	105.56	105.83	106.42	106.79	104.61	107.08	104.13	105.52	104.07	107.31	105.94	106.34	105.8	105.22	107.2	106.3	105.29
106.88	106.12	105.04	105.85	105.31	105.31	105.89	104.59	106	107.32	103.81	107.64	104.63	105.38	105.99	103.87	105.9	106	105.05	105.49	105.45	106.28	104.79	104.23	106.2	107.01	106.26	104.33	107.77	106.46	106.66	105.4	107.04	105.91	105.4	106.94	104.9	106.44	106.34	104.76	104.44	106.6	106.28	105.4	107.31	106.05	106.35	106.57	106.4	105.5
107.8	109.25	106.82	108.1	106.97	108.63	108.28	107.12	107.98	110.33	105.77	107.65	109.02	109.39	108.13	110.61	110.75	107.66	107.88	107.4	107.72	108.66	106.62	107.93	108.72	108.35	107.49	106.96	108.68	108.61	108.61	109.01	109.61	108.83	108.03	108.48	107.28	107.87	108.69	107.19	107.97	107.24	107.07	109.3	107.34	106.9	108.05	107.54	107.73	110.4
99.778	97.923	97.811	98.241	97.928	96.756	97.149	98.382	97.78	98.73	97.102	98.27	96.86	97.541	99.4	97.227	96.736	98.594	97.163	97.788	98.916	97.657	97.095	98.52	98.594	98.083	96.724	98	97.429	97.663	99.176	96.743	97.998	98.931	97.358	97.53	97.528	97.371	97.963	97.959	99.643	98.275	97.832	97.025	97.536	97.677	96.976	97.88	98.43	99.632
106.39	107.53	106.66	107.37	108.45	107.25	108.08	105.76	106.94	107.85	107.69	110.18	106.83	107.42	107.85	108.82	107.47	106.24	107.2	109.36	107.52	107.36	107.25	109.27	105.45	108.4	108.84	107.52	106.41	108.53	107.41	108.91	107.65	108.95	107.48	106.8	107.68	107.84	108.05	107.5	107.3	107.79	108.23	109.38	108.29	107.72	106.36	107.72	107.39	108.82
99.421	100.12	99.316	99.587	99.127	98.851	97.91	98.282	98.155	99	99.225	99.361	98.37	97.955	99.642	99.002	99.639	98.824	97.863	98.975	99.545	99.798	100.25	98.829	98.74	100.35	98.27	98.36	97.549	99.474	97.648	100.52	99.286	98.857	99.825	98.493	99.229	98.805	98.901	98.603	98.975	98.483	99.939	99.688	99.725	99.6	97.885	99.518	100.28	98.736
106.23	106.22	104.67	105.45	106.03	105.44	105.27	104.51	103.99	108.6	105.05	104.29	104.56	106.34	106.53	106.44	106.47	104.95	106.85	104.98	105.99	105.31	106.04	106.99	105.67	106.49	105.89	105.08	106.46	106.98	105.62	106.37	104.42	105.91	106.95	105.93	104.93	104.99	104.75	106.02	105.63	104.64	106.3	106.16	106.27	106.41	105.9	106.46	106.12	105.75
106.72	107.08	106.28	106.4	107.01	106.78	107.72	105.96	107.4	106.18	106.46	105.41	107.48	106.74	107.1	107.34	108	106.63	107.42	105.94	106.08	106.72	107.92	106.56	106.97	106.49	106.47	105.7	107.31	106.57	108.1	107.84	105.29	106.59	106.47	106.08	106.42	105.01	106.04	106.23	106.49	106.75	106.29	107.14	107.28	106.96	106.52	106.84	107.14	107.93
110.15	108.45	107.64	108.1	107.44	107.34	109.11	107.58	108.87	108.61	109.18	108.2	106.39	108.44	108.17	109.29	108.6	107.64	107.98	107.22	108.01	108.35	107.78	107.32	106.81	110.57	109.59	107.38	109.1	109.02	109.9	108.2	107.51	107.98	109.51	107.66	108.28	107.9	108.19	108.29	108.52	106.42	108.91	108.39	108.55	108.21	108.61	107.95	109.17	109.45
107.95	107.82	107.28	107.81	107.62	108.48	108.88	109.97	108.78	108.93	107.37	108.66	108.81	107.87	107.53	107.57	108.52	108.9	109.23	107.21	110.02	108.79	106.2	108.61	108.38	109.06	109.38	109.58	109.25	108.82	109.07	107.66	108.67	108.16	109.93	107.27	107.85	107.47	109.08	109.01	108.27	107.57	108.43	108	107.32	109.53	108.49	108.97	107.55	107.85
109.29	110.1	108.89	108.52	108.35	108.75	107.38	108.36	110.75	108.48	109.56	107.66	106.54	108.06	108.42	107.23	108.28	108.64	107.71	107.71	108.46	108.24	110.33	108.11	107.63	107.93	107.14	109.09	107.19	109.47	107.43	110.81	109.06	108.15	110.16	108.28	107.79	108.59	110.2	108.73	108.86	107.86	108.09	108.13	107.82	108.69	107.82	108.05	108.43	108.78
105.99	107.16	106.48	105.46	106.45	103.95	105.73	106.26	104.34	107.59	105.41	105.63	105.66	104.7	104.7	106.13	105.74	106.32	105.52	106.95	105.39	104.68	105.96	106.46	106.2	104.72	104.15	105.76	106.87	105.34	105.51	105.76	106.98	104.41	106.53	105.04	106.42	105.02	104.39	106.85	104.68	105.38	105.62	106.87	107.09	106.3	103.68	105.2	105.87	104.65
106.36	109.12	105.29	105.23	108.32	107.83	109.12	108.94	108.01	107.56	108.68	107.07	109.05	108.72	107.72	107.25	107.61	108.43	107.58	107.84	107.66	108.42	108.94	107.57	107.75	107	108.75	108.89	108.66	107.91	107.86	107.22	106.64	107.71	108.14	107.04	106.95	109.95	105.75	107.73	108	107.19	108.91	107.57	108.32	106.97	107.37	106.54	106.73	108.09
105.76	104.58	105.5	104.98	105.21	107.22	105.9	104.14	105.89	107.13	106.37	105.39	105.82	105.42	105.44	106.66	105.59	106.6	105.6	106.18	105.56	104.47	105.04	105.08	105.16	106.32	106.16	106.53	105.69	106.49	105.73	105.3	106.04	105.83	105.04	107.14	106.54	106.1	105.26	105.39	104.71	104.85	106.32	105.91	105.84	105.25	103.81	106.02	105.03	104.4
106.79	106.58	106.65	106.37	108.01	106.48	106.96	106.47	107.11	106.97	107.05	107.17	107.45	106.03	107.79	104.94	107.21	106.03	106.59	106.68	107.53	106.78	106.03	104.09	106.27	106.18	106.1	106.55	108.03	106.84	107.38	105.58	106.53	105.71	105.57	107.12	107.92	107.32	108.46	106.6	106.09	107.63	106.45	106.82	106.29	106.73	107.68	106.64	106.25	106.54
100.36	100.51	99.944	101.46	99.646	99.599	101.34	100.78	100.79	100.95	100.28	99.186	100.35	101.54	101.73	101.16	101.2	100.93	101.31	101.42	101.31	101.73	101.33	100.19	100.39	100.57	100.15	101.17	100.56	100.91	100.9	99.995	101.62	99.535	100.41	100.37	100.36	100.72	101.61	101.25	100.55	100.45	100.9	100.15	101.49	99.464	101.19	100.62	98.537	100.59
105.88	106.76	107.42	106.55	106.69	108.06	107.11	107.67	105.56	105.67	105.99	106.68	106.6	108.03	105.47	105.19	106.33	106.08	106.41	107.39	107.07	105.79	106.96	105.59	107.07	105.8	106.21	106.23	105.52	105.8	106.85	105.59	107.27	106.37	107.57	106.16	107.55	104.53	104.53	105.81	106.1	106.44	105.24	106.58	106.36	106.62	104.98	106.21	107.82	107.58
106.38	107.9	104.89	105.4	105.59	105.08	104.97	104.4	105.24	106.9	104.97	106.62	105.1	106.08	105.96	104.99	104.97	105.07	107.88	105.78	104.57	104.19	105.84	106.61	105.31	106.02	106.04	104.82	103.13	105.31	105.39	105.91	105.98	106.36	105.03	106.36	105.57	104.96	105.59	105.63	106.03	105.43	106.8	104.86	104.47	105.08	106.18	105.09	106.86	106.5
106.44	104.97	106.63	106.07	105.47	106.18	106.59	105.18	105.3	105.21	106.55	105.79	105.73	104.72	104.5	103.8	106.52	105.96	105.26	105.83	105.98	106.62	105.02	107.26	106.54	106.25	104.81	104.52	106.75	103.72	105.25	106.17	105.3	105.54	106.7	105.42	106.44	105.03	106.17	106.07	103.97	103.51	104.27	107.16	105.48	105.9	105.25	106.47	106.12	106.72
107.18	105.56	104.7	107.27	106.62	106.46	105.24	106.93	105.8	107.28	108.16	108.83	107.11	106.6	106.82	106.92	106.42	107.49	105.27	106.89	106.5	108.02	107.18	107.6	107.63	106.12	106.56	106.49	106.26	107.57	106.51	106.82	106.08	107.13	107.81	106.92	106.49	106.11	106.65	106.04	107.29	106.12	107.64	104.85	106.72	107.12	106.63	105.18	105.9	106.18
108.86	107.82	108.25	109.11	106.65	107.48	108.74	107.67	109.69	106.89	106.8	109.52	108.05	107.29	110.74	107.48	109.34	106.98	109.02	108.65	108.88	108.42	107.82	109.96	108.18	107.27	109.28	107.27	107.13	108.13	107.99	108.73	108.93	107.84	108.56	109.26	107.28	108.49	109.48	109.3	106.79	107.42	108.68	108.95	107.42	107.7	108.59	107.33	106.85	107.89
104.91	105.5	105.49	104.63	106.3	105.21	106.65	105.82	104.87	105.93	105.43	106.28	106.18	106.08	105.43	105.73	104.62	104.43	104.45	105.62	105.47	105.32	104.6	104.23	106.84	106.35	105.99	104.52	106.52	106.2	105.37	104.03	106.29	104.25	104.42	105.17	105.56	104.98	105.04	105.63	106.13	104.83	105.95	105.04	105.76	105.56	106.78	106.2	105.11	106.14
105.73	106.78	106.8	105.43	104.91	106.72	105.58	105.71	107.46	106.96	105.16	105.93	105.41	106.38	106.47	107.21	106.53	105.87	104.74	106.36	105.71	106.89	105.63	106.2	105.3	106.42	106.32	106.37	104.68	105.18	106.57	107.39	106.49	106.5	106.4	105.52	105.63	105.68	105.88	107.78	105.09	105.73	105.65	107.5	105.87	106.18	106.23	106.73	106.02	107.74
107.12	108.32	109.41	106.24	111.2	109.41	109.74	107.75	108.52	109.38	108.05	108.15	110.61	108.59	108.88	108.36	109.37	108.62	109.19	108.77	109.03	107.56	108.66	107.3	107.69	107.37	110.11	108.89	108.03	109.8	107.69	108.85	109.15	108.92	107.65	106.84	109.66	109.1	108.33	108.58	108.1	109.74	108.46	107.81	108.25	107.38	109.43	108.25	110.72	108.23
106.13	106.66	106.15	105.91	105.43	106.89	104.91	105.05	106.59	106.44	106.89	104.83	105.65	105.89	104.6	105.91	106.62	107.36	106.64	103.94	105.33	105.88	105.53	104.71	105.58	104.71	105.11	105.67	106.29	105.91	105.89	107.11	106.61	106.57	106.94	104.29	105.71	106.83	104.99	104.58	105.65	106.41	106.98	105.72	104.39	106.53	106.08	106.07	105.57	106.21
109.09	112.37	110.08	111.07	109.07	109.03	109.57	110.24	111.95	110.95	109.18	111.33	111.43	111.44	110.31	112.18	108.97	109.62	109.79	109.98	111.61	110.79	109.6	109.79	110.41	111.81	109.83	110.93	110.06	110.52	109.35	109.41	110.85	108.58	111.12	111.46	111.06	109.12	109.08	109.77	111.33	110.67	109.93	111.56	109.07	110.69	111.29	111.03	110.6	111.07
97.349	98.516	97.898	98.4	96.907	98.035	100.1	99.877	97.438	98.9	98.813	98.821	98.457	97.961	97.78	99.051	97.475	99.326	97.78	97.134	97.564	98.49	98.262	97.19	98.76	97.361	96.644	95.912	97.861	97.913	97.869	97.138	96.737	98.318	99.517	97.275	96.56	97.516	97.279	98.168	98.219	97.244	97.459	98.49	97.736	97.73	97.405	98.389	96.162	98.063
106.06	106.01	105.58	106.15	105.18	105.19	105.27	106.52	106.48	105.37	106.4	106.64	105.77	106.93	106.49	104.32	105.67	106.03	105.13	104.36	107.87	105.49	107.38	105.65	106.57	105.94	103.73	104.23	105.89	105.65	106.82	105.22	107.29	107.17	105.52	105.88	104.77	105.74	106.22	104.78	106.58	105.46	106.57	106.45	105.31	104.87	106.45	105.82	105.14	106.8
106.84	105.6	107.79	106.34	107.67	106.03	106.59	107.17	105.87	106.8	106.51	106.11	107.35	105.92	106.86	106.73	105.8	107.6	107.13	105.4	106.4	106.01	107.14	107.13	106.78	105.99	107.94	106.48	106.18	106.56	106.21	107.55	106.7	104.61	106.17	105.77	107.48	105.36	106.08	106.15	106.66	107.42	106.62	105.34	105.64	106.56	104.48	105.12	106.36	107.12
108.95	108.37	109.6	109.16	109.63	108.8	107.74	107.56	111.2	108.13	107.94	108.64	108.71	108.8	109.84	107.44	109	106.23	109.58	108.19	109.21	109.29	109.62	108.28	108.59	109.69	108.45	109.47	108.08	106.85	109.4	106.93	108.09	108.86	108.1	109.21	107.93	109.72	108.31	109.01	108.56	107.55	108.57	110.47	108.86	109.74	108.85	108.85	109.93	108.05
105.21	105.58	104.88	104.49	106.02	105.53	105.88	106.77	105.46	105.26	104.99	104.5	105.58	105.66	105.69	105.78	105.73	104.94	104.47	105.43	104.71	105.83	106.06	104.95	104.64	104.94	105.24	105.4	104.83	106.36	106.69	105.86	105.82	106.55	107.57	106.75	105.36	105.41	105.71	105.32	106.08	104.66	105.65	104.11	106.21	103.93	103.66	107.76	105.33	104.61
101.65	100.53	102.33	100.21	99.245	101.64	101.73	100.61	100.21	99.726	100.24	99.95	101.09	102.07	99.839	100.05	100.81	99.501	101.13	101.47	99.523	100.5	101.57	99.06	101.72	101.85	99.607	100.9	100.64	102.33	101.2	99.879	101.49	100.53	101.54	99.215	100.62	99.965	100.92	100.76	100.87	98.871	100.26	100.37	101.19	101.89	100.45	101.34	101	101.53
106.01	105.1	105.63	105.48	105.16	106.53	105.83	105.42	105.38	106.18	103.68	104.41	105.9	104.69	105.8	104.76	106.14	105.99	104.14	104.92	106.53	104.43	105.44	105.03	105.63	104.99	106.44	106.51	105.91	106.12	105.26	103.92	105.38	105.42	106.71	106.06	106.18	105.97	105.84	104.7	105.42	106.46	106.97	106.9	106.71	105.29	104.6	105.28	104.38	104.62
107.27	106.44	104.72	105.82	107.58	106.71	106.54	106.63	107.72	107.28	105.18	104.54	107.19	106.53	104.18	107.19	107.02	106.89	106.02	107.47	106.53	106.36	105.11	105.48	105.11	107.08	107.14	107.34	105.95	106.32	107.44	105.96	106.34	106.34	105.53	105.25	107.82	107.52	107.21	107.94	106.86	104.45	104.76	104.06	107.08	107.32	107.69	106.8	105.08	105.87
105.03	106.85	106.18	107.68	105.52	106.91	105.66	106.08	105.14	105.86	105.14	104.99	106.32	104.72	104.76	106.87	104.87	104.89	103.98	106.3	105.36	104.58	105.61	105.36	106.25	106.94	106.34	105.81	106.13	104.78	105.89	106.2	105.3	106.22	105.31	105.1	104.23	106.94	105.4	106.06	104.27	104.53	105.31	106.19	105.46	104.06	105.36	106.23	105.9	105.21
98.537	99.522	97.644	99.592	99.842	98.976	97.353	100.26	99.301	99.422	97.906	99.12	98.933	99.561	99.135	99.031	99.332	98.218	98.244	101.67	99.624	98.891	99.614	97.824	99.804	99.903	97.769	98.732	97.593	97.288	100.12	97.758	99.753	99.902	97.997	100.23	98.686	99.786	98.914	99.264	100.1	98.73	99.97	99.308	98.558	99.056	98.541	99.692	99.382	99.1
106.41	106.04	104.04	104.58	105.34	104.77	106.49	105.12	104.6	104.7	105.71	104.4	104.33	106.84	106.47	106.14	105.29	106.33	105.96	105.61	106.65	104.52	105.05	105.4	105.66	105.93	104.52	105.46	107.28	104.43	105.66	104.8	106.25	107.1	105.14	106.18	105.64	106.09	105.46	105.49	106.57	105.63	105.35	106.78	105.68	106.2	106.01	105.85	105.86	106.02
99.913	99.396	99.481	100.75	101.18	101.11	99.717	99.609	100.38	100.53	101.47	100.95	100.68	102.46	98.753	98.866	101.51	99.269	100.23	100.99	101.6	101.02	103.57	102.37	100.42	99.399	99.965	99.156	101.17	101.32	100.88	101.74	101.12	100.91	100.35	100.01	99.671	100.97	99.691	100.51	101.75	100.27	100.35	101.59	100.84	99.797	99.801	100.87	99.607	100.37
104.24	107.74	105.9	107.65	106.39	106.57	106.63	107.17	106.45	107.21	105.23	107.63	106.54	106.95	106.41	106.45	105.12	107.78	108.15	105.52	107.82	106.34	106.61	106.3	106.57	105.59	107.61	106.32	107.46	105.71	105.23	105.53	105.56	106.36	106.23	105.78	107.49	105.92	106.16	106.13	106.69	106.43	107.03	107.41	105.99	106.29	106.53	106.43	106.53	105.54
101.96	99.548	101.09	101.77	101.71	100.73	100.67	100.73	99.195	100.74	102.08	100.15	101.37	100.06	101.17	101.63	102.85	100.64	100.48	99.634	101.69	100.47	100.57	99.75	102.42	101.42	99.571	99.3	100.6	100.59	99.515	101.09	100.56	101.6	102.71	99.773	100.73	99.684	101.08	100.78	99.851	99.401	100.25	101.34	100.28	100.9	100.45	98.337	101.16	100.72
108.67	109.31	106.72	108.19	106.61	107.36	109.51	108.41	108.19	107.97	107.92	109.28	107.73	107.68	108.81	108.16	107.22	109.16	108.23	106.07	108.25	106.85	109.18	109	108.13	108.18	107.3	108.06	108.69	107.99	107.16	108.04	107.79	108.92	107.42	109.11	109.12	109	109.36	105.98	107.53	107.55	110.14	109.16	107.53	109.36	107.32	107.81	107.68	107.73
102.38	100.04	102.22	100.6	101.48	101.97	100.66	101.51	102.02	99.925	99.997	100.43	100.07	100.12	102.57	99.901	101.1	101.13	99.767	101.39	101.29	100.56	100.26	99.886	100.73	101.52	101.89	101.96	100.24	100.87	100.2	99.811	101.65	101.03	100.74	100.96	99.435	101.22	101.07	100.19	100.64	100.38	100.38	99.612	100.18	100.36	100.49	100.8	102.27	98.954
98.333	100.33	99.139	100.07	98.383	98.001	98.35	97.851	98.256	98.851	98.539	99.592	98.77	98.308	97.441	99.009	97.328	98.536	99.514	98.787	99.492	98.326	97.198	97.67	97.586	97.289	98.062	98.655	99.053	99.103	99.288	97.522	98.969	98.423	101.1	98.668	99.09	97.875	99.885	100.03	100.05	99.305	99.136	97.407	98.567	98.623	98.884	99.4	98.813	100.09
107.81	108.29	107.84	108.78	107.18	107.75	107.08	109.94	106.41	109.06	106.88	107.48	107.29	106.13	109.99	106.24	107.06	108.37	107.73	107.36	109.39	107.51	107.15	108.18	107.23	108.45	108.42	108.49	107.84	108.23	106.55	107.6	107.03	108.33	107.93	108.21	108.57	108.76	107.62	107.35	106.4	106.87	107.24	106.75	107.66	107.57	107.29	107.37	107.91	106.13
110.33	108.11	108.09	108.23	108.43	107.66	107.31	108.52	107.69	107.61	110.39	109.22	108.03	108.12	109.78	108.9	108.85	109.17	108.5	108.97	108.41	107.81	109.31	109.18	108.71	107.62	108.12	108.27	108.63	108.64	108.52	108.61	108.19	108.48	107.12	107.97	109.11	108.64	109.68	108.95	109.25	107.9	109.49	107.31	109.3	108.41	108.25	108.3	108.94	108.69
107.37	105.25	105.86	106.3	106.29	106.68	106.1	104.12	106.24	106.8	107.85	105.11	105.42	105.82	106.05	106.36	106.08	105.54	107.6	106.76	105.27	106.02	104.89	104.63	104.88	105.34	105.88	106.33	105.79	105.46	106.24	105.87	105.86	105.6	105.37	106.48	106.23	106.74	104.29	105.73	105.29	106.36	106.25	105.71	105.53	106.1	106.04	106.26	106.95	105.24
109.64	109.33	108.92	106.81	106.34	107.54	108.43	109.18	107.08	107.71	107.31	107.98	108.19	108.58	106.69	106.54	108.5	109.26	107.49	107.97	107.22	107.9	107.51	105.64	109.01	107.09	108.85	108.21	108.93	107.73	109.85	107.79	105.79	108.04	106.78	107.51	107.67	108.81	106.96	105.96	106.69	107.1	107.86	107.74	106.98	107.44	106.22	107.94	107.83	107.5
108.11	106.19	108.18	107.6	107.59	108.5	107.76	108.66	109.43	106.91	107.87	106.49	108.78	108.28	108.03	107.12	108.43	107.12	107.62	107.3	106.63	107.34	107.73	108.3	107.48	107.22	107.26	106.58	108.38	106.7	109.24	106.89	107.62	108.38	109.34	107.69	106.98	107.06	108.73	108.61	109.38	108.28	106.72	107.57	109.09	109.16	108.29	105.5	108.38	109.12
106.37	106.74	107.9	107.32	107.86	109.06	106.97	107.07	107.81	108.6	107.39	108.35	108.12	108.78	107.16	107.55	108.13	109.54	107.57	108.11	108.64	107.97	107.37	108.09	108.38	108.6	108.38	107.22	106.5	109.72	107.17	108.19	107.16	109.59	108.61	106.72	107.74	106.83	108.92	108.3	107.47	108.09	108.79	108.24	106.46	107.33	108.22	108.67	108.36	107.12
108.48	108.95	109.3	107.32	107.84	108.16	107.76	108.54	107.07	107.88	108.87	107.28	107.91	107.41	107.67	107.19	108.08	106.1	110.21	109.75	106.54	107.3	108	106.96	106.01	107.86	109.97	107.52	107.38	108.4	109.01	108.48	106.3	110.37	108.98	109.4	109.28	109.31	109.13	108.67	107.74	107.76	108.89	110.16	109.14	108.33	107.5	109.03	108.31	108.75
104.74	106.33	105.95	105.96	106.65	107	106.62	107.41	106.21	104.67	107.03	106.47	106.08	106.78	106.4	105.5	107.8	105.68	104.79	106.65	107.55	108.11	107.03	106.46	106.21	107.07	107.28	106.54	107.02	106.39	105.9	106.86	106.29	107.61	107.34	106.94	107.24	105.75	105.85	106.22	106.46	106.89	107.86	106.79	106.42	108.04	106.07	107.92	106.3	105.97
107.31	107.22	107.61	107.34	107.38	107.29	108.57	106.74	107.9	107.75	108.11	107.01	107.92	107.92	109.28	107.66	107.63	108.3	108.04	108.59	107.6	106.77	108.46	107.52	108.64	106.13	109.21	107.53	107.67	107.06	108.75	107.69	107.55	107.66	107.12	107.65	107.09	106.65	107.56	105.86	107.59	108.33	109.12	107.76	106.57	107.64	108.8	107.33	106.17	108.73
105.8	104.95	105.77	105.93	104.32	106.2	105.74	105.09	105.72	105.83	107.4	106.16	105.75	106.51	106.63	105.36	105.22	105.89	105.38	105.84	105.7	106.53	105.84	105.04	105.38	104.94	106.18	106.67	104.79	105.62	104.51	105.04	104.64	104.14	105.59	107.04	106.84	106.4	105.6	106.52	105.62	104.35	104.98	105.71	104.95	105.75	106.24	104.29	106.14	104.84
111.06	111.4	110.74	109.94	110.61	111.32	109.68	109.34	109.9	109.47	110.38	112.46	109.74	112.08	111.35	108.81	109.66	111.49	108.89	110.43	110.45	109.81	110.36	110.07	111.83	109	110.39	109.43	109.42	110.59	109.93	111.11	110.44	110.37	110.24	111.12	111.36	110.77	109.24	108.94	109.69	107.63	110.87	108.78	111.35	109.6	109.29	108.36	110.15	111.26
107.67	108.84	107.89	108.21	108.34	108.68	106.41	108.94	108.76	107.86	107.13	107.9	107.91	107.84	108.84	108.59	106.74	105.99	110.42	107.96	108.52	108.53	109.11	108.78	109.61	108.76	109.19	109.36	107.99	107.68	109.53	108.48	108.27	108.25	108.18	108.38	107.46	109.67	108.62	108.67	108.65	108.47	107.86	108.36	109.17	107.57	107.85	109.33	109.86	107.7
105.51	107.49	106.62	106.97	104.91	107.4	106.63	106.89	107.15	108.46	106.45	108.5	106.88	106.61	108.02	106.8	106.41	106.41	106.3	106.69	106.09	108.71	106.77	107.44	105.86	105.8	105.97	106.81	106.63	106.77	105.6	106.02	107.74	107.4	106.1	106.93	106.73	106.8	107.08	108.97	105.94	105.81	107.09	107.1	107.12	106.67	106.38	105.47	106.08	105.81
107.45	105.22	105.09	106.31	106.4	105.8	105.79	104.53	105.81	107.22	106.16	107.76	106.61	104.48	106.04	105.91	106.06	105.61	106.39	106.05	106.21	105.6	106.27	106.3	106.1	105.65	107.1	105.58	106.09	105.55	106.38	105.67	105.61	104.73	107.27	106.38	104.38	106.43	108.15	105.52	106.21	107.19	106.67	108.12	107.26	108.5	107.2	106.38	106.38	105.64
105.63	105.12	106	106.56	104.54	108.62	107.33	106.87	106.93	106.77	106.03	107.39	105.74	105.92	106.35	105.49	105.58	106.53	106.45	106.41	105.82	108.22	105.62	106.22	106.28	104.92	105.3	105.37	106.62	106.2	105.69	105.92	105.51	107.02	106.02	105.76	105.63	106.29	105.95	108.12	107.27	105.97	105.74	107.13	107.54	107.61	105.37	105.81	105.46	106.55
106.92	106.49	106.66	105.01	104.81	104.93	106.96	104.99	106.64	107.98	107.99	105.56	106.16	106.03	107.72	106.59	105.55	105.87	106.57	106.74	105.95	106.52	106.2	106.86	105.53	107.3	106.67	106.3	106.32	106.74	104.81	106.86	105.37	105.79	104.78	106.87	105.43	105.58	106.86	105.87	107.03	105.73	105.58	106.24	104.3	106.36	108.01	106.72	106.67	105.23
108.04	106.62	106.43	105.59	105.8	106.94	106.38	105.17	106.5	106.26	107.76	106.7	106.22	105.36	105.63	106.73	107.49	105.9	106.27	105.37	107.15	108.03	106.89	106.77	106.13	105.54	107.45	106.91	107.72	105.44	107.27	104.4	106.42	105.77	106.68	106.74	105.37	106.7	106.5	105.32	107.04	105.7	107.68	105.35	107.73	107.05	106.92	106.8	106.56	104.88
109.8	109.52	109.71	110.05	109.6	109.4	111.12	108.44	111.68	109.17	110.64	110.04	109.84	109.83	109.59	109.53	110.73	111.39	110.21	112.18	109.43	110.07	110.08	111.14	110.6	109.87	110	110.7	112.28	111.28	108.68	111.73	109.84	111.24	109.95	108.53	108.44	108.96	110.77	110.08	109.05	111.22	110.28	110.72	111.12	111.43	109.54	111.61	109.92	109.34
104.88	103.89	104.86	105.34	105.79	104.9	106.03	105.19	106.74	105.98	105.29	104.64	106.56	104.93	106.15	105.43	105.49	105.65	103.72	105.53	104.24	104.91	106.03	105.41	105.46	105.56	104.68	105.98	104.97	105.9	106.26	106.35	104.76	106.15	105.24	104.9	105.58	104.71	105.65	106.29	104.83	105.58	106.42	105.75	105.55	104.58	105.56	106.58	104.32	105.99
105.79	105.05	105.02	104.5	105.16	104.48	107.88	105.58	105.94	106.21	105.31	104.53	105.87	104.82	106.12	106.45	105.75	106.68	104.21	104.06	104.3	107.14	105.79	107.02	105.81	105.78	105.86	105.11	105.87	104.2	105.62	106.42	106.87	105.74	103.82	105.79	105.74	105.53	106.08	105.51	104.93	104.38	106.62	104.37	105.63	106.01	105.7	104.65	107.4	106.64
106.39	104.66	106.14	105.36	105.83	105.44	105.64	105.63	107.04	105.72	105.61	104.7	106.88	106.5	105.84	106.16	105.39	106.61	103.82	105.87	106.55	105.06	106.26	103.62	106.07	103.88	106.11	105.65	105.6	106.6	106.81	104.76	104.84	106.56	105.94	105.5	105.35	105.73	105.33	105.83	107.35	106.04	107.03	106.6	105.46	105.82	106.55	104.86	105.16	104.67
104.26	104.29	106.16	106.38	105.46	104.56	106.05	106.02	107.73	106.34	105.5	106.54	105.66	104.64	106.27	105.12	104.82	105.99	106.18	105.41	105.52	105.89	106.78	105.3	107.37	105.35	104.38	105.1	104.89	105.5	105.33	105.71	106.17	105.75	105.39	106.06	104.93	106.84	104.82	105.31	106.29	105.52	105.45	104.49	106.52	104.07	105.34	104.56	104.85	105.23
108.04	107.41	109.03	106.21	108.33	109.05	108.11	107.22	107.64	108.98	107.63	109.86	107.64	108.26	107.92	108.73	107.48	108.34	108.65	109.53	108.3	109.1	107.86	109.46	106.17	108.92	109.67	108.63	108.42	107.77	109.24	108.43	108.62	107.81	108.36	109.9	109.07	108.51	109.59	108.19	109.4	107.64	107.68	108.16	107.97	107.81	108.84	107.42	108.67	109.05
105.3	107.08	106.25	104.65	106.44	106.95	104.51	106.76	106.45	105.79	105.81	107.33	106.1	105.23	105.57	105.45	104.91	105.56	106.7	106.21	105.64	106.71	106.4	104.82	104.74	106.81	105.61	107.03	105.56	107.85	105.79	104.68	105.09	104.45	106.59	105.69	105.71	105.54	106.5	105.53	105.63	106.46	106.21	106.17	104.71	106.21	106.1	105.03	106.44	106.16
106.65	105.58	105.56	106.36	105.54	107.51	107.46	105.54	105.35	104.86	106	106.2	106.65	105.42	104.3	105.88	105.03	105.74	106.18	105.21	104.55	105.58	106.93	105.78	106.13	105.91	106.2	104.44	105.69	106.42	105.64	106.76	105.9	105.94	105.75	106.96	104.8	105.22	105.3	105.29	105.95	105.32	106.26	106.21	105.51	107.27	106.91	105.57	104.65	107.57
97.634	97.591	98.026	99.051	97.401	97.85	97.734	98.016	97.306	98.467	99.094	96.718	99.106	96.914	98.89	96.82	97.458	98.155	96.943	97.694	99.002	97.365	98.657	97.966	98.798	99.89	98.112	97.657	96.667	98.145	97.085	98.502	97.929	97.025	96.964	98.757	98.663	96.919	98.897	98.578	97.737	98.261	98.021	98.926	98.343	98.41	97.873	97.616	98.191	98.018
106.73	108.27	109.4	108.2	108.94	108.68	108.78	107.69	107.34	109.17	109.64	108.11	108.91	107.56	109.78	107.31	109.85	109.37	108.45	107.66	108.36	109.12	108.5	108.55	109.31	108.82	108.59	109.51	107.5	106.65	108.77	107.51	108.42	107.84	109.24	108.43	110.13	109.18	108.68	108.17	110.18	109.16	107.82	109.09	108.27	109.08	107.92	109.61	108.86	107.9
109.95	107.78	109.05	109.24	109	109.64	108.34	108.43	107.24	108.68	107.86	107.53	109.97	109.19	108.97	107.33	110.88	107.83	107.91	108.68	105.79	107.42	106.09	108.76	108.84	109.41	110.18	108.05	108.7	106.8	109.08	108.69	109.6	109.74	108.95	107.08	107.07	109.24	107.35	107.81	110.05	107.84	109.48	109.07	109.15	107.16	109.16	107.56	107.66	107.64
107.13	105.28	106.77	103.88	103.7	104.78	105.04	104.39	105.73	106.58	106.44	105	106.2	106.27	104.93	104.79	105.52	106.45	106.73	105.25	105.17	105.62	105.65	104.04	106.56	106.52	105.64	105.11	104.8	104.24	104.88	105.11	105.81	105.53	105.27	104.71	105.24	105.32	106.37	106.08	105.11	105.2	105.15	105.36	105.91	105.42	107.19	105.28	104.86	103.63
106.51	105.54	106.99	105.96	107.05	106.14	106	106.16	106.91	106.1	107.6	107.49	107.29	107.54	106.24	106.84	108.02	107.24	107.3	106.27	106.92	105.38	107.12	104.48	106.42	104.56	105.6	105.74	108.39	105.44	106.68	105.86	106.71	105.07	105.74	107.64	106.85	107.41	105.33	105.65	105.99	105.95	105.37	105.45	105.78	106.8	105.94	105.98	107.28	107.49
107.64	108.7	108.44	107.26	109.1	107.97	108.38	108.31	108.22	107.06	108.31	106.5	106.95	108.96	107.17	107.51	109.51	107.61	107.94	107.21	108.64	107.79	109.1	109.22	108.11	107.21	109.09	109.26	108.97	106.31	106.85	106.87	107.34	107.72	107.33	106.87	108.47	108.88	106.85	109.04	109.5	108.01	108.89	107.96	107.95	107.88	109.94	108.95	107.53	107.98
109.25	108.67	108.58	108.43	108.02	108.33	108.83	108.85	107.68	109.45	109.23	108.24	109.1	109.91	108.98	108.31	107.83	109.21	108.56	108.02	109.05	108.3	108.24	108.77	108.56	108.16	108.24	108.86	109.23	107.99	107.03	108.24	109.5	108.2	108.46	108.63	108.45	108.06	109.46	109.2	109.96	108.83	108.94	107.48	108.81	108.85	109.4	109.54	108.33	109.38
106.79	107.66	106.36	106.9	106.84	107.58	106.27	106.21	106.8	107.44	104.74	105.21	106.34	105.56	107.56	105.01	106.46	106.67	105.7	106.08	106.21	106.57	105.76	106.53	106.19	108.02	105.35	106.7	106	105.49	107.04	106.63	107.27	105.5	106.15	106.96	106.27	106.81	105.82	105.97	107.54	105.52	108.28	105.66	106.91	104.69	107.71	106.1	104.27	107.5
105.73	106.94	105.12	104.18	106.57	106.69	104.13	105.49	106.67	106.29	104.94	105.62	106.07	105.55	106.18	106.62	105.15	106.01	105.23	105.18	105.48	105.15	106.02	106.59	106	105.18	105.84	106.19	105.69	105.67	107.26	104.99	106.7	106.04	106.41	105.56	104.74	104.12	105.2	104.99	106.21	104.12	107	105.68	105.05	106.34	106.44	104.96	105	105.63
105.36	104.39	106.07	106.06	105.54	106.05	103.54	105.95	105.54	106.49	104.19	106.69	105.2	106.29	107.69	104.97	105.15	104.54	104.1	105.46	106.04	106.79	105.34	104.17	104.3	105.77	104.57	106.22	106.1	104.81	104.48	104.81	104.72	105.26	106.3	106.25	105.28	106.57	105.64	104.94	105.08	105.86	105.98	105	104.43	106.78	105.65	107.03	104.03	105.51
106.05	103.72	106.49	106.64	105.15	105.86	106.24	105.1	105.73	106.13	104.48	106.55	107.55	107.22	105.86	107.59	105.27	107.13	105.11	107.39	106.87	105.41	107	106.14	106.4	105.77	106.84	105.33	106.76	105.06	106.05	105.13	104.98	105.54	106.49	105.35	105.72	106.46	105.78	106.96	107.38	105.45	106.13	107.88	105.25	107.12	106.14	104.04	107.85	106.8
106.03	106.59	106.28	104.6	106.63	104.92	105.09	105.57	105.69	105.02	106.1	106.24	106.45	105.71	105.46	104.73	104.28	105.68	106.93	104.14	105.99	103.99	106.46	105.23	105.32	105.57	106.46	105.37	105.33	105.15	104.54	106.94	104	106.25	103.82	105.36	106.46	104.19	104.61	105.32	105.74	106.72	106.71	105.56	106.06	103.82	105.5	106.1	106.91	105.8
107.68	109.57	108.55	108.51	106.95	106.5	108.14	108.13	108.67	107.17	107.77	107.96	106.97	106.94	109.21	107.84	106.83	108.55	107.73	107.5	107.83	107.97	106.83	107.71	107.38	108.01	108.43	107.02	107.67	107.39	107.86	107	108.6	107.37	107.14	108	106.08	108.59	108.7	107.37	108.08	106.58	107.75	108.68	106.51	107.99	107.48	107.88	107.79	108.26
96.612	97.83	98.388	97.885	97.956	96.38	97.298	97.334	98.25	96.921	99.921	97.074	98.789	99.257	99.412	98.317	96.312	97.559	99.499	98.362	98.204	97.692	97.631	97.354	98.817	99.187	98.178	98.883	98	97.174	97.497	96.219	98.86	97.683	98.618	98.857	97.767	97.406	97.939	97.914	97.378	98.142	96.948	96.897	98.959	98.54	97.712	98.641	96.708	98.461
105.33	105.65	105.92	105.4	105.79	104.96	105.37	105.7	105.46	105.59	104.15	105.93	105.33	105.56	105.28	105.24	106.38	105.5	106.22	106.34	106.3	105.56	106.63	106.18	106.49	105.5	106.46	106.65	105.86	105.44	106.01	105.12	105.29	107.44	104.27	105.13	105.25	106.07	103.41	104.99	105.84	106.6	105.48	106.08	104.64	105.05	105.23	103.42	106.18	106
107.62	108.57	108.53	107.31	107.83	108.74	110.2	108.1	107.47	109.22	106.79	106.73	108.43	108.32	108.23	108.83	108.94	106.56	108.44	107.46	108.66	107.19	108.15	106.73	107.55	108.01	107.7	107.73	108.38	108.42	108.55	108.54	107.34	107.53	108.33	109.11	106.65	108.32	107.69	107.75	106.86	107.23	108.52	107.35	109.52	107.86	108.43	108.12	107.92	109.02
107.76	107.83	108.22	109.6	107.59	109.22	107.39	108.78	108.11	108.01	106.35	107.7	107.78	106.85	106.83	107.62	108.58	109.37	107.89	108.94	108.42	107.55	108.88	107.89	108.88	109.47	108.23	107.94	107.56	108.06	108.28	107.07	109.28	106.25	108.63	108.22	106.29	107.33	108.91	108.97	108.8	108.12	108.37	108.01	109.76	109.16	108.27	108.36	108.92	107.78
107.79	107.44	107.73	107.28	108.71	108.8	107.6	106.53	108.37	107.84	107.8	106.81	107.47	107.83	108.42	108.05	108.09	107.05	107.55	108.75	107.59	108.59	107.07	106.9	107.58	107.4	109.63	108.61	108.97	107.84	106.44	108.52	107.06	106.58	107.94	109.02	106.87	108.34	107.79	106.48	107.91	108.38	107.27	107.57	107.3	107.06	106.92	108.36	108.59	107.98
104.69	104.86	106.27	106.18	105.51	105.1	104.33	105.97	105.57	106.46	104.63	105.85	107.24	105.09	104.63	107.24	106.35	106.76	105.66	107.56	104.87	105.95	105.68	105.23	107.76	105.26	105.86	105.1	107.38	106.72	106.18	106.71	105.68	105.82	106.2	105.73	104.51	105.25	107.28	106.35	106.17	106.5	106.33	104.22	105.21	104.79	104.26	106.1	106.2	105.36
98.96	99.015	97.055	98.756	96.961	97.629	99.047	97.877	98.732	98.405	98.119	97.652	98.733	96.491	98.533	98.629	96.828	98.415	97.526	97.162	97.868	98.265	98.508	98.71	98.286	97.803	99.413	97.293	98.164	98.463	98.241	98.41	97.667	97.919	97.756	97.077	99.438	98.424	99.844	98.186	97.967	97.374	99.489	98.747	98.729	98.702	96.485	98.789	97.916	98.025
112.23	110.63	109.12	108.52	109.95	109.55	108.77	111.33	110.17	110.36	109.48	110.1	110.69	111.04	110.78	110.35	110.69	109.2	110.01	109.24	108.21	111.11	109.32	111.24	109.68	110.59	113.24	111.48	110.09	112.08	108.71	109.87	109.8	109.23	110.69	109.27	111.06	110.87	109.58	110.84	109.71	110.88	109.54	111.07	110.07	111.87	109.26	109.84	111.64	111.65
100.33	101.41	100.07	100.89	102.57	100.08	99.748	101.3	101.44	99.817	100.93	100.8	100.26	99.328	99.819	100.32	102.42	100.32	102.26	100.46	101.18	100.55	99.885	100.99	99.495	99.959	99.999	100.89	100.8	100.89	100.8	100.77	100.99	101.16	101.13	99.559	100.42	99.857	101.45	99.606	99.674	101.04	98.789	101.58	99.77	99.853	100.7	100.54	100.23	100.47
106.39	106.23	106.46	105.62	106.1	106.47	106.2	104.92	105.73	104.91	104.98	105.24	105.1	106.73	105.04	104.89	106.21	106.07	104.96	105.2	106.74	106.45	106.13	104.89	105.2	104.17	105.38	106.2	105.73	106.28	104.71	106.04	105.83	107.02	105.25	105.12	105.57	106.67	107	105.98	104.73	105.01	105.67	106.29	106.15	103.73	104.92	105.73	105.73	105.6
107.44	108.62	107.34	108.85	109.01	107.29	108.24	108.05	107.85	107.23	107.38	107.02	107.58	109.98	107.35	108.93	108.25	108.72	107.75	108.82	106.33	109.53	109.11	108.04	108.14	109.42	107.7	106.16	107.24	108.08	108.65	108.15	108.67	106.93	108.91	108.78	107.68	108.27	106.24	108.05	110.28	107.51	107.94	107.3	108.88	108.56	107.29	108.35	107.71	108.82
107.1	106.92	107.85	107.61	108.64	107.81	108.16	107.75	107.55	105.11	106.73	107.33	108.25	107.88	109.29	107.3	107.55	106.88	108.38	107.36	106.96	108.52	108.2	107.5	107.82	107.77	107.98	106.28	108.28	108.05	108.14	106.69	106.57	108.57	107.47	107.98	108	108.09	108.68	106.26	107.21	107.06	108.02	107.89	106.77	108.11	109.21	107.61	108.51	108.79
105.76	104.46	106.67	104.84	106.83	104.65	105.05	104.78	104.62	105.36	104.47	104.76	106.75	105.6	105.88	104.8	104.74	106.41	107.17	106.48	104.7	105.8	104.95	105.32	106.61	106.76	104.93	104.35	106.47	105.37	105.88	105.15	104.52	105.7	105.85	105.41	106.05	106.08	105.57	105.14	104.63	105.88	104.63	106.07	106.92	106.29	105.28	104.86	104.73	105.89
101.07	101.95	100.45	99.636	100.99	101.31	101.32	100.32	102.33	101.21	101.06	99.582	102.32	101.32	100.94	99.86	100.17	101.6	99.941	100.39	100.35	99.816	100.26	100.84	99.51	99.779	100.49	100.25	100.95	100.84	101.05	100.28	100.82	100.97	102.23	101.53	101.32	99.074	101.3	101.76	100.39	101.59	101.19	101.32	100.55	101.3	101.76	101.21	99.099	100.44
107.24	107.19	106.68	108.93	107.18	108.42	107.79	109.49	107.38	107.79	109.11	108.17	108.76	107.63	108.32	106.75	108.3	107.3	109.71	107.8	106.58	108.42	109.09	109.37	107.91	108.16	107.77	107.24	107.48	107.21	107.46	107.78	107.81	108.21	109.36	106.82	106.77	107.11	108.55	107.63	107.77	106.49	108.42	107.9	108.8	108.02	107.51	108.32	108.38	107.1
98.145	98.559	97.431	98.115	98.774	97.27	98.823	97.87	97.375	98.036	99.64	95.163	97.018	97.284	97.346	95.984	97.016	98.328	96.725	98.625	97.749	98.738	98.2	98.077	97.743	97.986	96.987	97.854	96.456	97.629	98.177	97.634	98.041	97.905	99.328	97.875	98.272	97.759	98.164	97.351	97.311	98.144	97.119	97.129	96.794	98.873	98.231	97.179	98.32	99.003
105.97	106.42	103.86	105.15	103.95	105.44	105.5	105.52	105.99	105.33	106.91	104.73	104.52	103.98	104.83	104.68	106.13	106.31	106.32	104.78	103.62	103.98	105.7	105.68	104.53	104.8	105.16	104.61	105.62	106.28	105.61	106.86	106.44	106.48	105.8	107.22	105.18	105	105.99	104.59	106.06	105.67	104.42	106.87	106.13	105.43	105.98	104.98	104.03	105.71
99.414	101.33	100.12	101.54	100.63	101.16	99.293	99.719	100.88	100.28	99.824	99.528	100.25	100.97	101.02	99.908	99.808	100.05	100.65	102.15	99.855	99.338	100.6	100.38	100.66	99.701	101.15	101.18	100.79	99.074	101.08	99.614	101.09	100.69	99.39	100.28	101.49	101.59	101.09	101.59	101.8	100.6	100.15	99.905	98.932	100.72	99.392	100.37	99.622	101.66
108.44	108.51	108.77	109.25	109.25	106.91	109.84	107.68	110.4	108.62	109.01	107.78	108.51	109.59	106.97	107.33	109.31	109.03	108.82	108.8	108.08	109.25	106.78	109.93	108.72	107.85	107.72	108.59	109.95	108.44	110.3	108.66	109.53	107.4	108.72	109.57	108.68	107.94	107.9	109.11	109.12	108.14	107.85	109.12	109.08	108.51	110.39	109.56	109.13	107.78
105.96	106.08	104.94	105.02	105.96	107.07	106.99	105.44	105.04	106.53	106.16	108.01	107.16	107.62	106.73	105.19	106.03	105.2	104.61	105.83	105.72	106.68	104.58	105.8	104.81	105.86	106.51	106.36	107.23	106.61	106.14	104.81	106.22	105.84	106.41	104.62	104.89	105.48	104.46	104.06	105.61	106.16	106.99	107.23	105.65	105.81	105.78	106.37	106.97	104.83
101.01	99.482	99.297	101.82	101.05	101.57	101.85	99.177	99.657	101.1	101.35	99.643	100.17	99.284	99.676	100.46	99.474	99.549	100.11	102.05	100.93	101.35	101.34	99.893	100.82	101.11	100.13	100.6	100.05	99.7	100.65	101.33	99.525	101.35	102.26	100.89	100.23	101.78	98.593	100.33	99.872	100.79	101.75	101.36	102.36	100.24	98.862	101.06	101.35	100.97
106.77	106.87	107.07	106.68	104.67	106.38	105.88	106.46	106.66	105.42	105.97	105.68	106.45	105.62	107.42	106.95	107.17	107.34	106.01	107.28	107.25	107.06	107.93	107.44	105.56	106.98	106.51	106.03	106.31	105.92	106.48	105.54	104.79	106.79	106.26	105.61	105	107	107.06	104.94	104.44	106.8	105.98	107.71	106.88	107.4	106.01	105.34	105.68	107.44
100.27	98.923	100.24	99.573	97.419	97.757	98.904	98.929	99.493	98.272	99.47	99.468	99.172	100.51	97.925	98.734	97.99	98.7	98.278	99.986	99.147	97.548	99.962	97.939	99.754	98.149	98.18	99.167	98.216	100.12	97.679	97.61	98.111	99.842	99.753	100.5	97.87	100.29	100	99.379	98.282	98.379	98.527	98.352	99.73	97.974	97.996	100.3	99.117	100.27
100.3	99.674	100.24	99.868	100.05	101.33	99.47	101.65	100.73	100.35	99.943	98.322	100.77	99.214	99.877	101.27	101.39	98.071	100.03	99.002	100.34	98.671	100.51	100.48	100.66	100.08	99.088	100.44	101.92	100.13	98.105	99.482	99.176	100.58	100.47	99.63	101.07	100.37	100.05	101.41	100.85	100.86	100.27	99.889	100.3	101.94	101.61	100.77	99.652	100.49
95.571	96.858	98.066	98.424	97.6	98.382	97.945	99.628	97.999	97.633	97.221	98.584	99.233	98.766	97.354	99.248	98.292	99.337	97.658	97.073	97.833	96.843	98.712	98.181	97.507	98.112	98.57	97.876	98.645	100.35	98.381	97.299	96.62	97.661	97.788	96.72	98.781	98.335	99.161	98.05	100.33	98.221	98.041	98.425	97.31	99.796	97.458	99.348	97.634	96.634
106.53	107.41	105.38	106.75	106.55	106.73	106.51	105.52	106.47	107.46	106.97	106.32	106.15	106.08	106.56	107.49	106.9	106.59	107.86	104.57	105.82	106.62	105.24	106.97	106.77	107.18	103.92	104.76	107.03	106.09	108.17	105.58	104.93	106.98	106.97	106.11	106.25	106.31	107.14	105.82	106.91	107.11	106.77	105.68	107.98	106.95	106.82	106.23	105.72	106.22
107.51	107.57	108.27	109.42	108.52	108.52	107.85	109.01	108.67	106.96	106.98	109.55	108.52	106.9	108.21	108.74	107.96	106.77	107.44	108.16	107.56	108.35	108.43	108.08	109.36	108.06	109.33	108.68	110.4	109.1	110.15	107.51	108.42	107.31	106.73	107.27	108.68	107.33	107.73	109.62	108.63	107.68	107.99	108.61	107.82	108.68	108.43	107.07	107.28	107.36
104.42	106.05	105.97	106.82	105.88	105.63	105.02	105.98	105.34	105.9	107.9	106.65	106.15	107.06	105.5	106.19	105.09	107.56	105.79	105.46	105.19	106.12	105.91	106.5	106.54	105.64	104.12	106.32	104.5	105.8	106.02	105.4	105.59	104.86	104.74	105.34	106.94	106.34	106.55	105.77	105.3	104	106.01	106.1	103.13	105.19	104.56	105.92	105.91	105.71
107.85	108.75	108.53	107.91	107.93	106.75	107.08	109.27	107.25	107.96	107.82	107.48	108.67	107.8	107.75	107.91	108.21	108.54	107.07	108.96	107.8	107.6	108.44	107.39	107.85	109.56	108.96	110.03	110.02	108.23	108.11	107.97	106.9	109.46	108.76	108.68	109.11	107.13	107.24	108.31	110.2	109.03	105.8	110.08	108.34	107.3	108.74	108.1	108.67	107.71
105.85	107.81	105.95	105.95	106.06	105.89	104.98	106.71	106.92	106.5	106.59	106.49	105.23	105.69	105.18	106.81	107.1	105.62	106.29	106.03	107.3	106.19	106.09	105.51	104.56	106.58	105.48	105.09	105.55	105.4	104.77	106.4	108.54	105.92	105.61	105.98	106.27	105.61	107.19	106.87	106.08	107.19	108.46	106.24	105.87	105.95	107.02	108.11	107.04	105.28
106.46	105.74	106.14	105.98	104.96	105.69	107.4	105.34	107.5	106.28	106.02	104.78	106.32	104.79	106.52	104.98	108.37	105.07	106.74	105.82	104.77	104.99	104.31	105.01	106.56	105.89	106.22	107.3	106.18	106.47	105.46	105.55	105.5	105.32	105.93	104.16	104.75	106.03	105.1	106.2	106.67	106.79	107.05	104.97	105.37	106.18	105.57	104.77	104.46	105.72
98.79	99.136	97.657	98.081	99.159	96.962	98.145	99.251	98.028	98.883	98.171	98.165	98.903	98.275	98.062	98.758	98.948	97.108	96.917	98.386	96.919	96.802	98.223	98.29	98.136	98.742	99.123	99.41	97.934	97.945	96.353	96.804	98.661	97.378	97.859	98.84	98.576	98.118	98.271	97.225	97.807	97.048	98.997	98.077	97.398	98.778	97.008	98.678	98.57	99.304
106.77	106.7	105.24	106.53	107.56	106.95	106.96	106.71	105.49	105.8	106.69	104.84	106.14	105.95	106.62	107.66	107.95	107.27	105.95	106.32	106.18	105.69	107.74	106.36	108.31	104.59	105.31	106.63	106.23	105.97	106.61	107.58	106.71	105.76	105.62	106	106.74	106.04	106.8	105.66	104.71	104.91	106.23	106.68	104.88	106.5	107.41	107.11	106.76	107.33
99.708	99.78	99.352	98.716	98.935	98.065	98.707	100.25	99.318	97.193	97.43	99.29	100.63	99.721	98.121	99.315	99.509	100.11	99.612	99.78	99.43	99.523	100.64	96.732	97.558	99.064	97.795	98.677	100.85	98.583	98.315	99.23	97.974	99.227	98.529	99.031	98.307	98.069	99.521	98.191	98.378	100.7	98.572	97.71	99.763	100.21	101.76	98.782	99.068	100.41
105.52	106.04	105.95	105.58	106.54	106.44	105.77	105.63	104.81	104.87	107.48	105.79	103.92	106.2	104.71	105.71	106.23	104.88	104.89	106.27	104.71	105.03	105.88	105.28	105.23	107.4	107.29	105.42	105.99	104.75	105.76	104.97	105.86	105.97	106.15	106.28	105.69	105.5	105.15	106.86	107	105.87	107.16	105.48	105.41	104.52	105.82	106.55	104.78	106.2
107.74	109.64	108.26	107.39	108.35	109.01	108.47	108.19	107.64	109.46	109.03	107.46	108.61	108.63	107.5	108.92	108.83	108.92	109.18	108.99	109.09	109.25	108	107.77	108.84	108.82	107.92	110.35	106.91	108.81	108.9	107.96	108.31	107.58	109.65	108.47	109.58	108.47	107.59	108.81	109.39	108.54	108.86	107.5	108.25	108.28	107.45	109.78	108.33	106.02
104.55	106.84	105.58	105.18	106.13	107.04	105.98	106.9	105.89	106.22	105.43	106.94	107.83	106.4	107.26	107.09	107.28	106.49	107.04	107.5	107.39	107.56	106.99	106.96	107.89	106.74	106.88	105.11	107.94	107.15	106	106.15	107.5	105.37	107.08	106.53	106.97	107.66	106.63	107.45	107.63	105.32	106.88	108.02	106.49	106.3	108.13	106.45	108.03	107.01
98.596	97.564	98.981	99.307	98.927	99.197	96.072	98.106	97.539	98.676	97.378	97.579	96.562	97.338	98.817	97.137	97.981	97.309	98.519	99.54	97.552	97.378	97.306	99.052	96.411	98.364	98.168	99.978	97.629	96.947	98.053	96.779	98.371	98.413	98.527	97.663	96.636	97.98	98.644	96.71	98.036	98.261	96.861	97.617	97.681	96.766	97.463	97.751	97.068	98.736
104.98	104.49	105.62	104.31	105.85	106.85	105.35	104.03	106.71	105.52	106.08	105.32	104.2	105.9	105.82	106.13	103.71	107.54	104.56	106.72	104.31	104.78	105.92	105.53	103.24	105.92	106.5	104.71	106.04	106.43	104.31	105.89	105.34	105.45	106.87	105.25	104.95	105.27	106.06	107.41	105.45	105.33	104.3	104.65	105.68	105.41	106.88	107.23	106.85	106.91
105.24	106.48	105.43	106.38	107.31	104.76	107.03	106.78	106.73	106.67	105.34	105.5	106.79	106.33	105.1	106.88	107.02	105.97	107.1	107.58	106.57	105.87	106.09	105.72	106.2	106.04	107.21	106.11	106.91	107.41	106.75	106.1	106.35	106.14	106.01	106.05	106.17	105.35	105.84	107.99	108.9	107.2	106.66	105.08	106.98	106.04	106.33	105.42	105.31	105.14
97.724	97.167	97.166	96.235	98.101	97.831	98.428	99.289	98.309	99.49	97.473	96.904	98.169	97.45	96.819	97.957	97.779	98.026	98.138	98.569	97.908	98.309	98.945	97.433	98.047	98.657	96.957	97.814	97.428	97.093	96.548	98.589	98.629	96.892	98.16	96.814	98.301	98.111	98.174	97.813	97.308	97.056	96.336	98.675	97.479	99.271	97.176	97.703	97.137	99.565
105.47	105.45	107.46	104.65	106.41	104.91	106.32	106.31	105.77	106.64	105.59	105.75	105.32	106.74	104.89	106.21	106.46	106.82	105.97	106.1	106.03	105.37	105.59	105.34	103.94	105.8	105.37	104.74	106.2	105.72	105.67	107.02	106.12	104.69	106.66	104.21	105.21	104.24	106.16	107.14	106.62	105.32	103.15	106.21	106.18	108.02	105.59	105.5	106.41	105.45
108.1	107.3	107.52	107.43	108.12	107.68	109.14	106.03	108.27	109.19	107.48	108.77	107.12	107.77	106.96	107.84	106.98	107.42	108.65	107.97	106.68	106.55	107.61	106.47	108.09	108.03	107.14	108.19	107.28	106.6	107.52	108.8	108.81	107.86	106.38	107.18	107.18	107.82	108.5	107.7	108.85	107.63	108.17	108.13	106.73	107.98	107.41	107.51	108.59	107.4
109.28	108.57	108.03	108.9	108.42	107.9	107.71	109.42	107.19	108.28	108.26	107.32	107.54	107.03	107.15	106.88	108.63	107.93	106.61	107.44	108.92	109.12	108.32	108.72	109.15	106.15	107.2	109.16	108.5	107.07	107.08	108.4	107.11	108.86	108.28	109.75	108.82	107.2	107.12	107.17	108.01	106.49	109.27	108.03	107.28	107.16	107.74	107.55	106.34	106.13
101.38	100.74	98.761	101.19	101.35	100.48	100.87	99.384	100.99	99.529	100.05	100.32	99.266	101.27	98.379	100.51	101.05	100.82	99.273	101.35	99.751	101.06	99.616	100.88	99.499	102.34	101.33	100.77	99.862	101.58	100.82	101.2	99.465	99.433	100.19	100.55	100.72	100.75	101.01	99.984	100.83	101.69	100.85	100.63	100.75	100.78	100.43	100.28	100.44	101.21
99.57	98.811	96.989	97.448	96.947	96.609	98.027	98.442	97.018	96.973	99.398	97.536	99.294	96.5	97.932	97.604	98.286	97.473	98.64	98.561	96.352	96.269	98.978	98.855	97.884	98.456	97.059	98.958	97.691	98.104	97.89	97.483	97.106	98.376	96.631	99.873	98.186	98.426	99.286	96.969	98.411	97.459	100.07	97.504	97.105	96.939	97.211	97.788	98.13	97.371
106	106.54	103.32	105.81	106.29	105.64	104.83	106.31	105.08	107.79	104.82	105.47	107.78	105.75	106.19	106.26	107.03	105.57	105.76	106.21	105.34	105.29	103.45	103.89	105.9	105.84	106.5	104.35	105.08	106.19	105.14	105.52	106.05	105.16	103.6	105.48	105.04	106.12	105.52	105.05	108.58	106.34	103.46	106.25	103.45	106.15	106.56	107.04	104.04	105.5
107.01	105.28	106.48	108.13	107.52	107.79	106.93	106.84	106.22	106.05	106.26	107.6	107.29	105.5	106.87	106.66	105.64	105.35	107.48	106.76	106.38	105.69	106.18	106.1	104.97	106.51	104.98	106.15	107.25	106.62	105.98	107.24	107.96	106.35	106.18	105.67	105.13	106.18	107.22	107.29	105.87	105.46	106.53	106.38	105.51	106.68	106.91	106.9	107.63	106.61
108.15	107.19	108	107.57	108.43	108.84	107.67	108.13	107.03	106.89	106.32	108.63	108.13	108.45	108.33	108.28	109.1	108.62	107.4	109.03	108.23	108.65	107.19	109.75	108.26	109.01	108.01	107.19	108.06	107.88	109.63	109.01	107.5	107.88	108.6	107.12	107.84	107.09	108.41	108.56	108.08	107.17	106.36	108.89	107.9	108.22	107.82	108.55	108.94	106.94
102.67	100.67	100.22	102.3	101.45	102.06	100.96	101.82	101.75	100.9	101.33	99.7	100.85	100.17	101.89	100.05	99.779	100.86	99.888	102.25	100.84	100.92	99.143	102.65	102.51	99.53	101.1	100.35	101.42	102.21	102.03	103.59	101.64	102.63	102.94	101.43	100.68	101.28	100.79	100.38	100.26	99.645	102.21	99.361	100.5	101.34	102.25	100.73	100.51	101.3
108.93	108.69	107.85	108.88	107.84	109.44	108.22	109.1	108.6	108.12	107.93	109.43	108.14	109.63	109.12	108.96	109.67	110.64	108.05	108.87	109.82	108.41	108.88	109.79	108.2	108.2	107.14	110.92	109.8	108.1	108.77	108.89	109.76	109.45	109.04	108.21	108.72	108.74	108.77	109.61	107.49	107.68	108.45	107.03	108.85	107.33	108.53	108.28	108.18	108.14
98.47	98.401	99.269	97.913	99.821	100.03	99.057	99.404	99.758	97.682	99.635	99.571	99.853	99.463	99.55	99.134	99.333	99.603	99.159	98.63	98.043	97.393	98.502	98.982	98.241	100.91	98.762	99.337	99.629	100.09	99.259	99.623	99.359	98.681	99.378	99.274	98.695	99.112	98.827	98.101	98.788	100.54	99.231	98.707	98.973	100.69	99.922	99.142	98.686	97.838
111.42	110.44	109.38	109.48	109.94	109.17	110.06	111.13	109.55	110.32	109.99	111.82	109.31	109.98	111.63	109.94	110.31	109.86	111.23	110.75	109.22	111.19	110.38	110.49	111.61	109.9	110.27	109.58	110.27	108.31	110.46	111.39	111.81	110.5	110.18	109.94	110.06	111.48	110.42	110.16	110.21	110.47	110.34	109.7	111.51	110.65	109.55	111.68	110.38	111.07
109	109.75	108.22	108.62	108.92	108.46	108.8	109.2	107.92	108.3	109.52	109.98	109	107.44	108.93	108.3	107.38	108.55	109.14	108.32	109.45	108.38	107.2	107.5	108.11	109.16	108.25	108.09	109.59	106.34	109.65	107.62	107.19	108.23	109.59	108.32	109.46	107.81	107.51	107.79	106.51	109.22	107.14	109.16	108.1	109.59	107.92	107.45	109.68	110.26
109.1	109.35	109.35	111.83	110.11	109.52	111.36	110.74	111.34	109.29	110.97	111.88	110.83	110.14	108.99	109.81	110.44	109.45	110.75	109.32	111.07	111.05	110.04	110.46	109.85	110.99	112.05	111.57	110.46	111.31	111.52	109.69	111.02	111.36	109.06	110.29	109.81	109.98	110.97	109.1	109.65	110.28	111.4	109.17	110.84	110.87	109.34	111.32	110.54	111.31
107.69	107.33	107.56	107.84	107.14	106.46	107.04	107.54	105.3	106.58	108.06	107.08	106.77	107.32	108.25	106.11	106.12	107.99	103.74	108.01	106.6	105.31	106.81	106.27	106.02	108.14	106.45	106.33	106.07	105.21	106.49	107.16	105.49	106.34	106.67	106.46	107.24	108.01	105.06	105.68	107.63	106.07	108.37	105.82	106.48	106.4	105	107.2	106.29	107.16
105.76	106.83	105.92	105.53	105.78	105.04	105.53	105.4	106.59	106.85	105.28	103.24	106.4	107.15	106.69	104.64	105.34	105.74	106.25	105.57	106.01	106.51	106.71	105.64	104.05	106.08	105.92	106	105.84	105.92	107.42	104.64	104.39	106.67	107.1	106.65	106.57	107.03	106.27	106.5	105.97	104.29	106.75	105.54	106.06	106.6	104.65	105.55	104.75	106.1
105.74	105.39	104.87	104.94	106.93	107.79	105.36	106.93	104.47	104.62	105.12	105.82	104.13	107.1	104.52	107.38	107	103.77	105.48	106.7	105.6	105.36	105.4	106.19	105.63	105.63	105.04	106	106.08	105.32	106.41	105.91	105.02	104.72	103.55	106.94	105.88	106.06	104.33	104.64	105.72	105.93	104.92	107.75	107.64	104.84	105.35	105	106.95	105.85
97.588	98.349	98.684	96.694	97.622	98.297	97.802	98.514	95.701	97.567	98.21	98.473	96.67	97.018	98.44	97.125	98.297	98.65	96.714	97.628	97.657	97.21	97.427	98.702	98.361	98.318	96.292	97.492	97.603	97.981	97.022	100.35	96.894	98.153	98.215	97.8	99.216	97.376	98.758	97.91	96.609	97.375	99.448	99.319	98.724	98.407	98.005	97.732	96.913	97.567
98.933	96.43	98.995	98.505	98.936	97.317	96.96	99.301	97.239	99.128	97.626	97.611	101.41	96.938	100.33	98.133	100.54	98.483	97.364	97.831	98.072	98.004	97.847	96.781	98.959	97.319	98.67	97.764	98.147	97.779	97.225	98.606	98.58	97.682	98.18	99.014	95.841	99.142	98.735	99.102	98.458	99.495	96.672	98.513	97.793	96.703	98.641	96.874	98.267	98.053
108.11	109.37	108.94	106.4	107.39	108.63	106.74	108.3	108.77	106.11	110.18	108.2	109.1	108.44	107.54	108.27	106.87	107.25	107.8	108.46	108.22	109.43	107.47	108.73	108.13	108	107.6	107.41	107.55	107.83	108.18	108.98	108.5	108.24	107.91	107.38	108.62	107.77	107.96	107.83	108.17	108.89	110.21	106.02	108	107.55	107.39	108.65	107.68	107.14
98.073	96.949	98.094	98.943	97.237	96.887	97.776	98.415	99.351	97.115	98.429	98.926	97.304	97.928	97.149	99.444	97.945	97.838	99.015	99.081	97.076	96.394	97.287	99.245	98.326	97.857	97.664	97.286	97.986	98.926	97.784	98.824	98.225	97.343	98.411	96.698	97.371	98.128	98.041	97.697	98.034	98.33	98.505	99.894	98.446	97.865	98.138	96.974	98.196	100.17
107.14	104.81	105.01	104.02	106.93	105.26	106.54	105.58	105.57	105.54	105.87	105.69	106.33	105.51	104.72	104.16	104.95	106.84	106.12	105.92	106.15	107.23	105.49	106.7	105.15	105.15	106.28	105.94	107.11	106.05	105.66	104.93	105.8	104.9	104.1	106.59	106.28	107.48	105.87	106.08	104.12	104.18	106.74	107.04	104.97	106.19	106.08	106.39	104.82	104.86
106.48	107.1	106.54	105.83	106.94	105.71	106.47	104.53	106.46	106.71	108.15	107.41	105.64	107.96	107.26	105.98	105.09	105.88	107.54	105.83	106.36	104.66	107.01	106.45	106.37	105.98	105.4	105.78	106.46	105.87	106.09	106.52	106.28	104.28	105.73	106.1	104.4	107.23	105.79	105.93	107.12	105.99	108.21	106.11	106.88	106.67	106.47	106.01	104.9	106.64
106.58	108.27	109.18	107.07	108.45	105.94	106.82	107.94	106.62	108.53	107.58	108.57	107.28	107.89	107.79	108.08	107.82	106.97	107.66	106.51	106.88	108.23	107.37	107.93	108.11	108.03	108.49	106.5	107.38	108.01	107.59	107.18	107.95	108.43	107.79	107.26	106.64	107.21	108.21	109.19	105.92	106.56	107.3	107.82	107.14	107.88	107.6	107.41	107.78	107.44
104.45	107.1	105.76	106.37	106.29	105.44	106.25	108.09	106.36	108.17	107.71	106.93	105.5	106.22	105.74	106.33	106.03	107.11	106.31	105.99	106.02	107.06	105.6	106.54	105.82	106.78	105.62	105.88	105.29	107.92	105.98	106.91	106.37	105.72	106.94	107.71	106.6	106.82	107.18	106.08	107	105.19	106.56	105.71	105.65	106.9	106.19	108.15	106.31	107.18
105.39	107.36	105.76	107.95	104.55	106.98	107.38	108.07	107.86	107.21	108.03	106.98	107.25	106.4	105.95	106.68	106	105.93	105.75	105.6	106.98	107.66	106.41	107.13	106.33	107.31	105.77	106.13	106.79	106.48	107.03	106.76	106.62	107.43	106.73	105.31	108.81	106.85	105.62	106.77	107.16	106.93	107.34	106.75	108.18	106.6	106.39	105.48	106.7	106.77
104.14	105.63	105.33	105.94	105.23	106.14	105.77	103.42	107.14	106.19	104.67	106.64	104.31	105.66	105.67	106.27	105.79	105.39	107.14	106.52	105.73	105.43	107.36	105.48	106.53	103.51	105.68	105.99	104.1	105.61	105.84	104.98	106.02	106.8	103.99	106.56	106.06	108.28	104.74	105.77	105.83	106.5	106.22	106.56	104.99	104.95	106.79	106.62	105.83	105.24
107.98	107.84	109.25	108.08	108.54	107.74	108.32	108.06	109.7	109.05	106.8	107.65	108.45	108.79	107.54	108.56	108.43	107.69	107.5	108.21	108.98	108.21	108.5	109.2	108.76	107.22	107.4	107.8	107.42	108.1	108.19	109.96	108.59	107.72	108.06	108.53	109.5	109.2	108.78	107.59	109.14	108.31	108.55	108.86	107.92	107.44	108.43	108.51	108.54	110.71
107.74	107.68	107.24	109.09	106.4	107.89	107.92	108.29	108.4	108.52	107.91	108.52	108.74	107.77	108.65	108.57	109.55	108.29	108.36	108.56	106.7	107.81	108.65	109.54	109.1	107.62	109	107.76	108.56	108.19	108.66	108.06	107.81	109.28	108.42	106.3	108.17	106.72	108.75	108.59	108.09	106.61	108	106.96	108.28	108.67	108.21	108.25	109.28	108.81
106.35	106.03	105.25	103.63	106.31	105.12	106.1	105.82	105.35	106.41	105.66	107.06	105.01	106.79	105.88	104.49	106.42	105.91	106.19	107.27	105.42	106.72	105.88	105.93	106.47	106.72	106.49	107.58	104.98	107.22	106.57	105.39	105.81	104.99	106.16	105.27	107.1	105.72	105.81	106.24	105.35	105.6	105.55	106.19	104.78	106	106.08	104.72	105.42	106.91
97.973	97.844	98.287	96.278	98.072	99.286	99.228	97.012	98.016	96.674	96.832	100.71	96.862	99.563	99.562	97.349	98.46	97.597	97.805	97.658	98.325	98.895	99.545	100.59	99.541	99.654	98.068	98.807	97.511	98.407	96.794	98.861	97.589	99.163	97.545	97.561	98.892	97.943	98.127	97.494	96.501	96.058	97.546	99.056	96.121	98.007	98.598	96.958	98.408	96.86
105.2	106.3	105.92	105.7	106.06	106.3	104.66	105.32	107.74	105.89	104.98	105.15	107.24	105.43	105.05	104.25	105.69	105.01	105.64	105.4	105.44	104.11	104.97	104.42	104.52	107.26	106.8	106.55	104.78	105.85	106.55	106.67	106.58	106.34	106.76	106.78	106.24	105.31	105.87	104.57	106.23	104.9	104.82	105.33	106.15	106.89	107.12	106.35	105.87	106.88
108.93	108.45	106.64	107.54	108.58	107.16	107.02	106.18	108.01	107.62	108.3	106.87	109.68	110.02	109.37	108.96	109.03	107.09	108.33	107.59	107.61	108.42	110.07	108.09	105.47	109.26	108.57	106.74	107.94	109.37	108.24	107.68	107.52	108.75	107.38	107.94	108.95	108.38	107.33	108.22	107.87	106.32	107.81	107.32	107.29	106.57	106.7	108.83	107.8	105.69
99.794	98.761	99.264	98.532	99.441	99.565	99.804	99.451	97.297	98.93	98.732	97.418	98.338	99.549	98.856	101.51	98.534	97.379	99.098	99.066	98.478	98.818	100	100.39	98.723	98.437	99.027	99.549	96.727	97.49	98.439	99.438	97.557	99.57	99.574	98.315	97.355	99.092	99.776	98.159	99.781	99.084	97.999	100.38	98.457	98.396	99.487	100.17	99.101	99.187
105.17	104.87	105.31	104.66	105.3	105.07	106.98	104.81	103.7	105.45	105.58	105.6	106.24	105.17	103.43	104.3	104.88	104.8	105.65	106.46	106.42	104.72	106.56	104.61	106.77	106.59	105.31	107.02	106.21	105.72	104.42	106.66	106.62	106.32	106.35	105.26	104.06	106.39	104.35	105.48	105.76	106.51	105.16	105.69	105.88	105.65	105.42	105.12	105.78	105.06
100.85	100.84	101.43	99.596	99.381	99.531	99.776	100.29	100.96	100.48	99.064	100.16	101.02	100.14	100.77	100.76	99.894	100.18	100.28	99.948	99.448	99.187	99.638	99.717	100.91	100.67	101.08	101.43	100.77	101	100.07	101.34	100.07	102.24	100.61	100.94	100.72	101.23	102.21	100.72	99.893	101.79	100.08	101.24	99.451	100.38	100.62	99.562	100.27	100.43
107.33	106.36	106.8	106.22	105.59	106.18	106.49	106.08	105.44	106.14	104.53	104.25	106.97	105.6	106.92	106.77	105.27	105.37	105.11	103.18	106.02	105.62	105.28	105.62	105.58	105.98	105.68	105.48	106.26	105.97	106.28	106.97	104.31	106.12	105.38	105.16	105.28	105.6	106.05	104.61	104.33	104.87	106.45	106.79	104.29	104.3	105.14	105.76	107.36	105.79
107.58	107.99	109.75	107.52	108.61	107.84	107.24	106.59	107.87	108.48	106.71	107.5	108.63	107.67	107.99	107.41	107.21	106.77	107.82	108.2	108.42	107.59	109.4	108.05	106.61	109.5	107.31	108.06	108.03	106.88	109.32	107.81	107.89	107.17	107.32	109.45	107.04	107.01	106.66	108.26	109.73	107.52	108.31	108.48	108.89	109.53	106.71	107.32	107.92	107.77
107.78	107.64	108.45	108.41	108.82	107.87	109.13	107.6	108.02	109.77	107.5	108.64	108.56	107.72	106.68	107.39	109.27	107.28	108.6	107.2	108.67	107.73	108.4	107.51	108.7	108.37	108.25	109.23	107.28	108.32	109.78	108.45	107.9	109.35	107.46	107.39	107.7	108.92	108.61	109.27	109.17	106.76	107.72	108.38	109.04	107.26	109.59	108.28	107.36	108.39
97.946	98.756	98.839	99.171	99.585	99.216	98.091	97.907	97.798	98.381	98.499	98.476	98.217	98.887	97.213	98.254	98.044	99.615	98.238	97.854	100.25	98.255	97.405	98.285	97.8	97.637	99.11	97.667	99.58	97.656	98.917	99.166	98.865	99.395	98.099	99.819	99.086	99.83	99.147	97.286	97.559	99.07	100.28	98.731	98.336	99.066	99.035	98.599	97.344	99.095
98.092	98.27	97.738	97.995	98.196	96.81	98.448	98.287	97.254	97.722	97.51	97.591	98.952	98.03	97.385	99.05	98.524	97.131	98.555	99.448	98.58	97.277	98.99	98.198	98.148	98.322	98.822	97.356	99.608	98.289	98.578	97.227	99.442	96.994	97.909	97.387	97.136	97.085	97.44	98.319	97	97.834	98.535	97.177	98.404	99.292	98.581	97.311	97.909	97.505
107.82	109.41	108.1	110.47	109.55	106.55	108.57	107.7	108.69	109.63	107.59	108.22	108.29	107.27	108.2	108.27	109.7	107.85	108.15	108.04	111.51	107.64	109.1	108.32	108.24	108.25	109.24	108.17	108.08	107.72	106.79	108.03	109.43	110.32	108.83	109.29	108.32	108.6	108.76	108.87	108.09	108.08	109.23	108.1	110.04	107.44	108.96	108.6	108.09	108.84
98.795	99.261	99.722	98.738	97.911	99.697	99.203	98.881	100.05	99.253	101.14	99.061	98.564	99.911	101.06	98.834	97.999	98.04	98.005	97.205	99.496	100.12	99.317	98.898	98.571	98.568	97.586	98.152	97.705	97.897	98.348	98.013	98.704	98.682	99.562	98.427	98.468	99.246	98.463	99.344	99.745	99.141	97.756	98.71	99.198	100.26	99.426	99	98.812	98.486
107.59	107.46	106.82	107.46	107.37	107.53	108.36	109.15	108.03	108.03	106.13	108.34	108.27	107	107.62	109.23	108.04	109.33	107.56	107.32	106.6	108.38	106.32	107.1	106.47	107.73	106.16	106.5	107.97	107.59	107.54	107.79	108.12	107.31	109.68	109.34	108.54	108.31	108.97	107.91	107.57	107.74	106.54	108.83	106.15	107.04	106.66	108.26	106.78	107.84
97.821	96.885	97.622	97.954	97.757	97.907	97.875	98.174	99.212	97.626	98.084	97.548	99.282	98.546	97.98	97.316	97.976	97.954	97.896	98.79	98.441	98.438	97.555	98.423	97.966	97.516	97.995	98.863	99.123	97.756	98.493	98.661	96.699	97.394	98.234	97.523	98.27	99.085	97.935	98.89	97.255	99.107	97.115	98.024	96.74	98.524	96.851	98.644	96.644	97.331
98.028	98.22	99.263	98.835	97.99	99.235	98.587	98.032	99.156	100.11	100.4	98.459	100.19	98.89	99.714	98.207	99.715	97.801	100.61	100.55	100.7	98.108	98.317	98.515	99.916	99.713	100.24	99.401	98.204	98.909	98.269	99.265	99.018	98.224	98.363	97.631	98.859	99.784	99.238	98.338	98.535	100.36	98.776	99.647	98.694	99.276	99.66	97.879	98.521	98.916
109.13	107.72	108.14	107.56	109.28	106.67	107.29	107.57	109.47	109.57	107.92	107.22	107.64	107.84	107.2	107.92	108.64	106.61	108.14	107.3	108.39	108.76	107.6	109.07	107.48	107.89	107.63	109.07	106.69	107.71	108.53	106.07	106.2	108.45	105.2	108.59	106.73	107.66	107.24	108.26	109.11	107.95	108.62	107.2	108.14	108.22	107.87	107.71	107.4	107.42
106.48	107.93	105.3	106.3	106.49	107.96	106.53	107.12	106.33	105.83	107.53	105.94	106.97	105.82	106.92	106.6	106.67	106.35	106.61	106.68	106.78	105.75	108.22	105.74	106.96	106.39	106.28	105.35	106.87	106.4	106.55	106.86	105.88	106.09	106.67	107.97	107.08	106.23	106.99	106.51	105.51	106.34	103.94	107.35	107.26	107.56	106.28	106.18	105.68	107.09
100.95	100.85	100.24	99.953	99.163	99.644	100.33	100.47	100.91	99.96	100.09	99.892	99.557	99.575	99.434	100.57	100.14	100.87	100.84	102.09	101.96	100.59	99.291	99.621	100.47	100.76	100.63	100.56	100.97	101.55	100.84	99.605	99.859	99.684	101.24	100.44	99.933	100.55	100.19	100.45	100.02	102.15	100.21	102.53	99.707	100.91	99.996	101.52	100.31	100.52
108.94	107.74	109.03	108.47	108.96	107.03	108.74	108.39	108.43	107.79	106.26	108.46	109.03	107.33	107.95	108.42	109.45	108.68	108.51	108.66	108.44	108.76	109.77	107.54	109.85	109.68	107.97	108.01	109.9	108.29	106.48	106.9	109.37	107.94	107.58	108.84	109.44	107.65	108.24	109.15	108.34	107.66	109.52	109.47	109.69	107.42	108.96	108.72	106.98	107.96
111.4	109.81	110.76	110.31	110.01	109.8	112.16	109.43	110.56	109.94	109.84	111.78	111.24	110.28	110.88	109.46	110.41	110.49	110.7	111.38	109.41	111.49	109.38	111.74	109.75	110.89	110.03	111.72	109.54	110.47	110.81	109.43	110.35	109.42	110.17	111.5	109.45	111.9	110.27	109.81	111.29	110.4	109.5	110.58	110.76	111.08	110.74	110.63	110.12	111.29
107.1	106.66	106.17	107.87	106.84	106.26	104.89	104.91	106.89	106.54	105.27	104.66	105.08	106.16	106	106.24	106.56	106.08	106.48	105.63	105.32	106.88	107.4	106.61	107.02	106.56	105.94	106.93	106.3	105.56	107.16	105.69	105.77	107.18	107.57	107.27	105.61	107.11	105.27	105.1	107.05	107.19	105.84	108.64	104.3	106.08	106.08	106.7	106.73	105.62
105.79	106.1	104.55	106.57	105.68	104.34	105.63	105.36	104.14	106.5	106.2	105.32	105.57	105.71	105.5	106.17	105.49	105.21	105.97	104.25	105.36	105.26	105.17	105.13	105.45	106.27	106.48	103.86	107.1	105.99	104.15	106.79	105	106.48	105.42	105.1	104.63	107.89	104.24	105.74	106.53	104.48	104.48	105.67	106.02	107.34	105.85	105.57	104.15	105.59
99.136	98.596	98.053	98.37	97.517	98.042	97.725	97.231	97.042	98.403	99.14	98.827	97.948	97.922	98.044	98.465	98.063	99.881	98.779	98.603	98.956	100.36	98.189	98.456	98.538	98.201	98.412	97.918	98.376	97.464	98.212	98.788	98.193	99.042	98.649	97.53	98.332	99.276	97.461	97.487	98.66	98.735	97.86	98.795	97.92	96.466	99.174	98.877	98.616	97.33
108.77	108.55	108.81	107.56	109.19	108.24	108.54	109.71	107.37	107.34	109.78	109.9	108.32	107.97	107.63	109.08	108.36	108.1	108.38	110.28	108.13	108.78	110.17	107.17	107.28	107.18	108.95	107.77	106.6	107.66	108	108.25	108.6	107.95	108.55	108.79	107.22	108.29	109.12	108.76	107.88	107.79	109.41	108.69	109.85	107.11	109.85	108.53	107.54	107.01
107.84	109.78	107.96	108.18	108.88	107.67	109.75	108.21	108.74	107.32	107.74	108.41	107.24	109.27	107.43	108.5	109.37	108.04	107.84	108.83	108.28	109.39	107.78	109.68	109.27	109.79	107.66	108.36	108.03	107.53	107.82	109.25	108.33	109.26	108.42	109.12	108.18	109.21	108.71	108.54	108.29	107.84	106.38	109.27	108.15	108.29	108.3	106.51	109.25	106.92
104.59	105.43	105.18	107.28	106.85	106.53	105.5	104.73	104.73	106.75	108.76	104.44	104.95	104.96	104.13	106.75	105.42	106.73	106.61	103.35	105.81	105.3	105.59	107.01	105.52	105.19	107.02	104.06	106.33	105.99	105.51	105.94	105.97	106.39	106.02	107.33	106.91	105.71	106.88	106.27	106.58	105.25	104.26	104.54	105.79	107.6	105.55	104.73	105.36	105.78
107.5	106.02	106.43	108.65	105.76	107.46	106.52	106.06	105.35	103.77	106.99	106.51	106.95	106.74	106.42	106.65	107.24	106.45	106.39	107.92	107.37	105.93	105.18	106.79	106.36	106.51	106.64	106.99	105.97	108.27	106.89	105.52	105.66	107.73	106.43	107.4	106.58	108.57	105.61	105.73	105.96	106.79	106.71	106.4	106.98	105.23	106.83	107.66	107.92	106.85
97.852	98.329	98.121	99.338	98.299	96.384	96.19	96.583	97.626	96.717	96.456	97.096	98.747	99.23	98.902	98.005	98.433	97.094	98.228	97.678	98.235	98.32	97.828	99.348	98.242	97.037	97.931	97.468	97.685	99.817	99.52	98.882	97.062	98.313	95.81	99.068	97.065	99.261	97.964	97.289	97.321	98.354	98.164	99.591	97.508	98.688	98.115	97.524	98.088	97.943
100.09	98.344	97.827	99.33	98.131	98.352	98.4	98.185	98.667	98.233	99.63	98.533	100.23	98.615	98.268	98.942	97.807	97.364	98.635	100.36	98.603	97.445	99.579	97.97	97.546	99.491	100.06	97.517	100.15	99.756	98.471	98.262	97.947	98.69	99.558	98.205	98.768	99.357	99.083	97.417	98.563	98.085	97.547	99.608	99.558	98.929	98.981	98.822	98.652	99.654
99.437	98.307	96.807	97.939	97.933	97.383	97.107	98.939	97.954	97.725	97.138	97.492	98.804	97.766	98.555	96.628	97.764	98.472	97.388	98.421	96.117	97.01	98.653	99.214	98.573	98.473	96.767	96.603	99.057	97.749	97.632	97.45	96.61	98.159	97.56	95.706	98.336	98.971	99.103	97.076	97.374	98.706	98.402	98.361	96.865	98.587	99.154	98.746	96.767	97.621
99.215	98.62	99.411	97.627	97.417	99.74	99.013	97.948	98.144	98.037	97.959	99.273	100.38	98.026	98.289	97.345	98.835	99.127	99.068	97.535	97.673	97.563	98.231	98.568	99.236	98.469	97.694	99.384	98.114	97.433	97.698	99.494	97.258	99.185	98.416	98.287	98.021	99.35	98.697	96.367	99.192	99.109	96.261	98.105	98.777	97.776	98.579	98.303	98.091	98.546
107.85	108.37	108.62	108.8	108.06	109.7	108.05	108.27	109.53	107.32	108.57	108.23	108.24	107.49	108.45	109.14	108.83	109.53	109.04	109.69	107.7	107.07	107.21	109.08	107.71	109.14	107.11	107.74	106.42	107.75	107.57	106.82	108.22	107.14	107.93	106.42	108.39	109.06	109.69	107.87	108.28	107.28	107.16	106.81	107.5	107.84	108.56	108.35	109.59	106.71
105.81	106.56	105.89	104.34	106.66	106.22	106.77	107.7	106.16	105.99	105.52	106	104.18	104.66	105.65	105.73	104.51	106.13	104.92	104.45	105.47	105.42	105.57	106.06	104.92	105.15	105.06	105.08	106.07	104.47	105.59	106.41	105.88	105.62	105.66	104.99	106.2	103.63	105.09	105.55	105.32	105.43	107.62	106.26	107.19	104.4	106.71	103.47	105.1	105.92
106.87	106.82	106.35	108.38	106.93	108.36	107.21	107.92	108.7	107.77	106.71	109.26	108.52	108.3	108.26	107.81	107.75	107.88	107.76	107.45	107.51	107.95	106.87	107.24	109.04	107.12	107.66	108.43	107.62	107.86	107.46	107.43	109.65	108.74	107.75	108.01	107.5	107	107.45	107.42	108.98	108.4	108.28	107.98	105.63	107.49	108.88	108.36	107.79	108.01
106.56	108.31	107.66	109.88	108.08	107.39	107.83	107.55	107.51	109.6	107.3	107.9	107.13	108.13	108.2	108.42	107.36	108.88	107.22	107.4	106.96	108.67	109.51	107.55	107.59	107.6	107.29	107.34	110.12	108.2	106.32	108.52	106.87	108.57	108.39	109.66	107.59	107.97	107.74	108.34	107.88	109.53	108.62	109.02	106.87	108.34	108.04	108.46	107.14	107.89
108.02	107.91	107.72	107.17	107.38	108.26	109.36	109.11	107.57	109.07	108.11	106.33	108.65	108.69	106.02	107.32	106.67	108.43	108.44	109.25	108.51	108.23	107.83	107.83	108.82	107.74	108.51	106.62	106.28	106.98	108.31	108.05	107.16	106.07	107.72	108.21	107.43	110.01	107.82	108.47	109.02	107.58	106.43	107.47	107.72	107.68	108.7	108.28	108.3	109.39
105.89	105.17	106.09	107.19	105.32	105.99	105.76	105.02	107.09	105.5	106.94	105.83	106.14	105.75	105.25	105.32	106.73	106.59	105.93	106.4	106.46	106.37	105.51	106.07	106.84	105.94	107.39	106.25	106.17	107.53	106.02	107.2	107.32	106.89	106.77	107.46	105.51	104.99	106.16	105.33	104.82	105.69	106.18	105.09	106.02	107.93	106.27	105.59	105.2	105.86
107.57	108.76	105.9	107.96	108.93	107.47	108.6	108.17	108.28	107.38	107.65	108.02	108.49	107.74	107.81	108.11	106.49	107.22	108.11	106.96	109.12	107.38	107.62	108.33	108.07	108.39	107.87	108.3	107.69	108	105.01	109.04	107.74	108.19	107.42	108.06	107.41	108.25	107.44	107.88	107.38	107.42	107.82	107.25	108.04	106.9	108.01	106.87	109.25	108.08
105.8	106.47	105.71	105.41	106.47	106.03	104.87	106.2	105.17	106.33	105.33	106.76	105.43	105.21	104.68	106.06	106.31	106.21	104.69	106.13	104.67	107.08	107.66	105.44	106.45	105.99	105.59	107.38	105.87	103.89	105.45	106.64	106.15	105.11	104.93	105.59	104.94	105.91	104.89	105.69	105.47	103.47	105.82	106.14	104.87	105.59	104.25	104.88	106.58	106.86
98.977	98.259	99.142	99.005	99.695	99.01	98.366	98.796	98.141	97.947	99.32	99.739	98.025	98.926	100.88	99.005	99.548	97.815	97.95	97.938	98.495	98.964	98.909	96.883	99.142	99.356	98.429	99.603	99.738	98.639	98.032	99.712	99.324	98.081	99.611	99.528	99.977	100.01	100.49	98.795	99.803	97.491	99.05	97.974	98.612	100.64	97.703	98.586	99.105	98.664
110.03	109.07	108.83	109.72	109.37	110.96	110.88	111.61	109.86	111.07	111.27	111.37	108.94	111.62	109.96	110.2	109.22	110.67	108.29	110.59	112.04	110.95	112.44	110.64	110.59	108.31	110.23	110.06	110.39	109.25	110.84	111.52	111.08	111.46	110.91	112.19	110.9	112.39	110.42	109.31	109.36	108.87	110.14	111.55	109.39	111.15	109.59	110.17	111.26	111.4
100.11	97.464	95.796	99.249	98.068	96.846	97.7	97.333	97.508	98.062	99.004	97.778	97.362	99.219	98.337	98.829	97.486	97.783	97.524	97.732	97.903	99.165	97.78	98.561	98.428	97.157	96.632	97.822	97.053	96.161	98.569	97.533	98.891	96.855	99.201	97.864	97.631	98.45	97.717	97.348	96.796	97.873	97.339	97.675	99.736	96.335	98.304	98.489	99.091	97.076
109.31	109.65	107.93	108.91	108.87	108.75	109.31	109.35	109.2	108.79	109.31	109.12	109.56	107.1	107.5	109.61	107.48	108.79	109.77	108.05	109.4	109.31	109.77	108.23	109.71	109.79	109.7	107.18	108.16	107.48	108.91	109.14	110.19	109	110.27	108.12	108.05	107.93	108.89	112.35	109.18	110	106.96	108.77	107.43	107.05	108.44	106.71	109.31	108.86
107.56	109.33	108.55	107.52	107.41	107.56	106.94	108.13	109.67	107.26	109.35	108.47	107.89	107.8	109.67	108.1	109.31	107.03	106.5	108.25	108.29	107.66	108.09	108.73	107	108.44	108.34	107.37	108.68	107.47	107.98	108.35	106.57	109.14	108.84	109.04	108.63	108.37	107.12	108.55	108.74	107.62	107.68	106.33	108.39	108.32	108.14	109.86	107.98	107.3
105.96	107.53	106.3	107.45	105.54	104.35	107.54	105.18	105.3	104.05	106.12	105.55	106.72	105.42	105.6	104.94	105.36	104.61	106.61	106.01	105.77	105.55	106.54	106.93	104.72	107.05	106.34	107.26	107.01	105.19	105.42	105.35	104.66	105.26	106.3	106.71	106.48	105.43	104.96	106.06	104.28	106.05	107.19	106.75	106.12	106.11	107.07	106.3	105.38	106.17
105.16	104.08	105.36	105.64	105.27	107.04	104.62	105.39	105.06	105.32	106.04	105.51	105.58	106.76	105.62	106.33	106.82	106.08	104.36	106.29	105.18	106.19	105.34	104.48	105.4	104.64	105.05	106.55	106.48	105.78	105.85	106.34	106.95	107.72	105.35	105.2	105.82	104.98	105.43	104.73	106.51	104.71	104.66	104.65	106.53	106.28	105.8	104.35	106.59	105.53
107.17	107.08	106.82	105.05	105.08	106.31	106.42	106.85	104.77	107.02	106.93	105.56	106.66	107.65	107.09	107.77	106.29	106.18	105.58	107.29	106.36	106.03	107.1	105.4	107.12	107.94	107.56	107.18	106.63	106.99	105.46	106.71	106.73	105.74	106.87	106.37	106.67	107.19	106.2	104.73	106.46	105.16	105.1	106.75	107	105.72	105.89	107.77	105.91	105
99.774	101.58	101.63	99.346	102.02	100.85	100.44	102.75	98.888	99.965	100.36	101.57	101.93	100.77	102.48	100.59	102.01	100.38	101.23	101.74	101.56	101.34	101.24	102.31	100.38	99.437	100.67	100.9	100.15	100.56	101.1	100.8	102.31	99.594	101.13	101.11	102.2	99.559	99.63	101.27	100.23	100.3	100.36	100.71	100.82	101.77	99.862	99.698	102.14	101.19
106.89	105.08	107.16	104.2	107.3	107.46	106.48	108.26	106.08	106.44	105.83	106.23	106.94	107.49	105.98	106.92	106.22	107.66	107.13	107.43	106.63	107.59	107.52	106.84	107.27	106.09	106.25	107.28	107.35	106.79	107.18	106.18	106.23	106.73	105.68	107.07	105.54	107.69	108.38	104.63	106.99	106.36	106.66	108	105.12	108.99	106.2	105.38	108.28	104.81
103.68	105.93	104.89	106.68	104.76	105.37	105.24	107.38	105.54	107.24	105.15	105.02	105.71	106.19	105.8	106.53	106.05	107.02	105.38	104.34	105.52	105.4	106.47	105.23	106.29	105.31	106.51	105.56	106.56	104.93	106.34	104.66	105.31	107.29	107.17	107.06	107.92	104.35	105.01	105.26	105.92	106.72	107.74	106.27	104.63	104.96	107.03	106.62	105.53	106.48
96.482	96.951	98.528	97.358	98.555	98.414	99.68	99.36	96.194	96.77	97.665	99.783	98.107	97.203	99.511	97.134	97.56	97.203	98.196	97.506	96.995	97.477	98.008	98.182	96.728	98.066	98.875	98.661	98.683	96.432	98.288	98.067	99.613	98.584	99.079	96.801	100.36	97.683	97.57	97.925	97.938	99.716	98.973	97.139	97.574	99.094	97.485	98.389	98.308	96.97
108.99	109.27	110.47	109.94	108.69	109.22	108.26	105.61	110.79	108.52	108.96	108.6	110.01	109.42	108.03	109.08	108.36	107.06	107.46	107.42	108.78	109.41	108.46	108.85	108.04	109.29	107.91	107.33	107.93	107.94	109.45	109.59	108.78	107.59	109.19	109.88	109.23	107.19	107.8	109.1	110.49	108.21	107.71	108.07	109.93	109.4	108.82	109.11	109.8	109.53
102.82	102.07	101.28	102.22	103.26	103.03	104.06	103.56	101.56	104.18	104.06	102.36	102.56	102.24	101.82	103.23	102.23	101.33	103.28	103.02	102.24	102.05	101.7	102.85	103.77	103.23	102.54	102.58	104.22	102.88	101.7	103.42	103.43	103.59	101.47	103	102.55	103.58	103.12	104.06	101.77	103.05	101.98	103.33	102.87	101.51	102.96	103.67	103.34	103.01
99.912	97.695	99.344	99.316	98.832	98.624	99.347	98.613	98.552	100.28	98.259	99.228	98.713	98.709	100.19	99.08	98.102	99.076	97.013	99.804	99.947	99.812	99.787	97.488	98.251	99.215	99.387	100.28	98.615	97.632	97.489	98.946	99.341	97.523	98.312	99.405	99.769	99.635	98.495	99.358	98.293	98.446	98.966	98.04	99.018	97.153	98.647	98.893	98.777	99.057
105.62	104.51	106.08	106.49	105.25	105.4	106.06	105.56	104.79	105.32	105.22	105.12	105.35	104.25	106.08	104.69	106.23	104.92	105.55	106.09	104.4	105.18	104.16	106.51	106.34	106.9	105.76	105.26	105.11	103.94	106.82	106.28	105.61	105.53	104.91	106.47	105.75	104.66	105.73	106.79	106.46	104.51	105.69	105.53	104.42	105.31	105.8	105.63	105.73	106.04
105.23	106.42	106.39	105.47	104.92	106.13	105.89	104.16	105.56	107.12	106.61	106.61	105.41	104.42	105.36	105.61	104.07	104.87	106.6	107.03	106.52	104.95	106.41	105.89	105.34	105.99	104.57	107	103.44	106.43	104.59	106.47	105.4	106.95	106.45	107.12	105.62	104.94	107.01	107.56	104.69	106.49	106.14	105.68	106.07	106.37	104.69	106.17	105.71	105.3
109.8	110.26	108.05	108.72	108.25	108.89	108.28	107.78	108.1	108.27	107.24	108.06	108.01	108.07	107.19	107.96	107.48	107.9	107.97	108.81	108.78	108.83	107.73	107.77	108.7	107.19	107.03	108.3	108.41	108.12	108.86	108.1	108.77	107.74	109.58	108.64	108.6	108.96	108.4	106.49	107.31	108.26	108.16	106.79	106.59	108.91	107.66	108.33	108.03	109.48
106.72	107.64	108.5	106.62	106.04	105.35	106.83	107.49	106.63	105.79	105.18	105.1	106.49	105.98	107.38	105.68	106.57	106.8	106.58	107.38	108.59	106.87	105.59	106.82	107.5	106.55	107.19	106.55	107.23	105.46	106.27	106.89	107.28	107.04	105.96	105.68	106.18	106.39	106.54	104.57	107.71	105.01	106.03	105.56	106.66	106.46	107.07	105.43	105.9	105.62
108.99	106.86	108.13	108.23	108.37	107.28	108.82	107.46	108.43	106.8	106.93	106.67	106.81	108.08	106.89	108.7	108.57	108.55	105.93	108.48	108.14	107.32	107.72	107.52	108.44	107.92	107.85	106.32	108.13	107.86	108.26	107.45	108.14	107.42	108.33	107.01	107.76	107.29	106.46	107.8	106.82	106.74	107.26	106.36	107.17	108.07	106.48	109.31	107.6	107.28
106.32	106.77	106.47	104.72	105.09	105.86	103.37	106.6	106.97	106.48	106.24	105.94	107.42	105.45	105.46	104.85	105.98	106.76	105.31	104.4	106.1	105.04	106.87	105.1	106.76	106.85	105.65	106.05	104.72	105.4	105.97	105.05	104.04	107.51	105.68	105.42	105.94	107.04	104.98	105.09	105.49	105.28	105.67	105.84	105.28	104.51	105.33	106.39	104.8	105.49
108	109.32	107.87	109.79	107.62	109.18	107.95	108.65	109.2	107.65	108.79	108.64	109.78	109.09	108.9	109.04	109.46	108.77	109.89	107.6	107.45	108.2	108.22	108.26	108.64	108.48	107.87	107.6	110.08	109.95	109.39	108.52	107.97	106.79	107.85	108.74	109.1	107.82	108.69	107.92	108.67	108.94	108.37	109.25	109.22	108.78	108.62	109.22	108.44	110.75
108.3	107.13	107.99	107.49	106.74	108.44	107.55	107.18	107.39	107.65	106.81	108.15	108.08	108.23	106.92	107.73	108.01	107.33	106.89	109.33	107.46	107.35	108.39	108.04	107.88	107.67	107.68	107.49	105.81	106.91	107.95	108.68	108.76	107.38	108.39	105.7	109.25	108.2	107.12	109.63	108.56	108.33	107.44	107.41	109.22	109.22	106.64	108.01	107.42	108.33
97.107	97.138	97.669	97.691	99.229	97.11	97.81	97.237	98.337	98.007	97.726	96.089	96.927	99.625	98.378	98.847	98.651	97.657	97.46	99.314	97.248	96.301	97.866	99.204	99.242	98.844	98.188	98.167	97.871	98.71	97.385	99.715	98.475	97.34	98.235	97.755	96.041	97.927	99.417	96.647	100.82	97.979	95.283	98.417	97.789	97.913	97.439	98.246	96.28	96.509
100.25	99.681	101.59	100.34	101.14	99.563	100.97	101.42	100.55	100.7	101.66	99.406	101.41	102.23	99.914	101.16	99.868	101.62	101.82	99.723	99.383	100.05	100.36	100.63	99.949	101.46	100.92	98.703	100.71	99.642	101.01	100.3	99.635	100.96	100.65	101.24	99.234	99.852	101.87	100.47	100.9	99.698	99.422	101.72	101.29	101.08	101.03	100.65	101.05	99.945
106.36	106.7	106.87	105.98	107.85	105.29	106.54	106.66	107.86	106.91	105.7	105.26	105.25	107.1	108.06	106.17	105.4	106.86	105.63	106.2	106.07	106.77	104.84	106.92	107.57	106.93	106.8	106.21	106	106.39	106.9	105.7	105.9	106.05	104.88	106.62	107.56	106.48	105.57	105.47	109.02	105.64	106.1	106.36	106.34	106.31	104.84	106.15	105.74	106.16
106.91	106.8	106.62	104.55	105.5	106.23	108.12	106.71	106.42	106.16	106.16	105.76	107.31	105.56	106.03	105.69	106.01	104.97	106.81	108.74	105.85	105.06	106.81	107.87	107.26	107.57	107.48	104.7	106.31	106.62	106.23	107.23	106.71	106.6	107.3	106.18	106.72	106.52	106.87	103.95	103.92	105.74	105.79	105.43	106.16	107.5	105.09	106.47	106.72	106.87
105.2	104.41	106.24	106.49	107.31	106.89	107	106.55	106.95	106.05	104.6	107.88	106.86	107.63	104.61	106.77	106.64	105.59	104.85	106.16	106.3	106.94	107.02	106.38	106.75	107.41	107.66	106.65	106.57	107.2	106.37	106.42	105.37	106.75	106.03	107.47	107.36	106.85	107.79	105.85	106.44	105.52	106.42	105.47	106.48	105.04	107.37	106.51	106.73	106.32
107.31	108.87	106.99	107.34	107.39	108.01	107.03	107.37	107.17	106.23	108.54	106.71	108.14	106.99	107.28	107.69	109.19	107.28	108.31	107.37	108.22	107.44	107.78	108.03	107.94	108.04	107.97	106.86	106.39	107.56	108.24	108.76	108.66	108.22	107.7	108	107.01	106.25	107.45	106.89	109.29	107.01	108.86	107.88	109.47	106.51	107.89	108.66	108.28	107.93
106.28	106.93	106.63	105.83	106.22	107.09	106.69	107.62	105.67	107.49	105.94	106.85	106.88	107.62	105.78	106.42	106.72	107.85	104.8	106.41	105.86	107.58	106.09	107.62	107.3	106.02	106.22	107.05	105.19	106.97	106.68	105.48	104.45	106.62	107.83	105.9	106.39	105.03	107.56	107.2	106.75	107.11	105.15	107.92	106.21	105.5	106.42	107.54	107.08	106.03
104.57	103.79	106.71	106.64	105.46	105	105.66	104.77	105.95	106.74	107.24	104.79	104.78	106.99	105.55	105.34	105.85	106.72	107.22	104.17	103.74	104.62	105.35	106.71	105.4	103.94	105.17	106.26	104.44	106.62	106.3	105.74	105.84	106.9	105.76	106.06	105.45	105.76	107.84	105.53	106.11	105.24	105.61	104.83	107	105.34	106.39	106.21	106.02	104.2
104.45	106.64	105.86	106.72	106.26	105.31	107.43	105.43	107.64	104.64	104.75	104.36	105.65	106.32	104.94	105.55	105.09	104.68	106.06	104.9	107.04	107.68	105.5	104.1	104.64	104.24	106.29	107.1	105.53	104.89	105.63	103.75	104.74	106.34	106.17	107.25	106.43	105.3	106.34	105.1	105.09	104.94	103.8	106.22	105.42	105.38	106.28	104.95	106.76	105.94
99.783	98.45	100.75	100.72	99.616	99.836	100.24	100.76	101.05	100.77	100.01	100.35	100.34	99.844	100.86	99.968	102.32	100.58	100.52	100.12	100.33	100.21	100.63	99.156	100.48	100.07	102.3	100.12	102.17	99.293	101.03	101.37	101.45	98.886	99.752	100.33	99.658	100.79	101.87	101.3	100.36	100.95	100.33	99.783	100.35	100.19	101.88	100.83	101.49	101.43
109.13	109.38	107.38	108.1	108.63	106.38	107.3	108.46	108.09	108.52	107.74	107.16	107.38	107.37	108.01	107.63	109.17	106.26	107.91	108.82	107.72	106.98	107.65	108.08	109.39	108.74	107.79	108.67	107.6	107.8	107.81	108.53	108.66	108.71	109.13	108.42	107.19	106.9	106.38	108.19	108.71	108.68	107.16	107.41	106.58	106.2	108.03	107.82	106.95	106.67
108.02	109.18	108.75	108.33	108.96	108.48	109.21	107.73	109.28	109.53	108.44	108.33	107.7	108.26	108.99	108.17	108.31	109.48	107.66	108.08	108.24	110.27	109.12	108.8	110.39	108.71	108	108.08	108.12	108.63	109.78	108.91	108.58	107.22	109.89	107.7	109.01	109.1	109.28	108.64	109.49	107.41	109.7	107.44	108.27	107.9	108.42	109.9	108.96	107.45
107.22	105.63	106.39	105.95	107.32	106.27	106.68	105.35	106.34	106.6	106.33	107.42	105.45	107.54	105.64	106.61	106.19	105.9	106.67	106.39	106.65	106.93	106.6	106.62	106.75	106.71	106.38	106.53	106.03	107.06	106.88	107.49	107.04	106.04	107.47	106.08	107.67	106.28	107.16	107.15	106.38	106.33	105.74	106.77	105.94	105.64	105.75	106.15	106.55	106.64
105.77	106.46	106.21	107.61	104.67	107.23	103.94	105.1	105.65	106.09	106.59	104.91	105.71	107.02	104.26	106.08	104.83	105.74	106.29	105.54	107.06	107.21	105.83	105	106.69	106.42	105.46	106.07	105.45	105.17	108.02	105.42	105.91	105.75	105.7	105.41	105.13	105.79	106.88	105.71	106.03	106.24	105.24	105.58	105.22	106.54	105.18	105.56	105.76	106.13
107.75	107.44	107.65	106.87	106.97	108.21	109.02	107.74	108.4	108.33	107.47	106.34	107.94	107.28	107.75	106.57	108.1	107.92	108.02	106.57	107.14	106.34	107.09	108.57	108.09	107.23	108.3	107.34	106.35	108.02	106.52	108	107.69	106.98	107.42	110.33	107.18	107.66	108.62	107.95	106.77	107.43	107.31	107.83	107.67	107.43	108.57	107.21	106.96	108.48
107.86	105.41	107.1	105.22	106.39	106.48	105.27	105.29	105.2	105.95	105.42	106.18	107.01	106.72	106.61	104.14	105.78	105.68	107.58	103.87	106.73	105.93	104.05	105.21	107.53	107.13	104.51	105.94	105.48	105.92	105.7	105.28	106.47	104.36	105.65	106.27	106.21	105.26	105.49	106.21	104.66	104.3	104.99	104.03	103.62	104.99	105.18	106.15	107.06	104.07
103.81	105.41	105.77	106.27	106.58	105.25	106.59	106.6	106.12	105.84	105.44	105.46	104.98	106.93	106.59	106.14	104.56	106.24	106.62	104.75	106.65	104.36	105.55	105.31	106.34	105.88	105.65	105.62	105.24	103.44	106.56	106.31	106.75	105.04	106.32	105.67	105.99	106.83	104.44	105.08	106.61	107.09	104.81	105.45	106.32	105.36	105.69	104.9	106.26	104.89
105.15	104.98	105.56	106.55	106.39	105.88	104.56	105.47	104.39	105.99	103.61	105.86	105.79	104.54	105.42	103.68	105.72	103.79	104.64	106.15	105.47	105.85	106.35	106.01	105.1	106.82	105.3	105.67	105.16	105.41	106.65	105.95	105.96	105.62	106.79	105.14	106.92	107.37	106.6	103.65	105.84	107.37	106.16	104.27	106.16	105.93	106.25	103.86	105.77	106.7
106.39	103.82	105.74	105.24	104.96	106.85	106.28	105.62	105.9	105.06	105.55	104.27	106.52	105.76	105.09	106.58	106.29	104.83	106.48	106.58	104.55	104.96	106.19	106.29	105.66	106.23	106.02	105.83	105.28	104.39	104.96	104.06	106.17	104.65	105.31	106.13	105.69	105.21	104.17	105.96	104.97	106.88	105.7	104.39	105.22	107.25	106.92	104.78	106.95	105.5
105.78	105.44	106.49	105.11	102.85	106.73	105.59	105.26	105.91	106.06	106.15	106.2	106.16	105.37	105.93	107.3	105.1	105.23	104.45	106.33	104.52	106.08	105.22	107.19	105.8	105.62	104.52	106.92	105.76	105.7	105.61	106.92	105.23	105.92	106.44	105.27	106.22	105.37	104.98	105.07	105.93	104.93	106.49	104.34	106.05	105.61	105.73	106	106.16	106.54
106.01	106.23	107.78	105.19	106.51	106.32	105.75	106.78	105.28	105.87	106.66	106.23	106.57	106.53	107.69	105.73	106.05	106.01	105.96	106.36	106.07	106.59	107.58	106.15	105.79	106.67	107.01	105.54	108.21	106.76	106.54	107.38	105.51	106.05	105.67	107.07	104.27	107.11	105.37	106.79	107.58	106.55	106.05	105.43	104.88	108.05	107.41	105.27	106.58	107.63
107.15	107.3	107.34	105.01	106.28	107.48	105.69	105.72	106.96	108.39	106.23	105.62	106.39	106.26	105.93	105.8	105.97	106.48	106.48	105.93	105.98	105.75	105.81	105.84	107.3	107.82	108.46	107	106.07	107.29	106.58	108.09	106.93	107.29	106.1	106.15	106.72	106.39	107.6	108.11	106.03	108.18	105.33	106.22	106.63	105.85	105.43	104.82	104.68	107.53
107	106.07	106.09	105.86	107.46	107.41	107.34	106.38	104.18	105.79	106.31	106.42	106.27	106.77	105.97	106.38	108.01	107.18	106.86	106.71	106.9	106.9	106.61	107.16	105.49	106.87	105.71	106.98	106.26	105.05	106.41	107.22	104.24	106.02	106.44	105.95	106.11	107.41	106.43	105.76	107.44	105.82	107.2	108.51	104.35	108.36	106.62	106.66	106.22	106.42
104.92	106.1	105.23	105.62	106.44	105.82	106.7	105.36	104.46	104.78	106.26	105.31	106.71	105.75	105.33	106.41	105.58	106.76	104.6	105.19	105.84	105.88	105.02	105.86	104.14	105.66	105.02	104.31	105.33	104.66	105.63	106.07	105.25	104.75	104.94	104.87	105.79	105.75	106.83	105.34	105.46	105.11	104.72	106.5	105.91	106.8	105.53	104.79	105.49	105.86
109.08	106.89	109.26	108.38	110.16	109.15	109.98	108.69	108.74	107.49	108.22	108.94	107.75	108.06	108	107.35	107.32	107.64	108.25	108.37	108.65	107.88	108.94	109.9	107.66	108.99	106.08	107.74	108.96	109.45	108.24	107.55	108.39	110.07	108.19	107.51	110.15	106.4	108.36	108.52	108.22	106.87	109.08	105.62	108.21	108.51	107.35	108.03	107.98	107.19
106.26	104.76	107.5	106.61	104.98	104.06	105.66	104.71	103.75	104.65	104.73	106.81	106.74	106.63	106.48	106.61	105.12	105.36	106.29	106.64	103.8	106.23	105.52	106.53	106.03	105.87	104.37	106.28	107.12	105.74	106.09	106.31	105.62	104.53	106.06	105.21	105.49	105.78	106.03	104.07	106.13	106.12	105.53	105.71	105.3	106.67	106.49	106.77	106.97	105.97
104.86	106.15	103.1	105.87	105.4	105.24	104.16	106.72	105.82	104.4	105.25	106.15	106.15	104.65	106.38	106.5	106.22	105.46	105.03	104.95	106.35	106.06	106.05	105.05	107.3	106.34	106.98	106.74	105.74	106.21	105.35	106.3	104.95	105.87	104.44	105.59	106.26	106.51	106.31	106.45	105.05	106.34	104.82	103.91	106.42	105.74	105.71	104.5	107.74	105.8
105.32	106.03	105.71	106.3	106.76	105.11	104.67	106.62	105.47	105.29	105.42	105.98	105.24	106.87	105.45	105.62	106.09	106.47	104.81	106.56	104.13	105.92	104.92	104.41	105.8	107.31	107.23	105.74	106.97	105	106.3	105.66	106.93	105.54	105.34	105.4	103.46	104.04	105.2	106.25	105.93	105.4	105.65	104.98	105.9	107.12	105.77	105.86	106.25	105.27
100.73	102.15	101.25	100.15	100.81	101.67	100.4	101.23	101.58	100.99	102.32	100.34	100.6	100.18	99.684	100.27	99.463	99.908	102.03	101.75	101.33	101.06	100.61	101.89	101.13	100.94	101.98	100.67	101.03	102.19	99.083	101.84	101.53	100.47	102.33	100.76	100.35	101.63	101.05	101.54	101.19	99.614	99.507	101.54	100.56	100.89	101.42	103.06	99.75	100.23
108.44	106.2	108.05	107.92	106.89	109.18	106.69	108.9	108.08	108.43	106.55	107.28	107.23	107.34	107.13	108.59	108.22	107.44	106.81	107.92	108.33	107.92	108.73	107.25	107.62	107.49	108.46	107.83	107.19	108.01	108.57	108.74	109.48	109.45	107.89	108.47	107.44	108.29	107.91	106.7	107.79	108.63	107.18	106.77	108.29	109.39	107.07	108.56	107.47	107.08
107.5	107.4	109.59	108.75	107.9	109.91	108.68	107.23	107.41	108.5	108.66	108.24	109.16	108.46	108.72	109.93	107.08	107.61	108.3	108.89	107.33	108.76	107.52	108.18	108.99	107.85	108.78	108.2	108.15	109.36	109.61	108.81	106.62	109.59	108.31	108.38	108.37	108.35	107.75	108.62	109.49	109.75	108.33	108.13	106.81	109.59	107.63	108.86	109.02	108.29
97.731	98.421	97.284	98.271	97.545	96.278	98.347	97.077	98.29	99.825	97.992	98.723	98.181	97.023	98.333	98.5	98.085	97.452	98.968	97.511	99.19	98.002	97.856	98.715	99.822	98.636	98.808	97.562	97.363	98.727	98.771	97.319	98.088	97.402	98.595	101.37	98.305	97.634	97.703	98.22	96.823	99.32	98.644	99.385	98.896	96.405	100.29	98.381	98.601	98.07
101.37	102.27	101.36	101.27	101.15	101.88	99.937	102.28	100.62	99.931	102.07	101.14	100.93	101.18	101.9	101.06	100.76	101.5	101.23	101.66	101.33	101.44	100.01	101.36	100.7	101.02	101.21	100.75	100.16	100.74	101.99	100.97	101.45	100.54	102.1	100.31	102.31	102.35	103.16	101.76	100.67	99.775	101.11	99.81	101.52	99.435	100.3	100.53	100.47	101.47
98.319	99.519	98.905	98.967	99.176	100.04	98.485	99.121	98.576	98.636	99.082	99.199	99.413	99.114	99.611	98.091	98.6	99.156	97.544	98.704	100.32	100.67	97.184	99.102	98.749	99.241	98.86	98.22	99.443	98.64	100.26	99.76	98.763	98.817	101.48	99.165	98.61	99.929	98.456	99.338	97.337	98.729	97.909	97.162	98.886	99.462	98.145	99.447	98.789	95.931
105.04	104.2	105.09	106.21	106.16	105.76	105.16	107.05	106.08	106.31	106.41	105.19	104.84	104.1	105.39	105.51	104.6	106.99	106.89	106.24	105.42	105.07	105.23	107.19	105.47	106.8	106.2	106.16	103.75	106.01	106.99	107.07	105.7	104.17	104.78	106.32	105.39	105.63	106.59	106.46	105.05	104.74	106.39	104.5	105.14	105.07	105.76	105.14	105.45	106.38
110.35	108.14	108.24	109.61	106.27	105.82	108.13	107.37	106.58	107.34	107.85	105.83	108.7	107.24	107.46	107.36	107.83	107.5	108.65	107.62	108.12	107.22	106.75	108.06	107.95	106.86	107.75	107.82	106.59	107.12	108	106.69	108.83	106.86	106.1	107.48	108.19	108.37	109.4	107.75	106.84	106.42	109.21	106.22	108.76	108.55	108.29	107.12	108.28	108.26
107.6	109.16	108.91	109.2	109.02	110.14	106.98	107.63	109.2	108.61	107.18	109.36	108.52	109.17	108.05	107.95	108.77	106.62	108.03	108.01	108.49	107.8	107.4	108.08	107.89	108.08	109.95	107.37	108.62	107.8	109.2	108.64	107.46	108.66	109.01	108.12	107.82	109.3	107.9	107.89	109.25	109.09	108.93	109.82	107.88	109.43	107.83	109.57	108.75	107.51
104.3	105.52	106.52	105.87	106.07	105.65	106.4	106.4	106.76	105.8	106.36	106.62	105.92	106	105.54	107.11	106.58	106.33	107.08	105.22	108.03	106.85	107.84	106.69	106.67	106.64	106.33	106.95	107.23	105.97	107.16	106.29	106.11	105.8	107.89	105.93	106.83	106.38	107.49	105.79	106.51	106.95	105.72	105.87	107.17	107.02	105.77	106.08	105.52	107.12
109.31	108.7	108.64	109.44	108	108.18	107.66	107.93	109.37	110.05	108.33	107.89	109.19	108.93	108.87	107.22	107.1	107.48	108.08	109.03	109.54	107.52	107.82	108.25	109.44	108.55	107.97	107.49	106.91	105.85	109.13	109.77	107.85	108.6	107.43	108.85	108.45	108.13	107.13	108.75	106.94	108.98	107.19	108.9	109.15	107.16	109.21	109.52	108.02	108.65
104.51	104.74	104.44	106.43	106.11	106.06	107.49	103.46	105.25	105.83	106.85	104.14	103.98	104.83	107.01	106.77	105.26	104.27	105.83	105.28	104.51	106.88	105.9	105.7	105.14	104	106.08	105.35	105.78	103.42	105.87	105.27	104.94	106.11	106.16	104.04	105.43	105.5	106.61	106.14	106.05	106.22	105.21	104.82	105.29	106.03	107.19	105.12	106.96	103.96
105.23	107.37	105.07	104.71	105.93	106.24	105.22	106.35	105.88	107.31	107.32	105.95	106.47	105.65	105.23	105.8	105.38	106.49	105.7	105.1	105.15	105.63	104.68	105.88	105.92	106.27	105.05	105.22	104.72	105.38	107.03	104.89	105.17	105.51	105.88	105.84	106.26	105.68	105.94	105.19	105.18	105.12	105.53	106.61	106.51	105.05	106.54	106	107.89	104.01
108.28	108.17	108.64	109.22	107.35	109.22	109.72	109.28	107.79	107.89	108.95	108.03	107.76	108.75	109.23	107.44	106.99	107.39	108.75	110.02	108.12	107.01	108.21	108.44	107.36	108.17	108.04	109.07	110.23	108.54	109.41	108.18	108.77	109.84	108.8	108.26	108.74	107.76	107.68	110.38	107.78	108.16	109.34	108.29	108.22	107.87	109.11	109.5	109.3	109.23
106.18	106.63	104.89	105.25	106.14	104.78	104.95	106.57	104.35	106.1	105.54	107.27	105.29	105.6	105.68	106	106.08	105.47	105.8	105.98	104.67	105.24	106.05	105.38	105.2	104.38	105.74	104.6	106.46	104.24	104.7	105.84	106.06	106.11	104.59	105.85	105.97	105.19	105.98	105.41	107.08	105.11	105.47	103.71	105.87	105.89	105.41	104.71	106.67	105.85
100.28	100.68	99.609	100.95	100.87	100.92	98.876	100.23	99.248	99.655	100.2	100.54	102.11	101.16	101.42	100.95	100.45	100.06	100.5	100.34	99.373	100.56	100.99	101.38	99.835	101.08	100.92	101.22	101.08	99.397	100.19	101.09	99.806	100.68	99.829	101.16	100.82	101.39	100.14	101.58	99.731	100.16	100.08	99.844	99.905	101.25	100.82	99.41	100.06	99.856
109.4	111.52	111.28	110.56	111.1	111.62	110.95	112.39	110.94	111.28	111.36	110.4	110.83	110.93	111.32	110.36	109.99	110.49	110.92	109.54	110.61	110.79	111.85	110.69	110.72	109.64	110.23	110.42	111.3	110.41	110.05	111.94	111.37	111	110.24	111.24	110.76	111.54	109.89	110.19	111.03	111.77	110.61	110.23	109.68	109.72	108.04	111.1	109.19	112.84
106.66	109.87	106.96	109.69	107.2	107.87	108.28	109.19	109.32	109.11	109.04	110.28	108.83	107.61	107.05	107.02	107.18	108.24	108.66	108.49	106.86	111.38	107.58	108.12	110.6	109.36	107.7	110.03	107.53	109.18	108.08	108.55	110.29	109.51	108.85	110.07	108.08	108.48	108.19	107.95	107.12	108.26	108.69	108.78	108.1	107.4	108.4	108.33	107.32	107.92
107.52	108.28	107.37	108.16	107.7	109.37	106.76	106.69	107.37	108.34	108.24	107.89	108.83	108.48	107.14	107.42	107.85	107.02	108	108.03	108.52	108.53	106.88	106.75	106.78	105.79	107.65	107.94	107.14	107.29	109.93	106.84	105.7	108.53	106.73	106.09	108.69	106.93	110	107.86	108.19	106.13	107.83	107.86	107.67	107.96	106.36	107.22	106.68	108.22
105.62	105.37	105.21	103.85	105.71	105.81	107.93	105.62	106.39	107.34	105.05	104.89	105.2	105.52	105.27	106.42	106.64	105.81	105.85	105.14	106.66	105.81	106.68	107.12	106.2	106.77	105.44	103.47	104.68	106.71	106.12	106.63	105.24	104.82	106.16	107.57	107.45	104.79	105.25	104.58	104.97	106.31	105.99	105.73	106.57	107.38	105.65	105.58	106.05	106.32
105.85	105.99	104.28	104.98	106.1	106.47	105.85	104.65	107	105.25	105.95	107.67	104.86	104.41	106.07	104.83	105.43	105.28	105.49	106.3	103.85	105.33	106.25	105.6	106.79	106.1	105.05	106.15	105.78	106.62	105.21	106.48	106.36	105.92	105.74	105.11	105.5	104.89	106.59	104.54	106.98	105.32	105.67	106.3	107.18	105.53	105.3	105.92	105.01	105.77
106.82	107.08	105.98	108.53	107.05	105.4	108.4	105.78	107.61	106.74	104.39	107.34	107.3	107.36	106.88	105.01	108.35	105.99	106.09	105.92	107.9	108.75	106.65	107.29	106.55	106.29	107.69	105.95	106.35	106	106.2	105.68	107.13	105.98	106.66	107.96	105.87	106.02	105.79	107.99	107.1	106.62	107.56	107.33	105.77	105.16	105.32	105.93	105.77	106.03
107.32	108.58	107.6	107.2	108.17	107.51	107.31	108.76	108.72	107.86	107.06	108.31	108.83	107.81	108.62	108.82	107.15	109.45	107.05	108.08	107.79	110.11	106.63	107.86	107.77	107	106.93	110.17	107.36	107.8	107.48	108.56	107.22	105.82	107.79	107.68	109.35	108.18	107.25	107.99	107.64	107.77	107.3	107.31	108	108.91	107.54	106.25	108.8	108.29
99.086	98.378	97.282	97.05	98.326	98.447	99.265	99.045	98.57	99.359	100.39	98.713	97.867	100.34	98.377	98.454	98.701	100.39	97.962	98.756	99.371	98.161	98.969	99.546	98.32	98.667	99.965	99.666	100	99.489	99.742	99.227	98.156	99.288	96.39	99.438	98.213	98.056	99.474	97.958	100.5	99.176	99.615	97.867	99.837	98.36	98.449	98.967	99.989	99.558
108.47	107.33	108.38	108.17	104.87	108.15	106.61	107.8	106.79	107.88	107.96	107.91	108.04	107.17	106.55	107.36	107.06	108.32	108.91	107.27	108.26	108.37	108.16	109.04	106.48	109.69	109.34	108.4	108.51	107.16	108.2	108.64	108.34	108.35	108.83	108.05	107.26	108.47	108.87	108.79	107.83	106.55	105.69	107.86	107.4	107.52	108.08	106.91	108.83	106.8
105.25	106.06	104.86	105.33	106.28	106.09	105.89	104.96	105.16	105.97	105.2	105.97	104.86	106.39	104.87	104.51	105.95	105.66	105.68	103.41	106.59	105.31	107.7	105.06	106.91	107.04	105.29	105.71	105.78	105.38	104.17	106.5	105.69	105.52	104.27	106.05	106.15	106.12	105.51	105.85	105.24	106.35	104.62	106.6	105.26	106.65	104.95	105.6	104.67	105.1
103.76	104.85	105.04	104.79	103.66	105.15	106.26	106.33	104.89	105.44	104.76	103.57	105.35	106.03	104.63	106.75	106.78	106.49	105.44	104.96	106.95	105	105.54	106.23	105.25	104.3	104.49	106	105.86	105.68	106.49	104.63	106.6	104.44	104.75	105.98	107.47	106.47	106.13	104.74	105.49	106.01	104.06	106.54	105.33	106.73	104.98	104.48	105.47	104.96
109.86	111.23	111.75	110.5	111.2	111.98	109.79	111.46	111.39	109.78	111.1	110.49	111.17	111.96	110.54	110.78	111.36	110.08	111.54	110.8	109.88	110.86	110.03	110.39	110.38	109.84	109.38	108.22	111.83	110.57	111.19	110.64	110.38	109.54	110.76	109.99	110.65	110.89	109.43	110.27	109.46	111.09	109.64	108.54	110.02	109.25	110.86	108.9	110.8	110
97.919	96.689	98.085	96.352	98.97	99.08	98.37	97.875	97.214	96.092	99.03	97.53	97.944	96.73	97.92	97.229	98.561	97.968	98.438	98.999	97.33	97.112	99.627	97.625	98.342	98.926	97.695	98.451	99.089	96.251	97.46	99.254	98.347	95.729	98.663	96.82	96.162	100.28	98.43	98.595	98.117	99.527	98.466	97.34	98.336	97.961	98.332	97.115	98.392	97.96
107.58	107.78	108.19	107.76	108.6	108.34	107.71	107.33	109.28	109.75	107.82	108.05	107.57	107.82	107.97	108.32	109.28	106.04	107.99	107.57	109.25	109.49	108.96	108.6	110.68	108.39	106.98	108.09	107.97	108.17	109.96	107.74	106.92	106.11	108.25	108.52	109.61	108.85	109.72	108.74	107.84	109.26	107.8	106.99	107.65	108.55	109.11	109.33	108.56	107.49
107.65	108.5	107.81	107.41	108.6	109	108.54	108.66	109.25	107.55	108.23	107.81	108.3	108.33	110.12	108.77	107.41	110.34	107.75	109.48	107.06	107.62	109.58	108.69	109.61	107.83	107.38	107.75	108.17	108.04	106.64	108.16	107.67	109.05	108.65	108.07	106.91	108.74	107.82	107.33	107.4	107.32	106.5	108.2	107.84	108.72	109.69	107.39	109.06	108.23
97.763	98.368	99.365	98.926	98.528	99.162	100.07	97.978	97.715	99.858	98.734	98.266	98.865	99.491	99.061	99.098	98.758	100.29	98.129	99.489	98.952	98.04	99.393	97.609	97.341	98.625	99.788	98.704	97.084	97.586	99.134	98.771	98.72	99.443	98.843	98.342	99.675	100.37	98.334	98.711	97.784	98.823	99.002	99.284	99.293	99.622	99.277	98.089	99.057	99.45
107.29	108.74	108.4	107.6	108.67	106.16	108.1	108.96	106.86	109.31	109.14	106.89	106.23	108.31	107.53	106.01	109.06	107.32	105.67	108.24	106.95	107.5	107.12	109.28	107.16	108.34	107.04	108.87	107.92	107.74	106.59	108.9	108.74	108.45	109.25	107.75	106.89	106.28	108.06	108.52	108.93	108.78	108.15	106.04	108	106.16	108.26	106.32	106.77	106.77
105.85	106.05	104.8	107.39	105.22	105.75	106.16	105	105.92	105.64	106.68	105.8	106.01	105.14	105.79	105.13	106.05	105.24	105.58	105.26	106.38	105.71	105.88	105.39	105.74	107.23	105.57	106.22	107.18	106.15	106.3	106.9	105.34	107.41	104.16	105.69	105.15	105.04	105.44	104.88	104.63	105.63	105.35	104.51	105.98	106.58	104.25	105.25	105.04	106.67
106.7	105.01	105.43	106.57	105.6	106.71	103.41	106.36	106.89	105.92	105.9	105.83	105.34	105.04	103.97	105.4	106.07	107.09	106.49	107.16	105.52	104.89	107.57	105.37	106.45	106.54	105.52	105.69	105.85	106.11	104.8	105.11	105.66	106.09	107.08	105.67	106.06	105.26	106.5	106.61	106.55	106.2	104.48	106.3	105.73	104.84	106.58	106.74	105.04	105.8
96.789	100.32	95.992	98.021	98.125	98.417	97.487	99.744	98.243	97.376	97.852	97.738	97.619	98.093	97.602	97.631	99.099	96.617	97.1	97.46	98.096	98.503	97.494	98.078	99.187	99.949	97.408	100.58	98.754	97.637	98.078	98.28	99.936	96.677	98.527	98.135	98.423	97.744	100.19	98.077	99.625	97.932	98.961	97.647	97.373	96.93	97.837	97.592	97.455	97.358
98.944	99.997	98.216	98.104	98.431	97.707	99.63	98.664	98.416	100.65	99.233	99.048	98.055	98.654	98.794	97.89	98.341	97.426	97.595	98.758	99.023	99.738	97.548	101.6	100.06	100.09	98.478	98.608	100.69	99.322	99.611	99.275	97.828	99.947	99.172	99.911	96.997	99.043	98.036	99.9	99.373	99.475	97.867	99.603	98.485	98.794	99.244	99.017	98.692	99.13
106.1	105.86	105.67	106.75	106.82	106.83	105.17	104.15	106.31	104.82	104.87	105.6	105.95	106.35	104.25	106.5	106.42	105.94	106.7	106.43	105.99	105.63	105.65	106.64	104.73	106.18	105.11	106.11	105.4	105.58	104.77	105.31	106.02	106.09	106.43	105.03	106.29	105.15	106.08	105.01	104.8	105.82	104.64	104.82	105.95	105.88	105.5	105.19	105.97	105.06
109.65	107.44	107.53	108.35	109.58	108.92	109.04	109.06	108.35	108.35	109.31	106.27	107.43	109.01	108.1	107.49	107.67	108.13	108.73	108.51	107.47	107.34	107.26	107.66	108.56	108.83	108.99	107.4	107.91	107.28	108.07	108.79	108.48	108.94	108.73	107.2	107.17	109.3	108.61	108.5	108.41	107.65	108.26	108.15	107.86	108.79	108.34	107.41	108.57	108.55
98.756	99.032	99.098	101.2	97.208	98.296	99.511	99.096	99.518	99.712	99.591	99.012	98.083	98.494	100.05	100.11	100.38	99.332	97.059	98.657	98.468	99.292	98.679	99.86	99.663	98.778	99.195	98.206	98.741	98.256	99.366	99.615	98.529	101.46	97.312	99.453	99.403	96.857	98.442	98.333	98.997	99.325	98.266	98.593	98.666	99.319	99.412	99.124	97.074	98.484
105.73	106.01	105.87	105.57	105.06	106.53	105.16	105.92	106.23	106.69	104.99	105.56	106.13	108.5	105.57	104.53	105.14	106.9	104.55	106.07	105.29	107.7	104.48	105.26	105.49	105.97	106.13	105.32	105.3	106.71	105.64	104.98	105.67	105.34	105.52	106.96	106.3	106.03	104.84	105.83	104.99	105	106.03	107.25	104.35	105.32	104.31	105.87	106.56	107.19
105.61	105.73	106.46	105.5	105.49	103.6	106.12	106.43	106.99	105.92	103.42	103.94	105.69	105.71	106.22	105.34	106.52	105.69	105.03	106.74	106.09	106.4	105.01	105.46	106.56	105.4	106.73	104.89	106.54	105.57	105.7	104.66	106.24	105.67	105.52	106.82	106.78	104.32	104.52	106.58	105.11	106.54	105.38	105.68	103.86	105.72	106.65	106.1	105.75	106.06
108.39	108.17	108.18	108	108.21	109.52	110.23	108.36	107.87	108.24	108.96	108.25	108.13	109.44	108.56	107.4	106.82	110.29	107.77	107	108.56	106.99	110.93	108.39	108.81	107.91	108.93	107.68	109.19	108	108.37	106.46	107.75	108.35	107.38	108.32	108.87	108.47	108.82	109.38	106.98	108.87	107.76	107.24	107.87	107.91	109.62	106.83	108.97	108.28
108.65	106.18	108.68	107.76	108.26	108.3	106.55	106.68	107.42	109.26	106.17	105.86	107.13	107.27	106.83	108.14	108.87	109.99	108.36	107.92	109.09	109.26	108.19	106.94	107.84	109.26	106.24	108.81	107.47	108.76	105.81	107.09	106.09	107.72	108.85	108.79	108.48	107.09	107.35	105.86	106.3	108.22	107.7	109.52	108.08	106.74	108.11	108.39	108.8	108.36
107.41	107.85	108	108.07	107.95	106.9	107.74	106.31	106.8	106.36	108.72	108.42	108.16	107.85	106.91	109.6	109.72	107.37	108.06	108.19	107.14	106.53	106.49	106.63	107.24	107.82	106.59	108.52	108.71	107.32	107.4	107.65	109.17	108.06	108.63	107.1	106.98	107.08	107.68	107.09	107.49	107.61	109.02	108.09	106.47	107.84	108.22	107.41	108.67	107.17
110.45	110.77	110.07	110.11	110.39	110.75	110.14	109.68	109.86	108.52	111.38	109.44	111.43	109.9	112.55	110.8	109.72	110.07	111.7	110.9	110.79	109.7	110.02	111.85	110.15	110.43	110.56	110.95	110.32	111.94	109.67	110.16	110.39	110.01	110.2	109.4	110.66	109.96	109.18	109.62	110.2	110.56	109.67	110.57	108.69	109.49	111.54	110.55	111.79	110.9
98.792	99.271	98.593	100.01	98.918	99.325	98.374	98.191	99.214	99.788	98.366	99.738	98.963	99.762	97.233	99.185	98.229	98.454	98.666	100.11	98.838	100.24	98.126	98.887	100.21	97.898	98.375	99.537	99.488	98.287	97.596	99.182	98.82	99.879	98.641	99.545	99.519	98.097	98.56	98.38	99.139	98.27	98.902	98.079	99.458	98.003	98.075	99.545	98.465	98.526
107.34	107.08	107.08	107.3	104.96	108.32	106.35	105.72	107.23	104.86	105.88	105.42	107.89	106.99	106.1	106.88	107.31	105.73	105.63	107.32	107.38	105.01	106.81	107.59	106.44	105.95	107.61	107.69	106.82	107.41	106.86	105.98	105.97	105.58	107.41	104.16	107.77	104.57	106.5	106.5	106.32	105.99	105.7	107.21	106.42	105.8	105.22	107.9	107.01	105.19
98.897	96.072	98.407	98.084	97.82	99.702	99.799	98.455	98.523	99.074	98.333	97.836	98.496	98.363	97.878	97.659	99.013	96.795	98.058	97.033	98.888	97.882	96.969	98.108	96.568	98.265	97.983	98.185	99.889	97.852	96.274	99.895	97.872	97.469	98.706	98.414	98.33	97.442	98.98	100.12	98.195	99.122	98.484	97.301	98.27	97.966	98.833	98.896	97.762	98.165
109.17	108.42	109.21	109.11	107.2	109.07	108.51	107.23	110.22	107.71	107.64	107.63	108.05	108.1	108.65	108.28	108.94	108.43	108.95	107.67	108.58	108.66	109.18	109.85	108.68	108.28	109.26	109.63	108.82	108.04	108.06	109.39	109.74	109.39	108.02	107.55	109.71	108.98	109.51	108.93	107.69	107.87	109.53	109.06	109.19	108.97	107.93	108.6	110.25	109.57
108.64	107.66	107.71	106.98	109.46	106.72	109.04	107.79	107.59	107.4	107.49	108.15	107.95	107.82	107.55	108.2	108.41	106.78	108.6	108.87	108.14	107.3	108.42	108.66	107.89	107.11	107.92	108.08	107.52	107.7	107	106.83	108.7	108.18	107.02	106.95	108.87	108.06	108	107.91	107.28	108.06	107.54	106.49	107.52	108.93	106.93	108.72	108.98	106.46
110.52	110.1	109.83	109.44	110.72	110.44	109.51	111.23	110.93	111.97	110.08	110.07	111.85	111.12	109.86	108.99	110.78	109.75	111.11	110.06	109.93	109.91	109.73	109.94	110.66	111.18	110.48	111.13	109.63	110.45	111.45	110.1	110.96	110.07	109.67	111.59	109.52	109.69	109.88	110.75	111.13	111.55	110.94	110.99	110.58	109.64	112.12	110.83	109.01	109.62
101.44	101.56	99.802	99.645	102.06	100.65	100.47	102.47	100.93	100.68	102.01	100.24	100.55	100.76	100.52	100.57	101.72	100.36	101	101.53	100.27	100.17	99.34	98.682	101.02	100.01	101.82	100.23	99.407	99.975	100.86	100.28	100.68	101.1	100.27	101.31	101.57	102.19	99.482	100.02	101.82	99.977	101.64	100.71	100.96	99.782	101.53	100.31	100.33	100.88
105.73	104.28	105.52	106.49	107.07	105.97	106.49	106.49	105.83	106.23	105.42	106.28	106.28	105.55	106.53	105.45	106.75	107.31	106	107.46	105.68	106.07	105.4	106.65	104.81	106.56	104.88	105.72	105.53	106.44	106.77	107.01	104.56	105.67	105.52	104.5	106.34	106.47	105.28	106.15	105.64	106.34	104.52	105.47	104.33	105.28	106.47	106.67	107.03	105.62
108.03	107.31	106.63	107.88	107.84	107.54	107.1	107.12	108.96	109.4	107.76	106.89	107.69	108.7	108.29	107.34	108.5	108.81	106.08	110.63	106.13	108.92	108.31	108.56	107.76	107.1	108.13	109.03	108.52	108.34	108.69	108.16	107.79	109.1	108.63	107.88	106.59	107.85	107.32	108.11	108.79	107.29	106.95	107.36	106.62	108.02	108.04	108.27	108.8	107.52
104.92	105.89	105.54	105.21	105.68	106.03	105.63	106.54	104.42	105.78	105.42	106.29	107.07	105.44	106.62	107.34	107	104.42	106.71	105.94	105.06	105.67	104.59	107.23	106.49	105.92	106	106.11	105.89	104.18	105.85	105.24	106.63	104.32	105.31	106.39	104.93	105.54	107.11	104.44	105.19	104.64	107.3	104.66	106.84	104.42	105.19	104.72	105.18	105.08
108.28	105.33	107.57	106.37	107.91	108.3	107.51	106.74	105.93	107.78	105.85	106.84	105.92	106.51	107.9	104.36	107.24	105.75	107.42	105.88	105.27	104.68	106.97	105.57	106.9	105.76	107.35	105.41	108.02	106.07	108.17	107.53	106.8	106.06	108.06	105.31	105.47	107.27	106.68	106.85	105.17	106.14	107.09	108.13	106.2	105.17	107.03	106.38	105.05	106.38
108.75	108.62	106.82	108.19	107.5	108.16	107.64	107.47	107.62	107.65	108.63	109.77	108.15	107.69	107.37	107.21	107.63	108.23	109.37	109.45	108.13	107.94	106.84	106.76	107.86	108.78	109.58	108.66	107.93	109.6	108.47	107.85	107.34	107.61	107.14	105.95	106.6	109.08	107.26	108.41	107.17	107.71	107.74	107.86	107.74	107.62	107.32	108.01	108.73	107.34
109.89	107.58	109.37	108.6	109.46	107.2	108.5	107.31	109.72	108.35	108.46	108.73	108.65	108.07	106.55	106.71	107.29	107.18	108.66	107.93	108.24	107.05	109.38	109.24	107.92	108.34	108.42	110.86	108.13	109	107.82	107.05	107.94	107.58	110.64	106.15	106.98	108.88	108.05	109.05	107.93	106.82	107.49	106.67	109.49	107.67	109.13	107.45	107.82	106.52
104.95	104.46	105.75	104.94	106.16	105.24	107.67	105.05	106.16	104.64	106.07	106.26	104.92	105.23	106.18	105.66	105.86	107.15	104.9	105.48	105.96	105.5	105.61	105.6	107.16	106.11	105.86	105.79	105.8	105.84	105.46	106.02	106.13	105.18	104.91	104.69	104.61	104.34	105.9	105.97	106.33	104.03	106.52	105.72	105.74	106.52	105.58	105.83	104.43	106.6
106.22	105.4	105.55	105.85	104.7	105.78	106.14	105.3	106.93	106.06	104.97	107.51	105.75	105	104.26	105.33	105.34	105.48	105.5	106.84	104.26	106.25	104.53	104.16	105.94	104.73	105.79	105.3	104.67	106.5	105.87	107.27	105	105.58	107.17	105.31	106.62	107.26	106	105.36	104.63	105.21	105.69	103.93	104.47	106.01	106.04	105.7	104.64	104.97
107.16	108.25	105.88	105.34	108.06	105.79	107.09	107.28	104.66	106.82	105.61	106.94	108.03	106.39	105.58	107	106.38	105.85	105.88	107	107.06	106.15	106.25	107.17	106.12	108.48	105.95	106.11	105.11	106.62	105.54	106.92	107.12	106.21	105.94	105.95	107.15	106.09	104.41	105.64	106.6	108.04	104.95	106.64	103.11	107.49	106.65	104.21	105.74	106.89
107.89	107.96	108.27	107.88	106.57	106.92	107.34	108.4	108.04	109.53	107.12	106.66	108.57	108.57	108.44	107.46	108.29	108.93	109.2	106.42	108.78	107.95	108.66	109.38	110.11	108.31	109.18	110.44	108.09	109.02	108.44	108.17	107.89	107.2	107.89	109.08	108.4	106.88	107.52	107.53	107.48	107.91	108.83	109.2	108.23	108.03	109.81	108.57	108.28	108.42
100.34	99.442	102.21	101.96	101.45	101.27	99.136	100.85	100.62	100.12	99.904	101.19	100.6	99.352	100.15	101.95	100.36	102.13	99.937	101.78	99.162	101.36	102.13	101.61	100.92	100.95	101.64	100.87	98.965	100.01	101.44	98.748	101.99	101.42	101.2	101.34	100.52	101.34	100.29	99.948	100.79	101.63	101.5	100.6	101.1	99.86	99.696	100.46	100.38	99.091
109.7	109.09	111.11	108.36	107.61	109.43	108.34	110.31	109.28	109.44	109.42	109.51	107.35	109.45	108.56	109	108.24	109.39	109.43	108.52	106.55	108.8	108.68	108.95	108.98	109.96	108.92	108.7	107.6	108.34	107.03	108.73	108.54	108.3	109	108.01	109.14	107.96	108.04	108.72	108.74	106.88	109.66	107.51	109.69	107.85	109.15	109.58	110.54	107.49
104.96	105.23	106.25	105.86	105.5	105.65	105.58	106.97	105.75	105.11	105.81	106.55	106.13	104.93	103.28	106.04	105.13	106.8	106.2	105.52	106.56	105.55	106.94	106.21	105.14	106.12	105.35	104.73	106.36	106.38	106.27	105.72	105.15	105.43	106.29	106.25	106.23	106.28	106.31	105.81	105	104.58	107.74	106.41	104.45	105.37	105.54	105.93	103.59	106.18
99.664	98.053	98.638	99.689	98.017	97.753	97.095	98.182	99.355	97.65	99.568	98.234	98.876	97.403	97.655	98.37	96.699	98.191	97.119	97.744	97.958	98.699	98.983	97.43	98.752	99.057	97.462	98.304	97.246	98.597	98.369	97.93	98.774	97.52	97.721	97.752	97.594	100.96	99.037	97.68	97.602	98.255	98.718	99.321	97.795	98.226	97.076	98.496	97.308	96.813
109.79	108.42	109.44	109.17	107.5	108.2	109.81	108.17	108.07	108.5	108.87	108.23	107.8	108.58	107.17	108.59	108.71	107.25	107.71	107.79	108	108.42	107.48	108.45	107.83	109.11	107.21	107.89	108.29	108.17	108.43	108.38	108.62	109.1	108.85	107.24	107.41	109.12	109.29	109.09	108.54	107.09	108.27	108.01	108.31	107.43	109.04	107.37	110.2	106.98
106.9	104.89	106.88	105.47	106.12	107.6	106.02	106.54	105.58	105.96	105.34	105.42	107.02	107.48	106.05	105.31	105.73	106.87	107.27	106.53	106.8	105.13	103.64	106.22	105.15	105.62	106.33	106.24	105.38	105.26	105.52	106.6	106.72	106.45	106.06	105.08	106.15	106.37	105.58	105.82	104.63	107.17	107.28	106.33	105.39	105.75	106.8	106.53	105.06	104.65
99.378	97.188	99.819	97.119	97.81	98.764	97.006	98.852	97.321	97.169	99.257	97.186	97.862	97.734	97.359	97.614	97.866	98.352	97.466	98.128	97.283	98.014	98.762	99.483	99.365	97.395	97.479	98.155	98.278	96.927	99.231	97.042	97.487	97.736	99.138	98.559	98.157	97.973	97.568	99.641	97.663	97.649	98.542	98.509	97.499	98.612	97.405	98.757	97.008	99.297
106.07	107.09	106.74	105.79	107.09	105.81	104.07	106.17	105.67	104.96	107.17	107.96	107.02	106.87	105.32	105.82	106.13	107.34	105.28	105.98	105.27	107.14	106.35	106.05	104.49	107.42	107.96	105.04	106.07	105.72	105.73	106.03	107.28	106.4	106.5	106.42	107.23	106.98	106.89	105.7	106.7	105.7	106.44	106.54	106.57	107.1	105.52	106.61	106.53	107.48
107.67	108.5	109.73	108.31	108.49	108.71	108.57	109.36	109.12	109.38	107.38	108.32	108.81	108.75	110.18	109.4	108.68	108.63	109.21	109.51	109.21	108.89	108.09	107	108.07	108.4	109.81	108.48	107.15	107.6	107.59	106.68	107.32	108.67	108.79	108.89	108.6	108.41	110.89	108.36	108.99	109.53	110.56	108.22	109.76	109.35	108.41	109.06	108.22	107.58
108.34	108.44	108.67	108.55	107.64	107.52	107.33	107.39	107.15	108.98	108.87	105.74	106.94	108.78	107.67	107.87	108.63	108.03	108.44	108.7	107.59	107.04	108.76	106.29	108	107.55	108.68	108.04	107.94	106.03	107.61	107.49	107.58	107	108	108.43	106.32	108.34	107.05	105.61	107.88	108.09	107.85	107.76	107.78	108.18	108.54	108.2	107.69	107.06
100.1	99.713	101.84	102.26	99.748	101.96	102.96	99.725	99.087	99.818	100.68	100.64	101.38	100.27	101.9	99.744	100.08	101.43	99.409	101.05	101.02	100.64	101.38	100.61	100.86	99.654	100.28	100.73	100.1	99.68	101.43	101.27	101.57	101.1	100.05	100.25	100.99	102.24	101.32	100.99	100.87	101.14	100.9	101.71	102.01	99.636	101.02	101.28	99.08	100.71
106.98	107.65	107.04	106.89	105.38	107.1	106.48	105.9	105.83	107.33	105.69	106.72	107.13	107.13	107.32	105.24	107.31	106.71	106.35	106.46	107.15	106.49	106.36	106.74	107.67	106.76	105.66	106.6	107.35	106.3	105.07	108.3	106.53	107.82	106.77	105.53	106.63	105.47	106.68	106.92	106.26	108.18	106.45	105.44	106.34	106.78	107.04	107.14	105.74	106.72
106.96	108.09	109.88	109.9	109.91	109.17	108.18	108.03	108.35	109.83	109.12	106.26	108.71	107.85	108.53	108.49	107.37	107.85	108.11	107.33	106.78	108.41	108.95	107.96	108.24	108.86	108.86	107.8	107.68	108.36	109.21	108.36	107.01	109.07	106.52	107.83	108.83	108.98	107.69	106.83	108.25	108.39	108.27	106.85	108.52	106.83	107.44	109.7	108.54	106.39
106	104.33	107.17	104	106.53	104.42	104.01	104.55	107.23	106.24	105.3	105.23	107.3	105.44	105.77	104.52	105.94	107.85	105.99	105.73	107.09	106.18	104.2	107.51	105.61	105.45	105.85	105.48	105.37	104.75	104.47	105.03	106.76	105.65	106.46	107.45	105.78	105.64	105.1	107.19	105.05	107.82	107.25	104.49	103.82	106.18	105.5	105.66	106.65	106.1
109.18	108.23	108.38	107.07	108.35	109.37	107.6	108.01	108.26	108.1	107.49	108.46	109.94	108.46	109.87	106.37	109.45	108.59	107.15	107.34	108.2	106.58	108.91	107.13	106.28	108.22	107.83	107.09	107.27	107.35	108.89	106.26	107.63	107.16	107.63	106.96	107.77	107.77	107.32	108.8	107.55	107.78	108.42	108.23	107.06	106.22	108.72	108.02	107.89	107.59
110.22	111.41	111.29	109.72	111.86	110.52	109.94	111.73	111.09	110.91	110.99	109.85	109.57	109.93	109.19	110.42	110.68	111.55	111.04	111.24	111.71	109.08	110.34	109.6	111.21	112.02	109.75	109.89	110.77	109.64	110	109.21	110.59	109.9	109.28	109.41	107.69	111.58	111.75	110.22	109.9	110.4	110.74	110.44	109.97	110.66	111.63	110.42	111.28	111.54
106.77	107.05	107.14	107.26	110.18	107.5	107.7	108.64	106.57	106.94	110.48	107.97	108.88	107.27	107.43	107.74	105.93	107.67	109.52	106.95	108.25	107.59	108.65	108.98	108.59	106.6	107.16	108.07	109.09	108.41	108.25	108.44	106.87	109.1	106.98	109.57	108.99	108.53	109.18	108.75	108.48	110.69	108.09	109.51	107.97	109.85	109.4	109.12	107.51	108.51
104.66	104	105.58	104.48	106.5	105.34	105.17	105.95	104.01	104.94	105.24	105.27	107.25	107.19	104.98	105.64	105.86	105.75	106.21	104.93	105.36	107.13	105.98	106	105.99	107.28	105.97	106.15	106.22	105.24	106.39	107.06	105.77	105.61	105.46	107.15	107.4	106.03	105.19	104.5	105.58	106.47	107.01	106.09	106.35	107.47	106.55	104.66	105.91	106.01
97.457	98.432	97.661	98.975	97.91	97.245	97.003	97.971	96.223	97.852	97.568	97.37	97.636	98.032	98.04	97.224	97.717	99.17	97.631	97.685	96.384	98.564	97.809	96.68	96.85	98.156	98.249	97.635	96.226	96.962	97.519	98.714	96.003	98.52	99.549	97.595	97.971	98.225	100.52	97.54	97.864	96.843	97.295	97.915	98.629	97.469	98.614	98.057	96.782	99.634
106.75	105.76	106.39	107.27	107.11	107.3	107	107.79	105.82	107.33	106.96	107.83	106.29	107.07	106.83	107.56	105.56	107.69	105.81	106.41	107.1	107.06	106.35	105.68	105.44	106.17	106.76	107.6	105.86	106.83	107.69	107.74	107.43	108.19	105.63	104.9	106.45	107.7	105.89	106.49	107.44	107.48	107	106.97	105.66	104.72	105.21	108.31	106.02	105.52
105.21	105.8	105.48	105.45	103.75	105.26	106.32	104.52	105.59	105.6	105.25	106.05	104.86	106.19	106.3	105.69	107.36	105.63	105.3	105.97	105.55	106.82	105.21	104.74	105.3	106.49	105.49	104.95	105.65	107.36	106.92	106.1	105.94	104.09	104.78	105.29	106.8	105.57	105.4	105.56	105.62	105.87	104.9	105.82	107.17	106.91	105.93	104.41	105.45	106.52
111.25	108.77	109.55	112.75	109.16	110.59	109.13	108.95	110.72	110.13	109.82	111.25	108.51	110.59	110.19	111.44	110.79	109.5	111.06	111.78	109.16	110.89	109.68	111.04	110.72	110.08	111.84	111.28	110.37	110.68	109.9	110.66	110.14	109.86	110.22	112.01	111.8	111.07	111.05	111.53	110.65	109.9	109.95	110.61	110.43	109.74	110.27	111.97	109.21	109.97
98.583	100.03	99.206	101.83	98.302	99.019	98.953	100.94	98.635	99.963	99.497	101.34	99.478	100.8	100.99	99.611	100.59	99.215	100.17	99.773	101.17	100.98	101.95	101.4	100.29	99.952	101.68	101.11	98.793	100.92	101.07	100.45	99.549	100.09	100.09	100.52	99.504	98.918	100.81	99.732	98.624	99.794	99.981	102.26	99.824	99.183	100.66	101.06	98.741	98.922
105.67	105.67	105.55	105.71	106.72	106.69	104.49	106.13	104.91	107.13	106.1	105	106.11	104.34	104.74	104.53	104.44	104.51	105.71	106.42	105.63	106.18	107.29	105.09	106.52	105.15	104.85	104.44	106.91	104.89	105.03	105.08	105	106.17	107.15	104.48	106.77	104.63	105.06	103.83	105.74	107.64	106.48	107.55	104.42	107.08	105.42	104.24	106.04	105.28
108.4	108.76	108.33	107.56	108.02	107.98	107	109.2	106.39	107.77	108.13	107.98	107.01	106.35	105.3	108.02	105.47	106.86	108.48	106.78	109.7	108.74	107.26	108.73	108.79	108.82	108.59	107.75	106.11	106.87	107.46	106.85	109.75	108.61	107.6	108.58	106.89	106.96	107.45	106.87	107.12	107.55	108.08	108.02	109.19	107.42	105.41	107.2	108.19	108.14
108.62	108.33	109.44	108.14	109.57	108.22	109.42	108.54	108.11	108.25	107.59	104.89	108.23	107.22	108.81	108.56	108.9	107.92	108.21	107.68	108.25	107.04	108.25	108.12	108.55	109.33	107.21	107.69	108.05	108.45	109.37	107.97	108.8	107.7	108.91	108.27	108.17	107.19	109.64	108.48	109.17	107.57	108.2	108.16	109.04	110	108.38	107.24	109.6	107.83
106.81	105.05	106.11	105.77	105.75	105.3	106.01	106.34	104.89	106.38	104.14	106.66	106.65	105.22	105.66	104.47	104.65	103.85	105.16	106.96	105.95	106.18	106.02	106.1	104.21	105.22	106.23	105.99	107.64	107.43	106.08	105.98	107.27	106.1	104.88	106.03	105.03	106.7	105.65	104.13	105.28	105.85	107.33	105.34	105.72	105.96	106.28	106.45	106.46	105.69
102.76	101.55	102.28	102.72	101.56	102.78	104.14	103.23	104.43	103.15	102.09	102.1	104.37	101.94	103.84	102.31	101.51	103.45	102.89	103.03	104.37	102.46	100.74	101.14	105.01	103.72	103.14	102.47	102.87	102.01	102.77	102.44	102.93	103.43	102.34	103.02	103.55	101.66	101.43	102.53	102.76	102.94	102.77	102.13	101.91	102.91	102.25	103.37	102.54	102.71
109.47	110.24	108.19	110.29	109.07	109.29	109.87	110.18	110.31	110.29	111.46	110.48	108.63	109.62	109.8	112.07	109.88	109.76	110.95	109.66	109.35	109.04	111.21	111.71	110.86	111.88	108.82	110.56	109.96	110.55	109.65	110.54	109.39	110.99	109.23	110.97	108.09	110.5	112.24	110.2	110.85	109.02	111.31	111.12	110.05	111.4	110.97	110.85	112.02	110.87
106.37	105.31	106.41	104.94	106.27	106.38	106.33	107.48	107.09	106.74	106.83	105.96	106.55	106.45	107.19	107	106.77	106.3	105.19	106.95	106.84	106.17	107.27	106.43	105.9	106.27	106.97	105.9	105.93	106.19	105.82	104.28	107.57	106.44	105.89	106.32	105.54	106.5	105.52	105.76	106.61	104.57	105.8	106.52	107.11	107.37	106.09	105.68	106.57	106.95
105.39	106.41	107.02	105.38	107.24	105.2	103.72	108.87	105.35	105.01	105.24	106.24	105.15	105.4	104.53	105.95	105.52	104.3	105.91	105.34	105.54	106.36	104.98	107	105.59	103.68	105.49	106.14	106.49	105.81	105.23	105.29	106.05	106.65	106.91	105.79	106.23	104.69	105.35	106.69	106.44	103.17	105.25	105.01	106.52	105.52	104.44	105.03	105.73	105.05
105.9	104.93	105	106.43	104.83	105.22	105.77	104.19	107.16	105.59	105.54	105.25	105.48	105.56	106.47	105.48	104.56	105.42	106.97	105.54	105.17	104.49	106.1	105.77	105.04	105.69	105.53	105.42	106.6	105.91	107.08	104.94	105.57	105.27	104	104.5	105.16	105.04	105.41	106.5	105.63	105.3	106.54	106.35	105.94	106.37	106	104.78	106.81	106.77
106.25	106.01	107.24	108.09	106.41	106.79	106.42	105.33	106.79	105.41	105.72	107.19	107.81	105.69	106.21	108.47	106.6	107.12	106.62	105.65	107.19	108.15	105.87	108.1	107.59	105.63	106.12	105.34	106.51	106.35	106.12	105.81	108.63	104.84	106.79	106.57	107.71	108.15	106.76	105.75	106.47	107.34	106.71	105.96	106.26	106.25	107.57	105.66	108.49	106.8
105.82	106.35	107.84	105.99	105.7	106.42	107.55	106.56	105.05	106.02	106.4	107.42	106.27	105.34	104.98	107.15	106	107.2	106.84	105.59	105.92	105.64	104.71	106.99	106.66	106.51	106.57	105.92	107.62	106.35	105.78	104.83	107.36	107.76	107.58	106.72	105.8	106.18	107.26	105.8	107.2	105.55	106.64	107.52	107.33	107.58	106.61	105.4	106.45	107.01
106.02	104.86	103.87	106.09	104.6	105.41	105.21	105.41	104.74	106.56	105.17	105.28	104.42	104.2	104.89	103.9	104.56	105.16	108.18	105.1	104.41	105.26	105.45	107.13	106.99	105.65	105.89	103.54	105.23	106.71	105.5	104.44	106.06	104.21	105.57	106.18	106.36	105.98	105.75	107.12	107.07	104.96	105.45	108.37	103.88	105.99	105.33	105.13	105.45	107.98
104.85	105.58	104.7	104.91	105.78	105.35	105.78	106.21	105.9	105.6	105.15	105.91	106.74	105.9	105.15	104.99	104.25	105.62	106.08	105.76	104.68	104.51	106.24	106.08	106.32	105.21	106.4	105.98	105.25	108.26	105.9	106.17	105.6	104.31	106.44	105.12	105.98	105.37	104.44	105.52	105.82	104.72	105.51	105	105.07	105.55	106.14	104.95	105.87	107.2
107.92	108.55	108.44	108.58	107.53	107.94	108.36	107.24	108.09	108.2	109.59	106.3	108.14	109.51	107.63	108.09	110.32	108.51	106.19	109.56	107.33	107.04	108.26	107.44	108.03	108.24	107.6	106.88	106.92	108.92	108.63	107.19	108.23	107.97	108.41	108.68	107.78	109.66	108.54	108.52	107.75	106.93	108.07	107.36	107.42	108.87	108.01	107.22	107.86	107.59
106.03	106.86	104.97	106.07	107.56	106.69	107.62	105.43	106.12	106.41	104.94	106.71	106.18	105	105.14	105.67	106.34	104.95	106.08	105.77	105.48	106.21	105.19	103.45	106.71	105.62	105.18	103.39	106.17	105.89	106.45	106.27	107.44	106.07	105.62	105.93	105.92	106.75	106.13	104.7	106.73	105.8	106.19	105.34	107.77	104.89	105.16	105.43	104.84	104.27
107.58	106.96	109.13	108.12	108.42	109.04	109.16	107.22	108.65	107.38	107.99	107.66	107.4	108.01	108.09	106.55	106.91	108.16	108.7	106.98	109.26	108.81	106.55	108.67	107.08	107.74	108.89	106.73	107.35	109.34	108.64	108.08	107.63	108	108.56	108.5	108.23	105.47	107.04	107.61	107.73	107.73	107.07	107.71	106.75	107.73	107.62	107.72	107.67	106.64
100.58	100.1	102.81	98.756	99.984	99.273	99.003	98.635	100.54	99.623	101.43	101.66	98.913	99.616	102.18	101.6	99.69	99.678	97.557	99.748	98.33	100.77	99.983	101.64	100.49	99.294	101.59	101.11	99.992	98.403	99.481	99.48	100.37	100.18	101.13	100.74	101.83	100.19	101.03	99.691	99.343	99.484	99.682	99.744	99.174	100.7	99.718	99.312	98.887	101.41
98.884	97.376	99.083	96.776	97.204	97.088	98.055	97.061	97.681	97.242	98.04	98.56	97.893	97.457	97.139	98.341	97.719	96.557	98.013	97.835	97.819	97.712	98.249	97.418	98.641	98.491	97.91	97.296	98.255	99.108	97.344	97.229	98.841	99.137	97.971	98.576	97.335	97.212	98.021	96.641	97.906	98.47	99.266	97.812	99.285	97.155	96.93	98.58	96.54	98.99
106.43	105.71	106.2	105.63	107.5	107.21	106.36	108.6	105.98	106.15	106.3	107.83	106.94	106.61	106.46	107.66	107.83	106.5	105.69	106.78	106.32	107.02	105.49	105.76	106.86	106.74	106.15	106.08	106.78	106.48	106.54	105.57	106.11	106.38	105.61	107.36	106.94	106.09	107.47	106.95	105.02	105.99	106.98	106.87	107.91	107.04	104.85	106.62	107.71	107.06
99.844	101.98	100.4	100.42	100.66	101.78	101.4	101.42	99.75	100.07	99.815	100.16	100.35	99.82	102	100.23	99.261	101.01	99.049	100.91	99.022	99.296	99.726	100.77	100.92	99.979	102.08	100.06	101.8	100.89	100.35	101.46	99.305	98.885	99.974	99.712	101.1	99.937	101.21	100.37	100.75	98.795	101.26	99.945	99.998	100.79	101.48	100.74	100.2	101.45
105.32	105.33	104.7	105.17	105.53	107.1	104.74	105.17	105.42	106.56	105.37	107.47	106.15	104.71	103.94	106.27	104	104.88	104.63	104.26	105.43	107.08	105.41	105.47	105.73	105.23	105.64	105.96	104.26	105.91	106.24	105.13	103.91	105.27	105.54	106.07	106.54	105.5	103.5	106.42	105.48	104.72	105.28	104.99	105.78	105.8	105.15	105.25	104.65	105.77
99.537	100.35	98.068	99.35	98.794	98.231	97.633	97.419	99.14	96.598	97.335	97.242	98.008	96.308	98.07	99.04	97.074	97.445	98.689	99.348	97.552	98.521	98.141	96.99	97.096	97.641	99.933	98.242	96.616	97.83	98.241	97.146	98.204	97.686	97.631	97.685	97.394	99.876	99.175	98.984	97.426	98.464	97.175	98.568	98.691	98.747	97.305	97.559	98.288	99.756
106.18	105.73	106.36	106.11	106.13	104.7	105.23	105.62	105.77	106.24	105.82	106.08	105.72	107.29	104.32	106.56	107.57	106.52	106.57	106.28	103.98	104.68	106.23	104.99	106.09	107.29	107.04	106.4	105.66	104.93	106.64	107.13	105.06	106.76	106.58	106.31	107.23	106	105.88	105.09	104.22	106.07	105.97	105.11	105.16	106.26	107.99	105.79	106.51	106.27
108.99	108.67	107.74	107.92	107.3	108.58	108.2	108.84	109.04	109.16	108.23	108.93	108.26	109.15	107.34	107.02	107.86	110.1	108.67	108.93	108.56	107.65	108.46	107.58	109.64	108.4	107.97	108.63	108.37	108.53	108.17	107.41	109	108.05	108.54	107.19	108.29	108.12	106.61	111.12	106.95	108.84	107.82	108.54	109.7	108.4	106.59	107.89	107.9	106.59
105.96	107.7	106.98	105.27	106.71	106.26	106.44	105.15	106.25	105.2	104.31	105.27	105.89	106.27	105.2	106.2	106.12	104.37	104.95	107.01	104.89	107.11	105.91	105.22	106.87	106.1	106	105.45	104.34	106.01	105.31	105.98	104.09	105.85	105.54	105.48	105.08	105.6	105.92	104.6	106.91	105.13	105.79	105.19	105.88	106.08	108.38	106.71	105.04	104.33
109.49	108	107.75	107.61	108.5	109.82	109.48	107.74	108.48	108.31	109.1	107.59	107.41	108.16	108.79	109.27	108.83	108.66	107.62	108.53	107.38	109.41	109.84	107.7	108.19	107.57	110.09	106.9	109.18	108.48	107.76	108.94	109.55	108.65	107.69	106.89	107.82	109.37	109.99	109.83	109.19	108.38	107.03	109.81	108.6	108.85	108.25	109.6	107.18	107.62
109.06	108.01	108.79	107.59	109.59	110.08	107.4	106.38	108.07	108.53	106.97	108.29	107.12	108.44	107.32	107.54	108.21	107.88	108.67	108.61	107.8	108.64	107.74	109.3	109.28	107.67	109.2	108.63	109.56	109.89	106.5	106.45	107.72	107.92	108.92	106.28	107.79	106.8	107.66	108.26	108.62	107.56	109.72	108.54	109.38	108.45	109.76	108.7	108.94	109.07
105.95	106.16	106.04	106.46	104.67	107.56	105.72	104.84	107.78	104.61	105.11	105.05	107	106.25	107.05	105.07	106	105.43	104.88	106.39	105.5	105.25	106.53	104.36	105.56	106.52	105.79	105.25	105.32	106.65	106.5	105.55	104.95	105.26	106.01	105.56	104.43	106.32	106.72	103.66	107.14	104.87	106.27	104.46	105.75	106.8	106.86	105.46	107.19	105.37
106.6	104.18	105.2	106.07	105.52	104.44	106.6	106.81	105.28	107.14	105.86	105.13	105.16	106.12	105.45	106.81	103.22	104.43	106.47	106.33	105.18	104.94	105.53	104.87	106.19	105.56	104.2	106.9	105.39	106.21	104.8	105.52	105.74	105.37	106.5	105.91	106.71	105.53	107.3	105.88	107.04	103.94	106.93	107.76	107.07	105.61	105.64	104.69	104.2	106.43
100.74	98.667	100.46	99.473	100.78	99.217	100.2	99.856	99.667	102.98	101.56	101.48	101.65	100.78	100.55	102.04	100.88	100.06	100.75	102.11	100.52	100.47	100.26	100.5	99.272	101.2	99.946	101.16	100.74	101.1	99.79	100.28	99.691	100.75	99.999	100.2	101.39	101.82	101.61	101.26	100.81	100.82	101.14	101.11	100.94	102.68	101.08	99.251	100.25	100.13
105	103.93	107.42	103.94	106.34	105.4	106.38	104.49	106.66	105.28	105.48	104.93	104.35	105.08	106.23	104.62	105.04	105.29	105.48	105.82	105.69	107.77	104.99	106.33	103.91	105.55	105.54	105.18	105.78	105.08	106.07	105.19	106.23	104.05	104.68	104.13	106.18	105.64	105.75	105	107.66	107.25	105.68	106.82	105.84	105.52	105.27	104.65	104.39	105.96
104.07	105.2	105.84	106.45	106.2	106.14	104.84	106.09	106.19	105.7	106.28	105.51	105.6	105.33	106.36	104.87	105.22	105.38	105.86	103.84	105.55	106.39	104.97	104.7	104.54	105.85	107.24	104.76	106.61	103.66	104.12	105.44	104.94	105	105	106.29	105.61	105.17	106.7	104.51	107.28	104.89	105.48	105.18	105.31	106.11	105.67	106.56	107.45	106.23
108.06	109.52	106.98	109.26	106.39	106.31	107.24	107.93	107.2	106.64	108.33	108.12	107.62	106.63	108.52	107.55	109.48	109.84	108.24	107.43	107.87	106.29	107.67	107.5	107.42	108	108.31	109.52	107.4	107.36	109.01	108.91	107.47	106.87	109.08	108.15	107.85	109.43	108.56	108.27	106.82	107.04	109.27	107.71	107.24	108.03	107.37	107.65	107.76	107.56
110.07	109.08	107.18	109.38	106.66	107.68	108.44	109.82	108.79	108.7	105.6	107.98	107.24	107.75	108.43	110.65	109.37	109.43	107.79	107.66	108.34	106.77	107.26	108.7	108.93	108.22	107.47	106.83	108.01	106.97	108	107.54	108.06	107.24	109	108.01	107.22	107.87	107.12	108.27	108.98	106.99	108.67	109.61	108	110.3	107.41	109.29	107.82	108.01
106.44	104.66	105.58	105.49	104.1	105.61	106.27	105.17	105.33	106.6	104.19	104.79	106.4	106.61	105.85	107.18	104.97	105.43	106.66	106.62	104.45	104.94	106.2	106.53	106	105.23	105.75	105.04	106.13	104.61	104.39	105.19	105.48	106.73	104.93	104.58	105.97	106.65	106.19	104.96	105.77	106.41	106.28	105	105.15	106.33	106.34	106.45	105.64	105.42
108.18	105.04	106.36	106.11	106.59	106.85	106.3	107.54	104.12	106.98	105.61	106.42	106.19	104.64	106.14	107.37	106.6	105.47	105.24	106.41	106.34	107.36	105.41	106.66	107.41	106.05	105.62	107.15	106.1	106.45	106.54	105.47	106.73	107.31	105.03	107.36	106.3	106.42	105.69	107.6	105.87	106.12	106	105.35	106.35	107.46	104.91	105.69	105.67	104.9
105.7	106.47	106.21	106.04	106.81	106	106.43	106.03	106.58	107.74	107.29	107.14	106.45	106.69	105.87	106.17	106.01	107.49	106.25	106.81	107.01	108.24	105.84	107.39	106.67	106.03	107.53	106.98	105.05	105.13	105.51	105.12	106.14	106.13	105.41	105.93	106.45	105.29	106.69	105.23	105.52	105.38	105.65	106.48	105.83	106.14	106.83	106.23	107.28	104.99
105.79	106.6	105.45	105.61	106.57	106.67	106.92	106.09	106.59	107.18	105.23	106.59	105.26	106.68	106.29	106.91	106.37	107.35	107.42	107.1	104.84	105.83	107.22	106.4	105.31	106.37	106.73	105.25	107.5	107.36	107.93	106.99	107.12	105.39	107.85	107.68	106.74	107.14	106.14	105.91	106.47	105.25	108.19	108.72	107.45	107.58	106.34	105.55	105.68	105.83
110.24	111.41	109.12	110.89	110.48	110.42	110.01	111.68	110.04	110.76	110.37	109.72	109.56	109.5	110.31	111.85	108.76	109.83	110.38	111.37	110.45	111.44	109.69	111.11	110.73	110.16	110.29	110.87	109.13	110.53	110.1	110.26	111.12	110.09	109.55	110.99	111.54	110.01	110.22	109.95	109.01	109.4	108.99	110.89	110.47	110.71	108.13	109.5	112.08	111.01
98.204	99.512	99.046	98.235	97.793	97.708	97.895	98.763	98.013	98.589	98.739	97.294	97.769	97.451	98.84	96.239	98.739	99.167	97.302	100.03	98.904	96.91	97.938	98.755	96.738	97.754	98.83	97.562	98.099	97.676	99.682	96.603	97.532	99.444	98.408	97.567	98.701	99.763	99.684	96.441	97.315	100	97.65	97.935	97.983	97.003	97.95	97.577	98.715	98.373
104.87	105.16	104.13	106.07	105.46	104.81	106.33	105.28	105.29	104.89	106.94	106.01	106.32	105.42	106.12	104.31	105.21	106.07	105.85	106.49	106.27	105.83	106.31	105.77	105.34	104.16	105.38	106.71	105.67	106.31	105.76	104.09	105.48	105.56	107.18	104.93	107.04	104.09	105.06	105.2	105.44	106.7	105.21	106.39	104.34	105.45	104.03	106.86	105.62	107.13
108.43	105.71	105.04	104.96	106.04	105.39	105.97	106.81	105.16	103.44	105.71	105.02	104.97	105.55	104.39	105.7	104.95	106.59	107.11	105.76	105.23	106.23	106.71	106.43	103.56	106.78	106.28	104.55	105.24	105.15	105.26	105.3	106.68	104.91	104.87	106	106.81	105.25	106.23	107.01	105.11	105.12	105.8	106.89	104.17	104.77	105.08	106.53	105.17	105.09
109.14	106.87	109.36	107.24	107.88	107.33	107.65	108.43	108.06	109.47	107.97	108.05	110.09	107.33	107.31	109.45	108.6	107.04	108.18	107.86	108.69	109.41	109.8	108.03	107.74	108.33	107.9	108.68	109.69	108.93	108.43	107.67	108.11	109.21	107.91	109.7	107.04	107.6	107.4	107.92	108.71	108.04	108.04	108.28	108.18	108.29	108.31	108.57	107.22	108.77
107.41	107.49	109.36	106.7	109	107.98	106.99	109.36	107.84	109.59	108.64	107.77	107.91	108	106.43	108.83	108.86	107.41	109.51	107.8	108.29	106.98	107.18	109.58	109.2	109.6	108.22	107.95	110.47	107.72	108.65	108.56	108.73	108.82	108.68	109.26	107.85	107.25	108	108.05	107.74	108.18	108.95	109.15	108.07	108.11	108.43	108.47	108.39	107.57
106.95	105.22	105.11	105.19	105.64	105.9	105	105.91	105.43	105.02	106.92	104.84	104.57	105.93	105.7	106.76	105.31	105.03	105.97	105.18	105.66	105.51	106.53	105.62	104.78	105.35	107.07	105.07	104.73	105.29	103.89	105.47	105.83	106.04	105.97	105.58	105.53	104.86	105.98	105.93	106.59	105.82	105.85	105.9	105.19	106.5	105.85	107.07	106.5	104.42
106.88	103.94	105.06	104.33	106.07	104.46	105.37	104.6	106.93	106.36	105.72	104.77	104.09	106.52	106.51	107.35	105.05	104.89	105.21	105.44	106.84	106.33	107.66	106.61	105.83	106.62	104.96	105.75	105.59	103.87	105.83	106.26	105.25	106.47	105.52	105.45	104.72	106.31	104.63	106.06	106.49	104.23	105.68	106.09	106.49	105.56	105.79	106	105.75	105.89
106.41	104.2	106.65	105.38	105.6	106.05	105.33	104.8	106.04	106.09	105.71	103.95	104.94	106.82	106.98	106.34	104.83	106.55	105.18	105.89	105.18	106.13	105.1	105.24	105.8	105.64	107	103.78	105.31	105.71	105.41	105.73	105.52	104.6	105.62	104.93	104.22	106.43	106.65	106.56	106.87	106.08	106.12	105.61	105.27	106.68	103.52	104.72	105.09	106.23
106.16	107.11	105.84	107.14	104.2	107.12	105.91	106.51	105.05	106.05	105.35	105.69	104.82	104.2	105.92	104.77	106.62	106.08	105.05	105.08	105.59	105.3	105.13	106.41	106.15	105.16	104.62	104.93	107.4	106.77	106.21	104.83	105.21	106.76	104.86	106.37	106.2	106.52	105.19	105.96	106	106.2	105.15	105.74	104.96	105.51	104.39	104.98	107.22	105.27
106	108.22	108.38	108.23	107.36	108	108.75	106.79	108.01	107.32	107.55	107.83	108.48	108.76	107.56	109.15	107.87	107.18	107.85	107.74	108.63	108.25	106.96	108.68	107.43	109.21	108.34	107.11	107.35	108.3	106.98	105.69	109.15	109.07	108.1	108.37	108.81	108.68	108.06	107.66	106.96	108.79	107.96	107.95	107.38	107.18	106.96	107.24	107.85	107.15
100.57	100.46	101.48	100.17	100.11	101.6	102.16	100.84	101.02	100.19	100.56	101.24	100.83	101.88	100.32	101.27	99.902	100.01	100.45	100.83	101.53	99.551	100.51	101.2	101.23	101.8	100.03	100.6	101.47	101.29	100.94	101.19	98.698	100.26	99.553	100.41	98.717	101.76	99.938	99.414	100.15	100.09	100.82	100.09	99.982	100.55	100.33	100.91	99.734	100.34
106.5	108.34	106.87	107.35	108.97	107.83	106.48	106.35	107.84	108.01	109.54	108.69	106.7	109.21	106.61	107.2	107.3	106.38	107.05	108.23	108.17	107.22	107.21	106.86	108.24	107.51	106.66	107.51	106.54	107.54	108.68	107.54	107.72	108.54	107.44	107.56	107.36	106.26	107.59	108.9	106.84	107.76	108.54	108.54	106.18	106.92	107.66	107.66	108.05	108.11
98.705	98.606	99.978	99.933	99.72	98.058	98.5	100.3	99.18	98.003	97.863	98.17	98.945	98.842	97.515	98.602	98.669	98.889	98.678	97.941	99.864	99.115	100.06	99.615	97.607	97.687	98.639	98.979	99.956	99.045	99.298	99.581	99.93	97.635	99.637	97.816	98.44	99.134	99.776	98.201	99.529	98.664	98.003	98.36	99.134	97.27	99.252	98.425	100.24	99.214
106.13	106.64	107.52	104.7	105.64	106.22	105.09	105.45	105.51	105.28	105.77	107.13	105.79	104.44	105.32	105.66	105.8	104.89	105.88	104.87	106.31	105.36	105.74	105.51	107.3	107.05	106.32	106.28	105.2	105.77	107.87	104.58	106.41	105.64	106.49	105.85	106.51	105.4	105.91	105.55	104.99	106.58	106.44	107.3	105.55	105.95	105.89	106.8	106.21	105.52
106.13	104.38	108.65	105.9	105.72	106.52	105.42	106.04	106.4	106.2	104.65	106.65	105.09	106.74	106.75	105.66	105.84	106.13	106.91	104.81	105.25	106.01	105.59	105.63	105.89	106.14	106.97	106.9	105.07	104.66	105.86	106.04	104.94	105.41	105.88	104.97	105.62	105.27	106.27	106.56	104.53	106.18	105.91	105.94	105.34	104.71	104.2	105.38	107.74	106.07
111.37	111.73	109.13	109.5	111.1	110.9	110.1	110.04	109.9	110.38	109.47	112.27	109.67	109.57	110.49	108.93	111.57	109.81	110.85	109.72	109.41	111.72	110.95	111.7	108.43	109.1	109.24	109.15	109.61	110.16	110.5	109.35	111.74	109.99	110.44	110.57	111	109.92	109.54	108.86	109.86	110.45	111.4	111.54	110.16	111.52	109.98	110.76	109.4	111
108.31	108.93	107.66	107.86	108.46	109.08	107.24	106.79	109.52	107.16	108.61	107.55	108.88	108.36	108.71	108.15	107.66	108.93	109.17	109.03	108.11	107.44	108.09	108.77	105.52	109.54	109.32	109.11	108.39	107.98	109.83	107.23	107	107.98	108.18	106.35	107.5	107.9	109.69	107.68	108.83	108.32	107.87	109.25	108.83	106.41	108.31	108.01	107.87	107.7
105.39	106.62	104.56	106.04	104.99	106.25	106.82	105.31	106.85	104.62	106.19	103.9	103.57	103.79	106.1	107.22	105.78	105.67	105.6	103.78	106.52	104.86	105.2	106.44	104.96	106.2	106.84	105.99	105.99	105.92	106.39	104.88	107.02	105	104.63	105.07	106.48	105.11	106.13	105.4	107.04	107.01	104.95	105	105.49	106.22	104.37	104.91	105.01	106.27
104.91	105.39	105.4	106.71	105.31	105.86	107.35	105.83	106.59	106.05	106.04	104.63	106.06	106.23	105.21	106.75	104.74	105.55	104.92	106	105.77	105.38	107.36	105.88	106.12	104.85	104.82	107.23	104.91	105.24	106.7	106.5	106.19	105.22	104.73	107.04	106	107.46	106.56	107.39	106.04	104.86	105.65	105.77	105.57	106.89	105.3	105.95	104.8	105.6
109.48	108.54	107.81	109.92	108.62	109.21	109.29	108.18	107.31	108.58	106.19	108.34	108.12	107.23	106.6	107.83	108.48	106.76	107.12	108.43	107.42	106.99	108.14	106.51	107.27	107.84	107.89	109.66	108.47	108.04	106.86	108.28	106.5	108.42	108.18	106.36	107.94	107.89	107.33	109.4	108.44	109.49	107.9	108.06	109	106.73	108.04	108.93	108.59	106.89
106.67	105.13	106.82	106.99	106.79	105.66	107.56	105.92	107.23	107.86	106.7	106.72	107.66	107.55	106.43	105.88	107.18	106.43	106.15	107.41	106.01	104.44	106.98	107.02	105.98	105.06	107.28	106.45	105.17	106.44	107.28	107.68	106.63	105.35	106.88	106.8	106.35	106.98	106.53	106.3	106.34	106.19	107.18	107.43	105.49	106.54	106.84	106.53	104.62	106.22
99.636	98.429	99.048	98.823	98.579	98.036	99.133	99.412	98.371	101.07	98.221	99.559	98.726	97.699	98.32	98.194	97.574	97.93	99.544	98.878	99.102	99.398	99.905	99.469	99.144	98.235	97.351	97.716	97.648	99.003	97.626	97.612	98.463	98.942	97.946	98.164	98.185	98.455	97.51	98.942	98.932	98.473	97.038	98.097	97.411	98.639	99.502	99.666	98.084	98.276
111.27	110.96	109.9	111.6	109.15	111.21	110.06	108.84	109.9	111.69	110.35	110.5	109.87	109.08	110.49	111.54	110.15	110.01	111.05	111.09	111.37	112.29	109.23	109.28	109.66	109.17	111.03	111.88	109.84	110.1	110.23	109.96	111.99	110.69	107.94	110.72	108.6	110.07	110.1	111.58	111.18	110.53	109.05	110.62	110.8	110.14	111.08	110.54	112.06	111.42
97.862	99.269	98.32	97.931	97.115	98.309	100.29	100.16	99.082	100.83	98.505	99.258	99.994	98.944	99.7	99.438	97.888	98.73	100.05	99.287	98.819	97.792	97.462	99.437	98.703	99.288	100.34	98.85	99.054	98.53	99.07	100.83	99.728	98.883	98.566	98.013	98.879	99.629	98.93	99.925	98.707	98.23	98.767	98.798	99.264	98.358	98.83	98.799	100.01	99.01
107.11	109.06	108.24	107.98	106.86	109.66	107.4	107.19	107.71	108.07	107.7	107.55	108.27	106.1	106.95	108.26	107.16	107.62	108.01	110.06	108.18	108.11	109.7	108.66	109.5	108.36	108.62	107.86	109.96	108.99	108.98	108.38	108.24	109.96	106.91	109.38	109.01	109.24	106.87	107.34	108.15	109.45	108.31	107.64	108.11	108.39	108.13	108.85	108.08	108.4
106.33	104.38	105.47	105.36	106.02	104.75	106.44	104.41	105.21	106.4	107.2	105.17	106.13	105.93	105.59	106.04	104.34	105.37	106.74	105.05	105.32	105.99	106.94	106.1	106.29	105.11	105.1	105.97	104.97	105.71	105.75	103.86	104.53	105.95	105.9	105.39	106.3	106.51	103.1	105.85	106.86	107.23	105.31	106.34	105.13	106.63	104.16	106.92	105.5	105.28
106.86	106.44	107.49	107.25	107.76	106.2	105.38	105.96	107.29	107.15	107.19	107.48	106.67	106.68	105.99	105.68	107.43	105.21	106.7	104.85	106.88	106.62	104.85	105.27	106.55	106.7	105.91	107.77	107.99	106.08	106.73	107.82	106.1	105.49	106.53	105.79	106.49	106.29	106.41	105.74	106.58	105.68	106.04	108.1	108.01	108.38	107.61	106.13	107.51	106.02
107.51	105.84	106.33	104.74	105.52	105.28	108.3	105.54	104.78	106.04	106.73	107.7	107.79	105.28	106.09	105.39	105.68	107.07	106.83	106.07	106.22	106.25	105.95	105.24	105.26	104	104.7	105.01	105.07	106.81	105.9	105.16	103.96	104.9	105.24	106.48	105.72	105.76	105.26	106.13	106.14	105.63	106.59	105.28	104.82	106.93	107.76	106.13	105.92	104.93
103.75	103.8	101.77	102.89	102.56	103.84	102.49	102.19	103.07	103.76	103.72	103.36	103.08	104.45	101.46	102.52	102.48	102.66	102.16	102.76	102.7	101.86	102.76	102.03	102.86	102.41	102.84	101.7	104.1	104.12	103.56	103.06	102.81	102.42	104.56	102.21	104.32	102.75	102.86	102.66	101.97	103.81	103.35	101.7	102.39	103.5	102.86	101.68	103.35	101.38
105.87	105.7	104.12	106.74	107.15	106.96	107.63	106.19	107.12	105.69	106.24	106.15	105.04	105.97	107.12	106.55	104.77	106.28	106.49	104.49	107.86	106.15	105.75	106.7	105.98	107.1	105.36	106.59	105.16	107.64	106.92	107.63	105.75	107.39	106.72	105.33	106.41	106.13	106.56	105.96	108.42	107.31	107.44	106.83	105.88	106.07	107.62	106.81	106.58	105.84
101.44	100.9	102.15	100.59	100.36	101.23	100.63	99.377	100.97	100.37	100.35	99.168	101.41	101	100.19	100.88	102.15	101.28	101.47	101.13	100.94	100.42	101.87	100.92	99.74	101.37	101.18	100.02	100.63	100.24	100.44	100.6	100.41	102.09	101.26	99.659	101.65	100.68	101.06	99.758	101.04	100.02	100.81	99.893	100.64	99.569	100.98	101.12	100.21	100.54
99.638	98.326	96.995	97.42	98.4	99.599	96.813	98.43	99.026	96.959	97.934	98.154	96.783	99.493	98.405	98.776	98.405	98.397	98.024	99.496	98.649	97.389	96.452	97.457	97.413	98.698	98.757	98.367	96.479	98.445	98.572	96.722	98.773	98.472	96.974	97.798	99.029	98.368	98.054	97.05	97.824	97.819	99.076	98.432	97.283	98.397	98.898	97.484	98.381	97.226
[truncated: 800 more rows]
[truncated: 150 more columns]
