# Supplementary material for: Genetic dissection of main and epistatic effects of QTL based on augmented triple test cross design
Source: PLoS One. 2017 Dec 14;12(12):e0189054. doi: 10.1371/journal.pone.0189054 (PMC5730204; doi:10.1371/journal.pone.0189054)
Supplement: S10 Supporting Information — (ZIP) [file pone.0189054.s010.zip › z6_1950_0.8_5.csv]

103.35	104.34	105.92	106.45	105.11	105.46	103.72	106.97	105.68	104.64	104.28	105.23	106.1	108.11	105.91	105.85	105.84	104.67	105.97	105.47	103.48	105.5	106.76	104.66	106.78	105.29	106.29	105.06	103.43	106.21	105.34	105.11	106.41	105.45	105.57	104.19	107.08	104.73	106.71	105.42	104.77	103.96	105.5	103.9	105.58	106.31	105.15	105.56	104.07	106.72
110.29	109	111.13	108.89	109.5	110.5	109.22	111.12	112.59	107.35	108.6	110.35	110.79	110.17	110.39	111.74	112.27	111.66	108.43	111.68	110.53	109.92	111.72	110.66	112.27	109.77	111.49	109.58	109.82	109.48	110.64	109.72	109.42	109.49	108.2	111.21	110.73	110.78	112.63	110.88	112.17	111.14	110.52	111.36	108.84	110.79	109.65	109.62	108.59	109.77
106.72	107.59	108.29	105.54	106.91	107.3	105.68	107.42	107.54	107.39	106.51	108.17	108.1	106.22	107.05	106.95	109.08	108.79	108.73	108.23	107.59	110.1	108.96	106.17	108.83	107.59	109.03	106.51	107.81	107.41	108.19	108.94	108.88	105.36	106.81	106.2	106.19	111.61	105.71	105.58	110.45	108.65	106.6	108.19	108.91	108.1	106.69	108.63	107.43	108.46
97.208	97.856	98.974	100.63	100.32	101.04	98.154	99.651	98.194	100.93	98.908	100.09	99.159	100.34	99.375	99.218	98.971	99.019	97.809	97.296	100.19	97.188	98.758	99.466	97.547	102.25	99.136	100.19	97.745	98.691	98.831	100.44	100.42	101.97	98.559	99.411	100.06	102.27	99.636	98.126	97.61	99.5	99.742	98.958	100.52	97.973	98.829	98.838	98.123	97.712
105.76	103.8	107.34	105.96	106.19	105.85	104.17	105.04	108.08	104.04	104.67	104.97	106.47	105.33	104.55	106.97	105.02	104.21	103.85	108.15	105.33	106.27	106.96	104.92	105.12	107.27	106.6	107.31	104.37	103.87	107.1	104.17	105.44	105.49	104.49	106.6	104.13	102.69	104.56	107.41	102.95	106.19	104.39	106.7	105.19	107.13	106.21	106.77	107.45	103.63
104.18	104.38	104.85	105.57	106.2	105.46	108.09	104.5	106.45	107.9	105.02	109.13	106.32	105.59	106.09	105.58	107.56	106.78	105.92	107.28	105.45	106.03	105.94	106.31	105.33	105.97	105.23	107.07	104.49	107.47	105.12	105.47	105.65	105.07	105.83	102.98	104.95	105.26	104.7	103.67	102.24	105.76	104.86	104.67	106.26	105.96	106.27	106.98	107.28	105.72
108.75	108.94	107.04	108.72	107.65	110.37	108.31	108.63	108.05	107.93	107.15	108.96	110.02	107.33	109.56	107.93	110.62	107.88	109.17	109.91	108.97	110.93	107.53	105.48	109.24	107.87	109.67	109.59	109.74	110.47	108.17	108.81	109.39	106.77	108.11	110.92	108.11	107.17	107.16	107.64	108.05	109.35	110.35	109.21	111.19	108.89	106.15	108.07	107.2	109.49
107.4	108.56	107.4	107.46	105	104.92	107.38	106.81	106.4	108.07	105.38	107.05	107.77	107.86	106.7	106.74	105.55	105.98	105.17	107.67	107.53	109.85	106.51	107.52	105.77	106.41	104.77	105.67	106.7	106.66	105.19	106.53	106.67	104.21	106.51	107.88	106.84	105.29	107.17	108.13	104.24	106.97	107.27	106.18	104.41	106.3	108.09	106.64	104.42	105.94
104.34	106.25	104.27	104.96	105.32	106.19	104.36	105.57	105.51	105.99	105.87	105.9	107.7	105.96	104.14	105.73	107.02	105.49	106.13	106.42	105.89	105.99	104.89	106.02	105.01	104.72	106.56	103.81	102.9	107.51	107.6	106.02	104.9	105.47	104.64	106.43	104.9	104.64	102.52	104.43	105.35	105.42	106.4	104.85	105.54	106.53	104.68	104.59	106.78	106.56
107.42	110.55	107.01	110.47	107.05	108.69	107.07	109.88	109.19	108.31	108.58	107.65	109.2	109.11	107.05	108.35	107.84	110.09	107.7	110.09	108.86	109.11	108.42	109.67	110.15	107.25	108.37	107.94	108.1	107.76	108.18	108.52	106.98	109.78	109.58	109.22	108.31	109.09	110.34	109.52	107.47	108.18	107.51	111.73	110.13	108	107.71	108.51	108.21	108.09
108.4	109.71	108.37	108.46	105.98	107.55	106.94	108.16	109.64	109.22	109.25	108.07	108.74	108.08	108.3	111.42	109.31	106.76	106.97	108.4	107.02	109.27	109.68	106.94	108.28	106.46	107.56	108.17	110.18	107.41	108.66	108.2	108.3	106.53	108.47	109.42	108.22	108.39	109.11	108.69	106.14	108.49	110.4	107.33	107.42	106.9	107.39	108.27	108.15	108.05
103.3	106.94	106.09	106.63	108.27	105.83	104.24	106.75	105.97	105.25	106.38	103.8	105.71	105.64	107.18	107.2	105.52	105.68	107.57	106.57	105.48	107.61	106.07	107.09	106.31	106.25	107.31	105.99	105.09	106.76	106.63	107.5	105.56	106.77	105.9	106.32	105.96	103.53	105.34	106.26	105.16	107.3	102.08	103.42	105.43	105.57	104.97	105.7	104.51	105.31
107.51	108.41	106.58	107.28	107.98	106.32	108.47	109.34	107.88	108.46	109.36	110.53	107.08	110.62	109.03	109.06	109.37	108.02	109.08	110.28	107.75	106.56	108.48	106.91	105.45	108.54	106.13	105.53	108.87	107.39	107.91	106.74	107.46	108.66	108.13	109.19	109.46	107.17	108.8	107.22	106.35	108.36	106.34	108.17	107.67	106.47	109.05	109.24	104.23	107.87
98.142	97.508	98.145	98.276	97.495	97.015	100.1	98.518	97.76	97.709	97.091	99.812	96.66	98.817	99.203	99.65	99.714	97.561	99.286	97.967	96.878	96.699	96.897	99.345	97.541	99.129	95.801	98.372	96.916	97.41	96.687	98.676	98.383	97.198	97.861	98.691	99.376	98.506	99.423	98.436	98.564	98.317	97.433	97.297	98.149	97.222	99.011	96.97	98.088	99.959
105.73	108.21	106.91	108.18	109.41	106.95	106.98	107.8	109.18	107.28	109.36	107.96	108.8	109.81	108.74	107.76	106.91	109.56	106.52	107.17	106.94	109.07	106.68	106.92	106.26	107.5	106.59	108.43	107.05	104.93	108.67	108.43	108.1	107.24	108.96	108.13	110.12	107.37	108.02	106.37	107.23	106.8	106.66	106.58	108.09	108.15	107.15	106.97	106.65	107.47
105.68	107.99	106.91	109.88	107.09	107.94	108.99	108.77	109.96	109.1	108.97	106.4	108.63	107.17	107.89	108.29	107.03	107.74	109.25	107.78	107.55	108.14	108.95	107.86	107.83	108.82	107.13	106.19	106.28	106.28	106.81	106.61	106.38	109.59	109.56	105.44	108.39	107.84	110.59	108.88	107.63	106.96	106.2	109.36	109.56	108.03	106.64	106.43	107.12	106.97
99.842	100.26	101.29	101.07	101.1	102.12	99.507	100.97	98.412	98.112	100.57	99.083	98.888	100.29	99.945	101.78	99.359	99.562	97.955	99.987	99.205	102.14	101.69	100.16	99.316	102.51	99.754	99.539	99.163	99.832	100.19	100.59	98.918	99	98.509	98.796	99.585	101.52	99.573	101.01	99.472	101.84	99.422	99.731	101.49	99.775	100.67	99.414	99.193	99.633
107.7	106.49	106.44	105.18	106.48	107.21	106.13	108.12	107.99	106.49	107.2	107.3	103.63	107.1	106.55	106.54	103.93	108.09	105.06	106.26	105.17	105.17	105.56	108.35	107.95	107.33	106.18	107.28	107.94	106.63	105.99	105.34	106.2	107.08	108.3	106.03	106.05	107.4	105.12	105.81	106.99	107.64	108.04	106.91	107.93	104.12	107.05	104.44	103.9	105.09
98.796	98.564	98.194	98.685	99.811	97.825	99.689	96.819	96.151	98.448	98.935	97.842	97.298	97.137	96.023	97.701	99.126	100.18	98.912	96.631	96.364	97.376	98.221	99.502	97.048	98.687	97.425	98.254	97.686	96.502	97.582	97.427	99.261	97.807	98.701	97.919	99.454	98.293	100.98	99.572	99.108	96.999	98.338	98.73	96.772	100.09	96.607	96.009	99.444	97.607
107.51	108.95	106.66	107.06	106.76	105.19	108.54	108.64	109.93	109.19	109.13	107.77	109.1	107.06	107.63	111.38	111.14	107.35	107.3	107.57	108.31	109.54	107.59	108.89	105.99	110.33	107.01	108.31	109.34	109.81	107.03	109.17	106.65	110.08	108.08	106.94	107.82	109.48	111.49	109.69	107.18	108.78	108.36	108.56	109.24	106.56	109.05	108.56	106.53	106.86
107.72	109.88	107.07	110.27	108.61	108.88	107.36	109.99	109.37	107.24	107.88	107.42	108.12	109.27	108.23	109.13	107	108.34	107.55	106.94	108.63	107.63	108.2	108.15	109.69	109.02	107.5	105.89	107.61	110.25	106.89	110.03	108	111.09	105.76	108.96	108.63	108.74	109.42	108.18	107.22	107.79	107.77	106.46	108.52	110.04	109.29	109.41	108.82	107.19
104.54	105.75	105.92	104.77	104.39	107.65	105.54	104.61	108.84	105.36	107.17	103.67	105.42	105.57	103.69	105.53	104.56	104.77	104.37	106.26	106.04	104.75	103.58	103.19	106.29	102.16	107.75	105.91	106.86	103.72	106.47	104.67	104.71	103.97	104.61	105.12	107.83	106.61	106.93	104.7	103.82	106.2	105.68	108.59	107.6	106.29	105.47	105.11	105.34	106.48
109.03	106.98	107.73	106.91	108.28	107.11	108.81	107.98	108.07	108.62	109.05	107.53	106.06	109.09	107.46	107.37	108.58	109.68	107.26	108.49	108.26	107.93	108.84	106.8	107.16	108.46	109.42	108.25	106.55	108.73	107.68	106.96	110.33	106.57	105.51	109.08	106.76	107	109.12	108	105.58	108.7	108.09	106.44	108.47	108.87	107.29	110.48	107.96	105.95
104.86	106.95	105.53	107.59	106.91	107.28	107.65	108.16	104.95	106.11	106.29	109.37	105.61	106.89	106.14	107.01	108.13	105.51	105.58	106	106.13	106.22	105.61	105.76	107.96	107.39	107.35	107.18	107.92	105.38	104.8	105.99	107.95	106.24	108.58	107.29	105.1	104	106.25	106.08	105.84	108.33	106.36	107.68	107.15	109.05	105.86	106.9	107.26	106.2
113.45	108.43	109.99	112.26	109.73	111.11	108.59	108.17	109.3	110.45	113.29	109.72	110.08	109.46	110.66	110.3	107.56	109.16	110.7	110.69	111.73	109.25	110.01	109.81	110.8	111.44	110.4	108.51	112.31	110.71	112.03	108.69	110.16	110.27	110.18	111.4	110.91	110.58	110.86	108.94	110.34	112.78	108.55	111.43	108.52	113.9	112.63	109.76	111.58	110.69
108.98	108.51	107.64	107.71	108.46	109.15	106.04	109.84	107.08	107.39	108.81	109.07	110.16	109.03	105.6	108.16	107.87	109.2	107.81	109.18	110.5	109.71	109.92	108.35	108.85	105.57	104.46	108.05	107.03	108.22	106.7	107.69	105.91	108.99	108.07	109.12	108.11	106.21	107.59	107.85	108.28	109.18	106.63	109.09	109.09	107.22	107.92	109.94	109.28	108.38
106.03	105.42	106.9	104.45	106.83	103.93	106.05	104.78	107.08	104.72	105.56	107.39	106.11	107.74	106.25	106.46	103.43	106.57	107.24	106.19	105.6	106.85	107.53	106.25	106.01	105.77	104.46	104.9	105.36	103.15	106.71	106.15	107.21	107.43	106.74	105.24	106.14	105.59	104.98	105.23	107.97	106.56	104.58	107.27	105.49	104.43	106.74	105.89	105.11	106.51
98.661	99.839	99.248	98.988	98.693	98.788	97.877	99.874	100.89	98.286	98.808	98.704	100.6	98.503	98.311	99.066	99.455	100.39	97.57	99.594	99.793	102.37	99.805	98.104	99.37	97.581	97.593	95.958	100.54	100.18	98.804	99.225	100.52	98.658	98.379	99.091	97.645	96.739	98.51	98.016	96.689	99.599	100.78	98.637	99.019	97.395	98.201	98.624	99.159	99.226
110.47	105.36	107.65	107.66	108.03	107.1	107.39	108.46	106.27	107.11	106.17	105.6	105.64	106.14	106.74	104.4	107.69	106.07	104.94	107.67	108.23	106.12	106.02	105.55	107.31	107.34	105.83	104.06	106.23	107.35	106.33	106.47	106.26	105.02	105.09	106.4	106.46	106.5	105.87	104.95	107.34	107.09	104.74	106.15	104.01	107.04	106.88	105.63	106.83	106.08
107.48	107.81	107.68	109.26	109.25	108.79	107.11	108.44	108.64	109.91	106.89	109.71	108.02	108.22	107.61	107.6	108.02	110.12	109.67	107.44	109.74	110.04	110.41	109.13	109.87	108.05	108.89	108.7	108.65	109.61	107.42	109.43	107.16	107.46	109.35	106.31	108.14	107.03	107.73	107.12	107.5	108.69	110.64	107.06	108.27	107.07	109.34	108.14	108.33	109.47
108.11	107.25	107.38	107.8	108.54	108.67	108.97	108.16	106.89	107.95	107.53	107.97	108.23	108.6	104.7	109.23	108.59	107.1	108.33	108.51	107.2	107.06	108.99	106.27	106.31	106.86	106.88	108.36	107.31	106.89	108.26	108.95	107.41	107.05	109.82	105.8	106.38	106.62	108.55	107.7	106.99	105.13	110.23	109.7	108.82	108.81	107.04	109.79	107.03	107.91
108.7	110.83	109.56	108.73	108.34	109.64	109.63	110.14	107.57	109.08	109.89	107.58	107.77	108.54	107.26	108.95	109.21	106.98	108.85	109.93	108.4	109.15	108.63	108.7	104.42	109.93	108.88	109.32	107.44	112.38	108.83	110.43	108.28	106.48	109.79	108.31	107.12	110.83	109.11	108.61	109.72	109.95	109.46	108.07	108.73	107.64	109.5	107.68	107.95	109.3
107.01	105.77	105.8	107.6	105.9	105.62	104.6	105.41	104.88	106.57	104.38	105.25	104.98	105.78	104.86	106.02	105.92	105.2	106.31	105.61	108.12	105.48	102.95	106.13	104.34	106.9	105.71	104.16	107.76	106.71	106.34	107.28	104.88	105.36	105.74	105.61	105.24	104.06	107.37	105.07	104	105.04	107.23	105.65	107.22	104.31	102.5	105.35	106.24	106.56
105.53	108.69	107.83	104.63	106.25	108.6	107.32	107.73	104.97	105.21	106.07	106.35	105.49	106.32	105.68	108.31	105.83	106.89	105.35	105.36	105.59	105.82	105.15	108.34	105.64	107.39	107.41	107.12	107.31	106.25	106.4	107.69	110.51	106.82	106.7	105.04	107.03	106.24	106.53	106.03	106.54	106.13	107.32	106.12	107.55	108.5	108.07	105.51	105.2	107.65
107.21	108.16	107.7	110.24	107.86	107.91	110.76	108.37	109.3	110.22	107.75	107.87	107.98	106.59	108.11	109.44	109.44	109.49	107.88	109.41	108.32	109.47	108.85	110.56	110.15	108.45	108.48	107.72	107.4	109.92	108.2	107.61	108.61	107.69	106.95	109.19	108.04	109.07	108.22	109.74	110.84	108.91	109.3	106.46	108.7	109.1	109.95	105.97	107.85	107.4
106.11	104.05	107.32	107.18	104.89	103.23	108.03	106.38	105.78	104.15	106.67	107.01	104.94	106.1	105.79	107.04	105.34	105.94	105.36	106.92	102.86	105.16	106.75	107.37	106.03	103.9	106.33	105	104.63	103.85	105.6	104.21	105.64	106.64	105.57	104.41	106.21	104.88	105.46	104.19	105.87	105.45	107.33	106.1	104.26	105.12	105.84	106.83	107.01	105.46
106.29	106.2	106.45	105.71	105.21	106.41	107.12	106.83	105.73	103.82	106.23	106.89	105.52	104.93	105.12	107.27	109.27	107.67	107.24	105.77	105.88	105.25	108.23	106.84	105.24	108.69	106.55	106.43	107.2	107.65	107.16	107.43	106.44	107.87	105.67	107.98	106.7	105.22	106.91	105.66	106.67	106.06	105.43	106.61	102.86	106.43	105.66	106.12	106.82	107.31
110.01	108.3	107.4	109.65	107.23	108.09	109.07	105.93	109.06	108.27	108.2	106.77	107.65	108.95	112.64	107.78	109.24	106.31	110.08	110.52	106.7	109.48	108.35	108.18	107.27	108.25	106.32	108.58	109.52	109	108.42	110.93	107.48	108.87	107.76	109.44	105.98	106.19	107.69	109.36	107.98	108.32	108.06	109.84	109.79	107.67	107.46	107.59	108.77	107.45
98.311	97.676	96.557	98.856	97.122	98.576	100.67	97.096	97.129	97.709	96.27	98.779	98.47	99.459	99.674	97.478	99.146	99.081	99.122	95.509	96.489	97.127	99.29	97.37	98.21	97.687	96.957	98.977	96.594	100.92	96.599	98.527	96.583	95.82	99.294	96.497	96.84	97.866	97.084	98.208	99.545	97.539	97.876	96.315	97.984	98.6	97.07	96.914	98.303	97.8
100.54	99.884	101.38	100.74	99.877	98.915	99.705	100.08	100.76	100.88	101.39	100.86	101.21	98.856	100.14	99.538	101.49	99.567	100.93	98.757	100.02	100.56	101.22	100.09	101.91	100.93	100.36	100.89	98.291	98.781	101.29	100.14	102.17	99.505	101.9	101.97	100.82	100.2	100.69	100.99	102.17	100.48	100	98.523	101.63	102.96	101.88	101.65	100.82	99.748
104.93	105.06	106.71	105.74	104.37	106.92	104.03	107.01	106.56	107.47	104.15	108.19	106.25	106.43	104.83	105.03	106.11	105.74	106.69	105.55	105.93	104.91	104.97	107.04	105.67	106.03	105.78	105.44	104.66	104.88	104.18	107.46	105.69	104.44	106.56	104.6	104.9	107.14	105.76	106.32	104.34	107.72	107.48	103.79	106.41	107.06	107.06	105.32	108.85	107.82
108.52	108.09	106.58	106.3	107.65	107.5	111.04	108.75	108.78	108.37	109.05	107.04	107.52	108.17	108.12	106.77	108.65	109.66	109.06	108.38	108.77	107.02	108.15	109.99	106.36	108.18	110.35	109.35	108.91	106.11	108.67	105.51	108.89	106.54	106.56	108.73	107.57	110.11	108.69	107.57	108.17	109.49	109.58	108.98	106.31	106.77	109.32	108.05	108.57	106.76
108.48	108.97	108.59	107.62	107.28	108.58	108.11	107.5	109.95	107.38	107.8	110.52	109.3	108.7	110.51	109.4	108.37	109.53	108	107.62	108.93	109	106.12	109.22	108.14	107.7	110.12	107.86	110.32	109.67	108.15	109.13	107.86	109.6	111.71	108.76	109.15	108.84	108.86	108.84	109.23	109.08	108.1	109.01	108.93	108.39	108.9	107.24	106.77	110.51
110.56	108.55	107.29	109.85	108.88	107.12	108.35	108.95	108.02	108.86	110.98	108.12	106.27	107.09	108.75	110.05	107.12	106.92	108.37	108.14	107.92	108.5	108.23	105.96	108.95	108.11	108.17	108.7	106.65	108.44	107.95	110.39	108.34	107.91	110.49	108.87	107.75	109.58	108.98	107.54	110.38	108.39	108.13	110.35	107.44	108.28	106.84	110.09	108.44	108.31
106.42	106.4	106.73	103.74	107.01	106.08	105.02	105.1	105.19	106.69	107.31	107.3	106.84	107.92	107.55	106.26	106.02	107.27	108.9	105.98	104.68	106.38	107.31	105.06	106.54	109.19	105.32	106.34	105.87	103.97	106.29	107.85	105.65	105.57	105.47	106.19	105.41	107.81	108.12	106.37	104.8	106.88	105.95	106.3	106.89	106.66	108.18	106.63	107.95	104.85
98.761	100.87	96.645	94.952	98.86	98.082	97.67	97.219	98.487	99.82	99.093	99.449	97.791	98.022	98.514	97.416	96.817	95.718	97.761	99.063	98.893	98.869	97.693	98.225	98.079	98.363	96.931	98.099	100.41	100.27	97.105	98.95	97.975	98.024	99.572	98.63	99.27	99.869	98.097	99.982	97.18	98.192	97.177	98.295	97.953	97.469	97.325	98.525	98.592	99.661
107.2	105.94	106.85	106.1	105.82	105.53	106.95	105.03	105.88	106.01	105.67	104.87	105.9	106.57	105.03	106.65	104.77	107.07	105.84	105.42	105.09	105.47	104.63	106.06	105.33	108.32	104.99	104.31	105.64	105.06	107.93	106.44	105.84	105.56	105.47	104.03	106.62	104.4	105.87	106.96	105.2	103.41	105.63	105.91	104.87	104.55	106.3	106.53	105.48	104.23
105.99	108.16	108.52	109.27	105.76	106.57	107.58	107.98	104.74	107.39	109.42	108.76	108.96	109.15	105.16	105.87	105.92	109.79	106.38	107.22	106.03	106.13	110.43	109.72	107.66	107.72	109.71	107.52	108.36	109.29	107.91	109.11	110.5	110.7	107.38	109.83	107.16	106.82	110.27	106.8	105.3	107.39	107.09	108.05	107.02	109.27	107.35	107.33	106.96	107.42
104.42	104.68	104.31	104.83	105.56	103.92	105.91	106.51	105.09	104.22	104.35	107.73	106.48	104.88	104.63	105.03	105.67	105.19	103.24	105.78	105.12	105.56	105.58	106.54	104.01	105.57	105.91	107.49	104.89	107.53	105.13	106.03	106.2	105.81	104.7	105.71	102.72	106.04	106.28	105.38	105.01	106.31	104.11	106.45	104.13	105.22	104.39	105	106.05	106.22
107.19	108.44	106.32	106.77	104.21	107.86	107.05	106.61	110.18	108.04	108.04	107.62	108.22	107.28	105.22	108.25	108.11	103.41	106.14	108.73	106.13	106.67	107.83	109.18	104.45	105.4	108.4	105.64	106.23	106.94	104.07	105.72	103.01	106.41	105.28	104.81	106.88	108.98	107.5	106.61	107.05	106.11	105.62	106.26	107.42	106.42	108.54	107.81	106.67	102.75
109.6	112.37	110.89	113.27	110.47	111.38	110.97	111.36	108.88	109.97	112.25	110.24	109.42	110.13	109.12	110.31	111.4	110.02	112.9	112.12	109.75	110.8	110.15	109.68	110.08	112.29	110.46	112.08	111.29	112	112.53	110.35	109.09	111.6	112.53	108.72	108.73	110.23	109.71	107.98	110.09	110.95	110.72	111.13	109.93	109.7	109.72	111.97	109.5	110.75
110.15	109.08	109.95	109.91	109.38	109.15	107.51	105.9	108.23	106.73	109.81	107.7	107.58	106.98	108.69	105.3	105.52	107.22	109.4	108.36	108.79	109.26	110.97	109.01	108.44	106.51	109.88	107.7	109.17	106.15	106.52	107.74	106.4	108.14	108.6	108.18	109.83	107.23	107.17	108.94	106.76	106.34	108.55	106.97	107.9	109.38	108.02	107.67	106.29	108.69
109.02	108.94	108.77	109.48	109.24	107	112.55	107.82	109.71	107.58	107.49	111.03	107.52	107.94	107.1	109.05	109.33	107.57	110.04	106.91	109.7	107.38	108.23	107.47	107.32	106.13	108.69	108.04	108.61	109.15	108.59	109.5	108.56	111.68	109.57	106.44	109.35	107.95	108.58	108.36	112.14	111.66	105.6	108.45	106.59	108.93	107.92	109.28	106.36	107.71
96.683	98.607	98.137	98.782	97.879	96.964	97.815	96.307	97.584	97.916	98.178	97.21	98.69	97.71	96.472	98.99	96.884	99.845	96.913	98.286	97.383	98.238	98.791	95.196	96.423	99.804	99.257	97.219	100.41	98.633	98.986	98.693	99.531	96.287	100.03	98.412	95.655	99.034	97.892	97.082	98.643	98.515	98.22	98.776	99.279	97.177	98.425	97.048	94.337	99.201
108.62	110.65	109.03	109.43	108.07	108.38	107.47	110.17	109	106.71	108.12	110.81	110.03	111.1	108	108.96	110.63	108.3	108.04	104.96	108.44	106.48	107.19	110.57	108.15	108.56	107.58	108.39	108.97	109.87	109.07	108.95	106.72	107.8	108.51	109.51	110.72	108.13	109.59	108.31	107.01	107.04	110.68	108.6	106.92	108.79	109.36	108.85	106.5	106.73
105.58	106.2	105.98	104.37	106.42	107.49	105.34	104.44	103.54	104.88	105.7	103.28	107.22	107.27	104	106.47	107.04	104.62	104.98	107.15	105.21	105.59	106.39	106.74	103.37	104.77	106.11	108.68	107.18	106.1	104.6	106.31	107.63	103.04	105.89	104.77	107.91	104.21	104.77	106.6	105.61	103.78	105.69	106.28	105.61	106.15	105.27	106.38	105.92	105.39
106.19	106.03	106.65	105.55	106.37	105.45	105.43	104.29	104.05	107.78	104.3	105.7	107.92	103.61	106.29	108.33	103.67	104.65	105.57	106.68	104.21	105.74	104.75	104.81	106.1	105	105.39	104.87	105.26	107.3	106	106.12	105.39	105.95	106.94	106.28	106.19	106.64	106.13	106.22	105.46	105.88	106.07	105.77	107.54	105.69	104.41	106.69	107.57	106.34
108.61	108.21	109.14	108.78	108.43	109.24	106.87	106.65	106.05	108.21	108.19	109.51	107.98	109.01	109.17	108.4	108.35	106.81	105.9	106.7	106.43	106.68	107.12	106.07	108.67	107.68	112.52	110.17	107.29	108.47	108.66	105.44	108.9	109.9	109.41	108.18	106.45	109.68	107.76	108.77	105.77	106.71	109.96	108.38	110.02	108.22	109.97	107.27	108.43	106.23
106.12	106.97	105.85	104.5	106.58	106.24	105.03	106.2	103.01	104.93	106.94	105.85	107.26	105.1	104.39	106.95	104.71	105.51	103.76	108.29	104.7	105.93	105.77	106.62	107.5	107	105.24	104.97	105.32	106.2	105.64	105.15	103.35	104.46	103.77	107.63	104.85	106.15	104.94	105.19	105.35	105.96	105.61	107.49	107.95	104.5	105.58	105.85	107.25	106.55
106.48	107.76	106.7	106.66	108.87	108.16	108.45	107.95	107.27	109.01	108.99	107.73	107.61	108.25	108.54	108.71	108.44	108.09	108.28	107.04	107.2	108.19	108.94	108.67	106.04	107.04	108.92	106.43	109.11	107.36	106.09	106.44	107.59	106.19	108.81	107.65	107.62	107.56	109.02	106.92	107.1	108.33	107.89	107.64	108.86	108.26	104.64	109.3	107.19	106.93
105.2	106.43	107.53	108.58	109.16	107.92	107.73	109.07	108.39	105.95	108.1	106.59	108.54	106	108.81	108.41	109.64	108.27	106.72	108.56	107.72	108.62	106.95	108.86	107.28	110.53	109.07	106.4	106.98	108.55	107	107.77	108.11	107.69	107.61	107.22	108.49	107.08	106.87	107.22	106.57	104.62	110.07	107.55	106.14	108.86	108.27	107.97	108.6	108.39
98.442	97.847	96.52	98.407	96.392	98.282	98.275	99.103	97.961	97.376	95.534	98.369	96.926	100.35	98.606	96.443	98.396	97.867	95.969	97.287	95.067	98.833	96.701	97.734	96.225	97.651	98.878	96.086	96.717	97.972	97.629	97.972	98.535	96.501	98.939	98.758	98.792	99.412	96.926	95.654	95.593	97.313	101.19	97.593	100.03	97.372	99.784	97.139	98.456	97.764
106.55	104.91	107.66	104.36	107.68	103.61	105.38	106.23	106.78	105.15	105.96	103.7	105.99	105.72	106.64	106.65	106.14	107.4	108.26	104.97	105.72	106.29	107.1	105.72	106.36	106.38	106.87	106.56	106.41	107.44	106.68	104.23	108.57	106.13	105.58	105.36	105.86	106.1	105.71	104.51	105.25	107.21	107.03	105.2	107.32	106.49	107.01	105.46	105.27	105.24
107.55	104.33	106.6	106.85	106.34	106.18	104.45	105.62	105.47	105.64	106.36	104.15	106.08	106.33	104.67	104.77	104.58	104.29	108.35	105.57	106.59	106.78	105.24	106.33	106.38	103.68	106.16	105.72	105.89	105.34	107.35	106.38	105.36	105.39	105.83	107.69	105.05	105.13	106.19	106.36	105.73	106.93	105.41	107.81	105.65	106.31	106.68	103.03	102.78	107.15
104.26	109.69	108.08	107.68	104.53	105.99	108.43	107.45	105.29	106.58	106.48	106.71	104.99	106.63	107.51	107.59	107.73	105.73	104.53	108.11	107.43	107.4	107.98	106.05	107.22	105.76	107.37	106.6	109.25	107.63	105.4	106.09	106.3	105.22	105.26	104.95	104.7	108.07	108.46	105.41	105.89	105.62	106.19	105.94	106.01	108.29	104.34	106.62	105.7	102.66
108.26	108.8	106.66	107.48	108.37	106.09	106.58	108.66	108.28	107.62	107.86	106.31	106.89	106.99	109.29	108.27	109.04	107.56	107.44	107.38	105.95	109.33	107.68	109.06	107.85	107.5	107.13	105.18	107.19	105.82	104.45	107.74	110.72	106.57	108.44	106.51	106.48	106.94	108.84	109.2	107	107.49	107.88	107.91	106.91	105.63	107.42	107.34	107.52	108.21
109.68	106.62	107.43	104.45	109.34	107.25	106.68	107.43	106.05	107.59	110.08	108.63	106.78	109.09	107.04	106.07	108.39	105.87	107.05	107.04	108.56	107.46	107.59	108.02	107.8	107.8	107.14	106.44	108.18	110.09	108.46	107.71	108.26	111.05	107.87	110.14	106.8	110.38	107.4	107.8	106.36	107.14	107.22	107.92	109.5	106.8	108.22	107.86	112.4	108.35
98.984	100.2	100.29	100.46	101.18	100.53	99.254	99.61	98.375	100.84	100.58	98.89	100.08	100.9	101.68	99.428	97.461	102.13	97.68	101.18	100.01	101.41	99.586	98.946	100.49	101.7	99.609	100.55	99.513	102.73	99.212	99.185	100.2	101.22	100.48	102.36	97.578	97.483	101.13	99.106	100.49	100.79	97.308	100.43	101.3	101.18	100.18	102	100.46	100.49
107.85	108.8	109.43	107.29	108.01	110.3	109.01	107.07	107.84	105.69	109.39	108.3	107.93	109.01	108.42	108.99	108.96	109.8	107.24	107.64	108.99	108.44	108.69	107.03	107.08	109.19	109.61	110.67	108.71	106.47	111.34	108.09	108.92	108.6	109.23	110.89	106.26	108.28	108.48	106.19	106.09	108.03	109.21	110.26	108.29	107.38	107.41	107.96	107.81	107.01
109.55	107.29	108.06	106.6	107.65	107.31	107.64	107.87	108.26	106.64	106.13	108.28	107.69	107.22	106.54	107.43	110.05	106.4	110.13	107.83	108.5	107.4	106.74	109.56	108.17	108.3	106.95	109.59	107.12	108.54	108.79	108.12	107.8	108.55	106.75	106.51	106.05	107.26	106.67	107.37	110.16	107.26	105.58	107.79	107.28	107.45	107.75	108.18	109.16	106.87
99.445	95.751	96.414	97.214	97.599	96.843	98.362	96.82	99.157	97.49	98.177	94.856	97.357	97.576	98.928	97.169	97.772	99.751	97.36	97.637	96.345	94.726	100.09	98.601	96.334	99.467	98.358	100.14	98.411	98.981	97.949	96.212	98.81	99.477	99.224	97.598	96.569	97.657	97.077	97.799	96.541	98.554	96.382	99.914	97.681	99.147	99.225	97.043	98.725	95.613
105.32	106.35	106.37	105.72	104.03	105.19	105.99	105.79	107.47	107.24	105.44	108.24	105.38	104.82	107.31	107.57	107.98	105.89	109.6	109.12	106.54	103.63	106.48	105.05	107.1	106.96	107.21	106.17	109.04	108.3	108.2	106.95	106.48	108.52	107.68	105.73	106.28	106.62	108.01	108.36	104.64	108.33	107.4	103.05	108.53	106.71	107.62	105.83	109.27	105.5
98.465	98.491	97.432	99.815	101.45	100.05	99.838	99.376	100.93	98.979	100.91	99.194	100.69	101.71	100.23	101.4	98.5	100.86	100.66	99.135	100.22	101.57	103.7	102.89	103.53	100.17	101.11	101.44	101.14	99.114	100.74	99.541	98.423	101.06	100.25	101.36	100.84	102.19	101.2	101.65	102.18	100.89	97.985	99.827	100.94	100.44	101.32	99.086	99.369	99.27
106.35	106.25	104.6	107.01	106.74	106.71	106.32	104.1	105.81	104.44	106.31	107.14	105.05	103.76	106.55	104.96	107.47	105.31	104.51	107.7	105.16	104.83	105.76	105.81	106.2	106.42	104.8	106.74	107.3	105.26	106.5	106.96	107.41	104.93	106.88	107.24	105.07	108.5	107.38	105.96	106.88	105.85	106.53	106.63	106.93	105.87	108.21	105.64	106.53	106.25
108.15	103.83	106.01	105.4	104.33	104.58	103.22	103.57	104.32	105.14	105.09	107.66	107.53	105.67	104.92	103.98	107.37	105.67	105	108.77	106.72	105.24	105.44	105.53	104.77	104.6	105.84	105.76	105.76	106.22	106	105.85	104.99	104.43	107.07	105.54	103.76	107.95	104.36	106.55	105.63	108.8	107.72	105.4	105.2	106.24	107.01	104.4	104.4	104.22
101.27	101.41	101.54	99.803	99.186	99.143	101.26	101.07	100.35	100.95	101.58	101.81	101.18	100.95	104.45	100.36	103.87	101.08	100.22	99.325	101.18	101.22	103.52	99.845	101.95	100.91	101.43	99.015	99.531	100.23	100.98	98.616	101.91	100.64	100.94	98.605	102.6	100.49	102.52	102.11	100.07	100.09	100.95	99.778	100.52	103.09	102.18	99.141	100.88	101.82
107.59	108.89	107.29	108.17	108.72	109.8	108.21	106.89	107.18	106.15	109.01	109.63	106.84	107.66	108.76	107.12	108.26	107.46	106.96	107.87	107.08	109.22	110.08	105.42	109.41	108.21	106.66	108.8	107.65	111.14	108.33	108.52	109.08	108.91	108.73	107.35	108.64	107.66	107.96	109.37	107.94	108.53	108.89	109.93	107.65	105.99	106.54	107.47	106.84	108.09
107.54	106.8	108.14	109.55	107.73	108.12	108.13	107.87	109.47	106.77	106.23	109.69	109.16	107.58	109.82	109.24	109.55	106.91	109.33	109.88	110.2	106.69	107.62	105.62	107.7	107.98	109.19	109.06	109.63	106.45	107.02	108.44	107.13	109.03	105.84	108.33	109.21	107.45	108.74	107.52	109.4	108.1	106.52	109.94	108.54	108.77	109.82	107.55	108.73	108.66
104.3	105.7	106.63	107.53	105.58	103.32	106.35	108.03	105.25	105.66	108.23	107.46	103.89	106.21	107.45	107.57	106.37	105.24	103.5	101.79	106.59	104.46	104.96	106.74	105.76	104.09	105	106.23	107.42	106.78	106.69	106.29	104.67	106.31	106.01	103.92	105.94	105.87	102.83	107.58	105.38	105.55	105.1	107.39	104.09	107.56	107.02	107.52	106.41	105.1
108.28	108.05	107.91	106.97	109.75	110.49	107.36	107.18	108.7	107.13	107.58	108.87	108.78	105.72	105.97	107.84	108.62	106.74	107.77	109.47	107.88	108.77	108.81	108.48	108.78	106.36	106.42	108.48	108.17	107.46	107.03	106.95	107.14	108.41	107.8	107.53	110.36	108.79	106.49	106.82	107.69	108.5	108.44	107.92	107.4	107.11	107.22	105.62	106.29	107.12
106.48	105.89	106.65	104.39	106.71	105.29	104.36	104.95	104.87	106.14	106.06	107.64	104.22	105.13	106.42	105.86	105.7	105.34	105.56	105.56	107.33	105.66	105.61	106.7	104.88	107.06	106.96	104.56	105.14	104.79	105.96	104.41	105.88	108.07	106.86	106.33	106.77	108.32	105.78	105.02	106.54	106.01	104.48	106.05	103.79	106.74	108.32	106.3	106.23	105.98
99.66	100.41	99.273	97.693	98.851	96.17	98.78	95.965	96.39	96.394	96.486	98.135	98.186	98.138	98.783	99.163	98.563	98.189	100.11	95.626	95.144	99.59	98.766	98.765	99.553	97.054	99.786	97.732	97.123	97.956	97.774	97.563	97.799	96.87	97.895	96.498	100.09	98.785	98.184	98.434	98.367	100.53	98.51	98.529	96.545	95.49	97.929	96.26	97.666	98.899
106.62	104.61	105.9	103.21	106.45	104.49	104.44	106.12	103.06	104.52	104.68	104.5	106.71	107.14	103.29	105.38	105.61	104.88	107.41	107.46	105.38	107.77	102.7	104.17	104.61	105.93	106	107.72	106.75	105.44	105.56	104.06	104.44	105.8	106.22	107.13	104.8	104.69	106.19	105.99	106.32	105	105.63	105.19	106.91	105.08	105.49	106.65	104.74	105.6
106.2	104.84	107.76	107.72	106.27	107.48	105.82	108.39	104.66	105.59	106.52	107.72	104.83	106.54	106.13	107.63	103.37	106.18	106.28	104.96	107.99	107.36	105.82	103.22	104.88	108.66	106.31	106.45	106.08	105.13	106.6	107.08	107.3	106.35	107.56	107.75	106.29	106.34	106.19	108.54	106.8	105.08	104.79	105.72	106.02	105.88	105.52	103.51	106.47	106.9
104.09	106.01	104.85	107.23	104.46	106.25	107.91	106.57	105.14	105.92	104.42	108.28	103.69	104.61	106.44	106.24	104.79	107.75	105.02	107.6	106.16	106.5	106.64	104.59	103.74	105.13	106.63	107.29	106.21	104.19	107.59	103.33	104.01	106.12	106.6	107.49	106.39	106.2	104.63	105.94	106.49	105.83	105.72	104.77	102.91	106.17	104.71	104.73	105.99	106.93
106.39	103.78	106.74	103.66	105.52	104.95	103.65	104.65	108.06	106.76	106.4	106.35	106.03	107.32	107.47	103.96	105.85	105.92	104.85	106.9	105.5	107.08	103.76	105.78	106.1	107.33	104.68	105.3	105.65	104.99	104.43	105.35	104.43	106.61	106.09	107.14	104.72	106.05	107.86	106.69	104.6	106.8	104.48	106.61	104.9	105.5	106.72	106.04	105.43	105.28
106.35	103.08	106.21	103.72	104.72	105.11	107.26	104.41	104.41	105.98	103.06	107.47	107.12	105.37	106.54	105.33	104.14	107.34	107.08	104.62	104.88	105.97	106.58	106.99	105.98	102.85	104.33	104.83	107.02	106.14	105.11	105.35	106.81	105.62	105.16	107.14	105.32	105.23	104.09	106.65	106.79	105.52	104.49	107.88	104.84	105.28	106.44	106.54	106.51	104.73
104.33	106.01	108.85	106.3	105.65	107.75	103.63	103.68	105.89	107.26	103.29	105.4	107.33	105.76	104.91	105.72	107.02	105.4	105.47	107.04	107.54	106.14	107.29	104.15	106.01	107.3	105.84	102.67	102.19	106.03	106.63	106.43	104.05	105.2	103.16	107.1	105.89	105.33	105.56	105.12	107.15	104.9	104.86	106.14	105.13	103.74	107.1	106.55	106.42	106.8
109.49	109.87	107.14	108.42	108.71	109.56	108.17	108.22	108	108.61	108.56	107.07	109.32	108.97	108.46	108.82	108.53	107.69	110.31	108.01	106.88	108.41	109.22	109.01	108.75	107.22	109.25	108.78	107.51	109.31	109.31	109.68	107.2	108.47	111.86	110.33	109.11	106.53	107.92	106.75	107.49	108.23	107.98	108.69	109.51	108.02	109.33	105.36	107.07	108.45
99.364	97.896	98.002	99.491	97.526	98.194	98.139	99.676	99.463	99.96	97.831	97.051	96.499	98.024	97.245	95.858	98.596	97.977	97.911	99.632	100.26	96.653	97.064	97.445	97.391	97.155	95.883	101.39	99.551	100.4	98.996	98.65	97.507	99.351	97.423	98.783	97.82	98.218	97.703	97.649	99.934	96.185	97.609	99.96	98.657	97.433	97.73	99.338	99.331	99.077
106.39	105.22	106.81	104.15	105.72	107.09	106.86	104.9	105.28	104.5	103.67	105.69	105.47	107.67	105.24	104.44	103.51	106.07	105.41	107.33	105.24	106.68	106.95	105.33	105.42	105.18	106.68	107.3	104.25	104.92	107.32	103.78	105.99	104.26	103.25	105.33	104.88	104.04	106.07	108.51	104.88	105.19	104.41	104.29	105.8	106.76	104.29	102.77	106.51	104.43
106.09	106.83	108.07	108.45	110.06	109.24	109.73	108	107.76	109.01	106.19	109.21	110.17	106.91	110.1	109.41	108.56	109.05	108.07	109.71	108.45	109.62	110.66	110.52	110.25	107.28	109.43	108.16	107.04	110.92	108.97	107.6	108.07	109.6	108.23	110.63	107.2	108.1	106.68	110.69	108.65	107.99	106.26	107.57	107.8	108.03	106.49	109.09	108.41	106.86
102.96	100.66	101.31	99.603	103.25	99.863	102.98	99.645	101.63	99.484	100.47	100.05	98.671	100.38	99.937	102.9	101.61	102.8	100.35	100.13	101.1	99.961	99.922	100.61	96.908	99.175	99.166	100.25	97.983	101.33	100.51	100.09	100.84	100.94	99.667	101.11	100.49	103.03	100.78	102.15	100.71	101.04	102.1	101.68	100.74	100.69	101.22	101.13	100.7	99.747
107.15	105.97	105.9	103.58	104.67	102.38	104.95	105.48	108.11	106.66	105.39	103.99	107.03	106.28	107.47	105.18	103.6	106.41	106.45	105.48	104.89	106.4	106.72	105.15	104.64	106.35	105.3	105.64	106.27	104.65	103.78	104.64	104.66	105.49	107.28	103.96	105.43	106.38	101.98	105.57	105.23	108.04	106.33	102.86	103.98	107.04	106.31	105.66	104.15	108.08
103.28	105.85	106.72	104.65	106.42	104.16	105.84	104.96	103.76	106.65	106.98	105.42	105	105.08	104.91	105.3	105.81	105.8	107.1	106.42	103.91	105.44	108.26	106.5	103.98	105.93	104.15	105.26	107.41	105.7	104.4	105.26	105.68	105.97	104.7	106.43	103.71	106.26	106.34	105.15	104.37	103.1	106.88	104.16	106.03	105.91	105.33	105.7	104.69	106.29
99.578	97.745	99.135	99.352	100.08	99.697	96.937	97.226	96.727	100.71	99.555	97.01	97.127	98.643	98.671	100.51	98.647	98.306	99.966	98.567	101.03	98.14	97.643	95.688	99.689	98.671	97.578	97.17	97.421	97.504	99.156	97.322	100.58	97.498	97.748	98.357	96.435	97.32	98.523	97.607	98.98	98.797	96.578	96.789	96.346	98.055	99.242	99.304	99.404	98.952
101.32	102.09	99.517	101.15	101.1	99.864	99.654	102.68	99.897	99.673	98.317	102.32	99.516	100.07	100.29	101.67	102.37	102	99.451	100.25	98.159	100.77	99.898	99.187	101.63	100.04	102.66	100.96	100.98	100.12	100.13	100.8	100.1	100.48	101.44	101.58	99.209	99.644	100.7	103.22	100.46	100.94	100.88	100.9	101	99.679	101.9	100	101.58	99.066
105.66	107.1	103.64	105.53	106.39	106.93	107.32	107.55	107.02	108.8	106.54	105.46	106.16	106.05	107.3	105.79	106.84	106.72	107.62	107.75	106.89	105.95	106.97	105.88	106.85	106.56	106.75	105.31	106.54	105.33	105.93	108.59	106.73	105.7	107.89	107.77	108.25	109.01	107.73	108.29	107.51	107.69	107	106.89	108.11	106.22	108.07	105.24	107.09	107.2
107.96	107.32	107.73	109.51	105.56	108.32	107.22	107.89	108.3	108.44	107.55	108.02	107.43	109.23	107.34	107.7	109.43	106.46	107.55	107.86	107.87	107.59	109.55	108.64	108.37	107.95	107.34	109.86	109.66	107.49	106.73	108.41	110	108.56	109.02	107.39	110.81	108.43	107.07	109.29	108.94	105.61	107.91	109.05	108.67	106.56	105.69	107.31	109.09	109.87
105.84	106.67	104.52	104.94	105.4	105.1	106.08	104.28	105.93	104.82	104.97	105.33	105.98	108.74	105.99	103.03	104.2	105.49	105.66	106.68	106.2	105.76	106.97	104.41	104.9	105.86	105.7	108.31	106.26	105.52	104.58	105.85	106.89	105.53	104.85	107.13	105.77	103.06	107.02	104.54	106.81	106.53	104.9	105.46	108.18	105.93	104.39	105.78	106.91	105.74
99.638	100.91	99.126	99.421	101.8	101.31	100.23	101.22	99.115	98.789	101.63	101.52	101.65	99.442	98.751	97.215	98.638	98.76	102.12	100.94	98.199	100.17	100.8	99.6	104.02	101.59	99.868	99.094	99.706	100.78	102.85	100.07	101.78	101.12	97.696	101.05	99.035	99.776	102.52	100.05	101.61	102.45	101.14	99.65	98.203	101.28	98.741	100.8	98.33	100.45
109.62	107.33	108.5	107.44	106.96	105.34	107.81	107.05	106.62	106.11	108.27	105.58	109.17	108.44	106.7	108.19	106.89	106.76	109.86	107.6	109.97	106.71	107.1	106.76	106.9	106.32	108.1	108.23	108.85	109.67	107.33	108.37	105.27	107.5	110.35	106.04	108.81	108.06	108.53	107.26	105.79	106.82	107.23	108.66	109.67	108.16	108.22	106.8	108.39	107.07
104.43	106.35	105.5	107.52	105.7	106.58	104.92	105.82	105.01	107.04	106.54	105.56	104.91	103.55	106.15	105.94	102.71	106.3	105.04	108.77	105.29	106.03	107.3	104.97	104.42	105.6	108.59	106.58	105.35	106.43	103.91	107.18	104.56	105.19	106.49	104.08	106.86	106.79	103.69	106.36	105.6	104.64	106.83	105.18	105.82	104.9	105.85	106.34	106.42	107.57
108.03	107.51	106.04	108.43	106.73	108.53	110.46	107.59	108.16	108.9	109.17	108.65	106.72	108.21	107.65	107.3	107.21	105.54	109.41	105	108.97	109.67	108.06	109.13	107.28	109.13	108.21	109.67	108.53	111.77	108.67	108.1	108.19	107.39	108.03	107.92	107.79	109.27	108.99	109.42	111.23	108.46	106.85	106.35	106.87	109.48	109.98	109.97	107.31	108.68
106.1	105.2	104.61	106.6	104.46	107.12	105.85	104.73	104.43	105.55	106.65	106.54	106.15	106.9	105.87	103.57	105.07	106.05	103.08	104.41	103.72	104.88	105.03	104.89	104.18	103.89	105.74	105.29	105	105.61	105.82	105.26	101.16	106.32	104.26	104.84	104.3	106.67	103.77	105.09	106.02	105.1	106.39	105.13	104.82	106.44	107.57	105.81	107.09	105.84
107.61	107.71	106.96	108.1	109.22	108.65	108.31	108.13	107.95	106.73	109.28	110.01	109.24	107.96	107.05	106.92	109.83	107.98	109.81	111.16	105.74	109.56	107.32	107.47	107.36	108.68	108.67	109.69	108.02	109.67	108.04	107.08	109.74	109.57	108.49	108.53	106.66	109.11	106.67	108.43	108.95	109.33	111.15	108.13	107.5	110.08	108.57	107.96	106.84	109.2
97.246	98.057	98.922	97.592	97.42	99.47	98.142	99.58	96.717	97.045	97.108	99.983	98.213	97.199	99.378	98.721	97.394	97.401	99.263	98.509	97.561	96.055	97.304	99.365	97.281	99.183	97.386	98.641	98.306	98.082	97.211	98.34	97.609	99.47	97.817	98.716	96.79	97.369	99.054	98.864	100.12	96.061	97.874	97.887	98.311	99.017	97.486	99.234	98.836	97.997
106.72	104.34	108.16	106.62	103.04	105.17	108.02	106.69	103.74	104.48	104.78	104.1	104.29	104.94	104.79	105.24	106.53	105.35	106	105.41	104.82	106.21	104.44	106.66	105.24	106.06	105.2	104.83	103.63	105.81	107.18	106.24	104.22	103.63	108.09	104.48	102.55	106.47	104.71	104.01	102.59	106.56	105.01	104.17	106.15	105.35	107.36	105.82	104.82	106.17
100.4	102.99	100.61	98.811	99.872	101.07	100.92	100.95	100.08	100.01	99.934	100.03	102.89	98.951	100.76	97.867	100.68	101.36	100.58	100.23	99.681	100.81	100	101.57	101.4	99.842	101.65	100.94	98.226	100.88	100.4	99.814	102.02	100.29	101.96	99.481	100.76	100.36	100.57	100.32	100.96	98.548	101.56	100.14	99.777	99.544	100.24	98.513	99.4	99.566
106.36	106.55	107.42	107.19	109.24	109.28	106.91	107.83	106.38	106.66	105.97	106.47	107.02	107.5	105.81	109.01	107.47	105.56	106.1	107.7	108.39	107.03	107.2	109.69	106.63	109.6	106.51	107.69	107.04	109.83	107.06	107.9	107.03	106.18	107.94	108.82	109.8	107.41	106.13	110.07	108.25	106.57	107.19	107.86	106.85	108.85	107.92	107.88	107.76	110.79
107.48	105.2	108.99	107.68	106.71	106.55	105.92	105.99	106.97	106.38	108.55	106.74	106.87	106.76	106.24	105.84	107.51	107.58	105.11	105.51	104.88	108.22	106.64	105.9	105.87	105.15	107.3	106.06	106.21	106.63	107.83	105.19	110.95	107.83	105.25	105.4	104.62	105.57	106.73	106.58	106.81	107.83	107.34	108.03	107.97	106.1	108.11	106.35	107.57	105.4
105.73	107.61	104.39	105.72	105.26	103.58	108.51	106.63	109.47	105.18	106.42	104.63	104.39	105.57	107.33	105.47	105.29	105.03	105.92	104.83	105.85	106.73	105.24	108.97	104.53	104.95	106.72	105.26	105.36	104.31	106.9	104.82	107.02	106.31	104.25	106.81	106.77	107.14	106.04	104.73	105.57	103.6	106	106.68	104.04	105.24	107.49	105.1	104.73	104.73
105.75	109.15	108.3	109.75	108.55	108.69	108.36	108.81	106.61	110.45	109.16	108.81	107.68	108.46	108.45	109.78	106.51	107.46	108.22	108.28	109.56	108.1	107.98	107.84	109.51	109.47	108.75	110.21	106.94	108.34	109.22	109.41	107.64	109.44	106.19	105.72	108.67	109.04	108.55	109.78	107.88	107.41	109.33	104.67	107.41	108.91	106.59	108.97	107.53	107.49
97.174	97.294	99.997	97.169	99.053	95.575	100.51	98.332	95.648	97.357	99.258	98.119	97.37	96.39	97.14	99.202	95.925	96.436	97.096	96.571	98.543	98.964	98.032	99.173	97.411	98.029	96.61	98.779	97.058	97.154	96.359	97.399	97.732	99.533	97.212	97.019	97.387	97.27	100.17	98.166	98.258	99.593	97.559	97.551	98.802	97.99	98.962	99.235	98.7	98.567
102.95	103.18	102.38	102.18	101.06	101.86	103.24	102.3	102.36	104.7	102.63	103.78	102.97	100.85	105.34	102.6	102.03	99.065	101.79	102.96	101.89	102.52	104.3	105.94	102.59	102.76	103.79	104.33	101.37	102.19	102.75	102.07	101.42	102.09	105.07	102.53	101.08	104.24	101.6	103.32	104.62	103.82	102.38	102.72	102.63	106.55	101.95	101.34	103.96	101.53
106.54	104.34	107.62	104.15	105.17	106.96	104.97	107.19	104.06	105.15	105.9	107.93	107.03	106.65	107.01	105.29	103.76	103.94	105.01	107	104.95	104.51	105.45	106.96	108.03	105.13	105.84	104.11	108.98	106.95	105.84	103.15	105.52	105.42	104.44	105.52	104.41	106.99	104.74	105.71	106.85	104.47	105.74	105.18	106.76	105.14	107.35	105.64	105.61	106.77
106.17	108.9	107.33	103.56	107.33	106.06	106.58	105.67	107.66	106.08	107.34	108.18	108.52	105.54	108	108.25	105.15	107.36	107.65	108.04	106.55	105.91	104.32	106.14	106.47	106.81	107.04	109.03	106.7	108.06	106.84	106.74	106.89	106.2	107.04	106.73	103.81	106.13	106.41	109.16	107.95	105.3	106.47	105.4	106.78	106.9	106.41	107.82	105.83	107.71
104.94	105.62	106.82	106.84	108.28	106.95	105.08	106.9	106.51	104.47	107	105.67	105.08	106.87	108.38	106.69	109.2	107.41	104.3	104.75	109.21	105.85	107.19	109	107.5	108.94	108.38	108.24	105.5	106.28	108.47	105.23	107.93	104.81	106.01	105.78	106.5	106.29	107.62	105.47	108.51	104.99	107.68	107.2	107.34	107.93	108.18	108.31	106.06	107.12
105.5	107.42	106.27	106.31	107.76	107.9	106.29	106.76	106.47	106.59	105.2	106.3	107.73	105.52	106.33	107.14	105.58	105.96	108.69	107.78	108.93	104.17	107.48	106.15	106.35	105.64	104	105.7	105.07	105.54	106.73	107.09	105.59	106.78	107.43	104.82	104.81	107.08	104.34	106.9	104.28	105.96	107.9	105.51	106.88	106.44	106.77	108.09	105.4	107.2
102.61	102.17	101.87	101.31	101.01	100.98	99.551	99.904	100.16	99.654	101.14	100.92	102.46	99.883	99.43	101.54	98.24	100.55	99.463	97.54	101.38	97.985	99.02	101.03	103.54	100.44	100.41	98.359	99.853	102.13	99.476	99.562	103.13	96.903	96.033	100.76	102.16	100.74	101.46	101.61	100.35	100.45	99.581	99.898	97.196	99.921	99.899	98.188	100.83	98.578
110.26	107.72	108.59	106.94	107.29	107.52	106.06	107.02	109.57	107.17	107.01	106.63	107.28	109.14	107.6	107.83	107.2	108.9	106.81	108.97	107.76	108.15	108.76	107.26	109.54	107.91	108.73	106.14	107.91	108.1	109	109.29	108.23	109.24	106.11	108.33	107.14	107.45	108.7	108.93	109.12	107.31	106.78	108.16	107.53	108.89	107	107.53	106.79	108.16
98.764	97.895	96.805	100.26	96.047	98.352	98.33	97.954	99.618	98.609	97.247	97.475	99.409	97.615	99.23	99.729	95.994	98.913	96.849	98.415	98.991	97.749	99.049	97.558	97.97	98.308	99.052	97.369	99.235	97.137	95.96	97.746	97.08	97.132	98.179	97.738	98.345	97.405	94.253	98.264	97.537	98.935	97.202	95.619	100.28	98.026	99.746	97.733	96.327	97.68
99.412	98.78	97.628	96.904	96.904	97.102	95.809	101.04	99.622	97.543	97.505	97.144	98.488	97.354	98.445	97.463	97.13	97.707	98.491	96.263	99.289	97.591	97.696	97.457	99.104	98.051	97.38	97.528	98.755	100.36	99.136	98.935	96.095	95.938	98.063	97.457	95.158	97.174	97.451	100.61	98.93	98.828	98.17	98.529	97.999	94.617	98.932	99.766	98.82	98.769
102.36	102.74	99.874	100.15	101.01	101.94	100.58	100.9	100.59	101.94	101.65	101.07	102.02	101.29	101.26	100.99	100.82	100.4	101.61	100.63	102.24	101.77	100.85	101	100.22	101.62	99.318	99.928	102.3	102.66	99.362	99.475	103.48	100.36	98.075	100.49	99.566	99.288	100.65	102.72	102.07	99.741	102.2	100.58	99.848	95.836	99.883	100.6	101.04	101.61
107.55	106.83	106.84	105.86	106.22	106.75	104.85	104.49	105.45	106.6	108.22	106.19	104.58	105.75	105.76	106.39	107.2	106.13	106.93	106.64	105.49	106.27	107.25	107.07	106.64	105.62	107.49	106.02	105.29	107.64	107.25	106.21	108.76	105.69	106.23	108.44	105.83	106.2	109.14	106.53	105.81	107.74	105.14	106.36	107.27	107.36	106.38	106.07	107.21	107.81
96.694	97.306	100.06	98.404	96.438	97.377	98.379	97.528	98.44	98.829	100.43	99.88	97.366	94.628	97.81	97.535	99.48	100.01	96.103	98.762	95.218	99.182	96.066	97.168	100.04	95.984	97.559	96.812	100.36	95.992	100.76	98.213	98.769	97.942	98.616	98.011	97.925	98.6	96.828	97.339	98.367	99.858	99.314	101.76	99.751	98.595	97.098	98.206	97.249	98.831
104.61	106	103.85	107.26	107.9	104.15	106.44	105.31	105.57	104.13	105.62	107.43	106.97	105.52	105.66	105.67	105.6	107.83	104.21	105.43	105.47	104.41	103.28	107.97	109.4	104.91	104.74	103.44	104.91	106.58	103.53	104.92	104.57	105.91	106.85	105.26	103.02	105.18	105.36	106.16	105.1	104.8	104.25	104.42	105.73	106.56	104.36	106.78	106.23	102.85
104.89	107.55	107.02	105.38	103.37	105.92	108.24	104.74	106.92	106.89	103.87	104.88	107.71	106.77	105.23	106.24	106.62	105.84	107.98	105.37	103.94	107.4	105	107.29	108.1	107.27	105.38	106.45	105.12	106.66	107.1	108.59	107.17	106.95	105.66	104	106.23	108.29	108.29	107.71	104.24	106.04	106.41	105.03	107.69	107.67	105.58	106.34	105.43	108.05
105.25	105.44	108.42	105.87	106.09	106.74	105.97	105.6	107.53	106.42	105.47	106.28	105.97	105.43	106.26	104.76	107.2	105.3	104.28	106.81	107.8	105.76	106.62	106.27	105.62	107.06	107.85	106.21	107.87	106.22	105.24	104.68	108.96	106.88	106.69	106.99	106.25	105.07	106.95	105.08	105.77	107.02	106.08	106.47	107.37	106.53	106.22	107.63	105.34	106.2
98.64	98.307	100.61	97.066	99.752	97.24	94.725	96.343	98.767	99.064	98.77	99.07	96.785	96.024	93.676	98.637	97.844	97.909	98.905	96.305	98.458	100.23	97.255	97.621	99.249	99.123	97.929	97.285	99.679	97.025	98.995	96.933	95.743	97.183	99.046	96.875	97.932	98.526	98.662	96.54	97.722	98.272	97.464	94.028	97.028	99.715	97.833	96.836	97.121	97.01
111.46	108.09	110.62	109.11	108.47	108.27	109.89	111.33	111.32	111.25	111.04	108.97	106.53	111.27	108.98	111.36	109.16	110.18	109.5	111.04	107.55	109.67	111.19	108.17	110.34	111.22	110.11	110.37	110.15	110.15	110.46	111.46	110.81	109.54	111.41	110.64	110.94	108.82	110.58	108.3	109.69	108.74	109.29	110.52	111.81	109.66	108.87	110.71	111.21	108.71
100.21	98.558	99.528	98.911	98.413	99.795	97.712	99.431	98.856	99.297	99.028	99.484	100.43	99.791	100.11	100	98.706	97.335	100.58	100.55	98.73	97.023	94.971	96.758	99.837	99.426	99.112	100.49	100.59	98.641	98.666	99.296	97.399	100.59	99.846	100.2	97.567	98.606	100.04	98.557	99.97	98.519	100.23	100.13	99.511	99.618	100.27	97.876	102.49	98.471
105.13	104.43	105.12	101.59	105.64	105.69	104.22	105.99	106.06	105.2	103.62	107.54	106.23	106.27	105.22	107.69	107.34	105.89	104.8	105.32	105.79	106.83	107.28	104.75	105.27	104.86	106.58	105.19	105.91	105.78	105	104.6	105.51	105.74	103.39	104.1	106.28	104.05	106.5	106.74	104.43	104.47	103.53	107.27	104.84	105.48	104.2	103.62	105.05	104.05
107.52	109.18	107.18	107.97	108.17	106.08	106.6	107.58	109.11	107.99	108.25	108.69	108.18	106.86	108.11	106.23	107.25	107.91	109.43	105.51	106.74	105.93	107.13	108.82	106.42	108.3	107.94	108.96	107.55	105.87	107.52	108.45	108.65	107.34	108.4	106.53	108.63	108.26	107.13	108.53	108.09	108.65	107.17	105.53	107	108.5	108.95	108.02	108.19	108.07
104.55	106.05	107.79	106.67	106.59	105.97	107.5	103.85	107.06	106.34	105.05	106.7	106.47	106.52	105.99	103.6	104.92	105.84	103.98	105.58	105.92	106.33	106.74	107.75	106.15	106.18	105.91	106.57	105.92	106.03	106.03	105.93	108.5	106.77	107.16	105.76	106.6	106.62	105.36	107.14	109.53	106.89	107.85	105.78	108.25	106.3	106.4	107.61	106.54	105.98
112.92	110.67	110.85	110.11	109.3	110.16	110.71	110.23	110.61	108.41	111.65	111.99	109.89	110.69	110.23	109.63	110.08	110.19	112.61	110.16	110.92	108.79	109.54	112.23	112.66	111.65	108.67	110.98	110.44	108.85	108.37	112.79	112.27	109.16	111.36	109.32	110.35	112.33	110.94	111.01	108.88	110.83	108.43	111.38	109.78	109.81	108.82	111.98	110.4	112.77
106.24	106.86	106.63	106.06	105.34	104.85	105.68	106.19	105.02	106.56	107.6	104.08	105.8	105.59	104.75	106.01	105.31	105.93	107.6	103.81	106.11	105.87	104.96	104.66	106.23	106.27	105.33	105.64	108.06	107.83	109.38	106.74	104.48	106.68	105.79	107.27	106.28	107.11	107.04	104.15	104.61	105.34	105.81	104.78	107.5	107.45	104.57	107.8	106.62	104.57
106.43	104.88	106.82	103.78	106.39	107.72	108.77	105.75	106.02	106.35	105.94	105.79	106.16	107.4	105.05	106.5	103.56	104.85	107.12	106.62	106.09	106.9	105.76	107.38	108.36	105.24	106.26	105.92	106.53	106.79	107.54	105.14	105.59	104.13	105.47	107.26	106.96	107.88	106.03	106.72	105.22	106.15	105.99	106.56	106.32	105.12	108.19	105.89	104.71	104.67
109.69	106.57	107.33	107.1	108.8	109.24	106.25	106.51	105.95	106.67	107.24	108.22	108.18	107.23	108.6	107.82	108.39	107.78	108.82	106.04	106.86	106.2	108.3	107.44	108.93	106.37	105.62	107.52	107	106.18	107.56	107.48	108.26	110.39	107.23	109.4	108.61	109.63	111.83	106.75	110.86	106.67	108.38	107.58	108.43	107.67	109.33	107.54	108.79	107.53
106.49	108.74	110.42	108.18	107.8	109.46	106.59	107.49	107.52	109.76	108	107.67	110.75	109.83	110.98	109.78	111.24	109.07	109.91	109.82	109.03	107.53	107.6	109.48	110.67	105.98	108.79	107.93	107.57	109.89	110.07	108.72	109.06	108.39	108.94	107.49	108.97	108.82	107.99	110.77	108.95	106.5	108.28	108.91	108.83	108.36	107.38	109.59	109.9	108.11
105.04	104.15	104.56	105.11	109.73	104.41	105.49	102.58	105.63	105.88	106.41	102.53	104.72	105.11	106.02	101.97	107.56	105.4	105.53	106.57	103.36	105.69	107.25	105.32	104.6	104.79	105.4	105.55	104.84	107.79	106.51	108.04	105.47	105.28	105.4	105.64	106.18	107.13	105.21	103.23	105.68	105.37	107.09	105.94	104.83	106.49	106.29	105.23	106.57	105.7
106.83	108.75	107.53	108.53	105.86	108.6	106.77	106.58	106.53	106.62	109.23	107.5	106.25	108.33	107	107.81	107.83	106.41	107.67	108.89	108.24	107.88	109.22	109.64	107.26	110.85	107.96	107.47	105.41	107.33	108.07	106.93	107.17	106.28	109.41	107.68	110.09	106.99	108.54	110.7	106.27	107.14	106.08	107.95	107.09	106.31	108.58	108.07	109.28	107.36
101.26	100.55	101.06	99.515	98.905	100.14	100.95	101.56	101.44	100.34	101.3	98.841	97.718	100.89	99.329	102.27	100.72	100.55	103.49	98.123	101.59	101.36	103.18	102.46	101.2	98.86	102.34	102.47	98.876	101.65	100.48	101.1	99.974	102.2	102.5	102.62	100.36	101.61	102.15	99.14	103.42	100.05	100.61	100.09	100.08	102.59	101.63	99.725	99.526	101.32
98.291	99.056	99.779	98.346	101.54	98.161	98.314	98.365	98.242	99.5	99.194	99.218	99.803	99.992	99.082	99.446	98.686	97.395	98.107	100.09	99.321	100.25	98.993	98.264	100.26	96.153	97.781	97.49	97.802	101.19	98.992	98.851	99.686	100.35	99.93	98.416	97.488	97.878	99.31	101.21	98.066	101.46	99.412	98.175	100.11	100.05	97.649	99.13	99.474	97.878
106.66	108.4	107.18	108.98	108.37	107.12	109.6	107.27	110.56	107.15	105.05	109.85	108.33	107.61	108.13	105.59	107.05	108.04	107.77	108.16	108.34	109.81	106.71	109.43	107.92	105.69	109.67	106.59	111.46	107.27	106.89	107.05	108.22	106.78	107.62	106.5	109.03	108.21	107.27	107.88	105.65	106.3	107.52	108.9	107.4	107.15	109.9	106.65	107.58	109.14
106.21	107.13	109.88	108.3	108.14	108.28	109.1	108.1	106.53	107.81	108.77	106.89	108.74	108.11	108.27	107.82	108.79	109.33	106.12	110.3	106.15	108.44	108.37	109.03	108.73	105.38	108.84	110.03	108.4	109.86	108.58	108.4	108.12	108.33	105.64	108.91	105.23	109.53	107.1	107.9	109.6	104.21	106.85	108.39	108.23	107.18	109.4	108.13	107.77	107.3
108.66	106.37	107.36	106.71	108.21	107.45	105.28	108.97	108.72	109.4	111.51	108.69	109.28	106.39	108.91	104.43	108.7	109.06	107.31	107.51	105.8	107.2	106.86	108.95	105.55	109.76	109.82	108.32	106.7	107.84	107.25	108.66	108.75	107.64	107.54	108.71	107.72	108.25	107.56	108.77	108.6	109.6	106.58	109.38	107.23	106.47	106.14	107.28	107.7	107.53
106.41	108.31	110.34	108.87	108.41	108.11	108.05	108.14	107.12	106.87	110.39	106.84	107.5	108.64	108.29	107.19	106.84	108.87	110.25	106.76	107.94	107.73	107.6	110.31	108.75	107.22	106.8	109.2	106.66	107.65	108.34	107.97	108.66	109.94	108.89	108.62	107.14	106.41	106.32	108.25	106.74	108.6	108.89	107.71	107.25	109.85	107.87	105.64	107.58	109.45
98.173	98.076	98.153	97.344	98.956	98.928	96.445	99.243	98.156	98.143	99.696	98.557	99.418	95.984	98.789	99.511	98.735	98.44	95.401	98.93	99.79	96.144	98.625	96.949	100.65	99.132	98.35	98.294	98.194	98.464	97.303	99.122	97.848	99.015	95.304	97.39	98.476	96.992	97.505	97.716	97.427	95.808	98.303	98.236	98.448	99.437	97.529	98.072	101.81	97.532
106.05	105.92	106.12	104.99	104.38	107.49	107.98	107.7	106.8	107.2	105.49	106.04	107.28	104.45	105.29	106.41	107.4	106.26	105.76	106.09	103.46	104.59	105.73	106.46	106.71	107.66	105.84	104.81	105.58	106.05	106.23	107.52	105.99	104.81	105.6	104.33	106.24	105.67	106.22	105.44	107.01	104.93	108.52	105.27	104.56	107.21	106.56	107.57	105.95	106.98
101.04	100.63	100.14	102.53	99.555	102.87	100.13	101.53	100.4	100.43	100.32	101.94	103.25	100.64	100.79	98.909	100.95	103.59	101.09	99.636	99.583	101.95	99.838	100.35	100.6	101.18	100.89	102.25	99.326	101.12	101.76	98.779	101.36	100.69	101.24	102.66	102.45	99.877	100.48	101.07	101.06	100.82	101.58	101.91	101.24	100.59	101.47	99.588	99.715	99.864
107.38	108.26	106.91	107.22	107.95	108.69	107.69	108.9	109.94	107.69	106.74	109.61	107.49	107.38	109.55	107.71	107.28	107.17	106.72	108.06	108.4	108.88	107.95	109.02	108.61	108.43	107.35	109.44	108.59	107.29	106.7	108.98	108.37	108.4	107.62	106.74	110.01	107.62	107.32	108.23	107.85	109.39	107.86	106.88	108.11	106.36	107.71	106.03	107.28	108.44
100.99	99.147	100.3	102.48	101.25	101.58	97.56	99.551	99.667	101.23	100.67	98.412	98.878	100.93	101.48	101.02	99.104	101.29	98.78	101.14	99.88	101.49	99.881	99.798	100.76	101.04	100.02	101.35	100.57	100.24	98.831	101.21	102.47	98.834	101.55	98.245	99.13	100.99	98.949	98.458	100.03	99.149	98.623	103.21	101.6	101.18	98.666	99.364	101.25	97.824
100.1	100.1	103.08	99.251	100.74	99.336	99.534	100.77	102	102.29	100.48	100.85	101.15	96.863	101.76	99.793	102.03	100.91	98.784	101.67	102.66	98.551	100.74	99.548	102.9	101.61	102.07	102.4	101.33	101.15	101.53	102.22	101.04	99.528	99.204	99.78	101.94	101.47	99.049	98.92	102.28	101.32	102.82	101.81	102.56	99.547	101.66	101.39	97.929	99.961
104.98	105.8	103.86	107.2	105.27	105.05	103.59	105.22	106.32	105.62	103.76	106.11	105.83	105.73	106.34	105.93	106.1	104.29	109.12	104.42	106.63	105.27	106.4	106.14	105.75	104.7	106.29	104.07	105.55	104.41	105.56	103.81	103.38	103.57	105.03	104.63	107.06	104.9	107.95	107.74	106.29	106	105.93	102.82	107.22	105.22	104.58	105.67	105.91	105.29
104.88	107.02	105.31	104.52	104.58	105.93	106.95	105.62	105.37	106.55	106.13	108.29	108.08	106.7	106.29	105.7	103.75	106.14	106.75	106.51	103.98	105.93	106.88	104.93	102.39	105.45	104.61	107.29	103.6	104.61	106.46	105.88	106.68	104.2	106.02	104.55	105.7	103.22	107.09	105.56	107.94	103.68	107.01	106.4	105.33	106.06	106.47	105.7	105.37	104.51
97.794	97.35	99.003	99.859	98.3	98.457	96.628	97.691	98.79	98.525	99.181	96.707	99.436	100.03	99.778	97.94	97.448	94.603	97.378	95.384	98.473	97.968	96.867	98.847	99.204	97.562	97.334	95.029	100.27	99.786	96.911	100.4	99.067	99.987	99.177	97.967	96.476	95.886	96.537	98.89	98.023	96.736	97.806	99.182	97.043	98.694	97.709	97.453	98.62	98.025
107.2	108.23	106.93	107.02	107.77	105.61	103.88	107.52	106.66	106.43	105.32	105.36	108.87	109.79	105.88	107.47	106.22	105.72	105.99	106.85	107.26	105.45	106.92	105.01	106.1	106.44	105.62	106.9	103.91	107.66	104.98	106.75	107.27	107.4	105.76	106.41	106.08	108.23	106.81	107.09	104.83	105.36	106.38	105.5	106.91	106.48	105.08	104.94	106.75	106.04
106.49	105.69	108.09	105.99	108.17	105.99	106.73	106.04	102.82	105.97	104.82	106.53	105.36	106.57	106.48	105.78	105.37	107.82	106.54	106.54	106.68	105.47	104.83	107.06	106.56	103.4	105.96	108.07	104.11	103.64	105.3	106.35	103.98	107.51	108.2	106.07	105.91	106.45	104.72	106.63	105.97	106.07	105.86	104.99	104.31	105.12	105.13	106.63	105.96	105.64
101.81	102.44	102.16	102.53	102	103.09	103.56	103.22	101.79	103.63	99.886	101.8	103.55	103.51	103.89	104.12	101.92	102.75	103.54	103.14	103.95	102.81	101.46	103.1	103.49	101.93	104.09	104.1	102.65	101.59	102.5	102.25	102.56	105.76	103.16	104.82	104.53	101.55	100.63	104.4	103.58	103.65	100.56	101.55	103.34	104.08	101.74	104.39	103.99	103.57
110.79	109.48	109.48	110.16	109.83	111.54	109.16	108.71	109.4	111.62	112.64	111.12	107.33	109.53	109.64	109.88	109.46	111.05	109.08	109.81	112.72	110.83	110	110.4	109.23	112.71	110.74	109.73	110.47	111.44	111.33	110.96	112.25	110	110.37	110.02	109.52	108.72	111.22	109.16	110.73	108.69	109.97	108.95	109.74	109.17	109.29	110.4	110.46	106.05
112.58	110.54	108.72	108.93	111.8	110.08	109.41	109.5	110.59	109.76	112.27	110.5	111.48	111.67	112.04	111.4	108.45	107.82	109.42	111.02	111.51	110.4	111.3	108	108.53	112.1	111.39	110.88	112.49	110.53	111.58	110.07	110.23	107.9	110.76	109.17	111.03	111.57	109.43	110.59	108.51	109.29	107.93	110.47	109.73	108.22	110.53	109.89	110.87	110.22
103.42	103.3	103.49	103.52	107.29	106.16	106.34	104.11	105.78	106.27	106.28	105.8	106.39	106.25	106.19	104.99	106.12	105.76	105.69	104.42	106.26	106.21	104.66	104.82	104.57	104.88	107.19	105.48	105.98	105.7	102.74	103.62	106.16	104.96	106	106.35	103.58	106.73	105.9	108.53	105.29	105.19	104.68	105.37	105.28	104.09	104.48	107.65	101.77	106.84
105.41	104.52	106.52	105.65	106.23	106.92	105.77	105.37	106.75	105.74	108.37	107.17	106.01	106.44	106.06	107.35	107.77	105.69	105.96	105.68	105.18	106.1	104.29	105.08	104.67	106.48	106.91	105	105.48	103.5	105.21	106.08	105.23	106	105.33	109.09	106.52	107.05	108.23	106.94	105.79	108.2	107.06	105.45	107.87	107.05	106.36	103.89	105.7	106.31
104.01	105.86	104.92	104.4	107.34	103.92	105.28	105.87	105.54	106.48	106.19	106.59	106.22	105.7	106.71	106.26	103.9	105.65	106.78	104.46	103.42	108.55	105.18	103.92	103.72	103.98	106.75	105.24	105.54	105.09	106.32	108.47	103.31	106.11	103.04	105	106.89	104.32	105.43	105.37	103.95	104.3	104.68	107.18	103.98	105.31	104.53	106.36	106.27	106.06
107.63	109.72	107.48	108.58	106.31	104.64	109.68	106.87	108.94	109.44	108.92	109.5	109.48	111.27	109.86	108.3	109.12	108.45	106.64	108.73	109.07	109.34	108.04	106.48	108.25	106.72	105.7	109.99	108.15	108.8	106.27	109.51	107.99	108.72	110.55	109.28	108.89	109.19	109.24	107.86	108.28	108.8	105.89	106.99	107.58	106.52	109.92	106.32	107.51	109.18
110.1	110.41	107.33	107.38	107.4	109.26	110.4	108.77	108.93	107.22	110.44	109.25	109.17	109.4	105.56	109.83	107.08	108.52	107.79	106.62	107.5	107.11	109.29	108.28	109.28	106.16	108.44	107.65	109.53	106.85	109.2	108.35	110.31	110.48	106.9	110.52	106.64	108.08	109.12	109.57	108.49	109.81	108.98	107.12	106.94	110.25	108	109.62	107.04	109.56
109.25	109.99	107.71	108.98	107.57	109.76	108.25	107.85	108.4	107.43	109.73	108.72	109.31	107.78	108.68	112.17	109.06	109.49	110.43	108.56	109.27	108.47	108.72	107.09	108.98	107.25	108.55	109.35	109.08	109.41	108.42	108.5	109.53	107.57	108.08	109.38	109.24	107.86	109.84	108.2	108.25	106.67	105.57	108.59	109.36	107.21	109.64	110.19	108.3	107.63
101.38	100.36	99.146	99.868	100.54	101.97	100.59	99.61	98.83	99.004	97.942	100.72	100.39	101.51	102.59	101.13	101.98	98.177	102.01	101.1	99.61	100.83	102.04	98.654	100.15	100.03	100.17	98.955	99.388	101.35	101.77	100.02	101.03	100.6	99.658	102.63	103.63	99.724	101.26	101.82	101.75	101.55	103.23	97.924	102.34	98.556	101.05	100.02	100.27	98.308
110.4	109.68	108.78	108.47	108.74	108.76	106.97	109.43	108	107.48	107.89	108.03	108.01	106.2	109.98	107.65	111.06	105.37	111.51	108.01	105.6	109.73	107.58	109.64	108.77	108.71	108.44	109.49	109.7	109.38	110.14	110.55	107.56	111.87	110.19	106.68	108.61	108.2	108.09	108.91	108.45	107.64	109.28	107.83	107.96	108.58	108.48	108.52	109.36	109.85
108.43	109.14	113.21	109.23	110.41	110.78	110.09	110.74	108.96	110.69	110.7	111.56	111.26	110.03	110.39	109.48	109.7	108.92	110.31	110.55	110.2	111.73	110.39	108.23	112.31	110.67	109.91	112.83	111.37	110.93	110.5	111.05	108.09	111.3	108.62	110.43	112.76	111.09	109.08	109.66	111.47	110.49	110.09	110	109.56	111.44	111.22	111.29	110.32	110.21
110.19	109.78	110.73	110.33	111.2	110.65	110.31	110.71	111.86	109.87	109.44	109.17	109.79	111.59	110.69	109.46	110.48	110.44	109.28	110.02	109.9	112.84	110.91	110.92	110.91	110.95	109.88	108.62	110.5	110.53	108.45	113.12	110.05	108.5	110.68	112.51	109.28	109.24	108.59	113.29	111.12	111.74	111.32	111.4	111.01	109.88	108.32	110.52	108.88	110.36
107.83	110.7	108.47	111.28	107.85	108.09	106.98	107.85	111.01	110.7	109.36	107.65	109.47	108.75	110.24	108.92	106.49	107.47	109.98	108.36	107.89	109.81	108.98	107.29	108.62	106.64	109.1	109.39	108.25	108.56	106.18	108.27	110.45	110.94	109.66	109.17	108.5	109.04	107.77	106.73	108.43	109.78	108.54	108.18	107.55	108.34	108.76	107.22	109.15	108.85
104.95	105.26	104.7	106.99	106.94	105.89	106.87	108.17	108.88	107.7	102.51	104.51	105.18	106.19	107.33	106.36	107.02	107.49	104.24	105.73	106.39	106.34	104.38	106.41	105.94	106.41	104.43	105.31	107.26	106.74	107.91	105.96	105.12	106.5	105.5	104.48	106.45	103.8	105.63	104.62	104.64	105.86	104.84	107.18	107.19	106.29	106.08	106.37	106.88	106.67
99.514	99.623	100.22	101.04	98.375	100.27	97.711	99.613	100.61	98.879	97.379	99.5	100.02	99.868	98.301	99.298	98.475	98.008	98.237	99.933	99.505	98.673	100.41	97.791	100.87	99.695	99.24	98.539	97.295	97.72	96.276	99.441	98.725	97.871	100.9	99.416	98.935	99.456	100.18	100.04	99.687	96.681	99.643	100.84	99.807	98.604	100.23	99.232	97.651	98.164
107.95	107.94	109.22	108.84	108.22	109.16	107.58	107.71	109.6	107.06	106.13	108.84	108.94	110.11	109.36	106.9	108.21	107.41	108.17	108.84	107.78	106.91	106.6	109.25	110.05	108.86	108.52	109.17	107.72	107.95	106.69	108.43	110.8	109.32	109.21	107.41	107.12	106.65	108.53	108.63	108.59	107.87	108.95	107.9	108.85	108.09	108.69	107.25	107.45	107.85
99.193	98.702	99.651	100.8	99.548	98.43	98.825	98.39	99.352	98.354	97.909	100.32	99.16	97.937	98.583	98.659	98.531	100.5	96.432	97.281	100.28	96.827	97.79	100.3	98.709	99.648	100.3	98.375	100.57	98.642	96.807	98.641	99.671	95.827	98.685	98.277	98.427	100.52	100.3	97.815	97.19	100.19	98.094	98.43	100.48	100.65	99.689	99.059	99.962	99.414
104.9	107.83	106.54	106.98	106.89	106.82	106.58	104.64	104.49	108.08	107.33	108.12	107.66	108.68	102.82	107.72	106.09	107.9	105.93	107.57	106.52	106.9	104.95	106.7	105.84	107.16	108.68	106.41	105.08	106.42	105.21	105.72	106.35	106.68	107.17	106.76	107.16	105.37	104.91	106.67	105.91	105.83	107.23	108.41	107.57	106.85	105.43	106.39	106.76	108.53
97.874	97.969	99.951	98.454	97.039	99.149	97.205	98.462	98.569	98.645	94.893	98.443	98.639	96.632	97.132	99.805	97.869	95.898	97.105	97.969	98.045	97.354	98.31	96.834	97.404	100.24	98.184	95.537	97.847	98.428	97.545	97.995	99.225	100.65	100.29	97.917	98.264	96.927	97.228	97.966	97.272	96.602	99.392	97.71	99.592	97.171	96.765	98.412	98.086	95.832
106.88	107.22	106.93	106.3	104.86	105.6	102.94	105.47	106.79	104.1	106.87	107.91	102.97	104.72	105.82	107.18	106.43	105.98	104.63	103.97	103.19	107.86	105.87	105.19	105.39	105.45	107.67	105.97	107.7	105.95	105.17	105.24	107.77	106.9	106.65	105.12	105.74	104.39	105.4	104.68	105.7	106.41	107.04	107.18	104.09	104.98	105.43	105.72	103.61	107.74
102.33	101.71	102.62	103.2	102.89	101.18	103.02	101.49	104.86	104.88	101.8	99.396	103.42	99.343	102.63	100.9	102.35	102.5	101.07	104.96	102.49	106.86	102.6	105.1	102.59	103.58	103.85	103.6	102.79	103.17	101.95	102.72	103.58	105.12	103.34	100.73	102.61	103.15	102.08	103.91	101.05	103.54	104.25	104.15	104.13	101.63	104	102.81	102.03	103.32
100.26	99.539	99.086	98.059	99.361	98.974	96.8	98.729	101.88	99.511	97.329	99.949	100.18	96.402	100.91	99.496	97.455	98.092	96.931	101.25	95.837	95.832	98.581	99.961	97.667	99.546	97.925	99.378	100.06	100	97.997	100.67	98.054	98.366	98.449	98.802	97.886	97.816	98.839	97.639	98.493	101.1	99.359	99.85	98.262	100.04	100.26	100.62	96.773	99.032
103.71	105.76	102.12	107.39	104.55	105.77	102.62	105.81	103.98	105.18	105.35	105.52	104.73	105.05	103.79	105.2	105.82	103.56	107.82	102.8	106.68	105.89	105.38	105.43	107.81	107.08	104.67	105.03	104.37	104.69	105.48	104.82	104.51	105.55	105.04	103.82	104.16	106.32	104.93	107.28	104.04	106.55	105.43	105.07	105.22	106.48	104.62	107.09	106.02	104.77
106.92	108.83	106.09	104.03	104.11	106.99	106.19	104.57	105.48	104.69	105	104.97	105.35	104	105.34	104.11	106.38	105.95	109.05	106.95	106.06	106.04	103.62	105.96	106.1	106.99	106.08	105.75	106.58	107.66	105.29	107.17	105.32	104.36	106.03	106.11	105.02	105.05	103.82	104.73	107.19	105.68	106.19	105.92	105.2	104.05	104.47	106.16	104.16	108.28
107.97	105.85	106.04	106.38	104.98	106.45	105.38	103.96	107.68	105.43	105.98	106.72	104.63	107.22	108.04	105.27	105.25	104.25	106.35	104.33	105.27	105.46	104.53	104.86	105.3	109.69	104.34	108.4	105.58	106.28	105.38	105.99	105.52	106.89	104.72	106.04	105.36	105.31	104.41	106.11	107.41	105.29	105.6	107.84	105.53	103.86	106.35	107.06	105.76	107.79
109.07	106.93	107.05	109.58	107.76	108.27	108.68	107.71	108.89	105.97	109.65	109.35	109.51	108.88	109.21	108.08	111.42	107.51	107.72	109.39	106.7	109.03	107.85	107.76	107.82	107.52	108.25	108.29	107.98	107.91	110.15	108.86	106.81	106.87	106.88	109.34	107.41	107.22	109.86	107.26	108.45	109.03	108.1	106.51	107.58	109.42	106.42	107.82	107.68	107.19
103.39	105.73	106.98	107.13	104.13	106.41	105.3	105.32	107.74	106.9	106.15	106.69	106.67	104.7	106.21	106.89	105.29	107.83	103.72	105.85	104.6	105.43	107.15	106.18	105.94	105.76	105.34	106	107.18	107.46	107.6	104.3	105.89	104.57	105	106.31	106.22	104.48	106.37	105.61	104.89	106.95	103.76	107.02	105.71	105.34	106.71	105.3	104.49	105.64
105.17	105.93	104.99	106.76	108.07	106.49	107.14	107.32	105.66	104.99	106.76	105.21	106.15	105.46	105.56	105.33	104.07	105.06	106.82	105.82	106.63	108.19	105.16	104.79	105.81	104.91	105.44	108.05	105.05	106.6	105.4	105.8	106.09	105.17	104.41	107.54	105.38	103.97	102.31	105.01	105.68	105.53	105.55	107.91	104.95	105.04	107.26	105.76	105.02	106.3
105.41	107.74	107.49	109.02	107.04	109.95	107.32	109.7	106.46	109.05	106.15	108.33	105.42	107.15	107.93	106.66	107.75	108.69	108.37	109.15	107.81	109.24	107.5	109.07	108.72	107.33	107.76	107.65	109.59	109.23	108.21	106.32	107.07	107.64	108.08	108.89	106.75	109.38	110.38	108.55	106.56	106.01	110.94	107.35	106.39	110.25	108.08	108.78	108.53	107.3
100.54	102.16	99.002	99.812	99.122	100.96	100.11	98.666	98.945	101.22	100.69	100.81	100.69	99.941	99.517	100.96	100.49	100.54	100.92	100.75	100.14	100.83	102.87	101.17	99.432	98.698	99.37	98.694	100.58	100.05	98.47	102.45	100.02	101	101.9	100.38	101.7	101.69	101.71	100.76	101.69	101.78	98.234	101.16	102.05	99.903	100.33	101.56	100.24	100.39
101.57	100.31	100.09	100.86	99.826	97.553	97.36	98.162	96.776	97.536	97.516	99.155	97.807	95.649	97.24	99.257	99.031	99.374	98.044	99.83	99.613	98.683	99.04	99.601	97.352	97.865	99.067	98.006	98.374	98.022	97.033	98.259	99.342	96.667	97.627	97.152	97.557	98.674	99.042	94.694	100.04	99.882	99.923	97.194	96.208	95.219	100.14	97.918	99.993	99.09
99.908	103.81	100.1	102.5	103.92	101.95	105.18	105.58	102.89	101.92	103.36	101.01	102.23	103.44	104.92	102.85	100.67	100.94	100.73	103.81	101.06	102.88	103.12	103.44	99.927	99.83	103.14	103.62	103.07	101.82	100.89	100.67	102.7	102.98	102	101.78	102.24	101.83	102.57	104.28	102.53	105.25	101.48	101.81	102.65	103.5	102.39	104.25	101.49	103.96
104.94	106.12	106.78	104.73	106.33	107.28	107.8	106.63	105.61	105.57	106.19	107.67	105.64	106.19	106.24	106.49	108.98	107.41	106.95	106.33	107.05	109.13	105.46	103.51	105.92	106.43	107.04	105.63	108.41	107.83	106	108.02	104.34	106.68	106.87	108.74	104.34	106.9	105.58	107.54	106.73	104.86	105.81	106.47	104.92	106.77	105.82	105.76	106.12	106.41
105.19	105.33	103.94	103.85	106.93	105.87	107.06	106.66	104.74	106.81	104.5	102.83	105.07	104.67	105.22	105.17	103.83	105.82	108.12	105.12	104.58	104.7	106.66	106.15	105.93	107.53	104.91	107.27	106.36	106.04	105.39	104.49	104.8	105.2	105.63	107.57	105.69	106.22	107.29	105.11	107.06	107.76	104.75	106.64	107.02	105.6	106.69	102.96	105.01	106.41
102.11	103.97	103	102.55	104.34	101.61	104.42	102.87	105.35	101.22	104.56	103.57	103.29	102.06	102.03	100.54	103.9	102.07	101.48	103.18	103.38	102.59	103.82	102.66	103.14	104.66	101.99	102.47	101.58	101.88	102.66	103.38	102.91	102.6	101.93	103.56	102.71	102.78	105.44	102.13	103.18	102.12	104.41	104.38	102.38	103.13	104.38	101.02	102.25	101.48
108.42	109.15	107.25	109.97	108.76	110.3	108.04	107.17	108.22	109.81	108.43	109.2	108.05	110.46	108.61	108.89	109.89	109.32	107.54	107.25	108.9	109	108.26	109.09	110.2	107.87	107.65	108.27	109.44	108.93	107.61	109.08	109.66	109.17	107.47	108.37	109.18	108.01	107.88	105.32	108.97	106.58	108.1	107.21	108.3	106.58	109.03	105.75	106.93	108.74
104.38	107.25	103.96	105.28	104.9	104.41	105.15	105.9	105.93	107.23	103.74	105.76	106.34	105.6	106.45	104.45	105.63	106.41	106.43	105.7	106.74	105.8	106.91	108.4	106.65	106.63	106.12	106.21	107.69	106.09	105.52	107.75	106.17	104.39	105.92	105.73	106.9	105.67	106.21	108.03	105.75	106.4	104.64	104.25	106.09	104.55	106.2	106.02	105	106.15
100.77	99.085	101.25	101.18	98.286	100.86	103.59	100.88	98.705	102.63	98.724	99.322	102.12	99.946	98.25	100.78	101.86	100.17	98.313	99.972	99.731	98.197	100.49	100.56	101.36	99.448	100.49	101.08	101.34	99.375	100.47	102.3	100.5	99.889	102.11	99.564	101.34	99.759	101.54	101.47	100.14	99.557	102.12	101.39	100.85	101.42	102.08	99.658	102.39	101.69
99.853	97.088	95.968	99.389	99.004	98.97	98.298	96.026	97.58	98.359	97.036	98.503	99.199	98.935	96.965	97.875	98.865	99.037	97.31	98.726	94.959	100.41	98.722	97.609	96.37	99.233	97.784	97.958	97.779	99.638	98.461	97.765	97.662	97.776	96.957	99.123	100.26	97.31	99.996	98.416	96.928	95.701	98.232	98.142	98.296	94.782	98.695	98.24	98.505	98.739
105.57	106.39	105.26	106.92	104.04	104.03	104.1	107.17	106.78	106.91	105.47	107.17	107.02	104.65	105.17	107.3	106.46	107.81	105.15	106.14	106.67	105.79	108.44	106.66	104.31	106.42	107.1	107.25	107.74	104.99	105.94	106.7	107.49	105.94	107.73	104.96	106.08	105.16	105.49	104.42	105.39	104.96	106.09	104.6	105.81	106.32	106.69	105.51	106.95	106.39
96.779	100.5	97.522	98.376	98.875	97.702	97.11	97.2	97.301	98.51	99.001	97.919	97.348	99.032	96.113	97.418	97.44	97.446	98.357	95.398	98.859	98.152	96.39	97.491	97.611	98.211	100.81	97.735	95.753	97.647	97.965	99.512	97.001	98.857	97.316	98.31	98.34	98.708	98.432	95.235	99.207	96.916	97.969	99.624	99.139	98.653	99.119	98.262	97.071	98.155
104.62	105.12	103.83	104.05	105.63	103.57	104.14	105.64	105.5	105.04	104.74	105.8	105.83	104.5	104.81	104.85	107.94	106.26	108.29	104.65	103.84	104.41	105.97	103.24	106.72	102.78	103.79	104.08	106.94	106.68	103.83	104.52	106.38	104.31	102.25	103.7	104.05	106	104.96	104.64	106	106.97	102.69	104.82	106.02	107.18	102.71	105.49	104.76	106.19
107.25	106.03	106.87	106.63	106.24	104.76	107.32	104.47	104.83	107.29	107.83	106.59	106.33	107	106.04	107.98	104.37	105.29	102.47	105.57	106.85	104.25	106	104.42	104.27	104.93	106.55	107.59	104.01	103.12	105.97	102.93	106.05	103.13	106.3	104.02	105.85	107.51	106.42	105.65	106.64	104.82	106.98	106.78	106.08	105.97	105.19	106.54	107.68	105.38
100.55	96.61	98.41	99.609	99.673	98.414	100.06	98.544	99.149	96.293	98.937	98.135	96.875	97.377	99.333	95.412	101.89	98.659	100.15	100.16	99.494	98.348	99.816	98.497	98.046	99.376	99.811	99.875	97.216	100.62	96.822	99.089	96.814	98.221	99.915	99.392	98.939	97.799	99.249	98.283	97.917	99.619	96.866	99.72	97.505	98.506	97.86	99.243	99.288	99.777
100.12	99.22	100.78	101.26	98.183	99.345	98.162	99.437	100.87	100.26	102.07	100.34	100.18	100.74	101.28	100.51	99.944	100.56	100.04	98.137	100.81	100.27	101.33	100.58	101.32	101.54	100.43	99.635	100.11	99.267	99.358	103.25	100.93	99.474	100.04	97.674	101	100.43	99.977	99.277	101.1	100.09	100.58	101.15	99.801	102.57	102.12	99.927	102.16	100.32
109.59	109.45	109.36	108.76	105.59	107.94	109.31	107.29	106.83	107.14	106.57	106.7	106.48	108.11	108.72	108.24	109.22	107.41	107.03	107.87	107.66	107.11	107.23	106.87	106.57	108.9	107.08	109.07	106.47	105.94	107.16	107.53	106.46	107.33	109.25	109.21	106.93	106.11	108.16	108.56	108.55	108.64	106.82	107.23	108.2	106.34	105.87	107.6	105.66	109.7
106.25	105.22	106.08	107.18	105.39	106.14	106.75	104.61	106.27	104.78	104.78	105.85	107.89	106.67	107.62	105.78	106.44	105.62	105.03	103.65	107.62	107.3	106.96	108.05	104.9	106.93	106.48	105.19	105.35	106.36	105.35	102.98	105.6	105.03	104.94	104.98	106.29	104.01	105.72	108.62	103.83	104.35	105.62	106.29	105.37	106.57	107.56	103.61	106.97	104.99
97.941	100.57	97.743	97.074	99.176	98.002	99.939	103.97	97.06	98.377	99.926	98.624	97.859	103.03	96.929	96.497	98.093	99.714	99.71	97.645	97.908	96.71	98.603	98.15	100.61	97.695	98.42	99.492	96.177	96.363	98.614	98.83	98.436	98.718	98.827	97.981	97.716	97.918	97.329	98.973	96.818	98.075	96.849	99.604	99.224	98.594	97.111	98.948	96.805	97.36
104.95	109.1	107.39	108.47	108.44	107.49	109.78	106.52	104.76	107.44	108.87	106.26	108.01	107.55	107.31	107.22	108.38	108.29	109.01	108.03	106.46	105.76	107.44	109.07	109.33	108.61	107.72	107.03	109.52	110.09	106.82	108.23	108.35	107.51	108.65	108.15	108.49	106.88	107.33	107.49	108.75	105.28	105.59	106.29	108.29	106.85	108.03	108.91	110.58	104.85
106.27	104.59	109	105.39	104.91	103.91	106.31	103.17	106.64	104.38	105.77	104.99	106.17	107.21	104.99	105.88	107.35	104.92	104.34	105.77	105.66	105.79	105.17	105.12	105.31	104.73	106.35	106.8	104.76	105.13	104.16	107.13	103.75	104.61	105.82	106.72	106.91	105.64	105.04	105.22	107.52	106.07	106.41	105.81	106.76	106.72	104.45	103.98	105.84	107.05
106.04	108.11	105.93	105.46	107.32	106.08	105.9	106.16	105.98	105.64	106.39	107.48	108.29	107.39	106.46	104.9	108.01	107.67	108.05	105.83	106.88	105.93	107.25	106.26	106.37	105.15	107.48	104.28	106.37	105.38	105.35	105.76	105.47	106.23	104.43	108.07	107.42	108.29	105.36	106.14	105.87	106.41	107.16	107.15	106.85	106.56	106.43	107.65	105.51	105.64
105.21	107.71	105.65	104.51	105.72	109.38	104	104.2	105.57	106.81	105.44	107.16	104.96	106.24	106.25	103.97	105.39	103.58	104.6	104.25	103.55	105.74	104.86	105.58	106.08	107.19	106.35	104.48	105.25	105.75	103.26	107.28	105.62	105.4	106.38	107.35	105.42	106.78	106.57	105.01	104.62	104.62	107.21	106.6	106.99	105.53	105.81	103.35	106.43	102.44
106.19	107.05	109.68	106.01	104.07	104.47	104.37	107.53	108.08	106.57	104.43	106.19	109.73	107.54	108.74	105.43	107.06	104.55	105.27	107.38	105.02	107.94	105.4	105.9	105.34	106.83	107.27	106.64	106.49	106.19	105.54	106.78	107.49	106.88	106.19	106.99	103.85	105.42	105.59	105.52	105.21	107.67	105.11	108.48	107.39	106.74	106.8	105.09	104.44	107.27
103.86	101.31	101.9	104.06	103.81	103.15	104.03	100.59	102.17	102.64	102.97	103.57	104.33	102.49	103.56	104.96	101.18	103.55	104.87	104.07	98.485	102	101.84	102.43	104.85	102.22	102.34	102.48	100.98	102.88	102.41	101.92	101.51	104.44	103.12	101.46	103.15	102.77	103.18	103.82	101.63	101.12	101.04	101.76	103.62	102.01	102.27	102.1	104.98	105.44
97.024	98.114	96.885	97.742	98.258	99.011	95.37	97.628	97.368	98.227	96.363	100.1	97.157	96.429	97.087	99.546	97.253	98.732	96.418	97.674	99.7	97.612	99.15	97.718	99.007	97.107	98.464	98.938	98.406	99.644	98.469	95.036	97.449	97.493	99.298	97.391	98.764	97.932	97.884	97.263	97.712	98.671	97.098	99.373	98.477	98.543	97.05	98.57	99.844	100.12
106.38	108.64	107.25	110.63	111.31	107.85	108.42	108.83	108.77	107.68	108.75	108.75	109.94	109.83	107.4	107.66	108.62	109.01	108.56	108.58	107.7	106.8	108.02	109.31	107.96	108.88	109.59	108.64	108.09	107.68	107.28	107.02	110.3	110.16	107.55	110.1	110.49	107.93	108.77	108.88	108.87	107.43	108.46	108.68	108.75	107.46	108.41	109.3	106.37	106.87
97.867	98.297	100.83	98.854	96.025	95.717	98.918	97.799	98.809	98.093	95.798	97.987	97.051	98.02	98.669	98.403	96.445	97.934	95.805	98.583	97.711	96.249	98.429	96.133	96.521	96.614	98.648	97.142	97.044	99.405	95.909	98.334	97.499	98.327	96.863	96.079	98.24	98.501	96.997	99.082	100.22	96.087	97.36	98.176	96.03	98.801	98.219	97.463	97.612	98.604
108.11	106.26	105.76	106.85	105.56	106.35	105.39	106.36	108.28	104.9	108.62	104.32	105.39	107.14	105.31	107.21	106.26	105.15	108.09	109.44	107.64	106.53	107.35	106.83	104.11	105.04	106.78	106.72	108.05	104.82	105.56	107.5	105.1	104.34	106.64	107.51	107.2	107.03	105.41	105.94	110.08	106.91	106.48	108.13	105.06	106.56	105.62	106.35	108.43	106.37
106.5	108.99	107.21	108.15	106.81	105.35	108.61	107.6	107.55	108.73	107.57	108.74	107.55	107.92	107.44	105.98	107.37	108.5	109.12	106.85	106.79	108.79	108.03	108.23	107.88	107.22	106.39	107.9	109.69	107.68	109.13	108.54	105.9	107.84	109.6	109.01	108.64	106.79	108.71	108.54	106	107.98	108.06	109.62	109.53	106.49	109.29	107.23	106.92	107.94
98.312	100.19	99.319	98.187	99.383	100.16	99.826	97.179	97.273	98.307	97.62	98.525	99.097	99.932	97.899	99.23	97.705	100.02	95.743	96.733	99.358	97.347	99.469	98.843	97.133	95.381	101.42	97.544	97.698	96.76	99.002	99.927	97.64	97.673	97.713	99.288	98.485	97.43	97.917	97.364	98.609	96.955	97.772	98.562	95.895	98.677	98.576	98.632	99.198	98.12
106.42	103.91	105.13	105.61	108.21	107.48	105.23	105.12	106.21	104.12	103	107.57	105.48	108.46	105.84	105.96	103.87	105.86	104.34	105.17	104.55	105.39	107.57	106.56	105.88	105.42	105.47	106.7	103.59	103.81	104.35	104.02	105.05	106.25	105.95	108.22	106.69	104.86	105.3	103.08	105.77	105.39	104.33	104.71	104.97	104.37	104.72	105.91	102.55	106.88
107.43	109.19	107.97	105.48	108.16	107.7	108.87	108.42	108.77	108.45	107.58	110.63	106.75	107.83	107.68	106.88	108.98	108.06	108.3	105.93	107.54	107.04	108.94	108.81	110.3	107.31	108.74	109.79	109.51	108.72	107.37	107.78	106.66	107.61	106.57	108.88	107.45	106.08	108.97	108.99	109.44	110.05	108.18	107.55	108.46	106.52	107.6	109.29	107.72	106.81
107.67	106.95	107.93	108.84	107.78	108.25	108.12	111.05	107.73	108.62	107.34	108.81	109.52	108.17	108.25	107.99	109.17	106.53	108.49	109.59	108.13	109.1	105.95	107.35	105.42	107.52	108.32	107.8	106.73	108.38	107.31	110.41	107.7	107.38	108.7	107.27	108.3	107.61	110.02	106.21	107.79	106.33	106.97	108.46	108	105.92	107.94	105.2	108.44	106.67
107.17	105.92	104.88	106.59	105.57	105.98	106.84	104.17	105.88	107.7	105.59	105.78	106.03	105.17	103.05	106.6	107.8	106.66	105.66	105.82	103.41	106.31	106.31	105.44	106.31	106.19	104.4	105.46	108	104.67	108.03	107.33	108.27	105.71	108.12	104.58	108.58	104.8	105.69	106.71	106.12	104.8	105.57	109.07	107.58	108.21	105.73	106.58	105.87	106.41
104.82	105.74	104.28	104.52	105.85	105.2	107.6	104.43	106.18	105.18	105.57	106.92	105.33	106.7	105.19	105.05	103.23	107.98	104.65	103.96	104.5	105.98	102.78	105.21	103.32	104.01	104.03	103.13	104.24	105.69	105.01	105.01	104.96	105.2	104.31	109.34	106.24	107	104.61	106.21	106.18	106.1	105.05	105.11	106.19	107.29	106.67	105.38	106.92	104.97
106.68	106.3	103.43	106.57	103.29	105.77	106.72	107.87	109	108.13	103.28	106.65	106.63	106.86	104.52	104.59	105.48	105.47	107.14	107.1	105.3	108.63	104	105.27	102.98	105.9	106.05	106.33	105.85	105.65	103.33	106.94	106.77	106.06	104.1	105.14	105.8	106.44	104.01	107.49	107.01	104.56	104.68	106.82	104.59	107.25	103.61	107.59	104.45	103.5
105.44	102.47	105.63	104.02	106.54	107.08	107.14	106.34	105.33	105.48	105.55	106.44	107.83	107.67	105.79	108.41	106.11	104.18	104.64	106.47	105.4	103.99	107.21	103.97	105.18	106.69	105.36	103.13	105.67	105.78	105.11	102.8	105.93	108.66	105.91	106.07	105.91	107.08	105.97	106.48	103.27	105.73	105.1	105.45	105.05	106.59	105.36	107.48	104.52	107.84
106.57	106.37	104.07	105.78	106.88	107.36	103.99	104.9	105.69	108.11	104.88	107.07	104.94	106.43	105.18	105.02	105.89	104.64	107.83	107.65	104.69	105.7	108.04	107.88	107.74	104.78	105.64	103.25	105.23	104.88	106.31	107.62	105.4	106.06	107.08	104.63	104.42	107.42	105.65	105.03	104.85	108.09	104.51	107.65	105.07	104.98	105.46	105.54	107.6	105.95
107.26	107.29	106.29	105.57	105.98	105.74	104.93	109.45	105.13	108.16	108.13	107.02	107.49	106.53	106.63	106.75	108.18	106.64	107.53	107.9	105.88	106.53	108.03	106.37	105.06	107.38	107.71	108.56	107.39	105.66	103.56	106.72	106.15	106.07	107.29	105.46	107.92	106.21	107.37	107.48	106.66	106.32	106.18	107.75	106.41	105.66	103.73	108.33	105.56	105.04
105.26	106.19	104.96	106.23	104.53	108.53	105.73	105.86	106.22	106.65	106.58	105.51	106.74	104.97	105.32	106	105.51	104.8	105.93	108.39	103.6	104.92	106.74	109.76	105.82	105.74	105.26	106.03	103.27	106.8	106.12	106.07	106.37	102.06	107.16	105.06	105.01	106.75	107.2	105.93	106.51	105.19	103.99	105.7	103.73	104.98	104.84	102.34	105.75	106.04
105.66	105.83	108.38	106.4	106.33	108.2	107.23	106.25	105.75	106.86	108.2	106.3	106.4	106.88	108.4	105.96	106.06	107.17	104.92	106.66	106.64	107.8	106.55	105.81	107.12	105.04	106.18	108.23	107.87	105.55	106.55	103.43	105.79	105.97	104.81	105.78	107.19	108.51	106.52	106.71	107.44	105.24	105.88	105.89	106.4	110.12	105.66	107.29	107.1	107.06
98.762	97.853	96.463	100.39	97.086	97.914	98.689	97.331	98.589	96.665	97.935	99.411	96.981	99.485	99.494	99.429	100.36	96.598	100.35	97.761	98.994	99.3	99.515	99.499	99.602	95.938	98.371	96.572	97.438	97.182	98.101	96.7	96.382	94.974	98.329	96.609	96.636	96.984	98.254	98.073	100.67	98.14	98.005	99.186	99.373	96.289	97.629	97.024	97.959	97.941
99.065	100.88	98.8	99.757	99.026	97.775	98.23	97.557	98.802	99.575	98.781	98.788	100.6	99.282	98.081	98.142	100.11	99.608	96.856	98.227	100.58	98.769	99.271	97.621	101.5	97.881	98.138	96.356	99.523	100.42	98.125	97.713	101.55	99.379	99.13	99.296	100.79	97.517	99.668	99.577	97.986	98.862	100.87	98.275	95.691	99.299	96.655	99.434	98.436	99.389
97.778	101.17	102.37	102.42	100.09	96.843	97.525	99.051	99.7	103.49	100.15	99.573	100.64	100.25	98.945	98.935	97.508	99.737	99.931	101.89	98.436	100.76	100.06	102.51	98.353	97.684	100.29	100.06	103.13	101.34	101.19	100.83	100.49	101.86	100.82	100.84	100	101.78	102.4	98.526	100.21	101.69	100.54	99.386	101.8	99.292	97.16	101	101.09	100.19
109.93	110.13	110.14	111.5	109.68	110.76	109.19	111.38	113.63	111.03	110.4	109.74	110.45	108.8	111.29	110.22	111.1	109.54	109.47	109.39	111.89	111.98	110.29	108	111.47	109.1	110.11	109.28	109.17	109.14	108.64	113.12	111.88	111.39	109.45	110.06	111.08	110.15	109.9	109.45	111.11	110.43	110.54	111.83	109.69	110.6	110.37	109.79	108.46	109.85
97.129	99.745	99.784	97.349	97.606	100.99	98.723	99.771	98.343	99.417	98.176	98.223	98.081	100.72	99.434	98.907	99.738	95.891	99.099	96.222	99.303	101.04	99.17	98.277	101.22	99.662	98.488	98.051	98.259	101.56	99.721	96.861	99.79	100.3	99.729	97.959	98.581	97.308	97.052	97.534	98.822	101.21	101.53	98.522	99.203	98.98	101.85	97.151	97.623	97.14
98.266	99.218	100.31	100.08	96.585	98.628	99.487	101.51	99.567	99.302	98.484	96.935	98.886	99.466	99.235	98.56	98.974	98.144	99.844	98.449	98.131	99.212	99.156	97.783	99.97	97.763	98.856	99.249	100.29	102.08	100.03	99.464	98.376	101.02	101.27	102.16	99.354	98.633	97.996	100.17	99.926	98.413	101.05	97.3	99.174	99.457	99.61	98.202	98.866	97.099
108.93	106.97	108.45	107.25	110.59	106.92	105.42	107.67	106.73	104.49	108.39	108.19	107.17	107.64	106.19	108.59	107.54	107.78	109.75	107.14	107.29	106.84	106.15	107.28	107.6	109.14	107.37	107.51	105.97	108.28	109.46	108.1	107.8	108.7	105.67	108.08	105.91	106.29	108.25	109.32	107.27	107.91	107.2	107.12	109.03	107.22	109.14	107.9	106.65	108.75
105.73	106.57	105.48	105.55	106.05	106.93	104.19	106.01	104.77	106.28	105.25	107.29	106.55	106.59	104.21	104.69	105.49	104.15	107.33	104.48	104.22	106.84	105.56	105.97	106.17	105.73	104.4	107.98	104.06	103.7	107.5	106.43	104.63	106.5	106.14	105.69	104.6	106.22	104.42	105.38	105.98	107.89	107.41	107.36	107	105.41	107.31	109.63	104.57	105.38
106.64	105.24	105.5	103.09	106.28	105.95	106.26	101	108.12	106.97	106.97	106.61	102.83	105.11	106.42	105.3	106.34	106.29	103.86	106.97	105.83	105.57	103.77	104.48	105.98	106.84	106.66	104.95	103.46	105.72	107.56	103.86	107.12	106.1	105.82	105.09	105.24	105.87	104.06	106.55	106.06	105.44	106.54	105.63	105.11	105.59	106.05	104.69	105.26	104.79
97.13	98.03	97.595	98.558	97.511	97.834	97.297	97.83	96.884	100.27	98.371	96.457	98.598	97.858	98.102	97.838	98.845	97.633	99.285	96.645	97.386	99.51	98.86	99.327	100.8	99.281	97.187	97.819	100.16	98.734	97.017	98.272	98.868	100.67	95.917	97.73	97.668	96.85	97.654	97.555	97.993	98.179	98.597	97.718	97.251	96.291	100.49	97.847	96.264	99.365
104.16	105.55	106.28	105.33	106.96	103.96	105.24	104.07	107.38	105.72	105.1	105.79	105.98	105.91	105.54	105.11	104.94	104.14	106.65	107.86	105.79	106.77	105.14	106.6	103.86	106.79	105.44	105.63	102.65	107.32	107.76	105.89	107.6	105.7	105	102.72	105.65	103.75	104.09	105.99	103.43	106.86	105.72	104.11	105.66	105.4	105.73	104.65	106.09	105.73
108.26	108.07	106.56	108.55	103.52	107.5	107.46	104.84	108.48	105.48	105.33	107.74	105.96	105.66	106.13	106.05	105.43	107.75	107.63	105.79	105.68	105.7	108.72	105	107.72	106.53	107.88	106.53	104.76	105.81	106.69	105.06	107.03	105.52	105.71	105.51	108.26	106.1	107.88	108.11	106.73	107.52	106.1	107.12	108.31	105.78	106.15	108.88	108.82	107.57
107.62	107.39	109.55	108.7	106.12	107.77	108.76	105.73	106.6	107.14	108	107.7	105.64	108.74	106.2	105.88	108.84	108.8	109.02	107.78	109.89	107.61	106.18	109.06	108.05	107.61	106.65	109.06	108.51	107.4	107.41	108.02	107.71	106.97	107.61	109.16	110.63	106.6	108.41	110.56	109.41	109.69	107.55	106.05	107.89	107.52	108.16	108.97	107.57	108.68
105.53	105.74	107.27	105.3	106.33	106.07	106.81	105.11	105.59	106.55	105.38	106.71	106.79	104.17	106.13	106	106.05	104.65	104.88	106.65	104.44	105.35	103.83	106.37	103.93	105.2	105.18	106.26	103.21	105.26	105.01	106.33	105.91	105.65	107.02	105.21	105.11	104.89	105.07	105.28	105.84	107.42	105.15	103.77	105.19	105.02	104.63	105.54	105.59	104.74
99.61	98.966	98.222	98.022	101.36	97.997	99.33	100.84	97.73	100.84	98.72	97.222	98.289	99.391	99.695	98.317	100.16	97.887	98.783	97.681	99.897	98.162	99.613	100.83	99.823	98.279	97.45	97.828	99.951	99.565	100.33	99.152	98.012	96.768	99.991	98.61	99.32	97.461	101.51	98.069	99.703	99.738	98.964	98.328	100.06	98.79	98.16	101.5	99.555	98.496
100.33	99.33	98.647	100.76	103.05	100.5	98.838	97.524	97.436	101.42	100.99	98.793	98.903	100.44	101.11	99.352	100.74	100.17	100.57	98.837	101.07	100.24	99.661	98.127	98.375	101.36	99.754	99.723	98.913	100.88	98.725	98.908	99.222	98.383	98.733	100.45	98.564	101.38	99.589	102.04	99.766	97.776	100.66	100.88	101.33	100.54	99.202	100.32	99.344	99.715
107.88	107.31	104.62	106.59	106.82	105.8	107.26	107.05	107.58	105.64	105.56	105.19	106.52	105.12	104.32	105.3	106.24	104.23	106.55	106.36	104.49	106.15	104.82	105.54	104.96	105.07	107.61	107.74	106.87	109.8	105.05	107.07	106.53	107.9	106.67	108.34	104.74	106.95	107.51	107.82	108.69	105.93	109.72	105.45	108.96	108.75	106.9	106.97	106.59	105.89
97.669	98.73	97.808	98.201	97.118	97.13	98.384	98.906	97.089	97.622	99.639	97.431	97.148	98.385	97.596	97.985	98.522	98.592	97.025	99.867	96.976	100.31	98.872	96.035	99.39	96.935	98.747	98.838	98.631	98.222	95.704	99.039	98.915	97.665	97.519	97.913	95.597	98.153	96.918	99.438	97.666	100.2	97.988	99.362	98.125	97.824	97.687	96.659	99.029	100.82
108.08	107.67	108.73	110.81	107.75	109.14	109.51	107.06	109.28	107.52	110.52	108.53	106.21	108.42	110.54	108.08	107.79	108.24	106.79	108.07	109.78	110.17	108.71	106.2	110.73	105.32	106.53	110.12	108.84	109.31	109.12	109.22	107.72	104.82	108.82	108.07	108.26	107.59	106.46	109.76	109.55	109.27	107.79	108.79	108.06	108.96	107.22	108.8	111.79	106.38
108.2	107.65	109.71	107.96	107.67	111.06	107.01	109.12	109.07	107.82	108.61	110.51	108.01	110.22	108.54	108.39	109.91	108.56	110.7	109.4	106.01	108.39	109.56	106.2	107.54	110.5	109.75	106.75	109.59	109.14	108.26	108.85	108.94	108.17	109.04	109.2	107.68	106.89	110	110.77	107.95	108.71	107.37	109.73	108.26	108.31	109.33	108.49	108.37	109.44
108.65	109.75	110	111.11	111.63	108.85	109.4	109.74	109.32	110.75	112.51	110.37	109.93	111.75	109.05	112.36	112.25	110.21	111.32	112.01	111.41	112.08	109.18	108.14	111.25	107.61	109.99	108.33	109.11	110.56	109.89	111.88	109.14	108.95	108.65	108.7	111.07	110.36	111.11	111.46	109.7	110.11	108.89	111.54	113.27	110.05	109.24	111.72	110.64	111.85
106.51	106.46	104.84	105.63	105.03	104.27	105.76	105.67	106.32	106.06	104.23	107.63	107.08	105.55	105.6	106.76	106.63	105.4	104.14	107.47	103.91	106.99	104.83	103.97	104.86	106.43	105.19	104.05	105.61	106.68	105.27	102.77	106.34	107.02	106.56	105.5	106.04	104.49	104.36	106.03	106.31	106.67	106.9	104.67	105.36	104.25	106.14	104.99	104.81	106.72
99.833	98.502	99.001	98.27	99.141	98.808	95.924	100.07	96.961	99.02	97.17	95.798	96.944	98.334	98.169	97.072	99.463	98.093	97.663	98.632	99.125	99.066	96.734	100.31	98.831	99.139	99.102	99.978	95.498	98.596	99.989	96.726	95.36	97.694	99.619	97.428	95.683	98.771	98.521	96.629	98.161	97.894	98.834	97.609	97.928	97.777	97.888	98.713	99.481	96.356
107.29	108.64	109.16	108.73	108.13	108.71	106.94	108.43	106.54	107.95	107.27	108.59	106.45	108.27	107.97	106.08	108.08	107.68	109.09	108.68	109.13	108.87	108.1	106.91	107.69	109.11	106.26	109.3	107.93	108.03	108.25	105.35	108.21	106.64	106.23	106.52	105.82	107.43	105.47	106.02	106.99	108.02	107.89	107.3	108.14	110.43	108.4	107.65	107.59	107.37
107.5	104.23	106.36	105.72	106.84	107.13	105.61	107.22	104.16	105.91	106.4	104.33	105.54	106.23	103.68	107.11	105.27	106.2	106.68	105.45	103.4	105.93	104.71	105.3	107.37	104.61	103.64	107.14	105.03	104.61	107.56	105.58	106.73	105.08	102	103.9	106.59	106.93	105.45	108.17	105.96	106.75	104.55	105.3	105.56	107.13	102.59	106.45	104.71	106.89
109.39	108.67	109.15	108.1	106.62	109.45	108.72	107.58	109.66	107.12	107.27	106.93	107.49	108.5	110.3	104.17	106.69	109.14	108.19	109.85	108.12	107.48	107.59	107.41	108.41	108.7	107.89	108.25	108.39	107.09	108.16	109.78	107.89	110.12	109.08	108.14	108.36	106.84	108.18	108.95	107.83	106.76	109.58	108.25	107.28	107.98	107.34	105.88	110.67	107.68
107.33	108.42	107.95	107.18	107.03	107.52	107.06	108.81	108.29	110.34	108.46	106.91	110.18	110.84	105.88	108.71	108.05	108.15	108.95	107.34	109.11	106.71	108.05	110.41	108.15	111.57	105.05	106.03	107.75	107.8	108.03	106.17	106.76	107.6	109.56	106.85	108.16	110.41	109.76	109.36	108.79	109.82	108.37	110.65	108.24	109.31	107.95	108.68	107.12	107.51
110.4	110.9	110.67	108.37	109.98	110.9	108.92	110.89	108.44	110.32	109.53	108.17	110.51	113.04	112.19	110.72	110.17	110.25	110.28	109.9	110.98	111.89	109.8	112.13	109.91	111.45	109.87	110.75	109.92	110.63	110.49	109.32	109.74	111.13	111.69	110.45	111	111.94	112.2	111.79	113.11	110.98	110.03	110.68	111.4	109.92	111.4	111.3	109.69	111.66
100.52	100.57	100.02	102.53	101.42	99.581	100.95	98.68	101.77	100.91	98.882	101.46	102.46	100.65	100.77	101.89	102.87	100.75	99.773	101.54	101.34	101.43	97.529	98.649	100.37	100.05	100.89	102.3	99.902	100.82	101.43	102.97	101.09	102.41	99.199	101.19	99.591	102.47	99.975	101.97	100.58	102.1	104.29	102.56	99.237	102.52	98.638	100.73	98.901	99.627
106.44	106.62	107.75	104.59	104.97	103.68	105.43	103.05	108.06	108.61	106.43	105.32	103.97	107.14	107.36	104.89	105.67	108.41	103.35	105.83	105.71	106.06	105.08	106.1	104.98	105.93	107.78	106.92	103.37	105.47	107.29	105.93	106.11	103.69	108.22	105.3	107.53	106.94	106.11	104.67	104.74	108.66	107.08	106.38	105.3	108.09	108.85	106.33	106.92	107.22
105.88	107.62	104.8	105.56	106.58	107.51	104.03	106.38	104.81	105.07	105.55	108.54	107.89	106.58	104.55	105.76	104.04	104.87	105.91	104.95	102.68	107.65	104.87	105.54	105.94	106.03	106.35	105.08	106.78	104.56	105.71	107.67	104.72	105.51	106.8	106.83	105.27	107.88	106.5	108.01	106.29	105.71	105.99	106.81	106.08	103.41	105.95	105.83	104.54	106.18
104.24	104.67	105.54	104.71	107.27	103.4	104.96	107.13	104.02	104.96	107.09	106.16	107.63	105.5	104.39	104.46	105.58	105.38	103.62	106.67	105.92	103.88	105.15	107.53	105.84	106.24	102.77	104.53	106.88	105.53	104.77	105.79	106.13	103.29	106.75	104.94	105.47	105.95	104.59	105	106.61	105.03	104.12	105.31	103.88	105.11	104.89	105.25	104.19	107.1
108.51	109.38	108.96	107.32	106.62	107.86	112.48	110.16	108.21	108.48	110.9	109.19	110.07	110.7	108.05	108.63	110.31	107.03	108.75	108.59	108.68	109.04	108.16	109.1	110.51	110.71	107.39	108.63	110.38	108.33	109.51	106.45	110.1	106.63	109.53	107.33	108.86	109.66	108.61	108.91	107.51	111.88	110.38	108.59	108.23	109.93	108.57	106.62	108.56	108.26
105.83	105.54	107.5	104.66	107.05	104.77	107.99	103.88	104.55	104.72	106.36	106.89	104.65	106.62	107.45	106.48	105.33	105.33	104.44	105.23	107.55	104.44	107.58	107.14	105.8	106.75	105.67	105.39	104.36	108	106.37	103.85	106.56	103.44	104.78	106.05	106.54	108.17	106.46	105.61	105.09	105.07	105.86	107.78	105.23	104.96	105.09	108.07	105.85	105
109.03	108.29	107.84	107	108.25	107.77	106.6	109.35	105.72	107.77	107.67	108.57	107.81	107.08	108.77	110.3	107.18	106.78	107.51	108.96	107.06	107.6	107.51	107.78	109.32	106.18	106.82	108.49	107.34	106.39	107.73	107.46	109.41	106.75	106.84	107.9	108.65	106.69	106.94	107.43	108.73	106.15	106.91	108.57	108.65	106.8	109.14	109.47	109.4	107.89
108.61	109.11	107.7	109.68	107.86	108.55	106.01	107.3	108.99	108.98	106.21	109.8	106.81	109.14	106.67	108.09	108.69	106.85	107.93	108.74	106.86	106.94	110.09	108.56	108.66	108.78	107.41	106.87	106.17	107.7	108.77	107.05	106.97	109.43	107.26	109.55	106.71	110.81	108.7	111.27	107.57	107.43	108.59	107.07	108.81	108.36	106.58	107.16	106.97	109.82
106.87	107.7	108.21	107.45	107.03	105.97	107.48	104.68	106.36	106.84	106.35	104.44	108.01	106.6	107.45	105.97	107.38	106.26	104.6	107.27	109.1	108.89	106.03	106.82	105.66	107.91	106.22	106.63	106.64	107.49	105.7	107.77	107.81	106.65	105.53	106.7	106.94	106.51	105.92	108.05	105	105.7	106	104.13	107.82	107.35	108.32	105.03	107.46	104.07
108.78	107.92	107.59	107.14	108.47	107.77	105.52	109.59	109.52	108.9	108.6	108.53	106.28	108.79	109.87	105.74	106.08	107.88	107.37	108.11	106.64	108.56	108.36	109.29	108.75	108.78	107.98	108.69	108.66	107.05	106.1	107.58	105.93	107.63	107.37	107.08	108.67	108.57	108.18	107.96	108.85	107.96	108.58	107.38	110.17	106.97	106.58	109.08	108.76	107.84
107.41	102.02	108.51	104.33	106.27	103.65	106.03	107.08	105.44	106.92	107.24	105.99	105.68	103.12	104.94	104.76	106.31	103.24	104.7	104.39	106.1	104.84	106.45	105.3	106.27	106.07	106.91	104.84	103.6	106.16	106	107.76	105.79	106.29	106.13	104.61	104.85	106.57	106.91	103.9	105.16	105.27	104.18	105.92	105.36	105.74	106.03	106.6	103.32	107.9
98.168	98.004	100.28	99.675	98.952	100.32	96.996	100.08	99.061	101.66	97.596	97.662	98.973	99.59	100.12	99.51	101.2	101.04	97.135	98.481	99.688	98.882	98.238	97.933	99.524	97.302	98.497	98.732	97.457	99.486	98.98	100.04	97.399	100.51	98.621	98.946	97.775	99.032	98.04	98.976	99.289	98.141	98.714	100.19	97.072	98.477	101.03	98.602	100.07	98.109
106.07	106.31	106.92	105.81	105.68	103.51	105.72	106.17	104.81	104.91	107.63	106.57	107.27	105.98	105.39	105.02	103.23	104.96	103.2	105.81	104.83	107.42	106.32	104.09	105.61	102.86	106.15	106.05	105.11	103.42	106.14	105.71	103.53	106.47	105.56	105.83	105.9	108.11	104.06	105.99	105.54	105.51	104.62	106.68	107.56	103.55	106.38	104.91	105.27	105.37
109.09	107.8	107.64	107.87	106.47	106.68	108.05	106.64	108.14	109.35	107.02	108	107.62	108.69	109.05	108.4	110.16	106.84	108.51	106.42	107.04	108.11	107.46	107.49	105.78	107.38	108.22	109.19	108.58	107.05	107.42	108.98	106.23	104.89	108.09	107.86	107.54	107.76	107.72	108.01	108.24	106.48	107.23	109.09	108.21	108.96	107.96	108.87	107.78	108.96
102.5	101.37	104.38	103.9	104.61	101.94	101.9	104.09	101.6	99.763	100.08	102.45	100.46	102.51	104.14	101.3	103.7	101.98	103.81	103.94	103.77	102.24	102.79	105.18	102.49	106.08	103.34	103.39	102.83	103.09	101.57	101.84	104.05	99.099	102.43	102.96	102	102.78	101.56	102.62	103.35	103.31	104.28	99.314	102.55	101.64	102.85	102.82	103.21	102.78
97.542	98.942	97.996	97.93	95.729	98.399	95.087	99.453	97.32	98.941	98.637	98.769	98.612	100.29	96.643	98.992	98.141	96.625	97.412	98.239	100.39	99.055	98.837	97.688	97.108	97.927	97.847	99.067	98.544	98.362	96.647	97.248	98.023	96.773	99.069	98.259	96.076	98.236	97.385	96.407	97.363	97.077	97.638	98.2	96.983	96.981	98	97.998	97.152	99.774
103.76	105.92	104.38	103.68	102.68	106.12	104.11	107.85	105.69	108.11	104.83	107.85	105.17	106.74	104.42	104.97	107.16	104.79	106.45	107.2	104.76	107.69	106.63	106.73	106.46	105.27	106.42	104.55	104.54	105.13	105.86	105.24	104.47	103.88	107.39	103.91	104.82	106.56	105.84	106.25	105.12	104.38	105.13	107.5	106.5	105.6	106.93	105.5	104.54	105.79
107.42	109.2	108.07	108.63	108.97	107.54	107.44	105.16	106.83	109.7	108.79	106.3	107.12	107.45	108.32	107.22	106.37	107.85	108.08	107.72	107.03	106.61	109.41	107.2	107.93	107.62	108.49	108.56	104.1	107.12	108.03	107.33	108.15	110.78	106.76	107.44	106.45	107.07	107.56	108.09	106.51	107.45	108.74	108.05	109.06	107.12	109.49	106.18	105.41	107.23
98.701	100.65	98.98	100.52	99.978	98.873	100.15	98.209	100.04	100.87	99.004	99.457	100.2	101.52	98.977	100.09	98.029	98.744	101.25	100.49	98.84	99.329	99.945	99.515	102.26	101.56	99.034	99.945	99.639	103.47	101.24	101.46	101.25	99.489	98.988	98.706	101.96	99.476	98.352	100.69	101.18	99.336	99.423	98.608	102.23	101.28	101.45	101.13	102.14	100.1
99.706	103.57	103.18	101.36	99.839	103.66	100.51	99.734	98.975	99.396	101.31	98.723	100.55	100.38	101.25	99.725	99.36	99.808	99.945	101.34	100.27	102.62	99.246	103.14	99.394	100.53	98.839	101.21	102.96	102.51	100.05	100.91	99.129	99.011	100.06	100	99.678	99.631	102.35	101.81	99.047	100.76	103.03	99.387	101.12	100.2	99.268	99.388	100.45	100.49
108.35	107.89	107.14	109.84	107.08	108.92	108.65	108.53	108.5	105.6	105.87	109.92	109.21	108.28	108.35	108.98	110.11	108.17	109.11	108.42	108.39	105.86	108.25	107.79	106.57	109.86	109.74	109.95	109.04	106.78	107.26	107.18	107.15	109.61	109.59	108.44	108.89	108.12	107.67	108.25	108.31	107.74	108.32	107.05	109.72	107.5	109.32	106.92	107.65	108.32
107.32	108.33	109.1	108.83	108.49	106.6	112.6	108.91	106.91	107.54	108.83	109.04	106.67	109.41	108.61	108.7	108.53	109.01	108.18	106.88	107.49	109.62	108.32	108.8	107.29	108.79	111.05	110.36	109.44	109.71	109.59	108.73	109.36	110.44	108.46	107.83	108.99	111.06	109.47	109.8	107.41	107.71	108.22	109.67	107.78	109.06	108.15	107.21	109.53	109.5
99.058	100.86	100.26	101.25	100.72	100.64	99.618	100.09	102.34	101.23	101.49	101.01	100.44	101.13	101.6	101.7	100.61	100.49	100.59	100.31	101.23	101.79	100.39	100.95	100.61	100.52	99.547	99.496	100.39	102.23	102.07	99.876	102.08	100.95	102.74	100.45	97.895	103.71	101.11	99.565	100.05	101.83	102.63	97.971	103.75	100.53	101.09	100.33	99.534	100.27
104.97	107.93	106.39	104.56	107.25	106.12	106.24	105.87	104.57	104.91	105.21	105.25	109.28	105.48	108.7	104.15	107.46	106.53	105.77	106.42	107	106.66	107.12	106.06	107.08	102.77	107.91	104	105.87	106.83	106.94	104.42	104.68	106.53	106.53	105.22	105.34	106.35	106.18	105.12	105.92	104.15	104.47	106.15	104.92	106.31	104.41	104.74	104.92	104.43
106.85	105.59	106.02	108.27	107.71	106.83	105.76	109.2	104.78	108.11	106.3	106.33	105.77	108.14	107.4	103.41	105.82	105.21	106.28	107.55	107.15	106.99	108.02	108.32	108.8	104.97	107.63	106.76	107.96	105.9	106.84	105.21	106.56	106.29	107.3	105.2	107.51	106.03	105.9	106.72	104.98	104.75	107.1	107.43	105.03	105.77	107.35	106.71	107.12	105.78
107.45	106.5	106.89	111.19	107.42	109.39	109.2	109.68	107.13	106.64	109.26	106.91	110.52	110.3	106.76	109.09	110.31	109.16	108.04	109.09	109.18	109.26	107.72	108.83	107.22	108.31	107.28	108.2	109.76	108.28	108.68	107.31	107.36	108.41	107.12	107.98	108.11	106.24	108.54	108.84	111.57	108	108.22	106.99	108.54	108.4	107.22	105.08	106.96	107.08
110.5	111.36	110.12	111.52	108.62	111.33	109.79	109.37	111.66	109.84	109.46	111.95	111.51	109.72	108.93	112.06	111.06	111.47	112.5	108.59	109.19	109.82	109.52	108.98	111.61	109.88	112.87	111.03	110.39	110.93	111.29	109.2	109.25	110.7	110.71	112.36	109.87	110.28	111.46	110.57	110.97	110.19	107.87	108.91	110.79	109.62	110.31	112.03	108.06	111.34
107.02	108.05	105.3	108.92	104.83	108.75	103.93	106.95	104.71	105.54	104.94	108.21	106.89	107.95	106.22	108.07	105.97	106.81	107.01	104.65	108.42	105.85	108.26	105.87	108.06	105.71	106.26	105.87	108.78	105.07	105.62	104.23	106.3	104.3	106.33	106.25	107.46	105.95	107.75	108.62	105.97	106.86	108.2	106.92	106.59	107.16	106.87	108.44	106.79	106.95
106.5	105.73	108.18	107.55	106.58	106.28	105.85	106.01	106.49	107.03	104.26	104.72	104.35	105.97	104.66	107.51	106.1	104.56	107.06	105.31	103.99	106.28	104.67	105.15	103.4	105.71	105.52	106.05	105.07	104.52	104.87	106.32	104.12	107.34	106.95	105.13	104.85	105.72	107.69	105.31	106.12	106.65	105.52	107.09	104.52	105.44	106.16	106.35	106.66	105.02
106.09	105.98	105.32	106.8	106.3	105.26	108.25	106.74	106.98	105.88	106.03	108.03	108.45	106.98	106.14	109.03	107.64	106.01	106.21	105.84	105.87	106.7	106.82	105.86	104.31	106.52	107.23	106.77	107.11	105.63	103.91	106.69	108.72	104.54	107.81	105.48	105.03	104.81	108.23	107.18	106.76	105.21	104.28	105.64	106.82	105.33	106.22	108.39	107.86	106.22
105.09	107.02	105.55	107.13	107.55	109.4	107.01	107.6	107.36	108.22	107.75	106.88	106.44	106.83	106.15	106.91	106.59	106.68	105.25	106.36	107.8	109.01	109.02	108.31	108.35	105.22	107.47	107.73	105.28	109.45	106	108.98	106.77	106.22	105.61	108.14	107.02	107.22	105.98	108.92	102.91	107.55	106.85	106.02	107.27	106.24	107.03	107.1	108.36	109.07
106.73	106.36	106.54	106.19	105.98	106.22	105.59	104.51	105.52	105.3	104.33	103.95	105.23	103.9	104.47	105.12	107.59	105.47	104.5	106.3	106.53	105.57	105.42	106.42	105.42	107.44	106.44	103.54	105.14	105.14	104.95	106.42	104.77	104.62	105.72	105.66	105.52	104.61	104.53	104.26	106.23	104.3	105.86	106.36	105.4	105.96	106.04	105.07	107.33	106.51
105.05	105.61	107.24	105.77	105.04	106.16	107.05	109.65	105.52	104.33	106.42	103.79	106.98	106.28	105.05	107.14	105.47	104.55	107.03	105.86	105.05	105.59	104.06	106.24	107.01	105.2	103.4	106	104.13	105.08	105.28	105.75	103.42	106.92	105.91	104.44	104.31	104.61	104.41	105.3	106.01	106.16	106.79	102.68	107.22	106.06	105.59	106.96	105.34	107.46
107.02	107.77	105.97	107.32	109.23	107.15	109.16	107.4	107.56	106.29	107.35	106.94	106.2	106.09	107.96	106.19	105.84	107.84	105.8	104.96	105.05	106.05	108.39	106.55	106.71	108.81	105.93	106.78	106.79	106.35	107.68	104.46	106.97	108.08	106.23	107.26	106.79	108.47	106.3	105.56	106.79	107.2	107.38	105.62	107.56	108.89	106.05	104.43	105.01	105.41
108.13	108.21	106.41	106.94	107.53	108.79	107.15	108.89	108.61	109.07	107.62	104.92	107.37	106.81	108.27	109.34	108.08	109.34	107.24	108.1	107.75	109.42	108.05	107.15	107.44	108.1	108.44	108.38	108.36	108.16	108.74	106.55	106.59	110.23	108.72	108.63	106.84	108.14	109.75	109.1	107.99	110.5	106.78	108.74	106.96	108.7	107.57	107.77	108.57	107.96
104.73	106.35	105.42	105.58	105.71	106.81	106.43	105.77	106.03	105.5	106.17	104.61	106.6	104.84	106.64	105.1	107.1	105.71	105.59	102.67	105.7	105.51	105.26	104.9	105.54	105.01	107.51	106.57	106.26	105.66	108.6	106.03	106.77	105.92	107.2	104.87	104.93	105.92	105.26	104.33	106.12	106.6	104.74	106.95	107.02	105.63	104.02	103.61	106.22	107.99
101.46	100.07	101.84	99.743	101.08	100.77	102.62	101.43	101.29	99.153	101.52	100.53	99.59	99.301	100.99	100.73	100.18	101.12	102.34	100.07	100.31	100.88	100.57	100.69	99.449	100.03	100.4	100.3	103.1	100.57	101.08	99.841	100.6	101.61	98.81	101.38	102.43	98.63	101.95	100.55	99.753	100.88	98.66	101.04	99.457	100.48	102.22	99.534	100.58	99.726
101.51	97.591	99.828	102.04	101.98	100.84	100.59	100.27	100.25	99.718	101.32	101.11	99.783	101.44	99.714	100.31	99.565	100.92	99.497	103.97	102.08	101.88	100.44	100.86	102.49	100.97	99.386	98.235	99.462	101.47	100.38	99.018	101.49	101.71	100.2	101.23	101.22	101.83	100.02	101.99	100.38	101.46	100.72	102.01	102.21	99.71	100.5	100.86	100.85	100.81
106.22	105.12	105.9	107.02	107.55	106.23	107.25	104.05	108.26	107.53	108.06	106.25	106.63	105.05	108.55	106.49	106.02	107.05	105.02	106.48	105.23	106.4	105.17	106.38	106.02	105.47	104.63	105.95	108.42	106.11	106.17	105.24	104.26	103.83	105.35	106.42	103.65	105.84	105.62	105.88	105.39	104.04	105.67	104.81	105.57	104.96	104.85	104.14	104.91	105.18
104.53	107.32	107.8	108.96	108.6	106.38	107.69	106.63	107.49	106.07	104.68	106.1	104.88	107.13	106.42	105.52	108.63	104.68	107.14	106.92	107.06	106.66	105.53	107.23	107.19	103.7	106.34	106.96	105.69	107.9	107.68	107.2	105.09	105.47	103.61	108	106.72	106.36	105.65	103.67	106.68	104.9	105.94	107.2	104.73	107.36	107.13	106.01	106.48	104.21
103.09	105.28	104.91	106.78	105.79	106.1	105.29	104.43	105.71	105.15	106.98	104.38	104.84	105.94	106.7	103.75	106.44	105.34	106	106.06	105.48	105.32	104.49	104.59	107.41	107.39	105.53	106.79	106.96	106.5	104.04	107.23	104.28	104.89	106.19	106.19	106.06	107.37	104.86	104.66	105.61	103.17	103.98	106.18	105.76	104.94	107.1	106.58	105.42	106.36
106.52	105.01	105.36	106.31	107.26	106.81	105.75	105.89	105.36	106.36	105.27	108.29	108.07	107.08	106.95	107.11	105.4	106.06	107.04	107.46	106.49	106.77	107.83	109.28	106.91	107.23	104.29	106.91	107.2	108.48	107.05	105.94	106.65	108.42	106.91	104.94	106.32	106.77	106.66	107.18	106.28	105.63	103.41	105.69	105.57	104.92	105.59	106.66	104.64	105.88
106.54	106.47	107.75	107.79	107.36	108.45	106.25	107.88	104.64	107.13	108.02	109.77	106.13	105.9	107.83	108.26	107.21	109.84	108.39	105.45	106.92	108.78	106.29	107.66	106.98	106.06	107.95	107.54	108.52	105.62	107.28	108.25	108.11	107.52	106.58	109.27	106.65	109.1	106.29	107.55	106.83	108.58	107.64	107.41	106.39	107.1	107.68	106.6	107.43	108.34
100.49	98.1	98.819	101.28	99.502	100.66	100.96	99.036	97.76	101.74	100.46	101.77	101.35	99.36	100.21	100.6	100.7	99.41	99.238	100.1	101.66	101.45	97.672	99.524	101.42	101.36	102.5	101.55	103.26	99.233	101.08	100.85	102.68	99.259	101.11	101.37	102.42	100.79	98.402	101.99	100.98	100.97	102.36	99.025	100.1	99.51	101.24	98.336	101.8	100.81
104.23	105.72	104.2	102.84	106.3	105.29	108.17	107.07	105.11	103.95	104.46	106.04	106.43	107.47	105.34	106.75	104.58	108.25	104.51	105.66	106.08	105.6	104.6	106.14	105.59	105.42	106.07	104.28	107.43	105.79	106.86	106.81	107.12	105.6	108.36	106.67	107.01	103.13	107.24	106.74	105.85	104.65	105.56	105.48	106.2	105.79	106.37	105.82	106.79	103.17
99.818	99.916	100.6	98.853	99.851	97.782	99.839	99.34	98.807	100.9	98.962	99.168	100.62	98.568	98.839	98.67	99.518	97.386	100.83	95.982	99.839	99.438	97.729	99.885	98.666	98.888	98.27	101.75	96.709	96.882	98.621	99.069	100.99	99.174	99.303	99.001	98.68	101.19	98.343	97.302	98.213	99.055	99.615	99.541	100.47	99.151	101.86	100.91	100.45	97.471
107.51	106.23	106.89	104.71	106.95	106.47	107.53	107.93	105.27	105.69	106.13	108.15	107.52	106.33	104.58	106.63	109.04	105.01	105.9	106.05	106.7	105.34	108.08	106.8	106.23	104.48	106.05	105.06	105.76	106.62	105.87	105.73	106.62	104.22	106.01	105.76	108.27	106.34	105.1	106.59	107.74	106.62	107.34	104.6	105.92	106.08	108.67	106.6	105.39	108.01
99.233	97.371	98.826	99.333	98.847	100.02	99.461	98.81	99.168	100.16	99.04	98.559	97.775	97.945	99.335	98.581	97.98	98.82	98.298	100.21	98.656	99.444	99.687	99.345	98.508	98.989	99.375	99.677	99.438	96.142	97.395	97.218	97.385	99.077	96.778	98.583	98.453	99.329	99.037	97.931	96.69	95.843	97.618	99.702	98.476	98.214	98.662	96.418	98.708	97.586
108.25	105.61	104.84	107.68	105.9	106.55	105.68	106.94	107.23	108.61	106.52	107.38	109.2	107.74	107.71	106.91	105.38	107.1	105.89	108.06	108.47	104.9	107.39	107.23	107.7	106.38	105.56	103.28	106.44	106.24	105.14	109.63	105.04	106.55	106.34	105.93	105.41	107.06	107	106.06	106.17	106.03	107.44	106.05	105.42	104.94	107.19	107.35	107.16	106.53
111.17	113.35	112.67	109.75	110.85	109.71	109.37	111.73	111.55	109.61	110.39	108.79	109.52	108.76	110.06	110.49	109.52	111.76	112.77	112.27	109.41	111.41	110.88	110.96	108.62	111.56	111.97	111.53	110.83	109.07	110.63	108.67	107.29	110.83	112.21	109.42	112.54	110.7	112.18	112.16	110.27	113.22	110.13	108.02	110.24	110.69	112.67	107.36	111.57	110.32
107.82	107.97	105.74	110.86	106.6	107.37	110.2	110.52	107.26	107.15	109.2	108.37	108.85	107.47	107.1	107.73	107.88	106.71	105.86	109.49	107.9	107.43	108.02	107.92	108.23	109.89	109.79	109.16	107.13	109.32	108.64	110.37	109.6	109.25	109.34	107.44	108.07	105.77	108.2	107.75	110.13	110.43	105.09	108.07	106.98	107.49	109.11	108.9	107.73	108.98
105.13	106.62	106.07	105.55	106.71	106.19	106.74	106.92	105.07	104.16	105.2	104.52	103.47	104.82	105.15	105.03	105	104.09	107.2	106.74	104.74	105.62	105.26	106.82	107.85	106.92	103.25	104.61	104.6	105.73	103.36	106.02	106.38	104.05	107.3	106.18	103.64	105.03	107.02	104.65	106.48	105.77	107.59	105.19	104.13	107.42	106.29	104.81	106.02	106.45
106.63	107.12	107.98	106.27	108.49	110.05	108.92	107.15	107.36	107.18	106.1	109.41	108.5	108.86	108.9	107.13	107.67	107.47	108.39	109.51	107.92	108.73	109.88	108.69	108.38	105.37	108.46	106.6	108.01	107.64	106.27	108.5	109.01	107.21	108.21	111.07	109.77	106.91	108.04	109.39	107.09	107.93	109.63	105.23	108.43	109.52	106.1	108.26	108.07	108.96
98.721	96.882	99.814	97.66	99.101	98.691	97.769	97.944	99.745	98.203	100.8	95.47	99.573	98.081	97.551	97.249	98.25	96.884	98.736	97.898	98.568	98.816	100.54	96.515	100.42	97.077	98.95	96.98	97.398	97.413	97.663	98.007	97.564	100.82	99.772	98.877	98.036	100.05	98.235	98.165	96.328	98.332	96.982	99.935	98.703	98.838	99.956	97.814	98.701	98.044
107.86	108.15	108.18	106.91	107.19	108.89	108.27	107.87	109.45	108.87	109.43	109.42	106.68	108.85	107.65	108.64	109.47	108.2	106.79	107.77	107.49	109.23	106.35	108.06	104.81	109.71	105.53	109.01	109.18	110.33	110.49	109.83	107.72	107.79	109.27	107.91	108.35	108.69	107.26	107.93	109.26	106.86	108.64	110.08	106.66	106.55	107.58	107.3	109	108.49
110.22	108.95	108.48	109.68	106.07	106.67	109	108.66	107.49	106.45	108.27	109.49	108.1	109.05	108.98	108.46	108.92	107.26	108.62	106.07	108.62	107.87	109.99	107.35	109.23	108.87	110.09	108.68	109.95	110.35	109.09	107.88	106.81	107.9	108.84	108.38	110.46	108.01	108.69	109.76	106.46	108.23	108.8	109.36	107.56	110.77	108.16	110.3	108.77	109.24
99.221	95.555	99.504	98.281	95.638	99.031	96.483	99.059	97.033	102.03	99.939	96.98	99.89	97.361	99.158	98.635	98.699	97.584	95.876	97.9	98.117	100.13	97.842	98.078	97.362	99.736	97.099	98.871	97.07	99.363	97.337	96.641	95.733	100.17	101.58	97.325	96.665	100.35	98.015	98.995	95.915	99.764	98.844	98.76	98.055	98.963	99.675	98.485	98.112	97.413
105.96	105.58	104.3	105.38	106.02	106.02	104.92	105.48	102.75	104.26	106.22	105.48	104.88	104.1	105.07	105.05	105.6	105.85	104.93	104.11	106.75	105.09	104.93	105.87	106.91	107.15	104.5	104.56	106.64	103.18	103.73	104.12	104.22	109.61	103.65	106.8	103.69	103.98	106.94	104.21	103.53	103.66	106.67	105.09	105.59	104.92	106.23	105.6	104.29	105.51
106.59	105.78	106.74	104.16	107.34	107.69	103.7	108.01	105.74	106.17	108.38	107.34	104.01	107.16	105.99	107.03	105.21	106.77	108.11	103.72	105.63	105.47	104.53	105.65	105.18	104.11	104.67	106.39	105.75	107.16	105.78	108.05	106.5	106.32	106.6	106.51	105.42	106.97	104.87	106.13	104.92	105.37	106.36	107.45	106.13	104.88	105.61	106.34	106.44	105.67
105.8	107.25	104.03	106.87	105.31	106.35	106.97	105.92	106.3	105.59	106.75	106.23	106.77	107.12	106.85	104.62	106.27	105.12	106	108.8	108.06	109.05	106.59	107.21	105.26	105.45	107.58	105.14	108.53	107.22	104.16	107.1	106.78	106.07	105.04	105.62	105.95	105.94	105.15	105.97	107.27	107.06	107.62	106.78	105.25	106.32	105.24	105.21	104.59	107.26
108.4	106.02	109.01	109.55	108.43	108.51	108.31	109.99	109.3	107.85	109.64	108.76	108.45	106.68	108.95	109.81	106.55	108.73	110.22	109.16	107.75	106.97	111.17	106.4	107.64	108.71	109.82	108.03	108.13	108.37	108.93	109.48	108.52	108.33	108.29	109.61	108.75	106.85	108.85	111.3	110.31	106.23	108.54	105.67	109.5	110.9	109.04	109.53	110.28	107.56
107.2	107.83	105.08	105.95	105.61	105.23	107.41	104.99	106.12	106.14	105.2	108.94	106.79	105.76	106.88	105.74	105.88	105.98	106.59	104.91	107.21	105.78	107.31	105.41	107.02	106.5	105.94	107.17	105.82	106.25	106.63	108.02	106.74	104.79	103.87	106.77	106.13	105.56	106.89	107.38	106.61	104.34	106.44	107.24	106.32	105.81	108.34	105.8	104.25	106.44
99.044	98.633	97.211	99.243	99.112	96.929	99.052	98.584	97.673	98.463	97.59	97.658	99.899	98.607	100.07	97.523	95.353	99.99	98.598	98.47	98.667	97.325	98.528	98.959	98.586	95.486	96.483	98.186	97.991	96.379	98.364	97.741	97.767	98.492	97.9	96.168	99.064	100.09	97.953	94.797	98.84	97.22	98.041	97.963	98.137	96.701	96.965	95.326	97.852	98.969
105.37	106	108.41	105.65	105.11	106.38	106.58	104.37	105.17	103.06	104.7	103.73	104.82	107.18	106.63	106.36	103.94	105.29	106.63	105.78	105.68	105.97	108.4	103.93	104.98	106.54	105.54	105.48	106.85	105.88	106.4	104.47	106.28	106.53	105.65	105.44	103.56	106.35	106.4	106.5	105.75	106.6	106.56	105.43	104.46	104.85	104.4	107.48	105.98	107.74
106.39	104.82	106.05	104.33	105.61	105.09	105.68	107.37	106.27	106.14	106.84	106.47	105.44	106.51	104.42	105.57	108.44	104.16	103.83	106.33	105.67	105.38	106.93	107.51	106.32	104.98	105.68	105.4	106.72	104.96	104.31	105.67	107.72	104.15	106.1	107.14	105.5	104.86	104.66	106.81	105.56	105.14	102.96	105.27	109.52	104.47	106.03	105.09	103.26	107.21
99.576	98.86	96.372	98.718	100.17	98.591	96.321	98.071	100.06	96.784	98.973	98.908	95.862	99.533	100.3	98.449	97.146	96.781	98.351	98.998	99.052	99.919	98.715	99.761	99.081	98.194	98.271	97.82	97.893	97.632	97.336	98.218	97.705	100.52	99.077	97.302	99.185	101.07	98.075	99.935	100.25	98.674	100.37	98.272	96.969	99.076	98.64	99.879	99.993	100.35
106.2	103.75	104.6	104.38	103.77	105.56	105.37	104.97	105.59	104.68	106.62	104.65	104.55	108.67	106.8	104.78	104	107.06	107.87	104.49	105.21	103.42	106.38	105.59	104.42	106.38	105.95	108.47	105.24	106.51	106.73	105.61	107.2	104.05	107.6	105.63	105.66	105.3	107.72	104.52	105.02	103.9	105.72	106.73	105.9	106.46	104.63	107.53	103.71	106.26
106.31	107.23	109.32	107.88	108.79	106.27	108.77	107.84	108.11	106.5	108.13	106.2	107.71	107.54	106.34	106.92	111.4	109.05	107.76	108.42	108.56	104.65	103.99	109.53	108.43	106.85	105.62	108.89	108.4	108.31	107.75	107.26	102.77	109.54	105.08	107.05	108.56	107	107.95	109.91	106.88	107.44	107.32	106.56	105.89	105.13	109.18	106.06	108.08	106.57
104.5	106.24	107.38	106.83	105.69	104.31	105.44	105.51	105.94	104.95	104.19	105.26	105.66	106.88	104.67	105.39	105.74	105.94	106.41	102.87	106.55	107.24	103.95	106.19	106.93	104.38	105.14	106.78	104.96	105.29	103.22	105.08	105.61	107.78	102.98	107.06	106.46	105.2	105.72	106.69	105.25	106.28	106.09	106.7	104.3	103.71	106.62	107.15	107.41	105.5
108.15	106.05	105.88	106.65	108.24	106	108.09	107.44	106.78	107.26	104.83	107.92	107.24	108.1	105.49	106.94	106.4	106.82	106.84	106.73	105.64	106.71	106.01	106.36	108.52	104.31	105.59	106.16	106.61	107.34	106.76	108.4	106.39	106.31	104.65	106.47	106.6	108.96	104.93	105.22	107.03	106.25	105.63	105.11	109.53	109.35	105.6	107.41	107.51	104.03
98.304	100.2	98.142	99.787	101.08	99.573	98.97	96.119	100.52	98.849	99.528	97.922	99.258	99.134	99.928	99.81	99.335	97.879	101.19	98.156	97.653	95.518	99.338	100.04	98.731	98.028	99.196	98.907	97.951	97.041	99.531	98.748	99.727	98.409	97.214	97.505	98.892	100.33	99.536	96.683	98.776	100.12	99.283	97.702	98.4	98.223	100.68	100.69	98.533	101.07
105.08	107.01	104.41	105.49	108.57	105.5	105.6	105.2	106.62	106.75	105.12	105.94	106.76	105.56	104.49	104.97	103.99	106	107.71	104.15	106.35	103.86	102.92	105.93	105.14	106.2	108.36	105.98	107.84	105.89	105.45	103.74	107.12	106.16	104.88	105.49	106.17	105.57	106.36	106.14	104.81	105.9	105.43	105.09	106.15	107.09	106.11	104.19	104.04	107.48
108.82	108.15	110.08	109.62	108.08	110.95	108.25	109.66	105.49	107.43	108.47	108.15	107.63	108.71	107.44	110.26	108.27	107.91	106.73	108.67	110.72	108.68	107.06	108.4	108.98	106.98	109.46	109.6	109.39	110.24	109.66	107.81	107.92	109.87	108.16	109.47	107.47	108.97	107.13	109.61	107.66	111.2	106.24	107.45	107.71	105.73	108.76	107.01	106.77	107.93
104.55	106.92	105.63	105.37	105.84	104.98	102.59	106.81	105.56	105.19	105.96	103.95	104.93	106.64	109.03	107.12	105.62	100.92	104.79	106.27	105.14	103.61	106.83	106.21	107.48	106.04	106.2	105.2	104.49	105.37	106.66	105.33	104.4	105.64	107.3	104.93	104.77	106.03	106.01	106.17	107.01	108.39	105.99	106.16	105.67	104.29	104.71	104.95	105.38	105.36
108.82	108.14	109.66	109.11	109.53	108.87	107.24	108.98	106.58	106.51	110.42	108.94	108.69	108.1	106.88	107.64	111.53	109.08	109.13	110.42	108.41	107.47	107.98	107.8	107.29	107.22	106.24	108.16	110.39	107.85	107.5	109.89	109.28	109.78	110.44	106.46	109.77	106.71	110.71	107.53	107	107.06	107.98	109.37	110.23	106.18	106.89	107.52	108.01	108.9
104.68	103.24	104.63	107.98	105.87	106.56	107.84	103.89	105.65	105.15	106.19	106.54	107.43	104.38	104.38	105.62	104.15	108.22	105.31	105.14	103.09	104.17	106.9	105.47	106.62	105.29	106.01	106.53	107.37	104.91	104.32	106.68	106.7	106.22	105.52	105.67	106.72	106.61	105.79	105.69	104.42	106.51	106.25	104.9	105.15	105.39	105.15	105.76	106.09	107.74
102.61	105.83	101.96	102.79	103.41	101.49	102.99	102.61	102.01	102.36	102.6	102.97	103.64	101.7	103.78	102.33	101.29	102.89	101.47	103.57	100.98	102.76	104.61	101.05	102.38	101.81	103.85	103.4	103.35	103.56	101.26	104.69	104.55	102.69	99.991	101.59	103.87	103.48	102.42	101.39	104.01	102	102.07	103.31	102.14	103.25	103.09	103.53	101.22	103.4
100.31	97.08	98.454	96.143	97.359	97.979	98.907	97.048	99.691	97.999	98.459	98.771	97.787	99.678	99.454	97.692	96.943	96.848	98.421	98.08	98.04	96.518	98.562	98.773	100.06	96.457	97.548	100.14	96.402	98.451	99.577	98.171	99.112	96.901	98.966	95.95	99.387	99.867	97.414	97.108	99.9	98.87	99.974	98.073	96.04	96.785	97.3	97.881	98.051	97.084
100.25	102.48	99.346	99.467	102.75	102.84	102.15	101.8	101.39	100.98	99.87	102.76	100.81	99.765	99.138	101.51	99.373	100.59	100.03	100.91	101.34	101.56	101.32	100.27	102.56	99.127	102.27	99.215	100.65	101.28	100.52	100.24	100.96	100.89	101.99	99.701	100.47	101.46	102.76	98.581	102.19	101.64	100.41	101.52	101.3	100.97	101.3	101.79	99.846	99.862
104.51	105.5	106.25	105.97	106.11	107.57	105.96	106.89	107.5	106.88	106.09	107.69	105.77	109.06	105.51	107.02	105.63	105.65	106.05	107.32	104.39	104.72	106.09	108.18	107.87	104.35	106.27	107.01	106.53	106.38	108.06	105.05	107.22	106.92	106.54	108.04	103.56	105.57	110.78	105.92	106.45	106.63	107.82	104.3	107.11	106.7	107.87	107.82	106.29	108.16
106.18	103.85	105.39	106.19	104.65	106.6	105.93	104.36	107.34	108.96	105.9	105.81	105.48	105.98	108.19	105.66	104.34	103.52	102.03	103.94	102.4	105.46	107.8	104.7	104.27	104.81	105.59	105.19	104	105.78	107.69	102.66	105.46	107.06	106.76	106.68	106.1	107.98	106.61	105.95	107.41	104.76	104.88	106.76	105.39	104.47	106.25	106.51	104.42	107.14
106.05	106.08	109.51	103.79	107.04	106.76	106.58	106.44	104.93	105.94	105.75	106.99	107.07	105.53	105.94	108.16	106.64	103.88	102.76	107.04	107.19	106.08	105.67	106.07	105.8	104.33	102.44	105.62	105.72	105.75	106.67	107.65	103.26	105.15	106.97	106.75	106.04	104.5	106.04	107.37	108.16	105.25	104.48	107.18	108.14	104.15	104.16	105.39	107	105.25
108.17	104.75	109.52	110.67	108.89	109.72	108.14	108.53	109.07	105.59	107.37	107.85	107.4	107.84	107.39	107.47	106.76	109.33	109.64	108.36	108.64	107.87	109.33	107.95	107.69	108.71	109.25	108.34	108.4	111.14	107.5	111.65	109.09	108.32	107.93	107.53	108.5	107.82	110.1	110.01	107.93	109.72	108.7	108.96	108.48	107.23	109.05	106.22	106.96	107.33
105.26	108.93	107.6	109.43	108.48	107.38	107.1	108.53	107.78	106.5	108.99	107.98	107.5	107.42	106.16	108.54	108.48	108.03	109.6	108.68	108.22	107.5	108.04	106.06	106.28	107.39	109.15	107.93	106.21	109.28	107.87	104.17	107.15	106.89	108.7	108.48	108.92	107.67	110.73	107.74	109.29	107.87	106.94	110.43	107.93	108.7	107.71	107.74	108.81	106.67
111.01	111.09	110.7	110.2	112.31	111.29	111.29	107.49	110.55	112.7	111.4	110.74	110.03	110.66	109.31	111.28	113.14	111.26	110	110.3	108.13	109.74	110.37	111.24	110.9	110.03	109.69	111.91	111.49	108.56	112.71	109.65	109.15	110.25	109.53	110.44	109.39	109.48	110.21	113.58	112.13	109.35	107.56	111.91	112.05	113.57	110.08	111.51	109.99	112.09
107.73	108.82	108.82	108.15	106.76	108.02	105.81	108	106.74	106.11	106.99	107.02	109.11	107.67	107.41	108.03	105.85	107.39	107.79	108.8	107.11	108.92	105.55	109.28	108.35	109.73	107.93	107.14	109.19	107.42	108.45	108.6	108.11	106.41	107.17	106.03	107.99	107.44	109.73	109.01	107.53	106.49	107.2	106.52	106.76	109.08	106.02	110.07	107.54	107.27
104.34	108.06	104.7	105.26	107.23	106.16	107.86	105.67	107.95	107.3	107.44	104.7	106.05	104.47	106.79	107.43	109.58	107.6	105.59	106.2	108.79	108.27	106.28	105.37	104.74	107.43	107.03	109.31	106.92	106.9	105.79	107.15	107.57	106.46	107.18	107.71	107.39	106.41	107.61	105.85	109.06	106.42	108.12	108.83	106.32	106.68	106.79	106.14	104.6	106.36
96.471	98.86	98.313	98.796	97.656	97.902	99.369	97.274	98.764	99.444	98.084	97.795	100.09	97.739	99.302	96.469	95.4	96.078	98.052	98.576	98.346	98.444	99.55	98.842	97.239	99.973	97.159	95.393	97.561	97.66	97.887	99.965	98.573	100.19	96.223	97.209	98.465	98.126	98.592	99.814	97.313	98.691	99.192	102.04	97.811	99.361	98.587	98.32	97.328	100.47
101.3	101.36	102.14	102.22	101.97	100.78	101.16	105.1	102.07	103.01	104.39	102.45	103.59	100.84	102.2	104.32	102.43	102.69	101	104.05	104.9	102.49	101.32	102.81	104.1	102.56	104.59	101.86	104.52	102.44	101.07	102.85	103.02	103.78	104.03	103.39	103.35	100.72	103.22	102.18	103.36	101.94	102.96	102.17	101.74	104.42	102.09	101.49	102.58	103.17
97.96	99.503	99.836	96.718	96.854	96.118	97.458	97.503	96.712	98.717	97.216	99.183	96.603	96.72	97.884	95.412	98.252	98.04	98.272	97.165	97.819	98.213	99.812	95.964	98.609	100.69	98.271	99.898	99.7	100.71	100.07	98.599	99.484	98.69	95.649	97.507	99.521	100	99.774	97.319	97.872	98.613	96.268	97.138	101.01	100.02	98.102	97.945	97.025	97.514
106.93	108.19	109.46	108.73	107.69	107.48	109.92	108.7	110.88	108.27	106.62	107.59	108.62	106.56	109.77	109.44	109.68	109.25	107.54	110.64	110.48	107.68	109.22	107.81	108.54	109.93	107.51	108.12	105.34	108.28	108.26	110.24	108.97	107.31	109.92	109.15	109.21	106.86	109.34	108.23	111.72	106.33	106.43	106.06	107.46	105.35	110.47	111.11	107.69	107.58
108.33	106.7	107.06	104.68	104	108.47	105.82	103.5	104.61	106.28	104.55	105.63	107.03	106.8	107.3	106.85	107.48	103.93	105.19	104.54	105.44	106.6	104.99	104.91	105.22	104.95	106.61	103.53	104.19	108.48	106.09	105.18	105.63	106.14	108.34	104.82	103.43	106.56	106.81	107.24	104.82	106.18	106.05	104.87	106.92	105.37	105.07	105.57	107.09	105.98
108.23	107.46	107.41	108.27	106.27	108.78	108.44	106.77	108.81	106.91	108.83	109.25	107.83	106.52	109.28	107.6	107.38	106.3	106.93	108.14	109.59	108.16	107.5	108.89	105.99	108.03	108.34	108.44	110.64	107.55	110.16	107.72	109.81	107.49	106.53	105.83	106.83	107.38	106.5	109.57	108.06	107.71	109.02	106.73	107.59	108.89	110.61	107.47	108.63	108.54
104.8	105.14	104.33	105.2	105.1	104.73	108.11	109.21	106.51	106.86	107.07	105.42	105.82	105.36	103.16	106.34	105.97	106.47	103.37	106.87	102.57	104.24	106.69	106.7	106.78	104.69	105.55	106.32	106.08	106.61	104.05	103.5	106.73	105.47	107.84	105.94	103.34	107.44	105.39	106.46	107.7	105.21	106.43	103.92	106.93	105.19	103.57	106.73	105.4	103.87
109.53	108.24	106.92	108.85	108.67	108.84	106.73	107.94	110.73	108.06	108.16	108.26	110.92	108.41	107.02	109.26	107.33	106.76	108.68	110.47	109.77	108.23	110.13	107.49	109.25	108.97	109.23	109	108.74	108.4	110.01	107.25	109.55	108.8	107.65	108.52	109.49	109.88	108.57	107.95	107.89	107.11	109.69	108.74	106.62	106.26	105.36	106.97	106.89	106.44
101.2	100.64	102.25	98.805	100.01	99.267	100.81	99.843	102.53	99.4	100.95	101.18	99.838	99.719	100.2	100.02	100	102.04	98.37	99.682	101.19	99.631	99.191	99.027	100.17	99.726	100.34	99.034	102.45	101.75	99.077	102.89	101.39	99.249	101.97	101.68	99.044	98.862	100.83	100.34	101.84	100.33	98.381	102.44	100.74	101.57	100.71	98.669	101.93	100.51
105.99	107.12	103.42	107.36	106.93	105.09	103.64	106.24	104.97	105.82	106.69	104.38	103.96	104.8	105.46	103.66	104.99	106.02	106.16	106.94	107.37	106.36	106.55	104.93	105.46	106.35	104.75	106.61	107.12	106.01	107.25	105.42	104.73	104.27	106.4	107.25	107.28	105.05	106.04	104.96	104.42	103.63	106.23	107.92	105.39	106.98	105.89	106.23	107.71	105.5
106.56	108.58	108.1	107.85	109.31	109.62	108.54	108.27	107.97	107.31	109	108.66	110.22	108.96	108.52	108.95	106.55	106.9	108.35	108.99	108.42	108.22	109.08	109.09	109.37	110.56	110.24	107.91	108.68	106.36	108.15	107.32	106.08	108.33	109.61	108.61	109.13	109.76	108.09	109.84	110.34	106.79	106.4	106.62	107.53	109.36	110.07	110.06	105.98	107.46
105.63	104.83	106.24	105.82	105.45	103.74	107.12	107.26	105.36	107.22	104.99	105.87	104.1	106.11	106.48	103.8	105.33	104.99	107.37	104.09	106.08	105.74	105.01	103.51	104.86	103.63	104.91	104.5	103.75	106.73	108.12	103.9	106.33	105.26	106.65	103.37	107.13	106.57	107.06	104.49	104.2	104.2	104.04	106.31	104.55	107.51	105.62	106.22	106.87	106.71
102.21	100.51	102.74	100.64	99.378	103.64	99.476	100.14	99.56	101.85	100.86	101.48	98.922	101.15	98.596	101.28	99.833	101.21	100.22	101.26	101.31	101.49	100.07	98.835	99.735	100.52	100.69	101.2	101.27	100.88	98.987	101.54	101.43	102.64	99.707	102.34	99.96	100.2	100.66	101.5	101.04	102.91	99.4	102.47	102.82	101.29	99.523	103.41	98.47	99.015
105.53	105.73	105.73	105.43	105.07	107.82	104.42	106.06	105.24	105.77	105.14	103.01	104.81	106.58	108.37	105.74	105.6	106.3	105.85	105.17	105.51	105.89	103.5	106.19	106.83	104.83	102.95	106.18	105.1	106.52	105.65	105.5	105.23	105.97	107.84	106.64	104.4	108.05	104.3	103.6	105.86	105.41	105.73	106.64	105.79	105.01	106.05	104.03	105.69	104.19
99.94	100.57	101.2	99.604	98.917	100.6	100.72	99.2	100.3	99.577	100.17	101.84	98.036	100.78	101.9	98.279	100.73	98.439	99.638	99	100.9	101.27	99.703	99.777	101.63	100.76	100.56	100.54	100.17	98.933	101.7	100.86	99.769	99.201	100.02	101.22	100.76	98.237	99.989	100.06	100.36	98.913	98.574	100.32	98.5	99.298	101.19	99.688	99.866	99.254
108.3	108.33	108.74	108.56	109.37	108.97	108.51	107.55	108.29	108.62	110.37	107.81	107.62	110.15	108.02	105.9	108.07	107.33	108.43	107.23	110.91	109.39	108.14	106.76	108.01	107.79	110.7	106.67	106.87	108.21	111.56	107.09	108.09	108.14	106.67	109.79	108.9	106.89	106.08	109.1	106.76	107.18	107.59	109.47	107.31	109.2	109.9	108.56	106.58	105.83
106.77	104	105.98	106.09	104.74	105.94	105.3	108.04	106.72	104.99	103.26	105.95	105.07	105.09	106.4	106.02	104.73	106.37	104.62	103.93	105.99	105.46	103.63	104.18	105.76	105.49	106.01	105.38	104.81	105.45	103.93	105.62	107.93	105.78	108.2	105.89	108.13	105.01	107.45	105.9	106.12	104.12	105.68	106.64	105.64	104.86	104.4	106.89	102.93	105.74
102.44	97.846	100.22	102	101.32	100.78	99.872	100.53	99.423	101.45	100.44	100.2	102.24	100.67	103.7	101.64	98.591	99.957	100.94	101.33	99.285	101.32	100.92	100.58	101.39	101.61	102.63	99.845	99.181	100.9	101.48	99.716	100.8	98.948	99.179	100.79	99.727	101.8	100.69	102.66	99.977	100.14	100.64	101.28	99.769	99.697	101.02	100.68	101.42	99.721
107.31	107.57	107.72	105.57	106.72	105.32	110.52	106	108.38	106.89	105.6	107.26	109.01	108.26	107.29	105.52	106.26	108.01	106.79	107.77	107.42	107.93	107.58	109.15	107.56	108.71	108.62	107.61	107.68	106.03	107.67	107	105.08	107.81	108.53	108.34	108.01	108.18	108.26	107.19	107.86	108.62	107.12	107.73	108.53	105.97	107.45	107.43	109.27	105.84
99.567	100.21	98.278	101.42	100.41	97.966	100.27	97.68	98.342	95.699	96.948	100.87	97.446	98.406	98.345	100.49	98.086	99.109	96.19	98.06	99.888	97.97	97.343	99.146	98.299	97.151	99.225	99.906	98.162	98.844	97.418	98.637	99.444	98.205	99.682	98.253	100.27	98.428	99.474	100.44	100.8	99.259	97.68	99.316	98.344	97.808	98.209	98.227	97.94	101.35
106.64	109.89	107.87	107.26	108.12	107.28	105.62	107.1	109.28	105.89	106.59	111.35	109.11	107.9	106.63	108.54	110.01	106.45	108.28	107.42	107.47	112.38	108.17	110.49	107.74	108.2	109.72	106.71	107.64	108.08	108.06	107.53	109.49	107.76	109.93	109.17	108.09	106.6	108.28	107.59	107.12	106.8	106.82	108.1	107.61	107.82	106.14	109.24	108.16	108.58
107.47	108.47	108.78	108.96	109.05	107.15	108.85	108.55	107.48	107.98	108.47	110.89	106.93	108.69	109.26	110.9	108.8	108.1	110.6	108.75	108.32	107.34	108.84	109.57	106.8	108.63	108.19	109.18	109.81	109.2	109.36	108.81	109.07	108.79	106.75	108	107.6	107.16	108.61	109.05	110.04	109.03	107.35	106.68	110.96	109.61	108.11	107.64	108.4	107.38
108.93	108.17	108.21	106.69	108.86	106.72	108.43	108.13	107.53	108.28	108.87	108.63	106.57	107	109.21	106.52	108.7	106.96	106.94	108.28	106.38	104.43	106.63	109.81	107.28	108.65	108.38	105.98	109.23	108.23	107.05	106.89	106.09	107.19	106.19	105.79	109.44	106.85	106.38	106.32	107.32	107.55	110.86	108.37	107.59	108.82	107.78	108.66	106.78	104.98
110.37	111.77	109.97	109.45	110.6	109.21	109.51	109.39	109.37	110.9	111.6	110.67	111.6	109.92	109.93	110.83	110.94	111.38	111.02	110.77	108.66	110.77	110.32	110.12	110.66	108.77	109.49	107.88	109.62	109.44	107.48	110.77	110.22	110.47	110.23	110.46	111	111.92	108.94	111.84	110.2	111.44	111.74	110.91	111.79	110.17	110.99	109.62	108.56	111.91
108.01	106.45	107.02	104.1	108.41	108.22	110.9	108.53	109.33	108.56	107.3	108.26	107.09	107.4	107.53	107.64	107.35	105.58	109.25	108.73	109.91	107.5	109.44	107.86	110.31	109.75	105.6	107.56	106.4	108.45	108.86	105.63	106.38	106.77	108.22	105.89	108.62	107.96	108.63	108.64	109.74	108.7	107.92	107.37	107.35	108.66	107.49	107.51	109.46	108.97
97.346	96.456	97.269	98.036	96.761	99.51	100.76	97.198	97.374	99.7	97.688	98.049	100.14	99.125	100.68	95.868	99.126	99.058	97.334	99.133	97.459	100.65	98.239	99.187	99.274	98.049	97.001	96.727	97.709	98.119	99.967	98.503	98.437	97.881	97.04	96.43	98.016	98.826	99.199	97.398	97.033	97.858	98.738	96.491	98.132	97.636	97.277	97.562	96.415	96.9
105.51	106.06	105.07	105.82	106.69	104.79	106.3	105.47	104.74	104.59	106.07	104.95	103.28	108.16	106.93	103.89	105.46	104.08	102.7	106.54	106.3	105.79	105.44	104.14	105.3	108.05	105.4	105.25	105.37	105.83	104.42	107.11	106.46	105.44	108.23	104.8	106.38	106.61	105.03	106.02	105.33	106.52	104.5	106.88	105.32	108.18	106.24	105.07	104.82	105.07
101.88	102.92	102.28	101.06	102.01	103.77	104.43	103.33	104.87	102.32	104.3	104.49	104.14	104.19	101.97	104.43	102.1	101.57	101.39	103.57	101.76	101.96	102.47	102.41	102.8	102.7	103.95	101.37	103.06	101.47	102.91	102.82	102.36	104.25	102.1	99.963	101.48	104.01	102.61	101.1	102.28	102.92	102.85	104.47	105.23	101.11	102.78	102.87	101.51	103.68
106.06	103.68	104.46	102.58	106.36	105.69	105.62	106.78	105.61	105.17	103.97	106.29	106.73	103.43	106.35	105.65	106.19	105.54	104.94	105.15	106.44	107.44	106.08	105.99	105.14	106.29	107.45	107.19	104.83	103.94	104.29	106.22	105.66	104.7	106.23	107.47	104.36	108.33	105.04	104.29	107.41	106.48	105.38	105.3	107.53	102.99	106.12	103.76	104.45	105.38
99.151	98.499	99.957	98.017	98.285	99.156	99.627	98.646	98.926	99.595	98.305	97.619	99.08	99.515	95.489	100.54	97.794	99.028	98.286	97.158	99.163	101.37	97.618	100.47	100.13	99.636	99.057	99.844	99	99.708	100.26	100.36	101	97.586	97.271	99.76	97.252	99.47	99.795	97.658	98.63	99.733	99.459	97.83	100.06	99.647	97.345	97.754	97.596	96.574
99.284	97.438	99.676	97.063	98.576	100.15	99.706	96.586	98.707	97.926	96.746	101.36	99.9	99.977	98.625	99.007	99.195	97.137	100.64	96.497	99.656	98.255	100.46	98.844	98.125	101.09	96.854	98.259	96.528	99.022	101.26	98.781	98.091	100.73	100.45	98.535	99.096	98.453	100.69	99.092	100.34	99.877	97.507	98.596	99.391	99.418	97.789	99.672	99.59	98.897
106.88	105.39	105.71	106.33	104.09	106.65	104.89	105.61	106.34	104.99	106.11	106.11	104.73	107.02	106.3	107.24	104.87	105.33	104.12	107.14	106.87	103.02	105.84	104.1	106.15	103.16	106.93	106.6	104.54	104.2	104.8	105.4	104.08	106.04	105.35	105.91	103.63	106.2	106.41	105.32	104.82	105.37	106.28	105.12	105.53	106.84	104.49	103.78	105.57	106.07
106.73	107.37	109.06	107.5	108.13	106.59	110.8	103.16	107.58	109.39	108.39	110.91	108.86	107.15	107.83	107.88	107.06	109.4	107.58	109.49	107.72	104.56	106.82	109.21	108.79	108.48	105.82	109.32	107.49	107.79	107.87	112.34	108.06	105.04	107.3	110.25	107.26	108.18	105.47	106.11	108.43	107.43	107.83	107.05	108.85	107.37	107.3	107.62	108.63	108.61
106.81	107.36	106.15	102.31	105.19	105.91	105.5	106.52	107.52	106.35	105.63	104.94	105.5	106.63	105.53	104.8	107.87	105.88	103.86	105.94	104.6	107.05	106.25	105.14	104.07	106.5	105.14	106.34	104.62	108.15	105.81	106.26	106.8	105.91	105.75	105.26	107.25	104.85	105.62	108.53	105.57	104.72	107.48	106.45	105.75	104.01	105.29	105.89	105.89	104.01
107.22	108.05	107.72	110.7	108.73	108.46	109.05	107.36	107.05	107.03	107.88	107.94	109.44	107.81	107.01	108.77	109.16	105.88	108.32	108.94	109.28	108.83	107.07	110.37	108.02	106.95	106.3	109.63	106.28	107.51	108.72	107.85	107.66	107.64	107.52	108.8	108.98	107.3	107.43	109.05	109.65	107.01	108.4	106.22	108.04	109	110.11	108.89	107.16	106.12
106.97	106.2	108.2	105.82	104.62	108.11	104.13	105.74	107.48	105.51	105.83	105.4	105.42	104.96	105.58	105.52	105.24	104.52	105.86	107.41	107.33	106.58	105.26	104.1	107.79	106.08	105.59	104.06	105.71	106.95	104.87	104.63	105.09	107.57	106.3	106.49	105.12	104.72	105.17	104.77	108.25	106.6	105.97	106.6	105.74	106.35	107.3	106.6	107.01	107.99
105.08	108.34	108.35	106.85	107.95	106.67	108.25	106.23	106.96	104.78	108.88	105.46	105.87	104.76	104.36	107.05	107.62	107.16	107.28	106.43	107.34	107.82	107.06	107.12	109.15	104.27	106.37	105.69	105.49	106.86	106.53	107.53	105.24	105.19	105.88	105.54	105.42	105.21	106.81	107.08	108.34	106.66	108.01	106.56	105.22	107.29	107.9	104.59	108.45	105.98
96.114	100.58	96.351	98.113	99.978	97.453	99.764	96.713	98.324	97.42	96.37	97.586	99.019	98.739	97.675	98.37	97.961	99.005	100.07	96.915	98.26	97.906	95.34	98.564	99.654	99.641	99.145	97.668	98.183	97.751	98.079	97.449	95.547	96.843	96.834	98.528	98.335	95.492	97.505	98.022	98.349	97.034	97.161	97.713	98.718	96.913	97.773	95.642	99.493	96.233
106.85	106.46	106.08	104.48	105.44	105.14	104.37	106.08	108.23	106.53	106.09	107.5	105.25	105.57	108.05	106.4	106.29	108.4	106.61	108.06	106.13	107.28	108.02	105.17	106.04	106.47	105.52	105.55	106.61	105.46	104.02	106.94	107.17	104.46	103.39	105.64	106.58	104.93	102.74	105.69	105.09	106.63	106.02	105.4	106.08	104.22	104.81	104.39	104.95	108.11
102.42	107.58	105.64	107.2	106.25	105.59	105.08	105.58	107.48	106.65	105.24	106.13	104.85	104.51	106.91	104.64	105.21	104.65	105.73	105.62	104.68	107.68	106.59	104.72	106.86	106.52	105.28	103.98	103.73	107.21	103.11	107.07	107.42	107.05	106.49	102.96	106.09	105.88	105.59	103.93	106.1	105.97	107.07	106.87	105.52	105.23	103.99	104.97	106.43	106.03
99.323	100.78	101.45	100.13	99.31	100.51	99.898	102.79	100.89	101.51	101.06	102.34	99.405	100.64	98.787	103.44	99.275	98.125	99.526	101.33	100.79	100.19	99.266	99.075	102.48	102.06	99.975	100.96	100.46	103.91	99.149	102.79	99.859	99.861	99.644	100.28	104.61	101.05	99.244	100.74	99.316	101	101.07	101.51	100.8	101.79	98.486	99.947	102.92	101.02
105.17	104.2	104.82	108.83	107.75	105.26	104.79	106.11	104.86	105.88	105.48	103.45	106.09	102.47	105.88	106.25	104.3	107.45	105.95	105.39	105.04	107.1	106.73	105.37	106.1	104.55	105.45	105	104.65	104.24	107.09	105.09	107.52	107.56	104.83	104.9	106.24	104.38	104.2	102.38	106.77	106.44	104.61	105.72	105.19	105.19	106.98	107.58	103.43	103.72
106.19	106.87	107.63	104.52	106.03	105.27	108.26	104.14	106.79	106.31	107.9	107.25	104.45	107.7	107.78	106.59	108.06	107.14	104.19	107.49	104.45	108.54	105.75	106.7	107.51	104.8	108.2	106.36	104.26	105.48	106.96	106.82	106.37	106.13	104.99	104.82	106.45	106.68	107.26	104.3	106.46	107.05	107.71	105.65	107.02	104.7	105.01	106.86	106.64	106.15
106.49	105.55	105.45	109.93	109.17	107.43	104.97	109.91	110.17	108.67	107.44	108.69	110.12	107.83	106.64	107.78	104.8	107.38	109.13	108.94	105.25	104.53	107.48	107.33	106.65	108.8	107.2	109.35	109.25	109.78	106.23	106.71	109.44	109.17	106.16	110.02	108.89	107.26	106.32	106.83	107.38	108.91	106.81	106.18	107.83	107.79	108.13	108.32	110.61	106.36
107.23	106.49	107.32	104.32	106.71	105.48	106.58	105.65	106.91	107.01	107.53	106.1	107.82	106.33	105.45	107.05	106.61	104.63	105.68	104.97	106.8	107.2	106.76	107.5	104.97	106.63	108.67	106.35	106.67	107.33	106.87	107.21	108.83	105.67	106.75	106.74	107.58	107.04	104.29	106.44	107.42	105.71	106.84	105.92	104.69	103.26	105.2	107.97	104.38	108.23
106.55	108.81	107.43	107.92	104.22	107.27	106.03	105.72	106.75	107.47	106.38	107.83	105.88	107.36	107.18	106.27	108.86	106.62	106.37	104.14	108.02	104.6	106.37	106.29	106.96	108.86	107.62	107.41	107.93	107.57	108.23	107.42	106.05	107.28	103.89	106.25	108.73	106.08	106.61	106.97	106.24	106.8	105.54	105.7	106.13	106.05	106	106.05	106.7	104.67
105.3	105.67	104.2	107.85	104.11	105.6	104.53	106.49	106.57	105.33	102.72	105.72	103.75	108.21	103.99	107.41	104.49	106.57	104.81	105.27	102	104.64	106.92	106.92	105.85	106.1	105.26	103.87	104.3	104.4	105.7	104.54	104.97	106.37	104.48	105.22	105.79	105.06	105.79	106.45	103.06	105	106.19	103.19	104.38	107.37	106.14	105.92	106.02	106.25
105.73	107.3	106.98	107.96	106.23	106.15	107.49	105.32	106.79	106.13	107.08	105.92	108.33	108.57	107.28	106.75	105.04	106.32	109.05	105.67	107.54	105.34	105.74	104.15	105.32	108.68	104.84	105.58	105.43	105.98	106.07	107.4	106.12	105.81	105.57	106.57	104.97	106	104.91	105.96	106.85	104.78	107.5	109.19	103.73	109.52	104.86	109.61	104.33	106.56
109.53	111.27	111.62	108.93	110.52	111.48	109.02	113.66	111.15	111.56	111.07	113.1	109.91	109.31	109.55	110.86	111.64	108.4	110.83	111.51	109.44	109.65	109.43	112.07	110.97	109.77	111.6	110.44	110.91	109.76	109.71	109.71	110.84	112.06	111.34	112.51	110.41	110.38	110.19	112.71	112.35	111.77	109.45	112.35	110.93	110.38	110.87	110.15	109.49	108.51
107.61	108.92	107.08	108.23	106.78	108.34	107.98	109.54	108.45	108.97	107.49	108.05	108.02	107.88	108.38	106.01	105.4	108.08	108.24	106.81	109.16	107.23	107.67	106.95	107.2	107.82	108.19	107.49	108.79	108.87	109.06	108.12	110.26	110.6	105.79	108.81	107.89	109.9	107.12	108.2	106.85	106.4	106.44	107.07	111.86	109.11	108.46	108.77	108.74	108.73
106	105.69	105.7	106.32	105.47	106.07	105.02	105.72	105.98	103.09	106.9	105.63	104.74	104.94	106.13	106.99	106.13	105.78	106.33	107.04	105.61	105.58	106.08	107.23	103.97	104.96	106.26	106.7	105.35	107.1	106.01	105.47	106.33	103.53	105.42	105.46	107.8	104.66	104.39	104.7	104.72	106.29	103.48	105.33	105.89	104.39	105.71	104.49	105.19	104.52
108.06	109.07	107.31	107.69	107.45	106.46	107.65	108.18	108.44	108.11	107.62	109.42	106.87	108.75	108.88	109.26	108.04	106.35	105.44	107.24	111	106.7	111.1	108.19	108.95	107.22	107.73	107.83	108.16	106.32	107.51	106.43	109.17	106.08	106.75	108.41	108.68	109.55	108.14	105.08	110.2	107.69	107.43	106.35	108.78	108.58	108.65	107.66	107.78	108.87
100.53	101.28	101.51	102.22	101.74	99.425	100.93	99.372	100.61	100.78	99.595	101.04	101.76	99.611	101.49	102.09	102.71	100.57	102.39	100.79	101.82	102.15	103.11	99.722	102.85	100.63	98.718	100.69	99.899	102.72	100.57	101.41	103.16	101.85	102.27	103.01	101.46	99.529	103.25	98.463	99.916	101.41	101.05	101.23	102.16	100.33	101.71	101.56	101.28	101.06
111.07	107.52	108.66	108.85	109.43	108.46	109.68	109.83	108.11	110.6	108.15	107.8	109.36	109.16	109.66	109.2	108.58	107.56	107.76	109.73	110.66	106.59	111.12	107.37	109.82	107.82	109.67	108.27	109.17	109.05	108.91	108.9	108.39	108.95	108.76	110.26	109.6	109.74	109.17	109.89	108.07	109.15	107.79	108.23	107.18	110.57	107.62	109.53	109.04	110.24
107.57	108.44	108.2	106.58	106.88	108.2	107.72	109.58	107.85	105.24	107.6	110.23	108.06	104.9	107.18	107.96	107.39	108.57	107.84	108.04	108.54	107.54	108.04	109.06	106.62	108.57	107.38	109.97	108.76	109.12	106.75	108.32	106.48	108.97	108.13	105.96	108.67	106.39	110.66	108.03	107.05	107.73	107.55	107.55	107.24	106.56	107.89	107.71	106.1	109.2
107.58	106.9	110.2	109.69	108.93	107.74	107.77	108.75	107.43	108.56	110.18	111.6	107.85	109.86	109	108.32	111.05	109.89	109.96	108.68	108.05	107.15	109.28	107.75	106.5	108.72	106.54	108.13	108.13	109.56	109.88	109.92	108.4	106.85	108.26	108.22	109.81	108.22	108.54	108.16	109.29	106.87	110.24	109.49	107.4	109.22	107.81	109.84	108.29	108.06
107.72	110.9	106.92	107.63	107.15	107.93	109.16	108.83	108.07	107.61	109.17	107.33	108.61	108.24	107.49	107.83	107.99	108.98	109.47	106.68	107.8	109.63	110.01	107.16	109.98	108.24	109.43	108.57	107.22	107.81	106.46	108.59	107.61	106.79	107.07	108.02	107.92	110.25	107.68	109.4	107.95	109.09	105.81	108.33	109.13	106.2	109.08	107.9	110.45	107.98
106.2	108.74	109.56	107.48	108.72	108.06	107.83	108.57	109.92	108.05	108.06	110.01	109.09	107.08	109.51	109.49	109.65	108.48	107.68	109.02	107.64	107.06	108.03	109.71	106.76	109.35	107.76	109.37	107.95	105.55	108.48	108.05	106.17	109.62	106.25	106.99	107.7	107	109.4	110.24	107.75	107.1	108.56	107.91	108.58	108.1	109.52	106.3	107.56	108.58
106.04	105.55	104.94	107.69	106.75	103.08	107.61	105.03	105.94	106.03	105.22	106.75	105.03	104.85	104.65	104.08	106.1	104.66	105.21	105.43	104.4	105.13	107.4	106.27	105.46	103.6	106.65	107.19	106.53	106.06	107.82	105.93	105.08	108.94	105.77	106.18	106.5	105.87	105.34	105.76	107.66	106.14	105.7	104.85	104.33	102.31	106.17	103.52	105.7	107.45
106.66	106.51	106.14	105.25	105.95	105.03	104.28	105.93	106.83	107.99	105.15	104.76	106.34	108.26	105.45	106.22	104.34	105.66	103.27	105	105.69	104.7	107.41	103.02	104.51	104.52	104.7	105.85	106.69	105.91	105.58	106.23	104.92	107.27	107.29	104.74	106.08	106.18	104.81	105	106.66	105.39	106.4	105.91	105.08	105.2	103.17	105.64	105.1	106.09
95.977	97.657	98.687	96.818	99.41	96.392	100.66	97.126	99.531	101.06	98.355	97.852	97.992	97.532	99.316	98.288	95.406	97.618	98.357	100.47	99.45	96.887	96.714	97.571	98.931	97.499	99.723	99.374	97.562	96.76	100.46	99.933	99.533	98.783	97.927	97.813	98.437	97.779	100.39	98.8	96.151	98.243	98.012	98.538	98.243	96.166	95.921	97.806	97.186	98.113
105.83	105.24	106.21	105.75	106.58	106.41	108.63	106.96	106.34	106.44	105.59	107.03	106.75	107.05	109.43	106.52	107.47	106.36	107.06	106.53	107.68	106.74	106.04	106.92	106.51	107.39	107.71	105.87	106.92	105.91	107.13	108.45	106.49	109.49	105.54	105.39	104.79	106.34	105.02	105.43	105.97	107.1	105.89	107.59	107.22	106.58	106.4	104.75	105.01	108.27
106.1	103.32	107.77	105.74	106.31	107.17	105.11	107.64	105.33	105.38	106.76	106.09	107.19	101.74	104.6	106.74	104.68	106.47	104.83	107.14	105.06	104.48	106.88	107.53	104.21	106.46	105.76	105.25	105.27	106.35	105.2	107.94	105.73	107.66	104.69	105.71	106.49	106.86	107.11	105.99	104.47	106.37	104.27	106.67	106.8	104.23	105.86	106.61	106.9	105.33
97.988	97.629	96.733	96.797	98.775	99.418	98.774	98.784	98.518	97.801	98.082	97.221	97.632	97.816	99.974	99.506	98.734	97.814	96.895	96.057	98.122	100.8	99.776	96.336	98.641	100.3	98.572	96.631	97.338	96.221	98.459	99.526	97.667	98.657	97.213	97.742	97.121	98.854	98.28	96.216	97.313	98.097	97.674	96.938	98.98	99.999	99.089	97.431	94.911	99.04
108.01	108.65	109.67	108.6	110.23	108.98	108.21	109.76	110.71	107.22	108.39	106.96	109.53	107.3	106.92	107.21	107.07	108.67	107.54	107.86	108.09	108.37	105.96	106.81	108.14	107.33	108.89	109.33	106.23	108.83	105.23	108.61	105.27	107.59	105.6	109.11	108.78	107.99	108	110.41	108.67	109.01	108.54	107.74	106.12	109.28	107.37	108.45	108.17	107.64
108.18	108.43	108.89	109.29	109.95	108.38	109.14	110.77	109.48	108.63	108.64	108.36	106.94	108.79	106.65	109.9	107.6	108.61	108.12	107.9	108.59	107.68	108.24	109.66	108.59	108.19	106.58	106.65	109.71	109.02	110.57	107.2	107.43	108.62	108.47	110.14	108.57	107.9	109.77	108.87	109.62	108.3	109.88	107.22	109.21	109.17	110.03	106.41	108.1	109.62
110.1	106.83	106.67	106.84	109.18	108.97	107.84	109.01	107.7	109.55	107.74	107.82	107.05	107.19	108.07	105.59	109.26	109.51	107.17	110.27	105.7	106.12	107.75	108.58	106.55	107.2	109.43	106.24	108.47	109.42	108.84	106.8	106.97	108.69	107.95	108.31	106.86	105.68	107.93	105.24	106.37	108.71	105.5	109.03	107.42	108.14	109.22	110.17	107.74	108.1
107.76	107.59	106.59	107.62	107.72	107.71	108.1	107.64	107.44	107.68	107.34	106.96	107.41	107.93	108.8	107.46	107.2	108.68	107.26	108.18	108.91	107.72	105.22	107.76	106.94	108.5	108.12	106.69	108.03	107.35	107.52	111.71	107.59	108.49	109.48	106.26	107.18	107.4	107.49	105.99	107.63	109.2	108.9	109.52	105.79	108.07	106.42	108.3	108.29	110.24
107.38	102.97	106.31	105.57	103.32	105.64	105.06	105.34	106.95	103.84	102.82	104.59	105.62	105.47	104.79	107.33	104.61	103.64	106.57	106.85	104.8	106.4	107.96	105.13	108.19	105.32	105.12	105.78	105.49	104.99	106.56	103.43	106.23	105.63	105.43	106.01	105.69	104.21	104.8	105.67	105.9	106.18	104.21	105.97	105.69	106.3	106.13	107.58	106.19	105.56
107.32	103.86	105.99	104.44	106.21	101.58	105.74	106.94	108.17	106.05	106.82	105.1	106.31	104.57	105.63	102.09	108.4	106.07	105.88	104.42	104.97	105.12	104.75	107.49	104.56	105.42	104.8	105.13	106.15	104.23	105.41	106.35	107.16	107.76	105.39	104.4	104.09	104.23	107.1	104.52	103.9	106.17	103.42	104.97	105.45	106.43	106.02	105.13	107.52	106.95
105.39	104.06	109.04	106.73	104.88	102.57	104.5	106.69	104.63	106.49	104.35	105.85	104.72	105.73	105.17	107.35	106.08	104.9	104.83	104.76	108.15	105.09	106.15	106.68	105.59	106.71	105.91	105.39	107.72	108.3	106.08	105.76	104.31	106.05	106.43	105.74	105.68	105.36	106.75	106.55	104.89	105.44	105.9	106.39	108.1	104.23	108.24	106.67	103.96	105.22
106.09	106.3	105.84	103.53	106.22	107.55	104.38	105.27	105.04	104.83	106.15	102.63	104.85	104.74	107.88	106.56	106.45	105.27	105.76	104.64	106.26	106.32	109.43	104.4	103.27	108.08	104.12	106.71	104.79	104.71	105.34	105.8	106.35	107.51	104.81	105	103.67	108.15	105.82	105.49	103.56	105.82	105.9	105.35	106.46	105.62	106.81	103.87	106.67	106.84
108.42	110.08	107.4	105.78	107.1	107.33	108.79	109.02	108.84	106.98	106.54	107.74	108.84	108.73	106.12	109.19	108.12	106.76	107.84	110.85	107.12	107.24	108.65	107.72	107.6	108.63	108.32	107.75	109.48	105.81	109.72	107.41	106.55	107.14	108.62	106.16	108.2	108.71	107.55	107.28	107.53	108.39	105.39	106.95	108.15	104.82	109.99	107.92	106.91	107.25
106.53	103.55	104.79	105.74	106.17	107.06	106.12	105.23	105.23	106.43	105.19	105	106.1	106.43	104.65	104.47	107.23	107.09	106.99	106.99	104.97	106.12	106.51	105.98	106.08	106.15	106.94	105.23	106.21	106.39	105.85	105.1	104.26	104.75	106.14	104.54	106.45	104.16	104.61	102.12	106.71	104.61	104.07	105.14	105.96	106.04	108.11	106.28	105.01	106.75
97.365	98.481	97.323	99.269	98.857	99.019	99.441	99.762	95.723	96.386	97.406	100.47	99.075	97.16	97.492	95.935	96.043	98.217	97.096	98.618	99.434	96.966	97.132	95.959	98.425	100.51	99.236	98.572	99.35	96.824	99.725	97.657	99.511	97.633	96.681	100.42	98.543	96.111	98.041	98.472	97.688	98.431	98.037	96.63	98.351	96.869	98.106	99.639	96.847	98.5
106.96	105.1	107.52	104.14	106	106.69	103.37	107.49	106.79	104.65	104.18	107.27	105.58	105.92	104.3	105.51	106.27	104.42	105.31	104.61	104.4	105	107.28	106.33	102.95	106.53	106.12	106.03	103.79	105.34	104.17	104.08	103.38	105.3	105.27	102.63	105.58	105.21	107.14	103.6	104.23	104.71	104.97	103.67	106.39	104.04	107.21	105.73	104.53	106.6
104.71	105.16	107.1	106.2	107.36	104.04	106.23	105.64	105.24	104.81	105.87	106.32	104.8	106.07	103.74	106.34	106.1	108.57	103.89	104.23	108.23	108.4	105.36	103.24	108.58	104.77	107.51	106.02	104.04	105.62	104.14	105.63	105.78	105.6	105.09	107.89	105.89	106.8	107.03	105.42	107.38	105.92	105.26	104.44	104.08	104.16	106.18	106.1	107.35	104.8
109.45	109.74	109.64	110.35	110.65	109.55	110.89	110.86	108.79	107.72	111.38	110.88	111.23	107.25	109.27	111.58	110.61	108.65	111.29	110.64	111.87	110.07	108.31	110.63	111.94	111.14	109.8	109.52	111.83	110.19	109.59	111.39	110.49	109.71	110.37	109.31	110.98	110.77	111.74	110.02	111.68	110.19	112.37	110.63	110.93	112.72	111.13	111.54	110.21	110.86
97.899	98.716	94.23	97.818	97.199	98.396	100.42	97.799	96.554	98.356	97.295	98.598	100.87	98.381	97.235	98.191	97.79	98.214	96.539	100.24	98.716	97.423	98.809	98.357	96.815	99.638	98.524	97.076	99.254	96.861	97.339	97.144	95.465	98.798	95.326	97.462	99.719	98.205	98.068	97.284	96.172	98.709	99.495	97.701	100.52	98.066	97.233	97.585	95.373	96.836
106.45	105.8	108.19	105.7	106.52	106.16	106.16	106.36	106.62	106.47	104.93	104.47	104.16	104.88	106.28	106.39	107	103.97	105.45	106.56	107.58	106.39	105.43	105.55	105.26	106.79	105.16	106.46	106.2	106.35	108.3	104.06	106.25	107.68	105.43	104.38	104.5	105.44	107.5	103.58	104.76	104.72	107.89	107.26	105.39	105.8	103.41	105.93	105.2	107.04
110.16	111.07	108.25	106.51	106.52	108.77	108.86	107.27	109.73	108.67	109.1	107.65	108.9	109.6	110.39	107.39	110.17	109.62	109.81	109.07	108.6	108.68	107.89	109.35	108.65	109.1	106.11	109.72	110.84	108.27	108.51	108.02	108.43	108.6	108.12	107.82	108.95	108.52	108.47	108.47	110.54	105.76	108.75	106.14	108.3	108.71	105.94	109.83	108.46	108.9
106.34	108.12	108.91	107.38	105.99	109.17	110.27	109.56	110.88	107.16	109.16	109.71	109.34	108.33	109.05	109.53	108.9	109.03	104.7	107.02	106.39	107.48	108.05	106.16	108.86	107.94	108.77	109.77	108.9	107.02	107.78	109.08	110.57	111.81	105.97	106.46	108.92	108.08	105.5	108.63	109.47	107.06	109.5	109.57	110.14	109.73	108.24	107.75	105.89	106.87
109.73	111.64	112.07	109.07	108.17	110.13	111.91	110.9	107.14	110.15	109.62	110.29	109.56	110.02	112.53	110.55	110.81	109.64	109.89	109.52	109.9	109.76	109.06	110.32	111.5	111	110.4	112.3	110.74	108.5	110.72	110.49	109.68	109.29	111.09	111.68	112.35	109.49	109.01	109.82	110.15	108.41	111.87	110.6	107.73	111.3	111.49	108.76	107.81	109.99
105.93	106.2	106.97	105.55	107.44	105.91	107	105.61	107.13	107.52	108.12	106.54	104.14	107.11	105.64	109.06	106.67	105.43	104.69	106.05	106.68	105.4	106.48	105.1	106.37	105.36	107.62	106.95	108.22	107.19	106.41	105.76	105.09	107.51	105.09	108.61	107.46	108.97	106.34	102.97	107.39	107.44	107.39	105.27	106.04	104.74	103.94	107.18	107.71	106.93
105.92	103.62	104.07	102.27	106.12	106.19	105.79	106.69	105.69	105.98	107.37	105.17	107.22	105.9	102.58	107.47	105.75	106.17	105.09	105.78	103.86	105.61	104.4	107.14	104.73	104.73	106.45	106.52	105.47	105.2	105.7	105.18	105.22	105.95	105.94	104.24	105.34	106.55	106.29	104.18	106.62	107.99	105.36	107.59	105.29	105.98	106.44	104.6	107.41	106.21
104.91	110.04	108.57	107.33	107.82	109.14	107.09	107.55	108.98	106.15	109.57	108.89	106.22	108.39	110.31	108.37	107.73	109.73	107.52	107.16	107.31	107.47	107.8	106.99	106.83	108.27	108.35	107.24	107.26	109.18	108.17	107.41	107.4	105.98	107.61	107.97	107.29	107.98	109.6	106.82	105.72	109.24	108.16	107.31	108.29	108.86	110.81	108.13	108.32	106.71
105.59	104.22	104.43	106.63	105.78	105.53	105.06	106.09	104.66	108.49	104.97	106.84	104.56	105.85	106.05	105.97	106.02	106.74	105.67	107.65	107.25	105.27	105.45	109.44	104.31	105.7	103.34	103.64	103.44	106.05	105.6	104.55	105.34	104.03	106.91	105.4	104.18	102.92	107.57	105.47	105.75	106.4	106.21	103.61	104.27	106.86	106.33	104.58	105.75	106.58
112.21	111.52	109.33	111.01	111.62	109.79	111.72	108.73	111.18	111.87	110.22	111.66	109.37	110.21	110.45	110.33	111.13	112.39	110.7	110.05	110.6	110.46	109.6	110.57	112.71	108.43	112.3	111.34	109.69	111.32	110.37	110.07	111.26	109.14	108.9	111.99	110.03	109.48	109.34	108.38	111.42	109.94	109.29	110.97	111.61	110.36	109.81	110.57	111.55	109.41
101.74	101.98	102.14	101.84	102.64	103.81	104.29	102.96	103.58	103.21	102.72	103.04	105.2	102.58	104.12	102.81	102.91	102.29	100.96	104.03	102.27	100.89	105.24	104.15	104.75	102.15	103.29	103.03	101.39	103.38	101.13	104.97	103.49	101.43	103.97	104.42	104.19	101.91	104.72	103.43	102.49	104.67	103.48	100.59	103.03	101.95	101.61	102.68	101.97	102.53
107.81	107.84	107.48	110.06	106.67	107.77	109.25	105.7	111.26	106.43	107.37	107.49	108.88	108.38	107.09	108.07	108.74	107.29	107.55	106.8	107.8	109.3	105.83	107.79	108.12	106.35	105.2	107.69	108.34	107.61	106.37	106.36	108.02	106.48	106.98	108.81	108.87	106.48	105.47	105.43	106.88	108.71	106.76	107.17	107.3	107.1	110.91	106.08	107.84	108.73
106.76	105.34	105.3	104.3	106.45	103.74	104.83	103.55	107.45	105.04	105.64	106.23	106.89	107.25	106.52	108.11	107.85	104.39	107.46	107.29	105.48	104.99	106.2	107.12	105.04	106.83	104.41	104.83	106.24	106.43	105.83	106.25	106.36	105.01	107.62	106.2	107.33	106.78	105.55	104	106.13	106	104.04	105.77	106.38	106.04	105.81	105.83	108.29	105.55
106.16	103.28	104.75	106.26	104.31	104.87	106.24	104.88	105.18	104.23	106.02	104.61	105.22	106.26	107.55	105.53	105	105.13	108.23	104.99	107.79	104.01	103.93	105.15	104.78	103.83	105.77	106.62	103.05	105.31	106.02	106.75	106.57	105.19	108.06	105.69	106.54	106.16	105.66	105.7	106.06	105.65	105.3	105.41	106.3	107.35	106.26	104.49	106.38	104.46
107.43	109.91	110.7	108.07	106.73	106.6	107.11	107.57	107.2	107.88	108.59	107.72	107.5	107.22	107.36	106.16	109.9	107.98	108.55	107.19	107.11	109.9	107.58	107.13	108.07	106.49	108.66	105.32	106.5	108.54	108.03	106.93	108.74	109.79	105.54	106.19	106.08	108.45	107.73	108.83	107.7	106.61	107.19	107.97	107.92	106.36	107.08	107.6	106.75	108.87
106.04	106.51	105.23	109.14	106.1	107.21	107.78	106.35	104.4	105.69	108.36	105.7	107.66	106.25	107.28	105.67	105.98	105.7	107.76	107.01	105.9	106.79	107.04	106.36	105.84	107.31	104.36	107.45	105.39	103.99	105.19	105.58	106.04	106.65	108.81	108.49	107.49	104.46	107.89	103.88	105.51	105.64	106.05	105.57	106.7	109.14	104.26	103.6	105.44	105.37
107.91	110.03	109.94	107.52	109.55	108.69	108.1	109.32	108.54	107.7	107.88	106.86	110.18	109.38	110.35	108.23	108	108.57	108.85	108.73	109.89	108.49	108.09	107.62	109.15	107.43	107.76	108.43	105.5	107.13	107.99	110.3	108.74	109.02	108.11	108.09	108.53	109.75	108.92	109.69	111.17	107.26	108.16	106.82	111.16	107.62	107.16	109.76	108.29	109.14
107.67	107.87	109.75	108.31	108.36	109.36	106.5	108.35	108.58	109.09	110.15	109.77	107.96	108.87	107.1	106.79	109.19	110.91	109.89	104.84	108.36	110.6	110.33	107.8	108.51	107.34	106.59	107.32	109.07	105.61	108.02	108.9	108.16	106.86	108.68	107.03	108.09	109.52	108.02	109.76	108.66	106.87	108.18	108.97	107.31	106.04	106.32	108.85	108.21	107.69
107.19	106.31	107.36	107.54	105.41	106.36	107.31	105.87	107.06	108.17	108.57	105.77	105.76	105.08	110.04	107.42	105.47	105.96	105.22	106.59	107.4	106.01	107.31	106.9	105.74	107.83	106.47	105.64	107.07	106.12	105.29	105.83	106.52	106.02	105.31	105.05	108.38	105.41	105.87	106.67	105.45	106.71	105.5	106.05	106.75	107.77	108.68	106.55	108.03	105.85
109.16	106.73	108.48	110.16	107.82	107.15	108.24	108.1	106.93	107.33	107.47	106.2	107.3	107.22	108.33	107.9	108.21	106.72	107.75	108.43	109.76	108.06	109.19	106.41	106.79	107.42	109.14	107.4	108.57	107.23	105.01	107.68	106.1	107.54	109.06	108.69	108.2	108.08	111.41	103.71	104.79	107.59	107.66	110.25	105.72	110.04	107.52	109.98	107.2	108.34
109.35	107.1	108.76	108.52	107.7	105.45	108.23	105.68	106.97	108.21	108.73	107.27	111.57	108.9	108.94	106.34	106.51	106.88	109.64	109.22	106.67	106.76	107.54	106.69	106.33	106.98	106.98	108.04	108.15	107.41	106.81	107.52	106.84	108.23	107.11	108.24	106.91	109.28	106.5	106.94	107.84	109.43	106.97	106.17	106.08	108.28	109.02	107.91	105.62	108.36
106.46	105.46	106.41	106.15	106.1	103.51	107.61	106.03	106.15	106.02	105.45	104.84	106.38	105.78	106.59	107.37	108.94	107.91	107.55	106	107.72	106.07	106.51	106.17	106.71	106.76	106.67	106.81	106.77	106.82	106.92	107.06	106.89	107.02	105.56	104.87	105.49	107.53	107.69	106.68	104.51	107.58	105.5	103.76	105.35	105.89	107.76	106.53	104.29	106.48
105.64	106.26	104.8	105.93	108.12	106.69	106.56	104.31	105.02	105.96	106.07	103.81	105.8	105.59	107.09	104.17	106.74	106.89	105.63	105.4	106.19	106.56	105.17	105.16	106.29	105.93	105.88	106.19	103.44	103.84	106.66	107.19	106.5	108.25	104.6	105.51	105.67	105.47	105.37	105.9	107	103.58	105.06	105.88	103.86	105.36	104.11	105.78	105.46	105.78
105.11	106.49	104.05	104.5	106.66	106.07	106.49	104.2	106.35	104.58	105.06	106.71	107.36	104.86	104.86	104.68	105.04	106.44	106.6	105.84	106.25	105.67	106.52	105.14	105.84	108.3	106.38	105.04	106.17	105.96	105.55	103.7	103.18	106.36	106.61	104.44	105.18	104.48	103.12	103.63	105.71	103.53	104.93	106.3	104.58	103.84	105.73	104.47	105.57	105.34
108.14	105.65	107.86	109.6	106.21	109.63	110.11	107.95	108.49	109.06	109.47	109.02	106.76	107.88	108.71	107.23	106.67	107.83	108.65	109.13	107.73	109.78	109.32	108.18	108.8	107.41	109.18	109.82	108.95	106.01	110.87	108.3	109.58	109.88	109.19	109.67	108.54	108.17	110.13	108.78	109.49	107.83	110.23	110.03	109.92	106.8	106.25	110.49	108.02	105.18
104.78	105.26	105.14	106.33	104.72	106.54	103.53	105.49	107.66	106.38	104.3	107.45	106.56	103.97	105.92	105.45	105.29	105.43	105.88	105.53	106.73	104.74	105.61	107.52	107.06	105.9	101.89	104.64	104.08	104.02	107.88	107.23	104.8	107.34	105.66	107.71	105.07	105.25	102.96	105.61	103.99	106.83	104.57	105.3	105.52	106.44	107.6	105.86	106	105.63
110.17	110.27	110.83	110.08	109.92	110.02	110.8	110.6	109.97	110.37	109.59	109.95	110.55	109.42	108.58	109.34	108.59	110.3	111.48	108.52	111.16	114.48	110.34	109.35	109.52	109.81	110.34	110.7	109.84	109.48	111.1	111.34	108.79	109.59	111.4	108.99	112.09	110.23	111.08	111.01	109.05	108.84	109.8	108.94	110.78	112.54	110.67	112.31	107.95	111.42
105.01	105.8	105.59	103.9	105.94	107.21	105.74	107.35	107.09	106.79	105.58	104.3	107.83	106.43	104.52	104.58	106.28	106.28	103.39	104.38	107.04	106.7	107.84	106.18	106.02	105.34	106.57	105.55	107.82	106.37	108.73	103.46	106.22	106.87	107.2	106.77	104.38	107.56	105.08	106.88	105.44	107.09	104.89	106.34	106.14	106.71	104.86	105.23	105.65	107.25
105.07	108.21	110.69	106.22	105.92	108.15	106.32	106.07	107.63	108.63	109.14	110.29	105.78	108.1	110.55	107.3	107.84	107.37	105.22	109.12	105.52	109.25	108.19	105.47	111.35	107.36	107.52	106.53	108.29	108.08	108.74	106.47	105.3	107.1	109.86	108.96	108.83	107.33	109.12	106.59	107.3	106.81	106.06	104.33	106.41	110.5	108.09	108.92	106.02	109.23
107.99	107.62	107.71	106.37	106.61	104.93	105.29	105.47	106.44	107.28	104.46	104.17	105.69	104.09	105.07	106.04	106.36	106.69	106.01	105.38	104.35	105.95	103.62	107	105.25	104.98	105.11	104.85	105.39	105.68	107.41	105.88	104.03	106.95	105.94	106	104.94	104.87	106.14	106.99	105.58	106.4	106.99	105.71	104.57	105.91	105.52	105.51	106.47	105.23
107.42	107.47	107.52	107.41	104.9	106.53	105.95	108.06	106	106.73	108.25	105.51	108.06	104.54	105.99	106.73	106.77	106.53	107.13	108.89	107.46	106.54	105.63	105.07	105.92	106.59	106.05	106.39	107.72	108.11	107.77	106.64	105.74	105.08	107.11	107.27	107.56	106.11	106.27	106.39	108.73	107.78	106.73	106.69	106.51	106.17	107.31	105.88	108.06	108.07
110.71	105.78	109.55	109.06	108.13	107.42	107.95	106.59	106.51	107.67	104.12	108.76	109.06	107.83	107.44	107.22	107.45	108.49	107.67	108.05	108.46	108.09	107.48	108.98	110.14	107.59	108.61	109.28	107.62	109.01	107.56	108.82	106.42	106.76	108.04	110.22	106.9	107.97	109.24	107.03	108.47	109.19	104.96	108.45	106.79	107.12	106.83	107.26	108.55	105.29
98.024	97.863	97.086	98.572	95.543	99.602	98.231	96.992	97.581	98.926	98.298	96.607	98.973	95.061	99.267	96.606	97.507	99.65	96.664	97.77	97.576	96.714	100.61	98.542	100.36	97.642	97.046	98.271	98.062	95.573	98.931	96.813	97.791	98.543	98.06	97.796	96.88	98.439	96.915	97.824	97.948	100.2	97.794	97.553	99.717	97.236	100.2	99.634	99.703	99.283
106.35	103.54	105.3	108.13	106.91	105.49	106.42	105.71	105.43	106.95	104.32	106.86	104.63	105.21	107.31	104.56	104.74	106.81	105.87	105.71	105.85	108.12	106.35	106.9	105.38	106.1	105.02	104.85	106.08	104.79	104	106.96	106.02	106.09	108.41	105.28	106.42	104.89	106.09	107.59	103.67	106.44	105.34	104.82	107.75	104.54	106.13	103.96	107.43	106.15
100.86	97.872	99.008	99.195	100.95	98.682	98.838	100.12	100.29	99.602	101.53	99.486	98.831	101.97	99.009	102.37	100.46	101.09	99.979	100.53	100.29	99.921	100.05	101.6	101.52	100.57	100.67	99.421	100.22	100.98	97.349	101.48	100.58	100.46	100.25	101.85	99.794	99.692	101.79	97.936	99.567	101.8	98.871	101.09	100.89	99.647	100.42	99.587	98.41	98.876
100.52	101.35	100.48	101.51	100.49	102.25	99.51	100.8	101.23	101.16	100.65	101.52	99.824	100.61	101.45	100.84	99.378	98.983	102.4	101.44	102.3	101.82	100.87	102.92	98.62	100.14	98.778	101.65	101.19	101.22	100.82	99.955	101.48	101.26	101.71	101.34	99.515	100.12	100.72	100.49	100.9	99.376	99.956	99.091	99.591	100.16	102.47	102.3	102	99.095
97.717	98.846	98.714	101.31	100.19	97.611	98.95	98.95	96.817	100.07	98.843	98.875	98.644	100.6	98.469	96.995	97.406	96.969	98.811	98.894	99.582	99.433	99.613	99.462	100.38	99.629	99.078	98.254	100.12	98.075	99.126	98.675	97.882	98.472	101.18	99.243	96.591	98.149	99.267	98.935	98.7	98.571	99.345	99.152	98.94	98.25	99.424	98.677	97.84	98.232
101.45	101.79	101.68	101.68	100.35	98.631	101.92	97.655	101.12	103.68	101.74	104.16	101.34	98.884	100.73	100.32	102.41	100.59	100.24	98.628	99.78	100.73	101.91	102.53	100.37	98.594	99.163	101.84	102.2	101.57	100.54	99.876	102.22	100	101.32	97.691	99.966	98.776	99.699	100.15	100.14	101.4	103.22	102.32	102.55	100.94	102.24	102.44	103.5	100.58
99.205	98.134	100.02	100.44	97.375	99.16	100.16	99.156	97.26	96.601	99.294	97.732	99.115	100.08	101.24	98.106	100.56	99.412	98.663	98.756	98.817	98.251	98.616	97.766	97.969	99.501	99.478	99.604	96.448	98.977	96.889	98.382	96.953	99.469	99.793	98.519	97.597	99.568	100.76	100.58	96.666	98.667	99.126	99.856	97.671	100.04	98.822	101.29	97.25	98.123
107.89	105.7	106.33	103.5	103.43	103.52	106.06	106.25	103.53	104.6	105.02	105.52	106.74	106.23	104.29	106.66	105.54	104.08	106.37	104.22	106.61	105.95	105.43	105.26	106.39	103.56	105.02	105.01	105.82	104.53	105.81	104.87	102.48	104.11	105.35	105.1	104.56	106.12	104.34	105.29	105.75	103.85	106.06	107.23	104.26	107.11	104.72	105.88	107.29	107.85
99.345	100.68	98.896	97.524	98.625	99.098	99.55	97.708	98.833	98.606	100.81	98.837	98.315	100.1	99.325	98.597	99.152	99.514	97.15	101.54	100.86	99.671	98.656	98.567	100.49	99.155	99.464	98.034	101.47	100.23	98.416	101.79	97.916	97.447	98.094	100.99	99.258	99.112	97.138	98.853	98.237	95.811	99.288	100.39	100.14	97.749	96.29	101.98	97.74	99.65
108.65	108.58	108.67	108.09	107.9	108.64	108.65	109.09	110.53	108.53	111.42	108.07	107.99	108.04	109.29	108.45	109.3	107.5	108.95	106.67	106.8	108.9	108.12	106.36	105.89	108.55	109.85	109.48	108.79	109.23	107.12	106.91	109.38	107.66	108.43	109.69	108.1	108.45	109.47	110.37	108.08	108.49	107.24	109.14	110.54	109.24	109.59	109.23	109.36	109.14
99.011	100.99	100.16	99.184	99.181	98.776	97.368	100.08	101.56	99.341	99.267	99.123	99.759	98.367	99.13	97.148	98.567	100.11	98.595	99.989	99.148	98.646	98.198	98.066	98.115	98.158	99.952	99.614	99.144	97.717	100.53	97.598	97.306	101.76	98.409	101.77	98.5	102.29	97.968	96.916	98.333	98.978	99.98	97.168	98.981	98.177	99.767	98.605	102.24	100.92
98.565	100.45	100.2	97.753	98.666	97.996	101.06	99.783	98.155	99.626	100.06	98.575	96.448	98.871	98.817	96.044	99.161	97.286	99.215	98.387	97.351	97.568	98.059	97.938	98.533	98.564	98.809	97.476	96.348	95.98	97.75	96.468	97.776	97.548	96.894	97.326	99.804	97.745	97.152	98.07	96.702	98.755	98.885	96.959	99.032	97.338	98.598	96.908	99.157	98.807
106.09	104.9	104.37	104.91	106.56	106.48	104.64	106.28	105.56	105.8	105.66	107.03	106.25	104.79	103.96	106.77	105.21	105.82	105.42	105.2	105.23	106.01	105.43	106.81	105.19	105.12	105.14	107.35	104.93	106.64	106.08	107.32	105.05	104.87	107.94	107.91	106.2	104.02	107.05	106.14	103.64	105.12	105.91	104.85	107.37	105.27	106.4	104.75	104.5	105.5
98.864	100.48	101.71	100.16	101.93	101.44	98.346	101.42	101.08	103.47	101.11	97.378	100.73	100.24	100.72	102.22	99.396	102.81	100.18	100.67	100.54	102.2	99.638	101.48	101.98	100.29	102.19	101.25	100.44	99.667	100.17	99.825	100.51	102.3	101.6	100.83	99.685	98.645	98.897	100.37	100.72	99.764	98.84	100.01	100.08	99.477	102.16	99.159	102.01	98.898
98.886	97.004	99.87	99.247	99.15	97.681	97.233	98.208	99.089	99.555	98.971	98.24	98.537	98.037	96.166	97.551	98.217	98.611	97.217	99.072	97.633	97.722	99.559	97.773	97.787	98.399	98.665	98.133	97.014	98.21	100.6	98.443	98.581	96.464	99.288	98.249	97.007	98.086	95.569	98.604	98.836	98.584	98.664	100.34	95.968	98.63	97.889	100.79	99.913	96.865
110.08	109.41	108.78	107.06	107.48	108.93	106.27	107.01	105.44	105.8	106.51	108.05	107.53	106.53	108.7	107.23	107.47	109.86	105.62	106.79	107.52	109	108.93	107.68	106.13	108.29	108.74	105.52	106.95	106.64	105.74	109.1	106.84	108.96	109.02	110.02	107.13	108.39	108.56	108.24	105.8	108.85	108.57	108.16	107.52	107.15	107.15	108.45	108.57	106.28
107.65	107.04	107.02	107.01	107.43	107.5	109.16	107.04	107.88	106.96	108.12	106.83	106.55	108.88	110.44	108.3	106.14	107.72	108.78	108.42	107.03	107.34	106.9	106.67	106.28	105.68	109.01	107.13	108.79	109.16	107.62	109.06	106.16	108.33	108.24	109.69	106.69	107	104.39	107.4	109.3	106.99	109.34	106.8	105.05	107.86	107.72	110.15	107.34	109.14
106.27	105.51	104.16	105.47	105.17	104.88	104.07	107.26	106.51	107.42	105.08	108.22	104.79	106.23	106.14	105.79	106.3	109.69	104.91	104.87	105.01	104.92	105.5	105.31	106.02	106.47	107.2	106.61	106.2	105.46	106.12	104.52	106.87	105.52	105.9	104	105.31	105.05	106.94	102.97	106.13	106.01	105.53	106.42	106.74	104.32	105.41	107.61	105.48	106.69
106.78	104.6	109.73	105.86	107.01	108.04	107.08	109.57	106.97	108.77	107.74	106.5	107.46	107.74	108.59	106.46	107.64	109.39	109.07	107.5	107	108.25	106.19	109.77	106.92	108.09	105.9	107.23	107.04	107.76	107.53	106.49	106.55	107.65	107.83	104.31	108.73	106.87	106.63	107.27	108.1	108.85	109.15	106.63	108.15	107.43	106.96	108.09	109.29	106.31
105.32	107.15	105.13	106.58	106	109.34	106.22	106.8	107.43	105.55	106.37	107.83	107.96	106.64	106.75	106.54	104.86	105.16	107.01	108.13	108.03	106.69	106.88	106.69	107.84	107.8	105.72	106.51	106.23	105.72	106.21	108.5	106.39	106.26	106.29	105.03	110.06	105.92	108.91	106.77	106.56	107.72	108.57	105.47	106.62	107.27	106.66	105.15	105.94	106.52
97.638	96.758	99.165	98.022	98.654	95.116	98.408	98.987	99.045	99.057	100.01	98.834	101.53	98.657	98.764	99.566	99.281	99.861	99.466	99.683	98.004	97.32	96.611	98.418	100.42	98.055	98.186	101.85	100.23	101.45	96.681	97.539	100.2	100.77	98.345	98.065	101.24	97.971	99.77	97.498	99.859	100.01	99.042	97.66	99.799	99.87	97.892	98.6	97.762	98.244
106.98	108.01	110.18	106.6	105.25	108.15	108.63	111.92	111.46	107.36	107.64	108.98	109.9	110.33	109.56	109.74	108.3	107.2	109.19	108.39	110.75	108.04	109.28	108.83	109.27	106.25	110.57	108.86	108.95	108.79	109.31	106.86	109.64	109.14	105.96	110.2	108.62	106.68	111.27	105.57	108.72	109.97	109.19	110.64	106.83	106.32	110.19	107.41	107.72	107.71
100.67	101.2	100.52	100.43	101.17	99.407	97.309	100.85	99.808	100.66	100.64	101.2	99.846	100.58	99.678	101.11	99.609	99.834	98.115	100.48	100.8	100.62	100.22	99.863	98.526	100.22	100.61	100.81	98.964	100.05	100.87	98.357	101.64	102.16	101.32	101.9	101.57	101.1	99.079	98.529	99.16	101.18	101.07	99.836	101.21	100.51	101.54	98.807	98.447	97.655
105.48	106.08	107.41	106.45	107.94	105.4	104.33	106.72	104.69	105.28	106.9	104.41	104.79	106.94	104.98	106.05	106.02	105.47	105.15	106.08	107.37	105.01	106.41	104.81	105.96	104.97	104.47	107.24	105.84	106.41	105.89	106.98	105.21	103.88	107.38	106.19	105.43	105.4	106.64	105.3	105.18	104.95	104.55	107.1	105.89	106.54	104.91	104.44	106.26	105.5
107.13	106.19	106.19	104.09	107.13	104.55	106.12	105.02	104.92	105.64	106.42	104.37	105.65	105.56	105.89	106.11	103.83	106.53	105.71	106.73	106.81	105.55	104.19	105.13	105.82	110.72	104.82	107.2	106.87	104.53	104.85	105.75	105.2	106.87	105.7	104.99	104.45	106.33	104.68	107.53	107.84	106.07	107.41	106.2	104.76	106.56	109.43	104.55	109.12	106.43
102.94	101.18	98.446	103.46	102.43	101.59	101.9	102.25	101.16	99.521	99.489	100.8	101.89	101.08	101.22	100.51	101.28	99.238	102.05	100.85	101.67	100.05	101.3	98.741	99.874	100.77	101.3	100.89	100.04	99.078	101.21	100.41	101.81	100.05	100	100.72	99.823	98.829	101.01	99.576	102.94	100.2	100.61	102.51	101.79	103.08	100.38	103.18	100.74	103.07
105.35	107.5	106.37	107.73	108.09	107.73	110.28	109.6	106.79	106.64	108.39	107.24	107.24	106.37	107.26	108.07	109.26	106.75	106.28	108.22	109.34	109.09	110.25	109.8	106.29	106.06	107.44	107.97	107.59	106.88	107.74	108.65	108.68	108.13	108.71	107.97	108.03	108.07	108.06	109.88	109.96	109.52	107.08	107.91	106.47	107.43	107.16	109.01	109.59	107.91
109.18	109.52	112.03	112.04	110.56	110.44	111.7	108.51	109.22	106.56	109.88	110.05	111.11	108.62	108.72	109.09	110.26	106.8	109.41	111.12	109.99	111.2	108.78	112.02	109.46	111.21	111.42	110.77	107.69	109.63	113.31	111.17	111.97	111.49	109.43	109.51	110.44	111.41	107.8	111.27	111.43	111.85	111.96	110.83	110.1	110.18	108.25	110.02	109.61	109.94
105.38	108.86	106.22	106.05	107.15	104.93	107.7	106.09	107.74	105.1	106.58	108.75	107.93	105.92	106.18	106.89	106.28	105.91	106.03	107.18	105.69	106.35	106.54	106.06	107.74	107.24	105.7	107.23	107.65	107.34	105.84	109.38	107.34	106.46	106.09	105.54	106.54	105.27	105.43	106.89	107	104.06	105.64	107.08	106.75	105.92	108.39	107.05	106.64	105.87
106.95	104.58	105.23	106.48	106.78	107.69	106.8	104.65	105.39	107.73	105.07	104.16	107.49	106.43	107.21	106.95	105.63	105.38	105.17	104.39	104.73	106.69	105.08	104.29	106.32	105.02	106.23	103.87	104.91	104.49	106.35	105.19	105.43	106.13	106.66	107.61	106.07	107.65	104.46	105.48	105.21	105.82	105.05	104.79	105.74	105.85	106.47	105.36	107.18	104.86
107.65	108.82	109.64	110.49	109.6	108.18	107.28	110.17	108.16	108.42	108.86	109.95	107.59	108.77	108.36	107.41	106.89	104.82	109.1	108.29	107.2	109.69	110.81	107.45	108.19	108.23	108.08	106.31	107.36	110.34	109.53	109.46	107.76	108.11	108.69	109.11	112.57	106.26	109.47	107.05	106.6	106.8	106.92	106.62	108	109.45	107.54	112.17	107.2	110.79
105.31	105.96	106.37	105.48	105.46	105.31	106.43	105.27	106.96	106.01	106.66	107.15	105.96	104.93	106.62	103.99	106.41	105.27	105.67	105.78	105.73	104.33	104.17	104.22	106.86	106.62	106.09	105.4	104.04	105.63	105.26	107.18	104.7	104.64	104.11	105.64	106.78	106	105.9	105.56	104.36	109.41	106.1	105.93	104.98	104.11	107.39	104.13	105.02	106.22
98.329	97.143	96.629	96.355	98.006	99.298	99.779	98.322	98.456	96.799	101.45	98.131	96.635	98.354	97.548	99.842	97.593	97.739	96.835	96.132	98.707	97.426	97.936	98.309	98.817	98.792	97.353	99.702	96.32	100.09	97.16	95.704	99.525	99.571	98.046	97.69	99.104	98.796	97.59	97.412	98.854	96.732	95.753	97.714	97.894	97.923	99.043	99.823	96.424	96.719
108	105.37	107.39	109.67	104.77	106	107.6	106.08	105.14	107.58	107.13	103.3	108.03	105.55	106.42	107.66	105.65	109.6	107.72	107.24	104.38	105.44	106.25	107.98	105.28	107.24	107.92	106.6	108.76	106.4	105.72	106.44	104.22	105.69	107.58	107.07	105.7	104.97	108.34	108.06	104.65	106.33	105.46	106.56	107.96	107.67	108.54	106.99	104.53	105.94
105.14	105.63	105.27	106.13	107.58	106.89	106.33	103.46	106.42	104.95	104.16	105.79	104.13	105.5	107.39	105.43	105.04	104.93	104.39	104.9	105.91	105.31	105.37	105.84	107.23	105.22	106.59	105.49	106.41	106	106.13	106.15	106.71	107.17	104.39	103.64	103.37	104.29	106.38	104.34	104.98	106.1	102.86	106.73	107.39	104.2	106.4	106.82	104.04	104.44
109.2	106.65	108.22	108.85	107.7	108.46	107.25	109.33	108.22	110.19	107.7	107.47	108.02	109.3	108.06	106.78	108.41	108.48	108	108.53	110.02	108.65	106.96	106.05	108.14	111.46	107.33	109.1	108.38	108.54	107.61	110.36	109.86	107.25	106.99	108.3	109.57	109.87	108.48	110.08	107.02	108.04	108.95	109.68	109.59	108.38	107.92	106.1	107.01	108.35
110.5	110.24	107.33	111.02	108.59	110.39	108.9	105.44	108.93	108.51	109.88	107.69	108.37	107.68	111.71	105.84	108.74	108.85	108.65	106.7	106.27	108.19	107.81	105.87	106.98	108.13	106.94	109.18	108.3	110.5	109.09	106.94	110.83	107.55	107.81	108.28	105.57	107.66	109.27	111.27	108.19	109.52	108.56	106.59	109.62	106.02	108.12	107.72	108.27	108.42
105.9	104.91	105.31	104.87	105.35	105.59	106.15	105.86	107.13	105.78	103.86	103.89	105.57	106.44	105.61	105.36	107.35	104.68	104.25	107.39	105.68	103.89	106.04	106.53	103.98	104.32	106.33	107.11	105.91	105.11	105.66	104.99	104.55	104.65	106.39	104.85	106.8	104.53	106.32	106.74	106.87	106.91	104.82	105.92	107.46	106.2	106.91	103.97	107.29	105.61
108.2	108.14	108.14	108.46	107.94	106.46	106.75	105.95	107.6	108.18	106.72	106.03	106.62	108.3	107.25	110.13	107.96	106.36	108.41	107.75	110.8	110.75	108.49	107.93	107.28	108.07	108.65	109.29	107.24	106.48	108.7	107.83	108.63	107.21	107.94	107.02	108.27	108.79	105.97	109.28	109.1	110.24	108.28	107.82	106.09	111.43	107.36	107.74	105.99	108.55
99.952	100.99	102.13	100.22	99.498	101.01	99.944	99.961	101.62	100.33	99.645	99.287	102.16	99.457	99.983	100.92	99.333	99.421	99.106	100.49	101.45	102.95	100.34	98.988	100.23	99.243	99.461	102.39	100.99	100.59	99.566	99.499	102.98	101.9	99.898	100.19	97.604	98.882	100.89	99.795	99.475	99.822	100.11	99.616	98.91	98.802	100.12	100.57	100.67	100.94
107.57	107.77	108.93	108.53	110.39	109.03	109.65	108.01	109.47	106.87	110.41	110.61	109.04	108.05	108.21	107.62	109.59	106.67	109.83	109.27	107.39	110.47	110.55	108.46	107.21	110.95	110.26	109.83	109.34	109.09	107.59	111.33	109.82	108.48	108.66	108.87	107.64	106.61	108.35	107.75	108.54	107.77	108.79	107.88	110.05	110.4	109.13	110.88	108.46	109.83
111.65	111.56	108.46	108.58	107.78	106.02	108.7	108.31	108.06	106.99	107.01	106.15	107.86	106.93	107.92	109.26	109.24	110.01	108.45	108.96	110.49	106.79	105.21	109.2	107.34	106.11	106.3	108.37	107.36	107.87	106.99	109.69	108.3	109.42	109.03	106.88	108.88	109.1	109.22	110.87	107.8	109.54	106.35	109.31	109.9	107.51	108.56	107.18	105.75	108.1
104.04	106.72	105.11	104.88	103.99	105.27	103.66	104.02	104.65	103.7	104.81	104.81	105.66	105.37	106.18	105.91	107.36	106.57	105.71	106.97	104.1	106.2	106.47	104.62	105.34	106.49	104.54	105.68	105.77	105.58	106.08	105.02	106.57	104.96	104.97	105.3	107.33	105.26	104.85	105.92	103.74	107.97	107.18	103.48	107	104.61	105.88	106.29	105.05	104.38
105.83	104.9	105.75	107.94	104.6	104.27	107.06	105.29	107.72	101.91	105.53	104.4	105.11	106.25	105.51	106.67	105.6	106.68	104.74	105.91	107.02	106.85	106.54	103.64	103.96	105.13	106.95	104.99	107.58	104.64	105.71	106.41	105.28	106.94	104.48	105.6	107.38	104.24	106.27	105.49	105.44	103.92	104.74	107.33	106.21	105.64	107.3	106.25	104.28	107.18
108.94	108.57	107.94	111.59	110.12	108.94	107.82	109.73	110.62	107.77	108.63	107.77	109.72	110.85	107.41	108.01	108.58	110.23	109.99	108.16	107.87	108.1	109.18	107.24	110.38	109.94	106.71	108.39	109.25	108.57	108.96	109.45	106.74	109.51	110.03	109.52	105.59	109.35	108.6	109.16	107.6	108.97	109.94	109.53	107.94	107.46	107.9	108.74	110.9	108.09
104.12	104.75	105.71	106.25	106.29	107.76	103.87	106.94	105.33	105.85	104.61	105.42	105.08	105.22	106.92	106.01	107.09	106.32	106.83	105.91	107.05	103.74	104.61	107.01	105.75	106.98	104.1	103.98	106.07	104.71	106.73	105.69	105.16	104.22	104.89	106.82	105.41	105.36	106.32	106.18	106.05	105.24	106.65	104.61	104.74	105.41	105.16	106.65	106.14	105.88
105.32	105.07	105.89	107.63	104.32	105.92	106.71	105.39	105.18	106.07	106.12	106.22	106.65	106.29	107.89	105.09	106.1	106.13	105.8	106.19	105.59	106.37	104.46	104.23	104.48	106.76	104.4	103.84	107.65	103.04	106.46	105.83	104.96	103.71	105.41	103.39	104.14	107.27	106.52	104.91	104.05	105.15	104.76	104.9	102.38	106.22	105.31	105.19	106.31	105.46
106.12	105.11	106.92	105.59	105.2	107.71	104.6	104.85	107.33	106.29	106.08	107.07	105.26	106.54	104.79	106.87	106.53	105.24	106.16	105.25	104.56	106.42	107.15	106.17	106.72	107.59	104.6	106.09	106.84	105.41	106.64	106.83	105.85	107.81	104.92	106.11	105.68	105.91	106.01	105.35	106.98	105.2	108.22	107.14	105.79	104.83	105.51	106.4	104.68	106.73
105.42	105.37	105.33	105.08	106.23	107.21	104.46	104.86	105.68	108.1	105.84	105.39	106.96	107.18	105.82	103.83	105.51	106.73	105.38	108.18	104.08	107.17	104.19	105.79	105.05	105.27	107.04	103.08	107.38	106.16	104.95	105.33	107.5	105.65	105.82	103.42	107.04	104.89	106.98	105.78	107	105.37	105	107.57	106.93	104.82	106.21	103.26	107.66	105.36
107.33	109.96	106.72	109.89	106.39	106.69	107.73	108.48	106.89	107.69	109.68	108.76	109.22	109.3	109.94	109.81	106.95	108.23	108.52	107.44	109.19	109.7	106.89	107.29	108.47	106.13	110.46	111.01	107.04	109.63	108.42	107.86	107.05	106.58	109.67	108.09	107.08	109.26	108.12	105.76	108.26	108.2	108.53	106.65	109.9	107.03	107.04	108.07	107.89	108.22
109.06	109.83	107.46	108.95	107.67	106.92	107.28	108.75	108.25	112.04	109.25	108.33	109.84	109.34	106.8	108.25	106.94	108.75	108.74	105.93	108.89	108.78	108.64	110.04	110.08	108.87	107.34	107.5	108.33	107.82	109.36	107.79	107.18	110.93	109.07	105.4	110.98	108.48	108.48	107.54	106.62	108.38	109.9	109.22	108.05	108.95	107.51	107.71	109.55	106.87
108.88	107.24	107.84	107.78	107.42	109.6	105.84	109.02	108.37	107.49	107.99	109.58	104.63	111.19	107.04	109.59	107.48	108.52	108.4	106.69	108.93	108.01	107.64	108.65	107.4	109.38	110.28	110.12	110.24	109.93	110.27	107.05	108.7	110.68	107.96	107.03	111.15	108.09	107.27	107.68	107.03	108.76	108.56	108.26	110.13	109.16	107.56	109.09	108.04	108.75
97.499	97.29	99.556	96.426	98.11	96.766	98.4	99.665	98.731	99.229	96.256	96.525	99.26	97.638	98.42	96.905	97.746	99.817	96.468	99.632	98.051	96.135	98.369	95.587	97.165	98.195	96.117	98.685	100.47	97.088	97.83	97.924	99.833	99.273	98.187	97.64	95.94	97.147	97.394	97.014	96.617	96.888	98.569	94.711	97.099	96.93	97.321	96.915	99.735	101.87
106.57	108.34	103.66	104.79	107.01	104.64	104.82	108	107.13	105.18	105.76	108.8	107.43	107.39	107.92	105.86	109.11	108.58	106.08	106.98	106.76	107.61	106.76	105.04	105.91	106.73	107.35	105.1	107.49	109.25	104.52	108.53	108.46	109.6	106.44	105.27	106.97	105.7	105.94	104.98	106.97	104.47	107.85	106.06	105.45	106.11	103.38	108.7	105.57	106.37
104.03	107.55	104.35	106.39	105.02	105.69	107.76	108.24	104.67	104.54	106.26	105.56	106.89	104.5	105.27	106.62	105.66	106.05	103.99	107.27	104.09	106.94	105.01	104.76	107.78	106.38	108.32	104.73	105.19	104.13	105.62	104.99	106.58	104.84	106.99	105.68	104.83	107.66	105.19	106.28	107.03	106.22	107.34	104.77	105.4	103.26	107.8	107.76	105.35	105.68
94.544	98.491	95.389	98.339	99.557	95.596	97.546	98.435	95.302	97.517	96.159	96.846	97.243	97.262	96.598	94.629	97.142	99.263	98.354	98.343	98.517	97.02	96.752	98.047	99.302	98.978	96.324	96.708	99.125	97.422	99.54	96.639	96.382	97.646	97.083	99.992	97.541	97.593	99.799	98.584	98.86	97.361	96.523	98.771	98.821	96.883	95.964	97.568	98.041	97.896
108.99	108.6	107.69	108.41	107.92	107.24	108.21	106.88	108.03	108.62	108.7	109.45	107.79	109.53	107.64	108.85	107.82	107.9	108.52	108.12	108.9	107.77	107.82	110.53	107.54	108.66	108.01	106.78	108.61	107.53	109.45	111.03	110.05	107.16	107.99	110.64	108.3	106.79	107.55	108.13	108.04	109.16	108.43	108.34	110.09	109.02	109.45	108.48	107.96	108.1
97.341	99.127	100.17	99.489	97.477	99.86	101.49	98.516	98.24	99.578	96.192	97.634	96.435	97.236	96.878	98.197	98.275	97.763	97.246	98.483	99.283	98.186	98.577	96.58	100.18	97.853	98.026	96.967	100.2	97.645	100.26	97.401	98.491	98.763	99.323	97.364	97.742	97.544	99.967	96.87	98.548	98.005	96.742	95.807	98.362	98.114	97.587	96.705	96.487	99.194
106	105.49	104.9	109.26	105.84	106.35	107.28	104.4	104.45	105.26	106.17	105.29	107.29	104.73	106.63	106.41	106.95	105.99	105.33	106.66	107.31	106.69	105.86	106.78	107.25	106.11	106.63	106.5	106.69	104.62	108.2	106.7	102.99	107.87	106.14	106.84	105.06	106.37	107.75	107.3	108.78	106.16	104.87	105.8	105.81	104.38	107.26	108.88	104.84	106.58
105.38	109.05	109.28	106.27	108.17	107.48	109.08	107.11	106.17	109.26	106.57	105.85	106.3	108.21	108.24	107.86	110.94	108.6	106.63	109.25	105.76	108.87	108.41	107.18	108.17	108.05	106	106.34	108	106.81	107.47	107.4	109.67	106.23	106.6	107.93	107.38	104.84	108.6	110.13	109.52	106.61	107.89	109.38	109.88	108.24	107.53	106.6	109	108.12
103.35	104.79	106.24	106.83	104.74	108.07	105.86	106.32	105.02	105.92	107.89	107.31	107.59	107.89	106.51	106.84	104.82	106.67	106.04	104.87	106.93	106.99	104.7	105.52	106.3	105.96	107.2	106.55	105.09	105.99	106.1	106.84	105.62	106.41	106.48	107.84	106.06	108.72	105.76	109.64	107.9	107.06	106.44	103.85	108.46	106.14	105.78	106.61	108.95	106.82
100.28	102.55	100.55	99.965	100.03	98.375	101.06	99.541	98.121	99.841	99	100.01	102.28	98.925	99.9	99.039	100.73	101.31	101	100.29	100.29	100.98	102.33	98.752	102.46	99.688	97.113	102.17	100.28	100.25	100.56	99.788	100.93	101.5	101.34	101.45	97.983	100.96	100.32	99.205	99.244	101.64	101.33	102.41	100.51	100.9	100.76	99.349	99.62	99.706
109.55	107.01	108.38	108.87	107.86	108.8	109.7	108.33	109.62	107.93	107.03	109.06	108.55	108.5	108.83	109.61	107.94	106.53	106.7	107.18	108.58	106.98	107.9	105.03	108.9	108.07	108.99	108.04	109.78	107.53	110.53	108.79	107.58	107.04	107.68	109.17	107.33	106.49	109.87	107.03	108.48	108.01	109.13	105.55	107.9	109.23	107.56	110.35	108.52	108.48
107.34	105.74	107.12	103.26	107.17	106.2	105.46	104.4	103.98	105.49	104.94	106.35	106.38	106.41	105.2	107.38	106.27	106.69	104.29	104.17	105.43	105.85	107.51	106.74	106.58	105.54	104.46	106.29	104.85	105.98	104.77	105.13	105.3	106.1	105.42	103	106.69	104.38	105.62	103.59	108.35	106.45	104.33	106.08	104.61	105.48	105.56	104.89	105.59	104.81
106.88	107.98	107.12	108.49	106.7	108.3	105.45	106.6	109.57	107.9	106.7	108.4	107.86	108.62	107.13	107.25	106.23	106.65	106.34	109.37	105.77	108.69	107.53	107.55	107.87	108.93	105.19	108.94	108.78	109.43	107.76	107.91	106.98	108.27	106.74	109.42	107.92	106.76	109.29	107.09	107.75	108.2	109.15	108.19	110.03	108.79	106.4	106.89	105.36	108.16
105.48	106.83	105.73	105.95	107.69	108.85	106.32	107.18	106.93	106.94	107.49	106.91	107.54	104.25	108.22	104.65	105.56	105.53	107.44	106.77	107.71	106.47	107.78	107.38	106.86	106.4	105.78	107.33	103.89	108.31	106.67	106.14	106.89	104.94	106.48	105.72	106.41	105.99	104.94	106.82	107.23	105.85	106.56	104.95	105.02	106.02	105.99	107.66	106.67	106.35
99.699	101.16	101.65	99.661	100.69	99.911	99.386	98.503	100.82	100.8	100.37	99.51	99.976	99.645	100.24	97.598	100.65	101.68	99.737	102.5	100.91	100.01	101.24	100.89	98.533	99.461	98.416	98.195	100.89	101.09	100.11	99.896	99.676	102.51	98.494	97.692	99.368	100.53	101.91	98.843	101.39	100.28	99.809	100.77	98.638	101.03	99.59	101.07	101.47	104.4
109.59	106.53	106.77	109.33	109.08	107.5	108.14	109.37	109.59	109.03	109.62	108.01	105.74	108.93	108.28	108.58	106.88	109.41	108.64	107.6	108.59	111.64	108.54	107.56	107.86	108.12	108.46	106.48	108.69	107.8	107.8	105.65	108.51	108.47	108.56	107.35	107.85	108.45	107.87	108.84	108.18	107.74	110.94	109.24	107.06	109.52	108.19	108.52	107.39	109.45
104.83	103.37	105.92	103.41	105.23	106.55	107.04	104.63	105.81	103.38	108.67	104.12	105.64	102.75	106.84	103.68	105.35	106.06	103.97	107.74	107.22	106.86	106.36	104.69	103.43	106.4	106.01	107.17	107.86	105.39	104.79	106.11	106.29	106.29	107.35	106.82	105.63	107.84	105.54	106.95	104.95	103.86	104.69	103.97	105.62	104.21	106.65	104.51	104.67	102.85
101.07	100.32	100.96	99.975	101.97	101.31	98.617	100.28	102.04	98.742	102.93	99.77	99.087	101.91	100.42	100.03	101.45	100.59	100.81	98.1	99.326	101.27	100.88	101.56	102.46	101.05	99.998	100.95	100.28	101.66	99.765	101.27	100.4	101.87	101.81	99.317	100.91	98.64	101.05	100.19	102.19	102.31	100.99	102.04	100.51	99.806	101.24	99.664	102.27	99.759
104.68	106.03	105.55	107.51	104.33	105.48	106.2	107.28	104.42	107.59	105.76	105.53	106.72	106.48	104.5	108.32	103.71	105.4	106.19	106.55	103.61	106.84	105.14	104.73	105.79	104.54	105.98	106.25	104.2	104.75	107.62	104.73	104.85	102.85	103.18	105.81	103.6	103.48	106.89	105.85	105.47	107.46	107.67	107.92	107.94	106.98	103.49	106.09	106.52	107.07
102.96	103.3	102.98	103.72	101.44	100.68	102.52	101.44	103.61	101.91	103.52	102.42	102.84	101.87	103.3	102.69	103.4	101.75	105.47	100.69	103.83	101.59	100.58	103.26	106.09	101.71	102.31	102.49	101.72	101.74	104.16	103.37	102.95	101.13	102.15	102.96	102.88	103.52	102.77	104.1	103.67	102.31	102.99	102.21	103.83	100.66	104.04	102.89	101.91	100.87
108.86	106.18	107.22	106	107.66	108.22	107.13	107.11	105.35	106.56	109.14	108.44	106.77	106.83	106.65	107.45	107.59	107.79	107.6	107.1	108.07	108.06	110.88	108.05	107.73	109.66	109.35	107.05	107.41	108.74	108.28	109.6	107.66	108.37	109.28	107.24	107.01	109.94	109.49	107.51	108.43	109.76	105.89	106.87	106.38	104.83	108.78	108.67	107.64	108.26
108.1	111.62	110.95	112.04	111.01	110.83	110.29	111.14	111.34	109.46	110.32	111.03	109	110.35	110.7	110.16	110.61	110.76	110.08	112.05	108.4	108.49	112.11	110.83	110.38	109.92	109.9	110.57	109.87	109.86	110.28	111.21	113.73	109.16	109.52	109.49	109.6	108.15	112.31	111.2	112.43	108.79	110.52	109.17	112.36	110.97	112.4	110.76	109.4	109.97
106.89	105.26	105.16	107.23	104.37	107.51	106.85	104.23	108.87	106.74	104.61	105.75	106.29	104.36	107.1	105.97	104.83	106.88	106.43	106.6	106.27	106.77	105.74	105.39	105.55	106.52	104.59	105.05	105.14	103.41	102.91	106.95	104.2	106.12	105.85	103.74	105.41	104.66	108.36	106.01	104.29	106.68	103.53	103.86	108.51	104.46	102.88	105.59	105.71	106.46
108.4	106.76	110.01	106.98	109.34	109.43	107.43	110.16	108.8	106.72	106.71	108.32	110.06	108.83	107.57	110.74	108.31	109.63	106.4	109.84	107.28	107.86	105.57	109.57	108.27	108.67	105.46	106.53	108.2	110.09	109.39	106.75	108.43	109.54	108.85	107.71	107.12	109.93	108.32	109.78	109.03	109.24	110.09	108.54	106	108.95	106.65	107.59	108.62	108.12
99.291	97.039	97.78	97.774	98.037	98.107	95.783	96.844	97.261	98.146	97.772	98.963	97.835	97.183	97.158	97.592	98.352	97.095	98.481	99.9	97.56	98.051	100.59	98.295	96.432	98.814	97.542	98.639	98.651	99.692	97.641	98.399	98.902	99.584	100.75	96.664	99.551	97.23	98.76	99.493	100.66	98.704	100.03	94.635	98.497	98.884	99.895	100.27	96.245	99.895
100.9	98.923	98.171	98.135	97.114	100.44	97.182	98.616	98.688	99.499	99.495	99.337	99.734	99.689	99.998	99.101	99.464	95.385	98.837	98.455	99.003	99.206	97.535	98.167	100.56	97.903	98.519	98.833	98.658	100.23	100.31	99.211	99.453	100.11	97.93	97.114	99.721	98.978	98.076	99.722	99.178	98.462	96.854	99.108	100.84	99.076	97.056	99.351	98.804	99.618
105.73	105.83	108.18	105.59	105.72	105.64	107.39	105.4	105.38	103.13	106.02	106.97	105.2	105.84	106.54	107.44	106.57	104.21	104.77	102.39	105.37	105.07	105.08	103.84	103.98	107.33	104.33	103.88	105.69	107.93	104.3	105.04	104.54	105.02	102.78	107.48	104.97	106.37	106.11	107.28	105.81	104.41	107.87	103.12	105.08	108.09	107.83	106.13	105.54	107.57
103.78	106.77	105.35	104.95	106.77	107.17	105.65	106.42	107.42	105.03	106.01	109.12	106.3	105.85	103.9	105.07	104.07	106.84	105.27	106.78	105.89	107.01	105.24	104.32	103.71	104.52	105.43	103.3	106.87	105.17	105.09	103.73	104.99	105.34	103.01	104.75	105.62	106.99	104.12	106.23	103.68	103.79	107.4	105.43	108.03	105.92	105.14	105.03	106.24	106.74
107.46	106.43	108.43	108.32	107.8	108.3	108.05	106.96	108.27	108.82	104.89	107.89	105.83	106.85	107.09	107.86	109.05	106.59	107.9	107.81	107.68	109.05	107.85	108.04	108.31	106.71	107.3	107.92	105.82	108.13	106.07	108.15	109.44	105.07	107.85	106.77	107.05	108.1	105.96	106.68	107.67	109.42	106.46	107.85	108.99	108.93	109.07	109.37	108.54	106.79
110.04	110.91	109.28	109.6	111.44	111.1	108.85	109.92	111.6	112.45	111.61	109.06	110.77	112.15	109.38	109.41	108.21	111.54	109.9	110.17	109.66	108.65	110.82	111.43	111.04	113.01	110.09	110.84	110.43	109.78	109.9	110.56	112.14	110.29	109.66	109.65	111.47	112.35	107.47	109.63	111.94	109.44	110.97	111.71	110.4	109.74	110.35	110.14	111.4	109.89
105.71	106.62	107.39	107.38	105.6	107.11	106.17	109.92	105.71	107.02	106.56	105.78	104.73	108.05	108.27	106.84	107.19	106.06	104.22	105.94	105.95	107.44	105.83	103.71	106.48	106.95	107.83	109.06	107.49	105.48	106.59	105.5	107.75	105.76	107.75	106.18	109.03	108.7	106.11	106.44	106.71	106.14	106.54	107.06	105.85	107.2	105.92	105.23	107.24	106.69
109.08	107.33	108.73	108.76	106.64	108.25	108.6	110.99	107.35	109.35	109.63	108.55	108.93	109.95	108.52	107.98	107.72	107.64	107.15	109.67	108.91	108.96	107.97	109.62	107.9	109.23	108.03	108.02	107.89	108.81	110.63	107.44	107.6	110.34	107.31	108.15	107.99	107.98	108.7	109	107.57	107.19	107.55	108.22	108.99	108.32	107.3	108.19	108.75	107.31
106.82	108.1	105.1	105.58	108.1	104.71	106.77	105.79	108.02	105.06	102.6	104.77	105.34	104.5	107.24	102.32	106.13	106.3	104.57	106.58	105.76	105.77	105.82	104.83	105.05	105.2	105.73	104.1	106.02	106.8	106.13	106.24	105.8	106.62	104.56	103.38	104.87	105.85	106.24	108.12	105.87	105.78	105.18	104.01	106.53	106.45	106.19	107.24	103.72	106.65
106.97	104.47	106.97	104.84	105.65	107.02	105.06	103.22	105.99	104.54	107.35	105.17	104.54	104.03	106.55	105.78	103.71	103.91	107.01	106.74	105.82	105.39	107.13	106.18	105.72	104.26	104.4	104.68	105.16	105.83	104.91	105.56	105.29	105.82	104.05	104.71	106.24	105.77	107.08	104.37	103.02	102.88	106.18	103.85	104.2	104.16	105.3	104.96	107.86	108.1
106.92	106.42	106.7	105.14	107.72	104.45	107.71	103.98	104.45	106.64	104.79	104.49	108.09	105.83	105.69	104.98	104.68	105.7	105.26	105.53	107.72	106.32	107.24	104.81	105.93	104.41	107.56	102.77	106.25	105.74	103.71	107.35	105.82	103.95	106.79	106.74	106.53	106.06	105.05	106.23	105.35	105.99	106.02	104.98	104.25	105.54	103.96	104.38	104.05	104.74
108.4	111.97	110.3	108.46	109.51	112.39	107.56	109.7	111.42	112.1	112.54	110.76	110.46	109.45	111.29	111.38	111.46	108.99	113.49	110.74	110.82	112.1	107.81	111.68	109.2	109.35	109.49	110.45	109.93	109.78	109.31	111.13	110.06	108.39	111.05	109.91	110.56	110.7	111.39	109.42	109.98	109.78	110.02	109.95	110.13	110.38	111.52	113.09	108.89	109.8
106.57	106.47	104.72	104.12	105.24	105.78	106.26	106.73	105.08	103.75	106.7	106.73	105.45	103.76	106.78	106.85	107.46	106.44	106.37	106.86	106.54	106.09	105.71	106.76	104.6	105.17	107.28	106.07	106.97	108.17	103.55	106.16	105.21	104.87	106.95	105.29	102.59	105.27	107.81	103.35	103.71	103.22	103.75	106.66	103.73	105.76	104.79	106.92	103.42	105.73
108.28	109.18	107.73	107.66	108.12	107.08	107.25	106.8	107.55	110.49	108.42	109.05	108.29	107.21	108.15	107.9	107.08	108.81	108.04	108.53	107.09	107.8	108.58	108	109.24	107.17	106.58	108.65	106.94	109.47	107.85	106.75	106.67	107.27	107.32	108.29	108.37	110.79	108.15	105.31	108.56	107.75	110.23	111.48	108.72	107.6	107.78	107.01	108.61	108.22
108.37	107.2	108.71	108.75	109.82	108.81	108.04	108.77	107.65	107.68	109.3	108.37	106.1	110.73	107.02	108.21	106.5	108.86	107.99	106.2	108.37	107.15	106.33	106.12	106.21	107.86	106.42	107.46	108.85	108.85	109.92	107.13	109.17	107.65	107.87	107.86	107.61	108.65	108.91	109.09	109.1	109.53	107.28	105.83	108.91	108.11	106.31	107.97	108.31	107.22
107.49	108.95	108.69	110.41	108.61	107.31	108.16	109.1	107.46	106.85	107.83	109.03	107.51	110.09	107.13	108.24	107.52	107.91	107.9	110.34	106.08	109.39	109.77	106.78	109.57	108.45	108.65	107.94	111.52	108.66	106.05	107.13	106.93	108.88	107.22	107.18	108.39	108.48	107.35	108.6	108.86	109.03	109.09	106.97	106.75	106.58	106.82	108.2	107.51	107.72
110.81	107.22	108.51	108.03	108.39	108.99	106.42	109.65	109.51	107.72	106.68	109.55	107.69	107.57	107.93	108.17	107	107.88	107.87	109.31	107.04	109.51	107.14	111.48	107.59	109.92	110.74	107.37	109.88	108.51	109.08	109.93	110.91	107.55	108.22	106.77	109.69	105.52	111.65	108.97	107.25	107.71	109.93	109.74	109.12	107.92	107.12	110.33	109.85	108.42
107.58	105.15	107.1	105.53	108.58	108.19	107.19	106.64	107.52	106.74	108.48	107.31	107.67	106.19	107.53	106.21	105.6	104.78	105.47	105.82	107.61	107.18	108.03	109.39	107.54	106.3	106.48	107.02	104.74	107.32	106.56	105.42	107.35	106.17	105.47	106.38	106.1	105.87	107.75	107.11	106.88	105.67	105.95	105.43	106.65	107.37	107.28	105.03	107.13	106.22
109.18	108.86	107.66	106.53	106.51	106.83	109.48	111	109.28	108.3	109.97	108.09	104.82	106.71	108.23	109.51	108.7	107.69	106.46	108.45	106.94	109.67	108.83	108.67	107.34	106.68	108.65	104.59	108.68	107.82	107.04	108.86	107.07	107.52	107.04	107.97	106.57	109.08	104.95	110.1	109.1	108.85	107.55	107.15	110.45	107.88	107.53	110	105.82	108.08
106.01	104.33	106.04	104.62	104.98	105.88	105.54	104.31	105.58	106.04	105.61	105.69	105.42	107.81	105.26	102.83	107.4	105.1	107.42	106.02	106	105.81	105.06	105.6	103.44	105.7	104.22	108.17	106.09	107.1	106.5	105.99	105.87	105.95	106.08	104.54	105.75	104.41	106.61	107	105.08	107.15	105.29	106.58	106.4	106.08	107.48	105.17	106.75	107.89
108.39	108.92	105.48	107.61	108.73	109.54	108.35	108.7	108.98	109.56	106.5	105.16	107.51	109.82	108.95	106.53	109.32	108.49	106.34	106.82	109.21	109.16	109.01	108.98	106.51	106.47	108.23	108.98	109.75	108.12	108.14	107.23	109.17	105.39	109.16	108.27	107.24	108.94	107.76	110.4	107.21	109.8	107.4	107.73	110.42	106.99	109.36	107.31	108.05	106.01
99.662	100.23	96.39	97.404	96.197	99.627	98.171	99.141	100.28	98.87	97.305	94.914	97.83	98.303	96.167	100.26	98.612	98.34	96.676	99.602	98.09	98.009	99.727	97.077	97.812	96.801	100.55	98.84	97.438	96.974	96.843	97.94	100.39	96.197	100.65	99.112	99.759	99.68	98.876	96.783	98.637	97.78	97.578	100.24	97.92	96.643	99.545	96.786	96.712	97.69
98.897	97.594	98.742	98.826	97.334	99.361	98.489	99.051	99.427	97.528	97.7	100.43	96.803	96.217	98.425	98.166	99.371	99.299	98.593	100.13	98.583	97.148	98.39	97.229	98.961	97.541	97.315	97.896	98.006	96.489	99.744	99.316	98.761	99.932	99.889	95.145	99.113	98.046	99.711	95.939	98.744	99.023	98.985	99.03	99.501	96.747	98.257	96.44	98.207	98.26
107.99	105.82	108.15	104.55	106.72	106.49	104.14	106.46	105.66	106.26	106.59	107.12	105.58	105.49	105.26	105.41	107.38	104.6	106.94	107.38	105.38	103.47	106.1	103.99	104.69	107.64	105.87	105.08	105.24	106.23	105.08	107.27	108.16	106.61	107.6	108.42	105.16	106.73	107.63	106.79	106.71	103.77	106.39	106.3	105.87	105.76	105.9	105.7	106.52	108.52
107.17	107.56	109.26	107.1	109.03	109.79	108.26	107.27	107.63	108.44	108.86	109.18	107.02	107.13	107.45	106.06	106.12	109.04	106.75	108.55	106.07	106.91	109.05	107.41	109.35	108.67	109.13	107.6	109.54	108.94	107.45	107.83	108.17	106.27	109.74	108.28	108.03	107.58	108.32	109.61	105.56	107.92	107.16	107.72	106.38	107.8	106.63	108.44	106.51	109.55
107.11	108.5	107.38	109	108.08	109.98	106.76	108.66	107.82	107.19	107.96	109.33	107.15	108.52	108.47	108.82	109.64	108.6	108.73	106.72	107.81	106.07	107.75	109.25	107.27	110.27	107.71	110.15	106.58	105.49	108.28	107.68	105.47	108.64	109.49	108.16	108.63	109.09	110.73	106.58	106.73	107.69	107.02	107.99	106.02	108.28	108.13	105.86	109.26	109.04
106.51	110.29	107.16	108.4	109.41	105.45	107.32	109.21	108.69	110.68	106.43	107.97	110.51	108.84	108.05	105.17	107.26	108.57	107.64	107.7	107.95	107.6	108.81	108.32	109.65	110.39	107.78	106.47	107.65	107.69	107.33	109.89	108.05	110.61	106.81	106.42	107.22	109.3	108.36	105.8	107.59	108.06	112.4	108.58	106.57	107.69	106.5	107.82	106.69	109.68
100.85	100.03	100.6	100.88	99.239	98.603	98.892	99.6	100.75	100.66	100.51	102.08	99.029	101.73	102.12	99.409	99.999	99.598	100.02	99.542	99.374	98.844	99.241	99.75	98.944	99.535	99.968	98.564	98.922	101.26	100.96	102.98	100.46	99.525	99.325	99.836	98.529	100.61	99.607	99.875	99.437	101.4	101.15	100.64	98.853	103.05	100.29	99.706	100.73	100.88
106.59	105.97	104.94	105.74	106.25	105.84	106.35	106.49	106.35	106.84	104.41	106.26	107.64	104.09	105.69	105.41	107.95	103.8	106.86	104.17	104.76	107.28	104.97	106.82	105.45	104.83	105.19	104.16	105.78	105.27	103.23	106.46	104.81	105.87	107.36	104.1	104.57	105.17	106.6	107.21	106.16	105.69	104.69	106.31	107.27	104.26	103.88	107.42	105.28	106.57
106.38	105.69	104.7	104.47	106.32	104.5	105.5	106.42	105.03	105.97	108.95	105.67	106.88	105.36	106.67	106.1	103.38	104.68	105.14	104.79	106.8	105.05	105.6	107.86	107.26	105.06	104.79	107.29	106.26	106.54	105.51	106.23	105.08	103.82	108.43	106.89	104.88	106.53	106.6	104.05	106.27	104.86	104.96	105.92	106.26	105.94	107.14	106.65	105.43	107.47
104.9	105.45	104.41	107.43	106	105.99	105.28	107.66	104.26	107.07	106.4	106.95	105.38	104.95	104.15	107.27	104.88	105.8	104.81	105.5	105.27	106.46	106.57	105.2	106.46	105.93	105.58	106.81	106.96	106.91	105.41	106.9	105.71	104.2	107.33	106.26	107.04	107.69	107.13	107.97	106.39	105.6	104.13	104.48	106.71	105.34	105.74	104.47	105.67	106.1
99.298	102.72	100.73	101.03	98.934	99.651	101.64	100.98	101.6	99.898	100.02	101.19	100.71	100.78	101.01	101.51	99.332	100.65	99.972	99.794	97.414	100.66	101.59	99.537	98.883	101.7	101.74	96.798	99.987	101.09	100.14	99.498	99.729	100.43	99.862	100.23	99.104	100.08	98.844	100.34	100.19	101.47	98.802	99.742	100.72	100.13	97.902	100.21	101.56	98.955
108.56	107.55	107.4	109.96	109.23	106.41	108.67	107.26	110.54	108.85	108.47	108.69	107.84	108.65	109.29	109.13	109.49	109.15	108.1	107.46	107.97	108.91	109.6	108.48	108	108.79	107.1	105.53	110.75	108.74	109.41	109.63	107.61	111.67	107.35	109.2	108.79	109.16	107.55	107.23	109.25	108.3	110.06	107.38	108.74	110.1	110.44	109.62	107.64	105.56
108.25	108.11	108.57	106.47	110.14	107	108.69	108.12	107.65	107.95	107.67	108.66	108.28	108.64	108.97	107.68	107.11	107.62	109.68	107.45	108.03	107.92	108.16	108.25	109.9	110.16	106.97	108.82	108.74	110.71	110.62	110.72	109.61	109.31	108.94	107.84	107.37	109.14	104.74	108.45	106.4	110.03	107.25	110.51	108.42	106.88	108.57	109.85	108.51	110.84
100.57	102.41	101.32	102.22	100.79	103.48	99.401	101.21	100.65	102.67	99.711	101.96	99.432	99.076	99.243	98.33	101.22	100.6	100.43	102.42	100.99	99	101.03	100.1	100.72	100.98	100.34	100.89	101.92	97.9	99.761	101.72	100.46	100.31	99.394	100.03	100.14	99.516	100.19	100.26	99.869	100.33	99.735	99.784	100.74	99.138	101.51	100.37	100.74	100.26
108.32	105.51	105.29	106.96	105.31	107.29	108.37	104.33	104.81	103.17	104.61	104.97	107.57	107.34	106.93	103.07	107.28	104.04	105.51	107.49	106.56	105.43	107.8	106.38	104.98	102.55	105.11	101.11	104.13	105.54	103.13	104.56	103.29	104.94	106.46	106.98	105.11	104.48	107.36	106.9	103.87	105.96	102.75	104.1	104.44	107.05	106.04	106.82	107.21	106.35
101.67	104.01	103.06	102.86	101.78	103.91	101.04	103.65	105.2	102.32	101.46	103.72	103.74	103.72	100.72	102.39	104.58	100.94	102.08	102.96	100.61	103.49	102.29	103.2	103.42	102.12	101.18	103.83	102.61	101.58	103.19	104.36	102.44	103.53	101.74	103.11	101.78	103.76	103.01	100.02	102.61	101.82	104.37	103.03	103.71	104.83	103.2	103.44	103.13	101.9
99.05	96.142	98.995	99.093	97.831	98.072	97.362	99.403	100.41	97.971	99.933	98.3	98.24	99.318	99.214	97.107	98.714	99.037	97.221	99.94	97.171	97.58	97.426	97.26	94.409	98.46	96.805	98.965	98.886	99.458	97.67	97.05	98.738	101.15	99.568	97.336	98.247	98.211	99.59	98.995	98.581	96.464	99.342	99.35	97.943	98.188	96.022	100.19	97.089	99.576
99.212	97.148	97.769	95.84	98.841	97.562	97.669	96.503	97.367	96.926	98.167	97.743	97.603	99.884	96.83	97.844	97.342	96.553	97.282	98.893	95.655	98.723	99.29	96.881	98.775	97.238	99.386	96.381	98.998	98.707	97.844	98.891	99.05	96.06	97.701	99.195	98.774	97.354	99.878	97.99	97.376	98.312	99.228	100.01	99.167	97.407	98.741	98.073	99.911	97.83
102.88	102.67	104.43	103.71	100.71	104.51	101.92	101.65	103.57	102.2	102.49	102.66	104.69	104.57	104.16	103.71	102.72	104.36	102.14	103.39	102.47	104.54	104.29	102.97	104.27	104.16	102.22	104.2	101.34	103.25	102.77	103.37	102.9	102.67	102.83	104.45	103.43	101.06	103.65	102.57	102.8	101.66	102.53	101.14	100.06	102.47	101.84	103.33	103.92	100.68
107.82	106.82	106.57	105.21	104.65	107.64	105.35	106.74	107.5	106.61	105.03	105.78	106.21	105.84	107.06	106.58	104.46	107.5	105.16	106.34	105.38	106.74	104.49	105.22	106.13	107.04	106.22	105.08	106.89	105.66	104.14	103.67	103.71	106.44	107.96	104.64	111.14	107.58	105.9	107.82	104.52	106.26	107.58	105.73	107.36	105.24	106.22	107.09	106.69	105.17
96.966	97.856	98.347	96.451	96.63	99.149	97.831	98.817	97.862	98.765	96.833	97.077	98.034	98.75	97.27	98.737	98.732	98.735	97.027	96.076	98.494	98.46	96.204	98.218	96.356	99.186	97.27	99.548	100.11	97.47	97.105	96.703	98.606	99.997	97.079	98.37	98.976	101.59	99.063	97.682	96.821	98.118	99.163	98.518	98.208	99.351	99.319	99.08	97.867	98.653
98.875	99.792	94.805	95.883	100.3	98.321	98.923	100.18	97.601	98.376	97.219	97.78	99.155	97.516	98.795	98.713	100.3	98.137	96.198	101.25	99.524	98.184	98.864	99.369	97.694	98.522	98.861	99.537	98.525	98.254	97.016	97.458	96.132	95.945	97.988	99.03	97.6	98.228	96.445	98.038	96.983	97.494	96.766	99.709	99.944	98.937	97.278	97.007	99.364	98.092
106.42	107.42	106.02	106.17	106.78	105.56	106.77	104.07	106.38	107.43	105.38	105.37	106.56	107.05	104.95	105.26	107.55	105.88	105.34	108.56	107.44	107.69	108.72	108.66	106.41	106.99	106.56	105.82	107.61	103.35	107.94	105.47	106.58	106.66	107.84	108.02	105.53	106.26	103.98	106.05	106.39	106.39	105.48	105.36	109.45	105.9	105.07	105.5	106.26	107.15
98.891	100.11	99.442	98.081	98.063	99.919	99.786	97.596	99.65	100.1	99.155	97.447	98.743	99.334	101.51	97.579	97.556	97.719	98.26	100.6	98.138	98.949	96.155	98.905	99.31	98.221	100.56	98.594	97.981	98.017	97.51	97.577	96.634	99.534	99.434	99.481	99.731	98.168	99.065	98.976	100.6	100	98.512	98.814	99.289	97.606	96.2	99.028	96.503	99.259
107.35	106.4	104.97	107.24	107.52	107.47	105.32	103.79	106.94	107.26	104.51	107.31	106.63	107.93	108.6	107.31	104.78	106.73	104.32	105.99	103.97	107.57	106.56	103.26	105.72	105.75	107.27	106.57	103.29	107.71	107.11	106.75	105.9	107.54	105.35	105.28	106.87	108.03	106.7	108.06	105.7	106.95	106.62	107.07	107.62	104.95	107.3	107.1	105.32	108.1
97.15	97.517	99.163	98.003	97.135	98.727	99.092	98.401	99.406	98.226	98.65	97.198	98.177	98.303	99.863	96.816	98.482	97.184	99.083	98.24	96.72	98.214	98.87	99.302	98.542	97.339	94.798	99.183	99.203	97.974	99.177	97.681	100.54	98.298	98.177	99.34	99.77	97.124	99.155	98.486	98.629	98.95	99.019	99.816	97.811	96.755	99.474	98.212	97.35	98.535
112.28	110.86	109.03	110.67	111.25	111.75	110.11	109.54	112.71	109.64	109.03	110.61	110.3	112.21	110.71	108.59	110.79	111.09	112.48	111.38	111.3	110.18	109.54	108.87	108.56	110.8	109.05	111.27	112.45	109.39	112.68	110.72	111.26	111.83	111.69	110.39	110.64	109.7	110.06	108.67	109.49	111.34	111.06	110.28	110.4	110.64	110.61	111	111.29	113.2
105.3	107.96	104.83	106.06	105.93	105.65	107.33	103.7	102.12	105.34	106.14	105.05	106.05	107.42	105.22	108.33	103.1	105.45	105.6	105.92	106.49	105.16	105.91	103.52	105.63	107.23	105.07	102.63	105.42	105.75	106.55	105.16	104.71	105.08	106.73	104.2	105.85	105.66	105.33	106.22	105.13	105.94	104.08	107.98	106.17	104.77	106.23	104.19	107.37	107.29
105.26	106.3	107.16	105.98	108.16	108.24	109.95	109.16	107.31	104.99	108.13	110.26	106.4	107.79	107.51	108.43	108.8	108.41	108.16	109.87	110.43	109.27	108.19	107.46	109.72	105.42	106.95	108.29	108.06	107.36	108.86	107.33	109.1	108.52	108	109.62	105.73	106.45	107.05	107.16	106.84	107.81	108.01	106.89	108.8	107.4	108.84	109.1	106.59	108.25
106.87	107.43	108.61	107.06	109.04	106.68	105.23	107.25	105.29	105.11	105.04	107.03	105.23	107.57	105.66	105.43	105.44	107.11	105.23	107.85	104.64	106.2	104.49	106.01	104.97	106.31	105.39	107.06	105.16	108.52	109.61	105.51	105.39	108.21	105.29	107.36	106.03	108.98	106.41	104.38	106.3	104.96	105.21	107.99	105.67	105.18	104.33	107.18	107.66	107.68
110.09	107.78	109.29	106.67	108.34	105.01	108.43	106.67	108.9	108.51	109.9	107.25	109.92	107.54	109.12	107.63	108.4	108.11	109.75	106.73	107.94	110.68	107.56	109.78	108.12	107.72	109.68	108.88	107.59	108.18	109.01	108.54	106.65	108.22	110.43	109.42	107.2	107.64	110.31	107.57	107.56	109.89	106.76	107.31	107.8	106.71	107.28	107.54	109.87	110.64
110.04	107.65	109.28	109.99	108.08	108.42	107.85	107.19	107.53	107.11	108.15	108.03	108.6	110.94	109.63	105.1	109.81	107.91	107.7	110.04	109.11	108.67	106.96	106.76	106.73	106.88	110.28	107.65	109.36	108.54	107.3	109.11	108.14	108.24	110.28	109	108.31	108.8	105.86	103.68	108.32	109.04	107.89	107.55	107.6	108.39	107.83	108.4	109.99	107.61
108.67	108.1	107.7	106.17	106.16	107.58	107.96	106.78	109.59	106.55	108.79	107.37	106.88	110.58	106.44	109	107.7	107.89	110.01	107.75	108.72	107.01	108.53	107.75	108.43	108.03	108.06	107.3	106.95	109.51	106.22	108.82	108.22	108.79	105.92	108.11	107.89	109	107.87	107.45	106.5	109.97	107.78	107.82	108.72	107.13	107.85	107.7	106.71	107.63
104.24	102.87	102.88	101.17	102.64	104.57	103.72	101.22	102.09	101.52	103.63	102.21	102.56	102.12	102.19	105.56	100.94	101.93	104.21	102.1	103.42	102.83	101.87	105.08	102.25	105.37	103.05	106.17	103.59	103.57	102.72	101.73	102.93	102.02	99.992	104.58	101.75	102.33	101.56	103.87	101.55	104.3	103.43	100.98	102.81	103.22	101.09	103.72	102.51	101.9
105.28	106.98	106.86	108.43	104.6	106.3	105.25	106.62	107.43	105.51	107.94	104.38	106.34	105.13	105.46	108.03	106.17	104.73	109.29	104.66	106.83	108.12	106.99	105.8	106.73	105.05	107.72	106.32	108.31	106.82	105.83	104.72	104.86	106.62	102.68	106.87	105.58	106.73	103.7	105.21	108.46	104.63	105.79	103.65	106.48	107.37	107.22	103.92	105.59	107.23
99.163	100.01	97.77	98.795	98.047	97.146	99.056	98.47	100.52	98.427	101.52	99.692	99.083	97.842	100.24	97.74	100.33	98.742	99.365	99.979	97.89	98.161	98.879	97.306	97.949	98.919	96.127	99.009	99.69	99.105	99.531	98.075	100.37	100.59	97.517	98.237	101.84	97.279	98.465	101.61	97.594	99.161	99.238	99.159	97.579	97.673	98.393	98.029	97.43	97.783
106.69	105.53	108.4	107.24	105.17	105.55	104.62	108.71	106.35	106.21	106.55	108.43	110.09	105.22	107.23	105.1	106.21	107.11	107.11	107.25	107.07	106.48	106.08	105.4	105.04	108.11	106.34	107.88	105.54	106.39	104.44	106.87	106.89	109.14	106.27	106.24	104.04	106.15	103.68	108.02	105.72	106.38	106.64	110.23	106.28	106.67	107.78	106.71	105.23	105.56
98.674	101.6	102.35	100.46	101.29	99.09	100.59	100.59	100.76	100.48	101.31	100.33	101.2	100.51	99.099	100.93	100.64	100.78	101.58	99.668	101.8	99.604	101.06	100.2	97.36	101.86	99.883	101.51	101.07	99.999	99.835	101.2	100.98	99.645	98.71	101.51	100.15	100.59	99.961	100.71	100.07	101.94	99.178	100.44	99.345	100.78	101.32	98.988	100.93	101.6
104.29	105.3	105.83	104.87	107.73	104.64	106.34	105.3	103.94	106.96	103.73	105.82	104.82	105.97	102.83	105.95	105.84	105.48	105.26	105.59	105.32	104.98	105	106.69	105.66	104.03	106.47	105.92	105.54	105.36	106.25	105.58	104.64	106.53	105.81	107.21	105.55	106.55	106.97	105.45	106.29	102.22	106.38	104.8	104.71	105.49	103.72	104.86	107.16	103.92
104.72	104.29	106.21	105.47	105.39	106.46	104.46	105.24	104.01	104.84	106.14	105.68	104.1	104.22	104.09	106.6	105.49	105.44	106.27	103.9	106.27	104.98	105.38	105.32	105.24	106.02	106.99	104.69	108.78	108.2	106.94	106.22	105.93	104.26	106.33	106.16	105.44	106.01	104.88	107.35	106.43	105.14	105.69	105.34	104.42	104.93	106.34	106.67	105.61	105.09
108.59	105.64	103.56	105.64	103.95	106.47	104.11	104.02	106.22	105.89	104.27	105.61	107.51	105.68	106.87	105.23	104.42	105.79	105.09	105.4	105.07	105.29	103.76	104.54	105.04	104.86	106.63	106.68	106.4	103.45	106.85	104.11	106.8	104.39	104.23	105.05	106.58	105.81	106.11	106.17	106.99	106.11	106.51	105	105.14	106.71	107.01	105.14	104.1	106.48
98.915	100.35	97.843	98.997	98.125	98.689	98.812	98.685	100.46	98.498	98.407	99.679	98.464	97.892	99.391	98.872	99.539	102.04	97.727	97.297	99.132	97.319	97.891	97.975	98.619	98.752	99.52	99.873	101.12	99.129	99.416	99.323	100.51	100.35	98.404	97.403	99.55	96.653	97.35	97.612	100.01	98.788	97.897	99.126	98.765	100.25	98.844	98.476	99.52	98.205
105.06	105.71	105.04	106.89	104.03	105.28	105.91	103.71	104.12	105.61	106.77	106.65	107.77	105.83	105.63	104.32	104.65	104.16	105.78	106.24	105.03	105.11	106.2	104.56	105.32	107.52	106.02	104.03	104.69	104.64	105.66	103.66	105.29	107.3	105.93	106.36	105.54	105.03	104.56	106.58	105.08	103.96	106.05	105.48	106.4	107.28	107.73	106.1	102.83	107.44
109.26	108.76	106.85	109.23	108.94	109.51	107.01	110.99	109.77	107.76	109.13	109.51	111.1	108.15	108.03	110.18	108.32	106.56	109.83	108.01	109.64	107.69	108.01	108.36	105.66	107.62	106.71	106.71	109.18	109.57	106.12	108.9	106.94	109.02	109.14	110.22	108.29	108.38	109.92	107.73	107.22	108.89	108.29	107	110.64	107.48	105.91	109.26	109.58	107.49
105.53	105.41	105.59	106.44	107.08	105.61	105.85	107.38	108.23	105.41	107.08	105.97	107.8	103.94	106.02	103.49	105.88	106.18	104.34	105.01	105.51	105.24	108.29	106.68	106.79	104.59	105.09	107.07	105.39	104.6	104.21	103.99	105.67	105.63	106.94	105.51	105.53	105.86	104.89	106.96	105.5	105.74	105.89	105.68	105.88	105.98	106.23	104.83	105.81	104.64
100.62	102.41	101.3	100.88	102.3	102.72	102.67	101.6	100.64	101.56	101.51	99.866	101.8	103.46	100.8	102.16	102.14	102.31	100.24	99.407	101.48	100.33	102.82	101.25	102.86	101.38	101.06	100.77	101.81	102.47	102.59	103.39	101.6	101.91	100.8	99.191	100.4	100.66	101.06	101.35	102.46	101.46	99.452	101.94	100.87	102.54	101.5	101.77	101.94	102.39
111.27	110.35	109.51	110.6	111.32	111.13	110.65	109.35	109.11	112.02	109.31	110.49	111.01	111.49	110.62	110.01	109.9	108.14	110.29	109.43	112.73	108.91	109.62	109.77	110.88	111.15	110.15	111.37	110.81	109.16	109.56	108.91	110.27	107.34	110.69	110.17	109.21	112.32	110.07	108.15	109.18	112	109.84	110.63	111.35	112.85	110.55	109.72	111.7	109.93
104.44	106.25	104.86	104.02	104.39	106.62	106.02	107.39	107.03	107.1	106.53	103.33	106.58	105.26	105.74	107.82	104.72	104.37	103.71	104.72	104.4	105.52	106.95	106.25	103.9	104.62	107.04	104.99	104.77	104.48	104.85	105.42	105.69	105.26	106.83	104.76	103.78	106.23	104.92	104.63	105.12	106.59	106.21	104.15	104.63	107.89	107.01	105.79	106.37	104.83
106.61	108.69	106.87	108.77	105.58	109.33	108.31	106.55	105.86	108.1	107.78	110.03	106.26	107.62	107.16	107.72	107.28	109.71	108.62	107.72	108.68	108.03	107.15	107.8	109.58	105.76	108.82	107.86	107.78	107	107.16	106.67	105.8	106.89	106.67	107.25	106.07	106.58	108.24	107.16	108.49	108.18	106.13	107.83	107.66	106.9	105.88	107.57	106.39	109.5
104.36	106.46	105.07	107.16	107.41	107.03	104.02	106.68	106.17	106.6	105.81	105.72	105.8	105.43	106.21	105.56	103.24	106.41	103.71	106.97	106.17	105.37	106.51	106.85	107.71	107.32	105.54	105.1	105.47	106.06	106.55	104.82	105.45	104.49	107.06	102.49	106.11	105.85	105.72	106.29	105.16	105.38	107.73	106.69	106.64	105.12	106.76	104.59	107.6	105.47
97.936	98.61	99.925	96.903	99.295	99.275	98.243	100.26	99.054	96.647	98.836	96.796	97.965	98.88	96.856	98.271	98.325	97.311	99.123	96.326	99.192	96.633	96.606	98.342	97.302	97.365	98.958	98.292	99.513	100.17	95.514	96.611	99.447	99.512	100	97.42	98.233	98.001	97.359	97.978	96.248	96.946	98.372	97.505	99.614	97.438	95.718	98.091	98.683	97.202
107.08	108.49	106.66	107.87	103.38	105.75	108.19	106.4	107.19	106.23	104.5	106.09	108.07	105.28	105.76	106.46	105.88	107.8	106.12	106.77	107.49	106.21	107.06	105.33	105.82	107.32	109.21	105.6	105.16	109.27	105.06	108.1	109.25	103.35	106.67	106.48	105.52	106.9	106.79	106.87	104.9	106.75	105.98	108.41	105.9	104.03	104.75	105.65	106.11	105.94
108.06	106.11	107.86	106.76	108.84	110.45	106.53	108.62	107.65	108.28	106.02	110.87	109.83	108.38	107.27	108.64	106.84	108.81	108.04	106.56	108.2	106.88	105.7	107.36	107.38	107.26	108.46	109.76	109.22	107.74	110.1	106.92	111.72	108.19	107.74	107.75	108.06	110.53	109.58	109.93	108.84	109.33	108.56	110.51	109.02	110.22	108.93	107.07	107.92	109.9
97.141	99.383	97.109	98.776	98.902	100.72	97.968	97.705	98.552	98.164	99.557	98.205	98.452	98.147	98.507	95.943	97.457	100.26	98.749	99.049	97.656	97.32	98.119	98.482	98.309	100.34	97.195	99.497	98.798	97.136	97.666	98.426	99.809	98.923	97.415	100.81	98.815	96.53	98.599	99.313	99.83	98.398	96.801	100.06	99.517	101.34	99.788	97.44	100.28	100.81
104.8	105.14	105.37	107.16	106.81	105.14	105.53	106.61	107.77	104.53	107.03	105.96	104.37	106.77	105.26	104.54	105.45	105.71	104.96	105.98	103.89	106.08	103.49	104.94	107.33	106.15	104.84	104.53	105.67	103.05	106.64	105	106.41	103.87	104.63	105.98	105.54	107.63	106.63	103.89	106.14	105.13	105.27	106.91	105.86	105.02	106.67	105.46	105.76	105.84
105.61	106.43	106.47	105.35	105.53	107.68	107.68	106.79	103.86	106.02	107.53	108.37	108.62	107.1	106.01	106.28	107.53	106.1	104.93	104.94	105.37	105.73	105.2	104.18	107.48	105.97	107.39	107.03	109.22	107.47	106.25	106.74	108.22	105.07	106.38	106.96	106.04	104.72	107.44	104.36	107.69	106	106.58	106.34	105.96	106.55	107.27	105.77	106.35	105.51
108.18	106.17	108.83	106.55	109.65	109.49	107.77	107.8	107.34	107.25	108.89	106.71	107.4	107.67	108.17	106.89	106.89	108.56	107.75	107.52	106.9	106.27	109.31	108.32	108.23	109.43	109.72	108.66	108.26	108.04	110.1	109.2	108.36	106.38	108.26	106.56	106.63	109.78	107.35	107.28	109.19	108.76	108.57	107.77	107.81	107.79	105.01	108.64	107.26	107.24
106.36	104.31	105.18	103.7	104.79	106.95	105.52	103.33	107.91	106.94	105.71	104.44	106.07	105.23	105.58	105.33	107.18	104.87	107.41	104.5	106.96	104.24	105.69	105.89	105.98	107.29	103.94	106.89	106.24	105.59	104.5	107.58	105.36	103.52	106.26	105.98	106.69	105.91	104.36	105.2	104.5	104.49	105.13	107.16	102.97	105.59	108.37	107.01	108.1	107.17
111.36	110.34	110.1	109.15	110.13	111.02	109.09	109.98	109.9	110.06	110.28	110.7	112.28	112.43	110.42	109.44	111.61	111.6	111.06	111.54	111.77	112.28	110.4	109.2	110.12	109.84	111.45	108.51	110.39	110.36	112.6	112.48	110.78	110.1	109.94	109.8	112.41	109.92	112.28	110.08	109.77	110.46	107.6	109.93	112.06	111.42	110.85	109.71	110.6	111.44
101.41	97.337	98.149	100.74	99.798	100.43	98.228	98.174	96.636	97.273	98.688	98.686	99.751	100.69	98.88	98.091	97.703	98.7	98.207	98.187	97.472	100.33	100.43	99.901	98.565	98.592	98.026	99.621	99.759	101.62	99.013	99.1	99.699	98.247	97.345	99.087	100.61	101.28	99.14	98.389	98.074	98.043	97.646	96.866	99.067	99.257	98.447	99.128	96.156	98.198
109.5	110.5	107.36	109.75	111.95	106.3	107.02	107.14	107.61	108.24	108.23	109.65	109	108.41	107.09	107.43	108.52	108.66	107.59	107.97	107.96	109.84	108.39	107.69	106.98	109.09	106.28	111.1	108.79	106.15	108.62	107.84	108.4	108.75	110.55	109.77	108.87	109.24	111.91	107.33	109.78	108.33	107.4	109.17	109.3	108.01	108.98	108.28	106.95	108.67
98.569	100.65	98.773	99.211	100.89	101.41	99.806	100.52	99.246	99.159	101.02	98.298	100.85	100.59	99.486	97.721	100.04	99.527	100.01	101.07	98.761	100.46	101.87	101.16	101.22	97.881	98.352	101.78	99.164	99.648	101.46	100.85	101.03	100.96	99.813	99.197	100.14	100.32	100.42	100.19	101.88	101.97	98.532	99.522	100.96	100.52	98.565	100.72	100.32	98.545
100.81	97.716	102.18	101.98	102.03	100.1	101.04	101.26	101.22	101.55	100.22	100.54	101.46	101.69	101.52	100.27	101.47	99.931	101.16	97.978	99.092	102.55	101.31	102.52	102.64	101.25	103.22	101.66	100.04	99.685	99.525	99.088	102.27	102.33	99.924	99.946	101.15	100.27	100.25	100.69	102.44	101.62	102.02	97.572	102.98	101.28	99.771	101.51	98.238	102.6
108.31	109.38	110.74	108.7	108.16	107.07	107.4	109.8	109.13	109.6	110.65	107.52	106.79	107.13	108.85	108.05	110.14	108.63	106.43	105.56	108.28	107.49	108.43	107.71	109.84	108.59	106.89	109.26	110.3	106.69	108.77	108.38	107.48	107.94	109.95	109.37	106.48	109.28	108.71	108.6	108.91	108.7	106.42	107.37	106.51	107.55	106.46	108.84	108.26	109.15
108.13	109.47	106.88	106.47	104.66	106.51	105.24	104.6	107.49	106.05	106.49	105.97	107.18	109.82	105.36	107.35	108.17	108.01	109.53	107.53	107.49	108.79	107.07	106.86	107.86	105.92	109.27	106.78	107.79	107.71	107.67	108.79	108.73	109.48	110.22	108.91	108.4	107.58	104.45	107.23	106.46	107.35	108.96	107.13	108.14	106.33	106.57	105.07	108.88	108.61
104.76	105.47	104.79	107.18	103.31	104.65	105.65	105.6	106.2	105.2	105.04	105.5	105.31	105.24	106.65	106.51	103.88	104.81	104.66	106.15	105.12	106.41	106.19	102.08	105.39	106.95	104.78	106.81	103.19	105.62	106.14	104.77	107.39	106.56	104.54	105.23	106.41	105.68	107.32	106.34	103.7	105.11	104.45	106.39	105.98	107.71	106.06	106.84	106.02	105.16
111.04	111.35	111.01	109.17	109.65	110.11	110.07	109.23	112.51	110.59	109.75	111.35	111.59	110.03	111.22	109.33	110.74	111.42	108.79	111.48	109.11	113.65	109.33	110.72	111.11	108.59	109.56	110.75	108.18	110.02	109.89	112.32	111.3	109.27	110.82	109.19	109.69	111.9	109.61	111.81	108.96	109.6	109.93	110.52	109.93	110.4	107.23	108.44	110.53	110.94
107.2	107.73	107.58	107.85	108.04	108.8	109.11	105.99	109.24	107.73	108.33	109.15	108.21	110.57	108.32	108.95	108.83	110.03	107.29	106.86	108.83	107.77	107.6	108.85	109.12	107.96	106.76	108.48	108.94	106.78	110.27	108.11	106.6	108.6	108.22	108.57	108.33	108.84	106.33	108.42	110.53	106.68	108.07	108.69	109.85	110.24	106.91	108.28	106.5	107.49
99.586	100.31	97.789	99.877	100.18	98.285	99.589	98.25	99.102	99.251	99.579	98.059	98.988	98.372	97.709	98.107	97.682	100.75	97.9	98.85	101.05	99.625	98.505	97.984	98.653	100.87	97.549	100.31	99.317	101.03	99.005	97.349	100.99	102.29	99.509	99.025	101.55	98.351	99.297	97.056	98.85	99.154	101.75	99.295	96.795	99.507	98.078	97.133	100.2	99.841
105.05	104.25	105.68	105.94	106.42	107.67	105.38	106.17	103.01	103.81	106.17	105.32	105.23	104.42	103	105.04	103.82	105.6	103.49	105.78	104.66	107.36	106.15	104.98	106.54	105.79	104.76	105.81	105.46	105.92	104.65	103.93	104.61	106.89	105.24	106.18	104.68	104.71	104.9	104.37	105.78	103.62	104.23	103.69	105.55	105.7	105.63	105.16	103.3	104.98
108.7	107.55	106.72	107.17	109.21	107.08	108.54	107.38	106.41	107.59	107.72	109.62	107.95	106.15	108.17	108.2	106.61	107.26	107.75	109.47	108.7	105.59	107.97	109.63	107.76	110.37	106.59	107.69	107.29	107.19	105.19	109.1	107.53	110	107.99	109.41	109.77	109.72	107.82	107.43	109.58	106.26	109.51	108.72	108.5	106.77	108.78	105.92	108.2	107.59
106.21	103.53	106.41	104.31	104.99	106.51	105.52	107.59	106.78	103.7	105.93	104.63	103.36	104.46	107.23	105.05	104.73	106.45	108.42	104.24	106.41	105.51	105.64	107.92	109.11	106.47	104.96	103.21	105.27	104.95	106.12	106.93	104.94	105.84	106.46	106.91	104.7	105.41	109.15	105.12	104.36	104.75	104.31	106.13	104.89	104.07	104.17	104.64	105.52	105.18
108.02	109.7	108.25	109.98	107.11	107.97	107.41	107.24	109.2	109.45	108.78	109.17	109.65	108.57	107.34	109.54	108.15	109.78	109.64	110.64	108.64	107.38	107.32	109.95	110.07	108.11	109.34	107.2	107.32	107.18	108.98	107.7	108.74	107.33	107.43	108.9	109.96	107.82	108.58	107.74	109.03	106.72	108.57	108.22	109.9	108.97	111.06	109.55	110.6	109.41
106.24	110.17	106.74	111.04	108.58	109.59	110.23	107.4	109.23	108.65	108.8	108.16	110.56	107.19	108.85	105.58	108.25	109.16	109.01	108.44	110.21	108.11	109.37	108.36	107.23	109.14	107.62	109.34	106.34	108.84	109.05	109.01	108.48	109.26	107.94	110.02	107.72	106.15	109.28	109.39	108.37	109.84	108.57	108.97	107.56	108.38	107.02	107.64	109.7	108.91
107.96	106.59	109.04	108.11	107.07	106.51	107.49	108.1	106.25	107.95	108.47	107.77	105.73	108.55	106.76	108.89	108.34	106.75	106.49	108.34	106.53	110.66	108.04	106.83	107.15	108.08	105.89	105.23	107.84	108.82	106.2	108.71	109.91	108.3	107.17	106.8	109.75	109.16	107.51	108.92	106.24	107.69	106.71	108.43	108.06	108.48	108.58	107.62	106.82	106.88
102.19	107.61	103.63	104.86	106	108.04	105.52	104.1	105.85	106.61	105.76	105.78	105.02	104.85	105.9	104.12	103.42	104.07	105.85	105.26	104.09	105.73	106.87	106.29	104.68	104.81	104.73	107.42	105.68	104.77	104.19	105.93	107.57	106.56	105.12	105.59	106.49	105.72	106.02	105.18	103.38	106.99	105.89	107.64	106.27	107.19	104.88	105.67	107.72	106.36
102.2	101.74	98.997	100.54	101.36	101.97	101.23	101.69	102.74	99.739	100.69	99.784	100.45	99.602	101.04	100.47	100.48	99.577	100.66	100.91	100.64	101.06	101.65	101.98	100.26	99.937	98.741	101.46	101.86	100.26	103.57	101.45	99.851	98.457	102.66	100.94	102.26	100.8	101.11	101.32	101.37	103.46	101.85	102.41	99.823	101.4	102.32	101.14	102.75	100.05
106.53	103.98	106.47	105.48	104.87	104.37	107.25	107.24	105.6	104.38	106.58	104.69	106.8	106.68	106.72	105.71	103.68	103.46	106.2	106.03	107.53	105.49	106.14	105.26	106.67	104.97	106.58	103.74	105.05	105.17	104.82	108.57	105.16	104.58	104.44	105.7	105.6	104.03	103.21	104.27	107.19	105.33	105.04	104.58	105.82	106.07	107.14	104.77	105.16	106.19
106.09	107.24	106.89	105.04	107.58	105.08	105.37	107.02	107.08	107.12	105.11	104.55	108.3	107.16	105.19	105.41	106.16	106.06	105.88	104.97	107.6	106.35	106.52	106.84	106.99	105.75	106.67	106.4	107.03	107.44	104.61	103.75	107.21	107.19	107.39	106.81	105.13	107.8	106.72	107.63	105.83	107.69	106.4	104.51	106.76	108.08	108.81	106.05	104.97	106.02
106.63	102.13	104.85	105.4	104.83	103.62	106.32	103.8	104.73	103.86	107.21	105.38	107.12	102.74	104.78	105.26	102.38	106.9	105.83	104.91	105.53	104.12	106.14	107.36	104.48	105.92	106.41	104.4	105.75	106.12	105.96	106.76	105.03	105.01	105.71	105.19	105.72	105.39	106.43	103.22	106.76	106.51	105.3	106.25	102.03	104.75	104.18	106.23	106.92	106.87
107.86	106.61	107.03	107.02	105.44	107.96	107.59	104.82	103.83	104.99	106.15	106.84	106.78	106.78	107.44	103.87	106.75	104.77	105.65	105.18	106.33	105.39	107.79	107.16	105.22	105.45	105.25	109.2	105.27	106.29	105.21	107.22	108.02	105.93	107.71	105.59	104.16	107.31	106.34	104.4	106.97	105.24	106.85	107.79	106.89	105.56	105.83	102.99	108.24	105.21
106.65	108.56	109.55	108.27	109.95	107.81	106.74	107.39	108.71	109.74	108.99	109.35	108.08	107.24	109.86	108.23	107.75	108.24	107.58	109	108.03	108.69	108.16	110.69	108.18	109.19	106.84	106.42	108.24	107.68	107.15	107.42	108.5	108.42	107.18	108.57	108.5	108.57	107.74	109.7	109.43	107.59	107.95	109.8	109.52	108.67	106.79	106.76	107.67	110.04
100.68	102.27	100.96	99.939	99.985	99.501	102.63	102.75	100.36	102.21	99.561	101.38	101	101.6	99.64	99.489	102.29	99.827	102.25	98.339	100.72	100.47	99.642	100.55	100.08	102.88	99.731	101.58	103.71	101.64	99.508	101.26	101.48	101.4	100.51	101.31	101.61	101.07	101.87	101.52	101.81	99.955	100.82	102.71	100.56	99.886	101.05	100.49	103.54	103.05
107.23	110.27	107.97	107.17	109.3	109.31	108.7	108.74	109.26	109.4	108.16	109.03	109.06	108.07	106.89	109.72	108.53	108.63	109.93	108.5	106.63	108.48	109.62	108.01	108.57	108.35	108	108.62	109.15	108.22	109.51	110.17	107.29	108.94	107.28	107.85	109.41	108.42	107.3	106.75	109	106.34	107.96	107.63	106.72	107.37	107.13	110.91	108.45	110.02
108.41	109	109.33	106.89	105.49	105.79	107.44	107.14	107.98	107.49	108.95	109.26	107.86	105.85	110.05	108.39	107.22	106.1	106.49	109.24	109.19	105.73	108.43	108.65	108.03	107.7	108.06	107.46	104.37	108.49	107.83	108.1	106.93	109.07	106.54	109.55	105.8	105.78	106.39	108.93	108.81	109.25	110.45	108.25	107.55	107.14	105.95	110.01	108.36	106.56
106.93	106.83	105.23	104.63	107.74	108.25	105.68	105.05	105.4	105.42	107.03	103.87	106.29	107.23	107.27	105.83	105.56	107.32	106.6	104.63	107.77	106.59	104.96	105.71	106.4	107.35	106.25	106.13	104.63	104.83	107.29	108.23	103.7	108.97	105.52	106.45	105.91	105.07	105.25	103.83	105.26	104.55	105.07	104.81	105.01	103.37	106.01	105.15	105.52	105.9
109.99	109.55	111.24	109.24	111.51	108.74	111.61	110.91	108.51	110.83	111.64	111.03	110.27	108.64	111.44	111.2	111.09	110.59	111.38	112.14	109.72	109.6	111.34	110	109.07	112.31	111	110.2	111.93	111	109.23	111.3	109.44	109.93	111.98	110.36	110.28	110.36	109.99	109.73	108.99	107.91	110.14	108.83	109.69	110.74	109.42	109.35	107.9	109.64
104.9	107.86	106.78	104.61	105.68	105.89	105.7	106.01	106.76	104.19	105.76	104.35	104.34	105.15	106.03	104.77	106.25	105.67	104.97	104.63	104.95	106.54	106.25	106.53	104.02	106.65	104.42	106.08	106.54	104.64	106.98	107.22	103.87	105.77	106.15	107.61	106.81	106.79	105.56	107.93	105.89	103.47	105.5	107.33	105.1	107.13	104.28	103.54	107.27	102.3
107.31	106.77	107.95	106.4	109.21	108.67	108.35	108.99	107.21	107.58	107.77	106.27	108.15	104.1	106.72	107.49	108.23	107.18	106.91	106.72	107.75	107.47	108.16	109.35	107.15	111.09	107.05	107.21	108.57	107.74	107.99	109.49	109.29	109.26	107.66	108.8	105.97	107.85	107.72	108.42	108.09	109.64	109.08	106.65	106.47	107.97	107.22	107.82	108.77	108.12
106.12	105.82	106.69	108.37	105.64	108.33	105.87	107.35	105.64	105.73	105.38	104.81	105.04	107.42	107.89	105.71	108.16	105.52	108.11	106.33	107.19	106.65	108.71	107.55	106.04	106.74	108.03	105.48	110.2	105.67	106.72	109.51	106.98	104.77	105.37	106.72	106.58	106.43	107.08	105.69	107	107.75	108.39	107.15	106.73	103.06	104.73	107.71	104.99	105.07
97.507	97.141	98.358	97.639	96.994	98.501	97.227	98.156	98.786	100.77	97.668	97.17	97.363	97.507	96.449	98.547	98.8	97.746	96.9	98.347	98.011	99.509	96.152	98.145	97.27	98.985	98.718	97.935	95.031	97.863	96.804	98.017	99.141	98.866	97.8	96.258	98.894	97.626	96.759	98.57	98.01	98.832	99.842	99.852	96.186	100	98.232	99.729	97.898	98.175
109.4	107.74	109.57	106.85	108.77	106.75	107.11	107.79	109.42	110.09	109.56	107.68	107.9	107.8	106.87	108.99	107.04	106.79	108.48	105.21	107.85	107.52	106.06	108.39	105.58	106.69	109.11	109.95	109.01	107.43	108.66	107.76	108.78	107.47	109.23	107.07	107.97	107.48	107.42	110.47	109.46	110.69	108.31	108.74	109	108.69	107.73	107.78	110.3	109.4
97.644	98.225	97.508	98.835	96.005	97.857	98.734	96.371	98.233	97.65	98.217	97.683	96.609	98.445	97.381	97.499	98.98	96.244	99.555	97.223	98.498	99.418	98.18	98.501	98.964	99.767	98.025	97.147	96.695	96.595	99.958	98.792	97.832	97.668	98.192	96.863	99.57	97.119	96.251	99.318	99.151	98.365	95.689	98.267	98.418	98.685	96.782	97.464	99.645	97.426
106.01	108.84	105.8	108.21	109.44	108.71	106.98	108.71	108.28	108.34	107.23	109.53	107.98	109.98	108.54	108.42	106.6	107.79	110.04	106.79	108.86	106.48	108.56	108.17	110.1	109.09	109	109.42	105.96	108.23	109.41	108.25	109.44	107.46	108.79	109.83	110.62	108.53	108.82	108.32	108.89	111.37	109.31	109.25	110.08	108.55	108.95	109.07	108.14	108.46
108.55	107.43	108.87	106.81	107.38	107.44	106.7	108.53	107.32	107.7	108.86	106.84	108.44	105.96	108.41	106.9	106.57	109.38	107.96	107.6	108.95	106.28	109.46	108.41	107.25	109.39	107.38	108.75	108.72	108.94	107.26	109.21	108.62	107.65	107.6	107.15	106.49	107.33	107.37	108.61	109.82	107.12	107.77	107.66	108.63	108.87	106.24	108.92	108.09	107.34
100.44	98.768	98.687	98.997	97.517	98.985	96.156	98.218	97.942	98.308	97.424	99.681	100.52	97.186	96.086	98.723	97.923	99.657	99.268	100.05	97.294	98.413	101.41	99.169	97.573	97.845	97.74	98.361	97.76	96.959	98.066	98.739	99.575	96.215	97.988	98.622	98.684	97.8	98.877	96.286	97.941	97.078	98.804	98.117	96.891	95.575	98.798	97.449	97.183	98.5
105.29	107.81	106.79	105.48	105.34	107.48	106.33	106.19	108.32	108.24	108.06	105.55	104.89	107.24	106.02	105.83	107.01	106.85	109.09	105.13	106.73	109.39	106.14	103.58	105.01	107.93	107.42	108.17	105.28	107.54	106.92	107.23	106.32	106.53	105.54	106.91	106.69	105.18	104.11	107.3	105.4	106.16	107.33	108.4	104	105.7	108.73	107.83	107.23	106.61
98.345	102.3	100.44	100.69	101.9	101.27	99.934	101.64	100.17	102.55	98.823	99.85	100.26	99.679	101.3	99.077	103.61	98.042	101.09	102.11	98.239	101.02	101.94	101.31	98.259	101.13	99.708	103.77	98.376	100.52	99.176	98.368	98.513	101.67	102.52	99.861	101.27	98.275	100.4	99.698	100.36	99.717	100.52	101.56	99.653	100.19	101.6	98.724	101.2	99.711
108.35	109.22	108.45	109.96	109.51	108.26	108	109.85	107.26	107.24	108.63	106.78	108.37	109.43	108.23	108	109.5	107.02	107.83	106.49	108.11	107.45	106.71	109.15	107.69	110.2	109.59	107.07	108.47	106.97	108.22	107.78	107.28	107.18	107.77	107.72	108.61	107.58	107.92	108.82	109.2	109.06	109.83	107.57	108.46	108.5	108.83	107.48	108.02	107.22
109.12	109.73	107.47	107.13	108.23	107.84	109.12	108.71	106.84	108.26	109.67	108.83	108.01	108.35	107.61	107.62	108.61	106.88	107.76	107.83	106.87	107.79	107.46	105.94	110.31	106.14	108.95	108.16	109.17	109.85	107.18	107.86	107.04	108.85	105.31	107.01	106.37	108.78	108.77	107.27	108.91	106.57	109.67	108.58	106.44	107.28	107.64	107.41	107.8	106.31
105.81	107.04	104.63	104.74	106.18	105.54	105.78	106.85	106.89	104.98	104.56	105.34	106.52	107.92	107.45	105.59	105.13	109.07	105.42	105.71	106.29	109.31	105.83	106.33	107.28	105.01	108.23	106.77	105.69	107.42	105.22	105.77	106.51	105.59	106.55	106.36	104.46	104.28	106.63	106.95	106.92	106.53	106.39	104.06	107.32	107.74	107.15	107.32	105.94	106.84
106.38	105.16	105.63	105.08	106.42	108.71	104.78	105.83	104.46	105.91	104.73	105.61	104.04	105.83	105.95	106.06	106.31	106.34	107.15	104.87	104.16	107.08	104.95	105.69	105.01	108.93	105.08	104.41	104.59	106.85	103.57	106.19	103.64	106.31	106.63	106.51	104.96	104.4	108.98	104.88	105.65	105.76	106.41	106.12	105.98	104.5	104.99	105.63	104.95	105.7
109.14	108.57	108.48	108.29	108.63	110.53	109.95	106.37	106.48	108.7	107.38	105.97	109.19	109.56	111.6	109.91	108.78	109.1	107.17	106.74	110.2	107.92	109.34	107.73	105.89	107.15	106.81	110.5	109.11	106.35	109.13	109.94	105.91	108.33	108.17	106.44	108.65	109.43	106.68	108.33	109.43	109.32	108.81	108.05	108.18	108.29	107.27	109.67	107.21	108.16
106.62	104.07	103.56	106.95	104.11	106.84	103.94	106.26	106.79	105.75	105.93	106.79	104.94	104.6	107.29	108.11	104.2	109.41	105.83	104.18	104.25	106.18	105.05	105.32	104.72	105.44	106.51	106.77	105.48	103.99	103.92	104.16	105.98	105.23	107.12	104.5	105.61	106.49	106.59	104.72	104.97	107.38	107.21	107.9	106.28	103	105.49	104.74	105.06	106.02
97.753	97.294	96.951	99.983	96.575	98.866	98.132	98.784	96.25	98.685	97.964	99.308	97.215	97.933	96.835	99.237	98.726	97.947	95.867	98.802	99.234	98.485	96.045	97.573	98.632	96.297	96.692	95.904	98.555	97.68	99.716	97.456	99.949	98.552	95.618	96.416	97.091	97.969	99.269	98.905	96.202	98.418	100.01	96.827	96.697	97.482	98.854	99.175	97.526	96.625
100.05	98.172	98.685	100.12	98.342	99.556	97.748	98.461	98.914	96.95	99.005	98.067	99.952	99.964	98.802	99.222	99.187	100.9	102.05	99.378	99.754	97.513	99.893	98.606	100.6	96.356	98.309	98.028	97.889	96.338	98.042	99.294	98.267	100.5	100.53	98.619	96.394	98.105	98.274	98.607	100.8	101.04	97.829	96.715	97.397	98.609	99.546	99.029	100.55	100.87
97.495	99.843	100.56	97.201	98.784	98.981	98.412	98.1	98.53	99.597	98.628	99.36	98.865	97.709	98.686	101.13	98.732	100.19	97.543	98.95	98.867	100.35	99.333	100.25	99.994	99.048	98.5	98.113	99.486	98.042	101.17	97.676	97.87	97.697	97.297	99.383	99.808	97.939	99.596	97.882	98.17	100.18	98.332	98.631	97.85	99.577	97.478	98.382	99.571	100.08
106.34	106.62	107.63	105.35	107.71	107.34	106.08	105.53	104.73	105.98	105.74	107.01	104.76	104.85	104.92	105.77	108.35	105.05	107.09	106.73	107.28	105.48	106.57	108.4	106.36	107.79	106.82	108.19	106.74	106.21	107.46	105.8	105.75	105.69	107.62	107.19	107.73	107.45	105.27	107.35	105.57	106.73	107.57	106	107.08	105.88	106.35	105.1	106.64	107.91
108.8	108.55	107.69	110.35	110.29	108.35	108.36	107.95	108.69	108.04	109.83	106.21	109.11	108.08	107.26	107.71	107.21	110.32	109.84	107.15	106.86	111.27	107.47	106.81	107.34	107.56	110.11	105.32	107.94	108.29	107.88	106.21	110.23	107.34	106.97	107.5	108.45	108.12	107.74	108.19	107.01	110.16	107.91	106.88	107.54	107.44	109.26	110.92	106.96	107.97
108.39	110.67	108.62	107.53	111.76	108.96	107.55	108.6	108.13	107.89	108.31	108.98	108.38	105.86	109.83	106.12	108.02	108.48	107.82	108.96	107.36	109.51	109.58	106.97	109.48	106.98	108.02	107.99	105.21	106.8	106	107.12	109.37	109.17	109.55	108.96	109.18	107.85	108.52	108.7	108.07	108.63	108.81	106.7	110.42	108.5	111.28	108.4	108.78	109.54
109.33	108.88	108.09	105.87	107.2	106.87	107.54	108.6	105.33	107.42	107.92	107.36	106.89	111.08	110.01	106.02	109.83	108.18	108.74	110.7	108.3	107.74	108.29	105.21	105.75	106.48	107.21	108.62	110.02	108.2	106.71	108.45	108.14	105.28	104.4	109.75	107.53	109.29	107.53	105.01	109.46	105.06	108.89	108.22	108.11	109.2	109.08	107.16	109.78	106.26
109.21	106.31	109.65	109.1	108.62	108.89	108.12	106.69	107.89	108.78	111.04	105.98	107.94	108.08	107.69	107.23	106.96	108.43	106.65	109.04	105.41	108.51	106.71	108.2	106.63	110.34	108.61	108.58	109.29	108.75	111.43	109.63	109.28	107.89	106	108.68	108.43	106.93	109.49	107.55	109.47	106.65	109.61	108.16	108.36	107.42	105.9	108	110.06	107.41
107.44	103.94	107.2	105.83	107.08	105.67	106.86	103.47	104.44	105.27	107.29	106.73	106.88	106.42	107.64	105.54	107.72	104.93	104.37	105.06	103.38	106.02	106.57	105.8	105.66	105.19	105.92	106.19	108.39	105.5	104.88	106.06	104.84	106.77	104.38	104.44	104.04	106.2	104.51	106.61	105.37	105.4	106.79	106.89	103.4	107.15	106.57	107.88	105.44	105.43
103.84	104.08	105.99	106.29	105.6	105.36	104.26	104.56	106.64	106.24	105.82	104.95	106.97	107.62	106.47	103.12	105.78	106.39	105.8	104.88	106.69	105.3	106.37	104.54	104.29	105.57	106.48	104.9	103.59	104.95	106.77	106.54	107.89	107.68	104.76	108.66	104.27	102.89	105.06	105.97	105.24	104.93	105.48	105.26	102.96	104.01	107.27	105.42	105.55	107.15
101.08	99.671	101.56	99.795	101.24	98.248	100.08	99.515	98.257	100.54	99.973	101.41	99.804	100.5	100.9	101.92	100.07	100.79	100.31	102.2	100.57	101.2	101.58	100.64	103.08	101.64	100.49	99.919	99.356	99.692	101.98	99.044	102	101.16	101.6	100.12	100.46	99.27	101.69	102.01	99.072	100.25	101.44	99.402	101.22	100.16	98.696	100.76	100.05	101.2
106.37	105.63	106.3	105.66	105.69	104.7	106.18	105.95	104.7	105.58	104.83	106.85	108.06	104.11	107.75	107.22	105.65	104.58	107.02	103.74	106.2	105.42	105.02	107.37	105.32	106.37	105.19	106.03	104.98	105.87	108.87	106.13	105.92	108.72	103.7	105.22	104.97	105.91	107.5	102.24	107.02	107.6	106.12	106.54	107.18	106.48	105.12	104.32	104.98	105.07
103.31	103.37	104.76	102.55	101.09	102.31	103.47	103.77	103.09	103.73	101.65	100.26	101.84	103.87	98.96	101.85	104.54	102.5	103.55	102.78	103.98	102.78	103.89	101.95	105.29	100.71	102.9	100.94	103.08	102.06	101.21	103.5	102.17	103.23	101.7	103.32	102.48	105.04	104.39	102.54	102.85	103.04	104.95	103.52	103.49	102	103.24	102.94	102.27	102.28
97.622	99.721	99.559	97.284	96.793	98.638	98.374	98.647	97	97.321	99.277	102.26	97.731	97.837	97.164	99.642	99.797	98.083	97.926	97.659	99.811	97.279	96.805	99.364	97.504	100.79	96.775	98.557	99.487	98.786	98.902	98.461	98.655	97.902	96.196	98.961	97.634	98.404	96.582	98.94	98.772	97.647	99.05	98.554	99.377	95.854	97.508	95.827	97.888	96.969
110.88	108.78	107.14	107.6	107.14	107.81	111.11	106.38	108.79	107.59	107.01	108	107.41	110.04	106.92	110.22	108.37	107.19	108.61	109.52	108.32	109.54	107.61	108.45	109.02	109.18	110.34	109.54	108.62	108.44	109.36	111.17	107.55	106.79	107.27	107.98	108.12	108.21	109.35	107.4	108.02	106.99	109.61	107.92	109.92	108.68	107.73	109.6	109.71	109.09
105.54	105.58	104.88	107.96	106.08	106.04	107.62	104.43	108.11	104.01	105.79	106.21	107.67	105.55	106.84	106.51	105.85	104.21	105.39	107.65	106.85	103.68	104.35	105.83	107.64	106.38	106.05	105.77	107.32	105.98	107.48	107.81	105.4	104.55	104.07	107.15	105.77	106.3	105.46	104.26	105.51	104.21	107.7	106.66	104.99	106.44	105.02	105.51	106.67	104.17
99.703	99.483	97.982	99.086	97.111	98.712	99.61	99.846	99.032	97.458	97.571	97.452	99.567	99.661	99.889	97.835	97.538	99.145	98.975	98.651	98.303	100.13	99.006	99.183	98.083	99.737	97.645	99.28	100.02	99.391	98.75	96.671	98.086	98.506	97.951	97.448	97.438	98.817	97.797	98.92	98.649	99.728	98.999	97.172	99.176	96.66	99.421	97.598	97.985	98.081
97.786	99.047	97.468	97.6	96.922	100.18	99.281	102.13	98.752	96.977	96.492	100.94	99.517	99.383	98.307	98.875	98.291	99.516	97.746	99.213	99.331	98.021	99.773	99.789	100.91	100.63	99.428	98.21	96.446	99.109	98.401	98.168	99.141	100.93	98.208	100.06	97.585	99.247	97.539	99.748	97.429	99.406	98.06	99.943	97.147	98.71	97.857	99.232	100.66	97.2
106.72	104.9	104.11	103.48	105.28	105.54	103.08	105.53	105.97	107.08	104.89	104.46	104.14	105.05	106.7	104.67	107.28	106.48	105.53	107.84	108.25	105.13	108	107.87	103.57	106.83	106.12	106.36	105.36	105.26	105.69	103.83	106.96	103.94	106.03	105.4	105.21	104.46	104.95	104.87	107.16	102.79	103.46	106.19	105.8	103.54	108.25	108.59	107.16	107.82
104.44	107.12	105.8	106.26	107.4	105.66	105.57	107.14	105.11	104.94	106.22	103.98	105.39	104.46	108.34	103.93	104.99	105.58	105.45	105.96	103.64	104.36	106.2	105.88	104.29	105.62	106.25	106.6	106.19	106.64	106.02	105.09	106.28	105.83	104.61	104.58	102.48	103.65	105.53	103.33	107.46	108.04	105.03	105.5	104.03	104.51	106.5	105.35	106.42	106.77
108.98	109.24	107.49	108.74	109.63	108.7	106.84	107.15	107.39	110.64	107.58	107.67	108.58	107.55	109.66	111.2	107.66	110.13	107.29	108.75	110.19	107.72	107.99	106.81	107.69	108.13	108.86	107.4	106.55	109.32	107.24	105.35	110.25	106.64	108.53	108.34	109.2	109.27	108.62	109.16	108.73	108.87	107.3	109.17	107.79	107.68	110.19	108.81	108.24	110.99
103.48	104.03	102.41	100.89	103.83	102.72	102.92	101.23	102.57	104.45	104.93	103.14	104.82	101.44	103.27	104.35	102.22	104.03	102.28	103.21	101.96	101.72	102.48	103.8	103.86	104.44	103.28	103.29	102.4	102.23	104.29	102.36	104.45	101.97	101.97	103.06	102.42	102.69	101.54	101.72	103.19	101.26	103.73	103.3	104.1	102.23	101.53	102.23	102.64	101.99
101.26	101.12	103	101.92	98.223	100.45	100.36	100.77	99.749	100.45	100.21	101.43	103.43	100.79	100.38	102.01	100.78	100.17	101.42	99.504	101.35	102.25	100.05	101.73	99.486	100.35	99.992	99.699	101.18	100.68	100.81	101.86	100.19	100.68	100.36	101.44	96.173	99.537	100.7	101.98	100.48	102.75	101.03	101.19	99.475	102.37	99.694	102.21	100.43	101.99
105.54	104.71	105.34	106.16	106.04	104.25	104.81	106.76	107.95	105.07	104.26	103.43	107.81	107.01	105.9	106.56	105.26	106.28	103.11	105.43	106.45	106.91	104.38	103.75	104.27	104.95	103.45	106.19	106.68	106.35	104.98	106.07	105.21	106.05	107.52	107.64	107.01	106.4	104.28	106.11	104.89	106.03	106.38	105.86	106.56	105.85	103.45	106.66	108.47	107.15
107.89	108.57	106.94	104.95	107.38	106.67	108.65	107.11	106.2	103.95	106.45	106.79	103.79	105.75	105.48	106.61	107.88	105.45	107.01	106.09	105.86	104.76	106.5	107	108.79	105.22	104.71	105.78	106.87	107.3	105.05	106.53	106.04	107.81	105.65	105.38	107.98	105.86	103.84	107.14	107.95	105.32	106.69	105.96	106.24	108.61	107.36	106.38	107.61	106.83
108.09	108.43	106.79	109.92	110.55	107.21	107.42	106.91	107.43	108.22	107.65	110.04	107.51	106.07	107.53	107.99	104.82	109.14	107.27	109.67	107.19	108.09	107.32	106.9	108.08	108.58	108.62	108.3	108.49	112.03	108.33	107.46	108.33	108.9	106.12	110.03	108.38	107.02	109.96	107.4	111.03	109.74	107.09	105.46	110.04	108.87	106.27	107.75	108.63	109.15
100.89	101.36	99.897	104.19	99.608	100.74	99.42	98.502	98.952	101.21	98.157	100.63	101.05	100.26	100.35	99.764	99.916	100.53	98.875	99.87	99.562	101.46	101.81	99.72	98.56	98.609	101.07	101.26	102.57	100.02	99.704	101.94	101.22	101.56	102.97	99.847	101.7	99.747	101.98	100.18	99.882	100.81	97.576	101.29	100.48	98.747	102.1	101.57	100.55	100.09
106.55	107.99	109.56	105.32	108.33	106.65	109.48	107.08	107.19	107.49	106.25	105.97	106.57	107.98	106.82	108.9	108.95	106.71	106.83	107.3	109.57	105.26	106.76	109.26	105.99	107.33	107.47	108.67	107.76	106.69	105.66	107.37	106.59	109.17	107.61	108.03	109.14	107.42	106.95	109.15	106.5	108.19	108.42	106.36	109.27	106.33	107.55	105.8	109.74	108.09
106.35	107.85	108.81	107.96	106.03	108.38	105.92	104.27	105.78	105.78	108.21	108.63	106.66	105.26	106.08	104.61	106.93	107.34	104.3	105.9	105.9	106.46	106.26	104.79	105.85	104.06	105.88	104.65	108.09	105.92	106.75	105.19	108.01	108.99	106.55	107.17	106.25	106.89	104.7	107.8	104.33	107.38	106.64	106.88	106.86	108.22	106.94	106.26	106.01	103.14
108.2	110.09	108.93	109.81	108.65	108.08	109.47	108.24	108.22	108.28	109.03	107.15	109.07	107.17	105.74	106.05	108.37	108.71	109.79	108.7	109.51	108.81	107.91	109.35	106.49	109.94	108.23	111.75	107.48	106.01	108.85	109.89	109.2	107.4	109.42	106.59	106.73	105.89	109.52	108.97	108.57	108.93	105.94	106.58	108.85	108.9	107.13	107.61	108.69	109.13
107.23	107.77	107.29	106.01	106.61	105.09	108.05	108.32	108.38	106.81	108.63	106.07	104.04	105.87	108.31	103.73	106.58	104.43	106.74	106.53	107.36	104.86	105.25	105.56	107.41	103.86	108.67	106.23	107.76	107.25	109.26	105.86	108.49	105.23	106.49	105.36	105.04	107.69	105.2	105.83	107.04	106.95	106.21	108.12	106.41	106.05	106.63	107.93	105.86	104.75
101.19	98.828	101.69	100.05	100.63	98.397	98.642	100.22	102.47	101.68	98.068	98.841	100.65	103.81	102.12	103.31	101.84	101.22	101.4	101.31	103.21	101.76	101.83	101.74	100.56	101.25	100.55	100.33	101.04	99.492	101.05	100.14	102.02	102.87	102.27	100.81	99.226	101.38	103.2	103.42	99.912	102.38	103.17	100.94	101.37	104.16	103.35	100.21	101.64	103.31
113.3	109.56	110.08	109.28	110.71	108.1	110.81	110.29	108.56	110.2	111.31	112.08	109.09	109.78	111.89	109.38	110.14	111.04	110.92	109.21	109.63	110.79	111.86	110.23	110.68	112.07	110.64	109.2	110.56	109.61	108.57	111.45	110.93	111.3	110.56	109.13	111.34	113.1	112.46	111.31	110.47	111.31	109.76	110.76	111.29	110.19	111.41	110.83	110.78	110.81
100.09	102.5	99.436	100.93	98.79	100.04	101.38	102.57	101.29	100.86	98.248	100.9	99.457	102.14	101.5	100.68	100.38	101.62	101.6	100.92	99.546	99.794	101.54	101.44	99.877	100.53	99.675	99.786	101.55	99.68	103.09	100.95	99.881	100.33	101.13	99.815	100.9	100.31	101.93	102.9	99.988	102.08	102.11	101.34	99.938	101.96	99.509	99.724	101.21	98.146
107.43	108.64	108.76	104.87	109.03	106.23	105.17	105.62	104.73	107.69	106.32	107.22	106.91	105.88	106.58	102.33	107.49	105.17	107.21	106.36	104.22	106.16	106.63	106.47	106.37	105.15	107.63	107.15	106.04	108.62	106.81	104.02	106.98	105.65	107.33	106.17	106.77	105.37	105.76	107.8	105.82	106.56	106.71	107.53	106.09	107.46	104	105.78	108.07	105.97
108.15	108.5	106.39	109.56	108.54	107.32	107.98	108.9	110.45	105.99	108.97	105.8	107.18	108.8	106.64	106.74	104.85	106.24	106.22	108.35	107.89	106.73	105.62	106.63	107.26	108.96	107.99	107.23	106.84	106.75	106.3	108.17	108.33	108.66	109.09	106.16	106.97	106.82	107.78	106.69	108.19	107.94	108.58	109.02	106.37	107.75	108.13	107.47	109.48	110.16
106.82	109.11	108.97	107.25	110.1	109.39	108.93	108.78	109.77	109.79	108.29	109.07	108.79	107.94	108.69	110.33	109.81	109.89	110.4	110.03	108.19	107.58	105.89	107.34	107.64	107.12	108.25	108.9	107.47	111.63	106.06	106.9	108.12	108.54	107.6	108.58	109.08	107.7	107.13	108.17	105.57	108.29	109.86	111.49	108.58	108.96	109.52	109.36	106.98	106.88
105.71	106.16	106.64	108.57	109.94	107.82	109.34	106.3	109.52	108.92	110.95	109.29	107.7	107.53	106.78	108.41	108.55	109.57	106.68	107.65	109.38	109.47	110.75	107.89	107.47	110.73	107.2	109.62	109.92	106.83	109.37	110.31	110.09	109.02	107.27	110.23	108.09	106.68	109.31	110.72	108.65	107.14	107.29	108.14	109.46	108.61	105.6	108.06	107.61	109.9
97.792	97.106	98.827	99.204	98.472	96.744	98.26	99.081	96.91	96.742	101.01	95.825	98.654	97.262	97.433	97.406	97.445	97.87	97.584	98.563	97.612	97.065	97.131	96.139	96.99	96.47	97.013	97.179	97.11	97.682	98.909	98.693	97.108	96.195	98.079	98.93	97.061	98.919	98.14	99.362	100.47	98.788	98.492	99.678	99.33	96.921	97.304	98.896	96.644	99.042
99.16	97.654	94.61	99.654	96.641	97.562	99.175	98.069	97.799	96.391	98.763	96.119	98.143	101.19	97.105	97.45	96.984	99.356	97.045	97.938	96.165	101.09	100.29	99.337	100.2	96.423	97.686	97.14	97.647	98.09	97.47	95.862	99.022	98.088	97.343	98.277	97.269	98.922	97.157	98.418	98.567	100.88	98.066	97.116	99.218	99.652	97.513	100.44	98.763	95.668
99.975	99.975	99.13	100.72	98.668	96.902	99.111	98.641	98.586	98.82	99.13	97.291	99.675	98.691	97.677	98.737	97.671	98.621	99.986	100.52	100.3	101.76	99.066	98.344	99.023	97.534	98.772	98.138	101.13	100.77	98.611	99.403	99.543	98.472	99.282	97.394	97.096	95.539	98.103	97.676	100.73	99.854	98.703	97.846	98.901	97.714	96.73	97.451	100.11	97.855
100.81	100.9	99.748	100.2	101.95	101.58	100.25	99.573	99.054	101.62	99.734	99.881	98.238	98.949	102.45	100.24	104.29	100.79	98.982	100.51	101.26	101.06	103.71	101.47	98.869	101.49	101.82	100.35	100.54	98.959	101.85	101.91	99.845	99.443	102.28	102.76	101.2	102.23	99.826	101.14	99.386	100.63	100.77	100.89	101.24	100.54	100.89	98.522	100.78	99.419
107.82	106.74	108.09	108.95	109.39	109.54	111.43	108.52	110.84	110.57	108.42	107.58	108.14	109.46	111.77	107.88	108.58	108.48	110.97	108.3	108.05	106.33	108.67	110.24	106.89	108.08	110.53	106.9	109.89	110.24	106.69	107.74	110.5	106.72	108.73	108.69	109.37	110.79	108.24	108.66	107.85	107.08	108.48	107.12	108.18	106.15	108.66	108.78	110.88	107.75
104.7	106.07	106.76	104.31	108.49	107.18	106.78	104.31	104.31	105.42	106.53	103.99	106.03	103.62	106.4	105.63	107.36	104.06	106.35	106.74	104.97	107.18	106.1	104.52	105.21	106.19	107.44	106.67	106.05	107.7	106.44	103.57	105.96	104.8	105.8	104.53	106.85	104.3	103.37	106.3	105.62	105.99	104.61	103.69	104.16	105.7	107.66	104.98	106.89	105.6
105.61	104.45	106.76	106.2	103.58	105.93	104.69	107.42	104.61	106.21	105.61	105.35	104.7	105.15	106	104.32	104.93	106.03	106.13	105.19	104.13	101.85	105.32	104.34	105.08	106.1	106.14	104.3	106.53	106.92	106.4	105.7	105.96	107.88	106.09	107.08	105.81	105.99	105.71	105.36	106.3	105.6	105.63	105.56	106.32	105.77	104.78	104.6	103.5	106
109.94	108.11	106.81	107.69	108.5	105.43	109.7	108.94	108.87	108.51	109.3	107.93	109.16	108.78	108.01	107.78	106.59	108.81	107.28	107.48	109.56	108.44	106.84	108.05	108.16	109.1	108.95	109.89	107.87	108.61	109.92	108.77	108.09	111.34	108.36	107.09	109.14	107.84	108.76	108.22	107.88	109.51	108.05	110.74	107.91	108.08	108.75	108.12	109.12	104.25
107.57	108.89	108.41	108.03	108.07	106.71	108.48	108.17	107.44	108.22	109.8	108.43	106.81	107.31	109.39	106.62	109.83	107.34	108.1	107.34	108.61	109.29	106.41	108.4	108.07	106.46	106.98	108.25	107.55	108.62	109.16	106.99	108.68	106.32	109.17	108.06	107.25	108.72	105.78	108.46	107.76	109.19	107.28	108.4	108.03	107.9	108.56	107.23	109.5	109.44
100.28	98.688	97.676	98.497	101.16	101.53	98.549	99.176	100.02	100.41	100.6	98.811	99.491	100.05	98.802	101.4	103.02	101.18	102.51	100.72	100.24	98.472	100.87	100.63	101.1	100.25	99.577	103.19	100.19	101.47	100.93	100.81	100.72	99.53	99.159	101	101.13	100.73	101.58	100.4	99.625	100.21	99.21	100.99	100.78	100.04	99.916	100.75	100.97	101.34
104.4	105.3	105.89	105.35	106.15	104.01	108.29	107.33	105.22	105.85	104.23	108.03	105.73	106.9	106.68	106.16	105.58	107.53	106.45	105.27	106.07	107.38	105.69	105.54	105.87	107.02	104.94	106.01	105.56	104.4	106.93	104.89	105.48	105.75	104.04	105.21	105.51	109.7	105.51	105.66	106.39	107.26	106.34	102.19	105.85	106.08	106.02	106.77	107.54	107.4
105.64	108.63	108.43	105.11	108.35	108.86	110.36	108.83	108.46	108.71	107.35	106.2	107.65	108.34	106.81	107.35	108.32	107.62	108.21	107.25	107.71	106.72	109.6	109.05	106.04	107.72	109.91	108.47	108.94	108.89	108.53	107.08	108.74	109.06	111.08	107.8	108.92	109.25	105.92	109.05	104.52	109.3	107.13	106.08	108.72	107.56	108.62	110.48	108.93	106.32
99.508	100.74	98.861	97.625	99.212	98.51	98.682	98.884	98.643	98.654	99.658	96.408	98.839	98.335	98.106	97.796	98.167	99.83	99.379	98.926	98.254	97.468	99.011	99.306	97.47	98.318	100.7	98.147	99.904	97.669	99.662	98.751	98.971	97.771	99.285	99.888	98.979	98.566	99.819	98.237	97.199	102.1	98.982	99.331	98.35	95.257	98.784	95.888	100.02	98.849
108.87	106.56	108.15	105.71	109.34	108.2	108.28	107.28	108.01	107.4	107.81	107.56	109.06	108.68	109.53	109.06	106.73	108.92	106.57	108.77	108.65	108.9	106.4	107.79	108.45	106.38	106.31	107.45	107.29	107.34	107.53	108.4	109.96	108.59	110.84	107.31	109.38	108.26	107.53	108.69	105.85	107.86	107.13	107.19	106.04	109.14	107.63	109.15	105.31	108.84
107.12	107.1	106.1	104.35	104.17	105.98	104.66	107.8	106.75	107.76	105.7	105.09	106.24	104.62	106.47	105.53	103.06	106.49	104.69	106.77	108.12	106.28	106.71	106.77	106.55	107.2	106.7	107.23	105.3	105.91	105.98	106.51	105.07	107.29	105.79	106.35	105.79	108.12	106.62	105.13	107.73	107.48	104.95	106.98	106.35	103.89	107.73	104.63	107	106.52
108.31	107.96	107.87	105.5	109.65	105.9	105.28	105.76	105.84	109.04	108.55	107.73	109.8	108.83	109.38	104.67	107.98	110.05	109.21	109.27	107.17	107.05	106.12	106.46	108.36	110.48	107.93	111.61	108.52	107.46	109.13	108.41	110.3	110.61	109.15	107.44	108.52	107.82	106.06	108.13	108.09	106.36	107.29	105.9	108.14	107.83	107.3	108.56	110.07	109.13
108.87	106.59	108.22	108.98	110.06	108.58	107.76	108.85	107.47	109.07	108.44	106.46	108.15	107.03	107.54	107.53	106.72	106.27	107.49	109.19	107.72	109.97	107.83	106.96	107.88	108.52	109.82	108.49	108.52	107.49	106.83	105.49	105.68	108.57	107.09	108.52	106.93	107.54	109.38	107.49	106.01	106.97	108.93	108.83	109.21	110.2	110.05	107.56	109.59	110.27
100.37	99.592	100.25	99.113	99.406	101.41	101.11	99.513	100.66	101.25	102.12	101.83	100.36	100.95	102.95	100.87	100.84	102.32	99.916	99.739	99.293	100.37	101.78	99.651	101.49	100.87	102.6	101.56	99.245	100.35	98.799	100.07	99.153	99.526	102.2	102.02	101.94	100.92	100.77	100.85	99.924	101.91	100.21	99.615	98.142	98.036	101.1	99.645	101.12	102.1
111.51	108.68	109.59	112.8	108.75	108.44	110.91	111.95	111.77	110.06	110.12	109.77	110.82	107.87	110.33	109.72	111.86	108.71	111.02	108.36	110.77	111.1	110.72	109.74	109.46	109.37	110.42	108.95	109.91	111.58	109.5	108.2	111.08	108.31	111.13	111.86	110.17	108.42	109.72	109.93	111.29	110.74	110.77	111.12	109.1	113.47	111.73	112.16	112.34	109.58
109.5	109.81	107.68	107.77	107.45	109.99	105.14	110.43	108.56	109.34	107.69	108.68	105.09	106.2	106.19	107.37	108.46	110.65	109.87	107.1	108.57	106.76	107.54	107.9	106.79	107.53	108.21	107.29	107.6	110.18	108.19	107.34	106.42	108.87	108.46	107.93	105.48	106.76	105.94	108.05	107.07	106.85	109.2	106	106.76	109.27	107.81	107.56	107.61	107.22
107.39	105.28	104.29	107.41	106.03	106.75	105.92	105.39	106.71	104.11	106.87	103.02	104.89	105.98	106.18	107.38	105.25	104.07	106.59	106.35	105.59	101.48	106.55	105.2	107.39	107.3	105.74	106.78	104.34	105.92	104.54	105.59	107.2	105.54	106.76	103.56	103.78	106.51	105.5	103.47	104.67	104.78	105.29	105.5	106.17	104.7	107.18	107.91	107.72	106.66
104.75	106.06	107.9	104.58	105.91	104.57	108.06	104.92	105.81	103.39	104.1	104.22	106.83	103.71	106.48	106.26	106.63	105.46	105.97	107.01	106.75	104.25	104.68	106.12	106.52	106.91	105.65	103.16	105.87	105.62	106.31	105.58	105.64	106.56	105.76	103.62	103.65	107.46	104.69	103.65	105.14	106.09	106.41	104.12	105.68	104.36	104.8	106.62	106.78	104.29
109.56	109.93	107.47	108.19	107.63	108.55	108.88	108.73	106.62	109.54	108.34	107.95	104.74	107.32	107.47	108.19	104.66	107.96	108	107.61	105.81	107.16	108.85	106.96	106.94	107.03	109.22	106.52	108.1	105.35	108.57	106.92	107.6	107.95	108.91	109.02	109.04	109.21	110.08	104.9	109.99	106.06	109.92	108.15	105.59	109.56	107.44	110	108.79	108.14
106.89	106.34	108.95	106.67	107.83	107.58	104.9	105.47	106.72	105.8	104.97	105.54	105.68	104.97	104.79	107.11	105.96	107.96	107.58	104.71	107.21	105.84	107	107.07	105.32	106.38	104.64	107.47	107.66	107.34	106.57	105.03	105.67	103.88	106.67	107.53	107.13	106.35	107.65	107.94	107.81	106.05	105.2	108.18	107.33	108.72	105.68	106.88	106.56	105.65
105.34	105.81	105.84	106.32	105.62	106.62	107.24	107.22	105.32	105.5	106.18	105.85	102.55	107.32	106.15	104.9	105.1	108.04	105.66	105.54	104.99	105.72	106.58	105.73	105.54	104.22	105.42	104.94	105.76	105.37	106.06	105.83	101.89	103.28	105.03	107.36	104.95	106.4	103.59	106.03	103.01	105.56	105.64	104.46	107.54	106.79	107.35	108.54	107.6	106.97
96.096	97.415	99.371	98.16	97.766	99.634	98.777	96.813	96.899	99.302	98.443	97.557	96.541	98.724	99.081	97.574	97.758	97.849	97.729	98.147	99.432	96.216	98.513	97.454	100.76	97.333	98.619	100.31	98.816	99.892	95.864	98.598	96.954	97.578	99.837	97.378	98.614	99.774	98.358	97.552	100.23	96.969	99.166	101.35	99.186	99.609	99.646	98.51	99.136	99.928
109.51	108.2	107.08	110.42	108.95	108.09	108.93	108.63	108.1	105.11	108.24	105.75	107.75	106.79	109.21	108.04	108.75	109.5	106.81	107.83	109.26	105.54	109.19	108.26	109.25	109.08	111.49	106.46	109.39	110.62	108.94	106.45	108.61	105.33	109.25	108.1	106.11	109.38	107.37	109.24	108.69	109.81	107.73	107.17	109.16	110.76	107.67	109.99	109.75	109.73
107.48	107.42	105.74	108.59	106.68	108.17	107.65	108.53	109.47	106.15	106.73	109.75	107.13	106.45	110.15	109.47	107.88	107.33	109.56	108.54	109.99	108.55	106.84	109.45	109.2	107.63	107.58	108.04	106.42	107.84	108.05	107.14	107.18	107.05	107.86	106.83	109.39	109.48	109.18	109.63	107.41	107.71	108.75	109.24	107.72	107.83	108.26	108.43	109	110.04
106.61	103.97	105.91	104.44	105.87	104.49	105.07	105.32	105.46	105.19	106.15	106.28	104	104.12	103.94	106.43	106.9	105.01	104.1	105.49	105.36	108.7	106.3	105.19	106.45	104.69	107.32	103	104.57	105.92	105.59	105.24	106.22	103.04	105.71	104.26	105.33	107.91	105.28	103.7	105.27	108.37	105.43	105.12	104.12	108.75	106.13	106.48	104.92	106.89
109.97	110.58	108.8	110.36	109.69	111.69	112.72	112.35	110.44	111.09	113.9	109.43	110.52	110.37	112.82	109.2	110.12	108.05	110.6	111.38	111	109.15	110.99	110.22	109.79	109.15	109.48	110.48	110.22	110.11	110.33	109.57	108.88	109.62	112.86	111.28	110.5	109.7	110.92	110.03	110.39	109.39	108.58	111.05	111.86	109.79	110.4	110.18	111.92	110.88
105.13	106.17	106.2	104.46	103.41	105.07	105.71	105.06	105.36	105.29	105.15	108.47	105.56	103.93	107.31	104.96	105.24	105.02	108.03	104.8	104.15	106.71	105.06	104.74	108.01	105.88	106.08	102.19	106.04	104.29	104.17	105.56	105.2	104.96	104.09	104.5	106.69	103.85	103.43	105.57	106.93	106.93	104.58	107.1	106.49	107.39	106.06	105.68	104.01	105.96
105.24	104.41	105.36	107.7	106.16	105.14	106.88	106.22	105.83	105.36	106.18	107.56	107.54	106.89	104.33	108	107.38	102.77	108.93	107.91	106.05	106.33	108.47	104.91	107	106.13	106.49	106.84	106.13	107.22	108.18	108	108.44	106.27	105.33	104.69	107.2	107.85	108.37	108.15	106.89	106.5	104.82	107.64	106.89	107.44	105.26	106.51	107.02	106.66
107.03	107	107.18	108.77	106.22	105.7	105.38	107.51	106.55	104.37	105.77	104.61	105.51	106.89	106.24	106.01	106.72	106.34	106.81	104.29	107.12	108.75	106.79	107.79	107.16	106.21	106.17	105.16	106.46	107.04	104.08	109.38	107.01	108.12	106.78	106.61	107.86	107.44	105.28	108.96	107.48	108.09	105.96	108.69	103.52	105.97	107.48	104.6	106.64	106.98
96.268	95.867	97.924	98.284	96.554	98.126	99.669	98.289	98.828	97.953	96.787	96.282	98.546	97.528	100.26	96.328	97.965	98.281	96.341	96.927	97.098	100.73	97.846	98.631	96.52	97.615	98.177	98.294	99.162	95.836	98.553	98.727	96.71	97.936	98.255	98.924	99.991	97.681	98.088	99.124	99.074	97.774	98.855	98.794	97.114	97.128	98.212	94.767	99.413	98.603
107.24	105.23	107.03	106.98	108.58	107.35	107.02	106.93	103.16	107.03	105.73	106.89	108.73	105.3	106.3	106.01	106.3	108.31	105.2	106.74	108.24	106.07	108.37	108.92	106.61	106.68	104.81	106.45	108.68	105.78	105.06	104.19	107.95	106.53	107.16	105.88	105.64	107.55	105.36	103.62	105.84	108.88	105.52	106.71	107.56	108.36	106.62	107.97	104.44	106.83
98.124	99.683	99.511	100.15	97.548	95.62	96.731	97.038	97.59	98.016	98.643	97.817	99.316	96.709	97.288	97.299	98.506	98.864	99.672	99.202	97.294	96.773	98.039	98.5	98.793	98.841	97.295	97.292	96.189	99.314	96.362	99.953	96.41	98.231	96.546	98.344	99.175	98.778	98.282	98.405	95.917	96.711	96.706	96.837	97.654	100.69	96.948	97.414	96.99	96.917
106.99	107.36	108.06	105.88	107.08	106.42	107.91	104.45	106.47	105.69	106.33	107.41	106.79	105.43	103.73	104.79	108.26	105.28	108.03	106.88	106.73	107.73	107.16	109.61	105.26	105.69	107.69	104.89	106.33	105.3	107.88	107.54	105.39	104.61	105.25	106.63	106.42	106.92	106.76	107.54	106.84	108.11	106.24	106.97	105.95	105.95	104.4	105.08	105.47	108.02
109.31	108.68	107.52	105.93	107.76	107.35	106.7	107.69	107.21	106.22	106.13	109.4	107.93	109.2	105.81	108.4	106.63	107.76	107.42	107.82	107.26	107.41	107.7	106.93	109.41	107.55	106.25	109.12	105.34	109.87	109.54	107.77	106.62	110.33	108.48	105.52	109.51	109.15	107.3	107.18	109.91	106.72	109.1	108.81	105.7	110.58	107.81	108.87	111.57	107.11
108.37	107.62	108.58	106.62	106.24	107.46	106.06	108.1	107.22	105.67	109.65	106.66	107.78	106.69	106.93	107.35	105.15	107.16	106.07	105.58	106.71	105.92	106.75	106.98	105.5	106.06	107.37	105.99	105.05	106.87	105.64	106.6	106.25	103.49	106.96	106.84	106.59	106.88	106.55	106.97	107.08	107.41	106.4	105.86	107.13	107.41	106.98	106.16	105.88	107.24
104.97	104.65	104.01	105.37	102.65	105.18	106.09	107.65	104.83	105.82	105.11	106.95	106.3	103.65	106.83	105.76	108.03	103.9	107.81	106.09	107.39	108.3	103.49	106.8	102.68	105.64	105.8	106.17	106.54	105.6	106.56	107.01	105.92	105.32	106.33	105.17	105.82	105	104.46	106.19	104.79	104.8	102.92	105.71	104.44	109.54	105.06	105.85	106.97	105.17
105.02	105.71	104.82	105.7	106.43	107.12	105.14	106.31	106.91	105.66	105.74	106.44	107.01	106.83	103.93	106.41	106.88	105.95	106.02	105.93	106.76	106.25	104.29	105.26	107.53	103.57	105.46	106.18	104.5	104.94	105.32	105.52	104.68	105.42	107.53	108.54	103.87	104.49	105.6	104.43	105.83	105.27	105.62	105.99	106.97	103.61	103.51	102.87	104.77	105.76
100.91	99.562	103.26	99.501	101.83	101.79	101.64	101.19	98.382	101.18	101.02	101.75	102.41	99.341	100.67	99.179	101.18	100.64	98.385	101.51	102.56	101.07	101.06	100.31	100.69	101.31	101.54	102.38	101.06	101.98	101.59	100.81	100.85	98.11	102.04	100.7	102.86	101.37	99.505	100.87	102.02	99.589	99.961	99.953	99.759	101.42	102.42	100.31	101.75	97.907
109.18	110.94	111.83	110.18	112.45	111.17	112.77	109.82	111.27	110.07	110.13	110.78	112.3	112.91	112.38	109.07	110.94	111.16	111.83	109.36	111.36	112.05	109.74	110.91	111.08	111.07	109.27	108.99	108.7	110.65	110.57	110.32	111.16	110.5	110.96	110.48	110.1	112.83	111.28	107.83	108.38	108.62	108.68	110.11	112.4	109.23	109.77	109.09	111.52	109.45
96.455	100.3	99.438	99.066	98.773	100.13	98.576	99.674	98.097	98.422	99.158	99.999	94.679	97.892	98.319	100.69	98.859	98.771	95.355	98.559	101.07	98.829	99.668	96.168	98.688	98.422	99.264	99.917	97.457	97.753	99.765	99.982	99.175	97.666	97.564	98.421	96.557	98.457	97.731	99.728	99.993	99.371	102.74	98.147	98.69	97.23	98.76	101.3	101.4	98.562
97.107	97.89	100.13	99.901	98.095	100.84	96.808	98.728	97.588	98.593	98.541	97.662	98.749	98.26	95.881	97.482	98.789	97.493	98.179	95.983	97.866	97.222	96.349	97.283	98.66	97.076	98.627	99.382	97.986	96.679	99.044	97.252	97.679	95.515	100.21	97.28	99.252	97.78	98.474	96.651	98.942	98.811	99.757	98.871	95.983	96.451	97.552	100.2	96.739	99.233
104.96	106.94	109.41	104.95	105.16	105.45	105.71	105.94	106.04	105.72	107.04	104.07	106.16	108.23	106.92	104.73	104.7	107.43	102.97	105.66	106.17	104.85	107.6	104.83	104.9	106.54	103.52	105.22	106.14	105.31	106	105.47	106.29	107.43	104.56	105.1	106.46	105.32	104.71	105.27	105.46	105.88	104.72	108.42	106.07	105.71	104.21	105.94	104	106.36
107.58	106.46	107.6	110.52	108.09	108.45	106.75	108.02	106.46	109.47	107.78	109.18	108.53	106.27	109.21	107.85	106.54	109.4	109.41	107.61	109.47	108.94	108.68	108.57	105.52	109.43	107.27	108.58	108.61	107.58	108.49	107.36	109.66	107.66	107.27	110.72	106.46	108.91	108.89	109.04	107.69	109.61	106.96	105.16	107.77	107.49	109.66	109.23	108.89	107.92
111.09	109.88	108.37	110.43	110.89	108.81	108.94	110.93	106.25	106.82	109.08	109.83	106.71	107.84	109.06	108.28	109.25	107.77	109.2	108.91	108.73	109.55	107.93	107.36	108.53	109.36	107.36	109.69	107.95	107.82	107.86	109.34	107.3	106.06	108.06	108.57	106.6	109.87	108.42	110.96	105.96	108.53	111.14	107.37	106.89	109.11	110.28	109.38	104.8	107.09
109.3	107.09	106	109.09	107.61	108.92	109.77	108.29	108.79	109.5	108.59	108.26	109.63	110.98	105.91	108.82	107.55	108.49	107.25	108.59	109.39	109.35	108.25	108.3	108.61	108.55	109.11	109.07	109.58	108.69	110.76	105.36	108.51	106.21	109.02	110.49	108.2	105.52	106.21	108.12	109.43	108.12	107.1	108.09	110.37	109.13	108.06	110.37	107.26	108.1
107.17	105.14	105.48	106.78	104.36	105.07	105.74	104.48	105.26	105.35	105.09	105.32	105.06	104.47	104.58	105.28	105.74	106.53	103.84	105.33	105.36	104.78	108.07	104.58	104.75	106.49	104.4	104.7	106.08	103.9	108.01	106.24	104.63	105.99	106.38	104.52	104.09	105.19	104.63	105.99	107.18	106.92	104.19	104.94	106.92	106.28	104.11	104.25	103.62	105.3
108.1	109.53	108.65	107.6	108.64	105.58	110.16	110.51	106.89	108	108.02	106.88	106.94	108.33	108.39	108.38	108.12	107.64	107.99	106.21	108.43	110.25	110.28	107.92	111.71	108.56	108.81	108.36	106.99	107.87	107.39	107.84	108.33	107.65	107.66	107.93	110.17	107.17	105.92	105.82	107.25	106.75	106.58	107.43	108.44	108.95	108.39	105.03	108.77	107.48
105.53	104.6	106.86	106.63	106.65	106.25	104.38	104.56	105.37	103.92	105.37	105.86	106.02	103.7	104.71	105.95	104.93	107.24	104.83	105.75	105.87	107.04	105.95	104.17	105.24	104.48	105.11	106.47	109.37	104.21	104.65	104.09	106.96	106.8	106.46	104.36	102.95	104.71	106.26	106.22	105.74	104.11	104.33	106	103.24	106.64	104.82	105.58	106.21	105.07
108.24	104.93	105.78	106.72	105.35	108.45	106.04	106.28	105.63	107.82	103.17	105.98	104.53	106.81	106.26	105.88	107.79	104.73	107.8	106.44	106.34	107.14	104.92	106.08	105.19	105.05	105.4	104.9	105.16	106.58	105.66	104.82	106.78	107.17	104.54	107.26	107.23	106.33	103.96	104.74	106.34	104.94	105.14	105.01	104.7	104.24	105.12	106.52	105.06	103.71
109.07	106.25	106.92	107.97	108.14	106.65	109.26	110.81	110	109.94	106.24	107.68	109.51	108.75	110.52	106.54	109.83	109.49	107.98	109.95	110.24	108.38	108.16	108.09	105.24	107.29	107.75	108.01	106.21	109.73	107.04	109.19	109.1	107.76	106.64	107.53	108.99	107.11	109.23	110.69	110.14	110.17	107.88	108.24	110.12	107.71	108.59	109.52	110.12	109.8
111.2	109.93	109.85	110.58	110.23	111.11	110.31	109.23	111.01	109.25	111.85	109.98	109.47	110.43	110.32	110.3	110.29	108.97	111.24	110.02	111.91	110.38	109.58	110.39	112.62	110.21	110.63	108.01	110.58	109.56	108.98	109.49	110.87	111.64	111.42	110.91	108.9	110.45	109.19	109.29	111.02	109.55	110.04	110.35	112.62	109.77	109.93	111.79	110.86	109.69
104.5	105.56	105.28	105.93	106.7	105.12	104.13	107.41	106.64	105.81	106	104.45	105.75	105.42	107.84	106.86	105.14	106.17	105.27	104.41	107.56	105.94	106.14	106.21	106.91	104.7	105.75	105.36	106.75	105.72	104.82	106.38	106.34	105.41	107.64	105.13	105.59	107.49	106.55	106.23	108.68	106.26	105.02	106.17	105.71	106.13	105.73	104.99	104.94	105.96
100.58	97.914	98.607	99.953	100.14	97.054	98.538	99.74	99.192	98.867	98.512	98.783	98.889	98.966	99.649	98.434	100.08	98.812	96.929	99.554	97.947	99.308	96.128	101.33	97.472	98.523	99.432	98.772	99.994	99.991	100.15	98.878	100.06	98.38	99.131	98.602	100.84	98.963	99.413	101.63	101.57	97.911	98.815	99.188	99.358	100.83	99.48	99.546	96.254	98.211
105.24	106.42	104.33	106.68	106.78	106.68	106.01	103.98	104.79	108.81	105.4	105.84	105.37	105.55	104.88	105.89	104.79	108.07	105.8	106.21	105.24	108.81	103.09	102.83	106.86	104.93	105.08	105.79	105.17	105.23	106.06	107.02	106.18	105.62	105.57	105.62	106.21	104.51	105.79	105.12	106.16	107.18	104.08	105.22	107.13	107.38	107.09	102.68	106.59	105.16
99.406	102.01	99.966	100.25	102.29	101.66	100.72	100.12	99.761	101.51	100.18	100.64	100.53	101.29	99.243	99.296	100.18	100.71	100.19	100.13	101.07	99.397	101.59	100.61	100.13	100.38	100.76	100.93	100.1	99.336	99.363	101	102.39	100.84	103.62	101.6	100.68	100.88	101.31	99.313	99.008	101.45	100.92	100.44	99.471	102.77	101.07	101.23	99.844	99.264
108.58	109.69	107.42	107.47	108.68	108.53	109.08	107.79	106.55	106.15	107.93	108.03	110.88	107.46	107.05	108.87	110.64	108.83	107.66	108.55	110.45	107.3	110.78	108.15	107.18	108.94	108.05	107.7	108.04	108.25	107.6	108.31	108.75	106.66	107.51	108.72	106.78	107.35	109.6	107.48	110.73	104.54	107.74	110.18	107.73	107.94	109.37	108.08	108.73	109.15
106.69	108.92	109.4	108.33	108.51	109.73	109.26	109.25	110.46	107.88	109.06	109.65	107.5	107.12	108.9	107.55	107.56	107.54	107.95	107.4	108.67	106.44	107.24	107.13	109.64	109.74	108.69	109.48	106.22	109.03	105.79	106.97	106.89	108.86	108.79	105.32	107.99	105.07	106.42	109.94	109.57	109.89	109.04	107.23	108.58	105.25	104.99	106	106.64	108.93
107.49	105.87	106.4	106.37	106.39	107.28	107.55	106.84	106.42	105.29	105.14	106.12	107.35	105.68	105.49	105.06	105.86	105.74	105.3	107.1	105.61	106.13	105.52	107.4	107.33	107.36	105.81	108.27	107.77	104.44	104.21	105.27	105.85	106.6	103.64	106.51	104.8	105.7	107.64	107.69	106.66	105.82	105.37	104.79	106.04	106.21	105.41	107.73	104.52	103.31
107.6	107.88	106.97	109.28	107.59	108.85	109.32	108.1	104.8	107.6	107.61	107.26	108.49	106.35	107.45	107.3	106.95	108.52	109.61	107.45	108.95	109.44	109.81	108.37	109.88	108.05	108.28	105.96	108.1	111.02	108.45	107.9	107.51	108.06	108.33	109.82	107.23	106.31	106.82	105.72	108.67	110.37	107.96	108.16	109.51	109.07	108.24	107.58	105.86	110.69
106.03	106.05	104.01	106.54	103.12	107.06	106.06	107.21	104.5	105.41	106.97	104.98	104.22	106.04	106.35	102.79	106.93	106.15	104.91	103.93	107.03	103.86	106.56	105.77	105.97	104.98	106.62	105.96	105.69	105.83	106.2	105.55	104.58	104.46	106.93	107.31	103.97	107.13	103.22	103.66	105.84	106.42	105.92	106.01	104.26	103.04	105.52	104.61	105.74	105.48
104.67	106.42	106.77	104.51	107.66	107.32	107.3	107.19	105.83	107.41	106.49	107.91	103.77	107.86	105.21	108.45	108.49	106.34	106.28	108.68	108.17	104.91	106.92	106.91	108.17	108.01	106.66	103.36	103.45	107.35	105.95	105.26	105.33	106.47	106.15	109.3	106.37	106.29	104.08	103.18	105.02	105.7	106.71	107.03	107.13	107.18	106.82	105.87	106.81	105.34
109.08	107.35	107.22	107.52	107.09	109.25	108.36	108.42	108.22	109.07	107.92	108.29	108.44	107.5	105.34	106.52	107.48	109.24	108.59	105.6	108.8	109.75	107.42	107.98	108.23	108.49	108.34	106.06	107.41	107.67	108.58	108.43	108.58	109.29	107.93	110.11	108	109.52	106.8	108.64	106.46	105.43	107.7	109.95	106.9	109.93	108.34	108.27	109.26	107.49
106.2	106.2	106.44	104.16	105.82	106.23	106.35	104.84	104.31	108.44	106.83	104.95	107.57	106.26	107.53	106.28	105.75	106.19	105.83	106.4	107.62	106.8	110.01	105.85	104.78	103.1	106.18	108.44	106.93	104.82	106.6	108.28	106.8	106.55	105.8	107.64	106.17	108.55	106.66	106.98	105.68	107.51	104.11	106.83	103.92	107.37	109.05	106.24	106.06	106.54
99.063	102.05	100.82	99.732	99.621	100.99	100.53	100.73	102.77	99.957	100.34	100.73	102.2	100.44	99.085	99.196	100.1	100.32	100.52	101.32	100.58	100.15	99.622	100.21	99.202	99.746	99.973	100.43	101.61	99.374	99.243	100.09	100.49	100.9	99.335	101.69	99.197	98.13	99.022	100.24	100.54	98.296	99.753	99.682	102.18	97.387	100.26	96.876	100.69	100.52
105.78	106.9	110.08	108.95	107.86	109.6	111.02	109.03	105.63	110.06	107.69	107.92	107.43	108	108.85	107.59	108.65	108.18	107.02	106.92	106.52	108.37	106.83	106.16	106.05	107.34	109.43	107.63	106.18	108	109.81	108.96	106.54	107.74	111.01	109.48	109.12	110.89	107.84	108.47	106.62	108.08	109.99	108.11	108.68	107.06	108.19	107.73	109.81	107.14
108.23	107.77	108.78	109.38	108.05	107.53	108.28	109.64	108.57	106.42	109.68	106.14	108.11	109.69	111.29	108.45	106.71	106.11	105.96	112.49	110.13	106.85	109.01	108.79	111.16	105.66	106.01	109.28	109.49	106.76	110.05	108.71	109.56	109.76	108.82	108.91	107.27	107.41	108.25	108.54	107.68	108.4	108.51	108.76	108.8	106.63	108.94	108.17	107.34	107.86
104.4	105.67	105.83	106.03	105.22	106.77	106.83	105.18	101.66	105.81	105.41	106.72	104.26	107.45	104.32	106.58	105.5	103.42	105.78	104.63	103.66	105.46	105.69	107.42	104.91	107.06	105.09	102.54	102.79	105.74	106.22	104.1	105.64	107.17	106.52	105.84	105.65	103.25	103.84	103.96	103.42	105.52	104.21	103.74	107.69	105.06	107.33	106	106.51	105.82
107.78	108.94	109.15	109.68	106.82	108.57	107.27	110.31	109.09	109.81	108.2	110.25	108.4	110.7	106.78	109.02	108.58	110.88	108.75	109.7	109.3	105.61	105.65	109.93	109.98	105.72	107.92	107.84	108.53	107.89	108.61	108.17	108.75	108.5	109.46	107.9	108.79	109.27	108.21	107.15	110.26	108.4	108.06	107.51	107.89	107.35	108.92	106.86	108.58	109.27
108.17	103.3	104.48	105.86	106.11	105.44	107.01	105.61	105.79	107.36	104.8	105.3	106.3	106.01	103.74	107.05	104.85	104.07	104.22	107.85	106.19	105.89	104.29	107.76	106.61	107.45	102.93	105.87	108.02	105.35	105.1	105.63	102.76	104.76	106.08	102.64	103.52	106.18	108.44	104.6	106.15	105.49	103.36	107.98	105.45	105.14	107.62	103.13	106.76	106.48
108.9	107.05	108.8	108.11	108.21	108.08	109.1	109.11	109.09	107.97	109.79	108.82	108.89	107.9	107.75	108.34	106.53	109.15	106.66	109.51	108.58	108.59	109.09	108.97	108.17	108.84	107.44	107.08	109.5	109.04	109	107.16	107.57	108.31	108.31	109.16	109.53	106.85	109.11	108.11	106.23	108.82	108.82	110.41	106.1	105.64	106.6	107.73	109.39	109.42
105.56	108.58	110.7	109.04	108.11	108.15	107.45	104.86	108.32	108.02	108.76	106.8	108.75	108.19	110.4	108.8	107.56	107.73	110.9	109.09	108.76	107.74	108.8	107.17	107.85	107.84	108.67	109.06	106.93	109.82	110.77	108.13	106.91	107.39	109.72	109.17	108.85	110.69	108.25	107.21	109.51	106.74	110.43	107.97	107.72	107.55	109.25	106.63	108.63	109.96
107.49	105.91	105.07	106.74	104.26	107.06	104.51	106.69	105.2	103.57	107.75	104.88	105.45	107.86	109.24	105.73	107.8	107.13	104.84	107.55	108.53	107.94	103.76	106.6	105.54	105.97	106.22	105.91	107	104.89	105.92	107.58	107.6	106.31	107.06	108.53	106.86	108.17	107.21	103	106.24	105.92	105.25	105.59	106.63	104.14	106.55	107.09	104.81	106.91
101.39	99.015	102.3	98.735	101.64	102.44	102.32	102.06	102.07	101.09	98.56	102.75	101.73	102.63	100.49	101.29	98.792	101.08	98.95	99.82	100.17	101.62	101.14	100.99	100.15	101.79	100.22	99.901	101.25	103.03	102.7	101.92	98.261	99.428	99.436	101.24	100.34	100.2	100.65	101.8	101.23	99.993	101.13	98.04	101.43	101.12	101.16	99.965	100.33	100.69
110.08	108.62	106.75	108.11	108.43	109.13	108.53	109.95	109.26	108.11	107.34	110.15	106.47	109.09	107.47	108.58	109.19	108.24	108.42	106.54	108.81	108.26	109.24	108.74	109.27	111.39	105.98	109.73	107.58	108.32	108.68	109.04	107.38	109.51	107.6	108.02	107.49	108.96	109.1	107.09	108.3	110.07	110.09	107.44	107.31	108.68	107.37	108.53	109.28	106.58
105.58	108.2	107.19	104.83	105.19	107.32	107.99	107.16	106.19	105.46	107.38	108.34	104.63	108.5	108.17	107.4	108.24	107.95	106.48	108.7	106.58	106.05	103.98	106.4	106.83	105.23	107.36	107.13	104.32	107.17	104.43	106.72	107.56	105.82	106.35	108.08	107.01	103.9	104.54	106.66	106.87	105.98	105.52	106.4	105.46	106.25	104.77	106.76	104.37	106.5
105.61	109.37	109.73	108.36	108.17	107.97	108.21	106.42	107.78	105.8	107.6	106.87	109.66	108.81	105.32	107.99	107.21	106.47	109.5	107.98	107.89	106.02	108.12	107.62	108.62	107.09	108.26	107.98	109.48	109.3	106.64	107.91	107.21	107.34	111.65	108.02	106.06	109.38	107.32	108.75	107.32	108.9	109.12	109.36	106.37	106.81	108.46	109.25	107.41	108.81
106.62	107.25	108.96	109.54	107.38	107.5	108.21	108.05	106.46	109.26	107.95	109.03	109.66	107.08	108.13	109.93	107.11	109.33	108.92	107.67	109.9	108.52	108.15	107.64	108.78	107.66	107.84	107.84	107.19	108.52	108.7	108.74	106.8	111.01	108.25	109.39	109.73	107.47	108.82	107.68	107.95	108.96	108.06	107.67	109.73	109.12	107.12	107.1	110.66	109.58
99.329	98.75	98.606	98.35	98.909	98.483	98.817	98.379	98.13	97.776	98.831	98.981	98.586	99.295	98.505	97.5	96.671	96.939	97.523	94.332	98.14	98.683	98.397	97.862	98.225	99.217	98.242	97.275	99.159	98.891	97.33	96.836	95.429	97.995	97.749	98.871	97.915	97.052	97.972	97.372	95.936	98.754	98.899	99.283	95.671	99.387	97.568	97.499	96.95	96.464
109.45	108.66	108.86	109.43	108.79	106.93	107.71	109.37	106.16	108.34	109.29	109.31	110.01	108.45	108.46	108.4	106.58	107.76	108.28	108.37	108.94	110.73	108.53	110.14	110.01	107.83	109.82	107.79	106.83	106.26	109.33	108.03	109.48	107.67	107.28	107.69	108.7	109.63	108.06	108.16	106.98	111.17	107.78	108.93	107.5	109.54	108.63	108.69	107.08	106.89
107.65	106.58	108.08	107.47	105.62	106.82	108.45	106.07	106.14	103.81	106.67	105.88	107.99	105.95	106.21	104.43	107.75	105.01	108.68	105.27	106.79	105.48	105.94	108.06	104.79	108.23	107.15	104.93	108.69	107.99	106.25	106.68	106.15	107.61	107.26	106.32	108.55	106.41	105.05	107.14	107.88	106.96	106.96	106.88	108.1	106.46	107.46	107.14	107.15	108.14
105.29	105.44	105.23	107.74	106.43	105.59	104.92	105.69	104.7	107.15	105.64	105.66	107.25	104.37	105.95	105.31	104.81	105.74	106.06	104.3	107.62	104.75	105.15	105.97	104.88	106.02	105.57	107.28	106.39	105.07	106.3	105.11	108.18	104.1	105.2	106.59	105.94	107.13	104.73	105.36	103.71	105.86	106.49	103.77	106.64	104.01	104.88	104.75	105.23	105.77
101.21	101.95	102.88	100.84	103.21	102.58	104.89	102.59	100.17	103.5	103.4	103.33	102.52	105.27	103.35	101.5	101.58	101.14	101.89	100.94	105.03	102.45	103.92	103.25	104.25	102.07	104.76	101.01	99.032	103.15	102.39	104.98	103.51	101.56	103.32	101.69	101.58	101.86	103.48	101.98	103.06	100.67	102.6	101.65	101.22	102.12	102.56	103.72	104.32	102.57
105.49	105.81	104.73	102.31	106.78	107.16	105.35	108.76	105.14	104.87	105.78	108.86	105.02	107.01	105.38	106.37	106.41	104.44	104.34	105.57	104.61	106.17	105.68	104.33	105.44	105.79	104.72	106	105.77	107.79	106.8	106.2	104.73	104.66	103.48	106.66	107.11	104.02	105.8	106.37	102.66	106.29	107.72	106.13	105.25	106.85	107.35	102.84	105.74	104.72
106.54	105.91	106.48	106.71	103.9	105.6	103.3	105.37	106.1	106.97	105.62	105.56	103.92	104.34	104.51	104.82	106.75	105.96	106.35	105.63	103.5	104.41	104.83	105.81	107.33	105.78	107.45	105.18	103.39	107.12	105.61	107.5	105.27	106.65	105.22	106.13	109.22	105.89	107.28	101.83	107.72	108.16	104.06	105.53	104.77	107.11	105.79	107.01	105.74	105.74
104.54	105.98	108.44	107.17	106.02	107.8	107.72	106.93	109.61	107.69	106.45	105.63	105.81	105.35	104.01	105.3	107.76	106.91	105.99	106.96	106.03	105.29	105.87	106.3	107.82	106.32	106.52	107.3	108.11	105.31	105.44	104.76	108.78	108.51	107.9	106.45	106.65	106.98	108.21	106.74	106.83	106.52	105.69	107.06	104.92	106.15	106.08	106.5	105.52	109.68
102.17	100.03	100.39	101.57	102.69	100.19	100.49	99.483	101.91	100.33	101.43	100.62	98.743	102.06	100.16	101.44	101.35	101.44	100.17	99.02	100.31	101.79	101.24	101.97	98.298	100.75	102.78	102.68	102	99.497	102.29	99.41	100.91	99.525	100.52	99.017	100.19	99.834	101.98	101.21	98.668	99.747	100.37	99.824	101.67	102.31	100.13	100.8	101.48	101.21
109.45	111.34	113.07	112.6	109.77	110.81	110.11	110.55	111.96	110.9	110.86	113.05	110.45	113.86	111.38	111.13	111.17	109.53	110.21	110.23	109.61	110.26	108.85	110.23	111.79	108.08	109.18	110.4	111.49	112.92	106.89	110.48	107.5	108.69	110.17	108.58	111.8	110.32	110.25	109.47	109.78	109.7	109.96	110.96	109.8	111.33	109.56	111.07	112.56	110.64
107.17	103.58	103.75	107.7	107.19	107.61	106.33	105.42	106.29	106.14	106.1	106.83	107.47	106.57	106.43	106.93	105.89	108.09	106.13	105.19	104.68	105.85	107.76	106.63	107.12	105.83	108.42	105.44	105.83	105.42	105.63	105.11	105.68	106.31	104.51	105.68	104.14	106.37	107.28	106.52	105.25	108.65	108.24	106.39	104.38	107.25	105.84	106.96	106.95	109.14
108.56	106.02	105.61	106.62	108.39	108.98	107.3	108.06	107.67	108.09	106.44	107.78	109.53	108.67	106.52	106.06	106.63	105.57	107.6	108.8	107.42	108.7	107.46	107.43	107.89	108.14	108.73	107.73	107.22	106.93	108.25	106.92	109.49	106.5	103.98	108.39	107.3	106.98	106.03	106.95	108.23	107.32	108.32	109.62	104.97	106.48	108.87	106.04	107.69	107.9
99.92	101.85	98.741	101.56	99.874	102.69	101.66	99.953	100.64	99.901	100.33	100.87	102.22	98.581	100.26	101.16	101.91	101.67	99.019	101.88	99.736	99.243	99.26	102.95	101.75	100.8	101.32	100.28	101.43	100.2	103.47	101	99.428	102.73	103.84	100.19	100.9	102.81	102.25	100.33	101.03	98.041	101.83	99.267	99.406	101.38	100.85	99.932	102.68	100.16
106.77	107.81	107.3	106.98	106.5	106.5	106.35	105.86	104.41	104.64	107.01	105.26	104.35	105.35	106.7	106.9	104.98	107.66	106.64	105.42	104.51	107.64	102.69	104.19	107.01	104.34	105.33	106.99	108.05	107.09	106.14	105.6	107.74	106.78	105.93	104.95	104.86	105.95	104.68	106.32	106.54	106.68	107.7	106.33	106.41	105.22	107.05	108.16	107.06	107.33
97.976	97.96	99.873	98.686	97.503	97.006	99.039	96.875	96.084	98.489	97.736	98.671	98.464	100.38	98.758	97.966	98.506	95.709	99.927	96.918	95.543	98.132	100.12	98.513	98.873	97.901	98.91	97.999	98.997	96.833	100.13	98.094	98.847	98.669	96.415	99.513	98.806	96.694	97.609	99.704	96.033	97.997	99.008	99.357	96.254	97.197	98.008	97.232	101.47	99.085
104.42	106.51	104.51	105.71	104.89	104.01	105.96	104.46	105.79	105.21	106.23	108.24	104.82	106.47	104.7	106.52	104.37	106.67	106.18	104.5	105.54	105.33	104.75	105.71	105.96	106.07	107.28	105.17	103.73	106.37	106.61	106.27	106.64	105.69	105.82	106.53	104.69	106.27	106.26	103.65	103.65	105.99	104.78	105.84	106.11	105.66	105.22	104.23	107.31	105.48
100.46	103.79	98.529	101.4	99.65	98.991	100.66	100.38	100.15	100.57	100.88	102	100.02	100.76	100.05	100.93	101.16	98.438	98.21	100.64	100.24	100	100.42	100.46	101.21	100.97	100.16	97.782	98.57	102.96	99.969	99.611	103.48	97.88	99.005	100.22	103.46	100.33	99.185	100.33	100.97	102.64	101.22	97.954	100.2	100.41	101.44	100.62	102.17	103.07
98.243	100.39	101.05	98.247	100.51	101.76	99.995	99.256	100.33	101.24	101.15	101.62	102.14	99.819	98.891	99.507	100.82	99.736	99.34	101.17	101.87	99.877	102.69	99.811	100.21	101.96	99.167	101.19	102.25	101.97	101.53	99.227	101.08	97.735	98.783	101.49	100.13	101.69	101.45	102.01	102.13	101.34	98.834	98.448	102.33	101.46	98.607	99.976	98.828	99.953
104.61	108.22	106.85	105.68	107.88	106.42	108.39	107	108.58	106.3	106.93	105.62	106.6	105.81	106.91	106.85	106.1	106.29	107.27	106.73	106.76	110.19	108.3	105.95	105.59	105.15	105.27	107.06	107.11	106.34	108.15	104.19	104.48	105.88	105.46	107.44	108.85	106.16	106.61	106.33	108.41	105.83	106	103.54	107.57	107.3	103.09	105.8	106.2	104.73
105.18	105.19	106.29	107.15	106.84	105.15	107.78	105.17	104.49	106.12	102.98	104.18	105.87	107.47	106.85	106.08	104.85	106.8	107.39	107.42	104.11	106.37	105.62	103.38	105	107.89	106	107.49	106.74	105.85	107.53	105.25	105.34	108.42	105.92	105.19	104.88	105.86	106.06	105.6	107.45	105.77	104.79	105.21	105.39	107.13	106.54	107.12	107.78	105.49
108.84	106.62	108.21	105.02	108.41	105.44	106.43	107.22	104.48	105.7	104.14	106.34	107.26	105.11	102.09	108.02	105.65	105.39	104.59	107.1	105.54	106.69	105.53	106.45	106.73	106.28	105.05	104.9	105.83	104.12	107.77	108.55	105.81	108.63	107.61	106.61	107.11	107.01	106.67	105.59	107.76	105.68	105.68	106.84	105.66	109.55	108.04	107.13	106.29	106.26
107.09	106.47	106.18	105.52	107.6	105.54	106.8	106.42	108.46	106.58	104.84	106.38	104.08	106.06	106.93	106.15	107.45	106.01	107.03	105.34	106.9	105.89	107.28	106.17	106.79	108.21	105.56	105.79	107.01	105.07	106.84	108.18	103.74	106.18	107.07	104.15	106.66	107.1	107.81	105.84	105.77	106.19	108.47	106.2	105.9	109.16	106.8	105.46	104.66	107.15
97.749	98.939	97.782	99.995	98.317	98.511	101.06	95.668	98.352	98.544	98.175	99.356	96.101	98.816	95.194	97.776	97.633	97.747	98.494	96.936	100.4	97.788	97.034	96.811	97.653	99.888	97.76	98.275	97.41	98.712	97.891	98.076	97.685	98.335	98.793	99.047	96.902	98.739	98.758	98.53	99.173	98.156	98.486	99.837	96.766	98.705	98.76	98.381	98.333	99.493
104.18	103.51	106.96	107.93	105.85	106.92	105.92	105.94	106.11	105.71	104.17	106.92	104.56	103.92	104.21	107.82	105.01	105.97	106.41	103.52	106.09	106.14	106.18	107.65	106.26	104.85	105.67	106.08	107.71	107.36	104.83	107.95	106.11	104.62	106.28	104.65	107.46	105.13	106.89	106.28	107.04	107.3	103.65	106.21	105.4	104.93	104.4	107.56	104.54	106.6
105.38	104.14	104.83	104.48	104.68	107.03	104.19	104.05	106.23	105.13	104.78	106.34	105.81	105.39	106.74	107.01	107.18	107.65	106.37	105.38	105.54	105.69	107.32	106.58	105.28	106.5	105.08	105.28	106.5	106.56	106.33	105.41	105.27	105.08	107.21	106.2	103.94	103.85	105.78	103.95	102.69	106.19	104.87	106.56	104.47	107.82	106.79	105.88	106.02	104.57
98.425	99.359	96.844	97.397	98.726	99.932	97.263	98.369	96.517	98.709	97.386	96.783	99.563	97.471	97.792	97.597	98.427	96.294	99.712	97.671	100.23	96.589	98.099	99.631	98.33	96.676	96.574	98.756	97.978	97.6	96.02	98.303	98.297	96.274	97.133	97.116	98.091	98.033	96.728	98.468	97.179	99.531	97.957	97.412	97.838	97.884	96.918	98.619	96.688	99.241
98.014	99.117	96.151	100.78	97.415	99.081	97.405	97.664	96.846	100.38	98.284	100.13	99.083	98.5	98.17	101.85	99.943	96.794	95.555	97.865	98.348	99.652	97.846	97.584	99.624	100.51	99.234	97.951	99.58	97.673	100.05	99.713	100.92	98.323	98.235	98.799	98.786	98.014	96.686	97.739	96.926	97.273	99.067	100.86	99.034	98.398	100.7	97.716	97.546	96.703
109.62	109.06	107.44	107.79	107.41	108.27	107.23	106.88	107.54	108.52	108.68	105.65	106.14	110.22	107.76	107.27	108.85	104.8	108.09	110.85	108.1	107.03	107.95	107.25	106.83	107.35	107.38	108.69	107.79	111.07	108.01	108.59	106.86	108.99	106.03	107	110.14	107.12	108.13	108.76	110.35	107.27	109.05	107.16	107.46	107.08	107.27	106.37	107.48	108.38
106.2	103.65	108.14	110.12	108.08	107.31	109.58	109.52	107.39	108.17	110.17	109.62	106.32	108.19	109.44	107.91	109.36	108.87	108.39	109.33	109.77	106.82	109.77	107.44	107.68	107.69	110.05	107.2	108.01	108.72	108.92	108.56	109.01	109.3	105.98	109.62	107.22	106.48	107.05	108.92	109.44	107.95	108	107.36	109.59	106.89	110.38	106.62	107.1	108.27
99.049	98.082	98.351	98.753	96.62	100.19	100.68	99.192	98.928	100.17	99.563	97.304	97.734	98.817	99.503	99.685	101.3	100.4	98.859	98.86	99.15	99.483	98.582	100.78	100.34	100.39	98.977	98.303	100.06	99.221	98.272	98.68	97.58	97.951	97.285	98.578	99.676	98.635	99.684	97.898	99.508	100.52	96.578	100.22	101.97	98.045	99.206	99.229	100.95	99.772
104.75	106.09	104.14	106.43	104.87	105.56	104.89	104.36	106.32	105.39	105.48	105.31	104.88	104.9	105.39	105.06	107.15	106.22	105.17	104.99	105.99	107.14	105	107.55	103.31	105.29	107.55	104.5	105.52	106.29	105.42	106.04	102.91	104.44	105.03	105.07	103.63	105.07	105.71	105.08	107.63	105.16	107.26	105.35	105.09	105.84	104.67	106.33	103.4	106.26
107.91	108.09	108.72	108.34	109.31	108.87	110.41	107.67	107.27	110.37	107.55	111.1	109.69	108.79	107.5	109.17	106.76	110.49	108.13	109.59	106.87	107.45	107.09	109.92	107.39	109.46	106.6	107.91	109.36	108.21	108.84	105.66	108.23	106.51	107.94	106.83	108.23	108.05	106.85	109.64	108.79	109.29	107.2	109.26	109.05	111.14	110.27	106.66	109.8	108.73
99.896	96.369	98.801	98.486	98.656	96.74	97.558	97.97	98.037	97.489	97.378	97.328	98.492	97.791	95.426	95.476	99.767	99.051	99.948	99.398	101.5	98.818	96.248	99.435	99.268	97.98	101.63	95.427	96.631	97.943	96.194	99.529	99.069	98.258	99.553	100.8	98.378	99.473	96.867	96.472	99.462	96.893	98.959	97.97	98.549	100.27	98.387	97.865	98.983	98.399
108.06	107.67	109.64	108.25	109.55	107.13	108.51	109.39	108.38	108.52	107.3	109.6	107.92	110.16	107.46	108.2	108.26	106.53	108.88	109.03	109.48	109.61	110	108.74	110.98	108.43	106.66	110.51	109.13	105.08	109.36	107.68	108.17	106.98	107.97	106.11	107.76	109.22	107.98	110.26	108.36	107.19	108.38	107.82	108.93	109.63	108.13	108.45	108.84	108.32
100.35	102.65	100.59	100.03	100.46	100.43	100.86	101.03	101	101.12	99.099	101.36	100.68	98.757	102.95	102.39	100.59	103.01	98.772	99.45	98.018	101.65	100.13	103.66	99.66	100.25	99.392	101.25	102.94	101.18	101.67	101.35	99.883	101.73	99.148	100.73	99.149	98.998	101.13	100.55	101.16	101.04	101.66	102.09	101.68	99.959	100.49	101.46	102.01	102.04
105.7	106.53	104.89	105.54	105.91	107.27	106.31	106.91	105.62	103.6	104.9	106.29	106.72	106.21	105.34	104.54	106.47	107.75	105.19	104.09	106.41	104.7	106.61	104.73	107.07	104.67	106.76	105.23	105.24	104.99	106.35	104.2	104.68	106.4	103.76	105.98	105.85	105.16	106.97	105.04	105.15	106.28	105.19	107.41	104.84	102.93	106.95	104.96	105.29	104.62
107.3	107.86	107.93	107.1	107.53	104.43	107.03	106.05	108.72	106.17	105.4	105.52	105.58	105.77	106.21	105.29	108.32	106.87	106.81	108.33	107.45	106.9	107.47	107.29	105.42	108.17	103.87	105.45	106.21	105.65	106.95	105.5	107.18	107.66	109.17	109.05	105.98	106.45	106.52	104.46	107.6	106.51	104.88	108.12	106.76	106.23	105.15	106.87	104.99	107.13
108.17	106.69	106.68	108.21	108.08	109.55	109.02	108.84	110.07	106.48	108.67	109.44	107.16	106.25	108.96	108.46	108.22	108.14	106.85	110.75	107.22	108.38	108.98	105.91	107.49	110.87	107.46	110.06	109.01	108.77	106.5	110.14	109.24	108.56	108.54	107.14	109.55	109.01	106.73	109.09	106.3	108.05	107.62	107.25	109.58	108.05	108.5	108.43	107.32	108.4
106.73	104.68	106.28	106.06	106.79	108.96	104.16	105.91	106.35	105.91	105.75	106.57	105.24	104.3	106.25	105.61	105.95	104.55	105.19	103.21	107.04	104.26	105.23	104.94	103.33	104.1	105.76	106.82	107.03	105.71	105.2	107.83	106.16	106.12	107.96	106.34	105.38	104.88	105.58	109.92	104.83	105.36	105.9	107.2	105.1	107.06	105.17	103.96	105.68	104.34
109.72	109.96	108.63	108.46	108.19	109.11	108.45	108.05	107.26	105.79	108.65	109.19	109.08	108.11	106.14	108.48	109.94	108.72	106.72	108.72	107.56	106.93	109.25	110.17	108.32	108.76	109.43	109.03	107.47	107.9	106.96	107.89	107.75	110.91	108.26	109.38	108.4	107.72	109.23	104.37	108.51	107.67	108.32	109.95	107.25	108.31	109.25	107.43	109.78	108.23
101.62	103.9	101.63	101.93	105.12	102.63	104.81	102.97	104.73	103.88	104.91	103.94	101.74	102.85	103.54	102.9	103.98	102.45	102.8	102.88	103.14	105.89	104	102.93	104.09	102.13	102.54	103.21	104.55	102.54	102.47	103.5	103.01	100.35	101.68	101.47	103.67	102.89	101.93	103.05	102.62	102.53	103.78	103.41	103.63	103.48	104.34	102.95	102.31	101.81
105.93	106.46	105.39	105.3	104.39	105.06	106.5	104.52	104.49	108.29	104.28	106.75	103.56	107.23	104.98	105.55	105.47	107.09	105.46	105	106.24	106.09	105.19	104.86	106.12	105.47	107.92	106.43	104.27	106.35	105.72	104.55	106.03	106.48	102.45	107.26	102.63	105.56	104.18	108.15	106.28	105.24	105.8	105.26	103.09	106.46	104.06	105.21	105.59	105.81
99.764	99.756	98.493	98.347	95.763	98.498	96.799	98.867	99.652	99.32	100.24	101.35	95.984	99.346	99.732	98.313	99.655	101.04	99.149	100.15	96.754	98.881	98.524	97.852	98.218	99.028	101.05	100.88	99.678	97.648	98.101	97.492	99.098	97.267	101.2	98.237	98.241	96.987	98.298	99.674	98.776	98.036	99.554	100.4	97.885	100.53	99.987	100.76	98.866	99.259
105.01	103.86	106.7	105.85	104.39	103.86	105.83	105.5	106.77	106.12	105.94	103.96	107.77	103.3	106.09	106.94	106.48	106.85	109.56	106.53	105.99	107.84	106.34	105.15	105.95	104.83	105.64	104.98	106.47	105.22	107.65	105.26	105.68	106.79	103.34	106.88	104.91	107.09	107.9	106.67	107.1	108	105.1	106.85	104.77	107.45	105.05	109.38	104.26	105.18
106.87	104.67	105.49	105.73	108.47	106.26	105.45	105.27	106.42	105.38	108.49	107.43	106.59	105.37	107.81	110.25	106.17	108.31	106.4	108.03	105.46	105.15	107.83	107.25	106.09	107.7	105.56	104.86	106.86	105.41	105.47	104.64	106.95	104.49	108.34	108.12	106.87	105.89	105.28	106.09	106.19	105.99	106.67	106.57	108.58	106.85	103.75	105.92	106.49	107.87
107.21	104.51	104.92	105.72	104.32	105.12	105.24	105.19	104.34	107.12	104.32	105.08	105.45	103.82	104.72	102.17	106.21	105.45	106.69	105.57	108.05	107.27	105.5	105.86	106.72	105.66	106.75	105.63	104.99	104.89	106.43	106.58	104.99	105.42	107.26	104.55	105.42	103.37	106.44	106.63	103.55	106.85	104.45	105.05	105.18	104.77	106.09	106.9	104.82	106.87
107.82	104.08	104.29	104.93	106.38	106.46	104.2	103.64	104.95	105.01	106.48	104.39	104.39	104.76	105.04	104.8	106.45	107.03	105.13	105.02	105.26	104.33	105.79	106.95	105.7	105.25	106.58	106.33	106.11	105.26	105.57	107.11	106.05	105.62	107.88	104.22	105.19	104.11	101.77	107.63	103.4	106.94	109.63	106.52	104.54	103.43	105.77	105.23	108.63	105.7
105.13	107.24	105.26	106.65	106.57	105.89	105.8	106.5	108.15	105.87	108.06	109.7	105.32	105.84	108.17	105.59	106.31	107.99	103.52	107.4	105.95	106.29	106.25	105.9	108.31	107.02	107.69	107.88	107.55	106	105.88	105.36	103.82	105.85	105.51	107.17	107.32	108.04	105.75	106.17	103.95	106.42	105.24	102.65	104.22	106.49	104.96	106.44	107	107.06
108.79	109.7	106.96	107.37	107.33	107.56	105.96	106.02	106.59	107.93	109.37	107.9	105.09	108.54	107.02	107.37	106.79	108	110.29	106.74	108	109.04	106.95	108.37	109.69	109.83	108.39	106.08	108.75	107.66	108.68	108.28	106.22	107.87	108.3	108.74	105.61	109.91	106.74	108.07	107.2	110.47	107.79	106.66	107.91	107.33	109.35	106.34	107.29	109.35
106.29	107.4	107.74	104.33	108.14	106.38	107.81	108.1	107.12	106.08	107.91	106.56	107.71	107.86	107.7	106.46	107.78	107.12	107.49	107.3	108.79	106.73	106.75	107.2	106.85	106.02	107.95	108.16	106.93	107.65	107	107.66	108.37	106.49	108.23	106.02	104.68	106.81	106.17	106.77	105.74	109.5	104.78	106.73	105.24	106.01	105.76	107.35	101.44	107.71
107.01	106.38	106.54	109.39	108.22	107.93	109.11	105.17	106.74	109.29	106.21	108.13	108.71	105.37	108.1	105.69	108.46	108.74	109.09	107.83	108.9	109.7	109.29	106.43	107.5	107.36	106.29	108.8	108.59	109.71	108.34	105.72	108.96	107.28	108.81	108.66	108.31	109.57	109.64	109.63	108.3	109.05	109.92	109.04	108.97	106.5	108.52	109.85	107.77	106.63
99.067	99.086	100.66	101.05	99.622	99.324	102.01	99.603	98.302	98.154	98.734	98.881	99.411	98.462	97.003	99.775	100.2	98.519	100.08	97.6	96.708	98.318	99.15	98.547	98.979	98.742	100.53	99.646	98.149	95.807	98.455	99.848	98.814	98.436	101.32	98.255	100.26	98.089	98.155	98.752	96.65	99.015	97.861	97.382	100.08	99.462	98.028	98.589	98.498	99.213
97.668	97.575	99.269	98.666	98.353	100.03	97.619	98.727	98.053	98.454	100.03	99.297	98.234	97.389	98.232	99.557	97.948	99.522	99.509	100.75	94.512	97.822	97.721	97.69	98.664	98.264	98.337	99.198	97.568	100.26	97.784	100.05	98.674	96.59	98.722	99.493	98.263	98.538	97.207	99.082	97.575	100.18	98.15	97.222	96.4	98.745	97.191	97.516	98.565	98.702
109.03	107.42	109	107.29	108.89	108.64	109.96	109.25	105.43	107.47	108.64	107.3	107.67	106.54	106.3	108.87	108.46	108.8	106.97	106.91	111.09	108.72	108.89	110.35	107.28	107.94	107.4	106.04	110.58	109.22	106.55	107.68	108.84	110.28	109.65	106.62	106.54	109.07	106.7	108.61	108.4	108.61	108.01	106.4	108.47	107.57	108.32	108.39	109.53	108.13
110.03	110.57	110.08	112.1	109.67	110.47	109.93	111.25	113.21	109.26	111.2	113.37	110.45	111.1	111.31	110.23	112.76	112.64	110.68	108.52	110.38	109.91	110.3	112.3	111.49	110.33	110.51	109.67	109.15	111.94	111.88	109.2	108.87	108.89	110.29	109.47	109.45	110.05	110.73	111.19	112.68	109.3	107.32	113.68	111.14	111.47	109.88	110.13	110.21	110.52
98.415	98.854	97.311	99.756	101.61	99.305	101.38	98.815	99.521	97.384	101.14	97.436	101.08	98.795	100.25	100.05	98.051	97.255	99.784	99.208	99.781	98.325	98.319	98.218	98.292	97.287	98.145	97.227	97.123	99.304	97.25	97.73	97.086	99.508	100.05	99.317	99.605	98.279	97.298	99.964	98.869	98.514	100.51	99.664	99.212	98.93	99.666	99.011	99.819	102.05
107.73	107.16	106.74	107.17	107.18	110.37	107.83	109.14	107.62	110.52	109.53	108.32	109.84	107.75	108.83	106.96	108.61	108.12	111.12	109.37	106.08	108.52	109.94	108.42	108.36	108.61	107.79	107.87	107.01	106.92	108.8	109.92	109.09	109.55	105.47	107.45	111.3	108.4	107.81	108.18	106.69	111.11	108.17	108.13	108.58	108.71	108.45	109.61	108.39	105.59
105.52	105.41	106.42	105.26	106.71	106.28	106.83	106.68	105.34	107.45	106.8	106.59	106.71	102.26	107.48	105.81	105.94	105.36	106.71	104.91	107.83	104.47	105.52	106.03	104.34	107.03	108.33	105.08	105.72	107.01	105.47	102.18	103.21	103.69	107.53	105.13	106.54	104.39	104.88	107.49	105.42	106.81	107.76	108.28	105.03	105.9	108.17	106.56	106.68	103.42
106.35	105.46	107.04	104.16	106.22	105.94	106.35	105.13	107.05	105.83	108.18	107.39	106.1	104.74	106.92	107.26	104.44	106.29	106.44	106.01	105.62	106.45	107.09	104.02	106.93	106.33	107.21	106.66	108.35	105.39	107.4	110.2	106.22	104.29	105.76	107.7	106.67	106.09	108.18	107.25	104.74	108.11	108.35	105.13	106.9	105.71	107.04	105.99	105.91	106
104.63	106.95	106.04	106.8	105.57	104.61	105.16	106.1	107.18	107.33	105.47	107.05	103.95	104.31	103.22	106.12	107.28	105.96	105.07	105.27	103.28	105.33	103.65	104.5	106.4	106.97	105.13	106.1	105.7	108.01	105.83	105.31	108.06	107.36	105	104.67	105.2	104.35	105.77	106.87	105.66	108.28	106.24	104.03	107.26	105.54	102.94	105.83	106.01	106.52
107.84	110.29	104.96	108.48	107.31	109.08	109.16	107.6	112.05	109.25	110.03	105.93	108.75	108.67	109.05	109.58	110.14	106.18	109.77	109.36	106.83	108.93	109.02	109.27	106.75	109.43	109.98	107.24	107.51	110.31	109.32	110.54	107.68	107.43	107.72	108.74	107.48	109.4	108	109.59	109.5	108.53	110.4	109.62	106.22	108.67	109.56	109.51	109.86	109.47
105.65	105.31	103.19	107.02	105.64	106.21	102.6	108.29	104.86	105.18	106.45	108.44	105.76	106.48	105.11	105.72	103.67	105.64	104.22	106.01	105.98	104.01	106.32	107.16	104.73	105.13	105.32	104.53	106.83	106.34	104.05	106.09	107.69	104.57	104.44	104.61	105.81	107.61	104.42	104.93	105.93	104.99	104.4	105.71	107.29	106.99	108.67	103.77	107.72	104.88
110.19	109.85	104.37	110.09	109.06	108.39	107.95	109.19	111.15	105.17	106.06	107.31	108.7	108.29	108.25	105.88	109.25	108.25	110.73	109.83	109.98	108.91	106.3	106.4	109.01	108.96	109.49	109.42	111.34	105.14	108.47	109.74	108.24	109.24	107.65	107.32	109.08	110.18	108.61	108.38	108.3	109.23	108.12	109.41	108.11	108.34	106.68	108.08	106.65	107.55
104.71	108.57	107.09	108.04	106.44	105.34	106.18	106.27	105.94	107.39	106.61	107.58	106.13	107.36	105.95	107.41	107.87	105.87	104.95	105.8	104.9	105.84	106.62	103.85	106.81	103.83	105.05	105.38	105.54	106.81	105.36	107.23	106.64	108.15	106.14	106.67	106.71	105.79	106.62	106.55	105.68	107.24	107.64	106.42	104.75	106.93	104.25	108.23	107.23	104.57
109.78	107.7	109.54	109.48	106.04	108.52	108.34	107.86	107.66	109.16	107.73	108.35	109.84	110.83	106.84	107.07	108.79	109.74	110.67	107.1	109.9	108.52	109.25	107.16	107.36	108.68	110.51	110.84	109.25	110.36	105.81	107.75	109.97	109.59	108.99	110.9	106.47	109.61	107.03	110.29	108.43	108.17	107.32	108.65	108.27	108.94	108.66	107.47	109.69	106.81
103.82	104.23	107.32	106.74	104.62	105.53	105.98	105.99	103.98	104.61	107.03	104.52	102.92	106.48	105.91	104.87	106.49	104.22	105.32	106.01	105.77	106.93	106.93	105.37	106.17	104.21	104.9	106.61	106.69	105.44	105.74	105.78	106.81	103.15	105.18	104.91	107.43	105.03	104.98	104.39	106.35	104.85	104.4	106.31	105	104.32	104.61	105.03	106.52	104.07
108.6	107.53	108.01	108.45	108.11	106.83	108.78	108.44	110.26	107.49	107.28	109.91	108.87	108.57	109.61	108.83	108.11	107.12	110.41	110.07	108.14	108.52	106.92	107.37	108.64	105.95	109.06	107.79	110.68	108.07	108.69	107.85	107.75	108.39	109.6	108.5	105.39	106.89	106.05	112.61	109.68	110.08	107.64	107.12	107.48	108.33	108.56	107.64	109.16	106.38
109.04	108.59	108.2	108.65	109.38	107.86	107.79	105.32	107.49	109.72	109.51	108.69	108.87	106.1	109.6	108.05	109.95	106.68	110.16	106.78	107.18	109.25	107.68	106.95	107.02	109.13	106.58	109.3	110.05	108.73	110.07	107.39	107.8	108.05	105.6	105.72	106.33	107.62	108.3	107.55	109.54	107.99	106.04	106.75	108.39	108.03	108.31	106.98	109.3	106.74
104.56	103.23	105.46	105	105.51	106.84	106.16	106.69	105.49	106.34	106.15	105.61	106.92	105.25	105.48	104.37	106.25	104.31	105.63	104.32	105.23	106.57	106.68	107.3	104.84	102.84	105.4	107.33	105.98	104.28	106.08	105.61	107.44	105.93	107.27	103.22	104.8	107.36	102.09	104.35	107.19	105.33	107.53	105.04	104.78	106.02	106.08	106.48	105.92	106.22
106.22	105.26	106.5	106.65	106.73	105.78	104.7	106.18	105.89	104.1	106.09	104.24	105.79	104.25	107.66	104.33	106.46	104.76	107.98	105.73	103.44	105.34	104.57	108.65	105.1	103.81	103.53	104.63	104.45	103.86	107.1	107.37	106.05	106.92	104.14	105.57	105.75	105	105.78	104.79	108.26	107.44	106.31	107.63	106.35	105.28	104.17	105.38	105.17	106.65
107.21	107.86	105.64	104.79	103.68	103.87	104.86	103.91	106.59	105.86	105.79	106.35	106.67	106.99	106.39	105.57	105.82	105.5	104.12	105.45	103.13	105.71	106.49	104.24	105.05	104.9	104.89	107.1	106.3	105.61	106.47	107.35	105.16	106.42	104.73	106.09	107.29	105.22	106.66	104.99	104.16	107.27	105.74	106.13	105.98	104.46	103.58	104.42	106.67	106.45
105.4	107.22	107.24	104.23	105.06	105.41	106.41	105.02	106.11	105.69	107.72	103.88	105.83	104.97	107.79	103.64	109.25	106.11	107.25	105.75	107.62	106.21	104.19	107.12	105.81	108.2	106.53	104.89	106.47	106.13	107.3	107.62	108.06	106.96	106.72	104.61	105.64	105.59	105.88	108.46	106.02	106.95	106.07	105.83	108.73	105.82	105.07	105.87	106.81	106.55
106.54	107.98	108.89	109	108.81	108.91	108.35	106.53	108.14	107.72	110.36	105.87	108.02	109.85	109.93	110.18	109.2	106.96	107.72	107.57	108.88	109.15	108.82	108.73	109.48	109.77	107.99	108.62	107.34	109.87	106.78	109.19	109.67	107.73	110.02	108.76	107.71	109.91	108.06	108.23	108.06	106.01	111.4	109.48	107.79	107.94	109.33	109.04	106.91	110.08
110.01	106.11	107.35	108.18	108.59	106.44	106.77	108.33	108.21	107.96	107.77	108.5	107.88	105.92	107.69	106.07	107.42	106.71	107.74	108.31	109.38	109.25	108.39	107.31	106.22	107.69	108.08	106.88	106.81	106.35	107.89	109.09	109.41	107.69	108.37	110.14	108.11	109.02	110.27	107.93	106.75	106.8	107.74	107.39	108.13	108.48	105.84	107.94	108.38	106.13
105.07	104.25	105.29	104.3	107.01	106.66	106.41	105.9	105.04	105.51	105.89	106.6	104.24	106.26	105.13	104.52	105.82	106.09	105.52	108.07	106.02	105.34	105.38	105.95	105.09	103.33	104.83	106.64	105.85	104.76	106.81	106.32	105.86	104.9	105.83	105.43	104.34	102.4	105.92	104.02	104.31	105.89	105.67	104.24	107.96	104.44	104.63	107.35	105.95	105.35
107.7	108.61	107.52	107.12	109.35	108.53	106.83	108.18	107.95	108.36	108.55	105.99	107.21	108.45	107.46	107.17	110.34	110.13	108.32	108.86	107.87	107.2	108.2	108.29	107.15	107.1	107.18	108.27	105.58	109.78	104.98	107.71	109.19	109.74	106.72	107.36	106.94	106.4	109.06	106.96	107.9	109.02	109.4	105.96	106.4	110.28	106.25	108.4	106.56	109.91
104.7	107.19	106.81	104.88	104.92	103.85	104.78	105.24	106.25	106.26	102.8	104.81	103.97	106.61	105.01	107.36	104.15	105.79	104.87	106.07	104.37	105.9	105.12	106.25	106.55	104.52	106.17	105.22	104.69	104.97	106.36	105.64	104.72	105.04	104.72	104.06	105.32	106.94	106.13	106.9	106.64	105.06	105.41	103.73	103.87	104.62	106.83	104.96	106.67	108.19
104.16	103.81	105.72	104.91	105.12	107.41	103.88	104.64	105.43	106.2	105.75	107.01	105.74	106.47	104.9	105.2	106.52	106.09	108.31	105.82	105.22	104.26	105.37	105.93	106.65	107.79	103.59	106.94	106.99	108.37	105.58	106.26	104.61	106.84	105.64	105.55	105.53	107.08	106.66	105.81	107.01	106.07	106.56	106.97	104.8	107.6	106.02	107.45	104.44	105.19
111.07	110.31	110.05	111.64	112.57	110.54	109.55	110.29	110.38	109.28	108.01	110.05	112.45	111.1	111.36	109.58	110.46	108.03	110.51	110.57	107.9	110.94	110.55	108.09	111.69	109.91	110.95	112.7	111.87	110.28	108.38	109.88	109.99	110.25	110.39	111.87	111.91	111.7	108.23	106.6	109.65	109.81	109.71	109.97	110.68	110.1	111.28	110.24	109.32	111.41
107.44	104.02	106.24	105.72	106.69	103.89	107.05	107.63	106.79	103.8	103.99	105.33	105.33	106.93	104.3	106.26	104.21	105.26	106.57	105.54	106.39	106.42	105.35	106.77	105.89	107.05	106.43	105.33	107.12	105.99	106.99	105.61	103.72	104.9	104.43	106.52	105.54	107.05	106.19	105.16	107.62	105.05	106.42	106.14	104.9	105.95	105.44	105.1	106.68	104.61
104.95	103.47	102.3	103.11	103.37	104.27	100.86	102.35	102.13	105.09	102.9	101.49	104.01	103.16	103.15	100.66	101.77	102.38	102.73	104.14	103.17	103.3	102.01	101.99	100.95	102.8	103.71	103.32	102.14	102.76	101.05	102.31	103.65	102.11	103.02	102.42	102.26	102.93	102.63	102.01	103.46	102.35	102.58	103.52	103.02	103.14	102.75	101.39	101.95	102.27
101.1	103.66	99.947	100.65	99.802	101.31	101.31	101.63	100.46	100.25	100.94	101.14	101.43	101.65	100.55	102.28	101.04	99.958	100.03	101.05	99.881	100.24	101.58	101.11	101.54	100.34	102.58	98.614	99.307	101.09	100.03	97.876	99.06	102.34	100.73	98.44	101.05	100.09	99.05	101.84	100.03	101.6	100.98	99.794	102.05	101.09	100.88	101.18	100.37	100.27
106.82	106.1	106.08	101.15	106.34	106.37	107.43	106.8	106.37	107.89	104.56	108.66	103.98	108.25	107.51	105.72	106.36	105.05	106.09	107.09	104.54	107.84	106.1	107.45	106.18	105.62	105.86	107.01	104.25	107.82	105.49	106.11	104.84	108.24	106.22	105.84	106.34	105.29	106.35	106.47	106.37	106.1	106.13	106.72	105.93	106.22	104.91	107.46	106.5	107.7
99.684	96.436	98.165	95.913	100.23	96.859	97.238	99.151	98.073	98.726	100.27	98.416	96.966	98.742	98.5	96.955	99.69	96.456	93.791	95.943	99.61	96.999	100.52	99.016	97.763	99.005	97.144	97.298	96.004	100.47	97.927	98.96	98.786	98.18	98.911	99.657	96.852	97.572	98.228	96.494	96.814	98.637	97.174	95.396	97.283	96.255	97.776	98.682	100.11	95.802
108.08	108.82	108.14	106.53	106.78	107.74	109.21	109.44	108.96	106.7	110.15	108.14	107.17	108.89	108.85	110.35	109.48	111.24	108.48	109.24	107.92	108.79	106.72	108.86	109.39	108.18	107.37	105.5	107.26	108.4	109.17	108.96	110.64	109.98	108.98	108.5	106.17	107.91	107.13	109.04	107.31	108.8	108.92	108.74	106.85	107.59	108.86	106.76	107.64	109.98
110.34	107.93	106.22	108.42	108.69	107.26	107.73	108.15	109.21	108.87	109.6	107.81	107.19	109.42	106.83	107.67	109.62	110.13	107.46	108.65	108.83	108.64	107.51	108.04	108.11	108.74	106.74	106.47	109.18	108.96	109.06	108.67	106.52	108.22	108.52	106.47	111.64	107.73	107.06	109.53	107.3	106.84	108.11	107.05	106.6	107.53	109.34	106.86	107.03	105.82
97.367	97.102	98.933	95.487	97.907	97.359	98.54	96.713	97.645	98.083	95.434	97.612	97.405	98.748	97.005	97.926	99.097	98.112	100.42	97.979	97.053	98.007	97.654	99.697	96.41	99.855	99.065	95.885	95.695	101.13	96.302	95.555	95.889	99.119	98.199	97.599	99.534	98.006	99.611	97.26	97.525	97.561	97.877	96.851	96.904	97.822	96.291	97.642	99.208	99.847
110.63	108.39	110.02	107.95	109.43	108.29	109.05	108.17	108.46	110.97	107.01	109.33	108.8	105.6	109.88	108.13	106.99	106.73	109.67	105.86	109.61	107.99	108.14	108.49	106.71	109.6	108.66	107.79	108.21	107.81	109.41	110.08	107.19	108.91	108.46	107.2	107.89	108.19	106.66	106.26	109.4	109.17	107.8	107.8	108.58	107.66	108.73	108.26	108.15	106.45
105.66	105.61	104.67	105.04	104.85	105.18	105.65	104.26	105.25	105.77	104.93	106.69	104.51	104.66	104.08	107.76	107.29	104.71	106.63	106.71	104.07	106.98	106.69	108.69	104.73	105.71	107.6	106	103.82	106.01	104.84	103.66	105.74	106.22	103.45	106.27	106.33	105.18	105.46	105.71	105.33	105.76	107.66	105.01	106.31	103.65	105.46	107.62	106.32	108.64
105.74	104.08	107.5	104.56	105.2	104.3	106.58	105	105.12	104.04	107.15	106.36	103.73	106.51	105.66	104.46	106.67	106.34	104.1	106.02	103.49	104.77	105.86	108.17	104.15	105.3	104.31	104.57	102.93	105.04	107.05	104.92	104.54	104.59	105.11	107.11	104.83	106.56	105.35	104.33	103.66	104.29	104.84	107.49	105.93	105.69	105.43	107.67	105.24	107.41
108.86	109.41	110.4	109.48	107.31	108.61	107.42	109.86	108.59	106.5	108.61	109.59	108.83	108.15	107.26	108.67	106.77	107.25	108.44	106.59	109.16	106.19	108.6	107.91	111.39	106.72	105.14	111.06	109.71	111.77	109.47	109.85	109.98	108.61	109.18	107.37	109.85	108.59	108.43	110.42	109	109.67	110.18	109.53	107.86	107.52	108.32	107.51	107.67	107.87
103.64	105.99	104.73	103.98	106.18	104.64	106.48	105.29	106.66	105.45	107.22	105.54	104.51	108.22	105.1	104.27	107.21	105.69	104.76	104.32	105.94	107.04	105.92	104.33	105.66	105.3	107.47	105.28	102.72	105.05	106.54	106.64	105.44	105.37	105.47	104.37	104.29	104.68	107.03	104.62	104.34	105.49	102.28	105.63	106.62	107.61	106.91	105.92	104.96	105.11
96.296	98.498	98.551	99.862	98.666	98.266	99.099	100.13	99.66	99.529	98.314	98.844	99.691	101.09	99.718	100.05	99.585	96.449	101.23	101.28	98.762	99.853	100.11	97.421	97.73	99.939	96.105	96.42	99.9	100.7	98.921	99.023	100.29	98.426	100.4	99.016	98.707	97.268	96.997	96.612	99.133	94.116	98.861	98.977	98.235	99.707	99.532	100.37	99.26	98.273
107.18	107.49	106.96	107.48	104.01	104.93	104.25	106.1	103.08	103.94	104.14	103.93	104.55	105.71	105.03	103.95	105.33	106.29	107.5	107.57	105.19	106.92	107.04	106.14	104.98	105.1	105.58	105.73	106.03	105.28	105.86	105.75	106.06	106.1	105.86	104.43	106.1	106.27	106.48	104.39	105.6	106.41	107.47	106.23	104.23	105.1	104.65	106.7	107.24	105.08
107.03	106.66	106.89	104.91	107.62	105.99	107	106.07	108.41	106.71	106.07	106.75	106.97	106.42	105.66	105.85	106.54	104.67	106.77	108.18	107.92	106.53	107.09	107.41	107.89	107.71	105.79	108.44	106.83	107.13	106.63	108	105.94	105.5	109.5	107.2	106.97	106.12	105.77	107.65	107.93	108.29	106.66	106.6	107.69	108.7	105.67	105.71	104.37	106.04
98.897	98.579	97.187	99.263	96.957	99.169	98.597	97.089	96.026	97.015	98.799	97.045	97.5	100.01	98.982	98.707	97.874	95.407	97.465	96.935	96.746	99.354	99.109	97.861	97.648	98.488	96.075	97.413	97.902	98.101	98.163	98.787	97.108	99.304	97.925	97.931	98.443	99.357	99.473	98.661	97.814	99.181	99.567	97.46	97.606	95.578	96.784	98.06	98.137	97.781
106.54	107.56	105.33	108.38	107.28	105.96	107.68	106.73	108.85	107.91	109.33	106.82	107.82	106.8	108.63	109.93	107.4	107.89	108.37	106.5	104.93	106.52	106.82	108.87	104.54	107.78	106.63	107.98	109.35	110	106.34	108.52	106.9	108.57	108.89	110.08	107.98	107.06	108.64	105.94	107.94	107.59	107.46	108.83	108.61	109.69	108.07	107.88	109.31	109.92
103.19	101.25	100.65	100.1	100.36	99.081	102.36	103.84	98.348	99.187	100.57	99.375	99.125	103.32	99.621	98.903	99.401	100.05	99.861	98.216	99.484	99.244	101.18	102.02	97.932	99.917	99.145	99.922	101.73	100.76	101.12	101.1	100.5	101.69	101.45	100.93	102.34	97.59	101.43	100.46	100.79	101.03	100.05	99.671	103.08	103.05	100.21	102.25	99.28	100.94
105.87	106.26	109.37	108.58	106.63	108.22	106.38	107.1	106.41	108.2	108.13	105.29	108.55	105.86	108.38	108.58	106.57	109.82	105.92	108.98	107.67	107.57	106.27	108.03	108.62	106.09	107.79	108.11	108.98	106.82	107.25	106.99	107.2	108.73	105.66	108.11	105.68	108.04	106.88	107.09	105.61	106.54	108.88	110.62	109.34	106.82	105.38	106.57	108.27	109.49
104.5	105.37	103.49	107.32	106.15	108.4	106.57	107.57	107.49	108.12	104.46	104.84	107.29	108.64	107.78	107.76	105.83	106.65	105.67	107.22	105.66	104.29	105.83	107.55	105.31	106.13	105.92	105.82	108.66	106.64	104.66	107.09	104.13	104.46	107.17	107.05	104.32	104.96	104.46	106.37	107.86	108.52	104.31	105.51	107.38	105.33	105.97	110.13	106.62	106.62
100.2	95.839	99.072	98.629	97.584	97.786	97.21	99.273	99.973	99.394	97.034	98.301	99.284	97.673	98.127	97.219	99.545	95.482	97.902	99.055	97.922	98.256	96.997	97.105	96.478	99.724	96.935	97.01	96.646	95.439	97.352	97.444	97.284	97.325	98.253	98.979	99.381	97.913	94.922	95.208	99.321	99.637	98.048	98.308	98.138	101.11	97.7	99.784	97.959	98.071
107.22	107.42	103.99	106.14	106.34	103.96	103.74	107.07	104.82	106.53	105.62	105.74	105.61	104.8	105.05	104.85	106.1	105.93	106.42	105.08	104.08	104.47	106.79	107.15	106.22	106.33	104.81	104.89	105.2	105.13	105.82	106.68	103.42	105.33	107.45	107.89	105.14	104.93	107.4	106.05	105.75	107.51	106.99	105.18	103.15	105.6	107.14	104.79	106.83	106.22
104.92	104.56	106.01	105.18	105.61	106.84	106.84	103.89	104.63	104.88	107.29	105.28	105.05	104.38	104.27	105.52	106.08	105.59	108.69	106.54	107.31	105.65	105.9	106.37	106.36	106.88	106.5	107.32	107.78	106.66	105.45	104.45	105.04	106.55	104.54	104.86	105.72	105.51	104.9	107.42	103.58	105	104.66	106.71	104.48	105.31	104.74	105.26	106.14	104.35
106.31	104.91	103.92	106.79	106.75	107.54	105.1	103.73	106.86	107.13	104.44	106.76	105.42	104.01	106.27	107.97	104.59	107.58	105.78	103.19	104.44	106.71	105.72	104.88	105.39	105.47	104.99	104.42	105.84	106.71	106.53	106.12	107.22	105.57	104.61	105.99	104.73	107.69	105.44	106.15	105.6	105.53	108.89	104.83	102.97	106.17	105.79	105.53	106.15	106.32
109.37	105.46	106.93	106.28	105.49	106.36	104.08	107.01	103.93	106.64	105.98	107.82	106.09	106.25	105.6	107.2	106.14	106.42	107.21	107.09	108.71	105.86	105.55	106.63	107.21	107	108.49	105.76	104.78	108.74	104.77	106.68	106.43	107.63	105.89	105.89	108.27	106.96	107.95	107.19	107.21	105.98	105.03	105.61	108.72	105.8	105.73	106.19	109.06	105.12
98.511	98.814	96.705	100.53	99.893	99.728	97.509	98.93	99.359	97.301	99.437	96.332	97.129	98.483	97.81	99.501	96.783	99.105	97.7	97.929	96.9	99.74	97.929	96.353	98.498	97.346	98.431	102.1	98.825	98.916	95.657	96.256	99.986	100.22	97.512	97.672	99.039	100.07	96.84	95.376	98.422	97.898	97.668	98.157	99.506	99.691	100.6	97.242	99.989	98.478
107.42	106.52	105.18	103.63	106.98	107.44	104.79	106.87	106.56	107.38	107.01	105.17	105.12	106.09	106.75	106.7	106.44	106.65	108.26	104.89	107.82	105.07	109.01	105.96	106.64	106.52	108.09	107.03	107.12	105.4	106.36	108.68	106.88	105.59	106.5	106.52	106.22	105.69	106.89	106.39	105.2	106.69	106.36	106.78	107.17	104.79	106.88	105.59	107.9	108.39
98.247	99.436	98.224	100.18	97.414	98.761	97.089	97.442	98.3	100.01	96.948	98.203	99.011	97.271	99.453	96.366	96.347	100.43	95.997	99.349	95.994	94.997	98.353	98.699	99.549	98.17	99.272	95.405	98.916	97.189	98.344	96.551	96.903	98.172	98.441	97.804	96.878	100.42	96.362	96.044	96.458	98.043	98.28	98.603	98.188	95.856	96.052	96.694	97.818	98.248
100.16	98.729	95.015	99.296	98.178	99.558	97.178	98.341	99.448	97.615	97.162	99.592	98.773	98.91	99.036	99.127	94.799	97.225	99.259	101.26	99.455	98.047	98.038	95.906	99.495	98.521	96.536	96.508	96.903	98.574	99.94	99.215	97.594	96.563	97.698	97.367	96.662	100.02	96.785	97.39	98.343	96.898	99.895	96.931	99.513	99.154	99.111	97.863	96.061	98.796
100.31	100.63	101.46	101.14	101.15	98.47	97.069	99.454	100.43	100.36	100.16	98.646	100.18	98.534	102.12	99.649	98.838	99.96	100.34	99.923	100.02	96.427	97.21	101.39	101.36	99.38	99.733	98.768	100.52	97.958	99.715	97.821	102.53	104.42	101.67	100.21	99.298	99.774	99.908	102.17	101.8	100.06	100.93	97.665	102.68	101.34	99.398	100.95	98.888	98.453
99.919	102.69	102.09	99.554	102.19	102.44	101.97	101.07	101.67	101.96	100.88	103.43	100.53	98.834	101.09	100.64	97.689	102.12	102.05	99.556	102.83	101.93	100.8	102.03	99.798	101.42	98.954	99.366	100.63	100.29	101.38	100.77	100.81	100.96	100.88	101.86	100.37	99.679	99.389	102	103.37	102.32	98.352	100.61	101.5	101.08	103.47	102.14	100.26	101.22
108.55	107.02	108.05	107.62	107.67	109.31	107.75	109.55	107.26	107.2	107.01	107.91	105.34	108.26	109.86	110.24	106.4	107.09	107.88	107.74	108.29	110.63	107.83	107.2	109.25	108.69	107.82	106.66	108.54	109.83	107.28	108.38	106.86	107.56	107.81	106.48	108.1	110.26	108.71	108.81	108.21	108.68	108.63	106.87	108.17	107.49	108.04	109.32	109.41	106.95
107.25	108.59	108.35	109.19	108.77	109.23	108.6	109.06	108.37	108.39	106.88	107.77	107.88	110.54	109.6	108.36	109.13	107.64	106.42	106.7	105.93	109.28	108.76	111.23	108.98	107.27	105.33	108.52	109.66	108.73	109.39	108.3	110.45	108.92	108	108.48	109.73	109.06	107.64	106.97	105.88	110.06	108.98	109.08	108.72	110.15	107.89	108.66	105.88	107.64
110.86	105.06	109.49	106.76	106.27	109.45	107.31	108.08	110.55	107.08	110.73	107.67	110.62	105.06	108.27	106.68	107.59	106.92	109.59	109.53	108.08	108.77	110.55	107.9	105.03	111.32	107.37	105.99	107.24	106.43	109.18	105.63	106.42	107.37	106.24	108.08	109.49	108.44	108.68	107.2	107.07	107.26	106.65	107.47	110.55	106.82	105.56	105.7	106.34	108.73
98.611	98.099	99.608	96.863	101.89	99.088	97.898	98.725	102.73	100.25	100.24	98.803	97.56	98.766	97.953	98.92	97.839	97.843	99.559	97.978	101.8	99.287	97.731	98.314	100.14	99.586	99.017	98.046	97.444	99.029	98.607	98.856	99.021	96.392	99.331	97.266	98.143	100.11	99.321	98.734	100.52	98.337	99.76	99.644	96.972	99.455	98.353	98.369	101.55	98.757
97.892	100.13	97.345	97.678	99.555	101.09	96.956	96.074	99.783	100.43	97.942	96.845	98.756	99.49	99.799	100.09	101.3	100.47	99.539	97.172	97.637	97.687	100.23	99.283	99.489	98.833	98.625	98.309	98.824	96.54	97.929	100.6	99.297	100.34	99.517	97.952	101.45	100.58	97.345	101.21	96.859	98.327	98.714	99.92	99.924	97.98	101.6	100.17	98.017	98.124
106.81	107.49	104.36	106.99	106.18	103.69	103.73	105.05	104.53	106.85	106.2	106.25	106.45	106.75	105.18	107.07	108.61	107.64	108.38	105.92	105.59	108.55	107.86	106.95	103.64	107.34	106.66	107.21	109.53	106.05	106	105.83	105.81	108.3	107.06	106.87	107.07	108.25	107	106.26	106.95	108.72	108.09	106.65	106.69	106.24	105.1	108.32	106.62	105.84
106.66	106.84	106	104.67	105.63	105.14	104.81	107.52	106.8	103.54	107.02	106.09	102.61	105.77	105.77	106.68	105.54	104.42	105.58	105.97	105.54	105.71	106.08	106.4	107.93	103.26	104.25	104.82	105.59	106.26	105.88	106.31	103.72	105.26	107.11	104.55	107.13	103.54	105.94	104.63	105.42	105.58	105.99	106.55	106.56	105.17	107.24	105.05	105.28	105.25
105.57	105.54	108.51	105.61	105.21	107.92	105.87	102.79	104.53	105.3	105.28	107.03	104.73	106.1	103.43	106.17	106.35	104.82	105.79	105.25	108.06	107.13	104.52	105.33	105.93	108.12	107.72	107.49	105.87	108.34	105.83	102.08	106.12	106.72	103.98	107.88	107.26	105.43	107.46	104.7	104.67	105.16	106.17	106.33	106.59	106.61	107.21	105.75	106.35	104.23
101.68	100.4	99.197	99.047	102	100.38	99.441	101.9	101.28	101.35	100.46	99.02	100.96	99.707	99.41	99.382	101.79	99.192	100.8	98.769	99.955	100.19	98.444	99.1	99.607	102.65	101.54	99.723	98.75	100.15	99.344	99.933	103.02	98.397	101.55	103.36	100.59	100.71	102.09	104.08	99.76	101.27	100.28	101.85	99.942	100.49	100.66	98.306	99.245	100.21
98.484	95.976	96.632	99.018	99.822	99.916	97.361	98.997	98.904	99.754	96.439	99.527	97.501	97.819	97.369	98.622	100.15	97.509	99.043	97.834	96.635	97.914	99.011	98.361	95.513	96.239	98.39	97.923	96.977	97.129	97.6	99.692	100.3	98.083	97.623	98.348	97.319	97.873	100.37	97.138	99.919	99.135	98.083	98.412	99.623	98.007	98.561	98.356	99.28	99.475
109.26	104.73	106.85	110.19	106.83	106.76	107.52	109.7	108.22	107.5	107.52	105.6	108.76	107.1	109.44	108.96	109.74	105.81	109.14	108.35	106.58	107.22	107.62	108.25	107.02	110.11	107.61	108.93	110.4	106.93	107	106.35	110.04	109.39	106.28	108.88	107.76	109.33	108.21	109.3	109.26	108.26	107.4	109.19	107.72	109.39	106.98	107.72	107.43	104.98
106.1	109.51	109.73	107.57	108.32	106.79	105.89	111.28	107.36	108.39	109.84	108.28	109.82	109.72	110.07	108.6	108.38	108.46	108.11	108.68	109.01	109.07	109.02	107.18	108.25	109.54	109.44	108.56	109.66	108.6	109.54	108.11	108.14	105.53	108.08	108.8	109.08	110.54	108.21	106.58	110.38	108.3	107.86	109.16	105.03	108.12	108.67	109.54	107.23	110.4
106.52	107.13	108.51	105.95	107.76	107.12	108.32	106.87	107.44	107.38	107.93	109.43	107.58	106.69	108.96	106.78	106.63	110.01	106.4	107.24	106.95	107.11	105.88	107.4	106.59	105.28	108.76	107.26	109.64	109.94	108.42	106.99	106.59	109.67	107.7	107.09	106.84	108.49	107.28	109.74	109.17	106.83	110.02	107.34	107.54	107.89	108.37	108.95	105.5	109.48
104.45	104.89	105.12	105.14	107.72	105.31	104.88	103.21	105.66	103.25	106.41	105.78	107.79	103.77	105.76	104.47	104.59	104.75	108.97	103.9	105.5	106.63	106.29	105.37	105.74	105.28	109.12	106.1	106.84	105.97	104.97	106.11	105.79	105.23	106	105.11	105.32	105.88	103.73	103.36	104.72	107.63	106.49	106.33	104.46	104.44	104.44	104.46	107.7	106.06
98.483	98.062	96.547	98.413	97.377	98.254	98.6	98.992	97.27	97.911	95.329	100.09	99.289	97.745	98.867	96.623	99.571	97.389	96.504	99.158	97.43	99.113	98.722	97.828	98.456	98.989	96.935	98.576	99.146	100.13	97.255	96.968	98.858	96.28	99.145	98.402	99.151	96.181	97.984	97.567	99.182	99.959	98.024	98.243	98.421	98.883	97.189	99.929	97.157	97.102
104.95	107.37	105.11	106.79	106.73	108.17	105.73	105.73	106.37	105.8	105.39	104.96	106.63	107.55	107.55	105.32	107.54	107.53	103.91	106.45	106.95	104.51	106.51	105.42	109.1	106.11	107.48	106.64	105.34	106.41	105.15	103.71	106.68	104.87	105.64	104.82	105.64	105.6	105.75	108.79	105.12	107.16	106.85	106.9	106.79	103.54	104.48	107.45	107.16	107.55
108.49	105.7	107	105.94	107.2	106.35	106.82	107.41	106.53	106.22	104.83	107.7	103.86	109.15	107.46	106.74	104.41	106.56	104.87	108.09	104.07	105.77	106.12	106.22	106.37	104.44	109.9	107.26	108.49	107.69	107.11	103.01	105.29	104.37	105.57	106.14	106.26	104.56	108.7	108.09	105.54	106.29	107.89	105.43	106.29	107.69	108.46	105.01	107.08	106.17
109.61	108.71	106.22	108.38	107.91	107.63	107.68	106.43	107.61	109.74	107.99	107.78	109.76	110.7	110.44	109.62	106.98	109.38	108.11	106.3	110.21	106.51	108.63	109.42	107.05	108.05	108.94	106.37	105.92	106.63	106.89	107.73	109.73	107.84	108.14	107.48	109.86	108.48	108.12	107.26	108.45	107.85	108.55	107.74	108.73	109.27	109.78	109.25	112.61	108.15
108.42	108.54	108.1	108.39	107.52	107.71	108.98	108.44	107.71	109.38	106.77	106.47	109.28	108.4	110.01	108.89	109.97	109.53	107.59	108.53	110.06	109.35	107.56	107.09	107.71	109.64	108.39	108.92	111.14	108.5	109.23	110.21	109.32	108.12	106.64	108.61	107.09	107.55	107.34	108.43	108.47	111.1	110.03	107.01	109.48	107.43	106.67	107.26	107.53	108.99
106.76	107.11	111.31	107.98	107.92	108.29	109.47	108.44	107.83	109.76	106.23	106.78	107.79	108.08	109.83	107.41	108.48	108.19	107.14	107.91	109.09	109.68	105.99	109.2	109.83	108.04	110.44	107.44	109.16	107.29	108.77	107.59	108	108.13	107.56	106.92	109.15	108.85	107.52	107.98	108.35	109.06	107.44	107.83	106.37	105.21	109.15	109.55	109.95	108
104.8	106.81	106.18	104.88	106.39	106.83	104.48	104.69	105.08	105.17	106.93	105.32	106.91	107.45	105.39	106	106.53	105.28	103.5	106.52	105.21	104.11	102.98	103.76	106.3	103.97	104.54	106.57	108.46	105.99	103.84	106.59	103.52	105.96	106.1	104.77	105.72	105.85	108.52	105.37	105.68	106.34	105.22	105.39	105.32	104.46	107.56	108.18	104.53	105.9
107.34	105.8	104.43	106.31	105.2	105.28	106.55	106.1	107.94	106.36	108.46	104.76	106.55	105.71	107.79	107.16	105.24	105.46	107.96	106.51	103.52	105.78	106.51	107.15	108.45	105.67	105.26	107.98	106.98	105.14	105.69	104.85	106.74	106.61	104.4	107.26	106.44	106.73	107.52	105.32	106.41	106.8	107.68	107.98	106.96	104.72	106.38	107.43	106.79	108.25
105.64	105.27	106.49	106.53	106.94	106.29	105.62	106.86	106.03	104.7	106.62	105.2	104.76	105.37	107.17	103.78	106.1	106.56	107.49	105.7	104.11	106.34	106.25	108.4	104.47	105.69	105.07	106.25	106.6	106.08	108.53	105.28	106.58	105.88	105.12	106.95	103.67	107.35	105.05	104.79	105.08	105.51	102.52	106.11	104.15	105.38	106	104.63	104.64	105.07
109.19	108.66	108.13	107.58	106.16	109.05	109.4	107.21	107.63	109.77	106.53	108.21	108.29	108.38	108.62	108.94	108.47	108.65	108.49	108.6	107.53	108.6	107.56	108.84	107.72	107.46	108.91	107.32	106.99	109.4	106.88	106.26	108.94	106.17	106.79	108.65	108.2	108.24	108.08	110.72	107.12	108.91	109.82	108.33	107.69	107.62	108.67	106.49	107.5	109.6
99.687	100.35	99.752	100.99	101.79	100.41	99.703	100.95	100.58	100.62	100.38	100.58	100.35	99.42	101.15	100.98	100.08	99.164	98.937	100.93	100.56	101.51	98.62	99.777	101.59	99.578	100.76	98.946	100.18	100.11	99.701	99.001	101.34	99.963	101.21	99.422	98.704	97.985	100.79	98.573	98.014	102.41	102.09	101.25	98.995	101.95	99.661	98.978	99.606	102.35
107.75	107.33	107.13	107.12	106.18	105.92	106.47	107.62	104.28	105.25	107.86	105.89	108.63	106.67	105.22	106.42	104.92	106.26	105.99	104.54	106.16	104.86	107.8	107.36	107.44	107.37	108.47	106.64	104.57	106.47	106.77	107.21	108.81	106.86	105.86	106.11	104.26	105.75	106.55	106.32	106.74	106.01	106.56	105.56	107.66	106.81	108.61	106.17	107.36	105.94
104.87	106.09	106.27	107.85	104.88	106.5	107.04	105.73	107.13	107.29	104.91	104.1	103.58	106.6	105.5	104.48	104.98	104.7	106.2	107.37	106.92	108.15	108.07	104.8	104.18	106.93	107.54	105.24	103.32	104.51	105.37	107.41	108.7	105.3	105.97	107.2	107.11	108.46	105.53	105.3	105.72	105.82	104.7	106.33	104.96	104.76	107.39	105.89	104.67	107.02
106.72	106.71	105.49	102.83	105.88	106.85	105.69	106.65	105.65	105.06	106.25	105.17	106.06	103.72	105.94	105.62	103.41	105.08	107.21	105.17	107.46	105.24	106.68	106.54	106.44	105.33	106.4	105.75	107.37	106.01	103.67	105.74	104.91	104.29	107.22	108.34	106.02	104.73	105.5	106.11	104.48	109.08	105.36	105.06	106.29	105.87	105.66	105.96	103.01	106.85
104.18	104.84	105.8	104.74	106.51	106.25	106.91	104.72	106.86	105.36	104.82	106.68	106.95	106.12	106.76	104.04	107.57	104.59	105.65	105.1	108.09	105.5	107.34	105.72	104.57	104.98	106.83	106.14	104.95	106.12	104.22	104.4	105.91	107.79	104.68	104.07	103.69	107.08	104.18	107.65	105.85	104.89	105.67	106.53	108.68	104.83	105.23	106.3	109.45	105.83
109.64	106.24	106.47	110.63	106.72	107.9	107.25	108.09	107.7	108.85	105.67	107.4	107.58	110.02	107.93	106.68	108.19	106.11	108.27	108.31	108.74	106.1	107.62	108.73	107.95	108.41	106.83	109.18	106.7	104.97	108.15	107.71	106.56	109.05	109.69	106.69	111.12	106.83	108.39	108.17	107.63	110.16	107.62	107.61	109.81	108.72	108.01	108.41	109.47	106.33
109.35	112.38	108.36	107.69	110.73	111.65	109.97	111.28	109.17	111.03	109.57	110.49	110.77	110.91	110.79	110.46	110.27	107.65	109.62	112.18	112.29	109.97	109.99	109.74	108.5	110.29	111.2	108.91	111.4	110.08	112.51	111.21	109.31	112.65	111.35	110.41	108.65	110.54	107.38	110.99	111.96	109.43	108.17	109.48	113.2	110.46	109.07	109.19	109.92	108.3
99.798	100.82	101.05	99.051	101.44	102.38	100.02	103.33	103.01	100.94	99.754	101.97	99.707	100.73	102.03	101.31	100.33	103.62	100.23	101.61	103.66	98.708	101.97	100.71	100.99	101.26	102.15	101.21	100.33	101.94	101.85	99.746	102.17	99.887	102.32	101.95	100.93	97.672	102.64	101.89	100.87	99.725	100	98.322	101.18	99.753	101	102.8	100.91	100.2
108.53	110.9	110.28	108.92	108.15	112.02	108.09	111.25	110.35	107.61	110.01	111.64	109.6	111.01	109.42	110.43	109.43	110.33	108.09	112.7	111.17	110.34	109.9	111.28	109.09	109.62	112.18	111.49	111.61	112	111.43	110.61	109.73	111.38	112.18	111.88	110.6	107.81	110.63	108.71	112.78	110.71	111.82	111.46	112.68	109.87	111.46	110.68	110.21	109.81
108.27	106.27	105.89	104.68	108.45	105.19	108.58	105.36	105.94	107.83	107.11	107.14	106.61	104.95	106.29	108.22	105.24	104.58	106.28	106.04	104.74	106.35	107.11	106.81	106.47	106.43	107.47	107.04	107.21	105.05	108.58	106.9	107.92	107.46	104.61	107.17	106.83	104.77	106.4	105.07	105.39	106.45	105.33	107.36	106.38	106.11	106.18	106.31	109.22	105.33
103.34	104.46	107.21	105.17	107.02	104.77	105.78	105.61	106.1	104.36	105.67	107.36	104.68	105.73	103.22	105	106.98	107.06	104.98	108.16	104.36	105.84	106.38	105.5	106.29	107.23	103.17	105.1	107.63	105.88	104.45	104.98	107.83	105.9	106.11	106.02	106.51	104.47	107.33	106.91	106.39	105.41	106.37	106.43	105.76	103.91	105.51	104.8	104.79	104.54
104.78	107	106.18	107.05	108.09	104.1	104.35	104.32	105.87	106.14	105.86	105.99	106.14	105.29	104.33	108.39	105.69	103.93	105.29	104.15	105.64	106.31	106.88	104.99	105.98	105.27	105.41	109.08	104	105.31	103.38	105.19	106.41	107.08	107.29	104.43	106.47	103.18	105.83	105.38	103.63	106.4	106.15	105.77	105.58	105.51	107.94	106.25	106.01	105.48
101.26	101.5	100.98	101.33	100.35	100.24	101.7	97.703	100.49	99.496	99.761	99.865	101.09	99.819	99.669	101.21	101.53	102.04	101.39	101.04	101.32	101.73	99.709	103.28	97.822	100.58	99.581	99.488	100.22	100.9	100.29	100.52	100.28	100.89	99.583	101.47	98.487	102.04	99.679	101.24	100.26	100.66	98.7	100.44	99.768	101.13	100.38	99.667	100.51	100.14
107.07	105.09	105.42	106.63	105.11	103.88	107.39	105.54	104.31	104.67	104.8	108.09	105.77	105.07	104.32	102.58	105.73	107.38	105.86	103.5	105.94	105.09	105.72	106.7	106.19	106.07	104.74	105.22	104.61	105.94	104.68	105.98	106.49	106.95	104.52	105.49	105.62	106.71	106.99	107.04	105.86	104.67	107.69	107.48	108.3	105.3	106.07	105.24	104.79	106.51
98.688	99.626	99.562	102.1	100.06	102.38	100.78	100.97	101.36	101.49	100.8	98.36	100.59	102.02	99.999	103.11	99.09	97.478	102.01	99.039	101.79	101.45	99.278	100.3	99.578	98.992	97.432	99.913	99.623	101.51	99.89	101.49	100.75	98.342	101.84	100.02	100.56	100.4	100.55	99.971	100.79	99.702	99.017	101.8	99.644	100.49	101.07	99.195	100.1	99.628
107.97	110.36	110.94	105.88	108.55	108.52	109.78	107.77	107.52	108.68	105.52	110.42	108.88	109.37	109.55	108.27	107.68	108.8	108.2	109.4	105.94	109.31	108.23	108.36	108.46	107.57	108.06	107.69	108.9	109.74	110.29	109.51	109.25	109.25	109.51	110.61	109.79	107.56	111.37	109.62	108.36	108.77	108.39	109.13	109.77	107.95	108.84	109.18	109.08	105.89
97.063	100.16	101.14	98.508	98.288	99.084	98.389	99.377	98.906	100.86	96.238	97.383	96.682	96.909	96.875	100.2	99.203	99.1	98.086	98.01	100.55	95.776	98.017	98.363	99.169	98.174	99.366	98.126	98.809	99.664	97.528	99.771	97.223	97.208	98.296	99.887	98.295	96.671	98.027	97.582	96.607	100.71	95.341	96.895	98.52	96.929	98.811	98.992	97.694	99.11
106.52	104.79	106.77	106.46	106.41	106.79	105.08	108.96	106.67	105.88	106.83	105.62	105.14	108.79	106.92	106.14	105.37	105.96	107.03	103.28	105.65	107.19	104.55	107.47	105.08	106.25	106.67	104.96	106.26	105.61	105.52	105.76	107.6	107.24	104.79	103.63	107.87	107.84	105.02	106.56	106.86	107.69	107.37	106.47	104.74	106.24	106.83	106.01	105.28	104.76
109.56	109.23	107.23	105.98	108.19	107.56	109.36	107.48	109.23	108.07	109.55	107.82	105.29	108.5	110.28	110.34	106.97	109.37	106.67	111.05	108.69	108.31	108.3	107.61	105.48	108.75	110.16	108.92	105.43	106.82	107.46	108.23	107.83	108.64	107.08	107.41	108.65	108.49	106.72	106.97	108.25	108.86	108.97	110.08	108.07	106.28	107.88	107.53	109.77	107.36
104.38	105.55	104.96	102.53	104.99	102.98	104.72	104.98	105.42	105.24	105.04	103.22	105.31	105.16	105.2	107.02	106.18	106	104.9	104.82	103.99	107.05	102.81	107.58	104.8	104.45	106.88	105.24	105.82	105.24	104.93	107.67	103.93	107.29	106.2	103.37	105.18	105.19	106.06	107.36	105.06	105.35	106.19	104.45	104.97	106.61	105.91	105.4	105.31	103.92
104.29	104.67	105.73	105.08	105.64	107.12	106.58	107.53	107.38	104.75	104.75	107.47	105.02	104.93	107.77	107.43	107.11	106.53	105.3	106.48	107.33	105.24	107.29	104.73	105.09	105.72	107.01	104.06	108.66	107.18	104.87	105.93	108.79	105.03	104.96	105.84	106.85	106.02	105.16	107.4	109.2	105.25	104.83	105.56	104.63	107.57	107.16	107.57	104.26	106.21
104.64	107.9	106.98	107.44	106.84	105.31	106.31	106.58	106.73	106.64	106.12	106.87	107.51	104.69	105.75	106.67	106.31	105.83	106.89	106.27	107.42	107.06	105.78	105.5	107.16	105.31	107.95	106.74	107.04	107.86	108.48	107	106.07	105.53	106.9	108.34	106.15	104.31	106.69	105.18	106.27	106.91	106.6	108.34	105.81	105.7	107.07	107.5	107.49	106.77
109.59	109.48	111	109.62	109.29	111.13	109.88	110.77	109.94	109.9	110.03	108.62	110.43	109.58	110.41	110.49	109.76	109.52	110.93	107.34	110.95	110.4	109.53	109.41	113.72	110.83	109.92	108.2	112.42	107.6	109.32	110.58	112.59	111.87	112.65	111.64	109.44	110	111.18	109.38	109.06	108.08	109.57	111.07	112.1	113.16	110.54	109.54	110.29	108.49
108.15	106.06	107.38	107.67	110.26	107.94	106.81	109.04	108.48	108.69	108.57	108.32	110.99	109.14	108.47	109.52	108.49	108.52	107.82	107.48	108.41	107.98	109.55	108.72	110.79	109.6	106.81	108.84	109.34	107.17	107.52	107.58	107.38	107.56	108.22	110.2	108.88	108.63	106.48	110.63	108.12	109.5	108.24	110.56	110.06	108	107.05	109.09	108.94	106.41
107.88	107.15	104.56	106.75	105.16	105.15	105.66	106.55	106.73	105.98	105.89	108.8	107.84	107.05	106.31	104.77	106.3	106.93	106.01	104.95	105.25	105.76	104.25	104.42	104.91	107.45	104.3	107.27	106.79	106.91	105.41	106.24	107.29	106.46	108.98	109.46	106.01	106	107.72	107.56	104.54	105.15	109.04	103.8	107.41	105.76	105.64	107.76	104.85	107.38
109.75	111.59	109.68	108.42	109.09	109.17	108.58	109.61	107.91	108.88	109.25	108.59	108.79	107.67	107.26	109.51	108.1	109.6	108.58	109.36	109.37	109.02	108.09	109.26	109.18	109.18	108.04	108.95	108.16	108.35	109.99	107.11	110.49	108.94	110.46	109.31	109.59	109.66	108.09	108.49	108.28	109.01	109.46	108.65	107.68	109.07	110.68	108.75	107.51	105.2
107.13	108.67	108.53	108.13	111.34	107.78	109.12	108.54	107.49	109.16	109.85	108.71	107.65	110.04	105.47	108.99	108.18	108.37	105.42	110.33	106.97	106.94	109.81	109.29	109.8	107.12	108.25	106.98	108.12	108.35	107.07	107.17	107.73	107.9	108.33	106.95	106.7	108.85	107.35	106.78	107.37	109.64	108.04	108.55	106.48	107.27	109.26	106.66	108.1	106.54
108.9	109.43	107.72	106.69	109.7	107.69	107.93	108.94	108.34	108.99	107.78	108.69	108.68	108.53	108.24	108.63	108.38	109.77	106.92	110.08	108.47	109.73	108.17	109.51	111.06	108.89	109.02	108.42	108.19	108.63	109.39	108.29	107.54	108.41	108.87	109.67	108.46	107.7	109.21	107.52	108.13	107.97	108.1	107.82	109.01	108.67	108.49	109.49	109.41	109.47
107.71	105.41	105.36	105.72	105.09	105.3	105.53	106.79	105.85	105.75	105.38	105.41	107.09	104.51	104.5	104.32	104.51	105.06	106.28	106.82	107.65	106.79	104.32	105.78	106.33	105.95	105.09	105.19	104.96	104.42	104.71	105.54	103.91	106.55	107.39	105.76	105.3	102.98	104.86	107.22	106.01	105.72	104.32	106.56	105.38	107.59	105.81	105.73	104.77	104.93
104.66	106.78	105.54	107.55	106.2	104.95	106.15	106.8	104.06	104.83	105.46	103.46	106.58	107.23	104.46	104.8	103.67	104.17	104.9	106.95	107.86	105.52	108.16	103.99	102.82	106.68	102.8	104.69	106.08	106.07	105.6	107.72	104.57	105.52	105.79	107.59	106.72	106.98	105.34	104.7	104.95	104.42	105.44	103.77	106.39	105.07	105.52	104.75	105.58	105.74
100.22	101.71	102.52	101.38	100.39	101.26	101.53	101.13	99.988	100.63	101.64	99.195	101.29	101.31	99.96	101.07	100.83	102.48	103.31	100.68	100.59	101.9	99.961	100.56	101.62	100.61	102.15	99.869	99.121	101.27	102.45	99.265	101.53	99.927	101.4	100.98	101.79	100.54	98.207	100.81	103.02	102.09	99.462	100.16	99.778	102.94	98.954	100.68	100.54	99.982
99.496	98.256	100.09	99.299	98.85	96.807	98.917	99.115	98.108	98.362	99.307	99.806	101.47	99.178	100.55	99.313	98.332	99.896	100.58	98.294	99.188	97.696	100.08	99.999	97.305	99.78	99.459	100.88	100.19	97.821	98.962	99.957	101.51	99.371	99.81	97.965	99.951	100.4	101.01	99.238	99.406	99.629	100.83	99.783	98.157	100.37	98.406	98.114	99.994	99.928
104.38	105.76	106.62	107.21	104.77	105.04	104.62	104.21	107.27	104.35	105.39	105.68	106.52	104.06	106.11	105.34	107.15	105.54	107.45	107.53	104.17	104.52	105.22	106	106.5	104.25	104.2	107.76	105.08	104.89	108.06	104.28	105.19	105.02	107.29	103.88	105.79	105.64	105.4	105.86	103.08	102.77	105.56	104.92	106.75	104.47	103.88	104.92	107.99	105.7
106.74	105.94	105.54	105.78	107.26	105.87	104.38	104.92	107.34	105.94	106.54	108.34	106.22	104.52	104.98	105.95	104.6	104.07	105.8	107.13	104.64	105.47	105.97	103.1	105.44	105.26	107.4	103.47	106.08	106.41	107.99	104.63	104.35	105.21	106.68	105.13	104.72	105.77	107.13	104.75	104.92	106.42	107.29	106.87	104.33	103.56	105.77	108.52	105.87	102.94
104.86	105.44	106.46	107.33	104.86	107.26	103.3	104.29	104.77	106.51	104.62	105.78	106.29	105.08	106.1	103.65	105.99	105.28	106.55	106.27	106.16	105.47	104.98	107.37	106.36	105.88	107.38	103.21	108.35	102.84	104.3	105.05	103.91	105.59	106.62	105.5	105.54	104.01	104.98	104.06	104.76	106.19	105.63	107.03	106.13	107	106.17	105.38	106.06	100.79
97.53	100.08	97.98	97.354	98.406	97.762	98.759	98.795	97.163	99.157	100.47	97.594	100.39	98.959	96.68	98.591	101.44	100.09	100.41	98.277	98.689	101.41	99.352	97.698	96.725	98.923	99.169	98.163	99.027	99.628	98.323	100.91	96.092	98.578	99.186	98.593	97.947	100.15	98.378	99.666	99.18	98.785	95.994	97.372	99.377	99.032	100.84	99.188	99.39	98.061
107.86	106.84	106.97	108.19	108.08	107.52	108.92	108.58	107.03	109.15	105.21	107.93	107.89	108.12	106.34	105.06	107.39	107.63	106.37	107.71	106.77	107.83	108.29	107.92	105.03	111.11	106.86	109.18	106.86	106.37	105.16	107.4	106.36	106.03	109.47	106.4	108.03	108.52	106.96	106.79	107.24	108.01	108.82	108.29	108.26	107.87	104.93	105.93	108.31	108.31
96.654	98.155	95.181	97.756	99.394	98.804	98.159	98.539	100.17	99.453	98.389	98.521	94.557	98.15	97.828	95.781	101.04	98.576	97.93	97.861	99.218	97.731	99.959	98.917	99.485	98.64	97.407	98.768	100.77	100.64	99.18	99.222	99.066	99.222	98.329	99.137	98.227	99.243	100.82	98.803	98.786	99.657	96.872	98.171	97.529	97.051	97.311	100.62	98.996	96.912
106.14	107.97	107.29	108.1	108.38	107.96	110.46	106.72	108.4	107.18	107.2	108.54	105.24	107.61	106.95	108.21	108.3	105.4	107.7	108.58	107.73	109.58	108.7	109.12	108.69	109.03	108.5	107.38	108.32	105.76	106.87	106.32	105.47	107.45	107.9	106.66	108.21	107.09	106.94	109.54	109.24	107.4	108.37	107.45	108.07	105.89	106.82	110.68	106.73	107.23
106.48	106.84	105.85	105.95	105.3	105.42	106.03	105.13	105.61	102.31	105.18	105.97	105.41	105.97	107.07	104.62	105.7	106.51	104.81	105.19	107.01	106.8	106.16	106.95	103.4	104.67	105.23	107.7	107.55	104.3	107.68	105.26	106.8	104.35	105.62	107.84	108.12	105.49	104.8	108.1	102.56	108.82	105.08	105.39	106.61	105.06	106.42	105.93	103.9	106.77
99.762	96.222	96.635	100.33	95.379	97.931	100.83	97.335	98.765	98.391	98.655	100.25	100.68	99.909	95.885	98.471	96.65	98.168	102.37	99.938	98.004	95.452	98.746	98.812	97.856	97.254	98.62	98.563	101.57	97.589	99.557	97.808	97.699	96.838	97.598	99.029	99.81	96.706	100.31	97.766	98.445	99.824	99.263	97.814	97.76	97.829	98.931	97.823	95.572	98.877
106.77	107.02	107.59	105.83	103.82	106.56	105.62	105.43	104.9	105.77	104.85	106.97	105.85	105.42	105.88	107.11	108.84	105.59	106.17	107.59	105.96	107.02	106.4	105.63	105.63	104.11	106.39	105.72	104.71	105.43	107.08	106.48	105.67	106.68	105.77	106.51	109.23	107.08	105.63	106.64	106.14	102.91	106.83	107.27	107.09	104.68	106.51	105.79	107.49	106.26
106.71	104.53	105.26	104.63	105.63	102.16	103.45	106.7	107.06	103.94	105.18	105.82	104.39	108.65	106.22	106.01	106.84	106.94	104.81	105.07	106.15	106.58	105.38	105.78	105	106.64	103.94	104.49	107.64	105.56	106.45	105.32	106.86	107.35	104.2	101.79	106.55	106.52	105.14	105.53	105.66	104.73	107.14	105.92	106.28	105.33	107.34	105.5	108.48	104.19
105.22	107.81	105.35	108.43	105.74	104.48	107.39	107.43	107.18	106.34	105.6	105.82	104.47	107.06	106.84	107.4	105.84	106.82	106.11	102.2	104.17	105.71	106.94	107.56	104.61	106.61	107.63	105.89	107.52	105.23	107.56	107.53	108.58	106.9	106.41	105.96	109.1	106.92	107.26	105.32	104.49	105.27	106.73	108.06	106.36	106.36	106.22	104.57	106.63	106.14
104.04	106.14	107.53	107.09	105.95	104.67	108.12	106.25	106.24	105.74	106.25	106.98	107.07	106.35	106.2	105.9	106.58	106.11	105	104.26	106.8	104.04	107	108.15	105.15	109.03	105.66	106.63	105.6	106.04	106.08	105.88	107.5	106.82	106.79	104.84	107.32	106.9	104.76	107.27	103.19	103.63	105.27	108.31	105.07	105.49	106.17	106.15	106.17	108.54
108.11	105.47	110.05	110.14	109.3	107.29	107.79	106.8	108.04	106.48	107.7	107.96	108.36	109.28	105.28	107.23	106.04	109.01	108.24	106.2	108.25	107.95	108.38	106.08	108.43	107.37	108.15	106.89	108.26	110.93	106.53	108.51	107.27	109.08	106.81	107.68	107.78	109.42	108.33	107.12	109.75	108.97	108.45	107.09	105.61	109.54	107.15	108.07	107.69	110.49
96.86	98.125	99.334	99.648	97.118	100.13	98.737	95.524	98.216	100.76	97.177	97.051	95.985	98.339	98.311	99.7	96.668	97.793	101.35	99.741	97.125	97.992	98.11	98.706	98.494	99.252	98.696	96.706	98.211	97.428	97.256	98.081	97.634	97.965	99.174	100.16	97.368	99.043	96.831	97.756	97.214	95.424	98.485	98.462	97.45	99.883	98.405	96.667	99.052	99.033
106.38	107.01	108.58	108.23	110.02	106.95	110.21	108.93	107.59	108.44	107.54	107.14	108.51	110.28	107.82	110.32	109.18	106.66	108.26	107.28	109.34	108.65	107.8	107.18	110.33	106.8	108.56	106.4	110.24	105.92	109.44	107.95	111.18	107.62	109.65	109.51	110.05	108.05	107.57	106.83	107.77	107.45	110.05	107.14	106.42	108.14	108.41	106.91	110.44	107.1
109.97	107.31	107.63	107.94	107.67	109.28	106.64	109.27	109.24	108.3	109.75	108.61	110.45	109.41	108.13	108.38	107.59	108.82	107.09	110.81	111.79	111.4	108.95	108.86	105.94	109.56	107.96	107.05	106.47	106.83	109.29	108.25	108.46	109.56	108.07	110.02	108.74	109.57	108.1	107.63	106.99	108.49	107.1	107.24	109.74	109.35	106.95	108.64	107.47	109.38
107.68	107.06	104.82	106.19	106.75	106.23	106.62	104.66	108.42	105.98	106.86	106.75	105.07	103.83	105.97	108.21	103.96	105.39	106.42	107.38	105.96	105.53	105.32	104.66	106.74	105.1	103.57	104.37	103.76	105.91	106.52	106.85	105.95	105.68	103.92	106.07	106.7	106.28	105.25	106.99	107.05	107.18	104.86	106.98	106.47	105.82	107.71	107.61	107.69	105.78
105.38	106.36	107.59	104.95	107.17	108.65	104.66	104.09	107.48	106.31	105.97	106.1	106.39	102.61	107.28	107.32	105.96	105.66	104.7	105.96	106.4	107.03	105.98	105.51	106.13	107.29	105.67	106.41	106.49	105.66	105.05	107.89	107.57	105.38	106.44	104.58	106.17	106.45	107.08	107.69	104.61	104.23	106.54	104.91	106.14	103.98	107.4	106.94	104.64	104.14
107.21	106.89	105.33	107.32	106.51	106.34	106.71	101.75	106.75	104.73	106.67	105.75	106.45	104.8	105.46	105.87	103.16	105.46	104.46	106.98	105.67	106.79	104.42	106.65	108.54	105.72	106.86	106.51	105.35	105.97	107.09	105.26	105.54	107.24	103.7	105.62	105.8	104.82	104.95	104.3	107.7	104.45	106.27	104.65	104.16	105.84	104.25	104.57	105.23	105.26
101.09	99.492	96.14	97.928	97.735	98.469	95.79	98.579	96.44	98.859	98.143	99.701	97.834	98.915	98.816	98.278	98.609	98.334	97.806	96.48	96.724	98.261	98.084	99.814	98.683	97.58	96.409	98.62	96.936	97.967	98.02	100.34	96.65	98.619	96.252	98.729	99.564	97.619	97.375	96.888	98.213	97.422	95.468	99.788	99.155	99.819	98.296	98.678	100.6	97.846
107.52	107.35	108.77	105.8	107.46	107.72	108.49	107.43	107.46	109.28	108.15	108.43	107.89	108.95	105.29	108.36	107.06	108.03	109.14	106.69	107.93	107.09	107.61	110.24	105.97	108.11	109.7	107.51	109.15	108.43	106.41	107.75	108.76	109.74	108.65	106.75	105.65	108	105.76	107.2	108.32	107.22	108.98	105.91	105.64	109.57	109.11	107.52	109.14	108.7
107.71	107.44	106.1	103.77	109.01	108.28	107.75	107.24	105.26	104.96	107.56	106.63	106.5	107.65	104.34	104.76	106.37	105.88	104.94	105.97	104.35	107.6	106.98	104.31	107.03	107.22	105.98	106.92	105.01	105.48	106.81	105.32	104.89	105.73	105.87	106.72	105.91	107.13	104.28	104.45	104.9	107.41	106.38	104.21	107.58	105.89	105.92	105.72	105.65	106.98
97.638	99.632	101.37	100.33	99.259	100.13	99.373	97.938	96.885	98.253	99.923	98.497	100.17	99.119	98.024	97.979	97.907	97.413	97.991	97.947	95.616	99.606	96.043	99.98	98.378	100.79	100.56	100.27	98.64	96.444	99.811	97.647	99.491	98.294	99.499	96.739	99.604	100.36	97.567	96.758	98.275	98.556	99.532	96.38	100.03	99.27	100.28	98.952	97.258	97.581
107.33	108.6	108.94	109.52	107.22	110.46	107.15	109.28	110.11	108.65	111.76	109.05	107.33	107.71	108.78	107.26	108.39	110.65	107.8	110.22	108.25	108.89	107.64	107.16	108.55	109.13	106.63	107.26	110.95	109.65	107.53	109.29	109.75	109.01	107.74	109.11	108.99	109.38	110.36	108.36	108.66	109.81	110.64	107.44	109.63	107.8	107.24	107.03	107.82	107.97
110.6	108.05	110.36	107.72	108.9	108.55	108.85	109.71	109.16	108.04	107.87	108.44	108.71	108.13	108.71	109.64	107.63	109.37	109.19	109.75	108.09	107.06	110.64	106.88	110.28	108.36	108.97	107.7	107.56	110.62	108.87	108.43	110.48	108.97	112.07	107.73	107.99	109.54	107.46	109.9	110.61	108.33	107.73	109.29	108.52	109.23	108.17	108.63	109.34	108.94
108.65	107.69	107.25	109.69	110.99	109.98	107.54	109.12	107.87	107.77	109.79	108.65	109.28	107.51	107.07	109.08	109.48	107.38	108.88	108.67	108.07	110.01	109.58	109	111.18	111.41	108.4	108.16	108.99	110.41	108.14	107.46	109.21	108.38	106.49	109.7	108.02	105.37	109.54	109.76	107.56	110.04	107.7	107.61	109.06	108.96	108.71	107.43	107.67	107.9
106.84	105.03	105.85	106.78	105.77	106.42	106.7	105.6	104.16	104.97	107.86	106.31	104.89	105.7	105.65	104.3	104.2	104.15	104.3	105.24	102.76	104.54	104.89	106.5	106.42	107.12	107.09	106.16	106.28	102.41	106.78	106.66	106.11	106.32	105.25	106.57	103.83	104.9	105.14	106.3	104.43	104.44	105.79	106.11	105.06	104.1	105.74	106.76	106.6	105.45
108.93	107.82	109.17	107.04	107.68	108.4	108.11	106.83	108.39	107.37	108.59	106.42	109.14	106.95	109.34	109.15	108.47	109.29	110.64	107.09	108.23	108.02	109.16	107.71	109.06	108.63	106.11	108.37	106.78	108.39	108.29	106.76	110.17	111.7	110.14	108.51	106.47	107.32	108.63	108.2	108.07	110.19	108.98	108.43	107.49	104.72	107.59	109.92	108.65	109.12
110.89	107.44	110.33	106.84	108.35	108.55	109.4	109	109.62	109.09	109.5	108.61	108.38	107.43	107.91	109.17	107.83	109.15	106.31	109.19	109.31	107.56	108.86	112.06	108.64	108.24	109.92	108.64	107.74	108.91	107.9	107.17	107.94	107.68	108.14	109.8	106.3	111.03	108.89	109.47	109.53	107.85	111.56	108.58	109.28	108.47	108.15	110.93	108.31	108.34
109.45	108.21	109.33	108.1	108.89	105.81	107.96	108.15	107.67	107.95	110.78	107.97	107.4	108.26	106.49	108.55	110.49	107.6	107.79	107.56	107.51	110.03	108.06	110.58	108.87	108.3	107.75	109.36	108.04	108.46	105.67	108.3	109.92	106.63	108.19	106.48	108.77	110.42	110.28	108.39	108.36	110.21	107.31	107.04	107.45	108.83	106.76	108.09	112.45	107.48
106.67	104.75	104.32	106.36	107.47	105	106.8	108.11	105.89	106.72	106.26	106.9	108.75	105.21	106.26	107.35	107.76	104.54	105.25	105.95	105.83	105.44	104.95	104.58	107.8	106.49	106.07	106.52	104.2	107.07	106.38	106.8	104.85	107.63	106.29	104.64	106.77	104.97	105.4	104.6	107.17	105.47	105.48	108.99	108.7	106.93	107.77	104.83	105.06	103.29
97.754	97.635	99.063	95.512	99.596	98.075	97.135	98.488	97.632	99.563	100.81	95.389	98.59	96.941	98.314	97.41	96.204	97.329	99.92	100.57	100.84	99.195	99.01	96.8	96.774	96.249	97.468	99.545	97.29	95.485	98.296	98.666	99.774	99.4	97.557	99.213	98.979	97.217	97.983	97.324	100.28	100.64	97.322	97.041	98.802	99.048	96.639	98.659	96.6	100.86
107.69	105.95	104.92	106.67	104.93	104.51	108.57	104.69	105.8	106.19	106.29	105	106.14	107.93	104.01	104.72	103.43	105.28	105.34	107.63	103.88	106.29	105.71	105.98	105.78	104.52	105.04	105.82	105.8	106.85	103.3	105.5	104.8	108.3	106.1	104.79	105.34	104.48	106.13	105.9	104	104.3	107.33	105.12	104.11	108.22	104.71	107.03	107.51	104.52
110.69	107.32	109.47	107.35	110.04	107.83	108.56	110.11	106.56	108.12	110.8	109.05	108.63	107.3	107.34	108.05	108.48	108.89	108.77	106.39	110.41	108.99	106.91	110.14	106.21	110.78	108.22	107.88	109.28	108.03	107.17	107.75	107.49	107.32	110.17	108.12	107.08	110.43	109.83	106.87	107.37	107.23	106.21	107.26	106.48	106.69	107.63	109.59	107.19	108.67
108.07	106.79	107.71	106.62	106.72	106.55	106.03	110.64	109.15	107.85	108.34	106.02	109.92	108.7	108.29	107.98	105.64	107.08	108.96	106.5	108.51	108.78	107.98	109.97	106.33	107.42	107.99	109.38	106.63	107.24	109.28	105.17	107.54	107.97	107.4	109.61	106.99	107.3	107.72	108.92	107.44	107.84	107.37	109.77	109.43	109.4	108.46	108.26	106.89	108.25
107.77	106.56	107.78	108.88	108.68	109.87	107.88	109.74	106.22	108.82	109.56	108.79	108.65	107.81	109.59	107.33	108.74	107.06	107.7	109.39	107.86	106.6	108.03	108.36	109.66	110.39	107.4	107.84	109.07	105.72	110.08	108.59	108.61	109.54	108.19	111.45	107.12	107.2	109.33	110.15	108.88	108.13	108.9	107.42	108.43	107.97	107.29	109.26	107.44	108.15
108.52	105.35	103.95	102.85	105.44	104.67	104.17	104.39	103.55	105.51	108.15	107.08	105.87	104	104.09	105.22	105.11	104.76	105.22	105.15	106.64	105.58	105.7	106.21	106.63	106.12	107.47	105.84	106.81	104.16	105.84	105.29	108.91	104.7	104.93	105.98	104.62	104.64	107.32	107.06	104.21	105.13	104.57	103.5	107.16	102.81	106.27	104.48	105.49	107.17
98.194	94.876	98.361	96.772	99.939	97.84	98.572	98.176	100.48	100.49	98.992	97.329	97.947	98.755	96.77	96.681	97.185	98.672	98.923	98.409	96.441	97.989	98.786	97.96	99.443	97.613	99.549	99.839	98.67	97.478	97.492	96.543	98.057	97.382	97.08	98.405	97.746	98.706	98.697	98.131	97.203	97.238	99.788	100.03	97.293	98.875	99.885	97.273	97.99	97.537
105.77	106.53	106.11	108.29	107.67	109.09	107.73	106.9	106.46	106.48	105.23	107.88	108.72	105.97	107.74	106.43	107.93	108.45	106.29	107.21	107.06	105.38	105.95	106.43	105.5	105.43	107.04	107.52	106.58	107.67	105.11	107.26	106.51	104.89	104.95	105.89	106.36	107.34	107.06	106.78	105.21	104.35	105.06	104.3	107.48	107.93	105.33	108.37	108.09	105.3
108.78	108.1	109.88	108.66	108.21	109.24	106.81	106.8	110.46	109.74	107.72	108.85	106.81	108.43	109.69	107.06	109.09	108.69	107.86	107.31	110.08	107.55	108.64	106.98	107	106.58	108.06	108.42	107.76	105.47	105.74	106.28	107.12	109.92	109.98	109.08	106.72	108.84	109.84	108.71	108.88	108.81	106.07	106.59	109.68	106.08	109.04	106.33	107.99	109.08
107.86	105.45	105.99	105.17	105.65	107.26	103	105.59	106.02	106.79	105.27	104.81	105.42	106.12	104.4	105.76	105.14	103.17	105.96	105.67	104.03	107.01	106.18	105.27	105.31	106.05	104.64	107.14	105.1	106.04	106.55	107.49	106.31	107.84	105.05	105.56	108.85	105.49	106.4	103.78	104.33	104.03	107.28	103.28	104.78	106.45	105.87	108.2	105.73	106.35
107.55	107.99	107.69	105.45	105.23	106.55	108.2	107.49	104.45	105.3	106.57	107.02	106.39	105.51	108.05	105.02	105.37	106.38	104.92	107.05	107.67	105.79	107.46	106.68	107.4	108.04	105.18	106.24	107.64	106.77	105.84	106.78	104.91	105.55	107.3	107.16	106.65	106.49	103.11	106.77	107.33	106.67	103	107.75	104.6	106.69	104.79	106.18	106.83	105.77
108.65	108.72	107.78	107.57	106.98	107.06	107.67	109.54	107.52	108.54	109.11	106.78	108.37	107.11	108.07	109.2	108.59	107.49	106.42	109.41	108.68	108.56	107.61	108.21	107.7	109.65	108.84	107.43	107.02	108.74	110.09	110.8	108.65	108.31	107.98	106.58	108.83	109.06	106.43	107.85	110.28	106.83	107	107.25	109.21	108.5	106.87	109.01	106.21	106.91
105.75	109.97	108.16	109.44	108.12	106.82	109.39	105.21	111.07	110.39	107.84	108.8	106.74	108.92	110.39	108.13	108	108.61	108.85	108.16	107.21	110.14	107.3	109.16	106.77	107.66	109.35	107.3	107.87	107.77	108.36	109.48	110.25	107.66	110.86	109.74	106.86	108.87	107.26	108.78	107.55	109.49	107.19	108.05	108.81	107.79	108.52	110.14	108.38	109.24
101.27	102.49	101.29	100.12	100.66	100.16	99.542	99.693	99.987	100.47	99.638	101.53	98.955	100.5	101.15	99.723	101.69	99.81	100.87	98.924	100.35	102.08	100.35	99.521	98.954	102.11	99.215	102.85	99.393	102.05	99.952	99.215	99.7	100.43	100.76	99.317	101.49	100.92	100.14	101.55	98.979	101.3	98.408	100.14	102.84	99.896	100.11	98.633	97.496	102.14
107.35	108.01	107.11	106.22	109.05	107.99	106.48	106.45	108.16	107.24	106.8	107.21	107.84	107.03	109.08	105.37	106.95	109.28	107.14	109	108.75	107.22	107.15	106.36	106.7	109.76	109.09	107.31	106.89	108.73	105.91	109.19	109.83	108.11	106.62	108.24	107.48	106.88	106.8	107.98	109.41	108.94	106.93	106.24	105.41	110.07	108.71	106.66	109.68	106.94
97.898	101.33	100.14	100.87	99.048	102.28	99.695	99.008	101.19	100.59	99.664	99.117	101.37	99.82	100.89	98.643	99.46	101.22	99.1	97.245	98.717	100.81	97.963	99.789	101.3	100.74	100.6	99.048	101.35	100.16	101.82	99.279	100.17	101.71	100.88	99.81	102.24	100.06	99.079	100.98	101.73	99.166	99.921	99.723	100.31	98.609	100.58	101.16	99.27	100.06
101.06	98.505	100.65	101.91	100.95	102.26	98.182	99.537	100.77	99.134	101.3	100.22	100.46	101.89	101.96	101.15	101.43	101.57	101.66	101.8	100.46	100.69	100.99	101.11	97.92	100.68	100.71	98.501	99.259	99.934	100.69	101.84	103.55	100.29	101.7	99.669	101.44	103.18	100.34	101.93	101.49	100.86	104.2	101.18	101.08	101.05	101.56	97.519	98.265	102.39
107.66	103.61	105.31	105.9	107.02	106.53	106.38	104.62	106.84	104.18	104.41	103.52	105.42	104.45	107.7	107.01	105.25	108.39	104.3	107.01	105.64	106.67	101.64	106.78	108.53	104.43	103.67	102.99	108.48	104.4	107.26	106.46	105.34	106.66	104.87	105.98	104.89	106.87	105.57	105.95	104.9	102.67	105.61	104.28	105.63	104.18	105.65	105.06	104.34	104.56
115.53	111.14	110.04	110.47	110.73	109.83	111.35	107.93	106.98	111.38	112.39	110.87	110.77	110.22	111.46	112.67	110.34	110.57	112.15	112.93	110.09	110.21	108.99	109.69	111.21	110.54	111.36	112.51	111.81	110.03	107.89	111.76	109.57	111.89	110.76	108.69	108.75	110.26	110.67	111.81	109.4	110.97	110.47	111.63	107.35	110.68	112.05	107.79	109.32	111.47
96.974	99.407	99.56	98.436	97.772	98.758	96.902	97.472	99.537	100.19	100.6	96.419	100.33	98.116	97.25	99.757	96.608	99.866	97.223	98.332	97.903	96.179	98.183	99.126	98.074	97.204	98.852	97.872	99.201	100.89	95.71	97.029	98.73	96.516	97.695	98.591	97.37	97.14	96.556	99.838	96.359	97.729	96.637	98.238	97.116	98.095	99.516	99.382	98.624	97.632
110.02	112.23	109.14	111.6	108.62	112.94	109.81	108.79	111	107.21	109.26	109.32	109.83	109.81	111.49	111.37	109.14	110.51	110.65	110.24	109.87	109.03	108.84	111.1	107.14	111.4	109.68	110.27	109.47	109.62	109.28	109.46	112.96	109.32	111.29	109.67	111.26	111.22	111.92	111.23	110.43	109.55	110.09	113.05	110.93	110.92	109.95	111.51	112.06	113.25
106.4	105.64	105.28	105.84	104.64	104.5	104.66	105.3	104.37	106.45	105.11	105.88	107.16	105.55	104.98	106.26	103.82	104.81	105.1	105.67	105.92	105.4	107.49	105.46	104.43	106.6	106.85	106.41	105.22	105.15	106.66	104.83	106.5	106.67	107.16	106.66	105.28	103.69	105.41	105.11	104.49	105.34	105.1	103.86	105.21	104.05	104.2	106.82	106.82	103.9
105.56	104.99	105.99	106.68	106.77	105.06	104.67	105.33	106.99	104.88	103.16	106.68	104.91	105.14	106.23	106.84	104.44	104.22	104.19	103.73	105.66	105.75	104.03	104.52	106.45	107.93	107.4	104.11	105.96	105.56	106.05	104.85	104.03	106.73	104.19	106.87	104.71	107.76	105.18	106.07	107.73	104.88	106.15	104.48	103.43	108.17	104.88	103.55	105.44	104.06
110.47	106.98	108.91	108.85	106.91	106.13	107.54	109.79	107.36	106.75	108.36	108.54	104.55	108.02	106.75	107.33	109.41	108.29	106.34	106.89	106.28	109.07	108.84	108.22	107.31	107.72	109.81	108.09	109.5	106.54	106.38	106.93	105.85	104.77	108.87	107.63	107.27	106.88	106.82	107.26	106.58	107.2	108.5	109.76	106.94	110.09	109.2	106.28	108.5	108.28
104.63	103.51	107.79	103.23	105.18	105.84	107.16	107.85	106.75	105.45	104.19	106.08	105.92	103.69	105.72	104.3	103.25	108.4	104.97	106.7	106.43	103.82	105.73	108.22	105.68	104.35	106.09	106.6	105.96	106.41	105.17	105.07	104.66	106.1	106.82	105.52	108.74	107.13	105.81	103.95	107.28	106.27	106.47	106.72	103.7	106.32	104.9	107.81	105.58	105.69
107.46	107.16	106.88	106.1	107.8	108.69	107.22	107.99	108.72	107.85	108.25	106.69	107.07	108.23	106.11	108.72	105.8	108.82	107.37	108.13	108.41	105.88	107.53	107.66	107.01	107.59	107.32	107.96	108.84	109.5	107.71	107.21	108.9	106.41	107.59	108.61	107.89	109.17	109.2	108.62	105.62	108.89	106.97	107.02	108.31	107.94	107.82	109.27	106.76	107.99
109.62	109.61	107.96	109.05	107.75	108.95	106.94	106.88	108.36	106.25	111.16	106.79	106.64	108.54	107.85	109.07	108.92	109.74	105.6	109.96	109.17	106.01	108.15	108.78	106.02	108.07	106.59	108.38	108.39	107.96	109.27	108.31	108.28	110.11	108.54	107.4	108.27	108.74	108.22	106.74	108.62	109.5	107.9	108.9	108.57	107.25	108.94	106.7	108.5	108.19
100.34	99.991	97.154	101.63	103.98	101.76	102.84	100.69	101.64	102.62	99.733	100.68	97.974	101.44	102.82	97.763	99.439	99.991	101.28	102.88	102.43	102.98	103.69	101.97	100.43	100.35	102.34	97.67	100.01	101.92	101.85	104.08	101.13	102.47	100.28	101.56	100.92	100.3	101.45	100.9	101.45	101.03	96.895	99.237	101.27	103.61	101.67	100.29	100.7	99.881
106.98	108.48	107.74	108.02	109.32	108.4	106.78	108.77	106.53	108.98	108.24	109.29	106.29	107.06	107.9	107.65	110.51	107.6	107.15	106.86	109.19	107.4	108.85	107.13	109.37	107.77	106.47	105.7	108.34	108.76	108.5	108.6	107.16	108.94	107.34	109.62	110.05	107.26	108.3	107.97	106.46	105.84	107.36	109.43	107.8	109.01	106.93	106.95	106.92	108.74
96.984	96	97.371	96.218	97.801	97.232	98.595	97.346	98.448	96.543	95.571	97.275	98.369	98.826	96.861	98.493	97.977	96.563	99.996	100.11	95.372	97.186	98.466	98.581	98.497	99.228	97.338	99.704	97.048	98.078	98.138	96.673	98.039	100.41	97.163	96.732	97.284	95.369	97.482	99.196	98.319	98.258	97.671	97.864	97.869	97.195	98.32	98.141	98.246	97.495
105.28	105.23	105.31	105.43	107.93	104.85	107.65	108.12	104.35	103.73	104.01	105.59	106.18	107.08	104.9	104.72	107.75	104.82	106.46	104.06	108.54	107.28	106.12	106.57	102.84	104.12	106.83	107.61	106.1	105.1	106.3	104.97	106.5	106.03	104.81	104.54	102.39	103.9	103.41	107.2	104.67	106.4	107.28	104.26	104.81	104.9	106.67	105.86	105.93	105.23
107.61	108.41	106.07	104.34	105.41	108.13	105.22	105.01	105.63	106.24	105.29	106.63	106.78	106.78	106.15	105.31	104.24	106.59	107.68	105.74	106.44	104.72	104.9	104.46	104.36	104.65	104.85	107.06	106.34	105.59	106.55	106.42	105.24	106.63	105.52	104.86	104.9	106.24	106.88	106.6	104.31	106.12	107.05	104.65	104.52	105.41	106.36	107.36	107.33	104.05
106.5	106.75	104.69	107.41	105.42	105.03	108.44	107.64	106.1	105.43	106.27	107.76	104.11	105.74	106.86	106.13	106.4	105.84	103.77	108.28	105.91	103.46	104.93	107.57	105.45	105.97	105.91	106.42	105.99	106.46	106.41	104.44	106.14	107.39	107.61	105.22	107.55	107.73	107.89	104.59	108.37	107.22	105.06	107.69	105.39	105.09	105.73	106.11	105.64	105.38
106.05	109.6	109.33	109.5	107.94	109.57	106.83	105.26	107.32	106.92	107.78	108.09	107.03	107.42	107.71	106.04	108.19	108.27	107.56	106.96	108.69	108.2	109.36	108	107.94	108.94	108.47	108.55	108.93	109.79	107.14	107.38	107.17	107.15	107.93	108.36	107.42	109.97	107.49	108.72	108.19	107.6	108.77	111.78	109.51	109.78	109.02	108.52	108.74	109.3
110.04	111.13	110.66	110.33	110.41	111	110.5	110.95	110.26	110.29	112.85	109.42	110.73	110.35	109.61	111.76	111.6	111.42	109.3	112.34	111.7	109.68	111.41	109.87	110.74	110.13	110.36	108.1	108.28	112.28	108.87	111.24	109.28	108.09	107.88	109.81	109.84	110.09	110.08	110.19	109.65	110.77	108.99	108.62	110.65	110.5	109.39	111.95	112.22	110.59
108.08	109.04	109.18	108.99	107.97	108.87	109.06	108.02	110.34	108.26	108.85	107.51	108.73	108.41	108.15	108.21	110.16	107.44	107.38	108.67	105.41	112.88	108.69	109.87	107.73	108.25	108.39	108.23	105.98	107.29	112.09	109.23	106.98	107.62	108.4	109.09	108.49	109.92	108.24	108.34	107.31	108.88	109.3	107.47	107.43	108.02	108.37	107.87	110.15	108.65
108.25	106.9	106.44	108.57	106.25	105.85	105.94	108.26	108.78	107.08	105.8	104.99	104.14	108.19	104.85	105.24	107.77	105.6	104.71	105.54	107.07	105.64	106.74	103.77	106.13	106.94	105.77	106.02	104.99	108.01	105.73	109.56	106.94	106.51	106.85	110.42	106.58	103.47	105.88	106.44	106.5	106.36	105.85	105.7	106.26	106.68	106.5	106.03	105.72	107.29
106.76	107.29	108.06	106.92	108.13	108.21	107.14	107.05	108.25	106.72	108.99	108.35	108.67	108.3	107.64	106.65	110.11	108.51	108.45	107.44	107.76	109.1	108.05	110.31	108.65	106.59	106.72	108.52	107.01	108.33	108.36	108.26	107.07	108.02	106.58	107.16	108.98	107.59	106.79	108.93	108.33	107.62	108.37	107.96	110.39	104.51	108.16	107.39	106.91	104.43
106.22	105.94	107.49	105.48	106.38	106.93	107.03	105.06	105.42	105.89	105.53	106.39	108.01	105.15	106.49	109.51	107.04	105.37	106.34	106.2	106.31	106.18	106.01	105.55	105.45	104.16	108.42	106.78	104.26	106.41	105.94	107.85	108.66	108.53	106.56	105.6	104.18	104.5	106.37	103.47	106.48	106.48	107.19	103.76	105.87	107.44	106.45	106.13	103.95	104.26
105.81	105.13	106.53	105.38	107.15	105.22	105.6	106.56	106.45	107.95	105.87	106.95	104.04	106.5	107.34	106.77	105.44	106.75	105.43	107.91	105.69	106.88	107.08	105.66	109.21	105.85	107.82	108.74	106.94	107.68	107	105.02	109.25	104.97	105.75	107.36	104.81	107.71	107.89	106.68	106.75	106.75	108.2	105.94	105.75	106.92	106.64	105.26	105.98	107.05
103.4	106.67	105.8	105.82	106.74	104.86	106.15	104.98	104.52	104.58	108.19	104.81	106.55	106.36	106.77	106.05	106.37	104.23	104.94	105.72	105.85	103.42	103.26	105.89	107.5	106.03	103.7	105.6	107.84	105.47	105.4	102.95	104.95	105.8	105.54	105.14	104.84	106.52	106.12	105.86	105.84	105.03	105.33	105.67	105.88	105.98	106.66	107.1	104.78	104.82
109.77	106.68	108.91	108.61	108.34	108.42	107.83	105.81	107.14	107.12	107.91	107.78	108.67	108.42	106.82	108.83	107.12	106.63	108.96	108.11	105.39	107.06	106.67	106.62	107.72	108.45	107.72	108.55	109.01	106.23	108.97	107.18	109.17	108.73	107.64	108.5	107.19	107.55	110.21	107.41	107.69	109.15	108.76	108.52	110.04	108.12	109.48	108.07	108.43	109.14
106.94	107.59	106.58	106.8	105.37	105.21	107.16	104.96	105.64	104.97	106.44	104.89	107.11	104.86	107.68	107.43	106.57	105.7	105.81	108.1	104.22	105.6	105.72	104.9	106.42	105.42	107.62	105.8	108.9	108.06	106.8	107.44	106.14	106.4	106.79	106.21	105.91	106.35	105.8	104.55	106.18	103.93	105.42	106.57	108.01	105.78	107.99	104.67	104.66	106.24
98.927	97.815	99.489	100.01	97.314	101.94	100.42	98.549	97.719	98.839	97.264	99.856	100.16	97.121	97.663	99.06	100.04	96.876	101.7	98.376	100.15	99.619	99.722	98.931	97.902	99.285	98.343	100.5	98.351	99.988	99.374	100.65	100.23	99.944	100.58	100.26	99.331	98.582	96.164	99.436	100.73	98.474	95.823	98.885	98.241	97.657	98.12	100.07	98.987	100.44
98.637	99.864	101.43	98.172	99.023	97.097	99.668	100.54	97.896	98.592	99.587	99.662	99.734	100.2	98.132	99.249	99.903	97.338	94.571	98.093	96.845	98.331	98.943	98.745	99.559	99.004	100.34	96.317	98.812	98.418	99.768	98.614	98.33	98.468	98.694	99.55	99.214	100.08	96.987	97.904	96.965	99.696	98.86	99.304	100.82	97.247	98.993	98.684	98.227	99.867
99.142	97.103	100.47	97.67	97.246	98.129	97.259	99.507	97.28	96.495	98.769	99.67	96.563	98.289	97.137	97.396	97.432	97.305	97.343	98.239	96.545	98.803	98.84	98.107	98.476	98.238	97.956	97.946	98.12	98.754	98.771	98.957	97.628	97.911	100	96.808	99.021	98.779	97.661	96.153	97.784	96.87	97.973	99.963	97.646	99.595	94.843	97.653	98.14	97.817
96.388	98.835	98.044	98.46	98.413	98.977	98.106	99.521	100	97.198	98.528	99.231	98.043	99.072	97.255	97.118	99.045	97.568	98.672	99.999	96.279	99.869	95.764	98.021	98.067	96.243	99.679	100.81	95.428	98.088	98.657	99.873	97.572	98.271	96.769	99.833	97.692	99.491	100.59	95.292	97.973	96.751	100.5	98.725	97.439	100.28	98.046	98.703	99.918	97.878
99.833	100.01	98.957	99.632	98.872	100.07	97.879	99.049	100.31	99.097	99.461	100.04	101.34	96.992	99.22	99.447	100.63	97.901	97.895	99.798	99.528	99.691	99.381	98.859	100.34	99.276	100.87	98.227	100.85	99.539	98.889	99.098	99.896	101.95	98.596	101.5	98.786	98.97	97.682	101.12	100.09	98.597	98.763	100.31	98.164	98.981	100.09	99.108	99.184	99.455
109.43	109.31	108.09	106.99	106.62	107.95	108.08	107.46	108.15	109.83	107.82	108.7	106.17	107.78	106.3	107.03	107.13	106.6	107.88	107.14	106.74	106.65	107.42	108.03	109.31	108.18	107.01	107.99	107.59	107.91	107.22	110.27	106.73	107.6	108.19	109.98	110.36	107.13	108.96	108.63	106.89	107.11	106.7	106.83	109.52	105.85	108.99	105.74	108.95	106.86
106.61	103.88	104.09	109.51	105.83	104.63	107.33	107.97	106.9	105.59	104.33	106.44	106.5	105.79	108.48	105.63	105.98	108.5	106	102.94	104.25	106.35	103.72	105.91	103.45	107.02	105.95	107.67	106	106.58	105.44	105.6	105.7	105.57	105.53	105.93	107.22	106.77	106.01	105.24	105.64	104.15	106.77	103.73	107.3	106.26	105.23	104.15	107.02	104.87
107.82	106.49	108.88	110.93	109.5	107.39	107.04	106.64	109.51	105.93	108.24	107.26	106.74	109.12	108.17	109.24	107.78	108.03	110.65	107.38	108.77	108.92	108.24	109	108.09	106.84	109.52	106.6	109.36	111.16	107.45	110.94	109.96	107.42	106.3	106.47	107.73	106.01	108.95	107.45	107.14	108.47	105.96	106.91	107.62	107.95	106.54	108.23	105.95	106.82
110.86	106.13	108.13	107.9	110.2	107.11	107.16	107.03	106.84	108.49	108.74	108.95	110.48	109.58	107.81	107.68	109.39	108.81	108.67	107.63	107.31	106.83	107.28	107.93	108.85	109.08	108.98	109.82	107.79	109.08	107.12	107.9	109.55	109.08	108.28	110.8	107.54	109.21	108.18	108.72	108.44	107.52	109.64	110.06	108.26	109.29	108.33	107.46	107.36	110.1
107.06	107.74	105.27	109.47	105.34	106.76	110	107.93	105.64	106.93	106.92	109.41	107.23	106.17	105.61	106.93	107.62	105.87	108.49	108.11	109.55	106.67	109.77	108.11	105.74	104.56	108.32	108.84	108.25	106.54	104.76	108.36	106.36	108.69	106.15	107.72	107.43	111.28	108.96	109.62	108.07	107.99	108.02	108.16	110.21	107.47	107.36	110	108.29	106.88
105.07	105.3	105.27	104.84	106.34	104.14	106.3	105.23	106.29	107.6	105.23	104.32	104.46	103.62	106.57	106.4	104.13	107.9	106.01	104.26	105.38	105.19	105.25	102.79	103.86	107.52	107.67	105.01	106.4	107.93	106.94	103.89	106.79	105.76	104.87	107.33	107.1	108.43	106.23	105.81	105.51	103.51	105.79	106.3	106.93	103.91	104.9	106.54	103.99	105.52
110.7	110.11	108.38	108.09	108.47	107.48	108.47	106.78	108.52	111	108.25	108.85	108.85	108.65	109.64	107.8	107.97	109.63	108.77	107.27	108.46	109.72	108.64	107.18	107.25	109.11	111	108.45	107.65	109.98	109.81	107.58	108.7	108.75	108.46	108.07	109.56	108.21	107.97	106.74	106.33	107.89	108.16	110.05	109.87	106.57	109.18	109.53	109.25	109.13
106.42	108.71	108.47	109	108.27	106.93	107.19	106.26	109.81	107.17	107.7	110.1	108.79	107.2	108.75	108.07	106.08	108.18	108.22	106.58	106.47	105.63	106.86	107.32	108.69	107.09	108.03	109.04	107.98	106.71	108.12	106.23	104.76	108.77	107.55	107.2	107.04	107.84	110.08	107.39	107.34	109.07	109.68	107.44	107.37	110.05	107.33	106.69	107.7	107.14
109.25	108.7	107.62	106.08	109.79	108.2	108.58	109.19	109.31	107.46	106.68	110.61	108.71	108.1	108.19	107.98	107.86	110.84	109.68	107.02	108.24	108.59	107.86	108.84	107.69	106.83	107.85	107.42	107.42	107.37	106.71	106.71	106.66	108.22	108.15	108.43	108.89	108.17	109.43	108	109.48	109.95	108.98	106.52	107.23	106.83	110.01	109.2	107.83	109.35
107.44	107.41	104.6	105.45	105.13	106.67	105.64	104.25	104.89	104.89	104.8	103.98	106.59	105.42	103.29	106.98	105.57	106.07	105.85	105.43	107.21	105.81	106.13	107.77	104.62	106.05	105.37	105.55	105.63	106.75	105.86	102.69	107.62	106.92	105.5	105.43	105.74	105.57	106.67	104.08	107.04	106.54	105.26	105.22	106.72	107.06	105.23	104.92	108.38	105.45
110.84	109.46	112.07	109.45	109.74	109.89	109.1	109.44	111.11	114.36	108.2	111.13	112.52	107.99	111.83	109	108.09	112.05	110.2	111.63	109.69	111.87	109.92	108.7	110.69	110.09	108.64	109.58	112.18	111.18	109.76	109.49	110.65	111.81	110.94	109.95	110.23	109.59	109.32	113.23	110.97	110.91	111.23	111.96	110.77	110.52	110.91	109.73	109.92	108.57
104.76	102.24	102.08	102.93	104.06	102.63	100.58	104.4	103.84	102.29	103.96	104.09	102.89	103.16	103.11	103.77	104.04	105.47	102.5	103.83	100.01	98.58	102.68	101.09	103.89	102.99	105.01	102.14	102.24	101.66	99.387	100.95	102.96	102.57	102.75	102.96	104.55	104.59	103.56	103.91	103.56	101.57	103.78	102.26	103.21	101.93	103.82	104.05	103.13	100.84
99.871	98.284	98.014	97.116	96.778	97.49	96.739	97.526	98.898	97.875	98.86	97.69	98.806	97.52	99.095	98.191	96.389	96.837	98.503	96.834	99.723	96.713	95.72	97.723	96.977	98.612	99.21	97.28	98.693	100.58	96.467	98.244	98.04	96.458	98.35	99.346	98.031	96.487	96.69	98.229	96.471	98.181	98.513	97.238	99.186	97.956	98.481	97.761	96.638	97.37
98.266	99.619	98.991	97.776	96.724	101.25	97.798	99.654	100.65	96.7	100.38	98.205	99.27	98.587	97.554	98.615	99.908	97.501	97.365	99.858	99.861	99.054	98.921	99.657	99.208	100.15	98.117	100.65	97.829	99.261	97.051	96.629	98.948	97.771	99.548	97.703	97.934	98.247	98.333	96.899	99.118	99.809	100.05	99.806	98.524	100.05	98.906	100.46	99.545	99.371
111.65	112.46	111.07	108.56	112.7	110.32	109.82	111.42	110.46	109.88	110.6	111.33	109	109.83	109.67	111.2	112.96	110.93	109.77	108.88	109.18	112.06	110.78	111.89	110.25	109.62	107.68	111.45	110.11	110.68	112	111.48	111.59	108.81	109.74	110.02	110.72	112.94	109.81	110.67	111.47	111.25	107.65	108.64	108.07	110.42	109.63	110.16	108.69	109.24
107.46	106.05	103.83	107.48	105.68	106.06	105.35	107.54	104.27	105.57	105.28	106.49	106.25	106.18	105.84	105.76	106.19	105.28	108.16	106	103.95	105.89	106.71	104.69	103.7	105.9	102.8	104.46	105.86	105.84	105.94	105.39	104.97	107.82	105.7	104.02	106.19	106.76	104.93	105.42	104.74	104.39	108.84	104.96	106	104.1	106.49	105.14	104.88	107.2
107.62	107.36	105.51	106.7	107.69	107.3	106.08	105.34	104.97	107.08	105.41	105.24	107.63	107.86	107.12	104.71	108.22	104.75	106.71	106.4	108.23	106.45	107.05	106.68	106.78	106.61	105.79	106.69	106.7	106.78	106.67	107.09	104.75	105.26	106.48	106.36	105.79	106.87	105.35	107.31	106.45	106.69	104.79	107.81	105.12	107.54	108.38	107.64	105.61	104.97
107.27	109.01	105.94	110.07	110.1	108.55	110.03	105.65	107.14	107.2	108.46	108.55	105.26	108.79	108.1	106.85	107.8	107.26	107.62	110.04	107.79	107.2	108.35	109.24	106.68	107.15	105.94	106.88	109.09	109.33	106.62	107.88	107.74	108.7	107.71	107.01	111.33	109.42	105.72	107.64	107.2	108.89	109.08	110.39	107.91	106.94	107.92	106.84	108.79	108.56
108.31	107.72	108.07	109.78	110.56	108.35	107.08	106.94	107.62	108.02	107.23	108.98	108.56	108.45	109.48	108.5	106.51	108.5	108.12	109.43	109	107.76	108.64	109.78	108.71	108.17	107.28	108.22	108.3	108.38	110.09	108.91	107.56	106.47	109.04	107.86	109.18	107.91	108.43	108.04	109.43	108.67	107.76	108.99	108.06	108.05	107.62	106.07	110.99	106.22
107.46	108.76	106.86	107.7	108.68	107.63	108.33	107.1	108.11	108.77	107.59	109.98	107.4	105.92	109.25	108.83	109.13	109.35	110.05	109.45	111.09	109.46	109.53	109.1	110.58	106.85	108.92	108.97	106.52	109.13	106.63	107.19	110.62	108.04	107.91	109.36	110.54	109.31	108.56	111.07	106.63	110.28	107.56	108.81	109.52	108.95	107.45	107.91	108.89	106.44
104.97	107.73	105.15	105.35	107.29	105.66	106.14	106.4	107.05	105.85	104.64	103.57	105.09	103.36	104.25	106.35	106.77	103.48	105.68	104.44	104.91	104.22	105.85	106.32	107.2	104.92	105.98	106.07	105.46	106.2	107.64	106.56	105.32	106.84	106.27	107.17	105.1	106.09	104.29	104.76	103.06	104.9	103.89	105.64	104.9	105.72	106.99	106.01	104.19	104.41
106.84	107.91	107.61	107.64	106.46	108.54	109.21	106.26	105.36	108.79	107.99	109.39	108.69	110.14	109.52	107.38	105.81	106.75	108.11	106.92	108.45	107.23	108.45	104.98	107.7	106.93	108.69	108.02	106.08	108.77	108.73	106.28	106.14	108.86	107.8	107.89	109.44	106.3	109.92	109.9	105.43	106.83	108.37	109.44	109	107.08	108.08	109.34	108.89	107.37
111.42	110.3	109.71	109.72	111.46	109.67	112.59	107.49	110.62	111.27	112.1	111.19	111.1	111.81	111.44	111.21	112.84	111.1	110.1	108.61	111.64	109.91	112.07	107.97	110.24	108.85	112.3	109.8	108.18	110.18	109.28	109.68	110.85	110.26	109.98	111.86	110.31	110.74	112.22	109.67	109.32	109.53	111.18	108.51	112.21	110.61	110.03	108.97	110.68	109.97
105.19	106.1	105.09	106.99	107.61	107.06	103.02	103.09	107.31	104.53	105.83	105.93	105.63	105.15	107.18	105.84	106.89	109.39	106.81	107.92	107.74	105.35	104.75	107.09	105.25	109.55	105.91	104.23	106.56	104.9	106.33	106.62	104.7	106.97	106.29	105.79	105.04	105.81	106.11	105.89	104.48	107.82	107.22	105.93	107.77	105.39	106.94	105.67	104.92	108.24
104.95	105.47	104.97	105.24	105.49	104.29	106.81	106.95	105.22	103.3	103.44	106.62	105.5	104.85	106.14	108.83	106.53	105.91	106.45	104.56	105.63	105.37	106.54	105.75	106.47	104.34	104.45	104.02	103.73	106.08	104.83	106.96	106.38	105.47	105.52	106.46	104.62	105.25	104.39	106.76	106.5	106.24	105.97	106.06	108.77	105.06	104.62	104.86	107.57	104.72
98.471	101.25	98.939	100.78	98.579	99.167	100.16	99.031	100.02	99.468	102.03	98.975	101.21	101.07	99.805	99.232	101.01	101.28	100.18	101.1	102.91	98.608	100.5	101.1	102.02	100.62	101.61	98.836	101.24	97.045	101.09	99.269	101.57	98.612	99.97	99.055	98.803	102.19	101.56	99.25	99.609	102.06	100.61	101.1	99.953	102.38	100.06	100.09	101.95	100.73
105.8	105.41	105.21	105.07	105.98	106.41	105.6	102.39	104.21	107.97	104.36	105.59	105.56	105.29	104.28	106	106.4	105.99	104.8	104.61	107.42	105.03	104.55	105.25	105.06	106.32	104.3	105.31	104.09	103.61	103.6	104.86	105.84	104.36	106.86	106.59	105.76	104.89	103.7	105	107.28	105.43	106.81	106.18	106.35	104.82	105.15	106.77	107.79	104.27
109.22	108.01	110.33	110.86	105.87	108.12	106.82	107.93	110.05	109.29	110.38	109.35	109.06	108.99	107.49	107.21	108.98	109.42	106.27	109.7	106.86	108.87	107.78	108.46	108.6	109.72	109.3	109.46	105.39	107.92	108.63	109.51	107.05	109.65	108.53	106.34	108.59	107.73	108.9	110.72	110.12	108.52	105.98	108.03	110.14	108.93	106.87	108.3	111.51	108.77
107.78	107.75	106.15	105.89	108.02	104.89	109.33	105.98	107.54	109.18	106.92	105.99	108.9	108.72	105.25	107.5	109.29	108.28	108.33	108.04	107.99	107.88	109.71	108.15	108.99	109.59	109.1	108	107.47	107.39	109.62	110.62	109.6	108.65	109.08	108.27	108.26	108.33	108.94	108.49	108.64	109.95	108.37	107.91	107.89	107.95	109.24	107.54	109.1	107.91
106.16	107.05	105.2	107.68	103.13	106	107.09	108.13	105.97	105.5	102.4	103.77	106.82	105.16	104.28	105.71	104.3	105.78	105.67	105.31	107.57	105.75	105.67	105.92	105.03	106.19	106.32	107.46	105.76	103.16	106.15	107.3	106.53	104.07	105.25	105.65	105.44	104.43	105.36	105.58	106.86	106.06	105.16	106	106.49	103.63	105.81	105.87	104.94	106.08
98.249	97.6	97.779	97.605	98.021	96.228	99.114	98.911	99.657	97.907	97.782	98.577	96.978	97.362	99.664	99.351	98.673	96.777	99.575	97.171	99.221	99.154	99.508	95.302	98.117	97.218	97.755	96.839	96.688	97.395	95.253	97.544	99.348	98.288	96.308	96.186	97.623	95.484	98.172	99.388	95.85	100.34	97.755	98.257	99.426	97.14	99.653	98.563	98.112	97.403
107.43	106.92	105.93	108.59	107.72	105.94	106.58	106.9	106.41	106.93	107.55	106.61	106.31	107.2	107.64	107.28	107.41	105.73	108.2	108.51	106.37	106.91	107.05	104.66	105.7	106.61	107.01	104.94	107.34	103.42	104.83	105.07	107.68	105.38	103.69	102.64	106.99	105.66	105.49	109.34	105.29	107.08	106.38	105.58	105.43	107.55	105.53	105.56	106.51	106.39
104.91	104.66	105.76	103.6	106.81	105.05	106.32	105.21	108.03	104.54	107.02	105.09	102.78	106.95	106.48	104.96	107.86	107.31	106.6	104.43	106.37	104.83	106.86	107	103.5	106.92	108.39	106.12	105.83	107.03	106.28	106.55	105.78	106.22	105.3	106.18	105.51	108.86	105.12	107.31	106.29	105.31	105.46	106.99	106.18	106.61	104.04	105.26	105.73	106.47
109.66	110.89	109.81	111.69	110.97	112.06	109.29	109.81	110.53	112.89	111.2	110.57	109.47	110.85	108.74	108.66	110.13	108.11	110.15	110.54	111.18	112.29	111.46	108.41	110.96	110.85	110.99	110.21	108.77	109.62	111.25	111.34	111.58	110.78	109.3	107.92	109.63	110.19	111.53	110.48	110.25	108.9	109.76	111.13	110.54	111.2	109.42	109.5	110.31	112.07
97.851	98.603	98.63	100.01	96.589	100.52	97.408	97.943	97.774	98.804	97.889	98.348	100.02	99.546	99.252	97.901	98	97.068	98.19	97.633	96	97.382	100.37	99.485	98.407	98.372	97.438	99.566	95.112	100.13	99.364	99.712	98.167	97.171	96.527	98.378	100.6	98.765	99.314	96.774	97.557	99.431	98.089	97.757	98.568	97.509	98.966	99.895	97.843	96.784
105.28	105.56	105.22	106.24	104.86	105.42	105.96	109.32	104.54	105.35	105.76	107.09	107.37	104.99	105.83	104.96	106.54	108.32	104.7	105.81	104.73	104.23	104.95	106.03	107.14	106.41	104.68	106.66	106.51	106.51	104.74	104.45	107.52	107.24	103.74	105.15	106.9	109.08	106.98	104.87	105.15	104.02	105.72	104.31	105.01	107.36	107.48	106.09	106.07	105.97
107.39	106.6	104.92	106.01	108.61	106	107.35	106.33	107.92	102.59	105.6	107.31	108.21	105.92	106.78	106.34	106.36	107.34	107.99	107.12	104.94	106.51	105.54	105.77	104.63	106.98	106.84	107.89	106.26	106.39	106.77	105.8	107.7	107.16	108.59	107.57	107.83	106.74	105.12	104.48	105.84	107.75	107.87	104.82	106.88	104.26	104.64	103.66	106.67	106.22
98.737	101.5	102.45	101.4	103.23	100.55	99.17	101.41	98.733	103.95	100.3	101.91	101.23	100.14	98.842	102.42	100.78	103.72	102.64	100.75	102.39	101.4	100.7	100.93	101.94	99.611	100.49	101.81	98.857	100.57	100.62	99.909	99.819	101.51	100.08	98.39	101.5	99.277	101.39	101.25	103.01	102.17	99.318	99.703	101.16	102.79	101.89	100.08	100.92	101.78
108.35	108.85	107.15	107.79	107.26	106.7	107.6	110.56	108.76	107.68	108.75	109.26	109.05	108.55	109.54	108.63	109.26	108.38	109.35	107	108.86	109.54	110	110.17	109.75	110.14	108.12	109.15	107.67	109.86	108.32	107.77	107.29	109.93	107.93	108.49	109.21	106.6	110.48	108.9	108.57	106.49	108.24	106.82	110.41	107.73	108.72	108.98	107.94	107.81
107.57	107.87	110.57	106.63	108.75	107.7	108.47	107.23	109.61	107.58	106.28	107.92	109.32	107.83	110.1	108.38	106.96	108.78	107.94	108.37	109.61	108.51	107.85	108.33	108.88	110.77	107.33	107.77	105.84	108.19	109.81	108.59	109.26	107.73	109.64	108.14	109.11	108.12	109.16	110.82	108.56	108.87	109.54	110.36	109.54	108.07	109.71	107.87	107.95	108.4
104.86	104.33	102.82	102.76	103.15	101.98	103.81	103.59	100.2	102.44	101.5	103	104.43	101.38	104.22	103.09	102.13	104.64	101.34	103.2	104.95	102.74	102.97	102.73	102.27	102.24	102.76	102.65	102.68	102.38	102.73	101.98	100.21	102.09	102.14	104.22	101.86	101.93	103.33	101.52	102.61	102.02	103.74	103.28	102.9	100.51	100.92	104.77	102.36	102.76
98.711	99.909	97.675	95.922	99.581	98.901	97.669	98.027	97.899	97.478	98.373	99.281	96.702	96.333	99.904	97.208	99.18	96.219	99.035	98.191	99.896	95.871	96.424	98.759	97.374	99.235	98.324	98.984	98.444	99.532	98.071	97.852	97.357	99.315	97.607	96.448	99.409	98.174	99.333	96.934	96.307	96.99	97.679	98.074	96.568	97.493	98.053	100.49	97.894	98.337
106.24	106.96	106.93	104.6	103.95	104.22	105.1	107.87	103.45	102.69	107.77	102.82	106.03	106.6	106.15	105.49	104.72	106.49	106.36	103.7	107.34	106.37	104.94	105.25	106.44	106.49	104.25	102.78	106.11	106.17	105.43	103.91	106.22	104.97	106.77	106.78	103.55	104.09	105.56	108	104.78	105.83	107.38	104.84	105.87	107.66	105.6	105.76	107.64	107.06
101.26	102.62	102.92	103.4	100.86	102.44	102.14	103.69	100.66	103.83	101.69	101.61	101.21	104.68	103.56	101.66	101.76	103.34	100.88	101.77	101.26	103.72	103.69	103.61	104.49	103.96	101.48	101.54	102.03	100.1	100.97	104.42	104.13	102.27	101.57	103.72	103.96	103.56	100.11	103.15	101.16	101.16	104.71	103.46	104.33	102.05	102.88	103.13	102.19	102.35
99.567	98.142	97.407	96.978	99.077	98.425	97.924	95.829	97.992	97.559	96.818	97.871	98.545	98.695	98.966	98.997	97.805	97.767	98.616	97.328	97.203	99.457	97.493	98.591	96.607	97.797	96.722	96.758	97.185	95.83	98.05	97.462	97.154	99.522	99.075	98.495	97.858	97.233	98.281	96.321	97.586	98.004	98.187	97.989	98.296	99.064	100.51	96.198	97.939	99.628
110.97	110.4	109.51	111.25	109.42	112.01	110.23	109.98	110.13	110.01	112.7	109.41	109.5	108.09	111.08	110.98	109.97	108.04	109.77	110.46	110.76	111.86	110.52	108.73	110.74	112.3	110.07	110.28	110.31	109.49	111.1	109.34	110.13	110.46	110.54	111.93	110.5	111.25	110.6	110.7	111.67	108.5	109.82	109.64	109.67	112.35	110.67	110.13	111.73	109.8
99.625	102.9	102.58	99.347	100.36	102.91	98.851	98.973	100.15	101.81	99.196	101.28	101.13	99.838	100.47	101.78	100.58	101.76	100.78	102.82	100.78	100.4	101.64	98.722	99.581	98.451	98.67	100.74	102.46	100.36	99.374	100.84	98.773	101.13	101.5	99.129	97.929	100.73	101.65	102.54	101.31	101.12	98.448	98.631	98.38	99.084	102.26	100.44	100.59	100.61
98.776	99.324	97.525	100.11	100.87	97.485	97.605	98.521	100.12	99.138	100.76	97.176	96.961	100.26	99.048	98.249	101.34	100.93	99.535	98.184	97.937	97.77	97.581	97.501	97.938	98.62	103.2	100.7	100.27	99.399	97.776	99.243	97.347	98.033	95.527	99.071	96.719	100.34	99.305	97.994	99.773	97.53	98.887	97.405	98.083	100.41	99.656	100.36	96.775	97.951
107.04	104.69	108.88	106.45	104.64	105.76	108.64	107.67	108.32	105.43	105.65	103.18	106.84	104.87	107.21	104.98	104.55	107.06	108.36	107.99	106.85	104.84	108.1	106.88	108.59	106.85	108.24	105.23	107.13	106.12	104.6	107.01	106.9	106.31	104.47	107.75	106.52	107.17	105.44	107.09	108.3	103.92	106.32	107.81	105.95	107.04	103.82	105.7	109.24	106.68
104.14	103.75	106.71	103.32	106.45	104.91	106.43	106.15	105.28	105.45	104.07	104.81	106.67	105.77	104.48	105.61	106.96	106.53	103.83	105.75	105.89	106.05	106.79	105.96	105.6	107.4	108.37	103.94	106.46	106.12	106.56	107.02	106.86	103.25	103.71	105.32	104.05	105.54	104.99	105.63	105.2	105.24	106.88	107.39	104.22	106.44	105.62	106.02	106.67	106.22
106.27	105.94	105.7	106.07	104.53	105.41	107.71	105.96	104.75	106.34	105.75	108.88	104.56	106.78	105.2	105.69	105.57	105.21	105.72	105.96	105.19	105.52	104.49	103.29	106.99	105.07	104.09	106.21	106.32	103.38	106.05	105.68	105.28	106.16	106.16	107.05	107	105.25	105.94	105.26	105.6	106.12	104.68	103.74	105.23	104.42	106.24	106.18	106.76	109.63
101.13	98.004	98.308	97.522	99.382	98.444	98.714	96.233	97.901	95.795	96.766	97.318	97.68	96.997	99.618	99.147	98.29	95.649	97.51	98.157	97.787	97.854	97.983	99.407	96.223	98.704	99.951	98.051	97.83	96.665	99.843	99.516	96.913	98.902	98.581	95.522	96.213	98.454	98.718	99.296	95.201	102.03	96.762	98.971	99.204	97.808	97.626	97.777	99.368	96.42
103.22	105.05	103.66	106.6	105.79	104.57	107.52	104.44	106.58	106.3	106.44	105.26	106.62	106.38	108.64	107.63	106.33	105.52	104.68	103.2	106.36	107.47	104.53	105.32	106.52	105.22	106.87	105.45	106.67	104.12	104.52	105.71	104.53	108.05	104.66	105.92	106.81	106.98	103.54	105.61	104.94	106.85	105.26	104.39	106.12	105.86	106.77	105.36	106.12	106.46
97.1	98.759	100.53	98.455	98.458	97.822	100.09	99.331	99.817	96.473	97.942	99.703	99.143	99.888	98.118	100.08	99.466	99.712	99.096	100.03	98.342	99.611	100.75	96.371	102.52	97.179	98.65	99.439	98.618	99.307	101.54	96.658	101.39	99.636	100.31	99.547	98.684	99.609	99.269	97.324	96.679	99.155	98.84	100.45	98.417	97.411	99.271	100.03	97.858	97.992
104.18	106.04	108.53	106.17	105.53	107.47	105.03	105.09	106.31	106.62	106.83	106.19	105.54	105.85	107.44	105.36	105.52	105.53	106.03	105.91	106.77	105.93	104.52	106.54	104.71	105.38	104.72	106.4	106.18	105.72	103.93	104.66	104.06	103.48	106.83	106.25	106.5	106.08	105.98	105.92	105.95	104.16	106.78	107.58	104.51	104.04	104.2	105.01	105.93	106.97
101.05	103.21	102.32	101.48	99.136	99.543	101.18	102.13	98.994	102.37	101.16	99.266	98.847	99.786	102.21	101.67	100.41	99.256	101.23	100.34	100.39	101.51	101.54	100.69	101.4	100.92	99.117	101.88	100.64	99.713	100.38	102.02	101.48	100.66	103.5	102.53	100.76	102.23	100.69	98.476	100.13	101.45	99.374	102.26	101.17	100.53	100.99	100.55	103.26	102.42
105.48	109.18	104.53	106.15	105.09	106.59	105.64	109.9	104.23	104.32	106.7	107.91	106.89	105.83	106.09	105.47	107.11	105.5	105.37	103.73	106.97	109.24	106.77	105.67	104.16	106.32	107.35	107.2	106.81	107.06	104.16	106.22	108.15	106.14	108.32	107.77	109.27	104.2	104.97	105.79	104.07	106.85	106.82	109.64	107.54	105.61	105.65	106.94	106.81	108.99
100.25	97.896	98.044	96.995	97.558	96.898	96.36	96.833	97.34	97.501	95.91	99.052	96.32	97.163	99.766	97.256	98.813	97.663	99.772	97.323	96.1	99.666	97.864	98.348	100.91	97.06	96.844	97.67	98.336	97.305	99.171	97.102	96.573	98.655	95.998	97.489	99.831	99.034	96.667	95.961	96.644	98.927	98.737	96.186	96.821	98.6	97.754	96.735	98.485	99.891
106.46	105.59	106.41	105.31	107.32	108.24	105.39	104.32	106.44	103.87	106.34	105.71	104.86	106.6	106.04	106.58	105.71	106.65	107.18	102.29	106.42	104.65	103.28	106.15	105.95	106.14	106.11	103.91	105.6	107.59	104.81	106.68	106.1	104.88	104.11	106.05	105.09	103.9	105.96	108.76	102.75	107.43	104.77	102.85	106.99	104.58	105.8	106.3	104.38	103.79
107.86	104.48	106.56	107.21	108	106.38	108.11	110.25	109.24	105.58	109.65	106.57	107.19	109.13	107.18	106.73	108.69	106.9	106.06	105.9	107.27	106.89	109.22	109.3	108.22	109.14	106.3	108.3	106.26	106.13	107.94	106.21	107.88	109.09	108.91	107.47	107.35	105.81	105.92	108.39	107.87	107.04	106.49	108.4	105.79	108.47	106.99	108.95	109.27	108.55
99.242	99.283	97.552	98.412	101.32	97.098	100.66	97.485	100.1	97.748	98.912	100.47	99.013	98.536	96.714	100.06	98.371	98.693	97.046	99.628	99.579	99.578	99.436	98.916	99.597	103.46	98.348	100.24	100.01	97.711	97.705	98.148	98.866	99.94	98.889	99.057	100.23	100.36	100.33	98.765	98.938	96.492	97.197	100.71	98.901	98.529	99.265	99.62	99.719	99.407
107.77	108.92	108.3	107.06	107.42	106.49	108.12	106.55	109.12	109.22	107.89	108.53	107.84	106.97	109.19	109.12	109.69	106.76	106.01	106.57	108.62	108.47	107.85	106.51	108.78	106.96	108.79	105.93	105.66	107.81	108.33	107.96	107.31	108.15	108.92	107.64	105.3	108.93	107.06	107.9	107.14	105.72	108.69	107.16	108.33	105.9	108.75	108.16	108.57	108.14
106.19	106.94	107.32	105.9	107.22	106.45	108.01	107.53	105.71	105.92	106.91	108.24	106.43	107.25	106.29	108.29	105.71	104.81	106.41	104.64	107.17	106.63	107.99	107.27	107.89	105.5	104.88	104.99	108.45	107.02	107.65	103.53	107.42	108.03	104.95	104.36	107.87	105.77	105.37	105.36	105.95	106.42	104.39	107.36	107.97	109.54	106.51	103.8	105.19	108.42
106.05	106.14	106.34	106.58	106.47	107.52	106.97	106.85	105.62	107.55	105.86	106.5	106.9	109.18	107.81	106.66	104.93	105.28	106.42	104.58	105.69	108.8	106.06	106.2	106.93	107.61	106.2	105.32	105.35	106.62	107.51	105.35	107.07	105.73	105.53	106	106.43	105.46	107.88	108.01	106.46	105.82	106.66	105.65	108.21	105.82	107.33	107.02	107.51	109.29
102.28	104.67	105.48	106.84	105.69	103.98	104.58	104.78	103.38	106.48	105.67	106.88	105.71	104.51	107.59	105.59	105.19	104.5	106.55	104.48	107.38	106.71	108	107.32	103.9	104.89	103.86	105.39	104.06	104.64	105.66	105.39	104.52	104.12	106.38	107.18	107.08	108.2	105.77	106.38	104.32	104.77	106.33	106.69	105.23	106.61	106.92	106.37	106.74	104.4
98.567	96.991	97.916	98.2	97.023	97.845	96.862	96.25	97.925	98.501	98.24	96.728	98.067	97.072	96.972	96.954	99.085	98.265	95.72	96.476	94.845	98.607	98.629	98.43	97.178	96.017	96.595	97.536	98.471	99.726	96.263	95.481	96.414	96.39	98.638	97.826	98.673	98.611	97.875	97.463	96.868	100.69	96.218	97.293	97.788	101.09	96.098	98.385	98.764	100.35
105.49	106.17	108.27	108.8	106.44	109.07	108.58	106.01	107.83	106.21	107.97	107.01	105.91	107	107.77	108.04	107.53	110.26	108.6	107.52	109.04	110.13	106.86	107.62	109.68	105.34	106.8	108.88	107.26	108.8	107.7	105.8	107.86	108.64	107.21	108.59	108.09	107.51	107.65	108.72	104.78	105.19	108.32	107.71	108.51	108.84	106.58	108.27	106.14	109.32
107.51	104.41	106.25	107.88	106.97	104.11	108.32	105.88	106.09	106.64	108.4	104.76	110.07	106.54	105.47	108.23	107.82	106.6	106.92	106.14	105.78	106.58	105.66	106.24	106.43	107.8	106.42	107.75	107.32	106.6	105.73	105.96	107.9	105.41	104.32	105.5	105.64	104.75	105.81	105.42	107.38	105.48	106.16	107.73	107.11	105.25	106.51	106.54	106.62	108.82
107.39	107.61	107.89	107.01	109.12	109.97	107.2	107.01	106.53	107.96	107.26	108.83	107.49	107.29	106.02	107.85	106.84	108.57	108.5	108.67	109.52	108.86	108.87	105.12	107.55	109.34	107.64	106.48	106.36	106.97	108.81	107.35	106.71	107.94	107.37	107.08	107.75	108.45	108.08	108.11	108.9	108.61	109.51	106.1	109.62	109.39	107.75	107.32	105.44	107.17
99.295	99.911	100.66	101.47	100.63	101.54	101.23	101.09	100.8	100.91	99.16	100.08	98.7	100.56	100.31	98.331	102.14	99.955	100.88	99.667	100.96	100.4	101.06	101.7	100.68	100.63	101.26	101.15	100.78	99.32	98.261	100.7	98.275	102.24	97.192	101.14	99.687	100.06	98.777	99.325	99.145	99.472	98.515	98.976	100.38	98.386	100.32	99.228	99.241	102.33
108.09	106.7	106.83	106.66	104.96	107.43	105.35	105.61	106.43	106.51	105.98	106.79	108.08	108.41	105.27	105.02	104.74	108.27	106.64	108.5	103.65	108.5	105.46	108.21	104.97	105.89	106.28	106.37	107.27	106.77	106.44	105.72	107.57	106.8	108.09	106.57	106.07	110.04	106.51	106.92	108.02	108.53	105.9	105.15	107.94	106.62	109.46	107.58	106.81	103
98.874	99.364	99.161	99.311	99.22	99.323	96.913	98.7	98.166	99.2	95.606	97.715	97.535	95.964	97.902	99.56	100.54	99.39	97.014	99.617	97.637	95.124	98.507	96.924	98.563	99.365	98.112	99.947	99.371	94.581	99.973	96.813	98.69	99.525	99.368	98.917	97.985	96.568	96.709	98.938	97.528	97.009	98.97	99.132	97.361	97.286	98.695	97.826	96.222	98.456
107.09	109.35	110.07	107.92	107.27	108.22	110.33	108.91	109.25	106.15	110.55	108.94	108.05	108.18	108.95	109.15	109.14	108.48	109.35	108.68	108.6	111.68	108.56	108.8	106.75	110.04	110.2	108.85	107.03	109.13	106.85	110.18	109.65	106.4	107.18	108.94	108.91	109.02	107.92	109.13	107.86	109.21	107.12	108.25	109.41	107.21	110.66	109.59	109.34	108
105.44	105.68	104.37	107.81	107.51	105.81	106.7	107.78	105.43	108.81	105.91	106.59	106.17	105.36	107.06	105.49	103.57	106.41	104.67	106.67	104.96	102.6	105.23	107.11	106.75	105.68	106.64	108.71	105.59	106.15	106.67	106.19	107.42	106.07	106.09	108.12	107.14	104.22	106.46	107.33	107.26	104.26	101.5	108.24	104.05	105.01	105.47	104.78	105.96	104.6
106.27	105.15	106.56	103.27	106.35	106.91	104.36	102.61	105.84	103.66	107.06	103.6	105.92	104.87	106.82	106.12	105.39	106.45	103.64	103.93	105.32	103.89	104.2	107.15	105.41	104.73	104.53	106.07	105.84	105.25	104.91	104.7	103.8	105.35	105.67	107.7	107.3	105.59	105.31	105.29	105.58	105.76	105.77	103.7	106.15	105.57	107.09	105.57	105.2	104.87
107.84	106.77	106.28	105.47	103.5	107.5	104.71	106.25	105.38	107.59	107.91	105.94	106.02	107.22	104.14	110.47	105.96	105.55	105.43	107.69	105.05	107.92	106.74	107.71	104.76	107.04	107.61	107.84	107	107.12	105.36	105.94	104.37	104.71	106.54	106.64	105.81	105.52	105.83	105.51	106.01	107.51	105.87	106.8	106.18	106.08	107.4	107.11	107.5	109.76
97.847	97.695	97.819	97.25	97.012	97.457	101.34	96.524	99.645	99.479	98.926	96.559	99.364	97.298	99.672	97.386	97.922	98.087	96.894	94.764	96.634	95.854	96.745	99.033	99.012	98.982	100.51	98.746	97.791	98.009	98.989	98.267	98.233	98.312	98.619	98.749	95.991	98.791	99.11	97.298	99.196	99.899	97.629	99.159	98.507	96.86	98.963	99.399	98.136	99.968
108.53	106.27	106.16	103.87	105.26	105.85	104.58	106.97	105.73	106.64	106.63	106.16	106.93	106.15	106.09	107.96	106.33	106.12	106.99	106.46	105.91	106.27	106.64	107.54	105.33	106.54	107.33	104.54	105.43	107.14	107.62	105.18	106.06	105.53	109.02	103.46	106.67	108.43	103.86	107.63	106.72	104.94	104.83	106.89	106.9	105.17	105.26	103.27	103.37	106.95
105.78	105.42	105.38	104.99	105.35	106.01	104.31	107.65	107.05	107.05	105.65	104.09	103.74	106.17	106.98	106.81	108.17	108.51	107.43	105.14	106.23	106.26	105.74	103.43	105	105.97	106.31	106.48	105.65	104.91	104.97	106.82	104.62	104.6	106.88	102.91	106.04	106.15	105.51	105.92	105.13	103.16	108.8	107.74	103.84	106.4	104.79	103.46	104.82	107.66
106.68	106.81	103.4	105.19	106.5	105.74	106.52	106.41	106.65	108.99	105.97	106.8	104.82	106.67	107.7	106.16	107.07	105.91	106.98	107.38	105.72	104.99	107.53	107.44	106.69	105.03	106.25	108.58	105.65	105.38	107.28	106.75	106.15	106.35	106.76	106.15	106.69	107.18	106.79	106.17	107.14	107.23	106.79	110.08	106.4	105.44	105.48	106.45	104.78	105.17
107.8	101.75	105	106.23	106.05	105.22	105.32	106.03	107.62	105.8	108.44	104.69	105.79	105.49	107.13	105.48	104.31	106.42	106.64	104.87	103.95	104.83	106.39	107.09	104.82	104.72	105.77	106.03	105.1	106.11	107.41	104.31	106.59	106.93	106.63	106.18	103.45	106.81	103.8	102.57	108.12	103.8	105.32	106.04	107.19	104.71	105.1	103.91	106.82	102.52
98.721	97.885	96.786	99.72	96.983	97.812	99.273	96.356	99.254	96.856	99.332	101.84	99.921	99.124	97.03	97.22	97.928	96.498	97.472	97.42	97.956	99.887	97.415	98.338	97.951	98.962	96.487	98.766	97.377	98.73	99.195	98.158	96.803	95.981	95.655	98.489	96.717	97.178	98.557	96.918	99.531	97.558	97.425	98.305	97.037	99.627	98.988	97.128	97.229	99.679
100.35	102.35	99.899	101.73	100.38	99.37	100.44	102.16	101.48	100.1	101.2	98.578	102.3	99.647	100.8	101.82	98.862	100.39	98.42	102.37	101.36	102.76	99.329	100.18	101.04	100.06	102.62	102.09	101.78	101.73	102.95	101.32	100.41	97.785	101.32	100.44	101.74	99.36	101.72	101.42	98.809	99.894	100.1	99.343	101.34	100.78	102.91	100.9	100.47	102.37
109.07	108.36	110.2	109.82	107.72	107.59	109.68	107.22	107.85	107.93	108.42	106.81	107.21	108.34	106.22	107.81	108.92	107.69	110.47	109.97	108.98	107.48	108.78	107.6	108.56	108.46	110.16	108.08	107.56	109.2	109.26	112.24	106.74	107.8	109.85	108.66	106.97	107.08	108.62	110.76	108.88	108.05	109.67	109.45	110.05	109.54	108.28	109.12	109.4	108.68
100.81	100.58	100.05	101.23	102.35	101.87	103.28	101.83	99.04	100.78	102.42	100.02	101.67	100.6	100.35	102.81	99.794	100.81	100.37	98.72	101.63	101.28	99.843	99.652	100.48	102.16	100.42	102	98.933	100.66	101.25	98.297	102.39	101.52	100.43	100.5	101.24	101.88	101.05	99.635	102.24	101.7	101.31	100.75	99.751	99.927	100.19	98.61	100.6	99.422
106.77	104.22	106.62	104.7	106.57	107.9	105.12	108.08	105.97	108.54	106.86	106.36	105.94	105.84	105.7	106.24	106.54	105.5	106.89	105.76	107.19	107.72	106.52	105.93	106.7	104.65	105.22	105.92	108.31	106.5	105.44	104.78	105.94	106.14	108.78	104.54	105.82	107.89	106.61	106.52	107.83	107.16	106.08	104.3	106.17	106.7	106.94	108.61	105.95	105.59
106.02	104.67	106.5	106.71	107.42	106.43	107.6	103.14	105.65	105.67	106.35	104.2	106.33	106.23	108.57	106.16	106.84	106.2	106.22	107.16	105.56	105.9	105.53	105.77	107.33	108.5	103.68	105.16	107.65	105.83	105.55	106.67	107.4	107.33	105.32	106.77	107.27	103.99	106.01	105.81	105.21	107.08	106.97	106.05	106.71	107.84	108.84	105.24	107.52	105.67
106.67	107.59	106.57	106.64	104.92	106.04	105.54	105.81	103.83	103.54	105.64	104	105.8	105.73	106.21	105.46	105.54	105.34	106.65	104.72	107.5	106.05	105.93	104.8	106.48	106.4	103.36	107.25	105.71	106.77	104.42	108.91	105.29	106.63	106.44	103.95	104.58	103.21	106.26	104.08	105.12	105.99	107.22	107.14	109.07	102.34	104.15	106.47	105.55	104.51
111.66	112.11	110.94	110.02	108.29	110.06	111.15	110.34	111.57	109.8	109.54	111.49	111.29	111.36	109.12	110.6	109.07	109.31	112.2	112.26	108.58	109.19	110.04	113.16	109.92	109.88	111.92	112.24	109.35	110.42	108.78	109.62	112.06	111.76	107.01	110.31	111.03	110.31	110.52	110.41	111.96	107.38	111.68	110.41	111.7	108.61	109.74	109.46	110.02	111.89
98.239	97.412	98.221	96.644	99.321	100.57	100.12	99.495	96.547	99.105	97.718	98.603	96.676	99.436	97.412	98.218	98.271	96.117	100.01	98.306	99.882	99.029	97.47	98.455	97.428	99.398	96.035	99.064	97.219	100.78	98.012	99.062	97.085	98.199	97.953	96.225	98.716	98.918	98.956	98.239	99.406	99.793	97.801	98.266	97.436	101.02	100.36	99.974	96.609	98.057
106.9	104.97	106.6	106.97	106.86	106.72	105.09	108.35	107.45	106.22	103.96	104.85	106.11	106.7	104.22	107.1	107.68	105.93	105.03	105.72	105.58	107.82	105.92	106.81	108.12	106.78	105.34	105.81	106.94	107.07	104.45	107.17	107.19	108.17	106.38	105.91	106.69	105.22	105.24	105.78	106.81	106.67	106.67	105.22	105.43	107.25	106.52	106.48	106.3	106.98
100.35	98.17	100.6	97.679	101.26	98.17	99.53	99.125	101.09	100.81	101.18	99.703	103.27	98.453	98.712	99.06	99.688	97.702	100.13	101.73	100.86	100.09	98.518	98.514	98.559	100.7	99.643	98.312	99.35	99.709	100.04	100.81	98.627	100.96	103.69	100.31	101.8	102.05	100.46	99.335	97.571	103.5	99.614	101.11	98.866	99.694	102.87	99.974	99.925	99.81
111.37	112.43	108.88	110.65	110.69	109.8	111.13	107.77	109.41	109.92	110.1	110.68	111.7	110.7	112.13	109.88	111.16	111.88	111.17	110.67	108.39	112.32	110.15	109.3	111.26	109.72	110.77	108.91	110.87	109.62	109.38	112.07	107.86	109.74	109.98	107.08	110.33	111.72	109.48	110.12	111.39	110.48	108.03	110.41	109.69	110.41	110.16	110.43	110.22	110.42
105.31	105.05	107.18	104.97	107.41	107.24	107.78	106.51	104.79	106.64	105.45	105.29	107.74	107.98	105.8	107.83	108	107.42	106.15	104.83	104.88	105.34	105.34	104.65	106.24	106.44	107.09	107.79	104.03	105.31	106	105.46	106.29	106.32	107.86	104.16	107.1	105.55	106.3	105.96	106.2	107.19	106.56	105.25	104.59	107.45	105.05	106.4	106.28	105.25
109.67	109.24	110.56	111.03	112.39	109.66	111.82	110.77	110.67	109.71	111.22	112.48	108.41	110.76	111.85	111.89	109.04	110.35	111.49	109.86	110.37	110.03	110.61	113.12	111.3	109.32	107.92	109.92	110.57	111.97	109.19	110.94	109.46	109.78	108.32	112.85	109.71	109.18	109.37	109.15	108.29	112.52	110.59	112.09	110.15	109.08	110.58	110.19	110.33	110.21
109.24	111.73	108.91	109.06	110.24	109.98	110.08	110.29	110.15	109.12	109.63	111.22	108.57	110.08	111.9	111.93	110.33	109.3	109.88	110.78	110.24	111.46	110.48	109.14	114.19	110.92	108.46	111.71	110.75	112.5	109.63	110.27	110.84	110.96	111.59	110.14	110.31	111.36	110.8	112.26	110.06	111.87	109.17	107.63	110.34	107.6	109.86	111.32	111.9	110.89
108.76	110.52	109.26	111.21	111.6	111.82	108.22	111.03	111.65	112.52	109.61	110.55	110.7	111.1	111.35	110.53	108.48	111.81	109.61	109.23	108.81	109.11	111.97	110.14	110.4	110.49	112.01	109.05	111.67	108.53	108.68	111.88	109.39	107.95	108.14	110.66	111.66	111.29	110.77	111.66	107.09	110.74	111.13	109.51	110.53	109.57	109.12	109.71	110.47	111.12
108.01	105.98	109.37	108.51	107.37	107.57	108.34	108.92	107.35	107.96	108.22	108.11	109.48	107.7	109.38	107.5	106.97	108.58	106.22	108.07	107.85	104.58	109.26	107.37	109.36	108.1	108.69	110.16	108.4	109.15	109.43	109.06	109.9	106.46	107.7	108.3	109.12	108.09	108.65	107.17	108.22	106.72	109.27	109.98	107.17	108.11	109.4	108.38	109.51	107.53
104.98	104.54	104.07	106.94	106.67	103.39	103.93	105.59	104.65	105.08	104.15	109.18	103.97	104.65	106.06	105.51	105.14	105.12	105.78	105.48	106.3	105.61	107.03	104.74	106.65	104.14	105.46	106.84	103.43	107.43	104.87	104.82	105.48	107.48	106.05	105.68	106.44	104.79	106.46	105.78	105.72	104.08	105.57	106.83	106.77	106.78	106.81	105.18	105.59	107.22
107.33	110.27	109.21	110.71	106.34	107.82	106.9	108.14	108.96	106.55	107.66	106.37	107.93	108.88	107.57	108.8	107.93	108.37	106.81	107.32	108.3	108.47	107.81	107.35	108.53	108.37	106.62	109.16	107.95	107.7	109.73	107.91	109.71	108.83	107.25	106.37	108.23	106.63	107.94	109.92	105.79	107.29	105.57	108.74	106.81	106.97	106.87	107.96	108.23	108.79
100.79	101.31	100.43	101.27	100.75	100.9	101.51	100.46	99.881	100.3	99.922	102.74	99.739	101.62	99.858	101.02	98.913	100.04	100.84	99.806	100.13	102.05	102.73	100.24	98.422	99.051	99.859	101.17	98.993	99.977	100.23	99.421	99.946	100.47	102.02	102.49	97.928	99.036	102.92	99.631	101.41	100.76	100.66	100.69	100.43	100.57	101.46	99.295	103.5	103.17
106.37	107.83	110.3	107.89	109.02	106.49	109.65	106.96	108.57	108.19	109.33	106.9	107.38	107.5	106.9	105.94	108.48	108.45	109.42	106.93	109.86	107.23	108.73	107.57	106.1	109.13	108.25	108.14	107.28	108.58	106.88	106.59	109.62	105.63	108.71	108.71	108.56	111.56	108.77	110.94	107.9	108.64	106.76	106.65	109.04	108	107.5	108.24	109.6	106.81
107.4	105.56	107.35	107.4	106.09	107.27	107.36	105.9	106.36	105.92	107.12	106.06	106.72	106.82	106.98	107.16	105.47	105.26	106.9	106.01	107.24	106.79	104.74	107.64	106.58	106.48	104.62	107.86	105.61	107.09	107.82	105.46	107.39	108.73	105.01	105.76	107.53	106.72	105.78	105.66	108.28	107.46	106.4	103.56	104.87	107.9	109.22	106.35	107.68	106.24
106.63	105.22	105.88	106.29	105.82	105.06	107.25	105.05	107.13	106.5	106.85	106.38	108.29	105.23	103.96	107.98	106.13	104.2	108.96	106.95	106.4	103.97	105.17	105.08	102.8	105.77	104.2	105.4	104.81	106.23	107.07	106.58	106.66	106.55	105.69	104.09	105.47	106.09	104.87	107.62	104.27	106.17	105.94	106.75	104.97	105.28	107.59	105.81	106.59	106.04
108.12	108.66	108.7	108.57	107.64	108.05	107.22	107.07	107.48	109.06	110.37	108.05	106.94	107.81	110.59	108.81	107.22	109.34	108.95	108.27	107.59	108.4	107.35	107.83	109.56	105.44	108.28	109.41	107.81	107.54	107.46	110.61	110.63	108.95	109.31	109.49	109.68	108.38	107.79	107.56	108.96	108.08	107.66	109.32	106.84	108.66	107.67	108.78	109.84	107.91
104.36	107.09	104.52	108.52	103.23	105.53	107.62	106.41	106.4	109.98	105.98	105.54	103.9	105.54	107.38	103.62	105.17	106.99	104.52	106.33	105.15	106.95	107.66	107.34	105.16	106.81	106.48	106.04	106.67	105.31	108.71	107.35	105.52	105.13	107.35	108.25	105.6	105.52	105.26	102.93	105.85	107.27	105.86	105.48	106.34	106.42	105.85	107.04	105.87	105.88
108.41	107.86	107.16	107.67	109.78	107.65	107.52	106.75	107.37	109.21	106.82	107.19	110.05	110.27	108.67	108.41	109.49	107.09	108.07	110.53	108.47	108.57	108.52	109.79	108.46	110.32	109.23	107.72	111.15	107.68	109.92	106.57	108.44	108.47	107.42	110.37	108.56	108.03	107.35	107.74	107.76	107.37	108.16	109.84	108.62	107.89	106.46	112.26	107.51	108.88
111.27	109.54	111.97	108.74	109.42	110.87	110.25	110.37	110.08	108.49	112.02	111.09	110.53	109.33	112.76	110.51	110.92	109.77	108.94	110.1	111.95	110.26	110.54	109.54	108.78	108.29	111.12	112.11	111.97	111.58	110.32	112.35	110.4	111.02	110.31	111.8	109.82	110.31	109.63	110.41	111.49	110.92	110.12	108.84	111.24	109.94	111.04	112.79	110.85	109.75
106.79	103.19	105.23	105.41	106.18	107.65	106.01	105.89	108.47	104.72	106.34	105.05	104.37	107.55	106.38	106.21	106.17	105.17	104.7	104.6	106.56	104.83	106.03	105.76	105.22	105.33	103.34	104.82	107.77	106.56	107.65	104.77	105.86	106.34	105.56	106.43	105.75	105.34	102.9	106.11	104.9	106.59	106.02	104.18	104.12	105.94	107.1	105.75	103.47	106.61
99.824	97.422	100.8	99.62	98.815	101.2	100.95	100.94	97.8	99.535	101.7	100.12	100.72	101.16	101.4	100.32	101.82	100.46	98.659	100.19	100.36	100.56	98.552	102.54	98.997	101.37	99.012	99.322	100.29	101.48	100.96	100.42	99.279	101.95	100.67	100.87	100.42	100.5	101.41	102.44	97.846	101.69	99.496	99.977	98.678	100.11	99.89	101.61	100.01	98.499
104.94	105.36	107.24	105.9	106.01	105.51	105.6	105.72	106.39	105.3	106.13	106.83	106.1	106.46	108.05	107.1	105.18	107.78	105.88	105.73	107.45	103.47	104.62	106.96	104.61	105.02	102.78	106.58	104.51	104.72	105.84	105.62	106.4	104.38	104.25	105.75	106.57	105.06	105	104.2	104.69	105.55	106.64	104.23	104.47	104.73	106.79	105.05	107.41	107.22
109.13	108.72	108.44	106.46	106.95	107.4	109.08	105.94	108.11	109.45	110.22	108.36	107.24	105.23	109.6	108.16	111.06	107.75	106.34	106.66	107.53	106.67	107.96	107.93	107.66	109.57	106.78	109.57	105.85	106.22	106.8	108.13	108.24	106.08	109.34	108.2	106.91	107.51	107.62	107.28	105.66	106.61	107.56	107.74	106.96	109.98	108.96	109.21	107.52	109.11
106.91	105.61	107.51	105.52	105.26	104.33	102.04	104.16	107.31	108.51	103.56	103.55	104.78	104.72	103.52	103.95	105.42	107.86	104.77	106.5	104.32	104.38	105.65	103.14	106.73	104.85	108.22	104.39	103.97	105.17	105.65	105.54	105.55	104.85	107.6	104.89	108.33	106.6	107.53	104.26	102.66	104.2	107.3	104.6	106.27	104.13	105.56	103.22	105.01	106.11
110.61	109.62	108.55	107.68	108.05	110.92	107.55	109.75	110.91	107.34	105.9	107.32	108.69	107.61	108.85	108.11	108.25	110.19	110.67	109.39	108.68	107.57	109.75	107.92	105.76	107.18	109.74	107.72	108.1	109.86	109.9	108.03	107.95	110.89	107.15	107.87	110.5	110.38	109.71	111.28	107.14	105.84	111.31	107.46	107.37	109.17	105.61	108.77	107.22	109.91
108.6	109.14	108.71	107.11	108.23	107.39	107.72	110.33	109.26	109.27	107.13	108.38	110.45	110.04	108.96	107.62	107.51	107.57	107.94	106.45	110.55	109.86	109.37	110.51	107.03	108.1	108.92	106.6	108.96	107.06	110.13	108.6	108.5	107.98	108.95	108.32	110.46	107.82	107.85	110.53	108.15	108.11	109.08	109.05	109.54	109.88	107.63	108.34	107.74	108.18
108.49	108.65	110.34	108.81	107.73	107.81	109.29	108.61	109.16	108.67	107.65	108.22	108.31	107.47	107.1	109.36	106.95	105.44	109.94	109.91	107.13	107.16	108.38	107.84	108.53	108.29	110.04	107.56	105.93	107.99	107.74	110.02	108.61	108.1	107.81	107.8	108.44	108.59	108.12	108.32	110.63	107.94	106.48	109.17	107.93	108.68	109.42	108.97	108.65	107.22
105.78	109	106.72	106.95	108.23	108.38	107.55	108.97	107.62	107.59	108.79	107.75	108.33	108.83	108.06	108.34	109.84	107.31	106.68	105.95	109.19	110.52	109.66	109.26	106.55	109.17	108.83	107.11	107	105.18	108.82	108.21	106.54	107.74	110.85	109.34	108.88	108.28	107.06	107.5	108.47	108.89	106.73	107.05	108.61	108	108.61	106.96	107.61	109.74
107.2	106.14	104.85	103.59	106.81	107.65	105.56	104.28	103.97	107.55	106.76	106.22	105.04	105.87	108.81	104.17	107.15	104.99	107.21	105.04	104.65	105.04	105.12	103.55	104.04	107.33	106.06	105.6	104.55	105.54	105.65	106.87	105.3	105.21	106.52	106.48	107.86	105.39	105.37	104.88	104.9	104.83	106.31	105.74	105.2	105.1	105.77	103.55	104.14	105.21
105.96	106.83	105.67	106.42	105	107.47	105.36	105.58	106.31	107.02	107.12	105.72	107.24	105.59	103.09	106.66	105.68	107.26	104.76	106.46	103.96	105.69	107.51	105.04	104.97	107.74	104.78	106.04	107.11	107.62	108.43	107.19	105.34	107.55	104.74	105.33	104.17	106.1	107.4	107.03	104.53	104.54	105.34	105.66	105.98	103.19	106.09	104.03	103.95	105.65
98.989	99.3	99.363	97.061	96.292	98.743	97.976	97.344	97.806	99.937	98.217	97.155	96.1	98.986	98.281	97.407	99.334	97.392	98.42	97.514	96.988	99.905	95.885	96.796	97.805	97.929	97.906	98.819	98.424	98.592	96.861	97.612	97.621	97.859	98.535	98.317	98.201	98.551	96.713	97.719	98.073	100.54	95.696	98.549	98.318	97.831	98.758	98.876	96.019	97.168
107.54	106.92	106.42	106.23	106.03	107.4	104.22	105.79	106.64	107.32	104.85	105.36	103.61	106.27	106.09	107.52	107.09	106.26	104.92	106.51	107.24	103.93	108.26	106.35	105.85	104.69	106.11	103.85	105.43	108.2	108.3	106.8	104.04	106.82	106.55	106.03	107.7	105.25	104.84	106.8	105.65	105.78	105.06	104.74	103.29	108.07	105.65	107.39	104.95	105.29
99.395	98.824	98.549	102.06	100.6	100.14	101.3	102.8	100.44	102.07	101.06	102.29	100.16	103.04	102.63	99.533	100.06	100.25	101.41	101.64	99.554	102.77	101.52	101.2	101.46	101.63	101.38	101.33	101.04	100.89	100.32	103.18	101.44	101.73	101.55	101.87	101.1	101.73	100.08	100.45	101.17	100.5	99.637	99.773	101.15	102.15	100.22	101.06	100.72	102.13
108.7	108.46	107.01	107.47	105.35	106.68	108.14	108.27	109.31	104.99	108.57	108.26	107.53	108.11	108.1	109.13	107.83	106.74	105.6	106.84	109.54	105.68	107.11	106.63	106.3	106.43	109	107.31	107.74	106.66	108.18	108.43	107.51	110.67	108.34	108.48	106.16	107.77	108.15	108.16	107.32	108.64	107.71	106.17	108.33	107.92	107.21	106.9	108.78	108.08
106.05	104.85	104.78	104.34	104.49	107.28	106.54	105.23	106.32	105.5	106.92	108.2	108.05	105.63	106.65	105.83	104.58	106.53	105.75	106.99	105.91	105.35	106.09	106.32	104.88	103.98	106.32	105.66	106.2	106.8	104.01	104.3	104.04	105.7	106.41	107.03	105.46	106.43	105.61	103.5	105.46	106.63	106.94	106.15	103.41	104.84	105.12	107.68	106.39	105.5
106.31	105.36	106.07	105.34	104.98	105.21	105.47	103.42	106.34	105.53	106.51	107.43	104.89	106.53	104.64	106.14	103.96	104.51	106.23	104.88	104.7	103.18	107.43	105.09	106.85	105.89	104.45	107.6	105.61	105.42	106.17	106.6	106.34	106.32	106.73	107.09	105.2	106.58	107.37	106.95	107.41	104.66	103.88	103.46	106.11	106.28	106.53	106.38	105.05	101.58
100.54	100.81	99.164	100	96.83	100.79	99.165	97.637	101.01	99.76	101.23	99.689	100.66	99.308	98.051	101.18	99.381	100.61	102.44	100.41	99.775	99.946	100.52	100.23	100.23	98.339	103.57	101.28	99.186	100.58	98.379	100.23	98.3	98.442	98.926	98.624	100.99	101.12	100.03	99.283	100.18	99.128	100.93	100.05	98.173	100.57	100.18	101.12	103.04	99.224
105.29	106.04	107.54	106.94	106.34	106.59	105.56	105.24	105.96	104.94	105.77	105.19	105.73	106.61	106.68	104.05	104.75	103.98	105.61	106.37	104.24	104.38	104.04	104.3	105.61	102.54	106.2	104.06	103.65	104.23	104.81	107.03	103.35	103.38	106.54	103.97	103.89	106.9	105.5	104.11	104.98	104.62	105.58	108.84	105.58	103.87	105.6	106.04	105.12	108.1
[truncated: 800 more rows]
[truncated: 150 more columns]
